# Supplementary material for: Real-time Smartphone Activity Classification Using Inertial Sensors—Recognition of Scrolling, Typing, and Watching Videos While Sitting or Walking
Source: Sensors (Basel). 2020 Jan 24;20(3):655. doi: 10.3390/s20030655 (PMC7038357; doi:10.3390/s20030655)
Supplement: Supplementary file 1 [file sensors-20-00655-s001.zip]

Archive with 1,010 entries (927 files):
- sensors-668083-supplementary/
- sensors-668083-supplementary/5Hz_data/
- sensors-668083-supplementary/5Hz_data/8414/
- sensors-668083-supplementary/5Hz_data/8414/2019_09_03_13_11_20_Multitasking_Type.csv
- __MACOSX/
- __MACOSX/sensors-668083-supplementary/
- __MACOSX/sensors-668083-supplementary/5Hz_data/
- __MACOSX/sensors-668083-supplementary/5Hz_data/8414/
- __MACOSX/sensors-668083-supplementary/5Hz_data/8414/._2019_09_03_13_11_20_Multitasking_Type.csv
- sensors-668083-supplementary/5Hz_data/8414/2019_09_03_13_11_20_Sitting_Scroll.csv
- __MACOSX/sensors-668083-supplementary/5Hz_data/8414/._2019_09_03_13_11_20_Sitting_Scroll.csv
- sensors-668083-supplementary/5Hz_data/8414/2019_09_03_13_11_20_Multitasking_Scroll.csv
- __MACOSX/sensors-668083-supplementary/5Hz_data/8414/._2019_09_03_13_11_20_Multitasking_Scroll.csv
- sensors-668083-supplementary/5Hz_data/8414/2019_09_03_13_11_20_Walking_Type.csv
- __MACOSX/sensors-668083-supplementary/5Hz_data/8414/._2019_09_03_13_11_20_Walking_Type.csv
- sensors-668083-supplementary/5Hz_data/8414/2019_09_03_13_11_20_Sitting_Watch.csv
- __MACOSX/sensors-668083-supplementary/5Hz_data/8414/._2019_09_03_13_11_20_Sitting_Watch.csv
- sensors-668083-supplementary/5Hz_data/8414/2019_09_03_13_11_20_questions.csv
- __MACOSX/sensors-668083-supplementary/5Hz_data/8414/._2019_09_03_13_11_20_questions.csv
- sensors-668083-supplementary/5Hz_data/8414/E4/
- sensors-668083-supplementary/5Hz_data/8414/E4/TEMP.csv
- __MACOSX/sensors-668083-supplementary/5Hz_data/8414/E4/
- __MACOSX/sensors-668083-supplementary/5Hz_data/8414/E4/._TEMP.csv
- sensors-668083-supplementary/5Hz_data/8414/E4/info.txt
- __MACOSX/sensors-668083-supplementary/5Hz_data/8414/E4/._info.txt
- sensors-668083-supplementary/5Hz_data/8414/E4/tags.csv
- __MACOSX/sensors-668083-supplementary/5Hz_data/8414/E4/._tags.csv
- sensors-668083-supplementary/5Hz_data/8414/E4/HR.csv
- __MACOSX/sensors-668083-supplementary/5Hz_data/8414/E4/._HR.csv
- sensors-668083-supplementary/5Hz_data/8414/E4/ACC.csv
- __MACOSX/sensors-668083-supplementary/5Hz_data/8414/E4/._ACC.csv
- sensors-668083-supplementary/5Hz_data/8414/E4/IBI.csv
- __MACOSX/sensors-668083-supplementary/5Hz_data/8414/E4/._IBI.csv
- sensors-668083-supplementary/5Hz_data/8414/E4/EDA.csv
- __MACOSX/sensors-668083-supplementary/5Hz_data/8414/E4/._EDA.csv
- sensors-668083-supplementary/5Hz_data/8414/E4/BVP.csv
- __MACOSX/sensors-668083-supplementary/5Hz_data/8414/E4/._BVP.csv
- __MACOSX/sensors-668083-supplementary/5Hz_data/8414/._E4
- sensors-668083-supplementary/5Hz_data/8414/2019_09_03_13_11_20_Walking_Idle.csv
- __MACOSX/sensors-668083-supplementary/5Hz_data/8414/._2019_09_03_13_11_20_Walking_Idle.csv
- sensors-668083-supplementary/5Hz_data/8414/2019_09_03_13_11_20_Sitting_Read.csv
- __MACOSX/sensors-668083-supplementary/5Hz_data/8414/._2019_09_03_13_11_20_Sitting_Read.csv
- sensors-668083-supplementary/5Hz_data/8414/2019_09_03_13_11_20_Multitasking_Watch.csv
- __MACOSX/sensors-668083-supplementary/5Hz_data/8414/._2019_09_03_13_11_20_Multitasking_Watch.csv
- sensors-668083-supplementary/5Hz_data/8414/2019_09_03_13_11_20_Walking_Read.csv
- __MACOSX/sensors-668083-supplementary/5Hz_data/8414/._2019_09_03_13_11_20_Walking_Read.csv
- sensors-668083-supplementary/5Hz_data/8414/2019_09_03_13_11_20_Walking_Watch.csv
- __MACOSX/sensors-668083-supplementary/5Hz_data/8414/._2019_09_03_13_11_20_Walking_Watch.csv
- sensors-668083-supplementary/5Hz_data/8414/2019_09_03_13_11_20_Multitasking_Read.csv
- __MACOSX/sensors-668083-supplementary/5Hz_data/8414/._2019_09_03_13_11_20_Multitasking_Read.csv
- sensors-668083-supplementary/5Hz_data/8414/2019_09_03_13_11_20_Sitting_Idle.csv
- __MACOSX/sensors-668083-supplementary/5Hz_data/8414/._2019_09_03_13_11_20_Sitting_Idle.csv
- sensors-668083-supplementary/5Hz_data/8414/2019_09_03_13_11_20_Sitting_Type.csv
- __MACOSX/sensors-668083-supplementary/5Hz_data/8414/._2019_09_03_13_11_20_Sitting_Type.csv
- sensors-668083-supplementary/5Hz_data/8414/2019_09_03_13_11_20_Walking_Scroll.csv
- __MACOSX/sensors-668083-supplementary/5Hz_data/8414/._2019_09_03_13_11_20_Walking_Scroll.csv
- __MACOSX/sensors-668083-supplementary/5Hz_data/._8414
- sensors-668083-supplementary/5Hz_data/6940/
- sensors-668083-supplementary/5Hz_data/6940/2019_09_15_12_03_46_Multitasking_Read.csv
- __MACOSX/sensors-668083-supplementary/5Hz_data/6940/
- __MACOSX/sensors-668083-supplementary/5Hz_data/6940/._2019_09_15_12_03_46_Multitasking_Read.csv
- sensors-668083-supplementary/5Hz_data/6940/2019_09_15_12_03_46_Walking_Idle.csv
- __MACOSX/sensors-668083-supplementary/5Hz_data/6940/._2019_09_15_12_03_46_Walking_Idle.csv
- sensors-668083-supplementary/5Hz_data/6940/2019_09_15_12_03_46_Walking_Watch.csv
- __MACOSX/sensors-668083-supplementary/5Hz_data/6940/._2019_09_15_12_03_46_Walking_Watch.csv
- sensors-668083-supplementary/5Hz_data/6940/2019_09_15_12_03_46_Sitting_Read.csv
- __MACOSX/sensors-668083-supplementary/5Hz_data/6940/._2019_09_15_12_03_46_Sitting_Read.csv
- sensors-668083-supplementary/5Hz_data/6940/2019_09_15_12_03_46_Multitasking_Scroll.csv
- __MACOSX/sensors-668083-supplementary/5Hz_data/6940/._2019_09_15_12_03_46_Multitasking_Scroll.csv
- sensors-668083-supplementary/5Hz_data/6940/2019_09_15_12_03_46_Sitting_Scroll.csv
- __MACOSX/sensors-668083-supplementary/5Hz_data/6940/._2019_09_15_12_03_46_Sitting_Scroll.csv
- sensors-668083-supplementary/5Hz_data/6940/E4/
- sensors-668083-supplementary/5Hz_data/6940/E4/TEMP.csv
- __MACOSX/sensors-668083-supplementary/5Hz_data/6940/E4/
- __MACOSX/sensors-668083-supplementary/5Hz_data/6940/E4/._TEMP.csv
- sensors-668083-supplementary/5Hz_data/6940/E4/info.txt
- __MACOSX/sensors-668083-supplementary/5Hz_data/6940/E4/._info.txt
- sensors-668083-supplementary/5Hz_data/6940/E4/tags.csv
- __MACOSX/sensors-668083-supplementary/5Hz_data/6940/E4/._tags.csv
- sensors-668083-supplementary/5Hz_data/6940/E4/HR.csv
- __MACOSX/sensors-668083-supplementary/5Hz_data/6940/E4/._HR.csv
- sensors-668083-supplementary/5Hz_data/6940/E4/ACC.csv
- __MACOSX/sensors-668083-supplementary/5Hz_data/6940/E4/._ACC.csv
- sensors-668083-supplementary/5Hz_data/6940/E4/IBI.csv
- __MACOSX/sensors-668083-supplementary/5Hz_data/6940/E4/._IBI.csv
- sensors-668083-supplementary/5Hz_data/6940/E4/EDA.csv
- __MACOSX/sensors-668083-supplementary/5Hz_data/6940/E4/._EDA.csv
- sensors-668083-supplementary/5Hz_data/6940/E4/BVP.csv
- __MACOSX/sensors-668083-supplementary/5Hz_data/6940/E4/._BVP.csv
- __MACOSX/sensors-668083-supplementary/5Hz_data/6940/._E4
- sensors-668083-supplementary/5Hz_data/6940/2019_09_15_12_03_46_Walking_Type.csv
- __MACOSX/sensors-668083-supplementary/5Hz_data/6940/._2019_09_15_12_03_46_Walking_Type.csv
- sensors-668083-supplementary/5Hz_data/6940/2019_09_15_12_03_46_Walking_Scroll.csv
- __MACOSX/sensors-668083-supplementary/5Hz_data/6940/._2019_09_15_12_03_46_Walking_Scroll.csv
- sensors-668083-supplementary/5Hz_data/6940/2019_09_15_12_03_46_Sitting_Type.csv
- __MACOSX/sensors-668083-supplementary/5Hz_data/6940/._2019_09_15_12_03_46_Sitting_Type.csv
- sensors-668083-supplementary/5Hz_data/6940/2019_09_15_12_03_46_Multitasking_Type.csv
- __MACOSX/sensors-668083-supplementary/5Hz_data/6940/._2019_09_15_12_03_46_Multitasking_Type.csv
- sensors-668083-supplementary/5Hz_data/6940/2019_09_15_12_03_46_Walking_Read.csv
- __MACOSX/sensors-668083-supplementary/5Hz_data/6940/._2019_09_15_12_03_46_Walking_Read.csv
- sensors-668083-supplementary/5Hz_data/6940/2019_09_15_12_03_46_Sitting_Watch.csv
- __MACOSX/sensors-668083-supplementary/5Hz_data/6940/._2019_09_15_12_03_46_Sitting_Watch.csv
- sensors-668083-supplementary/5Hz_data/6940/2019_09_15_12_03_46_questions.csv
- __MACOSX/sensors-668083-supplementary/5Hz_data/6940/._2019_09_15_12_03_46_questions.csv
- sensors-668083-supplementary/5Hz_data/6940/2019_09_15_12_03_46_Sitting_Idle.csv
- __MACOSX/sensors-668083-supplementary/5Hz_data/6940/._2019_09_15_12_03_46_Sitting_Idle.csv
- sensors-668083-supplementary/5Hz_data/6940/2019_09_15_12_03_46_Multitasking_Watch.csv
- __MACOSX/sensors-668083-supplementary/5Hz_data/6940/._2019_09_15_12_03_46_Multitasking_Watch.csv
- __MACOSX/sensors-668083-supplementary/5Hz_data/._6940
- sensors-668083-supplementary/5Hz_data/8765/
- sensors-668083-supplementary/5Hz_data/8765/2019_09_10_15_01_29_Sitting_Read.csv
- __MACOSX/sensors-668083-supplementary/5Hz_data/8765/
- __MACOSX/sensors-668083-supplementary/5Hz_data/8765/._2019_09_10_15_01_29_Sitting_Read.csv
- sensors-668083-supplementary/5Hz_data/8765/2019_09_10_15_01_29_Sitting_Scroll.csv
- __MACOSX/sensors-668083-supplementary/5Hz_data/8765/._2019_09_10_15_01_29_Sitting_Scroll.csv
- sensors-668083-supplementary/5Hz_data/8765/2019_09_10_15_01_29_Walking_Idle.csv
- __MACOSX/sensors-668083-supplementary/5Hz_data/8765/._2019_09_10_15_01_29_Walking_Idle.csv
- sensors-668083-supplementary/5Hz_data/8765/2019_09_10_15_01_29_Sitting_Watch.csv
- __MACOSX/sensors-668083-supplementary/5Hz_data/8765/._2019_09_10_15_01_29_Sitting_Watch.csv
- sensors-668083-supplementary/5Hz_data/8765/2019_09_10_15_01_29_Multitasking_Read.csv
- __MACOSX/sensors-668083-supplementary/5Hz_data/8765/._2019_09_10_15_01_29_Multitasking_Read.csv
- sensors-668083-supplementary/5Hz_data/8765/2019_09_10_15_01_29_Walking_Type.csv
- __MACOSX/sensors-668083-supplementary/5Hz_data/8765/._2019_09_10_15_01_29_Walking_Type.csv
- sensors-668083-supplementary/5Hz_data/8765/E4/
- sensors-668083-supplementary/5Hz_data/8765/E4/TEMP.csv
- __MACOSX/sensors-668083-supplementary/5Hz_data/8765/E4/
- __MACOSX/sensors-668083-supplementary/5Hz_data/8765/E4/._TEMP.csv
- sensors-668083-supplementary/5Hz_data/8765/E4/info.txt
- __MACOSX/sensors-668083-supplementary/5Hz_data/8765/E4/._info.txt
- sensors-668083-supplementary/5Hz_data/8765/E4/tags.csv
- __MACOSX/sensors-668083-supplementary/5Hz_data/8765/E4/._tags.csv
- sensors-668083-supplementary/5Hz_data/8765/E4/HR.csv
- __MACOSX/sensors-668083-supplementary/5Hz_data/8765/E4/._HR.csv
- sensors-668083-supplementary/5Hz_data/8765/E4/ACC.csv
- __MACOSX/sensors-668083-supplementary/5Hz_data/8765/E4/._ACC.csv
- sensors-668083-supplementary/5Hz_data/8765/E4/IBI.csv
- __MACOSX/sensors-668083-supplementary/5Hz_data/8765/E4/._IBI.csv
- sensors-668083-supplementary/5Hz_data/8765/E4/EDA.csv
- __MACOSX/sensors-668083-supplementary/5Hz_data/8765/E4/._EDA.csv
- sensors-668083-supplementary/5Hz_data/8765/E4/BVP.csv
- __MACOSX/sensors-668083-supplementary/5Hz_data/8765/E4/._BVP.csv
- __MACOSX/sensors-668083-supplementary/5Hz_data/8765/._E4
- sensors-668083-supplementary/5Hz_data/8765/2019_09_10_15_01_29_Multitasking_Type.csv
- __MACOSX/sensors-668083-supplementary/5Hz_data/8765/._2019_09_10_15_01_29_Multitasking_Type.csv
- sensors-668083-supplementary/5Hz_data/8765/2019_09_10_15_01_29_Multitasking_Watch.csv
- __MACOSX/sensors-668083-supplementary/5Hz_data/8765/._2019_09_10_15_01_29_Multitasking_Watch.csv
- sensors-668083-supplementary/5Hz_data/8765/2019_09_10_15_01_29_questions.csv
- __MACOSX/sensors-668083-supplementary/5Hz_data/8765/._2019_09_10_15_01_29_questions.csv
- sensors-668083-supplementary/5Hz_data/8765/2019_09_10_15_01_29_Sitting_Type.csv
- __MACOSX/sensors-668083-supplementary/5Hz_data/8765/._2019_09_10_15_01_29_Sitting_Type.csv
- sensors-668083-supplementary/5Hz_data/8765/2019_09_10_15_01_29_Multitasking_Scroll.csv
- __MACOSX/sensors-668083-supplementary/5Hz_data/8765/._2019_09_10_15_01_29_Multitasking_Scroll.csv
- sensors-668083-supplementary/5Hz_data/8765/2019_09_10_15_01_29_Sitting_Idle.csv
- __MACOSX/sensors-668083-supplementary/5Hz_data/8765/._2019_09_10_15_01_29_Sitting_Idle.csv
- sensors-668083-supplementary/5Hz_data/8765/2019_09_10_15_01_29_Walking_Read.csv
- __MACOSX/sensors-668083-supplementary/5Hz_data/8765/._2019_09_10_15_01_29_Walking_Read.csv
- sensors-668083-supplementary/5Hz_data/8765/2019_09_10_15_01_29_Walking_Watch.csv
- __MACOSX/sensors-668083-supplementary/5Hz_data/8765/._2019_09_10_15_01_29_Walking_Watch.csv
- sensors-668083-supplementary/5Hz_data/8765/2019_09_10_15_01_29_Walking_Scroll.csv
- __MACOSX/sensors-668083-supplementary/5Hz_data/8765/._2019_09_10_15_01_29_Walking_Scroll.csv
- __MACOSX/sensors-668083-supplementary/5Hz_data/._8765
- sensors-668083-supplementary/5Hz_data/7521/
- sensors-668083-supplementary/5Hz_data/7521/2019_09_03_14_02_47_Sitting_Type.csv
- __MACOSX/sensors-668083-supplementary/5Hz_data/7521/
- __MACOSX/sensors-668083-supplementary/5Hz_data/7521/._2019_09_03_14_02_47_Sitting_Type.csv
- sensors-668083-supplementary/5Hz_data/7521/2019_09_03_14_02_47_Walking_Scroll.csv
- __MACOSX/sensors-668083-supplementary/5Hz_data/7521/._2019_09_03_14_02_47_Walking_Scroll.csv
- sensors-668083-supplementary/5Hz_data/7521/2019_09_03_14_02_47_Walking_Read.csv
- __MACOSX/sensors-668083-supplementary/5Hz_data/7521/._2019_09_03_14_02_47_Walking_Read.csv
- sensors-668083-supplementary/5Hz_data/7521/2019_09_03_14_02_47_Sitting_Watch.csv
- __MACOSX/sensors-668083-supplementary/5Hz_data/7521/._2019_09_03_14_02_47_Sitting_Watch.csv
- sensors-668083-supplementary/5Hz_data/7521/E4/
- sensors-668083-supplementary/5Hz_data/7521/E4/TEMP.csv
- __MACOSX/sensors-668083-supplementary/5Hz_data/7521/E4/
- __MACOSX/sensors-668083-supplementary/5Hz_data/7521/E4/._TEMP.csv
- sensors-668083-supplementary/5Hz_data/7521/E4/info.txt
- __MACOSX/sensors-668083-supplementary/5Hz_data/7521/E4/._info.txt
- sensors-668083-supplementary/5Hz_data/7521/E4/tags.csv
- __MACOSX/sensors-668083-supplementary/5Hz_data/7521/E4/._tags.csv
- sensors-668083-supplementary/5Hz_data/7521/E4/HR.csv
- __MACOSX/sensors-668083-supplementary/5Hz_data/7521/E4/._HR.csv
- sensors-668083-supplementary/5Hz_data/7521/E4/ACC.csv
- __MACOSX/sensors-668083-supplementary/5Hz_data/7521/E4/._ACC.csv
- sensors-668083-supplementary/5Hz_data/7521/E4/IBI.csv
- __MACOSX/sensors-668083-supplementary/5Hz_data/7521/E4/._IBI.csv
- sensors-668083-supplementary/5Hz_data/7521/E4/EDA.csv
- __MACOSX/sensors-668083-supplementary/5Hz_data/7521/E4/._EDA.csv
- sensors-668083-supplementary/5Hz_data/7521/E4/BVP.csv
- __MACOSX/sensors-668083-supplementary/5Hz_data/7521/E4/._BVP.csv
- __MACOSX/sensors-668083-supplementary/5Hz_data/7521/._E4
- sensors-668083-supplementary/5Hz_data/7521/2019_09_03_14_02_47_Multitasking_Scroll.csv
- __MACOSX/sensors-668083-supplementary/5Hz_data/7521/._2019_09_03_14_02_47_Multitasking_Scroll.csv
- sensors-668083-supplementary/5Hz_data/7521/2019_09_03_14_02_47_Multitasking_Type.csv
- __MACOSX/sensors-668083-supplementary/5Hz_data/7521/._2019_09_03_14_02_47_Multitasking_Type.csv
- sensors-668083-supplementary/5Hz_data/7521/2019_09_03_14_02_47_Sitting_Idle.csv
- __MACOSX/sensors-668083-supplementary/5Hz_data/7521/._2019_09_03_14_02_47_Sitting_Idle.csv
- sensors-668083-supplementary/5Hz_data/7521/2019_09_03_14_02_47_Walking_Watch.csv
- __MACOSX/sensors-668083-supplementary/5Hz_data/7521/._2019_09_03_14_02_47_Walking_Watch.csv
- sensors-668083-supplementary/5Hz_data/7521/2019_09_03_14_02_47_questions.csv
- __MACOSX/sensors-668083-supplementary/5Hz_data/7521/._2019_09_03_14_02_47_questions.csv
- sensors-668083-supplementary/5Hz_data/7521/2019_09_03_14_02_47_Walking_Idle.csv
- __MACOSX/sensors-668083-supplementary/5Hz_data/7521/._2019_09_03_14_02_47_Walking_Idle.csv
- sensors-668083-supplementary/5Hz_data/7521/2019_09_03_14_02_47_Sitting_Read.csv
- __MACOSX/sensors-668083-supplementary/5Hz_data/7521/._2019_09_03_14_02_47_Sitting_Read.csv
- sensors-668083-supplementary/5Hz_data/7521/2019_09_03_14_02_47_Multitasking_Watch.csv
- __MACOSX/sensors-668083-supplementary/5Hz_data/7521/._2019_09_03_14_02_47_Multitasking_Watch.csv
- sensors-668083-supplementary/5Hz_data/7521/2019_09_03_14_02_47_Multitasking_Read.csv
- __MACOSX/sensors-668083-supplementary/5Hz_data/7521/._2019_09_03_14_02_47_Multitasking_Read.csv
- sensors-668083-supplementary/5Hz_data/7521/2019_09_03_14_02_47_Sitting_Scroll.csv
- __MACOSX/sensors-668083-supplementary/5Hz_data/7521/._2019_09_03_14_02_47_Sitting_Scroll.csv
- sensors-668083-supplementary/5Hz_data/7521/2019_09_03_14_02_47_Walking_Type.csv
- __MACOSX/sensors-668083-supplementary/5Hz_data/7521/._2019_09_03_14_02_47_Walking_Type.csv
- __MACOSX/sensors-668083-supplementary/5Hz_data/._7521
- sensors-668083-supplementary/5Hz_data/7646/
- sensors-668083-supplementary/5Hz_data/7646/2019_08_27_14_08_54_Multitasking_Type.csv
- __MACOSX/sensors-668083-supplementary/5Hz_data/7646/
- __MACOSX/sensors-668083-supplementary/5Hz_data/7646/._2019_08_27_14_08_54_Multitasking_Type.csv
- sensors-668083-supplementary/5Hz_data/7646/2019_08_27_14_08_54_Sitting_Type.csv
- __MACOSX/sensors-668083-supplementary/5Hz_data/7646/._2019_08_27_14_08_54_Sitting_Type.csv
- sensors-668083-supplementary/5Hz_data/7646/2019_08_27_14_08_54_Sitting_Scroll.csv
- __MACOSX/sensors-668083-supplementary/5Hz_data/7646/._2019_08_27_14_08_54_Sitting_Scroll.csv
- sensors-668083-supplementary/5Hz_data/7646/2019_08_27_14_08_54_Walking_Read.csv
- __MACOSX/sensors-668083-supplementary/5Hz_data/7646/._2019_08_27_14_08_54_Walking_Read.csv
- sensors-668083-supplementary/5Hz_data/7646/2019_08_27_14_08_54_Sitting_Idle.csv
- __MACOSX/sensors-668083-supplementary/5Hz_data/7646/._2019_08_27_14_08_54_Sitting_Idle.csv
- sensors-668083-supplementary/5Hz_data/7646/2019_08_27_14_08_54_Walking_Watch.csv
- __MACOSX/sensors-668083-supplementary/5Hz_data/7646/._2019_08_27_14_08_54_Walking_Watch.csv
- sensors-668083-supplementary/5Hz_data/7646/2019_08_27_14_08_54_Walking_Idle.csv
- __MACOSX/sensors-668083-supplementary/5Hz_data/7646/._2019_08_27_14_08_54_Walking_Idle.csv
- sensors-668083-supplementary/5Hz_data/7646/2019_08_27_14_08_54_Multitasking_Scroll.csv
- __MACOSX/sensors-668083-supplementary/5Hz_data/7646/._2019_08_27_14_08_54_Multitasking_Scroll.csv
- sensors-668083-supplementary/5Hz_data/7646/2019_08_27_14_08_54_Sitting_Watch.csv
- __MACOSX/sensors-668083-supplementary/5Hz_data/7646/._2019_08_27_14_08_54_Sitting_Watch.csv
- sensors-668083-supplementary/5Hz_data/7646/E4_reading/
- sensors-668083-supplementary/5Hz_data/7646/E4_reading/TEMP.csv
- __MACOSX/sensors-668083-supplementary/5Hz_data/7646/E4_reading/
- __MACOSX/sensors-668083-supplementary/5Hz_data/7646/E4_reading/._TEMP.csv
- sensors-668083-supplementary/5Hz_data/7646/E4_reading/info.txt
- __MACOSX/sensors-668083-supplementary/5Hz_data/7646/E4_reading/._info.txt
- sensors-668083-supplementary/5Hz_data/7646/E4_reading/tags.csv
- __MACOSX/sensors-668083-supplementary/5Hz_data/7646/E4_reading/._tags.csv
- sensors-668083-supplementary/5Hz_data/7646/E4_reading/HR.csv
- __MACOSX/sensors-668083-supplementary/5Hz_data/7646/E4_reading/._HR.csv
- sensors-668083-supplementary/5Hz_data/7646/E4_reading/ACC.csv
- __MACOSX/sensors-668083-supplementary/5Hz_data/7646/E4_reading/._ACC.csv
- sensors-668083-supplementary/5Hz_data/7646/E4_reading/IBI.csv
- __MACOSX/sensors-668083-supplementary/5Hz_data/7646/E4_reading/._IBI.csv
- sensors-668083-supplementary/5Hz_data/7646/E4_reading/EDA.csv
- __MACOSX/sensors-668083-supplementary/5Hz_data/7646/E4_reading/._EDA.csv
- sensors-668083-supplementary/5Hz_data/7646/E4_reading/BVP.csv
- __MACOSX/sensors-668083-supplementary/5Hz_data/7646/E4_reading/._BVP.csv
- __MACOSX/sensors-668083-supplementary/5Hz_data/7646/._E4_reading
- sensors-668083-supplementary/5Hz_data/7646/2019_08_27_14_08_54_Multitasking_Read.csv
- __MACOSX/sensors-668083-supplementary/5Hz_data/7646/._2019_08_27_14_08_54_Multitasking_Read.csv
- sensors-668083-supplementary/5Hz_data/7646/2019_08_27_14_08_54_Sitting_Read.csv
- __MACOSX/sensors-668083-supplementary/5Hz_data/7646/._2019_08_27_14_08_54_Sitting_Read.csv
- sensors-668083-supplementary/5Hz_data/7646/2019_08_27_14_08_54_questions.csv
- __MACOSX/sensors-668083-supplementary/5Hz_data/7646/._2019_08_27_14_08_54_questions.csv
- sensors-668083-supplementary/5Hz_data/7646/2019_08_27_14_08_54_Walking_Type.csv
- __MACOSX/sensors-668083-supplementary/5Hz_data/7646/._2019_08_27_14_08_54_Walking_Type.csv
- sensors-668083-supplementary/5Hz_data/7646/2019_08_27_14_08_54_Walking_Scroll.csv
- __MACOSX/sensors-668083-supplementary/5Hz_data/7646/._2019_08_27_14_08_54_Walking_Scroll.csv
- __MACOSX/sensors-668083-supplementary/5Hz_data/._7646
- sensors-668083-supplementary/5Hz_data/2933/
- sensors-668083-supplementary/5Hz_data/2933/2019_09_10_12_09_33_Walking_Idle.csv
- __MACOSX/sensors-668083-supplementary/5Hz_data/2933/
- __MACOSX/sensors-668083-supplementary/5Hz_data/2933/._2019_09_10_12_09_33_Walking_Idle.csv
- sensors-668083-supplementary/5Hz_data/2933/2019_09_10_12_09_33_Sitting_Scroll.csv
- __MACOSX/sensors-668083-supplementary/5Hz_data/2933/._2019_09_10_12_09_33_Sitting_Scroll.csv
- sensors-668083-supplementary/5Hz_data/2933/2019_09_10_12_09_33_questions.csv
- __MACOSX/sensors-668083-supplementary/5Hz_data/2933/._2019_09_10_12_09_33_questions.csv
- sensors-668083-supplementary/5Hz_data/2933/2019_09_10_12_09_33_Sitting_Read.csv
- __MACOSX/sensors-668083-supplementary/5Hz_data/2933/._2019_09_10_12_09_33_Sitting_Read.csv
- sensors-668083-supplementary/5Hz_data/2933/E4/
- sensors-668083-supplementary/5Hz_data/2933/E4/TEMP.csv
- __MACOSX/sensors-668083-supplementary/5Hz_data/2933/E4/
- __MACOSX/sensors-668083-supplementary/5Hz_data/2933/E4/._TEMP.csv
- sensors-668083-supplementary/5Hz_data/2933/E4/info.txt
- __MACOSX/sensors-668083-supplementary/5Hz_data/2933/E4/._info.txt
- sensors-668083-supplementary/5Hz_data/2933/E4/tags.csv
- __MACOSX/sensors-668083-supplementary/5Hz_data/2933/E4/._tags.csv
- sensors-668083-supplementary/5Hz_data/2933/E4/HR.csv
- __MACOSX/sensors-668083-supplementary/5Hz_data/2933/E4/._HR.csv
- sensors-668083-supplementary/5Hz_data/2933/E4/ACC.csv
- __MACOSX/sensors-668083-supplementary/5Hz_data/2933/E4/._ACC.csv
- sensors-668083-supplementary/5Hz_data/2933/E4/IBI.csv
- __MACOSX/sensors-668083-supplementary/5Hz_data/2933/E4/._IBI.csv
- sensors-668083-supplementary/5Hz_data/2933/E4/EDA.csv
- __MACOSX/sensors-668083-supplementary/5Hz_data/2933/E4/._EDA.csv
- sensors-668083-supplementary/5Hz_data/2933/E4/BVP.csv
- __MACOSX/sensors-668083-supplementary/5Hz_data/2933/E4/._BVP.csv
- __MACOSX/sensors-668083-supplementary/5Hz_data/2933/._E4
- sensors-668083-supplementary/5Hz_data/2933/2019_09_10_12_09_33_Walking_Type.csv
- __MACOSX/sensors-668083-supplementary/5Hz_data/2933/._2019_09_10_12_09_33_Walking_Type.csv
- sensors-668083-supplementary/5Hz_data/2933/2019_09_10_12_09_33_Multitasking_Type.csv
- __MACOSX/sensors-668083-supplementary/5Hz_data/2933/._2019_09_10_12_09_33_Multitasking_Type.csv
- sensors-668083-supplementary/5Hz_data/2933/2019_09_10_12_09_33_Walking_Watch.csv
- __MACOSX/sensors-668083-supplementary/5Hz_data/2933/._2019_09_10_12_09_33_Walking_Watch.csv
- sensors-668083-supplementary/5Hz_data/2933/2019_09_10_12_09_33_Sitting_Type.csv
- __MACOSX/sensors-668083-supplementary/5Hz_data/2933/._2019_09_10_12_09_33_Sitting_Type.csv
[truncated: 710 more entries]
