# Supplementary material for: Real-time Smartphone Activity Classification Using Inertial Sensors—Recognition of Scrolling, Typing, and Watching Videos While Sitting or Walking
Source: Sensors (Basel). 2020 Jan 24;20(3):655. doi: 10.3390/s20030655 (PMC7038357; doi:10.3390/s20030655)
Supplement: Supplementary file 1 [file sensors-20-00655-s001.zip › sensors-668083-supplementary/5Hz_data/8414/2019_09_03_13_11_20_Multitasking_Type.csv]

time	accX	accY	accZ	rotX	rotY	rotZ	graX	graY	graZ	activity
13:19:18.363	-1.0774237	5.5571117	7.4701376	0.35852596	0.30622247	0.019731557	-1.1203133	5.869161	7.7761292	Multitasking_Type
13:19:18.438	-1.0774237	5.5571117	7.4701376	0.35852596	0.30622247	0.019731557	-1.1203133	5.869161	7.7761292	Multitasking_Type
13:19:18.469	-1.0774237	5.5571117	7.4701376	0.35852596	0.30622247	0.019731557	-1.1203133	5.869161	7.7761292	Multitasking_Type
13:19:18.489	-0.6560313	5.3488097	7.6281595	-0.57854134	-0.4744633	-0.2661534	-0.81532174	5.654842	7.9704657	Multitasking_Type
13:19:18.510	-0.6560313	5.3488097	7.6281595	-0.57854134	-0.4744633	-0.2661534	-0.81532174	5.654842	7.9704657	Multitasking_Type
13:19:18.531	-0.6560313	5.3488097	7.6281595	-0.57854134	-0.4744633	-0.2661534	-0.81532174	5.654842	7.9704657	Multitasking_Type
13:19:18.552	-0.6560313	5.3488097	7.6281595	-0.57854134	-0.4744633	-0.2661534	-0.81532174	5.654842	7.9704657	Multitasking_Type
13:19:18.574	-0.6560313	5.3488097	7.6281595	-0.57854134	-0.4744633	-0.2661534	-0.81532174	5.654842	7.9704657	Multitasking_Type
13:19:18.595	-0.6560313	5.3488097	7.6281595	-0.57854134	-0.4744633	-0.2661534	-0.81532174	5.654842	7.9704657	Multitasking_Type
13:19:18.617	-0.6560313	5.3488097	7.6281595	-0.57854134	-0.4744633	-0.2661534	-0.81532174	5.654842	7.9704657	Multitasking_Type
13:19:18.638	-0.6560313	5.3488097	7.6281595	-0.57854134	-0.4744633	-0.2661534	-0.81532174	5.654842	7.9704657	Multitasking_Type
13:19:18.659	-0.6105401	5.071074	8.61939	-0.046477683	-0.19407617	0.0014056009	-0.4844456	5.291139	8.242543	Multitasking_Type
13:19:18.680	-0.6105401	5.071074	8.61939	-0.046477683	-0.19407617	0.0014056009	-0.4844456	5.291139	8.242543	Multitasking_Type
13:19:18.702	-0.6105401	5.071074	8.61939	-0.046477683	-0.19407617	0.0014056009	-0.4844456	5.291139	8.242543	Multitasking_Type
13:19:18.723	-0.6105401	5.071074	8.61939	-0.046477683	-0.19407617	0.0014056009	-0.4844456	5.291139	8.242543	Multitasking_Type
13:19:18.744	-0.6105401	5.071074	8.61939	-0.046477683	-0.19407617	0.0014056009	-0.4844456	5.291139	8.242543	Multitasking_Type
13:19:18.766	-0.6105401	5.071074	8.61939	-0.046477683	-0.19407617	0.0014056009	-0.4844456	5.291139	8.242543	Multitasking_Type
13:19:18.787	-0.6105401	5.071074	8.61939	-0.046477683	-0.19407617	0.0014056009	-0.4844456	5.291139	8.242543	Multitasking_Type
13:19:18.808	-0.6105401	5.071074	8.61939	-0.046477683	-0.19407617	0.0014056009	-0.4844456	5.291139	8.242543	Multitasking_Type
13:19:18.854	-0.57223165	5.1357193	7.937021	-0.01715615	0.1211303	0.003849062	-0.35582992	5.222175	8.292926	Multitasking_Type
13:19:18.880	-0.57223165	5.1357193	7.937021	-0.01715615	0.1211303	0.003849062	-0.35582992	5.222175	8.292926	Multitasking_Type
13:19:18.903	-0.57223165	5.1357193	7.937021	-0.01715615	0.1211303	0.003849062	-0.35582992	5.222175	8.292926	Multitasking_Type
13:19:18.924	-0.57223165	5.1357193	7.937021	-0.01715615	0.1211303	0.003849062	-0.35582992	5.222175	8.292926	Multitasking_Type
13:19:18.946	-0.57223165	5.1357193	7.937021	-0.01715615	0.1211303	0.003849062	-0.35582992	5.222175	8.292926	Multitasking_Type
13:19:18.969	-0.57223165	5.1357193	7.937021	-0.01715615	0.1211303	0.003849062	-0.35582992	5.222175	8.292926	Multitasking_Type
13:19:18.992	-0.57223165	5.1357193	7.937021	-0.01715615	0.1211303	0.003849062	-0.35582992	5.222175	8.292926	Multitasking_Type
13:19:19.015	-0.57223165	5.1357193	7.937021	-0.01715615	0.1211303	0.003849062	-0.35582992	5.222175	8.292926	Multitasking_Type
13:19:19.038	-0.26097596	4.989669	7.7694216	-0.0849622	0.07103935	0.035614055	-0.37242183	5.172023	8.323572	Multitasking_Type
13:19:19.061	-0.26097596	4.989669	7.7694216	-0.0849622	0.07103935	0.035614055	-0.37242183	5.172023	8.323572	Multitasking_Type
13:19:19.083	-0.26097596	4.989669	7.7694216	-0.0849622	0.07103935	0.035614055	-0.37242183	5.172023	8.323572	Multitasking_Type
13:19:19.106	-0.26097596	4.989669	7.7694216	-0.0849622	0.07103935	0.035614055	-0.37242183	5.172023	8.323572	Multitasking_Type
13:19:19.129	-0.26097596	4.989669	7.7694216	-0.0849622	0.07103935	0.035614055	-0.37242183	5.172023	8.323572	Multitasking_Type
13:19:19.152	-0.26097596	4.989669	7.7694216	-0.0849622	0.07103935	0.035614055	-0.37242183	5.172023	8.323572	Multitasking_Type
13:19:19.175	-0.26097596	4.989669	7.7694216	-0.0849622	0.07103935	0.035614055	-0.37242183	5.172023	8.323572	Multitasking_Type
13:19:19.197	-0.17717634	4.9441776	8.317711	0.04454124	0.13395846	0.041722707	-0.21512932	4.9847584	8.442525	Multitasking_Type
13:19:19.219	-0.17717634	4.9441776	8.317711	0.04454124	0.13395846	0.041722707	-0.21512932	4.9847584	8.442525	Multitasking_Type
13:19:19.241	-0.17717634	4.9441776	8.317711	0.04454124	0.13395846	0.041722707	-0.21512932	4.9847584	8.442525	Multitasking_Type
13:19:19.263	-0.17717634	4.9441776	8.317711	0.04454124	0.13395846	0.041722707	-0.21512932	4.9847584	8.442525	Multitasking_Type
13:19:19.285	-0.17717634	4.9441776	8.317711	0.04454124	0.13395846	0.041722707	-0.21512932	4.9847584	8.442525	Multitasking_Type
13:19:19.308	-0.17717634	4.9441776	8.317711	0.04454124	0.13395846	0.041722707	-0.21512932	4.9847584	8.442525	Multitasking_Type
13:19:19.337	-0.17717634	4.9441776	8.317711	0.04454124	0.13395846	0.041722707	-0.21512932	4.9847584	8.442525	Multitasking_Type
13:19:19.359	-0.17717634	4.9441776	8.317711	0.04454124	0.13395846	0.041722707	-0.21512932	4.9847584	8.442525	Multitasking_Type
13:19:19.380	-0.30886146	4.9393888	7.9777236	0.00972192	0.1968776	0.11991346	-0.29768735	5.115521	8.36141	Multitasking_Type
13:19:19.402	-0.30886146	4.9393888	7.9777236	0.00972192	0.1968776	0.11991346	-0.29768735	5.115521	8.36141	Multitasking_Type
13:19:19.424	-0.30886146	4.9393888	7.9777236	0.00972192	0.1968776	0.11991346	-0.29768735	5.115521	8.36141	Multitasking_Type
13:19:19.448	-0.30886146	4.9393888	7.9777236	0.00972192	0.1968776	0.11991346	-0.29768735	5.115521	8.36141	Multitasking_Type
13:19:19.471	-0.30886146	4.9393888	7.9777236	0.00972192	0.1968776	0.11991346	-0.29768735	5.115521	8.36141	Multitasking_Type
13:19:19.493	-0.30886146	4.9393888	7.9777236	0.00972192	0.1968776	0.11991346	-0.29768735	5.115521	8.36141	Multitasking_Type
13:19:19.516	-0.30886146	4.9393888	7.9777236	0.00972192	0.1968776	0.11991346	-0.29768735	5.115521	8.36141	Multitasking_Type
13:19:19.538	-0.30886146	4.9393888	7.9777236	0.00972192	0.1968776	0.11991346	-0.29768735	5.115521	8.36141	Multitasking_Type
13:19:19.562	-0.22506183	5.044737	7.901107	0.015830573	0.119297706	0.033170592	-0.2802312	5.181963	8.321003	Multitasking_Type
13:19:19.584	-0.22506183	5.044737	7.901107	0.015830573	0.119297706	0.033170592	-0.2802312	5.181963	8.321003	Multitasking_Type
13:19:19.608	-0.22506183	5.044737	7.901107	0.015830573	0.119297706	0.033170592	-0.2802312	5.181963	8.321003	Multitasking_Type
13:19:19.631	-0.22506183	5.044737	7.901107	0.015830573	0.119297706	0.033170592	-0.2802312	5.181963	8.321003	Multitasking_Type
13:19:19.654	-0.22506183	5.044737	7.901107	0.015830573	0.119297706	0.033170592	-0.2802312	5.181963	8.321003	Multitasking_Type
13:19:19.677	-0.22506183	5.044737	7.901107	0.015830573	0.119297706	0.033170592	-0.2802312	5.181963	8.321003	Multitasking_Type
13:19:19.699	-0.22506183	5.044737	7.901107	0.015830573	0.119297706	0.033170592	-0.2802312	5.181963	8.321003	Multitasking_Type
13:19:19.721	-0.22506183	5.044737	7.901107	0.015830573	0.119297706	0.033170592	-0.2802312	5.181963	8.321003	Multitasking_Type
13:19:19.743	-0.34716985	4.9872746	8.097438	-0.043423355	-0.0212013	-0.05723746	-0.3340201	5.1705575	8.326109	Multitasking_Type
13:19:19.764	-0.34716985	4.9872746	8.097438	-0.043423355	-0.0212013	-0.05723746	-0.3340201	5.1705575	8.326109	Multitasking_Type
13:19:19.787	-0.34716985	4.9872746	8.097438	-0.043423355	-0.0212013	-0.05723746	-0.3340201	5.1705575	8.326109	Multitasking_Type
13:19:19.809	-0.34716985	4.9872746	8.097438	-0.043423355	-0.0212013	-0.05723746	-0.3340201	5.1705575	8.326109	Multitasking_Type
13:19:19.832	-0.34716985	4.9872746	8.097438	-0.043423355	-0.0212013	-0.05723746	-0.3340201	5.1705575	8.326109	Multitasking_Type
13:19:19.856	-0.34716985	4.9872746	8.097438	-0.043423355	-0.0212013	-0.05723746	-0.3340201	5.1705575	8.326109	Multitasking_Type
13:19:19.879	-0.34716985	4.9872746	8.097438	-0.043423355	-0.0212013	-0.05723746	-0.3340201	5.1705575	8.326109	Multitasking_Type
13:19:19.902	-0.34716985	4.9872746	8.097438	-0.043423355	-0.0212013	-0.05723746	-0.3340201	5.1705575	8.326109	Multitasking_Type
13:19:19.925	-0.24900457	4.982486	8.13814	-0.02265394	-0.016925244	-0.08167207	-0.3663445	5.1725593	8.323508	Multitasking_Type
13:19:19.947	-0.24900457	4.982486	8.13814	-0.02265394	-0.016925244	-0.08167207	-0.3663445	5.1725593	8.323508	Multitasking_Type
13:19:19.968	-0.24900457	4.982486	8.13814	-0.02265394	-0.016925244	-0.08167207	-0.3663445	5.1725593	8.323508	Multitasking_Type
13:19:19.991	-0.24900457	4.982486	8.13814	-0.02265394	-0.016925244	-0.08167207	-0.3663445	5.1725593	8.323508	Multitasking_Type
13:19:20.014	-0.24900457	4.982486	8.13814	-0.02265394	-0.016925244	-0.08167207	-0.3663445	5.1725593	8.323508	Multitasking_Type
13:19:20.038	-0.24900457	4.982486	8.13814	-0.02265394	-0.016925244	-0.08167207	-0.3663445	5.1725593	8.323508	Multitasking_Type
13:19:20.061	-0.24900457	4.982486	8.13814	-0.02265394	-0.016925244	-0.08167207	-0.3663445	5.1725593	8.323508	Multitasking_Type
13:19:20.084	-0.24900457	4.982486	8.13814	-0.02265394	-0.016925244	-0.08167207	-0.3663445	5.1725593	8.323508	Multitasking_Type
13:19:20.106	-0.45012367	4.9441776	8.365596	-0.025097398	-0.082287826	-0.114658795	-0.393893	5.171422	8.322956	Multitasking_Type
13:19:20.129	-0.45012367	4.9441776	8.365596	-0.025097398	-0.082287826	-0.114658795	-0.393893	5.171422	8.322956	Multitasking_Type
13:19:20.152	-0.45012367	4.9441776	8.365596	-0.025097398	-0.082287826	-0.114658795	-0.393893	5.171422	8.322956	Multitasking_Type
13:19:20.174	-0.45012367	4.9441776	8.365596	-0.025097398	-0.082287826	-0.114658795	-0.393893	5.171422	8.322956	Multitasking_Type
13:19:20.198	-0.45012367	4.9441776	8.365596	-0.025097398	-0.082287826	-0.114658795	-0.393893	5.171422	8.322956	Multitasking_Type
13:19:20.221	-0.45012367	4.9441776	8.365596	-0.025097398	-0.082287826	-0.114658795	-0.393893	5.171422	8.322956	Multitasking_Type
13:19:20.243	-0.45012367	4.9441776	8.365596	-0.025097398	-0.082287826	-0.114658795	-0.393893	5.171422	8.322956	Multitasking_Type
13:19:20.266	-0.45012367	4.9441776	8.365596	-0.025097398	-0.082287826	-0.114658795	-0.393893	5.171422	8.322956	Multitasking_Type
13:19:20.289	-0.49800915	5.054314	7.9944835	-0.01715615	-0.09206167	-0.09450024	-0.44072276	5.1552963	8.330608	Multitasking_Type
13:19:20.312	-0.49800915	5.054314	7.9944835	-0.01715615	-0.09206167	-0.09450024	-0.44072276	5.1552963	8.330608	Multitasking_Type
13:19:20.335	-0.49800915	5.054314	7.9944835	-0.01715615	-0.09206167	-0.09450024	-0.44072276	5.1552963	8.330608	Multitasking_Type
13:19:20.364	-0.49800915	5.054314	7.9944835	-0.01715615	-0.09206167	-0.09450024	-0.44072276	5.1552963	8.330608	Multitasking_Type
13:19:20.387	-0.49800915	5.054314	7.9944835	-0.01715615	-0.09206167	-0.09450024	-0.44072276	5.1552963	8.330608	Multitasking_Type
13:19:20.409	-0.49800915	5.054314	7.9944835	-0.01715615	-0.09206167	-0.09450024	-0.44072276	5.1552963	8.330608	Multitasking_Type
13:19:20.432	-0.49800915	5.054314	7.9944835	-0.01715615	-0.09206167	-0.09450024	-0.44072276	5.1552963	8.330608	Multitasking_Type
13:19:20.453	-0.49800915	5.054314	7.9944835	-0.01715615	-0.09206167	-0.09450024	-0.44072276	5.1552963	8.330608	Multitasking_Type
13:19:20.478	-0.39266106	5.05192	7.8292785	0.06653239	-0.1250484	-0.046852753	-0.34819844	5.139643	8.34465	Multitasking_Type
13:19:20.501	-0.39266106	5.05192	7.8292785	0.06653239	-0.1250484	-0.046852753	-0.34819844	5.139643	8.34465	Multitasking_Type
13:19:20.523	-0.39266106	5.05192	7.8292785	0.06653239	-0.1250484	-0.046852753	-0.34819844	5.139643	8.34465	Multitasking_Type
13:19:20.546	-0.39266106	5.05192	7.8292785	0.06653239	-0.1250484	-0.046852753	-0.34819844	5.139643	8.34465	Multitasking_Type
13:19:20.569	-0.39266106	5.05192	7.8292785	0.06653239	-0.1250484	-0.046852753	-0.34819844	5.139643	8.34465	Multitasking_Type
13:19:20.592	-0.39266106	5.05192	7.8292785	0.06653239	-0.1250484	-0.046852753	-0.34819844	5.139643	8.34465	Multitasking_Type
13:19:20.615	-0.39266106	5.05192	7.8292785	0.06653239	-0.1250484	-0.046852753	-0.34819844	5.139643	8.34465	Multitasking_Type
13:19:20.638	-0.37350687	4.9872746	8.341654	0.022550091	0.043550417	0.004459927	-0.38295388	5.16222	8.329178	Multitasking_Type
13:19:20.661	-0.37350687	4.9872746	8.341654	0.022550091	0.043550417	0.004459927	-0.38295388	5.16222	8.329178	Multitasking_Type
13:19:20.683	-0.37350687	4.9872746	8.341654	0.022550091	0.043550417	0.004459927	-0.38295388	5.16222	8.329178	Multitasking_Type
13:19:20.707	-0.37350687	4.9872746	8.341654	0.022550091	0.043550417	0.004459927	-0.38295388	5.16222	8.329178	Multitasking_Type
13:19:20.729	-0.37350687	4.9872746	8.341654	0.022550091	0.043550417	0.004459927	-0.38295388	5.16222	8.329178	Multitasking_Type
13:19:20.752	-0.37350687	4.9872746	8.341654	0.022550091	0.043550417	0.004459927	-0.38295388	5.16222	8.329178	Multitasking_Type
13:19:20.775	-0.37350687	4.9872746	8.341654	0.022550091	0.043550417	0.004459927	-0.38295388	5.16222	8.329178	Multitasking_Type
13:19:20.797	-0.37350687	4.9872746	8.341654	0.022550091	0.043550417	0.004459927	-0.38295388	5.16222	8.329178	Multitasking_Type
13:19:20.820	-0.5913859	5.1261425	7.7095647	0.026826147	0.04293955	0.00018387043	-0.44035715	5.2046595	8.299875	Multitasking_Type
13:19:20.842	-0.5913859	5.1261425	7.7095647	0.026826147	0.04293955	0.00018387043	-0.44035715	5.2046595	8.299875	Multitasking_Type
13:19:20.863	-0.5913859	5.1261425	7.7095647	0.026826147	0.04293955	0.00018387043	-0.44035715	5.2046595	8.299875	Multitasking_Type
13:19:20.884	-0.5913859	5.1261425	7.7095647	0.026826147	0.04293955	0.00018387043	-0.44035715	5.2046595	8.299875	Multitasking_Type
13:19:20.905	-0.5913859	5.1261425	7.7095647	0.026826147	0.04293955	0.00018387043	-0.44035715	5.2046595	8.299875	Multitasking_Type
13:19:20.927	-0.5913859	5.1261425	7.7095647	0.026826147	0.04293955	0.00018387043	-0.44035715	5.2046595	8.299875	Multitasking_Type
13:19:20.949	-0.5913859	5.1261425	7.7095647	0.026826147	0.04293955	0.00018387043	-0.44035715	5.2046595	8.299875	Multitasking_Type
13:19:20.971	-0.5913859	5.1261425	7.7095647	0.026826147	0.04293955	0.00018387043	-0.44035715	5.2046595	8.299875	Multitasking_Type
13:19:20.993	-0.5913859	5.1261425	7.7095647	0.026826147	0.04293955	0.00018387043	-0.44035715	5.2046595	8.299875	Multitasking_Type
13:19:21.016	-0.38308397	5.03516	8.013638	-0.0012736539	-0.0022644775	-0.013255165	-0.46102443	5.2030153	8.299786	Multitasking_Type
13:19:21.039	-0.38308397	5.03516	8.013638	-0.0012736539	-0.0022644775	-0.013255165	-0.46102443	5.2030153	8.299786	Multitasking_Type
13:19:21.061	-0.38308397	5.03516	8.013638	-0.0012736539	-0.0022644775	-0.013255165	-0.46102443	5.2030153	8.299786	Multitasking_Type
13:19:21.084	-0.38308397	5.03516	8.013638	-0.0012736539	-0.0022644775	-0.013255165	-0.46102443	5.2030153	8.299786	Multitasking_Type
13:19:21.106	-0.38308397	5.03516	8.013638	-0.0012736539	-0.0022644775	-0.013255165	-0.46102443	5.2030153	8.299786	Multitasking_Type
13:19:21.129	-0.38308397	5.03516	8.013638	-0.0012736539	-0.0022644775	-0.013255165	-0.46102443	5.2030153	8.299786	Multitasking_Type
13:19:21.152	-0.38308397	5.03516	8.013638	-0.0012736539	-0.0022644775	-0.013255165	-0.46102443	5.2030153	8.299786	Multitasking_Type
13:19:21.173	-0.38308397	5.03516	8.013638	-0.0012736539	-0.0022644775	-0.013255165	-0.46102443	5.2030153	8.299786	Multitasking_Type
13:19:21.196	-0.60335726	5.0495257	8.293768	-0.046477683	0.0667633	-0.015698625	-0.45516154	5.208259	8.296818	Multitasking_Type
13:19:21.219	-0.60335726	5.0495257	8.293768	-0.046477683	0.0667633	-0.015698625	-0.45516154	5.208259	8.296818	Multitasking_Type
13:19:21.240	-0.60335726	5.0495257	8.293768	-0.046477683	0.0667633	-0.015698625	-0.45516154	5.208259	8.296818	Multitasking_Type
13:19:21.264	-0.60335726	5.0495257	8.293768	-0.046477683	0.0667633	-0.015698625	-0.45516154	5.208259	8.296818	Multitasking_Type
13:19:21.285	-0.60335726	5.0495257	8.293768	-0.046477683	0.0667633	-0.015698625	-0.45516154	5.208259	8.296818	Multitasking_Type
13:19:21.309	-0.60335726	5.0495257	8.293768	-0.046477683	0.0667633	-0.015698625	-0.45516154	5.208259	8.296818	Multitasking_Type
13:19:21.331	-0.60335726	5.0495257	8.293768	-0.046477683	0.0667633	-0.015698625	-0.45516154	5.208259	8.296818	Multitasking_Type
13:19:21.365	-0.43096948	5.0375543	8.356019	-0.012269228	0.0032333098	-0.0071465126	-0.45893353	5.1770883	8.316097	Multitasking_Type
13:19:21.391	-0.43096948	5.0375543	8.356019	-0.012269228	0.0032333098	-0.0071465126	-0.45893353	5.1770883	8.316097	Multitasking_Type
13:19:21.413	-0.43096948	5.0375543	8.356019	-0.012269228	0.0032333098	-0.0071465126	-0.45893353	5.1770883	8.316097	Multitasking_Type
13:19:21.436	-0.43096948	5.0375543	8.356019	-0.012269228	0.0032333098	-0.0071465126	-0.45893353	5.1770883	8.316097	Multitasking_Type
13:19:21.459	-0.43096948	5.0375543	8.356019	-0.012269228	0.0032333098	-0.0071465126	-0.45893353	5.1770883	8.316097	Multitasking_Type
13:19:21.482	-0.43096948	5.0375543	8.356019	-0.012269228	0.0032333098	-0.0071465126	-0.45893353	5.1770883	8.316097	Multitasking_Type
13:19:21.505	-0.43096948	5.0375543	8.356019	-0.012269228	0.0032333098	-0.0071465126	-0.45893353	5.1770883	8.316097	Multitasking_Type
13:19:21.528	-0.43096948	5.0375543	8.356019	-0.012269228	0.0032333098	-0.0071465126	-0.45893353	5.1770883	8.316097	Multitasking_Type
13:19:21.551	-0.4189981	5.0399485	7.8292785	0.00055894174	0.030722246	0.016677232	-0.4729416	5.1822257	8.312113	Multitasking_Type
13:19:21.573	-0.4189981	5.0399485	7.8292785	0.00055894174	0.030722246	0.016677232	-0.4729416	5.1822257	8.312113	Multitasking_Type
13:19:21.596	-0.4189981	5.0399485	7.8292785	0.00055894174	0.030722246	0.016677232	-0.4729416	5.1822257	8.312113	Multitasking_Type
13:19:21.619	-0.4189981	5.0399485	7.8292785	0.00055894174	0.030722246	0.016677232	-0.4729416	5.1822257	8.312113	Multitasking_Type
13:19:21.642	-0.4189981	5.0399485	7.8292785	0.00055894174	0.030722246	0.016677232	-0.4729416	5.1822257	8.312113	Multitasking_Type
13:19:21.665	-0.4189981	5.0399485	7.8292785	0.00055894174	0.030722246	0.016677232	-0.4729416	5.1822257	8.312113	Multitasking_Type
13:19:21.688	-0.4189981	5.0399485	7.8292785	0.00055894174	0.030722246	0.016677232	-0.4729416	5.1822257	8.312113	Multitasking_Type
13:19:21.709	-0.4189981	5.0399485	7.8292785	0.00055894174	0.030722246	0.016677232	-0.4729416	5.1822257	8.312113	Multitasking_Type
13:19:21.732	-0.38547826	5.05192	8.253065	-0.006160576	0.0056767706	-0.007757378	-0.47581494	5.166786	8.321553	Multitasking_Type
13:19:21.755	-0.38547826	5.05192	8.253065	-0.006160576	0.0056767706	-0.007757378	-0.47581494	5.166786	8.321553	Multitasking_Type
13:19:21.778	-0.38547826	5.05192	8.253065	-0.006160576	0.0056767706	-0.007757378	-0.47581494	5.166786	8.321553	Multitasking_Type
13:19:21.801	-0.38547826	5.05192	8.253065	-0.006160576	0.0056767706	-0.007757378	-0.47581494	5.166786	8.321553	Multitasking_Type
13:19:21.824	-0.38547826	5.05192	8.253065	-0.006160576	0.0056767706	-0.007757378	-0.47581494	5.166786	8.321553	Multitasking_Type
13:19:21.868	-0.38547826	5.05192	8.253065	-0.006160576	0.0056767706	-0.007757378	-0.47581494	5.166786	8.321553	Multitasking_Type
13:19:21.893	-0.38547826	5.05192	8.253065	-0.006160576	0.0056767706	-0.007757378	-0.47581494	5.166786	8.321553	Multitasking_Type
13:19:21.916	-0.3998439	4.975303	8.107015	-0.02876259	-0.11344196	-0.024861604	-0.4958393	5.1729465	8.316559	Multitasking_Type
13:19:21.939	-0.3998439	4.975303	8.107015	-0.02876259	-0.11344196	-0.024861604	-0.4958393	5.1729465	8.316559	Multitasking_Type
13:19:21.962	-0.3998439	4.975303	8.107015	-0.02876259	-0.11344196	-0.024861604	-0.4958393	5.1729465	8.316559	Multitasking_Type
13:19:21.985	-0.3998439	4.975303	8.107015	-0.02876259	-0.11344196	-0.024861604	-0.4958393	5.1729465	8.316559	Multitasking_Type
13:19:22.007	-0.3998439	4.975303	8.107015	-0.02876259	-0.11344196	-0.024861604	-0.4958393	5.1729465	8.316559	Multitasking_Type
13:19:22.030	-0.3998439	4.975303	8.107015	-0.02876259	-0.11344196	-0.024861604	-0.4958393	5.1729465	8.316559	Multitasking_Type
13:19:22.052	-0.3998439	4.975303	8.107015	-0.02876259	-0.11344196	-0.024861604	-0.4958393	5.1729465	8.316559	Multitasking_Type
13:19:22.074	-0.3998439	4.975303	8.107015	-0.02876259	-0.11344196	-0.024861604	-0.4958393	5.1729465	8.316559	Multitasking_Type
13:19:22.097	-0.5650489	5.0184	8.169266	0.023160955	-0.037083797	0.009957714	-0.44993433	5.1702003	8.320872	Multitasking_Type
13:19:22.120	-0.5650489	5.0184	8.169266	0.023160955	-0.037083797	0.009957714	-0.44993433	5.1702003	8.320872	Multitasking_Type
13:19:22.141	-0.5650489	5.0184	8.169266	0.023160955	-0.037083797	0.009957714	-0.44993433	5.1702003	8.320872	Multitasking_Type
13:19:22.164	-0.5650489	5.0184	8.169266	0.023160955	-0.037083797	0.009957714	-0.44993433	5.1702003	8.320872	Multitasking_Type
13:19:22.186	-0.5650489	5.0184	8.169266	0.023160955	-0.037083797	0.009957714	-0.44993433	5.1702003	8.320872	Multitasking_Type
13:19:22.210	-0.5650489	5.0184	8.169266	0.023160955	-0.037083797	0.009957714	-0.44993433	5.1702003	8.320872	Multitasking_Type
13:19:22.232	-0.5650489	5.0184	8.169266	0.023160955	-0.037083797	0.009957714	-0.44993433	5.1702003	8.320872	Multitasking_Type
13:19:22.255	-0.5650489	5.0184	8.169266	0.023160955	-0.037083797	0.009957714	-0.44993433	5.1702003	8.320872	Multitasking_Type
13:19:22.278	-0.44054657	5.0614967	8.090255	0.042708647	-0.015092648	-0.008368243	-0.39708537	5.197984	8.30624	Multitasking_Type
13:19:22.299	-0.44054657	5.0614967	8.090255	0.042708647	-0.015092648	-0.008368243	-0.39708537	5.197984	8.30624	Multitasking_Type
13:19:22.321	-0.44054657	5.0614967	8.090255	0.042708647	-0.015092648	-0.008368243	-0.39708537	5.197984	8.30624	Multitasking_Type
13:19:22.365	-0.44054657	5.0614967	8.090255	0.042708647	-0.015092648	-0.008368243	-0.39708537	5.197984	8.30624	Multitasking_Type
13:19:22.387	-0.44054657	5.0614967	8.090255	0.042708647	-0.015092648	-0.008368243	-0.39708537	5.197984	8.30624	Multitasking_Type
13:19:22.409	-0.44054657	5.0614967	8.090255	0.042708647	-0.015092648	-0.008368243	-0.39708537	5.197984	8.30624	Multitasking_Type
13:19:22.430	-0.44054657	5.0614967	8.090255	0.042708647	-0.015092648	-0.008368243	-0.39708537	5.197984	8.30624	Multitasking_Type
13:19:22.451	-0.31843856	5.078257	7.8268843	0.050039027	-0.047468506	0.0014056009	-0.37259635	5.256314	8.270592	Multitasking_Type
13:19:22.472	-0.31843856	5.078257	7.8268843	0.050039027	-0.047468506	0.0014056009	-0.37259635	5.256314	8.270592	Multitasking_Type
13:19:22.495	-0.31843856	5.078257	7.8268843	0.050039027	-0.047468506	0.0014056009	-0.37259635	5.256314	8.270592	Multitasking_Type
13:19:22.517	-0.31843856	5.078257	7.8268843	0.050039027	-0.047468506	0.0014056009	-0.37259635	5.256314	8.270592	Multitasking_Type
13:19:22.540	-0.31843856	5.078257	7.8268843	0.050039027	-0.047468506	0.0014056009	-0.37259635	5.256314	8.270592	Multitasking_Type
13:19:22.562	-0.31843856	5.078257	7.8268843	0.050039027	-0.047468506	0.0014056009	-0.37259635	5.256314	8.270592	Multitasking_Type
13:19:22.585	-0.31843856	5.078257	7.8268843	0.050039027	-0.047468506	0.0014056009	-0.37259635	5.256314	8.270592	Multitasking_Type
13:19:22.608	-0.31843856	5.078257	7.8268843	0.050039027	-0.047468506	0.0014056009	-0.37259635	5.256314	8.270592	Multitasking_Type
13:19:22.630	-0.37111259	5.0806513	8.274613	-0.07335575	-0.014481782	0.0007947357	-0.3674085	5.2732463	8.260038	Multitasking_Type
13:19:22.653	-0.37111259	5.0806513	8.274613	-0.07335575	-0.014481782	0.0007947357	-0.3674085	5.2732463	8.260038	Multitasking_Type
13:19:22.675	-0.37111259	5.0806513	8.274613	-0.07335575	-0.014481782	0.0007947357	-0.3674085	5.2732463	8.260038	Multitasking_Type
13:19:22.698	-0.37111259	5.0806513	8.274613	-0.07335575	-0.014481782	0.0007947357	-0.3674085	5.2732463	8.260038	Multitasking_Type
13:19:22.720	-0.37111259	5.0806513	8.274613	-0.07335575	-0.014481782	0.0007947357	-0.3674085	5.2732463	8.260038	Multitasking_Type
13:19:22.743	-0.37111259	5.0806513	8.274613	-0.07335575	-0.014481782	0.0007947357	-0.3674085	5.2732463	8.260038	Multitasking_Type
13:19:22.766	-0.37111259	5.0806513	8.274613	-0.07335575	-0.014481782	0.0007947357	-0.3674085	5.2732463	8.260038	Multitasking_Type
13:19:22.789	-0.37111259	5.0806513	8.274613	-0.07335575	-0.014481782	0.0007947357	-0.3674085	5.2732463	8.260038	Multitasking_Type
13:19:22.812	-0.32083282	5.1045938	8.083072	-0.015934419	0.020948403	-0.005924782	-0.33882996	5.255239	8.272727	Multitasking_Type
13:19:22.834	-0.32083282	5.1045938	8.083072	-0.015934419	0.020948403	-0.005924782	-0.33882996	5.255239	8.272727	Multitasking_Type
13:19:22.858	-0.32083282	5.1045938	8.083072	-0.015934419	0.020948403	-0.005924782	-0.33882996	5.255239	8.272727	Multitasking_Type
13:19:22.881	-0.32083282	5.1045938	8.083072	-0.015934419	0.020948403	-0.005924782	-0.33882996	5.255239	8.272727	Multitasking_Type
13:19:22.908	-0.32083282	5.1045938	8.083072	-0.015934419	0.020948403	-0.005924782	-0.33882996	5.255239	8.272727	Multitasking_Type
13:19:22.930	-0.32083282	5.1045938	8.083072	-0.015934419	0.020948403	-0.005924782	-0.33882996	5.255239	8.272727	Multitasking_Type
13:19:22.952	-0.32083282	5.1045938	8.083072	-0.015934419	0.020948403	-0.005924782	-0.33882996	5.255239	8.272727	Multitasking_Type
13:19:22.974	-0.32083282	5.1045938	8.083072	-0.015934419	0.020948403	-0.005924782	-0.33882996	5.255239	8.272727	Multitasking_Type
13:19:22.998	-0.339987	5.1093826	7.901107	0.028658742	-0.003486208	-0.005924782	-0.35849988	5.28183	8.254943	Multitasking_Type
13:19:23.020	-0.339987	5.1093826	7.901107	0.028658742	-0.003486208	-0.005924782	-0.35849988	5.28183	8.254943	Multitasking_Type
13:19:23.043	-0.339987	5.1093826	7.901107	0.028658742	-0.003486208	-0.005924782	-0.35849988	5.28183	8.254943	Multitasking_Type
13:19:23.065	-0.339987	5.1093826	7.901107	0.028658742	-0.003486208	-0.005924782	-0.35849988	5.28183	8.254943	Multitasking_Type
13:19:23.088	-0.339987	5.1093826	7.901107	0.028658742	-0.003486208	-0.005924782	-0.35849988	5.28183	8.254943	Multitasking_Type
13:19:23.111	-0.339987	5.1093826	7.901107	0.028658742	-0.003486208	-0.005924782	-0.35849988	5.28183	8.254943	Multitasking_Type
13:19:23.134	-0.339987	5.1093826	7.901107	0.028658742	-0.003486208	-0.005924782	-0.35849988	5.28183	8.254943	Multitasking_Type
13:19:23.157	-0.30646718	5.133325	7.989695	-0.017767016	-0.017536107	-0.0071465126	-0.35532877	5.3086395	8.2378645	Multitasking_Type
13:19:23.179	-0.30646718	5.133325	7.989695	-0.017767016	-0.017536107	-0.0071465126	-0.35532877	5.3086395	8.2378645	Multitasking_Type
13:19:23.202	-0.30646718	5.133325	7.989695	-0.017767016	-0.017536107	-0.0071465126	-0.35532877	5.3086395	8.2378645	Multitasking_Type
13:19:23.224	-0.30646718	5.133325	7.989695	-0.017767016	-0.017536107	-0.0071465126	-0.35532877	5.3086395	8.2378645	Multitasking_Type
13:19:23.248	-0.30646718	5.133325	7.989695	-0.017767016	-0.017536107	-0.0071465126	-0.35532877	5.3086395	8.2378645	Multitasking_Type
13:19:23.271	-0.30646718	5.133325	7.989695	-0.017767016	-0.017536107	-0.0071465126	-0.35532877	5.3086395	8.2378645	Multitasking_Type
13:19:23.293	-0.30646718	5.133325	7.989695	-0.017767016	-0.017536107	-0.0071465126	-0.35532877	5.3086395	8.2378645	Multitasking_Type
13:19:23.316	-0.30646718	5.133325	7.989695	-0.017767016	-0.017536107	-0.0071465126	-0.35532877	5.3086395	8.2378645	Multitasking_Type
13:19:23.339	-0.29210153	5.157268	8.107015	0.025604416	-0.051133696	-0.0016487252	-0.3291784	5.304904	8.241359	Multitasking_Type
13:19:23.361	-0.29210153	5.157268	8.107015	0.025604416	-0.051133696	-0.0016487252	-0.3291784	5.304904	8.241359	Multitasking_Type
13:19:23.384	-0.29210153	5.157268	8.107015	0.025604416	-0.051133696	-0.0016487252	-0.3291784	5.304904	8.241359	Multitasking_Type
13:19:23.406	-0.29210153	5.157268	8.107015	0.025604416	-0.051133696	-0.0016487252	-0.3291784	5.304904	8.241359	Multitasking_Type
13:19:23.429	-0.29210153	5.157268	8.107015	0.025604416	-0.051133696	-0.0016487252	-0.3291784	5.304904	8.241359	Multitasking_Type
13:19:23.450	-0.29210153	5.157268	8.107015	0.025604416	-0.051133696	-0.0016487252	-0.3291784	5.304904	8.241359	Multitasking_Type
13:19:23.472	-0.29210153	5.157268	8.107015	0.025604416	-0.051133696	-0.0016487252	-0.3291784	5.304904	8.241359	Multitasking_Type
13:19:23.494	-0.29210153	5.157268	8.107015	0.025604416	-0.051133696	-0.0016487252	-0.3291784	5.304904	8.241359	Multitasking_Type
13:19:23.516	-0.27294734	5.095017	7.9777236	0.025604416	-0.051133696	-0.0016487252	-0.3291784	5.304904	8.241359	Multitasking_Type
13:19:23.539	-0.27294734	5.095017	7.9777236	0.0036132678	0.0349983	-0.0016487252	-0.32532436	5.2987304	8.245483	Multitasking_Type
13:19:23.561	-0.27294734	5.095017	7.9777236	0.0036132678	0.0349983	-0.0016487252	-0.32532436	5.2987304	8.245483	Multitasking_Type
13:19:23.584	-0.27294734	5.095017	7.9777236	0.0036132678	0.0349983	-0.0016487252	-0.32532436	5.2987304	8.245483	Multitasking_Type
13:19:23.606	-0.27294734	5.095017	7.9777236	0.0036132678	0.0349983	-0.0016487252	-0.32532436	5.2987304	8.245483	Multitasking_Type
13:19:23.629	-0.27294734	5.095017	7.9777236	0.0036132678	0.0349983	-0.0016487252	-0.32532436	5.2987304	8.245483	Multitasking_Type
13:19:23.651	-0.27294734	5.095017	7.9777236	0.0036132678	0.0349983	-0.0016487252	-0.32532436	5.2987304	8.245483	Multitasking_Type
13:19:23.674	-0.27294734	5.095017	7.9777236	0.0036132678	0.0349983	-0.0016487252	-0.32532436	5.2987304	8.245483	Multitasking_Type
13:19:23.697	-0.22745611	5.183605	7.927444	0.08669094	0.14128885	0.019120693	-0.35970455	5.303832	8.240772	Multitasking_Type
13:19:23.720	-0.22745611	5.183605	7.927444	0.08669094	0.14128885	0.019120693	-0.35970455	5.303832	8.240772	Multitasking_Type
13:19:23.742	-0.22745611	5.183605	7.927444	0.08669094	0.14128885	0.019120693	-0.35970455	5.303832	8.240772	Multitasking_Type
13:19:23.765	-0.22745611	5.183605	7.927444	0.08669094	0.14128885	0.019120693	-0.35970455	5.303832	8.240772	Multitasking_Type
13:19:23.788	-0.22745611	5.183605	7.927444	0.08669094	0.14128885	0.019120693	-0.35970455	5.303832	8.240772	Multitasking_Type
13:19:23.811	-0.22745611	5.183605	7.927444	0.08669094	0.14128885	0.019120693	-0.35970455	5.303832	8.240772	Multitasking_Type
13:19:23.834	-0.22745611	5.183605	7.927444	0.08669094	0.14128885	0.019120693	-0.35970455	5.303832	8.240772	Multitasking_Type
13:19:23.875	-0.22745611	5.183605	7.927444	0.08669094	0.14128885	0.019120693	-0.35970455	5.303832	8.240772	Multitasking_Type
13:19:23.897	-0.3328042	5.0207944	8.27222	-0.08740565	0.028278785	-0.008368243	-0.40330598	5.3310533	8.221164	Multitasking_Type
13:19:23.920	-0.3328042	5.0207944	8.27222	-0.08740565	0.028278785	-0.008368243	-0.40330598	5.3310533	8.221164	Multitasking_Type
13:19:23.943	-0.3328042	5.0207944	8.27222	-0.08740565	0.028278785	-0.008368243	-0.40330598	5.3310533	8.221164	Multitasking_Type
13:19:23.966	-0.3328042	5.0207944	8.27222	-0.08740565	0.028278785	-0.008368243	-0.40330598	5.3310533	8.221164	Multitasking_Type
13:19:23.988	-0.3328042	5.0207944	8.27222	-0.08740565	0.028278785	-0.008368243	-0.40330598	5.3310533	8.221164	Multitasking_Type
13:19:24.010	-0.3328042	5.0207944	8.27222	-0.08740565	0.028278785	-0.008368243	-0.40330598	5.3310533	8.221164	Multitasking_Type
13:19:24.033	-0.3328042	5.0207944	8.27222	-0.08740565	0.028278785	-0.008368243	-0.40330598	5.3310533	8.221164	Multitasking_Type
13:19:24.056	-0.56265455	5.2051535	8.236305	0.0011698069	0.06248724	0.019120693	-0.44777218	5.299073	8.239518	Multitasking_Type
13:19:24.078	-0.56265455	5.2051535	8.236305	0.0011698069	0.06248724	0.019120693	-0.44777218	5.299073	8.239518	Multitasking_Type
13:19:24.100	-0.56265455	5.2051535	8.236305	0.0011698069	0.06248724	0.019120693	-0.44777218	5.299073	8.239518	Multitasking_Type
13:19:24.123	-0.56265455	5.2051535	8.236305	0.0011698069	0.06248724	0.019120693	-0.44777218	5.299073	8.239518	Multitasking_Type
13:19:24.145	-0.56265455	5.2051535	8.236305	0.0011698069	0.06248724	0.019120693	-0.44777218	5.299073	8.239518	Multitasking_Type
13:19:24.168	-0.56265455	5.2051535	8.236305	0.0011698069	0.06248724	0.019120693	-0.44777218	5.299073	8.239518	Multitasking_Type
13:19:24.190	-0.56265455	5.2051535	8.236305	0.0011698069	0.06248724	0.019120693	-0.44777218	5.299073	8.239518	Multitasking_Type
13:19:24.212	-0.56265455	5.2051535	8.236305	0.0011698069	0.06248724	0.019120693	-0.44777218	5.299073	8.239518	Multitasking_Type
13:19:24.234	-0.37590113	5.047131	8.001666	0.031102203	-0.010816591	-0.005924782	-0.44302702	5.3530498	8.20481	Multitasking_Type
13:19:24.256	-0.37590113	5.047131	8.001666	0.031102203	-0.010816591	-0.005924782	-0.44302702	5.3530498	8.20481	Multitasking_Type
13:19:24.277	-0.37590113	5.047131	8.001666	0.031102203	-0.010816591	-0.005924782	-0.44302702	5.3530498	8.20481	Multitasking_Type
13:19:24.298	-0.37590113	5.047131	8.001666	0.031102203	-0.010816591	-0.005924782	-0.44302702	5.3530498	8.20481	Multitasking_Type
13:19:24.320	-0.37590113	5.047131	8.001666	0.031102203	-0.010816591	-0.005924782	-0.44302702	5.3530498	8.20481	Multitasking_Type
13:19:24.341	-0.37590113	5.047131	8.001666	0.031102203	-0.010816591	-0.005924782	-0.44302702	5.3530498	8.20481	Multitasking_Type
13:19:24.378	-0.37590113	5.047131	8.001666	0.031102203	-0.010816591	-0.005924782	-0.44302702	5.3530498	8.20481	Multitasking_Type
13:19:24.402	-0.37590113	5.047131	8.001666	0.031102203	-0.010816591	-0.005924782	-0.44302702	5.3530498	8.20481	Multitasking_Type
13:19:24.424	-0.66321415	5.28177	7.982512	-0.015934419	0.019115807	0.005070792	-0.47377384	5.352431	8.203495	Multitasking_Type
13:19:24.447	-0.66321415	5.28177	7.982512	-0.015934419	0.019115807	0.005070792	-0.47377384	5.352431	8.203495	Multitasking_Type
13:19:24.470	-0.66321415	5.28177	7.982512	-0.015934419	0.019115807	0.005070792	-0.47377384	5.352431	8.203495	Multitasking_Type
13:19:24.493	-0.66321415	5.28177	7.982512	-0.015934419	0.019115807	0.005070792	-0.47377384	5.352431	8.203495	Multitasking_Type
13:19:24.517	-0.66321415	5.28177	7.982512	-0.015934419	0.019115807	0.005070792	-0.47377384	5.352431	8.203495	Multitasking_Type
13:19:24.540	-0.66321415	5.28177	7.982512	-0.015934419	0.019115807	0.005070792	-0.47377384	5.352431	8.203495	Multitasking_Type
13:19:24.562	-0.66321415	5.28177	7.982512	-0.015934419	0.019115807	0.005070792	-0.47377384	5.352431	8.203495	Multitasking_Type
13:19:24.585	-0.66321415	5.28177	7.982512	-0.015934419	0.019115807	0.005070792	-0.47377384	5.352431	8.203495	Multitasking_Type
13:19:24.608	-0.3974496	5.2027593	8.013638	0.058591142	0.016672345	-0.009589974	-0.4703562	5.368948	8.192895	Multitasking_Type
13:19:24.632	-0.3974496	5.2027593	8.013638	0.058591142	0.016672345	-0.009589974	-0.4703562	5.368948	8.192895	Multitasking_Type
13:19:24.655	-0.3974496	5.2027593	8.013638	0.058591142	0.016672345	-0.009589974	-0.4703562	5.368948	8.192895	Multitasking_Type
13:19:24.678	-0.3974496	5.2027593	8.013638	0.058591142	0.016672345	-0.009589974	-0.4703562	5.368948	8.192895	Multitasking_Type
13:19:24.701	-0.3974496	5.2027593	8.013638	0.058591142	0.016672345	-0.009589974	-0.4703562	5.368948	8.192895	Multitasking_Type
13:19:24.724	-0.3974496	5.2027593	8.013638	0.058591142	0.016672345	-0.009589974	-0.4703562	5.368948	8.192895	Multitasking_Type
13:19:24.747	-0.3974496	5.2027593	8.013638	0.058591142	0.016672345	-0.009589974	-0.4703562	5.368948	8.192895	Multitasking_Type
13:19:24.770	-0.3974496	5.2027593	8.013638	0.058591142	0.016672345	-0.009589974	-0.4703562	5.368948	8.192895	Multitasking_Type
13:19:24.793	-0.4668836	5.3368387	7.7957587	0.04576297	-0.081066094	-0.007757378	-0.46632445	5.418726	8.160286	Multitasking_Type
13:19:24.815	-0.4668836	5.3368387	7.7957587	0.04576297	-0.081066094	-0.007757378	-0.46632445	5.418726	8.160286	Multitasking_Type
13:19:24.838	-0.4668836	5.3368387	7.7957587	0.04576297	-0.081066094	-0.007757378	-0.46632445	5.418726	8.160286	Multitasking_Type
13:19:24.880	-0.4668836	5.3368387	7.7957587	0.04576297	-0.081066094	-0.007757378	-0.46632445	5.418726	8.160286	Multitasking_Type
13:19:24.903	-0.4668836	5.3368387	7.7957587	0.04576297	-0.081066094	-0.007757378	-0.46632445	5.418726	8.160286	Multitasking_Type
13:19:24.926	-0.4668836	5.3368387	7.7957587	0.04576297	-0.081066094	-0.007757378	-0.46632445	5.418726	8.160286	Multitasking_Type
13:19:24.949	-0.4668836	5.3368387	7.7957587	0.04576297	-0.081066094	-0.007757378	-0.46632445	5.418726	8.160286	Multitasking_Type
13:19:24.972	-0.3902668	5.3033185	7.6185822	0.050039027	-0.025477355	-0.0022595907	-0.42871228	5.488701	8.11546	Multitasking_Type
13:19:24.996	-0.3902668	5.3033185	7.6185822	0.050039027	-0.025477355	-0.0022595907	-0.42871228	5.488701	8.11546	Multitasking_Type
13:19:25.019	-0.3902668	5.3033185	7.6185822	0.050039027	-0.025477355	-0.0022595907	-0.42871228	5.488701	8.11546	Multitasking_Type
13:19:25.042	-0.3902668	5.3033185	7.6185822	0.050039027	-0.025477355	-0.0022595907	-0.42871228	5.488701	8.11546	Multitasking_Type
13:19:25.065	-0.3902668	5.3033185	7.6185822	0.050039027	-0.025477355	-0.0022595907	-0.42871228	5.488701	8.11546	Multitasking_Type
13:19:25.087	-0.3902668	5.3033185	7.6185822	0.050039027	-0.025477355	-0.0022595907	-0.42871228	5.488701	8.11546	Multitasking_Type
13:19:25.111	-0.3902668	5.3033185	7.6185822	0.050039027	-0.025477355	-0.0022595907	-0.42871228	5.488701	8.11546	Multitasking_Type
13:19:25.134	-0.3902668	5.3033185	7.6185822	0.050039027	-0.025477355	-0.0022595907	-0.42871228	5.488701	8.11546	Multitasking_Type
13:19:25.157	-0.42378664	5.3679643	8.200391	-0.04892114	-0.10244638	-0.0071465126	-0.41258326	5.5105796	8.101458	Multitasking_Type
13:19:25.179	-0.42378664	5.3679643	8.200391	-0.04892114	-0.10244638	-0.0071465126	-0.41258326	5.5105796	8.101458	Multitasking_Type
13:19:25.202	-0.42378664	5.3679643	8.200391	-0.04892114	-0.10244638	-0.0071465126	-0.41258326	5.5105796	8.101458	Multitasking_Type
13:19:25.226	-0.42378664	5.3679643	8.200391	-0.04892114	-0.10244638	-0.0071465126	-0.41258326	5.5105796	8.101458	Multitasking_Type
13:19:25.251	-0.42378664	5.3679643	8.200391	-0.04892114	-0.10244638	-0.0071465126	-0.41258326	5.5105796	8.101458	Multitasking_Type
13:19:25.276	-0.42378664	5.3679643	8.200391	-0.04892114	-0.10244638	-0.0071465126	-0.41258326	5.5105796	8.101458	Multitasking_Type
13:19:25.298	-0.42378664	5.3679643	8.200391	-0.04892114	-0.10244638	-0.0071465126	-0.41258326	5.5105796	8.101458	Multitasking_Type
13:19:25.321	-0.505192	5.4134555	7.728719	0.04942816	-0.018146975	-0.0047030514	-0.410749	5.5342383	8.085409	Multitasking_Type
13:19:25.344	-0.505192	5.4134555	7.728719	0.04942816	-0.018146975	-0.0047030514	-0.410749	5.5342383	8.085409	Multitasking_Type
13:19:25.382	-0.505192	5.4134555	7.728719	0.04942816	-0.018146975	-0.0047030514	-0.410749	5.5342383	8.085409	Multitasking_Type
13:19:25.406	-0.505192	5.4134555	7.728719	0.04942816	-0.018146975	-0.0047030514	-0.410749	5.5342383	8.085409	Multitasking_Type
13:19:25.428	-0.505192	5.4134555	7.728719	0.04942816	-0.018146975	-0.0047030514	-0.410749	5.5342383	8.085409	Multitasking_Type
13:19:25.451	-0.505192	5.4134555	7.728719	0.04942816	-0.018146975	-0.0047030514	-0.410749	5.5342383	8.085409	Multitasking_Type
13:19:25.474	-0.505192	5.4134555	7.728719	0.04942816	-0.018146975	-0.0047030514	-0.410749	5.5342383	8.085409	Multitasking_Type
13:19:25.498	-0.45012367	5.5355635	7.929838	0.10135171	-0.1476504	-0.027305065	-0.3522985	5.644512	8.0116005	Multitasking_Type
13:19:25.521	-0.45012367	5.5355635	7.929838	0.10135171	-0.1476504	-0.027305065	-0.3522985	5.644512	8.0116005	Multitasking_Type
13:19:25.543	-0.45012367	5.5355635	7.929838	0.10135171	-0.1476504	-0.027305065	-0.3522985	5.644512	8.0116005	Multitasking_Type
13:19:25.567	-0.45012367	5.5355635	7.929838	0.10135171	-0.1476504	-0.027305065	-0.3522985	5.644512	8.0116005	Multitasking_Type
13:19:25.590	-0.45012367	5.5355635	7.929838	0.10135171	-0.1476504	-0.027305065	-0.3522985	5.644512	8.0116005	Multitasking_Type
13:19:25.613	-0.45012367	5.5355635	7.929838	0.10135171	-0.1476504	-0.027305065	-0.3522985	5.644512	8.0116005	Multitasking_Type
13:19:25.636	-0.45012367	5.5355635	7.929838	0.10135171	-0.1476504	-0.027305065	-0.3522985	5.644512	8.0116005	Multitasking_Type
13:19:25.658	-0.45012367	5.5355635	7.929838	0.10135171	-0.1476504	-0.027305065	-0.3522985	5.644512	8.0116005	Multitasking_Type
13:19:25.699	-0.2657645	5.7797794	6.9745226	0.08791267	-0.14642867	0.0007947357	-0.22383821	5.7721567	7.9247975	Multitasking_Type
13:19:25.720	-0.2657645	5.7797794	6.9745226	0.08791267	-0.14642867	0.0007947357	-0.22383821	5.7721567	7.9247975	Multitasking_Type
13:19:25.741	-0.2657645	5.7797794	6.9745226	0.08791267	-0.14642867	0.0007947357	-0.22383821	5.7721567	7.9247975	Multitasking_Type
13:19:25.788	-0.2657645	5.7797794	6.9745226	0.08791267	-0.14642867	0.0007947357	-0.22383821	5.7721567	7.9247975	Multitasking_Type
13:19:25.808	-0.2657645	5.7797794	6.9745226	0.08791267	-0.14642867	0.0007947357	-0.22383821	5.7721567	7.9247975	Multitasking_Type
13:19:25.828	-0.2657645	5.7797794	6.9745226	0.08791267	-0.14642867	0.0007947357	-0.22383821	5.7721567	7.9247975	Multitasking_Type
13:19:25.849	-0.2657645	5.7797794	6.9745226	0.08791267	-0.14642867	0.0007947357	-0.22383821	5.7721567	7.9247975	Multitasking_Type
13:19:25.869	-0.2777359	5.6002088	7.850827	-0.0006627888	0.107691266	0.047220495	-0.27223092	5.713667	7.965566	Multitasking_Type
13:19:25.907	-0.2777359	5.6002088	7.850827	-0.0006627888	0.107691266	0.047220495	-0.27223092	5.713667	7.965566	Multitasking_Type
13:19:25.928	-0.2777359	5.6002088	7.850827	-0.0006627888	0.107691266	0.047220495	-0.27223092	5.713667	7.965566	Multitasking_Type
13:19:25.961	-0.2777359	5.6002088	7.850827	-0.0006627888	0.107691266	0.047220495	-0.27223092	5.713667	7.965566	Multitasking_Type
13:19:25.994	-0.2777359	5.6002088	7.850827	-0.0006627888	0.107691266	0.047220495	-0.27223092	5.713667	7.965566	Multitasking_Type
13:19:26.028	-0.2777359	5.6002088	7.850827	-0.0006627888	0.107691266	0.047220495	-0.27223092	5.713667	7.965566	Multitasking_Type
13:19:26.061	-0.26337022	5.480495	7.702382	0.028047878	0.013618019	0.019120693	-0.32212403	5.707012	7.9684753	Multitasking_Type
13:19:26.094	-0.26337022	5.480495	7.702382	0.028047878	0.013618019	0.019120693	-0.32212403	5.707012	7.9684753	Multitasking_Type
13:19:26.128	-0.26337022	5.480495	7.702382	0.028047878	0.013618019	0.019120693	-0.32212403	5.707012	7.9684753	Multitasking_Type
13:19:26.161	-0.26337022	5.480495	7.702382	0.028047878	0.013618019	0.019120693	-0.32212403	5.707012	7.9684753	Multitasking_Type
13:19:26.182	-0.26337022	5.480495	7.702382	0.028047878	0.013618019	0.019120693	-0.32212403	5.707012	7.9684753	Multitasking_Type
13:19:26.202	-0.26337022	5.480495	7.702382	0.028047878	0.013618019	0.019120693	-0.32212403	5.707012	7.9684753	Multitasking_Type
13:19:26.223	-0.28252444	5.6504884	7.5491486	-0.0018845194	-0.04563591	0.0026273315	-0.32625017	5.7263093	7.9544516	Multitasking_Type
13:19:26.245	-0.28252444	5.6504884	7.5491486	-0.0018845194	-0.04563591	0.0026273315	-0.32625017	5.7263093	7.9544516	Multitasking_Type
13:19:26.267	-0.28252444	5.6504884	7.5491486	-0.0018845194	-0.04563591	0.0026273315	-0.32625017	5.7263093	7.9544516	Multitasking_Type
13:19:26.289	-0.28252444	5.6504884	7.5491486	-0.0018845194	-0.04563591	0.0026273315	-0.32625017	5.7263093	7.9544516	Multitasking_Type
13:19:26.314	-0.28252444	5.6504884	7.5491486	-0.0018845194	-0.04563591	0.0026273315	-0.32625017	5.7263093	7.9544516	Multitasking_Type
13:19:26.337	-0.28252444	5.6504884	7.5491486	-0.0018845194	-0.04563591	0.0026273315	-0.32625017	5.7263093	7.9544516	Multitasking_Type
13:19:26.361	-0.28252444	5.6504884	7.5491486	-0.0018845194	-0.04563591	0.0026273315	-0.32625017	5.7263093	7.9544516	Multitasking_Type
13:19:26.390	-0.28252444	5.6504884	7.5491486	-0.0018845194	-0.04563591	0.0026273315	-0.32625017	5.7263093	7.9544516	Multitasking_Type
13:19:26.419	-0.31843856	5.549929	7.3600006	0.0048349984	0.10463694	0.028894536	-0.35254988	5.739455	7.9438443	Multitasking_Type
13:19:26.441	-0.31843856	5.549929	7.3600006	0.0048349984	0.10463694	0.028894536	-0.35254988	5.739455	7.9438443	Multitasking_Type
13:19:26.462	-0.31843856	5.549929	7.3600006	0.0048349984	0.10463694	0.028894536	-0.35254988	5.739455	7.9438443	Multitasking_Type
13:19:26.484	-0.31843856	5.549929	7.3600006	0.0048349984	0.10463694	0.028894536	-0.35254988	5.739455	7.9438443	Multitasking_Type
13:19:26.506	-0.31843856	5.549929	7.3600006	0.0048349984	0.10463694	0.028894536	-0.35254988	5.739455	7.9438443	Multitasking_Type
13:19:26.528	-0.31843856	5.549929	7.3600006	0.0048349984	0.10463694	0.028894536	-0.35254988	5.739455	7.9438443	Multitasking_Type
13:19:26.551	-0.31843856	5.549929	7.3600006	0.0048349984	0.10463694	0.028894536	-0.35254988	5.739455	7.9438443	Multitasking_Type
13:19:26.573	-0.31843856	5.549929	7.3600006	0.0048349984	0.10463694	0.028894536	-0.35254988	5.739455	7.9438443	Multitasking_Type
13:19:26.596	-0.52913475	5.5954204	7.735902	0.08363661	0.27934438	0.045998763	-0.60475737	5.771744	7.90516	Multitasking_Type
13:19:26.619	-0.52913475	5.5954204	7.735902	0.08363661	0.27934438	0.045998763	-0.60475737	5.771744	7.90516	Multitasking_Type
13:19:26.642	-0.52913475	5.5954204	7.735902	0.08363661	0.27934438	0.045998763	-0.60475737	5.771744	7.90516	Multitasking_Type
13:19:26.664	-0.52913475	5.5954204	7.735902	0.08363661	0.27934438	0.045998763	-0.60475737	5.771744	7.90516	Multitasking_Type
13:19:26.687	-0.52913475	5.5954204	7.735902	0.08363661	0.27934438	0.045998763	-0.60475737	5.771744	7.90516	Multitasking_Type
13:19:26.710	-0.52913475	5.5954204	7.735902	0.08363661	0.27934438	0.045998763	-0.60475737	5.771744	7.90516	Multitasking_Type
13:19:26.734	-0.52913475	5.5954204	7.735902	0.08363661	0.27934438	0.045998763	-0.60475737	5.771744	7.90516	Multitasking_Type
13:19:26.756	-1.4365649	5.8659735	7.927444	0.08363661	0.27934438	0.045998763	-0.60475737	5.771744	7.90516	Multitasking_Type
13:19:26.780	-1.4365649	5.8659735	7.927444	0.12639718	0.30866593	0.108917885	-1.0381202	5.945748	7.729212	Multitasking_Type
13:19:26.803	-1.4365649	5.8659735	7.927444	0.12639718	0.30866593	0.108917885	-1.0381202	5.945748	7.729212	Multitasking_Type
13:19:26.826	-1.4365649	5.8659735	7.927444	0.12639718	0.30866593	0.108917885	-1.0381202	5.945748	7.729212	Multitasking_Type
13:19:26.850	-1.4365649	5.8659735	7.927444	0.12639718	0.30866593	0.108917885	-1.0381202	5.945748	7.729212	Multitasking_Type
13:19:26.888	-1.4365649	5.8659735	7.927444	0.12639718	0.30866593	0.108917885	-1.0381202	5.945748	7.729212	Multitasking_Type
13:19:26.911	-1.4365649	5.8659735	7.927444	0.12639718	0.30866593	0.108917885	-1.0381202	5.945748	7.729212	Multitasking_Type
13:19:26.934	-1.4365649	5.8659735	7.927444	0.12639718	0.30866593	0.108917885	-1.0381202	5.945748	7.729212	Multitasking_Type
13:19:26.958	-1.0055954	6.1269493	6.3137026	0.17832072	0.031943977	-0.017531222	-1.1731522	6.2582936	7.4584064	Multitasking_Type
13:19:26.981	-1.0055954	6.1269493	6.3137026	0.17832072	0.031943977	-0.017531222	-1.1731522	6.2582936	7.4584064	Multitasking_Type
13:19:27.002	-1.0055954	6.1269493	6.3137026	0.17832072	0.031943977	-0.017531222	-1.1731522	6.2582936	7.4584064	Multitasking_Type
13:19:27.024	-1.0055954	6.1269493	6.3137026	0.17832072	0.031943977	-0.017531222	-1.1731522	6.2582936	7.4584064	Multitasking_Type
13:19:27.046	-1.0055954	6.1269493	6.3137026	0.17832072	0.031943977	-0.017531222	-1.1731522	6.2582936	7.4584064	Multitasking_Type
13:19:27.069	-1.0055954	6.1269493	6.3137026	0.17832072	0.031943977	-0.017531222	-1.1731522	6.2582936	7.4584064	Multitasking_Type
13:19:27.092	-1.0055954	6.1269493	6.3137026	0.17832072	0.031943977	-0.017531222	-1.1731522	6.2582936	7.4584064	Multitasking_Type
13:19:27.114	-1.3479767	6.2514515	6.605804	0.12822978	0.21459268	0.07654202	-1.3060921	6.351304	7.356997	Multitasking_Type
13:19:27.136	-1.3479767	6.2514515	6.605804	0.12822978	0.21459268	0.07654202	-1.3060921	6.351304	7.356997	Multitasking_Type
13:19:27.158	-1.3479767	6.2514515	6.605804	0.12822978	0.21459268	0.07654202	-1.3060921	6.351304	7.356997	Multitasking_Type
13:19:27.181	-1.3479767	6.2514515	6.605804	0.12822978	0.21459268	0.07654202	-1.3060921	6.351304	7.356997	Multitasking_Type
13:19:27.203	-1.3479767	6.2514515	6.605804	0.12822978	0.21459268	0.07654202	-1.3060921	6.351304	7.356997	Multitasking_Type
13:19:27.224	-1.3479767	6.2514515	6.605804	0.12822978	0.21459268	0.07654202	-1.3060921	6.351304	7.356997	Multitasking_Type
13:19:27.245	-1.3479767	6.2514515	6.605804	0.12822978	0.21459268	0.07654202	-1.3060921	6.351304	7.356997	Multitasking_Type
13:19:27.297	-1.5514901	6.284971	7.4964743	-0.24623062	-0.1867458	-0.20628859	-1.3620903	6.3938417	7.309843	Multitasking_Type
13:19:27.317	-1.5514901	6.284971	7.4964743	-0.24623062	-0.1867458	-0.20628859	-1.3620903	6.3938417	7.309843	Multitasking_Type
13:19:27.338	-1.5514901	6.284971	7.4964743	-0.24623062	-0.1867458	-0.20628859	-1.3620903	6.3938417	7.309843	Multitasking_Type
13:19:27.359	-1.5514901	6.284971	7.4964743	-0.24623062	-0.1867458	-0.20628859	-1.3620903	6.3938417	7.309843	Multitasking_Type
13:19:27.381	-1.5514901	6.284971	7.4964743	-0.24623062	-0.1867458	-0.20628859	-1.3620903	6.3938417	7.309843	Multitasking_Type
13:19:27.402	-1.5514901	6.284971	7.4964743	-0.24623062	-0.1867458	-0.20628859	-1.3620903	6.3938417	7.309843	Multitasking_Type
13:19:27.423	-1.5514901	6.284971	7.4964743	-0.24623062	-0.1867458	-0.20628859	-1.3620903	6.3938417	7.309843	Multitasking_Type
13:19:27.449	-1.5514901	6.284971	7.4964743	-0.24623062	-0.1867458	-0.20628859	-1.3620903	6.3938417	7.309843	Multitasking_Type
13:19:27.470	-1.5514901	6.284971	7.4964743	-0.24623062	-0.1867458	-0.20628859	-1.3620903	6.3938417	7.309843	Multitasking_Type
13:19:27.492	-1.0606637	6.136526	6.840443	0.14961006	-0.28387335	-0.07678515	-1.1040233	6.3515964	7.3897667	Multitasking_Type
13:19:27.513	-1.0606637	6.136526	6.840443	0.14961006	-0.28387335	-0.07678515	-1.1040233	6.3515964	7.3897667	Multitasking_Type
13:19:27.534	-1.0606637	6.136526	6.840443	0.14961006	-0.28387335	-0.07678515	-1.1040233	6.3515964	7.3897667	Multitasking_Type
13:19:27.558	-1.0606637	6.136526	6.840443	0.14961006	-0.28387335	-0.07678515	-1.1040233	6.3515964	7.3897667	Multitasking_Type
13:19:27.579	-1.0606637	6.136526	6.840443	0.14961006	-0.28387335	-0.07678515	-1.1040233	6.3515964	7.3897667	Multitasking_Type
13:19:27.600	-1.0606637	6.136526	6.840443	0.14961006	-0.28387335	-0.07678515	-1.1040233	6.3515964	7.3897667	Multitasking_Type
13:19:27.631	-1.0606637	6.136526	6.840443	0.14961006	-0.28387335	-0.07678515	-1.1040233	6.3515964	7.3897667	Multitasking_Type
13:19:27.652	-1.0606637	6.136526	6.840443	0.14961006	-0.28387335	-0.07678515	-1.1040233	6.3515964	7.3897667	Multitasking_Type
13:19:27.674	-1.0199611	6.241874	7.4605603	-0.10084469	0.012396289	0.015455501	-0.91432464	6.3698144	7.3999853	Multitasking_Type
13:19:27.696	-1.0199611	6.241874	7.4605603	-0.10084469	0.012396289	0.015455501	-0.91432464	6.3698144	7.3999853	Multitasking_Type
13:19:27.717	-1.0199611	6.241874	7.4605603	-0.10084469	0.012396289	0.015455501	-0.91432464	6.3698144	7.3999853	Multitasking_Type
13:19:27.740	-1.0199611	6.241874	7.4605603	-0.10084469	0.012396289	0.015455501	-0.91432464	6.3698144	7.3999853	Multitasking_Type
13:19:27.762	-1.0199611	6.241874	7.4605603	-0.10084469	0.012396289	0.015455501	-0.91432464	6.3698144	7.3999853	Multitasking_Type
13:19:27.786	-1.0199611	6.241874	7.4605603	-0.10084469	0.012396289	0.015455501	-0.91432464	6.3698144	7.3999853	Multitasking_Type
13:19:27.808	-1.0199611	6.241874	7.4605603	-0.10084469	0.012396289	0.015455501	-0.91432464	6.3698144	7.3999853	Multitasking_Type
13:19:27.829	-1.0199611	6.241874	7.4605603	-0.10084469	0.012396289	0.015455501	-0.91432464	6.3698144	7.3999853	Multitasking_Type
13:19:27.850	-0.9960183	6.1317377	6.794952	-0.16681813	0.106469534	0.0075142537	-0.92982954	6.270016	7.482821	Multitasking_Type
13:19:27.872	-0.9960183	6.1317377	6.794952	-0.16681813	0.106469534	0.0075142537	-0.92982954	6.270016	7.482821	Multitasking_Type
13:19:27.895	-0.9960183	6.1317377	6.794952	-0.16681813	0.106469534	0.0075142537	-0.92982954	6.270016	7.482821	Multitasking_Type
13:19:27.921	-0.9960183	6.1317377	6.794952	-0.16681813	0.106469534	0.0075142537	-0.92982954	6.270016	7.482821	Multitasking_Type
13:19:27.944	-0.9960183	6.1317377	6.794952	-0.16681813	0.106469534	0.0075142537	-0.92982954	6.270016	7.482821	Multitasking_Type
13:19:27.965	-0.9960183	6.1317377	6.794952	-0.16681813	0.106469534	0.0075142537	-0.92982954	6.270016	7.482821	Multitasking_Type
13:19:27.987	-0.9960183	6.1317377	6.794952	-0.16681813	0.106469534	0.0075142537	-0.92982954	6.270016	7.482821	Multitasking_Type
13:19:28.010	-0.9960183	6.1317377	6.794952	-0.16681813	0.106469534	0.0075142537	-0.92982954	6.270016	7.482821	Multitasking_Type
13:19:28.033	-1.2929084	5.9114647	7.6880164	-0.067857966	0.044161282	0.036224917	-1.0474219	6.0987034	7.607832	Multitasking_Type
13:19:28.055	-1.2929084	5.9114647	7.6880164	-0.067857966	0.044161282	0.036224917	-1.0474219	6.0987034	7.607832	Multitasking_Type
13:19:28.078	-1.2929084	5.9114647	7.6880164	-0.067857966	0.044161282	0.036224917	-1.0474219	6.0987034	7.607832	Multitasking_Type
13:19:28.101	-1.2929084	5.9114647	7.6880164	-0.067857966	0.044161282	0.036224917	-1.0474219	6.0987034	7.607832	Multitasking_Type
13:19:28.138	-1.2929084	5.9114647	7.6880164	-0.067857966	0.044161282	0.036224917	-1.0474219	6.0987034	7.607832	Multitasking_Type
13:19:28.159	-1.2929084	5.9114647	7.6880164	-0.067857966	0.044161282	0.036224917	-1.0474219	6.0987034	7.607832	Multitasking_Type
13:19:28.198	-0.9577099	5.7654138	7.0774765	0.21985956	-0.31197315	-0.079839475	-1.109605	6.091841	7.604514	Multitasking_Type
13:19:28.218	-0.9577099	5.7654138	7.0774765	0.21985956	-0.31197315	-0.079839475	-1.109605	6.091841	7.604514	Multitasking_Type
13:19:28.240	-0.9577099	5.7654138	7.0774765	0.21985956	-0.31197315	-0.079839475	-1.109605	6.091841	7.604514	Multitasking_Type
13:19:28.262	-0.9577099	5.7654138	7.0774765	0.21985956	-0.31197315	-0.079839475	-1.109605	6.091841	7.604514	Multitasking_Type
13:19:28.284	-0.9577099	5.7654138	7.0774765	0.21985956	-0.31197315	-0.079839475	-1.109605	6.091841	7.604514	Multitasking_Type
13:19:28.305	-0.9577099	5.7654138	7.0774765	0.21985956	-0.31197315	-0.079839475	-1.109605	6.091841	7.604514	Multitasking_Type
13:19:28.327	-0.9577099	5.7654138	7.0774765	0.21985956	-0.31197315	-0.079839475	-1.109605	6.091841	7.604514	Multitasking_Type
13:19:28.350	-0.9577099	5.7654138	7.0774765	0.21985956	-0.31197315	-0.079839475	-1.109605	6.091841	7.604514	Multitasking_Type
13:19:28.372	-0.9577099	5.7654138	7.0774765	0.21985956	-0.31197315	-0.079839475	-1.109605	6.091841	7.604514	Multitasking_Type
13:19:28.394	-0.58420306	5.8587904	7.802942	-0.20163745	-0.18552405	0.003849062	-0.6260419	6.0305815	7.707818	Multitasking_Type
13:19:28.415	-0.58420306	5.8587904	7.802942	-0.20163745	-0.18552405	0.003849062	-0.6260419	6.0305815	7.707818	Multitasking_Type
13:19:28.437	-0.58420306	5.8587904	7.802942	-0.20163745	-0.18552405	0.003849062	-0.6260419	6.0305815	7.707818	Multitasking_Type
13:19:28.458	-0.58420306	5.8587904	7.802942	-0.20163745	-0.18552405	0.003849062	-0.6260419	6.0305815	7.707818	Multitasking_Type
13:19:28.481	-0.58420306	5.8587904	7.802942	-0.20163745	-0.18552405	0.003849062	-0.6260419	6.0305815	7.707818	Multitasking_Type
13:19:28.503	-0.58420306	5.8587904	7.802942	-0.20163745	-0.18552405	0.003849062	-0.6260419	6.0305815	7.707818	Multitasking_Type
13:19:28.526	-0.58420306	5.8587904	7.802942	-0.20163745	-0.18552405	0.003849062	-0.6260419	6.0305815	7.707818	Multitasking_Type
13:19:28.549	-0.58420306	5.8587904	7.802942	-0.20163745	-0.18552405	0.003849062	-0.6260419	6.0305815	7.707818	Multitasking_Type
13:19:28.572	-0.37829542	5.8180876	7.21395	0.097075656	0.11624338	0.017898962	-0.53020924	5.983821	7.7513275	Multitasking_Type
13:19:28.595	-0.37829542	5.8180876	7.21395	0.097075656	0.11624338	0.017898962	-0.53020924	5.983821	7.7513275	Multitasking_Type
13:19:28.617	-0.37829542	5.8180876	7.21395	0.097075656	0.11624338	0.017898962	-0.53020924	5.983821	7.7513275	Multitasking_Type
13:19:28.640	-0.37829542	5.8180876	7.21395	0.097075656	0.11624338	0.017898962	-0.53020924	5.983821	7.7513275	Multitasking_Type
13:19:28.663	-0.37829542	5.8180876	7.21395	0.097075656	0.11624338	0.017898962	-0.53020924	5.983821	7.7513275	Multitasking_Type
13:19:28.685	-0.37829542	5.8180876	7.21395	0.097075656	0.11624338	0.017898962	-0.53020924	5.983821	7.7513275	Multitasking_Type
13:19:28.708	-0.37829542	5.8180876	7.21395	0.097075656	0.11624338	0.017898962	-0.53020924	5.983821	7.7513275	Multitasking_Type
13:19:28.729	-0.37829542	5.8180876	7.21395	0.097075656	0.11624338	0.017898962	-0.53020924	5.983821	7.7513275	Multitasking_Type
13:19:28.749	-0.82602483	5.6409116	8.102226	-0.02876259	-0.10244638	-0.017531222	-0.79823846	5.9338927	7.766727	Multitasking_Type
13:19:28.770	-0.82602483	5.6409116	8.102226	-0.02876259	-0.10244638	-0.017531222	-0.79823846	5.9338927	7.766727	Multitasking_Type
13:19:28.798	-0.82602483	5.6409116	8.102226	-0.02876259	-0.10244638	-0.017531222	-0.79823846	5.9338927	7.766727	Multitasking_Type
13:19:28.819	-0.82602483	5.6409116	8.102226	-0.02876259	-0.10244638	-0.017531222	-0.79823846	5.9338927	7.766727	Multitasking_Type
13:19:28.840	-0.82602483	5.6409116	8.102226	-0.02876259	-0.10244638	-0.017531222	-0.79823846	5.9338927	7.766727	Multitasking_Type
13:19:28.862	-0.82602483	5.6409116	8.102226	-0.02876259	-0.10244638	-0.017531222	-0.79823846	5.9338927	7.766727	Multitasking_Type
13:19:28.884	-0.82602483	5.6409116	8.102226	-0.02876259	-0.10244638	-0.017531222	-0.79823846	5.9338927	7.766727	Multitasking_Type
13:19:28.907	-0.82602483	5.6409116	8.102226	-0.02876259	-0.10244638	-0.017531222	-0.79823846	5.9338927	7.766727	Multitasking_Type
13:19:28.931	-0.83081335	5.7893567	7.513234	0.120899394	0.12601723	0.036835786	-0.8750615	5.9773736	7.7249975	Multitasking_Type
13:19:28.953	-0.83081335	5.7893567	7.513234	0.120899394	0.12601723	0.036835786	-0.8750615	5.9773736	7.7249975	Multitasking_Type
13:19:28.974	-0.83081335	5.7893567	7.513234	0.120899394	0.12601723	0.036835786	-0.8750615	5.9773736	7.7249975	Multitasking_Type
13:19:28.995	-0.83081335	5.7893567	7.513234	0.120899394	0.12601723	0.036835786	-0.8750615	5.9773736	7.7249975	Multitasking_Type
13:19:29.019	-0.83081335	5.7893567	7.513234	0.120899394	0.12601723	0.036835786	-0.8750615	5.9773736	7.7249975	Multitasking_Type
13:19:29.040	-0.83081335	5.7893567	7.513234	0.120899394	0.12601723	0.036835786	-0.8750615	5.9773736	7.7249975	Multitasking_Type
13:19:29.062	-0.83081335	5.7893567	7.513234	0.120899394	0.12601723	0.036835786	-0.8750615	5.9773736	7.7249975	Multitasking_Type
13:19:29.083	-0.83081335	5.7893567	7.513234	0.120899394	0.12601723	0.036835786	-0.8750615	5.9773736	7.7249975	Multitasking_Type
13:19:29.105	-0.5602603	6.062304	7.6305537	0.3157654	-0.32419047	-0.0022595907	-0.5801638	6.1811905	7.591223	Multitasking_Type
13:19:29.126	-0.5602603	6.062304	7.6305537	0.3157654	-0.32419047	-0.0022595907	-0.5801638	6.1811905	7.591223	Multitasking_Type
13:19:29.148	-0.5602603	6.062304	7.6305537	0.3157654	-0.32419047	-0.0022595907	-0.5801638	6.1811905	7.591223	Multitasking_Type
13:19:29.169	-0.5602603	6.062304	7.6305537	0.3157654	-0.32419047	-0.0022595907	-0.5801638	6.1811905	7.591223	Multitasking_Type
13:19:29.194	-0.5602603	6.062304	7.6305537	0.3157654	-0.32419047	-0.0022595907	-0.5801638	6.1811905	7.591223	Multitasking_Type
13:19:29.215	-0.5602603	6.062304	7.6305537	0.3157654	-0.32419047	-0.0022595907	-0.5801638	6.1811905	7.591223	Multitasking_Type
13:19:29.236	-0.5602603	6.062304	7.6305537	0.3157654	-0.32419047	-0.0022595907	-0.5801638	6.1811905	7.591223	Multitasking_Type
13:19:29.256	-0.5602603	6.062304	7.6305537	0.3157654	-0.32419047	-0.0022595907	-0.5801638	6.1811905	7.591223	Multitasking_Type
13:19:29.277	-0.11971374	6.342434	6.656084	0.15571871	-0.12932445	-0.036468044	-0.3268274	6.4642406	7.367301	Multitasking_Type
13:19:29.298	-0.11971374	6.342434	6.656084	0.15571871	-0.12932445	-0.036468044	-0.3268274	6.4642406	7.367301	Multitasking_Type
13:19:29.320	-0.11971374	6.342434	6.656084	0.15571871	-0.12932445	-0.036468044	-0.3268274	6.4642406	7.367301	Multitasking_Type
13:19:29.342	-0.11971374	6.342434	6.656084	0.15571871	-0.12932445	-0.036468044	-0.3268274	6.4642406	7.367301	Multitasking_Type
13:19:29.366	-0.11971374	6.342434	6.656084	0.15571871	-0.12932445	-0.036468044	-0.3268274	6.4642406	7.367301	Multitasking_Type
13:19:29.387	-0.11971374	6.342434	6.656084	0.15571871	-0.12932445	-0.036468044	-0.3268274	6.4642406	7.367301	Multitasking_Type
13:19:29.408	-0.11971374	6.342434	6.656084	0.15571871	-0.12932445	-0.036468044	-0.3268274	6.4642406	7.367301	Multitasking_Type
13:19:29.428	-0.11971374	6.342434	6.656084	0.15571871	-0.12932445	-0.036468044	-0.3268274	6.4642406	7.367301	Multitasking_Type
13:19:29.455	-0.17238778	6.2586346	7.005648	0.050039027	-0.093894266	0.01056858	-0.25669673	6.514216	7.325944	Multitasking_Type
13:19:29.475	-0.17238778	6.2586346	7.005648	0.050039027	-0.093894266	0.01056858	-0.25669673	6.514216	7.325944	Multitasking_Type
13:19:29.497	-0.17238778	6.2586346	7.005648	0.050039027	-0.093894266	0.01056858	-0.25669673	6.514216	7.325944	Multitasking_Type
13:19:29.519	-0.17238778	6.2586346	7.005648	0.050039027	-0.093894266	0.01056858	-0.25669673	6.514216	7.325944	Multitasking_Type
13:19:29.541	-0.17238778	6.2586346	7.005648	0.050039027	-0.093894266	0.01056858	-0.25669673	6.514216	7.325944	Multitasking_Type
13:19:29.565	-0.17238778	6.2586346	7.005648	0.050039027	-0.093894266	0.01056858	-0.25669673	6.514216	7.325944	Multitasking_Type
13:19:29.587	-0.17238778	6.2586346	7.005648	0.050039027	-0.093894266	0.01056858	-0.25669673	6.514216	7.325944	Multitasking_Type
13:19:29.610	-0.17238778	6.2586346	7.005648	0.050039027	-0.093894266	0.01056858	-0.25669673	6.514216	7.325944	Multitasking_Type
13:19:29.631	-0.17238778	6.2586346	7.005648	0.050039027	-0.093894266	0.01056858	-0.25669673	6.514216	7.325944	Multitasking_Type
13:19:29.651	-0.39266106	6.65369	6.8236833	0.11967766	0.18710375	0.048442226	-0.30132148	6.524637	7.3149614	Multitasking_Type
13:19:29.672	-0.39266106	6.65369	6.8236833	0.11967766	0.18710375	0.048442226	-0.30132148	6.524637	7.3149614	Multitasking_Type
13:19:29.693	-0.39266106	6.65369	6.8236833	0.11967766	0.18710375	0.048442226	-0.30132148	6.524637	7.3149614	Multitasking_Type
13:19:29.714	-0.39266106	6.65369	6.8236833	0.11967766	0.18710375	0.048442226	-0.30132148	6.524637	7.3149614	Multitasking_Type
13:19:29.735	-0.39266106	6.65369	6.8236833	0.11967766	0.18710375	0.048442226	-0.30132148	6.524637	7.3149614	Multitasking_Type
13:19:29.756	-0.39266106	6.65369	6.8236833	0.11967766	0.18710375	0.048442226	-0.30132148	6.524637	7.3149614	Multitasking_Type
13:19:29.778	-0.39266106	6.65369	6.8236833	0.11967766	0.18710375	0.048442226	-0.30132148	6.524637	7.3149614	Multitasking_Type
13:19:29.800	-0.39266106	6.65369	6.8236833	0.11967766	0.18710375	0.048442226	-0.30132148	6.524637	7.3149614	Multitasking_Type
13:19:29.821	-0.77574503	6.1652575	7.249864	-0.19186361	0.54568166	0.059437796	-0.7957941	6.412062	7.377159	Multitasking_Type
13:19:29.844	-0.77574503	6.1652575	7.249864	-0.19186361	0.54568166	0.059437796	-0.7957941	6.412062	7.377159	Multitasking_Type
13:19:29.866	-0.77574503	6.1652575	7.249864	-0.19186361	0.54568166	0.059437796	-0.7957941	6.412062	7.377159	Multitasking_Type
13:19:29.887	-0.77574503	6.1652575	7.249864	-0.19186361	0.54568166	0.059437796	-0.7957941	6.412062	7.377159	Multitasking_Type
13:19:29.908	-0.77574503	6.1652575	7.249864	-0.19186361	0.54568166	0.059437796	-0.7957941	6.412062	7.377159	Multitasking_Type
13:19:29.930	-0.77574503	6.1652575	7.249864	-0.19186361	0.54568166	0.059437796	-0.7957941	6.412062	7.377159	Multitasking_Type
13:19:29.951	-0.77574503	6.1652575	7.249864	-0.19186361	0.54568166	0.059437796	-0.7957941	6.412062	7.377159	Multitasking_Type
13:19:29.985	-0.77574503	6.1652575	7.249864	-0.19186361	0.54568166	0.059437796	-0.7957941	6.412062	7.377159	Multitasking_Type
13:19:30.007	-0.7589851	6.117372	7.0798707	0.039043453	-0.42253977	-0.08778072	-0.84193027	6.259411	7.5020833	Multitasking_Type
13:19:30.028	-0.7589851	6.117372	7.0798707	0.039043453	-0.42253977	-0.08778072	-0.84193027	6.259411	7.5020833	Multitasking_Type
13:19:30.049	-0.7589851	6.117372	7.0798707	0.039043453	-0.42253977	-0.08778072	-0.84193027	6.259411	7.5020833	Multitasking_Type
13:19:30.071	-0.7589851	6.117372	7.0798707	0.039043453	-0.42253977	-0.08778072	-0.84193027	6.259411	7.5020833	Multitasking_Type
13:19:30.093	-0.7589851	6.117372	7.0798707	0.039043453	-0.42253977	-0.08778072	-0.84193027	6.259411	7.5020833	Multitasking_Type
13:19:30.115	-0.7589851	6.117372	7.0798707	0.039043453	-0.42253977	-0.08778072	-0.84193027	6.259411	7.5020833	Multitasking_Type
13:19:30.138	-0.7589851	6.117372	7.0798707	0.039043453	-0.42253977	-0.08778072	-0.84193027	6.259411	7.5020833	Multitasking_Type
13:19:30.160	-0.7589851	6.117372	7.0798707	0.039043453	-0.42253977	-0.08778072	-0.84193027	6.259411	7.5020833	Multitasking_Type
13:19:30.181	-0.5961744	5.9234357	7.5036573	-0.030595187	-0.0792335	0.02584021	-0.6377478	6.2089624	7.5638857	Multitasking_Type
13:19:30.202	-0.5961744	5.9234357	7.5036573	-0.030595187	-0.0792335	0.02584021	-0.6377478	6.2089624	7.5638857	Multitasking_Type
13:19:30.223	-0.5961744	5.9234357	7.5036573	-0.030595187	-0.0792335	0.02584021	-0.6377478	6.2089624	7.5638857	Multitasking_Type
13:19:30.247	-0.5961744	5.9234357	7.5036573	-0.030595187	-0.0792335	0.02584021	-0.6377478	6.2089624	7.5638857	Multitasking_Type
13:19:30.269	-0.5961744	5.9234357	7.5036573	-0.030595187	-0.0792335	0.02584021	-0.6377478	6.2089624	7.5638857	Multitasking_Type
13:19:30.291	-0.5961744	5.9234357	7.5036573	-0.030595187	-0.0792335	0.02584021	-0.6377478	6.2089624	7.5638857	Multitasking_Type
13:19:30.314	-0.5961744	5.9234357	7.5036573	-0.030595187	-0.0792335	0.02584021	-0.6377478	6.2089624	7.5638857	Multitasking_Type
13:19:30.336	-0.5961744	5.9234357	7.5036573	-0.030595187	-0.0792335	0.02584021	-0.6377478	6.2089624	7.5638857	Multitasking_Type
13:19:30.359	-0.6177229	5.90907	7.642525	0.110514686	-0.08595302	0.061270393	-0.7221021	6.1998186	7.5638065	Multitasking_Type
13:19:30.381	-0.6177229	5.90907	7.642525	0.110514686	-0.08595302	0.061270393	-0.7221021	6.1998186	7.5638065	Multitasking_Type
13:19:30.403	-0.6177229	5.90907	7.642525	0.110514686	-0.08595302	0.061270393	-0.7221021	6.1998186	7.5638065	Multitasking_Type
13:19:30.424	-0.6177229	5.90907	7.642525	0.110514686	-0.08595302	0.061270393	-0.7221021	6.1998186	7.5638065	Multitasking_Type
13:19:30.458	-0.6177229	5.90907	7.642525	0.110514686	-0.08595302	0.061270393	-0.7221021	6.1998186	7.5638065	Multitasking_Type
13:19:30.480	-0.6177229	5.90907	7.642525	0.110514686	-0.08595302	0.061270393	-0.7221021	6.1998186	7.5638065	Multitasking_Type
13:19:30.501	-0.6177229	5.90907	7.642525	0.110514686	-0.08595302	0.061270393	-0.7221021	6.1998186	7.5638065	Multitasking_Type
13:19:30.522	-0.6177229	5.90907	7.642525	0.110514686	-0.08595302	0.061270393	-0.7221021	6.1998186	7.5638065	Multitasking_Type
13:19:30.545	-0.58420306	6.244269	6.7877693	-0.078242674	-0.34007296	-0.050517943	-0.55225265	6.2802873	7.511546	Multitasking_Type
13:19:30.567	-0.58420306	6.244269	6.7877693	-0.078242674	-0.34007296	-0.050517943	-0.55225265	6.2802873	7.511546	Multitasking_Type
13:19:30.590	-0.58420306	6.244269	6.7877693	-0.078242674	-0.34007296	-0.050517943	-0.55225265	6.2802873	7.511546	Multitasking_Type
13:19:30.611	-0.58420306	6.244269	6.7877693	-0.078242674	-0.34007296	-0.050517943	-0.55225265	6.2802873	7.511546	Multitasking_Type
13:19:30.633	-0.58420306	6.244269	6.7877693	-0.078242674	-0.34007296	-0.050517943	-0.55225265	6.2802873	7.511546	Multitasking_Type
13:19:30.667	-0.58420306	6.244269	6.7877693	-0.078242674	-0.34007296	-0.050517943	-0.55225265	6.2802873	7.511546	Multitasking_Type
13:19:30.688	-0.58420306	6.244269	6.7877693	-0.078242674	-0.34007296	-0.050517943	-0.55225265	6.2802873	7.511546	Multitasking_Type
13:19:30.710	-0.58420306	6.244269	6.7877693	-0.078242674	-0.34007296	-0.050517943	-0.55225265	6.2802873	7.511546	Multitasking_Type
13:19:30.733	-0.59378016	6.1077952	7.6712565	0.0188849	0.52246875	0.031338	-0.61864495	6.206337	7.5676274	Multitasking_Type
13:19:30.754	-0.59378016	6.1077952	7.6712565	0.0188849	0.52246875	0.031338	-0.61864495	6.206337	7.5676274	Multitasking_Type
13:19:30.777	-0.59378016	6.1077952	7.6712565	0.0188849	0.52246875	0.031338	-0.61864495	6.206337	7.5676274	Multitasking_Type
13:19:30.800	-0.59378016	6.1077952	7.6712565	0.0188849	0.52246875	0.031338	-0.61864495	6.206337	7.5676274	Multitasking_Type
13:19:30.821	-0.59378016	6.1077952	7.6712565	0.0188849	0.52246875	0.031338	-0.61864495	6.206337	7.5676274	Multitasking_Type
13:19:30.842	-0.59378016	6.1077952	7.6712565	0.0188849	0.52246875	0.031338	-0.61864495	6.206337	7.5676274	Multitasking_Type
13:19:30.862	-0.59378016	6.1077952	7.6712565	0.0188849	0.52246875	0.031338	-0.61864495	6.206337	7.5676274	Multitasking_Type
13:19:30.896	-0.5411061	5.9856873	6.423839	0.22902253	-0.010816591	-0.02547247	-0.76093173	6.197624	7.561794	Multitasking_Type
13:19:30.917	-0.5411061	5.9856873	6.423839	0.22902253	-0.010816591	-0.02547247	-0.76093173	6.197624	7.561794	Multitasking_Type
13:19:30.938	-0.5411061	5.9856873	6.423839	0.22902253	-0.010816591	-0.02547247	-0.76093173	6.197624	7.561794	Multitasking_Type
13:19:30.960	-0.5411061	5.9856873	6.423839	0.22902253	-0.010816591	-0.02547247	-0.76093173	6.197624	7.561794	Multitasking_Type
13:19:30.981	-0.5411061	5.9856873	6.423839	0.22902253	-0.010816591	-0.02547247	-0.76093173	6.197624	7.561794	Multitasking_Type
13:19:31.003	-0.5411061	5.9856873	6.423839	0.22902253	-0.010816591	-0.02547247	-0.76093173	6.197624	7.561794	Multitasking_Type
13:19:31.025	-0.5411061	5.9856873	6.423839	0.22902253	-0.010816591	-0.02547247	-0.76093173	6.197624	7.561794	Multitasking_Type
13:19:31.047	-0.5411061	5.9856873	6.423839	0.22902253	-0.010816591	-0.02547247	-0.76093173	6.197624	7.561794	Multitasking_Type
13:19:31.069	-0.5411061	5.9856873	6.423839	0.22902253	-0.010816591	-0.02547247	-0.76093173	6.197624	7.561794	Multitasking_Type
13:19:31.090	-0.66321415	5.9018874	7.240287	-0.11061853	-0.109776765	0.017288098	-0.671609	6.1478977	7.6106915	Multitasking_Type
13:19:31.111	-0.66321415	5.9018874	7.240287	-0.11061853	-0.109776765	0.017288098	-0.671609	6.1478977	7.6106915	Multitasking_Type
13:19:31.132	-0.66321415	5.9018874	7.240287	-0.11061853	-0.109776765	0.017288098	-0.671609	6.1478977	7.6106915	Multitasking_Type
13:19:31.154	-0.66321415	5.9018874	7.240287	-0.11061853	-0.109776765	0.017288098	-0.671609	6.1478977	7.6106915	Multitasking_Type
13:19:31.176	-0.66321415	5.9018874	7.240287	-0.11061853	-0.109776765	0.017288098	-0.671609	6.1478977	7.6106915	Multitasking_Type
13:19:31.199	-0.66321415	5.9018874	7.240287	-0.11061853	-0.109776765	0.017288098	-0.671609	6.1478977	7.6106915	Multitasking_Type
13:19:31.222	-0.66321415	5.9018874	7.240287	-0.11061853	-0.109776765	0.017288098	-0.671609	6.1478977	7.6106915	Multitasking_Type
13:19:31.244	-0.66321415	5.9018874	7.240287	-0.11061853	-0.109776765	0.017288098	-0.671609	6.1478977	7.6106915	Multitasking_Type
13:19:31.267	-0.4860378	5.9904757	7.142122	0.009111055	0.03927436	0.01056858	-0.5675246	6.0729637	7.679019	Multitasking_Type
13:19:31.290	-0.4860378	5.9904757	7.142122	0.009111055	0.03927436	0.01056858	-0.5675246	6.0729637	7.679019	Multitasking_Type
13:19:31.312	-0.4860378	5.9904757	7.142122	0.009111055	0.03927436	0.01056858	-0.5675246	6.0729637	7.679019	Multitasking_Type
13:19:31.335	-0.4860378	5.9904757	7.142122	0.009111055	0.03927436	0.01056858	-0.5675246	6.0729637	7.679019	Multitasking_Type
13:19:31.358	-0.4860378	5.9904757	7.142122	0.009111055	0.03927436	0.01056858	-0.5675246	6.0729637	7.679019	Multitasking_Type
13:19:31.380	-0.4860378	5.9904757	7.142122	0.009111055	0.03927436	0.01056858	-0.5675246	6.0729637	7.679019	Multitasking_Type
13:19:31.422	-0.4860378	5.9904757	7.142122	0.009111055	0.03927436	0.01056858	-0.5675246	6.0729637	7.679019	Multitasking_Type
13:19:31.445	-0.40463245	5.8396363	7.867587	0.059202004	-0.07434657	-0.012644299	-0.5132431	6.0971456	7.6636615	Multitasking_Type
13:19:31.468	-0.40463245	5.8396363	7.867587	0.059202004	-0.07434657	-0.012644299	-0.5132431	6.0971456	7.6636615	Multitasking_Type
13:19:31.491	-0.40463245	5.8396363	7.867587	0.059202004	-0.07434657	-0.012644299	-0.5132431	6.0971456	7.6636615	Multitasking_Type
13:19:31.514	-0.40463245	5.8396363	7.867587	0.059202004	-0.07434657	-0.012644299	-0.5132431	6.0971456	7.6636615	Multitasking_Type
13:19:31.539	-0.40463245	5.8396363	7.867587	0.059202004	-0.07434657	-0.012644299	-0.5132431	6.0971456	7.6636615	Multitasking_Type
13:19:31.562	-0.40463245	5.8396363	7.867587	0.059202004	-0.07434657	-0.012644299	-0.5132431	6.0971456	7.6636615	Multitasking_Type
13:19:31.585	-0.40463245	5.8396363	7.867587	0.059202004	-0.07434657	-0.012644299	-0.5132431	6.0971456	7.6636615	Multitasking_Type
13:19:31.608	-0.40463245	5.8396363	7.867587	0.059202004	-0.07434657	-0.012644299	-0.5132431	6.0971456	7.6636615	Multitasking_Type
13:19:31.631	-0.28013015	6.028784	7.2019787	0.037210856	-0.09206167	-0.009589974	-0.38238704	6.16067	7.6203833	Multitasking_Type
13:19:31.652	-0.28013015	6.028784	7.2019787	0.037210856	-0.09206167	-0.009589974	-0.38238704	6.16067	7.6203833	Multitasking_Type
13:19:31.673	-0.28013015	6.028784	7.2019787	0.037210856	-0.09206167	-0.009589974	-0.38238704	6.16067	7.6203833	Multitasking_Type
13:19:31.699	-0.28013015	6.028784	7.2019787	0.037210856	-0.09206167	-0.009589974	-0.38238704	6.16067	7.6203833	Multitasking_Type
13:19:31.720	-0.28013015	6.028784	7.2019787	0.037210856	-0.09206167	-0.009589974	-0.38238704	6.16067	7.6203833	Multitasking_Type
13:19:31.741	-0.28013015	6.028784	7.2019787	0.037210856	-0.09206167	-0.009589974	-0.38238704	6.16067	7.6203833	Multitasking_Type
13:19:31.762	-0.28013015	6.028784	7.2019787	0.037210856	-0.09206167	-0.009589974	-0.38238704	6.16067	7.6203833	Multitasking_Type
13:19:31.785	-0.28013015	6.028784	7.2019787	0.037210856	-0.09206167	-0.009589974	-0.38238704	6.16067	7.6203833	Multitasking_Type
13:19:31.807	-0.17957062	6.22272	7.515629	-0.042201627	-0.004097073	-0.015698625	-0.37476626	6.2593927	7.539884	Multitasking_Type
13:19:31.829	-0.17957062	6.22272	7.515629	-0.042201627	-0.004097073	-0.015698625	-0.37476626	6.2593927	7.539884	Multitasking_Type
13:19:31.853	-0.17957062	6.22272	7.515629	-0.042201627	-0.004097073	-0.015698625	-0.37476626	6.2593927	7.539884	Multitasking_Type
13:19:31.875	-0.17957062	6.22272	7.515629	-0.042201627	-0.004097073	-0.015698625	-0.37476626	6.2593927	7.539884	Multitasking_Type
13:19:31.896	-0.17957062	6.22272	7.515629	-0.042201627	-0.004097073	-0.015698625	-0.37476626	6.2593927	7.539884	Multitasking_Type
13:19:31.917	-0.17957062	6.22272	7.515629	-0.042201627	-0.004097073	-0.015698625	-0.37476626	6.2593927	7.539884	Multitasking_Type
13:19:31.944	-0.17957062	6.22272	7.515629	-0.042201627	-0.004097073	-0.015698625	-0.37476626	6.2593927	7.539884	Multitasking_Type
13:19:31.965	-0.17957062	6.22272	7.515629	-0.042201627	-0.004097073	-0.015698625	-0.37476626	6.2593927	7.539884	Multitasking_Type
13:19:31.986	-0.48843205	6.138921	7.788576	-0.16498554	0.15472789	-0.0065356474	-0.43043756	6.2769265	7.522314	Multitasking_Type
13:19:32.007	-0.48843205	6.138921	7.788576	-0.16498554	0.15472789	-0.0065356474	-0.43043756	6.2769265	7.522314	Multitasking_Type
13:19:32.029	-0.48843205	6.138921	7.788576	-0.16498554	0.15472789	-0.0065356474	-0.43043756	6.2769265	7.522314	Multitasking_Type
13:19:32.051	-0.48843205	6.138921	7.788576	-0.16498554	0.15472789	-0.0065356474	-0.43043756	6.2769265	7.522314	Multitasking_Type
13:19:32.079	-0.48843205	6.138921	7.788576	-0.16498554	0.15472789	-0.0065356474	-0.43043756	6.2769265	7.522314	Multitasking_Type
13:19:32.101	-0.48843205	6.138921	7.788576	-0.16498554	0.15472789	-0.0065356474	-0.43043756	6.2769265	7.522314	Multitasking_Type
13:19:32.124	-0.48843205	6.138921	7.788576	-0.16498554	0.15472789	-0.0065356474	-0.43043756	6.2769265	7.522314	Multitasking_Type
13:19:32.155	-0.48843205	6.138921	7.788576	-0.16498554	0.15472789	-0.0065356474	-0.43043756	6.2769265	7.522314	Multitasking_Type
13:19:32.177	-0.5554718	5.9880815	7.5467544	-0.15704429	0.072871946	0.017288098	-0.5177864	6.1787286	7.5977325	Multitasking_Type
13:19:32.198	-0.5554718	5.9880815	7.5467544	-0.15704429	0.072871946	0.017288098	-0.5177864	6.1787286	7.5977325	Multitasking_Type
13:19:32.219	-0.5554718	5.9880815	7.5467544	-0.15704429	0.072871946	0.017288098	-0.5177864	6.1787286	7.5977325	Multitasking_Type
13:19:32.240	-0.5554718	5.9880815	7.5467544	-0.15704429	0.072871946	0.017288098	-0.5177864	6.1787286	7.5977325	Multitasking_Type
13:19:32.263	-0.5554718	5.9880815	7.5467544	-0.15704429	0.072871946	0.017288098	-0.5177864	6.1787286	7.5977325	Multitasking_Type
13:19:32.286	-0.5554718	5.9880815	7.5467544	-0.15704429	0.072871946	0.017288098	-0.5177864	6.1787286	7.5977325	Multitasking_Type
13:19:32.309	-0.5554718	5.9880815	7.5467544	-0.15704429	0.072871946	0.017288098	-0.5177864	6.1787286	7.5977325	Multitasking_Type
13:19:32.331	-0.5554718	5.9880815	7.5467544	-0.15704429	0.072871946	0.017288098	-0.5177864	6.1787286	7.5977325	Multitasking_Type
13:19:32.353	-0.6895511	5.94259	7.448589	-0.0055497107	0.03255484	0.020342425	-0.57835054	6.1253552	7.6364846	Multitasking_Type
13:19:32.376	-0.6895511	5.94259	7.448589	-0.0055497107	0.03255484	0.020342425	-0.57835054	6.1253552	7.6364846	Multitasking_Type
13:19:32.399	-0.6895511	5.94259	7.448589	-0.0055497107	0.03255484	0.020342425	-0.57835054	6.1253552	7.6364846	Multitasking_Type
13:19:32.423	-0.6895511	5.94259	7.448589	-0.0055497107	0.03255484	0.020342425	-0.57835054	6.1253552	7.6364846	Multitasking_Type
13:19:32.446	-0.6895511	5.94259	7.448589	-0.0055497107	0.03255484	0.020342425	-0.57835054	6.1253552	7.6364846	Multitasking_Type
13:19:32.470	-0.6895511	5.94259	7.448589	-0.0055497107	0.03255484	0.020342425	-0.57835054	6.1253552	7.6364846	Multitasking_Type
13:19:32.492	-0.6895511	5.94259	7.448589	-0.0055497107	0.03255484	0.020342425	-0.57835054	6.1253552	7.6364846	Multitasking_Type
13:19:32.514	-0.6895511	5.94259	7.448589	-0.0055497107	0.03255484	0.020342425	-0.57835054	6.1253552	7.6364846	Multitasking_Type
13:19:32.536	-0.5889916	5.8420305	7.632948	-0.039758164	0.0154506145	-0.0016487252	-0.5920557	6.1068363	7.6502547	Multitasking_Type
13:19:32.557	-0.5889916	5.8420305	7.632948	-0.039758164	0.0154506145	-0.0016487252	-0.5920557	6.1068363	7.6502547	Multitasking_Type
13:19:32.578	-0.5889916	5.8420305	7.632948	-0.039758164	0.0154506145	-0.0016487252	-0.5920557	6.1068363	7.6502547	Multitasking_Type
13:19:32.601	-0.5889916	5.8420305	7.632948	-0.039758164	0.0154506145	-0.0016487252	-0.5920557	6.1068363	7.6502547	Multitasking_Type
13:19:32.624	-0.5889916	5.8420305	7.632948	-0.039758164	0.0154506145	-0.0016487252	-0.5920557	6.1068363	7.6502547	Multitasking_Type
13:19:32.647	-0.5889916	5.8420305	7.632948	-0.039758164	0.0154506145	-0.0016487252	-0.5920557	6.1068363	7.6502547	Multitasking_Type
13:19:32.677	-0.5889916	5.8420305	7.632948	-0.039758164	0.0154506145	-0.0016487252	-0.5920557	6.1068363	7.6502547	Multitasking_Type
13:19:32.700	-0.7134939	5.8851275	7.2809896	-0.028151726	0.037441764	0.0032381967	-0.6478375	6.067435	7.677034	Multitasking_Type
13:19:32.722	-0.7134939	5.8851275	7.2809896	-0.028151726	0.037441764	0.0032381967	-0.6478375	6.067435	7.677034	Multitasking_Type
13:19:32.745	-0.7134939	5.8851275	7.2809896	-0.028151726	0.037441764	0.0032381967	-0.6478375	6.067435	7.677034	Multitasking_Type
13:19:32.768	-0.7134939	5.8851275	7.2809896	-0.028151726	0.037441764	0.0032381967	-0.6478375	6.067435	7.677034	Multitasking_Type
13:19:32.791	-0.7134939	5.8851275	7.2809896	-0.028151726	0.037441764	0.0032381967	-0.6478375	6.067435	7.677034	Multitasking_Type
13:19:32.814	-0.7134939	5.8851275	7.2809896	-0.028151726	0.037441764	0.0032381967	-0.6478375	6.067435	7.677034	Multitasking_Type
13:19:32.837	-0.7134939	5.8851275	7.2809896	-0.028151726	0.037441764	0.0032381967	-0.6478375	6.067435	7.677034	Multitasking_Type
13:19:32.859	-0.7134939	5.8851275	7.2809896	-0.028151726	0.037441764	0.0032381967	-0.6478375	6.067435	7.677034	Multitasking_Type
13:19:32.882	-0.66800267	5.8659735	7.5060515	0.015830573	0.10219348	0.02461848	-0.7122563	6.0435467	7.6901603	Multitasking_Type
13:19:32.905	-0.66800267	5.8659735	7.5060515	0.015830573	0.10219348	0.02461848	-0.7122563	6.0435467	7.6901603	Multitasking_Type
13:19:32.928	-0.66800267	5.8659735	7.5060515	0.015830573	0.10219348	0.02461848	-0.7122563	6.0435467	7.6901603	Multitasking_Type
13:19:32.952	-0.66800267	5.8659735	7.5060515	0.015830573	0.10219348	0.02461848	-0.7122563	6.0435467	7.6901603	Multitasking_Type
13:19:32.974	-0.66800267	5.8659735	7.5060515	0.015830573	0.10219348	0.02461848	-0.7122563	6.0435467	7.6901603	Multitasking_Type
13:19:32.996	-0.66800267	5.8659735	7.5060515	0.015830573	0.10219348	0.02461848	-0.7122563	6.0435467	7.6901603	Multitasking_Type
13:19:33.021	-0.66800267	5.8659735	7.5060515	0.015830573	0.10219348	0.02461848	-0.7122563	6.0435467	7.6901603	Multitasking_Type
13:19:33.042	-0.66800267	5.8659735	7.5060515	0.015830573	0.10219348	0.02461848	-0.7122563	6.0435467	7.6901603	Multitasking_Type
13:19:33.063	-0.7206767	6.0886407	7.228316	0.21314004	0.2567424	0.067989916	-0.84827906	6.090136	7.639438	Multitasking_Type
13:19:33.084	-0.7206767	6.0886407	7.228316	0.21314004	0.2567424	0.067989916	-0.84827906	6.090136	7.639438	Multitasking_Type
13:19:33.106	-0.7206767	6.0886407	7.228316	0.21314004	0.2567424	0.067989916	-0.84827906	6.090136	7.639438	Multitasking_Type
13:19:33.129	-0.7206767	6.0886407	7.228316	0.21314004	0.2567424	0.067989916	-0.84827906	6.090136	7.639438	Multitasking_Type
13:19:33.152	-0.7206767	6.0886407	7.228316	0.21314004	0.2567424	0.067989916	-0.84827906	6.090136	7.639438	Multitasking_Type
13:19:33.173	-0.7206767	6.0886407	7.228316	0.21314004	0.2567424	0.067989916	-0.84827906	6.090136	7.639438	Multitasking_Type
13:19:33.195	-0.7206767	6.0886407	7.228316	0.21314004	0.2567424	0.067989916	-0.84827906	6.090136	7.639438	Multitasking_Type
13:19:33.216	-0.7206767	6.0886407	7.228316	0.21314004	0.2567424	0.067989916	-0.84827906	6.090136	7.639438	Multitasking_Type
13:19:33.236	-0.8236305	6.0479383	6.359194	0.06958672	-0.44208747	-0.14398032	-0.93533725	6.2038856	7.5370607	Multitasking_Type
13:19:33.257	-0.8236305	6.0479383	6.359194	0.06958672	-0.44208747	-0.14398032	-0.93533725	6.2038856	7.5370607	Multitasking_Type
13:19:33.277	-0.8236305	6.0479383	6.359194	0.06958672	-0.44208747	-0.14398032	-0.93533725	6.2038856	7.5370607	Multitasking_Type
13:19:33.299	-0.8236305	6.0479383	6.359194	0.06958672	-0.44208747	-0.14398032	-0.93533725	6.2038856	7.5370607	Multitasking_Type
13:19:33.322	-0.8236305	6.0479383	6.359194	0.06958672	-0.44208747	-0.14398032	-0.93533725	6.2038856	7.5370607	Multitasking_Type
13:19:33.367	-0.8236305	6.0479383	6.359194	0.06958672	-0.44208747	-0.14398032	-0.93533725	6.2038856	7.5370607	Multitasking_Type
13:19:33.410	-0.8236305	6.0479383	6.359194	0.06958672	-0.44208747	-0.14398032	-0.93533725	6.2038856	7.5370607	Multitasking_Type
13:19:33.430	-1.0079896	5.8875217	8.499676	0.046373837	-0.18918924	-0.00103786	-0.79685175	6.0702662	7.6607575	Multitasking_Type
13:19:33.464	-1.0079896	5.8875217	8.499676	0.046373837	-0.18918924	-0.00103786	-0.79685175	6.0702662	7.6607575	Multitasking_Type
13:19:33.485	-1.0079896	5.8875217	8.499676	0.046373837	-0.18918924	-0.00103786	-0.79685175	6.0702662	7.6607575	Multitasking_Type
13:19:33.506	-1.0079896	5.8875217	8.499676	0.046373837	-0.18918924	-0.00103786	-0.79685175	6.0702662	7.6607575	Multitasking_Type
13:19:33.528	-1.0079896	5.8875217	8.499676	0.046373837	-0.18918924	-0.00103786	-0.79685175	6.0702662	7.6607575	Multitasking_Type
13:19:33.550	-1.0079896	5.8875217	8.499676	0.046373837	-0.18918924	-0.00103786	-0.79685175	6.0702662	7.6607575	Multitasking_Type
13:19:33.573	-1.0079896	5.8875217	8.499676	0.046373837	-0.18918924	-0.00103786	-0.79685175	6.0702662	7.6607575	Multitasking_Type
13:19:33.596	-1.0079896	5.8875217	8.499676	0.046373837	-0.18918924	-0.00103786	-0.79685175	6.0702662	7.6607575	Multitasking_Type
13:19:33.619	-1.132492	5.952167	7.8723755	0.12028853	0.17366472	0.11502653	-0.9047653	6.1819887	7.558755	Multitasking_Type
13:19:33.640	-1.132492	5.952167	7.8723755	0.12028853	0.17366472	0.11502653	-0.9047653	6.1819887	7.558755	Multitasking_Type
13:19:33.662	-1.132492	5.952167	7.8723755	0.12028853	0.17366472	0.11502653	-0.9047653	6.1819887	7.558755	Multitasking_Type
13:19:33.683	-1.132492	5.952167	7.8723755	0.12028853	0.17366472	0.11502653	-0.9047653	6.1819887	7.558755	Multitasking_Type
13:19:33.705	-1.132492	5.952167	7.8723755	0.12028853	0.17366472	0.11502653	-0.9047653	6.1819887	7.558755	Multitasking_Type
13:19:33.726	-1.132492	5.952167	7.8723755	0.12028853	0.17366472	0.11502653	-0.9047653	6.1819887	7.558755	Multitasking_Type
13:19:33.748	-1.132492	5.952167	7.8723755	0.12028853	0.17366472	0.11502653	-0.9047653	6.1819887	7.558755	Multitasking_Type
13:19:33.770	-1.132492	5.952167	7.8723755	0.12028853	0.17366472	0.11502653	-0.9047653	6.1819887	7.558755	Multitasking_Type
13:19:33.795	-1.1420691	6.2275085	6.735095	-0.012880093	-0.051133696	-0.03952237	-0.99295616	6.3208776	7.431747	Multitasking_Type
13:19:33.819	-1.1420691	6.2275085	6.735095	-0.012880093	-0.051133696	-0.03952237	-0.99295616	6.3208776	7.431747	Multitasking_Type
13:19:33.841	-1.1420691	6.2275085	6.735095	-0.012880093	-0.051133696	-0.03952237	-0.99295616	6.3208776	7.431747	Multitasking_Type
13:19:33.863	-1.1420691	6.2275085	6.735095	-0.012880093	-0.051133696	-0.03952237	-0.99295616	6.3208776	7.431747	Multitasking_Type
13:19:33.884	-1.1420691	6.2275085	6.735095	-0.012880093	-0.051133696	-0.03952237	-0.99295616	6.3208776	7.431747	Multitasking_Type
13:19:33.905	-1.1420691	6.2275085	6.735095	-0.012880093	-0.051133696	-0.03952237	-0.99295616	6.3208776	7.431747	Multitasking_Type
13:19:33.929	-1.1420691	6.2275085	6.735095	-0.012880093	-0.051133696	-0.03952237	-0.99295616	6.3208776	7.431747	Multitasking_Type
13:19:33.964	-0.7877164	6.138921	7.240287	0.10807123	0.26224017	0.063713856	-0.9421447	6.2134366	7.5283422	Multitasking_Type
13:19:33.987	-0.7877164	6.138921	7.240287	0.10807123	0.26224017	0.063713856	-0.9421447	6.2134366	7.5283422	Multitasking_Type
13:19:34.008	-0.7877164	6.138921	7.240287	0.10807123	0.26224017	0.063713856	-0.9421447	6.2134366	7.5283422	Multitasking_Type
13:19:34.030	-0.7877164	6.138921	7.240287	0.10807123	0.26224017	0.063713856	-0.9421447	6.2134366	7.5283422	Multitasking_Type
13:19:34.053	-0.7877164	6.138921	7.240287	0.10807123	0.26224017	0.063713856	-0.9421447	6.2134366	7.5283422	Multitasking_Type
13:19:34.075	-0.7877164	6.138921	7.240287	0.10807123	0.26224017	0.063713856	-0.9421447	6.2134366	7.5283422	Multitasking_Type
13:19:34.097	-0.7877164	6.138921	7.240287	0.10807123	0.26224017	0.063713856	-0.9421447	6.2134366	7.5283422	Multitasking_Type
13:19:34.120	-0.7877164	6.138921	7.240287	0.10807123	0.26224017	0.063713856	-0.9421447	6.2134366	7.5283422	Multitasking_Type
13:19:34.142	-0.5650489	6.445388	7.7047763	0.5283465	-1.1500803	-0.20689945	-0.6107861	6.7145443	7.121247	Multitasking_Type
13:19:34.165	-0.5650489	6.445388	7.7047763	0.5283465	-1.1500803	-0.20689945	-0.6107861	6.7145443	7.121247	Multitasking_Type
13:19:34.188	-0.5650489	6.445388	7.7047763	0.5283465	-1.1500803	-0.20689945	-0.6107861	6.7145443	7.121247	Multitasking_Type
13:19:34.211	-0.5650489	6.445388	7.7047763	0.5283465	-1.1500803	-0.20689945	-0.6107861	6.7145443	7.121247	Multitasking_Type
13:19:34.234	-0.5650489	6.445388	7.7047763	0.5283465	-1.1500803	-0.20689945	-0.6107861	6.7145443	7.121247	Multitasking_Type
13:19:34.257	-0.5650489	6.445388	7.7047763	0.5283465	-1.1500803	-0.20689945	-0.6107861	6.7145443	7.121247	Multitasking_Type
13:19:34.280	-0.5650489	6.445388	7.7047763	0.5283465	-1.1500803	-0.20689945	-0.6107861	6.7145443	7.121247	Multitasking_Type
13:19:34.302	-0.5650489	6.445388	7.7047763	0.5283465	-1.1500803	-0.20689945	-0.6107861	6.7145443	7.121247	Multitasking_Type
13:19:34.323	0.7733508	7.2714124	6.143709	0.10868209	-0.12565926	0.025229346	0.31845805	7.257553	6.5876207	Multitasking_Type
13:19:34.344	0.7733508	7.2714124	6.143709	0.10868209	-0.12565926	0.025229346	0.31845805	7.257553	6.5876207	Multitasking_Type
13:19:34.366	0.7733508	7.2714124	6.143709	0.10868209	-0.12565926	0.025229346	0.31845805	7.257553	6.5876207	Multitasking_Type
13:19:34.402	0.7733508	7.2714124	6.143709	0.10868209	-0.12565926	0.025229346	0.31845805	7.257553	6.5876207	Multitasking_Type
13:19:34.426	0.7733508	7.2714124	6.143709	0.10868209	-0.12565926	0.025229346	0.31845805	7.257553	6.5876207	Multitasking_Type
13:19:34.447	0.7733508	7.2714124	6.143709	0.10868209	-0.12565926	0.025229346	0.31845805	7.257553	6.5876207	Multitasking_Type
13:19:34.467	0.7733508	7.2714124	6.143709	0.10868209	-0.12565926	0.025229346	0.31845805	7.257553	6.5876207	Multitasking_Type
13:19:34.489	0.7733508	7.2714124	6.143709	0.10868209	-0.12565926	0.025229346	0.31845805	7.257553	6.5876207	Multitasking_Type
13:19:34.510	-0.36632404	7.1564875	6.761432	-0.0690797	0.93907887	0.09914404	-0.2831049	7.20056	6.651479	Multitasking_Type
13:19:34.531	-0.36632404	7.1564875	6.761432	-0.0690797	0.93907887	0.09914404	-0.2831049	7.20056	6.651479	Multitasking_Type
13:19:34.552	-0.36632404	7.1564875	6.761432	-0.0690797	0.93907887	0.09914404	-0.2831049	7.20056	6.651479	Multitasking_Type
13:19:34.575	-0.36632404	7.1564875	6.761432	-0.0690797	0.93907887	0.09914404	-0.2831049	7.20056	6.651479	Multitasking_Type
13:19:34.597	-0.36632404	7.1564875	6.761432	-0.0690797	0.93907887	0.09914404	-0.2831049	7.20056	6.651479	Multitasking_Type
13:19:34.620	-0.36632404	7.1564875	6.761432	-0.0690797	0.93907887	0.09914404	-0.2831049	7.20056	6.651479	Multitasking_Type
13:19:34.642	-0.36632404	7.1564875	6.761432	-0.0690797	0.93907887	0.09914404	-0.2831049	7.20056	6.651479	Multitasking_Type
13:19:34.667	-0.36632404	7.1564875	6.761432	-0.0690797	0.93907887	0.09914404	-0.2831049	7.20056	6.651479	Multitasking_Type
13:19:34.688	-1.1827718	7.345635	6.028784	-0.1796463	0.9506853	0.09364626	-1.0215101	7.277919	6.492976	Multitasking_Type
13:19:34.709	-1.1827718	7.345635	6.028784	-0.1796463	0.9506853	0.09364626	-1.0215101	7.277919	6.492976	Multitasking_Type
13:19:34.766	-1.1827718	7.345635	6.028784	-0.1796463	0.9506853	0.09364626	-1.0215101	7.277919	6.492976	Multitasking_Type
13:19:34.786	-1.1827718	7.345635	6.028784	-0.1796463	0.9506853	0.09364626	-1.0215101	7.277919	6.492976	Multitasking_Type
13:19:34.807	-1.1827718	7.345635	6.028784	-0.1796463	0.9506853	0.09364626	-1.0215101	7.277919	6.492976	Multitasking_Type
13:19:34.828	-1.1827718	7.345635	6.028784	-0.1796463	0.9506853	0.09364626	-1.0215101	7.277919	6.492976	Multitasking_Type
13:19:34.849	-1.1827718	7.345635	6.028784	-0.1796463	0.9506853	0.09364626	-1.0215101	7.277919	6.492976	Multitasking_Type
13:19:34.871	-1.1109436	7.039168	6.3400397	-0.46736383	0.13090414	-0.14214773	-1.0422794	7.0807786	6.704217	Multitasking_Type
13:19:34.892	-1.1109436	7.039168	6.3400397	-0.46736383	0.13090414	-0.14214773	-1.0422794	7.0807786	6.704217	Multitasking_Type
13:19:34.914	-1.1109436	7.039168	6.3400397	-0.46736383	0.13090414	-0.14214773	-1.0422794	7.0807786	6.704217	Multitasking_Type
13:19:34.936	-1.1109436	7.039168	6.3400397	-0.46736383	0.13090414	-0.14214773	-1.0422794	7.0807786	6.704217	Multitasking_Type
13:19:34.958	-1.1109436	7.039168	6.3400397	-0.46736383	0.13090414	-0.14214773	-1.0422794	7.0807786	6.704217	Multitasking_Type
13:19:34.980	-1.1109436	7.039168	6.3400397	-0.46736383	0.13090414	-0.14214773	-1.0422794	7.0807786	6.704217	Multitasking_Type
13:19:35.002	-1.1109436	7.039168	6.3400397	-0.46736383	0.13090414	-0.14214773	-1.0422794	7.0807786	6.704217	Multitasking_Type
13:19:35.024	-1.1109436	7.039168	6.3400397	-0.46736383	0.13090414	-0.14214773	-1.0422794	7.0807786	6.704217	Multitasking_Type
13:19:35.047	-0.88109314	6.5842557	7.118179	-0.15276824	-0.16108945	-0.023029009	-0.9587199	6.7721405	7.0277495	Multitasking_Type
13:19:35.070	-0.88109314	6.5842557	7.118179	-0.15276824	-0.16108945	-0.023029009	-0.9587199	6.7721405	7.0277495	Multitasking_Type
13:19:35.092	-0.88109314	6.5842557	7.118179	-0.15276824	-0.16108945	-0.023029009	-0.9587199	6.7721405	7.0277495	Multitasking_Type
13:19:35.114	-0.88109314	6.5842557	7.118179	-0.15276824	-0.16108945	-0.023029009	-0.9587199	6.7721405	7.0277495	Multitasking_Type
13:19:35.138	-0.88109314	6.5842557	7.118179	-0.15276824	-0.16108945	-0.023029009	-0.9587199	6.7721405	7.0277495	Multitasking_Type
13:19:35.161	-0.88109314	6.5842557	7.118179	-0.15276824	-0.16108945	-0.023029009	-0.9587199	6.7721405	7.0277495	Multitasking_Type
13:19:35.184	-0.88109314	6.5842557	7.118179	-0.15276824	-0.16108945	-0.023029009	-0.9587199	6.7721405	7.0277495	Multitasking_Type
13:19:35.208	-0.88109314	6.5842557	7.118179	-0.15276824	-0.16108945	-0.023029009	-0.9587199	6.7721405	7.0277495	Multitasking_Type
13:19:35.230	-0.68236834	6.366377	6.5603127	-0.12650102	-0.19835222	-0.062124386	-0.7503066	6.588735	7.2246737	Multitasking_Type
13:19:35.263	-0.68236834	6.366377	6.5603127	-0.12650102	-0.19835222	-0.062124386	-0.7503066	6.588735	7.2246737	Multitasking_Type
13:19:35.285	-0.68236834	6.366377	6.5603127	-0.12650102	-0.19835222	-0.062124386	-0.7503066	6.588735	7.2246737	Multitasking_Type
13:19:35.308	-0.68236834	6.366377	6.5603127	-0.12650102	-0.19835222	-0.062124386	-0.7503066	6.588735	7.2246737	Multitasking_Type
13:19:35.334	-0.68236834	6.366377	6.5603127	-0.12650102	-0.19835222	-0.062124386	-0.7503066	6.588735	7.2246737	Multitasking_Type
13:19:35.357	-0.68236834	6.366377	6.5603127	-0.12650102	-0.19835222	-0.062124386	-0.7503066	6.588735	7.2246737	Multitasking_Type
13:19:35.379	-0.68236834	6.366377	6.5603127	-0.12650102	-0.19835222	-0.062124386	-0.7503066	6.588735	7.2246737	Multitasking_Type
13:19:35.403	-0.73743665	6.325674	7.211556	-0.15704429	0.05454599	-0.0004269948	-0.6215881	6.38844	7.414295	Multitasking_Type
13:19:35.434	-0.73743665	6.325674	7.211556	-0.15704429	0.05454599	-0.0004269948	-0.6215881	6.38844	7.414295	Multitasking_Type
13:19:35.457	-0.73743665	6.325674	7.211556	-0.15704429	0.05454599	-0.0004269948	-0.6215881	6.38844	7.414295	Multitasking_Type
13:19:35.480	-0.73743665	6.325674	7.211556	-0.15704429	0.05454599	-0.0004269948	-0.6215881	6.38844	7.414295	Multitasking_Type
13:19:35.503	-0.73743665	6.325674	7.211556	-0.15704429	0.05454599	-0.0004269948	-0.6215881	6.38844	7.414295	Multitasking_Type
13:19:35.525	-0.73743665	6.325674	7.211556	-0.15704429	0.05454599	-0.0004269948	-0.6215881	6.38844	7.414295	Multitasking_Type
13:19:35.548	-0.73743665	6.325674	7.211556	-0.15704429	0.05454599	-0.0004269948	-0.6215881	6.38844	7.414295	Multitasking_Type
13:19:35.569	-0.73743665	6.325674	7.211556	-0.15704429	0.05454599	-0.0004269948	-0.6215881	6.38844	7.414295	Multitasking_Type
13:19:35.590	-0.6344828	6.122161	7.4701376	-0.06846883	-0.049301103	0.017898962	-0.5838549	6.2915406	7.499727	Multitasking_Type
13:19:35.614	-0.6344828	6.122161	7.4701376	-0.06846883	-0.049301103	0.017898962	-0.5838549	6.2915406	7.499727	Multitasking_Type
13:19:35.637	-0.6344828	6.122161	7.4701376	-0.06846883	-0.049301103	0.017898962	-0.5838549	6.2915406	7.499727	Multitasking_Type
13:19:35.659	-0.6344828	6.122161	7.4701376	-0.06846883	-0.049301103	0.017898962	-0.5838549	6.2915406	7.499727	Multitasking_Type
13:19:35.683	-0.6344828	6.122161	7.4701376	-0.06846883	-0.049301103	0.017898962	-0.5838549	6.2915406	7.499727	Multitasking_Type
13:19:35.706	-0.6344828	6.122161	7.4701376	-0.06846883	-0.049301103	0.017898962	-0.5838549	6.2915406	7.499727	Multitasking_Type
13:19:35.728	-0.6344828	6.122161	7.4701376	-0.06846883	-0.049301103	0.017898962	-0.5838549	6.2915406	7.499727	Multitasking_Type
13:19:35.758	-0.41181526	5.940196	7.5084457	-0.0006627888	-0.08289869	-0.0016487252	-0.55277044	6.224943	7.55744	Multitasking_Type
13:19:35.781	-0.41181526	5.940196	7.5084457	-0.0006627888	-0.08289869	-0.0016487252	-0.55277044	6.224943	7.55744	Multitasking_Type
13:19:35.804	-0.41181526	5.940196	7.5084457	-0.0006627888	-0.08289869	-0.0016487252	-0.55277044	6.224943	7.55744	Multitasking_Type
13:19:35.825	-0.41181526	5.940196	7.5084457	-0.0006627888	-0.08289869	-0.0016487252	-0.55277044	6.224943	7.55744	Multitasking_Type
13:19:35.848	-0.41181526	5.940196	7.5084457	-0.0006627888	-0.08289869	-0.0016487252	-0.55277044	6.224943	7.55744	Multitasking_Type
13:19:35.872	-0.41181526	5.940196	7.5084457	-0.0006627888	-0.08289869	-0.0016487252	-0.55277044	6.224943	7.55744	Multitasking_Type
13:19:35.894	-0.41181526	5.940196	7.5084457	-0.0006627888	-0.08289869	-0.0016487252	-0.55277044	6.224943	7.55744	Multitasking_Type
13:19:35.918	-0.41181526	5.940196	7.5084457	-0.0006627888	-0.08289869	-0.0016487252	-0.55277044	6.224943	7.55744	Multitasking_Type
13:19:35.940	-0.58420306	6.1293435	7.3049326	0.030491339	0.0056767706	-0.020585548	-0.52098525	6.1921673	7.5865636	Multitasking_Type
13:19:35.964	-0.58420306	6.1293435	7.3049326	0.030491339	0.0056767706	-0.020585548	-0.52098525	6.1921673	7.5865636	Multitasking_Type
13:19:35.986	-0.58420306	6.1293435	7.3049326	0.030491339	0.0056767706	-0.020585548	-0.52098525	6.1921673	7.5865636	Multitasking_Type
13:19:36.007	-0.58420306	6.1293435	7.3049326	0.030491339	0.0056767706	-0.020585548	-0.52098525	6.1921673	7.5865636	Multitasking_Type
13:19:36.028	-0.58420306	6.1293435	7.3049326	0.030491339	0.0056767706	-0.020585548	-0.52098525	6.1921673	7.5865636	Multitasking_Type
13:19:36.050	-0.58420306	6.1293435	7.3049326	0.030491339	0.0056767706	-0.020585548	-0.52098525	6.1921673	7.5865636	Multitasking_Type
13:19:36.071	-0.58420306	6.1293435	7.3049326	0.030491339	0.0056767706	-0.020585548	-0.52098525	6.1921673	7.5865636	Multitasking_Type
13:19:36.093	-0.58420306	6.1293435	7.3049326	0.030491339	0.0056767706	-0.020585548	-0.52098525	6.1921673	7.5865636	Multitasking_Type
13:19:36.116	-0.30646718	5.8252707	7.814913	0.030491339	0.0056767706	-0.020585548	-0.52098525	6.1921673	7.5865636	Multitasking_Type
13:19:36.140	-0.30646718	5.8252707	7.814913	-0.0953469	-0.05724235	-0.026083335	-0.48653966	6.1646686	7.611205	Multitasking_Type
13:19:36.163	-0.30646718	5.8252707	7.814913	-0.0953469	-0.05724235	-0.026083335	-0.48653966	6.1646686	7.611205	Multitasking_Type
13:19:36.185	-0.30646718	5.8252707	7.814913	-0.0953469	-0.05724235	-0.026083335	-0.48653966	6.1646686	7.611205	Multitasking_Type
13:19:36.208	-0.30646718	5.8252707	7.814913	-0.0953469	-0.05724235	-0.026083335	-0.48653966	6.1646686	7.611205	Multitasking_Type
13:19:36.231	-0.30646718	5.8252707	7.814913	-0.0953469	-0.05724235	-0.026083335	-0.48653966	6.1646686	7.611205	Multitasking_Type
13:19:36.260	-0.30646718	5.8252707	7.814913	-0.0953469	-0.05724235	-0.026083335	-0.48653966	6.1646686	7.611205	Multitasking_Type
13:19:36.283	-0.30646718	5.8252707	7.814913	-0.0953469	-0.05724235	-0.026083335	-0.48653966	6.1646686	7.611205	Multitasking_Type
13:19:36.305	-0.28252444	6.074275	7.2762012	0.021939225	-0.10488984	-0.08350467	-0.4403223	6.178685	7.602648	Multitasking_Type
13:19:36.328	-0.28252444	6.074275	7.2762012	0.021939225	-0.10488984	-0.08350467	-0.4403223	6.178685	7.602648	Multitasking_Type
13:19:36.351	-0.28252444	6.074275	7.2762012	0.021939225	-0.10488984	-0.08350467	-0.4403223	6.178685	7.602648	Multitasking_Type
13:19:36.375	-0.28252444	6.074275	7.2762012	0.021939225	-0.10488984	-0.08350467	-0.4403223	6.178685	7.602648	Multitasking_Type
13:19:36.398	-0.28252444	6.074275	7.2762012	0.021939225	-0.10488984	-0.08350467	-0.4403223	6.178685	7.602648	Multitasking_Type
13:19:36.420	-0.28252444	6.074275	7.2762012	0.021939225	-0.10488984	-0.08350467	-0.4403223	6.178685	7.602648	Multitasking_Type
13:19:36.443	-0.28252444	6.074275	7.2762012	0.021939225	-0.10488984	-0.08350467	-0.4403223	6.178685	7.602648	Multitasking_Type
13:19:36.466	-0.28252444	6.074275	7.2762012	0.021939225	-0.10488984	-0.08350467	-0.4403223	6.178685	7.602648	Multitasking_Type
13:19:36.490	-0.34956414	6.071881	7.024802	-0.030595187	-0.14154175	-0.17696705	-0.38289163	6.163641	7.6179547	Multitasking_Type
13:19:36.513	-0.34956414	6.071881	7.024802	-0.030595187	-0.14154175	-0.17696705	-0.38289163	6.163641	7.6179547	Multitasking_Type
13:19:36.536	-0.34956414	6.071881	7.024802	-0.030595187	-0.14154175	-0.17696705	-0.38289163	6.163641	7.6179547	Multitasking_Type
13:19:36.558	-0.34956414	6.071881	7.024802	-0.030595187	-0.14154175	-0.17696705	-0.38289163	6.163641	7.6179547	Multitasking_Type
13:19:36.581	-0.34956414	6.071881	7.024802	-0.030595187	-0.14154175	-0.17696705	-0.38289163	6.163641	7.6179547	Multitasking_Type
13:19:36.604	-0.34956414	6.071881	7.024802	-0.030595187	-0.14154175	-0.17696705	-0.38289163	6.163641	7.6179547	Multitasking_Type
13:19:36.627	-0.34956414	6.071881	7.024802	-0.030595187	-0.14154175	-0.17696705	-0.38289163	6.163641	7.6179547	Multitasking_Type
13:19:36.649	-0.34956414	6.071881	7.024802	-0.030595187	-0.14154175	-0.17696705	-0.38289163	6.163641	7.6179547	Multitasking_Type
13:19:36.673	-0.42139238	5.849213	7.6018224	-0.052586336	-0.11344196	-0.21239723	-0.38984996	6.121388	7.6516	Multitasking_Type
13:19:36.696	-0.42139238	5.849213	7.6018224	-0.052586336	-0.11344196	-0.21239723	-0.38984996	6.121388	7.6516	Multitasking_Type
13:19:36.718	-0.42139238	5.849213	7.6018224	-0.052586336	-0.11344196	-0.21239723	-0.38984996	6.121388	7.6516	Multitasking_Type
13:19:36.742	-0.42139238	5.849213	7.6018224	-0.052586336	-0.11344196	-0.21239723	-0.38984996	6.121388	7.6516	Multitasking_Type
13:19:36.765	-0.42139238	5.849213	7.6018224	-0.052586336	-0.11344196	-0.21239723	-0.38984996	6.121388	7.6516	Multitasking_Type
13:19:36.788	-0.42139238	5.849213	7.6018224	-0.052586336	-0.11344196	-0.21239723	-0.38984996	6.121388	7.6516	Multitasking_Type
13:19:36.811	-0.42139238	5.849213	7.6018224	-0.052586336	-0.11344196	-0.21239723	-0.38984996	6.121388	7.6516	Multitasking_Type
13:19:36.834	-0.42139238	5.849213	7.6018224	-0.052586336	-0.11344196	-0.21239723	-0.38984996	6.121388	7.6516	Multitasking_Type
13:19:36.858	-0.59378016	5.8252707	7.7167478	-0.029373456	-0.17513934	-0.28020328	-0.40782547	6.030163	7.722769	Multitasking_Type
13:19:36.881	-0.59378016	5.8252707	7.7167478	-0.029373456	-0.17513934	-0.28020328	-0.40782547	6.030163	7.722769	Multitasking_Type
13:19:36.903	-0.59378016	5.8252707	7.7167478	-0.029373456	-0.17513934	-0.28020328	-0.40782547	6.030163	7.722769	Multitasking_Type
13:19:36.926	-0.59378016	5.8252707	7.7167478	-0.029373456	-0.17513934	-0.28020328	-0.40782547	6.030163	7.722769	Multitasking_Type
13:19:36.949	-0.59378016	5.8252707	7.7167478	-0.029373456	-0.17513934	-0.28020328	-0.40782547	6.030163	7.722769	Multitasking_Type
13:19:36.973	-0.59378016	5.8252707	7.7167478	-0.029373456	-0.17513934	-0.28020328	-0.40782547	6.030163	7.722769	Multitasking_Type
13:19:36.995	-0.59378016	5.8252707	7.7167478	-0.029373456	-0.17513934	-0.28020328	-0.40782547	6.030163	7.722769	Multitasking_Type
13:19:37.018	-0.44294083	5.8228765	7.3192983	0.017663168	-0.18430232	-0.24538396	-0.42470703	6.000399	7.7450085	Multitasking_Type
13:19:37.041	-0.44294083	5.8228765	7.3192983	0.017663168	-0.18430232	-0.24538396	-0.42470703	6.000399	7.7450085	Multitasking_Type
13:19:37.064	-0.44294083	5.8228765	7.3192983	0.017663168	-0.18430232	-0.24538396	-0.42470703	6.000399	7.7450085	Multitasking_Type
13:19:37.087	-0.44294083	5.8228765	7.3192983	0.017663168	-0.18430232	-0.24538396	-0.42470703	6.000399	7.7450085	Multitasking_Type
13:19:37.110	-0.44294083	5.8228765	7.3192983	0.017663168	-0.18430232	-0.24538396	-0.42470703	6.000399	7.7450085	Multitasking_Type
13:19:37.132	-0.44294083	5.8228765	7.3192983	0.017663168	-0.18430232	-0.24538396	-0.42470703	6.000399	7.7450085	Multitasking_Type
13:19:37.155	-0.44294083	5.8228765	7.3192983	0.017663168	-0.18430232	-0.24538396	-0.42470703	6.000399	7.7450085	Multitasking_Type
13:19:37.178	-0.44294083	5.8228765	7.3192983	0.017663168	-0.18430232	-0.24538396	-0.42470703	6.000399	7.7450085	Multitasking_Type
13:19:37.201	-0.41420954	5.7438655	7.9585695	-0.045866817	-0.11832887	-0.15558676	-0.41512263	5.9698863	7.769071	Multitasking_Type
13:19:37.223	-0.41420954	5.7438655	7.9585695	-0.045866817	-0.11832887	-0.15558676	-0.41512263	5.9698863	7.769071	Multitasking_Type
13:19:37.246	-0.41420954	5.7438655	7.9585695	-0.045866817	-0.11832887	-0.15558676	-0.41512263	5.9698863	7.769071	Multitasking_Type
13:19:37.269	-0.41420954	5.7438655	7.9585695	-0.045866817	-0.11832887	-0.15558676	-0.41512263	5.9698863	7.769071	Multitasking_Type
13:19:37.291	-0.41420954	5.7438655	7.9585695	-0.045866817	-0.11832887	-0.15558676	-0.41512263	5.9698863	7.769071	Multitasking_Type
13:19:37.314	-0.41420954	5.7438655	7.9585695	-0.045866817	-0.11832887	-0.15558676	-0.41512263	5.9698863	7.769071	Multitasking_Type
13:19:37.338	-0.41420954	5.7438655	7.9585695	-0.045866817	-0.11832887	-0.15558676	-0.41512263	5.9698863	7.769071	Multitasking_Type
13:19:37.361	-0.41420954	5.7438655	7.9585695	-0.045866817	-0.11832887	-0.15558676	-0.41512263	5.9698863	7.769071	Multitasking_Type
13:19:37.383	-0.6201172	5.7534423	7.778999	0.038432587	-0.027920818	-0.09450024	-0.43770206	6.0090055	7.73761	Multitasking_Type
13:19:37.407	-0.6201172	5.7534423	7.778999	0.038432587	-0.027920818	-0.09450024	-0.43770206	6.0090055	7.73761	Multitasking_Type
13:19:37.430	-0.6201172	5.7534423	7.778999	0.038432587	-0.027920818	-0.09450024	-0.43770206	6.0090055	7.73761	Multitasking_Type
13:19:37.452	-0.6201172	5.7534423	7.778999	0.038432587	-0.027920818	-0.09450024	-0.43770206	6.0090055	7.73761	Multitasking_Type
13:19:37.474	-0.6201172	5.7534423	7.778999	0.038432587	-0.027920818	-0.09450024	-0.43770206	6.0090055	7.73761	Multitasking_Type
13:19:37.497	-0.6201172	5.7534423	7.778999	0.038432587	-0.027920818	-0.09450024	-0.43770206	6.0090055	7.73761	Multitasking_Type
13:19:37.520	-0.6201172	5.7534423	7.778999	0.038432587	-0.027920818	-0.09450024	-0.43770206	6.0090055	7.73761	Multitasking_Type
13:19:37.543	-0.6201172	5.7534423	7.778999	0.038432587	-0.027920818	-0.09450024	-0.43770206	6.0090055	7.73761	Multitasking_Type
13:19:37.566	-0.68715686	5.6552773	7.7694216	-0.041590758	-0.007762265	0.048442226	-0.5341923	6.0043807	7.7351403	Multitasking_Type
13:19:37.589	-0.68715686	5.6552773	7.7694216	-0.041590758	-0.007762265	0.048442226	-0.5341923	6.0043807	7.7351403	Multitasking_Type
13:19:37.610	-0.68715686	5.6552773	7.7694216	-0.041590758	-0.007762265	0.048442226	-0.5341923	6.0043807	7.7351403	Multitasking_Type
13:19:37.634	-0.68715686	5.6552773	7.7694216	-0.041590758	-0.007762265	0.048442226	-0.5341923	6.0043807	7.7351403	Multitasking_Type
13:19:37.659	-0.68715686	5.6552773	7.7694216	-0.041590758	-0.007762265	0.048442226	-0.5341923	6.0043807	7.7351403	Multitasking_Type
13:19:37.682	-0.68715686	5.6552773	7.7694216	-0.041590758	-0.007762265	0.048442226	-0.5341923	6.0043807	7.7351403	Multitasking_Type
13:19:37.704	-0.68715686	5.6552773	7.7694216	-0.041590758	-0.007762265	0.048442226	-0.5341923	6.0043807	7.7351403	Multitasking_Type
13:19:37.726	-0.68715686	5.6552773	7.7694216	-0.041590758	-0.007762265	0.048442226	-0.5341923	6.0043807	7.7351403	Multitasking_Type
13:19:37.752	-0.56265455	5.777385	7.326481	0.046373837	0.046604745	0.11869173	-0.5171889	5.9497666	7.7783756	Multitasking_Type
13:19:37.775	-0.56265455	5.777385	7.326481	0.046373837	0.046604745	0.11869173	-0.5171889	5.9497666	7.7783756	Multitasking_Type
13:19:37.798	-0.56265455	5.777385	7.326481	0.046373837	0.046604745	0.11869173	-0.5171889	5.9497666	7.7783756	Multitasking_Type
13:19:37.821	-0.56265455	5.777385	7.326481	0.046373837	0.046604745	0.11869173	-0.5171889	5.9497666	7.7783756	Multitasking_Type
13:19:37.843	-0.56265455	5.777385	7.326481	0.046373837	0.046604745	0.11869173	-0.5171889	5.9497666	7.7783756	Multitasking_Type
13:19:37.867	-0.56265455	5.777385	7.326481	0.046373837	0.046604745	0.11869173	-0.5171889	5.9497666	7.7783756	Multitasking_Type
13:19:37.888	-0.56265455	5.777385	7.326481	0.046373837	0.046604745	0.11869173	-0.5171889	5.9497666	7.7783756	Multitasking_Type
13:19:37.911	-0.56265455	5.777385	7.326481	0.046373837	0.046604745	0.11869173	-0.5171889	5.9497666	7.7783756	Multitasking_Type
13:19:37.936	-0.35914123	5.827665	7.5659084	0.03659999	0.12723896	0.18833037	-0.47940162	5.973548	7.762551	Multitasking_Type
13:19:37.961	-0.35914123	5.827665	7.5659084	0.03659999	0.12723896	0.18833037	-0.47940162	5.973548	7.762551	Multitasking_Type
13:19:37.984	-0.35914123	5.827665	7.5659084	0.03659999	0.12723896	0.18833037	-0.47940162	5.973548	7.762551	Multitasking_Type
13:19:38.006	-0.35914123	5.827665	7.5659084	0.03659999	0.12723896	0.18833037	-0.47940162	5.973548	7.762551	Multitasking_Type
13:19:38.029	-0.35914123	5.827665	7.5659084	0.03659999	0.12723896	0.18833037	-0.47940162	5.973548	7.762551	Multitasking_Type
13:19:38.052	-0.35914123	5.827665	7.5659084	0.03659999	0.12723896	0.18833037	-0.47940162	5.973548	7.762551	Multitasking_Type
13:19:38.075	-0.35914123	5.827665	7.5659084	0.03659999	0.12723896	0.18833037	-0.47940162	5.973548	7.762551	Multitasking_Type
13:19:38.097	-0.36392978	5.8683677	7.4797144	-0.013490959	0.195045	0.24452996	-0.46632364	6.061971	7.694502	Multitasking_Type
13:19:38.119	-0.36392978	5.8683677	7.4797144	-0.013490959	0.195045	0.24452996	-0.46632364	6.061971	7.694502	Multitasking_Type
13:19:38.142	-0.36392978	5.8683677	7.4797144	-0.013490959	0.195045	0.24452996	-0.46632364	6.061971	7.694502	Multitasking_Type
13:19:38.167	-0.36392978	5.8683677	7.4797144	-0.013490959	0.195045	0.24452996	-0.46632364	6.061971	7.694502	Multitasking_Type
13:19:38.189	-0.36392978	5.8683677	7.4797144	-0.013490959	0.195045	0.24452996	-0.46632364	6.061971	7.694502	Multitasking_Type
13:19:38.212	-0.36392978	5.8683677	7.4797144	-0.013490959	0.195045	0.24452996	-0.46632364	6.061971	7.694502	Multitasking_Type
13:19:38.234	-0.36392978	5.8683677	7.4797144	-0.013490959	0.195045	0.24452996	-0.46632364	6.061971	7.694502	Multitasking_Type
13:19:38.268	-0.36392978	5.8683677	7.4797144	-0.013490959	0.195045	0.24452996	-0.46632364	6.061971	7.694502	Multitasking_Type
13:19:38.291	-0.2777359	5.873156	7.515629	-0.025097398	0.17671904	0.22742574	-0.41742072	6.0536075	7.7038918	Multitasking_Type
13:19:38.314	-0.2777359	5.873156	7.515629	-0.025097398	0.17671904	0.22742574	-0.41742072	6.0536075	7.7038918	Multitasking_Type
13:19:38.338	-0.2777359	5.873156	7.515629	-0.025097398	0.17671904	0.22742574	-0.41742072	6.0536075	7.7038918	Multitasking_Type
13:19:38.360	-0.2777359	5.873156	7.515629	-0.025097398	0.17671904	0.22742574	-0.41742072	6.0536075	7.7038918	Multitasking_Type
13:19:38.382	-0.2777359	5.873156	7.515629	-0.025097398	0.17671904	0.22742574	-0.41742072	6.0536075	7.7038918	Multitasking_Type
13:19:38.404	-0.2777359	5.873156	7.515629	-0.025097398	0.17671904	0.22742574	-0.41742072	6.0536075	7.7038918	Multitasking_Type
13:19:38.425	-0.2777359	5.873156	7.515629	-0.025097398	0.17671904	0.22742574	-0.41742072	6.0536075	7.7038918	Multitasking_Type
13:19:38.447	-0.2777359	5.873156	7.515629	-0.025097398	0.17671904	0.22742574	-0.41742072	6.0536075	7.7038918	Multitasking_Type
13:19:38.468	-0.3519584	5.930619	7.597034	0.019495763	0.18404943	0.23170179	-0.4140985	6.0561957	7.702033	Multitasking_Type
13:19:38.491	-0.3519584	5.930619	7.597034	0.019495763	0.18404943	0.23170179	-0.4140985	6.0561957	7.702033	Multitasking_Type
13:19:38.514	-0.3519584	5.930619	7.597034	0.019495763	0.18404943	0.23170179	-0.4140985	6.0561957	7.702033	Multitasking_Type
13:19:38.536	-0.3519584	5.930619	7.597034	0.019495763	0.18404943	0.23170179	-0.4140985	6.0561957	7.702033	Multitasking_Type
13:19:38.558	-0.3519584	5.930619	7.597034	0.019495763	0.18404943	0.23170179	-0.4140985	6.0561957	7.702033	Multitasking_Type
13:19:38.581	-0.3519584	5.930619	7.597034	0.019495763	0.18404943	0.23170179	-0.4140985	6.0561957	7.702033	Multitasking_Type
13:19:38.604	-0.3519584	5.930619	7.597034	0.019495763	0.18404943	0.23170179	-0.4140985	6.0561957	7.702033	Multitasking_Type
13:19:38.626	-0.3519584	5.930619	7.597034	0.019495763	0.18404943	0.23170179	-0.4140985	6.0561957	7.702033	Multitasking_Type
13:19:38.648	-0.19154198	5.9665327	7.4270406	-0.009214902	0.11441078	0.16695009	-0.38272825	6.076377	7.6877484	Multitasking_Type
13:19:38.676	-0.19154198	5.9665327	7.4270406	-0.009214902	0.11441078	0.16695009	-0.38272825	6.076377	7.6877484	Multitasking_Type
13:19:38.699	-0.19154198	5.9665327	7.4270406	-0.009214902	0.11441078	0.16695009	-0.38272825	6.076377	7.6877484	Multitasking_Type
13:19:38.722	-0.19154198	5.9665327	7.4270406	-0.009214902	0.11441078	0.16695009	-0.38272825	6.076377	7.6877484	Multitasking_Type
13:19:38.745	-0.19154198	5.9665327	7.4270406	-0.009214902	0.11441078	0.16695009	-0.38272825	6.076377	7.6877484	Multitasking_Type
13:19:38.771	-0.19154198	5.9665327	7.4270406	-0.009214902	0.11441078	0.16695009	-0.38272825	6.076377	7.6877484	Multitasking_Type
13:19:38.797	-0.19154198	5.9665327	7.4270406	-0.009214902	0.11441078	0.16695009	-0.38272825	6.076377	7.6877484	Multitasking_Type
13:19:38.819	-0.3615355	5.889916	7.7526617	0.010332786	0.096084826	0.12480038	-0.33967432	6.063339	7.70006	Multitasking_Type
13:19:38.840	-0.3615355	5.889916	7.7526617	0.010332786	0.096084826	0.12480038	-0.33967432	6.063339	7.70006	Multitasking_Type
13:19:38.863	-0.3615355	5.889916	7.7526617	0.010332786	0.096084826	0.12480038	-0.33967432	6.063339	7.70006	Multitasking_Type
13:19:38.886	-0.3615355	5.889916	7.7526617	0.010332786	0.096084826	0.12480038	-0.33967432	6.063339	7.70006	Multitasking_Type
13:19:38.909	-0.3615355	5.889916	7.7526617	0.010332786	0.096084826	0.12480038	-0.33967432	6.063339	7.70006	Multitasking_Type
13:19:38.931	-0.3615355	5.889916	7.7526617	0.010332786	0.096084826	0.12480038	-0.33967432	6.063339	7.70006	Multitasking_Type
13:19:38.954	-0.3615355	5.889916	7.7526617	0.010332786	0.096084826	0.12480038	-0.33967432	6.063339	7.70006	Multitasking_Type
13:19:38.977	-0.3615355	5.889916	7.7526617	0.010332786	0.096084826	0.12480038	-0.33967432	6.063339	7.70006	Multitasking_Type
13:19:38.999	-0.19393626	5.9378014	7.455772	0.029880473	-0.02364476	0.047220495	-0.29604074	6.0910883	7.6799293	Multitasking_Type
13:19:39.021	-0.19393626	5.9378014	7.455772	0.029880473	-0.02364476	0.047220495	-0.29604074	6.0910883	7.6799293	Multitasking_Type
13:19:39.043	-0.19393626	5.9378014	7.455772	0.029880473	-0.02364476	0.047220495	-0.29604074	6.0910883	7.6799293	Multitasking_Type
13:19:39.066	-0.19393626	5.9378014	7.455772	0.029880473	-0.02364476	0.047220495	-0.29604074	6.0910883	7.6799293	Multitasking_Type
13:19:39.089	-0.19393626	5.9378014	7.455772	0.029880473	-0.02364476	0.047220495	-0.29604074	6.0910883	7.6799293	Multitasking_Type
13:19:39.112	-0.19393626	5.9378014	7.455772	0.029880473	-0.02364476	0.047220495	-0.29604074	6.0910883	7.6799293	Multitasking_Type
13:19:39.135	-0.19393626	5.9378014	7.455772	0.029880473	-0.02364476	0.047220495	-0.29604074	6.0910883	7.6799293	Multitasking_Type
13:19:39.159	-0.19393626	5.9378014	7.455772	0.029880473	-0.02364476	0.047220495	-0.29604074	6.0910883	7.6799293	Multitasking_Type
13:19:39.182	-0.21309046	5.830059	7.5060515	0.0023915374	-0.0028753425	-0.037689775	-0.24388154	6.0685444	7.6995845	Multitasking_Type
13:19:39.205	-0.21309046	5.830059	7.5060515	0.0023915374	-0.0028753425	-0.037689775	-0.24388154	6.0685444	7.6995845	Multitasking_Type
13:19:39.228	-0.21309046	5.830059	7.5060515	0.0023915374	-0.0028753425	-0.037689775	-0.24388154	6.0685444	7.6995845	Multitasking_Type
13:19:39.252	-0.21309046	5.830059	7.5060515	0.0023915374	-0.0028753425	-0.037689775	-0.24388154	6.0685444	7.6995845	Multitasking_Type
13:19:39.275	-0.21309046	5.830059	7.5060515	0.0023915374	-0.0028753425	-0.037689775	-0.24388154	6.0685444	7.6995845	Multitasking_Type
13:19:39.299	-0.21309046	5.830059	7.5060515	0.0023915374	-0.0028753425	-0.037689775	-0.24388154	6.0685444	7.6995845	Multitasking_Type
13:19:39.322	-0.21309046	5.830059	7.5060515	0.0023915374	-0.0028753425	-0.037689775	-0.24388154	6.0685444	7.6995845	Multitasking_Type
13:19:39.344	-0.21309046	5.830059	7.5060515	0.0023915374	-0.0028753425	-0.037689775	-0.24388154	6.0685444	7.6995845	Multitasking_Type
13:19:39.367	-0.18914771	5.973716	7.168459	0.04454124	-0.015092648	-0.10060889	-0.25823745	6.0723553	7.6961107	Multitasking_Type
13:19:39.390	-0.18914771	5.973716	7.168459	0.04454124	-0.015092648	-0.10060889	-0.25823745	6.0723553	7.6961107	Multitasking_Type
13:19:39.412	-0.18914771	5.973716	7.168459	0.04454124	-0.015092648	-0.10060889	-0.25823745	6.0723553	7.6961107	Multitasking_Type
13:19:39.434	-0.18914771	5.973716	7.168459	0.04454124	-0.015092648	-0.10060889	-0.25823745	6.0723553	7.6961107	Multitasking_Type
13:19:39.457	-0.18914771	5.973716	7.168459	0.04454124	-0.015092648	-0.10060889	-0.25823745	6.0723553	7.6961107	Multitasking_Type
13:19:39.480	-0.18914771	5.973716	7.168459	0.04454124	-0.015092648	-0.10060889	-0.25823745	6.0723553	7.6961107	Multitasking_Type
13:19:39.503	-0.18914771	5.973716	7.168459	0.04454124	-0.015092648	-0.10060889	-0.25823745	6.0723553	7.6961107	Multitasking_Type
13:19:39.526	-0.18914771	5.973716	7.168459	0.04454124	-0.015092648	-0.10060889	-0.25823745	6.0723553	7.6961107	Multitasking_Type
13:19:39.549	-0.57223165	5.7797794	7.5754857	-0.02631913	0.04293955	-0.10671754	-0.36795032	6.071218	7.692545	Multitasking_Type
13:19:39.571	-0.57223165	5.7797794	7.5754857	-0.02631913	0.04293955	-0.10671754	-0.36795032	6.071218	7.692545	Multitasking_Type
13:19:39.595	-0.57223165	5.7797794	7.5754857	-0.02631913	0.04293955	-0.10671754	-0.36795032	6.071218	7.692545	Multitasking_Type
13:19:39.618	-0.57223165	5.7797794	7.5754857	-0.02631913	0.04293955	-0.10671754	-0.36795032	6.071218	7.692545	Multitasking_Type
13:19:39.641	-0.57223165	5.7797794	7.5754857	-0.02631913	0.04293955	-0.10671754	-0.36795032	6.071218	7.692545	Multitasking_Type
13:19:39.664	-0.57223165	5.7797794	7.5754857	-0.02631913	0.04293955	-0.10671754	-0.36795032	6.071218	7.692545	Multitasking_Type
13:19:39.687	-0.57223165	5.7797794	7.5754857	-0.02631913	0.04293955	-0.10671754	-0.36795032	6.071218	7.692545	Multitasking_Type
13:19:39.711	-0.57223165	5.7797794	7.5754857	-0.02631913	0.04293955	-0.10671754	-0.36795032	6.071218	7.692545	Multitasking_Type
13:19:39.734	-0.4956149	5.786962	7.7047763	0.011554516	0.001400714	-0.042576697	-0.44162822	6.072991	7.687265	Multitasking_Type
13:19:39.775	-0.4956149	5.786962	7.7047763	0.011554516	0.001400714	-0.042576697	-0.44162822	6.072991	7.687265	Multitasking_Type
13:19:39.799	-0.4956149	5.786962	7.7047763	0.011554516	0.001400714	-0.042576697	-0.44162822	6.072991	7.687265	Multitasking_Type
13:19:39.822	-0.4956149	5.786962	7.7047763	0.011554516	0.001400714	-0.042576697	-0.44162822	6.072991	7.687265	Multitasking_Type
13:19:39.845	-0.4956149	5.786962	7.7047763	0.011554516	0.001400714	-0.042576697	-0.44162822	6.072991	7.687265	Multitasking_Type
13:19:39.867	-0.4956149	5.786962	7.7047763	0.011554516	0.001400714	-0.042576697	-0.44162822	6.072991	7.687265	Multitasking_Type
13:19:39.891	-0.4956149	5.786962	7.7047763	0.011554516	0.001400714	-0.042576697	-0.44162822	6.072991	7.687265	Multitasking_Type
13:19:39.914	-0.4644893	5.8851275	7.5826683	0.04331951	-0.017536107	-0.058459193	-0.44676074	6.096295	7.6685004	Multitasking_Type
13:19:39.936	-0.4644893	5.8851275	7.5826683	0.04331951	-0.017536107	-0.058459193	-0.44676074	6.096295	7.6685004	Multitasking_Type
13:19:39.960	-0.4644893	5.8851275	7.5826683	0.04331951	-0.017536107	-0.058459193	-0.44676074	6.096295	7.6685004	Multitasking_Type
13:19:39.982	-0.4644893	5.8851275	7.5826683	0.04331951	-0.017536107	-0.058459193	-0.44676074	6.096295	7.6685004	Multitasking_Type
13:19:40.005	-0.4644893	5.8851275	7.5826683	0.04331951	-0.017536107	-0.058459193	-0.44676074	6.096295	7.6685004	Multitasking_Type
13:19:40.028	-0.4644893	5.8851275	7.5826683	0.04331951	-0.017536107	-0.058459193	-0.44676074	6.096295	7.6685004	Multitasking_Type
13:19:40.051	-0.4644893	5.8851275	7.5826683	0.04331951	-0.017536107	-0.058459193	-0.44676074	6.096295	7.6685004	Multitasking_Type
13:19:40.075	-0.4644893	5.8851275	7.5826683	0.04331951	-0.017536107	-0.058459193	-0.44676074	6.096295	7.6685004	Multitasking_Type
13:19:40.098	-0.6105401	5.889916	7.4821086	0.083025746	-0.0932834	-0.014476895	-0.43026203	6.0994506	7.666936	Multitasking_Type
13:19:40.121	-0.6105401	5.889916	7.4821086	0.083025746	-0.0932834	-0.014476895	-0.43026203	6.0994506	7.666936	Multitasking_Type
13:19:40.144	-0.6105401	5.889916	7.4821086	0.083025746	-0.0932834	-0.014476895	-0.43026203	6.0994506	7.666936	Multitasking_Type
13:19:40.166	-0.6105401	5.889916	7.4821086	0.083025746	-0.0932834	-0.014476895	-0.43026203	6.0994506	7.666936	Multitasking_Type
13:19:40.189	-0.6105401	5.889916	7.4821086	0.083025746	-0.0932834	-0.014476895	-0.43026203	6.0994506	7.666936	Multitasking_Type
13:19:40.211	-0.6105401	5.889916	7.4821086	0.083025746	-0.0932834	-0.014476895	-0.43026203	6.0994506	7.666936	Multitasking_Type
13:19:40.234	-0.6105401	5.889916	7.4821086	0.083025746	-0.0932834	-0.014476895	-0.43026203	6.0994506	7.666936	Multitasking_Type
13:19:40.259	-0.043096945	6.1125836	7.4438004	0.10379516	-0.18613492	-0.046852753	-0.3411935	6.2658706	7.5360966	Multitasking_Type
13:19:40.282	-0.043096945	6.1125836	7.4438004	0.10379516	-0.18613492	-0.046852753	-0.3411935	6.2658706	7.5360966	Multitasking_Type
13:19:40.306	-0.043096945	6.1125836	7.4438004	0.10379516	-0.18613492	-0.046852753	-0.3411935	6.2658706	7.5360966	Multitasking_Type
13:19:40.329	-0.043096945	6.1125836	7.4438004	0.10379516	-0.18613492	-0.046852753	-0.3411935	6.2658706	7.5360966	Multitasking_Type
13:19:40.352	-0.043096945	6.1125836	7.4438004	0.10379516	-0.18613492	-0.046852753	-0.3411935	6.2658706	7.5360966	Multitasking_Type
13:19:40.375	-0.043096945	6.1125836	7.4438004	0.10379516	-0.18613492	-0.046852753	-0.3411935	6.2658706	7.5360966	Multitasking_Type
13:19:40.398	-0.043096945	6.1125836	7.4438004	0.10379516	-0.18613492	-0.046852753	-0.3411935	6.2658706	7.5360966	Multitasking_Type
13:19:40.420	-0.043096945	6.1125836	7.4438004	0.10379516	-0.18613492	-0.046852753	-0.3411935	6.2658706	7.5360966	Multitasking_Type
13:19:40.442	0.20111908	6.263423	6.768615	0.20275535	-0.15620251	-0.056015734	-0.12182189	6.43622	7.3980107	Multitasking_Type
13:19:40.465	0.20111908	6.263423	6.768615	0.20275535	-0.15620251	-0.056015734	-0.12182189	6.43622	7.3980107	Multitasking_Type
13:19:40.487	0.20111908	6.263423	6.768615	0.20275535	-0.15620251	-0.056015734	-0.12182189	6.43622	7.3980107	Multitasking_Type
13:19:40.510	0.20111908	6.263423	6.768615	0.20275535	-0.15620251	-0.056015734	-0.12182189	6.43622	7.3980107	Multitasking_Type
13:19:40.533	0.20111908	6.263423	6.768615	0.20275535	-0.15620251	-0.056015734	-0.12182189	6.43622	7.3980107	Multitasking_Type
13:19:40.556	0.20111908	6.263423	6.768615	0.20275535	-0.15620251	-0.056015734	-0.12182189	6.43622	7.3980107	Multitasking_Type
13:19:40.578	0.20111908	6.263423	6.768615	0.20275535	-0.15620251	-0.056015734	-0.12182189	6.43622	7.3980107	Multitasking_Type
13:19:40.601	0.20111908	6.263423	6.768615	0.20275535	-0.15620251	-0.056015734	-0.12182189	6.43622	7.3980107	Multitasking_Type
13:19:40.624	0.19154198	6.4573593	6.7925577	0.0188849	-0.15070473	0.0007947357	-0.00026785716	6.593838	7.258901	Multitasking_Type
13:19:40.645	0.19154198	6.4573593	6.7925577	0.0188849	-0.15070473	0.0007947357	-0.00026785716	6.593838	7.258901	Multitasking_Type
13:19:40.667	0.19154198	6.4573593	6.7925577	0.0188849	-0.15070473	0.0007947357	-0.00026785716	6.593838	7.258901	Multitasking_Type
13:19:40.696	0.19154198	6.4573593	6.7925577	0.0188849	-0.15070473	0.0007947357	-0.00026785716	6.593838	7.258901	Multitasking_Type
13:19:40.717	0.19154198	6.4573593	6.7925577	0.0188849	-0.15070473	0.0007947357	-0.00026785716	6.593838	7.258901	Multitasking_Type
13:19:40.738	0.19154198	6.4573593	6.7925577	0.0188849	-0.15070473	0.0007947357	-0.00026785716	6.593838	7.258901	Multitasking_Type
13:19:40.759	0.19154198	6.4573593	6.7925577	0.0188849	-0.15070473	0.0007947357	-0.00026785716	6.593838	7.258901	Multitasking_Type
13:19:40.781	0.19154198	6.4573593	6.7925577	0.0188849	-0.15070473	0.0007947357	-0.00026785716	6.593838	7.258901	Multitasking_Type
13:19:40.803	0.11492519	6.6177754	6.5028505	-0.01715615	-0.2056826	-0.011422569	-0.018216697	6.6270766	7.228545	Multitasking_Type
13:19:40.824	0.11492519	6.6177754	6.5028505	-0.01715615	-0.2056826	-0.011422569	-0.018216697	6.6270766	7.228545	Multitasking_Type
13:19:40.845	0.11492519	6.6177754	6.5028505	-0.01715615	-0.2056826	-0.011422569	-0.018216697	6.6270766	7.228545	Multitasking_Type
13:19:40.866	0.11492519	6.6177754	6.5028505	-0.01715615	-0.2056826	-0.011422569	-0.018216697	6.6270766	7.228545	Multitasking_Type
13:19:40.887	0.11492519	6.6177754	6.5028505	-0.01715615	-0.2056826	-0.011422569	-0.018216697	6.6270766	7.228545	Multitasking_Type
13:19:40.908	0.11492519	6.6177754	6.5028505	-0.01715615	-0.2056826	-0.011422569	-0.018216697	6.6270766	7.228545	Multitasking_Type
13:19:40.933	0.11492519	6.6177754	6.5028505	-0.01715615	-0.2056826	-0.011422569	-0.018216697	6.6270766	7.228545	Multitasking_Type
13:19:40.954	0.11492519	6.6177754	6.5028505	-0.01715615	-0.2056826	-0.011422569	-0.018216697	6.6270766	7.228545	Multitasking_Type
13:19:40.975	0.32562137	6.593833	6.952974	-0.01715615	-0.2056826	-0.011422569	-0.018216697	6.6270766	7.228545	Multitasking_Type
13:19:40.996	0.32562137	6.593833	6.952974	0.09646478	-0.10611157	-0.03341372	0.01944624	6.703897	7.1573563	Multitasking_Type
13:19:41.019	0.32562137	6.593833	6.952974	0.09646478	-0.10611157	-0.03341372	0.01944624	6.703897	7.1573563	Multitasking_Type
13:19:41.040	0.32562137	6.593833	6.952974	0.09646478	-0.10611157	-0.03341372	0.01944624	6.703897	7.1573563	Multitasking_Type
13:19:41.061	0.32562137	6.593833	6.952974	0.09646478	-0.10611157	-0.03341372	0.01944624	6.703897	7.1573563	Multitasking_Type
13:19:41.082	0.32562137	6.593833	6.952974	0.09646478	-0.10611157	-0.03341372	0.01944624	6.703897	7.1573563	Multitasking_Type
13:19:41.103	0.32562137	6.593833	6.952974	0.09646478	-0.10611157	-0.03341372	0.01944624	6.703897	7.1573563	Multitasking_Type
13:19:41.131	0.32562137	6.593833	6.952974	0.09646478	-0.10611157	-0.03341372	0.01944624	6.703897	7.1573563	Multitasking_Type
13:19:41.153	0.32562137	6.593833	6.952974	0.09646478	-0.10611157	-0.03341372	0.01944624	6.703897	7.1573563	Multitasking_Type
13:19:41.175	-0.22266756	6.711152	7.091842	-0.039758164	0.54629254	0.085705005	-0.027894555	6.776975	7.0881696	Multitasking_Type
13:19:41.196	-0.22266756	6.711152	7.091842	-0.039758164	0.54629254	0.085705005	-0.027894555	6.776975	7.0881696	Multitasking_Type
13:19:41.217	-0.22266756	6.711152	7.091842	-0.039758164	0.54629254	0.085705005	-0.027894555	6.776975	7.0881696	Multitasking_Type
13:19:41.240	-0.22266756	6.711152	7.091842	-0.039758164	0.54629254	0.085705005	-0.027894555	6.776975	7.0881696	Multitasking_Type
13:19:41.263	-0.22266756	6.711152	7.091842	-0.039758164	0.54629254	0.085705005	-0.027894555	6.776975	7.0881696	Multitasking_Type
13:19:41.284	-0.22266756	6.711152	7.091842	-0.039758164	0.54629254	0.085705005	-0.027894555	6.776975	7.0881696	Multitasking_Type
13:19:41.307	-0.22266756	6.711152	7.091842	-0.039758164	0.54629254	0.085705005	-0.027894555	6.776975	7.0881696	Multitasking_Type
13:19:41.328	-0.22266756	6.711152	7.091842	-0.039758164	0.54629254	0.085705005	-0.027894555	6.776975	7.0881696	Multitasking_Type
13:19:41.349	-0.2083019	6.5651016	6.742278	-0.04892114	0.21337095	0.044777036	-0.43053204	6.7767587	7.075348	Multitasking_Type
13:19:41.370	-0.2083019	6.5651016	6.742278	-0.04892114	0.21337095	0.044777036	-0.43053204	6.7767587	7.075348	Multitasking_Type
13:19:41.391	-0.2083019	6.5651016	6.742278	-0.04892114	0.21337095	0.044777036	-0.43053204	6.7767587	7.075348	Multitasking_Type
13:19:41.412	-0.2083019	6.5651016	6.742278	-0.04892114	0.21337095	0.044777036	-0.43053204	6.7767587	7.075348	Multitasking_Type
13:19:41.433	-0.2083019	6.5651016	6.742278	-0.04892114	0.21337095	0.044777036	-0.43053204	6.7767587	7.075348	Multitasking_Type
13:19:41.454	-0.2083019	6.5651016	6.742278	-0.04892114	0.21337095	0.044777036	-0.43053204	6.7767587	7.075348	Multitasking_Type
13:19:41.491	-0.2083019	6.5651016	6.742278	-0.04892114	0.21337095	0.044777036	-0.43053204	6.7767587	7.075348	Multitasking_Type
13:19:41.523	-0.43336374	6.5387645	6.979311	-0.32075617	0.031943977	-0.035246316	-0.48904133	6.736652	7.109755	Multitasking_Type
13:19:41.548	-0.43336374	6.5387645	6.979311	-0.32075617	0.031943977	-0.035246316	-0.48904133	6.736652	7.109755	Multitasking_Type
13:19:41.570	-0.43336374	6.5387645	6.979311	-0.32075617	0.031943977	-0.035246316	-0.48904133	6.736652	7.109755	Multitasking_Type
13:19:41.591	-0.43336374	6.5387645	6.979311	-0.32075617	0.031943977	-0.035246316	-0.48904133	6.736652	7.109755	Multitasking_Type
13:19:41.612	-0.43336374	6.5387645	6.979311	-0.32075617	0.031943977	-0.035246316	-0.48904133	6.736652	7.109755	Multitasking_Type
13:19:41.633	-0.43336374	6.5387645	6.979311	-0.32075617	0.031943977	-0.035246316	-0.48904133	6.736652	7.109755	Multitasking_Type
13:19:41.655	-0.43336374	6.5387645	6.979311	-0.32075617	0.031943977	-0.035246316	-0.48904133	6.736652	7.109755	Multitasking_Type
13:19:41.676	-0.43336374	6.5387645	6.979311	-0.32075617	0.031943977	-0.035246316	-0.48904133	6.736652	7.109755	Multitasking_Type
13:19:41.697	-0.43336374	6.5387645	6.979311	-0.32075617	0.031943977	-0.035246316	-0.48904133	6.736652	7.109755	Multitasking_Type
13:19:41.718	-0.56265455	6.3831367	6.778192	0.0469847	0.2005428	0.041722707	-0.64122534	6.681953	7.1491685	Multitasking_Type
13:19:41.740	-0.56265455	6.3831367	6.778192	0.0469847	0.2005428	0.041722707	-0.64122534	6.681953	7.1491685	Multitasking_Type
13:19:41.762	-0.56265455	6.3831367	6.778192	0.0469847	0.2005428	0.041722707	-0.64122534	6.681953	7.1491685	Multitasking_Type
13:19:41.783	-0.56265455	6.3831367	6.778192	0.0469847	0.2005428	0.041722707	-0.64122534	6.681953	7.1491685	Multitasking_Type
13:19:41.807	-0.56265455	6.3831367	6.778192	0.0469847	0.2005428	0.041722707	-0.64122534	6.681953	7.1491685	Multitasking_Type
13:19:41.828	-0.56265455	6.3831367	6.778192	0.0469847	0.2005428	0.041722707	-0.64122534	6.681953	7.1491685	Multitasking_Type
13:19:41.849	-0.56265455	6.3831367	6.778192	0.0469847	0.2005428	0.041722707	-0.64122534	6.681953	7.1491685	Multitasking_Type
13:19:41.874	-0.56265455	6.3831367	6.778192	0.0469847	0.2005428	0.041722707	-0.64122534	6.681953	7.1491685	Multitasking_Type
13:19:41.895	-0.83081335	6.454965	6.838049	0.09279959	-0.059074942	0.009346849	-0.68424326	6.6320314	7.1915426	Multitasking_Type
13:19:41.916	-0.83081335	6.454965	6.838049	0.09279959	-0.059074942	0.009346849	-0.68424326	6.6320314	7.1915426	Multitasking_Type
13:19:41.937	-0.83081335	6.454965	6.838049	0.09279959	-0.059074942	0.009346849	-0.68424326	6.6320314	7.1915426	Multitasking_Type
13:19:41.959	-0.83081335	6.454965	6.838049	0.09279959	-0.059074942	0.009346849	-0.68424326	6.6320314	7.1915426	Multitasking_Type
13:19:41.983	-0.83081335	6.454965	6.838049	0.09279959	-0.059074942	0.009346849	-0.68424326	6.6320314	7.1915426	Multitasking_Type
13:19:42.006	-0.83081335	6.454965	6.838049	0.09279959	-0.059074942	0.009346849	-0.68424326	6.6320314	7.1915426	Multitasking_Type
13:19:42.029	-0.83081335	6.454965	6.838049	0.09279959	-0.059074942	0.009346849	-0.68424326	6.6320314	7.1915426	Multitasking_Type
13:19:42.066	-0.37590113	6.3998966	6.9840994	0.21985956	-0.2056826	0.004459927	-0.551382	6.663742	7.1736193	Multitasking_Type
13:19:42.087	-0.37590113	6.3998966	6.9840994	0.21985956	-0.2056826	0.004459927	-0.551382	6.663742	7.1736193	Multitasking_Type
13:19:42.109	-0.37590113	6.3998966	6.9840994	0.21985956	-0.2056826	0.004459927	-0.551382	6.663742	7.1736193	Multitasking_Type
13:19:42.130	-0.37590113	6.3998966	6.9840994	0.21985956	-0.2056826	0.004459927	-0.551382	6.663742	7.1736193	Multitasking_Type
13:19:42.152	-0.37590113	6.3998966	6.9840994	0.21985956	-0.2056826	0.004459927	-0.551382	6.663742	7.1736193	Multitasking_Type
13:19:42.173	-0.37590113	6.3998966	6.9840994	0.21985956	-0.2056826	0.004459927	-0.551382	6.663742	7.1736193	Multitasking_Type
13:19:42.194	-0.37590113	6.3998966	6.9840994	0.21985956	-0.2056826	0.004459927	-0.551382	6.663742	7.1736193	Multitasking_Type
13:19:42.215	-0.37590113	6.3998966	6.9840994	0.21985956	-0.2056826	0.004459927	-0.551382	6.663742	7.1736193	Multitasking_Type
13:19:42.245	-0.5889916	6.759038	6.2777886	-0.110007666	0.052713394	0.012401176	-0.5576661	6.765764	7.0769854	Multitasking_Type
13:19:42.266	-0.5889916	6.759038	6.2777886	-0.110007666	0.052713394	0.012401176	-0.5576661	6.765764	7.0769854	Multitasking_Type
13:19:42.287	-0.5889916	6.759038	6.2777886	-0.110007666	0.052713394	0.012401176	-0.5576661	6.765764	7.0769854	Multitasking_Type
13:19:42.308	-0.5889916	6.759038	6.2777886	-0.110007666	0.052713394	0.012401176	-0.5576661	6.765764	7.0769854	Multitasking_Type
13:19:42.330	-0.5889916	6.759038	6.2777886	-0.110007666	0.052713394	0.012401176	-0.5576661	6.765764	7.0769854	Multitasking_Type
13:19:42.351	-0.5889916	6.759038	6.2777886	-0.110007666	0.052713394	0.012401176	-0.5576661	6.765764	7.0769854	Multitasking_Type
13:19:42.376	-0.5889916	6.759038	6.2777886	-0.110007666	0.052713394	0.012401176	-0.5576661	6.765764	7.0769854	Multitasking_Type
13:19:42.397	-0.5889916	6.759038	6.2777886	-0.110007666	0.052713394	0.012401176	-0.5576661	6.765764	7.0769854	Multitasking_Type
13:19:42.418	-0.07901107	6.445388	8.142929	-0.09656864	-0.13543311	0.032559726	-0.44394106	6.617481	7.223722	Multitasking_Type
13:19:42.440	-0.07901107	6.445388	8.142929	-0.09656864	-0.13543311	0.032559726	-0.44394106	6.617481	7.223722	Multitasking_Type
13:19:42.462	-0.07901107	6.445388	8.142929	-0.09656864	-0.13543311	0.032559726	-0.44394106	6.617481	7.223722	Multitasking_Type
13:19:42.484	-0.07901107	6.445388	8.142929	-0.09656864	-0.13543311	0.032559726	-0.44394106	6.617481	7.223722	Multitasking_Type
13:19:42.508	-0.07901107	6.445388	8.142929	-0.09656864	-0.13543311	0.032559726	-0.44394106	6.617481	7.223722	Multitasking_Type
13:19:42.529	-0.07901107	6.445388	8.142929	-0.09656864	-0.13543311	0.032559726	-0.44394106	6.617481	7.223722	Multitasking_Type
13:19:42.550	-0.07901107	6.445388	8.142929	-0.09656864	-0.13543311	0.032559726	-0.44394106	6.617481	7.223722	Multitasking_Type
13:19:42.571	-0.07901107	6.445388	8.142929	-0.09656864	-0.13543311	0.032559726	-0.44394106	6.617481	7.223722	Multitasking_Type
13:19:42.598	-0.3519584	6.5052447	6.361588	0.19847928	0.26224017	0.006903388	-0.5092605	6.617546	7.2193565	Multitasking_Type
13:19:42.619	-0.3519584	6.5052447	6.361588	0.19847928	0.26224017	0.006903388	-0.5092605	6.617546	7.2193565	Multitasking_Type
13:19:42.640	-0.3519584	6.5052447	6.361588	0.19847928	0.26224017	0.006903388	-0.5092605	6.617546	7.2193565	Multitasking_Type
13:19:42.661	-0.3519584	6.5052447	6.361588	0.19847928	0.26224017	0.006903388	-0.5092605	6.617546	7.2193565	Multitasking_Type
13:19:42.682	-0.3519584	6.5052447	6.361588	0.19847928	0.26224017	0.006903388	-0.5092605	6.617546	7.2193565	Multitasking_Type
13:19:42.703	-0.3519584	6.5052447	6.361588	0.19847928	0.26224017	0.006903388	-0.5092605	6.617546	7.2193565	Multitasking_Type
13:19:42.734	-0.3519584	6.5052447	6.361588	0.19847928	0.26224017	0.006903388	-0.5092605	6.617546	7.2193565	Multitasking_Type
13:19:42.755	-0.3519584	6.5052447	6.361588	0.19847928	0.26224017	0.006903388	-0.5092605	6.617546	7.2193565	Multitasking_Type
13:19:42.778	-0.69673395	6.428628	5.691191	0.18381852	-0.003486208	0.0014056009	-0.76557887	6.709011	7.1114945	Multitasking_Type
13:19:42.799	-0.69673395	6.428628	5.691191	0.18381852	-0.003486208	0.0014056009	-0.76557887	6.709011	7.1114945	Multitasking_Type
13:19:42.820	-0.69673395	6.428628	5.691191	0.18381852	-0.003486208	0.0014056009	-0.76557887	6.709011	7.1114945	Multitasking_Type
13:19:42.846	-0.69673395	6.428628	5.691191	0.18381852	-0.003486208	0.0014056009	-0.76557887	6.709011	7.1114945	Multitasking_Type
13:19:42.866	-0.69673395	6.428628	5.691191	0.18381852	-0.003486208	0.0014056009	-0.76557887	6.709011	7.1114945	Multitasking_Type
13:19:42.887	-0.69673395	6.428628	5.691191	0.18381852	-0.003486208	0.0014056009	-0.76557887	6.709011	7.1114945	Multitasking_Type
13:19:42.908	-0.69673395	6.428628	5.691191	0.18381852	-0.003486208	0.0014056009	-0.76557887	6.709011	7.1114945	Multitasking_Type
13:19:42.930	-0.69673395	6.428628	5.691191	0.18381852	-0.003486208	0.0014056009	-0.76557887	6.709011	7.1114945	Multitasking_Type
13:19:42.954	-0.69673395	6.428628	5.691191	0.18381852	-0.003486208	0.0014056009	-0.76557887	6.709011	7.1114945	Multitasking_Type
13:19:42.977	-0.49082634	6.646507	6.7207294	0.06653239	-0.049301103	-0.012644299	-0.4693565	6.8616	6.990594	Multitasking_Type
13:19:42.999	-0.49082634	6.646507	6.7207294	0.06653239	-0.049301103	-0.012644299	-0.4693565	6.8616	6.990594	Multitasking_Type
13:19:43.021	-0.49082634	6.646507	6.7207294	0.06653239	-0.049301103	-0.012644299	-0.4693565	6.8616	6.990594	Multitasking_Type
13:19:43.042	-0.49082634	6.646507	6.7207294	0.06653239	-0.049301103	-0.012644299	-0.4693565	6.8616	6.990594	Multitasking_Type
13:19:43.068	-0.49082634	6.646507	6.7207294	0.06653239	-0.049301103	-0.012644299	-0.4693565	6.8616	6.990594	Multitasking_Type
13:19:43.089	-0.49082634	6.646507	6.7207294	0.06653239	-0.049301103	-0.012644299	-0.4693565	6.8616	6.990594	Multitasking_Type
13:19:43.110	-0.49082634	6.646507	6.7207294	0.06653239	-0.049301103	-0.012644299	-0.4693565	6.8616	6.990594	Multitasking_Type
13:19:43.131	-0.49082634	6.646507	6.7207294	0.06653239	-0.049301103	-0.012644299	-0.4693565	6.8616	6.990594	Multitasking_Type
13:19:43.152	-0.7446195	6.7207294	7.5299945	-0.09412517	0.1614474	0.07715289	-0.3722565	6.767726	7.0872865	Multitasking_Type
13:19:43.174	-0.7446195	6.7207294	7.5299945	-0.09412517	0.1614474	0.07715289	-0.3722565	6.767726	7.0872865	Multitasking_Type
13:19:43.198	-0.7446195	6.7207294	7.5299945	-0.09412517	0.1614474	0.07715289	-0.3722565	6.767726	7.0872865	Multitasking_Type
13:19:43.221	-0.7446195	6.7207294	7.5299945	-0.09412517	0.1614474	0.07715289	-0.3722565	6.767726	7.0872865	Multitasking_Type
13:19:43.243	-0.7446195	6.7207294	7.5299945	-0.09412517	0.1614474	0.07715289	-0.3722565	6.767726	7.0872865	Multitasking_Type
13:19:43.265	-0.7446195	6.7207294	7.5299945	-0.09412517	0.1614474	0.07715289	-0.3722565	6.767726	7.0872865	Multitasking_Type
13:19:43.286	-0.7446195	6.7207294	7.5299945	-0.09412517	0.1614474	0.07715289	-0.3722565	6.767726	7.0872865	Multitasking_Type
13:19:43.308	-0.7446195	6.7207294	7.5299945	-0.09412517	0.1614474	0.07715289	-0.3722565	6.767726	7.0872865	Multitasking_Type
13:19:43.329	-0.4836435	6.526793	6.4932733	-0.018988747	0.19076894	0.060048666	-0.55486506	6.7087684	7.131262	Multitasking_Type
13:19:43.351	-0.4836435	6.526793	6.4932733	-0.018988747	0.19076894	0.060048666	-0.55486506	6.7087684	7.131262	Multitasking_Type
13:19:43.374	-0.4836435	6.526793	6.4932733	-0.018988747	0.19076894	0.060048666	-0.55486506	6.7087684	7.131262	Multitasking_Type
13:19:43.395	-0.4836435	6.526793	6.4932733	-0.018988747	0.19076894	0.060048666	-0.55486506	6.7087684	7.131262	Multitasking_Type
13:19:43.416	-0.4836435	6.526793	6.4932733	-0.018988747	0.19076894	0.060048666	-0.55486506	6.7087684	7.131262	Multitasking_Type
13:19:43.437	-0.4836435	6.526793	6.4932733	-0.018988747	0.19076894	0.060048666	-0.55486506	6.7087684	7.131262	Multitasking_Type
13:19:43.467	-0.4836435	6.526793	6.4932733	-0.018988747	0.19076894	0.060048666	-0.55486506	6.7087684	7.131262	Multitasking_Type
13:19:43.488	-0.4836435	6.526793	6.4932733	-0.018988747	0.19076894	0.060048666	-0.55486506	6.7087684	7.131262	Multitasking_Type
13:19:43.510	-0.5602603	6.589044	6.7470665	-0.13749659	-0.056631483	-0.03707891	-0.5933051	6.686495	7.149059	Multitasking_Type
13:19:43.532	-0.5602603	6.589044	6.7470665	-0.13749659	-0.056631483	-0.03707891	-0.5933051	6.686495	7.149059	Multitasking_Type
13:19:43.556	-0.5602603	6.589044	6.7470665	-0.13749659	-0.056631483	-0.03707891	-0.5933051	6.686495	7.149059	Multitasking_Type
13:19:43.578	-0.5602603	6.589044	6.7470665	-0.13749659	-0.056631483	-0.03707891	-0.5933051	6.686495	7.149059	Multitasking_Type
13:19:43.601	-0.5602603	6.589044	6.7470665	-0.13749659	-0.056631483	-0.03707891	-0.5933051	6.686495	7.149059	Multitasking_Type
13:19:43.624	-0.5602603	6.589044	6.7470665	-0.13749659	-0.056631483	-0.03707891	-0.5933051	6.686495	7.149059	Multitasking_Type
13:19:43.648	-0.5602603	6.589044	6.7470665	-0.13749659	-0.056631483	-0.03707891	-0.5933051	6.686495	7.149059	Multitasking_Type
13:19:43.669	-0.5602603	6.589044	6.7470665	-0.13749659	-0.056631483	-0.03707891	-0.5933051	6.686495	7.149059	Multitasking_Type
13:19:43.691	-0.4740664	6.474119	6.5651016	0.16915774	-0.1476504	0.0435553	-0.5527135	6.706822	7.1332574	Multitasking_Type
13:19:43.713	-0.4740664	6.474119	6.5651016	0.16915774	-0.1476504	0.0435553	-0.5527135	6.706822	7.1332574	Multitasking_Type
13:19:43.734	-0.4740664	6.474119	6.5651016	0.16915774	-0.1476504	0.0435553	-0.5527135	6.706822	7.1332574	Multitasking_Type
13:19:43.756	-0.4740664	6.474119	6.5651016	0.16915774	-0.1476504	0.0435553	-0.5527135	6.706822	7.1332574	Multitasking_Type
13:19:43.779	-0.4740664	6.474119	6.5651016	0.16915774	-0.1476504	0.0435553	-0.5527135	6.706822	7.1332574	Multitasking_Type
13:19:43.802	-0.4740664	6.474119	6.5651016	0.16915774	-0.1476504	0.0435553	-0.5527135	6.706822	7.1332574	Multitasking_Type
13:19:43.824	-0.4740664	6.474119	6.5651016	0.16915774	-0.1476504	0.0435553	-0.5527135	6.706822	7.1332574	Multitasking_Type
13:19:43.846	-0.4740664	6.474119	6.5651016	0.16915774	-0.1476504	0.0435553	-0.5527135	6.706822	7.1332574	Multitasking_Type
13:19:43.868	-0.4740664	6.5459476	7.2594414	0.11234728	0.17732991	0.06188126	-0.59907895	6.7046437	7.13156	Multitasking_Type
13:19:43.891	-0.4740664	6.5459476	7.2594414	0.11234728	0.17732991	0.06188126	-0.59907895	6.7046437	7.13156	Multitasking_Type
13:19:43.912	-0.4740664	6.5459476	7.2594414	0.11234728	0.17732991	0.06188126	-0.59907895	6.7046437	7.13156	Multitasking_Type
13:19:43.933	-0.4740664	6.5459476	7.2594414	0.11234728	0.17732991	0.06188126	-0.59907895	6.7046437	7.13156	Multitasking_Type
13:19:43.953	-0.4740664	6.5459476	7.2594414	0.11234728	0.17732991	0.06188126	-0.59907895	6.7046437	7.13156	Multitasking_Type
13:19:43.980	-0.4740664	6.5459476	7.2594414	0.11234728	0.17732991	0.06188126	-0.59907895	6.7046437	7.13156	Multitasking_Type
13:19:44.001	-0.4740664	6.5459476	7.2594414	0.11234728	0.17732991	0.06188126	-0.59907895	6.7046437	7.13156	Multitasking_Type
13:19:44.023	-0.4740664	6.5459476	7.2594414	0.11234728	0.17732991	0.06188126	-0.59907895	6.7046437	7.13156	Multitasking_Type
13:19:44.044	-0.6560313	6.656084	6.395108	0.18320766	0.6898458	0.08203981	-0.90804964	6.916713	6.892378	Multitasking_Type
13:19:44.066	-0.6560313	6.656084	6.395108	0.18320766	0.6898458	0.08203981	-0.90804964	6.916713	6.892378	Multitasking_Type
13:19:44.089	-0.6560313	6.656084	6.395108	0.18320766	0.6898458	0.08203981	-0.90804964	6.916713	6.892378	Multitasking_Type
13:19:44.111	-0.6560313	6.656084	6.395108	0.18320766	0.6898458	0.08203981	-0.90804964	6.916713	6.892378	Multitasking_Type
13:19:44.132	-0.6560313	6.656084	6.395108	0.18320766	0.6898458	0.08203981	-0.90804964	6.916713	6.892378	Multitasking_Type
13:19:44.153	-0.6560313	6.656084	6.395108	0.18320766	0.6898458	0.08203981	-0.90804964	6.916713	6.892378	Multitasking_Type
13:19:44.181	-0.6560313	6.656084	6.395108	0.18320766	0.6898458	0.08203981	-0.90804964	6.916713	6.892378	Multitasking_Type
13:19:44.202	-0.6560313	6.656084	6.395108	0.18320766	0.6898458	0.08203981	-0.90804964	6.916713	6.892378	Multitasking_Type
13:19:44.223	-0.88109314	6.818895	6.3567996	-0.00432798	-0.6583337	-0.16291715	-0.9747122	6.9108934	6.889105	Multitasking_Type
13:19:44.245	-0.88109314	6.818895	6.3567996	-0.00432798	-0.6583337	-0.16291715	-0.9747122	6.9108934	6.889105	Multitasking_Type
13:19:44.268	-0.88109314	6.818895	6.3567996	-0.00432798	-0.6583337	-0.16291715	-0.9747122	6.9108934	6.889105	Multitasking_Type
13:19:44.289	-0.88109314	6.818895	6.3567996	-0.00432798	-0.6583337	-0.16291715	-0.9747122	6.9108934	6.889105	Multitasking_Type
13:19:44.312	-0.88109314	6.818895	6.3567996	-0.00432798	-0.6583337	-0.16291715	-0.9747122	6.9108934	6.889105	Multitasking_Type
13:19:44.333	-0.88109314	6.818895	6.3567996	-0.00432798	-0.6583337	-0.16291715	-0.9747122	6.9108934	6.889105	Multitasking_Type
13:19:44.356	-0.88109314	6.818895	6.3567996	-0.00432798	-0.6583337	-0.16291715	-0.9747122	6.9108934	6.889105	Multitasking_Type
13:19:44.377	-0.88109314	6.818895	6.3567996	-0.00432798	-0.6583337	-0.16291715	-0.9747122	6.9108934	6.889105	Multitasking_Type
13:19:44.403	-0.4836435	6.5579185	7.0367737	0.3542499	0.43328243	0.11502653	-0.9410264	6.9409347	6.8635445	Multitasking_Type
13:19:44.424	-0.4836435	6.5579185	7.0367737	0.3542499	0.43328243	0.11502653	-0.9410264	6.9409347	6.8635445	Multitasking_Type
13:19:44.445	-0.4836435	6.5579185	7.0367737	0.3542499	0.43328243	0.11502653	-0.9410264	6.9409347	6.8635445	Multitasking_Type
13:19:44.467	-0.4836435	6.5579185	7.0367737	0.3542499	0.43328243	0.11502653	-0.9410264	6.9409347	6.8635445	Multitasking_Type
13:19:44.489	-0.4836435	6.5579185	7.0367737	0.3542499	0.43328243	0.11502653	-0.9410264	6.9409347	6.8635445	Multitasking_Type
13:19:44.511	-0.4836435	6.5579185	7.0367737	0.3542499	0.43328243	0.11502653	-0.9410264	6.9409347	6.8635445	Multitasking_Type
13:19:44.534	-0.4836435	6.5579185	7.0367737	0.3542499	0.43328243	0.11502653	-0.9410264	6.9409347	6.8635445	Multitasking_Type
13:19:44.557	-0.4836435	6.5579185	7.0367737	0.3542499	0.43328243	0.11502653	-0.9410264	6.9409347	6.8635445	Multitasking_Type
13:19:44.588	-1.297697	6.742278	6.9673395	-0.18880928	-0.19651963	-0.10366322	-1.1492263	7.194329	6.564395	Multitasking_Type
13:19:44.609	-1.297697	6.742278	6.9673395	-0.18880928	-0.19651963	-0.10366322	-1.1492263	7.194329	6.564395	Multitasking_Type
13:19:44.629	-1.297697	6.742278	6.9673395	-0.18880928	-0.19651963	-0.10366322	-1.1492263	7.194329	6.564395	Multitasking_Type
13:19:44.651	-1.297697	6.742278	6.9673395	-0.18880928	-0.19651963	-0.10366322	-1.1492263	7.194329	6.564395	Multitasking_Type
13:19:44.674	-1.297697	6.742278	6.9673395	-0.18880928	-0.19651963	-0.10366322	-1.1492263	7.194329	6.564395	Multitasking_Type
13:19:44.696	-1.297697	6.742278	6.9673395	-0.18880928	-0.19651963	-0.10366322	-1.1492263	7.194329	6.564395	Multitasking_Type
13:19:44.717	-1.297697	6.742278	6.9673395	-0.18880928	-0.19651963	-0.10366322	-1.1492263	7.194329	6.564395	Multitasking_Type
13:19:44.744	-1.297697	6.742278	6.9673395	-0.18880928	-0.19651963	-0.10366322	-1.1492263	7.194329	6.564395	Multitasking_Type
13:19:44.765	-1.1085492	6.9003	4.6664414	-0.06419277	-0.19285443	-0.14214773	-0.99182093	7.1809497	6.6045847	Multitasking_Type
13:19:44.786	-1.1085492	6.9003	4.6664414	-0.06419277	-0.19285443	-0.14214773	-0.99182093	7.1809497	6.6045847	Multitasking_Type
13:19:44.808	-1.1085492	6.9003	4.6664414	-0.06419277	-0.19285443	-0.14214773	-0.99182093	7.1809497	6.6045847	Multitasking_Type
13:19:44.829	-1.1085492	6.9003	4.6664414	-0.06419277	-0.19285443	-0.14214773	-0.99182093	7.1809497	6.6045847	Multitasking_Type
13:19:44.860	-1.1085492	6.9003	4.6664414	-0.06419277	-0.19285443	-0.14214773	-0.99182093	7.1809497	6.6045847	Multitasking_Type
13:19:44.883	-1.1085492	6.9003	4.6664414	-0.06419277	-0.19285443	-0.14214773	-0.99182093	7.1809497	6.6045847	Multitasking_Type
13:19:44.904	-1.1085492	6.9003	4.6664414	-0.06419277	-0.19285443	-0.14214773	-0.99182093	7.1809497	6.6045847	Multitasking_Type
13:19:44.927	-1.1085492	6.9003	4.6664414	-0.06419277	-0.19285443	-0.14214773	-0.99182093	7.1809497	6.6045847	Multitasking_Type
13:19:44.948	-1.3719195	6.7446723	7.699988	0.10868209	-0.34251642	0.07226597	-0.9612213	6.9364066	6.8653173	Multitasking_Type
13:19:44.969	-1.3719195	6.7446723	7.699988	0.10868209	-0.34251642	0.07226597	-0.9612213	6.9364066	6.8653173	Multitasking_Type
13:19:44.990	-1.3719195	6.7446723	7.699988	0.10868209	-0.34251642	0.07226597	-0.9612213	6.9364066	6.8653173	Multitasking_Type
13:19:45.012	-1.3719195	6.7446723	7.699988	0.10868209	-0.34251642	0.07226597	-0.9612213	6.9364066	6.8653173	Multitasking_Type
13:19:45.033	-1.3719195	6.7446723	7.699988	0.10868209	-0.34251642	0.07226597	-0.9612213	6.9364066	6.8653173	Multitasking_Type
13:19:45.055	-1.3719195	6.7446723	7.699988	0.10868209	-0.34251642	0.07226597	-0.9612213	6.9364066	6.8653173	Multitasking_Type
13:19:45.077	-1.3719195	6.7446723	7.699988	0.10868209	-0.34251642	0.07226597	-0.9612213	6.9364066	6.8653173	Multitasking_Type
13:19:45.098	-1.3719195	6.7446723	7.699988	0.10868209	-0.34251642	0.07226597	-0.9612213	6.9364066	6.8653173	Multitasking_Type
13:19:45.121	-0.8643332	6.7638264	6.167652	-0.075188346	0.56278586	0.025229346	-0.8554771	6.9439263	6.87171	Multitasking_Type
13:19:45.144	-0.8643332	6.7638264	6.167652	-0.075188346	0.56278586	0.025229346	-0.8554771	6.9439263	6.87171	Multitasking_Type
13:19:45.167	-0.8643332	6.7638264	6.167652	-0.075188346	0.56278586	0.025229346	-0.8554771	6.9439263	6.87171	Multitasking_Type
13:19:45.187	-0.8643332	6.7638264	6.167652	-0.075188346	0.56278586	0.025229346	-0.8554771	6.9439263	6.87171	Multitasking_Type
13:19:45.208	-0.8643332	6.7638264	6.167652	-0.075188346	0.56278586	0.025229346	-0.8554771	6.9439263	6.87171	Multitasking_Type
13:19:45.229	-0.8643332	6.7638264	6.167652	-0.075188346	0.56278586	0.025229346	-0.8554771	6.9439263	6.87171	Multitasking_Type
13:19:45.253	-0.8643332	6.7638264	6.167652	-0.075188346	0.56278586	0.025229346	-0.8554771	6.9439263	6.87171	Multitasking_Type
13:19:45.274	-0.8643332	6.7638264	6.167652	-0.075188346	0.56278586	0.025229346	-0.8554771	6.9439263	6.87171	Multitasking_Type
13:19:45.296	-0.8643332	6.7638264	6.167652	-0.075188346	0.56278586	0.025229346	-0.8554771	6.9439263	6.87171	Multitasking_Type
13:19:45.318	-0.9601042	6.996071	6.5124273	0.06897584	-0.35106856	-0.026083335	-0.8093887	6.9967246	6.823561	Multitasking_Type
13:19:45.341	-0.9601042	6.996071	6.5124273	0.06897584	-0.35106856	-0.026083335	-0.8093887	6.9967246	6.823561	Multitasking_Type
13:19:45.364	-0.9601042	6.996071	6.5124273	0.06897584	-0.35106856	-0.026083335	-0.8093887	6.9967246	6.823561	Multitasking_Type
13:19:45.387	-0.9601042	6.996071	6.5124273	0.06897584	-0.35106856	-0.026083335	-0.8093887	6.9967246	6.823561	Multitasking_Type
13:19:45.410	-0.9601042	6.996071	6.5124273	0.06897584	-0.35106856	-0.026083335	-0.8093887	6.9967246	6.823561	Multitasking_Type
13:19:45.432	-0.9601042	6.996071	6.5124273	0.06897584	-0.35106856	-0.026083335	-0.8093887	6.9967246	6.823561	Multitasking_Type
13:19:45.455	-0.9601042	6.996071	6.5124273	0.06897584	-0.35106856	-0.026083335	-0.8093887	6.9967246	6.823561	Multitasking_Type
13:19:45.476	-0.22745611	6.88354	6.814106	0.024382686	-0.23500414	0.01056858	-0.4904703	7.071818	6.776363	Multitasking_Type
13:19:45.497	-0.22745611	6.88354	6.814106	0.024382686	-0.23500414	0.01056858	-0.4904703	7.071818	6.776363	Multitasking_Type
13:19:45.518	-0.22745611	6.88354	6.814106	0.024382686	-0.23500414	0.01056858	-0.4904703	7.071818	6.776363	Multitasking_Type
13:19:45.539	-0.22745611	6.88354	6.814106	0.024382686	-0.23500414	0.01056858	-0.4904703	7.071818	6.776363	Multitasking_Type
13:19:45.573	-0.22745611	6.88354	6.814106	0.024382686	-0.23500414	0.01056858	-0.4904703	7.071818	6.776363	Multitasking_Type
13:19:45.595	-0.22745611	6.88354	6.814106	0.024382686	-0.23500414	0.01056858	-0.4904703	7.071818	6.776363	Multitasking_Type
13:19:45.617	-0.22745611	6.88354	6.814106	0.024382686	-0.23500414	0.01056858	-0.4904703	7.071818	6.776363	Multitasking_Type
13:19:45.639	-0.22745611	6.88354	6.814106	0.024382686	-0.23500414	0.01056858	-0.4904703	7.071818	6.776363	Multitasking_Type
13:19:45.661	-0.44533512	6.986494	6.466936	-0.06236018	0.33432227	-0.0053139166	-0.5866923	7.002205	6.8407087	Multitasking_Type
13:19:45.685	-0.44533512	6.986494	6.466936	-0.06236018	0.33432227	-0.0053139166	-0.5866923	7.002205	6.8407087	Multitasking_Type
13:19:45.707	-0.44533512	6.986494	6.466936	-0.06236018	0.33432227	-0.0053139166	-0.5866923	7.002205	6.8407087	Multitasking_Type
13:19:45.730	-0.44533512	6.986494	6.466936	-0.06236018	0.33432227	-0.0053139166	-0.5866923	7.002205	6.8407087	Multitasking_Type
13:19:45.751	-0.44533512	6.986494	6.466936	-0.06236018	0.33432227	-0.0053139166	-0.5866923	7.002205	6.8407087	Multitasking_Type
13:19:45.773	-0.44533512	6.986494	6.466936	-0.06236018	0.33432227	-0.0053139166	-0.5866923	7.002205	6.8407087	Multitasking_Type
13:19:45.795	-0.44533512	6.986494	6.466936	-0.06236018	0.33432227	-0.0053139166	-0.5866923	7.002205	6.8407087	Multitasking_Type
13:19:45.817	-0.44533512	6.986494	6.466936	-0.06236018	0.33432227	-0.0053139166	-0.5866923	7.002205	6.8407087	Multitasking_Type
13:19:45.838	-0.52674043	6.629747	6.60341	0.084247485	0.18771462	0.031948864	-0.87837785	7.0097656	6.8016143	Multitasking_Type
13:19:45.860	-0.52674043	6.629747	6.60341	0.084247485	0.18771462	0.031948864	-0.87837785	7.0097656	6.8016143	Multitasking_Type
13:19:45.881	-0.52674043	6.629747	6.60341	0.084247485	0.18771462	0.031948864	-0.87837785	7.0097656	6.8016143	Multitasking_Type
13:19:45.903	-0.52674043	6.629747	6.60341	0.084247485	0.18771462	0.031948864	-0.87837785	7.0097656	6.8016143	Multitasking_Type
13:19:45.923	-0.52674043	6.629747	6.60341	0.084247485	0.18771462	0.031948864	-0.87837785	7.0097656	6.8016143	Multitasking_Type
13:19:45.954	-0.52674043	6.629747	6.60341	0.084247485	0.18771462	0.031948864	-0.87837785	7.0097656	6.8016143	Multitasking_Type
13:19:45.975	-0.52674043	6.629747	6.60341	0.084247485	0.18771462	0.031948864	-0.87837785	7.0097656	6.8016143	Multitasking_Type
13:19:45.996	-0.52674043	6.629747	6.60341	0.084247485	0.18771462	0.031948864	-0.87837785	7.0097656	6.8016143	Multitasking_Type
13:19:46.019	-0.84996754	7.103813	6.8476257	0.02377182	0.15472789	0.042333573	-0.9487167	7.023995	6.7774396	Multitasking_Type
13:19:46.042	-0.84996754	7.103813	6.8476257	0.02377182	0.15472789	0.042333573	-0.9487167	7.023995	6.7774396	Multitasking_Type
13:19:46.065	-0.84996754	7.103813	6.8476257	0.02377182	0.15472789	0.042333573	-0.9487167	7.023995	6.7774396	Multitasking_Type
13:19:46.086	-0.84996754	7.103813	6.8476257	0.02377182	0.15472789	0.042333573	-0.9487167	7.023995	6.7774396	Multitasking_Type
13:19:46.106	-0.84996754	7.103813	6.8476257	0.02377182	0.15472789	0.042333573	-0.9487167	7.023995	6.7774396	Multitasking_Type
13:19:46.127	-0.84996754	7.103813	6.8476257	0.02377182	0.15472789	0.042333573	-0.9487167	7.023995	6.7774396	Multitasking_Type
13:19:46.152	-0.84996754	7.103813	6.8476257	0.02377182	0.15472789	0.042333573	-0.9487167	7.023995	6.7774396	Multitasking_Type
13:19:46.173	-0.84996754	7.103813	6.8476257	0.02377182	0.15472789	0.042333573	-0.9487167	7.023995	6.7774396	Multitasking_Type
13:19:46.194	-0.84996754	7.103813	6.8476257	0.02377182	0.15472789	0.042333573	-0.9487167	7.023995	6.7774396	Multitasking_Type
13:19:46.216	-0.8379962	6.7901635	6.9074826	-0.06969056	-0.14581782	-0.05907006	-0.98304987	6.999019	6.798353	Multitasking_Type
13:19:46.238	-0.8379962	6.7901635	6.9074826	-0.06969056	-0.14581782	-0.05907006	-0.98304987	6.999019	6.798353	Multitasking_Type
13:19:46.260	-0.8379962	6.7901635	6.9074826	-0.06969056	-0.14581782	-0.05907006	-0.98304987	6.999019	6.798353	Multitasking_Type
13:19:46.283	-0.8379962	6.7901635	6.9074826	-0.06969056	-0.14581782	-0.05907006	-0.98304987	6.999019	6.798353	Multitasking_Type
13:19:46.303	-0.8379962	6.7901635	6.9074826	-0.06969056	-0.14581782	-0.05907006	-0.98304987	6.999019	6.798353	Multitasking_Type
13:19:46.325	-0.8379962	6.7901635	6.9074826	-0.06969056	-0.14581782	-0.05907006	-0.98304987	6.999019	6.798353	Multitasking_Type
13:19:46.358	-0.8379962	6.7901635	6.9074826	-0.06969056	-0.14581782	-0.05907006	-0.98304987	6.999019	6.798353	Multitasking_Type
13:19:46.378	-0.749408	6.7494607	6.6872096	0.06469979	-0.06762706	0.0014056009	-0.9751034	6.981443	6.817548	Multitasking_Type
13:19:46.399	-0.749408	6.7494607	6.6872096	0.06469979	-0.06762706	0.0014056009	-0.9751034	6.981443	6.817548	Multitasking_Type
13:19:46.421	-0.749408	6.7494607	6.6872096	0.06469979	-0.06762706	0.0014056009	-0.9751034	6.981443	6.817548	Multitasking_Type
13:19:46.442	-0.749408	6.7494607	6.6872096	0.06469979	-0.06762706	0.0014056009	-0.9751034	6.981443	6.817548	Multitasking_Type
13:19:46.466	-0.749408	6.7494607	6.6872096	0.06469979	-0.06762706	0.0014056009	-0.9751034	6.981443	6.817548	Multitasking_Type
13:19:46.488	-0.749408	6.7494607	6.6872096	0.06469979	-0.06762706	0.0014056009	-0.9751034	6.981443	6.817548	Multitasking_Type
13:19:46.510	-0.749408	6.7494607	6.6872096	0.06469979	-0.06762706	0.0014056009	-0.9751034	6.981443	6.817548	Multitasking_Type
13:19:46.532	-0.749408	6.7494607	6.6872096	0.06469979	-0.06762706	0.0014056009	-0.9751034	6.981443	6.817548	Multitasking_Type
13:19:46.554	-0.749408	6.7494607	6.6872096	0.06469979	-0.06762706	0.0014056009	-0.9751034	6.981443	6.817548	Multitasking_Type
13:19:46.577	-0.8092649	6.6680555	7.3839436	-0.221796	-0.42376152	-0.11649139	-0.86520374	6.8928494	6.921731	Multitasking_Type
13:19:46.598	-0.8092649	6.6680555	7.3839436	-0.221796	-0.42376152	-0.11649139	-0.86520374	6.8928494	6.921731	Multitasking_Type
13:19:46.619	-0.8092649	6.6680555	7.3839436	-0.221796	-0.42376152	-0.11649139	-0.86520374	6.8928494	6.921731	Multitasking_Type
13:19:46.641	-0.8092649	6.6680555	7.3839436	-0.221796	-0.42376152	-0.11649139	-0.86520374	6.8928494	6.921731	Multitasking_Type
13:19:46.663	-0.8092649	6.6680555	7.3839436	-0.221796	-0.42376152	-0.11649139	-0.86520374	6.8928494	6.921731	Multitasking_Type
13:19:46.687	-0.8092649	6.6680555	7.3839436	-0.221796	-0.42376152	-0.11649139	-0.86520374	6.8928494	6.921731	Multitasking_Type
13:19:46.710	-0.8092649	6.6680555	7.3839436	-0.221796	-0.42376152	-0.11649139	-0.86520374	6.8928494	6.921731	Multitasking_Type
13:19:46.734	-0.8092649	6.6680555	7.3839436	-0.221796	-0.42376152	-0.11649139	-0.86520374	6.8928494	6.921731	Multitasking_Type
13:19:46.758	-0.41181526	6.304126	6.859597	-0.08923825	0.15656048	-0.0065356474	-0.641466	6.6944227	7.137474	Multitasking_Type
13:19:46.780	-0.41181526	6.304126	6.859597	-0.08923825	0.15656048	-0.0065356474	-0.641466	6.6944227	7.137474	Multitasking_Type
13:19:46.803	-0.41181526	6.304126	6.859597	-0.08923825	0.15656048	-0.0065356474	-0.641466	6.6944227	7.137474	Multitasking_Type
13:19:46.827	-0.41181526	6.304126	6.859597	-0.08923825	0.15656048	-0.0065356474	-0.641466	6.6944227	7.137474	Multitasking_Type
13:19:46.849	-0.41181526	6.304126	6.859597	-0.08923825	0.15656048	-0.0065356474	-0.641466	6.6944227	7.137474	Multitasking_Type
13:19:46.873	-0.41181526	6.304126	6.859597	-0.08923825	0.15656048	-0.0065356474	-0.641466	6.6944227	7.137474	Multitasking_Type
13:19:46.894	-0.41181526	6.304126	6.859597	-0.08923825	0.15656048	-0.0065356474	-0.641466	6.6944227	7.137474	Multitasking_Type
13:19:46.918	-0.6656084	6.3113084	7.120573	0.09096699	-0.30158845	0.01056858	-0.8426069	6.58784	7.215313	Multitasking_Type
13:19:46.939	-0.6656084	6.3113084	7.120573	0.09096699	-0.30158845	0.01056858	-0.8426069	6.58784	7.215313	Multitasking_Type
13:19:46.960	-0.6656084	6.3113084	7.120573	0.09096699	-0.30158845	0.01056858	-0.8426069	6.58784	7.215313	Multitasking_Type
13:19:46.981	-0.6656084	6.3113084	7.120573	0.09096699	-0.30158845	0.01056858	-0.8426069	6.58784	7.215313	Multitasking_Type
13:19:47.002	-0.6656084	6.3113084	7.120573	0.09096699	-0.30158845	0.01056858	-0.8426069	6.58784	7.215313	Multitasking_Type
13:19:47.029	-0.6656084	6.3113084	7.120573	0.09096699	-0.30158845	0.01056858	-0.8426069	6.58784	7.215313	Multitasking_Type
13:19:47.051	-0.6656084	6.3113084	7.120573	0.09096699	-0.30158845	0.01056858	-0.8426069	6.58784	7.215313	Multitasking_Type
13:19:47.072	-0.6656084	6.3113084	7.120573	0.09096699	-0.30158845	0.01056858	-0.8426069	6.58784	7.215313	Multitasking_Type
13:19:47.094	-0.6656084	6.3113084	7.120573	0.09096699	-0.30158845	0.01056858	-0.8426069	6.58784	7.215313	Multitasking_Type
13:19:47.115	-0.7110996	6.3831367	6.22272	0.31148934	0.16450174	0.050274823	-0.8665631	6.6722136	7.1344876	Multitasking_Type
13:19:47.137	-0.7110996	6.3831367	6.22272	0.31148934	0.16450174	0.050274823	-0.8665631	6.6722136	7.1344876	Multitasking_Type
13:19:47.159	-0.7110996	6.3831367	6.22272	0.31148934	0.16450174	0.050274823	-0.8665631	6.6722136	7.1344876	Multitasking_Type
13:19:47.182	-0.7110996	6.3831367	6.22272	0.31148934	0.16450174	0.050274823	-0.8665631	6.6722136	7.1344876	Multitasking_Type
13:19:47.205	-0.7110996	6.3831367	6.22272	0.31148934	0.16450174	0.050274823	-0.8665631	6.6722136	7.1344876	Multitasking_Type
13:19:47.228	-0.7110996	6.3831367	6.22272	0.31148934	0.16450174	0.050274823	-0.8665631	6.6722136	7.1344876	Multitasking_Type
13:19:47.254	-0.7110996	6.3831367	6.22272	0.31148934	0.16450174	0.050274823	-0.8665631	6.6722136	7.1344876	Multitasking_Type
13:19:47.276	-0.9433443	6.6345353	6.5651016	0.31148934	0.16450174	0.050274823	-0.8665631	6.6722136	7.1344876	Multitasking_Type
13:19:47.297	-0.9433443	6.6345353	6.5651016	0.15205353	0.056378584	0.030116268	-1.0515814	6.7954793	6.9918523	Multitasking_Type
13:19:47.318	-0.9433443	6.6345353	6.5651016	0.15205353	0.056378584	0.030116268	-1.0515814	6.7954793	6.9918523	Multitasking_Type
13:19:47.340	-0.9433443	6.6345353	6.5651016	0.15205353	0.056378584	0.030116268	-1.0515814	6.7954793	6.9918523	Multitasking_Type
13:19:47.361	-0.9433443	6.6345353	6.5651016	0.15205353	0.056378584	0.030116268	-1.0515814	6.7954793	6.9918523	Multitasking_Type
13:19:47.384	-0.9433443	6.6345353	6.5651016	0.15205353	0.056378584	0.030116268	-1.0515814	6.7954793	6.9918523	Multitasking_Type
13:19:47.406	-0.9433443	6.6345353	6.5651016	0.15205353	0.056378584	0.030116268	-1.0515814	6.7954793	6.9918523	Multitasking_Type
13:19:47.429	-0.9433443	6.6345353	6.5651016	0.15205353	0.056378584	0.030116268	-1.0515814	6.7954793	6.9918523	Multitasking_Type
13:19:47.451	-0.9433443	6.6345353	6.5651016	0.15205353	0.056378584	0.030116268	-1.0515814	6.7954793	6.9918523	Multitasking_Type
13:19:47.475	-1.2953026	6.7039695	6.8955116	-0.097179495	0.0056767706	0.016677232	-1.0749215	6.901847	6.883265	Multitasking_Type
13:19:47.498	-1.2953026	6.7039695	6.8955116	-0.097179495	0.0056767706	0.016677232	-1.0749215	6.901847	6.883265	Multitasking_Type
13:19:47.521	-1.2953026	6.7039695	6.8955116	-0.097179495	0.0056767706	0.016677232	-1.0749215	6.901847	6.883265	Multitasking_Type
13:19:47.545	-1.2953026	6.7039695	6.8955116	-0.097179495	0.0056767706	0.016677232	-1.0749215	6.901847	6.883265	Multitasking_Type
13:19:47.571	-1.2953026	6.7039695	6.8955116	-0.097179495	0.0056767706	0.016677232	-1.0749215	6.901847	6.883265	Multitasking_Type
13:19:47.600	-1.2953026	6.7039695	6.8955116	-0.097179495	0.0056767706	0.016677232	-1.0749215	6.901847	6.883265	Multitasking_Type
13:19:47.623	-1.2953026	6.7039695	6.8955116	-0.097179495	0.0056767706	0.016677232	-1.0749215	6.901847	6.883265	Multitasking_Type
13:19:47.647	-0.7685622	6.3831367	7.56112	-0.15032476	-0.15253732	0.023396749	-0.8891784	6.7389383	7.0686913	Multitasking_Type
13:19:47.669	-0.7685622	6.3831367	7.56112	-0.15032476	-0.15253732	0.023396749	-0.8891784	6.7389383	7.0686913	Multitasking_Type
13:19:47.692	-0.7685622	6.3831367	7.56112	-0.15032476	-0.15253732	0.023396749	-0.8891784	6.7389383	7.0686913	Multitasking_Type
13:19:47.715	-0.7685622	6.3831367	7.56112	-0.15032476	-0.15253732	0.023396749	-0.8891784	6.7389383	7.0686913	Multitasking_Type
13:19:47.738	-0.7685622	6.3831367	7.56112	-0.15032476	-0.15253732	0.023396749	-0.8891784	6.7389383	7.0686913	Multitasking_Type
13:19:47.764	-0.7685622	6.3831367	7.56112	-0.15032476	-0.15253732	0.023396749	-0.8891784	6.7389383	7.0686913	Multitasking_Type
13:19:47.788	-0.7685622	6.3831367	7.56112	-0.15032476	-0.15253732	0.023396749	-0.8891784	6.7389383	7.0686913	Multitasking_Type
13:19:47.810	-0.7685622	6.3831367	7.56112	-0.15032476	-0.15253732	0.023396749	-0.8891784	6.7389383	7.0686913	Multitasking_Type
13:19:47.833	-0.7350424	6.454965	6.6153812	0.0451521	-0.017536107	-0.012644299	-0.8160715	6.6648254	7.1473393	Multitasking_Type
13:19:47.855	-0.7350424	6.454965	6.6153812	0.0451521	-0.017536107	-0.012644299	-0.8160715	6.6648254	7.1473393	Multitasking_Type
13:19:47.878	-0.7350424	6.454965	6.6153812	0.0451521	-0.017536107	-0.012644299	-0.8160715	6.6648254	7.1473393	Multitasking_Type
13:19:47.900	-0.7350424	6.454965	6.6153812	0.0451521	-0.017536107	-0.012644299	-0.8160715	6.6648254	7.1473393	Multitasking_Type
13:19:47.923	-0.7350424	6.454965	6.6153812	0.0451521	-0.017536107	-0.012644299	-0.8160715	6.6648254	7.1473393	Multitasking_Type
13:19:47.945	-0.7350424	6.454965	6.6153812	0.0451521	-0.017536107	-0.012644299	-0.8160715	6.6648254	7.1473393	Multitasking_Type
13:19:47.967	-0.7350424	6.454965	6.6153812	0.0451521	-0.017536107	-0.012644299	-0.8160715	6.6648254	7.1473393	Multitasking_Type
13:19:47.990	-0.7350424	6.454965	6.6153812	0.0451521	-0.017536107	-0.012644299	-0.8160715	6.6648254	7.1473393	Multitasking_Type
13:19:48.012	-0.9074302	6.4501762	7.187613	-0.031816915	0.03316571	0.014233772	-0.8737507	6.632352	7.1706886	Multitasking_Type
13:19:48.040	-0.9074302	6.4501762	7.187613	-0.031816915	0.03316571	0.014233772	-0.8737507	6.632352	7.1706886	Multitasking_Type
13:19:48.069	-0.9074302	6.4501762	7.187613	-0.031816915	0.03316571	0.014233772	-0.8737507	6.632352	7.1706886	Multitasking_Type
13:19:48.092	-0.9074302	6.4501762	7.187613	-0.031816915	0.03316571	0.014233772	-0.8737507	6.632352	7.1706886	Multitasking_Type
13:19:48.114	-0.9074302	6.4501762	7.187613	-0.031816915	0.03316571	0.014233772	-0.8737507	6.632352	7.1706886	Multitasking_Type
13:19:48.138	-0.9074302	6.4501762	7.187613	-0.031816915	0.03316571	0.014233772	-0.8737507	6.632352	7.1706886	Multitasking_Type
13:19:48.160	-0.9074302	6.4501762	7.187613	-0.031816915	0.03316571	0.014233772	-0.8737507	6.632352	7.1706886	Multitasking_Type
13:19:48.184	-0.8044763	6.481302	7.355212	0.0054458636	-0.0212013	-0.0028704558	-0.8787431	6.62577	7.1761603	Multitasking_Type
13:19:48.207	-0.8044763	6.481302	7.355212	0.0054458636	-0.0212013	-0.0028704558	-0.8787431	6.62577	7.1761603	Multitasking_Type
13:19:48.230	-0.8044763	6.481302	7.355212	0.0054458636	-0.0212013	-0.0028704558	-0.8787431	6.62577	7.1761603	Multitasking_Type
13:19:48.252	-0.8044763	6.481302	7.355212	0.0054458636	-0.0212013	-0.0028704558	-0.8787431	6.62577	7.1761603	Multitasking_Type
13:19:48.275	-0.8044763	6.481302	7.355212	0.0054458636	-0.0212013	-0.0028704558	-0.8787431	6.62577	7.1761603	Multitasking_Type
13:19:48.298	-0.8044763	6.481302	7.355212	0.0054458636	-0.0212013	-0.0028704558	-0.8787431	6.62577	7.1761603	Multitasking_Type
13:19:48.321	-0.8044763	6.481302	7.355212	0.0054458636	-0.0212013	-0.0028704558	-0.8787431	6.62577	7.1761603	Multitasking_Type
13:19:48.395	-0.88109314	6.464542	6.9050884	-0.019599611	-0.018146975	-0.0004269948	-0.8743134	6.633725	7.169351	Multitasking_Type
13:19:48.440	-0.88109314	6.464542	6.9050884	-0.019599611	-0.018146975	-0.0004269948	-0.8743134	6.633725	7.169351	Multitasking_Type
13:19:48.462	-0.88109314	6.464542	6.9050884	-0.019599611	-0.018146975	-0.0004269948	-0.8743134	6.633725	7.169351	Multitasking_Type
13:19:48.484	-0.88109314	6.464542	6.9050884	-0.019599611	-0.018146975	-0.0004269948	-0.8743134	6.633725	7.169351	Multitasking_Type
13:19:48.506	-0.88109314	6.464542	6.9050884	-0.019599611	-0.018146975	-0.0004269948	-0.8743134	6.633725	7.169351	Multitasking_Type
13:19:48.527	-0.88109314	6.464542	6.9050884	-0.019599611	-0.018146975	-0.0004269948	-0.8743134	6.633725	7.169351	Multitasking_Type
13:19:48.548	-0.9313729	6.4190507	7.1947956	0.013387112	0.046604745	-0.003481321	-0.8942261	6.609843	7.1889234	Multitasking_Type
13:19:48.570	-0.9313729	6.4190507	7.1947956	0.013387112	0.046604745	-0.003481321	-0.8942261	6.609843	7.1889234	Multitasking_Type
13:19:48.591	-0.9313729	6.4190507	7.1947956	0.013387112	0.046604745	-0.003481321	-0.8942261	6.609843	7.1889234	Multitasking_Type
13:19:48.613	-0.9313729	6.4190507	7.1947956	0.013387112	0.046604745	-0.003481321	-0.8942261	6.609843	7.1889234	Multitasking_Type
13:19:48.636	-0.9313729	6.4190507	7.1947956	0.013387112	0.046604745	-0.003481321	-0.8942261	6.609843	7.1889234	Multitasking_Type
13:19:48.658	-0.9313729	6.4190507	7.1947956	0.013387112	0.046604745	-0.003481321	-0.8942261	6.609843	7.1889234	Multitasking_Type
13:19:48.681	-0.9313729	6.4190507	7.1947956	0.013387112	0.046604745	-0.003481321	-0.8942261	6.609843	7.1889234	Multitasking_Type
13:19:48.704	-0.9313729	6.4190507	7.1947956	0.013387112	0.046604745	-0.003481321	-0.8942261	6.609843	7.1889234	Multitasking_Type
13:19:48.728	-0.80687064	6.55313	6.8332605	0.03659999	0.11624338	-0.00103786	-0.9437574	6.653384	7.142273	Multitasking_Type
13:19:48.750	-0.80687064	6.55313	6.8332605	0.03659999	0.11624338	-0.00103786	-0.9437574	6.653384	7.142273	Multitasking_Type
13:19:48.772	-0.80687064	6.55313	6.8332605	0.03659999	0.11624338	-0.00103786	-0.9437574	6.653384	7.142273	Multitasking_Type
13:19:48.795	-0.80687064	6.55313	6.8332605	0.03659999	0.11624338	-0.00103786	-0.9437574	6.653384	7.142273	Multitasking_Type
13:19:48.818	-0.80687064	6.55313	6.8332605	0.03659999	0.11624338	-0.00103786	-0.9437574	6.653384	7.142273	Multitasking_Type
13:19:48.841	-0.80687064	6.55313	6.8332605	0.03659999	0.11624338	-0.00103786	-0.9437574	6.653384	7.142273	Multitasking_Type
13:19:48.862	-0.80687064	6.55313	6.8332605	0.03659999	0.11624338	-0.00103786	-0.9437574	6.653384	7.142273	Multitasking_Type
13:19:48.883	-0.80687064	6.55313	6.8332605	0.03659999	0.11624338	-0.00103786	-0.9437574	6.653384	7.142273	Multitasking_Type
13:19:48.905	-1.2546	6.577073	6.761432	0.02132836	-0.25210837	-0.0047030514	-1.049326	6.7096314	7.07461	Multitasking_Type
13:19:48.928	-1.2546	6.577073	6.761432	0.02132836	-0.25210837	-0.0047030514	-1.049326	6.7096314	7.07461	Multitasking_Type
13:19:48.950	-1.2546	6.577073	6.761432	0.02132836	-0.25210837	-0.0047030514	-1.049326	6.7096314	7.07461	Multitasking_Type
13:19:48.972	-1.2546	6.577073	6.761432	0.02132836	-0.25210837	-0.0047030514	-1.049326	6.7096314	7.07461	Multitasking_Type
13:19:48.995	-1.2546	6.577073	6.761432	0.02132836	-0.25210837	-0.0047030514	-1.049326	6.7096314	7.07461	Multitasking_Type
13:19:49.017	-1.2546	6.577073	6.761432	0.02132836	-0.25210837	-0.0047030514	-1.049326	6.7096314	7.07461	Multitasking_Type
13:19:49.040	-1.2546	6.577073	6.761432	0.02132836	-0.25210837	-0.0047030514	-1.049326	6.7096314	7.07461	Multitasking_Type
13:19:49.062	-1.2546	6.577073	6.761432	0.02132836	-0.25210837	-0.0047030514	-1.049326	6.7096314	7.07461	Multitasking_Type
13:19:49.083	-1.2881198	6.5196104	7.4007034	-0.16987246	-0.10305724	0.031948864	-1.0056124	6.685696	7.1035566	Multitasking_Type
13:19:49.104	-1.2881198	6.5196104	7.4007034	-0.16987246	-0.10305724	0.031948864	-1.0056124	6.685696	7.1035566	Multitasking_Type
13:19:49.126	-1.2881198	6.5196104	7.4007034	-0.16987246	-0.10305724	0.031948864	-1.0056124	6.685696	7.1035566	Multitasking_Type
13:19:49.147	-1.2881198	6.5196104	7.4007034	-0.16987246	-0.10305724	0.031948864	-1.0056124	6.685696	7.1035566	Multitasking_Type
13:19:49.168	-1.2881198	6.5196104	7.4007034	-0.16987246	-0.10305724	0.031948864	-1.0056124	6.685696	7.1035566	Multitasking_Type
13:19:49.191	-1.2881198	6.5196104	7.4007034	-0.16987246	-0.10305724	0.031948864	-1.0056124	6.685696	7.1035566	Multitasking_Type
13:19:49.212	-1.2881198	6.5196104	7.4007034	-0.16987246	-0.10305724	0.031948864	-1.0056124	6.685696	7.1035566	Multitasking_Type
13:19:49.233	-1.2881198	6.5196104	7.4007034	-0.16987246	-0.10305724	0.031948864	-1.0056124	6.685696	7.1035566	Multitasking_Type
13:19:49.254	-1.2881198	6.5196104	7.4007034	-0.16987246	-0.10305724	0.031948864	-1.0056124	6.685696	7.1035566	Multitasking_Type
13:19:49.275	-1.472479	6.840443	7.7766047	0.0054458636	-0.026699087	-0.0071465126	-1.0262814	6.6998315	7.087261	Multitasking_Type
13:19:49.296	-1.472479	6.840443	7.7766047	0.0054458636	-0.026699087	-0.0071465126	-1.0262814	6.6998315	7.087261	Multitasking_Type
13:19:49.317	-1.472479	6.840443	7.7766047	0.0054458636	-0.026699087	-0.0071465126	-1.0262814	6.6998315	7.087261	Multitasking_Type
13:19:49.344	-1.472479	6.840443	7.7766047	0.0054458636	-0.026699087	-0.0071465126	-1.0262814	6.6998315	7.087261	Multitasking_Type
13:19:49.365	-1.472479	6.840443	7.7766047	0.0054458636	-0.026699087	-0.0071465126	-1.0262814	6.6998315	7.087261	Multitasking_Type
13:19:49.387	-1.472479	6.840443	7.7766047	0.0054458636	-0.026699087	-0.0071465126	-1.0262814	6.6998315	7.087261	Multitasking_Type
13:19:49.409	-1.472479	6.840443	7.7766047	0.0054458636	-0.026699087	-0.0071465126	-1.0262814	6.6998315	7.087261	Multitasking_Type
13:19:49.430	-1.472479	6.840443	7.7766047	0.0054458636	-0.026699087	-0.0071465126	-1.0262814	6.6998315	7.087261	Multitasking_Type
13:19:49.451	-1.5490957	7.022408	5.4709177	-0.0024953845	0.3269919	-0.023639873	-1.126208	6.7862754	6.989163	Multitasking_Type
13:19:49.472	-1.5490957	7.022408	5.4709177	-0.0024953845	0.3269919	-0.023639873	-1.126208	6.7862754	6.989163	Multitasking_Type
13:19:49.493	-1.5490957	7.022408	5.4709177	-0.0024953845	0.3269919	-0.023639873	-1.126208	6.7862754	6.989163	Multitasking_Type
13:19:49.514	-1.5490957	7.022408	5.4709177	-0.0024953845	0.3269919	-0.023639873	-1.126208	6.7862754	6.989163	Multitasking_Type
13:19:49.534	-1.5490957	7.022408	5.4709177	-0.0024953845	0.3269919	-0.023639873	-1.126208	6.7862754	6.989163	Multitasking_Type
13:19:49.555	-1.5490957	7.022408	5.4709177	-0.0024953845	0.3269919	-0.023639873	-1.126208	6.7862754	6.989163	Multitasking_Type
13:19:49.577	-1.5490957	7.022408	5.4709177	-0.0024953845	0.3269919	-0.023639873	-1.126208	6.7862754	6.989163	Multitasking_Type
13:19:49.599	-1.5490957	7.022408	5.4709177	-0.0024953845	0.3269919	-0.023639873	-1.126208	6.7862754	6.989163	Multitasking_Type
13:19:49.621	-1.0510867	6.5794673	5.930619	0.16854689	0.38013718	0.028894536	-1.146672	6.7289367	7.0410824	Multitasking_Type
13:19:49.643	-1.0510867	6.5794673	5.930619	0.16854689	0.38013718	0.028894536	-1.146672	6.7289367	7.0410824	Multitasking_Type
13:19:49.664	-1.0510867	6.5794673	5.930619	0.16854689	0.38013718	0.028894536	-1.146672	6.7289367	7.0410824	Multitasking_Type
13:19:49.686	-1.0510867	6.5794673	5.930619	0.16854689	0.38013718	0.028894536	-1.146672	6.7289367	7.0410824	Multitasking_Type
13:19:49.706	-1.0510867	6.5794673	5.930619	0.16854689	0.38013718	0.028894536	-1.146672	6.7289367	7.0410824	Multitasking_Type
13:19:49.727	-1.0510867	6.5794673	5.930619	0.16854689	0.38013718	0.028894536	-1.146672	6.7289367	7.0410824	Multitasking_Type
13:19:49.748	-1.0510867	6.5794673	5.930619	0.16854689	0.38013718	0.028894536	-1.146672	6.7289367	7.0410824	Multitasking_Type
13:19:49.772	-1.0510867	6.5794673	5.930619	0.16854689	0.38013718	0.028894536	-1.146672	6.7289367	7.0410824	Multitasking_Type
13:19:49.793	-1.0510867	6.5794673	5.930619	0.16854689	0.38013718	0.028894536	-1.146672	6.7289367	7.0410824	Multitasking_Type
13:19:49.815	-1.6616267	6.6608725	6.612987	0.0469847	-0.42925927	-0.041354965	-1.3299886	6.85557	6.884956	Multitasking_Type
13:19:49.836	-1.6616267	6.6608725	6.612987	0.0469847	-0.42925927	-0.041354965	-1.3299886	6.85557	6.884956	Multitasking_Type
13:19:49.857	-1.6616267	6.6608725	6.612987	0.0469847	-0.42925927	-0.041354965	-1.3299886	6.85557	6.884956	Multitasking_Type
13:19:49.882	-1.6616267	6.6608725	6.612987	0.0469847	-0.42925927	-0.041354965	-1.3299886	6.85557	6.884956	Multitasking_Type
13:19:49.904	-1.6616267	6.6608725	6.612987	0.0469847	-0.42925927	-0.041354965	-1.3299886	6.85557	6.884956	Multitasking_Type
13:19:49.926	-1.6616267	6.6608725	6.612987	0.0469847	-0.42925927	-0.041354965	-1.3299886	6.85557	6.884956	Multitasking_Type
13:19:49.948	-1.6616267	6.6608725	6.612987	0.0469847	-0.42925927	-0.041354965	-1.3299886	6.85557	6.884956	Multitasking_Type
13:19:49.969	-1.6616267	6.6608725	6.612987	0.0469847	-0.42925927	-0.041354965	-1.3299886	6.85557	6.884956	Multitasking_Type
13:19:49.991	-1.0343267	6.672844	7.534783	-0.17659198	-0.36511844	-0.004092186	-0.9793614	6.766128	7.0306997	Multitasking_Type
13:19:50.014	-1.0343267	6.672844	7.534783	-0.17659198	-0.36511844	-0.004092186	-0.9793614	6.766128	7.0306997	Multitasking_Type
13:19:50.037	-1.0343267	6.672844	7.534783	-0.17659198	-0.36511844	-0.004092186	-0.9793614	6.766128	7.0306997	Multitasking_Type
13:19:50.059	-1.0343267	6.672844	7.534783	-0.17659198	-0.36511844	-0.004092186	-0.9793614	6.766128	7.0306997	Multitasking_Type
13:19:50.081	-1.0343267	6.672844	7.534783	-0.17659198	-0.36511844	-0.004092186	-0.9793614	6.766128	7.0306997	Multitasking_Type
13:19:50.102	-1.0343267	6.672844	7.534783	-0.17659198	-0.36511844	-0.004092186	-0.9793614	6.766128	7.0306997	Multitasking_Type
13:19:50.124	-1.0343267	6.672844	7.534783	-0.17659198	-0.36511844	-0.004092186	-0.9793614	6.766128	7.0306997	Multitasking_Type
13:19:50.145	-1.0343267	6.672844	7.534783	-0.17659198	-0.36511844	-0.004092186	-0.9793614	6.766128	7.0306997	Multitasking_Type
13:19:50.166	-0.66321415	6.4429936	6.9577627	-0.027540859	-0.03158601	0.028894536	-0.7778193	6.7683287	7.0537233	Multitasking_Type
13:19:50.188	-0.66321415	6.4429936	6.9577627	-0.027540859	-0.03158601	0.028894536	-0.7778193	6.7683287	7.0537233	Multitasking_Type
13:19:50.211	-0.66321415	6.4429936	6.9577627	-0.027540859	-0.03158601	0.028894536	-0.7778193	6.7683287	7.0537233	Multitasking_Type
13:19:50.235	-0.66321415	6.4429936	6.9577627	-0.027540859	-0.03158601	0.028894536	-0.7778193	6.7683287	7.0537233	Multitasking_Type
13:19:50.258	-0.66321415	6.4429936	6.9577627	-0.027540859	-0.03158601	0.028894536	-0.7778193	6.7683287	7.0537233	Multitasking_Type
13:19:50.281	-0.66321415	6.4429936	6.9577627	-0.027540859	-0.03158601	0.028894536	-0.7778193	6.7683287	7.0537233	Multitasking_Type
13:19:50.302	-0.66321415	6.4429936	6.9577627	-0.027540859	-0.03158601	0.028894536	-0.7778193	6.7683287	7.0537233	Multitasking_Type
13:19:50.325	-0.66321415	6.4429936	6.9577627	-0.027540859	-0.03158601	0.028894536	-0.7778193	6.7683287	7.0537233	Multitasking_Type
13:19:50.349	-0.7996878	6.572284	7.091842	-0.0654145	-0.043803316	0.0056816577	-0.7194697	6.739075	7.0878453	Multitasking_Type
13:19:50.373	-0.7996878	6.572284	7.091842	-0.0654145	-0.043803316	0.0056816577	-0.7194697	6.739075	7.0878453	Multitasking_Type
13:19:50.399	-0.7996878	6.572284	7.091842	-0.0654145	-0.043803316	0.0056816577	-0.7194697	6.739075	7.0878453	Multitasking_Type
13:19:50.421	-0.7996878	6.572284	7.091842	-0.0654145	-0.043803316	0.0056816577	-0.7194697	6.739075	7.0878453	Multitasking_Type
13:19:50.442	-0.7996878	6.572284	7.091842	-0.0654145	-0.043803316	0.0056816577	-0.7194697	6.739075	7.0878453	Multitasking_Type
13:19:50.464	-0.7996878	6.572284	7.091842	-0.0654145	-0.043803316	0.0056816577	-0.7194697	6.739075	7.0878453	Multitasking_Type
13:19:50.486	-0.7996878	6.572284	7.091842	-0.0654145	-0.043803316	0.0056816577	-0.7194697	6.739075	7.0878453	Multitasking_Type
13:19:50.509	-0.7996878	6.572284	7.091842	-0.0654145	-0.043803316	0.0056816577	-0.7194697	6.739075	7.0878453	Multitasking_Type
13:19:50.531	-0.5818088	6.342434	7.024802	-0.0531972	-0.0047079385	0.0032381967	-0.67574066	6.694947	7.1338196	Multitasking_Type
13:19:50.553	-0.5818088	6.342434	7.024802	-0.0531972	-0.0047079385	0.0032381967	-0.67574066	6.694947	7.1338196	Multitasking_Type
13:19:50.575	-0.5818088	6.342434	7.024802	-0.0531972	-0.0047079385	0.0032381967	-0.67574066	6.694947	7.1338196	Multitasking_Type
13:19:50.598	-0.5818088	6.342434	7.024802	-0.0531972	-0.0047079385	0.0032381967	-0.67574066	6.694947	7.1338196	Multitasking_Type
13:19:50.620	-0.5818088	6.342434	7.024802	-0.0531972	-0.0047079385	0.0032381967	-0.67574066	6.694947	7.1338196	Multitasking_Type
13:19:50.643	-0.5818088	6.342434	7.024802	-0.0531972	-0.0047079385	0.0032381967	-0.67574066	6.694947	7.1338196	Multitasking_Type
13:19:50.666	-0.5818088	6.342434	7.024802	-0.0531972	-0.0047079385	0.0032381967	-0.67574066	6.694947	7.1338196	Multitasking_Type
13:19:50.690	-0.5818088	6.342434	7.024802	-0.0531972	-0.0047079385	0.0032381967	-0.67574066	6.694947	7.1338196	Multitasking_Type
13:19:50.712	-0.7446195	6.5363703	7.041562	-0.008604038	0.010563693	-0.015087761	-0.64346904	6.6524415	7.1764426	Multitasking_Type
13:19:50.735	-0.7446195	6.5363703	7.041562	-0.008604038	0.010563693	-0.015087761	-0.64346904	6.6524415	7.1764426	Multitasking_Type
13:19:50.758	-0.7446195	6.5363703	7.041562	-0.008604038	0.010563693	-0.015087761	-0.64346904	6.6524415	7.1764426	Multitasking_Type
13:19:50.781	-0.7446195	6.5363703	7.041562	-0.008604038	0.010563693	-0.015087761	-0.64346904	6.6524415	7.1764426	Multitasking_Type
13:19:50.804	-0.7446195	6.5363703	7.041562	-0.008604038	0.010563693	-0.015087761	-0.64346904	6.6524415	7.1764426	Multitasking_Type
13:19:50.826	-0.7446195	6.5363703	7.041562	-0.008604038	0.010563693	-0.015087761	-0.64346904	6.6524415	7.1764426	Multitasking_Type
13:19:50.849	-0.7446195	6.5363703	7.041562	-0.008604038	0.010563693	-0.015087761	-0.64346904	6.6524415	7.1764426	Multitasking_Type
13:19:50.872	-0.7446195	6.5363703	7.041562	-0.008604038	0.010563693	-0.015087761	-0.64346904	6.6524415	7.1764426	Multitasking_Type
13:19:50.903	-0.7350424	6.4142623	7.0343795	-0.0031062497	-0.037083797	0.009957714	-0.6444815	6.6457796	7.182519	Multitasking_Type
13:19:50.925	-0.7350424	6.4142623	7.0343795	-0.0031062497	-0.037083797	0.009957714	-0.6444815	6.6457796	7.182519	Multitasking_Type
13:19:50.946	-0.7350424	6.4142623	7.0343795	-0.0031062497	-0.037083797	0.009957714	-0.6444815	6.6457796	7.182519	Multitasking_Type
13:19:50.968	-0.7350424	6.4142623	7.0343795	-0.0031062497	-0.037083797	0.009957714	-0.6444815	6.6457796	7.182519	Multitasking_Type
13:19:50.990	-0.7350424	6.4142623	7.0343795	-0.0031062497	-0.037083797	0.009957714	-0.6444815	6.6457796	7.182519	Multitasking_Type
13:19:51.013	-0.7350424	6.4142623	7.0343795	-0.0031062497	-0.037083797	0.009957714	-0.6444815	6.6457796	7.182519	Multitasking_Type
13:19:51.036	-0.7350424	6.4142623	7.0343795	-0.0031062497	-0.037083797	0.009957714	-0.6444815	6.6457796	7.182519	Multitasking_Type
13:19:51.058	-0.51716334	6.3998966	6.742278	-0.058084123	0.0154506145	0.026451077	-0.6368934	6.6411576	7.1874723	Multitasking_Type
13:19:51.081	-0.51716334	6.3998966	6.742278	-0.058084123	0.0154506145	0.026451077	-0.6368934	6.6411576	7.1874723	Multitasking_Type
13:19:51.104	-0.51716334	6.3998966	6.742278	-0.058084123	0.0154506145	0.026451077	-0.6368934	6.6411576	7.1874723	Multitasking_Type
13:19:51.127	-0.51716334	6.3998966	6.742278	-0.058084123	0.0154506145	0.026451077	-0.6368934	6.6411576	7.1874723	Multitasking_Type
13:19:51.150	-0.51716334	6.3998966	6.742278	-0.058084123	0.0154506145	0.026451077	-0.6368934	6.6411576	7.1874723	Multitasking_Type
13:19:51.173	-0.51716334	6.3998966	6.742278	-0.058084123	0.0154506145	0.026451077	-0.6368934	6.6411576	7.1874723	Multitasking_Type
13:19:51.196	-0.51716334	6.3998966	6.742278	-0.058084123	0.0154506145	0.026451077	-0.6368934	6.6411576	7.1874723	Multitasking_Type
13:19:51.219	-0.51716334	6.3998966	6.742278	-0.058084123	0.0154506145	0.026451077	-0.6368934	6.6411576	7.1874723	Multitasking_Type
13:19:51.242	-0.46209505	6.2682114	6.998465	-0.02998432	0.04171782	-0.00103786	-0.68719256	6.572355	7.245839	Multitasking_Type
13:19:51.265	-0.46209505	6.2682114	6.998465	-0.02998432	0.04171782	-0.00103786	-0.68719256	6.572355	7.245839	Multitasking_Type
13:19:51.287	-0.46209505	6.2682114	6.998465	-0.02998432	0.04171782	-0.00103786	-0.68719256	6.572355	7.245839	Multitasking_Type
13:19:51.310	-0.46209505	6.2682114	6.998465	-0.02998432	0.04171782	-0.00103786	-0.68719256	6.572355	7.245839	Multitasking_Type
13:19:51.332	-0.46209505	6.2682114	6.998465	-0.02998432	0.04171782	-0.00103786	-0.68719256	6.572355	7.245839	Multitasking_Type
13:19:51.356	-0.46209505	6.2682114	6.998465	-0.02998432	0.04171782	-0.00103786	-0.68719256	6.572355	7.245839	Multitasking_Type
13:19:51.379	-0.46209505	6.2682114	6.998465	-0.02998432	0.04171782	-0.00103786	-0.68719256	6.572355	7.245839	Multitasking_Type
13:19:51.404	-0.46209505	6.2682114	6.998465	-0.02998432	0.04171782	-0.00103786	-0.68719256	6.572355	7.245839	Multitasking_Type
13:19:51.428	-0.6943397	6.426234	7.1756415	-0.11245113	-0.024255626	-0.051128812	-0.67468286	6.499121	7.312764	Multitasking_Type
13:19:51.451	-0.6943397	6.426234	7.1756415	-0.11245113	-0.024255626	-0.051128812	-0.67468286	6.499121	7.312764	Multitasking_Type
13:19:51.472	-0.6943397	6.426234	7.1756415	-0.11245113	-0.024255626	-0.051128812	-0.67468286	6.499121	7.312764	Multitasking_Type
13:19:51.496	-0.6943397	6.426234	7.1756415	-0.11245113	-0.024255626	-0.051128812	-0.67468286	6.499121	7.312764	Multitasking_Type
13:19:51.519	-0.6943397	6.426234	7.1756415	-0.11245113	-0.024255626	-0.051128812	-0.67468286	6.499121	7.312764	Multitasking_Type
13:19:51.541	-0.6943397	6.426234	7.1756415	-0.11245113	-0.024255626	-0.051128812	-0.67468286	6.499121	7.312764	Multitasking_Type
13:19:51.564	-0.6943397	6.426234	7.1756415	-0.11245113	-0.024255626	-0.051128812	-0.67468286	6.499121	7.312764	Multitasking_Type
13:19:51.587	-0.6943397	6.426234	7.1756415	-0.11245113	-0.024255626	-0.051128812	-0.67468286	6.499121	7.312764	Multitasking_Type
13:19:51.610	-0.5985687	6.28976	7.185219	-0.013490959	-0.078011766	0.008735984	-0.63884306	6.470564	7.341252	Multitasking_Type
13:19:51.633	-0.5985687	6.28976	7.185219	-0.013490959	-0.078011766	0.008735984	-0.63884306	6.470564	7.341252	Multitasking_Type
13:19:51.656	-0.5985687	6.28976	7.185219	-0.013490959	-0.078011766	0.008735984	-0.63884306	6.470564	7.341252	Multitasking_Type
13:19:51.678	-0.5985687	6.28976	7.185219	-0.013490959	-0.078011766	0.008735984	-0.63884306	6.470564	7.341252	Multitasking_Type
13:19:51.701	-0.5985687	6.28976	7.185219	-0.013490959	-0.078011766	0.008735984	-0.63884306	6.470564	7.341252	Multitasking_Type
13:19:51.724	-0.5985687	6.28976	7.185219	-0.013490959	-0.078011766	0.008735984	-0.63884306	6.470564	7.341252	Multitasking_Type
13:19:51.747	-0.5985687	6.28976	7.185219	-0.013490959	-0.078011766	0.008735984	-0.63884306	6.470564	7.341252	Multitasking_Type
13:19:51.769	-0.5985687	6.28976	7.185219	-0.013490959	-0.078011766	0.008735984	-0.63884306	6.470564	7.341252	Multitasking_Type
13:19:51.794	-0.69194543	6.141315	7.4246464	-0.012269228	-0.029142547	0.0056816577	-0.6106128	6.4277678	7.381145	Multitasking_Type
13:19:51.817	-0.69194543	6.141315	7.4246464	-0.012269228	-0.029142547	0.0056816577	-0.6106128	6.4277678	7.381145	Multitasking_Type
13:19:51.842	-0.69194543	6.141315	7.4246464	-0.012269228	-0.029142547	0.0056816577	-0.6106128	6.4277678	7.381145	Multitasking_Type
13:19:51.865	-0.69194543	6.141315	7.4246464	-0.012269228	-0.029142547	0.0056816577	-0.6106128	6.4277678	7.381145	Multitasking_Type
13:19:51.888	-0.69194543	6.141315	7.4246464	-0.012269228	-0.029142547	0.0056816577	-0.6106128	6.4277678	7.381145	Multitasking_Type
13:19:51.911	-0.69194543	6.141315	7.4246464	-0.012269228	-0.029142547	0.0056816577	-0.6106128	6.4277678	7.381145	Multitasking_Type
13:19:51.934	-0.69194543	6.141315	7.4246464	-0.012269228	-0.029142547	0.0056816577	-0.6106128	6.4277678	7.381145	Multitasking_Type
13:19:51.958	-0.69194543	6.141315	7.4246464	-0.012269228	-0.029142547	0.0056816577	-0.6106128	6.4277678	7.381145	Multitasking_Type
13:19:51.981	-0.65363705	6.2969427	7.0080423	-0.012269228	0.02888965	0.0032381967	-0.57487804	6.381596	7.423954	Multitasking_Type
13:19:52.002	-0.65363705	6.2969427	7.0080423	-0.012269228	0.02888965	0.0032381967	-0.57487804	6.381596	7.423954	Multitasking_Type
13:19:52.025	-0.65363705	6.2969427	7.0080423	-0.012269228	0.02888965	0.0032381967	-0.57487804	6.381596	7.423954	Multitasking_Type
13:19:52.048	-0.65363705	6.2969427	7.0080423	-0.012269228	0.02888965	0.0032381967	-0.57487804	6.381596	7.423954	Multitasking_Type
13:19:52.070	-0.65363705	6.2969427	7.0080423	-0.012269228	0.02888965	0.0032381967	-0.57487804	6.381596	7.423954	Multitasking_Type
13:19:52.093	-0.65363705	6.2969427	7.0080423	-0.012269228	0.02888965	0.0032381967	-0.57487804	6.381596	7.423954	Multitasking_Type
13:19:52.116	-0.65363705	6.2969427	7.0080423	-0.012269228	0.02888965	0.0032381967	-0.57487804	6.381596	7.423954	Multitasking_Type
13:19:52.138	-0.6608198	6.1484976	7.4198575	-0.012269228	0.02888965	0.0032381967	-0.5880183	6.3506975	7.4493756	Multitasking_Type
13:19:52.162	-0.6608198	6.1484976	7.4198575	-0.031816915	-0.0932834	0.0014056009	-0.5880183	6.3506975	7.4493756	Multitasking_Type
13:19:52.186	-0.6608198	6.1484976	7.4198575	-0.031816915	-0.0932834	0.0014056009	-0.5880183	6.3506975	7.4493756	Multitasking_Type
13:19:52.208	-0.6608198	6.1484976	7.4198575	-0.031816915	-0.0932834	0.0014056009	-0.5880183	6.3506975	7.4493756	Multitasking_Type
13:19:52.230	-0.6608198	6.1484976	7.4198575	-0.031816915	-0.0932834	0.0014056009	-0.5880183	6.3506975	7.4493756	Multitasking_Type
13:19:52.253	-0.6608198	6.1484976	7.4198575	-0.031816915	-0.0932834	0.0014056009	-0.5880183	6.3506975	7.4493756	Multitasking_Type
13:19:52.276	-0.6608198	6.1484976	7.4198575	-0.031816915	-0.0932834	0.0014056009	-0.5880183	6.3506975	7.4493756	Multitasking_Type
13:19:52.299	-0.6608198	6.1484976	7.4198575	-0.031816915	-0.0932834	0.0014056009	-0.5880183	6.3506975	7.4493756	Multitasking_Type
13:19:52.321	-0.44294083	6.114978	7.51084	-0.08862738	-0.12382666	-0.0102008395	-0.4707303	6.2934413	7.506088	Multitasking_Type
13:19:52.345	-0.44294083	6.114978	7.51084	-0.08862738	-0.12382666	-0.0102008395	-0.4707303	6.2934413	7.506088	Multitasking_Type
13:19:52.367	-0.44294083	6.114978	7.51084	-0.08862738	-0.12382666	-0.0102008395	-0.4707303	6.2934413	7.506088	Multitasking_Type
13:19:52.409	-0.44294083	6.114978	7.51084	-0.08862738	-0.12382666	-0.0102008395	-0.4707303	6.2934413	7.506088	Multitasking_Type
13:19:52.434	-0.44294083	6.114978	7.51084	-0.08862738	-0.12382666	-0.0102008395	-0.4707303	6.2934413	7.506088	Multitasking_Type
13:19:52.458	-0.44294083	6.114978	7.51084	-0.08862738	-0.12382666	-0.0102008395	-0.4707303	6.2934413	7.506088	Multitasking_Type
13:19:52.480	-0.44294083	6.114978	7.51084	-0.08862738	-0.12382666	-0.0102008395	-0.4707303	6.2934413	7.506088	Multitasking_Type
13:19:52.502	-0.2561874	5.9210415	7.407886	-0.020210477	-0.12810272	-0.01386603	-0.30375946	6.205298	7.5876412	Multitasking_Type
13:19:52.524	-0.2561874	5.9210415	7.407886	-0.020210477	-0.12810272	-0.01386603	-0.30375946	6.205298	7.5876412	Multitasking_Type
13:19:52.548	-0.2561874	5.9210415	7.407886	-0.020210477	-0.12810272	-0.01386603	-0.30375946	6.205298	7.5876412	Multitasking_Type
13:19:52.571	-0.2561874	5.9210415	7.407886	-0.020210477	-0.12810272	-0.01386603	-0.30375946	6.205298	7.5876412	Multitasking_Type
13:19:52.594	-0.2561874	5.9210415	7.407886	-0.020210477	-0.12810272	-0.01386603	-0.30375946	6.205298	7.5876412	Multitasking_Type
13:19:52.617	-0.2561874	5.9210415	7.407886	-0.020210477	-0.12810272	-0.01386603	-0.30375946	6.205298	7.5876412	Multitasking_Type
13:19:52.640	-0.2561874	5.9210415	7.407886	-0.020210477	-0.12810272	-0.01386603	-0.30375946	6.205298	7.5876412	Multitasking_Type
13:19:52.663	-0.2561874	5.9210415	7.407886	-0.020210477	-0.12810272	-0.01386603	-0.30375946	6.205298	7.5876412	Multitasking_Type
13:19:52.686	-0.31843856	5.9713216	7.6185822	-0.051364604	0.08386752	0.01056858	-0.28530097	6.146476	7.6360826	Multitasking_Type
13:19:52.709	-0.31843856	5.9713216	7.6185822	-0.051364604	0.08386752	0.01056858	-0.28530097	6.146476	7.6360826	Multitasking_Type
13:19:52.731	-0.31843856	5.9713216	7.6185822	-0.051364604	0.08386752	0.01056858	-0.28530097	6.146476	7.6360826	Multitasking_Type
13:19:52.754	-0.31843856	5.9713216	7.6185822	-0.051364604	0.08386752	0.01056858	-0.28530097	6.146476	7.6360826	Multitasking_Type
13:19:52.777	-0.31843856	5.9713216	7.6185822	-0.051364604	0.08386752	0.01056858	-0.28530097	6.146476	7.6360826	Multitasking_Type
13:19:52.800	-0.31843856	5.9713216	7.6185822	-0.051364604	0.08386752	0.01056858	-0.28530097	6.146476	7.6360826	Multitasking_Type
13:19:52.823	-0.31843856	5.9713216	7.6185822	-0.051364604	0.08386752	0.01056858	-0.28530097	6.146476	7.6360826	Multitasking_Type
13:19:52.846	-0.31843856	5.9713216	7.6185822	-0.051364604	0.08386752	0.01056858	-0.28530097	6.146476	7.6360826	Multitasking_Type
13:19:52.868	-0.36392978	5.952167	7.439012	-0.067857966	0.05210253	-0.012033435	-0.3334129	6.0941014	7.6760106	Multitasking_Type
13:19:52.911	-0.36392978	5.952167	7.439012	-0.067857966	0.05210253	-0.012033435	-0.3334129	6.0941014	7.6760106	Multitasking_Type
13:19:52.934	-0.36392978	5.952167	7.439012	-0.067857966	0.05210253	-0.012033435	-0.3334129	6.0941014	7.6760106	Multitasking_Type
13:19:52.957	-0.36392978	5.952167	7.439012	-0.067857966	0.05210253	-0.012033435	-0.3334129	6.0941014	7.6760106	Multitasking_Type
13:19:52.980	-0.36392978	5.952167	7.439012	-0.067857966	0.05210253	-0.012033435	-0.3334129	6.0941014	7.6760106	Multitasking_Type
13:19:53.002	-0.36392978	5.952167	7.439012	-0.067857966	0.05210253	-0.012033435	-0.3334129	6.0941014	7.6760106	Multitasking_Type
13:19:53.026	-0.36392978	5.952167	7.439012	-0.067857966	0.05210253	-0.012033435	-0.3334129	6.0941014	7.6760106	Multitasking_Type
13:19:53.048	-0.27055305	5.873156	7.762239	-0.03548211	-0.020590436	0.0075142537	-0.38491607	6.061817	7.699125	Multitasking_Type
13:19:53.071	-0.27055305	5.873156	7.762239	-0.03548211	-0.020590436	0.0075142537	-0.38491607	6.061817	7.699125	Multitasking_Type
13:19:53.094	-0.27055305	5.873156	7.762239	-0.03548211	-0.020590436	0.0075142537	-0.38491607	6.061817	7.699125	Multitasking_Type
13:19:53.116	-0.27055305	5.873156	7.762239	-0.03548211	-0.020590436	0.0075142537	-0.38491607	6.061817	7.699125	Multitasking_Type
13:19:53.140	-0.27055305	5.873156	7.762239	-0.03548211	-0.020590436	0.0075142537	-0.38491607	6.061817	7.699125	Multitasking_Type
13:19:53.163	-0.27055305	5.873156	7.762239	-0.03548211	-0.020590436	0.0075142537	-0.38491607	6.061817	7.699125	Multitasking_Type
13:19:53.185	-0.27055305	5.873156	7.762239	-0.03548211	-0.020590436	0.0075142537	-0.38491607	6.061817	7.699125	Multitasking_Type
13:19:53.207	-0.27055305	5.873156	7.762239	-0.03548211	-0.020590436	0.0075142537	-0.38491607	6.061817	7.699125	Multitasking_Type
13:19:53.229	-0.31365	5.837242	7.6712565	-0.015323555	-0.03830553	0.011179445	-0.3419871	6.0250864	7.7299247	Multitasking_Type
13:19:53.252	-0.31365	5.837242	7.6712565	-0.015323555	-0.03830553	0.011179445	-0.3419871	6.0250864	7.7299247	Multitasking_Type
13:19:53.275	-0.31365	5.837242	7.6712565	-0.015323555	-0.03830553	0.011179445	-0.3419871	6.0250864	7.7299247	Multitasking_Type
13:19:53.297	-0.31365	5.837242	7.6712565	-0.015323555	-0.03830553	0.011179445	-0.3419871	6.0250864	7.7299247	Multitasking_Type
13:19:53.320	-0.31365	5.837242	7.6712565	-0.015323555	-0.03830553	0.011179445	-0.3419871	6.0250864	7.7299247	Multitasking_Type
13:19:53.343	-0.31365	5.837242	7.6712565	-0.015323555	-0.03830553	0.011179445	-0.3419871	6.0250864	7.7299247	Multitasking_Type
13:19:53.366	-0.31365	5.837242	7.6712565	-0.015323555	-0.03830553	0.011179445	-0.3419871	6.0250864	7.7299247	Multitasking_Type
13:19:53.389	-0.31365	5.837242	7.6712565	-0.015323555	-0.03830553	0.011179445	-0.3419871	6.0250864	7.7299247	Multitasking_Type
13:19:53.413	-0.22745611	5.7438655	7.450983	0.00055894174	-0.04441418	0.009957714	-0.32133007	5.983684	7.7628984	Multitasking_Type
13:19:53.436	-0.22745611	5.7438655	7.450983	0.00055894174	-0.04441418	0.009957714	-0.32133007	5.983684	7.7628984	Multitasking_Type
13:19:53.458	-0.22745611	5.7438655	7.450983	0.00055894174	-0.04441418	0.009957714	-0.32133007	5.983684	7.7628984	Multitasking_Type
13:19:53.481	-0.22745611	5.7438655	7.450983	0.00055894174	-0.04441418	0.009957714	-0.32133007	5.983684	7.7628984	Multitasking_Type
13:19:53.503	-0.22745611	5.7438655	7.450983	0.00055894174	-0.04441418	0.009957714	-0.32133007	5.983684	7.7628984	Multitasking_Type
13:19:53.525	-0.22745611	5.7438655	7.450983	0.00055894174	-0.04441418	0.009957714	-0.32133007	5.983684	7.7628984	Multitasking_Type
13:19:53.547	-0.22745611	5.7438655	7.450983	0.00055894174	-0.04441418	0.009957714	-0.32133007	5.983684	7.7628984	Multitasking_Type
13:19:53.568	-0.22745611	5.7438655	7.450983	0.00055894174	-0.04441418	0.009957714	-0.32133007	5.983684	7.7628984	Multitasking_Type
13:19:53.590	-0.35914123	5.7797794	7.4821086	-0.0031062497	0.03316571	-0.008368243	-0.33138472	5.9575453	7.7825565	Multitasking_Type
13:19:53.611	-0.35914123	5.7797794	7.4821086	-0.0031062497	0.03316571	-0.008368243	-0.33138472	5.9575453	7.7825565	Multitasking_Type
13:19:53.634	-0.35914123	5.7797794	7.4821086	-0.0031062497	0.03316571	-0.008368243	-0.33138472	5.9575453	7.7825565	Multitasking_Type
13:19:53.658	-0.35914123	5.7797794	7.4821086	-0.0031062497	0.03316571	-0.008368243	-0.33138472	5.9575453	7.7825565	Multitasking_Type
13:19:53.681	-0.35914123	5.7797794	7.4821086	-0.0031062497	0.03316571	-0.008368243	-0.33138472	5.9575453	7.7825565	Multitasking_Type
13:19:53.704	-0.35914123	5.7797794	7.4821086	-0.0031062497	0.03316571	-0.008368243	-0.33138472	5.9575453	7.7825565	Multitasking_Type
13:19:53.726	-0.35914123	5.7797794	7.4821086	-0.0031062497	0.03316571	-0.008368243	-0.33138472	5.9575453	7.7825565	Multitasking_Type
13:19:53.749	-0.35914123	5.7797794	7.4821086	-0.0031062497	0.03316571	-0.008368243	-0.33138472	5.9575453	7.7825565	Multitasking_Type
13:19:53.772	-0.45012367	5.8444247	7.860404	-0.015934419	-0.015703512	-0.004092186	-0.31196132	5.937056	7.799	Multitasking_Type
13:19:53.795	-0.45012367	5.8444247	7.860404	-0.015934419	-0.015703512	-0.004092186	-0.31196132	5.937056	7.799	Multitasking_Type
13:19:53.818	-0.45012367	5.8444247	7.860404	-0.015934419	-0.015703512	-0.004092186	-0.31196132	5.937056	7.799	Multitasking_Type
13:19:53.841	-0.45012367	5.8444247	7.860404	-0.015934419	-0.015703512	-0.004092186	-0.31196132	5.937056	7.799	Multitasking_Type
13:19:53.864	-0.45012367	5.8444247	7.860404	-0.015934419	-0.015703512	-0.004092186	-0.31196132	5.937056	7.799	Multitasking_Type
13:19:53.887	-0.45012367	5.8444247	7.860404	-0.015934419	-0.015703512	-0.004092186	-0.31196132	5.937056	7.799	Multitasking_Type
13:19:53.915	-0.45012367	5.8444247	7.860404	-0.015934419	-0.015703512	-0.004092186	-0.31196132	5.937056	7.799	Multitasking_Type
13:19:53.940	-0.23224466	5.8156934	7.412675	-0.015934419	-0.015703512	-0.004092186	-0.31196132	5.937056	7.799	Multitasking_Type
13:19:53.963	-0.23224466	5.8156934	7.412675	0.007889325	0.01606148	0.008735984	-0.27881673	5.965436	7.7785707	Multitasking_Type
13:19:53.986	-0.23224466	5.8156934	7.412675	0.007889325	0.01606148	0.008735984	-0.27881673	5.965436	7.7785707	Multitasking_Type
13:19:54.009	-0.23224466	5.8156934	7.412675	0.007889325	0.01606148	0.008735984	-0.27881673	5.965436	7.7785707	Multitasking_Type
13:19:54.032	-0.23224466	5.8156934	7.412675	0.007889325	0.01606148	0.008735984	-0.27881673	5.965436	7.7785707	Multitasking_Type
13:19:54.055	-0.23224466	5.8156934	7.412675	0.007889325	0.01606148	0.008735984	-0.27881673	5.965436	7.7785707	Multitasking_Type
13:19:54.080	-0.23224466	5.8156934	7.412675	0.007889325	0.01606148	0.008735984	-0.27881673	5.965436	7.7785707	Multitasking_Type
13:19:54.102	-0.23224466	5.8156934	7.412675	0.007889325	0.01606148	0.008735984	-0.27881673	5.965436	7.7785707	Multitasking_Type
13:19:54.124	-0.28731298	5.7199225	7.7837873	-0.03670384	-0.018757839	0.033170592	-0.2547598	5.9317036	7.8051496	Multitasking_Type
13:19:54.145	-0.28731298	5.7199225	7.7837873	-0.03670384	-0.018757839	0.033170592	-0.2547598	5.9317036	7.8051496	Multitasking_Type
13:19:54.167	-0.28731298	5.7199225	7.7837873	-0.03670384	-0.018757839	0.033170592	-0.2547598	5.9317036	7.8051496	Multitasking_Type
13:19:54.190	-0.28731298	5.7199225	7.7837873	-0.03670384	-0.018757839	0.033170592	-0.2547598	5.9317036	7.8051496	Multitasking_Type
13:19:54.213	-0.28731298	5.7199225	7.7837873	-0.03670384	-0.018757839	0.033170592	-0.2547598	5.9317036	7.8051496	Multitasking_Type
13:19:54.236	-0.28731298	5.7199225	7.7837873	-0.03670384	-0.018757839	0.033170592	-0.2547598	5.9317036	7.8051496	Multitasking_Type
13:19:54.259	-0.28731298	5.7199225	7.7837873	-0.03670384	-0.018757839	0.033170592	-0.2547598	5.9317036	7.8051496	Multitasking_Type
13:19:54.283	-0.28731298	5.7199225	7.7837873	-0.03670384	-0.018757839	0.033170592	-0.2547598	5.9317036	7.8051496	Multitasking_Type
13:19:54.306	-0.22027329	5.672037	7.903501	-0.037925567	0.012396289	0.041722707	-0.24031292	5.8970747	7.831799	Multitasking_Type
13:19:54.329	-0.22027329	5.672037	7.903501	-0.037925567	0.012396289	0.041722707	-0.24031292	5.8970747	7.831799	Multitasking_Type
13:19:54.352	-0.22027329	5.672037	7.903501	-0.037925567	0.012396289	0.041722707	-0.24031292	5.8970747	7.831799	Multitasking_Type
13:19:54.375	-0.22027329	5.672037	7.903501	-0.037925567	0.012396289	0.041722707	-0.24031292	5.8970747	7.831799	Multitasking_Type
13:19:54.418	-0.22027329	5.672037	7.903501	-0.037925567	0.012396289	0.041722707	-0.24031292	5.8970747	7.831799	Multitasking_Type
13:19:54.442	-0.22027329	5.672037	7.903501	-0.037925567	0.012396289	0.041722707	-0.24031292	5.8970747	7.831799	Multitasking_Type
13:19:54.465	-0.22027329	5.672037	7.903501	-0.037925567	0.012396289	0.041722707	-0.24031292	5.8970747	7.831799	Multitasking_Type
13:19:54.488	-0.18196489	5.803722	7.5395713	-0.009825768	-0.027920818	0.0007947357	-0.19464448	5.8967686	7.8333006	Multitasking_Type
13:19:54.511	-0.18196489	5.803722	7.5395713	-0.009825768	-0.027920818	0.0007947357	-0.19464448	5.8967686	7.8333006	Multitasking_Type
13:19:54.533	-0.18196489	5.803722	7.5395713	-0.009825768	-0.027920818	0.0007947357	-0.19464448	5.8967686	7.8333006	Multitasking_Type
13:19:54.556	-0.18196489	5.803722	7.5395713	-0.009825768	-0.027920818	0.0007947357	-0.19464448	5.8967686	7.8333006	Multitasking_Type
13:19:54.578	-0.18196489	5.803722	7.5395713	-0.009825768	-0.027920818	0.0007947357	-0.19464448	5.8967686	7.8333006	Multitasking_Type
13:19:54.601	-0.18196489	5.803722	7.5395713	-0.009825768	-0.027920818	0.0007947357	-0.19464448	5.8967686	7.8333006	Multitasking_Type
13:19:54.624	-0.18196489	5.803722	7.5395713	-0.009825768	-0.027920818	0.0007947357	-0.19464448	5.8967686	7.8333006	Multitasking_Type
13:19:54.648	-0.18196489	5.803722	7.5395713	-0.009825768	-0.027920818	0.0007947357	-0.19464448	5.8967686	7.8333006	Multitasking_Type
13:19:54.671	-0.26337022	5.734288	7.5252056	0.0048349984	0.0649307	-0.0047030514	-0.15923184	5.8912234	7.838271	Multitasking_Type
13:19:54.693	-0.26337022	5.734288	7.5252056	0.0048349984	0.0649307	-0.0047030514	-0.15923184	5.8912234	7.838271	Multitasking_Type
13:19:54.717	-0.26337022	5.734288	7.5252056	0.0048349984	0.0649307	-0.0047030514	-0.15923184	5.8912234	7.838271	Multitasking_Type
13:19:54.739	-0.26337022	5.734288	7.5252056	0.0048349984	0.0649307	-0.0047030514	-0.15923184	5.8912234	7.838271	Multitasking_Type
13:19:54.763	-0.26337022	5.734288	7.5252056	0.0048349984	0.0649307	-0.0047030514	-0.15923184	5.8912234	7.838271	Multitasking_Type
13:19:54.786	-0.26337022	5.734288	7.5252056	0.0048349984	0.0649307	-0.0047030514	-0.15923184	5.8912234	7.838271	Multitasking_Type
13:19:54.809	-0.26337022	5.734288	7.5252056	0.0048349984	0.0649307	-0.0047030514	-0.15923184	5.8912234	7.838271	Multitasking_Type
13:19:54.832	-0.26337022	5.734288	7.5252056	0.0048349984	0.0649307	-0.0047030514	-0.15923184	5.8912234	7.838271	Multitasking_Type
13:19:54.855	-0.22266756	5.6959796	7.8627987	0.014608842	-0.023033895	-0.0047030514	-0.17978919	5.868175	7.855097	Multitasking_Type
13:19:54.878	-0.22266756	5.6959796	7.8627987	0.014608842	-0.023033895	-0.0047030514	-0.17978919	5.868175	7.855097	Multitasking_Type
13:19:54.920	-0.22266756	5.6959796	7.8627987	0.014608842	-0.023033895	-0.0047030514	-0.17978919	5.868175	7.855097	Multitasking_Type
13:19:54.943	-0.22266756	5.6959796	7.8627987	0.014608842	-0.023033895	-0.0047030514	-0.17978919	5.868175	7.855097	Multitasking_Type
13:19:54.966	-0.22266756	5.6959796	7.8627987	0.014608842	-0.023033895	-0.0047030514	-0.17978919	5.868175	7.855097	Multitasking_Type
13:19:54.989	-0.22266756	5.6959796	7.8627987	0.014608842	-0.023033895	-0.0047030514	-0.17978919	5.868175	7.855097	Multitasking_Type
13:19:55.012	-0.22266756	5.6959796	7.8627987	0.014608842	-0.023033895	-0.0047030514	-0.17978919	5.868175	7.855097	Multitasking_Type
13:19:55.036	-0.2083019	5.7893567	7.3312693	0.029880473	0.03133311	0.0007947357	-0.20080896	5.8862	7.8410854	Multitasking_Type
13:19:55.058	-0.2083019	5.7893567	7.3312693	0.029880473	0.03133311	0.0007947357	-0.20080896	5.8862	7.8410854	Multitasking_Type
13:19:55.081	-0.2083019	5.7893567	7.3312693	0.029880473	0.03133311	0.0007947357	-0.20080896	5.8862	7.8410854	Multitasking_Type
13:19:55.103	-0.2083019	5.7893567	7.3312693	0.029880473	0.03133311	0.0007947357	-0.20080896	5.8862	7.8410854	Multitasking_Type
13:19:55.127	-0.2083019	5.7893567	7.3312693	0.029880473	0.03133311	0.0007947357	-0.20080896	5.8862	7.8410854	Multitasking_Type
13:19:55.150	-0.2083019	5.7893567	7.3312693	0.029880473	0.03133311	0.0007947357	-0.20080896	5.8862	7.8410854	Multitasking_Type
13:19:55.173	-0.2083019	5.7893567	7.3312693	0.029880473	0.03133311	0.0007947357	-0.20080896	5.8862	7.8410854	Multitasking_Type
13:19:55.196	-0.2083019	5.7893567	7.3312693	0.029880473	0.03133311	0.0007947357	-0.20080896	5.8862	7.8410854	Multitasking_Type
13:19:55.220	-0.18675344	5.734288	7.659285	-0.03548211	0.037441764	0.017288098	-0.22336328	5.8875833	7.839439	Multitasking_Type
13:19:55.242	-0.18675344	5.734288	7.659285	-0.03548211	0.037441764	0.017288098	-0.22336328	5.8875833	7.839439	Multitasking_Type
13:19:55.264	-0.18675344	5.734288	7.659285	-0.03548211	0.037441764	0.017288098	-0.22336328	5.8875833	7.839439	Multitasking_Type
13:19:55.287	-0.18675344	5.734288	7.659285	-0.03548211	0.037441764	0.017288098	-0.22336328	5.8875833	7.839439	Multitasking_Type
13:19:55.309	-0.18675344	5.734288	7.659285	-0.03548211	0.037441764	0.017288098	-0.22336328	5.8875833	7.839439	Multitasking_Type
13:19:55.331	-0.18675344	5.734288	7.659285	-0.03548211	0.037441764	0.017288098	-0.22336328	5.8875833	7.839439	Multitasking_Type
13:19:55.355	-0.18675344	5.734288	7.659285	-0.03548211	0.037441764	0.017288098	-0.22336328	5.8875833	7.839439	Multitasking_Type
13:19:55.377	-0.24421602	5.7103453	7.755056	-0.03548211	0.037441764	0.017288098	-0.22336328	5.8875833	7.839439	Multitasking_Type
13:19:55.404	-0.24421602	5.7103453	7.755056	0.017663168	-0.05479889	0.009346849	-0.2233887	5.8703704	7.852335	Multitasking_Type
13:19:55.427	-0.24421602	5.7103453	7.755056	0.017663168	-0.05479889	0.009346849	-0.2233887	5.8703704	7.852335	Multitasking_Type
13:19:55.450	-0.24421602	5.7103453	7.755056	0.017663168	-0.05479889	0.009346849	-0.2233887	5.8703704	7.852335	Multitasking_Type
13:19:55.474	-0.24421602	5.7103453	7.755056	0.017663168	-0.05479889	0.009346849	-0.2233887	5.8703704	7.852335	Multitasking_Type
13:19:55.497	-0.24421602	5.7103453	7.755056	0.017663168	-0.05479889	0.009346849	-0.2233887	5.8703704	7.852335	Multitasking_Type
13:19:55.520	-0.24421602	5.7103453	7.755056	0.017663168	-0.05479889	0.009346849	-0.2233887	5.8703704	7.852335	Multitasking_Type
13:19:55.543	-0.24421602	5.7103453	7.755056	0.017663168	-0.05479889	0.009346849	-0.2233887	5.8703704	7.852335	Multitasking_Type
13:19:55.566	-0.21548474	5.748654	7.6042166	0.048817296	-0.012038321	0.016066367	-0.1991974	5.8758516	7.848887	Multitasking_Type
13:19:55.589	-0.21548474	5.748654	7.6042166	0.048817296	-0.012038321	0.016066367	-0.1991974	5.8758516	7.848887	Multitasking_Type
13:19:55.612	-0.21548474	5.748654	7.6042166	0.048817296	-0.012038321	0.016066367	-0.1991974	5.8758516	7.848887	Multitasking_Type
13:19:55.634	-0.21548474	5.748654	7.6042166	0.048817296	-0.012038321	0.016066367	-0.1991974	5.8758516	7.848887	Multitasking_Type
13:19:55.657	-0.21548474	5.748654	7.6042166	0.048817296	-0.012038321	0.016066367	-0.1991974	5.8758516	7.848887	Multitasking_Type
13:19:55.679	-0.21548474	5.748654	7.6042166	0.048817296	-0.012038321	0.016066367	-0.1991974	5.8758516	7.848887	Multitasking_Type
13:19:55.703	-0.21548474	5.748654	7.6042166	0.048817296	-0.012038321	0.016066367	-0.1991974	5.8758516	7.848887	Multitasking_Type
13:19:55.726	-0.21548474	5.748654	7.6042166	0.048817296	-0.012038321	0.016066367	-0.1991974	5.8758516	7.848887	Multitasking_Type
13:19:55.749	-0.21069619	5.7103453	7.4868975	-0.012880093	-0.042581584	0.01056858	-0.15920736	5.8745866	7.850748	Multitasking_Type
13:19:55.772	-0.21069619	5.7103453	7.4868975	-0.012880093	-0.042581584	0.01056858	-0.15920736	5.8745866	7.850748	Multitasking_Type
13:19:55.795	-0.21069619	5.7103453	7.4868975	-0.012880093	-0.042581584	0.01056858	-0.15920736	5.8745866	7.850748	Multitasking_Type
13:19:55.819	-0.21069619	5.7103453	7.4868975	-0.012880093	-0.042581584	0.01056858	-0.15920736	5.8745866	7.850748	Multitasking_Type
13:19:55.841	-0.21069619	5.7103453	7.4868975	-0.012880093	-0.042581584	0.01056858	-0.15920736	5.8745866	7.850748	Multitasking_Type
13:19:55.865	-0.21069619	5.7103453	7.4868975	-0.012880093	-0.042581584	0.01056858	-0.15920736	5.8745866	7.850748	Multitasking_Type
13:19:55.888	-0.21069619	5.7103453	7.4868975	-0.012880093	-0.042581584	0.01056858	-0.15920736	5.8745866	7.850748	Multitasking_Type
13:19:55.911	-0.21069619	5.7103453	7.4868975	-0.012880093	-0.042581584	0.01056858	-0.15920736	5.8745866	7.850748	Multitasking_Type
13:19:55.936	-0.05985687	5.6504884	7.6521025	0.0017806722	-0.04197072	-0.003481321	-0.1293312	5.8723946	7.8529344	Multitasking_Type
13:19:55.959	-0.05985687	5.6504884	7.6521025	0.0017806722	-0.04197072	-0.003481321	-0.1293312	5.8723946	7.8529344	Multitasking_Type
13:19:55.983	-0.05985687	5.6504884	7.6521025	0.0017806722	-0.04197072	-0.003481321	-0.1293312	5.8723946	7.8529344	Multitasking_Type
13:19:56.006	-0.05985687	5.6504884	7.6521025	0.0017806722	-0.04197072	-0.003481321	-0.1293312	5.8723946	7.8529344	Multitasking_Type
13:19:56.029	-0.05985687	5.6504884	7.6521025	0.0017806722	-0.04197072	-0.003481321	-0.1293312	5.8723946	7.8529344	Multitasking_Type
13:19:56.052	-0.05985687	5.6504884	7.6521025	0.0017806722	-0.04197072	-0.003481321	-0.1293312	5.8723946	7.8529344	Multitasking_Type
13:19:56.076	-0.05985687	5.6504884	7.6521025	0.0017806722	-0.04197072	-0.003481321	-0.1293312	5.8723946	7.8529344	Multitasking_Type
13:19:56.098	-0.2466103	5.731894	7.620977	0.00972192	0.03316571	0.016677232	-0.13344182	5.8777895	7.8488293	Multitasking_Type
13:19:56.121	-0.2466103	5.731894	7.620977	0.00972192	0.03316571	0.016677232	-0.13344182	5.8777895	7.8488293	Multitasking_Type
13:19:56.144	-0.2466103	5.731894	7.620977	0.00972192	0.03316571	0.016677232	-0.13344182	5.8777895	7.8488293	Multitasking_Type
13:19:56.167	-0.2466103	5.731894	7.620977	0.00972192	0.03316571	0.016677232	-0.13344182	5.8777895	7.8488293	Multitasking_Type
13:19:56.189	-0.2466103	5.731894	7.620977	0.00972192	0.03316571	0.016677232	-0.13344182	5.8777895	7.8488293	Multitasking_Type
13:19:56.212	-0.2466103	5.731894	7.620977	0.00972192	0.03316571	0.016677232	-0.13344182	5.8777895	7.8488293	Multitasking_Type
13:19:56.235	-0.2466103	5.731894	7.620977	0.00972192	0.03316571	0.016677232	-0.13344182	5.8777895	7.8488293	Multitasking_Type
13:19:56.258	-0.2466103	5.731894	7.620977	0.00972192	0.03316571	0.016677232	-0.13344182	5.8777895	7.8488293	Multitasking_Type
13:19:56.282	-0.06943397	5.688797	7.613794	0.035989124	0.017894076	0.005070792	-0.11411581	5.8794546	7.847886	Multitasking_Type
13:19:56.304	-0.06943397	5.688797	7.613794	0.035989124	0.017894076	0.005070792	-0.11411581	5.8794546	7.847886	Multitasking_Type
13:19:56.328	-0.06943397	5.688797	7.613794	0.035989124	0.017894076	0.005070792	-0.11411581	5.8794546	7.847886	Multitasking_Type
13:19:56.350	-0.06943397	5.688797	7.613794	0.035989124	0.017894076	0.005070792	-0.11411581	5.8794546	7.847886	Multitasking_Type
13:19:56.373	-0.06943397	5.688797	7.613794	0.035989124	0.017894076	0.005070792	-0.11411581	5.8794546	7.847886	Multitasking_Type
13:19:56.397	-0.06943397	5.688797	7.613794	0.035989124	0.017894076	0.005070792	-0.11411581	5.8794546	7.847886	Multitasking_Type
13:19:56.419	-0.06943397	5.688797	7.613794	0.035989124	0.017894076	0.005070792	-0.11411581	5.8794546	7.847886	Multitasking_Type
13:19:56.442	-0.06943397	5.688797	7.613794	0.035989124	0.017894076	0.005070792	-0.11411581	5.8794546	7.847886	Multitasking_Type
13:19:56.464	-0.1987248	5.774991	7.5874567	-0.020210477	-0.016314378	0.009346849	-0.12819435	5.8840375	7.8442326	Multitasking_Type
13:19:56.487	-0.1987248	5.774991	7.5874567	-0.020210477	-0.016314378	0.009346849	-0.12819435	5.8840375	7.8442326	Multitasking_Type
13:19:56.511	-0.1987248	5.774991	7.5874567	-0.020210477	-0.016314378	0.009346849	-0.12819435	5.8840375	7.8442326	Multitasking_Type
13:19:56.534	-0.1987248	5.774991	7.5874567	-0.020210477	-0.016314378	0.009346849	-0.12819435	5.8840375	7.8442326	Multitasking_Type
13:19:56.557	-0.1987248	5.774991	7.5874567	-0.020210477	-0.016314378	0.009346849	-0.12819435	5.8840375	7.8442326	Multitasking_Type
13:19:56.580	-0.1987248	5.774991	7.5874567	-0.020210477	-0.016314378	0.009346849	-0.12819435	5.8840375	7.8442326	Multitasking_Type
13:19:56.603	-0.1987248	5.774991	7.5874567	-0.020210477	-0.016314378	0.009346849	-0.12819435	5.8840375	7.8442326	Multitasking_Type
13:19:56.627	-0.1987248	5.774991	7.5874567	-0.020210477	-0.016314378	0.009346849	-0.12819435	5.8840375	7.8442326	Multitasking_Type
13:19:56.650	-0.047885496	5.6983743	7.764633	0.0054458636	0.008120231	0.00018387043	-0.09686456	5.8695664	7.8555164	Multitasking_Type
13:19:56.673	-0.047885496	5.6983743	7.764633	0.0054458636	0.008120231	0.00018387043	-0.09686456	5.8695664	7.8555164	Multitasking_Type
13:19:56.696	-0.047885496	5.6983743	7.764633	0.0054458636	0.008120231	0.00018387043	-0.09686456	5.8695664	7.8555164	Multitasking_Type
13:19:56.719	-0.047885496	5.6983743	7.764633	0.0054458636	0.008120231	0.00018387043	-0.09686456	5.8695664	7.8555164	Multitasking_Type
13:19:56.742	-0.047885496	5.6983743	7.764633	0.0054458636	0.008120231	0.00018387043	-0.09686456	5.8695664	7.8555164	Multitasking_Type
13:19:56.765	-0.047885496	5.6983743	7.764633	0.0054458636	0.008120231	0.00018387043	-0.09686456	5.8695664	7.8555164	Multitasking_Type
13:19:56.787	-0.047885496	5.6983743	7.764633	0.0054458636	0.008120231	0.00018387043	-0.09686456	5.8695664	7.8555164	Multitasking_Type
13:19:56.809	-0.047885496	5.6983743	7.764633	0.0054458636	0.008120231	0.00018387043	-0.09686456	5.8695664	7.8555164	Multitasking_Type
13:19:56.832	-0.12450229	5.62894	7.4821086	-0.01837788	0.029500514	0.009957714	-0.09614713	5.8754716	7.8511124	Multitasking_Type
13:19:56.855	-0.12450229	5.62894	7.4821086	-0.01837788	0.029500514	0.009957714	-0.09614713	5.8754716	7.8511124	Multitasking_Type
13:19:56.879	-0.12450229	5.62894	7.4821086	-0.01837788	0.029500514	0.009957714	-0.09614713	5.8754716	7.8511124	Multitasking_Type
13:19:56.911	-0.12450229	5.62894	7.4821086	-0.01837788	0.029500514	0.009957714	-0.09614713	5.8754716	7.8511124	Multitasking_Type
13:19:56.934	-0.12450229	5.62894	7.4821086	-0.01837788	0.029500514	0.009957714	-0.09614713	5.8754716	7.8511124	Multitasking_Type
13:19:56.957	-0.12450229	5.62894	7.4821086	-0.01837788	0.029500514	0.009957714	-0.09614713	5.8754716	7.8511124	Multitasking_Type
13:19:56.982	-0.12450229	5.62894	7.4821086	-0.01837788	0.029500514	0.009957714	-0.09614713	5.8754716	7.8511124	Multitasking_Type
13:19:57.004	-0.13168511	5.774991	7.4797144	0.004224133	0.009952827	-0.007757378	-0.10073369	5.8684707	7.856285	Multitasking_Type
13:19:57.028	-0.13168511	5.774991	7.4797144	0.004224133	0.009952827	-0.007757378	-0.10073369	5.8684707	7.856285	Multitasking_Type
13:19:57.050	-0.13168511	5.774991	7.4797144	0.004224133	0.009952827	-0.007757378	-0.10073369	5.8684707	7.856285	Multitasking_Type
13:19:57.073	-0.13168511	5.774991	7.4797144	0.004224133	0.009952827	-0.007757378	-0.10073369	5.8684707	7.856285	Multitasking_Type
13:19:57.096	-0.13168511	5.774991	7.4797144	0.004224133	0.009952827	-0.007757378	-0.10073369	5.8684707	7.856285	Multitasking_Type
13:19:57.119	-0.13168511	5.774991	7.4797144	0.004224133	0.009952827	-0.007757378	-0.10073369	5.8684707	7.856285	Multitasking_Type
13:19:57.142	-0.13168511	5.774991	7.4797144	0.004224133	0.009952827	-0.007757378	-0.10073369	5.8684707	7.856285	Multitasking_Type
13:19:57.165	-0.13168511	5.774991	7.4797144	0.004224133	0.009952827	-0.007757378	-0.10073369	5.8684707	7.856285	Multitasking_Type
13:19:57.188	-0.22985038	5.626546	7.3743663	-0.02265394	0.038663495	0.01056858	-0.12386673	5.886293	7.8426104	Multitasking_Type
13:19:57.211	-0.22985038	5.626546	7.3743663	-0.02265394	0.038663495	0.01056858	-0.12386673	5.886293	7.8426104	Multitasking_Type
13:19:57.233	-0.22985038	5.626546	7.3743663	-0.02265394	0.038663495	0.01056858	-0.12386673	5.886293	7.8426104	Multitasking_Type
13:19:57.256	-0.22985038	5.626546	7.3743663	-0.02265394	0.038663495	0.01056858	-0.12386673	5.886293	7.8426104	Multitasking_Type
13:19:57.279	-0.22985038	5.626546	7.3743663	-0.02265394	0.038663495	0.01056858	-0.12386673	5.886293	7.8426104	Multitasking_Type
13:19:57.302	-0.22985038	5.626546	7.3743663	-0.02265394	0.038663495	0.01056858	-0.12386673	5.886293	7.8426104	Multitasking_Type
13:19:57.326	-0.22985038	5.626546	7.3743663	-0.02265394	0.038663495	0.01056858	-0.12386673	5.886293	7.8426104	Multitasking_Type
13:19:57.348	-0.22985038	5.626546	7.3743663	-0.02265394	0.038663495	0.01056858	-0.12386673	5.886293	7.8426104	Multitasking_Type
13:19:57.372	-0.20351335	5.7606254	7.6521025	0.033545665	0.047826473	-0.008368243	-0.115462765	5.8664484	7.8575935	Multitasking_Type
13:19:57.395	-0.20351335	5.7606254	7.6521025	0.033545665	0.047826473	-0.008368243	-0.115462765	5.8664484	7.8575935	Multitasking_Type
13:19:57.418	-0.20351335	5.7606254	7.6521025	0.033545665	0.047826473	-0.008368243	-0.115462765	5.8664484	7.8575935	Multitasking_Type
13:19:57.442	-0.20351335	5.7606254	7.6521025	0.033545665	0.047826473	-0.008368243	-0.115462765	5.8664484	7.8575935	Multitasking_Type
13:19:57.464	-0.20351335	5.7606254	7.6521025	0.033545665	0.047826473	-0.008368243	-0.115462765	5.8664484	7.8575935	Multitasking_Type
13:19:57.486	-0.20351335	5.7606254	7.6521025	0.033545665	0.047826473	-0.008368243	-0.115462765	5.8664484	7.8575935	Multitasking_Type
13:19:57.508	-0.20351335	5.7606254	7.6521025	0.033545665	0.047826473	-0.008368243	-0.115462765	5.8664484	7.8575935	Multitasking_Type
13:19:57.531	-0.20351335	5.7606254	7.6521025	0.033545665	0.047826473	-0.008368243	-0.115462765	5.8664484	7.8575935	Multitasking_Type
13:19:57.554	-0.14126222	5.664854	7.355212	-0.017767016	-0.062129274	-0.0004269948	-0.13339335	5.878082	7.84861	Multitasking_Type
13:19:57.578	-0.14126222	5.664854	7.355212	-0.017767016	-0.062129274	-0.0004269948	-0.13339335	5.878082	7.84861	Multitasking_Type
13:19:57.601	-0.14126222	5.664854	7.355212	-0.017767016	-0.062129274	-0.0004269948	-0.13339335	5.878082	7.84861	Multitasking_Type
13:19:57.623	-0.14126222	5.664854	7.355212	-0.017767016	-0.062129274	-0.0004269948	-0.13339335	5.878082	7.84861	Multitasking_Type
13:19:57.646	-0.14126222	5.664854	7.355212	-0.017767016	-0.062129274	-0.0004269948	-0.13339335	5.878082	7.84861	Multitasking_Type
13:19:57.669	-0.14126222	5.664854	7.355212	-0.017767016	-0.062129274	-0.0004269948	-0.13339335	5.878082	7.84861	Multitasking_Type
13:19:57.692	-0.14126222	5.664854	7.355212	-0.017767016	-0.062129274	-0.0004269948	-0.13339335	5.878082	7.84861	Multitasking_Type
13:19:57.716	-0.14126222	5.664854	7.355212	-0.017767016	-0.062129274	-0.0004269948	-0.13339335	5.878082	7.84861	Multitasking_Type
13:19:57.740	-0.12210801	5.6935854	7.905895	-0.063581906	0.029500514	0.05149655	-0.16117074	5.8565083	7.8642	Multitasking_Type
13:19:57.763	-0.12210801	5.6935854	7.905895	-0.063581906	0.029500514	0.05149655	-0.16117074	5.8565083	7.8642	Multitasking_Type
13:19:57.786	-0.12210801	5.6935854	7.905895	-0.063581906	0.029500514	0.05149655	-0.16117074	5.8565083	7.8642	Multitasking_Type
13:19:57.809	-0.12210801	5.6935854	7.905895	-0.063581906	0.029500514	0.05149655	-0.16117074	5.8565083	7.8642	Multitasking_Type
13:19:57.832	-0.12210801	5.6935854	7.905895	-0.063581906	0.029500514	0.05149655	-0.16117074	5.8565083	7.8642	Multitasking_Type
13:19:57.855	-0.12210801	5.6935854	7.905895	-0.063581906	0.029500514	0.05149655	-0.16117074	5.8565083	7.8642	Multitasking_Type
13:19:57.878	-0.12210801	5.6935854	7.905895	-0.063581906	0.029500514	0.05149655	-0.16117074	5.8565083	7.8642	Multitasking_Type
13:19:57.902	-0.2681588	5.5906315	7.764633	0.016441438	0.009952827	0.060048666	-0.17873193	5.824258	7.8877373	Multitasking_Type
13:19:57.924	-0.2681588	5.5906315	7.764633	0.016441438	0.009952827	0.060048666	-0.17873193	5.824258	7.8877373	Multitasking_Type
13:19:57.948	-0.2681588	5.5906315	7.764633	0.016441438	0.009952827	0.060048666	-0.17873193	5.824258	7.8877373	Multitasking_Type
13:19:57.971	-0.2681588	5.5906315	7.764633	0.016441438	0.009952827	0.060048666	-0.17873193	5.824258	7.8877373	Multitasking_Type
13:19:57.994	-0.2681588	5.5906315	7.764633	0.016441438	0.009952827	0.060048666	-0.17873193	5.824258	7.8877373	Multitasking_Type
13:19:58.018	-0.2681588	5.5906315	7.764633	0.016441438	0.009952827	0.060048666	-0.17873193	5.824258	7.8877373	Multitasking_Type
13:19:58.041	-0.2681588	5.5906315	7.764633	0.016441438	0.009952827	0.060048666	-0.17873193	5.824258	7.8877373	Multitasking_Type
13:19:58.064	-0.2681588	5.5906315	7.764633	0.016441438	0.009952827	0.060048666	-0.17873193	5.824258	7.8877373	Multitasking_Type
13:19:58.087	-0.20590763	5.6768255	7.5419655	0.031102203	0.08631098	0.06493559	-0.20547228	5.840963	7.874721	Multitasking_Type
13:19:58.110	-0.20590763	5.6768255	7.5419655	0.031102203	0.08631098	0.06493559	-0.20547228	5.840963	7.874721	Multitasking_Type
13:19:58.132	-0.20590763	5.6768255	7.5419655	0.031102203	0.08631098	0.06493559	-0.20547228	5.840963	7.874721	Multitasking_Type
13:19:58.154	-0.20590763	5.6768255	7.5419655	0.031102203	0.08631098	0.06493559	-0.20547228	5.840963	7.874721	Multitasking_Type
13:19:58.176	-0.20590763	5.6768255	7.5419655	0.031102203	0.08631098	0.06493559	-0.20547228	5.840963	7.874721	Multitasking_Type
13:19:58.199	-0.20590763	5.6768255	7.5419655	0.031102203	0.08631098	0.06493559	-0.20547228	5.840963	7.874721	Multitasking_Type
13:19:58.222	-0.20590763	5.6768255	7.5419655	0.031102203	0.08631098	0.06493559	-0.20547228	5.840963	7.874721	Multitasking_Type
13:19:58.245	-0.20590763	5.6768255	7.5419655	0.031102203	0.08631098	0.06493559	-0.20547228	5.840963	7.874721	Multitasking_Type
13:19:58.268	-0.2561874	5.7821736	7.6353426	-0.03548211	0.047215607	0.047220495	-0.23099034	5.8497653	7.867481	Multitasking_Type
13:19:58.291	-0.2561874	5.7821736	7.6353426	-0.03548211	0.047215607	0.047220495	-0.23099034	5.8497653	7.867481	Multitasking_Type
13:19:58.313	-0.2561874	5.7821736	7.6353426	-0.03548211	0.047215607	0.047220495	-0.23099034	5.8497653	7.867481	Multitasking_Type
13:19:58.336	-0.2561874	5.7821736	7.6353426	-0.03548211	0.047215607	0.047220495	-0.23099034	5.8497653	7.867481	Multitasking_Type
13:19:58.358	-0.2561874	5.7821736	7.6353426	-0.03548211	0.047215607	0.047220495	-0.23099034	5.8497653	7.867481	Multitasking_Type
13:19:58.380	-0.2561874	5.7821736	7.6353426	-0.03548211	0.047215607	0.047220495	-0.23099034	5.8497653	7.867481	Multitasking_Type
13:19:58.403	-0.2561874	5.7821736	7.6353426	-0.03548211	0.047215607	0.047220495	-0.23099034	5.8497653	7.867481	Multitasking_Type
13:19:58.426	-0.2561874	5.7821736	7.6353426	-0.03548211	0.047215607	0.047220495	-0.23099034	5.8497653	7.867481	Multitasking_Type
13:19:58.450	-0.15562786	5.61218	7.623371	0.00972192	0.020948403	0.011179445	-0.22576647	5.877429	7.8469863	Multitasking_Type
13:19:58.473	-0.15562786	5.61218	7.623371	0.00972192	0.020948403	0.011179445	-0.22576647	5.877429	7.8469863	Multitasking_Type
13:19:58.497	-0.15562786	5.61218	7.623371	0.00972192	0.020948403	0.011179445	-0.22576647	5.877429	7.8469863	Multitasking_Type
13:19:58.520	-0.15562786	5.61218	7.623371	0.00972192	0.020948403	0.011179445	-0.22576647	5.877429	7.8469863	Multitasking_Type
13:19:58.543	-0.15562786	5.61218	7.623371	0.00972192	0.020948403	0.011179445	-0.22576647	5.877429	7.8469863	Multitasking_Type
13:19:58.566	-0.15562786	5.61218	7.623371	0.00972192	0.020948403	0.011179445	-0.22576647	5.877429	7.8469863	Multitasking_Type
13:19:58.588	-0.15562786	5.61218	7.623371	0.00972192	0.020948403	0.011179445	-0.22576647	5.877429	7.8469863	Multitasking_Type
13:19:58.611	-0.15562786	5.61218	7.623371	0.00972192	0.020948403	0.011179445	-0.22576647	5.877429	7.8469863	Multitasking_Type
13:19:58.633	-0.2561874	5.7007685	7.7239304	-0.026929995	-0.0028753425	-0.0028704558	-0.21487507	5.8674684	7.854744	Multitasking_Type
13:19:58.657	-0.2561874	5.7007685	7.7239304	-0.026929995	-0.0028753425	-0.0028704558	-0.21487507	5.8674684	7.854744	Multitasking_Type
13:19:58.679	-0.2561874	5.7007685	7.7239304	-0.026929995	-0.0028753425	-0.0028704558	-0.21487507	5.8674684	7.854744	Multitasking_Type
13:19:58.703	-0.2561874	5.7007685	7.7239304	-0.026929995	-0.0028753425	-0.0028704558	-0.21487507	5.8674684	7.854744	Multitasking_Type
13:19:58.726	-0.2561874	5.7007685	7.7239304	-0.026929995	-0.0028753425	-0.0028704558	-0.21487507	5.8674684	7.854744	Multitasking_Type
13:19:58.749	-0.2561874	5.7007685	7.7239304	-0.026929995	-0.0028753425	-0.0028704558	-0.21487507	5.8674684	7.854744	Multitasking_Type
13:19:58.772	-0.2561874	5.7007685	7.7239304	-0.026929995	-0.0028753425	-0.0028704558	-0.21487507	5.8674684	7.854744	Multitasking_Type
13:19:58.795	-0.2561874	5.7007685	7.7239304	-0.026929995	-0.0028753425	-0.0028704558	-0.21487507	5.8674684	7.854744	Multitasking_Type
13:19:58.820	-0.10055954	5.784568	7.6257653	0.027437013	0.034387436	-0.01386603	-0.19606966	5.87638	7.8485694	Multitasking_Type
13:19:58.843	-0.10055954	5.784568	7.6257653	0.027437013	0.034387436	-0.01386603	-0.19606966	5.87638	7.8485694	Multitasking_Type
13:19:58.866	-0.10055954	5.784568	7.6257653	0.027437013	0.034387436	-0.01386603	-0.19606966	5.87638	7.8485694	Multitasking_Type
13:19:58.888	-0.10055954	5.784568	7.6257653	0.027437013	0.034387436	-0.01386603	-0.19606966	5.87638	7.8485694	Multitasking_Type
13:19:58.920	-0.10055954	5.784568	7.6257653	0.027437013	0.034387436	-0.01386603	-0.19606966	5.87638	7.8485694	Multitasking_Type
13:19:58.942	-0.10055954	5.784568	7.6257653	0.027437013	0.034387436	-0.01386603	-0.19606966	5.87638	7.8485694	Multitasking_Type
13:19:58.964	-0.10055954	5.784568	7.6257653	0.027437013	0.034387436	-0.01386603	-0.19606966	5.87638	7.8485694	Multitasking_Type
13:19:58.990	-0.35914123	5.648094	7.5850625	0.012776247	0.019726671	0.01179031	-0.18802813	5.9492292	7.793694	Multitasking_Type
13:19:59.012	-0.35914123	5.648094	7.5850625	0.012776247	0.019726671	0.01179031	-0.18802813	5.9492292	7.793694	Multitasking_Type
13:19:59.035	-0.35914123	5.648094	7.5850625	0.012776247	0.019726671	0.01179031	-0.18802813	5.9492292	7.793694	Multitasking_Type
13:19:59.058	-0.35914123	5.648094	7.5850625	0.012776247	0.019726671	0.01179031	-0.18802813	5.9492292	7.793694	Multitasking_Type
13:19:59.081	-0.35914123	5.648094	7.5850625	0.012776247	0.019726671	0.01179031	-0.18802813	5.9492292	7.793694	Multitasking_Type
13:19:59.104	-0.35914123	5.648094	7.5850625	0.012776247	0.019726671	0.01179031	-0.18802813	5.9492292	7.793694	Multitasking_Type
13:19:59.127	-0.35914123	5.648094	7.5850625	0.012776247	0.019726671	0.01179031	-0.18802813	5.9492292	7.793694	Multitasking_Type
13:19:59.150	-0.35914123	5.648094	7.5850625	0.012776247	0.019726671	0.01179031	-0.18802813	5.9492292	7.793694	Multitasking_Type
13:19:59.174	-0.5123748	5.897099	8.023215	-0.045866817	0.15839309	0.0014056009	-0.21916206	5.934186	7.8043427	Multitasking_Type
13:19:59.197	-0.5123748	5.897099	8.023215	-0.045866817	0.15839309	0.0014056009	-0.21916206	5.934186	7.8043427	Multitasking_Type
13:19:59.220	-0.5123748	5.897099	8.023215	-0.045866817	0.15839309	0.0014056009	-0.21916206	5.934186	7.8043427	Multitasking_Type
13:19:59.243	-0.5123748	5.897099	8.023215	-0.045866817	0.15839309	0.0014056009	-0.21916206	5.934186	7.8043427	Multitasking_Type
13:19:59.266	-0.5123748	5.897099	8.023215	-0.045866817	0.15839309	0.0014056009	-0.21916206	5.934186	7.8043427	Multitasking_Type
13:19:59.289	-0.5123748	5.897099	8.023215	-0.045866817	0.15839309	0.0014056009	-0.21916206	5.934186	7.8043427	Multitasking_Type
13:19:59.312	-0.5123748	5.897099	8.023215	-0.045866817	0.15839309	0.0014056009	-0.21916206	5.934186	7.8043427	Multitasking_Type
13:19:59.335	-0.5123748	5.897099	8.023215	-0.045866817	0.15839309	0.0014056009	-0.21916206	5.934186	7.8043427	Multitasking_Type
13:19:59.359	-0.16759923	5.731894	7.3647895	0.0017806722	-0.042581584	0.031338	-0.27929845	5.957222	7.7848473	Multitasking_Type
13:19:59.381	-0.16759923	5.731894	7.3647895	0.0017806722	-0.042581584	0.031338	-0.27929845	5.957222	7.7848473	Multitasking_Type
13:19:59.405	-0.16759923	5.731894	7.3647895	0.0017806722	-0.042581584	0.031338	-0.27929845	5.957222	7.7848473	Multitasking_Type
13:19:59.428	-0.16759923	5.731894	7.3647895	0.0017806722	-0.042581584	0.031338	-0.27929845	5.957222	7.7848473	Multitasking_Type
13:19:59.451	-0.16759923	5.731894	7.3647895	0.0017806722	-0.042581584	0.031338	-0.27929845	5.957222	7.7848473	Multitasking_Type
13:19:59.474	-0.16759923	5.731894	7.3647895	0.0017806722	-0.042581584	0.031338	-0.27929845	5.957222	7.7848473	Multitasking_Type
13:19:59.497	-0.16759923	5.731894	7.3647895	0.0017806722	-0.042581584	0.031338	-0.27929845	5.957222	7.7848473	Multitasking_Type
13:19:59.521	-0.12210801	5.7534423	7.2594414	-0.00432798	-0.039527256	-0.029137662	-0.18023612	5.9501376	7.7931833	Multitasking_Type
13:19:59.544	-0.12210801	5.7534423	7.2594414	-0.00432798	-0.039527256	-0.029137662	-0.18023612	5.9501376	7.7931833	Multitasking_Type
13:19:59.567	-0.12210801	5.7534423	7.2594414	-0.00432798	-0.039527256	-0.029137662	-0.18023612	5.9501376	7.7931833	Multitasking_Type
13:19:59.590	-0.12210801	5.7534423	7.2594414	-0.00432798	-0.039527256	-0.029137662	-0.18023612	5.9501376	7.7931833	Multitasking_Type
13:19:59.612	-0.12210801	5.7534423	7.2594414	-0.00432798	-0.039527256	-0.029137662	-0.18023612	5.9501376	7.7931833	Multitasking_Type
13:19:59.636	-0.12210801	5.7534423	7.2594414	-0.00432798	-0.039527256	-0.029137662	-0.18023612	5.9501376	7.7931833	Multitasking_Type
13:19:59.659	-0.12210801	5.7534423	7.2594414	-0.00432798	-0.039527256	-0.029137662	-0.18023612	5.9501376	7.7931833	Multitasking_Type
13:19:59.682	-0.12210801	5.7534423	7.2594414	-0.00432798	-0.039527256	-0.029137662	-0.18023612	5.9501376	7.7931833	Multitasking_Type
13:19:59.704	-0.11971374	5.9282246	7.637737	-0.059916716	-0.01997957	0.019731557	-0.1890102	5.9066825	7.825965	Multitasking_Type
13:19:59.727	-0.11971374	5.9282246	7.637737	-0.059916716	-0.01997957	0.019731557	-0.1890102	5.9066825	7.825965	Multitasking_Type
13:19:59.751	-0.11971374	5.9282246	7.637737	-0.059916716	-0.01997957	0.019731557	-0.1890102	5.9066825	7.825965	Multitasking_Type
13:19:59.774	-0.11971374	5.9282246	7.637737	-0.059916716	-0.01997957	0.019731557	-0.1890102	5.9066825	7.825965	Multitasking_Type
13:19:59.797	-0.11971374	5.9282246	7.637737	-0.059916716	-0.01997957	0.019731557	-0.1890102	5.9066825	7.825965	Multitasking_Type
13:19:59.820	-0.11971374	5.9282246	7.637737	-0.059916716	-0.01997957	0.019731557	-0.1890102	5.9066825	7.825965	Multitasking_Type
13:19:59.843	-0.11971374	5.9282246	7.637737	-0.059916716	-0.01997957	0.019731557	-0.1890102	5.9066825	7.825965	Multitasking_Type
13:19:59.866	-0.11971374	5.9282246	7.637737	-0.059916716	-0.01997957	0.019731557	-0.1890102	5.9066825	7.825965	Multitasking_Type
13:19:59.889	-0.17717634	5.686403	7.649708	-0.010436633	0.0630981	-0.005924782	-0.20343328	5.914724	7.8195267	Multitasking_Type
13:19:59.912	-0.17717634	5.686403	7.649708	-0.010436633	0.0630981	-0.005924782	-0.20343328	5.914724	7.8195267	Multitasking_Type
13:19:59.935	-0.17717634	5.686403	7.649708	-0.010436633	0.0630981	-0.005924782	-0.20343328	5.914724	7.8195267	Multitasking_Type
13:19:59.958	-0.17717634	5.686403	7.649708	-0.010436633	0.0630981	-0.005924782	-0.20343328	5.914724	7.8195267	Multitasking_Type
13:19:59.984	-0.17717634	5.686403	7.649708	-0.010436633	0.0630981	-0.005924782	-0.20343328	5.914724	7.8195267	Multitasking_Type
13:20:00.006	-0.17717634	5.686403	7.649708	-0.010436633	0.0630981	-0.005924782	-0.20343328	5.914724	7.8195267	Multitasking_Type
13:20:00.029	-0.17717634	5.686403	7.649708	-0.010436633	0.0630981	-0.005924782	-0.20343328	5.914724	7.8195267	Multitasking_Type
13:20:00.052	-0.17717634	5.686403	7.649708	-0.010436633	0.0630981	-0.005924782	-0.20343328	5.914724	7.8195267	Multitasking_Type
13:20:00.074	-0.28731298	5.6457	7.9513865	0.057369407	-0.057853214	-0.011422569	-0.22990903	5.9200344	7.8147697	Multitasking_Type
13:20:00.096	-0.28731298	5.6457	7.9513865	0.057369407	-0.057853214	-0.011422569	-0.22990903	5.9200344	7.8147697	Multitasking_Type
13:20:00.117	-0.28731298	5.6457	7.9513865	0.057369407	-0.057853214	-0.011422569	-0.22990903	5.9200344	7.8147697	Multitasking_Type
13:20:00.139	-0.28731298	5.6457	7.9513865	0.057369407	-0.057853214	-0.011422569	-0.22990903	5.9200344	7.8147697	Multitasking_Type
13:20:00.162	-0.28731298	5.6457	7.9513865	0.057369407	-0.057853214	-0.011422569	-0.22990903	5.9200344	7.8147697	Multitasking_Type
13:20:00.185	-0.28731298	5.6457	7.9513865	0.057369407	-0.057853214	-0.011422569	-0.22990903	5.9200344	7.8147697	Multitasking_Type
13:20:00.209	-0.28731298	5.6457	7.9513865	0.057369407	-0.057853214	-0.011422569	-0.22990903	5.9200344	7.8147697	Multitasking_Type
13:20:00.231	-0.28731298	5.6457	7.9513865	0.057369407	-0.057853214	-0.011422569	-0.22990903	5.9200344	7.8147697	Multitasking_Type
13:20:00.255	-0.30886146	5.751048	7.6185822	-0.0055497107	0.02888965	-0.018142086	-0.24029171	5.9213862	7.8134346	Multitasking_Type
13:20:00.278	-0.30886146	5.751048	7.6185822	-0.0055497107	0.02888965	-0.018142086	-0.24029171	5.9213862	7.8134346	Multitasking_Type
13:20:00.301	-0.30886146	5.751048	7.6185822	-0.0055497107	0.02888965	-0.018142086	-0.24029171	5.9213862	7.8134346	Multitasking_Type
13:20:00.324	-0.30886146	5.751048	7.6185822	-0.0055497107	0.02888965	-0.018142086	-0.24029171	5.9213862	7.8134346	Multitasking_Type
13:20:00.347	-0.30886146	5.751048	7.6185822	-0.0055497107	0.02888965	-0.018142086	-0.24029171	5.9213862	7.8134346	Multitasking_Type
13:20:00.370	-0.30886146	5.751048	7.6185822	-0.0055497107	0.02888965	-0.018142086	-0.24029171	5.9213862	7.8134346	Multitasking_Type
13:20:00.392	-0.30886146	5.751048	7.6185822	-0.0055497107	0.02888965	-0.018142086	-0.24029171	5.9213862	7.8134346	Multitasking_Type
13:20:00.415	-0.30886146	5.751048	7.6185822	-0.0055497107	0.02888965	-0.018142086	-0.24029171	5.9213862	7.8134346	Multitasking_Type
13:20:00.439	-0.4932206	5.7582307	7.5491486	0.0451521	0.019726671	-0.007757378	-0.27165937	5.931719	7.8045673	Multitasking_Type
13:20:00.462	-0.4932206	5.7582307	7.5491486	0.0451521	0.019726671	-0.007757378	-0.27165937	5.931719	7.8045673	Multitasking_Type
13:20:00.484	-0.4932206	5.7582307	7.5491486	0.0451521	0.019726671	-0.007757378	-0.27165937	5.931719	7.8045673	Multitasking_Type
13:20:00.507	-0.4932206	5.7582307	7.5491486	0.0451521	0.019726671	-0.007757378	-0.27165937	5.931719	7.8045673	Multitasking_Type
13:20:00.529	-0.4932206	5.7582307	7.5491486	0.0451521	0.019726671	-0.007757378	-0.27165937	5.931719	7.8045673	Multitasking_Type
13:20:00.553	-0.4932206	5.7582307	7.5491486	0.0451521	0.019726671	-0.007757378	-0.27165937	5.931719	7.8045673	Multitasking_Type
13:20:00.576	-0.4932206	5.7582307	7.5491486	0.0451521	0.019726671	-0.007757378	-0.27165937	5.931719	7.8045673	Multitasking_Type
13:20:00.598	-0.14605077	5.813299	7.3743663	-0.003717115	-0.040748987	-0.027915932	-0.26068053	5.94016	7.79852	Multitasking_Type
13:20:00.621	-0.14605077	5.813299	7.3743663	-0.003717115	-0.040748987	-0.027915932	-0.26068053	5.94016	7.79852	Multitasking_Type
13:20:00.644	-0.14605077	5.813299	7.3743663	-0.003717115	-0.040748987	-0.027915932	-0.26068053	5.94016	7.79852	Multitasking_Type
13:20:00.668	-0.14605077	5.813299	7.3743663	-0.003717115	-0.040748987	-0.027915932	-0.26068053	5.94016	7.79852	Multitasking_Type
13:20:00.691	-0.14605077	5.813299	7.3743663	-0.003717115	-0.040748987	-0.027915932	-0.26068053	5.94016	7.79852	Multitasking_Type
13:20:00.714	-0.14605077	5.813299	7.3743663	-0.003717115	-0.040748987	-0.027915932	-0.26068053	5.94016	7.79852	Multitasking_Type
13:20:00.737	-0.14605077	5.813299	7.3743663	-0.003717115	-0.040748987	-0.027915932	-0.26068053	5.94016	7.79852	Multitasking_Type
13:20:00.760	-0.14605077	5.813299	7.3743663	-0.003717115	-0.040748987	-0.027915932	-0.26068053	5.94016	7.79852	Multitasking_Type
13:20:00.782	-0.22027329	5.727105	7.7478733	-0.0006627888	0.0020115792	-0.008368243	-0.22245589	5.9144382	7.8192244	Multitasking_Type
13:20:00.804	-0.22027329	5.727105	7.7478733	-0.0006627888	0.0020115792	-0.008368243	-0.22245589	5.9144382	7.8192244	Multitasking_Type
13:20:00.827	-0.22027329	5.727105	7.7478733	-0.0006627888	0.0020115792	-0.008368243	-0.22245589	5.9144382	7.8192244	Multitasking_Type
13:20:00.850	-0.22027329	5.727105	7.7478733	-0.0006627888	0.0020115792	-0.008368243	-0.22245589	5.9144382	7.8192244	Multitasking_Type
13:20:00.872	-0.22027329	5.727105	7.7478733	-0.0006627888	0.0020115792	-0.008368243	-0.22245589	5.9144382	7.8192244	Multitasking_Type
13:20:00.896	-0.22027329	5.727105	7.7478733	-0.0006627888	0.0020115792	-0.008368243	-0.22245589	5.9144382	7.8192244	Multitasking_Type
13:20:00.929	-0.22027329	5.727105	7.7478733	-0.0006627888	0.0020115792	-0.008368243	-0.22245589	5.9144382	7.8192244	Multitasking_Type
13:20:00.954	-0.22027329	5.727105	7.7478733	-0.0006627888	0.0020115792	-0.008368243	-0.22245589	5.9144382	7.8192244	Multitasking_Type
13:20:00.978	-0.24900457	5.949773	7.3839436	0.06592152	-0.028531684	0.0075142537	-0.211598	5.9270315	7.809987	Multitasking_Type
13:20:01.001	-0.24900457	5.949773	7.3839436	0.06592152	-0.028531684	0.0075142537	-0.211598	5.9270315	7.809987	Multitasking_Type
13:20:01.024	-0.24900457	5.949773	7.3839436	0.06592152	-0.028531684	0.0075142537	-0.211598	5.9270315	7.809987	Multitasking_Type
13:20:01.048	-0.24900457	5.949773	7.3839436	0.06592152	-0.028531684	0.0075142537	-0.211598	5.9270315	7.809987	Multitasking_Type
13:20:01.071	-0.24900457	5.949773	7.3839436	0.06592152	-0.028531684	0.0075142537	-0.211598	5.9270315	7.809987	Multitasking_Type
13:20:01.094	-0.24900457	5.949773	7.3839436	0.06592152	-0.028531684	0.0075142537	-0.211598	5.9270315	7.809987	Multitasking_Type
13:20:01.117	-0.24900457	5.949773	7.3839436	0.06592152	-0.028531684	0.0075142537	-0.211598	5.9270315	7.809987	Multitasking_Type
13:20:01.141	-0.13168511	5.7007685	7.3743663	0.012165382	-0.08595302	-0.010811703	-0.17255163	5.9608045	7.785199	Multitasking_Type
13:20:01.163	-0.13168511	5.7007685	7.3743663	0.012165382	-0.08595302	-0.010811703	-0.17255163	5.9608045	7.785199	Multitasking_Type
13:20:01.187	-0.13168511	5.7007685	7.3743663	0.012165382	-0.08595302	-0.010811703	-0.17255163	5.9608045	7.785199	Multitasking_Type
13:20:01.210	-0.13168511	5.7007685	7.3743663	0.012165382	-0.08595302	-0.010811703	-0.17255163	5.9608045	7.785199	Multitasking_Type
13:20:01.233	-0.13168511	5.7007685	7.3743663	0.012165382	-0.08595302	-0.010811703	-0.17255163	5.9608045	7.785199	Multitasking_Type
13:20:01.256	-0.13168511	5.7007685	7.3743663	0.012165382	-0.08595302	-0.010811703	-0.17255163	5.9608045	7.785199	Multitasking_Type
13:20:01.279	-0.13168511	5.7007685	7.3743663	0.012165382	-0.08595302	-0.010811703	-0.17255163	5.9608045	7.785199	Multitasking_Type
13:20:01.301	-0.13168511	5.7007685	7.3743663	0.012165382	-0.08595302	-0.010811703	-0.17255163	5.9608045	7.785199	Multitasking_Type
13:20:01.324	-0.16759923	5.751048	7.563514	-0.037925567	0.042328686	0.036835786	-0.14173625	5.947436	7.796041	Multitasking_Type
13:20:01.347	-0.16759923	5.751048	7.563514	-0.037925567	0.042328686	0.036835786	-0.14173625	5.947436	7.796041	Multitasking_Type
13:20:01.369	-0.16759923	5.751048	7.563514	-0.037925567	0.042328686	0.036835786	-0.14173625	5.947436	7.796041	Multitasking_Type
13:20:01.391	-0.16759923	5.751048	7.563514	-0.037925567	0.042328686	0.036835786	-0.14173625	5.947436	7.796041	Multitasking_Type
13:20:01.413	-0.16759923	5.751048	7.563514	-0.037925567	0.042328686	0.036835786	-0.14173625	5.947436	7.796041	Multitasking_Type
13:20:01.436	-0.16759923	5.751048	7.563514	-0.037925567	0.042328686	0.036835786	-0.14173625	5.947436	7.796041	Multitasking_Type
13:20:01.459	-0.16759923	5.751048	7.563514	-0.037925567	0.042328686	0.036835786	-0.14173625	5.947436	7.796041	Multitasking_Type
13:20:01.483	-0.16759923	5.751048	7.563514	-0.037925567	0.042328686	0.036835786	-0.14173625	5.947436	7.796041	Multitasking_Type
13:20:01.506	-0.035914123	5.604997	7.570697	0.022550091	-0.0028753425	0.027061941	-0.09206081	5.937772	7.8041487	Multitasking_Type
13:20:01.529	-0.035914123	5.604997	7.570697	0.022550091	-0.0028753425	0.027061941	-0.09206081	5.937772	7.8041487	Multitasking_Type
13:20:01.553	-0.035914123	5.604997	7.570697	0.022550091	-0.0028753425	0.027061941	-0.09206081	5.937772	7.8041487	Multitasking_Type
13:20:01.576	-0.035914123	5.604997	7.570697	0.022550091	-0.0028753425	0.027061941	-0.09206081	5.937772	7.8041487	Multitasking_Type
13:20:01.597	-0.035914123	5.604997	7.570697	0.022550091	-0.0028753425	0.027061941	-0.09206081	5.937772	7.8041487	Multitasking_Type
13:20:01.618	-0.035914123	5.604997	7.570697	0.022550091	-0.0028753425	0.027061941	-0.09206081	5.937772	7.8041487	Multitasking_Type
13:20:01.640	-0.035914123	5.604997	7.570697	0.022550091	-0.0028753425	0.027061941	-0.09206081	5.937772	7.8041487	Multitasking_Type
13:20:01.663	-0.035914123	5.604997	7.570697	0.022550091	-0.0028753425	0.027061941	-0.09206081	5.937772	7.8041487	Multitasking_Type
13:20:01.686	0.0071828244	5.794145	7.6544967	-0.025708264	-0.040748987	-0.024861604	-0.074794695	5.909806	7.825528	Multitasking_Type
13:20:01.710	0.0071828244	5.794145	7.6544967	-0.025708264	-0.040748987	-0.024861604	-0.074794695	5.909806	7.825528	Multitasking_Type
13:20:01.732	0.0071828244	5.794145	7.6544967	-0.025708264	-0.040748987	-0.024861604	-0.074794695	5.909806	7.825528	Multitasking_Type
13:20:01.755	0.0071828244	5.794145	7.6544967	-0.025708264	-0.040748987	-0.024861604	-0.074794695	5.909806	7.825528	Multitasking_Type
13:20:01.778	0.0071828244	5.794145	7.6544967	-0.025708264	-0.040748987	-0.024861604	-0.074794695	5.909806	7.825528	Multitasking_Type
13:20:01.801	0.0071828244	5.794145	7.6544967	-0.025708264	-0.040748987	-0.024861604	-0.074794695	5.909806	7.825528	Multitasking_Type
13:20:01.825	0.0071828244	5.794145	7.6544967	-0.025708264	-0.040748987	-0.024861604	-0.074794695	5.909806	7.825528	Multitasking_Type
13:20:01.848	0.0071828244	5.794145	7.6544967	-0.025708264	-0.040748987	-0.024861604	-0.074794695	5.909806	7.825528	Multitasking_Type
13:20:01.871	-0.10774237	5.7654138	7.326481	0.017663168	-0.03402947	-0.0004269948	-0.1638249	5.8977356	7.833275	Multitasking_Type
13:20:01.894	-0.10774237	5.7654138	7.326481	0.017663168	-0.03402947	-0.0004269948	-0.1638249	5.8977356	7.833275	Multitasking_Type
13:20:01.917	-0.10774237	5.7654138	7.326481	0.017663168	-0.03402947	-0.0004269948	-0.1638249	5.8977356	7.833275	Multitasking_Type
13:20:01.940	-0.10774237	5.7654138	7.326481	0.017663168	-0.03402947	-0.0004269948	-0.1638249	5.8977356	7.833275	Multitasking_Type
13:20:01.964	-0.10774237	5.7654138	7.326481	0.017663168	-0.03402947	-0.0004269948	-0.1638249	5.8977356	7.833275	Multitasking_Type
13:20:01.987	-0.10774237	5.7654138	7.326481	0.017663168	-0.03402947	-0.0004269948	-0.1638249	5.8977356	7.833275	Multitasking_Type
13:20:02.010	-0.10774237	5.7654138	7.326481	0.017663168	-0.03402947	-0.0004269948	-0.1638249	5.8977356	7.833275	Multitasking_Type
13:20:02.033	-0.10774237	5.7654138	7.326481	0.017663168	-0.03402947	-0.0004269948	-0.1638249	5.8977356	7.833275	Multitasking_Type
13:20:02.058	-0.057462595	5.686403	7.6640735	-0.025708264	-0.023033895	-0.012644299	-0.13307196	5.8495464	7.869909	Multitasking_Type
13:20:02.081	-0.057462595	5.686403	7.6640735	-0.025708264	-0.023033895	-0.012644299	-0.13307196	5.8495464	7.869909	Multitasking_Type
13:20:02.104	-0.057462595	5.686403	7.6640735	-0.025708264	-0.023033895	-0.012644299	-0.13307196	5.8495464	7.869909	Multitasking_Type
13:20:02.127	-0.057462595	5.686403	7.6640735	-0.025708264	-0.023033895	-0.012644299	-0.13307196	5.8495464	7.869909	Multitasking_Type
13:20:02.149	-0.057462595	5.686403	7.6640735	-0.025708264	-0.023033895	-0.012644299	-0.13307196	5.8495464	7.869909	Multitasking_Type
13:20:02.173	-0.057462595	5.686403	7.6640735	-0.025708264	-0.023033895	-0.012644299	-0.13307196	5.8495464	7.869909	Multitasking_Type
13:20:02.196	-0.057462595	5.686403	7.6640735	-0.025708264	-0.023033895	-0.012644299	-0.13307196	5.8495464	7.869909	Multitasking_Type
13:20:02.218	-0.19154198	5.66246	7.8364615	0.02132836	-0.014481782	0.0075142537	-0.13030191	5.8206587	7.8913426	Multitasking_Type
13:20:02.240	-0.19154198	5.66246	7.8364615	0.02132836	-0.014481782	0.0075142537	-0.13030191	5.8206587	7.8913426	Multitasking_Type
13:20:02.263	-0.19154198	5.66246	7.8364615	0.02132836	-0.014481782	0.0075142537	-0.13030191	5.8206587	7.8913426	Multitasking_Type
13:20:02.287	-0.19154198	5.66246	7.8364615	0.02132836	-0.014481782	0.0075142537	-0.13030191	5.8206587	7.8913426	Multitasking_Type
13:20:02.309	-0.19154198	5.66246	7.8364615	0.02132836	-0.014481782	0.0075142537	-0.13030191	5.8206587	7.8913426	Multitasking_Type
13:20:02.332	-0.19154198	5.66246	7.8364615	0.02132836	-0.014481782	0.0075142537	-0.13030191	5.8206587	7.8913426	Multitasking_Type
13:20:02.356	-0.19154198	5.66246	7.8364615	0.02132836	-0.014481782	0.0075142537	-0.13030191	5.8206587	7.8913426	Multitasking_Type
13:20:02.378	-0.19154198	5.66246	7.8364615	0.02132836	-0.014481782	0.0075142537	-0.13030191	5.8206587	7.8913426	Multitasking_Type
13:20:02.401	-0.117319465	5.7175283	7.666468	0.057369407	0.12662809	-0.005924782	-0.08526439	5.819634	7.8927145	Multitasking_Type
13:20:02.432	-0.117319465	5.7175283	7.666468	0.057369407	0.12662809	-0.005924782	-0.08526439	5.819634	7.8927145	Multitasking_Type
13:20:02.454	-0.117319465	5.7175283	7.666468	0.057369407	0.12662809	-0.005924782	-0.08526439	5.819634	7.8927145	Multitasking_Type
13:20:02.477	-0.117319465	5.7175283	7.666468	0.057369407	0.12662809	-0.005924782	-0.08526439	5.819634	7.8927145	Multitasking_Type
13:20:02.500	-0.117319465	5.7175283	7.666468	0.057369407	0.12662809	-0.005924782	-0.08526439	5.819634	7.8927145	Multitasking_Type
13:20:02.524	-0.117319465	5.7175283	7.666468	0.057369407	0.12662809	-0.005924782	-0.08526439	5.819634	7.8927145	Multitasking_Type
13:20:02.546	-0.117319465	5.7175283	7.666468	0.057369407	0.12662809	-0.005924782	-0.08526439	5.819634	7.8927145	Multitasking_Type
13:20:02.569	-0.117319465	5.7175283	7.666468	0.057369407	0.12662809	-0.005924782	-0.08526439	5.819634	7.8927145	Multitasking_Type
13:20:02.592	-0.071828246	6.064698	6.751855	-0.17048332	0.03316571	-0.004092186	-0.09473931	5.8301654	7.88483	Multitasking_Type
13:20:02.615	-0.071828246	6.064698	6.751855	-0.17048332	0.03316571	-0.004092186	-0.09473931	5.8301654	7.88483	Multitasking_Type
13:20:02.639	-0.071828246	6.064698	6.751855	-0.17048332	0.03316571	-0.004092186	-0.09473931	5.8301654	7.88483	Multitasking_Type
13:20:02.661	-0.071828246	6.064698	6.751855	-0.17048332	0.03316571	-0.004092186	-0.09473931	5.8301654	7.88483	Multitasking_Type
13:20:02.684	-0.071828246	6.064698	6.751855	-0.17048332	0.03316571	-0.004092186	-0.09473931	5.8301654	7.88483	Multitasking_Type
13:20:02.707	-0.071828246	6.064698	6.751855	-0.17048332	0.03316571	-0.004092186	-0.09473931	5.8301654	7.88483	Multitasking_Type
13:20:02.730	-0.071828246	6.064698	6.751855	-0.17048332	0.03316571	-0.004092186	-0.09473931	5.8301654	7.88483	Multitasking_Type
13:20:02.755	-0.071828246	6.064698	6.751855	-0.17048332	0.03316571	-0.004092186	-0.09473931	5.8301654	7.88483	Multitasking_Type
13:20:02.780	-0.11971374	5.4110613	6.6800265	0.2980503	0.050880797	0.053329147	-0.13209344	5.6586432	8.008286	Multitasking_Type
13:20:02.802	-0.11971374	5.4110613	6.6800265	0.2980503	0.050880797	0.053329147	-0.13209344	5.6586432	8.008286	Multitasking_Type
13:20:02.826	-0.11971374	5.4110613	6.6800265	0.2980503	0.050880797	0.053329147	-0.13209344	5.6586432	8.008286	Multitasking_Type
13:20:02.849	-0.11971374	5.4110613	6.6800265	0.2980503	0.050880797	0.053329147	-0.13209344	5.6586432	8.008286	Multitasking_Type
13:20:02.871	-0.11971374	5.4110613	6.6800265	0.2980503	0.050880797	0.053329147	-0.13209344	5.6586432	8.008286	Multitasking_Type
13:20:02.894	-0.11971374	5.4110613	6.6800265	0.2980503	0.050880797	0.053329147	-0.13209344	5.6586432	8.008286	Multitasking_Type
13:20:02.916	-0.11971374	5.4110613	6.6800265	0.2980503	0.050880797	0.053329147	-0.13209344	5.6586432	8.008286	Multitasking_Type
13:20:02.938	-0.25139886	5.621757	8.913885	0.11845593	0.06370897	0.01179031	-0.12902251	5.781151	7.920355	Multitasking_Type
13:20:02.965	-0.25139886	5.621757	8.913885	0.11845593	0.06370897	0.01179031	-0.12902251	5.781151	7.920355	Multitasking_Type
13:20:02.988	-0.25139886	5.621757	8.913885	0.11845593	0.06370897	0.01179031	-0.12902251	5.781151	7.920355	Multitasking_Type
13:20:03.010	-0.25139886	5.621757	8.913885	0.11845593	0.06370897	0.01179031	-0.12902251	5.781151	7.920355	Multitasking_Type
13:20:03.033	-0.25139886	5.621757	8.913885	0.11845593	0.06370897	0.01179031	-0.12902251	5.781151	7.920355	Multitasking_Type
13:20:03.056	-0.25139886	5.621757	8.913885	0.11845593	0.06370897	0.01179031	-0.12902251	5.781151	7.920355	Multitasking_Type
13:20:03.079	-0.25139886	5.621757	8.913885	0.11845593	0.06370897	0.01179031	-0.12902251	5.781151	7.920355	Multitasking_Type
13:20:03.102	-0.25139886	5.621757	8.913885	0.11845593	0.06370897	0.01179031	-0.12902251	5.781151	7.920355	Multitasking_Type
13:20:03.126	-0.32562137	5.7438655	8.013638	-0.0550298	-0.041359853	-0.0028704558	-0.16368853	5.8770914	7.8487806	Multitasking_Type
13:20:03.149	-0.32562137	5.7438655	8.013638	-0.0550298	-0.041359853	-0.0028704558	-0.16368853	5.8770914	7.8487806	Multitasking_Type
13:20:03.171	-0.32562137	5.7438655	8.013638	-0.0550298	-0.041359853	-0.0028704558	-0.16368853	5.8770914	7.8487806	Multitasking_Type
13:20:03.194	-0.32562137	5.7438655	8.013638	-0.0550298	-0.041359853	-0.0028704558	-0.16368853	5.8770914	7.8487806	Multitasking_Type
13:20:03.217	-0.32562137	5.7438655	8.013638	-0.0550298	-0.041359853	-0.0028704558	-0.16368853	5.8770914	7.8487806	Multitasking_Type
13:20:03.239	-0.32562137	5.7438655	8.013638	-0.0550298	-0.041359853	-0.0028704558	-0.16368853	5.8770914	7.8487806	Multitasking_Type
13:20:03.262	-0.32562137	5.7438655	8.013638	-0.0550298	-0.041359853	-0.0028704558	-0.16368853	5.8770914	7.8487806	Multitasking_Type
13:20:03.285	-0.32562137	5.7438655	8.013638	-0.0550298	-0.041359853	-0.0028704558	-0.16368853	5.8770914	7.8487806	Multitasking_Type
13:20:03.308	-0.20590763	5.7582307	7.597034	0.0329348	0.108913	0.0148446355	-0.113539875	5.9394636	7.802574	Multitasking_Type
13:20:03.331	-0.20590763	5.7582307	7.597034	0.0329348	0.108913	0.0148446355	-0.113539875	5.9394636	7.802574	Multitasking_Type
13:20:03.394	-0.20590763	5.7582307	7.597034	0.0329348	0.108913	0.0148446355	-0.113539875	5.9394636	7.802574	Multitasking_Type
13:20:03.452	-0.20590763	5.7582307	7.597034	0.0329348	0.108913	0.0148446355	-0.113539875	5.9394636	7.802574	Multitasking_Type
13:20:03.475	-0.20590763	5.7582307	7.597034	0.0329348	0.108913	0.0148446355	-0.113539875	5.9394636	7.802574	Multitasking_Type
13:20:03.498	-0.2944958	5.9186473	7.9585695	-0.051364604	0.20665145	0.016677232	-0.3382607	5.9318666	7.8018494	Multitasking_Type
13:20:03.520	-0.2944958	5.9186473	7.9585695	-0.051364604	0.20665145	0.016677232	-0.3382607	5.9318666	7.8018494	Multitasking_Type
13:20:03.542	-0.2944958	5.9186473	7.9585695	-0.051364604	0.20665145	0.016677232	-0.3382607	5.9318666	7.8018494	Multitasking_Type
13:20:03.564	-0.2944958	5.9186473	7.9585695	-0.051364604	0.20665145	0.016677232	-0.3382607	5.9318666	7.8018494	Multitasking_Type
13:20:03.587	-0.2944958	5.9186473	7.9585695	-0.051364604	0.20665145	0.016677232	-0.3382607	5.9318666	7.8018494	Multitasking_Type
13:20:03.608	-0.2944958	5.9186473	7.9585695	-0.051364604	0.20665145	0.016677232	-0.3382607	5.9318666	7.8018494	Multitasking_Type
13:20:03.629	-0.2944958	5.9186473	7.9585695	-0.051364604	0.20665145	0.016677232	-0.3382607	5.9318666	7.8018494	Multitasking_Type
13:20:03.650	-0.2944958	5.9186473	7.9585695	-0.051364604	0.20665145	0.016677232	-0.3382607	5.9318666	7.8018494	Multitasking_Type
13:20:03.676	-0.34956414	5.741471	7.5228114	0.13189498	0.06004378	0.05210742	-0.3357594	6.008179	7.7433476	Multitasking_Type
13:20:03.696	-0.34956414	5.741471	7.5228114	0.13189498	0.06004378	0.05210742	-0.3357594	6.008179	7.7433476	Multitasking_Type
13:20:03.717	-0.34956414	5.741471	7.5228114	0.13189498	0.06004378	0.05210742	-0.3357594	6.008179	7.7433476	Multitasking_Type
13:20:03.739	-0.34956414	5.741471	7.5228114	0.13189498	0.06004378	0.05210742	-0.3357594	6.008179	7.7433476	Multitasking_Type
13:20:03.762	-0.34956414	5.741471	7.5228114	0.13189498	0.06004378	0.05210742	-0.3357594	6.008179	7.7433476	Multitasking_Type
13:20:03.784	-0.34956414	5.741471	7.5228114	0.13189498	0.06004378	0.05210742	-0.3357594	6.008179	7.7433476	Multitasking_Type
13:20:03.807	-0.34956414	5.741471	7.5228114	0.13189498	0.06004378	0.05210742	-0.3357594	6.008179	7.7433476	Multitasking_Type
13:20:03.829	-0.34956414	5.741471	7.5228114	0.13189498	0.06004378	0.05210742	-0.3357594	6.008179	7.7433476	Multitasking_Type
13:20:03.852	-0.12450229	5.9904757	7.1947956	0.119066805	0.058822047	-0.037689775	-0.21991917	6.186308	7.606022	Multitasking_Type
13:20:03.873	-0.12450229	5.9904757	7.1947956	0.119066805	0.058822047	-0.037689775	-0.21991917	6.186308	7.606022	Multitasking_Type
13:20:03.894	-0.12450229	5.9904757	7.1947956	0.119066805	0.058822047	-0.037689775	-0.21991917	6.186308	7.606022	Multitasking_Type
13:20:03.916	-0.12450229	5.9904757	7.1947956	0.119066805	0.058822047	-0.037689775	-0.21991917	6.186308	7.606022	Multitasking_Type
13:20:03.937	-0.12450229	5.9904757	7.1947956	0.119066805	0.058822047	-0.037689775	-0.21991917	6.186308	7.606022	Multitasking_Type
13:20:03.959	-0.12450229	5.9904757	7.1947956	0.119066805	0.058822047	-0.037689775	-0.21991917	6.186308	7.606022	Multitasking_Type
13:20:03.982	-0.12450229	5.9904757	7.1947956	0.119066805	0.058822047	-0.037689775	-0.21991917	6.186308	7.606022	Multitasking_Type
13:20:04.007	-0.12450229	5.9904757	7.1947956	0.119066805	0.058822047	-0.037689775	-0.21991917	6.186308	7.606022	Multitasking_Type
13:20:04.028	-0.6608198	6.284971	8.229122	-0.05564066	-0.22217597	0.024007615	-0.3381096	6.2331033	7.563362	Multitasking_Type
13:20:04.050	-0.6608198	6.284971	8.229122	-0.05564066	-0.22217597	0.024007615	-0.3381096	6.2331033	7.563362	Multitasking_Type
13:20:04.071	-0.6608198	6.284971	8.229122	-0.05564066	-0.22217597	0.024007615	-0.3381096	6.2331033	7.563362	Multitasking_Type
13:20:04.092	-0.6608198	6.284971	8.229122	-0.05564066	-0.22217597	0.024007615	-0.3381096	6.2331033	7.563362	Multitasking_Type
13:20:04.114	-0.6608198	6.284971	8.229122	-0.05564066	-0.22217597	0.024007615	-0.3381096	6.2331033	7.563362	Multitasking_Type
13:20:04.137	-0.6608198	6.284971	8.229122	-0.05564066	-0.22217597	0.024007615	-0.3381096	6.2331033	7.563362	Multitasking_Type
13:20:04.159	-0.6608198	6.284971	8.229122	-0.05564066	-0.22217597	0.024007615	-0.3381096	6.2331033	7.563362	Multitasking_Type
13:20:04.180	-0.6608198	6.284971	8.229122	-0.05564066	-0.22217597	0.024007615	-0.3381096	6.2331033	7.563362	Multitasking_Type
13:20:04.202	0.2083019	5.916253	7.8891354	-0.14788131	0.025224458	0.045387898	-0.1655457	6.3695493	7.4546475	Multitasking_Type
13:20:04.223	0.2083019	5.916253	7.8891354	-0.14788131	0.025224458	0.045387898	-0.1655457	6.3695493	7.4546475	Multitasking_Type
13:20:04.257	0.2083019	5.916253	7.8891354	-0.14788131	0.025224458	0.045387898	-0.1655457	6.3695493	7.4546475	Multitasking_Type
13:20:04.278	0.2083019	5.916253	7.8891354	-0.14788131	0.025224458	0.045387898	-0.1655457	6.3695493	7.4546475	Multitasking_Type
13:20:04.299	0.2083019	5.916253	7.8891354	-0.14788131	0.025224458	0.045387898	-0.1655457	6.3695493	7.4546475	Multitasking_Type
13:20:04.320	0.2083019	5.916253	7.8891354	-0.14788131	0.025224458	0.045387898	-0.1655457	6.3695493	7.4546475	Multitasking_Type
13:20:04.341	0.2083019	5.916253	7.8891354	-0.14788131	0.025224458	0.045387898	-0.1655457	6.3695493	7.4546475	Multitasking_Type
13:20:04.362	0.2083019	5.916253	7.8891354	-0.14788131	0.025224458	0.045387898	-0.1655457	6.3695493	7.4546475	Multitasking_Type
13:20:04.391	-0.18435916	6.1652575	7.755056	0.4739795	0.46138224	0.13762856	-0.6115279	6.3646913	7.4355297	Multitasking_Type
13:20:04.412	-0.18435916	6.1652575	7.755056	0.4739795	0.46138224	0.13762856	-0.6115279	6.3646913	7.4355297	Multitasking_Type
13:20:04.433	-0.18435916	6.1652575	7.755056	0.4739795	0.46138224	0.13762856	-0.6115279	6.3646913	7.4355297	Multitasking_Type
13:20:04.455	-0.18435916	6.1652575	7.755056	0.4739795	0.46138224	0.13762856	-0.6115279	6.3646913	7.4355297	Multitasking_Type
13:20:04.478	-0.18435916	6.1652575	7.755056	0.4739795	0.46138224	0.13762856	-0.6115279	6.3646913	7.4355297	Multitasking_Type
[truncated: 3,221 more rows]
