# Supplementary material for: Real-time Smartphone Activity Classification Using Inertial Sensors—Recognition of Scrolling, Typing, and Watching Videos While Sitting or Walking
Source: Sensors (Basel). 2020 Jan 24;20(3):655. doi: 10.3390/s20030655 (PMC7038357; doi:10.3390/s20030655)
Supplement: Supplementary file 1 [file sensors-20-00655-s001.zip › sensors-668083-supplementary/5Hz_data/8414/2019_09_03_13_11_20_Sitting_Scroll.csv]

time	accX	accY	accZ	rotX	rotY	rotZ	graX	graY	graZ	activity
13:30:34.604	-0.85954463	5.3464155	7.4868975	0.16014138	0.070780344	-0.02916515	-0.77437264	5.483746	8.09316	Sitting_Scroll
13:30:34.640	-1.2402344	5.3679643	8.458973	-0.0634353	0.13736466	-0.068871394	-0.81873554	5.5600076	8.036564	Sitting_Scroll
13:30:34.697	-1.2402344	5.3679643	8.458973	-0.0634353	0.13736466	-0.068871394	-0.81873554	5.5600076	8.036564	Sitting_Scroll
13:30:34.718	-1.2402344	5.3679643	8.458973	-0.0634353	0.13736466	-0.068871394	-0.81873554	5.5600076	8.036564	Sitting_Scroll
13:30:34.740	-1.2402344	5.3679643	8.458973	-0.0634353	0.13736466	-0.068871394	-0.81873554	5.5600076	8.036564	Sitting_Scroll
13:30:34.762	-1.2402344	5.3679643	8.458973	-0.0634353	0.13736466	-0.068871394	-0.81873554	5.5600076	8.036564	Sitting_Scroll
13:30:34.783	-1.2402344	5.3679643	8.458973	-0.0634353	0.13736466	-0.068871394	-0.81873554	5.5600076	8.036564	Sitting_Scroll
13:30:34.804	-1.2402344	5.3679643	8.458973	-0.0634353	0.13736466	-0.068871394	-0.81873554	5.5600076	8.036564	Sitting_Scroll
13:30:34.826	-0.2681588	5.4900723	8.281796	-0.052439727	-0.27863458	0.113777325	-0.56174237	5.6807833	7.9739275	Sitting_Scroll
13:30:34.847	-0.2681588	5.4900723	8.281796	-0.052439727	-0.27863458	0.113777325	-0.56174237	5.6807833	7.9739275	Sitting_Scroll
13:30:34.869	-0.2681588	5.4900723	8.281796	-0.052439727	-0.27863458	0.113777325	-0.56174237	5.6807833	7.9739275	Sitting_Scroll
13:30:34.891	-0.2681588	5.4900723	8.281796	-0.052439727	-0.27863458	0.113777325	-0.56174237	5.6807833	7.9739275	Sitting_Scroll
13:30:34.912	-0.2681588	5.4900723	8.281796	-0.052439727	-0.27863458	0.113777325	-0.56174237	5.6807833	7.9739275	Sitting_Scroll
13:30:34.933	-0.2681588	5.4900723	8.281796	-0.052439727	-0.27863458	0.113777325	-0.56174237	5.6807833	7.9739275	Sitting_Scroll
13:30:34.954	-0.2681588	5.4900723	8.281796	-0.052439727	-0.27863458	0.113777325	-0.56174237	5.6807833	7.9739275	Sitting_Scroll
13:30:34.976	-0.2681588	5.4900723	8.281796	-0.052439727	-0.27863458	0.113777325	-0.56174237	5.6807833	7.9739275	Sitting_Scroll
13:30:34.997	-0.12210801	5.621757	7.762239	0.10149831	-0.043451454	0.01726061	-0.4005054	5.794574	7.9014454	Sitting_Scroll
13:30:35.018	-0.12210801	5.621757	7.762239	0.10149831	-0.043451454	0.01726061	-0.4005054	5.794574	7.9014454	Sitting_Scroll
13:30:35.040	-0.12210801	5.621757	7.762239	0.10149831	-0.043451454	0.01726061	-0.4005054	5.794574	7.9014454	Sitting_Scroll
13:30:35.061	-0.12210801	5.621757	7.762239	0.10149831	-0.043451454	0.01726061	-0.4005054	5.794574	7.9014454	Sitting_Scroll
13:30:35.082	-0.12210801	5.621757	7.762239	0.10149831	-0.043451454	0.01726061	-0.4005054	5.794574	7.9014454	Sitting_Scroll
13:30:35.103	-0.12210801	5.621757	7.762239	0.10149831	-0.043451454	0.01726061	-0.4005054	5.794574	7.9014454	Sitting_Scroll
13:30:35.124	-0.12210801	5.621757	7.762239	0.10149831	-0.043451454	0.01726061	-0.4005054	5.794574	7.9014454	Sitting_Scroll
13:30:35.147	-0.12210801	5.621757	7.762239	0.10149831	-0.043451454	0.01726061	-0.4005054	5.794574	7.9014454	Sitting_Scroll
13:30:35.171	-0.12210801	5.621757	7.762239	0.10149831	-0.043451454	0.01726061	-0.4005054	5.794574	7.9014454	Sitting_Scroll
13:30:35.198	-0.76137936	5.4517636	7.6616793	-0.1513999	-0.055057894	0.0001563815	-0.38835377	5.819285	7.883872	Sitting_Scroll
13:30:35.221	-0.76137936	5.4517636	7.6616793	-0.1513999	-0.055057894	0.0001563815	-0.38835377	5.819285	7.883872	Sitting_Scroll
13:30:35.244	-0.76137936	5.4517636	7.6616793	-0.1513999	-0.055057894	0.0001563815	-0.38835377	5.819285	7.883872	Sitting_Scroll
13:30:35.265	-0.76137936	5.4517636	7.6616793	-0.1513999	-0.055057894	0.0001563815	-0.38835377	5.819285	7.883872	Sitting_Scroll
13:30:35.287	-0.76137936	5.4517636	7.6616793	-0.1513999	-0.055057894	0.0001563815	-0.38835377	5.819285	7.883872	Sitting_Scroll
13:30:35.310	-0.76137936	5.4517636	7.6616793	-0.1513999	-0.055057894	0.0001563815	-0.38835377	5.819285	7.883872	Sitting_Scroll
13:30:35.332	-0.76137936	5.4517636	7.6616793	-0.1513999	-0.055057894	0.0001563815	-0.38835377	5.819285	7.883872	Sitting_Scroll
13:30:35.354	-0.409421	5.504438	7.5419655	-0.04205502	-0.11064663	0.06185377	-0.27446663	5.689659	7.9826565	Sitting_Scroll
13:30:35.377	-0.409421	5.504438	7.5419655	-0.04205502	-0.11064663	0.06185377	-0.27446663	5.689659	7.9826565	Sitting_Scroll
13:30:35.401	-0.409421	5.504438	7.5419655	-0.04205502	-0.11064663	0.06185377	-0.27446663	5.689659	7.9826565	Sitting_Scroll
13:30:35.423	-0.409421	5.504438	7.5419655	-0.04205502	-0.11064663	0.06185377	-0.27446663	5.689659	7.9826565	Sitting_Scroll
13:30:35.446	-0.409421	5.504438	7.5419655	-0.04205502	-0.11064663	0.06185377	-0.27446663	5.689659	7.9826565	Sitting_Scroll
13:30:35.468	-0.409421	5.504438	7.5419655	-0.04205502	-0.11064663	0.06185377	-0.27446663	5.689659	7.9826565	Sitting_Scroll
13:30:35.491	-0.409421	5.504438	7.5419655	-0.04205502	-0.11064663	0.06185377	-0.27446663	5.689659	7.9826565	Sitting_Scroll
13:30:35.514	-0.409421	5.504438	7.5419655	-0.04205502	-0.11064663	0.06185377	-0.27446663	5.689659	7.9826565	Sitting_Scroll
13:30:35.538	-0.0071828244	5.262616	8.344048	-0.112304516	-0.04833838	-0.012671788	-0.20414573	5.493897	8.1207	Sitting_Scroll
13:30:35.559	-0.0071828244	5.262616	8.344048	-0.112304516	-0.04833838	-0.012671788	-0.20414573	5.493897	8.1207	Sitting_Scroll
13:30:35.582	-0.0071828244	5.262616	8.344048	-0.112304516	-0.04833838	-0.012671788	-0.20414573	5.493897	8.1207	Sitting_Scroll
13:30:35.605	-0.0071828244	5.262616	8.344048	-0.112304516	-0.04833838	-0.012671788	-0.20414573	5.493897	8.1207	Sitting_Scroll
13:30:35.628	-0.0071828244	5.262616	8.344048	-0.112304516	-0.04833838	-0.012671788	-0.20414573	5.493897	8.1207	Sitting_Scroll
13:30:35.651	-0.0071828244	5.262616	8.344048	-0.112304516	-0.04833838	-0.012671788	-0.20414573	5.493897	8.1207	Sitting_Scroll
13:30:35.673	-0.0071828244	5.262616	8.344048	-0.112304516	-0.04833838	-0.012671788	-0.20414573	5.493897	8.1207	Sitting_Scroll
13:30:35.695	-0.0071828244	5.262616	8.344048	-0.112304516	-0.04833838	-0.012671788	-0.20414573	5.493897	8.1207	Sitting_Scroll
13:30:35.718	-0.22027329	5.1859994	7.515629	0.055683423	-0.15096374	-0.010839193	-0.12916407	5.4624443	8.143426	Sitting_Scroll
13:30:35.740	-0.22027329	5.1859994	7.515629	0.055683423	-0.15096374	-0.010839193	-0.12916407	5.4624443	8.143426	Sitting_Scroll
13:30:35.764	-0.22027329	5.1859994	7.515629	0.055683423	-0.15096374	-0.010839193	-0.12916407	5.4624443	8.143426	Sitting_Scroll
13:30:35.785	-0.22027329	5.1859994	7.515629	0.055683423	-0.15096374	-0.010839193	-0.12916407	5.4624443	8.143426	Sitting_Scroll
13:30:35.807	-0.22027329	5.1859994	7.515629	0.055683423	-0.15096374	-0.010839193	-0.12916407	5.4624443	8.143426	Sitting_Scroll
13:30:35.830	-0.22027329	5.1859994	7.515629	0.055683423	-0.15096374	-0.010839193	-0.12916407	5.4624443	8.143426	Sitting_Scroll
13:30:35.853	-0.22027329	5.1859994	7.515629	0.055683423	-0.15096374	-0.010839193	-0.12916407	5.4624443	8.143426	Sitting_Scroll
13:30:35.876	-0.22027329	5.1859994	7.515629	0.055683423	-0.15096374	-0.010839193	-0.12916407	5.4624443	8.143426	Sitting_Scroll
13:30:35.898	-0.05506832	5.2051535	8.20518	-0.026172522	0.044513136	0.038030025	-0.15776823	5.384566	8.194628	Sitting_Scroll
13:30:35.921	-0.05506832	5.2051535	8.20518	-0.026172522	0.044513136	0.038030025	-0.15776823	5.384566	8.194628	Sitting_Scroll
13:30:35.943	-0.05506832	5.2051535	8.20518	-0.026172522	0.044513136	0.038030025	-0.15776823	5.384566	8.194628	Sitting_Scroll
13:30:35.965	-0.05506832	5.2051535	8.20518	-0.026172522	0.044513136	0.038030025	-0.15776823	5.384566	8.194628	Sitting_Scroll
13:30:35.988	-0.05506832	5.2051535	8.20518	-0.026172522	0.044513136	0.038030025	-0.15776823	5.384566	8.194628	Sitting_Scroll
13:30:36.010	-0.05506832	5.2051535	8.20518	-0.026172522	0.044513136	0.038030025	-0.15776823	5.384566	8.194628	Sitting_Scroll
13:30:36.033	-0.05506832	5.2051535	8.20518	-0.026172522	0.044513136	0.038030025	-0.15776823	5.384566	8.194628	Sitting_Scroll
13:30:36.056	-0.05506832	5.2051535	8.20518	-0.026172522	0.044513136	0.038030025	-0.15776823	5.384566	8.194628	Sitting_Scroll
13:30:36.079	-0.11971374	5.276982	7.9394155	0.08622669	-0.15890498	0.022758396	-0.14465506	5.4136906	8.175657	Sitting_Scroll
13:30:36.102	-0.11971374	5.276982	7.9394155	0.08622669	-0.15890498	0.022758396	-0.14465506	5.4136906	8.175657	Sitting_Scroll
13:30:36.125	-0.11971374	5.276982	7.9394155	0.08622669	-0.15890498	0.022758396	-0.14465506	5.4136906	8.175657	Sitting_Scroll
13:30:36.147	-0.11971374	5.276982	7.9394155	0.08622669	-0.15890498	0.022758396	-0.14465506	5.4136906	8.175657	Sitting_Scroll
13:30:36.168	-0.11971374	5.276982	7.9394155	0.08622669	-0.15890498	0.022758396	-0.14465506	5.4136906	8.175657	Sitting_Scroll
13:30:36.189	-0.11971374	5.276982	7.9394155	0.08622669	-0.15890498	0.022758396	-0.14465506	5.4136906	8.175657	Sitting_Scroll
13:30:36.210	-0.11971374	5.276982	7.9394155	0.08622669	-0.15890498	0.022758396	-0.14465506	5.4136906	8.175657	Sitting_Scroll
13:30:36.231	-0.11971374	5.276982	7.9394155	0.08622669	-0.15890498	0.022758396	-0.14465506	5.4136906	8.175657	Sitting_Scroll
13:30:36.260	0.028731298	5.3464155	7.800547	0.0062033366	0.0066394946	-0.0022870796	-0.071028985	5.4379663	8.160504	Sitting_Scroll
13:30:36.280	0.028731298	5.3464155	7.800547	0.0062033366	0.0066394946	-0.0022870796	-0.071028985	5.4379663	8.160504	Sitting_Scroll
13:30:36.301	0.028731298	5.3464155	7.800547	0.0062033366	0.0066394946	-0.0022870796	-0.071028985	5.4379663	8.160504	Sitting_Scroll
13:30:36.323	0.028731298	5.3464155	7.800547	0.0062033366	0.0066394946	-0.0022870796	-0.071028985	5.4379663	8.160504	Sitting_Scroll
13:30:36.345	0.028731298	5.3464155	7.800547	0.0062033366	0.0066394946	-0.0022870796	-0.071028985	5.4379663	8.160504	Sitting_Scroll
13:30:36.366	0.028731298	5.3464155	7.800547	0.0062033366	0.0066394946	-0.0022870796	-0.071028985	5.4379663	8.160504	Sitting_Scroll
13:30:36.387	0.028731298	5.3464155	7.800547	0.0062033366	0.0066394946	-0.0022870796	-0.071028985	5.4379663	8.160504	Sitting_Scroll
13:30:36.410	0.028731298	5.3464155	7.800547	0.0062033366	0.0066394946	-0.0022870796	-0.071028985	5.4379663	8.160504	Sitting_Scroll
13:30:36.434	-0.076616794	5.2506447	8.08786	9.468412e-05	-0.02879069	0.011762821	-0.09263971	5.438019	8.160252	Sitting_Scroll
13:30:36.456	-0.076616794	5.2506447	8.08786	9.468412e-05	-0.02879069	0.011762821	-0.09263971	5.438019	8.160252	Sitting_Scroll
13:30:36.477	-0.076616794	5.2506447	8.08786	9.468412e-05	-0.02879069	0.011762821	-0.09263971	5.438019	8.160252	Sitting_Scroll
13:30:36.499	-0.076616794	5.2506447	8.08786	9.468412e-05	-0.02879069	0.011762821	-0.09263971	5.438019	8.160252	Sitting_Scroll
13:30:36.521	-0.076616794	5.2506447	8.08786	9.468412e-05	-0.02879069	0.011762821	-0.09263971	5.438019	8.160252	Sitting_Scroll
13:30:36.543	-0.076616794	5.2506447	8.08786	9.468412e-05	-0.02879069	0.011762821	-0.09263971	5.438019	8.160252	Sitting_Scroll
13:30:36.565	-0.076616794	5.2506447	8.08786	9.468412e-05	-0.02879069	0.011762821	-0.09263971	5.438019	8.160252	Sitting_Scroll
13:30:36.587	-0.076616794	5.2506447	8.08786	9.468412e-05	-0.02879069	0.011762821	-0.09263971	5.438019	8.160252	Sitting_Scroll
13:30:36.608	0.06943397	5.317684	7.860404	-0.018231275	-0.0031343496	-0.009006597	-0.10583018	5.4568505	8.14751	Sitting_Scroll
13:30:36.629	0.06943397	5.317684	7.860404	-0.018231275	-0.0031343496	-0.009006597	-0.10583018	5.4568505	8.14751	Sitting_Scroll
13:30:36.651	0.06943397	5.317684	7.860404	-0.018231275	-0.0031343496	-0.009006597	-0.10583018	5.4568505	8.14751	Sitting_Scroll
13:30:36.672	0.06943397	5.317684	7.860404	-0.018231275	-0.0031343496	-0.009006597	-0.10583018	5.4568505	8.14751	Sitting_Scroll
13:30:36.693	0.06943397	5.317684	7.860404	-0.018231275	-0.0031343496	-0.009006597	-0.10583018	5.4568505	8.14751	Sitting_Scroll
13:30:36.714	0.06943397	5.317684	7.860404	-0.018231275	-0.0031343496	-0.009006597	-0.10583018	5.4568505	8.14751	Sitting_Scroll
13:30:36.736	0.06943397	5.317684	7.860404	-0.018231275	-0.0031343496	-0.009006597	-0.10583018	5.4568505	8.14751	Sitting_Scroll
13:30:36.757	0.06943397	5.317684	7.860404	-0.018231275	-0.0031343496	-0.009006597	-0.10583018	5.4568505	8.14751	Sitting_Scroll
13:30:36.779	0.06943397	5.317684	7.860404	-0.018231275	-0.0031343496	-0.009006597	-0.10583018	5.4568505	8.14751	Sitting_Scroll
13:30:36.800	-0.11013664	5.3679643	7.74069	0.04652044	0.13064514	0.024590991	-0.17320625	5.4706473	8.137096	Sitting_Scroll
13:30:36.821	-0.11013664	5.3679643	7.74069	0.04652044	0.13064514	0.024590991	-0.17320625	5.4706473	8.137096	Sitting_Scroll
13:30:36.843	-0.11013664	5.3679643	7.74069	0.04652044	0.13064514	0.024590991	-0.17320625	5.4706473	8.137096	Sitting_Scroll
13:30:36.864	-0.11013664	5.3679643	7.74069	0.04652044	0.13064514	0.024590991	-0.17320625	5.4706473	8.137096	Sitting_Scroll
13:30:36.886	-0.11013664	5.3679643	7.74069	0.04652044	0.13064514	0.024590991	-0.17320625	5.4706473	8.137096	Sitting_Scroll
13:30:36.907	-0.11013664	5.3679643	7.74069	0.04652044	0.13064514	0.024590991	-0.17320625	5.4706473	8.137096	Sitting_Scroll
13:30:36.928	-0.11013664	5.3679643	7.74069	0.04652044	0.13064514	0.024590991	-0.17320625	5.4706473	8.137096	Sitting_Scroll
13:30:36.950	-0.11013664	5.3679643	7.74069	0.04652044	0.13064514	0.024590991	-0.17320625	5.4706473	8.137096	Sitting_Scroll
13:30:36.971	-0.31843856	5.322473	7.903501	-0.062824436	-0.009853868	-0.02672169	-0.28107923	5.4738703	8.131918	Sitting_Scroll
13:30:36.993	-0.31843856	5.322473	7.903501	-0.062824436	-0.009853868	-0.02672169	-0.28107923	5.4738703	8.131918	Sitting_Scroll
13:30:37.014	-0.31843856	5.322473	7.903501	-0.062824436	-0.009853868	-0.02672169	-0.28107923	5.4738703	8.131918	Sitting_Scroll
13:30:37.045	-0.31843856	5.322473	7.903501	-0.062824436	-0.009853868	-0.02672169	-0.28107923	5.4738703	8.131918	Sitting_Scroll
13:30:37.079	-0.31843856	5.322473	7.903501	-0.062824436	-0.009853868	-0.02672169	-0.28107923	5.4738703	8.131918	Sitting_Scroll
13:30:37.112	-0.31843856	5.322473	7.903501	-0.062824436	-0.009853868	-0.02672169	-0.28107923	5.4738703	8.131918	Sitting_Scroll
13:30:37.151	-0.28013015	5.279376	7.8268843	0.012922854	0.0329067	-0.007174001	-0.2909771	5.4233384	8.16536	Sitting_Scroll
13:30:37.181	-0.28013015	5.279376	7.8268843	0.012922854	0.0329067	-0.007174001	-0.2909771	5.4233384	8.16536	Sitting_Scroll
13:30:37.214	-0.28013015	5.279376	7.8268843	0.012922854	0.0329067	-0.007174001	-0.2909771	5.4233384	8.16536	Sitting_Scroll
13:30:37.248	-0.28013015	5.279376	7.8268843	0.012922854	0.0329067	-0.007174001	-0.2909771	5.4233384	8.16536	Sitting_Scroll
13:30:37.282	-0.28013015	5.279376	7.8268843	0.012922854	0.0329067	-0.007174001	-0.2909771	5.4233384	8.16536	Sitting_Scroll
13:30:37.304	-0.28013015	5.279376	7.8268843	0.012922854	0.0329067	-0.007174001	-0.2909771	5.4233384	8.16536	Sitting_Scroll
13:30:37.327	-0.28013015	5.279376	7.8268843	0.012922854	0.0329067	-0.007174001	-0.2909771	5.4233384	8.16536	Sitting_Scroll
13:30:37.349	-0.25379312	5.33205	7.905895	0.07462025	0.060395636	0.016038878	-0.31281817	5.4091554	8.173955	Sitting_Scroll
13:30:37.372	-0.25379312	5.33205	7.905895	0.07462025	0.060395636	0.016038878	-0.31281817	5.4091554	8.173955	Sitting_Scroll
13:30:37.396	-0.25379312	5.33205	7.905895	0.07462025	0.060395636	0.016038878	-0.31281817	5.4091554	8.173955	Sitting_Scroll
13:30:37.418	-0.25379312	5.33205	7.905895	0.07462025	0.060395636	0.016038878	-0.31281817	5.4091554	8.173955	Sitting_Scroll
13:30:37.444	-0.25379312	5.33205	7.905895	0.07462025	0.060395636	0.016038878	-0.31281817	5.4091554	8.173955	Sitting_Scroll
13:30:37.467	-0.25379312	5.33205	7.905895	0.07462025	0.060395636	0.016038878	-0.31281817	5.4091554	8.173955	Sitting_Scroll
13:30:37.489	-0.25379312	5.33205	7.905895	0.07462025	0.060395636	0.016038878	-0.31281817	5.4091554	8.173955	Sitting_Scroll
13:30:37.510	-0.50758624	5.166845	7.7167478	-0.0011270463	0.0029743027	-0.012671788	-0.401067	5.44487	8.146342	Sitting_Scroll
13:30:37.531	-0.50758624	5.166845	7.7167478	-0.0011270463	0.0029743027	-0.012671788	-0.401067	5.44487	8.146342	Sitting_Scroll
13:30:37.552	-0.50758624	5.166845	7.7167478	-0.0011270463	0.0029743027	-0.012671788	-0.401067	5.44487	8.146342	Sitting_Scroll
13:30:37.574	-0.50758624	5.166845	7.7167478	-0.0011270463	0.0029743027	-0.012671788	-0.401067	5.44487	8.146342	Sitting_Scroll
13:30:37.598	-0.50758624	5.166845	7.7167478	-0.0011270463	0.0029743027	-0.012671788	-0.401067	5.44487	8.146342	Sitting_Scroll
13:30:37.621	-0.50758624	5.166845	7.7167478	-0.0011270463	0.0029743027	-0.012671788	-0.401067	5.44487	8.146342	Sitting_Scroll
13:30:37.643	-0.50758624	5.166845	7.7167478	-0.0011270463	0.0029743027	-0.012671788	-0.401067	5.44487	8.146342	Sitting_Scroll
13:30:37.666	-0.50758624	5.166845	7.7167478	-0.0011270463	0.0029743027	-0.012671788	-0.401067	5.44487	8.146342	Sitting_Scroll
13:30:37.690	-0.38308397	5.272193	8.157294	0.004370741	-0.09415328	-0.025499959	-0.3600993	5.424739	8.161672	Sitting_Scroll
13:30:37.713	-0.38308397	5.272193	8.157294	0.004370741	-0.09415328	-0.025499959	-0.3600993	5.424739	8.161672	Sitting_Scroll
13:30:37.737	-0.38308397	5.272193	8.157294	0.004370741	-0.09415328	-0.025499959	-0.3600993	5.424739	8.161672	Sitting_Scroll
13:30:37.760	-0.38308397	5.272193	8.157294	0.004370741	-0.09415328	-0.025499959	-0.3600993	5.424739	8.161672	Sitting_Scroll
13:30:37.782	-0.38308397	5.272193	8.157294	0.004370741	-0.09415328	-0.025499959	-0.3600993	5.424739	8.161672	Sitting_Scroll
13:30:37.806	-0.38308397	5.272193	8.157294	0.004370741	-0.09415328	-0.025499959	-0.3600993	5.424739	8.161672	Sitting_Scroll
13:30:37.827	-0.38308397	5.272193	8.157294	0.004370741	-0.09415328	-0.025499959	-0.3600993	5.424739	8.161672	Sitting_Scroll
13:30:37.851	-0.38308397	5.272193	8.157294	0.004370741	-0.09415328	-0.025499959	-0.3600993	5.424739	8.161672	Sitting_Scroll
13:30:37.873	-0.37111259	5.2578273	7.7766047	-0.034724638	-0.023903769	-0.0022870796	-0.31108505	5.465041	8.136762	Sitting_Scroll
13:30:37.896	-0.37111259	5.2578273	7.7766047	-0.034724638	-0.023903769	-0.0022870796	-0.31108505	5.465041	8.136762	Sitting_Scroll
13:30:37.919	-0.37111259	5.2578273	7.7766047	-0.034724638	-0.023903769	-0.0022870796	-0.31108505	5.465041	8.136762	Sitting_Scroll
13:30:37.940	-0.37111259	5.2578273	7.7766047	-0.034724638	-0.023903769	-0.0022870796	-0.31108505	5.465041	8.136762	Sitting_Scroll
13:30:37.962	-0.37111259	5.2578273	7.7766047	-0.034724638	-0.023903769	-0.0022870796	-0.31108505	5.465041	8.136762	Sitting_Scroll
13:30:37.984	-0.37111259	5.2578273	7.7766047	-0.034724638	-0.023903769	-0.0022870796	-0.31108505	5.465041	8.136762	Sitting_Scroll
13:30:38.005	-0.37111259	5.2578273	7.7766047	-0.034724638	-0.023903769	-0.0022870796	-0.31108505	5.465041	8.136762	Sitting_Scroll
13:30:38.027	-0.37111259	5.2578273	7.7766047	-0.034724638	-0.023903769	-0.0022870796	-0.31108505	5.465041	8.136762	Sitting_Scroll
13:30:38.049	-0.34716985	5.236279	8.267431	-0.037168093	0.038404487	0.016649744	-0.32264948	5.43602	8.15573	Sitting_Scroll
13:30:38.074	-0.34716985	5.236279	8.267431	-0.037168093	0.038404487	0.016649744	-0.32264948	5.43602	8.15573	Sitting_Scroll
13:30:38.097	-0.34716985	5.236279	8.267431	-0.037168093	0.038404487	0.016649744	-0.32264948	5.43602	8.15573	Sitting_Scroll
13:30:38.119	-0.34716985	5.236279	8.267431	-0.037168093	0.038404487	0.016649744	-0.32264948	5.43602	8.15573	Sitting_Scroll
13:30:38.142	-0.34716985	5.236279	8.267431	-0.037168093	0.038404487	0.016649744	-0.32264948	5.43602	8.15573	Sitting_Scroll
13:30:38.164	-0.34716985	5.236279	8.267431	-0.037168093	0.038404487	0.016649744	-0.32264948	5.43602	8.15573	Sitting_Scroll
13:30:38.188	-0.34716985	5.236279	8.267431	-0.037168093	0.038404487	0.016649744	-0.32264948	5.43602	8.15573	Sitting_Scroll
13:30:38.211	-0.34716985	5.236279	8.267431	-0.037168093	0.038404487	0.016649744	-0.32264948	5.43602	8.15573	Sitting_Scroll
13:30:38.233	-0.0071828244	5.5307746	8.303345	0.011701124	0.026798047	-0.04993457	-0.39928314	5.4271536	8.158244	Sitting_Scroll
13:30:38.256	-0.0071828244	5.5307746	8.303345	0.011701124	0.026798047	-0.04993457	-0.39928314	5.4271536	8.158244	Sitting_Scroll
13:30:38.279	-0.0071828244	5.5307746	8.303345	0.011701124	0.026798047	-0.04993457	-0.39928314	5.4271536	8.158244	Sitting_Scroll
13:30:38.303	-0.0071828244	5.5307746	8.303345	0.011701124	0.026798047	-0.04993457	-0.39928314	5.4271536	8.158244	Sitting_Scroll
13:30:38.326	-0.0071828244	5.5307746	8.303345	0.011701124	0.026798047	-0.04993457	-0.39928314	5.4271536	8.158244	Sitting_Scroll
13:30:38.349	-0.0071828244	5.5307746	8.303345	0.011701124	0.026798047	-0.04993457	-0.39928314	5.4271536	8.158244	Sitting_Scroll
13:30:38.372	-0.0071828244	5.5307746	8.303345	0.011701124	0.026798047	-0.04993457	-0.39928314	5.4271536	8.158244	Sitting_Scroll
13:30:38.394	-0.0071828244	5.5307746	8.303345	0.011701124	0.026798047	-0.04993457	-0.39928314	5.4271536	8.158244	Sitting_Scroll
13:30:38.418	-0.11013664	5.5307746	8.200391	0.031248812	-0.04528405	0.017871473	-0.39099392	5.421172	8.16262	Sitting_Scroll
13:30:38.440	-0.11013664	5.5307746	8.200391	0.031248812	-0.04528405	0.017871473	-0.39099392	5.421172	8.16262	Sitting_Scroll
13:30:38.463	-0.11013664	5.5307746	8.200391	0.031248812	-0.04528405	0.017871473	-0.39099392	5.421172	8.16262	Sitting_Scroll
13:30:38.486	-0.11013664	5.5307746	8.200391	0.031248812	-0.04528405	0.017871473	-0.39099392	5.421172	8.16262	Sitting_Scroll
13:30:38.509	-0.11013664	5.5307746	8.200391	0.031248812	-0.04528405	0.017871473	-0.39099392	5.421172	8.16262	Sitting_Scroll
13:30:38.532	-0.11013664	5.5307746	8.200391	0.031248812	-0.04528405	0.017871473	-0.39099392	5.421172	8.16262	Sitting_Scroll
13:30:38.555	-0.11013664	5.5307746	8.200391	0.031248812	-0.04528405	0.017871473	-0.39099392	5.421172	8.16262	Sitting_Scroll
13:30:38.578	-0.11013664	5.5307746	8.200391	0.031248812	-0.04528405	0.017871473	-0.39099392	5.421172	8.16262	Sitting_Scroll
13:30:38.601	-0.52674043	5.3248672	7.8101244	-0.031059442	0.031074105	-0.016336981	-0.43312317	5.445752	8.144111	Sitting_Scroll
13:30:38.623	-0.52674043	5.3248672	7.8101244	-0.031059442	0.031074105	-0.016336981	-0.43312317	5.445752	8.144111	Sitting_Scroll
13:30:38.646	-0.52674043	5.3248672	7.8101244	-0.031059442	0.031074105	-0.016336981	-0.43312317	5.445752	8.144111	Sitting_Scroll
13:30:38.669	-0.52674043	5.3248672	7.8101244	-0.031059442	0.031074105	-0.016336981	-0.43312317	5.445752	8.144111	Sitting_Scroll
13:30:38.692	-0.52674043	5.3248672	7.8101244	-0.031059442	0.031074105	-0.016336981	-0.43312317	5.445752	8.144111	Sitting_Scroll
13:30:38.715	-0.52674043	5.3248672	7.8101244	-0.031059442	0.031074105	-0.016336981	-0.43312317	5.445752	8.144111	Sitting_Scroll
13:30:38.738	-0.52674043	5.3248672	7.8101244	-0.031059442	0.031074105	-0.016336981	-0.43312317	5.445752	8.144111	Sitting_Scroll
13:30:38.761	-0.52674043	5.3248672	7.8101244	-0.031059442	0.031074105	-0.016336981	-0.43312317	5.445752	8.144111	Sitting_Scroll
13:30:38.785	-0.38068968	5.279376	7.7957587	0.05812688	-0.0532253	-0.005341406	-0.42232266	5.3993025	8.175543	Sitting_Scroll
13:30:38.808	-0.38068968	5.279376	7.7957587	0.05812688	-0.0532253	-0.005341406	-0.42232266	5.3993025	8.175543	Sitting_Scroll
13:30:38.831	-0.38068968	5.279376	7.7957587	0.05812688	-0.0532253	-0.005341406	-0.42232266	5.3993025	8.175543	Sitting_Scroll
13:30:38.854	-0.38068968	5.279376	7.7957587	0.05812688	-0.0532253	-0.005341406	-0.42232266	5.3993025	8.175543	Sitting_Scroll
13:30:38.877	-0.38068968	5.279376	7.7957587	0.05812688	-0.0532253	-0.005341406	-0.42232266	5.3993025	8.175543	Sitting_Scroll
13:30:38.900	-0.38068968	5.279376	7.7957587	0.05812688	-0.0532253	-0.005341406	-0.42232266	5.3993025	8.175543	Sitting_Scroll
13:30:38.922	-0.38068968	5.279376	7.7957587	0.05812688	-0.0532253	-0.005341406	-0.42232266	5.3993025	8.175543	Sitting_Scroll
13:30:38.945	-0.38068968	5.279376	7.7957587	0.05812688	-0.0532253	-0.005341406	-0.42232266	5.3993025	8.175543	Sitting_Scroll
13:30:38.969	-0.37829542	5.1692395	7.570697	0.023918428	0.0072503597	0.0007672467	-0.38009727	5.406746	8.172695	Sitting_Scroll
13:30:38.993	-0.37829542	5.1692395	7.570697	0.023918428	0.0072503597	0.0007672467	-0.38009727	5.406746	8.172695	Sitting_Scroll
13:30:39.016	-0.37829542	5.1692395	7.570697	0.023918428	0.0072503597	0.0007672467	-0.38009727	5.406746	8.172695	Sitting_Scroll
13:30:39.039	-0.37829542	5.1692395	7.570697	0.023918428	0.0072503597	0.0007672467	-0.38009727	5.406746	8.172695	Sitting_Scroll
13:30:39.061	-0.37829542	5.1692395	7.570697	0.023918428	0.0072503597	0.0007672467	-0.38009727	5.406746	8.172695	Sitting_Scroll
13:30:39.084	-0.37829542	5.1692395	7.570697	0.023918428	0.0072503597	0.0007672467	-0.38009727	5.406746	8.172695	Sitting_Scroll
13:30:39.108	-0.37829542	5.1692395	7.570697	0.023918428	0.0072503597	0.0007672467	-0.38009727	5.406746	8.172695	Sitting_Scroll
13:30:39.132	-0.21309046	5.3966956	7.666468	0.0019272799	0.11659524	0.010541091	-0.38844433	5.449332	8.14397	Sitting_Scroll
13:30:39.155	-0.21309046	5.3966956	7.666468	0.0019272799	0.11659524	0.010541091	-0.38844433	5.449332	8.14397	Sitting_Scroll
13:30:39.178	-0.21309046	5.3966956	7.666468	0.0019272799	0.11659524	0.010541091	-0.38844433	5.449332	8.14397	Sitting_Scroll
13:30:39.201	-0.21309046	5.3966956	7.666468	0.0019272799	0.11659524	0.010541091	-0.38844433	5.449332	8.14397	Sitting_Scroll
13:30:39.223	-0.21309046	5.3966956	7.666468	0.0019272799	0.11659524	0.010541091	-0.38844433	5.449332	8.14397	Sitting_Scroll
13:30:39.246	-0.21309046	5.3966956	7.666468	0.0019272799	0.11659524	0.010541091	-0.38844433	5.449332	8.14397	Sitting_Scroll
13:30:39.269	-0.21309046	5.3966956	7.666468	0.0019272799	0.11659524	0.010541091	-0.38844433	5.449332	8.14397	Sitting_Scroll
13:30:39.292	-0.21309046	5.3966956	7.666468	0.0019272799	0.11659524	0.010541091	-0.38844433	5.449332	8.14397	Sitting_Scroll
13:30:39.314	-0.41181526	5.4110613	8.118986	0.0031490105	-0.025125498	0.011762821	-0.48767313	5.45115	8.137413	Sitting_Scroll
13:30:39.338	-0.41181526	5.4110613	8.118986	0.0031490105	-0.025125498	0.011762821	-0.48767313	5.45115	8.137413	Sitting_Scroll
13:30:39.360	-0.41181526	5.4110613	8.118986	0.0031490105	-0.025125498	0.011762821	-0.48767313	5.45115	8.137413	Sitting_Scroll
13:30:39.381	-0.41181526	5.4110613	8.118986	0.0031490105	-0.025125498	0.011762821	-0.48767313	5.45115	8.137413	Sitting_Scroll
13:30:39.403	-0.41181526	5.4110613	8.118986	0.0031490105	-0.025125498	0.011762821	-0.48767313	5.45115	8.137413	Sitting_Scroll
13:30:39.426	-0.41181526	5.4110613	8.118986	0.0031490105	-0.025125498	0.011762821	-0.48767313	5.45115	8.137413	Sitting_Scroll
13:30:39.450	-0.41181526	5.4110613	8.118986	0.0031490105	-0.025125498	0.011762821	-0.48767313	5.45115	8.137413	Sitting_Scroll
13:30:39.473	-0.41181526	5.4110613	8.118986	0.0031490105	-0.025125498	0.011762821	-0.48767313	5.45115	8.137413	Sitting_Scroll
13:30:39.496	-0.6177229	5.1237483	7.814913	-0.041444153	0.09826928	0.020314934	-0.43453094	5.449537	8.141501	Sitting_Scroll
13:30:39.519	-0.6177229	5.1237483	7.814913	-0.041444153	0.09826928	0.020314934	-0.43453094	5.449537	8.141501	Sitting_Scroll
13:30:39.542	-0.6177229	5.1237483	7.814913	-0.041444153	0.09826928	0.020314934	-0.43453094	5.449537	8.141501	Sitting_Scroll
13:30:39.564	-0.6177229	5.1237483	7.814913	-0.041444153	0.09826928	0.020314934	-0.43453094	5.449537	8.141501	Sitting_Scroll
13:30:39.587	-0.6177229	5.1237483	7.814913	-0.041444153	0.09826928	0.020314934	-0.43453094	5.449537	8.141501	Sitting_Scroll
13:30:39.609	-0.6177229	5.1237483	7.814913	-0.041444153	0.09826928	0.020314934	-0.43453094	5.449537	8.141501	Sitting_Scroll
13:30:39.632	-0.6177229	5.1237483	7.814913	-0.041444153	0.09826928	0.020314934	-0.43453094	5.449537	8.141501	Sitting_Scroll
13:30:39.655	-0.6177229	5.1237483	7.814913	-0.041444153	0.09826928	0.020314934	-0.43453094	5.449537	8.141501	Sitting_Scroll
13:30:39.678	-0.57462597	5.2267017	7.7957587	-0.023118194	-0.036731936	0.013595417	-0.4463993	5.4743867	8.124171	Sitting_Scroll
13:30:39.701	-0.57462597	5.2267017	7.7957587	-0.023118194	-0.036731936	0.013595417	-0.4463993	5.4743867	8.124171	Sitting_Scroll
13:30:39.723	-0.57462597	5.2267017	7.7957587	-0.023118194	-0.036731936	0.013595417	-0.4463993	5.4743867	8.124171	Sitting_Scroll
13:30:39.746	-0.57462597	5.2267017	7.7957587	-0.023118194	-0.036731936	0.013595417	-0.4463993	5.4743867	8.124171	Sitting_Scroll
13:30:39.769	-0.57462597	5.2267017	7.7957587	-0.023118194	-0.036731936	0.013595417	-0.4463993	5.4743867	8.124171	Sitting_Scroll
13:30:39.793	-0.57462597	5.2267017	7.7957587	-0.023118194	-0.036731936	0.013595417	-0.4463993	5.4743867	8.124171	Sitting_Scroll
13:30:39.816	-0.57462597	5.2267017	7.7957587	-0.023118194	-0.036731936	0.013595417	-0.4463993	5.4743867	8.124171	Sitting_Scroll
13:30:39.839	-0.57462597	5.2267017	7.7957587	-0.023118194	-0.036731936	0.013595417	-0.4463993	5.4743867	8.124171	Sitting_Scroll
13:30:39.862	-0.28731298	5.236279	8.133351	-0.051217996	-0.036731936	0.05024733	-0.37859395	5.4240003	8.161325	Sitting_Scroll
13:30:39.885	-0.28731298	5.236279	8.133351	-0.051217996	-0.036731936	0.05024733	-0.37859395	5.4240003	8.161325	Sitting_Scroll
13:30:39.908	-0.28731298	5.236279	8.133351	-0.051217996	-0.036731936	0.05024733	-0.37859395	5.4240003	8.161325	Sitting_Scroll
13:30:39.931	-0.28731298	5.236279	8.133351	-0.051217996	-0.036731936	0.05024733	-0.37859395	5.4240003	8.161325	Sitting_Scroll
13:30:39.953	-0.28731298	5.236279	8.133351	-0.051217996	-0.036731936	0.05024733	-0.37859395	5.4240003	8.161325	Sitting_Scroll
13:30:39.976	-0.28731298	5.236279	8.133351	-0.051217996	-0.036731936	0.05024733	-0.37859395	5.4240003	8.161325	Sitting_Scroll
13:30:39.999	-0.28731298	5.236279	8.133351	-0.051217996	-0.036731936	0.05024733	-0.37859395	5.4240003	8.161325	Sitting_Scroll
13:30:40.022	-0.28731298	5.236279	8.133351	-0.051217996	-0.036731936	0.05024733	-0.37859395	5.4240003	8.161325	Sitting_Scroll
13:30:40.044	-0.3974496	5.0830455	8.011244	0.007425067	0.04573487	0.0032107076	-0.36952096	5.3128495	8.234529	Sitting_Scroll
13:30:40.068	-0.3974496	5.0830455	8.011244	0.007425067	0.04573487	0.0032107076	-0.36952096	5.3128495	8.234529	Sitting_Scroll
13:30:40.091	-0.3974496	5.0830455	8.011244	0.007425067	0.04573487	0.0032107076	-0.36952096	5.3128495	8.234529	Sitting_Scroll
13:30:40.113	-0.3974496	5.0830455	8.011244	0.007425067	0.04573487	0.0032107076	-0.36952096	5.3128495	8.234529	Sitting_Scroll
13:30:40.137	-0.3974496	5.0830455	8.011244	0.007425067	0.04573487	0.0032107076	-0.36952096	5.3128495	8.234529	Sitting_Scroll
13:30:40.160	-0.3974496	5.0830455	8.011244	0.007425067	0.04573487	0.0032107076	-0.36952096	5.3128495	8.234529	Sitting_Scroll
13:30:40.182	-0.3974496	5.0830455	8.011244	0.007425067	0.04573487	0.0032107076	-0.36952096	5.3128495	8.234529	Sitting_Scroll
13:30:40.205	-0.3974496	5.0830455	8.011244	0.007425067	0.04573487	0.0032107076	-0.36952096	5.3128495	8.234529	Sitting_Scroll
13:30:40.228	-0.41181526	5.0926223	8.135746	-0.07076569	-0.0086321365	-0.027332554	-0.38282293	5.2962213	8.244626	Sitting_Scroll
13:30:40.252	-0.41181526	5.0926223	8.135746	-0.07076569	-0.0086321365	-0.027332554	-0.38282293	5.2962213	8.244626	Sitting_Scroll
13:30:40.275	-0.41181526	5.0926223	8.135746	-0.07076569	-0.0086321365	-0.027332554	-0.38282293	5.2962213	8.244626	Sitting_Scroll
13:30:40.298	-0.41181526	5.0926223	8.135746	-0.07076569	-0.0086321365	-0.027332554	-0.38282293	5.2962213	8.244626	Sitting_Scroll
13:30:40.321	-0.41181526	5.0926223	8.135746	-0.07076569	-0.0086321365	-0.027332554	-0.38282293	5.2962213	8.244626	Sitting_Scroll
13:30:40.344	-0.41181526	5.0926223	8.135746	-0.07076569	-0.0086321365	-0.027332554	-0.38282293	5.2962213	8.244626	Sitting_Scroll
13:30:40.368	-0.41181526	5.0926223	8.135746	-0.07076569	-0.0086321365	-0.027332554	-0.38282293	5.2962213	8.244626	Sitting_Scroll
13:30:40.391	-0.43096948	5.1021996	7.9346266	0.031248812	-0.034899343	0.006875899	-0.3963781	5.268793	8.26154	Sitting_Scroll
13:30:40.414	-0.43096948	5.1021996	7.9346266	0.031248812	-0.034899343	0.006875899	-0.3963781	5.268793	8.26154	Sitting_Scroll
13:30:40.437	-0.43096948	5.1021996	7.9346266	0.031248812	-0.034899343	0.006875899	-0.3963781	5.268793	8.26154	Sitting_Scroll
13:30:40.460	-0.43096948	5.1021996	7.9346266	0.031248812	-0.034899343	0.006875899	-0.3963781	5.268793	8.26154	Sitting_Scroll
13:30:40.484	-0.43096948	5.1021996	7.9346266	0.031248812	-0.034899343	0.006875899	-0.3963781	5.268793	8.26154	Sitting_Scroll
13:30:40.506	-0.43096948	5.1021996	7.9346266	0.031248812	-0.034899343	0.006875899	-0.3963781	5.268793	8.26154	Sitting_Scroll
13:30:40.529	-0.43096948	5.1021996	7.9346266	0.031248812	-0.034899343	0.006875899	-0.3963781	5.268793	8.26154	Sitting_Scroll
13:30:40.551	-0.43096948	5.1021996	7.9346266	0.031248812	-0.034899343	0.006875899	-0.3963781	5.268793	8.26154	Sitting_Scroll
13:30:40.574	-0.74701375	5.0614967	8.075889	-0.15567595	0.09216063	0.026423588	-0.4094713	5.285477	8.2502365	Sitting_Scroll
13:30:40.598	-0.74701375	5.0614967	8.075889	-0.15567595	0.09216063	0.026423588	-0.4094713	5.285477	8.2502365	Sitting_Scroll
13:30:40.621	-0.74701375	5.0614967	8.075889	-0.15567595	0.09216063	0.026423588	-0.4094713	5.285477	8.2502365	Sitting_Scroll
13:30:40.644	-0.74701375	5.0614967	8.075889	-0.15567595	0.09216063	0.026423588	-0.4094713	5.285477	8.2502365	Sitting_Scroll
13:30:40.667	-0.74701375	5.0614967	8.075889	-0.15567595	0.09216063	0.026423588	-0.4094713	5.285477	8.2502365	Sitting_Scroll
13:30:40.690	-0.74701375	5.0614967	8.075889	-0.15567595	0.09216063	0.026423588	-0.4094713	5.285477	8.2502365	Sitting_Scroll
13:30:40.713	-0.74701375	5.0614967	8.075889	-0.15567595	0.09216063	0.026423588	-0.4094713	5.285477	8.2502365	Sitting_Scroll
13:30:40.737	-0.74701375	5.0614967	8.075889	-0.15567595	0.09216063	0.026423588	-0.4094713	5.285477	8.2502365	Sitting_Scroll
13:30:40.759	-0.54350036	4.989669	8.0687065	-0.0041813725	0.042680543	0.016649744	-0.47090223	5.2272983	8.2839575	Sitting_Scroll
13:30:40.781	-0.54350036	4.989669	8.0687065	-0.0041813725	0.042680543	0.016649744	-0.47090223	5.2272983	8.2839575	Sitting_Scroll
13:30:40.802	-0.54350036	4.989669	8.0687065	-0.0041813725	0.042680543	0.016649744	-0.47090223	5.2272983	8.2839575	Sitting_Scroll
13:30:40.826	-0.54350036	4.989669	8.0687065	-0.0041813725	0.042680543	0.016649744	-0.47090223	5.2272983	8.2839575	Sitting_Scroll
13:30:40.848	-0.54350036	4.989669	8.0687065	-0.0041813725	0.042680543	0.016649744	-0.47090223	5.2272983	8.2839575	Sitting_Scroll
13:30:40.871	-0.54350036	4.989669	8.0687065	-0.0041813725	0.042680543	0.016649744	-0.47090223	5.2272983	8.2839575	Sitting_Scroll
13:30:40.894	-0.54350036	4.989669	8.0687065	-0.0041813725	0.042680543	0.016649744	-0.47090223	5.2272983	8.2839575	Sitting_Scroll
13:30:40.916	-0.54350036	4.989669	8.0687065	-0.0041813725	0.042680543	0.016649744	-0.47090223	5.2272983	8.2839575	Sitting_Scroll
13:30:40.937	-0.5818088	5.36557	8.537984	-0.045109343	-0.012297328	0.0019889772	-0.5007499	5.237302	8.275885	Sitting_Scroll
13:30:40.957	-0.5818088	5.36557	8.537984	-0.045109343	-0.012297328	0.0019889772	-0.5007499	5.237302	8.275885	Sitting_Scroll
13:30:40.978	-0.5818088	5.36557	8.537984	-0.045109343	-0.012297328	0.0019889772	-0.5007499	5.237302	8.275885	Sitting_Scroll
13:30:40.999	-0.5818088	5.36557	8.537984	-0.045109343	-0.012297328	0.0019889772	-0.5007499	5.237302	8.275885	Sitting_Scroll
13:30:41.020	-0.5818088	5.36557	8.537984	-0.045109343	-0.012297328	0.0019889772	-0.5007499	5.237302	8.275885	Sitting_Scroll
13:30:41.041	-0.5818088	5.36557	8.537984	-0.045109343	-0.012297328	0.0019889772	-0.5007499	5.237302	8.275885	Sitting_Scroll
13:30:41.063	-0.5818088	5.36557	8.537984	-0.045109343	-0.012297328	0.0019889772	-0.5007499	5.237302	8.275885	Sitting_Scroll
13:30:41.085	-0.5818088	5.36557	8.537984	-0.045109343	-0.012297328	0.0019889772	-0.5007499	5.237302	8.275885	Sitting_Scroll
13:30:41.106	-0.045491222	5.272193	8.332076	-0.037778962	-0.049560107	-0.023056498	-0.4332244	5.25913	8.265846	Sitting_Scroll
13:30:41.129	-0.045491222	5.272193	8.332076	-0.037778962	-0.049560107	-0.023056498	-0.4332244	5.25913	8.265846	Sitting_Scroll
13:30:41.151	-0.045491222	5.272193	8.332076	-0.037778962	-0.049560107	-0.023056498	-0.4332244	5.25913	8.265846	Sitting_Scroll
13:30:41.172	-0.045491222	5.272193	8.332076	-0.037778962	-0.049560107	-0.023056498	-0.4332244	5.25913	8.265846	Sitting_Scroll
13:30:41.193	-0.045491222	5.272193	8.332076	-0.037778962	-0.049560107	-0.023056498	-0.4332244	5.25913	8.265846	Sitting_Scroll
13:30:41.218	-0.045491222	5.272193	8.332076	-0.037778962	-0.049560107	-0.023056498	-0.4332244	5.25913	8.265846	Sitting_Scroll
13:30:41.239	-0.045491222	5.272193	8.332076	-0.037778962	-0.049560107	-0.023056498	-0.4332244	5.25913	8.265846	Sitting_Scroll
13:30:41.260	-0.045491222	5.272193	8.332076	-0.037778962	-0.049560107	-0.023056498	-0.4332244	5.25913	8.265846	Sitting_Scroll
13:30:41.295	-0.47167215	5.209942	8.353624	-0.0017379116	0.04084795	0.00809763	-0.44781262	5.2281866	8.2846775	Sitting_Scroll
13:30:41.329	-0.47167215	5.209942	8.353624	-0.0017379116	0.04084795	0.00809763	-0.44781262	5.2281866	8.2846775	Sitting_Scroll
13:30:41.362	-0.47167215	5.209942	8.353624	-0.0017379116	0.04084795	0.00809763	-0.44781262	5.2281866	8.2846775	Sitting_Scroll
13:30:41.395	-0.47167215	5.209942	8.353624	-0.0017379116	0.04084795	0.00809763	-0.44781262	5.2281866	8.2846775	Sitting_Scroll
13:30:41.429	-0.47167215	5.209942	8.353624	-0.0017379116	0.04084795	0.00809763	-0.44781262	5.2281866	8.2846775	Sitting_Scroll
13:30:41.462	-0.47167215	5.209942	8.353624	-0.0017379116	0.04084795	0.00809763	-0.44781262	5.2281866	8.2846775	Sitting_Scroll
13:30:41.496	-0.44533512	5.0854397	7.946598	0.01842064	0.0029743027	0.005654169	-0.4631713	5.257492	8.265265	Sitting_Scroll
13:30:41.530	-0.44533512	5.0854397	7.946598	0.01842064	0.0029743027	0.005654169	-0.4631713	5.257492	8.265265	Sitting_Scroll
13:30:41.563	-0.44533512	5.0854397	7.946598	0.01842064	0.0029743027	0.005654169	-0.4631713	5.257492	8.265265	Sitting_Scroll
13:30:41.597	-0.44533512	5.0854397	7.946598	0.01842064	0.0029743027	0.005654169	-0.4631713	5.257492	8.265265	Sitting_Scroll
13:30:41.630	-0.44533512	5.0854397	7.946598	0.01842064	0.0029743027	0.005654169	-0.4631713	5.257492	8.265265	Sitting_Scroll
13:30:41.663	-0.53871185	5.0567083	8.028004	0.02880535	0.015191607	-0.0028979448	-0.4633636	5.281103	8.250185	Sitting_Scroll
13:30:41.697	-0.53871185	5.0567083	8.028004	0.02880535	0.015191607	-0.0028979448	-0.4633636	5.281103	8.250185	Sitting_Scroll
13:30:41.730	-0.53871185	5.0567083	8.028004	0.02880535	0.015191607	-0.0028979448	-0.4633636	5.281103	8.250185	Sitting_Scroll
13:30:41.764	-0.53871185	5.0567083	8.028004	0.02880535	0.015191607	-0.0028979448	-0.4633636	5.281103	8.250185	Sitting_Scroll
13:30:41.798	-0.53871185	5.0567083	8.028004	0.02880535	0.015191607	-0.0028979448	-0.4633636	5.281103	8.250185	Sitting_Scroll
13:30:41.831	-0.43815228	5.1620564	7.7335076	0.051407363	-0.013519059	-0.0016762142	-0.49541485	5.342693	8.208565	Sitting_Scroll
13:30:41.864	-0.43815228	5.1620564	7.7335076	0.051407363	-0.013519059	-0.0016762142	-0.49541485	5.342693	8.208565	Sitting_Scroll
13:30:41.899	-0.43815228	5.1620564	7.7335076	0.051407363	-0.013519059	-0.0016762142	-0.49541485	5.342693	8.208565	Sitting_Scroll
13:30:41.931	-0.43815228	5.1620564	7.7335076	0.051407363	-0.013519059	-0.0016762142	-0.49541485	5.342693	8.208565	Sitting_Scroll
13:30:41.965	-0.43815228	5.1620564	7.7335076	0.051407363	-0.013519059	-0.0016762142	-0.49541485	5.342693	8.208565	Sitting_Scroll
13:30:41.999	-0.43815228	5.1620564	7.7335076	0.051407363	-0.013519059	-0.0016762142	-0.49541485	5.342693	8.208565	Sitting_Scroll
13:30:42.032	-0.36871833	5.1979704	7.9609637	0.016588045	0.0054177637	0.0007672467	-0.47920442	5.348754	8.205578	Sitting_Scroll
13:30:42.065	-0.36871833	5.1979704	7.9609637	0.016588045	0.0054177637	0.0007672467	-0.47920442	5.348754	8.205578	Sitting_Scroll
13:30:42.099	-0.36871833	5.1979704	7.9609637	0.016588045	0.0054177637	0.0007672467	-0.47920442	5.348754	8.205578	Sitting_Scroll
13:30:42.120	-0.36871833	5.1979704	7.9609637	0.016588045	0.0054177637	0.0007672467	-0.47920442	5.348754	8.205578	Sitting_Scroll
13:30:42.149	-0.36871833	5.1979704	7.9609637	0.016588045	0.0054177637	0.0007672467	-0.47920442	5.348754	8.205578	Sitting_Scroll
13:30:42.182	-0.36871833	5.1979704	7.9609637	0.016588045	0.0054177637	0.0007672467	-0.47920442	5.348754	8.205578	Sitting_Scroll
13:30:42.203	-0.55307746	5.255433	7.903501	0.07462025	-0.007410406	0.014206283	-0.5193315	5.3900685	8.17605	Sitting_Scroll
13:30:42.232	-0.55307746	5.255433	7.903501	0.07462025	-0.007410406	0.014206283	-0.5193315	5.3900685	8.17605	Sitting_Scroll
13:30:42.253	-0.55307746	5.255433	7.903501	0.07462025	-0.007410406	0.014206283	-0.5193315	5.3900685	8.17605	Sitting_Scroll
13:30:42.274	-0.55307746	5.255433	7.903501	0.07462025	-0.007410406	0.014206283	-0.5193315	5.3900685	8.17605	Sitting_Scroll
13:30:42.296	-0.55307746	5.255433	7.903501	0.07462025	-0.007410406	0.014206283	-0.5193315	5.3900685	8.17605	Sitting_Scroll
13:30:42.319	-0.55307746	5.255433	7.903501	0.07462025	-0.007410406	0.014206283	-0.5193315	5.3900685	8.17605	Sitting_Scroll
13:30:42.342	-0.55307746	5.255433	7.903501	0.07462025	-0.007410406	0.014206283	-0.5193315	5.3900685	8.17605	Sitting_Scroll
13:30:42.364	-0.55307746	5.255433	7.903501	0.07462025	-0.007410406	0.014206283	-0.5193315	5.3900685	8.17605	Sitting_Scroll
13:30:42.388	-0.53392327	5.272193	8.061523	-0.007846564	-0.006799541	0.001378112	-0.50545716	5.4179187	8.158493	Sitting_Scroll
13:30:42.411	-0.53392327	5.272193	8.061523	-0.007846564	-0.006799541	0.001378112	-0.50545716	5.4179187	8.158493	Sitting_Scroll
13:30:42.434	-0.53392327	5.272193	8.061523	-0.007846564	-0.006799541	0.001378112	-0.50545716	5.4179187	8.158493	Sitting_Scroll
13:30:42.458	-0.53392327	5.272193	8.061523	-0.007846564	-0.006799541	0.001378112	-0.50545716	5.4179187	8.158493	Sitting_Scroll
13:30:42.480	-0.53392327	5.272193	8.061523	-0.007846564	-0.006799541	0.001378112	-0.50545716	5.4179187	8.158493	Sitting_Scroll
13:30:42.503	-0.53392327	5.272193	8.061523	-0.007846564	-0.006799541	0.001378112	-0.50545716	5.4179187	8.158493	Sitting_Scroll
13:30:42.527	-0.53392327	5.272193	8.061523	-0.007846564	-0.006799541	0.001378112	-0.50545716	5.4179187	8.158493	Sitting_Scroll
13:30:42.549	-0.4740664	5.2482505	7.7670274	0.006814202	-0.0037452148	0.0044324384	-0.5210984	5.417255	8.15795	Sitting_Scroll
13:30:42.573	-0.4740664	5.2482505	7.7670274	0.006814202	-0.0037452148	0.0044324384	-0.5210984	5.417255	8.15795	Sitting_Scroll
13:30:42.596	-0.4740664	5.2482505	7.7670274	0.006814202	-0.0037452148	0.0044324384	-0.5210984	5.417255	8.15795	Sitting_Scroll
13:30:42.619	-0.4740664	5.2482505	7.7670274	0.006814202	-0.0037452148	0.0044324384	-0.5210984	5.417255	8.15795	Sitting_Scroll
13:30:42.642	-0.4740664	5.2482505	7.7670274	0.006814202	-0.0037452148	0.0044324384	-0.5210984	5.417255	8.15795	Sitting_Scroll
13:30:42.664	-0.4740664	5.2482505	7.7670274	0.006814202	-0.0037452148	0.0044324384	-0.5210984	5.417255	8.15795	Sitting_Scroll
13:30:42.687	-0.4740664	5.2482505	7.7670274	0.006814202	-0.0037452148	0.0044324384	-0.5210984	5.417255	8.15795	Sitting_Scroll
13:30:42.720	-0.4740664	5.2482505	7.7670274	0.006814202	-0.0037452148	0.0044324384	-0.5210984	5.417255	8.15795	Sitting_Scroll
13:30:42.754	-0.5147691	5.253039	7.929838	0.012922854	0.0023634376	0.0129845515	-0.51741153	5.414244	8.160185	Sitting_Scroll
13:30:42.788	-0.5147691	5.253039	7.929838	0.012922854	0.0023634376	0.0129845515	-0.51741153	5.414244	8.160185	Sitting_Scroll
13:30:42.821	-0.5147691	5.253039	7.929838	0.012922854	0.0023634376	0.0129845515	-0.51741153	5.414244	8.160185	Sitting_Scroll
13:30:42.855	-0.5147691	5.253039	7.929838	0.012922854	0.0023634376	0.0129845515	-0.51741153	5.414244	8.160185	Sitting_Scroll
13:30:42.888	-0.5147691	5.253039	7.929838	0.012922854	0.0023634376	0.0129845515	-0.51741153	5.414244	8.160185	Sitting_Scroll
13:30:42.921	-0.39266106	5.260222	7.881953	-0.051217996	-0.0013017539	0.010541091	-0.50117195	5.4113917	8.163088	Sitting_Scroll
13:30:42.955	-0.39266106	5.260222	7.881953	-0.051217996	-0.0013017539	0.010541091	-0.50117195	5.4113917	8.163088	Sitting_Scroll
13:30:42.978	-0.39266106	5.260222	7.881953	-0.051217996	-0.0013017539	0.010541091	-0.50117195	5.4113917	8.163088	Sitting_Scroll
13:30:43.002	-0.39266106	5.260222	7.881953	-0.051217996	-0.0013017539	0.010541091	-0.50117195	5.4113917	8.163088	Sitting_Scroll
13:30:43.026	-0.39266106	5.260222	7.881953	-0.051217996	-0.0013017539	0.010541091	-0.50117195	5.4113917	8.163088	Sitting_Scroll
13:30:43.049	-0.39266106	5.260222	7.881953	-0.051217996	-0.0013017539	0.010541091	-0.50117195	5.4113917	8.163088	Sitting_Scroll
13:30:43.072	-0.39266106	5.260222	7.881953	-0.051217996	-0.0013017539	0.010541091	-0.50117195	5.4113917	8.163088	Sitting_Scroll
13:30:43.096	-0.6296943	5.2458563	7.802942	0.028194485	0.0017525724	-0.0047305403	-0.50428027	5.3868175	8.179132	Sitting_Scroll
13:30:43.119	-0.6296943	5.2458563	7.802942	0.028194485	0.0017525724	-0.0047305403	-0.50428027	5.3868175	8.179132	Sitting_Scroll
13:30:43.142	-0.6296943	5.2458563	7.802942	0.028194485	0.0017525724	-0.0047305403	-0.50428027	5.3868175	8.179132	Sitting_Scroll
13:30:43.165	-0.6296943	5.2458563	7.802942	0.028194485	0.0017525724	-0.0047305403	-0.50428027	5.3868175	8.179132	Sitting_Scroll
13:30:43.188	-0.6296943	5.2458563	7.802942	0.028194485	0.0017525724	-0.0047305403	-0.50428027	5.3868175	8.179132	Sitting_Scroll
13:30:43.211	-0.6296943	5.2458563	7.802942	0.028194485	0.0017525724	-0.0047305403	-0.50428027	5.3868175	8.179132	Sitting_Scroll
13:30:43.234	-0.6296943	5.2458563	7.802942	0.028194485	0.0017525724	-0.0047305403	-0.50428027	5.3868175	8.179132	Sitting_Scroll
13:30:43.258	-0.6296943	5.2458563	7.802942	0.028194485	0.0017525724	-0.0047305403	-0.50428027	5.3868175	8.179132	Sitting_Scroll
13:30:43.281	-0.4956149	5.111777	8.023215	-0.030448578	-0.032455884	-0.0022870796	-0.49121106	5.389556	8.178128	Sitting_Scroll
13:30:43.304	-0.4956149	5.111777	8.023215	-0.030448578	-0.032455884	-0.0022870796	-0.49121106	5.389556	8.178128	Sitting_Scroll
13:30:43.327	-0.4956149	5.111777	8.023215	-0.030448578	-0.032455884	-0.0022870796	-0.49121106	5.389556	8.178128	Sitting_Scroll
13:30:43.350	-0.4956149	5.111777	8.023215	-0.030448578	-0.032455884	-0.0022870796	-0.49121106	5.389556	8.178128	Sitting_Scroll
13:30:43.372	-0.4956149	5.111777	8.023215	-0.030448578	-0.032455884	-0.0022870796	-0.49121106	5.389556	8.178128	Sitting_Scroll
13:30:43.394	-0.4956149	5.111777	8.023215	-0.030448578	-0.032455884	-0.0022870796	-0.49121106	5.389556	8.178128	Sitting_Scroll
13:30:43.417	-0.4956149	5.111777	8.023215	-0.030448578	-0.032455884	-0.0022870796	-0.49121106	5.389556	8.178128	Sitting_Scroll
13:30:43.440	-0.4956149	5.111777	8.023215	-0.030448578	-0.032455884	-0.0022870796	-0.49121106	5.389556	8.178128	Sitting_Scroll
13:30:43.463	-0.46209505	5.3105016	7.965752	-0.016398678	0.03046324	0.005654169	-0.5157801	5.3635445	8.1937	Sitting_Scroll
13:30:43.487	-0.46209505	5.3105016	7.965752	-0.016398678	0.03046324	0.005654169	-0.5157801	5.3635445	8.1937	Sitting_Scroll
13:30:43.509	-0.46209505	5.3105016	7.965752	-0.016398678	0.03046324	0.005654169	-0.5157801	5.3635445	8.1937	Sitting_Scroll
13:30:43.532	-0.46209505	5.3105016	7.965752	-0.016398678	0.03046324	0.005654169	-0.5157801	5.3635445	8.1937	Sitting_Scroll
13:30:43.555	-0.46209505	5.3105016	7.965752	-0.016398678	0.03046324	0.005654169	-0.5157801	5.3635445	8.1937	Sitting_Scroll
13:30:43.579	-0.46209505	5.3105016	7.965752	-0.016398678	0.03046324	0.005654169	-0.5157801	5.3635445	8.1937	Sitting_Scroll
13:30:43.602	-0.46209505	5.3105016	7.965752	-0.016398678	0.03046324	0.005654169	-0.5157801	5.3635445	8.1937	Sitting_Scroll
13:30:43.626	-0.46209505	5.3105016	7.965752	-0.016398678	0.03046324	0.005654169	-0.5157801	5.3635445	8.1937	Sitting_Scroll
13:30:43.649	-0.6440599	5.1452966	8.28898	0.006814202	0.007861225	-0.0022870796	-0.53886336	5.342544	8.205925	Sitting_Scroll
13:30:43.671	-0.6440599	5.1452966	8.28898	0.006814202	0.007861225	-0.0022870796	-0.53886336	5.342544	8.205925	Sitting_Scroll
13:30:43.695	-0.6440599	5.1452966	8.28898	0.006814202	0.007861225	-0.0022870796	-0.53886336	5.342544	8.205925	Sitting_Scroll
13:30:43.718	-0.6440599	5.1452966	8.28898	0.006814202	0.007861225	-0.0022870796	-0.53886336	5.342544	8.205925	Sitting_Scroll
13:30:43.741	-0.6440599	5.1452966	8.28898	0.006814202	0.007861225	-0.0022870796	-0.53886336	5.342544	8.205925	Sitting_Scroll
13:30:43.764	-0.6440599	5.1452966	8.28898	0.006814202	0.007861225	-0.0022870796	-0.53886336	5.342544	8.205925	Sitting_Scroll
13:30:43.787	-0.6440599	5.1452966	8.28898	0.006814202	0.007861225	-0.0022870796	-0.53886336	5.342544	8.205925	Sitting_Scroll
13:30:43.811	-0.6201172	5.1620564	7.867587	-0.0127334865	-0.00435608	0.001378112	-0.5444084	5.3643794	8.191301	Sitting_Scroll
13:30:43.834	-0.6201172	5.1620564	7.867587	-0.0127334865	-0.00435608	0.001378112	-0.5444084	5.3643794	8.191301	Sitting_Scroll
13:30:43.857	-0.6201172	5.1620564	7.867587	-0.0127334865	-0.00435608	0.001378112	-0.5444084	5.3643794	8.191301	Sitting_Scroll
13:30:43.880	-0.6201172	5.1620564	7.867587	-0.0127334865	-0.00435608	0.001378112	-0.5444084	5.3643794	8.191301	Sitting_Scroll
13:30:43.903	-0.6201172	5.1620564	7.867587	-0.0127334865	-0.00435608	0.001378112	-0.5444084	5.3643794	8.191301	Sitting_Scroll
13:30:43.926	-0.6201172	5.1620564	7.867587	-0.0127334865	-0.00435608	0.001378112	-0.5444084	5.3643794	8.191301	Sitting_Scroll
13:30:43.948	-0.6201172	5.1620564	7.867587	-0.0127334865	-0.00435608	0.001378112	-0.5444084	5.3643794	8.191301	Sitting_Scroll
13:30:43.971	-0.6201172	5.1620564	7.867587	-0.0127334865	-0.00435608	0.001378112	-0.5444084	5.3643794	8.191301	Sitting_Scroll
13:30:43.993	-0.53871185	5.262616	7.881953	0.021474969	0.0011417072	0.015428013	-0.5429881	5.3706646	8.187275	Sitting_Scroll
13:30:44.016	-0.53871185	5.262616	7.881953	0.021474969	0.0011417072	0.015428013	-0.5429881	5.3706646	8.187275	Sitting_Scroll
13:30:44.039	-0.53871185	5.262616	7.881953	0.021474969	0.0011417072	0.015428013	-0.5429881	5.3706646	8.187275	Sitting_Scroll
13:30:44.062	-0.53871185	5.262616	7.881953	0.021474969	0.0011417072	0.015428013	-0.5429881	5.3706646	8.187275	Sitting_Scroll
13:30:44.086	-0.53871185	5.262616	7.881953	0.021474969	0.0011417072	0.015428013	-0.5429881	5.3706646	8.187275	Sitting_Scroll
13:30:44.109	-0.53871185	5.262616	7.881953	0.021474969	0.0011417072	0.015428013	-0.5429881	5.3706646	8.187275	Sitting_Scroll
13:30:44.132	-0.53871185	5.262616	7.881953	0.021474969	0.0011417072	0.015428013	-0.5429881	5.3706646	8.187275	Sitting_Scroll
13:30:44.156	-0.53871185	5.262616	7.881953	0.021474969	0.0011417072	0.015428013	-0.5429881	5.3706646	8.187275	Sitting_Scroll
13:30:44.179	-0.5554718	5.3368387	7.8101244	0.0037598754	0.03657189	-0.0022870796	-0.5335443	5.3789682	8.182445	Sitting_Scroll
13:30:44.202	-0.5554718	5.3368387	7.8101244	0.0037598754	0.03657189	-0.0022870796	-0.5335443	5.3789682	8.182445	Sitting_Scroll
13:30:44.224	-0.5554718	5.3368387	7.8101244	0.0037598754	0.03657189	-0.0022870796	-0.5335443	5.3789682	8.182445	Sitting_Scroll
13:30:44.250	-0.5554718	5.3368387	7.8101244	0.0037598754	0.03657189	-0.0022870796	-0.5335443	5.3789682	8.182445	Sitting_Scroll
13:30:44.274	-0.5554718	5.3368387	7.8101244	0.0037598754	0.03657189	-0.0022870796	-0.5335443	5.3789682	8.182445	Sitting_Scroll
13:30:44.297	-0.5554718	5.3368387	7.8101244	0.0037598754	0.03657189	-0.0022870796	-0.5335443	5.3789682	8.182445	Sitting_Scroll
13:30:44.320	-0.5554718	5.3368387	7.8101244	0.0037598754	0.03657189	-0.0022870796	-0.5335443	5.3789682	8.182445	Sitting_Scroll
13:30:44.343	-0.5554718	5.3368387	7.8101244	0.0037598754	0.03657189	-0.0022870796	-0.5335443	5.3789682	8.182445	Sitting_Scroll
13:30:44.367	-0.60335726	5.1859994	8.018426	-0.011511756	0.018245934	0.0062650335	-0.5406361	5.37861	8.182212	Sitting_Scroll
13:30:44.390	-0.60335726	5.1859994	8.018426	-0.011511756	0.018245934	0.0062650335	-0.5406361	5.37861	8.182212	Sitting_Scroll
13:30:44.413	-0.60335726	5.1859994	8.018426	-0.011511756	0.018245934	0.0062650335	-0.5406361	5.37861	8.182212	Sitting_Scroll
13:30:44.436	-0.60335726	5.1859994	8.018426	-0.011511756	0.018245934	0.0062650335	-0.5406361	5.37861	8.182212	Sitting_Scroll
13:30:44.459	-0.60335726	5.1859994	8.018426	-0.011511756	0.018245934	0.0062650335	-0.5406361	5.37861	8.182212	Sitting_Scroll
13:30:44.482	-0.60335726	5.1859994	8.018426	-0.011511756	0.018245934	0.0062650335	-0.5406361	5.37861	8.182212	Sitting_Scroll
13:30:44.506	-0.60335726	5.1859994	8.018426	-0.011511756	0.018245934	0.0062650335	-0.5406361	5.37861	8.182212	Sitting_Scroll
13:30:44.529	-0.531529	5.195576	7.8891354	-0.005403103	-0.020238576	-0.005341406	-0.52131045	5.3928623	8.174083	Sitting_Scroll
13:30:44.551	-0.531529	5.195576	7.8891354	-0.005403103	-0.020238576	-0.005341406	-0.52131045	5.3928623	8.174083	Sitting_Scroll
13:30:44.575	-0.531529	5.195576	7.8891354	-0.005403103	-0.020238576	-0.005341406	-0.52131045	5.3928623	8.174083	Sitting_Scroll
13:30:44.596	-0.531529	5.195576	7.8891354	-0.005403103	-0.020238576	-0.005341406	-0.52131045	5.3928623	8.174083	Sitting_Scroll
13:30:44.617	-0.531529	5.195576	7.8891354	-0.005403103	-0.020238576	-0.005341406	-0.52131045	5.3928623	8.174083	Sitting_Scroll
13:30:44.638	-0.531529	5.195576	7.8891354	-0.005403103	-0.020238576	-0.005341406	-0.52131045	5.3928623	8.174083	Sitting_Scroll
13:30:44.658	-0.531529	5.195576	7.8891354	-0.005403103	-0.020238576	-0.005341406	-0.52131045	5.3928623	8.174083	Sitting_Scroll
13:30:44.679	-0.531529	5.195576	7.8891354	-0.005403103	-0.020238576	-0.005341406	-0.52131045	5.3928623	8.174083	Sitting_Scroll
13:30:44.700	-0.531529	5.195576	7.8891354	-0.005403103	-0.020238576	-0.005341406	-0.52131045	5.3928623	8.174083	Sitting_Scroll
13:30:44.721	-0.44294083	5.296136	7.9920893	0.012922854	0.0048068985	-0.00350881	-0.48580462	5.3915834	8.177112	Sitting_Scroll
13:30:44.749	-0.44294083	5.296136	7.9920893	0.012922854	0.0048068985	-0.00350881	-0.48580462	5.3915834	8.177112	Sitting_Scroll
13:30:44.770	-0.44294083	5.296136	7.9920893	0.012922854	0.0048068985	-0.00350881	-0.48580462	5.3915834	8.177112	Sitting_Scroll
13:30:44.792	-0.44294083	5.296136	7.9920893	0.012922854	0.0048068985	-0.00350881	-0.48580462	5.3915834	8.177112	Sitting_Scroll
13:30:44.813	-0.44294083	5.296136	7.9920893	0.012922854	0.0048068985	-0.00350881	-0.48580462	5.3915834	8.177112	Sitting_Scroll
13:30:44.834	-0.44294083	5.296136	7.9920893	0.012922854	0.0048068985	-0.00350881	-0.48580462	5.3915834	8.177112	Sitting_Scroll
13:30:44.855	-0.44294083	5.296136	7.9920893	0.012922854	0.0048068985	-0.00350881	-0.48580462	5.3915834	8.177112	Sitting_Scroll
13:30:44.878	-0.44294083	5.296136	7.9920893	0.012922854	0.0048068985	-0.00350881	-0.48580462	5.3915834	8.177112	Sitting_Scroll
13:30:44.899	-0.4956149	5.279376	7.937021	-0.011511756	0.0023634376	-0.0022870796	-0.48599696	5.404239	8.168743	Sitting_Scroll
13:30:44.920	-0.4956149	5.279376	7.937021	-0.011511756	0.0023634376	-0.0022870796	-0.48599696	5.404239	8.168743	Sitting_Scroll
13:30:44.941	-0.4956149	5.279376	7.937021	-0.011511756	0.0023634376	-0.0022870796	-0.48599696	5.404239	8.168743	Sitting_Scroll
13:30:44.963	-0.4956149	5.279376	7.937021	-0.011511756	0.0023634376	-0.0022870796	-0.48599696	5.404239	8.168743	Sitting_Scroll
13:30:44.984	-0.4956149	5.279376	7.937021	-0.011511756	0.0023634376	-0.0022870796	-0.48599696	5.404239	8.168743	Sitting_Scroll
13:30:45.005	-0.4956149	5.279376	7.937021	-0.011511756	0.0023634376	-0.0022870796	-0.48599696	5.404239	8.168743	Sitting_Scroll
13:30:45.027	-0.4956149	5.279376	7.937021	-0.011511756	0.0023634376	-0.0022870796	-0.48599696	5.404239	8.168743	Sitting_Scroll
13:30:45.048	-0.4956149	5.279376	7.937021	-0.011511756	0.0023634376	-0.0022870796	-0.48599696	5.404239	8.168743	Sitting_Scroll
13:30:45.070	-0.409421	5.2075477	7.92505	0.011701124	-0.007410406	0.0074867643	-0.4811275	5.4051814	8.168406	Sitting_Scroll
13:30:45.091	-0.409421	5.2075477	7.92505	0.011701124	-0.007410406	0.0074867643	-0.4811275	5.4051814	8.168406	Sitting_Scroll
13:30:45.113	-0.409421	5.2075477	7.92505	0.011701124	-0.007410406	0.0074867643	-0.4811275	5.4051814	8.168406	Sitting_Scroll
13:30:45.134	-0.409421	5.2075477	7.92505	0.011701124	-0.007410406	0.0074867643	-0.4811275	5.4051814	8.168406	Sitting_Scroll
13:30:45.155	-0.409421	5.2075477	7.92505	0.011701124	-0.007410406	0.0074867643	-0.4811275	5.4051814	8.168406	Sitting_Scroll
13:30:45.177	-0.409421	5.2075477	7.92505	0.011701124	-0.007410406	0.0074867643	-0.4811275	5.4051814	8.168406	Sitting_Scroll
13:30:45.198	-0.409421	5.2075477	7.92505	0.011701124	-0.007410406	0.0074867643	-0.4811275	5.4051814	8.168406	Sitting_Scroll
13:30:45.220	-0.409421	5.2075477	7.92505	0.011701124	-0.007410406	0.0074867643	-0.4811275	5.4051814	8.168406	Sitting_Scroll
13:30:45.241	-0.409421	5.2075477	7.92505	0.011701124	-0.007410406	0.0074867643	-0.4811275	5.4051814	8.168406	Sitting_Scroll
13:30:45.262	-0.409421	5.233885	7.798153	-0.0017379116	-0.012297328	0.0032107076	-0.47657803	5.4109735	8.164839	Sitting_Scroll
13:30:45.284	-0.409421	5.233885	7.798153	-0.0017379116	-0.012297328	0.0032107076	-0.47657803	5.4109735	8.164839	Sitting_Scroll
13:30:45.305	-0.409421	5.233885	7.798153	-0.0017379116	-0.012297328	0.0032107076	-0.47657803	5.4109735	8.164839	Sitting_Scroll
13:30:45.326	-0.409421	5.233885	7.798153	-0.0017379116	-0.012297328	0.0032107076	-0.47657803	5.4109735	8.164839	Sitting_Scroll
13:30:45.347	-0.409421	5.233885	7.798153	-0.0017379116	-0.012297328	0.0032107076	-0.47657803	5.4109735	8.164839	Sitting_Scroll
13:30:45.368	-0.409421	5.233885	7.798153	-0.0017379116	-0.012297328	0.0032107076	-0.47657803	5.4109735	8.164839	Sitting_Scroll
13:30:45.389	-0.409421	5.233885	7.798153	-0.0017379116	-0.012297328	0.0032107076	-0.47657803	5.4109735	8.164839	Sitting_Scroll
13:30:45.410	-0.409421	5.233885	7.798153	-0.0017379116	-0.012297328	0.0032107076	-0.47657803	5.4109735	8.164839	Sitting_Scroll
13:30:45.431	-0.38068968	5.2650104	7.843644	-0.002348777	-0.0049669454	0.009930225	-0.49191254	5.399748	8.171357	Sitting_Scroll
13:30:45.452	-0.38068968	5.2650104	7.843644	-0.002348777	-0.0049669454	0.009930225	-0.49191254	5.399748	8.171357	Sitting_Scroll
13:30:45.474	-0.38068968	5.2650104	7.843644	-0.002348777	-0.0049669454	0.009930225	-0.49191254	5.399748	8.171357	Sitting_Scroll
13:30:45.495	-0.38068968	5.2650104	7.843644	-0.002348777	-0.0049669454	0.009930225	-0.49191254	5.399748	8.171357	Sitting_Scroll
13:30:45.516	-0.38068968	5.2650104	7.843644	-0.002348777	-0.0049669454	0.009930225	-0.49191254	5.399748	8.171357	Sitting_Scroll
13:30:45.537	-0.38068968	5.2650104	7.843644	-0.002348777	-0.0049669454	0.009930225	-0.49191254	5.399748	8.171357	Sitting_Scroll
13:30:45.558	-0.38068968	5.2650104	7.843644	-0.002348777	-0.0049669454	0.009930225	-0.49191254	5.399748	8.171357	Sitting_Scroll
13:30:45.581	-0.38068968	5.2650104	7.843644	-0.002348777	-0.0049669454	0.009930225	-0.49191254	5.399748	8.171357	Sitting_Scroll
13:30:45.602	-0.38068968	5.2650104	7.843644	-0.002348777	-0.0049669454	0.009930225	-0.49191254	5.399748	8.171357	Sitting_Scroll
13:30:45.624	-0.36871833	5.183605	8.035186	-0.013955217	0.017024204	-0.0016762142	-0.4875294	5.3983364	8.172553	Sitting_Scroll
13:30:45.645	-0.36871833	5.183605	8.035186	-0.013955217	0.017024204	-0.0016762142	-0.4875294	5.3983364	8.172553	Sitting_Scroll
13:30:45.667	-0.36871833	5.183605	8.035186	-0.013955217	0.017024204	-0.0016762142	-0.4875294	5.3983364	8.172553	Sitting_Scroll
13:30:45.688	-0.36871833	5.183605	8.035186	-0.013955217	0.017024204	-0.0016762142	-0.4875294	5.3983364	8.172553	Sitting_Scroll
13:30:45.710	-0.36871833	5.183605	8.035186	-0.013955217	0.017024204	-0.0016762142	-0.4875294	5.3983364	8.172553	Sitting_Scroll
13:30:45.731	-0.36871833	5.183605	8.035186	-0.013955217	0.017024204	-0.0016762142	-0.4875294	5.3983364	8.172553	Sitting_Scroll
13:30:45.752	-0.36871833	5.183605	8.035186	-0.013955217	0.017024204	-0.0016762142	-0.4875294	5.3983364	8.172553	Sitting_Scroll
13:30:45.774	-0.36871833	5.183605	8.035186	-0.013955217	0.017024204	-0.0016762142	-0.4875294	5.3983364	8.172553	Sitting_Scroll
13:30:45.795	-0.4285752	5.2578273	7.970541	-0.005403103	-0.0031343496	0.0148171475	-0.50138545	5.3978834	8.172014	Sitting_Scroll
13:30:45.816	-0.4285752	5.2578273	7.970541	-0.005403103	-0.0031343496	0.0148171475	-0.50138545	5.3978834	8.172014	Sitting_Scroll
13:30:45.839	-0.4285752	5.2578273	7.970541	-0.005403103	-0.0031343496	0.0148171475	-0.50138545	5.3978834	8.172014	Sitting_Scroll
13:30:45.860	-0.4285752	5.2578273	7.970541	-0.005403103	-0.0031343496	0.0148171475	-0.50138545	5.3978834	8.172014	Sitting_Scroll
13:30:45.882	-0.4285752	5.2578273	7.970541	-0.005403103	-0.0031343496	0.0148171475	-0.50138545	5.3978834	8.172014	Sitting_Scroll
13:30:45.903	-0.4285752	5.2578273	7.970541	-0.005403103	-0.0031343496	0.0148171475	-0.50138545	5.3978834	8.172014	Sitting_Scroll
13:30:45.926	-0.4285752	5.2578273	7.970541	-0.005403103	-0.0031343496	0.0148171475	-0.50138545	5.3978834	8.172014	Sitting_Scroll
13:30:45.948	-0.4285752	5.2578273	7.970541	-0.005403103	-0.0031343496	0.0148171475	-0.50138545	5.3978834	8.172014	Sitting_Scroll
13:30:45.981	-0.5123748	5.3009243	8.001666	0.013533719	0.015802473	-0.0047305403	-0.520113	5.4060483	8.1654415	Sitting_Scroll
13:30:46.014	-0.5123748	5.3009243	8.001666	0.013533719	0.015802473	-0.0047305403	-0.520113	5.4060483	8.1654415	Sitting_Scroll
13:30:46.048	-0.5123748	5.3009243	8.001666	0.013533719	0.015802473	-0.0047305403	-0.520113	5.4060483	8.1654415	Sitting_Scroll
13:30:46.081	-0.5123748	5.3009243	8.001666	0.013533719	0.015802473	-0.0047305403	-0.520113	5.4060483	8.1654415	Sitting_Scroll
13:30:46.115	-0.5123748	5.3009243	8.001666	0.013533719	0.015802473	-0.0047305403	-0.520113	5.4060483	8.1654415	Sitting_Scroll
13:30:46.149	-0.52913475	5.320079	7.937021	-0.045720212	0.0017525724	0.003821573	-0.5346699	5.4340878	8.145867	Sitting_Scroll
13:30:46.182	-0.52913475	5.320079	7.937021	-0.045720212	0.0017525724	0.003821573	-0.5346699	5.4340878	8.145867	Sitting_Scroll
13:30:46.215	-0.52913475	5.320079	7.937021	-0.045720212	0.0017525724	0.003821573	-0.5346699	5.4340878	8.145867	Sitting_Scroll
13:30:46.236	-0.52913475	5.320079	7.937021	-0.045720212	0.0017525724	0.003821573	-0.5346699	5.4340878	8.145867	Sitting_Scroll
13:30:46.257	-0.52913475	5.320079	7.937021	-0.045720212	0.0017525724	0.003821573	-0.5346699	5.4340878	8.145867	Sitting_Scroll
13:30:46.277	-0.52913475	5.320079	7.937021	-0.045720212	0.0017525724	0.003821573	-0.5346699	5.4340878	8.145867	Sitting_Scroll
13:30:46.299	-0.52913475	5.320079	7.937021	-0.045720212	0.0017525724	0.003821573	-0.5346699	5.4340878	8.145867	Sitting_Scroll
13:30:46.320	-0.52913475	5.320079	7.937021	-0.045720212	0.0017525724	0.003821573	-0.5346699	5.4340878	8.145867	Sitting_Scroll
13:30:46.341	-0.55307746	5.2650104	7.848433	-0.011511756	-0.016573384	-0.005341406	-0.521909	5.42799	8.150757	Sitting_Scroll
13:30:46.362	-0.55307746	5.2650104	7.848433	-0.011511756	-0.016573384	-0.005341406	-0.521909	5.42799	8.150757	Sitting_Scroll
13:30:46.383	-0.55307746	5.2650104	7.848433	-0.011511756	-0.016573384	-0.005341406	-0.521909	5.42799	8.150757	Sitting_Scroll
13:30:46.404	-0.55307746	5.2650104	7.848433	-0.011511756	-0.016573384	-0.005341406	-0.521909	5.42799	8.150757	Sitting_Scroll
13:30:46.426	-0.55307746	5.2650104	7.848433	-0.011511756	-0.016573384	-0.005341406	-0.521909	5.42799	8.150757	Sitting_Scroll
13:30:46.446	-0.55307746	5.2650104	7.848433	-0.011511756	-0.016573384	-0.005341406	-0.521909	5.42799	8.150757	Sitting_Scroll
13:30:46.467	-0.55307746	5.2650104	7.848433	-0.011511756	-0.016573384	-0.005341406	-0.521909	5.42799	8.150757	Sitting_Scroll
13:30:46.487	-0.55307746	5.2650104	7.848433	-0.011511756	-0.016573384	-0.005341406	-0.521909	5.42799	8.150757	Sitting_Scroll
13:30:46.507	-0.50998056	5.2482505	7.886741	-0.0047922377	-0.010464733	-0.0022870796	-0.5131792	5.4184165	8.157683	Sitting_Scroll
13:30:46.528	-0.50998056	5.2482505	7.886741	-0.0047922377	-0.010464733	-0.0022870796	-0.5131792	5.4184165	8.157683	Sitting_Scroll
13:30:46.549	-0.50998056	5.2482505	7.886741	-0.0047922377	-0.010464733	-0.0022870796	-0.5131792	5.4184165	8.157683	Sitting_Scroll
13:30:46.570	-0.50998056	5.2482505	7.886741	-0.0047922377	-0.010464733	-0.0022870796	-0.5131792	5.4184165	8.157683	Sitting_Scroll
13:30:46.590	-0.50998056	5.2482505	7.886741	-0.0047922377	-0.010464733	-0.0022870796	-0.5131792	5.4184165	8.157683	Sitting_Scroll
13:30:46.611	-0.50998056	5.2482505	7.886741	-0.0047922377	-0.010464733	-0.0022870796	-0.5131792	5.4184165	8.157683	Sitting_Scroll
13:30:46.632	-0.50998056	5.2482505	7.886741	-0.0047922377	-0.010464733	-0.0022870796	-0.5131792	5.4184165	8.157683	Sitting_Scroll
13:30:46.653	-0.50998056	5.2482505	7.886741	-0.0047922377	-0.010464733	-0.0022870796	-0.5131792	5.4184165	8.157683	Sitting_Scroll
13:30:46.674	-0.50998056	5.2482505	7.886741	-0.0047922377	-0.010464733	-0.0022870796	-0.5131792	5.4184165	8.157683	Sitting_Scroll
13:30:46.695	-0.5818088	5.279376	7.8316727	-0.0005161811	0.013359012	-0.0047305403	-0.5156207	5.4186244	8.15739	Sitting_Scroll
13:30:46.716	-0.5818088	5.279376	7.8316727	-0.0005161811	0.013359012	-0.0047305403	-0.5156207	5.4186244	8.15739	Sitting_Scroll
13:30:46.738	-0.5818088	5.279376	7.8316727	-0.0005161811	0.013359012	-0.0047305403	-0.5156207	5.4186244	8.15739	Sitting_Scroll
13:30:46.759	-0.5818088	5.279376	7.8316727	-0.0005161811	0.013359012	-0.0047305403	-0.5156207	5.4186244	8.15739	Sitting_Scroll
13:30:46.781	-0.5818088	5.279376	7.8316727	-0.0005161811	0.013359012	-0.0047305403	-0.5156207	5.4186244	8.15739	Sitting_Scroll
13:30:46.803	-0.5818088	5.279376	7.8316727	-0.0005161811	0.013359012	-0.0047305403	-0.5156207	5.4186244	8.15739	Sitting_Scroll
13:30:46.824	-0.5818088	5.279376	7.8316727	-0.0005161811	0.013359012	-0.0047305403	-0.5156207	5.4186244	8.15739	Sitting_Scroll
13:30:46.846	-0.5818088	5.279376	7.8316727	-0.0005161811	0.013359012	-0.0047305403	-0.5156207	5.4186244	8.15739	Sitting_Scroll
13:30:46.867	-0.45730647	5.288953	7.9681463	0.0013164146	0.009693821	0.016038878	-0.512402	5.418642	8.157581	Sitting_Scroll
13:30:46.889	-0.45730647	5.288953	7.9681463	0.0013164146	0.009693821	0.016038878	-0.512402	5.418642	8.157581	Sitting_Scroll
13:30:46.910	-0.45730647	5.288953	7.9681463	0.0013164146	0.009693821	0.016038878	-0.512402	5.418642	8.157581	Sitting_Scroll
13:30:46.931	-0.45730647	5.288953	7.9681463	0.0013164146	0.009693821	0.016038878	-0.512402	5.418642	8.157581	Sitting_Scroll
13:30:46.953	-0.45730647	5.288953	7.9681463	0.0013164146	0.009693821	0.016038878	-0.512402	5.418642	8.157581	Sitting_Scroll
13:30:46.974	-0.45730647	5.288953	7.9681463	0.0013164146	0.009693821	0.016038878	-0.512402	5.418642	8.157581	Sitting_Scroll
13:30:46.995	-0.45730647	5.288953	7.9681463	0.0013164146	0.009693821	0.016038878	-0.512402	5.418642	8.157581	Sitting_Scroll
13:30:47.016	-0.45730647	5.288953	7.9681463	0.0013164146	0.009693821	0.016038878	-0.512402	5.418642	8.157581	Sitting_Scroll
13:30:47.037	-0.45730647	5.288953	7.9681463	0.0013164146	0.009693821	0.016038878	-0.512402	5.418642	8.157581	Sitting_Scroll
13:30:47.058	-0.5602603	5.2865586	7.903501	0.004981606	0.015191607	0.001378112	-0.51331717	5.419083	8.157228	Sitting_Scroll
13:30:47.080	-0.5602603	5.2865586	7.903501	0.004981606	0.015191607	0.001378112	-0.51331717	5.419083	8.157228	Sitting_Scroll
13:30:47.101	-0.5602603	5.2865586	7.903501	0.004981606	0.015191607	0.001378112	-0.51331717	5.419083	8.157228	Sitting_Scroll
13:30:47.122	-0.5602603	5.2865586	7.903501	0.004981606	0.015191607	0.001378112	-0.51331717	5.419083	8.157228	Sitting_Scroll
13:30:47.143	-0.5602603	5.2865586	7.903501	0.004981606	0.015191607	0.001378112	-0.51331717	5.419083	8.157228	Sitting_Scroll
13:30:47.165	-0.5602603	5.2865586	7.903501	0.004981606	0.015191607	0.001378112	-0.51331717	5.419083	8.157228	Sitting_Scroll
13:30:47.186	-0.5602603	5.2865586	7.903501	0.004981606	0.015191607	0.001378112	-0.51331717	5.419083	8.157228	Sitting_Scroll
13:30:47.220	-0.5602603	5.2865586	7.903501	0.004981606	0.015191607	0.001378112	-0.51331717	5.419083	8.157228	Sitting_Scroll
13:30:47.254	-0.51955765	5.2243075	8.013638	-0.00967916	-0.0013017539	-0.00350881	-0.50117534	5.426795	8.152859	Sitting_Scroll
13:30:47.287	-0.51955765	5.2243075	8.013638	-0.00967916	-0.0013017539	-0.00350881	-0.50117534	5.426795	8.152859	Sitting_Scroll
13:30:47.322	-0.51955765	5.2243075	8.013638	-0.00967916	-0.0013017539	-0.00350881	-0.50117534	5.426795	8.152859	Sitting_Scroll
13:30:47.355	-0.51955765	5.2243075	8.013638	-0.00967916	-0.0013017539	-0.00350881	-0.50117534	5.426795	8.152859	Sitting_Scroll
13:30:47.388	-0.51955765	5.2243075	8.013638	-0.00967916	-0.0013017539	-0.00350881	-0.50117534	5.426795	8.152859	Sitting_Scroll
13:30:47.423	-0.4644893	5.3081074	8.042369	-0.0017379116	-0.0086321365	0.008708495	-0.5013774	5.4259434	8.153411	Sitting_Scroll
13:30:47.457	-0.4644893	5.3081074	8.042369	-0.0017379116	-0.0086321365	0.008708495	-0.5013774	5.4259434	8.153411	Sitting_Scroll
13:30:47.480	-0.4644893	5.3081074	8.042369	-0.0017379116	-0.0086321365	0.008708495	-0.5013774	5.4259434	8.153411	Sitting_Scroll
13:30:47.503	-0.4644893	5.3081074	8.042369	-0.0017379116	-0.0086321365	0.008708495	-0.5013774	5.4259434	8.153411	Sitting_Scroll
13:30:47.526	-0.4644893	5.3081074	8.042369	-0.0017379116	-0.0086321365	0.008708495	-0.5013774	5.4259434	8.153411	Sitting_Scroll
13:30:47.548	-0.4644893	5.3081074	8.042369	-0.0017379116	-0.0086321365	0.008708495	-0.5013774	5.4259434	8.153411	Sitting_Scroll
13:30:47.571	-0.4644893	5.3081074	8.042369	-0.0017379116	-0.0086321365	0.008708495	-0.5013774	5.4259434	8.153411	Sitting_Scroll
13:30:47.595	-0.4644893	5.212336	7.937021	-0.0017379116	0.0054177637	-0.0028979448	-0.49393186	5.429172	8.151717	Sitting_Scroll
13:30:47.618	-0.4644893	5.212336	7.937021	-0.0017379116	0.0054177637	-0.0028979448	-0.49393186	5.429172	8.151717	Sitting_Scroll
13:30:47.641	-0.4644893	5.212336	7.937021	-0.0017379116	0.0054177637	-0.0028979448	-0.49393186	5.429172	8.151717	Sitting_Scroll
13:30:47.664	-0.4644893	5.212336	7.937021	-0.0017379116	0.0054177637	-0.0028979448	-0.49393186	5.429172	8.151717	Sitting_Scroll
13:30:47.687	-0.4644893	5.212336	7.937021	-0.0017379116	0.0054177637	-0.0028979448	-0.49393186	5.429172	8.151717	Sitting_Scroll
13:30:47.711	-0.4644893	5.212336	7.937021	-0.0017379116	0.0054177637	-0.0028979448	-0.49393186	5.429172	8.151717	Sitting_Scroll
13:30:47.733	-0.4644893	5.212336	7.937021	-0.0017379116	0.0054177637	-0.0028979448	-0.49393186	5.429172	8.151717	Sitting_Scroll
13:30:47.756	-0.4644893	5.212336	7.937021	-0.0017379116	0.0054177637	-0.0028979448	-0.49393186	5.429172	8.151717	Sitting_Scroll
13:30:47.780	-0.5363176	5.2458563	7.8747697	-0.008457429	-0.0055778106	-0.0022870796	-0.4999163	5.4314113	8.149858	Sitting_Scroll
13:30:47.802	-0.5363176	5.2458563	7.8747697	-0.008457429	-0.0055778106	-0.0022870796	-0.4999163	5.4314113	8.149858	Sitting_Scroll
13:30:47.826	-0.5363176	5.2458563	7.8747697	-0.008457429	-0.0055778106	-0.0022870796	-0.4999163	5.4314113	8.149858	Sitting_Scroll
13:30:47.849	-0.5363176	5.2458563	7.8747697	-0.008457429	-0.0055778106	-0.0022870796	-0.4999163	5.4314113	8.149858	Sitting_Scroll
13:30:47.872	-0.5363176	5.2458563	7.8747697	-0.008457429	-0.0055778106	-0.0022870796	-0.4999163	5.4314113	8.149858	Sitting_Scroll
13:30:47.895	-0.5363176	5.2458563	7.8747697	-0.008457429	-0.0055778106	-0.0022870796	-0.4999163	5.4314113	8.149858	Sitting_Scroll
13:30:47.918	-0.5363176	5.2458563	7.8747697	-0.008457429	-0.0055778106	-0.0022870796	-0.4999163	5.4314113	8.149858	Sitting_Scroll
13:30:47.942	-0.5363176	5.2458563	7.8747697	-0.008457429	-0.0055778106	-0.0022870796	-0.4999163	5.4314113	8.149858	Sitting_Scroll
13:30:47.964	-0.505192	5.276982	7.843644	-0.023729062	0.007861225	-0.0022870796	-0.5038993	5.432948	8.148589	Sitting_Scroll
13:30:47.987	-0.505192	5.276982	7.843644	-0.023729062	0.007861225	-0.0022870796	-0.5038993	5.432948	8.148589	Sitting_Scroll
13:30:48.009	-0.505192	5.276982	7.843644	-0.023729062	0.007861225	-0.0022870796	-0.5038993	5.432948	8.148589	Sitting_Scroll
13:30:48.032	-0.505192	5.276982	7.843644	-0.023729062	0.007861225	-0.0022870796	-0.5038993	5.432948	8.148589	Sitting_Scroll
13:30:48.056	-0.505192	5.276982	7.843644	-0.023729062	0.007861225	-0.0022870796	-0.5038993	5.432948	8.148589	Sitting_Scroll
13:30:48.079	-0.505192	5.276982	7.843644	-0.023729062	0.007861225	-0.0022870796	-0.5038993	5.432948	8.148589	Sitting_Scroll
13:30:48.102	-0.505192	5.276982	7.843644	-0.023729062	0.007861225	-0.0022870796	-0.5038993	5.432948	8.148589	Sitting_Scroll
13:30:48.125	-0.505192	5.276982	7.843644	-0.023729062	0.007861225	-0.0022870796	-0.5038993	5.432948	8.148589	Sitting_Scroll
13:30:48.149	-0.5147691	5.238673	7.9585695	-0.007846564	-0.011686463	-0.0022870796	-0.4977543	5.4153924	8.160642	Sitting_Scroll
13:30:48.173	-0.5147691	5.238673	7.9585695	-0.007846564	-0.011686463	-0.0022870796	-0.4977543	5.4153924	8.160642	Sitting_Scroll
13:30:48.196	-0.5147691	5.238673	7.9585695	-0.007846564	-0.011686463	-0.0022870796	-0.4977543	5.4153924	8.160642	Sitting_Scroll
13:30:48.218	-0.5147691	5.238673	7.9585695	-0.007846564	-0.011686463	-0.0022870796	-0.4977543	5.4153924	8.160642	Sitting_Scroll
13:30:48.239	-0.5147691	5.238673	7.9585695	-0.007846564	-0.011686463	-0.0022870796	-0.4977543	5.4153924	8.160642	Sitting_Scroll
13:30:48.261	-0.5147691	5.238673	7.9585695	-0.007846564	-0.011686463	-0.0022870796	-0.4977543	5.4153924	8.160642	Sitting_Scroll
13:30:48.284	-0.5147691	5.238673	7.9585695	-0.007846564	-0.011686463	-0.0022870796	-0.4977543	5.4153924	8.160642	Sitting_Scroll
13:30:48.307	-0.5147691	5.238673	7.9585695	-0.0041813725	-0.012908193	-0.001065349	-0.49411935	5.4001446	8.170962	Sitting_Scroll
13:30:48.330	-0.46927786	5.288953	8.061523	-0.0041813725	-0.012908193	-0.001065349	-0.49411935	5.4001446	8.170962	Sitting_Scroll
13:30:48.352	-0.46927786	5.288953	8.061523	-0.0041813725	-0.012908193	-0.001065349	-0.49411935	5.4001446	8.170962	Sitting_Scroll
13:30:48.376	-0.46927786	5.288953	8.061523	-0.0041813725	-0.012908193	-0.001065349	-0.49411935	5.4001446	8.170962	Sitting_Scroll
13:30:48.399	-0.46927786	5.288953	8.061523	-0.0041813725	-0.012908193	-0.001065349	-0.49411935	5.4001446	8.170962	Sitting_Scroll
13:30:48.421	-0.46927786	5.288953	8.061523	-0.0041813725	-0.012908193	-0.001065349	-0.49411935	5.4001446	8.170962	Sitting_Scroll
13:30:48.444	-0.46927786	5.288953	8.061523	-0.0041813725	-0.012908193	-0.001065349	-0.49411935	5.4001446	8.170962	Sitting_Scroll
13:30:48.467	-0.46927786	5.288953	8.061523	-0.0041813725	-0.012908193	-0.001065349	-0.49411935	5.4001446	8.170962	Sitting_Scroll
13:30:48.490	-0.47167215	5.2290964	7.9418097	-0.00967916	-0.006799541	-0.001065349	-0.48252812	5.3982086	8.172936	Sitting_Scroll
13:30:48.513	-0.47167215	5.2290964	7.9418097	-0.00967916	-0.006799541	-0.001065349	-0.48252812	5.3982086	8.172936	Sitting_Scroll
13:30:48.537	-0.47167215	5.2290964	7.9418097	-0.00967916	-0.006799541	-0.001065349	-0.48252812	5.3982086	8.172936	Sitting_Scroll
13:30:48.559	-0.47167215	5.2290964	7.9418097	-0.00967916	-0.006799541	-0.001065349	-0.48252812	5.3982086	8.172936	Sitting_Scroll
13:30:48.581	-0.47167215	5.2290964	7.9418097	-0.00967916	-0.006799541	-0.001065349	-0.48252812	5.3982086	8.172936	Sitting_Scroll
13:30:48.603	-0.47167215	5.2290964	7.9418097	-0.00967916	-0.006799541	-0.001065349	-0.48252812	5.3982086	8.172936	Sitting_Scroll
13:30:48.627	-0.47167215	5.2290964	7.9418097	-0.00967916	-0.006799541	-0.001065349	-0.48252812	5.3982086	8.172936	Sitting_Scroll
13:30:48.650	-0.47167215	5.2290964	7.9418097	-0.00967916	-0.006799541	-0.001065349	-0.48252812	5.3982086	8.172936	Sitting_Scroll
13:30:48.673	-0.5123748	5.2482505	7.901107	-0.00967916	-0.010464733	0.013595417	-0.48717228	5.3891335	8.178646	Sitting_Scroll
13:30:48.696	-0.5123748	5.2482505	7.901107	-0.00967916	-0.010464733	0.013595417	-0.48717228	5.3891335	8.178646	Sitting_Scroll
13:30:48.719	-0.5123748	5.2482505	7.901107	-0.00967916	-0.010464733	0.013595417	-0.48717228	5.3891335	8.178646	Sitting_Scroll
13:30:48.742	-0.5123748	5.2482505	7.901107	-0.00967916	-0.010464733	0.013595417	-0.48717228	5.3891335	8.178646	Sitting_Scroll
13:30:48.764	-0.5123748	5.2482505	7.901107	-0.00967916	-0.010464733	0.013595417	-0.48717228	5.3891335	8.178646	Sitting_Scroll
13:30:48.788	-0.5123748	5.2482505	7.901107	-0.00967916	-0.010464733	0.013595417	-0.48717228	5.3891335	8.178646	Sitting_Scroll
13:30:48.810	-0.5123748	5.2482505	7.901107	-0.00967916	-0.010464733	0.013595417	-0.48717228	5.3891335	8.178646	Sitting_Scroll
13:30:48.833	-0.5123748	5.2482505	7.901107	-0.00967916	-0.010464733	0.013595417	-0.48717228	5.3891335	8.178646	Sitting_Scroll
13:30:48.857	-0.45251793	5.1812105	8.051947	-0.011511756	0.0005308419	0.005654169	-0.4827848	5.365186	8.194637	Sitting_Scroll
13:30:48.880	-0.45251793	5.1812105	8.051947	-0.011511756	0.0005308419	0.005654169	-0.4827848	5.365186	8.194637	Sitting_Scroll
13:30:48.902	-0.45251793	5.1812105	8.051947	-0.011511756	0.0005308419	0.005654169	-0.4827848	5.365186	8.194637	Sitting_Scroll
13:30:48.925	-0.45251793	5.1812105	8.051947	-0.011511756	0.0005308419	0.005654169	-0.4827848	5.365186	8.194637	Sitting_Scroll
13:30:48.948	-0.45251793	5.1812105	8.051947	-0.011511756	0.0005308419	0.005654169	-0.4827848	5.365186	8.194637	Sitting_Scroll
13:30:48.972	-0.45251793	5.1812105	8.051947	-0.011511756	0.0005308419	0.005654169	-0.4827848	5.365186	8.194637	Sitting_Scroll
13:30:48.995	-0.45251793	5.1812105	8.051947	-0.011511756	0.0005308419	0.005654169	-0.4827848	5.365186	8.194637	Sitting_Scroll
13:30:49.018	-0.45251793	5.1812105	8.051947	-0.011511756	0.0005308419	0.005654169	-0.4827848	5.365186	8.194637	Sitting_Scroll
13:30:49.040	-0.48843205	5.1596622	8.047157	-0.0212856	0.009693821	-0.0077848667	-0.49025828	5.34622	8.206575	Sitting_Scroll
13:30:49.062	-0.48843205	5.1596622	8.047157	-0.0212856	0.009693821	-0.0077848667	-0.49025828	5.34622	8.206575	Sitting_Scroll
13:30:49.086	-0.48843205	5.1596622	8.047157	-0.0212856	0.009693821	-0.0077848667	-0.49025828	5.34622	8.206575	Sitting_Scroll
13:30:49.109	-0.48843205	5.1596622	8.047157	-0.0212856	0.009693821	-0.0077848667	-0.49025828	5.34622	8.206575	Sitting_Scroll
13:30:49.131	-0.48843205	5.1596622	8.047157	-0.0212856	0.009693821	-0.0077848667	-0.49025828	5.34622	8.206575	Sitting_Scroll
13:30:49.153	-0.48843205	5.1596622	8.047157	-0.0212856	0.009693821	-0.0077848667	-0.49025828	5.34622	8.206575	Sitting_Scroll
13:30:49.176	-0.48843205	5.1596622	8.047157	-0.0212856	0.009693821	-0.0077848667	-0.49025828	5.34622	8.206575	Sitting_Scroll
13:30:49.199	-0.48843205	5.1596622	8.047157	-0.0212856	0.009693821	-0.0077848667	-0.49025828	5.34622	8.206575	Sitting_Scroll
13:30:49.221	-0.4740664	5.1644506	7.8963184	-0.028615981	0.013969877	-0.009617462	-0.51422286	5.3470654	8.204562	Sitting_Scroll
13:30:49.243	-0.4740664	5.1644506	7.8963184	-0.028615981	0.013969877	-0.009617462	-0.51422286	5.3470654	8.204562	Sitting_Scroll
13:30:49.265	-0.4740664	5.1644506	7.8963184	-0.028615981	0.013969877	-0.009617462	-0.51422286	5.3470654	8.204562	Sitting_Scroll
13:30:49.288	-0.4740664	5.1644506	7.8963184	-0.028615981	0.013969877	-0.009617462	-0.51422286	5.3470654	8.204562	Sitting_Scroll
13:30:49.312	-0.4740664	5.1644506	7.8963184	-0.028615981	0.013969877	-0.009617462	-0.51422286	5.3470654	8.204562	Sitting_Scroll
13:30:49.335	-0.4740664	5.1644506	7.8963184	-0.028615981	0.013969877	-0.009617462	-0.51422286	5.3470654	8.204562	Sitting_Scroll
13:30:49.358	-0.4740664	5.1644506	7.8963184	-0.028615981	0.013969877	-0.009617462	-0.51422286	5.3470654	8.204562	Sitting_Scroll
13:30:49.381	-0.4740664	5.1644506	7.8963184	-0.028615981	0.013969877	-0.009617462	-0.51422286	5.3470654	8.204562	Sitting_Scroll
13:30:49.403	-0.41181526	5.183605	7.893924	-0.042665884	-0.011075598	0.0044324384	-0.51240724	5.318271	8.22337	Sitting_Scroll
13:30:49.427	-0.41181526	5.183605	7.893924	-0.042665884	-0.011075598	0.0044324384	-0.51240724	5.318271	8.22337	Sitting_Scroll
13:30:49.450	-0.41181526	5.183605	7.893924	-0.042665884	-0.011075598	0.0044324384	-0.51240724	5.318271	8.22337	Sitting_Scroll
13:30:49.473	-0.41181526	5.183605	7.893924	-0.042665884	-0.011075598	0.0044324384	-0.51240724	5.318271	8.22337	Sitting_Scroll
13:30:49.496	-0.41181526	5.183605	7.893924	-0.042665884	-0.011075598	0.0044324384	-0.51240724	5.318271	8.22337	Sitting_Scroll
13:30:49.519	-0.41181526	5.183605	7.893924	-0.042665884	-0.011075598	0.0044324384	-0.51240724	5.318271	8.22337	Sitting_Scroll
13:30:49.541	-0.41181526	5.183605	7.893924	-0.042665884	-0.011075598	0.0044324384	-0.51240724	5.318271	8.22337	Sitting_Scroll
13:30:49.564	-0.41181526	5.183605	7.893924	-0.042665884	-0.011075598	0.0044324384	-0.51240724	5.318271	8.22337	Sitting_Scroll
13:30:49.588	-0.50758624	5.0614967	8.130958	-0.017620407	-0.030012421	0.0001563815	-0.50068814	5.2435646	8.271921	Sitting_Scroll
13:30:49.611	-0.50758624	5.0614967	8.130958	-0.017620407	-0.030012421	0.0001563815	-0.50068814	5.2435646	8.271921	Sitting_Scroll
13:30:49.634	-0.50758624	5.0614967	8.130958	-0.017620407	-0.030012421	0.0001563815	-0.50068814	5.2435646	8.271921	Sitting_Scroll
13:30:49.658	-0.50758624	5.0614967	8.130958	-0.017620407	-0.030012421	0.0001563815	-0.50068814	5.2435646	8.271921	Sitting_Scroll
13:30:49.681	-0.50758624	5.0614967	8.130958	-0.017620407	-0.030012421	0.0001563815	-0.50068814	5.2435646	8.271921	Sitting_Scroll
13:30:49.704	-0.50758624	5.0614967	8.130958	-0.017620407	-0.030012421	0.0001563815	-0.50068814	5.2435646	8.271921	Sitting_Scroll
13:30:49.727	-0.50758624	5.0614967	8.130958	-0.017620407	-0.030012421	0.0001563815	-0.50068814	5.2435646	8.271921	Sitting_Scroll
13:30:49.750	-0.44054657	5.073468	7.9394155	-0.028005118	0.031074105	0.015428013	-0.5117509	5.224077	8.283567	Sitting_Scroll
13:30:49.773	-0.44054657	5.073468	7.9394155	-0.028005118	0.031074105	0.015428013	-0.5117509	5.224077	8.283567	Sitting_Scroll
13:30:49.797	-0.44054657	5.073468	7.9394155	-0.028005118	0.031074105	0.015428013	-0.5117509	5.224077	8.283567	Sitting_Scroll
13:30:49.819	-0.44054657	5.073468	7.9394155	-0.028005118	0.031074105	0.015428013	-0.5117509	5.224077	8.283567	Sitting_Scroll
13:30:49.842	-0.44054657	5.073468	7.9394155	-0.028005118	0.031074105	0.015428013	-0.5117509	5.224077	8.283567	Sitting_Scroll
13:30:49.864	-0.44054657	5.073468	7.9394155	-0.028005118	0.031074105	0.015428013	-0.5117509	5.224077	8.283567	Sitting_Scroll
13:30:49.888	-0.44054657	5.073468	7.9394155	-0.028005118	0.031074105	0.015428013	-0.5117509	5.224077	8.283567	Sitting_Scroll
13:30:49.911	-0.44054657	5.073468	7.9394155	-0.028005118	0.031074105	0.015428013	-0.5117509	5.224077	8.283567	Sitting_Scroll
13:30:49.932	-0.888276	5.1261425	7.692805	-0.092145965	-0.06422087	-0.036495533	-0.5333505	5.22068	8.284346	Sitting_Scroll
13:30:49.952	-0.888276	5.1261425	7.692805	-0.092145965	-0.06422087	-0.036495533	-0.5333505	5.22068	8.284346	Sitting_Scroll
13:30:49.972	-0.888276	5.1261425	7.692805	-0.092145965	-0.06422087	-0.036495533	-0.5333505	5.22068	8.284346	Sitting_Scroll
13:30:49.993	-0.888276	5.1261425	7.692805	-0.092145965	-0.06422087	-0.036495533	-0.5333505	5.22068	8.284346	Sitting_Scroll
13:30:50.014	-0.888276	5.1261425	7.692805	-0.092145965	-0.06422087	-0.036495533	-0.5333505	5.22068	8.284346	Sitting_Scroll
13:30:50.035	-0.888276	5.1261425	7.692805	-0.092145965	-0.06422087	-0.036495533	-0.5333505	5.22068	8.284346	Sitting_Scroll
13:30:50.056	-0.888276	5.1261425	7.692805	-0.092145965	-0.06422087	-0.036495533	-0.5333505	5.22068	8.284346	Sitting_Scroll
13:30:50.077	-0.888276	5.1261425	7.692805	-0.092145965	-0.06422087	-0.036495533	-0.5333505	5.22068	8.284346	Sitting_Scroll
13:30:50.100	-0.888276	5.1261425	7.692805	-0.092145965	-0.06422087	-0.036495533	-0.5333505	5.22068	8.284346	Sitting_Scroll
13:30:50.121	-0.5243462	4.9944572	8.020821	0.026972756	-0.012297328	0.003821573	-0.5275894	5.17681	8.312197	Sitting_Scroll
13:30:50.142	-0.5243462	4.9944572	8.020821	0.026972756	-0.012297328	0.003821573	-0.5275894	5.17681	8.312197	Sitting_Scroll
13:30:50.163	-0.5243462	4.9944572	8.020821	0.026972756	-0.012297328	0.003821573	-0.5275894	5.17681	8.312197	Sitting_Scroll
13:30:50.184	-0.5243462	4.9944572	8.020821	0.026972756	-0.012297328	0.003821573	-0.5275894	5.17681	8.312197	Sitting_Scroll
13:30:50.206	-0.5243462	4.9944572	8.020821	0.026972756	-0.012297328	0.003821573	-0.5275894	5.17681	8.312197	Sitting_Scroll
13:30:50.227	-0.5243462	4.9944572	8.020821	0.026972756	-0.012297328	0.003821573	-0.5275894	5.17681	8.312197	Sitting_Scroll
13:30:50.248	-0.5243462	4.9944572	8.020821	0.026972756	-0.012297328	0.003821573	-0.5275894	5.17681	8.312197	Sitting_Scroll
13:30:50.270	-0.5243462	4.9944572	8.020821	0.026972756	-0.012297328	0.003821573	-0.5275894	5.17681	8.312197	Sitting_Scroll
13:30:50.291	-0.4668836	5.011217	8.181237	0.0013164146	0.018245934	0.011762821	-0.4898512	5.1697874	8.318877	Sitting_Scroll
13:30:50.313	-0.4668836	5.011217	8.181237	0.0013164146	0.018245934	0.011762821	-0.4898512	5.1697874	8.318877	Sitting_Scroll
13:30:50.334	-0.4668836	5.011217	8.181237	0.0013164146	0.018245934	0.011762821	-0.4898512	5.1697874	8.318877	Sitting_Scroll
13:30:50.355	-0.4668836	5.011217	8.181237	0.0013164146	0.018245934	0.011762821	-0.4898512	5.1697874	8.318877	Sitting_Scroll
13:30:50.376	-0.4668836	5.011217	8.181237	0.0013164146	0.018245934	0.011762821	-0.4898512	5.1697874	8.318877	Sitting_Scroll
13:30:50.397	-0.4668836	5.011217	8.181237	0.0013164146	0.018245934	0.011762821	-0.4898512	5.1697874	8.318877	Sitting_Scroll
13:30:50.419	-0.4668836	5.011217	8.181237	0.0013164146	0.018245934	0.011762821	-0.4898512	5.1697874	8.318877	Sitting_Scroll
13:30:50.440	-0.4668836	5.011217	8.181237	0.0013164146	0.018245934	0.011762821	-0.4898512	5.1697874	8.318877	Sitting_Scroll
13:30:50.461	-0.4668836	5.011217	8.181237	0.0013164146	0.018245934	0.011762821	-0.4898512	5.1697874	8.318877	Sitting_Scroll
13:30:50.482	-0.45730647	4.992063	8.051947	0.011701124	-0.012908193	-0.00350881	-0.48645863	5.1746874	8.316027	Sitting_Scroll
13:30:50.503	-0.45730647	4.992063	8.051947	0.011701124	-0.012908193	-0.00350881	-0.48645863	5.1746874	8.316027	Sitting_Scroll
13:30:50.533	-0.45730647	4.992063	8.051947	0.011701124	-0.012908193	-0.00350881	-0.48645863	5.1746874	8.316027	Sitting_Scroll
13:30:50.567	-0.45730647	4.992063	8.051947	0.011701124	-0.012908193	-0.00350881	-0.48645863	5.1746874	8.316027	Sitting_Scroll
13:30:50.600	-0.45730647	4.992063	8.051947	0.011701124	-0.012908193	-0.00350881	-0.48645863	5.1746874	8.316027	Sitting_Scroll
13:30:50.636	-0.45730647	4.992063	8.051947	0.011701124	-0.012908193	-0.00350881	-0.48645863	5.1746874	8.316027	Sitting_Scroll
13:30:50.670	-0.53392327	5.032766	8.0711	-0.007846564	-0.020849442	-0.0028979448	-0.4871326	5.1822486	8.311279	Sitting_Scroll
13:30:50.703	-0.53392327	5.032766	8.0711	-0.007846564	-0.020849442	-0.0028979448	-0.4871326	5.1822486	8.311279	Sitting_Scroll
13:30:50.737	-0.53392327	5.032766	8.0711	-0.007846564	-0.020849442	-0.0028979448	-0.4871326	5.1822486	8.311279	Sitting_Scroll
13:30:50.770	-0.53392327	5.032766	8.0711	-0.007846564	-0.020849442	-0.0028979448	-0.4871326	5.1822486	8.311279	Sitting_Scroll
13:30:50.801	-0.53392327	5.032766	8.0711	-0.007846564	-0.020849442	-0.0028979448	-0.4871326	5.1822486	8.311279	Sitting_Scroll
13:30:50.824	-0.53392327	5.032766	8.0711	-0.007846564	-0.020849442	-0.0028979448	-0.4871326	5.1822486	8.311279	Sitting_Scroll
13:30:50.847	-0.4860378	5.0375543	7.9513865	0.013533719	0.023132857	0.012373687	-0.48544455	5.1912313	8.305769	Sitting_Scroll
13:30:50.869	-0.4860378	5.0375543	7.9513865	0.013533719	0.023132857	0.012373687	-0.48544455	5.1912313	8.305769	Sitting_Scroll
13:30:50.891	-0.4860378	5.0375543	7.9513865	0.013533719	0.023132857	0.012373687	-0.48544455	5.1912313	8.305769	Sitting_Scroll
13:30:50.913	-0.4860378	5.0375543	7.9513865	0.013533719	0.023132857	0.012373687	-0.48544455	5.1912313	8.305769	Sitting_Scroll
13:30:50.936	-0.4860378	5.0375543	7.9513865	0.013533719	0.023132857	0.012373687	-0.48544455	5.1912313	8.305769	Sitting_Scroll
13:30:50.960	-0.4860378	5.0375543	7.9513865	0.013533719	0.023132857	0.012373687	-0.48544455	5.1912313	8.305769	Sitting_Scroll
13:30:50.983	-0.4860378	5.0375543	7.9513865	0.013533719	0.023132857	0.012373687	-0.48544455	5.1912313	8.305769	Sitting_Scroll
13:30:51.005	-0.4860378	5.0375543	7.9513865	0.013533719	0.023132857	0.012373687	-0.48544455	5.1912313	8.305769	Sitting_Scroll
13:30:51.028	-0.49800915	4.9992456	8.049552	0.014144585	0.0017525724	-0.006563136	-0.5129085	5.2127843	8.2906065	Sitting_Scroll
13:30:51.050	-0.49800915	4.9992456	8.049552	0.014144585	0.0017525724	-0.006563136	-0.5129085	5.2127843	8.2906065	Sitting_Scroll
13:30:51.074	-0.49800915	4.9992456	8.049552	0.014144585	0.0017525724	-0.006563136	-0.5129085	5.2127843	8.2906065	Sitting_Scroll
13:30:51.096	-0.49800915	4.9992456	8.049552	0.014144585	0.0017525724	-0.006563136	-0.5129085	5.2127843	8.2906065	Sitting_Scroll
13:30:51.117	-0.49800915	4.9992456	8.049552	0.014144585	0.0017525724	-0.006563136	-0.5129085	5.2127843	8.2906065	Sitting_Scroll
13:30:51.137	-0.49800915	4.9992456	8.049552	0.014144585	0.0017525724	-0.006563136	-0.5129085	5.2127843	8.2906065	Sitting_Scroll
13:30:51.158	-0.49800915	4.9992456	8.049552	0.014144585	0.0017525724	-0.006563136	-0.5129085	5.2127843	8.2906065	Sitting_Scroll
13:30:51.179	-0.49800915	4.9992456	8.049552	0.014144585	0.0017525724	-0.006563136	-0.5129085	5.2127843	8.2906065	Sitting_Scroll
13:30:51.200	-0.42378664	4.8915033	8.8636055	0.023918428	-0.023292903	0.0001563815	-0.51003325	5.1816835	8.310257	Sitting_Scroll
13:30:51.236	-0.42378664	4.8915033	8.8636055	0.023918428	-0.023292903	0.0001563815	-0.51003325	5.1816835	8.310257	Sitting_Scroll
13:30:51.269	-0.42378664	4.8915033	8.8636055	0.023918428	-0.023292903	0.0001563815	-0.51003325	5.1816835	8.310257	Sitting_Scroll
13:30:51.302	-0.42378664	4.8915033	8.8636055	0.023918428	-0.023292903	0.0001563815	-0.51003325	5.1816835	8.310257	Sitting_Scroll
13:30:51.336	-0.42378664	4.8915033	8.8636055	0.023918428	-0.023292903	0.0001563815	-0.51003325	5.1816835	8.310257	Sitting_Scroll
13:30:51.369	-0.22985038	5.1285367	7.9130783	-0.02006387	-0.0019126191	-0.014504384	-0.47586864	5.2059836	8.297086	Sitting_Scroll
13:30:51.402	-0.22985038	5.1285367	7.9130783	-0.02006387	-0.0019126191	-0.014504384	-0.47586864	5.2059836	8.297086	Sitting_Scroll
13:30:51.436	-0.22985038	5.1285367	7.9130783	-0.02006387	-0.0019126191	-0.014504384	-0.47586864	5.2059836	8.297086	Sitting_Scroll
13:30:51.457	-0.22985038	5.1285367	7.9130783	-0.02006387	-0.0019126191	-0.014504384	-0.47586864	5.2059836	8.297086	Sitting_Scroll
13:30:51.478	-0.22985038	5.1285367	7.9130783	-0.02006387	-0.0019126191	-0.014504384	-0.47586864	5.2059836	8.297086	Sitting_Scroll
13:30:51.500	-0.22985038	5.1285367	7.9130783	-0.02006387	-0.0019126191	-0.014504384	-0.47586864	5.2059836	8.297086	Sitting_Scroll
13:30:51.520	-0.22985038	5.1285367	7.9130783	-0.02006387	-0.0019126191	-0.014504384	-0.47586864	5.2059836	8.297086	Sitting_Scroll
13:30:51.541	-0.22985038	5.1285367	7.9130783	-0.02006387	-0.0019126191	-0.014504384	-0.47586864	5.2059836	8.297086	Sitting_Scroll
13:30:51.562	-0.4956149	4.98488	8.279403	0.019642372	-0.019016845	0.005654169	-0.48952445	5.1747737	8.315793	Sitting_Scroll
13:30:51.584	-0.4956149	4.98488	8.279403	0.019642372	-0.019016845	0.005654169	-0.48952445	5.1747737	8.315793	Sitting_Scroll
13:30:51.605	-0.4956149	4.98488	8.279403	0.019642372	-0.019016845	0.005654169	-0.48952445	5.1747737	8.315793	Sitting_Scroll
13:30:51.627	-0.4956149	4.98488	8.279403	0.019642372	-0.019016845	0.005654169	-0.48952445	5.1747737	8.315793	Sitting_Scroll
13:30:51.647	-0.4956149	4.98488	8.279403	0.019642372	-0.019016845	0.005654169	-0.48952445	5.1747737	8.315793	Sitting_Scroll
13:30:51.668	-0.4956149	4.98488	8.279403	0.019642372	-0.019016845	0.005654169	-0.48952445	5.1747737	8.315793	Sitting_Scroll
13:30:51.690	-0.4956149	4.98488	8.279403	0.019642372	-0.019016845	0.005654169	-0.48952445	5.1747737	8.315793	Sitting_Scroll
13:30:51.711	-0.4956149	4.98488	8.279403	0.019642372	-0.019016845	0.005654169	-0.48952445	5.1747737	8.315793	Sitting_Scroll
13:30:51.732	-0.27294734	5.1261425	7.972935	0.016588045	0.015191607	0.0001563815	-0.48316598	5.1898828	8.306745	Sitting_Scroll
13:30:51.753	-0.27294734	5.1261425	7.972935	0.016588045	0.015191607	0.0001563815	-0.48316598	5.1898828	8.306745	Sitting_Scroll
13:30:51.774	-0.27294734	5.1261425	7.972935	0.016588045	0.015191607	0.0001563815	-0.48316598	5.1898828	8.306745	Sitting_Scroll
13:30:51.796	-0.27294734	5.1261425	7.972935	0.016588045	0.015191607	0.0001563815	-0.48316598	5.1898828	8.306745	Sitting_Scroll
13:30:51.817	-0.27294734	5.1261425	7.972935	0.016588045	0.015191607	0.0001563815	-0.48316598	5.1898828	8.306745	Sitting_Scroll
13:30:51.837	-0.27294734	5.1261425	7.972935	0.016588045	0.015191607	0.0001563815	-0.48316598	5.1898828	8.306745	Sitting_Scroll
13:30:51.858	-0.27294734	5.1261425	7.972935	0.016588045	0.015191607	0.0001563815	-0.48316598	5.1898828	8.306745	Sitting_Scroll
13:30:51.878	-0.27294734	5.1261425	7.972935	0.016588045	0.015191607	0.0001563815	-0.48316598	5.1898828	8.306745	Sitting_Scroll
13:30:51.899	-0.27294734	5.1261425	7.972935	0.016588045	0.015191607	0.0001563815	-0.48316598	5.1898828	8.306745	Sitting_Scroll
13:30:51.920	-0.64166564	5.0184	8.078283	-0.0041813725	0.007861225	-0.0047305403	-0.49074972	5.192342	8.304765	Sitting_Scroll
13:30:51.941	-0.64166564	5.0184	8.078283	-0.0041813725	0.007861225	-0.0047305403	-0.49074972	5.192342	8.304765	Sitting_Scroll
13:30:51.972	-0.64166564	5.0184	8.078283	-0.0041813725	0.007861225	-0.0047305403	-0.49074972	5.192342	8.304765	Sitting_Scroll
13:30:52.006	-0.64166564	5.0184	8.078283	-0.0041813725	0.007861225	-0.0047305403	-0.49074972	5.192342	8.304765	Sitting_Scroll
13:30:52.039	-0.64166564	5.0184	8.078283	-0.0041813725	0.007861225	-0.0047305403	-0.49074972	5.192342	8.304765	Sitting_Scroll
13:30:52.073	-0.64166564	5.0184	8.078283	-0.0041813725	0.007861225	-0.0047305403	-0.49074972	5.192342	8.304765	Sitting_Scroll
13:30:52.107	-0.4668836	5.008823	8.042369	-0.015176946	0.0017525724	0.0050433036	-0.48600158	5.178194	8.313871	Sitting_Scroll
13:30:52.140	-0.4668836	5.008823	8.042369	-0.015176946	0.0017525724	0.0050433036	-0.48600158	5.178194	8.313871	Sitting_Scroll
13:30:52.173	-0.4668836	5.008823	8.042369	-0.015176946	0.0017525724	0.0050433036	-0.48600158	5.178194	8.313871	Sitting_Scroll
13:30:52.208	-0.4668836	5.008823	8.042369	-0.015176946	0.0017525724	0.0050433036	-0.48600158	5.178194	8.313871	Sitting_Scroll
13:30:52.229	-0.4668836	5.008823	8.042369	-0.015176946	0.0017525724	0.0050433036	-0.48600158	5.178194	8.313871	Sitting_Scroll
13:30:52.250	-0.4668836	5.008823	8.042369	-0.015176946	0.0017525724	0.0050433036	-0.48600158	5.178194	8.313871	Sitting_Scroll
13:30:52.271	-0.4070267	4.98488	8.066312	0.009257663	-0.0061886758	0.011762821	-0.4944282	5.1578383	8.32602	Sitting_Scroll
13:30:52.292	-0.4070267	4.98488	8.066312	0.009257663	-0.0061886758	0.011762821	-0.4944282	5.1578383	8.32602	Sitting_Scroll
13:30:52.314	-0.4070267	4.98488	8.066312	0.009257663	-0.0061886758	0.011762821	-0.4944282	5.1578383	8.32602	Sitting_Scroll
13:30:52.336	-0.4070267	4.98488	8.066312	0.009257663	-0.0061886758	0.011762821	-0.4944282	5.1578383	8.32602	Sitting_Scroll
13:30:52.359	-0.4070267	4.98488	8.066312	0.009257663	-0.0061886758	0.011762821	-0.4944282	5.1578383	8.32602	Sitting_Scroll
13:30:52.382	-0.4070267	4.98488	8.066312	0.009257663	-0.0061886758	0.011762821	-0.4944282	5.1578383	8.32602	Sitting_Scroll
13:30:52.405	-0.4070267	4.98488	8.066312	0.009257663	-0.0061886758	0.011762821	-0.4944282	5.1578383	8.32602	Sitting_Scroll
13:30:52.428	-0.4070267	4.98488	8.066312	0.009257663	-0.0061886758	0.011762821	-0.4944282	5.1578383	8.32602	Sitting_Scroll
13:30:52.450	-0.50758624	4.972909	8.157294	-0.041444153	0.007861225	-0.005341406	-0.49070525	5.163899	8.322482	Sitting_Scroll
13:30:52.473	-0.50758624	4.972909	8.157294	-0.041444153	0.007861225	-0.005341406	-0.49070525	5.163899	8.322482	Sitting_Scroll
13:30:52.496	-0.50758624	4.972909	8.157294	-0.041444153	0.007861225	-0.005341406	-0.49070525	5.163899	8.322482	Sitting_Scroll
13:30:52.519	-0.50758624	4.972909	8.157294	-0.041444153	0.007861225	-0.005341406	-0.49070525	5.163899	8.322482	Sitting_Scroll
13:30:52.542	-0.50758624	4.972909	8.157294	-0.041444153	0.007861225	-0.005341406	-0.49070525	5.163899	8.322482	Sitting_Scroll
13:30:52.565	-0.50758624	4.972909	8.157294	-0.041444153	0.007861225	-0.005341406	-0.49070525	5.163899	8.322482	Sitting_Scroll
13:30:52.588	-0.50758624	4.972909	8.157294	-0.041444153	0.007861225	-0.005341406	-0.49070525	5.163899	8.322482	Sitting_Scroll
13:30:52.610	-0.50758624	4.972909	8.157294	-0.041444153	0.007861225	-0.005341406	-0.49070525	5.163899	8.322482	Sitting_Scroll
13:30:52.633	-0.48843205	5.0375543	8.004061	-0.007235699	-0.0055778106	-0.0016762142	-0.49041384	5.1515956	8.330119	Sitting_Scroll
13:30:52.657	-0.48843205	5.0375543	8.004061	-0.007235699	-0.0055778106	-0.0016762142	-0.49041384	5.1515956	8.330119	Sitting_Scroll
13:30:52.680	-0.48843205	5.0375543	8.004061	-0.007235699	-0.0055778106	-0.0016762142	-0.49041384	5.1515956	8.330119	Sitting_Scroll
13:30:52.703	-0.48843205	5.0375543	8.004061	-0.007235699	-0.0055778106	-0.0016762142	-0.49041384	5.1515956	8.330119	Sitting_Scroll
13:30:52.726	-0.48843205	5.0375543	8.004061	-0.007235699	-0.0055778106	-0.0016762142	-0.49041384	5.1515956	8.330119	Sitting_Scroll
13:30:52.749	-0.48843205	5.0375543	8.004061	-0.007235699	-0.0055778106	-0.0016762142	-0.49041384	5.1515956	8.330119	Sitting_Scroll
13:30:52.772	-0.48843205	5.0375543	8.004061	-0.007235699	-0.0055778106	-0.0016762142	-0.49041384	5.1515956	8.330119	Sitting_Scroll
13:30:52.794	-0.48843205	5.0375543	8.004061	-0.007235699	-0.0055778106	-0.0016762142	-0.49041384	5.1515956	8.330119	Sitting_Scroll
13:30:52.817	-0.46927786	4.9872746	8.22194	0.009868529	0.0048068985	-0.0047305403	-0.49910408	5.134412	8.340206	Sitting_Scroll
13:30:52.840	-0.46927786	4.9872746	8.22194	0.009868529	0.0048068985	-0.0047305403	-0.49910408	5.134412	8.340206	Sitting_Scroll
13:30:52.863	-0.46927786	4.9872746	8.22194	0.009868529	0.0048068985	-0.0047305403	-0.49910408	5.134412	8.340206	Sitting_Scroll
13:30:52.887	-0.46927786	4.9872746	8.22194	0.009868529	0.0048068985	-0.0047305403	-0.49910408	5.134412	8.340206	Sitting_Scroll
13:30:52.910	-0.46927786	4.9872746	8.22194	0.009868529	0.0048068985	-0.0047305403	-0.49910408	5.134412	8.340206	Sitting_Scroll
13:30:52.933	-0.46927786	4.9872746	8.22194	0.009868529	0.0048068985	-0.0047305403	-0.49910408	5.134412	8.340206	Sitting_Scroll
13:30:52.956	-0.46927786	4.9872746	8.22194	0.009868529	0.0048068985	-0.0047305403	-0.49910408	5.134412	8.340206	Sitting_Scroll
13:30:52.978	-0.46927786	4.9872746	8.22194	0.009868529	0.0048068985	-0.0047305403	-0.49910408	5.134412	8.340206	Sitting_Scroll
13:30:53.001	-0.22266756	4.8938975	7.860404	0.04468785	-0.041007996	-0.048101973	-0.44479665	5.162653	8.325834	Sitting_Scroll
13:30:53.024	-0.22266756	4.8938975	7.860404	0.04468785	-0.041007996	-0.048101973	-0.44479665	5.162653	8.325834	Sitting_Scroll
13:30:53.046	-0.22266756	4.8938975	7.860404	0.04468785	-0.041007996	-0.048101973	-0.44479665	5.162653	8.325834	Sitting_Scroll
13:30:53.068	-0.22266756	4.8938975	7.860404	0.04468785	-0.041007996	-0.048101973	-0.44479665	5.162653	8.325834	Sitting_Scroll
13:30:53.091	-0.22266756	4.8938975	7.860404	0.04468785	-0.041007996	-0.048101973	-0.44479665	5.162653	8.325834	Sitting_Scroll
13:30:53.114	-0.22266756	4.8938975	7.860404	0.04468785	-0.041007996	-0.048101973	-0.44479665	5.162653	8.325834	Sitting_Scroll
13:30:53.137	-0.22266756	4.8938975	7.860404	0.04468785	-0.041007996	-0.048101973	-0.44479665	5.162653	8.325834	Sitting_Scroll
13:30:53.160	-0.22266756	4.8938975	7.860404	0.04468785	-0.041007996	-0.048101973	-0.44479665	5.162653	8.325834	Sitting_Scroll
13:30:53.183	-0.3304099	5.03516	8.214757	-0.029226849	-0.04894924	-0.07803437	-0.41311374	5.152038	8.334038	Sitting_Scroll
13:30:53.206	-0.3304099	5.03516	8.214757	-0.029226849	-0.04894924	-0.07803437	-0.41311374	5.152038	8.334038	Sitting_Scroll
13:30:53.229	-0.3304099	5.03516	8.214757	-0.029226849	-0.04894924	-0.07803437	-0.41311374	5.152038	8.334038	Sitting_Scroll
13:30:53.251	-0.3304099	5.03516	8.214757	-0.029226849	-0.04894924	-0.07803437	-0.41311374	5.152038	8.334038	Sitting_Scroll
13:30:53.274	-0.3304099	5.03516	8.214757	-0.029226849	-0.04894924	-0.07803437	-0.41311374	5.152038	8.334038	Sitting_Scroll
13:30:53.299	-0.3304099	5.03516	8.214757	-0.029226849	-0.04894924	-0.07803437	-0.41311374	5.152038	8.334038	Sitting_Scroll
13:30:53.322	-0.3304099	5.03516	8.214757	-0.029226849	-0.04894924	-0.07803437	-0.41311374	5.152038	8.334038	Sitting_Scroll
13:30:53.346	-0.7853221	5.0040345	8.332076	0.028194485	0.0072503597	-0.09941465	-0.48320305	5.1544642	8.328766	Sitting_Scroll
13:30:53.368	-0.7853221	5.0040345	8.332076	0.028194485	0.0072503597	-0.09941465	-0.48320305	5.1544642	8.328766	Sitting_Scroll
13:30:53.390	-0.7853221	5.0040345	8.332076	0.028194485	0.0072503597	-0.09941465	-0.48320305	5.1544642	8.328766	Sitting_Scroll
13:30:53.413	-0.7853221	5.0040345	8.332076	0.028194485	0.0072503597	-0.09941465	-0.48320305	5.1544642	8.328766	Sitting_Scroll
13:30:53.436	-0.7853221	5.0040345	8.332076	0.028194485	0.0072503597	-0.09941465	-0.48320305	5.1544642	8.328766	Sitting_Scroll
13:30:53.460	-0.7853221	5.0040345	8.332076	0.028194485	0.0072503597	-0.09941465	-0.48320305	5.1544642	8.328766	Sitting_Scroll
13:30:53.482	-0.7853221	5.0040345	8.332076	0.028194485	0.0072503597	-0.09941465	-0.48320305	5.1544642	8.328766	Sitting_Scroll
13:30:53.506	-0.7853221	5.0040345	8.332076	0.028194485	0.0072503597	-0.09941465	-0.48320305	5.1544642	8.328766	Sitting_Scroll
13:30:53.529	-0.6608198	5.0567083	8.044764	-0.041444153	-0.045894917	-0.035273805	-0.5560351	5.1936197	8.29985	Sitting_Scroll
13:30:53.552	-0.6608198	5.0567083	8.044764	-0.041444153	-0.045894917	-0.035273805	-0.5560351	5.1936197	8.29985	Sitting_Scroll
13:30:53.574	-0.6608198	5.0567083	8.044764	-0.041444153	-0.045894917	-0.035273805	-0.5560351	5.1936197	8.29985	Sitting_Scroll
13:30:53.597	-0.6608198	5.0567083	8.044764	-0.041444153	-0.045894917	-0.035273805	-0.5560351	5.1936197	8.29985	Sitting_Scroll
13:30:53.620	-0.6608198	5.0567083	8.044764	-0.041444153	-0.045894917	-0.035273805	-0.5560351	5.1936197	8.29985	Sitting_Scroll
13:30:53.643	-0.6608198	5.0567083	8.044764	-0.041444153	-0.045894917	-0.035273805	-0.5560351	5.1936197	8.29985	Sitting_Scroll
13:30:53.666	-0.6608198	5.0567083	8.044764	-0.041444153	-0.045894917	-0.035273805	-0.5560351	5.1936197	8.29985	Sitting_Scroll
13:30:53.690	-0.6608198	5.0567083	8.044764	-0.041444153	-0.045894917	-0.035273805	-0.5560351	5.1936197	8.29985	Sitting_Scroll
13:30:53.713	-0.49082634	5.0638914	7.764633	0.01842064	-0.016573384	-0.0047305403	-0.5463112	5.179172	8.309518	Sitting_Scroll
13:30:53.736	-0.49082634	5.0638914	7.764633	0.01842064	-0.016573384	-0.0047305403	-0.5463112	5.179172	8.309518	Sitting_Scroll
13:30:53.759	-0.49082634	5.0638914	7.764633	0.01842064	-0.016573384	-0.0047305403	-0.5463112	5.179172	8.309518	Sitting_Scroll
13:30:53.782	-0.49082634	5.0638914	7.764633	0.01842064	-0.016573384	-0.0047305403	-0.5463112	5.179172	8.309518	Sitting_Scroll
13:30:53.804	-0.49082634	5.0638914	7.764633	0.01842064	-0.016573384	-0.0047305403	-0.5463112	5.179172	8.309518	Sitting_Scroll
13:30:53.827	-0.49082634	5.0638914	7.764633	0.01842064	-0.016573384	-0.0047305403	-0.5463112	5.179172	8.309518	Sitting_Scroll
13:30:53.849	-0.49082634	5.0638914	7.764633	0.01842064	-0.016573384	-0.0047305403	-0.5463112	5.179172	8.309518	Sitting_Scroll
13:30:53.871	-0.49082634	5.0638914	7.764633	0.01842064	-0.016573384	-0.0047305403	-0.5463112	5.179172	8.309518	Sitting_Scroll
13:30:53.894	-0.6847626	5.0399485	8.008849	0.004370741	-0.012908193	-0.00350881	-0.5686491	5.1547003	8.323223	Sitting_Scroll
13:30:53.918	-0.6847626	5.0399485	8.008849	0.004370741	-0.012908193	-0.00350881	-0.5686491	5.1547003	8.323223	Sitting_Scroll
13:30:53.941	-0.6847626	5.0399485	8.008849	0.004370741	-0.012908193	-0.00350881	-0.5686491	5.1547003	8.323223	Sitting_Scroll
13:30:53.964	-0.6847626	5.0399485	8.008849	0.004370741	-0.012908193	-0.00350881	-0.5686491	5.1547003	8.323223	Sitting_Scroll
13:30:53.987	-0.6847626	5.0399485	8.008849	0.004370741	-0.012908193	-0.00350881	-0.5686491	5.1547003	8.323223	Sitting_Scroll
13:30:54.010	-0.6847626	5.0399485	8.008849	0.004370741	-0.012908193	-0.00350881	-0.5686491	5.1547003	8.323223	Sitting_Scroll
13:30:54.032	-0.6847626	5.0399485	8.008849	0.004370741	-0.012908193	-0.00350881	-0.5686491	5.1547003	8.323223	Sitting_Scroll
13:30:54.055	-0.6847626	5.0399485	8.008849	0.004370741	-0.012908193	-0.00350881	-0.5686491	5.1547003	8.323223	Sitting_Scroll
13:30:54.079	-0.4285752	4.9202347	8.128563	-0.04694194	0.009693821	0.0050433036	-0.590182	5.116956	8.344986	Sitting_Scroll
13:30:54.102	-0.4285752	4.9202347	8.128563	-0.04694194	0.009693821	0.0050433036	-0.590182	5.116956	8.344986	Sitting_Scroll
13:30:54.125	-0.4285752	4.9202347	8.128563	-0.04694194	0.009693821	0.0050433036	-0.590182	5.116956	8.344986	Sitting_Scroll
13:30:54.149	-0.4285752	4.9202347	8.128563	-0.04694194	0.009693821	0.0050433036	-0.590182	5.116956	8.344986	Sitting_Scroll
13:30:54.172	-0.4285752	4.9202347	8.128563	-0.04694194	0.009693821	0.0050433036	-0.590182	5.116956	8.344986	Sitting_Scroll
13:30:54.195	-0.4285752	4.9202347	8.128563	-0.04694194	0.009693821	0.0050433036	-0.590182	5.116956	8.344986	Sitting_Scroll
13:30:54.218	-0.4285752	4.9202347	8.128563	-0.04694194	0.009693821	0.0050433036	-0.590182	5.116956	8.344986	Sitting_Scroll
13:30:54.240	-0.4285752	4.9202347	8.128563	-0.04694194	0.009693821	0.0050433036	-0.590182	5.116956	8.344986	Sitting_Scroll
13:30:54.264	-0.50040346	4.8484063	8.102226	-0.0060139685	0.0066394946	0.0074867643	-0.6056359	5.0586886	8.3793335	Sitting_Scroll
13:30:54.287	-0.50040346	4.8484063	8.102226	-0.0060139685	0.0066394946	0.0074867643	-0.6056359	5.0586886	8.3793335	Sitting_Scroll
13:30:54.310	-0.50040346	4.8484063	8.102226	-0.0060139685	0.0066394946	0.0074867643	-0.6056359	5.0586886	8.3793335	Sitting_Scroll
13:30:54.332	-0.50040346	4.8484063	8.102226	-0.0060139685	0.0066394946	0.0074867643	-0.6056359	5.0586886	8.3793335	Sitting_Scroll
13:30:54.356	-0.50040346	4.8484063	8.102226	-0.0060139685	0.0066394946	0.0074867643	-0.6056359	5.0586886	8.3793335	Sitting_Scroll
13:30:54.378	-0.50040346	4.8484063	8.102226	-0.0060139685	0.0066394946	0.0074867643	-0.6056359	5.0586886	8.3793335	Sitting_Scroll
13:30:54.400	-0.50040346	4.8484063	8.102226	-0.0060139685	0.0066394946	0.0074867643	-0.6056359	5.0586886	8.3793335	Sitting_Scroll
13:30:54.422	-0.50040346	4.8484063	8.102226	-0.0060139685	0.0066394946	0.0074867643	-0.6056359	5.0586886	8.3793335	Sitting_Scroll
13:30:54.446	-0.56744313	4.982486	8.059129	-0.010290025	0.0054177637	0.011762821	-0.61630094	5.044618	8.387036	Sitting_Scroll
13:30:54.469	-0.56744313	4.982486	8.059129	-0.010290025	0.0054177637	0.011762821	-0.61630094	5.044618	8.387036	Sitting_Scroll
13:30:54.492	-0.56744313	4.982486	8.059129	-0.010290025	0.0054177637	0.011762821	-0.61630094	5.044618	8.387036	Sitting_Scroll
13:30:54.516	-0.56744313	4.982486	8.059129	-0.010290025	0.0054177637	0.011762821	-0.61630094	5.044618	8.387036	Sitting_Scroll
13:30:54.538	-0.56744313	4.982486	8.059129	-0.010290025	0.0054177637	0.011762821	-0.61630094	5.044618	8.387036	Sitting_Scroll
13:30:54.561	-0.56744313	4.982486	8.059129	-0.010290025	0.0054177637	0.011762821	-0.61630094	5.044618	8.387036	Sitting_Scroll
13:30:54.584	-0.56744313	4.982486	8.059129	-0.010290025	0.0054177637	0.011762821	-0.61630094	5.044618	8.387036	Sitting_Scroll
13:30:54.608	-0.36632404	4.802915	8.262642	-0.038389828	-0.011686463	0.011762821	-0.60432637	4.9918923	8.419391	Sitting_Scroll
13:30:54.631	-0.36632404	4.802915	8.262642	-0.038389828	-0.011686463	0.011762821	-0.60432637	4.9918923	8.419391	Sitting_Scroll
13:30:54.654	-0.36632404	4.802915	8.262642	-0.038389828	-0.011686463	0.011762821	-0.60432637	4.9918923	8.419391	Sitting_Scroll
13:30:54.677	-0.36632404	4.802915	8.262642	-0.038389828	-0.011686463	0.011762821	-0.60432637	4.9918923	8.419391	Sitting_Scroll
13:30:54.700	-0.36632404	4.802915	8.262642	-0.038389828	-0.011686463	0.011762821	-0.60432637	4.9918923	8.419391	Sitting_Scroll
13:30:54.723	-0.36632404	4.802915	8.262642	-0.038389828	-0.011686463	0.011762821	-0.60432637	4.9918923	8.419391	Sitting_Scroll
13:30:54.746	-0.36632404	4.802915	8.262642	-0.038389828	-0.011686463	0.011762821	-0.60432637	4.9918923	8.419391	Sitting_Scroll
13:30:54.769	-0.36632404	4.802915	8.262642	-0.038389828	-0.011686463	0.011762821	-0.60432637	4.9918923	8.419391	Sitting_Scroll
13:30:54.792	-0.59378016	4.7789726	8.142929	-0.078706935	0.06772602	-0.016336981	-0.6138944	4.9281178	8.456191	Sitting_Scroll
13:30:54.815	-0.59378016	4.7789726	8.142929	-0.078706935	0.06772602	-0.016336981	-0.6138944	4.9281178	8.456191	Sitting_Scroll
13:30:54.838	-0.59378016	4.7789726	8.142929	-0.078706935	0.06772602	-0.016336981	-0.6138944	4.9281178	8.456191	Sitting_Scroll
13:30:54.860	-0.59378016	4.7789726	8.142929	-0.078706935	0.06772602	-0.016336981	-0.6138944	4.9281178	8.456191	Sitting_Scroll
13:30:54.882	-0.59378016	4.7789726	8.142929	-0.078706935	0.06772602	-0.016336981	-0.6138944	4.9281178	8.456191	Sitting_Scroll
13:30:54.904	-0.59378016	4.7789726	8.142929	-0.078706935	0.06772602	-0.016336981	-0.6138944	4.9281178	8.456191	Sitting_Scroll
13:30:54.927	-0.59378016	4.7789726	8.142929	-0.078706935	0.06772602	-0.016336981	-0.6138944	4.9281178	8.456191	Sitting_Scroll
13:30:54.951	-0.59378016	4.7789726	8.142929	-0.078706935	0.06772602	-0.016336981	-0.6138944	4.9281178	8.456191	Sitting_Scroll
13:30:54.973	-0.8044763	4.8124924	7.9489923	0.058737747	-0.04406232	-0.011450058	-0.6143955	4.8676662	8.491095	Sitting_Scroll
13:30:54.994	-0.8044763	4.8124924	7.9489923	0.058737747	-0.04406232	-0.011450058	-0.6143955	4.8676662	8.491095	Sitting_Scroll
13:30:55.015	-0.8044763	4.8124924	7.9489923	0.058737747	-0.04406232	-0.011450058	-0.6143955	4.8676662	8.491095	Sitting_Scroll
13:30:55.036	-0.8044763	4.8124924	7.9489923	0.058737747	-0.04406232	-0.011450058	-0.6143955	4.8676662	8.491095	Sitting_Scroll
13:30:55.057	-0.8044763	4.8124924	7.9489923	0.058737747	-0.04406232	-0.011450058	-0.6143955	4.8676662	8.491095	Sitting_Scroll
13:30:55.078	-0.8044763	4.8124924	7.9489923	0.058737747	-0.04406232	-0.011450058	-0.6143955	4.8676662	8.491095	Sitting_Scroll
13:30:55.100	-0.8044763	4.8124924	7.9489923	0.058737747	-0.04406232	-0.011450058	-0.6143955	4.8676662	8.491095	Sitting_Scroll
13:30:55.123	-0.8044763	4.8124924	7.9489923	0.058737747	-0.04406232	-0.011450058	-0.6143955	4.8676662	8.491095	Sitting_Scroll
13:30:55.145	-0.5961744	4.7286925	8.142929	0.04835304	-0.008021272	0.0007672467	-0.565036	4.872402	8.491807	Sitting_Scroll
13:30:55.166	-0.5961744	4.7286925	8.142929	0.04835304	-0.008021272	0.0007672467	-0.565036	4.872402	8.491807	Sitting_Scroll
13:30:55.188	-0.5961744	4.7286925	8.142929	0.04835304	-0.008021272	0.0007672467	-0.565036	4.872402	8.491807	Sitting_Scroll
13:30:55.209	-0.5961744	4.7286925	8.142929	0.04835304	-0.008021272	0.0007672467	-0.565036	4.872402	8.491807	Sitting_Scroll
13:30:55.230	-0.5961744	4.7286925	8.142929	0.04835304	-0.008021272	0.0007672467	-0.565036	4.872402	8.491807	Sitting_Scroll
13:30:55.254	-0.5961744	4.7286925	8.142929	0.04835304	-0.008021272	0.0007672467	-0.565036	4.872402	8.491807	Sitting_Scroll
13:30:55.275	-0.5961744	4.7286925	8.142929	0.04835304	-0.008021272	0.0007672467	-0.565036	4.872402	8.491807	Sitting_Scroll
13:30:55.296	-0.5961744	4.7286925	8.142929	0.04835304	-0.008021272	0.0007672467	-0.565036	4.872402	8.491807	Sitting_Scroll
13:30:55.317	-0.5961744	4.7286925	8.142929	0.04835304	-0.008021272	0.0007672467	-0.565036	4.872402	8.491807	Sitting_Scroll
13:30:55.338	-0.55786604	4.640105	8.502069	0.008035933	0.013969877	0.019093204	-0.57145536	4.892592	8.47976	Sitting_Scroll
13:30:55.359	-0.55786604	4.640105	8.502069	0.008035933	0.013969877	0.019093204	-0.57145536	4.892592	8.47976	Sitting_Scroll
13:30:55.380	-0.55786604	4.640105	8.502069	0.008035933	0.013969877	0.019093204	-0.57145536	4.892592	8.47976	Sitting_Scroll
13:30:55.401	-0.55786604	4.640105	8.502069	0.008035933	0.013969877	0.019093204	-0.57145536	4.892592	8.47976	Sitting_Scroll
13:30:55.422	-0.55786604	4.640105	8.502069	0.008035933	0.013969877	0.019093204	-0.57145536	4.892592	8.47976	Sitting_Scroll
13:30:55.443	-0.55786604	4.640105	8.502069	0.008035933	0.013969877	0.019093204	-0.57145536	4.892592	8.47976	Sitting_Scroll
13:30:55.464	-0.55786604	4.640105	8.502069	0.008035933	0.013969877	0.019093204	-0.57145536	4.892592	8.47976	Sitting_Scroll
13:30:55.485	-0.55786604	4.640105	8.502069	0.008035933	0.013969877	0.019093204	-0.57145536	4.892592	8.47976	Sitting_Scroll
13:30:55.507	-0.4285752	4.8292522	8.061523	0.023307564	0.0066394946	0.010541091	-0.58829045	4.9355526	8.453672	Sitting_Scroll
13:30:55.528	-0.4285752	4.8292522	8.061523	0.023307564	0.0066394946	0.010541091	-0.58829045	4.9355526	8.453672	Sitting_Scroll
13:30:55.549	-0.4285752	4.8292522	8.061523	0.023307564	0.0066394946	0.010541091	-0.58829045	4.9355526	8.453672	Sitting_Scroll
13:30:55.570	-0.4285752	4.8292522	8.061523	0.023307564	0.0066394946	0.010541091	-0.58829045	4.9355526	8.453672	Sitting_Scroll
13:30:55.592	-0.4285752	4.8292522	8.061523	0.023307564	0.0066394946	0.010541091	-0.58829045	4.9355526	8.453672	Sitting_Scroll
13:30:55.613	-0.4285752	4.8292522	8.061523	0.023307564	0.0066394946	0.010541091	-0.58829045	4.9355526	8.453672	Sitting_Scroll
13:30:55.635	-0.4285752	4.8292522	8.061523	0.023307564	0.0066394946	0.010541091	-0.58829045	4.9355526	8.453672	Sitting_Scroll
13:30:55.656	-0.4285752	4.8292522	8.061523	0.023307564	0.0066394946	0.010541091	-0.58829045	4.9355526	8.453672	Sitting_Scroll
13:30:55.687	-0.6081458	4.8771377	8.061523	0.05201823	0.010915551	0.014206283	-0.6001039	4.970596	8.432283	Sitting_Scroll
13:30:55.721	-0.6081458	4.8771377	8.061523	0.05201823	0.010915551	0.014206283	-0.6001039	4.970596	8.432283	Sitting_Scroll
13:30:55.754	-0.6081458	4.8771377	8.061523	0.05201823	0.010915551	0.014206283	-0.6001039	4.970596	8.432283	Sitting_Scroll
13:30:55.790	-0.6081458	4.8771377	8.061523	0.05201823	0.010915551	0.014206283	-0.6001039	4.970596	8.432283	Sitting_Scroll
13:30:55.824	-0.6081458	4.8771377	8.061523	0.05201823	0.010915551	0.014206283	-0.6001039	4.970596	8.432283	Sitting_Scroll
13:30:55.857	-0.6081458	4.8771377	8.061523	0.05201823	0.010915551	0.014206283	-0.6001039	4.970596	8.432283	Sitting_Scroll
13:30:55.891	-0.57223165	4.932206	7.9992723	0.0367466	0.024354586	0.009319359	-0.6193522	5.037478	8.391102	Sitting_Scroll
13:30:55.924	-0.57223165	4.932206	7.9992723	0.0367466	0.024354586	0.009319359	-0.6193522	5.037478	8.391102	Sitting_Scroll
13:30:55.946	-0.57223165	4.932206	7.9992723	0.0367466	0.024354586	0.009319359	-0.6193522	5.037478	8.391102	Sitting_Scroll
13:30:55.969	-0.57223165	4.932206	7.9992723	0.0367466	0.024354586	0.009319359	-0.6193522	5.037478	8.391102	Sitting_Scroll
13:30:55.992	-0.57223165	4.932206	7.9992723	0.0367466	0.024354586	0.009319359	-0.6193522	5.037478	8.391102	Sitting_Scroll
13:30:56.016	-0.57223165	4.932206	7.9992723	0.0367466	0.024354586	0.009319359	-0.6193522	5.037478	8.391102	Sitting_Scroll
13:30:56.039	-0.57223165	4.932206	7.9992723	0.0367466	0.024354586	0.009319359	-0.6193522	5.037478	8.391102	Sitting_Scroll
13:30:56.062	-0.5913859	4.9274178	8.016032	0.05323996	0.0005308419	0.003821573	-0.6636177	5.0731287	8.366201	Sitting_Scroll
13:30:56.085	-0.5913859	4.9274178	8.016032	0.05323996	0.0005308419	0.003821573	-0.6636177	5.0731287	8.366201	Sitting_Scroll
13:30:56.107	-0.5913859	4.9274178	8.016032	0.05323996	0.0005308419	0.003821573	-0.6636177	5.0731287	8.366201	Sitting_Scroll
13:30:56.131	-0.5913859	4.9274178	8.016032	0.05323996	0.0005308419	0.003821573	-0.6636177	5.0731287	8.366201	Sitting_Scroll
13:30:56.154	-0.5913859	4.9274178	8.016032	0.05323996	0.0005308419	0.003821573	-0.6636177	5.0731287	8.366201	Sitting_Scroll
13:30:56.177	-0.5913859	4.9274178	8.016032	0.05323996	0.0005308419	0.003821573	-0.6636177	5.0731287	8.366201	Sitting_Scroll
13:30:56.199	-0.5913859	4.9274178	8.016032	0.05323996	0.0005308419	0.003821573	-0.6636177	5.0731287	8.366201	Sitting_Scroll
13:30:56.222	-0.5913859	4.9274178	8.016032	0.05323996	0.0005308419	0.003821573	-0.6636177	5.0731287	8.366201	Sitting_Scroll
13:30:56.245	-0.7206767	4.9537544	7.9777236	0.024529293	0.013359012	-0.0047305403	-0.66440827	5.1030602	8.347915	Sitting_Scroll
13:30:56.268	-0.7206767	4.9537544	7.9777236	0.024529293	0.013359012	-0.0047305403	-0.66440827	5.1030602	8.347915	Sitting_Scroll
13:30:56.290	-0.7206767	4.9537544	7.9777236	0.024529293	0.013359012	-0.0047305403	-0.66440827	5.1030602	8.347915	Sitting_Scroll
13:30:56.313	-0.7206767	4.9537544	7.9777236	0.024529293	0.013359012	-0.0047305403	-0.66440827	5.1030602	8.347915	Sitting_Scroll
13:30:56.337	-0.7206767	4.9537544	7.9777236	0.024529293	0.013359012	-0.0047305403	-0.66440827	5.1030602	8.347915	Sitting_Scroll
13:30:56.360	-0.7206767	4.9537544	7.9777236	0.024529293	0.013359012	-0.0047305403	-0.66440827	5.1030602	8.347915	Sitting_Scroll
13:30:56.383	-0.7206767	4.9537544	7.9777236	0.024529293	0.013359012	-0.0047305403	-0.66440827	5.1030602	8.347915	Sitting_Scroll
13:30:56.406	-0.74701375	4.9417834	8.18842	0.004981606	0.021911126	0.0019889772	-0.6843651	5.1078596	8.343368	Sitting_Scroll
13:30:56.429	-0.74701375	4.9417834	8.18842	0.004981606	0.021911126	0.0019889772	-0.6843651	5.1078596	8.343368	Sitting_Scroll
13:30:56.451	-0.74701375	4.9417834	8.18842	0.004981606	0.021911126	0.0019889772	-0.6843651	5.1078596	8.343368	Sitting_Scroll
13:30:56.475	-0.74701375	4.9417834	8.18842	0.004981606	0.021911126	0.0019889772	-0.6843651	5.1078596	8.343368	Sitting_Scroll
13:30:56.497	-0.74701375	4.9417834	8.18842	0.004981606	0.021911126	0.0019889772	-0.6843651	5.1078596	8.343368	Sitting_Scroll
13:30:56.520	-0.74701375	4.9417834	8.18842	0.004981606	0.021911126	0.0019889772	-0.6843651	5.1078596	8.343368	Sitting_Scroll
13:30:56.543	-0.74701375	4.9417834	8.18842	0.004981606	0.021911126	0.0019889772	-0.6843651	5.1078596	8.343368	Sitting_Scroll
13:30:56.566	-0.74701375	4.9417834	8.18842	0.004981606	0.021911126	0.0019889772	-0.6843651	5.1078596	8.343368	Sitting_Scroll
13:30:56.590	-0.65124273	4.989669	8.159689	-0.010290025	0.0060286294	-0.0047305403	-0.6973622	5.1087103	8.341769	Sitting_Scroll
13:30:56.613	-0.65124273	4.989669	8.159689	-0.010290025	0.0060286294	-0.0047305403	-0.6973622	5.1087103	8.341769	Sitting_Scroll
13:30:56.636	-0.65124273	4.989669	8.159689	-0.010290025	0.0060286294	-0.0047305403	-0.6973622	5.1087103	8.341769	Sitting_Scroll
13:30:56.659	-0.65124273	4.989669	8.159689	-0.010290025	0.0060286294	-0.0047305403	-0.6973622	5.1087103	8.341769	Sitting_Scroll
13:30:56.682	-0.65124273	4.989669	8.159689	-0.010290025	0.0060286294	-0.0047305403	-0.6973622	5.1087103	8.341769	Sitting_Scroll
13:30:56.705	-0.65124273	4.989669	8.159689	-0.010290025	0.0060286294	-0.0047305403	-0.6973622	5.1087103	8.341769	Sitting_Scroll
13:30:56.728	-0.65124273	4.989669	8.159689	-0.010290025	0.0060286294	-0.0047305403	-0.6973622	5.1087103	8.341769	Sitting_Scroll
13:30:56.751	-0.65124273	4.989669	8.159689	-0.010290025	0.0060286294	-0.0047305403	-0.6973622	5.1087103	8.341769	Sitting_Scroll
13:30:56.774	-0.679974	4.9968514	8.1549	-0.023118194	0.0072503597	0.018482339	-0.70316714	5.102961	8.344802	Sitting_Scroll
13:30:56.796	-0.679974	4.9968514	8.1549	-0.023118194	0.0072503597	0.018482339	-0.70316714	5.102961	8.344802	Sitting_Scroll
13:30:56.820	-0.679974	4.9968514	8.1549	-0.023118194	0.0072503597	0.018482339	-0.70316714	5.102961	8.344802	Sitting_Scroll
13:30:56.842	-0.679974	4.9968514	8.1549	-0.023118194	0.0072503597	0.018482339	-0.70316714	5.102961	8.344802	Sitting_Scroll
13:30:56.865	-0.679974	4.9968514	8.1549	-0.023118194	0.0072503597	0.018482339	-0.70316714	5.102961	8.344802	Sitting_Scroll
13:30:56.888	-0.679974	4.9968514	8.1549	-0.023118194	0.0072503597	0.018482339	-0.70316714	5.102961	8.344802	Sitting_Scroll
13:30:56.911	-0.679974	4.9968514	8.1549	-0.023118194	0.0072503597	0.018482339	-0.70316714	5.102961	8.344802	Sitting_Scroll
13:30:56.935	-0.679974	4.9968514	8.1549	-0.023118194	0.0072503597	0.018482339	-0.70316714	5.102961	8.344802	Sitting_Scroll
13:30:56.958	-0.7302538	4.946572	8.056735	-0.011511756	0.0329067	-0.007174001	-0.706951	5.095176	8.3492365	Sitting_Scroll
13:30:56.981	-0.7302538	4.946572	8.056735	-0.011511756	0.0329067	-0.007174001	-0.706951	5.095176	8.3492365	Sitting_Scroll
13:30:57.004	-0.7302538	4.946572	8.056735	-0.011511756	0.0329067	-0.007174001	-0.706951	5.095176	8.3492365	Sitting_Scroll
13:30:57.027	-0.7302538	4.946572	8.056735	-0.011511756	0.0329067	-0.007174001	-0.706951	5.095176	8.3492365	Sitting_Scroll
13:30:57.049	-0.7302538	4.946572	8.056735	-0.011511756	0.0329067	-0.007174001	-0.706951	5.095176	8.3492365	Sitting_Scroll
13:30:57.072	-0.7302538	4.946572	8.056735	-0.011511756	0.0329067	-0.007174001	-0.706951	5.095176	8.3492365	Sitting_Scroll
13:30:57.095	-0.7302538	4.946572	8.056735	-0.011511756	0.0329067	-0.007174001	-0.706951	5.095176	8.3492365	Sitting_Scroll
13:30:57.118	-0.7302538	4.946572	8.056735	-0.011511756	0.0329067	-0.007174001	-0.706951	5.095176	8.3492365	Sitting_Scroll
13:30:57.141	-0.5770202	4.932206	8.109408	-0.033502903	-0.04406232	0.006875899	-0.67547256	5.0869317	8.356867	Sitting_Scroll
13:30:57.165	-0.5770202	4.932206	8.109408	-0.033502903	-0.04406232	0.006875899	-0.67547256	5.0869317	8.356867	Sitting_Scroll
13:30:57.187	-0.5770202	4.932206	8.109408	-0.033502903	-0.04406232	0.006875899	-0.67547256	5.0869317	8.356867	Sitting_Scroll
13:30:57.208	-0.5770202	4.932206	8.109408	-0.033502903	-0.04406232	0.006875899	-0.67547256	5.0869317	8.356867	Sitting_Scroll
13:30:57.228	-0.5770202	4.932206	8.109408	-0.033502903	-0.04406232	0.006875899	-0.67547256	5.0869317	8.356867	Sitting_Scroll
13:30:57.249	-0.5770202	4.932206	8.109408	-0.033502903	-0.04406232	0.006875899	-0.67547256	5.0869317	8.356867	Sitting_Scroll
13:30:57.271	-0.5770202	4.932206	8.109408	-0.033502903	-0.04406232	0.006875899	-0.67547256	5.0869317	8.356867	Sitting_Scroll
13:30:57.291	-0.5770202	4.932206	8.109408	-0.033502903	-0.04406232	0.006875899	-0.67547256	5.0869317	8.356867	Sitting_Scroll
13:30:57.312	-0.6296943	4.905869	8.193209	0.004981606	-0.008021272	0.010541091	-0.6092382	5.050116	8.384242	Sitting_Scroll
13:30:57.332	-0.6296943	4.905869	8.193209	0.004981606	-0.008021272	0.010541091	-0.6092382	5.050116	8.384242	Sitting_Scroll
13:30:57.355	-0.6296943	4.905869	8.193209	0.004981606	-0.008021272	0.010541091	-0.6092382	5.050116	8.384242	Sitting_Scroll
13:30:57.378	-0.6296943	4.905869	8.193209	0.004981606	-0.008021272	0.010541091	-0.6092382	5.050116	8.384242	Sitting_Scroll
13:30:57.399	-0.6296943	4.905869	8.193209	0.004981606	-0.008021272	0.010541091	-0.6092382	5.050116	8.384242	Sitting_Scroll
13:30:57.421	-0.6296943	4.905869	8.193209	0.004981606	-0.008021272	0.010541091	-0.6092382	5.050116	8.384242	Sitting_Scroll
13:30:57.442	-0.6296943	4.905869	8.193209	0.004981606	-0.008021272	0.010541091	-0.6092382	5.050116	8.384242	Sitting_Scroll
13:30:57.465	-0.6296943	4.905869	8.193209	0.004981606	-0.008021272	0.010541091	-0.6092382	5.050116	8.384242	Sitting_Scroll
13:30:57.486	-0.5865973	4.922629	8.118986	0.007425067	-0.013519059	-0.0077848667	-0.5903423	5.0427346	8.390035	Sitting_Scroll
13:30:57.507	-0.5865973	4.922629	8.118986	0.007425067	-0.013519059	-0.0077848667	-0.5903423	5.0427346	8.390035	Sitting_Scroll
13:30:57.529	-0.5865973	4.922629	8.118986	0.007425067	-0.013519059	-0.0077848667	-0.5903423	5.0427346	8.390035	Sitting_Scroll
13:30:57.551	-0.5865973	4.922629	8.118986	0.007425067	-0.013519059	-0.0077848667	-0.5903423	5.0427346	8.390035	Sitting_Scroll
13:30:57.572	-0.5865973	4.922629	8.118986	0.007425067	-0.013519059	-0.0077848667	-0.5903423	5.0427346	8.390035	Sitting_Scroll
13:30:57.593	-0.5865973	4.922629	8.118986	0.007425067	-0.013519059	-0.0077848667	-0.5903423	5.0427346	8.390035	Sitting_Scroll
13:30:57.614	-0.5865973	4.922629	8.118986	0.007425067	-0.013519059	-0.0077848667	-0.5903423	5.0427346	8.390035	Sitting_Scroll
13:30:57.635	-0.5865973	4.922629	8.118986	0.007425067	-0.013519059	-0.0077848667	-0.5903423	5.0427346	8.390035	Sitting_Scroll
13:30:57.657	-0.5865973	4.922629	8.118986	0.007425067	-0.013519059	-0.0077848667	-0.5903423	5.0427346	8.390035	Sitting_Scroll
13:30:57.680	-0.60335726	4.867561	8.169266	-0.010290025	0.0072503597	0.0019889772	-0.5843076	5.0328813	8.39637	Sitting_Scroll
13:30:57.702	-0.60335726	4.867561	8.169266	-0.010290025	0.0072503597	0.0019889772	-0.5843076	5.0328813	8.39637	Sitting_Scroll
13:30:57.724	-0.60335726	4.867561	8.169266	-0.010290025	0.0072503597	0.0019889772	-0.5843076	5.0328813	8.39637	Sitting_Scroll
13:30:57.747	-0.60335726	4.867561	8.169266	-0.010290025	0.0072503597	0.0019889772	-0.5843076	5.0328813	8.39637	Sitting_Scroll
13:30:57.768	-0.60335726	4.867561	8.169266	-0.010290025	0.0072503597	0.0019889772	-0.5843076	5.0328813	8.39637	Sitting_Scroll
13:30:57.796	-0.60335726	4.867561	8.169266	-0.010290025	0.0072503597	0.0019889772	-0.5843076	5.0328813	8.39637	Sitting_Scroll
13:30:57.829	-0.60335726	4.867561	8.169266	-0.010290025	0.0072503597	0.0019889772	-0.5843076	5.0328813	8.39637	Sitting_Scroll
13:30:57.863	-0.60335726	4.913052	8.133351	-0.007846564	0.0041960333	-0.00350881	-0.58317244	5.0247555	8.401315	Sitting_Scroll
13:30:57.896	-0.60335726	4.913052	8.133351	-0.007846564	0.0041960333	-0.00350881	-0.58317244	5.0247555	8.401315	Sitting_Scroll
13:30:57.930	-0.60335726	4.913052	8.133351	-0.007846564	0.0041960333	-0.00350881	-0.58317244	5.0247555	8.401315	Sitting_Scroll
13:30:57.963	-0.60335726	4.913052	8.133351	-0.007846564	0.0041960333	-0.00350881	-0.58317244	5.0247555	8.401315	Sitting_Scroll
13:30:57.997	-0.60335726	4.913052	8.133351	-0.007846564	0.0041960333	-0.00350881	-0.58317244	5.0247555	8.401315	Sitting_Scroll
13:30:58.030	-0.4860378	4.8579836	8.047157	0.008646797	-0.0061886758	0.0044324384	-0.5639442	5.023102	8.403618	Sitting_Scroll
13:30:58.063	-0.4860378	4.8579836	8.047157	0.008646797	-0.0061886758	0.0044324384	-0.5639442	5.023102	8.403618	Sitting_Scroll
13:30:58.097	-0.4860378	4.8579836	8.047157	0.008646797	-0.0061886758	0.0044324384	-0.5639442	5.023102	8.403618	Sitting_Scroll
13:30:58.119	-0.4860378	4.8579836	8.047157	0.008646797	-0.0061886758	0.0044324384	-0.5639442	5.023102	8.403618	Sitting_Scroll
13:30:58.148	-0.4860378	4.8579836	8.047157	0.008646797	-0.0061886758	0.0044324384	-0.5639442	5.023102	8.403618	Sitting_Scroll
13:30:58.168	-0.4860378	4.8579836	8.047157	0.008646797	-0.0061886758	0.0044324384	-0.5639442	5.023102	8.403618	Sitting_Scroll
13:30:58.189	-0.4860378	4.8579836	8.047157	0.008646797	-0.0061886758	0.0044324384	-0.5639442	5.023102	8.403618	Sitting_Scroll
13:30:58.214	-0.6201172	4.850801	8.013638	9.468412e-05	0.0048068985	0.011151955	-0.5566166	5.008074	8.41307	Sitting_Scroll
13:30:58.234	-0.6201172	4.850801	8.013638	9.468412e-05	0.0048068985	0.011151955	-0.5566166	5.008074	8.41307	Sitting_Scroll
13:30:58.255	-0.6201172	4.850801	8.013638	9.468412e-05	0.0048068985	0.011151955	-0.5566166	5.008074	8.41307	Sitting_Scroll
13:30:58.277	-0.6201172	4.850801	8.013638	9.468412e-05	0.0048068985	0.011151955	-0.5566166	5.008074	8.41307	Sitting_Scroll
13:30:58.301	-0.6201172	4.850801	8.013638	9.468412e-05	0.0048068985	0.011151955	-0.5566166	5.008074	8.41307	Sitting_Scroll
13:30:58.323	-0.6201172	4.850801	8.013638	9.468412e-05	0.0048068985	0.011151955	-0.5566166	5.008074	8.41307	Sitting_Scroll
13:30:58.345	-0.6201172	4.850801	8.013638	9.468412e-05	0.0048068985	0.011151955	-0.5566166	5.008074	8.41307	Sitting_Scroll
13:30:58.369	-0.6201172	4.850801	8.013638	9.468412e-05	0.0048068985	0.011151955	-0.5566166	5.008074	8.41307	Sitting_Scroll
13:30:58.392	-0.43815228	4.8484063	8.042369	-0.0035705073	-0.037342805	0.009319359	-0.5113142	4.976942	8.434391	Sitting_Scroll
13:30:58.415	-0.43815228	4.8484063	8.042369	-0.0035705073	-0.037342805	0.009319359	-0.5113142	4.976942	8.434391	Sitting_Scroll
13:30:58.438	-0.43815228	4.8484063	8.042369	-0.0035705073	-0.037342805	0.009319359	-0.5113142	4.976942	8.434391	Sitting_Scroll
13:30:58.461	-0.43815228	4.8484063	8.042369	-0.0035705073	-0.037342805	0.009319359	-0.5113142	4.976942	8.434391	Sitting_Scroll
13:30:58.484	-0.43815228	4.8484063	8.042369	-0.0035705073	-0.037342805	0.009319359	-0.5113142	4.976942	8.434391	Sitting_Scroll
13:30:58.507	-0.43815228	4.8484063	8.042369	-0.0035705073	-0.037342805	0.009319359	-0.5113142	4.976942	8.434391	Sitting_Scroll
13:30:58.530	-0.43815228	4.8484063	8.042369	-0.0035705073	-0.037342805	0.009319359	-0.5113142	4.976942	8.434391	Sitting_Scroll
13:30:58.552	-0.43815228	4.8484063	8.042369	-0.0035705073	-0.037342805	0.009319359	-0.5113142	4.976942	8.434391	Sitting_Scroll
13:30:58.574	-0.5698374	4.807704	8.109408	-0.014566082	0.012748147	0.0007672467	-0.4859354	4.947047	8.453458	Sitting_Scroll
13:30:58.597	-0.5698374	4.807704	8.109408	-0.014566082	0.012748147	0.0007672467	-0.4859354	4.947047	8.453458	Sitting_Scroll
13:30:58.620	-0.5698374	4.807704	8.109408	-0.014566082	0.012748147	0.0007672467	-0.4859354	4.947047	8.453458	Sitting_Scroll
13:30:58.643	-0.5698374	4.807704	8.109408	-0.014566082	0.012748147	0.0007672467	-0.4859354	4.947047	8.453458	Sitting_Scroll
13:30:58.666	-0.5698374	4.807704	8.109408	-0.014566082	0.012748147	0.0007672467	-0.4859354	4.947047	8.453458	Sitting_Scroll
13:30:58.700	-0.5698374	4.807704	8.109408	-0.014566082	0.012748147	0.0007672467	-0.4859354	4.947047	8.453458	Sitting_Scroll
13:30:58.733	-0.5698374	4.807704	8.109408	-0.014566082	0.012748147	0.0007672467	-0.4859354	4.947047	8.453458	Sitting_Scroll
13:30:58.768	-0.49082634	4.747847	8.229122	-0.024950791	0.0029743027	-0.021834766	-0.5059649	4.882367	8.489809	Sitting_Scroll
13:30:58.803	-0.49082634	4.747847	8.229122	-0.024950791	0.0029743027	-0.021834766	-0.5059649	4.882367	8.489809	Sitting_Scroll
13:30:58.834	-0.49082634	4.747847	8.229122	-0.024950791	0.0029743027	-0.021834766	-0.5059649	4.882367	8.489809	Sitting_Scroll
13:30:58.870	-0.49082634	4.747847	8.229122	-0.024950791	0.0029743027	-0.021834766	-0.5059649	4.882367	8.489809	Sitting_Scroll
13:30:58.903	-0.49082634	4.747847	8.229122	-0.024950791	0.0029743027	-0.021834766	-0.5059649	4.882367	8.489809	Sitting_Scroll
13:30:58.936	-0.37111259	4.7717896	7.9968777	0.01842064	0.007861225	0.009319359	-0.49983773	4.8666725	8.499179	Sitting_Scroll
13:30:58.959	-0.37111259	4.7717896	7.9968777	0.01842064	0.007861225	0.009319359	-0.49983773	4.8666725	8.499179	Sitting_Scroll
13:30:58.981	-0.37111259	4.7717896	7.9968777	0.01842064	0.007861225	0.009319359	-0.49983773	4.8666725	8.499179	Sitting_Scroll
13:30:59.002	-0.37111259	4.7717896	7.9968777	0.01842064	0.007861225	0.009319359	-0.49983773	4.8666725	8.499179	Sitting_Scroll
13:30:59.024	-0.37111259	4.7717896	7.9968777	0.01842064	0.007861225	0.009319359	-0.49983773	4.8666725	8.499179	Sitting_Scroll
13:30:59.048	-0.37111259	4.7717896	7.9968777	0.01842064	0.007861225	0.009319359	-0.49983773	4.8666725	8.499179	Sitting_Scroll
13:30:59.070	-0.37111259	4.7717896	7.9968777	0.01842064	0.007861225	0.009319359	-0.49983773	4.8666725	8.499179	Sitting_Scroll
13:30:59.092	-0.37111259	4.7717896	7.9968777	0.01842064	0.007861225	0.009319359	-0.49983773	4.8666725	8.499179	Sitting_Scroll
13:30:59.115	-0.7110996	4.6760187	8.322499	0.016588045	0.011526417	0.0062650335	-0.5469755	4.849451	8.506117	Sitting_Scroll
13:30:59.139	-0.7110996	4.6760187	8.322499	0.016588045	0.011526417	0.0062650335	-0.5469755	4.849451	8.506117	Sitting_Scroll
13:30:59.160	-0.7110996	4.6760187	8.322499	0.016588045	0.011526417	0.0062650335	-0.5469755	4.849451	8.506117	Sitting_Scroll
13:30:59.182	-0.7110996	4.6760187	8.322499	0.016588045	0.011526417	0.0062650335	-0.5469755	4.849451	8.506117	Sitting_Scroll
13:30:59.204	-0.7110996	4.6760187	8.322499	0.016588045	0.011526417	0.0062650335	-0.5469755	4.849451	8.506117	Sitting_Scroll
13:30:59.226	-0.7110996	4.6760187	8.322499	0.016588045	0.011526417	0.0062650335	-0.5469755	4.849451	8.506117	Sitting_Scroll
13:30:59.249	-0.7110996	4.6760187	8.322499	0.016588045	0.011526417	0.0062650335	-0.5469755	4.849451	8.506117	Sitting_Scroll
13:30:59.272	-0.7110996	4.6760187	8.322499	0.016588045	0.011526417	0.0062650335	-0.5469755	4.849451	8.506117	Sitting_Scroll
13:30:59.296	-0.40223816	4.625739	8.442213	-0.019453002	0.012748147	-0.008395732	-0.5709423	4.8625517	8.497056	Sitting_Scroll
13:30:59.319	-0.40223816	4.625739	8.442213	-0.019453002	0.012748147	-0.008395732	-0.5709423	4.8625517	8.497056	Sitting_Scroll
13:30:59.342	-0.40223816	4.625739	8.442213	-0.019453002	0.012748147	-0.008395732	-0.5709423	4.8625517	8.497056	Sitting_Scroll
13:30:59.366	-0.40223816	4.625739	8.442213	-0.019453002	0.012748147	-0.008395732	-0.5709423	4.8625517	8.497056	Sitting_Scroll
13:30:59.388	-0.40223816	4.625739	8.442213	-0.019453002	0.012748147	-0.008395732	-0.5709423	4.8625517	8.497056	Sitting_Scroll
13:30:59.413	-0.40223816	4.625739	8.442213	-0.019453002	0.012748147	-0.008395732	-0.5709423	4.8625517	8.497056	Sitting_Scroll
13:30:59.436	-0.40223816	4.625739	8.442213	-0.019453002	0.012748147	-0.008395732	-0.5709423	4.8625517	8.497056	Sitting_Scroll
13:30:59.459	-0.40223816	4.625739	8.442213	-0.019453002	0.012748147	-0.008395732	-0.5709423	4.8625517	8.497056	Sitting_Scroll
13:30:59.483	-0.50998056	4.697567	8.212362	0.0062033366	0.0048068985	0.0050433036	-0.56740075	4.8445477	8.507572	Sitting_Scroll
13:30:59.506	-0.50998056	4.697567	8.212362	0.0062033366	0.0048068985	0.0050433036	-0.56740075	4.8445477	8.507572	Sitting_Scroll
13:30:59.529	-0.50998056	4.697567	8.212362	0.0062033366	0.0048068985	0.0050433036	-0.56740075	4.8445477	8.507572	Sitting_Scroll
13:30:59.552	-0.50998056	4.697567	8.212362	0.0062033366	0.0048068985	0.0050433036	-0.56740075	4.8445477	8.507572	Sitting_Scroll
13:30:59.575	-0.50998056	4.697567	8.212362	0.0062033366	0.0048068985	0.0050433036	-0.56740075	4.8445477	8.507572	Sitting_Scroll
13:30:59.598	-0.50998056	4.697567	8.212362	0.0062033366	0.0048068985	0.0050433036	-0.56740075	4.8445477	8.507572	Sitting_Scroll
13:30:59.621	-0.50998056	4.697567	8.212362	0.0062033366	0.0048068985	0.0050433036	-0.56740075	4.8445477	8.507572	Sitting_Scroll
13:30:59.643	-0.50998056	4.697567	8.212362	0.0062033366	0.0048068985	0.0050433036	-0.56740075	4.8445477	8.507572	Sitting_Scroll
13:30:59.665	-0.58420306	4.7143273	8.097438	-0.013344351	0.043902274	0.0019889772	-0.5802143	4.8426657	8.507779	Sitting_Scroll
13:30:59.688	-0.58420306	4.7143273	8.097438	-0.013344351	0.043902274	0.0019889772	-0.5802143	4.8426657	8.507779	Sitting_Scroll
13:30:59.712	-0.58420306	4.7143273	8.097438	-0.013344351	0.043902274	0.0019889772	-0.5802143	4.8426657	8.507779	Sitting_Scroll
13:30:59.735	-0.58420306	4.7143273	8.097438	-0.013344351	0.043902274	0.0019889772	-0.5802143	4.8426657	8.507779	Sitting_Scroll
13:30:59.758	-0.58420306	4.7143273	8.097438	-0.013344351	0.043902274	0.0019889772	-0.5802143	4.8426657	8.507779	Sitting_Scroll
13:30:59.781	-0.58420306	4.7143273	8.097438	-0.013344351	0.043902274	0.0019889772	-0.5802143	4.8426657	8.507779	Sitting_Scroll
13:30:59.804	-0.58420306	4.7143273	8.097438	-0.013344351	0.043902274	0.0019889772	-0.5802143	4.8426657	8.507779	Sitting_Scroll
13:30:59.827	-0.679974	4.723904	8.356019	0.036135733	0.0035851682	0.0129845515	-0.6484284	4.8361034	8.506584	Sitting_Scroll
13:30:59.850	-0.679974	4.723904	8.356019	0.036135733	0.0035851682	0.0129845515	-0.6484284	4.8361034	8.506584	Sitting_Scroll
13:30:59.872	-0.679974	4.723904	8.356019	0.036135733	0.0035851682	0.0129845515	-0.6484284	4.8361034	8.506584	Sitting_Scroll
13:30:59.896	-0.679974	4.723904	8.356019	0.036135733	0.0035851682	0.0129845515	-0.6484284	4.8361034	8.506584	Sitting_Scroll
13:30:59.918	-0.679974	4.723904	8.356019	0.036135733	0.0035851682	0.0129845515	-0.6484284	4.8361034	8.506584	Sitting_Scroll
13:30:59.942	-0.679974	4.723904	8.356019	0.036135733	0.0035851682	0.0129845515	-0.6484284	4.8361034	8.506584	Sitting_Scroll
13:30:59.965	-0.679974	4.723904	8.356019	0.036135733	0.0035851682	0.0129845515	-0.6484284	4.8361034	8.506584	Sitting_Scroll
13:30:59.987	-0.679974	4.723904	8.356019	0.036135733	0.0035851682	0.0129845515	-0.6484284	4.8361034	8.506584	Sitting_Scroll
13:31:00.010	-0.67279124	4.73827	8.224334	0.0031490105	0.0029743027	0.0062650335	-0.6639132	4.8379693	8.50433	Sitting_Scroll
13:31:00.034	-0.67279124	4.73827	8.224334	0.0031490105	0.0029743027	0.0062650335	-0.6639132	4.8379693	8.50433	Sitting_Scroll
13:31:00.056	-0.67279124	4.73827	8.224334	0.0031490105	0.0029743027	0.0062650335	-0.6639132	4.8379693	8.50433	Sitting_Scroll
13:31:00.078	-0.67279124	4.73827	8.224334	0.0031490105	0.0029743027	0.0062650335	-0.6639132	4.8379693	8.50433	Sitting_Scroll
13:31:00.099	-0.67279124	4.73827	8.224334	0.0031490105	0.0029743027	0.0062650335	-0.6639132	4.8379693	8.50433	Sitting_Scroll
13:31:00.121	-0.67279124	4.73827	8.224334	0.0031490105	0.0029743027	0.0062650335	-0.6639132	4.8379693	8.50433	Sitting_Scroll
13:31:00.144	-0.67279124	4.73827	8.224334	0.0031490105	0.0029743027	0.0062650335	-0.6639132	4.8379693	8.50433	Sitting_Scroll
13:31:00.166	-0.67279124	4.73827	8.224334	0.0031490105	0.0029743027	0.0062650335	-0.6639132	4.8379693	8.50433	Sitting_Scroll
13:31:00.187	-0.5794145	4.6568646	8.46855	-0.052439727	-0.0031343496	-0.012671788	-0.66506594	4.7939453	8.529134	Sitting_Scroll
13:31:00.209	-0.5794145	4.6568646	8.46855	-0.052439727	-0.0031343496	-0.012671788	-0.66506594	4.7939453	8.529134	Sitting_Scroll
13:31:00.231	-0.5794145	4.6568646	8.46855	-0.052439727	-0.0031343496	-0.012671788	-0.66506594	4.7939453	8.529134	Sitting_Scroll
13:31:00.254	-0.5794145	4.6568646	8.46855	-0.052439727	-0.0031343496	-0.012671788	-0.66506594	4.7939453	8.529134	Sitting_Scroll
13:31:00.277	-0.5794145	4.6568646	8.46855	-0.052439727	-0.0031343496	-0.012671788	-0.66506594	4.7939453	8.529134	Sitting_Scroll
13:31:00.300	-0.5794145	4.6568646	8.46855	-0.052439727	-0.0031343496	-0.012671788	-0.66506594	4.7939453	8.529134	Sitting_Scroll
13:31:00.323	-0.5794145	4.6568646	8.46855	-0.052439727	-0.0031343496	-0.012671788	-0.66506594	4.7939453	8.529134	Sitting_Scroll
13:31:00.346	-0.5794145	4.6568646	8.46855	-0.052439727	-0.0031343496	-0.012671788	-0.66506594	4.7939453	8.529134	Sitting_Scroll
13:31:00.369	-0.339987	4.7957325	8.126168	-0.033502903	0.054286983	0.04352781	-0.6771058	4.7907057	8.530007	Sitting_Scroll
13:31:00.391	-0.339987	4.7957325	8.126168	-0.033502903	0.054286983	0.04352781	-0.6771058	4.7907057	8.530007	Sitting_Scroll
13:31:00.414	-0.339987	4.7957325	8.126168	-0.033502903	0.054286983	0.04352781	-0.6771058	4.7907057	8.530007	Sitting_Scroll
13:31:00.436	-0.339987	4.7957325	8.126168	-0.033502903	0.054286983	0.04352781	-0.6771058	4.7907057	8.530007	Sitting_Scroll
13:31:00.459	-0.339987	4.7957325	8.126168	-0.033502903	0.054286983	0.04352781	-0.6771058	4.7907057	8.530007	Sitting_Scroll
13:31:00.482	-0.339987	4.7957325	8.126168	-0.033502903	0.054286983	0.04352781	-0.6771058	4.7907057	8.530007	Sitting_Scroll
13:31:00.506	-0.339987	4.7957325	8.126168	-0.033502903	0.054286983	0.04352781	-0.6771058	4.7907057	8.530007	Sitting_Scroll
13:31:00.528	-0.339987	4.7957325	8.126168	-0.033502903	0.054286983	0.04352781	-0.6771058	4.7907057	8.530007	Sitting_Scroll
13:31:00.551	-0.8786988	4.539545	8.377567	-0.017009543	-0.02634723	0.009319359	-0.7039724	4.741076	8.555523	Sitting_Scroll
13:31:00.574	-0.8786988	4.539545	8.377567	-0.017009543	-0.02634723	0.009319359	-0.7039724	4.741076	8.555523	Sitting_Scroll
13:31:00.597	-0.8786988	4.539545	8.377567	-0.017009543	-0.02634723	0.009319359	-0.7039724	4.741076	8.555523	Sitting_Scroll
13:31:00.619	-0.8786988	4.539545	8.377567	-0.017009543	-0.02634723	0.009319359	-0.7039724	4.741076	8.555523	Sitting_Scroll
13:31:00.641	-0.8786988	4.539545	8.377567	-0.017009543	-0.02634723	0.009319359	-0.7039724	4.741076	8.555523	Sitting_Scroll
13:31:00.663	-0.8786988	4.539545	8.377567	-0.017009543	-0.02634723	0.009319359	-0.7039724	4.741076	8.555523	Sitting_Scroll
13:31:00.684	-0.8786988	4.539545	8.377567	-0.017009543	-0.02634723	0.009319359	-0.7039724	4.741076	8.555523	Sitting_Scroll
13:31:00.706	-0.8786988	4.539545	8.377567	-0.017009543	-0.02634723	0.009319359	-0.7039724	4.741076	8.555523	Sitting_Scroll
13:31:00.729	-0.5961744	4.5515165	8.439818	-0.025561657	-0.02756896	0.011151955	-0.65242815	4.7138796	8.5746155	Sitting_Scroll
13:31:00.752	-0.5961744	4.5515165	8.439818	-0.025561657	-0.02756896	0.011151955	-0.65242815	4.7138796	8.5746155	Sitting_Scroll
13:31:00.775	-0.5961744	4.5515165	8.439818	-0.025561657	-0.02756896	0.011151955	-0.65242815	4.7138796	8.5746155	Sitting_Scroll
13:31:00.798	-0.5961744	4.5515165	8.439818	-0.025561657	-0.02756896	0.011151955	-0.65242815	4.7138796	8.5746155	Sitting_Scroll
13:31:00.821	-0.5961744	4.5515165	8.439818	-0.025561657	-0.02756896	0.011151955	-0.65242815	4.7138796	8.5746155	Sitting_Scroll
13:31:00.845	-0.5961744	4.5515165	8.439818	-0.025561657	-0.02756896	0.011151955	-0.65242815	4.7138796	8.5746155	Sitting_Scroll
13:31:00.868	-0.5961744	4.5515165	8.439818	-0.025561657	-0.02756896	0.011151955	-0.65242815	4.7138796	8.5746155	Sitting_Scroll
13:31:00.891	-0.5961744	4.5515165	8.439818	-0.025561657	-0.02756896	0.011151955	-0.65242815	4.7138796	8.5746155	Sitting_Scroll
13:31:00.914	-0.5794145	4.455745	8.444607	-0.07809607	0.0066394946	0.032532237	-0.6321274	4.652937	8.609352	Sitting_Scroll
13:31:00.936	-0.5794145	4.455745	8.444607	-0.07809607	0.0066394946	0.032532237	-0.6321274	4.652937	8.609352	Sitting_Scroll
13:31:00.960	-0.5794145	4.455745	8.444607	-0.07809607	0.0066394946	0.032532237	-0.6321274	4.652937	8.609352	Sitting_Scroll
13:31:00.983	-0.5794145	4.455745	8.444607	-0.07809607	0.0066394946	0.032532237	-0.6321274	4.652937	8.609352	Sitting_Scroll
13:31:01.006	-0.5794145	4.455745	8.444607	-0.07809607	0.0066394946	0.032532237	-0.6321274	4.652937	8.609352	Sitting_Scroll
13:31:01.029	-0.5794145	4.455745	8.444607	-0.07809607	0.0066394946	0.032532237	-0.6321274	4.652937	8.609352	Sitting_Scroll
13:31:01.051	-0.5794145	4.455745	8.444607	-0.07809607	0.0066394946	0.032532237	-0.6321274	4.652937	8.609352	Sitting_Scroll
13:31:01.075	-0.5794145	4.455745	8.444607	-0.07809607	0.0066394946	0.032532237	-0.6321274	4.652937	8.609352	Sitting_Scroll
13:31:01.098	-0.6464542	4.4916596	8.099832	0.0007055494	-0.00069088856	0.005654169	-0.61810786	4.6326904	8.621281	Sitting_Scroll
13:31:01.121	-0.6464542	4.4916596	8.099832	0.0007055494	-0.00069088856	0.005654169	-0.61810786	4.6326904	8.621281	Sitting_Scroll
13:31:01.144	-0.6464542	4.4916596	8.099832	0.0007055494	-0.00069088856	0.005654169	-0.61810786	4.6326904	8.621281	Sitting_Scroll
13:31:01.166	-0.6464542	4.4916596	8.099832	0.0007055494	-0.00069088856	0.005654169	-0.61810786	4.6326904	8.621281	Sitting_Scroll
13:31:01.190	-0.6464542	4.4916596	8.099832	0.0007055494	-0.00069088856	0.005654169	-0.61810786	4.6326904	8.621281	Sitting_Scroll
13:31:01.213	-0.6464542	4.4916596	8.099832	0.0007055494	-0.00069088856	0.005654169	-0.61810786	4.6326904	8.621281	Sitting_Scroll
13:31:01.235	-0.6464542	4.4916596	8.099832	0.0007055494	-0.00069088856	0.005654169	-0.61810786	4.6326904	8.621281	Sitting_Scroll
13:31:01.257	-0.6464542	4.4916596	8.099832	0.0007055494	-0.00069088856	0.005654169	-0.61810786	4.6326904	8.621281	Sitting_Scroll
13:31:01.279	-0.54350036	4.4461684	8.226728	-0.041444153	-0.020849442	0.0129845515	-0.60966593	4.5809126	8.649503	Sitting_Scroll
13:31:01.300	-0.54350036	4.4461684	8.226728	-0.041444153	-0.020849442	0.0129845515	-0.60966593	4.5809126	8.649503	Sitting_Scroll
13:31:01.322	-0.54350036	4.4461684	8.226728	-0.041444153	-0.020849442	0.0129845515	-0.60966593	4.5809126	8.649503	Sitting_Scroll
13:31:01.343	-0.54350036	4.4461684	8.226728	-0.041444153	-0.020849442	0.0129845515	-0.60966593	4.5809126	8.649503	Sitting_Scroll
13:31:01.364	-0.54350036	4.4461684	8.226728	-0.041444153	-0.020849442	0.0129845515	-0.60966593	4.5809126	8.649503	Sitting_Scroll
13:31:01.385	-0.54350036	4.4461684	8.226728	-0.041444153	-0.020849442	0.0129845515	-0.60966593	4.5809126	8.649503	Sitting_Scroll
13:31:01.407	-0.54350036	4.4461684	8.226728	-0.041444153	-0.020849442	0.0129845515	-0.60966593	4.5809126	8.649503	Sitting_Scroll
13:31:01.428	-0.54350036	4.4461684	8.226728	-0.041444153	-0.020849442	0.0129845515	-0.60966593	4.5809126	8.649503	Sitting_Scroll
13:31:01.449	-0.46209505	4.4054656	8.377567	0.024529293	0.0041960333	0.005654169	-0.5709232	4.5503716	8.668248	Sitting_Scroll
13:31:01.471	-0.46209505	4.4054656	8.377567	0.024529293	0.0041960333	0.005654169	-0.5709232	4.5503716	8.668248	Sitting_Scroll
13:31:01.494	-0.46209505	4.4054656	8.377567	0.024529293	0.0041960333	0.005654169	-0.5709232	4.5503716	8.668248	Sitting_Scroll
13:31:01.517	-0.46209505	4.4054656	8.377567	0.024529293	0.0041960333	0.005654169	-0.5709232	4.5503716	8.668248	Sitting_Scroll
13:31:01.540	-0.46209505	4.4054656	8.377567	0.024529293	0.0041960333	0.005654169	-0.5709232	4.5503716	8.668248	Sitting_Scroll
13:31:01.563	-0.46209505	4.4054656	8.377567	0.024529293	0.0041960333	0.005654169	-0.5709232	4.5503716	8.668248	Sitting_Scroll
13:31:01.586	-0.46209505	4.4054656	8.377567	0.024529293	0.0041960333	0.005654169	-0.5709232	4.5503716	8.668248	Sitting_Scroll
13:31:01.608	-0.46209505	4.4054656	8.377567	0.024529293	0.0041960333	0.005654169	-0.5709232	4.5503716	8.668248	Sitting_Scroll
13:31:01.632	-0.6273	4.4485626	8.317711	0.004370741	0.0066394946	0.0007672467	-0.57588506	4.5859647	8.649139	Sitting_Scroll
13:31:01.655	-0.6273	4.4485626	8.317711	0.004370741	0.0066394946	0.0007672467	-0.57588506	4.5859647	8.649139	Sitting_Scroll
13:31:01.678	-0.6273	4.4485626	8.317711	0.004370741	0.0066394946	0.0007672467	-0.57588506	4.5859647	8.649139	Sitting_Scroll
13:31:01.701	-0.6273	4.4485626	8.317711	0.004370741	0.0066394946	0.0007672467	-0.57588506	4.5859647	8.649139	Sitting_Scroll
13:31:01.724	-0.6273	4.4485626	8.317711	0.004370741	0.0066394946	0.0007672467	-0.57588506	4.5859647	8.649139	Sitting_Scroll
13:31:01.747	-0.6273	4.4485626	8.317711	0.004370741	0.0066394946	0.0007672467	-0.57588506	4.5859647	8.649139	Sitting_Scroll
13:31:01.769	-0.6273	4.4485626	8.317711	0.004370741	0.0066394946	0.0007672467	-0.57588506	4.5859647	8.649139	Sitting_Scroll
13:31:01.792	-0.6273	4.4485626	8.317711	0.004370741	0.0066394946	0.0007672467	-0.57588506	4.5859647	8.649139	Sitting_Scroll
13:31:01.815	-0.6081458	4.455745	8.382356	0.026361888	-0.0037452148	-0.0028979448	-0.5803394	4.601197	8.640751	Sitting_Scroll
13:31:01.838	-0.6081458	4.455745	8.382356	0.026361888	-0.0037452148	-0.0028979448	-0.5803394	4.601197	8.640751	Sitting_Scroll
13:31:01.861	-0.6081458	4.455745	8.382356	0.026361888	-0.0037452148	-0.0028979448	-0.5803394	4.601197	8.640751	Sitting_Scroll
13:31:01.884	-0.6081458	4.455745	8.382356	0.026361888	-0.0037452148	-0.0028979448	-0.5803394	4.601197	8.640751	Sitting_Scroll
13:31:01.906	-0.6081458	4.455745	8.382356	0.026361888	-0.0037452148	-0.0028979448	-0.5803394	4.601197	8.640751	Sitting_Scroll
13:31:01.929	-0.6081458	4.455745	8.382356	0.026361888	-0.0037452148	-0.0028979448	-0.5803394	4.601197	8.640751	Sitting_Scroll
13:31:01.952	-0.6081458	4.455745	8.382356	0.026361888	-0.0037452148	-0.0028979448	-0.5803394	4.601197	8.640751	Sitting_Scroll
13:31:01.975	-0.6081458	4.455745	8.382356	0.026361888	-0.0037452148	-0.0028979448	-0.5803394	4.601197	8.640751	Sitting_Scroll
13:31:01.998	-0.54350036	4.4413795	8.447001	0.03796833	-0.012297328	-0.008395732	-0.5772994	4.618979	8.631459	Sitting_Scroll
13:31:02.021	-0.54350036	4.4413795	8.447001	0.03796833	-0.012297328	-0.008395732	-0.5772994	4.618979	8.631459	Sitting_Scroll
13:31:02.043	-0.54350036	4.4413795	8.447001	0.03796833	-0.012297328	-0.008395732	-0.5772994	4.618979	8.631459	Sitting_Scroll
13:31:02.066	-0.54350036	4.4413795	8.447001	0.03796833	-0.012297328	-0.008395732	-0.5772994	4.618979	8.631459	Sitting_Scroll
13:31:02.090	-0.54350036	4.4413795	8.447001	0.03796833	-0.012297328	-0.008395732	-0.5772994	4.618979	8.631459	Sitting_Scroll
13:31:02.113	-0.54350036	4.4413795	8.447001	0.03796833	-0.012297328	-0.008395732	-0.5772994	4.618979	8.631459	Sitting_Scroll
13:31:02.138	-0.54350036	4.4413795	8.447001	0.03796833	-0.012297328	-0.008395732	-0.5772994	4.618979	8.631459	Sitting_Scroll
13:31:02.162	-0.54350036	4.4413795	8.447001	0.03796833	-0.012297328	-0.008395732	-0.5772994	4.618979	8.631459	Sitting_Scroll
13:31:02.184	-0.4860378	4.5850363	8.303345	0.020864103	-0.016573384	0.0062650335	-0.57732457	4.6508517	8.614326	Sitting_Scroll
13:31:02.207	-0.4860378	4.5850363	8.303345	0.020864103	-0.016573384	0.0062650335	-0.57732457	4.6508517	8.614326	Sitting_Scroll
13:31:02.230	-0.4860378	4.5850363	8.303345	0.020864103	-0.016573384	0.0062650335	-0.57732457	4.6508517	8.614326	Sitting_Scroll
13:31:02.253	-0.4860378	4.5850363	8.303345	0.020864103	-0.016573384	0.0062650335	-0.57732457	4.6508517	8.614326	Sitting_Scroll
13:31:02.276	-0.4860378	4.5850363	8.303345	0.020864103	-0.016573384	0.0062650335	-0.57732457	4.6508517	8.614326	Sitting_Scroll
13:31:02.299	-0.4860378	4.5850363	8.303345	0.020864103	-0.016573384	0.0062650335	-0.57732457	4.6508517	8.614326	Sitting_Scroll
13:31:02.322	-0.4860378	4.5850363	8.303345	0.020864103	-0.016573384	0.0062650335	-0.57732457	4.6508517	8.614326	Sitting_Scroll
13:31:02.344	-0.4860378	4.5850363	8.303345	0.020864103	-0.016573384	0.0062650335	-0.56380486	4.6853456	8.596512	Sitting_Scroll
13:31:02.368	-0.45491222	4.503631	8.427847	0.009868529	-0.009243002	-0.007174001	-0.56380486	4.6853456	8.596512	Sitting_Scroll
13:31:02.392	-0.45491222	4.503631	8.427847	0.009868529	-0.009243002	-0.007174001	-0.56380486	4.6853456	8.596512	Sitting_Scroll
13:31:02.414	-0.45491222	4.503631	8.427847	0.009868529	-0.009243002	-0.007174001	-0.56380486	4.6853456	8.596512	Sitting_Scroll
13:31:02.438	-0.45491222	4.503631	8.427847	0.009868529	-0.009243002	-0.007174001	-0.56380486	4.6853456	8.596512	Sitting_Scroll
13:31:02.461	-0.45491222	4.503631	8.427847	0.009868529	-0.009243002	-0.007174001	-0.56380486	4.6853456	8.596512	Sitting_Scroll
13:31:02.484	-0.45491222	4.503631	8.427847	0.009868529	-0.009243002	-0.007174001	-0.56380486	4.6853456	8.596512	Sitting_Scroll
13:31:02.507	-0.45491222	4.503631	8.427847	0.009868529	-0.009243002	-0.007174001	-0.56380486	4.6853456	8.596512	Sitting_Scroll
13:31:02.530	-0.4956149	4.6568646	8.111803	0.049574766	-0.014740789	-0.00350881	-0.5515569	4.7338986	8.570668	Sitting_Scroll
13:31:02.553	-0.4956149	4.6568646	8.111803	0.049574766	-0.014740789	-0.00350881	-0.5515569	4.7338986	8.570668	Sitting_Scroll
13:31:02.575	-0.4956149	4.6568646	8.111803	0.049574766	-0.014740789	-0.00350881	-0.5515569	4.7338986	8.570668	Sitting_Scroll
13:31:02.597	-0.4956149	4.6568646	8.111803	0.049574766	-0.014740789	-0.00350881	-0.5515569	4.7338986	8.570668	Sitting_Scroll
13:31:02.620	-0.4956149	4.6568646	8.111803	0.049574766	-0.014740789	-0.00350881	-0.5515569	4.7338986	8.570668	Sitting_Scroll
13:31:02.643	-0.4956149	4.6568646	8.111803	0.049574766	-0.014740789	-0.00350881	-0.5515569	4.7338986	8.570668	Sitting_Scroll
13:31:02.667	-0.4956149	4.6568646	8.111803	0.049574766	-0.014740789	-0.00350881	-0.5515569	4.7338986	8.570668	Sitting_Scroll
13:31:02.689	-0.4956149	4.6568646	8.111803	0.049574766	-0.014740789	-0.00350881	-0.5515569	4.7338986	8.570668	Sitting_Scroll
13:31:02.711	-0.6488485	4.7717896	7.9968777	0.08133976	0.0011417072	0.009930225	-0.639963	4.8344765	8.508152	Sitting_Scroll
13:31:02.734	-0.6488485	4.7717896	7.9968777	0.08133976	0.0011417072	0.009930225	-0.639963	4.8344765	8.508152	Sitting_Scroll
13:31:02.757	-0.6488485	4.7717896	7.9968777	0.08133976	0.0011417072	0.009930225	-0.639963	4.8344765	8.508152	Sitting_Scroll
13:31:02.780	-0.6488485	4.7717896	7.9968777	0.08133976	0.0011417072	0.009930225	-0.639963	4.8344765	8.508152	Sitting_Scroll
13:31:02.803	-0.6488485	4.7717896	7.9968777	0.08133976	0.0011417072	0.009930225	-0.639963	4.8344765	8.508152	Sitting_Scroll
13:31:02.826	-0.6488485	4.7717896	7.9968777	0.08133976	0.0011417072	0.009930225	-0.639963	4.8344765	8.508152	Sitting_Scroll
13:31:02.849	-0.6488485	4.7717896	7.9968777	0.08133976	0.0011417072	0.009930225	-0.639963	4.8344765	8.508152	Sitting_Scroll
13:31:02.872	-0.6488485	4.7717896	7.9968777	0.08133976	0.0011417072	0.009930225	-0.639963	4.8344765	8.508152	Sitting_Scroll
13:31:02.896	-0.600963	4.7095385	8.250671	0.0007055494	-0.0055778106	0.0050433036	-0.6279933	4.8470817	8.501869	Sitting_Scroll
13:31:02.918	-0.600963	4.7095385	8.250671	0.0007055494	-0.0055778106	0.0050433036	-0.6279933	4.8470817	8.501869	Sitting_Scroll
13:31:02.941	-0.600963	4.7095385	8.250671	0.0007055494	-0.0055778106	0.0050433036	-0.6279933	4.8470817	8.501869	Sitting_Scroll
13:31:02.964	-0.600963	4.7095385	8.250671	0.0007055494	-0.0055778106	0.0050433036	-0.6279933	4.8470817	8.501869	Sitting_Scroll
13:31:02.988	-0.600963	4.7095385	8.250671	0.0007055494	-0.0055778106	0.0050433036	-0.6279933	4.8470817	8.501869	Sitting_Scroll
13:31:03.010	-0.600963	4.7095385	8.250671	0.0007055494	-0.0055778106	0.0050433036	-0.6279933	4.8470817	8.501869	Sitting_Scroll
13:31:03.032	-0.600963	4.7095385	8.250671	0.0007055494	-0.0055778106	0.0050433036	-0.6279933	4.8470817	8.501869	Sitting_Scroll
13:31:03.055	-0.600963	4.7095385	8.250671	0.0007055494	-0.0055778106	0.0050433036	-0.6279933	4.8470817	8.501869	Sitting_Scroll
13:31:03.078	-0.69912827	4.680807	8.229122	0.009868529	-0.010464733	-0.0047305403	-0.6129439	4.841792	8.505982	Sitting_Scroll
13:31:03.101	-0.69912827	4.680807	8.229122	0.009868529	-0.010464733	-0.0047305403	-0.6129439	4.841792	8.505982	Sitting_Scroll
13:31:03.126	-0.69912827	4.680807	8.229122	0.009868529	-0.010464733	-0.0047305403	-0.6129439	4.841792	8.505982	Sitting_Scroll
13:31:03.149	-0.69912827	4.680807	8.229122	0.009868529	-0.010464733	-0.0047305403	-0.6129439	4.841792	8.505982	Sitting_Scroll
13:31:03.172	-0.69912827	4.680807	8.229122	0.009868529	-0.010464733	-0.0047305403	-0.6129439	4.841792	8.505982	Sitting_Scroll
13:31:03.194	-0.69912827	4.680807	8.229122	0.009868529	-0.010464733	-0.0047305403	-0.6129439	4.841792	8.505982	Sitting_Scroll
13:31:03.218	-0.69912827	4.680807	8.229122	0.009868529	-0.010464733	-0.0047305403	-0.6129439	4.841792	8.505982	Sitting_Scroll
13:31:03.240	-0.69912827	4.680807	8.229122	0.009868529	-0.010464733	-0.0047305403	-0.6129439	4.841792	8.505982	Sitting_Scroll
13:31:03.264	-0.53871185	4.640105	8.427847	-0.016398678	0.011526417	0.006875899	-0.5865528	4.8407817	8.508418	Sitting_Scroll
13:31:03.287	-0.53871185	4.640105	8.427847	-0.016398678	0.011526417	0.006875899	-0.5865528	4.8407817	8.508418	Sitting_Scroll
13:31:03.310	-0.53871185	4.640105	8.427847	-0.016398678	0.011526417	0.006875899	-0.5865528	4.8407817	8.508418	Sitting_Scroll
13:31:03.333	-0.53871185	4.640105	8.427847	-0.016398678	0.011526417	0.006875899	-0.5865528	4.8407817	8.508418	Sitting_Scroll
13:31:03.357	-0.53871185	4.640105	8.427847	-0.016398678	0.011526417	0.006875899	-0.5865528	4.8407817	8.508418	Sitting_Scroll
13:31:03.380	-0.53871185	4.640105	8.427847	-0.016398678	0.011526417	0.006875899	-0.5865528	4.8407817	8.508418	Sitting_Scroll
13:31:03.403	-0.53871185	4.640105	8.427847	-0.016398678	0.011526417	0.006875899	-0.5865528	4.8407817	8.508418	Sitting_Scroll
13:31:03.425	-0.4285752	4.7358756	8.578687	0.038579192	0.024354586	-0.004119675	-0.5860465	4.8399506	8.508925	Sitting_Scroll
13:31:03.448	-0.4285752	4.7358756	8.578687	0.038579192	0.024354586	-0.004119675	-0.5860465	4.8399506	8.508925	Sitting_Scroll
13:31:03.472	-0.4285752	4.7358756	8.578687	0.038579192	0.024354586	-0.004119675	-0.5860465	4.8399506	8.508925	Sitting_Scroll
13:31:03.494	-0.4285752	4.7358756	8.578687	0.038579192	0.024354586	-0.004119675	-0.5860465	4.8399506	8.508925	Sitting_Scroll
13:31:03.517	-0.4285752	4.7358756	8.578687	0.038579192	0.024354586	-0.004119675	-0.5860465	4.8399506	8.508925	Sitting_Scroll
13:31:03.539	-0.4285752	4.7358756	8.578687	0.038579192	0.024354586	-0.004119675	-0.5860465	4.8399506	8.508925	Sitting_Scroll
13:31:03.561	-0.4285752	4.7358756	8.578687	0.038579192	0.024354586	-0.004119675	-0.5860465	4.8399506	8.508925	Sitting_Scroll
13:31:03.583	-0.4285752	4.7358756	8.578687	0.038579192	0.024354586	-0.004119675	-0.5860465	4.8399506	8.508925	Sitting_Scroll
13:31:03.606	-0.76616794	4.6927786	8.502069	0.011701124	0.035350163	0.0019889772	-0.6165146	4.85978	8.495457	Sitting_Scroll
13:31:03.628	-0.76616794	4.6927786	8.502069	0.011701124	0.035350163	0.0019889772	-0.6165146	4.85978	8.495457	Sitting_Scroll
13:31:03.651	-0.76616794	4.6927786	8.502069	0.011701124	0.035350163	0.0019889772	-0.6165146	4.85978	8.495457	Sitting_Scroll
13:31:03.674	-0.76616794	4.6927786	8.502069	0.011701124	0.035350163	0.0019889772	-0.6165146	4.85978	8.495457	Sitting_Scroll
13:31:03.698	-0.76616794	4.6927786	8.502069	0.011701124	0.035350163	0.0019889772	-0.6165146	4.85978	8.495457	Sitting_Scroll
13:31:03.720	-0.76616794	4.6927786	8.502069	0.011701124	0.035350163	0.0019889772	-0.6165146	4.85978	8.495457	Sitting_Scroll
13:31:03.743	-0.76616794	4.6927786	8.502069	0.011701124	0.035350163	0.0019889772	-0.6165146	4.85978	8.495457	Sitting_Scroll
13:31:03.765	-0.76616794	4.6927786	8.502069	0.011701124	0.035350163	0.0019889772	-0.6165146	4.85978	8.495457	Sitting_Scroll
13:31:03.789	-0.38787252	4.8220696	8.147717	-0.015787812	-0.0061886758	0.010541091	-0.60734653	4.862049	8.494821	Sitting_Scroll
13:31:03.812	-0.38787252	4.8220696	8.147717	-0.015787812	-0.0061886758	0.010541091	-0.60734653	4.862049	8.494821	Sitting_Scroll
13:31:03.834	-0.38787252	4.8220696	8.147717	-0.015787812	-0.0061886758	0.010541091	-0.60734653	4.862049	8.494821	Sitting_Scroll
13:31:03.857	-0.38787252	4.8220696	8.147717	-0.015787812	-0.0061886758	0.010541091	-0.60734653	4.862049	8.494821	Sitting_Scroll
13:31:03.879	-0.38787252	4.8220696	8.147717	-0.015787812	-0.0061886758	0.010541091	-0.60734653	4.862049	8.494821	Sitting_Scroll
13:31:03.901	-0.38787252	4.8220696	8.147717	-0.015787812	-0.0061886758	0.010541091	-0.60734653	4.862049	8.494821	Sitting_Scroll
13:31:03.925	-0.38787252	4.8220696	8.147717	-0.015787812	-0.0061886758	0.010541091	-0.60734653	4.862049	8.494821	Sitting_Scroll
13:31:03.948	-0.38787252	4.8220696	8.147717	-0.015787812	-0.0061886758	0.010541091	-0.60734653	4.862049	8.494821	Sitting_Scroll
13:31:03.971	-0.59378016	4.68799	8.332076	-0.013955217	0.0023634376	0.009930225	-0.59361887	4.8558407	8.499341	Sitting_Scroll
13:31:03.994	-0.59378016	4.68799	8.332076	-0.013955217	0.0023634376	0.009930225	-0.59361887	4.8558407	8.499341	Sitting_Scroll
13:31:04.016	-0.59378016	4.68799	8.332076	-0.013955217	0.0023634376	0.009930225	-0.59361887	4.8558407	8.499341	Sitting_Scroll
13:31:04.040	-0.59378016	4.68799	8.332076	-0.013955217	0.0023634376	0.009930225	-0.59361887	4.8558407	8.499341	Sitting_Scroll
13:31:04.062	-0.59378016	4.68799	8.332076	-0.013955217	0.0023634376	0.009930225	-0.59361887	4.8558407	8.499341	Sitting_Scroll
13:31:04.084	-0.59378016	4.68799	8.332076	-0.013955217	0.0023634376	0.009930225	-0.59361887	4.8558407	8.499341	Sitting_Scroll
13:31:04.105	-0.59378016	4.68799	8.332076	-0.013955217	0.0023634376	0.009930225	-0.59361887	4.8558407	8.499341	Sitting_Scroll
13:31:04.127	-0.59378016	4.68799	8.332076	-0.013955217	0.0023634376	0.009930225	-0.59361887	4.8558407	8.499341	Sitting_Scroll
13:31:04.148	-0.68236834	4.731087	8.406299	0.004370741	-0.012297328	-0.008395732	-0.5842294	4.83181	8.513675	Sitting_Scroll
13:31:04.169	-0.68236834	4.731087	8.406299	0.004370741	-0.012297328	-0.008395732	-0.5842294	4.83181	8.513675	Sitting_Scroll
13:31:04.192	-0.68236834	4.731087	8.406299	0.004370741	-0.012297328	-0.008395732	-0.5842294	4.83181	8.513675	Sitting_Scroll
13:31:04.215	-0.68236834	4.731087	8.406299	0.004370741	-0.012297328	-0.008395732	-0.5842294	4.83181	8.513675	Sitting_Scroll
13:31:04.238	-0.68236834	4.731087	8.406299	0.004370741	-0.012297328	-0.008395732	-0.5842294	4.83181	8.513675	Sitting_Scroll
13:31:04.260	-0.68236834	4.731087	8.406299	0.004370741	-0.012297328	-0.008395732	-0.5842294	4.83181	8.513675	Sitting_Scroll
13:31:04.281	-0.68236834	4.731087	8.406299	0.004370741	-0.012297328	-0.008395732	-0.5842294	4.83181	8.513675	Sitting_Scroll
13:31:04.303	-0.68236834	4.731087	8.406299	0.004370741	-0.012297328	-0.008395732	-0.5842294	4.83181	8.513675	Sitting_Scroll
13:31:04.326	-0.49082634	4.723904	8.212362	0.009257663	0.009693821	0.009930225	-0.59705263	4.8342915	8.511374	Sitting_Scroll
13:31:04.349	-0.49082634	4.723904	8.212362	0.009257663	0.009693821	0.009930225	-0.59705263	4.8342915	8.511374	Sitting_Scroll
13:31:04.372	-0.49082634	4.723904	8.212362	0.009257663	0.009693821	0.009930225	-0.59705263	4.8342915	8.511374	Sitting_Scroll
13:31:04.394	-0.49082634	4.723904	8.212362	0.009257663	0.009693821	0.009930225	-0.59705263	4.8342915	8.511374	Sitting_Scroll
13:31:04.417	-0.49082634	4.723904	8.212362	0.009257663	0.009693821	0.009930225	-0.59705263	4.8342915	8.511374	Sitting_Scroll
13:31:04.440	-0.49082634	4.723904	8.212362	0.009257663	0.009693821	0.009930225	-0.59705263	4.8342915	8.511374	Sitting_Scroll
13:31:04.463	-0.49082634	4.723904	8.212362	0.009257663	0.009693821	0.009930225	-0.59705263	4.8342915	8.511374	Sitting_Scroll
13:31:04.487	-0.49082634	4.723904	8.212362	0.009257663	0.009693821	0.009930225	-0.59705263	4.8342915	8.511374	Sitting_Scroll
13:31:04.510	-0.52913475	4.7071443	8.274613	0.009257663	-0.0049669454	0.0062650335	-0.596142	4.824289	8.517112	Sitting_Scroll
13:31:04.533	-0.52913475	4.7071443	8.274613	0.009257663	-0.0049669454	0.0062650335	-0.596142	4.824289	8.517112	Sitting_Scroll
13:31:04.555	-0.52913475	4.7071443	8.274613	0.009257663	-0.0049669454	0.0062650335	-0.596142	4.824289	8.517112	Sitting_Scroll
13:31:04.579	-0.52913475	4.7071443	8.274613	0.009257663	-0.0049669454	0.0062650335	-0.596142	4.824289	8.517112	Sitting_Scroll
13:31:04.602	-0.52913475	4.7071443	8.274613	0.009257663	-0.0049669454	0.0062650335	-0.596142	4.824289	8.517112	Sitting_Scroll
13:31:04.624	-0.52913475	4.7071443	8.274613	0.009257663	-0.0049669454	0.0062650335	-0.596142	4.824289	8.517112	Sitting_Scroll
13:31:04.647	-0.52913475	4.7071443	8.274613	0.009257663	-0.0049669454	0.0062650335	-0.596142	4.824289	8.517112	Sitting_Scroll
13:31:04.669	-0.52913475	4.7071443	8.274613	0.009257663	-0.0049669454	0.0062650335	-0.596142	4.824289	8.517112	Sitting_Scroll
13:31:04.693	-0.6703969	4.6664414	8.260248	-0.007846564	-0.0037452148	-0.001065349	-0.59630585	4.826087	8.516082	Sitting_Scroll
13:31:04.717	-0.6703969	4.6664414	8.260248	-0.007846564	-0.0037452148	-0.001065349	-0.59630585	4.826087	8.516082	Sitting_Scroll
13:31:04.739	-0.6703969	4.6664414	8.260248	-0.007846564	-0.0037452148	-0.001065349	-0.59630585	4.826087	8.516082	Sitting_Scroll
13:31:04.762	-0.6703969	4.6664414	8.260248	-0.007846564	-0.0037452148	-0.001065349	-0.59630585	4.826087	8.516082	Sitting_Scroll
13:31:04.784	-0.6703969	4.6664414	8.260248	-0.007846564	-0.0037452148	-0.001065349	-0.59630585	4.826087	8.516082	Sitting_Scroll
13:31:04.808	-0.6703969	4.6664414	8.260248	-0.007846564	-0.0037452148	-0.001065349	-0.59630585	4.826087	8.516082	Sitting_Scroll
13:31:04.832	-0.6703969	4.6664414	8.260248	-0.007846564	-0.0037452148	-0.001065349	-0.59630585	4.826087	8.516082	Sitting_Scroll
13:31:04.854	-0.6703969	4.6664414	8.260248	-0.007846564	-0.0037452148	-0.001065349	-0.59630585	4.826087	8.516082	Sitting_Scroll
13:31:04.878	-0.7326481	4.6496816	8.083072	-0.007846564	0.0041960333	0.03192137	-0.60372317	4.8165665	8.520948	Sitting_Scroll
13:31:04.901	-0.7326481	4.6496816	8.083072	-0.007846564	0.0041960333	0.03192137	-0.60372317	4.8165665	8.520948	Sitting_Scroll
13:31:04.923	-0.7326481	4.6496816	8.083072	-0.007846564	0.0041960333	0.03192137	-0.60372317	4.8165665	8.520948	Sitting_Scroll
13:31:04.946	-0.7326481	4.6496816	8.083072	-0.007846564	0.0041960333	0.03192137	-0.60372317	4.8165665	8.520948	Sitting_Scroll
13:31:04.969	-0.7326481	4.6496816	8.083072	-0.007846564	0.0041960333	0.03192137	-0.60372317	4.8165665	8.520948	Sitting_Scroll
13:31:04.992	-0.7326481	4.6496816	8.083072	-0.007846564	0.0041960333	0.03192137	-0.60372317	4.8165665	8.520948	Sitting_Scroll
13:31:05.015	-0.7326481	4.6496816	8.083072	-0.007846564	0.0041960333	0.03192137	-0.60372317	4.8165665	8.520948	Sitting_Scroll
13:31:05.038	-0.7326481	4.6496816	8.083072	-0.007846564	0.0041960333	0.03192137	-0.60372317	4.8165665	8.520948	Sitting_Scroll
13:31:05.062	-0.7350424	4.7598186	8.356019	0.009868529	0.009693821	0.055745117	-0.6004974	4.801143	8.529876	Sitting_Scroll
13:31:05.086	-0.7350424	4.7598186	8.356019	0.009868529	0.009693821	0.055745117	-0.6004974	4.801143	8.529876	Sitting_Scroll
13:31:05.108	-0.7350424	4.7598186	8.356019	0.009868529	0.009693821	0.055745117	-0.6004974	4.801143	8.529876	Sitting_Scroll
13:31:05.131	-0.7350424	4.7598186	8.356019	0.009868529	0.009693821	0.055745117	-0.6004974	4.801143	8.529876	Sitting_Scroll
13:31:05.154	-0.7350424	4.7598186	8.356019	0.009868529	0.009693821	0.055745117	-0.6004974	4.801143	8.529876	Sitting_Scroll
13:31:05.178	-0.7350424	4.7598186	8.356019	0.009868529	0.009693821	0.055745117	-0.6004974	4.801143	8.529876	Sitting_Scroll
13:31:05.201	-0.7350424	4.7598186	8.356019	0.009868529	0.009693821	0.055745117	-0.6004974	4.801143	8.529876	Sitting_Scroll
13:31:05.224	-0.8140534	4.565882	8.578687	0.012922854	-0.011686463	0.15837048	-0.5657781	4.8271604	8.517556	Sitting_Scroll
13:31:05.246	-0.8140534	4.565882	8.578687	0.012922854	-0.011686463	0.15837048	-0.5657781	4.8271604	8.517556	Sitting_Scroll
13:31:05.269	-0.8140534	4.565882	8.578687	0.012922854	-0.011686463	0.15837048	-0.5657781	4.8271604	8.517556	Sitting_Scroll
13:31:05.292	-0.8140534	4.565882	8.578687	0.012922854	-0.011686463	0.15837048	-0.5657781	4.8271604	8.517556	Sitting_Scroll
13:31:05.314	-0.8140534	4.565882	8.578687	0.012922854	-0.011686463	0.15837048	-0.5657781	4.8271604	8.517556	Sitting_Scroll
13:31:05.336	-0.8140534	4.565882	8.578687	0.012922854	-0.011686463	0.15837048	-0.5657781	4.8271604	8.517556	Sitting_Scroll
13:31:05.359	-0.8140534	4.565882	8.578687	0.012922854	-0.011686463	0.15837048	-0.5657781	4.8271604	8.517556	Sitting_Scroll
13:31:05.382	-0.8140534	4.565882	8.578687	0.012922854	-0.011686463	0.15837048	-0.5657781	4.8271604	8.517556	Sitting_Scroll
13:31:05.407	-0.8140534	4.565882	8.578687	0.08989187	-0.06788606	0.06429724	-0.28883168	4.970735	8.448593	Sitting_Scroll
13:31:05.430	0.23224466	4.8412237	8.018426	0.08989187	-0.06788606	0.06429724	-0.28883168	4.970735	8.448593	Sitting_Scroll
13:31:05.453	0.23224466	4.8412237	8.018426	0.08989187	-0.06788606	0.06429724	-0.28883168	4.970735	8.448593	Sitting_Scroll
13:31:05.476	0.23224466	4.8412237	8.018426	0.08989187	-0.06788606	0.06429724	-0.28883168	4.970735	8.448593	Sitting_Scroll
13:31:05.498	0.23224466	4.8412237	8.018426	0.08989187	-0.06788606	0.06429724	-0.28883168	4.970735	8.448593	Sitting_Scroll
13:31:05.521	0.23224466	4.8412237	8.018426	0.08989187	-0.06788606	0.06429724	-0.28883168	4.970735	8.448593	Sitting_Scroll
13:31:05.544	0.23224466	4.8412237	8.018426	0.08989187	-0.06788606	0.06429724	-0.28883168	4.970735	8.448593	Sitting_Scroll
13:31:05.567	0.23224466	4.8412237	8.018426	0.08989187	-0.06788606	0.06429724	-0.28883168	4.970735	8.448593	Sitting_Scroll
13:31:05.589	-0.28731298	4.9154463	7.9561753	-0.042665884	-0.047727514	-0.018780442	-0.10216457	5.0043826	8.433033	Sitting_Scroll
13:31:05.612	-0.28731298	4.9154463	7.9561753	-0.042665884	-0.047727514	-0.018780442	-0.10216457	5.0043826	8.433033	Sitting_Scroll
13:31:05.636	-0.28731298	4.9154463	7.9561753	-0.042665884	-0.047727514	-0.018780442	-0.10216457	5.0043826	8.433033	Sitting_Scroll
13:31:05.659	-0.28731298	4.9154463	7.9561753	-0.042665884	-0.047727514	-0.018780442	-0.10216457	5.0043826	8.433033	Sitting_Scroll
13:31:05.682	-0.28731298	4.9154463	7.9561753	-0.042665884	-0.047727514	-0.018780442	-0.10216457	5.0043826	8.433033	Sitting_Scroll
13:31:05.705	-0.28731298	4.9154463	7.9561753	-0.042665884	-0.047727514	-0.018780442	-0.10216457	5.0043826	8.433033	Sitting_Scroll
13:31:05.728	-0.28731298	4.9154463	7.9561753	-0.042665884	-0.047727514	-0.018780442	-0.10216457	5.0043826	8.433033	Sitting_Scroll
13:31:05.752	-0.28731298	4.9154463	7.9561753	-0.042665884	-0.047727514	-0.018780442	-0.10216457	5.0043826	8.433033	Sitting_Scroll
13:31:05.775	0.03351985	4.72151	8.353624	-0.007846564	0.044513136	0.009319359	-0.09820406	4.951247	8.464387	Sitting_Scroll
13:31:05.798	0.03351985	4.72151	8.353624	-0.007846564	0.044513136	0.009319359	-0.09820406	4.951247	8.464387	Sitting_Scroll
13:31:05.821	0.03351985	4.72151	8.353624	-0.007846564	0.044513136	0.009319359	-0.09820406	4.951247	8.464387	Sitting_Scroll
13:31:05.844	0.03351985	4.72151	8.353624	-0.007846564	0.044513136	0.009319359	-0.09820406	4.951247	8.464387	Sitting_Scroll
13:31:05.868	0.03351985	4.72151	8.353624	-0.007846564	0.044513136	0.009319359	-0.09820406	4.951247	8.464387	Sitting_Scroll
13:31:05.891	0.03351985	4.72151	8.353624	-0.007846564	0.044513136	0.009319359	-0.09820406	4.951247	8.464387	Sitting_Scroll
13:31:05.913	0.03351985	4.72151	8.353624	-0.007846564	0.044513136	0.009319359	-0.09820406	4.951247	8.464387	Sitting_Scroll
13:31:05.934	0.03351985	4.72151	8.353624	-0.007846564	0.044513136	0.009319359	-0.09820406	4.951247	8.464387	Sitting_Scroll
13:31:05.956	-0.057462595	4.860378	8.430242	-0.031059442	0.015191607	-0.022445632	-0.14010617	4.896357	8.495669	Sitting_Scroll
13:31:05.978	-0.057462595	4.860378	8.430242	-0.031059442	0.015191607	-0.022445632	-0.14010617	4.896357	8.495669	Sitting_Scroll
13:31:05.999	-0.057462595	4.860378	8.430242	-0.031059442	0.015191607	-0.022445632	-0.14010617	4.896357	8.495669	Sitting_Scroll
13:31:06.021	-0.057462595	4.860378	8.430242	-0.031059442	0.015191607	-0.022445632	-0.14010617	4.896357	8.495669	Sitting_Scroll
13:31:06.042	-0.057462595	4.860378	8.430242	-0.031059442	0.015191607	-0.022445632	-0.14010617	4.896357	8.495669	Sitting_Scroll
13:31:06.064	-0.057462595	4.860378	8.430242	-0.031059442	0.015191607	-0.022445632	-0.14010617	4.896357	8.495669	Sitting_Scroll
13:31:06.088	-0.057462595	4.860378	8.430242	-0.031059442	0.015191607	-0.022445632	-0.14010617	4.896357	8.495669	Sitting_Scroll
13:31:06.111	-0.057462595	4.860378	8.430242	-0.031059442	0.015191607	-0.022445632	-0.14010617	4.896357	8.495669	Sitting_Scroll
13:31:06.134	-0.42618093	4.702356	8.085466	0.0013164146	0.014580742	-0.028554285	-0.17338388	4.8752184	8.507205	Sitting_Scroll
13:31:06.157	-0.42618093	4.702356	8.085466	0.0013164146	0.014580742	-0.028554285	-0.17338388	4.8752184	8.507205	Sitting_Scroll
13:31:06.180	-0.42618093	4.702356	8.085466	0.0013164146	0.014580742	-0.028554285	-0.17338388	4.8752184	8.507205	Sitting_Scroll
13:31:06.204	-0.42618093	4.702356	8.085466	0.0013164146	0.014580742	-0.028554285	-0.17338388	4.8752184	8.507205	Sitting_Scroll
13:31:06.227	-0.42618093	4.702356	8.085466	0.0013164146	0.014580742	-0.028554285	-0.17338388	4.8752184	8.507205	Sitting_Scroll
13:31:06.249	-0.42618093	4.702356	8.085466	0.0013164146	0.014580742	-0.028554285	-0.17338388	4.8752184	8.507205	Sitting_Scroll
13:31:06.272	-0.42618093	4.702356	8.085466	0.0013164146	0.014580742	-0.028554285	-0.17338388	4.8752184	8.507205	Sitting_Scroll
13:31:06.294	-0.42618093	4.702356	8.085466	0.0013164146	0.014580742	-0.028554285	-0.17338388	4.8752184	8.507205	Sitting_Scroll
13:31:06.318	-0.6201172	4.616162	9.2419	-0.21431902	0.076889	-0.010839193	-0.2720294	4.8077974	8.542917	Sitting_Scroll
13:31:06.342	-0.6201172	4.616162	9.2419	-0.21431902	0.076889	-0.010839193	-0.2720294	4.8077974	8.542917	Sitting_Scroll
13:31:06.364	-0.6201172	4.616162	9.2419	-0.21431902	0.076889	-0.010839193	-0.2720294	4.8077974	8.542917	Sitting_Scroll
13:31:06.388	-0.6201172	4.616162	9.2419	-0.21431902	0.076889	-0.010839193	-0.2720294	4.8077974	8.542917	Sitting_Scroll
13:31:06.410	-0.6201172	4.616162	9.2419	-0.21431902	0.076889	-0.010839193	-0.2720294	4.8077974	8.542917	Sitting_Scroll
13:31:06.435	-0.6201172	4.616162	9.2419	-0.21431902	0.076889	-0.010839193	-0.2720294	4.8077974	8.542917	Sitting_Scroll
13:31:06.458	-0.6201172	4.616162	9.2419	-0.21431902	0.076889	-0.010839193	-0.2720294	4.8077974	8.542917	Sitting_Scroll
13:31:06.482	-0.6201172	4.616162	9.2419	-0.21431902	0.076889	-0.010839193	-0.2720294	4.8077974	8.542917	Sitting_Scroll
13:31:06.505	-0.2370332	4.565882	7.965752	0.019031508	-0.010464733	-0.020613037	-0.33232552	4.7680244	8.563053	Sitting_Scroll
13:31:06.527	-0.2370332	4.565882	7.965752	0.019031508	-0.010464733	-0.020613037	-0.33232552	4.7680244	8.563053	Sitting_Scroll
13:31:06.549	-0.2370332	4.565882	7.965752	0.019031508	-0.010464733	-0.020613037	-0.33232552	4.7680244	8.563053	Sitting_Scroll
13:31:06.571	-0.2370332	4.565882	7.965752	0.019031508	-0.010464733	-0.020613037	-0.33232552	4.7680244	8.563053	Sitting_Scroll
13:31:06.594	-0.2370332	4.565882	7.965752	0.019031508	-0.010464733	-0.020613037	-0.33232552	4.7680244	8.563053	Sitting_Scroll
13:31:06.617	-0.2370332	4.565882	7.965752	0.019031508	-0.010464733	-0.020613037	-0.33232552	4.7680244	8.563053	Sitting_Scroll
13:31:06.640	-0.2370332	4.565882	7.965752	0.019031508	-0.010464733	-0.020613037	-0.33232552	4.7680244	8.563053	Sitting_Scroll
13:31:06.663	-0.2370332	4.565882	7.965752	0.019031508	-0.010464733	-0.020613037	-0.33232552	4.7680244	8.563053	Sitting_Scroll
13:31:06.686	-0.30167863	4.4126487	8.439818	-0.034724638	-0.066053465	0.020925801	-0.28558177	4.713943	8.594623	Sitting_Scroll
13:31:06.709	-0.30167863	4.4126487	8.439818	-0.034724638	-0.066053465	0.020925801	-0.28558177	4.713943	8.594623	Sitting_Scroll
13:31:06.731	-0.30167863	4.4126487	8.439818	-0.034724638	-0.066053465	0.020925801	-0.28558177	4.713943	8.594623	Sitting_Scroll
13:31:06.754	-0.30167863	4.4126487	8.439818	-0.034724638	-0.066053465	0.020925801	-0.28558177	4.713943	8.594623	Sitting_Scroll
13:31:06.778	-0.30167863	4.4126487	8.439818	-0.034724638	-0.066053465	0.020925801	-0.28558177	4.713943	8.594623	Sitting_Scroll
13:31:06.801	-0.30167863	4.4126487	8.439818	-0.034724638	-0.066053465	0.020925801	-0.28558177	4.713943	8.594623	Sitting_Scroll
13:31:06.824	-0.30167863	4.4126487	8.439818	-0.034724638	-0.066053465	0.020925801	-0.28558177	4.713943	8.594623	Sitting_Scroll
13:31:06.846	-0.25379312	4.5467277	8.2578535	0.022696698	-0.037953667	0.010541091	-0.24512842	4.672656	8.618386	Sitting_Scroll
13:31:06.869	-0.25379312	4.5467277	8.2578535	0.022696698	-0.037953667	0.010541091	-0.24512842	4.672656	8.618386	Sitting_Scroll
13:31:06.893	-0.25379312	4.5467277	8.2578535	0.022696698	-0.037953667	0.010541091	-0.24512842	4.672656	8.618386	Sitting_Scroll
13:31:06.916	-0.25379312	4.5467277	8.2578535	0.022696698	-0.037953667	0.010541091	-0.24512842	4.672656	8.618386	Sitting_Scroll
13:31:06.938	-0.25379312	4.5467277	8.2578535	0.022696698	-0.037953667	0.010541091	-0.24512842	4.672656	8.618386	Sitting_Scroll
13:31:06.961	-0.25379312	4.5467277	8.2578535	0.022696698	-0.037953667	0.010541091	-0.24512842	4.672656	8.618386	Sitting_Scroll
13:31:06.983	-0.25379312	4.5467277	8.2578535	0.022696698	-0.037953667	0.010541091	-0.24512842	4.672656	8.618386	Sitting_Scroll
13:31:07.007	-0.25379312	4.5467277	8.2578535	0.022696698	-0.037953667	0.010541091	-0.24512842	4.672656	8.618386	Sitting_Scroll
13:31:07.029	-0.48124924	4.5060253	8.636149	0.042244386	0.048789196	0.076514535	-0.24826245	4.650866	8.630073	Sitting_Scroll
13:31:07.051	-0.48124924	4.5060253	8.636149	0.042244386	0.048789196	0.076514535	-0.24826245	4.650866	8.630073	Sitting_Scroll
13:31:07.074	-0.48124924	4.5060253	8.636149	0.042244386	0.048789196	0.076514535	-0.24826245	4.650866	8.630073	Sitting_Scroll
13:31:07.096	-0.48124924	4.5060253	8.636149	0.042244386	0.048789196	0.076514535	-0.24826245	4.650866	8.630073	Sitting_Scroll
13:31:07.120	-0.48124924	4.5060253	8.636149	0.042244386	0.048789196	0.076514535	-0.24826245	4.650866	8.630073	Sitting_Scroll
13:31:07.146	-0.48124924	4.5060253	8.636149	0.042244386	0.048789196	0.076514535	-0.24826245	4.650866	8.630073	Sitting_Scroll
13:31:07.169	-0.48124924	4.5060253	8.636149	0.042244386	0.048789196	0.076514535	-0.24826245	4.650866	8.630073	Sitting_Scroll
13:31:07.191	-0.48124924	4.5060253	8.636149	0.042244386	0.048789196	0.076514535	-0.24826245	4.650866	8.630073	Sitting_Scroll
13:31:07.214	-0.10055954	4.5347567	8.348836	0.009868529	-0.04528405	0.030699644	-0.1734728	4.6710258	8.621008	Sitting_Scroll
13:31:07.238	-0.10055954	4.5347567	8.348836	0.009868529	-0.04528405	0.030699644	-0.1734728	4.6710258	8.621008	Sitting_Scroll
13:31:07.260	-0.10055954	4.5347567	8.348836	0.009868529	-0.04528405	0.030699644	-0.1734728	4.6710258	8.621008	Sitting_Scroll
13:31:07.283	-0.10055954	4.5347567	8.348836	0.009868529	-0.04528405	0.030699644	-0.1734728	4.6710258	8.621008	Sitting_Scroll
13:31:07.306	-0.10055954	4.5347567	8.348836	0.009868529	-0.04528405	0.030699644	-0.1734728	4.6710258	8.621008	Sitting_Scroll
13:31:07.329	-0.10055954	4.5347567	8.348836	0.009868529	-0.04528405	0.030699644	-0.1734728	4.6710258	8.621008	Sitting_Scroll
13:31:07.352	-0.10055954	4.5347567	8.348836	0.009868529	-0.04528405	0.030699644	-0.1734728	4.6710258	8.621008	Sitting_Scroll
13:31:07.374	-0.10055954	4.5347567	8.348836	0.009868529	-0.04528405	0.030699644	-0.1734728	4.6710258	8.621008	Sitting_Scroll
13:31:07.397	-0.13886794	4.3958883	8.497281	-0.040833287	0.009082955	-0.001065349	-0.14457506	4.6464386	8.634816	Sitting_Scroll
13:31:07.419	-0.13886794	4.3958883	8.497281	-0.040833287	0.009082955	-0.001065349	-0.14457506	4.6464386	8.634816	Sitting_Scroll
13:31:07.442	-0.13886794	4.3958883	8.497281	-0.040833287	0.009082955	-0.001065349	-0.14457506	4.6464386	8.634816	Sitting_Scroll
13:31:07.466	-0.13886794	4.3958883	8.497281	-0.040833287	0.009082955	-0.001065349	-0.14457506	4.6464386	8.634816	Sitting_Scroll
13:31:07.489	-0.13886794	4.3958883	8.497281	-0.040833287	0.009082955	-0.001065349	-0.14457506	4.6464386	8.634816	Sitting_Scroll
13:31:07.512	-0.13886794	4.3958883	8.497281	-0.040833287	0.009082955	-0.001065349	-0.14457506	4.6464386	8.634816	Sitting_Scroll
13:31:07.535	-0.13886794	4.3958883	8.497281	-0.040833287	0.009082955	-0.001065349	-0.14457506	4.6464386	8.634816	Sitting_Scroll
13:31:07.558	-0.13886794	4.3958883	8.497281	-0.040833287	0.009082955	-0.001065349	-0.14457506	4.6464386	8.634816	Sitting_Scroll
13:31:07.582	-0.05985687	4.436591	8.341654	-0.015787812	-0.045894917	0.006875899	-0.10106771	4.5932136	8.663863	Sitting_Scroll
13:31:07.605	-0.05985687	4.436591	8.341654	-0.015787812	-0.045894917	0.006875899	-0.10106771	4.5932136	8.663863	Sitting_Scroll
13:31:07.628	-0.05985687	4.436591	8.341654	-0.015787812	-0.045894917	0.006875899	-0.10106771	4.5932136	8.663863	Sitting_Scroll
13:31:07.651	-0.05985687	4.436591	8.341654	-0.015787812	-0.045894917	0.006875899	-0.10106771	4.5932136	8.663863	Sitting_Scroll
13:31:07.674	-0.05985687	4.436591	8.341654	-0.015787812	-0.045894917	0.006875899	-0.10106771	4.5932136	8.663863	Sitting_Scroll
13:31:07.698	-0.05985687	4.436591	8.341654	-0.015787812	-0.045894917	0.006875899	-0.10106771	4.5932136	8.663863	Sitting_Scroll
13:31:07.721	-0.05985687	4.436591	8.341654	-0.015787812	-0.045894917	0.006875899	-0.10106771	4.5932136	8.663863	Sitting_Scroll
13:31:07.744	-0.098165266	4.4222255	8.377567	0.026972756	-0.0013017539	-0.0028979448	-0.028116964	4.533363	8.695871	Sitting_Scroll
13:31:07.767	-0.098165266	4.4222255	8.377567	0.026972756	-0.0013017539	-0.0028979448	-0.028116964	4.533363	8.695871	Sitting_Scroll
13:31:07.790	-0.098165266	4.4222255	8.377567	0.026972756	-0.0013017539	-0.0028979448	-0.028116964	4.533363	8.695871	Sitting_Scroll
13:31:07.813	-0.098165266	4.4222255	8.377567	0.026972756	-0.0013017539	-0.0028979448	-0.028116964	4.533363	8.695871	Sitting_Scroll
13:31:07.837	-0.098165266	4.4222255	8.377567	0.026972756	-0.0013017539	-0.0028979448	-0.028116964	4.533363	8.695871	Sitting_Scroll
13:31:07.859	-0.098165266	4.4222255	8.377567	0.026972756	-0.0013017539	-0.0028979448	-0.028116964	4.533363	8.695871	Sitting_Scroll
13:31:07.881	-0.098165266	4.4222255	8.377567	0.026972756	-0.0013017539	-0.0028979448	-0.028116964	4.533363	8.695871	Sitting_Scroll
13:31:07.903	-0.098165266	4.4222255	8.377567	0.026972756	-0.0013017539	-0.0028979448	-0.028116964	4.533363	8.695871	Sitting_Scroll
13:31:07.926	0.08858817	4.3671575	8.159689	-0.007235699	-0.02634723	0.003821573	0.021882089	4.537572	8.693695	Sitting_Scroll
13:31:07.949	0.08858817	4.3671575	8.159689	-0.007235699	-0.02634723	0.003821573	0.021882089	4.537572	8.693695	Sitting_Scroll
13:31:07.972	0.08858817	4.3671575	8.159689	-0.007235699	-0.02634723	0.003821573	0.021882089	4.537572	8.693695	Sitting_Scroll
13:31:07.995	0.08858817	4.3671575	8.159689	-0.007235699	-0.02634723	0.003821573	0.021882089	4.537572	8.693695	Sitting_Scroll
13:31:08.018	0.08858817	4.3671575	8.159689	-0.007235699	-0.02634723	0.003821573	0.021882089	4.537572	8.693695	Sitting_Scroll
13:31:08.041	0.08858817	4.3671575	8.159689	-0.007235699	-0.02634723	0.003821573	0.021882089	4.537572	8.693695	Sitting_Scroll
13:31:08.064	0.08858817	4.3671575	8.159689	-0.007235699	-0.02634723	0.003821573	0.021882089	4.537572	8.693695	Sitting_Scroll
13:31:08.087	0.08858817	4.3671575	8.159689	-0.007235699	-0.02634723	0.003821573	0.021882089	4.537572	8.693695	Sitting_Scroll
13:31:08.111	0.083799616	4.371946	8.324894	0.009257663	-0.015962519	0.010541091	0.051109135	4.504564	8.710719	Sitting_Scroll
13:31:08.134	0.083799616	4.371946	8.324894	0.009257663	-0.015962519	0.010541091	0.051109135	4.504564	8.710719	Sitting_Scroll
13:31:08.158	0.083799616	4.371946	8.324894	0.009257663	-0.015962519	0.010541091	0.051109135	4.504564	8.710719	Sitting_Scroll
13:31:08.181	0.083799616	4.371946	8.324894	0.009257663	-0.015962519	0.010541091	0.051109135	4.504564	8.710719	Sitting_Scroll
13:31:08.204	0.083799616	4.371946	8.324894	0.009257663	-0.015962519	0.010541091	0.051109135	4.504564	8.710719	Sitting_Scroll
13:31:08.227	0.083799616	4.371946	8.324894	0.009257663	-0.015962519	0.010541091	0.051109135	4.504564	8.710719	Sitting_Scroll
13:31:08.250	0.083799616	4.371946	8.324894	0.009257663	-0.015962519	0.010541091	0.051109135	4.504564	8.710719	Sitting_Scroll
13:31:08.273	0.083799616	4.371946	8.324894	0.009257663	-0.015962519	0.010541091	0.051109135	4.504564	8.710719	Sitting_Scroll
13:31:08.297	0.057462595	4.3264546	8.578687	0.0037598754	0.0054177637	0.006875899	0.06686982	4.4985514	8.71372	Sitting_Scroll
13:31:08.320	0.057462595	4.3264546	8.578687	0.0037598754	0.0054177637	0.006875899	0.06686982	4.4985514	8.71372	Sitting_Scroll
13:31:08.343	0.057462595	4.3264546	8.578687	0.0037598754	0.0054177637	0.006875899	0.06686982	4.4985514	8.71372	Sitting_Scroll
13:31:08.366	0.057462595	4.3264546	8.578687	0.0037598754	0.0054177637	0.006875899	0.06686982	4.4985514	8.71372	Sitting_Scroll
13:31:08.388	0.057462595	4.3264546	8.578687	0.0037598754	0.0054177637	0.006875899	0.06686982	4.4985514	8.71372	Sitting_Scroll
13:31:08.411	0.057462595	4.3264546	8.578687	0.0037598754	0.0054177637	0.006875899	0.06686982	4.4985514	8.71372	Sitting_Scroll
13:31:08.434	0.057462595	4.3264546	8.578687	0.0037598754	0.0054177637	0.006875899	0.06686982	4.4985514	8.71372	Sitting_Scroll
13:31:08.457	0.057462595	4.3264546	8.578687	0.0037598754	0.0054177637	0.006875899	0.06686982	4.4985514	8.71372	Sitting_Scroll
13:31:08.480	0.11492519	4.393494	8.514041	-0.002959642	-0.0019126191	-0.0022870796	0.0694887	4.509421	8.70808	Sitting_Scroll
13:31:08.504	0.11492519	4.393494	8.514041	-0.002959642	-0.0019126191	-0.0022870796	0.0694887	4.509421	8.70808	Sitting_Scroll
13:31:08.527	0.11492519	4.393494	8.514041	-0.002959642	-0.0019126191	-0.0022870796	0.0694887	4.509421	8.70808	Sitting_Scroll
13:31:08.549	0.11492519	4.393494	8.514041	-0.002959642	-0.0019126191	-0.0022870796	0.0694887	4.509421	8.70808	Sitting_Scroll
13:31:08.572	0.11492519	4.393494	8.514041	-0.002959642	-0.0019126191	-0.0022870796	0.0694887	4.509421	8.70808	Sitting_Scroll
13:31:08.595	0.11492519	4.393494	8.514041	-0.002959642	-0.0019126191	-0.0022870796	0.0694887	4.509421	8.70808	Sitting_Scroll
13:31:08.619	0.11492519	4.393494	8.514041	-0.002959642	-0.0019126191	-0.0022870796	0.0694887	4.509421	8.70808	Sitting_Scroll
13:31:08.642	0.11492519	4.393494	8.514041	-0.002959642	-0.0019126191	-0.0022870796	0.0694887	4.509421	8.70808	Sitting_Scroll
13:31:08.666	0.083799616	4.3408203	8.473338	0.0013164146	0.04206968	-0.015726116	0.05634075	4.5122943	8.706687	Sitting_Scroll
13:31:08.689	0.083799616	4.3408203	8.473338	0.0013164146	0.04206968	-0.015726116	0.05634075	4.5122943	8.706687	Sitting_Scroll
13:31:08.711	0.083799616	4.3408203	8.473338	0.0013164146	0.04206968	-0.015726116	0.05634075	4.5122943	8.706687	Sitting_Scroll
13:31:08.735	0.083799616	4.3408203	8.473338	0.0013164146	0.04206968	-0.015726116	0.05634075	4.5122943	8.706687	Sitting_Scroll
13:31:08.758	0.083799616	4.3408203	8.473338	0.0013164146	0.04206968	-0.015726116	0.05634075	4.5122943	8.706687	Sitting_Scroll
13:31:08.781	0.083799616	4.3408203	8.473338	0.0013164146	0.04206968	-0.015726116	0.05634075	4.5122943	8.706687	Sitting_Scroll
13:31:08.804	0.083799616	4.3408203	8.473338	0.0013164146	0.04206968	-0.015726116	0.05634075	4.5122943	8.706687	Sitting_Scroll
13:31:08.826	0.009577099	4.400677	8.274613	0.019031508	0.035350163	0.0025998426	-0.011473288	4.5197635	8.702988	Sitting_Scroll
13:31:08.850	0.009577099	4.400677	8.274613	0.019031508	0.035350163	0.0025998426	-0.011473288	4.5197635	8.702988	Sitting_Scroll
13:31:08.873	0.009577099	4.400677	8.274613	0.019031508	0.035350163	0.0025998426	-0.011473288	4.5197635	8.702988	Sitting_Scroll
13:31:08.895	0.009577099	4.400677	8.274613	0.019031508	0.035350163	0.0025998426	-0.011473288	4.5197635	8.702988	Sitting_Scroll
13:31:08.917	0.009577099	4.400677	8.274613	0.019031508	0.035350163	0.0025998426	-0.011473288	4.5197635	8.702988	Sitting_Scroll
13:31:08.939	0.009577099	4.400677	8.274613	0.019031508	0.035350163	0.0025998426	-0.011473288	4.5197635	8.702988	Sitting_Scroll
13:31:08.961	0.009577099	4.400677	8.274613	0.019031508	0.035350163	0.0025998426	-0.011473288	4.5197635	8.702988	Sitting_Scroll
13:31:08.984	0.009577099	4.400677	8.274613	0.019031508	0.035350163	0.0025998426	-0.011473288	4.5197635	8.702988	Sitting_Scroll
13:31:09.007	-0.090982445	4.4126487	8.300951	0.006814202	0.016413338	-0.011450058	-0.044410076	4.5349035	8.695	Sitting_Scroll
13:31:09.030	-0.090982445	4.4126487	8.300951	0.006814202	0.016413338	-0.011450058	-0.044410076	4.5349035	8.695	Sitting_Scroll
13:31:09.053	-0.090982445	4.4126487	8.300951	0.006814202	0.016413338	-0.011450058	-0.044410076	4.5349035	8.695	Sitting_Scroll
13:31:09.076	-0.090982445	4.4126487	8.300951	0.006814202	0.016413338	-0.011450058	-0.044410076	4.5349035	8.695	Sitting_Scroll
13:31:09.099	-0.090982445	4.4126487	8.300951	0.006814202	0.016413338	-0.011450058	-0.044410076	4.5349035	8.695	Sitting_Scroll
13:31:09.122	-0.090982445	4.4126487	8.300951	0.006814202	0.016413338	-0.011450058	-0.044410076	4.5349035	8.695	Sitting_Scroll
13:31:09.146	-0.090982445	4.4126487	8.300951	0.006814202	0.016413338	-0.011450058	-0.044410076	4.5349035	8.695	Sitting_Scroll
13:31:09.171	-0.090982445	4.4126487	8.300951	0.006814202	0.016413338	-0.011450058	-0.044410076	4.5349035	8.695	Sitting_Scroll
13:31:09.194	-0.14365649	4.417437	8.506859	0.031859677	0.0017525724	-0.005952271	-0.091625854	4.580171	8.67087	Sitting_Scroll
13:31:09.216	-0.14365649	4.417437	8.506859	0.031859677	0.0017525724	-0.005952271	-0.091625854	4.580171	8.67087	Sitting_Scroll
13:31:09.237	-0.14365649	4.417437	8.506859	0.031859677	0.0017525724	-0.005952271	-0.091625854	4.580171	8.67087	Sitting_Scroll
13:31:09.259	-0.14365649	4.417437	8.506859	0.031859677	0.0017525724	-0.005952271	-0.091625854	4.580171	8.67087	Sitting_Scroll
13:31:09.281	-0.14365649	4.417437	8.506859	0.031859677	0.0017525724	-0.005952271	-0.091625854	4.580171	8.67087	Sitting_Scroll
13:31:09.304	-0.14365649	4.417437	8.506859	0.031859677	0.0017525724	-0.005952271	-0.091625854	4.580171	8.67087	Sitting_Scroll
13:31:09.327	-0.14365649	4.417437	8.506859	0.031859677	0.0017525724	-0.005952271	-0.091625854	4.580171	8.67087	Sitting_Scroll
13:31:09.350	-0.14365649	4.417437	8.506859	0.031859677	0.0017525724	-0.005952271	-0.091625854	4.580171	8.67087	Sitting_Scroll
13:31:09.373	-0.1699935	4.5012364	8.45179	-0.005403103	-0.010464733	-0.0016762142	-0.097670905	4.6112237	8.65433	Sitting_Scroll
13:31:09.396	-0.1699935	4.5012364	8.45179	-0.005403103	-0.010464733	-0.0016762142	-0.097670905	4.6112237	8.65433	Sitting_Scroll
13:31:09.419	-0.1699935	4.5012364	8.45179	-0.005403103	-0.010464733	-0.0016762142	-0.097670905	4.6112237	8.65433	Sitting_Scroll
13:31:09.441	-0.1699935	4.5012364	8.45179	-0.005403103	-0.010464733	-0.0016762142	-0.097670905	4.6112237	8.65433	Sitting_Scroll
13:31:09.464	-0.1699935	4.5012364	8.45179	-0.005403103	-0.010464733	-0.0016762142	-0.097670905	4.6112237	8.65433	Sitting_Scroll
13:31:09.486	-0.1699935	4.5012364	8.45179	-0.005403103	-0.010464733	-0.0016762142	-0.097670905	4.6112237	8.65433	Sitting_Scroll
13:31:09.509	-0.1699935	4.5012364	8.45179	-0.005403103	-0.010464733	-0.0016762142	-0.097670905	4.6112237	8.65433	Sitting_Scroll
13:31:09.533	-0.1699935	4.5012364	8.45179	-0.005403103	-0.010464733	-0.0016762142	-0.097670905	4.6112237	8.65433	Sitting_Scroll
13:31:09.556	-0.07901107	4.4246197	8.336864	-0.039611556	0.021911126	-0.006563136	-0.09113719	4.5955873	8.662716	Sitting_Scroll
13:31:09.578	-0.07901107	4.4246197	8.336864	-0.039611556	0.021911126	-0.006563136	-0.09113719	4.5955873	8.662716	Sitting_Scroll
13:31:09.600	-0.07901107	4.4246197	8.336864	-0.039611556	0.021911126	-0.006563136	-0.09113719	4.5955873	8.662716	Sitting_Scroll
13:31:09.622	-0.07901107	4.4246197	8.336864	-0.039611556	0.021911126	-0.006563136	-0.09113719	4.5955873	8.662716	Sitting_Scroll
13:31:09.646	-0.07901107	4.4246197	8.336864	-0.039611556	0.021911126	-0.006563136	-0.09113719	4.5955873	8.662716	Sitting_Scroll
13:31:09.669	-0.07901107	4.4246197	8.336864	-0.039611556	0.021911126	-0.006563136	-0.09113719	4.5955873	8.662716	Sitting_Scroll
13:31:09.692	-0.07901107	4.4246197	8.336864	-0.039611556	0.021911126	-0.006563136	-0.09113719	4.5955873	8.662716	Sitting_Scroll
13:31:09.715	-0.07901107	4.4246197	8.336864	-0.039611556	0.021911126	-0.006563136	-0.09113719	4.5955873	8.662716	Sitting_Scroll
13:31:09.737	0.0047885496	4.417437	8.396722	-0.00967916	0.028019777	-0.0047305403	-0.0911556	4.5492473	8.68714	Sitting_Scroll
13:31:09.761	0.0047885496	4.417437	8.396722	-0.00967916	0.028019777	-0.0047305403	-0.0911556	4.5492473	8.68714	Sitting_Scroll
13:31:09.784	0.0047885496	4.417437	8.396722	-0.00967916	0.028019777	-0.0047305403	-0.0911556	4.5492473	8.68714	Sitting_Scroll
13:31:09.807	0.0047885496	4.417437	8.396722	-0.00967916	0.028019777	-0.0047305403	-0.0911556	4.5492473	8.68714	Sitting_Scroll
13:31:09.830	0.0047885496	4.417437	8.396722	-0.00967916	0.028019777	-0.0047305403	-0.0911556	4.5492473	8.68714	Sitting_Scroll
13:31:09.853	0.0047885496	4.417437	8.396722	-0.00967916	0.028019777	-0.0047305403	-0.0911556	4.5492473	8.68714	Sitting_Scroll
13:31:09.877	0.0047885496	4.417437	8.396722	-0.00967916	0.028019777	-0.0047305403	-0.0911556	4.5492473	8.68714	Sitting_Scroll
13:31:09.900	0.0047885496	4.417437	8.396722	-0.00967916	0.028019777	-0.0047305403	-0.0911556	4.5492473	8.68714	Sitting_Scroll
13:31:09.922	0.011971374	4.328849	8.241094	-0.023118194	0.04145881	0.01726061	-0.12107765	4.5112534	8.706567	Sitting_Scroll
13:31:09.945	0.011971374	4.328849	8.241094	-0.023118194	0.04145881	0.01726061	-0.12107765	4.5112534	8.706567	Sitting_Scroll
13:31:09.968	0.011971374	4.328849	8.241094	-0.023118194	0.04145881	0.01726061	-0.12107765	4.5112534	8.706567	Sitting_Scroll
13:31:09.992	0.011971374	4.328849	8.241094	-0.023118194	0.04145881	0.01726061	-0.12107765	4.5112534	8.706567	Sitting_Scroll
13:31:10.015	0.011971374	4.328849	8.241094	-0.023118194	0.04145881	0.01726061	-0.12107765	4.5112534	8.706567	Sitting_Scroll
13:31:10.038	0.011971374	4.328849	8.241094	-0.023118194	0.04145881	0.01726061	-0.12107765	4.5112534	8.706567	Sitting_Scroll
13:31:10.061	0.011971374	4.328849	8.241094	-0.023118194	0.04145881	0.01726061	-0.12107765	4.5112534	8.706567	Sitting_Scroll
13:31:10.084	-0.34956414	4.333637	8.284191	-0.047552805	0.045124006	-0.027332554	-0.24092327	4.4736667	8.7234535	Sitting_Scroll
13:31:10.108	-0.34956414	4.333637	8.284191	-0.047552805	0.045124006	-0.027332554	-0.24092327	4.4736667	8.7234535	Sitting_Scroll
13:31:10.130	-0.34956414	4.333637	8.284191	-0.047552805	0.045124006	-0.027332554	-0.24092327	4.4736667	8.7234535	Sitting_Scroll
13:31:10.152	-0.34956414	4.333637	8.284191	-0.047552805	0.045124006	-0.027332554	-0.24092327	4.4736667	8.7234535	Sitting_Scroll
13:31:10.172	-0.34956414	4.333637	8.284191	-0.047552805	0.045124006	-0.027332554	-0.24092327	4.4736667	8.7234535	Sitting_Scroll
13:31:10.193	-0.34956414	4.333637	8.284191	-0.047552805	0.045124006	-0.027332554	-0.24092327	4.4736667	8.7234535	Sitting_Scroll
13:31:10.214	-0.34956414	4.333637	8.284191	-0.047552805	0.045124006	-0.027332554	-0.24092327	4.4736667	8.7234535	Sitting_Scroll
13:31:10.234	-0.34956414	4.333637	8.284191	-0.047552805	0.045124006	-0.027332554	-0.24092327	4.4736667	8.7234535	Sitting_Scroll
13:31:10.254	-0.34956414	4.333637	8.284191	-0.047552805	0.045124006	-0.027332554	-0.24092327	4.4736667	8.7234535	Sitting_Scroll
13:31:10.275	-0.31843856	4.2546263	8.456578	-0.028005118	-0.0031343496	-0.005341406	-0.2693544	4.413789	8.753074	Sitting_Scroll
13:31:10.297	-0.31843856	4.2546263	8.456578	-0.028005118	-0.0031343496	-0.005341406	-0.2693544	4.413789	8.753074	Sitting_Scroll
13:31:10.319	-0.31843856	4.2546263	8.456578	-0.028005118	-0.0031343496	-0.005341406	-0.2693544	4.413789	8.753074	Sitting_Scroll
13:31:10.340	-0.31843856	4.2546263	8.456578	-0.028005118	-0.0031343496	-0.005341406	-0.2693544	4.413789	8.753074	Sitting_Scroll
13:31:10.361	-0.31843856	4.2546263	8.456578	-0.028005118	-0.0031343496	-0.005341406	-0.2693544	4.413789	8.753074	Sitting_Scroll
13:31:10.396	-0.31843856	4.2546263	8.456578	-0.028005118	-0.0031343496	-0.005341406	-0.2693544	4.413789	8.753074	Sitting_Scroll
13:31:10.429	-0.31843856	4.2546263	8.456578	-0.028005118	-0.0031343496	-0.005341406	-0.2693544	4.413789	8.753074	Sitting_Scroll
13:31:10.462	-0.31125572	4.2139235	8.6433325	0.048963904	-0.02634723	0.0025998426	-0.24839908	4.4140854	8.753542	Sitting_Scroll
13:31:10.496	-0.31125572	4.2139235	8.6433325	0.048963904	-0.02634723	0.0025998426	-0.24839908	4.4140854	8.753542	Sitting_Scroll
13:31:10.530	-0.31125572	4.2139235	8.6433325	0.048963904	-0.02634723	0.0025998426	-0.24839908	4.4140854	8.753542	Sitting_Scroll
13:31:10.563	-0.31125572	4.2139235	8.6433325	0.048963904	-0.02634723	0.0025998426	-0.24839908	4.4140854	8.753542	Sitting_Scroll
13:31:10.597	-0.31125572	4.2139235	8.6433325	0.048963904	-0.02634723	0.0025998426	-0.24839908	4.4140854	8.753542	Sitting_Scroll
13:31:10.630	-0.14605077	4.3671575	8.389539	0.033081405	-0.009853868	0.01726061	-0.26249102	4.487889	8.71552	Sitting_Scroll
13:31:10.663	-0.14605077	4.3671575	8.389539	0.033081405	-0.009853868	0.01726061	-0.26249102	4.487889	8.71552	Sitting_Scroll
13:31:10.697	-0.14605077	4.3671575	8.389539	0.033081405	-0.009853868	0.01726061	-0.26249102	4.487889	8.71552	Sitting_Scroll
13:31:10.730	-0.14605077	4.3671575	8.389539	0.033081405	-0.009853868	0.01726061	-0.26249102	4.487889	8.71552	Sitting_Scroll
13:31:10.764	-0.14605077	4.3671575	8.389539	0.033081405	-0.009853868	0.01726061	-0.26249102	4.487889	8.71552	Sitting_Scroll
13:31:10.798	-0.14605077	4.3671575	8.389539	0.033081405	-0.009853868	0.01726061	-0.26249102	4.487889	8.71552	Sitting_Scroll
13:31:10.831	-0.09577099	4.3216662	8.628966	0.045909576	0.011526417	0.0148171475	-0.26672223	4.4934716	8.712515	Sitting_Scroll
13:31:10.864	-0.09577099	4.3216662	8.628966	0.045909576	0.011526417	0.0148171475	-0.26672223	4.4934716	8.712515	Sitting_Scroll
13:31:10.898	-0.09577099	4.3216662	8.628966	0.045909576	0.011526417	0.0148171475	-0.26672223	4.4934716	8.712515	Sitting_Scroll
13:31:10.931	-0.09577099	4.3216662	8.628966	0.045909576	0.011526417	0.0148171475	-0.26672223	4.4934716	8.712515	Sitting_Scroll
13:31:10.965	-0.09577099	4.3216662	8.628966	0.045909576	0.011526417	0.0148171475	-0.26672223	4.4934716	8.712515	Sitting_Scroll
13:31:10.986	-0.23224466	4.436591	8.490098	-0.014566082	0.0005308419	0.010541091	-0.2817021	4.5380855	8.688887	Sitting_Scroll
13:31:11.015	-0.23224466	4.436591	8.490098	-0.014566082	0.0005308419	0.010541091	-0.2817021	4.5380855	8.688887	Sitting_Scroll
13:31:11.036	-0.23224466	4.436591	8.490098	-0.014566082	0.0005308419	0.010541091	-0.2817021	4.5380855	8.688887	Sitting_Scroll
13:31:11.057	-0.23224466	4.436591	8.490098	-0.014566082	0.0005308419	0.010541091	-0.2817021	4.5380855	8.688887	Sitting_Scroll
13:31:11.082	-0.23224466	4.436591	8.490098	-0.014566082	0.0005308419	0.010541091	-0.2817021	4.5380855	8.688887	Sitting_Scroll
13:31:11.103	-0.23224466	4.436591	8.490098	-0.014566082	0.0005308419	0.010541091	-0.2817021	4.5380855	8.688887	Sitting_Scroll
13:31:11.123	-0.23224466	4.436591	8.490098	-0.014566082	0.0005308419	0.010541091	-0.2817021	4.5380855	8.688887	Sitting_Scroll
13:31:11.144	-0.23224466	4.436591	8.490098	-0.014566082	0.0005308419	0.010541091	-0.2817021	4.5380855	8.688887	Sitting_Scroll
13:31:11.171	-0.25858167	4.477294	8.303345	0.055683423	0.0011417072	0.015428013	-0.3077777	4.590621	8.66036	Sitting_Scroll
13:31:11.195	-0.25858167	4.477294	8.303345	0.055683423	0.0011417072	0.015428013	-0.3077777	4.590621	8.66036	Sitting_Scroll
13:31:11.218	-0.25858167	4.477294	8.303345	0.055683423	0.0011417072	0.015428013	-0.3077777	4.590621	8.66036	Sitting_Scroll
13:31:11.240	-0.25858167	4.477294	8.303345	0.055683423	0.0011417072	0.015428013	-0.3077777	4.590621	8.66036	Sitting_Scroll
13:31:11.262	-0.25858167	4.477294	8.303345	0.055683423	0.0011417072	0.015428013	-0.3077777	4.590621	8.66036	Sitting_Scroll
13:31:11.285	-0.25858167	4.477294	8.303345	0.055683423	0.0011417072	0.015428013	-0.3077777	4.590621	8.66036	Sitting_Scroll
13:31:11.309	-0.25858167	4.477294	8.303345	0.055683423	0.0011417072	0.015428013	-0.3077777	4.590621	8.66036	Sitting_Scroll
13:31:11.332	-0.25858167	4.477294	8.303345	0.055683423	0.0011417072	0.015428013	-0.3077777	4.590621	8.66036	Sitting_Scroll
13:31:11.354	-0.26337022	4.503631	8.439818	0.0062033366	0.0188568	-0.009006597	-0.33336112	4.6558146	8.624535	Sitting_Scroll
13:31:11.377	-0.26337022	4.503631	8.439818	0.0062033366	0.0188568	-0.009006597	-0.33336112	4.6558146	8.624535	Sitting_Scroll
13:31:11.399	-0.26337022	4.503631	8.439818	0.0062033366	0.0188568	-0.009006597	-0.33336112	4.6558146	8.624535	Sitting_Scroll
13:31:11.423	-0.26337022	4.503631	8.439818	0.0062033366	0.0188568	-0.009006597	-0.33336112	4.6558146	8.624535	Sitting_Scroll
13:31:11.446	-0.26337022	4.503631	8.439818	0.0062033366	0.0188568	-0.009006597	-0.33336112	4.6558146	8.624535	Sitting_Scroll
13:31:11.469	-0.26337022	4.503631	8.439818	0.0062033366	0.0188568	-0.009006597	-0.33336112	4.6558146	8.624535	Sitting_Scroll
13:31:11.492	-0.26337022	4.503631	8.439818	0.0062033366	0.0188568	-0.009006597	-0.33336112	4.6558146	8.624535	Sitting_Scroll
13:31:11.515	-0.26337022	4.503631	8.439818	0.0062033366	0.0188568	-0.009006597	-0.33336112	4.6558146	8.624535	Sitting_Scroll
13:31:11.538	-0.41181526	4.6281333	8.028004	0.026361888	-0.00435608	0.009319359	-0.37743697	4.6705613	8.614741	Sitting_Scroll
13:31:11.569	-0.41181526	4.6281333	8.028004	0.026361888	-0.00435608	0.009319359	-0.37743697	4.6705613	8.614741	Sitting_Scroll
13:31:11.602	-0.41181526	4.6281333	8.028004	0.026361888	-0.00435608	0.009319359	-0.37743697	4.6705613	8.614741	Sitting_Scroll
13:31:11.635	-0.41181526	4.6281333	8.028004	0.026361888	-0.00435608	0.009319359	-0.37743697	4.6705613	8.614741	Sitting_Scroll
13:31:11.669	-0.41181526	4.6281333	8.028004	0.026361888	-0.00435608	0.009319359	-0.37743697	4.6705613	8.614741	Sitting_Scroll
13:31:11.690	-0.41181526	4.6281333	8.028004	0.026361888	-0.00435608	0.009319359	-0.37743697	4.6705613	8.614741	Sitting_Scroll
13:31:11.712	-0.5123748	4.517997	8.406299	0.007425067	0.007861225	-0.008395732	-0.36408177	4.7063417	8.595819	Sitting_Scroll
13:31:11.733	-0.5123748	4.517997	8.406299	0.007425067	0.007861225	-0.008395732	-0.36408177	4.7063417	8.595819	Sitting_Scroll
13:31:11.754	-0.5123748	4.517997	8.406299	0.007425067	0.007861225	-0.008395732	-0.36408177	4.7063417	8.595819	Sitting_Scroll
13:31:11.775	-0.5123748	4.517997	8.406299	0.007425067	0.007861225	-0.008395732	-0.36408177	4.7063417	8.595819	Sitting_Scroll
13:31:11.796	-0.5123748	4.517997	8.406299	0.007425067	0.007861225	-0.008395732	-0.36408177	4.7063417	8.595819	Sitting_Scroll
13:31:11.817	-0.5123748	4.517997	8.406299	0.007425067	0.007861225	-0.008395732	-0.36408177	4.7063417	8.595819	Sitting_Scroll
13:31:11.838	-0.5123748	4.517997	8.406299	0.007425067	0.007861225	-0.008395732	-0.36408177	4.7063417	8.595819	Sitting_Scroll
13:31:11.859	-0.5123748	4.517997	8.406299	0.007425067	0.007861225	-0.008395732	-0.36408177	4.7063417	8.595819	Sitting_Scroll
13:31:11.880	-0.25139886	4.6065845	8.296163	0.0013164146	-0.009853868	-0.009617462	-0.3661271	4.700818	8.598758	Sitting_Scroll
13:31:11.903	-0.25139886	4.6065845	8.296163	0.0013164146	-0.009853868	-0.009617462	-0.3661271	4.700818	8.598758	Sitting_Scroll
13:31:11.926	-0.25139886	4.6065845	8.296163	0.0013164146	-0.009853868	-0.009617462	-0.3661271	4.700818	8.598758	Sitting_Scroll
13:31:11.947	-0.25139886	4.6065845	8.296163	0.0013164146	-0.009853868	-0.009617462	-0.3661271	4.700818	8.598758	Sitting_Scroll
13:31:11.969	-0.25139886	4.6065845	8.296163	0.0013164146	-0.009853868	-0.009617462	-0.3661271	4.700818	8.598758	Sitting_Scroll
13:31:12.002	-0.25139886	4.6065845	8.296163	0.0013164146	-0.009853868	-0.009617462	-0.3661271	4.700818	8.598758	Sitting_Scroll
13:31:12.036	-0.25139886	4.6065845	8.296163	0.0013164146	-0.009853868	-0.009617462	-0.3661271	4.700818	8.598758	Sitting_Scroll
13:31:12.069	-0.24900457	4.582642	7.9777236	0.02758362	-0.008021272	0.021536665	-0.3464241	4.7093954	8.594879	Sitting_Scroll
13:31:12.103	-0.24900457	4.582642	7.9777236	0.02758362	-0.008021272	0.021536665	-0.3464241	4.7093954	8.594879	Sitting_Scroll
13:31:12.136	-0.24900457	4.582642	7.9777236	0.02758362	-0.008021272	0.021536665	-0.3464241	4.7093954	8.594879	Sitting_Scroll
13:31:12.170	-0.24900457	4.582642	7.9777236	0.02758362	-0.008021272	0.021536665	-0.3464241	4.7093954	8.594879	Sitting_Scroll
13:31:12.203	-0.24900457	4.582642	7.9777236	0.02758362	-0.008021272	0.021536665	-0.3464241	4.7093954	8.594879	Sitting_Scroll
13:31:12.237	-0.24900457	4.582642	7.9777236	0.02758362	-0.008021272	0.021536665	-0.3464241	4.7093954	8.594879	Sitting_Scroll
13:31:12.270	-0.38308397	4.558699	8.284191	0.007425067	0.0041960333	0.008708495	-0.34571534	4.719744	8.589229	Sitting_Scroll
13:31:12.304	-0.38308397	4.558699	8.284191	0.007425067	0.0041960333	0.008708495	-0.34571534	4.719744	8.589229	Sitting_Scroll
13:31:12.337	-0.38308397	4.558699	8.284191	0.007425067	0.0041960333	0.008708495	-0.34571534	4.719744	8.589229	Sitting_Scroll
13:31:12.370	-0.38308397	4.558699	8.284191	0.007425067	0.0041960333	0.008708495	-0.34571534	4.719744	8.589229	Sitting_Scroll
13:31:12.404	-0.38308397	4.558699	8.284191	0.007425067	0.0041960333	0.008708495	-0.34571534	4.719744	8.589229	Sitting_Scroll
13:31:12.438	-0.33759275	4.635316	8.408693	0.026972756	0.01763507	-0.009006597	-0.33659554	4.7475324	8.574264	Sitting_Scroll
13:31:12.472	-0.33759275	4.635316	8.408693	0.026972756	0.01763507	-0.009006597	-0.33659554	4.7475324	8.574264	Sitting_Scroll
13:31:12.504	-0.33759275	4.635316	8.408693	0.026972756	0.01763507	-0.009006597	-0.33659554	4.7475324	8.574264	Sitting_Scroll
13:31:12.538	-0.33759275	4.635316	8.408693	0.026972756	0.01763507	-0.009006597	-0.33659554	4.7475324	8.574264	Sitting_Scroll
13:31:12.572	-0.33759275	4.635316	8.408693	0.026972756	0.01763507	-0.009006597	-0.33659554	4.7475324	8.574264	Sitting_Scroll
13:31:12.605	-0.38068968	4.6472874	8.327288	0.010479393	-0.022071173	0.02336926	-0.34404203	4.799756	8.544841	Sitting_Scroll
13:31:12.639	-0.38068968	4.6472874	8.327288	0.010479393	-0.022071173	0.02336926	-0.34404203	4.799756	8.544841	Sitting_Scroll
13:31:12.659	-0.38068968	4.6472874	8.327288	0.010479393	-0.022071173	0.02336926	-0.34404203	4.799756	8.544841	Sitting_Scroll
13:31:12.689	-0.38068968	4.6472874	8.327288	0.010479393	-0.022071173	0.02336926	-0.34404203	4.799756	8.544841	Sitting_Scroll
13:31:12.710	-0.38068968	4.6472874	8.327288	0.010479393	-0.022071173	0.02336926	-0.34404203	4.799756	8.544841	Sitting_Scroll
13:31:12.739	-0.38068968	4.6472874	8.327288	0.010479393	-0.022071173	0.02336926	-0.34404203	4.799756	8.544841	Sitting_Scroll
13:31:12.772	-0.38068968	4.6472874	8.327288	0.010479393	-0.022071173	0.02336926	-0.34404203	4.799756	8.544841	Sitting_Scroll
13:31:12.793	-0.40223816	4.702356	8.267431	9.468412e-05	0.0005308419	0.001378112	-0.33108878	4.820518	8.533658	Sitting_Scroll
13:31:12.823	-0.40223816	4.702356	8.267431	9.468412e-05	0.0005308419	0.001378112	-0.33108878	4.820518	8.533658	Sitting_Scroll
13:31:12.843	-0.40223816	4.702356	8.267431	9.468412e-05	0.0005308419	0.001378112	-0.33108878	4.820518	8.533658	Sitting_Scroll
13:31:12.864	-0.40223816	4.702356	8.267431	9.468412e-05	0.0005308419	0.001378112	-0.33108878	4.820518	8.533658	Sitting_Scroll
13:31:12.885	-0.40223816	4.702356	8.267431	9.468412e-05	0.0005308419	0.001378112	-0.33108878	4.820518	8.533658	Sitting_Scroll
13:31:12.906	-0.40223816	4.702356	8.267431	9.468412e-05	0.0005308419	0.001378112	-0.33108878	4.820518	8.533658	Sitting_Scroll
13:31:12.930	-0.40223816	4.702356	8.267431	9.468412e-05	0.0005308419	0.001378112	-0.33108878	4.820518	8.533658	Sitting_Scroll
13:31:12.952	-0.40223816	4.702356	8.267431	9.468412e-05	0.0005308419	0.001378112	-0.33108878	4.820518	8.533658	Sitting_Scroll
13:31:12.975	-0.27294734	4.659259	8.389539	-0.029226849	0.0029743027	-0.0077848667	-0.3282066	4.826114	8.530606	Sitting_Scroll
13:31:12.998	-0.27294734	4.659259	8.389539	-0.029226849	0.0029743027	-0.0077848667	-0.3282066	4.826114	8.530606	Sitting_Scroll
13:31:13.020	-0.27294734	4.659259	8.389539	-0.029226849	0.0029743027	-0.0077848667	-0.3282066	4.826114	8.530606	Sitting_Scroll
13:31:13.042	-0.27294734	4.659259	8.389539	-0.029226849	0.0029743027	-0.0077848667	-0.3282066	4.826114	8.530606	Sitting_Scroll
13:31:13.062	-0.27294734	4.659259	8.389539	-0.029226849	0.0029743027	-0.0077848667	-0.3282066	4.826114	8.530606	Sitting_Scroll
13:31:13.083	-0.27294734	4.659259	8.389539	-0.029226849	0.0029743027	-0.0077848667	-0.3282066	4.826114	8.530606	Sitting_Scroll
13:31:13.104	-0.27294734	4.659259	8.389539	-0.029226849	0.0029743027	-0.0077848667	-0.3282066	4.826114	8.530606	Sitting_Scroll
13:31:13.124	-0.27294734	4.659259	8.389539	-0.029226849	0.0029743027	-0.0077848667	-0.3282066	4.826114	8.530606	Sitting_Scroll
13:31:13.145	-0.3423813	4.6999617	8.2339115	0.05812688	-0.025736364	-0.014504384	-0.32544568	4.824156	8.531819	Sitting_Scroll
13:31:13.166	-0.3423813	4.6999617	8.2339115	0.05812688	-0.025736364	-0.014504384	-0.32544568	4.824156	8.531819	Sitting_Scroll
13:31:13.187	-0.3423813	4.6999617	8.2339115	0.05812688	-0.025736364	-0.014504384	-0.32544568	4.824156	8.531819	Sitting_Scroll
13:31:13.210	-0.3423813	4.6999617	8.2339115	0.05812688	-0.025736364	-0.014504384	-0.32544568	4.824156	8.531819	Sitting_Scroll
13:31:13.232	-0.3423813	4.6999617	8.2339115	0.05812688	-0.025736364	-0.014504384	-0.32544568	4.824156	8.531819	Sitting_Scroll
13:31:13.253	-0.3423813	4.6999617	8.2339115	0.05812688	-0.025736364	-0.014504384	-0.32544568	4.824156	8.531819	Sitting_Scroll
13:31:13.276	-0.3423813	4.6999617	8.2339115	0.05812688	-0.025736364	-0.014504384	-0.32544568	4.824156	8.531819	Sitting_Scroll
13:31:13.298	-0.3423813	4.6999617	8.2339115	0.05812688	-0.025736364	-0.014504384	-0.32544568	4.824156	8.531819	Sitting_Scroll
13:31:13.319	-0.18914771	4.7502413	8.212362	-0.0011270463	-0.0049669454	0.001378112	-0.31633738	4.838847	8.523839	Sitting_Scroll
13:31:13.340	-0.18914771	4.7502413	8.212362	-0.0011270463	-0.0049669454	0.001378112	-0.31633738	4.838847	8.523839	Sitting_Scroll
13:31:13.361	-0.18914771	4.7502413	8.212362	-0.0011270463	-0.0049669454	0.001378112	-0.31633738	4.838847	8.523839	Sitting_Scroll
13:31:13.382	-0.18914771	4.7502413	8.212362	-0.0011270463	-0.0049669454	0.001378112	-0.31633738	4.838847	8.523839	Sitting_Scroll
13:31:13.403	-0.18914771	4.7502413	8.212362	-0.0011270463	-0.0049669454	0.001378112	-0.31633738	4.838847	8.523839	Sitting_Scroll
13:31:13.424	-0.18914771	4.7502413	8.212362	-0.0011270463	-0.0049669454	0.001378112	-0.31633738	4.838847	8.523839	Sitting_Scroll
13:31:13.458	-0.18914771	4.7502413	8.212362	-0.0011270463	-0.0049669454	0.001378112	-0.31633738	4.838847	8.523839	Sitting_Scroll
13:31:13.491	-0.18914771	4.7502413	8.212362	-0.0011270463	-0.0049669454	0.001378112	-0.31633738	4.838847	8.523839	Sitting_Scroll
13:31:13.525	-0.39266106	4.618556	8.406299	-0.0066248337	0.012137282	0.008708495	-0.30901033	4.811546	8.539548	Sitting_Scroll
13:31:13.558	-0.39266106	4.618556	8.406299	-0.0066248337	0.012137282	0.008708495	-0.30901033	4.811546	8.539548	Sitting_Scroll
13:31:13.592	-0.39266106	4.618556	8.406299	-0.0066248337	0.012137282	0.008708495	-0.30901033	4.811546	8.539548	Sitting_Scroll
13:31:13.625	-0.39266106	4.618556	8.406299	-0.0066248337	0.012137282	0.008708495	-0.30901033	4.811546	8.539548	Sitting_Scroll
13:31:13.659	-0.39266106	4.618556	8.406299	-0.0066248337	0.012137282	0.008708495	-0.30901033	4.811546	8.539548	Sitting_Scroll
13:31:13.692	-0.339987	4.6736245	8.265037	-0.037168093	-0.011075598	-0.011450058	-0.30450025	4.8210716	8.534337	Sitting_Scroll
13:31:13.726	-0.339987	4.6736245	8.265037	-0.037168093	-0.011075598	-0.011450058	-0.30450025	4.8210716	8.534337	Sitting_Scroll
13:31:13.759	-0.339987	4.6736245	8.265037	-0.037168093	-0.011075598	-0.011450058	-0.30450025	4.8210716	8.534337	Sitting_Scroll
13:31:13.793	-0.339987	4.6736245	8.265037	-0.037168093	-0.011075598	-0.011450058	-0.30450025	4.8210716	8.534337	Sitting_Scroll
13:31:13.814	-0.339987	4.6736245	8.265037	-0.037168093	-0.011075598	-0.011450058	-0.30450025	4.8210716	8.534337	Sitting_Scroll
13:31:13.834	-0.339987	4.6736245	8.265037	-0.037168093	-0.011075598	-0.011450058	-0.30450025	4.8210716	8.534337	Sitting_Scroll
13:31:13.854	-0.339987	4.6736245	8.265037	-0.037168093	-0.011075598	-0.011450058	-0.30450025	4.8210716	8.534337	Sitting_Scroll
13:31:13.875	-0.4285752	4.685596	8.324894	0.0019272799	-0.0013017539	-0.005952271	-0.32716495	4.814794	8.537042	Sitting_Scroll
13:31:13.896	-0.4285752	4.685596	8.324894	0.0019272799	-0.0013017539	-0.005952271	-0.32716495	4.814794	8.537042	Sitting_Scroll
13:31:13.917	-0.4285752	4.685596	8.324894	0.0019272799	-0.0013017539	-0.005952271	-0.32716495	4.814794	8.537042	Sitting_Scroll
13:31:13.938	-0.4285752	4.685596	8.324894	0.0019272799	-0.0013017539	-0.005952271	-0.32716495	4.814794	8.537042	Sitting_Scroll
13:31:13.959	-0.4285752	4.685596	8.324894	0.0019272799	-0.0013017539	-0.005952271	-0.32716495	4.814794	8.537042	Sitting_Scroll
13:31:13.981	-0.4285752	4.685596	8.324894	0.0019272799	-0.0013017539	-0.005952271	-0.32716495	4.814794	8.537042	Sitting_Scroll
13:31:14.002	-0.4285752	4.685596	8.324894	0.0019272799	-0.0013017539	-0.005952271	-0.32716495	4.814794	8.537042	Sitting_Scroll
13:31:14.023	-0.4285752	4.685596	8.324894	0.0019272799	-0.0013017539	-0.005952271	-0.32716495	4.814794	8.537042	Sitting_Scroll
13:31:14.061	-0.29210153	4.685596	8.370385	-0.024950791	-0.0019126191	0.0129845515	-0.30903873	4.8239465	8.53255	Sitting_Scroll
13:31:14.094	-0.29210153	4.685596	8.370385	-0.024950791	-0.0019126191	0.0129845515	-0.30903873	4.8239465	8.53255	Sitting_Scroll
13:31:14.127	-0.29210153	4.685596	8.370385	-0.024950791	-0.0019126191	0.0129845515	-0.30903873	4.8239465	8.53255	Sitting_Scroll
13:31:14.148	-0.29210153	4.685596	8.370385	-0.024950791	-0.0019126191	0.0129845515	-0.30903873	4.8239465	8.53255	Sitting_Scroll
13:31:14.169	-0.29210153	4.685596	8.370385	-0.024950791	-0.0019126191	0.0129845515	-0.30903873	4.8239465	8.53255	Sitting_Scroll
13:31:14.190	-0.29210153	4.685596	8.370385	-0.024950791	-0.0019126191	0.0129845515	-0.30903873	4.8239465	8.53255	Sitting_Scroll
13:31:14.211	-0.29210153	4.685596	8.370385	-0.024950791	-0.0019126191	0.0129845515	-0.30903873	4.8239465	8.53255	Sitting_Scroll
13:31:14.232	-0.23942748	4.6712303	8.490098	-0.0047922377	0.0060286294	-0.0047305403	-0.31354052	4.8286633	8.529716	Sitting_Scroll
13:31:14.253	-0.23942748	4.6712303	8.490098	-0.0047922377	0.0060286294	-0.0047305403	-0.31354052	4.8286633	8.529716	Sitting_Scroll
13:31:14.274	-0.23942748	4.6712303	8.490098	-0.0047922377	0.0060286294	-0.0047305403	-0.31354052	4.8286633	8.529716	Sitting_Scroll
13:31:14.294	-0.23942748	4.6712303	8.490098	-0.0047922377	0.0060286294	-0.0047305403	-0.31354052	4.8286633	8.529716	Sitting_Scroll
13:31:14.315	-0.23942748	4.6712303	8.490098	-0.0047922377	0.0060286294	-0.0047305403	-0.31354052	4.8286633	8.529716	Sitting_Scroll
13:31:14.336	-0.23942748	4.6712303	8.490098	-0.0047922377	0.0060286294	-0.0047305403	-0.31354052	4.8286633	8.529716	Sitting_Scroll
13:31:14.357	-0.23942748	4.6712303	8.490098	-0.0047922377	0.0060286294	-0.0047305403	-0.31354052	4.8286633	8.529716	Sitting_Scroll
13:31:14.378	-0.23942748	4.6712303	8.490098	-0.0047922377	0.0060286294	-0.0047305403	-0.31354052	4.8286633	8.529716	Sitting_Scroll
13:31:14.399	-0.23942748	4.6712303	8.490098	-0.0047922377	0.0060286294	-0.0047305403	-0.31354052	4.8286633	8.529716	Sitting_Scroll
13:31:14.420	-0.23942748	4.7622128	8.396722	0.09783312	0.03412843	-0.018169576	-0.33745378	4.913754	8.480066	Sitting_Scroll
13:31:14.441	-0.23942748	4.7622128	8.396722	0.09783312	0.03412843	-0.018169576	-0.33745378	4.913754	8.480066	Sitting_Scroll
13:31:14.463	-0.23942748	4.7622128	8.396722	0.09783312	0.03412843	-0.018169576	-0.33745378	4.913754	8.480066	Sitting_Scroll
13:31:14.484	-0.23942748	4.7622128	8.396722	0.09783312	0.03412843	-0.018169576	-0.33745378	4.913754	8.480066	Sitting_Scroll
13:31:14.505	-0.23942748	4.7622128	8.396722	0.09783312	0.03412843	-0.018169576	-0.33745378	4.913754	8.480066	Sitting_Scroll
13:31:14.527	-0.23942748	4.7622128	8.396722	0.09783312	0.03412843	-0.018169576	-0.33745378	4.913754	8.480066	Sitting_Scroll
13:31:14.550	-0.23942748	4.7622128	8.396722	0.09783312	0.03412843	-0.018169576	-0.33745378	4.913754	8.480066	Sitting_Scroll
13:31:14.572	-0.23942748	4.7622128	8.396722	0.09783312	0.03412843	-0.018169576	-0.33745378	4.913754	8.480066	Sitting_Scroll
13:31:14.596	-0.5458947	4.9968514	7.8340673	0.17785648	0.024965452	-0.054210626	-0.3834269	5.123515	8.353019	Sitting_Scroll
13:31:14.619	-0.5458947	4.9968514	7.8340673	0.17785648	0.024965452	-0.054210626	-0.3834269	5.123515	8.353019	Sitting_Scroll
13:31:14.642	-0.5458947	4.9968514	7.8340673	0.17785648	0.024965452	-0.054210626	-0.3834269	5.123515	8.353019	Sitting_Scroll
13:31:14.665	-0.5458947	4.9968514	7.8340673	0.17785648	0.024965452	-0.054210626	-0.3834269	5.123515	8.353019	Sitting_Scroll
13:31:14.700	-0.5458947	4.9968514	7.8340673	0.17785648	0.024965452	-0.054210626	-0.3834269	5.123515	8.353019	Sitting_Scroll
13:31:14.734	-0.5458947	4.9968514	7.8340673	0.17785648	0.024965452	-0.054210626	-0.3834269	5.123515	8.353019	Sitting_Scroll
13:31:14.767	-0.5698374	5.154874	7.7861814	0.004370741	0.009693821	-0.0022870796	-0.45147496	5.28396	8.249017	Sitting_Scroll
13:31:14.801	-0.5698374	5.154874	7.7861814	0.004370741	0.009693821	-0.0022870796	-0.45147496	5.28396	8.249017	Sitting_Scroll
13:31:14.834	-0.5698374	5.154874	7.7861814	0.004370741	0.009693821	-0.0022870796	-0.45147496	5.28396	8.249017	Sitting_Scroll
13:31:14.867	-0.5698374	5.154874	7.7861814	0.004370741	0.009693821	-0.0022870796	-0.45147496	5.28396	8.249017	Sitting_Scroll
13:31:14.901	-0.5698374	5.154874	7.7861814	0.004370741	0.009693821	-0.0022870796	-0.45147496	5.28396	8.249017	Sitting_Scroll
13:31:14.934	-0.5698374	5.154874	7.7861814	0.004370741	0.009693821	-0.0022870796	-0.45147496	5.28396	8.249017	Sitting_Scroll
13:31:14.957	-0.3328042	5.1213536	8.013638	0.034914	0.0048068985	-0.0138935195	-0.45715708	5.2747264	8.254613	Sitting_Scroll
13:31:14.981	-0.3328042	5.1213536	8.013638	0.034914	0.0048068985	-0.0138935195	-0.45715708	5.2747264	8.254613	Sitting_Scroll
13:31:15.007	-0.3328042	5.1213536	8.013638	0.034914	0.0048068985	-0.0138935195	-0.45715708	5.2747264	8.254613	Sitting_Scroll
13:31:15.030	-0.3328042	5.1213536	8.013638	0.034914	0.0048068985	-0.0138935195	-0.45715708	5.2747264	8.254613	Sitting_Scroll
13:31:15.053	-0.3328042	5.1213536	8.013638	0.034914	0.0048068985	-0.0138935195	-0.45715708	5.2747264	8.254613	Sitting_Scroll
13:31:15.076	-0.3328042	5.1213536	8.013638	0.034914	0.0048068985	-0.0138935195	-0.45715708	5.2747264	8.254613	Sitting_Scroll
13:31:15.099	-0.3328042	5.1213536	8.013638	0.034914	0.0048068985	-0.0138935195	-0.45715708	5.2747264	8.254613	Sitting_Scroll
13:31:15.122	-0.3328042	5.1213536	8.013638	0.034914	0.0048068985	-0.0138935195	-0.45715708	5.2747264	8.254613	Sitting_Scroll
13:31:15.147	-0.43096948	5.200365	7.8173075	0.008646797	0.0060286294	-0.0016762142	-0.48084024	5.2789645	8.250555	Sitting_Scroll
13:31:15.170	-0.43096948	5.200365	7.8173075	0.008646797	0.0060286294	-0.0016762142	-0.48084024	5.2789645	8.250555	Sitting_Scroll
13:31:15.193	-0.43096948	5.200365	7.8173075	0.008646797	0.0060286294	-0.0016762142	-0.48084024	5.2789645	8.250555	Sitting_Scroll
13:31:15.216	-0.43096948	5.200365	7.8173075	0.008646797	0.0060286294	-0.0016762142	-0.48084024	5.2789645	8.250555	Sitting_Scroll
13:31:15.239	-0.43096948	5.200365	7.8173075	0.008646797	0.0060286294	-0.0016762142	-0.48084024	5.2789645	8.250555	Sitting_Scroll
13:31:15.261	-0.43096948	5.200365	7.8173075	0.008646797	0.0060286294	-0.0016762142	-0.48084024	5.2789645	8.250555	Sitting_Scroll
13:31:15.284	-0.43096948	5.200365	7.8173075	0.008646797	0.0060286294	-0.0016762142	-0.48084024	5.2789645	8.250555	Sitting_Scroll
13:31:15.307	-0.4070267	5.0591025	8.066312	-0.007235699	0.0017525724	0.019093204	-0.49236462	5.2752137	8.252275	Sitting_Scroll
13:31:15.330	-0.4070267	5.0591025	8.066312	-0.007235699	0.0017525724	0.019093204	-0.49236462	5.2752137	8.252275	Sitting_Scroll
13:31:15.352	-0.4070267	5.0591025	8.066312	-0.007235699	0.0017525724	0.019093204	-0.49236462	5.2752137	8.252275	Sitting_Scroll
13:31:15.375	-0.4070267	5.0591025	8.066312	-0.007235699	0.0017525724	0.019093204	-0.49236462	5.2752137	8.252275	Sitting_Scroll
13:31:15.398	-0.4070267	5.0591025	8.066312	-0.007235699	0.0017525724	0.019093204	-0.49236462	5.2752137	8.252275	Sitting_Scroll
13:31:15.420	-0.4070267	5.0591025	8.066312	-0.007235699	0.0017525724	0.019093204	-0.49236462	5.2752137	8.252275	Sitting_Scroll
13:31:15.442	-0.4070267	5.0591025	8.066312	-0.007235699	0.0017525724	0.019093204	-0.49236462	5.2752137	8.252275	Sitting_Scroll
13:31:15.465	-0.4070267	5.0591025	8.066312	-0.007235699	0.0017525724	0.019093204	-0.49236462	5.2752137	8.252275	Sitting_Scroll
13:31:15.489	-0.51716334	5.090228	8.030397	0.002538145	0.007861225	0.0032107076	-0.4958514	5.2498436	8.2682295	Sitting_Scroll
13:31:15.512	-0.51716334	5.090228	8.030397	0.002538145	0.007861225	0.0032107076	-0.4958514	5.2498436	8.2682295	Sitting_Scroll
13:31:15.535	-0.51716334	5.090228	8.030397	0.002538145	0.007861225	0.0032107076	-0.4958514	5.2498436	8.2682295	Sitting_Scroll
13:31:15.558	-0.51716334	5.090228	8.030397	0.002538145	0.007861225	0.0032107076	-0.4958514	5.2498436	8.2682295	Sitting_Scroll
13:31:15.584	-0.51716334	5.090228	8.030397	0.002538145	0.007861225	0.0032107076	-0.4958514	5.2498436	8.2682295	Sitting_Scroll
13:31:15.607	-0.51716334	5.090228	8.030397	0.002538145	0.007861225	0.0032107076	-0.4958514	5.2498436	8.2682295	Sitting_Scroll
13:31:15.629	-0.51716334	5.090228	8.030397	0.002538145	0.007861225	0.0032107076	-0.4958514	5.2498436	8.2682295	Sitting_Scroll
13:31:15.652	-0.51716334	5.090228	8.030397	0.002538145	0.007861225	0.0032107076	-0.4958514	5.2498436	8.2682295	Sitting_Scroll
13:31:15.675	-0.5219519	5.0614967	8.10462	-0.016398678	-0.0031343496	0.011151955	-0.49850753	5.224183	8.2843075	Sitting_Scroll
13:31:15.698	-0.5219519	5.0614967	8.10462	-0.016398678	-0.0031343496	0.011151955	-0.49850753	5.224183	8.2843075	Sitting_Scroll
13:31:15.721	-0.5219519	5.0614967	8.10462	-0.016398678	-0.0031343496	0.011151955	-0.49850753	5.224183	8.2843075	Sitting_Scroll
13:31:15.744	-0.5219519	5.0614967	8.10462	-0.016398678	-0.0031343496	0.011151955	-0.49850753	5.224183	8.2843075	Sitting_Scroll
13:31:15.767	-0.5219519	5.0614967	8.10462	-0.016398678	-0.0031343496	0.011151955	-0.49850753	5.224183	8.2843075	Sitting_Scroll
13:31:15.790	-0.5219519	5.0614967	8.10462	-0.016398678	-0.0031343496	0.011151955	-0.49850753	5.224183	8.2843075	Sitting_Scroll
13:31:15.812	-0.5219519	5.0614967	8.10462	-0.016398678	-0.0031343496	0.011151955	-0.49850753	5.224183	8.2843075	Sitting_Scroll
13:31:15.836	-0.5219519	5.0614967	8.10462	-0.016398678	-0.0031343496	0.011151955	-0.49850753	5.224183	8.2843075	Sitting_Scroll
13:31:15.859	-0.40223816	5.0662856	7.920261	-0.008457429	0.019467665	0.034364834	-0.49809092	5.210446	8.29298	Sitting_Scroll
13:31:15.882	-0.40223816	5.0662856	7.920261	-0.008457429	0.019467665	0.034364834	-0.49809092	5.210446	8.29298	Sitting_Scroll
13:31:15.904	-0.40223816	5.0662856	7.920261	-0.008457429	0.019467665	0.034364834	-0.49809092	5.210446	8.29298	Sitting_Scroll
13:31:15.928	-0.40223816	5.0662856	7.920261	-0.008457429	0.019467665	0.034364834	-0.49809092	5.210446	8.29298	Sitting_Scroll
13:31:15.950	-0.40223816	5.0662856	7.920261	-0.008457429	0.019467665	0.034364834	-0.49809092	5.210446	8.29298	Sitting_Scroll
13:31:15.972	-0.40223816	5.0662856	7.920261	-0.008457429	0.019467665	0.034364834	-0.49809092	5.210446	8.29298	Sitting_Scroll
13:31:15.995	-0.40223816	5.0662856	7.920261	-0.008457429	0.019467665	0.034364834	-0.49809092	5.210446	8.29298	Sitting_Scroll
13:31:16.018	-0.40223816	5.0662856	7.920261	-0.008457429	0.019467665	0.034364834	-0.49809092	5.210446	8.29298	Sitting_Scroll
13:31:16.041	-0.5506832	4.972909	8.118986	-0.024339925	0.009693821	-0.009617462	-0.51389533	5.2048473	8.295529	Sitting_Scroll
13:31:16.065	-0.5506832	4.972909	8.118986	-0.024339925	0.009693821	-0.009617462	-0.51389533	5.2048473	8.295529	Sitting_Scroll
13:31:16.088	-0.5506832	4.972909	8.118986	-0.024339925	0.009693821	-0.009617462	-0.51389533	5.2048473	8.295529	Sitting_Scroll
13:31:16.111	-0.5506832	4.972909	8.118986	-0.024339925	0.009693821	-0.009617462	-0.51389533	5.2048473	8.295529	Sitting_Scroll
13:31:16.134	-0.5506832	4.972909	8.118986	-0.024339925	0.009693821	-0.009617462	-0.51389533	5.2048473	8.295529	Sitting_Scroll
13:31:16.157	-0.5506832	4.972909	8.118986	-0.024339925	0.009693821	-0.009617462	-0.51389533	5.2048473	8.295529	Sitting_Scroll
13:31:16.180	-0.5506832	4.972909	8.118986	-0.024339925	0.009693821	-0.009617462	-0.51389533	5.2048473	8.295529	Sitting_Scroll
13:31:16.202	-0.5506832	4.972909	8.118986	0.0123119885	0.0060286294	0.01970407	-0.51389533	5.2048473	8.295529	Sitting_Scroll
13:31:16.225	-0.29689008	5.1429024	7.910684	0.0123119885	0.0060286294	0.01970407	-0.5264795	5.2242737	8.28252	Sitting_Scroll
13:31:16.248	-0.29689008	5.1429024	7.910684	0.0123119885	0.0060286294	0.01970407	-0.5264795	5.2242737	8.28252	Sitting_Scroll
13:31:16.270	-0.29689008	5.1429024	7.910684	0.0123119885	0.0060286294	0.01970407	-0.5264795	5.2242737	8.28252	Sitting_Scroll
13:31:16.294	-0.29689008	5.1429024	7.910684	0.0123119885	0.0060286294	0.01970407	-0.5264795	5.2242737	8.28252	Sitting_Scroll
13:31:16.316	-0.29689008	5.1429024	7.910684	0.0123119885	0.0060286294	0.01970407	-0.5264795	5.2242737	8.28252	Sitting_Scroll
13:31:16.339	-0.29689008	5.1429024	7.910684	0.0123119885	0.0060286294	0.01970407	-0.5264795	5.2242737	8.28252	Sitting_Scroll
13:31:16.362	-0.29689008	5.1429024	7.910684	0.0123119885	0.0060286294	0.01970407	-0.5264795	5.2242737	8.28252	Sitting_Scroll
13:31:16.384	-0.505192	5.05192	8.293768	-0.0041813725	-0.014129924	-0.00045448376	-0.53808975	5.226291	8.280501	Sitting_Scroll
13:31:16.408	-0.505192	5.05192	8.293768	-0.0041813725	-0.014129924	-0.00045448376	-0.53808975	5.226291	8.280501	Sitting_Scroll
13:31:16.429	-0.505192	5.05192	8.293768	-0.0041813725	-0.014129924	-0.00045448376	-0.53808975	5.226291	8.280501	Sitting_Scroll
13:31:16.450	-0.505192	5.05192	8.293768	-0.0041813725	-0.014129924	-0.00045448376	-0.53808975	5.226291	8.280501	Sitting_Scroll
13:31:16.472	-0.505192	5.05192	8.293768	-0.0041813725	-0.014129924	-0.00045448376	-0.53808975	5.226291	8.280501	Sitting_Scroll
13:31:16.492	-0.505192	5.05192	8.293768	-0.0041813725	-0.014129924	-0.00045448376	-0.53808975	5.226291	8.280501	Sitting_Scroll
13:31:16.515	-0.505192	5.05192	8.293768	-0.0041813725	-0.014129924	-0.00045448376	-0.53808975	5.226291	8.280501	Sitting_Scroll
13:31:16.538	-0.505192	5.05192	8.293768	-0.0041813725	-0.014129924	-0.00045448376	-0.53808975	5.226291	8.280501	Sitting_Scroll
13:31:16.572	-0.50040346	5.071074	8.358414	-0.054272324	-0.037342805	0.03192137	-0.5188791	5.191401	8.303641	Sitting_Scroll
13:31:16.604	-0.50040346	5.071074	8.358414	-0.054272324	-0.037342805	0.03192137	-0.5188791	5.191401	8.303641	Sitting_Scroll
13:31:16.638	-0.50040346	5.071074	8.358414	-0.054272324	-0.037342805	0.03192137	-0.5188791	5.191401	8.303641	Sitting_Scroll
13:31:16.659	-0.50040346	5.071074	8.358414	-0.054272324	-0.037342805	0.03192137	-0.5188791	5.191401	8.303641	Sitting_Scroll
13:31:16.680	-0.50040346	5.071074	8.358414	-0.054272324	-0.037342805	0.03192137	-0.5188791	5.191401	8.303641	Sitting_Scroll
13:31:16.700	-0.50040346	5.071074	8.358414	-0.054272324	-0.037342805	0.03192137	-0.5188791	5.191401	8.303641	Sitting_Scroll
13:31:16.722	-0.50040346	5.071074	8.358414	-0.054272324	-0.037342805	0.03192137	-0.5188791	5.191401	8.303641	Sitting_Scroll
13:31:16.743	-0.6488485	5.0638914	8.078283	-0.0060139685	-0.06361001	0.016649744	-0.537501	5.194112	8.300761	Sitting_Scroll
13:31:16.767	-0.6488485	5.0638914	8.078283	-0.0060139685	-0.06361001	0.016649744	-0.537501	5.194112	8.300761	Sitting_Scroll
13:31:16.787	-0.6488485	5.0638914	8.078283	-0.0060139685	-0.06361001	0.016649744	-0.537501	5.194112	8.300761	Sitting_Scroll
13:31:16.807	-0.6488485	5.0638914	8.078283	-0.0060139685	-0.06361001	0.016649744	-0.537501	5.194112	8.300761	Sitting_Scroll
13:31:16.828	-0.6488485	5.0638914	8.078283	-0.0060139685	-0.06361001	0.016649744	-0.537501	5.194112	8.300761	Sitting_Scroll
13:31:16.849	-0.6488485	5.0638914	8.078283	-0.0060139685	-0.06361001	0.016649744	-0.537501	5.194112	8.300761	Sitting_Scroll
13:31:16.870	-0.6488485	5.0638914	8.078283	-0.0060139685	-0.06361001	0.016649744	-0.537501	5.194112	8.300761	Sitting_Scroll
13:31:16.891	-0.6488485	5.0638914	8.078283	-0.0060139685	-0.06361001	0.016649744	-0.537501	5.194112	8.300761	Sitting_Scroll
13:31:16.912	-0.6488485	5.0638914	8.078283	-0.0060139685	-0.06361001	0.016649744	-0.537501	5.194112	8.300761	Sitting_Scroll
13:31:16.933	-0.52674043	5.027977	8.128563	-0.040222425	-0.0019126191	-0.0047305403	-0.49729893	5.2307034	8.280265	Sitting_Scroll
13:31:16.954	-0.52674043	5.027977	8.128563	-0.040222425	-0.0019126191	-0.0047305403	-0.49729893	5.2307034	8.280265	Sitting_Scroll
13:31:16.975	-0.52674043	5.027977	8.128563	-0.040222425	-0.0019126191	-0.0047305403	-0.49729893	5.2307034	8.280265	Sitting_Scroll
13:31:16.996	-0.52674043	5.027977	8.128563	-0.040222425	-0.0019126191	-0.0047305403	-0.49729893	5.2307034	8.280265	Sitting_Scroll
13:31:17.018	-0.52674043	5.027977	8.128563	-0.040222425	-0.0019126191	-0.0047305403	-0.49729893	5.2307034	8.280265	Sitting_Scroll
13:31:17.039	-0.52674043	5.027977	8.128563	-0.040222425	-0.0019126191	-0.0047305403	-0.49729893	5.2307034	8.280265	Sitting_Scroll
13:31:17.060	-0.52674043	5.027977	8.128563	-0.040222425	-0.0019126191	-0.0047305403	-0.49729893	5.2307034	8.280265	Sitting_Scroll
13:31:17.081	-0.52674043	5.027977	8.128563	-0.040222425	-0.0019126191	-0.0047305403	-0.49729893	5.2307034	8.280265	Sitting_Scroll
13:31:17.102	-0.409421	5.078257	8.178843	0.0013164146	-0.0055778106	0.013595417	-0.48881194	5.220424	8.287252	Sitting_Scroll
13:31:17.123	-0.409421	5.078257	8.178843	0.0013164146	-0.0055778106	0.013595417	-0.48881194	5.220424	8.287252	Sitting_Scroll
13:31:17.144	-0.409421	5.078257	8.178843	0.0013164146	-0.0055778106	0.013595417	-0.48881194	5.220424	8.287252	Sitting_Scroll
13:31:17.165	-0.409421	5.078257	8.178843	0.0013164146	-0.0055778106	0.013595417	-0.48881194	5.220424	8.287252	Sitting_Scroll
13:31:17.192	-0.409421	5.078257	8.178843	0.0013164146	-0.0055778106	0.013595417	-0.48881194	5.220424	8.287252	Sitting_Scroll
13:31:17.223	-0.409421	5.078257	8.178843	0.0013164146	-0.0055778106	0.013595417	-0.48881194	5.220424	8.287252	Sitting_Scroll
13:31:17.257	-0.409421	5.078257	8.178843	0.0013164146	-0.0055778106	0.013595417	-0.48881194	5.220424	8.287252	Sitting_Scroll
13:31:17.290	-0.56744313	5.111777	7.937021	-0.0035705073	-0.021460306	0.0044324384	-0.4937345	5.2581463	8.263078	Sitting_Scroll
13:31:17.323	-0.56744313	5.111777	7.937021	-0.0035705073	-0.021460306	0.0044324384	-0.4937345	5.2581463	8.263078	Sitting_Scroll
13:31:17.358	-0.56744313	5.111777	7.937021	-0.0035705073	-0.021460306	0.0044324384	-0.4937345	5.2581463	8.263078	Sitting_Scroll
13:31:17.391	-0.56744313	5.111777	7.937021	-0.0035705073	-0.021460306	0.0044324384	-0.4937345	5.2581463	8.263078	Sitting_Scroll
13:31:17.424	-0.56744313	5.111777	7.937021	-0.0035705073	-0.021460306	0.0044324384	-0.4937345	5.2581463	8.263078	Sitting_Scroll
13:31:17.445	-0.56744313	5.111777	7.937021	-0.0035705073	-0.021460306	0.0044324384	-0.4937345	5.2581463	8.263078	Sitting_Scroll
13:31:17.466	-0.56265455	5.0998054	8.075889	-0.02250733	0.0072503597	0.001378112	-0.49885118	5.287477	8.244031	Sitting_Scroll
13:31:17.488	-0.56265455	5.0998054	8.075889	-0.02250733	0.0072503597	0.001378112	-0.49885118	5.287477	8.244031	Sitting_Scroll
13:31:17.509	-0.56265455	5.0998054	8.075889	-0.02250733	0.0072503597	0.001378112	-0.49885118	5.287477	8.244031	Sitting_Scroll
13:31:17.530	-0.56265455	5.0998054	8.075889	-0.02250733	0.0072503597	0.001378112	-0.49885118	5.287477	8.244031	Sitting_Scroll
13:31:17.552	-0.56265455	5.0998054	8.075889	-0.02250733	0.0072503597	0.001378112	-0.49885118	5.287477	8.244031	Sitting_Scroll
13:31:17.572	-0.56265455	5.0998054	8.075889	-0.02250733	0.0072503597	0.001378112	-0.49885118	5.287477	8.244031	Sitting_Scroll
13:31:17.594	-0.56265455	5.0998054	8.075889	-0.02250733	0.0072503597	0.001378112	-0.49885118	5.287477	8.244031	Sitting_Scroll
13:31:17.615	-0.56265455	5.0998054	8.075889	-0.02250733	0.0072503597	0.001378112	-0.49885118	5.287477	8.244031	Sitting_Scroll
13:31:17.636	-0.56265455	5.0998054	8.075889	-0.02250733	0.0072503597	0.001378112	-0.49885118	5.287477	8.244031	Sitting_Scroll
13:31:17.657	-0.53392327	5.097411	8.006455	0.01475545	0.016413338	0.0044324384	-0.50145274	5.2988296	8.236582	Sitting_Scroll
13:31:17.679	-0.53392327	5.097411	8.006455	0.01475545	0.016413338	0.0044324384	-0.50145274	5.2988296	8.236582	Sitting_Scroll
13:31:17.700	-0.53392327	5.097411	8.006455	0.01475545	0.016413338	0.0044324384	-0.50145274	5.2988296	8.236582	Sitting_Scroll
13:31:17.722	-0.53392327	5.097411	8.006455	0.01475545	0.016413338	0.0044324384	-0.50145274	5.2988296	8.236582	Sitting_Scroll
13:31:17.742	-0.53392327	5.097411	8.006455	0.01475545	0.016413338	0.0044324384	-0.50145274	5.2988296	8.236582	Sitting_Scroll
13:31:17.763	-0.53392327	5.097411	8.006455	0.01475545	0.016413338	0.0044324384	-0.50145274	5.2988296	8.236582	Sitting_Scroll
13:31:17.784	-0.53392327	5.097411	8.006455	0.01475545	0.016413338	0.0044324384	-0.50145274	5.2988296	8.236582	Sitting_Scroll
13:31:17.806	-0.53392327	5.097411	8.006455	0.01475545	0.016413338	0.0044324384	-0.50145274	5.2988296	8.236582	Sitting_Scroll
13:31:17.827	-0.45730647	5.157268	8.042369	0.023918428	-0.0025234842	-0.005341406	-0.5093127	5.3058596	8.231573	Sitting_Scroll
13:31:17.848	-0.45730647	5.157268	8.042369	0.023918428	-0.0025234842	-0.005341406	-0.5093127	5.3058596	8.231573	Sitting_Scroll
13:31:17.868	-0.45730647	5.157268	8.042369	0.023918428	-0.0025234842	-0.005341406	-0.5093127	5.3058596	8.231573	Sitting_Scroll
13:31:17.889	-0.45730647	5.157268	8.042369	0.023918428	-0.0025234842	-0.005341406	-0.5093127	5.3058596	8.231573	Sitting_Scroll
13:31:17.911	-0.45730647	5.157268	8.042369	0.023918428	-0.0025234842	-0.005341406	-0.5093127	5.3058596	8.231573	Sitting_Scroll
13:31:17.934	-0.45730647	5.157268	8.042369	0.023918428	-0.0025234842	-0.005341406	-0.5093127	5.3058596	8.231573	Sitting_Scroll
13:31:17.957	-0.45730647	5.157268	8.042369	0.023918428	-0.0025234842	-0.005341406	-0.5093127	5.3058596	8.231573	Sitting_Scroll
13:31:17.980	-0.45730647	5.157268	8.042369	0.023918428	-0.0025234842	-0.005341406	-0.5093127	5.3058596	8.231573	Sitting_Scroll
13:31:18.003	-0.49082634	5.2243075	7.867587	0.005592471	-0.006799541	0.003821573	-0.51982176	5.3241086	8.219126	Sitting_Scroll
13:31:18.027	-0.49082634	5.2243075	7.867587	0.005592471	-0.006799541	0.003821573	-0.51982176	5.3241086	8.219126	Sitting_Scroll
13:31:18.049	-0.49082634	5.2243075	7.867587	0.005592471	-0.006799541	0.003821573	-0.51982176	5.3241086	8.219126	Sitting_Scroll
13:31:18.072	-0.49082634	5.2243075	7.867587	0.005592471	-0.006799541	0.003821573	-0.51982176	5.3241086	8.219126	Sitting_Scroll
13:31:18.095	-0.49082634	5.2243075	7.867587	0.005592471	-0.006799541	0.003821573	-0.51982176	5.3241086	8.219126	Sitting_Scroll
13:31:18.117	-0.49082634	5.2243075	7.867587	0.005592471	-0.006799541	0.003821573	-0.51982176	5.3241086	8.219126	Sitting_Scroll
13:31:18.141	-0.49082634	5.2243075	7.867587	0.005592471	-0.006799541	0.003821573	-0.51982176	5.3241086	8.219126	Sitting_Scroll
13:31:18.164	-0.49082634	5.2243075	7.867587	0.005592471	-0.006799541	0.003821573	-0.51982176	5.3241086	8.219126	Sitting_Scroll
13:31:18.186	-0.42139238	5.1644506	8.030397	-0.002959642	-0.011075598	-0.0016762142	-0.5169822	5.317236	8.22375	Sitting_Scroll
13:31:18.208	-0.42139238	5.1644506	8.030397	-0.002959642	-0.011075598	-0.0016762142	-0.5169822	5.317236	8.22375	Sitting_Scroll
13:31:18.230	-0.42139238	5.1644506	8.030397	-0.002959642	-0.011075598	-0.0016762142	-0.5169822	5.317236	8.22375	Sitting_Scroll
13:31:18.254	-0.42139238	5.1644506	8.030397	-0.002959642	-0.011075598	-0.0016762142	-0.5169822	5.317236	8.22375	Sitting_Scroll
13:31:18.277	-0.42139238	5.1644506	8.030397	-0.002959642	-0.011075598	-0.0016762142	-0.5169822	5.317236	8.22375	Sitting_Scroll
13:31:18.299	-0.42139238	5.1644506	8.030397	-0.002959642	-0.011075598	-0.0016762142	-0.5169822	5.317236	8.22375	Sitting_Scroll
13:31:18.322	-0.42139238	5.1644506	8.030397	-0.002959642	-0.011075598	-0.0016762142	-0.5169822	5.317236	8.22375	Sitting_Scroll
13:31:18.344	-0.42139238	5.1644506	8.030397	-0.002959642	-0.011075598	-0.0016762142	-0.5169822	5.317236	8.22375	Sitting_Scroll
13:31:18.367	-0.44294083	5.130931	8.140534	-0.0047922377	-0.0013017539	-0.004119675	-0.51466775	5.3060904	8.2310915	Sitting_Scroll
13:31:18.389	-0.44294083	5.130931	8.140534	-0.0047922377	-0.0013017539	-0.004119675	-0.51466775	5.3060904	8.2310915	Sitting_Scroll
13:31:18.411	-0.44294083	5.130931	8.140534	-0.0047922377	-0.0013017539	-0.004119675	-0.51466775	5.3060904	8.2310915	Sitting_Scroll
13:31:18.434	-0.44294083	5.130931	8.140534	-0.0047922377	-0.0013017539	-0.004119675	-0.51466775	5.3060904	8.2310915	Sitting_Scroll
13:31:18.456	-0.44294083	5.130931	8.140534	-0.0047922377	-0.0013017539	-0.004119675	-0.51466775	5.3060904	8.2310915	Sitting_Scroll
13:31:18.480	-0.44294083	5.130931	8.140534	-0.0047922377	-0.0013017539	-0.004119675	-0.51466775	5.3060904	8.2310915	Sitting_Scroll
13:31:18.503	-0.44294083	5.130931	8.140534	-0.0047922377	-0.0013017539	-0.004119675	-0.51466775	5.3060904	8.2310915	Sitting_Scroll
13:31:18.526	-0.44294083	5.130931	8.140534	-0.0047922377	-0.0013017539	-0.004119675	-0.51466775	5.3060904	8.2310915	Sitting_Scroll
13:31:18.548	-0.61293435	5.154874	7.8723755	-0.0011270463	0.011526417	-0.00350881	-0.5162483	5.3150134	8.225234	Sitting_Scroll
13:31:18.570	-0.61293435	5.154874	7.8723755	-0.0011270463	0.011526417	-0.00350881	-0.5162483	5.3150134	8.225234	Sitting_Scroll
13:31:18.594	-0.61293435	5.154874	7.8723755	-0.0011270463	0.011526417	-0.00350881	-0.5162483	5.3150134	8.225234	Sitting_Scroll
13:31:18.617	-0.61293435	5.154874	7.8723755	-0.0011270463	0.011526417	-0.00350881	-0.5162483	5.3150134	8.225234	Sitting_Scroll
13:31:18.640	-0.61293435	5.154874	7.8723755	-0.0011270463	0.011526417	-0.00350881	-0.5162483	5.3150134	8.225234	Sitting_Scroll
13:31:18.662	-0.61293435	5.154874	7.8723755	-0.0011270463	0.011526417	-0.00350881	-0.5162483	5.3150134	8.225234	Sitting_Scroll
13:31:18.685	-0.61293435	5.154874	7.8723755	-0.0011270463	0.011526417	-0.00350881	-0.5162483	5.3150134	8.225234	Sitting_Scroll
13:31:18.709	-0.61293435	5.154874	7.8723755	-0.0011270463	0.011526417	-0.00350881	-0.5162483	5.3150134	8.225234	Sitting_Scroll
13:31:18.731	-0.6296943	5.1692395	8.083072	0.008646797	-0.007410406	-0.006563136	-0.51044077	5.313047	8.226867	Sitting_Scroll
13:31:18.753	-0.6296943	5.1692395	8.083072	0.008646797	-0.007410406	-0.006563136	-0.51044077	5.313047	8.226867	Sitting_Scroll
13:31:18.776	-0.6296943	5.1692395	8.083072	0.008646797	-0.007410406	-0.006563136	-0.51044077	5.313047	8.226867	Sitting_Scroll
13:31:18.799	-0.6296943	5.1692395	8.083072	0.008646797	-0.007410406	-0.006563136	-0.51044077	5.313047	8.226867	Sitting_Scroll
13:31:18.822	-0.6296943	5.1692395	8.083072	0.008646797	-0.007410406	-0.006563136	-0.51044077	5.313047	8.226867	Sitting_Scroll
13:31:18.845	-0.6296943	5.1692395	8.083072	0.008646797	-0.007410406	-0.006563136	-0.51044077	5.313047	8.226867	Sitting_Scroll
13:31:18.868	-0.6296943	5.1692395	8.083072	0.008646797	-0.007410406	-0.006563136	-0.51044077	5.313047	8.226867	Sitting_Scroll
13:31:18.891	-0.6296943	5.1692395	8.083072	0.008646797	-0.007410406	-0.006563136	-0.51044077	5.313047	8.226867	Sitting_Scroll
13:31:18.914	-0.5458947	5.2075477	7.8891354	0.008035933	-0.00435608	-0.00045448376	-0.51986194	5.3116293	8.227193	Sitting_Scroll
13:31:18.938	-0.5458947	5.2075477	7.8891354	0.008035933	-0.00435608	-0.00045448376	-0.51986194	5.3116293	8.227193	Sitting_Scroll
13:31:18.961	-0.5458947	5.2075477	7.8891354	0.008035933	-0.00435608	-0.00045448376	-0.51986194	5.3116293	8.227193	Sitting_Scroll
13:31:18.984	-0.5458947	5.2075477	7.8891354	0.008035933	-0.00435608	-0.00045448376	-0.51986194	5.3116293	8.227193	Sitting_Scroll
13:31:19.006	-0.5458947	5.2075477	7.8891354	0.008035933	-0.00435608	-0.00045448376	-0.51986194	5.3116293	8.227193	Sitting_Scroll
13:31:19.029	-0.5458947	5.2075477	7.8891354	0.008035933	-0.00435608	-0.00045448376	-0.51986194	5.3116293	8.227193	Sitting_Scroll
13:31:19.051	-0.5458947	5.2075477	7.8891354	0.008035933	-0.00435608	-0.00045448376	-0.51986194	5.3116293	8.227193	Sitting_Scroll
13:31:19.074	-0.5458947	5.2075477	7.8891354	0.008035933	-0.00435608	-0.00045448376	-0.51986194	5.3116293	8.227193	Sitting_Scroll
13:31:19.097	-0.4740664	5.0998054	7.946598	-0.015787812	-0.0055778106	0.0001563815	-0.51907563	5.2988133	8.235502	Sitting_Scroll
13:31:19.120	-0.4740664	5.0998054	7.946598	-0.015787812	-0.0055778106	0.0001563815	-0.51907563	5.2988133	8.235502	Sitting_Scroll
13:31:19.142	-0.4740664	5.0998054	7.946598	-0.015787812	-0.0055778106	0.0001563815	-0.51907563	5.2988133	8.235502	Sitting_Scroll
13:31:19.168	-0.4740664	5.0998054	7.946598	-0.015787812	-0.0055778106	0.0001563815	-0.51907563	5.2988133	8.235502	Sitting_Scroll
13:31:19.190	-0.4740664	5.0998054	7.946598	-0.015787812	-0.0055778106	0.0001563815	-0.51907563	5.2988133	8.235502	Sitting_Scroll
13:31:19.213	-0.4740664	5.0998054	7.946598	-0.015787812	-0.0055778106	0.0001563815	-0.51907563	5.2988133	8.235502	Sitting_Scroll
13:31:19.236	-0.4740664	5.0998054	7.946598	-0.015787812	-0.0055778106	0.0001563815	-0.51907563	5.2988133	8.235502	Sitting_Scroll
13:31:19.259	-0.4740664	5.0998054	7.946598	-0.015787812	-0.0055778106	0.0001563815	-0.51907563	5.2988133	8.235502	Sitting_Scroll
13:31:19.282	-0.531529	5.138114	7.970541	-0.005403103	0.0072503597	-0.007174001	-0.5055787	5.2906394	8.241593	Sitting_Scroll
13:31:19.305	-0.531529	5.138114	7.970541	-0.005403103	0.0072503597	-0.007174001	-0.5055787	5.2906394	8.241593	Sitting_Scroll
13:31:19.327	-0.531529	5.138114	7.970541	-0.005403103	0.0072503597	-0.007174001	-0.5055787	5.2906394	8.241593	Sitting_Scroll
13:31:19.350	-0.531529	5.138114	7.970541	-0.005403103	0.0072503597	-0.007174001	-0.5055787	5.2906394	8.241593	Sitting_Scroll
13:31:19.373	-0.531529	5.138114	7.970541	-0.005403103	0.0072503597	-0.007174001	-0.5055787	5.2906394	8.241593	Sitting_Scroll
13:31:19.396	-0.531529	5.138114	7.970541	-0.005403103	0.0072503597	-0.007174001	-0.5055787	5.2906394	8.241593	Sitting_Scroll
13:31:19.419	-0.531529	5.138114	7.970541	-0.005403103	0.0072503597	-0.007174001	-0.5055787	5.2906394	8.241593	Sitting_Scroll
13:31:19.442	-0.59378016	5.095017	8.22194	-0.03167031	0.0041960333	0.0019889772	-0.5017878	5.2766085	8.250814	Sitting_Scroll
13:31:19.465	-0.59378016	5.095017	8.22194	-0.03167031	0.0041960333	0.0019889772	-0.5017878	5.2766085	8.250814	Sitting_Scroll
13:31:19.488	-0.59378016	5.095017	8.22194	-0.03167031	0.0041960333	0.0019889772	-0.5017878	5.2766085	8.250814	Sitting_Scroll
13:31:19.510	-0.59378016	5.095017	8.22194	-0.03167031	0.0041960333	0.0019889772	-0.5017878	5.2766085	8.250814	Sitting_Scroll
13:31:19.532	-0.59378016	5.095017	8.22194	-0.03167031	0.0041960333	0.0019889772	-0.5017878	5.2766085	8.250814	Sitting_Scroll
13:31:19.555	-0.59378016	5.095017	8.22194	-0.03167031	0.0041960333	0.0019889772	-0.5017878	5.2766085	8.250814	Sitting_Scroll
13:31:19.578	-0.59378016	5.095017	8.22194	-0.03167031	0.0041960333	0.0019889772	-0.5017878	5.2766085	8.250814	Sitting_Scroll
13:31:19.601	-0.59378016	5.095017	8.22194	-0.03167031	0.0041960333	0.0019889772	-0.5017878	5.2766085	8.250814	Sitting_Scroll
13:31:19.625	-0.56265455	5.133325	7.910684	0.023918428	0.0066394946	-0.00350881	-0.50029314	5.2777133	8.250199	Sitting_Scroll
13:31:19.648	-0.56265455	5.133325	7.910684	0.023918428	0.0066394946	-0.00350881	-0.50029314	5.2777133	8.250199	Sitting_Scroll
13:31:19.671	-0.56265455	5.133325	7.910684	0.023918428	0.0066394946	-0.00350881	-0.50029314	5.2777133	8.250199	Sitting_Scroll
13:31:19.694	-0.56265455	5.133325	7.910684	0.023918428	0.0066394946	-0.00350881	-0.50029314	5.2777133	8.250199	Sitting_Scroll
13:31:19.717	-0.56265455	5.133325	7.910684	0.023918428	0.0066394946	-0.00350881	-0.50029314	5.2777133	8.250199	Sitting_Scroll
13:31:19.740	-0.56265455	5.133325	7.910684	0.023918428	0.0066394946	-0.00350881	-0.50029314	5.2777133	8.250199	Sitting_Scroll
13:31:19.762	-0.56265455	5.133325	7.910684	0.023918428	0.0066394946	-0.00350881	-0.50029314	5.2777133	8.250199	Sitting_Scroll
13:31:19.785	-0.56265455	5.133325	7.910684	0.023918428	0.0066394946	-0.00350881	-0.50029314	5.2777133	8.250199	Sitting_Scroll
13:31:19.807	-0.32083282	5.1644506	7.884347	0.011701124	-0.015351654	0.0025998426	-0.49201962	5.2883434	8.24389	Sitting_Scroll
13:31:19.829	-0.32083282	5.1644506	7.884347	0.011701124	-0.015351654	0.0025998426	-0.49201962	5.2883434	8.24389	Sitting_Scroll
13:31:19.853	-0.32083282	5.1644506	7.884347	0.011701124	-0.015351654	0.0025998426	-0.49201962	5.2883434	8.24389	Sitting_Scroll
13:31:19.876	-0.32083282	5.1644506	7.884347	0.011701124	-0.015351654	0.0025998426	-0.49201962	5.2883434	8.24389	Sitting_Scroll
13:31:19.899	-0.32083282	5.1644506	7.884347	0.011701124	-0.015351654	0.0025998426	-0.49201962	5.2883434	8.24389	Sitting_Scroll
13:31:19.922	-0.32083282	5.1644506	7.884347	0.011701124	-0.015351654	0.0025998426	-0.49201962	5.2883434	8.24389	Sitting_Scroll
13:31:19.945	-0.32083282	5.1644506	7.884347	0.011701124	-0.015351654	0.0025998426	-0.49201962	5.2883434	8.24389	Sitting_Scroll
13:31:19.968	-0.32083282	5.1644506	7.884347	0.011701124	-0.015351654	0.0025998426	-0.49201962	5.2883434	8.24389	Sitting_Scroll
13:31:19.991	-0.5243462	5.097411	7.9849067	-0.018842138	0.0060286294	0.0032107076	-0.49365255	5.2920094	8.241437	Sitting_Scroll
13:31:20.013	-0.5243462	5.097411	7.9849067	-0.018842138	0.0060286294	0.0032107076	-0.49365255	5.2920094	8.241437	Sitting_Scroll
13:31:20.036	-0.5243462	5.097411	7.9849067	-0.018842138	0.0060286294	0.0032107076	-0.49365255	5.2920094	8.241437	Sitting_Scroll
13:31:20.059	-0.5243462	5.097411	7.9849067	-0.018842138	0.0060286294	0.0032107076	-0.49365255	5.2920094	8.241437	Sitting_Scroll
13:31:20.081	-0.5243462	5.097411	7.9849067	-0.018842138	0.0060286294	0.0032107076	-0.49365255	5.2920094	8.241437	Sitting_Scroll
13:31:20.102	-0.5243462	5.097411	7.9849067	-0.018842138	0.0060286294	0.0032107076	-0.49365255	5.2920094	8.241437	Sitting_Scroll
13:31:20.124	-0.5243462	5.097411	7.9849067	-0.018842138	0.0060286294	0.0032107076	-0.49365255	5.2920094	8.241437	Sitting_Scroll
13:31:20.148	-0.5243462	5.097411	7.9849067	-0.018842138	0.0060286294	0.0032107076	-0.49365255	5.2920094	8.241437	Sitting_Scroll
13:31:20.170	-0.4285752	5.1596622	7.7239304	-0.0005161811	-0.0049669454	-0.005341406	-0.49433067	5.286997	8.244611	Sitting_Scroll
13:31:20.192	-0.4285752	5.1596622	7.7239304	-0.0005161811	-0.0049669454	-0.005341406	-0.49433067	5.286997	8.244611	Sitting_Scroll
13:31:20.215	-0.4285752	5.1596622	7.7239304	-0.0005161811	-0.0049669454	-0.005341406	-0.49433067	5.286997	8.244611	Sitting_Scroll
13:31:20.239	-0.4285752	5.1596622	7.7239304	-0.0005161811	-0.0049669454	-0.005341406	-0.49433067	5.286997	8.244611	Sitting_Scroll
13:31:20.262	-0.4285752	5.1596622	7.7239304	-0.0005161811	-0.0049669454	-0.005341406	-0.49433067	5.286997	8.244611	Sitting_Scroll
13:31:20.285	-0.4285752	5.1596622	7.7239304	-0.0005161811	-0.0049669454	-0.005341406	-0.49433067	5.286997	8.244611	Sitting_Scroll
13:31:20.308	-0.4285752	5.1596622	7.7239304	-0.0005161811	-0.0049669454	-0.005341406	-0.49433067	5.286997	8.244611	Sitting_Scroll
13:31:20.330	-0.4285752	5.1596622	7.7239304	-0.0005161811	-0.0049669454	-0.005341406	-0.49433067	5.286997	8.244611	Sitting_Scroll
13:31:20.352	-0.5123748	5.1189594	7.963358	0.011701124	-0.0061886758	0.016649744	-0.49649397	5.2833557	8.246819	Sitting_Scroll
13:31:20.375	-0.5123748	5.1189594	7.963358	0.011701124	-0.0061886758	0.016649744	-0.49649397	5.2833557	8.246819	Sitting_Scroll
13:31:20.397	-0.5123748	5.1189594	7.963358	0.011701124	-0.0061886758	0.016649744	-0.49649397	5.2833557	8.246819	Sitting_Scroll
13:31:20.421	-0.5123748	5.1189594	7.963358	0.011701124	-0.0061886758	0.016649744	-0.49649397	5.2833557	8.246819	Sitting_Scroll
13:31:20.444	-0.5123748	5.1189594	7.963358	0.011701124	-0.0061886758	0.016649744	-0.49649397	5.2833557	8.246819	Sitting_Scroll
13:31:20.467	-0.5123748	5.1189594	7.963358	0.011701124	-0.0061886758	0.016649744	-0.49649397	5.2833557	8.246819	Sitting_Scroll
13:31:20.490	-0.5123748	5.1189594	7.963358	0.011701124	-0.0061886758	0.016649744	-0.49649397	5.2833557	8.246819	Sitting_Scroll
13:31:20.512	-0.5123748	5.1189594	7.963358	0.011701124	-0.0061886758	0.016649744	-0.49649397	5.2833557	8.246819	Sitting_Scroll
13:31:20.535	-0.46209505	5.138114	8.013638	-0.014566082	-0.00435608	0.009930225	-0.49550325	5.283725	8.24664	Sitting_Scroll
13:31:20.557	-0.46209505	5.138114	8.013638	-0.014566082	-0.00435608	0.009930225	-0.49550325	5.283725	8.24664	Sitting_Scroll
13:31:20.580	-0.46209505	5.138114	8.013638	-0.014566082	-0.00435608	0.009930225	-0.49550325	5.283725	8.24664	Sitting_Scroll
13:31:20.603	-0.46209505	5.138114	8.013638	-0.014566082	-0.00435608	0.009930225	-0.49550325	5.283725	8.24664	Sitting_Scroll
13:31:20.626	-0.46209505	5.138114	8.013638	-0.014566082	-0.00435608	0.009930225	-0.49550325	5.283725	8.24664	Sitting_Scroll
13:31:20.650	-0.46209505	5.138114	8.013638	-0.014566082	-0.00435608	0.009930225	-0.49550325	5.283725	8.24664	Sitting_Scroll
13:31:20.672	-0.46209505	5.138114	8.013638	-0.014566082	-0.00435608	0.009930225	-0.49550325	5.283725	8.24664	Sitting_Scroll
13:31:20.695	-0.46209505	5.138114	8.013638	-0.014566082	-0.00435608	0.009930225	-0.49550325	5.283725	8.24664	Sitting_Scroll
13:31:20.719	-0.5602603	5.154874	7.8723755	0.031859677	-0.0061886758	0.005654169	-0.4994774	5.2764206	8.251078	Sitting_Scroll
13:31:20.742	-0.5602603	5.154874	7.8723755	0.031859677	-0.0061886758	0.005654169	-0.4994774	5.2764206	8.251078	Sitting_Scroll
13:31:20.765	-0.5602603	5.154874	7.8723755	0.031859677	-0.0061886758	0.005654169	-0.4994774	5.2764206	8.251078	Sitting_Scroll
13:31:20.788	-0.5602603	5.154874	7.8723755	0.031859677	-0.0061886758	0.005654169	-0.4994774	5.2764206	8.251078	Sitting_Scroll
13:31:20.810	-0.5602603	5.154874	7.8723755	0.031859677	-0.0061886758	0.005654169	-0.4994774	5.2764206	8.251078	Sitting_Scroll
13:31:20.832	-0.5602603	5.154874	7.8723755	0.031859677	-0.0061886758	0.005654169	-0.4994774	5.2764206	8.251078	Sitting_Scroll
13:31:20.854	-0.5602603	5.154874	7.8723755	0.031859677	-0.0061886758	0.005654169	-0.4994774	5.2764206	8.251078	Sitting_Scroll
13:31:20.877	-0.5602603	5.154874	7.8723755	0.031859677	-0.0061886758	0.005654169	-0.4994774	5.2764206	8.251078	Sitting_Scroll
13:31:20.901	-0.50998056	5.157268	8.061523	-0.002959642	-0.0031343496	0.0001563815	-0.4964611	5.281344	8.248107	Sitting_Scroll
13:31:20.924	-0.50998056	5.157268	8.061523	-0.002959642	-0.0031343496	0.0001563815	-0.4964611	5.281344	8.248107	Sitting_Scroll
13:31:20.947	-0.50998056	5.157268	8.061523	-0.002959642	-0.0031343496	0.0001563815	-0.4964611	5.281344	8.248107	Sitting_Scroll
13:31:20.970	-0.50998056	5.157268	8.061523	-0.002959642	-0.0031343496	0.0001563815	-0.4964611	5.281344	8.248107	Sitting_Scroll
13:31:20.993	-0.50998056	5.157268	8.061523	-0.002959642	-0.0031343496	0.0001563815	-0.4964611	5.281344	8.248107	Sitting_Scroll
13:31:21.015	-0.50998056	5.157268	8.061523	-0.002959642	-0.0031343496	0.0001563815	-0.4964611	5.281344	8.248107	Sitting_Scroll
13:31:21.038	-0.50998056	5.157268	8.061523	-0.002959642	-0.0031343496	0.0001563815	-0.4964611	5.281344	8.248107	Sitting_Scroll
13:31:21.061	-0.4668836	5.114171	8.047157	-0.002959642	-0.0031343496	0.0001563815	-0.4964611	5.281344	8.248107	Sitting_Scroll
13:31:21.084	-0.4668836	5.114171	8.047157	-0.009068294	-0.0037452148	0.005654169	-0.4962419	5.282361	8.247468	Sitting_Scroll
13:31:21.107	-0.4668836	5.114171	8.047157	-0.009068294	-0.0037452148	0.005654169	-0.4962419	5.282361	8.247468	Sitting_Scroll
13:31:21.130	-0.4668836	5.114171	8.047157	-0.009068294	-0.0037452148	0.005654169	-0.4962419	5.282361	8.247468	Sitting_Scroll
13:31:21.152	-0.4668836	5.114171	8.047157	-0.009068294	-0.0037452148	0.005654169	-0.4962419	5.282361	8.247468	Sitting_Scroll
13:31:21.176	-0.4668836	5.114171	8.047157	-0.009068294	-0.0037452148	0.005654169	-0.4962419	5.282361	8.247468	Sitting_Scroll
13:31:21.198	-0.4668836	5.114171	8.047157	-0.009068294	-0.0037452148	0.005654169	-0.4962419	5.282361	8.247468	Sitting_Scroll
13:31:21.222	-0.4668836	5.114171	8.047157	-0.009068294	-0.0037452148	0.005654169	-0.4962419	5.282361	8.247468	Sitting_Scroll
13:31:21.244	-0.56744313	5.1285367	7.8532214	-0.0011270463	0.01763507	-0.005952271	-0.49095204	5.277208	8.251083	Sitting_Scroll
13:31:21.267	-0.56744313	5.1285367	7.8532214	-0.0011270463	0.01763507	-0.005952271	-0.49095204	5.277208	8.251083	Sitting_Scroll
13:31:21.289	-0.56744313	5.1285367	7.8532214	-0.0011270463	0.01763507	-0.005952271	-0.49095204	5.277208	8.251083	Sitting_Scroll
13:31:21.312	-0.56744313	5.1285367	7.8532214	-0.0011270463	0.01763507	-0.005952271	-0.49095204	5.277208	8.251083	Sitting_Scroll
13:31:21.336	-0.56744313	5.1285367	7.8532214	-0.0011270463	0.01763507	-0.005952271	-0.49095204	5.277208	8.251083	Sitting_Scroll
13:31:21.359	-0.56744313	5.1285367	7.8532214	-0.0011270463	0.01763507	-0.005952271	-0.49095204	5.277208	8.251083	Sitting_Scroll
13:31:21.381	-0.56744313	5.1285367	7.8532214	-0.0011270463	0.01763507	-0.005952271	-0.49095204	5.277208	8.251083	Sitting_Scroll
13:31:21.404	-0.56744313	5.1285367	7.8532214	-0.0011270463	0.01763507	-0.005952271	-0.49095204	5.277208	8.251083	Sitting_Scroll
13:31:21.428	-0.45970076	5.1237483	7.905895	-0.013344351	-0.009853868	0.0025998426	-0.4934222	5.269132	8.256096	Sitting_Scroll
13:31:21.451	-0.45970076	5.1237483	7.905895	-0.013344351	-0.009853868	0.0025998426	-0.4934222	5.269132	8.256096	Sitting_Scroll
13:31:21.474	-0.45970076	5.1237483	7.905895	-0.013344351	-0.009853868	0.0025998426	-0.4934222	5.269132	8.256096	Sitting_Scroll
13:31:21.496	-0.45970076	5.1237483	7.905895	-0.013344351	-0.009853868	0.0025998426	-0.4934222	5.269132	8.256096	Sitting_Scroll
13:31:21.519	-0.45970076	5.1237483	7.905895	-0.013344351	-0.009853868	0.0025998426	-0.4934222	5.269132	8.256096	Sitting_Scroll
13:31:21.542	-0.45970076	5.1237483	7.905895	-0.013344351	-0.009853868	0.0025998426	-0.4934222	5.269132	8.256096	Sitting_Scroll
13:31:21.565	-0.45970076	5.1237483	7.905895	-0.013344351	-0.009853868	0.0025998426	-0.4934222	5.269132	8.256096	Sitting_Scroll
13:31:21.588	-0.45970076	5.1237483	7.905895	-0.013344351	-0.009853868	0.0025998426	-0.4934222	5.269132	8.256096	Sitting_Scroll
13:31:21.612	-0.4956149	5.047131	7.9561753	-0.007846564	0.015802473	-0.008395732	-0.49384615	5.2457514	8.270948	Sitting_Scroll
13:31:21.635	-0.4956149	5.047131	7.9561753	-0.007846564	0.015802473	-0.008395732	-0.49384615	5.2457514	8.270948	Sitting_Scroll
[truncated: 3,126 more rows]
