# Supplementary material for: Real-time Smartphone Activity Classification Using Inertial Sensors—Recognition of Scrolling, Typing, and Watching Videos While Sitting or Walking
Source: Sensors (Basel). 2020 Jan 24;20(3):655. doi: 10.3390/s20030655 (PMC7038357; doi:10.3390/s20030655)
Supplement: Supplementary file 1 [file sensors-20-00655-s001.zip › sensors-668083-supplementary/5Hz_data/8414/2019_09_03_13_11_20_Multitasking_Scroll.csv]

time	accX	accY	accZ	rotX	rotY	rotZ	graX	graY	graZ	activity
13:21:33.357	-0.37350687	6.0670924	7.4533772	-0.037314706	0.19443412	0.008125118	-0.27162772	6.2309012	7.5678535	Multitasking_Scroll
13:21:33.377	-0.37350687	6.0670924	7.4533772	-0.037314706	0.19443412	0.008125118	-0.27162772	6.2309012	7.5678535	Multitasking_Scroll
13:21:33.397	-0.37350687	6.0670924	7.4533772	-0.037314706	0.19443412	0.008125118	-0.27162772	6.2309012	7.5678535	Multitasking_Scroll
13:21:33.417	-0.37350687	6.0670924	7.4533772	-0.037314706	0.19443412	0.008125118	-0.27162772	6.2309012	7.5678535	Multitasking_Scroll
13:21:33.544	-0.818842	5.8683677	6.864386	0.1349493	-0.2093478	-0.051739674	-0.40416518	6.1901283	7.595348	Multitasking_Scroll
13:21:33.579	-0.818842	5.8683677	6.864386	0.1349493	-0.2093478	-0.051739674	-0.40416518	6.1901283	7.595348	Multitasking_Scroll
13:21:33.601	-0.818842	5.8683677	6.864386	0.1349493	-0.2093478	-0.051739674	-0.40416518	6.1901283	7.595348	Multitasking_Scroll
13:21:33.622	-0.818842	5.8683677	6.864386	0.1349493	-0.2093478	-0.051739674	-0.40416518	6.1901283	7.595348	Multitasking_Scroll
13:21:33.643	-0.34956414	6.038361	7.21395	-0.064803645	-0.10183551	0.036224917	-0.37112954	6.177835	7.607032	Multitasking_Scroll
13:21:33.664	-0.34956414	6.038361	7.21395	-0.064803645	-0.10183551	0.036224917	-0.37112954	6.177835	7.607032	Multitasking_Scroll
13:21:33.685	-0.34956414	6.038361	7.21395	-0.064803645	-0.10183551	0.036224917	-0.37112954	6.177835	7.607032	Multitasking_Scroll
13:21:33.707	-0.34956414	6.038361	7.21395	-0.064803645	-0.10183551	0.036224917	-0.37112954	6.177835	7.607032	Multitasking_Scroll
13:21:33.728	-0.34956414	6.038361	7.21395	-0.064803645	-0.10183551	0.036224917	-0.37112954	6.177835	7.607032	Multitasking_Scroll
13:21:33.749	-0.34956414	6.038361	7.21395	-0.064803645	-0.10183551	0.036224917	-0.37112954	6.177835	7.607032	Multitasking_Scroll
13:21:33.771	-0.34956414	6.038361	7.21395	-0.064803645	-0.10183551	0.036224917	-0.37112954	6.177835	7.607032	Multitasking_Scroll
13:21:33.792	-0.34956414	6.038361	7.21395	-0.064803645	-0.10183551	0.036224917	-0.37112954	6.177835	7.607032	Multitasking_Scroll
13:21:33.813	-0.34956414	6.038361	7.21395	-0.064803645	-0.10183551	0.036224917	-0.37112954	6.177835	7.607032	Multitasking_Scroll
13:21:33.835	-0.26097596	6.0311785	7.6185822	-0.042201627	0.027057055	0.020342425	-0.33701882	6.14794	7.6327953	Multitasking_Scroll
13:21:33.856	-0.26097596	6.0311785	7.6185822	-0.042201627	0.027057055	0.020342425	-0.33701882	6.14794	7.6327953	Multitasking_Scroll
13:21:33.877	-0.26097596	6.0311785	7.6185822	-0.042201627	0.027057055	0.020342425	-0.33701882	6.14794	7.6327953	Multitasking_Scroll
13:21:33.899	-0.26097596	6.0311785	7.6185822	-0.042201627	0.027057055	0.020342425	-0.33701882	6.14794	7.6327953	Multitasking_Scroll
13:21:33.921	-0.26097596	6.0311785	7.6185822	-0.042201627	0.027057055	0.020342425	-0.33701882	6.14794	7.6327953	Multitasking_Scroll
13:21:33.942	-0.26097596	6.0311785	7.6185822	-0.042201627	0.027057055	0.020342425	-0.33701882	6.14794	7.6327953	Multitasking_Scroll
13:21:33.965	-0.26097596	6.0311785	7.6185822	-0.042201627	0.027057055	0.020342425	-0.33701882	6.14794	7.6327953	Multitasking_Scroll
13:21:33.988	-0.26097596	6.0311785	7.6185822	-0.042201627	0.027057055	0.020342425	-0.33701882	6.14794	7.6327953	Multitasking_Scroll
13:21:34.010	-0.5411061	5.899493	7.5084457	0.014608842	-0.018146975	0.0056816577	-0.3395745	6.14595	7.634287	Multitasking_Scroll
13:21:34.032	-0.5411061	5.899493	7.5084457	0.014608842	-0.018146975	0.0056816577	-0.3395745	6.14595	7.634287	Multitasking_Scroll
13:21:34.053	-0.5411061	5.899493	7.5084457	0.014608842	-0.018146975	0.0056816577	-0.3395745	6.14595	7.634287	Multitasking_Scroll
13:21:34.075	-0.5411061	5.899493	7.5084457	0.014608842	-0.018146975	0.0056816577	-0.3395745	6.14595	7.634287	Multitasking_Scroll
13:21:34.097	-0.5411061	5.899493	7.5084457	0.014608842	-0.018146975	0.0056816577	-0.3395745	6.14595	7.634287	Multitasking_Scroll
13:21:34.119	-0.5411061	5.899493	7.5084457	0.014608842	-0.018146975	0.0056816577	-0.3395745	6.14595	7.634287	Multitasking_Scroll
13:21:34.141	-0.5411061	5.899493	7.5084457	0.014608842	-0.018146975	0.0056816577	-0.3395745	6.14595	7.634287	Multitasking_Scroll
13:21:34.163	-0.5411061	5.899493	7.5084457	0.014608842	-0.018146975	0.0056816577	-0.3395745	6.14595	7.634287	Multitasking_Scroll
13:21:34.186	-0.28970724	6.0239954	7.4821086	-0.041590758	-0.09022907	-0.040744103	-0.3198911	6.1207223	7.6553736	Multitasking_Scroll
13:21:34.209	-0.28970724	6.0239954	7.4821086	-0.041590758	-0.09022907	-0.040744103	-0.3198911	6.1207223	7.6553736	Multitasking_Scroll
13:21:34.232	-0.28970724	6.0239954	7.4821086	-0.041590758	-0.09022907	-0.040744103	-0.3198911	6.1207223	7.6553736	Multitasking_Scroll
13:21:34.255	-0.28970724	6.0239954	7.4821086	-0.041590758	-0.09022907	-0.040744103	-0.3198911	6.1207223	7.6553736	Multitasking_Scroll
13:21:34.278	-0.28970724	6.0239954	7.4821086	-0.041590758	-0.09022907	-0.040744103	-0.3198911	6.1207223	7.6553736	Multitasking_Scroll
13:21:34.301	-0.28970724	6.0239954	7.4821086	-0.041590758	-0.09022907	-0.040744103	-0.3198911	6.1207223	7.6553736	Multitasking_Scroll
13:21:34.324	-0.28970724	6.0239954	7.4821086	-0.041590758	-0.09022907	-0.040744103	-0.3198911	6.1207223	7.6553736	Multitasking_Scroll
13:21:34.347	-0.28970724	6.0239954	7.4821086	-0.041590758	-0.09022907	-0.040744103	-0.3198911	6.1207223	7.6553736	Multitasking_Scroll
13:21:34.370	-0.38308397	5.863579	7.1109962	0.0054458636	0.22436653	-0.0065356474	-0.29145107	6.0753794	7.692542	Multitasking_Scroll
13:21:34.393	-0.38308397	5.863579	7.1109962	0.0054458636	0.22436653	-0.0065356474	-0.29145107	6.0753794	7.692542	Multitasking_Scroll
13:21:34.415	-0.38308397	5.863579	7.1109962	0.0054458636	0.22436653	-0.0065356474	-0.29145107	6.0753794	7.692542	Multitasking_Scroll
13:21:34.438	-0.38308397	5.863579	7.1109962	0.0054458636	0.22436653	-0.0065356474	-0.29145107	6.0753794	7.692542	Multitasking_Scroll
13:21:34.462	-0.38308397	5.863579	7.1109962	0.0054458636	0.22436653	-0.0065356474	-0.29145107	6.0753794	7.692542	Multitasking_Scroll
13:21:34.485	-0.38308397	5.863579	7.1109962	0.0054458636	0.22436653	-0.0065356474	-0.29145107	6.0753794	7.692542	Multitasking_Scroll
13:21:34.508	-0.38308397	5.863579	7.1109962	0.0054458636	0.22436653	-0.0065356474	-0.29145107	6.0753794	7.692542	Multitasking_Scroll
13:21:34.530	-0.38308397	5.863579	7.1109962	0.0054458636	0.22436653	-0.0065356474	-0.29145107	6.0753794	7.692542	Multitasking_Scroll
13:21:34.553	-0.37350687	5.873156	7.7861814	0.07936056	0.065541565	-0.078617744	-0.49261573	6.0169077	7.728162	Multitasking_Scroll
13:21:34.576	-0.37350687	5.873156	7.7861814	0.07936056	0.065541565	-0.078617744	-0.49261573	6.0169077	7.728162	Multitasking_Scroll
13:21:34.598	-0.37350687	5.873156	7.7861814	0.07936056	0.065541565	-0.078617744	-0.49261573	6.0169077	7.728162	Multitasking_Scroll
13:21:34.621	-0.37350687	5.873156	7.7861814	0.07936056	0.065541565	-0.078617744	-0.49261573	6.0169077	7.728162	Multitasking_Scroll
13:21:34.644	-0.37350687	5.873156	7.7861814	0.07936056	0.065541565	-0.078617744	-0.49261573	6.0169077	7.728162	Multitasking_Scroll
13:21:34.667	-0.37350687	5.873156	7.7861814	0.07936056	0.065541565	-0.078617744	-0.49261573	6.0169077	7.728162	Multitasking_Scroll
13:21:34.690	-0.37350687	5.873156	7.7861814	0.07936056	0.065541565	-0.078617744	-0.49261573	6.0169077	7.728162	Multitasking_Scroll
13:21:34.712	-0.37350687	5.873156	7.7861814	0.07936056	0.065541565	-0.078617744	-0.49261573	6.0169077	7.728162	Multitasking_Scroll
13:21:34.734	-0.5554718	6.177229	7.307327	0.10440604	-0.023033895	-0.1250435	-0.5955314	6.17237	7.597204	Multitasking_Scroll
13:21:34.757	-0.5554718	6.177229	7.307327	0.10440604	-0.023033895	-0.1250435	-0.5955314	6.17237	7.597204	Multitasking_Scroll
13:21:34.780	-0.5554718	6.177229	7.307327	0.10440604	-0.023033895	-0.1250435	-0.5955314	6.17237	7.597204	Multitasking_Scroll
13:21:34.804	-0.5554718	6.177229	7.307327	0.10440604	-0.023033895	-0.1250435	-0.5955314	6.17237	7.597204	Multitasking_Scroll
13:21:34.826	-0.5554718	6.177229	7.307327	0.10440604	-0.023033895	-0.1250435	-0.5955314	6.17237	7.597204	Multitasking_Scroll
13:21:34.849	-0.5554718	6.177229	7.307327	0.10440604	-0.023033895	-0.1250435	-0.5955314	6.17237	7.597204	Multitasking_Scroll
13:21:34.872	-0.5554718	6.177229	7.307327	0.10440604	-0.023033895	-0.1250435	-0.5955314	6.17237	7.597204	Multitasking_Scroll
13:21:34.894	-0.5554718	6.177229	7.307327	0.10440604	-0.023033895	-0.1250435	-0.5955314	6.17237	7.597204	Multitasking_Scroll
13:21:34.917	-1.3814965	6.0694866	7.2019787	0.10562776	0.18649289	-0.19468215	-0.8605779	6.3570685	7.4173737	Multitasking_Scroll
13:21:34.939	-1.3814965	6.0694866	7.2019787	0.10562776	0.18649289	-0.19468215	-0.8605779	6.3570685	7.4173737	Multitasking_Scroll
13:21:34.962	-1.3814965	6.0694866	7.2019787	0.10562776	0.18649289	-0.19468215	-0.8605779	6.3570685	7.4173737	Multitasking_Scroll
13:21:34.984	-1.3814965	6.0694866	7.2019787	0.10562776	0.18649289	-0.19468215	-0.8605779	6.3570685	7.4173737	Multitasking_Scroll
13:21:35.007	-1.3814965	6.0694866	7.2019787	0.10562776	0.18649289	-0.19468215	-0.8605779	6.3570685	7.4173737	Multitasking_Scroll
13:21:35.030	-1.3814965	6.0694866	7.2019787	0.10562776	0.18649289	-0.19468215	-0.8605779	6.3570685	7.4173737	Multitasking_Scroll
13:21:35.071	-1.3814965	6.0694866	7.2019787	0.10562776	0.18649289	-0.19468215	-0.8605779	6.3570685	7.4173737	Multitasking_Scroll
13:21:35.099	-1.525153	6.409474	6.7734036	-0.07030143	0.2897291	-0.07922862	-1.3805864	6.397517	7.3031545	Multitasking_Scroll
13:21:35.133	-1.525153	6.409474	6.7734036	-0.07030143	0.2897291	-0.07922862	-1.3805864	6.397517	7.3031545	Multitasking_Scroll
13:21:35.164	-1.525153	6.409474	6.7734036	-0.07030143	0.2897291	-0.07922862	-1.3805864	6.397517	7.3031545	Multitasking_Scroll
13:21:35.197	-1.525153	6.409474	6.7734036	-0.07030143	0.2897291	-0.07922862	-1.3805864	6.397517	7.3031545	Multitasking_Scroll
13:21:35.231	-1.525153	6.409474	6.7734036	-0.07030143	0.2897291	-0.07922862	-1.3805864	6.397517	7.3031545	Multitasking_Scroll
13:21:35.266	-2.0255566	5.9832926	7.3743663	-0.116116315	0.14556491	-0.049296215	-1.6879501	6.327268	7.2997813	Multitasking_Scroll
13:21:35.299	-2.0255566	5.9832926	7.3743663	-0.116116315	0.14556491	-0.049296215	-1.6879501	6.327268	7.2997813	Multitasking_Scroll
13:21:35.322	-2.0255566	5.9832926	7.3743663	-0.116116315	0.14556491	-0.049296215	-1.6879501	6.327268	7.2997813	Multitasking_Scroll
13:21:35.345	-2.0255566	5.9832926	7.3743663	-0.116116315	0.14556491	-0.049296215	-1.6879501	6.327268	7.2997813	Multitasking_Scroll
13:21:35.368	-2.0255566	5.9832926	7.3743663	-0.116116315	0.14556491	-0.049296215	-1.6879501	6.327268	7.2997813	Multitasking_Scroll
13:21:35.390	-2.0255566	5.9832926	7.3743663	-0.116116315	0.14556491	-0.049296215	-1.6879501	6.327268	7.2997813	Multitasking_Scroll
13:21:35.413	-2.0255566	5.9832926	7.3743663	-0.116116315	0.14556491	-0.049296215	-1.6879501	6.327268	7.2997813	Multitasking_Scroll
13:21:35.436	-2.0255566	5.9832926	7.3743663	-0.116116315	0.14556491	-0.049296215	-1.6879501	6.327268	7.2997813	Multitasking_Scroll
13:21:35.459	-1.9058428	6.385531	7.058322	-0.07152315	0.3514265	0.21459757	-1.8565253	6.3320208	7.2545977	Multitasking_Scroll
13:21:35.481	-1.9058428	6.385531	7.058322	-0.07152315	0.3514265	0.21459757	-1.8565253	6.3320208	7.2545977	Multitasking_Scroll
13:21:35.504	-1.9058428	6.385531	7.058322	-0.07152315	0.3514265	0.21459757	-1.8565253	6.3320208	7.2545977	Multitasking_Scroll
13:21:35.527	-1.9058428	6.385531	7.058322	-0.07152315	0.3514265	0.21459757	-1.8565253	6.3320208	7.2545977	Multitasking_Scroll
13:21:35.549	-1.9058428	6.385531	7.058322	-0.07152315	0.3514265	0.21459757	-1.8565253	6.3320208	7.2545977	Multitasking_Scroll
13:21:35.572	-1.9058428	6.385531	7.058322	-0.07152315	0.3514265	0.21459757	-1.8565253	6.3320208	7.2545977	Multitasking_Scroll
13:21:35.593	-1.9058428	6.385531	7.058322	-0.07152315	0.3514265	0.21459757	-1.8565253	6.3320208	7.2545977	Multitasking_Scroll
13:21:35.616	-1.9058428	6.385531	7.058322	-0.07152315	0.3514265	0.21459757	-1.8565253	6.3320208	7.2545977	Multitasking_Scroll
13:21:35.638	-2.9305923	6.409474	4.2019525	-1.0959442	1.8413268	0.41129616	-2.5311913	5.977544	7.350673	Multitasking_Scroll
13:21:35.669	-2.9305923	6.409474	4.2019525	-1.0959442	1.8413268	0.41129616	-2.5311913	5.977544	7.350673	Multitasking_Scroll
13:21:35.692	-2.9305923	6.409474	4.2019525	-1.0959442	1.8413268	0.41129616	-2.5311913	5.977544	7.350673	Multitasking_Scroll
13:21:35.714	-2.9305923	6.409474	4.2019525	-1.0959442	1.8413268	0.41129616	-2.5311913	5.977544	7.350673	Multitasking_Scroll
13:21:35.736	-2.9305923	6.409474	4.2019525	-1.0959442	1.8413268	0.41129616	-2.5311913	5.977544	7.350673	Multitasking_Scroll
13:21:35.758	-2.9305923	6.409474	4.2019525	-1.0959442	1.8413268	0.41129616	-2.5311913	5.977544	7.350673	Multitasking_Scroll
13:21:35.780	-2.9305923	6.409474	4.2019525	-1.0959442	1.8413268	0.41129616	-2.5311913	5.977544	7.350673	Multitasking_Scroll
13:21:35.801	-5.8180876	2.3727264	13.932285	-1.0959442	1.8413268	0.41129616	-2.5311913	5.977544	7.350673	Multitasking_Scroll
13:21:35.823	-5.8180876	2.3727264	13.932285	-0.41116425	1.3141501	1.1522758	-3.7156606	4.165481	8.063064	Multitasking_Scroll
13:21:35.846	-5.8180876	2.3727264	13.932285	-0.41116425	1.3141501	1.1522758	-3.7156606	4.165481	8.063064	Multitasking_Scroll
13:21:35.869	-5.8180876	2.3727264	13.932285	-0.41116425	1.3141501	1.1522758	-3.7156606	4.165481	8.063064	Multitasking_Scroll
13:21:35.892	-5.8180876	2.3727264	13.932285	-0.41116425	1.3141501	1.1522758	-3.7156606	4.165481	8.063064	Multitasking_Scroll
13:21:35.915	-5.8180876	2.3727264	13.932285	-0.41116425	1.3141501	1.1522758	-3.7156606	4.165481	8.063064	Multitasking_Scroll
13:21:35.938	-5.8180876	2.3727264	13.932285	-0.41116425	1.3141501	1.1522758	-3.7156606	4.165481	8.063064	Multitasking_Scroll
13:21:35.960	-5.8180876	2.3727264	13.932285	-0.41116425	1.3141501	1.1522758	-3.7156606	4.165481	8.063064	Multitasking_Scroll
13:21:35.983	-1.9321798	5.157268	3.8835137	0.53506607	1.8370508	1.060035	-4.7965045	5.205539	6.7872066	Multitasking_Scroll
13:21:36.007	-1.9321798	5.157268	3.8835137	0.53506607	1.8370508	1.060035	-4.7965045	5.205539	6.7872066	Multitasking_Scroll
13:21:36.030	-1.9321798	5.157268	3.8835137	0.53506607	1.8370508	1.060035	-4.7965045	5.205539	6.7872066	Multitasking_Scroll
13:21:36.053	-1.9321798	5.157268	3.8835137	0.53506607	1.8370508	1.060035	-4.7965045	5.205539	6.7872066	Multitasking_Scroll
13:21:36.076	-1.9321798	5.157268	3.8835137	0.53506607	1.8370508	1.060035	-4.7965045	5.205539	6.7872066	Multitasking_Scroll
13:21:36.099	-1.9321798	5.157268	3.8835137	0.53506607	1.8370508	1.060035	-4.7965045	5.205539	6.7872066	Multitasking_Scroll
13:21:36.121	-1.9321798	5.157268	3.8835137	0.53506607	1.8370508	1.060035	-4.7965045	5.205539	6.7872066	Multitasking_Scroll
13:21:36.145	-1.9321798	5.157268	3.8835137	0.53506607	1.8370508	1.060035	-4.7965045	5.205539	6.7872066	Multitasking_Scroll
13:21:36.169	-6.246663	5.3464155	5.686403	0.2980503	-0.096948594	0.32577506	-5.0962715	5.69824	6.142343	Multitasking_Scroll
13:21:36.192	-6.246663	5.3464155	5.686403	0.2980503	-0.096948594	0.32577506	-5.0962715	5.69824	6.142343	Multitasking_Scroll
13:21:36.214	-6.246663	5.3464155	5.686403	0.2980503	-0.096948594	0.32577506	-5.0962715	5.69824	6.142343	Multitasking_Scroll
13:21:36.238	-6.246663	5.3464155	5.686403	0.2980503	-0.096948594	0.32577506	-5.0962715	5.69824	6.142343	Multitasking_Scroll
13:21:36.261	-6.246663	5.3464155	5.686403	0.2980503	-0.096948594	0.32577506	-5.0962715	5.69824	6.142343	Multitasking_Scroll
13:21:36.283	-6.246663	5.3464155	5.686403	0.2980503	-0.096948594	0.32577506	-5.0962715	5.69824	6.142343	Multitasking_Scroll
13:21:36.305	-6.246663	5.3464155	5.686403	0.2980503	-0.096948594	0.32577506	-5.0962715	5.69824	6.142343	Multitasking_Scroll
13:21:36.327	-6.246663	5.3464155	5.686403	0.2980503	-0.096948594	0.32577506	-5.0962715	5.69824	6.142343	Multitasking_Scroll
13:21:36.349	-4.146884	6.6704497	5.463735	0.62119806	-0.53005207	0.082650684	-4.2387857	6.3900356	6.1131344	Multitasking_Scroll
13:21:36.373	-4.146884	6.6704497	5.463735	0.62119806	-0.53005207	0.082650684	-4.2387857	6.3900356	6.1131344	Multitasking_Scroll
13:21:36.396	-4.146884	6.6704497	5.463735	0.62119806	-0.53005207	0.082650684	-4.2387857	6.3900356	6.1131344	Multitasking_Scroll
13:21:36.420	-4.146884	6.6704497	5.463735	0.62119806	-0.53005207	0.082650684	-4.2387857	6.3900356	6.1131344	Multitasking_Scroll
13:21:36.443	-4.146884	6.6704497	5.463735	0.62119806	-0.53005207	0.082650684	-4.2387857	6.3900356	6.1131344	Multitasking_Scroll
13:21:36.466	-4.146884	6.6704497	5.463735	0.62119806	-0.53005207	0.082650684	-4.2387857	6.3900356	6.1131344	Multitasking_Scroll
13:21:36.490	-4.146884	6.6704497	5.463735	0.62119806	-0.53005207	0.082650684	-4.2387857	6.3900356	6.1131344	Multitasking_Scroll
13:21:36.512	-4.146884	6.6704497	5.463735	0.62119806	-0.53005207	0.082650684	-4.2387857	6.3900356	6.1131344	Multitasking_Scroll
13:21:36.536	-3.7949257	6.8069234	5.2650104	0.20092274	0.008731097	0.257969	-3.7881947	7.0149865	5.7104945	Multitasking_Scroll
13:21:36.559	-3.7949257	6.8069234	5.2650104	0.20092274	0.008731097	0.257969	-3.7881947	7.0149865	5.7104945	Multitasking_Scroll
13:21:36.581	-3.7949257	6.8069234	5.2650104	0.20092274	0.008731097	0.257969	-3.7881947	7.0149865	5.7104945	Multitasking_Scroll
13:21:36.604	-3.7949257	6.8069234	5.2650104	0.20092274	0.008731097	0.257969	-3.7881947	7.0149865	5.7104945	Multitasking_Scroll
13:21:36.628	-3.7949257	6.8069234	5.2650104	0.20092274	0.008731097	0.257969	-3.7881947	7.0149865	5.7104945	Multitasking_Scroll
13:21:36.650	-3.7949257	6.8069234	5.2650104	0.20092274	0.008731097	0.257969	-3.7881947	7.0149865	5.7104945	Multitasking_Scroll
13:21:36.673	-3.7949257	6.8069234	5.2650104	0.20092274	0.008731097	0.257969	-3.7881947	7.0149865	5.7104945	Multitasking_Scroll
13:21:36.696	-3.7949257	6.8069234	5.2650104	0.20092274	0.008731097	0.257969	-3.7881947	7.0149865	5.7104945	Multitasking_Scroll
13:21:36.720	-2.638491	7.5515428	4.889109	-0.13077709	0.0948631	0.102809235	-3.6523616	7.2325425	5.524561	Multitasking_Scroll
13:21:36.741	-2.638491	7.5515428	4.889109	-0.13077709	0.0948631	0.102809235	-3.6523616	7.2325425	5.524561	Multitasking_Scroll
13:21:36.762	-2.638491	7.5515428	4.889109	-0.13077709	0.0948631	0.102809235	-3.6523616	7.2325425	5.524561	Multitasking_Scroll
13:21:36.784	-2.638491	7.5515428	4.889109	-0.13077709	0.0948631	0.102809235	-3.6523616	7.2325425	5.524561	Multitasking_Scroll
13:21:36.807	-2.638491	7.5515428	4.889109	-0.13077709	0.0948631	0.102809235	-3.6523616	7.2325425	5.524561	Multitasking_Scroll
13:21:36.831	-2.638491	7.5515428	4.889109	-0.13077709	0.0948631	0.102809235	-3.6523616	7.2325425	5.524561	Multitasking_Scroll
13:21:36.853	-2.638491	7.5515428	4.889109	-0.13077709	0.0948631	0.102809235	-3.6523616	7.2325425	5.524561	Multitasking_Scroll
13:21:36.876	-2.638491	7.5515428	4.889109	-0.13077709	0.0948631	0.102809235	-3.6523616	7.2325425	5.524561	Multitasking_Scroll
13:21:36.899	-3.902668	7.0894475	5.3296556	-0.034260377	0.08508926	0.07470943	-3.6942427	7.1734047	5.5736003	Multitasking_Scroll
13:21:36.921	-3.902668	7.0894475	5.3296556	-0.034260377	0.08508926	0.07470943	-3.6942427	7.1734047	5.5736003	Multitasking_Scroll
13:21:36.945	-3.902668	7.0894475	5.3296556	-0.034260377	0.08508926	0.07470943	-3.6942427	7.1734047	5.5736003	Multitasking_Scroll
13:21:36.967	-3.902668	7.0894475	5.3296556	-0.034260377	0.08508926	0.07470943	-3.6942427	7.1734047	5.5736003	Multitasking_Scroll
13:21:36.989	-3.902668	7.0894475	5.3296556	-0.034260377	0.08508926	0.07470943	-3.6942427	7.1734047	5.5736003	Multitasking_Scroll
13:21:37.012	-3.902668	7.0894475	5.3296556	-0.034260377	0.08508926	0.07470943	-3.6942427	7.1734047	5.5736003	Multitasking_Scroll
13:21:37.034	-3.902668	7.0894475	5.3296556	-0.034260377	0.08508926	0.07470943	-3.6942427	7.1734047	5.5736003	Multitasking_Scroll
13:21:37.058	-3.902668	7.0894475	5.3296556	-0.034260377	0.08508926	0.07470943	-3.6942427	7.1734047	5.5736003	Multitasking_Scroll
13:21:37.084	-3.3495905	7.1229677	4.9609375	-0.1796463	0.24635768	0.085705005	-3.748854	7.164592	5.548421	Multitasking_Scroll
13:21:37.107	-3.3495905	7.1229677	4.9609375	-0.1796463	0.24635768	0.085705005	-3.748854	7.164592	5.548421	Multitasking_Scroll
13:21:37.129	-3.3495905	7.1229677	4.9609375	-0.1796463	0.24635768	0.085705005	-3.748854	7.164592	5.548421	Multitasking_Scroll
13:21:37.154	-3.3495905	7.1229677	4.9609375	-0.1796463	0.24635768	0.085705005	-3.748854	7.164592	5.548421	Multitasking_Scroll
13:21:37.178	-3.3495905	7.1229677	4.9609375	-0.1796463	0.24635768	0.085705005	-3.748854	7.164592	5.548421	Multitasking_Scroll
13:21:37.200	-3.3495905	7.1229677	4.9609375	-0.1796463	0.24635768	0.085705005	-3.748854	7.164592	5.548421	Multitasking_Scroll
13:21:37.223	-3.3495905	7.1229677	4.9609375	-0.1796463	0.24635768	0.085705005	-3.748854	7.164592	5.548421	Multitasking_Scroll
13:21:37.246	-3.4142358	6.897906	6.7805862	0.39273444	-1.019966	-0.32540733	-3.7331865	7.072717	5.675405	Multitasking_Scroll
13:21:37.268	-3.4142358	6.897906	6.7805862	0.39273444	-1.019966	-0.32540733	-3.7331865	7.072717	5.675405	Multitasking_Scroll
13:21:37.292	-3.4142358	6.897906	6.7805862	0.39273444	-1.019966	-0.32540733	-3.7331865	7.072717	5.675405	Multitasking_Scroll
13:21:37.314	-3.4142358	6.897906	6.7805862	0.39273444	-1.019966	-0.32540733	-3.7331865	7.072717	5.675405	Multitasking_Scroll
13:21:37.338	-3.4142358	6.897906	6.7805862	0.39273444	-1.019966	-0.32540733	-3.7331865	7.072717	5.675405	Multitasking_Scroll
13:21:37.360	-3.4142358	6.897906	6.7805862	0.39273444	-1.019966	-0.32540733	-3.7331865	7.072717	5.675405	Multitasking_Scroll
13:21:37.383	-3.4142358	6.897906	6.7805862	0.39273444	-1.019966	-0.32540733	-3.7331865	7.072717	5.675405	Multitasking_Scroll
13:21:37.405	-3.4142358	6.897906	6.7805862	0.39273444	-1.019966	-0.32540733	-3.7331865	7.072717	5.675405	Multitasking_Scroll
13:21:37.429	-1.6759924	7.455772	6.5220046	-0.199194	-1.3693808	-0.35045278	-2.2154834	7.313006	6.146693	Multitasking_Scroll
13:21:37.452	-1.6759924	7.455772	6.5220046	-0.199194	-1.3693808	-0.35045278	-2.2154834	7.313006	6.146693	Multitasking_Scroll
13:21:37.474	-1.6759924	7.455772	6.5220046	-0.199194	-1.3693808	-0.35045278	-2.2154834	7.313006	6.146693	Multitasking_Scroll
13:21:37.497	-1.6759924	7.455772	6.5220046	-0.199194	-1.3693808	-0.35045278	-2.2154834	7.313006	6.146693	Multitasking_Scroll
13:21:37.520	-1.6759924	7.455772	6.5220046	-0.199194	-1.3693808	-0.35045278	-2.2154834	7.313006	6.146693	Multitasking_Scroll
13:21:37.543	-1.6759924	7.455772	6.5220046	-0.199194	-1.3693808	-0.35045278	-2.2154834	7.313006	6.146693	Multitasking_Scroll
13:21:37.564	-1.6759924	7.455772	6.5220046	-0.199194	-1.3693808	-0.35045278	-2.2154834	7.313006	6.146693	Multitasking_Scroll
13:21:37.586	-1.6759924	7.455772	6.5220046	-0.199194	-1.3693808	-0.35045278	-2.2154834	7.313006	6.146693	Multitasking_Scroll
13:21:37.608	-1.786129	6.814106	6.510033	0.056758545	-0.39993775	-0.30647048	-1.852985	7.0778465	6.5299935	Multitasking_Scroll
13:21:37.632	-1.786129	6.814106	6.510033	0.056758545	-0.39993775	-0.30647048	-1.852985	7.0778465	6.5299935	Multitasking_Scroll
13:21:37.654	-1.786129	6.814106	6.510033	0.056758545	-0.39993775	-0.30647048	-1.852985	7.0778465	6.5299935	Multitasking_Scroll
13:21:37.676	-1.786129	6.814106	6.510033	0.056758545	-0.39993775	-0.30647048	-1.852985	7.0778465	6.5299935	Multitasking_Scroll
13:21:37.699	-1.786129	6.814106	6.510033	0.056758545	-0.39993775	-0.30647048	-1.852985	7.0778465	6.5299935	Multitasking_Scroll
13:21:37.721	-1.786129	6.814106	6.510033	0.056758545	-0.39993775	-0.30647048	-1.852985	7.0778465	6.5299935	Multitasking_Scroll
13:21:37.745	-1.786129	6.814106	6.510033	0.056758545	-0.39993775	-0.30647048	-1.852985	7.0778465	6.5299935	Multitasking_Scroll
13:21:37.768	-1.786129	6.814106	6.510033	0.056758545	-0.39993775	-0.30647048	-1.852985	7.0778465	6.5299935	Multitasking_Scroll
13:21:37.790	-1.5467016	7.082265	6.0048413	0.25651148	-0.3376295	-0.17574531	-1.7353947	7.099667	6.5386133	Multitasking_Scroll
13:21:37.813	-1.5467016	7.082265	6.0048413	0.25651148	-0.3376295	-0.17574531	-1.7353947	7.099667	6.5386133	Multitasking_Scroll
13:21:37.835	-1.5467016	7.082265	6.0048413	0.25651148	-0.3376295	-0.17574531	-1.7353947	7.099667	6.5386133	Multitasking_Scroll
13:21:37.859	-1.5467016	7.082265	6.0048413	0.25651148	-0.3376295	-0.17574531	-1.7353947	7.099667	6.5386133	Multitasking_Scroll
13:21:37.880	-1.5467016	7.082265	6.0048413	0.25651148	-0.3376295	-0.17574531	-1.7353947	7.099667	6.5386133	Multitasking_Scroll
13:21:37.903	-1.5467016	7.082265	6.0048413	0.25651148	-0.3376295	-0.17574531	-1.7353947	7.099667	6.5386133	Multitasking_Scroll
13:21:37.925	-1.5467016	7.082265	6.0048413	0.25651148	-0.3376295	-0.17574531	-1.7353947	7.099667	6.5386133	Multitasking_Scroll
13:21:37.947	-1.5467016	7.082265	6.0048413	0.25651148	-0.3376295	-0.17574531	-1.7353947	7.099667	6.5386133	Multitasking_Scroll
13:21:37.971	-1.6305012	6.818895	6.577073	0.028658742	-0.5202782	-0.36877874	-1.6624758	7.1204395	6.534969	Multitasking_Scroll
13:21:37.994	-1.6305012	6.818895	6.577073	0.028658742	-0.5202782	-0.36877874	-1.6624758	7.1204395	6.534969	Multitasking_Scroll
13:21:38.015	-1.6305012	6.818895	6.577073	0.028658742	-0.5202782	-0.36877874	-1.6624758	7.1204395	6.534969	Multitasking_Scroll
13:21:38.037	-1.6305012	6.818895	6.577073	0.028658742	-0.5202782	-0.36877874	-1.6624758	7.1204395	6.534969	Multitasking_Scroll
13:21:38.060	-1.6305012	6.818895	6.577073	0.028658742	-0.5202782	-0.36877874	-1.6624758	7.1204395	6.534969	Multitasking_Scroll
13:21:38.083	-1.6305012	6.818895	6.577073	0.028658742	-0.5202782	-0.36877874	-1.6624758	7.1204395	6.534969	Multitasking_Scroll
13:21:38.106	-1.6305012	6.818895	6.577073	0.028658742	-0.5202782	-0.36877874	-1.6624758	7.1204395	6.534969	Multitasking_Scroll
13:21:38.129	-1.6305012	6.818895	6.577073	0.028658742	-0.5202782	-0.36877874	-1.6624758	7.1204395	6.534969	Multitasking_Scroll
13:21:38.152	-1.3575538	6.7877693	6.7853746	-0.26333484	-0.589306	-0.18918435	-1.4599686	6.996071	6.715187	Multitasking_Scroll
13:21:38.174	-1.3575538	6.7877693	6.7853746	-0.26333484	-0.589306	-0.18918435	-1.4599686	6.996071	6.715187	Multitasking_Scroll
13:21:38.196	-1.3575538	6.7877693	6.7853746	-0.26333484	-0.589306	-0.18918435	-1.4599686	6.996071	6.715187	Multitasking_Scroll
13:21:38.217	-1.3575538	6.7877693	6.7853746	-0.26333484	-0.589306	-0.18918435	-1.4599686	6.996071	6.715187	Multitasking_Scroll
13:21:38.239	-1.3575538	6.7877693	6.7853746	-0.26333484	-0.589306	-0.18918435	-1.4599686	6.996071	6.715187	Multitasking_Scroll
13:21:38.260	-1.3575538	6.7877693	6.7853746	-0.26333484	-0.589306	-0.18918435	-1.4599686	6.996071	6.715187	Multitasking_Scroll
13:21:38.282	-1.3575538	6.7877693	6.7853746	-0.26333484	-0.589306	-0.18918435	-1.4599686	6.996071	6.715187	Multitasking_Scroll
13:21:38.306	-1.3575538	6.7877693	6.7853746	-0.26333484	-0.589306	-0.18918435	-1.4599686	6.996071	6.715187	Multitasking_Scroll
13:21:38.328	-1.3288225	6.529187	6.979311	-0.034260377	-0.27348864	-0.25210348	-1.2292148	6.678318	7.0752687	Multitasking_Scroll
13:21:38.350	-1.3288225	6.529187	6.979311	-0.034260377	-0.27348864	-0.25210348	-1.2292148	6.678318	7.0752687	Multitasking_Scroll
13:21:38.373	-1.3288225	6.529187	6.979311	-0.034260377	-0.27348864	-0.25210348	-1.2292148	6.678318	7.0752687	Multitasking_Scroll
13:21:38.395	-1.3288225	6.529187	6.979311	-0.034260377	-0.27348864	-0.25210348	-1.2292148	6.678318	7.0752687	Multitasking_Scroll
13:21:38.419	-1.3288225	6.529187	6.979311	-0.034260377	-0.27348864	-0.25210348	-1.2292148	6.678318	7.0752687	Multitasking_Scroll
13:21:38.441	-1.3288225	6.529187	6.979311	-0.034260377	-0.27348864	-0.25210348	-1.2292148	6.678318	7.0752687	Multitasking_Scroll
13:21:38.464	-1.3288225	6.529187	6.979311	-0.034260377	-0.27348864	-0.25210348	-1.2292148	6.678318	7.0752687	Multitasking_Scroll
13:21:38.487	-1.3288225	6.529187	6.979311	-0.034260377	-0.27348864	-0.25210348	-1.2292148	6.678318	7.0752687	Multitasking_Scroll
13:21:38.510	-0.50998056	6.5483418	7.084659	0.018274035	-0.27654296	-0.1390934	-1.1366147	6.5995126	7.1641335	Multitasking_Scroll
13:21:38.532	-0.50998056	6.5483418	7.084659	0.018274035	-0.27654296	-0.1390934	-1.1366147	6.5995126	7.1641335	Multitasking_Scroll
13:21:38.555	-0.50998056	6.5483418	7.084659	0.018274035	-0.27654296	-0.1390934	-1.1366147	6.5995126	7.1641335	Multitasking_Scroll
13:21:38.577	-0.50998056	6.5483418	7.084659	0.018274035	-0.27654296	-0.1390934	-1.1366147	6.5995126	7.1641335	Multitasking_Scroll
13:21:38.601	-0.50998056	6.5483418	7.084659	0.018274035	-0.27654296	-0.1390934	-1.1366147	6.5995126	7.1641335	Multitasking_Scroll
13:21:38.622	-0.50998056	6.5483418	7.084659	0.018274035	-0.27654296	-0.1390934	-1.1366147	6.5995126	7.1641335	Multitasking_Scroll
13:21:38.644	-0.50998056	6.5483418	7.084659	0.018274035	-0.27654296	-0.1390934	-1.1366147	6.5995126	7.1641335	Multitasking_Scroll
13:21:38.666	-0.50998056	6.5483418	7.084659	0.018274035	-0.27654296	-0.1390934	-1.1366147	6.5995126	7.1641335	Multitasking_Scroll
13:21:38.687	-0.9194015	6.30652	7.1828246	0.0085001895	-0.07373571	-0.18857348	-1.1380494	6.5842843	7.177905	Multitasking_Scroll
13:21:38.708	-0.9194015	6.30652	7.1828246	0.0085001895	-0.07373571	-0.18857348	-1.1380494	6.5842843	7.177905	Multitasking_Scroll
13:21:38.730	-0.9194015	6.30652	7.1828246	0.0085001895	-0.07373571	-0.18857348	-1.1380494	6.5842843	7.177905	Multitasking_Scroll
13:21:38.753	-0.9194015	6.30652	7.1828246	0.0085001895	-0.07373571	-0.18857348	-1.1380494	6.5842843	7.177905	Multitasking_Scroll
13:21:38.775	-0.9194015	6.30652	7.1828246	0.0085001895	-0.07373571	-0.18857348	-1.1380494	6.5842843	7.177905	Multitasking_Scroll
13:21:38.798	-0.9194015	6.30652	7.1828246	0.0085001895	-0.07373571	-0.18857348	-1.1380494	6.5842843	7.177905	Multitasking_Scroll
13:21:38.821	-0.9194015	6.30652	7.1828246	0.0085001895	-0.07373571	-0.18857348	-1.1380494	6.5842843	7.177905	Multitasking_Scroll
13:21:38.844	-0.9194015	6.30652	7.1828246	0.0085001895	-0.07373571	-0.18857348	-1.1380494	6.5842843	7.177905	Multitasking_Scroll
13:21:38.867	-1.1684061	6.237086	7.1229677	0.0329348	-0.12627012	-0.20873204	-1.174647	6.550596	7.202791	Multitasking_Scroll
13:21:38.890	-1.1684061	6.237086	7.1229677	0.0329348	-0.12627012	-0.20873204	-1.174647	6.550596	7.202791	Multitasking_Scroll
13:21:38.913	-1.1684061	6.237086	7.1229677	0.0329348	-0.12627012	-0.20873204	-1.174647	6.550596	7.202791	Multitasking_Scroll
13:21:38.936	-1.1684061	6.237086	7.1229677	0.0329348	-0.12627012	-0.20873204	-1.174647	6.550596	7.202791	Multitasking_Scroll
13:21:38.959	-1.1684061	6.237086	7.1229677	0.0329348	-0.12627012	-0.20873204	-1.174647	6.550596	7.202791	Multitasking_Scroll
13:21:38.982	-1.1684061	6.237086	7.1229677	0.0329348	-0.12627012	-0.20873204	-1.174647	6.550596	7.202791	Multitasking_Scroll
13:21:39.005	-1.1684061	6.237086	7.1229677	0.0329348	-0.12627012	-0.20873204	-1.174647	6.550596	7.202791	Multitasking_Scroll
13:21:39.028	-1.1684061	6.237086	7.1229677	0.0329348	-0.12627012	-0.20873204	-1.174647	6.550596	7.202791	Multitasking_Scroll
13:21:39.051	-1.4772675	6.5387645	6.6872096	0.03659999	-0.09633772	-0.015087761	-1.2123737	6.553366	7.1940145	Multitasking_Scroll
13:21:39.074	-1.4772675	6.5387645	6.6872096	0.03659999	-0.09633772	-0.015087761	-1.2123737	6.553366	7.1940145	Multitasking_Scroll
13:21:39.098	-1.4772675	6.5387645	6.6872096	0.03659999	-0.09633772	-0.015087761	-1.2123737	6.553366	7.1940145	Multitasking_Scroll
13:21:39.121	-1.4772675	6.5387645	6.6872096	0.03659999	-0.09633772	-0.015087761	-1.2123737	6.553366	7.1940145	Multitasking_Scroll
13:21:39.144	-1.4772675	6.5387645	6.6872096	0.03659999	-0.09633772	-0.015087761	-1.2123737	6.553366	7.1940145	Multitasking_Scroll
13:21:39.166	-1.4772675	6.5387645	6.6872096	0.03659999	-0.09633772	-0.015087761	-1.2123737	6.553366	7.1940145	Multitasking_Scroll
13:21:39.189	-1.4772675	6.5387645	6.6872096	0.03659999	-0.09633772	-0.015087761	-1.2123737	6.553366	7.1940145	Multitasking_Scroll
13:21:39.211	-1.4772675	6.5387645	6.6872096	0.03659999	-0.09633772	-0.015087761	-1.2123737	6.553366	7.1940145	Multitasking_Scroll
13:21:39.233	-0.7015225	6.5483418	6.8883286	0.081804015	-0.17819366	0.07898549	-0.97947764	6.5927815	7.193477	Multitasking_Scroll
13:21:39.255	-0.7015225	6.5483418	6.8883286	0.081804015	-0.17819366	0.07898549	-0.97947764	6.5927815	7.193477	Multitasking_Scroll
13:21:39.277	-0.7015225	6.5483418	6.8883286	0.081804015	-0.17819366	0.07898549	-0.97947764	6.5927815	7.193477	Multitasking_Scroll
13:21:39.300	-0.7015225	6.5483418	6.8883286	0.081804015	-0.17819366	0.07898549	-0.97947764	6.5927815	7.193477	Multitasking_Scroll
13:21:39.322	-0.7015225	6.5483418	6.8883286	0.081804015	-0.17819366	0.07898549	-0.97947764	6.5927815	7.193477	Multitasking_Scroll
13:21:39.345	-0.7015225	6.5483418	6.8883286	0.081804015	-0.17819366	0.07898549	-0.97947764	6.5927815	7.193477	Multitasking_Scroll
13:21:39.367	-0.7015225	6.5483418	6.8883286	0.081804015	-0.17819366	0.07898549	-0.97947764	6.5927815	7.193477	Multitasking_Scroll
13:21:39.390	-0.7015225	6.5483418	6.8883286	0.081804015	-0.17819366	0.07898549	-0.97947764	6.5927815	7.193477	Multitasking_Scroll
13:21:39.413	-0.21309046	6.5555243	7.24747	-0.03120605	-0.17880453	0.016677232	-0.5752234	6.644724	7.189372	Multitasking_Scroll
13:21:39.436	-0.21309046	6.5555243	7.24747	-0.03120605	-0.17880453	0.016677232	-0.5752234	6.644724	7.189372	Multitasking_Scroll
13:21:39.459	-0.21309046	6.5555243	7.24747	-0.03120605	-0.17880453	0.016677232	-0.5752234	6.644724	7.189372	Multitasking_Scroll
13:21:39.482	-0.21309046	6.5555243	7.24747	-0.03120605	-0.17880453	0.016677232	-0.5752234	6.644724	7.189372	Multitasking_Scroll
13:21:39.506	-0.21309046	6.5555243	7.24747	-0.03120605	-0.17880453	0.016677232	-0.5752234	6.644724	7.189372	Multitasking_Scroll
13:21:39.529	-0.21309046	6.5555243	7.24747	-0.03120605	-0.17880453	0.016677232	-0.5752234	6.644724	7.189372	Multitasking_Scroll
13:21:39.551	-0.21309046	6.5555243	7.24747	-0.03120605	-0.17880453	0.016677232	-0.5752234	6.644724	7.189372	Multitasking_Scroll
13:21:39.573	-0.21309046	6.5555243	7.24747	-0.03120605	-0.17880453	0.016677232	-0.5752234	6.644724	7.189372	Multitasking_Scroll
13:21:39.596	-0.8930645	6.4932733	6.665661	0.097075656	0.1070804	0.09670058	-0.5042915	6.635121	7.2035513	Multitasking_Scroll
13:21:39.619	-0.8930645	6.4932733	6.665661	0.097075656	0.1070804	0.09670058	-0.5042915	6.635121	7.2035513	Multitasking_Scroll
13:21:39.642	-0.8930645	6.4932733	6.665661	0.097075656	0.1070804	0.09670058	-0.5042915	6.635121	7.2035513	Multitasking_Scroll
13:21:39.664	-0.8930645	6.4932733	6.665661	0.097075656	0.1070804	0.09670058	-0.5042915	6.635121	7.2035513	Multitasking_Scroll
13:21:39.687	-0.8930645	6.4932733	6.665661	0.097075656	0.1070804	0.09670058	-0.5042915	6.635121	7.2035513	Multitasking_Scroll
13:21:39.709	-0.8930645	6.4932733	6.665661	0.097075656	0.1070804	0.09670058	-0.5042915	6.635121	7.2035513	Multitasking_Scroll
13:21:39.732	-0.8930645	6.4932733	6.665661	0.097075656	0.1070804	0.09670058	-0.5042915	6.635121	7.2035513	Multitasking_Scroll
13:21:39.755	-0.8930645	6.4932733	6.665661	0.097075656	0.1070804	0.09670058	-0.5042915	6.635121	7.2035513	Multitasking_Scroll
13:21:39.778	0.15802214	5.9234357	7.4246464	0.12151026	0.14312145	0.12296778	-0.3759578	6.562019	7.2779703	Multitasking_Scroll
13:21:39.801	0.15802214	5.9234357	7.4246464	0.12151026	0.14312145	0.12296778	-0.3759578	6.562019	7.2779703	Multitasking_Scroll
13:21:39.823	0.15802214	5.9234357	7.4246464	0.12151026	0.14312145	0.12296778	-0.3759578	6.562019	7.2779703	Multitasking_Scroll
13:21:39.846	0.15802214	5.9234357	7.4246464	0.12151026	0.14312145	0.12296778	-0.3759578	6.562019	7.2779703	Multitasking_Scroll
13:21:39.868	0.15802214	5.9234357	7.4246464	0.12151026	0.14312145	0.12296778	-0.3759578	6.562019	7.2779703	Multitasking_Scroll
13:21:39.892	0.15802214	5.9234357	7.4246464	0.12151026	0.14312145	0.12296778	-0.3759578	6.562019	7.2779703	Multitasking_Scroll
13:21:39.914	0.15802214	5.9234357	7.4246464	0.12151026	0.14312145	0.12296778	-0.3759578	6.562019	7.2779703	Multitasking_Scroll
13:21:39.937	0.15802214	5.9234357	7.4246464	0.12151026	0.14312145	0.12296778	-0.3759578	6.562019	7.2779703	Multitasking_Scroll
13:21:39.961	-0.1699935	6.349617	8.3679905	-0.061749313	0.025224458	0.12846558	-0.56396854	6.6050262	7.2267466	Multitasking_Scroll
13:21:39.984	-0.1699935	6.349617	8.3679905	-0.061749313	0.025224458	0.12846558	-0.56396854	6.6050262	7.2267466	Multitasking_Scroll
13:21:40.008	-0.1699935	6.349617	8.3679905	-0.061749313	0.025224458	0.12846558	-0.56396854	6.6050262	7.2267466	Multitasking_Scroll
13:21:40.031	-0.1699935	6.349617	8.3679905	-0.061749313	0.025224458	0.12846558	-0.56396854	6.6050262	7.2267466	Multitasking_Scroll
13:21:40.053	-0.1699935	6.349617	8.3679905	-0.061749313	0.025224458	0.12846558	-0.56396854	6.6050262	7.2267466	Multitasking_Scroll
13:21:40.076	-0.1699935	6.349617	8.3679905	-0.061749313	0.025224458	0.12846558	-0.56396854	6.6050262	7.2267466	Multitasking_Scroll
13:21:40.099	-0.1699935	6.349617	8.3679905	-0.061749313	0.025224458	0.12846558	-0.56396854	6.6050262	7.2267466	Multitasking_Scroll
13:21:40.122	-0.7446195	6.490879	7.0152254	0.02132836	0.031943977	0.105863556	-0.5936303	6.6965785	7.1395926	Multitasking_Scroll
13:21:40.147	-0.7446195	6.490879	7.0152254	0.02132836	0.031943977	0.105863556	-0.5936303	6.6965785	7.1395926	Multitasking_Scroll
13:21:40.169	-0.7446195	6.490879	7.0152254	0.02132836	0.031943977	0.105863556	-0.5936303	6.6965785	7.1395926	Multitasking_Scroll
13:21:40.191	-0.7446195	6.490879	7.0152254	0.02132836	0.031943977	0.105863556	-0.5936303	6.6965785	7.1395926	Multitasking_Scroll
13:21:40.214	-0.7446195	6.490879	7.0152254	0.02132836	0.031943977	0.105863556	-0.5936303	6.6965785	7.1395926	Multitasking_Scroll
13:21:40.238	-0.7446195	6.490879	7.0152254	0.02132836	0.031943977	0.105863556	-0.5936303	6.6965785	7.1395926	Multitasking_Scroll
13:21:40.261	-0.7446195	6.490879	7.0152254	0.02132836	0.031943977	0.105863556	-0.5936303	6.6965785	7.1395926	Multitasking_Scroll
13:21:40.284	-0.7446195	6.490879	7.0152254	0.02132836	0.031943977	0.105863556	-0.5936303	6.6965785	7.1395926	Multitasking_Scroll
13:21:40.307	-0.5458947	6.9481854	6.0263896	-0.08923825	0.09852829	0.10647443	-0.6326033	6.779539	7.0574784	Multitasking_Scroll
13:21:40.330	-0.5458947	6.9481854	6.0263896	-0.08923825	0.09852829	0.10647443	-0.6326033	6.779539	7.0574784	Multitasking_Scroll
13:21:40.353	-0.5458947	6.9481854	6.0263896	-0.08923825	0.09852829	0.10647443	-0.6326033	6.779539	7.0574784	Multitasking_Scroll
13:21:40.376	-0.5458947	6.9481854	6.0263896	-0.08923825	0.09852829	0.10647443	-0.6326033	6.779539	7.0574784	Multitasking_Scroll
13:21:40.399	-0.5458947	6.9481854	6.0263896	-0.08923825	0.09852829	0.10647443	-0.6326033	6.779539	7.0574784	Multitasking_Scroll
13:21:40.421	-0.5458947	6.9481854	6.0263896	-0.08923825	0.09852829	0.10647443	-0.6326033	6.779539	7.0574784	Multitasking_Scroll
13:21:40.444	-0.5458947	6.9481854	6.0263896	-0.08923825	0.09852829	0.10647443	-0.6326033	6.779539	7.0574784	Multitasking_Scroll
13:21:40.468	-0.5458947	6.9481854	6.0263896	-0.08923825	0.09852829	0.10647443	-0.6326033	6.779539	7.0574784	Multitasking_Scroll
13:21:40.491	-0.16520496	6.4429936	7.103813	-0.103288144	0.11746511	0.038057514	-0.5562462	6.6634984	7.1734695	Multitasking_Scroll
13:21:40.514	-0.16520496	6.4429936	7.103813	-0.103288144	0.11746511	0.038057514	-0.5562462	6.6634984	7.1734695	Multitasking_Scroll
13:21:40.537	-0.16520496	6.4429936	7.103813	-0.103288144	0.11746511	0.038057514	-0.5562462	6.6634984	7.1734695	Multitasking_Scroll
13:21:40.560	-0.16520496	6.4429936	7.103813	-0.103288144	0.11746511	0.038057514	-0.5562462	6.6634984	7.1734695	Multitasking_Scroll
13:21:40.583	-0.16520496	6.4429936	7.103813	-0.103288144	0.11746511	0.038057514	-0.5562462	6.6634984	7.1734695	Multitasking_Scroll
13:21:40.606	-0.16520496	6.4429936	7.103813	-0.103288144	0.11746511	0.038057514	-0.5562462	6.6634984	7.1734695	Multitasking_Scroll
13:21:40.628	-0.16520496	6.4429936	7.103813	-0.103288144	0.11746511	0.038057514	-0.5562462	6.6634984	7.1734695	Multitasking_Scroll
13:21:40.649	-0.16520496	6.4429936	7.103813	-0.103288144	0.11746511	0.038057514	-0.5562462	6.6634984	7.1734695	Multitasking_Scroll
13:21:40.670	-0.56265455	6.4142623	6.759038	0.0188849	0.07226109	0.055161744	-0.5684555	6.6109743	7.220957	Multitasking_Scroll
13:21:40.691	-0.56265455	6.4142623	6.759038	0.0188849	0.07226109	0.055161744	-0.5684555	6.6109743	7.220957	Multitasking_Scroll
13:21:40.711	-0.56265455	6.4142623	6.759038	0.0188849	0.07226109	0.055161744	-0.5684555	6.6109743	7.220957	Multitasking_Scroll
13:21:40.732	-0.56265455	6.4142623	6.759038	0.0188849	0.07226109	0.055161744	-0.5684555	6.6109743	7.220957	Multitasking_Scroll
13:21:40.753	-0.56265455	6.4142623	6.759038	0.0188849	0.07226109	0.055161744	-0.5684555	6.6109743	7.220957	Multitasking_Scroll
13:21:40.774	-0.56265455	6.4142623	6.759038	0.0188849	0.07226109	0.055161744	-0.5684555	6.6109743	7.220957	Multitasking_Scroll
13:21:40.796	-0.56265455	6.4142623	6.759038	0.0188849	0.07226109	0.055161744	-0.5684555	6.6109743	7.220957	Multitasking_Scroll
13:21:40.818	-0.56265455	6.4142623	6.759038	0.0188849	0.07226109	0.055161744	-0.5684555	6.6109743	7.220957	Multitasking_Scroll
13:21:40.840	-0.6560313	6.342434	7.26423	-0.0654145	0.037441764	-0.015698625	-0.5651214	6.5535164	7.273402	Multitasking_Scroll
13:21:40.862	-0.6560313	6.342434	7.26423	-0.0654145	0.037441764	-0.015698625	-0.5651214	6.5535164	7.273402	Multitasking_Scroll
13:21:40.882	-0.6560313	6.342434	7.26423	-0.0654145	0.037441764	-0.015698625	-0.5651214	6.5535164	7.273402	Multitasking_Scroll
13:21:40.905	-0.6560313	6.342434	7.26423	-0.0654145	0.037441764	-0.015698625	-0.5651214	6.5535164	7.273402	Multitasking_Scroll
13:21:40.927	-0.6560313	6.342434	7.26423	-0.0654145	0.037441764	-0.015698625	-0.5651214	6.5535164	7.273402	Multitasking_Scroll
13:21:40.948	-0.6560313	6.342434	7.26423	-0.0654145	0.037441764	-0.015698625	-0.5651214	6.5535164	7.273402	Multitasking_Scroll
13:21:40.972	-0.6560313	6.342434	7.26423	-0.0654145	0.037441764	-0.015698625	-0.5651214	6.5535164	7.273402	Multitasking_Scroll
13:21:40.994	-0.6560313	6.342434	7.26423	-0.0654145	0.037441764	-0.015698625	-0.5651214	6.5535164	7.273402	Multitasking_Scroll
13:21:41.016	-0.6560313	6.342434	7.26423	-0.0654145	0.037441764	-0.015698625	-0.5651214	6.5535164	7.273402	Multitasking_Scroll
13:21:41.039	-0.6847626	6.423839	6.893117	0.014608842	0.052713394	0.017288098	-0.63243645	6.5224137	7.2957854	Multitasking_Scroll
13:21:41.060	-0.6847626	6.423839	6.893117	0.014608842	0.052713394	0.017288098	-0.63243645	6.5224137	7.2957854	Multitasking_Scroll
13:21:41.081	-0.6847626	6.423839	6.893117	0.014608842	0.052713394	0.017288098	-0.63243645	6.5224137	7.2957854	Multitasking_Scroll
13:21:41.102	-0.6847626	6.423839	6.893117	0.014608842	0.052713394	0.017288098	-0.63243645	6.5224137	7.2957854	Multitasking_Scroll
13:21:41.123	-0.6847626	6.423839	6.893117	0.014608842	0.052713394	0.017288098	-0.63243645	6.5224137	7.2957854	Multitasking_Scroll
13:21:41.148	-0.6847626	6.423839	6.893117	0.014608842	0.052713394	0.017288098	-0.63243645	6.5224137	7.2957854	Multitasking_Scroll
13:21:41.169	-0.6847626	6.423839	6.893117	0.014608842	0.052713394	0.017288098	-0.63243645	6.5224137	7.2957854	Multitasking_Scroll
13:21:41.190	-0.6847626	6.423839	6.893117	0.014608842	0.052713394	0.017288098	-0.63243645	6.5224137	7.2957854	Multitasking_Scroll
13:21:41.211	-0.85954463	6.265817	7.223527	0.010332786	0.057600316	0.019120693	-0.73726374	6.5422425	7.2681346	Multitasking_Scroll
13:21:41.232	-0.85954463	6.265817	7.223527	0.010332786	0.057600316	0.019120693	-0.73726374	6.5422425	7.2681346	Multitasking_Scroll
13:21:41.257	-0.85954463	6.265817	7.223527	0.010332786	0.057600316	0.019120693	-0.73726374	6.5422425	7.2681346	Multitasking_Scroll
13:21:41.278	-0.85954463	6.265817	7.223527	0.010332786	0.057600316	0.019120693	-0.73726374	6.5422425	7.2681346	Multitasking_Scroll
13:21:41.299	-0.85954463	6.265817	7.223527	0.010332786	0.057600316	0.019120693	-0.73726374	6.5422425	7.2681346	Multitasking_Scroll
13:21:41.321	-0.85954463	6.265817	7.223527	0.010332786	0.057600316	0.019120693	-0.73726374	6.5422425	7.2681346	Multitasking_Scroll
13:21:41.355	-0.85954463	6.265817	7.223527	0.010332786	0.057600316	0.019120693	-0.73726374	6.5422425	7.2681346	Multitasking_Scroll
13:21:41.389	-0.6392714	6.4932733	7.0511394	0.033545665	0.050880797	0.053940013	-0.7210906	6.557223	7.2562504	Multitasking_Scroll
13:21:41.422	-0.6392714	6.4932733	7.0511394	0.033545665	0.050880797	0.053940013	-0.7210906	6.557223	7.2562504	Multitasking_Scroll
13:21:41.456	-0.6392714	6.4932733	7.0511394	0.033545665	0.050880797	0.053940013	-0.7210906	6.557223	7.2562504	Multitasking_Scroll
13:21:41.489	-0.6392714	6.4932733	7.0511394	0.033545665	0.050880797	0.053940013	-0.7210906	6.557223	7.2562504	Multitasking_Scroll
13:21:41.522	-0.6392714	6.4932733	7.0511394	0.033545665	0.050880797	0.053940013	-0.7210906	6.557223	7.2562504	Multitasking_Scroll
13:21:41.556	-0.6392714	6.4932733	7.0511394	0.033545665	0.050880797	0.053940013	-0.7210906	6.557223	7.2562504	Multitasking_Scroll
13:21:41.589	-0.6488485	6.3735595	6.919454	-0.025097398	-0.02242303	0.011179445	-0.7234334	6.5471168	7.2651396	Multitasking_Scroll
13:21:41.623	-0.6488485	6.3735595	6.919454	-0.025097398	-0.02242303	0.011179445	-0.7234334	6.5471168	7.2651396	Multitasking_Scroll
13:21:41.657	-0.6488485	6.3735595	6.919454	-0.025097398	-0.02242303	0.011179445	-0.7234334	6.5471168	7.2651396	Multitasking_Scroll
13:21:41.690	-0.6488485	6.3735595	6.919454	-0.025097398	-0.02242303	0.011179445	-0.7234334	6.5471168	7.2651396	Multitasking_Scroll
13:21:41.723	-0.6488485	6.3735595	6.919454	-0.025097398	-0.02242303	0.011179445	-0.7234334	6.5471168	7.2651396	Multitasking_Scroll
13:21:41.757	-0.57223165	6.244269	7.49408	-0.0550298	-0.030364279	-0.020585548	-0.70774394	6.483862	7.3231773	Multitasking_Scroll
13:21:41.778	-0.57223165	6.244269	7.49408	-0.0550298	-0.030364279	-0.020585548	-0.70774394	6.483862	7.3231773	Multitasking_Scroll
13:21:41.798	-0.57223165	6.244269	7.49408	-0.0550298	-0.030364279	-0.020585548	-0.70774394	6.483862	7.3231773	Multitasking_Scroll
13:21:41.825	-0.57223165	6.244269	7.49408	-0.0550298	-0.030364279	-0.020585548	-0.70774394	6.483862	7.3231773	Multitasking_Scroll
13:21:41.845	-0.57223165	6.244269	7.49408	-0.0550298	-0.030364279	-0.020585548	-0.70774394	6.483862	7.3231773	Multitasking_Scroll
13:21:41.866	-0.57223165	6.244269	7.49408	-0.0550298	-0.030364279	-0.020585548	-0.70774394	6.483862	7.3231773	Multitasking_Scroll
13:21:41.887	-0.57223165	6.244269	7.49408	-0.0550298	-0.030364279	-0.020585548	-0.70774394	6.483862	7.3231773	Multitasking_Scroll
13:21:41.910	-0.57223165	6.244269	7.49408	-0.0550298	-0.030364279	-0.020585548	-0.70774394	6.483862	7.3231773	Multitasking_Scroll
13:21:41.934	-0.84039044	6.2275085	6.7925577	0.024382686	-0.027309952	0.0026273315	-0.71001285	6.474814	7.3309608	Multitasking_Scroll
13:21:41.957	-0.84039044	6.2275085	6.7925577	0.024382686	-0.027309952	0.0026273315	-0.71001285	6.474814	7.3309608	Multitasking_Scroll
13:21:41.980	-0.84039044	6.2275085	6.7925577	0.024382686	-0.027309952	0.0026273315	-0.71001285	6.474814	7.3309608	Multitasking_Scroll
13:21:42.002	-0.84039044	6.2275085	6.7925577	0.024382686	-0.027309952	0.0026273315	-0.71001285	6.474814	7.3309608	Multitasking_Scroll
13:21:42.025	-0.84039044	6.2275085	6.7925577	0.024382686	-0.027309952	0.0026273315	-0.71001285	6.474814	7.3309608	Multitasking_Scroll
13:21:42.049	-0.84039044	6.2275085	6.7925577	0.024382686	-0.027309952	0.0026273315	-0.71001285	6.474814	7.3309608	Multitasking_Scroll
13:21:42.072	-0.84039044	6.2275085	6.7925577	0.024382686	-0.027309952	0.0026273315	-0.71001285	6.474814	7.3309608	Multitasking_Scroll
13:21:42.095	-0.84039044	6.2275085	6.7925577	0.024382686	-0.027309952	0.0026273315	-0.71001285	6.474814	7.3309608	Multitasking_Scroll
13:21:42.117	-0.3998439	6.3975024	7.3432407	-0.060527585	-0.03158601	-0.020585548	-0.70205605	6.4515038	7.352251	Multitasking_Scroll
13:21:42.142	-0.3998439	6.3975024	7.3432407	-0.060527585	-0.03158601	-0.020585548	-0.70205605	6.4515038	7.352251	Multitasking_Scroll
13:21:42.166	-0.3998439	6.3975024	7.3432407	-0.060527585	-0.03158601	-0.020585548	-0.70205605	6.4515038	7.352251	Multitasking_Scroll
13:21:42.189	-0.3998439	6.3975024	7.3432407	-0.060527585	-0.03158601	-0.020585548	-0.70205605	6.4515038	7.352251	Multitasking_Scroll
13:21:42.211	-0.3998439	6.3975024	7.3432407	-0.060527585	-0.03158601	-0.020585548	-0.70205605	6.4515038	7.352251	Multitasking_Scroll
13:21:42.234	-0.3998439	6.3975024	7.3432407	-0.060527585	-0.03158601	-0.020585548	-0.70205605	6.4515038	7.352251	Multitasking_Scroll
13:21:42.256	-0.3998439	6.3975024	7.3432407	-0.060527585	-0.03158601	-0.020585548	-0.70205605	6.4515038	7.352251	Multitasking_Scroll
13:21:42.281	-0.3998439	6.3975024	7.3432407	-0.060527585	-0.03158601	-0.020585548	-0.70205605	6.4515038	7.352251	Multitasking_Scroll
13:21:42.313	-0.723071	6.263423	7.0176196	0.037210856	-0.08289869	-0.04196583	-0.7262712	6.481754	7.3232327	Multitasking_Scroll
13:21:42.346	-0.723071	6.263423	7.0176196	0.037210856	-0.08289869	-0.04196583	-0.7262712	6.481754	7.3232327	Multitasking_Scroll
13:21:42.380	-0.723071	6.263423	7.0176196	0.037210856	-0.08289869	-0.04196583	-0.7262712	6.481754	7.3232327	Multitasking_Scroll
13:21:42.413	-0.723071	6.263423	7.0176196	0.037210856	-0.08289869	-0.04196583	-0.7262712	6.481754	7.3232327	Multitasking_Scroll
13:21:42.446	-0.723071	6.263423	7.0176196	0.037210856	-0.08289869	-0.04196583	-0.7262712	6.481754	7.3232327	Multitasking_Scroll
13:21:42.480	-0.57223165	6.5579185	7.225921	0.07325191	0.12662809	0.022175018	-0.7746074	6.4977574	7.3040733	Multitasking_Scroll
13:21:42.515	-0.57223165	6.5579185	7.225921	0.07325191	0.12662809	0.022175018	-0.7746074	6.4977574	7.3040733	Multitasking_Scroll
13:21:42.547	-0.57223165	6.5579185	7.225921	0.07325191	0.12662809	0.022175018	-0.7746074	6.4977574	7.3040733	Multitasking_Scroll
13:21:42.570	-0.57223165	6.5579185	7.225921	0.07325191	0.12662809	0.022175018	-0.7746074	6.4977574	7.3040733	Multitasking_Scroll
13:21:42.593	-0.57223165	6.5579185	7.225921	0.07325191	0.12662809	0.022175018	-0.7746074	6.4977574	7.3040733	Multitasking_Scroll
13:21:42.616	-0.57223165	6.5579185	7.225921	0.07325191	0.12662809	0.022175018	-0.7746074	6.4977574	7.3040733	Multitasking_Scroll
13:21:42.639	-0.57223165	6.5579185	7.225921	0.07325191	0.12662809	0.022175018	-0.7746074	6.4977574	7.3040733	Multitasking_Scroll
13:21:42.662	-0.8284191	6.301731	7.1971903	0.012776247	0.019726671	-0.021196414	-0.8484044	6.545255	7.253288	Multitasking_Scroll
13:21:42.685	-0.8284191	6.301731	7.1971903	0.012776247	0.019726671	-0.021196414	-0.8484044	6.545255	7.253288	Multitasking_Scroll
13:21:42.709	-0.8284191	6.301731	7.1971903	0.012776247	0.019726671	-0.021196414	-0.8484044	6.545255	7.253288	Multitasking_Scroll
13:21:42.731	-0.8284191	6.301731	7.1971903	0.012776247	0.019726671	-0.021196414	-0.8484044	6.545255	7.253288	Multitasking_Scroll
13:21:42.754	-0.8284191	6.301731	7.1971903	0.012776247	0.019726671	-0.021196414	-0.8484044	6.545255	7.253288	Multitasking_Scroll
13:21:42.777	-0.8284191	6.301731	7.1971903	0.012776247	0.019726671	-0.021196414	-0.8484044	6.545255	7.253288	Multitasking_Scroll
13:21:42.800	-0.8284191	6.301731	7.1971903	0.012776247	0.019726671	-0.021196414	-0.8484044	6.545255	7.253288	Multitasking_Scroll
13:21:42.824	-0.8786988	6.3280683	7.144516	0.0036132678	0.011785423	-0.017531222	-0.8818242	6.5662823	7.2302585	Multitasking_Scroll
13:21:42.847	-0.8786988	6.3280683	7.144516	0.0036132678	0.011785423	-0.017531222	-0.8818242	6.5662823	7.2302585	Multitasking_Scroll
13:21:42.870	-0.8786988	6.3280683	7.144516	0.0036132678	0.011785423	-0.017531222	-0.8818242	6.5662823	7.2302585	Multitasking_Scroll
13:21:42.893	-0.8786988	6.3280683	7.144516	0.0036132678	0.011785423	-0.017531222	-0.8818242	6.5662823	7.2302585	Multitasking_Scroll
13:21:42.916	-0.8786988	6.3280683	7.144516	0.0036132678	0.011785423	-0.017531222	-0.8818242	6.5662823	7.2302585	Multitasking_Scroll
13:21:42.939	-0.8786988	6.3280683	7.144516	0.0036132678	0.011785423	-0.017531222	-0.8818242	6.5662823	7.2302585	Multitasking_Scroll
13:21:42.962	-0.8786988	6.3280683	7.144516	0.0036132678	0.011785423	-0.017531222	-0.8818242	6.5662823	7.2302585	Multitasking_Scroll
13:21:42.984	-0.8786988	6.3280683	7.144516	0.0036132678	0.011785423	-0.017531222	-0.8818242	6.5662823	7.2302585	Multitasking_Scroll
13:21:43.007	-0.91700727	6.431022	6.938608	-0.06236018	-0.027920818	0.021564154	-0.87754977	6.58041	7.2179213	Multitasking_Scroll
13:21:43.030	-0.91700727	6.431022	6.938608	-0.06236018	-0.027920818	0.021564154	-0.87754977	6.58041	7.2179213	Multitasking_Scroll
13:21:43.054	-0.91700727	6.431022	6.938608	-0.06236018	-0.027920818	0.021564154	-0.87754977	6.58041	7.2179213	Multitasking_Scroll
13:21:43.077	-0.91700727	6.431022	6.938608	-0.06236018	-0.027920818	0.021564154	-0.87754977	6.58041	7.2179213	Multitasking_Scroll
13:21:43.100	-0.91700727	6.431022	6.938608	-0.06236018	-0.027920818	0.021564154	-0.87754977	6.58041	7.2179213	Multitasking_Scroll
13:21:43.123	-0.91700727	6.431022	6.938608	-0.06236018	-0.027920818	0.021564154	-0.87754977	6.58041	7.2179213	Multitasking_Scroll
13:21:43.146	-0.91700727	6.431022	6.938608	-0.06236018	-0.027920818	0.021564154	-0.87754977	6.58041	7.2179213	Multitasking_Scroll
13:21:43.171	-0.91700727	6.431022	6.938608	-0.06236018	-0.027920818	0.021564154	-0.87754977	6.58041	7.2179213	Multitasking_Scroll
13:21:43.193	-0.85236186	6.3376455	7.1493044	-0.052586336	0.0068985014	0.016066367	-0.8416205	6.530563	7.2673035	Multitasking_Scroll
13:21:43.217	-0.85236186	6.3376455	7.1493044	-0.052586336	0.0068985014	0.016066367	-0.8416205	6.530563	7.2673035	Multitasking_Scroll
13:21:43.240	-0.85236186	6.3376455	7.1493044	-0.052586336	0.0068985014	0.016066367	-0.8416205	6.530563	7.2673035	Multitasking_Scroll
13:21:43.262	-0.85236186	6.3376455	7.1493044	-0.052586336	0.0068985014	0.016066367	-0.8416205	6.530563	7.2673035	Multitasking_Scroll
13:21:43.286	-0.85236186	6.3376455	7.1493044	-0.052586336	0.0068985014	0.016066367	-0.8416205	6.530563	7.2673035	Multitasking_Scroll
13:21:43.309	-0.85236186	6.3376455	7.1493044	-0.052586336	0.0068985014	0.016066367	-0.8416205	6.530563	7.2673035	Multitasking_Scroll
13:21:43.332	-0.85236186	6.3376455	7.1493044	-0.052586336	0.0068985014	0.016066367	-0.8416205	6.530563	7.2673035	Multitasking_Scroll
13:21:43.354	-0.85236186	6.3376455	7.1493044	-0.052586336	0.0068985014	0.016066367	-0.8416205	6.530563	7.2673035	Multitasking_Scroll
13:21:43.378	-0.7781393	6.3567996	7.223527	-0.061749313	0.021559266	0.019731557	-0.8326469	6.4813423	7.312263	Multitasking_Scroll
13:21:43.402	-0.7781393	6.3567996	7.223527	-0.061749313	0.021559266	0.019731557	-0.8326469	6.4813423	7.312263	Multitasking_Scroll
13:21:43.425	-0.7781393	6.3567996	7.223527	-0.061749313	0.021559266	0.019731557	-0.8326469	6.4813423	7.312263	Multitasking_Scroll
13:21:43.448	-0.7781393	6.3567996	7.223527	-0.061749313	0.021559266	0.019731557	-0.8326469	6.4813423	7.312263	Multitasking_Scroll
13:21:43.471	-0.7781393	6.3567996	7.223527	-0.061749313	0.021559266	0.019731557	-0.8326469	6.4813423	7.312263	Multitasking_Scroll
13:21:43.494	-0.7781393	6.3567996	7.223527	-0.061749313	0.021559266	0.019731557	-0.8326469	6.4813423	7.312263	Multitasking_Scroll
13:21:43.517	-0.7781393	6.3567996	7.223527	-0.061749313	0.021559266	0.019731557	-0.8326469	6.4813423	7.312263	Multitasking_Scroll
13:21:43.541	-0.69673395	6.3472223	7.1229677	-0.08435132	-0.074957445	0.058826935	-0.78836864	6.4507737	7.344137	Multitasking_Scroll
13:21:43.564	-0.69673395	6.3472223	7.1229677	-0.08435132	-0.074957445	0.058826935	-0.78836864	6.4507737	7.344137	Multitasking_Scroll
13:21:43.586	-0.69673395	6.3472223	7.1229677	-0.08435132	-0.074957445	0.058826935	-0.78836864	6.4507737	7.344137	Multitasking_Scroll
13:21:43.608	-0.69673395	6.3472223	7.1229677	-0.08435132	-0.074957445	0.058826935	-0.78836864	6.4507737	7.344137	Multitasking_Scroll
13:21:43.632	-0.69673395	6.3472223	7.1229677	-0.08435132	-0.074957445	0.058826935	-0.78836864	6.4507737	7.344137	Multitasking_Scroll
13:21:43.655	-0.69673395	6.3472223	7.1229677	-0.08435132	-0.074957445	0.058826935	-0.78836864	6.4507737	7.344137	Multitasking_Scroll
13:21:43.678	-0.69673395	6.3472223	7.1229677	-0.08435132	-0.074957445	0.058826935	-0.78836864	6.4507737	7.344137	Multitasking_Scroll
13:21:43.700	-0.69673395	6.3472223	7.1229677	-0.08435132	-0.074957445	0.058826935	-0.78836864	6.4507737	7.344137	Multitasking_Scroll
13:21:43.723	-0.6703969	6.244269	7.0966306	0.024382686	-0.0053188037	0.028894536	-0.7210382	6.426373	7.37239	Multitasking_Scroll
13:21:43.746	-0.6703969	6.244269	7.0966306	0.024382686	-0.0053188037	0.028894536	-0.7210382	6.426373	7.37239	Multitasking_Scroll
13:21:43.769	-0.6703969	6.244269	7.0966306	0.024382686	-0.0053188037	0.028894536	-0.7210382	6.426373	7.37239	Multitasking_Scroll
13:21:43.792	-0.6703969	6.244269	7.0966306	0.024382686	-0.0053188037	0.028894536	-0.7210382	6.426373	7.37239	Multitasking_Scroll
13:21:43.814	-0.6703969	6.244269	7.0966306	0.024382686	-0.0053188037	0.028894536	-0.7210382	6.426373	7.37239	Multitasking_Scroll
13:21:43.837	-0.6703969	6.244269	7.0966306	0.024382686	-0.0053188037	0.028894536	-0.7210382	6.426373	7.37239	Multitasking_Scroll
13:21:43.861	-0.6703969	6.244269	7.0966306	0.024382686	-0.0053188037	0.028894536	-0.7210382	6.426373	7.37239	Multitasking_Scroll
13:21:43.884	-0.6703969	6.244269	7.0966306	0.024382686	-0.0053188037	0.028894536	-0.7210382	6.426373	7.37239	Multitasking_Scroll
13:21:43.907	-0.7853221	6.1892004	7.101419	-0.042201627	0.033776574	-0.027915932	-0.7316414	6.4003196	7.3939815	Multitasking_Scroll
13:21:43.931	-0.7853221	6.1892004	7.101419	-0.042201627	0.033776574	-0.027915932	-0.7316414	6.4003196	7.3939815	Multitasking_Scroll
13:21:43.953	-0.7853221	6.1892004	7.101419	-0.042201627	0.033776574	-0.027915932	-0.7316414	6.4003196	7.3939815	Multitasking_Scroll
13:21:43.976	-0.7853221	6.1892004	7.101419	-0.042201627	0.033776574	-0.027915932	-0.7316414	6.4003196	7.3939815	Multitasking_Scroll
13:21:43.998	-0.7853221	6.1892004	7.101419	-0.042201627	0.033776574	-0.027915932	-0.7316414	6.4003196	7.3939815	Multitasking_Scroll
13:21:44.020	-0.7853221	6.1892004	7.101419	-0.042201627	0.033776574	-0.027915932	-0.7316414	6.4003196	7.3939815	Multitasking_Scroll
13:21:44.043	-0.7853221	6.1892004	7.101419	-0.042201627	0.033776574	-0.027915932	-0.7316414	6.4003196	7.3939815	Multitasking_Scroll
13:21:44.066	-0.7853221	6.1892004	7.101419	-0.042201627	0.033776574	-0.027915932	-0.7316414	6.4003196	7.3939815	Multitasking_Scroll
13:21:44.090	-0.69912827	6.2083545	7.1157846	0.0023915374	-0.043803316	-0.0022595907	-0.7307323	6.3739963	7.416776	Multitasking_Scroll
13:21:44.113	-0.69912827	6.2083545	7.1157846	0.0023915374	-0.043803316	-0.0022595907	-0.7307323	6.3739963	7.416776	Multitasking_Scroll
13:21:44.136	-0.69912827	6.2083545	7.1157846	0.0023915374	-0.043803316	-0.0022595907	-0.7307323	6.3739963	7.416776	Multitasking_Scroll
13:21:44.158	-0.69912827	6.2083545	7.1157846	0.0023915374	-0.043803316	-0.0022595907	-0.7307323	6.3739963	7.416776	Multitasking_Scroll
13:21:44.181	-0.69912827	6.2083545	7.1157846	0.0023915374	-0.043803316	-0.0022595907	-0.7307323	6.3739963	7.416776	Multitasking_Scroll
13:21:44.203	-0.69912827	6.2083545	7.1157846	0.0023915374	-0.043803316	-0.0022595907	-0.7307323	6.3739963	7.416776	Multitasking_Scroll
13:21:44.225	-0.69912827	6.2083545	7.1157846	0.0023915374	-0.043803316	-0.0022595907	-0.7307323	6.3739963	7.416776	Multitasking_Scroll
13:21:44.246	-0.69912827	6.2083545	7.1157846	0.0023915374	-0.043803316	-0.0022595907	-0.7307323	6.3739963	7.416776	Multitasking_Scroll
13:21:44.269	-0.60335726	6.074275	7.333664	0.018274035	-0.032807738	0.008735984	-0.6829312	6.304949	7.480075	Multitasking_Scroll
13:21:44.291	-0.60335726	6.074275	7.333664	0.018274035	-0.032807738	0.008735984	-0.6829312	6.304949	7.480075	Multitasking_Scroll
13:21:44.313	-0.60335726	6.074275	7.333664	0.018274035	-0.032807738	0.008735984	-0.6829312	6.304949	7.480075	Multitasking_Scroll
13:21:44.335	-0.60335726	6.074275	7.333664	0.018274035	-0.032807738	0.008735984	-0.6829312	6.304949	7.480075	Multitasking_Scroll
13:21:44.358	-0.60335726	6.074275	7.333664	0.018274035	-0.032807738	0.008735984	-0.6829312	6.304949	7.480075	Multitasking_Scroll
13:21:44.381	-0.60335726	6.074275	7.333664	0.018274035	-0.032807738	0.008735984	-0.6829312	6.304949	7.480075	Multitasking_Scroll
13:21:44.404	-0.60335726	6.074275	7.333664	0.018274035	-0.032807738	0.008735984	-0.6829312	6.304949	7.480075	Multitasking_Scroll
13:21:44.427	-0.60335726	6.074275	7.333664	0.018274035	-0.032807738	0.008735984	-0.6829312	6.304949	7.480075	Multitasking_Scroll
13:21:44.449	-0.5913859	6.0527267	7.5228114	-0.091070846	-0.08045523	-0.03952237	-0.66023755	6.266616	7.5142474	Multitasking_Scroll
13:21:44.472	-0.5913859	6.0527267	7.5228114	-0.091070846	-0.08045523	-0.03952237	-0.66023755	6.266616	7.5142474	Multitasking_Scroll
13:21:44.494	-0.5913859	6.0527267	7.5228114	-0.091070846	-0.08045523	-0.03952237	-0.66023755	6.266616	7.5142474	Multitasking_Scroll
13:21:44.517	-0.5913859	6.0527267	7.5228114	-0.091070846	-0.08045523	-0.03952237	-0.66023755	6.266616	7.5142474	Multitasking_Scroll
13:21:44.541	-0.5913859	6.0527267	7.5228114	-0.091070846	-0.08045523	-0.03952237	-0.66023755	6.266616	7.5142474	Multitasking_Scroll
13:21:44.564	-0.5913859	6.0527267	7.5228114	-0.091070846	-0.08045523	-0.03952237	-0.66023755	6.266616	7.5142474	Multitasking_Scroll
13:21:44.587	-0.5913859	6.0527267	7.5228114	-0.091070846	-0.08045523	-0.03952237	-0.66023755	6.266616	7.5142474	Multitasking_Scroll
13:21:44.610	-0.5913859	6.0527267	7.5228114	-0.091070846	-0.08045523	-0.03952237	-0.66023755	6.266616	7.5142474	Multitasking_Scroll
13:21:44.632	-0.7709565	6.186806	6.8883286	-0.051364604	0.077148005	0.011179445	-0.6930912	6.205749	7.561653	Multitasking_Scroll
13:21:44.656	-0.7709565	6.186806	6.8883286	-0.051364604	0.077148005	0.011179445	-0.6930912	6.205749	7.561653	Multitasking_Scroll
13:21:44.679	-0.7709565	6.186806	6.8883286	-0.051364604	0.077148005	0.011179445	-0.6930912	6.205749	7.561653	Multitasking_Scroll
13:21:44.702	-0.7709565	6.186806	6.8883286	-0.051364604	0.077148005	0.011179445	-0.6930912	6.205749	7.561653	Multitasking_Scroll
13:21:44.725	-0.7709565	6.186806	6.8883286	-0.051364604	0.077148005	0.011179445	-0.6930912	6.205749	7.561653	Multitasking_Scroll
13:21:44.748	-0.7709565	6.186806	6.8883286	-0.051364604	0.077148005	0.011179445	-0.6930912	6.205749	7.561653	Multitasking_Scroll
13:21:44.771	-0.7709565	6.186806	6.8883286	-0.051364604	0.077148005	0.011179445	-0.6930912	6.205749	7.561653	Multitasking_Scroll
13:21:44.793	-0.7709565	6.186806	6.8883286	-0.051364604	0.077148005	0.011179445	-0.6930912	6.205749	7.561653	Multitasking_Scroll
13:21:44.816	-0.75180227	5.9832926	7.046351	0.0188849	0.10280435	0.027672805	-0.77750736	6.110447	7.6307454	Multitasking_Scroll
13:21:44.839	-0.75180227	5.9832926	7.046351	0.0188849	0.10280435	0.027672805	-0.77750736	6.110447	7.6307454	Multitasking_Scroll
13:21:44.862	-0.75180227	5.9832926	7.046351	0.0188849	0.10280435	0.027672805	-0.77750736	6.110447	7.6307454	Multitasking_Scroll
13:21:44.885	-0.75180227	5.9832926	7.046351	0.0188849	0.10280435	0.027672805	-0.77750736	6.110447	7.6307454	Multitasking_Scroll
13:21:44.908	-0.75180227	5.9832926	7.046351	0.0188849	0.10280435	0.027672805	-0.77750736	6.110447	7.6307454	Multitasking_Scroll
13:21:44.931	-0.75180227	5.9832926	7.046351	0.0188849	0.10280435	0.027672805	-0.77750736	6.110447	7.6307454	Multitasking_Scroll
13:21:44.953	-0.75180227	5.9832926	7.046351	0.0188849	0.10280435	0.027672805	-0.77750736	6.110447	7.6307454	Multitasking_Scroll
13:21:44.975	-0.75180227	5.9832926	7.046351	0.0188849	0.10280435	0.027672805	-0.77750736	6.110447	7.6307454	Multitasking_Scroll
13:21:44.998	-0.81644773	6.079064	7.204373	0.06775412	0.003844175	0.01056858	-0.78815967	6.1625876	7.587596	Multitasking_Scroll
13:21:45.020	-0.81644773	6.079064	7.204373	0.06775412	0.003844175	0.01056858	-0.78815967	6.1625876	7.587596	Multitasking_Scroll
13:21:45.043	-0.81644773	6.079064	7.204373	0.06775412	0.003844175	0.01056858	-0.78815967	6.1625876	7.587596	Multitasking_Scroll
13:21:45.066	-0.81644773	6.079064	7.204373	0.06775412	0.003844175	0.01056858	-0.78815967	6.1625876	7.587596	Multitasking_Scroll
13:21:45.089	-0.81644773	6.079064	7.204373	0.06775412	0.003844175	0.01056858	-0.78815967	6.1625876	7.587596	Multitasking_Scroll
13:21:45.111	-0.81644773	6.079064	7.204373	0.06775412	0.003844175	0.01056858	-0.78815967	6.1625876	7.587596	Multitasking_Scroll
13:21:45.134	-0.81644773	6.079064	7.204373	0.06775412	0.003844175	0.01056858	-0.78815967	6.1625876	7.587596	Multitasking_Scroll
13:21:45.158	-0.81644773	6.079064	7.204373	0.06775412	0.003844175	0.01056858	-0.78815967	6.1625876	7.587596	Multitasking_Scroll
13:21:45.181	-0.6847626	6.0886407	7.326481	0.0030024028	0.025224458	0.020342425	-0.78818333	6.1881604	7.566751	Multitasking_Scroll
13:21:45.204	-0.6847626	6.0886407	7.326481	0.0030024028	0.025224458	0.020342425	-0.78818333	6.1881604	7.566751	Multitasking_Scroll
13:21:45.228	-0.6847626	6.0886407	7.326481	0.0030024028	0.025224458	0.020342425	-0.78818333	6.1881604	7.566751	Multitasking_Scroll
13:21:45.250	-0.6847626	6.0886407	7.326481	0.0030024028	0.025224458	0.020342425	-0.78818333	6.1881604	7.566751	Multitasking_Scroll
13:21:45.273	-0.6847626	6.0886407	7.326481	0.0030024028	0.025224458	0.020342425	-0.78818333	6.1881604	7.566751	Multitasking_Scroll
13:21:45.295	-0.6847626	6.0886407	7.326481	0.0030024028	0.025224458	0.020342425	-0.78818333	6.1881604	7.566751	Multitasking_Scroll
13:21:45.318	-0.6847626	6.0886407	7.326481	0.0030024028	0.025224458	0.020342425	-0.78818333	6.1881604	7.566751	Multitasking_Scroll
13:21:45.341	-0.9505271	5.9042816	7.3647895	0.035989124	-0.007762265	-0.018142086	-0.77769375	6.1993294	7.558696	Multitasking_Scroll
13:21:45.363	-0.9505271	5.9042816	7.3647895	0.035989124	-0.007762265	-0.018142086	-0.77769375	6.1993294	7.558696	Multitasking_Scroll
13:21:45.386	-0.9505271	5.9042816	7.3647895	0.035989124	-0.007762265	-0.018142086	-0.77769375	6.1993294	7.558696	Multitasking_Scroll
13:21:45.409	-0.9505271	5.9042816	7.3647895	0.035989124	-0.007762265	-0.018142086	-0.77769375	6.1993294	7.558696	Multitasking_Scroll
13:21:45.432	-0.9505271	5.9042816	7.3647895	0.035989124	-0.007762265	-0.018142086	-0.77769375	6.1993294	7.558696	Multitasking_Scroll
13:21:45.454	-0.9505271	5.9042816	7.3647895	0.035989124	-0.007762265	-0.018142086	-0.77769375	6.1993294	7.558696	Multitasking_Scroll
13:21:45.477	-0.9505271	5.9042816	7.3647895	0.035989124	-0.007762265	-0.018142086	-0.77769375	6.1993294	7.558696	Multitasking_Scroll
13:21:45.500	-0.9505271	5.9042816	7.3647895	0.035989124	-0.007762265	-0.018142086	-0.77769375	6.1993294	7.558696	Multitasking_Scroll
13:21:45.523	-0.75180227	6.1101894	7.101419	-0.04464509	-0.049301103	0.047220495	-0.745846	6.19663	7.5641136	Multitasking_Scroll
13:21:45.545	-0.75180227	6.1101894	7.101419	-0.04464509	-0.049301103	0.047220495	-0.745846	6.19663	7.5641136	Multitasking_Scroll
13:21:45.565	-0.75180227	6.1101894	7.101419	-0.04464509	-0.049301103	0.047220495	-0.745846	6.19663	7.5641136	Multitasking_Scroll
13:21:45.586	-0.75180227	6.1101894	7.101419	-0.04464509	-0.049301103	0.047220495	-0.745846	6.19663	7.5641136	Multitasking_Scroll
13:21:45.607	-0.75180227	6.1101894	7.101419	-0.04464509	-0.049301103	0.047220495	-0.745846	6.19663	7.5641136	Multitasking_Scroll
13:21:45.627	-0.75180227	6.1101894	7.101419	-0.04464509	-0.049301103	0.047220495	-0.745846	6.19663	7.5641136	Multitasking_Scroll
13:21:45.648	-0.75180227	6.1101894	7.101419	-0.04464509	-0.049301103	0.047220495	-0.745846	6.19663	7.5641136	Multitasking_Scroll
13:21:45.669	-0.75180227	6.1101894	7.101419	-0.04464509	-0.049301103	0.047220495	-0.745846	6.19663	7.5641136	Multitasking_Scroll
13:21:45.692	-0.75180227	6.1101894	7.101419	-0.04464509	-0.049301103	0.047220495	-0.745846	6.19663	7.5641136	Multitasking_Scroll
13:21:45.714	-0.70631105	6.143709	7.190007	0.18442938	0.0948631	0.045387898	-0.72582686	6.183898	7.576469	Multitasking_Scroll
13:21:45.735	-0.70631105	6.143709	7.190007	0.18442938	0.0948631	0.045387898	-0.72582686	6.183898	7.576469	Multitasking_Scroll
13:21:45.758	-0.70631105	6.143709	7.190007	0.18442938	0.0948631	0.045387898	-0.72582686	6.183898	7.576469	Multitasking_Scroll
13:21:45.780	-0.70631105	6.143709	7.190007	0.18442938	0.0948631	0.045387898	-0.72582686	6.183898	7.576469	Multitasking_Scroll
13:21:45.801	-0.70631105	6.143709	7.190007	0.18442938	0.0948631	0.045387898	-0.72582686	6.183898	7.576469	Multitasking_Scroll
13:21:45.825	-0.70631105	6.143709	7.190007	0.18442938	0.0948631	0.045387898	-0.72582686	6.183898	7.576469	Multitasking_Scroll
13:21:45.847	-0.70631105	6.143709	7.190007	0.18442938	0.0948631	0.045387898	-0.72582686	6.183898	7.576469	Multitasking_Scroll
13:21:45.868	-0.70631105	6.143709	7.190007	0.18442938	0.0948631	0.045387898	-0.72582686	6.183898	7.576469	Multitasking_Scroll
13:21:45.892	-0.7398309	6.402291	7.352818	-0.0550298	-0.01997957	0.011179445	-0.72676814	6.3010087	7.4792686	Multitasking_Scroll
13:21:45.913	-0.7398309	6.402291	7.352818	-0.0550298	-0.01997957	0.011179445	-0.72676814	6.3010087	7.4792686	Multitasking_Scroll
13:21:45.939	-0.7398309	6.402291	7.352818	-0.0550298	-0.01997957	0.011179445	-0.72676814	6.3010087	7.4792686	Multitasking_Scroll
13:21:45.974	-0.7398309	6.402291	7.352818	-0.0550298	-0.01997957	0.011179445	-0.72676814	6.3010087	7.4792686	Multitasking_Scroll
13:21:46.008	-0.7398309	6.402291	7.352818	-0.0550298	-0.01997957	0.011179445	-0.72676814	6.3010087	7.4792686	Multitasking_Scroll
13:21:46.041	-0.7398309	6.402291	7.352818	-0.0550298	-0.01997957	0.011179445	-0.72676814	6.3010087	7.4792686	Multitasking_Scroll
13:21:46.062	-0.7134939	6.2275085	7.0367737	0.067143254	0.0056767706	0.081428945	-0.70240116	6.3223205	7.4635916	Multitasking_Scroll
13:21:46.091	-0.7134939	6.2275085	7.0367737	0.067143254	0.0056767706	0.081428945	-0.70240116	6.3223205	7.4635916	Multitasking_Scroll
13:21:46.112	-0.7134939	6.2275085	7.0367737	0.067143254	0.0056767706	0.081428945	-0.70240116	6.3223205	7.4635916	Multitasking_Scroll
13:21:46.132	-0.7134939	6.2275085	7.0367737	0.067143254	0.0056767706	0.081428945	-0.70240116	6.3223205	7.4635916	Multitasking_Scroll
13:21:46.158	-0.7134939	6.2275085	7.0367737	0.067143254	0.0056767706	0.081428945	-0.70240116	6.3223205	7.4635916	Multitasking_Scroll
13:21:46.179	-0.7134939	6.2275085	7.0367737	0.067143254	0.0056767706	0.081428945	-0.70240116	6.3223205	7.4635916	Multitasking_Scroll
13:21:46.200	-0.7134939	6.2275085	7.0367737	0.067143254	0.0056767706	0.081428945	-0.70240116	6.3223205	7.4635916	Multitasking_Scroll
13:21:46.221	-0.7134939	6.2275085	7.0367737	0.067143254	0.0056767706	0.081428945	-0.70240116	6.3223205	7.4635916	Multitasking_Scroll
13:21:46.243	-0.5889916	6.1915946	7.405492	-0.023264803	0.06615243	0.004459927	-0.64494956	6.3756323	7.4233165	Multitasking_Scroll
13:21:46.264	-0.5889916	6.1915946	7.405492	-0.023264803	0.06615243	0.004459927	-0.64494956	6.3756323	7.4233165	Multitasking_Scroll
13:21:46.284	-0.5889916	6.1915946	7.405492	-0.023264803	0.06615243	0.004459927	-0.64494956	6.3756323	7.4233165	Multitasking_Scroll
13:21:46.306	-0.5889916	6.1915946	7.405492	-0.023264803	0.06615243	0.004459927	-0.64494956	6.3756323	7.4233165	Multitasking_Scroll
13:21:46.326	-0.5889916	6.1915946	7.405492	-0.023264803	0.06615243	0.004459927	-0.64494956	6.3756323	7.4233165	Multitasking_Scroll
13:21:46.347	-0.5889916	6.1915946	7.405492	-0.023264803	0.06615243	0.004459927	-0.64494956	6.3756323	7.4233165	Multitasking_Scroll
13:21:46.369	-0.5889916	6.1915946	7.405492	-0.023264803	0.06615243	0.004459927	-0.64494956	6.3756323	7.4233165	Multitasking_Scroll
13:21:46.390	-0.5889916	6.1915946	7.405492	-0.023264803	0.06615243	0.004459927	-0.64494956	6.3756323	7.4233165	Multitasking_Scroll
13:21:46.411	-0.5889916	6.1915946	7.405492	-0.023264803	0.06615243	0.004459927	-0.64494956	6.3756323	7.4233165	Multitasking_Scroll
13:21:46.432	-0.7589851	6.0766697	7.0152254	0.00972192	0.11624338	0.020342425	-0.7178404	6.356126	7.4333506	Multitasking_Scroll
13:21:46.453	-0.7589851	6.0766697	7.0152254	0.00972192	0.11624338	0.020342425	-0.7178404	6.356126	7.4333506	Multitasking_Scroll
13:21:46.476	-0.7589851	6.0766697	7.0152254	0.00972192	0.11624338	0.020342425	-0.7178404	6.356126	7.4333506	Multitasking_Scroll
13:21:46.497	-0.7589851	6.0766697	7.0152254	0.00972192	0.11624338	0.020342425	-0.7178404	6.356126	7.4333506	Multitasking_Scroll
13:21:46.517	-0.7589851	6.0766697	7.0152254	0.00972192	0.11624338	0.020342425	-0.7178404	6.356126	7.4333506	Multitasking_Scroll
13:21:46.538	-0.7589851	6.0766697	7.0152254	0.00972192	0.11624338	0.020342425	-0.7178404	6.356126	7.4333506	Multitasking_Scroll
13:21:46.561	-0.7589851	6.0766697	7.0152254	0.00972192	0.11624338	0.020342425	-0.7178404	6.356126	7.4333506	Multitasking_Scroll
13:21:46.582	-0.7589851	6.0766697	7.0152254	0.00972192	0.11624338	0.020342425	-0.7178404	6.356126	7.4333506	Multitasking_Scroll
13:21:46.603	-0.68236834	6.138921	7.4653487	-0.083740465	-0.07984436	-0.016920356	-0.73421055	6.3029475	7.476904	Multitasking_Scroll
13:21:46.624	-0.68236834	6.138921	7.4653487	-0.083740465	-0.07984436	-0.016920356	-0.73421055	6.3029475	7.476904	Multitasking_Scroll
13:21:46.646	-0.68236834	6.138921	7.4653487	-0.083740465	-0.07984436	-0.016920356	-0.73421055	6.3029475	7.476904	Multitasking_Scroll
13:21:46.667	-0.68236834	6.138921	7.4653487	-0.083740465	-0.07984436	-0.016920356	-0.73421055	6.3029475	7.476904	Multitasking_Scroll
13:21:46.688	-0.68236834	6.138921	7.4653487	-0.083740465	-0.07984436	-0.016920356	-0.73421055	6.3029475	7.476904	Multitasking_Scroll
13:21:46.709	-0.68236834	6.138921	7.4653487	-0.083740465	-0.07984436	-0.016920356	-0.73421055	6.3029475	7.476904	Multitasking_Scroll
13:21:46.730	-0.68236834	6.138921	7.4653487	-0.083740465	-0.07984436	-0.016920356	-0.73421055	6.3029475	7.476904	Multitasking_Scroll
13:21:46.751	-0.68236834	6.138921	7.4653487	-0.083740465	-0.07984436	-0.016920356	-0.73421055	6.3029475	7.476904	Multitasking_Scroll
13:21:46.773	-0.68236834	6.138921	7.4653487	-0.083740465	-0.07984436	-0.016920356	-0.73421055	6.3029475	7.476904	Multitasking_Scroll
13:21:46.796	-0.7398309	6.0311785	7.2594414	0.08363661	0.1052478	0.008735984	-0.80334204	6.2525687	7.5120163	Multitasking_Scroll
13:21:46.818	-0.7398309	6.0311785	7.2594414	0.08363661	0.1052478	0.008735984	-0.80334204	6.2525687	7.5120163	Multitasking_Scroll
13:21:46.839	-0.7398309	6.0311785	7.2594414	0.08363661	0.1052478	0.008735984	-0.80334204	6.2525687	7.5120163	Multitasking_Scroll
13:21:46.862	-0.7398309	6.0311785	7.2594414	0.08363661	0.1052478	0.008735984	-0.80334204	6.2525687	7.5120163	Multitasking_Scroll
13:21:46.884	-0.7398309	6.0311785	7.2594414	0.08363661	0.1052478	0.008735984	-0.80334204	6.2525687	7.5120163	Multitasking_Scroll
13:21:46.905	-0.7398309	6.0311785	7.2594414	0.08363661	0.1052478	0.008735984	-0.80334204	6.2525687	7.5120163	Multitasking_Scroll
13:21:46.926	-0.7398309	6.0311785	7.2594414	0.08363661	0.1052478	0.008735984	-0.80334204	6.2525687	7.5120163	Multitasking_Scroll
13:21:46.961	-0.73743665	6.2322974	7.5491486	-0.066636235	-0.052355427	0.045998763	-0.8253244	6.299126	7.470623	Multitasking_Scroll
13:21:46.995	-0.73743665	6.2322974	7.5491486	-0.066636235	-0.052355427	0.045998763	-0.8253244	6.299126	7.470623	Multitasking_Scroll
13:21:47.029	-0.73743665	6.2322974	7.5491486	-0.066636235	-0.052355427	0.045998763	-0.8253244	6.299126	7.470623	Multitasking_Scroll
13:21:47.062	-0.73743665	6.2322974	7.5491486	-0.066636235	-0.052355427	0.045998763	-0.8253244	6.299126	7.470623	Multitasking_Scroll
13:21:47.083	-0.73743665	6.2322974	7.5491486	-0.066636235	-0.052355427	0.045998763	-0.8253244	6.299126	7.470623	Multitasking_Scroll
13:21:47.112	-0.73743665	6.2322974	7.5491486	-0.066636235	-0.052355427	0.045998763	-0.8253244	6.299126	7.470623	Multitasking_Scroll
13:21:47.132	-0.73743665	6.2322974	7.5491486	-0.066636235	-0.052355427	0.045998763	-0.8253244	6.299126	7.470623	Multitasking_Scroll
13:21:47.162	-0.90024734	6.1532865	7.0774765	0.020717494	-0.032807738	-0.051128812	-0.8123757	6.2790394	7.4889293	Multitasking_Scroll
13:21:47.183	-0.90024734	6.1532865	7.0774765	0.020717494	-0.032807738	-0.051128812	-0.8123757	6.2790394	7.4889293	Multitasking_Scroll
13:21:47.203	-0.90024734	6.1532865	7.0774765	0.020717494	-0.032807738	-0.051128812	-0.8123757	6.2790394	7.4889293	Multitasking_Scroll
13:21:47.224	-0.90024734	6.1532865	7.0774765	0.020717494	-0.032807738	-0.051128812	-0.8123757	6.2790394	7.4889293	Multitasking_Scroll
13:21:47.246	-0.90024734	6.1532865	7.0774765	0.020717494	-0.032807738	-0.051128812	-0.8123757	6.2790394	7.4889293	Multitasking_Scroll
13:21:47.267	-0.90024734	6.1532865	7.0774765	0.020717494	-0.032807738	-0.051128812	-0.8123757	6.2790394	7.4889293	Multitasking_Scroll
13:21:47.288	-0.90024734	6.1532865	7.0774765	0.020717494	-0.032807738	-0.051128812	-0.8123757	6.2790394	7.4889293	Multitasking_Scroll
13:21:47.309	-0.90024734	6.1532865	7.0774765	0.020717494	-0.032807738	-0.051128812	-0.8123757	6.2790394	7.4889293	Multitasking_Scroll
13:21:47.331	-0.8786988	5.995264	7.393521	-0.03364951	0.01483975	0.008125118	-0.8478966	6.236611	7.520378	Multitasking_Scroll
13:21:47.351	-0.8786988	5.995264	7.393521	-0.03364951	0.01483975	0.008125118	-0.8478966	6.236611	7.520378	Multitasking_Scroll
13:21:47.373	-0.8786988	5.995264	7.393521	-0.03364951	0.01483975	0.008125118	-0.8478966	6.236611	7.520378	Multitasking_Scroll
13:21:47.394	-0.8786988	5.995264	7.393521	-0.03364951	0.01483975	0.008125118	-0.8478966	6.236611	7.520378	Multitasking_Scroll
13:21:47.416	-0.8786988	5.995264	7.393521	-0.03364951	0.01483975	0.008125118	-0.8478966	6.236611	7.520378	Multitasking_Scroll
13:21:47.439	-0.8786988	5.995264	7.393521	-0.03364951	0.01483975	0.008125118	-0.8478966	6.236611	7.520378	Multitasking_Scroll
13:21:47.462	-0.8786988	5.995264	7.393521	-0.03364951	0.01483975	0.008125118	-0.8478966	6.236611	7.520378	Multitasking_Scroll
13:21:47.484	-0.8786988	5.995264	7.393521	-0.03364951	0.01483975	0.008125118	-0.8478966	6.236611	7.520378	Multitasking_Scroll
13:21:47.507	-0.7589851	6.0335727	7.2163444	-0.07702094	-0.004097073	0.008735984	-0.85286784	6.20611	7.5450053	Multitasking_Scroll
13:21:47.530	-0.7589851	6.0335727	7.2163444	-0.07702094	-0.004097073	0.008735984	-0.85286784	6.20611	7.5450053	Multitasking_Scroll
13:21:47.552	-0.7589851	6.0335727	7.2163444	-0.07702094	-0.004097073	0.008735984	-0.85286784	6.20611	7.5450053	Multitasking_Scroll
13:21:47.576	-0.7589851	6.0335727	7.2163444	-0.07702094	-0.004097073	0.008735984	-0.85286784	6.20611	7.5450053	Multitasking_Scroll
13:21:47.599	-0.7589851	6.0335727	7.2163444	-0.07702094	-0.004097073	0.008735984	-0.85286784	6.20611	7.5450053	Multitasking_Scroll
13:21:47.622	-0.7589851	6.0335727	7.2163444	-0.07702094	-0.004097073	0.008735984	-0.85286784	6.20611	7.5450053	Multitasking_Scroll
13:21:47.646	-0.7589851	6.0335727	7.2163444	-0.07702094	-0.004097073	0.008735984	-0.85286784	6.20611	7.5450053	Multitasking_Scroll
13:21:47.685	-0.7901107	6.136526	7.1924014	0.042708647	0.039885223	-0.018752953	-0.8851864	6.1717944	7.569396	Multitasking_Scroll
13:21:47.719	-0.7901107	6.136526	7.1924014	0.042708647	0.039885223	-0.018752953	-0.8851864	6.1717944	7.569396	Multitasking_Scroll
13:21:47.752	-0.7901107	6.136526	7.1924014	0.042708647	0.039885223	-0.018752953	-0.8851864	6.1717944	7.569396	Multitasking_Scroll
13:21:47.785	-0.7901107	6.136526	7.1924014	0.042708647	0.039885223	-0.018752953	-0.8851864	6.1717944	7.569396	Multitasking_Scroll
13:21:47.818	-0.7901107	6.136526	7.1924014	0.042708647	0.039885223	-0.018752953	-0.8851864	6.1717944	7.569396	Multitasking_Scroll
13:21:47.852	-0.7901107	6.136526	7.1924014	0.042708647	0.039885223	-0.018752953	-0.8851864	6.1717944	7.569396	Multitasking_Scroll
13:21:47.886	-1.0582695	6.0096297	7.6449194	-0.03120605	0.021559266	0.017288098	-0.9063031	6.1689277	7.5692306	Multitasking_Scroll
13:21:47.918	-1.0582695	6.0096297	7.6449194	-0.03120605	0.021559266	0.017288098	-0.9063031	6.1689277	7.5692306	Multitasking_Scroll
13:21:47.942	-1.0582695	6.0096297	7.6449194	-0.03120605	0.021559266	0.017288098	-0.9063031	6.1689277	7.5692306	Multitasking_Scroll
13:21:47.964	-1.0582695	6.0096297	7.6449194	-0.03120605	0.021559266	0.017288098	-0.9063031	6.1689277	7.5692306	Multitasking_Scroll
13:21:47.986	-1.0582695	6.0096297	7.6449194	-0.03120605	0.021559266	0.017288098	-0.9063031	6.1689277	7.5692306	Multitasking_Scroll
13:21:48.007	-1.0582695	6.0096297	7.6449194	-0.03120605	0.021559266	0.017288098	-0.9063031	6.1689277	7.5692306	Multitasking_Scroll
13:21:48.029	-1.0582695	6.0096297	7.6449194	-0.03120605	0.021559266	0.017288098	-0.9063031	6.1689277	7.5692306	Multitasking_Scroll
13:21:48.051	-0.8356019	5.9713216	7.18043	-0.022043072	0.022780998	-0.0065356474	-0.9051963	6.1773033	7.5625324	Multitasking_Scroll
13:21:48.073	-0.8356019	5.9713216	7.18043	-0.022043072	0.022780998	-0.0065356474	-0.9051963	6.1773033	7.5625324	Multitasking_Scroll
13:21:48.095	-0.8356019	5.9713216	7.18043	-0.022043072	0.022780998	-0.0065356474	-0.9051963	6.1773033	7.5625324	Multitasking_Scroll
13:21:48.117	-0.8356019	5.9713216	7.18043	-0.022043072	0.022780998	-0.0065356474	-0.9051963	6.1773033	7.5625324	Multitasking_Scroll
13:21:48.139	-0.8356019	5.9713216	7.18043	-0.022043072	0.022780998	-0.0065356474	-0.9051963	6.1773033	7.5625324	Multitasking_Scroll
13:21:48.163	-0.8356019	5.9713216	7.18043	-0.022043072	0.022780998	-0.0065356474	-0.9051963	6.1773033	7.5625324	Multitasking_Scroll
13:21:48.186	-0.8356019	5.9713216	7.18043	-0.022043072	0.022780998	-0.0065356474	-0.9051963	6.1773033	7.5625324	Multitasking_Scroll
13:21:48.210	-0.8356019	5.9713216	7.18043	-0.022043072	0.022780998	-0.0065356474	-0.9051963	6.1773033	7.5625324	Multitasking_Scroll
13:21:48.233	-1.0439038	5.906676	7.640131	-0.033038646	0.033776574	-0.003481321	-0.8948563	6.153514	7.583127	Multitasking_Scroll
13:21:48.255	-1.0439038	5.906676	7.640131	-0.033038646	0.033776574	-0.003481321	-0.8948563	6.153514	7.583127	Multitasking_Scroll
13:21:48.280	-1.0439038	5.906676	7.640131	-0.033038646	0.033776574	-0.003481321	-0.8948563	6.153514	7.583127	Multitasking_Scroll
13:21:48.302	-1.0439038	5.906676	7.640131	-0.033038646	0.033776574	-0.003481321	-0.8948563	6.153514	7.583127	Multitasking_Scroll
13:21:48.325	-1.0439038	5.906676	7.640131	-0.033038646	0.033776574	-0.003481321	-0.8948563	6.153514	7.583127	Multitasking_Scroll
13:21:48.348	-1.0439038	5.906676	7.640131	-0.033038646	0.033776574	-0.003481321	-0.8948563	6.153514	7.583127	Multitasking_Scroll
13:21:48.371	-1.0439038	5.906676	7.640131	-0.033038646	0.033776574	-0.003481321	-0.8948563	6.153514	7.583127	Multitasking_Scroll
13:21:48.394	-1.0439038	5.906676	7.640131	-0.033038646	0.033776574	-0.003481321	-0.8948563	6.153514	7.583127	Multitasking_Scroll
13:21:48.418	-0.7541966	5.995264	7.2618356	0.032323934	-0.026088223	0.0014056009	-0.86670935	6.1491833	7.589909	Multitasking_Scroll
13:21:48.493	-0.7541966	5.995264	7.2618356	0.032323934	-0.026088223	0.0014056009	-0.86670935	6.1491833	7.589909	Multitasking_Scroll
13:21:48.547	-0.7541966	5.995264	7.2618356	0.032323934	-0.026088223	0.0014056009	-0.86670935	6.1491833	7.589909	Multitasking_Scroll
13:21:48.572	-0.7541966	5.995264	7.2618356	0.032323934	-0.026088223	0.0014056009	-0.86670935	6.1491833	7.589909	Multitasking_Scroll
13:21:48.594	-0.8667275	5.9042816	7.599428	-0.021432208	-0.020590436	0.016066367	-0.8320783	6.144871	7.597271	Multitasking_Scroll
13:21:48.616	-0.8667275	5.9042816	7.599428	-0.021432208	-0.020590436	0.016066367	-0.8320783	6.144871	7.597271	Multitasking_Scroll
13:21:48.638	-0.8667275	5.9042816	7.599428	-0.021432208	-0.020590436	0.016066367	-0.8320783	6.144871	7.597271	Multitasking_Scroll
13:21:48.659	-0.8667275	5.9042816	7.599428	-0.021432208	-0.020590436	0.016066367	-0.8320783	6.144871	7.597271	Multitasking_Scroll
13:21:48.680	-0.8667275	5.9042816	7.599428	-0.021432208	-0.020590436	0.016066367	-0.8320783	6.144871	7.597271	Multitasking_Scroll
13:21:48.702	-0.8667275	5.9042816	7.599428	-0.021432208	-0.020590436	0.016066367	-0.8320783	6.144871	7.597271	Multitasking_Scroll
13:21:48.723	-0.8667275	5.9042816	7.599428	-0.021432208	-0.020590436	0.016066367	-0.8320783	6.144871	7.597271	Multitasking_Scroll
13:21:48.744	-0.8667275	5.9042816	7.599428	-0.021432208	-0.020590436	0.016066367	-0.8320783	6.144871	7.597271	Multitasking_Scroll
13:21:48.766	-0.818842	5.897099	7.659285	-0.016545285	0.020337535	0.0026273315	-0.7748615	6.107831	7.6331077	Multitasking_Scroll
13:21:48.788	-0.818842	5.897099	7.659285	-0.016545285	0.020337535	0.0026273315	-0.7748615	6.107831	7.6331077	Multitasking_Scroll
13:21:48.811	-0.818842	5.897099	7.659285	-0.016545285	0.020337535	0.0026273315	-0.7748615	6.107831	7.6331077	Multitasking_Scroll
13:21:48.834	-0.818842	5.897099	7.659285	-0.016545285	0.020337535	0.0026273315	-0.7748615	6.107831	7.6331077	Multitasking_Scroll
13:21:48.856	-0.818842	5.897099	7.659285	-0.016545285	0.020337535	0.0026273315	-0.7748615	6.107831	7.6331077	Multitasking_Scroll
13:21:48.879	-0.818842	5.897099	7.659285	-0.016545285	0.020337535	0.0026273315	-0.7748615	6.107831	7.6331077	Multitasking_Scroll
13:21:48.901	-0.818842	5.897099	7.659285	-0.016545285	0.020337535	0.0026273315	-0.7748615	6.107831	7.6331077	Multitasking_Scroll
13:21:48.925	-0.818842	5.897099	7.659285	-0.016545285	0.020337535	0.0026273315	-0.7748615	6.107831	7.6331077	Multitasking_Scroll
13:21:48.948	-0.7709565	6.0072355	7.3839436	-0.0049388455	-0.008983996	0.045387898	-0.7417724	6.093339	7.6479616	Multitasking_Scroll
13:21:48.970	-0.7709565	6.0072355	7.3839436	-0.0049388455	-0.008983996	0.045387898	-0.7417724	6.093339	7.6479616	Multitasking_Scroll
13:21:48.993	-0.7709565	6.0072355	7.3839436	-0.0049388455	-0.008983996	0.045387898	-0.7417724	6.093339	7.6479616	Multitasking_Scroll
13:21:49.016	-0.7709565	6.0072355	7.3839436	-0.0049388455	-0.008983996	0.045387898	-0.7417724	6.093339	7.6479616	Multitasking_Scroll
13:21:49.038	-0.7709565	6.0072355	7.3839436	-0.0049388455	-0.008983996	0.045387898	-0.7417724	6.093339	7.6479616	Multitasking_Scroll
13:21:49.061	-0.7709565	6.0072355	7.3839436	-0.0049388455	-0.008983996	0.045387898	-0.7417724	6.093339	7.6479616	Multitasking_Scroll
13:21:49.084	-0.7709565	6.0072355	7.3839436	-0.0049388455	-0.008983996	0.045387898	-0.7417724	6.093339	7.6479616	Multitasking_Scroll
13:21:49.107	-0.7709565	6.0072355	7.3839436	-0.0049388455	-0.008983996	0.045387898	-0.7417724	6.093339	7.6479616	Multitasking_Scroll
13:21:49.129	-0.5602603	6.0072355	7.3480296	0.0054458636	0.030722246	0.024007615	-0.70818245	6.082278	7.65994	Multitasking_Scroll
13:21:49.154	-0.5602603	6.0072355	7.3480296	0.0054458636	0.030722246	0.024007615	-0.70818245	6.082278	7.65994	Multitasking_Scroll
13:21:49.179	-0.5602603	6.0072355	7.3480296	0.0054458636	0.030722246	0.024007615	-0.70818245	6.082278	7.65994	Multitasking_Scroll
13:21:49.201	-0.5602603	6.0072355	7.3480296	0.0054458636	0.030722246	0.024007615	-0.70818245	6.082278	7.65994	Multitasking_Scroll
13:21:49.222	-0.5602603	6.0072355	7.3480296	0.0054458636	0.030722246	0.024007615	-0.70818245	6.082278	7.65994	Multitasking_Scroll
13:21:49.243	-0.5602603	6.0072355	7.3480296	0.0054458636	0.030722246	0.024007615	-0.70818245	6.082278	7.65994	Multitasking_Scroll
13:21:49.265	-0.5602603	6.0072355	7.3480296	0.0054458636	0.030722246	0.024007615	-0.70818245	6.082278	7.65994	Multitasking_Scroll
13:21:49.286	-0.5602603	6.0072355	7.3480296	0.0054458636	0.030722246	0.024007615	-0.70818245	6.082278	7.65994	Multitasking_Scroll
13:21:49.309	-0.818842	5.906676	7.5252056	0.017663168	-0.012038321	-0.0102008395	-0.72245944	6.097859	7.6462092	Multitasking_Scroll
13:21:49.331	-0.818842	5.906676	7.5252056	0.017663168	-0.012038321	-0.0102008395	-0.72245944	6.097859	7.6462092	Multitasking_Scroll
13:21:49.352	-0.818842	5.906676	7.5252056	0.017663168	-0.012038321	-0.0102008395	-0.72245944	6.097859	7.6462092	Multitasking_Scroll
13:21:49.376	-0.818842	5.906676	7.5252056	0.017663168	-0.012038321	-0.0102008395	-0.72245944	6.097859	7.6462092	Multitasking_Scroll
13:21:49.398	-0.818842	5.906676	7.5252056	0.017663168	-0.012038321	-0.0102008395	-0.72245944	6.097859	7.6462092	Multitasking_Scroll
13:21:49.420	-0.818842	5.906676	7.5252056	0.017663168	-0.012038321	-0.0102008395	-0.72245944	6.097859	7.6462092	Multitasking_Scroll
13:21:49.443	-0.818842	5.906676	7.5252056	0.017663168	-0.012038321	-0.0102008395	-0.72245944	6.097859	7.6462092	Multitasking_Scroll
13:21:49.465	-0.818842	5.906676	7.5252056	0.017663168	-0.012038321	-0.0102008395	-0.72245944	6.097859	7.6462092	Multitasking_Scroll
13:21:49.488	-0.6847626	5.9880815	7.4030976	-0.007993172	0.031943977	0.031948864	-0.7192528	6.100624	7.6443033	Multitasking_Scroll
13:21:49.510	-0.6847626	5.9880815	7.4030976	-0.007993172	0.031943977	0.031948864	-0.7192528	6.100624	7.6443033	Multitasking_Scroll
13:21:49.533	-0.6847626	5.9880815	7.4030976	-0.007993172	0.031943977	0.031948864	-0.7192528	6.100624	7.6443033	Multitasking_Scroll
13:21:49.556	-0.6847626	5.9880815	7.4030976	-0.007993172	0.031943977	0.031948864	-0.7192528	6.100624	7.6443033	Multitasking_Scroll
13:21:49.579	-0.6847626	5.9880815	7.4030976	-0.007993172	0.031943977	0.031948864	-0.7192528	6.100624	7.6443033	Multitasking_Scroll
13:21:49.602	-0.6847626	5.9880815	7.4030976	-0.007993172	0.031943977	0.031948864	-0.7192528	6.100624	7.6443033	Multitasking_Scroll
13:21:49.625	-0.6847626	5.9880815	7.4030976	-0.007993172	0.031943977	0.031948864	-0.7192528	6.100624	7.6443033	Multitasking_Scroll
13:21:49.647	-0.6847626	5.9880815	7.4030976	-0.007993172	0.031943977	0.031948864	-0.7192528	6.100624	7.6443033	Multitasking_Scroll
13:21:49.670	-0.6273	5.89231	7.5228114	0.028047878	-0.001042747	0.0032381967	-0.7085738	6.083793	7.658705	Multitasking_Scroll
13:21:49.693	-0.6273	5.89231	7.5228114	0.028047878	-0.001042747	0.0032381967	-0.7085738	6.083793	7.658705	Multitasking_Scroll
13:21:49.716	-0.6273	5.89231	7.5228114	0.028047878	-0.001042747	0.0032381967	-0.7085738	6.083793	7.658705	Multitasking_Scroll
13:21:49.739	-0.6273	5.89231	7.5228114	0.028047878	-0.001042747	0.0032381967	-0.7085738	6.083793	7.658705	Multitasking_Scroll
13:21:49.761	-0.6273	5.89231	7.5228114	0.028047878	-0.001042747	0.0032381967	-0.7085738	6.083793	7.658705	Multitasking_Scroll
13:21:49.784	-0.6273	5.89231	7.5228114	0.028047878	-0.001042747	0.0032381967	-0.7085738	6.083793	7.658705	Multitasking_Scroll
13:21:49.807	-0.6273	5.89231	7.5228114	0.028047878	-0.001042747	0.0032381967	-0.7085738	6.083793	7.658705	Multitasking_Scroll
13:21:49.830	-0.6273	5.89231	7.5228114	0.028047878	-0.001042747	0.0032381967	-0.7085738	6.083793	7.658705	Multitasking_Scroll
13:21:49.853	-0.5602603	5.9856873	7.5036573	0.0072784596	-0.001042747	0.016677232	-0.6873862	6.0976167	7.649636	Multitasking_Scroll
13:21:49.876	-0.5602603	5.9856873	7.5036573	0.0072784596	-0.001042747	0.016677232	-0.6873862	6.0976167	7.649636	Multitasking_Scroll
13:21:49.898	-0.5602603	5.9856873	7.5036573	0.0072784596	-0.001042747	0.016677232	-0.6873862	6.0976167	7.649636	Multitasking_Scroll
13:21:49.921	-0.5602603	5.9856873	7.5036573	0.0072784596	-0.001042747	0.016677232	-0.6873862	6.0976167	7.649636	Multitasking_Scroll
13:21:49.944	-0.5602603	5.9856873	7.5036573	0.0072784596	-0.001042747	0.016677232	-0.6873862	6.0976167	7.649636	Multitasking_Scroll
13:21:49.966	-0.5602603	5.9856873	7.5036573	0.0072784596	-0.001042747	0.016677232	-0.6873862	6.0976167	7.649636	Multitasking_Scroll
13:21:49.989	-0.5602603	5.9856873	7.5036573	0.0072784596	-0.001042747	0.016677232	-0.6873862	6.0976167	7.649636	Multitasking_Scroll
13:21:50.012	-0.5602603	5.9856873	7.5036573	0.0072784596	-0.001042747	0.016677232	-0.6873862	6.0976167	7.649636	Multitasking_Scroll
13:21:50.035	-0.7901107	5.8611846	7.4533772	0.017052304	-0.00043188172	-0.030359393	-0.703838	6.1088705	7.6391497	Multitasking_Scroll
13:21:50.058	-0.7901107	5.8611846	7.4533772	0.017052304	-0.00043188172	-0.030359393	-0.703838	6.1088705	7.6391497	Multitasking_Scroll
13:21:50.081	-0.7901107	5.8611846	7.4533772	0.017052304	-0.00043188172	-0.030359393	-0.703838	6.1088705	7.6391497	Multitasking_Scroll
13:21:50.103	-0.7901107	5.8611846	7.4533772	0.017052304	-0.00043188172	-0.030359393	-0.703838	6.1088705	7.6391497	Multitasking_Scroll
13:21:50.125	-0.7901107	5.8611846	7.4533772	0.017052304	-0.00043188172	-0.030359393	-0.703838	6.1088705	7.6391497	Multitasking_Scroll
13:21:50.148	-0.7901107	5.8611846	7.4533772	0.017052304	-0.00043188172	-0.030359393	-0.703838	6.1088705	7.6391497	Multitasking_Scroll
13:21:50.171	-0.7901107	5.8611846	7.4533772	0.017052304	-0.00043188172	-0.030359393	-0.703838	6.1088705	7.6391497	Multitasking_Scroll
13:21:50.193	-0.7901107	5.8611846	7.4533772	0.017052304	-0.00043188172	-0.030359393	-0.703838	6.1088705	7.6391497	Multitasking_Scroll
13:21:50.216	-1.0462981	6.055121	6.8332605	0.14899918	-0.016314378	-0.02547247	-0.73265594	6.165028	7.5911794	Multitasking_Scroll
13:21:50.238	-1.0462981	6.055121	6.8332605	0.14899918	-0.016314378	-0.02547247	-0.73265594	6.165028	7.5911794	Multitasking_Scroll
13:21:50.261	-1.0462981	6.055121	6.8332605	0.14899918	-0.016314378	-0.02547247	-0.73265594	6.165028	7.5911794	Multitasking_Scroll
13:21:50.284	-1.0462981	6.055121	6.8332605	0.14899918	-0.016314378	-0.02547247	-0.73265594	6.165028	7.5911794	Multitasking_Scroll
13:21:50.307	-1.0462981	6.055121	6.8332605	0.14899918	-0.016314378	-0.02547247	-0.73265594	6.165028	7.5911794	Multitasking_Scroll
13:21:50.330	-1.0462981	6.055121	6.8332605	0.14899918	-0.016314378	-0.02547247	-0.73265594	6.165028	7.5911794	Multitasking_Scroll
13:21:50.352	-1.0462981	6.055121	6.8332605	0.14899918	-0.016314378	-0.02547247	-0.73265594	6.165028	7.5911794	Multitasking_Scroll
13:21:50.373	-1.0462981	6.055121	6.8332605	0.14899918	-0.016314378	-0.02547247	-0.73265594	6.165028	7.5911794	Multitasking_Scroll
13:21:50.393	-0.7709565	6.100612	7.0439563	0.12395372	0.105858676	0.047220495	-0.779142	6.1951604	7.56196	Multitasking_Scroll
13:21:50.414	-0.7709565	6.100612	7.0439563	0.12395372	0.105858676	0.047220495	-0.779142	6.1951604	7.56196	Multitasking_Scroll
13:21:50.435	-0.7709565	6.100612	7.0439563	0.12395372	0.105858676	0.047220495	-0.779142	6.1951604	7.56196	Multitasking_Scroll
13:21:50.455	-0.7709565	6.100612	7.0439563	0.12395372	0.105858676	0.047220495	-0.779142	6.1951604	7.56196	Multitasking_Scroll
13:21:50.477	-0.7709565	6.100612	7.0439563	0.12395372	0.105858676	0.047220495	-0.779142	6.1951604	7.56196	Multitasking_Scroll
13:21:50.500	-0.7709565	6.100612	7.0439563	0.12395372	0.105858676	0.047220495	-0.779142	6.1951604	7.56196	Multitasking_Scroll
13:21:50.522	-0.7709565	6.100612	7.0439563	0.12395372	0.105858676	0.047220495	-0.779142	6.1951604	7.56196	Multitasking_Scroll
13:21:50.545	-0.7709565	6.100612	7.0439563	0.12395372	0.105858676	0.047220495	-0.779142	6.1951604	7.56196	Multitasking_Scroll
13:21:50.567	-0.65842557	6.081458	7.326481	-0.072134025	-0.0022644775	0.049053088	-0.75349087	6.2217536	7.5427003	Multitasking_Scroll
13:21:50.588	-0.65842557	6.081458	7.326481	-0.072134025	-0.0022644775	0.049053088	-0.75349087	6.2217536	7.5427003	Multitasking_Scroll
13:21:50.612	-0.65842557	6.081458	7.326481	-0.072134025	-0.0022644775	0.049053088	-0.75349087	6.2217536	7.5427003	Multitasking_Scroll
13:21:50.633	-0.65842557	6.081458	7.326481	-0.072134025	-0.0022644775	0.049053088	-0.75349087	6.2217536	7.5427003	Multitasking_Scroll
13:21:50.655	-0.65842557	6.081458	7.326481	-0.072134025	-0.0022644775	0.049053088	-0.75349087	6.2217536	7.5427003	Multitasking_Scroll
13:21:50.678	-0.65842557	6.081458	7.326481	-0.072134025	-0.0022644775	0.049053088	-0.75349087	6.2217536	7.5427003	Multitasking_Scroll
13:21:50.699	-0.65842557	6.081458	7.326481	-0.072134025	-0.0022644775	0.049053088	-0.75349087	6.2217536	7.5427003	Multitasking_Scroll
13:21:50.721	-0.65842557	6.081458	7.326481	-0.072134025	-0.0022644775	0.049053088	-0.75349087	6.2217536	7.5427003	Multitasking_Scroll
13:21:50.742	-0.8044763	5.99287	7.450983	-0.011047497	-0.03830553	-0.05357227	-0.72468835	6.1907797	7.570958	Multitasking_Scroll
13:21:50.763	-0.8044763	5.99287	7.450983	-0.011047497	-0.03830553	-0.05357227	-0.72468835	6.1907797	7.570958	Multitasking_Scroll
13:21:50.784	-0.8044763	5.99287	7.450983	-0.011047497	-0.03830553	-0.05357227	-0.72468835	6.1907797	7.570958	Multitasking_Scroll
13:21:50.805	-0.8044763	5.99287	7.450983	-0.011047497	-0.03830553	-0.05357227	-0.72468835	6.1907797	7.570958	Multitasking_Scroll
13:21:50.827	-0.8044763	5.99287	7.450983	-0.011047497	-0.03830553	-0.05357227	-0.72468835	6.1907797	7.570958	Multitasking_Scroll
13:21:50.848	-0.8044763	5.99287	7.450983	-0.011047497	-0.03830553	-0.05357227	-0.72468835	6.1907797	7.570958	Multitasking_Scroll
13:21:50.870	-0.8044763	5.99287	7.450983	-0.011047497	-0.03830553	-0.05357227	-0.72468835	6.1907797	7.570958	Multitasking_Scroll
13:21:50.891	-0.8044763	5.99287	7.450983	-0.011047497	-0.03830553	-0.05357227	-0.72468835	6.1907797	7.570958	Multitasking_Scroll
13:21:50.912	-0.8044763	5.99287	7.450983	-0.011047497	-0.03830553	-0.05357227	-0.72468835	6.1907797	7.570958	Multitasking_Scroll
13:21:50.934	-0.723071	6.119766	7.1373334	-0.003717115	-0.012649187	0.0148446355	-0.7439567	6.2211905	7.5441146	Multitasking_Scroll
13:21:50.955	-0.723071	6.119766	7.1373334	-0.003717115	-0.012649187	0.0148446355	-0.7439567	6.2211905	7.5441146	Multitasking_Scroll
13:21:50.976	-0.723071	6.119766	7.1373334	-0.003717115	-0.012649187	0.0148446355	-0.7439567	6.2211905	7.5441146	Multitasking_Scroll
13:21:50.998	-0.723071	6.119766	7.1373334	-0.003717115	-0.012649187	0.0148446355	-0.7439567	6.2211905	7.5441146	Multitasking_Scroll
13:21:51.019	-0.723071	6.119766	7.1373334	-0.003717115	-0.012649187	0.0148446355	-0.7439567	6.2211905	7.5441146	Multitasking_Scroll
13:21:51.041	-0.723071	6.119766	7.1373334	-0.003717115	-0.012649187	0.0148446355	-0.7439567	6.2211905	7.5441146	Multitasking_Scroll
13:21:51.062	-0.723071	6.119766	7.1373334	-0.003717115	-0.012649187	0.0148446355	-0.7439567	6.2211905	7.5441146	Multitasking_Scroll
13:21:51.097	-0.723071	6.119766	7.1373334	-0.003717115	-0.012649187	0.0148446355	-0.7439567	6.2211905	7.5441146	Multitasking_Scroll
13:21:51.129	-0.76137936	6.143709	7.2953553	0.004224133	0.010563693	0.042333573	-0.7420465	6.2224874	7.543232	Multitasking_Scroll
13:21:51.163	-0.76137936	6.143709	7.2953553	0.004224133	0.010563693	0.042333573	-0.7420465	6.2224874	7.543232	Multitasking_Scroll
13:21:51.197	-0.76137936	6.143709	7.2953553	0.004224133	0.010563693	0.042333573	-0.7420465	6.2224874	7.543232	Multitasking_Scroll
13:21:51.230	-0.76137936	6.143709	7.2953553	0.004224133	0.010563693	0.042333573	-0.7420465	6.2224874	7.543232	Multitasking_Scroll
13:21:51.263	-0.76137936	6.143709	7.2953553	0.004224133	0.010563693	0.042333573	-0.7420465	6.2224874	7.543232	Multitasking_Scroll
13:21:51.298	-0.88109314	5.9904757	7.3647895	0.015219707	0.01728321	0.003849062	-0.7286941	6.2354345	7.533834	Multitasking_Scroll
13:21:51.332	-0.88109314	5.9904757	7.3647895	0.015219707	0.01728321	0.003849062	-0.7286941	6.2354345	7.533834	Multitasking_Scroll
13:21:51.354	-0.88109314	5.9904757	7.3647895	0.015219707	0.01728321	0.003849062	-0.7286941	6.2354345	7.533834	Multitasking_Scroll
13:21:51.376	-0.88109314	5.9904757	7.3647895	0.015219707	0.01728321	0.003849062	-0.7286941	6.2354345	7.533834	Multitasking_Scroll
13:21:51.399	-0.88109314	5.9904757	7.3647895	0.015219707	0.01728321	0.003849062	-0.7286941	6.2354345	7.533834	Multitasking_Scroll
13:21:51.421	-0.88109314	5.9904757	7.3647895	0.015219707	0.01728321	0.003849062	-0.7286941	6.2354345	7.533834	Multitasking_Scroll
13:21:51.444	-0.88109314	5.9904757	7.3647895	0.015219707	0.01728321	0.003849062	-0.7286941	6.2354345	7.533834	Multitasking_Scroll
13:21:51.466	-0.81165916	5.9665327	7.1971903	0.05614768	-0.017536107	0.01301204	-0.7222748	6.2468405	7.525001	Multitasking_Scroll
13:21:51.489	-0.81165916	5.9665327	7.1971903	0.05614768	-0.017536107	0.01301204	-0.7222748	6.2468405	7.525001	Multitasking_Scroll
13:21:51.512	-0.81165916	5.9665327	7.1971903	0.05614768	-0.017536107	0.01301204	-0.7222748	6.2468405	7.525001	Multitasking_Scroll
13:21:51.535	-0.81165916	5.9665327	7.1971903	0.05614768	-0.017536107	0.01301204	-0.7222748	6.2468405	7.525001	Multitasking_Scroll
13:21:51.558	-0.81165916	5.9665327	7.1971903	0.05614768	-0.017536107	0.01301204	-0.7222748	6.2468405	7.525001	Multitasking_Scroll
13:21:51.579	-0.81165916	5.9665327	7.1971903	0.05614768	-0.017536107	0.01301204	-0.7222748	6.2468405	7.525001	Multitasking_Scroll
13:21:51.601	-0.81165916	5.9665327	7.1971903	0.05614768	-0.017536107	0.01301204	-0.7222748	6.2468405	7.525001	Multitasking_Scroll
13:21:51.622	-0.81165916	5.9665327	7.1971903	0.05614768	-0.017536107	0.01301204	-0.7222748	6.2468405	7.525001	Multitasking_Scroll
13:21:51.644	-0.5123748	6.22272	7.2762012	0.02132836	0.022170132	0.059437796	-0.68655145	6.273732	7.505948	Multitasking_Scroll
13:21:51.667	-0.5123748	6.22272	7.2762012	0.02132836	0.022170132	0.059437796	-0.68655145	6.273732	7.505948	Multitasking_Scroll
13:21:51.690	-0.5123748	6.22272	7.2762012	0.02132836	0.022170132	0.059437796	-0.68655145	6.273732	7.505948	Multitasking_Scroll
13:21:51.712	-0.5123748	6.22272	7.2762012	0.02132836	0.022170132	0.059437796	-0.68655145	6.273732	7.505948	Multitasking_Scroll
13:21:51.734	-0.5123748	6.22272	7.2762012	0.02132836	0.022170132	0.059437796	-0.68655145	6.273732	7.505948	Multitasking_Scroll
13:21:51.756	-0.5123748	6.22272	7.2762012	0.02132836	0.022170132	0.059437796	-0.68655145	6.273732	7.505948	Multitasking_Scroll
13:21:51.779	-0.5123748	6.22272	7.2762012	0.02132836	0.022170132	0.059437796	-0.68655145	6.273732	7.505948	Multitasking_Scroll
13:21:51.802	-0.5123748	6.22272	7.2762012	0.02132836	0.022170132	0.059437796	-0.68655145	6.273732	7.505948	Multitasking_Scroll
13:21:51.825	-0.52674043	6.055121	7.312115	0.025604416	-0.06762706	-0.091445915	-0.67050654	6.311417	7.4757476	Multitasking_Scroll
13:21:51.847	-0.52674043	6.055121	7.312115	0.025604416	-0.06762706	-0.091445915	-0.67050654	6.311417	7.4757476	Multitasking_Scroll
13:21:51.870	-0.52674043	6.055121	7.312115	0.025604416	-0.06762706	-0.091445915	-0.67050654	6.311417	7.4757476	Multitasking_Scroll
13:21:51.893	-0.52674043	6.055121	7.312115	0.025604416	-0.06762706	-0.091445915	-0.67050654	6.311417	7.4757476	Multitasking_Scroll
13:21:51.916	-0.52674043	6.055121	7.312115	0.025604416	-0.06762706	-0.091445915	-0.67050654	6.311417	7.4757476	Multitasking_Scroll
13:21:51.938	-0.52674043	6.055121	7.312115	0.025604416	-0.06762706	-0.091445915	-0.67050654	6.311417	7.4757476	Multitasking_Scroll
13:21:51.963	-0.52674043	6.055121	7.312115	0.025604416	-0.06762706	-0.091445915	-0.67050654	6.311417	7.4757476	Multitasking_Scroll
13:21:51.986	-0.52674043	6.055121	7.312115	0.025604416	-0.06762706	-0.091445915	-0.67050654	6.311417	7.4757476	Multitasking_Scroll
13:21:52.011	-1.0965779	6.1054006	7.1828246	0.048817296	0.04538301	0.01056858	-0.7059588	6.30326	7.4793606	Multitasking_Scroll
13:21:52.034	-1.0965779	6.1054006	7.1828246	0.048817296	0.04538301	0.01056858	-0.7059588	6.30326	7.4793606	Multitasking_Scroll
13:21:52.056	-1.0965779	6.1054006	7.1828246	0.048817296	0.04538301	0.01056858	-0.7059588	6.30326	7.4793606	Multitasking_Scroll
13:21:52.078	-1.0965779	6.1054006	7.1828246	0.048817296	0.04538301	0.01056858	-0.7059588	6.30326	7.4793606	Multitasking_Scroll
13:21:52.100	-1.0965779	6.1054006	7.1828246	0.048817296	0.04538301	0.01056858	-0.7059588	6.30326	7.4793606	Multitasking_Scroll
13:21:52.122	-1.0965779	6.1054006	7.1828246	0.048817296	0.04538301	0.01056858	-0.7059588	6.30326	7.4793606	Multitasking_Scroll
13:21:52.144	-1.0965779	6.1054006	7.1828246	0.048817296	0.04538301	0.01056858	-0.7059588	6.30326	7.4793606	Multitasking_Scroll
13:21:52.167	-1.0965779	6.1054006	7.1828246	0.048817296	0.04538301	0.01056858	-0.7059588	6.30326	7.4793606	Multitasking_Scroll
13:21:52.190	-0.46927786	6.1915946	7.3169036	-0.014101824	-0.08350955	-0.091445915	-0.7074733	6.3337274	7.453436	Multitasking_Scroll
13:21:52.212	-0.46927786	6.1915946	7.3169036	-0.014101824	-0.08350955	-0.091445915	-0.7074733	6.3337274	7.453436	Multitasking_Scroll
13:21:52.235	-0.46927786	6.1915946	7.3169036	-0.014101824	-0.08350955	-0.091445915	-0.7074733	6.3337274	7.453436	Multitasking_Scroll
13:21:52.257	-0.46927786	6.1915946	7.3169036	-0.014101824	-0.08350955	-0.091445915	-0.7074733	6.3337274	7.453436	Multitasking_Scroll
13:21:52.279	-0.46927786	6.1915946	7.3169036	-0.014101824	-0.08350955	-0.091445915	-0.7074733	6.3337274	7.453436	Multitasking_Scroll
13:21:52.301	-0.46927786	6.1915946	7.3169036	-0.014101824	-0.08350955	-0.091445915	-0.7074733	6.3337274	7.453436	Multitasking_Scroll
13:21:52.324	-0.46927786	6.1915946	7.3169036	-0.014101824	-0.08350955	-0.091445915	-0.7074733	6.3337274	7.453436	Multitasking_Scroll
13:21:52.347	-0.46927786	6.1915946	7.3169036	-0.014101824	-0.08350955	-0.091445915	-0.7074733	6.3337274	7.453436	Multitasking_Scroll
13:21:52.370	-0.9122187	6.136526	7.3767605	-0.003717115	-0.016314378	-0.06762217	-0.7382584	6.3475895	7.43864	Multitasking_Scroll
13:21:52.393	-0.9122187	6.136526	7.3767605	-0.003717115	-0.016314378	-0.06762217	-0.7382584	6.3475895	7.43864	Multitasking_Scroll
13:21:52.416	-0.9122187	6.136526	7.3767605	-0.003717115	-0.016314378	-0.06762217	-0.7382584	6.3475895	7.43864	Multitasking_Scroll
13:21:52.438	-0.9122187	6.136526	7.3767605	-0.003717115	-0.016314378	-0.06762217	-0.7382584	6.3475895	7.43864	Multitasking_Scroll
13:21:52.461	-0.9122187	6.136526	7.3767605	-0.003717115	-0.016314378	-0.06762217	-0.7382584	6.3475895	7.43864	Multitasking_Scroll
13:21:52.483	-0.9122187	6.136526	7.3767605	-0.003717115	-0.016314378	-0.06762217	-0.7382584	6.3475895	7.43864	Multitasking_Scroll
13:21:52.506	-0.9122187	6.136526	7.3767605	-0.003717115	-0.016314378	-0.06762217	-0.7382584	6.3475895	7.43864	Multitasking_Scroll
13:21:52.529	-0.9122187	6.136526	7.3767605	-0.003717115	-0.016314378	-0.06762217	-0.7382584	6.3475895	7.43864	Multitasking_Scroll
13:21:52.551	-0.72546524	6.2251143	6.9481854	0.015830573	-0.033418607	-0.018752953	-0.7611932	6.3510656	7.433361	Multitasking_Scroll
13:21:52.573	-0.72546524	6.2251143	6.9481854	0.015830573	-0.033418607	-0.018752953	-0.7611932	6.3510656	7.433361	Multitasking_Scroll
13:21:52.597	-0.72546524	6.2251143	6.9481854	0.015830573	-0.033418607	-0.018752953	-0.7611932	6.3510656	7.433361	Multitasking_Scroll
13:21:52.619	-0.72546524	6.2251143	6.9481854	0.015830573	-0.033418607	-0.018752953	-0.7611932	6.3510656	7.433361	Multitasking_Scroll
13:21:52.642	-0.72546524	6.2251143	6.9481854	0.015830573	-0.033418607	-0.018752953	-0.7611932	6.3510656	7.433361	Multitasking_Scroll
13:21:52.665	-0.72546524	6.2251143	6.9481854	0.015830573	-0.033418607	-0.018752953	-0.7611932	6.3510656	7.433361	Multitasking_Scroll
13:21:52.688	-0.72546524	6.2251143	6.9481854	0.015830573	-0.033418607	-0.018752953	-0.7611932	6.3510656	7.433361	Multitasking_Scroll
13:21:52.711	-0.72546524	6.2251143	6.9481854	0.015830573	-0.033418607	-0.018752953	-0.7611932	6.3510656	7.433361	Multitasking_Scroll
13:21:52.734	-0.6847626	6.167652	7.3671837	0.020717494	-0.08045523	-0.117713116	-0.7611555	6.3442388	7.4391923	Multitasking_Scroll
13:21:52.756	-0.6847626	6.167652	7.3671837	0.020717494	-0.08045523	-0.117713116	-0.7611555	6.3442388	7.4391923	Multitasking_Scroll
13:21:52.778	-0.6847626	6.167652	7.3671837	0.020717494	-0.08045523	-0.117713116	-0.7611555	6.3442388	7.4391923	Multitasking_Scroll
13:21:52.801	-0.6847626	6.167652	7.3671837	0.020717494	-0.08045523	-0.117713116	-0.7611555	6.3442388	7.4391923	Multitasking_Scroll
13:21:52.824	-0.6847626	6.167652	7.3671837	0.020717494	-0.08045523	-0.117713116	-0.7611555	6.3442388	7.4391923	Multitasking_Scroll
13:21:52.847	-0.6847626	6.167652	7.3671837	0.020717494	-0.08045523	-0.117713116	-0.7611555	6.3442388	7.4391923	Multitasking_Scroll
13:21:52.869	-0.6847626	6.167652	7.3671837	0.020717494	-0.08045523	-0.117713116	-0.7611555	6.3442388	7.4391923	Multitasking_Scroll
13:21:52.891	-0.6847626	6.167652	7.3671837	0.020717494	-0.08045523	-0.117713116	-0.7611555	6.3442388	7.4391923	Multitasking_Scroll
13:21:52.914	-0.96489275	6.284971	7.0607166	0.011554516	-0.08045523	-0.05907006	-0.78471714	6.3595433	7.423665	Multitasking_Scroll
13:21:52.937	-0.96489275	6.284971	7.0607166	0.011554516	-0.08045523	-0.05907006	-0.78471714	6.3595433	7.423665	Multitasking_Scroll
13:21:52.959	-0.96489275	6.284971	7.0607166	0.011554516	-0.08045523	-0.05907006	-0.78471714	6.3595433	7.423665	Multitasking_Scroll
13:21:52.982	-0.96489275	6.284971	7.0607166	0.011554516	-0.08045523	-0.05907006	-0.78471714	6.3595433	7.423665	Multitasking_Scroll
13:21:53.004	-0.96489275	6.284971	7.0607166	0.011554516	-0.08045523	-0.05907006	-0.78471714	6.3595433	7.423665	Multitasking_Scroll
13:21:53.027	-0.96489275	6.284971	7.0607166	0.011554516	-0.08045523	-0.05907006	-0.78471714	6.3595433	7.423665	Multitasking_Scroll
13:21:53.050	-0.96489275	6.284971	7.0607166	0.011554516	-0.08045523	-0.05907006	-0.78471714	6.3595433	7.423665	Multitasking_Scroll
13:21:53.072	-0.96489275	6.284971	7.0607166	0.011554516	-0.08045523	-0.05907006	-0.78471714	6.3595433	7.423665	Multitasking_Scroll
13:21:53.094	-0.68715686	6.265817	7.2881727	0.038432587	-0.056631483	-0.067011304	-0.7803145	6.358206	7.4252696	Multitasking_Scroll
13:21:53.117	-0.68715686	6.265817	7.2881727	0.038432587	-0.056631483	-0.067011304	-0.7803145	6.358206	7.4252696	Multitasking_Scroll
13:21:53.140	-0.68715686	6.265817	7.2881727	0.038432587	-0.056631483	-0.067011304	-0.7803145	6.358206	7.4252696	Multitasking_Scroll
13:21:53.163	-0.68715686	6.265817	7.2881727	0.038432587	-0.056631483	-0.067011304	-0.7803145	6.358206	7.4252696	Multitasking_Scroll
13:21:53.186	-0.68715686	6.265817	7.2881727	0.038432587	-0.056631483	-0.067011304	-0.7803145	6.358206	7.4252696	Multitasking_Scroll
13:21:53.208	-0.68715686	6.265817	7.2881727	0.038432587	-0.056631483	-0.067011304	-0.7803145	6.358206	7.4252696	Multitasking_Scroll
13:21:53.231	-0.68715686	6.265817	7.2881727	0.038432587	-0.056631483	-0.067011304	-0.7803145	6.358206	7.4252696	Multitasking_Scroll
13:21:53.254	-0.68715686	6.265817	7.2881727	0.038432587	-0.056631483	-0.067011304	-0.7803145	6.358206	7.4252696	Multitasking_Scroll
13:21:53.277	-0.9888355	6.1915946	7.0607166	-0.007993172	-0.05846408	-0.0016487252	-0.81277126	6.3712044	7.4106293	Multitasking_Scroll
13:21:53.300	-0.9888355	6.1915946	7.0607166	-0.007993172	-0.05846408	-0.0016487252	-0.81277126	6.3712044	7.4106293	Multitasking_Scroll
13:21:53.322	-0.9888355	6.1915946	7.0607166	-0.007993172	-0.05846408	-0.0016487252	-0.81277126	6.3712044	7.4106293	Multitasking_Scroll
13:21:53.345	-0.9888355	6.1915946	7.0607166	-0.007993172	-0.05846408	-0.0016487252	-0.81277126	6.3712044	7.4106293	Multitasking_Scroll
13:21:53.368	-0.9888355	6.1915946	7.0607166	-0.007993172	-0.05846408	-0.0016487252	-0.81277126	6.3712044	7.4106293	Multitasking_Scroll
13:21:53.390	-0.9888355	6.1915946	7.0607166	-0.007993172	-0.05846408	-0.0016487252	-0.81277126	6.3712044	7.4106293	Multitasking_Scroll
13:21:53.412	-0.9888355	6.1915946	7.0607166	-0.007993172	-0.05846408	-0.0016487252	-0.81277126	6.3712044	7.4106293	Multitasking_Scroll
13:21:53.434	-0.9888355	6.1915946	7.0607166	-0.007993172	-0.05846408	-0.0016487252	-0.81277126	6.3712044	7.4106293	Multitasking_Scroll
13:21:53.457	-0.81644773	6.177229	7.4174633	-0.02631913	-0.010205725	0.033170592	-0.8343866	6.3706274	7.408728	Multitasking_Scroll
13:21:53.479	-0.81644773	6.177229	7.4174633	-0.02631913	-0.010205725	0.033170592	-0.8343866	6.3706274	7.408728	Multitasking_Scroll
13:21:53.502	-0.81644773	6.177229	7.4174633	-0.02631913	-0.010205725	0.033170592	-0.8343866	6.3706274	7.408728	Multitasking_Scroll
13:21:53.525	-0.81644773	6.177229	7.4174633	-0.02631913	-0.010205725	0.033170592	-0.8343866	6.3706274	7.408728	Multitasking_Scroll
13:21:53.548	-0.81644773	6.177229	7.4174633	-0.02631913	-0.010205725	0.033170592	-0.8343866	6.3706274	7.408728	Multitasking_Scroll
13:21:53.570	-0.81644773	6.177229	7.4174633	-0.02631913	-0.010205725	0.033170592	-0.8343866	6.3706274	7.408728	Multitasking_Scroll
13:21:53.593	-0.81644773	6.177229	7.4174633	-0.02631913	-0.010205725	0.033170592	-0.8343866	6.3706274	7.408728	Multitasking_Scroll
13:21:53.616	-0.81644773	6.177229	7.4174633	-0.02631913	-0.010205725	0.033170592	-0.8343866	6.3706274	7.408728	Multitasking_Scroll
13:21:53.639	-0.7781393	6.2131433	7.075082	0.024382686	0.06004378	0.09670058	-0.82315475	6.378374	7.403313	Multitasking_Scroll
13:21:53.661	-0.7781393	6.2131433	7.075082	0.024382686	0.06004378	0.09670058	-0.82315475	6.378374	7.403313	Multitasking_Scroll
13:21:53.682	-0.7781393	6.2131433	7.075082	0.024382686	0.06004378	0.09670058	-0.82315475	6.378374	7.403313	Multitasking_Scroll
13:21:53.704	-0.7781393	6.2131433	7.075082	0.024382686	0.06004378	0.09670058	-0.82315475	6.378374	7.403313	Multitasking_Scroll
13:21:53.727	-0.7781393	6.2131433	7.075082	0.024382686	0.06004378	0.09670058	-0.82315475	6.378374	7.403313	Multitasking_Scroll
13:21:53.749	-0.7781393	6.2131433	7.075082	0.024382686	0.06004378	0.09670058	-0.82315475	6.378374	7.403313	Multitasking_Scroll
13:21:53.772	-0.7781393	6.2131433	7.075082	0.024382686	0.06004378	0.09670058	-0.82315475	6.378374	7.403313	Multitasking_Scroll
13:21:53.795	-0.7781393	6.2131433	7.075082	0.024382686	0.06004378	0.09670058	-0.82315475	6.378374	7.403313	Multitasking_Scroll
13:21:53.818	-0.7685622	6.1892004	7.3863378	0.014608842	0.09364136	0.07593116	-0.7797419	6.3816185	7.405218	Multitasking_Scroll
13:21:53.841	-0.7685622	6.1892004	7.3863378	0.014608842	0.09364136	0.07593116	-0.7797419	6.3816185	7.405218	Multitasking_Scroll
13:21:53.864	-0.7685622	6.1892004	7.3863378	0.014608842	0.09364136	0.07593116	-0.7797419	6.3816185	7.405218	Multitasking_Scroll
13:21:53.887	-0.7685622	6.1892004	7.3863378	0.014608842	0.09364136	0.07593116	-0.7797419	6.3816185	7.405218	Multitasking_Scroll
13:21:53.909	-0.7685622	6.1892004	7.3863378	0.014608842	0.09364136	0.07593116	-0.7797419	6.3816185	7.405218	Multitasking_Scroll
13:21:53.931	-0.7685622	6.1892004	7.3863378	0.014608842	0.09364136	0.07593116	-0.7797419	6.3816185	7.405218	Multitasking_Scroll
13:21:53.953	-0.7685622	6.1892004	7.3863378	0.014608842	0.09364136	0.07593116	-0.7797419	6.3816185	7.405218	Multitasking_Scroll
13:21:53.974	-0.7685622	6.1892004	7.3863378	0.014608842	0.09364136	0.07593116	-0.7797419	6.3816185	7.405218	Multitasking_Scroll
13:21:53.996	-0.7948992	6.138921	7.142122	-0.013490959	0.091808766	0.08631587	-0.7788275	6.379271	7.4073386	Multitasking_Scroll
13:21:54.018	-0.7948992	6.138921	7.142122	-0.013490959	0.091808766	0.08631587	-0.7788275	6.379271	7.4073386	Multitasking_Scroll
13:21:54.041	-0.7948992	6.138921	7.142122	-0.013490959	0.091808766	0.08631587	-0.7788275	6.379271	7.4073386	Multitasking_Scroll
13:21:54.065	-0.7948992	6.138921	7.142122	-0.013490959	0.091808766	0.08631587	-0.7788275	6.379271	7.4073386	Multitasking_Scroll
13:21:54.088	-0.7948992	6.138921	7.142122	-0.013490959	0.091808766	0.08631587	-0.7788275	6.379271	7.4073386	Multitasking_Scroll
13:21:54.110	-0.7948992	6.138921	7.142122	-0.013490959	0.091808766	0.08631587	-0.7788275	6.379271	7.4073386	Multitasking_Scroll
13:21:54.132	-0.7948992	6.138921	7.142122	-0.013490959	0.091808766	0.08631587	-0.7788275	6.379271	7.4073386	Multitasking_Scroll
13:21:54.153	-0.7948992	6.138921	7.142122	-0.013490959	0.091808766	0.08631587	-0.7788275	6.379271	7.4073386	Multitasking_Scroll
13:21:54.175	-0.80687064	6.158075	7.371972	-0.014101824	0.06798502	0.09792231	-0.75081253	6.318096	7.4624586	Multitasking_Scroll
13:21:54.195	-0.80687064	6.158075	7.371972	-0.014101824	0.06798502	0.09792231	-0.75081253	6.318096	7.4624586	Multitasking_Scroll
13:21:54.215	-0.80687064	6.158075	7.371972	-0.014101824	0.06798502	0.09792231	-0.75081253	6.318096	7.4624586	Multitasking_Scroll
13:21:54.238	-0.80687064	6.158075	7.371972	-0.014101824	0.06798502	0.09792231	-0.75081253	6.318096	7.4624586	Multitasking_Scroll
13:21:54.261	-0.80687064	6.158075	7.371972	-0.014101824	0.06798502	0.09792231	-0.75081253	6.318096	7.4624586	Multitasking_Scroll
13:21:54.282	-0.80687064	6.158075	7.371972	-0.014101824	0.06798502	0.09792231	-0.75081253	6.318096	7.4624586	Multitasking_Scroll
13:21:54.303	-0.80687064	6.158075	7.371972	-0.014101824	0.06798502	0.09792231	-0.75081253	6.318096	7.4624586	Multitasking_Scroll
13:21:54.327	-0.80687064	6.158075	7.371972	-0.014101824	0.06798502	0.09792231	-0.75081253	6.318096	7.4624586	Multitasking_Scroll
13:21:54.348	-0.53871185	6.1724405	7.170853	-0.0067714415	0.025224458	0.06310299	-0.72806215	6.3310895	7.4536953	Multitasking_Scroll
13:21:54.369	-0.53871185	6.1724405	7.170853	-0.0067714415	0.025224458	0.06310299	-0.72806215	6.3310895	7.4536953	Multitasking_Scroll
13:21:54.391	-0.53871185	6.1724405	7.170853	-0.0067714415	0.025224458	0.06310299	-0.72806215	6.3310895	7.4536953	Multitasking_Scroll
13:21:54.413	-0.53871185	6.1724405	7.170853	-0.0067714415	0.025224458	0.06310299	-0.72806215	6.3310895	7.4536953	Multitasking_Scroll
13:21:54.434	-0.53871185	6.1724405	7.170853	-0.0067714415	0.025224458	0.06310299	-0.72806215	6.3310895	7.4536953	Multitasking_Scroll
13:21:54.455	-0.53871185	6.1724405	7.170853	-0.0067714415	0.025224458	0.06310299	-0.72806215	6.3310895	7.4536953	Multitasking_Scroll
13:21:54.477	-0.53871185	6.1724405	7.170853	-0.0067714415	0.025224458	0.06310299	-0.72806215	6.3310895	7.4536953	Multitasking_Scroll
13:21:54.499	-0.53871185	6.1724405	7.170853	-0.0067714415	0.025224458	0.06310299	-0.72806215	6.3310895	7.4536953	Multitasking_Scroll
13:21:54.520	-0.8236305	6.1987777	7.1971903	-0.0067714415	0.086921856	0.0075142537	-0.72565436	6.3348174	7.4507594	Multitasking_Scroll
13:21:54.541	-0.8236305	6.1987777	7.1971903	-0.0067714415	0.086921856	0.0075142537	-0.72565436	6.3348174	7.4507594	Multitasking_Scroll
13:21:54.562	-0.8236305	6.1987777	7.1971903	-0.0067714415	0.086921856	0.0075142537	-0.72565436	6.3348174	7.4507594	Multitasking_Scroll
13:21:54.583	-0.8236305	6.1987777	7.1971903	-0.0067714415	0.086921856	0.0075142537	-0.72565436	6.3348174	7.4507594	Multitasking_Scroll
13:21:54.605	-0.8236305	6.1987777	7.1971903	-0.0067714415	0.086921856	0.0075142537	-0.72565436	6.3348174	7.4507594	Multitasking_Scroll
13:21:54.628	-0.8236305	6.1987777	7.1971903	-0.0067714415	0.086921856	0.0075142537	-0.72565436	6.3348174	7.4507594	Multitasking_Scroll
13:21:54.650	-0.8236305	6.1987777	7.1971903	-0.0067714415	0.086921856	0.0075142537	-0.72565436	6.3348174	7.4507594	Multitasking_Scroll
13:21:54.671	-0.8236305	6.1987777	7.1971903	-0.0067714415	0.086921856	0.0075142537	-0.72565436	6.3348174	7.4507594	Multitasking_Scroll
13:21:54.695	-0.8236305	6.1987777	7.1971903	-0.0067714415	0.086921856	0.0075142537	-0.72565436	6.3348174	7.4507594	Multitasking_Scroll
13:21:54.717	-0.81165916	6.1532865	7.127756	-0.009214902	-0.023033895	-0.01386603	-0.7544183	6.338259	7.4449763	Multitasking_Scroll
13:21:54.738	-0.81165916	6.1532865	7.127756	-0.009214902	-0.023033895	-0.01386603	-0.7544183	6.338259	7.4449763	Multitasking_Scroll
13:21:54.761	-0.81165916	6.1532865	7.127756	-0.009214902	-0.023033895	-0.01386603	-0.7544183	6.338259	7.4449763	Multitasking_Scroll
13:21:54.783	-0.81165916	6.1532865	7.127756	-0.009214902	-0.023033895	-0.01386603	-0.7544183	6.338259	7.4449763	Multitasking_Scroll
13:21:54.804	-0.81165916	6.1532865	7.127756	-0.009214902	-0.023033895	-0.01386603	-0.7544183	6.338259	7.4449763	Multitasking_Scroll
13:21:54.826	-0.81165916	6.1532865	7.127756	-0.009214902	-0.023033895	-0.01386603	-0.7544183	6.338259	7.4449763	Multitasking_Scroll
13:21:54.847	-0.81165916	6.1532865	7.127756	-0.009214902	-0.023033895	-0.01386603	-0.7544183	6.338259	7.4449763	Multitasking_Scroll
13:21:54.869	-0.81165916	6.1532865	7.127756	-0.009214902	-0.023033895	-0.01386603	-0.7544183	6.338259	7.4449763	Multitasking_Scroll
13:21:54.890	-0.80687064	6.1892004	7.0511394	0.009111055	-0.029753415	0.005070792	-0.75778186	6.329493	7.4520874	Multitasking_Scroll
13:21:54.912	-0.80687064	6.1892004	7.0511394	0.009111055	-0.029753415	0.005070792	-0.75778186	6.329493	7.4520874	Multitasking_Scroll
13:21:54.934	-0.80687064	6.1892004	7.0511394	0.009111055	-0.029753415	0.005070792	-0.75778186	6.329493	7.4520874	Multitasking_Scroll
13:21:54.955	-0.80687064	6.1892004	7.0511394	0.009111055	-0.029753415	0.005070792	-0.75778186	6.329493	7.4520874	Multitasking_Scroll
13:21:54.979	-0.80687064	6.1892004	7.0511394	0.009111055	-0.029753415	0.005070792	-0.75778186	6.329493	7.4520874	Multitasking_Scroll
13:21:55.000	-0.80687064	6.1892004	7.0511394	0.009111055	-0.029753415	0.005070792	-0.75778186	6.329493	7.4520874	Multitasking_Scroll
13:21:55.021	-0.80687064	6.1892004	7.0511394	0.009111055	-0.029753415	0.005070792	-0.75778186	6.329493	7.4520874	Multitasking_Scroll
13:21:55.042	-0.80687064	6.1892004	7.0511394	0.009111055	-0.029753415	0.005070792	-0.75778186	6.329493	7.4520874	Multitasking_Scroll
13:21:55.063	-0.8284191	6.2155375	7.125362	0.026215283	-0.0047079385	-0.0071465126	-0.7532225	6.3215504	7.4592896	Multitasking_Scroll
13:21:55.084	-0.8284191	6.2155375	7.125362	0.026215283	-0.0047079385	-0.0071465126	-0.7532225	6.3215504	7.4592896	Multitasking_Scroll
13:21:55.106	-0.8284191	6.2155375	7.125362	0.026215283	-0.0047079385	-0.0071465126	-0.7532225	6.3215504	7.4592896	Multitasking_Scroll
13:21:55.130	-0.8284191	6.2155375	7.125362	0.026215283	-0.0047079385	-0.0071465126	-0.7532225	6.3215504	7.4592896	Multitasking_Scroll
13:21:55.151	-0.8284191	6.2155375	7.125362	0.026215283	-0.0047079385	-0.0071465126	-0.7532225	6.3215504	7.4592896	Multitasking_Scroll
13:21:55.173	-0.8284191	6.2155375	7.125362	0.026215283	-0.0047079385	-0.0071465126	-0.7532225	6.3215504	7.4592896	Multitasking_Scroll
13:21:55.197	-0.8284191	6.2155375	7.125362	0.026215283	-0.0047079385	-0.0071465126	-0.7532225	6.3215504	7.4592896	Multitasking_Scroll
13:21:55.218	-0.8284191	6.2155375	7.125362	0.026215283	-0.0047079385	-0.0071465126	-0.7532225	6.3215504	7.4592896	Multitasking_Scroll
13:21:55.239	-0.8547561	6.0694866	7.345635	0.0023915374	-0.00043188172	0.0014056009	-0.77368873	6.3254976	7.453845	Multitasking_Scroll
13:21:55.260	-0.8547561	6.0694866	7.345635	0.0023915374	-0.00043188172	0.0014056009	-0.77368873	6.3254976	7.453845	Multitasking_Scroll
13:21:55.284	-0.8547561	6.0694866	7.345635	0.0023915374	-0.00043188172	0.0014056009	-0.77368873	6.3254976	7.453845	Multitasking_Scroll
13:21:55.304	-0.8547561	6.0694866	7.345635	0.0023915374	-0.00043188172	0.0014056009	-0.77368873	6.3254976	7.453845	Multitasking_Scroll
13:21:55.326	-0.8547561	6.0694866	7.345635	0.0023915374	-0.00043188172	0.0014056009	-0.77368873	6.3254976	7.453845	Multitasking_Scroll
13:21:55.348	-0.8547561	6.0694866	7.345635	0.0023915374	-0.00043188172	0.0014056009	-0.77368873	6.3254976	7.453845	Multitasking_Scroll
13:21:55.371	-0.8547561	6.0694866	7.345635	0.0023915374	-0.00043188172	0.0014056009	-0.77368873	6.3254976	7.453845	Multitasking_Scroll
13:21:55.396	-0.8547561	6.0694866	7.345635	0.0023915374	-0.00043188172	0.0014056009	-0.77368873	6.3254976	7.453845	Multitasking_Scroll
13:21:55.429	-0.96489275	6.25624	7.371972	0.020717494	-0.0053188037	0.01179031	-0.7723241	6.3281393	7.4517465	Multitasking_Scroll
13:21:55.463	-0.96489275	6.25624	7.371972	0.020717494	-0.0053188037	0.01179031	-0.7723241	6.3281393	7.4517465	Multitasking_Scroll
13:21:55.496	-0.96489275	6.25624	7.371972	0.020717494	-0.0053188037	0.01179031	-0.7723241	6.3281393	7.4517465	Multitasking_Scroll
13:21:55.530	-0.96489275	6.25624	7.371972	0.020717494	-0.0053188037	0.01179031	-0.7723241	6.3281393	7.4517465	Multitasking_Scroll
13:21:55.563	-0.96489275	6.25624	7.371972	0.020717494	-0.0053188037	0.01179031	-0.7723241	6.3281393	7.4517465	Multitasking_Scroll
13:21:55.597	-0.84278476	6.1269493	7.187613	0.0072784596	-0.063351005	-0.011422569	-0.75974244	6.3568287	7.4285808	Multitasking_Scroll
13:21:55.630	-0.84278476	6.1269493	7.187613	0.0072784596	-0.063351005	-0.011422569	-0.75974244	6.3568287	7.4285808	Multitasking_Scroll
13:21:55.663	-0.84278476	6.1269493	7.187613	0.0072784596	-0.063351005	-0.011422569	-0.75974244	6.3568287	7.4285808	Multitasking_Scroll
13:21:55.697	-0.84278476	6.1269493	7.187613	0.0072784596	-0.063351005	-0.011422569	-0.75974244	6.3568287	7.4285808	Multitasking_Scroll
13:21:55.730	-0.84278476	6.1269493	7.187613	0.0072784596	-0.063351005	-0.011422569	-0.75974244	6.3568287	7.4285808	Multitasking_Scroll
13:21:55.764	-0.84278476	6.1269493	7.187613	0.0072784596	-0.063351005	-0.011422569	-0.75974244	6.3568287	7.4285808	Multitasking_Scroll
13:21:55.798	-0.6847626	6.229903	7.3576064	-0.0006627888	0.006287636	0.0056816577	-0.7478105	6.372037	7.416756	Multitasking_Scroll
13:21:55.831	-0.6847626	6.229903	7.3576064	-0.0006627888	0.006287636	0.0056816577	-0.7478105	6.372037	7.416756	Multitasking_Scroll
13:21:55.864	-0.6847626	6.229903	7.3576064	-0.0006627888	0.006287636	0.0056816577	-0.7478105	6.372037	7.416756	Multitasking_Scroll
13:21:55.898	-0.6847626	6.229903	7.3576064	-0.0006627888	0.006287636	0.0056816577	-0.7478105	6.372037	7.416756	Multitasking_Scroll
13:21:55.932	-0.6847626	6.229903	7.3576064	-0.0006627888	0.006287636	0.0056816577	-0.7478105	6.372037	7.416756	Multitasking_Scroll
13:21:55.965	-0.749408	6.261029	7.23071	0.014608842	0.006287636	-0.008979108	-0.7395557	6.379549	7.4111247	Multitasking_Scroll
13:21:55.985	-0.749408	6.261029	7.23071	0.014608842	0.006287636	-0.008979108	-0.7395557	6.379549	7.4111247	Multitasking_Scroll
13:21:56.015	-0.749408	6.261029	7.23071	0.014608842	0.006287636	-0.008979108	-0.7395557	6.379549	7.4111247	Multitasking_Scroll
13:21:56.036	-0.749408	6.261029	7.23071	0.014608842	0.006287636	-0.008979108	-0.7395557	6.379549	7.4111247	Multitasking_Scroll
13:21:56.065	-0.749408	6.261029	7.23071	0.014608842	0.006287636	-0.008979108	-0.7395557	6.379549	7.4111247	Multitasking_Scroll
13:21:56.098	-0.749408	6.261029	7.23071	0.014608842	0.006287636	-0.008979108	-0.7395557	6.379549	7.4111247	Multitasking_Scroll
13:21:56.119	-0.749408	6.261029	7.23071	0.014608842	0.006287636	-0.008979108	-0.7395557	6.379549	7.4111247	Multitasking_Scroll
13:21:56.149	-0.7996878	6.150892	7.3408465	0.0072784596	-0.019368704	-0.004092186	-0.7329426	6.3858333	7.406363	Multitasking_Scroll
13:21:56.171	-0.7996878	6.150892	7.3408465	0.0072784596	-0.019368704	-0.004092186	-0.7329426	6.3858333	7.406363	Multitasking_Scroll
13:21:56.191	-0.7996878	6.150892	7.3408465	0.0072784596	-0.019368704	-0.004092186	-0.7329426	6.3858333	7.406363	Multitasking_Scroll
13:21:56.212	-0.7996878	6.150892	7.3408465	0.0072784596	-0.019368704	-0.004092186	-0.7329426	6.3858333	7.406363	Multitasking_Scroll
13:21:56.235	-0.7996878	6.150892	7.3408465	0.0072784596	-0.019368704	-0.004092186	-0.7329426	6.3858333	7.406363	Multitasking_Scroll
13:21:56.259	-0.7996878	6.150892	7.3408465	0.0072784596	-0.019368704	-0.004092186	-0.7329426	6.3858333	7.406363	Multitasking_Scroll
13:21:56.282	-0.7996878	6.150892	7.3408465	0.0072784596	-0.019368704	-0.004092186	-0.7329426	6.3858333	7.406363	Multitasking_Scroll
13:21:56.306	-0.7996878	6.150892	7.3408465	0.0072784596	-0.019368704	-0.004092186	-0.7329426	6.3858333	7.406363	Multitasking_Scroll
13:21:56.328	-0.65124273	6.318491	7.3169036	-0.015934419	-0.017536107	0.0014056009	-0.7025116	6.4047933	7.392934	Multitasking_Scroll
13:21:56.351	-0.65124273	6.318491	7.3169036	-0.015934419	-0.017536107	0.0014056009	-0.7025116	6.4047933	7.392934	Multitasking_Scroll
13:21:56.375	-0.65124273	6.318491	7.3169036	-0.015934419	-0.017536107	0.0014056009	-0.7025116	6.4047933	7.392934	Multitasking_Scroll
13:21:56.397	-0.65124273	6.318491	7.3169036	-0.015934419	-0.017536107	0.0014056009	-0.7025116	6.4047933	7.392934	Multitasking_Scroll
13:21:56.420	-0.65124273	6.318491	7.3169036	-0.015934419	-0.017536107	0.0014056009	-0.7025116	6.4047933	7.392934	Multitasking_Scroll
13:21:56.443	-0.65124273	6.318491	7.3169036	-0.015934419	-0.017536107	0.0014056009	-0.7025116	6.4047933	7.392934	Multitasking_Scroll
13:21:56.466	-0.65124273	6.318491	7.3169036	-0.015934419	-0.017536107	0.0014056009	-0.7025116	6.4047933	7.392934	Multitasking_Scroll
13:21:56.489	-0.65124273	6.318491	7.3169036	-0.015934419	-0.017536107	0.0014056009	-0.7025116	6.4047933	7.392934	Multitasking_Scroll
13:21:56.511	-0.71828246	6.1532865	7.26423	0.011554516	-0.045025043	-0.0065356474	-0.7050528	6.412917	7.3856416	Multitasking_Scroll
13:21:56.533	-0.71828246	6.1532865	7.26423	0.011554516	-0.045025043	-0.0065356474	-0.7050528	6.412917	7.3856416	Multitasking_Scroll
13:21:56.556	-0.71828246	6.1532865	7.26423	0.011554516	-0.045025043	-0.0065356474	-0.7050528	6.412917	7.3856416	Multitasking_Scroll
13:21:56.579	-0.71828246	6.1532865	7.26423	0.011554516	-0.045025043	-0.0065356474	-0.7050528	6.412917	7.3856416	Multitasking_Scroll
13:21:56.602	-0.71828246	6.1532865	7.26423	0.011554516	-0.045025043	-0.0065356474	-0.7050528	6.412917	7.3856416	Multitasking_Scroll
13:21:56.638	-0.71828246	6.1532865	7.26423	0.011554516	-0.045025043	-0.0065356474	-0.7050528	6.412917	7.3856416	Multitasking_Scroll
13:21:56.671	-0.71828246	6.1532865	7.26423	0.011554516	-0.045025043	-0.0065356474	-0.7050528	6.412917	7.3856416	Multitasking_Scroll
13:21:56.704	-0.50998056	6.2490573	7.266624	-0.014101824	-0.026088223	-0.045020156	-0.7020949	6.432091	7.369233	Multitasking_Scroll
13:21:56.739	-0.50998056	6.2490573	7.266624	-0.014101824	-0.026088223	-0.045020156	-0.7020949	6.432091	7.369233	Multitasking_Scroll
13:21:56.772	-0.50998056	6.2490573	7.266624	-0.014101824	-0.026088223	-0.045020156	-0.7020949	6.432091	7.369233	Multitasking_Scroll
13:21:56.805	-0.50998056	6.2490573	7.266624	-0.014101824	-0.026088223	-0.045020156	-0.7020949	6.432091	7.369233	Multitasking_Scroll
13:21:56.839	-0.50998056	6.2490573	7.266624	-0.014101824	-0.026088223	-0.045020156	-0.7020949	6.432091	7.369233	Multitasking_Scroll
13:21:56.871	-0.7350424	6.2921543	7.283384	-0.008604038	0.044772148	0.032559726	-0.7178317	6.430602	7.3690166	Multitasking_Scroll
13:21:56.894	-0.7350424	6.2921543	7.283384	-0.008604038	0.044772148	0.032559726	-0.7178317	6.430602	7.3690166	Multitasking_Scroll
13:21:56.918	-0.7350424	6.2921543	7.283384	-0.008604038	0.044772148	0.032559726	-0.7178317	6.430602	7.3690166	Multitasking_Scroll
13:21:56.940	-0.7350424	6.2921543	7.283384	-0.008604038	0.044772148	0.032559726	-0.7178317	6.430602	7.3690166	Multitasking_Scroll
13:21:56.963	-0.7350424	6.2921543	7.283384	-0.008604038	0.044772148	0.032559726	-0.7178317	6.430602	7.3690166	Multitasking_Scroll
13:21:56.987	-0.7350424	6.2921543	7.283384	-0.008604038	0.044772148	0.032559726	-0.7178317	6.430602	7.3690166	Multitasking_Scroll
13:21:57.009	-0.7350424	6.2921543	7.283384	-0.008604038	0.044772148	0.032559726	-0.7178317	6.430602	7.3690166	Multitasking_Scroll
13:21:57.033	-0.7350424	6.2921543	7.283384	-0.008604038	0.044772148	0.032559726	-0.7178317	6.430602	7.3690166	Multitasking_Scroll
13:21:57.056	-0.7206767	6.244269	7.1373334	-0.0006627888	-0.02242303	-0.0047030514	-0.71180284	6.4286633	7.371295	Multitasking_Scroll
13:21:57.079	-0.7206767	6.244269	7.1373334	-0.0006627888	-0.02242303	-0.0047030514	-0.71180284	6.4286633	7.371295	Multitasking_Scroll
13:21:57.101	-0.7206767	6.244269	7.1373334	-0.0006627888	-0.02242303	-0.0047030514	-0.71180284	6.4286633	7.371295	Multitasking_Scroll
13:21:57.123	-0.7206767	6.244269	7.1373334	-0.0006627888	-0.02242303	-0.0047030514	-0.71180284	6.4286633	7.371295	Multitasking_Scroll
13:21:57.147	-0.7206767	6.244269	7.1373334	-0.0006627888	-0.02242303	-0.0047030514	-0.71180284	6.4286633	7.371295	Multitasking_Scroll
13:21:57.170	-0.7206767	6.244269	7.1373334	-0.0006627888	-0.02242303	-0.0047030514	-0.71180284	6.4286633	7.371295	Multitasking_Scroll
13:21:57.193	-0.7206767	6.244269	7.1373334	-0.0006627888	-0.02242303	-0.0047030514	-0.71180284	6.4286633	7.371295	Multitasking_Scroll
13:21:57.217	-0.7206767	6.244269	7.1373334	-0.0006627888	-0.02242303	-0.0047030514	-0.71180284	6.4286633	7.371295	Multitasking_Scroll
13:21:57.240	-0.77574503	6.1724405	7.23071	0.0072784596	0.010563693	0.004459927	-0.71140414	6.42941	7.370679	Multitasking_Scroll
13:21:57.263	-0.77574503	6.1724405	7.23071	0.0072784596	0.010563693	0.004459927	-0.71140414	6.42941	7.370679	Multitasking_Scroll
13:21:57.286	-0.77574503	6.1724405	7.23071	0.0072784596	0.010563693	0.004459927	-0.71140414	6.42941	7.370679	Multitasking_Scroll
13:21:57.309	-0.77574503	6.1724405	7.23071	0.0072784596	0.010563693	0.004459927	-0.71140414	6.42941	7.370679	Multitasking_Scroll
13:21:57.331	-0.77574503	6.1724405	7.23071	0.0072784596	0.010563693	0.004459927	-0.71140414	6.42941	7.370679	Multitasking_Scroll
13:21:57.354	-0.77574503	6.1724405	7.23071	0.0072784596	0.010563693	0.004459927	-0.71140414	6.42941	7.370679	Multitasking_Scroll
13:21:57.378	-0.77574503	6.1724405	7.23071	0.0072784596	0.010563693	0.004459927	-0.71140414	6.42941	7.370679	Multitasking_Scroll
13:21:57.401	-0.9696813	6.3376455	7.4868975	-0.014101824	-0.10611157	0.08631587	-0.68616915	6.4326067	7.3702793	Multitasking_Scroll
13:21:57.424	-0.9696813	6.3376455	7.4868975	-0.014101824	-0.10611157	0.08631587	-0.68616915	6.4326067	7.3702793	Multitasking_Scroll
13:21:57.447	-0.9696813	6.3376455	7.4868975	-0.014101824	-0.10611157	0.08631587	-0.68616915	6.4326067	7.3702793	Multitasking_Scroll
13:21:57.470	-0.9696813	6.3376455	7.4868975	-0.014101824	-0.10611157	0.08631587	-0.68616915	6.4326067	7.3702793	Multitasking_Scroll
13:21:57.492	-0.9696813	6.3376455	7.4868975	-0.014101824	-0.10611157	0.08631587	-0.68616915	6.4326067	7.3702793	Multitasking_Scroll
13:21:57.514	-0.9696813	6.3376455	7.4868975	-0.014101824	-0.10611157	0.08631587	-0.68616915	6.4326067	7.3702793	Multitasking_Scroll
13:21:57.537	-0.9696813	6.3376455	7.4868975	-0.014101824	-0.10611157	0.08631587	-0.68616915	6.4326067	7.3702793	Multitasking_Scroll
13:21:57.559	-0.9696813	6.3376455	7.4868975	-0.014101824	-0.10611157	0.08631587	-0.68616915	6.4326067	7.3702793	Multitasking_Scroll
13:21:57.582	-0.6057515	6.572284	7.16367	0.38234973	-0.31014055	0.45039156	-0.17880818	6.6012816	7.249927	Multitasking_Scroll
13:21:57.605	-0.6057515	6.572284	7.16367	0.38234973	-0.31014055	0.45039156	-0.17880818	6.6012816	7.249927	Multitasking_Scroll
13:21:57.627	-0.6057515	6.572284	7.16367	0.38234973	-0.31014055	0.45039156	-0.17880818	6.6012816	7.249927	Multitasking_Scroll
13:21:57.650	-0.6057515	6.572284	7.16367	0.38234973	-0.31014055	0.45039156	-0.17880818	6.6012816	7.249927	Multitasking_Scroll
13:21:57.672	-0.6057515	6.572284	7.16367	0.38234973	-0.31014055	0.45039156	-0.17880818	6.6012816	7.249927	Multitasking_Scroll
13:21:57.694	-0.6057515	6.572284	7.16367	0.38234973	-0.31014055	0.45039156	-0.17880818	6.6012816	7.249927	Multitasking_Scroll
13:21:57.718	-0.6057515	6.572284	7.16367	0.38234973	-0.31014055	0.45039156	-0.17880818	6.6012816	7.249927	Multitasking_Scroll
13:21:57.741	-0.6057515	6.572284	7.16367	0.38234973	-0.31014055	0.45039156	-0.17880818	6.6012816	7.249927	Multitasking_Scroll
13:21:57.764	1.2857256	6.58665	6.7398834	0.19970101	-0.28876027	0.47360444	0.91512084	6.9685326	6.8390336	Multitasking_Scroll
13:21:57.787	1.2857256	6.58665	6.7398834	0.19970101	-0.28876027	0.47360444	0.91512084	6.9685326	6.8390336	Multitasking_Scroll
13:21:57.810	1.2857256	6.58665	6.7398834	0.19970101	-0.28876027	0.47360444	0.91512084	6.9685326	6.8390336	Multitasking_Scroll
13:21:57.834	1.2857256	6.58665	6.7398834	0.19970101	-0.28876027	0.47360444	0.91512084	6.9685326	6.8390336	Multitasking_Scroll
13:21:57.857	1.2857256	6.58665	6.7398834	0.19970101	-0.28876027	0.47360444	0.91512084	6.9685326	6.8390336	Multitasking_Scroll
13:21:57.880	1.2857256	6.58665	6.7398834	0.19970101	-0.28876027	0.47360444	0.91512084	6.9685326	6.8390336	Multitasking_Scroll
13:21:57.903	1.2857256	6.58665	6.7398834	0.19970101	-0.28876027	0.47360444	0.91512084	6.9685326	6.8390336	Multitasking_Scroll
13:21:57.925	1.2857256	6.58665	6.7398834	0.19970101	-0.28876027	0.47360444	0.91512084	6.9685326	6.8390336	Multitasking_Scroll
13:21:57.949	2.3296294	6.32328	5.6504884	-0.36168414	0.42778468	-0.008368243	1.5061197	7.029718	6.6697087	Multitasking_Scroll
13:21:57.972	2.3296294	6.32328	5.6504884	-0.36168414	0.42778468	-0.008368243	1.5061197	7.029718	6.6697087	Multitasking_Scroll
13:21:57.994	2.3296294	6.32328	5.6504884	-0.36168414	0.42778468	-0.008368243	1.5061197	7.029718	6.6697087	Multitasking_Scroll
13:21:58.017	2.3296294	6.32328	5.6504884	-0.36168414	0.42778468	-0.008368243	1.5061197	7.029718	6.6697087	Multitasking_Scroll
13:21:58.040	2.3296294	6.32328	5.6504884	-0.36168414	0.42778468	-0.008368243	1.5061197	7.029718	6.6697087	Multitasking_Scroll
13:21:58.064	2.3296294	6.32328	5.6504884	-0.36168414	0.42778468	-0.008368243	1.5061197	7.029718	6.6697087	Multitasking_Scroll
13:21:58.087	2.3296294	6.32328	5.6504884	-0.36168414	0.42778468	-0.008368243	1.5061197	7.029718	6.6697087	Multitasking_Scroll
13:21:58.110	2.3296294	6.32328	5.6504884	-0.36168414	0.42778468	-0.008368243	1.5061197	7.029718	6.6697087	Multitasking_Scroll
13:21:58.133	2.004008	5.8061166	7.685622	-0.50340486	-0.17330675	-0.5459297	1.3116345	6.64302	7.0936723	Multitasking_Scroll
13:21:58.156	2.004008	5.8061166	7.685622	-0.50340486	-0.17330675	-0.5459297	1.3116345	6.64302	7.0936723	Multitasking_Scroll
13:21:58.180	2.004008	5.8061166	7.685622	-0.50340486	-0.17330675	-0.5459297	1.3116345	6.64302	7.0936723	Multitasking_Scroll
13:21:58.203	2.004008	5.8061166	7.685622	-0.50340486	-0.17330675	-0.5459297	1.3116345	6.64302	7.0936723	Multitasking_Scroll
13:21:58.225	2.004008	5.8061166	7.685622	-0.50340486	-0.17330675	-0.5459297	1.3116345	6.64302	7.0936723	Multitasking_Scroll
13:21:58.248	2.004008	5.8061166	7.685622	-0.50340486	-0.17330675	-0.5459297	1.3116345	6.64302	7.0936723	Multitasking_Scroll
13:21:58.270	2.004008	5.8061166	7.685622	-0.50340486	-0.17330675	-0.5459297	1.3116345	6.64302	7.0936723	Multitasking_Scroll
13:21:58.294	2.004008	5.8061166	7.685622	-0.50340486	-0.17330675	-0.5459297	1.3116345	6.64302	7.0936723	Multitasking_Scroll
13:21:58.317	0.2681588	6.1892004	7.2785954	-0.02998432	-0.48729149	-0.13603908	1.0639193	6.212206	7.5131145	Multitasking_Scroll
13:21:58.340	0.2681588	6.1892004	7.2785954	-0.02998432	-0.48729149	-0.13603908	1.0639193	6.212206	7.5131145	Multitasking_Scroll
13:21:58.362	0.2681588	6.1892004	7.2785954	-0.02998432	-0.48729149	-0.13603908	1.0639193	6.212206	7.5131145	Multitasking_Scroll
13:21:58.384	0.2681588	6.1892004	7.2785954	-0.02998432	-0.48729149	-0.13603908	1.0639193	6.212206	7.5131145	Multitasking_Scroll
13:21:58.408	0.2681588	6.1892004	7.2785954	-0.02998432	-0.48729149	-0.13603908	1.0639193	6.212206	7.5131145	Multitasking_Scroll
13:21:58.431	0.2681588	6.1892004	7.2785954	-0.02998432	-0.48729149	-0.13603908	1.0639193	6.212206	7.5131145	Multitasking_Scroll
13:21:58.454	0.2681588	6.1892004	7.2785954	-0.02998432	-0.48729149	-0.13603908	1.0639193	6.212206	7.5131145	Multitasking_Scroll
13:21:58.477	0.2681588	6.1892004	7.2785954	-0.02998432	-0.48729149	-0.13603908	1.0639193	6.212206	7.5131145	Multitasking_Scroll
13:21:58.499	1.611347	6.6848154	7.1325445	-0.015323555	-0.001042747	-0.10671754	1.2165945	6.2731924	7.4389052	Multitasking_Scroll
13:21:58.523	1.611347	6.6848154	7.1325445	-0.015323555	-0.001042747	-0.10671754	1.2165945	6.2731924	7.4389052	Multitasking_Scroll
13:21:58.546	1.611347	6.6848154	7.1325445	-0.015323555	-0.001042747	-0.10671754	1.2165945	6.2731924	7.4389052	Multitasking_Scroll
13:21:58.569	1.611347	6.6848154	7.1325445	-0.015323555	-0.001042747	-0.10671754	1.2165945	6.2731924	7.4389052	Multitasking_Scroll
13:21:58.592	1.611347	6.6848154	7.1325445	-0.015323555	-0.001042747	-0.10671754	1.2165945	6.2731924	7.4389052	Multitasking_Scroll
13:21:58.615	1.611347	6.6848154	7.1325445	-0.015323555	-0.001042747	-0.10671754	1.2165945	6.2731924	7.4389052	Multitasking_Scroll
13:21:58.638	1.611347	6.6848154	7.1325445	-0.015323555	-0.001042747	-0.10671754	1.2165945	6.2731924	7.4389052	Multitasking_Scroll
13:21:58.662	0.81644773	6.1484976	7.0894475	0.07325191	-0.03830553	0.006903388	1.1069869	6.4353147	7.316529	Multitasking_Scroll
13:21:58.685	0.81644773	6.1484976	7.0894475	0.07325191	-0.03830553	0.006903388	1.1069869	6.4353147	7.316529	Multitasking_Scroll
13:21:58.708	0.81644773	6.1484976	7.0894475	0.07325191	-0.03830553	0.006903388	1.1069869	6.4353147	7.316529	Multitasking_Scroll
13:21:58.731	0.81644773	6.1484976	7.0894475	0.07325191	-0.03830553	0.006903388	1.1069869	6.4353147	7.316529	Multitasking_Scroll
13:21:58.755	0.81644773	6.1484976	7.0894475	0.07325191	-0.03830553	0.006903388	1.1069869	6.4353147	7.316529	Multitasking_Scroll
13:21:58.777	0.81644773	6.1484976	7.0894475	0.07325191	-0.03830553	0.006903388	1.1069869	6.4353147	7.316529	Multitasking_Scroll
13:21:58.800	0.81644773	6.1484976	7.0894475	0.07325191	-0.03830553	0.006903388	1.1069869	6.4353147	7.316529	Multitasking_Scroll
13:21:58.823	0.81644773	6.1484976	7.0894475	0.07325191	-0.03830553	0.006903388	1.1069869	6.4353147	7.316529	Multitasking_Scroll
13:21:58.846	1.0917894	6.021601	7.0870533	-0.05686239	0.12540635	0.021564154	1.0356193	6.4812746	7.2863536	Multitasking_Scroll
13:21:58.870	1.0917894	6.021601	7.0870533	-0.05686239	0.12540635	0.021564154	1.0356193	6.4812746	7.2863536	Multitasking_Scroll
13:21:58.893	1.0917894	6.021601	7.0870533	-0.05686239	0.12540635	0.021564154	1.0356193	6.4812746	7.2863536	Multitasking_Scroll
13:21:58.916	1.0917894	6.021601	7.0870533	-0.05686239	0.12540635	0.021564154	1.0356193	6.4812746	7.2863536	Multitasking_Scroll
13:21:58.939	1.0917894	6.021601	7.0870533	-0.05686239	0.12540635	0.021564154	1.0356193	6.4812746	7.2863536	Multitasking_Scroll
13:21:58.961	1.0917894	6.021601	7.0870533	-0.05686239	0.12540635	0.021564154	1.0356193	6.4812746	7.2863536	Multitasking_Scroll
13:21:58.985	1.0917894	6.021601	7.0870533	-0.05686239	0.12540635	0.021564154	1.0356193	6.4812746	7.2863536	Multitasking_Scroll
13:21:59.008	1.0917894	6.021601	7.0870533	-0.05686239	0.12540635	0.021564154	1.0356193	6.4812746	7.2863536	Multitasking_Scroll
13:21:59.031	0.6895511	6.352011	7.228316	-0.09962296	-0.043192446	0.11869173	0.65746343	6.3180795	7.471277	Multitasking_Scroll
13:21:59.054	0.6895511	6.352011	7.228316	-0.09962296	-0.043192446	0.11869173	0.65746343	6.3180795	7.471277	Multitasking_Scroll
13:21:59.077	0.6895511	6.352011	7.228316	-0.09962296	-0.043192446	0.11869173	0.65746343	6.3180795	7.471277	Multitasking_Scroll
13:21:59.101	0.6895511	6.352011	7.228316	-0.09962296	-0.043192446	0.11869173	0.65746343	6.3180795	7.471277	Multitasking_Scroll
13:21:59.124	0.6895511	6.352011	7.228316	-0.09962296	-0.043192446	0.11869173	0.65746343	6.3180795	7.471277	Multitasking_Scroll
13:21:59.148	0.6895511	6.352011	7.228316	-0.09962296	-0.043192446	0.11869173	0.65746343	6.3180795	7.471277	Multitasking_Scroll
13:21:59.171	0.6895511	6.352011	7.228316	-0.09962296	-0.043192446	0.11869173	0.65746343	6.3180795	7.471277	Multitasking_Scroll
13:21:59.195	0.6895511	6.352011	7.228316	-0.09962296	-0.043192446	0.11869173	0.65746343	6.3180795	7.471277	Multitasking_Scroll
13:21:59.218	1.3192455	6.474119	6.699181	0.097686514	-0.17025243	0.27140805	1.152515	6.358289	7.3766007	Multitasking_Scroll
13:21:59.240	1.3192455	6.474119	6.699181	0.097686514	-0.17025243	0.27140805	1.152515	6.358289	7.3766007	Multitasking_Scroll
13:21:59.263	1.3192455	6.474119	6.699181	0.097686514	-0.17025243	0.27140805	1.152515	6.358289	7.3766007	Multitasking_Scroll
13:21:59.286	1.3192455	6.474119	6.699181	0.097686514	-0.17025243	0.27140805	1.152515	6.358289	7.3766007	Multitasking_Scroll
13:21:59.309	1.3192455	6.474119	6.699181	0.097686514	-0.17025243	0.27140805	1.152515	6.358289	7.3766007	Multitasking_Scroll
13:21:59.333	1.3192455	6.474119	6.699181	0.097686514	-0.17025243	0.27140805	1.152515	6.358289	7.3766007	Multitasking_Scroll
13:21:59.356	1.3192455	6.474119	6.699181	0.097686514	-0.17025243	0.27140805	1.152515	6.358289	7.3766007	Multitasking_Scroll
13:21:59.379	1.3192455	6.474119	6.699181	0.097686514	-0.17025243	0.27140805	1.1510153	6.352488	7.381828	Multitasking_Scroll
13:21:59.402	0.7685622	5.5738716	7.5323887	-0.008604038	0.14495404	-0.10793928	1.1510153	6.352488	7.381828	Multitasking_Scroll
13:21:59.425	0.7685622	5.5738716	7.5323887	-0.008604038	0.14495404	-0.10793928	1.1510153	6.352488	7.381828	Multitasking_Scroll
13:21:59.449	0.7685622	5.5738716	7.5323887	-0.008604038	0.14495404	-0.10793928	1.1510153	6.352488	7.381828	Multitasking_Scroll
13:21:59.472	0.7685622	5.5738716	7.5323887	-0.008604038	0.14495404	-0.10793928	1.1510153	6.352488	7.381828	Multitasking_Scroll
13:21:59.495	0.7685622	5.5738716	7.5323887	-0.008604038	0.14495404	-0.10793928	1.1510153	6.352488	7.381828	Multitasking_Scroll
13:21:59.518	0.7685622	5.5738716	7.5323887	-0.008604038	0.14495404	-0.10793928	1.1510153	6.352488	7.381828	Multitasking_Scroll
13:21:59.541	0.7685622	5.5738716	7.5323887	-0.008604038	0.14495404	-0.10793928	1.1510153	6.352488	7.381828	Multitasking_Scroll
13:21:59.565	0.90503585	5.7989335	6.9649453	-0.26822177	0.36242208	-0.24660568	0.9608424	6.265869	7.4823794	Multitasking_Scroll
13:21:59.588	0.90503585	5.7989335	6.9649453	-0.26822177	0.36242208	-0.24660568	0.9608424	6.265869	7.4823794	Multitasking_Scroll
13:21:59.611	0.90503585	5.7989335	6.9649453	-0.26822177	0.36242208	-0.24660568	0.9608424	6.265869	7.4823794	Multitasking_Scroll
13:21:59.634	0.90503585	5.7989335	6.9649453	-0.26822177	0.36242208	-0.24660568	0.9608424	6.265869	7.4823794	Multitasking_Scroll
13:21:59.657	0.90503585	5.7989335	6.9649453	-0.26822177	0.36242208	-0.24660568	0.9608424	6.265869	7.4823794	Multitasking_Scroll
13:21:59.679	0.90503585	5.7989335	6.9649453	-0.26822177	0.36242208	-0.24660568	0.9608424	6.265869	7.4823794	Multitasking_Scroll
13:21:59.700	0.90503585	5.7989335	6.9649453	-0.26822177	0.36242208	-0.24660568	0.9608424	6.265869	7.4823794	Multitasking_Scroll
13:21:59.722	0.90503585	5.7989335	6.9649453	-0.26822177	0.36242208	-0.24660568	0.9608424	6.265869	7.4823794	Multitasking_Scroll
13:21:59.744	0.6249057	6.1101894	7.759845	-0.051364604	-0.16658723	0.19260643	0.69639677	6.1755214	7.586059	Multitasking_Scroll
13:21:59.767	0.6249057	6.1101894	7.759845	-0.051364604	-0.16658723	0.19260643	0.69639677	6.1755214	7.586059	Multitasking_Scroll
13:21:59.791	0.6249057	6.1101894	7.759845	-0.051364604	-0.16658723	0.19260643	0.69639677	6.1755214	7.586059	Multitasking_Scroll
13:21:59.814	0.6249057	6.1101894	7.759845	-0.051364604	-0.16658723	0.19260643	0.69639677	6.1755214	7.586059	Multitasking_Scroll
13:21:59.836	0.6249057	6.1101894	7.759845	-0.051364604	-0.16658723	0.19260643	0.69639677	6.1755214	7.586059	Multitasking_Scroll
13:21:59.859	0.6249057	6.1101894	7.759845	-0.051364604	-0.16658723	0.19260643	0.69639677	6.1755214	7.586059	Multitasking_Scroll
13:21:59.882	0.6249057	6.1101894	7.759845	-0.051364604	-0.16658723	0.19260643	0.69639677	6.1755214	7.586059	Multitasking_Scroll
13:21:59.906	0.6249057	6.1101894	7.759845	-0.051364604	-0.16658723	0.19260643	0.69639677	6.1755214	7.586059	Multitasking_Scroll
13:21:59.928	0.87151605	6.136526	6.996071	-0.07274489	-0.047468506	0.12541124	0.7715711	6.1906905	7.5663977	Multitasking_Scroll
13:21:59.950	0.87151605	6.136526	6.996071	-0.07274489	-0.047468506	0.12541124	0.7715711	6.1906905	7.5663977	Multitasking_Scroll
13:21:59.973	0.87151605	6.136526	6.996071	-0.07274489	-0.047468506	0.12541124	0.7715711	6.1906905	7.5663977	Multitasking_Scroll
13:21:59.996	0.87151605	6.136526	6.996071	-0.07274489	-0.047468506	0.12541124	0.7715711	6.1906905	7.5663977	Multitasking_Scroll
13:22:00.020	0.87151605	6.136526	6.996071	-0.07274489	-0.047468506	0.12541124	0.7715711	6.1906905	7.5663977	Multitasking_Scroll
13:22:00.043	0.87151605	6.136526	6.996071	-0.07274489	-0.047468506	0.12541124	0.7715711	6.1906905	7.5663977	Multitasking_Scroll
13:22:00.067	0.87151605	6.136526	6.996071	-0.07274489	-0.047468506	0.12541124	0.7715711	6.1906905	7.5663977	Multitasking_Scroll
13:22:00.088	0.87151605	6.136526	6.996071	-0.07274489	-0.047468506	0.12541124	0.7715711	6.1906905	7.5663977	Multitasking_Scroll
13:22:00.110	1.1037607	5.9378014	8.056735	-0.13260968	0.09547396	0.12541124	0.89910734	6.0731854	7.647113	Multitasking_Scroll
13:22:00.131	1.1037607	5.9378014	8.056735	-0.13260968	0.09547396	0.12541124	0.89910734	6.0731854	7.647113	Multitasking_Scroll
13:22:00.153	1.1037607	5.9378014	8.056735	-0.13260968	0.09547396	0.12541124	0.89910734	6.0731854	7.647113	Multitasking_Scroll
13:22:00.174	1.1037607	5.9378014	8.056735	-0.13260968	0.09547396	0.12541124	0.89910734	6.0731854	7.647113	Multitasking_Scroll
13:22:00.195	1.1037607	5.9378014	8.056735	-0.13260968	0.09547396	0.12541124	0.89910734	6.0731854	7.647113	Multitasking_Scroll
13:22:00.216	1.1037607	5.9378014	8.056735	-0.13260968	0.09547396	0.12541124	0.89910734	6.0731854	7.647113	Multitasking_Scroll
13:22:00.239	1.1037607	5.9378014	8.056735	-0.13260968	0.09547396	0.12541124	0.89910734	6.0731854	7.647113	Multitasking_Scroll
13:22:00.261	1.1037607	5.9378014	8.056735	-0.13260968	0.09547396	0.12541124	0.89910734	6.0731854	7.647113	Multitasking_Scroll
13:22:00.284	0.63208854	5.233885	7.8963184	-0.015323555	-0.038916394	-0.048074488	0.8436544	5.870308	7.810124	Multitasking_Scroll
13:22:00.306	0.63208854	5.233885	7.8963184	-0.015323555	-0.038916394	-0.048074488	0.8436544	5.870308	7.810124	Multitasking_Scroll
13:22:00.328	0.63208854	5.233885	7.8963184	-0.015323555	-0.038916394	-0.048074488	0.8436544	5.870308	7.810124	Multitasking_Scroll
13:22:00.350	0.63208854	5.233885	7.8963184	-0.015323555	-0.038916394	-0.048074488	0.8436544	5.870308	7.810124	Multitasking_Scroll
13:22:00.372	0.63208854	5.233885	7.8963184	-0.015323555	-0.038916394	-0.048074488	0.8436544	5.870308	7.810124	Multitasking_Scroll
13:22:00.395	0.63208854	5.233885	7.8963184	-0.015323555	-0.038916394	-0.048074488	0.8436544	5.870308	7.810124	Multitasking_Scroll
13:22:00.418	0.63208854	5.233885	7.8963184	-0.015323555	-0.038916394	-0.048074488	0.8436544	5.870308	7.810124	Multitasking_Scroll
13:22:00.441	0.63208854	5.233885	7.8963184	-0.015323555	-0.038916394	-0.048074488	0.8436544	5.870308	7.810124	Multitasking_Scroll
13:22:00.464	0.9241901	5.4350038	6.596227	-0.5015723	0.050880797	-0.227058	1.0158222	5.6757755	7.9324656	Multitasking_Scroll
13:22:00.487	0.9241901	5.4350038	6.596227	-0.5015723	0.050880797	-0.227058	1.0158222	5.6757755	7.9324656	Multitasking_Scroll
13:22:00.508	0.9241901	5.4350038	6.596227	-0.5015723	0.050880797	-0.227058	1.0158222	5.6757755	7.9324656	Multitasking_Scroll
13:22:00.530	0.9241901	5.4350038	6.596227	-0.5015723	0.050880797	-0.227058	1.0158222	5.6757755	7.9324656	Multitasking_Scroll
13:22:00.553	0.9241901	5.4350038	6.596227	-0.5015723	0.050880797	-0.227058	1.0158222	5.6757755	7.9324656	Multitasking_Scroll
13:22:00.577	0.9241901	5.4350038	6.596227	-0.5015723	0.050880797	-0.227058	1.0158222	5.6757755	7.9324656	Multitasking_Scroll
13:22:00.599	0.9241901	5.4350038	6.596227	-0.5015723	0.050880797	-0.227058	1.0158222	5.6757755	7.9324656	Multitasking_Scroll
13:22:00.622	0.9241901	5.4350038	6.596227	-0.5015723	0.050880797	-0.227058	1.0158222	5.6757755	7.9324656	Multitasking_Scroll
13:22:00.645	-0.2657645	4.62095	8.633755	0.16732515	0.011174558	-0.09266765	0.6930931	5.0570865	8.37352	Multitasking_Scroll
13:22:00.667	-0.2657645	4.62095	8.633755	0.16732515	0.011174558	-0.09266765	0.6930931	5.0570865	8.37352	Multitasking_Scroll
13:22:00.691	-0.2657645	4.62095	8.633755	0.16732515	0.011174558	-0.09266765	0.6930931	5.0570865	8.37352	Multitasking_Scroll
13:22:00.712	-0.2657645	4.62095	8.633755	0.16732515	0.011174558	-0.09266765	0.6930931	5.0570865	8.37352	Multitasking_Scroll
13:22:00.734	-0.2657645	4.62095	8.633755	0.16732515	0.011174558	-0.09266765	0.6930931	5.0570865	8.37352	Multitasking_Scroll
13:22:00.755	-0.2657645	4.62095	8.633755	0.16732515	0.011174558	-0.09266765	0.6930931	5.0570865	8.37352	Multitasking_Scroll
13:22:00.777	-0.2657645	4.62095	8.633755	0.16732515	0.011174558	-0.09266765	0.6930931	5.0570865	8.37352	Multitasking_Scroll
13:22:00.799	-0.2657645	4.62095	8.633755	0.16732515	0.011174558	-0.09266765	0.6930931	5.0570865	8.37352	Multitasking_Scroll
13:22:00.821	0.8643332	5.4565525	7.5395713	0.12395372	0.055156857	-0.0016487252	0.57448846	5.3908057	8.171873	Multitasking_Scroll
13:22:00.844	0.8643332	5.4565525	7.5395713	0.12395372	0.055156857	-0.0016487252	0.57448846	5.3908057	8.171873	Multitasking_Scroll
13:22:00.867	0.8643332	5.4565525	7.5395713	0.12395372	0.055156857	-0.0016487252	0.57448846	5.3908057	8.171873	Multitasking_Scroll
13:22:00.889	0.8643332	5.4565525	7.5395713	0.12395372	0.055156857	-0.0016487252	0.57448846	5.3908057	8.171873	Multitasking_Scroll
13:22:00.913	0.8643332	5.4565525	7.5395713	0.12395372	0.055156857	-0.0016487252	0.57448846	5.3908057	8.171873	Multitasking_Scroll
13:22:00.936	0.8643332	5.4565525	7.5395713	0.12395372	0.055156857	-0.0016487252	0.57448846	5.3908057	8.171873	Multitasking_Scroll
13:22:00.959	0.8643332	5.4565525	7.5395713	0.12395372	0.055156857	-0.0016487252	0.57448846	5.3908057	8.171873	Multitasking_Scroll
13:22:00.982	0.8643332	5.4565525	7.5395713	0.12395372	0.055156857	-0.0016487252	0.57448846	5.3908057	8.171873	Multitasking_Scroll
13:22:01.005	0.105348095	5.140508	7.989695	0.038432587	0.03011138	-0.12382178	0.45117313	5.4087543	8.16775	Multitasking_Scroll
13:22:01.029	0.105348095	5.140508	7.989695	0.038432587	0.03011138	-0.12382178	0.45117313	5.4087543	8.16775	Multitasking_Scroll
13:22:01.051	0.105348095	5.140508	7.989695	0.038432587	0.03011138	-0.12382178	0.45117313	5.4087543	8.16775	Multitasking_Scroll
13:22:01.074	0.105348095	5.140508	7.989695	0.038432587	0.03011138	-0.12382178	0.45117313	5.4087543	8.16775	Multitasking_Scroll
13:22:01.097	0.105348095	5.140508	7.989695	0.038432587	0.03011138	-0.12382178	0.45117313	5.4087543	8.16775	Multitasking_Scroll
13:22:01.120	0.105348095	5.140508	7.989695	0.038432587	0.03011138	-0.12382178	0.45117313	5.4087543	8.16775	Multitasking_Scroll
13:22:01.144	0.105348095	5.140508	7.989695	0.038432587	0.03011138	-0.12382178	0.45117313	5.4087543	8.16775	Multitasking_Scroll
13:22:01.166	0.105348095	5.140508	7.989695	0.038432587	0.03011138	-0.12382178	0.45117313	5.4087543	8.16775	Multitasking_Scroll
13:22:01.188	0.4668836	5.4062724	8.2027855	-0.014101824	-0.048690233	0.020953288	0.31102088	5.388976	8.187342	Multitasking_Scroll
13:22:01.211	0.4668836	5.4062724	8.2027855	-0.014101824	-0.048690233	0.020953288	0.31102088	5.388976	8.187342	Multitasking_Scroll
13:22:01.233	0.4668836	5.4062724	8.2027855	-0.014101824	-0.048690233	0.020953288	0.31102088	5.388976	8.187342	Multitasking_Scroll
13:22:01.255	0.4668836	5.4062724	8.2027855	-0.014101824	-0.048690233	0.020953288	0.31102088	5.388976	8.187342	Multitasking_Scroll
13:22:01.277	0.4668836	5.4062724	8.2027855	-0.014101824	-0.048690233	0.020953288	0.31102088	5.388976	8.187342	Multitasking_Scroll
13:22:01.300	0.4668836	5.4062724	8.2027855	-0.014101824	-0.048690233	0.020953288	0.31102088	5.388976	8.187342	Multitasking_Scroll
13:22:01.323	0.4668836	5.4062724	8.2027855	-0.014101824	-0.048690233	0.020953288	0.31102088	5.388976	8.187342	Multitasking_Scroll
13:22:01.346	0.4668836	5.4062724	8.2027855	-0.014101824	-0.048690233	0.020953288	0.31102088	5.388976	8.187342	Multitasking_Scroll
13:22:01.368	-0.023942748	5.2051535	7.7239304	-0.012880093	-0.026088223	-0.071287364	0.29437932	5.4370584	8.156106	Multitasking_Scroll
13:22:01.391	-0.023942748	5.2051535	7.7239304	-0.012880093	-0.026088223	-0.071287364	0.29437932	5.4370584	8.156106	Multitasking_Scroll
13:22:01.414	-0.023942748	5.2051535	7.7239304	-0.012880093	-0.026088223	-0.071287364	0.29437932	5.4370584	8.156106	Multitasking_Scroll
13:22:01.437	-0.023942748	5.2051535	7.7239304	-0.012880093	-0.026088223	-0.071287364	0.29437932	5.4370584	8.156106	Multitasking_Scroll
13:22:01.460	-0.023942748	5.2051535	7.7239304	-0.012880093	-0.026088223	-0.071287364	0.29437932	5.4370584	8.156106	Multitasking_Scroll
13:22:01.484	-0.023942748	5.2051535	7.7239304	-0.012880093	-0.026088223	-0.071287364	0.29437932	5.4370584	8.156106	Multitasking_Scroll
13:22:01.507	-0.023942748	5.2051535	7.7239304	-0.012880093	-0.026088223	-0.071287364	0.29437932	5.4370584	8.156106	Multitasking_Scroll
13:22:01.530	-0.023942748	5.2051535	7.7239304	-0.012880093	-0.026088223	-0.071287364	0.29437932	5.4370584	8.156106	Multitasking_Scroll
13:22:01.553	0.39266106	5.334444	7.7718163	-0.01837788	-0.027920818	0.05821607	0.27274653	5.4097624	8.174988	Multitasking_Scroll
13:22:01.576	0.39266106	5.334444	7.7718163	-0.01837788	-0.027920818	0.05821607	0.27274653	5.4097624	8.174988	Multitasking_Scroll
13:22:01.599	0.39266106	5.334444	7.7718163	-0.01837788	-0.027920818	0.05821607	0.27274653	5.4097624	8.174988	Multitasking_Scroll
13:22:01.622	0.39266106	5.334444	7.7718163	-0.01837788	-0.027920818	0.05821607	0.27274653	5.4097624	8.174988	Multitasking_Scroll
13:22:01.645	0.39266106	5.334444	7.7718163	-0.01837788	-0.027920818	0.05821607	0.27274653	5.4097624	8.174988	Multitasking_Scroll
13:22:01.667	0.39266106	5.334444	7.7718163	-0.01837788	-0.027920818	0.05821607	0.27274653	5.4097624	8.174988	Multitasking_Scroll
13:22:01.688	0.39266106	5.334444	7.7718163	-0.01837788	-0.027920818	0.05821607	0.27274653	5.4097624	8.174988	Multitasking_Scroll
13:22:01.710	0.39266106	5.334444	7.7718163	-0.01837788	-0.027920818	0.05821607	0.27274653	5.4097624	8.174988	Multitasking_Scroll
13:22:01.731	0.31365	5.1979704	8.162083	-0.04525595	0.05210253	-0.008979108	0.2649848	5.385872	8.191001	Multitasking_Scroll
13:22:01.753	0.31365	5.1979704	8.162083	-0.04525595	0.05210253	-0.008979108	0.2649848	5.385872	8.191001	Multitasking_Scroll
13:22:01.776	0.31365	5.1979704	8.162083	-0.04525595	0.05210253	-0.008979108	0.2649848	5.385872	8.191001	Multitasking_Scroll
13:22:01.799	0.31365	5.1979704	8.162083	-0.04525595	0.05210253	-0.008979108	0.2649848	5.385872	8.191001	Multitasking_Scroll
13:22:01.822	0.31365	5.1979704	8.162083	-0.04525595	0.05210253	-0.008979108	0.2649848	5.385872	8.191001	Multitasking_Scroll
13:22:01.845	0.31365	5.1979704	8.162083	-0.04525595	0.05210253	-0.008979108	0.2649848	5.385872	8.191001	Multitasking_Scroll
13:22:01.868	0.31365	5.1979704	8.162083	-0.04525595	0.05210253	-0.008979108	0.2649848	5.385872	8.191001	Multitasking_Scroll
13:22:01.891	0.31365	5.1979704	8.162083	-0.04525595	0.05210253	-0.008979108	0.2649848	5.385872	8.191001	Multitasking_Scroll
13:22:01.913	0.1699935	5.212336	7.9346266	0.04087605	0.0032333098	0.021564154	0.20470792	5.387627	8.191578	Multitasking_Scroll
13:22:01.937	0.1699935	5.212336	7.9346266	0.04087605	0.0032333098	0.021564154	0.20470792	5.387627	8.191578	Multitasking_Scroll
13:22:01.960	0.1699935	5.212336	7.9346266	0.04087605	0.0032333098	0.021564154	0.20470792	5.387627	8.191578	Multitasking_Scroll
13:22:01.983	0.1699935	5.212336	7.9346266	0.04087605	0.0032333098	0.021564154	0.20470792	5.387627	8.191578	Multitasking_Scroll
13:22:02.006	0.1699935	5.212336	7.9346266	0.04087605	0.0032333098	0.021564154	0.20470792	5.387627	8.191578	Multitasking_Scroll
13:22:02.028	0.1699935	5.212336	7.9346266	0.04087605	0.0032333098	0.021564154	0.20470792	5.387627	8.191578	Multitasking_Scroll
13:22:02.052	0.1699935	5.212336	7.9346266	0.04087605	0.0032333098	0.021564154	0.20470792	5.387627	8.191578	Multitasking_Scroll
13:22:02.075	0.1699935	5.212336	7.9346266	0.04087605	0.0032333098	0.021564154	0.20470792	5.387627	8.191578	Multitasking_Scroll
13:22:02.098	-0.009577099	5.288953	7.8268843	0.12028853	-0.08167695	-0.058459193	0.1853426	5.4561105	8.146586	Multitasking_Scroll
13:22:02.121	-0.009577099	5.288953	7.8268843	0.12028853	-0.08167695	-0.058459193	0.1853426	5.4561105	8.146586	Multitasking_Scroll
13:22:02.143	-0.009577099	5.288953	7.8268843	0.12028853	-0.08167695	-0.058459193	0.1853426	5.4561105	8.146586	Multitasking_Scroll
13:22:02.166	-0.009577099	5.288953	7.8268843	0.12028853	-0.08167695	-0.058459193	0.1853426	5.4561105	8.146586	Multitasking_Scroll
13:22:02.189	-0.009577099	5.288953	7.8268843	0.12028853	-0.08167695	-0.058459193	0.1853426	5.4561105	8.146586	Multitasking_Scroll
13:22:02.212	-0.009577099	5.288953	7.8268843	0.12028853	-0.08167695	-0.058459193	0.1853426	5.4561105	8.146586	Multitasking_Scroll
13:22:02.235	-0.009577099	5.288953	7.8268843	0.12028853	-0.08167695	-0.058459193	0.1853426	5.4561105	8.146586	Multitasking_Scroll
13:22:02.257	-0.009577099	5.288953	7.8268843	0.12028853	-0.08167695	-0.058459193	0.19369121	5.5921683	8.053601	Multitasking_Scroll
13:22:02.281	0.30167863	5.5810547	7.5587254	0.040265184	0.047215607	0.100365765	0.19369121	5.5921683	8.053601	Multitasking_Scroll
13:22:02.304	0.30167863	5.5810547	7.5587254	0.040265184	0.047215607	0.100365765	0.19369121	5.5921683	8.053601	Multitasking_Scroll
13:22:02.327	0.30167863	5.5810547	7.5587254	0.040265184	0.047215607	0.100365765	0.19369121	5.5921683	8.053601	Multitasking_Scroll
13:22:02.350	0.30167863	5.5810547	7.5587254	0.040265184	0.047215607	0.100365765	0.19369121	5.5921683	8.053601	Multitasking_Scroll
13:22:02.373	0.30167863	5.5810547	7.5587254	0.040265184	0.047215607	0.100365765	0.19369121	5.5921683	8.053601	Multitasking_Scroll
13:22:02.396	0.30167863	5.5810547	7.5587254	0.040265184	0.047215607	0.100365765	0.19369121	5.5921683	8.053601	Multitasking_Scroll
13:22:02.419	0.30167863	5.5810547	7.5587254	0.040265184	0.047215607	0.100365765	0.19369121	5.5921683	8.053601	Multitasking_Scroll
13:22:02.442	0.4070267	5.6576715	7.5299945	0.037210856	-0.03158601	0.08387241	0.26774633	5.7296386	7.9542394	Multitasking_Scroll
13:22:02.465	0.4070267	5.6576715	7.5299945	0.037210856	-0.03158601	0.08387241	0.26774633	5.7296386	7.9542394	Multitasking_Scroll
13:22:02.487	0.4070267	5.6576715	7.5299945	0.037210856	-0.03158601	0.08387241	0.26774633	5.7296386	7.9542394	Multitasking_Scroll
13:22:02.511	0.4070267	5.6576715	7.5299945	0.037210856	-0.03158601	0.08387241	0.26774633	5.7296386	7.9542394	Multitasking_Scroll
13:22:02.534	0.4070267	5.6576715	7.5299945	0.037210856	-0.03158601	0.08387241	0.26774633	5.7296386	7.9542394	Multitasking_Scroll
13:22:02.557	0.4070267	5.6576715	7.5299945	0.037210856	-0.03158601	0.08387241	0.26774633	5.7296386	7.9542394	Multitasking_Scroll
13:22:02.580	0.4070267	5.6576715	7.5299945	0.037210856	-0.03158601	0.08387241	0.26774633	5.7296386	7.9542394	Multitasking_Scroll
13:22:02.603	0.4070267	5.6576715	7.5299945	0.037210856	-0.03158601	0.08387241	0.26774633	5.7296386	7.9542394	Multitasking_Scroll
13:22:02.626	0.46927786	5.6409116	7.8723755	0.038432587	0.016672345	0.0014056009	0.37416083	5.7988944	7.899568	Multitasking_Scroll
13:22:02.649	0.46927786	5.6409116	7.8723755	0.038432587	0.016672345	0.0014056009	0.37416083	5.7988944	7.899568	Multitasking_Scroll
13:22:02.671	0.46927786	5.6409116	7.8723755	0.038432587	0.016672345	0.0014056009	0.37416083	5.7988944	7.899568	Multitasking_Scroll
13:22:02.693	0.46927786	5.6409116	7.8723755	0.038432587	0.016672345	0.0014056009	0.37416083	5.7988944	7.899568	Multitasking_Scroll
13:22:02.716	0.46927786	5.6409116	7.8723755	0.038432587	0.016672345	0.0014056009	0.37416083	5.7988944	7.899568	Multitasking_Scroll
13:22:02.739	0.46927786	5.6409116	7.8723755	0.038432587	0.016672345	0.0014056009	0.37416083	5.7988944	7.899568	Multitasking_Scroll
13:22:02.762	0.46927786	5.6409116	7.8723755	0.038432587	0.016672345	0.0014056009	0.37416083	5.7988944	7.899568	Multitasking_Scroll
13:22:02.785	0.46927786	5.6409116	7.8723755	0.038432587	0.016672345	0.0014056009	0.37416083	5.7988944	7.899568	Multitasking_Scroll
13:22:02.808	0.31843856	5.808511	7.2354984	0.087301806	0.0154506145	-0.03402458	0.3753458	5.8633904	7.851759	Multitasking_Scroll
13:22:02.831	0.31843856	5.808511	7.2354984	0.087301806	0.0154506145	-0.03402458	0.3753458	5.8633904	7.851759	Multitasking_Scroll
13:22:02.853	0.31843856	5.808511	7.2354984	0.087301806	0.0154506145	-0.03402458	0.3753458	5.8633904	7.851759	Multitasking_Scroll
13:22:02.876	0.31843856	5.808511	7.2354984	0.087301806	0.0154506145	-0.03402458	0.3753458	5.8633904	7.851759	Multitasking_Scroll
13:22:02.899	0.31843856	5.808511	7.2354984	0.087301806	0.0154506145	-0.03402458	0.3753458	5.8633904	7.851759	Multitasking_Scroll
13:22:02.922	0.31843856	5.808511	7.2354984	0.087301806	0.0154506145	-0.03402458	0.3753458	5.8633904	7.851759	Multitasking_Scroll
13:22:02.944	0.31843856	5.808511	7.2354984	0.087301806	0.0154506145	-0.03402458	0.3753458	5.8633904	7.851759	Multitasking_Scroll
13:22:02.968	0.31843856	5.808511	7.2354984	0.087301806	0.0154506145	-0.03402458	0.3753458	5.8633904	7.851759	Multitasking_Scroll
13:22:02.992	0.34716985	5.7606254	7.7742105	0.009111055	0.027057055	-0.030359393	0.3372741	5.884089	7.8379903	Multitasking_Scroll
13:22:03.015	0.34716985	5.7606254	7.7742105	0.009111055	0.027057055	-0.030359393	0.3372741	5.884089	7.8379903	Multitasking_Scroll
13:22:03.037	0.34716985	5.7606254	7.7742105	0.009111055	0.027057055	-0.030359393	0.3372741	5.884089	7.8379903	Multitasking_Scroll
13:22:03.060	0.34716985	5.7606254	7.7742105	0.009111055	0.027057055	-0.030359393	0.3372741	5.884089	7.8379903	Multitasking_Scroll
13:22:03.083	0.34716985	5.7606254	7.7742105	0.009111055	0.027057055	-0.030359393	0.3372741	5.884089	7.8379903	Multitasking_Scroll
13:22:03.107	0.34716985	5.7606254	7.7742105	0.009111055	0.027057055	-0.030359393	0.3372741	5.884089	7.8379903	Multitasking_Scroll
13:22:03.129	0.34716985	5.7606254	7.7742105	0.009111055	0.027057055	-0.030359393	0.3372741	5.884089	7.8379903	Multitasking_Scroll
13:22:03.151	0.34716985	5.7606254	7.7742105	0.009111055	0.027057055	-0.030359393	0.3372741	5.884089	7.8379903	Multitasking_Scroll
13:22:03.174	0.18196489	5.8061166	7.5419655	0.024382686	0.09975001	-0.0004269948	0.24173202	5.936431	7.8019657	Multitasking_Scroll
13:22:03.199	0.18196489	5.8061166	7.5419655	0.024382686	0.09975001	-0.0004269948	0.24173202	5.936431	7.8019657	Multitasking_Scroll
13:22:03.223	0.18196489	5.8061166	7.5419655	0.024382686	0.09975001	-0.0004269948	0.24173202	5.936431	7.8019657	Multitasking_Scroll
13:22:03.246	0.18196489	5.8061166	7.5419655	0.024382686	0.09975001	-0.0004269948	0.24173202	5.936431	7.8019657	Multitasking_Scroll
13:22:03.269	0.18196489	5.8061166	7.5419655	0.024382686	0.09975001	-0.0004269948	0.24173202	5.936431	7.8019657	Multitasking_Scroll
13:22:03.292	0.18196489	5.8061166	7.5419655	0.024382686	0.09975001	-0.0004269948	0.24173202	5.936431	7.8019657	Multitasking_Scroll
13:22:03.314	0.18196489	5.8061166	7.5419655	0.024382686	0.09975001	-0.0004269948	0.24173202	5.936431	7.8019657	Multitasking_Scroll
13:22:03.338	-0.05506832	5.808511	7.350424	0.021939225	-0.015092648	-0.020585548	0.16122752	5.971144	7.7775173	Multitasking_Scroll
13:22:03.361	-0.05506832	5.808511	7.350424	0.021939225	-0.015092648	-0.020585548	0.16122752	5.971144	7.7775173	Multitasking_Scroll
13:22:03.384	-0.05506832	5.808511	7.350424	0.021939225	-0.015092648	-0.020585548	0.16122752	5.971144	7.7775173	Multitasking_Scroll
13:22:03.407	-0.05506832	5.808511	7.350424	0.021939225	-0.015092648	-0.020585548	0.16122752	5.971144	7.7775173	Multitasking_Scroll
13:22:03.429	-0.05506832	5.808511	7.350424	0.021939225	-0.015092648	-0.020585548	0.16122752	5.971144	7.7775173	Multitasking_Scroll
13:22:03.486	-0.05506832	5.808511	7.350424	0.021939225	-0.015092648	-0.020585548	0.16122752	5.971144	7.7775173	Multitasking_Scroll
13:22:03.528	0.19154198	5.777385	7.3480296	-0.08190787	-0.093894266	0.0075142537	0.15438385	5.960646	7.7857056	Multitasking_Scroll
13:22:03.551	0.19154198	5.777385	7.3480296	-0.08190787	-0.093894266	0.0075142537	0.15438385	5.960646	7.7857056	Multitasking_Scroll
13:22:03.573	0.19154198	5.777385	7.3480296	-0.08190787	-0.093894266	0.0075142537	0.15438385	5.960646	7.7857056	Multitasking_Scroll
13:22:03.596	0.19154198	5.777385	7.3480296	-0.08190787	-0.093894266	0.0075142537	0.15438385	5.960646	7.7857056	Multitasking_Scroll
13:22:03.617	0.19154198	5.777385	7.3480296	-0.08190787	-0.093894266	0.0075142537	0.15438385	5.960646	7.7857056	Multitasking_Scroll
13:22:03.639	0.19154198	5.777385	7.3480296	-0.08190787	-0.093894266	0.0075142537	0.15438385	5.960646	7.7857056	Multitasking_Scroll
13:22:03.660	0.19154198	5.777385	7.3480296	-0.08190787	-0.093894266	0.0075142537	0.15438385	5.960646	7.7857056	Multitasking_Scroll
13:22:03.682	0.19154198	5.777385	7.3480296	-0.08190787	-0.093894266	0.0075142537	0.15438385	5.960646	7.7857056	Multitasking_Scroll
13:22:03.705	0.29928434	5.569083	7.6880164	-0.04036903	0.011174558	0.019731557	0.22095565	5.841669	7.8737807	Multitasking_Scroll
13:22:03.726	0.29928434	5.569083	7.6880164	-0.04036903	0.011174558	0.019731557	0.22095565	5.841669	7.8737807	Multitasking_Scroll
13:22:03.748	0.29928434	5.569083	7.6880164	-0.04036903	0.011174558	0.019731557	0.22095565	5.841669	7.8737807	Multitasking_Scroll
13:22:03.770	0.29928434	5.569083	7.6880164	-0.04036903	0.011174558	0.019731557	0.22095565	5.841669	7.8737807	Multitasking_Scroll
13:22:03.791	0.29928434	5.569083	7.6880164	-0.04036903	0.011174558	0.019731557	0.22095565	5.841669	7.8737807	Multitasking_Scroll
13:22:03.812	0.29928434	5.569083	7.6880164	-0.04036903	0.011174558	0.019731557	0.22095565	5.841669	7.8737807	Multitasking_Scroll
13:22:03.835	0.29928434	5.569083	7.6880164	-0.04036903	0.011174558	0.019731557	0.22095565	5.841669	7.8737807	Multitasking_Scroll
13:22:03.857	0.29928434	5.569083	7.6880164	-0.04036903	0.011174558	0.019731557	0.22095565	5.841669	7.8737807	Multitasking_Scroll
13:22:03.879	0.05985687	5.454158	7.9561753	-0.025097398	0.05026993	-0.0053139166	0.210823	5.71645	7.9654317	Multitasking_Scroll
13:22:03.902	0.05985687	5.454158	7.9561753	-0.025097398	0.05026993	-0.0053139166	0.210823	5.71645	7.9654317	Multitasking_Scroll
13:22:03.926	0.05985687	5.454158	7.9561753	-0.025097398	0.05026993	-0.0053139166	0.210823	5.71645	7.9654317	Multitasking_Scroll
13:22:03.948	0.05985687	5.454158	7.9561753	-0.025097398	0.05026993	-0.0053139166	0.210823	5.71645	7.9654317	Multitasking_Scroll
13:22:03.971	0.05985687	5.454158	7.9561753	-0.025097398	0.05026993	-0.0053139166	0.210823	5.71645	7.9654317	Multitasking_Scroll
13:22:03.994	0.05985687	5.454158	7.9561753	-0.025097398	0.05026993	-0.0053139166	0.210823	5.71645	7.9654317	Multitasking_Scroll
13:22:04.016	0.05985687	5.454158	7.9561753	-0.025097398	0.05026993	-0.0053139166	0.210823	5.71645	7.9654317	Multitasking_Scroll
13:22:04.040	0.05985687	5.454158	7.9561753	-0.025097398	0.05026993	-0.0053139166	0.210823	5.71645	7.9654317	Multitasking_Scroll
13:22:04.063	0.18196489	5.4757066	7.719142	-0.051364604	0.0056767706	0.02584021	0.1696081	5.674435	7.9963956	Multitasking_Scroll
13:22:04.086	0.18196489	5.4757066	7.719142	-0.051364604	0.0056767706	0.02584021	0.1696081	5.674435	7.9963956	Multitasking_Scroll
13:22:04.108	0.18196489	5.4757066	7.719142	-0.051364604	0.0056767706	0.02584021	0.1696081	5.674435	7.9963956	Multitasking_Scroll
13:22:04.131	0.18196489	5.4757066	7.719142	-0.051364604	0.0056767706	0.02584021	0.1696081	5.674435	7.9963956	Multitasking_Scroll
13:22:04.154	0.18196489	5.4757066	7.719142	-0.051364604	0.0056767706	0.02584021	0.1696081	5.674435	7.9963956	Multitasking_Scroll
13:22:04.177	0.18196489	5.4757066	7.719142	-0.051364604	0.0056767706	0.02584021	0.1696081	5.674435	7.9963956	Multitasking_Scroll
13:22:04.199	0.18196489	5.4757066	7.719142	-0.051364604	0.0056767706	0.02584021	0.1696081	5.674435	7.9963956	Multitasking_Scroll
13:22:04.222	0.18196489	5.4757066	7.719142	-0.051364604	0.0056767706	0.02584021	0.1696081	5.674435	7.9963956	Multitasking_Scroll
13:22:04.243	0.18435916	5.5116205	7.82449	0.0188849	0.010563693	0.019120693	0.16471429	5.638665	8.021765	Multitasking_Scroll
13:22:04.265	0.18435916	5.5116205	7.82449	0.0188849	0.010563693	0.019120693	0.16471429	5.638665	8.021765	Multitasking_Scroll
13:22:04.288	0.18435916	5.5116205	7.82449	0.0188849	0.010563693	0.019120693	0.16471429	5.638665	8.021765	Multitasking_Scroll
13:22:04.311	0.18435916	5.5116205	7.82449	0.0188849	0.010563693	0.019120693	0.16471429	5.638665	8.021765	Multitasking_Scroll
13:22:04.333	0.18435916	5.5116205	7.82449	0.0188849	0.010563693	0.019120693	0.16471429	5.638665	8.021765	Multitasking_Scroll
13:22:04.357	0.18435916	5.5116205	7.82449	0.0188849	0.010563693	0.019120693	0.16471429	5.638665	8.021765	Multitasking_Scroll
13:22:04.380	0.18435916	5.5116205	7.82449	0.0188849	0.010563693	0.019120693	0.16471429	5.638665	8.021765	Multitasking_Scroll
13:22:04.402	0.18435916	5.5116205	7.82449	0.0188849	0.010563693	0.019120693	0.16471429	5.638665	8.021765	Multitasking_Scroll
13:22:04.424	-0.016759925	5.444581	8.056735	0.0054458636	0.022780998	-0.0071465126	0.15373571	5.6493053	8.01449	Multitasking_Scroll
13:22:04.446	-0.016759925	5.444581	8.056735	0.0054458636	0.022780998	-0.0071465126	0.15373571	5.6493053	8.01449	Multitasking_Scroll
13:22:04.469	-0.016759925	5.444581	8.056735	0.0054458636	0.022780998	-0.0071465126	0.15373571	5.6493053	8.01449	Multitasking_Scroll
13:22:04.491	-0.016759925	5.444581	8.056735	0.0054458636	0.022780998	-0.0071465126	0.15373571	5.6493053	8.01449	Multitasking_Scroll
13:22:04.514	-0.016759925	5.444581	8.056735	0.0054458636	0.022780998	-0.0071465126	0.15373571	5.6493053	8.01449	Multitasking_Scroll
13:22:04.538	-0.016759925	5.444581	8.056735	0.0054458636	0.022780998	-0.0071465126	0.15373571	5.6493053	8.01449	Multitasking_Scroll
13:22:04.561	-0.016759925	5.444581	8.056735	0.0054458636	0.022780998	-0.0071465126	0.15373571	5.6493053	8.01449	Multitasking_Scroll
13:22:04.584	-0.016759925	5.444581	8.056735	0.0054458636	0.022780998	-0.0071465126	0.15373571	5.6493053	8.01449	Multitasking_Scroll
13:22:04.606	0.09577099	5.444581	7.6521025	0.03659999	0.02644619	0.04294444	0.13318348	5.6794667	7.993515	Multitasking_Scroll
13:22:04.629	0.09577099	5.444581	7.6521025	0.03659999	0.02644619	0.04294444	0.13318348	5.6794667	7.993515	Multitasking_Scroll
13:22:04.652	0.09577099	5.444581	7.6521025	0.03659999	0.02644619	0.04294444	0.13318348	5.6794667	7.993515	Multitasking_Scroll
13:22:04.674	0.09577099	5.444581	7.6521025	0.03659999	0.02644619	0.04294444	0.13318348	5.6794667	7.993515	Multitasking_Scroll
13:22:04.697	0.09577099	5.444581	7.6521025	0.03659999	0.02644619	0.04294444	0.13318348	5.6794667	7.993515	Multitasking_Scroll
13:22:04.721	0.09577099	5.444581	7.6521025	0.03659999	0.02644619	0.04294444	0.13318348	5.6794667	7.993515	Multitasking_Scroll
13:22:04.743	0.09577099	5.444581	7.6521025	0.03659999	0.02644619	0.04294444	0.13318348	5.6794667	7.993515	Multitasking_Scroll
13:22:04.766	0.09577099	5.444581	7.6521025	0.03659999	0.02644619	0.04294444	0.13318348	5.6794667	7.993515	Multitasking_Scroll
13:22:04.788	0.21309046	5.549929	7.738296	-0.01715615	-0.012038321	0.03866838	0.15646811	5.6793795	7.9931545	Multitasking_Scroll
13:22:04.811	0.21309046	5.549929	7.738296	-0.01715615	-0.012038321	0.03866838	0.15646811	5.6793795	7.9931545	Multitasking_Scroll
13:22:04.834	0.21309046	5.549929	7.738296	-0.01715615	-0.012038321	0.03866838	0.15646811	5.6793795	7.9931545	Multitasking_Scroll
13:22:04.857	0.21309046	5.549929	7.738296	-0.01715615	-0.012038321	0.03866838	0.15646811	5.6793795	7.9931545	Multitasking_Scroll
13:22:04.879	0.21309046	5.549929	7.738296	-0.01715615	-0.012038321	0.03866838	0.15646811	5.6793795	7.9931545	Multitasking_Scroll
13:22:04.902	0.21309046	5.549929	7.738296	-0.01715615	-0.012038321	0.03866838	0.15646811	5.6793795	7.9931545	Multitasking_Scroll
13:22:04.924	0.21309046	5.549929	7.738296	-0.01715615	-0.012038321	0.03866838	0.15646811	5.6793795	7.9931545	Multitasking_Scroll
13:22:04.948	0.21309046	5.549929	7.738296	-0.01715615	-0.012038321	0.03866838	0.15646811	5.6793795	7.9931545	Multitasking_Scroll
13:22:04.971	0.08858817	5.569083	7.8292785	-0.00432798	0.014228884	-0.021807278	0.17209333	5.670768	7.9989448	Multitasking_Scroll
13:22:04.993	0.08858817	5.569083	7.8292785	-0.00432798	0.014228884	-0.021807278	0.17209333	5.670768	7.9989448	Multitasking_Scroll
13:22:05.016	0.08858817	5.569083	7.8292785	-0.00432798	0.014228884	-0.021807278	0.17209333	5.670768	7.9989448	Multitasking_Scroll
13:22:05.038	0.08858817	5.569083	7.8292785	-0.00432798	0.014228884	-0.021807278	0.17209333	5.670768	7.9989448	Multitasking_Scroll
13:22:05.061	0.08858817	5.569083	7.8292785	-0.00432798	0.014228884	-0.021807278	0.17209333	5.670768	7.9989448	Multitasking_Scroll
13:22:05.084	0.08858817	5.569083	7.8292785	-0.00432798	0.014228884	-0.021807278	0.17209333	5.670768	7.9989448	Multitasking_Scroll
13:22:05.107	0.08858817	5.569083	7.8292785	-0.00432798	0.014228884	-0.021807278	0.17209333	5.670768	7.9989448	Multitasking_Scroll
13:22:05.130	0.08858817	5.569083	7.8292785	-0.00432798	0.014228884	-0.021807278	0.17209333	5.670768	7.9989448	Multitasking_Scroll
13:22:05.153	0.11013664	5.5283804	7.7335076	0.0085001895	0.01850494	0.03927925	0.14187165	5.6788697	7.9937882	Multitasking_Scroll
13:22:05.178	0.11013664	5.5283804	7.7335076	0.0085001895	0.01850494	0.03927925	0.14187165	5.6788697	7.9937882	Multitasking_Scroll
13:22:05.200	0.11013664	5.5283804	7.7335076	0.0085001895	0.01850494	0.03927925	0.14187165	5.6788697	7.9937882	Multitasking_Scroll
13:22:05.222	0.11013664	5.5283804	7.7335076	0.0085001895	0.01850494	0.03927925	0.14187165	5.6788697	7.9937882	Multitasking_Scroll
13:22:05.244	0.11013664	5.5283804	7.7335076	0.0085001895	0.01850494	0.03927925	0.14187165	5.6788697	7.9937882	Multitasking_Scroll
13:22:05.267	0.11013664	5.5283804	7.7335076	0.0085001895	0.01850494	0.03927925	0.14187165	5.6788697	7.9937882	Multitasking_Scroll
13:22:05.290	0.11013664	5.5283804	7.7335076	0.0085001895	0.01850494	0.03927925	0.14187165	5.6788697	7.9937882	Multitasking_Scroll
13:22:05.312	0.11013664	5.5283804	7.7335076	0.0085001895	0.01850494	0.03927925	0.14187165	5.6788697	7.9937882	Multitasking_Scroll
13:22:05.334	0.14365649	5.4326096	7.848433	-0.009214902	-0.030364279	-0.004092186	0.16262531	5.678931	7.993351	Multitasking_Scroll
13:22:05.357	0.14365649	5.4326096	7.848433	-0.009214902	-0.030364279	-0.004092186	0.16262531	5.678931	7.993351	Multitasking_Scroll
13:22:05.379	0.14365649	5.4326096	7.848433	-0.009214902	-0.030364279	-0.004092186	0.16262531	5.678931	7.993351	Multitasking_Scroll
13:22:05.403	0.14365649	5.4326096	7.848433	-0.009214902	-0.030364279	-0.004092186	0.16262531	5.678931	7.993351	Multitasking_Scroll
13:22:05.424	0.14365649	5.4326096	7.848433	-0.009214902	-0.030364279	-0.004092186	0.16262531	5.678931	7.993351	Multitasking_Scroll
13:22:05.447	0.14365649	5.4326096	7.848433	-0.009214902	-0.030364279	-0.004092186	0.16262531	5.678931	7.993351	Multitasking_Scroll
13:22:05.470	0.14365649	5.4326096	7.848433	-0.009214902	-0.030364279	-0.004092186	0.16262531	5.678931	7.993351	Multitasking_Scroll
13:22:05.493	0.14365649	5.4326096	7.848433	-0.009214902	-0.030364279	-0.004092186	0.16262531	5.678931	7.993351	Multitasking_Scroll
13:22:05.516	0.083799616	5.5355635	7.59464	0.02010663	0.022780998	0.015455501	0.14672692	5.6849203	7.989401	Multitasking_Scroll
13:22:05.539	0.083799616	5.5355635	7.59464	0.02010663	0.022780998	0.015455501	0.14672692	5.6849203	7.989401	Multitasking_Scroll
13:22:05.560	0.083799616	5.5355635	7.59464	0.02010663	0.022780998	0.015455501	0.14672692	5.6849203	7.989401	Multitasking_Scroll
13:22:05.583	0.083799616	5.5355635	7.59464	0.02010663	0.022780998	0.015455501	0.14672692	5.6849203	7.989401	Multitasking_Scroll
13:22:05.606	0.083799616	5.5355635	7.59464	0.02010663	0.022780998	0.015455501	0.14672692	5.6849203	7.989401	Multitasking_Scroll
13:22:05.629	0.083799616	5.5355635	7.59464	0.02010663	0.022780998	0.015455501	0.14672692	5.6849203	7.989401	Multitasking_Scroll
13:22:05.652	0.083799616	5.5355635	7.59464	0.02010663	0.022780998	0.015455501	0.14672692	5.6849203	7.989401	Multitasking_Scroll
13:22:05.673	0.083799616	5.5355635	7.59464	0.02010663	0.022780998	0.015455501	0.14672692	5.6849203	7.989401	Multitasking_Scroll
13:22:05.698	0.07901107	5.564295	7.676045	0.017663168	0.00017898351	-0.0022595907	0.15558428	5.6893544	7.9860716	Multitasking_Scroll
13:22:05.721	0.07901107	5.564295	7.676045	0.017663168	0.00017898351	-0.0022595907	0.15558428	5.6893544	7.9860716	Multitasking_Scroll
13:22:05.744	0.07901107	5.564295	7.676045	0.017663168	0.00017898351	-0.0022595907	0.15558428	5.6893544	7.9860716	Multitasking_Scroll
13:22:05.767	0.07901107	5.564295	7.676045	0.017663168	0.00017898351	-0.0022595907	0.15558428	5.6893544	7.9860716	Multitasking_Scroll
13:22:05.790	0.07901107	5.564295	7.676045	0.017663168	0.00017898351	-0.0022595907	0.15558428	5.6893544	7.9860716	Multitasking_Scroll
13:22:05.812	0.07901107	5.564295	7.676045	0.017663168	0.00017898351	-0.0022595907	0.15558428	5.6893544	7.9860716	Multitasking_Scroll
13:22:05.834	0.07901107	5.564295	7.676045	0.017663168	0.00017898351	-0.0022595907	0.15558428	5.6893544	7.9860716	Multitasking_Scroll
13:22:05.858	0.14844504	5.4565525	7.781393	0.0036132678	-0.007762265	0.003849062	0.1427929	5.701884	7.977371	Multitasking_Scroll
13:22:05.880	0.14844504	5.4565525	7.781393	0.0036132678	-0.007762265	0.003849062	0.1427929	5.701884	7.977371	Multitasking_Scroll
13:22:05.902	0.14844504	5.4565525	7.781393	0.0036132678	-0.007762265	0.003849062	0.1427929	5.701884	7.977371	Multitasking_Scroll
13:22:05.923	0.14844504	5.4565525	7.781393	0.0036132678	-0.007762265	0.003849062	0.1427929	5.701884	7.977371	Multitasking_Scroll
13:22:05.945	0.14844504	5.4565525	7.781393	0.0036132678	-0.007762265	0.003849062	0.1427929	5.701884	7.977371	Multitasking_Scroll
13:22:05.969	0.14844504	5.4565525	7.781393	0.0036132678	-0.007762265	0.003849062	0.1427929	5.701884	7.977371	Multitasking_Scroll
13:22:05.991	0.14844504	5.4565525	7.781393	0.0036132678	-0.007762265	0.003849062	0.1427929	5.701884	7.977371	Multitasking_Scroll
13:22:06.014	0.14844504	5.4565525	7.781393	0.0036132678	-0.007762265	0.003849062	0.1427929	5.701884	7.977371	Multitasking_Scroll
13:22:06.036	0.07422252	5.6504884	7.6688623	0.0036132678	-0.007762265	0.003849062	0.1427929	5.701884	7.977371	Multitasking_Scroll
13:22:06.059	0.07422252	5.6504884	7.6688623	0.011554516	0.013618019	0.004459927	0.12824856	5.7058005	7.974819	Multitasking_Scroll
13:22:06.082	0.07422252	5.6504884	7.6688623	0.011554516	0.013618019	0.004459927	0.12824856	5.7058005	7.974819	Multitasking_Scroll
13:22:06.105	0.07422252	5.6504884	7.6688623	0.011554516	0.013618019	0.004459927	0.12824856	5.7058005	7.974819	Multitasking_Scroll
13:22:06.127	0.07422252	5.6504884	7.6688623	0.011554516	0.013618019	0.004459927	0.12824856	5.7058005	7.974819	Multitasking_Scroll
13:22:06.150	0.07422252	5.6504884	7.6688623	0.011554516	0.013618019	0.004459927	0.12824856	5.7058005	7.974819	Multitasking_Scroll
13:22:06.173	0.07422252	5.6504884	7.6688623	0.011554516	0.013618019	0.004459927	0.12824856	5.7058005	7.974819	Multitasking_Scroll
13:22:06.199	0.07422252	5.6504884	7.6688623	0.011554516	0.013618019	0.004459927	0.12824856	5.7058005	7.974819	Multitasking_Scroll
13:22:06.221	0.14126222	5.602603	7.656891	-0.012880093	-0.0028753425	-0.01386603	0.11740699	5.7202954	7.9645953	Multitasking_Scroll
13:22:06.244	0.14126222	5.602603	7.656891	-0.012880093	-0.0028753425	-0.01386603	0.11740699	5.7202954	7.9645953	Multitasking_Scroll
13:22:06.267	0.14126222	5.602603	7.656891	-0.012880093	-0.0028753425	-0.01386603	0.11740699	5.7202954	7.9645953	Multitasking_Scroll
13:22:06.289	0.14126222	5.602603	7.656891	-0.012880093	-0.0028753425	-0.01386603	0.11740699	5.7202954	7.9645953	Multitasking_Scroll
13:22:06.313	0.14126222	5.602603	7.656891	-0.012880093	-0.0028753425	-0.01386603	0.11740699	5.7202954	7.9645953	Multitasking_Scroll
13:22:06.336	0.14126222	5.602603	7.656891	-0.012880093	-0.0028753425	-0.01386603	0.11740699	5.7202954	7.9645953	Multitasking_Scroll
13:22:06.358	0.14126222	5.602603	7.656891	-0.012880093	-0.0028753425	-0.01386603	0.11740699	5.7202954	7.9645953	Multitasking_Scroll
13:22:06.381	0.14126222	5.602603	7.656891	-0.012880093	-0.0028753425	-0.01386603	0.11740699	5.7202954	7.9645953	Multitasking_Scroll
13:22:06.404	0.09577099	5.521198	7.8125186	0.02132836	0.0044550407	-0.003481321	0.10419466	5.7186494	7.965961	Multitasking_Scroll
13:22:06.427	0.09577099	5.521198	7.8125186	0.02132836	0.0044550407	-0.003481321	0.10419466	5.7186494	7.965961	Multitasking_Scroll
13:22:06.450	0.09577099	5.521198	7.8125186	0.02132836	0.0044550407	-0.003481321	0.10419466	5.7186494	7.965961	Multitasking_Scroll
13:22:06.472	0.09577099	5.521198	7.8125186	0.02132836	0.0044550407	-0.003481321	0.10419466	5.7186494	7.965961	Multitasking_Scroll
13:22:06.495	0.09577099	5.521198	7.8125186	0.02132836	0.0044550407	-0.003481321	0.10419466	5.7186494	7.965961	Multitasking_Scroll
13:22:06.517	0.09577099	5.521198	7.8125186	0.02132836	0.0044550407	-0.003481321	0.10419466	5.7186494	7.965961	Multitasking_Scroll
13:22:06.540	0.09577099	5.521198	7.8125186	0.02132836	0.0044550407	-0.003481321	0.10419466	5.7186494	7.965961	Multitasking_Scroll
13:22:06.562	0.09577099	5.521198	7.8125186	0.02132836	0.0044550407	-0.003481321	0.10419466	5.7186494	7.965961	Multitasking_Scroll
13:22:06.585	0.083799616	5.602603	7.642525	-0.012880093	0.00017898351	-0.0047030514	0.09735764	5.7337894	7.95516	Multitasking_Scroll
13:22:06.607	0.083799616	5.602603	7.642525	-0.012880093	0.00017898351	-0.0047030514	0.09735764	5.7337894	7.95516	Multitasking_Scroll
13:22:06.630	0.083799616	5.602603	7.642525	-0.012880093	0.00017898351	-0.0047030514	0.09735764	5.7337894	7.95516	Multitasking_Scroll
13:22:06.653	0.083799616	5.602603	7.642525	-0.012880093	0.00017898351	-0.0047030514	0.09735764	5.7337894	7.95516	Multitasking_Scroll
13:22:06.676	0.083799616	5.602603	7.642525	-0.012880093	0.00017898351	-0.0047030514	0.09735764	5.7337894	7.95516	Multitasking_Scroll
13:22:06.699	0.083799616	5.602603	7.642525	-0.012880093	0.00017898351	-0.0047030514	0.09735764	5.7337894	7.95516	Multitasking_Scroll
13:22:06.722	0.083799616	5.602603	7.642525	-0.012880093	0.00017898351	-0.0047030514	0.09735764	5.7337894	7.95516	Multitasking_Scroll
13:22:06.744	0.083799616	5.602603	7.642525	-0.012880093	0.00017898351	-0.0047030514	0.09735764	5.7337894	7.95516	Multitasking_Scroll
13:22:06.767	0.03351985	5.5355635	7.7933645	-0.0055497107	0.00017898351	-0.0016487252	0.082150936	5.74513	7.947145	Multitasking_Scroll
13:22:06.790	0.03351985	5.5355635	7.7933645	-0.0055497107	0.00017898351	-0.0016487252	0.082150936	5.74513	7.947145	Multitasking_Scroll
13:22:06.812	0.03351985	5.5355635	7.7933645	-0.0055497107	0.00017898351	-0.0016487252	0.082150936	5.74513	7.947145	Multitasking_Scroll
13:22:06.835	0.03351985	5.5355635	7.7933645	-0.0055497107	0.00017898351	-0.0016487252	0.082150936	5.74513	7.947145	Multitasking_Scroll
13:22:06.858	0.03351985	5.5355635	7.7933645	-0.0055497107	0.00017898351	-0.0016487252	0.082150936	5.74513	7.947145	Multitasking_Scroll
13:22:06.881	0.03351985	5.5355635	7.7933645	-0.0055497107	0.00017898351	-0.0016487252	0.082150936	5.74513	7.947145	Multitasking_Scroll
13:22:06.903	0.03351985	5.5355635	7.7933645	-0.0055497107	0.00017898351	-0.0016487252	0.082150936	5.74513	7.947145	Multitasking_Scroll
13:22:06.925	0.03351985	5.5355635	7.7933645	-0.0055497107	0.00017898351	-0.0016487252	0.082150936	5.74513	7.947145	Multitasking_Scroll
13:22:06.949	-0.12450229	5.6840086	7.4892917	0.009111055	-0.005929669	-0.004092186	0.08093013	5.7663465	7.931775	Multitasking_Scroll
13:22:06.971	-0.12450229	5.6840086	7.4892917	0.009111055	-0.005929669	-0.004092186	0.08093013	5.7663465	7.931775	Multitasking_Scroll
13:22:06.995	-0.12450229	5.6840086	7.4892917	0.009111055	-0.005929669	-0.004092186	0.08093013	5.7663465	7.931775	Multitasking_Scroll
13:22:07.017	-0.12450229	5.6840086	7.4892917	0.009111055	-0.005929669	-0.004092186	0.08093013	5.7663465	7.931775	Multitasking_Scroll
13:22:07.039	-0.12450229	5.6840086	7.4892917	0.009111055	-0.005929669	-0.004092186	0.08093013	5.7663465	7.931775	Multitasking_Scroll
13:22:07.062	-0.12450229	5.6840086	7.4892917	0.009111055	-0.005929669	-0.004092186	0.08093013	5.7663465	7.931775	Multitasking_Scroll
13:22:07.084	-0.12450229	5.6840086	7.4892917	0.009111055	-0.005929669	-0.004092186	0.08093013	5.7663465	7.931775	Multitasking_Scroll
13:22:07.107	-0.12450229	5.6840086	7.4892917	0.009111055	-0.005929669	-0.004092186	0.08093013	5.7663465	7.931775	Multitasking_Scroll
13:22:07.129	0.045491222	5.439792	7.946598	-0.0067714415	-0.016314378	0.020342425	0.09091177	5.768072	7.9304104	Multitasking_Scroll
13:22:07.152	0.045491222	5.439792	7.946598	-0.0067714415	-0.016314378	0.020342425	0.09091177	5.768072	7.9304104	Multitasking_Scroll
13:22:07.175	0.045491222	5.439792	7.946598	-0.0067714415	-0.016314378	0.020342425	0.09091177	5.768072	7.9304104	Multitasking_Scroll
13:22:07.198	0.045491222	5.439792	7.946598	-0.0067714415	-0.016314378	0.020342425	0.09091177	5.768072	7.9304104	Multitasking_Scroll
13:22:07.221	0.045491222	5.439792	7.946598	-0.0067714415	-0.016314378	0.020342425	0.09091177	5.768072	7.9304104	Multitasking_Scroll
13:22:07.243	0.045491222	5.439792	7.946598	-0.0067714415	-0.016314378	0.020342425	0.09091177	5.768072	7.9304104	Multitasking_Scroll
13:22:07.265	0.045491222	5.439792	7.946598	-0.0067714415	-0.016314378	0.020342425	0.09091177	5.768072	7.9304104	Multitasking_Scroll
13:22:07.287	0.045491222	5.439792	7.946598	-0.0067714415	-0.016314378	0.020342425	0.09091177	5.768072	7.9304104	Multitasking_Scroll
13:22:07.310	0.21069619	5.652883	7.5395713	0.06469979	0.025835324	0.025229346	0.10254405	5.767482	7.930698	Multitasking_Scroll
13:22:07.332	0.21069619	5.652883	7.5395713	0.06469979	0.025835324	0.025229346	0.10254405	5.767482	7.930698	Multitasking_Scroll
13:22:07.355	0.21069619	5.652883	7.5395713	0.06469979	0.025835324	0.025229346	0.10254405	5.767482	7.930698	Multitasking_Scroll
13:22:07.378	0.21069619	5.652883	7.5395713	0.06469979	0.025835324	0.025229346	0.10254405	5.767482	7.930698	Multitasking_Scroll
13:22:07.401	0.21069619	5.652883	7.5395713	0.06469979	0.025835324	0.025229346	0.10254405	5.767482	7.930698	Multitasking_Scroll
13:22:07.424	0.21069619	5.652883	7.5395713	0.06469979	0.025835324	0.025229346	0.10254405	5.767482	7.930698	Multitasking_Scroll
13:22:07.446	0.21069619	5.652883	7.5395713	0.06469979	0.025835324	0.025229346	0.10254405	5.767482	7.930698	Multitasking_Scroll
13:22:07.467	0.21069619	5.652883	7.5395713	0.06469979	0.025835324	0.025229346	0.10254405	5.767482	7.930698	Multitasking_Scroll
13:22:07.489	0.062251143	5.6672482	7.553937	-0.022043072	-0.026088223	-0.015698625	0.094818704	5.7983847	7.908231	Multitasking_Scroll
13:22:07.512	0.062251143	5.6672482	7.553937	-0.022043072	-0.026088223	-0.015698625	0.094818704	5.7983847	7.908231	Multitasking_Scroll
13:22:07.534	0.062251143	5.6672482	7.553937	-0.022043072	-0.026088223	-0.015698625	0.094818704	5.7983847	7.908231	Multitasking_Scroll
13:22:07.558	0.062251143	5.6672482	7.553937	-0.022043072	-0.026088223	-0.015698625	0.094818704	5.7983847	7.908231	Multitasking_Scroll
13:22:07.580	0.062251143	5.6672482	7.553937	-0.022043072	-0.026088223	-0.015698625	0.094818704	5.7983847	7.908231	Multitasking_Scroll
13:22:07.602	0.062251143	5.6672482	7.553937	-0.022043072	-0.026088223	-0.015698625	0.094818704	5.7983847	7.908231	Multitasking_Scroll
13:22:07.624	0.062251143	5.6672482	7.553937	-0.022043072	-0.026088223	-0.015698625	0.094818704	5.7983847	7.908231	Multitasking_Scroll
13:22:07.647	0.062251143	5.6672482	7.553937	-0.022043072	-0.026088223	-0.015698625	0.094818704	5.7983847	7.908231	Multitasking_Scroll
13:22:07.671	0.009577099	5.5571117	7.8987126	-0.019599611	0.008120231	0.003849062	0.091551565	5.802183	7.9054794	Multitasking_Scroll
13:22:07.694	0.009577099	5.5571117	7.8987126	-0.019599611	0.008120231	0.003849062	0.091551565	5.802183	7.9054794	Multitasking_Scroll
13:22:07.717	0.009577099	5.5571117	7.8987126	-0.019599611	0.008120231	0.003849062	0.091551565	5.802183	7.9054794	Multitasking_Scroll
13:22:07.739	0.009577099	5.5571117	7.8987126	-0.019599611	0.008120231	0.003849062	0.091551565	5.802183	7.9054794	Multitasking_Scroll
13:22:07.762	0.009577099	5.5571117	7.8987126	-0.019599611	0.008120231	0.003849062	0.091551565	5.802183	7.9054794	Multitasking_Scroll
13:22:07.785	0.009577099	5.5571117	7.8987126	-0.019599611	0.008120231	0.003849062	0.091551565	5.802183	7.9054794	Multitasking_Scroll
13:22:07.808	0.009577099	5.5571117	7.8987126	-0.019599611	0.008120231	0.003849062	0.091551565	5.802183	7.9054794	Multitasking_Scroll
13:22:07.831	0.009577099	5.5571117	7.8987126	-0.019599611	0.008120231	0.003849062	0.091551565	5.802183	7.9054794	Multitasking_Scroll
13:22:07.853	0.07901107	5.5571117	7.678439	0.004224133	-0.00043188172	-0.011422569	0.09126029	5.8066983	7.9021697	Multitasking_Scroll
13:22:07.876	0.07901107	5.5571117	7.678439	0.004224133	-0.00043188172	-0.011422569	0.09126029	5.8066983	7.9021697	Multitasking_Scroll
13:22:07.900	0.07901107	5.5571117	7.678439	0.004224133	-0.00043188172	-0.011422569	0.09126029	5.8066983	7.9021697	Multitasking_Scroll
13:22:07.922	0.07901107	5.5571117	7.678439	0.004224133	-0.00043188172	-0.011422569	0.09126029	5.8066983	7.9021697	Multitasking_Scroll
13:22:07.945	0.07901107	5.5571117	7.678439	0.004224133	-0.00043188172	-0.011422569	0.09126029	5.8066983	7.9021697	Multitasking_Scroll
13:22:07.968	0.07901107	5.5571117	7.678439	0.004224133	-0.00043188172	-0.011422569	0.09126029	5.8066983	7.9021697	Multitasking_Scroll
13:22:07.990	0.07901107	5.5571117	7.678439	0.004224133	-0.00043188172	-0.011422569	0.09126029	5.8066983	7.9021697	Multitasking_Scroll
13:22:08.014	0.07901107	5.5571117	7.678439	0.004224133	-0.00043188172	-0.011422569	0.09126029	5.8066983	7.9021697	Multitasking_Scroll
13:22:08.036	-0.009577099	5.7007685	7.7766047	-0.018988747	-0.016925244	0.01850983	0.07586252	5.8004756	7.906898	Multitasking_Scroll
13:22:08.059	-0.009577099	5.7007685	7.7766047	-0.018988747	-0.016925244	0.01850983	0.07586252	5.8004756	7.906898	Multitasking_Scroll
13:22:08.082	-0.009577099	5.7007685	7.7766047	-0.018988747	-0.016925244	0.01850983	0.07586252	5.8004756	7.906898	Multitasking_Scroll
13:22:08.103	-0.009577099	5.7007685	7.7766047	-0.018988747	-0.016925244	0.01850983	0.07586252	5.8004756	7.906898	Multitasking_Scroll
13:22:08.127	-0.009577099	5.7007685	7.7766047	-0.018988747	-0.016925244	0.01850983	0.07586252	5.8004756	7.906898	Multitasking_Scroll
13:22:08.148	-0.009577099	5.7007685	7.7766047	-0.018988747	-0.016925244	0.01850983	0.07586252	5.8004756	7.906898	Multitasking_Scroll
13:22:08.171	-0.009577099	5.7007685	7.7766047	-0.018988747	-0.016925244	0.01850983	0.07586252	5.8004756	7.906898	Multitasking_Scroll
13:22:08.193	-0.009577099	5.7007685	7.7766047	-0.018988747	-0.016925244	0.01850983	0.07586252	5.8004756	7.906898	Multitasking_Scroll
13:22:08.216	0.031125572	5.681614	7.5922456	0.012165382	0.010563693	0.009346849	0.08011691	5.8121376	7.898287	Multitasking_Scroll
13:22:08.239	0.031125572	5.681614	7.5922456	0.012165382	0.010563693	0.009346849	0.08011691	5.8121376	7.898287	Multitasking_Scroll
13:22:08.261	0.031125572	5.681614	7.5922456	0.012165382	0.010563693	0.009346849	0.08011691	5.8121376	7.898287	Multitasking_Scroll
13:22:08.284	0.031125572	5.681614	7.5922456	0.012165382	0.010563693	0.009346849	0.08011691	5.8121376	7.898287	Multitasking_Scroll
13:22:08.306	0.031125572	5.681614	7.5922456	0.012165382	0.010563693	0.009346849	0.08011691	5.8121376	7.898287	Multitasking_Scroll
13:22:08.329	0.031125572	5.681614	7.5922456	0.012165382	0.010563693	0.009346849	0.08011691	5.8121376	7.898287	Multitasking_Scroll
13:22:08.351	0.031125572	5.681614	7.5922456	0.012165382	0.010563693	0.009346849	0.08011691	5.8121376	7.898287	Multitasking_Scroll
13:22:08.375	0.031125572	5.681614	7.5922456	0.012165382	0.010563693	0.009346849	0.08011691	5.8121376	7.898287	Multitasking_Scroll
13:22:08.397	0.098165266	5.8228765	7.5228114	0.025604416	0.022780998	0.0148446355	0.088324964	5.80654	7.9023204	Multitasking_Scroll
13:22:08.420	0.098165266	5.8228765	7.5228114	0.025604416	0.022780998	0.0148446355	0.088324964	5.80654	7.9023204	Multitasking_Scroll
13:22:08.443	0.098165266	5.8228765	7.5228114	0.025604416	0.022780998	0.0148446355	0.088324964	5.80654	7.9023204	Multitasking_Scroll
13:22:08.466	0.098165266	5.8228765	7.5228114	0.025604416	0.022780998	0.0148446355	0.088324964	5.80654	7.9023204	Multitasking_Scroll
13:22:08.489	0.098165266	5.8228765	7.5228114	0.025604416	0.022780998	0.0148446355	0.088324964	5.80654	7.9023204	Multitasking_Scroll
13:22:08.511	0.098165266	5.8228765	7.5228114	0.025604416	0.022780998	0.0148446355	0.088324964	5.80654	7.9023204	Multitasking_Scroll
13:22:08.533	0.098165266	5.8228765	7.5228114	0.025604416	0.022780998	0.0148446355	0.088324964	5.80654	7.9023204	Multitasking_Scroll
13:22:08.556	0.10774237	5.6169686	7.534783	0.00055894174	-0.007762265	-0.023029009	0.06876533	5.8179517	7.894117	Multitasking_Scroll
13:22:08.579	0.10774237	5.6169686	7.534783	0.00055894174	-0.007762265	-0.023029009	0.06876533	5.8179517	7.894117	Multitasking_Scroll
13:22:08.602	0.10774237	5.6169686	7.534783	0.00055894174	-0.007762265	-0.023029009	0.06876533	5.8179517	7.894117	Multitasking_Scroll
13:22:08.624	0.10774237	5.6169686	7.534783	0.00055894174	-0.007762265	-0.023029009	0.06876533	5.8179517	7.894117	Multitasking_Scroll
13:22:08.646	0.10774237	5.6169686	7.534783	0.00055894174	-0.007762265	-0.023029009	0.06876533	5.8179517	7.894117	Multitasking_Scroll
13:22:08.668	0.10774237	5.6169686	7.534783	0.00055894174	-0.007762265	-0.023029009	0.06876533	5.8179517	7.894117	Multitasking_Scroll
13:22:08.690	0.10774237	5.6169686	7.534783	0.00055894174	-0.007762265	-0.023029009	0.06876533	5.8179517	7.894117	Multitasking_Scroll
13:22:08.713	0.10774237	5.6169686	7.534783	0.00055894174	-0.007762265	-0.023029009	0.06876533	5.8179517	7.894117	Multitasking_Scroll
13:22:08.736	0.047885496	5.688797	7.881953	-0.009825768	0.028278785	0.0032381967	0.055239823	5.816341	7.895407	Multitasking_Scroll
13:22:08.758	0.047885496	5.688797	7.881953	-0.009825768	0.028278785	0.0032381967	0.055239823	5.816341	7.895407	Multitasking_Scroll
13:22:08.781	0.047885496	5.688797	7.881953	-0.009825768	0.028278785	0.0032381967	0.055239823	5.816341	7.895407	Multitasking_Scroll
13:22:08.804	0.047885496	5.688797	7.881953	-0.009825768	0.028278785	0.0032381967	0.055239823	5.816341	7.895407	Multitasking_Scroll
13:22:08.826	0.047885496	5.688797	7.881953	-0.009825768	0.028278785	0.0032381967	0.055239823	5.816341	7.895407	Multitasking_Scroll
13:22:08.849	0.047885496	5.688797	7.881953	-0.009825768	0.028278785	0.0032381967	0.055239823	5.816341	7.895407	Multitasking_Scroll
13:22:08.872	0.047885496	5.688797	7.881953	-0.009825768	0.028278785	0.0032381967	0.055239823	5.816341	7.895407	Multitasking_Scroll
13:22:08.893	0.047885496	5.688797	7.881953	-0.009825768	0.028278785	0.0032381967	0.055239823	5.816341	7.895407	Multitasking_Scroll
13:22:08.917	0.0023942748	5.648094	7.5922456	-0.0067714415	0.008120231	-0.012033435	0.028117312	5.821953	7.8914156	Multitasking_Scroll
13:22:08.939	0.0023942748	5.648094	7.5922456	-0.0067714415	0.008120231	-0.012033435	0.028117312	5.821953	7.8914156	Multitasking_Scroll
13:22:08.962	0.0023942748	5.648094	7.5922456	-0.0067714415	0.008120231	-0.012033435	0.028117312	5.821953	7.8914156	Multitasking_Scroll
13:22:08.985	0.0023942748	5.648094	7.5922456	-0.0067714415	0.008120231	-0.012033435	0.028117312	5.821953	7.8914156	Multitasking_Scroll
13:22:09.008	0.0023942748	5.648094	7.5922456	-0.0067714415	0.008120231	-0.012033435	0.028117312	5.821953	7.8914156	Multitasking_Scroll
13:22:09.031	0.0023942748	5.648094	7.5922456	-0.0067714415	0.008120231	-0.012033435	0.028117312	5.821953	7.8914156	Multitasking_Scroll
13:22:09.054	0.0023942748	5.648094	7.5922456	-0.0067714415	0.008120231	-0.012033435	0.028117312	5.821953	7.8914156	Multitasking_Scroll
13:22:09.078	0.0023942748	5.648094	7.5922456	-0.0067714415	0.008120231	-0.012033435	0.028117312	5.821953	7.8914156	Multitasking_Scroll
13:22:09.099	0.0023942748	5.6744313	7.580274	0.031102203	0.012396289	-0.0004269948	0.02524183	5.7988834	7.908394	Multitasking_Scroll
13:22:09.121	0.0023942748	5.6744313	7.580274	0.031102203	0.012396289	-0.0004269948	0.02524183	5.7988834	7.908394	Multitasking_Scroll
13:22:09.143	0.0023942748	5.6744313	7.580274	0.031102203	0.012396289	-0.0004269948	0.02524183	5.7988834	7.908394	Multitasking_Scroll
13:22:09.164	0.0023942748	5.6744313	7.580274	0.031102203	0.012396289	-0.0004269948	0.02524183	5.7988834	7.908394	Multitasking_Scroll
13:22:09.186	0.0023942748	5.6744313	7.580274	0.031102203	0.012396289	-0.0004269948	0.02524183	5.7988834	7.908394	Multitasking_Scroll
13:22:09.209	0.0023942748	5.6744313	7.580274	0.031102203	0.012396289	-0.0004269948	0.02524183	5.7988834	7.908394	Multitasking_Scroll
13:22:09.232	0.0023942748	5.6744313	7.580274	0.031102203	0.012396289	-0.0004269948	0.02524183	5.7988834	7.908394	Multitasking_Scroll
13:22:09.254	0.0023942748	5.6744313	7.580274	0.031102203	0.012396289	-0.0004269948	0.02524183	5.7988834	7.908394	Multitasking_Scroll
13:22:09.275	0.047885496	5.7582307	7.6712565	0.0011698069	0.013618019	0.028283672	0.0024825376	5.8070984	7.9024034	Multitasking_Scroll
13:22:09.296	0.047885496	5.7582307	7.6712565	0.0011698069	0.013618019	0.028283672	0.0024825376	5.8070984	7.9024034	Multitasking_Scroll
13:22:09.318	0.047885496	5.7582307	7.6712565	0.0011698069	0.013618019	0.028283672	0.0024825376	5.8070984	7.9024034	Multitasking_Scroll
13:22:09.340	0.047885496	5.7582307	7.6712565	0.0011698069	0.013618019	0.028283672	0.0024825376	5.8070984	7.9024034	Multitasking_Scroll
13:22:09.364	0.047885496	5.7582307	7.6712565	0.0011698069	0.013618019	0.028283672	0.0024825376	5.8070984	7.9024034	Multitasking_Scroll
13:22:09.387	0.047885496	5.7582307	7.6712565	0.0011698069	0.013618019	0.028283672	0.0024825376	5.8070984	7.9024034	Multitasking_Scroll
13:22:09.410	0.047885496	5.7582307	7.6712565	0.0011698069	0.013618019	0.028283672	0.0024825376	5.8070984	7.9024034	Multitasking_Scroll
13:22:09.432	0.047885496	5.7582307	7.6712565	0.0011698069	0.013618019	0.028283672	0.0024825376	5.8070984	7.9024034	Multitasking_Scroll
13:22:09.456	0.035914123	5.6361227	7.4988685	0.0011698069	0.013618019	0.028283672	0.0024825376	5.8070984	7.9024034	Multitasking_Scroll
13:22:09.480	0.035914123	5.6361227	7.4988685	-0.020210477	-0.00043188172	0.0032381967	-0.007168467	5.8119802	7.8988075	Multitasking_Scroll
13:22:09.503	0.035914123	5.6361227	7.4988685	-0.020210477	-0.00043188172	0.0032381967	-0.007168467	5.8119802	7.8988075	Multitasking_Scroll
13:22:09.526	0.035914123	5.6361227	7.4988685	-0.020210477	-0.00043188172	0.0032381967	-0.007168467	5.8119802	7.8988075	Multitasking_Scroll
13:22:09.549	0.035914123	5.6361227	7.4988685	-0.020210477	-0.00043188172	0.0032381967	-0.007168467	5.8119802	7.8988075	Multitasking_Scroll
13:22:09.572	0.035914123	5.6361227	7.4988685	-0.020210477	-0.00043188172	0.0032381967	-0.007168467	5.8119802	7.8988075	Multitasking_Scroll
13:22:09.595	0.035914123	5.6361227	7.4988685	-0.020210477	-0.00043188172	0.0032381967	-0.007168467	5.8119802	7.8988075	Multitasking_Scroll
13:22:09.618	0.035914123	5.6361227	7.4988685	-0.020210477	-0.00043188172	0.0032381967	-0.007168467	5.8119802	7.8988075	Multitasking_Scroll
13:22:09.641	0.083799616	5.6552773	7.333664	-0.014101824	0.01606148	-0.041354965	-0.013504976	5.813718	7.897519	Multitasking_Scroll
13:22:09.664	0.083799616	5.6552773	7.333664	-0.014101824	0.01606148	-0.041354965	-0.013504976	5.813718	7.897519	Multitasking_Scroll
13:22:09.687	0.083799616	5.6552773	7.333664	-0.014101824	0.01606148	-0.041354965	-0.013504976	5.813718	7.897519	Multitasking_Scroll
13:22:09.709	0.083799616	5.6552773	7.333664	-0.014101824	0.01606148	-0.041354965	-0.013504976	5.813718	7.897519	Multitasking_Scroll
13:22:09.733	0.083799616	5.6552773	7.333664	-0.014101824	0.01606148	-0.041354965	-0.013504976	5.813718	7.897519	Multitasking_Scroll
13:22:09.756	0.083799616	5.6552773	7.333664	-0.014101824	0.01606148	-0.041354965	-0.013504976	5.813718	7.897519	Multitasking_Scroll
13:22:09.779	0.083799616	5.6552773	7.333664	-0.014101824	0.01606148	-0.041354965	-0.013504976	5.813718	7.897519	Multitasking_Scroll
13:22:09.802	0.083799616	5.6552773	7.333664	-0.014101824	0.01606148	-0.041354965	-0.013504976	5.813718	7.897519	Multitasking_Scroll
13:22:09.825	-0.090982445	5.6744313	7.937021	-0.0012736539	0.011785423	-0.022418145	-0.04596788	5.7794695	7.922495	Multitasking_Scroll
13:22:09.848	-0.090982445	5.6744313	7.937021	-0.0012736539	0.011785423	-0.022418145	-0.04596788	5.7794695	7.922495	Multitasking_Scroll
13:22:09.871	-0.090982445	5.6744313	7.937021	-0.0012736539	0.011785423	-0.022418145	-0.04596788	5.7794695	7.922495	Multitasking_Scroll
13:22:09.893	-0.090982445	5.6744313	7.937021	-0.0012736539	0.011785423	-0.022418145	-0.04596788	5.7794695	7.922495	Multitasking_Scroll
13:22:09.915	-0.090982445	5.6744313	7.937021	-0.0012736539	0.011785423	-0.022418145	-0.04596788	5.7794695	7.922495	Multitasking_Scroll
13:22:09.939	-0.090982445	5.6744313	7.937021	-0.0012736539	0.011785423	-0.022418145	-0.04596788	5.7794695	7.922495	Multitasking_Scroll
13:22:09.962	-0.090982445	5.6744313	7.937021	-0.0012736539	0.011785423	-0.022418145	-0.04596788	5.7794695	7.922495	Multitasking_Scroll
13:22:09.985	-0.090982445	5.6744313	7.937021	-0.0012736539	0.011785423	-0.022418145	-0.04596788	5.7794695	7.922495	Multitasking_Scroll
13:22:10.008	-0.07422252	5.7295	7.59464	-0.026929995	0.024613595	0.019120693	-0.07421126	5.7815137	7.9207926	Multitasking_Scroll
13:22:10.031	-0.07422252	5.7295	7.59464	-0.026929995	0.024613595	0.019120693	-0.07421126	5.7815137	7.9207926	Multitasking_Scroll
13:22:10.054	-0.07422252	5.7295	7.59464	-0.026929995	0.024613595	0.019120693	-0.07421126	5.7815137	7.9207926	Multitasking_Scroll
13:22:10.076	-0.07422252	5.7295	7.59464	-0.026929995	0.024613595	0.019120693	-0.07421126	5.7815137	7.9207926	Multitasking_Scroll
13:22:10.099	-0.07422252	5.7295	7.59464	-0.026929995	0.024613595	0.019120693	-0.07421126	5.7815137	7.9207926	Multitasking_Scroll
13:22:10.122	-0.07422252	5.7295	7.59464	-0.026929995	0.024613595	0.019120693	-0.07421126	5.7815137	7.9207926	Multitasking_Scroll
13:22:10.145	-0.07422252	5.7295	7.59464	-0.026929995	0.024613595	0.019120693	-0.07421126	5.7815137	7.9207926	Multitasking_Scroll
13:22:10.169	-0.07422252	5.7295	7.59464	-0.026929995	0.024613595	0.019120693	-0.07421126	5.7815137	7.9207926	Multitasking_Scroll
13:22:10.192	-0.11253092	5.5379577	7.7167478	0.022550091	0.011174558	0.033170592	-0.08775193	5.7636404	7.933669	Multitasking_Scroll
13:22:10.214	-0.11253092	5.5379577	7.7167478	0.022550091	0.011174558	0.033170592	-0.08775193	5.7636404	7.933669	Multitasking_Scroll
13:22:10.236	-0.11253092	5.5379577	7.7167478	0.022550091	0.011174558	0.033170592	-0.08775193	5.7636404	7.933669	Multitasking_Scroll
13:22:10.258	-0.11253092	5.5379577	7.7167478	0.022550091	0.011174558	0.033170592	-0.08775193	5.7636404	7.933669	Multitasking_Scroll
13:22:10.279	-0.11253092	5.5379577	7.7167478	0.022550091	0.011174558	0.033170592	-0.08775193	5.7636404	7.933669	Multitasking_Scroll
13:22:10.302	-0.11253092	5.5379577	7.7167478	0.022550091	0.011174558	0.033170592	-0.08775193	5.7636404	7.933669	Multitasking_Scroll
13:22:10.325	-0.11253092	5.5379577	7.7167478	0.022550091	0.011174558	0.033170592	-0.08775193	5.7636404	7.933669	Multitasking_Scroll
13:22:10.348	-0.11253092	5.5379577	7.7167478	0.022550091	0.011174558	0.033170592	-0.08775193	5.7636404	7.933669	Multitasking_Scroll
13:22:10.371	-0.28013015	5.5547175	8.032792	0.00972192	0.0020115792	0.0007947357	-0.10005299	5.7607093	7.935652	Multitasking_Scroll
13:22:10.394	-0.28013015	5.5547175	8.032792	0.00972192	0.0020115792	0.0007947357	-0.10005299	5.7607093	7.935652	Multitasking_Scroll
13:22:10.417	-0.28013015	5.5547175	8.032792	0.00972192	0.0020115792	0.0007947357	-0.10005299	5.7607093	7.935652	Multitasking_Scroll
13:22:10.439	-0.28013015	5.5547175	8.032792	0.00972192	0.0020115792	0.0007947357	-0.10005299	5.7607093	7.935652	Multitasking_Scroll
13:22:10.461	-0.28013015	5.5547175	8.032792	0.00972192	0.0020115792	0.0007947357	-0.10005299	5.7607093	7.935652	Multitasking_Scroll
13:22:10.483	-0.28013015	5.5547175	8.032792	0.00972192	0.0020115792	0.0007947357	-0.10005299	5.7607093	7.935652	Multitasking_Scroll
13:22:10.507	-0.28013015	5.5547175	8.032792	0.00972192	0.0020115792	0.0007947357	-0.10005299	5.7607093	7.935652	Multitasking_Scroll
13:22:10.529	-0.28013015	5.5547175	8.032792	0.00972192	0.0020115792	0.0007947357	-0.10005299	5.7607093	7.935652	Multitasking_Scroll
13:22:10.553	-0.14126222	5.583449	7.620977	-0.00432798	0.009952827	-0.008979108	-0.12993816	5.784617	7.917808	Multitasking_Scroll
13:22:10.576	-0.14126222	5.583449	7.620977	-0.00432798	0.009952827	-0.008979108	-0.12993816	5.784617	7.917808	Multitasking_Scroll
13:22:10.599	-0.14126222	5.583449	7.620977	-0.00432798	0.009952827	-0.008979108	-0.12993816	5.784617	7.917808	Multitasking_Scroll
13:22:10.622	-0.14126222	5.583449	7.620977	-0.00432798	0.009952827	-0.008979108	-0.12993816	5.784617	7.917808	Multitasking_Scroll
13:22:10.645	-0.14126222	5.583449	7.620977	-0.00432798	0.009952827	-0.008979108	-0.12993816	5.784617	7.917808	Multitasking_Scroll
13:22:10.668	-0.14126222	5.583449	7.620977	-0.00432798	0.009952827	-0.008979108	-0.12993816	5.784617	7.917808	Multitasking_Scroll
13:22:10.691	-0.14126222	5.583449	7.620977	-0.00432798	0.009952827	-0.008979108	-0.12993816	5.784617	7.917808	Multitasking_Scroll
13:22:10.715	-0.14126222	5.583449	7.620977	-0.00432798	0.009952827	-0.008979108	-0.12993816	5.784617	7.917808	Multitasking_Scroll
13:22:10.739	-0.1340794	5.6361227	7.7335076	0.029269608	0.009952827	0.017898962	-0.13499282	5.7668405	7.930678	Multitasking_Scroll
13:22:10.762	-0.1340794	5.6361227	7.7335076	0.029269608	0.009952827	0.017898962	-0.13499282	5.7668405	7.930678	Multitasking_Scroll
13:22:10.785	-0.1340794	5.6361227	7.7335076	0.029269608	0.009952827	0.017898962	-0.13499282	5.7668405	7.930678	Multitasking_Scroll
13:22:10.808	-0.1340794	5.6361227	7.7335076	0.029269608	0.009952827	0.017898962	-0.13499282	5.7668405	7.930678	Multitasking_Scroll
13:22:10.830	-0.1340794	5.6361227	7.7335076	0.029269608	0.009952827	0.017898962	-0.13499282	5.7668405	7.930678	Multitasking_Scroll
13:22:10.853	-0.1340794	5.6361227	7.7335076	0.029269608	0.009952827	0.017898962	-0.13499282	5.7668405	7.930678	Multitasking_Scroll
13:22:10.876	-0.1340794	5.6361227	7.7335076	0.029269608	0.009952827	0.017898962	-0.13499282	5.7668405	7.930678	Multitasking_Scroll
13:22:10.898	-0.08858817	5.6600657	7.556331	0.0030024028	0.0154506145	0.012401176	-0.14896612	5.7790856	7.9215097	Multitasking_Scroll
13:22:10.921	-0.08858817	5.6600657	7.556331	0.0030024028	0.0154506145	0.012401176	-0.14896612	5.7790856	7.9215097	Multitasking_Scroll
13:22:10.944	-0.08858817	5.6600657	7.556331	0.0030024028	0.0154506145	0.012401176	-0.14896612	5.7790856	7.9215097	Multitasking_Scroll
13:22:10.968	-0.08858817	5.6600657	7.556331	0.0030024028	0.0154506145	0.012401176	-0.14896612	5.7790856	7.9215097	Multitasking_Scroll
13:22:10.991	-0.08858817	5.6600657	7.556331	0.0030024028	0.0154506145	0.012401176	-0.14896612	5.7790856	7.9215097	Multitasking_Scroll
13:22:11.014	-0.08858817	5.6600657	7.556331	0.0030024028	0.0154506145	0.012401176	-0.14896612	5.7790856	7.9215097	Multitasking_Scroll
13:22:11.037	-0.08858817	5.6600657	7.556331	0.0030024028	0.0154506145	0.012401176	-0.14896612	5.7790856	7.9215097	Multitasking_Scroll
13:22:11.060	-0.08858817	5.6600657	7.556331	0.0030024028	0.0154506145	0.012401176	-0.14896612	5.7790856	7.9215097	Multitasking_Scroll
13:22:11.084	-0.29928434	5.602603	7.57788	0.017663168	0.05454599	0.032559726	-0.17645411	5.7729783	7.925395	Multitasking_Scroll
13:22:11.107	-0.29928434	5.602603	7.57788	0.017663168	0.05454599	0.032559726	-0.17645411	5.7729783	7.925395	Multitasking_Scroll
13:22:11.130	-0.29928434	5.602603	7.57788	0.017663168	0.05454599	0.032559726	-0.17645411	5.7729783	7.925395	Multitasking_Scroll
13:22:11.152	-0.29928434	5.602603	7.57788	0.017663168	0.05454599	0.032559726	-0.17645411	5.7729783	7.925395	Multitasking_Scroll
13:22:11.175	-0.29928434	5.602603	7.57788	0.017663168	0.05454599	0.032559726	-0.17645411	5.7729783	7.925395	Multitasking_Scroll
13:22:11.200	-0.29928434	5.602603	7.57788	0.017663168	0.05454599	0.032559726	-0.17645411	5.7729783	7.925395	Multitasking_Scroll
13:22:11.222	-0.29928434	5.602603	7.57788	0.017663168	0.05454599	0.032559726	-0.17645411	5.7729783	7.925395	Multitasking_Scroll
13:22:11.244	-0.29928434	5.602603	7.57788	0.017663168	0.05454599	0.032559726	-0.17645411	5.7729783	7.925395	Multitasking_Scroll
13:22:11.266	-0.14605077	5.6840086	7.7933645	-0.043423355	-0.001042747	0.04660963	-0.14924924	5.7875376	7.9153314	Multitasking_Scroll
13:22:11.287	-0.14605077	5.6840086	7.7933645	-0.043423355	-0.001042747	0.04660963	-0.14924924	5.7875376	7.9153314	Multitasking_Scroll
13:22:11.309	-0.14605077	5.6840086	7.7933645	-0.043423355	-0.001042747	0.04660963	-0.14924924	5.7875376	7.9153314	Multitasking_Scroll
13:22:11.331	-0.14605077	5.6840086	7.7933645	-0.043423355	-0.001042747	0.04660963	-0.14924924	5.7875376	7.9153314	Multitasking_Scroll
13:22:11.354	-0.14605077	5.6840086	7.7933645	-0.043423355	-0.001042747	0.04660963	-0.14924924	5.7875376	7.9153314	Multitasking_Scroll
13:22:11.377	-0.14605077	5.6840086	7.7933645	-0.043423355	-0.001042747	0.04660963	-0.14924924	5.7875376	7.9153314	Multitasking_Scroll
13:22:11.400	-0.14605077	5.6840086	7.7933645	-0.043423355	-0.001042747	0.04660963	-0.14924924	5.7875376	7.9153314	Multitasking_Scroll
13:22:11.423	-0.14605077	5.6840086	7.7933645	-0.043423355	-0.001042747	0.04660963	-0.14924924	5.7875376	7.9153314	Multitasking_Scroll
13:22:11.447	-0.11971374	5.5140147	7.8699813	0.038432587	0.010563693	-0.01386603	-0.120048754	5.7827687	7.919312	Multitasking_Scroll
13:22:11.469	-0.11971374	5.5140147	7.8699813	0.038432587	0.010563693	-0.01386603	-0.120048754	5.7827687	7.919312	Multitasking_Scroll
13:22:11.492	-0.11971374	5.5140147	7.8699813	0.038432587	0.010563693	-0.01386603	-0.120048754	5.7827687	7.919312	Multitasking_Scroll
13:22:11.515	-0.11971374	5.5140147	7.8699813	0.038432587	0.010563693	-0.01386603	-0.120048754	5.7827687	7.919312	Multitasking_Scroll
13:22:11.539	-0.11971374	5.5140147	7.8699813	0.038432587	0.010563693	-0.01386603	-0.120048754	5.7827687	7.919312	Multitasking_Scroll
13:22:11.562	-0.11971374	5.5140147	7.8699813	0.038432587	0.010563693	-0.01386603	-0.120048754	5.7827687	7.919312	Multitasking_Scroll
13:22:11.585	-0.11971374	5.5140147	7.8699813	0.038432587	0.010563693	-0.01386603	-0.120048754	5.7827687	7.919312	Multitasking_Scroll
13:22:11.608	-0.11971374	5.5140147	7.8699813	0.038432587	0.010563693	-0.01386603	-0.120048754	5.7827687	7.919312	Multitasking_Scroll
13:22:11.631	-0.2944958	5.5020437	7.5826683	-0.063581906	-0.0095948605	-0.03402458	-0.15129162	5.811284	7.8978734	Multitasking_Scroll
13:22:11.655	-0.2944958	5.5020437	7.5826683	-0.063581906	-0.0095948605	-0.03402458	-0.15129162	5.811284	7.8978734	Multitasking_Scroll
13:22:11.677	-0.2944958	5.5020437	7.5826683	-0.063581906	-0.0095948605	-0.03402458	-0.15129162	5.811284	7.8978734	Multitasking_Scroll
13:22:11.700	-0.2944958	5.5020437	7.5826683	-0.063581906	-0.0095948605	-0.03402458	-0.15129162	5.811284	7.8978734	Multitasking_Scroll
13:22:11.723	-0.2944958	5.5020437	7.5826683	-0.063581906	-0.0095948605	-0.03402458	-0.15129162	5.811284	7.8978734	Multitasking_Scroll
13:22:11.746	-0.2944958	5.5020437	7.5826683	-0.063581906	-0.0095948605	-0.03402458	-0.15129162	5.811284	7.8978734	Multitasking_Scroll
13:22:11.769	-0.2944958	5.5020437	7.5826683	-0.063581906	-0.0095948605	-0.03402458	-0.15129162	5.811284	7.8978734	Multitasking_Scroll
13:22:11.793	-0.2944958	5.5020437	7.5826683	-0.063581906	-0.0095948605	-0.03402458	-0.15129162	5.811284	7.8978734	Multitasking_Scroll
13:22:11.816	0.083799616	5.916253	7.5252056	0.028658742	0.011174558	0.021564154	-0.17701581	5.8007164	7.9051046	Multitasking_Scroll
13:22:11.839	0.083799616	5.916253	7.5252056	0.028658742	0.011174558	0.021564154	-0.17701581	5.8007164	7.9051046	Multitasking_Scroll
13:22:11.861	0.083799616	5.916253	7.5252056	0.028658742	0.011174558	0.021564154	-0.17701581	5.8007164	7.9051046	Multitasking_Scroll
13:22:11.885	0.083799616	5.916253	7.5252056	0.028658742	0.011174558	0.021564154	-0.17701581	5.8007164	7.9051046	Multitasking_Scroll
13:22:11.907	0.083799616	5.916253	7.5252056	0.028658742	0.011174558	0.021564154	-0.17701581	5.8007164	7.9051046	Multitasking_Scroll
13:22:11.930	0.083799616	5.916253	7.5252056	0.028658742	0.011174558	0.021564154	-0.17701581	5.8007164	7.9051046	Multitasking_Scroll
13:22:11.953	0.083799616	5.916253	7.5252056	0.028658742	0.011174558	0.021564154	-0.17701581	5.8007164	7.9051046	Multitasking_Scroll
13:22:11.976	-0.31125572	5.6840086	7.6449194	0.051871624	0.001400714	-0.035246316	-0.1859409	5.835091	7.8795605	Multitasking_Scroll
13:22:11.998	-0.31125572	5.6840086	7.6449194	0.051871624	0.001400714	-0.035246316	-0.1859409	5.835091	7.8795605	Multitasking_Scroll
13:22:12.021	-0.31125572	5.6840086	7.6449194	0.051871624	0.001400714	-0.035246316	-0.1859409	5.835091	7.8795605	Multitasking_Scroll
13:22:12.044	-0.31125572	5.6840086	7.6449194	0.051871624	0.001400714	-0.035246316	-0.1859409	5.835091	7.8795605	Multitasking_Scroll
13:22:12.067	-0.31125572	5.6840086	7.6449194	0.051871624	0.001400714	-0.035246316	-0.1859409	5.835091	7.8795605	Multitasking_Scroll
13:22:12.090	-0.31125572	5.6840086	7.6449194	0.051871624	0.001400714	-0.035246316	-0.1859409	5.835091	7.8795605	Multitasking_Scroll
13:22:12.114	-0.31125572	5.6840086	7.6449194	0.051871624	0.001400714	-0.035246316	-0.1859409	5.835091	7.8795605	Multitasking_Scroll
13:22:12.137	-0.31125572	5.6840086	7.6449194	0.051871624	0.001400714	-0.035246316	-0.1859409	5.835091	7.8795605	Multitasking_Scroll
13:22:12.159	-0.15323359	5.803722	7.573091	-0.0031062497	-0.04624678	0.019731557	-0.18440561	5.825169	7.886933	Multitasking_Scroll
13:22:12.182	-0.15323359	5.803722	7.573091	-0.0031062497	-0.04624678	0.019731557	-0.18440561	5.825169	7.886933	Multitasking_Scroll
13:22:12.205	-0.15323359	5.803722	7.573091	-0.0031062497	-0.04624678	0.019731557	-0.18440561	5.825169	7.886933	Multitasking_Scroll
13:22:12.229	-0.15323359	5.803722	7.573091	-0.0031062497	-0.04624678	0.019731557	-0.18440561	5.825169	7.886933	Multitasking_Scroll
13:22:12.252	-0.15323359	5.803722	7.573091	-0.0031062497	-0.04624678	0.019731557	-0.18440561	5.825169	7.886933	Multitasking_Scroll
13:22:12.274	-0.15323359	5.803722	7.573091	-0.0031062497	-0.04624678	0.019731557	-0.18440561	5.825169	7.886933	Multitasking_Scroll
13:22:12.297	-0.15323359	5.803722	7.573091	-0.0031062497	-0.04624678	0.019731557	-0.18440561	5.825169	7.886933	Multitasking_Scroll
13:22:12.320	-0.15323359	5.803722	7.573091	-0.0031062497	-0.04624678	0.019731557	-0.18440561	5.825169	7.886933	Multitasking_Scroll
13:22:12.344	-0.25379312	5.6744313	7.407886	0.025604416	0.014228884	0.030727133	-0.16278455	5.865355	7.857571	Multitasking_Scroll
13:22:12.367	-0.25379312	5.6744313	7.407886	0.025604416	0.014228884	0.030727133	-0.16278455	5.865355	7.857571	Multitasking_Scroll
13:22:12.389	-0.25379312	5.6744313	7.407886	0.025604416	0.014228884	0.030727133	-0.16278455	5.865355	7.857571	Multitasking_Scroll
13:22:12.411	-0.25379312	5.6744313	7.407886	0.025604416	0.014228884	0.030727133	-0.16278455	5.865355	7.857571	Multitasking_Scroll
13:22:12.434	-0.25379312	5.6744313	7.407886	0.025604416	0.014228884	0.030727133	-0.16278455	5.865355	7.857571	Multitasking_Scroll
13:22:12.458	-0.25379312	5.6744313	7.407886	0.025604416	0.014228884	0.030727133	-0.16278455	5.865355	7.857571	Multitasking_Scroll
13:22:12.481	-0.25379312	5.6744313	7.407886	0.025604416	0.014228884	0.030727133	-0.16278455	5.865355	7.857571	Multitasking_Scroll
13:22:12.504	-0.25379312	5.6744313	7.407886	0.025604416	0.014228884	0.030727133	-0.16278455	5.865355	7.857571	Multitasking_Scroll
13:22:12.527	-0.016759925	5.741471	7.2546525	0.021939225	-0.13970914	-0.012033435	-0.1000799	5.8692403	7.85572	Multitasking_Scroll
13:22:12.549	-0.016759925	5.741471	7.2546525	0.021939225	-0.13970914	-0.012033435	-0.1000799	5.8692403	7.85572	Multitasking_Scroll
13:22:12.573	-0.016759925	5.741471	7.2546525	0.021939225	-0.13970914	-0.012033435	-0.1000799	5.8692403	7.85572	Multitasking_Scroll
13:22:12.596	-0.016759925	5.741471	7.2546525	0.021939225	-0.13970914	-0.012033435	-0.1000799	5.8692403	7.85572	Multitasking_Scroll
13:22:12.619	-0.016759925	5.741471	7.2546525	0.021939225	-0.13970914	-0.012033435	-0.1000799	5.8692403	7.85572	Multitasking_Scroll
13:22:12.642	-0.016759925	5.741471	7.2546525	0.021939225	-0.13970914	-0.012033435	-0.1000799	5.8692403	7.85572	Multitasking_Scroll
13:22:12.665	-0.016759925	5.741471	7.2546525	0.021939225	-0.13970914	-0.012033435	-0.1000799	5.8692403	7.85572	Multitasking_Scroll
13:22:12.688	-0.016759925	5.741471	7.2546525	0.021939225	-0.13970914	-0.012033435	-0.1000799	5.8692403	7.85572	Multitasking_Scroll
13:22:12.712	-0.14365649	5.705557	7.5515428	-0.048310276	0.075926274	0.031338	-0.08560074	5.8528094	7.868138	Multitasking_Scroll
13:22:12.735	-0.14365649	5.705557	7.5515428	-0.048310276	0.075926274	0.031338	-0.08560074	5.8528094	7.868138	Multitasking_Scroll
13:22:12.757	-0.14365649	5.705557	7.5515428	-0.048310276	0.075926274	0.031338	-0.08560074	5.8528094	7.868138	Multitasking_Scroll
13:22:12.779	-0.14365649	5.705557	7.5515428	-0.048310276	0.075926274	0.031338	-0.08560074	5.8528094	7.868138	Multitasking_Scroll
13:22:12.801	-0.14365649	5.705557	7.5515428	-0.048310276	0.075926274	0.031338	-0.08560074	5.8528094	7.868138	Multitasking_Scroll
13:22:12.821	-0.14365649	5.705557	7.5515428	-0.048310276	0.075926274	0.031338	-0.08560074	5.8528094	7.868138	Multitasking_Scroll
13:22:12.842	-0.14365649	5.705557	7.5515428	-0.048310276	0.075926274	0.031338	-0.08560074	5.8528094	7.868138	Multitasking_Scroll
13:22:12.863	-0.14365649	5.705557	7.5515428	-0.048310276	0.075926274	0.031338	-0.08560074	5.8528094	7.868138	Multitasking_Scroll
13:22:12.887	0.019154198	5.66246	7.6018224	-0.025708264	-0.03830553	0.0007947357	-0.08355681	5.864052	7.8597884	Multitasking_Scroll
13:22:12.909	0.019154198	5.66246	7.6018224	-0.025708264	-0.03830553	0.0007947357	-0.08355681	5.864052	7.8597884	Multitasking_Scroll
13:22:12.931	0.019154198	5.66246	7.6018224	-0.025708264	-0.03830553	0.0007947357	-0.08355681	5.864052	7.8597884	Multitasking_Scroll
13:22:12.953	0.019154198	5.66246	7.6018224	-0.025708264	-0.03830553	0.0007947357	-0.08355681	5.864052	7.8597884	Multitasking_Scroll
13:22:12.974	0.019154198	5.66246	7.6018224	-0.025708264	-0.03830553	0.0007947357	-0.08355681	5.864052	7.8597884	Multitasking_Scroll
13:22:12.995	0.019154198	5.66246	7.6018224	-0.025708264	-0.03830553	0.0007947357	-0.08355681	5.864052	7.8597884	Multitasking_Scroll
13:22:13.020	0.019154198	5.66246	7.6018224	-0.025708264	-0.03830553	0.0007947357	-0.08355681	5.864052	7.8597884	Multitasking_Scroll
13:22:13.042	0.019154198	5.66246	7.6018224	-0.025708264	-0.03830553	0.0007947357	-0.08355681	5.864052	7.8597884	Multitasking_Scroll
13:22:13.063	-0.09337672	5.564295	7.7933645	0.028047878	-0.016314378	0.027672805	-0.09858604	5.874466	7.8518333	Multitasking_Scroll
13:22:13.087	-0.09337672	5.564295	7.7933645	0.028047878	-0.016314378	0.027672805	-0.09858604	5.874466	7.8518333	Multitasking_Scroll
13:22:13.108	-0.09337672	5.564295	7.7933645	0.028047878	-0.016314378	0.027672805	-0.09858604	5.874466	7.8518333	Multitasking_Scroll
13:22:13.129	-0.09337672	5.564295	7.7933645	0.028047878	-0.016314378	0.027672805	-0.09858604	5.874466	7.8518333	Multitasking_Scroll
13:22:13.152	-0.09337672	5.564295	7.7933645	0.028047878	-0.016314378	0.027672805	-0.09858604	5.874466	7.8518333	Multitasking_Scroll
13:22:13.185	-0.09337672	5.564295	7.7933645	0.028047878	-0.016314378	0.027672805	-0.09858604	5.874466	7.8518333	Multitasking_Scroll
13:22:13.219	-0.09337672	5.564295	7.7933645	0.028047878	-0.016314378	0.027672805	-0.09858604	5.874466	7.8518333	Multitasking_Scroll
13:22:13.252	-0.045491222	5.786962	7.5299945	0.010332786	-0.011427456	-0.0102008395	-0.048725974	5.917829	7.8196735	Multitasking_Scroll
13:22:13.286	-0.045491222	5.786962	7.5299945	0.010332786	-0.011427456	-0.0102008395	-0.048725974	5.917829	7.8196735	Multitasking_Scroll
13:22:13.320	-0.045491222	5.786962	7.5299945	0.010332786	-0.011427456	-0.0102008395	-0.048725974	5.917829	7.8196735	Multitasking_Scroll
13:22:13.353	-0.045491222	5.786962	7.5299945	0.010332786	-0.011427456	-0.0102008395	-0.048725974	5.917829	7.8196735	Multitasking_Scroll
13:22:13.387	-0.045491222	5.786962	7.5299945	0.010332786	-0.011427456	-0.0102008395	-0.048725974	5.917829	7.8196735	Multitasking_Scroll
13:22:13.419	-0.06943397	5.7438655	7.5754857	0.02132836	-0.011427456	0.003849062	-0.048153162	5.923802	7.8151517	Multitasking_Scroll
13:22:13.453	-0.06943397	5.7438655	7.5754857	0.02132836	-0.011427456	0.003849062	-0.048153162	5.923802	7.8151517	Multitasking_Scroll
13:22:13.487	-0.06943397	5.7438655	7.5754857	0.02132836	-0.011427456	0.003849062	-0.048153162	5.923802	7.8151517	Multitasking_Scroll
13:22:13.521	-0.06943397	5.7438655	7.5754857	0.02132836	-0.011427456	0.003849062	-0.048153162	5.923802	7.8151517	Multitasking_Scroll
13:22:13.553	-0.06943397	5.7438655	7.5754857	0.02132836	-0.011427456	0.003849062	-0.048153162	5.923802	7.8151517	Multitasking_Scroll
13:22:13.588	-0.06943397	5.7438655	7.5754857	0.02132836	-0.011427456	0.003849062	-0.048153162	5.923802	7.8151517	Multitasking_Scroll
13:22:13.621	-0.06464542	5.834848	7.391126	-0.0012736539	0.01606148	0.016066367	-0.04040997	5.936581	7.8054914	Multitasking_Scroll
13:22:13.654	-0.06464542	5.834848	7.391126	-0.0012736539	0.01606148	0.016066367	-0.04040997	5.936581	7.8054914	Multitasking_Scroll
13:22:13.688	-0.06464542	5.834848	7.391126	-0.0012736539	0.01606148	0.016066367	-0.04040997	5.936581	7.8054914	Multitasking_Scroll
13:22:13.721	-0.06464542	5.834848	7.391126	-0.0012736539	0.01606148	0.016066367	-0.04040997	5.936581	7.8054914	Multitasking_Scroll
13:22:13.742	-0.06464542	5.834848	7.391126	-0.0012736539	0.01606148	0.016066367	-0.04040997	5.936581	7.8054914	Multitasking_Scroll
13:22:13.771	-0.071828246	5.7893567	7.573091	-0.025708264	-0.0053188037	0.012401176	-0.04040997	5.936581	7.8054914	Multitasking_Scroll
13:22:13.792	-0.071828246	5.7893567	7.573091	-0.025708264	-0.0053188037	0.012401176	-0.04295806	5.9395723	7.8032026	Multitasking_Scroll
13:22:13.821	-0.071828246	5.7893567	7.573091	-0.025708264	-0.0053188037	0.012401176	-0.04295806	5.9395723	7.8032026	Multitasking_Scroll
13:22:13.842	-0.071828246	5.7893567	7.573091	-0.025708264	-0.0053188037	0.012401176	-0.04295806	5.9395723	7.8032026	Multitasking_Scroll
13:22:13.863	-0.071828246	5.7893567	7.573091	-0.025708264	-0.0053188037	0.012401176	-0.04295806	5.9395723	7.8032026	Multitasking_Scroll
13:22:13.884	-0.071828246	5.7893567	7.573091	-0.025708264	-0.0053188037	0.012401176	-0.04295806	5.9395723	7.8032026	Multitasking_Scroll
13:22:13.906	-0.071828246	5.7893567	7.573091	-0.025708264	-0.0053188037	0.012401176	-0.04295806	5.9395723	7.8032026	Multitasking_Scroll
13:22:13.927	-0.071828246	5.7893567	7.573091	-0.025708264	-0.0053188037	0.012401176	-0.04295806	5.9395723	7.8032026	Multitasking_Scroll
13:22:13.948	-0.071828246	5.7893567	7.573091	-0.025708264	-0.0053188037	0.012401176	-0.04295806	5.9395723	7.8032026	Multitasking_Scroll
13:22:13.969	-0.09337672	5.808511	7.4821086	-0.014101824	0.020948403	-0.008979108	-0.043726046	5.9309473	7.8097563	Multitasking_Scroll
13:22:13.990	-0.09337672	5.808511	7.4821086	-0.014101824	0.020948403	-0.008979108	-0.043726046	5.9309473	7.8097563	Multitasking_Scroll
13:22:14.011	-0.09337672	5.808511	7.4821086	-0.014101824	0.020948403	-0.008979108	-0.043726046	5.9309473	7.8097563	Multitasking_Scroll
13:22:14.033	-0.09337672	5.808511	7.4821086	-0.014101824	0.020948403	-0.008979108	-0.043726046	5.9309473	7.8097563	Multitasking_Scroll
13:22:14.058	-0.09337672	5.808511	7.4821086	-0.014101824	0.020948403	-0.008979108	-0.043726046	5.9309473	7.8097563	Multitasking_Scroll
13:22:14.080	-0.09337672	5.808511	7.4821086	-0.014101824	0.020948403	-0.008979108	-0.043726046	5.9309473	7.8097563	Multitasking_Scroll
13:22:14.106	-0.09337672	5.808511	7.4821086	-0.014101824	0.020948403	-0.008979108	-0.043726046	5.9309473	7.8097563	Multitasking_Scroll
13:22:14.139	0.11492519	5.7438655	7.743085	-0.051975466	-0.049301103	0.0014056009	-0.013715706	5.919659	7.8184247	Multitasking_Scroll
13:22:14.173	0.11492519	5.7438655	7.743085	-0.051975466	-0.049301103	0.0014056009	-0.013715706	5.919659	7.8184247	Multitasking_Scroll
13:22:14.206	0.11492519	5.7438655	7.743085	-0.051975466	-0.049301103	0.0014056009	-0.013715706	5.919659	7.8184247	Multitasking_Scroll
13:22:14.240	0.11492519	5.7438655	7.743085	-0.051975466	-0.049301103	0.0014056009	-0.013715706	5.919659	7.8184247	Multitasking_Scroll
13:22:14.273	0.11492519	5.7438655	7.743085	-0.051975466	-0.049301103	0.0014056009	-0.013715706	5.919659	7.8184247	Multitasking_Scroll
13:22:14.307	0.11492519	5.7438655	7.743085	-0.051975466	-0.049301103	0.0014056009	-0.013715706	5.919659	7.8184247	Multitasking_Scroll
13:22:14.340	-0.019154198	5.8324533	7.439012	0.010332786	-0.0053188037	0.012401176	-0.0141428085	5.9336815	7.80779	Multitasking_Scroll
13:22:14.374	-0.019154198	5.8324533	7.439012	0.010332786	-0.0053188037	0.012401176	-0.0141428085	5.9336815	7.80779	Multitasking_Scroll
13:22:14.408	-0.019154198	5.8324533	7.439012	0.010332786	-0.0053188037	0.012401176	-0.0141428085	5.9336815	7.80779	Multitasking_Scroll
13:22:14.441	-0.019154198	5.8324533	7.439012	0.010332786	-0.0053188037	0.012401176	-0.0141428085	5.9336815	7.80779	Multitasking_Scroll
13:22:14.474	-0.019154198	5.8324533	7.439012	0.010332786	-0.0053188037	0.012401176	-0.0141428085	5.9336815	7.80779	Multitasking_Scroll
13:22:14.508	-0.117319465	5.7654138	7.415069	-0.0024953845	0.020337535	0.003849062	-0.028674152	5.9503856	7.795026	Multitasking_Scroll
13:22:14.541	-0.117319465	5.7654138	7.415069	-0.0024953845	0.020337535	0.003849062	-0.028674152	5.9503856	7.795026	Multitasking_Scroll
13:22:14.574	-0.117319465	5.7654138	7.415069	-0.0024953845	0.020337535	0.003849062	-0.028674152	5.9503856	7.795026	Multitasking_Scroll
13:22:14.611	-0.117319465	5.7654138	7.415069	-0.0024953845	0.020337535	0.003849062	-0.028674152	5.9503856	7.795026	Multitasking_Scroll
13:22:14.632	-0.117319465	5.7654138	7.415069	-0.0024953845	0.020337535	0.003849062	-0.028674152	5.9503856	7.795026	Multitasking_Scroll
13:22:14.653	-0.117319465	5.7654138	7.415069	-0.0024953845	0.020337535	0.003849062	-0.028674152	5.9503856	7.795026	Multitasking_Scroll
13:22:14.673	0.016759925	5.7534423	7.7095647	-0.05075374	0.02644619	0.0026273315	-0.039678965	5.94714	7.797454	Multitasking_Scroll
13:22:14.694	0.016759925	5.7534423	7.7095647	-0.05075374	0.02644619	0.0026273315	-0.039678965	5.94714	7.797454	Multitasking_Scroll
13:22:14.715	0.016759925	5.7534423	7.7095647	-0.05075374	0.02644619	0.0026273315	-0.039678965	5.94714	7.797454	Multitasking_Scroll
13:22:14.736	0.016759925	5.7534423	7.7095647	-0.05075374	0.02644619	0.0026273315	-0.039678965	5.94714	7.797454	Multitasking_Scroll
13:22:14.757	0.016759925	5.7534423	7.7095647	-0.05075374	0.02644619	0.0026273315	-0.039678965	5.94714	7.797454	Multitasking_Scroll
13:22:14.778	0.016759925	5.7534423	7.7095647	-0.05075374	0.02644619	0.0026273315	-0.039678965	5.94714	7.797454	Multitasking_Scroll
13:22:14.799	0.016759925	5.7534423	7.7095647	-0.05075374	0.02644619	0.0026273315	-0.039678965	5.94714	7.797454	Multitasking_Scroll
13:22:14.825	0.016759925	5.7534423	7.7095647	-0.05075374	0.02644619	0.0026273315	-0.039678965	5.94714	7.797454	Multitasking_Scroll
13:22:14.859	-0.06464542	5.834848	7.9968777	-0.016545285	0.024002727	0.02584021	-0.018603358	5.9151096	7.821858	Multitasking_Scroll
13:22:14.892	-0.06464542	5.834848	7.9968777	-0.016545285	0.024002727	0.02584021	-0.018603358	5.9151096	7.821858	Multitasking_Scroll
13:22:14.926	-0.06464542	5.834848	7.9968777	-0.016545285	0.024002727	0.02584021	-0.018603358	5.9151096	7.821858	Multitasking_Scroll
13:22:14.960	-0.06464542	5.834848	7.9968777	-0.016545285	0.024002727	0.02584021	-0.018603358	5.9151096	7.821858	Multitasking_Scroll
13:22:14.993	-0.06464542	5.834848	7.9968777	-0.016545285	0.024002727	0.02584021	-0.018603358	5.9151096	7.821858	Multitasking_Scroll
13:22:15.026	-0.06464542	5.834848	7.9968777	-0.016545285	0.024002727	0.02584021	-0.018603358	5.9151096	7.821858	Multitasking_Scroll
13:22:15.060	-0.05985687	5.767808	7.6281595	-0.042201627	-0.004097073	0.01056858	-0.009165559	5.9390073	7.803747	Multitasking_Scroll
13:22:15.093	-0.05985687	5.767808	7.6281595	-0.042201627	-0.004097073	0.01056858	-0.009165559	5.9390073	7.803747	Multitasking_Scroll
13:22:15.127	-0.05985687	5.767808	7.6281595	-0.042201627	-0.004097073	0.01056858	-0.009165559	5.9390073	7.803747	Multitasking_Scroll
13:22:15.160	-0.05985687	5.767808	7.6281595	-0.042201627	-0.004097073	0.01056858	-0.009165559	5.9390073	7.803747	Multitasking_Scroll
13:22:15.194	-0.05985687	5.767808	7.6281595	-0.042201627	-0.004097073	0.01056858	-0.009165559	5.9390073	7.803747	Multitasking_Scroll
13:22:15.228	-0.12210801	5.7797794	7.599428	-0.0012736539	0.01728321	-0.010811703	-0.015195085	5.9348817	7.8068733	Multitasking_Scroll
13:22:15.261	-0.12210801	5.7797794	7.599428	-0.0012736539	0.01728321	-0.010811703	-0.015195085	5.9348817	7.8068733	Multitasking_Scroll
13:22:15.294	-0.12210801	5.7797794	7.599428	-0.0012736539	0.01728321	-0.010811703	-0.015195085	5.9348817	7.8068733	Multitasking_Scroll
13:22:15.328	-0.12210801	5.7797794	7.599428	-0.0012736539	0.01728321	-0.010811703	-0.015195085	5.9348817	7.8068733	Multitasking_Scroll
13:22:15.361	-0.12210801	5.7797794	7.599428	-0.0012736539	0.01728321	-0.010811703	-0.015195085	5.9348817	7.8068733	Multitasking_Scroll
13:22:15.382	-0.12210801	5.7797794	7.599428	-0.0012736539	0.01728321	-0.010811703	-0.015195085	5.9348817	7.8068733	Multitasking_Scroll
13:22:15.411	-0.021548472	5.7582307	7.513234	-0.007993172	-0.015092648	0.03989011	-0.014735322	5.946555	7.797987	Multitasking_Scroll
13:22:15.432	-0.021548472	5.7582307	7.513234	-0.007993172	-0.015092648	0.03989011	-0.014735322	5.946555	7.797987	Multitasking_Scroll
13:22:15.462	-0.021548472	5.7582307	7.513234	-0.007993172	-0.015092648	0.03989011	-0.014735322	5.946555	7.797987	Multitasking_Scroll
13:22:15.495	-0.021548472	5.7582307	7.513234	-0.007993172	-0.015092648	0.03989011	-0.014735322	5.946555	7.797987	Multitasking_Scroll
13:22:15.516	-0.021548472	5.7582307	7.513234	-0.007993172	-0.015092648	0.03989011	-0.014735322	5.946555	7.797987	Multitasking_Scroll
13:22:15.545	-0.021548472	5.7582307	7.513234	-0.007993172	-0.015092648	0.03989011	-0.014735322	5.946555	7.797987	Multitasking_Scroll
13:22:15.566	-0.021548472	5.7582307	7.513234	-0.007993172	-0.015092648	0.03989011	-0.014735322	5.946555	7.797987	Multitasking_Scroll
13:22:15.587	-0.06943397	5.7606254	7.5036573	0.034156527	-0.011427456	0.008735984	-0.006124109	5.960236	7.7875495	Multitasking_Scroll
13:22:15.607	-0.06943397	5.7606254	7.5036573	0.034156527	-0.011427456	0.008735984	-0.006124109	5.960236	7.7875495	Multitasking_Scroll
13:22:15.634	-0.06943397	5.7606254	7.5036573	0.034156527	-0.011427456	0.008735984	-0.006124109	5.960236	7.7875495	Multitasking_Scroll
13:22:15.657	-0.06943397	5.7606254	7.5036573	0.034156527	-0.011427456	0.008735984	-0.006124109	5.960236	7.7875495	Multitasking_Scroll
13:22:15.680	-0.06943397	5.7606254	7.5036573	0.034156527	-0.011427456	0.008735984	-0.006124109	5.960236	7.7875495	Multitasking_Scroll
13:22:15.704	-0.06943397	5.7606254	7.5036573	0.034156527	-0.011427456	0.008735984	-0.006124109	5.960236	7.7875495	Multitasking_Scroll
13:22:15.727	-0.06943397	5.7606254	7.5036573	0.034156527	-0.011427456	0.008735984	-0.006124109	5.960236	7.7875495	Multitasking_Scroll
13:22:15.749	-0.06943397	5.7606254	7.5036573	0.034156527	-0.011427456	0.008735984	-0.006124109	5.960236	7.7875495	Multitasking_Scroll
13:22:15.772	-0.031125572	5.8611846	7.6185822	0.00055894174	0.011785423	-0.00103786	0.0014709128	5.9648027	7.7840524	Multitasking_Scroll
13:22:15.795	-0.031125572	5.8611846	7.6185822	0.00055894174	0.011785423	-0.00103786	0.0014709128	5.9648027	7.7840524	Multitasking_Scroll
13:22:15.819	-0.031125572	5.8611846	7.6185822	0.00055894174	0.011785423	-0.00103786	0.0014709128	5.9648027	7.7840524	Multitasking_Scroll
13:22:15.841	-0.031125572	5.8611846	7.6185822	0.00055894174	0.011785423	-0.00103786	0.0014709128	5.9648027	7.7840524	Multitasking_Scroll
13:22:15.865	-0.031125572	5.8611846	7.6185822	0.00055894174	0.011785423	-0.00103786	0.0014709128	5.9648027	7.7840524	Multitasking_Scroll
13:22:15.888	-0.031125572	5.8611846	7.6185822	0.00055894174	0.011785423	-0.00103786	0.0014709128	5.9648027	7.7840524	Multitasking_Scroll
13:22:15.909	-0.031125572	5.8611846	7.6185822	0.00055894174	0.011785423	-0.00103786	0.0014709128	5.9648027	7.7840524	Multitasking_Scroll
13:22:15.931	-0.031125572	5.8611846	7.6185822	-0.00432798	-0.00043188172	0.012401176	-0.014221838	5.964437	7.7843184	Multitasking_Scroll
13:22:15.953	-0.06943397	5.705557	7.7574506	-0.00432798	-0.00043188172	0.012401176	-0.014221838	5.964437	7.7843184	Multitasking_Scroll
13:22:15.976	-0.06943397	5.705557	7.7574506	-0.00432798	-0.00043188172	0.012401176	-0.014221838	5.964437	7.7843184	Multitasking_Scroll
13:22:15.998	-0.06943397	5.705557	7.7574506	-0.00432798	-0.00043188172	0.012401176	-0.014221838	5.964437	7.7843184	Multitasking_Scroll
13:22:16.034	-0.06943397	5.705557	7.7574506	-0.00432798	-0.00043188172	0.012401176	-0.014221838	5.964437	7.7843184	Multitasking_Scroll
13:22:16.077	-0.06943397	5.705557	7.7574506	-0.00432798	-0.00043188172	0.012401176	-0.014221838	5.964437	7.7843184	Multitasking_Scroll
13:22:16.098	-0.06943397	5.705557	7.7574506	-0.00432798	-0.00043188172	0.012401176	-0.014221838	5.964437	7.7843184	Multitasking_Scroll
13:22:16.132	-0.0047885496	5.8228765	7.5395713	0.006667594	0.011785423	0.030116268	0.002059234	5.954236	7.7921386	Multitasking_Scroll
13:22:16.166	-0.0047885496	5.8228765	7.5395713	0.006667594	0.011785423	0.030116268	0.002059234	5.954236	7.7921386	Multitasking_Scroll
13:22:16.186	-0.0047885496	5.8228765	7.5395713	0.006667594	0.011785423	0.030116268	0.002059234	5.954236	7.7921386	Multitasking_Scroll
13:22:16.208	-0.0047885496	5.8228765	7.5395713	0.006667594	0.011785423	0.030116268	0.002059234	5.954236	7.7921386	Multitasking_Scroll
13:22:16.230	-0.0047885496	5.8228765	7.5395713	0.006667594	0.011785423	0.030116268	0.002059234	5.954236	7.7921386	Multitasking_Scroll
13:22:16.251	-0.0047885496	5.8228765	7.5395713	0.006667594	0.011785423	0.030116268	0.002059234	5.954236	7.7921386	Multitasking_Scroll
13:22:16.272	-0.0047885496	5.8228765	7.5395713	0.006667594	0.011785423	0.030116268	0.002059234	5.954236	7.7921386	Multitasking_Scroll
13:22:16.293	0.052674048	5.813299	7.553937	0.004224133	0.0056767706	0.017898962	0.0019503669	5.9472604	7.797462	Multitasking_Scroll
13:22:16.317	0.052674048	5.813299	7.553937	0.004224133	0.0056767706	0.017898962	0.0019503669	5.9472604	7.797462	Multitasking_Scroll
13:22:16.338	0.052674048	5.813299	7.553937	0.004224133	0.0056767706	0.017898962	0.0019503669	5.9472604	7.797462	Multitasking_Scroll
13:22:16.359	0.052674048	5.813299	7.553937	0.004224133	0.0056767706	0.017898962	0.0019503669	5.9472604	7.797462	Multitasking_Scroll
13:22:16.381	0.052674048	5.813299	7.553937	0.004224133	0.0056767706	0.017898962	0.0019503669	5.9472604	7.797462	Multitasking_Scroll
13:22:16.402	0.052674048	5.813299	7.553937	0.004224133	0.0056767706	0.017898962	0.0019503669	5.9472604	7.797462	Multitasking_Scroll
13:22:16.426	0.052674048	5.813299	7.553937	0.004224133	0.0056767706	0.017898962	0.0019503669	5.9472604	7.797462	Multitasking_Scroll
13:22:16.447	0.052674048	5.813299	7.553937	0.004224133	0.0056767706	0.017898962	0.0019503669	5.9472604	7.797462	Multitasking_Scroll
13:22:16.469	0.052674048	5.813299	7.553937	0.004224133	0.0056767706	0.017898962	0.0019503669	5.9472604	7.797462	Multitasking_Scroll
13:22:16.491	0.009577099	5.770202	7.649708	0.028658742	0.008120231	0.004459927	0.010285905	5.9418964	7.8015447	Multitasking_Scroll
13:22:16.512	0.009577099	5.770202	7.649708	0.028658742	0.008120231	0.004459927	0.010285905	5.9418964	7.8015447	Multitasking_Scroll
13:22:16.534	0.009577099	5.770202	7.649708	0.028658742	0.008120231	0.004459927	0.010285905	5.9418964	7.8015447	Multitasking_Scroll
13:22:16.555	0.009577099	5.770202	7.649708	0.028658742	0.008120231	0.004459927	0.010285905	5.9418964	7.8015447	Multitasking_Scroll
13:22:16.576	0.009577099	5.770202	7.649708	0.028658742	0.008120231	0.004459927	0.010285905	5.9418964	7.8015447	Multitasking_Scroll
13:22:16.597	0.009577099	5.770202	7.649708	0.028658742	0.008120231	0.004459927	0.010285905	5.9418964	7.8015447	Multitasking_Scroll
13:22:16.618	0.009577099	5.770202	7.649708	0.028658742	0.008120231	0.004459927	0.010285905	5.9418964	7.8015447	Multitasking_Scroll
13:22:16.640	0.009577099	5.770202	7.649708	0.028658742	0.008120231	0.004459927	0.010285905	5.9418964	7.8015447	Multitasking_Scroll
13:22:16.661	-0.028731298	5.8396363	7.369578	0.048206434	-0.012649187	0.006292523	0.0068607894	5.9556804	7.7910304	Multitasking_Scroll
13:22:16.683	-0.028731298	5.8396363	7.369578	0.048206434	-0.012649187	0.006292523	0.0068607894	5.9556804	7.7910304	Multitasking_Scroll
13:22:16.704	-0.028731298	5.8396363	7.369578	0.048206434	-0.012649187	0.006292523	0.0068607894	5.9556804	7.7910304	Multitasking_Scroll
13:22:16.725	-0.028731298	5.8396363	7.369578	0.048206434	-0.012649187	0.006292523	0.0068607894	5.9556804	7.7910304	Multitasking_Scroll
13:22:16.747	-0.028731298	5.8396363	7.369578	0.048206434	-0.012649187	0.006292523	0.0068607894	5.9556804	7.7910304	Multitasking_Scroll
13:22:16.768	-0.028731298	5.8396363	7.369578	0.048206434	-0.012649187	0.006292523	0.0068607894	5.9556804	7.7910304	Multitasking_Scroll
13:22:16.789	-0.028731298	5.8396363	7.369578	0.048206434	-0.012649187	0.006292523	0.0068607894	5.9556804	7.7910304	Multitasking_Scroll
13:22:16.811	-0.028731298	5.8396363	7.369578	0.048206434	-0.012649187	0.006292523	0.0068607894	5.9556804	7.7910304	Multitasking_Scroll
13:22:16.832	0.023942748	5.741471	7.755056	-0.025708264	-0.012038321	0.004459927	0.012554854	5.954315	7.792066	Multitasking_Scroll
13:22:16.853	0.023942748	5.741471	7.755056	-0.025708264	-0.012038321	0.004459927	0.012554854	5.954315	7.792066	Multitasking_Scroll
13:22:16.874	0.023942748	5.741471	7.755056	-0.025708264	-0.012038321	0.004459927	0.012554854	5.954315	7.792066	Multitasking_Scroll
13:22:16.901	0.023942748	5.741471	7.755056	-0.025708264	-0.012038321	0.004459927	0.012554854	5.954315	7.792066	Multitasking_Scroll
13:22:16.935	0.023942748	5.741471	7.755056	-0.025708264	-0.012038321	0.004459927	0.012554854	5.954315	7.792066	Multitasking_Scroll
13:22:16.968	0.023942748	5.741471	7.755056	-0.025708264	-0.012038321	0.004459927	0.012554854	5.954315	7.792066	Multitasking_Scroll
13:22:17.002	0.023942748	5.741471	7.755056	-0.025708264	-0.012038321	0.004459927	0.012554854	5.954315	7.792066	Multitasking_Scroll
13:22:17.035	0.047885496	5.7654138	7.788576	-0.009825768	0.009952827	0.015455501	0.048114043	5.950722	7.7946744	Multitasking_Scroll
13:22:17.071	0.047885496	5.7654138	7.788576	-0.009825768	0.009952827	0.015455501	0.048114043	5.950722	7.7946744	Multitasking_Scroll
13:22:17.104	0.047885496	5.7654138	7.788576	-0.009825768	0.009952827	0.015455501	0.048114043	5.950722	7.7946744	Multitasking_Scroll
13:22:17.138	0.047885496	5.7654138	7.788576	-0.009825768	0.009952827	0.015455501	0.048114043	5.950722	7.7946744	Multitasking_Scroll
13:22:17.162	0.047885496	5.7654138	7.788576	-0.009825768	0.009952827	0.015455501	0.048114043	5.950722	7.7946744	Multitasking_Scroll
13:22:17.184	0.047885496	5.7654138	7.788576	-0.009825768	0.009952827	0.015455501	0.048114043	5.950722	7.7946744	Multitasking_Scroll
13:22:17.206	0.043096945	5.870762	7.434223	0.011554516	0.0154506145	0.01301204	0.037137307	5.9810696	7.7714705	Multitasking_Scroll
13:22:17.229	0.043096945	5.870762	7.434223	0.011554516	0.0154506145	0.01301204	0.037137307	5.9810696	7.7714705	Multitasking_Scroll
13:22:17.252	0.043096945	5.870762	7.434223	0.011554516	0.0154506145	0.01301204	0.037137307	5.9810696	7.7714705	Multitasking_Scroll
13:22:17.276	0.043096945	5.870762	7.434223	0.011554516	0.0154506145	0.01301204	0.037137307	5.9810696	7.7714705	Multitasking_Scroll
13:22:17.299	0.043096945	5.870762	7.434223	0.011554516	0.0154506145	0.01301204	0.037137307	5.9810696	7.7714705	Multitasking_Scroll
13:22:17.321	0.043096945	5.870762	7.434223	0.011554516	0.0154506145	0.01301204	0.037137307	5.9810696	7.7714705	Multitasking_Scroll
13:22:17.344	0.043096945	5.870762	7.434223	0.011554516	0.0154506145	0.01301204	0.037137307	5.9810696	7.7714705	Multitasking_Scroll
13:22:17.368	0.043096945	5.870762	7.434223	0.011554516	0.0154506145	0.01301204	0.037137307	5.9810696	7.7714705	Multitasking_Scroll
13:22:17.391	0.0071828244	5.7007685	7.6736507	-0.015934419	-0.007762265	-0.0016487252	0.03707385	6.0028195	7.754687	Multitasking_Scroll
13:22:17.414	0.0071828244	5.7007685	7.6736507	-0.015934419	-0.007762265	-0.0016487252	0.03707385	6.0028195	7.754687	Multitasking_Scroll
13:22:17.437	0.0071828244	5.7007685	7.6736507	-0.015934419	-0.007762265	-0.0016487252	0.03707385	6.0028195	7.754687	Multitasking_Scroll
13:22:17.460	0.0071828244	5.7007685	7.6736507	-0.015934419	-0.007762265	-0.0016487252	0.03707385	6.0028195	7.754687	Multitasking_Scroll
13:22:17.483	0.0071828244	5.7007685	7.6736507	-0.015934419	-0.007762265	-0.0016487252	0.03707385	6.0028195	7.754687	Multitasking_Scroll
13:22:17.506	0.0071828244	5.7007685	7.6736507	-0.015934419	-0.007762265	-0.0016487252	0.03707385	6.0028195	7.754687	Multitasking_Scroll
13:22:17.529	0.0071828244	5.7007685	7.6736507	-0.015934419	-0.007762265	-0.0016487252	0.03707385	6.0028195	7.754687	Multitasking_Scroll
13:22:17.554	-0.08858817	5.8947043	7.5036573	0.0023915374	0.013618019	-0.007757378	0.03849506	6.013587	7.74633	Multitasking_Scroll
13:22:17.578	-0.08858817	5.8947043	7.5036573	0.0023915374	0.013618019	-0.007757378	0.03849506	6.013587	7.74633	Multitasking_Scroll
13:22:17.600	-0.08858817	5.8947043	7.5036573	0.0023915374	0.013618019	-0.007757378	0.03849506	6.013587	7.74633	Multitasking_Scroll
13:22:17.624	-0.08858817	5.8947043	7.5036573	0.0023915374	0.013618019	-0.007757378	0.03849506	6.013587	7.74633	Multitasking_Scroll
13:22:17.646	-0.08858817	5.8947043	7.5036573	0.0023915374	0.013618019	-0.007757378	0.03849506	6.013587	7.74633	Multitasking_Scroll
13:22:17.669	-0.08858817	5.8947043	7.5036573	0.0023915374	0.013618019	-0.007757378	0.03849506	6.013587	7.74633	Multitasking_Scroll
13:22:17.692	-0.08858817	5.8947043	7.5036573	0.0023915374	0.013618019	-0.007757378	0.03849506	6.013587	7.74633	Multitasking_Scroll
13:22:17.715	-0.08858817	5.8947043	7.5036573	0.0023915374	0.013618019	-0.007757378	0.03849506	6.013587	7.74633	Multitasking_Scroll
13:22:17.738	0.098165266	5.827665	7.735902	-0.012880093	0.008731097	0.02461848	0.05371705	6.0100417	7.7489886	Multitasking_Scroll
13:22:17.760	0.098165266	5.827665	7.735902	-0.012880093	0.008731097	0.02461848	0.05371705	6.0100417	7.7489886	Multitasking_Scroll
13:22:17.782	0.098165266	5.827665	7.735902	-0.012880093	0.008731097	0.02461848	0.05371705	6.0100417	7.7489886	Multitasking_Scroll
13:22:17.805	0.098165266	5.827665	7.735902	-0.012880093	0.008731097	0.02461848	0.05371705	6.0100417	7.7489886	Multitasking_Scroll
13:22:17.827	0.098165266	5.827665	7.735902	-0.012880093	0.008731097	0.02461848	0.05371705	6.0100417	7.7489886	Multitasking_Scroll
13:22:17.851	0.098165266	5.827665	7.735902	-0.012880093	0.008731097	0.02461848	0.05371705	6.0100417	7.7489886	Multitasking_Scroll
13:22:17.874	0.098165266	5.827665	7.735902	-0.012880093	0.008731097	0.02461848	0.05371705	6.0100417	7.7489886	Multitasking_Scroll
13:22:17.897	0.098165266	5.827665	7.735902	-0.012880093	0.008731097	0.02461848	0.05371705	6.0100417	7.7489886	Multitasking_Scroll
13:22:17.920	-0.014365649	5.837242	7.5922456	-0.0012736539	-0.001042747	0.031338	0.06474368	6.0139546	7.745871	Multitasking_Scroll
13:22:17.943	-0.014365649	5.837242	7.5922456	-0.0012736539	-0.001042747	0.031338	0.06474368	6.0139546	7.745871	Multitasking_Scroll
13:22:17.967	-0.014365649	5.837242	7.5922456	-0.0012736539	-0.001042747	0.031338	0.06474368	6.0139546	7.745871	Multitasking_Scroll
13:22:17.990	-0.014365649	5.837242	7.5922456	-0.0012736539	-0.001042747	0.031338	0.06474368	6.0139546	7.745871	Multitasking_Scroll
13:22:18.012	-0.014365649	5.837242	7.5922456	-0.0012736539	-0.001042747	0.031338	0.06474368	6.0139546	7.745871	Multitasking_Scroll
13:22:18.035	-0.014365649	5.837242	7.5922456	-0.0012736539	-0.001042747	0.031338	0.06474368	6.0139546	7.745871	Multitasking_Scroll
13:22:18.059	-0.014365649	5.837242	7.5922456	-0.0012736539	-0.001042747	0.031338	0.06474368	6.0139546	7.745871	Multitasking_Scroll
13:22:18.082	-0.014365649	5.837242	7.5922456	-0.0012736539	-0.001042747	0.031338	0.06474368	6.0139546	7.745871	Multitasking_Scroll
13:22:18.103	0.090982445	5.8875217	7.458166	0.026826147	0.02888965	0.04416617	0.077617794	6.01821	7.742446	Multitasking_Scroll
13:22:18.124	0.090982445	5.8875217	7.458166	0.026826147	0.02888965	0.04416617	0.077617794	6.01821	7.742446	Multitasking_Scroll
13:22:18.147	0.090982445	5.8875217	7.458166	0.026826147	0.02888965	0.04416617	0.077617794	6.01821	7.742446	Multitasking_Scroll
13:22:18.170	0.090982445	5.8875217	7.458166	0.026826147	0.02888965	0.04416617	0.077617794	6.01821	7.742446	Multitasking_Scroll
13:22:18.194	0.090982445	5.8875217	7.458166	0.026826147	0.02888965	0.04416617	0.077617794	6.01821	7.742446	Multitasking_Scroll
13:22:18.219	0.090982445	5.8875217	7.458166	0.026826147	0.02888965	0.04416617	0.077617794	6.01821	7.742446	Multitasking_Scroll
13:22:18.242	0.090982445	5.8875217	7.458166	0.026826147	0.02888965	0.04416617	0.077617794	6.01821	7.742446	Multitasking_Scroll
13:22:18.264	0.090982445	5.8875217	7.458166	0.026826147	0.02888965	0.04416617	0.077617794	6.01821	7.742446	Multitasking_Scroll
13:22:18.288	0.11492519	5.863579	7.3216925	-0.0055497107	0.00078984874	-0.0071465126	0.08097751	6.049736	7.7177997	Multitasking_Scroll
13:22:18.311	0.11492519	5.863579	7.3216925	-0.0055497107	0.00078984874	-0.0071465126	0.08097751	6.049736	7.7177997	Multitasking_Scroll
13:22:18.334	0.11492519	5.863579	7.3216925	-0.0055497107	0.00078984874	-0.0071465126	0.08097751	6.049736	7.7177997	Multitasking_Scroll
13:22:18.356	0.11492519	5.863579	7.3216925	-0.0055497107	0.00078984874	-0.0071465126	0.08097751	6.049736	7.7177997	Multitasking_Scroll
13:22:18.379	0.11492519	5.863579	7.3216925	-0.0055497107	0.00078984874	-0.0071465126	0.08097751	6.049736	7.7177997	Multitasking_Scroll
13:22:18.402	0.11492519	5.863579	7.3216925	-0.0055497107	0.00078984874	-0.0071465126	0.08097751	6.049736	7.7177997	Multitasking_Scroll
13:22:18.426	0.11492519	5.863579	7.3216925	-0.0055497107	0.00078984874	-0.0071465126	0.08097751	6.049736	7.7177997	Multitasking_Scroll
13:22:18.501	-0.019154198	5.837242	7.472532	0.0036132678	-0.016925244	-0.027915932	0.07576059	6.0457735	7.7209597	Multitasking_Scroll
13:22:18.552	-0.019154198	5.837242	7.472532	0.0036132678	-0.016925244	-0.027915932	0.07576059	6.0457735	7.7209597	Multitasking_Scroll
13:22:18.574	-0.019154198	5.837242	7.472532	0.0036132678	-0.016925244	-0.027915932	0.07576059	6.0457735	7.7209597	Multitasking_Scroll
13:22:18.596	-0.019154198	5.837242	7.472532	0.0036132678	-0.016925244	-0.027915932	0.07576059	6.0457735	7.7209597	Multitasking_Scroll
13:22:18.618	-0.019154198	5.837242	7.472532	0.0036132678	-0.016925244	-0.027915932	0.07576059	6.0457735	7.7209597	Multitasking_Scroll
13:22:18.640	-0.011971374	5.8659735	7.3863378	-0.009825768	0.00017898351	-0.019363817	0.06150733	6.0459895	7.7209153	Multitasking_Scroll
13:22:18.662	-0.011971374	5.8659735	7.3863378	-0.009825768	0.00017898351	-0.019363817	0.06150733	6.0459895	7.7209153	Multitasking_Scroll
13:22:18.684	-0.011971374	5.8659735	7.3863378	-0.009825768	0.00017898351	-0.019363817	0.06150733	6.0459895	7.7209153	Multitasking_Scroll
13:22:18.706	-0.011971374	5.8659735	7.3863378	-0.009825768	0.00017898351	-0.019363817	0.06150733	6.0459895	7.7209153	Multitasking_Scroll
13:22:18.729	-0.011971374	5.8659735	7.3863378	-0.009825768	0.00017898351	-0.019363817	0.06150733	6.0459895	7.7209153	Multitasking_Scroll
13:22:18.751	-0.011971374	5.8659735	7.3863378	-0.009825768	0.00017898351	-0.019363817	0.06150733	6.0459895	7.7209153	Multitasking_Scroll
13:22:18.772	-0.011971374	5.8659735	7.3863378	-0.009825768	0.00017898351	-0.019363817	0.06150733	6.0459895	7.7209153	Multitasking_Scroll
13:22:18.793	-0.011971374	5.8659735	7.3863378	-0.009825768	0.00017898351	-0.019363817	0.06150733	6.0459895	7.7209153	Multitasking_Scroll
13:22:18.815	0.021548472	5.849213	7.326481	-0.0055497107	-0.008983996	0.014233772	0.045436915	6.041245	7.724744	Multitasking_Scroll
13:22:18.839	0.021548472	5.849213	7.326481	-0.0055497107	-0.008983996	0.014233772	0.045436915	6.041245	7.724744	Multitasking_Scroll
13:22:18.862	0.021548472	5.849213	7.326481	-0.0055497107	-0.008983996	0.014233772	0.045436915	6.041245	7.724744	Multitasking_Scroll
13:22:18.883	0.021548472	5.849213	7.326481	-0.0055497107	-0.008983996	0.014233772	0.045436915	6.041245	7.724744	Multitasking_Scroll
13:22:18.905	0.021548472	5.849213	7.326481	-0.0055497107	-0.008983996	0.014233772	0.045436915	6.041245	7.724744	Multitasking_Scroll
13:22:18.928	0.021548472	5.849213	7.326481	-0.0055497107	-0.008983996	0.014233772	0.045436915	6.041245	7.724744	Multitasking_Scroll
13:22:18.951	0.021548472	5.849213	7.326481	-0.0055497107	-0.008983996	0.014233772	0.045436915	6.041245	7.724744	Multitasking_Scroll
13:22:18.974	0.021548472	5.849213	7.326481	-0.0055497107	-0.008983996	0.014233772	0.045436915	6.041245	7.724744	Multitasking_Scroll
13:22:18.997	0.011971374	5.8420305	7.6521025	-0.027540859	0.008120231	-0.019363817	0.042159684	6.036872	7.7281737	Multitasking_Scroll
13:22:19.019	0.011971374	5.8420305	7.6521025	-0.027540859	0.008120231	-0.019363817	0.042159684	6.036872	7.7281737	Multitasking_Scroll
13:22:19.042	0.011971374	5.8420305	7.6521025	-0.027540859	0.008120231	-0.019363817	0.042159684	6.036872	7.7281737	Multitasking_Scroll
13:22:19.065	0.011971374	5.8420305	7.6521025	-0.027540859	0.008120231	-0.019363817	0.042159684	6.036872	7.7281737	Multitasking_Scroll
13:22:19.087	0.011971374	5.8420305	7.6521025	-0.027540859	0.008120231	-0.019363817	0.042159684	6.036872	7.7281737	Multitasking_Scroll
13:22:19.110	0.011971374	5.8420305	7.6521025	-0.027540859	0.008120231	-0.019363817	0.042159684	6.036872	7.7281737	Multitasking_Scroll
13:22:19.132	0.011971374	5.8420305	7.6521025	-0.027540859	0.008120231	-0.019363817	0.042159684	6.036872	7.7281737	Multitasking_Scroll
13:22:19.155	0.011971374	5.8420305	7.6521025	-0.027540859	0.008120231	-0.019363817	0.042159684	6.036872	7.7281737	Multitasking_Scroll
13:22:19.177	0.019154198	5.8683677	7.49408	0.012165382	-0.018146975	0.013622906	0.026008513	6.0363817	7.7286334	Multitasking_Scroll
13:22:19.201	0.019154198	5.8683677	7.49408	0.012165382	-0.018146975	0.013622906	0.026008513	6.0363817	7.7286334	Multitasking_Scroll
13:22:19.225	0.019154198	5.8683677	7.49408	0.012165382	-0.018146975	0.013622906	0.026008513	6.0363817	7.7286334	Multitasking_Scroll
13:22:19.247	0.019154198	5.8683677	7.49408	0.012165382	-0.018146975	0.013622906	0.026008513	6.0363817	7.7286334	Multitasking_Scroll
13:22:19.270	0.019154198	5.8683677	7.49408	0.012165382	-0.018146975	0.013622906	0.026008513	6.0363817	7.7286334	Multitasking_Scroll
13:22:19.293	0.019154198	5.8683677	7.49408	0.012165382	-0.018146975	0.013622906	0.026008513	6.0363817	7.7286334	Multitasking_Scroll
13:22:19.315	0.019154198	5.8683677	7.49408	0.012165382	-0.018146975	0.013622906	0.026008513	6.0363817	7.7286334	Multitasking_Scroll
13:22:19.337	0.019154198	5.8683677	7.49408	0.012165382	-0.018146975	0.013622906	0.026008513	6.0363817	7.7286334	Multitasking_Scroll
13:22:19.360	-0.057462595	5.8228765	7.6090055	-0.014101824	-0.003486208	-0.014476895	0.03336903	6.0392027	7.726403	Multitasking_Scroll
13:22:19.383	-0.057462595	5.8228765	7.6090055	-0.014101824	-0.003486208	-0.014476895	0.03336903	6.0392027	7.726403	Multitasking_Scroll
13:22:19.406	-0.057462595	5.8228765	7.6090055	-0.014101824	-0.003486208	-0.014476895	0.03336903	6.0392027	7.726403	Multitasking_Scroll
13:22:19.428	-0.057462595	5.8228765	7.6090055	-0.014101824	-0.003486208	-0.014476895	0.03336903	6.0392027	7.726403	Multitasking_Scroll
13:22:19.451	-0.057462595	5.8228765	7.6090055	-0.014101824	-0.003486208	-0.014476895	0.03336903	6.0392027	7.726403	Multitasking_Scroll
13:22:19.473	-0.057462595	5.8228765	7.6090055	-0.014101824	-0.003486208	-0.014476895	0.03336903	6.0392027	7.726403	Multitasking_Scroll
13:22:19.496	-0.057462595	5.8228765	7.6090055	-0.014101824	-0.003486208	-0.014476895	0.03336903	6.0392027	7.726403	Multitasking_Scroll
13:22:19.519	-0.057462595	5.8228765	7.6090055	-0.014101824	-0.003486208	-0.014476895	0.03336903	6.0392027	7.726403	Multitasking_Scroll
13:22:19.541	0.045491222	5.906676	7.616188	-0.003717115	0.0026224444	-0.0016487252	0.03809333	6.0320745	7.7319446	Multitasking_Scroll
13:22:19.563	0.045491222	5.906676	7.616188	-0.003717115	0.0026224444	-0.0016487252	0.03809333	6.0320745	7.7319446	Multitasking_Scroll
13:22:19.586	0.045491222	5.906676	7.616188	-0.003717115	0.0026224444	-0.0016487252	0.03809333	6.0320745	7.7319446	Multitasking_Scroll
13:22:19.609	0.045491222	5.906676	7.616188	-0.003717115	0.0026224444	-0.0016487252	0.03809333	6.0320745	7.7319446	Multitasking_Scroll
13:22:19.632	0.045491222	5.906676	7.616188	-0.003717115	0.0026224444	-0.0016487252	0.03809333	6.0320745	7.7319446	Multitasking_Scroll
13:22:19.655	0.045491222	5.906676	7.616188	-0.003717115	0.0026224444	-0.0016487252	0.03809333	6.0320745	7.7319446	Multitasking_Scroll
13:22:19.677	0.045491222	5.906676	7.616188	-0.003717115	0.0026224444	-0.0016487252	0.03809333	6.0320745	7.7319446	Multitasking_Scroll
13:22:19.699	0.045491222	5.906676	7.616188	-0.003717115	0.0026224444	-0.0016487252	0.03809333	6.0320745	7.7319446	Multitasking_Scroll
13:22:19.721	-0.06943397	5.8252707	7.580274	0.017052304	0.0020115792	0.002016466	0.03556266	6.0307913	7.7329555	Multitasking_Scroll
13:22:19.745	-0.06943397	5.8252707	7.580274	0.017052304	0.0020115792	0.002016466	0.03556266	6.0307913	7.7329555	Multitasking_Scroll
13:22:19.768	-0.06943397	5.8252707	7.580274	0.017052304	0.0020115792	0.002016466	0.03556266	6.0307913	7.7329555	Multitasking_Scroll
13:22:19.790	-0.06943397	5.8252707	7.580274	0.017052304	0.0020115792	0.002016466	0.03556266	6.0307913	7.7329555	Multitasking_Scroll
13:22:19.813	-0.06943397	5.8252707	7.580274	0.017052304	0.0020115792	0.002016466	0.03556266	6.0307913	7.7329555	Multitasking_Scroll
13:22:19.836	-0.06943397	5.8252707	7.580274	0.017052304	0.0020115792	0.002016466	0.03556266	6.0307913	7.7329555	Multitasking_Scroll
13:22:19.858	-0.06943397	5.8252707	7.580274	0.017052304	0.0020115792	0.002016466	0.03556266	6.0307913	7.7329555	Multitasking_Scroll
13:22:19.881	-0.06943397	5.8252707	7.580274	0.017052304	0.0020115792	0.002016466	0.03556266	6.0307913	7.7329555	Multitasking_Scroll
13:22:19.903	0.083799616	5.89231	7.5754857	-0.020821342	-0.011427456	0.016066367	0.03703738	6.031534	7.732371	Multitasking_Scroll
13:22:19.925	0.083799616	5.89231	7.5754857	-0.020821342	-0.011427456	0.016066367	0.03703738	6.031534	7.732371	Multitasking_Scroll
13:22:19.947	0.083799616	5.89231	7.5754857	-0.020821342	-0.011427456	0.016066367	0.03703738	6.031534	7.732371	Multitasking_Scroll
13:22:19.970	0.083799616	5.89231	7.5754857	-0.020821342	-0.011427456	0.016066367	0.03703738	6.031534	7.732371	Multitasking_Scroll
13:22:19.993	0.083799616	5.89231	7.5754857	-0.020821342	-0.011427456	0.016066367	0.03703738	6.031534	7.732371	Multitasking_Scroll
13:22:20.016	0.083799616	5.89231	7.5754857	-0.020821342	-0.011427456	0.016066367	0.03703738	6.031534	7.732371	Multitasking_Scroll
13:22:20.039	0.083799616	5.89231	7.5754857	-0.020821342	-0.011427456	0.016066367	0.03703738	6.031534	7.732371	Multitasking_Scroll
13:22:20.061	0.083799616	5.89231	7.5754857	-0.020821342	-0.011427456	0.016066367	0.03703738	6.031534	7.732371	Multitasking_Scroll
13:22:20.085	0.06943397	5.849213	7.5683026	-0.00432798	0.022780998	0.003849062	0.04347093	6.016397	7.7441216	Multitasking_Scroll
13:22:20.108	0.06943397	5.849213	7.5683026	-0.00432798	0.022780998	0.003849062	0.04347093	6.016397	7.7441216	Multitasking_Scroll
13:22:20.131	0.06943397	5.849213	7.5683026	-0.00432798	0.022780998	0.003849062	0.04347093	6.016397	7.7441216	Multitasking_Scroll
13:22:20.153	0.06943397	5.849213	7.5683026	-0.00432798	0.022780998	0.003849062	0.04347093	6.016397	7.7441216	Multitasking_Scroll
13:22:20.176	0.06943397	5.849213	7.5683026	-0.00432798	0.022780998	0.003849062	0.04347093	6.016397	7.7441216	Multitasking_Scroll
13:22:20.196	0.06943397	5.849213	7.5683026	-0.00432798	0.022780998	0.003849062	0.04347093	6.016397	7.7441216	Multitasking_Scroll
13:22:20.217	0.06943397	5.849213	7.5683026	-0.00432798	0.022780998	0.003849062	0.04347093	6.016397	7.7441216	Multitasking_Scroll
13:22:20.238	0.06943397	5.849213	7.5683026	-0.00432798	0.022780998	0.003849062	0.04347093	6.016397	7.7441216	Multitasking_Scroll
13:22:20.258	0.011971374	5.9258304	7.570697	-0.04036903	0.00078984874	0.028894536	0.025102504	5.9984035	7.7581487	Multitasking_Scroll
13:22:20.279	0.011971374	5.9258304	7.570697	-0.04036903	0.00078984874	0.028894536	0.025102504	5.9984035	7.7581487	Multitasking_Scroll
13:22:20.301	0.011971374	5.9258304	7.570697	-0.04036903	0.00078984874	0.028894536	0.025102504	5.9984035	7.7581487	Multitasking_Scroll
13:22:20.322	0.011971374	5.9258304	7.570697	-0.04036903	0.00078984874	0.028894536	0.025102504	5.9984035	7.7581487	Multitasking_Scroll
13:22:20.344	0.011971374	5.9258304	7.570697	-0.04036903	0.00078984874	0.028894536	0.025102504	5.9984035	7.7581487	Multitasking_Scroll
13:22:20.366	0.011971374	5.9258304	7.570697	-0.04036903	0.00078984874	0.028894536	0.025102504	5.9984035	7.7581487	Multitasking_Scroll
[truncated: 3,161 more rows]
