# Supplementary material for: Real-time Smartphone Activity Classification Using Inertial Sensors—Recognition of Scrolling, Typing, and Watching Videos While Sitting or Walking
Source: Sensors (Basel). 2020 Jan 24;20(3):655. doi: 10.3390/s20030655 (PMC7038357; doi:10.3390/s20030655)
Supplement: Supplementary file 1 [file sensors-20-00655-s001.zip › sensors-668083-supplementary/5Hz_data/8414/2019_09_03_13_11_20_Walking_Type.csv]

time	accX	accY	accZ	rotX	rotY	rotZ	graX	graY	graZ	activity
13:41:58.709	-0.18675344	4.333637	6.8524146	0.09966572	-0.21449372	-0.0670388	-0.22151506	4.619113	8.647838	Walking_Type
13:41:58.732	0.19633053	5.3512044	8.849239	0.039800927	0.2949679	0.17669643	-0.08698663	4.914963	8.485629	Walking_Type
13:41:58.783	0.19633053	5.3512044	8.849239	0.039800927	0.2949679	0.17669643	-0.08698663	4.914963	8.485629	Walking_Type
13:41:58.804	0.19633053	5.3512044	8.849239	0.039800927	0.2949679	0.17669643	-0.08698663	4.914963	8.485629	Walking_Type
13:41:58.826	0.19633053	5.3512044	8.849239	0.039800927	0.2949679	0.17669643	-0.08698663	4.914963	8.485629	Walking_Type
13:41:58.849	0.19633053	5.3512044	8.849239	0.039800927	0.2949679	0.17669643	-0.08698663	4.914963	8.485629	Walking_Type
13:41:58.870	0.19633053	5.3512044	8.849239	0.039800927	0.2949679	0.17669643	-0.08698663	4.914963	8.485629	Walking_Type
13:41:58.891	0.19633053	5.3512044	8.849239	0.039800927	0.2949679	0.17669643	-0.08698663	4.914963	8.485629	Walking_Type
13:41:58.913	-0.2849187	4.0295644	8.466156	-0.37436572	-0.45761812	0.27138054	0.20259206	4.7579737	8.572689	Walking_Type
13:41:58.935	-0.2849187	4.0295644	8.466156	-0.37436572	-0.45761812	0.27138054	0.20259206	4.7579737	8.572689	Walking_Type
13:41:58.956	-0.2849187	4.0295644	8.466156	-0.37436572	-0.45761812	0.27138054	0.20259206	4.7579737	8.572689	Walking_Type
13:41:58.977	-0.2849187	4.0295644	8.466156	-0.37436572	-0.45761812	0.27138054	0.20259206	4.7579737	8.572689	Walking_Type
13:41:58.999	-0.2849187	4.0295644	8.466156	-0.37436572	-0.45761812	0.27138054	0.20259206	4.7579737	8.572689	Walking_Type
13:41:59.020	-0.2849187	4.0295644	8.466156	-0.37436572	-0.45761812	0.27138054	0.20259206	4.7579737	8.572689	Walking_Type
13:41:59.041	-0.2849187	4.0295644	8.466156	-0.37436572	-0.45761812	0.27138054	0.20259206	4.7579737	8.572689	Walking_Type
13:41:59.062	-0.2849187	4.0295644	8.466156	-0.37436572	-0.45761812	0.27138054	0.20259206	4.7579737	8.572689	Walking_Type
13:41:59.083	0.94095	1.2569942	9.555551	0.17113695	0.30290914	-0.5929938	0.5789404	4.137344	8.872293	Walking_Type
13:41:59.104	0.94095	1.2569942	9.555551	0.17113695	0.30290914	-0.5929938	0.5789404	4.137344	8.872293	Walking_Type
13:41:59.126	0.94095	1.2569942	9.555551	0.17113695	0.30290914	-0.5929938	0.5789404	4.137344	8.872293	Walking_Type
13:41:59.147	0.94095	1.2569942	9.555551	0.17113695	0.30290914	-0.5929938	0.5789404	4.137344	8.872293	Walking_Type
13:41:59.168	0.94095	1.2569942	9.555551	0.17113695	0.30290914	-0.5929938	0.5789404	4.137344	8.872293	Walking_Type
13:41:59.190	0.94095	1.2569942	9.555551	0.17113695	0.30290914	-0.5929938	0.5789404	4.137344	8.872293	Walking_Type
13:41:59.211	0.94095	1.2569942	9.555551	0.17113695	0.30290914	-0.5929938	0.5789404	4.137344	8.872293	Walking_Type
13:41:59.233	0.94095	1.2569942	9.555551	0.17113695	0.30290914	-0.5929938	0.5789404	4.137344	8.872293	Walking_Type
13:41:59.260	0.21787901	5.334444	6.711152	0.8290388	-0.181507	-0.4274493	0.56505185	4.5385256	8.674841	Walking_Type
13:41:59.284	0.21787901	5.334444	6.711152	0.8290388	-0.181507	-0.4274493	0.56505185	4.5385256	8.674841	Walking_Type
13:41:59.307	0.21787901	5.334444	6.711152	0.8290388	-0.181507	-0.4274493	0.56505185	4.5385256	8.674841	Walking_Type
13:41:59.331	0.21787901	5.334444	6.711152	0.8290388	-0.181507	-0.4274493	0.56505185	4.5385256	8.674841	Walking_Type
13:41:59.354	0.21787901	5.334444	6.711152	0.8290388	-0.181507	-0.4274493	0.56505185	4.5385256	8.674841	Walking_Type
13:41:59.377	0.21787901	5.334444	6.711152	0.8290388	-0.181507	-0.4274493	0.56505185	4.5385256	8.674841	Walking_Type
13:41:59.399	0.21787901	5.334444	6.711152	0.8290388	-0.181507	-0.4274493	0.56505185	4.5385256	8.674841	Walking_Type
13:41:59.422	0.21787901	5.334444	6.711152	0.8290388	-0.181507	-0.4274493	0.56505185	4.5385256	8.674841	Walking_Type
13:41:59.444	0.5363176	5.774991	10.0200405	0.032470543	-0.25481084	-0.28267422	0.9705298	5.1443872	8.29239	Walking_Type
13:41:59.466	0.5363176	5.774991	10.0200405	0.032470543	-0.25481084	-0.28267422	0.9705298	5.1443872	8.29239	Walking_Type
13:41:59.489	0.5363176	5.774991	10.0200405	0.032470543	-0.25481084	-0.28267422	0.9705298	5.1443872	8.29239	Walking_Type
13:41:59.513	0.5363176	5.774991	10.0200405	0.032470543	-0.25481084	-0.28267422	0.9705298	5.1443872	8.29239	Walking_Type
13:41:59.535	0.5363176	5.774991	10.0200405	0.032470543	-0.25481084	-0.28267422	0.9705298	5.1443872	8.29239	Walking_Type
13:41:59.558	0.5363176	5.774991	10.0200405	0.032470543	-0.25481084	-0.28267422	0.9705298	5.1443872	8.29239	Walking_Type
13:41:59.580	0.5363176	5.774991	10.0200405	0.032470543	-0.25481084	-0.28267422	0.9705298	5.1443872	8.29239	Walking_Type
13:41:59.603	0.5363176	5.774991	10.0200405	0.032470543	-0.25481084	-0.28267422	0.9705298	5.1443872	8.29239	Walking_Type
13:41:59.626	1.297697	4.7191157	7.2594414	0.37638766	-0.16867884	-0.6094871	0.46269324	5.2875543	8.246093	Walking_Type
13:41:59.647	1.297697	4.7191157	7.2594414	0.37638766	-0.16867884	-0.6094871	0.46269324	5.2875543	8.246093	Walking_Type
13:41:59.670	1.297697	4.7191157	7.2594414	0.37638766	-0.16867884	-0.6094871	0.46269324	5.2875543	8.246093	Walking_Type
13:41:59.693	1.297697	4.7191157	7.2594414	0.37638766	-0.16867884	-0.6094871	0.46269324	5.2875543	8.246093	Walking_Type
13:41:59.715	1.297697	4.7191157	7.2594414	0.37638766	-0.16867884	-0.6094871	0.46269324	5.2875543	8.246093	Walking_Type
13:41:59.739	1.297697	4.7191157	7.2594414	0.37638766	-0.16867884	-0.6094871	0.46269324	5.2875543	8.246093	Walking_Type
13:41:59.761	1.297697	4.7191157	7.2594414	0.37638766	-0.16867884	-0.6094871	0.46269324	5.2875543	8.246093	Walking_Type
13:41:59.783	1.297697	4.7191157	7.2594414	0.37638766	-0.16867884	-0.6094871	0.46269324	5.2875543	8.246093	Walking_Type
13:41:59.811	-0.009577099	4.9944572	6.100612	0.30125126	0.53687054	-0.054210626	-0.31397837	5.3073344	8.240386	Walking_Type
13:41:59.833	-0.009577099	4.9944572	6.100612	0.30125126	0.53687054	-0.054210626	-0.31397837	5.3073344	8.240386	Walking_Type
13:41:59.854	-0.009577099	4.9944572	6.100612	0.30125126	0.53687054	-0.054210626	-0.31397837	5.3073344	8.240386	Walking_Type
13:41:59.874	-0.009577099	4.9944572	6.100612	0.30125126	0.53687054	-0.054210626	-0.31397837	5.3073344	8.240386	Walking_Type
13:41:59.894	-0.009577099	4.9944572	6.100612	0.30125126	0.53687054	-0.054210626	-0.31397837	5.3073344	8.240386	Walking_Type
13:41:59.915	-0.009577099	4.9944572	6.100612	0.30125126	0.53687054	-0.054210626	-0.31397837	5.3073344	8.240386	Walking_Type
13:41:59.935	-0.009577099	4.9944572	6.100612	0.30125126	0.53687054	-0.054210626	-0.31397837	5.3073344	8.240386	Walking_Type
13:41:59.956	-0.009577099	4.9944572	6.100612	0.30125126	0.53687054	-0.054210626	-0.31397837	5.3073344	8.240386	Walking_Type
13:41:59.976	-0.5123748	6.038361	7.6904106	-0.3426007	-0.2822998	0.16753346	-0.37919354	5.219163	8.293788	Walking_Type
13:42:00.013	-0.5123748	6.038361	7.6904106	-0.3426007	-0.2822998	0.16753346	-0.37919354	5.219163	8.293788	Walking_Type
13:42:00.042	-0.5123748	6.038361	7.6904106	-0.3426007	-0.2822998	0.16753346	-0.37919354	5.219163	8.293788	Walking_Type
13:42:00.076	-0.5123748	6.038361	7.6904106	-0.3426007	-0.2822998	0.16753346	-0.37919354	5.219163	8.293788	Walking_Type
13:42:00.110	-0.5123748	6.038361	7.6904106	-0.3426007	-0.2822998	0.16753346	-0.37919354	5.219163	8.293788	Walking_Type
13:42:00.143	-0.5123748	6.038361	7.6904106	-0.3426007	-0.2822998	0.16753346	-0.37919354	5.219163	8.293788	Walking_Type
13:42:00.176	-0.4285752	4.0989985	10.972961	-0.37803093	-0.14852028	0.08017973	0.009817484	4.698753	8.60767	Walking_Type
13:42:00.210	-0.4285752	4.0989985	10.972961	-0.37803093	-0.14852028	0.08017973	0.009817484	4.698753	8.60767	Walking_Type
13:42:00.243	-0.4285752	4.0989985	10.972961	-0.37803093	-0.14852028	0.08017973	0.009817484	4.698753	8.60767	Walking_Type
13:42:00.277	-0.4285752	4.0989985	10.972961	-0.37803093	-0.14852028	0.08017973	0.009817484	4.698753	8.60767	Walking_Type
13:42:00.297	-0.4285752	4.0989985	10.972961	-0.37803093	-0.14852028	0.08017973	0.009817484	4.698753	8.60767	Walking_Type
13:42:00.318	-0.4285752	4.0989985	10.972961	-0.37803093	-0.14852028	0.08017973	0.009817484	4.698753	8.60767	Walking_Type
13:42:00.339	-0.29928434	3.4549387	9.002473	-0.2570796	0.36949342	0.36606467	-0.3401125	4.534843	8.688491	Walking_Type
13:42:00.360	-0.29928434	3.4549387	9.002473	-0.2570796	0.36949342	0.36606467	-0.3401125	4.534843	8.688491	Walking_Type
13:42:00.382	-0.29928434	3.4549387	9.002473	-0.2570796	0.36949342	0.36606467	-0.3401125	4.534843	8.688491	Walking_Type
13:42:00.403	-0.29928434	3.4549387	9.002473	-0.2570796	0.36949342	0.36606467	-0.3401125	4.534843	8.688491	Walking_Type
13:42:00.425	-0.29928434	3.4549387	9.002473	-0.2570796	0.36949342	0.36606467	-0.3401125	4.534843	8.688491	Walking_Type
13:42:00.449	-0.29928434	3.4549387	9.002473	-0.2570796	0.36949342	0.36606467	-0.3401125	4.534843	8.688491	Walking_Type
13:42:00.471	-0.29928434	3.4549387	9.002473	-0.2570796	0.36949342	0.36606467	-0.3401125	4.534843	8.688491	Walking_Type
13:42:00.495	-0.29928434	3.4549387	9.002473	-0.2570796	0.36949342	0.36606467	-0.3401125	4.534843	8.688491	Walking_Type
13:42:00.516	-0.29928434	3.4549387	9.002473	-0.2570796	0.36949342	0.36606467	-0.3401125	4.534843	8.688491	Walking_Type
13:42:00.539	-0.94573855	4.865166	6.1820173	-0.05854838	-0.04406232	0.18158336	-0.93733513	4.820581	8.488449	Walking_Type
13:42:00.561	-0.94573855	4.865166	6.1820173	-0.05854838	-0.04406232	0.18158336	-0.93733513	4.820581	8.488449	Walking_Type
13:42:00.585	-0.94573855	4.865166	6.1820173	-0.05854838	-0.04406232	0.18158336	-0.93733513	4.820581	8.488449	Walking_Type
13:42:00.610	-0.94573855	4.865166	6.1820173	-0.05854838	-0.04406232	0.18158336	-0.93733513	4.820581	8.488449	Walking_Type
13:42:00.633	-0.94573855	4.865166	6.1820173	-0.05854838	-0.04406232	0.18158336	-0.93733513	4.820581	8.488449	Walking_Type
13:42:00.655	-0.94573855	4.865166	6.1820173	-0.05854838	-0.04406232	0.18158336	-0.93733513	4.820581	8.488449	Walking_Type
13:42:00.677	-0.94573855	4.865166	6.1820173	-0.05854838	-0.04406232	0.18158336	-0.93733513	4.820581	8.488449	Walking_Type
13:42:00.699	-1.0319325	5.609786	9.143736	0.20106936	-0.020238576	-0.07436918	-0.75575626	4.9462333	8.434095	Walking_Type
13:42:00.721	-1.0319325	5.609786	9.143736	0.20106936	-0.020238576	-0.07436918	-0.75575626	4.9462333	8.434095	Walking_Type
13:42:00.743	-1.0319325	5.609786	9.143736	0.20106936	-0.020238576	-0.07436918	-0.75575626	4.9462333	8.434095	Walking_Type
13:42:00.770	-1.0319325	5.609786	9.143736	0.20106936	-0.020238576	-0.07436918	-0.75575626	4.9462333	8.434095	Walking_Type
13:42:00.791	-1.0319325	5.609786	9.143736	0.20106936	-0.020238576	-0.07436918	-0.75575626	4.9462333	8.434095	Walking_Type
13:42:00.812	-1.0319325	5.609786	9.143736	0.20106936	-0.020238576	-0.07436918	-0.75575626	4.9462333	8.434095	Walking_Type
13:42:00.833	-1.0319325	5.609786	9.143736	0.20106936	-0.020238576	-0.07436918	-0.75575626	4.9462333	8.434095	Walking_Type
13:42:00.855	-1.0319325	5.609786	9.143736	0.20106936	-0.020238576	-0.07436918	-0.75575626	4.9462333	8.434095	Walking_Type
13:42:00.877	-1.0319325	5.609786	9.143736	0.20106936	-0.020238576	-0.07436918	-0.75575626	4.9462333	8.434095	Walking_Type
13:42:00.898	-0.84278476	3.79732	7.7047763	0.54254305	0.06589343	-0.15500338	-0.078534015	4.9591136	8.459987	Walking_Type
13:42:00.919	-0.84278476	3.79732	7.7047763	0.54254305	0.06589343	-0.15500338	-0.078534015	4.9591136	8.459987	Walking_Type
13:42:00.940	-0.84278476	3.79732	7.7047763	0.54254305	0.06589343	-0.15500338	-0.078534015	4.9591136	8.459987	Walking_Type
13:42:00.962	-0.84278476	3.79732	7.7047763	0.54254305	0.06589343	-0.15500338	-0.078534015	4.9591136	8.459987	Walking_Type
13:42:00.986	-0.84278476	3.79732	7.7047763	0.54254305	0.06589343	-0.15500338	-0.078534015	4.9591136	8.459987	Walking_Type
13:42:01.007	-0.84278476	3.79732	7.7047763	0.54254305	0.06589343	-0.15500338	-0.078534015	4.9591136	8.459987	Walking_Type
13:42:01.029	-0.84278476	3.79732	7.7047763	0.54254305	0.06589343	-0.15500338	-0.078534015	4.9591136	8.459987	Walking_Type
13:42:01.051	-0.84278476	3.79732	7.7047763	0.54254305	0.06589343	-0.15500338	-0.078534015	4.9591136	8.459987	Walking_Type
13:42:01.074	-0.071828246	4.5443335	7.3647895	0.20595627	-0.64087766	0.04963647	-0.016804127	4.8319826	8.533582	Walking_Type
13:42:01.095	-0.071828246	4.5443335	7.3647895	0.20595627	-0.64087766	0.04963647	-0.016804127	4.8319826	8.533582	Walking_Type
13:42:01.118	-0.071828246	4.5443335	7.3647895	0.20595627	-0.64087766	0.04963647	-0.016804127	4.8319826	8.533582	Walking_Type
13:42:01.141	-0.071828246	4.5443335	7.3647895	0.20595627	-0.64087766	0.04963647	-0.016804127	4.8319826	8.533582	Walking_Type
13:42:01.164	-0.071828246	4.5443335	7.3647895	0.20595627	-0.64087766	0.04963647	-0.016804127	4.8319826	8.533582	Walking_Type
13:42:01.201	-0.071828246	4.5443335	7.3647895	0.20595627	-0.64087766	0.04963647	-0.016804127	4.8319826	8.533582	Walking_Type
13:42:01.222	-0.071828246	4.5443335	7.3647895	0.20595627	-0.64087766	0.04963647	-0.016804127	4.8319826	8.533582	Walking_Type
13:42:01.245	0.8332076	5.355993	7.2714124	0.0019272799	0.16179927	0.045971274	0.49579316	5.007215	8.417383	Walking_Type
13:42:01.268	0.8332076	5.355993	7.2714124	0.0019272799	0.16179927	0.045971274	0.49579316	5.007215	8.417383	Walking_Type
13:42:01.291	0.8332076	5.355993	7.2714124	0.0019272799	0.16179927	0.045971274	0.49579316	5.007215	8.417383	Walking_Type
13:42:01.312	0.8332076	5.355993	7.2714124	0.0019272799	0.16179927	0.045971274	0.49579316	5.007215	8.417383	Walking_Type
13:42:01.334	0.8332076	5.355993	7.2714124	0.0019272799	0.16179927	0.045971274	0.49579316	5.007215	8.417383	Walking_Type
13:42:01.357	0.8332076	5.355993	7.2714124	0.0019272799	0.16179927	0.045971274	0.49579316	5.007215	8.417383	Walking_Type
13:42:01.380	0.8332076	5.355993	7.2714124	0.0019272799	0.16179927	0.045971274	0.49579316	5.007215	8.417383	Walking_Type
13:42:01.401	0.8332076	5.355993	7.2714124	0.0019272799	0.16179927	0.045971274	0.49579316	5.007215	8.417383	Walking_Type
13:42:01.422	1.158829	6.177229	8.169266	0.0019272799	0.30779606	0.12049683	0.61910063	5.0720186	8.370285	Walking_Type
13:42:01.447	1.158829	6.177229	8.169266	0.0019272799	0.30779606	0.12049683	0.61910063	5.0720186	8.370285	Walking_Type
13:42:01.468	1.158829	6.177229	8.169266	0.0019272799	0.30779606	0.12049683	0.61910063	5.0720186	8.370285	Walking_Type
13:42:01.489	1.158829	6.177229	8.169266	0.0019272799	0.30779606	0.12049683	0.61910063	5.0720186	8.370285	Walking_Type
13:42:01.513	1.158829	6.177229	8.169266	0.0019272799	0.30779606	0.12049683	0.61910063	5.0720186	8.370285	Walking_Type
13:42:01.536	1.158829	6.177229	8.169266	0.0019272799	0.30779606	0.12049683	0.61910063	5.0720186	8.370285	Walking_Type
13:42:01.558	1.158829	6.177229	8.169266	0.0019272799	0.30779606	0.12049683	0.61910063	5.0720186	8.370285	Walking_Type
13:42:01.580	1.158829	6.177229	8.169266	0.0019272799	0.30779606	0.12049683	0.61910063	5.0720186	8.370285	Walking_Type
13:42:01.602	-1.1037607	4.4270144	7.24747	0.038579192	0.6804239	0.35812342	0.002417336	4.8708153	8.511495	Walking_Type
13:42:01.625	-1.1037607	4.4270144	7.24747	0.038579192	0.6804239	0.35812342	0.002417336	4.8708153	8.511495	Walking_Type
13:42:01.647	-1.1037607	4.4270144	7.24747	0.038579192	0.6804239	0.35812342	0.002417336	4.8708153	8.511495	Walking_Type
13:42:01.668	-1.1037607	4.4270144	7.24747	0.038579192	0.6804239	0.35812342	0.002417336	4.8708153	8.511495	Walking_Type
13:42:01.692	-1.1037607	4.4270144	7.24747	0.038579192	0.6804239	0.35812342	0.002417336	4.8708153	8.511495	Walking_Type
13:42:01.714	-1.1037607	4.4270144	7.24747	0.038579192	0.6804239	0.35812342	0.002417336	4.8708153	8.511495	Walking_Type
13:42:01.735	-1.1037607	4.4270144	7.24747	0.038579192	0.6804239	0.35812342	0.002417336	4.8708153	8.511495	Walking_Type
13:42:01.760	-1.1037607	4.4270144	7.24747	0.038579192	0.6804239	0.35812342	0.002417336	4.8708153	8.511495	Walking_Type
13:42:01.781	-0.32562137	4.4413795	5.0375543	0.22733654	-0.116755284	-0.28939372	-0.28130287	4.834631	8.527459	Walking_Type
13:42:01.802	-0.32562137	4.4413795	5.0375543	0.22733654	-0.116755284	-0.28939372	-0.28130287	4.834631	8.527459	Walking_Type
13:42:01.824	-0.32562137	4.4413795	5.0375543	0.22733654	-0.116755284	-0.28939372	-0.28130287	4.834631	8.527459	Walking_Type
13:42:01.846	-0.32562137	4.4413795	5.0375543	0.22733654	-0.116755284	-0.28939372	-0.28130287	4.834631	8.527459	Walking_Type
13:42:01.868	-0.32562137	4.4413795	5.0375543	0.22733654	-0.116755284	-0.28939372	-0.28130287	4.834631	8.527459	Walking_Type
13:42:01.890	-0.32562137	4.4413795	5.0375543	0.22733654	-0.116755284	-0.28939372	-0.28130287	4.834631	8.527459	Walking_Type
13:42:01.913	-0.32562137	4.4413795	5.0375543	0.22733654	-0.116755284	-0.28939372	-0.28130287	4.834631	8.527459	Walking_Type
13:42:01.935	-0.32562137	4.4413795	5.0375543	0.22733654	-0.116755284	-0.28939372	-0.28130287	4.834631	8.527459	Walking_Type
13:42:01.957	-0.32562137	4.4413795	5.0375543	0.22733654	-0.116755284	-0.28939372	-0.28130287	4.834631	8.527459	Walking_Type
13:42:01.979	-0.3232271	5.626546	7.51084	-0.14834556	-0.26153034	-0.10613417	-0.10820273	4.7635913	8.57128	Walking_Type
13:42:02.001	-0.3232271	5.626546	7.51084	-0.14834556	-0.26153034	-0.10613417	-0.10820273	4.7635913	8.57128	Walking_Type
13:42:02.023	-0.3232271	5.626546	7.51084	-0.14834556	-0.26153034	-0.10613417	-0.10820273	4.7635913	8.57128	Walking_Type
13:42:02.045	-0.3232271	5.626546	7.51084	-0.14834556	-0.26153034	-0.10613417	-0.10820273	4.7635913	8.57128	Walking_Type
13:42:02.069	-0.3232271	5.626546	7.51084	-0.14834556	-0.26153034	-0.10613417	-0.10820273	4.7635913	8.57128	Walking_Type
13:42:02.091	-0.3232271	5.626546	7.51084	-0.14834556	-0.26153034	-0.10613417	-0.10820273	4.7635913	8.57128	Walking_Type
13:42:02.114	-0.3232271	5.626546	7.51084	-0.14834556	-0.26153034	-0.10613417	-0.10820273	4.7635913	8.57128	Walking_Type
13:42:02.136	-0.3232271	5.626546	7.51084	-0.14834556	-0.26153034	-0.10613417	-0.10820273	4.7635913	8.57128	Walking_Type
13:42:02.158	0.9624985	5.4565525	9.25866	-0.09703289	-0.4166901	-0.05054543	0.24974218	4.835104	8.528176	Walking_Type
13:42:02.181	0.9624985	5.4565525	9.25866	-0.09703289	-0.4166901	-0.05054543	0.24974218	4.835104	8.528176	Walking_Type
13:42:02.203	0.9624985	5.4565525	9.25866	-0.09703289	-0.4166901	-0.05054543	0.24974218	4.835104	8.528176	Walking_Type
13:42:02.225	0.9624985	5.4565525	9.25866	-0.09703289	-0.4166901	-0.05054543	0.24974218	4.835104	8.528176	Walking_Type
13:42:02.247	0.9624985	5.4565525	9.25866	-0.09703289	-0.4166901	-0.05054543	0.24974218	4.835104	8.528176	Walking_Type
13:42:02.272	0.9624985	5.4565525	9.25866	-0.09703289	-0.4166901	-0.05054543	0.24974218	4.835104	8.528176	Walking_Type
13:42:02.295	0.9624985	5.4565525	9.25866	-0.09703289	-0.4166901	-0.05054543	0.24974218	4.835104	8.528176	Walking_Type
13:42:02.317	1.0702409	3.1939626	9.131764	-0.21737334	0.1611884	-0.40851247	0.640671	4.4246035	8.728274	Walking_Type
13:42:02.339	1.0702409	3.1939626	9.131764	-0.21737334	0.1611884	-0.40851247	0.640671	4.4246035	8.728274	Walking_Type
13:42:02.362	1.0702409	3.1939626	9.131764	-0.21737334	0.1611884	-0.40851247	0.640671	4.4246035	8.728274	Walking_Type
13:42:02.385	1.0702409	3.1939626	9.131764	-0.21737334	0.1611884	-0.40851247	0.640671	4.4246035	8.728274	Walking_Type
13:42:02.408	1.0702409	3.1939626	9.131764	-0.21737334	0.1611884	-0.40851247	0.640671	4.4246035	8.728274	Walking_Type
13:42:02.431	1.0702409	3.1939626	9.131764	-0.21737334	0.1611884	-0.40851247	0.640671	4.4246035	8.728274	Walking_Type
13:42:02.453	1.0702409	3.1939626	9.131764	-0.21737334	0.1611884	-0.40851247	0.640671	4.4246035	8.728274	Walking_Type
13:42:02.476	1.0702409	3.1939626	9.131764	-0.21737334	0.1611884	-0.40851247	0.640671	4.4246035	8.728274	Walking_Type
13:42:02.499	0.6344828	3.632115	7.6066113	-0.05182886	-0.16501364	-0.21364646	0.41454577	4.434235	8.737051	Walking_Type
13:42:02.522	0.6344828	3.632115	7.6066113	-0.05182886	-0.16501364	-0.21364646	0.41454577	4.434235	8.737051	Walking_Type
13:42:02.545	0.6344828	3.632115	7.6066113	-0.05182886	-0.16501364	-0.21364646	0.41454577	4.434235	8.737051	Walking_Type
13:42:02.568	0.6344828	3.632115	7.6066113	-0.05182886	-0.16501364	-0.21364646	0.41454577	4.434235	8.737051	Walking_Type
13:42:02.590	0.6344828	3.632115	7.6066113	-0.05182886	-0.16501364	-0.21364646	0.41454577	4.434235	8.737051	Walking_Type
13:42:02.611	0.6344828	3.632115	7.6066113	-0.05182886	-0.16501364	-0.21364646	0.41454577	4.434235	8.737051	Walking_Type
13:42:02.635	0.6344828	3.632115	7.6066113	-0.05182886	-0.16501364	-0.21364646	0.41454577	4.434235	8.737051	Walking_Type
13:42:02.658	0.6344828	3.632115	7.6066113	-0.05182886	-0.16501364	-0.21364646	0.41454577	4.434235	8.737051	Walking_Type
13:42:02.680	0.52913475	5.5547175	7.8125186	0.2267257	0.010915551	-0.09269514	0.4290487	4.5437765	8.679882	Walking_Type
13:42:02.703	0.52913475	5.5547175	7.8125186	0.2267257	0.010915551	-0.09269514	0.4290487	4.5437765	8.679882	Walking_Type
13:42:02.727	0.52913475	5.5547175	7.8125186	0.2267257	0.010915551	-0.09269514	0.4290487	4.5437765	8.679882	Walking_Type
13:42:02.751	0.52913475	5.5547175	7.8125186	0.2267257	0.010915551	-0.09269514	0.4290487	4.5437765	8.679882	Walking_Type
13:42:02.774	0.52913475	5.5547175	7.8125186	0.2267257	0.010915551	-0.09269514	0.4290487	4.5437765	8.679882	Walking_Type
13:42:02.796	0.52913475	5.5547175	7.8125186	0.2267257	0.010915551	-0.09269514	0.4290487	4.5437765	8.679882	Walking_Type
13:42:02.818	0.52913475	5.5547175	7.8125186	0.2267257	0.010915551	-0.09269514	0.4290487	4.5437765	8.679882	Walking_Type
13:42:02.841	0.52913475	5.5547175	7.8125186	0.2267257	0.010915551	-0.09269514	0.4290487	4.5437765	8.679882	Walking_Type
13:42:02.864	-0.46927786	3.9481592	11.195629	0.24077559	0.280918	0.006875899	0.1519815	4.9259567	8.478339	Walking_Type
13:42:02.885	-0.46927786	3.9481592	11.195629	0.24077559	0.280918	0.006875899	0.1519815	4.9259567	8.478339	Walking_Type
13:42:02.906	-0.46927786	3.9481592	11.195629	0.24077559	0.280918	0.006875899	0.1519815	4.9259567	8.478339	Walking_Type
13:42:02.928	-0.46927786	3.9481592	11.195629	0.24077559	0.280918	0.006875899	0.1519815	4.9259567	8.478339	Walking_Type
13:42:02.949	-0.46927786	3.9481592	11.195629	0.24077559	0.280918	0.006875899	0.1519815	4.9259567	8.478339	Walking_Type
13:42:02.970	-0.46927786	3.9481592	11.195629	0.24077559	0.280918	0.006875899	0.1519815	4.9259567	8.478339	Walking_Type
13:42:02.992	-0.46927786	3.9481592	11.195629	0.24077559	0.280918	0.006875899	0.1519815	4.9259567	8.478339	Walking_Type
13:42:03.014	-0.46927786	3.9481592	11.195629	0.24077559	0.280918	0.006875899	0.1519815	4.9259567	8.478339	Walking_Type
13:42:03.036	-0.46927786	3.9481592	11.195629	0.24077559	0.280918	0.006875899	0.1519815	4.9259567	8.478339	Walking_Type
13:42:03.059	-0.3304099	4.2019525	8.521224	-0.073209144	0.36338478	0.1388228	-0.34923625	5.1027775	8.367201	Walking_Type
13:42:03.081	-0.3304099	4.2019525	8.521224	-0.073209144	0.36338478	0.1388228	-0.34923625	5.1027775	8.367201	Walking_Type
13:42:03.102	-0.3304099	4.2019525	8.521224	-0.073209144	0.36338478	0.1388228	-0.34923625	5.1027775	8.367201	Walking_Type
13:42:03.123	-0.3304099	4.2019525	8.521224	-0.073209144	0.36338478	0.1388228	-0.34923625	5.1027775	8.367201	Walking_Type
13:42:03.144	-0.3304099	4.2019525	8.521224	-0.073209144	0.36338478	0.1388228	-0.34923625	5.1027775	8.367201	Walking_Type
13:42:03.167	-0.3304099	4.2019525	8.521224	-0.073209144	0.36338478	0.1388228	-0.34923625	5.1027775	8.367201	Walking_Type
13:42:03.188	-0.3304099	4.2019525	8.521224	-0.073209144	0.36338478	0.1388228	-0.34923625	5.1027775	8.367201	Walking_Type
13:42:03.209	-0.3304099	4.2019525	8.521224	-0.073209144	0.36338478	0.1388228	-0.34923625	5.1027775	8.367201	Walking_Type
13:42:03.231	-0.749408	4.929812	7.1373334	-0.17278019	-0.53153276	0.10583606	-0.34196186	5.242472	8.280693	Walking_Type
13:42:03.252	-0.749408	4.929812	7.1373334	-0.17278019	-0.53153276	0.10583606	-0.34196186	5.242472	8.280693	Walking_Type
13:42:03.275	-0.749408	4.929812	7.1373334	-0.17278019	-0.53153276	0.10583606	-0.34196186	5.242472	8.280693	Walking_Type
13:42:03.298	-0.749408	4.929812	7.1373334	-0.17278019	-0.53153276	0.10583606	-0.34196186	5.242472	8.280693	Walking_Type
13:42:03.319	-0.749408	4.929812	7.1373334	-0.17278019	-0.53153276	0.10583606	-0.34196186	5.242472	8.280693	Walking_Type
13:42:03.341	-0.749408	4.929812	7.1373334	-0.17278019	-0.53153276	0.10583606	-0.34196186	5.242472	8.280693	Walking_Type
13:42:03.363	-0.749408	4.929812	7.1373334	-0.17278019	-0.53153276	0.10583606	-0.34196186	5.242472	8.280693	Walking_Type
13:42:03.384	-0.749408	4.929812	7.1373334	-0.17278019	-0.53153276	0.10583606	-0.34196186	5.242472	8.280693	Walking_Type
13:42:03.406	-0.3615355	5.669643	8.128563	-0.015787812	-0.20288728	0.27015883	0.07304383	5.304518	8.247853	Walking_Type
13:42:03.427	-0.3615355	5.669643	8.128563	-0.015787812	-0.20288728	0.27015883	0.07304383	5.304518	8.247853	Walking_Type
13:42:03.449	-0.3615355	5.669643	8.128563	-0.015787812	-0.20288728	0.27015883	0.07304383	5.304518	8.247853	Walking_Type
13:42:03.472	-0.3615355	5.669643	8.128563	-0.015787812	-0.20288728	0.27015883	0.07304383	5.304518	8.247853	Walking_Type
13:42:03.494	-0.3615355	5.669643	8.128563	-0.015787812	-0.20288728	0.27015883	0.07304383	5.304518	8.247853	Walking_Type
13:42:03.521	-0.3615355	5.669643	8.128563	-0.015787812	-0.20288728	0.27015883	0.07304383	5.304518	8.247853	Walking_Type
13:42:03.542	-0.3615355	5.669643	8.128563	-0.015787812	-0.20288728	0.27015883	0.07304383	5.304518	8.247853	Walking_Type
13:42:03.564	-0.3615355	5.669643	8.128563	-0.015787812	-0.20288728	0.27015883	0.07304383	5.304518	8.247853	Walking_Type
13:42:03.593	1.3934679	4.37434	9.538791	-0.19110614	-0.3623231	-0.07559091	0.5691682	5.245345	8.266362	Walking_Type
13:42:03.614	1.3934679	4.37434	9.538791	-0.19110614	-0.3623231	-0.07559091	0.5691682	5.245345	8.266362	Walking_Type
13:42:03.636	1.3934679	4.37434	9.538791	-0.19110614	-0.3623231	-0.07559091	0.5691682	5.245345	8.266362	Walking_Type
13:42:03.659	1.3934679	4.37434	9.538791	-0.19110614	-0.3623231	-0.07559091	0.5691682	5.245345	8.266362	Walking_Type
13:42:03.681	1.3934679	4.37434	9.538791	-0.19110614	-0.3623231	-0.07559091	0.5691682	5.245345	8.266362	Walking_Type
13:42:03.702	1.3934679	4.37434	9.538791	-0.19110614	-0.3623231	-0.07559091	0.5691682	5.245345	8.266362	Walking_Type
13:42:03.723	1.3934679	4.37434	9.538791	-0.19110614	-0.3623231	-0.07559091	0.5691682	5.245345	8.266362	Walking_Type
13:42:03.744	1.3934679	4.37434	9.538791	-0.19110614	-0.3623231	-0.07559091	0.5691682	5.245345	8.266362	Walking_Type
13:42:03.765	0.4740664	4.0726614	8.085466	0.01475545	-0.009243002	-0.17821626	0.57433707	5.097364	8.358074	Walking_Type
13:42:03.786	0.4740664	4.0726614	8.085466	0.01475545	-0.009243002	-0.17821626	0.57433707	5.097364	8.358074	Walking_Type
13:42:03.808	0.4740664	4.0726614	8.085466	0.01475545	-0.009243002	-0.17821626	0.57433707	5.097364	8.358074	Walking_Type
13:42:03.830	0.4740664	4.0726614	8.085466	0.01475545	-0.009243002	-0.17821626	0.57433707	5.097364	8.358074	Walking_Type
13:42:03.852	0.4740664	4.0726614	8.085466	0.01475545	-0.009243002	-0.17821626	0.57433707	5.097364	8.358074	Walking_Type
13:42:03.874	0.4740664	4.0726614	8.085466	0.01475545	-0.009243002	-0.17821626	0.57433707	5.097364	8.358074	Walking_Type
13:42:03.896	0.4740664	4.0726614	8.085466	0.01475545	-0.009243002	-0.17821626	0.57433707	5.097364	8.358074	Walking_Type
13:42:03.919	0.4740664	4.0726614	8.085466	0.01475545	-0.009243002	-0.17821626	0.57433707	5.097364	8.358074	Walking_Type
13:42:03.940	0.91461295	4.929812	6.7470665	-0.17033671	-0.053836167	-0.11346456	0.57152396	5.1418257	8.330985	Walking_Type
13:42:03.961	0.91461295	4.929812	6.7470665	-0.17033671	-0.053836167	-0.11346456	0.57152396	5.1418257	8.330985	Walking_Type
13:42:03.982	0.91461295	4.929812	6.7470665	-0.17033671	-0.053836167	-0.11346456	0.57152396	5.1418257	8.330985	Walking_Type
13:42:04.011	0.91461295	4.929812	6.7470665	-0.17033671	-0.053836167	-0.11346456	0.57152396	5.1418257	8.330985	Walking_Type
13:42:04.031	0.91461295	4.929812	6.7470665	-0.17033671	-0.053836167	-0.11346456	0.57152396	5.1418257	8.330985	Walking_Type
13:42:04.052	0.91461295	4.929812	6.7470665	-0.17033671	-0.053836167	-0.11346456	0.57152396	5.1418257	8.330985	Walking_Type
13:42:04.074	0.91461295	4.929812	6.7470665	-0.17033671	-0.053836167	-0.11346456	0.57152396	5.1418257	8.330985	Walking_Type
13:42:04.096	0.91461295	4.929812	6.7470665	-0.17033671	-0.053836167	-0.11346456	0.57152396	5.1418257	8.330985	Walking_Type
13:42:04.118	1.0271438	5.751048	8.564321	0.09416793	0.32734376	-0.059708413	0.22394174	5.1732497	8.328125	Walking_Type
13:42:04.140	1.0271438	5.751048	8.564321	0.09416793	0.32734376	-0.059708413	0.22394174	5.1732497	8.328125	Walking_Type
13:42:04.161	1.0271438	5.751048	8.564321	0.09416793	0.32734376	-0.059708413	0.22394174	5.1732497	8.328125	Walking_Type
13:42:04.182	1.0271438	5.751048	8.564321	0.09416793	0.32734376	-0.059708413	0.22394174	5.1732497	8.328125	Walking_Type
13:42:04.203	1.0271438	5.751048	8.564321	0.09416793	0.32734376	-0.059708413	0.22394174	5.1732497	8.328125	Walking_Type
13:42:04.235	1.0271438	5.751048	8.564321	0.09416793	0.32734376	-0.059708413	0.22394174	5.1732497	8.328125	Walking_Type
13:42:04.256	1.0271438	5.751048	8.564321	0.09416793	0.32734376	-0.059708413	0.22394174	5.1732497	8.328125	Walking_Type
13:42:04.277	1.0271438	5.751048	8.564321	0.09416793	0.32734376	-0.059708413	0.22394174	5.1732497	8.328125	Walking_Type
13:42:04.299	-0.15802214	4.5946136	10.403124	0.45030236	-0.2059416	-0.17149675	0.01729403	5.38016	8.199019	Walking_Type
13:42:04.320	-0.15802214	4.5946136	10.403124	0.45030236	-0.2059416	-0.17149675	0.01729403	5.38016	8.199019	Walking_Type
13:42:04.343	-0.15802214	4.5946136	10.403124	0.45030236	-0.2059416	-0.17149675	0.01729403	5.38016	8.199019	Walking_Type
13:42:04.365	-0.15802214	4.5946136	10.403124	0.45030236	-0.2059416	-0.17149675	0.01729403	5.38016	8.199019	Walking_Type
13:42:04.388	-0.15802214	4.5946136	10.403124	0.45030236	-0.2059416	-0.17149675	0.01729403	5.38016	8.199019	Walking_Type
13:42:04.410	-0.15802214	4.5946136	10.403124	0.45030236	-0.2059416	-0.17149675	0.01729403	5.38016	8.199019	Walking_Type
13:42:04.431	-0.15802214	4.5946136	10.403124	0.45030236	-0.2059416	-0.17149675	0.01729403	5.38016	8.199019	Walking_Type
13:42:04.452	-0.15802214	4.5946136	10.403124	0.45030236	-0.2059416	-0.17149675	0.01729403	5.38016	8.199019	Walking_Type
13:42:04.480	0.28252444	4.6688356	6.9146657	0.26826453	-0.13874643	-0.211203	-0.07467435	5.5923667	8.055447	Walking_Type
13:42:04.501	0.28252444	4.6688356	6.9146657	0.26826453	-0.13874643	-0.211203	-0.07467435	5.5923667	8.055447	Walking_Type
13:42:04.521	0.28252444	4.6688356	6.9146657	0.26826453	-0.13874643	-0.211203	-0.07467435	5.5923667	8.055447	Walking_Type
13:42:04.543	0.28252444	4.6688356	6.9146657	0.26826453	-0.13874643	-0.211203	-0.07467435	5.5923667	8.055447	Walking_Type
13:42:04.564	0.28252444	4.6688356	6.9146657	0.26826453	-0.13874643	-0.211203	-0.07467435	5.5923667	8.055447	Walking_Type
13:42:04.587	0.28252444	4.6688356	6.9146657	0.26826453	-0.13874643	-0.211203	-0.07467435	5.5923667	8.055447	Walking_Type
13:42:04.610	0.28252444	4.6688356	6.9146657	0.26826453	-0.13874643	-0.211203	-0.07467435	5.5923667	8.055447	Walking_Type
13:42:04.631	0.28252444	4.6688356	6.9146657	0.26826453	-0.13874643	-0.211203	-0.07467435	5.5923667	8.055447	Walking_Type
13:42:04.652	0.28252444	4.6688356	6.9146657	0.26826453	-0.13874643	-0.211203	-0.07467435	5.5923667	8.055447	Walking_Type
13:42:04.674	-0.24182175	5.5619006	7.7478733	-0.2900663	0.29435703	-0.20020741	0.09492694	5.7131696	7.9700074	Walking_Type
13:42:04.696	-0.24182175	5.5619006	7.7478733	-0.2900663	0.29435703	-0.20020741	0.09492694	5.7131696	7.9700074	Walking_Type
13:42:04.717	-0.24182175	5.5619006	7.7478733	-0.2900663	0.29435703	-0.20020741	0.09492694	5.7131696	7.9700074	Walking_Type
13:42:04.738	-0.24182175	5.5619006	7.7478733	-0.2900663	0.29435703	-0.20020741	0.09492694	5.7131696	7.9700074	Walking_Type
13:42:04.760	-0.24182175	5.5619006	7.7478733	-0.2900663	0.29435703	-0.20020741	0.09492694	5.7131696	7.9700074	Walking_Type
13:42:04.781	-0.24182175	5.5619006	7.7478733	-0.2900663	0.29435703	-0.20020741	0.09492694	5.7131696	7.9700074	Walking_Type
13:42:04.804	-0.24182175	5.5619006	7.7478733	-0.2900663	0.29435703	-0.20020741	0.09492694	5.7131696	7.9700074	Walking_Type
13:42:04.827	-0.24182175	5.5619006	7.7478733	-0.2900663	0.29435703	-0.20020741	0.09492694	5.7131696	7.9700074	Walking_Type
13:42:04.850	-0.62251145	6.8476257	8.743892	0.08561582	-0.07949251	-0.0120609235	-0.104127824	5.68001	7.993558	Walking_Type
13:42:04.873	-0.62251145	6.8476257	8.743892	0.08561582	-0.07949251	-0.0120609235	-0.104127824	5.68001	7.993558	Walking_Type
13:42:04.894	-0.62251145	6.8476257	8.743892	0.08561582	-0.07949251	-0.0120609235	-0.104127824	5.68001	7.993558	Walking_Type
13:42:04.916	-0.62251145	6.8476257	8.743892	0.08561582	-0.07949251	-0.0120609235	-0.104127824	5.68001	7.993558	Walking_Type
13:42:04.937	-0.62251145	6.8476257	8.743892	0.08561582	-0.07949251	-0.0120609235	-0.104127824	5.68001	7.993558	Walking_Type
13:42:04.958	-0.62251145	6.8476257	8.743892	0.08561582	-0.07949251	-0.0120609235	-0.104127824	5.68001	7.993558	Walking_Type
13:42:04.979	-0.62251145	6.8476257	8.743892	0.08561582	-0.07949251	-0.0120609235	-0.104127824	5.68001	7.993558	Walking_Type
13:42:05.003	-0.62251145	6.8476257	8.743892	0.08561582	-0.07949251	-0.0120609235	-0.104127824	5.68001	7.993558	Walking_Type
13:42:05.024	0.009577099	4.723904	8.193209	0.5254388	0.35483268	-0.106745034	0.12084143	5.5899854	8.056538	Walking_Type
13:42:05.045	0.009577099	4.723904	8.193209	0.5254388	0.35483268	-0.106745034	0.12084143	5.5899854	8.056538	Walking_Type
13:42:05.067	0.009577099	4.723904	8.193209	0.5254388	0.35483268	-0.106745034	0.12084143	5.5899854	8.056538	Walking_Type
13:42:05.090	0.009577099	4.723904	8.193209	0.5254388	0.35483268	-0.106745034	0.12084143	5.5899854	8.056538	Walking_Type
13:42:05.113	0.009577099	4.723904	8.193209	0.5254388	0.35483268	-0.106745034	0.12084143	5.5899854	8.056538	Walking_Type
13:42:05.135	0.009577099	4.723904	8.193209	0.5254388	0.35483268	-0.106745034	0.12084143	5.5899854	8.056538	Walking_Type
13:42:05.158	0.009577099	4.723904	8.193209	0.5254388	0.35483268	-0.106745034	0.12084143	5.5899854	8.056538	Walking_Type
13:42:05.182	0.009577099	4.723904	8.193209	0.5254388	0.35483268	-0.106745034	0.12084143	5.5899854	8.056538	Walking_Type
13:42:05.205	-0.30167863	4.9968514	5.9641385	0.036135733	-0.009853868	-0.15133819	-0.09139058	5.445837	8.155051	Walking_Type
13:42:05.226	-0.30167863	4.9968514	5.9641385	0.036135733	-0.009853868	-0.15133819	-0.09139058	5.445837	8.155051	Walking_Type
13:42:05.248	-0.30167863	4.9968514	5.9641385	0.036135733	-0.009853868	-0.15133819	-0.09139058	5.445837	8.155051	Walking_Type
13:42:05.269	-0.30167863	4.9968514	5.9641385	0.036135733	-0.009853868	-0.15133819	-0.09139058	5.445837	8.155051	Walking_Type
13:42:05.293	-0.30167863	4.9968514	5.9641385	0.036135733	-0.009853868	-0.15133819	-0.09139058	5.445837	8.155051	Walking_Type
13:42:05.315	-0.30167863	4.9968514	5.9641385	0.036135733	-0.009853868	-0.15133819	-0.09139058	5.445837	8.155051	Walking_Type
13:42:05.340	-0.30167863	4.9968514	5.9641385	0.036135733	-0.009853868	-0.15133819	-0.09139058	5.445837	8.155051	Walking_Type
13:42:05.362	-0.30167863	4.9968514	5.9641385	0.036135733	-0.009853868	-0.15133819	-0.09139058	5.445837	8.155051	Walking_Type
13:42:05.386	0.117319465	5.5738716	7.721536	-0.14162606	0.06833688	-0.032830343	-0.16648777	5.3087697	8.243759	Walking_Type
13:42:05.409	0.117319465	5.5738716	7.721536	-0.14162606	0.06833688	-0.032830343	-0.16648777	5.3087697	8.243759	Walking_Type
13:42:05.432	0.117319465	5.5738716	7.721536	-0.14162606	0.06833688	-0.032830343	-0.16648777	5.3087697	8.243759	Walking_Type
13:42:05.454	0.117319465	5.5738716	7.721536	-0.14162606	0.06833688	-0.032830343	-0.16648777	5.3087697	8.243759	Walking_Type
13:42:05.477	0.117319465	5.5738716	7.721536	-0.14162606	0.06833688	-0.032830343	-0.16648777	5.3087697	8.243759	Walking_Type
13:42:05.500	0.117319465	5.5738716	7.721536	-0.14162606	0.06833688	-0.032830343	-0.16648777	5.3087697	8.243759	Walking_Type
13:42:05.521	0.117319465	5.5738716	7.721536	-0.14162606	0.06833688	-0.032830343	-0.16648777	5.3087697	8.243759	Walking_Type
13:42:05.542	0.117319465	5.5738716	7.721536	-0.14162606	0.06833688	-0.032830343	-0.16648777	5.3087697	8.243759	Walking_Type
13:42:05.564	-0.7446195	6.9936767	9.711179	0.25604722	-0.25786513	-0.111021094	-0.23363705	5.6247706	8.0297985	Walking_Type
13:42:05.584	-0.7446195	6.9936767	9.711179	0.25604722	-0.25786513	-0.111021094	-0.23363705	5.6247706	8.0297985	Walking_Type
13:42:05.604	-0.7446195	6.9936767	9.711179	0.25604722	-0.25786513	-0.111021094	-0.23363705	5.6247706	8.0297985	Walking_Type
13:42:05.626	-0.7446195	6.9936767	9.711179	0.25604722	-0.25786513	-0.111021094	-0.23363705	5.6247706	8.0297985	Walking_Type
13:42:05.648	-0.7446195	6.9936767	9.711179	0.25604722	-0.25786513	-0.111021094	-0.23363705	5.6247706	8.0297985	Walking_Type
13:42:05.671	-0.7446195	6.9936767	9.711179	0.25604722	-0.25786513	-0.111021094	-0.23363705	5.6247706	8.0297985	Walking_Type
13:42:05.693	-0.7446195	6.9936767	9.711179	0.25604722	-0.25786513	-0.111021094	-0.23363705	5.6247706	8.0297985	Walking_Type
13:42:05.714	-0.7446195	6.9936767	9.711179	0.25604722	-0.25786513	-0.111021094	-0.23363705	5.6247706	8.0297985	Walking_Type
13:42:05.736	-0.7446195	6.9936767	9.711179	0.25604722	-0.25786513	-0.111021094	-0.23363705	5.6247706	8.0297985	Walking_Type
13:42:05.757	-0.9385557	4.5946136	7.0870533	0.5297148	0.24121174	0.11438818	-0.2364001	5.961797	7.7827654	Walking_Type
13:42:05.785	-0.9385557	4.5946136	7.0870533	0.5297148	0.24121174	0.11438818	-0.2364001	5.961797	7.7827654	Walking_Type
13:42:05.806	-0.9385557	4.5946136	7.0870533	0.5297148	0.24121174	0.11438818	-0.2364001	5.961797	7.7827654	Walking_Type
13:42:05.827	-0.9385557	4.5946136	7.0870533	0.5297148	0.24121174	0.11438818	-0.2364001	5.961797	7.7827654	Walking_Type
13:42:05.851	-0.9385557	4.5946136	7.0870533	0.5297148	0.24121174	0.11438818	-0.2364001	5.961797	7.7827654	Walking_Type
13:42:05.875	-0.9385557	4.5946136	7.0870533	0.5297148	0.24121174	0.11438818	-0.2364001	5.961797	7.7827654	Walking_Type
13:42:05.898	-0.9385557	4.5946136	7.0870533	0.5297148	0.24121174	0.11438818	-0.2364001	5.961797	7.7827654	Walking_Type
13:42:05.921	0.04070267	5.1237483	6.2753944	-0.040833287	-0.0031343496	-0.047491107	-0.6689096	5.837182	7.8517623	Walking_Type
13:42:05.942	0.04070267	5.1237483	6.2753944	-0.040833287	-0.0031343496	-0.047491107	-0.6689096	5.837182	7.8517623	Walking_Type
13:42:05.965	0.04070267	5.1237483	6.2753944	-0.040833287	-0.0031343496	-0.047491107	-0.6689096	5.837182	7.8517623	Walking_Type
13:42:05.987	0.04070267	5.1237483	6.2753944	-0.040833287	-0.0031343496	-0.047491107	-0.6689096	5.837182	7.8517623	Walking_Type
13:42:06.008	0.04070267	5.1237483	6.2753944	-0.040833287	-0.0031343496	-0.047491107	-0.6689096	5.837182	7.8517623	Walking_Type
13:42:06.030	0.04070267	5.1237483	6.2753944	-0.040833287	-0.0031343496	-0.047491107	-0.6689096	5.837182	7.8517623	Walking_Type
13:42:06.050	0.04070267	5.1237483	6.2753944	-0.040833287	-0.0031343496	-0.047491107	-0.6689096	5.837182	7.8517623	Walking_Type
13:42:06.071	0.04070267	5.1237483	6.2753944	-0.040833287	-0.0031343496	-0.047491107	-0.6689096	5.837182	7.8517623	Walking_Type
13:42:06.102	-0.87151605	6.263423	6.804529	0.13020898	-0.23037621	-0.36819538	-0.78193384	5.7083774	7.9355755	Walking_Type
13:42:06.123	-0.87151605	6.263423	6.804529	0.13020898	-0.23037621	-0.36819538	-0.78193384	5.7083774	7.9355755	Walking_Type
13:42:06.146	-0.87151605	6.263423	6.804529	0.13020898	-0.23037621	-0.36819538	-0.78193384	5.7083774	7.9355755	Walking_Type
13:42:06.167	-0.87151605	6.263423	6.804529	0.13020898	-0.23037621	-0.36819538	-0.78193384	5.7083774	7.9355755	Walking_Type
13:42:06.190	-0.87151605	6.263423	6.804529	0.13020898	-0.23037621	-0.36819538	-0.78193384	5.7083774	7.9355755	Walking_Type
13:42:06.214	-0.87151605	6.263423	6.804529	0.13020898	-0.23037621	-0.36819538	-0.78193384	5.7083774	7.9355755	Walking_Type
13:42:06.236	-0.87151605	6.263423	6.804529	0.13020898	-0.23037621	-0.36819538	-0.78193384	5.7083774	7.9355755	Walking_Type
13:42:06.259	-0.87151605	6.263423	6.804529	0.13020898	-0.23037621	-0.36819538	-0.78193384	5.7083774	7.9355755	Walking_Type
13:42:06.281	0.08140534	6.632141	8.004061	0.1809108	-0.6353799	-0.31505007	-0.6056461	5.8843594	7.821627	Walking_Type
13:42:06.303	0.08140534	6.632141	8.004061	0.1809108	-0.6353799	-0.31505007	-0.6056461	5.8843594	7.821627	Walking_Type
13:42:06.324	0.08140534	6.632141	8.004061	0.1809108	-0.6353799	-0.31505007	-0.6056461	5.8843594	7.821627	Walking_Type
13:42:06.345	0.08140534	6.632141	8.004061	0.1809108	-0.6353799	-0.31505007	-0.6056461	5.8843594	7.821627	Walking_Type
13:42:06.367	0.08140534	6.632141	8.004061	0.1809108	-0.6353799	-0.31505007	-0.6056461	5.8843594	7.821627	Walking_Type
13:42:06.390	0.08140534	6.632141	8.004061	0.1809108	-0.6353799	-0.31505007	-0.6056461	5.8843594	7.821627	Walking_Type
13:42:06.412	0.08140534	6.632141	8.004061	0.1809108	-0.6353799	-0.31505007	-0.6056461	5.8843594	7.821627	Walking_Type
13:42:06.435	0.08140534	6.632141	8.004061	0.1809108	-0.6353799	-0.31505007	-0.6056461	5.8843594	7.821627	Walking_Type
13:42:06.458	0.08140534	6.632141	8.004061	0.1809108	-0.6353799	-0.31505007	-0.5943496	5.860686	7.840247	Walking_Type
13:42:06.481	0.14126222	5.2745876	8.353624	0.5297148	-0.18395045	-0.5496223	-0.5943496	5.860686	7.840247	Walking_Type
13:42:06.503	0.14126222	5.2745876	8.353624	0.5297148	-0.18395045	-0.5496223	-0.5943496	5.860686	7.840247	Walking_Type
13:42:06.527	0.14126222	5.2745876	8.353624	0.5297148	-0.18395045	-0.5496223	-0.5943496	5.860686	7.840247	Walking_Type
13:42:06.548	0.14126222	5.2745876	8.353624	0.5297148	-0.18395045	-0.5496223	-0.5943496	5.860686	7.840247	Walking_Type
13:42:06.570	0.14126222	5.2745876	8.353624	0.5297148	-0.18395045	-0.5496223	-0.5943496	5.860686	7.840247	Walking_Type
13:42:06.592	0.14126222	5.2745876	8.353624	0.5297148	-0.18395045	-0.5496223	-0.5943496	5.860686	7.840247	Walking_Type
13:42:06.614	0.14126222	5.2745876	8.353624	0.5297148	-0.18395045	-0.5496223	-0.5943496	5.860686	7.840247	Walking_Type
13:42:06.637	-0.27294734	5.626546	5.0662856	0.5297148	-0.18395045	-0.5496223	-0.5943496	5.860686	7.840247	Walking_Type
13:42:06.660	-0.27294734	5.626546	5.0662856	0.30125126	-0.17173316	-0.46532294	-1.0233904	6.113089	7.5995493	Walking_Type
13:42:06.681	-0.27294734	5.626546	5.0662856	0.30125126	-0.17173316	-0.46532294	-1.0233904	6.113089	7.5995493	Walking_Type
13:42:06.707	-0.27294734	5.626546	5.0662856	0.30125126	-0.17173316	-0.46532294	-1.0233904	6.113089	7.5995493	Walking_Type
13:42:06.729	-0.27294734	5.626546	5.0662856	0.30125126	-0.17173316	-0.46532294	-1.0233904	6.113089	7.5995493	Walking_Type
13:42:06.750	-0.27294734	5.626546	5.0662856	0.30125126	-0.17173316	-0.46532294	-1.0233904	6.113089	7.5995493	Walking_Type
13:42:06.771	-0.27294734	5.626546	5.0662856	0.30125126	-0.17173316	-0.46532294	-1.0233904	6.113089	7.5995493	Walking_Type
13:42:06.793	-0.27294734	5.626546	5.0662856	0.30125126	-0.17173316	-0.46532294	-1.0233904	6.113089	7.5995493	Walking_Type
13:42:06.816	-0.27294734	5.626546	5.0662856	0.30125126	-0.17173316	-0.46532294	-1.0233904	6.113089	7.5995493	Walking_Type
13:42:06.839	-1.0127783	5.978504	7.8556156	-0.12207836	-0.27069333	-0.3724714	-0.99793273	5.7997785	7.8445544	Walking_Type
13:42:06.864	-1.0127783	5.978504	7.8556156	-0.12207836	-0.27069333	-0.3724714	-0.99793273	5.7997785	7.8445544	Walking_Type
13:42:06.884	-1.0127783	5.978504	7.8556156	-0.12207836	-0.27069333	-0.3724714	-0.99793273	5.7997785	7.8445544	Walking_Type
13:42:06.907	-1.0127783	5.978504	7.8556156	-0.12207836	-0.27069333	-0.3724714	-0.99793273	5.7997785	7.8445544	Walking_Type
13:42:06.928	-1.0127783	5.978504	7.8556156	-0.12207836	-0.27069333	-0.3724714	-0.99793273	5.7997785	7.8445544	Walking_Type
13:42:06.949	-1.0127783	5.978504	7.8556156	-0.12207836	-0.27069333	-0.3724714	-0.99793273	5.7997785	7.8445544	Walking_Type
13:42:06.970	-1.0127783	5.978504	7.8556156	-0.12207836	-0.27069333	-0.3724714	-0.99793273	5.7997785	7.8445544	Walking_Type
13:42:06.992	-1.0127783	5.978504	7.8556156	-0.12207836	-0.27069333	-0.3724714	-0.99793273	5.7997785	7.8445544	Walking_Type
13:42:07.013	-0.50040346	6.7279124	6.941003	-0.15995201	-0.38309252	-0.4592143	-0.61399275	5.8168836	7.871288	Walking_Type
13:42:07.038	-0.50040346	6.7279124	6.941003	-0.15995201	-0.38309252	-0.4592143	-0.61399275	5.8168836	7.871288	Walking_Type
13:42:07.059	-0.50040346	6.7279124	6.941003	-0.15995201	-0.38309252	-0.4592143	-0.61399275	5.8168836	7.871288	Walking_Type
13:42:07.080	-0.50040346	6.7279124	6.941003	-0.15995201	-0.38309252	-0.4592143	-0.61399275	5.8168836	7.871288	Walking_Type
13:42:07.102	-0.50040346	6.7279124	6.941003	-0.15995201	-0.38309252	-0.4592143	-0.61399275	5.8168836	7.871288	Walking_Type
13:42:07.123	-0.50040346	6.7279124	6.941003	-0.15995201	-0.38309252	-0.4592143	-0.61399275	5.8168836	7.871288	Walking_Type
13:42:07.143	-0.50040346	6.7279124	6.941003	-0.15995201	-0.38309252	-0.4592143	-0.61399275	5.8168836	7.871288	Walking_Type
13:42:07.163	-0.50040346	6.7279124	6.941003	-0.15995201	-0.38309252	-0.4592143	-0.61399275	5.8168836	7.871288	Walking_Type
13:42:07.184	-0.43096948	4.4461684	8.492493	0.12898724	-0.5553565	-0.34009555	-0.42661053	5.750377	7.932308	Walking_Type
13:42:07.208	-0.43096948	4.4461684	8.492493	0.12898724	-0.5553565	-0.34009555	-0.42661053	5.750377	7.932308	Walking_Type
13:42:07.228	-0.43096948	4.4461684	8.492493	0.12898724	-0.5553565	-0.34009555	-0.42661053	5.750377	7.932308	Walking_Type
13:42:07.249	-0.43096948	4.4461684	8.492493	0.12898724	-0.5553565	-0.34009555	-0.42661053	5.750377	7.932308	Walking_Type
13:42:07.270	-0.43096948	4.4461684	8.492493	0.12898724	-0.5553565	-0.34009555	-0.42661053	5.750377	7.932308	Walking_Type
13:42:07.293	-0.43096948	4.4461684	8.492493	0.12898724	-0.5553565	-0.34009555	-0.42661053	5.750377	7.932308	Walking_Type
13:42:07.316	-0.43096948	4.4461684	8.492493	0.12898724	-0.5553565	-0.34009555	-0.42661053	5.750377	7.932308	Walking_Type
13:42:07.338	-0.43096948	4.4461684	8.492493	0.12898724	-0.5553565	-0.34009555	-0.42661053	5.750377	7.932308	Walking_Type
13:42:07.361	-0.15323359	5.358387	7.106208	-0.043887615	-0.8235264	-0.664465	-0.1522133	5.76494	7.931749	Walking_Type
13:42:07.383	-0.15323359	5.358387	7.106208	-0.043887615	-0.8235264	-0.664465	-0.1522133	5.76494	7.931749	Walking_Type
13:42:07.405	-0.15323359	5.358387	7.106208	-0.043887615	-0.8235264	-0.664465	-0.1522133	5.76494	7.931749	Walking_Type
13:42:07.427	-0.15323359	5.358387	7.106208	-0.043887615	-0.8235264	-0.664465	-0.1522133	5.76494	7.931749	Walking_Type
13:42:07.449	-0.15323359	5.358387	7.106208	-0.043887615	-0.8235264	-0.664465	-0.1522133	5.76494	7.931749	Walking_Type
13:42:07.471	-0.15323359	5.358387	7.106208	-0.043887615	-0.8235264	-0.664465	-0.1522133	5.76494	7.931749	Walking_Type
13:42:07.494	-0.15323359	5.358387	7.106208	-0.043887615	-0.8235264	-0.664465	-0.1522133	5.76494	7.931749	Walking_Type
13:42:07.517	-0.15323359	5.358387	7.106208	-0.043887615	-0.8235264	-0.664465	-0.1522133	5.76494	7.931749	Walking_Type
13:42:07.540	-0.7302538	6.3544054	6.352011	-0.043887615	-0.8235264	-0.664465	-0.1522133	5.76494	7.931749	Walking_Type
13:42:07.561	-0.7302538	6.3544054	6.352011	0.0929462	-0.48083097	-0.600935	0.14614421	5.76168	7.934229	Walking_Type
13:42:07.582	-0.7302538	6.3544054	6.352011	0.0929462	-0.48083097	-0.600935	0.14614421	5.76168	7.934229	Walking_Type
13:42:07.603	-0.7302538	6.3544054	6.352011	0.0929462	-0.48083097	-0.600935	0.14614421	5.76168	7.934229	Walking_Type
13:42:07.626	-0.7302538	6.3544054	6.352011	0.0929462	-0.48083097	-0.600935	0.14614421	5.76168	7.934229	Walking_Type
13:42:07.647	-0.7302538	6.3544054	6.352011	0.0929462	-0.48083097	-0.600935	0.14614421	5.76168	7.934229	Walking_Type
13:42:07.668	-0.7302538	6.3544054	6.352011	0.0929462	-0.48083097	-0.600935	0.14614421	5.76168	7.934229	Walking_Type
13:42:07.691	-0.7302538	6.3544054	6.352011	0.0929462	-0.48083097	-0.600935	0.14614421	5.76168	7.934229	Walking_Type
13:42:07.714	-0.7302538	6.3544054	6.352011	0.0929462	-0.48083097	-0.600935	0.14614421	5.76168	7.934229	Walking_Type
13:42:07.736	-0.8571504	6.4573593	8.262642	-0.0353355	0.42202786	-0.27473298	-0.29675272	5.82544	7.883309	Walking_Type
13:42:07.758	-0.8571504	6.4573593	8.262642	-0.0353355	0.42202786	-0.27473298	-0.29675272	5.82544	7.883309	Walking_Type
13:42:07.778	-0.8571504	6.4573593	8.262642	-0.0353355	0.42202786	-0.27473298	-0.29675272	5.82544	7.883309	Walking_Type
13:42:07.799	-0.8571504	6.4573593	8.262642	-0.0353355	0.42202786	-0.27473298	-0.29675272	5.82544	7.883309	Walking_Type
13:42:07.827	-0.8571504	6.4573593	8.262642	-0.0353355	0.42202786	-0.27473298	-0.29675272	5.82544	7.883309	Walking_Type
13:42:07.848	-0.8571504	6.4573593	8.262642	-0.0353355	0.42202786	-0.27473298	-0.29675272	5.82544	7.883309	Walking_Type
13:42:07.869	-0.8571504	6.4573593	8.262642	-0.0353355	0.42202786	-0.27473298	-0.29675272	5.82544	7.883309	Walking_Type
13:42:07.892	-0.8571504	6.4573593	8.262642	-0.0353355	0.42202786	-0.27473298	-0.29675272	5.82544	7.883309	Walking_Type
13:42:07.915	0.7853221	4.580248	9.368797	0.27131885	-0.48022008	-0.5416811	-0.3419684	5.790573	7.9071255	Walking_Type
13:42:07.937	0.7853221	4.580248	9.368797	0.27131885	-0.48022008	-0.5416811	-0.3419684	5.790573	7.9071255	Walking_Type
13:42:07.961	0.7853221	4.580248	9.368797	0.27131885	-0.48022008	-0.5416811	-0.3419684	5.790573	7.9071255	Walking_Type
13:42:07.983	0.7853221	4.580248	9.368797	0.27131885	-0.48022008	-0.5416811	-0.3419684	5.790573	7.9071255	Walking_Type
13:42:08.005	0.7853221	4.580248	9.368797	0.27131885	-0.48022008	-0.5416811	-0.3419684	5.790573	7.9071255	Walking_Type
13:42:08.029	0.7853221	4.580248	9.368797	0.27131885	-0.48022008	-0.5416811	-0.3419684	5.790573	7.9071255	Walking_Type
13:42:08.050	0.7853221	4.580248	9.368797	0.27131885	-0.48022008	-0.5416811	-0.3419684	5.790573	7.9071255	Walking_Type
13:42:08.073	0.7853221	4.580248	9.368797	0.27131885	-0.48022008	-0.5416811	-0.3419684	5.790573	7.9071255	Walking_Type
13:42:08.094	-0.11492519	5.044737	7.5252056	-0.21676248	-0.417301	-0.6229262	-0.28241906	5.824873	7.884251	Walking_Type
13:42:08.115	-0.11492519	5.044737	7.5252056	-0.21676248	-0.417301	-0.6229262	-0.28241906	5.824873	7.884251	Walking_Type
13:42:08.136	-0.11492519	5.044737	7.5252056	-0.21676248	-0.417301	-0.6229262	-0.28241906	5.824873	7.884251	Walking_Type
13:42:08.160	-0.11492519	5.044737	7.5252056	-0.21676248	-0.417301	-0.6229262	-0.28241906	5.824873	7.884251	Walking_Type
13:42:08.181	-0.11492519	5.044737	7.5252056	-0.21676248	-0.417301	-0.6229262	-0.28241906	5.824873	7.884251	Walking_Type
13:42:08.202	-0.11492519	5.044737	7.5252056	-0.21676248	-0.417301	-0.6229262	-0.28241906	5.824873	7.884251	Walking_Type
13:42:08.223	-0.11492519	5.044737	7.5252056	-0.21676248	-0.417301	-0.6229262	-0.28241906	5.824873	7.884251	Walking_Type
13:42:08.244	-0.11492519	5.044737	7.5252056	-0.21676248	-0.417301	-0.6229262	-0.28241906	5.824873	7.884251	Walking_Type
13:42:08.279	0.2466103	5.5619006	7.046351	-0.13429567	-0.36904263	-0.6320892	-0.26529083	5.667586	7.998649	Walking_Type
13:42:08.300	0.2466103	5.5619006	7.046351	-0.13429567	-0.36904263	-0.6320892	-0.26529083	5.667586	7.998649	Walking_Type
13:42:08.321	0.2466103	5.5619006	7.046351	-0.13429567	-0.36904263	-0.6320892	-0.26529083	5.667586	7.998649	Walking_Type
13:42:08.347	0.2466103	5.5619006	7.046351	-0.13429567	-0.36904263	-0.6320892	-0.26529083	5.667586	7.998649	Walking_Type
13:42:08.368	0.2466103	5.5619006	7.046351	-0.13429567	-0.36904263	-0.6320892	-0.26529083	5.667586	7.998649	Walking_Type
13:42:08.389	0.2466103	5.5619006	7.046351	-0.13429567	-0.36904263	-0.6320892	-0.26529083	5.667586	7.998649	Walking_Type
13:42:08.411	0.2466103	5.5619006	7.046351	-0.13429567	-0.36904263	-0.6320892	-0.26529083	5.667586	7.998649	Walking_Type
13:42:08.433	0.2466103	5.5619006	7.046351	-0.13429567	-0.36904263	-0.6320892	-0.26529083	5.667586	7.998649	Walking_Type
13:42:08.456	-0.21548474	6.095824	8.176449	0.11249389	-0.1234748	-0.5184682	-0.38050944	5.6820326	7.9837346	Walking_Type
13:42:08.479	-0.21548474	6.095824	8.176449	0.11249389	-0.1234748	-0.5184682	-0.38050944	5.6820326	7.9837346	Walking_Type
13:42:08.502	-0.21548474	6.095824	8.176449	0.11249389	-0.1234748	-0.5184682	-0.38050944	5.6820326	7.9837346	Walking_Type
13:42:08.525	-0.21548474	6.095824	8.176449	0.11249389	-0.1234748	-0.5184682	-0.38050944	5.6820326	7.9837346	Walking_Type
13:42:08.546	-0.21548474	6.095824	8.176449	0.11249389	-0.1234748	-0.5184682	-0.38050944	5.6820326	7.9837346	Walking_Type
13:42:08.567	-0.21548474	6.095824	8.176449	0.11249389	-0.1234748	-0.5184682	-0.38050944	5.6820326	7.9837346	Walking_Type
13:42:08.592	-0.21548474	6.095824	8.176449	0.11249389	-0.1234748	-0.5184682	-0.38050944	5.6820326	7.9837346	Walking_Type
13:42:08.612	-0.21548474	6.095824	8.176449	0.11249389	-0.1234748	-0.5184682	-0.38050944	5.6820326	7.9837346	Walking_Type
13:42:08.636	-1.2833313	4.1373067	11.880392	-0.054272324	-0.32506034	-0.43539053	-0.73144764	5.791518	7.8799515	Walking_Type
13:42:08.657	-1.2833313	4.1373067	11.880392	-0.054272324	-0.32506034	-0.43539053	-0.73144764	5.791518	7.8799515	Walking_Type
13:42:08.679	-1.2833313	4.1373067	11.880392	-0.054272324	-0.32506034	-0.43539053	-0.73144764	5.791518	7.8799515	Walking_Type
13:42:08.700	-1.2833313	4.1373067	11.880392	-0.054272324	-0.32506034	-0.43539053	-0.73144764	5.791518	7.8799515	Walking_Type
13:42:08.722	-1.2833313	4.1373067	11.880392	-0.054272324	-0.32506034	-0.43539053	-0.73144764	5.791518	7.8799515	Walking_Type
13:42:08.744	-1.2833313	4.1373067	11.880392	-0.054272324	-0.32506034	-0.43539053	-0.73144764	5.791518	7.8799515	Walking_Type
13:42:08.768	-1.2833313	4.1373067	11.880392	-0.054272324	-0.32506034	-0.43539053	-0.73144764	5.791518	7.8799515	Walking_Type
13:42:08.791	-1.2833313	4.1373067	11.880392	-0.054272324	-0.32506034	-0.43539053	-0.73144764	5.791518	7.8799515	Walking_Type
13:42:08.817	-1.2761484	4.3599744	7.9944835	-0.08542645	-0.353771	-0.23502673	-0.8709755	5.709361	7.9255853	Walking_Type
13:42:08.839	-1.2761484	4.3599744	7.9944835	-0.08542645	-0.353771	-0.23502673	-0.8709755	5.709361	7.9255853	Walking_Type
13:42:08.861	-1.2761484	4.3599744	7.9944835	-0.08542645	-0.353771	-0.23502673	-0.8709755	5.709361	7.9255853	Walking_Type
13:42:08.883	-1.2761484	4.3599744	7.9944835	-0.08542645	-0.353771	-0.23502673	-0.8709755	5.709361	7.9255853	Walking_Type
13:42:08.905	-1.2761484	4.3599744	7.9944835	-0.08542645	-0.353771	-0.23502673	-0.8709755	5.709361	7.9255853	Walking_Type
13:42:08.926	-1.2761484	4.3599744	7.9944835	-0.08542645	-0.353771	-0.23502673	-0.8709755	5.709361	7.9255853	Walking_Type
13:42:08.952	-1.2761484	4.3599744	7.9944835	-0.08542645	-0.353771	-0.23502673	-0.8709755	5.709361	7.9255853	Walking_Type
13:42:08.976	-1.2761484	4.3599744	7.9944835	-0.08542645	-0.353771	-0.23502673	-0.8709755	5.709361	7.9255853	Walking_Type
13:42:09.000	-1.0127783	5.2865586	7.5826683	-0.11719144	-0.41119233	-0.3181044	-0.7680881	5.496127	8.085353	Walking_Type
13:42:09.023	-1.0127783	5.2865586	7.5826683	-0.11719144	-0.41119233	-0.3181044	-0.7680881	5.496127	8.085353	Walking_Type
13:42:09.050	-1.0127783	5.2865586	7.5826683	-0.11719144	-0.41119233	-0.3181044	-0.7680881	5.496127	8.085353	Walking_Type
13:42:09.071	-1.0127783	5.2865586	7.5826683	-0.11719144	-0.41119233	-0.3181044	-0.7680881	5.496127	8.085353	Walking_Type
13:42:09.092	-1.0127783	5.2865586	7.5826683	-0.11719144	-0.41119233	-0.3181044	-0.7680881	5.496127	8.085353	Walking_Type
13:42:09.113	-1.0127783	5.2865586	7.5826683	-0.11719144	-0.41119233	-0.3181044	-0.7680881	5.496127	8.085353	Walking_Type
13:42:09.135	-1.0127783	5.2865586	7.5826683	-0.11719144	-0.41119233	-0.3181044	-0.7680881	5.496127	8.085353	Walking_Type
13:42:09.158	-1.0127783	5.2865586	7.5826683	-0.11719144	-0.41119233	-0.3181044	-0.7680881	5.496127	8.085353	Walking_Type
13:42:09.181	-0.8643332	5.9856873	8.492493	-0.019453002	-0.52298063	-0.37186056	-0.6942735	5.3818336	8.168488	Walking_Type
13:42:09.204	-0.8643332	5.9856873	8.492493	-0.019453002	-0.52298063	-0.37186056	-0.6942735	5.3818336	8.168488	Walking_Type
13:42:09.226	-0.8643332	5.9856873	8.492493	-0.019453002	-0.52298063	-0.37186056	-0.6942735	5.3818336	8.168488	Walking_Type
13:42:09.249	-0.8643332	5.9856873	8.492493	-0.019453002	-0.52298063	-0.37186056	-0.6942735	5.3818336	8.168488	Walking_Type
13:42:09.270	-0.8643332	5.9856873	8.492493	-0.019453002	-0.52298063	-0.37186056	-0.6942735	5.3818336	8.168488	Walking_Type
13:42:09.292	-0.8643332	5.9856873	8.492493	-0.019453002	-0.52298063	-0.37186056	-0.6942735	5.3818336	8.168488	Walking_Type
13:42:09.315	-0.8643332	5.9856873	8.492493	-0.019453002	-0.52298063	-0.37186056	-0.6942735	5.3818336	8.168488	Walking_Type
13:42:09.338	-0.8643332	5.9856873	8.492493	-0.019453002	-0.52298063	-0.37186056	-0.6942735	5.3818336	8.168488	Walking_Type
13:42:09.362	-0.6296943	5.7390766	9.033599	0.025140159	-0.45334205	-0.43477967	-0.44756696	5.623452	8.021646	Walking_Type
13:42:09.385	-0.6296943	5.7390766	9.033599	0.025140159	-0.45334205	-0.43477967	-0.44756696	5.623452	8.021646	Walking_Type
13:42:09.408	-0.6296943	5.7390766	9.033599	0.025140159	-0.45334205	-0.43477967	-0.44756696	5.623452	8.021646	Walking_Type
13:42:09.431	-0.6296943	5.7390766	9.033599	0.025140159	-0.45334205	-0.43477967	-0.44756696	5.623452	8.021646	Walking_Type
13:42:09.454	-0.6296943	5.7390766	9.033599	0.025140159	-0.45334205	-0.43477967	-0.44756696	5.623452	8.021646	Walking_Type
13:42:09.477	-0.6296943	5.7390766	9.033599	0.025140159	-0.45334205	-0.43477967	-0.44756696	5.623452	8.021646	Walking_Type
13:42:09.499	-0.6296943	5.7390766	9.033599	0.025140159	-0.45334205	-0.43477967	-0.44756696	5.623452	8.021646	Walking_Type
13:42:09.522	1.5371244	5.0207944	6.160469	0.3531748	-0.6482081	-0.59910244	-0.25396162	5.677067	7.992294	Walking_Type
13:42:09.546	1.5371244	5.0207944	6.160469	0.3531748	-0.6482081	-0.59910244	-0.25396162	5.677067	7.992294	Walking_Type
13:42:09.569	1.5371244	5.0207944	6.160469	0.3531748	-0.6482081	-0.59910244	-0.25396162	5.677067	7.992294	Walking_Type
13:42:09.592	1.5371244	5.0207944	6.160469	0.3531748	-0.6482081	-0.59910244	-0.25396162	5.677067	7.992294	Walking_Type
13:42:09.615	1.5371244	5.0207944	6.160469	0.3531748	-0.6482081	-0.59910244	-0.25396162	5.677067	7.992294	Walking_Type
13:42:09.638	1.5371244	5.0207944	6.160469	0.3531748	-0.6482081	-0.59910244	-0.25396162	5.677067	7.992294	Walking_Type
13:42:09.660	1.5371244	5.0207944	6.160469	0.3531748	-0.6482081	-0.59910244	-0.25396162	5.677067	7.992294	Walking_Type
13:42:09.683	1.5371244	5.0207944	6.160469	0.3531748	-0.6482081	-0.59910244	-0.25396162	5.677067	7.992294	Walking_Type
13:42:09.706	0.31365	5.3248672	6.2945485	0.15708706	-0.70440763	-0.4127885	0.08535605	5.6604667	8.007632	Walking_Type
13:42:09.728	0.31365	5.3248672	6.2945485	0.15708706	-0.70440763	-0.4127885	0.08535605	5.6604667	8.007632	Walking_Type
13:42:09.750	0.31365	5.3248672	6.2945485	0.15708706	-0.70440763	-0.4127885	0.08535605	5.6604667	8.007632	Walking_Type
13:42:09.773	0.31365	5.3248672	6.2945485	0.15708706	-0.70440763	-0.4127885	0.08535605	5.6604667	8.007632	Walking_Type
13:42:09.796	0.31365	5.3248672	6.2945485	0.15708706	-0.70440763	-0.4127885	0.08535605	5.6604667	8.007632	Walking_Type
13:42:09.819	0.31365	5.3248672	6.2945485	0.15708706	-0.70440763	-0.4127885	0.08535605	5.6604667	8.007632	Walking_Type
13:42:09.842	0.31365	5.3248672	6.2945485	0.15708706	-0.70440763	-0.4127885	0.08535605	5.6604667	8.007632	Walking_Type
13:42:09.864	0.31365	5.3248672	6.2945485	0.15708706	-0.70440763	-0.4127885	0.08535605	5.6604667	8.007632	Walking_Type
13:42:09.887	1.5874043	5.995264	7.0008597	-0.11841317	-0.62743866	-0.33643037	0.55464137	5.700281	7.960498	Walking_Type
13:42:09.908	1.5874043	5.995264	7.0008597	-0.11841317	-0.62743866	-0.33643037	0.55464137	5.700281	7.960498	Walking_Type
13:42:09.929	1.5874043	5.995264	7.0008597	-0.11841317	-0.62743866	-0.33643037	0.55464137	5.700281	7.960498	Walking_Type
13:42:09.950	1.5874043	5.995264	7.0008597	-0.11841317	-0.62743866	-0.33643037	0.55464137	5.700281	7.960498	Walking_Type
13:42:09.986	1.5874043	5.995264	7.0008597	-0.11841317	-0.62743866	-0.33643037	0.55464137	5.700281	7.960498	Walking_Type
13:42:10.008	1.5874043	5.995264	7.0008597	-0.11841317	-0.62743866	-0.33643037	0.55464137	5.700281	7.960498	Walking_Type
13:42:10.030	1.5874043	5.995264	7.0008597	-0.11841317	-0.62743866	-0.33643037	0.55464137	5.700281	7.960498	Walking_Type
13:42:10.051	1.5874043	5.995264	7.0008597	-0.11841317	-0.62743866	-0.33643037	0.55464137	5.700281	7.960498	Walking_Type
13:42:10.074	-0.38068968	7.1349387	7.269018	0.2493277	0.36277393	-0.37308228	0.21270241	5.8097954	7.897556	Walking_Type
13:42:10.096	-0.38068968	7.1349387	7.269018	0.2493277	0.36277393	-0.37308228	0.21270241	5.8097954	7.897556	Walking_Type
13:42:10.120	-0.38068968	7.1349387	7.269018	0.2493277	0.36277393	-0.37308228	0.21270241	5.8097954	7.897556	Walking_Type
13:42:10.142	-0.38068968	7.1349387	7.269018	0.2493277	0.36277393	-0.37308228	0.21270241	5.8097954	7.897556	Walking_Type
13:42:10.164	-0.38068968	7.1349387	7.269018	0.2493277	0.36277393	-0.37308228	0.21270241	5.8097954	7.897556	Walking_Type
13:42:10.184	-0.38068968	7.1349387	7.269018	0.2493277	0.36277393	-0.37308228	0.21270241	5.8097954	7.897556	Walking_Type
13:42:10.205	-0.38068968	7.1349387	7.269018	0.2493277	0.36277393	-0.37308228	0.21270241	5.8097954	7.897556	Walking_Type
13:42:10.227	-0.38068968	7.1349387	7.269018	0.2493277	0.36277393	-0.37308228	0.21270241	5.8097954	7.897556	Walking_Type
13:42:10.248	-0.34716985	5.193182	6.694392	0.5113889	0.0872737	-0.20937039	-0.29801908	5.9377785	7.7989936	Walking_Type
13:42:10.269	-0.34716985	5.193182	6.694392	0.5113889	0.0872737	-0.20937039	-0.29801908	5.9377785	7.7989936	Walking_Type
13:42:10.291	-0.34716985	5.193182	6.694392	0.5113889	0.0872737	-0.20937039	-0.29801908	5.9377785	7.7989936	Walking_Type
13:42:10.312	-0.34716985	5.193182	6.694392	0.5113889	0.0872737	-0.20937039	-0.29801908	5.9377785	7.7989936	Walking_Type
13:42:10.335	-0.34716985	5.193182	6.694392	0.5113889	0.0872737	-0.20937039	-0.29801908	5.9377785	7.7989936	Walking_Type
13:42:10.357	-0.34716985	5.193182	6.694392	0.5113889	0.0872737	-0.20937039	-0.29801908	5.9377785	7.7989936	Walking_Type
13:42:10.379	-0.34716985	5.193182	6.694392	0.5113889	0.0872737	-0.20937039	-0.29801908	5.9377785	7.7989936	Walking_Type
13:42:10.407	-0.34716985	5.193182	6.694392	0.5113889	0.0872737	-0.20937039	-0.29801908	5.9377785	7.7989936	Walking_Type
13:42:10.428	-0.22506183	5.8013277	6.2490573	0.15891965	-0.03184502	-0.31993702	-0.49669728	5.9633675	7.769289	Walking_Type
13:42:10.449	-0.22506183	5.8013277	6.2490573	0.15891965	-0.03184502	-0.31993702	-0.49669728	5.9633675	7.769289	Walking_Type
13:42:10.479	-0.22506183	5.8013277	6.2490573	0.15891965	-0.03184502	-0.31993702	-0.49669728	5.9633675	7.769289	Walking_Type
13:42:10.504	-0.22506183	5.8013277	6.2490573	0.15891965	-0.03184502	-0.31993702	-0.49669728	5.9633675	7.769289	Walking_Type
13:42:10.538	-0.22506183	5.8013277	6.2490573	0.15891965	-0.03184502	-0.31993702	-0.49669728	5.9633675	7.769289	Walking_Type
13:42:10.572	-0.22506183	5.8013277	6.2490573	0.15891965	-0.03184502	-0.31993702	-0.49669728	5.9633675	7.769289	Walking_Type
13:42:10.604	-1.0415095	6.265817	6.873963	0.2230605	-0.36354482	-0.4097342	-0.66230816	6.0734496	7.671045	Walking_Type
13:42:10.639	-1.0415095	6.265817	6.873963	0.2230605	-0.36354482	-0.4097342	-0.66230816	6.0734496	7.671045	Walking_Type
13:42:10.672	-1.0415095	6.265817	6.873963	0.2230605	-0.36354482	-0.4097342	-0.66230816	6.0734496	7.671045	Walking_Type
13:42:10.705	-1.0415095	6.265817	6.873963	0.2230605	-0.36354482	-0.4097342	-0.66230816	6.0734496	7.671045	Walking_Type
13:42:10.738	-1.0415095	6.265817	6.873963	0.2230605	-0.36354482	-0.4097342	-0.66230816	6.0734496	7.671045	Walking_Type
13:42:10.760	-1.0415095	6.265817	6.873963	0.2230605	-0.36354482	-0.4097342	-0.66230816	6.0734496	7.671045	Walking_Type
13:42:10.783	-0.3328042	7.0319853	7.3767605	0.24871685	-0.5547457	-0.18554665	-0.27620092	6.3548145	7.46394	Walking_Type
13:42:10.804	-0.3328042	7.0319853	7.3767605	0.24871685	-0.5547457	-0.18554665	-0.27620092	6.3548145	7.46394	Walking_Type
13:42:10.826	-0.3328042	7.0319853	7.3767605	0.24871685	-0.5547457	-0.18554665	-0.27620092	6.3548145	7.46394	Walking_Type
13:42:10.848	-0.3328042	7.0319853	7.3767605	0.24871685	-0.5547457	-0.18554665	-0.27620092	6.3548145	7.46394	Walking_Type
13:42:10.870	-0.3328042	7.0319853	7.3767605	0.24871685	-0.5547457	-0.18554665	-0.27620092	6.3548145	7.46394	Walking_Type
13:42:10.894	-0.3328042	7.0319853	7.3767605	0.24871685	-0.5547457	-0.18554665	-0.27620092	6.3548145	7.46394	Walking_Type
13:42:10.915	-0.3328042	7.0319853	7.3767605	0.24871685	-0.5547457	-0.18554665	-0.27620092	6.3548145	7.46394	Walking_Type
13:42:10.937	-0.3328042	7.0319853	7.3767605	0.24871685	-0.5547457	-0.18554665	-0.27620092	6.3548145	7.46394	Walking_Type
13:42:10.959	0.65842557	5.62894	9.215564	0.24871685	-0.5547457	-0.18554665	-0.27620092	6.3548145	7.46394	Walking_Type
13:42:10.980	0.65842557	5.62894	9.215564	0.32568586	-0.28840843	-0.546568	-0.08570256	6.456792	7.3805723	Walking_Type
13:42:11.002	0.65842557	5.62894	9.215564	0.32568586	-0.28840843	-0.546568	-0.08570256	6.456792	7.3805723	Walking_Type
13:42:11.024	0.65842557	5.62894	9.215564	0.32568586	-0.28840843	-0.546568	-0.08570256	6.456792	7.3805723	Walking_Type
13:42:11.045	0.65842557	5.62894	9.215564	0.32568586	-0.28840843	-0.546568	-0.08570256	6.456792	7.3805723	Walking_Type
13:42:11.067	0.65842557	5.62894	9.215564	0.32568586	-0.28840843	-0.546568	-0.08570256	6.456792	7.3805723	Walking_Type
13:42:11.089	0.65842557	5.62894	9.215564	0.32568586	-0.28840843	-0.546568	-0.08570256	6.456792	7.3805723	Walking_Type
13:42:11.110	0.65842557	5.62894	9.215564	0.32568586	-0.28840843	-0.546568	-0.08570256	6.456792	7.3805723	Walking_Type
13:42:11.131	0.65842557	5.62894	9.215564	0.32568586	-0.28840843	-0.546568	-0.08570256	6.456792	7.3805723	Walking_Type
13:42:11.151	-0.10774237	5.6409116	7.51084	-0.3432116	0.012137282	-0.4133994	-0.26425976	6.3651643	7.4555492	Walking_Type
13:42:11.173	-0.10774237	5.6409116	7.51084	-0.3432116	0.012137282	-0.4133994	-0.26425976	6.3651643	7.4555492	Walking_Type
13:42:11.195	-0.10774237	5.6409116	7.51084	-0.3432116	0.012137282	-0.4133994	-0.26425976	6.3651643	7.4555492	Walking_Type
13:42:11.218	-0.10774237	5.6409116	7.51084	-0.3432116	0.012137282	-0.4133994	-0.26425976	6.3651643	7.4555492	Walking_Type
13:42:11.240	-0.10774237	5.6409116	7.51084	-0.3432116	0.012137282	-0.4133994	-0.26425976	6.3651643	7.4555492	Walking_Type
13:42:11.262	-0.10774237	5.6409116	7.51084	-0.3432116	0.012137282	-0.4133994	-0.26425976	6.3651643	7.4555492	Walking_Type
13:42:11.285	-0.10774237	5.6409116	7.51084	-0.3432116	0.012137282	-0.4133994	-0.26425976	6.3651643	7.4555492	Walking_Type
13:42:11.308	-0.10774237	5.6409116	7.51084	-0.3432116	0.012137282	-0.4133994	-0.26425976	6.3651643	7.4555492	Walking_Type
13:42:11.330	-0.47885495	6.1700463	7.5036573	0.01475545	-0.49915692	-0.4305036	-0.49407867	6.155224	7.618361	Walking_Type
13:42:11.351	-0.47885495	6.1700463	7.5036573	0.01475545	-0.49915692	-0.4305036	-0.49407867	6.155224	7.618361	Walking_Type
13:42:11.372	-0.47885495	6.1700463	7.5036573	0.01475545	-0.49915692	-0.4305036	-0.49407867	6.155224	7.618361	Walking_Type
13:42:11.394	-0.47885495	6.1700463	7.5036573	0.01475545	-0.49915692	-0.4305036	-0.49407867	6.155224	7.618361	Walking_Type
13:42:11.415	-0.47885495	6.1700463	7.5036573	0.01475545	-0.49915692	-0.4305036	-0.49407867	6.155224	7.618361	Walking_Type
13:42:11.436	-0.47885495	6.1700463	7.5036573	0.01475545	-0.49915692	-0.4305036	-0.49407867	6.155224	7.618361	Walking_Type
13:42:11.467	-0.47885495	6.1700463	7.5036573	0.01475545	-0.49915692	-0.4305036	-0.49407867	6.155224	7.618361	Walking_Type
13:42:11.489	-0.47885495	6.1700463	7.5036573	0.01475545	-0.49915692	-0.4305036	-0.49407867	6.155224	7.618361	Walking_Type
13:42:11.511	-1.0343267	7.1780357	8.566715	0.1790782	0.19600771	-0.10613417	-0.6008356	6.2864933	7.5026207	Walking_Type
13:42:11.534	-1.0343267	7.1780357	8.566715	0.1790782	0.19600771	-0.10613417	-0.6008356	6.2864933	7.5026207	Walking_Type
13:42:11.555	-1.0343267	7.1780357	8.566715	0.1790782	0.19600771	-0.10613417	-0.6008356	6.2864933	7.5026207	Walking_Type
13:42:11.578	-1.0343267	7.1780357	8.566715	0.1790782	0.19600771	-0.10613417	-0.6008356	6.2864933	7.5026207	Walking_Type
13:42:11.601	-1.0343267	7.1780357	8.566715	0.1790782	0.19600771	-0.10613417	-0.6008356	6.2864933	7.5026207	Walking_Type
13:42:11.624	-1.0343267	7.1780357	8.566715	0.1790782	0.19600771	-0.10613417	-0.6008356	6.2864933	7.5026207	Walking_Type
13:42:11.647	-1.0343267	7.1780357	8.566715	0.1790782	0.19600771	-0.10613417	-0.6008356	6.2864933	7.5026207	Walking_Type
13:42:11.668	-1.0343267	7.1780357	8.566715	0.1790782	0.19600771	-0.10613417	-0.6008356	6.2864933	7.5026207	Walking_Type
13:42:11.690	-1.6568382	5.5140147	7.56112	0.3531748	0.7268496	0.45280752	-0.87291217	6.3851943	7.3917303	Walking_Type
13:42:11.712	-1.6568382	5.5140147	7.56112	0.3531748	0.7268496	0.45280752	-0.87291217	6.3851943	7.3917303	Walking_Type
13:42:11.733	-1.6568382	5.5140147	7.56112	0.3531748	0.7268496	0.45280752	-0.87291217	6.3851943	7.3917303	Walking_Type
13:42:11.754	-1.6568382	5.5140147	7.56112	0.3531748	0.7268496	0.45280752	-0.87291217	6.3851943	7.3917303	Walking_Type
13:42:11.793	-1.6568382	5.5140147	7.56112	0.3531748	0.7268496	0.45280752	-0.87291217	6.3851943	7.3917303	Walking_Type
13:42:11.826	-1.6568382	5.5140147	7.56112	0.3531748	0.7268496	0.45280752	-0.87291217	6.3851943	7.3917303	Walking_Type
13:42:11.868	-0.36871833	5.454158	7.429435	-0.21798421	-0.07216212	0.23167431	-1.0313269	6.1152067	7.596772	Walking_Type
13:42:11.893	-0.36871833	5.454158	7.429435	-0.21798421	-0.07216212	0.23167431	-1.0313269	6.1152067	7.596772	Walking_Type
13:42:11.926	-0.36871833	5.454158	7.429435	-0.21798421	-0.07216212	0.23167431	-1.0313269	6.1152067	7.596772	Walking_Type
13:42:11.960	-0.36871833	5.454158	7.429435	-0.21798421	-0.07216212	0.23167431	-1.0313269	6.1152067	7.596772	Walking_Type
13:42:11.993	-0.36871833	5.454158	7.429435	-0.21798421	-0.07216212	0.23167431	-1.0313269	6.1152067	7.596772	Walking_Type
13:42:12.027	-0.36871833	5.454158	7.429435	-0.21798421	-0.07216212	0.23167431	-1.0313269	6.1152067	7.596772	Walking_Type
13:42:12.049	-0.80208206	5.8396363	7.065505	-0.3218313	-0.012908193	0.03925176	-0.5070461	5.7515903	7.9266896	Walking_Type
13:42:12.071	-0.80208206	5.8396363	7.065505	-0.3218313	-0.012908193	0.03925176	-0.5070461	5.7515903	7.9266896	Walking_Type
13:42:12.094	-0.80208206	5.8396363	7.065505	-0.3218313	-0.012908193	0.03925176	-0.5070461	5.7515903	7.9266896	Walking_Type
13:42:12.116	-0.80208206	5.8396363	7.065505	-0.3218313	-0.012908193	0.03925176	-0.5070461	5.7515903	7.9266896	Walking_Type
13:42:12.139	-0.80208206	5.8396363	7.065505	-0.3218313	-0.012908193	0.03925176	-0.5070461	5.7515903	7.9266896	Walking_Type
13:42:12.160	-0.80208206	5.8396363	7.065505	-0.3218313	-0.012908193	0.03925176	-0.5070461	5.7515903	7.9266896	Walking_Type
13:42:12.183	-0.80208206	5.8396363	7.065505	-0.3218313	-0.012908193	0.03925176	-0.5070461	5.7515903	7.9266896	Walking_Type
13:42:12.204	-0.80208206	5.8396363	7.065505	-0.3218313	-0.012908193	0.03925176	-0.5070461	5.7515903	7.9266896	Walking_Type
13:42:12.226	-0.29928434	6.016813	8.3129225	0.014144585	-0.08010337	-0.03344121	-0.34941825	5.727897	7.952321	Walking_Type
13:42:12.251	-0.29928434	6.016813	8.3129225	0.014144585	-0.08010337	-0.03344121	-0.34941825	5.727897	7.952321	Walking_Type
13:42:12.273	-0.29928434	6.016813	8.3129225	0.014144585	-0.08010337	-0.03344121	-0.34941825	5.727897	7.952321	Walking_Type
13:42:12.296	-0.29928434	6.016813	8.3129225	0.014144585	-0.08010337	-0.03344121	-0.34941825	5.727897	7.952321	Walking_Type
13:42:12.319	-0.29928434	6.016813	8.3129225	0.014144585	-0.08010337	-0.03344121	-0.34941825	5.727897	7.952321	Walking_Type
13:42:12.340	-0.29928434	6.016813	8.3129225	0.014144585	-0.08010337	-0.03344121	-0.34941825	5.727897	7.952321	Walking_Type
13:42:12.362	-0.29928434	6.016813	8.3129225	0.014144585	-0.08010337	-0.03344121	-0.34941825	5.727897	7.952321	Walking_Type
13:42:12.386	-0.29928434	6.016813	8.3129225	0.014144585	-0.08010337	-0.03344121	-0.34941825	5.727897	7.952321	Walking_Type
13:42:12.410	0.38547826	3.8930907	9.569917	-0.35787234	-0.08560116	-0.3675845	-0.23321496	5.591712	8.05287	Walking_Type
13:42:12.433	0.38547826	3.8930907	9.569917	-0.35787234	-0.08560116	-0.3675845	-0.23321496	5.591712	8.05287	Walking_Type
13:42:12.455	0.38547826	3.8930907	9.569917	-0.35787234	-0.08560116	-0.3675845	-0.23321496	5.591712	8.05287	Walking_Type
13:42:12.479	0.38547826	3.8930907	9.569917	-0.35787234	-0.08560116	-0.3675845	-0.23321496	5.591712	8.05287	Walking_Type
13:42:12.504	0.38547826	3.8930907	9.569917	-0.35787234	-0.08560116	-0.3675845	-0.23321496	5.591712	8.05287	Walking_Type
13:42:12.530	0.38547826	3.8930907	9.569917	-0.35787234	-0.08560116	-0.3675845	-0.23321496	5.591712	8.05287	Walking_Type
13:42:12.552	0.38547826	3.8930907	9.569917	-0.35787234	-0.08560116	-0.3675845	-0.23321496	5.591712	8.05287	Walking_Type
13:42:12.576	0.38547826	3.8930907	9.569917	-0.35787234	-0.08560116	-0.3675845	-0.23321496	5.591712	8.05287	Walking_Type
13:42:12.600	0.009577099	4.249838	7.7742105	0.17480214	0.066504285	-0.37735835	-0.05289916	5.218338	8.302801	Walking_Type
13:42:12.621	0.009577099	4.249838	7.7742105	0.17480214	0.066504285	-0.37735835	-0.05289916	5.218338	8.302801	Walking_Type
13:42:12.644	0.009577099	4.249838	7.7742105	0.17480214	0.066504285	-0.37735835	-0.05289916	5.218338	8.302801	Walking_Type
13:42:12.665	0.009577099	4.249838	7.7742105	0.17480214	0.066504285	-0.37735835	-0.05289916	5.218338	8.302801	Walking_Type
13:42:12.687	0.009577099	4.249838	7.7742105	0.17480214	0.066504285	-0.37735835	-0.05289916	5.218338	8.302801	Walking_Type
13:42:12.708	0.009577099	4.249838	7.7742105	0.17480214	0.066504285	-0.37735835	-0.05289916	5.218338	8.302801	Walking_Type
13:42:12.730	0.009577099	4.249838	7.7742105	0.17480214	0.066504285	-0.37735835	-0.05289916	5.218338	8.302801	Walking_Type
13:42:12.754	0.009577099	4.249838	7.7742105	0.17480214	0.066504285	-0.37735835	-0.05289916	5.218338	8.302801	Walking_Type
13:42:12.776	-0.76616794	5.652883	7.0271964	0.1912955	0.3982041	-0.26862434	-0.70788395	5.6582994	7.9782763	Walking_Type
13:42:12.800	-0.76616794	5.652883	7.0271964	0.1912955	0.3982041	-0.26862434	-0.70788395	5.6582994	7.9782763	Walking_Type
13:42:12.822	-0.76616794	5.652883	7.0271964	0.1912955	0.3982041	-0.26862434	-0.70788395	5.6582994	7.9782763	Walking_Type
13:42:12.845	-0.76616794	5.652883	7.0271964	0.1912955	0.3982041	-0.26862434	-0.70788395	5.6582994	7.9782763	Walking_Type
13:42:12.869	-0.76616794	5.652883	7.0271964	0.1912955	0.3982041	-0.26862434	-0.70788395	5.6582994	7.9782763	Walking_Type
13:42:12.892	-0.76616794	5.652883	7.0271964	0.1912955	0.3982041	-0.26862434	-0.70788395	5.6582994	7.9782763	Walking_Type
13:42:12.915	-0.76616794	5.652883	7.0271964	0.1912955	0.3982041	-0.26862434	-0.70788395	5.6582994	7.9782763	Walking_Type
13:42:12.937	-0.76616794	5.652883	7.0271964	0.1912955	0.3982041	-0.26862434	-0.70788395	5.6582994	7.9782763	Walking_Type
13:42:12.959	-2.0902019	6.91706	7.721536	0.3036947	0.1508037	-0.005341406	-1.2258551	6.0249267	7.6398835	Walking_Type
13:42:12.980	-2.0902019	6.91706	7.721536	0.3036947	0.1508037	-0.005341406	-1.2258551	6.0249267	7.6398835	Walking_Type
13:42:13.007	-2.0902019	6.91706	7.721536	0.3036947	0.1508037	-0.005341406	-1.2258551	6.0249267	7.6398835	Walking_Type
13:42:13.028	-2.0902019	6.91706	7.721536	0.3036947	0.1508037	-0.005341406	-1.2258551	6.0249267	7.6398835	Walking_Type
13:42:13.049	-2.0902019	6.91706	7.721536	0.3036947	0.1508037	-0.005341406	-1.2258551	6.0249267	7.6398835	Walking_Type
13:42:13.071	-2.0902019	6.91706	7.721536	0.3036947	0.1508037	-0.005341406	-1.2258551	6.0249267	7.6398835	Walking_Type
13:42:13.094	-2.0902019	6.91706	7.721536	0.3036947	0.1508037	-0.005341406	-1.2258551	6.0249267	7.6398835	Walking_Type
13:42:13.118	-2.0902019	6.91706	7.721536	0.3036947	0.1508037	-0.005341406	-1.2258551	6.0249267	7.6398835	Walking_Type
13:42:13.141	-1.2210802	5.28177	5.794145	0.44785893	-0.07094039	0.34834957	-1.0240544	6.1858134	7.540383	Walking_Type
13:42:13.162	-1.2210802	5.28177	5.794145	0.44785893	-0.07094039	0.34834957	-1.0240544	6.1858134	7.540383	Walking_Type
13:42:13.183	-1.2210802	5.28177	5.794145	0.44785893	-0.07094039	0.34834957	-1.0240544	6.1858134	7.540383	Walking_Type
13:42:13.205	-1.2210802	5.28177	5.794145	0.44785893	-0.07094039	0.34834957	-1.0240544	6.1858134	7.540383	Walking_Type
13:42:13.226	-1.2210802	5.28177	5.794145	0.44785893	-0.07094039	0.34834957	-1.0240544	6.1858134	7.540383	Walking_Type
13:42:13.247	-1.2210802	5.28177	5.794145	0.44785893	-0.07094039	0.34834957	-1.0240544	6.1858134	7.540383	Walking_Type
13:42:13.268	-1.2210802	5.28177	5.794145	0.44785893	-0.07094039	0.34834957	-1.0240544	6.1858134	7.540383	Walking_Type
13:42:13.291	-1.2210802	5.28177	5.794145	0.44785893	-0.07094039	0.34834957	-1.0240544	6.1858134	7.540383	Walking_Type
13:42:13.314	-0.9816527	5.5020437	6.7901635	0.02880535	0.16790791	0.14126626	-0.84915644	6.0822387	7.6456294	Walking_Type
13:42:13.336	-0.9816527	5.5020437	6.7901635	0.02880535	0.16790791	0.14126626	-0.84915644	6.0822387	7.6456294	Walking_Type
13:42:13.356	-0.9816527	5.5020437	6.7901635	0.02880535	0.16790791	0.14126626	-0.84915644	6.0822387	7.6456294	Walking_Type
13:42:13.378	-0.9816527	5.5020437	6.7901635	0.02880535	0.16790791	0.14126626	-0.84915644	6.0822387	7.6456294	Walking_Type
13:42:13.400	-0.9816527	5.5020437	6.7901635	0.02880535	0.16790791	0.14126626	-0.84915644	6.0822387	7.6456294	Walking_Type
13:42:13.421	-0.9816527	5.5020437	6.7901635	0.02880535	0.16790791	0.14126626	-0.84915644	6.0822387	7.6456294	Walking_Type
13:42:13.442	-0.9816527	5.5020437	6.7901635	0.02880535	0.16790791	0.14126626	-0.84915644	6.0822387	7.6456294	Walking_Type
13:42:13.463	-0.9816527	5.5020437	6.7901635	0.02880535	0.16790791	0.14126626	-0.84915644	6.0822387	7.6456294	Walking_Type
13:42:13.484	-0.5865973	5.7199225	6.8859344	-0.13307394	-0.01962771	-0.07681264	-0.5874314	5.900219	7.8110595	Walking_Type
13:42:13.505	-0.5865973	5.7199225	6.8859344	-0.13307394	-0.01962771	-0.07681264	-0.5874314	5.900219	7.8110595	Walking_Type
13:42:13.527	-0.5865973	5.7199225	6.8859344	-0.13307394	-0.01962771	-0.07681264	-0.5874314	5.900219	7.8110595	Walking_Type
13:42:13.549	-0.5865973	5.7199225	6.8859344	-0.13307394	-0.01962771	-0.07681264	-0.5874314	5.900219	7.8110595	Walking_Type
13:42:13.570	-0.5865973	5.7199225	6.8859344	-0.13307394	-0.01962771	-0.07681264	-0.5874314	5.900219	7.8110595	Walking_Type
13:42:13.591	-0.5865973	5.7199225	6.8859344	-0.13307394	-0.01962771	-0.07681264	-0.5874314	5.900219	7.8110595	Walking_Type
13:42:13.612	-0.5865973	5.7199225	6.8859344	-0.13307394	-0.01962771	-0.07681264	-0.5874314	5.900219	7.8110595	Walking_Type
13:42:13.634	-0.5865973	5.7199225	6.8859344	-0.13307394	-0.01962771	-0.07681264	-0.5874314	5.900219	7.8110595	Walking_Type
13:42:13.655	-0.5865973	5.7199225	6.8859344	-0.13307394	-0.01962771	-0.07681264	-0.5874314	5.900219	7.8110595	Walking_Type
13:42:13.676	0.45491222	7.2019787	8.281796	0.13387418	-0.63415813	0.035586566	-0.094479784	5.8841662	7.844618	Walking_Type
13:42:13.697	0.45491222	7.2019787	8.281796	0.13387418	-0.63415813	0.035586566	-0.094479784	5.8841662	7.844618	Walking_Type
13:42:13.720	0.45491222	7.2019787	8.281796	0.13387418	-0.63415813	0.035586566	-0.094479784	5.8841662	7.844618	Walking_Type
13:42:13.743	0.45491222	7.2019787	8.281796	0.13387418	-0.63415813	0.035586566	-0.094479784	5.8841662	7.844618	Walking_Type
13:42:13.764	0.45491222	7.2019787	8.281796	0.13387418	-0.63415813	0.035586566	-0.094479784	5.8841662	7.844618	Walking_Type
13:42:13.786	0.45491222	7.2019787	8.281796	0.13387418	-0.63415813	0.035586566	-0.094479784	5.8841662	7.844618	Walking_Type
13:42:13.807	0.45491222	7.2019787	8.281796	0.13387418	-0.63415813	0.035586566	-0.094479784	5.8841662	7.844618	Walking_Type
13:42:13.827	0.45491222	7.2019787	8.281796	0.13387418	-0.63415813	0.035586566	-0.094479784	5.8841662	7.844618	Walking_Type
13:42:13.848	1.3575538	4.757424	8.28898	0.2108432	-0.26824987	-0.10491244	0.22156756	5.871237	7.8517394	Walking_Type
13:42:13.869	1.3575538	4.757424	8.28898	0.2108432	-0.26824987	-0.10491244	0.22156756	5.871237	7.8517394	Walking_Type
13:42:13.890	1.3575538	4.757424	8.28898	0.2108432	-0.26824987	-0.10491244	0.22156756	5.871237	7.8517394	Walking_Type
13:42:13.911	1.3575538	4.757424	8.28898	0.2108432	-0.26824987	-0.10491244	0.22156756	5.871237	7.8517394	Walking_Type
13:42:13.932	1.3575538	4.757424	8.28898	0.2108432	-0.26824987	-0.10491244	0.22156756	5.871237	7.8517394	Walking_Type
13:42:13.957	1.3575538	4.757424	8.28898	0.2108432	-0.26824987	-0.10491244	0.22156756	5.871237	7.8517394	Walking_Type
13:42:13.978	1.3575538	4.757424	8.28898	0.2108432	-0.26824987	-0.10491244	0.22156756	5.871237	7.8517394	Walking_Type
13:42:13.999	1.3575538	4.757424	8.28898	0.2108432	-0.26824987	-0.10491244	0.22156756	5.871237	7.8517394	Walking_Type
13:42:14.024	0.9122187	5.2219133	5.9856873	0.27131885	-0.10759231	-0.040160723	0.4331763	5.8348374	7.870031	Walking_Type
13:42:14.047	0.9122187	5.2219133	5.9856873	0.27131885	-0.10759231	-0.040160723	0.4331763	5.8348374	7.870031	Walking_Type
13:42:14.070	0.9122187	5.2219133	5.9856873	0.27131885	-0.10759231	-0.040160723	0.4331763	5.8348374	7.870031	Walking_Type
13:42:14.092	0.9122187	5.2219133	5.9856873	0.27131885	-0.10759231	-0.040160723	0.4331763	5.8348374	7.870031	Walking_Type
13:42:14.112	0.9122187	5.2219133	5.9856873	0.27131885	-0.10759231	-0.040160723	0.4331763	5.8348374	7.870031	Walking_Type
13:42:14.144	0.9122187	5.2219133	5.9856873	0.27131885	-0.10759231	-0.040160723	0.4331763	5.8348374	7.870031	Walking_Type
13:42:14.165	0.9122187	5.2219133	5.9856873	0.27131885	-0.10759231	-0.040160723	0.4331763	5.8348374	7.870031	Walking_Type
13:42:14.187	0.9122187	5.2219133	5.9856873	0.27131885	-0.10759231	-0.040160723	0.4331763	5.8348374	7.870031	Walking_Type
13:42:14.210	1.647261	6.035967	8.9976845	0.006814202	0.4653993	0.099727415	0.42795494	5.706199	7.964072	Walking_Type
13:42:14.232	1.647261	6.035967	8.9976845	0.006814202	0.4653993	0.099727415	0.42795494	5.706199	7.964072	Walking_Type
13:42:14.254	1.647261	6.035967	8.9976845	0.006814202	0.4653993	0.099727415	0.42795494	5.706199	7.964072	Walking_Type
13:42:14.276	1.647261	6.035967	8.9976845	0.006814202	0.4653993	0.099727415	0.42795494	5.706199	7.964072	Walking_Type
13:42:14.297	1.647261	6.035967	8.9976845	0.006814202	0.4653993	0.099727415	0.42795494	5.706199	7.964072	Walking_Type
13:42:14.317	1.647261	6.035967	8.9976845	0.006814202	0.4653993	0.099727415	0.42795494	5.706199	7.964072	Walking_Type
13:42:14.337	1.647261	6.035967	8.9976845	0.006814202	0.4653993	0.099727415	0.42795494	5.706199	7.964072	Walking_Type
13:42:14.358	1.647261	6.035967	8.9976845	0.006814202	0.4653993	0.099727415	0.42795494	5.706199	7.964072	Walking_Type
13:42:14.387	-0.076616794	7.1493044	7.745479	-0.09581116	0.23449223	-0.14034262	0.13717838	5.959781	7.7866893	Walking_Type
13:42:14.408	-0.076616794	7.1493044	7.745479	-0.09581116	0.23449223	-0.14034262	0.13717838	5.959781	7.7866893	Walking_Type
13:42:14.429	-0.076616794	7.1493044	7.745479	-0.09581116	0.23449223	-0.14034262	0.13717838	5.959781	7.7866893	Walking_Type
13:42:14.451	-0.076616794	7.1493044	7.745479	-0.09581116	0.23449223	-0.14034262	0.13717838	5.959781	7.7866893	Walking_Type
13:42:14.472	-0.076616794	7.1493044	7.745479	-0.09581116	0.23449223	-0.14034262	0.13717838	5.959781	7.7866893	Walking_Type
13:42:14.492	-0.076616794	7.1493044	7.745479	-0.09581116	0.23449223	-0.14034262	0.13717838	5.959781	7.7866893	Walking_Type
13:42:14.514	-0.076616794	7.1493044	7.745479	-0.09581116	0.23449223	-0.14034262	0.13717838	5.959781	7.7866893	Walking_Type
13:42:14.535	-0.076616794	7.1493044	7.745479	-0.09581116	0.23449223	-0.14034262	0.13717838	5.959781	7.7866893	Walking_Type
13:42:14.556	-0.076616794	7.1493044	7.745479	-0.09581116	0.23449223	-0.14034262	0.13717838	5.959781	7.7866893	Walking_Type
13:42:14.577	-1.1085492	5.619363	6.864386	0.25421464	0.15569061	-0.032830343	-0.2471626	6.0305758	7.729258	Walking_Type
13:42:14.599	-1.1085492	5.619363	6.864386	0.25421464	0.15569061	-0.032830343	-0.2471626	6.0305758	7.729258	Walking_Type
13:42:14.620	-1.1085492	5.619363	6.864386	0.25421464	0.15569061	-0.032830343	-0.2471626	6.0305758	7.729258	Walking_Type
13:42:14.642	-1.1085492	5.619363	6.864386	0.25421464	0.15569061	-0.032830343	-0.2471626	6.0305758	7.729258	Walking_Type
13:42:14.663	-1.1085492	5.619363	6.864386	0.25421464	0.15569061	-0.032830343	-0.2471626	6.0305758	7.729258	Walking_Type
13:42:14.684	-1.1085492	5.619363	6.864386	0.25421464	0.15569061	-0.032830343	-0.2471626	6.0305758	7.729258	Walking_Type
13:42:14.705	-1.1085492	5.619363	6.864386	0.25421464	0.15569061	-0.032830343	-0.2471626	6.0305758	7.729258	Walking_Type
13:42:14.726	-1.1085492	5.619363	6.864386	0.25421464	0.15569061	-0.032830343	-0.2471626	6.0305758	7.729258	Walking_Type
13:42:14.747	-0.5123748	5.403878	6.8883286	-0.26502085	0.0035851682	-0.023667362	-0.3700457	5.8203135	7.883992	Walking_Type
13:42:14.768	-0.5123748	5.403878	6.8883286	-0.26502085	0.0035851682	-0.023667362	-0.3700457	5.8203135	7.883992	Walking_Type
13:42:14.790	-0.5123748	5.403878	6.8883286	-0.26502085	0.0035851682	-0.023667362	-0.3700457	5.8203135	7.883992	Walking_Type
13:42:14.811	-0.5123748	5.403878	6.8883286	-0.26502085	0.0035851682	-0.023667362	-0.3700457	5.8203135	7.883992	Walking_Type
13:42:14.832	-0.5123748	5.403878	6.8883286	-0.26502085	0.0035851682	-0.023667362	-0.3700457	5.8203135	7.883992	Walking_Type
13:42:14.853	-0.5123748	5.403878	6.8883286	-0.26502085	0.0035851682	-0.023667362	-0.3700457	5.8203135	7.883992	Walking_Type
13:42:14.874	-0.5123748	5.403878	6.8883286	-0.26502085	0.0035851682	-0.023667362	-0.3700457	5.8203135	7.883992	Walking_Type
13:42:14.897	-0.5123748	5.403878	6.8883286	-0.26502085	0.0035851682	-0.023667362	-0.3700457	5.8203135	7.883992	Walking_Type
13:42:14.919	-0.5123748	5.403878	6.8883286	-0.26502085	0.0035851682	-0.023667362	-0.3700457	5.8203135	7.883992	Walking_Type
13:42:14.942	-0.9337672	5.784568	6.962551	0.13387418	-0.007410406	-0.076201774	-0.38238245	5.7060146	7.9665236	Walking_Type
13:42:14.963	-0.9337672	5.784568	6.962551	0.13387418	-0.007410406	-0.076201774	-0.38238245	5.7060146	7.9665236	Walking_Type
13:42:14.984	-0.9337672	5.784568	6.962551	0.13387418	-0.007410406	-0.076201774	-0.38238245	5.7060146	7.9665236	Walking_Type
13:42:15.007	-0.9337672	5.784568	6.962551	0.13387418	-0.007410406	-0.076201774	-0.38238245	5.7060146	7.9665236	Walking_Type
13:42:15.028	-0.9337672	5.784568	6.962551	0.13387418	-0.007410406	-0.076201774	-0.38238245	5.7060146	7.9665236	Walking_Type
13:42:15.049	-0.9337672	5.784568	6.962551	0.13387418	-0.007410406	-0.076201774	-0.38238245	5.7060146	7.9665236	Walking_Type
13:42:15.070	-0.9337672	5.784568	6.962551	0.13387418	-0.007410406	-0.076201774	-0.38238245	5.7060146	7.9665236	Walking_Type
13:42:15.093	-0.9337672	5.784568	6.962551	0.13387418	-0.007410406	-0.076201774	-0.38238245	5.7060146	7.9665236	Walking_Type
13:42:15.120	0.31604427	6.8260775	9.29218	0.017198911	-0.21327199	-0.0138935195	-0.47006637	6.0015364	7.741505	Walking_Type
13:42:15.142	0.31604427	6.8260775	9.29218	0.017198911	-0.21327199	-0.0138935195	-0.47006637	6.0015364	7.741505	Walking_Type
13:42:15.165	0.31604427	6.8260775	9.29218	0.017198911	-0.21327199	-0.0138935195	-0.47006637	6.0015364	7.741505	Walking_Type
13:42:15.186	0.31604427	6.8260775	9.29218	0.017198911	-0.21327199	-0.0138935195	-0.47006637	6.0015364	7.741505	Walking_Type
13:42:15.209	0.31604427	6.8260775	9.29218	0.017198911	-0.21327199	-0.0138935195	-0.47006637	6.0015364	7.741505	Walking_Type
13:42:15.231	0.31604427	6.8260775	9.29218	0.017198911	-0.21327199	-0.0138935195	-0.47006637	6.0015364	7.741505	Walking_Type
13:42:15.254	0.31604427	6.8260775	9.29218	0.017198911	-0.21327199	-0.0138935195	-0.47006637	6.0015364	7.741505	Walking_Type
13:42:15.278	0.31604427	6.8260775	9.29218	0.017198911	-0.21327199	-0.0138935195	-0.47006637	6.0015364	7.741505	Walking_Type
13:42:15.300	0.8834874	4.9393888	6.6225643	0.3165229	-0.35926878	-0.2936698	-0.21081053	5.856099	7.8633323	Walking_Type
13:42:15.321	0.8834874	4.9393888	6.6225643	0.3165229	-0.35926878	-0.2936698	-0.21081053	5.856099	7.8633323	Walking_Type
13:42:15.343	0.8834874	4.9393888	6.6225643	0.3165229	-0.35926878	-0.2936698	-0.21081053	5.856099	7.8633323	Walking_Type
13:42:15.364	0.8834874	4.9393888	6.6225643	0.3165229	-0.35926878	-0.2936698	-0.21081053	5.856099	7.8633323	Walking_Type
13:42:15.385	0.8834874	4.9393888	6.6225643	0.3165229	-0.35926878	-0.2936698	-0.21081053	5.856099	7.8633323	Walking_Type
13:42:15.405	0.8834874	4.9393888	6.6225643	0.3165229	-0.35926878	-0.2936698	-0.21081053	5.856099	7.8633323	Walking_Type
13:42:15.426	0.8834874	4.9393888	6.6225643	0.3165229	-0.35926878	-0.2936698	-0.21081053	5.856099	7.8633323	Walking_Type
13:42:15.447	0.8834874	4.9393888	6.6225643	0.3165229	-0.35926878	-0.2936698	-0.21081053	5.856099	7.8633323	Walking_Type
13:42:15.469	0.75180227	5.276982	4.8220696	0.095389664	-0.38431427	-0.49708793	-0.09136808	5.807211	7.90179	Walking_Type
13:42:15.490	0.75180227	5.276982	4.8220696	0.095389664	-0.38431427	-0.49708793	-0.09136808	5.807211	7.90179	Walking_Type
13:42:15.510	0.75180227	5.276982	4.8220696	0.095389664	-0.38431427	-0.49708793	-0.09136808	5.807211	7.90179	Walking_Type
13:42:15.531	0.75180227	5.276982	4.8220696	0.095389664	-0.38431427	-0.49708793	-0.09136808	5.807211	7.90179	Walking_Type
13:42:15.552	0.75180227	5.276982	4.8220696	0.095389664	-0.38431427	-0.49708793	-0.09136808	5.807211	7.90179	Walking_Type
13:42:15.573	0.75180227	5.276982	4.8220696	0.095389664	-0.38431427	-0.49708793	-0.09136808	5.807211	7.90179	Walking_Type
13:42:15.594	0.75180227	5.276982	4.8220696	0.095389664	-0.38431427	-0.49708793	-0.09136808	5.807211	7.90179	Walking_Type
13:42:15.615	0.75180227	5.276982	4.8220696	0.095389664	-0.38431427	-0.49708793	-0.09136808	5.807211	7.90179	Walking_Type
13:42:15.636	0.75180227	5.276982	4.8220696	0.095389664	-0.38431427	-0.49708793	-0.09136808	5.807211	7.90179	Walking_Type
13:42:15.658	-0.88588166	6.361588	7.860404	-0.059159245	0.0072503597	-0.21914424	-0.36009333	5.571976	8.061869	Walking_Type
13:42:15.679	-0.88588166	6.361588	7.860404	-0.059159245	0.0072503597	-0.21914424	-0.36009333	5.571976	8.061869	Walking_Type
13:42:15.700	-0.88588166	6.361588	7.860404	-0.059159245	0.0072503597	-0.21914424	-0.36009333	5.571976	8.061869	Walking_Type
13:42:15.725	-0.88588166	6.361588	7.860404	-0.059159245	0.0072503597	-0.21914424	-0.36009333	5.571976	8.061869	Walking_Type
13:42:15.748	-0.88588166	6.361588	7.860404	-0.059159245	0.0072503597	-0.21914424	-0.36009333	5.571976	8.061869	Walking_Type
13:42:15.769	-0.88588166	6.361588	7.860404	-0.059159245	0.0072503597	-0.21914424	-0.36009333	5.571976	8.061869	Walking_Type
13:42:15.790	-0.88588166	6.361588	7.860404	-0.059159245	0.0072503597	-0.21914424	-0.36009333	5.571976	8.061869	Walking_Type
13:42:15.811	-0.88588166	6.361588	7.860404	-0.059159245	0.0072503597	-0.21914424	-0.36009333	5.571976	8.061869	Walking_Type
13:42:15.831	-0.9385557	6.7446723	7.74069	0.29514262	0.3230677	0.32391495	-0.48819065	5.8370852	7.8651385	Walking_Type
13:42:15.853	-0.9385557	6.7446723	7.74069	0.29514262	0.3230677	0.32391495	-0.48819065	5.8370852	7.8651385	Walking_Type
13:42:15.874	-0.9385557	6.7446723	7.74069	0.29514262	0.3230677	0.32391495	-0.48819065	5.8370852	7.8651385	Walking_Type
13:42:15.895	-0.9385557	6.7446723	7.74069	0.29514262	0.3230677	0.32391495	-0.48819065	5.8370852	7.8651385	Walking_Type
13:42:15.916	-0.9385557	6.7446723	7.74069	0.29514262	0.3230677	0.32391495	-0.48819065	5.8370852	7.8651385	Walking_Type
13:42:15.948	-0.9385557	6.7446723	7.74069	0.29514262	0.3230677	0.32391495	-0.48819065	5.8370852	7.8651385	Walking_Type
13:42:15.969	-0.9385557	6.7446723	7.74069	0.29514262	0.3230677	0.32391495	-0.48819065	5.8370852	7.8651385	Walking_Type
13:42:15.990	-0.9385557	6.7446723	7.74069	0.29514262	0.3230677	0.32391495	-0.48819065	5.8370852	7.8651385	Walking_Type
13:42:16.013	-1.1923488	5.3296556	6.2083545	0.19557156	0.24060087	0.20601797	-0.45240995	5.954216	7.7790084	Walking_Type
13:42:16.034	-1.1923488	5.3296556	6.2083545	0.19557156	0.24060087	0.20601797	-0.45240995	5.954216	7.7790084	Walking_Type
13:42:16.056	-1.1923488	5.3296556	6.2083545	0.19557156	0.24060087	0.20601797	-0.45240995	5.954216	7.7790084	Walking_Type
13:42:16.079	-1.1923488	5.3296556	6.2083545	0.19557156	0.24060087	0.20601797	-0.45240995	5.954216	7.7790084	Walking_Type
13:42:16.101	-1.1923488	5.3296556	6.2083545	0.19557156	0.24060087	0.20601797	-0.45240995	5.954216	7.7790084	Walking_Type
13:42:16.124	-1.1923488	5.3296556	6.2083545	0.19557156	0.24060087	0.20601797	-0.45240995	5.954216	7.7790084	Walking_Type
13:42:16.146	-1.1923488	5.3296556	6.2083545	0.19557156	0.24060087	0.20601797	-0.45240995	5.954216	7.7790084	Walking_Type
13:42:16.168	-1.1923488	5.3296556	6.2083545	0.19557156	0.24060087	0.20601797	-0.45240995	5.954216	7.7790084	Walking_Type
13:42:16.189	-0.08858817	5.355993	5.583449	0.10760696	-0.21082854	0.06979502	-0.21972543	5.788916	7.9126806	Walking_Type
13:42:16.211	-0.08858817	5.355993	5.583449	0.10760696	-0.21082854	0.06979502	-0.21972543	5.788916	7.9126806	Walking_Type
13:42:16.234	-0.08858817	5.355993	5.583449	0.10760696	-0.21082854	0.06979502	-0.21972543	5.788916	7.9126806	Walking_Type
13:42:16.258	-0.08858817	5.355993	5.583449	0.10760696	-0.21082854	0.06979502	-0.21972543	5.788916	7.9126806	Walking_Type
13:42:16.280	-0.08858817	5.355993	5.583449	0.10760696	-0.21082854	0.06979502	-0.21972543	5.788916	7.9126806	Walking_Type
13:42:16.303	-0.08858817	5.355993	5.583449	0.10760696	-0.21082854	0.06979502	-0.21972543	5.788916	7.9126806	Walking_Type
13:42:16.325	-0.08858817	5.355993	5.583449	0.10760696	-0.21082854	0.06979502	-0.21972543	5.788916	7.9126806	Walking_Type
13:42:16.349	-0.08858817	5.355993	5.583449	0.10760696	-0.21082854	0.06979502	-0.21972543	5.788916	7.9126806	Walking_Type
13:42:16.375	0.6105401	6.0862465	6.8691745	0.10210918	-0.3800382	-0.07498004	0.12959597	5.7788033	7.9220576	Walking_Type
13:42:16.398	0.6105401	6.0862465	6.8691745	0.10210918	-0.3800382	-0.07498004	0.12959597	5.7788033	7.9220576	Walking_Type
13:42:16.420	0.6105401	6.0862465	6.8691745	0.10210918	-0.3800382	-0.07498004	0.12959597	5.7788033	7.9220576	Walking_Type
13:42:16.442	0.6105401	6.0862465	6.8691745	0.10210918	-0.3800382	-0.07498004	0.12959597	5.7788033	7.9220576	Walking_Type
13:42:16.463	0.6105401	6.0862465	6.8691745	0.10210918	-0.3800382	-0.07498004	0.12959597	5.7788033	7.9220576	Walking_Type
13:42:16.484	0.6105401	6.0862465	6.8691745	0.10210918	-0.3800382	-0.07498004	0.12959597	5.7788033	7.9220576	Walking_Type
13:42:16.505	0.6105401	6.0862465	6.8691745	0.10210918	-0.3800382	-0.07498004	0.12959597	5.7788033	7.9220576	Walking_Type
13:42:16.533	0.6105401	6.0862465	6.8691745	0.10210918	-0.3800382	-0.07498004	0.12959597	5.7788033	7.9220576	Walking_Type
13:42:16.554	0.2777359	7.273807	7.613794	0.18457599	-0.17600922	-0.20937039	0.08620105	5.9237823	7.814837	Walking_Type
13:42:16.575	0.2777359	7.273807	7.613794	0.18457599	-0.17600922	-0.20937039	0.08620105	5.9237823	7.814837	Walking_Type
13:42:16.598	0.2777359	7.273807	7.613794	0.18457599	-0.17600922	-0.20937039	0.08620105	5.9237823	7.814837	Walking_Type
13:42:16.620	0.2777359	7.273807	7.613794	0.18457599	-0.17600922	-0.20937039	0.08620105	5.9237823	7.814837	Walking_Type
13:42:16.643	0.2777359	7.273807	7.613794	0.18457599	-0.17600922	-0.20937039	0.08620105	5.9237823	7.814837	Walking_Type
13:42:16.665	0.2777359	7.273807	7.613794	0.18457599	-0.17600922	-0.20937039	0.08620105	5.9237823	7.814837	Walking_Type
13:42:16.687	0.2777359	7.273807	7.613794	0.18457599	-0.17600922	-0.20937039	0.08620105	5.9237823	7.814837	Walking_Type
13:42:16.709	0.2777359	7.273807	7.613794	0.18457599	-0.17600922	-0.20937039	0.08620105	5.9237823	7.814837	Walking_Type
13:42:16.729	0.21787901	5.1716337	8.379962	0.23039089	-0.20349815	-0.44821873	-0.26186538	6.0424385	7.719502	Walking_Type
13:42:16.749	0.21787901	5.1716337	8.379962	0.23039089	-0.20349815	-0.44821873	-0.26186538	6.0424385	7.719502	Walking_Type
13:42:16.769	0.21787901	5.1716337	8.379962	0.23039089	-0.20349815	-0.44821873	-0.26186538	6.0424385	7.719502	Walking_Type
13:42:16.791	0.21787901	5.1716337	8.379962	0.23039089	-0.20349815	-0.44821873	-0.26186538	6.0424385	7.719502	Walking_Type
13:42:16.814	0.21787901	5.1716337	8.379962	0.23039089	-0.20349815	-0.44821873	-0.26186538	6.0424385	7.719502	Walking_Type
13:42:16.835	0.21787901	5.1716337	8.379962	0.23039089	-0.20349815	-0.44821873	-0.26186538	6.0424385	7.719502	Walking_Type
13:42:16.856	0.21787901	5.1716337	8.379962	0.23039089	-0.20349815	-0.44821873	-0.26186538	6.0424385	7.719502	Walking_Type
13:42:16.877	0.21787901	5.1716337	8.379962	0.23039089	-0.20349815	-0.44821873	-0.26186538	6.0424385	7.719502	Walking_Type
13:42:16.898	0.21787901	5.1716337	8.379962	0.23039089	-0.20349815	-0.44821873	-0.26186538	6.0424385	7.719502	Walking_Type
13:42:16.932	-0.08619389	5.569083	6.526793	0.01475545	-0.012297328	-0.17638367	-0.34119186	5.925297	7.8067136	Walking_Type
13:42:16.952	-0.08619389	5.569083	6.526793	0.01475545	-0.012297328	-0.17638367	-0.34119186	5.925297	7.8067136	Walking_Type
13:42:16.974	-0.08619389	5.569083	6.526793	0.01475545	-0.012297328	-0.17638367	-0.34119186	5.925297	7.8067136	Walking_Type
13:42:16.997	-0.08619389	5.569083	6.526793	0.01475545	-0.012297328	-0.17638367	-0.34119186	5.925297	7.8067136	Walking_Type
13:42:17.019	-0.08619389	5.569083	6.526793	0.01475545	-0.012297328	-0.17638367	-0.34119186	5.925297	7.8067136	Walking_Type
13:42:17.043	-0.08619389	5.569083	6.526793	0.01475545	-0.012297328	-0.17638367	-0.34119186	5.925297	7.8067136	Walking_Type
13:42:17.065	-0.08619389	5.569083	6.526793	0.01475545	-0.012297328	-0.17638367	-0.34119186	5.925297	7.8067136	Walking_Type
13:42:17.087	0.07901107	5.995264	7.142122	-0.05854838	-0.13263778	-0.041382454	-0.41361558	5.7504845	7.932917	Walking_Type
13:42:17.109	0.07901107	5.995264	7.142122	-0.05854838	-0.13263778	-0.041382454	-0.41361558	5.7504845	7.932917	Walking_Type
13:42:17.131	0.07901107	5.995264	7.142122	-0.05854838	-0.13263778	-0.041382454	-0.41361558	5.7504845	7.932917	Walking_Type
13:42:17.153	0.07901107	5.995264	7.142122	-0.05854838	-0.13263778	-0.041382454	-0.41361558	5.7504845	7.932917	Walking_Type
13:42:17.174	0.07901107	5.995264	7.142122	-0.05854838	-0.13263778	-0.041382454	-0.41361558	5.7504845	7.932917	Walking_Type
13:42:17.195	0.07901107	5.995264	7.142122	-0.05854838	-0.13263778	-0.041382454	-0.41361558	5.7504845	7.932917	Walking_Type
13:42:17.217	0.07901107	5.995264	7.142122	-0.05854838	-0.13263778	-0.041382454	-0.41361558	5.7504845	7.932917	Walking_Type
13:42:17.238	0.07901107	5.995264	7.142122	-0.05854838	-0.13263778	-0.041382454	-0.41361558	5.7504845	7.932917	Walking_Type
13:42:17.261	-0.5506832	6.926637	8.4781275	0.27376232	0.03718276	0.1388228	-0.26624665	5.9249053	7.8099246	Walking_Type
13:42:17.283	-0.5506832	6.926637	8.4781275	0.27376232	0.03718276	0.1388228	-0.26624665	5.9249053	7.8099246	Walking_Type
13:42:17.305	-0.5506832	6.926637	8.4781275	0.27376232	0.03718276	0.1388228	-0.26624665	5.9249053	7.8099246	Walking_Type
13:42:17.328	-0.5506832	6.926637	8.4781275	0.27376232	0.03718276	0.1388228	-0.26624665	5.9249053	7.8099246	Walking_Type
13:42:17.350	-0.5506832	6.926637	8.4781275	0.27376232	0.03718276	0.1388228	-0.26624665	5.9249053	7.8099246	Walking_Type
13:42:17.374	-0.5506832	6.926637	8.4781275	0.27376232	0.03718276	0.1388228	-0.26624665	5.9249053	7.8099246	Walking_Type
13:42:17.396	-0.5506832	6.926637	8.4781275	0.27376232	0.03718276	0.1388228	-0.26624665	5.9249053	7.8099246	Walking_Type
13:42:17.418	-0.5506832	6.926637	8.4781275	0.27376232	0.03718276	0.1388228	-0.26624665	5.9249053	7.8099246	Walking_Type
13:42:17.439	-0.63208854	5.3272614	6.830866	0.5822493	0.09765842	0.34834957	-0.26624665	5.9249053	7.8099246	Walking_Type
13:42:17.463	-0.63208854	5.3272614	6.830866	0.5822493	0.09765842	0.34834957	-0.08890519	6.2089767	7.5901923	Walking_Type
13:42:17.485	-0.63208854	5.3272614	6.830866	0.5822493	0.09765842	0.34834957	-0.08890519	6.2089767	7.5901923	Walking_Type
13:42:17.507	-0.63208854	5.3272614	6.830866	0.5822493	0.09765842	0.34834957	-0.08890519	6.2089767	7.5901923	Walking_Type
13:42:17.528	-0.63208854	5.3272614	6.830866	0.5822493	0.09765842	0.34834957	-0.08890519	6.2089767	7.5901923	Walking_Type
13:42:17.551	-0.63208854	5.3272614	6.830866	0.5822493	0.09765842	0.34834957	-0.08890519	6.2089767	7.5901923	Walking_Type
13:42:17.573	-0.63208854	5.3272614	6.830866	0.5822493	0.09765842	0.34834957	-0.08890519	6.2089767	7.5901923	Walking_Type
13:42:17.595	-0.63208854	5.3272614	6.830866	0.5822493	0.09765842	0.34834957	-0.08890519	6.2089767	7.5901923	Walking_Type
13:42:17.616	-0.63208854	5.3272614	6.830866	0.5822493	0.09765842	0.34834957	-0.08890519	6.2089767	7.5901923	Walking_Type
13:42:17.637	0.44772938	5.6409116	6.610593	-0.06404617	0.71463233	0.273824	-0.019410804	6.176153	7.6174216	Walking_Type
13:42:17.659	0.44772938	5.6409116	6.610593	-0.06404617	0.71463233	0.273824	-0.019410804	6.176153	7.6174216	Walking_Type
13:42:17.680	0.44772938	5.6409116	6.610593	-0.06404617	0.71463233	0.273824	-0.019410804	6.176153	7.6174216	Walking_Type
13:42:17.701	0.44772938	5.6409116	6.610593	-0.06404617	0.71463233	0.273824	-0.019410804	6.176153	7.6174216	Walking_Type
13:42:17.724	0.44772938	5.6409116	6.610593	-0.06404617	0.71463233	0.273824	-0.019410804	6.176153	7.6174216	Walking_Type
13:42:17.746	0.44772938	5.6409116	6.610593	-0.06404617	0.71463233	0.273824	-0.019410804	6.176153	7.6174216	Walking_Type
13:42:17.768	0.44772938	5.6409116	6.610593	-0.06404617	0.71463233	0.273824	-0.019410804	6.176153	7.6174216	Walking_Type
13:42:17.791	0.44772938	5.6409116	6.610593	-0.06404617	0.71463233	0.273824	-0.019410804	6.176153	7.6174216	Walking_Type
13:42:17.815	-0.9337672	6.280183	7.4533772	0.13998282	0.08299765	-0.015726116	-0.45222166	6.223749	7.565104	Walking_Type
13:42:17.838	-0.9337672	6.280183	7.4533772	0.13998282	0.08299765	-0.015726116	-0.45222166	6.223749	7.565104	Walking_Type
13:42:17.859	-0.9337672	6.280183	7.4533772	0.13998282	0.08299765	-0.015726116	-0.45222166	6.223749	7.565104	Walking_Type
13:42:17.881	-0.9337672	6.280183	7.4533772	0.13998282	0.08299765	-0.015726116	-0.45222166	6.223749	7.565104	Walking_Type
13:42:17.902	-0.9337672	6.280183	7.4533772	0.13998282	0.08299765	-0.015726116	-0.45222166	6.223749	7.565104	Walking_Type
13:42:17.924	-0.9337672	6.280183	7.4533772	0.13998282	0.08299765	-0.015726116	-0.45222166	6.223749	7.565104	Walking_Type
13:42:17.953	-0.9337672	6.280183	7.4533772	0.13998282	0.08299765	-0.015726116	-0.45222166	6.223749	7.565104	Walking_Type
13:42:17.973	-0.9337672	6.280183	7.4533772	0.13998282	0.08299765	-0.015726116	-0.45222166	6.223749	7.565104	Walking_Type
13:42:17.994	-0.18435916	7.190007	6.9553685	-0.16789326	-0.9090475	-0.04199332	-0.19492811	6.529872	7.3138947	Walking_Type
13:42:18.015	-0.18435916	7.190007	6.9553685	-0.16789326	-0.9090475	-0.04199332	-0.19492811	6.529872	7.3138947	Walking_Type
13:42:18.038	-0.18435916	7.190007	6.9553685	-0.16789326	-0.9090475	-0.04199332	-0.19492811	6.529872	7.3138947	Walking_Type
13:42:18.061	-0.18435916	7.190007	6.9553685	-0.16789326	-0.9090475	-0.04199332	-0.19492811	6.529872	7.3138947	Walking_Type
13:42:18.082	-0.18435916	7.190007	6.9553685	-0.16789326	-0.9090475	-0.04199332	-0.19492811	6.529872	7.3138947	Walking_Type
13:42:18.104	-0.18435916	7.190007	6.9553685	-0.16789326	-0.9090475	-0.04199332	-0.19492811	6.529872	7.3138947	Walking_Type
13:42:18.126	-0.18435916	7.190007	6.9553685	-0.16789326	-0.9090475	-0.04199332	-0.19492811	6.529872	7.3138947	Walking_Type
13:42:18.153	-0.18435916	7.190007	6.9553685	-0.16789326	-0.9090475	-0.04199332	-0.19492811	6.529872	7.3138947	Walking_Type
13:42:18.174	0.69194543	5.5906315	9.052753	-0.1336848	-0.29696053	0.0044324384	0.4309186	6.514392	7.3176055	Walking_Type
13:42:18.195	0.69194543	5.5906315	9.052753	-0.1336848	-0.29696053	0.0044324384	0.4309186	6.514392	7.3176055	Walking_Type
13:42:18.217	0.69194543	5.5906315	9.052753	-0.1336848	-0.29696053	0.0044324384	0.4309186	6.514392	7.3176055	Walking_Type
13:42:18.239	0.69194543	5.5906315	9.052753	-0.1336848	-0.29696053	0.0044324384	0.4309186	6.514392	7.3176055	Walking_Type
13:42:18.262	0.69194543	5.5906315	9.052753	-0.1336848	-0.29696053	0.0044324384	0.4309186	6.514392	7.3176055	Walking_Type
13:42:18.283	0.69194543	5.5906315	9.052753	-0.1336848	-0.29696053	0.0044324384	0.4309186	6.514392	7.3176055	Walking_Type
13:42:18.304	0.69194543	5.5906315	9.052753	-0.1336848	-0.29696053	0.0044324384	0.4309186	6.514392	7.3176055	Walking_Type
13:42:18.325	0.69194543	5.5906315	9.052753	-0.1336848	-0.29696053	0.0044324384	0.4309186	6.514392	7.3176055	Walking_Type
13:42:18.346	-0.11013664	5.6576715	6.610593	-0.11413711	0.53198355	-0.07253658	0.22300504	6.4535275	7.3805513	Walking_Type
13:42:18.367	-0.11013664	5.6576715	6.610593	-0.11413711	0.53198355	-0.07253658	0.22300504	6.4535275	7.3805513	Walking_Type
13:42:18.388	-0.11013664	5.6576715	6.610593	-0.11413711	0.53198355	-0.07253658	0.22300504	6.4535275	7.3805513	Walking_Type
13:42:18.412	-0.11013664	5.6576715	6.610593	-0.11413711	0.53198355	-0.07253658	0.22300504	6.4535275	7.3805513	Walking_Type
13:42:18.433	-0.11013664	5.6576715	6.610593	-0.11413711	0.53198355	-0.07253658	0.22300504	6.4535275	7.3805513	Walking_Type
13:42:18.455	-0.11013664	5.6576715	6.610593	-0.11413711	0.53198355	-0.07253658	0.22300504	6.4535275	7.3805513	Walking_Type
13:42:18.478	-0.11013664	5.6576715	6.610593	-0.11413711	0.53198355	-0.07253658	0.22300504	6.4535275	7.3805513	Walking_Type
13:42:18.500	-0.11013664	5.6576715	6.610593	-0.11413711	0.53198355	-0.07253658	0.22300504	6.4535275	7.3805513	Walking_Type
13:42:18.522	-0.25139886	6.2777886	6.246663	-0.23325585	0.32184595	-0.042604186	-0.26709303	6.3636465	7.456742	Walking_Type
13:42:18.545	-0.25139886	6.2777886	6.246663	-0.23325585	0.32184595	-0.042604186	-0.26709303	6.3636465	7.456742	Walking_Type
13:42:18.567	-0.25139886	6.2777886	6.246663	-0.23325585	0.32184595	-0.042604186	-0.26709303	6.3636465	7.456742	Walking_Type
13:42:18.588	-0.25139886	6.2777886	6.246663	-0.23325585	0.32184595	-0.042604186	-0.26709303	6.3636465	7.456742	Walking_Type
13:42:18.610	-0.25139886	6.2777886	6.246663	-0.23325585	0.32184595	-0.042604186	-0.26709303	6.3636465	7.456742	Walking_Type
13:42:18.631	-0.25139886	6.2777886	6.246663	-0.23325585	0.32184595	-0.042604186	-0.26709303	6.3636465	7.456742	Walking_Type
13:42:18.652	-0.25139886	6.2777886	6.246663	-0.23325585	0.32184595	-0.042604186	-0.26709303	6.3636465	7.456742	Walking_Type
13:42:18.674	-0.25139886	6.2777886	6.246663	-0.23325585	0.32184595	-0.042604186	-0.26709303	6.3636465	7.456742	Walking_Type
13:42:18.697	-0.25139886	6.2777886	6.246663	-0.23325585	0.32184595	-0.042604186	-0.26709303	6.3636465	7.456742	Walking_Type
13:42:18.723	-0.102953814	6.814106	9.289786	-0.15811941	-0.34399715	-0.20692694	-0.31379202	6.266454	7.5368047	Walking_Type
13:42:18.746	-0.102953814	6.814106	9.289786	-0.15811941	-0.34399715	-0.20692694	-0.31379202	6.266454	7.5368047	Walking_Type
13:42:18.769	-0.102953814	6.814106	9.289786	-0.15811941	-0.34399715	-0.20692694	-0.31379202	6.266454	7.5368047	Walking_Type
13:42:18.792	-0.102953814	6.814106	9.289786	-0.15811941	-0.34399715	-0.20692694	-0.31379202	6.266454	7.5368047	Walking_Type
13:42:18.814	-0.102953814	6.814106	9.289786	-0.15811941	-0.34399715	-0.20692694	-0.31379202	6.266454	7.5368047	Walking_Type
13:42:18.837	-0.102953814	6.814106	9.289786	-0.15811941	-0.34399715	-0.20692694	-0.31379202	6.266454	7.5368047	Walking_Type
13:42:18.859	-0.102953814	6.814106	9.289786	-0.15811941	-0.34399715	-0.20692694	-0.31379202	6.266454	7.5368047	Walking_Type
13:42:18.883	-0.9984126	4.9872746	9.510059	0.11371562	0.47272968	0.07529281	-0.4200622	6.167361	7.612982	Walking_Type
13:42:18.906	-0.9984126	4.9872746	9.510059	0.11371562	0.47272968	0.07529281	-0.4200622	6.167361	7.612982	Walking_Type
13:42:18.928	-0.9984126	4.9872746	9.510059	0.11371562	0.47272968	0.07529281	-0.4200622	6.167361	7.612982	Walking_Type
13:42:18.951	-0.9984126	4.9872746	9.510059	0.11371562	0.47272968	0.07529281	-0.4200622	6.167361	7.612982	Walking_Type
13:42:18.974	-0.9984126	4.9872746	9.510059	0.11371562	0.47272968	0.07529281	-0.4200622	6.167361	7.612982	Walking_Type
13:42:18.997	-0.9984126	4.9872746	9.510059	0.11371562	0.47272968	0.07529281	-0.4200622	6.167361	7.612982	Walking_Type
13:42:19.019	-0.9984126	4.9872746	9.510059	0.11371562	0.47272968	0.07529281	-0.4200622	6.167361	7.612982	Walking_Type
13:42:19.043	-0.9984126	4.9872746	9.510059	0.11371562	0.47272968	0.07529281	-0.4200622	6.167361	7.612982	Walking_Type
13:42:19.065	-0.2083019	4.989669	7.223527	-0.07259828	-0.24259353	0.18830287	-0.55480856	5.901945	7.8121433	Walking_Type
13:42:19.087	-0.2083019	4.989669	7.223527	-0.07259828	-0.24259353	0.18830287	-0.55480856	5.901945	7.8121433	Walking_Type
13:42:19.110	-0.2083019	4.989669	7.223527	-0.07259828	-0.24259353	0.18830287	-0.55480856	5.901945	7.8121433	Walking_Type
13:42:19.132	-0.2083019	4.989669	7.223527	-0.07259828	-0.24259353	0.18830287	-0.55480856	5.901945	7.8121433	Walking_Type
13:42:19.153	-0.2083019	4.989669	7.223527	-0.07259828	-0.24259353	0.18830287	-0.55480856	5.901945	7.8121433	Walking_Type
13:42:19.184	-0.2083019	4.989669	7.223527	-0.07259828	-0.24259353	0.18830287	-0.55480856	5.901945	7.8121433	Walking_Type
13:42:19.205	-0.2083019	4.989669	7.223527	-0.07259828	-0.24259353	0.18830287	-0.55480856	5.901945	7.8121433	Walking_Type
13:42:19.226	-0.2083019	4.989669	7.223527	-0.07259828	-0.24259353	0.18830287	-0.55480856	5.901945	7.8121433	Walking_Type
13:42:19.247	-0.89067024	5.9880815	6.25624	0.16563916	0.11903869	0.06857329	-0.4500184	5.837326	7.867241	Walking_Type
13:42:19.271	-0.89067024	5.9880815	6.25624	0.16563916	0.11903869	0.06857329	-0.4500184	5.837326	7.867241	Walking_Type
13:42:19.293	-0.89067024	5.9880815	6.25624	0.16563916	0.11903869	0.06857329	-0.4500184	5.837326	7.867241	Walking_Type
13:42:19.316	-0.89067024	5.9880815	6.25624	0.16563916	0.11903869	0.06857329	-0.4500184	5.837326	7.867241	Walking_Type
13:42:19.338	-0.89067024	5.9880815	6.25624	0.16563916	0.11903869	0.06857329	-0.4500184	5.837326	7.867241	Walking_Type
13:42:19.360	-0.89067024	5.9880815	6.25624	0.16563916	0.11903869	0.06857329	-0.4500184	5.837326	7.867241	Walking_Type
13:42:19.382	-0.89067024	5.9880815	6.25624	0.16563916	0.11903869	0.06857329	-0.4500184	5.837326	7.867241	Walking_Type
13:42:19.403	-0.89067024	5.9880815	6.25624	0.16563916	0.11903869	0.06857329	-0.4500184	5.837326	7.867241	Walking_Type
13:42:19.424	-0.15083931	7.266624	8.973742	0.029416217	-0.06544261	0.014206283	-0.5501826	6.244182	7.54174	Walking_Type
13:42:19.449	-0.15083931	7.266624	8.973742	0.029416217	-0.06544261	0.014206283	-0.5501826	6.244182	7.54174	Walking_Type
13:42:19.472	-0.15083931	7.266624	8.973742	0.029416217	-0.06544261	0.014206283	-0.5501826	6.244182	7.54174	Walking_Type
13:42:19.496	-0.15083931	7.266624	8.973742	0.029416217	-0.06544261	0.014206283	-0.5501826	6.244182	7.54174	Walking_Type
13:42:19.518	-0.15083931	7.266624	8.973742	0.029416217	-0.06544261	0.014206283	-0.5501826	6.244182	7.54174	Walking_Type
13:42:19.543	-0.15083931	7.266624	8.973742	0.029416217	-0.06544261	0.014206283	-0.5501826	6.244182	7.54174	Walking_Type
13:42:19.564	-0.15083931	7.266624	8.973742	0.029416217	-0.06544261	0.014206283	-0.5501826	6.244182	7.54174	Walking_Type
13:42:19.585	-0.15083931	7.266624	8.973742	0.029416217	-0.06544261	0.014206283	-0.5501826	6.244182	7.54174	Walking_Type
13:42:19.631	0.65363705	5.262616	5.906676	0.23649953	-0.3501058	-0.22647463	-0.41386262	6.228317	7.5635376	Walking_Type
13:42:19.653	0.65363705	5.262616	5.906676	0.23649953	-0.3501058	-0.22647463	-0.41386262	6.228317	7.5635376	Walking_Type
13:42:19.676	0.65363705	5.262616	5.906676	0.23649953	-0.3501058	-0.22647463	-0.41386262	6.228317	7.5635376	Walking_Type
13:42:19.699	0.65363705	5.262616	5.906676	0.23649953	-0.3501058	-0.22647463	-0.41386262	6.228317	7.5635376	Walking_Type
13:42:19.720	0.65363705	5.262616	5.906676	0.23649953	-0.3501058	-0.22647463	-0.41386262	6.228317	7.5635376	Walking_Type
13:42:19.742	0.65363705	5.262616	5.906676	0.23649953	-0.3501058	-0.22647463	-0.41386262	6.228317	7.5635376	Walking_Type
13:42:19.763	0.65363705	5.262616	5.906676	0.23649953	-0.3501058	-0.22647463	-0.41386262	6.228317	7.5635376	Walking_Type
13:42:19.784	0.20111908	5.253039	6.220326	-0.20087998	-0.42035532	-0.07803437	-0.45744583	5.961093	7.7734456	Walking_Type
13:42:19.805	0.20111908	5.253039	6.220326	-0.20087998	-0.42035532	-0.07803437	-0.45744583	5.961093	7.7734456	Walking_Type
13:42:19.827	0.20111908	5.253039	6.220326	-0.20087998	-0.42035532	-0.07803437	-0.45744583	5.961093	7.7734456	Walking_Type
13:42:19.849	0.20111908	5.253039	6.220326	-0.20087998	-0.42035532	-0.07803437	-0.45744583	5.961093	7.7734456	Walking_Type
13:42:19.872	0.20111908	5.253039	6.220326	-0.20087998	-0.42035532	-0.07803437	-0.45744583	5.961093	7.7734456	Walking_Type
13:42:19.894	0.20111908	5.253039	6.220326	-0.20087998	-0.42035532	-0.07803437	-0.45744583	5.961093	7.7734456	Walking_Type
13:42:19.918	0.20111908	5.253039	6.220326	-0.20087998	-0.42035532	-0.07803437	-0.45744583	5.961093	7.7734456	Walking_Type
13:42:19.940	0.20111908	5.253039	6.220326	-0.20087998	-0.42035532	-0.07803437	-0.45744583	5.961093	7.7734456	Walking_Type
13:42:19.967	0.43575802	6.280183	7.6305537	-0.1617846	-0.4044728	0.052079927	-0.027101358	5.7166877	7.9680057	Walking_Type
13:42:19.988	0.43575802	6.280183	7.6305537	-0.1617846	-0.4044728	0.052079927	-0.027101358	5.7166877	7.9680057	Walking_Type
13:42:20.011	0.43575802	6.280183	7.6305537	-0.1617846	-0.4044728	0.052079927	-0.027101358	5.7166877	7.9680057	Walking_Type
13:42:20.033	0.43575802	6.280183	7.6305537	-0.1617846	-0.4044728	0.052079927	-0.027101358	5.7166877	7.9680057	Walking_Type
13:42:20.055	0.43575802	6.280183	7.6305537	-0.1617846	-0.4044728	0.052079927	-0.027101358	5.7166877	7.9680057	Walking_Type
13:42:20.078	0.43575802	6.280183	7.6305537	-0.1617846	-0.4044728	0.052079927	-0.027101358	5.7166877	7.9680057	Walking_Type
13:42:20.100	0.43575802	6.280183	7.6305537	-0.1617846	-0.4044728	0.052079927	-0.027101358	5.7166877	7.9680057	Walking_Type
13:42:20.129	0.43575802	6.280183	7.6305537	-0.1617846	-0.4044728	0.052079927	-0.027101358	5.7166877	7.9680057	Walking_Type
13:42:20.152	-0.3615355	6.8619914	8.066312	0.5474299	0.30168742	0.13515761	0.2356568	5.8113394	7.8957663	Walking_Type
13:42:20.174	-0.3615355	6.8619914	8.066312	0.5474299	0.30168742	0.13515761	0.2356568	5.8113394	7.8957663	Walking_Type
13:42:20.197	-0.3615355	6.8619914	8.066312	0.5474299	0.30168742	0.13515761	0.2356568	5.8113394	7.8957663	Walking_Type
13:42:20.220	-0.3615355	6.8619914	8.066312	0.5474299	0.30168742	0.13515761	0.2356568	5.8113394	7.8957663	Walking_Type
13:42:20.241	-0.3615355	6.8619914	8.066312	0.5474299	0.30168742	0.13515761	0.2356568	5.8113394	7.8957663	Walking_Type
13:42:20.262	-0.3615355	6.8619914	8.066312	0.5474299	0.30168742	0.13515761	0.2356568	5.8113394	7.8957663	Walking_Type
13:42:20.285	-0.3615355	6.8619914	8.066312	0.5474299	0.30168742	0.13515761	0.2356568	5.8113394	7.8957663	Walking_Type
13:42:20.308	-0.3615355	6.8619914	8.066312	0.5474299	0.30168742	0.13515761	0.2356568	5.8113394	7.8957663	Walking_Type
13:42:20.331	-0.9912298	4.972909	7.4821086	-0.33160514	1.0273952	0.28420871	-0.25988215	6.116598	7.660939	Walking_Type
13:42:20.353	-0.9912298	4.972909	7.4821086	-0.33160514	1.0273952	0.28420871	-0.25988215	6.116598	7.660939	Walking_Type
13:42:20.376	-0.9912298	4.972909	7.4821086	-0.33160514	1.0273952	0.28420871	-0.25988215	6.116598	7.660939	Walking_Type
13:42:20.398	-0.9912298	4.972909	7.4821086	-0.33160514	1.0273952	0.28420871	-0.25988215	6.116598	7.660939	Walking_Type
13:42:20.422	-0.9912298	4.972909	7.4821086	-0.33160514	1.0273952	0.28420871	-0.25988215	6.116598	7.660939	Walking_Type
13:42:20.443	-0.9912298	4.972909	7.4821086	-0.33160514	1.0273952	0.28420871	-0.25988215	6.116598	7.660939	Walking_Type
13:42:20.466	-0.9912298	4.972909	7.4821086	-0.33160514	1.0273952	0.28420871	-0.25988215	6.116598	7.660939	Walking_Type
13:42:20.487	-0.9912298	4.972909	7.4821086	-0.33160514	1.0273952	0.28420871	-0.25988215	6.116598	7.660939	Walking_Type
13:42:20.509	-0.4836435	5.1716337	6.3376455	-0.14529124	0.018245934	0.1369902	-0.5606625	5.7418375	7.9301543	Walking_Type
13:42:20.532	-0.4836435	5.1716337	6.3376455	-0.14529124	0.018245934	0.1369902	-0.5606625	5.7418375	7.9301543	Walking_Type
13:42:20.553	-0.4836435	5.1716337	6.3376455	-0.14529124	0.018245934	0.1369902	-0.5606625	5.7418375	7.9301543	Walking_Type
13:42:20.575	-0.4836435	5.1716337	6.3376455	-0.14529124	0.018245934	0.1369902	-0.5606625	5.7418375	7.9301543	Walking_Type
13:42:20.598	-0.4836435	5.1716337	6.3376455	-0.14529124	0.018245934	0.1369902	-0.5606625	5.7418375	7.9301543	Walking_Type
13:42:20.632	-0.4836435	5.1716337	6.3376455	-0.14529124	0.018245934	0.1369902	-0.5606625	5.7418375	7.9301543	Walking_Type
13:42:20.655	-0.4836435	5.1716337	6.3376455	-0.14529124	0.018245934	0.1369902	-0.5606625	5.7418375	7.9301543	Walking_Type
13:42:20.678	-0.4836435	5.1716337	6.3376455	-0.14529124	0.018245934	0.1369902	-0.5606625	5.7418375	7.9301543	Walking_Type
13:42:20.702	-0.8978531	6.1652575	8.157294	-0.09397856	0.015802473	-0.0792561	-0.53777575	5.5395203	8.074333	Walking_Type
13:42:20.724	-0.8978531	6.1652575	8.157294	-0.09397856	0.015802473	-0.0792561	-0.53777575	5.5395203	8.074333	Walking_Type
13:42:20.747	-0.8978531	6.1652575	8.157294	-0.09397856	0.015802473	-0.0792561	-0.53777575	5.5395203	8.074333	Walking_Type
13:42:20.770	-0.8978531	6.1652575	8.157294	-0.09397856	0.015802473	-0.0792561	-0.53777575	5.5395203	8.074333	Walking_Type
13:42:20.793	-0.8978531	6.1652575	8.157294	-0.09397856	0.015802473	-0.0792561	-0.53777575	5.5395203	8.074333	Walking_Type
13:42:20.816	-0.8978531	6.1652575	8.157294	-0.09397856	0.015802473	-0.0792561	-0.53777575	5.5395203	8.074333	Walking_Type
13:42:20.838	-0.8978531	6.1652575	8.157294	-0.09397856	0.015802473	-0.0792561	-0.53777575	5.5395203	8.074333	Walking_Type
13:42:20.861	-0.31843856	7.142122	9.325701	-0.11535885	-0.38248166	-0.14461869	-0.34789205	5.7819242	7.913197	Walking_Type
13:42:20.884	-0.31843856	7.142122	9.325701	-0.11535885	-0.38248166	-0.14461869	-0.34789205	5.7819242	7.913197	Walking_Type
13:42:20.907	-0.31843856	7.142122	9.325701	-0.11535885	-0.38248166	-0.14461869	-0.34789205	5.7819242	7.913197	Walking_Type
13:42:20.930	-0.31843856	7.142122	9.325701	-0.11535885	-0.38248166	-0.14461869	-0.34789205	5.7819242	7.913197	Walking_Type
13:42:20.953	-0.31843856	7.142122	9.325701	-0.11535885	-0.38248166	-0.14461869	-0.34789205	5.7819242	7.913197	Walking_Type
13:42:20.975	-0.31843856	7.142122	9.325701	-0.11535885	-0.38248166	-0.14461869	-0.34789205	5.7819242	7.913197	Walking_Type
13:42:20.999	-0.31843856	7.142122	9.325701	-0.11535885	-0.38248166	-0.14461869	-0.34789205	5.7819242	7.913197	Walking_Type
13:42:21.021	-0.31843856	7.142122	9.325701	-0.11535885	-0.38248166	-0.14461869	-0.34789205	5.7819242	7.913197	Walking_Type
13:42:21.043	1.9872481	4.6472874	7.563514	0.0031490105	-0.299404	-0.49281186	-0.038656186	5.830751	7.88487	Walking_Type
13:42:21.067	1.9872481	4.6472874	7.563514	0.0031490105	-0.299404	-0.49281186	-0.038656186	5.830751	7.88487	Walking_Type
13:42:21.090	1.9872481	4.6472874	7.563514	0.0031490105	-0.299404	-0.49281186	-0.038656186	5.830751	7.88487	Walking_Type
13:42:21.114	1.9872481	4.6472874	7.563514	0.0031490105	-0.299404	-0.49281186	-0.038656186	5.830751	7.88487	Walking_Type
13:42:21.138	1.9872481	4.6472874	7.563514	0.0031490105	-0.299404	-0.49281186	-0.038656186	5.830751	7.88487	Walking_Type
13:42:21.160	1.9872481	4.6472874	7.563514	0.0031490105	-0.299404	-0.49281186	-0.038656186	5.830751	7.88487	Walking_Type
13:42:21.182	1.9872481	4.6472874	7.563514	0.0031490105	-0.299404	-0.49281186	-0.038656186	5.830751	7.88487	Walking_Type
13:42:21.203	1.9872481	4.6472874	7.563514	0.0031490105	-0.299404	-0.49281186	-0.038656186	5.830751	7.88487	Walking_Type
13:42:21.226	-0.12450229	5.027977	6.318491	-0.002348777	-0.09415328	-0.23869193	-0.26194844	5.6804624	7.989624	Walking_Type
13:42:21.249	-0.12450229	5.027977	6.318491	-0.002348777	-0.09415328	-0.23869193	-0.26194844	5.6804624	7.989624	Walking_Type
13:42:21.272	-0.12450229	5.027977	6.318491	-0.002348777	-0.09415328	-0.23869193	-0.26194844	5.6804624	7.989624	Walking_Type
13:42:21.293	-0.12450229	5.027977	6.318491	-0.002348777	-0.09415328	-0.23869193	-0.26194844	5.6804624	7.989624	Walking_Type
13:42:21.313	-0.12450229	5.027977	6.318491	-0.002348777	-0.09415328	-0.23869193	-0.26194844	5.6804624	7.989624	Walking_Type
13:42:21.334	-0.12450229	5.027977	6.318491	-0.002348777	-0.09415328	-0.23869193	-0.26194844	5.6804624	7.989624	Walking_Type
13:42:21.355	-0.12450229	5.027977	6.318491	-0.002348777	-0.09415328	-0.23869193	-0.26194844	5.6804624	7.989624	Walking_Type
13:42:21.376	-0.12450229	5.027977	6.318491	-0.002348777	-0.09415328	-0.23869193	-0.26194844	5.6804624	7.989624	Walking_Type
13:42:21.398	-0.12450229	5.027977	6.318491	-0.002348777	-0.09415328	-0.23869193	-0.26194844	5.6804624	7.989624	Walking_Type
13:42:21.421	-0.2561874	6.718335	7.7837873	0.0123119885	0.20211639	0.04536041	-0.37433755	5.6881666	7.9796586	Walking_Type
13:42:21.444	-0.2561874	6.718335	7.7837873	0.0123119885	0.20211639	0.04536041	-0.37433755	5.6881666	7.9796586	Walking_Type
13:42:21.467	-0.2561874	6.718335	7.7837873	0.0123119885	0.20211639	0.04536041	-0.37433755	5.6881666	7.9796586	Walking_Type
13:42:21.490	-0.2561874	6.718335	7.7837873	0.0123119885	0.20211639	0.04536041	-0.37433755	5.6881666	7.9796586	Walking_Type
13:42:21.513	-0.2561874	6.718335	7.7837873	0.0123119885	0.20211639	0.04536041	-0.37433755	5.6881666	7.9796586	Walking_Type
13:42:21.536	-0.2561874	6.718335	7.7837873	0.0123119885	0.20211639	0.04536041	-0.37433755	5.6881666	7.9796586	Walking_Type
13:42:21.559	-0.2561874	6.718335	7.7837873	0.0123119885	0.20211639	0.04536041	-0.37433755	5.6881666	7.9796586	Walking_Type
13:42:21.579	-1.2569942	7.5754857	8.456578	0.102720045	0.16179927	0.22190046	-0.730478	6.127333	7.6218433	Walking_Type
13:42:21.601	-1.2569942	7.5754857	8.456578	0.102720045	0.16179927	0.22190046	-0.730478	6.127333	7.6218433	Walking_Type
13:42:21.634	-1.2569942	7.5754857	8.456578	0.102720045	0.16179927	0.22190046	-0.730478	6.127333	7.6218433	Walking_Type
13:42:21.655	-1.2569942	7.5754857	8.456578	0.102720045	0.16179927	0.22190046	-0.730478	6.127333	7.6218433	Walking_Type
13:42:21.676	-1.2569942	7.5754857	8.456578	0.102720045	0.16179927	0.22190046	-0.730478	6.127333	7.6218433	Walking_Type
13:42:21.699	-1.2569942	7.5754857	8.456578	0.102720045	0.16179927	0.22190046	-0.730478	6.127333	7.6218433	Walking_Type
13:42:21.721	-1.2569942	7.5754857	8.456578	0.102720045	0.16179927	0.22190046	-0.730478	6.127333	7.6218433	Walking_Type
13:42:21.744	-1.2569942	7.5754857	8.456578	0.102720045	0.16179927	0.22190046	-0.730478	6.127333	7.6218433	Walking_Type
13:42:21.767	-1.6161355	5.4661293	5.8947043	-0.24364054	0.30046567	0.30436727	-0.69056106	6.2153063	7.554034	Walking_Type
13:42:21.790	-1.6161355	5.4661293	5.8947043	-0.24364054	0.30046567	0.30436727	-0.69056106	6.2153063	7.554034	Walking_Type
13:42:21.812	-1.6161355	5.4661293	5.8947043	-0.24364054	0.30046567	0.30436727	-0.69056106	6.2153063	7.554034	Walking_Type
13:42:21.837	-1.6161355	5.4661293	5.8947043	-0.24364054	0.30046567	0.30436727	-0.69056106	6.2153063	7.554034	Walking_Type
13:42:21.859	-1.6161355	5.4661293	5.8947043	-0.24364054	0.30046567	0.30436727	-0.69056106	6.2153063	7.554034	Walking_Type
13:42:21.881	-1.6161355	5.4661293	5.8947043	-0.24364054	0.30046567	0.30436727	-0.69056106	6.2153063	7.554034	Walking_Type
13:42:21.904	-1.6161355	5.4661293	5.8947043	-0.24364054	0.30046567	0.30436727	-0.69056106	6.2153063	7.554034	Walking_Type
13:42:21.927	-1.6161355	5.4661293	5.8947043	-0.24364054	0.30046567	0.30436727	-0.69056106	6.2153063	7.554034	Walking_Type
13:42:21.948	-1.4150164	5.7462597	6.4573593	-0.16667153	-0.13752471	0.03131051	-0.76594514	5.977381	7.7365746	Walking_Type
13:42:21.971	-1.4150164	5.7462597	6.4573593	-0.16667153	-0.13752471	0.03131051	-0.76594514	5.977381	7.7365746	Walking_Type
13:42:21.994	-1.4150164	5.7462597	6.4573593	-0.16667153	-0.13752471	0.03131051	-0.76594514	5.977381	7.7365746	Walking_Type
13:42:22.017	-1.4150164	5.7462597	6.4573593	-0.16667153	-0.13752471	0.03131051	-0.76594514	5.977381	7.7365746	Walking_Type
13:42:22.040	-1.4150164	5.7462597	6.4573593	-0.16667153	-0.13752471	0.03131051	-0.76594514	5.977381	7.7365746	Walking_Type
13:42:22.062	-1.4150164	5.7462597	6.4573593	-0.16667153	-0.13752471	0.03131051	-0.76594514	5.977381	7.7365746	Walking_Type
13:42:22.085	-1.4150164	5.7462597	6.4573593	-0.16667153	-0.13752471	0.03131051	-0.76594514	5.977381	7.7365746	Walking_Type
13:42:22.107	-1.4150164	5.7462597	6.4573593	-0.16667153	-0.13752471	0.03131051	-0.76594514	5.977381	7.7365746	Walking_Type
13:42:22.129	-0.7039168	7.0080423	7.520417	0.12715465	-0.5144286	0.04780387	-0.7247596	6.0813904	7.659098	Walking_Type
13:42:22.152	-0.7039168	7.0080423	7.520417	0.12715465	-0.5144286	0.04780387	-0.7247596	6.0813904	7.659098	Walking_Type
13:42:22.175	-0.7039168	7.0080423	7.520417	0.12715465	-0.5144286	0.04780387	-0.7247596	6.0813904	7.659098	Walking_Type
13:42:22.198	-0.7039168	7.0080423	7.520417	0.12715465	-0.5144286	0.04780387	-0.7247596	6.0813904	7.659098	Walking_Type
13:42:22.221	-0.7039168	7.0080423	7.520417	0.12715465	-0.5144286	0.04780387	-0.7247596	6.0813904	7.659098	Walking_Type
13:42:22.248	-0.7039168	7.0080423	7.520417	0.12715465	-0.5144286	0.04780387	-0.7247596	6.0813904	7.659098	Walking_Type
13:42:22.271	-0.7039168	7.0080423	7.520417	0.12715465	-0.5144286	0.04780387	-0.7247596	6.0813904	7.659098	Walking_Type
13:42:22.293	-0.7039168	7.0080423	7.520417	0.12715465	-0.5144286	0.04780387	-0.7247596	6.0813904	7.659098	Walking_Type
13:42:22.315	0.40463245	6.2682114	7.5276	0.20412368	-0.49060482	-0.09391686	0.020717502	6.49211	7.3499947	Walking_Type
13:42:22.339	0.40463245	6.2682114	7.5276	0.20412368	-0.49060482	-0.09391686	0.020717502	6.49211	7.3499947	Walking_Type
13:42:22.365	0.40463245	6.2682114	7.5276	0.20412368	-0.49060482	-0.09391686	0.020717502	6.49211	7.3499947	Walking_Type
13:42:22.389	0.40463245	6.2682114	7.5276	0.20412368	-0.49060482	-0.09391686	0.020717502	6.49211	7.3499947	Walking_Type
13:42:22.411	0.40463245	6.2682114	7.5276	0.20412368	-0.49060482	-0.09391686	0.020717502	6.49211	7.3499947	Walking_Type
13:42:22.433	0.40463245	6.2682114	7.5276	0.20412368	-0.49060482	-0.09391686	0.020717502	6.49211	7.3499947	Walking_Type
13:42:22.456	0.40463245	6.2682114	7.5276	0.20412368	-0.49060482	-0.09391686	0.020717502	6.49211	7.3499947	Walking_Type
13:42:22.479	0.40463245	6.2682114	7.5276	0.20412368	-0.49060482	-0.09391686	0.020717502	6.49211	7.3499947	Walking_Type
13:42:22.501	0.52674043	5.5379577	7.439012	-0.09031337	-0.075827315	-0.051767167	0.26013052	6.5172105	7.323155	Walking_Type
13:42:22.523	0.52674043	5.5379577	7.439012	-0.09031337	-0.075827315	-0.051767167	0.26013052	6.5172105	7.323155	Walking_Type
13:42:22.546	0.52674043	5.5379577	7.439012	-0.09031337	-0.075827315	-0.051767167	0.26013052	6.5172105	7.323155	Walking_Type
13:42:22.568	0.52674043	5.5379577	7.439012	-0.09031337	-0.075827315	-0.051767167	0.26013052	6.5172105	7.323155	Walking_Type
13:42:22.590	0.52674043	5.5379577	7.439012	-0.09031337	-0.075827315	-0.051767167	0.26013052	6.5172105	7.323155	Walking_Type
13:42:22.611	0.52674043	5.5379577	7.439012	-0.09031337	-0.075827315	-0.051767167	0.26013052	6.5172105	7.323155	Walking_Type
13:42:22.632	0.52674043	5.5379577	7.439012	-0.09031337	-0.075827315	-0.051767167	0.26013052	6.5172105	7.323155	Walking_Type
13:42:22.654	0.52674043	5.5379577	7.439012	-0.09031337	-0.075827315	-0.051767167	0.26013052	6.5172105	7.323155	Walking_Type
13:42:22.677	0.5865973	5.6768255	7.47732	-0.4415609	0.2528182	0.04658214	0.32414493	6.5336313	7.3059516	Walking_Type
13:42:22.705	0.5865973	5.6768255	7.47732	-0.4415609	0.2528182	0.04658214	0.32414493	6.5336313	7.3059516	Walking_Type
13:42:22.726	0.5865973	5.6768255	7.47732	-0.4415609	0.2528182	0.04658214	0.32414493	6.5336313	7.3059516	Walking_Type
13:42:22.748	0.5865973	5.6768255	7.47732	-0.4415609	0.2528182	0.04658214	0.32414493	6.5336313	7.3059516	Walking_Type
13:42:22.770	0.5865973	5.6768255	7.47732	-0.4415609	0.2528182	0.04658214	0.32414493	6.5336313	7.3059516	Walking_Type
13:42:22.792	0.5865973	5.6768255	7.47732	-0.4415609	0.2528182	0.04658214	0.32414493	6.5336313	7.3059516	Walking_Type
13:42:22.815	0.5865973	5.6768255	7.47732	-0.4415609	0.2528182	0.04658214	0.32414493	6.5336313	7.3059516	Walking_Type
13:42:22.839	0.5865973	5.6768255	7.47732	-0.4415609	0.2528182	0.04658214	0.32414493	6.5336313	7.3059516	Walking_Type
13:42:22.861	-0.076616794	7.412675	7.0008597	-0.03900069	0.6504915	0.069184154	-0.037732057	6.323176	7.4957523	Walking_Type
13:42:22.884	-0.076616794	7.412675	7.0008597	-0.03900069	0.6504915	0.069184154	-0.037732057	6.323176	7.4957523	Walking_Type
13:42:22.905	-0.076616794	7.412675	7.0008597	-0.03900069	0.6504915	0.069184154	-0.037732057	6.323176	7.4957523	Walking_Type
13:42:22.928	-0.076616794	7.412675	7.0008597	-0.03900069	0.6504915	0.069184154	-0.037732057	6.323176	7.4957523	Walking_Type
13:42:22.949	-0.076616794	7.412675	7.0008597	-0.03900069	0.6504915	0.069184154	-0.037732057	6.323176	7.4957523	Walking_Type
13:42:22.969	-0.076616794	7.412675	7.0008597	-0.03900069	0.6504915	0.069184154	-0.037732057	6.323176	7.4957523	Walking_Type
13:42:22.990	-0.076616794	7.412675	7.0008597	-0.03900069	0.6504915	0.069184154	-0.037732057	6.323176	7.4957523	Walking_Type
13:42:23.011	-0.076616794	7.412675	7.0008597	-0.03900069	0.6504915	0.069184154	-0.037732057	6.323176	7.4957523	Walking_Type
13:42:23.032	-0.16281068	6.261029	8.959376	0.011701124	-0.1937243	-0.06642793	-0.43487424	6.455062	7.3697624	Walking_Type
13:42:23.053	-0.16281068	6.261029	8.959376	0.011701124	-0.1937243	-0.06642793	-0.43487424	6.455062	7.3697624	Walking_Type
13:42:23.075	-0.16281068	6.261029	8.959376	0.011701124	-0.1937243	-0.06642793	-0.43487424	6.455062	7.3697624	Walking_Type
13:42:23.097	-0.16281068	6.261029	8.959376	0.011701124	-0.1937243	-0.06642793	-0.43487424	6.455062	7.3697624	Walking_Type
13:42:23.118	-0.16281068	6.261029	8.959376	0.011701124	-0.1937243	-0.06642793	-0.43487424	6.455062	7.3697624	Walking_Type
13:42:23.141	-0.16281068	6.261029	8.959376	0.011701124	-0.1937243	-0.06642793	-0.43487424	6.455062	7.3697624	Walking_Type
13:42:23.163	-0.16281068	6.261029	8.959376	0.011701124	-0.1937243	-0.06642793	-0.43487424	6.455062	7.3697624	Walking_Type
13:42:23.185	-0.16281068	6.261029	8.959376	0.011701124	-0.1937243	-0.06642793	-0.43487424	6.455062	7.3697624	Walking_Type
13:42:23.206	-0.21548474	5.2578273	7.7861814	-0.31755525	0.032295834	0.092397034	-0.41589117	6.2695894	7.529251	Walking_Type
13:42:23.227	-0.21548474	5.2578273	7.7861814	-0.31755525	0.032295834	0.092397034	-0.41589117	6.2695894	7.529251	Walking_Type
13:42:23.249	-0.21548474	5.2578273	7.7861814	-0.31755525	0.032295834	0.092397034	-0.41589117	6.2695894	7.529251	Walking_Type
13:42:23.270	-0.21548474	5.2578273	7.7861814	-0.31755525	0.032295834	0.092397034	-0.41589117	6.2695894	7.529251	Walking_Type
13:42:23.292	-0.21548474	5.2578273	7.7861814	-0.31755525	0.032295834	0.092397034	-0.41589117	6.2695894	7.529251	Walking_Type
13:42:23.314	-0.21548474	5.2578273	7.7861814	-0.31755525	0.032295834	0.092397034	-0.41589117	6.2695894	7.529251	Walking_Type
13:42:23.336	-0.21548474	5.2578273	7.7861814	-0.31755525	0.032295834	0.092397034	-0.41589117	6.2695894	7.529251	Walking_Type
13:42:23.359	-0.21548474	5.2578273	7.7861814	-0.31755525	0.032295834	0.092397034	-0.41589117	6.2695894	7.529251	Walking_Type
13:42:23.382	-0.45251793	5.731894	6.7734036	-0.18805182	-0.14241162	0.04780387	-0.1450318	6.046972	7.7190304	Walking_Type
13:42:23.404	-0.45251793	5.731894	6.7734036	-0.18805182	-0.14241162	0.04780387	-0.1450318	6.046972	7.7190304	Walking_Type
13:42:23.426	-0.45251793	5.731894	6.7734036	-0.18805182	-0.14241162	0.04780387	-0.1450318	6.046972	7.7190304	Walking_Type
13:42:23.447	-0.45251793	5.731894	6.7734036	-0.18805182	-0.14241162	0.04780387	-0.1450318	6.046972	7.7190304	Walking_Type
13:42:23.471	-0.45251793	5.731894	6.7734036	-0.18805182	-0.14241162	0.04780387	-0.1450318	6.046972	7.7190304	Walking_Type
13:42:23.493	-0.45251793	5.731894	6.7734036	-0.18805182	-0.14241162	0.04780387	-0.1450318	6.046972	7.7190304	Walking_Type
13:42:23.515	-0.45251793	5.731894	6.7734036	-0.18805182	-0.14241162	0.04780387	-0.1450318	6.046972	7.7190304	Walking_Type
13:42:23.537	-0.45251793	5.731894	6.7734036	-0.18805182	-0.14241162	0.04780387	-0.1450318	6.046972	7.7190304	Walking_Type
13:42:23.559	-0.031125572	6.138921	8.176449	0.04468785	-0.27619112	0.022147529	-0.041606855	6.0026445	7.7547956	Walking_Type
13:42:23.582	-0.031125572	6.138921	8.176449	0.04468785	-0.27619112	0.022147529	-0.041606855	6.0026445	7.7547956	Walking_Type
13:42:23.603	-0.031125572	6.138921	8.176449	0.04468785	-0.27619112	0.022147529	-0.041606855	6.0026445	7.7547956	Walking_Type
13:42:23.624	-0.031125572	6.138921	8.176449	0.04468785	-0.27619112	0.022147529	-0.041606855	6.0026445	7.7547956	Walking_Type
13:42:23.646	-0.031125572	6.138921	8.176449	0.04468785	-0.27619112	0.022147529	-0.041606855	6.0026445	7.7547956	Walking_Type
13:42:23.668	-0.031125572	6.138921	8.176449	0.04468785	-0.27619112	0.022147529	-0.041606855	6.0026445	7.7547956	Walking_Type
13:42:23.689	-0.031125572	6.138921	8.176449	0.04468785	-0.27619112	0.022147529	-0.041606855	6.0026445	7.7547956	Walking_Type
13:42:23.710	-0.031125572	6.138921	8.176449	0.04468785	-0.27619112	0.022147529	-0.041606855	6.0026445	7.7547956	Walking_Type
13:42:23.730	-0.031125572	6.138921	8.176449	0.04468785	-0.27619112	0.022147529	-0.041606855	6.0026445	7.7547956	Walking_Type
13:42:23.756	0.4740664	4.659259	10.609032	0.31041422	-0.04039713	0.15165095	0.12340704	5.9241185	7.814085	Walking_Type
13:42:23.777	0.4740664	4.659259	10.609032	0.31041422	-0.04039713	0.15165095	0.12340704	5.9241185	7.814085	Walking_Type
13:42:23.798	0.4740664	4.659259	10.609032	0.31041422	-0.04039713	0.15165095	0.12340704	5.9241185	7.814085	Walking_Type
13:42:23.821	0.4740664	4.659259	10.609032	0.31041422	-0.04039713	0.15165095	0.12340704	5.9241185	7.814085	Walking_Type
13:42:23.844	0.4740664	4.659259	10.609032	0.31041422	-0.04039713	0.15165095	0.12340704	5.9241185	7.814085	Walking_Type
13:42:23.866	0.4740664	4.659259	10.609032	0.31041422	-0.04039713	0.15165095	0.12340704	5.9241185	7.814085	Walking_Type
13:42:23.887	0.4740664	4.659259	10.609032	0.31041422	-0.04039713	0.15165095	0.12340704	5.9241185	7.814085	Walking_Type
13:42:23.911	0.4740664	4.659259	10.609032	0.31041422	-0.04039713	0.15165095	0.12340704	5.9241185	7.814085	Walking_Type
13:42:23.932	0.34716985	5.1213536	6.244269	0.15036754	-0.0972076	-0.24846578	0.42167637	6.069811	7.6908984	Walking_Type
13:42:23.953	0.34716985	5.1213536	6.244269	0.15036754	-0.0972076	-0.24846578	0.42167637	6.069811	7.6908984	Walking_Type
13:42:23.974	0.34716985	5.1213536	6.244269	0.15036754	-0.0972076	-0.24846578	0.42167637	6.069811	7.6908984	Walking_Type
13:42:23.997	0.34716985	5.1213536	6.244269	0.15036754	-0.0972076	-0.24846578	0.42167637	6.069811	7.6908984	Walking_Type
13:42:24.020	0.34716985	5.1213536	6.244269	0.15036754	-0.0972076	-0.24846578	0.42167637	6.069811	7.6908984	Walking_Type
13:42:24.042	0.34716985	5.1213536	6.244269	0.15036754	-0.0972076	-0.24846578	0.42167637	6.069811	7.6908984	Walking_Type
13:42:24.064	0.34716985	5.1213536	6.244269	0.15036754	-0.0972076	-0.24846578	0.42167637	6.069811	7.6908984	Walking_Type
13:42:24.087	0.34716985	5.1213536	6.244269	0.15036754	-0.0972076	-0.24846578	0.42167637	6.069811	7.6908984	Walking_Type
13:42:24.109	0.9289786	6.0838523	5.9641385	-0.14529124	-0.17539835	-0.07192572	0.5517343	6.2018013	7.5765166	Walking_Type
13:42:24.130	0.9289786	6.0838523	5.9641385	-0.14529124	-0.17539835	-0.07192572	0.5517343	6.2018013	7.5765166	Walking_Type
13:42:24.152	0.9289786	6.0838523	5.9641385	-0.14529124	-0.17539835	-0.07192572	0.5517343	6.2018013	7.5765166	Walking_Type
13:42:24.179	0.9289786	6.0838523	5.9641385	-0.14529124	-0.17539835	-0.07192572	0.5517343	6.2018013	7.5765166	Walking_Type
13:42:24.201	0.9289786	6.0838523	5.9641385	-0.14529124	-0.17539835	-0.07192572	0.5517343	6.2018013	7.5765166	Walking_Type
13:42:24.221	0.9289786	6.0838523	5.9641385	-0.14529124	-0.17539835	-0.07192572	0.5517343	6.2018013	7.5765166	Walking_Type
13:42:24.242	0.9289786	6.0838523	5.9641385	-0.14529124	-0.17539835	-0.07192572	0.5517343	6.2018013	7.5765166	Walking_Type
13:42:24.264	0.9289786	6.0838523	5.9641385	-0.14529124	-0.17539835	-0.07192572	0.5517343	6.2018013	7.5765166	Walking_Type
13:42:24.286	0.37829542	7.1397276	9.727939	0.22000618	0.3615522	0.01726061	0.14799196	6.082776	7.6907907	Walking_Type
13:42:24.308	0.37829542	7.1397276	9.727939	0.22000618	0.3615522	0.01726061	0.14799196	6.082776	7.6907907	Walking_Type
13:42:24.330	0.37829542	7.1397276	9.727939	0.22000618	0.3615522	0.01726061	0.14799196	6.082776	7.6907907	Walking_Type
13:42:24.352	0.37829542	7.1397276	9.727939	0.22000618	0.3615522	0.01726061	0.14799196	6.082776	7.6907907	Walking_Type
13:42:24.374	0.37829542	7.1397276	9.727939	0.22000618	0.3615522	0.01726061	0.14799196	6.082776	7.6907907	Walking_Type
13:42:24.395	0.37829542	7.1397276	9.727939	0.22000618	0.3615522	0.01726061	0.14799196	6.082776	7.6907907	Walking_Type
13:42:24.416	0.37829542	7.1397276	9.727939	0.22000618	0.3615522	0.01726061	0.14799196	6.082776	7.6907907	Walking_Type
13:42:24.436	0.37829542	7.1397276	9.727939	0.22000618	0.3615522	0.01726061	0.14799196	6.082776	7.6907907	Walking_Type
13:42:24.462	-0.7350424	5.9808984	7.283384	0.5321583	0.67065	-0.07253658	-0.31602287	6.492852	7.342566	Walking_Type
13:42:24.482	-0.7350424	5.9808984	7.283384	0.5321583	0.67065	-0.07253658	-0.31602287	6.492852	7.342566	Walking_Type
13:42:24.503	-0.7350424	5.9808984	7.283384	0.5321583	0.67065	-0.07253658	-0.31602287	6.492852	7.342566	Walking_Type
13:42:24.526	-0.7350424	5.9808984	7.283384	0.5321583	0.67065	-0.07253658	-0.31602287	6.492852	7.342566	Walking_Type
13:42:24.548	-0.7350424	5.9808984	7.283384	0.5321583	0.67065	-0.07253658	-0.31602287	6.492852	7.342566	Walking_Type
13:42:24.571	-0.7350424	5.9808984	7.283384	0.5321583	0.67065	-0.07253658	-0.31602287	6.492852	7.342566	Walking_Type
13:42:24.594	-0.7350424	5.9808984	7.283384	0.5321583	0.67065	-0.07253658	-0.31602287	6.492852	7.342566	Walking_Type
13:42:24.617	-0.7350424	5.9808984	7.283384	0.5321583	0.67065	-0.07253658	-0.31602287	6.492852	7.342566	Walking_Type
13:42:24.638	-0.7350424	5.9808984	7.283384	0.5321583	0.67065	-0.07253658	-0.31602287	6.492852	7.342566	Walking_Type
13:42:24.660	-0.75180227	5.7893567	5.8061166	-0.064657025	0.13431033	0.006875899	-0.7526668	6.3412085	7.44264	Walking_Type
13:42:24.682	-0.75180227	5.7893567	5.8061166	-0.064657025	0.13431033	0.006875899	-0.7526668	6.3412085	7.44264	Walking_Type
13:42:24.703	-0.75180227	5.7893567	5.8061166	-0.064657025	0.13431033	0.006875899	-0.7526668	6.3412085	7.44264	Walking_Type
13:42:24.725	-0.75180227	5.7893567	5.8061166	-0.064657025	0.13431033	0.006875899	-0.7526668	6.3412085	7.44264	Walking_Type
13:42:24.746	-0.75180227	5.7893567	5.8061166	-0.064657025	0.13431033	0.006875899	-0.7526668	6.3412085	7.44264	Walking_Type
13:42:24.767	-0.75180227	5.7893567	5.8061166	-0.064657025	0.13431033	0.006875899	-0.7526668	6.3412085	7.44264	Walking_Type
13:42:24.789	-0.75180227	5.7893567	5.8061166	-0.064657025	0.13431033	0.006875899	-0.7526668	6.3412085	7.44264	Walking_Type
13:42:24.811	-0.75180227	5.7893567	5.8061166	-0.064657025	0.13431033	0.006875899	-0.7526668	6.3412085	7.44264	Walking_Type
13:42:24.834	-1.3719195	6.454965	5.956956	-0.074430875	0.11354091	-0.06154101	-0.88887346	6.3207946	7.4449835	Walking_Type
13:42:24.857	-1.3719195	6.454965	5.956956	-0.074430875	0.11354091	-0.06154101	-0.88887346	6.3207946	7.4449835	Walking_Type
13:42:24.879	-1.3719195	6.454965	5.956956	-0.074430875	0.11354091	-0.06154101	-0.88887346	6.3207946	7.4449835	Walking_Type
13:42:24.902	-1.3719195	6.454965	5.956956	-0.074430875	0.11354091	-0.06154101	-0.88887346	6.3207946	7.4449835	Walking_Type
13:42:24.924	-1.3719195	6.454965	5.956956	-0.074430875	0.11354091	-0.06154101	-0.88887346	6.3207946	7.4449835	Walking_Type
13:42:24.947	-1.3719195	6.454965	5.956956	-0.074430875	0.11354091	-0.06154101	-0.88887346	6.3207946	7.4449835	Walking_Type
13:42:24.984	-1.3719195	6.454965	5.956956	-0.074430875	0.11354091	-0.06154101	-0.88887346	6.3207946	7.4449835	Walking_Type
13:42:25.007	-0.3423813	7.4222517	7.5060515	0.22000618	-0.21082854	0.14615317	-0.9303175	6.560005	7.2298765	Walking_Type
13:42:25.031	-0.3423813	7.4222517	7.5060515	0.22000618	-0.21082854	0.14615317	-0.9303175	6.560005	7.2298765	Walking_Type
13:42:25.052	-0.3423813	7.4222517	7.5060515	0.22000618	-0.21082854	0.14615317	-0.9303175	6.560005	7.2298765	Walking_Type
13:42:25.075	-0.3423813	7.4222517	7.5060515	0.22000618	-0.21082854	0.14615317	-0.9303175	6.560005	7.2298765	Walking_Type
13:42:25.098	-0.3423813	7.4222517	7.5060515	0.22000618	-0.21082854	0.14615317	-0.9303175	6.560005	7.2298765	Walking_Type
13:42:25.119	-0.3423813	7.4222517	7.5060515	0.22000618	-0.21082854	0.14615317	-0.9303175	6.560005	7.2298765	Walking_Type
13:42:25.140	-0.3423813	7.4222517	7.5060515	0.22000618	-0.21082854	0.14615317	-0.9303175	6.560005	7.2298765	Walking_Type
13:42:25.161	-0.3423813	7.4222517	7.5060515	0.22000618	-0.21082854	0.14615317	-0.9303175	6.560005	7.2298765	Walking_Type
13:42:25.183	-0.2657645	5.9282246	7.7335076	0.2774275	-0.006799541	0.09422963	-0.662044	6.6099024	7.2139616	Walking_Type
13:42:25.204	-0.2657645	5.9282246	7.7335076	0.2774275	-0.006799541	0.09422963	-0.662044	6.6099024	7.2139616	Walking_Type
13:42:25.225	-0.2657645	5.9282246	7.7335076	0.2774275	-0.006799541	0.09422963	-0.662044	6.6099024	7.2139616	Walking_Type
13:42:25.246	-0.2657645	5.9282246	7.7335076	0.2774275	-0.006799541	0.09422963	-0.662044	6.6099024	7.2139616	Walking_Type
13:42:25.269	-0.2657645	5.9282246	7.7335076	0.2774275	-0.006799541	0.09422963	-0.662044	6.6099024	7.2139616	Walking_Type
13:42:25.292	-0.2657645	5.9282246	7.7335076	0.2774275	-0.006799541	0.09422963	-0.662044	6.6099024	7.2139616	Walking_Type
13:42:25.314	-0.2657645	5.9282246	7.7335076	0.2774275	-0.006799541	0.09422963	-0.662044	6.6099024	7.2139616	Walking_Type
13:42:25.338	-0.2657645	5.9282246	7.7335076	0.2774275	-0.006799541	0.09422963	-0.662044	6.6099024	7.2139616	Walking_Type
13:42:25.365	-0.30886146	5.7821736	6.0527267	0.07462025	0.04145881	0.15531614	-0.4784416	6.482366	7.3430476	Walking_Type
13:42:25.387	-0.30886146	5.7821736	6.0527267	0.07462025	0.04145881	0.15531614	-0.4784416	6.482366	7.3430476	Walking_Type
13:42:25.409	-0.30886146	5.7821736	6.0527267	0.07462025	0.04145881	0.15531614	-0.4784416	6.482366	7.3430476	Walking_Type
13:42:25.430	-0.30886146	5.7821736	6.0527267	0.07462025	0.04145881	0.15531614	-0.4784416	6.482366	7.3430476	Walking_Type
13:42:25.456	-0.30886146	5.7821736	6.0527267	0.07462025	0.04145881	0.15531614	-0.4784416	6.482366	7.3430476	Walking_Type
13:42:25.478	-0.30886146	5.7821736	6.0527267	0.07462025	0.04145881	0.15531614	-0.4784416	6.482366	7.3430476	Walking_Type
13:42:25.501	-0.30886146	5.7821736	6.0527267	0.07462025	0.04145881	0.15531614	-0.4784416	6.482366	7.3430476	Walking_Type
13:42:25.523	-0.30886146	5.7821736	6.0527267	0.07462025	0.04145881	0.15531614	-0.4784416	6.482366	7.3430476	Walking_Type
13:42:25.544	0.6153286	6.2346916	7.5228114	-0.24913834	-0.16318105	0.13393587	-0.2016675	6.4029417	7.4250946	Walking_Type
13:42:25.570	0.6153286	6.2346916	7.5228114	-0.24913834	-0.16318105	0.13393587	-0.2016675	6.4029417	7.4250946	Walking_Type
13:42:25.591	0.6153286	6.2346916	7.5228114	-0.24913834	-0.16318105	0.13393587	-0.2016675	6.4029417	7.4250946	Walking_Type
13:42:25.612	0.6153286	6.2346916	7.5228114	-0.24913834	-0.16318105	0.13393587	-0.2016675	6.4029417	7.4250946	Walking_Type
13:42:25.633	0.6153286	6.2346916	7.5228114	-0.24913834	-0.16318105	0.13393587	-0.2016675	6.4029417	7.4250946	Walking_Type
13:42:25.656	0.6153286	6.2346916	7.5228114	-0.24913834	-0.16318105	0.13393587	-0.2016675	6.4029417	7.4250946	Walking_Type
13:42:25.679	0.6153286	6.2346916	7.5228114	-0.24913834	-0.16318105	0.13393587	-0.2016675	6.4029417	7.4250946	Walking_Type
13:42:25.703	0.6153286	6.2346916	7.5228114	-0.24913834	-0.16318105	0.13393587	-0.2016675	6.4029417	7.4250946	Walking_Type
13:42:25.725	0.3040729	7.8340673	7.472532	0.32751846	0.35177836	0.029477913	-0.13494828	6.561013	7.2873325	Walking_Type
13:42:25.746	0.3040729	7.8340673	7.472532	0.32751846	0.35177836	0.029477913	-0.13494828	6.561013	7.2873325	Walking_Type
13:42:25.772	0.3040729	7.8340673	7.472532	0.32751846	0.35177836	0.029477913	-0.13494828	6.561013	7.2873325	Walking_Type
13:42:25.793	0.3040729	7.8340673	7.472532	0.32751846	0.35177836	0.029477913	-0.13494828	6.561013	7.2873325	Walking_Type
13:42:25.814	0.3040729	7.8340673	7.472532	0.32751846	0.35177836	0.029477913	-0.13494828	6.561013	7.2873325	Walking_Type
13:42:25.836	0.3040729	7.8340673	7.472532	0.32751846	0.35177836	0.029477913	-0.13494828	6.561013	7.2873325	Walking_Type
13:42:25.859	0.3040729	7.8340673	7.472532	0.32751846	0.35177836	0.029477913	-0.13494828	6.561013	7.2873325	Walking_Type
13:42:25.881	0.3040729	7.8340673	7.472532	0.32751846	0.35177836	0.029477913	-0.13494828	6.561013	7.2873325	Walking_Type
13:42:25.904	-0.7206767	6.2322974	5.834848	0.4637414	0.3530001	0.11805338	-0.47574705	6.6960154	7.148942	Walking_Type
13:42:25.925	-0.7206767	6.2322974	5.834848	0.4637414	0.3530001	0.11805338	-0.47574705	6.6960154	7.148942	Walking_Type
13:42:25.946	-0.7206767	6.2322974	5.834848	0.4637414	0.3530001	0.11805338	-0.47574705	6.6960154	7.148942	Walking_Type
13:42:25.969	-0.7206767	6.2322974	5.834848	0.4637414	0.3530001	0.11805338	-0.47574705	6.6960154	7.148942	Walking_Type
13:42:25.990	-0.7206767	6.2322974	5.834848	0.4637414	0.3530001	0.11805338	-0.47574705	6.6960154	7.148942	Walking_Type
13:42:26.011	-0.7206767	6.2322974	5.834848	0.4637414	0.3530001	0.11805338	-0.47574705	6.6960154	7.148942	Walking_Type
13:42:26.032	-0.7206767	6.2322974	5.834848	0.4637414	0.3530001	0.11805338	-0.47574705	6.6960154	7.148942	Walking_Type
13:42:26.053	-0.7206767	6.2322974	5.834848	0.4637414	0.3530001	0.11805338	-0.47574705	6.6960154	7.148942	Walking_Type
13:42:26.087	-0.17717634	5.9832926	6.7303066	-0.023729062	-0.30673438	-0.11224282	-0.05500826	6.5872207	7.2646947	Walking_Type
13:42:26.109	-0.17717634	5.9832926	6.7303066	-0.023729062	-0.30673438	-0.11224282	-0.05500826	6.5872207	7.2646947	Walking_Type
13:42:26.131	-0.17717634	5.9832926	6.7303066	-0.023729062	-0.30673438	-0.11224282	-0.05500826	6.5872207	7.2646947	Walking_Type
13:42:26.154	-0.17717634	5.9832926	6.7303066	-0.023729062	-0.30673438	-0.11224282	-0.05500826	6.5872207	7.2646947	Walking_Type
13:42:26.177	-0.17717634	5.9832926	6.7303066	-0.023729062	-0.30673438	-0.11224282	-0.05500826	6.5872207	7.2646947	Walking_Type
13:42:26.200	-0.17717634	5.9832926	6.7303066	-0.023729062	-0.30673438	-0.11224282	-0.05500826	6.5872207	7.2646947	Walking_Type
13:42:26.223	-0.17717634	5.9832926	6.7303066	-0.023729062	-0.30673438	-0.11224282	-0.05500826	6.5872207	7.2646947	Walking_Type
13:42:26.244	-0.17717634	5.9832926	6.7303066	-0.023729062	-0.30673438	-0.11224282	-0.05500826	6.5872207	7.2646947	Walking_Type
13:42:26.265	-0.2944958	6.775798	7.18043	-0.22470371	0.08299765	-0.05665409	-0.015644582	6.5561404	7.2929506	Walking_Type
13:42:26.286	-0.2944958	6.775798	7.18043	-0.22470371	0.08299765	-0.05665409	-0.015644582	6.5561404	7.2929506	Walking_Type
13:42:26.307	-0.2944958	6.775798	7.18043	-0.22470371	0.08299765	-0.05665409	-0.015644582	6.5561404	7.2929506	Walking_Type
13:42:26.327	-0.2944958	6.775798	7.18043	-0.22470371	0.08299765	-0.05665409	-0.015644582	6.5561404	7.2929506	Walking_Type
13:42:26.348	-0.2944958	6.775798	7.18043	-0.22470371	0.08299765	-0.05665409	-0.015644582	6.5561404	7.2929506	Walking_Type
13:42:26.369	-0.2944958	6.775798	7.18043	-0.22470371	0.08299765	-0.05665409	-0.015644582	6.5561404	7.2929506	Walking_Type
13:42:26.389	-0.2944958	6.775798	7.18043	-0.22470371	0.08299765	-0.05665409	-0.015644582	6.5561404	7.2929506	Walking_Type
13:42:26.410	-0.2944958	6.775798	7.18043	-0.22470371	0.08299765	-0.05665409	-0.015644582	6.5561404	7.2929506	Walking_Type
13:42:26.441	0.34477556	7.553937	7.738296	0.08011804	-0.7056294	-0.06031928	0.04483166	6.689007	7.1711607	Walking_Type
13:42:26.462	0.34477556	7.553937	7.738296	0.08011804	-0.7056294	-0.06031928	0.04483166	6.689007	7.1711607	Walking_Type
13:42:26.484	0.34477556	7.553937	7.738296	0.08011804	-0.7056294	-0.06031928	0.04483166	6.689007	7.1711607	Walking_Type
13:42:26.506	0.34477556	7.553937	7.738296	0.08011804	-0.7056294	-0.06031928	0.04483166	6.689007	7.1711607	Walking_Type
13:42:26.528	0.34477556	7.553937	7.738296	0.08011804	-0.7056294	-0.06031928	0.04483166	6.689007	7.1711607	Walking_Type
13:42:26.550	0.34477556	7.553937	7.738296	0.08011804	-0.7056294	-0.06031928	0.04483166	6.689007	7.1711607	Walking_Type
13:42:26.572	0.34477556	7.553937	7.738296	0.08011804	-0.7056294	-0.06031928	0.04483166	6.689007	7.1711607	Walking_Type
13:42:26.596	0.34477556	7.553937	7.738296	0.08011804	-0.7056294	-0.06031928	0.04483166	6.689007	7.1711607	Walking_Type
13:42:26.617	0.34477556	7.553937	7.738296	0.08011804	-0.7056294	-0.06031928	0.04483166	6.689007	7.1711607	Walking_Type
13:42:26.639	0.45730647	6.28976	6.273	0.3036947	-0.13447039	-0.12568186	0.2463157	6.633195	7.2187533	Walking_Type
13:42:26.659	0.45730647	6.28976	6.273	0.3036947	-0.13447039	-0.12568186	0.2463157	6.633195	7.2187533	Walking_Type
13:42:26.683	0.45730647	6.28976	6.273	0.3036947	-0.13447039	-0.12568186	0.2463157	6.633195	7.2187533	Walking_Type
13:42:26.704	0.45730647	6.28976	6.273	0.3036947	-0.13447039	-0.12568186	0.2463157	6.633195	7.2187533	Walking_Type
13:42:26.726	0.45730647	6.28976	6.273	0.3036947	-0.13447039	-0.12568186	0.2463157	6.633195	7.2187533	Walking_Type
13:42:26.748	0.45730647	6.28976	6.273	0.3036947	-0.13447039	-0.12568186	0.2463157	6.633195	7.2187533	Walking_Type
13:42:26.769	0.45730647	6.28976	6.273	0.3036947	-0.13447039	-0.12568186	0.2463157	6.633195	7.2187533	Walking_Type
13:42:26.790	0.45730647	6.28976	6.273	0.3036947	-0.13447039	-0.12568186	0.2463157	6.633195	7.2187533	Walking_Type
13:42:26.811	0.5889916	5.837242	4.95136	-0.1776671	0.44401902	0.066129826	0.34983745	6.5912337	7.252832	Walking_Type
13:42:26.833	0.5889916	5.837242	4.95136	-0.1776671	0.44401902	0.066129826	0.34983745	6.5912337	7.252832	Walking_Type
13:42:26.854	0.5889916	5.837242	4.95136	-0.1776671	0.44401902	0.066129826	0.34983745	6.5912337	7.252832	Walking_Type
13:42:26.875	0.5889916	5.837242	4.95136	-0.1776671	0.44401902	0.066129826	0.34983745	6.5912337	7.252832	Walking_Type
13:42:26.897	0.5889916	5.837242	4.95136	-0.1776671	0.44401902	0.066129826	0.34983745	6.5912337	7.252832	Walking_Type
13:42:26.920	0.5889916	5.837242	4.95136	-0.1776671	0.44401902	0.066129826	0.34983745	6.5912337	7.252832	Walking_Type
13:42:26.943	0.5889916	5.837242	4.95136	-0.1776671	0.44401902	0.066129826	0.34983745	6.5912337	7.252832	Walking_Type
13:42:26.966	0.5889916	5.837242	4.95136	-0.1776671	0.44401902	0.066129826	0.34983745	6.5912337	7.252832	Walking_Type
13:42:26.987	0.7039168	6.859597	6.366377	0.2267257	-0.38309252	0.16936606	-0.030846171	6.3339715	7.486666	Walking_Type
13:42:27.011	0.7039168	6.859597	6.366377	0.2267257	-0.38309252	0.16936606	-0.030846171	6.3339715	7.486666	Walking_Type
13:42:27.032	0.7039168	6.859597	6.366377	0.2267257	-0.38309252	0.16936606	-0.030846171	6.3339715	7.486666	Walking_Type
13:42:27.058	0.7039168	6.859597	6.366377	0.2267257	-0.38309252	0.16936606	-0.030846171	6.3339715	7.486666	Walking_Type
13:42:27.080	0.7039168	6.859597	6.366377	0.2267257	-0.38309252	0.16936606	-0.030846171	6.3339715	7.486666	Walking_Type
13:42:27.102	0.7039168	6.859597	6.366377	0.2267257	-0.38309252	0.16936606	-0.030846171	6.3339715	7.486666	Walking_Type
13:42:27.124	0.7039168	6.859597	6.366377	0.2267257	-0.38309252	0.16936606	-0.030846171	6.3339715	7.486666	Walking_Type
13:42:27.148	0.7039168	6.859597	6.366377	0.2267257	-0.38309252	0.16936606	-0.030846171	6.3339715	7.486666	Walking_Type
13:42:27.172	-0.74701375	7.57788	7.7742105	0.09416793	0.5991788	0.10278174	-0.20732397	6.532193	7.3114853	Walking_Type
13:42:27.195	-0.74701375	7.57788	7.7742105	0.09416793	0.5991788	0.10278174	-0.20732397	6.532193	7.3114853	Walking_Type
13:42:27.220	-0.74701375	7.57788	7.7742105	0.09416793	0.5991788	0.10278174	-0.20732397	6.532193	7.3114853	Walking_Type
13:42:27.242	-0.74701375	7.57788	7.7742105	0.09416793	0.5991788	0.10278174	-0.20732397	6.532193	7.3114853	Walking_Type
13:42:27.264	-0.74701375	7.57788	7.7742105	0.09416793	0.5991788	0.10278174	-0.20732397	6.532193	7.3114853	Walking_Type
13:42:27.285	-0.74701375	7.57788	7.7742105	0.09416793	0.5991788	0.10278174	-0.20732397	6.532193	7.3114853	Walking_Type
13:42:27.306	-0.74701375	7.57788	7.7742105	0.09416793	0.5991788	0.10278174	-0.20732397	6.532193	7.3114853	Walking_Type
13:42:27.328	-0.74701375	7.57788	7.7742105	0.09416793	0.5991788	0.10278174	-0.20732397	6.532193	7.3114853	Walking_Type
13:42:27.349	-0.67757976	5.4948606	7.1109962	0.06728987	0.18623388	0.18219423	-0.6444978	6.668443	7.1614795	Walking_Type
13:42:27.371	-0.67757976	5.4948606	7.1109962	0.06728987	0.18623388	0.18219423	-0.6444978	6.668443	7.1614795	Walking_Type
13:42:27.392	-0.67757976	5.4948606	7.1109962	0.06728987	0.18623388	0.18219423	-0.6444978	6.668443	7.1614795	Walking_Type
13:42:27.413	-0.67757976	5.4948606	7.1109962	0.06728987	0.18623388	0.18219423	-0.6444978	6.668443	7.1614795	Walking_Type
13:42:27.437	-0.67757976	5.4948606	7.1109962	0.06728987	0.18623388	0.18219423	-0.6444978	6.668443	7.1614795	Walking_Type
13:42:27.460	-0.67757976	5.4948606	7.1109962	0.06728987	0.18623388	0.18219423	-0.6444978	6.668443	7.1614795	Walking_Type
13:42:27.481	-0.67757976	5.4948606	7.1109962	0.06728987	0.18623388	0.18219423	-0.6444978	6.668443	7.1614795	Walking_Type
13:42:27.502	-0.67757976	5.4948606	7.1109962	0.06728987	0.18623388	0.18219423	-0.6444978	6.668443	7.1614795	Walking_Type
13:42:27.523	-0.18435916	6.0096297	5.28177	-0.07626347	-0.2731368	0.0044324384	-0.391144	6.602656	7.240321	Walking_Type
13:42:27.544	-0.18435916	6.0096297	5.28177	-0.07626347	-0.2731368	0.0044324384	-0.391144	6.602656	7.240321	Walking_Type
13:42:27.565	-0.18435916	6.0096297	5.28177	-0.07626347	-0.2731368	0.0044324384	-0.391144	6.602656	7.240321	Walking_Type
13:42:27.587	-0.18435916	6.0096297	5.28177	-0.07626347	-0.2731368	0.0044324384	-0.391144	6.602656	7.240321	Walking_Type
13:42:27.608	-0.18435916	6.0096297	5.28177	-0.07626347	-0.2731368	0.0044324384	-0.391144	6.602656	7.240321	Walking_Type
13:42:27.629	-0.18435916	6.0096297	5.28177	-0.07626347	-0.2731368	0.0044324384	-0.391144	6.602656	7.240321	Walking_Type
13:42:27.650	-0.18435916	6.0096297	5.28177	-0.07626347	-0.2731368	0.0044324384	-0.391144	6.602656	7.240321	Walking_Type
13:42:27.670	-0.18435916	6.0096297	5.28177	-0.07626347	-0.2731368	0.0044324384	-0.391144	6.602656	7.240321	Walking_Type
13:42:27.692	-0.18435916	6.0096297	5.28177	-0.07626347	-0.2731368	0.0044324384	-0.391144	6.602656	7.240321	Walking_Type
13:42:27.712	-0.4644893	6.7662206	7.702382	0.1350959	0.093993224	-0.011450058	-0.39814165	6.303339	7.501981	Walking_Type
13:42:27.744	-0.4644893	6.7662206	7.702382	0.1350959	0.093993224	-0.011450058	-0.39814165	6.303339	7.501981	Walking_Type
13:42:27.765	-0.4644893	6.7662206	7.702382	0.1350959	0.093993224	-0.011450058	-0.39814165	6.303339	7.501981	Walking_Type
13:42:27.786	-0.4644893	6.7662206	7.702382	0.1350959	0.093993224	-0.011450058	-0.39814165	6.303339	7.501981	Walking_Type
13:42:27.808	-0.4644893	6.7662206	7.702382	0.1350959	0.093993224	-0.011450058	-0.39814165	6.303339	7.501981	Walking_Type
13:42:27.830	-0.4644893	6.7662206	7.702382	0.1350959	0.093993224	-0.011450058	-0.39814165	6.303339	7.501981	Walking_Type
13:42:27.851	-0.4644893	6.7662206	7.702382	0.1350959	0.093993224	-0.011450058	-0.39814165	6.303339	7.501981	Walking_Type
13:42:27.873	-0.4644893	6.7662206	7.702382	0.1350959	0.093993224	-0.011450058	-0.39814165	6.303339	7.501981	Walking_Type
13:42:27.896	-0.2849187	7.2714124	8.025609	0.18518686	-0.33849937	-0.05482149	-0.47307742	6.530611	7.3005238	Walking_Type
13:42:27.917	-0.2849187	7.2714124	8.025609	0.18518686	-0.33849937	-0.05482149	-0.47307742	6.530611	7.3005238	Walking_Type
13:42:27.939	-0.2849187	7.2714124	8.025609	0.18518686	-0.33849937	-0.05482149	-0.47307742	6.530611	7.3005238	Walking_Type
13:42:27.960	-0.2849187	7.2714124	8.025609	0.18518686	-0.33849937	-0.05482149	-0.47307742	6.530611	7.3005238	Walking_Type
13:42:27.982	-0.2849187	7.2714124	8.025609	0.18518686	-0.33849937	-0.05482149	-0.47307742	6.530611	7.3005238	Walking_Type
13:42:28.003	-0.2849187	7.2714124	8.025609	0.18518686	-0.33849937	-0.05482149	-0.47307742	6.530611	7.3005238	Walking_Type
13:42:28.028	-0.2849187	7.2714124	8.025609	0.18518686	-0.33849937	-0.05482149	-0.47307742	6.530611	7.3005238	Walking_Type
13:42:28.050	-0.2849187	7.2714124	8.025609	0.18518686	-0.33849937	-0.05482149	-0.47307742	6.530611	7.3005238	Walking_Type
13:42:28.072	0.34477556	5.774991	5.9473786	0.16808262	-0.1729549	-0.24113539	-0.46343216	6.6428556	7.1991706	Walking_Type
13:42:28.094	0.34477556	5.774991	5.9473786	0.16808262	-0.1729549	-0.24113539	-0.46343216	6.6428556	7.1991706	Walking_Type
13:42:28.115	0.34477556	5.774991	5.9473786	0.16808262	-0.1729549	-0.24113539	-0.46343216	6.6428556	7.1991706	Walking_Type
13:42:28.137	0.34477556	5.774991	5.9473786	0.16808262	-0.1729549	-0.24113539	-0.46343216	6.6428556	7.1991706	Walking_Type
13:42:28.158	0.34477556	5.774991	5.9473786	0.16808262	-0.1729549	-0.24113539	-0.46343216	6.6428556	7.1991706	Walking_Type
13:42:28.179	0.34477556	5.774991	5.9473786	0.16808262	-0.1729549	-0.24113539	-0.46343216	6.6428556	7.1991706	Walking_Type
13:42:28.200	0.34477556	5.774991	5.9473786	0.16808262	-0.1729549	-0.24113539	-0.46343216	6.6428556	7.1991706	Walking_Type
13:42:28.222	0.34477556	5.774991	5.9473786	0.16808262	-0.1729549	-0.24113539	-0.46343216	6.6428556	7.1991706	Walking_Type
13:42:28.244	-0.05985687	5.593026	6.2777886	0.2090106	-0.13630298	-0.13912089	-0.56607634	6.4491973	7.365982	Walking_Type
13:42:28.267	-0.05985687	5.593026	6.2777886	0.2090106	-0.13630298	-0.13912089	-0.56607634	6.4491973	7.365982	Walking_Type
13:42:28.287	-0.05985687	5.593026	6.2777886	0.2090106	-0.13630298	-0.13912089	-0.56607634	6.4491973	7.365982	Walking_Type
13:42:28.314	-0.05985687	5.593026	6.2777886	0.2090106	-0.13630298	-0.13912089	-0.56607634	6.4491973	7.365982	Walking_Type
13:42:28.335	-0.05985687	5.593026	6.2777886	0.2090106	-0.13630298	-0.13912089	-0.56607634	6.4491973	7.365982	Walking_Type
13:42:28.356	-0.05985687	5.593026	6.2777886	0.2090106	-0.13630298	-0.13912089	-0.56607634	6.4491973	7.365982	Walking_Type
13:42:28.377	-0.05985687	5.593026	6.2777886	0.2090106	-0.13630298	-0.13912089	-0.56607634	6.4491973	7.365982	Walking_Type
13:42:28.400	-0.05985687	5.593026	6.2777886	0.2090106	-0.13630298	-0.13912089	-0.56607634	6.4491973	7.365982	Walking_Type
13:42:28.422	0.10774237	6.421445	5.7295	-0.13429567	-0.5016004	-0.068871394	-0.23051637	6.461045	7.3737392	Walking_Type
13:42:28.443	0.10774237	6.421445	5.7295	-0.13429567	-0.5016004	-0.068871394	-0.23051637	6.461045	7.3737392	Walking_Type
13:42:28.464	0.10774237	6.421445	5.7295	-0.13429567	-0.5016004	-0.068871394	-0.23051637	6.461045	7.3737392	Walking_Type
13:42:28.487	0.10774237	6.421445	5.7295	-0.13429567	-0.5016004	-0.068871394	-0.23051637	6.461045	7.3737392	Walking_Type
13:42:28.509	0.10774237	6.421445	5.7295	-0.13429567	-0.5016004	-0.068871394	-0.23051637	6.461045	7.3737392	Walking_Type
13:42:28.530	0.10774237	6.421445	5.7295	-0.13429567	-0.5016004	-0.068871394	-0.23051637	6.461045	7.3737392	Walking_Type
13:42:28.551	0.10774237	6.421445	5.7295	-0.13429567	-0.5016004	-0.068871394	-0.23051637	6.461045	7.3737392	Walking_Type
13:42:28.577	0.10774237	6.421445	5.7295	-0.13429567	-0.5016004	-0.068871394	-0.23051637	6.461045	7.3737392	Walking_Type
13:42:28.597	0.10774237	6.421445	5.7295	-0.13429567	-0.5016004	-0.068871394	-0.23051637	6.461045	7.3737392	Walking_Type
13:42:28.618	-0.6440599	7.7335076	6.438205	0.4289221	-0.022682037	0.019093204	-0.27412814	6.523753	7.316817	Walking_Type
13:42:28.639	-0.6440599	7.7335076	6.438205	0.4289221	-0.022682037	0.019093204	-0.27412814	6.523753	7.316817	Walking_Type
13:42:28.661	-0.6440599	7.7335076	6.438205	0.4289221	-0.022682037	0.019093204	-0.27412814	6.523753	7.316817	Walking_Type
13:42:28.684	-0.6440599	7.7335076	6.438205	0.4289221	-0.022682037	0.019093204	-0.27412814	6.523753	7.316817	Walking_Type
13:42:28.705	-0.6440599	7.7335076	6.438205	0.4289221	-0.022682037	0.019093204	-0.27412814	6.523753	7.316817	Walking_Type
13:42:28.726	-0.6440599	7.7335076	6.438205	0.4289221	-0.022682037	0.019093204	-0.27412814	6.523753	7.316817	Walking_Type
13:42:28.748	-0.6440599	7.7335076	6.438205	0.4289221	-0.022682037	0.019093204	-0.27412814	6.523753	7.316817	Walking_Type
13:42:28.770	-0.6440599	7.7335076	6.438205	0.4289221	-0.022682037	0.019093204	-0.27412814	6.523753	7.316817	Walking_Type
13:42:28.798	-0.8739103	6.134132	6.301731	0.092335336	0.26381376	0.20052019	-0.37261006	6.644824	7.2026258	Walking_Type
13:42:28.819	-0.8739103	6.134132	6.301731	0.092335336	0.26381376	0.20052019	-0.37261006	6.644824	7.2026258	Walking_Type
13:42:28.842	-0.8739103	6.134132	6.301731	0.092335336	0.26381376	0.20052019	-0.37261006	6.644824	7.2026258	Walking_Type
13:42:28.864	-0.8739103	6.134132	6.301731	0.092335336	0.26381376	0.20052019	-0.37261006	6.644824	7.2026258	Walking_Type
13:42:28.886	-0.8739103	6.134132	6.301731	0.092335336	0.26381376	0.20052019	-0.37261006	6.644824	7.2026258	Walking_Type
13:42:28.909	-0.8739103	6.134132	6.301731	0.092335336	0.26381376	0.20052019	-0.37261006	6.644824	7.2026258	Walking_Type
13:42:28.932	-0.8739103	6.134132	6.301731	0.092335336	0.26381376	0.20052019	-0.37261006	6.644824	7.2026258	Walking_Type
13:42:28.953	-0.8739103	6.134132	6.301731	0.092335336	0.26381376	0.20052019	-0.37261006	6.644824	7.2026258	Walking_Type
13:42:28.975	-0.05506832	5.276982	8.329682	-0.191717	0.106821395	0.023980126	-0.5810389	6.242066	7.541176	Walking_Type
13:42:28.997	-0.05506832	5.276982	8.329682	-0.191717	0.106821395	0.023980126	-0.5810389	6.242066	7.541176	Walking_Type
13:42:29.018	-0.05506832	5.276982	8.329682	-0.191717	0.106821395	0.023980126	-0.5810389	6.242066	7.541176	Walking_Type
13:42:29.039	-0.05506832	5.276982	8.329682	-0.191717	0.106821395	0.023980126	-0.5810389	6.242066	7.541176	Walking_Type
13:42:29.066	-0.05506832	5.276982	8.329682	-0.191717	0.106821395	0.023980126	-0.5810389	6.242066	7.541176	Walking_Type
13:42:29.087	-0.05506832	5.276982	8.329682	-0.191717	0.106821395	0.023980126	-0.5810389	6.242066	7.541176	Walking_Type
13:42:29.108	-0.05506832	5.276982	8.329682	-0.191717	0.106821395	0.023980126	-0.5810389	6.242066	7.541176	Walking_Type
13:42:29.130	-0.05506832	5.276982	8.329682	-0.191717	0.106821395	0.023980126	-0.5810389	6.242066	7.541176	Walking_Type
13:42:29.151	-1.1995317	5.935407	7.6975937	-0.2833468	0.064671695	0.06674069	-0.45526057	6.0313773	7.719168	Walking_Type
13:42:29.173	-1.1995317	5.935407	7.6975937	-0.2833468	0.064671695	0.06674069	-0.45526057	6.0313773	7.719168	Walking_Type
13:42:29.193	-1.1995317	5.935407	7.6975937	-0.2833468	0.064671695	0.06674069	-0.45526057	6.0313773	7.719168	Walking_Type
13:42:29.215	-1.1995317	5.935407	7.6975937	-0.2833468	0.064671695	0.06674069	-0.45526057	6.0313773	7.719168	Walking_Type
13:42:29.237	-1.1995317	5.935407	7.6975937	-0.2833468	0.064671695	0.06674069	-0.45526057	6.0313773	7.719168	Walking_Type
13:42:29.258	-1.1995317	5.935407	7.6975937	-0.2833468	0.064671695	0.06674069	-0.45526057	6.0313773	7.719168	Walking_Type
13:42:29.280	-1.1995317	5.935407	7.6975937	-0.2833468	0.064671695	0.06674069	-0.45526057	6.0313773	7.719168	Walking_Type
13:42:29.301	-1.1995317	5.935407	7.6975937	-0.2833468	0.064671695	0.06674069	-0.45526057	6.0313773	7.719168	Walking_Type
13:42:29.324	-0.52674043	6.65369	7.7239304	0.029416217	0.1031562	0.1754747	-0.33451897	6.087647	7.6810803	Walking_Type
13:42:29.347	-0.52674043	6.65369	7.7239304	0.029416217	0.1031562	0.1754747	-0.33451897	6.087647	7.6810803	Walking_Type
13:42:29.369	-0.52674043	6.65369	7.7239304	0.029416217	0.1031562	0.1754747	-0.33451897	6.087647	7.6810803	Walking_Type
13:42:29.391	-0.52674043	6.65369	7.7239304	0.029416217	0.1031562	0.1754747	-0.33451897	6.087647	7.6810803	Walking_Type
13:42:29.413	-0.52674043	6.65369	7.7239304	0.029416217	0.1031562	0.1754747	-0.33451897	6.087647	7.6810803	Walking_Type
13:42:29.434	-0.52674043	6.65369	7.7239304	0.029416217	0.1031562	0.1754747	-0.33451897	6.087647	7.6810803	Walking_Type
13:42:29.455	-0.52674043	6.65369	7.7239304	0.029416217	0.1031562	0.1754747	-0.33451897	6.087647	7.6810803	Walking_Type
13:42:29.477	-0.52674043	6.65369	7.7239304	0.029416217	0.1031562	0.1754747	-0.33451897	6.087647	7.6810803	Walking_Type
13:42:29.498	-0.9074302	5.1237483	9.421472	0.40143314	0.19539686	0.113777325	-0.29498637	6.051905	7.710886	Walking_Type
13:42:29.519	-0.9074302	5.1237483	9.421472	0.40143314	0.19539686	0.113777325	-0.29498637	6.051905	7.710886	Walking_Type
13:42:29.541	-0.9074302	5.1237483	9.421472	0.40143314	0.19539686	0.113777325	-0.29498637	6.051905	7.710886	Walking_Type
13:42:29.564	-0.9074302	5.1237483	9.421472	0.40143314	0.19539686	0.113777325	-0.29498637	6.051905	7.710886	Walking_Type
13:42:29.587	-0.9074302	5.1237483	9.421472	0.40143314	0.19539686	0.113777325	-0.29498637	6.051905	7.710886	Walking_Type
13:42:29.609	-0.9074302	5.1237483	9.421472	0.40143314	0.19539686	0.113777325	-0.29498637	6.051905	7.710886	Walking_Type
13:42:29.630	-0.9074302	5.1237483	9.421472	0.40143314	0.19539686	0.113777325	-0.29498637	6.051905	7.710886	Walking_Type
13:42:29.651	-0.9074302	5.1237483	9.421472	0.40143314	0.19539686	0.113777325	-0.29498637	6.051905	7.710886	Walking_Type
13:42:29.674	-0.9074302	5.1237483	9.421472	0.40143314	0.19539686	0.113777325	-0.29498637	6.051905	7.710886	Walking_Type
13:42:29.694	-0.6153286	5.4302154	6.4405994	0.036135733	-0.33361247	-0.16416636	-0.31938756	6.216474	7.577847	Walking_Type
13:42:29.715	-0.6153286	5.4302154	6.4405994	0.036135733	-0.33361247	-0.16416636	-0.31938756	6.216474	7.577847	Walking_Type
13:42:29.735	-0.6153286	5.4302154	6.4405994	0.036135733	-0.33361247	-0.16416636	-0.31938756	6.216474	7.577847	Walking_Type
13:42:29.756	-0.6153286	5.4302154	6.4405994	0.036135733	-0.33361247	-0.16416636	-0.31938756	6.216474	7.577847	Walking_Type
13:42:29.777	-0.6153286	5.4302154	6.4405994	0.036135733	-0.33361247	-0.16416636	-0.31938756	6.216474	7.577847	Walking_Type
13:42:29.798	-0.6153286	5.4302154	6.4405994	0.036135733	-0.33361247	-0.16416636	-0.31938756	6.216474	7.577847	Walking_Type
13:42:29.827	-0.6153286	5.4302154	6.4405994	0.036135733	-0.33361247	-0.16416636	-0.31938756	6.216474	7.577847	Walking_Type
13:42:29.849	-0.6153286	5.4302154	6.4405994	0.036135733	-0.33361247	-0.16416636	-0.31938756	6.216474	7.577847	Walking_Type
13:42:29.874	-0.05027977	6.167652	6.2346916	-0.21309729	0.52404237	0.24816766	-0.3159719	6.0675793	7.697724	Walking_Type
13:42:29.896	-0.05027977	6.167652	6.2346916	-0.21309729	0.52404237	0.24816766	-0.3159719	6.0675793	7.697724	Walking_Type
13:42:29.916	-0.05027977	6.167652	6.2346916	-0.21309729	0.52404237	0.24816766	-0.3159719	6.0675793	7.697724	Walking_Type
13:42:29.937	-0.05027977	6.167652	6.2346916	-0.21309729	0.52404237	0.24816766	-0.3159719	6.0675793	7.697724	Walking_Type
13:42:29.957	-0.05027977	6.167652	6.2346916	-0.21309729	0.52404237	0.24816766	-0.3159719	6.0675793	7.697724	Walking_Type
13:42:29.978	-0.05027977	6.167652	6.2346916	-0.21309729	0.52404237	0.24816766	-0.3159719	6.0675793	7.697724	Walking_Type
13:42:30.000	-0.05027977	6.167652	6.2346916	-0.21309729	0.52404237	0.24816766	-0.3159719	6.0675793	7.697724	Walking_Type
13:42:30.022	-0.05027977	6.167652	6.2346916	-0.21309729	0.52404237	0.24816766	-0.3159719	6.0675793	7.697724	Walking_Type
13:42:30.043	-0.05027977	6.167652	6.2346916	-0.21309729	0.52404237	0.24816766	-0.3159719	6.0675793	7.697724	Walking_Type
13:42:30.064	-0.749408	7.431829	9.057542	0.22244963	-0.1711223	-0.07498004	-0.32560086	6.045785	7.714454	Walking_Type
13:42:30.091	-0.749408	7.431829	9.057542	0.22244963	-0.1711223	-0.07498004	-0.32560086	6.045785	7.714454	Walking_Type
13:42:30.118	-0.749408	7.431829	9.057542	0.22244963	-0.1711223	-0.07498004	-0.32560086	6.045785	7.714454	Walking_Type
13:42:30.152	-0.749408	7.431829	9.057542	0.22244963	-0.1711223	-0.07498004	-0.32560086	6.045785	7.714454	Walking_Type
13:42:30.187	-0.749408	7.431829	9.057542	0.22244963	-0.1711223	-0.07498004	-0.32560086	6.045785	7.714454	Walking_Type
13:42:30.221	-0.967287	5.5355635	6.167652	0.121656865	0.044513136	0.23472863	-0.5042414	6.1930923	7.5869417	Walking_Type
13:42:30.253	-0.967287	5.5355635	6.167652	0.121656865	0.044513136	0.23472863	-0.5042414	6.1930923	7.5869417	Walking_Type
13:42:30.287	-0.967287	5.5355635	6.167652	0.121656865	0.044513136	0.23472863	-0.5042414	6.1930923	7.5869417	Walking_Type
13:42:30.321	-0.967287	5.5355635	6.167652	0.121656865	0.044513136	0.23472863	-0.5042414	6.1930923	7.5869417	Walking_Type
13:42:30.353	-0.967287	5.5355635	6.167652	0.121656865	0.044513136	0.23472863	-0.5042414	6.1930923	7.5869417	Walking_Type
13:42:30.374	-0.967287	5.5355635	6.167652	0.121656865	0.044513136	0.23472863	-0.5042414	6.1930923	7.5869417	Walking_Type
13:42:30.395	-0.967287	5.5355635	6.167652	0.121656865	0.044513136	0.23472863	-0.5042414	6.1930923	7.5869417	Walking_Type
13:42:30.421	-0.22745611	5.2913475	5.523592	0.108217835	-0.10698144	0.06429724	-0.40298364	6.0558815	7.7028728	Walking_Type
13:42:30.442	-0.22745611	5.2913475	5.523592	0.108217835	-0.10698144	0.06429724	-0.40298364	6.0558815	7.7028728	Walking_Type
13:42:30.462	-0.22745611	5.2913475	5.523592	0.108217835	-0.10698144	0.06429724	-0.40298364	6.0558815	7.7028728	Walking_Type
13:42:30.484	-0.22745611	5.2913475	5.523592	0.108217835	-0.10698144	0.06429724	-0.40298364	6.0558815	7.7028728	Walking_Type
13:42:30.505	-0.22745611	5.2913475	5.523592	0.108217835	-0.10698144	0.06429724	-0.40298364	6.0558815	7.7028728	Walking_Type
13:42:30.528	-0.22745611	5.2913475	5.523592	0.108217835	-0.10698144	0.06429724	-0.40298364	6.0558815	7.7028728	Walking_Type
13:42:30.551	-0.22745611	5.2913475	5.523592	0.108217835	-0.10698144	0.06429724	-0.40298364	6.0558815	7.7028728	Walking_Type
13:42:30.572	-0.22745611	5.2913475	5.523592	0.108217835	-0.10698144	0.06429724	-0.40298364	6.0558815	7.7028728	Walking_Type
13:42:30.592	-0.50040346	6.7015753	6.936214	0.059959475	-0.017795114	-0.022445632	-0.26394787	6.0473228	7.715604	Walking_Type
13:42:30.622	-0.50040346	6.7015753	6.936214	0.059959475	-0.017795114	-0.022445632	-0.26394787	6.0473228	7.715604	Walking_Type
13:42:30.642	-0.50040346	6.7015753	6.936214	0.059959475	-0.017795114	-0.022445632	-0.26394787	6.0473228	7.715604	Walking_Type
13:42:30.663	-0.50040346	6.7015753	6.936214	0.059959475	-0.017795114	-0.022445632	-0.26394787	6.0473228	7.715604	Walking_Type
13:42:30.684	-0.50040346	6.7015753	6.936214	0.059959475	-0.017795114	-0.022445632	-0.26394787	6.0473228	7.715604	Walking_Type
13:42:30.706	-0.50040346	6.7015753	6.936214	0.059959475	-0.017795114	-0.022445632	-0.26394787	6.0473228	7.715604	Walking_Type
13:42:30.728	-0.50040346	6.7015753	6.936214	0.059959475	-0.017795114	-0.022445632	-0.26394787	6.0473228	7.715604	Walking_Type
13:42:30.751	-0.50040346	6.7015753	6.936214	0.059959475	-0.017795114	-0.022445632	-0.26394787	6.0473228	7.715604	Walking_Type
13:42:30.774	0.5985687	7.14691	7.6090055	0.11921341	0.018245934	-0.13240138	-0.51533383	6.3988476	7.4134684	Walking_Type
13:42:30.796	0.5985687	7.14691	7.6090055	0.11921341	0.018245934	-0.13240138	-0.51533383	6.3988476	7.4134684	Walking_Type
13:42:30.818	0.5985687	7.14691	7.6090055	0.11921341	0.018245934	-0.13240138	-0.51533383	6.3988476	7.4134684	Walking_Type
13:42:30.839	0.5985687	7.14691	7.6090055	0.11921341	0.018245934	-0.13240138	-0.51533383	6.3988476	7.4134684	Walking_Type
13:42:30.860	0.5985687	7.14691	7.6090055	0.11921341	0.018245934	-0.13240138	-0.51533383	6.3988476	7.4134684	Walking_Type
13:42:30.880	0.5985687	7.14691	7.6090055	0.11921341	0.018245934	-0.13240138	-0.51533383	6.3988476	7.4134684	Walking_Type
13:42:30.901	0.5985687	7.14691	7.6090055	0.11921341	0.018245934	-0.13240138	-0.51533383	6.3988476	7.4134684	Walking_Type
13:42:30.928	0.5985687	7.14691	7.6090055	0.11921341	0.018245934	-0.13240138	-0.51533383	6.3988476	7.4134684	Walking_Type
13:42:30.949	0.94573855	5.341627	6.055121	0.2474951	-0.27802372	-0.39629516	-0.4536475	6.327472	7.478478	Walking_Type
13:42:30.971	0.94573855	5.341627	6.055121	0.2474951	-0.27802372	-0.39629516	-0.4536475	6.327472	7.478478	Walking_Type
13:42:30.992	0.94573855	5.341627	6.055121	0.2474951	-0.27802372	-0.39629516	-0.4536475	6.327472	7.478478	Walking_Type
13:42:31.014	0.94573855	5.341627	6.055121	0.2474951	-0.27802372	-0.39629516	-0.4536475	6.327472	7.478478	Walking_Type
13:42:31.036	0.94573855	5.341627	6.055121	0.2474951	-0.27802372	-0.39629516	-0.4536475	6.327472	7.478478	Walking_Type
13:42:31.058	0.94573855	5.341627	6.055121	0.2474951	-0.27802372	-0.39629516	-0.4536475	6.327472	7.478478	Walking_Type
13:42:31.082	0.94573855	5.341627	6.055121	0.2474951	-0.27802372	-0.39629516	-0.4536475	6.327472	7.478478	Walking_Type
13:42:31.104	0.94573855	5.341627	6.055121	0.2474951	-0.27802372	-0.39629516	-0.4536475	6.327472	7.478478	Walking_Type
13:42:31.126	-0.15802214	5.320079	6.002447	-0.11902404	-0.3256712	-0.21059214	-0.3137621	6.0093246	7.7433786	Walking_Type
13:42:31.148	-0.15802214	5.320079	6.002447	-0.11902404	-0.3256712	-0.21059214	-0.3137621	6.0093246	7.7433786	Walking_Type
13:42:31.169	-0.15802214	5.320079	6.002447	-0.11902404	-0.3256712	-0.21059214	-0.3137621	6.0093246	7.7433786	Walking_Type
13:42:31.191	-0.15802214	5.320079	6.002447	-0.11902404	-0.3256712	-0.21059214	-0.3137621	6.0093246	7.7433786	Walking_Type
13:42:31.214	-0.15802214	5.320079	6.002447	-0.11902404	-0.3256712	-0.21059214	-0.3137621	6.0093246	7.7433786	Walking_Type
13:42:31.236	-0.15802214	5.320079	6.002447	-0.11902404	-0.3256712	-0.21059214	-0.3137621	6.0093246	7.7433786	Walking_Type
13:42:31.259	-0.15802214	5.320079	6.002447	-0.11902404	-0.3256712	-0.21059214	-0.3137621	6.0093246	7.7433786	Walking_Type
13:42:31.282	-0.15802214	5.320079	6.002447	-0.11902404	-0.3256712	-0.21059214	-0.3137621	6.0093246	7.7433786	Walking_Type
13:42:31.304	0.17957062	6.2131433	8.061523	-0.12879789	0.080554195	0.08567751	-0.12703645	5.8452945	7.873168	Walking_Type
13:42:31.328	0.17957062	6.2131433	8.061523	-0.12879789	0.080554195	0.08567751	-0.12703645	5.8452945	7.873168	Walking_Type
13:42:31.351	0.17957062	6.2131433	8.061523	-0.12879789	0.080554195	0.08567751	-0.12703645	5.8452945	7.873168	Walking_Type
13:42:31.374	0.17957062	6.2131433	8.061523	-0.12879789	0.080554195	0.08567751	-0.12703645	5.8452945	7.873168	Walking_Type
13:42:31.396	0.17957062	6.2131433	8.061523	-0.12879789	0.080554195	0.08567751	-0.12703645	5.8452945	7.873168	Walking_Type
13:42:31.419	0.17957062	6.2131433	8.061523	-0.12879789	0.080554195	0.08567751	-0.12703645	5.8452945	7.873168	Walking_Type
13:42:31.441	0.17957062	6.2131433	8.061523	-0.12879789	0.080554195	0.08567751	-0.12703645	5.8452945	7.873168	Walking_Type
13:42:31.463	0.17957062	6.2131433	8.061523	-0.12879789	0.080554195	0.08567751	-0.12703645	5.8452945	7.873168	Walking_Type
13:42:31.484	-1.446142	7.920261	9.040782	0.062402938	0.7592255	0.13027067	-0.22419788	6.0638957	7.7038445	Walking_Type
13:42:31.505	-1.446142	7.920261	9.040782	0.062402938	0.7592255	0.13027067	-0.22419788	6.0638957	7.7038445	Walking_Type
13:42:31.527	-1.446142	7.920261	9.040782	0.062402938	0.7592255	0.13027067	-0.22419788	6.0638957	7.7038445	Walking_Type
13:42:31.549	-1.446142	7.920261	9.040782	0.062402938	0.7592255	0.13027067	-0.22419788	6.0638957	7.7038445	Walking_Type
13:42:31.571	-1.446142	7.920261	9.040782	0.062402938	0.7592255	0.13027067	-0.22419788	6.0638957	7.7038445	Walking_Type
13:42:31.592	-1.446142	7.920261	9.040782	0.062402938	0.7592255	0.13027067	-0.22419788	6.0638957	7.7038445	Walking_Type
13:42:31.614	-1.446142	7.920261	9.040782	0.062402938	0.7592255	0.13027067	-0.22419788	6.0638957	7.7038445	Walking_Type
13:42:31.638	-1.446142	7.920261	9.040782	0.062402938	0.7592255	0.13027067	-0.22419788	6.0638957	7.7038445	Walking_Type
13:42:31.660	-1.7071179	5.238673	7.082265	-0.010290025	0.42508218	0.3990514	-0.4230908	6.2453003	7.5490093	Walking_Type
13:42:31.682	-1.7071179	5.238673	7.082265	-0.010290025	0.42508218	0.3990514	-0.4230908	6.2453003	7.5490093	Walking_Type
13:42:31.703	-1.7071179	5.238673	7.082265	-0.010290025	0.42508218	0.3990514	-0.4230908	6.2453003	7.5490093	Walking_Type
13:42:31.725	-1.7071179	5.238673	7.082265	-0.010290025	0.42508218	0.3990514	-0.4230908	6.2453003	7.5490093	Walking_Type
13:42:31.746	-1.7071179	5.238673	7.082265	-0.010290025	0.42508218	0.3990514	-0.4230908	6.2453003	7.5490093	Walking_Type
13:42:31.767	-1.7071179	5.238673	7.082265	-0.010290025	0.42508218	0.3990514	-0.4230908	6.2453003	7.5490093	Walking_Type
13:42:31.788	-1.7071179	5.238673	7.082265	-0.010290025	0.42508218	0.3990514	-0.4230908	6.2453003	7.5490093	Walking_Type
13:42:31.809	-1.7071179	5.238673	7.082265	-0.010290025	0.42508218	0.3990514	-0.4230908	6.2453003	7.5490093	Walking_Type
13:42:31.831	-1.7071179	5.238673	7.082265	-0.010290025	0.42508218	0.3990514	-0.4230908	6.2453003	7.5490093	Walking_Type
13:42:31.853	-0.56265455	5.794145	5.2913475	0.030637948	0.07566727	0.1754747	-0.37267622	6.2213206	7.571433	Walking_Type
13:42:31.874	-0.56265455	5.794145	5.2913475	0.030637948	0.07566727	0.1754747	-0.37267622	6.2213206	7.571433	Walking_Type
13:42:31.896	-0.56265455	5.794145	5.2913475	0.030637948	0.07566727	0.1754747	-0.37267622	6.2213206	7.571433	Walking_Type
13:42:31.917	-0.56265455	5.794145	5.2913475	0.030637948	0.07566727	0.1754747	-0.37267622	6.2213206	7.571433	Walking_Type
13:42:31.940	-0.56265455	5.794145	5.2913475	0.030637948	0.07566727	0.1754747	-0.37267622	6.2213206	7.571433	Walking_Type
13:42:31.963	-0.56265455	5.794145	5.2913475	0.030637948	0.07566727	0.1754747	-0.37267622	6.2213206	7.571433	Walking_Type
13:42:31.984	-0.56265455	5.794145	5.2913475	0.030637948	0.07566727	0.1754747	-0.37267622	6.2213206	7.571433	Walking_Type
13:42:32.006	-0.56265455	5.794145	5.2913475	0.030637948	0.07566727	0.1754747	-0.37267622	6.2213206	7.571433	Walking_Type
13:42:32.027	-0.14126222	7.1995845	7.2594414	0.11310475	-0.43196177	-0.0016762142	-0.18039462	6.3289165	7.488832	Walking_Type
13:42:32.048	-0.14126222	7.1995845	7.2594414	0.11310475	-0.43196177	-0.0016762142	-0.18039462	6.3289165	7.488832	Walking_Type
13:42:32.069	-0.14126222	7.1995845	7.2594414	0.11310475	-0.43196177	-0.0016762142	-0.18039462	6.3289165	7.488832	Walking_Type
13:42:32.095	-0.14126222	7.1995845	7.2594414	0.11310475	-0.43196177	-0.0016762142	-0.18039462	6.3289165	7.488832	Walking_Type
13:42:32.116	-0.14126222	7.1995845	7.2594414	0.11310475	-0.43196177	-0.0016762142	-0.18039462	6.3289165	7.488832	Walking_Type
13:42:32.137	-0.14126222	7.1995845	7.2594414	0.11310475	-0.43196177	-0.0016762142	-0.18039462	6.3289165	7.488832	Walking_Type
13:42:32.160	-0.14126222	7.1995845	7.2594414	0.11310475	-0.43196177	-0.0016762142	-0.18039462	6.3289165	7.488832	Walking_Type
13:42:32.183	-0.14126222	7.1995845	7.2594414	0.11310475	-0.43196177	-0.0016762142	-0.18039462	6.3289165	7.488832	Walking_Type
13:42:32.206	0.98404694	5.99287	9.033599	-0.20210172	-0.42829657	-0.29794586	0.09308917	6.3880553	7.4400544	Walking_Type
13:42:32.227	0.98404694	5.99287	9.033599	-0.20210172	-0.42829657	-0.29794586	0.09308917	6.3880553	7.4400544	Walking_Type
13:42:32.249	0.98404694	5.99287	9.033599	-0.20210172	-0.42829657	-0.29794586	0.09308917	6.3880553	7.4400544	Walking_Type
13:42:32.272	0.98404694	5.99287	9.033599	-0.20210172	-0.42829657	-0.29794586	0.09308917	6.3880553	7.4400544	Walking_Type
13:42:32.294	0.98404694	5.99287	9.033599	-0.20210172	-0.42829657	-0.29794586	0.09308917	6.3880553	7.4400544	Walking_Type
13:42:32.316	0.98404694	5.99287	9.033599	-0.20210172	-0.42829657	-0.29794586	0.09308917	6.3880553	7.4400544	Walking_Type
13:42:32.337	0.98404694	5.99287	9.033599	-0.20210172	-0.42829657	-0.29794586	0.09308917	6.3880553	7.4400544	Walking_Type
13:42:32.359	0.98404694	5.99287	9.033599	-0.20210172	-0.42829657	-0.29794586	0.09308917	6.3880553	7.4400544	Walking_Type
13:42:32.379	0.052674048	4.9441776	7.728719	-0.20210172	-0.42829657	-0.29794586	0.09308917	6.3880553	7.4400544	Walking_Type
13:42:32.400	0.052674048	4.9441776	7.728719	-0.32610735	0.47944918	-0.35231286	-0.15223351	6.2273355	7.5741315	Walking_Type
13:42:32.423	0.052674048	4.9441776	7.728719	-0.32610735	0.47944918	-0.35231286	-0.15223351	6.2273355	7.5741315	Walking_Type
13:42:32.444	0.052674048	4.9441776	7.728719	-0.32610735	0.47944918	-0.35231286	-0.15223351	6.2273355	7.5741315	Walking_Type
13:42:32.467	0.052674048	4.9441776	7.728719	-0.32610735	0.47944918	-0.35231286	-0.15223351	6.2273355	7.5741315	Walking_Type
13:42:32.490	0.052674048	4.9441776	7.728719	-0.32610735	0.47944918	-0.35231286	-0.15223351	6.2273355	7.5741315	Walking_Type
13:42:32.512	0.052674048	4.9441776	7.728719	-0.32610735	0.47944918	-0.35231286	-0.15223351	6.2273355	7.5741315	Walking_Type
13:42:32.534	0.052674048	4.9441776	7.728719	-0.32610735	0.47944918	-0.35231286	-0.15223351	6.2273355	7.5741315	Walking_Type
13:42:32.557	0.052674048	4.9441776	7.728719	-0.32610735	0.47944918	-0.35231286	-0.15223351	6.2273355	7.5741315	Walking_Type
13:42:32.578	-0.45970076	5.8875217	6.438205	0.002538145	-0.6249952	-0.2637374	-0.7964161	6.293919	7.4781423	Walking_Type
13:42:32.600	-0.45970076	5.8875217	6.438205	0.002538145	-0.6249952	-0.2637374	-0.7964161	6.293919	7.4781423	Walking_Type
13:42:32.623	-0.45970076	5.8875217	6.438205	0.002538145	-0.6249952	-0.2637374	-0.7964161	6.293919	7.4781423	Walking_Type
13:42:32.644	-0.45970076	5.8875217	6.438205	0.002538145	-0.6249952	-0.2637374	-0.7964161	6.293919	7.4781423	Walking_Type
13:42:32.666	-0.45970076	5.8875217	6.438205	0.002538145	-0.6249952	-0.2637374	-0.7964161	6.293919	7.4781423	Walking_Type
13:42:32.688	-0.45970076	5.8875217	6.438205	0.002538145	-0.6249952	-0.2637374	-0.7964161	6.293919	7.4781423	Walking_Type
13:42:32.711	-0.45970076	5.8875217	6.438205	0.002538145	-0.6249952	-0.2637374	-0.7964161	6.293919	7.4781423	Walking_Type
13:42:32.733	-0.45970076	5.8875217	6.438205	0.002538145	-0.6249952	-0.2637374	-0.7964161	6.293919	7.4781423	Walking_Type
13:42:32.756	-1.5083932	7.6018224	7.84125	0.06118121	0.26075944	-0.0829213	-0.9416867	6.347079	7.4160767	Walking_Type
13:42:32.778	-1.5083932	7.6018224	7.84125	0.06118121	0.26075944	-0.0829213	-0.9416867	6.347079	7.4160767	Walking_Type
13:42:32.799	-1.5083932	7.6018224	7.84125	0.06118121	0.26075944	-0.0829213	-0.9416867	6.347079	7.4160767	Walking_Type
13:42:32.820	-1.5083932	7.6018224	7.84125	0.06118121	0.26075944	-0.0829213	-0.9416867	6.347079	7.4160767	Walking_Type
13:42:32.841	-1.5083932	7.6018224	7.84125	0.06118121	0.26075944	-0.0829213	-0.9416867	6.347079	7.4160767	Walking_Type
13:42:32.862	-1.5083932	7.6018224	7.84125	0.06118121	0.26075944	-0.0829213	-0.9416867	6.347079	7.4160767	Walking_Type
13:42:32.883	-1.5083932	7.6018224	7.84125	0.06118121	0.26075944	-0.0829213	-0.9416867	6.347079	7.4160767	Walking_Type
13:42:32.903	-1.5083932	7.6018224	7.84125	0.06118121	0.26075944	-0.0829213	-0.9416867	6.347079	7.4160767	Walking_Type
13:42:32.924	-1.6185298	5.7654138	10.422278	0.10516351	0.0060286294	0.1791399	-1.4128815	6.474214	7.22901	Walking_Type
13:42:32.945	-1.6185298	5.7654138	10.422278	0.10516351	0.0060286294	0.1791399	-1.4128815	6.474214	7.22901	Walking_Type
13:42:32.982	-1.6185298	5.7654138	10.422278	0.10516351	0.0060286294	0.1791399	-1.4128815	6.474214	7.22901	Walking_Type
13:42:33.017	-1.6185298	5.7654138	10.422278	0.10516351	0.0060286294	0.1791399	-1.4128815	6.474214	7.22901	Walking_Type
13:42:33.049	-1.6185298	5.7654138	10.422278	0.10516351	0.0060286294	0.1791399	-1.4128815	6.474214	7.22901	Walking_Type
13:42:33.082	-1.6185298	5.7654138	10.422278	0.10516351	0.0060286294	0.1791399	-1.4128815	6.474214	7.22901	Walking_Type
13:42:33.116	-0.7733508	5.3081074	4.9872746	-0.11719144	-0.030012421	0.20785058	-1.3496006	6.4194026	7.289728	Walking_Type
13:42:33.149	-0.7733508	5.3081074	4.9872746	-0.11719144	-0.030012421	0.20785058	-1.3496006	6.4194026	7.289728	Walking_Type
13:42:33.183	-0.7733508	5.3081074	4.9872746	-0.11719144	-0.030012421	0.20785058	-1.3496006	6.4194026	7.289728	Walking_Type
13:42:33.217	-0.7733508	5.3081074	4.9872746	-0.11719144	-0.030012421	0.20785058	-1.3496006	6.4194026	7.289728	Walking_Type
13:42:33.240	-0.7733508	5.3081074	4.9872746	-0.11719144	-0.030012421	0.20785058	-1.3496006	6.4194026	7.289728	Walking_Type
13:42:33.263	-0.7733508	5.3081074	4.9872746	-0.11719144	-0.030012421	0.20785058	-1.3496006	6.4194026	7.289728	Walking_Type
13:42:33.285	-1.6448668	6.5411587	7.020014	-0.4397283	-0.41791186	-0.059097547	-0.8280108	6.120481	7.617375	Walking_Type
13:42:33.307	-1.6448668	6.5411587	7.020014	-0.4397283	-0.41791186	-0.059097547	-0.8280108	6.120481	7.617375	Walking_Type
13:42:33.329	-1.6448668	6.5411587	7.020014	-0.4397283	-0.41791186	-0.059097547	-0.8280108	6.120481	7.617375	Walking_Type
13:42:33.350	-1.6448668	6.5411587	7.020014	-0.4397283	-0.41791186	-0.059097547	-0.8280108	6.120481	7.617375	Walking_Type
13:42:33.372	-1.6448668	6.5411587	7.020014	-0.4397283	-0.41791186	-0.059097547	-0.8280108	6.120481	7.617375	Walking_Type
13:42:33.395	-1.6448668	6.5411587	7.020014	-0.4397283	-0.41791186	-0.059097547	-0.8280108	6.120481	7.617375	Walking_Type
13:42:33.417	-1.6448668	6.5411587	7.020014	-0.4397283	-0.41791186	-0.059097547	-0.8280108	6.120481	7.617375	Walking_Type
13:42:33.439	-1.6448668	6.5411587	7.020014	-0.4397283	-0.41791186	-0.059097547	-0.8280108	6.120481	7.617375	Walking_Type
13:42:33.462	-0.2681588	6.4860907	9.510059	-0.4397283	-0.41791186	-0.059097547	-0.8280108	6.120481	7.617375	Walking_Type
13:42:33.484	-0.2681588	6.4860907	9.510059	0.056294285	-0.30673438	0.0050433036	-0.42584717	5.730099	7.9470096	Walking_Type
13:42:33.506	-0.2681588	6.4860907	9.510059	0.056294285	-0.30673438	0.0050433036	-0.42584717	5.730099	7.9470096	Walking_Type
13:42:33.528	-0.2681588	6.4860907	9.510059	0.056294285	-0.30673438	0.0050433036	-0.42584717	5.730099	7.9470096	Walking_Type
13:42:33.550	-0.2681588	6.4860907	9.510059	0.056294285	-0.30673438	0.0050433036	-0.42584717	5.730099	7.9470096	Walking_Type
13:42:33.571	-0.2681588	6.4860907	9.510059	0.056294285	-0.30673438	0.0050433036	-0.42584717	5.730099	7.9470096	Walking_Type
13:42:33.594	-0.2681588	6.4860907	9.510059	0.056294285	-0.30673438	0.0050433036	-0.42584717	5.730099	7.9470096	Walking_Type
13:42:33.618	-0.2681588	6.4860907	9.510059	0.056294285	-0.30673438	0.0050433036	-0.42584717	5.730099	7.9470096	Walking_Type
13:42:33.640	0.5985687	4.6305275	7.2019787	0.056294285	-0.30673438	0.0050433036	-0.42584717	5.730099	7.9470096	Walking_Type
13:42:33.662	0.5985687	4.6305275	7.2019787	0.31530115	-0.6677557	-0.28572854	-0.108934864	5.759068	7.936726	Walking_Type
13:42:33.685	0.5985687	4.6305275	7.2019787	0.31530115	-0.6677557	-0.28572854	-0.108934864	5.759068	7.936726	Walking_Type
13:42:33.708	0.5985687	4.6305275	7.2019787	0.31530115	-0.6677557	-0.28572854	-0.108934864	5.759068	7.936726	Walking_Type
13:42:33.731	0.5985687	4.6305275	7.2019787	0.31530115	-0.6677557	-0.28572854	-0.108934864	5.759068	7.936726	Walking_Type
13:42:33.754	0.5985687	4.6305275	7.2019787	0.31530115	-0.6677557	-0.28572854	-0.108934864	5.759068	7.936726	Walking_Type
13:42:33.777	0.5985687	4.6305275	7.2019787	0.31530115	-0.6677557	-0.28572854	-0.108934864	5.759068	7.936726	Walking_Type
13:42:33.800	0.5985687	4.6305275	7.2019787	0.31530115	-0.6677557	-0.28572854	-0.108934864	5.759068	7.936726	Walking_Type
13:42:33.823	-0.27055305	5.6169686	5.664854	0.034914	0.23204876	-0.1776054	-0.116146185	5.8852344	7.843524	Walking_Type
13:42:33.845	-0.27055305	5.6169686	5.664854	0.034914	0.23204876	-0.1776054	-0.116146185	5.8852344	7.843524	Walking_Type
13:42:33.867	-0.27055305	5.6169686	5.664854	0.034914	0.23204876	-0.1776054	-0.116146185	5.8852344	7.843524	Walking_Type
13:42:33.890	-0.27055305	5.6169686	5.664854	0.034914	0.23204876	-0.1776054	-0.116146185	5.8852344	7.843524	Walking_Type
13:42:33.912	-0.27055305	5.6169686	5.664854	0.034914	0.23204876	-0.1776054	-0.116146185	5.8852344	7.843524	Walking_Type
13:42:33.936	-0.27055305	5.6169686	5.664854	0.034914	0.23204876	-0.1776054	-0.116146185	5.8852344	7.843524	Walking_Type
13:42:33.959	-0.27055305	5.6169686	5.664854	0.034914	0.23204876	-0.1776054	-0.116146185	5.8852344	7.843524	Walking_Type
13:42:33.990	-0.27055305	5.6169686	5.664854	0.034914	0.23204876	-0.1776054	-0.116146185	5.8852344	7.843524	Walking_Type
13:42:34.013	0.2944958	6.407079	7.0702934	-0.08359386	-0.09048808	0.0007672467	-0.10018523	5.719912	7.965105	Walking_Type
13:42:34.035	0.2944958	6.407079	7.0702934	-0.08359386	-0.09048808	0.0007672467	-0.10018523	5.719912	7.965105	Walking_Type
13:42:34.058	0.2944958	6.407079	7.0702934	-0.08359386	-0.09048808	0.0007672467	-0.10018523	5.719912	7.965105	Walking_Type
13:42:34.080	0.2944958	6.407079	7.0702934	-0.08359386	-0.09048808	0.0007672467	-0.10018523	5.719912	7.965105	Walking_Type
13:42:34.103	0.2944958	6.407079	7.0702934	-0.08359386	-0.09048808	0.0007672467	-0.10018523	5.719912	7.965105	Walking_Type
13:42:34.126	0.2944958	6.407079	7.0702934	-0.08359386	-0.09048808	0.0007672467	-0.10018523	5.719912	7.965105	Walking_Type
13:42:34.149	0.2944958	6.407079	7.0702934	-0.08359386	-0.09048808	0.0007672467	-0.10018523	5.719912	7.965105	Walking_Type
13:42:34.172	0.2944958	6.407079	7.0702934	-0.08359386	-0.09048808	0.0007672467	-0.10018523	5.719912	7.965105	Walking_Type
13:42:34.192	-0.6608198	7.211556	8.142929	0.013533719	0.3841542	0.11011213	-0.34917647	5.817109	7.88731	Walking_Type
13:42:34.213	-0.6608198	7.211556	8.142929	0.013533719	0.3841542	0.11011213	-0.34917647	5.817109	7.88731	Walking_Type
13:42:34.234	-0.6608198	7.211556	8.142929	0.013533719	0.3841542	0.11011213	-0.34917647	5.817109	7.88731	Walking_Type
13:42:34.255	-0.6608198	7.211556	8.142929	0.013533719	0.3841542	0.11011213	-0.34917647	5.817109	7.88731	Walking_Type
13:42:34.275	-0.6608198	7.211556	8.142929	0.013533719	0.3841542	0.11011213	-0.34917647	5.817109	7.88731	Walking_Type
13:42:34.296	-0.6608198	7.211556	8.142929	0.013533719	0.3841542	0.11011213	-0.34917647	5.817109	7.88731	Walking_Type
13:42:34.318	-0.6608198	7.211556	8.142929	0.013533719	0.3841542	0.11011213	-0.34917647	5.817109	7.88731	Walking_Type
13:42:34.339	-0.6608198	7.211556	8.142929	0.013533719	0.3841542	0.11011213	-0.34917647	5.817109	7.88731	Walking_Type
13:42:34.364	-1.2833313	4.9010806	6.58665	0.30002952	0.1911208	0.15226182	-0.0942866	6.1227393	7.6598625	Walking_Type
13:42:34.385	-1.2833313	4.9010806	6.58665	0.30002952	0.1911208	0.15226182	-0.0942866	6.1227393	7.6598625	Walking_Type
13:42:34.406	-1.2833313	4.9010806	6.58665	0.30002952	0.1911208	0.15226182	-0.0942866	6.1227393	7.6598625	Walking_Type
13:42:34.427	-1.2833313	4.9010806	6.58665	0.30002952	0.1911208	0.15226182	-0.0942866	6.1227393	7.6598625	Walking_Type
13:42:34.449	-1.2833313	4.9010806	6.58665	0.30002952	0.1911208	0.15226182	-0.0942866	6.1227393	7.6598625	Walking_Type
13:42:34.472	-1.2833313	4.9010806	6.58665	0.30002952	0.1911208	0.15226182	-0.0942866	6.1227393	7.6598625	Walking_Type
13:42:34.496	-1.2833313	4.9010806	6.58665	0.30002952	0.1911208	0.15226182	-0.0942866	6.1227393	7.6598625	Walking_Type
13:42:34.519	-1.2833313	4.9010806	6.58665	0.30002952	0.1911208	0.15226182	-0.0942866	6.1227393	7.6598625	Walking_Type
13:42:34.540	-1.2833313	4.9010806	6.58665	0.30002952	0.1911208	0.15226182	-0.0942866	6.1227393	7.6598625	Walking_Type
13:42:34.561	-0.339987	5.6313343	5.166845	-0.116580576	0.17218398	-0.0138935195	-0.29811832	6.1399603	7.640835	Walking_Type
13:42:34.583	-0.339987	5.6313343	5.166845	-0.116580576	0.17218398	-0.0138935195	-0.29811832	6.1399603	7.640835	Walking_Type
13:42:34.607	-0.339987	5.6313343	5.166845	-0.116580576	0.17218398	-0.0138935195	-0.29811832	6.1399603	7.640835	Walking_Type
13:42:34.628	-0.339987	5.6313343	5.166845	-0.116580576	0.17218398	-0.0138935195	-0.29811832	6.1399603	7.640835	Walking_Type
13:42:34.650	-0.339987	5.6313343	5.166845	-0.116580576	0.17218398	-0.0138935195	-0.29811832	6.1399603	7.640835	Walking_Type
13:42:34.672	-0.339987	5.6313343	5.166845	-0.116580576	0.17218398	-0.0138935195	-0.29811832	6.1399603	7.640835	Walking_Type
13:42:34.694	-0.339987	5.6313343	5.166845	-0.116580576	0.17218398	-0.0138935195	-0.29811832	6.1399603	7.640835	Walking_Type
13:42:34.716	-0.339987	5.6313343	5.166845	-0.116580576	0.17218398	-0.0138935195	-0.29811832	6.1399603	7.640835	Walking_Type
13:42:34.739	-1.1468576	6.7734036	5.2650104	0.35439652	0.84169227	0.005654169	-0.6356924	6.1608057	7.603334	Walking_Type
13:42:34.762	-1.1468576	6.7734036	5.2650104	0.35439652	0.84169227	0.005654169	-0.6356924	6.1608057	7.603334	Walking_Type
13:42:34.785	-1.1468576	6.7734036	5.2650104	0.35439652	0.84169227	0.005654169	-0.6356924	6.1608057	7.603334	Walking_Type
13:42:34.808	-1.1468576	6.7734036	5.2650104	0.35439652	0.84169227	0.005654169	-0.6356924	6.1608057	7.603334	Walking_Type
13:42:34.832	-1.1468576	6.7734036	5.2650104	0.35439652	0.84169227	0.005654169	-0.6356924	6.1608057	7.603334	Walking_Type
13:42:34.853	-1.1468576	6.7734036	5.2650104	0.35439652	0.84169227	0.005654169	-0.6356924	6.1608057	7.603334	Walking_Type
13:42:34.874	-1.1468576	6.7734036	5.2650104	0.35439652	0.84169227	0.005654169	-0.6356924	6.1608057	7.603334	Walking_Type
13:42:34.901	-0.69673395	7.680834	8.6433325	0.24505165	-0.78076583	-0.03160861	-0.6269623	6.422687	7.384197	Walking_Type
13:42:34.922	-0.69673395	7.680834	8.6433325	0.24505165	-0.78076583	-0.03160861	-0.6269623	6.422687	7.384197	Walking_Type
13:42:34.943	-0.69673395	7.680834	8.6433325	0.24505165	-0.78076583	-0.03160861	-0.6269623	6.422687	7.384197	Walking_Type
13:42:34.964	-0.69673395	7.680834	8.6433325	0.24505165	-0.78076583	-0.03160861	-0.6269623	6.422687	7.384197	Walking_Type
13:42:34.988	-0.69673395	7.680834	8.6433325	0.24505165	-0.78076583	-0.03160861	-0.6269623	6.422687	7.384197	Walking_Type
13:42:35.010	-0.69673395	7.680834	8.6433325	0.24505165	-0.78076583	-0.03160861	-0.6269623	6.422687	7.384197	Walking_Type
13:42:35.033	-0.69673395	7.680834	8.6433325	0.24505165	-0.78076583	-0.03160861	-0.6269623	6.422687	7.384197	Walking_Type
13:42:35.056	-0.69673395	7.680834	8.6433325	0.24505165	-0.78076583	-0.03160861	-0.6269623	6.422687	7.384197	Walking_Type
13:42:35.078	0.37350687	5.5906315	6.8165	0.24505165	-0.78076583	-0.03160861	-0.6269623	6.422687	7.384197	Walking_Type
13:42:35.101	0.37350687	5.5906315	6.8165	0.09905486	-0.17356575	-0.24113539	-0.034614	6.479871	7.360731	Walking_Type
13:42:35.121	0.37350687	5.5906315	6.8165	0.09905486	-0.17356575	-0.24113539	-0.034614	6.479871	7.360731	Walking_Type
13:42:35.146	0.37350687	5.5906315	6.8165	0.09905486	-0.17356575	-0.24113539	-0.034614	6.479871	7.360731	Walking_Type
13:42:35.167	0.37350687	5.5906315	6.8165	0.09905486	-0.17356575	-0.24113539	-0.034614	6.479871	7.360731	Walking_Type
13:42:35.187	0.37350687	5.5906315	6.8165	0.09905486	-0.17356575	-0.24113539	-0.034614	6.479871	7.360731	Walking_Type
13:42:35.208	0.37350687	5.5906315	6.8165	0.09905486	-0.17356575	-0.24113539	-0.034614	6.479871	7.360731	Walking_Type
13:42:35.230	0.37350687	5.5906315	6.8165	0.09905486	-0.17356575	-0.24113539	-0.034614	6.479871	7.360731	Walking_Type
13:42:35.251	0.37350687	5.5906315	6.8165	0.09905486	-0.17356575	-0.24113539	-0.034614	6.479871	7.360731	Walking_Type
13:42:35.275	0.17478207	5.4589467	5.31529	0.0062033366	0.26014856	0.05391252	0.0044447775	6.246334	7.5599995	Walking_Type
13:42:35.298	0.17478207	5.4589467	5.31529	0.0062033366	0.26014856	0.05391252	0.0044447775	6.246334	7.5599995	Walking_Type
13:42:35.319	0.17478207	5.4589467	5.31529	0.0062033366	0.26014856	0.05391252	0.0044447775	6.246334	7.5599995	Walking_Type
13:42:35.341	0.17478207	5.4589467	5.31529	0.0062033366	0.26014856	0.05391252	0.0044447775	6.246334	7.5599995	Walking_Type
13:42:35.362	0.17478207	5.4589467	5.31529	0.0062033366	0.26014856	0.05391252	0.0044447775	6.246334	7.5599995	Walking_Type
13:42:35.383	0.17478207	5.4589467	5.31529	0.0062033366	0.26014856	0.05391252	0.0044447775	6.246334	7.5599995	Walking_Type
13:42:35.404	0.17478207	5.4589467	5.31529	0.0062033366	0.26014856	0.05391252	0.0044447775	6.246334	7.5599995	Walking_Type
13:42:35.425	0.17478207	5.4589467	5.31529	0.0062033366	0.26014856	0.05391252	0.0044447775	6.246334	7.5599995	Walking_Type
13:42:35.449	0.52913475	6.646507	6.612987	0.18029992	-0.16440277	0.08689924	-0.07704229	6.1534066	7.635441	Walking_Type
13:42:35.471	0.52913475	6.646507	6.612987	0.18029992	-0.16440277	0.08689924	-0.07704229	6.1534066	7.635441	Walking_Type
13:42:35.493	0.52913475	6.646507	6.612987	0.18029992	-0.16440277	0.08689924	-0.07704229	6.1534066	7.635441	Walking_Type
13:42:35.514	0.52913475	6.646507	6.612987	0.18029992	-0.16440277	0.08689924	-0.07704229	6.1534066	7.635441	Walking_Type
13:42:35.536	0.52913475	6.646507	6.612987	0.18029992	-0.16440277	0.08689924	-0.07704229	6.1534066	7.635441	Walking_Type
13:42:35.558	0.52913475	6.646507	6.612987	0.18029992	-0.16440277	0.08689924	-0.07704229	6.1534066	7.635441	Walking_Type
13:42:35.580	0.52913475	6.646507	6.612987	0.18029992	-0.16440277	0.08689924	-0.07704229	6.1534066	7.635441	Walking_Type
13:42:35.601	0.52913475	6.646507	6.612987	0.18029992	-0.16440277	0.08689924	-0.07704229	6.1534066	7.635441	Walking_Type
13:42:35.625	-0.36392978	7.9394155	7.8173075	0.0788963	0.22471838	0.26832622	-0.020783188	6.409313	7.4223027	Walking_Type
13:42:35.647	-0.36392978	7.9394155	7.8173075	0.0788963	0.22471838	0.26832622	-0.020783188	6.409313	7.4223027	Walking_Type
13:42:35.668	-0.36392978	7.9394155	7.8173075	0.0788963	0.22471838	0.26832622	-0.020783188	6.409313	7.4223027	Walking_Type
13:42:35.689	-0.36392978	7.9394155	7.8173075	0.0788963	0.22471838	0.26832622	-0.020783188	6.409313	7.4223027	Walking_Type
13:42:35.710	-0.36392978	7.9394155	7.8173075	0.0788963	0.22471838	0.26832622	-0.020783188	6.409313	7.4223027	Walking_Type
13:42:35.731	-0.36392978	7.9394155	7.8173075	0.0788963	0.22471838	0.26832622	-0.020783188	6.409313	7.4223027	Walking_Type
13:42:35.760	-0.36392978	7.9394155	7.8173075	0.0788963	0.22471838	0.26832622	-0.020783188	6.409313	7.4223027	Walking_Type
13:42:35.781	-0.36392978	7.9394155	7.8173075	0.0788963	0.22471838	0.26832622	-0.020783188	6.409313	7.4223027	Walking_Type
13:42:35.802	-0.38547826	5.5451403	6.943397	0.17419128	0.45257112	-0.030997746	0.06793851	6.54349	7.3040013	Walking_Type
13:42:35.825	-0.38547826	5.5451403	6.943397	0.17419128	0.45257112	-0.030997746	0.06793851	6.54349	7.3040013	Walking_Type
13:42:35.848	-0.38547826	5.5451403	6.943397	0.17419128	0.45257112	-0.030997746	0.06793851	6.54349	7.3040013	Walking_Type
13:42:35.869	-0.38547826	5.5451403	6.943397	0.17419128	0.45257112	-0.030997746	0.06793851	6.54349	7.3040013	Walking_Type
13:42:35.889	-0.38547826	5.5451403	6.943397	0.17419128	0.45257112	-0.030997746	0.06793851	6.54349	7.3040013	Walking_Type
13:42:35.910	-0.38547826	5.5451403	6.943397	0.17419128	0.45257112	-0.030997746	0.06793851	6.54349	7.3040013	Walking_Type
13:42:35.931	-0.38547826	5.5451403	6.943397	0.17419128	0.45257112	-0.030997746	0.06793851	6.54349	7.3040013	Walking_Type
13:42:35.952	-0.38547826	5.5451403	6.943397	0.17419128	0.45257112	-0.030997746	0.06793851	6.54349	7.3040013	Walking_Type
13:42:35.973	-0.38547826	5.5451403	6.943397	0.17419128	0.45257112	-0.030997746	0.06793851	6.54349	7.3040013	Walking_Type
13:42:35.993	-0.6368771	5.889916	6.359194	-0.04694194	0.37621298	0.047193006	-0.2756237	6.353339	7.4652143	Walking_Type
13:42:36.014	-0.6368771	5.889916	6.359194	-0.04694194	0.37621298	0.047193006	-0.2756237	6.353339	7.4652143	Walking_Type
13:42:36.035	-0.6368771	5.889916	6.359194	-0.04694194	0.37621298	0.047193006	-0.2756237	6.353339	7.4652143	Walking_Type
13:42:36.057	-0.6368771	5.889916	6.359194	-0.04694194	0.37621298	0.047193006	-0.2756237	6.353339	7.4652143	Walking_Type
13:42:36.081	-0.6368771	5.889916	6.359194	-0.04694194	0.37621298	0.047193006	-0.2756237	6.353339	7.4652143	Walking_Type
13:42:36.102	-0.6368771	5.889916	6.359194	-0.04694194	0.37621298	0.047193006	-0.2756237	6.353339	7.4652143	Walking_Type
13:42:36.123	-0.6368771	5.889916	6.359194	-0.04694194	0.37621298	0.047193006	-0.2756237	6.353339	7.4652143	Walking_Type
13:42:36.146	-0.6368771	5.889916	6.359194	-0.04694194	0.37621298	0.047193006	-0.2756237	6.353339	7.4652143	Walking_Type
13:42:36.168	-0.038308397	6.897906	6.6967864	0.034914	0.15385802	0.18647027	-0.32586217	6.174961	7.6114407	Walking_Type
13:42:36.189	-0.038308397	6.897906	6.6967864	0.034914	0.15385802	0.18647027	-0.32586217	6.174961	7.6114407	Walking_Type
13:42:36.212	-0.038308397	6.897906	6.6967864	0.034914	0.15385802	0.18647027	-0.32586217	6.174961	7.6114407	Walking_Type
13:42:36.234	-0.038308397	6.897906	6.6967864	0.034914	0.15385802	0.18647027	-0.32586217	6.174961	7.6114407	Walking_Type
13:42:36.258	-0.038308397	6.897906	6.6967864	0.034914	0.15385802	0.18647027	-0.32586217	6.174961	7.6114407	Walking_Type
13:42:36.279	-0.038308397	6.897906	6.6967864	0.034914	0.15385802	0.18647027	-0.32586217	6.174961	7.6114407	Walking_Type
13:42:36.300	-0.038308397	6.897906	6.6967864	0.034914	0.15385802	0.18647027	-0.32586217	6.174961	7.6114407	Walking_Type
13:42:36.321	-0.038308397	6.897906	6.6967864	0.034914	0.15385802	0.18647027	-0.32586217	6.174961	7.6114407	Walking_Type
13:42:36.342	0.68236834	7.3863378	7.8388557	0.04041179	-0.18578304	-0.049323704	0.06273549	6.3615084	7.4630814	Walking_Type
13:42:36.363	0.68236834	7.3863378	7.8388557	0.04041179	-0.18578304	-0.049323704	0.06273549	6.3615084	7.4630814	Walking_Type
13:42:36.383	0.68236834	7.3863378	7.8388557	0.04041179	-0.18578304	-0.049323704	0.06273549	6.3615084	7.4630814	Walking_Type
13:42:36.403	0.68236834	7.3863378	7.8388557	0.04041179	-0.18578304	-0.049323704	0.06273549	6.3615084	7.4630814	Walking_Type
13:42:36.424	0.68236834	7.3863378	7.8388557	0.04041179	-0.18578304	-0.049323704	0.06273549	6.3615084	7.4630814	Walking_Type
13:42:36.446	0.68236834	7.3863378	7.8388557	0.04041179	-0.18578304	-0.049323704	0.06273549	6.3615084	7.4630814	Walking_Type
13:42:36.470	0.68236834	7.3863378	7.8388557	0.04041179	-0.18578304	-0.049323704	0.06273549	6.3615084	7.4630814	Walking_Type
13:42:36.491	0.68236834	7.3863378	7.8388557	0.04041179	-0.18578304	-0.049323704	0.06273549	6.3615084	7.4630814	Walking_Type
13:42:36.512	0.68236834	7.3863378	7.8388557	0.04041179	-0.18578304	-0.049323704	0.06273549	6.3615084	7.4630814	Walking_Type
13:42:36.533	0.90024734	5.320079	8.379962	-0.3554289	-0.15951586	-0.38652134	0.09055187	6.390019	7.438398	Walking_Type
13:42:36.558	0.90024734	5.320079	8.379962	-0.3554289	-0.15951586	-0.38652134	0.09055187	6.390019	7.438398	Walking_Type
13:42:36.579	0.90024734	5.320079	8.379962	-0.3554289	-0.15951586	-0.38652134	0.09055187	6.390019	7.438398	Walking_Type
13:42:36.600	0.90024734	5.320079	8.379962	-0.3554289	-0.15951586	-0.38652134	0.09055187	6.390019	7.438398	Walking_Type
13:42:36.622	0.90024734	5.320079	8.379962	-0.3554289	-0.15951586	-0.38652134	0.09055187	6.390019	7.438398	Walking_Type
13:42:36.644	0.90024734	5.320079	8.379962	-0.3554289	-0.15951586	-0.38652134	0.09055187	6.390019	7.438398	Walking_Type
13:42:36.666	0.90024734	5.320079	8.379962	-0.3554289	-0.15951586	-0.38652134	0.09055187	6.390019	7.438398	Walking_Type
13:42:36.690	0.90024734	5.320079	8.379962	-0.3554289	-0.15951586	-0.38652134	0.09055187	6.390019	7.438398	Walking_Type
13:42:36.712	0.105348095	5.8755503	5.619363	-0.10375241	-0.09232068	-0.24357885	-0.11148469	6.2456074	7.559783	Walking_Type
13:42:36.733	0.105348095	5.8755503	5.619363	-0.10375241	-0.09232068	-0.24357885	-0.11148469	6.2456074	7.559783	Walking_Type
13:42:36.754	0.105348095	5.8755503	5.619363	-0.10375241	-0.09232068	-0.24357885	-0.11148469	6.2456074	7.559783	Walking_Type
13:42:36.775	0.105348095	5.8755503	5.619363	-0.10375241	-0.09232068	-0.24357885	-0.11148469	6.2456074	7.559783	Walking_Type
13:42:36.799	0.105348095	5.8755503	5.619363	-0.10375241	-0.09232068	-0.24357885	-0.11148469	6.2456074	7.559783	Walking_Type
13:42:36.820	0.105348095	5.8755503	5.619363	-0.10375241	-0.09232068	-0.24357885	-0.11148469	6.2456074	7.559783	Walking_Type
13:42:36.841	0.105348095	5.8755503	5.619363	-0.10375241	-0.09232068	-0.24357885	-0.11148469	6.2456074	7.559783	Walking_Type
13:42:36.864	0.105348095	5.8755503	5.619363	-0.10375241	-0.09232068	-0.24357885	-0.11148469	6.2456074	7.559783	Walking_Type
13:42:36.886	-0.023942748	6.840443	6.840443	0.23405607	0.34078276	0.086288385	-0.2479775	6.2017493	7.592571	Walking_Type
13:42:36.910	-0.023942748	6.840443	6.840443	0.23405607	0.34078276	0.086288385	-0.2479775	6.2017493	7.592571	Walking_Type
13:42:36.931	-0.023942748	6.840443	6.840443	0.23405607	0.34078276	0.086288385	-0.2479775	6.2017493	7.592571	Walking_Type
13:42:36.952	-0.023942748	6.840443	6.840443	0.23405607	0.34078276	0.086288385	-0.2479775	6.2017493	7.592571	Walking_Type
13:42:36.973	-0.023942748	6.840443	6.840443	0.23405607	0.34078276	0.086288385	-0.2479775	6.2017493	7.592571	Walking_Type
13:42:36.998	-0.023942748	6.840443	6.840443	0.23405607	0.34078276	0.086288385	-0.2479775	6.2017493	7.592571	Walking_Type
13:42:37.019	-0.023942748	6.840443	6.840443	0.23405607	0.34078276	0.086288385	-0.2479775	6.2017493	7.592571	Walking_Type
13:42:37.041	-0.023942748	6.840443	6.840443	0.23405607	0.34078276	0.086288385	-0.2479775	6.2017493	7.592571	Walking_Type
13:42:37.064	-0.5889916	6.1892004	9.98652	-0.018842138	-0.071551256	0.07529281	-0.3631302	6.368191	7.4487967	Walking_Type
13:42:37.086	-0.5889916	6.1892004	9.98652	-0.018842138	-0.071551256	0.07529281	-0.3631302	6.368191	7.4487967	Walking_Type
13:42:37.107	-0.5889916	6.1892004	9.98652	-0.018842138	-0.071551256	0.07529281	-0.3631302	6.368191	7.4487967	Walking_Type
13:42:37.128	-0.5889916	6.1892004	9.98652	-0.018842138	-0.071551256	0.07529281	-0.3631302	6.368191	7.4487967	Walking_Type
13:42:37.149	-0.5889916	6.1892004	9.98652	-0.018842138	-0.071551256	0.07529281	-0.3631302	6.368191	7.4487967	Walking_Type
13:42:37.182	-0.5889916	6.1892004	9.98652	-0.018842138	-0.071551256	0.07529281	-0.3631302	6.368191	7.4487967	Walking_Type
13:42:37.203	-0.5889916	6.1892004	9.98652	-0.018842138	-0.071551256	0.07529281	-0.3631302	6.368191	7.4487967	Walking_Type
13:42:37.225	-0.5889916	6.1892004	9.98652	-0.018842138	-0.071551256	0.07529281	-0.3631302	6.368191	7.4487967	Walking_Type
13:42:37.247	-0.70631105	5.305713	8.564321	-0.21798421	0.2632029	0.29459345	-0.35327202	6.361237	7.4552116	Walking_Type
13:42:37.269	-0.70631105	5.305713	8.564321	-0.21798421	0.2632029	0.29459345	-0.35327202	6.361237	7.4552116	Walking_Type
13:42:37.293	-0.70631105	5.305713	8.564321	-0.21798421	0.2632029	0.29459345	-0.35327202	6.361237	7.4552116	Walking_Type
13:42:37.314	-0.70631105	5.305713	8.564321	-0.21798421	0.2632029	0.29459345	-0.35327202	6.361237	7.4552116	Walking_Type
13:42:37.337	-0.70631105	5.305713	8.564321	-0.21798421	0.2632029	0.29459345	-0.35327202	6.361237	7.4552116	Walking_Type
13:42:37.359	-0.70631105	5.305713	8.564321	-0.21798421	0.2632029	0.29459345	-0.35327202	6.361237	7.4552116	Walking_Type
13:42:37.380	-0.70631105	5.305713	8.564321	-0.21798421	0.2632029	0.29459345	-0.35327202	6.361237	7.4552116	Walking_Type
13:42:37.403	-0.70631105	5.305713	8.564321	-0.21798421	0.2632029	0.29459345	-0.35327202	6.361237	7.4552116	Walking_Type
13:42:37.424	-0.41420954	5.810905	6.6345353	-0.10558501	0.060395636	0.09056444	-0.2680141	6.301928	7.5089436	Walking_Type
13:42:37.445	-0.41420954	5.810905	6.6345353	-0.10558501	0.060395636	0.09056444	-0.2680141	6.301928	7.5089436	Walking_Type
13:42:37.467	-0.41420954	5.810905	6.6345353	-0.10558501	0.060395636	0.09056444	-0.2680141	6.301928	7.5089436	Walking_Type
13:42:37.489	-0.41420954	5.810905	6.6345353	-0.10558501	0.060395636	0.09056444	-0.2680141	6.301928	7.5089436	Walking_Type
13:42:37.511	-0.41420954	5.810905	6.6345353	-0.10558501	0.060395636	0.09056444	-0.2680141	6.301928	7.5089436	Walking_Type
13:42:37.534	-0.41420954	5.810905	6.6345353	-0.10558501	0.060395636	0.09056444	-0.2680141	6.301928	7.5089436	Walking_Type
13:42:37.555	-0.41420954	5.810905	6.6345353	-0.10558501	0.060395636	0.09056444	-0.2680141	6.301928	7.5089436	Walking_Type
13:42:37.577	-0.41420954	5.810905	6.6345353	-0.10558501	0.060395636	0.09056444	-0.2680141	6.301928	7.5089436	Walking_Type
13:42:37.599	-0.4166038	7.0607166	8.224334	-0.10558501	0.060395636	0.09056444	-0.2680141	6.301928	7.5089436	Walking_Type
13:42:37.620	-0.4166038	7.0607166	8.224334	-0.0047922377	-0.009243002	0.014206283	-0.42421648	6.5918183	7.248334	Walking_Type
13:42:37.641	-0.4166038	7.0607166	8.224334	-0.0047922377	-0.009243002	0.014206283	-0.42421648	6.5918183	7.248334	Walking_Type
13:42:37.662	-0.4166038	7.0607166	8.224334	-0.0047922377	-0.009243002	0.014206283	-0.42421648	6.5918183	7.248334	Walking_Type
13:42:37.686	-0.4166038	7.0607166	8.224334	-0.0047922377	-0.009243002	0.014206283	-0.42421648	6.5918183	7.248334	Walking_Type
13:42:37.709	-0.4166038	7.0607166	8.224334	-0.0047922377	-0.009243002	0.014206283	-0.42421648	6.5918183	7.248334	Walking_Type
13:42:37.730	-0.4166038	7.0607166	8.224334	-0.0047922377	-0.009243002	0.014206283	-0.42421648	6.5918183	7.248334	Walking_Type
13:42:37.753	-0.4166038	7.0607166	8.224334	-0.0047922377	-0.009243002	0.014206283	-0.42421648	6.5918183	7.248334	Walking_Type
13:42:37.776	-0.4166038	7.0607166	8.224334	-0.0047922377	-0.009243002	0.014206283	-0.42421648	6.5918183	7.248334	Walking_Type
13:42:37.799	0.34477556	5.032766	9.225141	0.06423554	0.2155554	0.13821194	-0.21003881	6.7081976	7.150263	Walking_Type
13:42:37.821	0.34477556	5.032766	9.225141	0.06423554	0.2155554	0.13821194	-0.21003881	6.7081976	7.150263	Walking_Type
13:42:37.847	0.34477556	5.032766	9.225141	0.06423554	0.2155554	0.13821194	-0.21003881	6.7081976	7.150263	Walking_Type
13:42:37.869	0.34477556	5.032766	9.225141	0.06423554	0.2155554	0.13821194	-0.21003881	6.7081976	7.150263	Walking_Type
13:42:37.892	0.34477556	5.032766	9.225141	0.06423554	0.2155554	0.13821194	-0.21003881	6.7081976	7.150263	Walking_Type
13:42:37.920	0.34477556	5.032766	9.225141	0.06423554	0.2155554	0.13821194	-0.21003881	6.7081976	7.150263	Walking_Type
13:42:37.951	0.34477556	5.032766	9.225141	0.06423554	0.2155554	0.13821194	-0.21003881	6.7081976	7.150263	Walking_Type
13:42:37.973	-0.6703969	5.3727527	6.3735595	-0.078706935	0.2155554	-0.25579616	-0.32592028	6.5782084	7.265761	Walking_Type
13:42:37.994	-0.6703969	5.3727527	6.3735595	-0.078706935	0.2155554	-0.25579616	-0.32592028	6.5782084	7.265761	Walking_Type
13:42:38.015	-0.6703969	5.3727527	6.3735595	-0.078706935	0.2155554	-0.25579616	-0.32592028	6.5782084	7.265761	Walking_Type
13:42:38.039	-0.6703969	5.3727527	6.3735595	-0.078706935	0.2155554	-0.25579616	-0.32592028	6.5782084	7.265761	Walking_Type
13:42:38.061	-0.6703969	5.3727527	6.3735595	-0.078706935	0.2155554	-0.25579616	-0.32592028	6.5782084	7.265761	Walking_Type
13:42:38.082	-0.6703969	5.3727527	6.3735595	-0.078706935	0.2155554	-0.25579616	-0.32592028	6.5782084	7.265761	Walking_Type
13:42:38.103	-0.6703969	5.3727527	6.3735595	-0.078706935	0.2155554	-0.25579616	-0.32592028	6.5782084	7.265761	Walking_Type
13:42:38.127	-0.6703969	5.3727527	6.3735595	-0.078706935	0.2155554	-0.25579616	-0.32592028	6.5782084	7.265761	Walking_Type
13:42:38.149	-0.24182175	6.160469	6.1461034	0.088059284	0.31818077	-0.04626938	-0.7769042	6.5374923	7.268281	Walking_Type
13:42:38.173	-0.24182175	6.160469	6.1461034	0.088059284	0.31818077	-0.04626938	-0.7769042	6.5374923	7.268281	Walking_Type
13:42:38.193	-0.24182175	6.160469	6.1461034	0.088059284	0.31818077	-0.04626938	-0.7769042	6.5374923	7.268281	Walking_Type
13:42:38.220	-0.24182175	6.160469	6.1461034	0.088059284	0.31818077	-0.04626938	-0.7769042	6.5374923	7.268281	Walking_Type
13:42:38.241	-0.24182175	6.160469	6.1461034	0.088059284	0.31818077	-0.04626938	-0.7769042	6.5374923	7.268281	Walking_Type
13:42:38.262	-0.24182175	6.160469	6.1461034	0.088059284	0.31818077	-0.04626938	-0.7769042	6.5374923	7.268281	Walking_Type
13:42:38.283	-0.24182175	6.160469	6.1461034	0.088059284	0.31818077	-0.04626938	-0.7769042	6.5374923	7.268281	Walking_Type
13:42:38.306	-0.24182175	6.160469	6.1461034	0.088059284	0.31818077	-0.04626938	-0.7769042	6.5374923	7.268281	Walking_Type
13:42:38.328	-0.3615355	7.719142	8.073495	0.3971571	-0.14852028	-0.16844243	-0.6858413	6.399621	7.3989744	Walking_Type
13:42:38.351	-0.3615355	7.719142	8.073495	0.3971571	-0.14852028	-0.16844243	-0.6858413	6.399621	7.3989744	Walking_Type
13:42:38.374	-0.3615355	7.719142	8.073495	0.3971571	-0.14852028	-0.16844243	-0.6858413	6.399621	7.3989744	Walking_Type
13:42:38.397	-0.3615355	7.719142	8.073495	0.3971571	-0.14852028	-0.16844243	-0.6858413	6.399621	7.3989744	Walking_Type
13:42:38.418	-0.3615355	7.719142	8.073495	0.3971571	-0.14852028	-0.16844243	-0.6858413	6.399621	7.3989744	Walking_Type
13:42:38.440	-0.3615355	7.719142	8.073495	0.3971571	-0.14852028	-0.16844243	-0.6858413	6.399621	7.3989744	Walking_Type
13:42:38.461	-0.3615355	7.719142	8.073495	0.3971571	-0.14852028	-0.16844243	-0.6858413	6.399621	7.3989744	Walking_Type
13:42:38.483	-0.3615355	7.719142	8.073495	0.3971571	-0.14852028	-0.16844243	-0.6858413	6.399621	7.3989744	Walking_Type
13:42:38.505	-1.4533248	5.9904757	5.504438	0.42281345	0.20944676	0.22251134	-0.98931086	6.595136	7.1899743	Walking_Type
13:42:38.527	-1.4533248	5.9904757	5.504438	0.42281345	0.20944676	0.22251134	-0.98931086	6.595136	7.1899743	Walking_Type
13:42:38.556	-1.4533248	5.9904757	5.504438	0.42281345	0.20944676	0.22251134	-0.98931086	6.595136	7.1899743	Walking_Type
13:42:38.577	-1.4533248	5.9904757	5.504438	0.42281345	0.20944676	0.22251134	-0.98931086	6.595136	7.1899743	Walking_Type
13:42:38.598	-1.4533248	5.9904757	5.504438	0.42281345	0.20944676	0.22251134	-0.98931086	6.595136	7.1899743	Walking_Type
13:42:38.619	-1.4533248	5.9904757	5.504438	0.42281345	0.20944676	0.22251134	-0.98931086	6.595136	7.1899743	Walking_Type
13:42:38.640	-1.4533248	5.9904757	5.504438	0.42281345	0.20944676	0.22251134	-0.98931086	6.595136	7.1899743	Walking_Type
13:42:38.662	-1.4533248	5.9904757	5.504438	0.42281345	0.20944676	0.22251134	-0.98931086	6.595136	7.1899743	Walking_Type
13:42:38.684	-0.91700727	5.5020437	5.39909	-0.19843653	-0.34460804	0.011762821	-0.76367295	6.368388	7.418272	Walking_Type
13:42:38.705	-0.91700727	5.5020437	5.39909	-0.19843653	-0.34460804	0.011762821	-0.76367295	6.368388	7.418272	Walking_Type
13:42:38.727	-0.91700727	5.5020437	5.39909	-0.19843653	-0.34460804	0.011762821	-0.76367295	6.368388	7.418272	Walking_Type
13:42:38.750	-0.91700727	5.5020437	5.39909	-0.19843653	-0.34460804	0.011762821	-0.76367295	6.368388	7.418272	Walking_Type
13:42:38.770	-0.91700727	5.5020437	5.39909	-0.19843653	-0.34460804	0.011762821	-0.76367295	6.368388	7.418272	Walking_Type
13:42:38.791	-0.91700727	5.5020437	5.39909	-0.19843653	-0.34460804	0.011762821	-0.76367295	6.368388	7.418272	Walking_Type
13:42:38.813	-0.91700727	5.5020437	5.39909	-0.19843653	-0.34460804	0.011762821	-0.76367295	6.368388	7.418272	Walking_Type
13:42:38.836	-0.91700727	5.5020437	5.39909	-0.19843653	-0.34460804	0.011762821	-0.76367295	6.368388	7.418272	Walking_Type
13:42:38.858	-0.91700727	5.5020437	5.39909	-0.19843653	-0.34460804	0.011762821	-0.76367295	6.368388	7.418272	Walking_Type
13:42:38.880	-1.4964218	6.7925577	6.876357	-0.08176126	0.0066394946	0.011762821	-0.723628	6.2281327	7.540363	Walking_Type
13:42:38.903	-1.4964218	6.7925577	6.876357	-0.08176126	0.0066394946	0.011762821	-0.723628	6.2281327	7.540363	Walking_Type
13:42:38.926	-1.4964218	6.7925577	6.876357	-0.08176126	0.0066394946	0.011762821	-0.723628	6.2281327	7.540363	Walking_Type
13:42:38.950	-1.4964218	6.7925577	6.876357	-0.08176126	0.0066394946	0.011762821	-0.723628	6.2281327	7.540363	Walking_Type
13:42:38.971	-1.4964218	6.7925577	6.876357	-0.08176126	0.0066394946	0.011762821	-0.723628	6.2281327	7.540363	Walking_Type
13:42:38.992	-1.4964218	6.7925577	6.876357	-0.08176126	0.0066394946	0.011762821	-0.723628	6.2281327	7.540363	Walking_Type
13:42:39.017	-1.4964218	6.7925577	6.876357	-0.08176126	0.0066394946	0.011762821	-0.723628	6.2281327	7.540363	Walking_Type
13:42:39.038	-1.4964218	6.7925577	6.876357	-0.08176126	0.0066394946	0.011762821	-0.723628	6.2281327	7.540363	Walking_Type
13:42:39.059	0.08140534	7.623371	8.073495	0.14609148	-0.2059416	0.034364834	-0.6982053	6.5644593	7.251945	Walking_Type
13:42:39.081	0.08140534	7.623371	8.073495	0.14609148	-0.2059416	0.034364834	-0.6982053	6.5644593	7.251945	Walking_Type
13:42:39.102	0.08140534	7.623371	8.073495	0.14609148	-0.2059416	0.034364834	-0.6982053	6.5644593	7.251945	Walking_Type
13:42:39.123	0.08140534	7.623371	8.073495	0.14609148	-0.2059416	0.034364834	-0.6982053	6.5644593	7.251945	Walking_Type
13:42:39.145	0.08140534	7.623371	8.073495	0.14609148	-0.2059416	0.034364834	-0.6982053	6.5644593	7.251945	Walking_Type
13:42:39.168	0.08140534	7.623371	8.073495	0.14609148	-0.2059416	0.034364834	-0.6982053	6.5644593	7.251945	Walking_Type
13:42:39.191	0.08140534	7.623371	8.073495	0.14609148	-0.2059416	0.034364834	-0.6982053	6.5644593	7.251945	Walking_Type
13:42:39.213	0.08140534	7.623371	8.073495	0.14609148	-0.2059416	0.034364834	-0.6982053	6.5644593	7.251945	Walking_Type
13:42:39.236	0.65842557	5.784568	6.8691745	-0.03167031	-0.10331625	-0.31382838	-0.4714967	6.5692425	7.2658873	Walking_Type
13:42:39.259	0.65842557	5.784568	6.8691745	-0.03167031	-0.10331625	-0.31382838	-0.4714967	6.5692425	7.2658873	Walking_Type
13:42:39.281	0.65842557	5.784568	6.8691745	-0.03167031	-0.10331625	-0.31382838	-0.4714967	6.5692425	7.2658873	Walking_Type
13:42:39.304	0.65842557	5.784568	6.8691745	-0.03167031	-0.10331625	-0.31382838	-0.4714967	6.5692425	7.2658873	Walking_Type
13:42:39.327	0.65842557	5.784568	6.8691745	-0.03167031	-0.10331625	-0.31382838	-0.4714967	6.5692425	7.2658873	Walking_Type
13:42:39.350	0.65842557	5.784568	6.8691745	-0.03167031	-0.10331625	-0.31382838	-0.4714967	6.5692425	7.2658873	Walking_Type
13:42:39.373	0.65842557	5.784568	6.8691745	-0.03167031	-0.10331625	-0.31382838	-0.4714967	6.5692425	7.2658873	Walking_Type
13:42:39.395	0.65842557	5.784568	6.8691745	-0.03167031	-0.10331625	-0.31382838	-0.4714967	6.5692425	7.2658873	Walking_Type
13:42:39.417	-0.34477556	5.727105	5.9234357	-0.14651297	0.009693821	-0.13851002	-0.59097147	6.4351115	7.3763447	Walking_Type
13:42:39.440	-0.34477556	5.727105	5.9234357	-0.14651297	0.009693821	-0.13851002	-0.59097147	6.4351115	7.3763447	Walking_Type
13:42:39.463	-0.34477556	5.727105	5.9234357	-0.14651297	0.009693821	-0.13851002	-0.59097147	6.4351115	7.3763447	Walking_Type
13:42:39.486	-0.34477556	5.727105	5.9234357	-0.14651297	0.009693821	-0.13851002	-0.59097147	6.4351115	7.3763447	Walking_Type
13:42:39.510	-0.34477556	5.727105	5.9234357	-0.14651297	0.009693821	-0.13851002	-0.59097147	6.4351115	7.3763447	Walking_Type
13:42:39.532	-0.34477556	5.727105	5.9234357	-0.14651297	0.009693821	-0.13851002	-0.59097147	6.4351115	7.3763447	Walking_Type
13:42:39.555	-0.34477556	5.727105	5.9234357	-0.14651297	0.009693821	-0.13851002	-0.59097147	6.4351115	7.3763447	Walking_Type
13:42:39.577	-0.34477556	5.727105	5.9234357	-0.14651297	0.009693821	-0.13851002	-0.59097147	6.4351115	7.3763447	Walking_Type
13:42:39.598	-0.43575802	7.2019787	7.345635	0.015366315	-0.27680197	0.021536665	-0.43761182	6.4252844	7.395577	Walking_Type
13:42:39.624	-0.43575802	7.2019787	7.345635	0.015366315	-0.27680197	0.021536665	-0.43761182	6.4252844	7.395577	Walking_Type
13:42:39.645	-0.43575802	7.2019787	7.345635	0.015366315	-0.27680197	0.021536665	-0.43761182	6.4252844	7.395577	Walking_Type
13:42:39.665	-0.43575802	7.2019787	7.345635	0.015366315	-0.27680197	0.021536665	-0.43761182	6.4252844	7.395577	Walking_Type
13:42:39.686	-0.43575802	7.2019787	7.345635	0.015366315	-0.27680197	0.021536665	-0.43761182	6.4252844	7.395577	Walking_Type
13:42:39.710	-0.43575802	7.2019787	7.345635	0.015366315	-0.27680197	0.021536665	-0.43761182	6.4252844	7.395577	Walking_Type
13:42:39.733	-0.43575802	7.2019787	7.345635	0.015366315	-0.27680197	0.021536665	-0.43761182	6.4252844	7.395577	Walking_Type
13:42:39.754	-0.43575802	7.2019787	7.345635	0.015366315	-0.27680197	0.021536665	-0.43761182	6.4252844	7.395577	Walking_Type
13:42:39.775	-0.7398309	7.0128307	8.174054	-0.18560836	0.083608516	-0.018780442	-0.13041078	6.5305586	7.3147206	Walking_Type
13:42:39.797	-0.7398309	7.0128307	8.174054	-0.18560836	0.083608516	-0.018780442	-0.13041078	6.5305586	7.3147206	Walking_Type
13:42:39.819	-0.7398309	7.0128307	8.174054	-0.18560836	0.083608516	-0.018780442	-0.13041078	6.5305586	7.3147206	Walking_Type
13:42:39.840	-0.7398309	7.0128307	8.174054	-0.18560836	0.083608516	-0.018780442	-0.13041078	6.5305586	7.3147206	Walking_Type
13:42:39.861	-0.7398309	7.0128307	8.174054	-0.18560836	0.083608516	-0.018780442	-0.13041078	6.5305586	7.3147206	Walking_Type
13:42:39.881	-0.7398309	7.0128307	8.174054	-0.18560836	0.083608516	-0.018780442	-0.13041078	6.5305586	7.3147206	Walking_Type
13:42:39.902	-0.7398309	7.0128307	8.174054	-0.18560836	0.083608516	-0.018780442	-0.13041078	6.5305586	7.3147206	Walking_Type
13:42:39.924	-0.7398309	7.0128307	8.174054	-0.18560836	0.083608516	-0.018780442	-0.13041078	6.5305586	7.3147206	Walking_Type
13:42:39.946	-0.84278476	5.3248672	6.481302	-0.17339106	0.2961896	0.30619985	-0.3203541	6.388726	7.4331617	Walking_Type
13:42:39.968	-0.84278476	5.3248672	6.481302	-0.17339106	0.2961896	0.30619985	-0.3203541	6.388726	7.4331617	Walking_Type
13:42:39.991	-0.84278476	5.3248672	6.481302	-0.17339106	0.2961896	0.30619985	-0.3203541	6.388726	7.4331617	Walking_Type
13:42:40.013	-0.84278476	5.3248672	6.481302	-0.17339106	0.2961896	0.30619985	-0.3203541	6.388726	7.4331617	Walking_Type
13:42:40.037	-0.84278476	5.3248672	6.481302	-0.17339106	0.2961896	0.30619985	-0.3203541	6.388726	7.4331617	Walking_Type
13:42:40.059	-0.84278476	5.3248672	6.481302	-0.17339106	0.2961896	0.30619985	-0.3203541	6.388726	7.4331617	Walking_Type
13:42:40.096	-0.84278476	5.3248672	6.481302	-0.17339106	0.2961896	0.30619985	-0.3203541	6.388726	7.4331617	Walking_Type
13:42:40.118	-0.84278476	5.3248672	6.481302	-0.17339106	0.2961896	0.30619985	-0.3203541	6.388726	7.4331617	Walking_Type
13:42:40.140	-0.6296943	5.7534423	6.665661	-0.24119708	-0.059333954	0.13149242	-0.4319478	6.234256	7.5576334	Walking_Type
13:42:40.163	-0.6296943	5.7534423	6.665661	-0.24119708	-0.059333954	0.13149242	-0.4319478	6.234256	7.5576334	Walking_Type
13:42:40.186	-0.6296943	5.7534423	6.665661	-0.24119708	-0.059333954	0.13149242	-0.4319478	6.234256	7.5576334	Walking_Type
13:42:40.209	-0.6296943	5.7534423	6.665661	-0.24119708	-0.059333954	0.13149242	-0.4319478	6.234256	7.5576334	Walking_Type
13:42:40.231	-0.6296943	5.7534423	6.665661	-0.24119708	-0.059333954	0.13149242	-0.4319478	6.234256	7.5576334	Walking_Type
13:42:40.252	-0.6296943	5.7534423	6.665661	-0.24119708	-0.059333954	0.13149242	-0.4319478	6.234256	7.5576334	Walking_Type
13:42:40.274	-0.6296943	5.7534423	6.665661	-0.24119708	-0.059333954	0.13149242	-0.4319478	6.234256	7.5576334	Walking_Type
13:42:40.303	-0.43815228	6.943397	7.3839436	0.19618243	-0.42646396	-0.065817066	-0.45317456	6.2387137	7.5527096	Walking_Type
13:42:40.324	-0.43815228	6.943397	7.3839436	0.19618243	-0.42646396	-0.065817066	-0.45317456	6.2387137	7.5527096	Walking_Type
13:42:40.345	-0.43815228	6.943397	7.3839436	0.19618243	-0.42646396	-0.065817066	-0.45317456	6.2387137	7.5527096	Walking_Type
13:42:40.366	-0.43815228	6.943397	7.3839436	0.19618243	-0.42646396	-0.065817066	-0.45317456	6.2387137	7.5527096	Walking_Type
13:42:40.387	-0.43815228	6.943397	7.3839436	0.19618243	-0.42646396	-0.065817066	-0.45317456	6.2387137	7.5527096	Walking_Type
13:42:40.413	-0.43815228	6.943397	7.3839436	0.19618243	-0.42646396	-0.065817066	-0.45317456	6.2387137	7.5527096	Walking_Type
13:42:40.436	-0.43815228	6.943397	7.3839436	0.19618243	-0.42646396	-0.065817066	-0.45317456	6.2387137	7.5527096	Walking_Type
13:42:40.459	-0.43815228	6.943397	7.3839436	0.19618243	-0.42646396	-0.065817066	-0.45317456	6.2387137	7.5527096	Walking_Type
13:42:40.482	1.3312168	4.7741838	9.72315	-0.20149085	-0.3171191	-0.12751445	0.31250045	6.225463	7.570751	Walking_Type
13:42:40.504	1.3312168	4.7741838	9.72315	-0.20149085	-0.3171191	-0.12751445	0.31250045	6.225463	7.570751	Walking_Type
13:42:40.525	1.3312168	4.7741838	9.72315	-0.20149085	-0.3171191	-0.12751445	0.31250045	6.225463	7.570751	Walking_Type
13:42:40.547	1.3312168	4.7741838	9.72315	-0.20149085	-0.3171191	-0.12751445	0.31250045	6.225463	7.570751	Walking_Type
13:42:40.569	1.3312168	4.7741838	9.72315	-0.20149085	-0.3171191	-0.12751445	0.31250045	6.225463	7.570751	Walking_Type
13:42:40.590	1.3312168	4.7741838	9.72315	-0.20149085	-0.3171191	-0.12751445	0.31250045	6.225463	7.570751	Walking_Type
13:42:40.616	1.3312168	4.7741838	9.72315	-0.20149085	-0.3171191	-0.12751445	0.31250045	6.225463	7.570751	Walking_Type
13:42:40.638	1.3312168	4.7741838	9.72315	-0.20149085	-0.3171191	-0.12751445	0.31250045	6.225463	7.570751	Walking_Type
13:42:40.660	1.3312168	4.7741838	9.72315	-0.20149085	-0.3171191	-0.12751445	0.31250045	6.225463	7.570751	Walking_Type
13:42:40.683	0.09337672	4.8340406	6.7015753	-0.0066248337	0.0610065	-0.24663317	0.24127398	6.04016	7.721953	Walking_Type
13:42:40.715	0.09337672	4.8340406	6.7015753	-0.0066248337	0.0610065	-0.24663317	0.24127398	6.04016	7.721953	Walking_Type
13:42:40.739	0.09337672	4.8340406	6.7015753	-0.0066248337	0.0610065	-0.24663317	0.24127398	6.04016	7.721953	Walking_Type
13:42:40.762	0.09337672	4.8340406	6.7015753	-0.0066248337	0.0610065	-0.24663317	0.24127398	6.04016	7.721953	Walking_Type
13:42:40.783	0.09337672	4.8340406	6.7015753	-0.0066248337	0.0610065	-0.24663317	0.24127398	6.04016	7.721953	Walking_Type
13:42:40.816	0.09337672	4.8340406	6.7015753	-0.0066248337	0.0610065	-0.24663317	0.24127398	6.04016	7.721953	Walking_Type
13:42:40.839	0.09337672	4.8340406	6.7015753	-0.0066248337	0.0610065	-0.24663317	0.24127398	6.04016	7.721953	Walking_Type
13:42:40.864	0.5865973	5.6002088	7.563514	-0.19293873	-0.1393573	-0.09269514	0.06569456	5.910363	7.825193	Walking_Type
13:42:40.886	0.5865973	5.6002088	7.563514	-0.19293873	-0.1393573	-0.09269514	0.06569456	5.910363	7.825193	Walking_Type
13:42:40.908	0.5865973	5.6002088	7.563514	-0.19293873	-0.1393573	-0.09269514	0.06569456	5.910363	7.825193	Walking_Type
13:42:40.931	0.5865973	5.6002088	7.563514	-0.19293873	-0.1393573	-0.09269514	0.06569456	5.910363	7.825193	Walking_Type
13:42:40.953	0.5865973	5.6002088	7.563514	-0.19293873	-0.1393573	-0.09269514	0.06569456	5.910363	7.825193	Walking_Type
13:42:40.976	0.5865973	5.6002088	7.563514	-0.19293873	-0.1393573	-0.09269514	0.06569456	5.910363	7.825193	Walking_Type
13:42:40.999	0.5865973	5.6002088	7.563514	-0.19293873	-0.1393573	-0.09269514	0.06569456	5.910363	7.825193	Walking_Type
13:42:41.021	0.29210153	6.3735595	9.007262	-0.19293873	-0.1393573	-0.09269514	0.06569456	5.910363	7.825193	Walking_Type
13:42:41.043	0.29210153	6.3735595	9.007262	0.15342186	0.2790854	-0.08964081	0.10036153	5.9655757	7.782813	Walking_Type
13:42:41.065	0.29210153	6.3735595	9.007262	0.15342186	0.2790854	-0.08964081	0.10036153	5.9655757	7.782813	Walking_Type
13:42:41.089	0.29210153	6.3735595	9.007262	0.15342186	0.2790854	-0.08964081	0.10036153	5.9655757	7.782813	Walking_Type
13:42:41.111	0.29210153	6.3735595	9.007262	0.15342186	0.2790854	-0.08964081	0.10036153	5.9655757	7.782813	Walking_Type
13:42:41.134	0.29210153	6.3735595	9.007262	0.15342186	0.2790854	-0.08964081	0.10036153	5.9655757	7.782813	Walking_Type
13:42:41.157	0.29210153	6.3735595	9.007262	0.15342186	0.2790854	-0.08964081	0.10036153	5.9655757	7.782813	Walking_Type
13:42:41.179	0.29210153	6.3735595	9.007262	0.15342186	0.2790854	-0.08964081	0.10036153	5.9655757	7.782813	Walking_Type
13:42:41.203	-0.6488485	5.6241517	7.431829	0.62500983	0.41286486	0.083844915	-0.32373175	6.0471315	7.7134776	Walking_Type
13:42:41.226	-0.6488485	5.6241517	7.431829	0.62500983	0.41286486	0.083844915	-0.32373175	6.0471315	7.7134776	Walking_Type
13:42:41.247	-0.6488485	5.6241517	7.431829	0.62500983	0.41286486	0.083844915	-0.32373175	6.0471315	7.7134776	Walking_Type
13:42:41.270	-0.6488485	5.6241517	7.431829	0.62500983	0.41286486	0.083844915	-0.32373175	6.0471315	7.7134776	Walking_Type
13:42:41.293	-0.6488485	5.6241517	7.431829	0.62500983	0.41286486	0.083844915	-0.32373175	6.0471315	7.7134776	Walking_Type
13:42:41.318	-0.6488485	5.6241517	7.431829	0.62500983	0.41286486	0.083844915	-0.32373175	6.0471315	7.7134776	Walking_Type
13:42:41.342	-0.6488485	5.6241517	7.431829	0.62500983	0.41286486	0.083844915	-0.32373175	6.0471315	7.7134776	Walking_Type
13:42:41.364	-0.6488485	5.6241517	7.431829	0.62500983	0.41286486	0.083844915	-0.32373175	6.0471315	7.7134776	Walking_Type
13:42:41.387	-0.7709565	5.401484	6.4573593	-0.010290025	0.010304686	0.08445579	-0.5072585	6.0003653	7.7400665	Walking_Type
13:42:41.410	-0.7709565	5.401484	6.4573593	-0.010290025	0.010304686	0.08445579	-0.5072585	6.0003653	7.7400665	Walking_Type
13:42:41.434	-0.7709565	5.401484	6.4573593	-0.010290025	0.010304686	0.08445579	-0.5072585	6.0003653	7.7400665	Walking_Type
13:42:41.456	-0.7709565	5.401484	6.4573593	-0.010290025	0.010304686	0.08445579	-0.5072585	6.0003653	7.7400665	Walking_Type
13:42:41.478	-0.7709565	5.401484	6.4573593	-0.010290025	0.010304686	0.08445579	-0.5072585	6.0003653	7.7400665	Walking_Type
13:42:41.501	-0.7709565	5.401484	6.4573593	-0.010290025	0.010304686	0.08445579	-0.5072585	6.0003653	7.7400665	Walking_Type
13:42:41.523	-0.7709565	5.401484	6.4573593	-0.010290025	0.010304686	0.08445579	-0.5072585	6.0003653	7.7400665	Walking_Type
13:42:41.547	-0.7709565	5.401484	6.4573593	-0.010290025	0.010304686	0.08445579	-0.5072585	6.0003653	7.7400665	Walking_Type
13:42:41.569	-0.49082634	6.445388	6.055121	0.11799168	-0.08010337	0.0911753	-0.09533421	6.0702615	7.701501	Walking_Type
13:42:41.592	-0.49082634	6.445388	6.055121	0.11799168	-0.08010337	0.0911753	-0.09533421	6.0702615	7.701501	Walking_Type
13:42:41.613	-0.49082634	6.445388	6.055121	0.11799168	-0.08010337	0.0911753	-0.09533421	6.0702615	7.701501	Walking_Type
13:42:41.635	-0.49082634	6.445388	6.055121	0.11799168	-0.08010337	0.0911753	-0.09533421	6.0702615	7.701501	Walking_Type
13:42:41.657	-0.49082634	6.445388	6.055121	0.11799168	-0.08010337	0.0911753	-0.09533421	6.0702615	7.701501	Walking_Type
13:42:41.680	-0.49082634	6.445388	6.055121	0.11799168	-0.08010337	0.0911753	-0.09533421	6.0702615	7.701501	Walking_Type
13:42:41.702	-0.49082634	6.445388	6.055121	0.11799168	-0.08010337	0.0911753	-0.09533421	6.0702615	7.701501	Walking_Type
13:42:41.725	-0.49082634	6.445388	6.055121	0.11799168	-0.08010337	0.0911753	-0.09533421	6.0702615	7.701501	Walking_Type
13:42:41.747	0.22745611	7.2354984	9.026416	0.2267257	-0.26702812	0.09606223	0.16177009	6.2453933	7.5590477	Walking_Type
13:42:41.770	0.22745611	7.2354984	9.026416	0.2267257	-0.26702812	0.09606223	0.16177009	6.2453933	7.5590477	Walking_Type
13:42:41.791	0.22745611	7.2354984	9.026416	0.2267257	-0.26702812	0.09606223	0.16177009	6.2453933	7.5590477	Walking_Type
13:42:41.818	0.22745611	7.2354984	9.026416	0.2267257	-0.26702812	0.09606223	0.16177009	6.2453933	7.5590477	Walking_Type
13:42:41.840	0.22745611	7.2354984	9.026416	0.2267257	-0.26702812	0.09606223	0.16177009	6.2453933	7.5590477	Walking_Type
13:42:41.863	0.22745611	7.2354984	9.026416	0.2267257	-0.26702812	0.09606223	0.16177009	6.2453933	7.5590477	Walking_Type
13:42:41.887	0.22745611	7.2354984	9.026416	0.2267257	-0.26702812	0.09606223	0.16177009	6.2453933	7.5590477	Walking_Type
13:42:41.908	0.22745611	7.2354984	9.026416	0.2267257	-0.26702812	0.09606223	0.16177009	6.2453933	7.5590477	Walking_Type
13:42:41.929	1.063058	5.6241517	6.3352513	0.34828788	-0.08254683	-0.03160861	0.4054507	6.312456	7.493917	Walking_Type
13:42:41.950	1.063058	5.6241517	6.3352513	0.34828788	-0.08254683	-0.03160861	0.4054507	6.312456	7.493917	Walking_Type
13:42:41.971	1.063058	5.6241517	6.3352513	0.34828788	-0.08254683	-0.03160861	0.4054507	6.312456	7.493917	Walking_Type
13:42:41.992	1.063058	5.6241517	6.3352513	0.34828788	-0.08254683	-0.03160861	0.4054507	6.312456	7.493917	Walking_Type
13:42:42.016	1.063058	5.6241517	6.3352513	0.34828788	-0.08254683	-0.03160861	0.4054507	6.312456	7.493917	Walking_Type
13:42:42.037	1.063058	5.6241517	6.3352513	0.34828788	-0.08254683	-0.03160861	0.4054507	6.312456	7.493917	Walking_Type
13:42:42.059	1.063058	5.6241517	6.3352513	0.34828788	-0.08254683	-0.03160861	0.4054507	6.312456	7.493917	Walking_Type
13:42:42.081	1.063058	5.6241517	6.3352513	0.34828788	-0.08254683	-0.03160861	0.4054507	6.312456	7.493917	Walking_Type
13:42:42.103	0.13647367	5.8061166	5.054314	-0.052439727	0.2980222	0.022147529	0.26954103	6.2920628	7.5171566	Walking_Type
13:42:42.125	0.13647367	5.8061166	5.054314	-0.052439727	0.2980222	0.022147529	0.26954103	6.2920628	7.5171566	Walking_Type
13:42:42.146	0.13647367	5.8061166	5.054314	-0.052439727	0.2980222	0.022147529	0.26954103	6.2920628	7.5171566	Walking_Type
13:42:42.167	0.13647367	5.8061166	5.054314	-0.052439727	0.2980222	0.022147529	0.26954103	6.2920628	7.5171566	Walking_Type
13:42:42.188	0.13647367	5.8061166	5.054314	-0.052439727	0.2980222	0.022147529	0.26954103	6.2920628	7.5171566	Walking_Type
13:42:42.209	0.13647367	5.8061166	5.054314	-0.052439727	0.2980222	0.022147529	0.26954103	6.2920628	7.5171566	Walking_Type
13:42:42.232	0.13647367	5.8061166	5.054314	-0.052439727	0.2980222	0.022147529	0.26954103	6.2920628	7.5171566	Walking_Type
13:42:42.254	0.13647367	5.8061166	5.054314	-0.052439727	0.2980222	0.022147529	0.26954103	6.2920628	7.5171566	Walking_Type
13:42:42.275	0.13647367	5.8061166	5.054314	-0.052439727	0.2980222	0.022147529	0.26954103	6.2920628	7.5171566	Walking_Type
13:42:42.297	0.4668836	6.8093176	7.965752	-0.109250195	-0.081935965	0.0001563815	-0.21210021	6.076825	7.6939955	Walking_Type
13:42:42.321	0.4668836	6.8093176	7.965752	-0.109250195	-0.081935965	0.0001563815	-0.21210021	6.076825	7.6939955	Walking_Type
13:42:42.343	0.4668836	6.8093176	7.965752	-0.109250195	-0.081935965	0.0001563815	-0.21210021	6.076825	7.6939955	Walking_Type
13:42:42.364	0.4668836	6.8093176	7.965752	-0.109250195	-0.081935965	0.0001563815	-0.21210021	6.076825	7.6939955	Walking_Type
13:42:42.385	0.4668836	6.8093176	7.965752	-0.109250195	-0.081935965	0.0001563815	-0.21210021	6.076825	7.6939955	Walking_Type
13:42:42.406	0.4668836	6.8093176	7.965752	-0.109250195	-0.081935965	0.0001563815	-0.21210021	6.076825	7.6939955	Walking_Type
13:42:42.426	0.4668836	6.8093176	7.965752	-0.109250195	-0.081935965	0.0001563815	-0.21210021	6.076825	7.6939955	Walking_Type
13:42:42.447	0.4668836	6.8093176	7.965752	-0.109250195	-0.081935965	0.0001563815	-0.21210021	6.076825	7.6939955	Walking_Type
13:42:42.468	-1.0726352	7.8364615	7.937021	-0.070154816	0.51854455	0.026423588	-0.52328783	6.330448	7.471404	Walking_Type
13:42:42.490	-1.0726352	7.8364615	7.937021	-0.070154816	0.51854455	0.026423588	-0.52328783	6.330448	7.471404	Walking_Type
13:42:42.511	-1.0726352	7.8364615	7.937021	-0.070154816	0.51854455	0.026423588	-0.52328783	6.330448	7.471404	Walking_Type
13:42:42.533	-1.0726352	7.8364615	7.937021	-0.070154816	0.51854455	0.026423588	-0.52328783	6.330448	7.471404	Walking_Type
13:42:42.557	-1.0726352	7.8364615	7.937021	-0.070154816	0.51854455	0.026423588	-0.52328783	6.330448	7.471404	Walking_Type
13:42:42.578	-1.0726352	7.8364615	7.937021	-0.070154816	0.51854455	0.026423588	-0.52328783	6.330448	7.471404	Walking_Type
13:42:42.599	-1.0726352	7.8364615	7.937021	-0.070154816	0.51854455	0.026423588	-0.52328783	6.330448	7.471404	Walking_Type
13:42:42.619	-1.0726352	7.8364615	7.937021	-0.070154816	0.51854455	0.026423588	-0.52328783	6.330448	7.471404	Walking_Type
13:42:42.643	-0.82123625	5.863579	6.184412	-0.14468038	0.09582582	0.20113105	-0.72186804	6.390969	7.4030185	Walking_Type
13:42:42.665	-0.82123625	5.863579	6.184412	-0.14468038	0.09582582	0.20113105	-0.72186804	6.390969	7.4030185	Walking_Type
13:42:42.687	-0.82123625	5.863579	6.184412	-0.14468038	0.09582582	0.20113105	-0.72186804	6.390969	7.4030185	Walking_Type
13:42:42.709	-0.82123625	5.863579	6.184412	-0.14468038	0.09582582	0.20113105	-0.72186804	6.390969	7.4030185	Walking_Type
13:42:42.731	-0.82123625	5.863579	6.184412	-0.14468038	0.09582582	0.20113105	-0.72186804	6.390969	7.4030185	Walking_Type
13:42:42.753	-0.82123625	5.863579	6.184412	-0.14468038	0.09582582	0.20113105	-0.72186804	6.390969	7.4030185	Walking_Type
13:42:42.775	-0.82123625	5.863579	6.184412	-0.14468038	0.09582582	0.20113105	-0.72186804	6.390969	7.4030185	Walking_Type
13:42:42.797	-0.82123625	5.863579	6.184412	-0.14468038	0.09582582	0.20113105	-0.72186804	6.390969	7.4030185	Walking_Type
13:42:42.818	-0.82123625	5.863579	6.184412	-0.14468038	0.09582582	0.20113105	-0.72186804	6.390969	7.4030185	Walking_Type
13:42:42.842	-0.13886794	5.7031627	6.1484976	-0.21859507	0.17646004	0.047193006	-0.6214292	6.182433	7.586939	Walking_Type
13:42:42.864	-0.13886794	5.7031627	6.1484976	-0.21859507	0.17646004	0.047193006	-0.6214292	6.182433	7.586939	Walking_Type
13:42:42.888	-0.13886794	5.7031627	6.1484976	-0.21859507	0.17646004	0.047193006	-0.6214292	6.182433	7.586939	Walking_Type
13:42:42.911	-0.13886794	5.7031627	6.1484976	-0.21859507	0.17646004	0.047193006	-0.6214292	6.182433	7.586939	Walking_Type
13:42:42.933	-0.13886794	5.7031627	6.1484976	-0.21859507	0.17646004	0.047193006	-0.6214292	6.182433	7.586939	Walking_Type
13:42:42.954	-0.13886794	5.7031627	6.1484976	-0.21859507	0.17646004	0.047193006	-0.6214292	6.182433	7.586939	Walking_Type
13:42:42.976	-0.13886794	5.7031627	6.1484976	-0.21859507	0.17646004	0.047193006	-0.6214292	6.182433	7.586939	Walking_Type
13:42:42.996	-0.13886794	5.7031627	6.1484976	-0.21859507	0.17646004	0.047193006	-0.6214292	6.182433	7.586939	Walking_Type
13:42:43.017	-1.0032011	6.9936767	7.726325	0.115548216	-0.32139513	-0.10185812	-0.77032495	6.1722484	7.581573	Walking_Type
13:42:43.038	-1.0032011	6.9936767	7.726325	0.115548216	-0.32139513	-0.10185812	-0.77032495	6.1722484	7.581573	Walking_Type
13:42:43.059	-1.0032011	6.9936767	7.726325	0.115548216	-0.32139513	-0.10185812	-0.77032495	6.1722484	7.581573	Walking_Type
13:42:43.083	-1.0032011	6.9936767	7.726325	0.115548216	-0.32139513	-0.10185812	-0.77032495	6.1722484	7.581573	Walking_Type
13:42:43.106	-1.0032011	6.9936767	7.726325	0.115548216	-0.32139513	-0.10185812	-0.77032495	6.1722484	7.581573	Walking_Type
13:42:43.129	-1.0032011	6.9936767	7.726325	0.115548216	-0.32139513	-0.10185812	-0.77032495	6.1722484	7.581573	Walking_Type
13:42:43.151	-1.0032011	6.9936767	7.726325	0.115548216	-0.32139513	-0.10185812	-0.77032495	6.1722484	7.581573	Walking_Type
13:42:43.173	-1.0032011	6.9936767	7.726325	0.115548216	-0.32139513	-0.10185812	-0.77032495	6.1722484	7.581573	Walking_Type
13:42:43.194	0.71828246	5.935407	7.893924	0.016588045	-0.20471989	-0.16416636	-0.39560223	6.363448	7.4512005	Walking_Type
13:42:43.215	0.71828246	5.935407	7.893924	0.016588045	-0.20471989	-0.16416636	-0.39560223	6.363448	7.4512005	Walking_Type
13:42:43.236	0.71828246	5.935407	7.893924	0.016588045	-0.20471989	-0.16416636	-0.39560223	6.363448	7.4512005	Walking_Type
13:42:43.261	0.71828246	5.935407	7.893924	0.016588045	-0.20471989	-0.16416636	-0.39560223	6.363448	7.4512005	Walking_Type
13:42:43.282	0.71828246	5.935407	7.893924	0.016588045	-0.20471989	-0.16416636	-0.39560223	6.363448	7.4512005	Walking_Type
13:42:43.304	0.71828246	5.935407	7.893924	0.016588045	-0.20471989	-0.16416636	-0.39560223	6.363448	7.4512005	Walking_Type
13:42:43.326	0.71828246	5.935407	7.893924	0.016588045	-0.20471989	-0.16416636	-0.39560223	6.363448	7.4512005	Walking_Type
13:42:43.349	0.71828246	5.935407	7.893924	0.016588045	-0.20471989	-0.16416636	-0.39560223	6.363448	7.4512005	Walking_Type
13:42:43.369	-0.84996754	5.442187	7.168459	0.05690515	0.12697995	-0.4042364	-0.581544	6.33444	7.463715	Walking_Type
13:42:43.390	-0.84996754	5.442187	7.168459	0.05690515	0.12697995	-0.4042364	-0.581544	6.33444	7.463715	Walking_Type
13:42:43.411	-0.84996754	5.442187	7.168459	0.05690515	0.12697995	-0.4042364	-0.581544	6.33444	7.463715	Walking_Type
13:42:43.442	-0.84996754	5.442187	7.168459	0.05690515	0.12697995	-0.4042364	-0.581544	6.33444	7.463715	Walking_Type
13:42:43.463	-0.84996754	5.442187	7.168459	0.05690515	0.12697995	-0.4042364	-0.581544	6.33444	7.463715	Walking_Type
13:42:43.485	-0.84996754	5.442187	7.168459	0.05690515	0.12697995	-0.4042364	-0.581544	6.33444	7.463715	Walking_Type
13:42:43.507	-0.84996754	5.442187	7.168459	0.05690515	0.12697995	-0.4042364	-0.581544	6.33444	7.463715	Walking_Type
13:42:43.528	-0.84996754	5.442187	7.168459	0.05690515	0.12697995	-0.4042364	-0.581544	6.33444	7.463715	Walking_Type
13:42:43.549	0.12210801	5.7965393	7.2091613	-0.056715783	-0.16195932	-0.09697119	-0.3868103	6.33367	7.4769826	Walking_Type
13:42:43.584	0.12210801	5.7965393	7.2091613	-0.056715783	-0.16195932	-0.09697119	-0.3868103	6.33367	7.4769826	Walking_Type
13:42:43.605	0.12210801	5.7965393	7.2091613	-0.056715783	-0.16195932	-0.09697119	-0.3868103	6.33367	7.4769826	Walking_Type
13:42:43.626	0.12210801	5.7965393	7.2091613	-0.056715783	-0.16195932	-0.09697119	-0.3868103	6.33367	7.4769826	Walking_Type
13:42:43.649	0.12210801	5.7965393	7.2091613	-0.056715783	-0.16195932	-0.09697119	-0.3868103	6.33367	7.4769826	Walking_Type
13:42:43.671	0.12210801	5.7965393	7.2091613	-0.056715783	-0.16195932	-0.09697119	-0.3868103	6.33367	7.4769826	Walking_Type
13:42:43.693	0.12210801	5.7965393	7.2091613	-0.056715783	-0.16195932	-0.09697119	-0.3868103	6.33367	7.4769826	Walking_Type
13:42:43.716	0.12210801	5.7965393	7.2091613	-0.056715783	-0.16195932	-0.09697119	-0.3868103	6.33367	7.4769826	Walking_Type
[truncated: 3,351 more rows]
