# Supplementary material for: Real-time Smartphone Activity Classification Using Inertial Sensors—Recognition of Scrolling, Typing, and Watching Videos While Sitting or Walking
Source: Sensors (Basel). 2020 Jan 24;20(3):655. doi: 10.3390/s20030655 (PMC7038357; doi:10.3390/s20030655)
Supplement: Supplementary file 1 [file sensors-20-00655-s001.zip › sensors-668083-supplementary/5Hz_data/8414/2019_09_03_13_11_20_Sitting_Watch.csv]

time	accX	accY	accZ	rotX	rotY	rotZ	graX	graY	graZ	activity
13:28:25.409	-6.8859344	-0.5363176	6.3328567	0.09661139	-0.050170973	-0.026110824	-7.1231627	-0.40512395	6.728055	Sitting_Watch
13:28:25.472	-7.1947956	-0.7733508	6.9745226	0.15281099	-0.041618858	0.005654169	-7.1218677	-0.5434502	6.7196712	Sitting_Watch
13:28:25.539	-7.1947956	-0.7733508	6.9745226	0.15281099	-0.041618858	0.005654169	-7.1218677	-0.5434502	6.7196712	Sitting_Watch
13:28:25.572	-7.1947956	-0.7733508	6.9745226	0.15281099	-0.041618858	0.005654169	-7.1218677	-0.5434502	6.7196712	Sitting_Watch
13:28:25.593	-6.811712	-0.31125572	7.56112	0.19740416	-0.34033197	0.06368636	-6.817493	-0.23572306	7.04532	Sitting_Watch
13:28:25.616	-6.811712	-0.31125572	7.56112	0.19740416	-0.34033197	0.06368636	-6.817493	-0.23572306	7.04532	Sitting_Watch
13:28:25.636	-6.811712	-0.31125572	7.56112	0.19740416	-0.34033197	0.06368636	-6.817493	-0.23572306	7.04532	Sitting_Watch
13:28:25.657	-6.811712	-0.31125572	7.56112	0.19740416	-0.34033197	0.06368636	-6.817493	-0.23572306	7.04532	Sitting_Watch
13:28:25.678	-6.811712	-0.31125572	7.56112	0.19740416	-0.34033197	0.06368636	-6.817493	-0.23572306	7.04532	Sitting_Watch
13:28:25.709	-6.811712	-0.31125572	7.56112	0.19740416	-0.34033197	0.06368636	-6.817493	-0.23572306	7.04532	Sitting_Watch
13:28:25.730	-6.811712	-0.31125572	7.56112	0.19740416	-0.34033197	0.06368636	-6.817493	-0.23572306	7.04532	Sitting_Watch
13:28:25.751	-6.811712	-0.31125572	7.56112	0.19740416	-0.34033197	0.06368636	-6.817493	-0.23572306	7.04532	Sitting_Watch
13:28:25.772	-6.378348	-0.17238778	6.840443	0.019031508	-0.08804461	0.0630755	-6.5791917	-0.014275778	7.2721596	Sitting_Watch
13:28:25.792	-6.378348	-0.17238778	6.840443	0.019031508	-0.08804461	0.0630755	-6.5791917	-0.014275778	7.2721596	Sitting_Watch
13:28:25.813	-6.378348	-0.17238778	6.840443	0.019031508	-0.08804461	0.0630755	-6.5791917	-0.014275778	7.2721596	Sitting_Watch
13:28:25.834	-6.378348	-0.17238778	6.840443	0.019031508	-0.08804461	0.0630755	-6.5791917	-0.014275778	7.2721596	Sitting_Watch
13:28:25.856	-6.378348	-0.17238778	6.840443	0.019031508	-0.08804461	0.0630755	-6.5791917	-0.014275778	7.2721596	Sitting_Watch
13:28:25.879	-6.378348	-0.17238778	6.840443	0.019031508	-0.08804461	0.0630755	-6.5791917	-0.014275778	7.2721596	Sitting_Watch
13:28:25.901	-6.378348	-0.17238778	6.840443	0.019031508	-0.08804461	0.0630755	-6.5791917	-0.014275778	7.2721596	Sitting_Watch
13:28:25.923	-6.378348	-0.17238778	6.840443	0.019031508	-0.08804461	0.0630755	-6.5791917	-0.014275778	7.2721596	Sitting_Watch
13:28:25.945	-6.378348	-0.17238778	6.840443	0.019031508	-0.08804461	0.0630755	-6.5791917	-0.014275778	7.2721596	Sitting_Watch
13:28:25.968	-6.385531	-0.026337024	7.2881727	-0.22592546	0.1593558	-0.020613037	-6.601788	-0.20611733	7.248737	Sitting_Watch
13:28:25.990	-6.385531	-0.026337024	7.2881727	-0.22592546	0.1593558	-0.020613037	-6.601788	-0.20611733	7.248737	Sitting_Watch
13:28:26.012	-6.385531	-0.026337024	7.2881727	-0.22592546	0.1593558	-0.020613037	-6.601788	-0.20611733	7.248737	Sitting_Watch
13:28:26.034	-6.385531	-0.026337024	7.2881727	-0.22592546	0.1593558	-0.020613037	-6.601788	-0.20611733	7.248737	Sitting_Watch
13:28:26.056	-6.385531	-0.026337024	7.2881727	-0.22592546	0.1593558	-0.020613037	-6.601788	-0.20611733	7.248737	Sitting_Watch
13:28:26.077	-6.385531	-0.026337024	7.2881727	-0.22592546	0.1593558	-0.020613037	-6.601788	-0.20611733	7.248737	Sitting_Watch
13:28:26.100	-6.385531	-0.026337024	7.2881727	-0.22592546	0.1593558	-0.020613037	-6.601788	-0.20611733	7.248737	Sitting_Watch
13:28:26.124	-6.385531	-0.026337024	7.2881727	-0.22592546	0.1593558	-0.020613037	-6.601788	-0.20611733	7.248737	Sitting_Watch
13:28:26.146	-6.507639	-0.56744313	7.151699	-0.03411377	-0.16195932	0.17852904	-6.6645937	-0.32848203	7.186486	Sitting_Watch
13:28:26.169	-6.507639	-0.56744313	7.151699	-0.03411377	-0.16195932	0.17852904	-6.6645937	-0.32848203	7.186486	Sitting_Watch
13:28:26.192	-6.507639	-0.56744313	7.151699	-0.03411377	-0.16195932	0.17852904	-6.6645937	-0.32848203	7.186486	Sitting_Watch
13:28:26.215	-6.507639	-0.56744313	7.151699	-0.03411377	-0.16195932	0.17852904	-6.6645937	-0.32848203	7.186486	Sitting_Watch
13:28:26.238	-6.507639	-0.56744313	7.151699	-0.03411377	-0.16195932	0.17852904	-6.6645937	-0.32848203	7.186486	Sitting_Watch
13:28:26.260	-6.507639	-0.56744313	7.151699	-0.03411377	-0.16195932	0.17852904	-6.6645937	-0.32848203	7.186486	Sitting_Watch
13:28:26.282	-6.507639	-0.56744313	7.151699	-0.03411377	-0.16195932	0.17852904	-6.6645937	-0.32848203	7.186486	Sitting_Watch
13:28:26.305	-6.507639	-0.56744313	7.151699	-0.03411377	-0.16195932	0.17852904	-6.6645937	-0.32848203	7.186486	Sitting_Watch
13:28:26.327	-6.2873654	-0.1340794	6.962551	0.041022655	-0.03551021	-0.00045448376	-6.5578218	-0.2347703	7.2876735	Sitting_Watch
13:28:26.349	-6.2873654	-0.1340794	6.962551	0.041022655	-0.03551021	-0.00045448376	-6.5578218	-0.2347703	7.2876735	Sitting_Watch
13:28:26.371	-6.2873654	-0.1340794	6.962551	0.041022655	-0.03551021	-0.00045448376	-6.5578218	-0.2347703	7.2876735	Sitting_Watch
13:28:26.393	-6.2873654	-0.1340794	6.962551	0.041022655	-0.03551021	-0.00045448376	-6.5578218	-0.2347703	7.2876735	Sitting_Watch
13:28:26.415	-6.2873654	-0.1340794	6.962551	0.041022655	-0.03551021	-0.00045448376	-6.5578218	-0.2347703	7.2876735	Sitting_Watch
13:28:26.436	-6.2873654	-0.1340794	6.962551	0.041022655	-0.03551021	-0.00045448376	-6.5578218	-0.2347703	7.2876735	Sitting_Watch
13:28:26.458	-6.2873654	-0.1340794	6.962551	0.041022655	-0.03551021	-0.00045448376	-6.5578218	-0.2347703	7.2876735	Sitting_Watch
13:28:26.481	-6.2873654	-0.1340794	6.962551	0.041022655	-0.03551021	-0.00045448376	-6.5578218	-0.2347703	7.2876735	Sitting_Watch
13:28:26.505	-6.632141	-1.297697	7.659285	-0.19110614	0.25648338	0.04536041	-6.4728656	-0.5735235	7.3446145	Sitting_Watch
13:28:26.528	-6.632141	-1.297697	7.659285	-0.19110614	0.25648338	0.04536041	-6.4728656	-0.5735235	7.3446145	Sitting_Watch
13:28:26.551	-6.632141	-1.297697	7.659285	-0.19110614	0.25648338	0.04536041	-6.4728656	-0.5735235	7.3446145	Sitting_Watch
13:28:26.573	-6.632141	-1.297697	7.659285	-0.19110614	0.25648338	0.04536041	-6.4728656	-0.5735235	7.3446145	Sitting_Watch
13:28:26.595	-6.632141	-1.297697	7.659285	-0.19110614	0.25648338	0.04536041	-6.4728656	-0.5735235	7.3446145	Sitting_Watch
13:28:26.617	-6.632141	-1.297697	7.659285	-0.19110614	0.25648338	0.04536041	-6.4728656	-0.5735235	7.3446145	Sitting_Watch
13:28:26.639	-6.632141	-1.297697	7.659285	-0.19110614	0.25648338	0.04536041	-6.4728656	-0.5735235	7.3446145	Sitting_Watch
13:28:26.661	-6.632141	-1.297697	7.659285	-0.19110614	0.25648338	0.04536041	-6.4728656	-0.5735235	7.3446145	Sitting_Watch
13:28:26.685	-7.003254	-1.4796618	7.307327	0.019642372	0.16790791	0.4851834	-6.68625	-0.6778043	7.1417694	Sitting_Watch
13:28:26.707	-7.003254	-1.4796618	7.307327	0.019642372	0.16790791	0.4851834	-6.68625	-0.6778043	7.1417694	Sitting_Watch
13:28:26.730	-7.003254	-1.4796618	7.307327	0.019642372	0.16790791	0.4851834	-6.68625	-0.6778043	7.1417694	Sitting_Watch
13:28:26.753	-7.003254	-1.4796618	7.307327	0.019642372	0.16790791	0.4851834	-6.68625	-0.6778043	7.1417694	Sitting_Watch
13:28:26.774	-7.003254	-1.4796618	7.307327	0.019642372	0.16790791	0.4851834	-6.68625	-0.6778043	7.1417694	Sitting_Watch
13:28:26.797	-7.003254	-1.4796618	7.307327	0.019642372	0.16790791	0.4851834	-6.68625	-0.6778043	7.1417694	Sitting_Watch
13:28:26.821	-7.003254	-1.4796618	7.307327	0.019642372	0.16790791	0.4851834	-6.68625	-0.6778043	7.1417694	Sitting_Watch
13:28:26.843	-7.003254	-1.4796618	7.307327	0.019642372	0.16790791	0.4851834	-6.68625	-0.6778043	7.1417694	Sitting_Watch
13:28:26.866	-6.7566433	0.9768641	6.445388	0.36417037	0.511825	0.40332747	-7.086842	-0.06255144	6.7781277	Sitting_Watch
13:28:26.888	-6.7566433	0.9768641	6.445388	0.36417037	0.511825	0.40332747	-7.086842	-0.06255144	6.7781277	Sitting_Watch
13:28:26.909	-6.7566433	0.9768641	6.445388	0.36417037	0.511825	0.40332747	-7.086842	-0.06255144	6.7781277	Sitting_Watch
13:28:26.931	-6.7566433	0.9768641	6.445388	0.36417037	0.511825	0.40332747	-7.086842	-0.06255144	6.7781277	Sitting_Watch
13:28:26.953	-6.7566433	0.9768641	6.445388	0.36417037	0.511825	0.40332747	-7.086842	-0.06255144	6.7781277	Sitting_Watch
13:28:26.975	-6.7566433	0.9768641	6.445388	0.36417037	0.511825	0.40332747	-7.086842	-0.06255144	6.7781277	Sitting_Watch
13:28:26.997	-6.7566433	0.9768641	6.445388	0.36417037	0.511825	0.40332747	-7.086842	-0.06255144	6.7781277	Sitting_Watch
13:28:27.019	-6.7566433	0.9768641	6.445388	0.36417037	0.511825	0.40332747	-7.086842	-0.06255144	6.7781277	Sitting_Watch
13:28:27.040	-6.4334164	1.6759924	5.2650104	0.3055273	0.021911126	-0.119573206	-7.482974	0.9165181	6.271785	Sitting_Watch
13:28:27.062	-6.4334164	1.6759924	5.2650104	0.3055273	0.021911126	-0.119573206	-7.482974	0.9165181	6.271785	Sitting_Watch
13:28:27.084	-6.4334164	1.6759924	5.2650104	0.3055273	0.021911126	-0.119573206	-7.482974	0.9165181	6.271785	Sitting_Watch
13:28:27.107	-6.4334164	1.6759924	5.2650104	0.3055273	0.021911126	-0.119573206	-7.482974	0.9165181	6.271785	Sitting_Watch
13:28:27.128	-6.4334164	1.6759924	5.2650104	0.3055273	0.021911126	-0.119573206	-7.482974	0.9165181	6.271785	Sitting_Watch
13:28:27.149	-6.4334164	1.6759924	5.2650104	0.3055273	0.021911126	-0.119573206	-7.482974	0.9165181	6.271785	Sitting_Watch
13:28:27.172	-6.4334164	1.6759924	5.2650104	0.3055273	0.021911126	-0.119573206	-7.482974	0.9165181	6.271785	Sitting_Watch
13:28:27.195	-6.4334164	1.6759924	5.2650104	0.3055273	0.021911126	-0.119573206	-7.482974	0.9165181	6.271785	Sitting_Watch
13:28:27.218	-7.0008597	1.3862851	5.5307746	-0.050607134	-0.16440277	-0.15561426	-7.499631	0.9453116	6.2475677	Sitting_Watch
13:28:27.240	-7.0008597	1.3862851	5.5307746	-0.050607134	-0.16440277	-0.15561426	-7.499631	0.9453116	6.2475677	Sitting_Watch
13:28:27.263	-7.0008597	1.3862851	5.5307746	-0.050607134	-0.16440277	-0.15561426	-7.499631	0.9453116	6.2475677	Sitting_Watch
13:28:27.286	-7.0008597	1.3862851	5.5307746	-0.050607134	-0.16440277	-0.15561426	-7.499631	0.9453116	6.2475677	Sitting_Watch
13:28:27.309	-7.0008597	1.3862851	5.5307746	-0.050607134	-0.16440277	-0.15561426	-7.499631	0.9453116	6.2475677	Sitting_Watch
13:28:27.330	-7.0008597	1.3862851	5.5307746	-0.050607134	-0.16440277	-0.15561426	-7.499631	0.9453116	6.2475677	Sitting_Watch
13:28:27.352	-7.0008597	1.3862851	5.5307746	-0.050607134	-0.16440277	-0.15561426	-7.499631	0.9453116	6.2475677	Sitting_Watch
13:28:27.375	-7.0008597	1.3862851	5.5307746	-0.050607134	-0.16440277	-0.15561426	-7.499631	0.9453116	6.2475677	Sitting_Watch
13:28:27.398	-7.2762012	0.33519846	6.1077952	-0.11841317	-0.3556036	-0.18249233	-7.333296	0.63843733	6.4796195	Sitting_Watch
13:28:27.420	-7.2762012	0.33519846	6.1077952	-0.11841317	-0.3556036	-0.18249233	-7.333296	0.63843733	6.4796195	Sitting_Watch
13:28:27.442	-7.2762012	0.33519846	6.1077952	-0.11841317	-0.3556036	-0.18249233	-7.333296	0.63843733	6.4796195	Sitting_Watch
13:28:27.466	-7.2762012	0.33519846	6.1077952	-0.11841317	-0.3556036	-0.18249233	-7.333296	0.63843733	6.4796195	Sitting_Watch
13:28:27.489	-7.2762012	0.33519846	6.1077952	-0.11841317	-0.3556036	-0.18249233	-7.333296	0.63843733	6.4796195	Sitting_Watch
13:28:27.512	-7.2762012	0.33519846	6.1077952	-0.11841317	-0.3556036	-0.18249233	-7.333296	0.63843733	6.4796195	Sitting_Watch
13:28:27.535	-7.2762012	0.33519846	6.1077952	-0.11841317	-0.3556036	-0.18249233	-7.333296	0.63843733	6.4796195	Sitting_Watch
13:28:27.558	-7.2762012	0.33519846	6.1077952	-0.11841317	-0.3556036	-0.18249233	-7.333296	0.63843733	6.4796195	Sitting_Watch
13:28:27.580	-5.427821	0.9217958	6.689604	0.4582436	-0.11919875	-0.2496875	-6.8611994	0.7148285	6.970167	Sitting_Watch
13:28:27.603	-5.427821	0.9217958	6.689604	0.4582436	-0.11919875	-0.2496875	-6.8611994	0.7148285	6.970167	Sitting_Watch
13:28:27.626	-5.427821	0.9217958	6.689604	0.4582436	-0.11919875	-0.2496875	-6.8611994	0.7148285	6.970167	Sitting_Watch
13:28:27.649	-5.427821	0.9217958	6.689604	0.4582436	-0.11919875	-0.2496875	-6.8611994	0.7148285	6.970167	Sitting_Watch
13:28:27.671	-5.427821	0.9217958	6.689604	0.4582436	-0.11919875	-0.2496875	-6.8611994	0.7148285	6.970167	Sitting_Watch
13:28:27.696	-5.427821	0.9217958	6.689604	0.4582436	-0.11919875	-0.2496875	-6.8611994	0.7148285	6.970167	Sitting_Watch
13:28:27.718	-5.427821	0.9217958	6.689604	0.4582436	-0.11919875	-0.2496875	-6.8611994	0.7148285	6.970167	Sitting_Watch
13:28:27.741	-5.427821	0.9217958	6.689604	0.4582436	-0.11919875	-0.2496875	-6.8611994	0.7148285	6.970167	Sitting_Watch
13:28:27.766	-7.1325445	0.80208206	7.74069	0.1790782	-0.0025234842	-0.6809584	-6.315248	0.5223408	7.484324	Sitting_Watch
13:28:27.788	-7.1325445	0.80208206	7.74069	0.1790782	-0.0025234842	-0.6809584	-6.315248	0.5223408	7.484324	Sitting_Watch
13:28:27.811	-7.1325445	0.80208206	7.74069	0.1790782	-0.0025234842	-0.6809584	-6.315248	0.5223408	7.484324	Sitting_Watch
13:28:27.833	-7.1325445	0.80208206	7.74069	0.1790782	-0.0025234842	-0.6809584	-6.315248	0.5223408	7.484324	Sitting_Watch
13:28:27.855	-7.1325445	0.80208206	7.74069	0.1790782	-0.0025234842	-0.6809584	-6.315248	0.5223408	7.484324	Sitting_Watch
13:28:27.879	-7.1325445	0.80208206	7.74069	0.1790782	-0.0025234842	-0.6809584	-6.315248	0.5223408	7.484324	Sitting_Watch
13:28:27.900	-7.1325445	0.80208206	7.74069	0.1790782	-0.0025234842	-0.6809584	-6.315248	0.5223408	7.484324	Sitting_Watch
13:28:27.922	-7.1325445	0.80208206	7.74069	0.1790782	-0.0025234842	-0.6809584	-6.315248	0.5223408	7.484324	Sitting_Watch
13:28:27.943	-6.057515	-0.7350424	6.9050884	-0.08664818	-0.21632633	0.036808297	-6.180476	-0.20798662	7.611095	Sitting_Watch
13:28:27.964	-6.057515	-0.7350424	6.9050884	-0.08664818	-0.21632633	0.036808297	-6.180476	-0.20798662	7.611095	Sitting_Watch
13:28:27.986	-6.057515	-0.7350424	6.9050884	-0.08664818	-0.21632633	0.036808297	-6.180476	-0.20798662	7.611095	Sitting_Watch
13:28:28.007	-6.057515	-0.7350424	6.9050884	-0.08664818	-0.21632633	0.036808297	-6.180476	-0.20798662	7.611095	Sitting_Watch
13:28:28.029	-6.057515	-0.7350424	6.9050884	-0.08664818	-0.21632633	0.036808297	-6.180476	-0.20798662	7.611095	Sitting_Watch
13:28:28.051	-6.057515	-0.7350424	6.9050884	-0.08664818	-0.21632633	0.036808297	-6.180476	-0.20798662	7.611095	Sitting_Watch
13:28:28.074	-6.057515	-0.7350424	6.9050884	-0.08664818	-0.21632633	0.036808297	-6.180476	-0.20798662	7.611095	Sitting_Watch
13:28:28.096	-6.057515	-0.7350424	6.9050884	-0.08664818	-0.21632633	0.036808297	-6.180476	-0.20798662	7.611095	Sitting_Watch
13:28:28.117	-5.1859994	-1.1277034	7.8388557	-0.29312062	-0.15646154	0.06735156	-5.9156375	-0.54133946	7.8027225	Sitting_Watch
13:28:28.139	-5.1859994	-1.1277034	7.8388557	-0.29312062	-0.15646154	0.06735156	-5.9156375	-0.54133946	7.8027225	Sitting_Watch
13:28:28.161	-5.1859994	-1.1277034	7.8388557	-0.29312062	-0.15646154	0.06735156	-5.9156375	-0.54133946	7.8027225	Sitting_Watch
13:28:28.185	-5.1859994	-1.1277034	7.8388557	-0.29312062	-0.15646154	0.06735156	-5.9156375	-0.54133946	7.8027225	Sitting_Watch
13:28:28.208	-5.1859994	-1.1277034	7.8388557	-0.29312062	-0.15646154	0.06735156	-5.9156375	-0.54133946	7.8027225	Sitting_Watch
13:28:28.230	-5.1859994	-1.1277034	7.8388557	-0.29312062	-0.15646154	0.06735156	-5.9156375	-0.54133946	7.8027225	Sitting_Watch
13:28:28.251	-5.1859994	-1.1277034	7.8388557	-0.29312062	-0.15646154	0.06735156	-5.9156375	-0.54133946	7.8027225	Sitting_Watch
13:28:28.273	-5.1859994	-1.1277034	7.8388557	-0.29312062	-0.15646154	0.06735156	-5.9156375	-0.54133946	7.8027225	Sitting_Watch
13:28:28.294	-5.9282246	-0.5889916	7.735902	0.09477879	0.1929534	0.059410308	-5.89581	-0.6002087	7.813416	Sitting_Watch
13:28:28.316	-5.9282246	-0.5889916	7.735902	0.09477879	0.1929534	0.059410308	-5.89581	-0.6002087	7.813416	Sitting_Watch
13:28:28.338	-5.9282246	-0.5889916	7.735902	0.09477879	0.1929534	0.059410308	-5.89581	-0.6002087	7.813416	Sitting_Watch
13:28:28.361	-5.9282246	-0.5889916	7.735902	0.09477879	0.1929534	0.059410308	-5.89581	-0.6002087	7.813416	Sitting_Watch
13:28:28.382	-5.9282246	-0.5889916	7.735902	0.09477879	0.1929534	0.059410308	-5.89581	-0.6002087	7.813416	Sitting_Watch
13:28:28.404	-5.9282246	-0.5889916	7.735902	0.09477879	0.1929534	0.059410308	-5.89581	-0.6002087	7.813416	Sitting_Watch
13:28:28.426	-5.9282246	-0.5889916	7.735902	0.09477879	0.1929534	0.059410308	-5.89581	-0.6002087	7.813416	Sitting_Watch
13:28:28.448	-5.9282246	-0.5889916	7.735902	0.09477879	0.1929534	0.059410308	-5.89581	-0.6002087	7.813416	Sitting_Watch
13:28:28.469	-5.9282246	-0.5889916	7.735902	-0.24730574	0.10621052	-0.12018407	-5.945253	-0.672318	7.769957	Sitting_Watch
13:28:28.491	-5.705557	-0.5123748	7.515629	-0.24730574	0.10621052	-0.12018407	-5.945253	-0.672318	7.769957	Sitting_Watch
13:28:28.514	-5.705557	-0.5123748	7.515629	-0.24730574	0.10621052	-0.12018407	-5.945253	-0.672318	7.769957	Sitting_Watch
13:28:28.536	-5.705557	-0.5123748	7.515629	-0.24730574	0.10621052	-0.12018407	-5.945253	-0.672318	7.769957	Sitting_Watch
13:28:28.557	-5.705557	-0.5123748	7.515629	-0.24730574	0.10621052	-0.12018407	-5.945253	-0.672318	7.769957	Sitting_Watch
13:28:28.579	-5.705557	-0.5123748	7.515629	-0.24730574	0.10621052	-0.12018407	-5.945253	-0.672318	7.769957	Sitting_Watch
13:28:28.601	-5.705557	-0.5123748	7.515629	-0.24730574	0.10621052	-0.12018407	-5.945253	-0.672318	7.769957	Sitting_Watch
13:28:28.625	-5.705557	-0.5123748	7.515629	-0.24730574	0.10621052	-0.12018407	-5.945253	-0.672318	7.769957	Sitting_Watch
13:28:28.648	-5.705557	-0.5123748	7.515629	-0.24730574	0.10621052	-0.12018407	-5.945253	-0.672318	7.769957	Sitting_Watch
13:28:28.671	-5.7462597	-1.1684061	7.1564875	-0.011511756	-0.071551256	0.03131051	-5.9979663	-0.9374942	7.701677	Sitting_Watch
13:28:28.694	-5.7462597	-1.1684061	7.1564875	-0.011511756	-0.071551256	0.03131051	-5.9979663	-0.9374942	7.701677	Sitting_Watch
13:28:28.716	-5.7462597	-1.1684061	7.1564875	-0.011511756	-0.071551256	0.03131051	-5.9979663	-0.9374942	7.701677	Sitting_Watch
13:28:28.738	-5.7462597	-1.1684061	7.1564875	-0.011511756	-0.071551256	0.03131051	-5.9979663	-0.9374942	7.701677	Sitting_Watch
13:28:28.760	-5.7462597	-1.1684061	7.1564875	-0.011511756	-0.071551256	0.03131051	-5.9979663	-0.9374942	7.701677	Sitting_Watch
13:28:28.783	-5.7462597	-1.1684061	7.1564875	-0.011511756	-0.071551256	0.03131051	-5.9979663	-0.9374942	7.701677	Sitting_Watch
13:28:28.806	-5.7462597	-1.1684061	7.1564875	-0.011511756	-0.071551256	0.03131051	-5.9979663	-0.9374942	7.701677	Sitting_Watch
13:28:28.828	-5.7462597	-1.1684061	7.1564875	-0.011511756	-0.071551256	0.03131051	-5.9979663	-0.9374942	7.701677	Sitting_Watch
13:28:28.852	-5.5786605	-1.1516461	7.953781	0.11738081	-0.041618858	0.17975077	-5.8987694	-1.0219553	7.767267	Sitting_Watch
13:28:28.874	-5.5786605	-1.1516461	7.953781	0.11738081	-0.041618858	0.17975077	-5.8987694	-1.0219553	7.767267	Sitting_Watch
13:28:28.897	-5.5786605	-1.1516461	7.953781	0.11738081	-0.041618858	0.17975077	-5.8987694	-1.0219553	7.767267	Sitting_Watch
13:28:28.919	-5.5786605	-1.1516461	7.953781	0.11738081	-0.041618858	0.17975077	-5.8987694	-1.0219553	7.767267	Sitting_Watch
13:28:28.940	-5.5786605	-1.1516461	7.953781	0.11738081	-0.041618858	0.17975077	-5.8987694	-1.0219553	7.767267	Sitting_Watch
13:28:28.962	-5.5786605	-1.1516461	7.953781	0.11738081	-0.041618858	0.17975077	-5.8987694	-1.0219553	7.767267	Sitting_Watch
13:28:28.984	-5.5786605	-1.1516461	7.953781	0.11738081	-0.041618858	0.17975077	-5.8987694	-1.0219553	7.767267	Sitting_Watch
13:28:29.005	-5.5786605	-1.1516461	7.953781	0.11738081	-0.041618858	0.17975077	-5.8987694	-1.0219553	7.767267	Sitting_Watch
13:28:29.028	-5.8156934	-0.7637737	7.3480296	0.10333091	0.09704755	-0.07498004	-5.964112	-0.89256406	7.7332416	Sitting_Watch
13:28:29.051	-5.8156934	-0.7637737	7.3480296	0.10333091	0.09704755	-0.07498004	-5.964112	-0.89256406	7.7332416	Sitting_Watch
13:28:29.075	-5.8156934	-0.7637737	7.3480296	0.10333091	0.09704755	-0.07498004	-5.964112	-0.89256406	7.7332416	Sitting_Watch
13:28:29.098	-5.8156934	-0.7637737	7.3480296	0.10333091	0.09704755	-0.07498004	-5.964112	-0.89256406	7.7332416	Sitting_Watch
13:28:29.121	-5.8156934	-0.7637737	7.3480296	0.10333091	0.09704755	-0.07498004	-5.964112	-0.89256406	7.7332416	Sitting_Watch
13:28:29.144	-5.8156934	-0.7637737	7.3480296	0.10333091	0.09704755	-0.07498004	-5.964112	-0.89256406	7.7332416	Sitting_Watch
13:28:29.171	-5.8156934	-0.7637737	7.3480296	0.10333091	0.09704755	-0.07498004	-5.964112	-0.89256406	7.7332416	Sitting_Watch
13:28:29.195	-5.7654138	-0.86193895	7.434223	0.0526291	-0.028179824	0.06368636	-6.0206213	-0.8137904	7.6980624	Sitting_Watch
13:28:29.218	-5.7654138	-0.86193895	7.434223	0.0526291	-0.028179824	0.06368636	-6.0206213	-0.8137904	7.6980624	Sitting_Watch
13:28:29.240	-5.7654138	-0.86193895	7.434223	0.0526291	-0.028179824	0.06368636	-6.0206213	-0.8137904	7.6980624	Sitting_Watch
13:28:29.261	-5.7654138	-0.86193895	7.434223	0.0526291	-0.028179824	0.06368636	-6.0206213	-0.8137904	7.6980624	Sitting_Watch
13:28:29.283	-5.7654138	-0.86193895	7.434223	0.0526291	-0.028179824	0.06368636	-6.0206213	-0.8137904	7.6980624	Sitting_Watch
13:28:29.305	-5.7654138	-0.86193895	7.434223	0.0526291	-0.028179824	0.06368636	-6.0206213	-0.8137904	7.6980624	Sitting_Watch
13:28:29.327	-5.7654138	-0.86193895	7.434223	0.0526291	-0.028179824	0.06368636	-6.0206213	-0.8137904	7.6980624	Sitting_Watch
13:28:29.348	-5.7654138	-0.86193895	7.434223	0.0526291	-0.028179824	0.06368636	-6.0206213	-0.8137904	7.6980624	Sitting_Watch
13:28:29.370	-5.827665	-0.6057515	7.5036573	0.0019272799	0.045124006	0.059410308	-5.975102	-0.6191741	7.7514553	Sitting_Watch
13:28:29.393	-5.827665	-0.6057515	7.5036573	0.0019272799	0.045124006	0.059410308	-5.975102	-0.6191741	7.7514553	Sitting_Watch
13:28:29.416	-5.827665	-0.6057515	7.5036573	0.0019272799	0.045124006	0.059410308	-5.975102	-0.6191741	7.7514553	Sitting_Watch
13:28:29.438	-5.827665	-0.6057515	7.5036573	0.0019272799	0.045124006	0.059410308	-5.975102	-0.6191741	7.7514553	Sitting_Watch
13:28:29.461	-5.827665	-0.6057515	7.5036573	0.0019272799	0.045124006	0.059410308	-5.975102	-0.6191741	7.7514553	Sitting_Watch
13:28:29.483	-5.827665	-0.6057515	7.5036573	0.0019272799	0.045124006	0.059410308	-5.975102	-0.6191741	7.7514553	Sitting_Watch
13:28:29.506	-5.827665	-0.6057515	7.5036573	0.0019272799	0.045124006	0.059410308	-5.975102	-0.6191741	7.7514553	Sitting_Watch
13:28:29.528	-5.827665	-0.6057515	7.5036573	0.0019272799	0.045124006	0.059410308	-5.975102	-0.6191741	7.7514553	Sitting_Watch
13:28:29.551	-5.774991	-0.51955765	7.2785954	0.0367466	-0.008021272	0.06796242	-6.030143	-0.54787034	7.714114	Sitting_Watch
13:28:29.572	-5.774991	-0.51955765	7.2785954	0.0367466	-0.008021272	0.06796242	-6.030143	-0.54787034	7.714114	Sitting_Watch
13:28:29.594	-5.774991	-0.51955765	7.2785954	0.0367466	-0.008021272	0.06796242	-6.030143	-0.54787034	7.714114	Sitting_Watch
13:28:29.616	-5.774991	-0.51955765	7.2785954	0.0367466	-0.008021272	0.06796242	-6.030143	-0.54787034	7.714114	Sitting_Watch
13:28:29.639	-5.774991	-0.51955765	7.2785954	0.0367466	-0.008021272	0.06796242	-6.030143	-0.54787034	7.714114	Sitting_Watch
13:28:29.661	-5.774991	-0.51955765	7.2785954	0.0367466	-0.008021272	0.06796242	-6.030143	-0.54787034	7.714114	Sitting_Watch
13:28:29.684	-5.774991	-0.51955765	7.2785954	0.0367466	-0.008021272	0.06796242	-6.030143	-0.54787034	7.714114	Sitting_Watch
13:28:29.706	-5.774991	-0.51955765	7.2785954	0.0367466	-0.008021272	0.06796242	-6.030143	-0.54787034	7.714114	Sitting_Watch
13:28:29.728	-5.774991	-0.51955765	7.2785954	0.0367466	-0.008021272	0.06796242	-6.030143	-0.54787034	7.714114	Sitting_Watch
13:28:29.751	-6.1461034	-0.25139886	6.9146657	0.031859677	0.21616627	0.09728396	-6.145709	-0.36389205	7.633359	Sitting_Watch
13:28:29.773	-6.1461034	-0.25139886	6.9146657	0.031859677	0.21616627	0.09728396	-6.145709	-0.36389205	7.633359	Sitting_Watch
13:28:29.795	-6.1461034	-0.25139886	6.9146657	0.031859677	0.21616627	0.09728396	-6.145709	-0.36389205	7.633359	Sitting_Watch
13:28:29.817	-6.1461034	-0.25139886	6.9146657	0.031859677	0.21616627	0.09728396	-6.145709	-0.36389205	7.633359	Sitting_Watch
13:28:29.838	-6.1461034	-0.25139886	6.9146657	0.031859677	0.21616627	0.09728396	-6.145709	-0.36389205	7.633359	Sitting_Watch
13:28:29.868	-6.1461034	-0.25139886	6.9146657	0.031859677	0.21616627	0.09728396	-6.145709	-0.36389205	7.633359	Sitting_Watch
13:28:29.897	-6.1461034	-0.25139886	6.9146657	0.031859677	0.21616627	0.09728396	-6.145709	-0.36389205	7.633359	Sitting_Watch
13:28:29.918	-5.952167	-0.3304099	7.0152254	-0.3603158	-0.11431182	0.05024733	-6.220452	-0.487588	7.5656185	Sitting_Watch
13:28:29.941	-5.952167	-0.3304099	7.0152254	-0.3603158	-0.11431182	0.05024733	-6.220452	-0.487588	7.5656185	Sitting_Watch
13:28:29.963	-5.952167	-0.3304099	7.0152254	-0.3603158	-0.11431182	0.05024733	-6.220452	-0.487588	7.5656185	Sitting_Watch
13:28:29.986	-5.952167	-0.3304099	7.0152254	-0.3603158	-0.11431182	0.05024733	-6.220452	-0.487588	7.5656185	Sitting_Watch
13:28:30.009	-5.952167	-0.3304099	7.0152254	-0.3603158	-0.11431182	0.05024733	-6.220452	-0.487588	7.5656185	Sitting_Watch
13:28:30.031	-5.952167	-0.3304099	7.0152254	-0.3603158	-0.11431182	0.05024733	-6.220452	-0.487588	7.5656185	Sitting_Watch
13:28:30.053	-5.952167	-0.3304099	7.0152254	-0.3603158	-0.11431182	0.05024733	-6.220452	-0.487588	7.5656185	Sitting_Watch
13:28:30.074	-5.952167	-0.3304099	7.0152254	-0.3603158	-0.11431182	0.05024733	-6.220452	-0.487588	7.5656185	Sitting_Watch
13:28:30.097	-5.9904757	-0.8140534	7.0511394	-0.30472708	-0.17906354	0.1895246	-6.0557547	-0.70607203	7.681121	Sitting_Watch
13:28:30.119	-5.9904757	-0.8140534	7.0511394	-0.30472708	-0.17906354	0.1895246	-6.0557547	-0.70607203	7.681121	Sitting_Watch
13:28:30.141	-5.9904757	-0.8140534	7.0511394	-0.30472708	-0.17906354	0.1895246	-6.0557547	-0.70607203	7.681121	Sitting_Watch
13:28:30.164	-5.9904757	-0.8140534	7.0511394	-0.30472708	-0.17906354	0.1895246	-6.0557547	-0.70607203	7.681121	Sitting_Watch
13:28:30.186	-5.9904757	-0.8140534	7.0511394	-0.30472708	-0.17906354	0.1895246	-6.0557547	-0.70607203	7.681121	Sitting_Watch
13:28:30.210	-5.9904757	-0.8140534	7.0511394	-0.30472708	-0.17906354	0.1895246	-6.0557547	-0.70607203	7.681121	Sitting_Watch
13:28:30.232	-5.9904757	-0.8140534	7.0511394	-0.30472708	-0.17906354	0.1895246	-6.0557547	-0.70607203	7.681121	Sitting_Watch
13:28:30.255	-5.9904757	-0.8140534	7.0511394	-0.30472708	-0.17906354	0.1895246	-6.0557547	-0.70607203	7.681121	Sitting_Watch
13:28:30.278	-5.5619006	-0.82123625	7.886741	-0.05366146	-0.06361001	-0.09452774	-5.9119573	-0.8008809	7.7831664	Sitting_Watch
13:28:30.300	-5.5619006	-0.82123625	7.886741	-0.05366146	-0.06361001	-0.09452774	-5.9119573	-0.8008809	7.7831664	Sitting_Watch
13:28:30.322	-5.5619006	-0.82123625	7.886741	-0.05366146	-0.06361001	-0.09452774	-5.9119573	-0.8008809	7.7831664	Sitting_Watch
13:28:30.344	-5.5619006	-0.82123625	7.886741	-0.05366146	-0.06361001	-0.09452774	-5.9119573	-0.8008809	7.7831664	Sitting_Watch
13:28:30.366	-5.5619006	-0.82123625	7.886741	-0.05366146	-0.06361001	-0.09452774	-5.9119573	-0.8008809	7.7831664	Sitting_Watch
13:28:30.387	-5.5619006	-0.82123625	7.886741	-0.05366146	-0.06361001	-0.09452774	-5.9119573	-0.8008809	7.7831664	Sitting_Watch
13:28:30.410	-5.5619006	-0.82123625	7.886741	-0.05366146	-0.06361001	-0.09452774	-5.9119573	-0.8008809	7.7831664	Sitting_Watch
13:28:30.434	-5.5619006	-0.82123625	7.886741	-0.05366146	-0.06361001	-0.09452774	-5.9119573	-0.8008809	7.7831664	Sitting_Watch
13:28:30.456	-5.6672482	-1.0678465	7.59464	0.029416217	0.1275908	-0.070093125	-5.9074707	-0.81734776	7.7848577	Sitting_Watch
13:28:30.479	-5.6672482	-1.0678465	7.59464	0.029416217	0.1275908	-0.070093125	-5.9074707	-0.81734776	7.7848577	Sitting_Watch
13:28:30.500	-5.6672482	-1.0678465	7.59464	0.029416217	0.1275908	-0.070093125	-5.9074707	-0.81734776	7.7848577	Sitting_Watch
13:28:30.523	-5.6672482	-1.0678465	7.59464	0.029416217	0.1275908	-0.070093125	-5.9074707	-0.81734776	7.7848577	Sitting_Watch
13:28:30.546	-5.6672482	-1.0678465	7.59464	0.029416217	0.1275908	-0.070093125	-5.9074707	-0.81734776	7.7848577	Sitting_Watch
13:28:30.569	-5.6672482	-1.0678465	7.59464	0.029416217	0.1275908	-0.070093125	-5.9074707	-0.81734776	7.7848577	Sitting_Watch
13:28:30.591	-5.6672482	-1.0678465	7.59464	0.029416217	0.1275908	-0.070093125	-5.9074707	-0.81734776	7.7848577	Sitting_Watch
13:28:30.613	-5.6672482	-1.0678465	7.59464	0.029416217	0.1275908	-0.070093125	-5.9074707	-0.81734776	7.7848577	Sitting_Watch
13:28:30.634	-5.669643	-0.82602483	7.168459	0.0013164146	0.025576318	0.10766866	-6.0006356	-0.8572569	7.708941	Sitting_Watch
13:28:30.657	-5.669643	-0.82602483	7.168459	0.0013164146	0.025576318	0.10766866	-6.0006356	-0.8572569	7.708941	Sitting_Watch
13:28:30.678	-5.669643	-0.82602483	7.168459	0.0013164146	0.025576318	0.10766866	-6.0006356	-0.8572569	7.708941	Sitting_Watch
13:28:30.700	-5.669643	-0.82602483	7.168459	0.0013164146	0.025576318	0.10766866	-6.0006356	-0.8572569	7.708941	Sitting_Watch
13:28:30.722	-5.669643	-0.82602483	7.168459	0.0013164146	0.025576318	0.10766866	-6.0006356	-0.8572569	7.708941	Sitting_Watch
13:28:30.745	-5.669643	-0.82602483	7.168459	0.0013164146	0.025576318	0.10766866	-6.0006356	-0.8572569	7.708941	Sitting_Watch
13:28:30.767	-5.669643	-0.82602483	7.168459	0.0013164146	0.025576318	0.10766866	-6.0006356	-0.8572569	7.708941	Sitting_Watch
13:28:30.789	-5.669643	-0.82602483	7.168459	0.0013164146	0.025576318	0.10766866	-6.0006356	-0.8572569	7.708941	Sitting_Watch
13:28:30.811	-5.930619	-0.63208854	7.7837873	0.08133976	-0.045894917	0.09850568	-5.9841037	-0.7925614	7.72869	Sitting_Watch
13:28:30.832	-5.930619	-0.63208854	7.7837873	0.08133976	-0.045894917	0.09850568	-5.9841037	-0.7925614	7.72869	Sitting_Watch
13:28:30.854	-5.930619	-0.63208854	7.7837873	0.08133976	-0.045894917	0.09850568	-5.9841037	-0.7925614	7.72869	Sitting_Watch
13:28:30.876	-5.930619	-0.63208854	7.7837873	0.08133976	-0.045894917	0.09850568	-5.9841037	-0.7925614	7.72869	Sitting_Watch
13:28:30.897	-5.930619	-0.63208854	7.7837873	0.08133976	-0.045894917	0.09850568	-5.9841037	-0.7925614	7.72869	Sitting_Watch
13:28:30.918	-5.930619	-0.63208854	7.7837873	0.08133976	-0.045894917	0.09850568	-5.9841037	-0.7925614	7.72869	Sitting_Watch
13:28:30.940	-5.930619	-0.63208854	7.7837873	0.08133976	-0.045894917	0.09850568	-5.9841037	-0.7925614	7.72869	Sitting_Watch
13:28:30.963	-5.930619	-0.63208854	7.7837873	0.08133976	-0.045894917	0.09850568	-5.9841037	-0.7925614	7.72869	Sitting_Watch
13:28:30.987	-5.930619	-0.63208854	7.7837873	0.08133976	-0.045894917	0.09850568	-5.9841037	-0.7925614	7.72869	Sitting_Watch
13:28:31.012	-5.7893567	-0.85954463	7.434223	-0.029226849	0.048789196	-0.032219473	-6.0047617	-0.7525532	7.7166576	Sitting_Watch
13:28:31.034	-5.7893567	-0.85954463	7.434223	-0.029226849	0.048789196	-0.032219473	-6.0047617	-0.7525532	7.7166576	Sitting_Watch
13:28:31.056	-5.7893567	-0.85954463	7.434223	-0.029226849	0.048789196	-0.032219473	-6.0047617	-0.7525532	7.7166576	Sitting_Watch
13:28:31.080	-5.7893567	-0.85954463	7.434223	-0.029226849	0.048789196	-0.032219473	-6.0047617	-0.7525532	7.7166576	Sitting_Watch
13:28:31.103	-5.7893567	-0.85954463	7.434223	-0.029226849	0.048789196	-0.032219473	-6.0047617	-0.7525532	7.7166576	Sitting_Watch
13:28:31.124	-5.7893567	-0.85954463	7.434223	-0.029226849	0.048789196	-0.032219473	-6.0047617	-0.7525532	7.7166576	Sitting_Watch
13:28:31.146	-5.7893567	-0.85954463	7.434223	-0.029226849	0.048789196	-0.032219473	-6.0047617	-0.7525532	7.7166576	Sitting_Watch
13:28:31.168	-5.7654138	-0.8284191	7.379155	-0.029226849	0.048789196	-0.032219473	-6.0047617	-0.7525532	7.7166576	Sitting_Watch
13:28:31.190	-5.7654138	-0.8284191	7.379155	-0.13979346	0.035350163	0.016649744	-6.0076127	-0.79343235	7.710343	Sitting_Watch
13:28:31.212	-5.7654138	-0.8284191	7.379155	-0.13979346	0.035350163	0.016649744	-6.0076127	-0.79343235	7.710343	Sitting_Watch
13:28:31.235	-5.7654138	-0.8284191	7.379155	-0.13979346	0.035350163	0.016649744	-6.0076127	-0.79343235	7.710343	Sitting_Watch
13:28:31.258	-5.7654138	-0.8284191	7.379155	-0.13979346	0.035350163	0.016649744	-6.0076127	-0.79343235	7.710343	Sitting_Watch
13:28:31.280	-5.7654138	-0.8284191	7.379155	-0.13979346	0.035350163	0.016649744	-6.0076127	-0.79343235	7.710343	Sitting_Watch
13:28:31.304	-5.7654138	-0.8284191	7.379155	-0.13979346	0.035350163	0.016649744	-6.0076127	-0.79343235	7.710343	Sitting_Watch
13:28:31.330	-5.7654138	-0.8284191	7.379155	-0.13979346	0.035350163	0.016649744	-6.0076127	-0.79343235	7.710343	Sitting_Watch
13:28:31.352	-5.731894	-0.71588814	7.3432407	-0.07809607	-0.025125498	0.073460214	-6.0083017	-0.8090967	7.7081785	Sitting_Watch
13:28:31.374	-5.731894	-0.71588814	7.3432407	-0.07809607	-0.025125498	0.073460214	-6.0083017	-0.8090967	7.7081785	Sitting_Watch
13:28:31.396	-5.731894	-0.71588814	7.3432407	-0.07809607	-0.025125498	0.073460214	-6.0083017	-0.8090967	7.7081785	Sitting_Watch
13:28:31.418	-5.731894	-0.71588814	7.3432407	-0.07809607	-0.025125498	0.073460214	-6.0083017	-0.8090967	7.7081785	Sitting_Watch
13:28:31.442	-5.731894	-0.71588814	7.3432407	-0.07809607	-0.025125498	0.073460214	-6.0083017	-0.8090967	7.7081785	Sitting_Watch
13:28:31.464	-5.731894	-0.71588814	7.3432407	-0.07809607	-0.025125498	0.073460214	-6.0083017	-0.8090967	7.7081785	Sitting_Watch
13:28:31.487	-5.731894	-0.71588814	7.3432407	-0.07809607	-0.025125498	0.073460214	-6.0083017	-0.8090967	7.7081785	Sitting_Watch
13:28:31.510	-5.731894	-0.71588814	7.3432407	-0.07809607	-0.025125498	0.073460214	-6.0083017	-0.8090967	7.7081785	Sitting_Watch
13:28:31.532	-5.7893567	-0.52674043	7.3839436	-0.023729062	-0.013519059	0.04780387	-6.0004926	-0.76065415	7.719184	Sitting_Watch
13:28:31.555	-5.7893567	-0.52674043	7.3839436	-0.023729062	-0.013519059	0.04780387	-6.0004926	-0.76065415	7.719184	Sitting_Watch
13:28:31.578	-5.7893567	-0.52674043	7.3839436	-0.023729062	-0.013519059	0.04780387	-6.0004926	-0.76065415	7.719184	Sitting_Watch
13:28:31.601	-5.7893567	-0.52674043	7.3839436	-0.023729062	-0.013519059	0.04780387	-6.0004926	-0.76065415	7.719184	Sitting_Watch
13:28:31.623	-5.7893567	-0.52674043	7.3839436	-0.023729062	-0.013519059	0.04780387	-6.0004926	-0.76065415	7.719184	Sitting_Watch
13:28:31.646	-5.7893567	-0.52674043	7.3839436	-0.023729062	-0.013519059	0.04780387	-6.0004926	-0.76065415	7.719184	Sitting_Watch
13:28:31.669	-5.7893567	-0.52674043	7.3839436	-0.023729062	-0.013519059	0.04780387	-6.0004926	-0.76065415	7.719184	Sitting_Watch
13:28:31.692	-5.7893567	-0.52674043	7.3839436	-0.023729062	-0.013519059	0.04780387	-6.0004926	-0.76065415	7.719184	Sitting_Watch
13:28:31.714	-5.7821736	-0.5961744	7.4366174	-0.0017379116	-0.059333954	0.024590991	-5.9758363	-0.6797721	7.745812	Sitting_Watch
13:28:31.737	-5.7821736	-0.5961744	7.4366174	-0.0017379116	-0.059333954	0.024590991	-5.9758363	-0.6797721	7.745812	Sitting_Watch
13:28:31.759	-5.7821736	-0.5961744	7.4366174	-0.0017379116	-0.059333954	0.024590991	-5.9758363	-0.6797721	7.745812	Sitting_Watch
13:28:31.781	-5.7821736	-0.5961744	7.4366174	-0.0017379116	-0.059333954	0.024590991	-5.9758363	-0.6797721	7.745812	Sitting_Watch
13:28:31.803	-5.7821736	-0.5961744	7.4366174	-0.0017379116	-0.059333954	0.024590991	-5.9758363	-0.6797721	7.745812	Sitting_Watch
13:28:31.824	-5.7821736	-0.5961744	7.4366174	-0.0017379116	-0.059333954	0.024590991	-5.9758363	-0.6797721	7.745812	Sitting_Watch
13:28:31.846	-5.7821736	-0.5961744	7.4366174	-0.0017379116	-0.059333954	0.024590991	-5.9758363	-0.6797721	7.745812	Sitting_Watch
13:28:31.871	-5.7821736	-0.5961744	7.4366174	-0.0017379116	-0.059333954	0.024590991	-5.9758363	-0.6797721	7.745812	Sitting_Watch
13:28:31.902	-5.7654138	-0.48843205	7.472532	0.020864103	0.00847209	-0.07436918	-5.938634	-0.6155717	7.7797184	Sitting_Watch
13:28:31.924	-5.7654138	-0.48843205	7.472532	0.020864103	0.00847209	-0.07436918	-5.938634	-0.6155717	7.7797184	Sitting_Watch
13:28:31.946	-5.7654138	-0.48843205	7.472532	0.020864103	0.00847209	-0.07436918	-5.938634	-0.6155717	7.7797184	Sitting_Watch
13:28:31.967	-5.7654138	-0.48843205	7.472532	0.020864103	0.00847209	-0.07436918	-5.938634	-0.6155717	7.7797184	Sitting_Watch
13:28:31.990	-5.7654138	-0.48843205	7.472532	0.020864103	0.00847209	-0.07436918	-5.938634	-0.6155717	7.7797184	Sitting_Watch
13:28:32.013	-5.7654138	-0.48843205	7.472532	0.020864103	0.00847209	-0.07436918	-5.938634	-0.6155717	7.7797184	Sitting_Watch
13:28:32.037	-5.7654138	-0.48843205	7.472532	0.020864103	0.00847209	-0.07436918	-5.938634	-0.6155717	7.7797184	Sitting_Watch
13:28:32.059	-5.7654138	-0.48843205	7.472532	0.020864103	0.00847209	-0.07436918	-5.938634	-0.6155717	7.7797184	Sitting_Watch
13:28:32.081	-5.7007685	-0.7398309	7.6521025	0.049574766	0.0017525724	-0.05665409	-5.8954844	-0.65683424	7.809104	Sitting_Watch
13:28:32.104	-5.7007685	-0.7398309	7.6521025	0.049574766	0.0017525724	-0.05665409	-5.8954844	-0.65683424	7.809104	Sitting_Watch
13:28:32.127	-5.7007685	-0.7398309	7.6521025	0.049574766	0.0017525724	-0.05665409	-5.8954844	-0.65683424	7.809104	Sitting_Watch
13:28:32.151	-5.7007685	-0.7398309	7.6521025	0.049574766	0.0017525724	-0.05665409	-5.8954844	-0.65683424	7.809104	Sitting_Watch
13:28:32.174	-5.7007685	-0.7398309	7.6521025	0.049574766	0.0017525724	-0.05665409	-5.8954844	-0.65683424	7.809104	Sitting_Watch
13:28:32.197	-5.7007685	-0.7398309	7.6521025	0.049574766	0.0017525724	-0.05665409	-5.8954844	-0.65683424	7.809104	Sitting_Watch
13:28:32.218	-5.7007685	-0.7398309	7.6521025	0.049574766	0.0017525724	-0.05665409	-5.8954844	-0.65683424	7.809104	Sitting_Watch
13:28:32.241	-5.7007685	-0.7398309	7.6521025	0.049574766	0.0017525724	-0.05665409	-5.8954844	-0.65683424	7.809104	Sitting_Watch
13:28:32.262	-5.6385174	-1.0055954	7.458166	0.0007055494	-0.01718425	-0.019391306	-5.9085507	-0.7015818	7.795329	Sitting_Watch
13:28:32.284	-5.6385174	-1.0055954	7.458166	0.0007055494	-0.01718425	-0.019391306	-5.9085507	-0.7015818	7.795329	Sitting_Watch
13:28:32.307	-5.6385174	-1.0055954	7.458166	0.0007055494	-0.01718425	-0.019391306	-5.9085507	-0.7015818	7.795329	Sitting_Watch
13:28:32.329	-5.6385174	-1.0055954	7.458166	0.0007055494	-0.01718425	-0.019391306	-5.9085507	-0.7015818	7.795329	Sitting_Watch
13:28:32.352	-5.6385174	-1.0055954	7.458166	0.0007055494	-0.01718425	-0.019391306	-5.9085507	-0.7015818	7.795329	Sitting_Watch
13:28:32.376	-5.6385174	-1.0055954	7.458166	0.0007055494	-0.01718425	-0.019391306	-5.9085507	-0.7015818	7.795329	Sitting_Watch
13:28:32.399	-5.6385174	-1.0055954	7.458166	0.0007055494	-0.01718425	-0.019391306	-5.9085507	-0.7015818	7.795329	Sitting_Watch
13:28:32.422	-5.6385174	-1.0055954	7.458166	0.0007055494	-0.01718425	-0.019391306	-5.9085507	-0.7015818	7.795329	Sitting_Watch
13:28:32.445	-5.727105	-0.6368771	7.371972	-0.109250195	-0.07765991	-0.034662936	-5.890709	-0.7601383	7.803338	Sitting_Watch
13:28:32.468	-5.727105	-0.6368771	7.371972	-0.109250195	-0.07765991	-0.034662936	-5.890709	-0.7601383	7.803338	Sitting_Watch
13:28:32.489	-5.727105	-0.6368771	7.371972	-0.109250195	-0.07765991	-0.034662936	-5.890709	-0.7601383	7.803338	Sitting_Watch
13:28:32.511	-5.727105	-0.6368771	7.371972	-0.109250195	-0.07765991	-0.034662936	-5.890709	-0.7601383	7.803338	Sitting_Watch
13:28:32.532	-5.727105	-0.6368771	7.371972	-0.109250195	-0.07765991	-0.034662936	-5.890709	-0.7601383	7.803338	Sitting_Watch
13:28:32.555	-5.727105	-0.6368771	7.371972	-0.109250195	-0.07765991	-0.034662936	-5.890709	-0.7601383	7.803338	Sitting_Watch
13:28:32.578	-5.727105	-0.6368771	7.371972	-0.109250195	-0.07765991	-0.034662936	-5.890709	-0.7601383	7.803338	Sitting_Watch
13:28:32.601	-5.727105	-0.6368771	7.371972	-0.109250195	-0.07765991	-0.034662936	-5.890709	-0.7601383	7.803338	Sitting_Watch
13:28:32.623	-5.5116205	-1.0510867	7.6353426	0.009257663	-0.020849442	0.013595417	-5.820295	-0.9149448	7.839475	Sitting_Watch
13:28:32.646	-5.5116205	-1.0510867	7.6353426	0.009257663	-0.020849442	0.013595417	-5.820295	-0.9149448	7.839475	Sitting_Watch
13:28:32.668	-5.5116205	-1.0510867	7.6353426	0.009257663	-0.020849442	0.013595417	-5.820295	-0.9149448	7.839475	Sitting_Watch
13:28:32.691	-5.5116205	-1.0510867	7.6353426	0.009257663	-0.020849442	0.013595417	-5.820295	-0.9149448	7.839475	Sitting_Watch
13:28:32.713	-5.5116205	-1.0510867	7.6353426	0.009257663	-0.020849442	0.013595417	-5.820295	-0.9149448	7.839475	Sitting_Watch
13:28:32.735	-5.5116205	-1.0510867	7.6353426	0.009257663	-0.020849442	0.013595417	-5.820295	-0.9149448	7.839475	Sitting_Watch
13:28:32.756	-5.5116205	-1.0510867	7.6353426	0.009257663	-0.020849442	0.013595417	-5.820295	-0.9149448	7.839475	Sitting_Watch
13:28:32.778	-5.5116205	-1.0510867	7.6353426	0.009257663	-0.020849442	0.013595417	-5.820295	-0.9149448	7.839475	Sitting_Watch
13:28:32.801	-5.6792197	-0.74701375	7.695199	-0.03655723	-0.015351654	0.07590367	-5.7987576	-0.87857324	7.859572	Sitting_Watch
13:28:32.823	-5.6792197	-0.74701375	7.695199	-0.03655723	-0.015351654	0.07590367	-5.7987576	-0.87857324	7.859572	Sitting_Watch
13:28:32.846	-5.6792197	-0.74701375	7.695199	-0.03655723	-0.015351654	0.07590367	-5.7987576	-0.87857324	7.859572	Sitting_Watch
13:28:32.869	-5.6792197	-0.74701375	7.695199	-0.03655723	-0.015351654	0.07590367	-5.7987576	-0.87857324	7.859572	Sitting_Watch
13:28:32.893	-5.6792197	-0.74701375	7.695199	-0.03655723	-0.015351654	0.07590367	-5.7987576	-0.87857324	7.859572	Sitting_Watch
13:28:32.915	-5.6792197	-0.74701375	7.695199	-0.03655723	-0.015351654	0.07590367	-5.7987576	-0.87857324	7.859572	Sitting_Watch
13:28:32.937	-5.6792197	-0.74701375	7.695199	-0.03655723	-0.015351654	0.07590367	-5.7987576	-0.87857324	7.859572	Sitting_Watch
13:28:32.959	-5.6792197	-0.74701375	7.695199	-0.03655723	-0.015351654	0.07590367	-5.7987576	-0.87857324	7.859572	Sitting_Watch
13:28:32.981	-5.583449	-0.8547561	7.6473136	0.0526291	0.1031562	0.08140146	-5.8236	-0.8520038	7.844115	Sitting_Watch
13:28:33.004	-5.583449	-0.8547561	7.6473136	0.0526291	0.1031562	0.08140146	-5.8236	-0.8520038	7.844115	Sitting_Watch
13:28:33.026	-5.583449	-0.8547561	7.6473136	0.0526291	0.1031562	0.08140146	-5.8236	-0.8520038	7.844115	Sitting_Watch
13:28:33.048	-5.583449	-0.8547561	7.6473136	0.0526291	0.1031562	0.08140146	-5.8236	-0.8520038	7.844115	Sitting_Watch
13:28:33.070	-5.583449	-0.8547561	7.6473136	0.0526291	0.1031562	0.08140146	-5.8236	-0.8520038	7.844115	Sitting_Watch
13:28:33.093	-5.583449	-0.8547561	7.6473136	0.0526291	0.1031562	0.08140146	-5.8236	-0.8520038	7.844115	Sitting_Watch
13:28:33.115	-5.583449	-0.8547561	7.6473136	0.0526291	0.1031562	0.08140146	-5.8236	-0.8520038	7.844115	Sitting_Watch
13:28:33.139	-5.583449	-0.8547561	7.6473136	0.0526291	0.1031562	0.08140146	-5.8236	-0.8520038	7.844115	Sitting_Watch
13:28:33.161	-5.446975	-0.600963	8.056735	0.13937196	-0.06666434	0.1492075	-5.708526	-0.7718857	7.9364495	Sitting_Watch
13:28:33.184	-5.446975	-0.600963	8.056735	0.13937196	-0.06666434	0.1492075	-5.708526	-0.7718857	7.9364495	Sitting_Watch
13:28:33.206	-5.446975	-0.600963	8.056735	0.13937196	-0.06666434	0.1492075	-5.708526	-0.7718857	7.9364495	Sitting_Watch
13:28:33.229	-5.446975	-0.600963	8.056735	0.13937196	-0.06666434	0.1492075	-5.708526	-0.7718857	7.9364495	Sitting_Watch
13:28:33.252	-5.446975	-0.600963	8.056735	0.13937196	-0.06666434	0.1492075	-5.708526	-0.7718857	7.9364495	Sitting_Watch
13:28:33.273	-5.446975	-0.600963	8.056735	0.13937196	-0.06666434	0.1492075	-5.708526	-0.7718857	7.9364495	Sitting_Watch
13:28:33.295	-5.446975	-0.600963	8.056735	0.13937196	-0.06666434	0.1492075	-5.708526	-0.7718857	7.9364495	Sitting_Watch
13:28:33.317	-5.446975	-0.600963	8.056735	0.13937196	-0.06666434	0.1492075	-5.708526	-0.7718857	7.9364495	Sitting_Watch
13:28:33.340	-5.569083	-0.4189981	7.5395713	-0.0060139685	-0.019016845	0.076514535	-5.6506305	-0.7725141	7.977713	Sitting_Watch
13:28:33.364	-5.569083	-0.4189981	7.5395713	-0.0060139685	-0.019016845	0.076514535	-5.6506305	-0.7725141	7.977713	Sitting_Watch
13:28:33.386	-5.569083	-0.4189981	7.5395713	-0.0060139685	-0.019016845	0.076514535	-5.6506305	-0.7725141	7.977713	Sitting_Watch
13:28:33.409	-5.569083	-0.4189981	7.5395713	-0.0060139685	-0.019016845	0.076514535	-5.6506305	-0.7725141	7.977713	Sitting_Watch
13:28:33.431	-5.569083	-0.4189981	7.5395713	-0.0060139685	-0.019016845	0.076514535	-5.6506305	-0.7725141	7.977713	Sitting_Watch
13:28:33.453	-5.569083	-0.4189981	7.5395713	-0.0060139685	-0.019016845	0.076514535	-5.6506305	-0.7725141	7.977713	Sitting_Watch
13:28:33.477	-5.569083	-0.4189981	7.5395713	-0.0060139685	-0.019016845	0.076514535	-5.6506305	-0.7725141	7.977713	Sitting_Watch
13:28:33.499	-5.569083	-0.4189981	7.5395713	-0.0060139685	-0.019016845	0.076514535	-5.6506305	-0.7725141	7.977713	Sitting_Watch
13:28:33.522	-5.312896	-0.75180227	7.8125186	0.07584197	-0.047116645	-0.038938995	-5.631141	-0.70277596	7.9979177	Sitting_Watch
13:28:33.543	-5.312896	-0.75180227	7.8125186	0.07584197	-0.047116645	-0.038938995	-5.631141	-0.70277596	7.9979177	Sitting_Watch
13:28:33.565	-5.312896	-0.75180227	7.8125186	0.07584197	-0.047116645	-0.038938995	-5.631141	-0.70277596	7.9979177	Sitting_Watch
13:28:33.588	-5.312896	-0.75180227	7.8125186	0.07584197	-0.047116645	-0.038938995	-5.631141	-0.70277596	7.9979177	Sitting_Watch
13:28:33.609	-5.312896	-0.75180227	7.8125186	0.07584197	-0.047116645	-0.038938995	-5.631141	-0.70277596	7.9979177	Sitting_Watch
13:28:33.631	-5.312896	-0.75180227	7.8125186	0.07584197	-0.047116645	-0.038938995	-5.631141	-0.70277596	7.9979177	Sitting_Watch
13:28:33.654	-5.312896	-0.75180227	7.8125186	0.07584197	-0.047116645	-0.038938995	-5.631141	-0.70277596	7.9979177	Sitting_Watch
13:28:33.677	-5.312896	-0.75180227	7.8125186	0.07584197	-0.047116645	-0.038938995	-5.631141	-0.70277596	7.9979177	Sitting_Watch
13:28:33.700	-5.3727527	-0.73743665	7.7119594	0.069122456	-0.04039713	-0.09452774	-5.572979	-0.575826	8.048641	Sitting_Watch
13:28:33.722	-5.3727527	-0.73743665	7.7119594	0.069122456	-0.04039713	-0.09452774	-5.572979	-0.575826	8.048641	Sitting_Watch
13:28:33.744	-5.3727527	-0.73743665	7.7119594	0.069122456	-0.04039713	-0.09452774	-5.572979	-0.575826	8.048641	Sitting_Watch
13:28:33.767	-5.3727527	-0.73743665	7.7119594	0.069122456	-0.04039713	-0.09452774	-5.572979	-0.575826	8.048641	Sitting_Watch
13:28:33.790	-5.3727527	-0.73743665	7.7119594	0.069122456	-0.04039713	-0.09452774	-5.572979	-0.575826	8.048641	Sitting_Watch
13:28:33.812	-5.3727527	-0.73743665	7.7119594	0.069122456	-0.04039713	-0.09452774	-5.572979	-0.575826	8.048641	Sitting_Watch
13:28:33.833	-5.3727527	-0.73743665	7.7119594	0.069122456	-0.04039713	-0.09452774	-5.572979	-0.575826	8.048641	Sitting_Watch
13:28:33.855	-5.3727527	-0.73743665	7.7119594	0.069122456	-0.04039713	-0.09452774	-5.572979	-0.575826	8.048641	Sitting_Watch
13:28:33.878	-5.2697988	-0.65124273	7.781393	0.029416217	-0.016573384	-0.03771726	-5.5245843	-0.5733213	8.082118	Sitting_Watch
13:28:33.900	-5.2697988	-0.65124273	7.781393	0.029416217	-0.016573384	-0.03771726	-5.5245843	-0.5733213	8.082118	Sitting_Watch
13:28:33.923	-5.2697988	-0.65124273	7.781393	0.029416217	-0.016573384	-0.03771726	-5.5245843	-0.5733213	8.082118	Sitting_Watch
13:28:33.944	-5.2697988	-0.65124273	7.781393	0.029416217	-0.016573384	-0.03771726	-5.5245843	-0.5733213	8.082118	Sitting_Watch
13:28:33.967	-5.2697988	-0.65124273	7.781393	0.029416217	-0.016573384	-0.03771726	-5.5245843	-0.5733213	8.082118	Sitting_Watch
13:28:33.989	-5.2697988	-0.65124273	7.781393	0.029416217	-0.016573384	-0.03771726	-5.5245843	-0.5733213	8.082118	Sitting_Watch
13:28:34.011	-5.2697988	-0.65124273	7.781393	0.029416217	-0.016573384	-0.03771726	-5.5245843	-0.5733213	8.082118	Sitting_Watch
13:28:34.033	-5.2697988	-0.65124273	7.781393	0.029416217	-0.016573384	-0.03771726	-5.5245843	-0.5733213	8.082118	Sitting_Watch
13:28:34.055	-5.2913475	-0.3615355	7.8747697	0.13081984	-0.00435608	-0.07375832	-5.4998913	-0.46591714	8.105827	Sitting_Watch
13:28:34.077	-5.2913475	-0.3615355	7.8747697	0.13081984	-0.00435608	-0.07375832	-5.4998913	-0.46591714	8.105827	Sitting_Watch
13:28:34.099	-5.2913475	-0.3615355	7.8747697	0.13081984	-0.00435608	-0.07375832	-5.4998913	-0.46591714	8.105827	Sitting_Watch
13:28:34.122	-5.2913475	-0.3615355	7.8747697	0.13081984	-0.00435608	-0.07375832	-5.4998913	-0.46591714	8.105827	Sitting_Watch
13:28:34.145	-5.2913475	-0.3615355	7.8747697	0.13081984	-0.00435608	-0.07375832	-5.4998913	-0.46591714	8.105827	Sitting_Watch
13:28:34.168	-5.2913475	-0.3615355	7.8747697	0.13081984	-0.00435608	-0.07375832	-5.4998913	-0.46591714	8.105827	Sitting_Watch
13:28:34.191	-5.2913475	-0.3615355	7.8747697	0.13081984	-0.00435608	-0.07375832	-5.4998913	-0.46591714	8.105827	Sitting_Watch
13:28:34.213	-5.2913475	-0.3615355	7.8747697	0.13081984	-0.00435608	-0.07375832	-5.4998913	-0.46591714	8.105827	Sitting_Watch
13:28:34.238	-5.276982	-0.34956414	7.8987126	0.074009374	-0.013519059	-0.047491107	-5.463648	-0.46320263	8.130458	Sitting_Watch
13:28:34.261	-5.276982	-0.34956414	7.8987126	0.074009374	-0.013519059	-0.047491107	-5.463648	-0.46320263	8.130458	Sitting_Watch
13:28:34.283	-5.276982	-0.34956414	7.8987126	0.074009374	-0.013519059	-0.047491107	-5.463648	-0.46320263	8.130458	Sitting_Watch
13:28:34.306	-5.276982	-0.34956414	7.8987126	0.074009374	-0.013519059	-0.047491107	-5.463648	-0.46320263	8.130458	Sitting_Watch
13:28:34.329	-5.276982	-0.34956414	7.8987126	0.074009374	-0.013519059	-0.047491107	-5.463648	-0.46320263	8.130458	Sitting_Watch
13:28:34.351	-5.276982	-0.34956414	7.8987126	0.074009374	-0.013519059	-0.047491107	-5.463648	-0.46320263	8.130458	Sitting_Watch
13:28:34.373	-5.276982	-0.34956414	7.8987126	0.074009374	-0.013519059	-0.047491107	-5.463648	-0.46320263	8.130458	Sitting_Watch
13:28:34.395	-5.276982	-0.34956414	7.8987126	0.074009374	-0.013519059	-0.047491107	-5.463648	-0.46320263	8.130458	Sitting_Watch
13:28:34.417	-5.317684	-0.679974	7.8987126	0.020864103	-0.0031343496	-0.009617462	-5.425372	-0.4965122	8.154089	Sitting_Watch
13:28:34.440	-5.317684	-0.679974	7.8987126	0.020864103	-0.0031343496	-0.009617462	-5.425372	-0.4965122	8.154089	Sitting_Watch
13:28:34.463	-5.317684	-0.679974	7.8987126	0.020864103	-0.0031343496	-0.009617462	-5.425372	-0.4965122	8.154089	Sitting_Watch
13:28:34.486	-5.317684	-0.679974	7.8987126	0.020864103	-0.0031343496	-0.009617462	-5.425372	-0.4965122	8.154089	Sitting_Watch
13:28:34.509	-5.317684	-0.679974	7.8987126	0.020864103	-0.0031343496	-0.009617462	-5.425372	-0.4965122	8.154089	Sitting_Watch
13:28:34.531	-5.317684	-0.679974	7.8987126	0.020864103	-0.0031343496	-0.009617462	-5.425372	-0.4965122	8.154089	Sitting_Watch
13:28:34.554	-5.317684	-0.679974	7.8987126	0.020864103	-0.0031343496	-0.009617462	-5.425372	-0.4965122	8.154089	Sitting_Watch
13:28:34.577	-5.317684	-0.679974	7.8987126	0.020864103	-0.0031343496	-0.009617462	-5.425372	-0.4965122	8.154089	Sitting_Watch
13:28:34.601	-5.320079	-0.6464542	7.735902	-0.078706935	0.05489785	-0.07375832	-5.4497933	-0.5211115	8.136245	Sitting_Watch
13:28:34.623	-5.320079	-0.6464542	7.735902	-0.078706935	0.05489785	-0.07375832	-5.4497933	-0.5211115	8.136245	Sitting_Watch
13:28:34.644	-5.320079	-0.6464542	7.735902	-0.078706935	0.05489785	-0.07375832	-5.4497933	-0.5211115	8.136245	Sitting_Watch
13:28:34.666	-5.320079	-0.6464542	7.735902	-0.078706935	0.05489785	-0.07375832	-5.4497933	-0.5211115	8.136245	Sitting_Watch
13:28:34.688	-5.320079	-0.6464542	7.735902	-0.078706935	0.05489785	-0.07375832	-5.4497933	-0.5211115	8.136245	Sitting_Watch
13:28:34.710	-5.320079	-0.6464542	7.735902	-0.078706935	0.05489785	-0.07375832	-5.4497933	-0.5211115	8.136245	Sitting_Watch
13:28:34.732	-5.320079	-0.6464542	7.735902	-0.078706935	0.05489785	-0.07375832	-5.4497933	-0.5211115	8.136245	Sitting_Watch
13:28:34.754	-5.320079	-0.6464542	7.735902	-0.078706935	0.05489785	-0.07375832	-5.4497933	-0.5211115	8.136245	Sitting_Watch
13:28:34.776	-5.2865586	-0.45970076	7.9130783	-0.0005161811	0.011526417	0.05818858	-5.467937	-0.60993356	8.117882	Sitting_Watch
13:28:34.799	-5.2865586	-0.45970076	7.9130783	-0.0005161811	0.011526417	0.05818858	-5.467937	-0.60993356	8.117882	Sitting_Watch
13:28:34.822	-5.2865586	-0.45970076	7.9130783	-0.0005161811	0.011526417	0.05818858	-5.467937	-0.60993356	8.117882	Sitting_Watch
13:28:34.844	-5.2865586	-0.45970076	7.9130783	-0.0005161811	0.011526417	0.05818858	-5.467937	-0.60993356	8.117882	Sitting_Watch
13:28:34.866	-5.2865586	-0.45970076	7.9130783	-0.0005161811	0.011526417	0.05818858	-5.467937	-0.60993356	8.117882	Sitting_Watch
13:28:34.890	-5.2865586	-0.45970076	7.9130783	-0.0005161811	0.011526417	0.05818858	-5.467937	-0.60993356	8.117882	Sitting_Watch
13:28:34.912	-5.2865586	-0.45970076	7.9130783	-0.0005161811	0.011526417	0.05818858	-5.467937	-0.60993356	8.117882	Sitting_Watch
13:28:34.934	-5.2865586	-0.45970076	7.9130783	-0.0005161811	0.011526417	0.05818858	-5.467937	-0.60993356	8.117882	Sitting_Watch
13:28:34.957	-5.3105016	-0.91700727	7.692805	-0.070154816	0.095214956	0.047193006	-5.4972286	-0.78302395	8.083172	Sitting_Watch
13:28:34.979	-5.3105016	-0.91700727	7.692805	-0.070154816	0.095214956	0.047193006	-5.4972286	-0.78302395	8.083172	Sitting_Watch
13:28:35.001	-5.3105016	-0.91700727	7.692805	-0.070154816	0.095214956	0.047193006	-5.4972286	-0.78302395	8.083172	Sitting_Watch
13:28:35.024	-5.3105016	-0.91700727	7.692805	-0.070154816	0.095214956	0.047193006	-5.4972286	-0.78302395	8.083172	Sitting_Watch
13:28:35.048	-5.3105016	-0.91700727	7.692805	-0.070154816	0.095214956	0.047193006	-5.4972286	-0.78302395	8.083172	Sitting_Watch
13:28:35.070	-5.3105016	-0.91700727	7.692805	-0.070154816	0.095214956	0.047193006	-5.4972286	-0.78302395	8.083172	Sitting_Watch
13:28:35.093	-5.3105016	-0.91700727	7.692805	-0.070154816	0.095214956	0.047193006	-5.4972286	-0.78302395	8.083172	Sitting_Watch
13:28:35.115	-5.3105016	-0.91700727	7.692805	-0.070154816	0.095214956	0.047193006	-5.4972286	-0.78302395	8.083172	Sitting_Watch
13:28:35.137	-5.355993	-0.70870537	7.910684	0.036135733	-0.0037452148	0.042306084	-5.5301495	-0.7879094	8.060208	Sitting_Watch
13:28:35.160	-5.355993	-0.70870537	7.910684	0.036135733	-0.0037452148	0.042306084	-5.5301495	-0.7879094	8.060208	Sitting_Watch
13:28:35.182	-5.355993	-0.70870537	7.910684	0.036135733	-0.0037452148	0.042306084	-5.5301495	-0.7879094	8.060208	Sitting_Watch
13:28:35.204	-5.355993	-0.70870537	7.910684	0.036135733	-0.0037452148	0.042306084	-5.5301495	-0.7879094	8.060208	Sitting_Watch
13:28:35.225	-5.355993	-0.70870537	7.910684	0.036135733	-0.0037452148	0.042306084	-5.5301495	-0.7879094	8.060208	Sitting_Watch
13:28:35.248	-5.355993	-0.70870537	7.910684	0.036135733	-0.0037452148	0.042306084	-5.5301495	-0.7879094	8.060208	Sitting_Watch
13:28:35.271	-5.355993	-0.70870537	7.910684	0.036135733	-0.0037452148	0.042306084	-5.5301495	-0.7879094	8.060208	Sitting_Watch
13:28:35.294	-5.355993	-0.70870537	7.910684	0.036135733	-0.0037452148	0.042306084	-5.5301495	-0.7879094	8.060208	Sitting_Watch
13:28:35.316	-5.322473	-0.57462597	7.685622	0.020253237	-0.0061886758	0.034364834	-5.545658	-0.72971493	8.055034	Sitting_Watch
13:28:35.338	-5.322473	-0.57462597	7.685622	0.020253237	-0.0061886758	0.034364834	-5.545658	-0.72971493	8.055034	Sitting_Watch
13:28:35.361	-5.322473	-0.57462597	7.685622	0.020253237	-0.0061886758	0.034364834	-5.545658	-0.72971493	8.055034	Sitting_Watch
13:28:35.384	-5.322473	-0.57462597	7.685622	0.020253237	-0.0061886758	0.034364834	-5.545658	-0.72971493	8.055034	Sitting_Watch
13:28:35.409	-5.322473	-0.57462597	7.685622	0.020253237	-0.0061886758	0.034364834	-5.545658	-0.72971493	8.055034	Sitting_Watch
13:28:35.432	-5.322473	-0.57462597	7.685622	0.020253237	-0.0061886758	0.034364834	-5.545658	-0.72971493	8.055034	Sitting_Watch
13:28:35.453	-5.322473	-0.57462597	7.685622	0.020253237	-0.0061886758	0.034364834	-5.545658	-0.72971493	8.055034	Sitting_Watch
13:28:35.475	-5.322473	-0.57462597	7.685622	0.020253237	-0.0061886758	0.034364834	-5.545658	-0.72971493	8.055034	Sitting_Watch
13:28:35.498	-5.384724	-0.6392714	7.850827	-0.02006387	0.0610065	-0.00045448376	-5.5189743	-0.68109983	8.077584	Sitting_Watch
13:28:35.521	-5.384724	-0.6392714	7.850827	-0.02006387	0.0610065	-0.00045448376	-5.5189743	-0.68109983	8.077584	Sitting_Watch
13:28:35.543	-5.384724	-0.6392714	7.850827	-0.02006387	0.0610065	-0.00045448376	-5.5189743	-0.68109983	8.077584	Sitting_Watch
13:28:35.566	-5.384724	-0.6392714	7.850827	-0.02006387	0.0610065	-0.00045448376	-5.5189743	-0.68109983	8.077584	Sitting_Watch
13:28:35.588	-5.384724	-0.6392714	7.850827	-0.02006387	0.0610065	-0.00045448376	-5.5189743	-0.68109983	8.077584	Sitting_Watch
13:28:35.612	-5.384724	-0.6392714	7.850827	-0.02006387	0.0610065	-0.00045448376	-5.5189743	-0.68109983	8.077584	Sitting_Watch
13:28:35.636	-5.384724	-0.6392714	7.850827	-0.02006387	0.0610065	-0.00045448376	-5.5189743	-0.68109983	8.077584	Sitting_Watch
13:28:35.658	-5.384724	-0.6392714	7.850827	-0.02006387	0.0610065	-0.00045448376	-5.5189743	-0.68109983	8.077584	Sitting_Watch
13:28:35.681	-5.3535986	-0.5961744	7.798153	9.468412e-05	-0.019016845	0.014206283	-5.5509133	-0.6902639	8.05489	Sitting_Watch
13:28:35.703	-5.3535986	-0.5961744	7.798153	9.468412e-05	-0.019016845	0.014206283	-5.5509133	-0.6902639	8.05489	Sitting_Watch
13:28:35.725	-5.3535986	-0.5961744	7.798153	9.468412e-05	-0.019016845	0.014206283	-5.5509133	-0.6902639	8.05489	Sitting_Watch
13:28:35.747	-5.3535986	-0.5961744	7.798153	9.468412e-05	-0.019016845	0.014206283	-5.5509133	-0.6902639	8.05489	Sitting_Watch
13:28:35.768	-5.3535986	-0.5961744	7.798153	9.468412e-05	-0.019016845	0.014206283	-5.5509133	-0.6902639	8.05489	Sitting_Watch
13:28:35.790	-5.3535986	-0.5961744	7.798153	9.468412e-05	-0.019016845	0.014206283	-5.5509133	-0.6902639	8.05489	Sitting_Watch
13:28:35.812	-5.3535986	-0.5961744	7.798153	9.468412e-05	-0.019016845	0.014206283	-5.5509133	-0.6902639	8.05489	Sitting_Watch
13:28:35.836	-5.3535986	-0.5961744	7.798153	9.468412e-05	-0.019016845	0.014206283	-5.5509133	-0.6902639	8.05489	Sitting_Watch
13:28:35.858	-5.439792	-0.679974	7.822096	0.01842064	0.0072503597	0.020314934	-5.5391693	-0.6881901	8.063144	Sitting_Watch
13:28:35.881	-5.439792	-0.679974	7.822096	0.01842064	0.0072503597	0.020314934	-5.5391693	-0.6881901	8.063144	Sitting_Watch
13:28:35.904	-5.439792	-0.679974	7.822096	0.01842064	0.0072503597	0.020314934	-5.5391693	-0.6881901	8.063144	Sitting_Watch
13:28:35.927	-5.439792	-0.679974	7.822096	0.01842064	0.0072503597	0.020314934	-5.5391693	-0.6881901	8.063144	Sitting_Watch
13:28:35.949	-5.439792	-0.679974	7.822096	0.01842064	0.0072503597	0.020314934	-5.5391693	-0.6881901	8.063144	Sitting_Watch
13:28:35.972	-5.439792	-0.679974	7.822096	0.01842064	0.0072503597	0.020314934	-5.5391693	-0.6881901	8.063144	Sitting_Watch
13:28:35.994	-5.439792	-0.679974	7.822096	0.01842064	0.0072503597	0.020314934	-5.5391693	-0.6881901	8.063144	Sitting_Watch
13:28:36.015	-5.439792	-0.679974	7.822096	0.01842064	0.0072503597	0.020314934	-5.5391693	-0.6881901	8.063144	Sitting_Watch
13:28:36.038	-5.36557	-0.6608198	7.848433	0.04468785	-0.011686463	0.0062650335	-5.537315	-0.6611968	8.066675	Sitting_Watch
13:28:36.059	-5.36557	-0.6608198	7.848433	0.04468785	-0.011686463	0.0062650335	-5.537315	-0.6611968	8.066675	Sitting_Watch
13:28:36.081	-5.36557	-0.6608198	7.848433	0.04468785	-0.011686463	0.0062650335	-5.537315	-0.6611968	8.066675	Sitting_Watch
13:28:36.104	-5.36557	-0.6608198	7.848433	0.04468785	-0.011686463	0.0062650335	-5.537315	-0.6611968	8.066675	Sitting_Watch
13:28:36.126	-5.36557	-0.6608198	7.848433	0.04468785	-0.011686463	0.0062650335	-5.537315	-0.6611968	8.066675	Sitting_Watch
13:28:36.149	-5.36557	-0.6608198	7.848433	0.04468785	-0.011686463	0.0062650335	-5.537315	-0.6611968	8.066675	Sitting_Watch
13:28:36.171	-5.36557	-0.6608198	7.848433	0.04468785	-0.011686463	0.0062650335	-5.537315	-0.6611968	8.066675	Sitting_Watch
13:28:36.193	-5.36557	-0.6608198	7.848433	0.04468785	-0.011686463	0.0062650335	-5.537315	-0.6611968	8.066675	Sitting_Watch
13:28:36.216	-5.1596622	-1.0486923	7.632948	-0.120856635	-0.021460306	0.016038878	-5.5340476	-0.74917996	8.061225	Sitting_Watch
13:28:36.237	-5.1596622	-1.0486923	7.632948	-0.120856635	-0.021460306	0.016038878	-5.5340476	-0.74917996	8.061225	Sitting_Watch
13:28:36.259	-5.1596622	-1.0486923	7.632948	-0.120856635	-0.021460306	0.016038878	-5.5340476	-0.74917996	8.061225	Sitting_Watch
13:28:36.281	-5.1596622	-1.0486923	7.632948	-0.120856635	-0.021460306	0.016038878	-5.5340476	-0.74917996	8.061225	Sitting_Watch
13:28:36.303	-5.1596622	-1.0486923	7.632948	-0.120856635	-0.021460306	0.016038878	-5.5340476	-0.74917996	8.061225	Sitting_Watch
13:28:36.324	-5.1596622	-1.0486923	7.632948	-0.120856635	-0.021460306	0.016038878	-5.5340476	-0.74917996	8.061225	Sitting_Watch
13:28:36.347	-5.1596622	-1.0486923	7.632948	-0.120856635	-0.021460306	0.016038878	-5.5340476	-0.74917996	8.061225	Sitting_Watch
13:28:36.369	-5.1596622	-1.0486923	7.632948	-0.120856635	-0.021460306	0.016038878	-5.5340476	-0.74917996	8.061225	Sitting_Watch
13:28:36.393	-5.317684	-0.76616794	8.145323	0.1405937	-0.07827078	0.13271414	-5.4960723	-0.6606497	8.094878	Sitting_Watch
13:28:36.416	-5.317684	-0.76616794	8.145323	0.1405937	-0.07827078	0.13271414	-5.4960723	-0.6606497	8.094878	Sitting_Watch
13:28:36.439	-5.317684	-0.76616794	8.145323	0.1405937	-0.07827078	0.13271414	-5.4960723	-0.6606497	8.094878	Sitting_Watch
13:28:36.461	-5.317684	-0.76616794	8.145323	0.1405937	-0.07827078	0.13271414	-5.4960723	-0.6606497	8.094878	Sitting_Watch
13:28:36.483	-5.317684	-0.76616794	8.145323	0.1405937	-0.07827078	0.13271414	-5.4960723	-0.6606497	8.094878	Sitting_Watch
13:28:36.506	-5.317684	-0.76616794	8.145323	0.1405937	-0.07827078	0.13271414	-5.4960723	-0.6606497	8.094878	Sitting_Watch
13:28:36.528	-5.317684	-0.76616794	8.145323	0.1405937	-0.07827078	0.13271414	-5.4960723	-0.6606497	8.094878	Sitting_Watch
13:28:36.550	-5.317684	-0.76616794	8.145323	0.1405937	-0.07827078	0.13271414	-5.4960723	-0.6606497	8.094878	Sitting_Watch
13:28:36.573	-5.39909	-0.36392978	7.57788	-0.03289204	0.015802473	-0.012671788	-5.5300565	-0.43797788	8.086842	Sitting_Watch
13:28:36.595	-5.39909	-0.36392978	7.57788	-0.03289204	0.015802473	-0.012671788	-5.5300565	-0.43797788	8.086842	Sitting_Watch
13:28:36.619	-5.39909	-0.36392978	7.57788	-0.03289204	0.015802473	-0.012671788	-5.5300565	-0.43797788	8.086842	Sitting_Watch
13:28:36.641	-5.39909	-0.36392978	7.57788	-0.03289204	0.015802473	-0.012671788	-5.5300565	-0.43797788	8.086842	Sitting_Watch
13:28:36.664	-5.39909	-0.36392978	7.57788	-0.03289204	0.015802473	-0.012671788	-5.5300565	-0.43797788	8.086842	Sitting_Watch
13:28:36.687	-5.39909	-0.36392978	7.57788	-0.03289204	0.015802473	-0.012671788	-5.5300565	-0.43797788	8.086842	Sitting_Watch
13:28:36.710	-5.39909	-0.36392978	7.57788	-0.03289204	0.015802473	-0.012671788	-5.5300565	-0.43797788	8.086842	Sitting_Watch
13:28:36.733	-5.39909	-0.36392978	7.57788	-0.03289204	0.015802473	-0.012671788	-5.5300565	-0.43797788	8.086842	Sitting_Watch
13:28:36.757	-5.4062724	-0.31125572	7.685622	-0.07809607	0.00847209	0.09728396	-5.539155	-0.40817338	8.08217	Sitting_Watch
13:28:36.780	-5.4062724	-0.31125572	7.685622	-0.07809607	0.00847209	0.09728396	-5.539155	-0.40817338	8.08217	Sitting_Watch
13:28:36.801	-5.4062724	-0.31125572	7.685622	-0.07809607	0.00847209	0.09728396	-5.539155	-0.40817338	8.08217	Sitting_Watch
13:28:36.823	-5.4062724	-0.31125572	7.685622	-0.07809607	0.00847209	0.09728396	-5.539155	-0.40817338	8.08217	Sitting_Watch
13:28:36.847	-5.4062724	-0.31125572	7.685622	-0.07809607	0.00847209	0.09728396	-5.539155	-0.40817338	8.08217	Sitting_Watch
13:28:36.870	-5.4062724	-0.31125572	7.685622	-0.07809607	0.00847209	0.09728396	-5.539155	-0.40817338	8.08217	Sitting_Watch
13:28:36.891	-5.4062724	-0.31125572	7.685622	-0.07809607	0.00847209	0.09728396	-5.539155	-0.40817338	8.08217	Sitting_Watch
13:28:36.914	-5.4062724	-0.31125572	7.685622	-0.07809607	0.00847209	0.09728396	-5.539155	-0.40817338	8.08217	Sitting_Watch
13:28:36.936	-5.3966956	0.05985687	7.8963184	-0.0017379116	0.040237084	0.13332501	-5.5266886	-0.25523296	8.096971	Sitting_Watch
13:28:36.960	-5.3966956	0.05985687	7.8963184	-0.0017379116	0.040237084	0.13332501	-5.5266886	-0.25523296	8.096971	Sitting_Watch
13:28:36.982	-5.3966956	0.05985687	7.8963184	-0.0017379116	0.040237084	0.13332501	-5.5266886	-0.25523296	8.096971	Sitting_Watch
13:28:37.005	-5.3966956	0.05985687	7.8963184	-0.0017379116	0.040237084	0.13332501	-5.5266886	-0.25523296	8.096971	Sitting_Watch
13:28:37.028	-5.3966956	0.05985687	7.8963184	-0.0017379116	0.040237084	0.13332501	-5.5266886	-0.25523296	8.096971	Sitting_Watch
13:28:37.050	-5.3966956	0.05985687	7.8963184	-0.0017379116	0.040237084	0.13332501	-5.5266886	-0.25523296	8.096971	Sitting_Watch
13:28:37.073	-5.3966956	0.05985687	7.8963184	-0.0017379116	0.040237084	0.13332501	-5.5266886	-0.25523296	8.096971	Sitting_Watch
13:28:37.094	-5.3966956	0.05985687	7.8963184	-0.0017379116	0.040237084	0.13332501	-5.5266886	-0.25523296	8.096971	Sitting_Watch
13:28:37.115	-4.932206	0.12689656	7.8388557	0.01842064	0.11231919	0.009319359	-5.621732	-0.15001316	8.033926	Sitting_Watch
13:28:37.136	-4.932206	0.12689656	7.8388557	0.01842064	0.11231919	0.009319359	-5.621732	-0.15001316	8.033926	Sitting_Watch
13:28:37.159	-4.932206	0.12689656	7.8388557	0.01842064	0.11231919	0.009319359	-5.621732	-0.15001316	8.033926	Sitting_Watch
13:28:37.182	-4.932206	0.12689656	7.8388557	0.01842064	0.11231919	0.009319359	-5.621732	-0.15001316	8.033926	Sitting_Watch
13:28:37.205	-4.932206	0.12689656	7.8388557	0.01842064	0.11231919	0.009319359	-5.621732	-0.15001316	8.033926	Sitting_Watch
13:28:37.227	-4.932206	0.12689656	7.8388557	0.01842064	0.11231919	0.009319359	-5.621732	-0.15001316	8.033926	Sitting_Watch
13:28:37.250	-4.932206	0.12689656	7.8388557	0.01842064	0.11231919	0.009319359	-5.621732	-0.15001316	8.033926	Sitting_Watch
13:28:37.273	-4.932206	0.12689656	7.8388557	0.01842064	0.11231919	0.009319359	-5.621732	-0.15001316	8.033926	Sitting_Watch
13:28:37.295	-5.672037	-0.24182175	7.49408	-0.064657025	-0.06055568	-0.006563136	-5.6794157	-0.15486324	7.993159	Sitting_Watch
13:28:37.318	-5.672037	-0.24182175	7.49408	-0.064657025	-0.06055568	-0.006563136	-5.6794157	-0.15486324	7.993159	Sitting_Watch
13:28:37.339	-5.672037	-0.24182175	7.49408	-0.064657025	-0.06055568	-0.006563136	-5.6794157	-0.15486324	7.993159	Sitting_Watch
13:28:37.361	-5.672037	-0.24182175	7.49408	-0.064657025	-0.06055568	-0.006563136	-5.6794157	-0.15486324	7.993159	Sitting_Watch
13:28:37.382	-5.672037	-0.24182175	7.49408	-0.064657025	-0.06055568	-0.006563136	-5.6794157	-0.15486324	7.993159	Sitting_Watch
13:28:37.404	-5.672037	-0.24182175	7.49408	-0.064657025	-0.06055568	-0.006563136	-5.6794157	-0.15486324	7.993159	Sitting_Watch
13:28:37.426	-5.672037	-0.24182175	7.49408	-0.064657025	-0.06055568	-0.006563136	-5.6794157	-0.15486324	7.993159	Sitting_Watch
13:28:37.449	-5.672037	-0.24182175	7.49408	-0.064657025	-0.06055568	-0.006563136	-5.6794157	-0.15486324	7.993159	Sitting_Watch
13:28:37.471	-5.341627	-0.15562786	7.9777236	-0.05854838	-0.0019126191	-0.12812532	-5.598313	-0.25039223	8.047766	Sitting_Watch
13:28:37.494	-5.341627	-0.15562786	7.9777236	-0.05854838	-0.0019126191	-0.12812532	-5.598313	-0.25039223	8.047766	Sitting_Watch
13:28:37.517	-5.341627	-0.15562786	7.9777236	-0.05854838	-0.0019126191	-0.12812532	-5.598313	-0.25039223	8.047766	Sitting_Watch
13:28:37.539	-5.341627	-0.15562786	7.9777236	-0.05854838	-0.0019126191	-0.12812532	-5.598313	-0.25039223	8.047766	Sitting_Watch
13:28:37.562	-5.341627	-0.15562786	7.9777236	-0.05854838	-0.0019126191	-0.12812532	-5.598313	-0.25039223	8.047766	Sitting_Watch
13:28:37.584	-5.341627	-0.15562786	7.9777236	-0.05854838	-0.0019126191	-0.12812532	-5.598313	-0.25039223	8.047766	Sitting_Watch
13:28:37.606	-5.341627	-0.15562786	7.9777236	-0.05854838	-0.0019126191	-0.12812532	-5.598313	-0.25039223	8.047766	Sitting_Watch
13:28:37.629	-5.341627	-0.15562786	7.9777236	-0.05854838	-0.0019126191	-0.12812532	-5.598313	-0.25039223	8.047766	Sitting_Watch
13:28:37.651	-5.150085	-0.48843205	8.0711	0.14486974	0.0005308419	-0.020002173	-5.5659814	-0.4030407	8.063978	Sitting_Watch
13:28:37.673	-5.150085	-0.48843205	8.0711	0.14486974	0.0005308419	-0.020002173	-5.5659814	-0.4030407	8.063978	Sitting_Watch
13:28:37.696	-5.150085	-0.48843205	8.0711	0.14486974	0.0005308419	-0.020002173	-5.5659814	-0.4030407	8.063978	Sitting_Watch
13:28:37.719	-5.150085	-0.48843205	8.0711	0.14486974	0.0005308419	-0.020002173	-5.5659814	-0.4030407	8.063978	Sitting_Watch
13:28:37.742	-5.150085	-0.48843205	8.0711	0.14486974	0.0005308419	-0.020002173	-5.5659814	-0.4030407	8.063978	Sitting_Watch
13:28:37.766	-5.150085	-0.48843205	8.0711	0.14486974	0.0005308419	-0.020002173	-5.5659814	-0.4030407	8.063978	Sitting_Watch
13:28:37.788	-5.150085	-0.48843205	8.0711	0.14486974	0.0005308419	-0.020002173	-5.5659814	-0.4030407	8.063978	Sitting_Watch
13:28:37.811	-5.150085	-0.48843205	8.0711	0.14486974	0.0005308419	-0.020002173	-5.5659814	-0.4030407	8.063978	Sitting_Watch
13:28:37.834	-5.4086666	-0.6392714	7.762239	-0.021896465	0.020689396	-0.11224282	-5.608074	-0.3143965	8.038717	Sitting_Watch
13:28:37.856	-5.4086666	-0.6392714	7.762239	-0.021896465	0.020689396	-0.11224282	-5.608074	-0.3143965	8.038717	Sitting_Watch
13:28:37.879	-5.4086666	-0.6392714	7.762239	-0.021896465	0.020689396	-0.11224282	-5.608074	-0.3143965	8.038717	Sitting_Watch
13:28:37.900	-5.4086666	-0.6392714	7.762239	-0.021896465	0.020689396	-0.11224282	-5.608074	-0.3143965	8.038717	Sitting_Watch
13:28:37.922	-5.4086666	-0.6392714	7.762239	-0.021896465	0.020689396	-0.11224282	-5.608074	-0.3143965	8.038717	Sitting_Watch
13:28:37.943	-5.4086666	-0.6392714	7.762239	-0.021896465	0.020689396	-0.11224282	-5.608074	-0.3143965	8.038717	Sitting_Watch
13:28:37.965	-5.4086666	-0.6392714	7.762239	-0.021896465	0.020689396	-0.11224282	-5.608074	-0.3143965	8.038717	Sitting_Watch
13:28:37.987	-5.4086666	-0.6392714	7.762239	-0.021896465	0.020689396	-0.11224282	-5.608074	-0.3143965	8.038717	Sitting_Watch
13:28:38.009	-5.5307746	-0.30167863	7.6090055	-0.01090089	0.05123266	0.08017973	-5.6724052	-0.37206835	7.9909782	Sitting_Watch
13:28:38.032	-5.5307746	-0.30167863	7.6090055	-0.01090089	0.05123266	0.08017973	-5.6724052	-0.37206835	7.9909782	Sitting_Watch
13:28:38.053	-5.5307746	-0.30167863	7.6090055	-0.01090089	0.05123266	0.08017973	-5.6724052	-0.37206835	7.9909782	Sitting_Watch
13:28:38.075	-5.5307746	-0.30167863	7.6090055	-0.01090089	0.05123266	0.08017973	-5.6724052	-0.37206835	7.9909782	Sitting_Watch
13:28:38.098	-5.5307746	-0.30167863	7.6090055	-0.01090089	0.05123266	0.08017973	-5.6724052	-0.37206835	7.9909782	Sitting_Watch
13:28:38.121	-5.5307746	-0.30167863	7.6090055	-0.01090089	0.05123266	0.08017973	-5.6724052	-0.37206835	7.9909782	Sitting_Watch
13:28:38.143	-5.5307746	-0.30167863	7.6090055	-0.01090089	0.05123266	0.08017973	-5.6724052	-0.37206835	7.9909782	Sitting_Watch
13:28:38.164	-5.5307746	-0.30167863	7.6090055	-0.01090089	0.05123266	0.08017973	-5.6724052	-0.37206835	7.9909782	Sitting_Watch
13:28:38.187	-5.5307746	-0.30167863	7.6090055	-0.01090089	0.05123266	0.08017973	-5.6724052	-0.37206835	7.9909782	Sitting_Watch
13:28:38.209	-5.607392	-0.39266106	7.640131	-0.016398678	0.064671695	-0.023056498	-5.727579	-0.35692456	7.952218	Sitting_Watch
13:28:38.233	-5.607392	-0.39266106	7.640131	-0.016398678	0.064671695	-0.023056498	-5.727579	-0.35692456	7.952218	Sitting_Watch
13:28:38.254	-5.607392	-0.39266106	7.640131	-0.016398678	0.064671695	-0.023056498	-5.727579	-0.35692456	7.952218	Sitting_Watch
13:28:38.277	-5.607392	-0.39266106	7.640131	-0.016398678	0.064671695	-0.023056498	-5.727579	-0.35692456	7.952218	Sitting_Watch
13:28:38.300	-5.607392	-0.39266106	7.640131	-0.016398678	0.064671695	-0.023056498	-5.727579	-0.35692456	7.952218	Sitting_Watch
13:28:38.322	-5.607392	-0.39266106	7.640131	-0.016398678	0.064671695	-0.023056498	-5.727579	-0.35692456	7.952218	Sitting_Watch
13:28:38.345	-5.607392	-0.39266106	7.640131	-0.016398678	0.064671695	-0.023056498	-5.727579	-0.35692456	7.952218	Sitting_Watch
13:28:38.368	-5.5906315	-0.3232271	7.640131	-0.026783386	0.0628391	0.0074867643	-5.727579	-0.35692456	7.952218	Sitting_Watch
13:28:38.391	-5.5906315	-0.3232271	7.640131	-0.026783386	0.0628391	0.0074867643	-5.7917657	-0.31389236	7.9074173	Sitting_Watch
13:28:38.412	-5.5906315	-0.3232271	7.640131	-0.026783386	0.0628391	0.0074867643	-5.7917657	-0.31389236	7.9074173	Sitting_Watch
13:28:38.434	-5.5906315	-0.3232271	7.640131	-0.026783386	0.0628391	0.0074867643	-5.7917657	-0.31389236	7.9074173	Sitting_Watch
13:28:38.456	-5.5906315	-0.3232271	7.640131	-0.026783386	0.0628391	0.0074867643	-5.7917657	-0.31389236	7.9074173	Sitting_Watch
13:28:38.477	-5.5906315	-0.3232271	7.640131	-0.026783386	0.0628391	0.0074867643	-5.7917657	-0.31389236	7.9074173	Sitting_Watch
13:28:38.499	-5.5906315	-0.3232271	7.640131	-0.026783386	0.0628391	0.0074867643	-5.7917657	-0.31389236	7.9074173	Sitting_Watch
13:28:38.521	-5.5906315	-0.3232271	7.640131	-0.026783386	0.0628391	0.0074867643	-5.7917657	-0.31389236	7.9074173	Sitting_Watch
13:28:38.544	-5.5906315	-0.3232271	7.640131	-0.026783386	0.0628391	0.0074867643	-5.7917657	-0.31389236	7.9074173	Sitting_Watch
13:28:38.568	-5.6600657	-0.24900457	7.6544967	0.07034419	0.06833688	0.059410308	-5.850366	-0.29119858	7.8650336	Sitting_Watch
13:28:38.590	-5.6600657	-0.24900457	7.6544967	0.07034419	0.06833688	0.059410308	-5.850366	-0.29119858	7.8650336	Sitting_Watch
13:28:38.612	-5.6600657	-0.24900457	7.6544967	0.07034419	0.06833688	0.059410308	-5.850366	-0.29119858	7.8650336	Sitting_Watch
13:28:38.636	-5.6600657	-0.24900457	7.6544967	0.07034419	0.06833688	0.059410308	-5.850366	-0.29119858	7.8650336	Sitting_Watch
13:28:38.659	-5.6600657	-0.24900457	7.6544967	0.07034419	0.06833688	0.059410308	-5.850366	-0.29119858	7.8650336	Sitting_Watch
13:28:38.680	-5.6600657	-0.24900457	7.6544967	0.07034419	0.06833688	0.059410308	-5.850366	-0.29119858	7.8650336	Sitting_Watch
13:28:38.702	-5.6600657	-0.24900457	7.6544967	0.07034419	0.06833688	0.059410308	-5.850366	-0.29119858	7.8650336	Sitting_Watch
13:28:38.724	-5.6600657	-0.24900457	7.6544967	0.07034419	0.06833688	0.059410308	-5.850366	-0.29119858	7.8650336	Sitting_Watch
13:28:38.747	-5.648094	-0.09337672	7.7239304	0.12104601	-0.0037452148	0.09484049	-5.918614	-0.19829671	7.816715	Sitting_Watch
13:28:38.771	-5.648094	-0.09337672	7.7239304	0.12104601	-0.0037452148	0.09484049	-5.918614	-0.19829671	7.816715	Sitting_Watch
13:28:38.792	-5.648094	-0.09337672	7.7239304	0.12104601	-0.0037452148	0.09484049	-5.918614	-0.19829671	7.816715	Sitting_Watch
13:28:38.816	-5.648094	-0.09337672	7.7239304	0.12104601	-0.0037452148	0.09484049	-5.918614	-0.19829671	7.816715	Sitting_Watch
13:28:38.838	-5.648094	-0.09337672	7.7239304	0.12104601	-0.0037452148	0.09484049	-5.918614	-0.19829671	7.816715	Sitting_Watch
13:28:38.861	-5.648094	-0.09337672	7.7239304	0.12104601	-0.0037452148	0.09484049	-5.918614	-0.19829671	7.816715	Sitting_Watch
13:28:38.884	-5.648094	-0.09337672	7.7239304	0.12104601	-0.0037452148	0.09484049	-5.918614	-0.19829671	7.816715	Sitting_Watch
13:28:38.907	-5.648094	-0.09337672	7.7239304	0.12104601	-0.0037452148	0.09484049	-5.918614	-0.19829671	7.816715	Sitting_Watch
13:28:38.929	-5.7965393	-0.052674048	7.6090055	-0.002348777	0.04206968	0.028256183	-5.9440675	-0.112385444	7.79909	Sitting_Watch
13:28:38.951	-5.7965393	-0.052674048	7.6090055	-0.002348777	0.04206968	0.028256183	-5.9440675	-0.112385444	7.79909	Sitting_Watch
13:28:38.973	-5.7965393	-0.052674048	7.6090055	-0.002348777	0.04206968	0.028256183	-5.9440675	-0.112385444	7.79909	Sitting_Watch
13:28:38.994	-5.7965393	-0.052674048	7.6090055	-0.002348777	0.04206968	0.028256183	-5.9440675	-0.112385444	7.79909	Sitting_Watch
13:28:39.016	-5.7965393	-0.052674048	7.6090055	-0.002348777	0.04206968	0.028256183	-5.9440675	-0.112385444	7.79909	Sitting_Watch
13:28:39.037	-5.7965393	-0.052674048	7.6090055	-0.002348777	0.04206968	0.028256183	-5.9440675	-0.112385444	7.79909	Sitting_Watch
13:28:39.059	-5.7965393	-0.052674048	7.6090055	-0.002348777	0.04206968	0.028256183	-5.9440675	-0.112385444	7.79909	Sitting_Watch
13:28:39.081	-5.7965393	-0.052674048	7.6090055	-0.002348777	0.04206968	0.028256183	-5.9440675	-0.112385444	7.79909	Sitting_Watch
13:28:39.105	-5.803722	-0.090982445	7.5323887	0.0648464	0.010915551	0.06979502	-5.979043	-0.10219751	7.772448	Sitting_Watch
13:28:39.126	-5.803722	-0.090982445	7.5323887	0.0648464	0.010915551	0.06979502	-5.979043	-0.10219751	7.772448	Sitting_Watch
13:28:39.149	-5.803722	-0.090982445	7.5323887	0.0648464	0.010915551	0.06979502	-5.979043	-0.10219751	7.772448	Sitting_Watch
13:28:39.172	-5.803722	-0.090982445	7.5323887	0.0648464	0.010915551	0.06979502	-5.979043	-0.10219751	7.772448	Sitting_Watch
13:28:39.195	-5.803722	-0.090982445	7.5323887	0.0648464	0.010915551	0.06979502	-5.979043	-0.10219751	7.772448	Sitting_Watch
13:28:39.217	-5.803722	-0.090982445	7.5323887	0.0648464	0.010915551	0.06979502	-5.979043	-0.10219751	7.772448	Sitting_Watch
13:28:39.238	-5.803722	-0.090982445	7.5323887	0.0648464	0.010915551	0.06979502	-5.979043	-0.10219751	7.772448	Sitting_Watch
13:28:39.259	-5.803722	-0.090982445	7.5323887	0.0648464	0.010915551	0.06979502	-5.979043	-0.10219751	7.772448	Sitting_Watch
13:28:39.281	-5.8013277	-0.014365649	7.6042166	-0.024339925	-0.01962771	-0.004119675	-5.953637	-0.06361498	7.792334	Sitting_Watch
13:28:39.303	-5.8013277	-0.014365649	7.6042166	-0.024339925	-0.01962771	-0.004119675	-5.953637	-0.06361498	7.792334	Sitting_Watch
13:28:39.324	-5.8013277	-0.014365649	7.6042166	-0.024339925	-0.01962771	-0.004119675	-5.953637	-0.06361498	7.792334	Sitting_Watch
13:28:39.346	-5.8013277	-0.014365649	7.6042166	-0.024339925	-0.01962771	-0.004119675	-5.953637	-0.06361498	7.792334	Sitting_Watch
13:28:39.369	-5.8013277	-0.014365649	7.6042166	-0.024339925	-0.01962771	-0.004119675	-5.953637	-0.06361498	7.792334	Sitting_Watch
13:28:39.392	-5.8013277	-0.014365649	7.6042166	-0.024339925	-0.01962771	-0.004119675	-5.953637	-0.06361498	7.792334	Sitting_Watch
13:28:39.415	-5.8013277	-0.014365649	7.6042166	-0.024339925	-0.01962771	-0.004119675	-5.953637	-0.06361498	7.792334	Sitting_Watch
13:28:39.437	-5.8013277	-0.014365649	7.6042166	-0.024339925	-0.01962771	-0.004119675	-5.953637	-0.06361498	7.792334	Sitting_Watch
13:28:39.460	-5.748654	-0.047885496	7.4605603	0.019031508	-0.0391754	0.055745117	-5.944459	-0.051011812	7.79943	Sitting_Watch
13:28:39.482	-5.748654	-0.047885496	7.4605603	0.019031508	-0.0391754	0.055745117	-5.944459	-0.051011812	7.79943	Sitting_Watch
13:28:39.504	-5.748654	-0.047885496	7.4605603	0.019031508	-0.0391754	0.055745117	-5.944459	-0.051011812	7.79943	Sitting_Watch
13:28:39.526	-5.748654	-0.047885496	7.4605603	0.019031508	-0.0391754	0.055745117	-5.944459	-0.051011812	7.79943	Sitting_Watch
13:28:39.548	-5.748654	-0.047885496	7.4605603	0.019031508	-0.0391754	0.055745117	-5.944459	-0.051011812	7.79943	Sitting_Watch
13:28:39.570	-5.748654	-0.047885496	7.4605603	0.019031508	-0.0391754	0.055745117	-5.944459	-0.051011812	7.79943	Sitting_Watch
13:28:39.591	-5.748654	-0.047885496	7.4605603	0.019031508	-0.0391754	0.055745117	-5.944459	-0.051011812	7.79943	Sitting_Watch
13:28:39.613	-5.748654	-0.047885496	7.4605603	0.019031508	-0.0391754	0.055745117	-5.944459	-0.051011812	7.79943	Sitting_Watch
13:28:39.637	-5.8013277	0.07901107	7.685622	0.012922854	0.0035851682	-0.03344121	-5.8981814	0.047361765	7.834509	Sitting_Watch
13:28:39.660	-5.8013277	0.07901107	7.685622	0.012922854	0.0035851682	-0.03344121	-5.8981814	0.047361765	7.834509	Sitting_Watch
13:28:39.681	-5.8013277	0.07901107	7.685622	0.012922854	0.0035851682	-0.03344121	-5.8981814	0.047361765	7.834509	Sitting_Watch
13:28:39.704	-5.8013277	0.07901107	7.685622	0.012922854	0.0035851682	-0.03344121	-5.8981814	0.047361765	7.834509	Sitting_Watch
13:28:39.727	-5.8013277	0.07901107	7.685622	0.012922854	0.0035851682	-0.03344121	-5.8981814	0.047361765	7.834509	Sitting_Watch
13:28:39.751	-5.8013277	0.07901107	7.685622	0.012922854	0.0035851682	-0.03344121	-5.8981814	0.047361765	7.834509	Sitting_Watch
13:28:39.773	-5.8013277	0.07901107	7.685622	0.012922854	0.0035851682	-0.03344121	-5.8981814	0.047361765	7.834509	Sitting_Watch
13:28:39.795	-5.8013277	0.07901107	7.685622	0.012922854	0.0035851682	-0.03344121	-5.8981814	0.047361765	7.834509	Sitting_Watch
13:28:39.817	-5.6552773	0.083799616	7.5299945	0.016588045	-0.022682037	-0.01511525	-5.9156637	0.0479042	7.8213143	Sitting_Watch
13:28:39.840	-5.6552773	0.083799616	7.5299945	0.016588045	-0.022682037	-0.01511525	-5.9156637	0.0479042	7.8213143	Sitting_Watch
13:28:39.863	-5.6552773	0.083799616	7.5299945	0.016588045	-0.022682037	-0.01511525	-5.9156637	0.0479042	7.8213143	Sitting_Watch
13:28:39.886	-5.6552773	0.083799616	7.5299945	0.016588045	-0.022682037	-0.01511525	-5.9156637	0.0479042	7.8213143	Sitting_Watch
13:28:39.908	-5.6552773	0.083799616	7.5299945	0.016588045	-0.022682037	-0.01511525	-5.9156637	0.0479042	7.8213143	Sitting_Watch
13:28:39.931	-5.6552773	0.083799616	7.5299945	0.016588045	-0.022682037	-0.01511525	-5.9156637	0.0479042	7.8213143	Sitting_Watch
13:28:39.953	-5.6552773	0.083799616	7.5299945	0.016588045	-0.022682037	-0.01511525	-5.9156637	0.0479042	7.8213143	Sitting_Watch
13:28:39.977	-5.6552773	0.083799616	7.5299945	0.016588045	-0.022682037	-0.01511525	-5.9156637	0.0479042	7.8213143	Sitting_Watch
13:28:39.999	-5.6576715	0.011971374	7.4988685	-0.062824436	-0.011686463	-0.0077848667	-5.847467	0.013849662	7.8725653	Sitting_Watch
13:28:40.022	-5.6576715	0.011971374	7.4988685	-0.062824436	-0.011686463	-0.0077848667	-5.847467	0.013849662	7.8725653	Sitting_Watch
13:28:40.044	-5.6576715	0.011971374	7.4988685	-0.062824436	-0.011686463	-0.0077848667	-5.847467	0.013849662	7.8725653	Sitting_Watch
13:28:40.066	-5.6576715	0.011971374	7.4988685	-0.062824436	-0.011686463	-0.0077848667	-5.847467	0.013849662	7.8725653	Sitting_Watch
13:28:40.089	-5.6576715	0.011971374	7.4988685	-0.062824436	-0.011686463	-0.0077848667	-5.847467	0.013849662	7.8725653	Sitting_Watch
13:28:40.113	-5.6576715	0.011971374	7.4988685	-0.062824436	-0.011686463	-0.0077848667	-5.847467	0.013849662	7.8725653	Sitting_Watch
13:28:40.135	-5.6576715	0.011971374	7.4988685	-0.062824436	-0.011686463	-0.0077848667	-5.847467	0.013849662	7.8725653	Sitting_Watch
13:28:40.158	-5.6576715	0.011971374	7.4988685	-0.062824436	-0.011686463	-0.0077848667	-5.847467	0.013849662	7.8725653	Sitting_Watch
13:28:40.182	-5.5307746	-0.18435916	7.7837873	-0.16483893	-0.0532253	-0.11835148	-5.846085	0.0011880407	7.873602	Sitting_Watch
13:28:40.205	-5.5307746	-0.18435916	7.7837873	-0.16483893	-0.0532253	-0.11835148	-5.846085	0.0011880407	7.873602	Sitting_Watch
13:28:40.228	-5.5307746	-0.18435916	7.7837873	-0.16483893	-0.0532253	-0.11835148	-5.846085	0.0011880407	7.873602	Sitting_Watch
13:28:40.251	-5.5307746	-0.18435916	7.7837873	-0.16483893	-0.0532253	-0.11835148	-5.846085	0.0011880407	7.873602	Sitting_Watch
13:28:40.274	-5.5307746	-0.18435916	7.7837873	-0.16483893	-0.0532253	-0.11835148	-5.846085	0.0011880407	7.873602	Sitting_Watch
13:28:40.296	-5.5307746	-0.18435916	7.7837873	-0.16483893	-0.0532253	-0.11835148	-5.846085	0.0011880407	7.873602	Sitting_Watch
13:28:40.318	-5.5307746	-0.18435916	7.7837873	-0.16483893	-0.0532253	-0.11835148	-5.846085	0.0011880407	7.873602	Sitting_Watch
13:28:40.339	-5.5307746	-0.18435916	7.7837873	-0.16483893	-0.0532253	-0.11835148	-5.846085	0.0011880407	7.873602	Sitting_Watch
13:28:40.363	-5.576266	0.03351985	7.5587254	-0.08176126	-0.011075598	0.03619743	-5.8299847	-0.092080906	7.8849907	Sitting_Watch
13:28:40.384	-5.576266	0.03351985	7.5587254	-0.08176126	-0.011075598	0.03619743	-5.8299847	-0.092080906	7.8849907	Sitting_Watch
13:28:40.405	-5.576266	0.03351985	7.5587254	-0.08176126	-0.011075598	0.03619743	-5.8299847	-0.092080906	7.8849907	Sitting_Watch
13:28:40.430	-5.576266	0.03351985	7.5587254	-0.08176126	-0.011075598	0.03619743	-5.8299847	-0.092080906	7.8849907	Sitting_Watch
13:28:40.451	-5.576266	0.03351985	7.5587254	-0.08176126	-0.011075598	0.03619743	-5.8299847	-0.092080906	7.8849907	Sitting_Watch
13:28:40.473	-5.576266	0.03351985	7.5587254	-0.08176126	-0.011075598	0.03619743	-5.8299847	-0.092080906	7.8849907	Sitting_Watch
13:28:40.495	-5.576266	0.03351985	7.5587254	-0.08176126	-0.011075598	0.03619743	-5.8299847	-0.092080906	7.8849907	Sitting_Watch
13:28:40.517	-5.576266	0.03351985	7.5587254	-0.08176126	-0.011075598	0.03619743	-5.8299847	-0.092080906	7.8849907	Sitting_Watch
13:28:40.541	-5.61218	-0.35674694	7.3025384	0.0013164146	-0.017795114	0.116831645	-5.8202286	-0.118701495	7.8918443	Sitting_Watch
13:28:40.563	-5.61218	-0.35674694	7.3025384	0.0013164146	-0.017795114	0.116831645	-5.8202286	-0.118701495	7.8918443	Sitting_Watch
13:28:40.584	-5.61218	-0.35674694	7.3025384	0.0013164146	-0.017795114	0.116831645	-5.8202286	-0.118701495	7.8918443	Sitting_Watch
13:28:40.607	-5.61218	-0.35674694	7.3025384	0.0013164146	-0.017795114	0.116831645	-5.8202286	-0.118701495	7.8918443	Sitting_Watch
13:28:40.629	-5.61218	-0.35674694	7.3025384	0.0013164146	-0.017795114	0.116831645	-5.8202286	-0.118701495	7.8918443	Sitting_Watch
13:28:40.652	-5.61218	-0.35674694	7.3025384	0.0013164146	-0.017795114	0.116831645	-5.8202286	-0.118701495	7.8918443	Sitting_Watch
13:28:40.675	-5.61218	-0.35674694	7.3025384	0.0013164146	-0.017795114	0.116831645	-5.8202286	-0.118701495	7.8918443	Sitting_Watch
13:28:40.698	-5.61218	-0.35674694	7.3025384	0.0013164146	-0.017795114	0.116831645	-5.8202286	-0.118701495	7.8918443	Sitting_Watch
13:28:40.720	-5.609786	0.0071828244	7.5826683	-0.037168093	0.015802473	0.016038878	-5.8176026	-0.07812398	7.894283	Sitting_Watch
13:28:40.743	-5.609786	0.0071828244	7.5826683	-0.037168093	0.015802473	0.016038878	-5.8176026	-0.07812398	7.894283	Sitting_Watch
13:28:40.766	-5.609786	0.0071828244	7.5826683	-0.037168093	0.015802473	0.016038878	-5.8176026	-0.07812398	7.894283	Sitting_Watch
13:28:40.788	-5.609786	0.0071828244	7.5826683	-0.037168093	0.015802473	0.016038878	-5.8176026	-0.07812398	7.894283	Sitting_Watch
13:28:40.811	-5.609786	0.0071828244	7.5826683	-0.037168093	0.015802473	0.016038878	-5.8176026	-0.07812398	7.894283	Sitting_Watch
13:28:40.834	-5.609786	0.0071828244	7.5826683	-0.037168093	0.015802473	0.016038878	-5.8176026	-0.07812398	7.894283	Sitting_Watch
13:28:40.856	-5.609786	0.0071828244	7.5826683	-0.037168093	0.015802473	0.016038878	-5.8176026	-0.07812398	7.894283	Sitting_Watch
13:28:40.878	-5.609786	0.0071828244	7.5826683	-0.037168093	0.015802473	0.016038878	-5.8176026	-0.07812398	7.894283	Sitting_Watch
13:28:40.899	-5.6457	-0.18196489	7.719142	0.010479393	0.024354586	0.025201857	-5.820312	-0.072639994	7.8923397	Sitting_Watch
13:28:40.921	-5.6457	-0.18196489	7.719142	0.010479393	0.024354586	0.025201857	-5.820312	-0.072639994	7.8923397	Sitting_Watch
13:28:40.943	-5.6457	-0.18196489	7.719142	0.010479393	0.024354586	0.025201857	-5.820312	-0.072639994	7.8923397	Sitting_Watch
13:28:40.966	-5.6457	-0.18196489	7.719142	0.010479393	0.024354586	0.025201857	-5.820312	-0.072639994	7.8923397	Sitting_Watch
13:28:40.989	-5.6457	-0.18196489	7.719142	0.010479393	0.024354586	0.025201857	-5.820312	-0.072639994	7.8923397	Sitting_Watch
13:28:41.011	-5.6457	-0.18196489	7.719142	0.010479393	0.024354586	0.025201857	-5.820312	-0.072639994	7.8923397	Sitting_Watch
13:28:41.033	-5.6457	-0.18196489	7.719142	0.010479393	0.024354586	0.025201857	-5.820312	-0.072639994	7.8923397	Sitting_Watch
13:28:41.056	-5.6457	-0.18196489	7.719142	0.010479393	0.024354586	0.025201857	-5.820312	-0.072639994	7.8923397	Sitting_Watch
13:28:41.078	-5.621757	-0.15323359	7.6353426	-0.00967916	0.018245934	0.02886705	-5.842371	-0.076007724	7.8759937	Sitting_Watch
13:28:41.102	-5.621757	-0.15323359	7.6353426	-0.00967916	0.018245934	0.02886705	-5.842371	-0.076007724	7.8759937	Sitting_Watch
13:28:41.124	-5.621757	-0.15323359	7.6353426	-0.00967916	0.018245934	0.02886705	-5.842371	-0.076007724	7.8759937	Sitting_Watch
13:28:41.146	-5.621757	-0.15323359	7.6353426	-0.00967916	0.018245934	0.02886705	-5.842371	-0.076007724	7.8759937	Sitting_Watch
13:28:41.168	-5.621757	-0.15323359	7.6353426	-0.00967916	0.018245934	0.02886705	-5.842371	-0.076007724	7.8759937	Sitting_Watch
13:28:41.190	-5.621757	-0.15323359	7.6353426	-0.00967916	0.018245934	0.02886705	-5.842371	-0.076007724	7.8759937	Sitting_Watch
13:28:41.217	-5.621757	-0.15323359	7.6353426	-0.00967916	0.018245934	0.02886705	-5.842371	-0.076007724	7.8759937	Sitting_Watch
13:28:41.240	-5.621757	-0.15323359	7.6353426	-0.00967916	0.018245934	0.02886705	-5.842371	-0.076007724	7.8759937	Sitting_Watch
13:28:41.263	-5.6744313	0.021548472	7.472532	0.030637948	0.0048068985	0.0050433036	-5.8722763	-0.056453418	7.8538866	Sitting_Watch
13:28:41.286	-5.6744313	0.021548472	7.472532	0.030637948	0.0048068985	0.0050433036	-5.8722763	-0.056453418	7.8538866	Sitting_Watch
13:28:41.308	-5.6744313	0.021548472	7.472532	0.030637948	0.0048068985	0.0050433036	-5.8722763	-0.056453418	7.8538866	Sitting_Watch
13:28:41.331	-5.6744313	0.021548472	7.472532	0.030637948	0.0048068985	0.0050433036	-5.8722763	-0.056453418	7.8538866	Sitting_Watch
13:28:41.354	-5.6744313	0.021548472	7.472532	0.030637948	0.0048068985	0.0050433036	-5.8722763	-0.056453418	7.8538866	Sitting_Watch
13:28:41.376	-5.6744313	0.021548472	7.472532	0.030637948	0.0048068985	0.0050433036	-5.8722763	-0.056453418	7.8538866	Sitting_Watch
13:28:41.397	-5.6744313	0.021548472	7.472532	0.030637948	0.0048068985	0.0050433036	-5.8722763	-0.056453418	7.8538866	Sitting_Watch
13:28:41.419	-5.6744313	0.021548472	7.472532	0.030637948	0.0048068985	0.0050433036	-5.8722763	-0.056453418	7.8538866	Sitting_Watch
13:28:41.442	-5.7390766	0.0071828244	7.7239304	0.017198911	0.0005308419	0.013595417	-5.8827734	-0.035764556	7.8461475	Sitting_Watch
13:28:41.464	-5.7390766	0.0071828244	7.7239304	0.017198911	0.0005308419	0.013595417	-5.8827734	-0.035764556	7.8461475	Sitting_Watch
13:28:41.487	-5.7390766	0.0071828244	7.7239304	0.017198911	0.0005308419	0.013595417	-5.8827734	-0.035764556	7.8461475	Sitting_Watch
13:28:41.510	-5.7390766	0.0071828244	7.7239304	0.017198911	0.0005308419	0.013595417	-5.8827734	-0.035764556	7.8461475	Sitting_Watch
13:28:41.533	-5.7390766	0.0071828244	7.7239304	0.017198911	0.0005308419	0.013595417	-5.8827734	-0.035764556	7.8461475	Sitting_Watch
13:28:41.555	-5.7390766	0.0071828244	7.7239304	0.017198911	0.0005308419	0.013595417	-5.8827734	-0.035764556	7.8461475	Sitting_Watch
13:28:41.577	-5.7390766	0.0071828244	7.7239304	0.017198911	0.0005308419	0.013595417	-5.8827734	-0.035764556	7.8461475	Sitting_Watch
13:28:41.601	-5.7390766	0.0071828244	7.7239304	0.017198911	0.0005308419	0.013595417	-5.8827734	-0.035764556	7.8461475	Sitting_Watch
13:28:41.623	-5.7558365	0.0	7.6042166	0.008035933	-0.012908193	0.016649744	-5.901974	-0.015337855	7.8317823	Sitting_Watch
13:28:41.645	-5.7558365	0.0	7.6042166	0.008035933	-0.012908193	0.016649744	-5.901974	-0.015337855	7.8317823	Sitting_Watch
13:28:41.666	-5.7558365	0.0	7.6042166	0.008035933	-0.012908193	0.016649744	-5.901974	-0.015337855	7.8317823	Sitting_Watch
13:28:41.689	-5.7558365	0.0	7.6042166	0.008035933	-0.012908193	0.016649744	-5.901974	-0.015337855	7.8317823	Sitting_Watch
13:28:41.710	-5.7558365	0.0	7.6042166	0.008035933	-0.012908193	0.016649744	-5.901974	-0.015337855	7.8317823	Sitting_Watch
13:28:41.732	-5.7558365	0.0	7.6042166	0.008035933	-0.012908193	0.016649744	-5.901974	-0.015337855	7.8317823	Sitting_Watch
13:28:41.755	-5.7558365	0.0	7.6042166	0.008035933	-0.012908193	0.016649744	-5.901974	-0.015337855	7.8317823	Sitting_Watch
13:28:41.778	-5.7558365	0.0	7.6042166	0.008035933	-0.012908193	0.016649744	-5.901974	-0.015337855	7.8317823	Sitting_Watch
13:28:41.800	-5.734288	0.10055954	7.640131	0.015366315	0.0035851682	0.005654169	-5.8964634	-0.000118073425	7.8359437	Sitting_Watch
13:28:41.822	-5.734288	0.10055954	7.640131	0.015366315	0.0035851682	0.005654169	-5.8964634	-0.000118073425	7.8359437	Sitting_Watch
13:28:41.844	-5.734288	0.10055954	7.640131	0.015366315	0.0035851682	0.005654169	-5.8964634	-0.000118073425	7.8359437	Sitting_Watch
13:28:41.866	-5.734288	0.10055954	7.640131	0.015366315	0.0035851682	0.005654169	-5.8964634	-0.000118073425	7.8359437	Sitting_Watch
13:28:41.889	-5.734288	0.10055954	7.640131	0.015366315	0.0035851682	0.005654169	-5.8964634	-0.000118073425	7.8359437	Sitting_Watch
13:28:41.911	-5.734288	0.10055954	7.640131	0.015366315	0.0035851682	0.005654169	-5.8964634	-0.000118073425	7.8359437	Sitting_Watch
13:28:41.933	-5.734288	0.10055954	7.640131	0.015366315	0.0035851682	0.005654169	-5.8964634	-0.000118073425	7.8359437	Sitting_Watch
13:28:41.954	-5.734288	0.10055954	7.640131	0.015366315	0.0035851682	0.005654169	-5.8964634	-0.000118073425	7.8359437	Sitting_Watch
13:28:41.976	-5.7582307	-0.0023942748	7.678439	-0.044498477	0.0023634376	-0.006563136	-5.889609	-0.007160978	7.8410964	Sitting_Watch
13:28:41.998	-5.7582307	-0.0023942748	7.678439	-0.044498477	0.0023634376	-0.006563136	-5.889609	-0.007160978	7.8410964	Sitting_Watch
13:28:42.021	-5.7582307	-0.0023942748	7.678439	-0.044498477	0.0023634376	-0.006563136	-5.889609	-0.007160978	7.8410964	Sitting_Watch
13:28:42.044	-5.7582307	-0.0023942748	7.678439	-0.044498477	0.0023634376	-0.006563136	-5.889609	-0.007160978	7.8410964	Sitting_Watch
13:28:42.067	-5.7582307	-0.0023942748	7.678439	-0.044498477	0.0023634376	-0.006563136	-5.889609	-0.007160978	7.8410964	Sitting_Watch
13:28:42.089	-5.7582307	-0.0023942748	7.678439	-0.044498477	0.0023634376	-0.006563136	-5.889609	-0.007160978	7.8410964	Sitting_Watch
13:28:42.112	-5.7582307	-0.0023942748	7.678439	-0.044498477	0.0023634376	-0.006563136	-5.889609	-0.007160978	7.8410964	Sitting_Watch
13:28:42.134	-5.7582307	-0.0023942748	7.678439	-0.044498477	0.0023634376	-0.006563136	-5.889609	-0.007160978	7.8410964	Sitting_Watch
13:28:42.157	-5.734288	-0.11253092	7.4988685	-0.00967916	0.046345733	-0.035273805	-5.886876	-0.063796185	7.842889	Sitting_Watch
13:28:42.178	-5.734288	-0.11253092	7.4988685	-0.00967916	0.046345733	-0.035273805	-5.886876	-0.063796185	7.842889	Sitting_Watch
13:28:42.199	-5.734288	-0.11253092	7.4988685	-0.00967916	0.046345733	-0.035273805	-5.886876	-0.063796185	7.842889	Sitting_Watch
13:28:42.222	-5.734288	-0.11253092	7.4988685	-0.00967916	0.046345733	-0.035273805	-5.886876	-0.063796185	7.842889	Sitting_Watch
13:28:42.245	-5.734288	-0.11253092	7.4988685	-0.00967916	0.046345733	-0.035273805	-5.886876	-0.063796185	7.842889	Sitting_Watch
13:28:42.267	-5.734288	-0.11253092	7.4988685	-0.00967916	0.046345733	-0.035273805	-5.886876	-0.063796185	7.842889	Sitting_Watch
13:28:42.290	-5.734288	-0.11253092	7.4988685	-0.00967916	0.046345733	-0.035273805	-5.886876	-0.063796185	7.842889	Sitting_Watch
13:28:42.312	-5.734288	-0.11253092	7.4988685	-0.00967916	0.046345733	-0.035273805	-5.886876	-0.063796185	7.842889	Sitting_Watch
13:28:42.335	-5.9114647	0.3328042	6.9146657	-0.024339925	-0.038564533	0.027645318	-5.8817196	-0.11905162	7.8461146	Sitting_Watch
13:28:42.357	-5.9114647	0.3328042	6.9146657	-0.024339925	-0.038564533	0.027645318	-5.8817196	-0.11905162	7.8461146	Sitting_Watch
13:28:42.380	-5.9114647	0.3328042	6.9146657	-0.024339925	-0.038564533	0.027645318	-5.8817196	-0.11905162	7.8461146	Sitting_Watch
13:28:42.406	-5.9114647	0.3328042	6.9146657	-0.024339925	-0.038564533	0.027645318	-5.8817196	-0.11905162	7.8461146	Sitting_Watch
13:28:42.429	-5.9114647	0.3328042	6.9146657	-0.024339925	-0.038564533	0.027645318	-5.8817196	-0.11905162	7.8461146	Sitting_Watch
13:28:42.451	-5.9114647	0.3328042	6.9146657	-0.024339925	-0.038564533	0.027645318	-5.8817196	-0.11905162	7.8461146	Sitting_Watch
13:28:42.473	-5.9114647	0.3328042	6.9146657	-0.024339925	-0.038564533	0.027645318	-5.8817196	-0.11905162	7.8461146	Sitting_Watch
13:28:42.495	-5.9114647	0.3328042	6.9146657	-0.024339925	-0.038564533	0.027645318	-5.8817196	-0.11905162	7.8461146	Sitting_Watch
13:28:42.517	-5.6768255	-0.13168511	8.466156	0.10027658	-0.00069088856	-0.15133819	-5.7443066	-0.2559791	7.944036	Sitting_Watch
13:28:42.539	-5.6768255	-0.13168511	8.466156	0.10027658	-0.00069088856	-0.15133819	-5.7443066	-0.2559791	7.944036	Sitting_Watch
13:28:42.563	-5.6768255	-0.13168511	8.466156	0.10027658	-0.00069088856	-0.15133819	-5.7443066	-0.2559791	7.944036	Sitting_Watch
13:28:42.585	-5.6768255	-0.13168511	8.466156	0.10027658	-0.00069088856	-0.15133819	-5.7443066	-0.2559791	7.944036	Sitting_Watch
13:28:42.608	-5.6768255	-0.13168511	8.466156	0.10027658	-0.00069088856	-0.15133819	-5.7443066	-0.2559791	7.944036	Sitting_Watch
13:28:42.630	-5.6768255	-0.13168511	8.466156	0.10027658	-0.00069088856	-0.15133819	-5.7443066	-0.2559791	7.944036	Sitting_Watch
13:28:42.652	-5.6768255	-0.13168511	8.466156	0.10027658	-0.00069088856	-0.15133819	-5.7443066	-0.2559791	7.944036	Sitting_Watch
13:28:42.676	-5.6768255	-0.13168511	8.466156	0.10027658	-0.00069088856	-0.15133819	-5.7443066	-0.2559791	7.944036	Sitting_Watch
13:28:42.698	-5.8683677	-0.021548472	7.7167478	-0.0066248337	0.2070033	-0.5068618	-6.1703453	-0.4601371	7.6082473	Sitting_Watch
13:28:42.720	-5.8683677	-0.021548472	7.7167478	-0.0066248337	0.2070033	-0.5068618	-6.1703453	-0.4601371	7.6082473	Sitting_Watch
13:28:42.742	-5.8683677	-0.021548472	7.7167478	-0.0066248337	0.2070033	-0.5068618	-6.1703453	-0.4601371	7.6082473	Sitting_Watch
13:28:42.764	-5.8683677	-0.021548472	7.7167478	-0.0066248337	0.2070033	-0.5068618	-6.1703453	-0.4601371	7.6082473	Sitting_Watch
13:28:42.785	-5.8683677	-0.021548472	7.7167478	-0.0066248337	0.2070033	-0.5068618	-6.1703453	-0.4601371	7.6082473	Sitting_Watch
13:28:42.808	-5.8683677	-0.021548472	7.7167478	-0.0066248337	0.2070033	-0.5068618	-6.1703453	-0.4601371	7.6082473	Sitting_Watch
13:28:42.829	-5.8683677	-0.021548472	7.7167478	-0.0066248337	0.2070033	-0.5068618	-6.1703453	-0.4601371	7.6082473	Sitting_Watch
13:28:42.852	-5.8683677	-0.021548472	7.7167478	-0.0066248337	0.2070033	-0.5068618	-6.1703453	-0.4601371	7.6082473	Sitting_Watch
13:28:42.875	-6.0263896	-2.1189332	6.1484976	-0.223482	0.47639486	-0.6626324	-6.491403	-1.3650048	7.222793	Sitting_Watch
13:28:42.897	-6.0263896	-2.1189332	6.1484976	-0.223482	0.47639486	-0.6626324	-6.491403	-1.3650048	7.222793	Sitting_Watch
13:28:42.920	-6.0263896	-2.1189332	6.1484976	-0.223482	0.47639486	-0.6626324	-6.491403	-1.3650048	7.222793	Sitting_Watch
13:28:42.941	-6.0263896	-2.1189332	6.1484976	-0.223482	0.47639486	-0.6626324	-6.491403	-1.3650048	7.222793	Sitting_Watch
13:28:42.963	-6.0263896	-2.1189332	6.1484976	-0.223482	0.47639486	-0.6626324	-6.491403	-1.3650048	7.222793	Sitting_Watch
13:28:42.985	-6.0263896	-2.1189332	6.1484976	-0.223482	0.47639486	-0.6626324	-6.491403	-1.3650048	7.222793	Sitting_Watch
13:28:43.008	-6.0263896	-2.1189332	6.1484976	-0.223482	0.47639486	-0.6626324	-6.491403	-1.3650048	7.222793	Sitting_Watch
13:28:43.029	-6.0263896	-2.1189332	6.1484976	-0.223482	0.47639486	-0.6626324	-6.491403	-1.3650048	7.222793	Sitting_Watch
13:28:43.052	-6.409474	-3.2969165	6.402291	-0.13979346	0.1544689	-0.2496875	-6.576533	-2.5061414	6.829255	Sitting_Watch
13:28:43.074	-6.409474	-3.2969165	6.402291	-0.13979346	0.1544689	-0.2496875	-6.576533	-2.5061414	6.829255	Sitting_Watch
13:28:43.096	-6.409474	-3.2969165	6.402291	-0.13979346	0.1544689	-0.2496875	-6.576533	-2.5061414	6.829255	Sitting_Watch
13:28:43.119	-6.409474	-3.2969165	6.402291	-0.13979346	0.1544689	-0.2496875	-6.576533	-2.5061414	6.829255	Sitting_Watch
13:28:43.142	-6.409474	-3.2969165	6.402291	-0.13979346	0.1544689	-0.2496875	-6.576533	-2.5061414	6.829255	Sitting_Watch
13:28:43.164	-6.409474	-3.2969165	6.402291	-0.13979346	0.1544689	-0.2496875	-6.576533	-2.5061414	6.829255	Sitting_Watch
13:28:43.187	-6.409474	-3.2969165	6.402291	-0.13979346	0.1544689	-0.2496875	-6.576533	-2.5061414	6.829255	Sitting_Watch
13:28:43.209	-6.409474	-3.2969165	6.402291	-0.13979346	0.1544689	-0.2496875	-6.576533	-2.5061414	6.829255	Sitting_Watch
13:28:43.232	-6.490879	-2.3416007	6.445388	0.022696698	-0.020849442	0.1754747	-6.703994	-2.377291	6.750949	Sitting_Watch
13:28:43.254	-6.490879	-2.3416007	6.445388	0.022696698	-0.020849442	0.1754747	-6.703994	-2.377291	6.750949	Sitting_Watch
13:28:43.275	-6.490879	-2.3416007	6.445388	0.022696698	-0.020849442	0.1754747	-6.703994	-2.377291	6.750949	Sitting_Watch
13:28:43.297	-6.490879	-2.3416007	6.445388	0.022696698	-0.020849442	0.1754747	-6.703994	-2.377291	6.750949	Sitting_Watch
13:28:43.319	-6.490879	-2.3416007	6.445388	0.022696698	-0.020849442	0.1754747	-6.703994	-2.377291	6.750949	Sitting_Watch
13:28:43.341	-6.490879	-2.3416007	6.445388	0.022696698	-0.020849442	0.1754747	-6.703994	-2.377291	6.750949	Sitting_Watch
13:28:43.363	-6.490879	-2.3416007	6.445388	0.022696698	-0.020849442	0.1754747	-6.703994	-2.377291	6.750949	Sitting_Watch
13:28:43.386	-6.490879	-2.3416007	6.445388	0.022696698	-0.020849442	0.1754747	-6.703994	-2.377291	6.750949	Sitting_Watch
13:28:43.407	-6.431022	-1.8052832	5.707951	0.12898724	0.19661859	0.08140146	-6.8850384	-1.91887	6.7145	Sitting_Watch
13:28:43.428	-6.431022	-1.8052832	5.707951	0.12898724	0.19661859	0.08140146	-6.8850384	-1.91887	6.7145	Sitting_Watch
13:28:43.450	-6.431022	-1.8052832	5.707951	0.12898724	0.19661859	0.08140146	-6.8850384	-1.91887	6.7145	Sitting_Watch
13:28:43.472	-6.431022	-1.8052832	5.707951	0.12898724	0.19661859	0.08140146	-6.8850384	-1.91887	6.7145	Sitting_Watch
13:28:43.495	-6.431022	-1.8052832	5.707951	0.12898724	0.19661859	0.08140146	-6.8850384	-1.91887	6.7145	Sitting_Watch
13:28:43.517	-6.431022	-1.8052832	5.707951	0.12898724	0.19661859	0.08140146	-6.8850384	-1.91887	6.7145	Sitting_Watch
13:28:43.540	-6.431022	-1.8052832	5.707951	0.12898724	0.19661859	0.08140146	-6.8850384	-1.91887	6.7145	Sitting_Watch
13:28:43.562	-6.431022	-1.8052832	5.707951	0.12898724	0.19661859	0.08140146	-6.8850384	-1.91887	6.7145	Sitting_Watch
13:28:43.584	-6.431022	-1.8052832	5.707951	0.12898724	0.19661859	0.08140146	-6.8850384	-1.91887	6.7145	Sitting_Watch
13:28:43.608	-6.682421	-1.5658557	6.986494	0.102720045	-0.31406477	0.39233187	-6.811837	-1.5299081	6.886838	Sitting_Watch
13:28:43.631	-6.682421	-1.5658557	6.986494	0.102720045	-0.31406477	0.39233187	-6.811837	-1.5299081	6.886838	Sitting_Watch
13:28:43.652	-6.682421	-1.5658557	6.986494	0.102720045	-0.31406477	0.39233187	-6.811837	-1.5299081	6.886838	Sitting_Watch
13:28:43.676	-6.682421	-1.5658557	6.986494	0.102720045	-0.31406477	0.39233187	-6.811837	-1.5299081	6.886838	Sitting_Watch
13:28:43.698	-6.682421	-1.5658557	6.986494	0.102720045	-0.31406477	0.39233187	-6.811837	-1.5299081	6.886838	Sitting_Watch
13:28:43.721	-6.682421	-1.5658557	6.986494	0.102720045	-0.31406477	0.39233187	-6.811837	-1.5299081	6.886838	Sitting_Watch
13:28:43.743	-6.682421	-1.5658557	6.986494	0.102720045	-0.31406477	0.39233187	-6.811837	-1.5299081	6.886838	Sitting_Watch
13:28:43.766	-6.682421	-1.5658557	6.986494	0.102720045	-0.31406477	0.39233187	-6.811837	-1.5299081	6.886838	Sitting_Watch
13:28:43.788	-6.366377	-1.498816	7.190007	-0.56617737	-0.35743618	0.2072397	-6.61905	-1.4933023	7.0801477	Sitting_Watch
13:28:43.811	-6.366377	-1.498816	7.190007	-0.56617737	-0.35743618	0.2072397	-6.61905	-1.4933023	7.0801477	Sitting_Watch
13:28:43.833	-6.366377	-1.498816	7.190007	-0.56617737	-0.35743618	0.2072397	-6.61905	-1.4933023	7.0801477	Sitting_Watch
13:28:43.855	-6.366377	-1.498816	7.190007	-0.56617737	-0.35743618	0.2072397	-6.61905	-1.4933023	7.0801477	Sitting_Watch
13:28:43.877	-6.366377	-1.498816	7.190007	-0.56617737	-0.35743618	0.2072397	-6.61905	-1.4933023	7.0801477	Sitting_Watch
13:28:43.902	-6.366377	-1.498816	7.190007	-0.56617737	-0.35743618	0.2072397	-6.61905	-1.4933023	7.0801477	Sitting_Watch
13:28:43.924	-6.366377	-1.498816	7.190007	-0.56617737	-0.35743618	0.2072397	-6.61905	-1.4933023	7.0801477	Sitting_Watch
13:28:43.947	-6.3472223	-0.44054657	7.099025	0.026361888	-0.19677863	0.30925417	-6.4804664	-1.0281386	7.28813	Sitting_Watch
13:28:43.969	-6.3472223	-0.44054657	7.099025	0.026361888	-0.19677863	0.30925417	-6.4804664	-1.0281386	7.28813	Sitting_Watch
13:28:43.991	-6.3472223	-0.44054657	7.099025	0.026361888	-0.19677863	0.30925417	-6.4804664	-1.0281386	7.28813	Sitting_Watch
13:28:44.014	-6.3472223	-0.44054657	7.099025	0.026361888	-0.19677863	0.30925417	-6.4804664	-1.0281386	7.28813	Sitting_Watch
13:28:44.036	-6.3472223	-0.44054657	7.099025	0.026361888	-0.19677863	0.30925417	-6.4804664	-1.0281386	7.28813	Sitting_Watch
13:28:44.057	-6.3472223	-0.44054657	7.099025	0.026361888	-0.19677863	0.30925417	-6.4804664	-1.0281386	7.28813	Sitting_Watch
13:28:44.079	-6.3472223	-0.44054657	7.099025	0.026361888	-0.19677863	0.30925417	-6.4804664	-1.0281386	7.28813	Sitting_Watch
13:28:44.100	-6.3472223	-0.44054657	7.099025	0.026361888	-0.19677863	0.30925417	-6.4804664	-1.0281386	7.28813	Sitting_Watch
13:28:44.122	-6.3472223	-0.44054657	7.099025	0.026361888	-0.19677863	0.30925417	-6.4804664	-1.0281386	7.28813	Sitting_Watch
13:28:44.145	-5.9617443	-0.6751855	7.0774765	-0.05305059	-0.45822895	0.21212661	-6.2260184	-0.5941975	7.5534043	Sitting_Watch
13:28:44.168	-5.9617443	-0.6751855	7.0774765	-0.05305059	-0.45822895	0.21212661	-6.2260184	-0.5941975	7.5534043	Sitting_Watch
13:28:44.190	-5.9617443	-0.6751855	7.0774765	-0.05305059	-0.45822895	0.21212661	-6.2260184	-0.5941975	7.5534043	Sitting_Watch
13:28:44.213	-5.9617443	-0.6751855	7.0774765	-0.05305059	-0.45822895	0.21212661	-6.2260184	-0.5941975	7.5534043	Sitting_Watch
13:28:44.237	-5.9617443	-0.6751855	7.0774765	-0.05305059	-0.45822895	0.21212661	-6.2260184	-0.5941975	7.5534043	Sitting_Watch
13:28:44.260	-5.9617443	-0.6751855	7.0774765	-0.05305059	-0.45822895	0.21212661	-6.2260184	-0.5941975	7.5534043	Sitting_Watch
13:28:44.283	-5.9617443	-0.6751855	7.0774765	-0.05305059	-0.45822895	0.21212661	-6.2260184	-0.5941975	7.5534043	Sitting_Watch
13:28:44.305	-5.95935	-0.2370332	7.379155	-0.05305059	-0.45822895	0.21212661	-6.2260184	-0.5941975	7.5534043	Sitting_Watch
13:28:44.327	-5.95935	-0.2370332	7.379155	-0.045109343	0.06406083	0.024590991	-6.1234007	-0.49863458	7.6436667	Sitting_Watch
13:28:44.349	-5.95935	-0.2370332	7.379155	-0.045109343	0.06406083	0.024590991	-6.1234007	-0.49863458	7.6436667	Sitting_Watch
13:28:44.373	-5.95935	-0.2370332	7.379155	-0.045109343	0.06406083	0.024590991	-6.1234007	-0.49863458	7.6436667	Sitting_Watch
13:28:44.395	-5.95935	-0.2370332	7.379155	-0.045109343	0.06406083	0.024590991	-6.1234007	-0.49863458	7.6436667	Sitting_Watch
13:28:44.417	-5.95935	-0.2370332	7.379155	-0.045109343	0.06406083	0.024590991	-6.1234007	-0.49863458	7.6436667	Sitting_Watch
13:28:44.440	-5.95935	-0.2370332	7.379155	-0.045109343	0.06406083	0.024590991	-6.1234007	-0.49863458	7.6436667	Sitting_Watch
13:28:44.464	-5.95935	-0.2370332	7.379155	-0.045109343	0.06406083	0.024590991	-6.1234007	-0.49863458	7.6436667	Sitting_Watch
13:28:44.488	-5.95935	-0.2370332	7.379155	-0.11596971	-0.3837034	-0.08414302	-6.0311766	-0.4996762	7.716578	Sitting_Watch
13:28:44.512	-5.930619	-0.65363705	7.7861814	-0.11596971	-0.3837034	-0.08414302	-6.0311766	-0.4996762	7.716578	Sitting_Watch
13:28:44.535	-5.930619	-0.65363705	7.7861814	-0.11596971	-0.3837034	-0.08414302	-6.0311766	-0.4996762	7.716578	Sitting_Watch
13:28:44.557	-5.930619	-0.65363705	7.7861814	-0.11596971	-0.3837034	-0.08414302	-6.0311766	-0.4996762	7.716578	Sitting_Watch
13:28:44.580	-5.930619	-0.65363705	7.7861814	-0.11596971	-0.3837034	-0.08414302	-6.0311766	-0.4996762	7.716578	Sitting_Watch
13:28:44.603	-5.930619	-0.65363705	7.7861814	-0.11596971	-0.3837034	-0.08414302	-6.0311766	-0.4996762	7.716578	Sitting_Watch
13:28:44.625	-5.930619	-0.65363705	7.7861814	-0.11596971	-0.3837034	-0.08414302	-6.0311766	-0.4996762	7.716578	Sitting_Watch
13:28:44.648	-5.930619	-0.65363705	7.7861814	-0.11596971	-0.3837034	-0.08414302	-6.0311766	-0.4996762	7.716578	Sitting_Watch
13:28:44.671	-5.3081074	-1.0271438	7.759845	0.050185636	-0.25908688	-0.1287362	-5.4684763	-0.8379515	8.097154	Sitting_Watch
13:28:44.694	-5.3081074	-1.0271438	7.759845	0.050185636	-0.25908688	-0.1287362	-5.4684763	-0.8379515	8.097154	Sitting_Watch
13:28:44.716	-5.3081074	-1.0271438	7.759845	0.050185636	-0.25908688	-0.1287362	-5.4684763	-0.8379515	8.097154	Sitting_Watch
13:28:44.739	-5.3081074	-1.0271438	7.759845	0.050185636	-0.25908688	-0.1287362	-5.4684763	-0.8379515	8.097154	Sitting_Watch
13:28:44.761	-5.3081074	-1.0271438	7.759845	0.050185636	-0.25908688	-0.1287362	-5.4684763	-0.8379515	8.097154	Sitting_Watch
13:28:44.787	-5.3081074	-1.0271438	7.759845	0.050185636	-0.25908688	-0.1287362	-5.4684763	-0.8379515	8.097154	Sitting_Watch
13:28:44.812	-5.3081074	-1.0271438	7.759845	0.050185636	-0.25908688	-0.1287362	-5.4684763	-0.8379515	8.097154	Sitting_Watch
13:28:44.834	-5.3081074	-1.0271438	7.759845	0.050185636	-0.25908688	-0.1287362	-5.4684763	-0.8379515	8.097154	Sitting_Watch
13:28:44.855	-5.296136	-0.71828246	8.05434	0.11249389	0.16485359	-0.015726116	-5.412799	-0.67021805	8.150016	Sitting_Watch
13:28:44.876	-5.296136	-0.71828246	8.05434	0.11249389	0.16485359	-0.015726116	-5.412799	-0.67021805	8.150016	Sitting_Watch
13:28:44.898	-5.296136	-0.71828246	8.05434	0.11249389	0.16485359	-0.015726116	-5.412799	-0.67021805	8.150016	Sitting_Watch
13:28:44.920	-5.296136	-0.71828246	8.05434	0.11249389	0.16485359	-0.015726116	-5.412799	-0.67021805	8.150016	Sitting_Watch
13:28:44.942	-5.296136	-0.71828246	8.05434	0.11249389	0.16485359	-0.015726116	-5.412799	-0.67021805	8.150016	Sitting_Watch
13:28:44.964	-5.296136	-0.71828246	8.05434	0.11249389	0.16485359	-0.015726116	-5.412799	-0.67021805	8.150016	Sitting_Watch
13:28:44.987	-5.296136	-0.71828246	8.05434	0.11249389	0.16485359	-0.015726116	-5.412799	-0.67021805	8.150016	Sitting_Watch
13:28:45.010	-5.296136	-0.71828246	8.05434	0.11249389	0.16485359	-0.015726116	-5.412799	-0.67021805	8.150016	Sitting_Watch
13:28:45.032	-5.3248672	-0.6847626	7.953781	0.15220013	-0.09048808	0.13332501	-5.493997	-0.54573625	8.104844	Sitting_Watch
13:28:45.055	-5.3248672	-0.6847626	7.953781	0.15220013	-0.09048808	0.13332501	-5.493997	-0.54573625	8.104844	Sitting_Watch
13:28:45.077	-5.3248672	-0.6847626	7.953781	0.15220013	-0.09048808	0.13332501	-5.493997	-0.54573625	8.104844	Sitting_Watch
13:28:45.100	-5.3248672	-0.6847626	7.953781	0.15220013	-0.09048808	0.13332501	-5.493997	-0.54573625	8.104844	Sitting_Watch
13:28:45.121	-5.3248672	-0.6847626	7.953781	0.15220013	-0.09048808	0.13332501	-5.493997	-0.54573625	8.104844	Sitting_Watch
13:28:45.143	-5.3248672	-0.6847626	7.953781	0.15220013	-0.09048808	0.13332501	-5.493997	-0.54573625	8.104844	Sitting_Watch
13:28:45.166	-5.3248672	-0.6847626	7.953781	0.15220013	-0.09048808	0.13332501	-5.493997	-0.54573625	8.104844	Sitting_Watch
13:28:45.188	-5.3248672	-0.6847626	7.953781	0.15220013	-0.09048808	0.13332501	-5.493997	-0.54573625	8.104844	Sitting_Watch
13:28:45.209	-5.3919067	-0.14126222	7.7670274	-0.035946365	0.0188568	0.122940294	-5.480198	-0.31272417	8.1265	Sitting_Watch
13:28:45.232	-5.3919067	-0.14126222	7.7670274	-0.035946365	0.0188568	0.122940294	-5.480198	-0.31272417	8.1265	Sitting_Watch
13:28:45.255	-5.3919067	-0.14126222	7.7670274	-0.035946365	0.0188568	0.122940294	-5.480198	-0.31272417	8.1265	Sitting_Watch
13:28:45.277	-5.3919067	-0.14126222	7.7670274	-0.035946365	0.0188568	0.122940294	-5.480198	-0.31272417	8.1265	Sitting_Watch
13:28:45.299	-5.3919067	-0.14126222	7.7670274	-0.035946365	0.0188568	0.122940294	-5.480198	-0.31272417	8.1265	Sitting_Watch
13:28:45.322	-5.3919067	-0.14126222	7.7670274	-0.035946365	0.0188568	0.122940294	-5.480198	-0.31272417	8.1265	Sitting_Watch
13:28:45.344	-5.3919067	-0.14126222	7.7670274	-0.035946365	0.0188568	0.122940294	-5.480198	-0.31272417	8.1265	Sitting_Watch
13:28:45.368	-5.3919067	-0.14126222	7.7670274	-0.035946365	0.0188568	0.122940294	-5.480198	-0.31272417	8.1265	Sitting_Watch
13:28:45.389	-5.2027593	-0.23224466	8.035186	0.039800927	0.007861225	0.02886705	-5.511263	-0.2246116	8.108379	Sitting_Watch
13:28:45.411	-5.2027593	-0.23224466	8.035186	0.039800927	0.007861225	0.02886705	-5.511263	-0.2246116	8.108379	Sitting_Watch
13:28:45.432	-5.2027593	-0.23224466	8.035186	0.039800927	0.007861225	0.02886705	-5.511263	-0.2246116	8.108379	Sitting_Watch
13:28:45.454	-5.2027593	-0.23224466	8.035186	0.039800927	0.007861225	0.02886705	-5.511263	-0.2246116	8.108379	Sitting_Watch
13:28:45.478	-5.2027593	-0.23224466	8.035186	0.039800927	0.007861225	0.02886705	-5.511263	-0.2246116	8.108379	Sitting_Watch
13:28:45.500	-5.2027593	-0.23224466	8.035186	0.039800927	0.007861225	0.02886705	-5.511263	-0.2246116	8.108379	Sitting_Watch
13:28:45.522	-5.2027593	-0.23224466	8.035186	0.039800927	0.007861225	0.02886705	-5.511263	-0.2246116	8.108379	Sitting_Watch
13:28:45.544	-5.2027593	-0.23224466	8.035186	0.039800927	0.007861225	0.02886705	-5.511263	-0.2246116	8.108379	Sitting_Watch
13:28:45.567	-5.2027593	-0.23224466	8.035186	0.039800927	0.007861225	0.02886705	-5.511263	-0.2246116	8.108379	Sitting_Watch
13:28:45.592	-5.238673	-0.20111908	7.8388557	-0.09703289	-0.03551021	-0.0212239	-5.457884	-0.23613633	8.144083	Sitting_Watch
13:28:45.615	-5.238673	-0.20111908	7.8388557	-0.09703289	-0.03551021	-0.0212239	-5.457884	-0.23613633	8.144083	Sitting_Watch
13:28:45.637	-5.238673	-0.20111908	7.8388557	-0.09703289	-0.03551021	-0.0212239	-5.457884	-0.23613633	8.144083	Sitting_Watch
13:28:45.659	-5.238673	-0.20111908	7.8388557	-0.09703289	-0.03551021	-0.0212239	-5.457884	-0.23613633	8.144083	Sitting_Watch
13:28:45.680	-5.238673	-0.20111908	7.8388557	-0.09703289	-0.03551021	-0.0212239	-5.457884	-0.23613633	8.144083	Sitting_Watch
13:28:45.703	-5.238673	-0.20111908	7.8388557	-0.09703289	-0.03551021	-0.0212239	-5.457884	-0.23613633	8.144083	Sitting_Watch
13:28:45.725	-5.238673	-0.20111908	7.8388557	-0.09703289	-0.03551021	-0.0212239	-5.457884	-0.23613633	8.144083	Sitting_Watch
13:28:45.748	-5.296136	-0.19633053	7.9513865	-0.09703289	-0.03551021	-0.0212239	-5.457884	-0.23613633	8.144083	Sitting_Watch
13:28:45.771	-5.296136	-0.19633053	7.9513865	-0.00967916	-0.017795114	0.012373687	-5.435689	-0.27906507	8.157558	Sitting_Watch
13:28:45.792	-5.296136	-0.19633053	7.9513865	-0.00967916	-0.017795114	0.012373687	-5.435689	-0.27906507	8.157558	Sitting_Watch
13:28:45.815	-5.296136	-0.19633053	7.9513865	-0.00967916	-0.017795114	0.012373687	-5.435689	-0.27906507	8.157558	Sitting_Watch
13:28:45.838	-5.296136	-0.19633053	7.9513865	-0.00967916	-0.017795114	0.012373687	-5.435689	-0.27906507	8.157558	Sitting_Watch
13:28:45.860	-5.296136	-0.19633053	7.9513865	-0.00967916	-0.017795114	0.012373687	-5.435689	-0.27906507	8.157558	Sitting_Watch
13:28:45.883	-5.296136	-0.19633053	7.9513865	-0.00967916	-0.017795114	0.012373687	-5.435689	-0.27906507	8.157558	Sitting_Watch
13:28:45.908	-5.296136	-0.19633053	7.9513865	-0.00967916	-0.017795114	0.012373687	-5.435689	-0.27906507	8.157558	Sitting_Watch
13:28:45.930	-5.152479	-0.58420306	8.28898	0.012922854	-0.12408567	-0.114075415	-5.3883433	-0.44347385	8.181652	Sitting_Watch
13:28:45.953	-5.152479	-0.58420306	8.28898	0.012922854	-0.12408567	-0.114075415	-5.3883433	-0.44347385	8.181652	Sitting_Watch
13:28:45.974	-5.152479	-0.58420306	8.28898	0.012922854	-0.12408567	-0.114075415	-5.3883433	-0.44347385	8.181652	Sitting_Watch
13:28:45.995	-5.152479	-0.58420306	8.28898	0.012922854	-0.12408567	-0.114075415	-5.3883433	-0.44347385	8.181652	Sitting_Watch
13:28:46.017	-5.152479	-0.58420306	8.28898	0.012922854	-0.12408567	-0.114075415	-5.3883433	-0.44347385	8.181652	Sitting_Watch
13:28:46.040	-5.152479	-0.58420306	8.28898	0.012922854	-0.12408567	-0.114075415	-5.3883433	-0.44347385	8.181652	Sitting_Watch
13:28:46.063	-5.152479	-0.58420306	8.28898	0.012922854	-0.12408567	-0.114075415	-5.3883433	-0.44347385	8.181652	Sitting_Watch
13:28:46.085	-5.152479	-0.58420306	8.28898	0.012922854	-0.12408567	-0.114075415	-5.3883433	-0.44347385	8.181652	Sitting_Watch
13:28:46.107	-5.1716337	-0.5363176	7.7311134	0.012922854	-0.12408567	-0.114075415	-5.3883433	-0.44347385	8.181652	Sitting_Watch
13:28:46.129	-5.1716337	-0.5363176	7.7311134	-0.015176946	0.024965452	0.017871473	-5.3596864	-0.47116673	8.198909	Sitting_Watch
13:28:46.152	-5.1716337	-0.5363176	7.7311134	-0.015176946	0.024965452	0.017871473	-5.3596864	-0.47116673	8.198909	Sitting_Watch
13:28:46.174	-5.1716337	-0.5363176	7.7311134	-0.015176946	0.024965452	0.017871473	-5.3596864	-0.47116673	8.198909	Sitting_Watch
13:28:46.196	-5.1716337	-0.5363176	7.7311134	-0.015176946	0.024965452	0.017871473	-5.3596864	-0.47116673	8.198909	Sitting_Watch
13:28:46.217	-5.1716337	-0.5363176	7.7311134	-0.015176946	0.024965452	0.017871473	-5.3596864	-0.47116673	8.198909	Sitting_Watch
13:28:46.239	-5.1716337	-0.5363176	7.7311134	-0.015176946	0.024965452	0.017871473	-5.3596864	-0.47116673	8.198909	Sitting_Watch
13:28:46.262	-5.1716337	-0.5363176	7.7311134	-0.015176946	0.024965452	0.017871473	-5.3596864	-0.47116673	8.198909	Sitting_Watch
13:28:46.284	-5.1716337	-0.5363176	7.7311134	-0.015176946	0.024965452	0.017871473	-5.3596864	-0.47116673	8.198909	Sitting_Watch
13:28:46.307	-5.2243075	-0.36632404	8.145323	0.08561582	0.057952177	0.0074867643	-5.3579264	-0.41040424	8.203325	Sitting_Watch
13:28:46.330	-5.2243075	-0.36632404	8.145323	0.08561582	0.057952177	0.0074867643	-5.3579264	-0.41040424	8.203325	Sitting_Watch
13:28:46.352	-5.2243075	-0.36632404	8.145323	0.08561582	0.057952177	0.0074867643	-5.3579264	-0.41040424	8.203325	Sitting_Watch
13:28:46.376	-5.2243075	-0.36632404	8.145323	0.08561582	0.057952177	0.0074867643	-5.3579264	-0.41040424	8.203325	Sitting_Watch
13:28:46.398	-5.2243075	-0.36632404	8.145323	0.08561582	0.057952177	0.0074867643	-5.3579264	-0.41040424	8.203325	Sitting_Watch
13:28:46.421	-5.2243075	-0.36632404	8.145323	0.08561582	0.057952177	0.0074867643	-5.3579264	-0.41040424	8.203325	Sitting_Watch
13:28:46.443	-5.2243075	-0.36632404	8.145323	0.08561582	0.057952177	0.0074867643	-5.3579264	-0.41040424	8.203325	Sitting_Watch
13:28:46.466	-5.2243075	-0.36632404	8.145323	0.08561582	0.057952177	0.0074867643	-5.3579264	-0.41040424	8.203325	Sitting_Watch
13:28:46.488	-5.1237483	-0.600963	7.6521025	0.019642372	0.012137282	0.024590991	-5.4242964	-0.410541	8.159584	Sitting_Watch
13:28:46.511	-5.1237483	-0.600963	7.6521025	0.019642372	0.012137282	0.024590991	-5.4242964	-0.410541	8.159584	Sitting_Watch
13:28:46.533	-5.1237483	-0.600963	7.6521025	0.019642372	0.012137282	0.024590991	-5.4242964	-0.410541	8.159584	Sitting_Watch
13:28:46.555	-5.1237483	-0.600963	7.6521025	0.019642372	0.012137282	0.024590991	-5.4242964	-0.410541	8.159584	Sitting_Watch
13:28:46.578	-5.1237483	-0.600963	7.6521025	0.019642372	0.012137282	0.024590991	-5.4242964	-0.410541	8.159584	Sitting_Watch
13:28:46.601	-5.1237483	-0.600963	7.6521025	0.019642372	0.012137282	0.024590991	-5.4242964	-0.410541	8.159584	Sitting_Watch
13:28:46.624	-5.1237483	-0.600963	7.6521025	0.019642372	0.012137282	0.024590991	-5.4242964	-0.410541	8.159584	Sitting_Watch
13:28:46.647	-5.1237483	-0.600963	7.6521025	0.019642372	0.012137282	0.024590991	-5.4242964	-0.410541	8.159584	Sitting_Watch
13:28:46.670	-5.358387	-0.21548474	8.097438	0.062402938	0.024965452	-0.04199332	-5.3994656	-0.32539985	8.179866	Sitting_Watch
13:28:46.692	-5.358387	-0.21548474	8.097438	0.062402938	0.024965452	-0.04199332	-5.3994656	-0.32539985	8.179866	Sitting_Watch
13:28:46.716	-5.358387	-0.21548474	8.097438	0.062402938	0.024965452	-0.04199332	-5.3994656	-0.32539985	8.179866	Sitting_Watch
13:28:46.738	-5.358387	-0.21548474	8.097438	0.062402938	0.024965452	-0.04199332	-5.3994656	-0.32539985	8.179866	Sitting_Watch
13:28:46.759	-5.358387	-0.21548474	8.097438	0.062402938	0.024965452	-0.04199332	-5.3994656	-0.32539985	8.179866	Sitting_Watch
13:28:46.781	-5.358387	-0.21548474	8.097438	0.062402938	0.024965452	-0.04199332	-5.3994656	-0.32539985	8.179866	Sitting_Watch
13:28:46.804	-5.358387	-0.21548474	8.097438	0.062402938	0.024965452	-0.04199332	-5.3994656	-0.32539985	8.179866	Sitting_Watch
13:28:46.827	-5.255433	-0.18675344	8.063917	0.062402938	0.024965452	-0.04199332	-5.3994656	-0.32539985	8.179866	Sitting_Watch
13:28:46.849	-5.255433	-0.18675344	8.063917	0.088059284	0.03657189	0.001378112	-5.4648285	-0.29653615	8.137446	Sitting_Watch
13:28:46.875	-5.255433	-0.18675344	8.063917	0.088059284	0.03657189	0.001378112	-5.4648285	-0.29653615	8.137446	Sitting_Watch
13:28:46.899	-5.255433	-0.18675344	8.063917	0.088059284	0.03657189	0.001378112	-5.4648285	-0.29653615	8.137446	Sitting_Watch
13:28:46.923	-5.255433	-0.18675344	8.063917	0.088059284	0.03657189	0.001378112	-5.4648285	-0.29653615	8.137446	Sitting_Watch
13:28:46.946	-5.255433	-0.18675344	8.063917	0.088059284	0.03657189	0.001378112	-5.4648285	-0.29653615	8.137446	Sitting_Watch
13:28:46.967	-5.255433	-0.18675344	8.063917	0.088059284	0.03657189	0.001378112	-5.4648285	-0.29653615	8.137446	Sitting_Watch
13:28:46.989	-5.255433	-0.18675344	8.063917	0.088059284	0.03657189	0.001378112	-5.4648285	-0.29653615	8.137446	Sitting_Watch
13:28:47.011	-5.8204823	-0.17717634	8.638543	0.20962146	0.07566727	0.17242038	-5.5425887	-0.21336131	8.087304	Sitting_Watch
13:28:47.032	-5.8204823	-0.17717634	8.638543	0.20962146	0.07566727	0.17242038	-5.5425887	-0.21336131	8.087304	Sitting_Watch
13:28:47.056	-5.8204823	-0.17717634	8.638543	0.20962146	0.07566727	0.17242038	-5.5425887	-0.21336131	8.087304	Sitting_Watch
13:28:47.078	-5.8204823	-0.17717634	8.638543	0.20962146	0.07566727	0.17242038	-5.5425887	-0.21336131	8.087304	Sitting_Watch
13:28:47.101	-5.8204823	-0.17717634	8.638543	0.20962146	0.07566727	0.17242038	-5.5425887	-0.21336131	8.087304	Sitting_Watch
13:28:47.123	-5.8204823	-0.17717634	8.638543	0.20962146	0.07566727	0.17242038	-5.5425887	-0.21336131	8.087304	Sitting_Watch
13:28:47.145	-5.8204823	-0.17717634	8.638543	0.20962146	0.07566727	0.17242038	-5.5425887	-0.21336131	8.087304	Sitting_Watch
13:28:47.169	-5.8204823	-0.17717634	8.638543	0.20962146	0.07566727	0.17242038	-5.5425887	-0.21336131	8.087304	Sitting_Watch
13:28:47.191	-6.4334164	0.21548474	7.379155	0.16319571	0.41042143	0.38316888	-5.887665	0.2792571	7.837588	Sitting_Watch
13:28:47.214	-6.4334164	0.21548474	7.379155	0.16319571	0.41042143	0.38316888	-5.887665	0.2792571	7.837588	Sitting_Watch
13:28:47.236	-6.4334164	0.21548474	7.379155	0.16319571	0.41042143	0.38316888	-5.887665	0.2792571	7.837588	Sitting_Watch
13:28:47.258	-6.4334164	0.21548474	7.379155	0.16319571	0.41042143	0.38316888	-5.887665	0.2792571	7.837588	Sitting_Watch
13:28:47.280	-6.4334164	0.21548474	7.379155	0.16319571	0.41042143	0.38316888	-5.887665	0.2792571	7.837588	Sitting_Watch
13:28:47.302	-6.4334164	0.21548474	7.379155	0.16319571	0.41042143	0.38316888	-5.887665	0.2792571	7.837588	Sitting_Watch
13:28:47.324	-6.4334164	0.21548474	7.379155	0.16319571	0.41042143	0.38316888	-5.887665	0.2792571	7.837588	Sitting_Watch
13:28:47.346	-6.4334164	0.21548474	7.379155	0.16319571	0.41042143	0.38316888	-5.887665	0.2792571	7.837588	Sitting_Watch
13:28:47.368	-4.9441776	0.40223816	6.8667803	-0.21920593	-0.39530984	0.06429724	-6.0713596	0.46918082	7.686924	Sitting_Watch
13:28:47.390	-4.9441776	0.40223816	6.8667803	-0.21920593	-0.39530984	0.06429724	-6.0713596	0.46918082	7.686924	Sitting_Watch
13:28:47.413	-4.9441776	0.40223816	6.8667803	-0.21920593	-0.39530984	0.06429724	-6.0713596	0.46918082	7.686924	Sitting_Watch
13:28:47.434	-4.9441776	0.40223816	6.8667803	-0.21920593	-0.39530984	0.06429724	-6.0713596	0.46918082	7.686924	Sitting_Watch
13:28:47.456	-4.9441776	0.40223816	6.8667803	-0.21920593	-0.39530984	0.06429724	-6.0713596	0.46918082	7.686924	Sitting_Watch
13:28:47.479	-4.9441776	0.40223816	6.8667803	-0.21920593	-0.39530984	0.06429724	-6.0713596	0.46918082	7.686924	Sitting_Watch
13:28:47.501	-4.9441776	0.40223816	6.8667803	-0.21920593	-0.39530984	0.06429724	-6.0713596	0.46918082	7.686924	Sitting_Watch
13:28:47.523	-4.9441776	0.40223816	6.8667803	-0.21920593	-0.39530984	0.06429724	-6.0713596	0.46918082	7.686924	Sitting_Watch
13:28:47.545	-5.499649	0.083799616	8.293768	-0.341379	-0.6353799	0.19624412	-6.0713596	0.46918082	7.686924	Sitting_Watch
13:28:47.568	-5.499649	0.083799616	8.293768	-0.341379	-0.6353799	0.19624412	-5.4160056	0.4160279	8.164812	Sitting_Watch
13:28:47.590	-5.499649	0.083799616	8.293768	-0.341379	-0.6353799	0.19624412	-5.4160056	0.4160279	8.164812	Sitting_Watch
13:28:47.613	-5.499649	0.083799616	8.293768	-0.341379	-0.6353799	0.19624412	-5.4160056	0.4160279	8.164812	Sitting_Watch
13:28:47.636	-5.499649	0.083799616	8.293768	-0.341379	-0.6353799	0.19624412	-5.4160056	0.4160279	8.164812	Sitting_Watch
13:28:47.657	-5.499649	0.083799616	8.293768	-0.341379	-0.6353799	0.19624412	-5.4160056	0.4160279	8.164812	Sitting_Watch
13:28:47.679	-5.499649	0.083799616	8.293768	-0.341379	-0.6353799	0.19624412	-5.4160056	0.4160279	8.164812	Sitting_Watch
13:28:47.702	-5.499649	0.083799616	8.293768	-0.341379	-0.6353799	0.19624412	-5.4160056	0.4160279	8.164812	Sitting_Watch
13:28:47.726	-5.499649	0.083799616	8.293768	-0.341379	-0.6353799	0.19624412	-5.4160056	0.4160279	8.164812	Sitting_Watch
13:28:47.749	-4.9872746	0.16041641	7.5060515	0.022696698	-0.047727514	0.06796242	-5.2379813	0.52744204	8.273794	Sitting_Watch
13:28:47.771	-4.9872746	0.16041641	7.5060515	0.022696698	-0.047727514	0.06796242	-5.2379813	0.52744204	8.273794	Sitting_Watch
13:28:47.793	-4.9872746	0.16041641	7.5060515	0.022696698	-0.047727514	0.06796242	-5.2379813	0.52744204	8.273794	Sitting_Watch
13:28:47.815	-4.9872746	0.16041641	7.5060515	0.022696698	-0.047727514	0.06796242	-5.2379813	0.52744204	8.273794	Sitting_Watch
13:28:47.838	-4.9872746	0.16041641	7.5060515	0.022696698	-0.047727514	0.06796242	-5.2379813	0.52744204	8.273794	Sitting_Watch
13:28:47.860	-4.9872746	0.16041641	7.5060515	0.022696698	-0.047727514	0.06796242	-5.2379813	0.52744204	8.273794	Sitting_Watch
13:28:47.882	-4.9872746	0.16041641	7.5060515	0.022696698	-0.047727514	0.06796242	-5.2379813	0.52744204	8.273794	Sitting_Watch
13:28:47.905	-4.9872746	0.16041641	7.5060515	0.022696698	-0.047727514	0.06796242	-5.2379813	0.52744204	8.273794	Sitting_Watch
13:28:47.927	-4.9633317	0.32801566	9.196409	-0.017620407	-0.2413718	-0.38102353	-4.9741654	0.51218486	8.435977	Sitting_Watch
13:28:47.950	-4.9633317	0.32801566	9.196409	-0.017620407	-0.2413718	-0.38102353	-4.9741654	0.51218486	8.435977	Sitting_Watch
13:28:47.973	-4.9633317	0.32801566	9.196409	-0.017620407	-0.2413718	-0.38102353	-4.9741654	0.51218486	8.435977	Sitting_Watch
13:28:47.995	-4.9633317	0.32801566	9.196409	-0.017620407	-0.2413718	-0.38102353	-4.9741654	0.51218486	8.435977	Sitting_Watch
13:28:48.016	-4.9633317	0.32801566	9.196409	-0.017620407	-0.2413718	-0.38102353	-4.9741654	0.51218486	8.435977	Sitting_Watch
13:28:48.037	-4.9633317	0.32801566	9.196409	-0.017620407	-0.2413718	-0.38102353	-4.9741654	0.51218486	8.435977	Sitting_Watch
13:28:48.059	-4.9633317	0.32801566	9.196409	-0.017620407	-0.2413718	-0.38102353	-4.9741654	0.51218486	8.435977	Sitting_Watch
13:28:48.080	-4.9633317	0.32801566	9.196409	-0.017620407	-0.2413718	-0.38102353	-4.9741654	0.51218486	8.435977	Sitting_Watch
13:28:48.102	-4.865166	0.9433443	7.537177	-0.08725905	0.12148216	0.10950126	-5.042841	0.44730276	8.3988085	Sitting_Watch
13:28:48.125	-4.865166	0.9433443	7.537177	-0.08725905	0.12148216	0.10950126	-5.042841	0.44730276	8.3988085	Sitting_Watch
13:28:48.148	-4.865166	0.9433443	7.537177	-0.08725905	0.12148216	0.10950126	-5.042841	0.44730276	8.3988085	Sitting_Watch
13:28:48.170	-4.865166	0.9433443	7.537177	-0.08725905	0.12148216	0.10950126	-5.042841	0.44730276	8.3988085	Sitting_Watch
13:28:48.193	-4.865166	0.9433443	7.537177	-0.08725905	0.12148216	0.10950126	-5.042841	0.44730276	8.3988085	Sitting_Watch
13:28:48.216	-4.865166	0.9433443	7.537177	-0.08725905	0.12148216	0.10950126	-5.042841	0.44730276	8.3988085	Sitting_Watch
13:28:48.238	-4.865166	0.9433443	7.537177	-0.08725905	0.12148216	0.10950126	-5.042841	0.44730276	8.3988085	Sitting_Watch
13:28:48.261	-4.865166	0.9433443	7.537177	-0.08725905	0.12148216	0.10950126	-5.042841	0.44730276	8.3988085	Sitting_Watch
13:28:48.283	-5.2147307	0.20590763	7.865193	-0.10863933	-0.03184502	-0.010839193	-5.1779885	0.55800563	8.309478	Sitting_Watch
13:28:48.305	-5.2147307	0.20590763	7.865193	-0.10863933	-0.03184502	-0.010839193	-5.1779885	0.55800563	8.309478	Sitting_Watch
13:28:48.327	-5.2147307	0.20590763	7.865193	-0.10863933	-0.03184502	-0.010839193	-5.1779885	0.55800563	8.309478	Sitting_Watch
13:28:48.348	-5.2147307	0.20590763	7.865193	-0.10863933	-0.03184502	-0.010839193	-5.1779885	0.55800563	8.309478	Sitting_Watch
13:28:48.370	-5.2147307	0.20590763	7.865193	-0.10863933	-0.03184502	-0.010839193	-5.1779885	0.55800563	8.309478	Sitting_Watch
13:28:48.394	-5.2147307	0.20590763	7.865193	-0.10863933	-0.03184502	-0.010839193	-5.1779885	0.55800563	8.309478	Sitting_Watch
13:28:48.416	-5.2147307	0.20590763	7.865193	-0.10863933	-0.03184502	-0.010839193	-5.1779885	0.55800563	8.309478	Sitting_Watch
13:28:48.438	-5.2147307	0.20590763	7.865193	-0.10863933	-0.03184502	-0.010839193	-5.1779885	0.55800563	8.309478	Sitting_Watch
13:28:48.462	-4.9274178	0.34477556	8.051947	-0.23264498	0.0029743027	0.04169522	-5.137692	0.4602746	8.34042	Sitting_Watch
13:28:48.483	-4.9274178	0.34477556	8.051947	-0.23264498	0.0029743027	0.04169522	-5.137692	0.4602746	8.34042	Sitting_Watch
13:28:48.506	-4.9274178	0.34477556	8.051947	-0.23264498	0.0029743027	0.04169522	-5.137692	0.4602746	8.34042	Sitting_Watch
13:28:48.530	-4.9274178	0.34477556	8.051947	-0.23264498	0.0029743027	0.04169522	-5.137692	0.4602746	8.34042	Sitting_Watch
13:28:48.553	-4.9274178	0.34477556	8.051947	-0.23264498	0.0029743027	0.04169522	-5.137692	0.4602746	8.34042	Sitting_Watch
13:28:48.574	-4.9274178	0.34477556	8.051947	-0.23264498	0.0029743027	0.04169522	-5.137692	0.4602746	8.34042	Sitting_Watch
13:28:48.596	-4.9274178	0.34477556	8.051947	-0.23264498	0.0029743027	0.04169522	-5.137692	0.4602746	8.34042	Sitting_Watch
13:28:48.618	-4.9274178	0.34477556	8.051947	-0.23264498	0.0029743027	0.04169522	-5.137692	0.4602746	8.34042	Sitting_Watch
13:28:48.641	-4.9178405	0.16041641	8.195602	0.016588045	-0.05261443	0.014206283	-5.0858917	0.35988882	8.377023	Sitting_Watch
13:28:48.662	-4.9178405	0.16041641	8.195602	0.016588045	-0.05261443	0.014206283	-5.0858917	0.35988882	8.377023	Sitting_Watch
13:28:48.685	-4.9178405	0.16041641	8.195602	0.016588045	-0.05261443	0.014206283	-5.0858917	0.35988882	8.377023	Sitting_Watch
13:28:48.708	-4.9178405	0.16041641	8.195602	0.016588045	-0.05261443	0.014206283	-5.0858917	0.35988882	8.377023	Sitting_Watch
13:28:48.733	-4.9178405	0.16041641	8.195602	0.016588045	-0.05261443	0.014206283	-5.0858917	0.35988882	8.377023	Sitting_Watch
13:28:48.756	-4.9178405	0.16041641	8.195602	0.016588045	-0.05261443	0.014206283	-5.0858917	0.35988882	8.377023	Sitting_Watch
13:28:48.778	-4.9178405	0.16041641	8.195602	0.016588045	-0.05261443	0.014206283	-5.0858917	0.35988882	8.377023	Sitting_Watch
13:28:48.799	-4.9178405	0.16041641	8.195602	0.016588045	-0.05261443	0.014206283	-5.0858917	0.35988882	8.377023	Sitting_Watch
13:28:48.820	-4.9585433	0.28013015	8.245882	-0.024339925	0.054286983	0.048414737	-5.051065	0.26491424	8.4016	Sitting_Watch
13:28:48.842	-4.9585433	0.28013015	8.245882	-0.024339925	0.054286983	0.048414737	-5.051065	0.26491424	8.4016	Sitting_Watch
13:28:48.863	-4.9585433	0.28013015	8.245882	-0.024339925	0.054286983	0.048414737	-5.051065	0.26491424	8.4016	Sitting_Watch
13:28:48.885	-4.9585433	0.28013015	8.245882	-0.024339925	0.054286983	0.048414737	-5.051065	0.26491424	8.4016	Sitting_Watch
13:28:48.908	-4.9585433	0.28013015	8.245882	-0.024339925	0.054286983	0.048414737	-5.051065	0.26491424	8.4016	Sitting_Watch
13:28:48.932	-4.9585433	0.28013015	8.245882	-0.024339925	0.054286983	0.048414737	-5.051065	0.26491424	8.4016	Sitting_Watch
13:28:48.955	-4.9585433	0.28013015	8.245882	-0.024339925	0.054286983	0.048414737	-5.051065	0.26491424	8.4016	Sitting_Watch
13:28:48.976	-4.9585433	0.28013015	8.245882	-0.024339925	0.054286983	0.048414737	-5.051065	0.26491424	8.4016	Sitting_Watch
13:28:48.998	-4.8340406	0.2657645	7.9920893	0.0367466	0.06528255	0.04963647	-5.141161	0.26523924	8.346763	Sitting_Watch
13:28:49.019	-4.8340406	0.2657645	7.9920893	0.0367466	0.06528255	0.04963647	-5.141161	0.26523924	8.346763	Sitting_Watch
13:28:49.042	-4.8340406	0.2657645	7.9920893	0.0367466	0.06528255	0.04963647	-5.141161	0.26523924	8.346763	Sitting_Watch
13:28:49.065	-4.8340406	0.2657645	7.9920893	0.0367466	0.06528255	0.04963647	-5.141161	0.26523924	8.346763	Sitting_Watch
13:28:49.087	-4.8340406	0.2657645	7.9920893	0.0367466	0.06528255	0.04963647	-5.141161	0.26523924	8.346763	Sitting_Watch
13:28:49.109	-4.8340406	0.2657645	7.9920893	0.0367466	0.06528255	0.04963647	-5.141161	0.26523924	8.346763	Sitting_Watch
13:28:49.131	-4.8340406	0.2657645	7.9920893	0.0367466	0.06528255	0.04963647	-5.141161	0.26523924	8.346763	Sitting_Watch
13:28:49.152	-4.8340406	0.2657645	7.9920893	0.0367466	0.06528255	0.04963647	-5.141161	0.26523924	8.346763	Sitting_Watch
13:28:49.176	-4.9944572	0.31604427	8.181237	-0.034724638	0.08483025	-0.024889093	-5.2061496	0.31457406	8.304661	Sitting_Watch
13:28:49.199	-4.9944572	0.31604427	8.181237	-0.034724638	0.08483025	-0.024889093	-5.2061496	0.31457406	8.304661	Sitting_Watch
13:28:49.221	-4.9944572	0.31604427	8.181237	-0.034724638	0.08483025	-0.024889093	-5.2061496	0.31457406	8.304661	Sitting_Watch
13:28:49.243	-4.9944572	0.31604427	8.181237	-0.034724638	0.08483025	-0.024889093	-5.2061496	0.31457406	8.304661	Sitting_Watch
13:28:49.266	-4.9944572	0.31604427	8.181237	-0.034724638	0.08483025	-0.024889093	-5.2061496	0.31457406	8.304661	Sitting_Watch
13:28:49.289	-4.9944572	0.31604427	8.181237	-0.034724638	0.08483025	-0.024889093	-5.2061496	0.31457406	8.304661	Sitting_Watch
13:28:49.311	-4.9944572	0.31604427	8.181237	-0.034724638	0.08483025	-0.024889093	-5.2061496	0.31457406	8.304661	Sitting_Watch
13:28:49.334	-4.9944572	0.31604427	8.181237	-0.034724638	0.08483025	-0.024889093	-5.2061496	0.31457406	8.304661	Sitting_Watch
13:28:49.357	-5.0830455	0.34716985	8.001666	0.10943956	0.031074105	0.020314934	-5.250255	0.30984598	8.277025	Sitting_Watch
13:28:49.378	-5.0830455	0.34716985	8.001666	0.10943956	0.031074105	0.020314934	-5.250255	0.30984598	8.277025	Sitting_Watch
13:28:49.401	-5.0830455	0.34716985	8.001666	0.10943956	0.031074105	0.020314934	-5.250255	0.30984598	8.277025	Sitting_Watch
13:28:49.422	-5.0830455	0.34716985	8.001666	0.10943956	0.031074105	0.020314934	-5.250255	0.30984598	8.277025	Sitting_Watch
13:28:49.445	-5.0830455	0.34716985	8.001666	0.10943956	0.031074105	0.020314934	-5.250255	0.30984598	8.277025	Sitting_Watch
13:28:49.467	-5.0830455	0.34716985	8.001666	0.10943956	0.031074105	0.020314934	-5.250255	0.30984598	8.277025	Sitting_Watch
13:28:49.490	-5.0830455	0.34716985	8.001666	0.10943956	0.031074105	0.020314934	-5.250255	0.30984598	8.277025	Sitting_Watch
13:28:49.512	-5.0830455	0.34716985	8.001666	0.10943956	0.031074105	0.020314934	-5.250255	0.30984598	8.277025	Sitting_Watch
13:28:49.533	-5.111777	0.4166038	8.061523	0.0788963	0.02130026	-0.007174001	-5.2826524	0.3713605	8.253848	Sitting_Watch
13:28:49.556	-5.111777	0.4166038	8.061523	0.0788963	0.02130026	-0.007174001	-5.2826524	0.3713605	8.253848	Sitting_Watch
13:28:49.578	-5.111777	0.4166038	8.061523	0.0788963	0.02130026	-0.007174001	-5.2826524	0.3713605	8.253848	Sitting_Watch
13:28:49.601	-5.111777	0.4166038	8.061523	0.0788963	0.02130026	-0.007174001	-5.2826524	0.3713605	8.253848	Sitting_Watch
13:28:49.623	-5.111777	0.4166038	8.061523	0.0788963	0.02130026	-0.007174001	-5.2826524	0.3713605	8.253848	Sitting_Watch
13:28:49.646	-5.111777	0.4166038	8.061523	0.0788963	0.02130026	-0.007174001	-5.2826524	0.3713605	8.253848	Sitting_Watch
13:28:49.668	-5.111777	0.4166038	8.061523	0.0788963	0.02130026	-0.007174001	-5.2826524	0.3713605	8.253848	Sitting_Watch
13:28:49.689	-5.111777	0.4166038	8.061523	0.0788963	0.02130026	-0.007174001	-5.2826524	0.3713605	8.253848	Sitting_Watch
13:28:49.711	-5.1812105	0.339987	8.006455	-0.015176946	-0.014740789	-0.032219473	-5.292688	0.38357556	8.246859	Sitting_Watch
13:28:49.734	-5.1812105	0.339987	8.006455	-0.015176946	-0.014740789	-0.032219473	-5.292688	0.38357556	8.246859	Sitting_Watch
13:28:49.757	-5.1812105	0.339987	8.006455	-0.015176946	-0.014740789	-0.032219473	-5.292688	0.38357556	8.246859	Sitting_Watch
13:28:49.780	-5.1812105	0.339987	8.006455	-0.015176946	-0.014740789	-0.032219473	-5.292688	0.38357556	8.246859	Sitting_Watch
13:28:49.802	-5.1812105	0.339987	8.006455	-0.015176946	-0.014740789	-0.032219473	-5.292688	0.38357556	8.246859	Sitting_Watch
13:28:49.825	-5.1812105	0.339987	8.006455	-0.015176946	-0.014740789	-0.032219473	-5.292688	0.38357556	8.246859	Sitting_Watch
13:28:49.848	-5.1812105	0.339987	8.006455	-0.015176946	-0.014740789	-0.032219473	-5.292688	0.38357556	8.246859	Sitting_Watch
13:28:49.871	-5.1812105	0.339987	8.006455	-0.015176946	-0.014740789	-0.032219473	-5.292688	0.38357556	8.246859	Sitting_Watch
13:28:49.894	-5.138114	0.28252444	7.9130783	0.006814202	-0.032455884	-0.029776016	-5.293249	0.3418287	8.248333	Sitting_Watch
13:28:49.919	-5.138114	0.28252444	7.9130783	0.006814202	-0.032455884	-0.029776016	-5.293249	0.3418287	8.248333	Sitting_Watch
13:28:49.941	-5.138114	0.28252444	7.9130783	0.006814202	-0.032455884	-0.029776016	-5.293249	0.3418287	8.248333	Sitting_Watch
13:28:49.963	-5.138114	0.28252444	7.9130783	0.006814202	-0.032455884	-0.029776016	-5.293249	0.3418287	8.248333	Sitting_Watch
13:28:49.984	-5.138114	0.28252444	7.9130783	0.006814202	-0.032455884	-0.029776016	-5.293249	0.3418287	8.248333	Sitting_Watch
13:28:50.007	-5.138114	0.28252444	7.9130783	0.006814202	-0.032455884	-0.029776016	-5.293249	0.3418287	8.248333	Sitting_Watch
13:28:50.028	-5.138114	0.28252444	7.9130783	0.006814202	-0.032455884	-0.029776016	-5.293249	0.3418287	8.248333	Sitting_Watch
13:28:50.050	-5.138114	0.28252444	7.9130783	0.006814202	-0.032455884	-0.029776016	-5.293249	0.3418287	8.248333	Sitting_Watch
13:28:50.073	-5.1716337	0.37590113	8.176449	0.09722226	0.0048068985	-0.020002173	-5.2641115	0.42779797	8.262958	Sitting_Watch
13:28:50.095	-5.1716337	0.37590113	8.176449	0.09722226	0.0048068985	-0.020002173	-5.2641115	0.42779797	8.262958	Sitting_Watch
13:28:50.118	-5.1716337	0.37590113	8.176449	0.09722226	0.0048068985	-0.020002173	-5.2641115	0.42779797	8.262958	Sitting_Watch
13:28:50.141	-5.1716337	0.37590113	8.176449	0.09722226	0.0048068985	-0.020002173	-5.2641115	0.42779797	8.262958	Sitting_Watch
13:28:50.164	-5.1716337	0.37590113	8.176449	0.09722226	0.0048068985	-0.020002173	-5.2641115	0.42779797	8.262958	Sitting_Watch
13:28:50.187	-5.1716337	0.37590113	8.176449	0.09722226	0.0048068985	-0.020002173	-5.2641115	0.42779797	8.262958	Sitting_Watch
13:28:50.209	-5.1716337	0.37590113	8.176449	0.09722226	0.0048068985	-0.020002173	-5.2641115	0.42779797	8.262958	Sitting_Watch
13:28:50.230	-5.1716337	0.37590113	8.176449	0.09722226	0.0048068985	-0.020002173	-5.2641115	0.42779797	8.262958	Sitting_Watch
13:28:50.251	-5.1452966	0.29689008	7.953781	-0.05610492	0.040237084	-0.025499959	-5.302379	0.4312113	8.238276	Sitting_Watch
13:28:50.273	-5.1452966	0.29689008	7.953781	-0.05610492	0.040237084	-0.025499959	-5.302379	0.4312113	8.238276	Sitting_Watch
13:28:50.295	-5.1452966	0.29689008	7.953781	-0.05610492	0.040237084	-0.025499959	-5.302379	0.4312113	8.238276	Sitting_Watch
13:28:50.317	-5.1452966	0.29689008	7.953781	-0.05610492	0.040237084	-0.025499959	-5.302379	0.4312113	8.238276	Sitting_Watch
13:28:50.339	-5.1452966	0.29689008	7.953781	-0.05610492	0.040237084	-0.025499959	-5.302379	0.4312113	8.238276	Sitting_Watch
13:28:50.361	-5.1452966	0.29689008	7.953781	-0.05610492	0.040237084	-0.025499959	-5.302379	0.4312113	8.238276	Sitting_Watch
13:28:50.383	-5.1452966	0.29689008	7.953781	-0.05610492	0.040237084	-0.025499959	-5.302379	0.4312113	8.238276	Sitting_Watch
13:28:50.406	-5.1452966	0.29689008	7.953781	-0.05610492	0.040237084	-0.025499959	-5.302379	0.4312113	8.238276	Sitting_Watch
13:28:50.430	-5.06868	0.39505535	7.90829	-0.045109343	-0.08010337	0.018482339	-5.3363533	0.36836073	8.219368	Sitting_Watch
13:28:50.452	-5.06868	0.39505535	7.90829	-0.045109343	-0.08010337	0.018482339	-5.3363533	0.36836073	8.219368	Sitting_Watch
13:28:50.473	-5.06868	0.39505535	7.90829	-0.045109343	-0.08010337	0.018482339	-5.3363533	0.36836073	8.219368	Sitting_Watch
13:28:50.495	-5.06868	0.39505535	7.90829	-0.045109343	-0.08010337	0.018482339	-5.3363533	0.36836073	8.219368	Sitting_Watch
13:28:50.516	-5.06868	0.39505535	7.90829	-0.045109343	-0.08010337	0.018482339	-5.3363533	0.36836073	8.219368	Sitting_Watch
13:28:50.537	-5.06868	0.39505535	7.90829	-0.045109343	-0.08010337	0.018482339	-5.3363533	0.36836073	8.219368	Sitting_Watch
13:28:50.559	-5.06868	0.39505535	7.90829	-0.045109343	-0.08010337	0.018482339	-5.3363533	0.36836073	8.219368	Sitting_Watch
13:28:50.581	-5.06868	0.39505535	7.90829	-0.045109343	-0.08010337	0.018482339	-5.3363533	0.36836073	8.219368	Sitting_Watch
13:28:50.602	-5.06868	0.39505535	7.90829	-0.045109343	-0.08010337	0.018482339	-5.3363533	0.36836073	8.219368	Sitting_Watch
13:28:50.624	-5.0926223	0.50040346	8.181237	0.07156592	0.0072503597	-0.006563136	-5.2464533	0.4566529	8.272637	Sitting_Watch
13:28:50.646	-5.0926223	0.50040346	8.181237	0.07156592	0.0072503597	-0.006563136	-5.2464533	0.4566529	8.272637	Sitting_Watch
13:28:50.668	-5.0926223	0.50040346	8.181237	0.07156592	0.0072503597	-0.006563136	-5.2464533	0.4566529	8.272637	Sitting_Watch
13:28:50.691	-5.0926223	0.50040346	8.181237	0.07156592	0.0072503597	-0.006563136	-5.2464533	0.4566529	8.272637	Sitting_Watch
13:28:50.713	-5.0926223	0.50040346	8.181237	0.07156592	0.0072503597	-0.006563136	-5.2464533	0.4566529	8.272637	Sitting_Watch
13:28:50.735	-5.0926223	0.50040346	8.181237	0.07156592	0.0072503597	-0.006563136	-5.2464533	0.4566529	8.272637	Sitting_Watch
13:28:50.757	-5.0926223	0.50040346	8.181237	0.07156592	0.0072503597	-0.006563136	-5.2464533	0.4566529	8.272637	Sitting_Watch
13:28:50.780	-5.0926223	0.50040346	8.181237	0.07156592	0.0072503597	-0.006563136	-5.2464533	0.4566529	8.272637	Sitting_Watch
13:28:50.802	-5.150085	0.43815228	7.9489923	0.012922854	0.013359012	0.011151955	-5.2875195	0.50613576	8.24356	Sitting_Watch
13:28:50.825	-5.150085	0.43815228	7.9489923	0.012922854	0.013359012	0.011151955	-5.2875195	0.50613576	8.24356	Sitting_Watch
13:28:50.849	-5.150085	0.43815228	7.9489923	0.012922854	0.013359012	0.011151955	-5.2875195	0.50613576	8.24356	Sitting_Watch
13:28:50.871	-5.150085	0.43815228	7.9489923	0.012922854	0.013359012	0.011151955	-5.2875195	0.50613576	8.24356	Sitting_Watch
13:28:50.894	-5.150085	0.43815228	7.9489923	0.012922854	0.013359012	0.011151955	-5.2875195	0.50613576	8.24356	Sitting_Watch
13:28:50.916	-5.150085	0.43815228	7.9489923	0.012922854	0.013359012	0.011151955	-5.2875195	0.50613576	8.24356	Sitting_Watch
13:28:50.938	-5.150085	0.43815228	7.9489923	0.012922854	0.013359012	0.011151955	-5.2875195	0.50613576	8.24356	Sitting_Watch
13:28:50.962	-5.150085	0.43815228	7.9489923	0.012922854	0.013359012	0.011151955	-5.2875195	0.50613576	8.24356	Sitting_Watch
13:28:50.984	-5.1261425	0.56265455	8.030397	0.10516351	0.07016948	0.03192137	-5.26731	0.48552945	8.257727	Sitting_Watch
13:28:51.006	-5.1261425	0.56265455	8.030397	0.10516351	0.07016948	0.03192137	-5.26731	0.48552945	8.257727	Sitting_Watch
13:28:51.028	-5.1261425	0.56265455	8.030397	0.10516351	0.07016948	0.03192137	-5.26731	0.48552945	8.257727	Sitting_Watch
13:28:51.050	-5.1261425	0.56265455	8.030397	0.10516351	0.07016948	0.03192137	-5.26731	0.48552945	8.257727	Sitting_Watch
13:28:51.072	-5.1261425	0.56265455	8.030397	0.10516351	0.07016948	0.03192137	-5.26731	0.48552945	8.257727	Sitting_Watch
13:28:51.094	-5.1261425	0.56265455	8.030397	0.10516351	0.07016948	0.03192137	-5.26731	0.48552945	8.257727	Sitting_Watch
13:28:51.118	-5.1261425	0.56265455	8.030397	0.10516351	0.07016948	0.03192137	-5.26731	0.48552945	8.257727	Sitting_Watch
13:28:51.140	-5.1261425	0.56265455	8.030397	0.10516351	0.07016948	0.03192137	-5.26731	0.48552945	8.257727	Sitting_Watch
13:28:51.163	-5.0998054	0.51716334	7.9322324	-0.02250733	0.012748147	0.010541091	-5.291051	0.55555344	8.238111	Sitting_Watch
13:28:51.186	-5.0998054	0.51716334	7.9322324	-0.02250733	0.012748147	0.010541091	-5.291051	0.55555344	8.238111	Sitting_Watch
13:28:51.208	-5.0998054	0.51716334	7.9322324	-0.02250733	0.012748147	0.010541091	-5.291051	0.55555344	8.238111	Sitting_Watch
13:28:51.231	-5.0998054	0.51716334	7.9322324	-0.02250733	0.012748147	0.010541091	-5.291051	0.55555344	8.238111	Sitting_Watch
13:28:51.253	-5.0998054	0.51716334	7.9322324	-0.02250733	0.012748147	0.010541091	-5.291051	0.55555344	8.238111	Sitting_Watch
13:28:51.274	-5.0998054	0.51716334	7.9322324	-0.02250733	0.012748147	0.010541091	-5.291051	0.55555344	8.238111	Sitting_Watch
13:28:51.298	-5.0998054	0.51716334	7.9322324	-0.02250733	0.012748147	0.010541091	-5.291051	0.55555344	8.238111	Sitting_Watch
13:28:51.320	-5.0998054	0.51716334	7.9322324	-0.02250733	0.012748147	0.010541091	-5.291051	0.55555344	8.238111	Sitting_Watch
13:28:51.342	-5.111777	0.5219519	8.090255	-0.06893309	-0.0037452148	0.032532237	-5.2892656	0.5318867	8.240819	Sitting_Watch
13:28:51.363	-5.111777	0.5219519	8.090255	-0.06893309	-0.0037452148	0.032532237	-5.2892656	0.5318867	8.240819	Sitting_Watch
13:28:51.385	-5.111777	0.5219519	8.090255	-0.06893309	-0.0037452148	0.032532237	-5.2892656	0.5318867	8.240819	Sitting_Watch
13:28:51.407	-5.111777	0.5219519	8.090255	-0.06893309	-0.0037452148	0.032532237	-5.2892656	0.5318867	8.240819	Sitting_Watch
13:28:51.429	-5.111777	0.5219519	8.090255	-0.06893309	-0.0037452148	0.032532237	-5.2892656	0.5318867	8.240819	Sitting_Watch
13:28:51.452	-5.111777	0.5219519	8.090255	-0.06893309	-0.0037452148	0.032532237	-5.2892656	0.5318867	8.240819	Sitting_Watch
13:28:51.473	-5.111777	0.5219519	8.090255	-0.06893309	-0.0037452148	0.032532237	-5.2892656	0.5318867	8.240819	Sitting_Watch
13:28:51.496	-5.111777	0.5219519	8.090255	-0.06893309	-0.0037452148	0.032532237	-5.2892656	0.5318867	8.240819	Sitting_Watch
13:28:51.518	-4.98488	0.18196489	8.107015	-0.1251327	-0.13385952	-0.03832813	-5.1310196	0.3557754	8.349634	Sitting_Watch
13:28:51.540	-4.98488	0.18196489	8.107015	-0.1251327	-0.13385952	-0.03832813	-5.1310196	0.3557754	8.349634	Sitting_Watch
13:28:51.562	-4.98488	0.18196489	8.107015	-0.1251327	-0.13385952	-0.03832813	-5.1310196	0.3557754	8.349634	Sitting_Watch
13:28:51.583	-4.98488	0.18196489	8.107015	-0.1251327	-0.13385952	-0.03832813	-5.1310196	0.3557754	8.349634	Sitting_Watch
13:28:51.605	-4.98488	0.18196489	8.107015	-0.1251327	-0.13385952	-0.03832813	-5.1310196	0.3557754	8.349634	Sitting_Watch
13:28:51.629	-4.98488	0.18196489	8.107015	-0.1251327	-0.13385952	-0.03832813	-5.1310196	0.3557754	8.349634	Sitting_Watch
13:28:51.651	-4.98488	0.18196489	8.107015	-0.1251327	-0.13385952	-0.03832813	-5.1310196	0.3557754	8.349634	Sitting_Watch
13:28:51.674	-4.98488	0.18196489	8.107015	-0.1251327	-0.13385952	-0.03832813	-5.1310196	0.3557754	8.349634	Sitting_Watch
13:28:51.698	-4.896292	0.2753416	8.059129	-0.017009543	0.0005308419	-0.01511525	-5.052935	0.3072364	8.399034	Sitting_Watch
13:28:51.721	-4.896292	0.2753416	8.059129	-0.017009543	0.0005308419	-0.01511525	-5.052935	0.3072364	8.399034	Sitting_Watch
13:28:51.744	-4.896292	0.2753416	8.059129	-0.017009543	0.0005308419	-0.01511525	-5.052935	0.3072364	8.399034	Sitting_Watch
13:28:51.767	-4.896292	0.2753416	8.059129	-0.017009543	0.0005308419	-0.01511525	-5.052935	0.3072364	8.399034	Sitting_Watch
13:28:51.788	-4.896292	0.2753416	8.059129	-0.017009543	0.0005308419	-0.01511525	-5.052935	0.3072364	8.399034	Sitting_Watch
13:28:51.811	-4.896292	0.2753416	8.059129	-0.017009543	0.0005308419	-0.01511525	-5.052935	0.3072364	8.399034	Sitting_Watch
13:28:51.832	-4.896292	0.2753416	8.059129	-0.017009543	0.0005308419	-0.01511525	-5.052935	0.3072364	8.399034	Sitting_Watch
13:28:51.856	-4.896292	0.2753416	8.059129	-0.017009543	0.0005308419	-0.01511525	-5.052935	0.3072364	8.399034	Sitting_Watch
13:28:51.878	-4.8340406	0.28731298	8.150111	-0.027394252	-0.015351654	0.03131051	-5.045128	0.3360982	8.402624	Sitting_Watch
13:28:51.901	-4.8340406	0.28731298	8.150111	-0.027394252	-0.015351654	0.03131051	-5.045128	0.3360982	8.402624	Sitting_Watch
13:28:51.923	-4.8340406	0.28731298	8.150111	-0.027394252	-0.015351654	0.03131051	-5.045128	0.3360982	8.402624	Sitting_Watch
13:28:51.945	-4.8340406	0.28731298	8.150111	-0.027394252	-0.015351654	0.03131051	-5.045128	0.3360982	8.402624	Sitting_Watch
13:28:51.968	-4.8340406	0.28731298	8.150111	-0.027394252	-0.015351654	0.03131051	-5.045128	0.3360982	8.402624	Sitting_Watch
13:28:51.991	-4.8340406	0.28731298	8.150111	-0.027394252	-0.015351654	0.03131051	-5.045128	0.3360982	8.402624	Sitting_Watch
13:28:52.013	-4.8340406	0.28731298	8.150111	-0.027394252	-0.015351654	0.03131051	-5.045128	0.3360982	8.402624	Sitting_Watch
13:28:52.036	-4.8340406	0.28731298	8.150111	-0.027394252	-0.015351654	0.03131051	-5.045128	0.3360982	8.402624	Sitting_Watch
13:28:52.058	-4.853195	0.38787252	8.265037	0.07584197	0.034739297	0.0025998426	-5.023523	0.39073083	8.413199	Sitting_Watch
13:28:52.080	-4.853195	0.38787252	8.265037	0.07584197	0.034739297	0.0025998426	-5.023523	0.39073083	8.413199	Sitting_Watch
13:28:52.101	-4.853195	0.38787252	8.265037	0.07584197	0.034739297	0.0025998426	-5.023523	0.39073083	8.413199	Sitting_Watch
13:28:52.125	-4.853195	0.38787252	8.265037	0.07584197	0.034739297	0.0025998426	-5.023523	0.39073083	8.413199	Sitting_Watch
13:28:52.146	-4.853195	0.38787252	8.265037	0.07584197	0.034739297	0.0025998426	-5.023523	0.39073083	8.413199	Sitting_Watch
13:28:52.169	-4.853195	0.38787252	8.265037	0.07584197	0.034739297	0.0025998426	-5.023523	0.39073083	8.413199	Sitting_Watch
13:28:52.192	-4.853195	0.38787252	8.265037	0.07584197	0.034739297	0.0025998426	-5.023523	0.39073083	8.413199	Sitting_Watch
13:28:52.215	-4.853195	0.38787252	8.265037	0.07584197	0.034739297	0.0025998426	-5.023523	0.39073083	8.413199	Sitting_Watch
13:28:52.237	-4.9154463	0.35435268	8.142929	-0.033502903	-0.032455884	-0.036495533	-5.042086	0.3839068	8.402402	Sitting_Watch
13:28:52.259	-4.9154463	0.35435268	8.142929	-0.033502903	-0.032455884	-0.036495533	-5.042086	0.3839068	8.402402	Sitting_Watch
13:28:52.280	-4.9154463	0.35435268	8.142929	-0.033502903	-0.032455884	-0.036495533	-5.042086	0.3839068	8.402402	Sitting_Watch
13:28:52.302	-4.9154463	0.35435268	8.142929	-0.033502903	-0.032455884	-0.036495533	-5.042086	0.3839068	8.402402	Sitting_Watch
13:28:52.324	-4.9154463	0.35435268	8.142929	-0.033502903	-0.032455884	-0.036495533	-5.042086	0.3839068	8.402402	Sitting_Watch
13:28:52.346	-4.9154463	0.35435268	8.142929	-0.033502903	-0.032455884	-0.036495533	-5.042086	0.3839068	8.402402	Sitting_Watch
13:28:52.368	-4.9154463	0.35435268	8.142929	-0.033502903	-0.032455884	-0.036495533	-5.042086	0.3839068	8.402402	Sitting_Watch
13:28:52.390	-4.9154463	0.35435268	8.142929	-0.033502903	-0.032455884	-0.036495533	-5.042086	0.3839068	8.402402	Sitting_Watch
13:28:52.413	-4.867561	0.35674694	8.262642	0.036135733	0.034739297	0.005654169	-5.0487633	0.36671707	8.399156	Sitting_Watch
13:28:52.435	-4.867561	0.35674694	8.262642	0.036135733	0.034739297	0.005654169	-5.0487633	0.36671707	8.399156	Sitting_Watch
13:28:52.456	-4.867561	0.35674694	8.262642	0.036135733	0.034739297	0.005654169	-5.0487633	0.36671707	8.399156	Sitting_Watch
13:28:52.478	-4.867561	0.35674694	8.262642	0.036135733	0.034739297	0.005654169	-5.0487633	0.36671707	8.399156	Sitting_Watch
13:28:52.501	-4.867561	0.35674694	8.262642	0.036135733	0.034739297	0.005654169	-5.0487633	0.36671707	8.399156	Sitting_Watch
13:28:52.524	-4.867561	0.35674694	8.262642	0.036135733	0.034739297	0.005654169	-5.0487633	0.36671707	8.399156	Sitting_Watch
13:28:52.547	-4.867561	0.35674694	8.262642	0.036135733	0.034739297	0.005654169	-5.0487633	0.36671707	8.399156	Sitting_Watch
13:28:52.570	-4.867561	0.35674694	8.262642	0.036135733	0.034739297	0.005654169	-5.0487633	0.36671707	8.399156	Sitting_Watch
13:28:52.592	-4.8723493	0.339987	8.107015	0.017809777	0.026187181	-0.015726116	-5.086512	0.39127487	8.37524	Sitting_Watch
13:28:52.614	-4.8723493	0.339987	8.107015	0.017809777	0.026187181	-0.015726116	-5.086512	0.39127487	8.37524	Sitting_Watch
13:28:52.635	-4.8723493	0.339987	8.107015	0.017809777	0.026187181	-0.015726116	-5.086512	0.39127487	8.37524	Sitting_Watch
13:28:52.657	-4.8723493	0.339987	8.107015	0.017809777	0.026187181	-0.015726116	-5.086512	0.39127487	8.37524	Sitting_Watch
13:28:52.679	-4.8723493	0.339987	8.107015	0.017809777	0.026187181	-0.015726116	-5.086512	0.39127487	8.37524	Sitting_Watch
13:28:52.700	-4.8723493	0.339987	8.107015	0.017809777	0.026187181	-0.015726116	-5.086512	0.39127487	8.37524	Sitting_Watch
13:28:52.724	-4.8723493	0.339987	8.107015	0.017809777	0.026187181	-0.015726116	-5.086512	0.39127487	8.37524	Sitting_Watch
13:28:52.748	-4.8723493	0.339987	8.107015	0.017809777	0.026187181	-0.015726116	-5.086512	0.39127487	8.37524	Sitting_Watch
13:28:52.771	-4.9585433	0.43575802	8.1549	-0.013955217	-0.011075598	0.02581272	-5.0987377	0.40424716	8.367185	Sitting_Watch
13:28:52.793	-4.9585433	0.43575802	8.1549	-0.013955217	-0.011075598	0.02581272	-5.0987377	0.40424716	8.367185	Sitting_Watch
13:28:52.816	-4.9585433	0.43575802	8.1549	-0.013955217	-0.011075598	0.02581272	-5.0987377	0.40424716	8.367185	Sitting_Watch
13:28:52.838	-4.9585433	0.43575802	8.1549	-0.013955217	-0.011075598	0.02581272	-5.0987377	0.40424716	8.367185	Sitting_Watch
13:28:52.861	-4.9585433	0.43575802	8.1549	-0.013955217	-0.011075598	0.02581272	-5.0987377	0.40424716	8.367185	Sitting_Watch
13:28:52.882	-4.9585433	0.43575802	8.1549	-0.013955217	-0.011075598	0.02581272	-5.0987377	0.40424716	8.367185	Sitting_Watch
13:28:52.904	-4.9585433	0.43575802	8.1549	-0.013955217	-0.011075598	0.02581272	-5.0987377	0.40424716	8.367185	Sitting_Watch
13:28:52.926	-4.9585433	0.43575802	8.1549	-0.013955217	-0.011075598	0.02581272	-5.0987377	0.40424716	8.367185	Sitting_Watch
13:28:52.948	-4.965726	0.3974496	8.130958	0.06301381	0.0066394946	-0.0077848667	-5.091409	0.38811815	8.372411	Sitting_Watch
13:28:52.971	-4.965726	0.3974496	8.130958	0.06301381	0.0066394946	-0.0077848667	-5.091409	0.38811815	8.372411	Sitting_Watch
13:28:52.994	-4.965726	0.3974496	8.130958	0.06301381	0.0066394946	-0.0077848667	-5.091409	0.38811815	8.372411	Sitting_Watch
13:28:53.017	-4.965726	0.3974496	8.130958	0.06301381	0.0066394946	-0.0077848667	-5.091409	0.38811815	8.372411	Sitting_Watch
13:28:53.039	-4.965726	0.3974496	8.130958	0.06301381	0.0066394946	-0.0077848667	-5.091409	0.38811815	8.372411	Sitting_Watch
13:28:53.061	-4.965726	0.3974496	8.130958	0.06301381	0.0066394946	-0.0077848667	-5.091409	0.38811815	8.372411	Sitting_Watch
13:28:53.084	-4.965726	0.3974496	8.130958	0.06301381	0.0066394946	-0.0077848667	-5.091409	0.38811815	8.372411	Sitting_Watch
13:28:53.107	-4.965726	0.3974496	8.130958	0.06301381	0.0066394946	-0.0077848667	-5.091409	0.38811815	8.372411	Sitting_Watch
13:28:53.128	-4.932206	0.41181526	8.056735	-0.0127334865	0.015802473	0.011762821	-5.0937295	0.39820933	8.370524	Sitting_Watch
13:28:53.150	-4.932206	0.41181526	8.056735	-0.0127334865	0.015802473	0.011762821	-5.0937295	0.39820933	8.370524	Sitting_Watch
13:28:53.171	-4.932206	0.41181526	8.056735	-0.0127334865	0.015802473	0.011762821	-5.0937295	0.39820933	8.370524	Sitting_Watch
13:28:53.194	-4.932206	0.41181526	8.056735	-0.0127334865	0.015802473	0.011762821	-5.0937295	0.39820933	8.370524	Sitting_Watch
13:28:53.217	-4.932206	0.41181526	8.056735	-0.0127334865	0.015802473	0.011762821	-5.0937295	0.39820933	8.370524	Sitting_Watch
13:28:53.239	-4.932206	0.41181526	8.056735	-0.0127334865	0.015802473	0.011762821	-5.0937295	0.39820933	8.370524	Sitting_Watch
13:28:53.261	-4.932206	0.41181526	8.056735	-0.0127334865	0.015802473	0.011762821	-5.0937295	0.39820933	8.370524	Sitting_Watch
13:28:53.284	-4.932206	0.41181526	8.056735	-0.0127334865	0.015802473	0.011762821	-5.0937295	0.39820933	8.370524	Sitting_Watch
13:28:53.306	-4.932206	0.41181526	8.056735	-0.0127334865	0.015802473	0.011762821	-5.0937295	0.39820933	8.370524	Sitting_Watch
13:28:53.330	-5.0064287	0.37350687	8.123775	-0.06771136	-0.021460306	0.010541091	-5.103932	0.39191565	8.364605	Sitting_Watch
13:28:53.351	-5.0064287	0.37350687	8.123775	-0.06771136	-0.021460306	0.010541091	-5.103932	0.39191565	8.364605	Sitting_Watch
13:28:53.374	-5.0064287	0.37350687	8.123775	-0.06771136	-0.021460306	0.010541091	-5.103932	0.39191565	8.364605	Sitting_Watch
13:28:53.396	-5.0064287	0.37350687	8.123775	-0.06771136	-0.021460306	0.010541091	-5.103932	0.39191565	8.364605	Sitting_Watch
13:28:53.418	-5.0064287	0.37350687	8.123775	-0.06771136	-0.021460306	0.010541091	-5.103932	0.39191565	8.364605	Sitting_Watch
13:28:53.440	-5.0064287	0.37350687	8.123775	-0.06771136	-0.021460306	0.010541091	-5.103932	0.39191565	8.364605	Sitting_Watch
13:28:53.463	-5.0064287	0.37350687	8.123775	-0.06771136	-0.021460306	0.010541091	-5.103932	0.39191565	8.364605	Sitting_Watch
13:28:53.486	-5.0064287	0.37350687	8.123775	-0.06771136	-0.021460306	0.010541091	-5.118434	0.38647565	8.355992	Sitting_Watch
13:28:53.509	-5.0160055	0.339987	8.130958	0.028194485	0.024354586	-0.020002173	-5.118434	0.38647565	8.355992	Sitting_Watch
13:28:53.533	-5.0160055	0.339987	8.130958	0.028194485	0.024354586	-0.020002173	-5.118434	0.38647565	8.355992	Sitting_Watch
13:28:53.556	-5.0160055	0.339987	8.130958	0.028194485	0.024354586	-0.020002173	-5.118434	0.38647565	8.355992	Sitting_Watch
13:28:53.578	-5.0160055	0.339987	8.130958	0.028194485	0.024354586	-0.020002173	-5.118434	0.38647565	8.355992	Sitting_Watch
13:28:53.601	-5.0160055	0.339987	8.130958	0.028194485	0.024354586	-0.020002173	-5.118434	0.38647565	8.355992	Sitting_Watch
13:28:53.624	-5.0160055	0.339987	8.130958	0.028194485	0.024354586	-0.020002173	-5.118434	0.38647565	8.355992	Sitting_Watch
13:28:53.647	-5.0160055	0.339987	8.130958	0.028194485	0.024354586	-0.020002173	-5.118434	0.38647565	8.355992	Sitting_Watch
13:28:53.668	-4.9346004	0.23224466	7.946598	0.010479393	0.035350163	-0.027943421	-5.145924	0.35094666	8.340662	Sitting_Watch
13:28:53.690	-4.9346004	0.23224466	7.946598	0.010479393	0.035350163	-0.027943421	-5.145924	0.35094666	8.340662	Sitting_Watch
13:28:53.711	-4.9346004	0.23224466	7.946598	0.010479393	0.035350163	-0.027943421	-5.145924	0.35094666	8.340662	Sitting_Watch
13:28:53.733	-4.9346004	0.23224466	7.946598	0.010479393	0.035350163	-0.027943421	-5.145924	0.35094666	8.340662	Sitting_Watch
13:28:53.756	-4.9346004	0.23224466	7.946598	0.010479393	0.035350163	-0.027943421	-5.145924	0.35094666	8.340662	Sitting_Watch
13:28:53.779	-4.9346004	0.23224466	7.946598	0.010479393	0.035350163	-0.027943421	-5.145924	0.35094666	8.340662	Sitting_Watch
13:28:53.801	-4.9346004	0.23224466	7.946598	0.010479393	0.035350163	-0.027943421	-5.145924	0.35094666	8.340662	Sitting_Watch
13:28:53.824	-4.9346004	0.23224466	7.946598	0.010479393	0.035350163	-0.027943421	-5.145924	0.35094666	8.340662	Sitting_Watch
13:28:53.847	-4.9346004	0.23224466	7.946598	0.010479393	0.035350163	-0.027943421	-5.145924	0.35094666	8.340662	Sitting_Watch
13:28:53.870	-4.9872746	0.3304099	8.135746	-0.0011270463	-0.017795114	-0.009006597	-5.1503754	0.32981765	8.338777	Sitting_Watch
13:28:53.893	-4.9872746	0.3304099	8.135746	-0.0011270463	-0.017795114	-0.009006597	-5.1503754	0.32981765	8.338777	Sitting_Watch
13:28:53.914	-4.9872746	0.3304099	8.135746	-0.0011270463	-0.017795114	-0.009006597	-5.1503754	0.32981765	8.338777	Sitting_Watch
13:28:53.936	-4.9872746	0.3304099	8.135746	-0.0011270463	-0.017795114	-0.009006597	-5.1503754	0.32981765	8.338777	Sitting_Watch
13:28:53.957	-4.9872746	0.3304099	8.135746	-0.0011270463	-0.017795114	-0.009006597	-5.1503754	0.32981765	8.338777	Sitting_Watch
13:28:53.980	-4.9872746	0.3304099	8.135746	-0.0011270463	-0.017795114	-0.009006597	-5.1503754	0.32981765	8.338777	Sitting_Watch
13:28:54.001	-4.9872746	0.3304099	8.135746	-0.0011270463	-0.017795114	-0.009006597	-5.1503754	0.32981765	8.338777	Sitting_Watch
13:28:54.024	-4.9872746	0.3304099	8.135746	-0.0011270463	-0.017795114	-0.009006597	-5.1503754	0.32981765	8.338777	Sitting_Watch
13:28:54.047	-5.0184	0.3615355	8.145323	0.15647618	0.12514736	0.105225205	-5.182718	0.39184272	8.316021	Sitting_Watch
13:28:54.070	-5.0184	0.3615355	8.145323	0.15647618	0.12514736	0.105225205	-5.182718	0.39184272	8.316021	Sitting_Watch
13:28:54.092	-5.0184	0.3615355	8.145323	0.15647618	0.12514736	0.105225205	-5.182718	0.39184272	8.316021	Sitting_Watch
13:28:54.115	-5.0184	0.3615355	8.145323	0.15647618	0.12514736	0.105225205	-5.182718	0.39184272	8.316021	Sitting_Watch
13:28:54.137	-5.0184	0.3615355	8.145323	0.15647618	0.12514736	0.105225205	-5.182718	0.39184272	8.316021	Sitting_Watch
13:28:54.159	-5.0184	0.3615355	8.145323	0.15647618	0.12514736	0.105225205	-5.182718	0.39184272	8.316021	Sitting_Watch
13:28:54.182	-5.0184	0.3615355	8.145323	0.15647618	0.12514736	0.105225205	-5.182718	0.39184272	8.316021	Sitting_Watch
13:28:54.204	-5.0184	0.3615355	8.145323	0.15647618	0.12514736	0.105225205	-5.182718	0.39184272	8.316021	Sitting_Watch
13:28:54.225	-5.025583	0.45012367	7.7861814	0.05812688	0.023132857	-0.009617462	-5.242216	0.42395124	8.277064	Sitting_Watch
13:28:54.248	-5.025583	0.45012367	7.7861814	0.05812688	0.023132857	-0.009617462	-5.242216	0.42395124	8.277064	Sitting_Watch
13:28:54.270	-5.025583	0.45012367	7.7861814	0.05812688	0.023132857	-0.009617462	-5.242216	0.42395124	8.277064	Sitting_Watch
13:28:54.293	-5.025583	0.45012367	7.7861814	0.05812688	0.023132857	-0.009617462	-5.242216	0.42395124	8.277064	Sitting_Watch
13:28:54.315	-5.025583	0.45012367	7.7861814	0.05812688	0.023132857	-0.009617462	-5.242216	0.42395124	8.277064	Sitting_Watch
13:28:54.337	-5.025583	0.45012367	7.7861814	0.05812688	0.023132857	-0.009617462	-5.242216	0.42395124	8.277064	Sitting_Watch
13:28:54.359	-5.025583	0.45012367	7.7861814	0.05812688	0.023132857	-0.009617462	-5.242216	0.42395124	8.277064	Sitting_Watch
13:28:54.382	-5.025583	0.45012367	7.7861814	0.05812688	0.023132857	-0.009617462	-5.242216	0.42395124	8.277064	Sitting_Watch
13:28:54.405	-5.030371	0.43575802	8.056735	-0.09886549	-0.061777413	0.010541091	-5.2007394	0.41904274	8.303437	Sitting_Watch
13:28:54.427	-5.030371	0.43575802	8.056735	-0.09886549	-0.061777413	0.010541091	-5.2007394	0.41904274	8.303437	Sitting_Watch
13:28:54.449	-5.030371	0.43575802	8.056735	-0.09886549	-0.061777413	0.010541091	-5.2007394	0.41904274	8.303437	Sitting_Watch
13:28:54.471	-5.030371	0.43575802	8.056735	-0.09886549	-0.061777413	0.010541091	-5.2007394	0.41904274	8.303437	Sitting_Watch
13:28:54.493	-5.030371	0.43575802	8.056735	-0.09886549	-0.061777413	0.010541091	-5.2007394	0.41904274	8.303437	Sitting_Watch
13:28:54.515	-5.030371	0.43575802	8.056735	-0.09886549	-0.061777413	0.010541091	-5.2007394	0.41904274	8.303437	Sitting_Watch
13:28:54.537	-5.030371	0.43575802	8.056735	-0.09886549	-0.061777413	0.010541091	-5.2007394	0.41904274	8.303437	Sitting_Watch
13:28:54.560	-5.030371	0.43575802	8.056735	-0.09886549	-0.061777413	0.010541091	-5.2007394	0.41904274	8.303437	Sitting_Watch
13:28:54.582	-4.982486	0.22745611	8.047157	-0.0493854	-0.009243002	0.042306084	-5.1577544	0.38130072	8.332018	Sitting_Watch
13:28:54.604	-4.982486	0.22745611	8.047157	-0.0493854	-0.009243002	0.042306084	-5.1577544	0.38130072	8.332018	Sitting_Watch
13:28:54.627	-4.982486	0.22745611	8.047157	-0.0493854	-0.009243002	0.042306084	-5.1577544	0.38130072	8.332018	Sitting_Watch
13:28:54.650	-4.982486	0.22745611	8.047157	-0.0493854	-0.009243002	0.042306084	-5.1577544	0.38130072	8.332018	Sitting_Watch
13:28:54.671	-4.982486	0.22745611	8.047157	-0.0493854	-0.009243002	0.042306084	-5.1577544	0.38130072	8.332018	Sitting_Watch
13:28:54.693	-4.982486	0.22745611	8.047157	-0.0493854	-0.009243002	0.042306084	-5.1577544	0.38130072	8.332018	Sitting_Watch
13:28:54.715	-4.982486	0.22745611	8.047157	-0.0493854	-0.009243002	0.042306084	-5.1577544	0.38130072	8.332018	Sitting_Watch
13:28:54.737	-4.982486	0.22745611	8.047157	-0.0493854	-0.009243002	0.042306084	-5.1577544	0.38130072	8.332018	Sitting_Watch
13:28:54.759	-6.7901635	0.3040729	10.096657	-0.017009543	-0.39286637	-0.23136154	-4.892174	0.70547307	8.469905	Sitting_Watch
13:28:54.781	-6.7901635	0.3040729	10.096657	-0.017009543	-0.39286637	-0.23136154	-4.892174	0.70547307	8.469905	Sitting_Watch
13:28:54.802	-6.7901635	0.3040729	10.096657	-0.017009543	-0.39286637	-0.23136154	-4.892174	0.70547307	8.469905	Sitting_Watch
13:28:54.825	-6.7901635	0.3040729	10.096657	-0.017009543	-0.39286637	-0.23136154	-4.892174	0.70547307	8.469905	Sitting_Watch
13:28:54.848	-6.7901635	0.3040729	10.096657	-0.017009543	-0.39286637	-0.23136154	-4.892174	0.70547307	8.469905	Sitting_Watch
13:28:54.871	-6.7901635	0.3040729	10.096657	-0.017009543	-0.39286637	-0.23136154	-4.892174	0.70547307	8.469905	Sitting_Watch
13:28:54.894	-6.7901635	0.3040729	10.096657	-0.017009543	-0.39286637	-0.23136154	-4.892174	0.70547307	8.469905	Sitting_Watch
13:28:54.917	-6.7901635	0.3040729	10.096657	-0.017009543	-0.39286637	-0.23136154	-4.892174	0.70547307	8.469905	Sitting_Watch
13:28:54.941	-5.1237483	0.4956149	7.6640735	-0.19293873	-0.09965106	0.05391252	-5.110478	0.4357589	8.358437	Sitting_Watch
13:28:54.964	-5.1237483	0.4956149	7.6640735	-0.19293873	-0.09965106	0.05391252	-5.110478	0.4357589	8.358437	Sitting_Watch
13:28:54.987	-5.1237483	0.4956149	7.6640735	-0.19293873	-0.09965106	0.05391252	-5.110478	0.4357589	8.358437	Sitting_Watch
13:28:55.008	-5.1237483	0.4956149	7.6640735	-0.19293873	-0.09965106	0.05391252	-5.110478	0.4357589	8.358437	Sitting_Watch
13:28:55.030	-5.1237483	0.4956149	7.6640735	-0.19293873	-0.09965106	0.05391252	-5.110478	0.4357589	8.358437	Sitting_Watch
13:28:55.053	-5.1237483	0.4956149	7.6640735	-0.19293873	-0.09965106	0.05391252	-5.110478	0.4357589	8.358437	Sitting_Watch
13:28:55.075	-5.1237483	0.4956149	7.6640735	-0.19293873	-0.09965106	0.05391252	-5.110478	0.4357589	8.358437	Sitting_Watch
13:28:55.098	-5.1237483	0.4956149	7.6640735	-0.19293873	-0.09965106	0.05391252	-5.110478	0.4357589	8.358437	Sitting_Watch
13:28:55.120	-5.0495257	0.30886146	8.217151	-0.19904737	-0.051392704	-0.16111204	-5.082323	0.50687826	8.371583	Sitting_Watch
13:28:55.143	-5.0495257	0.30886146	8.217151	-0.19904737	-0.051392704	-0.16111204	-5.082323	0.50687826	8.371583	Sitting_Watch
13:28:55.165	-5.0495257	0.30886146	8.217151	-0.19904737	-0.051392704	-0.16111204	-5.082323	0.50687826	8.371583	Sitting_Watch
13:28:55.188	-5.0495257	0.30886146	8.217151	-0.19904737	-0.051392704	-0.16111204	-5.082323	0.50687826	8.371583	Sitting_Watch
13:28:55.211	-5.0495257	0.30886146	8.217151	-0.19904737	-0.051392704	-0.16111204	-5.082323	0.50687826	8.371583	Sitting_Watch
13:28:55.238	-5.0495257	0.30886146	8.217151	-0.19904737	-0.051392704	-0.16111204	-5.082323	0.50687826	8.371583	Sitting_Watch
13:28:55.260	-5.0495257	0.30886146	8.217151	-0.19904737	-0.051392704	-0.16111204	-5.082323	0.50687826	8.371583	Sitting_Watch
13:28:55.282	-5.0495257	0.30886146	8.217151	-0.19904737	-0.051392704	-0.16111204	-5.082323	0.50687826	8.371583	Sitting_Watch
13:28:55.304	-4.8843207	0.36392978	8.109408	-0.017009543	-0.022071173	0.12477289	-5.0690885	0.32591435	8.388591	Sitting_Watch
13:28:55.326	-4.8843207	0.36392978	8.109408	-0.017009543	-0.022071173	0.12477289	-5.0690885	0.32591435	8.388591	Sitting_Watch
13:28:55.348	-4.8843207	0.36392978	8.109408	-0.017009543	-0.022071173	0.12477289	-5.0690885	0.32591435	8.388591	Sitting_Watch
13:28:55.370	-4.8843207	0.36392978	8.109408	-0.017009543	-0.022071173	0.12477289	-5.0690885	0.32591435	8.388591	Sitting_Watch
13:28:55.392	-4.8843207	0.36392978	8.109408	-0.017009543	-0.022071173	0.12477289	-5.0690885	0.32591435	8.388591	Sitting_Watch
13:28:55.414	-4.8843207	0.36392978	8.109408	-0.017009543	-0.022071173	0.12477289	-5.0690885	0.32591435	8.388591	Sitting_Watch
13:28:55.437	-4.8843207	0.36392978	8.109408	-0.017009543	-0.022071173	0.12477289	-5.0690885	0.32591435	8.388591	Sitting_Watch
13:28:55.459	-4.8843207	0.36392978	8.109408	-0.017009543	-0.022071173	0.12477289	-5.0690885	0.32591435	8.388591	Sitting_Watch
13:28:55.482	-4.9537544	0.31843856	8.356019	-0.037168093	-0.056279626	-0.0371064	-5.0386558	0.30404097	8.407725	Sitting_Watch
13:28:55.504	-4.9537544	0.31843856	8.356019	-0.037168093	-0.056279626	-0.0371064	-5.0386558	0.30404097	8.407725	Sitting_Watch
13:28:55.527	-4.9537544	0.31843856	8.356019	-0.037168093	-0.056279626	-0.0371064	-5.0386558	0.30404097	8.407725	Sitting_Watch
13:28:55.549	-4.9537544	0.31843856	8.356019	-0.037168093	-0.056279626	-0.0371064	-5.0386558	0.30404097	8.407725	Sitting_Watch
13:28:55.571	-4.9537544	0.31843856	8.356019	-0.037168093	-0.056279626	-0.0371064	-5.0386558	0.30404097	8.407725	Sitting_Watch
13:28:55.594	-4.9537544	0.31843856	8.356019	-0.037168093	-0.056279626	-0.0371064	-5.0386558	0.30404097	8.407725	Sitting_Watch
13:28:55.617	-4.9537544	0.31843856	8.356019	-0.037168093	-0.056279626	-0.0371064	-5.0386558	0.30404097	8.407725	Sitting_Watch
13:28:55.639	-4.9537544	0.31843856	8.356019	-0.037168093	-0.056279626	-0.0371064	-5.0386558	0.30404097	8.407725	Sitting_Watch
13:28:55.663	-4.946572	0.25379312	8.286585	-0.08725905	0.063449964	0.029477913	-5.0365744	0.23034883	8.411315	Sitting_Watch
13:28:55.685	-4.946572	0.25379312	8.286585	-0.08725905	0.063449964	0.029477913	-5.0365744	0.23034883	8.411315	Sitting_Watch
13:28:55.708	-4.946572	0.25379312	8.286585	-0.08725905	0.063449964	0.029477913	-5.0365744	0.23034883	8.411315	Sitting_Watch
13:28:55.730	-4.946572	0.25379312	8.286585	-0.08725905	0.063449964	0.029477913	-5.0365744	0.23034883	8.411315	Sitting_Watch
13:28:55.753	-4.946572	0.25379312	8.286585	-0.08725905	0.063449964	0.029477913	-5.0365744	0.23034883	8.411315	Sitting_Watch
13:28:55.776	-4.946572	0.25379312	8.286585	-0.08725905	0.063449964	0.029477913	-5.0365744	0.23034883	8.411315	Sitting_Watch
13:28:55.799	-4.946572	0.25379312	8.286585	-0.08725905	0.063449964	0.029477913	-5.0365744	0.23034883	8.411315	Sitting_Watch
13:28:55.820	-4.946572	0.25379312	8.286585	-0.08725905	0.063449964	0.029477913	-5.0365744	0.23034883	8.411315	Sitting_Watch
13:28:55.842	-4.850801	0.19633053	7.7909703	0.020864103	0.050010927	0.0074867643	-5.0786524	0.13951807	8.387978	Sitting_Watch
13:28:55.864	-4.850801	0.19633053	7.7909703	0.020864103	0.050010927	0.0074867643	-5.0786524	0.13951807	8.387978	Sitting_Watch
13:28:55.887	-4.850801	0.19633053	7.7909703	0.020864103	0.050010927	0.0074867643	-5.0786524	0.13951807	8.387978	Sitting_Watch
13:28:55.909	-4.850801	0.19633053	7.7909703	0.020864103	0.050010927	0.0074867643	-5.0786524	0.13951807	8.387978	Sitting_Watch
13:28:55.932	-4.850801	0.19633053	7.7909703	0.020864103	0.050010927	0.0074867643	-5.0786524	0.13951807	8.387978	Sitting_Watch
13:28:55.954	-4.850801	0.19633053	7.7909703	0.020864103	0.050010927	0.0074867643	-5.0786524	0.13951807	8.387978	Sitting_Watch
13:28:55.977	-4.850801	0.19633053	7.7909703	0.020864103	0.050010927	0.0074867643	-5.0786524	0.13951807	8.387978	Sitting_Watch
13:28:56.000	-4.850801	0.19633053	7.7909703	0.020864103	0.050010927	0.0074867643	-5.0786524	0.13951807	8.387978	Sitting_Watch
13:28:56.023	-4.9585433	0.098165266	8.265037	-0.026172522	-0.07032953	-0.005341406	-5.0539284	0.14376813	8.402827	Sitting_Watch
13:28:56.046	-4.9585433	0.098165266	8.265037	-0.026172522	-0.07032953	-0.005341406	-5.0539284	0.14376813	8.402827	Sitting_Watch
13:28:56.068	-4.9585433	0.098165266	8.265037	-0.026172522	-0.07032953	-0.005341406	-5.0539284	0.14376813	8.402827	Sitting_Watch
13:28:56.090	-4.9585433	0.098165266	8.265037	-0.026172522	-0.07032953	-0.005341406	-5.0539284	0.14376813	8.402827	Sitting_Watch
13:28:56.112	-4.9585433	0.098165266	8.265037	-0.026172522	-0.07032953	-0.005341406	-5.0539284	0.14376813	8.402827	Sitting_Watch
13:28:56.133	-4.9585433	0.098165266	8.265037	-0.026172522	-0.07032953	-0.005341406	-5.0539284	0.14376813	8.402827	Sitting_Watch
13:28:56.155	-4.9585433	0.098165266	8.265037	-0.026172522	-0.07032953	-0.005341406	-5.0539284	0.14376813	8.402827	Sitting_Watch
13:28:56.177	-4.9585433	0.098165266	8.265037	-0.026172522	-0.07032953	-0.005341406	-5.0539284	0.14376813	8.402827	Sitting_Watch
13:28:56.200	-4.9010806	0.17478207	8.209969	0.005592471	0.010915551	0.03619743	-5.039987	0.13339111	8.411366	Sitting_Watch
13:28:56.222	-4.9010806	0.17478207	8.209969	0.005592471	0.010915551	0.03619743	-5.039987	0.13339111	8.411366	Sitting_Watch
13:28:56.244	-4.9010806	0.17478207	8.209969	0.005592471	0.010915551	0.03619743	-5.039987	0.13339111	8.411366	Sitting_Watch
13:28:56.267	-4.9010806	0.17478207	8.209969	0.005592471	0.010915551	0.03619743	-5.039987	0.13339111	8.411366	Sitting_Watch
13:28:56.291	-4.9010806	0.17478207	8.209969	0.005592471	0.010915551	0.03619743	-5.039987	0.13339111	8.411366	Sitting_Watch
13:28:56.313	-4.9010806	0.17478207	8.209969	0.005592471	0.010915551	0.03619743	-5.039987	0.13339111	8.411366	Sitting_Watch
13:28:56.336	-4.9010806	0.17478207	8.209969	0.005592471	0.010915551	0.03619743	-5.039987	0.13339111	8.411366	Sitting_Watch
13:28:56.358	-4.9010806	0.17478207	8.209969	0.005592471	0.010915551	0.03619743	-5.039987	0.13339111	8.411366	Sitting_Watch
13:28:56.380	-4.8747435	0.2753416	8.183631	0.07278765	-0.0013017539	0.013595417	-5.0415854	0.14899054	8.410146	Sitting_Watch
13:28:56.402	-4.8747435	0.2753416	8.183631	0.07278765	-0.0013017539	0.013595417	-5.0415854	0.14899054	8.410146	Sitting_Watch
13:28:56.423	-4.8747435	0.2753416	8.183631	0.07278765	-0.0013017539	0.013595417	-5.0415854	0.14899054	8.410146	Sitting_Watch
13:28:56.445	-4.8747435	0.2753416	8.183631	0.07278765	-0.0013017539	0.013595417	-5.0415854	0.14899054	8.410146	Sitting_Watch
13:28:56.467	-4.8747435	0.2753416	8.183631	0.07278765	-0.0013017539	0.013595417	-5.0415854	0.14899054	8.410146	Sitting_Watch
13:28:56.489	-4.8747435	0.2753416	8.183631	0.07278765	-0.0013017539	0.013595417	-5.0415854	0.14899054	8.410146	Sitting_Watch
13:28:56.512	-4.8747435	0.2753416	8.183631	0.07278765	-0.0013017539	0.013595417	-5.0415854	0.14899054	8.410146	Sitting_Watch
13:28:56.534	-4.8747435	0.2753416	8.183631	0.07278765	-0.0013017539	0.013595417	-5.0415854	0.14899054	8.410146	Sitting_Watch
13:28:56.557	-4.862772	0.36871833	8.214757	-0.015176946	0.11231919	-0.054210626	-5.0982013	0.16098055	8.375726	Sitting_Watch
13:28:56.580	-4.862772	0.36871833	8.214757	-0.015176946	0.11231919	-0.054210626	-5.0982013	0.16098055	8.375726	Sitting_Watch
13:28:56.602	-4.862772	0.36871833	8.214757	-0.015176946	0.11231919	-0.054210626	-5.0982013	0.16098055	8.375726	Sitting_Watch
13:28:56.623	-4.862772	0.36871833	8.214757	-0.015176946	0.11231919	-0.054210626	-5.0982013	0.16098055	8.375726	Sitting_Watch
13:28:56.645	-4.862772	0.36871833	8.214757	-0.015176946	0.11231919	-0.054210626	-5.0982013	0.16098055	8.375726	Sitting_Watch
13:28:56.670	-4.862772	0.36871833	8.214757	-0.015176946	0.11231919	-0.054210626	-5.0982013	0.16098055	8.375726	Sitting_Watch
13:28:56.692	-4.862772	0.36871833	8.214757	-0.015176946	0.11231919	-0.054210626	-5.0982013	0.16098055	8.375726	Sitting_Watch
13:28:56.715	-4.862772	0.36871833	8.214757	-0.015176946	0.11231919	-0.054210626	-5.0982013	0.16098055	8.375726	Sitting_Watch
13:28:56.736	-4.965726	-0.14365649	7.8268843	0.026361888	0.062228233	-0.04871284	-5.2238464	0.12750907	8.298524	Sitting_Watch
13:28:56.759	-4.965726	-0.14365649	7.8268843	0.026361888	0.062228233	-0.04871284	-5.2238464	0.12750907	8.298524	Sitting_Watch
13:28:56.782	-4.965726	-0.14365649	7.8268843	0.026361888	0.062228233	-0.04871284	-5.2238464	0.12750907	8.298524	Sitting_Watch
13:28:56.804	-4.965726	-0.14365649	7.8268843	0.026361888	0.062228233	-0.04871284	-5.2238464	0.12750907	8.298524	Sitting_Watch
13:28:56.830	-4.965726	-0.14365649	7.8268843	0.026361888	0.062228233	-0.04871284	-5.2238464	0.12750907	8.298524	Sitting_Watch
13:28:56.852	-4.965726	-0.14365649	7.8268843	0.026361888	0.062228233	-0.04871284	-5.2238464	0.12750907	8.298524	Sitting_Watch
13:28:56.875	-4.965726	-0.14365649	7.8268843	0.026361888	0.062228233	-0.04871284	-5.2238464	0.12750907	8.298524	Sitting_Watch
13:28:56.898	-4.965726	-0.14365649	7.8268843	0.026361888	0.062228233	-0.04871284	-5.2238464	0.12750907	8.298524	Sitting_Watch
13:28:56.920	-5.2410674	0.0071828244	7.8532214	-0.015787812	-0.012908193	0.07468194	-5.270206	0.08645108	8.269693	Sitting_Watch
13:28:56.941	-5.2410674	0.0071828244	7.8532214	-0.015787812	-0.012908193	0.07468194	-5.270206	0.08645108	8.269693	Sitting_Watch
13:28:56.964	-5.2410674	0.0071828244	7.8532214	-0.015787812	-0.012908193	0.07468194	-5.270206	0.08645108	8.269693	Sitting_Watch
13:28:56.987	-5.2410674	0.0071828244	7.8532214	-0.015787812	-0.012908193	0.07468194	-5.270206	0.08645108	8.269693	Sitting_Watch
13:28:57.010	-5.2410674	0.0071828244	7.8532214	-0.015787812	-0.012908193	0.07468194	-5.270206	0.08645108	8.269693	Sitting_Watch
13:28:57.031	-5.2410674	0.0071828244	7.8532214	-0.015787812	-0.012908193	0.07468194	-5.270206	0.08645108	8.269693	Sitting_Watch
13:28:57.055	-5.2410674	0.0071828244	7.8532214	-0.015787812	-0.012908193	0.07468194	-5.270206	0.08645108	8.269693	Sitting_Watch
13:28:57.077	-5.2410674	0.0071828244	7.8532214	-0.015787812	-0.012908193	0.07468194	-5.270206	0.08645108	8.269693	Sitting_Watch
13:28:57.100	-5.209942	0.083799616	8.004061	0.0031490105	-0.042229723	-0.014504384	-5.300103	0.13523294	8.249905	Sitting_Watch
13:28:57.122	-5.209942	0.083799616	8.004061	0.0031490105	-0.042229723	-0.014504384	-5.300103	0.13523294	8.249905	Sitting_Watch
13:28:57.145	-5.209942	0.083799616	8.004061	0.0031490105	-0.042229723	-0.014504384	-5.300103	0.13523294	8.249905	Sitting_Watch
13:28:57.166	-5.209942	0.083799616	8.004061	0.0031490105	-0.042229723	-0.014504384	-5.300103	0.13523294	8.249905	Sitting_Watch
13:28:57.188	-5.209942	0.083799616	8.004061	0.0031490105	-0.042229723	-0.014504384	-5.300103	0.13523294	8.249905	Sitting_Watch
13:28:57.210	-5.209942	0.083799616	8.004061	0.0031490105	-0.042229723	-0.014504384	-5.300103	0.13523294	8.249905	Sitting_Watch
13:28:57.233	-5.209942	0.083799616	8.004061	0.0031490105	-0.042229723	-0.014504384	-5.300103	0.13523294	8.249905	Sitting_Watch
13:28:57.256	-5.209942	0.083799616	8.004061	0.0031490105	-0.042229723	-0.014504384	-5.300103	0.13523294	8.249905	Sitting_Watch
13:28:57.278	-5.1716337	0.21548474	8.0687065	0.06423554	0.0035851682	-0.012671788	-5.2813473	0.17714491	8.261132	Sitting_Watch
13:28:57.301	-5.1716337	0.21548474	8.0687065	0.06423554	0.0035851682	-0.012671788	-5.2813473	0.17714491	8.261132	Sitting_Watch
13:28:57.324	-5.1716337	0.21548474	8.0687065	0.06423554	0.0035851682	-0.012671788	-5.2813473	0.17714491	8.261132	Sitting_Watch
13:28:57.352	-5.1716337	0.21548474	8.0687065	0.06423554	0.0035851682	-0.012671788	-5.2813473	0.17714491	8.261132	Sitting_Watch
13:28:57.374	-5.1716337	0.21548474	8.0687065	0.06423554	0.0035851682	-0.012671788	-5.2813473	0.17714491	8.261132	Sitting_Watch
13:28:57.397	-5.1716337	0.21548474	8.0687065	0.06423554	0.0035851682	-0.012671788	-5.2813473	0.17714491	8.261132	Sitting_Watch
13:28:57.420	-5.1716337	0.21548474	8.0687065	0.06423554	0.0035851682	-0.012671788	-5.2813473	0.17714491	8.261132	Sitting_Watch
13:28:57.442	-5.1716337	0.21548474	8.0687065	0.06423554	0.0035851682	-0.012671788	-5.2813473	0.17714491	8.261132	Sitting_Watch
13:28:57.464	-5.030371	0.25858167	8.035186	-0.029226849	-0.020849442	0.02886705	-5.274706	0.20405017	8.264754	Sitting_Watch
13:28:57.486	-5.030371	0.25858167	8.035186	-0.029226849	-0.020849442	0.02886705	-5.274706	0.20405017	8.264754	Sitting_Watch
13:28:57.509	-5.030371	0.25858167	8.035186	-0.029226849	-0.020849442	0.02886705	-5.274706	0.20405017	8.264754	Sitting_Watch
13:28:57.531	-5.030371	0.25858167	8.035186	-0.029226849	-0.020849442	0.02886705	-5.274706	0.20405017	8.264754	Sitting_Watch
13:28:57.553	-5.030371	0.25858167	8.035186	-0.029226849	-0.020849442	0.02886705	-5.274706	0.20405017	8.264754	Sitting_Watch
13:28:57.576	-5.030371	0.25858167	8.035186	-0.029226849	-0.020849442	0.02886705	-5.274706	0.20405017	8.264754	Sitting_Watch
13:28:57.599	-5.030371	0.25858167	8.035186	-0.029226849	-0.020849442	0.02886705	-5.274706	0.20405017	8.264754	Sitting_Watch
13:28:57.622	-5.030371	0.25858167	8.035186	-0.029226849	-0.020849442	0.02886705	-5.274706	0.20405017	8.264754	Sitting_Watch
13:28:57.644	-5.032766	0.38547826	8.224334	0.080728896	0.04084795	0.017871473	-5.2311482	0.25868046	8.290871	Sitting_Watch
13:28:57.666	-5.032766	0.38547826	8.224334	0.080728896	0.04084795	0.017871473	-5.2311482	0.25868046	8.290871	Sitting_Watch
13:28:57.691	-5.032766	0.38547826	8.224334	0.080728896	0.04084795	0.017871473	-5.2311482	0.25868046	8.290871	Sitting_Watch
13:28:57.712	-5.032766	0.38547826	8.224334	0.080728896	0.04084795	0.017871473	-5.2311482	0.25868046	8.290871	Sitting_Watch
13:28:57.734	-5.032766	0.38547826	8.224334	0.080728896	0.04084795	0.017871473	-5.2311482	0.25868046	8.290871	Sitting_Watch
13:28:57.756	-5.032766	0.38547826	8.224334	0.080728896	0.04084795	0.017871473	-5.2311482	0.25868046	8.290871	Sitting_Watch
13:28:57.777	-5.032766	0.38547826	8.224334	0.080728896	0.04084795	0.017871473	-5.2311482	0.25868046	8.290871	Sitting_Watch
13:28:57.800	-5.032766	0.38547826	8.224334	0.080728896	0.04084795	0.017871473	-5.2311482	0.25868046	8.290871	Sitting_Watch
13:28:57.822	-5.1021996	0.3615355	7.8388557	0.031859677	0.06528255	-0.0047305403	-5.256692	0.26720658	8.2744255	Sitting_Watch
13:28:57.845	-5.1021996	0.3615355	7.8388557	0.031859677	0.06528255	-0.0047305403	-5.256692	0.26720658	8.2744255	Sitting_Watch
13:28:57.867	-5.1021996	0.3615355	7.8388557	0.031859677	0.06528255	-0.0047305403	-5.256692	0.26720658	8.2744255	Sitting_Watch
13:28:57.889	-5.1021996	0.3615355	7.8388557	0.031859677	0.06528255	-0.0047305403	-5.256692	0.26720658	8.2744255	Sitting_Watch
13:28:57.912	-5.1021996	0.3615355	7.8388557	0.031859677	0.06528255	-0.0047305403	-5.256692	0.26720658	8.2744255	Sitting_Watch
13:28:57.945	-5.1021996	0.3615355	7.8388557	0.031859677	0.06528255	-0.0047305403	-5.256692	0.26720658	8.2744255	Sitting_Watch
13:28:57.966	-5.1021996	0.3615355	7.8388557	0.031859677	0.06528255	-0.0047305403	-5.256692	0.26720658	8.2744255	Sitting_Watch
13:28:57.988	-5.1045938	-0.0047885496	7.9968777	-0.04205502	-0.025125498	-0.02916515	-5.2630954	0.21635552	8.271841	Sitting_Watch
13:28:58.009	-5.1045938	-0.0047885496	7.9968777	-0.04205502	-0.025125498	-0.02916515	-5.2630954	0.21635552	8.271841	Sitting_Watch
13:28:58.031	-5.1045938	-0.0047885496	7.9968777	-0.04205502	-0.025125498	-0.02916515	-5.2630954	0.21635552	8.271841	Sitting_Watch
13:28:58.053	-5.1045938	-0.0047885496	7.9968777	-0.04205502	-0.025125498	-0.02916515	-5.2630954	0.21635552	8.271841	Sitting_Watch
13:28:58.074	-5.1045938	-0.0047885496	7.9968777	-0.04205502	-0.025125498	-0.02916515	-5.2630954	0.21635552	8.271841	Sitting_Watch
13:28:58.097	-5.1045938	-0.0047885496	7.9968777	-0.04205502	-0.025125498	-0.02916515	-5.2630954	0.21635552	8.271841	Sitting_Watch
13:28:58.120	-5.1045938	-0.0047885496	7.9968777	-0.04205502	-0.025125498	-0.02916515	-5.2630954	0.21635552	8.271841	Sitting_Watch
13:28:58.143	-5.1045938	-0.0047885496	7.9968777	-0.04205502	-0.025125498	-0.02916515	-5.2630954	0.21635552	8.271841	Sitting_Watch
13:28:58.166	-5.1045938	-0.0047885496	7.9968777	-0.04205502	-0.025125498	-0.02916515	-5.251687	0.10714462	8.281222	Sitting_Watch
13:28:58.188	-5.054314	0.083799616	8.083072	-0.0353355	0.0054177637	0.009930225	-5.251687	0.10714462	8.281222	Sitting_Watch
13:28:58.210	-5.054314	0.083799616	8.083072	-0.0353355	0.0054177637	0.009930225	-5.251687	0.10714462	8.281222	Sitting_Watch
13:28:58.232	-5.054314	0.083799616	8.083072	-0.0353355	0.0054177637	0.009930225	-5.251687	0.10714462	8.281222	Sitting_Watch
13:28:58.254	-5.054314	0.083799616	8.083072	-0.0353355	0.0054177637	0.009930225	-5.251687	0.10714462	8.281222	Sitting_Watch
13:28:58.276	-5.054314	0.083799616	8.083072	-0.0353355	0.0054177637	0.009930225	-5.251687	0.10714462	8.281222	Sitting_Watch
13:28:58.298	-5.054314	0.083799616	8.083072	-0.0353355	0.0054177637	0.009930225	-5.251687	0.10714462	8.281222	Sitting_Watch
13:28:58.321	-5.054314	0.083799616	8.083072	-0.0353355	0.0054177637	0.009930225	-5.251687	0.10714462	8.281222	Sitting_Watch
13:28:58.343	-5.054314	0.083799616	8.083072	-0.0353355	0.0054177637	0.009930225	-5.251687	0.10714462	8.281222	Sitting_Watch
13:28:58.368	-5.114171	0.016759925	8.063917	-0.025561657	0.019467665	0.001378112	-5.2472773	0.02892799	8.284659	Sitting_Watch
13:28:58.390	-5.114171	0.016759925	8.063917	-0.025561657	0.019467665	0.001378112	-5.2472773	0.02892799	8.284659	Sitting_Watch
13:28:58.413	-5.114171	0.016759925	8.063917	-0.025561657	0.019467665	0.001378112	-5.2472773	0.02892799	8.284659	Sitting_Watch
13:28:58.436	-5.114171	0.016759925	8.063917	-0.025561657	0.019467665	0.001378112	-5.2472773	0.02892799	8.284659	Sitting_Watch
13:28:58.458	-5.114171	0.016759925	8.063917	-0.025561657	0.019467665	0.001378112	-5.2472773	0.02892799	8.284659	Sitting_Watch
13:28:58.482	-5.114171	0.016759925	8.063917	-0.025561657	0.019467665	0.001378112	-5.2472773	0.02892799	8.284659	Sitting_Watch
13:28:58.503	-5.114171	0.016759925	8.063917	-0.025561657	0.019467665	0.001378112	-5.2472773	0.02892799	8.284659	Sitting_Watch
13:28:58.524	-5.0662856	0.083799616	8.18842	-0.025561657	0.019467665	0.001378112	-5.2288876	-0.015222412	8.296313	Sitting_Watch
13:28:58.545	-5.0662856	0.083799616	8.18842	0.0037598754	0.0041960333	0.005654169	-5.2288876	-0.015222412	8.296313	Sitting_Watch
13:28:58.567	-5.0662856	0.083799616	8.18842	0.0037598754	0.0041960333	0.005654169	-5.2288876	-0.015222412	8.296313	Sitting_Watch
13:28:58.589	-5.0662856	0.083799616	8.18842	0.0037598754	0.0041960333	0.005654169	-5.2288876	-0.015222412	8.296313	Sitting_Watch
13:28:58.611	-5.0662856	0.083799616	8.18842	0.0037598754	0.0041960333	0.005654169	-5.2288876	-0.015222412	8.296313	Sitting_Watch
13:28:58.632	-5.0662856	0.083799616	8.18842	0.0037598754	0.0041960333	0.005654169	-5.2288876	-0.015222412	8.296313	Sitting_Watch
13:28:58.654	-5.0662856	0.083799616	8.18842	0.0037598754	0.0041960333	0.005654169	-5.2288876	-0.015222412	8.296313	Sitting_Watch
13:28:58.677	-5.0662856	0.083799616	8.18842	0.0037598754	0.0041960333	0.005654169	-5.2288876	-0.015222412	8.296313	Sitting_Watch
13:28:58.703	-5.0662856	0.083799616	8.18842	0.0037598754	0.0041960333	0.005654169	-5.234884	-0.058217213	8.292342	Sitting_Watch
13:28:58.726	-5.00164	-0.1699935	8.042369	-0.018231275	-0.0031343496	-0.04993457	-5.234884	-0.058217213	8.292342	Sitting_Watch
13:28:58.748	-5.00164	-0.1699935	8.042369	-0.018231275	-0.0031343496	-0.04993457	-5.234884	-0.058217213	8.292342	Sitting_Watch
13:28:58.769	-5.00164	-0.1699935	8.042369	-0.018231275	-0.0031343496	-0.04993457	-5.234884	-0.058217213	8.292342	Sitting_Watch
13:28:58.791	-5.00164	-0.1699935	8.042369	-0.018231275	-0.0031343496	-0.04993457	-5.234884	-0.058217213	8.292342	Sitting_Watch
13:28:58.812	-5.00164	-0.1699935	8.042369	-0.018231275	-0.0031343496	-0.04993457	-5.234884	-0.058217213	8.292342	Sitting_Watch
13:28:58.834	-5.00164	-0.1699935	8.042369	-0.018231275	-0.0031343496	-0.04993457	-5.234884	-0.058217213	8.292342	Sitting_Watch
13:28:58.857	-5.00164	-0.1699935	8.042369	-0.018231275	-0.0031343496	-0.04993457	-5.234884	-0.058217213	8.292342	Sitting_Watch
13:28:58.879	-5.00164	-0.1699935	8.042369	-0.018231275	-0.0031343496	-0.04993457	-5.234884	-0.058217213	8.292342	Sitting_Watch
13:28:58.901	-5.116565	0.016759925	8.095043	-0.0066248337	-0.00435608	0.022758396	-5.227829	-0.062827334	8.296759	Sitting_Watch
13:28:58.924	-5.116565	0.016759925	8.095043	-0.0066248337	-0.00435608	0.022758396	-5.227829	-0.062827334	8.296759	Sitting_Watch
13:28:58.947	-5.116565	0.016759925	8.095043	-0.0066248337	-0.00435608	0.022758396	-5.227829	-0.062827334	8.296759	Sitting_Watch
13:28:58.968	-5.116565	0.016759925	8.095043	-0.0066248337	-0.00435608	0.022758396	-5.227829	-0.062827334	8.296759	Sitting_Watch
13:28:58.991	-5.116565	0.016759925	8.095043	-0.0066248337	-0.00435608	0.022758396	-5.227829	-0.062827334	8.296759	Sitting_Watch
13:28:59.013	-5.116565	0.016759925	8.095043	-0.0066248337	-0.00435608	0.022758396	-5.227829	-0.062827334	8.296759	Sitting_Watch
13:28:59.037	-5.116565	0.016759925	8.095043	-0.0066248337	-0.00435608	0.022758396	-5.227829	-0.062827334	8.296759	Sitting_Watch
13:28:59.059	-5.116565	0.016759925	8.095043	-0.0066248337	-0.00435608	0.022758396	-5.227829	-0.062827334	8.296759	Sitting_Watch
13:28:59.081	-5.090228	-0.05506832	8.039975	0.015366315	-0.019016845	0.0062650335	-5.2413354	-0.05747779	8.288272	Sitting_Watch
13:28:59.103	-5.090228	-0.05506832	8.039975	0.015366315	-0.019016845	0.0062650335	-5.2413354	-0.05747779	8.288272	Sitting_Watch
13:28:59.126	-5.090228	-0.05506832	8.039975	0.015366315	-0.019016845	0.0062650335	-5.2413354	-0.05747779	8.288272	Sitting_Watch
13:28:59.149	-5.090228	-0.05506832	8.039975	0.015366315	-0.019016845	0.0062650335	-5.2413354	-0.05747779	8.288272	Sitting_Watch
13:28:59.172	-5.090228	-0.05506832	8.039975	0.015366315	-0.019016845	0.0062650335	-5.2413354	-0.05747779	8.288272	Sitting_Watch
13:28:59.194	-5.090228	-0.05506832	8.039975	0.015366315	-0.019016845	0.0062650335	-5.2413354	-0.05747779	8.288272	Sitting_Watch
13:28:59.217	-5.090228	-0.05506832	8.039975	0.015366315	-0.019016845	0.0062650335	-5.2413354	-0.05747779	8.288272	Sitting_Watch
13:28:59.240	-5.090228	-0.05506832	8.039975	0.015366315	-0.019016845	0.0062650335	-5.2413354	-0.05747779	8.288272	Sitting_Watch
13:28:59.262	-5.05192	-0.11253092	8.140534	-0.0017379116	0.013969877	-0.0102283275	-5.2172217	-0.08889701	8.303195	Sitting_Watch
13:28:59.284	-5.05192	-0.11253092	8.140534	-0.0017379116	0.013969877	-0.0102283275	-5.2172217	-0.08889701	8.303195	Sitting_Watch
13:28:59.306	-5.05192	-0.11253092	8.140534	-0.0017379116	0.013969877	-0.0102283275	-5.2172217	-0.08889701	8.303195	Sitting_Watch
13:28:59.328	-5.05192	-0.11253092	8.140534	-0.0017379116	0.013969877	-0.0102283275	-5.2172217	-0.08889701	8.303195	Sitting_Watch
13:28:59.350	-5.05192	-0.11253092	8.140534	-0.0017379116	0.013969877	-0.0102283275	-5.2172217	-0.08889701	8.303195	Sitting_Watch
13:28:59.374	-5.05192	-0.11253092	8.140534	-0.0017379116	0.013969877	-0.0102283275	-5.2172217	-0.08889701	8.303195	Sitting_Watch
13:28:59.396	-5.05192	-0.11253092	8.140534	-0.0017379116	0.013969877	-0.0102283275	-5.2172217	-0.08889701	8.303195	Sitting_Watch
13:28:59.419	-5.05192	-0.11253092	8.140534	-0.0017379116	0.013969877	-0.0102283275	-5.2172217	-0.08889701	8.303195	Sitting_Watch
13:28:59.442	-4.9944572	-0.117319465	7.982512	0.019031508	-0.008021272	-0.038938995	-5.197591	-0.12476503	8.315035	Sitting_Watch
13:28:59.465	-4.9944572	-0.117319465	7.982512	0.019031508	-0.008021272	-0.038938995	-5.197591	-0.12476503	8.315035	Sitting_Watch
13:28:59.488	-4.9944572	-0.117319465	7.982512	0.019031508	-0.008021272	-0.038938995	-5.197591	-0.12476503	8.315035	Sitting_Watch
13:28:59.511	-4.9944572	-0.117319465	7.982512	0.019031508	-0.008021272	-0.038938995	-5.197591	-0.12476503	8.315035	Sitting_Watch
13:28:59.533	-4.9944572	-0.117319465	7.982512	0.019031508	-0.008021272	-0.038938995	-5.197591	-0.12476503	8.315035	Sitting_Watch
13:28:59.557	-4.9944572	-0.117319465	7.982512	0.019031508	-0.008021272	-0.038938995	-5.197591	-0.12476503	8.315035	Sitting_Watch
13:28:59.578	-4.9944572	-0.117319465	7.982512	0.019031508	-0.008021272	-0.038938995	-5.197591	-0.12476503	8.315035	Sitting_Watch
13:28:59.601	-4.9944572	-0.117319465	7.982512	0.019031508	-0.008021272	-0.038938995	-5.197591	-0.12476503	8.315035	Sitting_Watch
13:28:59.623	-4.982486	-0.17717634	7.944204	-0.013344351	-0.015351654	-0.042604186	-5.1863103	-0.14661182	8.321723	Sitting_Watch
13:28:59.645	-4.982486	-0.17717634	7.944204	-0.013344351	-0.015351654	-0.042604186	-5.1863103	-0.14661182	8.321723	Sitting_Watch
13:28:59.667	-4.982486	-0.17717634	7.944204	-0.013344351	-0.015351654	-0.042604186	-5.1863103	-0.14661182	8.321723	Sitting_Watch
13:28:59.690	-4.982486	-0.17717634	7.944204	-0.013344351	-0.015351654	-0.042604186	-5.1863103	-0.14661182	8.321723	Sitting_Watch
13:28:59.713	-4.982486	-0.17717634	7.944204	-0.013344351	-0.015351654	-0.042604186	-5.1863103	-0.14661182	8.321723	Sitting_Watch
13:28:59.735	-4.982486	-0.17717634	7.944204	-0.013344351	-0.015351654	-0.042604186	-5.1863103	-0.14661182	8.321723	Sitting_Watch
13:28:59.757	-4.982486	-0.17717634	7.944204	-0.013344351	-0.015351654	-0.042604186	-5.1863103	-0.14661182	8.321723	Sitting_Watch
13:28:59.780	-4.982486	-0.17717634	7.944204	-0.013344351	-0.015351654	-0.042604186	-5.1863103	-0.14661182	8.321723	Sitting_Watch
13:28:59.803	-5.0064287	-0.28970724	8.114198	0.017809777	-0.037342805	-0.077423505	-5.166375	-0.14263211	8.33418	Sitting_Watch
13:28:59.825	-5.0064287	-0.28970724	8.114198	0.017809777	-0.037342805	-0.077423505	-5.166375	-0.14263211	8.33418	Sitting_Watch
13:28:59.847	-5.0064287	-0.28970724	8.114198	0.017809777	-0.037342805	-0.077423505	-5.166375	-0.14263211	8.33418	Sitting_Watch
13:28:59.869	-5.0064287	-0.28970724	8.114198	0.017809777	-0.037342805	-0.077423505	-5.166375	-0.14263211	8.33418	Sitting_Watch
13:28:59.891	-5.0064287	-0.28970724	8.114198	0.017809777	-0.037342805	-0.077423505	-5.166375	-0.14263211	8.33418	Sitting_Watch
13:28:59.914	-5.0064287	-0.28970724	8.114198	0.017809777	-0.037342805	-0.077423505	-5.166375	-0.14263211	8.33418	Sitting_Watch
13:28:59.940	-5.0064287	-0.28970724	8.114198	0.017809777	-0.037342805	-0.077423505	-5.166375	-0.14263211	8.33418	Sitting_Watch
13:28:59.964	-5.0064287	-0.28970724	8.114198	0.017809777	-0.037342805	-0.077423505	-5.166375	-0.14263211	8.33418	Sitting_Watch
13:28:59.987	-4.972909	-0.28252444	8.013638	0.009257663	0.044513136	0.047193006	-5.1651073	-0.21205811	8.333489	Sitting_Watch
13:29:00.009	-4.972909	-0.28252444	8.013638	0.009257663	0.044513136	0.047193006	-5.1651073	-0.21205811	8.333489	Sitting_Watch
13:29:00.032	-4.972909	-0.28252444	8.013638	0.009257663	0.044513136	0.047193006	-5.1651073	-0.21205811	8.333489	Sitting_Watch
13:29:00.053	-4.972909	-0.28252444	8.013638	0.009257663	0.044513136	0.047193006	-5.1651073	-0.21205811	8.333489	Sitting_Watch
13:29:00.075	-4.972909	-0.28252444	8.013638	0.009257663	0.044513136	0.047193006	-5.1651073	-0.21205811	8.333489	Sitting_Watch
13:29:00.096	-4.972909	-0.28252444	8.013638	0.009257663	0.044513136	0.047193006	-5.1651073	-0.21205811	8.333489	Sitting_Watch
13:29:00.118	-4.972909	-0.28252444	8.013638	0.009257663	0.044513136	0.047193006	-5.1651073	-0.21205811	8.333489	Sitting_Watch
13:29:00.139	-4.972909	-0.28252444	8.013638	0.009257663	0.044513136	0.047193006	-5.1651073	-0.21205811	8.333489	Sitting_Watch
13:29:00.163	-4.98488	-0.24182175	8.004061	0.05201823	-0.0031343496	-0.008395732	-5.1866393	-0.20113836	8.320376	Sitting_Watch
13:29:00.184	-4.98488	-0.24182175	8.004061	0.05201823	-0.0031343496	-0.008395732	-5.1866393	-0.20113836	8.320376	Sitting_Watch
13:29:00.206	-4.98488	-0.24182175	8.004061	0.05201823	-0.0031343496	-0.008395732	-5.1866393	-0.20113836	8.320376	Sitting_Watch
13:29:00.228	-4.98488	-0.24182175	8.004061	0.05201823	-0.0031343496	-0.008395732	-5.1866393	-0.20113836	8.320376	Sitting_Watch
13:29:00.251	-4.98488	-0.24182175	8.004061	0.05201823	-0.0031343496	-0.008395732	-5.1866393	-0.20113836	8.320376	Sitting_Watch
13:29:00.274	-4.98488	-0.24182175	8.004061	0.05201823	-0.0031343496	-0.008395732	-5.1866393	-0.20113836	8.320376	Sitting_Watch
13:29:00.296	-4.98488	-0.24182175	8.004061	0.05201823	-0.0031343496	-0.008395732	-5.1866393	-0.20113836	8.320376	Sitting_Watch
13:29:00.319	-4.98488	-0.24182175	8.004061	0.05201823	-0.0031343496	-0.008395732	-5.1866393	-0.20113836	8.320376	Sitting_Watch
13:29:00.342	-5.027977	-0.0670397	8.075889	-0.05977011	-0.0025234842	0.045971274	-5.1787367	-0.18988106	8.3255625	Sitting_Watch
13:29:00.364	-5.027977	-0.0670397	8.075889	-0.05977011	-0.0025234842	0.045971274	-5.1787367	-0.18988106	8.3255625	Sitting_Watch
13:29:00.386	-5.027977	-0.0670397	8.075889	-0.05977011	-0.0025234842	0.045971274	-5.1787367	-0.18988106	8.3255625	Sitting_Watch
13:29:00.408	-5.027977	-0.0670397	8.075889	-0.05977011	-0.0025234842	0.045971274	-5.1787367	-0.18988106	8.3255625	Sitting_Watch
13:29:00.431	-5.027977	-0.0670397	8.075889	-0.05977011	-0.0025234842	0.045971274	-5.1787367	-0.18988106	8.3255625	Sitting_Watch
13:29:00.453	-5.027977	-0.0670397	8.075889	-0.05977011	-0.0025234842	0.045971274	-5.1787367	-0.18988106	8.3255625	Sitting_Watch
13:29:00.477	-5.027977	-0.0670397	8.075889	-0.05977011	-0.0025234842	0.045971274	-5.1787367	-0.18988106	8.3255625	Sitting_Watch
13:29:00.502	-5.027977	-0.0670397	8.075889	-0.05977011	-0.0025234842	0.045971274	-5.1787367	-0.18988106	8.3255625	Sitting_Watch
13:29:00.529	-4.989669	-0.2370332	8.169266	0.010479393	-0.016573384	0.017871473	-5.16639	-0.16468437	8.333764	Sitting_Watch
13:29:00.550	-4.989669	-0.2370332	8.169266	0.010479393	-0.016573384	0.017871473	-5.16639	-0.16468437	8.333764	Sitting_Watch
13:29:00.572	-4.989669	-0.2370332	8.169266	0.010479393	-0.016573384	0.017871473	-5.16639	-0.16468437	8.333764	Sitting_Watch
13:29:00.594	-4.989669	-0.2370332	8.169266	0.010479393	-0.016573384	0.017871473	-5.16639	-0.16468437	8.333764	Sitting_Watch
13:29:00.617	-4.989669	-0.2370332	8.169266	0.010479393	-0.016573384	0.017871473	-5.16639	-0.16468437	8.333764	Sitting_Watch
13:29:00.639	-4.989669	-0.2370332	8.169266	0.010479393	-0.016573384	0.017871473	-5.16639	-0.16468437	8.333764	Sitting_Watch
13:29:00.661	-4.989669	-0.2370332	8.169266	0.010479393	-0.016573384	0.017871473	-5.16639	-0.16468437	8.333764	Sitting_Watch
13:29:00.683	-4.989669	-0.2370332	8.169266	0.010479393	-0.016573384	0.017871473	-5.16639	-0.16468437	8.333764	Sitting_Watch
13:29:00.705	-5.00164	-0.090982445	8.013638	-0.009068294	0.015191607	-0.004119675	-5.172253	-0.17214374	8.329977	Sitting_Watch
13:29:00.733	-5.00164	-0.090982445	8.013638	-0.009068294	0.015191607	-0.004119675	-5.172253	-0.17214374	8.329977	Sitting_Watch
13:29:00.755	-5.00164	-0.090982445	8.013638	-0.009068294	0.015191607	-0.004119675	-5.172253	-0.17214374	8.329977	Sitting_Watch
13:29:00.778	-5.00164	-0.090982445	8.013638	-0.009068294	0.015191607	-0.004119675	-5.172253	-0.17214374	8.329977	Sitting_Watch
13:29:00.799	-5.00164	-0.090982445	8.013638	-0.009068294	0.015191607	-0.004119675	-5.172253	-0.17214374	8.329977	Sitting_Watch
13:29:00.822	-5.00164	-0.090982445	8.013638	-0.009068294	0.015191607	-0.004119675	-5.172253	-0.17214374	8.329977	Sitting_Watch
13:29:00.845	-5.00164	-0.090982445	8.013638	-0.009068294	0.015191607	-0.004119675	-5.172253	-0.17214374	8.329977	Sitting_Watch
13:29:00.868	-4.96812	-0.16281068	7.9849067	-0.002959642	0.009693821	-0.023667362	-5.181076	-0.1688748	8.324559	Sitting_Watch
13:29:00.891	-4.96812	-0.16281068	7.9849067	-0.002959642	0.009693821	-0.023667362	-5.181076	-0.1688748	8.324559	Sitting_Watch
13:29:00.915	-4.96812	-0.16281068	7.9849067	-0.002959642	0.009693821	-0.023667362	-5.181076	-0.1688748	8.324559	Sitting_Watch
13:29:00.938	-4.96812	-0.16281068	7.9849067	-0.002959642	0.009693821	-0.023667362	-5.181076	-0.1688748	8.324559	Sitting_Watch
13:29:00.961	-4.96812	-0.16281068	7.9849067	-0.002959642	0.009693821	-0.023667362	-5.181076	-0.1688748	8.324559	Sitting_Watch
13:29:00.986	-4.96812	-0.16281068	7.9849067	-0.002959642	0.009693821	-0.023667362	-5.181076	-0.1688748	8.324559	Sitting_Watch
13:29:01.007	-4.96812	-0.16281068	7.9849067	-0.002959642	0.009693821	-0.023667362	-5.181076	-0.1688748	8.324559	Sitting_Watch
13:29:01.028	-4.96812	-0.16281068	7.9849067	-0.002959642	0.009693821	-0.023667362	-5.181076	-0.1688748	8.324559	Sitting_Watch
13:29:01.049	-5.008823	-0.11971374	8.178843	0.032470543	-0.022071173	-0.005341406	-5.1723113	-0.1491054	8.330384	Sitting_Watch
13:29:01.070	-5.008823	-0.11971374	8.178843	0.032470543	-0.022071173	-0.005341406	-5.1723113	-0.1491054	8.330384	Sitting_Watch
13:29:01.091	-5.008823	-0.11971374	8.178843	0.032470543	-0.022071173	-0.005341406	-5.1723113	-0.1491054	8.330384	Sitting_Watch
13:29:01.112	-5.008823	-0.11971374	8.178843	0.032470543	-0.022071173	-0.005341406	-5.1723113	-0.1491054	8.330384	Sitting_Watch
13:29:01.133	-5.008823	-0.11971374	8.178843	0.032470543	-0.022071173	-0.005341406	-5.1723113	-0.1491054	8.330384	Sitting_Watch
13:29:01.155	-5.008823	-0.11971374	8.178843	0.032470543	-0.022071173	-0.005341406	-5.1723113	-0.1491054	8.330384	Sitting_Watch
13:29:01.177	-5.008823	-0.11971374	8.178843	0.032470543	-0.022071173	-0.005341406	-5.1723113	-0.1491054	8.330384	Sitting_Watch
13:29:01.199	-5.008823	-0.11971374	8.178843	0.032470543	-0.022071173	-0.005341406	-5.1723113	-0.1491054	8.330384	Sitting_Watch
13:29:01.220	-5.008823	-0.11971374	8.178843	0.032470543	-0.022071173	-0.005341406	-5.1723113	-0.1491054	8.330384	Sitting_Watch
13:29:01.243	-4.975303	-0.15562786	8.042369	-0.017009543	-0.0019126191	-0.018780442	-5.1513753	-0.16560557	8.343035	Sitting_Watch
13:29:01.265	-4.975303	-0.15562786	8.042369	-0.017009543	-0.0019126191	-0.018780442	-5.1513753	-0.16560557	8.343035	Sitting_Watch
13:29:01.289	-4.975303	-0.15562786	8.042369	-0.017009543	-0.0019126191	-0.018780442	-5.1513753	-0.16560557	8.343035	Sitting_Watch
13:29:01.311	-4.975303	-0.15562786	8.042369	-0.017009543	-0.0019126191	-0.018780442	-5.1513753	-0.16560557	8.343035	Sitting_Watch
13:29:01.332	-4.975303	-0.15562786	8.042369	-0.017009543	-0.0019126191	-0.018780442	-5.1513753	-0.16560557	8.343035	Sitting_Watch
13:29:01.354	-4.975303	-0.15562786	8.042369	-0.017009543	-0.0019126191	-0.018780442	-5.1513753	-0.16560557	8.343035	Sitting_Watch
13:29:01.375	-4.975303	-0.15562786	8.042369	-0.017009543	-0.0019126191	-0.018780442	-5.1513753	-0.16560557	8.343035	Sitting_Watch
13:29:01.398	-4.975303	-0.15562786	8.042369	-0.017009543	-0.0019126191	-0.018780442	-5.1513753	-0.16560557	8.343035	Sitting_Watch
13:29:01.420	-4.8723493	-0.2083019	7.9346266	-0.05610492	-0.014129924	-0.03038688	-5.1427045	-0.18383126	8.3480015	Sitting_Watch
13:29:01.443	-4.8723493	-0.2083019	7.9346266	-0.05610492	-0.014129924	-0.03038688	-5.1427045	-0.18383126	8.3480015	Sitting_Watch
13:29:01.465	-4.8723493	-0.2083019	7.9346266	-0.05610492	-0.014129924	-0.03038688	-5.1427045	-0.18383126	8.3480015	Sitting_Watch
13:29:01.487	-4.8723493	-0.2083019	7.9346266	-0.05610492	-0.014129924	-0.03038688	-5.1427045	-0.18383126	8.3480015	Sitting_Watch
13:29:01.510	-4.8723493	-0.2083019	7.9346266	-0.05610492	-0.014129924	-0.03038688	-5.1427045	-0.18383126	8.3480015	Sitting_Watch
13:29:01.531	-4.8723493	-0.2083019	7.9346266	-0.05610492	-0.014129924	-0.03038688	-5.1427045	-0.18383126	8.3480015	Sitting_Watch
13:29:01.554	-4.8723493	-0.2083019	7.9346266	-0.05610492	-0.014129924	-0.03038688	-5.1427045	-0.18383126	8.3480015	Sitting_Watch
13:29:01.575	-4.8723493	-0.2083019	7.9346266	-0.05610492	-0.014129924	-0.03038688	-5.1427045	-0.18383126	8.3480015	Sitting_Watch
13:29:01.597	-4.946572	-0.19154198	8.363202	0.025140159	0.0023634376	-0.014504384	-5.10953	-0.17917672	8.368447	Sitting_Watch
13:29:01.619	-4.946572	-0.19154198	8.363202	0.025140159	0.0023634376	-0.014504384	-5.10953	-0.17917672	8.368447	Sitting_Watch
13:29:01.643	-4.946572	-0.19154198	8.363202	0.025140159	0.0023634376	-0.014504384	-5.10953	-0.17917672	8.368447	Sitting_Watch
13:29:01.666	-4.946572	-0.19154198	8.363202	0.025140159	0.0023634376	-0.014504384	-5.10953	-0.17917672	8.368447	Sitting_Watch
13:29:01.688	-4.946572	-0.19154198	8.363202	0.025140159	0.0023634376	-0.014504384	-5.10953	-0.17917672	8.368447	Sitting_Watch
13:29:01.711	-4.946572	-0.19154198	8.363202	0.025140159	0.0023634376	-0.014504384	-5.10953	-0.17917672	8.368447	Sitting_Watch
13:29:01.735	-4.946572	-0.19154198	8.363202	0.025140159	0.0023634376	-0.014504384	-5.10953	-0.17917672	8.368447	Sitting_Watch
13:29:01.757	-4.946572	-0.19154198	8.363202	0.025140159	0.0023634376	-0.014504384	-5.10953	-0.17917672	8.368447	Sitting_Watch
13:29:01.779	-4.886715	-0.16281068	8.05434	-0.04816367	-0.026958093	0.024590991	-5.1137342	-0.20751843	8.365226	Sitting_Watch
13:29:01.802	-4.886715	-0.16281068	8.05434	-0.04816367	-0.026958093	0.024590991	-5.1137342	-0.20751843	8.365226	Sitting_Watch
13:29:01.825	-4.886715	-0.16281068	8.05434	-0.04816367	-0.026958093	0.024590991	-5.1137342	-0.20751843	8.365226	Sitting_Watch
13:29:01.848	-4.886715	-0.16281068	8.05434	-0.04816367	-0.026958093	0.024590991	-5.1137342	-0.20751843	8.365226	Sitting_Watch
13:29:01.872	-4.886715	-0.16281068	8.05434	-0.04816367	-0.026958093	0.024590991	-5.1137342	-0.20751843	8.365226	Sitting_Watch
13:29:01.894	-4.886715	-0.16281068	8.05434	-0.04816367	-0.026958093	0.024590991	-5.1137342	-0.20751843	8.365226	Sitting_Watch
13:29:01.917	-4.886715	-0.16281068	8.05434	-0.04816367	-0.026958093	0.024590991	-5.1137342	-0.20751843	8.365226	Sitting_Watch
13:29:01.940	-4.886715	-0.16281068	8.05434	-0.04816367	-0.026958093	0.024590991	-5.1137342	-0.20751843	8.365226	Sitting_Watch
13:29:01.966	-4.929812	-0.27055305	7.9753294	0.007425067	0.015191607	0.001378112	-5.0557475	-0.2709145	8.398592	Sitting_Watch
13:29:01.989	-4.929812	-0.27055305	7.9753294	0.007425067	0.015191607	0.001378112	-5.0557475	-0.2709145	8.398592	Sitting_Watch
13:29:02.010	-4.929812	-0.27055305	7.9753294	0.007425067	0.015191607	0.001378112	-5.0557475	-0.2709145	8.398592	Sitting_Watch
13:29:02.032	-4.929812	-0.27055305	7.9753294	0.007425067	0.015191607	0.001378112	-5.0557475	-0.2709145	8.398592	Sitting_Watch
13:29:02.053	-4.929812	-0.27055305	7.9753294	0.007425067	0.015191607	0.001378112	-5.0557475	-0.2709145	8.398592	Sitting_Watch
13:29:02.075	-4.929812	-0.27055305	7.9753294	0.007425067	0.015191607	0.001378112	-5.0557475	-0.2709145	8.398592	Sitting_Watch
13:29:02.102	-4.929812	-0.27055305	7.9753294	0.007425067	0.015191607	0.001378112	-5.0557475	-0.2709145	8.398592	Sitting_Watch
13:29:02.125	-4.8938975	-0.30886146	8.12138	-0.015176946	0.02252199	0.034364834	-5.0588584	-0.28440893	8.396273	Sitting_Watch
13:29:02.148	-4.8938975	-0.30886146	8.12138	-0.015176946	0.02252199	0.034364834	-5.0588584	-0.28440893	8.396273	Sitting_Watch
13:29:02.170	-4.8938975	-0.30886146	8.12138	-0.015176946	0.02252199	0.034364834	-5.0588584	-0.28440893	8.396273	Sitting_Watch
13:29:02.194	-4.8938975	-0.30886146	8.12138	-0.015176946	0.02252199	0.034364834	-5.0588584	-0.28440893	8.396273	Sitting_Watch
13:29:02.217	-4.8938975	-0.30886146	8.12138	-0.015176946	0.02252199	0.034364834	-5.0588584	-0.28440893	8.396273	Sitting_Watch
13:29:02.240	-4.8938975	-0.30886146	8.12138	-0.015176946	0.02252199	0.034364834	-5.0588584	-0.28440893	8.396273	Sitting_Watch
13:29:02.262	-4.8938975	-0.30886146	8.12138	-0.015176946	0.02252199	0.034364834	-5.0588584	-0.28440893	8.396273	Sitting_Watch
13:29:02.284	-4.8938975	-0.30886146	8.12138	-0.015176946	0.02252199	0.034364834	-5.0588584	-0.28440893	8.396273	Sitting_Watch
13:29:02.308	-4.8819265	-0.2466103	8.166871	0.03369227	-0.0031343496	-0.035884667	-5.06273	-0.2714083	8.394367	Sitting_Watch
13:29:02.330	-4.8819265	-0.2466103	8.166871	0.03369227	-0.0031343496	-0.035884667	-5.06273	-0.2714083	8.394367	Sitting_Watch
13:29:02.353	-4.8819265	-0.2466103	8.166871	0.03369227	-0.0031343496	-0.035884667	-5.06273	-0.2714083	8.394367	Sitting_Watch
13:29:02.375	-4.8819265	-0.2466103	8.166871	0.03369227	-0.0031343496	-0.035884667	-5.06273	-0.2714083	8.394367	Sitting_Watch
13:29:02.398	-4.8819265	-0.2466103	8.166871	0.03369227	-0.0031343496	-0.035884667	-5.06273	-0.2714083	8.394367	Sitting_Watch
13:29:02.421	-4.8819265	-0.2466103	8.166871	0.03369227	-0.0031343496	-0.035884667	-5.06273	-0.2714083	8.394367	Sitting_Watch
13:29:02.444	-4.8819265	-0.2466103	8.166871	0.03369227	-0.0031343496	-0.035884667	-5.06273	-0.2714083	8.394367	Sitting_Watch
13:29:02.467	-4.8819265	-0.2466103	8.166871	0.03369227	-0.0031343496	-0.035884667	-5.06273	-0.2714083	8.394367	Sitting_Watch
13:29:02.489	-4.9537544	-0.2083019	8.102226	-0.05549405	-0.03184502	0.025201857	-5.0599976	-0.29068363	8.395373	Sitting_Watch
13:29:02.512	-4.9537544	-0.2083019	8.102226	-0.05549405	-0.03184502	0.025201857	-5.0599976	-0.29068363	8.395373	Sitting_Watch
13:29:02.536	-4.9537544	-0.2083019	8.102226	-0.05549405	-0.03184502	0.025201857	-5.0599976	-0.29068363	8.395373	Sitting_Watch
13:29:02.558	-4.9537544	-0.2083019	8.102226	-0.05549405	-0.03184502	0.025201857	-5.0599976	-0.29068363	8.395373	Sitting_Watch
13:29:02.580	-4.9537544	-0.2083019	8.102226	-0.05549405	-0.03184502	0.025201857	-5.0599976	-0.29068363	8.395373	Sitting_Watch
13:29:02.602	-4.9537544	-0.2083019	8.102226	-0.05549405	-0.03184502	0.025201857	-5.0599976	-0.29068363	8.395373	Sitting_Watch
13:29:02.625	-4.9537544	-0.2083019	8.102226	-0.05549405	-0.03184502	0.025201857	-5.0599976	-0.29068363	8.395373	Sitting_Watch
13:29:02.648	-4.9537544	-0.2083019	8.102226	-0.05549405	-0.03184502	0.025201857	-5.0599976	-0.29068363	8.395373	Sitting_Watch
13:29:02.670	-4.8986864	-0.43575802	8.140534	-0.005403103	-0.011075598	-0.013282654	-5.053435	-0.32871014	8.39792	Sitting_Watch
13:29:02.692	-4.8986864	-0.43575802	8.140534	-0.005403103	-0.011075598	-0.013282654	-5.053435	-0.32871014	8.39792	Sitting_Watch
13:29:02.715	-4.8986864	-0.43575802	8.140534	-0.005403103	-0.011075598	-0.013282654	-5.053435	-0.32871014	8.39792	Sitting_Watch
13:29:02.738	-4.8986864	-0.43575802	8.140534	-0.005403103	-0.011075598	-0.013282654	-5.053435	-0.32871014	8.39792	Sitting_Watch
13:29:02.761	-4.8986864	-0.43575802	8.140534	-0.005403103	-0.011075598	-0.013282654	-5.053435	-0.32871014	8.39792	Sitting_Watch
13:29:02.783	-4.8986864	-0.43575802	8.140534	-0.005403103	-0.011075598	-0.013282654	-5.053435	-0.32871014	8.39792	Sitting_Watch
13:29:02.805	-4.8986864	-0.43575802	8.140534	-0.005403103	-0.011075598	-0.013282654	-5.053435	-0.32871014	8.39792	Sitting_Watch
13:29:02.827	-4.8986864	-0.43575802	8.140534	-0.005403103	-0.011075598	-0.013282654	-5.053435	-0.32871014	8.39792	Sitting_Watch
13:29:02.849	-4.922629	-0.1699935	8.135746	0.012922854	0.0066394946	0.030699644	-5.0538144	-0.32456732	8.397856	Sitting_Watch
13:29:02.871	-4.922629	-0.1699935	8.135746	0.012922854	0.0066394946	0.030699644	-5.0538144	-0.32456732	8.397856	Sitting_Watch
13:29:02.892	-4.922629	-0.1699935	8.135746	0.012922854	0.0066394946	0.030699644	-5.0538144	-0.32456732	8.397856	Sitting_Watch
13:29:02.914	-4.922629	-0.1699935	8.135746	0.012922854	0.0066394946	0.030699644	-5.0538144	-0.32456732	8.397856	Sitting_Watch
13:29:02.937	-4.922629	-0.1699935	8.135746	0.012922854	0.0066394946	0.030699644	-5.0538144	-0.32456732	8.397856	Sitting_Watch
13:29:02.959	-4.922629	-0.1699935	8.135746	0.012922854	0.0066394946	0.030699644	-5.0538144	-0.32456732	8.397856	Sitting_Watch
13:29:02.981	-4.922629	-0.1699935	8.135746	0.012922854	0.0066394946	0.030699644	-5.0538144	-0.32456732	8.397856	Sitting_Watch
13:29:03.003	-4.922629	-0.1699935	8.135746	0.012922854	0.0066394946	0.030699644	-5.0538144	-0.32456732	8.397856	Sitting_Watch
13:29:03.024	-4.819675	-0.46927786	8.0711	-0.045109343	-0.0031343496	-0.027332554	-5.0819435	-0.3201238	8.381031	Sitting_Watch
13:29:03.046	-4.819675	-0.46927786	8.0711	-0.045109343	-0.0031343496	-0.027332554	-5.0819435	-0.3201238	8.381031	Sitting_Watch
13:29:03.068	-4.819675	-0.46927786	8.0711	-0.045109343	-0.0031343496	-0.027332554	-5.0819435	-0.3201238	8.381031	Sitting_Watch
13:29:03.090	-4.819675	-0.46927786	8.0711	-0.045109343	-0.0031343496	-0.027332554	-5.0819435	-0.3201238	8.381031	Sitting_Watch
13:29:03.112	-4.819675	-0.46927786	8.0711	-0.045109343	-0.0031343496	-0.027332554	-5.0819435	-0.3201238	8.381031	Sitting_Watch
13:29:03.134	-4.819675	-0.46927786	8.0711	-0.045109343	-0.0031343496	-0.027332554	-5.0819435	-0.3201238	8.381031	Sitting_Watch
13:29:03.156	-4.819675	-0.46927786	8.0711	-0.045109343	-0.0031343496	-0.027332554	-5.0819435	-0.3201238	8.381031	Sitting_Watch
13:29:03.178	-4.819675	-0.46927786	8.0711	-0.045109343	-0.0031343496	-0.027332554	-5.0819435	-0.3201238	8.381031	Sitting_Watch
13:29:03.202	-4.819675	-0.46927786	8.0711	-0.045109343	-0.0031343496	-0.027332554	-5.0819435	-0.3201238	8.381031	Sitting_Watch
13:29:03.226	-4.948966	-0.17957062	8.049552	-0.026172522	-0.017795114	0.0349757	-5.0851536	-0.33558643	8.378479	Sitting_Watch
13:29:03.249	-4.948966	-0.17957062	8.049552	-0.026172522	-0.017795114	0.0349757	-5.0851536	-0.33558643	8.378479	Sitting_Watch
13:29:03.271	-4.948966	-0.17957062	8.049552	-0.026172522	-0.017795114	0.0349757	-5.0851536	-0.33558643	8.378479	Sitting_Watch
13:29:03.293	-4.948966	-0.17957062	8.049552	-0.026172522	-0.017795114	0.0349757	-5.0851536	-0.33558643	8.378479	Sitting_Watch
13:29:03.316	-4.948966	-0.17957062	8.049552	-0.026172522	-0.017795114	0.0349757	-5.0851536	-0.33558643	8.378479	Sitting_Watch
13:29:03.338	-4.948966	-0.17957062	8.049552	-0.026172522	-0.017795114	0.0349757	-5.0851536	-0.33558643	8.378479	Sitting_Watch
13:29:03.360	-4.948966	-0.17957062	8.049552	-0.026172522	-0.017795114	0.0349757	-5.0851536	-0.33558643	8.378479	Sitting_Watch
13:29:03.382	-4.948966	-0.17957062	8.049552	-0.026172522	-0.017795114	0.0349757	-5.0851536	-0.33558643	8.378479	Sitting_Watch
13:29:03.405	-4.9369946	-0.33519846	8.12138	-0.0041813725	-0.011686463	-0.02427823	-5.082952	-0.33746305	8.379743	Sitting_Watch
13:29:03.428	-4.9369946	-0.33519846	8.12138	-0.0041813725	-0.011686463	-0.02427823	-5.082952	-0.33746305	8.379743	Sitting_Watch
13:29:03.450	-4.9369946	-0.33519846	8.12138	-0.0041813725	-0.011686463	-0.02427823	-5.082952	-0.33746305	8.379743	Sitting_Watch
13:29:03.473	-4.9369946	-0.33519846	8.12138	-0.0041813725	-0.011686463	-0.02427823	-5.082952	-0.33746305	8.379743	Sitting_Watch
13:29:03.496	-4.9369946	-0.33519846	8.12138	-0.0041813725	-0.011686463	-0.02427823	-5.082952	-0.33746305	8.379743	Sitting_Watch
13:29:03.518	-4.9369946	-0.33519846	8.12138	-0.0041813725	-0.011686463	-0.02427823	-5.082952	-0.33746305	8.379743	Sitting_Watch
13:29:03.541	-4.9369946	-0.33519846	8.12138	-0.0041813725	-0.011686463	-0.02427823	-5.082952	-0.33746305	8.379743	Sitting_Watch
13:29:03.563	-4.9369946	-0.33519846	8.12138	-0.0041813725	-0.011686463	-0.02427823	-5.082952	-0.33746305	8.379743	Sitting_Watch
13:29:03.586	-4.886715	-0.5770202	8.095043	-0.0035705073	0.026187181	-0.020613037	-5.0901394	-0.3541656	8.374688	Sitting_Watch
13:29:03.607	-4.886715	-0.5770202	8.095043	-0.0035705073	0.026187181	-0.020613037	-5.0901394	-0.3541656	8.374688	Sitting_Watch
13:29:03.629	-4.886715	-0.5770202	8.095043	-0.0035705073	0.026187181	-0.020613037	-5.0901394	-0.3541656	8.374688	Sitting_Watch
13:29:03.651	-4.886715	-0.5770202	8.095043	-0.0035705073	0.026187181	-0.020613037	-5.0901394	-0.3541656	8.374688	Sitting_Watch
13:29:03.674	-4.886715	-0.5770202	8.095043	-0.0035705073	0.026187181	-0.020613037	-5.0901394	-0.3541656	8.374688	Sitting_Watch
13:29:03.697	-4.886715	-0.5770202	8.095043	-0.0035705073	0.026187181	-0.020613037	-5.0901394	-0.3541656	8.374688	Sitting_Watch
13:29:03.719	-4.886715	-0.5770202	8.095043	-0.0035705073	0.026187181	-0.020613037	-5.0901394	-0.3541656	8.374688	Sitting_Watch
13:29:03.742	-4.886715	-0.5770202	8.095043	-0.0035705073	0.026187181	-0.020613037	-5.0901394	-0.3541656	8.374688	Sitting_Watch
13:29:03.766	-4.95136	-0.25139886	8.073495	-0.017620407	0.0060286294	0.0074867643	-5.084779	-0.3487769	8.378169	Sitting_Watch
13:29:03.788	-4.95136	-0.25139886	8.073495	-0.017620407	0.0060286294	0.0074867643	-5.084779	-0.3487769	8.378169	Sitting_Watch
13:29:03.811	-4.95136	-0.25139886	8.073495	-0.017620407	0.0060286294	0.0074867643	-5.084779	-0.3487769	8.378169	Sitting_Watch
13:29:03.834	-4.95136	-0.25139886	8.073495	-0.017620407	0.0060286294	0.0074867643	-5.084779	-0.3487769	8.378169	Sitting_Watch
13:29:03.856	-4.95136	-0.25139886	8.073495	-0.017620407	0.0060286294	0.0074867643	-5.084779	-0.3487769	8.378169	Sitting_Watch
13:29:03.879	-4.95136	-0.25139886	8.073495	-0.017620407	0.0060286294	0.0074867643	-5.084779	-0.3487769	8.378169	Sitting_Watch
13:29:03.901	-4.95136	-0.25139886	8.073495	-0.017620407	0.0060286294	0.0074867643	-5.084779	-0.3487769	8.378169	Sitting_Watch
13:29:03.925	-4.862772	-0.45970076	8.152506	-0.017620407	0.0060286294	0.0074867643	-5.084779	-0.3487769	8.378169	Sitting_Watch
13:29:03.947	-4.862772	-0.45970076	8.152506	-0.013955217	-0.014129924	-0.027943421	-5.075362	-0.37791342	8.382614	Sitting_Watch
13:29:03.968	-4.862772	-0.45970076	8.152506	-0.013955217	-0.014129924	-0.027943421	-5.075362	-0.37791342	8.382614	Sitting_Watch
13:29:03.990	-4.862772	-0.45970076	8.152506	-0.013955217	-0.014129924	-0.027943421	-5.075362	-0.37791342	8.382614	Sitting_Watch
13:29:04.012	-4.862772	-0.45970076	8.152506	-0.013955217	-0.014129924	-0.027943421	-5.075362	-0.37791342	8.382614	Sitting_Watch
13:29:04.033	-4.862772	-0.45970076	8.152506	-0.013955217	-0.014129924	-0.027943421	-5.075362	-0.37791342	8.382614	Sitting_Watch
13:29:04.054	-4.862772	-0.45970076	8.152506	-0.013955217	-0.014129924	-0.027943421	-5.075362	-0.37791342	8.382614	Sitting_Watch
13:29:04.077	-4.862772	-0.45970076	8.152506	-0.013955217	-0.014129924	-0.027943421	-5.075362	-0.37791342	8.382614	Sitting_Watch
13:29:04.099	-4.862772	-0.45970076	8.152506	-0.013955217	-0.014129924	-0.027943421	-5.075362	-0.37791342	8.382614	Sitting_Watch
13:29:04.123	-4.8555894	-0.46927786	8.111803	-0.0011270463	-0.019016845	0.011151955	-5.0524635	-0.4252797	8.39417	Sitting_Watch
13:29:04.144	-4.8555894	-0.46927786	8.111803	-0.0011270463	-0.019016845	0.011151955	-5.0524635	-0.4252797	8.39417	Sitting_Watch
13:29:04.167	-4.8555894	-0.46927786	8.111803	-0.0011270463	-0.019016845	0.011151955	-5.0524635	-0.4252797	8.39417	Sitting_Watch
13:29:04.189	-4.8555894	-0.46927786	8.111803	-0.0011270463	-0.019016845	0.011151955	-5.0524635	-0.4252797	8.39417	Sitting_Watch
13:29:04.212	-4.8555894	-0.46927786	8.111803	-0.0011270463	-0.019016845	0.011151955	-5.0524635	-0.4252797	8.39417	Sitting_Watch
13:29:04.235	-4.8555894	-0.46927786	8.111803	-0.0011270463	-0.019016845	0.011151955	-5.0524635	-0.4252797	8.39417	Sitting_Watch
13:29:04.258	-4.8555894	-0.46927786	8.111803	-0.0011270463	-0.019016845	0.011151955	-5.0524635	-0.4252797	8.39417	Sitting_Watch
13:29:04.280	-4.8555894	-0.46927786	8.111803	-0.0011270463	-0.019016845	0.011151955	-5.0524635	-0.4252797	8.39417	Sitting_Watch
13:29:04.306	-4.886715	-0.41181526	8.111803	-0.0005161811	0.015802473	-0.018169576	-5.0359817	-0.44390842	8.403104	Sitting_Watch
13:29:04.329	-4.886715	-0.41181526	8.111803	-0.0005161811	0.015802473	-0.018169576	-5.0359817	-0.44390842	8.403104	Sitting_Watch
13:29:04.351	-4.886715	-0.41181526	8.111803	-0.0005161811	0.015802473	-0.018169576	-5.0359817	-0.44390842	8.403104	Sitting_Watch
13:29:04.372	-4.886715	-0.41181526	8.111803	-0.0005161811	0.015802473	-0.018169576	-5.0359817	-0.44390842	8.403104	Sitting_Watch
13:29:04.394	-4.886715	-0.41181526	8.111803	-0.0005161811	0.015802473	-0.018169576	-5.0359817	-0.44390842	8.403104	Sitting_Watch
13:29:04.415	-4.886715	-0.41181526	8.111803	-0.0005161811	0.015802473	-0.018169576	-5.0359817	-0.44390842	8.403104	Sitting_Watch
13:29:04.438	-4.886715	-0.41181526	8.111803	-0.0005161811	0.015802473	-0.018169576	-5.0359817	-0.44390842	8.403104	Sitting_Watch
13:29:04.459	-4.886715	-0.41181526	8.111803	-0.0005161811	0.015802473	-0.018169576	-5.0359817	-0.44390842	8.403104	Sitting_Watch
13:29:04.481	-4.9010806	-0.49800915	8.140534	-0.009068294	-0.007410406	-0.0016762142	-5.0430193	-0.4578953	8.398131	Sitting_Watch
13:29:04.503	-4.9010806	-0.49800915	8.140534	-0.009068294	-0.007410406	-0.0016762142	-5.0430193	-0.4578953	8.398131	Sitting_Watch
13:29:04.526	-4.9010806	-0.49800915	8.140534	-0.009068294	-0.007410406	-0.0016762142	-5.0430193	-0.4578953	8.398131	Sitting_Watch
13:29:04.549	-4.9010806	-0.49800915	8.140534	-0.009068294	-0.007410406	-0.0016762142	-5.0430193	-0.4578953	8.398131	Sitting_Watch
13:29:04.572	-4.9010806	-0.49800915	8.140534	-0.009068294	-0.007410406	-0.0016762142	-5.0430193	-0.4578953	8.398131	Sitting_Watch
13:29:04.594	-4.9010806	-0.49800915	8.140534	-0.009068294	-0.007410406	-0.0016762142	-5.0430193	-0.4578953	8.398131	Sitting_Watch
13:29:04.616	-4.9010806	-0.49800915	8.140534	-0.009068294	-0.007410406	-0.0016762142	-5.0430193	-0.4578953	8.398131	Sitting_Watch
13:29:04.639	-4.9010806	-0.49800915	8.140534	-0.009068294	-0.007410406	-0.0016762142	-5.0430193	-0.4578953	8.398131	Sitting_Watch
13:29:04.662	-4.8388295	-0.48124924	8.152506	0.02880535	-0.0013017539	-0.001065349	-5.0486145	-0.46667206	8.394288	Sitting_Watch
13:29:04.684	-4.8388295	-0.48124924	8.152506	0.02880535	-0.0013017539	-0.001065349	-5.0486145	-0.46667206	8.394288	Sitting_Watch
13:29:04.706	-4.8388295	-0.48124924	8.152506	0.02880535	-0.0013017539	-0.001065349	-5.0486145	-0.46667206	8.394288	Sitting_Watch
13:29:04.729	-4.8388295	-0.48124924	8.152506	0.02880535	-0.0013017539	-0.001065349	-5.0486145	-0.46667206	8.394288	Sitting_Watch
13:29:04.750	-4.8388295	-0.48124924	8.152506	0.02880535	-0.0013017539	-0.001065349	-5.0486145	-0.46667206	8.394288	Sitting_Watch
13:29:04.773	-4.8388295	-0.48124924	8.152506	0.02880535	-0.0013017539	-0.001065349	-5.0486145	-0.46667206	8.394288	Sitting_Watch
13:29:04.796	-4.8388295	-0.48124924	8.152506	0.02880535	-0.0013017539	-0.001065349	-5.0486145	-0.46667206	8.394288	Sitting_Watch
13:29:04.818	-4.8388295	-0.48124924	8.152506	0.02880535	-0.0013017539	-0.001065349	-5.0486145	-0.46667206	8.394288	Sitting_Watch
13:29:04.840	-4.862772	-0.4644893	8.047157	-0.05366146	-0.025125498	-0.016336981	-5.055654	-0.4698897	8.389871	Sitting_Watch
13:29:04.863	-4.862772	-0.4644893	8.047157	-0.05366146	-0.025125498	-0.016336981	-5.055654	-0.4698897	8.389871	Sitting_Watch
13:29:04.886	-4.862772	-0.4644893	8.047157	-0.05366146	-0.025125498	-0.016336981	-5.055654	-0.4698897	8.389871	Sitting_Watch
13:29:04.908	-4.862772	-0.4644893	8.047157	-0.05366146	-0.025125498	-0.016336981	-5.055654	-0.4698897	8.389871	Sitting_Watch
13:29:04.932	-4.862772	-0.4644893	8.047157	-0.05366146	-0.025125498	-0.016336981	-5.055654	-0.4698897	8.389871	Sitting_Watch
13:29:04.954	-4.862772	-0.4644893	8.047157	-0.05366146	-0.025125498	-0.016336981	-5.055654	-0.4698897	8.389871	Sitting_Watch
13:29:04.976	-4.862772	-0.4644893	8.047157	-0.05366146	-0.025125498	-0.016336981	-5.055654	-0.4698897	8.389871	Sitting_Watch
13:29:04.998	-4.862772	-0.4644893	8.047157	-0.05366146	-0.025125498	-0.016336981	-5.055654	-0.4698897	8.389871	Sitting_Watch
13:29:05.019	-4.905869	-0.44054657	8.083072	-0.021896465	-0.0086321365	0.023980126	-5.0477734	-0.48864087	8.393544	Sitting_Watch
13:29:05.042	-4.905869	-0.44054657	8.083072	-0.021896465	-0.0086321365	0.023980126	-5.0477734	-0.48864087	8.393544	Sitting_Watch
13:29:05.063	-4.905869	-0.44054657	8.083072	-0.021896465	-0.0086321365	0.023980126	-5.0477734	-0.48864087	8.393544	Sitting_Watch
13:29:05.086	-4.905869	-0.44054657	8.083072	-0.021896465	-0.0086321365	0.023980126	-5.0477734	-0.48864087	8.393544	Sitting_Watch
13:29:05.109	-4.905869	-0.44054657	8.083072	-0.021896465	-0.0086321365	0.023980126	-5.0477734	-0.48864087	8.393544	Sitting_Watch
13:29:05.131	-4.905869	-0.44054657	8.083072	-0.021896465	-0.0086321365	0.023980126	-5.0477734	-0.48864087	8.393544	Sitting_Watch
13:29:05.154	-4.905869	-0.44054657	8.083072	-0.021896465	-0.0086321365	0.023980126	-5.0477734	-0.48864087	8.393544	Sitting_Watch
13:29:05.176	-4.905869	-0.44054657	8.083072	-0.021896465	-0.0086321365	0.023980126	-5.0477734	-0.48864087	8.393544	Sitting_Watch
13:29:05.198	-4.9154463	-0.4644893	8.08786	0.01842064	0.025576318	-0.016336981	-5.058952	-0.5100838	8.385531	Sitting_Watch
13:29:05.221	-4.9154463	-0.4644893	8.08786	0.01842064	0.025576318	-0.016336981	-5.058952	-0.5100838	8.385531	Sitting_Watch
13:29:05.242	-4.9154463	-0.4644893	8.08786	0.01842064	0.025576318	-0.016336981	-5.058952	-0.5100838	8.385531	Sitting_Watch
13:29:05.264	-4.9154463	-0.4644893	8.08786	0.01842064	0.025576318	-0.016336981	-5.058952	-0.5100838	8.385531	Sitting_Watch
13:29:05.287	-4.9154463	-0.4644893	8.08786	0.01842064	0.025576318	-0.016336981	-5.058952	-0.5100838	8.385531	Sitting_Watch
13:29:05.308	-4.9154463	-0.4644893	8.08786	0.01842064	0.025576318	-0.016336981	-5.058952	-0.5100838	8.385531	Sitting_Watch
13:29:05.330	-4.9154463	-0.4644893	8.08786	0.01842064	0.025576318	-0.016336981	-5.058952	-0.5100838	8.385531	Sitting_Watch
13:29:05.352	-4.9154463	-0.4644893	8.08786	0.01842064	0.025576318	-0.016336981	-5.058952	-0.5100838	8.385531	Sitting_Watch
13:29:05.375	-4.982486	-0.505192	8.044764	0.115548216	0.095214956	0.03864089	-5.107876	-0.478035	8.3577175	Sitting_Watch
13:29:05.398	-4.982486	-0.505192	8.044764	0.115548216	0.095214956	0.03864089	-5.107876	-0.478035	8.3577175	Sitting_Watch
13:29:05.420	-4.982486	-0.505192	8.044764	0.115548216	0.095214956	0.03864089	-5.107876	-0.478035	8.3577175	Sitting_Watch
13:29:05.444	-4.982486	-0.505192	8.044764	0.115548216	0.095214956	0.03864089	-5.107876	-0.478035	8.3577175	Sitting_Watch
13:29:05.467	-4.982486	-0.505192	8.044764	0.115548216	0.095214956	0.03864089	-5.107876	-0.478035	8.3577175	Sitting_Watch
13:29:05.488	-4.982486	-0.505192	8.044764	0.115548216	0.095214956	0.03864089	-5.107876	-0.478035	8.3577175	Sitting_Watch
13:29:05.510	-4.982486	-0.505192	8.044764	0.115548216	0.095214956	0.03864089	-5.107876	-0.478035	8.3577175	Sitting_Watch
13:29:05.533	-4.982486	-0.505192	8.044764	0.115548216	0.095214956	0.03864089	-5.107876	-0.478035	8.3577175	Sitting_Watch
13:29:05.556	-4.9992456	-0.3304099	8.042369	-0.023729062	0.012137282	0.021536665	-5.1648345	-0.42437282	8.325548	Sitting_Watch
13:29:05.579	-4.9992456	-0.3304099	8.042369	-0.023729062	0.012137282	0.021536665	-5.1648345	-0.42437282	8.325548	Sitting_Watch
13:29:05.602	-4.9992456	-0.3304099	8.042369	-0.023729062	0.012137282	0.021536665	-5.1648345	-0.42437282	8.325548	Sitting_Watch
13:29:05.625	-4.9992456	-0.3304099	8.042369	-0.023729062	0.012137282	0.021536665	-5.1648345	-0.42437282	8.325548	Sitting_Watch
13:29:05.647	-4.9992456	-0.3304099	8.042369	-0.023729062	0.012137282	0.021536665	-5.1648345	-0.42437282	8.325548	Sitting_Watch
13:29:05.673	-4.9992456	-0.3304099	8.042369	-0.023729062	0.012137282	0.021536665	-5.1648345	-0.42437282	8.325548	Sitting_Watch
13:29:05.694	-4.9992456	-0.3304099	8.042369	-0.023729062	0.012137282	0.021536665	-5.1648345	-0.42437282	8.325548	Sitting_Watch
13:29:05.716	-4.9992456	-0.3304099	8.042369	-0.023729062	0.012137282	0.021536665	-5.1648345	-0.42437282	8.325548	Sitting_Watch
13:29:05.738	-4.989669	-0.45012367	8.109408	9.468412e-05	0.018245934	0.005654169	-5.1647058	-0.42648324	8.32552	Sitting_Watch
13:29:05.760	-4.989669	-0.45012367	8.109408	9.468412e-05	0.018245934	0.005654169	-5.1647058	-0.42648324	8.32552	Sitting_Watch
13:29:05.783	-4.989669	-0.45012367	8.109408	9.468412e-05	0.018245934	0.005654169	-5.1647058	-0.42648324	8.32552	Sitting_Watch
13:29:05.805	-4.989669	-0.45012367	8.109408	9.468412e-05	0.018245934	0.005654169	-5.1647058	-0.42648324	8.32552	Sitting_Watch
13:29:05.828	-4.989669	-0.45012367	8.109408	9.468412e-05	0.018245934	0.005654169	-5.1647058	-0.42648324	8.32552	Sitting_Watch
13:29:05.850	-4.989669	-0.45012367	8.109408	9.468412e-05	0.018245934	0.005654169	-5.1647058	-0.42648324	8.32552	Sitting_Watch
13:29:05.873	-4.989669	-0.45012367	8.109408	9.468412e-05	0.018245934	0.005654169	-5.1647058	-0.42648324	8.32552	Sitting_Watch
13:29:05.896	-4.989669	-0.45012367	8.109408	9.468412e-05	0.018245934	0.005654169	-5.1647058	-0.42648324	8.32552	Sitting_Watch
13:29:05.918	-5.030371	-0.37829542	8.020821	0.03796833	0.0041960333	-0.018169576	-5.1806154	-0.41306454	8.316306	Sitting_Watch
13:29:05.941	-5.030371	-0.37829542	8.020821	0.03796833	0.0041960333	-0.018169576	-5.1806154	-0.41306454	8.316306	Sitting_Watch
13:29:05.968	-5.030371	-0.37829542	8.020821	0.03796833	0.0041960333	-0.018169576	-5.1806154	-0.41306454	8.316306	Sitting_Watch
13:29:05.991	-5.030371	-0.37829542	8.020821	0.03796833	0.0041960333	-0.018169576	-5.1806154	-0.41306454	8.316306	Sitting_Watch
13:29:06.013	-5.030371	-0.37829542	8.020821	0.03796833	0.0041960333	-0.018169576	-5.1806154	-0.41306454	8.316306	Sitting_Watch
13:29:06.035	-5.030371	-0.37829542	8.020821	0.03796833	0.0041960333	-0.018169576	-5.1806154	-0.41306454	8.316306	Sitting_Watch
13:29:06.057	-5.030371	-0.37829542	8.020821	0.03796833	0.0041960333	-0.018169576	-5.1806154	-0.41306454	8.316306	Sitting_Watch
13:29:06.079	-5.030371	-0.37829542	8.020821	0.03796833	0.0041960333	-0.018169576	-5.1806154	-0.41306454	8.316306	Sitting_Watch
13:29:06.101	-5.03516	-0.45012367	8.078283	-0.014566082	0.014580742	0.022758396	-5.1848245	-0.41800871	8.313436	Sitting_Watch
13:29:06.125	-5.03516	-0.45012367	8.078283	-0.014566082	0.014580742	0.022758396	-5.1848245	-0.41800871	8.313436	Sitting_Watch
13:29:06.147	-5.03516	-0.45012367	8.078283	-0.014566082	0.014580742	0.022758396	-5.1848245	-0.41800871	8.313436	Sitting_Watch
13:29:06.170	-5.03516	-0.45012367	8.078283	-0.014566082	0.014580742	0.022758396	-5.1848245	-0.41800871	8.313436	Sitting_Watch
13:29:06.193	-5.03516	-0.45012367	8.078283	-0.014566082	0.014580742	0.022758396	-5.1848245	-0.41800871	8.313436	Sitting_Watch
13:29:06.216	-5.03516	-0.45012367	8.078283	-0.014566082	0.014580742	0.022758396	-5.1848245	-0.41800871	8.313436	Sitting_Watch
13:29:06.239	-5.03516	-0.45012367	8.078283	-0.014566082	0.014580742	0.022758396	-5.1848245	-0.41800871	8.313436	Sitting_Watch
13:29:06.262	-5.03516	-0.45012367	8.078283	-0.014566082	0.014580742	0.022758396	-5.191906	-0.42611632	8.308604	Sitting_Watch
13:29:06.284	-5.00164	-0.50758624	7.9681463	0.023307564	0.021911126	0.0001563815	-5.191906	-0.42611632	8.308604	Sitting_Watch
13:29:06.306	-5.00164	-0.50758624	7.9681463	0.023307564	0.021911126	0.0001563815	-5.191906	-0.42611632	8.308604	Sitting_Watch
13:29:06.328	-5.00164	-0.50758624	7.9681463	0.023307564	0.021911126	0.0001563815	-5.191906	-0.42611632	8.308604	Sitting_Watch
13:29:06.351	-5.00164	-0.50758624	7.9681463	0.023307564	0.021911126	0.0001563815	-5.191906	-0.42611632	8.308604	Sitting_Watch
13:29:06.374	-5.00164	-0.50758624	7.9681463	0.023307564	0.021911126	0.0001563815	-5.191906	-0.42611632	8.308604	Sitting_Watch
13:29:06.397	-5.00164	-0.50758624	7.9681463	0.023307564	0.021911126	0.0001563815	-5.191906	-0.42611632	8.308604	Sitting_Watch
13:29:06.420	-5.00164	-0.50758624	7.9681463	0.023307564	0.021911126	0.0001563815	-5.191906	-0.42611632	8.308604	Sitting_Watch
13:29:06.442	-5.00164	-0.50758624	7.9681463	0.023307564	0.021911126	0.0001563815	-5.191906	-0.42611632	8.308604	Sitting_Watch
13:29:06.466	-5.0662856	-0.33759275	7.989695	-0.0047922377	0.00847209	0.026423588	-5.2011447	-0.43795493	8.302207	Sitting_Watch
13:29:06.488	-5.0662856	-0.33759275	7.989695	-0.0047922377	0.00847209	0.026423588	-5.2011447	-0.43795493	8.302207	Sitting_Watch
13:29:06.511	-5.0662856	-0.33759275	7.989695	-0.0047922377	0.00847209	0.026423588	-5.2011447	-0.43795493	8.302207	Sitting_Watch
13:29:06.534	-5.0662856	-0.33759275	7.989695	-0.0047922377	0.00847209	0.026423588	-5.2011447	-0.43795493	8.302207	Sitting_Watch
13:29:06.556	-5.0662856	-0.33759275	7.989695	-0.0047922377	0.00847209	0.026423588	-5.2011447	-0.43795493	8.302207	Sitting_Watch
13:29:06.577	-5.0662856	-0.33759275	7.989695	-0.0047922377	0.00847209	0.026423588	-5.2011447	-0.43795493	8.302207	Sitting_Watch
13:29:06.599	-5.0662856	-0.33759275	7.989695	-0.0047922377	0.00847209	0.026423588	-5.2011447	-0.43795493	8.302207	Sitting_Watch
13:29:06.622	-5.0662856	-0.33759275	7.989695	-0.0047922377	0.00847209	0.026423588	-5.2011447	-0.43795493	8.302207	Sitting_Watch
13:29:06.645	-5.0806513	-0.46927786	8.0711	-0.009068294	-0.0055778106	-0.019391306	-5.20078	-0.4425519	8.302192	Sitting_Watch
13:29:06.671	-5.0806513	-0.46927786	8.0711	-0.009068294	-0.0055778106	-0.019391306	-5.20078	-0.4425519	8.302192	Sitting_Watch
13:29:06.695	-5.0806513	-0.46927786	8.0711	-0.009068294	-0.0055778106	-0.019391306	-5.20078	-0.4425519	8.302192	Sitting_Watch
13:29:06.718	-5.0806513	-0.46927786	8.0711	-0.009068294	-0.0055778106	-0.019391306	-5.20078	-0.4425519	8.302192	Sitting_Watch
13:29:06.740	-5.0806513	-0.46927786	8.0711	-0.009068294	-0.0055778106	-0.019391306	-5.20078	-0.4425519	8.302192	Sitting_Watch
13:29:06.763	-5.0806513	-0.46927786	8.0711	-0.009068294	-0.0055778106	-0.019391306	-5.20078	-0.4425519	8.302192	Sitting_Watch
13:29:06.786	-5.0806513	-0.46927786	8.0711	-0.009068294	-0.0055778106	-0.019391306	-5.20078	-0.4425519	8.302192	Sitting_Watch
13:29:06.808	-5.078257	-0.45491222	7.9346266	-0.026783386	-0.011686463	0.0062650335	-5.180647	-0.46913478	8.313313	Sitting_Watch
13:29:06.831	-5.078257	-0.45491222	7.9346266	-0.026783386	-0.011686463	0.0062650335	-5.180647	-0.46913478	8.313313	Sitting_Watch
13:29:06.852	-5.078257	-0.45491222	7.9346266	-0.026783386	-0.011686463	0.0062650335	-5.180647	-0.46913478	8.313313	Sitting_Watch
13:29:06.873	-5.078257	-0.45491222	7.9346266	-0.026783386	-0.011686463	0.0062650335	-5.180647	-0.46913478	8.313313	Sitting_Watch
13:29:06.894	-5.078257	-0.45491222	7.9346266	-0.026783386	-0.011686463	0.0062650335	-5.180647	-0.46913478	8.313313	Sitting_Watch
13:29:06.917	-5.078257	-0.45491222	7.9346266	-0.026783386	-0.011686463	0.0062650335	-5.180647	-0.46913478	8.313313	Sitting_Watch
13:29:06.939	-5.078257	-0.45491222	7.9346266	-0.026783386	-0.011686463	0.0062650335	-5.180647	-0.46913478	8.313313	Sitting_Watch
13:29:06.961	-5.078257	-0.45491222	7.9346266	-0.026783386	-0.011686463	0.0062650335	-5.180647	-0.46913478	8.313313	Sitting_Watch
13:29:06.984	-5.078257	-0.45491222	7.9346266	-0.026783386	-0.011686463	0.0062650335	-5.180647	-0.46913478	8.313313	Sitting_Watch
13:29:07.007	-4.98488	-0.48124924	8.075889	-0.009068294	-0.01962771	-0.020613037	-5.157034	-0.5076669	8.32572	Sitting_Watch
13:29:07.029	-4.98488	-0.48124924	8.075889	-0.009068294	-0.01962771	-0.020613037	-5.157034	-0.5076669	8.32572	Sitting_Watch
13:29:07.051	-4.98488	-0.48124924	8.075889	-0.009068294	-0.01962771	-0.020613037	-5.157034	-0.5076669	8.32572	Sitting_Watch
13:29:07.074	-4.98488	-0.48124924	8.075889	-0.009068294	-0.01962771	-0.020613037	-5.157034	-0.5076669	8.32572	Sitting_Watch
13:29:07.095	-4.98488	-0.48124924	8.075889	-0.009068294	-0.01962771	-0.020613037	-5.157034	-0.5076669	8.32572	Sitting_Watch
13:29:07.117	-4.98488	-0.48124924	8.075889	-0.009068294	-0.01962771	-0.020613037	-5.157034	-0.5076669	8.32572	Sitting_Watch
13:29:07.140	-4.98488	-0.48124924	8.075889	-0.009068294	-0.01962771	-0.020613037	-5.157034	-0.5076669	8.32572	Sitting_Watch
13:29:07.163	-4.98488	-0.48124924	8.075889	0.009868529	0.0072503597	0.0349757	-5.157034	-0.5076669	8.32572	Sitting_Watch
13:29:07.186	-4.9585433	-0.7039168	8.178843	0.009868529	0.0072503597	0.0349757	-5.156068	-0.50578755	8.326434	Sitting_Watch
13:29:07.209	-4.9585433	-0.7039168	8.178843	0.009868529	0.0072503597	0.0349757	-5.156068	-0.50578755	8.326434	Sitting_Watch
13:29:07.231	-4.9585433	-0.7039168	8.178843	0.009868529	0.0072503597	0.0349757	-5.156068	-0.50578755	8.326434	Sitting_Watch
13:29:07.254	-4.9585433	-0.7039168	8.178843	0.009868529	0.0072503597	0.0349757	-5.156068	-0.50578755	8.326434	Sitting_Watch
13:29:07.276	-4.9585433	-0.7039168	8.178843	0.009868529	0.0072503597	0.0349757	-5.156068	-0.50578755	8.326434	Sitting_Watch
13:29:07.299	-4.9585433	-0.7039168	8.178843	0.009868529	0.0072503597	0.0349757	-5.156068	-0.50578755	8.326434	Sitting_Watch
13:29:07.322	-4.9585433	-0.7039168	8.178843	0.009868529	0.0072503597	0.0349757	-5.156068	-0.50578755	8.326434	Sitting_Watch
13:29:07.344	-4.9585433	-0.7039168	8.178843	0.009868529	0.0072503597	0.0349757	-5.156068	-0.50578755	8.326434	Sitting_Watch
13:29:07.367	-5.087834	-0.29689008	8.0375805	-0.028615981	-0.037342805	-0.0028979448	-5.1680365	-0.48737115	8.32011	Sitting_Watch
13:29:07.389	-5.087834	-0.29689008	8.0375805	-0.028615981	-0.037342805	-0.0028979448	-5.1680365	-0.48737115	8.32011	Sitting_Watch
13:29:07.411	-5.087834	-0.29689008	8.0375805	-0.028615981	-0.037342805	-0.0028979448	-5.1680365	-0.48737115	8.32011	Sitting_Watch
13:29:07.433	-5.087834	-0.29689008	8.0375805	-0.028615981	-0.037342805	-0.0028979448	-5.1680365	-0.48737115	8.32011	Sitting_Watch
13:29:07.455	-5.087834	-0.29689008	8.0375805	-0.028615981	-0.037342805	-0.0028979448	-5.1680365	-0.48737115	8.32011	Sitting_Watch
13:29:07.478	-5.087834	-0.29689008	8.0375805	-0.028615981	-0.037342805	-0.0028979448	-5.1680365	-0.48737115	8.32011	Sitting_Watch
13:29:07.501	-5.087834	-0.29689008	8.0375805	-0.028615981	-0.037342805	-0.0028979448	-5.1680365	-0.48737115	8.32011	Sitting_Watch
13:29:07.523	-4.932206	-0.5770202	7.9920893	-0.028615981	-0.037342805	-0.0028979448	-5.1680365	-0.48737115	8.32011	Sitting_Watch
13:29:07.546	-4.932206	-0.5770202	7.9920893	0.060570344	0.021911126	-0.038938995	-5.1702976	-0.48156875	8.319042	Sitting_Watch
13:29:07.568	-4.932206	-0.5770202	7.9920893	0.060570344	0.021911126	-0.038938995	-5.1702976	-0.48156875	8.319042	Sitting_Watch
13:29:07.592	-4.932206	-0.5770202	7.9920893	0.060570344	0.021911126	-0.038938995	-5.1702976	-0.48156875	8.319042	Sitting_Watch
13:29:07.614	-4.932206	-0.5770202	7.9920893	0.060570344	0.021911126	-0.038938995	-5.1702976	-0.48156875	8.319042	Sitting_Watch
13:29:07.637	-4.932206	-0.5770202	7.9920893	0.060570344	0.021911126	-0.038938995	-5.1702976	-0.48156875	8.319042	Sitting_Watch
13:29:07.658	-4.932206	-0.5770202	7.9920893	0.060570344	0.021911126	-0.038938995	-5.1702976	-0.48156875	8.319042	Sitting_Watch
13:29:07.681	-4.932206	-0.5770202	7.9920893	0.060570344	0.021911126	-0.038938995	-5.1702976	-0.48156875	8.319042	Sitting_Watch
13:29:07.703	-5.0758624	-0.44533512	8.008849	0.060570344	0.021911126	-0.038938995	-5.1702976	-0.48156875	8.319042	Sitting_Watch
13:29:07.725	-5.0758624	-0.44533512	8.008849	-0.07076569	-0.008021272	0.02581272	-5.176581	-0.4750994	8.315506	Sitting_Watch
13:29:07.748	-5.0758624	-0.44533512	8.008849	-0.07076569	-0.008021272	0.02581272	-5.176581	-0.4750994	8.315506	Sitting_Watch
13:29:07.772	-5.0758624	-0.44533512	8.008849	-0.07076569	-0.008021272	0.02581272	-5.176581	-0.4750994	8.315506	Sitting_Watch
13:29:07.795	-5.0758624	-0.44533512	8.008849	-0.07076569	-0.008021272	0.02581272	-5.176581	-0.4750994	8.315506	Sitting_Watch
13:29:07.818	-5.0758624	-0.44533512	8.008849	-0.07076569	-0.008021272	0.02581272	-5.176581	-0.4750994	8.315506	Sitting_Watch
13:29:07.841	-5.0758624	-0.44533512	8.008849	-0.07076569	-0.008021272	0.02581272	-5.176581	-0.4750994	8.315506	Sitting_Watch
13:29:07.864	-5.0758624	-0.44533512	8.008849	-0.07076569	-0.008021272	0.02581272	-5.176581	-0.4750994	8.315506	Sitting_Watch
13:29:07.887	-4.972909	-0.5698374	8.066312	-0.0041813725	0.0017525724	-0.03771726	-5.182573	-0.47965866	8.311507	Sitting_Watch
13:29:07.909	-4.972909	-0.5698374	8.066312	-0.0041813725	0.0017525724	-0.03771726	-5.182573	-0.47965866	8.311507	Sitting_Watch
13:29:07.932	-4.972909	-0.5698374	8.066312	-0.0041813725	0.0017525724	-0.03771726	-5.182573	-0.47965866	8.311507	Sitting_Watch
13:29:07.954	-4.972909	-0.5698374	8.066312	-0.0041813725	0.0017525724	-0.03771726	-5.182573	-0.47965866	8.311507	Sitting_Watch
13:29:07.977	-4.972909	-0.5698374	8.066312	-0.0041813725	0.0017525724	-0.03771726	-5.182573	-0.47965866	8.311507	Sitting_Watch
13:29:07.999	-4.972909	-0.5698374	8.066312	-0.0041813725	0.0017525724	-0.03771726	-5.182573	-0.47965866	8.311507	Sitting_Watch
13:29:08.021	-4.972909	-0.5698374	8.066312	-0.0041813725	0.0017525724	-0.03771726	-5.182573	-0.47965866	8.311507	Sitting_Watch
13:29:08.044	-4.972909	-0.5698374	8.066312	-0.0041813725	0.0017525724	-0.03771726	-5.182573	-0.47965866	8.311507	Sitting_Watch
13:29:08.068	-4.975303	-0.49800915	8.207574	-0.015787812	-0.014740789	-0.014504384	-5.1744285	-0.48308763	8.316384	Sitting_Watch
13:29:08.091	-4.975303	-0.49800915	8.207574	-0.015787812	-0.014740789	-0.014504384	-5.1744285	-0.48308763	8.316384	Sitting_Watch
13:29:08.112	-4.975303	-0.49800915	8.207574	-0.015787812	-0.014740789	-0.014504384	-5.1744285	-0.48308763	8.316384	Sitting_Watch
13:29:08.135	-4.975303	-0.49800915	8.207574	-0.015787812	-0.014740789	-0.014504384	-5.1744285	-0.48308763	8.316384	Sitting_Watch
13:29:08.158	-4.975303	-0.49800915	8.207574	-0.015787812	-0.014740789	-0.014504384	-5.1744285	-0.48308763	8.316384	Sitting_Watch
13:29:08.179	-4.975303	-0.49800915	8.207574	-0.015787812	-0.014740789	-0.014504384	-5.1744285	-0.48308763	8.316384	Sitting_Watch
13:29:08.201	-4.975303	-0.49800915	8.207574	-0.015787812	-0.014740789	-0.014504384	-5.1744285	-0.48308763	8.316384	Sitting_Watch
13:29:08.223	-4.975303	-0.49800915	8.207574	-0.015787812	-0.014740789	-0.014504384	-5.1744285	-0.48308763	8.316384	Sitting_Watch
13:29:08.246	-4.948966	-0.5794145	8.035186	0.049574766	-0.0013017539	-0.0047305403	-5.166313	-0.5209598	8.319143	Sitting_Watch
13:29:08.270	-4.948966	-0.5794145	8.035186	0.049574766	-0.0013017539	-0.0047305403	-5.166313	-0.5209598	8.319143	Sitting_Watch
13:29:08.293	-4.948966	-0.5794145	8.035186	0.049574766	-0.0013017539	-0.0047305403	-5.166313	-0.5209598	8.319143	Sitting_Watch
13:29:08.316	-4.948966	-0.5794145	8.035186	0.049574766	-0.0013017539	-0.0047305403	-5.166313	-0.5209598	8.319143	Sitting_Watch
13:29:08.339	-4.948966	-0.5794145	8.035186	0.049574766	-0.0013017539	-0.0047305403	-5.166313	-0.5209598	8.319143	Sitting_Watch
13:29:08.361	-4.948966	-0.5794145	8.035186	0.049574766	-0.0013017539	-0.0047305403	-5.166313	-0.5209598	8.319143	Sitting_Watch
13:29:08.384	-4.948966	-0.5794145	8.035186	0.049574766	-0.0013017539	-0.0047305403	-5.166313	-0.5209598	8.319143	Sitting_Watch
13:29:08.407	-4.948966	-0.5794145	8.035186	0.049574766	-0.0013017539	-0.0047305403	-5.166313	-0.5209598	8.319143	Sitting_Watch
13:29:08.429	-4.9992456	-0.42139238	8.083072	0.060570344	-0.023903769	-0.011450058	-5.167407	-0.45495954	8.322336	Sitting_Watch
13:29:08.451	-4.9992456	-0.42139238	8.083072	0.060570344	-0.023903769	-0.011450058	-5.167407	-0.45495954	8.322336	Sitting_Watch
13:29:08.472	-4.9992456	-0.42139238	8.083072	0.060570344	-0.023903769	-0.011450058	-5.167407	-0.45495954	8.322336	Sitting_Watch
13:29:08.494	-4.9992456	-0.42139238	8.083072	0.060570344	-0.023903769	-0.011450058	-5.167407	-0.45495954	8.322336	Sitting_Watch
13:29:08.517	-4.9992456	-0.42139238	8.083072	0.060570344	-0.023903769	-0.011450058	-5.167407	-0.45495954	8.322336	Sitting_Watch
13:29:08.539	-4.9992456	-0.42139238	8.083072	0.060570344	-0.023903769	-0.011450058	-5.167407	-0.45495954	8.322336	Sitting_Watch
13:29:08.562	-4.9992456	-0.42139238	8.083072	0.060570344	-0.023903769	-0.011450058	-5.167407	-0.45495954	8.322336	Sitting_Watch
13:29:08.585	-4.9992456	-0.42139238	8.083072	0.060570344	-0.023903769	-0.011450058	-5.167407	-0.45495954	8.322336	Sitting_Watch
13:29:08.609	-5.0184	-0.44533512	7.965752	0.004981606	0.0054177637	0.02336926	-5.174058	-0.4436875	8.318809	Sitting_Watch
13:29:08.630	-5.0184	-0.44533512	7.965752	0.004981606	0.0054177637	0.02336926	-5.174058	-0.4436875	8.318809	Sitting_Watch
13:29:08.653	-5.0184	-0.44533512	7.965752	0.004981606	0.0054177637	0.02336926	-5.174058	-0.4436875	8.318809	Sitting_Watch
13:29:08.675	-5.0184	-0.44533512	7.965752	0.004981606	0.0054177637	0.02336926	-5.174058	-0.4436875	8.318809	Sitting_Watch
13:29:08.697	-5.0184	-0.44533512	7.965752	0.004981606	0.0054177637	0.02336926	-5.174058	-0.4436875	8.318809	Sitting_Watch
13:29:08.719	-5.0184	-0.44533512	7.965752	0.004981606	0.0054177637	0.02336926	-5.174058	-0.4436875	8.318809	Sitting_Watch
13:29:08.741	-5.0184	-0.44533512	7.965752	0.004981606	0.0054177637	0.02336926	-5.174058	-0.4436875	8.318809	Sitting_Watch
13:29:08.764	-5.0184	-0.44533512	7.965752	0.004981606	0.0054177637	0.02336926	-5.174058	-0.4436875	8.318809	Sitting_Watch
13:29:08.786	-5.0495257	-0.38068968	7.989695	-0.0035705073	0.029241508	0.03131051	-5.1813436	-0.41627413	8.315691	Sitting_Watch
13:29:08.809	-5.0495257	-0.38068968	7.989695	-0.0035705073	0.029241508	0.03131051	-5.1813436	-0.41627413	8.315691	Sitting_Watch
13:29:08.832	-5.0495257	-0.38068968	7.989695	-0.0035705073	0.029241508	0.03131051	-5.1813436	-0.41627413	8.315691	Sitting_Watch
13:29:08.855	-5.0495257	-0.38068968	7.989695	-0.0035705073	0.029241508	0.03131051	-5.1813436	-0.41627413	8.315691	Sitting_Watch
13:29:08.878	-5.0495257	-0.38068968	7.989695	-0.0035705073	0.029241508	0.03131051	-5.1813436	-0.41627413	8.315691	Sitting_Watch
13:29:08.899	-5.0495257	-0.38068968	7.989695	-0.0035705073	0.029241508	0.03131051	-5.1813436	-0.41627413	8.315691	Sitting_Watch
13:29:08.922	-5.0495257	-0.38068968	7.989695	-0.0035705073	0.029241508	0.03131051	-5.1813436	-0.41627413	8.315691	Sitting_Watch
13:29:08.945	-5.0495257	-0.38068968	7.989695	-0.0035705073	0.029241508	0.03131051	-5.1813436	-0.41627413	8.315691	Sitting_Watch
13:29:08.968	-5.032766	-0.44294083	8.008849	-0.03289204	0.0048068985	0.037419163	-5.191583	-0.42304233	8.308963	Sitting_Watch
13:29:08.989	-5.032766	-0.44294083	8.008849	-0.03289204	0.0048068985	0.037419163	-5.191583	-0.42304233	8.308963	Sitting_Watch
13:29:09.011	-5.032766	-0.44294083	8.008849	-0.03289204	0.0048068985	0.037419163	-5.191583	-0.42304233	8.308963	Sitting_Watch
13:29:09.033	-5.032766	-0.44294083	8.008849	-0.03289204	0.0048068985	0.037419163	-5.191583	-0.42304233	8.308963	Sitting_Watch
13:29:09.054	-5.032766	-0.44294083	8.008849	-0.03289204	0.0048068985	0.037419163	-5.191583	-0.42304233	8.308963	Sitting_Watch
13:29:09.076	-5.032766	-0.44294083	8.008849	-0.03289204	0.0048068985	0.037419163	-5.191583	-0.42304233	8.308963	Sitting_Watch
13:29:09.098	-5.032766	-0.44294083	8.008849	-0.03289204	0.0048068985	0.037419163	-5.191583	-0.42304233	8.308963	Sitting_Watch
13:29:09.121	-5.032766	-0.44294083	8.008849	-0.03289204	0.0048068985	0.037419163	-5.191583	-0.42304233	8.308963	Sitting_Watch
13:29:09.144	-5.032766	-0.44294083	8.008849	-0.03289204	0.0048068985	0.037419163	-5.191583	-0.42304233	8.308963	Sitting_Watch
13:29:09.167	-4.982486	-0.45251793	7.946598	0.016588045	0.012748147	0.033143103	-5.1966453	-0.4532101	8.304206	Sitting_Watch
13:29:09.190	-4.982486	-0.45251793	7.946598	0.016588045	0.012748147	0.033143103	-5.1966453	-0.4532101	8.304206	Sitting_Watch
13:29:09.212	-4.982486	-0.45251793	7.946598	0.016588045	0.012748147	0.033143103	-5.1966453	-0.4532101	8.304206	Sitting_Watch
13:29:09.237	-4.982486	-0.45251793	7.946598	0.016588045	0.012748147	0.033143103	-5.1966453	-0.4532101	8.304206	Sitting_Watch
13:29:09.259	-4.982486	-0.45251793	7.946598	0.016588045	0.012748147	0.033143103	-5.1966453	-0.4532101	8.304206	Sitting_Watch
13:29:09.280	-4.982486	-0.45251793	7.946598	0.016588045	0.012748147	0.033143103	-5.1966453	-0.4532101	8.304206	Sitting_Watch
13:29:09.302	-4.982486	-0.45251793	7.946598	0.016588045	0.012748147	0.033143103	-5.1966453	-0.4532101	8.304206	Sitting_Watch
13:29:09.325	-5.0064287	-0.45491222	8.013638	0.009868529	-0.01718425	-0.019391306	-5.188155	-0.44235945	8.310096	Sitting_Watch
13:29:09.347	-5.0064287	-0.45491222	8.013638	0.009868529	-0.01718425	-0.019391306	-5.188155	-0.44235945	8.310096	Sitting_Watch
13:29:09.369	-5.0064287	-0.45491222	8.013638	0.009868529	-0.01718425	-0.019391306	-5.188155	-0.44235945	8.310096	Sitting_Watch
13:29:09.393	-5.0064287	-0.45491222	8.013638	0.009868529	-0.01718425	-0.019391306	-5.188155	-0.44235945	8.310096	Sitting_Watch
13:29:09.414	-5.0064287	-0.45491222	8.013638	0.009868529	-0.01718425	-0.019391306	-5.188155	-0.44235945	8.310096	Sitting_Watch
13:29:09.437	-5.0064287	-0.45491222	8.013638	0.009868529	-0.01718425	-0.019391306	-5.188155	-0.44235945	8.310096	Sitting_Watch
13:29:09.460	-5.0064287	-0.45491222	8.013638	0.009868529	-0.01718425	-0.019391306	-5.188155	-0.44235945	8.310096	Sitting_Watch
13:29:09.483	-5.0064287	-0.45491222	8.013638	0.009868529	-0.01718425	-0.019391306	-5.188155	-0.44235945	8.310096	Sitting_Watch
13:29:09.506	-4.9968514	-0.41420954	8.059129	0.010479393	0.0041960333	-0.02916515	-5.184398	-0.45236954	8.311901	Sitting_Watch
13:29:09.528	-4.9968514	-0.41420954	8.059129	0.010479393	0.0041960333	-0.02916515	-5.184398	-0.45236954	8.311901	Sitting_Watch
13:29:09.550	-4.9968514	-0.41420954	8.059129	0.010479393	0.0041960333	-0.02916515	-5.184398	-0.45236954	8.311901	Sitting_Watch
13:29:09.572	-4.9968514	-0.41420954	8.059129	0.010479393	0.0041960333	-0.02916515	-5.184398	-0.45236954	8.311901	Sitting_Watch
13:29:09.593	-4.9968514	-0.41420954	8.059129	0.010479393	0.0041960333	-0.02916515	-5.184398	-0.45236954	8.311901	Sitting_Watch
13:29:09.615	-4.9968514	-0.41420954	8.059129	0.010479393	0.0041960333	-0.02916515	-5.184398	-0.45236954	8.311901	Sitting_Watch
13:29:09.638	-4.9968514	-0.41420954	8.059129	0.010479393	0.0041960333	-0.02916515	-5.184398	-0.45236954	8.311901	Sitting_Watch
13:29:09.660	-4.9968514	-0.41420954	8.059129	0.010479393	0.0041960333	-0.02916515	-5.184398	-0.45236954	8.311901	Sitting_Watch
13:29:09.681	-4.9968514	-0.41420954	8.059129	0.010479393	0.0041960333	-0.02916515	-5.184398	-0.45236954	8.311901	Sitting_Watch
13:29:09.707	-5.06868	-0.43815228	8.004061	-0.040833287	-0.023292903	0.0074867643	-5.188932	-0.4522215	8.30908	Sitting_Watch
13:29:09.730	-5.06868	-0.43815228	8.004061	-0.040833287	-0.023292903	0.0074867643	-5.188932	-0.4522215	8.30908	Sitting_Watch
13:29:09.752	-5.06868	-0.43815228	8.004061	-0.040833287	-0.023292903	0.0074867643	-5.188932	-0.4522215	8.30908	Sitting_Watch
13:29:09.774	-5.06868	-0.43815228	8.004061	-0.040833287	-0.023292903	0.0074867643	-5.188932	-0.4522215	8.30908	Sitting_Watch
13:29:09.796	-5.06868	-0.43815228	8.004061	-0.040833287	-0.023292903	0.0074867643	-5.188932	-0.4522215	8.30908	Sitting_Watch
13:29:09.818	-5.06868	-0.43815228	8.004061	-0.040833287	-0.023292903	0.0074867643	-5.188932	-0.4522215	8.30908	Sitting_Watch
13:29:09.840	-5.06868	-0.43815228	8.004061	-0.040833287	-0.023292903	0.0074867643	-5.188932	-0.4522215	8.30908	Sitting_Watch
13:29:09.862	-5.0136113	-0.49800915	8.126168	-0.011511756	-0.028179824	-0.020613037	-5.1855264	-0.4686102	8.310298	Sitting_Watch
13:29:09.884	-5.0136113	-0.49800915	8.126168	-0.011511756	-0.028179824	-0.020613037	-5.1855264	-0.4686102	8.310298	Sitting_Watch
13:29:09.907	-5.0136113	-0.49800915	8.126168	-0.011511756	-0.028179824	-0.020613037	-5.1855264	-0.4686102	8.310298	Sitting_Watch
13:29:09.933	-5.0136113	-0.49800915	8.126168	-0.011511756	-0.028179824	-0.020613037	-5.1855264	-0.4686102	8.310298	Sitting_Watch
13:29:09.960	-5.0136113	-0.49800915	8.126168	-0.011511756	-0.028179824	-0.020613037	-5.1855264	-0.4686102	8.310298	Sitting_Watch
13:29:09.982	-5.0136113	-0.49800915	8.126168	-0.011511756	-0.028179824	-0.020613037	-5.1855264	-0.4686102	8.310298	Sitting_Watch
13:29:10.004	-5.0136113	-0.49800915	8.126168	-0.011511756	-0.028179824	-0.020613037	-5.1855264	-0.4686102	8.310298	Sitting_Watch
13:29:10.026	-5.0136113	-0.49800915	8.126168	-0.011511756	-0.028179824	-0.020613037	-5.1855264	-0.4686102	8.310298	Sitting_Watch
13:29:10.049	-5.06868	-0.5363176	8.001666	-0.024950791	0.0066394946	-0.0047305403	-5.18222	-0.5009313	8.310474	Sitting_Watch
13:29:10.072	-5.06868	-0.5363176	8.001666	-0.024950791	0.0066394946	-0.0047305403	-5.18222	-0.5009313	8.310474	Sitting_Watch
13:29:10.093	-5.06868	-0.5363176	8.001666	-0.024950791	0.0066394946	-0.0047305403	-5.18222	-0.5009313	8.310474	Sitting_Watch
13:29:10.115	-5.06868	-0.5363176	8.001666	-0.024950791	0.0066394946	-0.0047305403	-5.18222	-0.5009313	8.310474	Sitting_Watch
13:29:10.138	-5.06868	-0.5363176	8.001666	-0.024950791	0.0066394946	-0.0047305403	-5.18222	-0.5009313	8.310474	Sitting_Watch
13:29:10.161	-5.06868	-0.5363176	8.001666	-0.024950791	0.0066394946	-0.0047305403	-5.18222	-0.5009313	8.310474	Sitting_Watch
13:29:10.184	-5.06868	-0.5363176	8.001666	-0.024950791	0.0066394946	-0.0047305403	-5.18222	-0.5009313	8.310474	Sitting_Watch
13:29:10.205	-5.06868	-0.5363176	8.001666	-0.024950791	0.0066394946	-0.0047305403	-5.18222	-0.5009313	8.310474	Sitting_Watch
13:29:10.229	-5.008823	-0.4932206	8.217151	-0.024339925	-0.030012421	-0.023056498	-5.17301	-0.52112085	8.314971	Sitting_Watch
13:29:10.251	-5.008823	-0.4932206	8.217151	-0.024339925	-0.030012421	-0.023056498	-5.17301	-0.52112085	8.314971	Sitting_Watch
13:29:10.273	-5.008823	-0.4932206	8.217151	-0.024339925	-0.030012421	-0.023056498	-5.17301	-0.52112085	8.314971	Sitting_Watch
13:29:10.296	-5.008823	-0.4932206	8.217151	-0.024339925	-0.030012421	-0.023056498	-5.17301	-0.52112085	8.314971	Sitting_Watch
13:29:10.319	-5.008823	-0.4932206	8.217151	-0.024339925	-0.030012421	-0.023056498	-5.17301	-0.52112085	8.314971	Sitting_Watch
13:29:10.341	-5.008823	-0.4932206	8.217151	-0.024339925	-0.030012421	-0.023056498	-5.17301	-0.52112085	8.314971	Sitting_Watch
13:29:10.362	-5.008823	-0.4932206	8.217151	-0.024339925	-0.030012421	-0.023056498	-5.17301	-0.52112085	8.314971	Sitting_Watch
[truncated: 3,341 more rows]
