# Supplementary material for: Real-time Smartphone Activity Classification Using Inertial Sensors—Recognition of Scrolling, Typing, and Watching Videos While Sitting or Walking
Source: Sensors (Basel). 2020 Jan 24;20(3):655. doi: 10.3390/s20030655 (PMC7038357; doi:10.3390/s20030655)
Supplement: Supplementary file 1 [file sensors-20-00655-s001.zip › sensors-668083-supplementary/5Hz_data/8414/2019_09_03_13_11_20_questions.csv]

M	c	D	o	n	a	l	d	s
D	r	i	v	e	r	g	e	n	d	e	r
D	e	s	i	g	n
D	e	s	i	g	n	i	s	n	o	t	h	i	n	g	b	u	t	m	a	k	i	n	g	c	r	e	a	t	i	v	e	c	h	o	i	c	e	s
5	1	8	4
8	.	5	6	9	6	6	4
C	h	e	w	I	t
I	n	n	o	v	a	t	i	o	n	s	t	h	a	t	u	s	e	s	e	r	g	o	n	o	m	i	c	d	e	s	i	g	n	a	n	d	t	e	c	h	n	o	l	o	g	i	e	s
