# Supplementary material for: Real-time Smartphone Activity Classification Using Inertial Sensors—Recognition of Scrolling, Typing, and Watching Videos While Sitting or Walking
Source: Sensors (Basel). 2020 Jan 24;20(3):655. doi: 10.3390/s20030655 (PMC7038357; doi:10.3390/s20030655)
Supplement: Supplementary file 1 [file sensors-20-00655-s001.zip › sensors-668083-supplementary/5Hz_data/8414/E4/TEMP.csv]

1567473104.000000
4.000000
25.43
25.43
25.43
25.43
25.43
25.43
25.43
25.43
25.31
25.31
25.31
25.31
25.23
25.23
25.23
25.23
25.15
25.15
25.15
25.15
25.11
25.11
25.11
25.11
25.07
25.07
25.07
25.07
25.05
25.05
25.05
25.05
25.01
25.01
25.01
25.01
24.99
24.99
24.99
24.99
24.97
24.97
24.97
24.97
24.95
24.95
24.95
24.95
24.95
24.95
24.95
24.95
24.93
24.93
24.93
24.93
24.89
24.89
24.89
24.89
24.87
24.87
24.87
24.87
24.87
24.87
24.87
24.87
24.85
24.85
24.85
24.85
24.83
24.83
24.83
24.83
24.79
24.79
24.79
24.79
24.79
24.79
24.79
24.79
24.77
24.77
24.77
24.77
24.75
24.75
24.75
24.75
24.75
24.75
24.75
24.75
24.73
24.73
24.73
24.73
24.71
24.71
24.71
24.71
24.71
24.71
24.71
24.71
24.69
24.69
24.69
24.69
24.69
24.69
24.69
24.69
24.67
24.67
24.67
24.67
24.67
24.67
24.67
24.67
24.67
24.67
24.67
24.67
24.67
24.67
24.67
24.67
24.63
24.63
24.63
24.63
24.65
24.65
24.65
24.65
24.65
24.65
24.65
24.65
24.63
24.63
24.63
24.63
24.63
24.63
24.63
24.63
24.63
24.63
24.63
24.63
24.61
24.61
24.61
24.61
24.63
24.63
24.63
24.63
24.59
24.59
24.59
24.59
24.57
24.57
24.57
24.57
24.57
24.57
24.57
24.57
24.59
24.59
24.59
24.59
24.55
24.55
24.55
24.55
24.57
24.57
24.57
24.57
24.57
24.57
24.57
24.57
24.57
24.57
24.57
24.57
24.53
24.53
24.53
24.53
24.55
24.55
24.55
24.55
24.55
24.55
24.55
24.55
24.53
24.53
24.53
24.53
24.55
24.55
24.55
24.55
24.53
24.53
24.53
24.53
24.55
24.55
24.55
24.55
24.49
24.49
24.49
24.49
24.51
24.51
24.51
24.51
24.49
24.49
24.49
24.49
27.53
27.53
27.53
27.53
31.43
31.43
31.43
31.43
32.45
32.45
32.45
32.45
32.83
32.83
32.83
32.83
33.05
33.05
33.05
33.05
33.15
33.15
33.15
33.15
33.16
33.16
33.16
33.16
33.23
33.23
33.23
33.23
33.31
33.31
33.31
33.31
27.67
27.67
27.67
27.67
27.19
27.19
27.19
27.19
26.91
26.91
26.91
26.91
26.69
26.69
26.69
26.69
26.55
26.55
26.55
26.55
26.39
26.39
26.39
26.39
26.31
26.31
26.31
26.31
26.29
26.29
26.29
26.29
26.23
26.23
26.23
26.23
26.21
26.21
26.21
26.21
26.15
26.15
26.15
26.15
26.11
26.11
26.11
26.11
26.07
26.07
26.07
26.07
26.05
26.05
26.05
26.05
26.03
26.03
26.03
26.03
26.03
26.03
26.03
26.03
25.97
25.97
25.97
25.97
25.97
25.97
25.97
25.97
25.95
25.95
25.95
25.95
25.91
25.91
25.91
25.91
25.89
25.89
25.89
25.89
25.85
25.85
25.85
25.85
25.85
25.85
25.85
25.85
25.79
25.79
25.79
25.79
25.77
25.77
25.77
25.77
25.73
25.73
25.73
25.73
25.73
25.73
25.73
25.73
25.77
25.77
25.77
25.77
25.71
25.71
25.71
25.71
25.69
25.69
25.69
25.69
25.67
25.67
25.67
25.67
25.69
25.69
25.69
25.69
25.65
25.65
25.65
25.65
25.63
25.63
25.63
25.63
25.63
25.63
25.63
25.63
25.61
25.61
25.61
25.61
25.59
25.59
25.59
25.59
25.57
25.57
25.57
25.57
25.57
25.57
25.57
25.57
25.53
25.53
25.53
25.53
25.53
25.53
25.53
25.53
25.49
25.49
25.49
25.49
25.47
25.47
25.47
25.47
25.45
25.45
25.45
25.45
25.45
25.45
25.45
25.45
25.43
25.43
25.43
25.43
25.41
25.41
25.41
25.41
25.41
25.41
25.41
25.41
25.39
25.39
25.39
25.39
25.37
25.37
25.37
25.37
25.37
25.37
25.37
25.37
25.41
25.41
25.41
25.41
25.35
25.35
25.35
25.35
25.33
25.33
25.33
25.33
25.37
25.37
25.37
25.37
25.35
25.35
25.35
25.35
25.35
25.35
25.35
25.35
25.35
25.35
25.35
25.35
25.33
25.33
25.33
25.33
25.33
25.33
25.33
25.33
25.33
25.33
25.33
25.33
25.31
25.31
25.31
25.31
25.29
25.29
25.29
25.29
25.31
25.31
25.31
25.31
25.27
25.27
25.27
25.27
25.27
25.27
25.27
25.27
25.27
25.27
25.27
25.27
25.25
25.25
25.25
25.25
25.23
25.23
25.23
25.23
25.23
25.23
25.23
25.23
25.21
25.21
25.21
25.21
25.21
25.21
25.21
25.21
25.21
25.21
25.21
25.21
25.17
25.17
25.17
25.17
25.21
25.21
25.21
25.21
25.19
25.19
25.19
25.19
25.17
25.17
25.17
25.17
25.21
25.21
25.21
25.21
25.15
25.15
25.15
25.15
25.15
25.15
25.15
25.15
25.13
25.13
25.13
25.13
25.13
25.13
25.13
25.13
25.13
25.13
25.13
25.13
26.71
26.71
26.71
26.71
28.81
28.81
28.81
28.81
29.07
29.07
29.07
29.07
29.09
29.09
29.09
29.09
29.65
29.65
29.65
29.65
30.69
30.69
30.69
30.69
29.97
29.97
29.97
29.97
29.63
29.63
29.63
29.63
29.37
29.37
29.37
29.37
27.27
27.27
27.27
27.27
27.35
27.35
27.35
27.35
28.85
28.85
28.85
28.85
27.57
27.57
27.57
27.57
28.23
28.23
28.23
28.23
28.19
28.19
28.19
28.19
24.95
24.95
24.95
24.95
25.75
25.75
25.75
25.75
25.03
25.03
25.03
25.03
27.77
27.77
27.77
27.77
27.75
27.75
27.75
27.75
28.75
28.75
28.75
28.75
28.25
28.25
28.25
28.25
28.27
28.27
28.27
28.27
28.15
28.15
28.15
28.15
27.83
27.83
27.83
27.83
28.11
28.11
28.11
28.11
28.31
28.31
28.31
28.31
27.79
27.79
27.79
27.79
28.51
28.51
28.51
28.51
27.61
27.61
27.61
27.61
27.63
27.63
27.63
27.63
28.27
28.27
28.27
28.27
28.09
28.09
28.09
28.09
27.99
27.99
27.99
27.99
28.01
28.01
28.01
28.01
26.49
26.49
26.49
26.49
27.65
27.65
27.65
27.65
30.53
30.53
30.53
30.53
30.37
30.37
30.37
30.37
31.17
31.17
31.17
31.17
31.87
31.87
31.87
31.87
31.73
31.73
31.73
31.73
31.83
31.83
31.83
31.83
32.45
32.45
32.45
32.45
33.21
33.21
33.21
33.21
33.33
33.33
33.33
33.33
33.55
33.55
33.55
33.55
33.18
33.18
33.18
33.18
33.21
33.21
33.21
33.21
33.43
33.43
33.43
33.43
33.39
33.39
33.39
33.39
33.41
33.41
33.41
33.41
33.33
33.33
33.33
33.33
33.39
33.39
33.39
33.39
33.39
33.39
33.39
33.39
33.34
33.34
33.34
33.34
33.33
33.33
33.33
33.33
33.39
33.39
33.39
33.39
33.34
33.34
33.34
33.34
33.37
33.37
33.37
33.37
33.37
33.37
33.37
33.37
33.39
33.39
33.39
33.39
33.39
33.39
33.39
33.39
33.41
33.41
33.41
33.41
33.41
33.41
33.41
33.41
33.41
33.41
33.41
33.41
33.43
33.43
33.43
33.43
33.43
33.43
33.43
33.43
33.39
33.39
33.39
33.39
33.39
33.39
33.39
33.39
33.43
33.43
33.43
33.43
33.45
33.45
33.45
33.45
33.47
33.47
33.47
33.47
33.47
33.47
33.47
33.47
33.47
33.47
33.47
33.47
33.47
33.47
33.47
33.47
33.47
33.47
33.47
33.47
33.49
33.49
33.49
33.49
33.49
33.49
33.49
33.49
33.49
33.49
33.49
33.49
33.49
33.49
33.49
33.49
33.49
33.49
33.49
33.49
33.49
33.49
33.49
33.49
33.49
33.49
33.49
33.49
33.50
33.50
33.50
33.50
33.45
33.45
33.45
33.45
33.47
33.47
33.47
33.47
33.47
33.47
33.47
33.47
33.43
33.43
33.43
33.43
33.45
33.45
33.45
33.45
33.45
33.45
33.45
33.45
33.45
33.45
33.45
33.45
33.43
33.43
33.43
33.43
33.43
33.43
33.43
33.43
33.41
33.41
33.41
33.41
33.43
33.43
33.43
33.43
33.43
33.43
33.43
33.43
33.43
33.43
33.43
33.43
33.45
33.45
33.45
33.45
33.43
33.43
33.43
33.43
33.45
33.45
33.45
33.45
33.45
33.45
33.45
33.45
33.43
33.43
33.43
33.43
33.45
33.45
33.45
33.45
33.45
33.45
33.45
33.45
33.45
33.45
33.45
33.45
33.47
33.47
33.47
33.47
33.47
33.47
33.47
33.47
33.45
33.45
33.45
33.45
33.43
33.43
33.43
33.43
33.45
33.45
33.45
33.45
33.45
33.45
33.45
33.45
33.45
33.45
33.45
33.45
33.43
33.43
33.43
33.43
33.43
33.43
33.43
33.43
33.45
33.45
33.45
33.45
33.43
33.43
33.43
33.43
33.43
33.43
33.43
33.43
33.43
33.43
33.43
33.43
33.45
33.45
33.45
33.45
33.41
33.41
33.41
33.41
33.41
33.41
33.41
33.41
33.41
33.41
33.41
33.41
33.39
33.39
33.39
33.39
33.34
33.34
33.34
33.34
33.34
33.34
33.34
33.34
33.37
33.37
33.37
33.37
33.33
33.33
33.33
33.33
33.33
33.33
33.33
33.33
33.39
33.39
33.39
33.39
33.41
33.41
33.41
33.41
33.47
33.47
33.47
33.47
33.45
33.45
33.45
33.45
33.34
33.34
33.34
33.34
33.39
33.39
33.39
33.39
33.43
33.43
33.43
33.43
33.47
33.47
33.47
33.47
33.50
33.50
33.50
33.50
33.50
33.50
33.50
33.50
33.53
33.53
33.53
33.53
33.53
33.53
33.53
33.53
33.55
33.55
33.55
33.55
33.50
33.50
33.50
33.50
33.50
33.50
33.50
33.50
33.53
33.53
33.53
33.53
33.49
33.49
33.49
33.49
33.50
33.50
33.50
33.50
33.65
33.65
33.65
33.65
33.66
33.66
33.66
33.66
33.65
33.65
33.65
33.65
33.65
33.65
33.65
33.65
33.66
33.66
33.66
33.66
33.65
33.65
33.65
33.65
33.65
33.65
33.65
33.65
33.65
33.65
33.65
33.65
33.66
33.66
33.66
33.66
33.66
33.66
33.66
33.66
33.66
33.66
33.66
33.66
33.68
33.68
33.68
33.68
33.65
33.65
33.65
33.65
33.65
33.65
33.65
33.65
33.65
33.65
33.65
33.65
33.66
33.66
33.66
33.66
33.66
33.66
33.66
33.66
33.66
33.66
33.66
33.66
33.66
33.66
33.66
33.66
33.65
33.65
33.65
33.65
33.65
33.65
33.65
33.65
33.66
33.66
33.66
33.66
33.65
33.65
33.65
33.65
33.65
33.65
33.65
33.65
33.65
33.65
33.65
33.65
33.65
33.65
33.65
33.65
33.65
33.65
33.65
33.65
33.66
33.66
33.66
33.66
33.65
33.65
33.65
33.65
33.66
33.66
33.66
33.66
33.66
33.66
33.66
33.66
33.66
33.66
33.66
33.66
33.68
33.68
33.68
33.68
33.66
33.66
33.66
33.66
33.68
33.68
33.68
33.68
33.68
33.68
33.68
33.68
33.68
33.68
33.68
33.68
33.68
33.68
33.68
33.68
33.66
33.66
33.66
33.66
33.65
33.65
33.65
33.65
33.68
33.68
33.68
33.68
33.66
33.66
33.66
33.66
33.68
33.68
33.68
33.68
33.66
33.66
33.66
33.66
33.68
33.68
33.68
33.68
33.68
33.68
33.68
33.68
33.68
33.68
33.68
33.68
33.66
33.66
33.66
33.66
33.66
33.66
33.66
33.66
33.66
33.66
33.66
33.66
33.68
33.68
33.68
33.68
33.66
33.66
33.66
33.66
33.66
33.66
33.66
33.66
33.65
33.65
33.65
33.65
33.66
33.66
33.66
33.66
33.68
33.68
33.68
33.68
33.68
33.68
33.68
33.68
33.68
33.68
33.68
33.68
33.66
33.66
33.66
33.66
33.68
33.68
33.68
33.68
33.68
33.68
33.68
33.68
33.66
33.66
33.66
33.66
33.68
33.68
33.68
33.68
33.68
33.68
33.68
33.68
33.68
33.68
33.68
33.68
33.68
33.68
33.68
33.68
33.71
33.71
33.71
33.71
33.68
33.68
33.68
33.68
33.68
33.68
33.68
33.68
33.66
33.66
33.66
33.66
33.68
33.68
33.68
33.68
33.71
33.71
33.71
33.71
33.66
33.66
33.66
33.66
33.71
33.71
33.71
33.71
33.66
33.66
33.66
33.66
33.71
33.71
33.71
33.71
33.68
33.68
33.68
33.68
33.66
33.66
33.66
33.66
33.66
33.66
33.66
33.66
33.66
33.66
33.66
33.66
33.66
33.66
33.66
33.66
33.65
33.65
33.65
33.65
33.66
33.66
33.66
33.66
33.66
33.66
33.66
33.66
33.66
33.66
33.66
33.66
33.68
33.68
33.68
33.68
33.66
33.66
33.66
33.66
33.66
33.66
33.66
33.66
33.68
33.68
33.68
33.68
33.66
33.66
33.66
33.66
33.68
33.68
33.68
33.68
33.65
33.65
33.65
33.65
33.66
33.66
33.66
33.66
33.65
33.65
33.65
33.65
33.66
33.66
33.66
33.66
33.68
33.68
33.68
33.68
33.66
33.66
33.66
33.66
33.66
33.66
33.66
33.66
33.66
33.66
33.66
33.66
33.65
33.65
33.65
33.65
33.65
33.65
33.65
33.65
33.68
33.68
33.68
33.68
33.66
33.66
33.66
33.66
33.66
33.66
33.66
33.66
33.68
33.68
33.68
33.68
33.66
33.66
33.66
33.66
33.65
33.65
33.65
33.65
33.66
33.66
33.66
33.66
33.68
33.68
33.68
33.68
33.66
33.66
33.66
33.66
33.66
33.66
33.66
33.66
33.65
33.65
33.65
33.65
33.66
33.66
33.66
33.66
33.65
33.65
33.65
33.65
33.65
33.65
33.65
33.65
33.65
33.65
33.65
33.65
33.63
33.63
33.63
33.63
33.65
33.65
33.65
33.65
33.66
33.66
33.66
33.66
33.65
33.65
33.65
33.65
33.66
33.66
33.66
33.66
33.65
33.65
33.65
33.65
33.66
33.66
33.66
33.66
33.65
33.65
33.65
33.65
33.65
33.65
33.65
33.65
33.66
33.66
33.66
33.66
33.65
33.65
33.65
33.65
33.66
33.66
33.66
33.66
33.65
33.65
33.65
33.65
33.65
33.65
33.65
33.65
33.65
33.65
33.65
33.65
33.65
33.65
33.65
33.65
33.65
33.65
33.65
33.65
33.66
33.66
33.66
33.66
33.65
33.65
33.65
33.65
33.66
33.66
33.66
33.66
33.65
33.65
33.65
33.65
33.65
33.65
33.65
33.65
33.65
33.65
33.65
33.65
33.65
33.65
33.65
33.65
33.65
33.65
33.65
33.65
33.65
33.65
33.65
33.65
33.65
33.65
33.65
33.65
33.65
33.65
33.65
33.65
33.65
33.65
33.65
33.65
33.65
33.65
33.65
33.65
33.65
33.65
33.65
33.65
33.66
33.66
33.66
33.66
33.66
33.66
33.66
33.66
33.66
33.66
33.66
33.66
33.66
33.66
33.66
33.66
33.68
33.68
33.68
33.68
33.66
33.66
33.66
33.66
33.68
33.68
33.68
33.68
33.68
33.68
33.68
33.68
33.68
33.68
33.68
33.68
33.66
33.66
33.66
33.66
33.68
33.68
33.68
33.68
33.66
33.66
33.66
33.66
33.73
33.73
33.73
33.73
33.68
33.68
33.68
33.68
33.71
33.71
33.71
33.71
33.73
33.73
33.73
33.73
33.71
33.71
33.71
33.71
33.73
33.73
33.73
33.73
33.73
33.73
33.73
33.73
33.71
33.71
33.71
33.71
33.71
33.71
33.71
33.71
33.73
33.73
33.73
33.73
33.73
33.73
33.73
33.73
33.77
33.77
33.77
33.77
33.77
33.77
33.77
33.77
33.77
33.77
33.77
33.77
33.77
33.77
33.77
33.77
33.77
33.77
33.77
33.77
33.75
33.75
33.75
33.75
33.77
33.77
33.77
33.77
33.77
33.77
33.77
33.77
33.77
33.77
33.77
33.77
33.79
33.79
33.79
33.79
33.77
33.77
33.77
33.77
33.77
33.77
33.77
33.77
33.77
33.77
33.77
33.77
33.75
33.75
33.75
33.75
33.77
33.77
33.77
33.77
33.77
33.77
33.77
33.77
33.81
33.81
33.81
33.81
33.79
33.79
33.79
33.79
33.79
33.79
33.79
33.79
33.79
33.79
33.79
33.79
33.79
33.79
33.79
33.79
33.81
33.81
33.81
33.81
33.79
33.79
33.79
33.79
33.81
33.81
33.81
33.81
33.83
33.83
33.83
33.83
33.83
33.83
33.83
33.83
33.84
33.84
33.84
33.84
33.83
33.83
33.83
33.83
33.81
33.81
33.81
33.81
33.83
33.83
33.83
33.83
33.83
33.83
33.83
33.83
33.83
33.83
[truncated: 7,858 more rows]
