# Supplementary material for: Real-time Smartphone Activity Classification Using Inertial Sensors—Recognition of Scrolling, Typing, and Watching Videos While Sitting or Walking
Source: Sensors (Basel). 2020 Jan 24;20(3):655. doi: 10.3390/s20030655 (PMC7038357; doi:10.3390/s20030655)
Supplement: Supplementary file 1 [file sensors-20-00655-s001.zip › sensors-668083-supplementary/5Hz_data/8414/E4/HR.csv]

1567473114.000000
1.000000
102.00
80.00
88.33
97.25
102.60
106.17
107.71
109.00
109.89
110.60
111.09
111.50
111.85
112.14
112.40
112.62
112.82
113.00
113.16
113.30
113.43
113.55
113.70
113.83
113.96
114.04
114.11
114.18
114.24
114.30
114.39
114.47
114.55
114.59
114.63
114.67
114.70
114.74
114.79
114.85
114.88
114.88
114.91
114.93
114.98
115.02
115.06
115.10
115.12
115.12
115.14
115.15
115.15
115.11
115.20
115.29
115.37
115.38
115.36
115.33
115.35
116.10
116.07
115.62
115.18
114.75
114.47
114.18
113.90
113.62
113.62
113.33
113.33
113.33
113.35
113.35
113.10
112.85
112.58
112.63
112.32
112.03
112.02
111.73
111.47
111.23
111.02
110.82
110.82
110.82
110.80
110.78
110.77
110.77
110.77
110.78
110.82
110.83
110.82
110.80
110.78
110.78
110.78
110.78
110.77
110.75
110.73
110.72
110.72
110.77
110.80
110.80
110.82
110.70
109.87
110.27
110.33
110.17
110.52
110.40
110.95
111.30
111.50
112.13
112.77
113.42
113.70
113.97
114.08
114.20
114.18
113.97
114.30
113.63
113.63
113.65
113.92
114.18
114.43
114.37
114.67
114.95
114.93
115.17
115.38
115.62
115.88
116.12
116.20
116.32
116.43
116.57
116.73
116.90
117.05
117.18
117.33
117.55
117.67
117.80
117.95
118.00
118.00
118.00
117.95
117.83
117.72
117.55
117.45
117.07
116.57
116.10
115.55
115.17
115.40
114.40
113.75
113.42
112.60
112.27
111.43
110.85
110.35
109.47
108.58
107.65
106.95
106.30
105.83
105.37
104.75
104.63
103.70
103.75
103.13
102.48
101.87
101.28
100.72
100.15
99.57
98.98
98.43
97.90
97.33
96.75
96.10
95.50
94.82
94.17
93.48
92.85
92.32
91.73
91.15
90.58
89.97
89.30
88.75
88.18
87.65
87.23
86.87
86.50
86.18
85.92
85.67
85.47
85.18
85.17
85.28
85.42
85.63
85.87
86.10
86.33
86.57
86.77
86.93
87.08
87.23
87.30
87.43
87.60
87.77
87.98
88.30
88.57
88.80
89.03
89.23
89.42
89.57
89.72
89.87
90.05
90.18
90.25
90.33
90.42
90.52
90.62
90.70
90.80
91.02
91.18
91.38
91.53
91.72
91.83
91.98
92.10
92.08
92.12
92.20
92.27
92.32
92.42
92.48
92.55
92.58
92.60
92.83
93.03
93.40
93.60
93.78
93.98
94.20
94.43
94.63
94.82
95.00
95.18
95.35
95.50
95.92
96.35
96.65
97.15
97.65
97.73
97.90
98.07
98.05
98.02
98.07
98.15
98.23
98.30
98.40
98.48
98.50
98.55
98.57
98.60
98.63
98.72
98.80
98.87
98.93
98.98
99.03
99.07
99.02
99.00
98.98
98.98
98.97
98.97
99.00
99.02
99.05
99.08
99.03
98.97
98.97
98.80
98.55
98.38
98.23
98.10
97.75
97.43
97.02
96.80
96.58
96.35
96.12
95.85
95.60
95.35
95.08
94.80
94.52
94.23
93.67
93.10
92.70
92.12
91.57
91.48
91.32
91.17
91.20
91.23
91.18
91.08
91.02
90.97
90.93
90.92
90.98
91.05
91.13
91.22
91.32
91.42
91.52
91.63
91.77
91.90
92.05
92.20
92.35
92.48
92.60
92.68
92.77
92.82
92.83
92.83
92.83
92.83
92.90
92.98
93.03
93.18
93.45
93.63
93.80
93.95
94.10
94.25
94.33
94.40
94.47
94.52
94.55
94.57
94.58
94.58
94.58
94.57
94.55
94.55
94.57
94.58
94.60
94.63
94.65
94.63
94.60
94.57
94.52
94.50
94.50
94.53
94.55
94.58
94.62
94.65
94.65
94.62
94.58
94.52
94.43
94.35
94.27
94.20
94.13
94.10
94.07
94.05
94.03
94.03
94.02
94.03
94.07
94.10
94.13
94.17
94.18
94.20
94.18
94.15
94.12
94.10
94.08
94.07
94.05
94.03
94.00
93.97
93.95
93.93
93.92
93.92
93.95
93.98
94.02
94.05
94.10
94.17
94.23
94.28
94.32
94.35
94.40
94.42
94.45
94.52
94.60
94.70
94.80
94.87
94.92
94.97
95.02
95.05
95.08
95.10
95.15
95.18
95.22
95.20
95.20
95.18
95.17
95.13
95.07
94.97
94.85
94.72
94.58
94.45
94.35
94.27
94.20
94.17
94.15
94.13
94.13
94.13
94.17
94.22
94.27
94.32
94.37
94.42
94.45
94.48
94.50
94.50
94.48
94.47
94.45
94.43
94.40
94.38
94.35
94.33
94.30
94.27
94.22
94.18
94.17
94.17
94.17
94.18
94.20
94.20
94.20
94.18
94.15
94.12
94.07
94.00
93.92
93.83
93.73
93.65
93.57
93.52
93.48
93.53
93.60
93.67
93.73
93.80
93.88
93.95
94.03
94.12
94.22
94.33
94.42
94.48
94.52
94.50
94.45
94.38
94.33
94.30
94.27
94.23
94.20
94.18
94.18
94.17
94.17
94.15
94.15
94.17
94.20
94.22
94.25
94.27
94.28
94.28
94.28
94.23
94.20
94.15
94.12
94.08
94.03
93.97
93.90
93.82
93.72
93.63
93.57
93.50
93.42
93.33
93.28
93.23
93.15
93.07
93.02
92.98
92.95
92.93
93.02
93.07
93.08
93.08
93.08
93.08
93.07
93.07
93.05
93.02
92.97
92.90
92.83
92.77
92.72
92.70
92.72
92.75
92.77
92.77
92.77
92.75
92.73
92.68
92.60
92.53
92.45
92.38
92.32
92.25
92.17
92.12
92.05
92.02
91.98
91.98
92.00
92.05
92.10
92.15
92.18
92.22
92.25
92.28
92.32
92.37
92.43
92.50
92.57
92.63
92.73
92.82
92.88
92.95
93.07
93.20
93.32
93.42
93.52
93.58
93.53
93.48
93.43
93.40
93.37
93.33
93.32
93.32
93.32
93.33
93.35
93.37
93.38
93.42
93.43
93.45
93.47
93.48
93.50
93.53
93.55
93.58
93.62
93.67
93.73
93.80
93.88
93.98
94.08
94.18
94.28
94.35
94.40
94.40
94.38
94.35
94.33
94.33
94.35
94.38
94.45
94.53
94.63
94.73
94.83
94.92
95.00
95.05
95.12
95.20
95.28
95.37
95.45
95.52
95.67
95.78
95.85
95.92
95.97
96.03
96.10
96.05
96.02
95.98
95.95
95.92
95.87
95.80
95.73
95.68
95.67
95.68
95.73
95.78
95.87
95.95
96.03
96.10
96.12
96.12
96.13
96.15
96.17
96.20
96.25
96.28
96.30
96.28
96.25
96.20
96.15
96.12
96.12
96.15
96.20
96.23
96.27
96.28
96.28
96.27
96.23
96.18
96.10
96.02
95.92
95.85
95.78
95.73
95.65
95.57
95.50
95.45
95.37
95.30
95.13
95.00
94.90
94.77
94.65
94.55
94.48
94.53
94.60
94.68
94.75
94.80
94.87
94.95
95.05
95.17
95.27
95.43
95.55
95.63
95.70
95.75
95.77
95.80
95.87
95.92
95.97
96.05
96.10
96.10
96.05
96.00
95.97
95.97
95.98
96.05
96.03
96.03
96.02
96.00
95.98
95.97
95.92
95.87
95.82
95.78
95.75
95.73
95.72
95.72
95.73
95.73
95.72
95.68
95.65
95.60
95.55
95.50
95.47
95.45
95.48
95.52
95.58
95.68
95.80
95.88
95.93
96.00
96.07
96.13
96.23
96.35
96.50
96.65
96.80
96.90
96.98
96.97
96.97
96.97
96.97
96.95
96.92
96.85
96.77
96.70
96.62
96.52
96.43
96.35
96.30
96.23
96.05
95.87
95.68
95.45
95.30
95.17
95.05
94.92
94.80
94.68
94.58
94.52
94.45
94.38
94.32
94.23
94.17
94.10
94.03
93.95
93.88
93.83
93.78
93.75
93.73
93.77
93.85
94.03
94.10
94.13
94.10
94.00
93.92
93.85
93.77
93.68
93.60
93.52
93.43
93.35
93.27
93.17
93.08
93.05
93.02
93.00
93.03
93.08
93.13
93.20
93.25
93.33
93.32
93.32
93.32
93.28
93.25
93.25
93.23
93.23
93.35
93.42
93.48
93.57
93.65
93.67
93.67
93.70
93.72
93.75
93.77
93.75
93.82
93.87
93.92
93.97
94.02
94.05
94.07
94.08
94.08
94.10
94.12
94.13
94.12
94.07
93.97
93.78
93.67
93.58
93.57
93.62
93.65
93.70
93.75
93.88
93.98
94.08
94.17
94.25
94.30
94.37
94.38
94.35
94.30
94.25
94.17
94.08
94.00
93.93
93.92
93.92
94.05
94.13
94.22
94.32
94.43
94.55
94.67
94.80
94.92
95.07
95.22
95.33
95.45
95.58
95.70
95.80
95.90
95.98
96.08
96.20
96.23
96.30
96.37
96.45
96.53
96.60
96.67
96.70
96.75
96.77
96.77
96.75
96.73
96.70
96.68
96.63
96.58
96.53
96.47
96.40
96.32
96.22
96.13
95.97
95.83
95.68
95.53
95.40
95.27
95.12
94.98
94.85
94.73
94.60
94.47
94.33
94.22
94.12
94.03
93.95
93.85
93.77
93.67
93.57
93.43
93.28
93.15
93.00
92.87
92.73
92.62
92.53
92.47
92.42
92.40
92.38
92.37
92.37
92.37
92.37
92.37
92.35
92.35
92.33
92.32
92.30
92.28
92.30
92.28
92.32
92.37
92.40
92.47
92.55
92.63
92.70
92.82
92.88
92.95
93.02
93.08
93.13
93.17
93.20
93.22
93.23
93.27
93.28
93.32
93.37
93.42
93.48
93.55
93.60
93.65
93.68
93.68
93.67
93.62
93.55
93.47
93.40
93.33
93.28
93.30
93.33
93.38
93.47
93.57
93.70
93.83
93.98
94.12
94.25
94.38
94.47
94.52
94.55
94.57
94.57
94.57
94.55
94.52
94.47
94.42
94.38
94.35
94.32
94.30
94.27
94.23
94.23
94.20
94.15
94.10
94.07
94.00
93.98
93.97
93.97
93.98
94.02
94.07
94.12
94.17
94.22
94.23
94.27
94.30
94.33
94.38
94.45
94.53
94.63
94.73
94.85
94.97
95.07
95.17
95.25
95.33
95.42
95.50
95.57
95.60
95.63
95.65
95.67
95.68
95.68
95.68
95.68
95.63
95.58
95.52
95.52
95.57
95.63
95.72
95.82
95.92
96.02
96.07
96.12
96.17
96.22
96.28
96.35
96.42
96.47
96.52
96.55
96.57
96.58
96.60
96.60
96.60
96.58
96.57
96.53
96.48
96.43
96.37
96.30
96.23
96.17
96.12
96.07
96.00
95.92
95.83
95.73
95.62
95.48
95.35
95.22
95.08
94.97
94.87
94.77
94.68
94.60
94.55
94.50
94.47
94.45
94.45
94.43
94.40
94.35
94.28
94.20
94.17
94.13
94.10
94.02
93.93
93.90
93.87
93.87
93.88
93.92
94.07
94.25
94.43
94.62
94.80
95.03
95.27
95.50
95.72
95.97
96.18
96.37
96.50
96.60
96.65
96.68
96.55
96.42
96.28
96.15
96.03
95.93
95.83
95.73
95.65
95.55
95.47
95.38
95.30
95.22
95.15
95.08
95.05
95.00
94.97
94.95
94.93
94.93
94.95
94.97
94.97
94.97
94.97
94.95
94.92
94.88
94.85
94.82
94.78
94.75
94.72
94.68
94.65
94.65
94.63
94.57
94.50
94.40
94.28
94.17
93.98
93.78
93.58
93.40
93.20
92.95
92.70
92.45
92.22
91.95
91.73
91.53
91.38
91.30
91.27
91.25
91.42
91.58
91.75
91.92
92.08
92.23
92.38
92.53
92.67
92.80
92.92
93.03
93.13
93.23
93.32
93.42
93.48
93.57
93.65
93.72
93.78
93.85
93.90
93.95
94.00
94.05
94.08
94.12
94.15
94.18
94.23
94.28
94.33
94.38
94.43
94.48
94.52
94.55
94.58
94.62
94.65
94.68
94.70
94.72
94.75
94.77
94.78
94.78
94.78
94.77
94.75
94.73
94.72
94.70
94.68
94.68
94.68
94.67
94.62
94.60
94.60
94.62
94.65
94.68
94.75
94.78
94.85
94.90
94.95
94.98
95.00
95.00
94.98
94.93
94.88
94.82
94.75
94.67
94.58
94.50
94.42
94.33
94.25
94.17
94.08
94.02
93.95
93.88
93.82
93.75
93.67
93.60
93.53
93.47
93.40
93.35
93.32
93.30
93.28
93.27
93.25
93.25
93.27
93.28
93.28
93.30
93.32
93.35
93.38
93.43
93.48
93.52
93.57
93.62
93.67
93.72
93.75
93.80
93.87
93.90
93.90
93.87
93.82
93.77
93.70
93.67
93.60
93.55
93.50
93.47
93.45
93.45
93.47
93.52
93.58
93.67
93.75
93.85
93.93
94.02
94.10
94.18
94.27
94.35
94.43
94.50
94.57
94.62
94.65
94.68
94.72
94.73
94.77
94.80
94.85
94.88
94.93
94.97
95.00
95.03
95.07
95.10
95.13
95.17
95.20
95.22
95.22
95.20
95.17
95.12
95.07
95.03
94.98
94.95
94.93
94.90
94.83
94.73
94.67
94.62
94.58
94.60
94.65
94.72
94.77
94.82
94.87
94.88
94.92
94.97
95.05
95.12
95.20
95.27
95.33
95.38
95.45
95.50
95.55
95.58
95.62
95.63
95.65
95.67
95.70
95.78
95.85
95.95
96.07
96.22
96.38
96.58
96.77
96.98
97.23
97.52
97.75
97.93
98.13
98.18
98.23
98.30
98.37
98.42
98.47
98.55
98.65
98.77
98.88
99.02
99.12
99.23
99.35
99.43
99.48
99.57
99.72
99.93
100.13
100.32
100.45
100.57
100.65
100.70
100.75
100.80
100.87
100.95
101.07
101.18
101.28
101.40
101.50
101.62
101.70
101.78
101.83
101.92
102.00
102.10
102.18
102.28
102.37
102.45
102.45
102.35
102.25
102.13
101.97
101.75
101.53
101.27
101.02
100.73
100.40
100.03
99.65
99.35
99.07
98.95
98.83
98.70
98.57
98.58
98.62
98.65
98.68
98.70
98.77
98.83
98.95
99.03
99.10
99.17
99.23
99.28
99.33
99.33
99.30
99.27
99.27
99.28
99.33
99.42
99.48
99.55
99.62
99.72
99.75
99.77
99.75
99.73
99.72
99.67
99.62
99.57
99.52
99.43
99.37
99.32
99.25
99.18
99.13
99.13
99.18
99.30
99.47
99.62
99.78
100.00
100.22
100.43
100.67
100.92
101.17
101.42
101.72
101.97
102.17
102.35
102.53
102.70
102.90
102.95
102.98
103.00
103.00
102.95
102.85
102.70
102.50
102.28
102.08
101.87
101.67
101.48
101.18
100.88
100.60
100.30
100.02
99.57
99.17
98.77
98.38
98.00
97.65
97.32
96.93
96.60
96.28
95.98
95.65
95.35
95.07
94.80
94.53
94.32
94.10
93.87
93.75
93.58
93.38
93.13
92.95
92.73
92.50
92.42
92.37
92.28
92.18
92.12
92.03
91.93
91.85
91.77
91.67
91.58
91.52
91.47
91.40
91.33
91.23
91.13
91.07
91.00
90.93
90.90
90.87
90.90
90.97
91.05
91.12
91.22
91.32
91.35
91.47
91.57
91.67
91.78
91.90
92.15
92.33
92.52
92.73
92.97
93.13
93.25
93.45
93.62
93.82
94.00
94.22
94.45
94.70
94.97
95.27
95.52
95.75
95.98
96.13
96.33
96.55
96.78
96.97
97.15
97.28
97.27
97.23
97.18
97.10
96.97
96.88
96.77
96.62
96.47
96.32
96.05
95.82
95.63
95.47
95.32
95.17
95.05
94.92
94.80
94.68
94.58
94.48
94.38
94.28
94.20
94.12
94.03
93.95
93.92
93.88
93.87
93.85
93.83
93.80
93.77
93.70
93.62
93.47
93.30
93.15
93.05
92.88
92.72
92.53
92.35
92.17
91.95
91.67
91.35
90.97
90.63
90.30
90.02
89.77
89.53
89.13
88.72
88.30
87.90
87.53
87.18
86.88
86.60
86.40
86.22
86.00
85.82
85.63
85.45
85.22
85.13
84.97
84.73
84.50
84.23
84.00
83.75
83.45
83.15
82.83
82.55
82.30
82.03
81.75
81.47
81.22
81.05
80.87
80.73
80.72
80.72
80.72
80.73
80.73
80.70
80.72
80.70
80.77
80.83
80.87
80.88
81.10
81.28
81.42
81.53
81.62
81.78
81.95
82.30
82.78
83.18
83.65
84.08
84.63
85.02
85.45
85.87
86.32
86.75
87.20
87.70
88.13
88.60
89.02
89.27
89.48
89.77
90.03
90.35
90.92
90.58
90.30
90.02
89.75
89.50
89.20
88.90
88.92
88.95
88.97
88.95
88.92
88.75
88.65
88.53
88.37
88.13
87.93
87.68
87.32
86.92
86.82
86.70
86.62
86.60
86.55
86.55
86.52
86.50
86.57
86.78
86.83
86.85
86.90
87.00
87.13
87.18
87.27
87.17
86.83
86.55
86.20
85.83
85.28
84.87
84.58
84.30
84.00
83.70
83.40
83.05
82.73
82.42
82.10
81.97
81.83
81.63
81.45
81.22
80.82
81.23
81.68
82.17
82.63
83.10
83.58
84.07
84.25
84.38
84.58
84.75
84.87
85.10
85.27
85.42
85.58
85.75
85.92
86.10
86.32
86.62
86.65
86.68
86.72
86.72
86.72
86.72
86.70
86.65
86.57
86.27
[truncated: 473 more rows]
