# Supplementary material for: Real-time Smartphone Activity Classification Using Inertial Sensors—Recognition of Scrolling, Typing, and Watching Videos While Sitting or Walking
Source: Sensors (Basel). 2020 Jan 24;20(3):655. doi: 10.3390/s20030655 (PMC7038357; doi:10.3390/s20030655)
Supplement: Supplementary file 1 [file sensors-20-00655-s001.zip › sensors-668083-supplementary/5Hz_data/8414/E4/ACC.csv]

1567473104.000000	1567473104.000000	1567473104.000000
32.000000	32.000000	32.000000
0	-63	4
1	-63	4
1	-63	4
0	-63	4
0	-63	4
1	-63	4
1	-63	4
1	-63	4
1	-63	4
1	-63	4
1	-63	4
1	-63	4
1	-63	4
1	-63	4
1	-63	4
0	-63	4
1	-63	4
1	-63	4
1	-63	4
1	-63	4
1	-63	4
1	-63	4
1	-63	4
1	-63	4
1	-63	4
0	-63	4
1	-63	4
1	-63	4
0	-63	4
1	-63	4
1	-63	4
1	-63	4
1	-63	4
1	-63	4
1	-63	4
1	-63	4
1	-63	4
1	-63	4
1	-63	4
1	-63	4
1	-63	4
1	-63	4
0	-63	4
1	-63	4
1	-63	4
1	-63	4
1	-63	4
1	-63	4
1	-63	4
1	-63	4
1	-64	4
1	-63	4
1	-63	4
1	-63	4
1	-63	4
1	-63	4
0	-63	4
1	-63	4
1	-63	4
1	-63	4
1	-63	4
1	-63	4
1	-63	4
1	-63	4
1	-63	4
1	-63	4
1	-63	4
1	-63	4
1	-63	4
1	-63	4
1	-63	4
1	-63	4
1	-63	4
1	-63	4
1	-63	4
1	-63	4
1	-63	4
1	-63	4
1	-63	4
1	-63	4
1	-63	4
1	-63	4
1	-63	4
0	-63	4
1	-63	4
1	-64	4
1	-63	4
0	-63	4
1	-63	4
1	-63	4
1	-63	4
0	-63	4
1	-63	4
0	-63	4
1	-63	4
1	-63	4
1	-63	4
1	-63	4
1	-63	4
1	-63	4
1	-63	4
1	-63	4
1	-63	4
1	-63	4
1	-63	4
1	-63	4
1	-63	4
1	-63	4
1	-63	4
1	-63	4
1	-63	4
1	-63	4
1	-63	4
1	-63	4
1	-63	4
1	-63	4
1	-63	4
1	-63	4
1	-63	4
1	-63	4
1	-63	4
1	-63	4
1	-63	4
1	-63	4
1	-63	4
1	-63	4
1	-63	4
1	-63	4
1	-63	4
1	-63	4
1	-63	4
1	-63	4
1	-63	4
1	-63	4
1	-63	4
1	-63	4
1	-63	4
1	-63	4
1	-63	4
1	-63	4
1	-63	4
1	-63	4
1	-63	4
1	-63	4
1	-63	4
1	-63	4
0	-63	4
1	-63	4
1	-63	4
1	-63	4
1	-63	4
1	-63	4
1	-63	4
1	-63	4
1	-63	4
1	-63	4
1	-63	4
1	-63	4
1	-63	4
1	-63	4
1	-63	4
0	-63	4
1	-63	4
1	-64	4
1	-63	4
1	-63	4
1	-63	4
1	-63	4
1	-63	4
1	-63	4
1	-63	4
1	-63	4
1	-63	4
1	-63	4
1	-63	4
1	-63	4
1	-63	4
1	-63	4
1	-63	4
1	-63	4
1	-63	4
1	-63	4
1	-63	4
0	-64	4
1	-63	4
1	-63	4
1	-63	4
1	-63	4
1	-63	4
1	-63	4
1	-63	4
1	-63	4
1	-63	4
1	-63	4
1	-63	4
1	-63	4
1	-63	4
1	-63	4
1	-63	4
1	-63	4
1	-63	4
1	-63	4
1	-63	4
1	-63	4
1	-63	4
1	-63	4
1	-63	4
1	-63	4
1	-63	4
1	-63	4
1	-63	4
1	-63	4
1	-63	4
0	-63	4
1	-63	4
1	-63	4
1	-63	4
1	-63	4
1	-63	4
1	-63	4
1	-63	4
1	-63	4
1	-63	4
1	-63	4
1	-63	4
1	-63	4
1	-63	4
1	-63	4
1	-63	4
1	-63	4
1	-63	4
1	-63	4
1	-63	4
1	-63	4
1	-63	4
1	-63	4
1	-63	4
1	-63	4
1	-63	4
1	-63	4
1	-63	4
1	-63	4
1	-63	4
1	-63	4
1	-63	4
1	-63	4
0	-63	4
0	-63	4
1	-63	4
1	-63	4
1	-63	4
1	-63	4
1	-63	4
1	-63	4
1	-63	4
1	-63	4
1	-63	4
1	-63	4
1	-63	4
1	-63	4
1	-63	4
1	-63	4
1	-63	4
1	-63	4
1	-63	4
1	-63	4
1	-63	4
1	-63	4
1	-63	4
1	-63	4
1	-63	4
1	-63	4
1	-63	4
1	-63	4
0	-63	4
1	-63	4
1	-63	4
1	-63	4
1	-63	4
1	-63	4
1	-63	4
1	-63	4
1	-63	4
1	-63	4
1	-63	4
1	-63	4
1	-63	4
1	-63	4
1	-63	4
1	-63	4
1	-63	4
1	-63	4
1	-63	4
1	-63	4
1	-63	4
1	-63	4
1	-63	4
1	-63	4
1	-63	4
1	-63	4
1	-63	4
1	-63	4
1	-63	4
1	-63	4
1	-63	4
1	-63	4
1	-63	4
1	-63	4
1	-63	4
1	-63	4
1	-63	4
1	-63	4
1	-63	4
1	-63	4
1	-63	4
1	-63	4
1	-63	4
1	-63	4
1	-63	4
1	-63	4
1	-63	4
1	-63	4
1	-63	4
1	-63	4
1	-63	4
1	-63	4
1	-63	4
1	-63	4
1	-63	4
1	-63	4
1	-63	4
1	-63	4
1	-63	4
1	-63	4
1	-63	4
1	-63	4
1	-63	4
0	-63	4
1	-63	4
1	-63	4
1	-63	4
1	-63	4
1	-63	4
1	-63	4
1	-63	4
1	-63	4
1	-63	4
1	-63	4
1	-63	4
1	-63	4
1	-63	4
1	-63	4
1	-63	4
1	-63	4
1	-63	4
1	-63	4
1	-63	4
1	-63	4
1	-63	4
1	-63	4
1	-63	4
1	-63	4
1	-63	4
1	-63	4
1	-63	4
1	-63	4
1	-63	4
1	-63	4
1	-63	4
1	-63	4
1	-63	4
1	-63	4
1	-63	4
0	-63	4
1	-63	4
1	-64	4
1	-63	4
1	-63	3
1	-63	4
1	-63	4
1	-63	4
1	-63	5
1	-63	4
0	-63	4
0	-63	4
1	-63	4
1	-63	4
1	-63	4
1	-63	4
1	-63	4
1	-63	4
1	-63	4
1	-63	4
1	-63	4
1	-63	4
1	-63	4
1	-63	4
1	-63	4
1	-63	4
1	-63	4
1	-63	4
1	-63	4
1	-63	4
1	-63	4
1	-63	4
1	-63	4
1	-63	4
1	-63	4
1	-63	4
1	-63	4
1	-64	4
1	-63	4
0	-63	4
1	-63	4
1	-63	4
1	-63	4
1	-63	4
1	-63	4
1	-63	4
1	-63	4
1	-63	4
1	-63	4
1	-63	4
1	-63	4
1	-63	4
1	-64	4
1	-63	4
1	-63	4
1	-63	4
1	-63	4
1	-63	4
1	-63	4
1	-63	4
1	-63	4
1	-63	4
1	-63	4
1	-63	4
1	-63	4
1	-63	4
1	-63	4
1	-63	4
1	-63	4
1	-63	4
1	-63	4
1	-63	4
1	-63	4
1	-63	4
1	-63	4
1	-63	4
1	-63	4
1	-63	4
1	-63	4
1	-63	4
1	-63	4
1	-63	4
1	-63	4
1	-63	4
1	-63	4
1	-63	4
1	-63	4
1	-63	4
1	-63	4
1	-63	4
1	-63	4
1	-63	4
1	-63	4
1	-63	4
1	-63	4
0	-63	4
1	-63	4
1	-63	4
1	-63	4
1	-63	4
1	-63	4
1	-63	4
1	-63	4
1	-63	4
1	-63	4
1	-63	4
1	-63	4
1	-63	4
1	-63	4
1	-63	4
1	-63	4
1	-63	4
1	-63	4
1	-63	4
1	-63	4
1	-63	4
1	-64	4
1	-63	4
1	-63	4
1	-63	4
0	-63	4
0	-63	4
1	-63	4
1	-63	4
1	-63	4
1	-63	4
1	-63	4
1	-63	4
1	-63	4
1	-63	4
1	-63	4
1	-63	4
1	-63	4
1	-63	4
1	-63	4
1	-63	4
1	-63	4
1	-63	4
1	-63	4
1	-63	4
1	-63	4
1	-63	4
1	-63	4
1	-63	4
1	-63	4
1	-63	4
1	-63	4
1	-63	5
1	-63	4
1	-63	4
1	-63	4
1	-63	4
1	-63	4
1	-63	4
1	-63	4
1	-63	5
0	-63	4
1	-63	4
1	-63	4
0	-63	4
0	-63	3
1	-64	4
1	-63	4
0	-63	4
1	-63	4
1	-64	4
0	-63	4
0	-63	4
1	-63	4
1	-63	5
0	-63	4
1	-63	4
1	-63	4
1	-63	4
1	-63	4
1	-63	4
1	-63	4
0	-63	4
1	-63	4
1	-63	4
1	-63	4
0	-63	4
1	-63	4
1	-63	4
1	-63	4
1	-63	4
1	-63	4
1	-63	4
1	-63	4
1	-63	4
1	-63	4
1	-63	4
1	-63	4
1	-63	4
1	-63	4
1	-63	4
1	-63	4
1	-63	4
1	-63	4
1	-64	4
1	-63	4
1	-63	4
1	-63	4
1	-63	4
1	-63	4
1	-63	4
1	-63	4
1	-63	4
1	-63	4
1	-63	4
1	-63	4
1	-63	4
1	-63	4
1	-63	4
1	-63	4
1	-63	4
1	-63	4
1	-63	4
1	-63	4
1	-63	4
1	-63	4
1	-63	4
1	-63	4
1	-63	4
1	-63	4
1	-63	4
1	-63	4
1	-63	4
1	-63	4
1	-63	4
1	-63	4
1	-63	4
1	-63	4
1	-63	4
1	-63	4
1	-63	4
1	-63	4
1	-63	4
1	-63	4
1	-63	4
1	-63	4
1	-63	4
1	-63	4
1	-63	4
1	-63	4
1	-63	4
1	-63	4
1	-63	4
1	-63	4
1	-63	4
1	-63	4
1	-63	4
1	-63	4
1	-63	4
1	-63	4
1	-63	4
1	-63	4
1	-63	4
1	-63	4
1	-63	4
1	-63	4
1	-63	4
0	-63	4
1	-63	4
1	-63	4
1	-63	4
1	-63	4
1	-63	4
1	-63	4
1	-63	4
1	-63	4
1	-63	4
1	-63	4
1	-63	4
1	-63	4
1	-63	4
1	-63	4
1	-63	4
1	-63	4
1	-63	4
1	-63	4
1	-63	4
1	-63	4
1	-63	4
1	-63	4
1	-63	4
1	-63	4
1	-63	4
1	-63	4
1	-63	4
1	-63	4
1	-63	4
1	-63	4
1	-63	4
1	-63	4
1	-63	4
1	-63	4
0	-63	4
1	-63	4
1	-63	4
1	-63	4
1	-63	4
1	-63	4
1	-63	4
1	-63	4
1	-63	4
1	-63	4
1	-63	4
1	-63	4
1	-63	4
1	-63	4
1	-63	4
0	-63	4
1	-63	4
1	-63	4
1	-63	4
1	-63	4
1	-63	4
1	-63	4
1	-63	4
1	-63	4
1	-63	4
1	-63	4
1	-63	4
1	-63	4
1	-63	4
1	-64	4
1	-63	4
1	-63	4
1	-63	4
1	-63	4
1	-63	4
1	-63	4
1	-63	4
1	-63	4
1	-63	4
1	-63	4
1	-63	4
1	-63	4
1	-63	4
1	-63	4
1	-63	4
1	-63	4
1	-63	4
1	-63	4
1	-63	4
1	-63	4
1	-63	4
1	-63	4
1	-63	4
1	-63	4
1	-63	4
1	-63	4
0	-63	4
1	-63	4
1	-63	4
1	-63	4
1	-63	4
1	-63	4
1	-63	4
1	-63	4
1	-63	4
1	-63	4
1	-63	4
1	-63	4
1	-63	4
1	-63	4
1	-63	4
1	-63	4
1	-63	4
1	-63	4
1	-63	4
1	-63	4
1	-63	4
1	-63	4
1	-63	4
1	-63	4
1	-63	4
1	-63	4
1	-63	4
1	-63	4
1	-63	4
0	-63	4
1	-63	4
1	-63	4
1	-63	4
1	-63	4
1	-63	4
1	-63	4
0	-63	4
1	-63	4
1	-63	4
0	-63	4
1	-63	4
1	-63	4
1	-63	4
1	-63	4
1	-63	4
1	-63	4
1	-63	4
1	-63	4
1	-63	4
1	-63	4
1	-63	4
1	-64	4
1	-63	4
1	-63	4
1	-63	4
1	-63	4
1	-63	4
1	-63	4
1	-63	4
1	-63	4
1	-63	4
1	-63	4
0	-63	4
1	-63	4
1	-63	4
1	-63	4
1	-63	4
1	-63	4
1	-63	4
0	-63	4
1	-63	4
1	-63	4
1	-63	4
1	-63	4
1	-63	4
1	-63	4
1	-63	4
1	-63	4
1	-63	4
1	-63	4
1	-63	4
1	-63	4
1	-63	4
1	-63	4
1	-63	4
1	-63	4
1	-63	4
1	-63	4
1	-63	4
1	-63	4
1	-63	4
1	-63	4
1	-63	4
1	-63	4
1	-63	4
1	-63	4
1	-63	4
1	-63	4
1	-63	4
1	-63	4
1	-63	4
1	-63	4
1	-63	4
1	-63	4
1	-63	4
1	-63	4
1	-63	4
1	-63	4
1	-63	4
1	-63	4
1	-63	4
1	-63	4
1	-63	4
1	-63	4
1	-63	4
1	-63	4
1	-63	4
1	-63	4
1	-63	4
1	-63	4
1	-63	4
1	-63	4
0	-63	4
1	-63	4
1	-63	4
1	-63	4
1	-63	4
1	-63	4
1	-63	4
1	-63	4
1	-63	4
1	-63	4
1	-63	4
1	-63	4
1	-63	4
1	-63	4
1	-63	4
1	-63	4
1	-63	4
1	-63	4
1	-63	4
1	-63	4
1	-63	4
1	-63	4
1	-63	4
1	-63	4
1	-63	4
1	-63	4
1	-63	4
1	-63	4
1	-63	4
1	-63	4
1	-63	4
1	-63	4
1	-63	4
1	-63	4
1	-63	4
0	-63	3
1	-63	3
1	-64	5
0	-63	4
0	-63	5
1	-64	5
0	-64	4
0	-63	4
1	-63	4
2	-64	4
0	-63	3
0	-63	4
1	-63	4
1	-63	4
1	-63	4
1	-63	4
1	-63	4
1	-63	4
1	-63	4
1	-64	4
0	-63	3
1	-63	3
2	-64	4
1	-64	4
0	-63	4
2	-64	5
1	-64	5
0	-63	4
0	-63	5
1	-63	4
1	-63	4
0	-63	4
1	-63	4
1	-64	4
1	-63	3
2	-63	3
-1	-63	4
1	-62	1
2	-64	4
1	-65	7
-2	-61	1
1	-64	7
3	-64	7
-1	-62	3
-2	-62	5
2	-64	4
3	-64	3
-1	-62	4
0	-62	4
2	-64	4
0	-63	4
1	-62	3
1	-64	6
0	-64	5
1	-62	3
2	-64	5
1	-63	4
1	-63	4
1	-64	5
1	-63	4
0	-62	4
1	-63	5
1	-64	4
0	-63	4
0	-63	4
2	-63	4
0	-63	4
1	-63	4
1	-64	4
1	-64	5
1	-63	4
1	-63	4
1	-63	4
1	-63	4
1	-63	4
1	-63	4
0	-63	4
1	-63	5
1	-63	4
1	-63	4
1	-63	4
1	-64	4
0	-63	4
1	-63	4
1	-64	4
1	-63	4
1	-63	4
1	-63	4
1	-63	4
1	-63	4
1	-63	4
1	-63	4
0	-63	4
1	-63	4
1	-63	5
1	-63	4
1	-63	4
1	-63	4
1	-63	4
1	-63	4
1	-63	4
1	-63	4
1	-63	4
1	-63	4
1	-63	4
1	-63	4
1	-63	4
1	-63	4
1	-63	4
1	-63	4
1	-63	4
1	-63	4
1	-63	4
1	-63	4
1	-63	4
1	-63	4
1	-63	4
1	-63	4
1	-63	4
1	-63	4
1	-63	4
1	-63	4
1	-63	4
1	-63	4
1	-63	4
1	-63	4
1	-63	4
1	-63	4
1	-63	4
1	-63	4
1	-63	4
1	-64	4
1	-63	4
1	-63	4
1	-63	4
1	-63	4
1	-63	4
1	-63	4
1	-63	4
1	-63	4
1	-63	4
1	-63	4
1	-63	4
1	-63	4
1	-63	4
1	-63	4
1	-63	4
1	-63	4
1	-63	4
1	-63	4
1	-63	4
1	-63	4
1	-63	4
1	-63	4
1	-63	4
1	-63	4
1	-63	4
1	-63	4
1	-63	4
1	-63	4
1	-63	4
1	-64	4
1	-63	4
1	-63	4
1	-63	4
1	-63	4
1	-63	4
1	-63	4
1	-63	4
1	-63	4
1	-63	4
1	-63	4
1	-63	4
1	-63	4
1	-63	4
1	-63	4
1	-63	4
1	-63	4
1	-63	4
1	-63	4
1	-63	4
1	-63	4
1	-63	4
1	-63	4
1	-63	4
1	-63	4
1	-63	4
1	-63	4
1	-63	4
1	-63	4
1	-63	4
1	-63	4
1	-63	4
1	-63	4
1	-63	4
1	-63	4
1	-63	4
1	-63	4
1	-63	4
1	-63	4
1	-63	4
1	-63	4
1	-63	4
1	-63	4
1	-63	4
1	-63	4
1	-63	4
1	-63	4
1	-64	4
1	-63	4
1	-63	4
1	-63	4
1	-63	4
1	-63	4
1	-63	4
1	-63	4
1	-63	4
1	-63	4
1	-63	4
1	-63	4
1	-63	4
1	-63	4
1	-63	4
1	-63	4
1	-63	4
1	-63	4
1	-63	4
1	-63	4
1	-63	4
1	-63	4
1	-63	4
1	-63	4
1	-63	4
1	-63	4
1	-63	4
1	-63	4
1	-63	4
1	-63	4
1	-63	4
1	-64	4
1	-63	4
1	-63	4
1	-63	4
1	-63	4
1	-63	4
1	-63	4
1	-63	4
1	-63	4
1	-63	4
1	-63	4
1	-63	4
1	-63	4
1	-63	4
1	-63	4
1	-63	4
1	-64	4
1	-63	4
1	-63	4
1	-63	4
1	-63	4
1	-63	4
1	-63	4
1	-63	4
1	-63	4
1	-63	4
1	-63	4
1	-63	4
1	-63	4
1	-63	4
1	-63	4
1	-63	4
1	-63	4
1	-63	4
1	-63	4
1	-63	4
1	-63	4
1	-63	4
1	-63	4
1	-63	4
1	-63	4
1	-63	4
1	-63	4
1	-63	4
1	-63	4
1	-63	4
1	-63	4
1	-63	4
1	-63	4
1	-63	4
1	-63	4
1	-63	4
1	-63	4
1	-63	4
1	-63	4
1	-63	4
1	-63	4
1	-63	4
1	-63	4
1	-63	4
1	-63	4
1	-63	4
1	-63	4
1	-63	4
1	-63	4
1	-63	4
1	-63	4
1	-63	4
1	-63	4
1	-63	4
1	-63	4
1	-63	4
1	-63	4
1	-63	4
1	-63	4
1	-63	4
1	-63	4
1	-63	4
1	-63	4
1	-63	4
1	-63	4
1	-63	4
1	-63	4
1	-63	4
1	-63	4
1	-63	4
1	-63	4
1	-63	4
1	-63	4
1	-63	4
1	-63	4
1	-63	4
1	-63	4
1	-63	4
1	-63	4
1	-63	4
1	-63	4
1	-63	4
1	-63	4
1	-63	4
1	-63	4
1	-63	4
1	-63	4
1	-63	4
1	-63	4
1	-63	4
1	-63	4
1	-63	4
1	-63	4
1	-63	4
1	-63	4
1	-63	4
1	-63	4
1	-64	4
1	-63	4
1	-63	4
1	-63	4
1	-63	4
1	-63	4
1	-63	4
1	-63	4
1	-63	4
1	-63	4
1	-63	4
1	-63	4
1	-63	4
1	-63	4
1	-63	4
1	-63	4
1	-63	4
1	-63	4
1	-63	4
1	-63	4
1	-63	4
1	-63	4
1	-63	4
1	-63	4
1	-63	4
1	-63	4
1	-63	4
1	-63	4
1	-63	4
1	-63	4
1	-63	4
1	-63	4
1	-63	4
1	-63	4
1	-63	4
1	-63	4
1	-63	4
1	-63	4
1	-63	4
1	-63	4
1	-64	5
1	-63	4
1	-63	4
1	-64	4
1	-63	4
1	-63	4
1	-63	4
1	-63	4
1	-63	4
1	-63	4
1	-63	4
1	-63	4
1	-63	4
1	-63	4
1	-63	4
1	-63	4
1	-63	4
1	-63	4
1	-63	4
1	-63	4
1	-63	4
1	-63	4
1	-63	4
1	-63	4
1	-63	4
1	-63	4
1	-63	4
1	-63	4
1	-63	4
1	-63	4
1	-63	4
1	-63	4
1	-63	4
1	-63	4
1	-63	4
1	-63	4
1	-63	4
1	-63	4
1	-63	4
1	-63	4
1	-63	4
1	-63	4
1	-63	4
1	-63	4
1	-63	4
1	-63	4
1	-63	4
1	-63	4
1	-63	4
1	-63	4
1	-63	4
1	-63	4
1	-63	4
1	-63	4
1	-63	4
1	-63	4
1	-63	4
1	-63	4
1	-63	4
1	-63	4
1	-63	4
1	-63	4
1	-63	4
1	-63	4
1	-63	4
1	-63	4
1	-63	4
1	-63	4
1	-63	4
1	-63	4
1	-63	4
1	-63	4
1	-63	4
1	-63	4
1	-63	4
1	-63	4
1	-63	4
1	-63	4
1	-63	4
1	-63	4
1	-63	4
1	-63	4
1	-63	4
1	-63	4
1	-63	4
1	-63	4
1	-63	4
1	-63	4
1	-63	4
1	-63	4
1	-63	4
1	-63	4
1	-63	4
1	-63	4
1	-63	4
1	-63	4
1	-63	4
1	-63	4
1	-63	4
1	-63	4
1	-63	4
1	-63	4
1	-63	4
1	-63	4
1	-63	4
1	-63	4
1	-63	4
1	-63	4
1	-63	4
1	-63	4
1	-63	4
1	-63	4
1	-63	4
1	-63	4
1	-63	4
1	-63	4
1	-63	4
1	-63	4
1	-63	4
1	-63	4
1	-63	4
1	-63	4
1	-63	4
1	-63	4
1	-63	4
1	-63	4
1	-63	4
1	-63	4
1	-63	4
1	-63	4
1	-63	4
1	-63	4
1	-63	4
1	-63	4
1	-63	4
1	-63	4
1	-63	4
1	-63	4
1	-63	4
1	-63	4
1	-63	4
1	-63	4
1	-63	4
1	-63	4
1	-63	4
1	-63	4
1	-63	4
1	-63	4
1	-63	4
1	-63	4
1	-63	4
1	-63	4
1	-63	4
1	-63	4
1	-63	4
1	-63	4
1	-63	4
1	-63	4
1	-63	4
1	-63	4
1	-63	4
1	-63	4
1	-63	4
1	-63	4
1	-63	4
1	-63	4
1	-63	4
1	-63	4
1	-63	4
1	-63	4
1	-63	4
1	-63	4
1	-63	4
1	-63	4
1	-63	4
1	-63	4
1	-63	4
1	-63	4
1	-63	4
1	-63	4
1	-63	4
1	-63	4
1	-63	4
1	-63	4
1	-63	4
1	-63	4
1	-63	4
1	-63	4
1	-63	4
1	-63	4
1	-63	4
1	-63	4
1	-63	4
1	-63	4
1	-63	4
1	-63	4
1	-63	4
1	-63	4
1	-63	4
1	-63	4
1	-63	4
1	-63	4
1	-63	4
1	-63	4
1	-63	4
1	-63	4
1	-63	4
1	-63	4
1	-63	4
1	-63	4
1	-63	4
1	-63	4
1	-63	4
1	-63	4
1	-63	4
1	-63	4
1	-63	4
1	-63	4
1	-63	4
1	-63	4
1	-63	4
1	-63	4
1	-63	4
1	-63	4
1	-63	4
1	-63	4
1	-63	4
1	-63	4
1	-63	4
1	-63	4
1	-63	4
1	-63	4
1	-63	4
1	-63	4
1	-63	4
1	-63	4
1	-63	4
1	-63	4
1	-63	4
1	-63	4
1	-63	4
1	-63	4
1	-63	4
1	-63	4
1	-63	4
1	-63	4
1	-63	4
1	-63	4
1	-63	4
1	-63	4
1	-63	4
1	-63	4
1	-63	4
1	-63	4
1	-63	4
1	-63	4
1	-63	4
1	-63	4
1	-63	4
1	-63	4
1	-63	4
1	-63	4
1	-63	4
1	-63	4
1	-63	4
1	-63	4
1	-63	4
1	-63	4
1	-63	4
1	-63	4
1	-63	4
1	-63	4
1	-63	4
1	-63	4
1	-63	4
1	-63	4
1	-63	4
1	-63	4
1	-63	4
1	-63	4
1	-63	4
1	-63	4
1	-63	4
1	-63	4
1	-63	4
1	-63	4
1	-63	4
1	-63	4
1	-63	4
1	-63	4
1	-63	4
1	-63	4
1	-63	4
1	-63	4
1	-63	4
1	-63	4
1	-63	4
1	-63	4
1	-63	4
1	-63	4
1	-63	4
1	-63	4
1	-63	4
1	-63	4
1	-63	4
1	-63	4
1	-63	4
1	-63	4
1	-63	4
1	-63	4
1	-63	4
1	-63	4
1	-63	4
1	-63	4
1	-63	4
1	-63	4
1	-63	4
1	-63	4
1	-63	4
1	-63	4
1	-63	4
1	-63	4
1	-63	4
1	-63	4
1	-63	4
1	-63	4
1	-63	4
1	-63	4
1	-63	4
1	-63	4
1	-63	4
1	-63	4
1	-63	4
1	-63	4
1	-63	4
1	-63	4
1	-63	4
1	-63	4
1	-63	4
1	-63	4
1	-63	4
1	-63	4
1	-63	4
1	-63	4
1	-63	4
1	-63	4
1	-63	4
1	-63	4
1	-63	4
1	-63	4
1	-63	4
1	-63	4
1	-63	4
1	-63	4
1	-63	4
1	-63	4
1	-63	4
1	-63	4
1	-63	4
1	-63	4
1	-63	4
1	-63	4
1	-63	4
1	-63	4
1	-63	4
1	-63	4
1	-63	4
1	-63	4
1	-63	4
1	-63	4
1	-63	4
1	-63	4
1	-63	4
1	-63	4
1	-63	4
1	-63	4
1	-64	4
1	-63	4
1	-63	4
1	-63	4
1	-63	4
1	-63	4
1	-63	4
1	-63	4
1	-63	4
1	-63	4
1	-63	4
1	-63	4
1	-63	4
1	-63	4
1	-63	4
1	-63	4
1	-63	4
1	-63	4
1	-63	4
1	-63	4
1	-63	4
1	-63	4
1	-63	4
1	-63	4
1	-63	4
1	-63	4
1	-63	4
1	-63	4
1	-63	4
1	-63	4
1	-63	4
1	-63	4
1	-63	4
1	-63	4
1	-63	4
1	-63	4
1	-63	4
1	-63	4
1	-63	4
1	-63	4
1	-63	4
1	-63	4
1	-63	4
1	-63	4
1	-63	4
1	-63	4
1	-63	4
1	-63	4
1	-63	4
1	-63	4
1	-63	4
1	-63	4
1	-63	4
1	-63	4
1	-63	4
1	-63	4
1	-64	4
1	-63	4
1	-63	4
1	-63	4
1	-63	4
1	-63	4
1	-63	4
1	-63	4
1	-63	4
1	-63	4
1	-63	4
1	-63	4
1	-63	4
1	-63	4
1	-63	4
1	-63	4
1	-63	4
1	-63	4
1	-63	4
1	-63	4
1	-63	4
1	-63	4
1	-63	4
1	-63	4
1	-63	4
1	-63	4
1	-63	4
1	-63	4
1	-63	4
1	-63	4
1	-63	4
1	-63	4
1	-63	4
1	-63	4
1	-63	4
1	-63	4
1	-63	4
1	-63	4
1	-63	4
1	-64	4
1	-63	4
1	-63	4
1	-63	4
1	-63	4
1	-63	4
1	-63	4
1	-63	4
1	-63	4
1	-63	4
1	-63	4
1	-63	4
1	-63	4
1	-63	4
1	-63	4
1	-63	4
1	-63	4
1	-63	4
1	-64	4
1	-63	4
1	-63	4
1	-63	4
1	-64	4
1	-63	4
1	-63	4
1	-63	4
1	-63	4
1	-63	4
1	-63	4
1	-63	4
1	-63	4
1	-63	4
1	-63	4
1	-63	4
1	-63	4
1	-63	4
1	-63	4
1	-63	4
1	-63	4
1	-63	4
1	-63	4
1	-63	4
1	-63	4
1	-63	4
1	-63	4
1	-63	4
1	-63	4
1	-63	4
1	-63	4
1	-63	4
1	-63	4
1	-63	4
1	-63	4
1	-63	4
1	-63	4
1	-63	4
1	-63	4
1	-64	4
1	-63	4
1	-63	4
1	-63	4
1	-63	4
1	-63	4
1	-63	4
1	-63	4
1	-63	4
1	-63	4
1	-63	4
1	-63	4
1	-63	4
1	-63	4
1	-63	4
1	-63	4
1	-63	4
1	-63	4
1	-63	4
1	-64	4
1	-63	4
1	-63	4
1	-63	4
1	-63	4
1	-63	4
1	-63	4
1	-63	4
1	-63	4
1	-63	4
1	-63	4
1	-63	4
1	-63	4
1	-63	4
1	-63	4
1	-63	4
1	-63	4
1	-63	4
1	-63	4
1	-63	4
1	-63	4
1	-63	4
1	-63	4
1	-63	4
1	-63	4
1	-63	4
1	-63	4
1	-63	4
1	-63	4
1	-63	4
1	-63	4
1	-63	4
1	-63	4
-22	-48	2
23	-63	7
17	-64	20
5	-113	16
10	-85	22
4	-75	10
-15	-73	3
-10	-57	-2
-14	-35	-12
-30	-46	-5
-24	-31	-4
-34	-42	-6
-42	-39	-12
-50	-41	-7
-49	-29	-13
-62	-31	6
-62	-1	6
-66	7	6
-70	-2	11
-68	-11	15
-65	-10	9
-66	-7	14
-69	-8	22
-67	-8	20
-63	-2	25
-63	-3	26
-68	-10	28
-67	-9	25
-57	-4	7
-57	-5	8
-59	-7	9
-54	5	15
-55	7	13
-60	2	14
-58	8	17
-63	7	17
-63	6	14
-77	1	18
-65	9	20
-61	10	17
-64	-4	4
-67	1	22
-51	20	27
-55	21	19
-49	29	14
-48	29	15
-36	39	16
-36	38	19
-24	53	19
-22	57	20
-20	61	24
-22	53	24
-12	65	25
-16	60	29
-6	67	18
-7	66	21
-5	63	15
-6	63	10
-6	58	16
-3	60	12
-6	59	19
-12	58	19
-4	71	38
-6	63	22
-12	55	21
-2	61	12
-4	62	17
2	69	15
-1	65	14
-3	62	12
-1	65	12
-2	63	13
-2	64	12
-2	64	12
-2	62	8
0	64	9
-1	61	6
-1	60	6
-2	61	8
-1	63	9
1	66	10
1	65	9
1	64	9
1	64	9
3	67	10
1	64	10
1	63	9
1	63	9
2	64	11
2	64	11
0	61	10
-1	61	9
2	66	10
4	68	10
0	63	10
2	64	9
2	65	10
0	63	11
1	63	10
1	64	10
3	67	11
0	65	11
-1	63	10
-2	62	9
-1	64	10
-2	63	10
-1	64	10
0	65	10
-1	64	11
0	65	10
-3	63	11
-1	64	9
0	65	10
-2	63	10
-1	64	11
-1	63	10
-2	64	11
-2	64	10
-2	62	9
-3	64	11
-3	64	10
-3	63	10
-2	64	10
-2	64	10
-3	63	11
-4	62	11
-2	65	11
-3	63	11
-2	64	11
-3	63	12
-3	63	11
-3	63	11
-3	64	11
-2	65	11
-5	61	11
-3	63	11
-2	65	12
-3	64	11
-3	64	11
-3	63	11
-4	63	11
-3	64	11
-3	64	11
[truncated: 77,376 more rows]
