# Supplementary material for: Real-time Smartphone Activity Classification Using Inertial Sensors—Recognition of Scrolling, Typing, and Watching Videos While Sitting or Walking
Source: Sensors (Basel). 2020 Jan 24;20(3):655. doi: 10.3390/s20030655 (PMC7038357; doi:10.3390/s20030655)
Supplement: Supplementary file 1 [file sensors-20-00655-s001.zip › sensors-668083-supplementary/5Hz_data/8414/E4/IBI.csv]

1567473104.000000	IBI
44.439534	0.500023
225.494697	0.750034
228.604214	0.640654
229.197991	0.593777
248.011353	0.656280
248.652007	0.640654
249.292661	0.640654
263.043291	0.593777
263.699571	0.656280
264.293348	0.593777
268.652922	0.562526
269.324828	0.671906
269.949857	0.625029
270.653014	0.703157
271.293668	0.640654
271.981200	0.687531
272.621854	0.640654
273.278134	0.656280
273.887537	0.609403
274.653197	0.765660
275.278226	0.625029
275.887629	0.609403
276.559534	0.671906
323.405429	0.640654
324.061709	0.656280
324.671112	0.609403
325.327392	0.656280
325.999297	0.671906
326.655577	0.656280
327.358735	0.703157
328.061892	0.703157
328.686920	0.625029
329.421329	0.734409
330.030732	0.609403
330.749515	0.718783
331.358918	0.609403
331.968321	0.609403
332.624601	0.656280
333.280881	0.656280
333.921535	0.640654
334.593441	0.671906
341.468755	0.640654
342.250041	0.781286
342.796941	0.546900
348.609707	0.671906
349.187859	0.578151
349.875390	0.687531
350.516045	0.640654
351.219202	0.703157
360.297742	0.671906
360.985274	0.687531
361.657180	0.671906
362.313460	0.656280
362.969740	0.656280
363.626020	0.656280
364.297925	0.671906
364.938580	0.640654
365.579234	0.640654
366.235514	0.656280
366.829291	0.593777
367.407443	0.578151
368.094974	0.687531
368.720003	0.625029
369.345031	0.625029
370.048189	0.703157
370.657592	0.609403
371.298246	0.640654
371.970152	0.671906
372.517052	0.546900
373.267086	0.750034
373.876489	0.609403
374.392138	0.515649
375.126546	0.734409
380.783055	0.640654
381.408084	0.625029
382.001861	0.593777
382.611264	0.609403
383.283170	0.671906
383.845695	0.562526
384.455098	0.609403
385.048875	0.593777
385.705155	0.656280
386.330184	0.625029
386.939587	0.609403
387.548990	0.609403
388.158393	0.609403
388.736544	0.578151
389.345947	0.609403
389.939724	0.593777
390.533501	0.593777
391.142904	0.609403
391.705430	0.562526
392.314833	0.609403
392.955487	0.640654
393.580516	0.625029
394.221170	0.640654
394.908702	0.687531
395.596233	0.687531
396.221262	0.625029
396.846290	0.625029
397.471319	0.625029
398.096348	0.625029
398.690125	0.593777
399.315153	0.625029
399.893305	0.578151
400.518333	0.625029
401.143362	0.625029
401.768391	0.625029
402.393419	0.625029
403.034074	0.640654
403.643476	0.609403
404.315382	0.671906
404.940411	0.625029
405.596691	0.656280
406.237345	0.640654
406.862374	0.625029
407.471777	0.609403
408.081180	0.609403
408.674957	0.593777
409.268734	0.593777
409.893763	0.625029
410.503165	0.609403
411.175071	0.671906
411.800100	0.625029
412.425128	0.625029
413.003280	0.578151
413.675186	0.671906
414.300214	0.625029
414.940869	0.640654
415.612774	0.671906
416.237803	0.625029
416.894083	0.656280
417.581614	0.687531
418.222269	0.640654
418.862923	0.640654
419.456700	0.593777
438.035676	0.640654
438.707582	0.671906
439.332610	0.625029
440.004516	0.671906
440.676422	0.671906
441.363953	0.687531
442.004608	0.640654
442.645262	0.640654
443.301542	0.656280
443.973448	0.671906
444.551599	0.578151
445.207879	0.656280
445.817282	0.609403
446.442311	0.625029
447.051714	0.609403
447.661117	0.609403
448.333022	0.671906
448.895548	0.562526
449.504951	0.609403
450.114354	0.609403
455.708360	0.593777
456.302137	0.593777
456.880289	0.578151
457.474066	0.593777
458.067843	0.593777
458.692872	0.625029
459.302274	0.609403
459.974180	0.671906
460.599209	0.625029
461.286740	0.687531
461.943020	0.656280
462.599300	0.656280
463.239955	0.640654
463.818106	0.578151
464.427509	0.609403
465.052538	0.625029
465.724443	0.671906
466.302595	0.578151
466.943249	0.640654
467.568278	0.625029
468.240184	0.671906
468.865212	0.625029
469.505867	0.640654
470.193398	0.687531
470.818427	0.625029
471.427830	0.609403
472.005981	0.578151
472.615384	0.609403
473.193535	0.578151
473.818564	0.625029
474.427967	0.609403
475.131124	0.703157
475.740527	0.609403
476.396807	0.656280
477.037461	0.640654
477.646864	0.609403
478.318770	0.671906
478.975050	0.656280
479.553201	0.578151
480.193856	0.640654
480.850136	0.656280
481.475164	0.625029
482.084567	0.609403
482.740847	0.656280
483.381502	0.640654
484.037782	0.656280
484.694062	0.656280
485.319090	0.625029
485.975370	0.656280
486.537896	0.562526
487.178550	0.640654
487.787953	0.609403
488.397356	0.609403
488.975508	0.578151
489.553659	0.578151
490.178688	0.625029
490.803716	0.625029
491.444371	0.640654
492.053774	0.609403
492.710054	0.656280
493.335082	0.625029
493.928859	0.593777
494.522637	0.593777
495.132040	0.609403
495.647688	0.515649
496.288342	0.640654
500.772923	0.671906
501.444829	0.671906
502.054231	0.609403
502.663634	0.609403
503.288663	0.625029
505.913783	0.578151
506.538812	0.625029
507.226343	0.687531
507.992003	0.765660
508.601406	0.609403
509.398318	0.796911
513.851646	0.625029
514.507926	0.656280
515.132955	0.625029
515.773609	0.640654
516.414264	0.640654
517.008041	0.593777
517.633070	0.625029
518.242472	0.609403
518.867501	0.625029
519.461278	0.593777
520.070681	0.609403
520.680084	0.609403
521.305113	0.625029
521.977018	0.671906
522.586421	0.609403
523.180198	0.593777
523.773976	0.593777
524.383379	0.609403
524.977156	0.593777
525.586559	0.609403
526.227213	0.640654
526.852242	0.625029
527.492896	0.640654
528.133550	0.640654
528.774204	0.640654
529.399233	0.625029
530.055513	0.656280
530.711793	0.656280
531.321196	0.609403
531.930599	0.609403
532.571253	0.640654
533.211908	0.640654
533.836936	0.625029
534.477591	0.640654
535.102619	0.625029
535.712022	0.609403
536.352676	0.640654
537.024582	0.671906
542.899851	0.625029
543.540505	0.640654
544.149908	0.609403
544.759311	0.609403
545.384340	0.625029
545.978117	0.593777
546.603146	0.625029
547.196923	0.593777
547.806326	0.609403
548.415729	0.609403
549.103260	0.687531
549.712663	0.609403
550.337692	0.625029
550.978346	0.640654
557.384889	0.640654
558.056795	0.671906
558.713075	0.656280
559.369355	0.656280
559.994384	0.625029
560.650664	0.656280
561.275692	0.625029
561.885095	0.609403
562.525749	0.640654
563.072649	0.546900
563.666427	0.593777
564.322707	0.656280
565.025864	0.703157
565.619641	0.593777
566.213418	0.593777
566.885324	0.671906
567.557230	0.671906
568.244761	0.687531
573.041856	0.578151
573.620007	0.578151
574.323164	0.703157
574.995070	0.671906
586.901865	0.562526
587.495642	0.593777
594.433460	0.687531
595.042863	0.609403
595.667892	0.625029
596.308546	0.640654
596.964826	0.656280
597.652357	0.687531
598.355515	0.703157
599.027420	0.671906
599.714952	0.687531
600.386858	0.671906
601.074389	0.687531
601.715043	0.640654
602.386949	0.671906
603.058855	0.671906
603.730761	0.671906
604.418292	0.687531
605.105824	0.687531
605.777729	0.671906
606.434009	0.656280
607.059038	0.625029
607.684067	0.625029
608.324721	0.640654
608.934124	0.609403
609.574778	0.640654
610.231058	0.656280
618.950207	0.625029
619.559610	0.609403
620.200264	0.640654
620.825293	0.625029
621.450322	0.625029
622.090976	0.640654
622.700379	0.609403
623.294156	0.593777
623.903559	0.609403
624.528588	0.625029
625.184868	0.656280
625.825522	0.640654
626.481802	0.656280
627.122456	0.640654
627.763111	0.640654
628.388139	0.625029
629.013168	0.625029
629.653822	0.640654
630.294477	0.640654
630.935131	0.640654
631.575785	0.640654
632.232065	0.656280
632.888345	0.656280
633.529000	0.640654
634.185280	0.656280
634.857185	0.671906
635.513465	0.656280
636.169745	0.656280
636.794774	0.625029
637.404177	0.609403
638.013580	0.609403
638.638608	0.625029
639.263637	0.625029
639.888666	0.625029
640.513694	0.625029
641.138723	0.625029
641.779377	0.640654
642.435657	0.656280
643.060686	0.625029
643.716966	0.656280
644.388872	0.671906
645.029526	0.640654
645.685806	0.656280
646.342086	0.656280
646.967115	0.625029
647.623395	0.656280
648.279675	0.656280
648.935955	0.656280
649.607861	0.671906
650.279766	0.671906
650.936046	0.656280
651.592326	0.656280
652.217355	0.625029
652.842384	0.625029
653.451787	0.609403
654.076815	0.625029
654.717469	0.640654
655.358124	0.640654
655.983152	0.625029
656.639432	0.656280
657.280087	0.640654
657.920741	0.640654
658.561395	0.640654
659.217675	0.656280
659.873955	0.656280
660.530236	0.656280
661.202141	0.671906
661.874047	0.671906
662.514701	0.640654
663.186607	0.671906
663.827261	0.640654
664.467916	0.640654
665.108570	0.640654
665.733599	0.625029
666.374253	0.640654
666.968030	0.593777
667.577433	0.609403
668.186836	0.609403
668.796239	0.609403
669.390016	0.593777
670.030670	0.640654
670.640073	0.609403
671.296353	0.656280
671.937008	0.640654
672.577662	0.640654
673.233942	0.656280
673.874596	0.640654
674.499625	0.625029
675.109028	0.609403
675.718431	0.609403
676.312208	0.593777
676.905985	0.593777
677.515388	0.609403
678.140417	0.625029
678.765445	0.625029
679.390474	0.625029
680.031128	0.640654
680.703034	0.671906
681.359314	0.656280
682.015594	0.656280
682.656248	0.640654
683.281277	0.625029
683.906306	0.625029
684.531334	0.625029
694.063020	0.609403
694.719301	0.656280
695.375581	0.656280
696.031861	0.656280
696.672515	0.640654
697.281918	0.609403
697.906946	0.625029
698.531975	0.625029
699.141378	0.609403
699.750781	0.609403
700.360184	0.609403
700.938335	0.578151
701.563364	0.625029
702.188392	0.625029
702.813421	0.625029
703.454075	0.640654
704.125981	0.671906
704.751010	0.625029
705.422915	0.671906
706.001067	0.578151
706.657347	0.656280
707.219873	0.562526
707.844901	0.625029
708.391801	0.546900
709.063707	0.671906
709.563730	0.500023
710.266887	0.703157
710.798162	0.531274
711.516944	0.718783
712.141973	0.625029
712.782627	0.640654
713.470159	0.687531
714.110813	0.640654
714.767093	0.656280
715.438999	0.671906
716.048402	0.609403
716.720308	0.671906
717.329710	0.609403
717.970365	0.640654
726.502005	0.593777
727.127034	0.625029
727.736437	0.609403
728.377091	0.640654
729.017745	0.640654
729.705277	0.687531
730.345931	0.640654
730.986586	0.640654
736.346206	0.656280
737.018112	0.671906
737.752520	0.734409
738.361923	0.609403
739.018203	0.656280
739.690109	0.671906
745.581004	0.765660
746.190407	0.609403
746.893564	0.703157
747.534218	0.640654
748.190498	0.656280
748.799901	0.609403
749.471807	0.671906
750.128087	0.656280
750.721864	0.593777
756.143987	0.593777
756.753390	0.609403
757.362793	0.609403
758.065950	0.703157
758.644102	0.578151
759.284756	0.640654
759.941036	0.656280
760.581690	0.640654
761.191093	0.609403
761.816122	0.625029
762.409899	0.593777
762.909922	0.500023
763.534950	0.625029
764.113102	0.578151
764.800633	0.687531
774.863594	0.687531
775.457371	0.593777
776.035523	0.578151
776.801183	0.765660
777.551217	0.750034
781.863914	0.671906
782.520195	0.656280
783.176475	0.656280
783.832755	0.656280
784.489035	0.656280
785.145315	0.656280
785.723466	0.578151
786.348495	0.625029
786.973523	0.625029
787.536049	0.562526
788.082949	0.546900
788.786106	0.703157
789.458012	0.671906
790.114292	0.656280
799.645978	0.703157
800.224130	0.578151
800.911661	0.687531
801.505439	0.593777
802.099216	0.593777
802.708619	0.609403
803.333647	0.625029
803.927424	0.593777
804.568079	0.640654
805.208733	0.640654
811.271511	0.578151
811.865288	0.593777
812.443439	0.578151
813.052842	0.609403
813.662245	0.609403
814.287274	0.625029
814.896677	0.609403
815.506079	0.609403
816.115482	0.609403
816.724885	0.609403
817.334288	0.609403
817.896814	0.562526
818.474965	0.578151
819.037491	0.562526
819.584391	0.546900
820.209420	0.625029
820.818823	0.609403
821.459477	0.640654
822.147008	0.687531
822.850166	0.703157
823.584574	0.734409
824.303357	0.718783
825.022140	0.718783
825.725297	0.703157
826.428454	0.703157
827.115986	0.687531
827.756640	0.640654
828.412920	0.656280
829.037949	0.625029
829.662977	0.625029
830.256755	0.593777
830.881783	0.625029
831.459935	0.578151
832.084963	0.625029
832.741243	0.656280
833.397523	0.656280
834.069429	0.671906
834.725709	0.656280
835.366364	0.640654
835.991392	0.625029
836.600795	0.609403
837.241449	0.640654
837.913355	0.671906
838.585261	0.671906
839.272792	0.687531
839.960324	0.687531
840.632230	0.671906
841.257258	0.625029
841.882287	0.625029
865.883385	0.562526
866.461537	0.578151
867.055314	0.593777
867.649091	0.593777
868.258494	0.609403
868.852271	0.593777
869.446048	0.593777
870.024200	0.578151
870.555474	0.531274
871.118000	0.562526
871.727403	0.609403
872.289929	0.562526
872.836829	0.546900
873.414980	0.578151
873.977506	0.562526
874.618160	0.640654
875.227563	0.609403
875.868217	0.640654
876.461995	0.593777
877.102649	0.640654
880.930949	0.671906
885.353027	0.750034
886.071810	0.718783
886.790592	0.718783
887.415621	0.625029
888.103153	0.687531
888.790684	0.687531
889.540718	0.750034
890.275127	0.734409
891.025161	0.750034
891.712693	0.687531
892.431476	0.718783
893.134633	0.703157
893.806539	0.671906
894.462819	0.656280
895.181602	0.718783
895.837882	0.656280
896.494162	0.656280
897.197319	0.703157
897.884850	0.687531
898.572382	0.687531
904.166388	0.656280
904.838294	0.671906
905.525825	0.687531
906.166479	0.640654
906.822759	0.656280
907.479039	0.656280
908.088442	0.609403
908.729097	0.640654
923.073503	0.609403
923.698532	0.625029
924.339186	0.640654
924.948589	0.609403
925.542366	0.593777
926.183021	0.640654
926.808049	0.625029
927.401826	0.593777
927.948726	0.546900
943.996336	0.593777
944.652616	0.656280
945.324522	0.671906
946.027679	0.703157
946.746462	0.718783
947.465245	0.718783
948.152776	0.687531
948.809056	0.656280
949.527839	0.718783
950.137242	0.609403
950.824774	0.687531
955.606242	0.609403
956.215645	0.609403
956.856300	0.640654
957.559457	0.703157
958.278240	0.718783
967.575540	0.625029
968.184943	0.609403
968.825598	0.640654
969.481878	0.656280
970.106906	0.625029
970.747561	0.640654
971.388215	0.640654
972.028869	0.640654
972.700775	0.671906
994.483022	0.546900
995.061173	0.578151
995.733079	0.671906
996.248728	0.515649
1005.811665	0.578151
1006.405442	0.593777
1007.046097	0.640654
1007.639874	0.593777
1008.249277	0.609403
1008.921183	0.671906
1009.530586	0.609403
1010.155614	0.625029
1010.796268	0.640654
1011.405671	0.609403
1012.046326	0.640654
1012.655729	0.609403
1013.296383	0.640654
1013.952663	0.656280
1014.608943	0.656280
1015.249597	0.640654
1015.874626	0.625029
1026.078218	0.671906
1026.734498	0.656280
1027.359527	0.625029
1028.015807	0.656280
1028.640835	0.625029
1029.281490	0.640654
1029.922144	0.640654
1030.578424	0.656280
1031.344084	0.765660
1035.875541	0.640654
1036.484944	0.609403
1037.141224	0.656280
1037.797504	0.656280
1038.453784	0.656280
1039.110065	0.656280
1039.766345	0.656280
1040.406999	0.640654
1041.063279	0.656280
1041.703933	0.640654
1042.375839	0.671906
1043.032119	0.656280
1043.657148	0.625029
1044.313428	0.656280
1044.954082	0.640654
1045.579111	0.625029
1046.219765	0.640654
1046.813542	0.593777
1047.454196	0.640654
1048.079225	0.625029
1048.751131	0.671906
1049.391785	0.640654
1050.048065	0.656280
1050.704345	0.656280
1051.376251	0.671906
1052.032531	0.656280
1052.688811	0.656280
1053.329465	0.640654
1053.970120	0.640654
1054.610774	0.640654
1055.235803	0.625029
1055.860831	0.625029
1056.454608	0.593777
1057.048386	0.593777
1057.673414	0.625029
1058.267191	0.593777
1058.892220	0.625029
1059.532874	0.640654
1060.157903	0.625029
1060.814183	0.656280
1061.470463	0.656280
1062.126743	0.656280
1062.783023	0.656280
1063.439303	0.656280
1064.095583	0.656280
1064.736238	0.640654
1065.392518	0.656280
1066.064423	0.671906
1066.751955	0.687531
1067.392609	0.640654
1068.080141	0.687531
1068.720795	0.640654
1069.392701	0.671906
1070.017729	0.625029
1070.642758	0.625029
1071.314664	0.671906
1071.908441	0.593777
1072.533469	0.625029
1073.189749	0.656280
1073.830404	0.640654
1074.471058	0.640654
1075.127338	0.656280
1075.783618	0.656280
1076.424273	0.640654
1077.064927	0.640654
1077.721207	0.656280
1078.330610	0.609403
1078.971264	0.640654
1079.611918	0.640654
1080.252573	0.640654
1080.861976	0.609403
1081.487004	0.625029
1082.127659	0.640654
1082.768313	0.640654
1083.408967	0.640654
1084.033996	0.625029
1084.674650	0.640654
1101.753557	0.656280
1102.394211	0.640654
1103.003614	0.609403
1103.706771	0.703157
1104.300548	0.593777
1104.941203	0.640654
1105.488103	0.546900
1106.175634	0.687531
1106.847540	0.671906
1107.378814	0.531274
1108.019469	0.640654
1108.613246	0.593777
1109.253900	0.640654
1109.863303	0.609403
1110.488332	0.625029
1111.128986	0.640654
1111.738389	0.609403
1112.379043	0.640654
1113.019697	0.640654
1113.660352	0.640654
1114.285380	0.625029
1114.926035	0.640654
1115.582315	0.656280
1116.238595	0.656280
1116.894875	0.656280
1117.551155	0.656280
1118.207435	0.656280
1118.863715	0.656280
1119.519995	0.656280
1120.176275	0.656280
1131.239281	0.625029
1131.848684	0.609403
1132.458087	0.609403
1133.036239	0.578151
1133.661267	0.625029
1134.301922	0.640654
1134.942576	0.640654
1135.598856	0.656280
1136.239510	0.640654
1136.880165	0.640654
1137.536445	0.656280
1138.145848	0.609403
1138.770876	0.625029
1139.427156	0.656280
1140.083436	0.656280
1140.739716	0.656280
1141.411622	0.671906
1142.052276	0.640654
1142.724182	0.671906
1143.380462	0.656280
1144.036742	0.656280
1144.693022	0.656280
1145.349302	0.656280
1145.989957	0.640654
1146.661862	0.671906
1147.271265	0.609403
1147.927545	0.656280
1148.552574	0.625029
1149.224480	0.671906
1149.849508	0.625029
1150.458911	0.609403
1151.099566	0.640654
1151.755846	0.656280
1152.380874	0.625029
1153.037154	0.656280
1153.693434	0.656280
1154.318463	0.625029
1154.959117	0.640654
1155.615397	0.656280
1156.209174	0.593777
1156.818577	0.609403
1157.459232	0.640654
1158.084260	0.625029
1158.693663	0.609403
1159.334317	0.640654
1159.928095	0.593777
1160.537498	0.609403
1161.162526	0.625029
1161.787555	0.625029
1162.443835	0.656280
1163.053238	0.609403
1163.693892	0.640654
1164.318921	0.625029
1164.959575	0.640654
1165.584604	0.625029
1166.178381	0.593777
1166.803409	0.625029
1167.412812	0.609403
1168.006589	0.593777
1168.569115	0.562526
1169.194144	0.625029
1169.756670	0.562526
1170.334821	0.578151
1170.928598	0.593777
1171.506750	0.578151
1172.084901	0.578151
1172.663053	0.578151
1173.272455	0.609403
1173.881858	0.609403
1174.475636	0.593777
1175.085038	0.609403
1175.710067	0.625029
1176.335096	0.625029
1176.960124	0.625029
1177.569527	0.609403
1178.194556	0.625029
1178.819584	0.625029
1179.460239	0.640654
1180.069642	0.609403
1180.710296	0.640654
1181.335325	0.625029
1181.975979	0.640654
1182.601007	0.625029
1183.210410	0.609403
1183.866690	0.656280
1184.507345	0.640654
1185.116748	0.609403
1185.741776	0.625029
1186.366805	0.625029
1186.976208	0.609403
1187.569985	0.593777
1188.148136	0.578151
1188.741914	0.593777
1189.320065	0.578151
1189.866965	0.546900
1190.476368	0.609403
1191.054519	0.578151
1191.679548	0.625029
1201.633129	0.625029
1202.242532	0.609403
1202.914437	0.671906
1203.539466	0.625029
1204.148869	0.609403
1204.727020	0.578151
1205.383300	0.656280
1206.008329	0.625029
1206.648983	0.640654
1207.274012	0.625029
1207.883415	0.609403
1208.492818	0.609403
1209.133472	0.640654
1209.789752	0.656280
1210.430406	0.640654
1211.055435	0.625029
1211.680464	0.625029
1212.321118	0.640654
1212.961772	0.640654
1213.633678	0.671906
1214.243081	0.609403
1214.899361	0.656280
1215.540015	0.640654
1216.196295	0.656280
1216.821324	0.625029
1217.461978	0.640654
1218.087007	0.625029
1218.727661	0.640654
1219.383941	0.656280
1220.040221	0.656280
1220.665250	0.625029
1221.321530	0.656280
1221.977810	0.656280
1222.634090	0.656280
1223.274744	0.640654
1223.931024	0.656280
1224.571679	0.640654
1225.212333	0.640654
1225.837362	0.625029
1226.462390	0.625029
1227.118670	0.656280
1227.759325	0.640654
1228.384353	0.625029
1229.009382	0.625029
1229.618785	0.609403
1230.259439	0.640654
1230.915719	0.656280
1231.571999	0.656280
1232.181402	0.609403
1232.853308	0.671906
1233.509588	0.656280
1234.134616	0.625029
1234.759645	0.625029
1235.415925	0.656280
1236.072205	0.656280
1236.712859	0.640654
1237.353514	0.640654
1238.041045	0.687531
1238.681700	0.640654
1239.369231	0.687531
1240.009885	0.640654
1240.666165	0.656280
1241.306820	0.640654
1241.931848	0.625029
1242.541251	0.609403
1243.181906	0.640654
1243.806934	0.625029
1244.447588	0.640654
1245.041366	0.593777
1245.666394	0.625029
1246.291423	0.625029
1246.916451	0.625029
1247.510229	0.593777
1248.166509	0.656280
1248.807163	0.640654
1249.447817	0.640654
1250.072846	0.625029
1250.682249	0.609403
1251.307277	0.625029
1251.963557	0.656280
1252.604212	0.640654
1253.213615	0.609403
1253.838643	0.625029
1254.463672	0.625029
1266.011075	0.531274
1266.557976	0.546900
1267.104876	0.546900
1273.839559	0.703157
1274.542716	0.703157
1275.261499	0.718783
1275.964656	0.703157
1276.699065	0.734409
1277.370970	0.671906
1278.105379	0.734409
1278.824162	0.718783
1279.480442	0.656280
1280.199225	0.718783
1280.918008	0.718783
1281.636791	0.718783
1282.308697	0.671906
1283.011854	0.703157
1283.715011	0.703157
1284.386917	0.671906
1285.074448	0.687531
1285.761980	0.687531
1286.418260	0.656280
1287.105791	0.687531
1287.793323	0.687531
1288.465228	0.671906
1289.137134	0.671906
1289.824666	0.687531
1290.496571	0.671906
1291.152851	0.656280
1291.824757	0.671906
1292.512289	0.687531
1293.152943	0.640654
1293.824849	0.671906
1294.481129	0.656280
1295.121783	0.640654
1295.762437	0.640654
1296.387466	0.625029
1297.043746	0.656280
1297.684400	0.640654
1298.340680	0.656280
1298.996960	0.656280
1299.653240	0.656280
1300.293895	0.640654
1300.950175	0.656280
1301.590829	0.640654
1302.231483	0.640654
1302.840886	0.609403
1303.528418	0.687531
1304.122195	0.593777
1304.747224	0.625029
1305.387878	0.640654
1306.044158	0.656280
1306.653561	0.609403
1307.309841	0.656280
1307.966121	0.656280
1308.606775	0.640654
1309.247430	0.640654
1309.903710	0.656280
1310.513113	0.609403
1311.169393	0.656280
1311.825673	0.656280
1312.450701	0.625029
1313.106981	0.656280
1313.763261	0.656280
1314.388290	0.625029
1315.028944	0.640654
1315.669599	0.640654
1316.310253	0.640654
1316.950907	0.640654
1317.591562	0.640654
1318.232216	0.640654
1318.857244	0.625029
1319.497899	0.640654
1320.169805	0.671906
1320.794833	0.625029
1321.435488	0.640654
1322.076142	0.640654
1322.701170	0.625029
1323.326199	0.625029
1323.966853	0.640654
1324.607508	0.640654
1325.232536	0.625029
1325.857565	0.625029
1326.498219	0.640654
1327.138874	0.640654
1327.763902	0.625029
1328.420182	0.656280
1329.045211	0.625029
1329.670239	0.625029
1330.326519	0.656280
1330.967174	0.640654
1331.607828	0.640654
1332.248482	0.640654
1332.842260	0.593777
1333.545417	0.703157
1334.154820	0.609403
1334.795474	0.640654
1335.404877	0.609403
1336.029906	0.625029
1336.654934	0.625029
1337.279963	0.625029
1337.904991	0.625029
1338.530020	0.625029
1339.155049	0.625029
1339.780077	0.625029
1340.405106	0.625029
1341.030134	0.625029
1341.686414	0.656280
1342.280192	0.593777
1342.952097	0.671906
1343.577126	0.625029
1344.170903	0.593777
1344.811558	0.640654
1345.436586	0.625029
1346.077240	0.640654
1346.686643	0.609403
1347.311672	0.625029
1347.952326	0.640654
1348.592981	0.640654
1349.202384	0.609403
1349.827412	0.625029
1350.452441	0.625029
1351.077469	0.625029
1351.702498	0.625029
1352.311901	0.609403
1352.952555	0.640654
1353.577584	0.625029
1354.186987	0.609403
1354.812015	0.625029
1355.468295	0.656280
1356.093324	0.625029
1356.702727	0.609403
1357.343381	0.640654
1357.968410	0.625029
1358.577813	0.609403
1359.202841	0.625029
1359.827870	0.625029
1360.452899	0.625029
1361.077927	0.625029
1361.702956	0.625029
1362.343610	0.640654
1362.968639	0.625029
1363.593667	0.625029
1364.234322	0.640654
1364.859350	0.625029
1365.453127	0.593777
1366.093782	0.640654
1366.718810	0.625029
1367.328213	0.609403
1367.953242	0.625029
1368.578270	0.625029
1369.172048	0.593777
1369.797076	0.625029
1370.437731	0.640654
1371.078385	0.640654
1371.719039	0.640654
1372.297191	0.578151
1372.906594	0.609403
1373.547248	0.640654
1374.187902	0.640654
1374.828557	0.640654
1375.453585	0.625029
1376.078614	0.625029
1376.703642	0.625029
1377.344297	0.640654
1377.969325	0.625029
1378.594354	0.625029
1379.235008	0.640654
1379.875663	0.640654
1380.485065	0.609403
1381.125720	0.640654
1381.750748	0.625029
1382.375777	0.625029
1383.016431	0.640654
1383.657086	0.640654
1384.313366	0.656280
1384.922769	0.609403
1385.579049	0.656280
1386.219703	0.640654
1386.875983	0.656280
1387.532263	0.656280
1388.172917	0.640654
1388.813572	0.640654
1389.454226	0.640654
1390.094880	0.640654
1390.719909	0.625029
1391.344938	0.625029
1391.985592	0.640654
1392.610620	0.625029
1393.220023	0.609403
1393.923181	0.703157
1410.033293	0.625029
1410.720824	0.687531
1411.330227	0.609403
1412.017759	0.687531
1412.658413	0.640654
1413.283442	0.625029
1413.970973	0.687531
1414.705382	0.734409
1415.346036	0.640654
1416.033567	0.687531
1416.642970	0.609403
1417.346128	0.703157
1418.002408	0.656280
1418.689939	0.687531
1419.361845	0.671906
1419.986873	0.625029
1420.658779	0.671906
1421.330685	0.671906
1421.940088	0.609403
1422.611994	0.671906
1423.283899	0.671906
1423.893302	0.609403
1424.533957	0.640654
1425.205862	0.671906
1425.830891	0.625029
1426.518422	0.687531
1427.205954	0.687531
1427.784105	0.578151
1428.377882	0.593777
1429.143543	0.765660
1429.721694	0.578151
1430.362348	0.640654
1431.018628	0.656280
1431.659283	0.640654
1432.315563	0.656280
1432.893714	0.578151
1433.581246	0.687531
1434.190649	0.609403
1434.831303	0.640654
1435.409454	0.578151
1436.159489	0.750034
1440.472186	0.609403
1441.081589	0.609403
1441.722243	0.640654
1442.316020	0.593777
1443.003552	0.687531
1443.534826	0.531274
1444.253609	0.718783
1444.816135	0.562526
1445.488041	0.671906
1446.128695	0.640654
1451.050795	0.562526
1451.707075	0.656280
1452.332104	0.625029
1452.941507	0.609403
1453.566535	0.625029
1454.191564	0.625029
1454.847844	0.656280
1455.535376	0.687531
1456.097901	0.562526
1456.722930	0.625029
1457.379210	0.656280
1458.019864	0.640654
1462.410690	0.656280
1463.051345	0.640654
1463.629496	0.578151
1464.301402	0.671906
1464.910805	0.609403
1465.520208	0.609403
1466.192113	0.671906
1466.785891	0.593777
1467.520299	0.734409
1468.082825	0.562526
1468.645351	0.562526
1469.301631	0.656280
1469.895408	0.593777
1470.520437	0.625029
1471.176717	0.656280
1471.754868	0.578151
1472.426774	0.671906
1473.004925	0.578151
1473.645580	0.640654
1474.254982	0.609403
1474.895637	0.640654
1475.551917	0.656280
1476.176945	0.625029
1476.801974	0.625029
1477.395751	0.593777
1478.083283	0.687531
1478.708311	0.625029
1479.286463	0.578151
1479.927117	0.640654
1480.552146	0.625029
1485.630503	0.593777
1486.349286	0.718783
1486.943063	0.593777
1487.614969	0.671906
1494.427781	0.609403
1495.021558	0.593777
1495.677838	0.656280
1496.287241	0.609403
1496.881018	0.593777
1497.490421	0.609403
1498.131075	0.640654
1498.818607	0.687531
1499.365507	0.546900
1499.959284	0.593777
1500.599938	0.640654
1501.193716	0.593777
1501.818744	0.625029
1502.459399	0.640654
1503.068801	0.609403
1503.693830	0.625029
1504.365736	0.671906
1505.100144	0.734409
1505.803302	0.703157
1512.647365	0.640654
1520.772737	0.640654
1557.305659	0.625029
1557.930688	0.625029
1558.477588	0.546900
1559.149494	0.671906
1559.680768	0.531274
1560.321422	0.640654
1593.713576	0.656280
1594.307353	0.593777
1594.869879	0.562526
1652.575645	0.640654
1653.247551	0.671906
1653.841328	0.593777
2357.873555	0.593777
2358.482958	0.609403
2455.862415	0.593777
2456.456192	0.593777
