# Supplementary material for: Real-time Smartphone Activity Classification Using Inertial Sensors—Recognition of Scrolling, Typing, and Watching Videos While Sitting or Walking
Source: Sensors (Basel). 2020 Jan 24;20(3):655. doi: 10.3390/s20030655 (PMC7038357; doi:10.3390/s20030655)
Supplement: Supplementary file 1 [file sensors-20-00655-s001.zip › sensors-668083-supplementary/5Hz_data/8414/E4/EDA.csv]

1567473104.000000
4.000000
0.000000
0.006406
0.007688
0.008969
0.006406
0.006406
0.007688
0.010250
0.006406
0.007688
0.011531
0.011531
0.010250
0.007688
0.011531
0.011531
0.010250
0.006406
0.007688
0.012813
0.010250
0.008969
0.007688
0.011531
0.011531
0.008969
0.007688
0.010250
0.008969
0.008969
0.006406
0.010250
0.011531
0.008969
0.007688
0.011531
0.010250
0.008969
0.011531
0.010250
0.010250
0.008969
0.011531
0.011531
0.011531
0.008969
0.011531
0.011531
0.008969
0.008969
0.010250
0.011531
0.008969
0.008969
0.011531
0.010250
0.008969
0.008969
0.011531
0.010250
0.008969
0.005125
0.007688
0.007688
0.008969
0.008969
0.010250
0.010250
0.008969
0.007688
0.007688
0.011531
0.006406
0.008969
0.012813
0.010250
0.011531
0.008969
0.011531
0.010250
0.008969
0.008969
0.011531
0.010250
0.010250
0.006406
0.007688
0.011531
0.010250
0.008969
0.007688
0.011531
0.010250
0.007688
0.008969
0.011531
0.011531
0.007688
0.007688
0.010250
0.010250
0.007688
0.016656
0.011531
0.008969
0.005125
0.011531
0.011531
0.008969
0.007688
0.011531
0.011531
0.010250
0.007688
0.010250
0.008969
0.006406
0.007688
0.011531
0.010250
0.008969
0.007688
0.006406
0.010250
0.010250
0.010250
0.007688
0.008969
0.008969
0.010250
0.006406
0.011531
0.008969
0.008969
0.007688
0.010250
0.008969
0.006406
0.003844
0.008969
0.008969
0.008969
0.006406
0.010250
0.008969
0.008969
0.006406
0.008969
0.007688
0.006406
0.006406
0.010250
0.008969
0.008969
0.005125
0.005125
0.007688
0.007688
0.006406
0.005125
0.007688
0.007688
0.002563
0.005125
0.008969
0.007688
0.005125
0.005125
0.008969
0.008969
0.005125
0.002563
0.008969
0.007688
0.007688
0.005125
0.007688
0.007688
0.007688
0.005125
0.008969
0.008969
0.006406
0.005125
0.005125
0.008969
0.007688
0.005125
0.005125
0.008969
0.007688
0.006406
0.005125
0.007688
0.007688
0.002563
0.005125
0.008969
0.007688
0.005125
0.005125
0.007688
0.007688
0.008969
0.007688
0.007688
0.007688
0.005125
0.008969
0.008969
0.007688
0.005125
0.008969
0.008969
0.005125
0.003844
0.008969
0.008969
0.007688
0.005125
0.008969
0.008969
0.007688
0.005125
0.005125
0.008969
0.005125
0.005125
0.002563
0.007688
0.007688
0.005125
0.008969
0.008969
0.005125
0.005125
0.008969
0.005125
0.005125
0.005125
0.133250
0.831534
1.179021
1.617278
2.095285
2.583642
3.099012
3.594483
4.091757
4.590074
4.899596
4.872690
4.844502
4.825284
4.804783
4.784283
4.767627
4.745846
4.722783
4.706127
4.689471
3.782343
3.283195
2.784878
2.287604
1.792133
1.276763
0.788406
0.309118
0.000000
0.000000
0.000000
0.000000
0.000000
0.000000
0.000000
0.000000
0.000000
0.000000
0.000000
0.000000
0.001281
0.003844
0.001281
0.001281
0.005125
0.005125
0.003844
0.002563
0.005125
0.006406
0.005125
0.000000
0.002563
0.002563
0.005125
0.003844
0.003844
0.006406
0.005125
0.003844
0.003844
0.007688
0.002563
0.005125
0.002563
0.003844
0.007688
0.007688
0.003844
0.003844
0.007688
0.007688
0.005125
0.001281
0.007688
0.007688
0.006406
0.005125
0.007688
0.007688
0.006406
0.005125
0.003844
0.007688
0.003844
0.005125
0.005125
0.007688
0.006406
0.005125
0.005125
0.003844
0.007688
0.007688
0.005125
0.006406
0.006406
0.006406
0.005125
0.005125
0.007688
0.007688
0.005125
0.005125
0.007688
0.007688
0.003844
0.005125
0.008969
0.007688
0.007688
0.007688
0.003844
0.007688
0.017938
0.005125
0.005125
0.003844
0.007688
0.005125
0.005125
0.007688
0.007688
0.006406
0.005125
0.008969
0.007688
0.006406
0.001281
0.003844
0.006406
0.007688
0.006406
0.005125
0.008969
0.007688
0.006406
0.005125
0.007688
0.006406
0.006406
0.005125
0.003844
0.007688
0.007688
0.005125
0.005125
0.007688
0.007688
0.005125
0.003844
0.007688
0.008969
0.007688
0.005125
0.007688
0.007688
0.007688
0.005125
0.005125
0.007688
0.003844
0.005125
0.001281
0.007688
0.007688
0.007688
0.005125
0.007688
0.007688
0.007688
0.005125
0.002563
0.007688
0.007688
0.005125
0.003844
0.007688
0.007688
0.006406
0.003844
0.007688
0.007688
0.005125
0.003844
0.003844
0.007688
0.007688
0.005125
0.003844
0.007688
0.006406
0.005125
0.005125
0.005125
0.007688
0.005125
0.005125
0.007688
0.007688
0.006406
0.005125
0.003844
0.007688
0.007688
0.002563
0.005125
0.008969
0.007688
0.005125
0.005125
0.007688
0.007688
0.005125
0.005125
0.008969
0.002563
0.006406
0.007688
0.005125
0.008969
0.006406
0.005125
0.005125
0.003844
0.007688
0.005125
0.001281
0.008969
0.008969
0.005125
0.005125
0.008969
0.007688
0.005125
0.005125
0.008969
0.007688
0.006406
0.005125
0.007688
0.007688
0.007688
0.005125
0.008969
0.008969
0.006406
0.006406
0.005125
0.002563
0.007688
0.005125
0.005125
0.008969
0.007688
0.005125
0.005125
0.007688
0.008969
0.007688
0.006406
0.008969
0.008969
0.007688
0.005125
0.005125
0.008969
0.007688
0.005125
0.005125
0.008969
0.005125
0.005125
0.006406
0.007688
0.007688
0.006406
0.005125
0.008969
0.007688
0.007688
0.005125
0.003844
0.008969
0.008969
0.005125
0.005125
0.008969
0.008969
0.005125
0.005125
0.007688
0.007688
0.003844
0.005125
0.007688
0.008969
0.007688
0.005125
0.005125
0.008969
0.007688
0.005125
0.005125
0.003844
0.007688
0.007688
0.005125
0.008969
0.007688
0.006406
0.005125
0.005125
0.008969
0.007688
0.002563
0.003844
0.007688
0.006406
0.007688
0.005125
0.007688
0.007688
0.006406
0.005125
0.003844
0.006406
0.006406
0.005125
0.005125
0.007688
0.007688
0.005125
0.005125
0.008969
0.007688
0.007688
0.002563
0.003844
0.003844
0.007688
0.005125
0.005125
0.008969
0.007688
0.007688
0.005125
0.005125
0.003844
0.007688
0.005125
0.005125
0.008969
0.007688
0.005125
0.005125
0.007688
0.008969
0.005125
0.001281
0.007688
0.008969
0.006406
0.005125
0.005125
0.008969
0.007688
0.005125
0.005125
0.008969
0.006406
0.007688
0.006406
0.008969
0.007688
0.007688
0.005125
0.005125
0.008969
0.008969
0.007688
0.002563
0.008969
0.752096
0.024611
0.000000
0.831534
0.000000
0.000000
0.000000
0.000000
0.000000
0.000000
0.240876
0.831534
1.179021
1.617278
1.740378
0.788406
0.310399
1.039364
0.309118
0.000000
0.000000
0.000000
0.000000
0.000000
0.000000
0.000000
0.000000
0.000000
0.000000
0.002563
0.000000
0.010250
0.001281
0.005125
0.002563
0.003844
0.001281
0.001281
0.003844
0.005125
0.002563
0.002563
0.001281
0.005125
0.001281
0.002563
0.006406
0.006406
0.003844
0.003844
0.006406
0.006406
0.003844
0.000000
0.007688
0.007688
0.006406
0.003844
0.007688
0.006406
0.006406
0.003844
0.003844
0.007688
0.003844
0.005125
0.005125
0.007688
0.006406
0.005125
0.003844
0.007688
0.007688
0.005125
0.003844
0.001281
0.007688
0.006406
0.003844
0.003844
0.007688
0.007688
0.005125
0.003844
0.007688
0.006406
0.002563
0.003844
0.007688
0.006406
0.005125
0.003844
0.007688
0.007688
0.005125
0.003844
0.007688
0.005125
0.005125
0.003844
0.003844
0.007688
0.006406
0.003844
0.003844
0.007688
0.007688
0.003844
0.000000
0.007688
0.006406
0.005125
0.003844
0.006406
0.007688
0.005125
0.003844
0.006406
0.006406
0.003844
0.003844
0.016656
0.007688
0.006406
0.003844
0.831534
0.009236
0.000000
0.000000
0.000000
0.000000
0.000000
0.000000
0.000000
0.001281
0.015375
0.003844
0.012813
0.003844
0.012813
0.020500
0.019219
0.011531
0.021781
0.025625
0.035875
0.034594
0.042281
0.046125
0.046125
0.048688
0.049969
0.047406
0.044844
0.048688
0.053813
0.042281
0.047406
0.043563
0.051250
0.067906
0.056375
0.058938
0.060219
0.071750
0.075594
0.056375
0.024344
0.011531
0.024344
0.003844
0.007688
0.007688
0.010250
0.033313
0.055094
0.078157
0.093532
0.099938
0.105063
0.120438
0.114032
0.096094
0.037156
0.048688
0.075594
0.084563
0.065344
0.065344
0.073031
0.071750
0.080719
0.097375
0.110188
0.083282
0.074313
0.071750
0.074313
0.067906
0.062781
0.066625
0.071750
0.073031
0.076875
0.073031
0.076875
0.085844
0.075594
0.083282
0.087125
0.084563
0.085844
0.082000
0.080719
0.084563
0.084563
0.082000
0.082000
0.078157
0.084563
0.079438
0.074313
0.085844
0.083282
0.074313
0.074313
0.074313
0.085844
0.084563
0.079438
0.078157
0.082000
0.083282
0.083282
0.079438
0.082000
0.083282
0.092250
0.080719
0.080719
0.079438
0.083282
0.080719
0.080719
0.084563
0.083282
0.083282
0.078157
0.079438
0.076875
0.075594
0.070469
0.074313
0.071750
0.074313
0.079438
0.080719
0.084563
0.085844
0.082000
0.083282
0.085844
0.079438
0.084563
0.083282
0.084563
0.085844
0.085844
0.083282
0.082000
0.087125
0.084563
0.083282
0.080719
0.087125
0.083282
0.084563
0.083282
0.087125
0.087125
0.084563
0.083282
0.088407
0.087125
0.083282
0.083282
0.087125
0.088407
0.087125
0.084563
0.087125
0.087125
0.088407
0.085844
0.084563
0.085844
0.088407
0.085844
0.084563
0.088407
0.088407
0.085844
0.085844
0.088407
0.089688
0.085844
0.083282
0.088407
0.089688
0.088407
0.085844
0.085844
0.089688
0.088407
0.087125
0.087125
0.087125
0.085844
0.084563
0.084563
0.084563
0.087125
0.084563
0.083282
0.089688
0.087125
0.085844
0.085844
0.084563
0.088407
0.088407
0.084563
0.088407
0.088407
0.087125
0.085844
0.084563
0.088407
0.088407
0.082000
0.085844
0.090969
0.089688
0.087125
0.087125
0.089688
0.090969
0.087125
0.087125
0.097375
0.094813
0.096094
0.096094
0.098657
0.097375
0.097375
0.096094
0.097375
0.107625
0.098657
0.096094
0.094813
0.098657
0.099938
0.097375
0.097375
0.099938
0.101219
0.097375
0.097375
0.101219
0.101219
0.098657
0.098657
0.102500
0.101219
0.099938
0.098657
0.097375
0.101219
0.101219
0.098657
0.097375
0.099938
0.101219
0.098657
0.098657
0.099938
0.099938
0.099938
0.097375
0.101219
0.102500
0.102500
0.097375
0.101219
0.103782
0.103782
0.101219
0.101219
0.105063
0.103782
0.099938
0.099938
0.101219
0.101219
0.101219
0.098657
0.099938
0.102500
0.101219
0.099938
0.098657
0.101219
0.102500
0.098657
0.097375
0.101219
0.102500
0.101219
0.098657
0.101219
0.102500
0.101219
0.098657
0.097375
0.101219
0.097375
0.098657
0.098657
0.099938
0.101219
0.099938
0.097375
0.097375
0.101219
0.101219
0.098657
0.096094
0.101219
0.102500
0.098657
0.098657
0.101219
0.102500
0.102500
0.099938
0.099938
0.103782
0.103782
0.103782
0.103782
0.106344
0.105063
0.105063
0.102500
0.105063
0.105063
0.106344
0.102500
0.098657
0.105063
0.106344
0.102500
0.102500
0.105063
0.103782
0.105063
0.102500
0.105063
0.103782
0.103782
0.102500
0.102500
0.105063
0.105063
0.103782
0.102500
0.105063
0.105063
0.102500
0.101219
0.103782
0.106344
0.102500
0.101219
0.106344
0.106344
0.103782
0.101219
0.105063
0.105063
0.101219
0.098657
0.099938
0.096094
0.101219
0.101219
0.097375
0.105063
0.111469
0.128125
0.210126
0.238313
0.237032
0.215251
0.167844
0.156313
0.143500
0.135813
0.134532
0.134532
0.133250
0.130688
0.123000
0.114032
0.119157
0.124282
0.125563
0.120438
0.121719
0.115313
0.056375
0.064063
0.046125
0.042281
0.041000
0.047406
0.057656
0.055094
0.043563
0.039719
0.043563
0.043563
0.043563
0.041000
0.043563
0.041000
0.042281
0.042281
0.044844
0.067906
0.074313
0.075594
0.076875
0.079438
0.080719
0.078157
0.078157
0.080719
0.080719
0.080719
0.079438
0.078157
0.085844
0.084563
0.090969
0.082000
0.088407
0.084563
0.088407
0.089688
0.089688
0.092250
0.093532
0.089688
0.088407
0.090969
0.092250
0.093532
0.093532
0.089688
0.088407
0.090969
0.092250
0.093532
0.106344
0.106344
0.106344
0.106344
0.106344
0.106344
0.106344
0.106344
0.106344
0.106344
0.106344
0.106344
0.106344
0.106344
0.106344
0.106344
0.106344
0.106344
0.106344
0.106344
0.108907
0.108907
0.105063
0.110188
0.107625
0.111469
0.111469
0.108907
0.110188
0.110188
0.111469
0.110188
0.107625
0.106344
0.111469
0.111469
0.107625
0.106344
0.110188
0.110188
0.110188
0.107625
0.108907
0.106344
0.106344
0.105063
0.105063
0.106344
0.106344
0.107625
0.107625
0.105063
0.120438
0.110188
0.108907
0.103782
0.111469
0.111469
0.107625
0.103782
0.102500
0.106344
0.105063
0.103782
0.105063
0.106344
0.102500
0.105063
0.103782
0.103782
0.105063
0.101219
0.097375
0.097375
0.103782
0.105063
0.102500
0.099938
0.102500
0.107625
0.105063
0.103782
0.103782
0.106344
0.107625
0.103782
0.103782
0.105063
0.106344
0.106344
0.106344
0.106344
0.111469
0.111469
0.116594
0.116594
0.116594
0.123000
0.123000
0.119157
0.121719
0.126844
0.126844
0.126844
0.123000
0.123000
0.125563
0.125563
0.124282
0.121719
0.120438
0.124282
0.124282
0.120438
0.120438
0.121719
0.123000
0.121719
0.119157
0.119157
0.121719
0.119157
0.119157
0.117875
0.119157
0.121719
0.120438
0.117875
0.117875
0.120438
0.120438
0.119157
0.115313
0.116594
0.120438
0.120438
0.119157
0.119157
0.121719
0.121719
0.121719
0.120438
0.120438
0.123000
0.125563
0.125563
0.124282
0.121719
0.125563
0.124282
0.125563
0.125563
0.126844
0.129407
0.126844
0.126844
0.126844
0.130688
0.130688
0.129407
0.126844
0.126844
0.129407
0.130688
0.130688
0.125563
0.128125
0.133250
0.131969
0.129407
0.128125
0.129407
0.130688
0.129407
0.128125
0.125563
0.126844
0.126844
0.126844
0.126844
0.126844
0.129407
0.129407
0.126844
0.126844
0.126844
0.129407
0.128125
0.129407
0.128125
0.125563
0.129407
0.129407
0.126844
0.125563
0.125563
0.126844
0.126844
0.121719
0.125563
0.125563
0.129407
0.128125
0.125563
0.124282
0.128125
0.128125
0.128125
0.126844
0.124282
0.129407
0.129407
0.128125
0.125563
0.125563
0.128125
0.129407
0.128125
0.106344
0.105063
0.110188
0.116594
0.115313
0.112750
0.112750
0.116594
0.114032
0.112750
0.112750
0.115313
0.114032
0.112750
0.111469
0.108907
0.112750
0.112750
0.111469
0.111469
0.110188
0.114032
0.114032
0.111469
0.107625
0.110188
0.114032
0.114032
0.111469
0.110188
0.114032
0.114032
0.111469
0.110188
0.110188
0.108907
0.111469
0.111469
0.108907
0.108907
0.110188
0.111469
0.110188
0.108907
0.112750
0.112750
0.108907
0.108907
0.108907
0.110188
0.111469
0.111469
0.108907
0.108907
0.111469
0.112750
0.111469
0.107625
0.108907
0.111469
0.112750
0.111469
0.110188
0.108907
0.114032
0.112750
0.111469
0.111469
0.111469
0.116594
0.116594
0.114032
0.112750
0.114032
0.116594
0.116594
0.114032
0.112750
0.116594
0.115313
0.115313
0.114032
0.114032
0.116594
0.116594
0.115313
0.115313
0.112750
0.116594
0.116594
0.110188
0.114032
0.117875
0.117875
0.116594
0.114032
0.114032
0.116594
0.116594
0.116594
0.115313
0.111469
0.116594
0.116594
0.114032
0.112750
0.116594
0.116594
0.115313
0.112750
0.114032
0.116594
0.114032
0.114032
0.112750
0.112750
0.116594
0.114032
0.115313
0.115313
0.112750
0.116594
0.117875
0.111469
0.115313
0.119157
0.119157
0.119157
0.116594
0.117875
0.121719
0.121719
0.123000
0.119157
0.115313
0.123000
0.124282
0.120438
0.120438
0.120438
0.121719
0.121719
0.120438
0.117875
0.121719
0.119157
0.120438
0.116594
0.117875
0.121719
0.123000
0.123000
0.120438
0.130688
0.121719
0.123000
0.120438
0.119157
0.120438
0.121719
0.121719
0.121719
0.119157
0.117875
0.121719
0.120438
0.119157
0.116594
0.117875
0.121719
0.121719
0.119157
0.117875
0.117875
0.119157
0.121719
0.119157
0.119157
0.119157
0.123000
0.121719
0.120438
0.120438
0.121719
0.121719
0.121719
0.119157
0.119157
0.121719
0.119157
0.121719
0.120438
0.119157
0.121719
0.121719
0.123000
0.121719
0.121719
0.126844
0.125563
0.123000
0.121719
0.121719
0.124282
0.124282
0.121719
0.120438
0.121719
0.124282
0.124282
0.120438
0.117875
0.123000
0.124282
0.123000
0.120438
0.119157
0.123000
0.121719
0.123000
0.120438
0.119157
0.119157
0.123000
0.123000
0.120438
0.119157
0.123000
0.123000
0.120438
0.119157
0.119157
0.121719
0.121719
0.120438
0.119157
0.120438
0.123000
0.123000
0.123000
0.120438
0.119157
0.123000
0.123000
0.121719
0.120438
0.121719
0.124282
0.124282
0.123000
0.120438
0.121719
0.124282
0.124282
0.123000
0.115313
0.120438
0.124282
0.124282
0.123000
0.121719
0.120438
0.120438
0.120438
0.120438
0.120438
0.120438
0.120438
0.120438
0.120438
0.120438
0.120438
0.120438
0.120438
0.120438
0.120438
0.120438
0.120438
0.120438
0.120438
0.120438
0.123000
0.124282
0.123000
0.120438
0.120438
0.124282
0.124282
0.120438
0.121719
0.123000
0.126844
0.128125
0.126844
0.125563
0.126844
0.130688
0.133250
0.134532
0.133250
0.137094
0.142219
0.143500
0.146063
0.144782
0.143500
0.144782
0.149907
0.151188
0.152469
0.153750
0.156313
0.156313
0.155032
0.155032
0.160157
0.158875
0.157594
0.156313
0.155032
0.156313
0.155032
0.157594
0.155032
0.155032
0.156313
0.158875
0.157594
0.156313
0.155032
0.160157
0.158875
0.157594
0.156313
0.156313
0.158875
0.160157
0.158875
0.156313
0.157594
0.157594
0.161438
0.161438
0.155032
0.158875
0.158875
0.160157
0.164001
0.161438
0.160157
0.161438
0.161438
0.164001
0.161438
0.160157
0.158875
0.158875
0.164001
0.160157
0.160157
0.158875
0.164001
0.162719
0.160157
0.160157
0.156313
0.164001
0.164001
0.162719
0.161438
0.164001
0.166563
0.166563
0.175532
0.164001
0.166563
0.165282
0.167844
0.164001
0.162719
0.167844
0.166563
0.166563
0.164001
0.164001
0.162719
0.166563
0.164001
0.165282
0.164001
0.162719
0.166563
0.166563
0.165282
0.162719
0.161438
0.164001
0.165282
0.164001
0.162719
0.160157
0.166563
0.167844
0.167844
0.166563
0.167844
0.172969
0.172969
0.170407
0.167844
0.175532
0.175532
0.174251
0.170407
0.169126
0.171688
0.171688
0.171688
0.169126
0.167844
0.170407
0.170407
0.170407
0.169126
0.170407
0.172969
0.174251
0.171688
0.172969
0.171688
0.174251
0.174251
0.171688
0.171688
0.170407
0.174251
0.172969
0.170407
0.170407
0.170407
0.174251
0.172969
0.170407
0.171688
0.170407
0.172969
0.174251
0.174251
0.171688
0.171688
0.172969
0.174251
0.172969
0.169126
0.170407
0.171688
0.172969
0.171688
0.169126
0.167844
0.171688
0.170407
0.171688
0.170407
0.166563
0.170407
0.171688
0.169126
0.169126
0.171688
0.171688
0.171688
0.169126
0.167844
0.171688
0.170407
0.171688
0.167844
0.169126
0.171688
0.171688
0.171688
0.167844
0.167844
0.166563
0.171688
0.169126
0.169126
0.169126
0.169126
0.170407
0.174251
0.171688
0.172969
0.171688
0.176813
0.175532
0.170407
0.171688
0.175532
0.172969
0.174251
0.172969
0.171688
0.175532
0.175532
0.174251
0.172969
0.169126
0.172969
0.175532
0.174251
0.171688
0.171688
0.171688
0.172969
0.174251
0.171688
0.170407
0.170407
0.174251
0.174251
0.172969
0.170407
0.170407
0.172969
0.172969
0.174251
0.171688
0.170407
0.171688
0.174251
0.175532
0.171688
0.170407
0.172969
0.174251
0.172969
0.170407
0.170407
0.174251
0.171688
0.171688
0.170407
0.169126
0.171688
0.172969
0.171688
0.170407
0.169126
0.171688
0.172969
0.171688
0.169126
0.169126
0.171688
0.170407
0.170407
0.169126
0.167844
0.170407
0.171688
0.171688
0.166563
0.169126
0.171688
0.172969
0.171688
0.169126
0.169126
0.169126
0.171688
0.171688
0.171688
0.166563
0.169126
0.171688
0.171688
0.171688
0.169126
[truncated: 7,926 more rows]
