# Supplementary material for: Real-time Smartphone Activity Classification Using Inertial Sensors—Recognition of Scrolling, Typing, and Watching Videos While Sitting or Walking
Source: Sensors (Basel). 2020 Jan 24;20(3):655. doi: 10.3390/s20030655 (PMC7038357; doi:10.3390/s20030655)
Supplement: Supplementary file 1 [file sensors-20-00655-s001.zip › sensors-668083-supplementary/5Hz_data/8414/E4/BVP.csv]

1567473104.00
64.000000
-0.00
-0.00
-0.00
-0.00
-0.00
-0.00
-0.00
-0.00
-0.00
0.01
0.01
0.01
-0.01
-0.03
-0.04
-0.02
0.03
0.10
0.19
0.25
0.27
0.28
0.31
0.44
0.69
1.04
1.43
1.80
2.08
2.29
2.49
2.78
3.21
3.80
4.48
5.14
5.71
6.13
6.46
6.83
7.40
8.30
9.51
10.90
12.26
13.46
14.38
15.14
16.05
17.47
19.70
22.73
26.25
29.73
32.83
35.29
37.41
39.87
43.44
48.60
55.21
62.50
69.41
75.32
80.07
84.48
89.88
97.47
107.67
119.71
131.98
141.86
150.01
157.87
167.92
181.57
197.45
212.17
221.99
225.63
225.42
226.05
230.78
238.72
244.67
241.55
225.10
196.43
161.57
127.82
99.60
76.03
53.02
27.00
-1.48
-27.45
-44.66
-50.09
-46.74
-42.77
-47.32
-64.40
-89.42
-110.95
-116.45
-99.50
-64.29
-24.52
2.60
5.42
-16.20
-51.06
-82.62
-97.81
-93.89
-79.75
-70.03
-76.94
-102.73
-138.75
-170.54
-186.38
-184.30
-173.11
-166.43
-173.81
-193.92
-215.00
-222.09
-206.82
-173.29
-136.55
-113.87
-114.30
-132.78
-153.38
-158.81
-140.94
-105.61
-69.05
-48.17
-50.53
-69.81
-89.86
-94.32
-75.90
-40.67
-4.65
15.47
11.47
-11.70
-39.26
-54.93
-49.92
-27.74
-1.85
12.50
7.14
-13.97
-37.30
-47.82
-38.31
-13.73
11.18
20.80
8.06
-20.78
-49.90
-63.00
-53.03
-26.29
1.37
14.14
5.70
-16.79
-37.32
-40.81
-22.07
10.85
41.27
53.81
43.28
18.09
-4.83
-9.82
8.47
41.41
71.12
80.43
62.61
25.57
-12.62
-34.00
-31.09
-10.69
10.13
14.80
-2.68
-33.71
-60.53
-66.87
-47.89
-13.23
18.61
31.28
20.07
-5.25
-26.63
-28.42
-6.56
28.84
59.04
67.38
48.40
11.15
-26.05
-45.59
-39.92
-15.65
10.74
22.40
11.72
-15.20
-42.50
-53.99
-43.27
-17.30
7.17
13.81
-3.46
-36.38
-67.43
-80.18
-69.07
-42.35
-16.75
-6.88
-16.07
-34.04
-43.49
-30.98
4.53
49.83
84.26
91.13
66.91
23.65
-17.73
-38.44
-31.57
-5.50
21.52
31.92
19.07
-9.09
-34.80
-41.20
-23.06
10.15
39.28
46.88
27.52
-9.18
-44.69
-62.45
-57.58
-38.72
-21.35
-17.52
-28.06
-42.61
-46.91
-32.62
-2.74
29.63
49.33
48.42
30.71
9.30
-1.39
5.90
27.45
50.68
61.75
53.32
28.84
-0.06
-19.83
-22.63
-10.74
5.21
12.42
3.17
-20.36
-47.65
-66.13
-68.02
-55.00
-36.87
-25.04
-25.30
-33.72
-39.15
-30.20
-3.06
35.54
70.74
87.53
78.98
50.25
15.39
-10.04
-17.35
-8.46
5.75
12.50
4.66
-14.87
-35.51
-45.04
-36.88
-14.59
10.15
23.75
18.37
-3.41
-30.24
-48.79
-50.99
-38.67
-22.02
-12.65
-16.17
-28.09
-36.69
-30.18
-4.64
33.19
68.43
86.30
80.18
55.25
25.09
4.15
-0.04
10.01
23.73
29.34
20.71
0.98
-19.63
-29.65
-23.05
-3.41
17.85
27.41
17.41
-9.50
-41.51
-64.14
-68.05
-54.30
-33.45
-18.49
-16.74
-24.89
-31.17
-23.09
3.88
42.74
77.47
91.84
78.69
44.23
4.77
-21.98
-26.15
-10.20
13.01
28.17
26.06
8.52
-13.21
-25.60
-20.75
-1.73
19.20
27.41
14.48
-16.13
-50.78
-73.15
-73.21
-53.01
-25.36
-5.73
-2.97
-13.88
-25.41
-23.06
-0.48
36.32
71.41
88.16
78.84
49.30
15.36
-6.01
-6.20
10.92
31.63
41.02
31.69
8.06
-16.45
-27.53
-18.38
5.61
29.87
38.60
23.74
-9.87
-47.19
-71.43
-73.02
-54.86
-30.25
-14.22
-14.61
-27.14
-38.51
-34.81
-10.80
26.69
61.63
78.15
69.67
42.80
13.18
-3.53
-0.62
16.61
34.27
38.79
25.15
0.06
-22.03
-27.62
-11.97
17.38
44.64
54.46
40.38
8.73
-25.23
-45.89
-45.31
-27.51
-5.73
5.76
-0.41
-20.50
-42.30
-52.38
-43.97
-20.25
7.02
24.69
25.64
12.73
-3.69
-12.01
-6.62
9.02
24.40
28.64
17.39
-3.82
-22.56
-26.74
-11.61
16.64
43.66
54.85
43.36
14.45
-17.63
-37.40
-36.30
-17.50
5.91
18.51
10.96
-14.82
-47.09
-70.84
-76.12
-62.44
-38.71
-17.11
-5.83
-4.38
-5.15
1.15
18.65
42.92
62.87
67.38
52.43
24.65
-1.66
-12.38
-1.29
25.85
53.81
66.44
55.34
24.80
-11.13
-36.20
-40.60
-26.22
-4.90
8.59
4.97
-14.33
-38.57
-54.29
-53.54
-38.06
-18.35
-6.60
-8.93
-21.03
-31.06
-26.85
-4.14
29.86
59.58
69.69
53.86
19.02
-18.11
-39.92
-36.83
-12.39
18.92
39.99
40.23
21.15
-5.60
-25.13
-27.94
-15.34
2.04
11.17
4.92
-12.96
-30.21
-33.94
-19.34
6.65
28.43
31.35
10.85
-23.79
-54.70
-65.16
-49.47
-16.05
17.21
33.26
25.26
0.27
-25.45
-36.05
-24.53
3.26
32.29
47.03
39.86
15.33
-13.01
-30.12
-27.71
-8.90
13.99
26.73
21.48
1.71
-20.18
-30.51
-23.09
-2.98
16.00
20.02
4.06
-24.25
-49.25
-56.40
-41.31
-12.26
14.68
25.72
17.71
0.43
-9.62
0.42
31.97
73.11
104.70
110.90
87.69
45.38
2.86
-22.22
-22.37
-3.74
18.13
27.50
17.27
-6.99
-30.78
-39.52
-27.67
-2.11
21.51
27.92
11.50
-20.06
-50.42
-64.17
-55.69
-32.01
-8.10
2.70
-3.12
-17.03
-24.07
-12.49
18.86
58.76
89.22
95.31
73.17
32.46
-8.85
-33.75
-34.61
-16.81
4.90
15.05
6.14
-17.08
-40.82
-50.54
-40.01
-15.00
9.76
19.30
7.37
-19.52
-46.21
-57.74
-48.29
-24.47
-1.16
7.67
-2.66
-24.23
-41.56
-40.91
-18.67
15.95
45.94
56.32
42.81
14.83
-9.85
-15.35
3.37
36.92
66.62
74.96
55.51
16.96
-21.90
-42.70
-38.09
-15.30
8.18
15.40
-0.01
-29.96
-57.35
-66.39
-52.15
-23.60
2.22
10.43
-2.69
-27.28
-46.05
-44.64
-20.18
16.67
47.74
57.86
43.47
15.01
-9.11
-12.95
8.02
43.79
75.24
84.58
65.11
25.19
-16.61
-41.69
-41.92
-23.31
-2.12
5.37
-7.42
-33.42
-57.01
-64.04
-50.86
-26.49
-6.60
-3.01
-15.55
-31.29
-32.18
-6.23
44.47
103.28
146.80
157.00
130.27
79.56
27.25
-6.15
-11.76
3.77
23.30
29.41
14.53
-14.92
-42.61
-52.34
-38.54
-9.64
16.50
23.45
6.10
-26.32
-56.27
-68.46
-58.96
-36.84
-17.52
-12.69
-22.95
-37.86
-43.03
-29.68
-0.14
33.00
54.22
54.27
35.17
8.76
-10.29
-12.64
1.06
20.92
33.92
31.25
13.20
-11.88
-32.22
-39.21
-32.34
-18.60
-8.29
-8.71
-19.62
-33.71
-41.56
-37.25
-22.60
-6.46
1.27
-3.97
-17.43
-27.45
-22.23
2.23
39.12
73.24
89.00
79.13
48.87
12.67
-13.41
-20.18
-9.28
8.41
19.72
16.54
0.25
-20.15
-33.39
-32.57
-19.44
-2.98
5.82
0.46
-16.80
-36.35
-47.10
-42.83
-26.32
-7.94
1.05
-4.47
-19.53
-31.80
-28.82
-6.19
29.48
63.06
79.28
71.32
44.77
13.96
-5.90
-7.19
6.77
24.03
31.60
22.82
1.10
-22.67
-36.46
-33.84
-17.98
0.50
9.33
1.56
-20.15
-45.13
-60.82
-59.65
-43.50
-22.60
-8.81
-8.30
-17.15
-23.70
-15.82
10.75
49.00
83.12
97.13
83.94
49.84
11.20
-14.08
-16.23
1.83
26.09
39.80
32.79
7.19
-24.26
-45.56
-46.49
-28.81
-4.71
10.27
6.44
-14.15
-39.41
-54.78
-51.88
-33.54
-11.94
-0.28
-4.51
-19.08
-30.28
-24.69
2.09
42.27
79.03
95.80
85.32
53.68
16.94
-7.75
-11.45
2.56
20.85
28.34
17.06
-9.01
-36.56
-50.71
-43.59
-19.49
7.81
22.63
16.36
-7.39
-35.25
-52.13
-49.78
-31.48
-9.84
1.65
-3.09
-18.44
-30.61
-26.06
-0.39
38.66
74.31
90.25
79.63
48.94
14.09
-8.56
-11.16
2.27
18.77
24.98
15.28
-4.68
-21.85
-23.67
-6.05
23.24
48.58
54.90
36.16
-0.80
-39.90
-64.61
-66.19
-48.29
-24.35
-9.23
-10.88
-25.81
-41.94
-46.00
-31.90
-3.93
25.06
41.47
38.76
21.29
1.28
-8.41
-1.99
16.27
34.44
40.26
28.49
4.39
-19.63
-30.79
-23.34
-1.99
20.55
30.91
22.44
-0.68
-25.96
-39.80
-34.50
-12.97
12.76
28.42
25.13
4.35
-23.29
-43.92
-48.34
-36.10
-15.74
1.12
6.83
2.33
-4.40
-3.64
9.07
29.84
48.04
52.78
39.81
14.98
-8.78
-18.50
-8.47
16.06
41.27
52.47
42.01
13.82
-19.03
-41.43
-43.96
-28.01
-4.67
11.83
12.05
-3.33
-24.44
-38.20
-36.47
-20.45
-0.49
10.64
5.59
-12.57
-32.33
-40.42
-30.23
-5.98
19.14
30.79
21.86
-2.81
-29.24
-42.12
-33.30
-6.63
24.03
42.63
39.65
17.41
-11.82
-32.83
-35.81
-21.81
-1.49
11.72
9.81
-4.59
-20.23
-24.47
-12.01
11.62
32.35
36.49
19.54
-10.15
-36.14
-43.16
-26.44
5.51
35.50
47.73
36.69
10.38
-14.80
-23.35
-9.26
20.55
50.13
63.33
52.27
21.68
-14.15
-39.14
-43.79
-30.30
-10.44
1.59
-2.28
-18.87
-36.06
-40.49
-26.77
-1.13
21.29
25.79
7.44
-25.03
-54.27
-64.28
-49.98
-20.02
8.57
20.93
13.33
-4.42
-15.43
-6.22
24.92
66.00
97.62
103.78
80.48
38.26
-3.68
-27.58
-25.93
-5.14
18.91
30.09
20.93
-3.32
-28.50
-39.99
-31.72
-9.56
12.10
18.94
5.35
-21.93
-48.01
-58.78
-49.30
-26.71
-5.63
1.27
-8.52
-24.99
-31.52
-15.10
25.46
77.21
118.94
132.24
110.83
64.09
11.80
-26.01
-38.52
-28.75
-10.31
1.23
-2.71
-19.03
-35.86
-40.46
-27.93
-4.63
15.08
17.74
-0.58
-30.94
-56.55
-62.39
-44.26
-11.29
19.00
31.03
20.06
-4.99
-26.99
-30.78
-11.43
22.63
54.32
67.50
55.49
24.76
-9.24
-30.56
-31.14
-15.03
4.68
13.91
5.91
-14.42
-33.77
-38.70
-24.49
1.79
24.62
29.50
11.89
-19.33
-47.08
-55.78
-40.73
-10.67
17.22
27.53
15.65
-9.45
-30.79
-33.35
-12.58
22.55
54.52
66.94
53.35
20.88
-14.04
-34.77
-33.27
-14.47
7.17
16.34
5.94
-18.44
-41.95
-49.40
-34.96
-5.81
21.49
30.66
15.50
-16.08
-47.06
-61.25
-52.73
-28.87
-5.02
5.37
-0.81
-14.25
-19.53
-5.16
28.76
69.55
98.63
102.18
78.93
41.60
9.92
0.05
15.98
47.10
74.28
80.37
59.71
21.51
-15.61
-34.21
-28.45
-7.07
11.86
12.16
-10.33
-44.62
-71.35
-74.37
-50.77
-13.01
18.58
27.90
12.77
-13.79
-31.49
-25.15
6.38
49.00
81.38
87.17
63.83
23.54
-14.16
-33.23
-29.32
-11.18
5.80
8.97
-4.34
-26.04
-42.60
-43.58
-28.28
-5.80
10.03
8.85
-10.01
-37.22
-59.08
-65.25
-54.77
-36.20
-21.65
-19.11
-26.97
-35.26
-31.95
-11.22
22.57
56.20
75.05
71.57
49.77
22.61
4.63
3.73
17.09
33.06
38.49
26.53
0.99
-26.28
-41.86
-38.52
-19.70
2.72
14.99
9.28
-11.61
-36.29
-51.78
-50.70
-35.73
-17.73
-8.41
-13.04
-26.45
-36.24
-30.24
-4.67
33.12
67.58
83.58
75.00
48.31
18.67
1.47
3.79
21.15
40.26
47.17
35.27
9.10
-18.73
-34.70
-31.95
-14.51
5.39
14.13
4.45
-20.09
-47.39
-64.00
-62.45
-45.73
-25.32
-13.69
-16.69
-29.45
-39.46
-34.13
-9.13
28.61
63.67
80.71
73.04
46.41
15.67
-3.56
-3.59
11.75
29.33
34.87
21.26
-6.82
-35.69
-50.28
-42.62
-16.99
12.58
30.04
26.24
4.36
-22.53
-39.50
-38.28
-22.10
-3.30
5.01
-2.68
-20.22
-33.60
-29.43
-3.75
35.21
70.50
85.91
74.97
44.45
10.39
-11.05
-12.35
2.05
18.74
23.91
11.50
-13.09
-36.43
-44.88
-32.56
-5.40
22.10
34.56
24.18
-4.57
-37.62
-59.29
-60.60
-44.20
-22.33
-8.68
-10.08
-21.85
-30.95
-24.15
2.94
42.70
78.41
93.67
81.65
49.08
12.31
-11.73
-14.66
-0.21
18.46
27.16
18.83
-2.40
-24.30
-33.87
-24.98
-2.45
20.75
30.84
21.00
-4.29
-31.93
-47.78
-44.17
-24.44
-1.02
12.21
7.78
-10.83
-31.62
-41.09
-32.44
-8.96
17.48
33.72
33.00
18.83
2.26
-4.82
2.81
20.98
38.28
43.16
30.94
7.03
-16.29
-26.86
-19.56
0.55
20.88
28.71
18.35
-5.22
-29.28
-40.71
-32.87
-9.83
15.55
28.86
21.68
-3.69
-35.73
-59.65
-65.37
-51.85
-27.42
-4.40
8.00
8.69
4.14
3.74
12.99
29.74
44.90
48.23
35.18
11.00
-11.73
-19.99
-8.05
18.46
44.93
55.95
43.92
13.88
-19.48
-39.86
-38.05
-17.19
9.07
24.39
18.63
-6.54
-39.11
-63.53
-69.65
-57.62
-37.53
-22.57
-20.93
-30.66
-41.57
-41.78
-25.87
1.43
27.30
38.65
30.09
7.87
-13.66
-20.31
-6.16
22.59
50.82
63.22
52.78
24.99
-5.61
-23.55
-20.72
-0.98
22.53
35.16
29.21
8.43
-14.59
-25.86
-18.64
2.74
24.98
33.84
22.62
-3.43
-30.40
-43.80
-37.27
-16.10
5.86
14.91
5.94
-14.06
-30.35
-29.49
-7.48
27.06
57.28
67.55
52.07
18.39
-16.98
-37.59
-35.68
-16.08
7.20
19.37
13.40
-5.79
-24.92
-30.55
-17.96
5.89
25.88
28.16
8.87
-22.62
-49.08
-55.41
-37.75
-5.57
23.63
34.85
24.25
1.37
-16.98
-16.93
4.55
37.47
64.42
70.37
50.73
14.06
-23.00
-44.57
-43.58
-25.30
-3.58
7.45
1.30
-17.01
-34.48
-38.06
-23.12
3.89
28.38
36.40
22.97
-4.55
-30.76
-40.93
-29.60
-3.53
22.22
33.22
24.07
1.67
-19.28
-25.10
-11.10
15.42
39.40
46.98
33.60
7.21
-16.38
-22.57
-6.18
24.84
53.66
63.85
48.48
14.28
-22.32
-44.28
-43.63
-24.98
-2.82
7.76
-0.07
-20.79
-40.45
-45.21
-30.02
-2.02
23.60
32.45
19.43
-7.81
-33.40
-42.41
-29.47
-2.03
23.88
33.29
20.95
-4.94
-27.61
-31.57
-11.58
23.45
55.29
66.53
50.48
15.26
-20.95
-40.14
-34.88
-11.99
11.76
19.91
6.23
-21.47
-46.66
-54.23
-39.76
-12.24
11.76
18.47
5.50
-16.22
-29.24
-20.16
12.11
54.73
87.70
94.78
72.19
30.96
-9.35
-31.16
-27.80
-6.76
15.36
22.76
9.43
-17.22
-41.18
-47.25
-30.51
0.67
29.02
38.33
22.78
-9.44
-41.23
-56.36
-48.74
-25.52
-2.30
6.49
-3.64
-24.30
-39.54
-35.74
-9.96
27.25
57.48
64.87
45.08
8.36
-26.17
-41.03
-29.71
-0.34
29.19
41.57
29.71
0.83
-28.28
-41.02
-30.98
-5.35
19.25
26.81
11.53
-18.36
-45.88
-55.52
-42.63
-16.43
6.03
10.59
-4.65
-27.40
-38.41
-23.47
17.52
69.19
108.99
120.00
100.24
63.17
29.47
14.74
21.43
38.33
48.53
40.00
12.74
-21.65
-47.18
-52.58
-37.97
-13.99
4.50
6.93
-7.36
-29.42
-46.66
-50.14
-39.66
-23.48
-12.46
-13.20
-23.47
-33.68
-33.04
-16.63
11.11
38.04
51.32
44.99
23.81
0.30
-11.98
-6.54
12.74
33.44
41.96
31.18
4.90
-24.50
-42.87
-41.92
-24.22
-1.26
12.97
9.92
-8.54
-31.83
-47.36
-47.66
-34.77
-18.58
-9.87
-13.32
-23.91
-29.99
-20.67
6.83
44.55
76.84
88.84
74.69
41.09
3.46
-21.80
-26.14
-12.30
7.55
19.31
14.78
-3.89
-26.18
-39.59
-36.44
-18.80
3.31
17.49
16.00
0.26
-20.66
-35.68
-38.11
-29.44
-18.09
-13.15
-18.23
-28.28
-32.30
-20.41
9.37
48.74
82.16
94.94
81.24
47.72
10.09
-14.70
-17.51
-1.14
21.21
33.78
26.94
2.82
-26.24
-44.89
-43.33
-23.55
2.04
17.54
12.74
-10.54
-39.79
-59.22
-58.86
-40.40
-16.00
-0.27
-1.14
-14.76
-27.89
-26.39
-4.55
30.84
63.34
76.46
63.19
30.62
-4.06
-22.77
-16.79
8.90
38.18
53.14
43.88
13.94
-21.89
-45.91
-46.90
-26.53
2.21
22.34
22.46
3.22
-23.88
-43.65
-46.15
-32.39
-13.12
-1.24
-3.31
-14.92
-23.35
-15.87
11.52
50.72
84.77
97.46
82.56
47.84
10.50
-11.99
-11.66
6.47
27.56
36.17
25.12
-0.52
-26.76
-39.19
-31.10
-7.78
16.59
27.00
16.06
-11.40
-41.31
-58.11
-53.26
-30.19
-2.44
14.20
10.39
-11.40
-38.48
-55.21
-51.87
-29.65
-0.14
21.73
26.30
14.62
-3.15
-13.94
-10.17
6.11
24.21
31.78
22.45
0.22
-22.70
-32.98
-23.72
1.13
28.71
44.57
40.69
20.21
-4.83
-20.53
-18.67
-1.44
19.85
31.76
26.38
6.07
-18.10
-32.81
-30.28
-12.27
10.55
25.16
23.82
8.59
-10.55
-21.63
-18.44
-3.86
11.59
16.56
6.03
-14.96
-34.02
-38.80
-23.92
[truncated: 156,787 more rows]
