# Supplementary material for: Real-time Smartphone Activity Classification Using Inertial Sensors—Recognition of Scrolling, Typing, and Watching Videos While Sitting or Walking
Source: Sensors (Basel). 2020 Jan 24;20(3):655. doi: 10.3390/s20030655 (PMC7038357; doi:10.3390/s20030655)
Supplement: Supplementary file 1 [file sensors-20-00655-s001.zip › sensors-668083-supplementary/5Hz_data/8414/2019_09_03_13_11_20_Walking_Idle.csv]

time	accX	accY	accZ	rotX	rotY	rotZ	graX	graY	graZ	activity
13:39:52.701	-1.0127783	4.975303	7.944204	-0.03289204	-0.050170973	-0.016336981	-0.5172102	5.5578136	8.063099	Walking_Idle
13:39:52.722	-1.0127783	4.975303	7.944204	-0.03289204	-0.050170973	-0.016336981	-0.5172102	5.5578136	8.063099	Walking_Idle
13:39:52.743	-0.42139238	5.566689	7.848433	0.06301381	-0.00069088856	0.111333854	-0.4960668	5.486539	8.113086	Walking_Idle
13:39:52.764	-0.42139238	5.566689	7.848433	0.06301381	-0.00069088856	0.111333854	-0.4960668	5.486539	8.113086	Walking_Idle
13:39:52.786	-0.42139238	5.566689	7.848433	0.06301381	-0.00069088856	0.111333854	-0.4960668	5.486539	8.113086	Walking_Idle
13:39:52.807	-0.42139238	5.566689	7.848433	0.06301381	-0.00069088856	0.111333854	-0.4960668	5.486539	8.113086	Walking_Idle
13:39:52.828	-0.42139238	5.566689	7.848433	0.06301381	-0.00069088856	0.111333854	-0.4960668	5.486539	8.113086	Walking_Idle
13:39:52.849	-0.42139238	5.566689	7.848433	0.06301381	-0.00069088856	0.111333854	-0.4960668	5.486539	8.113086	Walking_Idle
13:39:52.870	-0.42139238	5.566689	7.848433	0.06301381	-0.00069088856	0.111333854	-0.4960668	5.486539	8.113086	Walking_Idle
13:39:52.891	-0.42139238	5.566689	7.848433	0.06301381	-0.00069088856	0.111333854	-0.4960668	5.486539	8.113086	Walking_Idle
13:39:52.913	-0.42139238	5.566689	7.848433	0.06301381	-0.00069088856	0.111333854	-0.4960668	5.486539	8.113086	Walking_Idle
13:39:52.935	-0.062251143	5.312896	7.5395713	-0.00967916	-0.13874643	0.03864089	-0.31978434	5.6312385	8.022298	Walking_Idle
13:39:52.956	-0.062251143	5.312896	7.5395713	-0.00967916	-0.13874643	0.03864089	-0.31978434	5.6312385	8.022298	Walking_Idle
13:39:52.977	-0.062251143	5.312896	7.5395713	-0.00967916	-0.13874643	0.03864089	-0.31978434	5.6312385	8.022298	Walking_Idle
13:39:52.999	-0.062251143	5.312896	7.5395713	-0.00967916	-0.13874643	0.03864089	-0.31978434	5.6312385	8.022298	Walking_Idle
13:39:53.020	-0.062251143	5.312896	7.5395713	-0.00967916	-0.13874643	0.03864089	-0.31978434	5.6312385	8.022298	Walking_Idle
13:39:53.042	-0.062251143	5.312896	7.5395713	-0.00967916	-0.13874643	0.03864089	-0.31978434	5.6312385	8.022298	Walking_Idle
13:39:53.063	-0.062251143	5.312896	7.5395713	-0.00967916	-0.13874643	0.03864089	-0.31978434	5.6312385	8.022298	Walking_Idle
13:39:53.084	-0.062251143	5.312896	7.5395713	-0.00967916	-0.13874643	0.03864089	-0.31978434	5.6312385	8.022298	Walking_Idle
13:39:53.105	0.26097596	5.6457	7.4892917	0.11005043	-0.16684623	-0.023056498	-0.0016957711	5.6396255	8.022777	Walking_Idle
13:39:53.129	0.26097596	5.6457	7.4892917	0.11005043	-0.16684623	-0.023056498	-0.0016957711	5.6396255	8.022777	Walking_Idle
13:39:53.150	0.26097596	5.6457	7.4892917	0.11005043	-0.16684623	-0.023056498	-0.0016957711	5.6396255	8.022777	Walking_Idle
13:39:53.171	0.26097596	5.6457	7.4892917	0.11005043	-0.16684623	-0.023056498	-0.0016957711	5.6396255	8.022777	Walking_Idle
13:39:53.193	0.26097596	5.6457	7.4892917	0.11005043	-0.16684623	-0.023056498	-0.0016957711	5.6396255	8.022777	Walking_Idle
13:39:53.215	0.26097596	5.6457	7.4892917	0.11005043	-0.16684623	-0.023056498	-0.0016957711	5.6396255	8.022777	Walking_Idle
13:39:53.238	0.26097596	5.6457	7.4892917	0.11005043	-0.16684623	-0.023056498	-0.0016957711	5.6396255	8.022777	Walking_Idle
13:39:53.260	0.26097596	5.6457	7.4892917	0.11005043	-0.16684623	-0.023056498	-0.0016957711	5.6396255	8.022777	Walking_Idle
13:39:53.285	0.33759275	5.978504	7.2881727	-0.00967916	0.031074105	0.00809763	0.26504144	5.6955695	7.9787555	Walking_Idle
13:39:53.308	0.33759275	5.978504	7.2881727	-0.00967916	0.031074105	0.00809763	0.26504144	5.6955695	7.9787555	Walking_Idle
13:39:53.331	0.33759275	5.978504	7.2881727	-0.00967916	0.031074105	0.00809763	0.26504144	5.6955695	7.9787555	Walking_Idle
13:39:53.354	0.33759275	5.978504	7.2881727	-0.00967916	0.031074105	0.00809763	0.26504144	5.6955695	7.9787555	Walking_Idle
13:39:53.376	0.33759275	5.978504	7.2881727	-0.00967916	0.031074105	0.00809763	0.26504144	5.6955695	7.9787555	Walking_Idle
13:39:53.399	0.33759275	5.978504	7.2881727	-0.00967916	0.031074105	0.00809763	0.26504144	5.6955695	7.9787555	Walking_Idle
13:39:53.421	0.33759275	5.978504	7.2881727	-0.00967916	0.031074105	0.00809763	0.26504144	5.6955695	7.9787555	Walking_Idle
13:39:53.443	0.33759275	5.978504	7.2881727	-0.00967916	0.031074105	0.00809763	0.26504144	5.6955695	7.9787555	Walking_Idle
13:39:53.466	0.23463893	5.978504	6.7805862	-0.119634904	0.093993224	0.02886705	0.27998897	5.8443213	7.869932	Walking_Idle
13:39:53.489	0.23463893	5.978504	6.7805862	-0.119634904	0.093993224	0.02886705	0.27998897	5.8443213	7.869932	Walking_Idle
13:39:53.511	0.23463893	5.978504	6.7805862	-0.119634904	0.093993224	0.02886705	0.27998897	5.8443213	7.869932	Walking_Idle
13:39:53.534	0.23463893	5.978504	6.7805862	-0.119634904	0.093993224	0.02886705	0.27998897	5.8443213	7.869932	Walking_Idle
13:39:53.556	0.23463893	5.978504	6.7805862	-0.119634904	0.093993224	0.02886705	0.27998897	5.8443213	7.869932	Walking_Idle
13:39:53.579	0.23463893	5.978504	6.7805862	-0.119634904	0.093993224	0.02886705	0.27998897	5.8443213	7.869932	Walking_Idle
13:39:53.602	0.23463893	5.978504	6.7805862	-0.119634904	0.093993224	0.02886705	0.27998897	5.8443213	7.869932	Walking_Idle
13:39:53.624	0.23463893	5.978504	6.7805862	-0.119634904	0.093993224	0.02886705	0.27998897	5.8443213	7.869932	Walking_Idle
13:39:53.648	0.10774237	5.9808984	7.5850625	-0.17278019	0.13247773	-0.013282654	0.21950223	6.0196314	7.7386146	Walking_Idle
13:39:53.671	0.10774237	5.9808984	7.5850625	-0.17278019	0.13247773	-0.013282654	0.21950223	6.0196314	7.7386146	Walking_Idle
13:39:53.694	0.10774237	5.9808984	7.5850625	-0.17278019	0.13247773	-0.013282654	0.21950223	6.0196314	7.7386146	Walking_Idle
13:39:53.717	0.10774237	5.9808984	7.5850625	-0.17278019	0.13247773	-0.013282654	0.21950223	6.0196314	7.7386146	Walking_Idle
13:39:53.739	0.10774237	5.9808984	7.5850625	-0.17278019	0.13247773	-0.013282654	0.21950223	6.0196314	7.7386146	Walking_Idle
13:39:53.762	0.10774237	5.9808984	7.5850625	-0.17278019	0.13247773	-0.013282654	0.21950223	6.0196314	7.7386146	Walking_Idle
13:39:53.785	0.10774237	5.9808984	7.5850625	-0.17278019	0.13247773	-0.013282654	0.21950223	6.0196314	7.7386146	Walking_Idle
13:39:53.808	0.10774237	5.9808984	7.5850625	-0.17278019	0.13247773	-0.013282654	0.21950223	6.0196314	7.7386146	Walking_Idle
13:39:53.830	0.7134939	5.7989335	8.696006	-0.16667153	0.194786	-0.19287702	0.024361193	6.0685287	7.703422	Walking_Idle
13:39:53.853	0.7134939	5.7989335	8.696006	-0.16667153	0.194786	-0.19287702	0.024361193	6.0685287	7.703422	Walking_Idle
13:39:53.876	0.7134939	5.7989335	8.696006	-0.16667153	0.194786	-0.19287702	0.024361193	6.0685287	7.703422	Walking_Idle
13:39:53.898	0.7134939	5.7989335	8.696006	-0.16667153	0.194786	-0.19287702	0.024361193	6.0685287	7.703422	Walking_Idle
13:39:53.922	0.7134939	5.7989335	8.696006	-0.16667153	0.194786	-0.19287702	0.024361193	6.0685287	7.703422	Walking_Idle
13:39:53.944	0.7134939	5.7989335	8.696006	-0.16667153	0.194786	-0.19287702	0.024361193	6.0685287	7.703422	Walking_Idle
13:39:53.966	0.7134939	5.7989335	8.696006	-0.16667153	0.194786	-0.19287702	0.024361193	6.0685287	7.703422	Walking_Idle
13:39:53.989	0.7134939	5.7989335	8.696006	-0.16667153	0.194786	-0.19287702	0.024361193	6.0685287	7.703422	Walking_Idle
13:39:54.012	-0.12689656	4.4030714	8.5882635	0.06851159	0.021911126	-0.18615751	-0.31312147	5.7119656	7.9652853	Walking_Idle
13:39:54.035	-0.12689656	4.4030714	8.5882635	0.06851159	0.021911126	-0.18615751	-0.31312147	5.7119656	7.9652853	Walking_Idle
13:39:54.058	-0.12689656	4.4030714	8.5882635	0.06851159	0.021911126	-0.18615751	-0.31312147	5.7119656	7.9652853	Walking_Idle
13:39:54.081	-0.12689656	4.4030714	8.5882635	0.06851159	0.021911126	-0.18615751	-0.31312147	5.7119656	7.9652853	Walking_Idle
13:39:54.103	-0.12689656	4.4030714	8.5882635	0.06851159	0.021911126	-0.18615751	-0.31312147	5.7119656	7.9652853	Walking_Idle
13:39:54.127	-0.12689656	4.4030714	8.5882635	0.06851159	0.021911126	-0.18615751	-0.31312147	5.7119656	7.9652853	Walking_Idle
13:39:54.151	-0.12689656	4.4030714	8.5882635	0.06851159	0.021911126	-0.18615751	-0.31312147	5.7119656	7.9652853	Walking_Idle
13:39:54.173	-0.12689656	4.4030714	8.5882635	0.06851159	0.021911126	-0.18615751	-0.31312147	5.7119656	7.9652853	Walking_Idle
13:39:54.196	-0.76616794	4.5706706	7.2426815	0.12532206	-0.066053465	-0.09025168	-0.32288438	5.1757812	8.323302	Walking_Idle
13:39:54.219	-0.76616794	4.5706706	7.2426815	0.12532206	-0.066053465	-0.09025168	-0.32288438	5.1757812	8.323302	Walking_Idle
13:39:54.242	-0.76616794	4.5706706	7.2426815	0.12532206	-0.066053465	-0.09025168	-0.32288438	5.1757812	8.323302	Walking_Idle
13:39:54.264	-0.76616794	4.5706706	7.2426815	0.12532206	-0.066053465	-0.09025168	-0.32288438	5.1757812	8.323302	Walking_Idle
13:39:54.287	-0.76616794	4.5706706	7.2426815	0.12532206	-0.066053465	-0.09025168	-0.32288438	5.1757812	8.323302	Walking_Idle
13:39:54.310	-0.76616794	4.5706706	7.2426815	0.12532206	-0.066053465	-0.09025168	-0.32288438	5.1757812	8.323302	Walking_Idle
13:39:54.333	-0.76616794	4.5706706	7.2426815	0.12532206	-0.066053465	-0.09025168	-0.32288438	5.1757812	8.323302	Walking_Idle
13:39:54.357	-0.83081335	5.5355635	7.7766047	-0.007235699	-0.33116898	-0.16111204	-0.14087723	5.137937	8.351773	Walking_Idle
13:39:54.381	-0.83081335	5.5355635	7.7766047	-0.007235699	-0.33116898	-0.16111204	-0.14087723	5.137937	8.351773	Walking_Idle
13:39:54.403	-0.83081335	5.5355635	7.7766047	-0.007235699	-0.33116898	-0.16111204	-0.14087723	5.137937	8.351773	Walking_Idle
13:39:54.425	-0.83081335	5.5355635	7.7766047	-0.007235699	-0.33116898	-0.16111204	-0.14087723	5.137937	8.351773	Walking_Idle
13:39:54.447	-0.83081335	5.5355635	7.7766047	-0.007235699	-0.33116898	-0.16111204	-0.14087723	5.137937	8.351773	Walking_Idle
13:39:54.469	-0.83081335	5.5355635	7.7766047	-0.007235699	-0.33116898	-0.16111204	-0.14087723	5.137937	8.351773	Walking_Idle
13:39:54.493	-0.83081335	5.5355635	7.7766047	-0.007235699	-0.33116898	-0.16111204	-0.14087723	5.137937	8.351773	Walking_Idle
13:39:54.516	-0.83081335	5.5355635	7.7766047	-0.007235699	-0.33116898	-0.16111204	-0.14087723	5.137937	8.351773	Walking_Idle
13:39:54.538	-0.06943397	6.694392	8.607418	0.3507313	-0.17906354	0.080790594	0.26579118	5.5879564	8.054465	Walking_Idle
13:39:54.561	-0.06943397	6.694392	8.607418	0.3507313	-0.17906354	0.080790594	0.26579118	5.5879564	8.054465	Walking_Idle
13:39:54.584	-0.06943397	6.694392	8.607418	0.3507313	-0.17906354	0.080790594	0.26579118	5.5879564	8.054465	Walking_Idle
13:39:54.608	-0.06943397	6.694392	8.607418	0.3507313	-0.17906354	0.080790594	0.26579118	5.5879564	8.054465	Walking_Idle
13:39:54.630	-0.06943397	6.694392	8.607418	0.3507313	-0.17906354	0.080790594	0.26579118	5.5879564	8.054465	Walking_Idle
13:39:54.653	-0.06943397	6.694392	8.607418	0.3507313	-0.17906354	0.080790594	0.26579118	5.5879564	8.054465	Walking_Idle
13:39:54.676	-0.06943397	6.694392	8.607418	0.3507313	-0.17906354	0.080790594	0.26579118	5.5879564	8.054465	Walking_Idle
13:39:54.699	-0.06943397	6.694392	8.607418	0.3507313	-0.17906354	0.080790594	0.26579118	5.5879564	8.054465	Walking_Idle
13:39:54.722	1.2186859	3.2825508	9.246689	0.4759587	0.032295834	-0.06276274	0.5990443	5.667105	7.9809422	Walking_Idle
13:39:54.745	1.2186859	3.2825508	9.246689	0.4759587	0.032295834	-0.06276274	0.5990443	5.667105	7.9809422	Walking_Idle
13:39:54.767	1.2186859	3.2825508	9.246689	0.4759587	0.032295834	-0.06276274	0.5990443	5.667105	7.9809422	Walking_Idle
13:39:54.790	1.2186859	3.2825508	9.246689	0.4759587	0.032295834	-0.06276274	0.5990443	5.667105	7.9809422	Walking_Idle
13:39:54.813	1.2186859	3.2825508	9.246689	0.4759587	0.032295834	-0.06276274	0.5990443	5.667105	7.9809422	Walking_Idle
13:39:54.835	1.2186859	3.2825508	9.246689	0.4759587	0.032295834	-0.06276274	0.5990443	5.667105	7.9809422	Walking_Idle
13:39:54.858	1.2186859	3.2825508	9.246689	0.4759587	0.032295834	-0.06276274	0.5990443	5.667105	7.9809422	Walking_Idle
13:39:54.881	1.2186859	3.2825508	9.246689	0.4759587	0.032295834	-0.06276274	0.5990443	5.667105	7.9809422	Walking_Idle
13:39:54.903	-0.47167215	4.8771377	5.6792197	-0.43178704	0.5313727	-0.1073559	0.15474297	5.7203846	7.963893	Walking_Idle
13:39:54.926	-0.47167215	4.8771377	5.6792197	-0.43178704	0.5313727	-0.1073559	0.15474297	5.7203846	7.963893	Walking_Idle
13:39:54.949	-0.47167215	4.8771377	5.6792197	-0.43178704	0.5313727	-0.1073559	0.15474297	5.7203846	7.963893	Walking_Idle
13:39:54.973	-0.47167215	4.8771377	5.6792197	-0.43178704	0.5313727	-0.1073559	0.15474297	5.7203846	7.963893	Walking_Idle
13:39:54.994	-0.47167215	4.8771377	5.6792197	-0.43178704	0.5313727	-0.1073559	0.15474297	5.7203846	7.963893	Walking_Idle
13:39:55.017	-0.47167215	4.8771377	5.6792197	-0.43178704	0.5313727	-0.1073559	0.15474297	5.7203846	7.963893	Walking_Idle
13:39:55.040	-0.47167215	4.8771377	5.6792197	-0.43178704	0.5313727	-0.1073559	0.15474297	5.7203846	7.963893	Walking_Idle
13:39:55.063	-0.47167215	4.8771377	5.6792197	-0.43178704	0.5313727	-0.1073559	0.15474297	5.7203846	7.963893	Walking_Idle
13:39:55.086	0.08858817	6.5459476	9.320911	-0.1233001	0.3120721	-0.12201667	-0.32077575	5.378893	8.193592	Walking_Idle
13:39:55.108	0.08858817	6.5459476	9.320911	-0.1233001	0.3120721	-0.12201667	-0.32077575	5.378893	8.193592	Walking_Idle
13:39:55.131	0.08858817	6.5459476	9.320911	-0.1233001	0.3120721	-0.12201667	-0.32077575	5.378893	8.193592	Walking_Idle
13:39:55.154	0.08858817	6.5459476	9.320911	-0.1233001	0.3120721	-0.12201667	-0.32077575	5.378893	8.193592	Walking_Idle
13:39:55.178	0.08858817	6.5459476	9.320911	-0.1233001	0.3120721	-0.12201667	-0.32077575	5.378893	8.193592	Walking_Idle
13:39:55.199	0.08858817	6.5459476	9.320911	-0.1233001	0.3120721	-0.12201667	-0.32077575	5.378893	8.193592	Walking_Idle
13:39:55.222	0.08858817	6.5459476	9.320911	-0.1233001	0.3120721	-0.12201667	-0.32077575	5.378893	8.193592	Walking_Idle
13:39:55.245	0.08858817	6.5459476	9.320911	-0.1233001	0.3120721	-0.12201667	-0.32077575	5.378893	8.193592	Walking_Idle
13:39:55.267	-2.291321	4.3216662	10.364816	0.25543636	-0.2853541	0.015428013	-0.7349371	5.4528947	8.117643	Walking_Idle
13:39:55.291	-2.291321	4.3216662	10.364816	0.25543636	-0.2853541	0.015428013	-0.7349371	5.4528947	8.117643	Walking_Idle
13:39:55.313	-2.291321	4.3216662	10.364816	0.25543636	-0.2853541	0.015428013	-0.7349371	5.4528947	8.117643	Walking_Idle
13:39:55.335	-2.291321	4.3216662	10.364816	0.25543636	-0.2853541	0.015428013	-0.7349371	5.4528947	8.117643	Walking_Idle
13:39:55.356	-2.291321	4.3216662	10.364816	0.25543636	-0.2853541	0.015428013	-0.7349371	5.4528947	8.117643	Walking_Idle
13:39:55.378	-2.291321	4.3216662	10.364816	0.25543636	-0.2853541	0.015428013	-0.7349371	5.4528947	8.117643	Walking_Idle
13:39:55.400	-2.291321	4.3216662	10.364816	0.25543636	-0.2853541	0.015428013	-0.7349371	5.4528947	8.117643	Walking_Idle
13:39:55.421	-2.291321	4.3216662	10.364816	0.25543636	-0.2853541	0.015428013	-0.7349371	5.4528947	8.117643	Walking_Idle
13:39:55.444	1.1731946	3.8954852	7.613794	0.2493277	-0.1729549	0.43692502	-0.33547443	5.589006	8.051138	Walking_Idle
13:39:55.467	1.1731946	3.8954852	7.613794	0.2493277	-0.1729549	0.43692502	-0.33547443	5.589006	8.051138	Walking_Idle
13:39:55.489	1.1731946	3.8954852	7.613794	0.2493277	-0.1729549	0.43692502	-0.33547443	5.589006	8.051138	Walking_Idle
13:39:55.513	1.1731946	3.8954852	7.613794	0.2493277	-0.1729549	0.43692502	-0.33547443	5.589006	8.051138	Walking_Idle
13:39:55.535	1.1731946	3.8954852	7.613794	0.2493277	-0.1729549	0.43692502	-0.33547443	5.589006	8.051138	Walking_Idle
13:39:55.557	1.1731946	3.8954852	7.613794	0.2493277	-0.1729549	0.43692502	-0.33547443	5.589006	8.051138	Walking_Idle
13:39:55.580	1.1731946	3.8954852	7.613794	0.2493277	-0.1729549	0.43692502	-0.33547443	5.589006	8.051138	Walking_Idle
13:39:55.602	1.1731946	3.8954852	7.613794	0.2493277	-0.1729549	0.43692502	-0.33547443	5.589006	8.051138	Walking_Idle
13:39:55.626	-0.5794145	6.3352513	7.439012	-0.15017816	-0.015351654	-0.035273805	-0.09551117	5.8142114	7.89659	Walking_Idle
13:39:55.649	-0.5794145	6.3352513	7.439012	-0.15017816	-0.015351654	-0.035273805	-0.09551117	5.8142114	7.89659	Walking_Idle
13:39:55.671	-0.5794145	6.3352513	7.439012	-0.15017816	-0.015351654	-0.035273805	-0.09551117	5.8142114	7.89659	Walking_Idle
13:39:55.694	-0.5794145	6.3352513	7.439012	-0.15017816	-0.015351654	-0.035273805	-0.09551117	5.8142114	7.89659	Walking_Idle
13:39:55.717	-0.5794145	6.3352513	7.439012	-0.15017816	-0.015351654	-0.035273805	-0.09551117	5.8142114	7.89659	Walking_Idle
13:39:55.740	-0.5794145	6.3352513	7.439012	-0.15017816	-0.015351654	-0.035273805	-0.09551117	5.8142114	7.89659	Walking_Idle
13:39:55.764	-0.5794145	6.3352513	7.439012	-0.15017816	-0.015351654	-0.035273805	-0.09551117	5.8142114	7.89659	Walking_Idle
13:39:55.785	-0.5794145	6.3352513	7.439012	-0.15017816	-0.015351654	-0.035273805	-0.09551117	5.8142114	7.89659	Walking_Idle
13:39:55.808	0.32083282	6.6608725	9.191621	-0.40246552	-0.45273116	0.2072397	0.023540305	5.7343836	7.955289	Walking_Idle
13:39:55.830	0.32083282	6.6608725	9.191621	-0.40246552	-0.45273116	0.2072397	0.023540305	5.7343836	7.955289	Walking_Idle
13:39:55.854	0.32083282	6.6608725	9.191621	-0.40246552	-0.45273116	0.2072397	0.023540305	5.7343836	7.955289	Walking_Idle
13:39:55.877	0.32083282	6.6608725	9.191621	-0.40246552	-0.45273116	0.2072397	0.023540305	5.7343836	7.955289	Walking_Idle
13:39:55.899	0.32083282	6.6608725	9.191621	-0.40246552	-0.45273116	0.2072397	0.023540305	5.7343836	7.955289	Walking_Idle
13:39:55.923	0.32083282	6.6608725	9.191621	-0.40246552	-0.45273116	0.2072397	0.023540305	5.7343836	7.955289	Walking_Idle
13:39:55.945	0.32083282	6.6608725	9.191621	-0.40246552	-0.45273116	0.2072397	0.023540305	5.7343836	7.955289	Walking_Idle
13:39:55.969	0.32083282	6.6608725	9.191621	-0.40246552	-0.45273116	0.2072397	0.023540305	5.7343836	7.955289	Walking_Idle
13:39:55.992	0.723071	4.328849	7.0271964	0.10638524	-0.25847602	-0.19409877	0.41649145	5.328156	8.222384	Walking_Idle
13:39:56.014	0.723071	4.328849	7.0271964	0.10638524	-0.25847602	-0.19409877	0.41649145	5.328156	8.222384	Walking_Idle
13:39:56.037	0.723071	4.328849	7.0271964	0.10638524	-0.25847602	-0.19409877	0.41649145	5.328156	8.222384	Walking_Idle
13:39:56.059	0.723071	4.328849	7.0271964	0.10638524	-0.25847602	-0.19409877	0.41649145	5.328156	8.222384	Walking_Idle
13:39:56.081	0.723071	4.328849	7.0271964	0.10638524	-0.25847602	-0.19409877	0.41649145	5.328156	8.222384	Walking_Idle
13:39:56.102	0.723071	4.328849	7.0271964	0.10638524	-0.25847602	-0.19409877	0.41649145	5.328156	8.222384	Walking_Idle
13:39:56.123	0.723071	4.328849	7.0271964	0.10638524	-0.25847602	-0.19409877	0.41649145	5.328156	8.222384	Walking_Idle
13:39:56.145	0.723071	4.328849	7.0271964	0.10638524	-0.25847602	-0.19409877	0.41649145	5.328156	8.222384	Walking_Idle
13:39:56.168	0.27055305	4.965726	6.407079	-0.2570796	0.1453059	-0.1073559	0.10124241	5.23458	8.292121	Walking_Idle
13:39:56.191	0.27055305	4.965726	6.407079	-0.2570796	0.1453059	-0.1073559	0.10124241	5.23458	8.292121	Walking_Idle
13:39:56.213	0.27055305	4.965726	6.407079	-0.2570796	0.1453059	-0.1073559	0.10124241	5.23458	8.292121	Walking_Idle
13:39:56.236	0.27055305	4.965726	6.407079	-0.2570796	0.1453059	-0.1073559	0.10124241	5.23458	8.292121	Walking_Idle
13:39:56.258	0.27055305	4.965726	6.407079	-0.2570796	0.1453059	-0.1073559	0.10124241	5.23458	8.292121	Walking_Idle
13:39:56.279	0.27055305	4.965726	6.407079	-0.2570796	0.1453059	-0.1073559	0.10124241	5.23458	8.292121	Walking_Idle
13:39:56.301	0.27055305	4.965726	6.407079	-0.2570796	0.1453059	-0.1073559	0.10124241	5.23458	8.292121	Walking_Idle
13:39:56.325	0.27055305	4.965726	6.407079	-0.2570796	0.1453059	-0.1073559	0.10124241	5.23458	8.292121	Walking_Idle
13:39:56.347	0.19393626	5.6744313	9.287392	-0.035946365	0.21983147	-0.20631607	-0.04770612	5.1668835	8.33495	Walking_Idle
13:39:56.370	0.19393626	5.6744313	9.287392	-0.035946365	0.21983147	-0.20631607	-0.04770612	5.1668835	8.33495	Walking_Idle
13:39:56.392	0.19393626	5.6744313	9.287392	-0.035946365	0.21983147	-0.20631607	-0.04770612	5.1668835	8.33495	Walking_Idle
13:39:56.416	0.19393626	5.6744313	9.287392	-0.035946365	0.21983147	-0.20631607	-0.04770612	5.1668835	8.33495	Walking_Idle
13:39:56.439	0.19393626	5.6744313	9.287392	-0.035946365	0.21983147	-0.20631607	-0.04770612	5.1668835	8.33495	Walking_Idle
13:39:56.462	0.19393626	5.6744313	9.287392	-0.035946365	0.21983147	-0.20631607	-0.04770612	5.1668835	8.33495	Walking_Idle
13:39:56.484	0.19393626	5.6744313	9.287392	-0.035946365	0.21983147	-0.20631607	-0.04770612	5.1668835	8.33495	Walking_Idle
13:39:56.508	0.19393626	5.6744313	9.287392	-0.035946365	0.21983147	-0.20631607	-0.04770612	5.1668835	8.33495	Walking_Idle
13:39:56.531	-1.8579572	4.249838	9.098245	0.5144432	0.3725478	0.104003474	-0.41947776	5.187974	8.311396	Walking_Idle
13:39:56.553	-1.8579572	4.249838	9.098245	0.5144432	0.3725478	0.104003474	-0.41947776	5.187974	8.311396	Walking_Idle
13:39:56.577	-1.8579572	4.249838	9.098245	0.5144432	0.3725478	0.104003474	-0.41947776	5.187974	8.311396	Walking_Idle
13:39:56.599	-1.8579572	4.249838	9.098245	0.5144432	0.3725478	0.104003474	-0.41947776	5.187974	8.311396	Walking_Idle
13:39:56.622	-1.8579572	4.249838	9.098245	0.5144432	0.3725478	0.104003474	-0.41947776	5.187974	8.311396	Walking_Idle
13:39:56.646	-1.8579572	4.249838	9.098245	0.5144432	0.3725478	0.104003474	-0.41947776	5.187974	8.311396	Walking_Idle
13:39:56.669	-1.8579572	4.249838	9.098245	0.5144432	0.3725478	0.104003474	-0.41947776	5.187974	8.311396	Walking_Idle
13:39:56.692	-1.8579572	4.249838	9.098245	0.5144432	0.3725478	0.104003474	-0.41947776	5.187974	8.311396	Walking_Idle
13:39:56.714	0.38068968	4.5491223	5.195576	0.25604722	-0.0086321365	0.2157918	-0.26413807	5.35249	8.21288	Walking_Idle
13:39:56.738	0.38068968	4.5491223	5.195576	0.25604722	-0.0086321365	0.2157918	-0.26413807	5.35249	8.21288	Walking_Idle
13:39:56.761	0.38068968	4.5491223	5.195576	0.25604722	-0.0086321365	0.2157918	-0.26413807	5.35249	8.21288	Walking_Idle
13:39:56.784	0.38068968	4.5491223	5.195576	0.25604722	-0.0086321365	0.2157918	-0.26413807	5.35249	8.21288	Walking_Idle
13:39:56.806	0.38068968	4.5491223	5.195576	0.25604722	-0.0086321365	0.2157918	-0.26413807	5.35249	8.21288	Walking_Idle
13:39:56.828	0.38068968	4.5491223	5.195576	0.25604722	-0.0086321365	0.2157918	-0.26413807	5.35249	8.21288	Walking_Idle
13:39:56.851	0.38068968	4.5491223	5.195576	0.25604722	-0.0086321365	0.2157918	-0.26413807	5.35249	8.21288	Walking_Idle
13:39:56.874	0.38068968	4.5491223	5.195576	0.25604722	-0.0086321365	0.2157918	-0.26413807	5.35249	8.21288	Walking_Idle
13:39:56.898	-0.63208854	6.447782	8.011244	0.030637948	-0.12836173	-0.018169576	0.05628113	5.5197773	8.105509	Walking_Idle
13:39:56.921	-0.63208854	6.447782	8.011244	0.030637948	-0.12836173	-0.018169576	0.05628113	5.5197773	8.105509	Walking_Idle
13:39:56.944	-0.63208854	6.447782	8.011244	0.030637948	-0.12836173	-0.018169576	0.05628113	5.5197773	8.105509	Walking_Idle
13:39:56.966	-0.63208854	6.447782	8.011244	0.030637948	-0.12836173	-0.018169576	0.05628113	5.5197773	8.105509	Walking_Idle
13:39:56.990	-0.63208854	6.447782	8.011244	0.030637948	-0.12836173	-0.018169576	0.05628113	5.5197773	8.105509	Walking_Idle
13:39:57.013	-0.63208854	6.447782	8.011244	0.030637948	-0.12836173	-0.018169576	0.05628113	5.5197773	8.105509	Walking_Idle
13:39:57.036	-0.63208854	6.447782	8.011244	0.030637948	-0.12836173	-0.018169576	0.05628113	5.5197773	8.105509	Walking_Idle
13:39:57.059	1.4916332	5.669643	10.901134	-0.20393431	-0.2273219	0.29092824	0.05628113	5.5197773	8.105509	Walking_Idle
13:39:57.081	1.4916332	5.669643	10.901134	-0.20393431	-0.2273219	0.29092824	0.45380145	5.63938	8.010104	Walking_Idle
13:39:57.105	1.4916332	5.669643	10.901134	-0.20393431	-0.2273219	0.29092824	0.45380145	5.63938	8.010104	Walking_Idle
13:39:57.128	1.4916332	5.669643	10.901134	-0.20393431	-0.2273219	0.29092824	0.45380145	5.63938	8.010104	Walking_Idle
13:39:57.151	1.4916332	5.669643	10.901134	-0.20393431	-0.2273219	0.29092824	0.45380145	5.63938	8.010104	Walking_Idle
13:39:57.174	1.4916332	5.669643	10.901134	-0.20393431	-0.2273219	0.29092824	0.45380145	5.63938	8.010104	Walking_Idle
13:39:57.197	1.4916332	5.669643	10.901134	-0.20393431	-0.2273219	0.29092824	0.45380145	5.63938	8.010104	Walking_Idle
13:39:57.221	1.4916332	5.669643	10.901134	-0.20393431	-0.2273219	0.29092824	0.45380145	5.63938	8.010104	Walking_Idle
13:39:57.244	1.6352897	4.659259	7.7311134	-0.06954395	0.27786368	-0.13240138	0.6186954	5.570955	8.0468645	Walking_Idle
13:39:57.266	1.6352897	4.659259	7.7311134	-0.06954395	0.27786368	-0.13240138	0.6186954	5.570955	8.0468645	Walking_Idle
13:39:57.288	1.6352897	4.659259	7.7311134	-0.06954395	0.27786368	-0.13240138	0.6186954	5.570955	8.0468645	Walking_Idle
13:39:57.314	1.6352897	4.659259	7.7311134	-0.06954395	0.27786368	-0.13240138	0.6186954	5.570955	8.0468645	Walking_Idle
13:39:57.337	1.6352897	4.659259	7.7311134	-0.06954395	0.27786368	-0.13240138	0.6186954	5.570955	8.0468645	Walking_Idle
13:39:57.359	1.6352897	4.659259	7.7311134	-0.06954395	0.27786368	-0.13240138	0.6186954	5.570955	8.0468645	Walking_Idle
13:39:57.382	1.6352897	4.659259	7.7311134	-0.06954395	0.27786368	-0.13240138	0.6186954	5.570955	8.0468645	Walking_Idle
13:39:57.405	1.6352897	4.659259	7.7311134	-0.06954395	0.27786368	-0.13240138	0.6186954	5.570955	8.0468645	Walking_Idle
13:39:57.427	-0.05506832	4.7885494	5.5954204	-0.45622164	0.3426154	-0.15927945	0.08160174	5.5308294	8.097752	Walking_Idle
13:39:57.451	-0.05506832	4.7885494	5.5954204	-0.45622164	0.3426154	-0.15927945	0.08160174	5.5308294	8.097752	Walking_Idle
13:39:57.474	-0.05506832	4.7885494	5.5954204	-0.45622164	0.3426154	-0.15927945	0.08160174	5.5308294	8.097752	Walking_Idle
13:39:57.497	-0.05506832	4.7885494	5.5954204	-0.45622164	0.3426154	-0.15927945	0.08160174	5.5308294	8.097752	Walking_Idle
13:39:57.520	-0.05506832	4.7885494	5.5954204	-0.45622164	0.3426154	-0.15927945	0.08160174	5.5308294	8.097752	Walking_Idle
13:39:57.542	-0.05506832	4.7885494	5.5954204	-0.45622164	0.3426154	-0.15927945	0.08160174	5.5308294	8.097752	Walking_Idle
13:39:57.566	-0.05506832	4.7885494	5.5954204	-0.45622164	0.3426154	-0.15927945	0.08160174	5.5308294	8.097752	Walking_Idle
13:39:57.589	-0.05506832	4.7885494	5.5954204	-0.45622164	0.3426154	-0.15927945	0.08160174	5.5308294	8.097752	Walking_Idle
13:39:57.611	-0.45730647	5.497255	10.537204	-1.1043497	0.42019525	0.47663128	-0.29250368	4.887364	8.49697	Walking_Idle
13:39:57.633	-0.45730647	5.497255	10.537204	-1.1043497	0.42019525	0.47663128	-0.29250368	4.887364	8.49697	Walking_Idle
13:39:57.656	-0.45730647	5.497255	10.537204	-1.1043497	0.42019525	0.47663128	-0.29250368	4.887364	8.49697	Walking_Idle
13:39:57.679	-0.45730647	5.497255	10.537204	-1.1043497	0.42019525	0.47663128	-0.29250368	4.887364	8.49697	Walking_Idle
13:39:57.702	-0.45730647	5.497255	10.537204	-1.1043497	0.42019525	0.47663128	-0.29250368	4.887364	8.49697	Walking_Idle
13:39:57.725	-0.45730647	5.497255	10.537204	-1.1043497	0.42019525	0.47663128	-0.29250368	4.887364	8.49697	Walking_Idle
13:39:57.748	-0.45730647	5.497255	10.537204	-1.1043497	0.42019525	0.47663128	-0.29250368	4.887364	8.49697	Walking_Idle
13:39:57.770	-0.45730647	5.497255	10.537204	-1.1043497	0.42019525	0.47663128	-0.29250368	4.887364	8.49697	Walking_Idle
13:39:57.792	-1.8316202	3.7063375	8.109408	0.22916915	0.28702664	0.31230852	-0.18186368	4.381629	8.771465	Walking_Idle
13:39:57.814	-1.8316202	3.7063375	8.109408	0.22916915	0.28702664	0.31230852	-0.18186368	4.381629	8.771465	Walking_Idle
13:39:57.836	-1.8316202	3.7063375	8.109408	0.22916915	0.28702664	0.31230852	-0.18186368	4.381629	8.771465	Walking_Idle
13:39:57.858	-1.8316202	3.7063375	8.109408	0.22916915	0.28702664	0.31230852	-0.18186368	4.381629	8.771465	Walking_Idle
13:39:57.880	-1.8316202	3.7063375	8.109408	0.22916915	0.28702664	0.31230852	-0.18186368	4.381629	8.771465	Walking_Idle
13:39:57.902	-1.8316202	3.7063375	8.109408	0.22916915	0.28702664	0.31230852	-0.18186368	4.381629	8.771465	Walking_Idle
13:39:57.923	-1.8316202	3.7063375	8.109408	0.22916915	0.28702664	0.31230852	-0.18186368	4.381629	8.771465	Walking_Idle
13:39:57.945	-1.8316202	3.7063375	8.109408	0.22916915	0.28702664	0.31230852	-0.18186368	4.381629	8.771465	Walking_Idle
13:39:57.966	0.090982445	3.4956412	4.350397	0.42831123	-0.30734524	0.38561237	-0.326226	4.3754783	8.770354	Walking_Idle
13:39:57.988	0.090982445	3.4956412	4.350397	0.42831123	-0.30734524	0.38561237	-0.326226	4.3754783	8.770354	Walking_Idle
13:39:58.012	0.090982445	3.4956412	4.350397	0.42831123	-0.30734524	0.38561237	-0.326226	4.3754783	8.770354	Walking_Idle
13:39:58.035	0.090982445	3.4956412	4.350397	0.42831123	-0.30734524	0.38561237	-0.326226	4.3754783	8.770354	Walking_Idle
13:39:58.058	0.090982445	3.4956412	4.350397	0.42831123	-0.30734524	0.38561237	-0.326226	4.3754783	8.770354	Walking_Idle
13:39:58.081	0.090982445	3.4956412	4.350397	0.42831123	-0.30734524	0.38561237	-0.326226	4.3754783	8.770354	Walking_Idle
13:39:58.103	0.090982445	3.4956412	4.350397	0.42831123	-0.30734524	0.38561237	-0.326226	4.3754783	8.770354	Walking_Idle
13:39:58.127	0.090982445	3.4956412	4.350397	0.42831123	-0.30734524	0.38561237	-0.326226	4.3754783	8.770354	Walking_Idle
13:39:58.151	0.7781393	5.5355635	10.032011	0.828428	-0.21693718	-0.16111204	0.5323739	4.745567	8.565427	Walking_Idle
13:39:58.174	0.7781393	5.5355635	10.032011	0.828428	-0.21693718	-0.16111204	0.5323739	4.745567	8.565427	Walking_Idle
13:39:58.197	0.7781393	5.5355635	10.032011	0.828428	-0.21693718	-0.16111204	0.5323739	4.745567	8.565427	Walking_Idle
13:39:58.220	0.7781393	5.5355635	10.032011	0.828428	-0.21693718	-0.16111204	0.5323739	4.745567	8.565427	Walking_Idle
13:39:58.243	0.7781393	5.5355635	10.032011	0.828428	-0.21693718	-0.16111204	0.5323739	4.745567	8.565427	Walking_Idle
13:39:58.266	0.7781393	5.5355635	10.032011	0.828428	-0.21693718	-0.16111204	0.5323739	4.745567	8.565427	Walking_Idle
13:39:58.289	0.7781393	5.5355635	10.032011	0.828428	-0.21693718	-0.16111204	0.5323739	4.745567	8.565427	Walking_Idle
13:39:58.312	0.7781393	5.5355635	10.032011	0.828428	-0.21693718	-0.16111204	0.5323739	4.745567	8.565427	Walking_Idle
13:39:58.334	2.9114382	3.232271	11.782227	0.2988078	-0.18395045	-0.43844485	0.79860187	5.242875	8.24893	Walking_Idle
13:39:58.358	2.9114382	3.232271	11.782227	0.2988078	-0.18395045	-0.43844485	0.79860187	5.242875	8.24893	Walking_Idle
13:39:58.381	2.9114382	3.232271	11.782227	0.2988078	-0.18395045	-0.43844485	0.79860187	5.242875	8.24893	Walking_Idle
13:39:58.404	2.9114382	3.232271	11.782227	0.2988078	-0.18395045	-0.43844485	0.79860187	5.242875	8.24893	Walking_Idle
13:39:58.427	2.9114382	3.232271	11.782227	0.2988078	-0.18395045	-0.43844485	0.79860187	5.242875	8.24893	Walking_Idle
13:39:58.450	2.9114382	3.232271	11.782227	0.2988078	-0.18395045	-0.43844485	0.79860187	5.242875	8.24893	Walking_Idle
13:39:58.473	2.9114382	3.232271	11.782227	0.2988078	-0.18395045	-0.43844485	0.79860187	5.242875	8.24893	Walking_Idle
13:39:58.496	2.9114382	3.232271	11.782227	0.2988078	-0.18395045	-0.43844485	0.79860187	5.242875	8.24893	Walking_Idle
13:39:58.519	-0.32562137	4.4988422	4.0319586	0.24810597	0.0011417072	-0.56611574	0.6009823	5.3954253	8.166917	Walking_Idle
13:39:58.542	-0.32562137	4.4988422	4.0319586	0.24810597	0.0011417072	-0.56611574	0.6009823	5.3954253	8.166917	Walking_Idle
13:39:58.564	-0.32562137	4.4988422	4.0319586	0.24810597	0.0011417072	-0.56611574	0.6009823	5.3954253	8.166917	Walking_Idle
13:39:58.587	-0.32562137	4.4988422	4.0319586	0.24810597	0.0011417072	-0.56611574	0.6009823	5.3954253	8.166917	Walking_Idle
13:39:58.609	-0.32562137	4.4988422	4.0319586	0.24810597	0.0011417072	-0.56611574	0.6009823	5.3954253	8.166917	Walking_Idle
13:39:58.632	-0.32562137	4.4988422	4.0319586	0.24810597	0.0011417072	-0.56611574	0.6009823	5.3954253	8.166917	Walking_Idle
13:39:58.655	-0.32562137	4.4988422	4.0319586	0.24810597	0.0011417072	-0.56611574	0.6009823	5.3954253	8.166917	Walking_Idle
13:39:58.679	0.20590763	6.431022	7.7933645	-0.32427475	0.0329067	0.07223848	0.29178998	5.4169865	8.169544	Walking_Idle
13:39:58.702	0.20590763	6.431022	7.7933645	-0.32427475	0.0329067	0.07223848	0.29178998	5.4169865	8.169544	Walking_Idle
13:39:58.724	0.20590763	6.431022	7.7933645	-0.32427475	0.0329067	0.07223848	0.29178998	5.4169865	8.169544	Walking_Idle
13:39:58.747	0.20590763	6.431022	7.7933645	-0.32427475	0.0329067	0.07223848	0.29178998	5.4169865	8.169544	Walking_Idle
13:39:58.770	0.20590763	6.431022	7.7933645	-0.32427475	0.0329067	0.07223848	0.29178998	5.4169865	8.169544	Walking_Idle
13:39:58.792	0.20590763	6.431022	7.7933645	-0.32427475	0.0329067	0.07223848	0.29178998	5.4169865	8.169544	Walking_Idle
13:39:58.816	0.20590763	6.431022	7.7933645	-0.32427475	0.0329067	0.07223848	0.29178998	5.4169865	8.169544	Walking_Idle
13:39:58.839	0.20590763	6.431022	7.7933645	-0.32427475	0.0329067	0.07223848	0.29178998	5.4169865	8.169544	Walking_Idle
13:39:58.861	-2.0902019	5.3464155	11.990528	-0.20210172	0.17218398	0.196855	-0.031149171	5.176392	8.329125	Walking_Idle
13:39:58.883	-2.0902019	5.3464155	11.990528	-0.20210172	0.17218398	0.196855	-0.031149171	5.176392	8.329125	Walking_Idle
13:39:58.906	-2.0902019	5.3464155	11.990528	-0.20210172	0.17218398	0.196855	-0.031149171	5.176392	8.329125	Walking_Idle
13:39:58.929	-2.0902019	5.3464155	11.990528	-0.20210172	0.17218398	0.196855	-0.031149171	5.176392	8.329125	Walking_Idle
13:39:58.952	-2.0902019	5.3464155	11.990528	-0.20210172	0.17218398	0.196855	-0.031149171	5.176392	8.329125	Walking_Idle
13:39:58.974	-2.0902019	5.3464155	11.990528	-0.20210172	0.17218398	0.196855	-0.031149171	5.176392	8.329125	Walking_Idle
13:39:58.997	-2.0902019	5.3464155	11.990528	-0.20210172	0.17218398	0.196855	-0.031149171	5.176392	8.329125	Walking_Idle
13:39:59.020	-2.0902019	5.3464155	11.990528	-0.20210172	0.17218398	0.196855	-0.031149171	5.176392	8.329125	Walking_Idle
13:39:59.043	1.6592325	3.407053	7.106208	0.27987096	-0.044673186	0.49312463	-0.3077128	5.0625396	8.393233	Walking_Idle
13:39:59.068	1.6592325	3.407053	7.106208	0.27987096	-0.044673186	0.49312463	-0.3077128	5.0625396	8.393233	Walking_Idle
13:39:59.091	1.6592325	3.407053	7.106208	0.27987096	-0.044673186	0.49312463	-0.3077128	5.0625396	8.393233	Walking_Idle
13:39:59.114	1.6592325	3.407053	7.106208	0.27987096	-0.044673186	0.49312463	-0.3077128	5.0625396	8.393233	Walking_Idle
13:39:59.137	1.6592325	3.407053	7.106208	0.27987096	-0.044673186	0.49312463	-0.3077128	5.0625396	8.393233	Walking_Idle
13:39:59.160	1.6592325	3.407053	7.106208	0.27987096	-0.044673186	0.49312463	-0.3077128	5.0625396	8.393233	Walking_Idle
13:39:59.183	1.6592325	3.407053	7.106208	0.27987096	-0.044673186	0.49312463	-0.3077128	5.0625396	8.393233	Walking_Idle
13:39:59.205	1.6592325	3.407053	7.106208	0.27987096	-0.044673186	0.49312463	-0.3077128	5.0625396	8.393233	Walking_Idle
13:39:59.229	0.11971374	5.7989335	6.0455437	0.07584197	-0.16501364	0.06979502	0.23937516	5.531293	8.094309	Walking_Idle
13:39:59.252	0.11971374	5.7989335	6.0455437	0.07584197	-0.16501364	0.06979502	0.23937516	5.531293	8.094309	Walking_Idle
13:39:59.276	0.11971374	5.7989335	6.0455437	0.07584197	-0.16501364	0.06979502	0.23937516	5.531293	8.094309	Walking_Idle
13:39:59.299	0.11971374	5.7989335	6.0455437	0.07584197	-0.16501364	0.06979502	0.23937516	5.531293	8.094309	Walking_Idle
13:39:59.322	0.11971374	5.7989335	6.0455437	0.07584197	-0.16501364	0.06979502	0.23937516	5.531293	8.094309	Walking_Idle
13:39:59.345	0.11971374	5.7989335	6.0455437	0.07584197	-0.16501364	0.06979502	0.23937516	5.531293	8.094309	Walking_Idle
13:39:59.368	0.11971374	5.7989335	6.0455437	0.07584197	-0.16501364	0.06979502	0.23937516	5.531293	8.094309	Walking_Idle
13:39:59.391	0.11971374	5.7989335	6.0455437	0.07584197	-0.16501364	0.06979502	0.23937516	5.531293	8.094309	Walking_Idle
13:39:59.413	1.802889	7.058322	10.118205	-0.3077814	-0.46739194	0.14309885	0.8115163	5.472101	8.0974	Walking_Idle
13:39:59.435	1.802889	7.058322	10.118205	-0.3077814	-0.46739194	0.14309885	0.8115163	5.472101	8.0974	Walking_Idle
13:39:59.457	1.802889	7.058322	10.118205	-0.3077814	-0.46739194	0.14309885	0.8115163	5.472101	8.0974	Walking_Idle
13:39:59.480	1.802889	7.058322	10.118205	-0.3077814	-0.46739194	0.14309885	0.8115163	5.472101	8.0974	Walking_Idle
13:39:59.504	1.802889	7.058322	10.118205	-0.3077814	-0.46739194	0.14309885	0.8115163	5.472101	8.0974	Walking_Idle
13:39:59.527	1.802889	7.058322	10.118205	-0.3077814	-0.46739194	0.14309885	0.8115163	5.472101	8.0974	Walking_Idle
13:39:59.549	1.802889	7.058322	10.118205	-0.3077814	-0.46739194	0.14309885	0.8115163	5.472101	8.0974	Walking_Idle
13:39:59.572	1.802889	7.058322	10.118205	-0.3077814	-0.46739194	0.14309885	0.8115163	5.472101	8.0974	Walking_Idle
13:39:59.595	1.132492	4.371946	6.2753944	-0.054883186	0.19173166	-0.60276765	0.9666538	5.4254575	8.111741	Walking_Idle
13:39:59.619	1.132492	4.371946	6.2753944	-0.054883186	0.19173166	-0.60276765	0.9666538	5.4254575	8.111741	Walking_Idle
13:39:59.642	1.132492	4.371946	6.2753944	-0.054883186	0.19173166	-0.60276765	0.9666538	5.4254575	8.111741	Walking_Idle
13:39:59.665	1.132492	4.371946	6.2753944	-0.054883186	0.19173166	-0.60276765	0.9666538	5.4254575	8.111741	Walking_Idle
13:39:59.688	1.132492	4.371946	6.2753944	-0.054883186	0.19173166	-0.60276765	0.9666538	5.4254575	8.111741	Walking_Idle
13:39:59.711	1.132492	4.371946	6.2753944	-0.054883186	0.19173166	-0.60276765	0.9666538	5.4254575	8.111741	Walking_Idle
13:39:59.733	1.132492	4.371946	6.2753944	-0.054883186	0.19173166	-0.60276765	0.9666538	5.4254575	8.111741	Walking_Idle
13:39:59.756	1.132492	4.371946	6.2753944	-0.054883186	0.19173166	-0.60276765	0.9666538	5.4254575	8.111741	Walking_Idle
13:39:59.779	1.3934679	4.410254	6.1724405	-0.30472708	-0.09415328	-0.3272674	0.78361064	5.458083	8.109602	Walking_Idle
13:39:59.801	1.3934679	4.410254	6.1724405	-0.30472708	-0.09415328	-0.3272674	0.78361064	5.458083	8.109602	Walking_Idle
13:39:59.824	1.3934679	4.410254	6.1724405	-0.30472708	-0.09415328	-0.3272674	0.78361064	5.458083	8.109602	Walking_Idle
13:39:59.848	1.3934679	4.410254	6.1724405	-0.30472708	-0.09415328	-0.3272674	0.78361064	5.458083	8.109602	Walking_Idle
13:39:59.871	1.3934679	4.410254	6.1724405	-0.30472708	-0.09415328	-0.3272674	0.78361064	5.458083	8.109602	Walking_Idle
13:39:59.894	1.3934679	4.410254	6.1724405	-0.30472708	-0.09415328	-0.3272674	0.78361064	5.458083	8.109602	Walking_Idle
13:39:59.917	1.3934679	4.410254	6.1724405	-0.30472708	-0.09415328	-0.3272674	0.78361064	5.458083	8.109602	Walking_Idle
13:39:59.940	-0.4644893	6.8093176	10.039194	-0.084815584	-0.34949493	-0.37858006	0.59524727	5.2931786	8.233972	Walking_Idle
13:39:59.964	-0.4644893	6.8093176	10.039194	-0.084815584	-0.34949493	-0.37858006	0.59524727	5.2931786	8.233972	Walking_Idle
13:39:59.987	-0.4644893	6.8093176	10.039194	-0.084815584	-0.34949493	-0.37858006	0.59524727	5.2931786	8.233972	Walking_Idle
13:40:00.009	-0.4644893	6.8093176	10.039194	-0.084815584	-0.34949493	-0.37858006	0.59524727	5.2931786	8.233972	Walking_Idle
13:40:00.032	-0.4644893	6.8093176	10.039194	-0.084815584	-0.34949493	-0.37858006	0.59524727	5.2931786	8.233972	Walking_Idle
13:40:00.055	-0.4644893	6.8093176	10.039194	-0.084815584	-0.34949493	-0.37858006	0.59524727	5.2931786	8.233972	Walking_Idle
13:40:00.077	-0.4644893	6.8093176	10.039194	-0.084815584	-0.34949493	-0.37858006	0.59524727	5.2931786	8.233972	Walking_Idle
13:40:00.099	-0.4644893	6.8093176	10.039194	-0.084815584	-0.34949493	-0.37858006	0.59524727	5.2931786	8.233972	Walking_Idle
13:40:00.120	-1.6041641	4.558699	7.041562	0.4936738	0.30718517	0.59269565	0.12835662	5.3731074	8.202657	Walking_Idle
13:40:00.142	-1.6041641	4.558699	7.041562	0.4936738	0.30718517	0.59269565	0.12835662	5.3731074	8.202657	Walking_Idle
13:40:00.165	-1.6041641	4.558699	7.041562	0.4936738	0.30718517	0.59269565	0.12835662	5.3731074	8.202657	Walking_Idle
13:40:00.189	-1.6041641	4.558699	7.041562	0.4936738	0.30718517	0.59269565	0.12835662	5.3731074	8.202657	Walking_Idle
13:40:00.212	-1.6041641	4.558699	7.041562	0.4936738	0.30718517	0.59269565	0.12835662	5.3731074	8.202657	Walking_Idle
13:40:00.235	-1.6041641	4.558699	7.041562	0.4936738	0.30718517	0.59269565	0.12835662	5.3731074	8.202657	Walking_Idle
13:40:00.258	-1.6041641	4.558699	7.041562	0.4936738	0.30718517	0.59269565	0.12835662	5.3731074	8.202657	Walking_Idle
13:40:00.281	-1.6041641	4.558699	7.041562	0.4936738	0.30718517	0.59269565	0.12835662	5.3731074	8.202657	Walking_Idle
13:40:00.303	0.6464542	4.3192716	3.8978794	0.2145084	0.14591676	0.19135721	0.2045891	5.3350883	8.225895	Walking_Idle
13:40:00.325	0.6464542	4.3192716	3.8978794	0.2145084	0.14591676	0.19135721	0.2045891	5.3350883	8.225895	Walking_Idle
13:40:00.348	0.6464542	4.3192716	3.8978794	0.2145084	0.14591676	0.19135721	0.2045891	5.3350883	8.225895	Walking_Idle
13:40:00.369	0.6464542	4.3192716	3.8978794	0.2145084	0.14591676	0.19135721	0.2045891	5.3350883	8.225895	Walking_Idle
13:40:00.390	0.6464542	4.3192716	3.8978794	0.2145084	0.14591676	0.19135721	0.2045891	5.3350883	8.225895	Walking_Idle
13:40:00.412	0.6464542	4.3192716	3.8978794	0.2145084	0.14591676	0.19135721	0.2045891	5.3350883	8.225895	Walking_Idle
13:40:00.434	0.6464542	4.3192716	3.8978794	0.2145084	0.14591676	0.19135721	0.2045891	5.3350883	8.225895	Walking_Idle
13:40:00.457	0.6464542	4.3192716	3.8978794	0.2145084	0.14591676	0.19135721	0.2045891	5.3350883	8.225895	Walking_Idle
13:40:00.480	0.6105401	6.873963	8.514041	-0.2515818	-0.1973895	0.056355983	0.47062385	5.317817	8.226157	Walking_Idle
13:40:00.503	0.6105401	6.873963	8.514041	-0.2515818	-0.1973895	0.056355983	0.47062385	5.317817	8.226157	Walking_Idle
13:40:00.526	0.6105401	6.873963	8.514041	-0.2515818	-0.1973895	0.056355983	0.47062385	5.317817	8.226157	Walking_Idle
13:40:00.549	0.6105401	6.873963	8.514041	-0.2515818	-0.1973895	0.056355983	0.47062385	5.317817	8.226157	Walking_Idle
13:40:00.571	0.6105401	6.873963	8.514041	-0.2515818	-0.1973895	0.056355983	0.47062385	5.317817	8.226157	Walking_Idle
13:40:00.593	0.6105401	6.873963	8.514041	-0.2515818	-0.1973895	0.056355983	0.47062385	5.317817	8.226157	Walking_Idle
13:40:00.616	0.6105401	6.873963	8.514041	-0.2515818	-0.1973895	0.056355983	0.47062385	5.317817	8.226157	Walking_Idle
13:40:00.639	0.6105401	6.873963	8.514041	-0.2515818	-0.1973895	0.056355983	0.47062385	5.317817	8.226157	Walking_Idle
13:40:00.660	3.371139	4.5874305	11.787015	-0.0047922377	-0.07704904	-0.06276274	1.2960374	5.2047815	8.209805	Walking_Idle
13:40:00.682	3.371139	4.5874305	11.787015	-0.0047922377	-0.07704904	-0.06276274	1.2960374	5.2047815	8.209805	Walking_Idle
13:40:00.703	3.371139	4.5874305	11.787015	-0.0047922377	-0.07704904	-0.06276274	1.2960374	5.2047815	8.209805	Walking_Idle
13:40:00.725	3.371139	4.5874305	11.787015	-0.0047922377	-0.07704904	-0.06276274	1.2960374	5.2047815	8.209805	Walking_Idle
13:40:00.747	3.371139	4.5874305	11.787015	-0.0047922377	-0.07704904	-0.06276274	1.2960374	5.2047815	8.209805	Walking_Idle
13:40:00.769	3.371139	4.5874305	11.787015	-0.0047922377	-0.07704904	-0.06276274	1.2960374	5.2047815	8.209805	Walking_Idle
13:40:00.791	3.371139	4.5874305	11.787015	-0.0047922377	-0.07704904	-0.06276274	1.2960374	5.2047815	8.209805	Walking_Idle
13:40:00.812	3.371139	4.5874305	11.787015	-0.0047922377	-0.07704904	-0.06276274	1.2960374	5.2047815	8.209805	Walking_Idle
13:40:00.834	3.371139	4.5874305	11.787015	-0.0047922377	-0.07704904	-0.06276274	1.2960374	5.2047815	8.209805	Walking_Idle
13:40:00.857	0.6273	4.1540666	5.7103453	-0.096422024	-0.021460306	-0.52274424	1.1910677	5.3111863	8.15739	Walking_Idle
13:40:00.880	0.6273	4.1540666	5.7103453	-0.096422024	-0.021460306	-0.52274424	1.1910677	5.3111863	8.15739	Walking_Idle
13:40:00.903	0.6273	4.1540666	5.7103453	-0.096422024	-0.021460306	-0.52274424	1.1910677	5.3111863	8.15739	Walking_Idle
13:40:00.926	0.6273	4.1540666	5.7103453	-0.096422024	-0.021460306	-0.52274424	1.1910677	5.3111863	8.15739	Walking_Idle
13:40:00.949	0.6273	4.1540666	5.7103453	-0.096422024	-0.021460306	-0.52274424	1.1910677	5.3111863	8.15739	Walking_Idle
13:40:00.972	0.6273	4.1540666	5.7103453	-0.096422024	-0.021460306	-0.52274424	1.1910677	5.3111863	8.15739	Walking_Idle
13:40:00.995	0.6273	4.1540666	5.7103453	-0.096422024	-0.021460306	-0.52274424	1.1910677	5.3111863	8.15739	Walking_Idle
13:40:01.018	0.6273	4.1540666	5.7103453	-0.096422024	-0.021460306	-0.52274424	1.1910677	5.3111863	8.15739	Walking_Idle
13:40:01.042	0.9505271	5.4230323	7.9585695	-0.23875363	0.06833688	0.06735156	0.75858974	5.1525273	8.309413	Walking_Idle
13:40:01.065	0.9505271	5.4230323	7.9585695	-0.23875363	0.06833688	0.06735156	0.75858974	5.1525273	8.309413	Walking_Idle
13:40:01.089	0.9505271	5.4230323	7.9585695	-0.23875363	0.06833688	0.06735156	0.75858974	5.1525273	8.309413	Walking_Idle
13:40:01.112	0.9505271	5.4230323	7.9585695	-0.23875363	0.06833688	0.06735156	0.75858974	5.1525273	8.309413	Walking_Idle
13:40:01.135	0.9505271	5.4230323	7.9585695	-0.23875363	0.06833688	0.06735156	0.75858974	5.1525273	8.309413	Walking_Idle
13:40:01.158	0.9505271	5.4230323	7.9585695	-0.23875363	0.06833688	0.06735156	0.75858974	5.1525273	8.309413	Walking_Idle
13:40:01.181	0.9505271	5.4230323	7.9585695	-0.23875363	0.06833688	0.06735156	0.75858974	5.1525273	8.309413	Walking_Idle
13:40:01.205	-0.10055954	6.694392	9.591465	0.12532206	0.5270967	0.05391252	0.5479665	5.114409	8.349425	Walking_Idle
13:40:01.228	-0.10055954	6.694392	9.591465	0.12532206	0.5270967	0.05391252	0.5479665	5.114409	8.349425	Walking_Idle
13:40:01.251	-0.10055954	6.694392	9.591465	0.12532206	0.5270967	0.05391252	0.5479665	5.114409	8.349425	Walking_Idle
13:40:01.274	-0.10055954	6.694392	9.591465	0.12532206	0.5270967	0.05391252	0.5479665	5.114409	8.349425	Walking_Idle
13:40:01.298	-0.10055954	6.694392	9.591465	0.12532206	0.5270967	0.05391252	0.5479665	5.114409	8.349425	Walking_Idle
13:40:01.323	-0.10055954	6.694392	9.591465	0.12532206	0.5270967	0.05391252	0.5479665	5.114409	8.349425	Walking_Idle
13:40:01.346	-0.10055954	6.694392	9.591465	0.12532206	0.5270967	0.05391252	0.5479665	5.114409	8.349425	Walking_Idle
13:40:01.369	-0.10055954	6.694392	9.591465	0.12532206	0.5270967	0.05391252	0.5479665	5.114409	8.349425	Walking_Idle
13:40:01.392	0.967287	3.510007	8.243488	-0.07565261	-0.05811222	0.42837292	0.3358239	5.393447	8.183417	Walking_Idle
13:40:01.415	0.967287	3.510007	8.243488	-0.07565261	-0.05811222	0.42837292	0.3358239	5.393447	8.183417	Walking_Idle
13:40:01.438	0.967287	3.510007	8.243488	-0.07565261	-0.05811222	0.42837292	0.3358239	5.393447	8.183417	Walking_Idle
13:40:01.461	0.967287	3.510007	8.243488	-0.07565261	-0.05811222	0.42837292	0.3358239	5.393447	8.183417	Walking_Idle
13:40:01.483	0.967287	3.510007	8.243488	-0.07565261	-0.05811222	0.42837292	0.3358239	5.393447	8.183417	Walking_Idle
13:40:01.506	0.967287	3.510007	8.243488	-0.07565261	-0.05811222	0.42837292	0.3358239	5.393447	8.183417	Walking_Idle
13:40:01.529	0.967287	3.510007	8.243488	-0.07565261	-0.05811222	0.42837292	0.3358239	5.393447	8.183417	Walking_Idle
13:40:01.553	0.967287	3.510007	8.243488	-0.07565261	-0.05811222	0.42837292	0.3358239	5.393447	8.183417	Walking_Idle
13:40:01.576	0.23463893	5.0064287	5.4158497	-0.17339106	-0.16195932	0.056355983	0.30748484	5.3026905	8.243621	Walking_Idle
13:40:01.599	0.23463893	5.0064287	5.4158497	-0.17339106	-0.16195932	0.056355983	0.30748484	5.3026905	8.243621	Walking_Idle
13:40:01.622	0.23463893	5.0064287	5.4158497	-0.17339106	-0.16195932	0.056355983	0.30748484	5.3026905	8.243621	Walking_Idle
13:40:01.645	0.23463893	5.0064287	5.4158497	-0.17339106	-0.16195932	0.056355983	0.30748484	5.3026905	8.243621	Walking_Idle
13:40:01.668	0.23463893	5.0064287	5.4158497	-0.17339106	-0.16195932	0.056355983	0.30748484	5.3026905	8.243621	Walking_Idle
13:40:01.691	0.23463893	5.0064287	5.4158497	-0.17339106	-0.16195932	0.056355983	0.30748484	5.3026905	8.243621	Walking_Idle
13:40:01.713	0.23463893	5.0064287	5.4158497	-0.17339106	-0.16195932	0.056355983	0.30748484	5.3026905	8.243621	Walking_Idle
13:40:01.736	0.23463893	5.0064287	5.4158497	-0.17339106	-0.16195932	0.056355983	0.30748484	5.3026905	8.243621	Walking_Idle
13:40:01.759	0.17238778	6.081458	8.267431	-0.062824436	-0.4240205	-0.24541146	0.548348	5.368449	8.188372	Walking_Idle
13:40:01.783	0.17238778	6.081458	8.267431	-0.062824436	-0.4240205	-0.24541146	0.548348	5.368449	8.188372	Walking_Idle
13:40:01.806	0.17238778	6.081458	8.267431	-0.062824436	-0.4240205	-0.24541146	0.548348	5.368449	8.188372	Walking_Idle
13:40:01.829	0.17238778	6.081458	8.267431	-0.062824436	-0.4240205	-0.24541146	0.548348	5.368449	8.188372	Walking_Idle
13:40:01.852	0.17238778	6.081458	8.267431	-0.062824436	-0.4240205	-0.24541146	0.548348	5.368449	8.188372	Walking_Idle
13:40:01.875	0.17238778	6.081458	8.267431	-0.062824436	-0.4240205	-0.24541146	0.548348	5.368449	8.188372	Walking_Idle
13:40:01.898	0.17238778	6.081458	8.267431	-0.062824436	-0.4240205	-0.24541146	0.548348	5.368449	8.188372	Walking_Idle
13:40:01.920	1.3886794	4.07745	9.103033	0.77406096	-0.23281969	-0.22647463	0.87386024	5.015738	8.381473	Walking_Idle
13:40:01.943	1.3886794	4.07745	9.103033	0.77406096	-0.23281969	-0.22647463	0.87386024	5.015738	8.381473	Walking_Idle
13:40:01.965	1.3886794	4.07745	9.103033	0.77406096	-0.23281969	-0.22647463	0.87386024	5.015738	8.381473	Walking_Idle
13:40:01.988	1.3886794	4.07745	9.103033	0.77406096	-0.23281969	-0.22647463	0.87386024	5.015738	8.381473	Walking_Idle
13:40:02.012	1.3886794	4.07745	9.103033	0.77406096	-0.23281969	-0.22647463	0.87386024	5.015738	8.381473	Walking_Idle
13:40:02.034	1.3886794	4.07745	9.103033	0.77406096	-0.23281969	-0.22647463	0.87386024	5.015738	8.381473	Walking_Idle
13:40:02.058	1.3886794	4.07745	9.103033	0.77406096	-0.23281969	-0.22647463	0.87386024	5.015738	8.381473	Walking_Idle
13:40:02.081	1.3886794	4.07745	9.103033	0.77406096	-0.23281969	-0.22647463	0.87386024	5.015738	8.381473	Walking_Idle
13:40:02.104	-0.9816527	4.537151	5.7606254	-0.20454517	0.22960532	-0.42500582	0.38521528	5.3283434	8.22379	Walking_Idle
13:40:02.128	-0.9816527	4.537151	5.7606254	-0.20454517	0.22960532	-0.42500582	0.38521528	5.3283434	8.22379	Walking_Idle
13:40:02.151	-0.9816527	4.537151	5.7606254	-0.20454517	0.22960532	-0.42500582	0.38521528	5.3283434	8.22379	Walking_Idle
13:40:02.173	-0.9816527	4.537151	5.7606254	-0.20454517	0.22960532	-0.42500582	0.38521528	5.3283434	8.22379	Walking_Idle
13:40:02.197	-0.9816527	4.537151	5.7606254	-0.20454517	0.22960532	-0.42500582	0.38521528	5.3283434	8.22379	Walking_Idle
13:40:02.218	-0.9816527	4.537151	5.7606254	-0.20454517	0.22960532	-0.42500582	0.38521528	5.3283434	8.22379	Walking_Idle
13:40:02.242	-0.9816527	4.537151	5.7606254	-0.20454517	0.22960532	-0.42500582	0.38521528	5.3283434	8.22379	Walking_Idle
13:40:02.264	-0.9816527	4.537151	5.7606254	-0.20454517	0.22960532	-0.42500582	0.38521528	5.3283434	8.22379	Walking_Idle
13:40:02.287	-0.4189981	7.0559278	7.4821086	0.21634099	0.053676117	0.23533951	0.2269019	5.4024906	8.181196	Walking_Idle
13:40:02.310	-0.4189981	7.0559278	7.4821086	0.21634099	0.053676117	0.23533951	0.2269019	5.4024906	8.181196	Walking_Idle
13:40:02.334	-0.4189981	7.0559278	7.4821086	0.21634099	0.053676117	0.23533951	0.2269019	5.4024906	8.181196	Walking_Idle
13:40:02.358	-0.4189981	7.0559278	7.4821086	0.21634099	0.053676117	0.23533951	0.2269019	5.4024906	8.181196	Walking_Idle
13:40:02.380	-0.4189981	7.0559278	7.4821086	0.21634099	0.053676117	0.23533951	0.2269019	5.4024906	8.181196	Walking_Idle
13:40:02.401	-0.4189981	7.0559278	7.4821086	0.21634099	0.053676117	0.23533951	0.2269019	5.4024906	8.181196	Walking_Idle
13:40:02.423	-0.4189981	7.0559278	7.4821086	0.21634099	0.053676117	0.23533951	0.2269019	5.4024906	8.181196	Walking_Idle
13:40:02.444	-0.4189981	7.0559278	7.4821086	0.21634099	0.053676117	0.23533951	0.2269019	5.4024906	8.181196	Walking_Idle
13:40:02.466	-0.7853221	5.0184	11.988134	-0.1251327	0.14591676	0.059410308	0.23453283	5.414582	8.172982	Walking_Idle
13:40:02.489	-0.7853221	5.0184	11.988134	-0.1251327	0.14591676	0.059410308	0.23453283	5.414582	8.172982	Walking_Idle
13:40:02.512	-0.7853221	5.0184	11.988134	-0.1251327	0.14591676	0.059410308	0.23453283	5.414582	8.172982	Walking_Idle
13:40:02.535	-0.7853221	5.0184	11.988134	-0.1251327	0.14591676	0.059410308	0.23453283	5.414582	8.172982	Walking_Idle
13:40:02.558	-0.7853221	5.0184	11.988134	-0.1251327	0.14591676	0.059410308	0.23453283	5.414582	8.172982	Walking_Idle
13:40:02.581	-0.7853221	5.0184	11.988134	-0.1251327	0.14591676	0.059410308	0.23453283	5.414582	8.172982	Walking_Idle
13:40:02.604	-0.7853221	5.0184	11.988134	-0.1251327	0.14591676	0.059410308	0.23453283	5.414582	8.172982	Walking_Idle
13:40:02.628	-0.7853221	5.0184	11.988134	-0.1251327	0.14591676	0.059410308	0.23453283	5.414582	8.172982	Walking_Idle
13:40:02.651	1.4533248	3.5914123	6.7925577	-0.07382001	0.1752383	0.24633507	-0.08460984	5.197089	8.315855	Walking_Idle
13:40:02.674	1.4533248	3.5914123	6.7925577	-0.07382001	0.1752383	0.24633507	-0.08460984	5.197089	8.315855	Walking_Idle
13:40:02.697	1.4533248	3.5914123	6.7925577	-0.07382001	0.1752383	0.24633507	-0.08460984	5.197089	8.315855	Walking_Idle
13:40:02.720	1.4533248	3.5914123	6.7925577	-0.07382001	0.1752383	0.24633507	-0.08460984	5.197089	8.315855	Walking_Idle
13:40:02.742	1.4533248	3.5914123	6.7925577	-0.07382001	0.1752383	0.24633507	-0.08460984	5.197089	8.315855	Walking_Idle
13:40:02.764	1.4533248	3.5914123	6.7925577	-0.07382001	0.1752383	0.24633507	-0.08460984	5.197089	8.315855	Walking_Idle
13:40:02.787	1.4533248	3.5914123	6.7925577	-0.07382001	0.1752383	0.24633507	-0.08460984	5.197089	8.315855	Walking_Idle
13:40:02.811	1.4533248	3.5914123	6.7925577	-0.07382001	0.1752383	0.24633507	-0.08460984	5.197089	8.315855	Walking_Idle
13:40:02.834	-1.0151725	6.143709	8.193209	-0.02250733	-0.30001485	-0.07253658	0.119314216	5.3398085	8.224509	Walking_Idle
13:40:02.857	-1.0151725	6.143709	8.193209	-0.02250733	-0.30001485	-0.07253658	0.119314216	5.3398085	8.224509	Walking_Idle
13:40:02.880	-1.0151725	6.143709	8.193209	-0.02250733	-0.30001485	-0.07253658	0.119314216	5.3398085	8.224509	Walking_Idle
13:40:02.903	-1.0151725	6.143709	8.193209	-0.02250733	-0.30001485	-0.07253658	0.119314216	5.3398085	8.224509	Walking_Idle
13:40:02.927	-1.0151725	6.143709	8.193209	-0.02250733	-0.30001485	-0.07253658	0.119314216	5.3398085	8.224509	Walking_Idle
13:40:02.949	-1.0151725	6.143709	8.193209	-0.02250733	-0.30001485	-0.07253658	0.119314216	5.3398085	8.224509	Walking_Idle
13:40:02.972	-1.0151725	6.143709	8.193209	-0.02250733	-0.30001485	-0.07253658	0.119314216	5.3398085	8.224509	Walking_Idle
13:40:02.996	-1.0151725	6.143709	8.193209	-0.02250733	-0.30001485	-0.07253658	0.119314216	5.3398085	8.224509	Walking_Idle
13:40:03.018	2.3942747	5.741471	10.371999	-0.3890265	-0.67508614	0.14554231	0.7306506	5.346636	8.188405	Walking_Idle
13:40:03.042	2.3942747	5.741471	10.371999	-0.3890265	-0.67508614	0.14554231	0.7306506	5.346636	8.188405	Walking_Idle
13:40:03.065	2.3942747	5.741471	10.371999	-0.3890265	-0.67508614	0.14554231	0.7306506	5.346636	8.188405	Walking_Idle
13:40:03.088	2.3942747	5.741471	10.371999	-0.3890265	-0.67508614	0.14554231	0.7306506	5.346636	8.188405	Walking_Idle
13:40:03.111	2.3942747	5.741471	10.371999	-0.3890265	-0.67508614	0.14554231	0.7306506	5.346636	8.188405	Walking_Idle
13:40:03.134	2.3942747	5.741471	10.371999	-0.3890265	-0.67508614	0.14554231	0.7306506	5.346636	8.188405	Walking_Idle
13:40:03.157	2.3942747	5.741471	10.371999	-0.3890265	-0.67508614	0.14554231	0.7306506	5.346636	8.188405	Walking_Idle
13:40:03.181	-0.9912298	3.2514253	9.301758	-0.85206234	0.584518	-0.34437162	0.08536	4.2392845	8.842598	Walking_Idle
13:40:03.204	-0.9912298	3.2514253	9.301758	-0.85206234	0.584518	-0.34437162	0.08536	4.2392845	8.842598	Walking_Idle
13:40:03.226	-0.9912298	3.2514253	9.301758	-0.85206234	0.584518	-0.34437162	0.08536	4.2392845	8.842598	Walking_Idle
13:40:03.249	-0.9912298	3.2514253	9.301758	-0.85206234	0.584518	-0.34437162	0.08536	4.2392845	8.842598	Walking_Idle
13:40:03.273	-0.9912298	3.2514253	9.301758	-0.85206234	0.584518	-0.34437162	0.08536	4.2392845	8.842598	Walking_Idle
13:40:03.296	-0.9912298	3.2514253	9.301758	-0.85206234	0.584518	-0.34437162	0.08536	4.2392845	8.842598	Walking_Idle
13:40:03.318	-0.9912298	3.2514253	9.301758	-0.85206234	0.584518	-0.34437162	0.08536	4.2392845	8.842598	Walking_Idle
13:40:03.341	-0.9912298	3.2514253	9.301758	-0.85206234	0.584518	-0.34437162	0.08536	4.2392845	8.842598	Walking_Idle
13:40:03.364	0.43096948	3.9409764	8.197997	-0.05610492	-0.2957388	-0.018169576	-0.13931963	4.1682124	8.875638	Walking_Idle
13:40:03.388	0.43096948	3.9409764	8.197997	-0.05610492	-0.2957388	-0.018169576	-0.13931963	4.1682124	8.875638	Walking_Idle
13:40:03.411	0.43096948	3.9409764	8.197997	-0.05610492	-0.2957388	-0.018169576	-0.13931963	4.1682124	8.875638	Walking_Idle
13:40:03.434	0.43096948	3.9409764	8.197997	-0.05610492	-0.2957388	-0.018169576	-0.13931963	4.1682124	8.875638	Walking_Idle
13:40:03.457	0.43096948	3.9409764	8.197997	-0.05610492	-0.2957388	-0.018169576	-0.13931963	4.1682124	8.875638	Walking_Idle
13:40:03.480	0.43096948	3.9409764	8.197997	-0.05610492	-0.2957388	-0.018169576	-0.13931963	4.1682124	8.875638	Walking_Idle
13:40:03.502	0.43096948	3.9409764	8.197997	-0.05610492	-0.2957388	-0.018169576	-0.13931963	4.1682124	8.875638	Walking_Idle
13:40:03.525	0.43096948	3.9409764	8.197997	-0.05610492	-0.2957388	-0.018169576	-0.13931963	4.1682124	8.875638	Walking_Idle
13:40:03.548	-0.3423813	5.0567083	11.150138	0.50161505	-0.15646154	-0.15805772	-0.03326777	4.488951	8.7188635	Walking_Idle
13:40:03.571	-0.3423813	5.0567083	11.150138	0.50161505	-0.15646154	-0.15805772	-0.03326777	4.488951	8.7188635	Walking_Idle
13:40:03.594	-0.3423813	5.0567083	11.150138	0.50161505	-0.15646154	-0.15805772	-0.03326777	4.488951	8.7188635	Walking_Idle
13:40:03.618	-0.3423813	5.0567083	11.150138	0.50161505	-0.15646154	-0.15805772	-0.03326777	4.488951	8.7188635	Walking_Idle
13:40:03.641	-0.3423813	5.0567083	11.150138	0.50161505	-0.15646154	-0.15805772	-0.03326777	4.488951	8.7188635	Walking_Idle
13:40:03.664	-0.3423813	5.0567083	11.150138	0.50161505	-0.15646154	-0.15805772	-0.03326777	4.488951	8.7188635	Walking_Idle
13:40:03.687	-0.3423813	5.0567083	11.150138	0.50161505	-0.15646154	-0.15805772	-0.03326777	4.488951	8.7188635	Walking_Idle
13:40:03.710	-0.3423813	5.0567083	11.150138	0.50161505	-0.15646154	-0.15805772	-0.03326777	4.488951	8.7188635	Walking_Idle
13:40:03.733	-0.31365	3.8475995	7.3169036	-0.0041813725	-0.013519059	0.04169522	0.065604985	5.073818	8.391807	Walking_Idle
13:40:03.756	-0.31365	3.8475995	7.3169036	-0.0041813725	-0.013519059	0.04169522	0.065604985	5.073818	8.391807	Walking_Idle
13:40:03.779	-0.31365	3.8475995	7.3169036	-0.0041813725	-0.013519059	0.04169522	0.065604985	5.073818	8.391807	Walking_Idle
13:40:03.802	-0.31365	3.8475995	7.3169036	-0.0041813725	-0.013519059	0.04169522	0.065604985	5.073818	8.391807	Walking_Idle
13:40:03.825	-0.31365	3.8475995	7.3169036	-0.0041813725	-0.013519059	0.04169522	0.065604985	5.073818	8.391807	Walking_Idle
13:40:03.848	-0.31365	3.8475995	7.3169036	-0.0041813725	-0.013519059	0.04169522	0.065604985	5.073818	8.391807	Walking_Idle
13:40:03.871	-0.31365	3.8475995	7.3169036	-0.0041813725	-0.013519059	0.04169522	0.065604985	5.073818	8.391807	Walking_Idle
13:40:03.894	-0.31365	3.8475995	7.3169036	-0.0041813725	-0.013519059	0.04169522	0.065604985	5.073818	8.391807	Walking_Idle
13:40:03.917	-0.23942748	4.479688	5.1644506	0.33851403	-0.10881403	-0.047491107	0.088759504	4.8125935	8.544087	Walking_Idle
13:40:03.940	-0.23942748	4.479688	5.1644506	0.33851403	-0.10881403	-0.047491107	0.088759504	4.8125935	8.544087	Walking_Idle
13:40:03.964	-0.23942748	4.479688	5.1644506	0.33851403	-0.10881403	-0.047491107	0.088759504	4.8125935	8.544087	Walking_Idle
13:40:03.987	-0.23942748	4.479688	5.1644506	0.33851403	-0.10881403	-0.047491107	0.088759504	4.8125935	8.544087	Walking_Idle
13:40:04.010	-0.23942748	4.479688	5.1644506	0.33851403	-0.10881403	-0.047491107	0.088759504	4.8125935	8.544087	Walking_Idle
13:40:04.033	-0.23942748	4.479688	5.1644506	0.33851403	-0.10881403	-0.047491107	0.088759504	4.8125935	8.544087	Walking_Idle
13:40:04.056	-0.23942748	4.479688	5.1644506	0.33851403	-0.10881403	-0.047491107	0.088759504	4.8125935	8.544087	Walking_Idle
13:40:04.079	-0.23942748	4.479688	5.1644506	0.33851403	-0.10881403	-0.047491107	0.088759504	4.8125935	8.544087	Walking_Idle
13:40:04.103	0.043096945	5.99287	8.298556	0.04835304	-0.2499239	0.05818858	0.32795304	5.2515635	8.275498	Walking_Idle
13:40:04.126	0.043096945	5.99287	8.298556	0.04835304	-0.2499239	0.05818858	0.32795304	5.2515635	8.275498	Walking_Idle
13:40:04.149	0.043096945	5.99287	8.298556	0.04835304	-0.2499239	0.05818858	0.32795304	5.2515635	8.275498	Walking_Idle
13:40:04.171	0.043096945	5.99287	8.298556	0.04835304	-0.2499239	0.05818858	0.32795304	5.2515635	8.275498	Walking_Idle
13:40:04.195	0.043096945	5.99287	8.298556	0.04835304	-0.2499239	0.05818858	0.32795304	5.2515635	8.275498	Walking_Idle
13:40:04.218	0.043096945	5.99287	8.298556	0.04835304	-0.2499239	0.05818858	0.32795304	5.2515635	8.275498	Walking_Idle
13:40:04.241	0.043096945	5.99287	8.298556	0.04835304	-0.2499239	0.05818858	0.32795304	5.2515635	8.275498	Walking_Idle
13:40:04.263	2.545114	3.344802	11.719975	-0.1495673	0.3493349	-0.3046654	0.8543742	4.7974987	8.510254	Walking_Idle
13:40:04.286	2.545114	3.344802	11.719975	-0.1495673	0.3493349	-0.3046654	0.8543742	4.7974987	8.510254	Walking_Idle
13:40:04.309	2.545114	3.344802	11.719975	-0.1495673	0.3493349	-0.3046654	0.8543742	4.7974987	8.510254	Walking_Idle
13:40:04.332	2.545114	3.344802	11.719975	-0.1495673	0.3493349	-0.3046654	0.8543742	4.7974987	8.510254	Walking_Idle
13:40:04.354	2.545114	3.344802	11.719975	-0.1495673	0.3493349	-0.3046654	0.8543742	4.7974987	8.510254	Walking_Idle
13:40:04.377	2.545114	3.344802	11.719975	-0.1495673	0.3493349	-0.3046654	0.8543742	4.7974987	8.510254	Walking_Idle
13:40:04.400	2.545114	3.344802	11.719975	-0.1495673	0.3493349	-0.3046654	0.8543742	4.7974987	8.510254	Walking_Idle
13:40:04.424	2.545114	3.344802	11.719975	-0.1495673	0.3493349	-0.3046654	0.8543742	4.7974987	8.510254	Walking_Idle
13:40:04.446	-1.1085492	4.206741	4.4677167	0.05201823	0.04329141	-0.51052696	0.40957245	4.5727167	8.665615	Walking_Idle
13:40:04.469	-1.1085492	4.206741	4.4677167	0.05201823	0.04329141	-0.51052696	0.40957245	4.5727167	8.665615	Walking_Idle
13:40:04.492	-1.1085492	4.206741	4.4677167	0.05201823	0.04329141	-0.51052696	0.40957245	4.5727167	8.665615	Walking_Idle
13:40:04.515	-1.1085492	4.206741	4.4677167	0.05201823	0.04329141	-0.51052696	0.40957245	4.5727167	8.665615	Walking_Idle
13:40:04.538	-1.1085492	4.206741	4.4677167	0.05201823	0.04329141	-0.51052696	0.40957245	4.5727167	8.665615	Walking_Idle
13:40:04.561	-1.1085492	4.206741	4.4677167	0.05201823	0.04329141	-0.51052696	0.40957245	4.5727167	8.665615	Walking_Idle
13:40:04.583	-1.1085492	4.206741	4.4677167	0.05201823	0.04329141	-0.51052696	0.40957245	4.5727167	8.665615	Walking_Idle
13:40:04.606	-1.1085492	4.206741	4.4677167	0.05201823	0.04329141	-0.51052696	0.40957245	4.5727167	8.665615	Walking_Idle
13:40:04.629	-0.12689656	5.9473786	8.81572	0.037357464	0.05184352	0.0630755	0.12596287	4.559119	8.681528	Walking_Idle
13:40:04.653	-0.12689656	5.9473786	8.81572	0.037357464	0.05184352	0.0630755	0.12596287	4.559119	8.681528	Walking_Idle
13:40:04.676	-0.12689656	5.9473786	8.81572	0.037357464	0.05184352	0.0630755	0.12596287	4.559119	8.681528	Walking_Idle
13:40:04.698	-0.12689656	5.9473786	8.81572	0.037357464	0.05184352	0.0630755	0.12596287	4.559119	8.681528	Walking_Idle
13:40:04.721	-0.12689656	5.9473786	8.81572	0.037357464	0.05184352	0.0630755	0.12596287	4.559119	8.681528	Walking_Idle
13:40:04.743	-0.12689656	5.9473786	8.81572	0.037357464	0.05184352	0.0630755	0.12596287	4.559119	8.681528	Walking_Idle
13:40:04.767	-0.12689656	5.9473786	8.81572	0.037357464	0.05184352	0.0630755	0.12596287	4.559119	8.681528	Walking_Idle
13:40:04.790	-0.12689656	5.9473786	8.81572	0.037357464	0.05184352	0.0630755	0.12596287	4.559119	8.681528	Walking_Idle
13:40:04.812	-0.5865973	4.1971636	13.036826	0.09050274	-0.18272872	0.19013546	0.019796003	4.703013	8.605325	Walking_Idle
13:40:04.835	-0.5865973	4.1971636	13.036826	0.09050274	-0.18272872	0.19013546	0.019796003	4.703013	8.605325	Walking_Idle
13:40:04.857	-0.5865973	4.1971636	13.036826	0.09050274	-0.18272872	0.19013546	0.019796003	4.703013	8.605325	Walking_Idle
13:40:04.881	-0.5865973	4.1971636	13.036826	0.09050274	-0.18272872	0.19013546	0.019796003	4.703013	8.605325	Walking_Idle
13:40:04.904	-0.5865973	4.1971636	13.036826	0.09050274	-0.18272872	0.19013546	0.019796003	4.703013	8.605325	Walking_Idle
13:40:04.927	-0.5865973	4.1971636	13.036826	0.09050274	-0.18272872	0.19013546	0.019796003	4.703013	8.605325	Walking_Idle
13:40:04.950	-0.5865973	4.1971636	13.036826	0.09050274	-0.18272872	0.19013546	0.019796003	4.703013	8.605325	Walking_Idle
13:40:04.972	-0.5865973	4.1971636	13.036826	0.09050274	-0.18272872	0.19013546	0.019796003	4.703013	8.605325	Walking_Idle
13:40:04.996	1.5706443	3.0718546	7.4030976	0.25787982	0.3768238	0.44608802	0.13495062	4.965628	8.455451	Walking_Idle
13:40:05.019	1.5706443	3.0718546	7.4030976	0.25787982	0.3768238	0.44608802	0.13495062	4.965628	8.455451	Walking_Idle
13:40:05.042	1.5706443	3.0718546	7.4030976	0.25787982	0.3768238	0.44608802	0.13495062	4.965628	8.455451	Walking_Idle
13:40:05.065	1.5706443	3.0718546	7.4030976	0.25787982	0.3768238	0.44608802	0.13495062	4.965628	8.455451	Walking_Idle
13:40:05.088	1.5706443	3.0718546	7.4030976	0.25787982	0.3768238	0.44608802	0.13495062	4.965628	8.455451	Walking_Idle
13:40:05.111	1.5706443	3.0718546	7.4030976	0.25787982	0.3768238	0.44608802	0.13495062	4.965628	8.455451	Walking_Idle
13:40:05.133	1.5706443	3.0718546	7.4030976	0.25787982	0.3768238	0.44608802	0.13495062	4.965628	8.455451	Walking_Idle
13:40:05.156	1.5706443	3.0718546	7.4030976	0.25787982	0.3768238	0.44608802	0.13495062	4.965628	8.455451	Walking_Idle
13:40:05.179	0.2753416	5.813299	6.715941	-0.0652679	-0.25236738	0.032532237	0.14808205	5.3748293	8.201197	Walking_Idle
13:40:05.202	0.2753416	5.813299	6.715941	-0.0652679	-0.25236738	0.032532237	0.14808205	5.3748293	8.201197	Walking_Idle
13:40:05.226	0.2753416	5.813299	6.715941	-0.0652679	-0.25236738	0.032532237	0.14808205	5.3748293	8.201197	Walking_Idle
13:40:05.249	0.2753416	5.813299	6.715941	-0.0652679	-0.25236738	0.032532237	0.14808205	5.3748293	8.201197	Walking_Idle
13:40:05.272	0.2753416	5.813299	6.715941	-0.0652679	-0.25236738	0.032532237	0.14808205	5.3748293	8.201197	Walking_Idle
13:40:05.295	0.2753416	5.813299	6.715941	-0.0652679	-0.25236738	0.032532237	0.14808205	5.3748293	8.201197	Walking_Idle
13:40:05.318	0.2753416	5.813299	6.715941	-0.0652679	-0.25236738	0.032532237	0.14808205	5.3748293	8.201197	Walking_Idle
13:40:05.341	1.5658557	6.4334164	9.57231	-0.82212996	0.0072503597	0.57009363	0.49980333	5.213767	8.29079	Walking_Idle
13:40:05.363	1.5658557	6.4334164	9.57231	-0.82212996	0.0072503597	0.57009363	0.49980333	5.213767	8.29079	Walking_Idle
13:40:05.385	1.5658557	6.4334164	9.57231	-0.82212996	0.0072503597	0.57009363	0.49980333	5.213767	8.29079	Walking_Idle
13:40:05.406	1.5658557	6.4334164	9.57231	-0.82212996	0.0072503597	0.57009363	0.49980333	5.213767	8.29079	Walking_Idle
13:40:05.428	1.5658557	6.4334164	9.57231	-0.82212996	0.0072503597	0.57009363	0.49980333	5.213767	8.29079	Walking_Idle
13:40:05.450	1.5658557	6.4334164	9.57231	-0.82212996	0.0072503597	0.57009363	0.49980333	5.213767	8.29079	Walking_Idle
13:40:05.472	1.5658557	6.4334164	9.57231	-0.82212996	0.0072503597	0.57009363	0.49980333	5.213767	8.29079	Walking_Idle
13:40:05.494	1.5658557	6.4334164	9.57231	-0.82212996	0.0072503597	0.57009363	0.49980333	5.213767	8.29079	Walking_Idle
13:40:05.516	1.5658557	6.4334164	9.57231	-0.82212996	0.0072503597	0.57009363	0.49980333	5.213767	8.29079	Walking_Idle
13:40:05.539	0.39505535	3.3950818	8.099832	-0.41162848	0.2998548	-0.6443065	0.6880792	4.549049	8.660431	Walking_Idle
13:40:05.562	0.39505535	3.3950818	8.099832	-0.41162848	0.2998548	-0.6443065	0.6880792	4.549049	8.660431	Walking_Idle
13:40:05.584	0.39505535	3.3950818	8.099832	-0.41162848	0.2998548	-0.6443065	0.6880792	4.549049	8.660431	Walking_Idle
13:40:05.607	0.39505535	3.3950818	8.099832	-0.41162848	0.2998548	-0.6443065	0.6880792	4.549049	8.660431	Walking_Idle
13:40:05.630	0.39505535	3.3950818	8.099832	-0.41162848	0.2998548	-0.6443065	0.6880792	4.549049	8.660431	Walking_Idle
13:40:05.652	0.39505535	3.3950818	8.099832	-0.41162848	0.2998548	-0.6443065	0.6880792	4.549049	8.660431	Walking_Idle
13:40:05.676	0.39505535	3.3950818	8.099832	-0.41162848	0.2998548	-0.6443065	0.6880792	4.549049	8.660431	Walking_Idle
13:40:05.699	-0.37350687	3.756617	8.241094	-0.28273594	-0.12408567	-0.28878286	0.32851183	4.384633	8.765695	Walking_Idle
13:40:05.722	-0.37350687	3.756617	8.241094	-0.28273594	-0.12408567	-0.28878286	0.32851183	4.384633	8.765695	Walking_Idle
13:40:05.745	-0.37350687	3.756617	8.241094	-0.28273594	-0.12408567	-0.28878286	0.32851183	4.384633	8.765695	Walking_Idle
13:40:05.768	-0.37350687	3.756617	8.241094	-0.28273594	-0.12408567	-0.28878286	0.32851183	4.384633	8.765695	Walking_Idle
13:40:05.792	-0.37350687	3.756617	8.241094	-0.28273594	-0.12408567	-0.28878286	0.32851183	4.384633	8.765695	Walking_Idle
13:40:05.815	-0.37350687	3.756617	8.241094	-0.28273594	-0.12408567	-0.28878286	0.32851183	4.384633	8.765695	Walking_Idle
13:40:05.838	-0.37350687	3.756617	8.241094	-0.28273594	-0.12408567	-0.28878286	0.32851183	4.384633	8.765695	Walking_Idle
13:40:05.861	-0.37350687	3.756617	8.241094	-0.28273594	-0.12408567	-0.28878286	0.32851183	4.384633	8.765695	Walking_Idle
13:40:05.884	0.08619389	5.312896	10.407912	-0.06099184	0.04329141	0.10217088	0.32581544	4.4594374	8.727978	Walking_Idle
13:40:05.908	0.08619389	5.312896	10.407912	-0.06099184	0.04329141	0.10217088	0.32581544	4.4594374	8.727978	Walking_Idle
13:40:05.931	0.08619389	5.312896	10.407912	-0.06099184	0.04329141	0.10217088	0.32581544	4.4594374	8.727978	Walking_Idle
13:40:05.954	0.08619389	5.312896	10.407912	-0.06099184	0.04329141	0.10217088	0.32581544	4.4594374	8.727978	Walking_Idle
13:40:05.977	0.08619389	5.312896	10.407912	-0.06099184	0.04329141	0.10217088	0.32581544	4.4594374	8.727978	Walking_Idle
13:40:06.000	0.08619389	5.312896	10.407912	-0.06099184	0.04329141	0.10217088	0.32581544	4.4594374	8.727978	Walking_Idle
13:40:06.022	0.08619389	5.312896	10.407912	-0.06099184	0.04329141	0.10217088	0.32581544	4.4594374	8.727978	Walking_Idle
13:40:06.046	0.08619389	5.312896	10.407912	-0.06099184	0.04329141	0.10217088	0.32581544	4.4594374	8.727978	Walking_Idle
13:40:06.069	0.19154198	3.9098508	8.0375805	-0.09520029	0.19600771	0.4289838	0.07122063	4.510761	8.707372	Walking_Idle
13:40:06.092	0.19154198	3.9098508	8.0375805	-0.09520029	0.19600771	0.4289838	0.07122063	4.510761	8.707372	Walking_Idle
13:40:06.115	0.19154198	3.9098508	8.0375805	-0.09520029	0.19600771	0.4289838	0.07122063	4.510761	8.707372	Walking_Idle
13:40:06.138	0.19154198	3.9098508	8.0375805	-0.09520029	0.19600771	0.4289838	0.07122063	4.510761	8.707372	Walking_Idle
13:40:06.160	0.19154198	3.9098508	8.0375805	-0.09520029	0.19600771	0.4289838	0.07122063	4.510761	8.707372	Walking_Idle
13:40:06.183	0.19154198	3.9098508	8.0375805	-0.09520029	0.19600771	0.4289838	0.07122063	4.510761	8.707372	Walking_Idle
13:40:06.206	0.19154198	3.9098508	8.0375805	-0.09520029	0.19600771	0.4289838	0.07122063	4.510761	8.707372	Walking_Idle
13:40:06.229	0.19154198	3.9098508	8.0375805	-0.09520029	0.19600771	0.4289838	0.07122063	4.510761	8.707372	Walking_Idle
13:40:06.252	0.8571504	3.8475995	5.279376	0.4215917	-0.09415328	0.23839383	-0.32978237	4.0913672	8.906307	Walking_Idle
13:40:06.275	0.8571504	3.8475995	5.279376	0.4215917	-0.09415328	0.23839383	-0.32978237	4.0913672	8.906307	Walking_Idle
13:40:06.298	0.8571504	3.8475995	5.279376	0.4215917	-0.09415328	0.23839383	-0.32978237	4.0913672	8.906307	Walking_Idle
13:40:06.320	0.8571504	3.8475995	5.279376	0.4215917	-0.09415328	0.23839383	-0.32978237	4.0913672	8.906307	Walking_Idle
13:40:06.342	0.8571504	3.8475995	5.279376	0.4215917	-0.09415328	0.23839383	-0.32978237	4.0913672	8.906307	Walking_Idle
13:40:06.366	0.8571504	3.8475995	5.279376	0.4215917	-0.09415328	0.23839383	-0.32978237	4.0913672	8.906307	Walking_Idle
13:40:06.389	0.8571504	3.8475995	5.279376	0.4215917	-0.09415328	0.23839383	-0.32978237	4.0913672	8.906307	Walking_Idle
13:40:06.412	0.8571504	3.8475995	5.279376	0.4215917	-0.09415328	0.23839383	-0.32978237	4.0913672	8.906307	Walking_Idle
13:40:06.434	-2.0806248	4.4653225	8.971348	-0.062824436	-0.047727514	0.16386828	-0.40345064	4.3898463	8.759956	Walking_Idle
13:40:06.457	-2.0806248	4.4653225	8.971348	-0.062824436	-0.047727514	0.16386828	-0.40345064	4.3898463	8.759956	Walking_Idle
13:40:06.481	-2.0806248	4.4653225	8.971348	-0.062824436	-0.047727514	0.16386828	-0.40345064	4.3898463	8.759956	Walking_Idle
13:40:06.504	-2.0806248	4.4653225	8.971348	-0.062824436	-0.047727514	0.16386828	-0.40345064	4.3898463	8.759956	Walking_Idle
13:40:06.527	-2.0806248	4.4653225	8.971348	-0.062824436	-0.047727514	0.16386828	-0.40345064	4.3898463	8.759956	Walking_Idle
13:40:06.550	-2.0806248	4.4653225	8.971348	-0.062824436	-0.047727514	0.16386828	-0.40345064	4.3898463	8.759956	Walking_Idle
13:40:06.573	-2.0806248	4.4653225	8.971348	-0.062824436	-0.047727514	0.16386828	-0.40345064	4.3898463	8.759956	Walking_Idle
13:40:06.596	-2.0806248	4.4653225	8.971348	-0.062824436	-0.047727514	0.16386828	-0.40345064	4.3898463	8.759956	Walking_Idle
13:40:06.620	1.802889	2.176396	13.941862	0.50222594	0.035350163	0.06429724	0.36250564	4.071129	8.914308	Walking_Idle
13:40:06.643	1.802889	2.176396	13.941862	0.50222594	0.035350163	0.06429724	0.36250564	4.071129	8.914308	Walking_Idle
13:40:06.666	1.802889	2.176396	13.941862	0.50222594	0.035350163	0.06429724	0.36250564	4.071129	8.914308	Walking_Idle
13:40:06.689	1.802889	2.176396	13.941862	0.50222594	0.035350163	0.06429724	0.36250564	4.071129	8.914308	Walking_Idle
13:40:06.712	1.802889	2.176396	13.941862	0.50222594	0.035350163	0.06429724	0.36250564	4.071129	8.914308	Walking_Idle
13:40:06.735	1.802889	2.176396	13.941862	0.50222594	0.035350163	0.06429724	0.36250564	4.071129	8.914308	Walking_Idle
13:40:06.758	1.802889	2.176396	13.941862	0.50222594	0.035350163	0.06429724	0.36250564	4.071129	8.914308	Walking_Idle
13:40:06.781	-1.0486923	4.0894213	4.4629283	-0.107417606	0.0054177637	-0.3321543	0.0373538	4.382425	8.772874	Walking_Idle
13:40:06.804	-1.0486923	4.0894213	4.4629283	-0.107417606	0.0054177637	-0.3321543	0.0373538	4.382425	8.772874	Walking_Idle
13:40:06.827	-1.0486923	4.0894213	4.4629283	-0.107417606	0.0054177637	-0.3321543	0.0373538	4.382425	8.772874	Walking_Idle
13:40:06.850	-1.0486923	4.0894213	4.4629283	-0.107417606	0.0054177637	-0.3321543	0.0373538	4.382425	8.772874	Walking_Idle
13:40:06.872	-1.0486923	4.0894213	4.4629283	-0.107417606	0.0054177637	-0.3321543	0.0373538	4.382425	8.772874	Walking_Idle
13:40:06.894	-1.0486923	4.0894213	4.4629283	-0.107417606	0.0054177637	-0.3321543	0.0373538	4.382425	8.772874	Walking_Idle
13:40:06.917	-1.0486923	4.0894213	4.4629283	-0.107417606	0.0054177637	-0.3321543	0.0373538	4.382425	8.772874	Walking_Idle
13:40:06.941	-1.0486923	4.0894213	4.4629283	-0.107417606	0.0054177637	-0.3321543	0.0373538	4.382425	8.772874	Walking_Idle
13:40:06.963	-0.2083019	5.956956	9.541185	0.04652044	0.3878194	0.40760347	-0.13590543	4.4285135	8.748722	Walking_Idle
13:40:06.986	-0.2083019	5.956956	9.541185	0.04652044	0.3878194	0.40760347	-0.13590543	4.4285135	8.748722	Walking_Idle
13:40:07.009	-0.2083019	5.956956	9.541185	0.04652044	0.3878194	0.40760347	-0.13590543	4.4285135	8.748722	Walking_Idle
13:40:07.032	-0.2083019	5.956956	9.541185	0.04652044	0.3878194	0.40760347	-0.13590543	4.4285135	8.748722	Walking_Idle
13:40:07.056	-0.2083019	5.956956	9.541185	0.04652044	0.3878194	0.40760347	-0.13590543	4.4285135	8.748722	Walking_Idle
13:40:07.079	-0.2083019	5.956956	9.541185	0.04652044	0.3878194	0.40760347	-0.13590543	4.4285135	8.748722	Walking_Idle
13:40:07.102	-0.2083019	5.956956	9.541185	0.04652044	0.3878194	0.40760347	-0.13590543	4.4285135	8.748722	Walking_Idle
13:40:07.125	-0.2083019	5.956956	9.541185	0.04652044	0.3878194	0.40760347	-0.13590543	4.4285135	8.748722	Walking_Idle
13:40:07.147	-0.8930645	3.7925313	12.356853	0.3605052	-0.38920116	-0.15378167	-0.3504951	4.7980065	8.545564	Walking_Idle
13:40:07.171	-0.8930645	3.7925313	12.356853	0.3605052	-0.38920116	-0.15378167	-0.3504951	4.7980065	8.545564	Walking_Idle
13:40:07.194	-0.8930645	3.7925313	12.356853	0.3605052	-0.38920116	-0.15378167	-0.3504951	4.7980065	8.545564	Walking_Idle
13:40:07.217	-0.8930645	3.7925313	12.356853	0.3605052	-0.38920116	-0.15378167	-0.3504951	4.7980065	8.545564	Walking_Idle
13:40:07.240	-0.8930645	3.7925313	12.356853	0.3605052	-0.38920116	-0.15378167	-0.3504951	4.7980065	8.545564	Walking_Idle
13:40:07.263	-0.8930645	3.7925313	12.356853	0.3605052	-0.38920116	-0.15378167	-0.3504951	4.7980065	8.545564	Walking_Idle
13:40:07.286	-0.8930645	3.7925313	12.356853	0.3605052	-0.38920116	-0.15378167	-0.3504951	4.7980065	8.545564	Walking_Idle
13:40:07.311	-0.8930645	3.7925313	12.356853	0.3605052	-0.38920116	-0.15378167	-0.3504951	4.7980065	8.545564	Walking_Idle
13:40:07.334	0.22985038	3.337619	7.8747697	-0.16300634	0.09277149	-0.016336981	-0.03515921	5.025077	8.421266	Walking_Idle
13:40:07.357	0.22985038	3.337619	7.8747697	-0.16300634	0.09277149	-0.016336981	-0.03515921	5.025077	8.421266	Walking_Idle
13:40:07.380	0.22985038	3.337619	7.8747697	-0.16300634	0.09277149	-0.016336981	-0.03515921	5.025077	8.421266	Walking_Idle
13:40:07.403	0.22985038	3.337619	7.8747697	-0.16300634	0.09277149	-0.016336981	-0.03515921	5.025077	8.421266	Walking_Idle
13:40:07.426	0.22985038	3.337619	7.8747697	-0.16300634	0.09277149	-0.016336981	-0.03515921	5.025077	8.421266	Walking_Idle
13:40:07.449	0.22985038	3.337619	7.8747697	-0.16300634	0.09277149	-0.016336981	-0.03515921	5.025077	8.421266	Walking_Idle
13:40:07.472	0.22985038	3.337619	7.8747697	-0.16300634	0.09277149	-0.016336981	-0.03515921	5.025077	8.421266	Walking_Idle
13:40:07.495	0.22985038	3.337619	7.8747697	-0.16300634	0.09277149	-0.016336981	-0.03515921	5.025077	8.421266	Walking_Idle
13:40:07.519	0.071828246	5.2051535	7.743085	0.21328665	-0.29085186	-0.21181385	0.26174363	5.209198	8.304584	Walking_Idle
13:40:07.541	0.071828246	5.2051535	7.743085	0.21328665	-0.29085186	-0.21181385	0.26174363	5.209198	8.304584	Walking_Idle
13:40:07.564	0.071828246	5.2051535	7.743085	0.21328665	-0.29085186	-0.21181385	0.26174363	5.209198	8.304584	Walking_Idle
13:40:07.586	0.071828246	5.2051535	7.743085	0.21328665	-0.29085186	-0.21181385	0.26174363	5.209198	8.304584	Walking_Idle
13:40:07.608	0.071828246	5.2051535	7.743085	0.21328665	-0.29085186	-0.21181385	0.26174363	5.209198	8.304584	Walking_Idle
13:40:07.632	0.071828246	5.2051535	7.743085	0.21328665	-0.29085186	-0.21181385	0.26174363	5.209198	8.304584	Walking_Idle
13:40:07.655	0.071828246	5.2051535	7.743085	0.21328665	-0.29085186	-0.21181385	0.26174363	5.209198	8.304584	Walking_Idle
13:40:07.679	0.071828246	5.2051535	7.743085	0.21328665	-0.29085186	-0.21181385	0.26174363	5.209198	8.304584	Walking_Idle
13:40:07.701	-0.19633053	8.023215	8.212362	-0.21859507	-0.2645847	0.20235278	0.6484321	5.5092926	8.086877	Walking_Idle
13:40:07.723	-0.19633053	8.023215	8.212362	-0.21859507	-0.2645847	0.20235278	0.6484321	5.5092926	8.086877	Walking_Idle
13:40:07.747	-0.19633053	8.023215	8.212362	-0.21859507	-0.2645847	0.20235278	0.6484321	5.5092926	8.086877	Walking_Idle
13:40:07.770	-0.19633053	8.023215	8.212362	-0.21859507	-0.2645847	0.20235278	0.6484321	5.5092926	8.086877	Walking_Idle
13:40:07.793	-0.19633053	8.023215	8.212362	-0.21859507	-0.2645847	0.20235278	0.6484321	5.5092926	8.086877	Walking_Idle
13:40:07.816	-0.19633053	8.023215	8.212362	-0.21859507	-0.2645847	0.20235278	0.6484321	5.5092926	8.086877	Walking_Idle
13:40:07.839	-0.19633053	8.023215	8.212362	-0.21859507	-0.2645847	0.20235278	0.6484321	5.5092926	8.086877	Walking_Idle
13:40:07.861	0.81644773	4.6640472	8.942616	-0.104974136	1.2137092	-0.58199817	0.75566745	5.3141475	8.20726	Walking_Idle
13:40:07.884	0.81644773	4.6640472	8.942616	-0.104974136	1.2137092	-0.58199817	0.75566745	5.3141475	8.20726	Walking_Idle
13:40:07.907	0.81644773	4.6640472	8.942616	-0.104974136	1.2137092	-0.58199817	0.75566745	5.3141475	8.20726	Walking_Idle
13:40:07.930	0.81644773	4.6640472	8.942616	-0.104974136	1.2137092	-0.58199817	0.75566745	5.3141475	8.20726	Walking_Idle
13:40:07.953	0.81644773	4.6640472	8.942616	-0.104974136	1.2137092	-0.58199817	0.75566745	5.3141475	8.20726	Walking_Idle
13:40:07.977	0.81644773	4.6640472	8.942616	-0.104974136	1.2137092	-0.58199817	0.75566745	5.3141475	8.20726	Walking_Idle
13:40:08.000	0.81644773	4.6640472	8.942616	-0.104974136	1.2137092	-0.58199817	0.75566745	5.3141475	8.20726	Walking_Idle
13:40:08.022	0.81644773	4.6640472	8.942616	-0.104974136	1.2137092	-0.58199817	0.75566745	5.3141475	8.20726	Walking_Idle
13:40:08.046	0.4932206	5.358387	4.2809634	0.41059613	-0.07827078	0.09056444	-0.41590595	5.8993516	7.8227215	Walking_Idle
13:40:08.068	0.4932206	5.358387	4.2809634	0.41059613	-0.07827078	0.09056444	-0.41590595	5.8993516	7.8227215	Walking_Idle
13:40:08.092	0.4932206	5.358387	4.2809634	0.41059613	-0.07827078	0.09056444	-0.41590595	5.8993516	7.8227215	Walking_Idle
13:40:08.115	0.4932206	5.358387	4.2809634	0.41059613	-0.07827078	0.09056444	-0.41590595	5.8993516	7.8227215	Walking_Idle
13:40:08.138	0.4932206	5.358387	4.2809634	0.41059613	-0.07827078	0.09056444	-0.41590595	5.8993516	7.8227215	Walking_Idle
13:40:08.161	0.4932206	5.358387	4.2809634	0.41059613	-0.07827078	0.09056444	-0.41590595	5.8993516	7.8227215	Walking_Idle
13:40:08.184	0.4932206	5.358387	4.2809634	0.41059613	-0.07827078	0.09056444	-0.41590595	5.8993516	7.8227215	Walking_Idle
13:40:08.208	0.4932206	5.358387	4.2809634	0.41059613	-0.07827078	0.09056444	-0.41590595	5.8993516	7.8227215	Walking_Idle
13:40:08.231	-1.6807809	6.167652	10.889162	-0.7366088	0.39270633	0.0025998426	-0.49765274	5.7926025	7.897369	Walking_Idle
13:40:08.254	-1.6807809	6.167652	10.889162	-0.7366088	0.39270633	0.0025998426	-0.49765274	5.7926025	7.897369	Walking_Idle
13:40:08.276	-1.6807809	6.167652	10.889162	-0.7366088	0.39270633	0.0025998426	-0.49765274	5.7926025	7.897369	Walking_Idle
13:40:08.299	-1.6807809	6.167652	10.889162	-0.7366088	0.39270633	0.0025998426	-0.49765274	5.7926025	7.897369	Walking_Idle
13:40:08.323	-1.6807809	6.167652	10.889162	-0.7366088	0.39270633	0.0025998426	-0.49765274	5.7926025	7.897369	Walking_Idle
13:40:08.346	-1.6807809	6.167652	10.889162	-0.7366088	0.39270633	0.0025998426	-0.49765274	5.7926025	7.897369	Walking_Idle
13:40:08.369	-1.6807809	6.167652	10.889162	-0.7366088	0.39270633	0.0025998426	-0.49765274	5.7926025	7.897369	Walking_Idle
13:40:08.391	-1.6807809	6.167652	10.889162	-0.7366088	0.39270633	0.0025998426	-0.49765274	5.7926025	7.897369	Walking_Idle
13:40:08.414	1.1636176	4.802915	9.818921	-0.9840092	0.30352	0.005654169	-1.1056345	5.257016	8.204371	Walking_Idle
13:40:08.437	1.1636176	4.802915	9.818921	-0.9840092	0.30352	0.005654169	-1.1056345	5.257016	8.204371	Walking_Idle
13:40:08.459	1.1636176	4.802915	9.818921	-0.9840092	0.30352	0.005654169	-1.1056345	5.257016	8.204371	Walking_Idle
13:40:08.482	1.1636176	4.802915	9.818921	-0.9840092	0.30352	0.005654169	-1.1056345	5.257016	8.204371	Walking_Idle
13:40:08.505	1.1636176	4.802915	9.818921	-0.9840092	0.30352	0.005654169	-1.1056345	5.257016	8.204371	Walking_Idle
13:40:08.527	1.1636176	4.802915	9.818921	-0.9840092	0.30352	0.005654169	-1.1056345	5.257016	8.204371	Walking_Idle
13:40:08.551	1.1636176	4.802915	9.818921	-0.9840092	0.30352	0.005654169	-1.1056345	5.257016	8.204371	Walking_Idle
13:40:08.574	1.1636176	4.802915	9.818921	-0.9840092	0.30352	0.005654169	-1.1056345	5.257016	8.204371	Walking_Idle
13:40:08.597	-0.57223165	3.9050622	4.9010806	0.47229353	0.29924396	-0.42439497	-1.642968	3.8731115	8.858331	Walking_Idle
13:40:08.620	-0.57223165	3.9050622	4.9010806	0.47229353	0.29924396	-0.42439497	-1.642968	3.8731115	8.858331	Walking_Idle
13:40:08.643	-0.57223165	3.9050622	4.9010806	0.47229353	0.29924396	-0.42439497	-1.642968	3.8731115	8.858331	Walking_Idle
13:40:08.667	-0.57223165	3.9050622	4.9010806	0.47229353	0.29924396	-0.42439497	-1.642968	3.8731115	8.858331	Walking_Idle
13:40:08.690	-0.57223165	3.9050622	4.9010806	0.47229353	0.29924396	-0.42439497	-1.642968	3.8731115	8.858331	Walking_Idle
13:40:08.712	-0.57223165	3.9050622	4.9010806	0.47229353	0.29924396	-0.42439497	-1.642968	3.8731115	8.858331	Walking_Idle
13:40:08.735	-0.57223165	3.9050622	4.9010806	0.47229353	0.29924396	-0.42439497	-1.642968	3.8731115	8.858331	Walking_Idle
13:40:08.758	-0.57223165	3.9050622	4.9010806	0.47229353	0.29924396	-0.42439497	-1.642968	3.8731115	8.858331	Walking_Idle
13:40:08.782	-6.038361	4.292935	6.550736	-0.48187798	0.33956107	-0.25640702	-3.2071214	3.977675	8.370355	Walking_Idle
13:40:08.805	-6.038361	4.292935	6.550736	-0.48187798	0.33956107	-0.25640702	-3.2071214	3.977675	8.370355	Walking_Idle
13:40:08.828	-6.038361	4.292935	6.550736	-0.48187798	0.33956107	-0.25640702	-3.2071214	3.977675	8.370355	Walking_Idle
13:40:08.851	-6.038361	4.292935	6.550736	-0.48187798	0.33956107	-0.25640702	-3.2071214	3.977675	8.370355	Walking_Idle
13:40:08.874	-6.038361	4.292935	6.550736	-0.48187798	0.33956107	-0.25640702	-3.2071214	3.977675	8.370355	Walking_Idle
13:40:08.897	-6.038361	4.292935	6.550736	-0.48187798	0.33956107	-0.25640702	-3.2071214	3.977675	8.370355	Walking_Idle
13:40:08.920	-6.038361	4.292935	6.550736	-0.48187798	0.33956107	-0.25640702	-3.2071214	3.977675	8.370355	Walking_Idle
13:40:08.942	-1.7717633	1.3886794	11.772649	-0.8086909	0.15263629	-0.005952271	-3.8446233	2.918813	8.53638	Walking_Idle
13:40:08.964	-1.7717633	1.3886794	11.772649	-0.8086909	0.15263629	-0.005952271	-3.8446233	2.918813	8.53638	Walking_Idle
13:40:08.987	-1.7717633	1.3886794	11.772649	-0.8086909	0.15263629	-0.005952271	-3.8446233	2.918813	8.53638	Walking_Idle
13:40:09.011	-1.7717633	1.3886794	11.772649	-0.8086909	0.15263629	-0.005952271	-3.8446233	2.918813	8.53638	Walking_Idle
13:40:09.034	-1.7717633	1.3886794	11.772649	-0.8086909	0.15263629	-0.005952271	-3.8446233	2.918813	8.53638	Walking_Idle
13:40:09.057	-1.7717633	1.3886794	11.772649	-0.8086909	0.15263629	-0.005952271	-3.8446233	2.918813	8.53638	Walking_Idle
13:40:09.080	-1.7717633	1.3886794	11.772649	-0.8086909	0.15263629	-0.005952271	-3.8446233	2.918813	8.53638	Walking_Idle
13:40:09.103	-1.7717633	1.3886794	11.772649	-0.8086909	0.15263629	-0.005952271	-3.8446233	2.918813	8.53638	Walking_Idle
13:40:09.126	-2.8420043	1.8866886	9.0838785	0.4356416	-0.13508123	0.3349105	-4.1169844	2.537411	8.531257	Walking_Idle
13:40:09.149	-2.8420043	1.8866886	9.0838785	0.4356416	-0.13508123	0.3349105	-4.1169844	2.537411	8.531257	Walking_Idle
13:40:09.172	-2.8420043	1.8866886	9.0838785	0.4356416	-0.13508123	0.3349105	-4.1169844	2.537411	8.531257	Walking_Idle
13:40:09.195	-2.8420043	1.8866886	9.0838785	0.4356416	-0.13508123	0.3349105	-4.1169844	2.537411	8.531257	Walking_Idle
13:40:09.218	-2.8420043	1.8866886	9.0838785	0.4356416	-0.13508123	0.3349105	-4.1169844	2.537411	8.531257	Walking_Idle
13:40:09.240	-2.8420043	1.8866886	9.0838785	0.4356416	-0.13508123	0.3349105	-4.1169844	2.537411	8.531257	Walking_Idle
13:40:09.262	-2.8420043	1.8866886	9.0838785	0.4356416	-0.13508123	0.3349105	-4.1169844	2.537411	8.531257	Walking_Idle
13:40:09.285	-2.8420043	1.8866886	9.0838785	0.4356416	-0.13508123	0.3349105	-4.1169844	2.537411	8.531257	Walking_Idle
13:40:09.308	-1.6161355	4.5515165	6.0335727	0.6500553	-1.4117895	-0.095138595	-2.198177	5.1543627	8.048036	Walking_Idle
13:40:09.331	-1.6161355	4.5515165	6.0335727	0.6500553	-1.4117895	-0.095138595	-2.198177	5.1543627	8.048036	Walking_Idle
13:40:09.354	-1.6161355	4.5515165	6.0335727	0.6500553	-1.4117895	-0.095138595	-2.198177	5.1543627	8.048036	Walking_Idle
13:40:09.377	-1.6161355	4.5515165	6.0335727	0.6500553	-1.4117895	-0.095138595	-2.198177	5.1543627	8.048036	Walking_Idle
13:40:09.400	-1.6161355	4.5515165	6.0335727	0.6500553	-1.4117895	-0.095138595	-2.198177	5.1543627	8.048036	Walking_Idle
13:40:09.423	-1.6161355	4.5515165	6.0335727	0.6500553	-1.4117895	-0.095138595	-2.198177	5.1543627	8.048036	Walking_Idle
13:40:09.446	-1.6161355	4.5515165	6.0335727	0.6500553	-1.4117895	-0.095138595	-2.198177	5.1543627	8.048036	Walking_Idle
13:40:09.470	-1.6161355	4.5515165	6.0335727	0.6500553	-1.4117895	-0.095138595	-2.198177	5.1543627	8.048036	Walking_Idle
13:40:09.493	-2.3248408	7.020014	9.107821	-0.19416046	-0.05872309	0.6152977	-1.1310583	5.60774	7.9651923	Walking_Idle
13:40:09.516	-2.3248408	7.020014	9.107821	-0.19416046	-0.05872309	0.6152977	-1.1310583	5.60774	7.9651923	Walking_Idle
13:40:09.539	-2.3248408	7.020014	9.107821	-0.19416046	-0.05872309	0.6152977	-1.1310583	5.60774	7.9651923	Walking_Idle
13:40:09.562	-2.3248408	7.020014	9.107821	-0.19416046	-0.05872309	0.6152977	-1.1310583	5.60774	7.9651923	Walking_Idle
13:40:09.585	-2.3248408	7.020014	9.107821	-0.19416046	-0.05872309	0.6152977	-1.1310583	5.60774	7.9651923	Walking_Idle
13:40:09.608	-2.3248408	7.020014	9.107821	-0.19416046	-0.05872309	0.6152977	-1.1310583	5.60774	7.9651923	Walking_Idle
13:40:09.630	-2.3248408	7.020014	9.107821	-0.19416046	-0.05872309	0.6152977	-1.1310583	5.60774	7.9651923	Walking_Idle
13:40:09.652	-2.3248408	7.020014	9.107821	-0.19416046	-0.05872309	0.6152977	-1.1310583	5.60774	7.9651923	Walking_Idle
13:40:09.676	-0.57462597	3.344802	9.454991	0.3409575	-0.117977016	0.77351177	-0.5962373	5.6137695	8.018754	Walking_Idle
13:40:09.699	-0.57462597	3.344802	9.454991	0.3409575	-0.117977016	0.77351177	-0.5962373	5.6137695	8.018754	Walking_Idle
13:40:09.721	-0.57462597	3.344802	9.454991	0.3409575	-0.117977016	0.77351177	-0.5962373	5.6137695	8.018754	Walking_Idle
13:40:09.743	-0.57462597	3.344802	9.454991	0.3409575	-0.117977016	0.77351177	-0.5962373	5.6137695	8.018754	Walking_Idle
13:40:09.766	-0.57462597	3.344802	9.454991	0.3409575	-0.117977016	0.77351177	-0.5962373	5.6137695	8.018754	Walking_Idle
13:40:09.789	-0.57462597	3.344802	9.454991	0.3409575	-0.117977016	0.77351177	-0.5962373	5.6137695	8.018754	Walking_Idle
13:40:09.812	-0.57462597	3.344802	9.454991	0.3409575	-0.117977016	0.77351177	-0.5962373	5.6137695	8.018754	Walking_Idle
13:40:09.836	-0.57462597	3.344802	9.454991	0.3409575	-0.117977016	0.77351177	-0.5962373	5.6137695	8.018754	Walking_Idle
13:40:09.858	-0.0023942748	6.873963	4.7622128	0.06973332	0.29069182	0.48579425	0.24095526	6.526686	7.315368	Walking_Idle
13:40:09.881	-0.0023942748	6.873963	4.7622128	0.06973332	0.29069182	0.48579425	0.24095526	6.526686	7.315368	Walking_Idle
13:40:09.903	-0.0023942748	6.873963	4.7622128	0.06973332	0.29069182	0.48579425	0.24095526	6.526686	7.315368	Walking_Idle
13:40:09.927	-0.0023942748	6.873963	4.7622128	0.06973332	0.29069182	0.48579425	0.24095526	6.526686	7.315368	Walking_Idle
13:40:09.950	-0.0023942748	6.873963	4.7622128	0.06973332	0.29069182	0.48579425	0.24095526	6.526686	7.315368	Walking_Idle
13:40:09.973	-0.0023942748	6.873963	4.7622128	0.06973332	0.29069182	0.48579425	0.24095526	6.526686	7.315368	Walking_Idle
13:40:09.996	-0.0023942748	6.873963	4.7622128	0.06973332	0.29069182	0.48579425	0.24095526	6.526686	7.315368	Walking_Idle
13:40:10.019	2.0087965	8.5882635	9.019233	-0.29800758	0.1929534	0.22617653	0.24095526	6.526686	7.315368	Walking_Idle
13:40:10.042	2.0087965	8.5882635	9.019233	-0.29800758	0.1929534	0.22617653	0.4217362	6.4928303	7.337274	Walking_Idle
13:40:10.066	2.0087965	8.5882635	9.019233	-0.29800758	0.1929534	0.22617653	0.4217362	6.4928303	7.337274	Walking_Idle
13:40:10.089	2.0087965	8.5882635	9.019233	-0.29800758	0.1929534	0.22617653	0.4217362	6.4928303	7.337274	Walking_Idle
13:40:10.111	2.0087965	8.5882635	9.019233	-0.29800758	0.1929534	0.22617653	0.4217362	6.4928303	7.337274	Walking_Idle
13:40:10.134	2.0087965	8.5882635	9.019233	-0.29800758	0.1929534	0.22617653	0.4217362	6.4928303	7.337274	Walking_Idle
13:40:10.157	2.0087965	8.5882635	9.019233	-0.29800758	0.1929534	0.22617653	0.4217362	6.4928303	7.337274	Walking_Idle
13:40:10.180	2.0087965	8.5882635	9.019233	-0.29800758	0.1929534	0.22617653	0.4217362	6.4928303	7.337274	Walking_Idle
13:40:10.203	2.430189	4.6305275	6.8667803	0.26459932	-0.95547324	-0.7634252	0.91795367	6.14976	7.583412	Walking_Idle
13:40:10.226	2.430189	4.6305275	6.8667803	0.26459932	-0.95547324	-0.7634252	0.91795367	6.14976	7.583412	Walking_Idle
13:40:10.249	2.430189	4.6305275	6.8667803	0.26459932	-0.95547324	-0.7634252	0.91795367	6.14976	7.583412	Walking_Idle
13:40:10.271	2.430189	4.6305275	6.8667803	0.26459932	-0.95547324	-0.7634252	0.91795367	6.14976	7.583412	Walking_Idle
13:40:10.293	2.430189	4.6305275	6.8667803	0.26459932	-0.95547324	-0.7634252	0.91795367	6.14976	7.583412	Walking_Idle
13:40:10.317	2.430189	4.6305275	6.8667803	0.26459932	-0.95547324	-0.7634252	0.91795367	6.14976	7.583412	Walking_Idle
13:40:10.340	2.430189	4.6305275	6.8667803	0.26459932	-0.95547324	-0.7634252	0.91795367	6.14976	7.583412	Walking_Idle
13:40:10.363	2.430189	4.6305275	6.8667803	0.26459932	-0.95547324	-0.7634252	0.91795367	6.14976	7.583412	Walking_Idle
13:40:10.386	-0.57462597	5.087834	4.972909	-0.43728483	-0.11003577	-0.4769294	0.7461143	6.176625	7.5804305	Walking_Idle
13:40:10.409	-0.57462597	5.087834	4.972909	-0.43728483	-0.11003577	-0.4769294	0.7461143	6.176625	7.5804305	Walking_Idle
13:40:10.432	-0.57462597	5.087834	4.972909	-0.43728483	-0.11003577	-0.4769294	0.7461143	6.176625	7.5804305	Walking_Idle
13:40:10.454	-0.57462597	5.087834	4.972909	-0.43728483	-0.11003577	-0.4769294	0.7461143	6.176625	7.5804305	Walking_Idle
13:40:10.477	-0.57462597	5.087834	4.972909	-0.43728483	-0.11003577	-0.4769294	0.7461143	6.176625	7.5804305	Walking_Idle
13:40:10.501	-0.57462597	5.087834	4.972909	-0.43728483	-0.11003577	-0.4769294	0.7461143	6.176625	7.5804305	Walking_Idle
13:40:10.524	-0.57462597	5.087834	4.972909	-0.43728483	-0.11003577	-0.4769294	0.7461143	6.176625	7.5804305	Walking_Idle
13:40:10.546	-0.57462597	5.087834	4.972909	-0.43728483	-0.11003577	-0.4769294	0.7461143	6.176625	7.5804305	Walking_Idle
13:40:10.569	0.045491222	7.142122	8.300951	-0.3199987	0.014580742	-0.14400782	0.38863152	5.9375467	7.7951784	Walking_Idle
13:40:10.592	0.045491222	7.142122	8.300951	-0.3199987	0.014580742	-0.14400782	0.38863152	5.9375467	7.7951784	Walking_Idle
13:40:10.615	0.045491222	7.142122	8.300951	-0.3199987	0.014580742	-0.14400782	0.38863152	5.9375467	7.7951784	Walking_Idle
13:40:10.638	0.045491222	7.142122	8.300951	-0.3199987	0.014580742	-0.14400782	0.38863152	5.9375467	7.7951784	Walking_Idle
13:40:10.660	0.045491222	7.142122	8.300951	-0.3199987	0.014580742	-0.14400782	0.38863152	5.9375467	7.7951784	Walking_Idle
13:40:10.682	0.045491222	7.142122	8.300951	-0.3199987	0.014580742	-0.14400782	0.38863152	5.9375467	7.7951784	Walking_Idle
13:40:10.704	0.045491222	7.142122	8.300951	-0.3199987	0.014580742	-0.14400782	0.38863152	5.9375467	7.7951784	Walking_Idle
13:40:10.728	0.045491222	7.142122	8.300951	-0.3199987	0.014580742	-0.14400782	0.38863152	5.9375467	7.7951784	Walking_Idle
13:40:10.751	-2.2697725	3.8475995	8.755863	-1.1501646	0.18745561	0.14798576	-0.038995866	5.37067	8.205166	Walking_Idle
13:40:10.773	-2.2697725	3.8475995	8.755863	-1.1501646	0.18745561	0.14798576	-0.038995866	5.37067	8.205166	Walking_Idle
13:40:10.797	-2.2697725	3.8475995	8.755863	-1.1501646	0.18745561	0.14798576	-0.038995866	5.37067	8.205166	Walking_Idle
13:40:10.820	-2.2697725	3.8475995	8.755863	-1.1501646	0.18745561	0.14798576	-0.038995866	5.37067	8.205166	Walking_Idle
13:40:10.842	-2.2697725	3.8475995	8.755863	-1.1501646	0.18745561	0.14798576	-0.038995866	5.37067	8.205166	Walking_Idle
13:40:10.865	-2.2697725	3.8475995	8.755863	-1.1501646	0.18745561	0.14798576	-0.038995866	5.37067	8.205166	Walking_Idle
13:40:10.887	-2.2697725	3.8475995	8.755863	-1.1501646	0.18745561	0.14798576	-0.038995866	5.37067	8.205166	Walking_Idle
13:40:10.910	-2.2697725	3.8475995	8.755863	-1.1501646	0.18745561	0.14798576	-0.038995866	5.37067	8.205166	Walking_Idle
13:40:10.933	0.8332076	3.258608	5.482889	0.7258026	-0.5016004	0.28237614	-0.16349542	3.958267	8.970828	Walking_Idle
13:40:10.957	0.8332076	3.258608	5.482889	0.7258026	-0.5016004	0.28237614	-0.16349542	3.958267	8.970828	Walking_Idle
13:40:10.979	0.8332076	3.258608	5.482889	0.7258026	-0.5016004	0.28237614	-0.16349542	3.958267	8.970828	Walking_Idle
13:40:11.002	0.8332076	3.258608	5.482889	0.7258026	-0.5016004	0.28237614	-0.16349542	3.958267	8.970828	Walking_Idle
13:40:11.024	0.8332076	3.258608	5.482889	0.7258026	-0.5016004	0.28237614	-0.16349542	3.958267	8.970828	Walking_Idle
13:40:11.047	0.8332076	3.258608	5.482889	0.7258026	-0.5016004	0.28237614	-0.16349542	3.958267	8.970828	Walking_Idle
13:40:11.071	0.8332076	3.258608	5.482889	0.7258026	-0.5016004	0.28237614	-0.16349542	3.958267	8.970828	Walking_Idle
13:40:11.094	0.8332076	3.258608	5.482889	0.7258026	-0.5016004	0.28237614	-0.16349542	3.958267	8.970828	Walking_Idle
13:40:11.117	-0.409421	4.398283	10.012857	0.21878444	-0.47288972	-0.005952271	0.4582897	4.647932	8.623054	Walking_Idle
13:40:11.140	-0.409421	4.398283	10.012857	0.21878444	-0.47288972	-0.005952271	0.4582897	4.647932	8.623054	Walking_Idle
13:40:11.163	-0.409421	4.398283	10.012857	0.21878444	-0.47288972	-0.005952271	0.4582897	4.647932	8.623054	Walking_Idle
13:40:11.186	-0.409421	4.398283	10.012857	0.21878444	-0.47288972	-0.005952271	0.4582897	4.647932	8.623054	Walking_Idle
13:40:11.209	-0.409421	4.398283	10.012857	0.21878444	-0.47288972	-0.005952271	0.4582897	4.647932	8.623054	Walking_Idle
13:40:11.231	-0.409421	4.398283	10.012857	0.21878444	-0.47288972	-0.005952271	0.4582897	4.647932	8.623054	Walking_Idle
13:40:11.254	-0.409421	4.398283	10.012857	0.21878444	-0.47288972	-0.005952271	0.4582897	4.647932	8.623054	Walking_Idle
13:40:11.276	-0.409421	4.398283	10.012857	0.21878444	-0.47288972	-0.005952271	0.4582897	4.647932	8.623054	Walking_Idle
13:40:11.300	2.4852571	4.249838	10.929865	0.57430804	0.06955861	0.021536665	1.2760825	4.714066	8.50409	Walking_Idle
13:40:11.323	2.4852571	4.249838	10.929865	0.57430804	0.06955861	0.021536665	1.2760825	4.714066	8.50409	Walking_Idle
13:40:11.346	2.4852571	4.249838	10.929865	0.57430804	0.06955861	0.021536665	1.2760825	4.714066	8.50409	Walking_Idle
13:40:11.369	2.4852571	4.249838	10.929865	0.57430804	0.06955861	0.021536665	1.2760825	4.714066	8.50409	Walking_Idle
13:40:11.392	2.4852571	4.249838	10.929865	0.57430804	0.06955861	0.021536665	1.2760825	4.714066	8.50409	Walking_Idle
13:40:11.415	2.4852571	4.249838	10.929865	0.57430804	0.06955861	0.021536665	1.2760825	4.714066	8.50409	Walking_Idle
13:40:11.437	2.4852571	4.249838	10.929865	0.57430804	0.06955861	0.021536665	1.2760825	4.714066	8.50409	Walking_Idle
13:40:11.459	-0.031125572	4.048719	3.9768906	0.57430804	0.06955861	0.021536665	1.2760825	4.714066	8.50409	Walking_Idle
13:40:11.483	-0.031125572	4.048719	3.9768906	0.37883115	-0.09965106	-0.25823963	0.8316014	4.9686084	8.413782	Walking_Idle
13:40:11.506	-0.031125572	4.048719	3.9768906	0.37883115	-0.09965106	-0.25823963	0.8316014	4.9686084	8.413782	Walking_Idle
13:40:11.529	-0.031125572	4.048719	3.9768906	0.37883115	-0.09965106	-0.25823963	0.8316014	4.9686084	8.413782	Walking_Idle
13:40:11.552	-0.031125572	4.048719	3.9768906	0.37883115	-0.09965106	-0.25823963	0.8316014	4.9686084	8.413782	Walking_Idle
13:40:11.575	-0.031125572	4.048719	3.9768906	0.37883115	-0.09965106	-0.25823963	0.8316014	4.9686084	8.413782	Walking_Idle
13:40:11.598	-0.031125572	4.048719	3.9768906	0.37883115	-0.09965106	-0.25823963	0.8316014	4.9686084	8.413782	Walking_Idle
13:40:11.621	-0.031125572	4.048719	3.9768906	0.37883115	-0.09965106	-0.25823963	0.8316014	4.9686084	8.413782	Walking_Idle
13:40:11.644	0.845179	6.893117	7.659285	0.35745087	0.42508218	0.22556566	0.47747892	5.635507	8.011456	Walking_Idle
13:40:11.667	0.845179	6.893117	7.659285	0.35745087	0.42508218	0.22556566	0.47747892	5.635507	8.011456	Walking_Idle
13:40:11.690	0.845179	6.893117	7.659285	0.35745087	0.42508218	0.22556566	0.47747892	5.635507	8.011456	Walking_Idle
13:40:11.713	0.845179	6.893117	7.659285	0.35745087	0.42508218	0.22556566	0.47747892	5.635507	8.011456	Walking_Idle
13:40:11.735	0.845179	6.893117	7.659285	0.35745087	0.42508218	0.22556566	0.47747892	5.635507	8.011456	Walking_Idle
13:40:11.759	0.845179	6.893117	7.659285	0.35745087	0.42508218	0.22556566	0.47747892	5.635507	8.011456	Walking_Idle
13:40:11.782	0.845179	6.893117	7.659285	0.35745087	0.42508218	0.22556566	0.47747892	5.635507	8.011456	Walking_Idle
13:40:11.805	0.845179	6.893117	7.659285	0.35745087	0.42508218	0.22556566	0.47747892	5.635507	8.011456	Walking_Idle
13:40:11.827	-1.2857256	5.7199225	10.060742	0.13081984	0.27969626	0.2157918	0.045383155	5.823217	7.8904023	Walking_Idle
13:40:11.850	-1.2857256	5.7199225	10.060742	0.13081984	0.27969626	0.2157918	0.045383155	5.823217	7.8904023	Walking_Idle
13:40:11.874	-1.2857256	5.7199225	10.060742	0.13081984	0.27969626	0.2157918	0.045383155	5.823217	7.8904023	Walking_Idle
13:40:11.896	-1.2857256	5.7199225	10.060742	0.13081984	0.27969626	0.2157918	0.045383155	5.823217	7.8904023	Walking_Idle
13:40:11.918	-1.2857256	5.7199225	10.060742	0.13081984	0.27969626	0.2157918	0.045383155	5.823217	7.8904023	Walking_Idle
13:40:11.940	-1.2857256	5.7199225	10.060742	0.13081984	0.27969626	0.2157918	0.045383155	5.823217	7.8904023	Walking_Idle
13:40:11.961	-1.2857256	5.7199225	10.060742	0.13081984	0.27969626	0.2157918	0.045383155	5.823217	7.8904023	Walking_Idle
13:40:11.981	-1.2857256	5.7199225	10.060742	0.13081984	0.27969626	0.2157918	0.045383155	5.823217	7.8904023	Walking_Idle
13:40:12.002	1.4150164	3.9505534	7.6090055	-0.35481802	0.8630726	0.3709516	0.10480061	5.673614	7.9980917	Walking_Idle
13:40:12.022	1.4150164	3.9505534	7.6090055	-0.35481802	0.8630726	0.3709516	0.10480061	5.673614	7.9980917	Walking_Idle
13:40:12.043	1.4150164	3.9505534	7.6090055	-0.35481802	0.8630726	0.3709516	0.10480061	5.673614	7.9980917	Walking_Idle
13:40:12.064	1.4150164	3.9505534	7.6090055	-0.35481802	0.8630726	0.3709516	0.10480061	5.673614	7.9980917	Walking_Idle
13:40:12.085	1.4150164	3.9505534	7.6090055	-0.35481802	0.8630726	0.3709516	0.10480061	5.673614	7.9980917	Walking_Idle
13:40:12.106	1.4150164	3.9505534	7.6090055	-0.35481802	0.8630726	0.3709516	0.10480061	5.673614	7.9980917	Walking_Idle
13:40:12.127	1.4150164	3.9505534	7.6090055	-0.35481802	0.8630726	0.3709516	0.10480061	5.673614	7.9980917	Walking_Idle
13:40:12.148	1.4150164	3.9505534	7.6090055	-0.35481802	0.8630726	0.3709516	0.10480061	5.673614	7.9980917	Walking_Idle
13:40:12.170	1.4150164	3.9505534	7.6090055	-0.35481802	0.8630726	0.3709516	0.10480061	5.673614	7.9980917	Walking_Idle
13:40:12.192	1.0462981	6.3280683	6.2251143	0.10027658	-0.54863703	0.25916323	0.06026512	5.8061438	7.9028754	Walking_Idle
13:40:12.213	1.0462981	6.3280683	6.2251143	0.10027658	-0.54863703	0.25916323	0.06026512	5.8061438	7.9028754	Walking_Idle
13:40:12.234	1.0462981	6.3280683	6.2251143	0.10027658	-0.54863703	0.25916323	0.06026512	5.8061438	7.9028754	Walking_Idle
13:40:12.255	1.0462981	6.3280683	6.2251143	0.10027658	-0.54863703	0.25916323	0.06026512	5.8061438	7.9028754	Walking_Idle
13:40:12.276	1.0462981	6.3280683	6.2251143	0.10027658	-0.54863703	0.25916323	0.06026512	5.8061438	7.9028754	Walking_Idle
13:40:12.298	1.0462981	6.3280683	6.2251143	0.10027658	-0.54863703	0.25916323	0.06026512	5.8061438	7.9028754	Walking_Idle
13:40:12.319	1.0462981	6.3280683	6.2251143	0.10027658	-0.54863703	0.25916323	0.06026512	5.8061438	7.9028754	Walking_Idle
13:40:12.341	1.0462981	6.3280683	6.2251143	0.10027658	-0.54863703	0.25916323	0.06026512	5.8061438	7.9028754	Walking_Idle
13:40:12.362	1.5036045	6.203566	9.354432	-0.44400436	-0.53580886	0.048414737	0.62349313	5.715939	7.9441566	Walking_Idle
13:40:12.383	1.5036045	6.203566	9.354432	-0.44400436	-0.53580886	0.048414737	0.62349313	5.715939	7.9441566	Walking_Idle
13:40:12.405	1.5036045	6.203566	9.354432	-0.44400436	-0.53580886	0.048414737	0.62349313	5.715939	7.9441566	Walking_Idle
13:40:12.426	1.5036045	6.203566	9.354432	-0.44400436	-0.53580886	0.048414737	0.62349313	5.715939	7.9441566	Walking_Idle
13:40:12.448	1.5036045	6.203566	9.354432	-0.44400436	-0.53580886	0.048414737	0.62349313	5.715939	7.9441566	Walking_Idle
13:40:12.469	1.5036045	6.203566	9.354432	-0.44400436	-0.53580886	0.048414737	0.62349313	5.715939	7.9441566	Walking_Idle
13:40:12.490	1.5036045	6.203566	9.354432	-0.44400436	-0.53580886	0.048414737	0.62349313	5.715939	7.9441566	Walking_Idle
13:40:12.512	1.5036045	6.203566	9.354432	-0.44400436	-0.53580886	0.048414737	0.62349313	5.715939	7.9441566	Walking_Idle
13:40:12.533	1.5036045	6.203566	9.354432	-0.44400436	-0.53580886	0.048414737	0.62349313	5.715939	7.9441566	Walking_Idle
13:40:12.554	1.228263	3.8906965	7.285778	-0.7195046	0.22349666	-0.72738415	1.1234041	5.12168	8.287142	Walking_Idle
13:40:12.576	1.228263	3.8906965	7.285778	-0.7195046	0.22349666	-0.72738415	1.1234041	5.12168	8.287142	Walking_Idle
13:40:12.597	1.228263	3.8906965	7.285778	-0.7195046	0.22349666	-0.72738415	1.1234041	5.12168	8.287142	Walking_Idle
13:40:12.619	1.228263	3.8906965	7.285778	-0.7195046	0.22349666	-0.72738415	1.1234041	5.12168	8.287142	Walking_Idle
13:40:12.640	1.228263	3.8906965	7.285778	-0.7195046	0.22349666	-0.72738415	1.1234041	5.12168	8.287142	Walking_Idle
13:40:12.661	1.228263	3.8906965	7.285778	-0.7195046	0.22349666	-0.72738415	1.1234041	5.12168	8.287142	Walking_Idle
13:40:12.682	1.228263	3.8906965	7.285778	-0.7195046	0.22349666	-0.72738415	1.1234041	5.12168	8.287142	Walking_Idle
13:40:12.704	1.228263	3.8906965	7.285778	-0.7195046	0.22349666	-0.72738415	1.1234041	5.12168	8.287142	Walking_Idle
13:40:12.726	0.13886794	4.1612496	6.2131433	-0.21431902	-0.18944824	-0.32971084	0.5700077	4.678174	8.600007	Walking_Idle
13:40:12.747	0.13886794	4.1612496	6.2131433	-0.21431902	-0.18944824	-0.32971084	0.5700077	4.678174	8.600007	Walking_Idle
13:40:12.769	0.13886794	4.1612496	6.2131433	-0.21431902	-0.18944824	-0.32971084	0.5700077	4.678174	8.600007	Walking_Idle
13:40:12.792	0.13886794	4.1612496	6.2131433	-0.21431902	-0.18944824	-0.32971084	0.5700077	4.678174	8.600007	Walking_Idle
13:40:12.814	0.13886794	4.1612496	6.2131433	-0.21431902	-0.18944824	-0.32971084	0.5700077	4.678174	8.600007	Walking_Idle
13:40:12.836	0.13886794	4.1612496	6.2131433	-0.21431902	-0.18944824	-0.32971084	0.5700077	4.678174	8.600007	Walking_Idle
13:40:12.859	0.13886794	4.1612496	6.2131433	-0.21431902	-0.18944824	-0.32971084	0.5700077	4.678174	8.600007	Walking_Idle
13:40:12.882	0.13886794	4.1612496	6.2131433	-0.21431902	-0.18944824	-0.32971084	0.5700077	4.678174	8.600007	Walking_Idle
13:40:12.905	-0.7398309	4.98488	11.322526	-0.51242125	-0.35926878	-0.23441587	0.085569255	4.4569726	8.734897	Walking_Idle
13:40:12.927	-0.7398309	4.98488	11.322526	-0.51242125	-0.35926878	-0.23441587	0.085569255	4.4569726	8.734897	Walking_Idle
13:40:12.951	-0.7398309	4.98488	11.322526	-0.51242125	-0.35926878	-0.23441587	0.085569255	4.4569726	8.734897	Walking_Idle
13:40:12.974	-0.7398309	4.98488	11.322526	-0.51242125	-0.35926878	-0.23441587	0.085569255	4.4569726	8.734897	Walking_Idle
13:40:12.997	-0.7398309	4.98488	11.322526	-0.51242125	-0.35926878	-0.23441587	0.085569255	4.4569726	8.734897	Walking_Idle
13:40:13.020	-0.7398309	4.98488	11.322526	-0.51242125	-0.35926878	-0.23441587	0.085569255	4.4569726	8.734897	Walking_Idle
13:40:13.043	-0.7398309	4.98488	11.322526	-0.51242125	-0.35926878	-0.23441587	0.085569255	4.4569726	8.734897	Walking_Idle
13:40:13.066	-0.7398309	4.98488	11.322526	-0.51242125	-0.35926878	-0.23441587	0.085569255	4.4569726	8.734897	Walking_Idle
13:40:13.089	0.5458947	3.083826	8.813326	0.28414702	0.09643669	0.4442554	0.009817703	4.4733233	8.72695	Walking_Idle
13:40:13.112	0.5458947	3.083826	8.813326	0.28414702	0.09643669	0.4442554	0.009817703	4.4733233	8.72695	Walking_Idle
13:40:13.135	0.5458947	3.083826	8.813326	0.28414702	0.09643669	0.4442554	0.009817703	4.4733233	8.72695	Walking_Idle
13:40:13.158	0.5458947	3.083826	8.813326	0.28414702	0.09643669	0.4442554	0.009817703	4.4733233	8.72695	Walking_Idle
13:40:13.180	0.5458947	3.083826	8.813326	0.28414702	0.09643669	0.4442554	0.009817703	4.4733233	8.72695	Walking_Idle
13:40:13.203	0.5458947	3.083826	8.813326	0.28414702	0.09643669	0.4442554	0.009817703	4.4733233	8.72695	Walking_Idle
13:40:13.226	0.5458947	3.083826	8.813326	0.28414702	0.09643669	0.4442554	0.009817703	4.4733233	8.72695	Walking_Idle
13:40:13.249	0.5458947	3.083826	8.813326	0.28414702	0.09643669	0.4442554	0.009817703	4.4733233	8.72695	Walking_Idle
13:40:13.271	0.07901107	3.2035396	4.9944572	-0.60099673	0.46295583	0.5102289	-0.6710896	3.201429	9.245047	Walking_Idle
13:40:13.295	0.07901107	3.2035396	4.9944572	-0.60099673	0.46295583	0.5102289	-0.6710896	3.201429	9.245047	Walking_Idle
13:40:13.318	0.07901107	3.2035396	4.9944572	-0.60099673	0.46295583	0.5102289	-0.6710896	3.201429	9.245047	Walking_Idle
13:40:13.342	0.07901107	3.2035396	4.9944572	-0.60099673	0.46295583	0.5102289	-0.6710896	3.201429	9.245047	Walking_Idle
13:40:13.364	0.07901107	3.2035396	4.9944572	-0.60099673	0.46295583	0.5102289	-0.6710896	3.201429	9.245047	Walking_Idle
13:40:13.387	0.07901107	3.2035396	4.9944572	-0.60099673	0.46295583	0.5102289	-0.6710896	3.201429	9.245047	Walking_Idle
13:40:13.411	0.07901107	3.2035396	4.9944572	-0.60099673	0.46295583	0.5102289	-0.6710896	3.201429	9.245047	Walking_Idle
13:40:13.434	0.07901107	3.2035396	4.9944572	-0.60099673	0.46295583	0.5102289	-0.6710896	3.201429	9.245047	Walking_Idle
13:40:13.456	0.43815228	2.9928436	11.923489	0.1454806	-0.26886073	-0.5740569	0.5319448	2.840423	9.371201	Walking_Idle
13:40:13.479	0.43815228	2.9928436	11.923489	0.1454806	-0.26886073	-0.5740569	0.5319448	2.840423	9.371201	Walking_Idle
13:40:13.502	0.43815228	2.9928436	11.923489	0.1454806	-0.26886073	-0.5740569	0.5319448	2.840423	9.371201	Walking_Idle
13:40:13.526	0.43815228	2.9928436	11.923489	0.1454806	-0.26886073	-0.5740569	0.5319448	2.840423	9.371201	Walking_Idle
13:40:13.549	0.43815228	2.9928436	11.923489	0.1454806	-0.26886073	-0.5740569	0.5319448	2.840423	9.371201	Walking_Idle
13:40:13.571	0.43815228	2.9928436	11.923489	0.1454806	-0.26886073	-0.5740569	0.5319448	2.840423	9.371201	Walking_Idle
13:40:13.594	0.43815228	2.9928436	11.923489	0.1454806	-0.26886073	-0.5740569	0.5319448	2.840423	9.371201	Walking_Idle
13:40:13.618	0.43815228	2.9928436	11.923489	0.1454806	-0.26886073	-0.5740569	0.5319448	2.840423	9.371201	Walking_Idle
13:40:13.642	1.8052832	1.7957062	10.99451	0.82354105	0.2876375	-0.045658514	1.0475262	2.6473255	9.384282	Walking_Idle
13:40:13.665	1.8052832	1.7957062	10.99451	0.82354105	0.2876375	-0.045658514	1.0475262	2.6473255	9.384282	Walking_Idle
13:40:13.688	1.8052832	1.7957062	10.99451	0.82354105	0.2876375	-0.045658514	1.0475262	2.6473255	9.384282	Walking_Idle
13:40:13.711	1.8052832	1.7957062	10.99451	0.82354105	0.2876375	-0.045658514	1.0475262	2.6473255	9.384282	Walking_Idle
13:40:13.733	1.8052832	1.7957062	10.99451	0.82354105	0.2876375	-0.045658514	1.0475262	2.6473255	9.384282	Walking_Idle
13:40:13.757	1.8052832	1.7957062	10.99451	0.82354105	0.2876375	-0.045658514	1.0475262	2.6473255	9.384282	Walking_Idle
13:40:13.780	1.8052832	1.7957062	10.99451	0.82354105	0.2876375	-0.045658514	1.0475262	2.6473255	9.384282	Walking_Idle
13:40:13.803	-0.5458947	3.057489	5.4158497	0.2621559	0.46295583	-0.48792496	0.57533914	2.9434302	9.336785	Walking_Idle
13:40:13.826	-0.5458947	3.057489	5.4158497	0.2621559	0.46295583	-0.48792496	0.57533914	2.9434302	9.336785	Walking_Idle
13:40:13.849	-0.5458947	3.057489	5.4158497	0.2621559	0.46295583	-0.48792496	0.57533914	2.9434302	9.336785	Walking_Idle
13:40:13.871	-0.5458947	3.057489	5.4158497	0.2621559	0.46295583	-0.48792496	0.57533914	2.9434302	9.336785	Walking_Idle
13:40:13.894	-0.5458947	3.057489	5.4158497	0.2621559	0.46295583	-0.48792496	0.57533914	2.9434302	9.336785	Walking_Idle
13:40:13.916	-0.5458947	3.057489	5.4158497	0.2621559	0.46295583	-0.48792496	0.57533914	2.9434302	9.336785	Walking_Idle
13:40:13.939	-0.5458947	3.057489	5.4158497	0.2621559	0.46295583	-0.48792496	0.57533914	2.9434302	9.336785	Walking_Idle
13:40:13.962	-0.5458947	3.057489	5.4158497	0.2621559	0.46295583	-0.48792496	0.57533914	2.9434302	9.336785	Walking_Idle
13:40:13.986	-0.15802214	4.8220696	8.909097	0.35622913	0.0041960333	-0.07131485	0.29093468	3.798831	9.036293	Walking_Idle
13:40:14.009	-0.15802214	4.8220696	8.909097	0.35622913	0.0041960333	-0.07131485	0.29093468	3.798831	9.036293	Walking_Idle
13:40:14.032	-0.15802214	4.8220696	8.909097	0.35622913	0.0041960333	-0.07131485	0.29093468	3.798831	9.036293	Walking_Idle
13:40:14.055	-0.15802214	4.8220696	8.909097	0.35622913	0.0041960333	-0.07131485	0.29093468	3.798831	9.036293	Walking_Idle
13:40:14.078	-0.15802214	4.8220696	8.909097	0.35622913	0.0041960333	-0.07131485	0.29093468	3.798831	9.036293	Walking_Idle
13:40:14.101	-0.15802214	4.8220696	8.909097	0.35622913	0.0041960333	-0.07131485	0.29093468	3.798831	9.036293	Walking_Idle
13:40:14.123	-0.15802214	4.8220696	8.909097	0.35622913	0.0041960333	-0.07131485	0.29093468	3.798831	9.036293	Walking_Idle
13:40:14.146	-0.15802214	4.8220696	8.909097	0.35622913	0.0041960333	-0.07131485	0.29093468	3.798831	9.036293	Walking_Idle
13:40:14.171	-0.49082634	3.7111259	10.968173	-0.36459187	0.0628391	0.12477289	-0.11514614	4.016939	8.945462	Walking_Idle
13:40:14.194	-0.49082634	3.7111259	10.968173	-0.36459187	0.0628391	0.12477289	-0.11514614	4.016939	8.945462	Walking_Idle
13:40:14.217	-0.49082634	3.7111259	10.968173	-0.36459187	0.0628391	0.12477289	-0.11514614	4.016939	8.945462	Walking_Idle
13:40:14.240	-0.49082634	3.7111259	10.968173	-0.36459187	0.0628391	0.12477289	-0.11514614	4.016939	8.945462	Walking_Idle
13:40:14.262	-0.49082634	3.7111259	10.968173	-0.36459187	0.0628391	0.12477289	-0.11514614	4.016939	8.945462	Walking_Idle
13:40:14.285	-0.49082634	3.7111259	10.968173	-0.36459187	0.0628391	0.12477289	-0.11514614	4.016939	8.945462	Walking_Idle
13:40:14.307	-0.49082634	3.7111259	10.968173	-0.36459187	0.0628391	0.12477289	-0.11514614	4.016939	8.945462	Walking_Idle
13:40:14.333	-0.49082634	3.7111259	10.968173	-0.36459187	0.0628391	0.12477289	-0.11514614	4.016939	8.945462	Walking_Idle
13:40:14.357	-0.24421602	1.4341706	9.684841	-1.1428342	0.6339981	0.41554475	0.103249215	3.2432516	9.254244	Walking_Idle
13:40:14.380	-0.24421602	1.4341706	9.684841	-1.1428342	0.6339981	0.41554475	0.103249215	3.2432516	9.254244	Walking_Idle
13:40:14.403	-0.24421602	1.4341706	9.684841	-1.1428342	0.6339981	0.41554475	0.103249215	3.2432516	9.254244	Walking_Idle
13:40:14.426	-0.24421602	1.4341706	9.684841	-1.1428342	0.6339981	0.41554475	0.103249215	3.2432516	9.254244	Walking_Idle
13:40:14.449	-0.24421602	1.4341706	9.684841	-1.1428342	0.6339981	0.41554475	0.103249215	3.2432516	9.254244	Walking_Idle
13:40:14.472	-0.24421602	1.4341706	9.684841	-1.1428342	0.6339981	0.41554475	0.103249215	3.2432516	9.254244	Walking_Idle
13:40:14.494	-0.24421602	1.4341706	9.684841	-1.1428342	0.6339981	0.41554475	0.103249215	3.2432516	9.254244	Walking_Idle
13:40:14.516	-0.24421602	1.4341706	9.684841	-1.1428342	0.6339981	0.41554475	0.103249215	3.2432516	9.254244	Walking_Idle
13:40:14.539	0.75180227	3.6560576	9.967366	-0.101919815	-0.5016004	-0.24907665	0.15123291	3.1180458	9.29652	Walking_Idle
13:40:14.563	0.75180227	3.6560576	9.967366	-0.101919815	-0.5016004	-0.24907665	0.15123291	3.1180458	9.29652	Walking_Idle
13:40:14.586	0.75180227	3.6560576	9.967366	-0.101919815	-0.5016004	-0.24907665	0.15123291	3.1180458	9.29652	Walking_Idle
13:40:14.609	0.75180227	3.6560576	9.967366	-0.101919815	-0.5016004	-0.24907665	0.15123291	3.1180458	9.29652	Walking_Idle
13:40:14.632	0.75180227	3.6560576	9.967366	-0.101919815	-0.5016004	-0.24907665	0.15123291	3.1180458	9.29652	Walking_Idle
13:40:14.655	0.75180227	3.6560576	9.967366	-0.101919815	-0.5016004	-0.24907665	0.15123291	3.1180458	9.29652	Walking_Idle
13:40:14.678	0.75180227	3.6560576	9.967366	-0.101919815	-0.5016004	-0.24907665	0.15123291	3.1180458	9.29652	Walking_Idle
13:40:14.701	0.7541966	4.8220696	9.581888	-0.16117373	-0.2377066	0.08873184	0.5577958	3.6538143	9.083439	Walking_Idle
13:40:14.724	0.7541966	4.8220696	9.581888	-0.16117373	-0.2377066	0.08873184	0.5577958	3.6538143	9.083439	Walking_Idle
13:40:14.748	0.7541966	4.8220696	9.581888	-0.16117373	-0.2377066	0.08873184	0.5577958	3.6538143	9.083439	Walking_Idle
13:40:14.770	0.7541966	4.8220696	9.581888	-0.16117373	-0.2377066	0.08873184	0.5577958	3.6538143	9.083439	Walking_Idle
13:40:14.794	0.7541966	4.8220696	9.581888	-0.16117373	-0.2377066	0.08873184	0.5577958	3.6538143	9.083439	Walking_Idle
13:40:14.817	0.7541966	4.8220696	9.581888	-0.16117373	-0.2377066	0.08873184	0.5577958	3.6538143	9.083439	Walking_Idle
13:40:14.840	0.7541966	4.8220696	9.581888	-0.16117373	-0.2377066	0.08873184	0.5577958	3.6538143	9.083439	Walking_Idle
13:40:14.863	0.7541966	4.8220696	9.581888	-0.16117373	-0.2377066	0.08873184	0.5577958	3.6538143	9.083439	Walking_Idle
13:40:14.886	1.3934679	1.7430321	9.751882	-0.25769046	0.35116747	-0.5563419	0.8273875	3.16203	9.245938	Walking_Idle
13:40:14.909	1.3934679	1.7430321	9.751882	-0.25769046	0.35116747	-0.5563419	0.8273875	3.16203	9.245938	Walking_Idle
13:40:14.931	1.3934679	1.7430321	9.751882	-0.25769046	0.35116747	-0.5563419	0.8273875	3.16203	9.245938	Walking_Idle
13:40:14.954	1.3934679	1.7430321	9.751882	-0.25769046	0.35116747	-0.5563419	0.8273875	3.16203	9.245938	Walking_Idle
13:40:14.977	1.3934679	1.7430321	9.751882	-0.25769046	0.35116747	-0.5563419	0.8273875	3.16203	9.245938	Walking_Idle
13:40:15.000	1.3934679	1.7430321	9.751882	-0.25769046	0.35116747	-0.5563419	0.8273875	3.16203	9.245938	Walking_Idle
13:40:15.022	1.3934679	1.7430321	9.751882	-0.25769046	0.35116747	-0.5563419	0.8273875	3.16203	9.245938	Walking_Idle
13:40:15.044	1.3934679	1.7430321	9.751882	-0.25769046	0.35116747	-0.5563419	0.8273875	3.16203	9.245938	Walking_Idle
13:40:15.067	0.44294083	3.4094474	6.857203	0.014144585	-0.21815892	-0.33704123	0.24065205	3.8386478	9.020933	Walking_Idle
13:40:15.090	0.44294083	3.4094474	6.857203	0.014144585	-0.21815892	-0.33704123	0.24065205	3.8386478	9.020933	Walking_Idle
13:40:15.112	0.44294083	3.4094474	6.857203	0.014144585	-0.21815892	-0.33704123	0.24065205	3.8386478	9.020933	Walking_Idle
13:40:15.136	0.44294083	3.4094474	6.857203	0.014144585	-0.21815892	-0.33704123	0.24065205	3.8386478	9.020933	Walking_Idle
13:40:15.159	0.44294083	3.4094474	6.857203	0.014144585	-0.21815892	-0.33704123	0.24065205	3.8386478	9.020933	Walking_Idle
13:40:15.182	0.44294083	3.4094474	6.857203	0.014144585	-0.21815892	-0.33704123	0.24065205	3.8386478	9.020933	Walking_Idle
13:40:15.205	0.44294083	3.4094474	6.857203	0.014144585	-0.21815892	-0.33704123	0.24065205	3.8386478	9.020933	Walking_Idle
13:40:15.228	0.44294083	3.4094474	6.857203	0.014144585	-0.21815892	-0.33704123	0.24065205	3.8386478	9.020933	Walking_Idle
13:40:15.251	0.12450229	5.0207944	9.917087	-0.010290025	-0.18639392	-0.05848668	0.37613267	4.1323857	8.885509	Walking_Idle
13:40:15.273	0.12450229	5.0207944	9.917087	-0.010290025	-0.18639392	-0.05848668	0.37613267	4.1323857	8.885509	Walking_Idle
13:40:15.297	0.12450229	5.0207944	9.917087	-0.010290025	-0.18639392	-0.05848668	0.37613267	4.1323857	8.885509	Walking_Idle
13:40:15.319	0.12450229	5.0207944	9.917087	-0.010290025	-0.18639392	-0.05848668	0.37613267	4.1323857	8.885509	Walking_Idle
13:40:15.341	0.12450229	5.0207944	9.917087	-0.010290025	-0.18639392	-0.05848668	0.37613267	4.1323857	8.885509	Walking_Idle
13:40:15.365	0.12450229	5.0207944	9.917087	-0.010290025	-0.18639392	-0.05848668	0.37613267	4.1323857	8.885509	Walking_Idle
13:40:15.387	0.12450229	5.0207944	9.917087	-0.010290025	-0.18639392	-0.05848668	0.37613267	4.1323857	8.885509	Walking_Idle
13:40:15.410	0.12450229	5.0207944	9.917087	-0.010290025	-0.18639392	-0.05848668	0.37613267	4.1323857	8.885509	Walking_Idle
13:40:15.432	-2.8420043	3.1460772	9.818921	-0.11719144	0.30107653	-0.38468874	-0.3479715	3.9055293	8.988667	Walking_Idle
13:40:15.454	-2.8420043	3.1460772	9.818921	-0.11719144	0.30107653	-0.38468874	-0.3479715	3.9055293	8.988667	Walking_Idle
13:40:15.478	-2.8420043	3.1460772	9.818921	-0.11719144	0.30107653	-0.38468874	-0.3479715	3.9055293	8.988667	Walking_Idle
13:40:15.501	-2.8420043	3.1460772	9.818921	-0.11719144	0.30107653	-0.38468874	-0.3479715	3.9055293	8.988667	Walking_Idle
13:40:15.523	-2.8420043	3.1460772	9.818921	-0.11719144	0.30107653	-0.38468874	-0.3479715	3.9055293	8.988667	Walking_Idle
13:40:15.545	-2.8420043	3.1460772	9.818921	-0.11719144	0.30107653	-0.38468874	-0.3479715	3.9055293	8.988667	Walking_Idle
13:40:15.567	-2.8420043	3.1460772	9.818921	-0.11719144	0.30107653	-0.38468874	-0.3479715	3.9055293	8.988667	Walking_Idle
13:40:15.589	-2.8420043	3.1460772	9.818921	-0.11719144	0.30107653	-0.38468874	-0.3479715	3.9055293	8.988667	Walking_Idle
13:40:15.611	-0.24182175	2.1093562	6.316097	0.58957964	0.12820168	0.3898884	-0.35946754	3.4612372	9.168478	Walking_Idle
13:40:15.633	-0.24182175	2.1093562	6.316097	0.58957964	0.12820168	0.3898884	-0.35946754	3.4612372	9.168478	Walking_Idle
13:40:15.655	-0.24182175	2.1093562	6.316097	0.58957964	0.12820168	0.3898884	-0.35946754	3.4612372	9.168478	Walking_Idle
13:40:15.678	-0.24182175	2.1093562	6.316097	0.58957964	0.12820168	0.3898884	-0.35946754	3.4612372	9.168478	Walking_Idle
13:40:15.702	-0.24182175	2.1093562	6.316097	0.58957964	0.12820168	0.3898884	-0.35946754	3.4612372	9.168478	Walking_Idle
13:40:15.725	-0.24182175	2.1093562	6.316097	0.58957964	0.12820168	0.3898884	-0.35946754	3.4612372	9.168478	Walking_Idle
13:40:15.748	-0.24182175	2.1093562	6.316097	0.58957964	0.12820168	0.3898884	-0.35946754	3.4612372	9.168478	Walking_Idle
13:40:15.770	-0.24182175	2.1093562	6.316097	0.58957964	0.12820168	0.3898884	-0.35946754	3.4612372	9.168478	Walking_Idle
13:40:15.792	-0.28013015	5.6169686	9.608225	0.50283676	-0.46189412	-0.09025168	0.16810922	4.2522955	8.835162	Walking_Idle
13:40:15.813	-0.28013015	5.6169686	9.608225	0.50283676	-0.46189412	-0.09025168	0.16810922	4.2522955	8.835162	Walking_Idle
13:40:15.835	-0.28013015	5.6169686	9.608225	0.50283676	-0.46189412	-0.09025168	0.16810922	4.2522955	8.835162	Walking_Idle
13:40:15.857	-0.28013015	5.6169686	9.608225	0.50283676	-0.46189412	-0.09025168	0.16810922	4.2522955	8.835162	Walking_Idle
13:40:15.880	-0.28013015	5.6169686	9.608225	0.50283676	-0.46189412	-0.09025168	0.16810922	4.2522955	8.835162	Walking_Idle
13:40:15.903	-0.28013015	5.6169686	9.608225	0.50283676	-0.46189412	-0.09025168	0.16810922	4.2522955	8.835162	Walking_Idle
13:40:15.927	-0.28013015	5.6169686	9.608225	0.50283676	-0.46189412	-0.09025168	0.16810922	4.2522955	8.835162	Walking_Idle
13:40:15.950	-0.28013015	5.6169686	9.608225	0.50283676	-0.46189412	-0.09025168	0.16810922	4.2522955	8.835162	Walking_Idle
13:40:15.973	2.6863763	3.6728175	13.862851	0.076452844	-0.16257018	-0.18371405	0.99093604	4.957978	8.402787	Walking_Idle
13:40:15.996	2.6863763	3.6728175	13.862851	0.076452844	-0.16257018	-0.18371405	0.99093604	4.957978	8.402787	Walking_Idle
13:40:16.019	2.6863763	3.6728175	13.862851	0.076452844	-0.16257018	-0.18371405	0.99093604	4.957978	8.402787	Walking_Idle
13:40:16.042	2.6863763	3.6728175	13.862851	0.076452844	-0.16257018	-0.18371405	0.99093604	4.957978	8.402787	Walking_Idle
13:40:16.065	2.6863763	3.6728175	13.862851	0.076452844	-0.16257018	-0.18371405	0.99093604	4.957978	8.402787	Walking_Idle
13:40:16.087	2.6863763	3.6728175	13.862851	0.076452844	-0.16257018	-0.18371405	0.99093604	4.957978	8.402787	Walking_Idle
13:40:16.109	2.6863763	3.6728175	13.862851	0.076452844	-0.16257018	-0.18371405	0.99093604	4.957978	8.402787	Walking_Idle
13:40:16.131	2.6863763	3.6728175	13.862851	0.076452844	-0.16257018	-0.18371405	0.99093604	4.957978	8.402787	Walking_Idle
13:40:16.155	-0.9433443	4.697567	3.849994	0.3507313	0.1031562	-0.5178574	0.95232517	5.5469837	8.030841	Walking_Idle
13:40:16.178	-0.9433443	4.697567	3.849994	0.3507313	0.1031562	-0.5178574	0.95232517	5.5469837	8.030841	Walking_Idle
13:40:16.201	-0.9433443	4.697567	3.849994	0.3507313	0.1031562	-0.5178574	0.95232517	5.5469837	8.030841	Walking_Idle
13:40:16.224	-0.9433443	4.697567	3.849994	0.3507313	0.1031562	-0.5178574	0.95232517	5.5469837	8.030841	Walking_Idle
13:40:16.247	-0.9433443	4.697567	3.849994	0.3507313	0.1031562	-0.5178574	0.95232517	5.5469837	8.030841	Walking_Idle
13:40:16.269	-0.9433443	4.697567	3.849994	0.3507313	0.1031562	-0.5178574	0.95232517	5.5469837	8.030841	Walking_Idle
13:40:16.291	-0.9433443	4.697567	3.849994	0.3507313	0.1031562	-0.5178574	0.95232517	5.5469837	8.030841	Walking_Idle
13:40:16.314	-0.9433443	4.697567	3.849994	0.3507313	0.1031562	-0.5178574	0.95232517	5.5469837	8.030841	Walking_Idle
13:40:16.336	0.2657645	6.3113084	6.4597535	-0.045720212	0.1911208	0.22984172	0.6643632	6.203111	7.5663924	Walking_Idle
13:40:16.358	0.2657645	6.3113084	6.4597535	-0.045720212	0.1911208	0.22984172	0.6643632	6.203111	7.5663924	Walking_Idle
13:40:16.382	0.2657645	6.3113084	6.4597535	-0.045720212	0.1911208	0.22984172	0.6643632	6.203111	7.5663924	Walking_Idle
13:40:16.405	0.2657645	6.3113084	6.4597535	-0.045720212	0.1911208	0.22984172	0.6643632	6.203111	7.5663924	Walking_Idle
13:40:16.429	0.2657645	6.3113084	6.4597535	-0.045720212	0.1911208	0.22984172	0.6643632	6.203111	7.5663924	Walking_Idle
13:40:16.451	0.2657645	6.3113084	6.4597535	-0.045720212	0.1911208	0.22984172	0.6643632	6.203111	7.5663924	Walking_Idle
13:40:16.474	0.2657645	6.3113084	6.4597535	-0.045720212	0.1911208	0.22984172	0.6643632	6.203111	7.5663924	Walking_Idle
13:40:16.497	0.2657645	6.3113084	6.4597535	-0.045720212	0.1911208	0.22984172	0.6643632	6.203111	7.5663924	Walking_Idle
13:40:16.520	0.08140534	7.6688623	8.707977	-0.22103854	0.43302342	0.2689371	0.49161756	6.2560964	7.5359063	Walking_Idle
13:40:16.543	0.08140534	7.6688623	8.707977	-0.22103854	0.43302342	0.2689371	0.49161756	6.2560964	7.5359063	Walking_Idle
13:40:16.566	0.08140534	7.6688623	8.707977	-0.22103854	0.43302342	0.2689371	0.49161756	6.2560964	7.5359063	Walking_Idle
13:40:16.589	0.08140534	7.6688623	8.707977	-0.22103854	0.43302342	0.2689371	0.49161756	6.2560964	7.5359063	Walking_Idle
13:40:16.612	0.08140534	7.6688623	8.707977	-0.22103854	0.43302342	0.2689371	0.49161756	6.2560964	7.5359063	Walking_Idle
13:40:16.634	0.08140534	7.6688623	8.707977	-0.22103854	0.43302342	0.2689371	0.49161756	6.2560964	7.5359063	Walking_Idle
13:40:16.658	0.08140534	7.6688623	8.707977	-0.22103854	0.43302342	0.2689371	0.49161756	6.2560964	7.5359063	Walking_Idle
13:40:16.680	1.6544439	3.3615618	6.3639827	-0.9998917	0.09216063	0.39049926	0.7826482	5.9602294	7.7481246	Walking_Idle
13:40:16.703	1.6544439	3.3615618	6.3639827	-0.9998917	0.09216063	0.39049926	0.7826482	5.9602294	7.7481246	Walking_Idle
13:40:16.726	1.6544439	3.3615618	6.3639827	-0.9998917	0.09216063	0.39049926	0.7826482	5.9602294	7.7481246	Walking_Idle
13:40:16.748	1.6544439	3.3615618	6.3639827	-0.9998917	0.09216063	0.39049926	0.7826482	5.9602294	7.7481246	Walking_Idle
13:40:16.771	1.6544439	3.3615618	6.3639827	-0.9998917	0.09216063	0.39049926	0.7826482	5.9602294	7.7481246	Walking_Idle
13:40:16.794	1.6544439	3.3615618	6.3639827	-0.9998917	0.09216063	0.39049926	0.7826482	5.9602294	7.7481246	Walking_Idle
13:40:16.818	1.6544439	3.3615618	6.3639827	-0.9998917	0.09216063	0.39049926	0.7826482	5.9602294	7.7481246	Walking_Idle
13:40:16.841	1.6544439	3.3615618	6.3639827	-0.9998917	0.09216063	0.39049926	0.7826482	5.9602294	7.7481246	Walking_Idle
13:40:16.864	1.3886794	4.862772	6.5148215	-0.8154104	-0.2395392	-0.10124724	1.1482038	4.6440783	8.560638	Walking_Idle
13:40:16.887	1.3886794	4.862772	6.5148215	-0.8154104	-0.2395392	-0.10124724	1.1482038	4.6440783	8.560638	Walking_Idle
13:40:16.910	1.3886794	4.862772	6.5148215	-0.8154104	-0.2395392	-0.10124724	1.1482038	4.6440783	8.560638	Walking_Idle
13:40:16.932	1.3886794	4.862772	6.5148215	-0.8154104	-0.2395392	-0.10124724	1.1482038	4.6440783	8.560638	Walking_Idle
13:40:16.956	1.3886794	4.862772	6.5148215	-0.8154104	-0.2395392	-0.10124724	1.1482038	4.6440783	8.560638	Walking_Idle
13:40:16.979	1.3886794	4.862772	6.5148215	-0.8154104	-0.2395392	-0.10124724	1.1482038	4.6440783	8.560638	Walking_Idle
13:40:17.002	1.3886794	4.862772	6.5148215	-0.8154104	-0.2395392	-0.10124724	1.1482038	4.6440783	8.560638	Walking_Idle
13:40:17.025	1.3886794	4.862772	6.5148215	-0.8154104	-0.2395392	-0.10124724	1.1482038	4.6440783	8.560638	Walking_Idle
13:40:17.047	1.0941836	4.807704	10.565935	-0.6266531	-0.15585066	0.028256183	1.1081634	3.8481295	8.951773	Walking_Idle
13:40:17.071	1.0941836	4.807704	10.565935	-0.6266531	-0.15585066	0.028256183	1.1081634	3.8481295	8.951773	Walking_Idle
13:40:17.094	1.0941836	4.807704	10.565935	-0.6266531	-0.15585066	0.028256183	1.1081634	3.8481295	8.951773	Walking_Idle
13:40:17.117	1.0941836	4.807704	10.565935	-0.6266531	-0.15585066	0.028256183	1.1081634	3.8481295	8.951773	Walking_Idle
13:40:17.140	1.0941836	4.807704	10.565935	-0.6266531	-0.15585066	0.028256183	1.1081634	3.8481295	8.951773	Walking_Idle
13:40:17.163	1.0941836	4.807704	10.565935	-0.6266531	-0.15585066	0.028256183	1.1081634	3.8481295	8.951773	Walking_Idle
13:40:17.187	1.0941836	4.807704	10.565935	-0.6266531	-0.15585066	0.028256183	1.1081634	3.8481295	8.951773	Walking_Idle
13:40:17.210	1.0941836	4.807704	10.565935	-0.6266531	-0.15585066	0.028256183	1.1081634	3.8481295	8.951773	Walking_Idle
13:40:17.233	2.9305923	1.5850099	8.688824	0.3947136	0.5002186	-0.56367224	1.484099	3.3744876	9.08739	Walking_Idle
13:40:17.256	2.9305923	1.5850099	8.688824	0.3947136	0.5002186	-0.56367224	1.484099	3.3744876	9.08739	Walking_Idle
13:40:17.279	2.9305923	1.5850099	8.688824	0.3947136	0.5002186	-0.56367224	1.484099	3.3744876	9.08739	Walking_Idle
13:40:17.302	2.9305923	1.5850099	8.688824	0.3947136	0.5002186	-0.56367224	1.484099	3.3744876	9.08739	Walking_Idle
13:40:17.324	2.9305923	1.5850099	8.688824	0.3947136	0.5002186	-0.56367224	1.484099	3.3744876	9.08739	Walking_Idle
13:40:17.350	2.9305923	1.5850099	8.688824	0.3947136	0.5002186	-0.56367224	1.484099	3.3744876	9.08739	Walking_Idle
13:40:17.372	2.9305923	1.5850099	8.688824	0.3947136	0.5002186	-0.56367224	1.484099	3.3744876	9.08739	Walking_Idle
13:40:17.394	2.9305923	1.5850099	8.688824	0.3947136	0.5002186	-0.56367224	1.484099	3.3744876	9.08739	Walking_Idle
13:40:17.416	-0.22027329	4.1181526	4.6568646	-0.08909164	0.45012766	-0.13362311	-0.11523367	3.9000046	8.997058	Walking_Idle
13:40:17.438	-0.22027329	4.1181526	4.6568646	-0.08909164	0.45012766	-0.13362311	-0.11523367	3.9000046	8.997058	Walking_Idle
13:40:17.460	-0.22027329	4.1181526	4.6568646	-0.08909164	0.45012766	-0.13362311	-0.11523367	3.9000046	8.997058	Walking_Idle
13:40:17.488	-0.22027329	4.1181526	4.6568646	-0.08909164	0.45012766	-0.13362311	-0.11523367	3.9000046	8.997058	Walking_Idle
13:40:17.511	-0.22027329	4.1181526	4.6568646	-0.08909164	0.45012766	-0.13362311	-0.11523367	3.9000046	8.997058	Walking_Idle
13:40:17.535	-0.22027329	4.1181526	4.6568646	-0.08909164	0.45012766	-0.13362311	-0.11523367	3.9000046	8.997058	Walking_Idle
13:40:17.558	-0.22027329	4.1181526	4.6568646	-0.08909164	0.45012766	-0.13362311	-0.11523367	3.9000046	8.997058	Walking_Idle
13:40:17.580	-1.1684061	4.879532	11.123801	0.3879941	-0.14057903	0.35812342	0.035544775	3.9806886	8.962321	Walking_Idle
13:40:17.603	-1.1684061	4.879532	11.123801	0.3879941	-0.14057903	0.35812342	0.035544775	3.9806886	8.962321	Walking_Idle
13:40:17.626	-1.1684061	4.879532	11.123801	0.3879941	-0.14057903	0.35812342	0.035544775	3.9806886	8.962321	Walking_Idle
13:40:17.650	-1.1684061	4.879532	11.123801	0.3879941	-0.14057903	0.35812342	0.035544775	3.9806886	8.962321	Walking_Idle
13:40:17.672	-1.1684061	4.879532	11.123801	0.3879941	-0.14057903	0.35812342	0.035544775	3.9806886	8.962321	Walking_Idle
13:40:17.696	-1.1684061	4.879532	11.123801	0.3879941	-0.14057903	0.35812342	0.035544775	3.9806886	8.962321	Walking_Idle
13:40:17.718	-1.1684061	4.879532	11.123801	0.3879941	-0.14057903	0.35812342	0.035544775	3.9806886	8.962321	Walking_Idle
13:40:17.741	-1.1684061	4.879532	11.123801	0.3879941	-0.14057903	0.35812342	0.035544775	3.9806886	8.962321	Walking_Idle
13:40:17.765	-1.1516461	3.7614057	7.5491486	0.90784043	0.23632483	0.52794397	0.11499694	4.716245	8.597335	Walking_Idle
13:40:17.787	-1.1516461	3.7614057	7.5491486	0.90784043	0.23632483	0.52794397	0.11499694	4.716245	8.597335	Walking_Idle
13:40:17.810	-1.1516461	3.7614057	7.5491486	0.90784043	0.23632483	0.52794397	0.11499694	4.716245	8.597335	Walking_Idle
13:40:17.834	-1.1516461	3.7614057	7.5491486	0.90784043	0.23632483	0.52794397	0.11499694	4.716245	8.597335	Walking_Idle
13:40:17.857	-1.1516461	3.7614057	7.5491486	0.90784043	0.23632483	0.52794397	0.11499694	4.716245	8.597335	Walking_Idle
13:40:17.881	-1.1516461	3.7614057	7.5491486	0.90784043	0.23632483	0.52794397	0.11499694	4.716245	8.597335	Walking_Idle
13:40:17.904	-1.1516461	3.7614057	7.5491486	0.90784043	0.23632483	0.52794397	0.11499694	4.716245	8.597335	Walking_Idle
13:40:17.927	-1.1516461	3.7614057	7.5491486	0.90784043	0.23632483	0.52794397	0.11499694	4.716245	8.597335	Walking_Idle
13:40:17.950	0.6153286	2.7558103	2.6887705	0.10333091	0.8649052	0.695321	0.34231296	4.408502	8.753188	Walking_Idle
13:40:17.973	0.6153286	2.7558103	2.6887705	0.10333091	0.8649052	0.695321	0.34231296	4.408502	8.753188	Walking_Idle
13:40:17.996	0.6153286	2.7558103	2.6887705	0.10333091	0.8649052	0.695321	0.34231296	4.408502	8.753188	Walking_Idle
13:40:18.019	0.6153286	2.7558103	2.6887705	0.10333091	0.8649052	0.695321	0.34231296	4.408502	8.753188	Walking_Idle
13:40:18.042	0.6153286	2.7558103	2.6887705	0.10333091	0.8649052	0.695321	0.34231296	4.408502	8.753188	Walking_Idle
13:40:18.065	0.6153286	2.7558103	2.6887705	0.10333091	0.8649052	0.695321	0.34231296	4.408502	8.753188	Walking_Idle
13:40:18.088	0.6153286	2.7558103	2.6887705	0.10333091	0.8649052	0.695321	0.34231296	4.408502	8.753188	Walking_Idle
13:40:18.112	0.6153286	2.7558103	2.6887705	0.10333091	0.8649052	0.695321	0.34231296	4.408502	8.753188	Walking_Idle
13:40:18.135	-0.2370332	4.455745	11.712792	-1.1171778	-0.19250257	0.047193006	0.2609991	3.6381044	9.103102	Walking_Idle
13:40:18.157	-0.2370332	4.455745	11.712792	-1.1171778	-0.19250257	0.047193006	0.2609991	3.6381044	9.103102	Walking_Idle
13:40:18.180	-0.2370332	4.455745	11.712792	-1.1171778	-0.19250257	0.047193006	0.2609991	3.6381044	9.103102	Walking_Idle
13:40:18.203	-0.2370332	4.455745	11.712792	-1.1171778	-0.19250257	0.047193006	0.2609991	3.6381044	9.103102	Walking_Idle
13:40:18.227	-0.2370332	4.455745	11.712792	-1.1171778	-0.19250257	0.047193006	0.2609991	3.6381044	9.103102	Walking_Idle
13:40:18.250	-0.2370332	4.455745	11.712792	-1.1171778	-0.19250257	0.047193006	0.2609991	3.6381044	9.103102	Walking_Idle
13:40:18.273	-0.2370332	4.455745	11.712792	-1.1171778	-0.19250257	0.047193006	0.2609991	3.6381044	9.103102	Walking_Idle
13:40:18.296	-0.2370332	4.455745	11.712792	-1.1171778	-0.19250257	0.047193006	0.2609991	3.6381044	9.103102	Walking_Idle
13:40:18.319	0.6560313	1.620924	13.218791	-0.34932023	-1.1527827	-0.53557247	0.7870911	2.776379	9.3724375	Walking_Idle
13:40:18.342	0.6560313	1.620924	13.218791	-0.34932023	-1.1527827	-0.53557247	0.7870911	2.776379	9.3724375	Walking_Idle
13:40:18.364	0.6560313	1.620924	13.218791	-0.34932023	-1.1527827	-0.53557247	0.7870911	2.776379	9.3724375	Walking_Idle
13:40:18.388	0.6560313	1.620924	13.218791	-0.34932023	-1.1527827	-0.53557247	0.7870911	2.776379	9.3724375	Walking_Idle
13:40:18.411	0.6560313	1.620924	13.218791	-0.34932023	-1.1527827	-0.53557247	0.7870911	2.776379	9.3724375	Walking_Idle
13:40:18.434	0.6560313	1.620924	13.218791	-0.34932023	-1.1527827	-0.53557247	0.7870911	2.776379	9.3724375	Walking_Idle
13:40:18.457	0.6560313	1.620924	13.218791	-0.34932023	-1.1527827	-0.53557247	0.7870911	2.776379	9.3724375	Walking_Idle
13:40:18.481	0.5961744	1.9920366	7.4030976	-0.038389828	0.5136576	-0.39446256	1.443097	2.9398444	9.243654	Walking_Idle
13:40:18.504	0.5961744	1.9920366	7.4030976	-0.038389828	0.5136576	-0.39446256	1.443097	2.9398444	9.243654	Walking_Idle
13:40:18.527	0.5961744	1.9920366	7.4030976	-0.038389828	0.5136576	-0.39446256	1.443097	2.9398444	9.243654	Walking_Idle
13:40:18.550	0.5961744	1.9920366	7.4030976	-0.038389828	0.5136576	-0.39446256	1.443097	2.9398444	9.243654	Walking_Idle
13:40:18.573	0.5961744	1.9920366	7.4030976	-0.038389828	0.5136576	-0.39446256	1.443097	2.9398444	9.243654	Walking_Idle
13:40:18.596	0.5961744	1.9920366	7.4030976	-0.038389828	0.5136576	-0.39446256	1.443097	2.9398444	9.243654	Walking_Idle
13:40:18.619	0.5961744	1.9920366	7.4030976	-0.038389828	0.5136576	-0.39446256	1.443097	2.9398444	9.243654	Walking_Idle
13:40:18.642	0.5961744	1.9920366	7.4030976	-0.038389828	0.5136576	-0.39446256	1.443097	2.9398444	9.243654	Walking_Idle
13:40:18.664	-0.6273	3.4238129	10.041589	-0.51242125	0.38904113	0.06246464	0.24428646	2.8632374	9.37617	Walking_Idle
13:40:18.688	-0.6273	3.4238129	10.041589	-0.51242125	0.38904113	0.06246464	0.24428646	2.8632374	9.37617	Walking_Idle
13:40:18.711	-0.6273	3.4238129	10.041589	-0.51242125	0.38904113	0.06246464	0.24428646	2.8632374	9.37617	Walking_Idle
13:40:18.734	-0.6273	3.4238129	10.041589	-0.51242125	0.38904113	0.06246464	0.24428646	2.8632374	9.37617	Walking_Idle
13:40:18.757	-0.6273	3.4238129	10.041589	-0.51242125	0.38904113	0.06246464	0.24428646	2.8632374	9.37617	Walking_Idle
13:40:18.780	-0.6273	3.4238129	10.041589	-0.51242125	0.38904113	0.06246464	0.24428646	2.8632374	9.37617	Walking_Idle
13:40:18.803	-0.6273	3.4238129	10.041589	-0.51242125	0.38904113	0.06246464	0.24428646	2.8632374	9.37617	Walking_Idle
13:40:18.826	-0.6273	3.4238129	10.041589	-0.51242125	0.38904113	0.06246464	0.24428646	2.8632374	9.37617	Walking_Idle
13:40:18.848	0.94573855	4.4270144	8.528407	0.8388127	0.35727614	0.40882522	0.20692682	3.1016612	9.300927	Walking_Idle
13:40:18.870	0.94573855	4.4270144	8.528407	0.8388127	0.35727614	0.40882522	0.20692682	3.1016612	9.300927	Walking_Idle
13:40:18.893	0.94573855	4.4270144	8.528407	0.8388127	0.35727614	0.40882522	0.20692682	3.1016612	9.300927	Walking_Idle
13:40:18.917	0.94573855	4.4270144	8.528407	0.8388127	0.35727614	0.40882522	0.20692682	3.1016612	9.300927	Walking_Idle
13:40:18.939	0.94573855	4.4270144	8.528407	0.8388127	0.35727614	0.40882522	0.20692682	3.1016612	9.300927	Walking_Idle
13:40:18.962	0.94573855	4.4270144	8.528407	0.8388127	0.35727614	0.40882522	0.20692682	3.1016612	9.300927	Walking_Idle
13:40:18.984	0.94573855	4.4270144	8.528407	0.8388127	0.35727614	0.40882522	0.20692682	3.1016612	9.300927	Walking_Idle
13:40:19.007	0.94573855	4.4270144	8.528407	0.8388127	0.35727614	0.40882522	0.20692682	3.1016612	9.300927	Walking_Idle
13:40:19.031	1.1636176	0.65842557	13.6162405	-0.40857416	-0.7361727	0.5255005	0.4436633	3.2947648	9.2259445	Walking_Idle
13:40:19.054	1.1636176	0.65842557	13.6162405	-0.40857416	-0.7361727	0.5255005	0.4436633	3.2947648	9.2259445	Walking_Idle
13:40:19.077	1.1636176	0.65842557	13.6162405	-0.40857416	-0.7361727	0.5255005	0.4436633	3.2947648	9.2259445	Walking_Idle
13:40:19.100	1.1636176	0.65842557	13.6162405	-0.40857416	-0.7361727	0.5255005	0.4436633	3.2947648	9.2259445	Walking_Idle
13:40:19.123	1.1636176	0.65842557	13.6162405	-0.40857416	-0.7361727	0.5255005	0.4436633	3.2947648	9.2259445	Walking_Idle
13:40:19.145	1.1636176	0.65842557	13.6162405	-0.40857416	-0.7361727	0.5255005	0.4436633	3.2947648	9.2259445	Walking_Idle
13:40:19.168	1.1636176	0.65842557	13.6162405	-0.40857416	-0.7361727	0.5255005	0.4436633	3.2947648	9.2259445	Walking_Idle
13:40:19.191	1.1636176	0.65842557	13.6162405	-0.40857416	-0.7361727	0.5255005	0.4436633	3.2947648	9.2259445	Walking_Idle
13:40:19.214	2.0925963	5.272193	3.4621215	0.32935104	0.45867977	0.53466344	0.50087184	3.690891	9.071759	Walking_Idle
13:40:19.237	2.0925963	5.272193	3.4621215	0.32935104	0.45867977	0.53466344	0.50087184	3.690891	9.071759	Walking_Idle
13:40:19.259	2.0925963	5.272193	3.4621215	0.32935104	0.45867977	0.53466344	0.50087184	3.690891	9.071759	Walking_Idle
13:40:19.282	2.0925963	5.272193	3.4621215	0.32935104	0.45867977	0.53466344	0.50087184	3.690891	9.071759	Walking_Idle
13:40:19.305	2.0925963	5.272193	3.4621215	0.32935104	0.45867977	0.53466344	0.50087184	3.690891	9.071759	Walking_Idle
13:40:19.328	2.0925963	5.272193	3.4621215	0.32935104	0.45867977	0.53466344	0.50087184	3.690891	9.071759	Walking_Idle
13:40:19.351	2.0925963	5.272193	3.4621215	0.32935104	0.45867977	0.53466344	0.50087184	3.690891	9.071759	Walking_Idle
13:40:19.374	2.0925963	5.272193	3.4621215	0.32935104	0.45867977	0.53466344	0.50087184	3.690891	9.071759	Walking_Idle
13:40:19.398	-0.46209505	3.1700199	9.730332	0.31530115	0.20761417	-0.6577455	0.78377855	4.0704813	8.887476	Walking_Idle
13:40:19.421	-0.46209505	3.1700199	9.730332	0.31530115	0.20761417	-0.6577455	0.78377855	4.0704813	8.887476	Walking_Idle
13:40:19.444	-0.46209505	3.1700199	9.730332	0.31530115	0.20761417	-0.6577455	0.78377855	4.0704813	8.887476	Walking_Idle
13:40:19.467	-0.46209505	3.1700199	9.730332	0.31530115	0.20761417	-0.6577455	0.78377855	4.0704813	8.887476	Walking_Idle
13:40:19.491	-0.46209505	3.1700199	9.730332	0.31530115	0.20761417	-0.6577455	0.78377855	4.0704813	8.887476	Walking_Idle
13:40:19.514	-0.46209505	3.1700199	9.730332	0.31530115	0.20761417	-0.6577455	0.78377855	4.0704813	8.887476	Walking_Idle
13:40:19.537	-0.46209505	3.1700199	9.730332	0.31530115	0.20761417	-0.6577455	0.78377855	4.0704813	8.887476	Walking_Idle
13:40:19.560	1.6975409	2.8515813	7.905895	1.0972086	-0.22365671	-0.23136154	1.1465861	4.0163035	8.872711	Walking_Idle
13:40:19.583	1.6975409	2.8515813	7.905895	1.0972086	-0.22365671	-0.23136154	1.1465861	4.0163035	8.872711	Walking_Idle
13:40:19.606	1.6975409	2.8515813	7.905895	1.0972086	-0.22365671	-0.23136154	1.1465861	4.0163035	8.872711	Walking_Idle
13:40:19.628	1.6975409	2.8515813	7.905895	1.0972086	-0.22365671	-0.23136154	1.1465861	4.0163035	8.872711	Walking_Idle
13:40:19.650	1.6975409	2.8515813	7.905895	1.0972086	-0.22365671	-0.23136154	1.1465861	4.0163035	8.872711	Walking_Idle
13:40:19.673	1.6975409	2.8515813	7.905895	1.0972086	-0.22365671	-0.23136154	1.1465861	4.0163035	8.872711	Walking_Idle
13:40:19.696	1.6975409	2.8515813	7.905895	1.0972086	-0.22365671	-0.23136154	1.1465861	4.0163035	8.872711	Walking_Idle
13:40:19.719	1.6975409	2.8515813	7.905895	1.0972086	-0.22365671	-0.23136154	1.1465861	4.0163035	8.872711	Walking_Idle
13:40:19.743	-0.4764607	3.8092911	5.7821736	0.04407698	0.17890349	-0.65469116	0.79162794	3.7312088	9.034476	Walking_Idle
13:40:19.766	-0.4764607	3.8092911	5.7821736	0.04407698	0.17890349	-0.65469116	0.79162794	3.7312088	9.034476	Walking_Idle
13:40:19.789	-0.4764607	3.8092911	5.7821736	0.04407698	0.17890349	-0.65469116	0.79162794	3.7312088	9.034476	Walking_Idle
13:40:19.812	-0.4764607	3.8092911	5.7821736	0.04407698	0.17890349	-0.65469116	0.79162794	3.7312088	9.034476	Walking_Idle
13:40:19.835	-0.4764607	3.8092911	5.7821736	0.04407698	0.17890349	-0.65469116	0.79162794	3.7312088	9.034476	Walking_Idle
13:40:19.858	-0.4764607	3.8092911	5.7821736	0.04407698	0.17890349	-0.65469116	0.79162794	3.7312088	9.034476	Walking_Idle
13:40:19.880	-0.4764607	3.8092911	5.7821736	0.04407698	0.17890349	-0.65469116	0.79162794	3.7312088	9.034476	Walking_Idle
13:40:19.902	-0.4764607	3.8092911	5.7821736	0.04407698	0.17890349	-0.65469116	0.79162794	3.7312088	9.034476	Walking_Idle
13:40:19.925	0.057462595	5.1979704	9.09585	0.072176784	0.082386784	-0.24052452	0.81508625	3.9858055	8.922968	Walking_Idle
13:40:19.949	0.057462595	5.1979704	9.09585	0.072176784	0.082386784	-0.24052452	0.81508625	3.9858055	8.922968	Walking_Idle
13:40:19.972	0.057462595	5.1979704	9.09585	0.072176784	0.082386784	-0.24052452	0.81508625	3.9858055	8.922968	Walking_Idle
13:40:19.995	0.057462595	5.1979704	9.09585	0.072176784	0.082386784	-0.24052452	0.81508625	3.9858055	8.922968	Walking_Idle
13:40:20.018	0.057462595	5.1979704	9.09585	0.072176784	0.082386784	-0.24052452	0.81508625	3.9858055	8.922968	Walking_Idle
13:40:20.039	0.057462595	5.1979704	9.09585	0.072176784	0.082386784	-0.24052452	0.81508625	3.9858055	8.922968	Walking_Idle
13:40:20.062	0.057462595	5.1979704	9.09585	0.072176784	0.082386784	-0.24052452	0.81508625	3.9858055	8.922968	Walking_Idle
13:40:20.083	0.057462595	5.1979704	9.09585	0.072176784	0.082386784	-0.24052452	0.81508625	3.9858055	8.922968	Walking_Idle
13:40:20.106	-0.53392327	3.1963568	13.441459	-0.061602708	-0.12652913	0.14798576	0.5789586	4.1897607	8.847659	Walking_Idle
13:40:20.129	-0.53392327	3.1963568	13.441459	-0.061602708	-0.12652913	0.14798576	0.5789586	4.1897607	8.847659	Walking_Idle
13:40:20.152	-0.53392327	3.1963568	13.441459	-0.061602708	-0.12652913	0.14798576	0.5789586	4.1897607	8.847659	Walking_Idle
13:40:20.175	-0.53392327	3.1963568	13.441459	-0.061602708	-0.12652913	0.14798576	0.5789586	4.1897607	8.847659	Walking_Idle
13:40:20.197	-0.53392327	3.1963568	13.441459	-0.061602708	-0.12652913	0.14798576	0.5789586	4.1897607	8.847659	Walking_Idle
13:40:20.223	-0.53392327	3.1963568	13.441459	-0.061602708	-0.12652913	0.14798576	0.5789586	4.1897607	8.847659	Walking_Idle
13:40:20.246	-0.53392327	3.1963568	13.441459	-0.061602708	-0.12652913	0.14798576	0.5789586	4.1897607	8.847659	Walking_Idle
13:40:20.269	-0.53392327	3.1963568	13.441459	-0.061602708	-0.12652913	0.14798576	0.5789586	4.1897607	8.847659	Walking_Idle
13:40:20.291	0.339987	2.743839	7.7694216	0.4215917	0.18256868	0.4674683	0.3795105	4.3387465	8.786446	Walking_Idle
13:40:20.313	0.339987	2.743839	7.7694216	0.4215917	0.18256868	0.4674683	0.3795105	4.3387465	8.786446	Walking_Idle
13:40:20.336	0.339987	2.743839	7.7694216	0.4215917	0.18256868	0.4674683	0.3795105	4.3387465	8.786446	Walking_Idle
13:40:20.359	0.339987	2.743839	7.7694216	0.4215917	0.18256868	0.4674683	0.3795105	4.3387465	8.786446	Walking_Idle
13:40:20.382	0.339987	2.743839	7.7694216	0.4215917	0.18256868	0.4674683	0.3795105	4.3387465	8.786446	Walking_Idle
13:40:20.406	0.339987	2.743839	7.7694216	0.4215917	0.18256868	0.4674683	0.3795105	4.3387465	8.786446	Walking_Idle
13:40:20.429	0.339987	2.743839	7.7694216	0.4215917	0.18256868	0.4674683	0.3795105	4.3387465	8.786446	Walking_Idle
13:40:20.452	0.339987	2.743839	7.7694216	0.4215917	0.18256868	0.4674683	0.3795105	4.3387465	8.786446	Walking_Idle
13:40:20.475	0.4836435	5.889916	6.742278	0.1283764	0.07261294	-0.15866858	0.44843322	5.1698976	8.321142	Walking_Idle
13:40:20.498	0.4836435	5.889916	6.742278	0.1283764	0.07261294	-0.15866858	0.44843322	5.1698976	8.321142	Walking_Idle
13:40:20.521	0.4836435	5.889916	6.742278	0.1283764	0.07261294	-0.15866858	0.44843322	5.1698976	8.321142	Walking_Idle
13:40:20.544	0.4836435	5.889916	6.742278	0.1283764	0.07261294	-0.15866858	0.44843322	5.1698976	8.321142	Walking_Idle
13:40:20.567	0.4836435	5.889916	6.742278	0.1283764	0.07261294	-0.15866858	0.44843322	5.1698976	8.321142	Walking_Idle
13:40:20.589	0.4836435	5.889916	6.742278	0.1283764	0.07261294	-0.15866858	0.44843322	5.1698976	8.321142	Walking_Idle
13:40:20.612	0.4836435	5.889916	6.742278	0.1283764	0.07261294	-0.15866858	0.44843322	5.1698976	8.321142	Walking_Idle
13:40:20.636	0.4836435	5.889916	6.742278	0.1283764	0.07261294	-0.15866858	0.44843322	5.1698976	8.321142	Walking_Idle
13:40:20.659	1.9920366	5.480495	9.440625	-0.5209734	-0.6793622	0.17425297	0.6117729	5.17488	8.30763	Walking_Idle
13:40:20.682	1.9920366	5.480495	9.440625	-0.5209734	-0.6793622	0.17425297	0.6117729	5.17488	8.30763	Walking_Idle
13:40:20.704	1.9920366	5.480495	9.440625	-0.5209734	-0.6793622	0.17425297	0.6117729	5.17488	8.30763	Walking_Idle
13:40:20.727	1.9920366	5.480495	9.440625	-0.5209734	-0.6793622	0.17425297	0.6117729	5.17488	8.30763	Walking_Idle
13:40:20.751	1.9920366	5.480495	9.440625	-0.5209734	-0.6793622	0.17425297	0.6117729	5.17488	8.30763	Walking_Idle
13:40:20.774	1.9920366	5.480495	9.440625	-0.5209734	-0.6793622	0.17425297	0.6117729	5.17488	8.30763	Walking_Idle
13:40:20.797	1.9920366	5.480495	9.440625	-0.5209734	-0.6793622	0.17425297	0.6117729	5.17488	8.30763	Walking_Idle
13:40:20.820	1.2809371	3.1293173	7.640131	-0.7414957	0.335285	-0.7231081	0.9173139	4.4926777	8.668607	Walking_Idle
13:40:20.843	1.2809371	3.1293173	7.640131	-0.7414957	0.335285	-0.7231081	0.9173139	4.4926777	8.668607	Walking_Idle
13:40:20.867	1.2809371	3.1293173	7.640131	-0.7414957	0.335285	-0.7231081	0.9173139	4.4926777	8.668607	Walking_Idle
13:40:20.889	1.2809371	3.1293173	7.640131	-0.7414957	0.335285	-0.7231081	0.9173139	4.4926777	8.668607	Walking_Idle
13:40:20.912	1.2809371	3.1293173	7.640131	-0.7414957	0.335285	-0.7231081	0.9173139	4.4926777	8.668607	Walking_Idle
13:40:20.934	1.2809371	3.1293173	7.640131	-0.7414957	0.335285	-0.7231081	0.9173139	4.4926777	8.668607	Walking_Idle
13:40:20.957	1.2809371	3.1293173	7.640131	-0.7414957	0.335285	-0.7231081	0.9173139	4.4926777	8.668607	Walking_Idle
13:40:20.981	1.2809371	3.1293173	7.640131	-0.7414957	0.335285	-0.7231081	0.9173139	4.4926777	8.668607	Walking_Idle
13:40:21.004	-0.31604427	3.8523881	8.320105	-0.3444333	-0.19677863	-0.2936698	-0.07509514	3.8138645	9.034332	Walking_Idle
13:40:21.027	-0.31604427	3.8523881	8.320105	-0.3444333	-0.19677863	-0.2936698	-0.07509514	3.8138645	9.034332	Walking_Idle
13:40:21.050	-0.31604427	3.8523881	8.320105	-0.3444333	-0.19677863	-0.2936698	-0.07509514	3.8138645	9.034332	Walking_Idle
13:40:21.073	-0.31604427	3.8523881	8.320105	-0.3444333	-0.19677863	-0.2936698	-0.07509514	3.8138645	9.034332	Walking_Idle
13:40:21.096	-0.31604427	3.8523881	8.320105	-0.3444333	-0.19677863	-0.2936698	-0.07509514	3.8138645	9.034332	Walking_Idle
13:40:21.118	-0.31604427	3.8523881	8.320105	-0.3444333	-0.19677863	-0.2936698	-0.07509514	3.8138645	9.034332	Walking_Idle
13:40:21.141	-0.31604427	3.8523881	8.320105	-0.3444333	-0.19677863	-0.2936698	-0.07509514	3.8138645	9.034332	Walking_Idle
13:40:21.164	-0.31604427	3.8523881	8.320105	-0.3444333	-0.19677863	-0.2936698	-0.07509514	3.8138645	9.034332	Walking_Idle
13:40:21.188	-0.6392714	4.8555894	10.235525	0.3073599	-0.15829413	0.12171857	0.0138992	4.0360227	8.9376	Walking_Idle
13:40:21.212	-0.6392714	4.8555894	10.235525	0.3073599	-0.15829413	0.12171857	0.0138992	4.0360227	8.9376	Walking_Idle
13:40:21.235	-0.6392714	4.8555894	10.235525	0.3073599	-0.15829413	0.12171857	0.0138992	4.0360227	8.9376	Walking_Idle
13:40:21.258	-0.6392714	4.8555894	10.235525	0.3073599	-0.15829413	0.12171857	0.0138992	4.0360227	8.9376	Walking_Idle
13:40:21.281	-0.6392714	4.8555894	10.235525	0.3073599	-0.15829413	0.12171857	0.0138992	4.0360227	8.9376	Walking_Idle
13:40:21.304	-0.6392714	4.8555894	10.235525	0.3073599	-0.15829413	0.12171857	0.0138992	4.0360227	8.9376	Walking_Idle
13:40:21.327	-0.6392714	4.8555894	10.235525	0.3073599	-0.15829413	0.12171857	0.0138992	4.0360227	8.9376	Walking_Idle
13:40:21.350	-0.6392714	4.8555894	10.235525	0.3073599	-0.15829413	0.12171857	0.0138992	4.0360227	8.9376	Walking_Idle
13:40:21.374	-0.75180227	3.5483153	6.960157	0.35012048	0.55641824	0.6452301	-0.007976678	4.315407	8.806109	Walking_Idle
13:40:21.397	-0.75180227	3.5483153	6.960157	0.35012048	0.55641824	0.6452301	-0.007976678	4.315407	8.806109	Walking_Idle
13:40:21.420	-0.75180227	3.5483153	6.960157	0.35012048	0.55641824	0.6452301	-0.007976678	4.315407	8.806109	Walking_Idle
13:40:21.443	-0.75180227	3.5483153	6.960157	0.35012048	0.55641824	0.6452301	-0.007976678	4.315407	8.806109	Walking_Idle
13:40:21.467	-0.75180227	3.5483153	6.960157	0.35012048	0.55641824	0.6452301	-0.007976678	4.315407	8.806109	Walking_Idle
13:40:21.489	-0.75180227	3.5483153	6.960157	0.35012048	0.55641824	0.6452301	-0.007976678	4.315407	8.806109	Walking_Idle
13:40:21.512	-0.75180227	3.5483153	6.960157	0.35012048	0.55641824	0.6452301	-0.007976678	4.315407	8.806109	Walking_Idle
13:40:21.535	-0.75180227	3.5483153	6.960157	0.35012048	0.55641824	0.6452301	-0.007976678	4.315407	8.806109	Walking_Idle
13:40:21.559	-1.1277034	3.0431232	6.7997403	0.39043757	0.5918484	0.09484049	-0.48932257	4.316564	8.79194	Walking_Idle
13:40:21.582	-1.1277034	3.0431232	6.7997403	0.39043757	0.5918484	0.09484049	-0.48932257	4.316564	8.79194	Walking_Idle
13:40:21.605	-1.1277034	3.0431232	6.7997403	0.39043757	0.5918484	0.09484049	-0.48932257	4.316564	8.79194	Walking_Idle
13:40:21.627	-1.1277034	3.0431232	6.7997403	0.39043757	0.5918484	0.09484049	-0.48932257	4.316564	8.79194	Walking_Idle
13:40:21.650	-1.1277034	3.0431232	6.7997403	0.39043757	0.5918484	0.09484049	-0.48932257	4.316564	8.79194	Walking_Idle
13:40:21.674	-1.1277034	3.0431232	6.7997403	0.39043757	0.5918484	0.09484049	-0.48932257	4.316564	8.79194	Walking_Idle
13:40:21.697	-1.1277034	3.0431232	6.7997403	0.39043757	0.5918484	0.09484049	-0.48932257	4.316564	8.79194	Walking_Idle
13:40:21.720	-0.69194543	5.770202	8.123775	-0.17461278	-0.44784424	0.5157266	-0.423353	4.92523	8.469545	Walking_Idle
13:40:21.743	-0.69194543	5.770202	8.123775	-0.17461278	-0.44784424	0.5157266	-0.423353	4.92523	8.469545	Walking_Idle
13:40:21.766	-0.69194543	5.770202	8.123775	-0.17461278	-0.44784424	0.5157266	-0.423353	4.92523	8.469545	Walking_Idle
13:40:21.789	-0.69194543	5.770202	8.123775	-0.17461278	-0.44784424	0.5157266	-0.423353	4.92523	8.469545	Walking_Idle
13:40:21.811	-0.69194543	5.770202	8.123775	-0.17461278	-0.44784424	0.5157266	-0.423353	4.92523	8.469545	Walking_Idle
13:40:21.833	-0.69194543	5.770202	8.123775	-0.17461278	-0.44784424	0.5157266	-0.423353	4.92523	8.469545	Walking_Idle
13:40:21.856	-0.69194543	5.770202	8.123775	-0.17461278	-0.44784424	0.5157266	-0.423353	4.92523	8.469545	Walking_Idle
13:40:21.879	-0.69194543	5.770202	8.123775	-0.17461278	-0.44784424	0.5157266	-0.423353	4.92523	8.469545	Walking_Idle
13:40:21.902	1.4557191	4.0391417	10.817333	0.108217835	-0.14180076	-0.3162718	0.28727	4.849724	8.518686	Walking_Idle
13:40:21.924	1.4557191	4.0391417	10.817333	0.108217835	-0.14180076	-0.3162718	0.28727	4.849724	8.518686	Walking_Idle
13:40:21.947	1.4557191	4.0391417	10.817333	0.108217835	-0.14180076	-0.3162718	0.28727	4.849724	8.518686	Walking_Idle
13:40:21.970	1.4557191	4.0391417	10.817333	0.108217835	-0.14180076	-0.3162718	0.28727	4.849724	8.518686	Walking_Idle
13:40:21.992	1.4557191	4.0391417	10.817333	0.108217835	-0.14180076	-0.3162718	0.28727	4.849724	8.518686	Walking_Idle
13:40:22.016	1.4557191	4.0391417	10.817333	0.108217835	-0.14180076	-0.3162718	0.28727	4.849724	8.518686	Walking_Idle
13:40:22.039	1.4557191	4.0391417	10.817333	0.108217835	-0.14180076	-0.3162718	0.28727	4.849724	8.518686	Walking_Idle
13:40:22.062	1.4557191	4.0391417	10.817333	0.108217835	-0.14180076	-0.3162718	0.28727	4.849724	8.518686	Walking_Idle
13:40:22.085	-0.5818088	4.338426	6.0000525	0.021474969	0.05611958	-0.5893285	0.17278774	4.717799	8.595513	Walking_Idle
13:40:22.107	-0.5818088	4.338426	6.0000525	0.021474969	0.05611958	-0.5893285	0.17278774	4.717799	8.595513	Walking_Idle
13:40:22.131	-0.5818088	4.338426	6.0000525	0.021474969	0.05611958	-0.5893285	0.17278774	4.717799	8.595513	Walking_Idle
13:40:22.154	-0.5818088	4.338426	6.0000525	0.021474969	0.05611958	-0.5893285	0.17278774	4.717799	8.595513	Walking_Idle
13:40:22.177	-0.5818088	4.338426	6.0000525	0.021474969	0.05611958	-0.5893285	0.17278774	4.717799	8.595513	Walking_Idle
13:40:22.200	-0.5818088	4.338426	6.0000525	0.021474969	0.05611958	-0.5893285	0.17278774	4.717799	8.595513	Walking_Idle
13:40:22.222	-0.5818088	4.338426	6.0000525	0.021474969	0.05611958	-0.5893285	0.17278774	4.717799	8.595513	Walking_Idle
13:40:22.246	-0.5818088	4.338426	6.0000525	0.021474969	0.05611958	-0.5893285	0.17278774	4.717799	8.595513	Walking_Idle
13:40:22.269	-0.071828246	5.7630196	7.759845	0.4484698	-0.16073757	-0.07681264	-0.036705054	5.671098	8.000478	Walking_Idle
13:40:22.291	-0.071828246	5.7630196	7.759845	0.4484698	-0.16073757	-0.07681264	-0.036705054	5.671098	8.000478	Walking_Idle
13:40:22.314	-0.071828246	5.7630196	7.759845	0.4484698	-0.16073757	-0.07681264	-0.036705054	5.671098	8.000478	Walking_Idle
13:40:22.339	-0.071828246	5.7630196	7.759845	0.4484698	-0.16073757	-0.07681264	-0.036705054	5.671098	8.000478	Walking_Idle
13:40:22.363	-0.071828246	5.7630196	7.759845	0.4484698	-0.16073757	-0.07681264	-0.036705054	5.671098	8.000478	Walking_Idle
13:40:22.386	-0.071828246	5.7630196	7.759845	0.4484698	-0.16073757	-0.07681264	-0.036705054	5.671098	8.000478	Walking_Idle
13:40:22.409	-0.071828246	5.7630196	7.759845	0.4484698	-0.16073757	-0.07681264	-0.036705054	5.671098	8.000478	Walking_Idle
13:40:22.432	-0.071828246	5.7630196	7.759845	0.4484698	-0.16073757	-0.07681264	-0.036705054	5.671098	8.000478	Walking_Idle
13:40:22.454	-0.4070267	8.269825	9.06233	0.0062033366	0.25648338	0.21884614	0.12909487	6.1001406	7.6773663	Walking_Idle
13:40:22.477	-0.4070267	8.269825	9.06233	0.0062033366	0.25648338	0.21884614	0.12909487	6.1001406	7.6773663	Walking_Idle
13:40:22.500	-0.4070267	8.269825	9.06233	0.0062033366	0.25648338	0.21884614	0.12909487	6.1001406	7.6773663	Walking_Idle
13:40:22.523	-0.4070267	8.269825	9.06233	0.0062033366	0.25648338	0.21884614	0.12909487	6.1001406	7.6773663	Walking_Idle
13:40:22.546	-0.4070267	8.269825	9.06233	0.0062033366	0.25648338	0.21884614	0.12909487	6.1001406	7.6773663	Walking_Idle
13:40:22.569	-0.4070267	8.269825	9.06233	0.0062033366	0.25648338	0.21884614	0.12909487	6.1001406	7.6773663	Walking_Idle
13:40:22.592	-0.4070267	8.269825	9.06233	0.0062033366	0.25648338	0.21884614	0.12909487	6.1001406	7.6773663	Walking_Idle
13:40:22.614	-0.4070267	8.269825	9.06233	0.0062033366	0.25648338	0.21884614	0.12909487	6.1001406	7.6773663	Walking_Idle
13:40:22.637	-0.67757976	3.7853484	8.755863	-0.191717	-0.22060238	0.047193006	-0.53235537	5.93984	7.784934	Walking_Idle
13:40:22.659	-0.67757976	3.7853484	8.755863	-0.191717	-0.22060238	0.047193006	-0.53235537	5.93984	7.784934	Walking_Idle
13:40:22.682	-0.67757976	3.7853484	8.755863	-0.191717	-0.22060238	0.047193006	-0.53235537	5.93984	7.784934	Walking_Idle
13:40:22.706	-0.67757976	3.7853484	8.755863	-0.191717	-0.22060238	0.047193006	-0.53235537	5.93984	7.784934	Walking_Idle
13:40:22.728	-0.67757976	3.7853484	8.755863	-0.191717	-0.22060238	0.047193006	-0.53235537	5.93984	7.784934	Walking_Idle
13:40:22.751	-0.67757976	3.7853484	8.755863	-0.191717	-0.22060238	0.047193006	-0.53235537	5.93984	7.784934	Walking_Idle
13:40:22.773	-0.67757976	3.7853484	8.755863	-0.191717	-0.22060238	0.047193006	-0.53235537	5.93984	7.784934	Walking_Idle
13:40:22.795	-0.67757976	3.7853484	8.755863	-0.191717	-0.22060238	0.047193006	-0.53235537	5.93984	7.784934	Walking_Idle
13:40:22.818	-0.12210801	5.2243075	6.3759537	-0.53196895	-0.18272872	-0.12751445	-0.33627135	5.8358216	7.8740373	Walking_Idle
13:40:22.842	-0.12210801	5.2243075	6.3759537	-0.53196895	-0.18272872	-0.12751445	-0.33627135	5.8358216	7.8740373	Walking_Idle
13:40:22.865	-0.12210801	5.2243075	6.3759537	-0.53196895	-0.18272872	-0.12751445	-0.33627135	5.8358216	7.8740373	Walking_Idle
13:40:22.888	-0.12210801	5.2243075	6.3759537	-0.53196895	-0.18272872	-0.12751445	-0.33627135	5.8358216	7.8740373	Walking_Idle
13:40:22.911	-0.12210801	5.2243075	6.3759537	-0.53196895	-0.18272872	-0.12751445	-0.33627135	5.8358216	7.8740373	Walking_Idle
13:40:22.935	-0.12210801	5.2243075	6.3759537	-0.53196895	-0.18272872	-0.12751445	-0.33627135	5.8358216	7.8740373	Walking_Idle
13:40:22.958	-0.12210801	5.2243075	6.3759537	-0.53196895	-0.18272872	-0.12751445	-0.33627135	5.8358216	7.8740373	Walking_Idle
13:40:22.981	0.67279124	6.754249	8.066312	0.12226773	-0.8210829	0.04352781	0.48807448	5.7733865	7.9120235	Walking_Idle
13:40:23.004	0.67279124	6.754249	8.066312	0.12226773	-0.8210829	0.04352781	0.48807448	5.7733865	7.9120235	Walking_Idle
13:40:23.027	0.67279124	6.754249	8.066312	0.12226773	-0.8210829	0.04352781	0.48807448	5.7733865	7.9120235	Walking_Idle
13:40:23.050	0.67279124	6.754249	8.066312	0.12226773	-0.8210829	0.04352781	0.48807448	5.7733865	7.9120235	Walking_Idle
13:40:23.074	0.67279124	6.754249	8.066312	0.12226773	-0.8210829	0.04352781	0.48807448	5.7733865	7.9120235	Walking_Idle
13:40:23.097	0.67279124	6.754249	8.066312	0.12226773	-0.8210829	0.04352781	0.48807448	5.7733865	7.9120235	Walking_Idle
13:40:23.120	0.67279124	6.754249	8.066312	0.12226773	-0.8210829	0.04352781	0.48807448	5.7733865	7.9120235	Walking_Idle
13:40:23.143	0.67279124	6.754249	8.066312	0.12226773	-0.8210829	0.04352781	0.48807448	5.7733865	7.9120235	Walking_Idle
13:40:23.166	3.172414	4.98488	7.800547	0.21511924	-0.784431	-0.48548147	1.4225492	5.7530026	7.8134246	Walking_Idle
13:40:23.189	3.172414	4.98488	7.800547	0.21511924	-0.784431	-0.48548147	1.4225492	5.7530026	7.8134246	Walking_Idle
13:40:23.213	3.172414	4.98488	7.800547	0.21511924	-0.784431	-0.48548147	1.4225492	5.7530026	7.8134246	Walking_Idle
13:40:23.236	3.172414	4.98488	7.800547	0.21511924	-0.784431	-0.48548147	1.4225492	5.7530026	7.8134246	Walking_Idle
13:40:23.259	3.172414	4.98488	7.800547	0.21511924	-0.784431	-0.48548147	1.4225492	5.7530026	7.8134246	Walking_Idle
13:40:23.281	3.172414	4.98488	7.800547	0.21511924	-0.784431	-0.48548147	1.4225492	5.7530026	7.8134246	Walking_Idle
13:40:23.304	3.172414	4.98488	7.800547	0.21511924	-0.784431	-0.48548147	1.4225492	5.7530026	7.8134246	Walking_Idle
13:40:23.327	3.172414	4.98488	7.800547	0.21511924	-0.784431	-0.48548147	1.4225492	5.7530026	7.8134246	Walking_Idle
13:40:23.350	-0.27294734	4.8220696	4.4653225	-0.64070296	0.60650915	-0.5019749	1.2582936	5.594529	7.955389	Walking_Idle
13:40:23.373	-0.27294734	4.8220696	4.4653225	-0.64070296	0.60650915	-0.5019749	1.2582936	5.594529	7.955389	Walking_Idle
13:40:23.397	-0.27294734	4.8220696	4.4653225	-0.64070296	0.60650915	-0.5019749	1.2582936	5.594529	7.955389	Walking_Idle
13:40:23.419	-0.27294734	4.8220696	4.4653225	-0.64070296	0.60650915	-0.5019749	1.2582936	5.594529	7.955389	Walking_Idle
13:40:23.442	-0.27294734	4.8220696	4.4653225	-0.64070296	0.60650915	-0.5019749	1.2582936	5.594529	7.955389	Walking_Idle
13:40:23.465	-0.27294734	4.8220696	4.4653225	-0.64070296	0.60650915	-0.5019749	1.2582936	5.594529	7.955389	Walking_Idle
13:40:23.487	-0.27294734	4.8220696	4.4653225	-0.64070296	0.60650915	-0.5019749	1.2582936	5.594529	7.955389	Walking_Idle
13:40:23.511	-0.27294734	4.8220696	4.4653225	-0.64070296	0.60650915	-0.5019749	1.2582936	5.594529	7.955389	Walking_Idle
13:40:23.533	0.08140534	6.2059603	9.06233	-0.010290025	0.026187181	-0.17699453	0.40503174	5.050235	8.396513	Walking_Idle
13:40:23.556	0.08140534	6.2059603	9.06233	-0.010290025	0.026187181	-0.17699453	0.40503174	5.050235	8.396513	Walking_Idle
13:40:23.578	0.08140534	6.2059603	9.06233	-0.010290025	0.026187181	-0.17699453	0.40503174	5.050235	8.396513	Walking_Idle
13:40:23.601	0.08140534	6.2059603	9.06233	-0.010290025	0.026187181	-0.17699453	0.40503174	5.050235	8.396513	Walking_Idle
13:40:23.625	0.08140534	6.2059603	9.06233	-0.010290025	0.026187181	-0.17699453	0.40503174	5.050235	8.396513	Walking_Idle
13:40:23.648	0.08140534	6.2059603	9.06233	-0.010290025	0.026187181	-0.17699453	0.40503174	5.050235	8.396513	Walking_Idle
13:40:23.671	0.08140534	6.2059603	9.06233	-0.010290025	0.026187181	-0.17699453	0.40503174	5.050235	8.396513	Walking_Idle
13:40:23.694	0.08140534	6.2059603	9.06233	-0.010290025	0.026187181	-0.17699453	0.40503174	5.050235	8.396513	Walking_Idle
13:40:23.717	-0.8834874	4.0726614	11.47097	0.028194485	0.2784745	-0.030997746	-0.0013813714	4.8988395	8.495395	Walking_Idle
13:40:23.741	-0.8834874	4.0726614	11.47097	0.028194485	0.2784745	-0.030997746	-0.0013813714	4.8988395	8.495395	Walking_Idle
13:40:23.764	-0.8834874	4.0726614	11.47097	0.028194485	0.2784745	-0.030997746	-0.0013813714	4.8988395	8.495395	Walking_Idle
13:40:23.787	-0.8834874	4.0726614	11.47097	0.028194485	0.2784745	-0.030997746	-0.0013813714	4.8988395	8.495395	Walking_Idle
13:40:23.810	-0.8834874	4.0726614	11.47097	0.028194485	0.2784745	-0.030997746	-0.0013813714	4.8988395	8.495395	Walking_Idle
13:40:23.833	-0.8834874	4.0726614	11.47097	0.028194485	0.2784745	-0.030997746	-0.0013813714	4.8988395	8.495395	Walking_Idle
13:40:23.857	-0.8834874	4.0726614	11.47097	0.028194485	0.2784745	-0.030997746	-0.0013813714	4.8988395	8.495395	Walking_Idle
13:40:23.879	0.56265455	2.6121538	8.253065	-0.0005161811	0.25587252	0.305589	0.098494425	4.598746	8.660956	Walking_Idle
13:40:23.902	0.56265455	2.6121538	8.253065	-0.0005161811	0.25587252	0.305589	0.098494425	4.598746	8.660956	Walking_Idle
13:40:23.925	0.56265455	2.6121538	8.253065	-0.0005161811	0.25587252	0.305589	0.098494425	4.598746	8.660956	Walking_Idle
13:40:23.948	0.56265455	2.6121538	8.253065	-0.0005161811	0.25587252	0.305589	0.098494425	4.598746	8.660956	Walking_Idle
13:40:23.972	0.56265455	2.6121538	8.253065	-0.0005161811	0.25587252	0.305589	0.098494425	4.598746	8.660956	Walking_Idle
13:40:23.994	0.56265455	2.6121538	8.253065	-0.0005161811	0.25587252	0.305589	0.098494425	4.598746	8.660956	Walking_Idle
13:40:24.017	0.56265455	2.6121538	8.253065	-0.0005161811	0.25587252	0.305589	0.098494425	4.598746	8.660956	Walking_Idle
13:40:24.040	0.56265455	2.6121538	8.253065	-0.0005161811	0.25587252	0.305589	0.098494425	4.598746	8.660956	Walking_Idle
13:40:24.064	0.21069619	5.140508	8.930645	-0.50692344	0.44157556	-0.07864524	-0.42066506	4.3421655	8.782879	Walking_Idle
13:40:24.087	0.21069619	5.140508	8.930645	-0.50692344	0.44157556	-0.07864524	-0.42066506	4.3421655	8.782879	Walking_Idle
13:40:24.110	0.21069619	5.140508	8.930645	-0.50692344	0.44157556	-0.07864524	-0.42066506	4.3421655	8.782879	Walking_Idle
13:40:24.132	0.21069619	5.140508	8.930645	-0.50692344	0.44157556	-0.07864524	-0.42066506	4.3421655	8.782879	Walking_Idle
13:40:24.155	0.21069619	5.140508	8.930645	-0.50692344	0.44157556	-0.07864524	-0.42066506	4.3421655	8.782879	Walking_Idle
13:40:24.178	0.21069619	5.140508	8.930645	-0.50692344	0.44157556	-0.07864524	-0.42066506	4.3421655	8.782879	Walking_Idle
13:40:24.202	0.21069619	5.140508	8.930645	-0.50692344	0.44157556	-0.07864524	-0.42066506	4.3421655	8.782879	Walking_Idle
13:40:24.224	0.21069619	5.140508	8.930645	-0.50692344	0.44157556	-0.07864524	-0.42066506	4.3421655	8.782879	Walking_Idle
13:40:24.247	0.98404694	6.3544054	8.889942	0.37150076	-0.92187566	-0.4201189	-0.11307167	4.5024023	8.711254	Walking_Idle
13:40:24.269	0.98404694	6.3544054	8.889942	0.37150076	-0.92187566	-0.4201189	-0.11307167	4.5024023	8.711254	Walking_Idle
13:40:24.291	0.98404694	6.3544054	8.889942	0.37150076	-0.92187566	-0.4201189	-0.11307167	4.5024023	8.711254	Walking_Idle
13:40:24.315	0.98404694	6.3544054	8.889942	0.37150076	-0.92187566	-0.4201189	-0.11307167	4.5024023	8.711254	Walking_Idle
13:40:24.338	0.98404694	6.3544054	8.889942	0.37150076	-0.92187566	-0.4201189	-0.11307167	4.5024023	8.711254	Walking_Idle
13:40:24.361	0.98404694	6.3544054	8.889942	0.37150076	-0.92187566	-0.4201189	-0.11307167	4.5024023	8.711254	Walking_Idle
13:40:24.384	0.98404694	6.3544054	8.889942	0.37150076	-0.92187566	-0.4201189	-0.11307167	4.5024023	8.711254	Walking_Idle
13:40:24.407	0.98404694	6.3544054	8.889942	0.37150076	-0.92187566	-0.4201189	-0.11307167	4.5024023	8.711254	Walking_Idle
13:40:24.431	2.2434354	3.6608462	6.7997403	0.3947136	-0.88827807	-1.4952416	1.0192814	4.9961	8.376777	Walking_Idle
13:40:24.454	2.2434354	3.6608462	6.7997403	0.3947136	-0.88827807	-1.4952416	1.0192814	4.9961	8.376777	Walking_Idle
13:40:24.476	2.2434354	3.6608462	6.7997403	0.3947136	-0.88827807	-1.4952416	1.0192814	4.9961	8.376777	Walking_Idle
13:40:24.499	2.2434354	3.6608462	6.7997403	0.3947136	-0.88827807	-1.4952416	1.0192814	4.9961	8.376777	Walking_Idle
13:40:24.522	2.2434354	3.6608462	6.7997403	0.3947136	-0.88827807	-1.4952416	1.0192814	4.9961	8.376777	Walking_Idle
13:40:24.546	2.2434354	3.6608462	6.7997403	0.3947136	-0.88827807	-1.4952416	1.0192814	4.9961	8.376777	Walking_Idle
13:40:24.568	2.2434354	3.6608462	6.7997403	0.3947136	-0.88827807	-1.4952416	1.0192814	4.9961	8.376777	Walking_Idle
13:40:24.591	2.2434354	3.6608462	6.7997403	0.3947136	-0.88827807	-1.4952416	1.0192814	4.9961	8.376777	Walking_Idle
13:40:24.615	0.6608198	4.592219	5.190788	-0.16422807	-0.7862636	-1.0328168	0.9198365	5.4596	8.094256	Walking_Idle
13:40:24.638	0.6608198	4.592219	5.190788	-0.16422807	-0.7862636	-1.0328168	0.9198365	5.4596	8.094256	Walking_Idle
13:40:24.661	0.6608198	4.592219	5.190788	-0.16422807	-0.7862636	-1.0328168	0.9198365	5.4596	8.094256	Walking_Idle
13:40:24.683	0.6608198	4.592219	5.190788	-0.16422807	-0.7862636	-1.0328168	0.9198365	5.4596	8.094256	Walking_Idle
13:40:24.705	0.6608198	4.592219	5.190788	-0.16422807	-0.7862636	-1.0328168	0.9198365	5.4596	8.094256	Walking_Idle
13:40:24.728	0.6608198	4.592219	5.190788	-0.16422807	-0.7862636	-1.0328168	0.9198365	5.4596	8.094256	Walking_Idle
13:40:24.750	0.6608198	4.592219	5.190788	-0.16422807	-0.7862636	-1.0328168	0.9198365	5.4596	8.094256	Walking_Idle
13:40:24.774	0.6608198	4.592219	5.190788	-0.16422807	-0.7862636	-1.0328168	0.9198365	5.4596	8.094256	Walking_Idle
13:40:24.797	-0.13647367	6.081458	8.624178	-0.23081237	-0.43074003	-0.7554839	0.91093415	5.437987	8.109797	Walking_Idle
13:40:24.821	-0.13647367	6.081458	8.624178	-0.23081237	-0.43074003	-0.7554839	0.91093415	5.437987	8.109797	Walking_Idle
13:40:24.843	-0.13647367	6.081458	8.624178	-0.23081237	-0.43074003	-0.7554839	0.91093415	5.437987	8.109797	Walking_Idle
13:40:24.866	-0.13647367	6.081458	8.624178	-0.23081237	-0.43074003	-0.7554839	0.91093415	5.437987	8.109797	Walking_Idle
13:40:24.889	-0.13647367	6.081458	8.624178	-0.23081237	-0.43074003	-0.7554839	0.91093415	5.437987	8.109797	Walking_Idle
13:40:24.911	-0.13647367	6.081458	8.624178	-0.23081237	-0.43074003	-0.7554839	0.91093415	5.437987	8.109797	Walking_Idle
13:40:24.934	-0.13647367	6.081458	8.624178	-0.23081237	-0.43074003	-0.7554839	0.91093415	5.437987	8.109797	Walking_Idle
13:40:24.956	-0.13647367	6.081458	8.624178	-0.23081237	-0.43074003	-0.7554839	0.91093415	5.437987	8.109797	Walking_Idle
13:40:24.980	0.31125572	4.45814	10.35045	0.37455508	0.09216063	-0.24480058	0.596471	4.964528	8.436115	Walking_Idle
13:40:25.004	0.31125572	4.45814	10.35045	0.37455508	0.09216063	-0.24480058	0.596471	4.964528	8.436115	Walking_Idle
13:40:25.027	0.31125572	4.45814	10.35045	0.37455508	0.09216063	-0.24480058	0.596471	4.964528	8.436115	Walking_Idle
13:40:25.050	0.31125572	4.45814	10.35045	0.37455508	0.09216063	-0.24480058	0.596471	4.964528	8.436115	Walking_Idle
13:40:25.073	0.31125572	4.45814	10.35045	0.37455508	0.09216063	-0.24480058	0.596471	4.964528	8.436115	Walking_Idle
13:40:25.095	0.31125572	4.45814	10.35045	0.37455508	0.09216063	-0.24480058	0.596471	4.964528	8.436115	Walking_Idle
13:40:25.119	0.31125572	4.45814	10.35045	0.37455508	0.09216063	-0.24480058	0.596471	4.964528	8.436115	Walking_Idle
13:40:25.142	0.38308397	4.1780095	5.008823	0.04713131	0.43119082	-0.37735835	0.37514746	4.928437	8.4699545	Walking_Idle
13:40:25.165	0.38308397	4.1780095	5.008823	0.04713131	0.43119082	-0.37735835	0.37514746	4.928437	8.4699545	Walking_Idle
13:40:25.187	0.38308397	4.1780095	5.008823	0.04713131	0.43119082	-0.37735835	0.37514746	4.928437	8.4699545	Walking_Idle
13:40:25.210	0.38308397	4.1780095	5.008823	0.04713131	0.43119082	-0.37735835	0.37514746	4.928437	8.4699545	Walking_Idle
13:40:25.233	0.38308397	4.1780095	5.008823	0.04713131	0.43119082	-0.37735835	0.37514746	4.928437	8.4699545	Walking_Idle
13:40:25.257	0.38308397	4.1780095	5.008823	0.04713131	0.43119082	-0.37735835	0.37514746	4.928437	8.4699545	Walking_Idle
13:40:25.280	0.38308397	4.1780095	5.008823	0.04713131	0.43119082	-0.37735835	0.37514746	4.928437	8.4699545	Walking_Idle
13:40:25.303	0.38308397	4.1780095	5.008823	0.04713131	0.43119082	-0.37735835	0.37514746	4.928437	8.4699545	Walking_Idle
13:40:25.326	-1.6831752	4.95136	9.371192	-0.15995201	-0.15951586	-0.9289697	-0.1482067	4.8396506	8.527964	Walking_Idle
13:40:25.350	-1.6831752	4.95136	9.371192	-0.15995201	-0.15951586	-0.9289697	-0.1482067	4.8396506	8.527964	Walking_Idle
13:40:25.374	-1.6831752	4.95136	9.371192	-0.15995201	-0.15951586	-0.9289697	-0.1482067	4.8396506	8.527964	Walking_Idle
13:40:25.397	-1.6831752	4.95136	9.371192	-0.15995201	-0.15951586	-0.9289697	-0.1482067	4.8396506	8.527964	Walking_Idle
13:40:25.419	-1.6831752	4.95136	9.371192	-0.15995201	-0.15951586	-0.9289697	-0.1482067	4.8396506	8.527964	Walking_Idle
13:40:25.442	-1.6831752	4.95136	9.371192	-0.15995201	-0.15951586	-0.9289697	-0.1482067	4.8396506	8.527964	Walking_Idle
13:40:25.466	-1.6831752	4.95136	9.371192	-0.15995201	-0.15951586	-0.9289697	-0.1482067	4.8396506	8.527964	Walking_Idle
13:40:25.489	-1.6831752	4.95136	9.371192	-0.15995201	-0.15951586	-0.9289697	-0.1482067	4.8396506	8.527964	Walking_Idle
13:40:25.512	0.7039168	5.7797794	9.354432	-0.059159245	-1.0348858	-0.2270855	0.07257307	5.1039586	8.373453	Walking_Idle
13:40:25.535	0.7039168	5.7797794	9.354432	-0.059159245	-1.0348858	-0.2270855	0.07257307	5.1039586	8.373453	Walking_Idle
13:40:25.558	0.7039168	5.7797794	9.354432	-0.059159245	-1.0348858	-0.2270855	0.07257307	5.1039586	8.373453	Walking_Idle
13:40:25.582	0.7039168	5.7797794	9.354432	-0.059159245	-1.0348858	-0.2270855	0.07257307	5.1039586	8.373453	Walking_Idle
13:40:25.604	0.7039168	5.7797794	9.354432	-0.059159245	-1.0348858	-0.2270855	0.07257307	5.1039586	8.373453	Walking_Idle
13:40:25.628	0.7039168	5.7797794	9.354432	-0.059159245	-1.0348858	-0.2270855	0.07257307	5.1039586	8.373453	Walking_Idle
13:40:25.650	0.7039168	5.7797794	9.354432	-0.059159245	-1.0348858	-0.2270855	0.07257307	5.1039586	8.373453	Walking_Idle
13:40:25.673	0.7039168	5.7797794	9.354432	-0.059159245	-1.0348858	-0.2270855	0.07257307	5.1039586	8.373453	Walking_Idle
13:40:25.698	2.291321	3.4740927	6.0096297	-0.1214675	-0.16379191	-0.7133342	0.58115226	5.15623	8.321413	Walking_Idle
13:40:25.720	2.291321	3.4740927	6.0096297	-0.1214675	-0.16379191	-0.7133342	0.58115226	5.15623	8.321413	Walking_Idle
13:40:25.742	2.291321	3.4740927	6.0096297	-0.1214675	-0.16379191	-0.7133342	0.58115226	5.15623	8.321413	Walking_Idle
13:40:25.765	2.291321	3.4740927	6.0096297	-0.1214675	-0.16379191	-0.7133342	0.58115226	5.15623	8.321413	Walking_Idle
13:40:25.787	2.291321	3.4740927	6.0096297	-0.1214675	-0.16379191	-0.7133342	0.58115226	5.15623	8.321413	Walking_Idle
13:40:25.811	2.291321	3.4740927	6.0096297	-0.1214675	-0.16379191	-0.7133342	0.58115226	5.15623	8.321413	Walking_Idle
13:40:25.834	2.291321	3.4740927	6.0096297	-0.1214675	-0.16379191	-0.7133342	0.58115226	5.15623	8.321413	Walking_Idle
13:40:25.857	0.15562786	4.599402	6.3998966	-0.1214675	-0.16379191	-0.7133342	0.58115226	5.15623	8.321413	Walking_Idle
13:40:25.879	0.15562786	4.599402	6.3998966	-0.45255646	-0.630493	-0.5746678	0.69186217	4.664341	8.59858	Walking_Idle
13:40:25.902	0.15562786	4.599402	6.3998966	-0.45255646	-0.630493	-0.5746678	0.69186217	4.664341	8.59858	Walking_Idle
13:40:25.926	0.15562786	4.599402	6.3998966	-0.45255646	-0.630493	-0.5746678	0.69186217	4.664341	8.59858	Walking_Idle
13:40:25.949	0.15562786	4.599402	6.3998966	-0.45255646	-0.630493	-0.5746678	0.69186217	4.664341	8.59858	Walking_Idle
13:40:25.972	0.15562786	4.599402	6.3998966	-0.45255646	-0.630493	-0.5746678	0.69186217	4.664341	8.59858	Walking_Idle
13:40:25.994	0.15562786	4.599402	6.3998966	-0.45255646	-0.630493	-0.5746678	0.69186217	4.664341	8.59858	Walking_Idle
13:40:26.018	0.15562786	4.599402	6.3998966	-0.45255646	-0.630493	-0.5746678	0.69186217	4.664341	8.59858	Walking_Idle
13:40:26.041	-1.3264283	5.463735	9.852441	-0.29800758	0.046345733	-0.30527624	0.67437696	4.3669305	8.754743	Walking_Idle
13:40:26.064	-1.3264283	5.463735	9.852441	-0.29800758	0.046345733	-0.30527624	0.67437696	4.3669305	8.754743	Walking_Idle
13:40:26.087	-1.3264283	5.463735	9.852441	-0.29800758	0.046345733	-0.30527624	0.67437696	4.3669305	8.754743	Walking_Idle
13:40:26.110	-1.3264283	5.463735	9.852441	-0.29800758	0.046345733	-0.30527624	0.67437696	4.3669305	8.754743	Walking_Idle
13:40:26.133	-1.3264283	5.463735	9.852441	-0.29800758	0.046345733	-0.30527624	0.67437696	4.3669305	8.754743	Walking_Idle
13:40:26.157	-1.3264283	5.463735	9.852441	-0.29800758	0.046345733	-0.30527624	0.67437696	4.3669305	8.754743	Walking_Idle
13:40:26.180	-1.3264283	5.463735	9.852441	-0.29800758	0.046345733	-0.30527624	0.67437696	4.3669305	8.754743	Walking_Idle
13:40:26.202	-1.3264283	5.463735	9.852441	-0.29800758	0.046345733	-0.30527624	0.67437696	4.3669305	8.754743	Walking_Idle
13:40:26.226	-0.74701375	2.8731298	12.648953	0.7044223	-0.0049669454	0.24877854	0.13285336	4.1149726	8.900545	Walking_Idle
13:40:26.249	-0.74701375	2.8731298	12.648953	0.7044223	-0.0049669454	0.24877854	0.13285336	4.1149726	8.900545	Walking_Idle
13:40:26.274	-0.74701375	2.8731298	12.648953	0.7044223	-0.0049669454	0.24877854	0.13285336	4.1149726	8.900545	Walking_Idle
13:40:26.297	-0.74701375	2.8731298	12.648953	0.7044223	-0.0049669454	0.24877854	0.13285336	4.1149726	8.900545	Walking_Idle
13:40:26.320	-0.74701375	2.8731298	12.648953	0.7044223	-0.0049669454	0.24877854	0.13285336	4.1149726	8.900545	Walking_Idle
13:40:26.342	-0.74701375	2.8731298	12.648953	0.7044223	-0.0049669454	0.24877854	0.13285336	4.1149726	8.900545	Walking_Idle
13:40:26.365	-0.74701375	2.8731298	12.648953	0.7044223	-0.0049669454	0.24877854	0.13285336	4.1149726	8.900545	Walking_Idle
13:40:26.389	-0.74701375	2.8731298	12.648953	0.7044223	-0.0049669454	0.24877854	0.13285336	4.1149726	8.900545	Walking_Idle
13:40:26.412	0.54828894	2.6528566	7.4988685	1.1118693	0.43241256	0.080790594	0.3357713	4.4711566	8.721603	Walking_Idle
13:40:26.434	0.54828894	2.6528566	7.4988685	1.1118693	0.43241256	0.080790594	0.3357713	4.4711566	8.721603	Walking_Idle
13:40:26.458	0.54828894	2.6528566	7.4988685	1.1118693	0.43241256	0.080790594	0.3357713	4.4711566	8.721603	Walking_Idle
13:40:26.480	0.54828894	2.6528566	7.4988685	1.1118693	0.43241256	0.080790594	0.3357713	4.4711566	8.721603	Walking_Idle
13:40:26.504	0.54828894	2.6528566	7.4988685	1.1118693	0.43241256	0.080790594	0.3357713	4.4711566	8.721603	Walking_Idle
13:40:26.527	0.54828894	2.6528566	7.4988685	1.1118693	0.43241256	0.080790594	0.3357713	4.4711566	8.721603	Walking_Idle
13:40:26.550	0.54828894	2.6528566	7.4988685	1.1118693	0.43241256	0.080790594	0.3357713	4.4711566	8.721603	Walking_Idle
13:40:26.573	0.54828894	2.6528566	7.4988685	1.1118693	0.43241256	0.080790594	0.3357713	4.4711566	8.721603	Walking_Idle
13:40:26.596	0.17717634	5.1883936	3.0287576	-0.5411319	-0.21754804	-0.14889474	0.78412664	5.90059	7.79349	Walking_Idle
13:40:26.618	0.17717634	5.1883936	3.0287576	-0.5411319	-0.21754804	-0.14889474	0.78412664	5.90059	7.79349	Walking_Idle
13:40:26.641	0.17717634	5.1883936	3.0287576	-0.5411319	-0.21754804	-0.14889474	0.78412664	5.90059	7.79349	Walking_Idle
13:40:26.664	0.17717634	5.1883936	3.0287576	-0.5411319	-0.21754804	-0.14889474	0.78412664	5.90059	7.79349	Walking_Idle
13:40:26.686	0.17717634	5.1883936	3.0287576	-0.5411319	-0.21754804	-0.14889474	0.78412664	5.90059	7.79349	Walking_Idle
13:40:26.709	0.17717634	5.1883936	3.0287576	-0.5411319	-0.21754804	-0.14889474	0.78412664	5.90059	7.79349	Walking_Idle
13:40:26.732	0.17717634	5.1883936	3.0287576	-0.5411319	-0.21754804	-0.14889474	0.78412664	5.90059	7.79349	Walking_Idle
13:40:26.756	0.17717634	5.1883936	3.0287576	-0.5411319	-0.21754804	-0.14889474	0.78412664	5.90059	7.79349	Walking_Idle
13:40:26.779	3.0622776	5.0926223	12.622617	-1.157495	-0.37942734	-0.17271848	1.3373092	4.6804147	8.513264	Walking_Idle
13:40:26.802	3.0622776	5.0926223	12.622617	-1.157495	-0.37942734	-0.17271848	1.3373092	4.6804147	8.513264	Walking_Idle
13:40:26.824	3.0622776	5.0926223	12.622617	-1.157495	-0.37942734	-0.17271848	1.3373092	4.6804147	8.513264	Walking_Idle
13:40:26.847	3.0622776	5.0926223	12.622617	-1.157495	-0.37942734	-0.17271848	1.3373092	4.6804147	8.513264	Walking_Idle
13:40:26.870	3.0622776	5.0926223	12.622617	-1.157495	-0.37942734	-0.17271848	1.3373092	4.6804147	8.513264	Walking_Idle
13:40:26.893	3.0622776	5.0926223	12.622617	-1.157495	-0.37942734	-0.17271848	1.3373092	4.6804147	8.513264	Walking_Idle
13:40:26.916	3.0622776	5.0926223	12.622617	-1.157495	-0.37942734	-0.17271848	1.3373092	4.6804147	8.513264	Walking_Idle
13:40:26.939	2.588211	2.8013015	10.436644	-0.009068294	-0.10759231	-0.7829728	1.1483042	4.0213165	8.870219	Walking_Idle
13:40:26.962	2.588211	2.8013015	10.436644	-0.009068294	-0.10759231	-0.7829728	1.1483042	4.0213165	8.870219	Walking_Idle
13:40:26.984	2.588211	2.8013015	10.436644	-0.009068294	-0.10759231	-0.7829728	1.1483042	4.0213165	8.870219	Walking_Idle
13:40:27.007	2.588211	2.8013015	10.436644	-0.009068294	-0.10759231	-0.7829728	1.1483042	4.0213165	8.870219	Walking_Idle
13:40:27.029	2.588211	2.8013015	10.436644	-0.009068294	-0.10759231	-0.7829728	1.1483042	4.0213165	8.870219	Walking_Idle
13:40:27.051	2.588211	2.8013015	10.436644	-0.009068294	-0.10759231	-0.7829728	1.1483042	4.0213165	8.870219	Walking_Idle
13:40:27.075	2.588211	2.8013015	10.436644	-0.009068294	-0.10759231	-0.7829728	1.1483042	4.0213165	8.870219	Walking_Idle
13:40:27.098	2.588211	2.8013015	10.436644	-0.009068294	-0.10759231	-0.7829728	1.1483042	4.0213165	8.870219	Walking_Idle
13:40:27.121	-0.14365649	3.849994	3.921822	-0.36337015	-0.27191508	-0.44821873	0.35061297	4.4725165	8.720321	Walking_Idle
13:40:27.144	-0.14365649	3.849994	3.921822	-0.36337015	-0.27191508	-0.44821873	0.35061297	4.4725165	8.720321	Walking_Idle
13:40:27.166	-0.14365649	3.849994	3.921822	-0.36337015	-0.27191508	-0.44821873	0.35061297	4.4725165	8.720321	Walking_Idle
13:40:27.189	-0.14365649	3.849994	3.921822	-0.36337015	-0.27191508	-0.44821873	0.35061297	4.4725165	8.720321	Walking_Idle
13:40:27.212	-0.14365649	3.849994	3.921822	-0.36337015	-0.27191508	-0.44821873	0.35061297	4.4725165	8.720321	Walking_Idle
13:40:27.235	-0.14365649	3.849994	3.921822	-0.36337015	-0.27191508	-0.44821873	0.35061297	4.4725165	8.720321	Walking_Idle
13:40:27.258	-0.14365649	3.849994	3.921822	-0.36337015	-0.27191508	-0.44821873	0.35061297	4.4725165	8.720321	Walking_Idle
13:40:27.281	-0.14365649	3.849994	3.921822	-0.36337015	-0.27191508	-0.44821873	0.35061297	4.4725165	8.720321	Walking_Idle
13:40:27.305	0.083799616	4.6305275	9.660899	-1.0603675	0.3768238	-0.21486817	-0.073964454	3.4143484	9.192776	Walking_Idle
13:40:27.328	0.083799616	4.6305275	9.660899	-1.0603675	0.3768238	-0.21486817	-0.073964454	3.4143484	9.192776	Walking_Idle
13:40:27.351	0.083799616	4.6305275	9.660899	-1.0603675	0.3768238	-0.21486817	-0.073964454	3.4143484	9.192776	Walking_Idle
13:40:27.374	0.083799616	4.6305275	9.660899	-1.0603675	0.3768238	-0.21486817	-0.073964454	3.4143484	9.192776	Walking_Idle
13:40:27.396	0.083799616	4.6305275	9.660899	-1.0603675	0.3768238	-0.21486817	-0.073964454	3.4143484	9.192776	Walking_Idle
13:40:27.420	0.083799616	4.6305275	9.660899	-1.0603675	0.3768238	-0.21486817	-0.073964454	3.4143484	9.192776	Walking_Idle
13:40:27.443	0.083799616	4.6305275	9.660899	-1.0603675	0.3768238	-0.21486817	-0.073964454	3.4143484	9.192776	Walking_Idle
13:40:27.466	0.083799616	4.6305275	9.660899	-1.0603675	0.3768238	-0.21486817	-0.073964454	3.4143484	9.192776	Walking_Idle
13:40:27.488	0.5027977	0.8547561	11.157321	0.7581785	0.076889	-0.18921183	-0.16266221	2.6565564	9.438572	Walking_Idle
13:40:27.511	0.5027977	0.8547561	11.157321	0.7581785	0.076889	-0.18921183	-0.16266221	2.6565564	9.438572	Walking_Idle
13:40:27.535	0.5027977	0.8547561	11.157321	0.7581785	0.076889	-0.18921183	-0.16266221	2.6565564	9.438572	Walking_Idle
13:40:27.558	0.5027977	0.8547561	11.157321	0.7581785	0.076889	-0.18921183	-0.16266221	2.6565564	9.438572	Walking_Idle
13:40:27.581	0.5027977	0.8547561	11.157321	0.7581785	0.076889	-0.18921183	-0.16266221	2.6565564	9.438572	Walking_Idle
13:40:27.604	0.5027977	0.8547561	11.157321	0.7581785	0.076889	-0.18921183	-0.16266221	2.6565564	9.438572	Walking_Idle
13:40:27.627	0.5027977	0.8547561	11.157321	0.7581785	0.076889	-0.18921183	-0.16266221	2.6565564	9.438572	Walking_Idle
13:40:27.651	0.5027977	0.8547561	11.157321	0.7581785	0.076889	-0.18921183	-0.16266221	2.6565564	9.438572	Walking_Idle
13:40:27.674	-0.098165266	1.9034485	4.225895	1.1937253	-0.19616777	-0.41217768	-0.046662457	3.4446604	9.181639	Walking_Idle
13:40:27.697	-0.098165266	1.9034485	4.225895	1.1937253	-0.19616777	-0.41217768	-0.046662457	3.4446604	9.181639	Walking_Idle
13:40:27.720	-0.098165266	1.9034485	4.225895	1.1937253	-0.19616777	-0.41217768	-0.046662457	3.4446604	9.181639	Walking_Idle
13:40:27.743	-0.098165266	1.9034485	4.225895	1.1937253	-0.19616777	-0.41217768	-0.046662457	3.4446604	9.181639	Walking_Idle
13:40:27.765	-0.098165266	1.9034485	4.225895	1.1937253	-0.19616777	-0.41217768	-0.046662457	3.4446604	9.181639	Walking_Idle
13:40:27.788	-0.098165266	1.9034485	4.225895	1.1937253	-0.19616777	-0.41217768	-0.046662457	3.4446604	9.181639	Walking_Idle
13:40:27.810	-0.098165266	1.9034485	4.225895	1.1937253	-0.19616777	-0.41217768	-0.046662457	3.4446604	9.181639	Walking_Idle
13:40:27.833	-0.098165266	1.9034485	4.225895	1.1937253	-0.19616777	-0.41217768	-0.046662457	3.4446604	9.181639	Walking_Idle
13:40:27.857	-0.08140534	4.381523	6.9888883	-0.04205502	-0.3415537	-0.8000771	0.45651728	4.12414	8.885574	Walking_Idle
13:40:27.880	-0.08140534	4.381523	6.9888883	-0.04205502	-0.3415537	-0.8000771	0.45651728	4.12414	8.885574	Walking_Idle
13:40:27.903	-0.08140534	4.381523	6.9888883	-0.04205502	-0.3415537	-0.8000771	0.45651728	4.12414	8.885574	Walking_Idle
13:40:27.926	-0.08140534	4.381523	6.9888883	-0.04205502	-0.3415537	-0.8000771	0.45651728	4.12414	8.885574	Walking_Idle
13:40:27.949	-0.08140534	4.381523	6.9888883	-0.04205502	-0.3415537	-0.8000771	0.45651728	4.12414	8.885574	Walking_Idle
13:40:27.972	-0.08140534	4.381523	6.9888883	-0.04205502	-0.3415537	-0.8000771	0.45651728	4.12414	8.885574	Walking_Idle
13:40:27.995	-0.08140534	4.381523	6.9888883	-0.04205502	-0.3415537	-0.8000771	0.45651728	4.12414	8.885574	Walking_Idle
13:40:28.019	1.2929084	3.5243726	10.802968	-0.63581604	-0.3531601	-0.66996276	0.30335543	4.0980253	8.904185	Walking_Idle
13:40:28.042	1.2929084	3.5243726	10.802968	-0.63581604	-0.3531601	-0.66996276	0.30335543	4.0980253	8.904185	Walking_Idle
13:40:28.064	1.2929084	3.5243726	10.802968	-0.63581604	-0.3531601	-0.66996276	0.30335543	4.0980253	8.904185	Walking_Idle
13:40:28.088	1.2929084	3.5243726	10.802968	-0.63581604	-0.3531601	-0.66996276	0.30335543	4.0980253	8.904185	Walking_Idle
13:40:28.111	1.2929084	3.5243726	10.802968	-0.63581604	-0.3531601	-0.66996276	0.30335543	4.0980253	8.904185	Walking_Idle
13:40:28.134	1.2929084	3.5243726	10.802968	-0.63581604	-0.3531601	-0.66996276	0.30335543	4.0980253	8.904185	Walking_Idle
13:40:28.156	1.2929084	3.5243726	10.802968	-0.63581604	-0.3531601	-0.66996276	0.30335543	4.0980253	8.904185	Walking_Idle
13:40:28.178	1.2929084	3.5243726	10.802968	-0.63581604	-0.3531601	-0.66996276	0.30335543	4.0980253	8.904185	Walking_Idle
13:40:28.201	0.7446195	2.9042554	9.052753	-0.12024576	-0.12286394	-0.9753954	0.18462807	3.5044997	9.157226	Walking_Idle
13:40:28.224	0.7446195	2.9042554	9.052753	-0.12024576	-0.12286394	-0.9753954	0.18462807	3.5044997	9.157226	Walking_Idle
13:40:28.247	0.7446195	2.9042554	9.052753	-0.12024576	-0.12286394	-0.9753954	0.18462807	3.5044997	9.157226	Walking_Idle
13:40:28.270	0.7446195	2.9042554	9.052753	-0.12024576	-0.12286394	-0.9753954	0.18462807	3.5044997	9.157226	Walking_Idle
13:40:28.293	0.7446195	2.9042554	9.052753	-0.12024576	-0.12286394	-0.9753954	0.18462807	3.5044997	9.157226	Walking_Idle
13:40:28.316	0.7446195	2.9042554	9.052753	-0.12024576	-0.12286394	-0.9753954	0.18462807	3.5044997	9.157226	Walking_Idle
13:40:28.339	0.7446195	2.9042554	9.052753	-0.12024576	-0.12286394	-0.9753954	0.18462807	3.5044997	9.157226	Walking_Idle
13:40:28.363	0.7446195	2.9042554	9.052753	-0.12024576	-0.12286394	-0.9753954	0.18462807	3.5044997	9.157226	Walking_Idle
13:40:28.386	-0.42139238	2.6935592	7.1947956	-0.60466194	-0.62194085	-0.89720464	0.27000156	3.3827682	9.200779	Walking_Idle
13:40:28.408	-0.42139238	2.6935592	7.1947956	-0.60466194	-0.62194085	-0.89720464	0.27000156	3.3827682	9.200779	Walking_Idle
13:40:28.431	-0.42139238	2.6935592	7.1947956	-0.60466194	-0.62194085	-0.89720464	0.27000156	3.3827682	9.200779	Walking_Idle
13:40:28.455	-0.42139238	2.6935592	7.1947956	-0.60466194	-0.62194085	-0.89720464	0.27000156	3.3827682	9.200779	Walking_Idle
13:40:28.477	-0.42139238	2.6935592	7.1947956	-0.60466194	-0.62194085	-0.89720464	0.27000156	3.3827682	9.200779	Walking_Idle
13:40:28.500	-0.42139238	2.6935592	7.1947956	-0.60466194	-0.62194085	-0.89720464	0.27000156	3.3827682	9.200779	Walking_Idle
13:40:28.523	-0.42139238	2.6935592	7.1947956	-0.60466194	-0.62194085	-0.89720464	0.27000156	3.3827682	9.200779	Walking_Idle
13:40:28.546	-0.42139238	2.6935592	7.1947956	-0.60466194	-0.62194085	-0.89720464	0.27000156	3.3827682	9.200779	Walking_Idle
13:40:28.569	-0.10774237	3.8308396	10.197216	-0.1794997	-0.32322776	-0.5129704	0.4493982	2.9467547	9.342648	Walking_Idle
13:40:28.592	-0.10774237	3.8308396	10.197216	-0.1794997	-0.32322776	-0.5129704	0.4493982	2.9467547	9.342648	Walking_Idle
13:40:28.614	-0.10774237	3.8308396	10.197216	-0.1794997	-0.32322776	-0.5129704	0.4493982	2.9467547	9.342648	Walking_Idle
13:40:28.637	-0.10774237	3.8308396	10.197216	-0.1794997	-0.32322776	-0.5129704	0.4493982	2.9467547	9.342648	Walking_Idle
13:40:28.659	-0.10774237	3.8308396	10.197216	-0.1794997	-0.32322776	-0.5129704	0.4493982	2.9467547	9.342648	Walking_Idle
13:40:28.683	-0.10774237	3.8308396	10.197216	-0.1794997	-0.32322776	-0.5129704	0.4493982	2.9467547	9.342648	Walking_Idle
13:40:28.706	-0.10774237	3.8308396	10.197216	-0.1794997	-0.32322776	-0.5129704	0.4493982	2.9467547	9.342648	Walking_Idle
13:40:28.729	-0.10774237	3.8308396	10.197216	-0.1794997	-0.32322776	-0.5129704	0.4493982	2.9467547	9.342648	Walking_Idle
13:40:28.751	0.3615355	2.0758362	9.665688	1.0391765	0.099491015	-0.08231042	0.24141341	2.8377614	9.383987	Walking_Idle
13:40:28.773	0.3615355	2.0758362	9.665688	1.0391765	0.099491015	-0.08231042	0.24141341	2.8377614	9.383987	Walking_Idle
13:40:28.797	0.3615355	2.0758362	9.665688	1.0391765	0.099491015	-0.08231042	0.24141341	2.8377614	9.383987	Walking_Idle
13:40:28.820	0.3615355	2.0758362	9.665688	1.0391765	0.099491015	-0.08231042	0.24141341	2.8377614	9.383987	Walking_Idle
13:40:28.843	0.3615355	2.0758362	9.665688	1.0391765	0.099491015	-0.08231042	0.24141341	2.8377614	9.383987	Walking_Idle
13:40:28.865	0.3615355	2.0758362	9.665688	1.0391765	0.099491015	-0.08231042	0.24141341	2.8377614	9.383987	Walking_Idle
13:40:28.887	0.3615355	2.0758362	9.665688	1.0391765	0.099491015	-0.08231042	0.24141341	2.8377614	9.383987	Walking_Idle
13:40:28.909	0.3615355	2.0758362	9.665688	1.0391765	0.099491015	-0.08231042	0.24141341	2.8377614	9.383987	Walking_Idle
13:40:28.932	-1.0127783	1.9465454	6.7638264	0.800939	0.13125601	-0.04871284	0.14565027	3.3838975	9.203174	Walking_Idle
13:40:28.955	-1.0127783	1.9465454	6.7638264	0.800939	0.13125601	-0.04871284	0.14565027	3.3838975	9.203174	Walking_Idle
13:40:28.978	-1.0127783	1.9465454	6.7638264	0.800939	0.13125601	-0.04871284	0.14565027	3.3838975	9.203174	Walking_Idle
13:40:29.001	-1.0127783	1.9465454	6.7638264	0.800939	0.13125601	-0.04871284	0.14565027	3.3838975	9.203174	Walking_Idle
13:40:29.024	-1.0127783	1.9465454	6.7638264	0.800939	0.13125601	-0.04871284	0.14565027	3.3838975	9.203174	Walking_Idle
13:40:29.048	-1.0127783	1.9465454	6.7638264	0.800939	0.13125601	-0.04871284	0.14565027	3.3838975	9.203174	Walking_Idle
13:40:29.071	-1.0127783	1.9465454	6.7638264	0.800939	0.13125601	-0.04871284	0.14565027	3.3838975	9.203174	Walking_Idle
13:40:29.093	-1.0127783	1.9465454	6.7638264	0.800939	0.13125601	-0.04871284	0.14565027	3.3838975	9.203174	Walking_Idle
13:40:29.117	0.2657645	5.5738716	7.5515428	-0.44400436	0.40919968	0.1791399	1.0897117	4.5809045	8.60222	Walking_Idle
13:40:29.140	0.2657645	5.5738716	7.5515428	-0.44400436	0.40919968	0.1791399	1.0897117	4.5809045	8.60222	Walking_Idle
13:40:29.162	0.2657645	5.5738716	7.5515428	-0.44400436	0.40919968	0.1791399	1.0897117	4.5809045	8.60222	Walking_Idle
13:40:29.185	0.2657645	5.5738716	7.5515428	-0.44400436	0.40919968	0.1791399	1.0897117	4.5809045	8.60222	Walking_Idle
13:40:29.207	0.2657645	5.5738716	7.5515428	-0.44400436	0.40919968	0.1791399	1.0897117	4.5809045	8.60222	Walking_Idle
13:40:29.230	0.2657645	5.5738716	7.5515428	-0.44400436	0.40919968	0.1791399	1.0897117	4.5809045	8.60222	Walking_Idle
13:40:29.254	0.2657645	5.5738716	7.5515428	-0.44400436	0.40919968	0.1791399	1.0897117	4.5809045	8.60222	Walking_Idle
13:40:29.279	0.2657645	5.5738716	7.5515428	-0.44400436	0.40919968	0.1791399	1.0897117	4.5809045	8.60222	Walking_Idle
13:40:29.301	3.7949257	4.896292	11.684061	-0.8031931	-0.66531223	-0.4396666	1.17267	4.3736043	8.698666	Walking_Idle
13:40:29.324	3.7949257	4.896292	11.684061	-0.8031931	-0.66531223	-0.4396666	1.17267	4.3736043	8.698666	Walking_Idle
13:40:29.347	3.7949257	4.896292	11.684061	-0.8031931	-0.66531223	-0.4396666	1.17267	4.3736043	8.698666	Walking_Idle
13:40:29.373	3.7949257	4.896292	11.684061	-0.8031931	-0.66531223	-0.4396666	1.17267	4.3736043	8.698666	Walking_Idle
13:40:29.396	3.7949257	4.896292	11.684061	-0.8031931	-0.66531223	-0.4396666	1.17267	4.3736043	8.698666	Walking_Idle
13:40:29.419	3.7949257	4.896292	11.684061	-0.8031931	-0.66531223	-0.4396666	1.17267	4.3736043	8.698666	Walking_Idle
13:40:29.442	3.7949257	4.896292	11.684061	-0.8031931	-0.66531223	-0.4396666	1.17267	4.3736043	8.698666	Walking_Idle
13:40:29.465	2.030345	2.439766	8.013638	-0.19232787	-0.58834326	-0.9503499	0.8654535	3.6266255	9.070223	Walking_Idle
13:40:29.489	2.030345	2.439766	8.013638	-0.19232787	-0.58834326	-0.9503499	0.8654535	3.6266255	9.070223	Walking_Idle
13:40:29.512	2.030345	2.439766	8.013638	-0.19232787	-0.58834326	-0.9503499	0.8654535	3.6266255	9.070223	Walking_Idle
13:40:29.534	2.030345	2.439766	8.013638	-0.19232787	-0.58834326	-0.9503499	0.8654535	3.6266255	9.070223	Walking_Idle
13:40:29.558	2.030345	2.439766	8.013638	-0.19232787	-0.58834326	-0.9503499	0.8654535	3.6266255	9.070223	Walking_Idle
13:40:29.580	2.030345	2.439766	8.013638	-0.19232787	-0.58834326	-0.9503499	0.8654535	3.6266255	9.070223	Walking_Idle
13:40:29.604	2.030345	2.439766	8.013638	-0.19232787	-0.58834326	-0.9503499	0.8654535	3.6266255	9.070223	Walking_Idle
13:40:29.626	2.030345	2.439766	8.013638	-0.19232787	-0.58834326	-0.9503499	0.8654535	3.6266255	9.070223	Walking_Idle
13:40:29.649	-0.45730647	4.0151987	7.7335076	0.16136311	-0.28107804	-0.4396666	0.738363	3.6685965	9.064579	Walking_Idle
13:40:29.672	-0.45730647	4.0151987	7.7335076	0.16136311	-0.28107804	-0.4396666	0.738363	3.6685965	9.064579	Walking_Idle
13:40:29.695	-0.45730647	4.0151987	7.7335076	0.16136311	-0.28107804	-0.4396666	0.738363	3.6685965	9.064579	Walking_Idle
13:40:29.718	-0.45730647	4.0151987	7.7335076	0.16136311	-0.28107804	-0.4396666	0.738363	3.6685965	9.064579	Walking_Idle
13:40:29.740	-0.45730647	4.0151987	7.7335076	0.16136311	-0.28107804	-0.4396666	0.738363	3.6685965	9.064579	Walking_Idle
13:40:29.763	-0.45730647	4.0151987	7.7335076	0.16136311	-0.28107804	-0.4396666	0.738363	3.6685965	9.064579	Walking_Idle
13:40:29.786	-0.45730647	4.0151987	7.7335076	0.16136311	-0.28107804	-0.4396666	0.738363	3.6685965	9.064579	Walking_Idle
13:40:29.809	-0.45730647	4.0151987	7.7335076	0.16136311	-0.28107804	-0.4396666	0.738363	3.6685965	9.064579	Walking_Idle
13:40:29.833	1.0774237	4.781367	9.471751	0.43991765	-0.061777413	0.02336926	0.6335353	4.534482	8.672223	Walking_Idle
13:40:29.856	1.0774237	4.781367	9.471751	0.43991765	-0.061777413	0.02336926	0.6335353	4.534482	8.672223	Walking_Idle
13:40:29.879	1.0774237	4.781367	9.471751	0.43991765	-0.061777413	0.02336926	0.6335353	4.534482	8.672223	Walking_Idle
13:40:29.902	1.0774237	4.781367	9.471751	0.43991765	-0.061777413	0.02336926	0.6335353	4.534482	8.672223	Walking_Idle
13:40:29.924	1.0774237	4.781367	9.471751	0.43991765	-0.061777413	0.02336926	0.6335353	4.534482	8.672223	Walking_Idle
13:40:29.948	1.0774237	4.781367	9.471751	0.43991765	-0.061777413	0.02336926	0.6335353	4.534482	8.672223	Walking_Idle
13:40:29.970	1.0774237	4.781367	9.471751	0.43991765	-0.061777413	0.02336926	0.6335353	4.534482	8.672223	Walking_Idle
13:40:29.992	1.0774237	4.781367	9.471751	0.43991765	-0.061777413	0.02336926	0.6335353	4.534482	8.672223	Walking_Idle
13:40:30.016	-0.13647367	3.9170337	8.164477	0.13815023	0.17707089	0.39111015	0.2950022	5.0122437	8.42382	Walking_Idle
13:40:30.039	-0.13647367	3.9170337	8.164477	0.13815023	0.17707089	0.39111015	0.2950022	5.0122437	8.42382	Walking_Idle
13:40:30.063	-0.13647367	3.9170337	8.164477	0.13815023	0.17707089	0.39111015	0.2950022	5.0122437	8.42382	Walking_Idle
13:40:30.085	-0.13647367	3.9170337	8.164477	0.13815023	0.17707089	0.39111015	0.2950022	5.0122437	8.42382	Walking_Idle
13:40:30.108	-0.13647367	3.9170337	8.164477	0.13815023	0.17707089	0.39111015	0.2950022	5.0122437	8.42382	Walking_Idle
13:40:30.130	-0.13647367	3.9170337	8.164477	0.13815023	0.17707089	0.39111015	0.2950022	5.0122437	8.42382	Walking_Idle
13:40:30.152	-0.13647367	3.9170337	8.164477	0.13815023	0.17707089	0.39111015	0.2950022	5.0122437	8.42382	Walking_Idle
13:40:30.176	-0.035914123	3.7254915	3.476487	0.13815023	0.17707089	0.39111015	0.2950022	5.0122437	8.42382	Walking_Idle
13:40:30.198	-0.035914123	3.7254915	3.476487	-0.31022486	0.2687007	0.14187711	0.08483246	4.318522	8.804176	Walking_Idle
13:40:30.221	-0.035914123	3.7254915	3.476487	-0.31022486	0.2687007	0.14187711	0.08483246	4.318522	8.804176	Walking_Idle
13:40:30.243	-0.035914123	3.7254915	3.476487	-0.31022486	0.2687007	0.14187711	0.08483246	4.318522	8.804176	Walking_Idle
13:40:30.266	-0.035914123	3.7254915	3.476487	-0.31022486	0.2687007	0.14187711	0.08483246	4.318522	8.804176	Walking_Idle
13:40:30.289	-0.035914123	3.7254915	3.476487	-0.31022486	0.2687007	0.14187711	0.08483246	4.318522	8.804176	Walking_Idle
13:40:30.312	-0.035914123	3.7254915	3.476487	-0.31022486	0.2687007	0.14187711	0.08483246	4.318522	8.804176	Walking_Idle
13:40:30.334	-0.035914123	3.7254915	3.476487	-0.31022486	0.2687007	0.14187711	0.08483246	4.318522	8.804176	Walking_Idle
13:40:30.358	-0.035914123	3.7254915	3.476487	-0.31022486	0.2687007	0.14187711	0.08483246	4.318522	8.804176	Walking_Idle
13:40:30.380	-0.67279124	4.1181526	12.574731	-0.35115284	-0.51259595	-0.1953205	0.66424114	3.7985296	9.016668	Walking_Idle
13:40:30.404	-0.67279124	4.1181526	12.574731	-0.35115284	-0.51259595	-0.1953205	0.66424114	3.7985296	9.016668	Walking_Idle
13:40:30.426	-0.67279124	4.1181526	12.574731	-0.35115284	-0.51259595	-0.1953205	0.66424114	3.7985296	9.016668	Walking_Idle
13:40:30.449	-0.67279124	4.1181526	12.574731	-0.35115284	-0.51259595	-0.1953205	0.66424114	3.7985296	9.016668	Walking_Idle
13:40:30.472	-0.67279124	4.1181526	12.574731	-0.35115284	-0.51259595	-0.1953205	0.66424114	3.7985296	9.016668	Walking_Idle
13:40:30.495	-0.67279124	4.1181526	12.574731	-0.35115284	-0.51259595	-0.1953205	0.66424114	3.7985296	9.016668	Walking_Idle
13:40:30.518	-0.67279124	4.1181526	12.574731	-0.35115284	-0.51259595	-0.1953205	0.66424114	3.7985296	9.016668	Walking_Idle
13:40:30.541	1.6616267	1.9369683	12.967392	0.21511924	-0.46433762	-0.22403117	1.1360667	3.662762	9.025735	Walking_Idle
13:40:30.563	1.6616267	1.9369683	12.967392	0.21511924	-0.46433762	-0.22403117	1.1360667	3.662762	9.025735	Walking_Idle
13:40:30.586	1.6616267	1.9369683	12.967392	0.21511924	-0.46433762	-0.22403117	1.1360667	3.662762	9.025735	Walking_Idle
13:40:30.609	1.6616267	1.9369683	12.967392	0.21511924	-0.46433762	-0.22403117	1.1360667	3.662762	9.025735	Walking_Idle
13:40:30.632	1.6616267	1.9369683	12.967392	0.21511924	-0.46433762	-0.22403117	1.1360667	3.662762	9.025735	Walking_Idle
13:40:30.655	1.6616267	1.9369683	12.967392	0.21511924	-0.46433762	-0.22403117	1.1360667	3.662762	9.025735	Walking_Idle
13:40:30.678	1.6616267	1.9369683	12.967392	0.21511924	-0.46433762	-0.22403117	1.1360667	3.662762	9.025735	Walking_Idle
13:40:30.700	1.6616267	1.9369683	12.967392	0.21511924	-0.46433762	-0.22403117	1.1360667	3.662762	9.025735	Walking_Idle
13:40:30.723	0.40223816	3.4286015	4.6568646	0.23161261	0.44707334	-0.35292375	0.9966819	3.8979661	8.943314	Walking_Idle
13:40:30.745	0.40223816	3.4286015	4.6568646	0.23161261	0.44707334	-0.35292375	0.9966819	3.8979661	8.943314	Walking_Idle
13:40:30.768	0.40223816	3.4286015	4.6568646	0.23161261	0.44707334	-0.35292375	0.9966819	3.8979661	8.943314	Walking_Idle
13:40:30.791	0.40223816	3.4286015	4.6568646	0.23161261	0.44707334	-0.35292375	0.9966819	3.8979661	8.943314	Walking_Idle
13:40:30.813	0.40223816	3.4286015	4.6568646	0.23161261	0.44707334	-0.35292375	0.9966819	3.8979661	8.943314	Walking_Idle
13:40:30.836	0.40223816	3.4286015	4.6568646	0.23161261	0.44707334	-0.35292375	0.9966819	3.8979661	8.943314	Walking_Idle
13:40:30.860	0.40223816	3.4286015	4.6568646	0.23161261	0.44707334	-0.35292375	0.9966819	3.8979661	8.943314	Walking_Idle
13:40:30.883	0.40223816	3.4286015	4.6568646	0.23161261	0.44707334	-0.35292375	0.9966819	3.8979661	8.943314	Walking_Idle
13:40:30.906	1.8268317	4.09421	7.659285	-0.30350533	-0.30062574	-0.122627534	0.87551284	4.291857	8.774041	Walking_Idle
13:40:30.928	1.8268317	4.09421	7.659285	-0.30350533	-0.30062574	-0.122627534	0.87551284	4.291857	8.774041	Walking_Idle
13:40:30.950	1.8268317	4.09421	7.659285	-0.30350533	-0.30062574	-0.122627534	0.87551284	4.291857	8.774041	Walking_Idle
13:40:30.974	1.8268317	4.09421	7.659285	-0.30350533	-0.30062574	-0.122627534	0.87551284	4.291857	8.774041	Walking_Idle
13:40:30.997	1.8268317	4.09421	7.659285	-0.30350533	-0.30062574	-0.122627534	0.87551284	4.291857	8.774041	Walking_Idle
13:40:31.020	1.8268317	4.09421	7.659285	-0.30350533	-0.30062574	-0.122627534	0.87551284	4.291857	8.774041	Walking_Idle
13:40:31.042	1.8268317	4.09421	7.659285	-0.30350533	-0.30062574	-0.122627534	0.87551284	4.291857	8.774041	Walking_Idle
13:40:31.065	1.8268317	4.09421	7.659285	-0.30350533	-0.30062574	-0.122627534	0.87551284	4.291857	8.774041	Walking_Idle
13:40:31.089	0.73743665	4.9441776	10.834093	-0.19904737	0.6236134	-0.040771592	1.0536615	3.930077	8.922705	Walking_Idle
13:40:31.112	0.73743665	4.9441776	10.834093	-0.19904737	0.6236134	-0.040771592	1.0536615	3.930077	8.922705	Walking_Idle
13:40:31.135	0.73743665	4.9441776	10.834093	-0.19904737	0.6236134	-0.040771592	1.0536615	3.930077	8.922705	Walking_Idle
13:40:31.157	0.73743665	4.9441776	10.834093	-0.19904737	0.6236134	-0.040771592	1.0536615	3.930077	8.922705	Walking_Idle
13:40:31.180	0.73743665	4.9441776	10.834093	-0.19904737	0.6236134	-0.040771592	1.0536615	3.930077	8.922705	Walking_Idle
13:40:31.204	0.73743665	4.9441776	10.834093	-0.19904737	0.6236134	-0.040771592	1.0536615	3.930077	8.922705	Walking_Idle
13:40:31.227	0.73743665	4.9441776	10.834093	-0.19904737	0.6236134	-0.040771592	1.0536615	3.930077	8.922705	Walking_Idle
13:40:31.249	0.73743665	4.9441776	10.834093	-0.19904737	0.6236134	-0.040771592	1.0536615	3.930077	8.922705	Walking_Idle
13:40:31.273	1.0917894	2.1452703	10.740717	0.073398516	-0.16623537	0.06796242	0.68935084	3.8334699	8.999982	Walking_Idle
13:40:31.296	1.0917894	2.1452703	10.740717	0.073398516	-0.16623537	0.06796242	0.68935084	3.8334699	8.999982	Walking_Idle
13:40:31.318	1.0917894	2.1452703	10.740717	0.073398516	-0.16623537	0.06796242	0.68935084	3.8334699	8.999982	Walking_Idle
13:40:31.340	1.0917894	2.1452703	10.740717	0.073398516	-0.16623537	0.06796242	0.68935084	3.8334699	8.999982	Walking_Idle
13:40:31.363	1.0917894	2.1452703	10.740717	0.073398516	-0.16623537	0.06796242	0.68935084	3.8334699	8.999982	Walking_Idle
13:40:31.386	1.0917894	2.1452703	10.740717	0.073398516	-0.16623537	0.06796242	0.68935084	3.8334699	8.999982	Walking_Idle
13:40:31.409	1.0917894	2.1452703	10.740717	0.073398516	-0.16623537	0.06796242	0.68935084	3.8334699	8.999982	Walking_Idle
13:40:31.431	1.0917894	2.1452703	10.740717	0.073398516	-0.16623537	0.06796242	0.68935084	3.8334699	8.999982	Walking_Idle
13:40:31.454	0.44772938	3.9792848	3.8380225	0.59263396	0.0011417072	0.16081393	0.5839611	4.3990498	8.745153	Walking_Idle
13:40:31.477	0.44772938	3.9792848	3.8380225	0.59263396	0.0011417072	0.16081393	0.5839611	4.3990498	8.745153	Walking_Idle
13:40:31.500	0.44772938	3.9792848	3.8380225	0.59263396	0.0011417072	0.16081393	0.5839611	4.3990498	8.745153	Walking_Idle
13:40:31.523	0.44772938	3.9792848	3.8380225	0.59263396	0.0011417072	0.16081393	0.5839611	4.3990498	8.745153	Walking_Idle
13:40:31.547	0.44772938	3.9792848	3.8380225	0.59263396	0.0011417072	0.16081393	0.5839611	4.3990498	8.745153	Walking_Idle
13:40:31.570	0.44772938	3.9792848	3.8380225	0.59263396	0.0011417072	0.16081393	0.5839611	4.3990498	8.745153	Walking_Idle
13:40:31.592	0.44772938	3.9792848	3.8380225	0.59263396	0.0011417072	0.16081393	0.5839611	4.3990498	8.745153	Walking_Idle
13:40:31.616	0.1340794	6.23948	9.794978	-0.18988441	-0.38675773	0.23106344	0.54079664	4.694859	8.592798	Walking_Idle
13:40:31.639	0.1340794	6.23948	9.794978	-0.18988441	-0.38675773	0.23106344	0.54079664	4.694859	8.592798	Walking_Idle
13:40:31.662	0.1340794	6.23948	9.794978	-0.18988441	-0.38675773	0.23106344	0.54079664	4.694859	8.592798	Walking_Idle
13:40:31.684	0.1340794	6.23948	9.794978	-0.18988441	-0.38675773	0.23106344	0.54079664	4.694859	8.592798	Walking_Idle
13:40:31.708	0.1340794	6.23948	9.794978	-0.18988441	-0.38675773	0.23106344	0.54079664	4.694859	8.592798	Walking_Idle
13:40:31.730	0.1340794	6.23948	9.794978	-0.18988441	-0.38675773	0.23106344	0.54079664	4.694859	8.592798	Walking_Idle
13:40:31.753	0.1340794	6.23948	9.794978	-0.18988441	-0.38675773	0.23106344	0.54079664	4.694859	8.592798	Walking_Idle
13:40:31.776	0.1340794	6.23948	9.794978	-0.18988441	-0.38675773	0.23106344	0.54079664	4.694859	8.592798	Walking_Idle
13:40:31.799	3.4573328	2.8515813	8.956982	0.37150076	0.43302342	-0.020002173	0.721868	4.435743	8.716274	Walking_Idle
13:40:31.822	3.4573328	2.8515813	8.956982	0.37150076	0.43302342	-0.020002173	0.721868	4.435743	8.716274	Walking_Idle
13:40:31.845	3.4573328	2.8515813	8.956982	0.37150076	0.43302342	-0.020002173	0.721868	4.435743	8.716274	Walking_Idle
13:40:31.868	3.4573328	2.8515813	8.956982	0.37150076	0.43302342	-0.020002173	0.721868	4.435743	8.716274	Walking_Idle
13:40:31.892	3.4573328	2.8515813	8.956982	0.37150076	0.43302342	-0.020002173	0.721868	4.435743	8.716274	Walking_Idle
13:40:31.915	3.4573328	2.8515813	8.956982	0.37150076	0.43302342	-0.020002173	0.721868	4.435743	8.716274	Walking_Idle
13:40:31.938	3.4573328	2.8515813	8.956982	0.37150076	0.43302342	-0.020002173	0.721868	4.435743	8.716274	Walking_Idle
13:40:31.961	3.4573328	2.8515813	8.956982	0.37150076	0.43302342	-0.020002173	0.721868	4.435743	8.716274	Walking_Idle
13:40:31.984	-0.7302538	3.8906965	4.4126487	-0.6266531	0.11537351	0.1369902	-0.040206924	4.029675	8.940384	Walking_Idle
13:40:32.007	-0.7302538	3.8906965	4.4126487	-0.6266531	0.11537351	0.1369902	-0.040206924	4.029675	8.940384	Walking_Idle
13:40:32.030	-0.7302538	3.8906965	4.4126487	-0.6266531	0.11537351	0.1369902	-0.040206924	4.029675	8.940384	Walking_Idle
13:40:32.052	-0.7302538	3.8906965	4.4126487	-0.6266531	0.11537351	0.1369902	-0.040206924	4.029675	8.940384	Walking_Idle
13:40:32.075	-0.7302538	3.8906965	4.4126487	-0.6266531	0.11537351	0.1369902	-0.040206924	4.029675	8.940384	Walking_Idle
13:40:32.097	-0.7302538	3.8906965	4.4126487	-0.6266531	0.11537351	0.1369902	-0.040206924	4.029675	8.940384	Walking_Idle
13:40:32.121	-0.7302538	3.8906965	4.4126487	-0.6266531	0.11537351	0.1369902	-0.040206924	4.029675	8.940384	Walking_Idle
13:40:32.144	-0.7302538	3.8906965	4.4126487	-0.6266531	0.11537351	0.1369902	-0.040206924	4.029675	8.940384	Walking_Idle
13:40:32.167	1.4365649	5.116565	12.127002	-0.043887615	-0.6677557	-0.15133819	0.7093385	3.6343806	9.080666	Walking_Idle
13:40:32.190	1.4365649	5.116565	12.127002	-0.043887615	-0.6677557	-0.15133819	0.7093385	3.6343806	9.080666	Walking_Idle
13:40:32.213	1.4365649	5.116565	12.127002	-0.043887615	-0.6677557	-0.15133819	0.7093385	3.6343806	9.080666	Walking_Idle
13:40:32.237	1.4365649	5.116565	12.127002	-0.043887615	-0.6677557	-0.15133819	0.7093385	3.6343806	9.080666	Walking_Idle
13:40:32.260	1.4365649	5.116565	12.127002	-0.043887615	-0.6677557	-0.15133819	0.7093385	3.6343806	9.080666	Walking_Idle
13:40:32.283	1.4365649	5.116565	12.127002	-0.043887615	-0.6677557	-0.15133819	0.7093385	3.6343806	9.080666	Walking_Idle
13:40:32.306	1.4365649	5.116565	12.127002	-0.043887615	-0.6677557	-0.15133819	0.7093385	3.6343806	9.080666	Walking_Idle
13:40:32.329	1.4365649	5.116565	12.127002	-0.043887615	-0.6677557	-0.15133819	0.7093385	3.6343806	9.080666	Walking_Idle
13:40:32.352	1.132492	3.189174	8.91149	0.7911652	0.18134695	0.40821436	0.7201206	4.3807077	8.744209	Walking_Idle
13:40:32.375	1.132492	3.189174	8.91149	0.7911652	0.18134695	0.40821436	0.7201206	4.3807077	8.744209	Walking_Idle
13:40:32.397	1.132492	3.189174	8.91149	0.7911652	0.18134695	0.40821436	0.7201206	4.3807077	8.744209	Walking_Idle
13:40:32.419	1.132492	3.189174	8.91149	0.7911652	0.18134695	0.40821436	0.7201206	4.3807077	8.744209	Walking_Idle
13:40:32.442	1.132492	3.189174	8.91149	0.7911652	0.18134695	0.40821436	0.7201206	4.3807077	8.744209	Walking_Idle
13:40:32.466	1.132492	3.189174	8.91149	0.7911652	0.18134695	0.40821436	0.7201206	4.3807077	8.744209	Walking_Idle
13:40:32.489	1.132492	3.189174	8.91149	0.7911652	0.18134695	0.40821436	0.7201206	4.3807077	8.744209	Walking_Idle
13:40:32.512	1.132492	3.189174	8.91149	0.7911652	0.18134695	0.40821436	0.7201206	4.3807077	8.744209	Walking_Idle
13:40:32.535	0.46927786	2.569057	7.2881727	-0.65719634	0.3859868	-0.15805772	0.333626	4.2168403	8.847447	Walking_Idle
13:40:32.558	0.46927786	2.569057	7.2881727	-0.65719634	0.3859868	-0.15805772	0.333626	4.2168403	8.847447	Walking_Idle
13:40:32.582	0.46927786	2.569057	7.2881727	-0.65719634	0.3859868	-0.15805772	0.333626	4.2168403	8.847447	Walking_Idle
13:40:32.604	0.46927786	2.569057	7.2881727	-0.65719634	0.3859868	-0.15805772	0.333626	4.2168403	8.847447	Walking_Idle
13:40:32.628	0.46927786	2.569057	7.2881727	-0.65719634	0.3859868	-0.15805772	0.333626	4.2168403	8.847447	Walking_Idle
13:40:32.651	0.46927786	2.569057	7.2881727	-0.65719634	0.3859868	-0.15805772	0.333626	4.2168403	8.847447	Walking_Idle
13:40:32.673	0.46927786	2.569057	7.2881727	-0.65719634	0.3859868	-0.15805772	0.333626	4.2168403	8.847447	Walking_Idle
13:40:32.696	-1.3288225	6.0263896	8.454185	0.017809777	-0.28779754	-0.29244807	0.47960848	4.1194406	8.886539	Walking_Idle
13:40:32.719	-1.3288225	6.0263896	8.454185	0.017809777	-0.28779754	-0.29244807	0.47960848	4.1194406	8.886539	Walking_Idle
13:40:32.741	-1.3288225	6.0263896	8.454185	0.017809777	-0.28779754	-0.29244807	0.47960848	4.1194406	8.886539	Walking_Idle
13:40:32.763	-1.3288225	6.0263896	8.454185	0.017809777	-0.28779754	-0.29244807	0.47960848	4.1194406	8.886539	Walking_Idle
13:40:32.786	-1.3288225	6.0263896	8.454185	0.017809777	-0.28779754	-0.29244807	0.47960848	4.1194406	8.886539	Walking_Idle
13:40:32.810	-1.3288225	6.0263896	8.454185	0.017809777	-0.28779754	-0.29244807	0.47960848	4.1194406	8.886539	Walking_Idle
13:40:32.833	-1.3288225	6.0263896	8.454185	0.017809777	-0.28779754	-0.29244807	0.47960848	4.1194406	8.886539	Walking_Idle
13:40:32.856	-1.3288225	6.0263896	8.454185	0.017809777	-0.28779754	-0.29244807	0.47960848	4.1194406	8.886539	Walking_Idle
13:40:32.879	1.8627458	5.6792197	8.791777	0.24444078	-0.22121324	0.26282844	0.48258215	4.866541	8.500248	Walking_Idle
13:40:32.901	1.8627458	5.6792197	8.791777	0.24444078	-0.22121324	0.26282844	0.48258215	4.866541	8.500248	Walking_Idle
13:40:32.925	1.8627458	5.6792197	8.791777	0.24444078	-0.22121324	0.26282844	0.48258215	4.866541	8.500248	Walking_Idle
13:40:32.947	1.8627458	5.6792197	8.791777	0.24444078	-0.22121324	0.26282844	0.48258215	4.866541	8.500248	Walking_Idle
13:40:32.969	1.8627458	5.6792197	8.791777	0.24444078	-0.22121324	0.26282844	0.48258215	4.866541	8.500248	Walking_Idle
13:40:32.992	1.8627458	5.6792197	8.791777	0.24444078	-0.22121324	0.26282844	0.48258215	4.866541	8.500248	Walking_Idle
13:40:33.015	1.8627458	5.6792197	8.791777	0.24444078	-0.22121324	0.26282844	0.48258215	4.866541	8.500248	Walking_Idle
13:40:33.039	1.8627458	5.6792197	8.791777	0.24444078	-0.22121324	0.26282844	0.48258215	4.866541	8.500248	Walking_Idle
13:40:33.062	0.8667275	3.9409764	7.5060515	-0.1758345	0.4482951	-0.3816344	0.8144089	4.9573407	8.422106	Walking_Idle
13:40:33.085	0.8667275	3.9409764	7.5060515	-0.1758345	0.4482951	-0.3816344	0.8144089	4.9573407	8.422106	Walking_Idle
13:40:33.108	0.8667275	3.9409764	7.5060515	-0.1758345	0.4482951	-0.3816344	0.8144089	4.9573407	8.422106	Walking_Idle
13:40:33.131	0.8667275	3.9409764	7.5060515	-0.1758345	0.4482951	-0.3816344	0.8144089	4.9573407	8.422106	Walking_Idle
13:40:33.154	0.8667275	3.9409764	7.5060515	-0.1758345	0.4482951	-0.3816344	0.8144089	4.9573407	8.422106	Walking_Idle
13:40:33.177	0.8667275	3.9409764	7.5060515	-0.1758345	0.4482951	-0.3816344	0.8144089	4.9573407	8.422106	Walking_Idle
13:40:33.199	0.8667275	3.9409764	7.5060515	-0.1758345	0.4482951	-0.3816344	0.8144089	4.9573407	8.422106	Walking_Idle
13:40:33.222	0.8667275	3.9409764	7.5060515	-0.1758345	0.4482951	-0.3816344	0.8144089	4.9573407	8.422106	Walking_Idle
13:40:33.244	0.3423813	4.807704	5.8779445	-0.26502085	-0.12958345	-0.05726495	0.4317042	5.0646615	8.386488	Walking_Idle
13:40:33.267	0.3423813	4.807704	5.8779445	-0.26502085	-0.12958345	-0.05726495	0.4317042	5.0646615	8.386488	Walking_Idle
13:40:33.289	0.3423813	4.807704	5.8779445	-0.26502085	-0.12958345	-0.05726495	0.4317042	5.0646615	8.386488	Walking_Idle
13:40:33.312	0.3423813	4.807704	5.8779445	-0.26502085	-0.12958345	-0.05726495	0.4317042	5.0646615	8.386488	Walking_Idle
13:40:33.335	0.3423813	4.807704	5.8779445	-0.26502085	-0.12958345	-0.05726495	0.4317042	5.0646615	8.386488	Walking_Idle
13:40:33.361	0.3423813	4.807704	5.8779445	-0.26502085	-0.12958345	-0.05726495	0.4317042	5.0646615	8.386488	Walking_Idle
13:40:33.384	0.3423813	4.807704	5.8779445	-0.26502085	-0.12958345	-0.05726495	0.4317042	5.0646615	8.386488	Walking_Idle
13:40:33.407	0.3423813	4.807704	5.8779445	-0.26502085	-0.12958345	-0.05726495	0.4317042	5.0646615	8.386488	Walking_Idle
13:40:33.428	1.4150164	5.8659735	11.4757595	-0.14529124	-0.2499239	-0.2234203	0.6037317	4.900886	8.472731	Walking_Idle
13:40:33.449	1.4150164	5.8659735	11.4757595	-0.14529124	-0.2499239	-0.2234203	0.6037317	4.900886	8.472731	Walking_Idle
13:40:33.471	1.4150164	5.8659735	11.4757595	-0.14529124	-0.2499239	-0.2234203	0.6037317	4.900886	8.472731	Walking_Idle
13:40:33.493	1.4150164	5.8659735	11.4757595	-0.14529124	-0.2499239	-0.2234203	0.6037317	4.900886	8.472731	Walking_Idle
13:40:33.516	1.4150164	5.8659735	11.4757595	-0.14529124	-0.2499239	-0.2234203	0.6037317	4.900886	8.472731	Walking_Idle
13:40:33.539	1.4150164	5.8659735	11.4757595	-0.14529124	-0.2499239	-0.2234203	0.6037317	4.900886	8.472731	Walking_Idle
13:40:33.562	1.4150164	5.8659735	11.4757595	-0.14529124	-0.2499239	-0.2234203	0.6037317	4.900886	8.472731	Walking_Idle
13:40:33.585	1.4150164	5.8659735	11.4757595	-0.14529124	-0.2499239	-0.2234203	0.6037317	4.900886	8.472731	Walking_Idle
13:40:33.608	-1.1612233	4.932206	6.3328567	0.25910157	0.045124006	0.24389161	0.28167716	5.130626	8.352706	Walking_Idle
13:40:33.631	-1.1612233	4.932206	6.3328567	0.25910157	0.045124006	0.24389161	0.28167716	5.130626	8.352706	Walking_Idle
13:40:33.653	-1.1612233	4.932206	6.3328567	0.25910157	0.045124006	0.24389161	0.28167716	5.130626	8.352706	Walking_Idle
13:40:33.676	-1.1612233	4.932206	6.3328567	0.25910157	0.045124006	0.24389161	0.28167716	5.130626	8.352706	Walking_Idle
13:40:33.699	-1.1612233	4.932206	6.3328567	0.25910157	0.045124006	0.24389161	0.28167716	5.130626	8.352706	Walking_Idle
13:40:33.723	-1.1612233	4.932206	6.3328567	0.25910157	0.045124006	0.24389161	0.28167716	5.130626	8.352706	Walking_Idle
13:40:33.746	-1.1612233	4.932206	6.3328567	0.25910157	0.045124006	0.24389161	0.28167716	5.130626	8.352706	Walking_Idle
13:40:33.769	-1.1612233	4.932206	6.3328567	0.25910157	0.045124006	0.24389161	0.28167716	5.130626	8.352706	Walking_Idle
13:40:33.792	-0.1699935	3.7230973	3.79732	0.08561582	0.4140866	0.16936606	0.049509443	4.874327	8.509337	Walking_Idle
13:40:33.814	-0.1699935	3.7230973	3.79732	0.08561582	0.4140866	0.16936606	0.049509443	4.874327	8.509337	Walking_Idle
13:40:33.838	-0.1699935	3.7230973	3.79732	0.08561582	0.4140866	0.16936606	0.049509443	4.874327	8.509337	Walking_Idle
13:40:33.860	-0.1699935	3.7230973	3.79732	0.08561582	0.4140866	0.16936606	0.049509443	4.874327	8.509337	Walking_Idle
13:40:33.882	-0.1699935	3.7230973	3.79732	0.08561582	0.4140866	0.16936606	0.049509443	4.874327	8.509337	Walking_Idle
13:40:33.904	-0.1699935	3.7230973	3.79732	0.08561582	0.4140866	0.16936606	0.049509443	4.874327	8.509337	Walking_Idle
13:40:33.927	-0.1699935	3.7230973	3.79732	0.08561582	0.4140866	0.16936606	0.049509443	4.874327	8.509337	Walking_Idle
13:40:33.951	-0.1699935	3.7230973	3.79732	0.08561582	0.4140866	0.16936606	0.049509443	4.874327	8.509337	Walking_Idle
13:40:33.975	-0.4189981	5.420638	10.422278	-0.07137655	-0.1253074	0.04352781	0.13111937	4.8823256	8.503884	Walking_Idle
13:40:33.998	-0.4189981	5.420638	10.422278	-0.07137655	-0.1253074	0.04352781	0.13111937	4.8823256	8.503884	Walking_Idle
13:40:34.021	-0.4189981	5.420638	10.422278	-0.07137655	-0.1253074	0.04352781	0.13111937	4.8823256	8.503884	Walking_Idle
13:40:34.044	-0.4189981	5.420638	10.422278	-0.07137655	-0.1253074	0.04352781	0.13111937	4.8823256	8.503884	Walking_Idle
13:40:34.067	-0.4189981	5.420638	10.422278	-0.07137655	-0.1253074	0.04352781	0.13111937	4.8823256	8.503884	Walking_Idle
13:40:34.090	-0.4189981	5.420638	10.422278	-0.07137655	-0.1253074	0.04352781	0.13111937	4.8823256	8.503884	Walking_Idle
13:40:34.113	-0.4189981	5.420638	10.422278	-0.07137655	-0.1253074	0.04352781	0.13111937	4.8823256	8.503884	Walking_Idle
13:40:34.136	1.2713599	3.6967604	12.835708	0.13998282	0.27786368	-0.12812532	0.863052	4.820303	8.496479	Walking_Idle
13:40:34.159	1.2713599	3.6967604	12.835708	0.13998282	0.27786368	-0.12812532	0.863052	4.820303	8.496479	Walking_Idle
13:40:34.181	1.2713599	3.6967604	12.835708	0.13998282	0.27786368	-0.12812532	0.863052	4.820303	8.496479	Walking_Idle
13:40:34.204	1.2713599	3.6967604	12.835708	0.13998282	0.27786368	-0.12812532	0.863052	4.820303	8.496479	Walking_Idle
13:40:34.226	1.2713599	3.6967604	12.835708	0.13998282	0.27786368	-0.12812532	0.863052	4.820303	8.496479	Walking_Idle
13:40:34.249	1.2713599	3.6967604	12.835708	0.13998282	0.27786368	-0.12812532	0.863052	4.820303	8.496479	Walking_Idle
13:40:34.272	1.2713599	3.6967604	12.835708	0.13998282	0.27786368	-0.12812532	0.863052	4.820303	8.496479	Walking_Idle
13:40:34.296	1.2713599	3.6967604	12.835708	0.13998282	0.27786368	-0.12812532	0.863052	4.820303	8.496479	Walking_Idle
13:40:34.319	-0.45012367	4.3001175	4.7789726	0.4955064	-0.02879069	-0.30894142	0.5338513	5.118125	8.348062	Walking_Idle
13:40:34.342	-0.45012367	4.3001175	4.7789726	0.4955064	-0.02879069	-0.30894142	0.5338513	5.118125	8.348062	Walking_Idle
13:40:34.365	-0.45012367	4.3001175	4.7789726	0.4955064	-0.02879069	-0.30894142	0.5338513	5.118125	8.348062	Walking_Idle
13:40:34.388	-0.45012367	4.3001175	4.7789726	0.4955064	-0.02879069	-0.30894142	0.5338513	5.118125	8.348062	Walking_Idle
13:40:34.411	-0.45012367	4.3001175	4.7789726	0.4955064	-0.02879069	-0.30894142	0.5338513	5.118125	8.348062	Walking_Idle
13:40:34.433	-0.45012367	4.3001175	4.7789726	0.4955064	-0.02879069	-0.30894142	0.5338513	5.118125	8.348062	Walking_Idle
13:40:34.455	-0.45012367	4.3001175	4.7789726	0.4955064	-0.02879069	-0.30894142	0.5338513	5.118125	8.348062	Walking_Idle
13:40:34.478	-0.45012367	4.3001175	4.7789726	0.4955064	-0.02879069	-0.30894142	0.5338513	5.118125	8.348062	Walking_Idle
13:40:34.501	0.15562786	5.7893567	7.1109962	0.13204157	-0.007410406	0.30253467	0.38870415	5.5961204	8.043797	Walking_Idle
13:40:34.524	0.15562786	5.7893567	7.1109962	0.13204157	-0.007410406	0.30253467	0.38870415	5.5961204	8.043797	Walking_Idle
13:40:34.547	0.15562786	5.7893567	7.1109962	0.13204157	-0.007410406	0.30253467	0.38870415	5.5961204	8.043797	Walking_Idle
13:40:34.570	0.15562786	5.7893567	7.1109962	0.13204157	-0.007410406	0.30253467	0.38870415	5.5961204	8.043797	Walking_Idle
13:40:34.593	0.15562786	5.7893567	7.1109962	0.13204157	-0.007410406	0.30253467	0.38870415	5.5961204	8.043797	Walking_Idle
13:40:34.616	0.15562786	5.7893567	7.1109962	0.13204157	-0.007410406	0.30253467	0.38870415	5.5961204	8.043797	Walking_Idle
13:40:34.638	0.15562786	5.7893567	7.1109962	0.13204157	-0.007410406	0.30253467	0.38870415	5.5961204	8.043797	Walking_Idle
13:40:34.659	0.15562786	5.7893567	7.1109962	0.13204157	-0.007410406	0.30253467	0.38870415	5.5961204	8.043797	Walking_Idle
13:40:34.681	0.22745611	6.962551	10.012857	-0.50997776	0.2735876	0.3245258	0.09140286	5.1867714	8.322225	Walking_Idle
13:40:34.704	0.22745611	6.962551	10.012857	-0.50997776	0.2735876	0.3245258	0.09140286	5.1867714	8.322225	Walking_Idle
13:40:34.727	0.22745611	6.962551	10.012857	-0.50997776	0.2735876	0.3245258	0.09140286	5.1867714	8.322225	Walking_Idle
13:40:34.751	0.22745611	6.962551	10.012857	-0.50997776	0.2735876	0.3245258	0.09140286	5.1867714	8.322225	Walking_Idle
13:40:34.774	0.22745611	6.962551	10.012857	-0.50997776	0.2735876	0.3245258	0.09140286	5.1867714	8.322225	Walking_Idle
13:40:34.797	0.22745611	6.962551	10.012857	-0.50997776	0.2735876	0.3245258	0.09140286	5.1867714	8.322225	Walking_Idle
13:40:34.820	0.22745611	6.962551	10.012857	-0.50997776	0.2735876	0.3245258	0.09140286	5.1867714	8.322225	Walking_Idle
13:40:34.843	0.22745611	6.962551	10.012857	-0.50997776	0.2735876	0.3245258	0.09140286	5.1867714	8.322225	Walking_Idle
13:40:34.867	0.7781393	2.7582045	11.214784	-0.3969677	-0.007410406	0.34651697	0.32744578	4.893191	8.49234	Walking_Idle
13:40:34.888	0.7781393	2.7582045	11.214784	-0.3969677	-0.007410406	0.34651697	0.32744578	4.893191	8.49234	Walking_Idle
13:40:34.910	0.7781393	2.7582045	11.214784	-0.3969677	-0.007410406	0.34651697	0.32744578	4.893191	8.49234	Walking_Idle
13:40:34.931	0.7781393	2.7582045	11.214784	-0.3969677	-0.007410406	0.34651697	0.32744578	4.893191	8.49234	Walking_Idle
13:40:34.952	0.7781393	2.7582045	11.214784	-0.3969677	-0.007410406	0.34651697	0.32744578	4.893191	8.49234	Walking_Idle
13:40:34.974	0.7781393	2.7582045	11.214784	-0.3969677	-0.007410406	0.34651697	0.32744578	4.893191	8.49234	Walking_Idle
13:40:34.995	0.7781393	2.7582045	11.214784	-0.3969677	-0.007410406	0.34651697	0.32744578	4.893191	8.49234	Walking_Idle
13:40:35.017	0.7781393	2.7582045	11.214784	-0.3969677	-0.007410406	0.34651697	0.32744578	4.893191	8.49234	Walking_Idle
13:40:35.040	0.2849187	3.8667538	2.1117504	-0.04327675	0.05489785	0.22739826	0.21069641	4.946406	8.465167	Walking_Idle
13:40:35.063	0.2849187	3.8667538	2.1117504	-0.04327675	0.05489785	0.22739826	0.21069641	4.946406	8.465167	Walking_Idle
13:40:35.087	0.2849187	3.8667538	2.1117504	-0.04327675	0.05489785	0.22739826	0.21069641	4.946406	8.465167	Walking_Idle
13:40:35.110	0.2849187	3.8667538	2.1117504	-0.04327675	0.05489785	0.22739826	0.21069641	4.946406	8.465167	Walking_Idle
13:40:35.133	0.2849187	3.8667538	2.1117504	-0.04327675	0.05489785	0.22739826	0.21069641	4.946406	8.465167	Walking_Idle
13:40:35.156	0.2849187	3.8667538	2.1117504	-0.04327675	0.05489785	0.22739826	0.21069641	4.946406	8.465167	Walking_Idle
13:40:35.179	0.2849187	3.8667538	2.1117504	-0.04327675	0.05489785	0.22739826	0.21069641	4.946406	8.465167	Walking_Idle
13:40:35.201	0.2849187	3.8667538	2.1117504	-0.04327675	0.05489785	0.22739826	0.21069641	4.946406	8.465167	Walking_Idle
13:40:35.225	-0.98404694	5.33205	16.348108	-1.2393509	1.9473584	-0.07192572	-0.34290016	3.4709637	9.165436	Walking_Idle
13:40:35.247	-0.98404694	5.33205	16.348108	-1.2393509	1.9473584	-0.07192572	-0.34290016	3.4709637	9.165436	Walking_Idle
13:40:35.270	-0.98404694	5.33205	16.348108	-1.2393509	1.9473584	-0.07192572	-0.34290016	3.4709637	9.165436	Walking_Idle
13:40:35.293	-0.98404694	5.33205	16.348108	-1.2393509	1.9473584	-0.07192572	-0.34290016	3.4709637	9.165436	Walking_Idle
13:40:35.316	-0.98404694	5.33205	16.348108	-1.2393509	1.9473584	-0.07192572	-0.34290016	3.4709637	9.165436	Walking_Idle
13:40:35.340	-0.98404694	5.33205	16.348108	-1.2393509	1.9473584	-0.07192572	-0.34290016	3.4709637	9.165436	Walking_Idle
13:40:35.362	-0.98404694	5.33205	16.348108	-1.2393509	1.9473584	-0.07192572	-0.34290016	3.4709637	9.165436	Walking_Idle
13:40:35.384	-0.98404694	5.33205	16.348108	-1.2393509	1.9473584	-0.07192572	-0.34290016	3.4709637	9.165436	Walking_Idle
13:40:35.407	-0.24900457	2.1596358	8.415876	1.1857842	-0.75877464	-0.36636275	-0.5269954	3.6961746	9.068128	Walking_Idle
13:40:35.431	-0.24900457	2.1596358	8.415876	1.1857842	-0.75877464	-0.36636275	-0.5269954	3.6961746	9.068128	Walking_Idle
13:40:35.454	-0.24900457	2.1596358	8.415876	1.1857842	-0.75877464	-0.36636275	-0.5269954	3.6961746	9.068128	Walking_Idle
13:40:35.477	-0.24900457	2.1596358	8.415876	1.1857842	-0.75877464	-0.36636275	-0.5269954	3.6961746	9.068128	Walking_Idle
13:40:35.500	-0.24900457	2.1596358	8.415876	1.1857842	-0.75877464	-0.36636275	-0.5269954	3.6961746	9.068128	Walking_Idle
13:40:35.522	-0.24900457	2.1596358	8.415876	1.1857842	-0.75877464	-0.36636275	-0.5269954	3.6961746	9.068128	Walking_Idle
13:40:35.776	0.028731298	6.531582	9.8237095	0.22855829	-0.36537746	0.1070578	-0.13768633	4.5184665	8.702579	Walking_Idle
13:40:35.799	0.028731298	6.531582	9.8237095	0.22855829	-0.36537746	0.1070578	-0.13768633	4.5184665	8.702579	Walking_Idle
13:40:35.822	0.028731298	6.531582	9.8237095	0.22855829	-0.36537746	0.1070578	-0.13768633	4.5184665	8.702579	Walking_Idle
13:40:35.845	0.028731298	6.531582	9.8237095	0.22855829	-0.36537746	0.1070578	-0.13768633	4.5184665	8.702579	Walking_Idle
13:40:35.868	0.028731298	6.531582	9.8237095	0.22855829	-0.36537746	0.1070578	-0.13768633	4.5184665	8.702579	Walking_Idle
13:40:35.891	0.028731298	6.531582	9.8237095	0.22855829	-0.36537746	0.1070578	-0.13768633	4.5184665	8.702579	Walking_Idle
13:40:35.914	0.028731298	6.531582	9.8237095	0.22855829	-0.36537746	0.1070578	-0.13768633	4.5184665	8.702579	Walking_Idle
13:40:35.936	0.3902668	4.513208	10.127783	0.96892697	-0.15890498	0.47846386	0.39942828	5.1501007	8.335902	Walking_Idle
13:40:35.959	0.3902668	4.513208	10.127783	0.96892697	-0.15890498	0.47846386	0.39942828	5.1501007	8.335902	Walking_Idle
13:40:35.982	0.3902668	4.513208	10.127783	0.96892697	-0.15890498	0.47846386	0.39942828	5.1501007	8.335902	Walking_Idle
13:40:36.005	0.3902668	4.513208	10.127783	0.96892697	-0.15890498	0.47846386	0.39942828	5.1501007	8.335902	Walking_Idle
13:40:36.028	0.3902668	4.513208	10.127783	0.96892697	-0.15890498	0.47846386	0.39942828	5.1501007	8.335902	Walking_Idle
13:40:36.051	0.3902668	4.513208	10.127783	0.96892697	-0.15890498	0.47846386	0.39942828	5.1501007	8.335902	Walking_Idle
13:40:36.073	0.3902668	4.513208	10.127783	0.96892697	-0.15890498	0.47846386	0.39942828	5.1501007	8.335902	Walking_Idle
13:40:36.096	0.3902668	4.513208	10.127783	0.96892697	-0.15890498	0.47846386	0.39942828	5.1501007	8.335902	Walking_Idle
13:40:36.119	1.7717633	3.318465	5.9832926	0.62867504	0.14286244	0.36972985	0.7808014	5.156016	8.305193	Walking_Idle
13:40:36.142	1.7717633	3.318465	5.9832926	0.62867504	0.14286244	0.36972985	0.7808014	5.156016	8.305193	Walking_Idle
13:40:36.165	1.7717633	3.318465	5.9832926	0.62867504	0.14286244	0.36972985	0.7808014	5.156016	8.305193	Walking_Idle
13:40:36.188	1.7717633	3.318465	5.9832926	0.62867504	0.14286244	0.36972985	0.7808014	5.156016	8.305193	Walking_Idle
13:40:36.211	1.7717633	3.318465	5.9832926	0.62867504	0.14286244	0.36972985	0.7808014	5.156016	8.305193	Walking_Idle
13:40:36.234	1.7717633	3.318465	5.9832926	0.62867504	0.14286244	0.36972985	0.7808014	5.156016	8.305193	Walking_Idle
13:40:36.257	1.7717633	3.318465	5.9832926	0.62867504	0.14286244	0.36972985	0.7808014	5.156016	8.305193	Walking_Idle
13:40:36.280	1.7717633	3.318465	5.9832926	0.62867504	0.14286244	0.36972985	0.7808014	5.156016	8.305193	Walking_Idle
13:40:36.303	0.9816527	5.6002088	7.292961	-0.07382001	-0.17723094	-0.040771592	0.9074556	5.466154	8.091232	Walking_Idle
13:40:36.326	0.9816527	5.6002088	7.292961	-0.07382001	-0.17723094	-0.040771592	0.9074556	5.466154	8.091232	Walking_Idle
13:40:36.349	0.9816527	5.6002088	7.292961	-0.07382001	-0.17723094	-0.040771592	0.9074556	5.466154	8.091232	Walking_Idle
13:40:36.371	0.9816527	5.6002088	7.292961	-0.07382001	-0.17723094	-0.040771592	0.9074556	5.466154	8.091232	Walking_Idle
13:40:36.395	0.9816527	5.6002088	7.292961	-0.07382001	-0.17723094	-0.040771592	0.9074556	5.466154	8.091232	Walking_Idle
13:40:36.418	0.9816527	5.6002088	7.292961	-0.07382001	-0.17723094	-0.040771592	0.9074556	5.466154	8.091232	Walking_Idle
13:40:36.441	0.9816527	5.6002088	7.292961	-0.07382001	-0.17723094	-0.040771592	0.9074556	5.466154	8.091232	Walking_Idle
13:40:36.463	0.9816527	5.6002088	7.292961	-0.07382001	-0.17723094	-0.040771592	0.9074556	5.466154	8.091232	Walking_Idle
13:40:36.486	4.3408203	5.705557	10.795785	-0.37436572	-0.72945315	-0.10979936	1.3567326	5.321622	8.124653	Walking_Idle
13:40:36.509	4.3408203	5.705557	10.795785	-0.37436572	-0.72945315	-0.10979936	1.3567326	5.321622	8.124653	Walking_Idle
13:40:36.532	4.3408203	5.705557	10.795785	-0.37436572	-0.72945315	-0.10979936	1.3567326	5.321622	8.124653	Walking_Idle
13:40:36.555	4.3408203	5.705557	10.795785	-0.37436572	-0.72945315	-0.10979936	1.3567326	5.321622	8.124653	Walking_Idle
13:40:36.578	4.3408203	5.705557	10.795785	-0.37436572	-0.72945315	-0.10979936	1.3567326	5.321622	8.124653	Walking_Idle
13:40:36.600	4.3408203	5.705557	10.795785	-0.37436572	-0.72945315	-0.10979936	1.3567326	5.321622	8.124653	Walking_Idle
13:40:36.622	4.3408203	5.705557	10.795785	-0.37436572	-0.72945315	-0.10979936	1.3567326	5.321622	8.124653	Walking_Idle
13:40:36.644	4.3408203	5.705557	10.795785	-0.37436572	-0.72945315	-0.10979936	1.3567326	5.321622	8.124653	Walking_Idle
13:40:36.668	1.1875603	4.8388295	5.420638	-0.12757614	0.20272723	-0.7890815	1.5666978	5.3825397	8.046371	Walking_Idle
13:40:36.692	1.1875603	4.8388295	5.420638	-0.12757614	0.20272723	-0.7890815	1.5666978	5.3825397	8.046371	Walking_Idle
13:40:36.715	1.1875603	4.8388295	5.420638	-0.12757614	0.20272723	-0.7890815	1.5666978	5.3825397	8.046371	Walking_Idle
13:40:36.738	1.1875603	4.8388295	5.420638	-0.12757614	0.20272723	-0.7890815	1.5666978	5.3825397	8.046371	Walking_Idle
13:40:36.761	1.1875603	4.8388295	5.420638	-0.12757614	0.20272723	-0.7890815	1.5666978	5.3825397	8.046371	Walking_Idle
13:40:36.783	1.1875603	4.8388295	5.420638	-0.12757614	0.20272723	-0.7890815	1.5666978	5.3825397	8.046371	Walking_Idle
13:40:36.806	1.1875603	4.8388295	5.420638	-0.12757614	0.20272723	-0.7890815	1.5666978	5.3825397	8.046371	Walking_Idle
13:40:36.828	1.1875603	4.8388295	5.420638	-0.12757614	0.20272723	-0.7890815	1.5666978	5.3825397	8.046371	Walking_Idle
13:40:36.851	0.61293435	4.745453	6.768615	-0.32060957	-0.13813557	-0.09697119	0.99630535	5.3967257	8.127303	Walking_Idle
13:40:36.873	0.61293435	4.745453	6.768615	-0.32060957	-0.13813557	-0.09697119	0.99630535	5.3967257	8.127303	Walking_Idle
13:40:36.896	0.61293435	4.745453	6.768615	-0.32060957	-0.13813557	-0.09697119	0.99630535	5.3967257	8.127303	Walking_Idle
13:40:36.920	0.61293435	4.745453	6.768615	-0.32060957	-0.13813557	-0.09697119	0.99630535	5.3967257	8.127303	Walking_Idle
13:40:36.942	0.61293435	4.745453	6.768615	-0.32060957	-0.13813557	-0.09697119	0.99630535	5.3967257	8.127303	Walking_Idle
13:40:36.964	0.61293435	4.745453	6.768615	-0.32060957	-0.13813557	-0.09697119	0.99630535	5.3967257	8.127303	Walking_Idle
13:40:36.987	0.61293435	4.745453	6.768615	-0.32060957	-0.13813557	-0.09697119	0.99630535	5.3967257	8.127303	Walking_Idle
13:40:37.008	0.61293435	4.745453	6.768615	-0.32060957	-0.13813557	-0.09697119	0.99630535	5.3967257	8.127303	Walking_Idle
13:40:37.032	0.85236186	7.9418097	10.6497345	0.02880535	0.8557422	0.080790594	0.62015325	5.3078885	8.222655	Walking_Idle
13:40:37.055	0.85236186	7.9418097	10.6497345	0.02880535	0.8557422	0.080790594	0.62015325	5.3078885	8.222655	Walking_Idle
13:40:37.078	0.85236186	7.9418097	10.6497345	0.02880535	0.8557422	0.080790594	0.62015325	5.3078885	8.222655	Walking_Idle
13:40:37.101	0.85236186	7.9418097	10.6497345	0.02880535	0.8557422	0.080790594	0.62015325	5.3078885	8.222655	Walking_Idle
13:40:37.124	0.85236186	7.9418097	10.6497345	0.02880535	0.8557422	0.080790594	0.62015325	5.3078885	8.222655	Walking_Idle
13:40:37.148	0.85236186	7.9418097	10.6497345	0.02880535	0.8557422	0.080790594	0.62015325	5.3078885	8.222655	Walking_Idle
13:40:37.171	0.85236186	7.9418097	10.6497345	0.02880535	0.8557422	0.080790594	0.62015325	5.3078885	8.222655	Walking_Idle
13:40:37.194	0.85236186	7.9418097	10.6497345	0.02880535	0.8557422	0.080790594	0.62015325	5.3078885	8.222655	Walking_Idle
13:40:37.217	0.20351335	4.6999617	6.8907228	0.3336271	-0.22487843	0.4967898	0.39541015	5.9588156	7.7785954	Walking_Idle
13:40:37.240	0.20351335	4.6999617	6.8907228	0.3336271	-0.22487843	0.4967898	0.39541015	5.9588156	7.7785954	Walking_Idle
13:40:37.264	0.20351335	4.6999617	6.8907228	0.3336271	-0.22487843	0.4967898	0.39541015	5.9588156	7.7785954	Walking_Idle
13:40:37.287	0.20351335	4.6999617	6.8907228	0.3336271	-0.22487843	0.4967898	0.39541015	5.9588156	7.7785954	Walking_Idle
13:40:37.310	0.20351335	4.6999617	6.8907228	0.3336271	-0.22487843	0.4967898	0.39541015	5.9588156	7.7785954	Walking_Idle
13:40:37.333	0.20351335	4.6999617	6.8907228	0.3336271	-0.22487843	0.4967898	0.39541015	5.9588156	7.7785954	Walking_Idle
13:40:37.356	0.20351335	4.6999617	6.8907228	0.3336271	-0.22487843	0.4967898	0.39541015	5.9588156	7.7785954	Walking_Idle
13:40:37.379	0.20351335	4.6999617	6.8907228	0.3336271	-0.22487843	0.4967898	0.39541015	5.9588156	7.7785954	Walking_Idle
13:40:37.402	-0.014365649	4.6927786	4.2594147	-0.45255646	0.29374614	0.08140146	0.87740344	5.63051	7.9810944	Walking_Idle
13:40:37.424	-0.014365649	4.6927786	4.2594147	-0.45255646	0.29374614	0.08140146	0.87740344	5.63051	7.9810944	Walking_Idle
13:40:37.447	-0.014365649	4.6927786	4.2594147	-0.45255646	0.29374614	0.08140146	0.87740344	5.63051	7.9810944	Walking_Idle
13:40:37.470	-0.014365649	4.6927786	4.2594147	-0.45255646	0.29374614	0.08140146	0.87740344	5.63051	7.9810944	Walking_Idle
13:40:37.493	-0.014365649	4.6927786	4.2594147	-0.45255646	0.29374614	0.08140146	0.87740344	5.63051	7.9810944	Walking_Idle
13:40:37.516	-0.014365649	4.6927786	4.2594147	-0.45255646	0.29374614	0.08140146	0.87740344	5.63051	7.9810944	Walking_Idle
13:40:37.539	-0.014365649	4.6927786	4.2594147	-0.45255646	0.29374614	0.08140146	0.87740344	5.63051	7.9810944	Walking_Idle
13:40:37.562	2.80609	6.265817	8.509253	-0.27968162	-0.88278025	-0.07253658	1.1493782	5.573824	7.9863462	Walking_Idle
13:40:37.585	2.80609	6.265817	8.509253	-0.27968162	-0.88278025	-0.07253658	1.1493782	5.573824	7.9863462	Walking_Idle
13:40:37.608	2.80609	6.265817	8.509253	-0.27968162	-0.88278025	-0.07253658	1.1493782	5.573824	7.9863462	Walking_Idle
13:40:37.630	2.80609	6.265817	8.509253	-0.27968162	-0.88278025	-0.07253658	1.1493782	5.573824	7.9863462	Walking_Idle
13:40:37.652	2.80609	6.265817	8.509253	-0.27968162	-0.88278025	-0.07253658	1.1493782	5.573824	7.9863462	Walking_Idle
13:40:37.675	2.80609	6.265817	8.509253	-0.27968162	-0.88278025	-0.07253658	1.1493782	5.573824	7.9863462	Walking_Idle
13:40:37.698	2.80609	6.265817	8.509253	-0.27968162	-0.88278025	-0.07253658	1.1493782	5.573824	7.9863462	Walking_Idle
13:40:37.722	2.80609	6.265817	8.509253	-0.27968162	-0.88278025	-0.07253658	1.1493782	5.573824	7.9863462	Walking_Idle
13:40:37.744	2.0686533	3.5507095	13.941862	-0.19782566	-0.055668764	-0.16844243	1.7364186	4.741414	8.406795	Walking_Idle
13:40:37.768	2.0686533	3.5507095	13.941862	-0.19782566	-0.055668764	-0.16844243	1.7364186	4.741414	8.406795	Walking_Idle
13:40:37.790	2.0686533	3.5507095	13.941862	-0.19782566	-0.055668764	-0.16844243	1.7364186	4.741414	8.406795	Walking_Idle
13:40:37.813	2.0686533	3.5507095	13.941862	-0.19782566	-0.055668764	-0.16844243	1.7364186	4.741414	8.406795	Walking_Idle
13:40:37.837	2.0686533	3.5507095	13.941862	-0.19782566	-0.055668764	-0.16844243	1.7364186	4.741414	8.406795	Walking_Idle
13:40:37.860	2.0686533	3.5507095	13.941862	-0.19782566	-0.055668764	-0.16844243	1.7364186	4.741414	8.406795	Walking_Idle
13:40:37.883	2.0686533	3.5507095	13.941862	-0.19782566	-0.055668764	-0.16844243	1.7364186	4.741414	8.406795	Walking_Idle
13:40:37.906	2.0686533	3.5507095	13.941862	-0.19782566	-0.055668764	-0.16844243	1.7364186	4.741414	8.406795	Walking_Idle
13:40:37.929	-0.75659084	3.615355	5.794145	-0.48126712	0.2705333	-0.6711845	1.2730116	4.6662235	8.530892	Walking_Idle
13:40:37.951	-0.75659084	3.615355	5.794145	-0.48126712	0.2705333	-0.6711845	1.2730116	4.6662235	8.530892	Walking_Idle
13:40:37.974	-0.75659084	3.615355	5.794145	-0.48126712	0.2705333	-0.6711845	1.2730116	4.6662235	8.530892	Walking_Idle
13:40:37.996	-0.75659084	3.615355	5.794145	-0.48126712	0.2705333	-0.6711845	1.2730116	4.6662235	8.530892	Walking_Idle
13:40:38.018	-0.75659084	3.615355	5.794145	-0.48126712	0.2705333	-0.6711845	1.2730116	4.6662235	8.530892	Walking_Idle
13:40:38.041	-0.75659084	3.615355	5.794145	-0.48126712	0.2705333	-0.6711845	1.2730116	4.6662235	8.530892	Walking_Idle
13:40:38.065	-0.75659084	3.615355	5.794145	-0.48126712	0.2705333	-0.6711845	1.2730116	4.6662235	8.530892	Walking_Idle
13:40:38.088	-0.75659084	3.615355	5.794145	-0.48126712	0.2705333	-0.6711845	1.2730116	4.6662235	8.530892	Walking_Idle
13:40:38.111	0.6344828	4.7095385	8.049552	-0.2937315	-0.13630298	0.10644694	0.9138846	4.3365936	8.748092	Walking_Idle
13:40:38.134	0.6344828	4.7095385	8.049552	-0.2937315	-0.13630298	0.10644694	0.9138846	4.3365936	8.748092	Walking_Idle
13:40:38.156	0.6344828	4.7095385	8.049552	-0.2937315	-0.13630298	0.10644694	0.9138846	4.3365936	8.748092	Walking_Idle
13:40:38.179	0.6344828	4.7095385	8.049552	-0.2937315	-0.13630298	0.10644694	0.9138846	4.3365936	8.748092	Walking_Idle
13:40:38.202	0.6344828	4.7095385	8.049552	-0.2937315	-0.13630298	0.10644694	0.9138846	4.3365936	8.748092	Walking_Idle
13:40:38.225	0.6344828	4.7095385	8.049552	-0.2937315	-0.13630298	0.10644694	0.9138846	4.3365936	8.748092	Walking_Idle
13:40:38.247	0.6344828	4.7095385	8.049552	-0.2937315	-0.13630298	0.10644694	0.9138846	4.3365936	8.748092	Walking_Idle
13:40:38.270	0.6344828	4.7095385	8.049552	-0.2937315	-0.13630298	0.10644694	0.9138846	4.3365936	8.748092	Walking_Idle
13:40:38.294	0.7589851	5.6840086	9.419077	0.20290194	0.4140866	0.22800912	0.97681695	4.083245	8.862466	Walking_Idle
13:40:38.317	0.7589851	5.6840086	9.419077	0.20290194	0.4140866	0.22800912	0.97681695	4.083245	8.862466	Walking_Idle
13:40:38.340	0.7589851	5.6840086	9.419077	0.20290194	0.4140866	0.22800912	0.97681695	4.083245	8.862466	Walking_Idle
13:40:38.363	0.7589851	5.6840086	9.419077	0.20290194	0.4140866	0.22800912	0.97681695	4.083245	8.862466	Walking_Idle
13:40:38.386	0.7589851	5.6840086	9.419077	0.20290194	0.4140866	0.22800912	0.97681695	4.083245	8.862466	Walking_Idle
13:40:38.408	0.7589851	5.6840086	9.419077	0.20290194	0.4140866	0.22800912	0.97681695	4.083245	8.862466	Walking_Idle
13:40:38.430	0.7589851	5.6840086	9.419077	0.20290194	0.4140866	0.22800912	0.97681695	4.083245	8.862466	Walking_Idle
13:40:38.452	0.7589851	5.6840086	9.419077	0.20290194	0.4140866	0.22800912	0.97681695	4.083245	8.862466	Walking_Idle
13:40:38.475	1.8292259	1.8052832	11.11183	-0.14468038	-0.25114563	0.2897065	0.9639458	4.2235847	8.79787	Walking_Idle
13:40:38.498	1.8292259	1.8052832	11.11183	-0.14468038	-0.25114563	0.2897065	0.9639458	4.2235847	8.79787	Walking_Idle
13:40:38.522	1.8292259	1.8052832	11.11183	-0.14468038	-0.25114563	0.2897065	0.9639458	4.2235847	8.79787	Walking_Idle
13:40:38.545	1.8292259	1.8052832	11.11183	-0.14468038	-0.25114563	0.2897065	0.9639458	4.2235847	8.79787	Walking_Idle
13:40:38.568	1.8292259	1.8052832	11.11183	-0.14468038	-0.25114563	0.2897065	0.9639458	4.2235847	8.79787	Walking_Idle
13:40:38.591	1.8292259	1.8052832	11.11183	-0.14468038	-0.25114563	0.2897065	0.9639458	4.2235847	8.79787	Walking_Idle
[truncated: 3,086 more rows]
