# Supplementary material for: Real-time Smartphone Activity Classification Using Inertial Sensors—Recognition of Scrolling, Typing, and Watching Videos While Sitting or Walking
Source: Sensors (Basel). 2020 Jan 24;20(3):655. doi: 10.3390/s20030655 (PMC7038357; doi:10.3390/s20030655)
Supplement: Supplementary file 1 [file sensors-20-00655-s001.zip › sensors-668083-supplementary/5Hz_data/8414/2019_09_03_13_11_20_Sitting_Read.csv]

time	accX	accY	accZ	rotX	rotY	rotZ	graX	graY	graZ	activity
13:32:45.897	-0.07901107	7.448589	5.3248672	0.23772126	-0.06361001	-0.006563136	0.4430229	7.6097717	6.169712	Sitting_Read
13:32:45.918	-0.07901107	7.448589	5.3248672	0.23772126	-0.06361001	-0.006563136	0.4430229	7.6097717	6.169712	Sitting_Read
13:32:45.940	-0.07901107	7.448589	5.3248672	0.23772126	-0.06361001	-0.006563136	0.4430229	7.6097717	6.169712	Sitting_Read
13:32:45.960	-0.07901107	7.448589	5.3248672	0.23772126	-0.06361001	-0.006563136	0.4430229	7.6097717	6.169712	Sitting_Read
13:32:46.066	-0.12210801	7.391126	6.316097	-0.0041813725	-0.60056055	-0.3407064	0.305831	7.6452456	6.13409	Sitting_Read
13:32:46.087	-0.12210801	7.391126	6.316097	-0.0041813725	-0.60056055	-0.3407064	0.305831	7.6452456	6.13409	Sitting_Read
13:32:46.108	-0.12210801	7.391126	6.316097	-0.0041813725	-0.60056055	-0.3407064	0.305831	7.6452456	6.13409	Sitting_Read
13:32:46.129	-0.12210801	7.391126	6.316097	-0.0041813725	-0.60056055	-0.3407064	0.305831	7.6452456	6.13409	Sitting_Read
13:32:46.150	-0.12210801	7.391126	6.316097	-0.0041813725	-0.60056055	-0.3407064	0.305831	7.6452456	6.13409	Sitting_Read
13:32:46.171	-0.12210801	7.391126	6.316097	-0.0041813725	-0.60056055	-0.3407064	0.305831	7.6452456	6.13409	Sitting_Read
13:32:46.193	0.083799616	7.620977	4.946572	-0.12574355	0.25587252	0.078958	0.044013023	7.57127	6.232515	Sitting_Read
13:32:46.214	0.083799616	7.620977	4.946572	-0.12574355	0.25587252	0.078958	0.044013023	7.57127	6.232515	Sitting_Read
13:32:46.236	0.083799616	7.620977	4.946572	-0.12574355	0.25587252	0.078958	0.044013023	7.57127	6.232515	Sitting_Read
13:32:46.257	0.083799616	7.620977	4.946572	-0.12574355	0.25587252	0.078958	0.044013023	7.57127	6.232515	Sitting_Read
13:32:46.278	0.083799616	7.620977	4.946572	-0.12574355	0.25587252	0.078958	0.044013023	7.57127	6.232515	Sitting_Read
13:32:46.300	0.083799616	7.620977	4.946572	-0.12574355	0.25587252	0.078958	0.044013023	7.57127	6.232515	Sitting_Read
13:32:46.321	0.083799616	7.620977	4.946572	-0.12574355	0.25587252	0.078958	0.044013023	7.57127	6.232515	Sitting_Read
13:32:46.342	0.083799616	7.620977	4.946572	-0.12574355	0.25587252	0.078958	0.044013023	7.57127	6.232515	Sitting_Read
13:32:46.364	0.083799616	7.620977	4.946572	-0.12574355	0.25587252	0.078958	0.044013023	7.57127	6.232515	Sitting_Read
13:32:46.385	-1.5897985	6.9577627	7.0559278	-0.3529854	0.6193373	-0.33643037	-0.895998	7.184263	6.614668	Sitting_Read
13:32:46.406	-1.5897985	6.9577627	7.0559278	-0.3529854	0.6193373	-0.33643037	-0.895998	7.184263	6.614668	Sitting_Read
13:32:46.428	-1.5897985	6.9577627	7.0559278	-0.3529854	0.6193373	-0.33643037	-0.895998	7.184263	6.614668	Sitting_Read
13:32:46.449	-1.5897985	6.9577627	7.0559278	-0.3529854	0.6193373	-0.33643037	-0.895998	7.184263	6.614668	Sitting_Read
13:32:46.471	-1.5897985	6.9577627	7.0559278	-0.3529854	0.6193373	-0.33643037	-0.895998	7.184263	6.614668	Sitting_Read
13:32:46.492	-1.5897985	6.9577627	7.0559278	-0.3529854	0.6193373	-0.33643037	-0.895998	7.184263	6.614668	Sitting_Read
13:32:46.516	-1.5897985	6.9577627	7.0559278	-0.3529854	0.6193373	-0.33643037	-0.895998	7.184263	6.614668	Sitting_Read
13:32:46.538	-1.5897985	6.9577627	7.0559278	-0.3529854	0.6193373	-0.33643037	-0.895998	7.184263	6.614668	Sitting_Read
13:32:46.561	-1.8196489	7.680834	6.517216	0.99519414	-0.521759	0.14554231	-1.3078312	7.4803314	6.205204	Sitting_Read
13:32:46.584	-1.8196489	7.680834	6.517216	0.99519414	-0.521759	0.14554231	-1.3078312	7.4803314	6.205204	Sitting_Read
13:32:46.606	-1.8196489	7.680834	6.517216	0.99519414	-0.521759	0.14554231	-1.3078312	7.4803314	6.205204	Sitting_Read
13:32:46.630	-1.8196489	7.680834	6.517216	0.99519414	-0.521759	0.14554231	-1.3078312	7.4803314	6.205204	Sitting_Read
13:32:46.652	-1.8196489	7.680834	6.517216	0.99519414	-0.521759	0.14554231	-1.3078312	7.4803314	6.205204	Sitting_Read
13:32:46.675	-1.8196489	7.680834	6.517216	0.99519414	-0.521759	0.14554231	-1.3078312	7.4803314	6.205204	Sitting_Read
13:32:46.698	-1.8196489	7.680834	6.517216	0.99519414	-0.521759	0.14554231	-1.3078312	7.4803314	6.205204	Sitting_Read
13:32:46.720	-1.8196489	7.680834	6.517216	0.99519414	-0.521759	0.14554231	-1.3078312	7.4803314	6.205204	Sitting_Read
13:32:46.743	0.24182175	7.920261	5.7199225	0.905397	-0.45822895	0.44364455	-0.41337603	8.332726	5.154131	Sitting_Read
13:32:46.766	0.24182175	7.920261	5.7199225	0.905397	-0.45822895	0.44364455	-0.41337603	8.332726	5.154131	Sitting_Read
13:32:46.789	0.24182175	7.920261	5.7199225	0.905397	-0.45822895	0.44364455	-0.41337603	8.332726	5.154131	Sitting_Read
13:32:46.811	0.24182175	7.920261	5.7199225	0.905397	-0.45822895	0.44364455	-0.41337603	8.332726	5.154131	Sitting_Read
13:32:46.834	0.24182175	7.920261	5.7199225	0.905397	-0.45822895	0.44364455	-0.41337603	8.332726	5.154131	Sitting_Read
13:32:46.857	0.24182175	7.920261	5.7199225	0.905397	-0.45822895	0.44364455	-0.41337603	8.332726	5.154131	Sitting_Read
13:32:46.879	0.24182175	7.920261	5.7199225	0.905397	-0.45822895	0.44364455	-0.41337603	8.332726	5.154131	Sitting_Read
13:32:46.902	0.24182175	7.920261	5.7199225	0.905397	-0.45822895	0.44364455	-0.41337603	8.332726	5.154131	Sitting_Read
13:32:46.924	-0.531529	8.2578535	3.6536634	0.59691006	0.31634817	-0.17455107	-0.15007176	8.891258	4.1343966	Sitting_Read
13:32:46.947	-0.531529	8.2578535	3.6536634	0.59691006	0.31634817	-0.17455107	-0.15007176	8.891258	4.1343966	Sitting_Read
13:32:46.970	-0.531529	8.2578535	3.6536634	0.59691006	0.31634817	-0.17455107	-0.15007176	8.891258	4.1343966	Sitting_Read
13:32:46.993	-0.531529	8.2578535	3.6536634	0.59691006	0.31634817	-0.17455107	-0.15007176	8.891258	4.1343966	Sitting_Read
13:32:47.015	-0.531529	8.2578535	3.6536634	0.59691006	0.31634817	-0.17455107	-0.15007176	8.891258	4.1343966	Sitting_Read
13:32:47.037	-0.531529	8.2578535	3.6536634	0.59691006	0.31634817	-0.17455107	-0.15007176	8.891258	4.1343966	Sitting_Read
13:32:47.060	-0.531529	8.2578535	3.6536634	0.59691006	0.31634817	-0.17455107	-0.15007176	8.891258	4.1343966	Sitting_Read
13:32:47.083	-0.531529	8.2578535	3.6536634	0.59691006	0.31634817	-0.17455107	-0.15007176	8.891258	4.1343966	Sitting_Read
13:32:47.106	0.6560313	6.691998	0.89545876	-0.04327675	0.9504263	-1.0010518	-0.48447156	9.239764	3.2499497	Sitting_Read
13:32:47.127	0.6560313	6.691998	0.89545876	-0.04327675	0.9504263	-1.0010518	-0.48447156	9.239764	3.2499497	Sitting_Read
13:32:47.150	0.6560313	6.691998	0.89545876	-0.04327675	0.9504263	-1.0010518	-0.48447156	9.239764	3.2499497	Sitting_Read
13:32:47.172	0.6560313	6.691998	0.89545876	-0.04327675	0.9504263	-1.0010518	-0.48447156	9.239764	3.2499497	Sitting_Read
13:32:47.196	0.6560313	6.691998	0.89545876	-0.04327675	0.9504263	-1.0010518	-0.48447156	9.239764	3.2499497	Sitting_Read
13:32:47.219	0.6560313	6.691998	0.89545876	-0.04327675	0.9504263	-1.0010518	-0.48447156	9.239764	3.2499497	Sitting_Read
13:32:47.241	0.6560313	6.691998	0.89545876	-0.04327675	0.9504263	-1.0010518	-0.48447156	9.239764	3.2499497	Sitting_Read
13:32:47.264	0.6560313	6.691998	0.89545876	-0.04327675	0.9504263	-1.0010518	-0.48447156	9.239764	3.2499497	Sitting_Read
13:32:47.287	-1.9728824	8.542772	5.0136113	-0.70606554	-0.51809376	0.1632574	-1.5207229	8.875549	3.8835874	Sitting_Read
13:32:47.312	-1.9728824	8.542772	5.0136113	-0.70606554	-0.51809376	0.1632574	-1.5207229	8.875549	3.8835874	Sitting_Read
13:32:47.335	-1.9728824	8.542772	5.0136113	-0.70606554	-0.51809376	0.1632574	-1.5207229	8.875549	3.8835874	Sitting_Read
13:32:47.358	-1.9728824	8.542772	5.0136113	-0.70606554	-0.51809376	0.1632574	-1.5207229	8.875549	3.8835874	Sitting_Read
13:32:47.380	-1.9728824	8.542772	5.0136113	-0.70606554	-0.51809376	0.1632574	-1.5207229	8.875549	3.8835874	Sitting_Read
13:32:47.403	-1.9728824	8.542772	5.0136113	-0.70606554	-0.51809376	0.1632574	-1.5207229	8.875549	3.8835874	Sitting_Read
13:32:47.427	-1.9728824	8.542772	5.0136113	-0.70606554	-0.51809376	0.1632574	-1.5207229	8.875549	3.8835874	Sitting_Read
13:32:47.450	-1.9728824	8.542772	5.0136113	-0.70606554	-0.51809376	0.1632574	-1.5207229	8.875549	3.8835874	Sitting_Read
13:32:47.473	-1.6089526	8.9976845	5.2051535	-0.06404617	0.14102985	-0.09574946	-1.346348	8.613526	4.4905095	Sitting_Read
13:32:47.496	-1.6089526	8.9976845	5.2051535	-0.06404617	0.14102985	-0.09574946	-1.346348	8.613526	4.4905095	Sitting_Read
13:32:47.519	-1.6089526	8.9976845	5.2051535	-0.06404617	0.14102985	-0.09574946	-1.346348	8.613526	4.4905095	Sitting_Read
13:32:47.542	-1.6089526	8.9976845	5.2051535	-0.06404617	0.14102985	-0.09574946	-1.346348	8.613526	4.4905095	Sitting_Read
13:32:47.564	-1.6089526	8.9976845	5.2051535	-0.06404617	0.14102985	-0.09574946	-1.346348	8.613526	4.4905095	Sitting_Read
13:32:47.587	-1.6089526	8.9976845	5.2051535	-0.06404617	0.14102985	-0.09574946	-1.346348	8.613526	4.4905095	Sitting_Read
13:32:47.609	-1.6089526	8.9976845	5.2051535	-0.06404617	0.14102985	-0.09574946	-1.346348	8.613526	4.4905095	Sitting_Read
13:32:47.646	-1.3000913	8.320105	4.355186	-0.0041813725	-0.11186836	-0.22952895	-1.5598776	8.524638	4.589945	Sitting_Read
13:32:47.682	-1.3000913	8.320105	4.355186	-0.0041813725	-0.11186836	-0.22952895	-1.5598776	8.524638	4.589945	Sitting_Read
13:32:47.722	-1.3000913	8.320105	4.355186	-0.0041813725	-0.11186836	-0.22952895	-1.5598776	8.524638	4.589945	Sitting_Read
13:32:47.755	-1.3000913	8.320105	4.355186	-0.0041813725	-0.11186836	-0.22952895	-1.5598776	8.524638	4.589945	Sitting_Read
13:32:47.788	-1.3000913	8.320105	4.355186	-0.0041813725	-0.11186836	-0.22952895	-1.5598776	8.524638	4.589945	Sitting_Read
13:32:47.821	-2.063865	8.217151	5.008823	-0.11902404	-0.15829413	-0.17210762	-1.8251584	8.384446	4.7476397	Sitting_Read
13:32:47.855	-2.063865	8.217151	5.008823	-0.11902404	-0.15829413	-0.17210762	-1.8251584	8.384446	4.7476397	Sitting_Read
13:32:47.889	-2.063865	8.217151	5.008823	-0.11902404	-0.15829413	-0.17210762	-1.8251584	8.384446	4.7476397	Sitting_Read
13:32:47.910	-2.063865	8.217151	5.008823	-0.11902404	-0.15829413	-0.17210762	-1.8251584	8.384446	4.7476397	Sitting_Read
13:32:47.932	-2.063865	8.217151	5.008823	-0.11902404	-0.15829413	-0.17210762	-1.8251584	8.384446	4.7476397	Sitting_Read
13:32:47.955	-2.063865	8.217151	5.008823	-0.11902404	-0.15829413	-0.17210762	-1.8251584	8.384446	4.7476397	Sitting_Read
13:32:47.978	-2.063865	8.217151	5.008823	-0.11902404	-0.15829413	-0.17210762	-1.8251584	8.384446	4.7476397	Sitting_Read
13:32:48.000	-2.047105	7.9992723	4.731087	-0.054272324	-0.036121074	-0.07192572	-1.891791	8.329983	4.816928	Sitting_Read
13:32:48.023	-2.047105	7.9992723	4.731087	-0.054272324	-0.036121074	-0.07192572	-1.891791	8.329983	4.816928	Sitting_Read
13:32:48.046	-2.047105	7.9992723	4.731087	-0.054272324	-0.036121074	-0.07192572	-1.891791	8.329983	4.816928	Sitting_Read
13:32:48.069	-2.047105	7.9992723	4.731087	-0.054272324	-0.036121074	-0.07192572	-1.891791	8.329983	4.816928	Sitting_Read
13:32:48.092	-2.047105	7.9992723	4.731087	-0.054272324	-0.036121074	-0.07192572	-1.891791	8.329983	4.816928	Sitting_Read
13:32:48.114	-2.047105	7.9992723	4.731087	-0.054272324	-0.036121074	-0.07192572	-1.891791	8.329983	4.816928	Sitting_Read
13:32:48.137	-2.047105	7.9992723	4.731087	-0.054272324	-0.036121074	-0.07192572	-1.891791	8.329983	4.816928	Sitting_Read
13:32:48.160	-2.047105	7.9992723	4.731087	-0.054272324	-0.036121074	-0.07192572	-1.891791	8.329983	4.816928	Sitting_Read
13:32:48.183	-2.1668186	7.867587	5.3871183	-0.116580576	0.048789196	0.08873184	-1.9352576	8.232388	4.965163	Sitting_Read
13:32:48.207	-2.1668186	7.867587	5.3871183	-0.116580576	0.048789196	0.08873184	-1.9352576	8.232388	4.965163	Sitting_Read
13:32:48.229	-2.1668186	7.867587	5.3871183	-0.116580576	0.048789196	0.08873184	-1.9352576	8.232388	4.965163	Sitting_Read
13:32:48.252	-2.1668186	7.867587	5.3871183	-0.116580576	0.048789196	0.08873184	-1.9352576	8.232388	4.965163	Sitting_Read
13:32:48.278	-2.1668186	7.867587	5.3871183	-0.116580576	0.048789196	0.08873184	-1.9352576	8.232388	4.965163	Sitting_Read
13:32:48.301	-2.1668186	7.867587	5.3871183	-0.116580576	0.048789196	0.08873184	-1.9352576	8.232388	4.965163	Sitting_Read
13:32:48.323	-2.1668186	7.867587	5.3871183	-0.116580576	0.048789196	0.08873184	-1.9352576	8.232388	4.965163	Sitting_Read
13:32:48.345	-2.1668186	7.867587	5.3871183	-0.116580576	0.048789196	0.08873184	-1.9352576	8.232388	4.965163	Sitting_Read
13:32:48.367	-1.8220432	7.901107	5.2267017	-0.015787812	0.010304686	-0.14339696	-1.9405247	8.137351	5.1174383	Sitting_Read
13:32:48.390	-1.8220432	7.901107	5.2267017	-0.015787812	0.010304686	-0.14339696	-1.9405247	8.137351	5.1174383	Sitting_Read
13:32:48.412	-1.8220432	7.901107	5.2267017	-0.015787812	0.010304686	-0.14339696	-1.9405247	8.137351	5.1174383	Sitting_Read
13:32:48.436	-1.8220432	7.901107	5.2267017	-0.015787812	0.010304686	-0.14339696	-1.9405247	8.137351	5.1174383	Sitting_Read
13:32:48.457	-1.8220432	7.901107	5.2267017	-0.015787812	0.010304686	-0.14339696	-1.9405247	8.137351	5.1174383	Sitting_Read
13:32:48.480	-1.8220432	7.901107	5.2267017	-0.015787812	0.010304686	-0.14339696	-1.9405247	8.137351	5.1174383	Sitting_Read
13:32:48.502	-1.8220432	7.901107	5.2267017	-0.015787812	0.010304686	-0.14339696	-1.9405247	8.137351	5.1174383	Sitting_Read
13:32:48.524	-1.8220432	7.901107	5.2267017	-0.015787812	0.010304686	-0.14339696	-1.9405247	8.137351	5.1174383	Sitting_Read
13:32:48.548	-2.1835787	7.850827	5.166845	0.026972756	-0.05872309	-0.02427823	-1.9453394	8.096524	5.1799827	Sitting_Read
13:32:48.571	-2.1835787	7.850827	5.166845	0.026972756	-0.05872309	-0.02427823	-1.9453394	8.096524	5.1799827	Sitting_Read
13:32:48.594	-2.1835787	7.850827	5.166845	0.026972756	-0.05872309	-0.02427823	-1.9453394	8.096524	5.1799827	Sitting_Read
13:32:48.615	-2.1835787	7.850827	5.166845	0.026972756	-0.05872309	-0.02427823	-1.9453394	8.096524	5.1799827	Sitting_Read
13:32:48.637	-2.1835787	7.850827	5.166845	0.026972756	-0.05872309	-0.02427823	-1.9453394	8.096524	5.1799827	Sitting_Read
13:32:48.661	-2.1835787	7.850827	5.166845	0.026972756	-0.05872309	-0.02427823	-1.9453394	8.096524	5.1799827	Sitting_Read
13:32:48.683	-2.1835787	7.850827	5.166845	0.026972756	-0.05872309	-0.02427823	-1.9453394	8.096524	5.1799827	Sitting_Read
13:32:48.706	-2.1835787	7.850827	5.166845	0.026972756	-0.05872309	-0.02427823	-1.9453394	8.096524	5.1799827	Sitting_Read
13:32:48.729	-2.0255566	7.8532214	5.2865586	-0.025561657	0.028019777	-0.042604186	-1.9226207	8.085863	5.2050514	Sitting_Read
13:32:48.750	-2.0255566	7.8532214	5.2865586	-0.025561657	0.028019777	-0.042604186	-1.9226207	8.085863	5.2050514	Sitting_Read
13:32:48.774	-2.0255566	7.8532214	5.2865586	-0.025561657	0.028019777	-0.042604186	-1.9226207	8.085863	5.2050514	Sitting_Read
13:32:48.796	-2.0255566	7.8532214	5.2865586	-0.025561657	0.028019777	-0.042604186	-1.9226207	8.085863	5.2050514	Sitting_Read
13:32:48.818	-2.0255566	7.8532214	5.2865586	-0.025561657	0.028019777	-0.042604186	-1.9226207	8.085863	5.2050514	Sitting_Read
13:32:48.841	-2.0255566	7.8532214	5.2865586	-0.025561657	0.028019777	-0.042604186	-1.9226207	8.085863	5.2050514	Sitting_Read
13:32:48.864	-2.0255566	7.8532214	5.2865586	-0.025561657	0.028019777	-0.042604186	-1.9226207	8.085863	5.2050514	Sitting_Read
13:32:48.886	-2.0255566	7.8532214	5.2865586	-0.025561657	0.028019777	-0.042604186	-1.9226207	8.085863	5.2050514	Sitting_Read
13:32:48.909	-1.908237	7.7694216	5.2745876	-0.024339925	0.086662844	-0.014504384	-1.9988776	8.058497	5.218746	Sitting_Read
13:32:48.931	-1.908237	7.7694216	5.2745876	-0.024339925	0.086662844	-0.014504384	-1.9988776	8.058497	5.218746	Sitting_Read
13:32:48.954	-1.908237	7.7694216	5.2745876	-0.024339925	0.086662844	-0.014504384	-1.9988776	8.058497	5.218746	Sitting_Read
13:32:48.977	-1.908237	7.7694216	5.2745876	-0.024339925	0.086662844	-0.014504384	-1.9988776	8.058497	5.218746	Sitting_Read
13:32:49.000	-1.908237	7.7694216	5.2745876	-0.024339925	0.086662844	-0.014504384	-1.9988776	8.058497	5.218746	Sitting_Read
13:32:49.023	-1.908237	7.7694216	5.2745876	-0.024339925	0.086662844	-0.014504384	-1.9988776	8.058497	5.218746	Sitting_Read
13:32:49.046	-1.908237	7.7694216	5.2745876	-0.024339925	0.086662844	-0.014504384	-1.9988776	8.058497	5.218746	Sitting_Read
13:32:49.068	-1.908237	7.7694216	5.2745876	-0.024339925	0.086662844	-0.014504384	-1.9988776	8.058497	5.218746	Sitting_Read
13:32:49.091	-1.9848539	7.865193	5.276982	0.04468785	-0.025125498	0.027645318	-2.037936	8.071954	5.182715	Sitting_Read
13:32:49.114	-1.9848539	7.865193	5.276982	0.04468785	-0.025125498	0.027645318	-2.037936	8.071954	5.182715	Sitting_Read
13:32:49.137	-1.9848539	7.865193	5.276982	0.04468785	-0.025125498	0.027645318	-2.037936	8.071954	5.182715	Sitting_Read
13:32:49.159	-1.9848539	7.865193	5.276982	0.04468785	-0.025125498	0.027645318	-2.037936	8.071954	5.182715	Sitting_Read
13:32:49.182	-1.9848539	7.865193	5.276982	0.04468785	-0.025125498	0.027645318	-2.037936	8.071954	5.182715	Sitting_Read
13:32:49.203	-1.9848539	7.865193	5.276982	0.04468785	-0.025125498	0.027645318	-2.037936	8.071954	5.182715	Sitting_Read
13:32:49.225	-1.9848539	7.865193	5.276982	0.04468785	-0.025125498	0.027645318	-2.037936	8.071954	5.182715	Sitting_Read
13:32:49.248	-1.9848539	7.865193	5.276982	0.04468785	-0.025125498	0.027645318	-2.037936	8.071954	5.182715	Sitting_Read
13:32:49.271	-2.0375278	7.982512	4.8723493	0.07767457	0.019467665	-0.029776016	-2.071749	8.111733	5.106655	Sitting_Read
13:32:49.293	-2.0375278	7.982512	4.8723493	0.07767457	0.019467665	-0.029776016	-2.071749	8.111733	5.106655	Sitting_Read
13:32:49.314	-2.0375278	7.982512	4.8723493	0.07767457	0.019467665	-0.029776016	-2.071749	8.111733	5.106655	Sitting_Read
13:32:49.336	-2.0375278	7.982512	4.8723493	0.07767457	0.019467665	-0.029776016	-2.071749	8.111733	5.106655	Sitting_Read
13:32:49.357	-2.0375278	7.982512	4.8723493	0.07767457	0.019467665	-0.029776016	-2.071749	8.111733	5.106655	Sitting_Read
13:32:49.378	-2.0375278	7.982512	4.8723493	0.07767457	0.019467665	-0.029776016	-2.071749	8.111733	5.106655	Sitting_Read
13:32:49.399	-2.0375278	7.982512	4.8723493	0.07767457	0.019467665	-0.029776016	-2.071749	8.111733	5.106655	Sitting_Read
13:32:49.421	-2.0375278	7.982512	4.8723493	0.07767457	0.019467665	-0.029776016	-2.071749	8.111733	5.106655	Sitting_Read
13:32:49.444	-2.0542877	8.035186	4.9346004	-0.014566082	0.03962622	-0.03038688	-2.134279	8.125018	5.059568	Sitting_Read
13:32:49.467	-2.0542877	8.035186	4.9346004	-0.014566082	0.03962622	-0.03038688	-2.134279	8.125018	5.059568	Sitting_Read
13:32:49.489	-2.0542877	8.035186	4.9346004	-0.014566082	0.03962622	-0.03038688	-2.134279	8.125018	5.059568	Sitting_Read
13:32:49.512	-2.0542877	8.035186	4.9346004	-0.014566082	0.03962622	-0.03038688	-2.134279	8.125018	5.059568	Sitting_Read
13:32:49.535	-2.0542877	8.035186	4.9346004	-0.014566082	0.03962622	-0.03038688	-2.134279	8.125018	5.059568	Sitting_Read
13:32:49.559	-2.0542877	8.035186	4.9346004	-0.014566082	0.03962622	-0.03038688	-2.134279	8.125018	5.059568	Sitting_Read
13:32:49.582	-2.0542877	8.035186	4.9346004	-0.014566082	0.03962622	-0.03038688	-2.134279	8.125018	5.059568	Sitting_Read
13:32:49.604	-2.0542877	8.035186	4.9346004	-0.014566082	0.03962622	-0.03038688	-2.134279	8.125018	5.059568	Sitting_Read
13:32:49.627	-2.0878077	8.006455	4.9010806	0.07278765	0.053065255	0.01970407	-2.217416	8.125089	5.0235686	Sitting_Read
13:32:49.649	-2.0878077	8.006455	4.9010806	0.07278765	0.053065255	0.01970407	-2.217416	8.125089	5.0235686	Sitting_Read
13:32:49.673	-2.0878077	8.006455	4.9010806	0.07278765	0.053065255	0.01970407	-2.217416	8.125089	5.0235686	Sitting_Read
13:32:49.696	-2.0878077	8.006455	4.9010806	0.07278765	0.053065255	0.01970407	-2.217416	8.125089	5.0235686	Sitting_Read
13:32:49.719	-2.0878077	8.006455	4.9010806	0.07278765	0.053065255	0.01970407	-2.217416	8.125089	5.0235686	Sitting_Read
13:32:49.742	-2.0878077	8.006455	4.9010806	0.07278765	0.053065255	0.01970407	-2.217416	8.125089	5.0235686	Sitting_Read
13:32:49.764	-2.0878077	8.006455	4.9010806	0.07278765	0.053065255	0.01970407	-2.217416	8.125089	5.0235686	Sitting_Read
13:32:49.788	-2.0878077	8.006455	4.9010806	0.07278765	0.053065255	0.01970407	-2.217416	8.125089	5.0235686	Sitting_Read
13:32:49.811	-2.3751206	8.047157	4.7957325	0.03919006	0.0066394946	-0.007174001	-2.2289622	8.174811	4.937042	Sitting_Read
13:32:49.834	-2.3751206	8.047157	4.7957325	0.03919006	0.0066394946	-0.007174001	-2.2289622	8.174811	4.937042	Sitting_Read
13:32:49.857	-2.3751206	8.047157	4.7957325	0.03919006	0.0066394946	-0.007174001	-2.2289622	8.174811	4.937042	Sitting_Read
13:32:49.880	-2.3751206	8.047157	4.7957325	0.03919006	0.0066394946	-0.007174001	-2.2289622	8.174811	4.937042	Sitting_Read
13:32:49.904	-2.3751206	8.047157	4.7957325	0.03919006	0.0066394946	-0.007174001	-2.2289622	8.174811	4.937042	Sitting_Read
13:32:49.926	-2.3751206	8.047157	4.7957325	0.03919006	0.0066394946	-0.007174001	-2.2289622	8.174811	4.937042	Sitting_Read
13:32:49.948	-2.3751206	8.047157	4.7957325	0.03919006	0.0066394946	-0.007174001	-2.2289622	8.174811	4.937042	Sitting_Read
13:32:49.970	-2.3751206	8.047157	4.7957325	0.03919006	0.0066394946	-0.007174001	-2.2289622	8.174811	4.937042	Sitting_Read
13:32:49.993	-2.2961094	7.946598	4.5706706	-0.052439727	0.08299765	-0.0028979448	-2.1850202	8.219462	4.8822613	Sitting_Read
13:32:50.017	-2.2961094	7.946598	4.5706706	-0.052439727	0.08299765	-0.0028979448	-2.1850202	8.219462	4.8822613	Sitting_Read
13:32:50.040	-2.2961094	7.946598	4.5706706	-0.052439727	0.08299765	-0.0028979448	-2.1850202	8.219462	4.8822613	Sitting_Read
13:32:50.063	-2.2961094	7.946598	4.5706706	-0.052439727	0.08299765	-0.0028979448	-2.1850202	8.219462	4.8822613	Sitting_Read
13:32:50.086	-2.2961094	7.946598	4.5706706	-0.052439727	0.08299765	-0.0028979448	-2.1850202	8.219462	4.8822613	Sitting_Read
13:32:50.109	-2.2961094	7.946598	4.5706706	-0.052439727	0.08299765	-0.0028979448	-2.1850202	8.219462	4.8822613	Sitting_Read
13:32:50.131	-2.2961094	7.946598	4.5706706	-0.052439727	0.08299765	-0.0028979448	-2.1850202	8.219462	4.8822613	Sitting_Read
13:32:50.153	-2.257801	8.013638	4.8364353	-0.0212856	0.08177592	0.006875899	-2.1940677	8.204753	4.9028893	Sitting_Read
13:32:50.176	-2.257801	8.013638	4.8364353	-0.0212856	0.08177592	0.006875899	-2.1940677	8.204753	4.9028893	Sitting_Read
13:32:50.199	-2.257801	8.013638	4.8364353	-0.0212856	0.08177592	0.006875899	-2.1940677	8.204753	4.9028893	Sitting_Read
13:32:50.222	-2.257801	8.013638	4.8364353	-0.0212856	0.08177592	0.006875899	-2.1940677	8.204753	4.9028893	Sitting_Read
13:32:50.244	-2.257801	8.013638	4.8364353	-0.0212856	0.08177592	0.006875899	-2.1940677	8.204753	4.9028893	Sitting_Read
13:32:50.267	-2.257801	8.013638	4.8364353	-0.0212856	0.08177592	0.006875899	-2.1940677	8.204753	4.9028893	Sitting_Read
13:32:50.289	-2.257801	8.013638	4.8364353	-0.0212856	0.08177592	0.006875899	-2.1940677	8.204753	4.9028893	Sitting_Read
13:32:50.312	-2.257801	8.013638	4.8364353	-0.0212856	0.08177592	0.006875899	-2.1940677	8.204753	4.9028893	Sitting_Read
13:32:50.335	-2.2673783	8.047157	4.6712303	-0.017009543	0.11537351	0.04963647	-2.2720585	8.170331	4.924808	Sitting_Read
13:32:50.358	-2.2673783	8.047157	4.6712303	-0.017009543	0.11537351	0.04963647	-2.2720585	8.170331	4.924808	Sitting_Read
13:32:50.379	-2.2673783	8.047157	4.6712303	-0.017009543	0.11537351	0.04963647	-2.2720585	8.170331	4.924808	Sitting_Read
13:32:50.400	-2.2673783	8.047157	4.6712303	-0.017009543	0.11537351	0.04963647	-2.2720585	8.170331	4.924808	Sitting_Read
13:32:50.422	-2.2673783	8.047157	4.6712303	-0.017009543	0.11537351	0.04963647	-2.2720585	8.170331	4.924808	Sitting_Read
13:32:50.445	-2.2673783	8.047157	4.6712303	-0.017009543	0.11537351	0.04963647	-2.2720585	8.170331	4.924808	Sitting_Read
13:32:50.469	-2.2673783	8.047157	4.6712303	-0.017009543	0.11537351	0.04963647	-2.2720585	8.170331	4.924808	Sitting_Read
13:32:50.492	-2.2673783	8.047157	4.6712303	-0.017009543	0.11537351	0.04963647	-2.2720585	8.170331	4.924808	Sitting_Read
13:32:50.515	-2.1093562	8.085466	4.802915	-0.08176126	0.055508714	0.0025998426	-2.2896223	8.16375	4.9275827	Sitting_Read
13:32:50.538	-2.1093562	8.085466	4.802915	-0.08176126	0.055508714	0.0025998426	-2.2896223	8.16375	4.9275827	Sitting_Read
13:32:50.560	-2.1093562	8.085466	4.802915	-0.08176126	0.055508714	0.0025998426	-2.2896223	8.16375	4.9275827	Sitting_Read
13:32:50.584	-2.1093562	8.085466	4.802915	-0.08176126	0.055508714	0.0025998426	-2.2896223	8.16375	4.9275827	Sitting_Read
13:32:50.606	-2.1093562	8.085466	4.802915	-0.08176126	0.055508714	0.0025998426	-2.2896223	8.16375	4.9275827	Sitting_Read
13:32:50.628	-2.1093562	8.085466	4.802915	-0.08176126	0.055508714	0.0025998426	-2.2896223	8.16375	4.9275827	Sitting_Read
13:32:50.651	-2.1093562	8.085466	4.802915	-0.08176126	0.055508714	0.0025998426	-2.2896223	8.16375	4.9275827	Sitting_Read
13:32:50.674	-2.1093562	8.085466	4.802915	-0.08176126	0.055508714	0.0025998426	-2.2896223	8.16375	4.9275827	Sitting_Read
13:32:50.698	-2.2554069	7.9513865	5.0614967	0.004981606	-0.018405981	-0.02672169	-2.32465	8.122796	4.9786	Sitting_Read
13:32:50.722	-2.2554069	7.9513865	5.0614967	0.004981606	-0.018405981	-0.02672169	-2.32465	8.122796	4.9786	Sitting_Read
13:32:50.745	-2.2554069	7.9513865	5.0614967	0.004981606	-0.018405981	-0.02672169	-2.32465	8.122796	4.9786	Sitting_Read
13:32:50.768	-2.2554069	7.9513865	5.0614967	0.004981606	-0.018405981	-0.02672169	-2.32465	8.122796	4.9786	Sitting_Read
13:32:50.791	-2.2554069	7.9513865	5.0614967	0.004981606	-0.018405981	-0.02672169	-2.32465	8.122796	4.9786	Sitting_Read
13:32:50.814	-2.2554069	7.9513865	5.0614967	0.004981606	-0.018405981	-0.02672169	-2.32465	8.122796	4.9786	Sitting_Read
13:32:50.837	-2.2554069	7.9513865	5.0614967	0.004981606	-0.018405981	-0.02672169	-2.32465	8.122796	4.9786	Sitting_Read
13:32:50.860	-2.2554069	7.9513865	5.0614967	0.004981606	-0.018405981	-0.02672169	-2.32465	8.122796	4.9786	Sitting_Read
13:32:50.883	-2.3990633	7.9561753	4.6688356	0.0367466	-0.06055568	-0.026110824	-2.3418891	8.110072	4.991236	Sitting_Read
13:32:50.906	-2.3990633	7.9561753	4.6688356	0.0367466	-0.06055568	-0.026110824	-2.3418891	8.110072	4.991236	Sitting_Read
13:32:50.929	-2.3990633	7.9561753	4.6688356	0.0367466	-0.06055568	-0.026110824	-2.3418891	8.110072	4.991236	Sitting_Read
13:32:50.951	-2.3990633	7.9561753	4.6688356	0.0367466	-0.06055568	-0.026110824	-2.3418891	8.110072	4.991236	Sitting_Read
13:32:50.973	-2.3990633	7.9561753	4.6688356	0.0367466	-0.06055568	-0.026110824	-2.3418891	8.110072	4.991236	Sitting_Read
13:32:50.996	-2.3990633	7.9561753	4.6688356	0.0367466	-0.06055568	-0.026110824	-2.3418891	8.110072	4.991236	Sitting_Read
13:32:51.018	-2.3990633	7.9561753	4.6688356	0.0367466	-0.06055568	-0.026110824	-2.3418891	8.110072	4.991236	Sitting_Read
13:32:51.042	-2.3990633	7.9561753	4.6688356	0.0367466	-0.06055568	-0.026110824	-2.3418891	8.110072	4.991236	Sitting_Read
13:32:51.064	-2.5834224	7.927444	4.8388295	-0.05549405	0.028630644	-0.035884667	-2.3925655	8.101226	4.9815645	Sitting_Read
13:32:51.087	-2.5834224	7.927444	4.8388295	-0.05549405	0.028630644	-0.035884667	-2.3925655	8.101226	4.9815645	Sitting_Read
13:32:51.109	-2.5834224	7.927444	4.8388295	-0.05549405	0.028630644	-0.035884667	-2.3925655	8.101226	4.9815645	Sitting_Read
13:32:51.131	-2.5834224	7.927444	4.8388295	-0.05549405	0.028630644	-0.035884667	-2.3925655	8.101226	4.9815645	Sitting_Read
13:32:51.154	-2.5834224	7.927444	4.8388295	-0.05549405	0.028630644	-0.035884667	-2.3925655	8.101226	4.9815645	Sitting_Read
13:32:51.177	-2.5834224	7.927444	4.8388295	-0.05549405	0.028630644	-0.035884667	-2.3925655	8.101226	4.9815645	Sitting_Read
13:32:51.200	-2.5834224	7.927444	4.8388295	-0.05549405	0.028630644	-0.035884667	-2.3925655	8.101226	4.9815645	Sitting_Read
13:32:51.222	-2.5834224	7.927444	4.8388295	-0.05549405	0.028630644	-0.035884667	-2.3925655	8.101226	4.9815645	Sitting_Read
13:32:51.246	-2.3679378	7.9681463	4.8148866	0.010479393	0.02374372	0.029477913	-2.4216363	8.088826	4.9876723	Sitting_Read
13:32:51.270	-2.3679378	7.9681463	4.8148866	0.010479393	0.02374372	0.029477913	-2.4216363	8.088826	4.9876723	Sitting_Read
13:32:51.293	-2.3679378	7.9681463	4.8148866	0.010479393	0.02374372	0.029477913	-2.4216363	8.088826	4.9876723	Sitting_Read
13:32:51.317	-2.3679378	7.9681463	4.8148866	0.010479393	0.02374372	0.029477913	-2.4216363	8.088826	4.9876723	Sitting_Read
13:32:51.340	-2.3679378	7.9681463	4.8148866	0.010479393	0.02374372	0.029477913	-2.4216363	8.088826	4.9876723	Sitting_Read
13:32:51.363	-2.3679378	7.9681463	4.8148866	0.010479393	0.02374372	0.029477913	-2.4216363	8.088826	4.9876723	Sitting_Read
13:32:51.386	-2.3679378	7.9681463	4.8148866	0.010479393	0.02374372	0.029477913	-2.4216363	8.088826	4.9876723	Sitting_Read
13:32:51.409	-2.3679378	7.9681463	4.8148866	0.010479393	0.02374372	0.029477913	-2.4216363	8.088826	4.9876723	Sitting_Read
13:32:51.432	-2.2721667	7.9609637	4.817281	-0.002959642	-0.026958093	-0.038938995	-2.4192624	8.089212	4.988193	Sitting_Read
13:32:51.455	-2.2721667	7.9609637	4.817281	-0.002959642	-0.026958093	-0.038938995	-2.4192624	8.089212	4.988193	Sitting_Read
13:32:51.478	-2.2721667	7.9609637	4.817281	-0.002959642	-0.026958093	-0.038938995	-2.4192624	8.089212	4.988193	Sitting_Read
13:32:51.501	-2.2721667	7.9609637	4.817281	-0.002959642	-0.026958093	-0.038938995	-2.4192624	8.089212	4.988193	Sitting_Read
13:32:51.523	-2.2721667	7.9609637	4.817281	-0.002959642	-0.026958093	-0.038938995	-2.4192624	8.089212	4.988193	Sitting_Read
13:32:51.546	-2.2721667	7.9609637	4.817281	-0.002959642	-0.026958093	-0.038938995	-2.4192624	8.089212	4.988193	Sitting_Read
13:32:51.568	-2.2721667	7.9609637	4.817281	-0.002959642	-0.026958093	-0.038938995	-2.4192624	8.089212	4.988193	Sitting_Read
13:32:51.591	-2.2721667	7.9609637	4.817281	-0.032281175	0.023132857	-0.035884667	-2.466206	8.069688	4.996808	Sitting_Read
13:32:51.614	-2.6289136	7.884347	5.05192	-0.032281175	0.023132857	-0.035884667	-2.466206	8.069688	4.996808	Sitting_Read
13:32:51.638	-2.6289136	7.884347	5.05192	-0.032281175	0.023132857	-0.035884667	-2.466206	8.069688	4.996808	Sitting_Read
13:32:51.660	-2.6289136	7.884347	5.05192	-0.032281175	0.023132857	-0.035884667	-2.466206	8.069688	4.996808	Sitting_Read
13:32:51.683	-2.6289136	7.884347	5.05192	-0.032281175	0.023132857	-0.035884667	-2.466206	8.069688	4.996808	Sitting_Read
13:32:51.706	-2.6289136	7.884347	5.05192	-0.032281175	0.023132857	-0.035884667	-2.466206	8.069688	4.996808	Sitting_Read
13:32:51.729	-2.6289136	7.884347	5.05192	-0.032281175	0.023132857	-0.035884667	-2.466206	8.069688	4.996808	Sitting_Read
13:32:51.752	-2.6289136	7.884347	5.05192	-0.032281175	0.023132857	-0.035884667	-2.466206	8.069688	4.996808	Sitting_Read
13:32:51.774	-2.1907616	7.937021	4.8938975	-0.013344351	0.02374372	0.024590991	-2.482179	8.059734	5.004968	Sitting_Read
13:32:51.798	-2.1907616	7.937021	4.8938975	-0.013344351	0.02374372	0.024590991	-2.482179	8.059734	5.004968	Sitting_Read
13:32:51.821	-2.1907616	7.937021	4.8938975	-0.013344351	0.02374372	0.024590991	-2.482179	8.059734	5.004968	Sitting_Read
13:32:51.844	-2.1907616	7.937021	4.8938975	-0.013344351	0.02374372	0.024590991	-2.482179	8.059734	5.004968	Sitting_Read
13:32:51.868	-2.1907616	7.937021	4.8938975	-0.013344351	0.02374372	0.024590991	-2.482179	8.059734	5.004968	Sitting_Read
13:32:51.891	-2.1907616	7.937021	4.8938975	-0.013344351	0.02374372	0.024590991	-2.482179	8.059734	5.004968	Sitting_Read
13:32:51.914	-2.1907616	7.937021	4.8938975	-0.013344351	0.02374372	0.024590991	-2.482179	8.059734	5.004968	Sitting_Read
13:32:51.937	-2.1907616	7.937021	4.8938975	-0.013344351	0.02374372	0.024590991	-2.482179	8.059734	5.004968	Sitting_Read
13:32:51.960	-2.516383	7.9154725	4.8579836	-0.007235699	-0.02879069	-0.024889093	-2.4843233	8.050199	5.019226	Sitting_Read
13:32:51.982	-2.516383	7.9154725	4.8579836	-0.007235699	-0.02879069	-0.024889093	-2.4843233	8.050199	5.019226	Sitting_Read
13:32:52.005	-2.516383	7.9154725	4.8579836	-0.007235699	-0.02879069	-0.024889093	-2.4843233	8.050199	5.019226	Sitting_Read
13:32:52.027	-2.516383	7.9154725	4.8579836	-0.007235699	-0.02879069	-0.024889093	-2.4843233	8.050199	5.019226	Sitting_Read
13:32:52.050	-2.516383	7.9154725	4.8579836	-0.007235699	-0.02879069	-0.024889093	-2.4843233	8.050199	5.019226	Sitting_Read
13:32:52.074	-2.516383	7.9154725	4.8579836	-0.007235699	-0.02879069	-0.024889093	-2.4843233	8.050199	5.019226	Sitting_Read
13:32:52.097	-2.516383	7.9154725	4.8579836	-0.007235699	-0.02879069	-0.024889093	-2.4843233	8.050199	5.019226	Sitting_Read
13:32:52.120	-2.516383	7.9154725	4.8579836	-0.007235699	-0.02879069	-0.024889093	-2.4843233	8.050199	5.019226	Sitting_Read
13:32:52.143	-2.5115943	7.850827	4.9992456	-0.03411377	-0.028179824	-0.006563136	-2.5027792	8.0331545	5.0373397	Sitting_Read
13:32:52.166	-2.5115943	7.850827	4.9992456	-0.03411377	-0.028179824	-0.006563136	-2.5027792	8.0331545	5.0373397	Sitting_Read
13:32:52.189	-2.5115943	7.850827	4.9992456	-0.03411377	-0.028179824	-0.006563136	-2.5027792	8.0331545	5.0373397	Sitting_Read
13:32:52.211	-2.5115943	7.850827	4.9992456	-0.03411377	-0.028179824	-0.006563136	-2.5027792	8.0331545	5.0373397	Sitting_Read
13:32:52.234	-2.5115943	7.850827	4.9992456	-0.03411377	-0.028179824	-0.006563136	-2.5027792	8.0331545	5.0373397	Sitting_Read
13:32:52.256	-2.5115943	7.850827	4.9992456	-0.03411377	-0.028179824	-0.006563136	-2.5027792	8.0331545	5.0373397	Sitting_Read
13:32:52.279	-2.5115943	7.850827	4.9992456	-0.03411377	-0.028179824	-0.006563136	-2.5027792	8.0331545	5.0373397	Sitting_Read
13:32:52.303	-2.5115943	7.850827	4.9992456	-0.03411377	-0.028179824	-0.006563136	-2.5027792	8.0331545	5.0373397	Sitting_Read
13:32:52.326	-2.3751206	7.8627987	5.236279	-0.019453002	-0.009853868	0.0062650335	-2.4858062	8.01984	5.0668755	Sitting_Read
13:32:52.349	-2.3751206	7.8627987	5.236279	-0.019453002	-0.009853868	0.0062650335	-2.4858062	8.01984	5.0668755	Sitting_Read
13:32:52.372	-2.3751206	7.8627987	5.236279	-0.019453002	-0.009853868	0.0062650335	-2.4858062	8.01984	5.0668755	Sitting_Read
13:32:52.395	-2.3751206	7.8627987	5.236279	-0.019453002	-0.009853868	0.0062650335	-2.4858062	8.01984	5.0668755	Sitting_Read
13:32:52.418	-2.3751206	7.8627987	5.236279	-0.019453002	-0.009853868	0.0062650335	-2.4858062	8.01984	5.0668755	Sitting_Read
13:32:52.441	-2.3751206	7.8627987	5.236279	-0.019453002	-0.009853868	0.0062650335	-2.4858062	8.01984	5.0668755	Sitting_Read
13:32:52.463	-2.3751206	7.8627987	5.236279	-0.019453002	-0.009853868	0.0062650335	-2.4858062	8.01984	5.0668755	Sitting_Read
13:32:52.486	-2.3751206	7.8627987	5.236279	-0.019453002	-0.009853868	0.0062650335	-2.4858062	8.01984	5.0668755	Sitting_Read
13:32:52.509	-2.3751206	7.8364615	4.8124924	0.01475545	-0.006799541	-0.022445632	-2.4811566	8.026822	5.058081	Sitting_Read
13:32:52.532	-2.3751206	7.8364615	4.8124924	0.01475545	-0.006799541	-0.022445632	-2.4811566	8.026822	5.058081	Sitting_Read
13:32:52.555	-2.3751206	7.8364615	4.8124924	0.01475545	-0.006799541	-0.022445632	-2.4811566	8.026822	5.058081	Sitting_Read
13:32:52.578	-2.3751206	7.8364615	4.8124924	0.01475545	-0.006799541	-0.022445632	-2.4811566	8.026822	5.058081	Sitting_Read
13:32:52.601	-2.3751206	7.8364615	4.8124924	0.01475545	-0.006799541	-0.022445632	-2.4811566	8.026822	5.058081	Sitting_Read
13:32:52.623	-2.3751206	7.8364615	4.8124924	0.01475545	-0.006799541	-0.022445632	-2.4811566	8.026822	5.058081	Sitting_Read
13:32:52.647	-2.3751206	7.8364615	4.8124924	0.01475545	-0.006799541	-0.022445632	-2.4811566	8.026822	5.058081	Sitting_Read
13:32:52.670	-2.3751206	7.8364615	4.8124924	0.01475545	-0.006799541	-0.022445632	-2.5077763	8.019273	5.0569267	Sitting_Read
13:32:52.694	-2.7031362	7.7861814	4.8292522	-0.031059442	-0.0055778106	-0.016336981	-2.5077763	8.019273	5.0569267	Sitting_Read
13:32:52.717	-2.7031362	7.7861814	4.8292522	-0.031059442	-0.0055778106	-0.016336981	-2.5077763	8.019273	5.0569267	Sitting_Read
13:32:52.740	-2.7031362	7.7861814	4.8292522	-0.031059442	-0.0055778106	-0.016336981	-2.5077763	8.019273	5.0569267	Sitting_Read
13:32:52.763	-2.7031362	7.7861814	4.8292522	-0.031059442	-0.0055778106	-0.016336981	-2.5077763	8.019273	5.0569267	Sitting_Read
13:32:52.786	-2.7031362	7.7861814	4.8292522	-0.031059442	-0.0055778106	-0.016336981	-2.5077763	8.019273	5.0569267	Sitting_Read
13:32:52.808	-2.7031362	7.7861814	4.8292522	-0.031059442	-0.0055778106	-0.016336981	-2.5077763	8.019273	5.0569267	Sitting_Read
13:32:52.831	-2.7031362	7.7861814	4.8292522	-0.031059442	-0.0055778106	-0.016336981	-2.5077763	8.019273	5.0569267	Sitting_Read
13:32:52.854	-2.4062462	7.893924	4.992063	0.008035933	0.0048068985	0.01726061	-2.5321798	7.992944	5.086373	Sitting_Read
13:32:52.878	-2.4062462	7.893924	4.992063	0.008035933	0.0048068985	0.01726061	-2.5321798	7.992944	5.086373	Sitting_Read
13:32:52.901	-2.4062462	7.893924	4.992063	0.008035933	0.0048068985	0.01726061	-2.5321798	7.992944	5.086373	Sitting_Read
13:32:52.924	-2.4062462	7.893924	4.992063	0.008035933	0.0048068985	0.01726061	-2.5321798	7.992944	5.086373	Sitting_Read
13:32:52.947	-2.4062462	7.893924	4.992063	0.008035933	0.0048068985	0.01726061	-2.5321798	7.992944	5.086373	Sitting_Read
13:32:52.969	-2.4062462	7.893924	4.992063	0.008035933	0.0048068985	0.01726061	-2.5321798	7.992944	5.086373	Sitting_Read
13:32:52.993	-2.4062462	7.893924	4.992063	0.008035933	0.0048068985	0.01726061	-2.5321798	7.992944	5.086373	Sitting_Read
13:32:53.016	-2.4062462	7.893924	4.992063	0.008035933	0.0048068985	0.01726061	-2.5321798	7.992944	5.086373	Sitting_Read
13:32:53.038	-2.473286	7.8340673	4.860378	-0.04327675	0.010304686	-0.023056498	-2.5550008	7.9804764	5.0945344	Sitting_Read
13:32:53.060	-2.473286	7.8340673	4.860378	-0.04327675	0.010304686	-0.023056498	-2.5550008	7.9804764	5.0945344	Sitting_Read
13:32:53.082	-2.473286	7.8340673	4.860378	-0.04327675	0.010304686	-0.023056498	-2.5550008	7.9804764	5.0945344	Sitting_Read
13:32:53.106	-2.473286	7.8340673	4.860378	-0.04327675	0.010304686	-0.023056498	-2.5550008	7.9804764	5.0945344	Sitting_Read
13:32:53.129	-2.473286	7.8340673	4.860378	-0.04327675	0.010304686	-0.023056498	-2.5550008	7.9804764	5.0945344	Sitting_Read
13:32:53.152	-2.473286	7.8340673	4.860378	-0.04327675	0.010304686	-0.023056498	-2.5550008	7.9804764	5.0945344	Sitting_Read
13:32:53.175	-2.473286	7.8340673	4.860378	-0.04327675	0.010304686	-0.023056498	-2.5550008	7.9804764	5.0945344	Sitting_Read
13:32:53.198	-2.473286	7.8340673	4.860378	-0.04327675	0.010304686	-0.023056498	-2.5550008	7.9804764	5.0945344	Sitting_Read
13:32:53.222	-2.5594797	7.721536	5.114171	-0.054883186	0.03779362	-0.02672169	-2.601152	7.9323235	5.146121	Sitting_Read
13:32:53.245	-2.5594797	7.721536	5.114171	-0.054883186	0.03779362	-0.02672169	-2.601152	7.9323235	5.146121	Sitting_Read
13:32:53.268	-2.5594797	7.721536	5.114171	-0.054883186	0.03779362	-0.02672169	-2.601152	7.9323235	5.146121	Sitting_Read
13:32:53.291	-2.5594797	7.721536	5.114171	-0.054883186	0.03779362	-0.02672169	-2.601152	7.9323235	5.146121	Sitting_Read
13:32:53.314	-2.5594797	7.721536	5.114171	-0.054883186	0.03779362	-0.02672169	-2.601152	7.9323235	5.146121	Sitting_Read
13:32:53.341	-2.5594797	7.721536	5.114171	-0.054883186	0.03779362	-0.02672169	-2.601152	7.9323235	5.146121	Sitting_Read
13:32:53.363	-2.5594797	7.721536	5.114171	-0.054883186	0.03779362	-0.02672169	-2.601152	7.9323235	5.146121	Sitting_Read
13:32:53.387	-2.5594797	7.721536	5.114171	-0.054883186	0.03779362	-0.02672169	-2.601152	7.9323235	5.146121	Sitting_Read
13:32:53.410	-2.5929997	7.738296	5.212336	-0.027394252	0.012748147	-0.0047305403	-2.6252685	7.901331	5.181428	Sitting_Read
13:32:53.432	-2.5929997	7.738296	5.212336	-0.027394252	0.012748147	-0.0047305403	-2.6252685	7.901331	5.181428	Sitting_Read
13:32:53.457	-2.5929997	7.738296	5.212336	-0.027394252	0.012748147	-0.0047305403	-2.6252685	7.901331	5.181428	Sitting_Read
13:32:53.480	-2.5929997	7.738296	5.212336	-0.027394252	0.012748147	-0.0047305403	-2.6252685	7.901331	5.181428	Sitting_Read
13:32:53.503	-2.5929997	7.738296	5.212336	-0.027394252	0.012748147	-0.0047305403	-2.6252685	7.901331	5.181428	Sitting_Read
13:32:53.526	-2.5929997	7.738296	5.212336	-0.027394252	0.012748147	-0.0047305403	-2.6252685	7.901331	5.181428	Sitting_Read
13:32:53.549	-2.5929997	7.738296	5.212336	-0.027394252	0.012748147	-0.0047305403	-2.6252685	7.901331	5.181428	Sitting_Read
13:32:53.572	-2.700742	7.738296	5.29853	0.002538145	-0.007410406	0.0001563815	-2.6223912	7.879085	5.2166457	Sitting_Read
13:32:53.595	-2.700742	7.738296	5.29853	0.002538145	-0.007410406	0.0001563815	-2.6223912	7.879085	5.2166457	Sitting_Read
13:32:53.618	-2.700742	7.738296	5.29853	0.002538145	-0.007410406	0.0001563815	-2.6223912	7.879085	5.2166457	Sitting_Read
13:32:53.641	-2.700742	7.738296	5.29853	0.002538145	-0.007410406	0.0001563815	-2.6223912	7.879085	5.2166457	Sitting_Read
13:32:53.664	-2.700742	7.738296	5.29853	0.002538145	-0.007410406	0.0001563815	-2.6223912	7.879085	5.2166457	Sitting_Read
13:32:53.688	-2.700742	7.738296	5.29853	0.002538145	-0.007410406	0.0001563815	-2.6223912	7.879085	5.2166457	Sitting_Read
13:32:53.711	-2.700742	7.738296	5.29853	0.002538145	-0.007410406	0.0001563815	-2.6223912	7.879085	5.2166457	Sitting_Read
13:32:53.734	-2.700742	7.738296	5.29853	0.002538145	-0.007410406	0.0001563815	-2.6223912	7.879085	5.2166457	Sitting_Read
13:32:53.757	-2.7845416	8.494887	5.7534423	0.055683423	-0.07094039	0.07223848	-2.5871668	7.906187	5.1931667	Sitting_Read
13:32:53.779	-2.7845416	8.494887	5.7534423	0.055683423	-0.07094039	0.07223848	-2.5871668	7.906187	5.1931667	Sitting_Read
13:32:53.803	-2.7845416	8.494887	5.7534423	0.055683423	-0.07094039	0.07223848	-2.5871668	7.906187	5.1931667	Sitting_Read
13:32:53.826	-2.7845416	8.494887	5.7534423	0.055683423	-0.07094039	0.07223848	-2.5871668	7.906187	5.1931667	Sitting_Read
13:32:53.849	-2.7845416	8.494887	5.7534423	0.055683423	-0.07094039	0.07223848	-2.5871668	7.906187	5.1931667	Sitting_Read
13:32:53.872	-2.7845416	8.494887	5.7534423	0.055683423	-0.07094039	0.07223848	-2.5871668	7.906187	5.1931667	Sitting_Read
13:32:53.895	-2.7845416	8.494887	5.7534423	0.055683423	-0.07094039	0.07223848	-2.5871668	7.906187	5.1931667	Sitting_Read
13:32:53.918	-2.7845416	8.494887	5.7534423	0.055683423	-0.07094039	0.07223848	-2.5871668	7.906187	5.1931667	Sitting_Read
13:32:53.944	-0.531529	8.547561	3.9505534	1.2480924	-0.91943216	0.17242038	-1.7747012	8.497816	4.5615582	Sitting_Read
13:32:53.967	-0.531529	8.547561	3.9505534	1.2480924	-0.91943216	0.17242038	-1.7747012	8.497816	4.5615582	Sitting_Read
13:32:53.989	-0.531529	8.547561	3.9505534	1.2480924	-0.91943216	0.17242038	-1.7747012	8.497816	4.5615582	Sitting_Read
13:32:54.010	-0.531529	8.547561	3.9505534	1.2480924	-0.91943216	0.17242038	-1.7747012	8.497816	4.5615582	Sitting_Read
13:32:54.032	-0.531529	8.547561	3.9505534	1.2480924	-0.91943216	0.17242038	-1.7747012	8.497816	4.5615582	Sitting_Read
13:32:54.054	-0.531529	8.547561	3.9505534	1.2480924	-0.91943216	0.17242038	-1.7747012	8.497816	4.5615582	Sitting_Read
13:32:54.077	-0.531529	8.547561	3.9505534	1.2480924	-0.91943216	0.17242038	-1.7747012	8.497816	4.5615582	Sitting_Read
13:32:54.100	-0.531529	8.547561	3.9505534	1.2480924	-0.91943216	0.17242038	-1.7747012	8.497816	4.5615582	Sitting_Read
13:32:54.123	-1.3719195	8.4230585	2.918621	0.39898968	-0.12286394	-0.38468874	-1.4505671	9.058386	3.465778	Sitting_Read
13:32:54.147	-1.3719195	8.4230585	2.918621	0.39898968	-0.12286394	-0.38468874	-1.4505671	9.058386	3.465778	Sitting_Read
13:32:54.169	-1.3719195	8.4230585	2.918621	0.39898968	-0.12286394	-0.38468874	-1.4505671	9.058386	3.465778	Sitting_Read
13:32:54.193	-1.3719195	8.4230585	2.918621	0.39898968	-0.12286394	-0.38468874	-1.4505671	9.058386	3.465778	Sitting_Read
13:32:54.216	-1.3719195	8.4230585	2.918621	0.39898968	-0.12286394	-0.38468874	-1.4505671	9.058386	3.465778	Sitting_Read
13:32:54.239	-1.3719195	8.4230585	2.918621	0.39898968	-0.12286394	-0.38468874	-1.4505671	9.058386	3.465778	Sitting_Read
13:32:54.261	-1.3719195	8.4230585	2.918621	0.39898968	-0.12286394	-0.38468874	-1.4505671	9.058386	3.465778	Sitting_Read
13:32:54.283	-1.3719195	8.4230585	2.918621	0.39898968	-0.12286394	-0.38468874	-1.4505671	9.058386	3.465778	Sitting_Read
13:32:54.308	-2.8731298	8.564321	2.6600394	0.0929462	0.16668619	-0.38957566	-2.2233715	9.063202	3.0141442	Sitting_Read
13:32:54.331	-2.8731298	8.564321	2.6600394	0.0929462	0.16668619	-0.38957566	-2.2233715	9.063202	3.0141442	Sitting_Read
13:32:54.354	-2.8731298	8.564321	2.6600394	0.0929462	0.16668619	-0.38957566	-2.2233715	9.063202	3.0141442	Sitting_Read
13:32:54.378	-2.8731298	8.564321	2.6600394	0.0929462	0.16668619	-0.38957566	-2.2233715	9.063202	3.0141442	Sitting_Read
13:32:54.401	-2.8731298	8.564321	2.6600394	0.0929462	0.16668619	-0.38957566	-2.2233715	9.063202	3.0141442	Sitting_Read
13:32:54.423	-2.8731298	8.564321	2.6600394	0.0929462	0.16668619	-0.38957566	-2.2233715	9.063202	3.0141442	Sitting_Read
13:32:54.446	-2.8731298	8.564321	2.6600394	0.0929462	0.16668619	-0.38957566	-2.2233715	9.063202	3.0141442	Sitting_Read
13:32:54.468	-2.8731298	8.564321	2.6600394	0.0929462	0.16668619	-0.38957566	-2.2233715	9.063202	3.0141442	Sitting_Read
13:32:54.492	-2.135693	8.22194	1.8962656	0.04041179	0.118427835	0.020925801	-2.7131987	8.9591465	2.922754	Sitting_Read
13:32:54.515	-2.135693	8.22194	1.8962656	0.04041179	0.118427835	0.020925801	-2.7131987	8.9591465	2.922754	Sitting_Read
13:32:54.538	-2.135693	8.22194	1.8962656	0.04041179	0.118427835	0.020925801	-2.7131987	8.9591465	2.922754	Sitting_Read
13:32:54.561	-2.135693	8.22194	1.8962656	0.04041179	0.118427835	0.020925801	-2.7131987	8.9591465	2.922754	Sitting_Read
13:32:54.584	-2.135693	8.22194	1.8962656	0.04041179	0.118427835	0.020925801	-2.7131987	8.9591465	2.922754	Sitting_Read
13:32:54.608	-2.135693	8.22194	1.8962656	0.04041179	0.118427835	0.020925801	-2.7131987	8.9591465	2.922754	Sitting_Read
13:32:54.630	-2.135693	8.22194	1.8962656	0.04041179	0.118427835	0.020925801	-2.7131987	8.9591465	2.922754	Sitting_Read
13:32:54.654	-4.3001175	8.085466	2.7127132	0.041022655	-0.4154684	-0.31260663	-3.1107275	8.823187	2.940225	Sitting_Read
13:32:54.676	-4.3001175	8.085466	2.7127132	0.041022655	-0.4154684	-0.31260663	-3.1107275	8.823187	2.940225	Sitting_Read
13:32:54.698	-4.3001175	8.085466	2.7127132	0.041022655	-0.4154684	-0.31260663	-3.1107275	8.823187	2.940225	Sitting_Read
13:32:54.722	-4.3001175	8.085466	2.7127132	0.041022655	-0.4154684	-0.31260663	-3.1107275	8.823187	2.940225	Sitting_Read
13:32:54.745	-4.3001175	8.085466	2.7127132	0.041022655	-0.4154684	-0.31260663	-3.1107275	8.823187	2.940225	Sitting_Read
13:32:54.768	-4.3001175	8.085466	2.7127132	0.041022655	-0.4154684	-0.31260663	-3.1107275	8.823187	2.940225	Sitting_Read
13:32:54.791	-4.3001175	8.085466	2.7127132	0.041022655	-0.4154684	-0.31260663	-3.1107275	8.823187	2.940225	Sitting_Read
13:32:54.814	-4.3001175	8.085466	2.7127132	0.041022655	-0.4154684	-0.31260663	-3.1107275	8.823187	2.940225	Sitting_Read
13:32:54.838	-2.8946784	9.340066	3.553104	-0.21187554	0.15324715	0.20174192	-3.169271	8.742948	3.1123781	Sitting_Read
13:32:54.861	-2.8946784	9.340066	3.553104	-0.21187554	0.15324715	0.20174192	-3.169271	8.742948	3.1123781	Sitting_Read
13:32:54.884	-2.8946784	9.340066	3.553104	-0.21187554	0.15324715	0.20174192	-3.169271	8.742948	3.1123781	Sitting_Read
13:32:54.906	-2.8946784	9.340066	3.553104	-0.21187554	0.15324715	0.20174192	-3.169271	8.742948	3.1123781	Sitting_Read
13:32:54.929	-2.8946784	9.340066	3.553104	-0.21187554	0.15324715	0.20174192	-3.169271	8.742948	3.1123781	Sitting_Read
13:32:54.952	-2.8946784	9.340066	3.553104	-0.21187554	0.15324715	0.20174192	-3.169271	8.742948	3.1123781	Sitting_Read
13:32:54.976	-2.8946784	9.340066	3.553104	-0.21187554	0.15324715	0.20174192	-3.169271	8.742948	3.1123781	Sitting_Read
13:32:54.999	-2.8946784	9.340066	3.553104	-0.21187554	0.15324715	0.20174192	-3.169271	8.742948	3.1123781	Sitting_Read
13:32:55.021	-3.7757714	7.513234	3.2681851	0.47351527	-0.9017171	-0.46471205	-3.0724044	8.79465	3.0634286	Sitting_Read
13:32:55.043	-3.7757714	7.513234	3.2681851	0.47351527	-0.9017171	-0.46471205	-3.0724044	8.79465	3.0634286	Sitting_Read
13:32:55.067	-3.7757714	7.513234	3.2681851	0.47351527	-0.9017171	-0.46471205	-3.0724044	8.79465	3.0634286	Sitting_Read
13:32:55.090	-3.7757714	7.513234	3.2681851	0.47351527	-0.9017171	-0.46471205	-3.0724044	8.79465	3.0634286	Sitting_Read
13:32:55.113	-3.7757714	7.513234	3.2681851	0.47351527	-0.9017171	-0.46471205	-3.0724044	8.79465	3.0634286	Sitting_Read
13:32:55.136	-3.7757714	7.513234	3.2681851	0.47351527	-0.9017171	-0.46471205	-3.0724044	8.79465	3.0634286	Sitting_Read
13:32:55.159	-3.7757714	7.513234	3.2681851	0.47351527	-0.9017171	-0.46471205	-3.0724044	8.79465	3.0634286	Sitting_Read
13:32:55.182	-3.7757714	7.513234	3.2681851	0.47351527	-0.9017171	-0.46471205	-3.0724044	8.79465	3.0634286	Sitting_Read
13:32:55.204	-1.9872481	8.612206	2.1045675	-0.09703289	-0.4069163	0.013595417	-2.7407472	8.941279	2.9515884	Sitting_Read
13:32:55.226	-1.9872481	8.612206	2.1045675	-0.09703289	-0.4069163	0.013595417	-2.7407472	8.941279	2.9515884	Sitting_Read
13:32:55.249	-1.9872481	8.612206	2.1045675	-0.09703289	-0.4069163	0.013595417	-2.7407472	8.941279	2.9515884	Sitting_Read
13:32:55.272	-1.9872481	8.612206	2.1045675	-0.09703289	-0.4069163	0.013595417	-2.7407472	8.941279	2.9515884	Sitting_Read
13:32:55.296	-1.9872481	8.612206	2.1045675	-0.09703289	-0.4069163	0.013595417	-2.7407472	8.941279	2.9515884	Sitting_Read
13:32:55.319	-1.9872481	8.612206	2.1045675	-0.09703289	-0.4069163	0.013595417	-2.7407472	8.941279	2.9515884	Sitting_Read
13:32:55.342	-1.9872481	8.612206	2.1045675	-0.09703289	-0.4069163	0.013595417	-2.7407472	8.941279	2.9515884	Sitting_Read
13:32:55.365	-1.9872481	8.612206	2.1045675	-0.09703289	-0.4069163	0.013595417	-2.7407472	8.941279	2.9515884	Sitting_Read
13:32:55.387	-3.7302802	8.60263	3.5890179	-0.41101763	1.4195708	-0.0102283275	-3.1925306	8.741378	3.0929327	Sitting_Read
13:32:55.411	-3.7302802	8.60263	3.5890179	-0.41101763	1.4195708	-0.0102283275	-3.1925306	8.741378	3.0929327	Sitting_Read
13:32:55.434	-3.7302802	8.60263	3.5890179	-0.41101763	1.4195708	-0.0102283275	-3.1925306	8.741378	3.0929327	Sitting_Read
13:32:55.457	-3.7302802	8.60263	3.5890179	-0.41101763	1.4195708	-0.0102283275	-3.1925306	8.741378	3.0929327	Sitting_Read
13:32:55.480	-3.7302802	8.60263	3.5890179	-0.41101763	1.4195708	-0.0102283275	-3.1925306	8.741378	3.0929327	Sitting_Read
13:32:55.503	-3.7302802	8.60263	3.5890179	-0.41101763	1.4195708	-0.0102283275	-3.1925306	8.741378	3.0929327	Sitting_Read
13:32:55.526	-3.7302802	8.60263	3.5890179	-0.41101763	1.4195708	-0.0102283275	-3.1925306	8.741378	3.0929327	Sitting_Read
13:32:55.549	-3.7302802	8.60263	3.5890179	-0.41101763	1.4195708	-0.0102283275	-3.1925306	8.741378	3.0929327	Sitting_Read
13:32:55.572	-3.5435266	8.329682	3.6464806	0.14853494	-0.29329535	0.12049683	-3.6240475	8.5759945	3.0803926	Sitting_Read
13:32:55.595	-3.5435266	8.329682	3.6464806	0.14853494	-0.29329535	0.12049683	-3.6240475	8.5759945	3.0803926	Sitting_Read
13:32:55.618	-3.5435266	8.329682	3.6464806	0.14853494	-0.29329535	0.12049683	-3.6240475	8.5759945	3.0803926	Sitting_Read
13:32:55.641	-3.5435266	8.329682	3.6464806	0.14853494	-0.29329535	0.12049683	-3.6240475	8.5759945	3.0803926	Sitting_Read
13:32:55.664	-3.5435266	8.329682	3.6464806	0.14853494	-0.29329535	0.12049683	-3.6240475	8.5759945	3.0803926	Sitting_Read
13:32:55.687	-3.5435266	8.329682	3.6464806	0.14853494	-0.29329535	0.12049683	-3.6240475	8.5759945	3.0803926	Sitting_Read
13:32:55.710	-3.5435266	8.329682	3.6464806	0.14853494	-0.29329535	0.12049683	-3.6240475	8.5759945	3.0803926	Sitting_Read
13:32:55.733	-3.3040993	8.526012	1.4700848	0.031248812	-0.4838853	0.113777325	-3.4119754	8.655318	3.1006756	Sitting_Read
13:32:55.755	-3.3040993	8.526012	1.4700848	0.031248812	-0.4838853	0.113777325	-3.4119754	8.655318	3.1006756	Sitting_Read
13:32:55.778	-3.3040993	8.526012	1.4700848	0.031248812	-0.4838853	0.113777325	-3.4119754	8.655318	3.1006756	Sitting_Read
13:32:55.801	-3.3040993	8.526012	1.4700848	0.031248812	-0.4838853	0.113777325	-3.4119754	8.655318	3.1006756	Sitting_Read
13:32:55.823	-3.3040993	8.526012	1.4700848	0.031248812	-0.4838853	0.113777325	-3.4119754	8.655318	3.1006756	Sitting_Read
13:32:55.846	-3.3040993	8.526012	1.4700848	0.031248812	-0.4838853	0.113777325	-3.4119754	8.655318	3.1006756	Sitting_Read
13:32:55.870	-3.3040993	8.526012	1.4700848	0.031248812	-0.4838853	0.113777325	-3.4119754	8.655318	3.1006756	Sitting_Read
13:32:55.893	-3.3040993	8.526012	1.4700848	0.031248812	-0.4838853	0.113777325	-3.4119754	8.655318	3.1006756	Sitting_Read
13:32:55.916	-2.9832664	8.705584	2.865947	0.25054944	0.0005308419	0.011762821	-3.051109	8.877334	2.8379035	Sitting_Read
13:32:55.938	-2.9832664	8.705584	2.865947	0.25054944	0.0005308419	0.011762821	-3.051109	8.877334	2.8379035	Sitting_Read
13:32:55.961	-2.9832664	8.705584	2.865947	0.25054944	0.0005308419	0.011762821	-3.051109	8.877334	2.8379035	Sitting_Read
13:32:55.985	-2.9832664	8.705584	2.865947	0.25054944	0.0005308419	0.011762821	-3.051109	8.877334	2.8379035	Sitting_Read
13:32:56.007	-2.9832664	8.705584	2.865947	0.25054944	0.0005308419	0.011762821	-3.051109	8.877334	2.8379035	Sitting_Read
13:32:56.029	-2.9832664	8.705584	2.865947	0.25054944	0.0005308419	0.011762821	-3.051109	8.877334	2.8379035	Sitting_Read
13:32:56.052	-2.9832664	8.705584	2.865947	0.25054944	0.0005308419	0.011762821	-3.051109	8.877334	2.8379035	Sitting_Read
13:32:56.075	-2.9832664	8.705584	2.865947	0.25054944	0.0005308419	0.011762821	-3.051109	8.877334	2.8379035	Sitting_Read
13:32:56.098	-2.9952378	8.813326	2.2745612	0.03919006	0.083608516	-0.024889093	-3.036648	8.93972	2.6514916	Sitting_Read
13:32:56.121	-2.9952378	8.813326	2.2745612	0.03919006	0.083608516	-0.024889093	-3.036648	8.93972	2.6514916	Sitting_Read
13:32:56.144	-2.9952378	8.813326	2.2745612	0.03919006	0.083608516	-0.024889093	-3.036648	8.93972	2.6514916	Sitting_Read
13:32:56.167	-2.9952378	8.813326	2.2745612	0.03919006	0.083608516	-0.024889093	-3.036648	8.93972	2.6514916	Sitting_Read
13:32:56.190	-2.9952378	8.813326	2.2745612	0.03919006	0.083608516	-0.024889093	-3.036648	8.93972	2.6514916	Sitting_Read
13:32:56.214	-2.9952378	8.813326	2.2745612	0.03919006	0.083608516	-0.024889093	-3.036648	8.93972	2.6514916	Sitting_Read
13:32:56.237	-2.9952378	8.813326	2.2745612	0.03919006	0.083608516	-0.024889093	-3.036648	8.93972	2.6514916	Sitting_Read
13:32:56.260	-2.9952378	8.813326	2.2745612	0.03919006	0.083608516	-0.024889093	-3.036648	8.93972	2.6514916	Sitting_Read
13:32:56.283	-3.624932	8.71516	3.0191805	-0.015787812	0.14102985	-0.047491107	-3.1816568	8.902248	2.6071358	Sitting_Read
13:32:56.306	-3.624932	8.71516	3.0191805	-0.015787812	0.14102985	-0.047491107	-3.1816568	8.902248	2.6071358	Sitting_Read
13:32:56.332	-3.624932	8.71516	3.0191805	-0.015787812	0.14102985	-0.047491107	-3.1816568	8.902248	2.6071358	Sitting_Read
13:32:56.355	-3.624932	8.71516	3.0191805	-0.015787812	0.14102985	-0.047491107	-3.1816568	8.902248	2.6071358	Sitting_Read
13:32:56.378	-3.624932	8.71516	3.0191805	-0.015787812	0.14102985	-0.047491107	-3.1816568	8.902248	2.6071358	Sitting_Read
13:32:56.401	-3.624932	8.71516	3.0191805	-0.015787812	0.14102985	-0.047491107	-3.1816568	8.902248	2.6071358	Sitting_Read
13:32:56.424	-3.624932	8.71516	3.0191805	-0.015787812	0.14102985	-0.047491107	-3.1816568	8.902248	2.6071358	Sitting_Read
13:32:56.448	-3.624932	8.71516	3.0191805	-0.015787812	0.14102985	-0.047491107	-3.1816568	8.902248	2.6071358	Sitting_Read
13:32:56.470	-3.1149516	8.796566	2.7869358	-0.107417606	0.02374372	0.030699644	-3.2670436	8.882386	2.5689976	Sitting_Read
13:32:56.493	-3.1149516	8.796566	2.7869358	-0.107417606	0.02374372	0.030699644	-3.2670436	8.882386	2.5689976	Sitting_Read
13:32:56.517	-3.1149516	8.796566	2.7869358	-0.107417606	0.02374372	0.030699644	-3.2670436	8.882386	2.5689976	Sitting_Read
13:32:56.539	-3.1149516	8.796566	2.7869358	-0.107417606	0.02374372	0.030699644	-3.2670436	8.882386	2.5689976	Sitting_Read
13:32:56.563	-3.1149516	8.796566	2.7869358	-0.107417606	0.02374372	0.030699644	-3.2670436	8.882386	2.5689976	Sitting_Read
13:32:56.586	-3.1149516	8.796566	2.7869358	-0.107417606	0.02374372	0.030699644	-3.2670436	8.882386	2.5689976	Sitting_Read
13:32:56.609	-3.1149516	8.796566	2.7869358	-0.107417606	0.02374372	0.030699644	-3.2670436	8.882386	2.5689976	Sitting_Read
13:32:56.631	-3.189174	8.796566	2.3942747	0.021474969	0.0787216	0.02336926	-3.2978399	8.862983	2.596564	Sitting_Read
13:32:56.654	-3.189174	8.796566	2.3942747	0.021474969	0.0787216	0.02336926	-3.2978399	8.862983	2.596564	Sitting_Read
13:32:56.677	-3.189174	8.796566	2.3942747	0.021474969	0.0787216	0.02336926	-3.2978399	8.862983	2.596564	Sitting_Read
13:32:56.701	-3.189174	8.796566	2.3942747	0.021474969	0.0787216	0.02336926	-3.2978399	8.862983	2.596564	Sitting_Read
13:32:56.724	-3.189174	8.796566	2.3942747	0.021474969	0.0787216	0.02336926	-3.2978399	8.862983	2.596564	Sitting_Read
13:32:56.747	-3.189174	8.796566	2.3942747	0.021474969	0.0787216	0.02336926	-3.2978399	8.862983	2.596564	Sitting_Read
13:32:56.769	-3.189174	8.796566	2.3942747	0.021474969	0.0787216	0.02336926	-3.2978399	8.862983	2.596564	Sitting_Read
13:32:56.793	-3.189174	8.796566	2.3942747	0.021474969	0.0787216	0.02336926	-3.2978399	8.862983	2.596564	Sitting_Read
13:32:56.815	-3.2610023	8.791777	2.5403256	-0.023118194	0.0023634376	0.0050433036	-3.3041475	8.870902	2.561208	Sitting_Read
13:32:56.838	-3.2610023	8.791777	2.5403256	-0.023118194	0.0023634376	0.0050433036	-3.3041475	8.870902	2.561208	Sitting_Read
13:32:56.860	-3.2610023	8.791777	2.5403256	-0.023118194	0.0023634376	0.0050433036	-3.3041475	8.870902	2.561208	Sitting_Read
13:32:56.883	-3.2610023	8.791777	2.5403256	-0.023118194	0.0023634376	0.0050433036	-3.3041475	8.870902	2.561208	Sitting_Read
13:32:56.907	-3.2610023	8.791777	2.5403256	-0.023118194	0.0023634376	0.0050433036	-3.3041475	8.870902	2.561208	Sitting_Read
13:32:56.929	-3.2610023	8.791777	2.5403256	-0.023118194	0.0023634376	0.0050433036	-3.3041475	8.870902	2.561208	Sitting_Read
13:32:56.952	-3.2610023	8.791777	2.5403256	-0.023118194	0.0023634376	0.0050433036	-3.3041475	8.870902	2.561208	Sitting_Read
13:32:56.974	-3.2610023	8.791777	2.5403256	-0.023118194	0.0023634376	0.0050433036	-3.3041475	8.870902	2.561208	Sitting_Read
13:32:56.997	-3.459727	8.76544	2.3823035	-0.040222425	0.00847209	-0.011450058	-3.3269124	8.862238	2.561764	Sitting_Read
13:32:57.021	-3.459727	8.76544	2.3823035	-0.040222425	0.00847209	-0.011450058	-3.3269124	8.862238	2.561764	Sitting_Read
13:32:57.043	-3.459727	8.76544	2.3823035	-0.040222425	0.00847209	-0.011450058	-3.3269124	8.862238	2.561764	Sitting_Read
13:32:57.067	-3.459727	8.76544	2.3823035	-0.040222425	0.00847209	-0.011450058	-3.3269124	8.862238	2.561764	Sitting_Read
13:32:57.089	-3.459727	8.76544	2.3823035	-0.040222425	0.00847209	-0.011450058	-3.3269124	8.862238	2.561764	Sitting_Read
13:32:57.112	-3.459727	8.76544	2.3823035	-0.040222425	0.00847209	-0.011450058	-3.3269124	8.862238	2.561764	Sitting_Read
13:32:57.136	-3.459727	8.76544	2.3823035	-0.040222425	0.00847209	-0.011450058	-3.3269124	8.862238	2.561764	Sitting_Read
13:32:57.160	-3.459727	8.76544	2.3823035	-0.040222425	0.00847209	-0.011450058	-3.3269124	8.862238	2.561764	Sitting_Read
13:32:57.183	-3.3759274	8.681641	2.832427	-0.070154816	0.07749986	0.016038878	-3.344546	8.844585	2.5995307	Sitting_Read
13:32:57.206	-3.3759274	8.681641	2.832427	-0.070154816	0.07749986	0.016038878	-3.344546	8.844585	2.5995307	Sitting_Read
13:32:57.229	-3.3759274	8.681641	2.832427	-0.070154816	0.07749986	0.016038878	-3.344546	8.844585	2.5995307	Sitting_Read
13:32:57.252	-3.3759274	8.681641	2.832427	-0.070154816	0.07749986	0.016038878	-3.344546	8.844585	2.5995307	Sitting_Read
13:32:57.274	-3.3759274	8.681641	2.832427	-0.070154816	0.07749986	0.016038878	-3.344546	8.844585	2.5995307	Sitting_Read
13:32:57.297	-3.3759274	8.681641	2.832427	-0.070154816	0.07749986	0.016038878	-3.344546	8.844585	2.5995307	Sitting_Read
13:32:57.322	-3.3759274	8.681641	2.832427	-0.070154816	0.07749986	0.016038878	-3.344546	8.844585	2.5995307	Sitting_Read
13:32:57.345	-3.3759274	8.681641	2.832427	-0.070154816	0.07749986	0.016038878	-3.344546	8.844585	2.5995307	Sitting_Read
13:32:57.369	-3.3783216	8.763046	2.595394	0.01842064	-0.032455884	-0.0102283275	-3.3384945	8.842657	2.6138198	Sitting_Read
13:32:57.392	-3.3783216	8.763046	2.595394	0.01842064	-0.032455884	-0.0102283275	-3.3384945	8.842657	2.6138198	Sitting_Read
13:32:57.415	-3.3783216	8.763046	2.595394	0.01842064	-0.032455884	-0.0102283275	-3.3384945	8.842657	2.6138198	Sitting_Read
13:32:57.438	-3.3783216	8.763046	2.595394	0.01842064	-0.032455884	-0.0102283275	-3.3384945	8.842657	2.6138198	Sitting_Read
13:32:57.460	-3.3783216	8.763046	2.595394	0.01842064	-0.032455884	-0.0102283275	-3.3384945	8.842657	2.6138198	Sitting_Read
13:32:57.484	-3.3783216	8.763046	2.595394	0.01842064	-0.032455884	-0.0102283275	-3.3384945	8.842657	2.6138198	Sitting_Read
13:32:57.506	-3.3783216	8.763046	2.595394	0.01842064	-0.032455884	-0.0102283275	-3.3384945	8.842657	2.6138198	Sitting_Read
13:32:57.529	-3.2633965	8.789383	2.2745612	0.01842064	-0.032455884	-0.0102283275	-3.3384945	8.842657	2.6138198	Sitting_Read
13:32:57.552	-3.2633965	8.789383	2.2745612	0.01597718	0.015191607	0.030699644	-3.348748	8.834725	2.6275039	Sitting_Read
13:32:57.575	-3.2633965	8.789383	2.2745612	0.01597718	0.015191607	0.030699644	-3.348748	8.834725	2.6275039	Sitting_Read
13:32:57.599	-3.2633965	8.789383	2.2745612	0.01597718	0.015191607	0.030699644	-3.348748	8.834725	2.6275039	Sitting_Read
13:32:57.622	-3.2633965	8.789383	2.2745612	0.01597718	0.015191607	0.030699644	-3.348748	8.834725	2.6275039	Sitting_Read
13:32:57.645	-3.2633965	8.789383	2.2745612	0.01597718	0.015191607	0.030699644	-3.348748	8.834725	2.6275039	Sitting_Read
13:32:57.669	-3.2633965	8.789383	2.2745612	0.01597718	0.015191607	0.030699644	-3.348748	8.834725	2.6275039	Sitting_Read
13:32:57.692	-3.2633965	8.789383	2.2745612	0.01597718	0.015191607	0.030699644	-3.348748	8.834725	2.6275039	Sitting_Read
13:32:57.714	-3.3352249	8.693612	2.796513	-0.051217996	0.02130026	-0.0102283275	-3.3270497	8.840532	2.635501	Sitting_Read
13:32:57.736	-3.3352249	8.693612	2.796513	-0.051217996	0.02130026	-0.0102283275	-3.3270497	8.840532	2.635501	Sitting_Read
13:32:57.758	-3.3352249	8.693612	2.796513	-0.051217996	0.02130026	-0.0102283275	-3.3270497	8.840532	2.635501	Sitting_Read
13:32:57.781	-3.3352249	8.693612	2.796513	-0.051217996	0.02130026	-0.0102283275	-3.3270497	8.840532	2.635501	Sitting_Read
13:32:57.804	-3.3352249	8.693612	2.796513	-0.051217996	0.02130026	-0.0102283275	-3.3270497	8.840532	2.635501	Sitting_Read
13:32:57.828	-3.3352249	8.693612	2.796513	-0.051217996	0.02130026	-0.0102283275	-3.3270497	8.840532	2.635501	Sitting_Read
13:32:57.850	-3.3352249	8.693612	2.796513	-0.051217996	0.02130026	-0.0102283275	-3.3270497	8.840532	2.635501	Sitting_Read
13:32:57.873	-3.3352249	8.693612	2.796513	-0.051217996	0.02130026	-0.0102283275	-3.3270497	8.840532	2.635501	Sitting_Read
13:32:57.897	-3.241848	8.772623	2.4852571	0.031248812	-0.009853868	0.03864089	-3.3368034	8.831867	2.6521795	Sitting_Read
13:32:57.919	-3.241848	8.772623	2.4852571	0.031248812	-0.009853868	0.03864089	-3.3368034	8.831867	2.6521795	Sitting_Read
13:32:57.943	-3.241848	8.772623	2.4852571	0.031248812	-0.009853868	0.03864089	-3.3368034	8.831867	2.6521795	Sitting_Read
13:32:57.966	-3.241848	8.772623	2.4852571	0.031248812	-0.009853868	0.03864089	-3.3368034	8.831867	2.6521795	Sitting_Read
13:32:57.989	-3.241848	8.772623	2.4852571	0.031248812	-0.009853868	0.03864089	-3.3368034	8.831867	2.6521795	Sitting_Read
13:32:58.012	-3.241848	8.772623	2.4852571	0.031248812	-0.009853868	0.03864089	-3.3368034	8.831867	2.6521795	Sitting_Read
13:32:58.035	-3.241848	8.772623	2.4852571	0.031248812	-0.009853868	0.03864089	-3.3368034	8.831867	2.6521795	Sitting_Read
13:32:58.058	-3.241848	8.772623	2.4852571	0.031248812	-0.009853868	0.03864089	-3.3368034	8.831867	2.6521795	Sitting_Read
13:32:58.081	-3.275368	8.775017	2.6360965	-0.0353355	0.03412843	-0.029776016	-3.3341563	8.838177	2.6344075	Sitting_Read
13:32:58.104	-3.275368	8.775017	2.6360965	-0.0353355	0.03412843	-0.029776016	-3.3341563	8.838177	2.6344075	Sitting_Read
13:32:58.127	-3.275368	8.775017	2.6360965	-0.0353355	0.03412843	-0.029776016	-3.3341563	8.838177	2.6344075	Sitting_Read
13:32:58.150	-3.275368	8.775017	2.6360965	-0.0353355	0.03412843	-0.029776016	-3.3341563	8.838177	2.6344075	Sitting_Read
13:32:58.173	-3.275368	8.775017	2.6360965	-0.0353355	0.03412843	-0.029776016	-3.3341563	8.838177	2.6344075	Sitting_Read
13:32:58.195	-3.275368	8.775017	2.6360965	-0.0353355	0.03412843	-0.029776016	-3.3341563	8.838177	2.6344075	Sitting_Read
13:32:58.217	-3.275368	8.775017	2.6360965	-0.0353355	0.03412843	-0.029776016	-3.3341563	8.838177	2.6344075	Sitting_Read
13:32:58.239	-3.275368	8.775017	2.6360965	-0.0353355	0.03412843	-0.029776016	-3.3341563	8.838177	2.6344075	Sitting_Read
13:32:58.261	-3.337619	8.741497	2.6456738	0.036135733	0.047567468	-0.020002173	-3.3675148	8.831002	2.6160002	Sitting_Read
13:32:58.285	-3.337619	8.741497	2.6456738	0.036135733	0.047567468	-0.020002173	-3.3675148	8.831002	2.6160002	Sitting_Read
13:32:58.308	-3.337619	8.741497	2.6456738	0.036135733	0.047567468	-0.020002173	-3.3675148	8.831002	2.6160002	Sitting_Read
13:32:58.331	-3.337619	8.741497	2.6456738	0.036135733	0.047567468	-0.020002173	-3.3675148	8.831002	2.6160002	Sitting_Read
13:32:58.354	-3.337619	8.741497	2.6456738	0.036135733	0.047567468	-0.020002173	-3.3675148	8.831002	2.6160002	Sitting_Read
13:32:58.377	-3.337619	8.741497	2.6456738	0.036135733	0.047567468	-0.020002173	-3.3675148	8.831002	2.6160002	Sitting_Read
13:32:58.400	-3.337619	8.741497	2.6456738	0.036135733	0.047567468	-0.020002173	-3.3675148	8.831002	2.6160002	Sitting_Read
13:32:58.423	-3.337619	8.741497	2.6456738	0.036135733	0.047567468	-0.020002173	-3.3675148	8.831002	2.6160002	Sitting_Read
13:32:58.446	-3.5267668	8.660092	2.47568	-0.025561657	0.035961024	0.026423588	-3.4041793	8.831624	2.5659602	Sitting_Read
13:32:58.468	-3.5267668	8.660092	2.47568	-0.025561657	0.035961024	0.026423588	-3.4041793	8.831624	2.5659602	Sitting_Read
13:32:58.491	-3.5267668	8.660092	2.47568	-0.025561657	0.035961024	0.026423588	-3.4041793	8.831624	2.5659602	Sitting_Read
13:32:58.515	-3.5267668	8.660092	2.47568	-0.025561657	0.035961024	0.026423588	-3.4041793	8.831624	2.5659602	Sitting_Read
13:32:58.539	-3.5267668	8.660092	2.47568	-0.025561657	0.035961024	0.026423588	-3.4041793	8.831624	2.5659602	Sitting_Read
13:32:58.562	-3.5267668	8.660092	2.47568	-0.025561657	0.035961024	0.026423588	-3.4041793	8.831624	2.5659602	Sitting_Read
13:32:58.585	-3.5267668	8.660092	2.47568	-0.025561657	0.035961024	0.026423588	-3.4041793	8.831624	2.5659602	Sitting_Read
13:32:58.607	-3.5267668	8.660092	2.47568	-0.025561657	0.035961024	0.026423588	-3.4041793	8.831624	2.5659602	Sitting_Read
13:32:58.631	-3.4190245	8.688824	2.657645	0.005592471	0.010304686	0.0050433036	-3.4104707	8.833065	2.5526404	Sitting_Read
13:32:58.655	-3.4190245	8.688824	2.657645	0.005592471	0.010304686	0.0050433036	-3.4104707	8.833065	2.5526404	Sitting_Read
13:32:58.678	-3.4190245	8.688824	2.657645	0.005592471	0.010304686	0.0050433036	-3.4104707	8.833065	2.5526404	Sitting_Read
13:32:58.701	-3.4190245	8.688824	2.657645	0.005592471	0.010304686	0.0050433036	-3.4104707	8.833065	2.5526404	Sitting_Read
13:32:58.724	-3.4190245	8.688824	2.657645	0.005592471	0.010304686	0.0050433036	-3.4104707	8.833065	2.5526404	Sitting_Read
13:32:58.748	-3.4190245	8.688824	2.657645	0.005592471	0.010304686	0.0050433036	-3.4104707	8.833065	2.5526404	Sitting_Read
13:32:58.771	-3.4190245	8.688824	2.657645	0.005592471	0.010304686	0.0050433036	-3.4104707	8.833065	2.5526404	Sitting_Read
13:32:58.793	-3.371139	8.786988	2.6863763	0.0367466	-0.020849442	0.020314934	-3.4105291	8.836218	2.5416074	Sitting_Read
13:32:58.816	-3.371139	8.786988	2.6863763	0.0367466	-0.020849442	0.020314934	-3.4105291	8.836218	2.5416074	Sitting_Read
13:32:58.839	-3.371139	8.786988	2.6863763	0.0367466	-0.020849442	0.020314934	-3.4105291	8.836218	2.5416074	Sitting_Read
13:32:58.863	-3.371139	8.786988	2.6863763	0.0367466	-0.020849442	0.020314934	-3.4105291	8.836218	2.5416074	Sitting_Read
13:32:58.886	-3.371139	8.786988	2.6863763	0.0367466	-0.020849442	0.020314934	-3.4105291	8.836218	2.5416074	Sitting_Read
13:32:58.909	-3.371139	8.786988	2.6863763	0.0367466	-0.020849442	0.020314934	-3.4105291	8.836218	2.5416074	Sitting_Read
13:32:58.932	-3.371139	8.786988	2.6863763	0.0367466	-0.020849442	0.020314934	-3.4105291	8.836218	2.5416074	Sitting_Read
13:32:58.955	-3.371139	8.786988	2.6863763	0.0367466	-0.020849442	0.020314934	-3.4105291	8.836218	2.5416074	Sitting_Read
13:32:58.979	-3.5052183	8.741497	2.3990633	-0.0035705073	0.040237084	-0.03160861	-3.4158762	8.839188	2.5240278	Sitting_Read
13:32:59.001	-3.5052183	8.741497	2.3990633	-0.0035705073	0.040237084	-0.03160861	-3.4158762	8.839188	2.5240278	Sitting_Read
13:32:59.024	-3.5052183	8.741497	2.3990633	-0.0035705073	0.040237084	-0.03160861	-3.4158762	8.839188	2.5240278	Sitting_Read
13:32:59.047	-3.5052183	8.741497	2.3990633	-0.0035705073	0.040237084	-0.03160861	-3.4158762	8.839188	2.5240278	Sitting_Read
13:32:59.070	-3.5052183	8.741497	2.3990633	-0.0035705073	0.040237084	-0.03160861	-3.4158762	8.839188	2.5240278	Sitting_Read
13:32:59.094	-3.5052183	8.741497	2.3990633	-0.0035705073	0.040237084	-0.03160861	-3.4158762	8.839188	2.5240278	Sitting_Read
13:32:59.116	-3.5052183	8.741497	2.3990633	-0.0035705073	0.040237084	-0.03160861	-3.4158762	8.839188	2.5240278	Sitting_Read
13:32:59.139	-3.5052183	8.741497	2.3990633	-0.0035705073	0.040237084	-0.03160861	-3.4158762	8.839188	2.5240278	Sitting_Read
13:32:59.162	-3.5866237	8.667274	2.5546913	-0.018231275	0.021911126	-0.00350881	-3.467966	8.818734	2.524566	Sitting_Read
13:32:59.189	-3.5866237	8.667274	2.5546913	-0.018231275	0.021911126	-0.00350881	-3.467966	8.818734	2.524566	Sitting_Read
13:32:59.213	-3.5866237	8.667274	2.5546913	-0.018231275	0.021911126	-0.00350881	-3.467966	8.818734	2.524566	Sitting_Read
13:32:59.236	-3.5866237	8.667274	2.5546913	-0.018231275	0.021911126	-0.00350881	-3.467966	8.818734	2.524566	Sitting_Read
13:32:59.259	-3.5866237	8.667274	2.5546913	-0.018231275	0.021911126	-0.00350881	-3.467966	8.818734	2.524566	Sitting_Read
13:32:59.282	-3.5866237	8.667274	2.5546913	-0.018231275	0.021911126	-0.00350881	-3.467966	8.818734	2.524566	Sitting_Read
13:32:59.305	-3.5866237	8.667274	2.5546913	-0.018231275	0.021911126	-0.00350881	-3.467966	8.818734	2.524566	Sitting_Read
13:32:59.332	-3.5866237	8.667274	2.5546913	-0.018231275	0.021911126	-0.00350881	-3.467966	8.818734	2.524566	Sitting_Read
13:32:59.356	-3.4788814	8.707977	2.2865324	0.036135733	-0.015351654	0.027034452	-3.4848378	8.811798	2.5255377	Sitting_Read
13:32:59.378	-3.4788814	8.707977	2.2865324	0.036135733	-0.015351654	0.027034452	-3.4848378	8.811798	2.5255377	Sitting_Read
13:32:59.400	-3.4788814	8.707977	2.2865324	0.036135733	-0.015351654	0.027034452	-3.4848378	8.811798	2.5255377	Sitting_Read
13:32:59.423	-3.4788814	8.707977	2.2865324	0.036135733	-0.015351654	0.027034452	-3.4848378	8.811798	2.5255377	Sitting_Read
13:32:59.447	-3.4788814	8.707977	2.2865324	0.036135733	-0.015351654	0.027034452	-3.4848378	8.811798	2.5255377	Sitting_Read
13:32:59.470	-3.4788814	8.707977	2.2865324	0.036135733	-0.015351654	0.027034452	-3.4848378	8.811798	2.5255377	Sitting_Read
13:32:59.493	-3.4788814	8.707977	2.2865324	0.036135733	-0.015351654	0.027034452	-3.4848378	8.811798	2.5255377	Sitting_Read
13:32:59.515	-3.5219781	8.727132	2.5044115	-0.013955217	0.009082955	-0.022445632	-3.4799628	8.809793	2.539233	Sitting_Read
13:32:59.538	-3.5219781	8.727132	2.5044115	-0.013955217	0.009082955	-0.022445632	-3.4799628	8.809793	2.539233	Sitting_Read
13:32:59.562	-3.5219781	8.727132	2.5044115	-0.013955217	0.009082955	-0.022445632	-3.4799628	8.809793	2.539233	Sitting_Read
13:32:59.585	-3.5219781	8.727132	2.5044115	-0.013955217	0.009082955	-0.022445632	-3.4799628	8.809793	2.539233	Sitting_Read
13:32:59.608	-3.5219781	8.727132	2.5044115	-0.013955217	0.009082955	-0.022445632	-3.4799628	8.809793	2.539233	Sitting_Read
13:32:59.631	-3.5219781	8.727132	2.5044115	-0.013955217	0.009082955	-0.022445632	-3.4799628	8.809793	2.539233	Sitting_Read
13:32:59.654	-3.5219781	8.727132	2.5044115	-0.013955217	0.009082955	-0.022445632	-3.4799628	8.809793	2.539233	Sitting_Read
13:32:59.677	-3.5219781	8.727132	2.5044115	-0.013955217	0.009082955	-0.022445632	-3.4799628	8.809793	2.539233	Sitting_Read
13:32:59.701	-3.5770466	8.705584	2.413429	-0.0005161811	-0.022682037	0.034364834	-3.4918888	8.801399	2.5519168	Sitting_Read
13:32:59.724	-3.5770466	8.705584	2.413429	-0.0005161811	-0.022682037	0.034364834	-3.4918888	8.801399	2.5519168	Sitting_Read
13:32:59.746	-3.5770466	8.705584	2.413429	-0.0005161811	-0.022682037	0.034364834	-3.4918888	8.801399	2.5519168	Sitting_Read
13:32:59.770	-3.5770466	8.705584	2.413429	-0.0005161811	-0.022682037	0.034364834	-3.4918888	8.801399	2.5519168	Sitting_Read
13:32:59.792	-3.5770466	8.705584	2.413429	-0.0005161811	-0.022682037	0.034364834	-3.4918888	8.801399	2.5519168	Sitting_Read
13:32:59.815	-3.5770466	8.705584	2.413429	-0.0005161811	-0.022682037	0.034364834	-3.4918888	8.801399	2.5519168	Sitting_Read
13:32:59.837	-3.5770466	8.705584	2.413429	-0.0005161811	-0.022682037	0.034364834	-3.4918888	8.801399	2.5519168	Sitting_Read
13:32:59.859	-3.5770466	8.705584	2.413429	-0.0005161811	-0.022682037	0.034364834	-3.4918888	8.801399	2.5519168	Sitting_Read
13:32:59.881	-3.4046588	8.672064	2.657645	-0.028615981	0.0066394946	-0.0028979448	-3.4805374	8.804973	2.5550995	Sitting_Read
13:32:59.905	-3.4046588	8.672064	2.657645	-0.028615981	0.0066394946	-0.0028979448	-3.4805374	8.804973	2.5550995	Sitting_Read
13:32:59.928	-3.4046588	8.672064	2.657645	-0.028615981	0.0066394946	-0.0028979448	-3.4805374	8.804973	2.5550995	Sitting_Read
13:32:59.951	-3.4046588	8.672064	2.657645	-0.028615981	0.0066394946	-0.0028979448	-3.4805374	8.804973	2.5550995	Sitting_Read
13:32:59.974	-3.4046588	8.672064	2.657645	-0.028615981	0.0066394946	-0.0028979448	-3.4805374	8.804973	2.5550995	Sitting_Read
13:32:59.997	-3.4046588	8.672064	2.657645	-0.028615981	0.0066394946	-0.0028979448	-3.4805374	8.804973	2.5550995	Sitting_Read
13:33:00.020	-3.4046588	8.672064	2.657645	-0.028615981	0.0066394946	-0.0028979448	-3.4805374	8.804973	2.5550995	Sitting_Read
13:33:00.043	-3.4046588	8.672064	2.657645	-0.028615981	0.0066394946	-0.0028979448	-3.4805374	8.804973	2.5550995	Sitting_Read
13:33:00.066	-3.4333901	8.703189	2.8946784	-0.02006387	0.033517566	0.01970407	-3.4995885	8.789262	2.5829866	Sitting_Read
13:33:00.087	-3.4333901	8.703189	2.8946784	-0.02006387	0.033517566	0.01970407	-3.4995885	8.789262	2.5829866	Sitting_Read
13:33:00.109	-3.4333901	8.703189	2.8946784	-0.02006387	0.033517566	0.01970407	-3.4995885	8.789262	2.5829866	Sitting_Read
13:33:00.131	-3.4333901	8.703189	2.8946784	-0.02006387	0.033517566	0.01970407	-3.4995885	8.789262	2.5829866	Sitting_Read
13:33:00.153	-3.4333901	8.703189	2.8946784	-0.02006387	0.033517566	0.01970407	-3.4995885	8.789262	2.5829866	Sitting_Read
13:33:00.176	-3.4333901	8.703189	2.8946784	-0.02006387	0.033517566	0.01970407	-3.4995885	8.789262	2.5829866	Sitting_Read
13:33:00.199	-3.4333901	8.703189	2.8946784	-0.02006387	0.033517566	0.01970407	-3.4995885	8.789262	2.5829866	Sitting_Read
13:33:00.222	-3.4333901	8.703189	2.8946784	-0.02006387	0.033517566	0.01970407	-3.4995885	8.789262	2.5829866	Sitting_Read
13:33:00.246	-3.469304	8.727132	2.2769554	0.051407363	-0.026958093	-0.012671788	-3.494032	8.791961	2.5813224	Sitting_Read
13:33:00.269	-3.469304	8.727132	2.2769554	0.051407363	-0.026958093	-0.012671788	-3.494032	8.791961	2.5813224	Sitting_Read
13:33:00.291	-3.469304	8.727132	2.2769554	0.051407363	-0.026958093	-0.012671788	-3.494032	8.791961	2.5813224	Sitting_Read
13:33:00.314	-3.469304	8.727132	2.2769554	0.051407363	-0.026958093	-0.012671788	-3.494032	8.791961	2.5813224	Sitting_Read
13:33:00.340	-3.469304	8.727132	2.2769554	0.051407363	-0.026958093	-0.012671788	-3.494032	8.791961	2.5813224	Sitting_Read
13:33:00.366	-3.469304	8.727132	2.2769554	0.051407363	-0.026958093	-0.012671788	-3.494032	8.791961	2.5813224	Sitting_Read
13:33:00.389	-3.469304	8.727132	2.2769554	0.051407363	-0.026958093	-0.012671788	-3.494032	8.791961	2.5813224	Sitting_Read
13:33:00.413	-3.5243726	8.705584	2.640885	-0.014566082	-0.0049669454	0.035586566	-3.5037253	8.782859	2.5991442	Sitting_Read
13:33:00.436	-3.5243726	8.705584	2.640885	-0.014566082	-0.0049669454	0.035586566	-3.5037253	8.782859	2.5991442	Sitting_Read
13:33:00.459	-3.5243726	8.705584	2.640885	-0.014566082	-0.0049669454	0.035586566	-3.5037253	8.782859	2.5991442	Sitting_Read
13:33:00.482	-3.5243726	8.705584	2.640885	-0.014566082	-0.0049669454	0.035586566	-3.5037253	8.782859	2.5991442	Sitting_Read
13:33:00.505	-3.5243726	8.705584	2.640885	-0.014566082	-0.0049669454	0.035586566	-3.5037253	8.782859	2.5991442	Sitting_Read
13:33:00.528	-3.5243726	8.705584	2.640885	-0.014566082	-0.0049669454	0.035586566	-3.5037253	8.782859	2.5991442	Sitting_Read
13:33:00.551	-3.5243726	8.705584	2.640885	-0.014566082	-0.0049669454	0.035586566	-3.5037253	8.782859	2.5991442	Sitting_Read
13:33:00.573	-3.5243726	8.705584	2.640885	-0.014566082	-0.0049669454	0.035586566	-3.5037253	8.782859	2.5991442	Sitting_Read
13:33:00.597	-3.4525442	8.681641	2.597788	-0.04694194	-0.0037452148	0.0032107076	-3.4759295	8.787741	2.6198752	Sitting_Read
13:33:00.620	-3.4525442	8.681641	2.597788	-0.04694194	-0.0037452148	0.0032107076	-3.4759295	8.787741	2.6198752	Sitting_Read
13:33:00.643	-3.4525442	8.681641	2.597788	-0.04694194	-0.0037452148	0.0032107076	-3.4759295	8.787741	2.6198752	Sitting_Read
13:33:00.666	-3.4525442	8.681641	2.597788	-0.04694194	-0.0037452148	0.0032107076	-3.4759295	8.787741	2.6198752	Sitting_Read
13:33:00.689	-3.4525442	8.681641	2.597788	-0.04694194	-0.0037452148	0.0032107076	-3.4759295	8.787741	2.6198752	Sitting_Read
13:33:00.712	-3.4525442	8.681641	2.597788	-0.04694194	-0.0037452148	0.0032107076	-3.4759295	8.787741	2.6198752	Sitting_Read
13:33:00.734	-3.4525442	8.681641	2.597788	-0.04694194	-0.0037452148	0.0032107076	-3.4759295	8.787741	2.6198752	Sitting_Read
13:33:00.757	-3.4525442	8.681641	2.597788	-0.04694194	-0.0037452148	0.0032107076	-3.4759295	8.787741	2.6198752	Sitting_Read
13:33:00.780	-3.387899	8.729526	2.5283542	-0.010290025	-0.009243002	0.0001563815	-3.4599085	8.779358	2.6687388	Sitting_Read
13:33:00.803	-3.387899	8.729526	2.5283542	-0.010290025	-0.009243002	0.0001563815	-3.4599085	8.779358	2.6687388	Sitting_Read
13:33:00.827	-3.387899	8.729526	2.5283542	-0.010290025	-0.009243002	0.0001563815	-3.4599085	8.779358	2.6687388	Sitting_Read
13:33:00.851	-3.387899	8.729526	2.5283542	-0.010290025	-0.009243002	0.0001563815	-3.4599085	8.779358	2.6687388	Sitting_Read
13:33:00.874	-3.387899	8.729526	2.5283542	-0.010290025	-0.009243002	0.0001563815	-3.4599085	8.779358	2.6687388	Sitting_Read
13:33:00.897	-3.387899	8.729526	2.5283542	-0.010290025	-0.009243002	0.0001563815	-3.4599085	8.779358	2.6687388	Sitting_Read
13:33:00.920	-3.387899	8.729526	2.5283542	-0.010290025	-0.009243002	0.0001563815	-3.4599085	8.779358	2.6687388	Sitting_Read
13:33:00.942	-3.387899	8.729526	2.5283542	-0.010290025	-0.009243002	0.0001563815	-3.4599085	8.779358	2.6687388	Sitting_Read
13:33:00.965	-3.354379	8.6984005	2.516383	-0.021896465	0.009082955	-0.0016762142	-3.4431636	8.783969	2.6752102	Sitting_Read
13:33:00.988	-3.354379	8.6984005	2.516383	-0.021896465	0.009082955	-0.0016762142	-3.4431636	8.783969	2.6752102	Sitting_Read
13:33:01.011	-3.354379	8.6984005	2.516383	-0.021896465	0.009082955	-0.0016762142	-3.4431636	8.783969	2.6752102	Sitting_Read
13:33:01.033	-3.354379	8.6984005	2.516383	-0.021896465	0.009082955	-0.0016762142	-3.4431636	8.783969	2.6752102	Sitting_Read
13:33:01.057	-3.354379	8.6984005	2.516383	-0.021896465	0.009082955	-0.0016762142	-3.4431636	8.783969	2.6752102	Sitting_Read
13:33:01.080	-3.354379	8.6984005	2.516383	-0.021896465	0.009082955	-0.0016762142	-3.4431636	8.783969	2.6752102	Sitting_Read
13:33:01.103	-3.354379	8.6984005	2.516383	-0.021896465	0.009082955	-0.0016762142	-3.4431636	8.783969	2.6752102	Sitting_Read
13:33:01.126	-3.354379	8.6984005	2.516383	-0.021896465	0.009082955	-0.0016762142	-3.4431636	8.783969	2.6752102	Sitting_Read
13:33:01.149	-3.553104	8.719949	2.6815877	-0.00967916	-0.02756896	0.0062650335	-3.454322	8.770803	2.7038598	Sitting_Read
13:33:01.171	-3.553104	8.719949	2.6815877	-0.00967916	-0.02756896	0.0062650335	-3.454322	8.770803	2.7038598	Sitting_Read
13:33:01.194	-3.553104	8.719949	2.6815877	-0.00967916	-0.02756896	0.0062650335	-3.454322	8.770803	2.7038598	Sitting_Read
13:33:01.217	-3.553104	8.719949	2.6815877	-0.00967916	-0.02756896	0.0062650335	-3.454322	8.770803	2.7038598	Sitting_Read
13:33:01.240	-3.553104	8.719949	2.6815877	-0.00967916	-0.02756896	0.0062650335	-3.454322	8.770803	2.7038598	Sitting_Read
13:33:01.262	-3.553104	8.719949	2.6815877	-0.00967916	-0.02756896	0.0062650335	-3.454322	8.770803	2.7038598	Sitting_Read
13:33:01.286	-3.553104	8.719949	2.6815877	-0.00967916	-0.02756896	0.0062650335	-3.454322	8.770803	2.7038598	Sitting_Read
13:33:01.309	-3.4190245	8.662486	2.648068	-0.025561657	-0.05078184	0.032532237	-3.4416027	8.760665	2.7524738	Sitting_Read
13:33:01.334	-3.4190245	8.662486	2.648068	-0.025561657	-0.05078184	0.032532237	-3.4416027	8.760665	2.7524738	Sitting_Read
13:33:01.357	-3.4190245	8.662486	2.648068	-0.025561657	-0.05078184	0.032532237	-3.4416027	8.760665	2.7524738	Sitting_Read
13:33:01.380	-3.4190245	8.662486	2.648068	-0.025561657	-0.05078184	0.032532237	-3.4416027	8.760665	2.7524738	Sitting_Read
13:33:01.402	-3.4190245	8.662486	2.648068	-0.025561657	-0.05078184	0.032532237	-3.4416027	8.760665	2.7524738	Sitting_Read
13:33:01.425	-3.4190245	8.662486	2.648068	-0.025561657	-0.05078184	0.032532237	-3.4416027	8.760665	2.7524738	Sitting_Read
13:33:01.448	-3.4190245	8.662486	2.648068	-0.025561657	-0.05078184	0.032532237	-3.4416027	8.760665	2.7524738	Sitting_Read
13:33:01.470	-3.4190245	8.662486	2.648068	-0.025561657	-0.05078184	0.032532237	-3.4416027	8.760665	2.7524738	Sitting_Read
13:33:01.492	-3.4381785	8.655303	2.9042554	-0.021896465	0.027408913	-0.005341406	-3.4117465	8.7609215	2.7886014	Sitting_Read
13:33:01.513	-3.4381785	8.655303	2.9042554	-0.021896465	0.027408913	-0.005341406	-3.4117465	8.7609215	2.7886014	Sitting_Read
13:33:01.535	-3.4381785	8.655303	2.9042554	-0.021896465	0.027408913	-0.005341406	-3.4117465	8.7609215	2.7886014	Sitting_Read
13:33:01.556	-3.4381785	8.655303	2.9042554	-0.021896465	0.027408913	-0.005341406	-3.4117465	8.7609215	2.7886014	Sitting_Read
13:33:01.578	-3.4381785	8.655303	2.9042554	-0.021896465	0.027408913	-0.005341406	-3.4117465	8.7609215	2.7886014	Sitting_Read
13:33:01.599	-3.4381785	8.655303	2.9042554	-0.021896465	0.027408913	-0.005341406	-3.4117465	8.7609215	2.7886014	Sitting_Read
13:33:01.623	-3.4381785	8.655303	2.9042554	-0.021896465	0.027408913	-0.005341406	-3.4117465	8.7609215	2.7886014	Sitting_Read
13:33:01.646	-3.4381785	8.655303	2.9042554	-0.021896465	0.027408913	-0.005341406	-3.4117465	8.7609215	2.7886014	Sitting_Read
13:33:01.669	-3.397476	8.657698	2.7294734	-0.002959642	-8.002335e-05	0.0032107076	-3.3997624	8.765266	2.7896187	Sitting_Read
13:33:01.692	-3.397476	8.657698	2.7294734	-0.002959642	-8.002335e-05	0.0032107076	-3.3997624	8.765266	2.7896187	Sitting_Read
13:33:01.715	-3.397476	8.657698	2.7294734	-0.002959642	-8.002335e-05	0.0032107076	-3.3997624	8.765266	2.7896187	Sitting_Read
13:33:01.738	-3.397476	8.657698	2.7294734	-0.002959642	-8.002335e-05	0.0032107076	-3.3997624	8.765266	2.7896187	Sitting_Read
13:33:01.761	-3.397476	8.657698	2.7294734	-0.002959642	-8.002335e-05	0.0032107076	-3.3997624	8.765266	2.7896187	Sitting_Read
13:33:01.784	-3.397476	8.657698	2.7294734	-0.002959642	-8.002335e-05	0.0032107076	-3.3997624	8.765266	2.7896187	Sitting_Read
13:33:01.807	-3.397476	8.657698	2.7294734	-0.002959642	-8.002335e-05	0.0032107076	-3.3997624	8.765266	2.7896187	Sitting_Read
13:33:01.830	-3.397476	8.657698	2.7294734	-0.002959642	-8.002335e-05	0.0032107076	-3.3997624	8.765266	2.7896187	Sitting_Read
13:33:01.854	-3.2633965	8.719949	2.8635526	0.0062033366	0.0005308419	0.025201857	-3.3877041	8.767221	2.7981427	Sitting_Read
13:33:01.876	-3.2633965	8.719949	2.8635526	0.0062033366	0.0005308419	0.025201857	-3.3877041	8.767221	2.7981427	Sitting_Read
13:33:01.899	-3.2633965	8.719949	2.8635526	0.0062033366	0.0005308419	0.025201857	-3.3877041	8.767221	2.7981427	Sitting_Read
13:33:01.921	-3.2633965	8.719949	2.8635526	0.0062033366	0.0005308419	0.025201857	-3.3877041	8.767221	2.7981427	Sitting_Read
13:33:01.943	-3.2633965	8.719949	2.8635526	0.0062033366	0.0005308419	0.025201857	-3.3877041	8.767221	2.7981427	Sitting_Read
13:33:01.967	-3.2633965	8.719949	2.8635526	0.0062033366	0.0005308419	0.025201857	-3.3877041	8.767221	2.7981427	Sitting_Read
13:33:01.989	-3.2633965	8.719949	2.8635526	0.0062033366	0.0005308419	0.025201857	-3.3877041	8.767221	2.7981427	Sitting_Read
13:33:02.012	-3.2633965	8.719949	2.8635526	0.0062033366	0.0005308419	0.025201857	-3.3877041	8.767221	2.7981427	Sitting_Read
13:33:02.035	-3.3352249	8.6984005	2.7869358	-0.0060139685	-0.016573384	-0.011450058	-3.3916345	8.768383	2.7896962	Sitting_Read
13:33:02.058	-3.3352249	8.6984005	2.7869358	-0.0060139685	-0.016573384	-0.011450058	-3.3916345	8.768383	2.7896962	Sitting_Read
13:33:02.081	-3.3352249	8.6984005	2.7869358	-0.0060139685	-0.016573384	-0.011450058	-3.3916345	8.768383	2.7896962	Sitting_Read
13:33:02.104	-3.3352249	8.6984005	2.7869358	-0.0060139685	-0.016573384	-0.011450058	-3.3916345	8.768383	2.7896962	Sitting_Read
13:33:02.127	-3.3352249	8.6984005	2.7869358	-0.0060139685	-0.016573384	-0.011450058	-3.3916345	8.768383	2.7896962	Sitting_Read
13:33:02.149	-3.3352249	8.6984005	2.7869358	-0.0060139685	-0.016573384	-0.011450058	-3.3916345	8.768383	2.7896962	Sitting_Read
13:33:02.171	-3.3352249	8.6984005	2.7869358	-0.0060139685	-0.016573384	-0.011450058	-3.3916345	8.768383	2.7896962	Sitting_Read
13:33:02.195	-3.3352249	8.6984005	2.7869358	-0.0060139685	-0.016573384	-0.011450058	-3.3916345	8.768383	2.7896962	Sitting_Read
13:33:02.218	-3.3639562	8.662486	2.7151077	-0.017009543	0.013969877	0.042306084	-3.4012923	8.7645445	2.7900214	Sitting_Read
13:33:02.240	-3.3639562	8.662486	2.7151077	-0.017009543	0.013969877	0.042306084	-3.4012923	8.7645445	2.7900214	Sitting_Read
13:33:02.262	-3.3639562	8.662486	2.7151077	-0.017009543	0.013969877	0.042306084	-3.4012923	8.7645445	2.7900214	Sitting_Read
13:33:02.284	-3.3639562	8.662486	2.7151077	-0.017009543	0.013969877	0.042306084	-3.4012923	8.7645445	2.7900214	Sitting_Read
13:33:02.308	-3.3639562	8.662486	2.7151077	-0.017009543	0.013969877	0.042306084	-3.4012923	8.7645445	2.7900214	Sitting_Read
13:33:02.331	-3.3639562	8.662486	2.7151077	-0.017009543	0.013969877	0.042306084	-3.4012923	8.7645445	2.7900214	Sitting_Read
13:33:02.354	-3.3639562	8.662486	2.7151077	-0.017009543	0.013969877	0.042306084	-3.4012923	8.7645445	2.7900214	Sitting_Read
13:33:02.377	-3.3639562	8.662486	2.7151077	-0.017009543	0.013969877	0.042306084	-3.4012923	8.7645445	2.7900214	Sitting_Read
13:33:02.400	-3.1963568	8.681641	2.9138324	-0.023118194	0.018245934	0.0032107076	-3.3794298	8.7732	2.7893648	Sitting_Read
13:33:02.424	-3.1963568	8.681641	2.9138324	-0.023118194	0.018245934	0.0032107076	-3.3794298	8.7732	2.7893648	Sitting_Read
13:33:02.446	-3.1963568	8.681641	2.9138324	-0.023118194	0.018245934	0.0032107076	-3.3794298	8.7732	2.7893648	Sitting_Read
13:33:02.469	-3.1963568	8.681641	2.9138324	-0.023118194	0.018245934	0.0032107076	-3.3794298	8.7732	2.7893648	Sitting_Read
13:33:02.491	-3.1963568	8.681641	2.9138324	-0.023118194	0.018245934	0.0032107076	-3.3794298	8.7732	2.7893648	Sitting_Read
13:33:02.514	-3.1963568	8.681641	2.9138324	-0.023118194	0.018245934	0.0032107076	-3.3794298	8.7732	2.7893648	Sitting_Read
13:33:02.538	-3.1963568	8.681641	2.9138324	-0.023118194	0.018245934	0.0032107076	-3.3794298	8.7732	2.7893648	Sitting_Read
13:33:02.561	-3.1963568	8.681641	2.9138324	-0.023118194	0.018245934	0.0032107076	-3.3794298	8.7732	2.7893648	Sitting_Read
13:33:02.583	-3.4046588	8.6984005	2.762993	9.468412e-05	0.026798047	0.009930225	-3.3964767	8.766056	2.7911208	Sitting_Read
13:33:02.606	-3.4046588	8.6984005	2.762993	9.468412e-05	0.026798047	0.009930225	-3.3964767	8.766056	2.7911208	Sitting_Read
13:33:02.629	-3.4046588	8.6984005	2.762993	9.468412e-05	0.026798047	0.009930225	-3.3964767	8.766056	2.7911208	Sitting_Read
13:33:02.653	-3.4046588	8.6984005	2.762993	9.468412e-05	0.026798047	0.009930225	-3.3964767	8.766056	2.7911208	Sitting_Read
13:33:02.676	-3.4046588	8.6984005	2.762993	9.468412e-05	0.026798047	0.009930225	-3.3964767	8.766056	2.7911208	Sitting_Read
13:33:02.699	-3.4046588	8.6984005	2.762993	9.468412e-05	0.026798047	0.009930225	-3.3964767	8.766056	2.7911208	Sitting_Read
13:33:02.722	-3.4046588	8.6984005	2.762993	9.468412e-05	0.026798047	0.009930225	-3.3964767	8.766056	2.7911208	Sitting_Read
13:33:02.745	-3.4046588	8.6984005	2.762993	9.468412e-05	0.026798047	0.009930225	-3.3964767	8.766056	2.7911208	Sitting_Read
13:33:02.769	-3.3519847	8.712766	2.875524	-0.0353355	-0.017795114	0.0025998426	-3.3913872	8.766177	2.7969232	Sitting_Read
13:33:02.792	-3.3519847	8.712766	2.875524	-0.0353355	-0.017795114	0.0025998426	-3.3913872	8.766177	2.7969232	Sitting_Read
13:33:02.814	-3.3519847	8.712766	2.875524	-0.0353355	-0.017795114	0.0025998426	-3.3913872	8.766177	2.7969232	Sitting_Read
13:33:02.837	-3.3519847	8.712766	2.875524	-0.0353355	-0.017795114	0.0025998426	-3.3913872	8.766177	2.7969232	Sitting_Read
13:33:02.859	-3.3519847	8.712766	2.875524	-0.0353355	-0.017795114	0.0025998426	-3.3913872	8.766177	2.7969232	Sitting_Read
13:33:02.883	-3.3519847	8.712766	2.875524	-0.0353355	-0.017795114	0.0025998426	-3.3913872	8.766177	2.7969232	Sitting_Read
13:33:02.906	-3.3519847	8.712766	2.875524	-0.0353355	-0.017795114	0.0025998426	-3.3913872	8.766177	2.7969232	Sitting_Read
13:33:02.929	-3.3400133	8.696006	2.6073654	0.009868529	0.026187181	0.015428013	-3.382978	8.757678	2.8335052	Sitting_Read
13:33:02.952	-3.3400133	8.696006	2.6073654	0.009868529	0.026187181	0.015428013	-3.382978	8.757678	2.8335052	Sitting_Read
13:33:02.975	-3.3400133	8.696006	2.6073654	0.009868529	0.026187181	0.015428013	-3.382978	8.757678	2.8335052	Sitting_Read
13:33:02.998	-3.3400133	8.696006	2.6073654	0.009868529	0.026187181	0.015428013	-3.382978	8.757678	2.8335052	Sitting_Read
13:33:03.022	-3.3400133	8.696006	2.6073654	0.009868529	0.026187181	0.015428013	-3.382978	8.757678	2.8335052	Sitting_Read
13:33:03.044	-3.3400133	8.696006	2.6073654	0.009868529	0.026187181	0.015428013	-3.382978	8.757678	2.8335052	Sitting_Read
13:33:03.068	-3.3400133	8.696006	2.6073654	0.009868529	0.026187181	0.015428013	-3.382978	8.757678	2.8335052	Sitting_Read
13:33:03.091	-3.3400133	8.696006	2.6073654	0.009868529	0.026187181	0.015428013	-3.382978	8.757678	2.8335052	Sitting_Read
13:33:03.114	-3.337619	8.614601	2.9090438	-0.016398678	-0.007410406	0.0025998426	-3.386445	8.761111	2.8187256	Sitting_Read
13:33:03.137	-3.337619	8.614601	2.9090438	-0.016398678	-0.007410406	0.0025998426	-3.386445	8.761111	2.8187256	Sitting_Read
13:33:03.160	-3.337619	8.614601	2.9090438	-0.016398678	-0.007410406	0.0025998426	-3.386445	8.761111	2.8187256	Sitting_Read
13:33:03.183	-3.337619	8.614601	2.9090438	-0.016398678	-0.007410406	0.0025998426	-3.386445	8.761111	2.8187256	Sitting_Read
13:33:03.206	-3.337619	8.614601	2.9090438	-0.016398678	-0.007410406	0.0025998426	-3.386445	8.761111	2.8187256	Sitting_Read
13:33:03.229	-3.337619	8.614601	2.9090438	-0.016398678	-0.007410406	0.0025998426	-3.386445	8.761111	2.8187256	Sitting_Read
13:33:03.252	-3.337619	8.614601	2.9090438	-0.016398678	-0.007410406	0.0025998426	-3.386445	8.761111	2.8187256	Sitting_Read
13:33:03.274	-3.337619	8.614601	2.9090438	-0.016398678	-0.007410406	0.0025998426	-3.386445	8.761111	2.8187256	Sitting_Read
13:33:03.297	-3.265791	8.686429	2.760599	9.468412e-05	-0.0086321365	0.011151955	-3.3973787	8.761929	2.802965	Sitting_Read
13:33:03.319	-3.265791	8.686429	2.760599	9.468412e-05	-0.0086321365	0.011151955	-3.3973787	8.761929	2.802965	Sitting_Read
13:33:03.343	-3.265791	8.686429	2.760599	9.468412e-05	-0.0086321365	0.011151955	-3.3973787	8.761929	2.802965	Sitting_Read
13:33:03.368	-3.265791	8.686429	2.760599	9.468412e-05	-0.0086321365	0.011151955	-3.3973787	8.761929	2.802965	Sitting_Read
13:33:03.391	-3.265791	8.686429	2.760599	9.468412e-05	-0.0086321365	0.011151955	-3.3973787	8.761929	2.802965	Sitting_Read
13:33:03.414	-3.265791	8.686429	2.760599	9.468412e-05	-0.0086321365	0.011151955	-3.3973787	8.761929	2.802965	Sitting_Read
13:33:03.437	-3.265791	8.686429	2.760599	9.468412e-05	-0.0086321365	0.011151955	-3.3973787	8.761929	2.802965	Sitting_Read
13:33:03.461	-3.265791	8.686429	2.760599	9.468412e-05	-0.0086321365	0.011151955	-3.3973787	8.761929	2.802965	Sitting_Read
13:33:03.484	-3.3591676	8.705584	2.779753	-0.010290025	-0.0049669454	0.0019889772	-3.4014926	8.761258	2.8000739	Sitting_Read
13:33:03.506	-3.3591676	8.705584	2.779753	-0.010290025	-0.0049669454	0.0019889772	-3.4014926	8.761258	2.8000739	Sitting_Read
13:33:03.529	-3.3591676	8.705584	2.779753	-0.010290025	-0.0049669454	0.0019889772	-3.4014926	8.761258	2.8000739	Sitting_Read
13:33:03.552	-3.3591676	8.705584	2.779753	-0.010290025	-0.0049669454	0.0019889772	-3.4014926	8.761258	2.8000739	Sitting_Read
13:33:03.575	-3.3591676	8.705584	2.779753	-0.010290025	-0.0049669454	0.0019889772	-3.4014926	8.761258	2.8000739	Sitting_Read
13:33:03.598	-3.3591676	8.705584	2.779753	-0.010290025	-0.0049669454	0.0019889772	-3.4014926	8.761258	2.8000739	Sitting_Read
13:33:03.621	-3.3591676	8.705584	2.779753	-0.010290025	-0.0049669454	0.0019889772	-3.4014926	8.761258	2.8000739	Sitting_Read
13:33:03.643	-3.3591676	8.705584	2.779753	-0.010290025	-0.0049669454	0.0019889772	-3.4014926	8.761258	2.8000739	Sitting_Read
13:33:03.665	-3.4238129	8.667274	2.7294734	-0.009068294	0.011526417	-0.0016762142	-3.401607	8.759638	2.8049934	Sitting_Read
13:33:03.689	-3.4238129	8.667274	2.7294734	-0.009068294	0.011526417	-0.0016762142	-3.401607	8.759638	2.8049934	Sitting_Read
13:33:03.712	-3.4238129	8.667274	2.7294734	-0.009068294	0.011526417	-0.0016762142	-3.401607	8.759638	2.8049934	Sitting_Read
13:33:03.735	-3.4238129	8.667274	2.7294734	-0.009068294	0.011526417	-0.0016762142	-3.401607	8.759638	2.8049934	Sitting_Read
13:33:03.758	-3.4238129	8.667274	2.7294734	-0.009068294	0.011526417	-0.0016762142	-3.401607	8.759638	2.8049934	Sitting_Read
13:33:03.781	-3.4238129	8.667274	2.7294734	-0.009068294	0.011526417	-0.0016762142	-3.401607	8.759638	2.8049934	Sitting_Read
13:33:03.804	-3.4238129	8.667274	2.7294734	-0.009068294	0.011526417	-0.0016762142	-3.401607	8.759638	2.8049934	Sitting_Read
13:33:03.828	-3.344802	8.652909	2.928198	-0.009068294	0.011526417	-0.0016762142	-3.401607	8.759638	2.8049934	Sitting_Read
13:33:03.851	-3.344802	8.652909	2.928198	-0.007235699	-0.00069088856	-0.01511525	-3.3980076	8.760898	2.805449	Sitting_Read
13:33:03.874	-3.344802	8.652909	2.928198	-0.007235699	-0.00069088856	-0.01511525	-3.3980076	8.760898	2.805449	Sitting_Read
13:33:03.897	-3.344802	8.652909	2.928198	-0.007235699	-0.00069088856	-0.01511525	-3.3980076	8.760898	2.805449	Sitting_Read
13:33:03.920	-3.344802	8.652909	2.928198	-0.007235699	-0.00069088856	-0.01511525	-3.3980076	8.760898	2.805449	Sitting_Read
13:33:03.942	-3.344802	8.652909	2.928198	-0.007235699	-0.00069088856	-0.01511525	-3.3980076	8.760898	2.805449	Sitting_Read
13:33:03.965	-3.344802	8.652909	2.928198	-0.007235699	-0.00069088856	-0.01511525	-3.3980076	8.760898	2.805449	Sitting_Read
13:33:03.987	-3.344802	8.652909	2.928198	-0.007235699	-0.00069088856	-0.01511525	-3.3980076	8.760898	2.805449	Sitting_Read
13:33:04.009	-3.3567734	8.684034	2.7175019	0.022085832	-0.010464733	0.009319359	-3.4053226	8.765117	2.7832887	Sitting_Read
13:33:04.033	-3.3567734	8.684034	2.7175019	0.022085832	-0.010464733	0.009319359	-3.4053226	8.765117	2.7832887	Sitting_Read
13:33:04.056	-3.3567734	8.684034	2.7175019	0.022085832	-0.010464733	0.009319359	-3.4053226	8.765117	2.7832887	Sitting_Read
13:33:04.079	-3.3567734	8.684034	2.7175019	0.022085832	-0.010464733	0.009319359	-3.4053226	8.765117	2.7832887	Sitting_Read
13:33:04.102	-3.3567734	8.684034	2.7175019	0.022085832	-0.010464733	0.009319359	-3.4053226	8.765117	2.7832887	Sitting_Read
13:33:04.125	-3.3567734	8.684034	2.7175019	0.022085832	-0.010464733	0.009319359	-3.4053226	8.765117	2.7832887	Sitting_Read
13:33:04.148	-3.3567734	8.684034	2.7175019	0.022085832	-0.010464733	0.009319359	-3.4053226	8.765117	2.7832887	Sitting_Read
13:33:04.171	-3.3567734	8.684034	2.7175019	0.022085832	-0.010464733	0.009319359	-3.4053226	8.765117	2.7832887	Sitting_Read
13:33:04.194	-3.4477558	8.674458	2.8443985	0.01597718	-0.039786264	0.011762821	-3.398953	8.771646	2.7704885	Sitting_Read
13:33:04.216	-3.4477558	8.674458	2.8443985	0.01597718	-0.039786264	0.011762821	-3.398953	8.771646	2.7704885	Sitting_Read
13:33:04.239	-3.4477558	8.674458	2.8443985	0.01597718	-0.039786264	0.011762821	-3.398953	8.771646	2.7704885	Sitting_Read
13:33:04.263	-3.4477558	8.674458	2.8443985	0.01597718	-0.039786264	0.011762821	-3.398953	8.771646	2.7704885	Sitting_Read
13:33:04.285	-3.4477558	8.674458	2.8443985	0.01597718	-0.039786264	0.011762821	-3.398953	8.771646	2.7704885	Sitting_Read
13:33:04.308	-3.4477558	8.674458	2.8443985	0.01597718	-0.039786264	0.011762821	-3.398953	8.771646	2.7704885	Sitting_Read
13:33:04.331	-3.4477558	8.674458	2.8443985	0.01597718	-0.039786264	0.011762821	-3.398953	8.771646	2.7704885	Sitting_Read
13:33:04.353	-3.4477558	8.674458	2.8443985	0.01597718	-0.039786264	0.011762821	-3.398953	8.771646	2.7704885	Sitting_Read
13:33:04.377	-3.3232534	8.710372	2.7414446	0.0019272799	0.0011417072	0.022147529	-3.3839948	8.782078	2.7556987	Sitting_Read
13:33:04.400	-3.3232534	8.710372	2.7414446	0.0019272799	0.0011417072	0.022147529	-3.3839948	8.782078	2.7556987	Sitting_Read
13:33:04.422	-3.3232534	8.710372	2.7414446	0.0019272799	0.0011417072	0.022147529	-3.3839948	8.782078	2.7556987	Sitting_Read
13:33:04.445	-3.3232534	8.710372	2.7414446	0.0019272799	0.0011417072	0.022147529	-3.3839948	8.782078	2.7556987	Sitting_Read
13:33:04.468	-3.3232534	8.710372	2.7414446	0.0019272799	0.0011417072	0.022147529	-3.3839948	8.782078	2.7556987	Sitting_Read
13:33:04.492	-3.3232534	8.710372	2.7414446	0.0019272799	0.0011417072	0.022147529	-3.3839948	8.782078	2.7556987	Sitting_Read
13:33:04.515	-3.3232534	8.710372	2.7414446	0.0019272799	0.0011417072	0.022147529	-3.3839948	8.782078	2.7556987	Sitting_Read
13:33:04.537	-3.3232534	8.710372	2.7414446	0.0019272799	0.0011417072	0.022147529	-3.3839948	8.782078	2.7556987	Sitting_Read
13:33:04.558	-3.258608	8.74868	2.770176	0.013533719	-0.05872309	-0.008395732	-3.3806813	8.788195	2.740205	Sitting_Read
13:33:04.578	-3.258608	8.74868	2.770176	0.013533719	-0.05872309	-0.008395732	-3.3806813	8.788195	2.740205	Sitting_Read
13:33:04.599	-3.258608	8.74868	2.770176	0.013533719	-0.05872309	-0.008395732	-3.3806813	8.788195	2.740205	Sitting_Read
13:33:04.622	-3.258608	8.74868	2.770176	0.013533719	-0.05872309	-0.008395732	-3.3806813	8.788195	2.740205	Sitting_Read
13:33:04.643	-3.258608	8.74868	2.770176	0.013533719	-0.05872309	-0.008395732	-3.3806813	8.788195	2.740205	Sitting_Read
13:33:04.664	-3.258608	8.74868	2.770176	0.013533719	-0.05872309	-0.008395732	-3.3806813	8.788195	2.740205	Sitting_Read
13:33:04.685	-3.258608	8.74868	2.770176	0.013533719	-0.05872309	-0.008395732	-3.3806813	8.788195	2.740205	Sitting_Read
13:33:04.708	-3.258608	8.74868	2.770176	0.013533719	-0.05872309	-0.008395732	-3.3806813	8.788195	2.740205	Sitting_Read
13:33:04.729	-3.3232534	8.763046	2.7031362	-0.028005118	0.02130026	0.0148171475	-3.3801682	8.791725	2.729492	Sitting_Read
13:33:04.751	-3.3232534	8.763046	2.7031362	-0.028005118	0.02130026	0.0148171475	-3.3801682	8.791725	2.729492	Sitting_Read
13:33:04.773	-3.3232534	8.763046	2.7031362	-0.028005118	0.02130026	0.0148171475	-3.3801682	8.791725	2.729492	Sitting_Read
13:33:04.795	-3.3232534	8.763046	2.7031362	-0.028005118	0.02130026	0.0148171475	-3.3801682	8.791725	2.729492	Sitting_Read
13:33:04.817	-3.3232534	8.763046	2.7031362	-0.028005118	0.02130026	0.0148171475	-3.3801682	8.791725	2.729492	Sitting_Read
13:33:04.840	-3.3232534	8.763046	2.7031362	-0.028005118	0.02130026	0.0148171475	-3.3801682	8.791725	2.729492	Sitting_Read
13:33:04.862	-3.3232534	8.763046	2.7031362	-0.028005118	0.02130026	0.0148171475	-3.3801682	8.791725	2.729492	Sitting_Read
13:33:04.883	-3.3232534	8.763046	2.7031362	-0.028005118	0.02130026	0.0148171475	-3.3801682	8.791725	2.729492	Sitting_Read
13:33:04.907	-3.3759274	8.707977	2.7222905	0.02880535	-0.030623285	-0.016947845	-3.3714042	8.795261	2.72896	Sitting_Read
13:33:04.931	-3.3759274	8.707977	2.7222905	0.02880535	-0.030623285	-0.016947845	-3.3714042	8.795261	2.72896	Sitting_Read
13:33:04.953	-3.3759274	8.707977	2.7222905	0.02880535	-0.030623285	-0.016947845	-3.3714042	8.795261	2.72896	Sitting_Read
13:33:04.974	-3.3759274	8.707977	2.7222905	0.02880535	-0.030623285	-0.016947845	-3.3714042	8.795261	2.72896	Sitting_Read
13:33:04.995	-3.3759274	8.707977	2.7222905	0.02880535	-0.030623285	-0.016947845	-3.3714042	8.795261	2.72896	Sitting_Read
13:33:05.016	-3.3759274	8.707977	2.7222905	0.02880535	-0.030623285	-0.016947845	-3.3714042	8.795261	2.72896	Sitting_Read
13:33:05.038	-3.3759274	8.707977	2.7222905	0.02880535	-0.030623285	-0.016947845	-3.3714042	8.795261	2.72896	Sitting_Read
13:33:05.060	-3.3759274	8.707977	2.7222905	0.02880535	-0.030623285	-0.016947845	-3.3714042	8.795261	2.72896	Sitting_Read
13:33:05.081	-3.3759274	8.707977	2.7222905	0.02880535	-0.030623285	-0.016947845	-3.3714042	8.795261	2.72896	Sitting_Read
13:33:05.102	-3.4525442	8.679246	2.7486274	-0.010290025	0.010304686	0.021536665	-3.3723068	8.799691	2.713536	Sitting_Read
13:33:05.123	-3.4525442	8.679246	2.7486274	-0.010290025	0.010304686	0.021536665	-3.3723068	8.799691	2.713536	Sitting_Read
13:33:05.145	-3.4525442	8.679246	2.7486274	-0.010290025	0.010304686	0.021536665	-3.3723068	8.799691	2.713536	Sitting_Read
13:33:05.167	-3.4525442	8.679246	2.7486274	-0.010290025	0.010304686	0.021536665	-3.3723068	8.799691	2.713536	Sitting_Read
13:33:05.189	-3.4525442	8.679246	2.7486274	-0.010290025	0.010304686	0.021536665	-3.3723068	8.799691	2.713536	Sitting_Read
13:33:05.211	-3.4525442	8.679246	2.7486274	-0.010290025	0.010304686	0.021536665	-3.3723068	8.799691	2.713536	Sitting_Read
13:33:05.232	-3.4525442	8.679246	2.7486274	-0.010290025	0.010304686	0.021536665	-3.3723068	8.799691	2.713536	Sitting_Read
13:33:05.254	-3.4525442	8.679246	2.7486274	-0.010290025	0.010304686	0.021536665	-3.3723068	8.799691	2.713536	Sitting_Read
13:33:05.275	-3.3950818	8.710372	2.7486274	-0.002959642	0.026187181	-0.001065349	-3.364687	8.804822	2.706303	Sitting_Read
13:33:05.296	-3.3950818	8.710372	2.7486274	-0.002959642	0.026187181	-0.001065349	-3.364687	8.804822	2.706303	Sitting_Read
13:33:05.317	-3.3950818	8.710372	2.7486274	-0.002959642	0.026187181	-0.001065349	-3.364687	8.804822	2.706303	Sitting_Read
13:33:05.340	-3.3950818	8.710372	2.7486274	-0.002959642	0.026187181	-0.001065349	-3.364687	8.804822	2.706303	Sitting_Read
13:33:05.362	-3.3950818	8.710372	2.7486274	-0.002959642	0.026187181	-0.001065349	-3.364687	8.804822	2.706303	Sitting_Read
13:33:05.383	-3.3950818	8.710372	2.7486274	-0.002959642	0.026187181	-0.001065349	-3.364687	8.804822	2.706303	Sitting_Read
13:33:05.404	-3.3950818	8.710372	2.7486274	-0.002959642	0.026187181	-0.001065349	-3.364687	8.804822	2.706303	Sitting_Read
13:33:05.425	-3.3950818	8.710372	2.7486274	-0.002959642	0.026187181	-0.001065349	-3.364687	8.804822	2.706303	Sitting_Read
13:33:05.447	-3.4046588	8.739103	2.648068	0.002538145	0.019467665	-0.007174001	-3.3544474	8.812561	2.693825	Sitting_Read
13:33:05.469	-3.4046588	8.739103	2.648068	0.002538145	0.019467665	-0.007174001	-3.3544474	8.812561	2.693825	Sitting_Read
13:33:05.492	-3.4046588	8.739103	2.648068	0.002538145	0.019467665	-0.007174001	-3.3544474	8.812561	2.693825	Sitting_Read
13:33:05.514	-3.4046588	8.739103	2.648068	0.002538145	0.019467665	-0.007174001	-3.3544474	8.812561	2.693825	Sitting_Read
13:33:05.536	-3.4046588	8.739103	2.648068	0.002538145	0.019467665	-0.007174001	-3.3544474	8.812561	2.693825	Sitting_Read
13:33:05.560	-3.4046588	8.739103	2.648068	0.002538145	0.019467665	-0.007174001	-3.3544474	8.812561	2.693825	Sitting_Read
13:33:05.581	-3.4046588	8.739103	2.648068	0.002538145	0.019467665	-0.007174001	-3.3544474	8.812561	2.693825	Sitting_Read
13:33:05.603	-3.4046588	8.739103	2.648068	0.002538145	0.019467665	-0.007174001	-3.3544474	8.812561	2.693825	Sitting_Read
13:33:05.627	-3.3160706	8.707977	2.6289136	0.021474969	-0.024514632	-0.00350881	-3.3476915	8.817887	2.684783	Sitting_Read
13:33:05.649	-3.3160706	8.707977	2.6289136	0.021474969	-0.024514632	-0.00350881	-3.3476915	8.817887	2.684783	Sitting_Read
13:33:05.670	-3.3160706	8.707977	2.6289136	0.021474969	-0.024514632	-0.00350881	-3.3476915	8.817887	2.684783	Sitting_Read
13:33:05.694	-3.3160706	8.707977	2.6289136	0.021474969	-0.024514632	-0.00350881	-3.3476915	8.817887	2.684783	Sitting_Read
13:33:05.715	-3.3160706	8.707977	2.6289136	0.021474969	-0.024514632	-0.00350881	-3.3476915	8.817887	2.684783	Sitting_Read
13:33:05.737	-3.3160706	8.707977	2.6289136	0.021474969	-0.024514632	-0.00350881	-3.3476915	8.817887	2.684783	Sitting_Read
13:33:05.762	-3.3160706	8.707977	2.6289136	0.021474969	-0.024514632	-0.00350881	-3.3476915	8.817887	2.684783	Sitting_Read
13:33:05.783	-3.3160706	8.707977	2.6289136	0.021474969	-0.024514632	-0.00350881	-3.3476915	8.817887	2.684783	Sitting_Read
13:33:05.806	-3.294522	8.722343	2.7175019	0.0019272799	0.0041960333	0.0044324384	-3.339838	8.824627	2.6723852	Sitting_Read
13:33:05.827	-3.294522	8.722343	2.7175019	0.0019272799	0.0041960333	0.0044324384	-3.339838	8.824627	2.6723852	Sitting_Read
13:33:05.848	-3.294522	8.722343	2.7175019	0.0019272799	0.0041960333	0.0044324384	-3.339838	8.824627	2.6723852	Sitting_Read
13:33:05.869	-3.294522	8.722343	2.7175019	0.0019272799	0.0041960333	0.0044324384	-3.339838	8.824627	2.6723852	Sitting_Read
13:33:05.891	-3.294522	8.722343	2.7175019	0.0019272799	0.0041960333	0.0044324384	-3.339838	8.824627	2.6723852	Sitting_Read
13:33:05.912	-3.294522	8.722343	2.7175019	0.0019272799	0.0041960333	0.0044324384	-3.339838	8.824627	2.6723852	Sitting_Read
13:33:05.933	-3.294522	8.722343	2.7175019	0.0019272799	0.0041960333	0.0044324384	-3.339838	8.824627	2.6723852	Sitting_Read
13:33:05.955	-3.294522	8.722343	2.7175019	0.0019272799	0.0041960333	0.0044324384	-3.339838	8.824627	2.6723852	Sitting_Read
13:33:05.976	-3.294522	8.722343	2.7175019	0.0019272799	0.0041960333	0.0044324384	-3.339838	8.824627	2.6723852	Sitting_Read
13:33:05.997	-3.3064935	8.777411	2.7677817	-0.013344351	-0.012908193	0.01970407	-3.3080792	8.828375	2.6993682	Sitting_Read
13:33:06.018	-3.3064935	8.777411	2.7677817	-0.013344351	-0.012908193	0.01970407	-3.3080792	8.828375	2.6993682	Sitting_Read
13:33:06.040	-3.3064935	8.777411	2.7677817	-0.013344351	-0.012908193	0.01970407	-3.3080792	8.828375	2.6993682	Sitting_Read
13:33:06.061	-3.3064935	8.777411	2.7677817	-0.013344351	-0.012908193	0.01970407	-3.3080792	8.828375	2.6993682	Sitting_Read
13:33:06.082	-3.3064935	8.777411	2.7677817	-0.013344351	-0.012908193	0.01970407	-3.3080792	8.828375	2.6993682	Sitting_Read
13:33:06.103	-3.3064935	8.777411	2.7677817	-0.013344351	-0.012908193	0.01970407	-3.3080792	8.828375	2.6993682	Sitting_Read
13:33:06.125	-3.3064935	8.777411	2.7677817	-0.013344351	-0.012908193	0.01970407	-3.3080792	8.828375	2.6993682	Sitting_Read
13:33:06.146	-3.3064935	8.777411	2.7677817	-0.013344351	-0.012908193	0.01970407	-3.3080792	8.828375	2.6993682	Sitting_Read
13:33:06.167	-3.337619	8.751075	2.6767993	-0.0127334865	0.0029743027	-0.0047305403	-3.2876089	8.833073	2.7089825	Sitting_Read
13:33:06.188	-3.337619	8.751075	2.6767993	-0.0127334865	0.0029743027	-0.0047305403	-3.2876089	8.833073	2.7089825	Sitting_Read
13:33:06.209	-3.337619	8.751075	2.6767993	-0.0127334865	0.0029743027	-0.0047305403	-3.2876089	8.833073	2.7089825	Sitting_Read
13:33:06.231	-3.337619	8.751075	2.6767993	-0.0127334865	0.0029743027	-0.0047305403	-3.2876089	8.833073	2.7089825	Sitting_Read
13:33:06.261	-3.337619	8.751075	2.6767993	-0.0127334865	0.0029743027	-0.0047305403	-3.2876089	8.833073	2.7089825	Sitting_Read
13:33:06.295	-3.337619	8.751075	2.6767993	-0.0127334865	0.0029743027	-0.0047305403	-3.2876089	8.833073	2.7089825	Sitting_Read
13:33:06.328	-3.337619	8.751075	2.6767993	-0.0127334865	0.0029743027	-0.0047305403	-3.2876089	8.833073	2.7089825	Sitting_Read
13:33:06.362	-3.2083282	8.719949	2.8348215	-0.03289204	0.015191607	0.015428013	-3.2734973	8.830591	2.7340717	Sitting_Read
13:33:06.397	-3.2083282	8.719949	2.8348215	-0.03289204	0.015191607	0.015428013	-3.2734973	8.830591	2.7340717	Sitting_Read
13:33:06.430	-3.2083282	8.719949	2.8348215	-0.03289204	0.015191607	0.015428013	-3.2734973	8.830591	2.7340717	Sitting_Read
13:33:06.463	-3.2083282	8.719949	2.8348215	-0.03289204	0.015191607	0.015428013	-3.2734973	8.830591	2.7340717	Sitting_Read
13:33:06.498	-3.2083282	8.719949	2.8348215	-0.03289204	0.015191607	0.015428013	-3.2734973	8.830591	2.7340717	Sitting_Read
13:33:06.520	-3.2083282	8.719949	2.8348215	-0.03289204	0.015191607	0.015428013	-3.2734973	8.830591	2.7340717	Sitting_Read
13:33:06.543	-2.9138324	8.81572	2.865947	-0.0127334865	-0.015351654	0.014206283	-3.249036	8.8349695	2.749062	Sitting_Read
13:33:06.567	-2.9138324	8.81572	2.865947	-0.0127334865	-0.015351654	0.014206283	-3.249036	8.8349695	2.749062	Sitting_Read
13:33:06.590	-2.9138324	8.81572	2.865947	-0.0127334865	-0.015351654	0.014206283	-3.249036	8.8349695	2.749062	Sitting_Read
13:33:06.612	-2.9138324	8.81572	2.865947	-0.0127334865	-0.015351654	0.014206283	-3.249036	8.8349695	2.749062	Sitting_Read
13:33:06.636	-2.9138324	8.81572	2.865947	-0.0127334865	-0.015351654	0.014206283	-3.249036	8.8349695	2.749062	Sitting_Read
13:33:06.658	-2.9138324	8.81572	2.865947	-0.0127334865	-0.015351654	0.014206283	-3.249036	8.8349695	2.749062	Sitting_Read
13:33:06.681	-2.9138324	8.81572	2.865947	-0.0127334865	-0.015351654	0.014206283	-3.249036	8.8349695	2.749062	Sitting_Read
13:33:06.704	-2.9138324	8.81572	2.865947	-0.0127334865	-0.015351654	0.014206283	-3.249036	8.8349695	2.749062	Sitting_Read
13:33:06.728	-3.397476	8.703189	2.6839821	0.022085832	-0.05689049	-0.005952271	-3.2488585	8.827027	2.7746546	Sitting_Read
13:33:06.750	-3.397476	8.703189	2.6839821	0.022085832	-0.05689049	-0.005952271	-3.2488585	8.827027	2.7746546	Sitting_Read
13:33:06.772	-3.397476	8.703189	2.6839821	0.022085832	-0.05689049	-0.005952271	-3.2488585	8.827027	2.7746546	Sitting_Read
13:33:06.794	-3.397476	8.703189	2.6839821	0.022085832	-0.05689049	-0.005952271	-3.2488585	8.827027	2.7746546	Sitting_Read
13:33:06.816	-3.397476	8.703189	2.6839821	0.022085832	-0.05689049	-0.005952271	-3.2488585	8.827027	2.7746546	Sitting_Read
13:33:06.839	-3.397476	8.703189	2.6839821	0.022085832	-0.05689049	-0.005952271	-3.2488585	8.827027	2.7746546	Sitting_Read
13:33:06.862	-3.397476	8.703189	2.6839821	0.022085832	-0.05689049	-0.005952271	-3.2488585	8.827027	2.7746546	Sitting_Read
13:33:06.887	-3.397476	8.703189	2.6839821	0.022085832	-0.05689049	-0.005952271	-3.2488585	8.827027	2.7746546	Sitting_Read
13:33:06.910	-3.2490308	8.707977	2.631308	-0.01090089	-0.019016845	-0.006563136	-3.2373214	8.82751	2.7865524	Sitting_Read
13:33:06.933	-3.2490308	8.707977	2.631308	-0.01090089	-0.019016845	-0.006563136	-3.2373214	8.82751	2.7865524	Sitting_Read
13:33:06.956	-3.2490308	8.707977	2.631308	-0.01090089	-0.019016845	-0.006563136	-3.2373214	8.82751	2.7865524	Sitting_Read
13:33:06.979	-3.2490308	8.707977	2.631308	-0.01090089	-0.019016845	-0.006563136	-3.2373214	8.82751	2.7865524	Sitting_Read
13:33:07.002	-3.2490308	8.707977	2.631308	-0.01090089	-0.019016845	-0.006563136	-3.2373214	8.82751	2.7865524	Sitting_Read
13:33:07.024	-3.2490308	8.707977	2.631308	-0.01090089	-0.019016845	-0.006563136	-3.2373214	8.82751	2.7865524	Sitting_Read
13:33:07.047	-3.2490308	8.707977	2.631308	-0.01090089	-0.019016845	-0.006563136	-3.2373214	8.82751	2.7865524	Sitting_Read
13:33:07.069	-3.2202997	8.696006	2.8803127	0.0031490105	-0.012908193	-0.0022870796	-3.2232642	8.824711	2.8116233	Sitting_Read
13:33:07.092	-3.2202997	8.696006	2.8803127	0.0031490105	-0.012908193	-0.0022870796	-3.2232642	8.824711	2.8116233	Sitting_Read
13:33:07.116	-3.2202997	8.696006	2.8803127	0.0031490105	-0.012908193	-0.0022870796	-3.2232642	8.824711	2.8116233	Sitting_Read
13:33:07.139	-3.2202997	8.696006	2.8803127	0.0031490105	-0.012908193	-0.0022870796	-3.2232642	8.824711	2.8116233	Sitting_Read
13:33:07.162	-3.2202997	8.696006	2.8803127	0.0031490105	-0.012908193	-0.0022870796	-3.2232642	8.824711	2.8116233	Sitting_Read
13:33:07.185	-3.2202997	8.696006	2.8803127	0.0031490105	-0.012908193	-0.0022870796	-3.2232642	8.824711	2.8116233	Sitting_Read
13:33:07.208	-3.2202997	8.696006	2.8803127	0.0031490105	-0.012908193	-0.0022870796	-3.2232642	8.824711	2.8116233	Sitting_Read
13:33:07.231	-3.2202997	8.696006	2.8803127	0.0031490105	-0.012908193	-0.0022870796	-3.2232642	8.824711	2.8116233	Sitting_Read
13:33:07.255	-3.1652312	8.696006	2.743839	-0.008457429	0.009082955	0.011762821	-3.2221994	8.824881	2.812305	Sitting_Read
13:33:07.278	-3.1652312	8.696006	2.743839	-0.008457429	0.009082955	0.011762821	-3.2221994	8.824881	2.812305	Sitting_Read
13:33:07.301	-3.1652312	8.696006	2.743839	-0.008457429	0.009082955	0.011762821	-3.2221994	8.824881	2.812305	Sitting_Read
13:33:07.323	-3.1652312	8.696006	2.743839	-0.008457429	0.009082955	0.011762821	-3.2221994	8.824881	2.812305	Sitting_Read
13:33:07.347	-3.1652312	8.696006	2.743839	-0.008457429	0.009082955	0.011762821	-3.2221994	8.824881	2.812305	Sitting_Read
13:33:07.370	-3.1652312	8.696006	2.743839	-0.008457429	0.009082955	0.011762821	-3.2221994	8.824881	2.812305	Sitting_Read
13:33:07.393	-3.1652312	8.696006	2.743839	-0.008457429	0.009082955	0.011762821	-3.2221994	8.824881	2.812305	Sitting_Read
13:33:07.416	-3.1652312	8.696006	2.743839	-0.008457429	0.009082955	0.011762821	-3.2221994	8.824881	2.812305	Sitting_Read
13:33:07.438	-3.3495905	8.681641	2.7749646	-0.0011270463	-0.0013017539	-0.008395732	-3.2374628	8.815184	2.8251393	Sitting_Read
13:33:07.462	-3.3495905	8.681641	2.7749646	-0.0011270463	-0.0013017539	-0.008395732	-3.2374628	8.815184	2.8251393	Sitting_Read
13:33:07.485	-3.3495905	8.681641	2.7749646	-0.0011270463	-0.0013017539	-0.008395732	-3.2374628	8.815184	2.8251393	Sitting_Read
13:33:07.508	-3.3495905	8.681641	2.7749646	-0.0011270463	-0.0013017539	-0.008395732	-3.2374628	8.815184	2.8251393	Sitting_Read
13:33:07.531	-3.3495905	8.681641	2.7749646	-0.0011270463	-0.0013017539	-0.008395732	-3.2374628	8.815184	2.8251393	Sitting_Read
13:33:07.554	-3.3495905	8.681641	2.7749646	-0.0011270463	-0.0013017539	-0.008395732	-3.2374628	8.815184	2.8251393	Sitting_Read
13:33:07.578	-3.3495905	8.681641	2.7749646	-0.0011270463	-0.0013017539	-0.008395732	-3.2374628	8.815184	2.8251393	Sitting_Read
13:33:07.601	-3.3495905	8.681641	2.7749646	-0.0011270463	-0.0013017539	-0.008395732	-3.2374628	8.815184	2.8251393	Sitting_Read
13:33:07.624	-3.2969165	8.664881	2.719896	0.0037598754	0.012137282	0.015428013	-3.2384472	8.814243	2.8269992	Sitting_Read
13:33:07.647	-3.2969165	8.664881	2.719896	0.0037598754	0.012137282	0.015428013	-3.2384472	8.814243	2.8269992	Sitting_Read
13:33:07.670	-3.2969165	8.664881	2.719896	0.0037598754	0.012137282	0.015428013	-3.2384472	8.814243	2.8269992	Sitting_Read
13:33:07.693	-3.2969165	8.664881	2.719896	0.0037598754	0.012137282	0.015428013	-3.2384472	8.814243	2.8269992	Sitting_Read
13:33:07.717	-3.2969165	8.664881	2.719896	0.0037598754	0.012137282	0.015428013	-3.2384472	8.814243	2.8269992	Sitting_Read
13:33:07.740	-3.2969165	8.664881	2.719896	0.0037598754	0.012137282	0.015428013	-3.2384472	8.814243	2.8269992	Sitting_Read
13:33:07.763	-3.2969165	8.664881	2.719896	0.0037598754	0.012137282	0.015428013	-3.2384472	8.814243	2.8269992	Sitting_Read
13:33:07.786	-3.2969165	8.664881	2.719896	0.0037598754	0.012137282	0.015428013	-3.2384472	8.814243	2.8269992	Sitting_Read
13:33:07.809	-3.275368	8.679246	2.710319	0.014144585	-0.022682037	0.02336926	-3.2379668	8.812154	2.834042	Sitting_Read
13:33:07.832	-3.275368	8.679246	2.710319	0.014144585	-0.022682037	0.02336926	-3.2379668	8.812154	2.834042	Sitting_Read
13:33:07.855	-3.275368	8.679246	2.710319	0.014144585	-0.022682037	0.02336926	-3.2379668	8.812154	2.834042	Sitting_Read
13:33:07.878	-3.275368	8.679246	2.710319	0.014144585	-0.022682037	0.02336926	-3.2379668	8.812154	2.834042	Sitting_Read
13:33:07.901	-3.275368	8.679246	2.710319	0.014144585	-0.022682037	0.02336926	-3.2379668	8.812154	2.834042	Sitting_Read
13:33:07.924	-3.275368	8.679246	2.710319	0.014144585	-0.022682037	0.02336926	-3.2379668	8.812154	2.834042	Sitting_Read
13:33:07.947	-3.275368	8.679246	2.710319	0.014144585	-0.022682037	0.02336926	-3.2379668	8.812154	2.834042	Sitting_Read
13:33:07.969	-3.2825508	8.719949	2.813273	0.015366315	-0.0013017539	-0.0120609235	-3.226892	8.815962	2.8348095	Sitting_Read
13:33:07.992	-3.2825508	8.719949	2.813273	0.015366315	-0.0013017539	-0.0120609235	-3.226892	8.815962	2.8348095	Sitting_Read
13:33:08.015	-3.2825508	8.719949	2.813273	0.015366315	-0.0013017539	-0.0120609235	-3.226892	8.815962	2.8348095	Sitting_Read
13:33:08.039	-3.2825508	8.719949	2.813273	0.015366315	-0.0013017539	-0.0120609235	-3.226892	8.815962	2.8348095	Sitting_Read
13:33:08.062	-3.2825508	8.719949	2.813273	0.015366315	-0.0013017539	-0.0120609235	-3.226892	8.815962	2.8348095	Sitting_Read
13:33:08.085	-3.2825508	8.719949	2.813273	0.015366315	-0.0013017539	-0.0120609235	-3.226892	8.815962	2.8348095	Sitting_Read
13:33:08.108	-3.2825508	8.719949	2.813273	0.015366315	-0.0013017539	-0.0120609235	-3.226892	8.815962	2.8348095	Sitting_Read
13:33:08.131	-3.2825508	8.719949	2.813273	0.015366315	-0.0013017539	-0.0120609235	-3.226892	8.815962	2.8348095	Sitting_Read
13:33:08.155	-3.3567734	8.679246	2.8611584	0.01475545	-0.010464733	0.009930225	-3.232418	8.816393	2.8271592	Sitting_Read
13:33:08.177	-3.3567734	8.679246	2.8611584	0.01475545	-0.010464733	0.009930225	-3.232418	8.816393	2.8271592	Sitting_Read
13:33:08.200	-3.3567734	8.679246	2.8611584	0.01475545	-0.010464733	0.009930225	-3.232418	8.816393	2.8271592	Sitting_Read
13:33:08.222	-3.3567734	8.679246	2.8611584	0.01475545	-0.010464733	0.009930225	-3.232418	8.816393	2.8271592	Sitting_Read
13:33:08.245	-3.3567734	8.679246	2.8611584	0.01475545	-0.010464733	0.009930225	-3.232418	8.816393	2.8271592	Sitting_Read
13:33:08.269	-3.3567734	8.679246	2.8611584	0.01475545	-0.010464733	0.009930225	-3.232418	8.816393	2.8271592	Sitting_Read
13:33:08.292	-3.3567734	8.679246	2.8611584	0.01475545	-0.010464733	0.009930225	-3.232418	8.816393	2.8271592	Sitting_Read
13:33:08.315	-3.3567734	8.679246	2.8611584	0.01475545	-0.010464733	0.009930225	-3.232418	8.816393	2.8271592	Sitting_Read
13:33:08.338	-3.1317115	8.696006	2.727079	0.002538145	0.012748147	0.011762821	-3.229199	8.819091	2.8224308	Sitting_Read
13:33:08.361	-3.1317115	8.696006	2.727079	0.002538145	0.012748147	0.011762821	-3.229199	8.819091	2.8224308	Sitting_Read
13:33:08.384	-3.1317115	8.696006	2.727079	0.002538145	0.012748147	0.011762821	-3.229199	8.819091	2.8224308	Sitting_Read
13:33:08.408	-3.1317115	8.696006	2.727079	0.002538145	0.012748147	0.011762821	-3.229199	8.819091	2.8224308	Sitting_Read
13:33:08.430	-3.1317115	8.696006	2.727079	0.002538145	0.012748147	0.011762821	-3.229199	8.819091	2.8224308	Sitting_Read
13:33:08.453	-3.1317115	8.696006	2.727079	0.002538145	0.012748147	0.011762821	-3.229199	8.819091	2.8224308	Sitting_Read
13:33:08.476	-3.1317115	8.696006	2.727079	0.002538145	0.012748147	0.011762821	-3.229199	8.819091	2.8224308	Sitting_Read
13:33:08.498	-3.1317115	8.696006	2.727079	0.002538145	0.012748147	0.011762821	-3.229199	8.819091	2.8224308	Sitting_Read
13:33:08.521	-3.1077688	8.739103	2.648068	0.0062033366	-0.0031343496	0.0129845515	-3.230864	8.819961	2.8177726	Sitting_Read
13:33:08.544	-3.1077688	8.739103	2.648068	0.0062033366	-0.0031343496	0.0129845515	-3.230864	8.819961	2.8177726	Sitting_Read
13:33:08.567	-3.1077688	8.739103	2.648068	0.0062033366	-0.0031343496	0.0129845515	-3.230864	8.819961	2.8177726	Sitting_Read
13:33:08.590	-3.1077688	8.739103	2.648068	0.0062033366	-0.0031343496	0.0129845515	-3.230864	8.819961	2.8177726	Sitting_Read
13:33:08.613	-3.1077688	8.739103	2.648068	0.0062033366	-0.0031343496	0.0129845515	-3.230864	8.819961	2.8177726	Sitting_Read
13:33:08.636	-3.1077688	8.739103	2.648068	0.0062033366	-0.0031343496	0.0129845515	-3.230864	8.819961	2.8177726	Sitting_Read
13:33:08.659	-3.1077688	8.739103	2.648068	0.0062033366	-0.0031343496	0.0129845515	-3.230864	8.819961	2.8177726	Sitting_Read
13:33:08.682	-3.1077688	8.739103	2.648068	0.0062033366	-0.0031343496	0.0129845515	-3.230864	8.819961	2.8177726	Sitting_Read
13:33:08.704	-3.387899	8.727132	2.657645	0.011090258	-0.0025234842	-0.027332554	-3.2344487	8.818054	2.8196619	Sitting_Read
13:33:08.728	-3.387899	8.727132	2.657645	0.011090258	-0.0025234842	-0.027332554	-3.2344487	8.818054	2.8196619	Sitting_Read
13:33:08.751	-3.387899	8.727132	2.657645	0.011090258	-0.0025234842	-0.027332554	-3.2344487	8.818054	2.8196619	Sitting_Read
13:33:08.774	-3.387899	8.727132	2.657645	0.011090258	-0.0025234842	-0.027332554	-3.2344487	8.818054	2.8196619	Sitting_Read
13:33:08.797	-3.387899	8.727132	2.657645	0.011090258	-0.0025234842	-0.027332554	-3.2344487	8.818054	2.8196619	Sitting_Read
13:33:08.820	-3.387899	8.727132	2.657645	0.011090258	-0.0025234842	-0.027332554	-3.2344487	8.818054	2.8196619	Sitting_Read
13:33:08.844	-3.387899	8.727132	2.657645	0.011090258	-0.0025234842	-0.027332554	-3.2344487	8.818054	2.8196619	Sitting_Read
13:33:08.866	-3.387899	8.727132	2.657645	0.004981606	-0.021460306	0.016649744	-3.2344487	8.818054	2.8196619	Sitting_Read
13:33:08.890	-3.2514253	8.736709	2.6959534	0.004981606	-0.021460306	0.016649744	-3.251368	8.810395	2.824145	Sitting_Read
13:33:08.913	-3.2514253	8.736709	2.6959534	0.004981606	-0.021460306	0.016649744	-3.251368	8.810395	2.824145	Sitting_Read
13:33:08.936	-3.2514253	8.736709	2.6959534	0.004981606	-0.021460306	0.016649744	-3.251368	8.810395	2.824145	Sitting_Read
13:33:08.959	-3.2514253	8.736709	2.6959534	0.004981606	-0.021460306	0.016649744	-3.251368	8.810395	2.824145	Sitting_Read
13:33:08.982	-3.2514253	8.736709	2.6959534	0.004981606	-0.021460306	0.016649744	-3.251368	8.810395	2.824145	Sitting_Read
13:33:09.006	-3.2514253	8.736709	2.6959534	0.004981606	-0.021460306	0.016649744	-3.251368	8.810395	2.824145	Sitting_Read
13:33:09.028	-3.2514253	8.736709	2.6959534	0.004981606	-0.021460306	0.016649744	-3.251368	8.810395	2.824145	Sitting_Read
13:33:09.051	-3.2083282	8.691217	2.9114382	-0.033502903	-0.00435608	-0.020613037	-3.24765	8.811444	2.8251524	Sitting_Read
13:33:09.075	-3.2083282	8.691217	2.9114382	-0.033502903	-0.00435608	-0.020613037	-3.24765	8.811444	2.8251524	Sitting_Read
13:33:09.098	-3.2083282	8.691217	2.9114382	-0.033502903	-0.00435608	-0.020613037	-3.24765	8.811444	2.8251524	Sitting_Read
13:33:09.120	-3.2083282	8.691217	2.9114382	-0.033502903	-0.00435608	-0.020613037	-3.24765	8.811444	2.8251524	Sitting_Read
13:33:09.143	-3.2083282	8.691217	2.9114382	-0.033502903	-0.00435608	-0.020613037	-3.24765	8.811444	2.8251524	Sitting_Read
13:33:09.166	-3.2083282	8.691217	2.9114382	-0.033502903	-0.00435608	-0.020613037	-3.24765	8.811444	2.8251524	Sitting_Read
13:33:09.190	-3.2083282	8.691217	2.9114382	-0.033502903	-0.00435608	-0.020613037	-3.24765	8.811444	2.8251524	Sitting_Read
13:33:09.213	-3.2083282	8.691217	2.9114382	-0.033502903	-0.00435608	-0.020613037	-3.24765	8.811444	2.8251524	Sitting_Read
13:33:09.235	-3.2969165	8.688824	2.8443985	-0.0060139685	-0.012297328	-0.009617462	-3.256703	8.804007	2.8378768	Sitting_Read
13:33:09.258	-3.2969165	8.688824	2.8443985	-0.0060139685	-0.012297328	-0.009617462	-3.256703	8.804007	2.8378768	Sitting_Read
13:33:09.280	-3.2969165	8.688824	2.8443985	-0.0060139685	-0.012297328	-0.009617462	-3.256703	8.804007	2.8378768	Sitting_Read
13:33:09.304	-3.2969165	8.688824	2.8443985	-0.0060139685	-0.012297328	-0.009617462	-3.256703	8.804007	2.8378768	Sitting_Read
13:33:09.327	-3.2969165	8.688824	2.8443985	-0.0060139685	-0.012297328	-0.009617462	-3.256703	8.804007	2.8378768	Sitting_Read
13:33:09.350	-3.2969165	8.688824	2.8443985	-0.0060139685	-0.012297328	-0.009617462	-3.256703	8.804007	2.8378768	Sitting_Read
13:33:09.373	-3.2969165	8.688824	2.8443985	-0.0060139685	-0.012297328	-0.009617462	-3.256703	8.804007	2.8378768	Sitting_Read
13:33:09.396	-3.2969165	8.688824	2.8443985	-0.0060139685	-0.012297328	-0.009617462	-3.256703	8.804007	2.8378768	Sitting_Read
13:33:09.420	-3.2921278	8.662486	2.944958	-0.0017379116	0.0005308419	0.013595417	-3.256603	8.798673	2.8544805	Sitting_Read
13:33:09.445	-3.2921278	8.662486	2.944958	-0.0017379116	0.0005308419	0.013595417	-3.256603	8.798673	2.8544805	Sitting_Read
13:33:09.469	-3.2921278	8.662486	2.944958	-0.0017379116	0.0005308419	0.013595417	-3.256603	8.798673	2.8544805	Sitting_Read
13:33:09.491	-3.2921278	8.662486	2.944958	-0.0017379116	0.0005308419	0.013595417	-3.256603	8.798673	2.8544805	Sitting_Read
13:33:09.514	-3.2921278	8.662486	2.944958	-0.0017379116	0.0005308419	0.013595417	-3.256603	8.798673	2.8544805	Sitting_Read
13:33:09.538	-3.2921278	8.662486	2.944958	-0.0017379116	0.0005308419	0.013595417	-3.256603	8.798673	2.8544805	Sitting_Read
13:33:09.561	-3.2921278	8.662486	2.944958	-0.0017379116	0.0005308419	0.013595417	-3.256603	8.798673	2.8544805	Sitting_Read
13:33:09.583	-3.2921278	8.662486	2.944958	-0.0017379116	0.0005308419	0.013595417	-3.256603	8.798673	2.8544805	Sitting_Read
13:33:09.606	-3.1484714	8.741497	2.8611584	-0.012122621	-0.0049669454	0.013595417	-3.240773	8.807481	2.8453043	Sitting_Read
13:33:09.628	-3.1484714	8.741497	2.8611584	-0.012122621	-0.0049669454	0.013595417	-3.240773	8.807481	2.8453043	Sitting_Read
13:33:09.651	-3.1484714	8.741497	2.8611584	-0.012122621	-0.0049669454	0.013595417	-3.240773	8.807481	2.8453043	Sitting_Read
13:33:09.674	-3.1484714	8.741497	2.8611584	-0.012122621	-0.0049669454	0.013595417	-3.240773	8.807481	2.8453043	Sitting_Read
13:33:09.698	-3.1484714	8.741497	2.8611584	-0.012122621	-0.0049669454	0.013595417	-3.240773	8.807481	2.8453043	Sitting_Read
13:33:09.721	-3.1484714	8.741497	2.8611584	-0.012122621	-0.0049669454	0.013595417	-3.240773	8.807481	2.8453043	Sitting_Read
13:33:09.743	-3.1484714	8.741497	2.8611584	-0.012122621	-0.0049669454	0.013595417	-3.240773	8.807481	2.8453043	Sitting_Read
13:33:09.767	-3.1436827	8.74868	2.8252442	-0.011511756	0.0188568	0.008708495	-3.2320502	8.807811	2.854211	Sitting_Read
13:33:09.789	-3.1436827	8.74868	2.8252442	-0.011511756	0.0188568	0.008708495	-3.2320502	8.807811	2.854211	Sitting_Read
13:33:09.812	-3.1436827	8.74868	2.8252442	-0.011511756	0.0188568	0.008708495	-3.2320502	8.807811	2.854211	Sitting_Read
13:33:09.835	-3.1436827	8.74868	2.8252442	-0.011511756	0.0188568	0.008708495	-3.2320502	8.807811	2.854211	Sitting_Read
13:33:09.858	-3.1436827	8.74868	2.8252442	-0.011511756	0.0188568	0.008708495	-3.2320502	8.807811	2.854211	Sitting_Read
13:33:09.882	-3.1436827	8.74868	2.8252442	-0.011511756	0.0188568	0.008708495	-3.2320502	8.807811	2.854211	Sitting_Read
13:33:09.904	-3.1436827	8.74868	2.8252442	-0.011511756	0.0188568	0.008708495	-3.2320502	8.807811	2.854211	Sitting_Read
13:33:09.927	-3.1436827	8.74868	2.8252442	-0.011511756	0.0188568	0.008708495	-3.2320502	8.807811	2.854211	Sitting_Read
13:33:09.949	-3.294522	8.705584	2.9329867	-0.013955217	0.0011417072	-0.006563136	-3.2275553	8.810118	2.852183	Sitting_Read
13:33:09.972	-3.294522	8.705584	2.9329867	-0.013955217	0.0011417072	-0.006563136	-3.2275553	8.810118	2.852183	Sitting_Read
13:33:09.996	-3.294522	8.705584	2.9329867	-0.013955217	0.0011417072	-0.006563136	-3.2275553	8.810118	2.852183	Sitting_Read
13:33:10.019	-3.294522	8.705584	2.9329867	-0.013955217	0.0011417072	-0.006563136	-3.2275553	8.810118	2.852183	Sitting_Read
13:33:10.042	-3.294522	8.705584	2.9329867	-0.013955217	0.0011417072	-0.006563136	-3.2275553	8.810118	2.852183	Sitting_Read
13:33:10.065	-3.294522	8.705584	2.9329867	-0.013955217	0.0011417072	-0.006563136	-3.2275553	8.810118	2.852183	Sitting_Read
13:33:10.088	-3.294522	8.705584	2.9329867	-0.013955217	0.0011417072	-0.006563136	-3.2275553	8.810118	2.852183	Sitting_Read
13:33:10.110	-3.294522	8.705584	2.9329867	-0.013955217	0.0011417072	-0.006563136	-3.2275553	8.810118	2.852183	Sitting_Read
13:33:10.133	-3.4022646	8.686429	2.9665065	-0.032281175	0.014580742	-0.001065349	-3.2306254	8.8105545	2.8473117	Sitting_Read
13:33:10.156	-3.4022646	8.686429	2.9665065	-0.032281175	0.014580742	-0.001065349	-3.2306254	8.8105545	2.8473117	Sitting_Read
13:33:10.179	-3.4022646	8.686429	2.9665065	-0.032281175	0.014580742	-0.001065349	-3.2306254	8.8105545	2.8473117	Sitting_Read
13:33:10.202	-3.4022646	8.686429	2.9665065	-0.032281175	0.014580742	-0.001065349	-3.2306254	8.8105545	2.8473117	Sitting_Read
13:33:10.225	-3.4022646	8.686429	2.9665065	-0.032281175	0.014580742	-0.001065349	-3.2306254	8.8105545	2.8473117	Sitting_Read
13:33:10.248	-3.4022646	8.686429	2.9665065	-0.032281175	0.014580742	-0.001065349	-3.2306254	8.8105545	2.8473117	Sitting_Read
13:33:10.271	-3.4022646	8.686429	2.9665065	-0.032281175	0.014580742	-0.001065349	-3.2306254	8.8105545	2.8473117	Sitting_Read
13:33:10.294	-3.4022646	8.686429	2.9665065	-0.032281175	0.014580742	-0.001065349	-3.2306254	8.8105545	2.8473117	Sitting_Read
13:33:10.318	-3.0814316	8.743892	2.9856608	0.004370741	0.02130026	-0.0077848667	-3.1915772	8.815615	2.875575	Sitting_Read
13:33:10.340	-3.0814316	8.743892	2.9856608	0.004370741	0.02130026	-0.0077848667	-3.1915772	8.815615	2.875575	Sitting_Read
13:33:10.363	-3.0814316	8.743892	2.9856608	0.004370741	0.02130026	-0.0077848667	-3.1915772	8.815615	2.875575	Sitting_Read
13:33:10.386	-3.0814316	8.743892	2.9856608	0.004370741	0.02130026	-0.0077848667	-3.1915772	8.815615	2.875575	Sitting_Read
13:33:10.409	-3.0814316	8.743892	2.9856608	0.004370741	0.02130026	-0.0077848667	-3.1915772	8.815615	2.875575	Sitting_Read
13:33:10.432	-3.0814316	8.743892	2.9856608	0.004370741	0.02130026	-0.0077848667	-3.1915772	8.815615	2.875575	Sitting_Read
13:33:10.456	-3.0814316	8.743892	2.9856608	0.004370741	0.02130026	-0.0077848667	-3.1915772	8.815615	2.875575	Sitting_Read
13:33:10.479	-3.0814316	8.743892	2.9856608	0.004370741	0.02130026	-0.0077848667	-3.1915772	8.815615	2.875575	Sitting_Read
13:33:10.502	-3.3352249	8.686429	2.9210153	0.002538145	-0.0055778106	0.001378112	-3.1970763	8.809926	2.8868747	Sitting_Read
13:33:10.525	-3.3352249	8.686429	2.9210153	0.002538145	-0.0055778106	0.001378112	-3.1970763	8.809926	2.8868747	Sitting_Read
13:33:10.548	-3.3352249	8.686429	2.9210153	0.002538145	-0.0055778106	0.001378112	-3.1970763	8.809926	2.8868747	Sitting_Read
13:33:10.571	-3.3352249	8.686429	2.9210153	0.002538145	-0.0055778106	0.001378112	-3.1970763	8.809926	2.8868747	Sitting_Read
13:33:10.594	-3.3352249	8.686429	2.9210153	0.002538145	-0.0055778106	0.001378112	-3.1970763	8.809926	2.8868747	Sitting_Read
13:33:10.617	-3.3352249	8.686429	2.9210153	0.002538145	-0.0055778106	0.001378112	-3.1970763	8.809926	2.8868747	Sitting_Read
13:33:10.640	-3.3352249	8.686429	2.9210153	0.002538145	-0.0055778106	0.001378112	-3.1970763	8.809926	2.8868747	Sitting_Read
13:33:10.662	-3.3352249	8.686429	2.9210153	0.002538145	-0.0055778106	0.001378112	-3.1970763	8.809926	2.8868747	Sitting_Read
13:33:10.687	-3.047912	8.719949	2.9090438	-0.0127334865	-0.0061886758	-0.00350881	-3.189655	8.81438	2.8814785	Sitting_Read
13:33:10.710	-3.047912	8.719949	2.9090438	-0.0127334865	-0.0061886758	-0.00350881	-3.189655	8.81438	2.8814785	Sitting_Read
13:33:10.733	-3.047912	8.719949	2.9090438	-0.0127334865	-0.0061886758	-0.00350881	-3.189655	8.81438	2.8814785	Sitting_Read
13:33:10.756	-3.047912	8.719949	2.9090438	-0.0127334865	-0.0061886758	-0.00350881	-3.189655	8.81438	2.8814785	Sitting_Read
13:33:10.779	-3.047912	8.719949	2.9090438	-0.0127334865	-0.0061886758	-0.00350881	-3.189655	8.81438	2.8814785	Sitting_Read
13:33:10.802	-3.047912	8.719949	2.9090438	-0.0127334865	-0.0061886758	-0.00350881	-3.189655	8.81438	2.8814785	Sitting_Read
13:33:10.824	-3.047912	8.719949	2.9090438	-0.0127334865	-0.0061886758	-0.00350881	-3.189655	8.81438	2.8814785	Sitting_Read
13:33:10.845	-3.3040993	8.688824	2.796513	0.020864103	-0.02879069	0.0007672467	-3.2031589	8.802317	2.9033039	Sitting_Read
13:33:10.867	-3.3040993	8.688824	2.796513	0.020864103	-0.02879069	0.0007672467	-3.2031589	8.802317	2.9033039	Sitting_Read
13:33:10.887	-3.3040993	8.688824	2.796513	0.020864103	-0.02879069	0.0007672467	-3.2031589	8.802317	2.9033039	Sitting_Read
13:33:10.910	-3.3040993	8.688824	2.796513	0.020864103	-0.02879069	0.0007672467	-3.2031589	8.802317	2.9033039	Sitting_Read
13:33:10.933	-3.3040993	8.688824	2.796513	0.020864103	-0.02879069	0.0007672467	-3.2031589	8.802317	2.9033039	Sitting_Read
13:33:10.956	-3.3040993	8.688824	2.796513	0.020864103	-0.02879069	0.0007672467	-3.2031589	8.802317	2.9033039	Sitting_Read
13:33:10.979	-3.3040993	8.688824	2.796513	0.020864103	-0.02879069	0.0007672467	-3.2031589	8.802317	2.9033039	Sitting_Read
13:33:11.002	-3.3040993	8.688824	2.796513	0.020864103	-0.02879069	0.0007672467	-3.2031589	8.802317	2.9033039	Sitting_Read
13:33:11.025	-3.3040993	8.688824	2.796513	0.020864103	-0.02879069	0.0007672467	-3.2031589	8.802317	2.9033039	Sitting_Read
13:33:11.049	-3.0790374	8.743892	2.762993	0.002538145	-0.024514632	0.014206283	-3.1851943	8.805897	2.9121754	Sitting_Read
13:33:11.072	-3.0790374	8.743892	2.762993	0.002538145	-0.024514632	0.014206283	-3.1851943	8.805897	2.9121754	Sitting_Read
13:33:11.095	-3.0790374	8.743892	2.762993	0.002538145	-0.024514632	0.014206283	-3.1851943	8.805897	2.9121754	Sitting_Read
13:33:11.117	-3.0790374	8.743892	2.762993	0.002538145	-0.024514632	0.014206283	-3.1851943	8.805897	2.9121754	Sitting_Read
13:33:11.141	-3.0790374	8.743892	2.762993	0.002538145	-0.024514632	0.014206283	-3.1851943	8.805897	2.9121754	Sitting_Read
13:33:11.163	-3.0790374	8.743892	2.762993	0.002538145	-0.024514632	0.014206283	-3.1851943	8.805897	2.9121754	Sitting_Read
13:33:11.185	-3.0790374	8.743892	2.762993	0.002538145	-0.024514632	0.014206283	-3.1851943	8.805897	2.9121754	Sitting_Read
13:33:11.208	-3.318465	8.655303	2.928198	0.0013164146	0.013359012	0.01726061	-3.1713805	8.804607	2.9311194	Sitting_Read
13:33:11.231	-3.318465	8.655303	2.928198	0.0013164146	0.013359012	0.01726061	-3.1713805	8.804607	2.9311194	Sitting_Read
13:33:11.254	-3.318465	8.655303	2.928198	0.0013164146	0.013359012	0.01726061	-3.1713805	8.804607	2.9311194	Sitting_Read
13:33:11.278	-3.318465	8.655303	2.928198	0.0013164146	0.013359012	0.01726061	-3.1713805	8.804607	2.9311194	Sitting_Read
13:33:11.301	-3.318465	8.655303	2.928198	0.0013164146	0.013359012	0.01726061	-3.1713805	8.804607	2.9311194	Sitting_Read
13:33:11.323	-3.318465	8.655303	2.928198	0.0013164146	0.013359012	0.01726061	-3.1713805	8.804607	2.9311194	Sitting_Read
13:33:11.346	-3.318465	8.655303	2.928198	0.0013164146	0.013359012	0.01726061	-3.1713805	8.804607	2.9311194	Sitting_Read
13:33:11.369	-3.318465	8.655303	2.928198	0.0013164146	0.013359012	0.01726061	-3.1713805	8.804607	2.9311194	Sitting_Read
13:33:11.392	-3.11974	8.758257	2.8204558	-0.01090089	-0.0031343496	0.01970407	-3.142196	8.815775	2.9289942	Sitting_Read
13:33:11.415	-3.11974	8.758257	2.8204558	-0.01090089	-0.0031343496	0.01970407	-3.142196	8.815775	2.9289942	Sitting_Read
13:33:11.438	-3.11974	8.758257	2.8204558	-0.01090089	-0.0031343496	0.01970407	-3.142196	8.815775	2.9289942	Sitting_Read
13:33:11.461	-3.11974	8.758257	2.8204558	-0.01090089	-0.0031343496	0.01970407	-3.142196	8.815775	2.9289942	Sitting_Read
13:33:11.484	-3.11974	8.758257	2.8204558	-0.01090089	-0.0031343496	0.01970407	-3.142196	8.815775	2.9289942	Sitting_Read
13:33:11.508	-3.11974	8.758257	2.8204558	-0.01090089	-0.0031343496	0.01970407	-3.142196	8.815775	2.9289942	Sitting_Read
13:33:11.530	-3.11974	8.758257	2.8204558	-0.01090089	-0.0031343496	0.01970407	-3.142196	8.815775	2.9289942	Sitting_Read
13:33:11.553	-3.11974	8.758257	2.8204558	-0.01090089	-0.0031343496	0.01970407	-3.142196	8.815775	2.9289942	Sitting_Read
13:33:11.576	-3.0191805	8.624178	3.0359404	0.01597718	0.015191607	-0.0138935195	-3.122893	8.811647	2.9618604	Sitting_Read
13:33:11.600	-3.0191805	8.624178	3.0359404	0.01597718	0.015191607	-0.0138935195	-3.122893	8.811647	2.9618604	Sitting_Read
13:33:11.623	-3.0191805	8.624178	3.0359404	0.01597718	0.015191607	-0.0138935195	-3.122893	8.811647	2.9618604	Sitting_Read
13:33:11.646	-3.0191805	8.624178	3.0359404	0.01597718	0.015191607	-0.0138935195	-3.122893	8.811647	2.9618604	Sitting_Read
13:33:11.669	-3.0191805	8.624178	3.0359404	0.01597718	0.015191607	-0.0138935195	-3.122893	8.811647	2.9618604	Sitting_Read
13:33:11.691	-3.0191805	8.624178	3.0359404	0.01597718	0.015191607	-0.0138935195	-3.122893	8.811647	2.9618604	Sitting_Read
13:33:11.715	-3.0191805	8.624178	3.0359404	0.01597718	0.015191607	-0.0138935195	-3.122893	8.811647	2.9618604	Sitting_Read
13:33:11.738	-3.0191805	8.624178	3.0359404	0.01597718	0.015191607	-0.0138935195	-3.122893	8.811647	2.9618604	Sitting_Read
13:33:11.761	-3.1365	8.674458	2.9090438	0.008035933	-0.009243002	-0.020613037	-3.1457045	8.810909	2.9398246	Sitting_Read
13:33:11.783	-3.1365	8.674458	2.9090438	0.008035933	-0.009243002	-0.020613037	-3.1457045	8.810909	2.9398246	Sitting_Read
13:33:11.807	-3.1365	8.674458	2.9090438	0.008035933	-0.009243002	-0.020613037	-3.1457045	8.810909	2.9398246	Sitting_Read
13:33:11.829	-3.1365	8.674458	2.9090438	0.008035933	-0.009243002	-0.020613037	-3.1457045	8.810909	2.9398246	Sitting_Read
13:33:11.853	-3.1365	8.674458	2.9090438	0.008035933	-0.009243002	-0.020613037	-3.1457045	8.810909	2.9398246	Sitting_Read
13:33:11.876	-3.1365	8.674458	2.9090438	0.008035933	-0.009243002	-0.020613037	-3.1457045	8.810909	2.9398246	Sitting_Read
13:33:11.898	-3.1365	8.674458	2.9090438	0.008035933	-0.009243002	-0.020613037	-3.1457045	8.810909	2.9398246	Sitting_Read
13:33:11.921	-3.1365	8.674458	2.9090438	0.008035933	-0.009243002	-0.020613037	-3.1457045	8.810909	2.9398246	Sitting_Read
13:33:11.945	-3.2801564	8.590658	3.031152	0.008646797	0.02130026	-0.008395732	-3.178268	8.8002405	2.936755	Sitting_Read
13:33:11.967	-3.2801564	8.590658	3.031152	0.008646797	0.02130026	-0.008395732	-3.178268	8.8002405	2.936755	Sitting_Read
13:33:11.990	-3.2801564	8.590658	3.031152	0.008646797	0.02130026	-0.008395732	-3.178268	8.8002405	2.936755	Sitting_Read
13:33:12.013	-3.2801564	8.590658	3.031152	0.008646797	0.02130026	-0.008395732	-3.178268	8.8002405	2.936755	Sitting_Read
13:33:12.036	-3.2801564	8.590658	3.031152	0.008646797	0.02130026	-0.008395732	-3.178268	8.8002405	2.936755	Sitting_Read
13:33:12.059	-3.2801564	8.590658	3.031152	0.008646797	0.02130026	-0.008395732	-3.178268	8.8002405	2.936755	Sitting_Read
13:33:12.082	-3.2801564	8.590658	3.031152	0.008646797	0.02130026	-0.008395732	-3.178268	8.8002405	2.936755	Sitting_Read
13:33:12.104	-3.2801564	8.590658	3.031152	0.008646797	0.02130026	-0.008395732	-3.178268	8.8002405	2.936755	Sitting_Read
13:33:12.128	-3.11974	8.696006	2.7414446	0.01597718	0.0054177637	-0.0077848667	-3.1746588	8.805038	2.9262621	Sitting_Read
13:33:12.151	-3.11974	8.696006	2.7414446	0.01597718	0.0054177637	-0.0077848667	-3.1746588	8.805038	2.9262621	Sitting_Read
13:33:12.174	-3.11974	8.696006	2.7414446	0.01597718	0.0054177637	-0.0077848667	-3.1746588	8.805038	2.9262621	Sitting_Read
13:33:12.197	-3.11974	8.696006	2.7414446	0.01597718	0.0054177637	-0.0077848667	-3.1746588	8.805038	2.9262621	Sitting_Read
13:33:12.220	-3.11974	8.696006	2.7414446	0.01597718	0.0054177637	-0.0077848667	-3.1746588	8.805038	2.9262621	Sitting_Read
13:33:12.242	-3.11974	8.696006	2.7414446	0.01597718	0.0054177637	-0.0077848667	-3.1746588	8.805038	2.9262621	Sitting_Read
13:33:12.265	-3.11974	8.696006	2.7414446	0.01597718	0.0054177637	-0.0077848667	-3.1746588	8.805038	2.9262621	Sitting_Read
13:33:12.289	-3.0862203	8.717555	2.8683412	0.011701124	0.018245934	0.033143103	-3.19107	8.800062	2.9233875	Sitting_Read
13:33:12.312	-3.0862203	8.717555	2.8683412	0.011701124	0.018245934	0.033143103	-3.19107	8.800062	2.9233875	Sitting_Read
13:33:12.336	-3.0862203	8.717555	2.8683412	0.011701124	0.018245934	0.033143103	-3.19107	8.800062	2.9233875	Sitting_Read
13:33:12.358	-3.0862203	8.717555	2.8683412	0.011701124	0.018245934	0.033143103	-3.19107	8.800062	2.9233875	Sitting_Read
13:33:12.381	-3.0862203	8.717555	2.8683412	0.011701124	0.018245934	0.033143103	-3.19107	8.800062	2.9233875	Sitting_Read
13:33:12.405	-3.0862203	8.717555	2.8683412	0.011701124	0.018245934	0.033143103	-3.19107	8.800062	2.9233875	Sitting_Read
13:33:12.428	-3.0862203	8.717555	2.8683412	0.011701124	0.018245934	0.033143103	-3.19107	8.800062	2.9233875	Sitting_Read
13:33:12.451	-3.0862203	8.717555	2.8683412	0.011701124	0.018245934	0.033143103	-3.19107	8.800062	2.9233875	Sitting_Read
13:33:12.474	-3.0766432	8.770228	2.8276386	-0.016398678	-0.00069088856	0.0019889772	-3.2002444	8.807176	2.8917778	Sitting_Read
13:33:12.497	-3.0766432	8.770228	2.8276386	-0.016398678	-0.00069088856	0.0019889772	-3.2002444	8.807176	2.8917778	Sitting_Read
13:33:12.521	-3.0766432	8.770228	2.8276386	-0.016398678	-0.00069088856	0.0019889772	-3.2002444	8.807176	2.8917778	Sitting_Read
13:33:12.544	-3.0766432	8.770228	2.8276386	-0.016398678	-0.00069088856	0.0019889772	-3.2002444	8.807176	2.8917778	Sitting_Read
13:33:12.567	-3.0766432	8.770228	2.8276386	-0.016398678	-0.00069088856	0.0019889772	-3.2002444	8.807176	2.8917778	Sitting_Read
13:33:12.590	-3.0766432	8.770228	2.8276386	-0.016398678	-0.00069088856	0.0019889772	-3.2002444	8.807176	2.8917778	Sitting_Read
13:33:12.613	-3.0766432	8.770228	2.8276386	-0.016398678	-0.00069088856	0.0019889772	-3.2002444	8.807176	2.8917778	Sitting_Read
13:33:12.636	-3.0766432	8.770228	2.8276386	-0.016398678	-0.00069088856	0.0019889772	-3.2002444	8.807176	2.8917778	Sitting_Read
13:33:12.658	-3.179597	8.696006	2.6432793	0.008035933	0.012748147	-0.006563136	-3.2048852	8.807494	2.885673	Sitting_Read
13:33:12.681	-3.179597	8.696006	2.6432793	0.008035933	0.012748147	-0.006563136	-3.2048852	8.807494	2.885673	Sitting_Read
13:33:12.706	-3.179597	8.696006	2.6432793	0.008035933	0.012748147	-0.006563136	-3.2048852	8.807494	2.885673	Sitting_Read
13:33:12.729	-3.179597	8.696006	2.6432793	0.008035933	0.012748147	-0.006563136	-3.2048852	8.807494	2.885673	Sitting_Read
13:33:12.752	-3.179597	8.696006	2.6432793	0.008035933	0.012748147	-0.006563136	-3.2048852	8.807494	2.885673	Sitting_Read
13:33:12.774	-3.179597	8.696006	2.6432793	0.008035933	0.012748147	-0.006563136	-3.2048852	8.807494	2.885673	Sitting_Read
13:33:12.796	-3.179597	8.696006	2.6432793	0.008035933	0.012748147	-0.006563136	-3.2048852	8.807494	2.885673	Sitting_Read
13:33:12.818	-3.179597	8.696006	2.6432793	0.008035933	0.012748147	-0.006563136	-3.2048852	8.807494	2.885673	Sitting_Read
13:33:12.841	-3.2969165	8.691217	2.9425638	-0.026783386	-0.0049669454	-0.013282654	-3.2097557	8.805693	2.8857288	Sitting_Read
13:33:12.864	-3.2969165	8.691217	2.9425638	-0.026783386	-0.0049669454	-0.013282654	-3.2097557	8.805693	2.8857288	Sitting_Read
13:33:12.888	-3.2969165	8.691217	2.9425638	-0.026783386	-0.0049669454	-0.013282654	-3.2097557	8.805693	2.8857288	Sitting_Read
13:33:12.910	-3.2969165	8.691217	2.9425638	-0.026783386	-0.0049669454	-0.013282654	-3.2097557	8.805693	2.8857288	Sitting_Read
13:33:12.933	-3.2969165	8.691217	2.9425638	-0.026783386	-0.0049669454	-0.013282654	-3.2097557	8.805693	2.8857288	Sitting_Read
13:33:12.955	-3.2969165	8.691217	2.9425638	-0.026783386	-0.0049669454	-0.013282654	-3.2097557	8.805693	2.8857288	Sitting_Read
13:33:12.979	-3.2969165	8.691217	2.9425638	-0.026783386	-0.0049669454	-0.013282654	-3.2097557	8.805693	2.8857288	Sitting_Read
13:33:13.002	-3.2969165	8.691217	2.9425638	-0.026783386	-0.0049669454	-0.013282654	-3.2097557	8.805693	2.8857288	Sitting_Read
13:33:13.025	-3.0048149	8.719949	2.9856608	-0.037778962	0.020078529	0.014206283	-3.2109106	8.80001	2.9017534	Sitting_Read
13:33:13.048	-3.0048149	8.719949	2.9856608	-0.037778962	0.020078529	0.014206283	-3.2109106	8.80001	2.9017534	Sitting_Read
13:33:13.071	-3.0048149	8.719949	2.9856608	-0.037778962	0.020078529	0.014206283	-3.2109106	8.80001	2.9017534	Sitting_Read
13:33:13.094	-3.0048149	8.719949	2.9856608	-0.037778962	0.020078529	0.014206283	-3.2109106	8.80001	2.9017534	Sitting_Read
13:33:13.118	-3.0048149	8.719949	2.9856608	-0.037778962	0.020078529	0.014206283	-3.2109106	8.80001	2.9017534	Sitting_Read
13:33:13.140	-3.0048149	8.719949	2.9856608	-0.037778962	0.020078529	0.014206283	-3.2109106	8.80001	2.9017534	Sitting_Read
13:33:13.162	-3.0048149	8.719949	2.9856608	-0.037778962	0.020078529	0.014206283	-3.2109106	8.80001	2.9017534	Sitting_Read
13:33:13.186	-3.0048149	8.719949	2.9856608	-0.037778962	0.020078529	0.014206283	-3.2483675	8.782134	2.9141853	Sitting_Read
13:33:13.210	-3.0790374	8.691217	3.1819913	-0.0017379116	0.03718276	-0.055432353	-3.2483675	8.782134	2.9141853	Sitting_Read
13:33:13.233	-3.0790374	8.691217	3.1819913	-0.0017379116	0.03718276	-0.055432353	-3.2483675	8.782134	2.9141853	Sitting_Read
13:33:13.256	-3.0790374	8.691217	3.1819913	-0.0017379116	0.03718276	-0.055432353	-3.2483675	8.782134	2.9141853	Sitting_Read
13:33:13.279	-3.0790374	8.691217	3.1819913	-0.0017379116	0.03718276	-0.055432353	-3.2483675	8.782134	2.9141853	Sitting_Read
13:33:13.301	-3.0790374	8.691217	3.1819913	-0.0017379116	0.03718276	-0.055432353	-3.2483675	8.782134	2.9141853	Sitting_Read
13:33:13.325	-3.0790374	8.691217	3.1819913	-0.0017379116	0.03718276	-0.055432353	-3.2483675	8.782134	2.9141853	Sitting_Read
13:33:13.347	-3.0790374	8.691217	3.1819913	-0.0017379116	0.03718276	-0.055432353	-3.2483675	8.782134	2.9141853	Sitting_Read
13:33:13.370	-3.3136764	8.674458	2.82285	-0.031059442	0.035350163	0.023980126	-3.2823067	8.780367	2.881287	Sitting_Read
13:33:13.392	-3.3136764	8.674458	2.82285	-0.031059442	0.035350163	0.023980126	-3.2823067	8.780367	2.881287	Sitting_Read
13:33:13.414	-3.3136764	8.674458	2.82285	-0.031059442	0.035350163	0.023980126	-3.2823067	8.780367	2.881287	Sitting_Read
13:33:13.438	-3.3136764	8.674458	2.82285	-0.031059442	0.035350163	0.023980126	-3.2823067	8.780367	2.881287	Sitting_Read
13:33:13.461	-3.3136764	8.674458	2.82285	-0.031059442	0.035350163	0.023980126	-3.2823067	8.780367	2.881287	Sitting_Read
13:33:13.484	-3.3136764	8.674458	2.82285	-0.031059442	0.035350163	0.023980126	-3.2823067	8.780367	2.881287	Sitting_Read
13:33:13.507	-3.3136764	8.674458	2.82285	-0.031059442	0.035350163	0.023980126	-3.2823067	8.780367	2.881287	Sitting_Read
13:33:13.530	-3.3136764	8.674458	2.82285	-0.031059442	0.035350163	0.023980126	-3.2823067	8.780367	2.881287	Sitting_Read
13:33:13.553	-3.371139	8.657698	2.8803127	-0.01090089	0.012748147	0.0025998426	-3.261331	8.778957	2.9092772	Sitting_Read
13:33:13.576	-3.371139	8.657698	2.8803127	-0.01090089	0.012748147	0.0025998426	-3.261331	8.778957	2.9092772	Sitting_Read
13:33:13.599	-3.371139	8.657698	2.8803127	-0.01090089	0.012748147	0.0025998426	-3.261331	8.778957	2.9092772	Sitting_Read
13:33:13.622	-3.371139	8.657698	2.8803127	-0.01090089	0.012748147	0.0025998426	-3.261331	8.778957	2.9092772	Sitting_Read
13:33:13.645	-3.371139	8.657698	2.8803127	-0.01090089	0.012748147	0.0025998426	-3.261331	8.778957	2.9092772	Sitting_Read
13:33:13.668	-3.371139	8.657698	2.8803127	-0.01090089	0.012748147	0.0025998426	-3.261331	8.778957	2.9092772	Sitting_Read
13:33:13.693	-3.371139	8.657698	2.8803127	-0.01090089	0.012748147	0.0025998426	-3.261331	8.778957	2.9092772	Sitting_Read
13:33:13.716	-3.371139	8.657698	2.8803127	-0.01090089	0.012748147	0.0025998426	-3.261331	8.778957	2.9092772	Sitting_Read
13:33:13.739	-3.4214187	8.648121	2.7749646	0.0123119885	0.0035851682	0.024590991	-3.2648938	8.771941	2.9263613	Sitting_Read
13:33:13.762	-3.4214187	8.648121	2.7749646	0.0123119885	0.0035851682	0.024590991	-3.2648938	8.771941	2.9263613	Sitting_Read
13:33:13.786	-3.4214187	8.648121	2.7749646	0.0123119885	0.0035851682	0.024590991	-3.2648938	8.771941	2.9263613	Sitting_Read
13:33:13.809	-3.4214187	8.648121	2.7749646	0.0123119885	0.0035851682	0.024590991	-3.2648938	8.771941	2.9263613	Sitting_Read
13:33:13.831	-3.4214187	8.648121	2.7749646	0.0123119885	0.0035851682	0.024590991	-3.2648938	8.771941	2.9263613	Sitting_Read
13:33:13.853	-3.4214187	8.648121	2.7749646	0.0123119885	0.0035851682	0.024590991	-3.2648938	8.771941	2.9263613	Sitting_Read
13:33:13.876	-3.4214187	8.648121	2.7749646	0.0123119885	0.0035851682	0.024590991	-3.2648938	8.771941	2.9263613	Sitting_Read
13:33:13.899	-3.4214187	8.648121	2.7749646	0.0123119885	0.0035851682	0.024590991	-3.2648938	8.771941	2.9263613	Sitting_Read
13:33:13.921	-3.232271	8.674458	2.8372157	0.013533719	-0.039786264	0.016038878	-3.2364283	8.775439	2.9474287	Sitting_Read
13:33:13.944	-3.232271	8.674458	2.8372157	0.013533719	-0.039786264	0.016038878	-3.2364283	8.775439	2.9474287	Sitting_Read
13:33:13.968	-3.232271	8.674458	2.8372157	0.013533719	-0.039786264	0.016038878	-3.2364283	8.775439	2.9474287	Sitting_Read
13:33:13.990	-3.232271	8.674458	2.8372157	0.013533719	-0.039786264	0.016038878	-3.2364283	8.775439	2.9474287	Sitting_Read
13:33:14.014	-3.232271	8.674458	2.8372157	0.013533719	-0.039786264	0.016038878	-3.2364283	8.775439	2.9474287	Sitting_Read
13:33:14.036	-3.232271	8.674458	2.8372157	0.013533719	-0.039786264	0.016038878	-3.2364283	8.775439	2.9474287	Sitting_Read
13:33:14.059	-3.232271	8.674458	2.8372157	0.013533719	-0.039786264	0.016038878	-3.2364283	8.775439	2.9474287	Sitting_Read
13:33:14.082	-3.232271	8.674458	2.8372157	0.013533719	-0.039786264	0.016038878	-3.2364283	8.775439	2.9474287	Sitting_Read
13:33:14.105	-3.1412885	8.688824	2.875524	-0.002959642	0.011526417	0.03619743	-3.2153697	8.779071	2.9596448	Sitting_Read
13:33:14.129	-3.1412885	8.688824	2.875524	-0.002959642	0.011526417	0.03619743	-3.2153697	8.779071	2.9596448	Sitting_Read
13:33:14.152	-3.1412885	8.688824	2.875524	-0.002959642	0.011526417	0.03619743	-3.2153697	8.779071	2.9596448	Sitting_Read
13:33:14.175	-3.1412885	8.688824	2.875524	-0.002959642	0.011526417	0.03619743	-3.2153697	8.779071	2.9596448	Sitting_Read
13:33:14.198	-3.1412885	8.688824	2.875524	-0.002959642	0.011526417	0.03619743	-3.2153697	8.779071	2.9596448	Sitting_Read
13:33:14.221	-3.1412885	8.688824	2.875524	-0.002959642	0.011526417	0.03619743	-3.2153697	8.779071	2.9596448	Sitting_Read
13:33:14.244	-3.1412885	8.688824	2.875524	-0.002959642	0.011526417	0.03619743	-3.2153697	8.779071	2.9596448	Sitting_Read
13:33:14.267	-3.0527003	8.703189	2.8803127	-0.0047922377	-0.0013017539	0.018482339	-3.1912742	8.786124	2.9648218	Sitting_Read
13:33:14.290	-3.0527003	8.703189	2.8803127	-0.0047922377	-0.0013017539	0.018482339	-3.1912742	8.786124	2.9648218	Sitting_Read
13:33:14.313	-3.0527003	8.703189	2.8803127	-0.0047922377	-0.0013017539	0.018482339	-3.1912742	8.786124	2.9648218	Sitting_Read
13:33:14.336	-3.0527003	8.703189	2.8803127	-0.0047922377	-0.0013017539	0.018482339	-3.1912742	8.786124	2.9648218	Sitting_Read
13:33:14.359	-3.0527003	8.703189	2.8803127	-0.0047922377	-0.0013017539	0.018482339	-3.1912742	8.786124	2.9648218	Sitting_Read
13:33:14.383	-3.0527003	8.703189	2.8803127	-0.0047922377	-0.0013017539	0.018482339	-3.1912742	8.786124	2.9648218	Sitting_Read
13:33:14.406	-3.0527003	8.703189	2.8803127	-0.0047922377	-0.0013017539	0.018482339	-3.1912742	8.786124	2.9648218	Sitting_Read
13:33:14.428	-3.0527003	8.703189	2.8803127	-0.0047922377	-0.0013017539	0.018482339	-3.1912742	8.786124	2.9648218	Sitting_Read
13:33:14.452	-3.1915684	8.662486	2.82285	-0.016398678	0.010915551	0.0032107076	-3.1831162	8.787573	2.9692645	Sitting_Read
13:33:14.476	-3.1915684	8.662486	2.82285	-0.016398678	0.010915551	0.0032107076	-3.1831162	8.787573	2.9692645	Sitting_Read
13:33:14.499	-3.1915684	8.662486	2.82285	-0.016398678	0.010915551	0.0032107076	-3.1831162	8.787573	2.9692645	Sitting_Read
13:33:14.522	-3.1915684	8.662486	2.82285	-0.016398678	0.010915551	0.0032107076	-3.1831162	8.787573	2.9692645	Sitting_Read
13:33:14.545	-3.1915684	8.662486	2.82285	-0.016398678	0.010915551	0.0032107076	-3.1831162	8.787573	2.9692645	Sitting_Read
13:33:14.568	-3.1915684	8.662486	2.82285	-0.016398678	0.010915551	0.0032107076	-3.1831162	8.787573	2.9692645	Sitting_Read
13:33:14.591	-3.1915684	8.662486	2.82285	-0.016398678	0.010915551	0.0032107076	-3.1831162	8.787573	2.9692645	Sitting_Read
13:33:14.614	-3.1915684	8.662486	2.82285	-0.016398678	0.010915551	0.0032107076	-3.1831162	8.787573	2.9692645	Sitting_Read
13:33:14.638	-3.205934	8.681641	2.8491871	0.0037598754	-0.006799541	0.033143103	-3.1807892	8.786587	2.9746587	Sitting_Read
13:33:14.661	-3.205934	8.681641	2.8491871	0.0037598754	-0.006799541	0.033143103	-3.1807892	8.786587	2.9746587	Sitting_Read
13:33:14.684	-3.205934	8.681641	2.8491871	0.0037598754	-0.006799541	0.033143103	-3.1807892	8.786587	2.9746587	Sitting_Read
13:33:14.708	-3.205934	8.681641	2.8491871	0.0037598754	-0.006799541	0.033143103	-3.1807892	8.786587	2.9746587	Sitting_Read
13:33:14.731	-3.205934	8.681641	2.8491871	0.0037598754	-0.006799541	0.033143103	-3.1807892	8.786587	2.9746587	Sitting_Read
13:33:14.754	-3.205934	8.681641	2.8491871	0.0037598754	-0.006799541	0.033143103	-3.1807892	8.786587	2.9746587	Sitting_Read
13:33:14.777	-3.205934	8.681641	2.8491871	0.0037598754	-0.006799541	0.033143103	-3.1807892	8.786587	2.9746587	Sitting_Read
13:33:14.800	-3.205934	8.681641	2.8491871	0.0037598754	-0.006799541	0.033143103	-3.1807892	8.786587	2.9746587	Sitting_Read
13:33:14.822	-3.294522	8.710372	2.803696	0.002538145	-0.0049669454	0.001378112	-3.1705751	8.790423	2.9742465	Sitting_Read
13:33:14.845	-3.294522	8.710372	2.803696	0.002538145	-0.0049669454	0.001378112	-3.1705751	8.790423	2.9742465	Sitting_Read
13:33:14.868	-3.294522	8.710372	2.803696	0.002538145	-0.0049669454	0.001378112	-3.1705751	8.790423	2.9742465	Sitting_Read
13:33:14.891	-3.294522	8.710372	2.803696	0.002538145	-0.0049669454	0.001378112	-3.1705751	8.790423	2.9742465	Sitting_Read
13:33:14.914	-3.294522	8.710372	2.803696	0.002538145	-0.0049669454	0.001378112	-3.1705751	8.790423	2.9742465	Sitting_Read
13:33:14.938	-3.294522	8.710372	2.803696	0.002538145	-0.0049669454	0.001378112	-3.1705751	8.790423	2.9742465	Sitting_Read
13:33:14.961	-3.294522	8.710372	2.803696	0.002538145	-0.0049669454	0.001378112	-3.1705751	8.790423	2.9742465	Sitting_Read
13:33:14.984	-3.294522	8.710372	2.803696	0.002538145	-0.0049669454	0.001378112	-3.1705751	8.790423	2.9742465	Sitting_Read
13:33:15.007	-3.11974	8.717555	2.7989073	0.0062033366	0.010304686	0.020925801	-3.1775162	8.789753	2.9688	Sitting_Read
13:33:15.030	-3.11974	8.717555	2.7989073	0.0062033366	0.010304686	0.020925801	-3.1775162	8.789753	2.9688	Sitting_Read
13:33:15.054	-3.11974	8.717555	2.7989073	0.0062033366	0.010304686	0.020925801	-3.1775162	8.789753	2.9688	Sitting_Read
13:33:15.076	-3.11974	8.717555	2.7989073	0.0062033366	0.010304686	0.020925801	-3.1775162	8.789753	2.9688	Sitting_Read
13:33:15.099	-3.11974	8.717555	2.7989073	0.0062033366	0.010304686	0.020925801	-3.1775162	8.789753	2.9688	Sitting_Read
13:33:15.122	-3.11974	8.717555	2.7989073	0.0062033366	0.010304686	0.020925801	-3.1775162	8.789753	2.9688	Sitting_Read
13:33:15.145	-3.11974	8.717555	2.7989073	0.0062033366	0.010304686	0.020925801	-3.1775162	8.789753	2.9688	Sitting_Read
13:33:15.169	-3.1388943	8.691217	3.0000262	-0.015176946	-0.022071173	0.033143103	-3.1714628	8.787178	2.9828672	Sitting_Read
13:33:15.192	-3.1388943	8.691217	3.0000262	-0.015176946	-0.022071173	0.033143103	-3.1714628	8.787178	2.9828672	Sitting_Read
13:33:15.214	-3.1388943	8.691217	3.0000262	-0.015176946	-0.022071173	0.033143103	-3.1714628	8.787178	2.9828672	Sitting_Read
13:33:15.238	-3.1388943	8.691217	3.0000262	-0.015176946	-0.022071173	0.033143103	-3.1714628	8.787178	2.9828672	Sitting_Read
13:33:15.261	-3.1388943	8.691217	3.0000262	-0.015176946	-0.022071173	0.033143103	-3.1714628	8.787178	2.9828672	Sitting_Read
13:33:15.283	-3.1388943	8.691217	3.0000262	-0.015176946	-0.022071173	0.033143103	-3.1714628	8.787178	2.9828672	Sitting_Read
13:33:15.306	-3.1388943	8.691217	3.0000262	-0.015176946	-0.022071173	0.033143103	-3.1714628	8.787178	2.9828672	Sitting_Read
13:33:15.329	-3.1388943	8.691217	3.0000262	-0.015176946	-0.022071173	0.033143103	-3.1714628	8.787178	2.9828672	Sitting_Read
13:33:15.352	-3.172414	8.686429	2.9090438	-0.0035705073	0.0017525724	-0.011450058	-3.1660664	8.785972	2.9921348	Sitting_Read
13:33:15.374	-3.172414	8.686429	2.9090438	-0.0035705073	0.0017525724	-0.011450058	-3.1660664	8.785972	2.9921348	Sitting_Read
13:33:15.397	-3.172414	8.686429	2.9090438	-0.0035705073	0.0017525724	-0.011450058	-3.1660664	8.785972	2.9921348	Sitting_Read
13:33:15.419	-3.172414	8.686429	2.9090438	-0.0035705073	0.0017525724	-0.011450058	-3.1660664	8.785972	2.9921348	Sitting_Read
13:33:15.442	-3.172414	8.686429	2.9090438	-0.0035705073	0.0017525724	-0.011450058	-3.1660664	8.785972	2.9921348	Sitting_Read
13:33:15.465	-3.172414	8.686429	2.9090438	-0.0035705073	0.0017525724	-0.011450058	-3.1660664	8.785972	2.9921348	Sitting_Read
13:33:15.489	-3.172414	8.686429	2.9090438	-0.0035705073	0.0017525724	-0.011450058	-3.1660664	8.785972	2.9921348	Sitting_Read
13:33:15.513	-3.172414	8.686429	2.9090438	-0.0035705073	0.0017525724	-0.011450058	-3.1660664	8.785972	2.9921348	Sitting_Read
13:33:15.537	-3.083826	8.664881	3.1077688	-0.0041813725	-0.008021272	0.0032107076	-3.1715825	8.785566	2.9874825	Sitting_Read
13:33:15.559	-3.083826	8.664881	3.1077688	-0.0041813725	-0.008021272	0.0032107076	-3.1715825	8.785566	2.9874825	Sitting_Read
13:33:15.582	-3.083826	8.664881	3.1077688	-0.0041813725	-0.008021272	0.0032107076	-3.1715825	8.785566	2.9874825	Sitting_Read
13:33:15.604	-3.083826	8.664881	3.1077688	-0.0041813725	-0.008021272	0.0032107076	-3.1715825	8.785566	2.9874825	Sitting_Read
13:33:15.628	-3.083826	8.664881	3.1077688	-0.0041813725	-0.008021272	0.0032107076	-3.1715825	8.785566	2.9874825	Sitting_Read
13:33:15.651	-3.083826	8.664881	3.1077688	-0.0041813725	-0.008021272	0.0032107076	-3.1715825	8.785566	2.9874825	Sitting_Read
13:33:15.674	-3.083826	8.664881	3.1077688	-0.0041813725	-0.008021272	0.0032107076	-3.1715825	8.785566	2.9874825	Sitting_Read
13:33:15.697	-3.083826	8.664881	3.1077688	-0.0041813725	-0.008021272	0.0032107076	-3.1715825	8.785566	2.9874825	Sitting_Read
13:33:15.720	-3.083826	8.693612	2.9090438	-0.0017379116	0.0066394946	-0.013282654	-3.1657472	8.792685	2.9726868	Sitting_Read
13:33:15.743	-3.083826	8.693612	2.9090438	-0.0017379116	0.0066394946	-0.013282654	-3.1657472	8.792685	2.9726868	Sitting_Read
13:33:15.767	-3.083826	8.693612	2.9090438	-0.0017379116	0.0066394946	-0.013282654	-3.1657472	8.792685	2.9726868	Sitting_Read
13:33:15.790	-3.083826	8.693612	2.9090438	-0.0017379116	0.0066394946	-0.013282654	-3.1657472	8.792685	2.9726868	Sitting_Read
13:33:15.813	-3.083826	8.693612	2.9090438	-0.0017379116	0.0066394946	-0.013282654	-3.1657472	8.792685	2.9726868	Sitting_Read
13:33:15.836	-3.083826	8.693612	2.9090438	-0.0017379116	0.0066394946	-0.013282654	-3.1657472	8.792685	2.9726868	Sitting_Read
13:33:15.859	-3.083826	8.693612	2.9090438	-0.0017379116	0.0066394946	-0.013282654	-3.1657472	8.792685	2.9726868	Sitting_Read
13:33:15.882	-3.083826	8.693612	2.9090438	-0.0017379116	0.0066394946	-0.013282654	-3.1657472	8.792685	2.9726868	Sitting_Read
13:33:15.906	-3.1436827	8.727132	3.1221344	-0.01090089	0.026798047	0.0032107076	-3.171222	8.78967	2.975758	Sitting_Read
13:33:15.928	-3.1436827	8.727132	3.1221344	-0.01090089	0.026798047	0.0032107076	-3.171222	8.78967	2.975758	Sitting_Read
13:33:15.951	-3.1436827	8.727132	3.1221344	-0.01090089	0.026798047	0.0032107076	-3.171222	8.78967	2.975758	Sitting_Read
13:33:15.975	-3.1436827	8.727132	3.1221344	-0.01090089	0.026798047	0.0032107076	-3.171222	8.78967	2.975758	Sitting_Read
13:33:15.997	-3.1436827	8.727132	3.1221344	-0.01090089	0.026798047	0.0032107076	-3.171222	8.78967	2.975758	Sitting_Read
13:33:16.020	-3.1436827	8.727132	3.1221344	-0.01090089	0.026798047	0.0032107076	-3.171222	8.78967	2.975758	Sitting_Read
13:33:16.042	-3.1436827	8.727132	3.1221344	-0.01090089	0.026798047	0.0032107076	-3.171222	8.78967	2.975758	Sitting_Read
13:33:16.065	-3.1436827	8.727132	3.1221344	0.010479393	-0.020238576	0.0074867643	-3.1506157	8.798358	2.9719808	Sitting_Read
13:33:16.088	-3.0646718	8.676852	2.9521408	0.010479393	-0.020238576	0.0074867643	-3.1506157	8.798358	2.9719808	Sitting_Read
13:33:16.110	-3.0646718	8.676852	2.9521408	0.010479393	-0.020238576	0.0074867643	-3.1506157	8.798358	2.9719808	Sitting_Read
13:33:16.133	-3.0646718	8.676852	2.9521408	0.010479393	-0.020238576	0.0074867643	-3.1506157	8.798358	2.9719808	Sitting_Read
13:33:16.156	-3.0646718	8.676852	2.9521408	0.010479393	-0.020238576	0.0074867643	-3.1506157	8.798358	2.9719808	Sitting_Read
13:33:16.179	-3.0646718	8.676852	2.9521408	0.010479393	-0.020238576	0.0074867643	-3.1506157	8.798358	2.9719808	Sitting_Read
13:33:16.201	-3.0646718	8.676852	2.9521408	0.010479393	-0.020238576	0.0074867643	-3.1506157	8.798358	2.9719808	Sitting_Read
13:33:16.225	-3.0646718	8.676852	2.9521408	0.010479393	-0.020238576	0.0074867643	-3.1506157	8.798358	2.9719808	Sitting_Read
13:33:16.249	-3.344802	8.609812	2.885101	0.0013164146	0.010304686	-0.02427823	-3.1734247	8.794566	2.9589348	Sitting_Read
13:33:16.272	-3.344802	8.609812	2.885101	0.0013164146	0.010304686	-0.02427823	-3.1734247	8.794566	2.9589348	Sitting_Read
13:33:16.295	-3.344802	8.609812	2.885101	0.0013164146	0.010304686	-0.02427823	-3.1734247	8.794566	2.9589348	Sitting_Read
13:33:16.319	-3.344802	8.609812	2.885101	0.0013164146	0.010304686	-0.02427823	-3.1734247	8.794566	2.9589348	Sitting_Read
13:33:16.340	-3.344802	8.609812	2.885101	0.0013164146	0.010304686	-0.02427823	-3.1734247	8.794566	2.9589348	Sitting_Read
13:33:16.362	-3.344802	8.609812	2.885101	0.0013164146	0.010304686	-0.02427823	-3.1734247	8.794566	2.9589348	Sitting_Read
13:33:16.387	-3.344802	8.609812	2.885101	0.0013164146	0.010304686	-0.02427823	-3.1734247	8.794566	2.9589348	Sitting_Read
13:33:16.409	-3.344802	8.609812	2.885101	0.0013164146	0.010304686	-0.02427823	-3.1734247	8.794566	2.9589348	Sitting_Read
13:33:16.432	-3.1317115	8.703189	2.9042554	0.004370741	0.028630644	0.01970407	-3.1939895	8.7908	2.9479697	Sitting_Read
13:33:16.455	-3.1317115	8.703189	2.9042554	0.004370741	0.028630644	0.01970407	-3.1939895	8.7908	2.9479697	Sitting_Read
13:33:16.478	-3.1317115	8.703189	2.9042554	0.004370741	0.028630644	0.01970407	-3.1939895	8.7908	2.9479697	Sitting_Read
13:33:16.501	-3.1317115	8.703189	2.9042554	0.004370741	0.028630644	0.01970407	-3.1939895	8.7908	2.9479697	Sitting_Read
13:33:16.524	-3.1317115	8.703189	2.9042554	0.004370741	0.028630644	0.01970407	-3.1939895	8.7908	2.9479697	Sitting_Read
13:33:16.547	-3.1317115	8.703189	2.9042554	0.004370741	0.028630644	0.01970407	-3.1939895	8.7908	2.9479697	Sitting_Read
13:33:16.570	-3.1317115	8.703189	2.9042554	0.004370741	0.028630644	0.01970407	-3.1939895	8.7908	2.9479697	Sitting_Read
13:33:16.593	-3.1317115	8.703189	2.9042554	0.004370741	0.028630644	0.01970407	-3.1939895	8.7908	2.9479697	Sitting_Read
13:33:16.615	-3.354379	8.662486	3.0167863	-0.015787812	0.015191607	0.003821573	-3.183076	8.793932	2.9504304	Sitting_Read
13:33:16.638	-3.354379	8.662486	3.0167863	-0.015787812	0.015191607	0.003821573	-3.183076	8.793932	2.9504304	Sitting_Read
13:33:16.662	-3.354379	8.662486	3.0167863	-0.015787812	0.015191607	0.003821573	-3.183076	8.793932	2.9504304	Sitting_Read
13:33:16.685	-3.354379	8.662486	3.0167863	-0.015787812	0.015191607	0.003821573	-3.183076	8.793932	2.9504304	Sitting_Read
13:33:16.708	-3.354379	8.662486	3.0167863	-0.015787812	0.015191607	0.003821573	-3.183076	8.793932	2.9504304	Sitting_Read
13:33:16.731	-3.354379	8.662486	3.0167863	-0.015787812	0.015191607	0.003821573	-3.183076	8.793932	2.9504304	Sitting_Read
13:33:16.754	-3.354379	8.662486	3.0167863	-0.015787812	0.015191607	0.003821573	-3.183076	8.793932	2.9504304	Sitting_Read
13:33:16.777	-3.354379	8.662486	3.0167863	-0.015787812	0.015191607	0.003821573	-3.183076	8.793932	2.9504304	Sitting_Read
13:33:16.800	-3.215511	8.722343	2.6887705	0.006814202	-0.014129924	0.006875899	-3.1775804	8.79646	2.9487863	Sitting_Read
13:33:16.823	-3.215511	8.722343	2.6887705	0.006814202	-0.014129924	0.006875899	-3.1775804	8.79646	2.9487863	Sitting_Read
13:33:16.846	-3.215511	8.722343	2.6887705	0.006814202	-0.014129924	0.006875899	-3.1775804	8.79646	2.9487863	Sitting_Read
13:33:16.868	-3.215511	8.722343	2.6887705	0.006814202	-0.014129924	0.006875899	-3.1775804	8.79646	2.9487863	Sitting_Read
13:33:16.892	-3.215511	8.722343	2.6887705	0.006814202	-0.014129924	0.006875899	-3.1775804	8.79646	2.9487863	Sitting_Read
13:33:16.916	-3.215511	8.722343	2.6887705	0.006814202	-0.014129924	0.006875899	-3.1775804	8.79646	2.9487863	Sitting_Read
13:33:16.939	-3.215511	8.722343	2.6887705	0.006814202	-0.014129924	0.006875899	-3.1775804	8.79646	2.9487863	Sitting_Read
13:33:16.962	-3.215511	8.722343	2.6887705	0.006814202	-0.014129924	0.006875899	-3.1775804	8.79646	2.9487863	Sitting_Read
13:33:16.985	-3.1293173	8.712766	3.0000262	-0.015176946	0.029852374	-0.007174001	-3.1626134	8.79482	2.969718	Sitting_Read
13:33:17.009	-3.1293173	8.712766	3.0000262	-0.015176946	0.029852374	-0.007174001	-3.1626134	8.79482	2.969718	Sitting_Read
13:33:17.032	-3.1293173	8.712766	3.0000262	-0.015176946	0.029852374	-0.007174001	-3.1626134	8.79482	2.969718	Sitting_Read
13:33:17.055	-3.1293173	8.712766	3.0000262	-0.015176946	0.029852374	-0.007174001	-3.1626134	8.79482	2.969718	Sitting_Read
13:33:17.077	-3.1293173	8.712766	3.0000262	-0.015176946	0.029852374	-0.007174001	-3.1626134	8.79482	2.969718	Sitting_Read
13:33:17.100	-3.1293173	8.712766	3.0000262	-0.015176946	0.029852374	-0.007174001	-3.1626134	8.79482	2.969718	Sitting_Read
13:33:17.124	-3.1293173	8.712766	3.0000262	-0.015176946	0.029852374	-0.007174001	-3.1626134	8.79482	2.969718	Sitting_Read
13:33:17.147	-3.1963568	8.674458	2.8898897	0.0062033366	0.018245934	-0.0016762142	-3.164601	8.794124	2.9696798	Sitting_Read
13:33:17.170	-3.1963568	8.674458	2.8898897	0.0062033366	0.018245934	-0.0016762142	-3.164601	8.794124	2.9696798	Sitting_Read
13:33:17.193	-3.1963568	8.674458	2.8898897	0.0062033366	0.018245934	-0.0016762142	-3.164601	8.794124	2.9696798	Sitting_Read
13:33:17.216	-3.1963568	8.674458	2.8898897	0.0062033366	0.018245934	-0.0016762142	-3.164601	8.794124	2.9696798	Sitting_Read
13:33:17.239	-3.1963568	8.674458	2.8898897	0.0062033366	0.018245934	-0.0016762142	-3.164601	8.794124	2.9696798	Sitting_Read
13:33:17.262	-3.1963568	8.674458	2.8898897	0.0062033366	0.018245934	-0.0016762142	-3.164601	8.794124	2.9696798	Sitting_Read
13:33:17.284	-3.1963568	8.674458	2.8898897	0.0062033366	0.018245934	-0.0016762142	-3.164601	8.794124	2.9696798	Sitting_Read
13:33:17.307	-3.1963568	8.674458	2.8898897	0.0062033366	0.018245934	-0.0016762142	-3.164601	8.794124	2.9696798	Sitting_Read
13:33:17.329	-3.2179053	8.676852	2.8803127	-0.017009543	-0.012297328	-0.0022870796	-3.1693895	8.792286	2.969988	Sitting_Read
13:33:17.353	-3.2179053	8.676852	2.8803127	-0.017009543	-0.012297328	-0.0022870796	-3.1693895	8.792286	2.969988	Sitting_Read
13:33:17.376	-3.2179053	8.676852	2.8803127	-0.017009543	-0.012297328	-0.0022870796	-3.1693895	8.792286	2.969988	Sitting_Read
13:33:17.398	-3.2179053	8.676852	2.8803127	-0.017009543	-0.012297328	-0.0022870796	-3.1693895	8.792286	2.969988	Sitting_Read
13:33:17.421	-3.2179053	8.676852	2.8803127	-0.017009543	-0.012297328	-0.0022870796	-3.1693895	8.792286	2.969988	Sitting_Read
13:33:17.444	-3.2179053	8.676852	2.8803127	-0.017009543	-0.012297328	-0.0022870796	-3.1693895	8.792286	2.969988	Sitting_Read
13:33:17.467	-3.2179053	8.676852	2.8803127	-0.017009543	-0.012297328	-0.0022870796	-3.1693895	8.792286	2.969988	Sitting_Read
13:33:17.490	-3.2179053	8.676852	2.8803127	-0.017009543	-0.012297328	-0.0022870796	-3.1693895	8.792286	2.969988	Sitting_Read
13:33:17.512	-3.1317115	8.652909	2.892284	-0.038389828	-0.022682037	0.029477913	-3.18332	8.782534	2.983917	Sitting_Read
13:33:17.534	-3.1317115	8.652909	2.892284	-0.038389828	-0.022682037	0.029477913	-3.18332	8.782534	2.983917	Sitting_Read
13:33:17.557	-3.1317115	8.652909	2.892284	-0.038389828	-0.022682037	0.029477913	-3.18332	8.782534	2.983917	Sitting_Read
13:33:17.581	-3.1317115	8.652909	2.892284	-0.038389828	-0.022682037	0.029477913	-3.18332	8.782534	2.983917	Sitting_Read
13:33:17.604	-3.1317115	8.652909	2.892284	-0.038389828	-0.022682037	0.029477913	-3.18332	8.782534	2.983917	Sitting_Read
13:33:17.626	-3.1317115	8.652909	2.892284	-0.038389828	-0.022682037	0.029477913	-3.18332	8.782534	2.983917	Sitting_Read
13:33:17.649	-3.1317115	8.652909	2.892284	-0.038389828	-0.022682037	0.029477913	-3.18332	8.782534	2.983917	Sitting_Read
13:33:17.672	-3.1317115	8.652909	2.892284	-0.038389828	-0.022682037	0.029477913	-3.18332	8.782534	2.983917	Sitting_Read
13:33:17.696	-3.0790374	8.664881	2.9760835	-0.030448578	0.0023634376	0.0025998426	-3.1578321	8.788779	2.992612	Sitting_Read
13:33:17.719	-3.0790374	8.664881	2.9760835	-0.030448578	0.0023634376	0.0025998426	-3.1578321	8.788779	2.992612	Sitting_Read
13:33:17.742	-3.0790374	8.664881	2.9760835	-0.030448578	0.0023634376	0.0025998426	-3.1578321	8.788779	2.992612	Sitting_Read
13:33:17.765	-3.0790374	8.664881	2.9760835	-0.030448578	0.0023634376	0.0025998426	-3.1578321	8.788779	2.992612	Sitting_Read
13:33:17.787	-3.0790374	8.664881	2.9760835	-0.030448578	0.0023634376	0.0025998426	-3.1578321	8.788779	2.992612	Sitting_Read
13:33:17.811	-3.0790374	8.664881	2.9760835	-0.030448578	0.0023634376	0.0025998426	-3.1578321	8.788779	2.992612	Sitting_Read
13:33:17.834	-3.0790374	8.664881	2.9760835	-0.030448578	0.0023634376	0.0025998426	-3.1578321	8.788779	2.992612	Sitting_Read
13:33:17.857	-3.0790374	8.664881	2.9760835	-0.030448578	0.0023634376	0.0025998426	-3.1578321	8.788779	2.992612	Sitting_Read
13:33:17.879	-3.1484714	8.724737	2.971295	0.0037598754	-0.009853868	-0.012671788	-3.1639574	8.782702	3.0039465	Sitting_Read
13:33:17.902	-3.1484714	8.724737	2.971295	0.0037598754	-0.009853868	-0.012671788	-3.1639574	8.782702	3.0039465	Sitting_Read
13:33:17.926	-3.1484714	8.724737	2.971295	0.0037598754	-0.009853868	-0.012671788	-3.1639574	8.782702	3.0039465	Sitting_Read
13:33:17.949	-3.1484714	8.724737	2.971295	0.0037598754	-0.009853868	-0.012671788	-3.1639574	8.782702	3.0039465	Sitting_Read
13:33:17.972	-3.1484714	8.724737	2.971295	0.0037598754	-0.009853868	-0.012671788	-3.1639574	8.782702	3.0039465	Sitting_Read
13:33:17.995	-3.1484714	8.724737	2.971295	0.0037598754	-0.009853868	-0.012671788	-3.1639574	8.782702	3.0039465	Sitting_Read
13:33:18.018	-3.1484714	8.724737	2.971295	0.0037598754	-0.009853868	-0.012671788	-3.1639574	8.782702	3.0039465	Sitting_Read
13:33:18.040	-3.1484714	8.724737	2.971295	0.0037598754	-0.009853868	-0.012671788	-3.1639574	8.782702	3.0039465	Sitting_Read
13:33:18.063	-3.2346652	8.691217	3.1843855	0.0013164146	0.019467665	-0.006563136	-3.1755462	8.775486	3.0127869	Sitting_Read
13:33:18.086	-3.2346652	8.691217	3.1843855	0.0013164146	0.019467665	-0.006563136	-3.1755462	8.775486	3.0127869	Sitting_Read
13:33:18.109	-3.2346652	8.691217	3.1843855	0.0013164146	0.019467665	-0.006563136	-3.1755462	8.775486	3.0127869	Sitting_Read
13:33:18.131	-3.2346652	8.691217	3.1843855	0.0013164146	0.019467665	-0.006563136	-3.1755462	8.775486	3.0127869	Sitting_Read
13:33:18.155	-3.2346652	8.691217	3.1843855	0.0013164146	0.019467665	-0.006563136	-3.1755462	8.775486	3.0127869	Sitting_Read
13:33:18.178	-3.2346652	8.691217	3.1843855	0.0013164146	0.019467665	-0.006563136	-3.1755462	8.775486	3.0127869	Sitting_Read
13:33:18.201	-3.2346652	8.691217	3.1843855	0.0013164146	0.019467665	-0.006563136	-3.1755462	8.775486	3.0127869	Sitting_Read
13:33:18.225	-3.1173458	8.703189	3.067066	-0.011511756	-0.0037452148	0.01726061	-3.1739516	8.774883	3.0162094	Sitting_Read
13:33:18.248	-3.1173458	8.703189	3.067066	-0.011511756	-0.0037452148	0.01726061	-3.1739516	8.774883	3.0162094	Sitting_Read
13:33:18.271	-3.1173458	8.703189	3.067066	-0.011511756	-0.0037452148	0.01726061	-3.1739516	8.774883	3.0162094	Sitting_Read
13:33:18.294	-3.1173458	8.703189	3.067066	-0.011511756	-0.0037452148	0.01726061	-3.1739516	8.774883	3.0162094	Sitting_Read
13:33:18.317	-3.1173458	8.703189	3.067066	-0.011511756	-0.0037452148	0.01726061	-3.1739516	8.774883	3.0162094	Sitting_Read
13:33:18.340	-3.1173458	8.703189	3.067066	-0.011511756	-0.0037452148	0.01726061	-3.1739516	8.774883	3.0162094	Sitting_Read
13:33:18.362	-3.1173458	8.703189	3.067066	-0.011511756	-0.0037452148	0.01726061	-3.1739516	8.774883	3.0162094	Sitting_Read
13:33:18.386	-3.1173458	8.703189	3.067066	-0.011511756	-0.0037452148	0.01726061	-3.1739516	8.774883	3.0162094	Sitting_Read
13:33:18.409	-3.2801564	8.628966	2.935381	-0.050607134	-0.028179824	0.018482339	-3.1478229	8.7611685	3.0827415	Sitting_Read
13:33:18.432	-3.2801564	8.628966	2.935381	-0.050607134	-0.028179824	0.018482339	-3.1478229	8.7611685	3.0827415	Sitting_Read
13:33:18.454	-3.2801564	8.628966	2.935381	-0.050607134	-0.028179824	0.018482339	-3.1478229	8.7611685	3.0827415	Sitting_Read
13:33:18.478	-3.2801564	8.628966	2.935381	-0.050607134	-0.028179824	0.018482339	-3.1478229	8.7611685	3.0827415	Sitting_Read
13:33:18.500	-3.2801564	8.628966	2.935381	-0.050607134	-0.028179824	0.018482339	-3.1478229	8.7611685	3.0827415	Sitting_Read
13:33:18.523	-3.2801564	8.628966	2.935381	-0.050607134	-0.028179824	0.018482339	-3.1478229	8.7611685	3.0827415	Sitting_Read
13:33:18.549	-3.2801564	8.628966	2.935381	-0.050607134	-0.028179824	0.018482339	-3.1478229	8.7611685	3.0827415	Sitting_Read
13:33:18.572	-3.2801564	8.628966	2.935381	-0.050607134	-0.028179824	0.018482339	-3.1478229	8.7611685	3.0827415	Sitting_Read
13:33:18.595	-3.1317115	8.5331955	3.6129606	-0.045109343	0.014580742	0.03619743	-3.1349692	8.728568	3.1865752	Sitting_Read
13:33:18.619	-3.1317115	8.5331955	3.6129606	-0.045109343	0.014580742	0.03619743	-3.1349692	8.728568	3.1865752	Sitting_Read
13:33:18.642	-3.1317115	8.5331955	3.6129606	-0.045109343	0.014580742	0.03619743	-3.1349692	8.728568	3.1865752	Sitting_Read
13:33:18.665	-3.1317115	8.5331955	3.6129606	-0.045109343	0.014580742	0.03619743	-3.1349692	8.728568	3.1865752	Sitting_Read
13:33:18.688	-3.1317115	8.5331955	3.6129606	-0.045109343	0.014580742	0.03619743	-3.1349692	8.728568	3.1865752	Sitting_Read
13:33:18.711	-3.1317115	8.5331955	3.6129606	-0.045109343	0.014580742	0.03619743	-3.1349692	8.728568	3.1865752	Sitting_Read
13:33:18.734	-3.1317115	8.5331955	3.6129606	-0.045109343	0.014580742	0.03619743	-3.1349692	8.728568	3.1865752	Sitting_Read
13:33:18.758	-3.1317115	8.5331955	3.6129606	-0.045109343	0.014580742	0.03619743	-3.1349692	8.728568	3.1865752	Sitting_Read
13:33:18.780	-3.0431232	8.648121	3.2490308	-0.023729062	-0.0055778106	0.036808297	-3.0771642	8.728127	3.2436354	Sitting_Read
13:33:18.802	-3.0431232	8.648121	3.2490308	-0.023729062	-0.0055778106	0.036808297	-3.0771642	8.728127	3.2436354	Sitting_Read
13:33:18.825	-3.0431232	8.648121	3.2490308	-0.023729062	-0.0055778106	0.036808297	-3.0771642	8.728127	3.2436354	Sitting_Read
13:33:18.849	-3.0431232	8.648121	3.2490308	-0.023729062	-0.0055778106	0.036808297	-3.0771642	8.728127	3.2436354	Sitting_Read
13:33:18.872	-3.0431232	8.648121	3.2490308	-0.023729062	-0.0055778106	0.036808297	-3.0771642	8.728127	3.2436354	Sitting_Read
13:33:18.895	-3.0431232	8.648121	3.2490308	-0.023729062	-0.0055778106	0.036808297	-3.0771642	8.728127	3.2436354	Sitting_Read
13:33:18.918	-3.0431232	8.648121	3.2490308	-0.023729062	-0.0055778106	0.036808297	-3.0771642	8.728127	3.2436354	Sitting_Read
13:33:18.941	-3.0431232	8.648121	3.2490308	-0.023729062	-0.0055778106	0.036808297	-3.0771642	8.728127	3.2436354	Sitting_Read
13:33:18.964	-3.0048149	8.614601	3.1388943	0.005592471	0.03779362	0.006875899	-3.0497258	8.726868	3.2727656	Sitting_Read
13:33:18.987	-3.0048149	8.614601	3.1388943	0.005592471	0.03779362	0.006875899	-3.0497258	8.726868	3.2727656	Sitting_Read
13:33:19.010	-3.0048149	8.614601	3.1388943	0.005592471	0.03779362	0.006875899	-3.0497258	8.726868	3.2727656	Sitting_Read
13:33:19.032	-3.0048149	8.614601	3.1388943	0.005592471	0.03779362	0.006875899	-3.0497258	8.726868	3.2727656	Sitting_Read
13:33:19.055	-3.0048149	8.614601	3.1388943	0.005592471	0.03779362	0.006875899	-3.0497258	8.726868	3.2727656	Sitting_Read
13:33:19.079	-3.0048149	8.614601	3.1388943	0.005592471	0.03779362	0.006875899	-3.0497258	8.726868	3.2727656	Sitting_Read
13:33:19.102	-3.0048149	8.614601	3.1388943	0.005592471	0.03779362	0.006875899	-3.0497258	8.726868	3.2727656	Sitting_Read
13:33:19.124	-3.0048149	8.614601	3.1388943	-0.025561657	0.010915551	-0.0077848667	-3.0673068	8.725331	3.2604485	Sitting_Read
13:33:19.148	-3.1867797	8.549955	3.2370596	-0.025561657	0.010915551	-0.0077848667	-3.0673068	8.725331	3.2604485	Sitting_Read
13:33:19.170	-3.1867797	8.549955	3.2370596	-0.025561657	0.010915551	-0.0077848667	-3.0673068	8.725331	3.2604485	Sitting_Read
13:33:19.194	-3.1867797	8.549955	3.2370596	-0.025561657	0.010915551	-0.0077848667	-3.0673068	8.725331	3.2604485	Sitting_Read
13:33:19.216	-3.1867797	8.549955	3.2370596	-0.025561657	0.010915551	-0.0077848667	-3.0673068	8.725331	3.2604485	Sitting_Read
13:33:19.237	-3.1867797	8.549955	3.2370596	-0.025561657	0.010915551	-0.0077848667	-3.0673068	8.725331	3.2604485	Sitting_Read
13:33:19.259	-3.1867797	8.549955	3.2370596	-0.025561657	0.010915551	-0.0077848667	-3.0673068	8.725331	3.2604485	Sitting_Read
13:33:19.281	-3.1867797	8.549955	3.2370596	-0.025561657	0.010915551	-0.0077848667	-3.0673068	8.725331	3.2604485	Sitting_Read
13:33:19.304	-3.1867797	8.549955	3.2370596	0.010479393	0.033517566	0.0129845515	-3.0725403	8.723663	3.2599869	Sitting_Read
13:33:19.326	-3.0766432	8.626573	3.11974	0.010479393	0.033517566	0.0129845515	-3.0725403	8.723663	3.2599869	Sitting_Read
13:33:19.349	-3.0766432	8.626573	3.11974	0.010479393	0.033517566	0.0129845515	-3.0725403	8.723663	3.2599869	Sitting_Read
13:33:19.371	-3.0766432	8.626573	3.11974	0.010479393	0.033517566	0.0129845515	-3.0725403	8.723663	3.2599869	Sitting_Read
13:33:19.394	-3.0766432	8.626573	3.11974	0.010479393	0.033517566	0.0129845515	-3.0725403	8.723663	3.2599869	Sitting_Read
13:33:19.417	-3.0766432	8.626573	3.11974	0.010479393	0.033517566	0.0129845515	-3.0725403	8.723663	3.2599869	Sitting_Read
13:33:19.440	-3.0766432	8.626573	3.11974	0.010479393	0.033517566	0.0129845515	-3.0725403	8.723663	3.2599869	Sitting_Read
13:33:19.463	-3.0766432	8.626573	3.11974	0.010479393	0.033517566	0.0129845515	-3.0725403	8.723663	3.2599869	Sitting_Read
13:33:19.485	-2.9832664	8.576292	3.387899	-0.0017379116	-0.03123415	0.006875899	-3.0796173	8.721465	3.2591608	Sitting_Read
13:33:19.508	-2.9832664	8.576292	3.387899	-0.0017379116	-0.03123415	0.006875899	-3.0796173	8.721465	3.2591608	Sitting_Read
13:33:19.531	-2.9832664	8.576292	3.387899	-0.0017379116	-0.03123415	0.006875899	-3.0796173	8.721465	3.2591608	Sitting_Read
13:33:19.554	-2.9832664	8.576292	3.387899	-0.0017379116	-0.03123415	0.006875899	-3.0796173	8.721465	3.2591608	Sitting_Read
13:33:19.578	-2.9832664	8.576292	3.387899	-0.0017379116	-0.03123415	0.006875899	-3.0796173	8.721465	3.2591608	Sitting_Read
13:33:19.600	-2.9832664	8.576292	3.387899	-0.0017379116	-0.03123415	0.006875899	-3.0796173	8.721465	3.2591608	Sitting_Read
13:33:19.623	-2.9832664	8.576292	3.387899	-0.0017379116	-0.03123415	0.006875899	-3.0796173	8.721465	3.2591608	Sitting_Read
13:33:19.647	-2.9832664	8.576292	3.387899	-0.0017379116	-0.03123415	0.006875899	-3.0796173	8.721465	3.2591608	Sitting_Read
13:33:19.669	-3.1676257	8.600235	3.1149516	0.0367466	-0.059333954	0.058799446	-3.0848043	8.725802	3.2426155	Sitting_Read
13:33:19.692	-3.1676257	8.600235	3.1149516	0.0367466	-0.059333954	0.058799446	-3.0848043	8.725802	3.2426155	Sitting_Read
13:33:19.715	-3.1676257	8.600235	3.1149516	0.0367466	-0.059333954	0.058799446	-3.0848043	8.725802	3.2426155	Sitting_Read
13:33:19.738	-3.1676257	8.600235	3.1149516	0.0367466	-0.059333954	0.058799446	-3.0848043	8.725802	3.2426155	Sitting_Read
13:33:19.762	-3.1676257	8.600235	3.1149516	0.0367466	-0.059333954	0.058799446	-3.0848043	8.725802	3.2426155	Sitting_Read
13:33:19.785	-3.1676257	8.600235	3.1149516	0.0367466	-0.059333954	0.058799446	-3.0848043	8.725802	3.2426155	Sitting_Read
13:33:19.808	-3.1676257	8.600235	3.1149516	0.0367466	-0.059333954	0.058799446	-3.0848043	8.725802	3.2426155	Sitting_Read
13:33:19.831	-3.1676257	8.600235	3.1149516	0.0367466	-0.059333954	0.058799446	-3.0848043	8.725802	3.2426155	Sitting_Read
13:33:19.854	-2.9832664	8.667274	3.1317115	0.010479393	-0.013519059	0.005654169	-3.0352445	8.753661	3.21419	Sitting_Read
13:33:19.877	-2.9832664	8.667274	3.1317115	0.010479393	-0.013519059	0.005654169	-3.0352445	8.753661	3.21419	Sitting_Read
13:33:19.899	-2.9832664	8.667274	3.1317115	0.010479393	-0.013519059	0.005654169	-3.0352445	8.753661	3.21419	Sitting_Read
13:33:19.921	-2.9832664	8.667274	3.1317115	0.010479393	-0.013519059	0.005654169	-3.0352445	8.753661	3.21419	Sitting_Read
13:33:19.943	-2.9832664	8.667274	3.1317115	0.010479393	-0.013519059	0.005654169	-3.0352445	8.753661	3.21419	Sitting_Read
13:33:19.966	-2.9832664	8.667274	3.1317115	0.010479393	-0.013519059	0.005654169	-3.0352445	8.753661	3.21419	Sitting_Read
13:33:19.990	-2.9832664	8.667274	3.1317115	0.010479393	-0.013519059	0.005654169	-3.0352445	8.753661	3.21419	Sitting_Read
13:33:20.012	-2.9832664	8.667274	3.1317115	0.010479393	-0.013519059	0.005654169	-3.0352445	8.753661	3.21419	Sitting_Read
13:33:20.036	-2.9641123	8.633755	3.083826	0.002538145	0.054286983	0.0025998426	-3.0557828	8.74904	3.2072933	Sitting_Read
13:33:20.058	-2.9641123	8.633755	3.083826	0.002538145	0.054286983	0.0025998426	-3.0557828	8.74904	3.2072933	Sitting_Read
13:33:20.081	-2.9641123	8.633755	3.083826	0.002538145	0.054286983	0.0025998426	-3.0557828	8.74904	3.2072933	Sitting_Read
13:33:20.105	-2.9641123	8.633755	3.083826	0.002538145	0.054286983	0.0025998426	-3.0557828	8.74904	3.2072933	Sitting_Read
13:33:20.128	-2.9641123	8.633755	3.083826	0.002538145	0.054286983	0.0025998426	-3.0557828	8.74904	3.2072933	Sitting_Read
13:33:20.151	-2.9641123	8.633755	3.083826	0.002538145	0.054286983	0.0025998426	-3.0557828	8.74904	3.2072933	Sitting_Read
13:33:20.174	-2.9641123	8.633755	3.083826	0.002538145	0.054286983	0.0025998426	-3.0557828	8.74904	3.2072933	Sitting_Read
13:33:20.197	-2.9641123	8.633755	3.083826	0.002538145	0.054286983	0.0025998426	-3.0557828	8.74904	3.2072933	Sitting_Read
13:33:20.221	-3.189174	8.605023	3.2274826	-0.0060139685	0.0041960333	-0.0016762142	-3.0815947	8.737452	3.2141743	Sitting_Read
13:33:20.243	-3.189174	8.605023	3.2274826	-0.0060139685	0.0041960333	-0.0016762142	-3.0815947	8.737452	3.2141743	Sitting_Read
13:33:20.267	-3.189174	8.605023	3.2274826	-0.0060139685	0.0041960333	-0.0016762142	-3.0815947	8.737452	3.2141743	Sitting_Read
13:33:20.289	-3.189174	8.605023	3.2274826	-0.0060139685	0.0041960333	-0.0016762142	-3.0815947	8.737452	3.2141743	Sitting_Read
13:33:20.312	-3.189174	8.605023	3.2274826	-0.0060139685	0.0041960333	-0.0016762142	-3.0815947	8.737452	3.2141743	Sitting_Read
13:33:20.336	-3.189174	8.605023	3.2274826	-0.0060139685	0.0041960333	-0.0016762142	-3.0815947	8.737452	3.2141743	Sitting_Read
13:33:20.359	-3.189174	8.605023	3.2274826	-0.0060139685	0.0041960333	-0.0016762142	-3.0815947	8.737452	3.2141743	Sitting_Read
13:33:20.382	-3.189174	8.605023	3.2274826	-0.0060139685	0.0041960333	-0.0016762142	-3.0815947	8.737452	3.2141743	Sitting_Read
13:33:20.407	-3.1149516	8.650515	3.0215747	0.008646797	0.025576318	0.0074867643	-3.0678234	8.7426815	3.2131238	Sitting_Read
13:33:20.430	-3.1149516	8.650515	3.0215747	0.008646797	0.025576318	0.0074867643	-3.0678234	8.7426815	3.2131238	Sitting_Read
13:33:20.453	-3.1149516	8.650515	3.0215747	0.008646797	0.025576318	0.0074867643	-3.0678234	8.7426815	3.2131238	Sitting_Read
13:33:20.475	-3.1149516	8.650515	3.0215747	0.008646797	0.025576318	0.0074867643	-3.0678234	8.7426815	3.2131238	Sitting_Read
13:33:20.499	-3.1149516	8.650515	3.0215747	0.008646797	0.025576318	0.0074867643	-3.0678234	8.7426815	3.2131238	Sitting_Read
13:33:20.521	-3.1149516	8.650515	3.0215747	0.008646797	0.025576318	0.0074867643	-3.0678234	8.7426815	3.2131238	Sitting_Read
13:33:20.543	-3.1149516	8.650515	3.0215747	0.008646797	0.025576318	0.0074867643	-3.0678234	8.7426815	3.2131238	Sitting_Read
13:33:20.566	-3.2562137	8.593052	3.0981915	0.008646797	0.025576318	0.0074867643	-3.0695834	8.745386	3.2040608	Sitting_Read
13:33:20.589	-3.2562137	8.593052	3.0981915	0.015366315	-0.0019126191	0.006875899	-3.0695834	8.745386	3.2040608	Sitting_Read
13:33:20.611	-3.2562137	8.593052	3.0981915	0.015366315	-0.0019126191	0.006875899	-3.0695834	8.745386	3.2040608	Sitting_Read
13:33:20.634	-3.2562137	8.593052	3.0981915	0.015366315	-0.0019126191	0.006875899	-3.0695834	8.745386	3.2040608	Sitting_Read
13:33:20.657	-3.2562137	8.593052	3.0981915	0.015366315	-0.0019126191	0.006875899	-3.0695834	8.745386	3.2040608	Sitting_Read
13:33:20.681	-3.2562137	8.593052	3.0981915	0.015366315	-0.0019126191	0.006875899	-3.0695834	8.745386	3.2040608	Sitting_Read
13:33:20.704	-3.2562137	8.593052	3.0981915	0.015366315	-0.0019126191	0.006875899	-3.0695834	8.745386	3.2040608	Sitting_Read
13:33:20.726	-3.2562137	8.593052	3.0981915	0.015366315	-0.0019126191	0.006875899	-3.0695834	8.745386	3.2040608	Sitting_Read
13:33:20.749	-3.0024207	8.660092	3.050306	0.0037598754	-0.009853868	0.011151955	-3.0698776	8.753006	3.1829138	Sitting_Read
13:33:20.772	-3.0024207	8.660092	3.050306	0.0037598754	-0.009853868	0.011151955	-3.0698776	8.753006	3.1829138	Sitting_Read
13:33:20.794	-3.0024207	8.660092	3.050306	0.0037598754	-0.009853868	0.011151955	-3.0698776	8.753006	3.1829138	Sitting_Read
13:33:20.817	-3.0024207	8.660092	3.050306	0.0037598754	-0.009853868	0.011151955	-3.0698776	8.753006	3.1829138	Sitting_Read
13:33:20.839	-3.0024207	8.660092	3.050306	0.0037598754	-0.009853868	0.011151955	-3.0698776	8.753006	3.1829138	Sitting_Read
13:33:20.862	-3.0024207	8.660092	3.050306	0.0037598754	-0.009853868	0.011151955	-3.0698776	8.753006	3.1829138	Sitting_Read
13:33:20.885	-3.0024207	8.660092	3.050306	0.0037598754	-0.009853868	0.011151955	-3.0698776	8.753006	3.1829138	Sitting_Read
13:33:20.909	-3.0024207	8.660092	3.050306	0.0037598754	-0.009853868	0.011151955	-3.0698776	8.753006	3.1829138	Sitting_Read
13:33:20.931	-3.1077688	8.676852	2.9952378	-0.0017379116	-8.002335e-05	0.0062650335	-3.075753	8.755892	3.16929	Sitting_Read
13:33:20.954	-3.1077688	8.676852	2.9952378	-0.0017379116	-8.002335e-05	0.0062650335	-3.075753	8.755892	3.16929	Sitting_Read
13:33:20.977	-3.1077688	8.676852	2.9952378	-0.0017379116	-8.002335e-05	0.0062650335	-3.075753	8.755892	3.16929	Sitting_Read
13:33:21.000	-3.1077688	8.676852	2.9952378	-0.0017379116	-8.002335e-05	0.0062650335	-3.075753	8.755892	3.16929	Sitting_Read
13:33:21.024	-3.1077688	8.676852	2.9952378	-0.0017379116	-8.002335e-05	0.0062650335	-3.075753	8.755892	3.16929	Sitting_Read
13:33:21.047	-3.1077688	8.676852	2.9952378	-0.0017379116	-8.002335e-05	0.0062650335	-3.075753	8.755892	3.16929	Sitting_Read
13:33:21.070	-3.1077688	8.676852	2.9952378	-0.0017379116	-8.002335e-05	0.0062650335	-3.075753	8.755892	3.16929	Sitting_Read
13:33:21.093	-3.1077688	8.676852	2.9952378	-0.0017379116	-8.002335e-05	0.0062650335	-3.075753	8.755892	3.16929	Sitting_Read
13:33:21.116	-3.031152	8.662486	3.1412885	-0.03655723	-0.011075598	0.02886705	-3.081167	8.754738	3.167218	Sitting_Read
13:33:21.139	-3.031152	8.662486	3.1412885	-0.03655723	-0.011075598	0.02886705	-3.081167	8.754738	3.167218	Sitting_Read
13:33:21.162	-3.031152	8.662486	3.1412885	-0.03655723	-0.011075598	0.02886705	-3.081167	8.754738	3.167218	Sitting_Read
13:33:21.184	-3.031152	8.662486	3.1412885	-0.03655723	-0.011075598	0.02886705	-3.081167	8.754738	3.167218	Sitting_Read
13:33:21.207	-3.031152	8.662486	3.1412885	-0.03655723	-0.011075598	0.02886705	-3.081167	8.754738	3.167218	Sitting_Read
13:33:21.230	-3.031152	8.662486	3.1412885	-0.03655723	-0.011075598	0.02886705	-3.081167	8.754738	3.167218	Sitting_Read
13:33:21.254	-3.031152	8.662486	3.1412885	-0.03655723	-0.011075598	0.02886705	-3.081167	8.754738	3.167218	Sitting_Read
13:33:21.277	-3.031152	8.662486	3.1412885	-0.03655723	-0.011075598	0.02886705	-3.081167	8.754738	3.167218	Sitting_Read
13:33:21.300	-3.0886145	8.693612	3.1317115	-0.018231275	0.0017525724	-0.022445632	-3.0808702	8.741273	3.204458	Sitting_Read
13:33:21.323	-3.0886145	8.693612	3.1317115	-0.018231275	0.0017525724	-0.022445632	-3.0808702	8.741273	3.204458	Sitting_Read
13:33:21.346	-3.0886145	8.693612	3.1317115	-0.018231275	0.0017525724	-0.022445632	-3.0808702	8.741273	3.204458	Sitting_Read
13:33:21.369	-3.0886145	8.693612	3.1317115	-0.018231275	0.0017525724	-0.022445632	-3.0808702	8.741273	3.204458	Sitting_Read
13:33:21.393	-3.0886145	8.693612	3.1317115	-0.018231275	0.0017525724	-0.022445632	-3.0808702	8.741273	3.204458	Sitting_Read
13:33:21.416	-3.0886145	8.693612	3.1317115	-0.018231275	0.0017525724	-0.022445632	-3.0808702	8.741273	3.204458	Sitting_Read
13:33:21.438	-3.0886145	8.693612	3.1317115	-0.018231275	0.0017525724	-0.022445632	-3.0808702	8.741273	3.204458	Sitting_Read
13:33:21.461	-3.0886145	8.693612	3.1317115	-0.018231275	0.0017525724	-0.022445632	-3.0808702	8.741273	3.204458	Sitting_Read
13:33:21.486	-3.1676257	8.624178	3.3400133	-0.015176946	-0.036121074	-0.0028979448	-3.0904543	8.726378	3.235664	Sitting_Read
13:33:21.509	-3.1676257	8.624178	3.3400133	-0.015176946	-0.036121074	-0.0028979448	-3.0904543	8.726378	3.235664	Sitting_Read
13:33:21.532	-3.1676257	8.624178	3.3400133	-0.015176946	-0.036121074	-0.0028979448	-3.0904543	8.726378	3.235664	Sitting_Read
13:33:21.555	-3.1676257	8.624178	3.3400133	-0.015176946	-0.036121074	-0.0028979448	-3.0904543	8.726378	3.235664	Sitting_Read
13:33:21.578	-3.1676257	8.624178	3.3400133	-0.015176946	-0.036121074	-0.0028979448	-3.0904543	8.726378	3.235664	Sitting_Read
13:33:21.600	-3.1676257	8.624178	3.3400133	-0.015176946	-0.036121074	-0.0028979448	-3.0904543	8.726378	3.235664	Sitting_Read
13:33:21.622	-3.1676257	8.624178	3.3400133	-0.015176946	-0.036121074	-0.0028979448	-3.0904543	8.726378	3.235664	Sitting_Read
13:33:21.643	-2.9497466	8.60263	3.3328304	-0.060380973	-0.00435608	0.10278174	-3.0104637	8.744019	3.2633655	Sitting_Read
13:33:21.664	-2.9497466	8.60263	3.3328304	-0.060380973	-0.00435608	0.10278174	-3.0104637	8.744019	3.2633655	Sitting_Read
13:33:21.685	-2.9497466	8.60263	3.3328304	-0.060380973	-0.00435608	0.10278174	-3.0104637	8.744019	3.2633655	Sitting_Read
13:33:21.709	-2.9497466	8.60263	3.3328304	-0.060380973	-0.00435608	0.10278174	-3.0104637	8.744019	3.2633655	Sitting_Read
13:33:21.732	-2.9497466	8.60263	3.3328304	-0.060380973	-0.00435608	0.10278174	-3.0104637	8.744019	3.2633655	Sitting_Read
13:33:21.755	-2.9497466	8.60263	3.3328304	-0.060380973	-0.00435608	0.10278174	-3.0104637	8.744019	3.2633655	Sitting_Read
13:33:21.778	-2.9497466	8.60263	3.3328304	-0.060380973	-0.00435608	0.10278174	-3.0104637	8.744019	3.2633655	Sitting_Read
13:33:21.801	-2.9497466	8.60263	3.3328304	-0.060380973	-0.00435608	0.10278174	-3.0104637	8.744019	3.2633655	Sitting_Read
13:33:21.825	-2.9593236	8.662486	3.3519847	0.032470543	0.0054177637	-0.016947845	-2.9348612	8.748917	3.3186183	Sitting_Read
13:33:21.848	-2.9593236	8.662486	3.3519847	0.032470543	0.0054177637	-0.016947845	-2.9348612	8.748917	3.3186183	Sitting_Read
13:33:21.871	-2.9593236	8.662486	3.3519847	0.032470543	0.0054177637	-0.016947845	-2.9348612	8.748917	3.3186183	Sitting_Read
13:33:21.894	-2.9593236	8.662486	3.3519847	0.032470543	0.0054177637	-0.016947845	-2.9348612	8.748917	3.3186183	Sitting_Read
13:33:21.917	-2.9593236	8.662486	3.3519847	0.032470543	0.0054177637	-0.016947845	-2.9348612	8.748917	3.3186183	Sitting_Read
13:33:21.939	-2.9593236	8.662486	3.3519847	0.032470543	0.0054177637	-0.016947845	-2.9348612	8.748917	3.3186183	Sitting_Read
13:33:21.961	-2.9593236	8.662486	3.3519847	0.032470543	0.0054177637	-0.016947845	-2.9348612	8.748917	3.3186183	Sitting_Read
13:33:21.984	-2.9593236	8.662486	3.3519847	0.032470543	0.0054177637	-0.016947845	-2.9348612	8.748917	3.3186183	Sitting_Read
13:33:22.007	-3.0455174	8.684034	3.1484714	0.009868529	-0.021460306	-0.009617462	-2.9487386	8.747068	3.3111956	Sitting_Read
13:33:22.030	-3.0455174	8.684034	3.1484714	0.009868529	-0.021460306	-0.009617462	-2.9487386	8.747068	3.3111956	Sitting_Read
13:33:22.054	-3.0455174	8.684034	3.1484714	0.009868529	-0.021460306	-0.009617462	-2.9487386	8.747068	3.3111956	Sitting_Read
13:33:22.077	-3.0455174	8.684034	3.1484714	0.009868529	-0.021460306	-0.009617462	-2.9487386	8.747068	3.3111956	Sitting_Read
13:33:22.100	-3.0455174	8.684034	3.1484714	0.009868529	-0.021460306	-0.009617462	-2.9487386	8.747068	3.3111956	Sitting_Read
13:33:22.122	-3.0455174	8.684034	3.1484714	0.009868529	-0.021460306	-0.009617462	-2.9487386	8.747068	3.3111956	Sitting_Read
13:33:22.146	-3.0455174	8.684034	3.1484714	0.009868529	-0.021460306	-0.009617462	-2.9487386	8.747068	3.3111956	Sitting_Read
13:33:22.168	-3.0455174	8.684034	3.1484714	0.009868529	-0.021460306	-0.009617462	-2.9487386	8.747068	3.3111956	Sitting_Read
13:33:22.191	-3.0239692	8.595447	3.337619	0.0007055494	-0.03184502	-0.010839193	-2.9525976	8.742749	3.3191488	Sitting_Read
13:33:22.214	-3.0239692	8.595447	3.337619	0.0007055494	-0.03184502	-0.010839193	-2.9525976	8.742749	3.3191488	Sitting_Read
13:33:22.237	-3.0239692	8.595447	3.337619	0.0007055494	-0.03184502	-0.010839193	-2.9525976	8.742749	3.3191488	Sitting_Read
13:33:22.260	-3.0239692	8.595447	3.337619	0.0007055494	-0.03184502	-0.010839193	-2.9525976	8.742749	3.3191488	Sitting_Read
13:33:22.283	-3.0239692	8.595447	3.337619	0.0007055494	-0.03184502	-0.010839193	-2.9525976	8.742749	3.3191488	Sitting_Read
13:33:22.306	-3.0239692	8.595447	3.337619	0.0007055494	-0.03184502	-0.010839193	-2.9525976	8.742749	3.3191488	Sitting_Read
13:33:22.329	-3.0239692	8.595447	3.337619	0.0007055494	-0.03184502	-0.010839193	-2.9525976	8.742749	3.3191488	Sitting_Read
13:33:22.351	-3.0239692	8.595447	3.337619	0.0007055494	-0.03184502	-0.010839193	-2.9525976	8.742749	3.3191488	Sitting_Read
13:33:22.374	-2.8180614	8.633755	3.1915684	0.008035933	-0.011075598	-0.00045448376	-2.9460397	8.747218	3.3132079	Sitting_Read
13:33:22.397	-2.8180614	8.633755	3.1915684	0.008035933	-0.011075598	-0.00045448376	-2.9460397	8.747218	3.3132079	Sitting_Read
13:33:22.420	-2.8180614	8.633755	3.1915684	0.008035933	-0.011075598	-0.00045448376	-2.9460397	8.747218	3.3132079	Sitting_Read
13:33:22.442	-2.8180614	8.633755	3.1915684	0.008035933	-0.011075598	-0.00045448376	-2.9460397	8.747218	3.3132079	Sitting_Read
13:33:22.463	-2.8180614	8.633755	3.1915684	0.008035933	-0.011075598	-0.00045448376	-2.9460397	8.747218	3.3132079	Sitting_Read
13:33:22.484	-2.8180614	8.633755	3.1915684	0.008035933	-0.011075598	-0.00045448376	-2.9460397	8.747218	3.3132079	Sitting_Read
13:33:22.506	-2.8180614	8.633755	3.1915684	0.008035933	-0.011075598	-0.00045448376	-2.9460397	8.747218	3.3132079	Sitting_Read
13:33:22.528	-2.8180614	8.633755	3.1915684	0.008035933	-0.011075598	-0.00045448376	-2.9460397	8.747218	3.3132079	Sitting_Read
13:33:22.550	-3.0215747	8.545167	3.1963568	-0.0066248337	-0.033066746	-0.0077848667	-2.9962523	8.727559	3.320005	Sitting_Read
13:33:22.573	-3.0215747	8.545167	3.1963568	-0.0066248337	-0.033066746	-0.0077848667	-2.9962523	8.727559	3.320005	Sitting_Read
13:33:22.596	-3.0215747	8.545167	3.1963568	-0.0066248337	-0.033066746	-0.0077848667	-2.9962523	8.727559	3.320005	Sitting_Read
13:33:22.619	-3.0215747	8.545167	3.1963568	-0.0066248337	-0.033066746	-0.0077848667	-2.9962523	8.727559	3.320005	Sitting_Read
13:33:22.641	-3.0215747	8.545167	3.1963568	-0.0066248337	-0.033066746	-0.0077848667	-2.9962523	8.727559	3.320005	Sitting_Read
13:33:22.664	-3.0215747	8.545167	3.1963568	-0.0066248337	-0.033066746	-0.0077848667	-2.9962523	8.727559	3.320005	Sitting_Read
13:33:22.686	-3.0215747	8.545167	3.1963568	-0.0066248337	-0.033066746	-0.0077848667	-2.9962523	8.727559	3.320005	Sitting_Read
13:33:22.709	-3.0215747	8.545167	3.1963568	-0.0066248337	-0.033066746	-0.0077848667	-2.9962523	8.727559	3.320005	Sitting_Read
13:33:22.732	-2.944958	8.645726	3.397476	-0.002959642	-0.0061886758	-0.018169576	-3.0008748	8.72213	3.3300617	Sitting_Read
13:33:22.754	-2.944958	8.645726	3.397476	-0.002959642	-0.0061886758	-0.018169576	-3.0008748	8.72213	3.3300617	Sitting_Read
13:33:22.776	-2.944958	8.645726	3.397476	-0.002959642	-0.0061886758	-0.018169576	-3.0008748	8.72213	3.3300617	Sitting_Read
13:33:22.799	-2.944958	8.645726	3.397476	-0.002959642	-0.0061886758	-0.018169576	-3.0008748	8.72213	3.3300617	Sitting_Read
13:33:22.822	-2.944958	8.645726	3.397476	-0.002959642	-0.0061886758	-0.018169576	-3.0008748	8.72213	3.3300617	Sitting_Read
13:33:22.846	-2.944958	8.645726	3.397476	-0.002959642	-0.0061886758	-0.018169576	-3.0008748	8.72213	3.3300617	Sitting_Read
13:33:22.868	-2.944958	8.645726	3.397476	-0.002959642	-0.0061886758	-0.018169576	-3.0008748	8.72213	3.3300617	Sitting_Read
13:33:22.891	-2.944958	8.645726	3.397476	-0.002959642	-0.0061886758	-0.018169576	-3.0008748	8.72213	3.3300617	Sitting_Read
13:33:22.915	-2.8874955	8.662486	3.1484714	-0.008457429	0.01763507	0.009930225	-3.0006795	8.724561	3.3238635	Sitting_Read
13:33:22.938	-2.8874955	8.662486	3.1484714	-0.008457429	0.01763507	0.009930225	-3.0006795	8.724561	3.3238635	Sitting_Read
13:33:22.962	-2.8874955	8.662486	3.1484714	-0.008457429	0.01763507	0.009930225	-3.0006795	8.724561	3.3238635	Sitting_Read
13:33:22.984	-2.8874955	8.662486	3.1484714	-0.008457429	0.01763507	0.009930225	-3.0006795	8.724561	3.3238635	Sitting_Read
13:33:23.007	-2.8874955	8.662486	3.1484714	-0.008457429	0.01763507	0.009930225	-3.0006795	8.724561	3.3238635	Sitting_Read
13:33:23.030	-2.8874955	8.662486	3.1484714	-0.008457429	0.01763507	0.009930225	-3.0006795	8.724561	3.3238635	Sitting_Read
13:33:23.052	-2.8874955	8.662486	3.1484714	-0.008457429	0.01763507	0.009930225	-3.0006795	8.724561	3.3238635	Sitting_Read
13:33:23.076	-2.8874955	8.662486	3.1484714	-0.008457429	0.01763507	0.009930225	-3.0006795	8.724561	3.3238635	Sitting_Read
13:33:23.099	-3.057489	8.571504	3.5770466	0.009257663	0.0023634376	-0.0016762142	-3.0094059	8.708563	3.3577604	Sitting_Read
13:33:23.122	-3.057489	8.571504	3.5770466	0.009257663	0.0023634376	-0.0016762142	-3.0094059	8.708563	3.3577604	Sitting_Read
13:33:23.144	-3.057489	8.571504	3.5770466	0.009257663	0.0023634376	-0.0016762142	-3.0094059	8.708563	3.3577604	Sitting_Read
13:33:23.168	-3.057489	8.571504	3.5770466	0.009257663	0.0023634376	-0.0016762142	-3.0094059	8.708563	3.3577604	Sitting_Read
13:33:23.191	-3.057489	8.571504	3.5770466	0.009257663	0.0023634376	-0.0016762142	-3.0094059	8.708563	3.3577604	Sitting_Read
13:33:23.214	-3.057489	8.571504	3.5770466	0.009257663	0.0023634376	-0.0016762142	-3.0094059	8.708563	3.3577604	Sitting_Read
13:33:23.237	-3.057489	8.571504	3.5770466	0.009257663	0.0023634376	-0.0016762142	-3.0094059	8.708563	3.3577604	Sitting_Read
13:33:23.260	-3.057489	8.571504	3.5770466	0.009257663	0.0023634376	-0.0016762142	-3.0094059	8.708563	3.3577604	Sitting_Read
13:33:23.283	-2.8779182	8.648121	3.3136764	-0.027394252	0.05611958	-0.013282654	-3.0214887	8.706366	3.352615	Sitting_Read
13:33:23.306	-2.8779182	8.648121	3.3136764	-0.027394252	0.05611958	-0.013282654	-3.0214887	8.706366	3.352615	Sitting_Read
13:33:23.329	-2.8779182	8.648121	3.3136764	-0.027394252	0.05611958	-0.013282654	-3.0214887	8.706366	3.352615	Sitting_Read
13:33:23.351	-2.8779182	8.648121	3.3136764	-0.027394252	0.05611958	-0.013282654	-3.0214887	8.706366	3.352615	Sitting_Read
13:33:23.376	-2.8779182	8.648121	3.3136764	-0.027394252	0.05611958	-0.013282654	-3.0214887	8.706366	3.352615	Sitting_Read
13:33:23.400	-2.8779182	8.648121	3.3136764	-0.027394252	0.05611958	-0.013282654	-3.0214887	8.706366	3.352615	Sitting_Read
13:33:23.424	-2.8779182	8.648121	3.3136764	-0.027394252	0.05611958	-0.013282654	-3.0214887	8.706366	3.352615	Sitting_Read
13:33:23.447	-3.1843855	8.523619	3.347196	0.025751024	0.06406083	0.011762821	-3.0656688	8.694387	3.3435717	Sitting_Read
13:33:23.470	-3.1843855	8.523619	3.347196	0.025751024	0.06406083	0.011762821	-3.0656688	8.694387	3.3435717	Sitting_Read
13:33:23.492	-3.1843855	8.523619	3.347196	0.025751024	0.06406083	0.011762821	-3.0656688	8.694387	3.3435717	Sitting_Read
13:33:23.516	-3.1843855	8.523619	3.347196	0.025751024	0.06406083	0.011762821	-3.0656688	8.694387	3.3435717	Sitting_Read
13:33:23.538	-3.1843855	8.523619	3.347196	0.025751024	0.06406083	0.011762821	-3.0656688	8.694387	3.3435717	Sitting_Read
13:33:23.561	-3.1843855	8.523619	3.347196	0.025751024	0.06406083	0.011762821	-3.0656688	8.694387	3.3435717	Sitting_Read
13:33:23.584	-3.1843855	8.523619	3.347196	0.025751024	0.06406083	0.011762821	-3.0656688	8.694387	3.3435717	Sitting_Read
13:33:23.607	-3.1843855	8.523619	3.347196	0.025751024	0.06406083	0.011762821	-3.0656688	8.694387	3.3435717	Sitting_Read
13:33:23.630	-3.2514253	8.559532	3.110163	-0.013955217	0.0023634376	-0.0028979448	-3.0798979	8.6997595	3.3164048	Sitting_Read
13:33:23.652	-3.2514253	8.559532	3.110163	-0.013955217	0.0023634376	-0.0028979448	-3.0798979	8.6997595	3.3164048	Sitting_Read
13:33:23.674	-3.2514253	8.559532	3.110163	-0.013955217	0.0023634376	-0.0028979448	-3.0798979	8.6997595	3.3164048	Sitting_Read
13:33:23.698	-3.2514253	8.559532	3.110163	-0.013955217	0.0023634376	-0.0028979448	-3.0798979	8.6997595	3.3164048	Sitting_Read
13:33:23.720	-3.2514253	8.559532	3.110163	-0.013955217	0.0023634376	-0.0028979448	-3.0798979	8.6997595	3.3164048	Sitting_Read
13:33:23.743	-3.2514253	8.559532	3.110163	-0.013955217	0.0023634376	-0.0028979448	-3.0798979	8.6997595	3.3164048	Sitting_Read
13:33:23.766	-3.2514253	8.559532	3.110163	-0.013955217	0.0023634376	-0.0028979448	-3.0798979	8.6997595	3.3164048	Sitting_Read
13:33:23.788	-3.2514253	8.559532	3.110163	-0.013955217	0.0023634376	-0.0028979448	-3.0798979	8.6997595	3.3164048	Sitting_Read
13:33:23.811	-3.100586	8.573898	3.189174	0.04163352	-0.02634723	0.027034452	-3.0692117	8.696719	3.3342474	Sitting_Read
13:33:23.833	-3.100586	8.573898	3.189174	0.04163352	-0.02634723	0.027034452	-3.0692117	8.696719	3.3342474	Sitting_Read
13:33:23.857	-3.100586	8.573898	3.189174	0.04163352	-0.02634723	0.027034452	-3.0692117	8.696719	3.3342474	Sitting_Read
13:33:23.880	-3.100586	8.573898	3.189174	0.04163352	-0.02634723	0.027034452	-3.0692117	8.696719	3.3342474	Sitting_Read
13:33:23.903	-3.100586	8.573898	3.189174	0.04163352	-0.02634723	0.027034452	-3.0692117	8.696719	3.3342474	Sitting_Read
13:33:23.926	-3.100586	8.573898	3.189174	0.04163352	-0.02634723	0.027034452	-3.0692117	8.696719	3.3342474	Sitting_Read
13:33:23.949	-3.100586	8.573898	3.189174	0.04163352	-0.02634723	0.027034452	-3.0692117	8.696719	3.3342474	Sitting_Read
13:33:23.972	-3.100586	8.573898	3.189174	0.04163352	-0.02634723	0.027034452	-3.0692117	8.696719	3.3342474	Sitting_Read
13:33:23.995	-2.9928436	8.6433325	3.1963568	-0.0017379116	0.012137282	0.0032107076	-3.0516112	8.715023	3.3024385	Sitting_Read
13:33:24.018	-2.9928436	8.6433325	3.1963568	-0.0017379116	0.012137282	0.0032107076	-3.0516112	8.715023	3.3024385	Sitting_Read
13:33:24.041	-2.9928436	8.6433325	3.1963568	-0.0017379116	0.012137282	0.0032107076	-3.0516112	8.715023	3.3024385	Sitting_Read
13:33:24.064	-2.9928436	8.6433325	3.1963568	-0.0017379116	0.012137282	0.0032107076	-3.0516112	8.715023	3.3024385	Sitting_Read
13:33:24.087	-2.9928436	8.6433325	3.1963568	-0.0017379116	0.012137282	0.0032107076	-3.0516112	8.715023	3.3024385	Sitting_Read
13:33:24.109	-2.9928436	8.6433325	3.1963568	-0.0017379116	0.012137282	0.0032107076	-3.0516112	8.715023	3.3024385	Sitting_Read
13:33:24.132	-2.9928436	8.6433325	3.1963568	-0.0017379116	0.012137282	0.0032107076	-3.0516112	8.715023	3.3024385	Sitting_Read
13:33:24.155	-2.9928436	8.6433325	3.1963568	-0.0017379116	0.012137282	0.0032107076	-3.0516112	8.715023	3.3024385	Sitting_Read
13:33:24.178	-2.9210153	8.684034	3.1436827	0.026361888	-0.0031343496	0.0148171475	-3.046795	8.727835	3.2729213	Sitting_Read
13:33:24.200	-2.9210153	8.684034	3.1436827	0.026361888	-0.0031343496	0.0148171475	-3.046795	8.727835	3.2729213	Sitting_Read
13:33:24.220	-2.9210153	8.684034	3.1436827	0.026361888	-0.0031343496	0.0148171475	-3.046795	8.727835	3.2729213	Sitting_Read
13:33:24.241	-2.9210153	8.684034	3.1436827	0.026361888	-0.0031343496	0.0148171475	-3.046795	8.727835	3.2729213	Sitting_Read
13:33:24.262	-2.9210153	8.684034	3.1436827	0.026361888	-0.0031343496	0.0148171475	-3.046795	8.727835	3.2729213	Sitting_Read
13:33:24.283	-2.9210153	8.684034	3.1436827	0.026361888	-0.0031343496	0.0148171475	-3.046795	8.727835	3.2729213	Sitting_Read
13:33:24.304	-2.9210153	8.684034	3.1436827	0.026361888	-0.0031343496	0.0148171475	-3.046795	8.727835	3.2729213	Sitting_Read
13:33:24.325	-2.9210153	8.684034	3.1436827	0.026361888	-0.0031343496	0.0148171475	-3.046795	8.727835	3.2729213	Sitting_Read
13:33:24.346	-2.8898897	8.705584	3.11974	0.0123119885	0.0035851682	0.019093204	-3.0295317	8.74635	3.2393606	Sitting_Read
13:33:24.369	-2.8898897	8.705584	3.11974	0.0123119885	0.0035851682	0.019093204	-3.0295317	8.74635	3.2393606	Sitting_Read
13:33:24.391	-2.8898897	8.705584	3.11974	0.0123119885	0.0035851682	0.019093204	-3.0295317	8.74635	3.2393606	Sitting_Read
13:33:24.412	-2.8898897	8.705584	3.11974	0.0123119885	0.0035851682	0.019093204	-3.0295317	8.74635	3.2393606	Sitting_Read
13:33:24.433	-2.8898897	8.705584	3.11974	0.0123119885	0.0035851682	0.019093204	-3.0295317	8.74635	3.2393606	Sitting_Read
13:33:24.454	-2.8898897	8.705584	3.11974	0.0123119885	0.0035851682	0.019093204	-3.0295317	8.74635	3.2393606	Sitting_Read
13:33:24.476	-2.8898897	8.705584	3.11974	0.0123119885	0.0035851682	0.019093204	-3.0295317	8.74635	3.2393606	Sitting_Read
13:33:24.497	-2.8898897	8.705584	3.11974	0.0123119885	0.0035851682	0.019093204	-3.0295317	8.74635	3.2393606	Sitting_Read
13:33:24.521	-2.8898897	8.705584	3.11974	0.0123119885	0.0035851682	0.019093204	-3.0295317	8.74635	3.2393606	Sitting_Read
13:33:24.543	-3.1341057	8.605023	3.1460772	0.022696698	-0.006799541	-0.015726116	-3.027091	8.750605	3.2301533	Sitting_Read
13:33:24.565	-3.1341057	8.605023	3.1460772	0.022696698	-0.006799541	-0.015726116	-3.027091	8.750605	3.2301533	Sitting_Read
13:33:24.587	-3.1341057	8.605023	3.1460772	0.022696698	-0.006799541	-0.015726116	-3.027091	8.750605	3.2301533	Sitting_Read
13:33:24.608	-3.1341057	8.605023	3.1460772	0.022696698	-0.006799541	-0.015726116	-3.027091	8.750605	3.2301533	Sitting_Read
13:33:24.630	-3.1341057	8.605023	3.1460772	0.022696698	-0.006799541	-0.015726116	-3.027091	8.750605	3.2301533	Sitting_Read
13:33:24.654	-3.1341057	8.605023	3.1460772	0.022696698	-0.006799541	-0.015726116	-3.027091	8.750605	3.2301533	Sitting_Read
13:33:24.675	-3.1341057	8.605023	3.1460772	0.022696698	-0.006799541	-0.015726116	-3.027091	8.750605	3.2301533	Sitting_Read
13:33:24.697	-3.1341057	8.605023	3.1460772	0.022696698	-0.006799541	-0.015726116	-3.027091	8.750605	3.2301533	Sitting_Read
13:33:24.718	-2.944958	8.734315	3.1365	-0.005403103	0.017024204	0.030699644	-3.0504463	8.752562	3.2027402	Sitting_Read
13:33:24.739	-2.944958	8.734315	3.1365	-0.005403103	0.017024204	0.030699644	-3.0504463	8.752562	3.2027402	Sitting_Read
13:33:24.761	-2.944958	8.734315	3.1365	-0.005403103	0.017024204	0.030699644	-3.0504463	8.752562	3.2027402	Sitting_Read
13:33:24.783	-2.944958	8.734315	3.1365	-0.005403103	0.017024204	0.030699644	-3.0504463	8.752562	3.2027402	Sitting_Read
13:33:24.805	-2.944958	8.734315	3.1365	-0.005403103	0.017024204	0.030699644	-3.0504463	8.752562	3.2027402	Sitting_Read
13:33:24.826	-2.944958	8.734315	3.1365	-0.005403103	0.017024204	0.030699644	-3.0504463	8.752562	3.2027402	Sitting_Read
13:33:24.847	-2.944958	8.734315	3.1365	-0.005403103	0.017024204	0.030699644	-3.0504463	8.752562	3.2027402	Sitting_Read
13:33:24.869	-2.944958	8.734315	3.1365	-0.005403103	0.017024204	0.030699644	-3.0504463	8.752562	3.2027402	Sitting_Read
13:33:24.891	-2.8803127	8.7534685	3.0239692	0.048963904	-0.0037452148	0.005654169	-3.008283	8.779102	3.1698174	Sitting_Read
13:33:24.912	-2.8803127	8.7534685	3.0239692	0.048963904	-0.0037452148	0.005654169	-3.008283	8.779102	3.1698174	Sitting_Read
13:33:24.933	-2.8803127	8.7534685	3.0239692	0.048963904	-0.0037452148	0.005654169	-3.008283	8.779102	3.1698174	Sitting_Read
13:33:24.956	-2.8803127	8.7534685	3.0239692	0.048963904	-0.0037452148	0.005654169	-3.008283	8.779102	3.1698174	Sitting_Read
13:33:24.978	-2.8803127	8.7534685	3.0239692	0.048963904	-0.0037452148	0.005654169	-3.008283	8.779102	3.1698174	Sitting_Read
13:33:24.999	-2.8803127	8.7534685	3.0239692	0.048963904	-0.0037452148	0.005654169	-3.008283	8.779102	3.1698174	Sitting_Read
13:33:25.020	-2.8803127	8.7534685	3.0239692	0.048963904	-0.0037452148	0.005654169	-3.008283	8.779102	3.1698174	Sitting_Read
13:33:25.042	-2.8803127	8.7534685	3.0239692	0.048963904	-0.0037452148	0.005654169	-3.008283	8.779102	3.1698174	Sitting_Read
13:33:25.063	-3.0048149	8.722343	3.2298768	-0.0005161811	0.014580742	-0.018169576	-3.0206425	8.782594	3.1483479	Sitting_Read
13:33:25.084	-3.0048149	8.722343	3.2298768	-0.0005161811	0.014580742	-0.018169576	-3.0206425	8.782594	3.1483479	Sitting_Read
13:33:25.107	-3.0048149	8.722343	3.2298768	-0.0005161811	0.014580742	-0.018169576	-3.0206425	8.782594	3.1483479	Sitting_Read
13:33:25.128	-3.0048149	8.722343	3.2298768	-0.0005161811	0.014580742	-0.018169576	-3.0206425	8.782594	3.1483479	Sitting_Read
13:33:25.149	-3.0048149	8.722343	3.2298768	-0.0005161811	0.014580742	-0.018169576	-3.0206425	8.782594	3.1483479	Sitting_Read
13:33:25.170	-3.0048149	8.722343	3.2298768	-0.0005161811	0.014580742	-0.018169576	-3.0206425	8.782594	3.1483479	Sitting_Read
13:33:25.192	-3.0048149	8.722343	3.2298768	-0.0005161811	0.014580742	-0.018169576	-3.0206425	8.782594	3.1483479	Sitting_Read
13:33:25.213	-3.0048149	8.722343	3.2298768	-0.0005161811	0.014580742	-0.018169576	-3.0206425	8.782594	3.1483479	Sitting_Read
13:33:25.234	-3.0048149	8.722343	3.2298768	-0.0005161811	0.014580742	-0.018169576	-3.0206425	8.782594	3.1483479	Sitting_Read
13:33:25.258	-3.0646718	8.700794	3.0024207	0.01475545	0.0011417072	-0.01511525	-3.0427468	8.780455	3.132955	Sitting_Read
13:33:25.279	-3.0646718	8.700794	3.0024207	0.01475545	0.0011417072	-0.01511525	-3.0427468	8.780455	3.132955	Sitting_Read
13:33:25.301	-3.0646718	8.700794	3.0024207	0.01475545	0.0011417072	-0.01511525	-3.0427468	8.780455	3.132955	Sitting_Read
13:33:25.324	-3.0646718	8.700794	3.0024207	0.01475545	0.0011417072	-0.01511525	-3.0427468	8.780455	3.132955	Sitting_Read
13:33:25.346	-3.0646718	8.700794	3.0024207	0.01475545	0.0011417072	-0.01511525	-3.0427468	8.780455	3.132955	Sitting_Read
13:33:25.367	-3.0646718	8.700794	3.0024207	0.01475545	0.0011417072	-0.01511525	-3.0427468	8.780455	3.132955	Sitting_Read
13:33:25.388	-3.0646718	8.700794	3.0024207	0.01475545	0.0011417072	-0.01511525	-3.0427468	8.780455	3.132955	Sitting_Read
13:33:25.410	-3.0646718	8.700794	3.0024207	0.01475545	0.0011417072	-0.01511525	-3.0427468	8.780455	3.132955	Sitting_Read
13:33:25.431	-3.2083282	8.6433325	3.0119977	0.042244386	-0.0049669454	0.019093204	-3.0664616	8.772491	3.1321394	Sitting_Read
13:33:25.453	-3.2083282	8.6433325	3.0119977	0.042244386	-0.0049669454	0.019093204	-3.0664616	8.772491	3.1321394	Sitting_Read
13:33:25.475	-3.2083282	8.6433325	3.0119977	0.042244386	-0.0049669454	0.019093204	-3.0664616	8.772491	3.1321394	Sitting_Read
13:33:25.496	-3.2083282	8.6433325	3.0119977	0.042244386	-0.0049669454	0.019093204	-3.0664616	8.772491	3.1321394	Sitting_Read
13:33:25.519	-3.2083282	8.6433325	3.0119977	0.042244386	-0.0049669454	0.019093204	-3.0664616	8.772491	3.1321394	Sitting_Read
13:33:25.541	-3.2083282	8.6433325	3.0119977	0.042244386	-0.0049669454	0.019093204	-3.0664616	8.772491	3.1321394	Sitting_Read
13:33:25.563	-3.2083282	8.6433325	3.0119977	0.042244386	-0.0049669454	0.019093204	-3.0664616	8.772491	3.1321394	Sitting_Read
13:33:25.584	-3.2083282	8.6433325	3.0119977	0.042244386	-0.0049669454	0.019093204	-3.0664616	8.772491	3.1321394	Sitting_Read
13:33:25.605	-3.0119977	8.681641	3.0646718	-0.013955217	0.020078529	0.019093204	-3.0492415	8.785691	3.1118932	Sitting_Read
13:33:25.627	-3.0119977	8.681641	3.0646718	-0.013955217	0.020078529	0.019093204	-3.0492415	8.785691	3.1118932	Sitting_Read
13:33:25.650	-3.0119977	8.681641	3.0646718	-0.013955217	0.020078529	0.019093204	-3.0492415	8.785691	3.1118932	Sitting_Read
13:33:25.670	-3.0119977	8.681641	3.0646718	-0.013955217	0.020078529	0.019093204	-3.0492415	8.785691	3.1118932	Sitting_Read
13:33:25.692	-3.0119977	8.681641	3.0646718	-0.013955217	0.020078529	0.019093204	-3.0492415	8.785691	3.1118932	Sitting_Read
13:33:25.713	-3.0119977	8.681641	3.0646718	-0.013955217	0.020078529	0.019093204	-3.0492415	8.785691	3.1118932	Sitting_Read
13:33:25.735	-3.0119977	8.681641	3.0646718	-0.013955217	0.020078529	0.019093204	-3.0492415	8.785691	3.1118932	Sitting_Read
13:33:25.756	-3.0119977	8.681641	3.0646718	-0.013955217	0.020078529	0.019093204	-3.0492415	8.785691	3.1118932	Sitting_Read
13:33:25.777	-3.0119977	8.681641	3.0646718	-0.013955217	0.020078529	0.019093204	-3.0492415	8.785691	3.1118932	Sitting_Read
13:33:25.798	-2.9473522	8.712766	3.0718546	0.008035933	0.013969877	0.0032107076	-3.0398788	8.791313	3.1051931	Sitting_Read
13:33:25.819	-2.9473522	8.712766	3.0718546	0.008035933	0.013969877	0.0032107076	-3.0398788	8.791313	3.1051931	Sitting_Read
13:33:25.843	-2.9473522	8.712766	3.0718546	0.008035933	0.013969877	0.0032107076	-3.0398788	8.791313	3.1051931	Sitting_Read
13:33:25.865	-2.9473522	8.712766	3.0718546	0.008035933	0.013969877	0.0032107076	-3.0398788	8.791313	3.1051931	Sitting_Read
13:33:25.886	-2.9473522	8.712766	3.0718546	0.008035933	0.013969877	0.0032107076	-3.0398788	8.791313	3.1051931	Sitting_Read
13:33:25.907	-2.9473522	8.712766	3.0718546	0.008035933	0.013969877	0.0032107076	-3.0398788	8.791313	3.1051931	Sitting_Read
13:33:25.929	-2.9473522	8.712766	3.0718546	0.008035933	0.013969877	0.0032107076	-3.0398788	8.791313	3.1051931	Sitting_Read
13:33:25.951	-2.9473522	8.712766	3.0718546	0.008035933	0.013969877	0.0032107076	-3.0398788	8.791313	3.1051931	Sitting_Read
13:33:25.972	-3.0096035	8.674458	3.2083282	-0.002348777	-0.036731936	-0.0016762142	-3.038355	8.795938	3.093554	Sitting_Read
13:33:25.994	-3.0096035	8.674458	3.2083282	-0.002348777	-0.036731936	-0.0016762142	-3.038355	8.795938	3.093554	Sitting_Read
13:33:26.026	-3.0096035	8.674458	3.2083282	-0.002348777	-0.036731936	-0.0016762142	-3.038355	8.795938	3.093554	Sitting_Read
13:33:26.059	-3.0096035	8.674458	3.2083282	-0.002348777	-0.036731936	-0.0016762142	-3.038355	8.795938	3.093554	Sitting_Read
13:33:26.092	-3.0096035	8.674458	3.2083282	-0.002348777	-0.036731936	-0.0016762142	-3.038355	8.795938	3.093554	Sitting_Read
13:33:26.126	-3.0096035	8.674458	3.2083282	-0.002348777	-0.036731936	-0.0016762142	-3.038355	8.795938	3.093554	Sitting_Read
13:33:26.159	-3.0814316	8.693612	2.8707354	-0.015787812	0.011526417	0.01970407	-3.0199728	8.804844	3.0862033	Sitting_Read
13:33:26.193	-3.0814316	8.693612	2.8707354	-0.015787812	0.011526417	0.01970407	-3.0199728	8.804844	3.0862033	Sitting_Read
13:33:26.227	-3.0814316	8.693612	2.8707354	-0.015787812	0.011526417	0.01970407	-3.0199728	8.804844	3.0862033	Sitting_Read
13:33:26.260	-3.0814316	8.693612	2.8707354	-0.015787812	0.011526417	0.01970407	-3.0199728	8.804844	3.0862033	Sitting_Read
13:33:26.293	-3.0814316	8.693612	2.8707354	-0.015787812	0.011526417	0.01970407	-3.0199728	8.804844	3.0862033	Sitting_Read
13:33:26.314	-3.0814316	8.693612	2.8707354	-0.015787812	0.011526417	0.01970407	-3.0199728	8.804844	3.0862033	Sitting_Read
13:33:26.343	-2.8898897	8.775017	2.9593236	0.008646797	-0.023903769	0.027034452	-2.9884284	8.808445	3.1065714	Sitting_Read
13:33:26.364	-2.8898897	8.775017	2.9593236	0.008646797	-0.023903769	0.027034452	-2.9884284	8.808445	3.1065714	Sitting_Read
13:33:26.385	-2.8898897	8.775017	2.9593236	0.008646797	-0.023903769	0.027034452	-2.9884284	8.808445	3.1065714	Sitting_Read
13:33:26.410	-2.8898897	8.775017	2.9593236	0.008646797	-0.023903769	0.027034452	-2.9884284	8.808445	3.1065714	Sitting_Read
13:33:26.431	-2.8898897	8.775017	2.9593236	0.008646797	-0.023903769	0.027034452	-2.9884284	8.808445	3.1065714	Sitting_Read
13:33:26.461	-2.8898897	8.775017	2.9593236	0.008646797	-0.023903769	0.027034452	-2.9884284	8.808445	3.1065714	Sitting_Read
13:33:26.481	-2.8898897	8.775017	2.9593236	0.008646797	-0.023903769	0.027034452	-2.9884284	8.808445	3.1065714	Sitting_Read
13:33:26.502	-2.9904492	8.674458	2.9760835	0.0031490105	-0.014129924	0.022758396	-2.9570315	8.813106	3.1233659	Sitting_Read
13:33:26.524	-2.9904492	8.674458	2.9760835	0.0031490105	-0.014129924	0.022758396	-2.9570315	8.813106	3.1233659	Sitting_Read
13:33:26.547	-2.9904492	8.674458	2.9760835	0.0031490105	-0.014129924	0.022758396	-2.9570315	8.813106	3.1233659	Sitting_Read
13:33:26.570	-2.9904492	8.674458	2.9760835	0.0031490105	-0.014129924	0.022758396	-2.9570315	8.813106	3.1233659	Sitting_Read
13:33:26.593	-2.9904492	8.674458	2.9760835	0.0031490105	-0.014129924	0.022758396	-2.9570315	8.813106	3.1233659	Sitting_Read
13:33:26.615	-2.9904492	8.674458	2.9760835	0.0031490105	-0.014129924	0.022758396	-2.9570315	8.813106	3.1233659	Sitting_Read
13:33:26.638	-2.9904492	8.674458	2.9760835	0.0031490105	-0.014129924	0.022758396	-2.9570315	8.813106	3.1233659	Sitting_Read
13:33:26.661	-2.9904492	8.674458	2.9760835	0.0031490105	-0.014129924	0.022758396	-2.9570315	8.813106	3.1233659	Sitting_Read
13:33:26.684	-2.918621	8.71516	3.1748085	0.025751024	-0.007410406	0.0025998426	-2.9570315	8.813106	3.1233659	Sitting_Read
13:33:26.706	-2.918621	8.71516	3.1748085	0.025751024	-0.007410406	0.0025998426	-2.9373415	8.809634	3.1516068	Sitting_Read
13:33:26.730	-2.918621	8.71516	3.1748085	0.025751024	-0.007410406	0.0025998426	-2.9373415	8.809634	3.1516068	Sitting_Read
13:33:26.752	-2.918621	8.71516	3.1748085	0.025751024	-0.007410406	0.0025998426	-2.9373415	8.809634	3.1516068	Sitting_Read
13:33:26.774	-2.918621	8.71516	3.1748085	0.025751024	-0.007410406	0.0025998426	-2.9373415	8.809634	3.1516068	Sitting_Read
13:33:26.797	-2.918621	8.71516	3.1748085	0.025751024	-0.007410406	0.0025998426	-2.9373415	8.809634	3.1516068	Sitting_Read
13:33:26.819	-2.918621	8.71516	3.1748085	0.025751024	-0.007410406	0.0025998426	-2.9373415	8.809634	3.1516068	Sitting_Read
13:33:26.843	-2.918621	8.71516	3.1748085	0.025751024	-0.007410406	0.0025998426	-2.9373415	8.809634	3.1516068	Sitting_Read
13:33:26.866	-2.935381	8.667274	3.0335462	0.01475545	-0.009243002	-0.009006597	-2.933122	8.8178	3.1326108	Sitting_Read
13:33:26.889	-2.935381	8.667274	3.0335462	0.01475545	-0.009243002	-0.009006597	-2.933122	8.8178	3.1326108	Sitting_Read
13:33:26.912	-2.935381	8.667274	3.0335462	0.01475545	-0.009243002	-0.009006597	-2.933122	8.8178	3.1326108	Sitting_Read
13:33:26.949	-2.935381	8.667274	3.0335462	0.01475545	-0.009243002	-0.009006597	-2.933122	8.8178	3.1326108	Sitting_Read
13:33:26.982	-2.935381	8.667274	3.0335462	0.01475545	-0.009243002	-0.009006597	-2.933122	8.8178	3.1326108	Sitting_Read
13:33:27.016	-2.935381	8.667274	3.0335462	0.01475545	-0.009243002	-0.009006597	-2.933122	8.8178	3.1326108	Sitting_Read
13:33:27.052	-2.9760835	8.684034	2.935381	0.012922854	-0.0049669454	0.009930225	-2.935053	8.819548	3.1258795	Sitting_Read
13:33:27.083	-2.9760835	8.684034	2.935381	0.012922854	-0.0049669454	0.009930225	-2.935053	8.819548	3.1258795	Sitting_Read
13:33:27.117	-2.9760835	8.684034	2.935381	0.012922854	-0.0049669454	0.009930225	-2.935053	8.819548	3.1258795	Sitting_Read
13:33:27.150	-2.9760835	8.684034	2.935381	0.012922854	-0.0049669454	0.009930225	-2.935053	8.819548	3.1258795	Sitting_Read
13:33:27.183	-2.9760835	8.684034	2.935381	0.012922854	-0.0049669454	0.009930225	-2.935053	8.819548	3.1258795	Sitting_Read
13:33:27.205	-2.9760835	8.684034	2.935381	0.012922854	-0.0049669454	0.009930225	-2.935053	8.819548	3.1258795	Sitting_Read
13:33:27.228	-2.8827069	8.688824	3.100586	-0.03655723	-0.012908193	0.0349757	-2.9189255	8.819119	3.142139	Sitting_Read
13:33:27.251	-2.8827069	8.688824	3.100586	-0.03655723	-0.012908193	0.0349757	-2.9189255	8.819119	3.142139	Sitting_Read
13:33:27.274	-2.8827069	8.688824	3.100586	-0.03655723	-0.012908193	0.0349757	-2.9189255	8.819119	3.142139	Sitting_Read
13:33:27.297	-2.8827069	8.688824	3.100586	-0.03655723	-0.012908193	0.0349757	-2.9189255	8.819119	3.142139	Sitting_Read
13:33:27.319	-2.8827069	8.688824	3.100586	-0.03655723	-0.012908193	0.0349757	-2.9189255	8.819119	3.142139	Sitting_Read
13:33:27.342	-2.8827069	8.688824	3.100586	-0.03655723	-0.012908193	0.0349757	-2.9189255	8.819119	3.142139	Sitting_Read
13:33:27.365	-2.8827069	8.688824	3.100586	-0.03655723	-0.012908193	0.0349757	-2.9189255	8.819119	3.142139	Sitting_Read
13:33:27.389	-2.8827069	8.688824	3.100586	-0.03655723	-0.012908193	0.0349757	-2.9189255	8.819119	3.142139	Sitting_Read
13:33:27.413	-2.8276386	8.724737	3.083826	9.468412e-05	0.007861225	0.019093204	-2.9131002	8.818433	3.1494875	Sitting_Read
13:33:27.436	-2.8276386	8.724737	3.083826	9.468412e-05	0.007861225	0.019093204	-2.9131002	8.818433	3.1494875	Sitting_Read
13:33:27.459	-2.8276386	8.724737	3.083826	9.468412e-05	0.007861225	0.019093204	-2.9131002	8.818433	3.1494875	Sitting_Read
13:33:27.482	-2.8276386	8.724737	3.083826	9.468412e-05	0.007861225	0.019093204	-2.9131002	8.818433	3.1494875	Sitting_Read
13:33:27.507	-2.8276386	8.724737	3.083826	9.468412e-05	0.007861225	0.019093204	-2.9131002	8.818433	3.1494875	Sitting_Read
13:33:27.530	-2.8276386	8.724737	3.083826	9.468412e-05	0.007861225	0.019093204	-2.9131002	8.818433	3.1494875	Sitting_Read
13:33:27.552	-2.8276386	8.724737	3.083826	9.468412e-05	0.007861225	0.019093204	-2.9131002	8.818433	3.1494875	Sitting_Read
13:33:27.575	-2.8276386	8.724737	3.083826	9.468412e-05	0.007861225	0.019093204	-2.9131002	8.818433	3.1494875	Sitting_Read
13:33:27.596	-2.7055306	8.79896	3.1436827	-0.0060139685	-0.0055778106	0.0032107076	-2.897587	8.823649	3.1491807	Sitting_Read
13:33:27.618	-2.7055306	8.79896	3.1436827	-0.0060139685	-0.0055778106	0.0032107076	-2.897587	8.823649	3.1491807	Sitting_Read
13:33:27.639	-2.7055306	8.79896	3.1436827	-0.0060139685	-0.0055778106	0.0032107076	-2.897587	8.823649	3.1491807	Sitting_Read
13:33:27.661	-2.7055306	8.79896	3.1436827	-0.0060139685	-0.0055778106	0.0032107076	-2.897587	8.823649	3.1491807	Sitting_Read
13:33:27.683	-2.7055306	8.79896	3.1436827	-0.0060139685	-0.0055778106	0.0032107076	-2.897587	8.823649	3.1491807	Sitting_Read
13:33:27.706	-2.7055306	8.79896	3.1436827	-0.0060139685	-0.0055778106	0.0032107076	-2.897587	8.823649	3.1491807	Sitting_Read
13:33:27.730	-2.7055306	8.79896	3.1436827	-0.0060139685	-0.0055778106	0.0032107076	-2.897587	8.823649	3.1491807	Sitting_Read
13:33:27.753	-2.7055306	8.79896	3.1436827	-0.0060139685	-0.0055778106	0.0032107076	-2.897587	8.823649	3.1491807	Sitting_Read
13:33:27.776	-2.971295	8.664881	3.1245286	0.0013164146	0.010915551	-0.0102283275	-2.8910234	8.827799	3.1435785	Sitting_Read
13:33:27.798	-2.971295	8.664881	3.1245286	0.0013164146	0.010915551	-0.0102283275	-2.8910234	8.827799	3.1435785	Sitting_Read
13:33:27.821	-2.971295	8.664881	3.1245286	0.0013164146	0.010915551	-0.0102283275	-2.8910234	8.827799	3.1435785	Sitting_Read
13:33:27.845	-2.971295	8.664881	3.1245286	0.0013164146	0.010915551	-0.0102283275	-2.8910234	8.827799	3.1435785	Sitting_Read
13:33:27.868	-2.971295	8.664881	3.1245286	0.0013164146	0.010915551	-0.0102283275	-2.8910234	8.827799	3.1435785	Sitting_Read
13:33:27.891	-2.971295	8.664881	3.1245286	0.0013164146	0.010915551	-0.0102283275	-2.8910234	8.827799	3.1435785	Sitting_Read
13:33:27.914	-2.971295	8.664881	3.1245286	0.0013164146	0.010915551	-0.0102283275	-2.8910234	8.827799	3.1435785	Sitting_Read
13:33:27.937	-2.971295	8.664881	3.1245286	0.0013164146	0.010915551	-0.0102283275	-2.8910234	8.827799	3.1435785	Sitting_Read
13:33:27.960	-2.7390504	8.638543	3.337619	0.02880535	0.0072503597	0.06246464	-2.8978748	8.819761	3.1597805	Sitting_Read
13:33:27.982	-2.7390504	8.638543	3.337619	0.02880535	0.0072503597	0.06246464	-2.8978748	8.819761	3.1597805	Sitting_Read
13:33:28.006	-2.7390504	8.638543	3.337619	0.02880535	0.0072503597	0.06246464	-2.8978748	8.819761	3.1597805	Sitting_Read
13:33:28.029	-2.7390504	8.638543	3.337619	0.02880535	0.0072503597	0.06246464	-2.8978748	8.819761	3.1597805	Sitting_Read
13:33:28.052	-2.7390504	8.638543	3.337619	0.02880535	0.0072503597	0.06246464	-2.8978748	8.819761	3.1597805	Sitting_Read
13:33:28.074	-2.7390504	8.638543	3.337619	0.02880535	0.0072503597	0.06246464	-2.8978748	8.819761	3.1597805	Sitting_Read
13:33:28.096	-2.7390504	8.638543	3.337619	0.02880535	0.0072503597	0.06246464	-2.8978748	8.819761	3.1597805	Sitting_Read
13:33:28.119	-2.7390504	8.638543	3.337619	0.02880535	0.0072503597	0.06246464	-2.8978748	8.819761	3.1597805	Sitting_Read
13:33:28.143	-2.8276386	8.6984005	3.1604428	-0.005403103	0.04084795	-0.016336981	-2.8803117	8.8420315	3.1132917	Sitting_Read
13:33:28.166	-2.8276386	8.6984005	3.1604428	-0.005403103	0.04084795	-0.016336981	-2.8803117	8.8420315	3.1132917	Sitting_Read
13:33:28.188	-2.8276386	8.6984005	3.1604428	-0.005403103	0.04084795	-0.016336981	-2.8803117	8.8420315	3.1132917	Sitting_Read
13:33:28.211	-2.8276386	8.6984005	3.1604428	-0.005403103	0.04084795	-0.016336981	-2.8803117	8.8420315	3.1132917	Sitting_Read
13:33:28.234	-2.8276386	8.6984005	3.1604428	-0.005403103	0.04084795	-0.016336981	-2.8803117	8.8420315	3.1132917	Sitting_Read
13:33:28.256	-2.8276386	8.6984005	3.1604428	-0.005403103	0.04084795	-0.016336981	-2.8803117	8.8420315	3.1132917	Sitting_Read
13:33:28.279	-2.8276386	8.6984005	3.1604428	-0.005403103	0.04084795	-0.016336981	-2.8803117	8.8420315	3.1132917	Sitting_Read
13:33:28.302	-3.0694604	8.854029	3.0862203	0.060570344	0.075056404	-0.025499959	-2.9062052	8.840333	3.0939937	Sitting_Read
13:33:28.323	-3.0694604	8.854029	3.0862203	0.060570344	0.075056404	-0.025499959	-2.9062052	8.840333	3.0939937	Sitting_Read
13:33:28.344	-3.0694604	8.854029	3.0862203	0.060570344	0.075056404	-0.025499959	-2.9062052	8.840333	3.0939937	Sitting_Read
13:33:28.365	-3.0694604	8.854029	3.0862203	0.060570344	0.075056404	-0.025499959	-2.9062052	8.840333	3.0939937	Sitting_Read
13:33:28.387	-3.0694604	8.854029	3.0862203	0.060570344	0.075056404	-0.025499959	-2.9062052	8.840333	3.0939937	Sitting_Read
13:33:28.408	-3.0694604	8.854029	3.0862203	0.060570344	0.075056404	-0.025499959	-2.9062052	8.840333	3.0939937	Sitting_Read
13:33:28.430	-3.0694604	8.854029	3.0862203	0.060570344	0.075056404	-0.025499959	-2.9062052	8.840333	3.0939937	Sitting_Read
13:33:28.454	-3.0694604	8.854029	3.0862203	0.060570344	0.075056404	-0.025499959	-2.9062052	8.840333	3.0939937	Sitting_Read
13:33:28.476	-3.0694604	8.854029	3.0862203	0.060570344	0.075056404	-0.025499959	-2.9062052	8.840333	3.0939937	Sitting_Read
13:33:28.497	-2.7941186	8.724737	2.935381	0.0037598754	-8.002335e-05	0.0019889772	-2.919276	8.859372	3.0264633	Sitting_Read
13:33:28.520	-2.7941186	8.724737	2.935381	0.0037598754	-8.002335e-05	0.0019889772	-2.919276	8.859372	3.0264633	Sitting_Read
13:33:28.541	-2.7941186	8.724737	2.935381	0.0037598754	-8.002335e-05	0.0019889772	-2.919276	8.859372	3.0264633	Sitting_Read
13:33:28.563	-2.7941186	8.724737	2.935381	0.0037598754	-8.002335e-05	0.0019889772	-2.919276	8.859372	3.0264633	Sitting_Read
13:33:28.585	-2.7941186	8.724737	2.935381	0.0037598754	-8.002335e-05	0.0019889772	-2.919276	8.859372	3.0264633	Sitting_Read
13:33:28.607	-2.7941186	8.724737	2.935381	0.0037598754	-8.002335e-05	0.0019889772	-2.919276	8.859372	3.0264633	Sitting_Read
13:33:28.629	-2.7941186	8.724737	2.935381	0.0037598754	-8.002335e-05	0.0019889772	-2.919276	8.859372	3.0264633	Sitting_Read
13:33:28.650	-2.7941186	8.724737	2.935381	0.0037598754	-8.002335e-05	0.0019889772	-2.919276	8.859372	3.0264633	Sitting_Read
13:33:28.672	-2.935381	8.810931	2.7749646	0.011090258	0.018245934	0.016649744	-2.9047093	8.864025	3.0268662	Sitting_Read
13:33:28.693	-2.935381	8.810931	2.7749646	0.011090258	0.018245934	0.016649744	-2.9047093	8.864025	3.0268662	Sitting_Read
13:33:28.714	-2.935381	8.810931	2.7749646	0.011090258	0.018245934	0.016649744	-2.9047093	8.864025	3.0268662	Sitting_Read
13:33:28.736	-2.935381	8.810931	2.7749646	0.011090258	0.018245934	0.016649744	-2.9047093	8.864025	3.0268662	Sitting_Read
13:33:28.757	-2.935381	8.810931	2.7749646	0.011090258	0.018245934	0.016649744	-2.9047093	8.864025	3.0268662	Sitting_Read
13:33:28.778	-2.935381	8.810931	2.7749646	0.011090258	0.018245934	0.016649744	-2.9047093	8.864025	3.0268662	Sitting_Read
13:33:28.799	-2.935381	8.810931	2.7749646	0.011090258	0.018245934	0.016649744	-2.9047093	8.864025	3.0268662	Sitting_Read
13:33:28.821	-2.935381	8.810931	2.7749646	0.011090258	0.018245934	0.016649744	-2.9047093	8.864025	3.0268662	Sitting_Read
13:33:28.843	-2.8874955	8.794171	3.0431232	-0.0047922377	0.0029743027	-0.03405207	-2.8962545	8.869255	3.019644	Sitting_Read
13:33:28.864	-2.8874955	8.794171	3.0431232	-0.0047922377	0.0029743027	-0.03405207	-2.8962545	8.869255	3.019644	Sitting_Read
13:33:28.888	-2.8874955	8.794171	3.0431232	-0.0047922377	0.0029743027	-0.03405207	-2.8962545	8.869255	3.019644	Sitting_Read
13:33:28.909	-2.8874955	8.794171	3.0431232	-0.0047922377	0.0029743027	-0.03405207	-2.8962545	8.869255	3.019644	Sitting_Read
13:33:28.931	-2.8874955	8.794171	3.0431232	-0.0047922377	0.0029743027	-0.03405207	-2.8962545	8.869255	3.019644	Sitting_Read
13:33:28.955	-2.8874955	8.794171	3.0431232	-0.0047922377	0.0029743027	-0.03405207	-2.8962545	8.869255	3.019644	Sitting_Read
13:33:28.977	-2.8874955	8.794171	3.0431232	-0.0047922377	0.0029743027	-0.03405207	-2.8962545	8.869255	3.019644	Sitting_Read
13:33:28.998	-2.8874955	8.794171	3.0431232	-0.0047922377	0.0029743027	-0.03405207	-2.8962545	8.869255	3.019644	Sitting_Read
13:33:29.019	-2.925804	8.705584	2.9665065	-0.0047922377	0.0029743027	-0.03405207	-2.8962545	8.869255	3.019644	Sitting_Read
13:33:29.040	-2.925804	8.705584	2.9665065	0.004981606	0.0329067	0.011762821	-2.9307597	8.858292	3.0185173	Sitting_Read
13:33:29.062	-2.925804	8.705584	2.9665065	0.004981606	0.0329067	0.011762821	-2.9307597	8.858292	3.0185173	Sitting_Read
13:33:29.083	-2.925804	8.705584	2.9665065	0.004981606	0.0329067	0.011762821	-2.9307597	8.858292	3.0185173	Sitting_Read
13:33:29.105	-2.925804	8.705584	2.9665065	0.004981606	0.0329067	0.011762821	-2.9307597	8.858292	3.0185173	Sitting_Read
13:33:29.128	-2.925804	8.705584	2.9665065	0.004981606	0.0329067	0.011762821	-2.9307597	8.858292	3.0185173	Sitting_Read
13:33:29.150	-2.925804	8.705584	2.9665065	0.004981606	0.0329067	0.011762821	-2.9307597	8.858292	3.0185173	Sitting_Read
13:33:29.171	-2.925804	8.705584	2.9665065	0.004981606	0.0329067	0.011762821	-2.9307597	8.858292	3.0185173	Sitting_Read
13:33:29.193	-2.925804	8.705584	2.9665065	0.004981606	0.0329067	0.011762821	-2.9307597	8.858292	3.0185173	Sitting_Read
13:33:29.214	-2.9617178	8.763046	3.1149516	-0.024950791	-0.0391754	0.03864089	-2.912063	8.863604	3.021029	Sitting_Read
13:33:29.235	-2.9617178	8.763046	3.1149516	-0.024950791	-0.0391754	0.03864089	-2.912063	8.863604	3.021029	Sitting_Read
13:33:29.256	-2.9617178	8.763046	3.1149516	-0.024950791	-0.0391754	0.03864089	-2.912063	8.863604	3.021029	Sitting_Read
13:33:29.278	-2.9617178	8.763046	3.1149516	-0.024950791	-0.0391754	0.03864089	-2.912063	8.863604	3.021029	Sitting_Read
13:33:29.299	-2.9617178	8.763046	3.1149516	-0.024950791	-0.0391754	0.03864089	-2.912063	8.863604	3.021029	Sitting_Read
13:33:29.321	-2.9617178	8.763046	3.1149516	-0.024950791	-0.0391754	0.03864089	-2.912063	8.863604	3.021029	Sitting_Read
13:33:29.342	-2.9617178	8.763046	3.1149516	-0.024950791	-0.0391754	0.03864089	-2.912063	8.863604	3.021029	Sitting_Read
13:33:29.363	-2.9617178	8.763046	3.1149516	-0.024950791	-0.0391754	0.03864089	-2.912063	8.863604	3.021029	Sitting_Read
13:33:29.385	-3.014392	8.758257	2.813273	0.020864103	-0.009243002	-0.00045448376	-2.884714	8.872506	3.0211358	Sitting_Read
13:33:29.406	-3.014392	8.758257	2.813273	0.020864103	-0.009243002	-0.00045448376	-2.884714	8.872506	3.0211358	Sitting_Read
13:33:29.428	-3.014392	8.758257	2.813273	0.020864103	-0.009243002	-0.00045448376	-2.884714	8.872506	3.0211358	Sitting_Read
13:33:29.449	-3.014392	8.758257	2.813273	0.020864103	-0.009243002	-0.00045448376	-2.884714	8.872506	3.0211358	Sitting_Read
13:33:29.470	-3.014392	8.758257	2.813273	0.020864103	-0.009243002	-0.00045448376	-2.884714	8.872506	3.0211358	Sitting_Read
13:33:29.492	-3.014392	8.758257	2.813273	0.020864103	-0.009243002	-0.00045448376	-2.884714	8.872506	3.0211358	Sitting_Read
13:33:29.513	-3.014392	8.758257	2.813273	0.020864103	-0.009243002	-0.00045448376	-2.884714	8.872506	3.0211358	Sitting_Read
13:33:29.534	-3.014392	8.758257	2.813273	0.020864103	-0.009243002	-0.00045448376	-2.884714	8.872506	3.0211358	Sitting_Read
13:33:29.556	-3.014392	8.758257	2.813273	0.020864103	-0.009243002	-0.00045448376	-2.884714	8.872506	3.0211358	Sitting_Read
13:33:29.590	-2.9138324	8.722343	2.9401696	0.0013164146	-0.03123415	0.02886705	-2.8711576	8.870283	3.0405285	Sitting_Read
13:33:29.624	-2.9138324	8.722343	2.9401696	0.0013164146	-0.03123415	0.02886705	-2.8711576	8.870283	3.0405285	Sitting_Read
13:33:29.660	-2.9138324	8.722343	2.9401696	0.0013164146	-0.03123415	0.02886705	-2.8711576	8.870283	3.0405285	Sitting_Read
13:33:29.693	-2.9138324	8.722343	2.9401696	0.0013164146	-0.03123415	0.02886705	-2.8711576	8.870283	3.0405285	Sitting_Read
13:33:29.726	-2.9138324	8.722343	2.9401696	0.0013164146	-0.03123415	0.02886705	-2.8711576	8.870283	3.0405285	Sitting_Read
13:33:29.760	-2.760599	8.734315	2.8803127	-0.007846564	-0.022682037	0.00809763	-2.8323934	8.878244	3.0535886	Sitting_Read
13:33:29.793	-2.760599	8.734315	2.8803127	-0.007846564	-0.022682037	0.00809763	-2.8323934	8.878244	3.0535886	Sitting_Read
13:33:29.827	-2.760599	8.734315	2.8803127	-0.007846564	-0.022682037	0.00809763	-2.8323934	8.878244	3.0535886	Sitting_Read
13:33:29.849	-2.760599	8.734315	2.8803127	-0.007846564	-0.022682037	0.00809763	-2.8323934	8.878244	3.0535886	Sitting_Read
13:33:29.872	-2.760599	8.734315	2.8803127	-0.007846564	-0.022682037	0.00809763	-2.8323934	8.878244	3.0535886	Sitting_Read
13:33:29.895	-2.760599	8.734315	2.8803127	-0.007846564	-0.022682037	0.00809763	-2.8323934	8.878244	3.0535886	Sitting_Read
13:33:29.919	-2.760599	8.734315	2.8803127	-0.007846564	-0.022682037	0.00809763	-2.8323934	8.878244	3.0535886	Sitting_Read
13:33:29.942	-2.7653873	8.806143	2.9162266	-0.012122621	0.0035851682	0.037419163	-2.8297973	8.878759	3.0545151	Sitting_Read
13:33:29.965	-2.7653873	8.806143	2.9162266	-0.012122621	0.0035851682	0.037419163	-2.8297973	8.878759	3.0545151	Sitting_Read
13:33:29.988	-2.7653873	8.806143	2.9162266	-0.012122621	0.0035851682	0.037419163	-2.8297973	8.878759	3.0545151	Sitting_Read
13:33:30.011	-2.7653873	8.806143	2.9162266	-0.012122621	0.0035851682	0.037419163	-2.8297973	8.878759	3.0545151	Sitting_Read
13:33:30.034	-2.7653873	8.806143	2.9162266	-0.012122621	0.0035851682	0.037419163	-2.8297973	8.878759	3.0545151	Sitting_Read
13:33:30.058	-2.7653873	8.806143	2.9162266	-0.012122621	0.0035851682	0.037419163	-2.8297973	8.878759	3.0545151	Sitting_Read
13:33:30.080	-2.7653873	8.806143	2.9162266	-0.012122621	0.0035851682	0.037419163	-2.8297973	8.878759	3.0545151	Sitting_Read
13:33:30.103	-2.8396099	8.7534685	3.0191805	-0.005403103	-0.018405981	-0.0102283275	-2.819068	8.87983	3.0613189	Sitting_Read
13:33:30.126	-2.8396099	8.7534685	3.0191805	-0.005403103	-0.018405981	-0.0102283275	-2.819068	8.87983	3.0613189	Sitting_Read
13:33:30.149	-2.8396099	8.7534685	3.0191805	-0.005403103	-0.018405981	-0.0102283275	-2.819068	8.87983	3.0613189	Sitting_Read
13:33:30.171	-2.8396099	8.7534685	3.0191805	-0.005403103	-0.018405981	-0.0102283275	-2.819068	8.87983	3.0613189	Sitting_Read
13:33:30.194	-2.8396099	8.7534685	3.0191805	-0.005403103	-0.018405981	-0.0102283275	-2.819068	8.87983	3.0613189	Sitting_Read
13:33:30.216	-2.8396099	8.7534685	3.0191805	-0.005403103	-0.018405981	-0.0102283275	-2.819068	8.87983	3.0613189	Sitting_Read
13:33:30.238	-2.8396099	8.7534685	3.0191805	-0.005403103	-0.018405981	-0.0102283275	-2.819068	8.87983	3.0613189	Sitting_Read
13:33:30.262	-2.8396099	8.7534685	3.0191805	-0.005403103	-0.018405981	-0.0102283275	-2.819068	8.87983	3.0613189	Sitting_Read
13:33:30.285	-2.7725701	8.851634	2.9138324	-0.011511756	0.010304686	0.047193006	-2.824481	8.8746	3.071456	Sitting_Read
13:33:30.308	-2.7725701	8.851634	2.9138324	-0.011511756	0.010304686	0.047193006	-2.824481	8.8746	3.071456	Sitting_Read
13:33:30.331	-2.7725701	8.851634	2.9138324	-0.011511756	0.010304686	0.047193006	-2.824481	8.8746	3.071456	Sitting_Read
13:33:30.353	-2.7725701	8.851634	2.9138324	-0.011511756	0.010304686	0.047193006	-2.824481	8.8746	3.071456	Sitting_Read
13:33:30.376	-2.7725701	8.851634	2.9138324	-0.011511756	0.010304686	0.047193006	-2.824481	8.8746	3.071456	Sitting_Read
13:33:30.399	-2.7725701	8.851634	2.9138324	-0.011511756	0.010304686	0.047193006	-2.824481	8.8746	3.071456	Sitting_Read
13:33:30.422	-2.7725701	8.851634	2.9138324	-0.011511756	0.010304686	0.047193006	-2.824481	8.8746	3.071456	Sitting_Read
13:33:30.445	-2.7725701	8.851634	2.9138324	-0.011511756	0.010304686	0.047193006	-2.824481	8.8746	3.071456	Sitting_Read
13:33:30.467	-2.9234095	8.712766	3.1053743	0.01842064	-0.036121074	-0.021834766	-2.7903419	8.881964	3.0813732	Sitting_Read
13:33:30.491	-2.9234095	8.712766	3.1053743	0.01842064	-0.036121074	-0.021834766	-2.7903419	8.881964	3.0813732	Sitting_Read
13:33:30.513	-2.9234095	8.712766	3.1053743	0.01842064	-0.036121074	-0.021834766	-2.7903419	8.881964	3.0813732	Sitting_Read
13:33:30.536	-2.9234095	8.712766	3.1053743	0.01842064	-0.036121074	-0.021834766	-2.7903419	8.881964	3.0813732	Sitting_Read
13:33:30.559	-2.9234095	8.712766	3.1053743	0.01842064	-0.036121074	-0.021834766	-2.7903419	8.881964	3.0813732	Sitting_Read
13:33:30.581	-2.9234095	8.712766	3.1053743	0.01842064	-0.036121074	-0.021834766	-2.7903419	8.881964	3.0813732	Sitting_Read
13:33:30.605	-2.9234095	8.712766	3.1053743	0.01842064	-0.036121074	-0.021834766	-2.7903419	8.881964	3.0813732	Sitting_Read
13:33:30.627	-2.9234095	8.712766	3.1053743	0.01842064	-0.036121074	-0.021834766	-2.7903419	8.881964	3.0813732	Sitting_Read
13:33:30.650	-2.743839	8.803748	2.9689007	-0.026172522	0.020078529	-0.007174001	-2.7881699	8.885134	3.074207	Sitting_Read
13:33:30.672	-2.743839	8.803748	2.9689007	-0.026172522	0.020078529	-0.007174001	-2.7881699	8.885134	3.074207	Sitting_Read
13:33:30.695	-2.743839	8.803748	2.9689007	-0.026172522	0.020078529	-0.007174001	-2.7881699	8.885134	3.074207	Sitting_Read
13:33:30.719	-2.743839	8.803748	2.9689007	-0.026172522	0.020078529	-0.007174001	-2.7881699	8.885134	3.074207	Sitting_Read
13:33:30.742	-2.743839	8.803748	2.9689007	-0.026172522	0.020078529	-0.007174001	-2.7881699	8.885134	3.074207	Sitting_Read
13:33:30.765	-2.743839	8.803748	2.9689007	-0.026172522	0.020078529	-0.007174001	-2.7881699	8.885134	3.074207	Sitting_Read
13:33:30.788	-2.743839	8.803748	2.9689007	-0.026172522	0.020078529	-0.007174001	-2.7881699	8.885134	3.074207	Sitting_Read
13:33:30.811	-2.743839	8.803748	2.9689007	-0.026172522	0.020078529	-0.007174001	-2.7881699	8.885134	3.074207	Sitting_Read
13:33:30.834	-2.8252442	8.779806	3.162837	-0.020674733	0.039015353	-0.0120609235	-2.7943823	8.8750105	3.097701	Sitting_Read
13:33:30.858	-2.8252442	8.779806	3.162837	-0.020674733	0.039015353	-0.0120609235	-2.7943823	8.8750105	3.097701	Sitting_Read
13:33:30.880	-2.8252442	8.779806	3.162837	-0.020674733	0.039015353	-0.0120609235	-2.7943823	8.8750105	3.097701	Sitting_Read
13:33:30.902	-2.8252442	8.779806	3.162837	-0.020674733	0.039015353	-0.0120609235	-2.7943823	8.8750105	3.097701	Sitting_Read
13:33:30.924	-2.8252442	8.779806	3.162837	-0.020674733	0.039015353	-0.0120609235	-2.7943823	8.8750105	3.097701	Sitting_Read
13:33:30.948	-2.8252442	8.779806	3.162837	-0.020674733	0.039015353	-0.0120609235	-2.7943823	8.8750105	3.097701	Sitting_Read
13:33:30.970	-2.8252442	8.779806	3.162837	-0.020674733	0.039015353	-0.0120609235	-2.7943823	8.8750105	3.097701	Sitting_Read
13:33:30.993	-2.8252442	8.779806	3.162837	-0.020674733	0.039015353	-0.0120609235	-2.7943823	8.8750105	3.097701	Sitting_Read
13:33:31.016	-2.8420043	8.851634	2.901861	0.028194485	-0.010464733	-0.0120609235	-2.8051462	8.871852	3.0970352	Sitting_Read
13:33:31.039	-2.8420043	8.851634	2.901861	0.028194485	-0.010464733	-0.0120609235	-2.8051462	8.871852	3.0970352	Sitting_Read
13:33:31.062	-2.8420043	8.851634	2.901861	0.028194485	-0.010464733	-0.0120609235	-2.8051462	8.871852	3.0970352	Sitting_Read
13:33:31.085	-2.8420043	8.851634	2.901861	0.028194485	-0.010464733	-0.0120609235	-2.8051462	8.871852	3.0970352	Sitting_Read
13:33:31.109	-2.8420043	8.851634	2.901861	0.028194485	-0.010464733	-0.0120609235	-2.8051462	8.871852	3.0970352	Sitting_Read
13:33:31.131	-2.8420043	8.851634	2.901861	0.028194485	-0.010464733	-0.0120609235	-2.8051462	8.871852	3.0970352	Sitting_Read
13:33:31.153	-2.8420043	8.851634	2.901861	0.028194485	-0.010464733	-0.0120609235	-2.8051462	8.871852	3.0970352	Sitting_Read
13:33:31.178	-2.8420043	8.851634	2.901861	0.028194485	-0.010464733	-0.0120609235	-2.8051462	8.871852	3.0970352	Sitting_Read
13:33:31.201	-2.9689007	8.712766	2.944958	0.015366315	-0.03123415	0.014206283	-2.809877	8.870948	3.0953379	Sitting_Read
13:33:31.224	-2.9689007	8.712766	2.944958	0.015366315	-0.03123415	0.014206283	-2.809877	8.870948	3.0953379	Sitting_Read
13:33:31.246	-2.9689007	8.712766	2.944958	0.015366315	-0.03123415	0.014206283	-2.809877	8.870948	3.0953379	Sitting_Read
13:33:31.269	-2.9689007	8.712766	2.944958	0.015366315	-0.03123415	0.014206283	-2.809877	8.870948	3.0953379	Sitting_Read
13:33:31.293	-2.9689007	8.712766	2.944958	0.015366315	-0.03123415	0.014206283	-2.809877	8.870948	3.0953379	Sitting_Read
13:33:31.315	-2.9689007	8.712766	2.944958	0.015366315	-0.03123415	0.014206283	-2.809877	8.870948	3.0953379	Sitting_Read
13:33:31.338	-2.9689007	8.712766	2.944958	0.015366315	-0.03123415	0.014206283	-2.809877	8.870948	3.0953379	Sitting_Read
13:33:31.361	-2.9689007	8.712766	2.944958	0.015366315	-0.03123415	0.014206283	-2.809877	8.870948	3.0953379	Sitting_Read
13:33:31.384	-2.8013015	8.743892	3.1269228	-0.014566082	0.0035851682	0.009930225	-2.8064957	8.869236	3.1032789	Sitting_Read
13:33:31.412	-2.8013015	8.743892	3.1269228	-0.014566082	0.0035851682	0.009930225	-2.8064957	8.869236	3.1032789	Sitting_Read
13:33:31.435	-2.8013015	8.743892	3.1269228	-0.014566082	0.0035851682	0.009930225	-2.8064957	8.869236	3.1032789	Sitting_Read
13:33:31.458	-2.8013015	8.743892	3.1269228	-0.014566082	0.0035851682	0.009930225	-2.8064957	8.869236	3.1032789	Sitting_Read
13:33:31.481	-2.8013015	8.743892	3.1269228	-0.014566082	0.0035851682	0.009930225	-2.8064957	8.869236	3.1032789	Sitting_Read
13:33:31.504	-2.8013015	8.743892	3.1269228	-0.014566082	0.0035851682	0.009930225	-2.8064957	8.869236	3.1032789	Sitting_Read
13:33:31.527	-2.8013015	8.743892	3.1269228	-0.014566082	0.0035851682	0.009930225	-2.8064957	8.869236	3.1032789	Sitting_Read
13:33:31.551	-2.8443985	8.767835	3.1077688	-0.012122621	0.011526417	0.02336926	-2.814886	8.859709	3.1228454	Sitting_Read
13:33:31.574	-2.8443985	8.767835	3.1077688	-0.012122621	0.011526417	0.02336926	-2.814886	8.859709	3.1228454	Sitting_Read
13:33:31.597	-2.8443985	8.767835	3.1077688	-0.012122621	0.011526417	0.02336926	-2.814886	8.859709	3.1228454	Sitting_Read
13:33:31.620	-2.8443985	8.767835	3.1077688	-0.012122621	0.011526417	0.02336926	-2.814886	8.859709	3.1228454	Sitting_Read
13:33:31.643	-2.8443985	8.767835	3.1077688	-0.012122621	0.011526417	0.02336926	-2.814886	8.859709	3.1228454	Sitting_Read
13:33:31.665	-2.8443985	8.767835	3.1077688	-0.012122621	0.011526417	0.02336926	-2.814886	8.859709	3.1228454	Sitting_Read
13:33:31.688	-2.8443985	8.767835	3.1077688	-0.012122621	0.011526417	0.02336926	-2.814886	8.859709	3.1228454	Sitting_Read
13:33:31.711	-2.8443985	8.767835	3.1077688	-0.012122621	0.011526417	0.02336926	-2.814886	8.859709	3.1228454	Sitting_Read
13:33:31.733	-2.80609	8.767835	3.1388943	-0.009068294	0.0329067	0.016038878	-2.8120427	8.857044	3.1329312	Sitting_Read
13:33:31.756	-2.80609	8.767835	3.1388943	-0.009068294	0.0329067	0.016038878	-2.8120427	8.857044	3.1329312	Sitting_Read
13:33:31.779	-2.80609	8.767835	3.1388943	-0.009068294	0.0329067	0.016038878	-2.8120427	8.857044	3.1329312	Sitting_Read
13:33:31.802	-2.80609	8.767835	3.1388943	-0.009068294	0.0329067	0.016038878	-2.8120427	8.857044	3.1329312	Sitting_Read
13:33:31.825	-2.80609	8.767835	3.1388943	-0.009068294	0.0329067	0.016038878	-2.8120427	8.857044	3.1329312	Sitting_Read
13:33:31.848	-2.80609	8.767835	3.1388943	-0.009068294	0.0329067	0.016038878	-2.8120427	8.857044	3.1329312	Sitting_Read
13:33:31.871	-2.80609	8.767835	3.1388943	-0.009068294	0.0329067	0.016038878	-2.8120427	8.857044	3.1329312	Sitting_Read
13:33:31.894	-2.80609	8.767835	3.1388943	-0.009068294	0.0329067	0.016038878	-2.8120427	8.857044	3.1329312	Sitting_Read
13:33:31.918	-2.813273	8.76544	3.007209	0.004370741	-0.006799541	-0.006563136	-2.811839	8.859815	3.1252837	Sitting_Read
13:33:31.942	-2.813273	8.76544	3.007209	0.004370741	-0.006799541	-0.006563136	-2.811839	8.859815	3.1252837	Sitting_Read
[truncated: 3,231 more rows]
