# Supplementary material for: Real-time Smartphone Activity Classification Using Inertial Sensors—Recognition of Scrolling, Typing, and Watching Videos While Sitting or Walking
Source: Sensors (Basel). 2020 Jan 24;20(3):655. doi: 10.3390/s20030655 (PMC7038357; doi:10.3390/s20030655)
Supplement: Supplementary file 1 [file sensors-20-00655-s001.zip › sensors-668083-supplementary/5Hz_data/8414/2019_09_03_13_11_20_Multitasking_Watch.csv]

time	accX	accY	accZ	rotX	rotY	rotZ	graX	graY	graZ	activity
13:23:46.857	-9.071907	-1.3431882	5.027977	-0.24195457	-0.35045767	-0.24599482	-8.565796	-0.26634178	4.767228	Multitasking_Watch
13:23:46.909	-9.071907	-1.3431882	5.027977	-0.24195457	-0.35045767	-0.24599482	-8.565796	-0.26634178	4.767228	Multitasking_Watch
13:23:46.929	-9.071907	-1.3431882	5.027977	-0.24195457	-0.35045767	-0.24599482	-8.565796	-0.26634178	4.767228	Multitasking_Watch
13:23:46.950	-9.071907	-1.3431882	5.027977	-0.24195457	-0.35045767	-0.24599482	-8.565796	-0.26634178	4.767228	Multitasking_Watch
13:23:46.971	-9.071907	-1.3431882	5.027977	-0.24195457	-0.35045767	-0.24599482	-8.565796	-0.26634178	4.767228	Multitasking_Watch
13:23:46.992	-9.071907	-1.3431882	5.027977	-0.24195457	-0.35045767	-0.24599482	-8.565796	-0.26634178	4.767228	Multitasking_Watch
13:23:47.013	-7.6449194	-0.43815228	5.9665327	0.616922	-0.602745	-0.17513447	-7.7850614	-0.273712	5.957192	Multitasking_Watch
13:23:47.034	-7.6449194	-0.43815228	5.9665327	0.616922	-0.602745	-0.17513447	-7.7850614	-0.273712	5.957192	Multitasking_Watch
13:23:47.056	-7.6449194	-0.43815228	5.9665327	0.616922	-0.602745	-0.17513447	-7.7850614	-0.273712	5.957192	Multitasking_Watch
13:23:47.091	-7.6449194	-0.43815228	5.9665327	0.616922	-0.602745	-0.17513447	-7.7850614	-0.273712	5.957192	Multitasking_Watch
13:23:47.112	-7.6449194	-0.43815228	5.9665327	0.616922	-0.602745	-0.17513447	-7.7850614	-0.273712	5.957192	Multitasking_Watch
13:23:47.133	-7.6449194	-0.43815228	5.9665327	0.616922	-0.602745	-0.17513447	-7.7850614	-0.273712	5.957192	Multitasking_Watch
13:23:47.155	-7.6449194	-0.43815228	5.9665327	0.616922	-0.602745	-0.17513447	-7.7850614	-0.273712	5.957192	Multitasking_Watch
13:23:47.176	-7.6449194	-0.43815228	5.9665327	0.616922	-0.602745	-0.17513447	-7.7850614	-0.273712	5.957192	Multitasking_Watch
13:23:47.197	-7.395915	-0.22506183	6.2514515	-0.091070846	0.2897291	0.005070792	-7.5582447	-0.05537702	6.248207	Multitasking_Watch
13:23:47.219	-7.395915	-0.22506183	6.2514515	-0.091070846	0.2897291	0.005070792	-7.5582447	-0.05537702	6.248207	Multitasking_Watch
13:23:47.240	-7.395915	-0.22506183	6.2514515	-0.091070846	0.2897291	0.005070792	-7.5582447	-0.05537702	6.248207	Multitasking_Watch
13:23:47.261	-7.395915	-0.22506183	6.2514515	-0.091070846	0.2897291	0.005070792	-7.5582447	-0.05537702	6.248207	Multitasking_Watch
13:23:47.283	-7.395915	-0.22506183	6.2514515	-0.091070846	0.2897291	0.005070792	-7.5582447	-0.05537702	6.248207	Multitasking_Watch
13:23:47.304	-7.395915	-0.22506183	6.2514515	-0.091070846	0.2897291	0.005070792	-7.5582447	-0.05537702	6.248207	Multitasking_Watch
13:23:47.326	-7.395915	-0.22506183	6.2514515	-0.091070846	0.2897291	0.005070792	-7.5582447	-0.05537702	6.248207	Multitasking_Watch
13:23:47.347	-7.395915	-0.22506183	6.2514515	-0.091070846	0.2897291	0.005070792	-7.5582447	-0.05537702	6.248207	Multitasking_Watch
13:23:47.368	-7.5443597	-0.117319465	6.471725	-0.23645677	0.044161282	-0.25576866	-7.6179476	-0.22081162	6.171578	Multitasking_Watch
13:23:47.389	-7.5443597	-0.117319465	6.471725	-0.23645677	0.044161282	-0.25576866	-7.6179476	-0.22081162	6.171578	Multitasking_Watch
13:23:47.410	-7.5443597	-0.117319465	6.471725	-0.23645677	0.044161282	-0.25576866	-7.6179476	-0.22081162	6.171578	Multitasking_Watch
13:23:47.432	-7.5443597	-0.117319465	6.471725	-0.23645677	0.044161282	-0.25576866	-7.6179476	-0.22081162	6.171578	Multitasking_Watch
13:23:47.453	-7.5443597	-0.117319465	6.471725	-0.23645677	0.044161282	-0.25576866	-7.6179476	-0.22081162	6.171578	Multitasking_Watch
13:23:47.474	-7.5443597	-0.117319465	6.471725	-0.23645677	0.044161282	-0.25576866	-7.6179476	-0.22081162	6.171578	Multitasking_Watch
13:23:47.497	-7.5443597	-0.117319465	6.471725	-0.23645677	0.044161282	-0.25576866	-7.6179476	-0.22081162	6.171578	Multitasking_Watch
13:23:47.519	-7.5443597	-0.117319465	6.471725	-0.23645677	0.044161282	-0.25576866	-7.6179476	-0.22081162	6.171578	Multitasking_Watch
13:23:47.541	-7.3001437	-0.52913475	5.2937417	0.13372757	0.24757941	0.20787805	-7.7734537	-0.24011984	5.9737754	Multitasking_Watch
13:23:47.563	-7.3001437	-0.52913475	5.2937417	0.13372757	0.24757941	0.20787805	-7.7734537	-0.24011984	5.9737754	Multitasking_Watch
13:23:47.584	-7.3001437	-0.52913475	5.2937417	0.13372757	0.24757941	0.20787805	-7.7734537	-0.24011984	5.9737754	Multitasking_Watch
13:23:47.606	-7.3001437	-0.52913475	5.2937417	0.13372757	0.24757941	0.20787805	-7.7734537	-0.24011984	5.9737754	Multitasking_Watch
13:23:47.627	-7.3001437	-0.52913475	5.2937417	0.13372757	0.24757941	0.20787805	-7.7734537	-0.24011984	5.9737754	Multitasking_Watch
13:23:47.649	-7.3001437	-0.52913475	5.2937417	0.13372757	0.24757941	0.20787805	-7.7734537	-0.24011984	5.9737754	Multitasking_Watch
13:23:47.671	-7.3001437	-0.52913475	5.2937417	0.13372757	0.24757941	0.20787805	-7.7734537	-0.24011984	5.9737754	Multitasking_Watch
13:23:47.693	-7.3001437	-0.52913475	5.2937417	0.13372757	0.24757941	0.20787805	-7.7734537	-0.24011984	5.9737754	Multitasking_Watch
13:23:47.715	-7.3001437	-0.52913475	5.2937417	0.13372757	0.24757941	0.20787805	-7.7734537	-0.24011984	5.9737754	Multitasking_Watch
13:23:47.738	-7.6018224	0.06943397	6.160469	0.15144266	-0.19651963	0.39174852	-7.8156643	0.02366729	5.9232645	Multitasking_Watch
13:23:47.761	-7.6018224	0.06943397	6.160469	0.15144266	-0.19651963	0.39174852	-7.8156643	0.02366729	5.9232645	Multitasking_Watch
13:23:47.782	-7.6018224	0.06943397	6.160469	0.15144266	-0.19651963	0.39174852	-7.8156643	0.02366729	5.9232645	Multitasking_Watch
13:23:47.804	-7.6018224	0.06943397	6.160469	0.15144266	-0.19651963	0.39174852	-7.8156643	0.02366729	5.9232645	Multitasking_Watch
13:23:47.827	-7.6018224	0.06943397	6.160469	0.15144266	-0.19651963	0.39174852	-7.8156643	0.02366729	5.9232645	Multitasking_Watch
13:23:47.848	-7.6018224	0.06943397	6.160469	0.15144266	-0.19651963	0.39174852	-7.8156643	0.02366729	5.9232645	Multitasking_Watch
13:23:47.870	-7.6018224	0.06943397	6.160469	0.15144266	-0.19651963	0.39174852	-7.8156643	0.02366729	5.9232645	Multitasking_Watch
13:23:47.892	-7.6018224	0.06943397	6.160469	0.15144266	-0.19651963	0.39174852	-7.8156643	0.02366729	5.9232645	Multitasking_Watch
13:23:47.913	-6.8787518	0.5913859	5.705557	0.16915774	-0.42987016	0.14984585	-7.4935555	0.69795454	6.2872624	Multitasking_Watch
13:23:47.935	-6.8787518	0.5913859	5.705557	0.16915774	-0.42987016	0.14984585	-7.4935555	0.69795454	6.2872624	Multitasking_Watch
13:23:47.958	-6.8787518	0.5913859	5.705557	0.16915774	-0.42987016	0.14984585	-7.4935555	0.69795454	6.2872624	Multitasking_Watch
13:23:47.981	-6.8787518	0.5913859	5.705557	0.16915774	-0.42987016	0.14984585	-7.4935555	0.69795454	6.2872624	Multitasking_Watch
13:23:48.003	-6.8787518	0.5913859	5.705557	0.16915774	-0.42987016	0.14984585	-7.4935555	0.69795454	6.2872624	Multitasking_Watch
13:23:48.025	-6.8787518	0.5913859	5.705557	0.16915774	-0.42987016	0.14984585	-7.4935555	0.69795454	6.2872624	Multitasking_Watch
13:23:48.048	-6.8787518	0.5913859	5.705557	0.16915774	-0.42987016	0.14984585	-7.4935555	0.69795454	6.2872624	Multitasking_Watch
13:23:48.071	-6.8787518	0.5913859	5.705557	0.16915774	-0.42987016	0.14984585	-7.4935555	0.69795454	6.2872624	Multitasking_Watch
13:23:48.094	-7.4461946	0.6344828	6.2538457	-0.14360526	0.07653714	-0.118934855	-7.2575955	0.7522569	6.5522285	Multitasking_Watch
13:23:48.116	-7.4461946	0.6344828	6.2538457	-0.14360526	0.07653714	-0.118934855	-7.2575955	0.7522569	6.5522285	Multitasking_Watch
13:23:48.138	-7.4461946	0.6344828	6.2538457	-0.14360526	0.07653714	-0.118934855	-7.2575955	0.7522569	6.5522285	Multitasking_Watch
13:23:48.159	-7.4461946	0.6344828	6.2538457	-0.14360526	0.07653714	-0.118934855	-7.2575955	0.7522569	6.5522285	Multitasking_Watch
13:23:48.181	-7.4461946	0.6344828	6.2538457	-0.14360526	0.07653714	-0.118934855	-7.2575955	0.7522569	6.5522285	Multitasking_Watch
13:23:48.207	-7.4461946	0.6344828	6.2538457	-0.14360526	0.07653714	-0.118934855	-7.2575955	0.7522569	6.5522285	Multitasking_Watch
13:23:48.229	-7.4461946	0.6344828	6.2538457	-0.14360526	0.07653714	-0.118934855	-7.2575955	0.7522569	6.5522285	Multitasking_Watch
13:23:48.250	-7.4461946	0.6344828	6.2538457	-0.14360526	0.07653714	-0.118934855	-7.2575955	0.7522569	6.5522285	Multitasking_Watch
13:23:48.271	-8.008849	0.0047885496	6.352011	0.15877303	-0.18002626	-0.0847264	-7.4041896	0.7128233	6.390633	Multitasking_Watch
13:23:48.293	-8.008849	0.0047885496	6.352011	0.15877303	-0.18002626	-0.0847264	-7.4041896	0.7128233	6.390633	Multitasking_Watch
13:23:48.315	-8.008849	0.0047885496	6.352011	0.15877303	-0.18002626	-0.0847264	-7.4041896	0.7128233	6.390633	Multitasking_Watch
13:23:48.337	-8.008849	0.0047885496	6.352011	0.15877303	-0.18002626	-0.0847264	-7.4041896	0.7128233	6.390633	Multitasking_Watch
13:23:48.360	-8.008849	0.0047885496	6.352011	0.15877303	-0.18002626	-0.0847264	-7.4041896	0.7128233	6.390633	Multitasking_Watch
13:23:48.382	-8.008849	0.0047885496	6.352011	0.15877303	-0.18002626	-0.0847264	-7.4041896	0.7128233	6.390633	Multitasking_Watch
13:23:48.405	-8.008849	0.0047885496	6.352011	0.15877303	-0.18002626	-0.0847264	-7.4041896	0.7128233	6.390633	Multitasking_Watch
13:23:48.427	-8.008849	0.0047885496	6.352011	0.15877303	-0.18002626	-0.0847264	-7.4041896	0.7128233	6.390633	Multitasking_Watch
13:23:48.450	-7.075082	0.27055305	7.2953553	-0.28899118	-0.23133895	-0.0047030514	-7.2650547	0.55702543	6.5634627	Multitasking_Watch
13:23:48.472	-7.075082	0.27055305	7.2953553	-0.28899118	-0.23133895	-0.0047030514	-7.2650547	0.55702543	6.5634627	Multitasking_Watch
13:23:48.494	-7.075082	0.27055305	7.2953553	-0.28899118	-0.23133895	-0.0047030514	-7.2650547	0.55702543	6.5634627	Multitasking_Watch
13:23:48.517	-7.075082	0.27055305	7.2953553	-0.28899118	-0.23133895	-0.0047030514	-7.2650547	0.55702543	6.5634627	Multitasking_Watch
13:23:48.540	-7.075082	0.27055305	7.2953553	-0.28899118	-0.23133895	-0.0047030514	-7.2650547	0.55702543	6.5634627	Multitasking_Watch
13:23:48.562	-7.075082	0.27055305	7.2953553	-0.28899118	-0.23133895	-0.0047030514	-7.2650547	0.55702543	6.5634627	Multitasking_Watch
13:23:48.585	-7.075082	0.27055305	7.2953553	-0.28899118	-0.23133895	-0.0047030514	-7.2650547	0.55702543	6.5634627	Multitasking_Watch
13:23:48.607	-7.075082	0.27055305	7.2953553	-0.28899118	-0.23133895	-0.0047030514	-7.2650547	0.55702543	6.5634627	Multitasking_Watch
13:23:48.630	-7.520417	0.038308397	5.6959796	-0.108785935	0.11868685	0.09242452	-7.4635787	0.4962819	6.341842	Multitasking_Watch
13:23:48.653	-7.520417	0.038308397	5.6959796	-0.108785935	0.11868685	0.09242452	-7.4635787	0.4962819	6.341842	Multitasking_Watch
13:23:48.676	-7.520417	0.038308397	5.6959796	-0.108785935	0.11868685	0.09242452	-7.4635787	0.4962819	6.341842	Multitasking_Watch
13:23:48.697	-7.520417	0.038308397	5.6959796	-0.108785935	0.11868685	0.09242452	-7.4635787	0.4962819	6.341842	Multitasking_Watch
13:23:48.719	-7.520417	0.038308397	5.6959796	-0.108785935	0.11868685	0.09242452	-7.4635787	0.4962819	6.341842	Multitasking_Watch
13:23:48.740	-7.520417	0.038308397	5.6959796	-0.108785935	0.11868685	0.09242452	-7.4635787	0.4962819	6.341842	Multitasking_Watch
13:23:48.762	-7.520417	0.038308397	5.6959796	-0.108785935	0.11868685	0.09242452	-7.4635787	0.4962819	6.341842	Multitasking_Watch
13:23:48.784	-7.520417	0.038308397	5.6959796	-0.108785935	0.11868685	0.09242452	-7.4635787	0.4962819	6.341842	Multitasking_Watch
13:23:48.806	-7.415069	0.5123748	6.0599093	-0.21446562	0.14006713	-0.026694201	-7.591852	0.5058675	6.1869316	Multitasking_Watch
13:23:48.828	-7.415069	0.5123748	6.0599093	-0.21446562	0.14006713	-0.026694201	-7.591852	0.5058675	6.1869316	Multitasking_Watch
13:23:48.850	-7.415069	0.5123748	6.0599093	-0.21446562	0.14006713	-0.026694201	-7.591852	0.5058675	6.1869316	Multitasking_Watch
13:23:48.874	-7.415069	0.5123748	6.0599093	-0.21446562	0.14006713	-0.026694201	-7.591852	0.5058675	6.1869316	Multitasking_Watch
13:23:48.896	-7.415069	0.5123748	6.0599093	-0.21446562	0.14006713	-0.026694201	-7.591852	0.5058675	6.1869316	Multitasking_Watch
13:23:48.918	-7.415069	0.5123748	6.0599093	-0.21446562	0.14006713	-0.026694201	-7.591852	0.5058675	6.1869316	Multitasking_Watch
13:23:48.940	-7.415069	0.5123748	6.0599093	-0.21446562	0.14006713	-0.026694201	-7.591852	0.5058675	6.1869316	Multitasking_Watch
13:23:48.962	-7.415069	0.5123748	6.0599093	-0.21446562	0.14006713	-0.026694201	-7.591852	0.5058675	6.1869316	Multitasking_Watch
13:23:48.983	-7.307327	0.29689008	6.220326	-0.18636583	-0.36450756	-0.057848327	-7.5525346	0.26959905	6.249543	Multitasking_Watch
13:23:49.006	-7.307327	0.29689008	6.220326	-0.18636583	-0.36450756	-0.057848327	-7.5525346	0.26959905	6.249543	Multitasking_Watch
13:23:49.028	-7.307327	0.29689008	6.220326	-0.18636583	-0.36450756	-0.057848327	-7.5525346	0.26959905	6.249543	Multitasking_Watch
13:23:49.051	-7.307327	0.29689008	6.220326	-0.18636583	-0.36450756	-0.057848327	-7.5525346	0.26959905	6.249543	Multitasking_Watch
13:23:49.073	-7.307327	0.29689008	6.220326	-0.18636583	-0.36450756	-0.057848327	-7.5525346	0.26959905	6.249543	Multitasking_Watch
13:23:49.096	-7.307327	0.29689008	6.220326	-0.18636583	-0.36450756	-0.057848327	-7.5525346	0.26959905	6.249543	Multitasking_Watch
13:23:49.119	-7.307327	0.29689008	6.220326	-0.18636583	-0.36450756	-0.057848327	-7.5525346	0.26959905	6.249543	Multitasking_Watch
13:23:49.141	-7.307327	0.29689008	6.220326	-0.18636583	-0.36450756	-0.057848327	-7.5525346	0.26959905	6.249543	Multitasking_Watch
13:23:49.163	-7.041562	-0.32562137	6.4956675	-0.15582256	-0.078011766	-0.0065356474	-7.2300663	-0.09367928	6.62477	Multitasking_Watch
13:23:49.186	-7.041562	-0.32562137	6.4956675	-0.15582256	-0.078011766	-0.0065356474	-7.2300663	-0.09367928	6.62477	Multitasking_Watch
13:23:49.208	-7.041562	-0.32562137	6.4956675	-0.15582256	-0.078011766	-0.0065356474	-7.2300663	-0.09367928	6.62477	Multitasking_Watch
13:23:49.232	-7.041562	-0.32562137	6.4956675	-0.15582256	-0.078011766	-0.0065356474	-7.2300663	-0.09367928	6.62477	Multitasking_Watch
13:23:49.253	-7.041562	-0.32562137	6.4956675	-0.15582256	-0.078011766	-0.0065356474	-7.2300663	-0.09367928	6.62477	Multitasking_Watch
13:23:49.275	-7.041562	-0.32562137	6.4956675	-0.15582256	-0.078011766	-0.0065356474	-7.2300663	-0.09367928	6.62477	Multitasking_Watch
13:23:49.297	-7.041562	-0.32562137	6.4956675	-0.15582256	-0.078011766	-0.0065356474	-7.2300663	-0.09367928	6.62477	Multitasking_Watch
13:23:49.319	-7.041562	-0.32562137	6.4956675	-0.15582256	-0.078011766	-0.0065356474	-7.2300663	-0.09367928	6.62477	Multitasking_Watch
13:23:49.343	-6.986494	-0.20590763	6.8021345	-0.009214902	0.08020233	-0.03341372	-7.1443453	-0.22784254	6.71392	Multitasking_Watch
13:23:49.366	-6.986494	-0.20590763	6.8021345	-0.009214902	0.08020233	-0.03341372	-7.1443453	-0.22784254	6.71392	Multitasking_Watch
13:23:49.389	-6.986494	-0.20590763	6.8021345	-0.009214902	0.08020233	-0.03341372	-7.1443453	-0.22784254	6.71392	Multitasking_Watch
13:23:49.410	-6.986494	-0.20590763	6.8021345	-0.009214902	0.08020233	-0.03341372	-7.1443453	-0.22784254	6.71392	Multitasking_Watch
13:23:49.436	-6.986494	-0.20590763	6.8021345	-0.009214902	0.08020233	-0.03341372	-7.1443453	-0.22784254	6.71392	Multitasking_Watch
13:23:49.460	-6.986494	-0.20590763	6.8021345	-0.009214902	0.08020233	-0.03341372	-7.1443453	-0.22784254	6.71392	Multitasking_Watch
13:23:49.481	-6.986494	-0.20590763	6.8021345	-0.009214902	0.08020233	-0.03341372	-7.1443453	-0.22784254	6.71392	Multitasking_Watch
13:23:49.504	-6.986494	-0.20590763	6.8021345	-0.009214902	0.08020233	-0.03341372	-7.1443453	-0.22784254	6.71392	Multitasking_Watch
13:23:49.527	-7.187613	-0.04070267	6.474119	0.06958672	0.100360885	0.01056858	-7.240075	-0.13812047	6.613053	Multitasking_Watch
13:23:49.549	-7.187613	-0.04070267	6.474119	0.06958672	0.100360885	0.01056858	-7.240075	-0.13812047	6.613053	Multitasking_Watch
13:23:49.571	-7.187613	-0.04070267	6.474119	0.06958672	0.100360885	0.01056858	-7.240075	-0.13812047	6.613053	Multitasking_Watch
13:23:49.593	-7.187613	-0.04070267	6.474119	0.06958672	0.100360885	0.01056858	-7.240075	-0.13812047	6.613053	Multitasking_Watch
13:23:49.614	-7.187613	-0.04070267	6.474119	0.06958672	0.100360885	0.01056858	-7.240075	-0.13812047	6.613053	Multitasking_Watch
13:23:49.635	-7.187613	-0.04070267	6.474119	0.06958672	0.100360885	0.01056858	-7.240075	-0.13812047	6.613053	Multitasking_Watch
13:23:49.657	-7.187613	-0.04070267	6.474119	0.06958672	0.100360885	0.01056858	-7.240075	-0.13812047	6.613053	Multitasking_Watch
13:23:49.680	-7.187613	-0.04070267	6.474119	0.06958672	0.100360885	0.01056858	-7.240075	-0.13812047	6.613053	Multitasking_Watch
13:23:49.701	-7.290567	-0.057462595	6.0000525	0.05309335	0.09791742	-0.003481321	-7.3470497	-0.09934213	6.494713	Multitasking_Watch
13:23:49.723	-7.290567	-0.057462595	6.0000525	0.05309335	0.09791742	-0.003481321	-7.3470497	-0.09934213	6.494713	Multitasking_Watch
13:23:49.746	-7.290567	-0.057462595	6.0000525	0.05309335	0.09791742	-0.003481321	-7.3470497	-0.09934213	6.494713	Multitasking_Watch
13:23:49.768	-7.290567	-0.057462595	6.0000525	0.05309335	0.09791742	-0.003481321	-7.3470497	-0.09934213	6.494713	Multitasking_Watch
13:23:49.789	-7.290567	-0.057462595	6.0000525	0.05309335	0.09791742	-0.003481321	-7.3470497	-0.09934213	6.494713	Multitasking_Watch
13:23:49.812	-7.290567	-0.057462595	6.0000525	0.05309335	0.09791742	-0.003481321	-7.3470497	-0.09934213	6.494713	Multitasking_Watch
13:23:49.834	-7.290567	-0.057462595	6.0000525	0.05309335	0.09791742	-0.003481321	-7.3470497	-0.09934213	6.494713	Multitasking_Watch
13:23:49.857	-7.290567	-0.057462595	6.0000525	0.05309335	0.09791742	-0.003481321	-7.3470497	-0.09934213	6.494713	Multitasking_Watch
13:23:49.880	-7.3576064	-0.17957062	6.186806	0.05309335	0.09791742	-0.003481321	-7.3470497	-0.09934213	6.494713	Multitasking_Watch
13:23:49.902	-7.3576064	-0.17957062	6.186806	0.078749694	0.030722246	0.020342425	-7.3706517	-0.06752251	6.4683228	Multitasking_Watch
13:23:49.925	-7.3576064	-0.17957062	6.186806	0.078749694	0.030722246	0.020342425	-7.3706517	-0.06752251	6.4683228	Multitasking_Watch
13:23:49.947	-7.3576064	-0.17957062	6.186806	0.078749694	0.030722246	0.020342425	-7.3706517	-0.06752251	6.4683228	Multitasking_Watch
13:23:49.970	-7.3576064	-0.17957062	6.186806	0.078749694	0.030722246	0.020342425	-7.3706517	-0.06752251	6.4683228	Multitasking_Watch
13:23:49.992	-7.3576064	-0.17957062	6.186806	0.078749694	0.030722246	0.020342425	-7.3706517	-0.06752251	6.4683228	Multitasking_Watch
13:23:50.014	-7.3576064	-0.17957062	6.186806	0.078749694	0.030722246	0.020342425	-7.3706517	-0.06752251	6.4683228	Multitasking_Watch
13:23:50.036	-7.3576064	-0.17957062	6.186806	0.078749694	0.030722246	0.020342425	-7.3706517	-0.06752251	6.4683228	Multitasking_Watch
13:23:50.057	-7.3576064	-0.17957062	6.186806	0.078749694	0.030722246	0.020342425	-7.3706517	-0.06752251	6.4683228	Multitasking_Watch
13:23:50.078	-7.3384523	0.39505535	6.119766	0.09096699	0.00017898351	0.00018387043	-7.400839	0.08182868	6.433592	Multitasking_Watch
13:23:50.100	-7.3384523	0.39505535	6.119766	0.09096699	0.00017898351	0.00018387043	-7.400839	0.08182868	6.433592	Multitasking_Watch
13:23:50.122	-7.3384523	0.39505535	6.119766	0.09096699	0.00017898351	0.00018387043	-7.400839	0.08182868	6.433592	Multitasking_Watch
13:23:50.144	-7.3384523	0.39505535	6.119766	0.09096699	0.00017898351	0.00018387043	-7.400839	0.08182868	6.433592	Multitasking_Watch
13:23:50.166	-7.3384523	0.39505535	6.119766	0.09096699	0.00017898351	0.00018387043	-7.400839	0.08182868	6.433592	Multitasking_Watch
13:23:50.190	-7.3384523	0.39505535	6.119766	0.09096699	0.00017898351	0.00018387043	-7.400839	0.08182868	6.433592	Multitasking_Watch
13:23:50.212	-7.3384523	0.39505535	6.119766	0.09096699	0.00017898351	0.00018387043	-7.400839	0.08182868	6.433592	Multitasking_Watch
13:23:50.233	-7.3384523	0.39505535	6.119766	0.09096699	0.00017898351	0.00018387043	-7.400839	0.08182868	6.433592	Multitasking_Watch
13:23:50.254	-7.3767605	0.21548474	6.402291	-0.12894449	0.03927436	-0.018142086	-7.434258	0.10348113	6.3946357	Multitasking_Watch
13:23:50.276	-7.3767605	0.21548474	6.402291	-0.12894449	0.03927436	-0.018142086	-7.434258	0.10348113	6.3946357	Multitasking_Watch
13:23:50.297	-7.3767605	0.21548474	6.402291	-0.12894449	0.03927436	-0.018142086	-7.434258	0.10348113	6.3946357	Multitasking_Watch
13:23:50.319	-7.3767605	0.21548474	6.402291	-0.12894449	0.03927436	-0.018142086	-7.434258	0.10348113	6.3946357	Multitasking_Watch
13:23:50.342	-7.3767605	0.21548474	6.402291	-0.12894449	0.03927436	-0.018142086	-7.434258	0.10348113	6.3946357	Multitasking_Watch
13:23:50.366	-7.3767605	0.21548474	6.402291	-0.12894449	0.03927436	-0.018142086	-7.434258	0.10348113	6.3946357	Multitasking_Watch
13:23:50.391	-7.3767605	0.21548474	6.402291	-0.12894449	0.03927436	-0.018142086	-7.434258	0.10348113	6.3946357	Multitasking_Watch
13:23:50.413	-7.3767605	0.21548474	6.402291	-0.12894449	0.03927436	-0.018142086	-7.434258	0.10348113	6.3946357	Multitasking_Watch
13:23:50.440	-7.249864	-0.2849187	6.1748347	-0.05441893	0.038052626	-0.004092186	-7.4876857	0.022507016	6.3327966	Multitasking_Watch
13:23:50.462	-7.249864	-0.2849187	6.1748347	-0.05441893	0.038052626	-0.004092186	-7.4876857	0.022507016	6.3327966	Multitasking_Watch
13:23:50.485	-7.249864	-0.2849187	6.1748347	-0.05441893	0.038052626	-0.004092186	-7.4876857	0.022507016	6.3327966	Multitasking_Watch
13:23:50.507	-7.249864	-0.2849187	6.1748347	-0.05441893	0.038052626	-0.004092186	-7.4876857	0.022507016	6.3327966	Multitasking_Watch
13:23:50.530	-7.249864	-0.2849187	6.1748347	-0.05441893	0.038052626	-0.004092186	-7.4876857	0.022507016	6.3327966	Multitasking_Watch
13:23:50.553	-7.249864	-0.2849187	6.1748347	-0.05441893	0.038052626	-0.004092186	-7.4876857	0.022507016	6.3327966	Multitasking_Watch
13:23:50.575	-7.249864	-0.2849187	6.1748347	-0.05441893	0.038052626	-0.004092186	-7.4876857	0.022507016	6.3327966	Multitasking_Watch
13:23:50.598	-7.249864	-0.2849187	6.1748347	-0.05441893	0.038052626	-0.004092186	-7.4876857	0.022507016	6.3327966	Multitasking_Watch
13:23:50.619	-7.4653487	0.062251143	6.1892004	-0.033038646	-0.0047079385	0.03500319	-7.536864	-0.028626375	6.274168	Multitasking_Watch
13:23:50.642	-7.4653487	0.062251143	6.1892004	-0.033038646	-0.0047079385	0.03500319	-7.536864	-0.028626375	6.274168	Multitasking_Watch
13:23:50.664	-7.4653487	0.062251143	6.1892004	-0.033038646	-0.0047079385	0.03500319	-7.536864	-0.028626375	6.274168	Multitasking_Watch
13:23:50.687	-7.4653487	0.062251143	6.1892004	-0.033038646	-0.0047079385	0.03500319	-7.536864	-0.028626375	6.274168	Multitasking_Watch
13:23:50.710	-7.4653487	0.062251143	6.1892004	-0.033038646	-0.0047079385	0.03500319	-7.536864	-0.028626375	6.274168	Multitasking_Watch
13:23:50.732	-7.4653487	0.062251143	6.1892004	-0.033038646	-0.0047079385	0.03500319	-7.536864	-0.028626375	6.274168	Multitasking_Watch
13:23:50.755	-7.4653487	0.062251143	6.1892004	-0.033038646	-0.0047079385	0.03500319	-7.536864	-0.028626375	6.274168	Multitasking_Watch
13:23:50.780	-7.3600006	-0.076616794	5.9449844	-0.017767016	-0.039527256	0.0014056009	-7.536864	-0.028626375	6.274168	Multitasking_Watch
13:23:50.803	-7.3600006	-0.076616794	5.9449844	-0.017767016	-0.039527256	0.0014056009	-7.5572357	-0.00028232406	6.2496724	Multitasking_Watch
13:23:50.825	-7.3600006	-0.076616794	5.9449844	-0.017767016	-0.039527256	0.0014056009	-7.5572357	-0.00028232406	6.2496724	Multitasking_Watch
13:23:50.847	-7.3600006	-0.076616794	5.9449844	-0.017767016	-0.039527256	0.0014056009	-7.5572357	-0.00028232406	6.2496724	Multitasking_Watch
13:23:50.868	-7.3600006	-0.076616794	5.9449844	-0.017767016	-0.039527256	0.0014056009	-7.5572357	-0.00028232406	6.2496724	Multitasking_Watch
13:23:50.892	-7.3600006	-0.076616794	5.9449844	-0.017767016	-0.039527256	0.0014056009	-7.5572357	-0.00028232406	6.2496724	Multitasking_Watch
13:23:50.914	-7.3600006	-0.076616794	5.9449844	-0.017767016	-0.039527256	0.0014056009	-7.5572357	-0.00028232406	6.2496724	Multitasking_Watch
13:23:50.936	-7.3600006	-0.076616794	5.9449844	-0.017767016	-0.039527256	0.0014056009	-7.5572357	-0.00028232406	6.2496724	Multitasking_Watch
13:23:50.959	-7.3600006	-0.076616794	5.9449844	-0.017767016	-0.039527256	0.0014056009	-7.5572357	-0.00028232406	6.2496724	Multitasking_Watch
13:23:50.982	-7.333664	0.043096945	6.261029	-0.039147303	0.0050659054	0.003849062	-7.5351634	-0.015636545	6.2762523	Multitasking_Watch
13:23:51.005	-7.333664	0.043096945	6.261029	-0.039147303	0.0050659054	0.003849062	-7.5351634	-0.015636545	6.2762523	Multitasking_Watch
13:23:51.028	-7.333664	0.043096945	6.261029	-0.039147303	0.0050659054	0.003849062	-7.5351634	-0.015636545	6.2762523	Multitasking_Watch
13:23:51.050	-7.333664	0.043096945	6.261029	-0.039147303	0.0050659054	0.003849062	-7.5351634	-0.015636545	6.2762523	Multitasking_Watch
13:23:51.073	-7.333664	0.043096945	6.261029	-0.039147303	0.0050659054	0.003849062	-7.5351634	-0.015636545	6.2762523	Multitasking_Watch
13:23:51.096	-7.333664	0.043096945	6.261029	-0.039147303	0.0050659054	0.003849062	-7.5351634	-0.015636545	6.2762523	Multitasking_Watch
13:23:51.118	-7.333664	0.043096945	6.261029	-0.039147303	0.0050659054	0.003849062	-7.5351634	-0.015636545	6.2762523	Multitasking_Watch
13:23:51.140	-7.393521	-0.05985687	6.0431495	-0.0006627888	0.030722246	0.0007947357	-7.5344076	-0.035215106	6.2770796	Multitasking_Watch
13:23:51.163	-7.393521	-0.05985687	6.0431495	-0.0006627888	0.030722246	0.0007947357	-7.5344076	-0.035215106	6.2770796	Multitasking_Watch
13:23:51.186	-7.393521	-0.05985687	6.0431495	-0.0006627888	0.030722246	0.0007947357	-7.5344076	-0.035215106	6.2770796	Multitasking_Watch
13:23:51.210	-7.393521	-0.05985687	6.0431495	-0.0006627888	0.030722246	0.0007947357	-7.5344076	-0.035215106	6.2770796	Multitasking_Watch
13:23:51.234	-7.393521	-0.05985687	6.0431495	-0.0006627888	0.030722246	0.0007947357	-7.5344076	-0.035215106	6.2770796	Multitasking_Watch
13:23:51.257	-7.393521	-0.05985687	6.0431495	-0.0006627888	0.030722246	0.0007947357	-7.5344076	-0.035215106	6.2770796	Multitasking_Watch
13:23:51.279	-7.393521	-0.05985687	6.0431495	-0.0006627888	0.030722246	0.0007947357	-7.5344076	-0.035215106	6.2770796	Multitasking_Watch
13:23:51.302	-7.393521	-0.05985687	6.0431495	-0.0006627888	0.030722246	0.0007947357	-7.5344076	-0.035215106	6.2770796	Multitasking_Watch
13:23:51.325	-7.4030976	-0.10774237	6.021601	0.007889325	-0.0095948605	0.003849062	-7.5590672	-0.053219844	6.2472343	Multitasking_Watch
13:23:51.349	-7.4030976	-0.10774237	6.021601	0.007889325	-0.0095948605	0.003849062	-7.5590672	-0.053219844	6.2472343	Multitasking_Watch
13:23:51.370	-7.4030976	-0.10774237	6.021601	0.007889325	-0.0095948605	0.003849062	-7.5590672	-0.053219844	6.2472343	Multitasking_Watch
13:23:51.392	-7.4030976	-0.10774237	6.021601	0.007889325	-0.0095948605	0.003849062	-7.5590672	-0.053219844	6.2472343	Multitasking_Watch
13:23:51.414	-7.4030976	-0.10774237	6.021601	0.007889325	-0.0095948605	0.003849062	-7.5590672	-0.053219844	6.2472343	Multitasking_Watch
13:23:51.436	-7.4030976	-0.10774237	6.021601	0.007889325	-0.0095948605	0.003849062	-7.5590672	-0.053219844	6.2472343	Multitasking_Watch
13:23:51.459	-7.4030976	-0.10774237	6.021601	0.007889325	-0.0095948605	0.003849062	-7.5590672	-0.053219844	6.2472343	Multitasking_Watch
13:23:51.482	-7.4030976	-0.10774237	6.021601	0.007889325	-0.0095948605	0.003849062	-7.5590672	-0.053219844	6.2472343	Multitasking_Watch
13:23:51.504	-7.333664	-0.0023942748	6.1269493	-0.028151726	-0.032196872	0.006292523	-7.567965	-0.078823365	6.23618	Multitasking_Watch
13:23:51.530	-7.333664	-0.0023942748	6.1269493	-0.028151726	-0.032196872	0.006292523	-7.567965	-0.078823365	6.23618	Multitasking_Watch
13:23:51.554	-7.333664	-0.0023942748	6.1269493	-0.028151726	-0.032196872	0.006292523	-7.567965	-0.078823365	6.23618	Multitasking_Watch
13:23:51.578	-7.333664	-0.0023942748	6.1269493	-0.028151726	-0.032196872	0.006292523	-7.567965	-0.078823365	6.23618	Multitasking_Watch
13:23:51.602	-7.333664	-0.0023942748	6.1269493	-0.028151726	-0.032196872	0.006292523	-7.567965	-0.078823365	6.23618	Multitasking_Watch
13:23:51.624	-7.333664	-0.0023942748	6.1269493	-0.028151726	-0.032196872	0.006292523	-7.567965	-0.078823365	6.23618	Multitasking_Watch
13:23:51.647	-7.333664	-0.0023942748	6.1269493	-0.028151726	-0.032196872	0.006292523	-7.567965	-0.078823365	6.23618	Multitasking_Watch
13:23:51.669	-7.333664	-0.0023942748	6.1269493	-0.028151726	-0.032196872	0.006292523	-7.567965	-0.078823365	6.23618	Multitasking_Watch
13:23:51.691	-7.4366174	-0.1987248	6.167652	0.021939225	-0.004097073	0.006903388	-7.5482664	-0.09416385	6.2598	Multitasking_Watch
13:23:51.713	-7.4366174	-0.1987248	6.167652	0.021939225	-0.004097073	0.006903388	-7.5482664	-0.09416385	6.2598	Multitasking_Watch
13:23:51.736	-7.4366174	-0.1987248	6.167652	0.021939225	-0.004097073	0.006903388	-7.5482664	-0.09416385	6.2598	Multitasking_Watch
13:23:51.759	-7.4366174	-0.1987248	6.167652	0.021939225	-0.004097073	0.006903388	-7.5482664	-0.09416385	6.2598	Multitasking_Watch
13:23:51.780	-7.4366174	-0.1987248	6.167652	0.021939225	-0.004097073	0.006903388	-7.5482664	-0.09416385	6.2598	Multitasking_Watch
13:23:51.803	-7.4366174	-0.1987248	6.167652	0.021939225	-0.004097073	0.006903388	-7.5482664	-0.09416385	6.2598	Multitasking_Watch
13:23:51.826	-7.4366174	-0.1987248	6.167652	0.021939225	-0.004097073	0.006903388	-7.5482664	-0.09416385	6.2598	Multitasking_Watch
13:23:51.848	-7.4366174	-0.1987248	6.167652	0.021939225	-0.004097073	0.006903388	-7.5482664	-0.09416385	6.2598	Multitasking_Watch
13:23:51.872	-7.333664	0.0071828244	6.1484976	0.04576297	-0.015092648	0.022175018	-7.537896	-0.079945646	6.2724776	Multitasking_Watch
13:23:51.894	-7.333664	0.0071828244	6.1484976	0.04576297	-0.015092648	0.022175018	-7.537896	-0.079945646	6.2724776	Multitasking_Watch
13:23:51.918	-7.333664	0.0071828244	6.1484976	0.04576297	-0.015092648	0.022175018	-7.537896	-0.079945646	6.2724776	Multitasking_Watch
13:23:51.939	-7.333664	0.0071828244	6.1484976	0.04576297	-0.015092648	0.022175018	-7.537896	-0.079945646	6.2724776	Multitasking_Watch
13:23:51.961	-7.333664	0.0071828244	6.1484976	0.04576297	-0.015092648	0.022175018	-7.537896	-0.079945646	6.2724776	Multitasking_Watch
13:23:51.983	-7.333664	0.0071828244	6.1484976	0.04576297	-0.015092648	0.022175018	-7.537896	-0.079945646	6.2724776	Multitasking_Watch
13:23:52.004	-7.333664	0.0071828244	6.1484976	0.04576297	-0.015092648	0.022175018	-7.537896	-0.079945646	6.2724776	Multitasking_Watch
13:23:52.028	-7.333664	0.0071828244	6.1484976	0.04576297	-0.015092648	0.022175018	-7.537896	-0.079945646	6.2724776	Multitasking_Watch
13:23:52.051	-7.405492	0.021548472	6.064698	0.03782172	0.057600316	-0.005924782	-7.538768	-0.02690262	6.2718825	Multitasking_Watch
13:23:52.073	-7.405492	0.021548472	6.064698	0.03782172	0.057600316	-0.005924782	-7.538768	-0.02690262	6.2718825	Multitasking_Watch
13:23:52.096	-7.405492	0.021548472	6.064698	0.03782172	0.057600316	-0.005924782	-7.538768	-0.02690262	6.2718825	Multitasking_Watch
13:23:52.119	-7.405492	0.021548472	6.064698	0.03782172	0.057600316	-0.005924782	-7.538768	-0.02690262	6.2718825	Multitasking_Watch
13:23:52.141	-7.405492	0.021548472	6.064698	0.03782172	0.057600316	-0.005924782	-7.538768	-0.02690262	6.2718825	Multitasking_Watch
13:23:52.164	-7.405492	0.021548472	6.064698	0.03782172	0.057600316	-0.005924782	-7.538768	-0.02690262	6.2718825	Multitasking_Watch
13:23:52.186	-7.405492	0.021548472	6.064698	0.03782172	0.057600316	-0.005924782	-7.538768	-0.02690262	6.2718825	Multitasking_Watch
13:23:52.207	-7.405492	0.021548472	6.064698	0.03782172	0.057600316	-0.005924782	-7.538768	-0.02690262	6.2718825	Multitasking_Watch
13:23:52.230	-7.3576064	0.0	6.1030064	0.0054458636	-0.04441418	-0.0004269948	-7.554624	-0.01190408	6.252819	Multitasking_Watch
13:23:52.253	-7.3576064	0.0	6.1030064	0.0054458636	-0.04441418	-0.0004269948	-7.554624	-0.01190408	6.252819	Multitasking_Watch
13:23:52.276	-7.3576064	0.0	6.1030064	0.0054458636	-0.04441418	-0.0004269948	-7.554624	-0.01190408	6.252819	Multitasking_Watch
13:23:52.297	-7.3576064	0.0	6.1030064	0.0054458636	-0.04441418	-0.0004269948	-7.554624	-0.01190408	6.252819	Multitasking_Watch
13:23:52.320	-7.3576064	0.0	6.1030064	0.0054458636	-0.04441418	-0.0004269948	-7.554624	-0.01190408	6.252819	Multitasking_Watch
13:23:52.342	-7.3576064	0.0	6.1030064	0.0054458636	-0.04441418	-0.0004269948	-7.554624	-0.01190408	6.252819	Multitasking_Watch
13:23:52.366	-7.3576064	0.0	6.1030064	0.0054458636	-0.04441418	-0.0004269948	-7.554624	-0.01190408	6.252819	Multitasking_Watch
13:23:52.389	-7.3576064	0.0	6.1030064	0.0054458636	-0.04441418	-0.0004269948	-7.554624	-0.01190408	6.252819	Multitasking_Watch
13:23:52.411	-7.290567	0.083799616	6.177229	0.029880473	-0.020590436	-0.011422569	-7.5422277	0.010846681	6.2677693	Multitasking_Watch
13:23:52.433	-7.290567	0.083799616	6.177229	0.029880473	-0.020590436	-0.011422569	-7.5422277	0.010846681	6.2677693	Multitasking_Watch
13:23:52.455	-7.290567	0.083799616	6.177229	0.029880473	-0.020590436	-0.011422569	-7.5422277	0.010846681	6.2677693	Multitasking_Watch
13:23:52.477	-7.290567	0.083799616	6.177229	0.029880473	-0.020590436	-0.011422569	-7.5422277	0.010846681	6.2677693	Multitasking_Watch
13:23:52.499	-7.290567	0.083799616	6.177229	0.029880473	-0.020590436	-0.011422569	-7.5422277	0.010846681	6.2677693	Multitasking_Watch
13:23:52.521	-7.290567	0.083799616	6.177229	0.029880473	-0.020590436	-0.011422569	-7.5422277	0.010846681	6.2677693	Multitasking_Watch
13:23:52.544	-7.290567	0.083799616	6.177229	0.029880473	-0.020590436	-0.011422569	-7.5422277	0.010846681	6.2677693	Multitasking_Watch
13:23:52.567	-7.290567	0.083799616	6.177229	0.029880473	-0.020590436	-0.011422569	-7.5422277	0.010846681	6.2677693	Multitasking_Watch
13:23:52.592	-7.355212	-0.021548472	6.098218	-0.0654145	-0.007762265	0.0032381967	-7.5426474	0.010320611	6.267262	Multitasking_Watch
13:23:52.614	-7.355212	-0.021548472	6.098218	-0.0654145	-0.007762265	0.0032381967	-7.5426474	0.010320611	6.267262	Multitasking_Watch
13:23:52.635	-7.355212	-0.021548472	6.098218	-0.0654145	-0.007762265	0.0032381967	-7.5426474	0.010320611	6.267262	Multitasking_Watch
13:23:52.657	-7.355212	-0.021548472	6.098218	-0.0654145	-0.007762265	0.0032381967	-7.5426474	0.010320611	6.267262	Multitasking_Watch
13:23:52.680	-7.355212	-0.021548472	6.098218	-0.0654145	-0.007762265	0.0032381967	-7.5426474	0.010320611	6.267262	Multitasking_Watch
13:23:52.701	-7.355212	-0.021548472	6.098218	-0.0654145	-0.007762265	0.0032381967	-7.5426474	0.010320611	6.267262	Multitasking_Watch
13:23:52.723	-7.355212	-0.021548472	6.098218	-0.0654145	-0.007762265	0.0032381967	-7.5426474	0.010320611	6.267262	Multitasking_Watch
13:23:52.745	-7.355212	-0.021548472	6.098218	-0.0654145	-0.007762265	0.0032381967	-7.5426474	0.010320611	6.267262	Multitasking_Watch
13:23:52.768	-7.345635	0.045491222	6.3280683	0.048817296	0.03560917	-0.01386603	-7.5537295	0.0069613634	6.2539086	Multitasking_Watch
13:23:52.790	-7.345635	0.045491222	6.3280683	0.048817296	0.03560917	-0.01386603	-7.5537295	0.0069613634	6.2539086	Multitasking_Watch
13:23:52.813	-7.345635	0.045491222	6.3280683	0.048817296	0.03560917	-0.01386603	-7.5537295	0.0069613634	6.2539086	Multitasking_Watch
13:23:52.836	-7.345635	0.045491222	6.3280683	0.048817296	0.03560917	-0.01386603	-7.5537295	0.0069613634	6.2539086	Multitasking_Watch
13:23:52.858	-7.345635	0.045491222	6.3280683	0.048817296	0.03560917	-0.01386603	-7.5537295	0.0069613634	6.2539086	Multitasking_Watch
13:23:52.881	-7.345635	0.045491222	6.3280683	0.048817296	0.03560917	-0.01386603	-7.5537295	0.0069613634	6.2539086	Multitasking_Watch
13:23:52.903	-7.345635	0.045491222	6.3280683	0.048817296	0.03560917	-0.01386603	-7.5537295	0.0069613634	6.2539086	Multitasking_Watch
13:23:52.928	-7.345635	0.045491222	6.3280683	0.048817296	0.03560917	-0.01386603	-7.5537295	0.0069613634	6.2539086	Multitasking_Watch
13:23:52.952	-7.431829	-0.0071828244	6.114978	-0.020821342	0.020337535	0.008125118	-7.592612	0.04739216	6.2064695	Multitasking_Watch
13:23:52.974	-7.431829	-0.0071828244	6.114978	-0.020821342	0.020337535	0.008125118	-7.592612	0.04739216	6.2064695	Multitasking_Watch
13:23:52.996	-7.431829	-0.0071828244	6.114978	-0.020821342	0.020337535	0.008125118	-7.592612	0.04739216	6.2064695	Multitasking_Watch
13:23:53.017	-7.431829	-0.0071828244	6.114978	-0.020821342	0.020337535	0.008125118	-7.592612	0.04739216	6.2064695	Multitasking_Watch
13:23:53.039	-7.431829	-0.0071828244	6.114978	-0.020821342	0.020337535	0.008125118	-7.592612	0.04739216	6.2064695	Multitasking_Watch
13:23:53.062	-7.431829	-0.0071828244	6.114978	-0.020821342	0.020337535	0.008125118	-7.592612	0.04739216	6.2064695	Multitasking_Watch
13:23:53.084	-7.431829	-0.0071828244	6.114978	-0.020821342	0.020337535	0.008125118	-7.592612	0.04739216	6.2064695	Multitasking_Watch
13:23:53.106	-7.431829	-0.0071828244	6.114978	-0.020821342	0.020337535	0.008125118	-7.592612	0.04739216	6.2064695	Multitasking_Watch
13:23:53.130	-7.431829	-0.011971374	6.071881	0.013387112	0.013007154	-0.003481321	-7.596593	0.025745852	6.201726	Multitasking_Watch
13:23:53.153	-7.431829	-0.011971374	6.071881	0.013387112	0.013007154	-0.003481321	-7.596593	0.025745852	6.201726	Multitasking_Watch
13:23:53.176	-7.431829	-0.011971374	6.071881	0.013387112	0.013007154	-0.003481321	-7.596593	0.025745852	6.201726	Multitasking_Watch
13:23:53.198	-7.431829	-0.011971374	6.071881	0.013387112	0.013007154	-0.003481321	-7.596593	0.025745852	6.201726	Multitasking_Watch
13:23:53.220	-7.431829	-0.011971374	6.071881	0.013387112	0.013007154	-0.003481321	-7.596593	0.025745852	6.201726	Multitasking_Watch
13:23:53.242	-7.431829	-0.011971374	6.071881	0.013387112	0.013007154	-0.003481321	-7.596593	0.025745852	6.201726	Multitasking_Watch
13:23:53.265	-7.431829	-0.011971374	6.071881	0.013387112	0.013007154	-0.003481321	-7.596593	0.025745852	6.201726	Multitasking_Watch
13:23:53.288	-7.431829	-0.011971374	6.071881	0.013387112	0.013007154	-0.003481321	-7.596593	0.025745852	6.201726	Multitasking_Watch
13:23:53.311	-7.4270406	0.0670397	6.0263896	-0.008604038	0.0032333098	0.01056858	-7.6053224	0.030950727	6.190988	Multitasking_Watch
13:23:53.333	-7.4270406	0.0670397	6.0263896	-0.008604038	0.0032333098	0.01056858	-7.6053224	0.030950727	6.190988	Multitasking_Watch
13:23:53.356	-7.4270406	0.0670397	6.0263896	-0.008604038	0.0032333098	0.01056858	-7.6053224	0.030950727	6.190988	Multitasking_Watch
13:23:53.378	-7.4270406	0.0670397	6.0263896	-0.008604038	0.0032333098	0.01056858	-7.6053224	0.030950727	6.190988	Multitasking_Watch
13:23:53.401	-7.4270406	0.0670397	6.0263896	-0.008604038	0.0032333098	0.01056858	-7.6053224	0.030950727	6.190988	Multitasking_Watch
13:23:53.422	-7.4270406	0.0670397	6.0263896	-0.008604038	0.0032333098	0.01056858	-7.6053224	0.030950727	6.190988	Multitasking_Watch
13:23:53.444	-7.4270406	0.0670397	6.0263896	-0.008604038	0.0032333098	0.01056858	-7.6053224	0.030950727	6.190988	Multitasking_Watch
13:23:53.465	-7.4270406	0.0670397	6.0263896	-0.008604038	0.0032333098	0.01056858	-7.6053224	0.030950727	6.190988	Multitasking_Watch
13:23:53.488	-7.4892917	0.0	6.2777886	-0.013490959	-0.03647293	0.0056816577	-7.6038876	0.021148002	6.1927986	Multitasking_Watch
13:23:53.510	-7.4892917	0.0	6.2777886	-0.013490959	-0.03647293	0.0056816577	-7.6038876	0.021148002	6.1927986	Multitasking_Watch
13:23:53.532	-7.4892917	0.0	6.2777886	-0.013490959	-0.03647293	0.0056816577	-7.6038876	0.021148002	6.1927986	Multitasking_Watch
13:23:53.553	-7.4892917	0.0	6.2777886	-0.013490959	-0.03647293	0.0056816577	-7.6038876	0.021148002	6.1927986	Multitasking_Watch
13:23:53.575	-7.4892917	0.0	6.2777886	-0.013490959	-0.03647293	0.0056816577	-7.6038876	0.021148002	6.1927986	Multitasking_Watch
13:23:53.599	-7.4892917	0.0	6.2777886	-0.013490959	-0.03647293	0.0056816577	-7.6038876	0.021148002	6.1927986	Multitasking_Watch
13:23:53.620	-7.4892917	0.0	6.2777886	-0.013490959	-0.03647293	0.0056816577	-7.6038876	0.021148002	6.1927986	Multitasking_Watch
13:23:53.643	-7.4892917	0.0	6.2777886	-0.013490959	-0.03647293	0.0056816577	-7.6038876	0.021148002	6.1927986	Multitasking_Watch
13:23:53.666	-7.5299945	0.026337024	6.081458	0.013997978	-0.007762265	0.020342425	-7.6055126	0.04084113	6.1907005	Multitasking_Watch
13:23:53.687	-7.5299945	0.026337024	6.081458	0.013997978	-0.007762265	0.020342425	-7.6055126	0.04084113	6.1907005	Multitasking_Watch
13:23:53.710	-7.5299945	0.026337024	6.081458	0.013997978	-0.007762265	0.020342425	-7.6055126	0.04084113	6.1907005	Multitasking_Watch
13:23:53.732	-7.5299945	0.026337024	6.081458	0.013997978	-0.007762265	0.020342425	-7.6055126	0.04084113	6.1907005	Multitasking_Watch
13:23:53.754	-7.5299945	0.026337024	6.081458	0.013997978	-0.007762265	0.020342425	-7.6055126	0.04084113	6.1907005	Multitasking_Watch
13:23:53.776	-7.5299945	0.026337024	6.081458	0.013997978	-0.007762265	0.020342425	-7.6055126	0.04084113	6.1907005	Multitasking_Watch
13:23:53.798	-7.5299945	0.026337024	6.081458	0.013997978	-0.007762265	0.020342425	-7.6055126	0.04084113	6.1907005	Multitasking_Watch
13:23:53.820	-7.5299945	0.026337024	6.081458	0.013997978	-0.007762265	0.020342425	-7.6055126	0.04084113	6.1907005	Multitasking_Watch
13:23:53.842	-7.269018	-0.062251143	5.643306	-0.05441893	-0.08961821	0.013622906	-7.5960317	0.048174832	6.202278	Multitasking_Watch
13:23:53.864	-7.269018	-0.062251143	5.643306	-0.05441893	-0.08961821	0.013622906	-7.5960317	0.048174832	6.202278	Multitasking_Watch
13:23:53.886	-7.269018	-0.062251143	5.643306	-0.05441893	-0.08961821	0.013622906	-7.5960317	0.048174832	6.202278	Multitasking_Watch
13:23:53.908	-7.269018	-0.062251143	5.643306	-0.05441893	-0.08961821	0.013622906	-7.5960317	0.048174832	6.202278	Multitasking_Watch
13:23:53.934	-7.269018	-0.062251143	5.643306	-0.05441893	-0.08961821	0.013622906	-7.5960317	0.048174832	6.202278	Multitasking_Watch
13:23:53.956	-7.269018	-0.062251143	5.643306	-0.05441893	-0.08961821	0.013622906	-7.5960317	0.048174832	6.202278	Multitasking_Watch
13:23:53.978	-7.269018	-0.062251143	5.643306	-0.05441893	-0.08961821	0.013622906	-7.5960317	0.048174832	6.202278	Multitasking_Watch
13:23:54.000	-7.269018	-0.062251143	5.643306	-0.05441893	-0.08961821	0.013622906	-7.5960317	0.048174832	6.202278	Multitasking_Watch
13:23:54.022	-7.228316	-0.03351985	6.344828	-0.13077709	-0.1598677	-0.009589974	-7.4585695	0.050676294	6.366906	Multitasking_Watch
13:23:54.044	-7.228316	-0.03351985	6.344828	-0.13077709	-0.1598677	-0.009589974	-7.4585695	0.050676294	6.366906	Multitasking_Watch
13:23:54.066	-7.228316	-0.03351985	6.344828	-0.13077709	-0.1598677	-0.009589974	-7.4585695	0.050676294	6.366906	Multitasking_Watch
13:23:54.089	-7.228316	-0.03351985	6.344828	-0.13077709	-0.1598677	-0.009589974	-7.4585695	0.050676294	6.366906	Multitasking_Watch
13:23:54.111	-7.228316	-0.03351985	6.344828	-0.13077709	-0.1598677	-0.009589974	-7.4585695	0.050676294	6.366906	Multitasking_Watch
13:23:54.134	-7.228316	-0.03351985	6.344828	-0.13077709	-0.1598677	-0.009589974	-7.4585695	0.050676294	6.366906	Multitasking_Watch
13:23:54.157	-7.228316	-0.03351985	6.344828	-0.13077709	-0.1598677	-0.009589974	-7.4585695	0.050676294	6.366906	Multitasking_Watch
13:23:54.180	-7.228316	-0.03351985	6.344828	-0.13077709	-0.1598677	-0.009589974	-7.4585695	0.050676294	6.366906	Multitasking_Watch
13:23:54.202	-7.1564875	0.07422252	6.4597535	-0.021432208	0.057600316	0.056383472	-7.4041014	0.10457447	6.4295073	Multitasking_Watch
13:23:54.225	-7.1564875	0.07422252	6.4597535	-0.021432208	0.057600316	0.056383472	-7.4041014	0.10457447	6.4295073	Multitasking_Watch
13:23:54.248	-7.1564875	0.07422252	6.4597535	-0.021432208	0.057600316	0.056383472	-7.4041014	0.10457447	6.4295073	Multitasking_Watch
13:23:54.271	-7.1564875	0.07422252	6.4597535	-0.021432208	0.057600316	0.056383472	-7.4041014	0.10457447	6.4295073	Multitasking_Watch
13:23:54.293	-7.1564875	0.07422252	6.4597535	-0.021432208	0.057600316	0.056383472	-7.4041014	0.10457447	6.4295073	Multitasking_Watch
13:23:54.315	-7.1564875	0.07422252	6.4597535	-0.021432208	0.057600316	0.056383472	-7.4041014	0.10457447	6.4295073	Multitasking_Watch
13:23:54.336	-7.1564875	0.07422252	6.4597535	-0.021432208	0.057600316	0.056383472	-7.4041014	0.10457447	6.4295073	Multitasking_Watch
13:23:54.358	-7.1564875	0.07422252	6.4597535	-0.021432208	0.057600316	0.056383472	-7.4041014	0.10457447	6.4295073	Multitasking_Watch
13:23:54.380	-7.47732	-0.038308397	6.143709	0.05492595	0.02766792	0.032559726	-7.4478273	0.10340075	6.3788285	Multitasking_Watch
13:23:54.402	-7.47732	-0.038308397	6.143709	0.05492595	0.02766792	0.032559726	-7.4478273	0.10340075	6.3788285	Multitasking_Watch
13:23:54.425	-7.47732	-0.038308397	6.143709	0.05492595	0.02766792	0.032559726	-7.4478273	0.10340075	6.3788285	Multitasking_Watch
13:23:54.447	-7.47732	-0.038308397	6.143709	0.05492595	0.02766792	0.032559726	-7.4478273	0.10340075	6.3788285	Multitasking_Watch
13:23:54.469	-7.47732	-0.038308397	6.143709	0.05492595	0.02766792	0.032559726	-7.4478273	0.10340075	6.3788285	Multitasking_Watch
13:23:54.492	-7.47732	-0.038308397	6.143709	0.05492595	0.02766792	0.032559726	-7.4478273	0.10340075	6.3788285	Multitasking_Watch
13:23:54.515	-7.47732	-0.038308397	6.143709	0.05492595	0.02766792	0.032559726	-7.4478273	0.10340075	6.3788285	Multitasking_Watch
13:23:54.538	-7.47732	-0.038308397	6.143709	0.05492595	0.02766792	0.032559726	-7.4478273	0.10340075	6.3788285	Multitasking_Watch
13:23:54.560	-7.3025384	-0.021548472	6.2538457	0.0048349984	0.028278785	0.0026273315	-7.489417	0.055641517	6.3305454	Multitasking_Watch
13:23:54.582	-7.3025384	-0.021548472	6.2538457	0.0048349984	0.028278785	0.0026273315	-7.489417	0.055641517	6.3305454	Multitasking_Watch
13:23:54.604	-7.3025384	-0.021548472	6.2538457	0.0048349984	0.028278785	0.0026273315	-7.489417	0.055641517	6.3305454	Multitasking_Watch
13:23:54.627	-7.3025384	-0.021548472	6.2538457	0.0048349984	0.028278785	0.0026273315	-7.489417	0.055641517	6.3305454	Multitasking_Watch
13:23:54.650	-7.3025384	-0.021548472	6.2538457	0.0048349984	0.028278785	0.0026273315	-7.489417	0.055641517	6.3305454	Multitasking_Watch
13:23:54.673	-7.3025384	-0.021548472	6.2538457	0.0048349984	0.028278785	0.0026273315	-7.489417	0.055641517	6.3305454	Multitasking_Watch
13:23:54.695	-7.3025384	-0.021548472	6.2538457	0.0048349984	0.028278785	0.0026273315	-7.489417	0.055641517	6.3305454	Multitasking_Watch
13:23:54.719	-7.3025384	-0.021548472	6.2538457	0.0048349984	0.028278785	0.0026273315	-7.489417	0.055641517	6.3305454	Multitasking_Watch
13:23:54.741	-7.4461946	0.076616794	6.0694866	0.059202004	0.056989454	-0.0022595907	-7.4938145	0.024053076	6.325536	Multitasking_Watch
13:23:54.764	-7.4461946	0.076616794	6.0694866	0.059202004	0.056989454	-0.0022595907	-7.4938145	0.024053076	6.325536	Multitasking_Watch
13:23:54.786	-7.4461946	0.076616794	6.0694866	0.059202004	0.056989454	-0.0022595907	-7.4938145	0.024053076	6.325536	Multitasking_Watch
13:23:54.809	-7.4461946	0.076616794	6.0694866	0.059202004	0.056989454	-0.0022595907	-7.4938145	0.024053076	6.325536	Multitasking_Watch
13:23:54.833	-7.4461946	0.076616794	6.0694866	0.059202004	0.056989454	-0.0022595907	-7.4938145	0.024053076	6.325536	Multitasking_Watch
13:23:54.855	-7.4461946	0.076616794	6.0694866	0.059202004	0.056989454	-0.0022595907	-7.4938145	0.024053076	6.325536	Multitasking_Watch
13:23:54.877	-7.4461946	0.076616794	6.0694866	0.059202004	0.056989454	-0.0022595907	-7.4938145	0.024053076	6.325536	Multitasking_Watch
13:23:54.899	-7.4461946	0.076616794	6.0694866	0.059202004	0.056989454	-0.0022595907	-7.4938145	0.024053076	6.325536	Multitasking_Watch
13:23:54.922	-7.336058	0.10055954	5.66246	-0.023264803	-0.069459654	-0.003481321	-7.4824305	0.061628774	6.3387446	Multitasking_Watch
13:23:54.945	-7.336058	0.10055954	5.66246	-0.023264803	-0.069459654	-0.003481321	-7.4824305	0.061628774	6.3387446	Multitasking_Watch
13:23:54.967	-7.336058	0.10055954	5.66246	-0.023264803	-0.069459654	-0.003481321	-7.4824305	0.061628774	6.3387446	Multitasking_Watch
13:23:54.989	-7.336058	0.10055954	5.66246	-0.023264803	-0.069459654	-0.003481321	-7.4824305	0.061628774	6.3387446	Multitasking_Watch
13:23:55.012	-7.336058	0.10055954	5.66246	-0.023264803	-0.069459654	-0.003481321	-7.4824305	0.061628774	6.3387446	Multitasking_Watch
13:23:55.035	-7.336058	0.10055954	5.66246	-0.023264803	-0.069459654	-0.003481321	-7.4824305	0.061628774	6.3387446	Multitasking_Watch
13:23:55.058	-7.336058	0.10055954	5.66246	-0.023264803	-0.069459654	-0.003481321	-7.4824305	0.061628774	6.3387446	Multitasking_Watch
13:23:55.080	-7.336058	0.10055954	5.66246	-0.023264803	-0.069459654	-0.003481321	-7.4824305	0.061628774	6.3387446	Multitasking_Watch
13:23:55.102	-7.211556	0.17238778	6.193989	-0.015323555	0.077148005	0.019731557	-7.427328	0.05411913	6.403288	Multitasking_Watch
13:23:55.125	-7.211556	0.17238778	6.193989	-0.015323555	0.077148005	0.019731557	-7.427328	0.05411913	6.403288	Multitasking_Watch
13:23:55.147	-7.211556	0.17238778	6.193989	-0.015323555	0.077148005	0.019731557	-7.427328	0.05411913	6.403288	Multitasking_Watch
13:23:55.169	-7.211556	0.17238778	6.193989	-0.015323555	0.077148005	0.019731557	-7.427328	0.05411913	6.403288	Multitasking_Watch
13:23:55.191	-7.211556	0.17238778	6.193989	-0.015323555	0.077148005	0.019731557	-7.427328	0.05411913	6.403288	Multitasking_Watch
13:23:55.214	-7.211556	0.17238778	6.193989	-0.015323555	0.077148005	0.019731557	-7.427328	0.05411913	6.403288	Multitasking_Watch
13:23:55.237	-7.211556	0.17238778	6.193989	-0.015323555	0.077148005	0.019731557	-7.427328	0.05411913	6.403288	Multitasking_Watch
13:23:55.259	-7.211556	0.17238778	6.193989	-0.015323555	0.077148005	0.019731557	-7.427328	0.05411913	6.403288	Multitasking_Watch
13:23:55.283	-7.2809896	-0.102953814	6.531582	-0.041590758	-0.051744565	0.019731557	-7.4541154	0.032541502	6.372231	Multitasking_Watch
13:23:55.305	-7.2809896	-0.102953814	6.531582	-0.041590758	-0.051744565	0.019731557	-7.4541154	0.032541502	6.372231	Multitasking_Watch
13:23:55.327	-7.2809896	-0.102953814	6.531582	-0.041590758	-0.051744565	0.019731557	-7.4541154	0.032541502	6.372231	Multitasking_Watch
13:23:55.350	-7.2809896	-0.102953814	6.531582	-0.041590758	-0.051744565	0.019731557	-7.4541154	0.032541502	6.372231	Multitasking_Watch
13:23:55.372	-7.2809896	-0.102953814	6.531582	-0.041590758	-0.051744565	0.019731557	-7.4541154	0.032541502	6.372231	Multitasking_Watch
13:23:55.395	-7.2809896	-0.102953814	6.531582	-0.041590758	-0.051744565	0.019731557	-7.4541154	0.032541502	6.372231	Multitasking_Watch
13:23:55.417	-7.2809896	-0.102953814	6.531582	-0.041590758	-0.051744565	0.019731557	-7.4541154	0.032541502	6.372231	Multitasking_Watch
13:23:55.440	-7.2809896	-0.102953814	6.531582	-0.041590758	-0.051744565	0.019731557	-7.4541154	0.032541502	6.372231	Multitasking_Watch
13:23:55.463	-7.225921	0.05985687	6.368771	0.02132836	-0.029753415	0.01850983	-7.431588	0.0066442606	6.398572	Multitasking_Watch
13:23:55.486	-7.225921	0.05985687	6.368771	0.02132836	-0.029753415	0.01850983	-7.431588	0.0066442606	6.398572	Multitasking_Watch
13:23:55.509	-7.225921	0.05985687	6.368771	0.02132836	-0.029753415	0.01850983	-7.431588	0.0066442606	6.398572	Multitasking_Watch
13:23:55.532	-7.225921	0.05985687	6.368771	0.02132836	-0.029753415	0.01850983	-7.431588	0.0066442606	6.398572	Multitasking_Watch
13:23:55.555	-7.225921	0.05985687	6.368771	0.02132836	-0.029753415	0.01850983	-7.431588	0.0066442606	6.398572	Multitasking_Watch
13:23:55.578	-7.225921	0.05985687	6.368771	0.02132836	-0.029753415	0.01850983	-7.431588	0.0066442606	6.398572	Multitasking_Watch
13:23:55.601	-7.225921	0.05985687	6.368771	0.02132836	-0.029753415	0.01850983	-7.431588	0.0066442606	6.398572	Multitasking_Watch
13:23:55.624	-7.225921	0.05985687	6.368771	0.02132836	-0.029753415	0.01850983	-7.431588	0.0066442606	6.398572	Multitasking_Watch
13:23:55.646	-7.3384523	0.19154198	6.1484976	0.054315083	0.09852829	-0.0022595907	-7.4864063	0.04448416	6.33419	Multitasking_Watch
13:23:55.667	-7.3384523	0.19154198	6.1484976	0.054315083	0.09852829	-0.0022595907	-7.4864063	0.04448416	6.33419	Multitasking_Watch
13:23:55.689	-7.3384523	0.19154198	6.1484976	0.054315083	0.09852829	-0.0022595907	-7.4864063	0.04448416	6.33419	Multitasking_Watch
13:23:55.711	-7.3384523	0.19154198	6.1484976	0.054315083	0.09852829	-0.0022595907	-7.4864063	0.04448416	6.33419	Multitasking_Watch
13:23:55.734	-7.3384523	0.19154198	6.1484976	0.054315083	0.09852829	-0.0022595907	-7.4864063	0.04448416	6.33419	Multitasking_Watch
13:23:55.757	-7.3384523	0.19154198	6.1484976	0.054315083	0.09852829	-0.0022595907	-7.4864063	0.04448416	6.33419	Multitasking_Watch
13:23:55.780	-7.3384523	0.19154198	6.1484976	0.054315083	0.09852829	-0.0022595907	-7.4864063	0.04448416	6.33419	Multitasking_Watch
13:23:55.801	-7.3384523	0.19154198	6.1484976	0.054315083	0.09852829	-0.0022595907	-7.4864063	0.04448416	6.33419	Multitasking_Watch
13:23:55.823	-7.3839436	0.071828246	6.3113084	0.015219707	-0.035862066	-0.0047030514	-7.587093	0.04774901	6.2132134	Multitasking_Watch
13:23:55.847	-7.3839436	0.071828246	6.3113084	0.015219707	-0.035862066	-0.0047030514	-7.587093	0.04774901	6.2132134	Multitasking_Watch
13:23:55.870	-7.3839436	0.071828246	6.3113084	0.015219707	-0.035862066	-0.0047030514	-7.587093	0.04774901	6.2132134	Multitasking_Watch
13:23:55.896	-7.3839436	0.071828246	6.3113084	0.015219707	-0.035862066	-0.0047030514	-7.587093	0.04774901	6.2132134	Multitasking_Watch
13:23:55.918	-7.3839436	0.071828246	6.3113084	0.015219707	-0.035862066	-0.0047030514	-7.587093	0.04774901	6.2132134	Multitasking_Watch
13:23:55.940	-7.3839436	0.071828246	6.3113084	0.015219707	-0.035862066	-0.0047030514	-7.587093	0.04774901	6.2132134	Multitasking_Watch
13:23:55.962	-7.3839436	0.071828246	6.3113084	0.015219707	-0.035862066	-0.0047030514	-7.587093	0.04774901	6.2132134	Multitasking_Watch
13:23:55.984	-7.3839436	0.071828246	6.3113084	0.015219707	-0.035862066	-0.0047030514	-7.587093	0.04774901	6.2132134	Multitasking_Watch
13:23:56.006	-7.4102807	0.038308397	5.995264	0.0054458636	0.04843734	0.006292523	-7.596783	0.03200988	6.2014627	Multitasking_Watch
13:23:56.028	-7.4102807	0.038308397	5.995264	0.0054458636	0.04843734	0.006292523	-7.596783	0.03200988	6.2014627	Multitasking_Watch
13:23:56.050	-7.4102807	0.038308397	5.995264	0.0054458636	0.04843734	0.006292523	-7.596783	0.03200988	6.2014627	Multitasking_Watch
13:23:56.074	-7.4102807	0.038308397	5.995264	0.0054458636	0.04843734	0.006292523	-7.596783	0.03200988	6.2014627	Multitasking_Watch
13:23:56.096	-7.4102807	0.038308397	5.995264	0.0054458636	0.04843734	0.006292523	-7.596783	0.03200988	6.2014627	Multitasking_Watch
13:23:56.119	-7.4102807	0.038308397	5.995264	0.0054458636	0.04843734	0.006292523	-7.596783	0.03200988	6.2014627	Multitasking_Watch
13:23:56.141	-7.4102807	0.038308397	5.995264	0.0054458636	0.04843734	0.006292523	-7.596783	0.03200988	6.2014627	Multitasking_Watch
13:23:56.163	-7.4102807	0.038308397	5.995264	0.0054458636	0.04843734	0.006292523	-7.596783	0.03200988	6.2014627	Multitasking_Watch
13:23:56.186	-7.4845033	-0.009577099	5.9210415	-0.017767016	-0.03647293	-0.023639873	-7.626573	0.011505437	6.164863	Multitasking_Watch
13:23:56.207	-7.4845033	-0.009577099	5.9210415	-0.017767016	-0.03647293	-0.023639873	-7.626573	0.011505437	6.164863	Multitasking_Watch
13:23:56.229	-7.4845033	-0.009577099	5.9210415	-0.017767016	-0.03647293	-0.023639873	-7.626573	0.011505437	6.164863	Multitasking_Watch
13:23:56.252	-7.4845033	-0.009577099	5.9210415	-0.017767016	-0.03647293	-0.023639873	-7.626573	0.011505437	6.164863	Multitasking_Watch
13:23:56.274	-7.4845033	-0.009577099	5.9210415	-0.017767016	-0.03647293	-0.023639873	-7.626573	0.011505437	6.164863	Multitasking_Watch
13:23:56.297	-7.4845033	-0.009577099	5.9210415	-0.017767016	-0.03647293	-0.023639873	-7.626573	0.011505437	6.164863	Multitasking_Watch
13:23:56.320	-7.4845033	-0.009577099	5.9210415	-0.017767016	-0.03647293	-0.023639873	-7.626573	0.011505437	6.164863	Multitasking_Watch
13:23:56.341	-7.4845033	-0.009577099	5.9210415	-0.017767016	-0.03647293	-0.023639873	-7.626573	0.011505437	6.164863	Multitasking_Watch
13:23:56.363	-6.711152	-0.26337022	5.9210415	-0.14665958	-0.16536549	-0.03402458	-7.5479546	-0.04834873	6.2607	Multitasking_Watch
13:23:56.386	-6.711152	-0.26337022	5.9210415	-0.14665958	-0.16536549	-0.03402458	-7.5479546	-0.04834873	6.2607	Multitasking_Watch
13:23:56.409	-6.711152	-0.26337022	5.9210415	-0.14665958	-0.16536549	-0.03402458	-7.5479546	-0.04834873	6.2607	Multitasking_Watch
13:23:56.431	-6.711152	-0.26337022	5.9210415	-0.14665958	-0.16536549	-0.03402458	-7.5479546	-0.04834873	6.2607	Multitasking_Watch
13:23:56.453	-6.711152	-0.26337022	5.9210415	-0.14665958	-0.16536549	-0.03402458	-7.5479546	-0.04834873	6.2607	Multitasking_Watch
13:23:56.475	-6.711152	-0.26337022	5.9210415	-0.14665958	-0.16536549	-0.03402458	-7.5479546	-0.04834873	6.2607	Multitasking_Watch
13:23:56.497	-6.711152	-0.26337022	5.9210415	-0.14665958	-0.16536549	-0.03402458	-7.5479546	-0.04834873	6.2607	Multitasking_Watch
13:23:56.520	-6.711152	-0.26337022	5.9210415	-0.14665958	-0.16536549	-0.03402458	-7.5479546	-0.04834873	6.2607	Multitasking_Watch
13:23:56.543	-7.362395	-0.25379312	6.261029	-0.0024953845	0.14678663	-0.11832399	-7.4812503	-0.20352702	6.3371716	Multitasking_Watch
13:23:56.565	-7.362395	-0.25379312	6.261029	-0.0024953845	0.14678663	-0.11832399	-7.4812503	-0.20352702	6.3371716	Multitasking_Watch
13:23:56.588	-7.362395	-0.25379312	6.261029	-0.0024953845	0.14678663	-0.11832399	-7.4812503	-0.20352702	6.3371716	Multitasking_Watch
13:23:56.611	-7.362395	-0.25379312	6.261029	-0.0024953845	0.14678663	-0.11832399	-7.4812503	-0.20352702	6.3371716	Multitasking_Watch
13:23:56.634	-7.362395	-0.25379312	6.261029	-0.0024953845	0.14678663	-0.11832399	-7.4812503	-0.20352702	6.3371716	Multitasking_Watch
13:23:56.657	-7.362395	-0.25379312	6.261029	-0.0024953845	0.14678663	-0.11832399	-7.4812503	-0.20352702	6.3371716	Multitasking_Watch
13:23:56.680	-7.362395	-0.25379312	6.261029	-0.0024953845	0.14678663	-0.11832399	-7.4812503	-0.20352702	6.3371716	Multitasking_Watch
13:23:56.701	-7.362395	-0.25379312	6.261029	-0.0024953845	0.14678663	-0.11832399	-7.4812503	-0.20352702	6.3371716	Multitasking_Watch
13:23:56.723	-7.3480296	-0.5865973	5.8683677	0.090356134	0.065541565	-0.030359393	-7.5622535	-0.29847616	6.2364616	Multitasking_Watch
13:23:56.745	-7.3480296	-0.5865973	5.8683677	0.090356134	0.065541565	-0.030359393	-7.5622535	-0.29847616	6.2364616	Multitasking_Watch
13:23:56.767	-7.3480296	-0.5865973	5.8683677	0.090356134	0.065541565	-0.030359393	-7.5622535	-0.29847616	6.2364616	Multitasking_Watch
13:23:56.791	-7.3480296	-0.5865973	5.8683677	0.090356134	0.065541565	-0.030359393	-7.5622535	-0.29847616	6.2364616	Multitasking_Watch
13:23:56.814	-7.3480296	-0.5865973	5.8683677	0.090356134	0.065541565	-0.030359393	-7.5622535	-0.29847616	6.2364616	Multitasking_Watch
13:23:56.839	-7.3480296	-0.5865973	5.8683677	0.090356134	0.065541565	-0.030359393	-7.5622535	-0.29847616	6.2364616	Multitasking_Watch
13:23:56.862	-7.3480296	-0.5865973	5.8683677	0.090356134	0.065541565	-0.030359393	-7.5622535	-0.29847616	6.2364616	Multitasking_Watch
13:23:56.885	-7.3480296	-0.5865973	5.8683677	0.090356134	0.065541565	-0.030359393	-7.5622535	-0.29847616	6.2364616	Multitasking_Watch
13:23:56.907	-7.4246464	-0.339987	6.3376455	0.09951911	0.03316571	-0.009589974	-7.583729	-0.2687696	6.2116866	Multitasking_Watch
13:23:56.930	-7.4246464	-0.339987	6.3376455	0.09951911	0.03316571	-0.009589974	-7.583729	-0.2687696	6.2116866	Multitasking_Watch
13:23:56.953	-7.4246464	-0.339987	6.3376455	0.09951911	0.03316571	-0.009589974	-7.583729	-0.2687696	6.2116866	Multitasking_Watch
13:23:56.975	-7.4246464	-0.339987	6.3376455	0.09951911	0.03316571	-0.009589974	-7.583729	-0.2687696	6.2116866	Multitasking_Watch
13:23:56.997	-7.4246464	-0.339987	6.3376455	0.09951911	0.03316571	-0.009589974	-7.583729	-0.2687696	6.2116866	Multitasking_Watch
13:23:57.020	-7.4246464	-0.339987	6.3376455	0.09951911	0.03316571	-0.009589974	-7.583729	-0.2687696	6.2116866	Multitasking_Watch
13:23:57.042	-7.4246464	-0.339987	6.3376455	0.09951911	0.03316571	-0.009589974	-7.583729	-0.2687696	6.2116866	Multitasking_Watch
13:23:57.065	-7.4246464	-0.339987	6.3376455	0.09951911	0.03316571	-0.009589974	-7.583729	-0.2687696	6.2116866	Multitasking_Watch
13:23:57.088	-7.355212	0.011971374	6.079064	0.032323934	-0.0016536122	0.060048666	-7.600575	-0.19099282	6.1939473	Multitasking_Watch
13:23:57.111	-7.355212	0.011971374	6.079064	0.032323934	-0.0016536122	0.060048666	-7.600575	-0.19099282	6.1939473	Multitasking_Watch
13:23:57.134	-7.355212	0.011971374	6.079064	0.032323934	-0.0016536122	0.060048666	-7.600575	-0.19099282	6.1939473	Multitasking_Watch
13:23:57.157	-7.355212	0.011971374	6.079064	0.032323934	-0.0016536122	0.060048666	-7.600575	-0.19099282	6.1939473	Multitasking_Watch
13:23:57.179	-7.355212	0.011971374	6.079064	0.032323934	-0.0016536122	0.060048666	-7.600575	-0.19099282	6.1939473	Multitasking_Watch
13:23:57.203	-7.355212	0.011971374	6.079064	0.032323934	-0.0016536122	0.060048666	-7.600575	-0.19099282	6.1939473	Multitasking_Watch
13:23:57.225	-7.355212	0.011971374	6.079064	0.032323934	-0.0016536122	0.060048666	-7.600575	-0.19099282	6.1939473	Multitasking_Watch
13:23:57.248	-7.355212	0.011971374	6.079064	0.032323934	-0.0016536122	0.060048666	-7.600575	-0.19099282	6.1939473	Multitasking_Watch
13:23:57.269	-7.57788	-0.047885496	5.949773	-0.13505314	0.0050659054	0.056383472	-7.6071677	-0.19370443	6.185764	Multitasking_Watch
13:23:57.292	-7.57788	-0.047885496	5.949773	-0.13505314	0.0050659054	0.056383472	-7.6071677	-0.19370443	6.185764	Multitasking_Watch
13:23:57.315	-7.57788	-0.047885496	5.949773	-0.13505314	0.0050659054	0.056383472	-7.6071677	-0.19370443	6.185764	Multitasking_Watch
13:23:57.336	-7.57788	-0.047885496	5.949773	-0.13505314	0.0050659054	0.056383472	-7.6071677	-0.19370443	6.185764	Multitasking_Watch
13:23:57.359	-7.57788	-0.047885496	5.949773	-0.13505314	0.0050659054	0.056383472	-7.6071677	-0.19370443	6.185764	Multitasking_Watch
13:23:57.381	-7.57788	-0.047885496	5.949773	-0.13505314	0.0050659054	0.056383472	-7.6071677	-0.19370443	6.185764	Multitasking_Watch
13:23:57.404	-7.57788	-0.047885496	5.949773	-0.13505314	0.0050659054	0.056383472	-7.6071677	-0.19370443	6.185764	Multitasking_Watch
13:23:57.428	-7.57788	-0.047885496	5.949773	-0.13505314	0.0050659054	0.056383472	-7.6071677	-0.19370443	6.185764	Multitasking_Watch
13:23:57.450	-7.4246464	-0.3040729	6.167652	0.040265184	0.00017898351	0.01179031	-7.63898	-0.19344197	6.1464467	Multitasking_Watch
13:23:57.473	-7.4246464	-0.3040729	6.167652	0.040265184	0.00017898351	0.01179031	-7.63898	-0.19344197	6.1464467	Multitasking_Watch
13:23:57.495	-7.4246464	-0.3040729	6.167652	0.040265184	0.00017898351	0.01179031	-7.63898	-0.19344197	6.1464467	Multitasking_Watch
13:23:57.518	-7.4246464	-0.3040729	6.167652	0.040265184	0.00017898351	0.01179031	-7.63898	-0.19344197	6.1464467	Multitasking_Watch
13:23:57.541	-7.4246464	-0.3040729	6.167652	0.040265184	0.00017898351	0.01179031	-7.63898	-0.19344197	6.1464467	Multitasking_Watch
13:23:57.563	-7.4246464	-0.3040729	6.167652	0.040265184	0.00017898351	0.01179031	-7.63898	-0.19344197	6.1464467	Multitasking_Watch
13:23:57.586	-7.4246464	-0.3040729	6.167652	0.040265184	0.00017898351	0.01179031	-7.63898	-0.19344197	6.1464467	Multitasking_Watch
13:23:57.609	-7.4246464	-0.3040729	6.167652	0.040265184	0.00017898351	0.01179031	-7.63898	-0.19344197	6.1464467	Multitasking_Watch
13:23:57.632	-7.5276	-0.18196489	5.9641385	0.042097777	-0.019368704	-0.009589974	-7.6866593	-0.11325872	6.0887384	Multitasking_Watch
13:23:57.654	-7.5276	-0.18196489	5.9641385	0.042097777	-0.019368704	-0.009589974	-7.6866593	-0.11325872	6.0887384	Multitasking_Watch
13:23:57.677	-7.5276	-0.18196489	5.9641385	0.042097777	-0.019368704	-0.009589974	-7.6866593	-0.11325872	6.0887384	Multitasking_Watch
13:23:57.700	-7.5276	-0.18196489	5.9641385	0.042097777	-0.019368704	-0.009589974	-7.6866593	-0.11325872	6.0887384	Multitasking_Watch
13:23:57.722	-7.5276	-0.18196489	5.9641385	0.042097777	-0.019368704	-0.009589974	-7.6866593	-0.11325872	6.0887384	Multitasking_Watch
13:23:57.745	-7.5276	-0.18196489	5.9641385	0.042097777	-0.019368704	-0.009589974	-7.6866593	-0.11325872	6.0887384	Multitasking_Watch
13:23:57.768	-7.5276	-0.18196489	5.9641385	0.042097777	-0.019368704	-0.009589974	-7.6866593	-0.11325872	6.0887384	Multitasking_Watch
13:23:57.790	-7.5276	-0.18196489	5.9641385	0.042097777	-0.019368704	-0.009589974	-7.6866593	-0.11325872	6.0887384	Multitasking_Watch
13:23:57.812	-7.6066113	0.06943397	5.803722	0.013997978	0.00078984874	0.023396749	-7.72968	-0.04452625	6.034925	Multitasking_Watch
13:23:57.835	-7.6066113	0.06943397	5.803722	0.013997978	0.00078984874	0.023396749	-7.72968	-0.04452625	6.034925	Multitasking_Watch
13:23:57.857	-7.6066113	0.06943397	5.803722	0.013997978	0.00078984874	0.023396749	-7.72968	-0.04452625	6.034925	Multitasking_Watch
13:23:57.880	-7.6066113	0.06943397	5.803722	0.013997978	0.00078984874	0.023396749	-7.72968	-0.04452625	6.034925	Multitasking_Watch
13:23:57.902	-7.6066113	0.06943397	5.803722	0.013997978	0.00078984874	0.023396749	-7.72968	-0.04452625	6.034925	Multitasking_Watch
13:23:57.924	-7.6066113	0.06943397	5.803722	0.013997978	0.00078984874	0.023396749	-7.72968	-0.04452625	6.034925	Multitasking_Watch
13:23:57.947	-7.6066113	0.06943397	5.803722	0.013997978	0.00078984874	0.023396749	-7.72968	-0.04452625	6.034925	Multitasking_Watch
13:23:57.969	-7.6066113	0.06943397	5.803722	0.013997978	0.00078984874	0.023396749	-7.72968	-0.04452625	6.034925	Multitasking_Watch
13:23:57.992	-7.4988685	-0.15802214	5.9856873	-0.009214902	-0.04563591	-0.018142086	-7.73539	-0.03129735	6.0276847	Multitasking_Watch
13:23:58.014	-7.4988685	-0.15802214	5.9856873	-0.009214902	-0.04563591	-0.018142086	-7.73539	-0.03129735	6.0276847	Multitasking_Watch
13:23:58.036	-7.4988685	-0.15802214	5.9856873	-0.009214902	-0.04563591	-0.018142086	-7.73539	-0.03129735	6.0276847	Multitasking_Watch
13:23:58.058	-7.4988685	-0.15802214	5.9856873	-0.009214902	-0.04563591	-0.018142086	-7.73539	-0.03129735	6.0276847	Multitasking_Watch
13:23:58.080	-7.4988685	-0.15802214	5.9856873	-0.009214902	-0.04563591	-0.018142086	-7.73539	-0.03129735	6.0276847	Multitasking_Watch
13:23:58.102	-7.4988685	-0.15802214	5.9856873	-0.009214902	-0.04563591	-0.018142086	-7.73539	-0.03129735	6.0276847	Multitasking_Watch
13:23:58.125	-7.4988685	-0.15802214	5.9856873	-0.009214902	-0.04563591	-0.018142086	-7.73539	-0.03129735	6.0276847	Multitasking_Watch
13:23:58.148	-7.4988685	-0.15802214	5.9856873	-0.009214902	-0.04563591	-0.018142086	-7.73539	-0.03129735	6.0276847	Multitasking_Watch
13:23:58.169	-7.6042166	0.05027977	5.995264	0.04331951	0.019726671	-0.021807278	-7.726469	0.0023857262	6.039196	Multitasking_Watch
13:23:58.191	-7.6042166	0.05027977	5.995264	0.04331951	0.019726671	-0.021807278	-7.726469	0.0023857262	6.039196	Multitasking_Watch
13:23:58.213	-7.6042166	0.05027977	5.995264	0.04331951	0.019726671	-0.021807278	-7.726469	0.0023857262	6.039196	Multitasking_Watch
13:23:58.237	-7.6042166	0.05027977	5.995264	0.04331951	0.019726671	-0.021807278	-7.726469	0.0023857262	6.039196	Multitasking_Watch
13:23:58.259	-7.6042166	0.05027977	5.995264	0.04331951	0.019726671	-0.021807278	-7.726469	0.0023857262	6.039196	Multitasking_Watch
13:23:58.282	-7.6042166	0.05027977	5.995264	0.04331951	0.019726671	-0.021807278	-7.726469	0.0023857262	6.039196	Multitasking_Watch
13:23:58.304	-7.6042166	0.05027977	5.995264	0.04331951	0.019726671	-0.021807278	-7.726469	0.0023857262	6.039196	Multitasking_Watch
13:23:58.326	-7.6042166	0.05027977	5.995264	0.04331951	0.019726671	-0.021807278	-7.726469	0.0023857262	6.039196	Multitasking_Watch
13:23:58.348	-7.4821086	-0.011971374	5.7989335	0.018274035	0.013618019	0.0007947357	-7.7381434	0.011243279	6.0242295	Multitasking_Watch
13:23:58.371	-7.4821086	-0.011971374	5.7989335	0.018274035	0.013618019	0.0007947357	-7.7381434	0.011243279	6.0242295	Multitasking_Watch
13:23:58.394	-7.4821086	-0.011971374	5.7989335	0.018274035	0.013618019	0.0007947357	-7.7381434	0.011243279	6.0242295	Multitasking_Watch
13:23:58.417	-7.4821086	-0.011971374	5.7989335	0.018274035	0.013618019	0.0007947357	-7.7381434	0.011243279	6.0242295	Multitasking_Watch
13:23:58.439	-7.4821086	-0.011971374	5.7989335	0.018274035	0.013618019	0.0007947357	-7.7381434	0.011243279	6.0242295	Multitasking_Watch
13:23:58.461	-7.4821086	-0.011971374	5.7989335	0.018274035	0.013618019	0.0007947357	-7.7381434	0.011243279	6.0242295	Multitasking_Watch
13:23:58.482	-7.4821086	-0.011971374	5.7989335	0.018274035	0.013618019	0.0007947357	-7.7381434	0.011243279	6.0242295	Multitasking_Watch
13:23:58.504	-7.4821086	-0.011971374	5.7989335	0.018274035	0.013618019	0.0007947357	-7.7381434	0.011243279	6.0242295	Multitasking_Watch
13:23:58.525	-7.570697	0.031125572	5.9114647	-0.020821342	-0.003486208	0.031948864	-7.733252	0.029728783	6.030437	Multitasking_Watch
13:23:58.547	-7.570697	0.031125572	5.9114647	-0.020821342	-0.003486208	0.031948864	-7.733252	0.029728783	6.030437	Multitasking_Watch
13:23:58.569	-7.570697	0.031125572	5.9114647	-0.020821342	-0.003486208	0.031948864	-7.733252	0.029728783	6.030437	Multitasking_Watch
13:23:58.590	-7.570697	0.031125572	5.9114647	-0.020821342	-0.003486208	0.031948864	-7.733252	0.029728783	6.030437	Multitasking_Watch
13:23:58.612	-7.570697	0.031125572	5.9114647	-0.020821342	-0.003486208	0.031948864	-7.733252	0.029728783	6.030437	Multitasking_Watch
13:23:58.634	-7.570697	0.031125572	5.9114647	-0.020821342	-0.003486208	0.031948864	-7.733252	0.029728783	6.030437	Multitasking_Watch
13:23:58.657	-7.570697	0.031125572	5.9114647	-0.020821342	-0.003486208	0.031948864	-7.733252	0.029728783	6.030437	Multitasking_Watch
13:23:58.680	-7.570697	0.031125572	5.9114647	-0.020821342	-0.003486208	0.031948864	-7.733252	0.029728783	6.030437	Multitasking_Watch
13:23:58.703	-7.6018224	0.026337024	5.767808	0.034156527	0.030722246	-0.009589974	-7.7418957	0.032312077	6.0193295	Multitasking_Watch
13:23:58.724	-7.6018224	0.026337024	5.767808	0.034156527	0.030722246	-0.009589974	-7.7418957	0.032312077	6.0193295	Multitasking_Watch
13:23:58.747	-7.6018224	0.026337024	5.767808	0.034156527	0.030722246	-0.009589974	-7.7418957	0.032312077	6.0193295	Multitasking_Watch
13:23:58.773	-7.6018224	0.026337024	5.767808	0.034156527	0.030722246	-0.009589974	-7.7418957	0.032312077	6.0193295	Multitasking_Watch
13:23:58.795	-7.6018224	0.026337024	5.767808	0.034156527	0.030722246	-0.009589974	-7.7418957	0.032312077	6.0193295	Multitasking_Watch
13:23:58.817	-7.6018224	0.026337024	5.767808	0.034156527	0.030722246	-0.009589974	-7.7418957	0.032312077	6.0193295	Multitasking_Watch
13:23:58.838	-7.6018224	0.026337024	5.767808	0.034156527	0.030722246	-0.009589974	-7.7418957	0.032312077	6.0193295	Multitasking_Watch
13:23:58.860	-7.6018224	0.026337024	5.767808	0.034156527	0.030722246	-0.009589974	-7.7418957	0.032312077	6.0193295	Multitasking_Watch
13:23:58.882	-7.5754857	-0.071828246	6.114978	0.059202004	0.011785423	-0.02547247	-7.739978	0.019838382	6.021842	Multitasking_Watch
13:23:58.904	-7.5754857	-0.071828246	6.114978	0.059202004	0.011785423	-0.02547247	-7.739978	0.019838382	6.021842	Multitasking_Watch
13:23:58.926	-7.5754857	-0.071828246	6.114978	0.059202004	0.011785423	-0.02547247	-7.739978	0.019838382	6.021842	Multitasking_Watch
13:23:58.948	-7.5754857	-0.071828246	6.114978	0.059202004	0.011785423	-0.02547247	-7.739978	0.019838382	6.021842	Multitasking_Watch
13:23:58.970	-7.5754857	-0.071828246	6.114978	0.059202004	0.011785423	-0.02547247	-7.739978	0.019838382	6.021842	Multitasking_Watch
13:23:58.993	-7.5754857	-0.071828246	6.114978	0.059202004	0.011785423	-0.02547247	-7.739978	0.019838382	6.021842	Multitasking_Watch
13:23:59.016	-7.5754857	-0.071828246	6.114978	0.059202004	0.011785423	-0.02547247	-7.739978	0.019838382	6.021842	Multitasking_Watch
13:23:59.039	-7.5754857	-0.071828246	6.114978	0.059202004	0.011785423	-0.02547247	-7.739978	0.019838382	6.021842	Multitasking_Watch
13:23:59.067	-7.520417	0.083799616	5.774991	0.062256332	0.031943977	0.019731557	-7.746337	0.025375264	6.0136404	Multitasking_Watch
13:23:59.090	-7.520417	0.083799616	5.774991	0.062256332	0.031943977	0.019731557	-7.746337	0.025375264	6.0136404	Multitasking_Watch
13:23:59.111	-7.520417	0.083799616	5.774991	0.062256332	0.031943977	0.019731557	-7.746337	0.025375264	6.0136404	Multitasking_Watch
13:23:59.133	-7.520417	0.083799616	5.774991	0.062256332	0.031943977	0.019731557	-7.746337	0.025375264	6.0136404	Multitasking_Watch
13:23:59.155	-7.520417	0.083799616	5.774991	0.062256332	0.031943977	0.019731557	-7.746337	0.025375264	6.0136404	Multitasking_Watch
13:23:59.176	-7.520417	0.083799616	5.774991	0.062256332	0.031943977	0.019731557	-7.746337	0.025375264	6.0136404	Multitasking_Watch
13:23:59.198	-7.520417	0.083799616	5.774991	0.062256332	0.031943977	0.019731557	-7.746337	0.025375264	6.0136404	Multitasking_Watch
13:23:59.221	-7.520417	0.083799616	5.774991	0.062256332	0.031943977	0.019731557	-7.746337	0.025375264	6.0136404	Multitasking_Watch
13:23:59.244	-7.5683026	0.0023942748	5.854002	-0.039147303	-0.024255626	0.029505402	-7.7385683	0.02295242	6.0236397	Multitasking_Watch
13:23:59.267	-7.5683026	0.0023942748	5.854002	-0.039147303	-0.024255626	0.029505402	-7.7385683	0.02295242	6.0236397	Multitasking_Watch
13:23:59.290	-7.5683026	0.0023942748	5.854002	-0.039147303	-0.024255626	0.029505402	-7.7385683	0.02295242	6.0236397	Multitasking_Watch
13:23:59.311	-7.5683026	0.0023942748	5.854002	-0.039147303	-0.024255626	0.029505402	-7.7385683	0.02295242	6.0236397	Multitasking_Watch
13:23:59.334	-7.5683026	0.0023942748	5.854002	-0.039147303	-0.024255626	0.029505402	-7.7385683	0.02295242	6.0236397	Multitasking_Watch
13:23:59.357	-7.5683026	0.0023942748	5.854002	-0.039147303	-0.024255626	0.029505402	-7.7385683	0.02295242	6.0236397	Multitasking_Watch
13:23:59.379	-7.5683026	0.0023942748	5.854002	-0.039147303	-0.024255626	0.029505402	-7.7385683	0.02295242	6.0236397	Multitasking_Watch
13:23:59.402	-7.5683026	0.0023942748	5.854002	-0.039147303	-0.024255626	0.029505402	-7.7385683	0.02295242	6.0236397	Multitasking_Watch
13:23:59.423	-7.520417	-0.011971374	6.0766697	0.057980273	-0.0022644775	-0.0102008395	-7.7223773	0.023433482	6.0443816	Multitasking_Watch
13:23:59.446	-7.520417	-0.011971374	6.0766697	0.057980273	-0.0022644775	-0.0102008395	-7.7223773	0.023433482	6.0443816	Multitasking_Watch
13:23:59.468	-7.520417	-0.011971374	6.0766697	0.057980273	-0.0022644775	-0.0102008395	-7.7223773	0.023433482	6.0443816	Multitasking_Watch
13:23:59.489	-7.520417	-0.011971374	6.0766697	0.057980273	-0.0022644775	-0.0102008395	-7.7223773	0.023433482	6.0443816	Multitasking_Watch
13:23:59.511	-7.520417	-0.011971374	6.0766697	0.057980273	-0.0022644775	-0.0102008395	-7.7223773	0.023433482	6.0443816	Multitasking_Watch
13:23:59.533	-7.520417	-0.011971374	6.0766697	0.057980273	-0.0022644775	-0.0102008395	-7.7223773	0.023433482	6.0443816	Multitasking_Watch
13:23:59.555	-7.520417	-0.011971374	6.0766697	0.057980273	-0.0022644775	-0.0102008395	-7.7223773	0.023433482	6.0443816	Multitasking_Watch
13:23:59.578	-7.520417	-0.011971374	6.0766697	0.057980273	-0.0022644775	-0.0102008395	-7.7223773	0.023433482	6.0443816	Multitasking_Watch
13:23:59.600	-7.5060515	0.06943397	5.8587904	0.043930374	0.056989454	0.02584021	-7.7256556	0.021923078	6.0402036	Multitasking_Watch
13:23:59.622	-7.5060515	0.06943397	5.8587904	0.043930374	0.056989454	0.02584021	-7.7256556	0.021923078	6.0402036	Multitasking_Watch
13:23:59.645	-7.5060515	0.06943397	5.8587904	0.043930374	0.056989454	0.02584021	-7.7256556	0.021923078	6.0402036	Multitasking_Watch
13:23:59.667	-7.5060515	0.06943397	5.8587904	0.043930374	0.056989454	0.02584021	-7.7256556	0.021923078	6.0402036	Multitasking_Watch
13:23:59.692	-7.5060515	0.06943397	5.8587904	0.043930374	0.056989454	0.02584021	-7.7256556	0.021923078	6.0402036	Multitasking_Watch
13:23:59.715	-7.5060515	0.06943397	5.8587904	0.043930374	0.056989454	0.02584021	-7.7256556	0.021923078	6.0402036	Multitasking_Watch
13:23:59.736	-7.5060515	0.06943397	5.8587904	0.043930374	0.056989454	0.02584021	-7.7256556	0.021923078	6.0402036	Multitasking_Watch
13:23:59.757	-7.5060515	0.06943397	5.8587904	0.043930374	0.056989454	0.02584021	-7.7256556	0.021923078	6.0402036	Multitasking_Watch
13:23:59.779	-7.57788	0.0023942748	5.9832926	-0.011047497	-0.013260052	0.0032381967	-7.7270527	0.034300916	6.038357	Multitasking_Watch
13:23:59.801	-7.57788	0.0023942748	5.9832926	-0.011047497	-0.013260052	0.0032381967	-7.7270527	0.034300916	6.038357	Multitasking_Watch
13:23:59.824	-7.57788	0.0023942748	5.9832926	-0.011047497	-0.013260052	0.0032381967	-7.7270527	0.034300916	6.038357	Multitasking_Watch
13:23:59.846	-7.57788	0.0023942748	5.9832926	-0.011047497	-0.013260052	0.0032381967	-7.7270527	0.034300916	6.038357	Multitasking_Watch
13:23:59.869	-7.57788	0.0023942748	5.9832926	-0.011047497	-0.013260052	0.0032381967	-7.7270527	0.034300916	6.038357	Multitasking_Watch
13:23:59.892	-7.57788	0.0023942748	5.9832926	-0.011047497	-0.013260052	0.0032381967	-7.7270527	0.034300916	6.038357	Multitasking_Watch
13:23:59.913	-7.57788	0.0023942748	5.9832926	-0.011047497	-0.013260052	0.0032381967	-7.7270527	0.034300916	6.038357	Multitasking_Watch
13:23:59.936	-7.57788	0.0023942748	5.9832926	-0.011047497	-0.013260052	0.0032381967	-7.7270527	0.034300916	6.038357	Multitasking_Watch
13:23:59.959	-7.5515428	0.035914123	5.803722	-0.011047497	-0.013260052	0.0032381967	-7.7270527	0.034300916	6.038357	Multitasking_Watch
13:23:59.981	-7.5515428	0.035914123	5.803722	-0.011047497	-0.012649187	0.006292523	-7.734955	0.029898295	6.028252	Multitasking_Watch
13:24:00.004	-7.5515428	0.035914123	5.803722	-0.011047497	-0.012649187	0.006292523	-7.734955	0.029898295	6.028252	Multitasking_Watch
13:24:00.027	-7.5515428	0.035914123	5.803722	-0.011047497	-0.012649187	0.006292523	-7.734955	0.029898295	6.028252	Multitasking_Watch
13:24:00.049	-7.5515428	0.035914123	5.803722	-0.011047497	-0.012649187	0.006292523	-7.734955	0.029898295	6.028252	Multitasking_Watch
13:24:00.071	-7.5515428	0.035914123	5.803722	-0.011047497	-0.012649187	0.006292523	-7.734955	0.029898295	6.028252	Multitasking_Watch
13:24:00.093	-7.5515428	0.035914123	5.803722	-0.011047497	-0.012649187	0.006292523	-7.734955	0.029898295	6.028252	Multitasking_Watch
13:24:00.114	-7.5515428	0.035914123	5.803722	-0.011047497	-0.012649187	0.006292523	-7.734955	0.029898295	6.028252	Multitasking_Watch
13:24:00.136	-7.680834	-0.0023942748	5.803722	-0.011047497	-0.012649187	0.006292523	-7.734955	0.029898295	6.028252	Multitasking_Watch
13:24:00.158	-7.680834	-0.0023942748	5.803722	-0.009214902	-0.016314378	0.014233772	-7.7404294	0.033467386	6.021206	Multitasking_Watch
13:24:00.179	-7.680834	-0.0023942748	5.803722	-0.009214902	-0.016314378	0.014233772	-7.7404294	0.033467386	6.021206	Multitasking_Watch
13:24:00.201	-7.680834	-0.0023942748	5.803722	-0.009214902	-0.016314378	0.014233772	-7.7404294	0.033467386	6.021206	Multitasking_Watch
13:24:00.224	-7.680834	-0.0023942748	5.803722	-0.009214902	-0.016314378	0.014233772	-7.7404294	0.033467386	6.021206	Multitasking_Watch
13:24:00.246	-7.680834	-0.0023942748	5.803722	-0.009214902	-0.016314378	0.014233772	-7.7404294	0.033467386	6.021206	Multitasking_Watch
13:24:00.268	-7.680834	-0.0023942748	5.803722	-0.009214902	-0.016314378	0.014233772	-7.7404294	0.033467386	6.021206	Multitasking_Watch
13:24:00.291	-7.680834	-0.0023942748	5.803722	-0.009214902	-0.016314378	0.014233772	-7.7404294	0.033467386	6.021206	Multitasking_Watch
13:24:00.312	-7.680834	-0.0023942748	5.803722	-0.009214902	-0.016314378	0.014233772	-7.7404294	0.033467386	6.021206	Multitasking_Watch
13:24:00.334	-7.5754857	0.16759923	5.652883	0.017663168	0.033776574	0.042333573	-7.7424417	0.06349661	6.018378	Multitasking_Watch
13:24:00.356	-7.5754857	0.16759923	5.652883	0.017663168	0.033776574	0.042333573	-7.7424417	0.06349661	6.018378	Multitasking_Watch
13:24:00.377	-7.5754857	0.16759923	5.652883	0.017663168	0.033776574	0.042333573	-7.7424417	0.06349661	6.018378	Multitasking_Watch
13:24:00.399	-7.5754857	0.16759923	5.652883	0.017663168	0.033776574	0.042333573	-7.7424417	0.06349661	6.018378	Multitasking_Watch
13:24:00.420	-7.5754857	0.16759923	5.652883	0.017663168	0.033776574	0.042333573	-7.7424417	0.06349661	6.018378	Multitasking_Watch
13:24:00.442	-7.5754857	0.16759923	5.652883	0.017663168	0.033776574	0.042333573	-7.7424417	0.06349661	6.018378	Multitasking_Watch
13:24:00.464	-7.5754857	0.16759923	5.652883	0.017663168	0.033776574	0.042333573	-7.7424417	0.06349661	6.018378	Multitasking_Watch
13:24:00.485	-7.5754857	0.16759923	5.652883	0.017663168	0.033776574	0.042333573	-7.7424417	0.06349661	6.018378	Multitasking_Watch
13:24:00.507	-7.537177	0.04070267	6.0455437	-5.1923547e-05	-0.006540534	-0.007757378	-7.7314653	0.07011954	6.032396	Multitasking_Watch
13:24:00.529	-7.537177	0.04070267	6.0455437	-5.1923547e-05	-0.006540534	-0.007757378	-7.7314653	0.07011954	6.032396	Multitasking_Watch
13:24:00.552	-7.537177	0.04070267	6.0455437	-5.1923547e-05	-0.006540534	-0.007757378	-7.7314653	0.07011954	6.032396	Multitasking_Watch
13:24:00.575	-7.537177	0.04070267	6.0455437	-5.1923547e-05	-0.006540534	-0.007757378	-7.7314653	0.07011954	6.032396	Multitasking_Watch
13:24:00.597	-7.537177	0.04070267	6.0455437	-5.1923547e-05	-0.006540534	-0.007757378	-7.7314653	0.07011954	6.032396	Multitasking_Watch
13:24:00.620	-7.537177	0.04070267	6.0455437	-5.1923547e-05	-0.006540534	-0.007757378	-7.7314653	0.07011954	6.032396	Multitasking_Watch
13:24:00.642	-7.537177	0.04070267	6.0455437	-5.1923547e-05	-0.006540534	-0.007757378	-7.7314653	0.07011954	6.032396	Multitasking_Watch
13:24:00.665	-7.537177	0.04070267	6.0455437	-5.1923547e-05	-0.006540534	-0.007757378	-7.7314653	0.07011954	6.032396	Multitasking_Watch
13:24:00.687	-7.573091	-0.009577099	6.019207	0.007889325	-0.013260052	-0.016920356	-7.720751	0.07095307	6.04609	Multitasking_Watch
13:24:00.709	-7.573091	-0.009577099	6.019207	0.007889325	-0.013260052	-0.016920356	-7.720751	0.07095307	6.04609	Multitasking_Watch
13:24:00.732	-7.573091	-0.009577099	6.019207	0.007889325	-0.013260052	-0.016920356	-7.720751	0.07095307	6.04609	Multitasking_Watch
13:24:00.753	-7.573091	-0.009577099	6.019207	0.007889325	-0.013260052	-0.016920356	-7.720751	0.07095307	6.04609	Multitasking_Watch
13:24:00.776	-7.573091	-0.009577099	6.019207	0.007889325	-0.013260052	-0.016920356	-7.720751	0.07095307	6.04609	Multitasking_Watch
13:24:00.798	-7.573091	-0.009577099	6.019207	0.007889325	-0.013260052	-0.016920356	-7.720751	0.07095307	6.04609	Multitasking_Watch
13:24:00.820	-7.573091	-0.009577099	6.019207	0.007889325	-0.013260052	-0.016920356	-7.720751	0.07095307	6.04609	Multitasking_Watch
13:24:00.843	-7.573091	-0.009577099	6.019207	0.007889325	-0.013260052	-0.016920356	-7.720751	0.07095307	6.04609	Multitasking_Watch
13:24:00.865	-7.501263	0.014365649	5.973716	-0.01837788	0.019115807	0.025229346	-7.719148	0.054158293	6.04831	Multitasking_Watch
13:24:00.888	-7.501263	0.014365649	5.973716	-0.01837788	0.019115807	0.025229346	-7.719148	0.054158293	6.04831	Multitasking_Watch
13:24:00.910	-7.501263	0.014365649	5.973716	-0.01837788	0.019115807	0.025229346	-7.719148	0.054158293	6.04831	Multitasking_Watch
13:24:00.933	-7.501263	0.014365649	5.973716	-0.01837788	0.019115807	0.025229346	-7.719148	0.054158293	6.04831	Multitasking_Watch
13:24:00.955	-7.501263	0.014365649	5.973716	-0.01837788	0.019115807	0.025229346	-7.719148	0.054158293	6.04831	Multitasking_Watch
13:24:00.977	-7.501263	0.014365649	5.973716	-0.01837788	0.019115807	0.025229346	-7.719148	0.054158293	6.04831	Multitasking_Watch
13:24:00.999	-7.501263	0.014365649	5.973716	-0.01837788	0.019115807	0.025229346	-7.719148	0.054158293	6.04831	Multitasking_Watch
13:24:01.021	-7.501263	0.014365649	5.973716	-0.01837788	0.019115807	0.025229346	-7.719148	0.054158293	6.04831	Multitasking_Watch
13:24:01.043	-7.47732	0.11971374	5.940196	0.004224133	-0.001042747	-0.0071465126	-7.719864	0.05575696	6.0473876	Multitasking_Watch
13:24:01.066	-7.47732	0.11971374	5.940196	0.004224133	-0.001042747	-0.0071465126	-7.719864	0.05575696	6.0473876	Multitasking_Watch
13:24:01.090	-7.47732	0.11971374	5.940196	0.004224133	-0.001042747	-0.0071465126	-7.719864	0.05575696	6.0473876	Multitasking_Watch
13:24:01.113	-7.47732	0.11971374	5.940196	0.004224133	-0.001042747	-0.0071465126	-7.719864	0.05575696	6.0473876	Multitasking_Watch
13:24:01.136	-7.47732	0.11971374	5.940196	0.004224133	-0.001042747	-0.0071465126	-7.719864	0.05575696	6.0473876	Multitasking_Watch
13:24:01.158	-7.47732	0.11971374	5.940196	0.004224133	-0.001042747	-0.0071465126	-7.719864	0.05575696	6.0473876	Multitasking_Watch
13:24:01.180	-7.47732	0.11971374	5.940196	0.004224133	-0.001042747	-0.0071465126	-7.719864	0.05575696	6.0473876	Multitasking_Watch
13:24:01.203	-7.47732	0.11971374	5.940196	0.004224133	-0.001042747	-0.0071465126	-7.719864	0.05575696	6.0473876	Multitasking_Watch
13:24:01.227	-7.6042166	0.045491222	5.786962	-0.029373456	-0.012038321	0.01301204	-7.7251034	0.051445525	6.040722	Multitasking_Watch
13:24:01.248	-7.6042166	0.045491222	5.786962	-0.029373456	-0.012038321	0.01301204	-7.7251034	0.051445525	6.040722	Multitasking_Watch
13:24:01.270	-7.6042166	0.045491222	5.786962	-0.029373456	-0.012038321	0.01301204	-7.7251034	0.051445525	6.040722	Multitasking_Watch
13:24:01.292	-7.6042166	0.045491222	5.786962	-0.029373456	-0.012038321	0.01301204	-7.7251034	0.051445525	6.040722	Multitasking_Watch
13:24:01.314	-7.6042166	0.045491222	5.786962	-0.029373456	-0.012038321	0.01301204	-7.7251034	0.051445525	6.040722	Multitasking_Watch
13:24:01.336	-7.6042166	0.045491222	5.786962	-0.029373456	-0.012038321	0.01301204	-7.7251034	0.051445525	6.040722	Multitasking_Watch
13:24:01.358	-7.6042166	0.045491222	5.786962	-0.029373456	-0.012038321	0.01301204	-7.7251034	0.051445525	6.040722	Multitasking_Watch
13:24:01.381	-7.6042166	0.045491222	5.786962	-0.029373456	-0.012038321	0.01301204	-7.7251034	0.051445525	6.040722	Multitasking_Watch
13:24:01.403	-7.5874567	-0.06943397	5.8851275	0.029880473	-0.00043188172	-0.008979108	-7.725583	0.052678574	6.0401044	Multitasking_Watch
13:24:01.426	-7.5874567	-0.06943397	5.8851275	0.029880473	-0.00043188172	-0.008979108	-7.725583	0.052678574	6.0401044	Multitasking_Watch
13:24:01.447	-7.5874567	-0.06943397	5.8851275	0.029880473	-0.00043188172	-0.008979108	-7.725583	0.052678574	6.0401044	Multitasking_Watch
13:24:01.468	-7.5874567	-0.06943397	5.8851275	0.029880473	-0.00043188172	-0.008979108	-7.725583	0.052678574	6.0401044	Multitasking_Watch
13:24:01.490	-7.5874567	-0.06943397	5.8851275	0.029880473	-0.00043188172	-0.008979108	-7.725583	0.052678574	6.0401044	Multitasking_Watch
13:24:01.511	-7.5874567	-0.06943397	5.8851275	0.029880473	-0.00043188172	-0.008979108	-7.725583	0.052678574	6.0401044	Multitasking_Watch
13:24:01.532	-7.5874567	-0.06943397	5.8851275	0.029880473	-0.00043188172	-0.008979108	-7.725583	0.052678574	6.0401044	Multitasking_Watch
13:24:01.554	-7.5874567	-0.06943397	5.8851275	0.029880473	-0.00043188172	-0.008979108	-7.725583	0.052678574	6.0401044	Multitasking_Watch
13:24:01.575	-7.5874567	-0.06943397	5.8851275	0.029880473	-0.00043188172	-0.008979108	-7.725583	0.052678574	6.0401044	Multitasking_Watch
13:24:01.599	-7.520417	0.08140534	5.8156934	-0.034260377	-0.0071513997	0.028283672	-7.732685	0.05284633	6.031004	Multitasking_Watch
13:24:01.621	-7.520417	0.08140534	5.8156934	-0.034260377	-0.0071513997	0.028283672	-7.732685	0.05284633	6.031004	Multitasking_Watch
13:24:01.644	-7.520417	0.08140534	5.8156934	-0.034260377	-0.0071513997	0.028283672	-7.732685	0.05284633	6.031004	Multitasking_Watch
13:24:01.667	-7.520417	0.08140534	5.8156934	-0.034260377	-0.0071513997	0.028283672	-7.732685	0.05284633	6.031004	Multitasking_Watch
13:24:01.689	-7.520417	0.08140534	5.8156934	-0.034260377	-0.0071513997	0.028283672	-7.732685	0.05284633	6.031004	Multitasking_Watch
13:24:01.712	-7.520417	0.08140534	5.8156934	-0.034260377	-0.0071513997	0.028283672	-7.732685	0.05284633	6.031004	Multitasking_Watch
13:24:01.734	-7.520417	0.08140534	5.8156934	-0.034260377	-0.0071513997	0.028283672	-7.732685	0.05284633	6.031004	Multitasking_Watch
13:24:01.758	-7.520417	0.08140534	5.8156934	-0.034260377	-0.0071513997	0.028283672	-7.732685	0.05284633	6.031004	Multitasking_Watch
13:24:01.781	-7.534783	0.045491222	6.028784	0.013387112	0.0044550407	-0.037689775	-7.7226205	0.05337211	6.04389	Multitasking_Watch
13:24:01.803	-7.534783	0.045491222	6.028784	0.013387112	0.0044550407	-0.037689775	-7.7226205	0.05337211	6.04389	Multitasking_Watch
13:24:01.825	-7.534783	0.045491222	6.028784	0.013387112	0.0044550407	-0.037689775	-7.7226205	0.05337211	6.04389	Multitasking_Watch
13:24:01.904	-7.534783	0.045491222	6.028784	0.013387112	0.0044550407	-0.037689775	-7.7226205	0.05337211	6.04389	Multitasking_Watch
13:24:01.956	-7.556331	0.0047885496	5.8396363	-0.03609297	0.022170132	0.0075142537	-7.731942	0.04565993	6.0320215	Multitasking_Watch
13:24:01.979	-7.556331	0.0047885496	5.8396363	-0.03609297	0.022170132	0.0075142537	-7.731942	0.04565993	6.0320215	Multitasking_Watch
13:24:02.000	-7.556331	0.0047885496	5.8396363	-0.03609297	0.022170132	0.0075142537	-7.731942	0.04565993	6.0320215	Multitasking_Watch
13:24:02.022	-7.556331	0.0047885496	5.8396363	-0.03609297	0.022170132	0.0075142537	-7.731942	0.04565993	6.0320215	Multitasking_Watch
13:24:02.043	-7.556331	0.0047885496	5.8396363	-0.03609297	0.022170132	0.0075142537	-7.731942	0.04565993	6.0320215	Multitasking_Watch
13:24:02.065	-7.556331	0.0047885496	5.8396363	-0.03609297	0.022170132	0.0075142537	-7.731942	0.04565993	6.0320215	Multitasking_Watch
13:24:02.086	-7.556331	0.0047885496	5.8396363	-0.03609297	0.022170132	0.0075142537	-7.731942	0.04565993	6.0320215	Multitasking_Watch
13:24:02.108	-7.556331	0.0047885496	5.8396363	-0.03609297	0.022170132	0.0075142537	-7.731942	0.04565993	6.0320215	Multitasking_Watch
13:24:02.129	-7.5850625	0.10774237	5.8851275	0.03171307	0.024613595	0.0032381967	-7.733202	0.049476855	6.030364	Multitasking_Watch
13:24:02.150	-7.5850625	0.10774237	5.8851275	0.03171307	0.024613595	0.0032381967	-7.733202	0.049476855	6.030364	Multitasking_Watch
13:24:02.172	-7.5850625	0.10774237	5.8851275	0.03171307	0.024613595	0.0032381967	-7.733202	0.049476855	6.030364	Multitasking_Watch
13:24:02.195	-7.5850625	0.10774237	5.8851275	0.03171307	0.024613595	0.0032381967	-7.733202	0.049476855	6.030364	Multitasking_Watch
13:24:02.218	-7.5850625	0.10774237	5.8851275	0.03171307	0.024613595	0.0032381967	-7.733202	0.049476855	6.030364	Multitasking_Watch
13:24:02.240	-7.5850625	0.10774237	5.8851275	0.03171307	0.024613595	0.0032381967	-7.733202	0.049476855	6.030364	Multitasking_Watch
13:24:02.263	-7.5850625	0.10774237	5.8851275	0.03171307	0.024613595	0.0032381967	-7.733202	0.049476855	6.030364	Multitasking_Watch
13:24:02.286	-7.5850625	0.10774237	5.8851275	0.03171307	0.024613595	0.0032381967	-7.733202	0.049476855	6.030364	Multitasking_Watch
13:24:02.307	-7.5323887	0.05506832	5.8755503	-0.03242778	0.009341962	0.033170592	-7.7414026	0.040607322	6.0199046	Multitasking_Watch
13:24:02.329	-7.5323887	0.05506832	5.8755503	-0.03242778	0.009341962	0.033170592	-7.7414026	0.040607322	6.0199046	Multitasking_Watch
13:24:02.351	-7.5323887	0.05506832	5.8755503	-0.03242778	0.009341962	0.033170592	-7.7414026	0.040607322	6.0199046	Multitasking_Watch
13:24:02.373	-7.5323887	0.05506832	5.8755503	-0.03242778	0.009341962	0.033170592	-7.7414026	0.040607322	6.0199046	Multitasking_Watch
13:24:02.395	-7.5323887	0.05506832	5.8755503	-0.03242778	0.009341962	0.033170592	-7.7414026	0.040607322	6.0199046	Multitasking_Watch
13:24:02.419	-7.5323887	0.05506832	5.8755503	-0.03242778	0.009341962	0.033170592	-7.7414026	0.040607322	6.0199046	Multitasking_Watch
13:24:02.440	-7.5323887	0.05506832	5.8755503	-0.03242778	0.009341962	0.033170592	-7.7414026	0.040607322	6.0199046	Multitasking_Watch
13:24:02.461	-7.5323887	0.05506832	5.8755503	-0.03242778	0.009341962	0.033170592	-7.7414026	0.040607322	6.0199046	Multitasking_Watch
13:24:02.483	-7.6257653	-0.0047885496	6.0527267	-0.025708264	0.0068985014	-0.003481321	-7.7338047	0.037768006	6.0296917	Multitasking_Watch
13:24:02.504	-7.6257653	-0.0047885496	6.0527267	-0.025708264	0.0068985014	-0.003481321	-7.7338047	0.037768006	6.0296917	Multitasking_Watch
13:24:02.526	-7.6257653	-0.0047885496	6.0527267	-0.025708264	0.0068985014	-0.003481321	-7.7338047	0.037768006	6.0296917	Multitasking_Watch
13:24:02.548	-7.6257653	-0.0047885496	6.0527267	-0.025708264	0.0068985014	-0.003481321	-7.7338047	0.037768006	6.0296917	Multitasking_Watch
13:24:02.570	-7.6257653	-0.0047885496	6.0527267	-0.025708264	0.0068985014	-0.003481321	-7.7338047	0.037768006	6.0296917	Multitasking_Watch
13:24:02.591	-7.6257653	-0.0047885496	6.0527267	-0.025708264	0.0068985014	-0.003481321	-7.7338047	0.037768006	6.0296917	Multitasking_Watch
13:24:02.613	-7.6257653	-0.0047885496	6.0527267	-0.025708264	0.0068985014	-0.003481321	-7.7338047	0.037768006	6.0296917	Multitasking_Watch
13:24:02.635	-7.6257653	-0.0047885496	6.0527267	-0.025708264	0.0068985014	-0.003481321	-7.7338047	0.037768006	6.0296917	Multitasking_Watch
13:24:02.657	-7.553937	0.009577099	5.849213	-0.025708264	0.0068985014	-0.003481321	-7.7338047	0.037768006	6.0296917	Multitasking_Watch
13:24:02.680	-7.553937	0.009577099	5.849213	0.012165382	0.037441764	-0.030359393	-7.7441955	0.0015928221	6.016453	Multitasking_Watch
13:24:02.702	-7.553937	0.009577099	5.849213	0.012165382	0.037441764	-0.030359393	-7.7441955	0.0015928221	6.016453	Multitasking_Watch
13:24:02.725	-7.553937	0.009577099	5.849213	0.012165382	0.037441764	-0.030359393	-7.7441955	0.0015928221	6.016453	Multitasking_Watch
13:24:02.748	-7.553937	0.009577099	5.849213	0.012165382	0.037441764	-0.030359393	-7.7441955	0.0015928221	6.016453	Multitasking_Watch
13:24:02.771	-7.553937	0.009577099	5.849213	0.012165382	0.037441764	-0.030359393	-7.7441955	0.0015928221	6.016453	Multitasking_Watch
13:24:02.793	-7.553937	0.009577099	5.849213	0.012165382	0.037441764	-0.030359393	-7.7441955	0.0015928221	6.016453	Multitasking_Watch
13:24:02.816	-7.553937	0.009577099	5.849213	0.012165382	0.037441764	-0.030359393	-7.7441955	0.0015928221	6.016453	Multitasking_Watch
13:24:02.839	-7.6305537	-0.12210801	5.8444247	-0.049532007	0.0032333098	-0.0022595907	-7.7584467	-0.05108195	5.9978476	Multitasking_Watch
13:24:02.861	-7.6305537	-0.12210801	5.8444247	-0.049532007	0.0032333098	-0.0022595907	-7.7584467	-0.05108195	5.9978476	Multitasking_Watch
13:24:02.883	-7.6305537	-0.12210801	5.8444247	-0.049532007	0.0032333098	-0.0022595907	-7.7584467	-0.05108195	5.9978476	Multitasking_Watch
13:24:02.906	-7.6305537	-0.12210801	5.8444247	-0.049532007	0.0032333098	-0.0022595907	-7.7584467	-0.05108195	5.9978476	Multitasking_Watch
13:24:02.927	-7.6305537	-0.12210801	5.8444247	-0.049532007	0.0032333098	-0.0022595907	-7.7584467	-0.05108195	5.9978476	Multitasking_Watch
13:24:02.949	-7.6305537	-0.12210801	5.8444247	-0.049532007	0.0032333098	-0.0022595907	-7.7584467	-0.05108195	5.9978476	Multitasking_Watch
13:24:02.973	-7.6305537	-0.12210801	5.8444247	-0.049532007	0.0032333098	-0.0022595907	-7.7584467	-0.05108195	5.9978476	Multitasking_Watch
13:24:02.995	-7.6305537	-0.12210801	5.8444247	-0.049532007	0.0032333098	-0.0022595907	-7.7584467	-0.05108195	5.9978476	Multitasking_Watch
13:24:03.017	-7.6305537	-0.12210801	5.8444247	-0.049532007	0.0032333098	-0.0022595907	-7.7683496	-0.100937285	5.9843783	Multitasking_Watch
13:24:03.043	-7.597034	-0.1699935	5.777385	-0.013490959	0.011785423	-0.023639873	-7.7683496	-0.100937285	5.9843783	Multitasking_Watch
13:24:03.066	-7.597034	-0.1699935	5.777385	-0.013490959	0.011785423	-0.023639873	-7.7683496	-0.100937285	5.9843783	Multitasking_Watch
13:24:03.089	-7.597034	-0.1699935	5.777385	-0.013490959	0.011785423	-0.023639873	-7.7683496	-0.100937285	5.9843783	Multitasking_Watch
13:24:03.111	-7.597034	-0.1699935	5.777385	-0.013490959	0.011785423	-0.023639873	-7.7683496	-0.100937285	5.9843783	Multitasking_Watch
13:24:03.133	-7.597034	-0.1699935	5.777385	-0.013490959	0.011785423	-0.023639873	-7.7683496	-0.100937285	5.9843783	Multitasking_Watch
13:24:03.156	-7.597034	-0.1699935	5.777385	-0.013490959	0.011785423	-0.023639873	-7.7683496	-0.100937285	5.9843783	Multitasking_Watch
13:24:03.178	-7.597034	-0.1699935	5.777385	-0.013490959	0.011785423	-0.023639873	-7.7683496	-0.100937285	5.9843783	Multitasking_Watch
13:24:03.202	-7.620977	-0.0670397	5.89231	-0.0049388455	0.0020115792	-0.0004269948	-7.7734303	-0.13171588	5.977173	Multitasking_Watch
13:24:03.224	-7.620977	-0.0670397	5.89231	-0.0049388455	0.0020115792	-0.0004269948	-7.7734303	-0.13171588	5.977173	Multitasking_Watch
13:24:03.247	-7.620977	-0.0670397	5.89231	-0.0049388455	0.0020115792	-0.0004269948	-7.7734303	-0.13171588	5.977173	Multitasking_Watch
13:24:03.269	-7.620977	-0.0670397	5.89231	-0.0049388455	0.0020115792	-0.0004269948	-7.7734303	-0.13171588	5.977173	Multitasking_Watch
13:24:03.292	-7.620977	-0.0670397	5.89231	-0.0049388455	0.0020115792	-0.0004269948	-7.7734303	-0.13171588	5.977173	Multitasking_Watch
13:24:03.315	-7.620977	-0.0670397	5.89231	-0.0049388455	0.0020115792	-0.0004269948	-7.7734303	-0.13171588	5.977173	Multitasking_Watch
13:24:03.337	-7.620977	-0.0670397	5.89231	-0.0049388455	0.0020115792	-0.0004269948	-7.7734303	-0.13171588	5.977173	Multitasking_Watch
13:24:03.359	-7.620977	-0.0670397	5.89231	-0.0049388455	0.0020115792	-0.0004269948	-7.7734303	-0.13171588	5.977173	Multitasking_Watch
13:24:03.381	-7.620977	-0.1699935	5.8252707	-0.022043072	0.0032333098	-0.019974682	-7.790785	-0.17270547	5.9534984	Multitasking_Watch
13:24:03.404	-7.620977	-0.1699935	5.8252707	-0.022043072	0.0032333098	-0.019974682	-7.790785	-0.17270547	5.9534984	Multitasking_Watch
13:24:03.426	-7.620977	-0.1699935	5.8252707	-0.022043072	0.0032333098	-0.019974682	-7.790785	-0.17270547	5.9534984	Multitasking_Watch
13:24:03.449	-7.620977	-0.1699935	5.8252707	-0.022043072	0.0032333098	-0.019974682	-7.790785	-0.17270547	5.9534984	Multitasking_Watch
13:24:03.471	-7.620977	-0.1699935	5.8252707	-0.022043072	0.0032333098	-0.019974682	-7.790785	-0.17270547	5.9534984	Multitasking_Watch
13:24:03.492	-7.620977	-0.1699935	5.8252707	-0.022043072	0.0032333098	-0.019974682	-7.790785	-0.17270547	5.9534984	Multitasking_Watch
13:24:03.514	-7.620977	-0.1699935	5.8252707	-0.022043072	0.0032333098	-0.019974682	-7.790785	-0.17270547	5.9534984	Multitasking_Watch
13:24:03.538	-7.620977	-0.1699935	5.8252707	-0.022043072	0.0032333098	-0.019974682	-7.790785	-0.17270547	5.9534984	Multitasking_Watch
13:24:03.560	-7.556331	-0.29210153	5.9258304	-0.01837788	0.01483975	-0.018752953	-7.7986135	-0.21922085	5.9416966	Multitasking_Watch
13:24:03.583	-7.556331	-0.29210153	5.9258304	-0.01837788	0.01483975	-0.018752953	-7.7986135	-0.21922085	5.9416966	Multitasking_Watch
13:24:03.605	-7.556331	-0.29210153	5.9258304	-0.01837788	0.01483975	-0.018752953	-7.7986135	-0.21922085	5.9416966	Multitasking_Watch
13:24:03.627	-7.556331	-0.29210153	5.9258304	-0.01837788	0.01483975	-0.018752953	-7.7986135	-0.21922085	5.9416966	Multitasking_Watch
13:24:03.649	-7.556331	-0.29210153	5.9258304	-0.01837788	0.01483975	-0.018752953	-7.7986135	-0.21922085	5.9416966	Multitasking_Watch
13:24:03.671	-7.556331	-0.29210153	5.9258304	-0.01837788	0.01483975	-0.018752953	-7.7986135	-0.21922085	5.9416966	Multitasking_Watch
13:24:03.693	-7.556331	-0.29210153	5.9258304	-0.01837788	0.01483975	-0.018752953	-7.7986135	-0.21922085	5.9416966	Multitasking_Watch
13:24:03.714	-7.556331	-0.29210153	5.9258304	-0.01837788	0.01483975	-0.018752953	-7.7986135	-0.21922085	5.9416966	Multitasking_Watch
13:24:03.736	-7.556331	-0.29210153	5.9258304	-0.01837788	0.01483975	-0.018752953	-7.7986135	-0.21922085	5.9416966	Multitasking_Watch
13:24:03.759	-7.666468	-0.2777359	5.7630196	-0.022043072	-0.0095948605	0.0026273315	-7.8028026	-0.23462622	5.9356117	Multitasking_Watch
13:24:03.782	-7.666468	-0.2777359	5.7630196	-0.022043072	-0.0095948605	0.0026273315	-7.8028026	-0.23462622	5.9356117	Multitasking_Watch
13:24:03.804	-7.666468	-0.2777359	5.7630196	-0.022043072	-0.0095948605	0.0026273315	-7.8028026	-0.23462622	5.9356117	Multitasking_Watch
13:24:03.827	-7.666468	-0.2777359	5.7630196	-0.022043072	-0.0095948605	0.0026273315	-7.8028026	-0.23462622	5.9356117	Multitasking_Watch
13:24:03.850	-7.666468	-0.2777359	5.7630196	-0.022043072	-0.0095948605	0.0026273315	-7.8028026	-0.23462622	5.9356117	Multitasking_Watch
13:24:03.873	-7.666468	-0.2777359	5.7630196	-0.022043072	-0.0095948605	0.0026273315	-7.8028026	-0.23462622	5.9356117	Multitasking_Watch
13:24:03.895	-7.666468	-0.2777359	5.7630196	-0.022043072	-0.0095948605	0.0026273315	-7.8028026	-0.23462622	5.9356117	Multitasking_Watch
13:24:03.917	-7.6521025	-0.22745611	5.681614	-0.020821342	0.011174558	0.0032381967	-7.7992225	-0.24907765	5.9397244	Multitasking_Watch
13:24:03.939	-7.6521025	-0.22745611	5.681614	-0.020821342	0.011174558	0.0032381967	-7.7992225	-0.24907765	5.9397244	Multitasking_Watch
13:24:03.961	-7.6521025	-0.22745611	5.681614	-0.020821342	0.011174558	0.0032381967	-7.7992225	-0.24907765	5.9397244	Multitasking_Watch
13:24:03.983	-7.6521025	-0.22745611	5.681614	-0.020821342	0.011174558	0.0032381967	-7.7992225	-0.24907765	5.9397244	Multitasking_Watch
13:24:04.005	-7.6521025	-0.22745611	5.681614	-0.020821342	0.011174558	0.0032381967	-7.7992225	-0.24907765	5.9397244	Multitasking_Watch
13:24:04.028	-7.6521025	-0.22745611	5.681614	-0.020821342	0.011174558	0.0032381967	-7.7992225	-0.24907765	5.9397244	Multitasking_Watch
13:24:04.050	-7.6521025	-0.22745611	5.681614	-0.020821342	0.011174558	0.0032381967	-7.7992225	-0.24907765	5.9397244	Multitasking_Watch
13:24:04.072	-7.6521025	-0.22745611	5.681614	-0.020821342	0.011174558	0.0032381967	-7.7992225	-0.24907765	5.9397244	Multitasking_Watch
13:24:04.096	-7.6521025	-0.22745611	5.681614	-0.020821342	0.011174558	0.0032381967	-7.7992225	-0.24907765	5.9397244	Multitasking_Watch
13:24:04.119	-7.7167478	-0.3519584	5.767808	-0.07579922	-0.0212013	0.0148446355	-7.799486	-0.2665379	5.938622	Multitasking_Watch
13:24:04.140	-7.7167478	-0.3519584	5.767808	-0.07579922	-0.0212013	0.0148446355	-7.799486	-0.2665379	5.938622	Multitasking_Watch
13:24:04.163	-7.7167478	-0.3519584	5.767808	-0.07579922	-0.0212013	0.0148446355	-7.799486	-0.2665379	5.938622	Multitasking_Watch
13:24:04.185	-7.7167478	-0.3519584	5.767808	-0.07579922	-0.0212013	0.0148446355	-7.799486	-0.2665379	5.938622	Multitasking_Watch
13:24:04.208	-7.7167478	-0.3519584	5.767808	-0.07579922	-0.0212013	0.0148446355	-7.799486	-0.2665379	5.938622	Multitasking_Watch
13:24:04.230	-7.7167478	-0.3519584	5.767808	-0.07579922	-0.0212013	0.0148446355	-7.799486	-0.2665379	5.938622	Multitasking_Watch
13:24:04.251	-7.7167478	-0.3519584	5.767808	-0.07579922	-0.0212013	0.0148446355	-7.799486	-0.2665379	5.938622	Multitasking_Watch
13:24:04.274	-7.7167478	-0.3519584	5.767808	-0.07579922	-0.0212013	0.0148446355	-7.799486	-0.2665379	5.938622	Multitasking_Watch
13:24:04.297	-7.5850625	-0.16281068	5.6792197	0.0017806722	0.042328686	0.07226597	-7.801878	-0.26933718	5.935354	Multitasking_Watch
13:24:04.320	-7.5850625	-0.16281068	5.6792197	0.0017806722	0.042328686	0.07226597	-7.801878	-0.26933718	5.935354	Multitasking_Watch
13:24:04.342	-7.5850625	-0.16281068	5.6792197	0.0017806722	0.042328686	0.07226597	-7.801878	-0.26933718	5.935354	Multitasking_Watch
13:24:04.364	-7.5850625	-0.16281068	5.6792197	0.0017806722	0.042328686	0.07226597	-7.801878	-0.26933718	5.935354	Multitasking_Watch
13:24:04.386	-7.5850625	-0.16281068	5.6792197	0.0017806722	0.042328686	0.07226597	-7.801878	-0.26933718	5.935354	Multitasking_Watch
13:24:04.409	-7.5850625	-0.16281068	5.6792197	0.0017806722	0.042328686	0.07226597	-7.801878	-0.26933718	5.935354	Multitasking_Watch
13:24:04.432	-7.5850625	-0.16281068	5.6792197	0.0017806722	0.042328686	0.07226597	-7.801878	-0.26933718	5.935354	Multitasking_Watch
13:24:04.453	-7.5850625	-0.16281068	5.6792197	0.0017806722	0.042328686	0.07226597	-7.801878	-0.26933718	5.935354	Multitasking_Watch
13:24:04.476	-7.762239	-0.3304099	5.8252707	-0.012880093	-0.06579446	0.0014056009	-7.788398	-0.2663716	5.9531655	Multitasking_Watch
13:24:04.497	-7.762239	-0.3304099	5.8252707	-0.012880093	-0.06579446	0.0014056009	-7.788398	-0.2663716	5.9531655	Multitasking_Watch
13:24:04.519	-7.762239	-0.3304099	5.8252707	-0.012880093	-0.06579446	0.0014056009	-7.788398	-0.2663716	5.9531655	Multitasking_Watch
13:24:04.542	-7.762239	-0.3304099	5.8252707	-0.012880093	-0.06579446	0.0014056009	-7.788398	-0.2663716	5.9531655	Multitasking_Watch
13:24:04.563	-7.762239	-0.3304099	5.8252707	-0.012880093	-0.06579446	0.0014056009	-7.788398	-0.2663716	5.9531655	Multitasking_Watch
13:24:04.584	-7.762239	-0.3304099	5.8252707	-0.012880093	-0.06579446	0.0014056009	-7.788398	-0.2663716	5.9531655	Multitasking_Watch
13:24:04.606	-7.762239	-0.3304099	5.8252707	-0.012880093	-0.06579446	0.0014056009	-7.788398	-0.2663716	5.9531655	Multitasking_Watch
13:24:04.628	-7.762239	-0.3304099	5.8252707	-0.012880093	-0.06579446	0.0014056009	-7.788398	-0.2663716	5.9531655	Multitasking_Watch
13:24:04.652	-7.553937	-0.2753416	5.9018874	0.032323934	0.06859589	-0.0016487252	-7.77097	-0.26049453	5.9761505	Multitasking_Watch
13:24:04.676	-7.553937	-0.2753416	5.9018874	0.032323934	0.06859589	-0.0016487252	-7.77097	-0.26049453	5.9761505	Multitasking_Watch
13:24:04.698	-7.553937	-0.2753416	5.9018874	0.032323934	0.06859589	-0.0016487252	-7.77097	-0.26049453	5.9761505	Multitasking_Watch
13:24:04.720	-7.553937	-0.2753416	5.9018874	0.032323934	0.06859589	-0.0016487252	-7.77097	-0.26049453	5.9761505	Multitasking_Watch
13:24:04.742	-7.553937	-0.2753416	5.9018874	0.032323934	0.06859589	-0.0016487252	-7.77097	-0.26049453	5.9761505	Multitasking_Watch
13:24:04.763	-7.553937	-0.2753416	5.9018874	0.032323934	0.06859589	-0.0016487252	-7.77097	-0.26049453	5.9761505	Multitasking_Watch
13:24:04.784	-7.553937	-0.2753416	5.9018874	0.032323934	0.06859589	-0.0016487252	-7.77097	-0.26049453	5.9761505	Multitasking_Watch
13:24:04.806	-7.553937	-0.2753416	5.9018874	0.032323934	0.06859589	-0.0016487252	-7.77097	-0.26049453	5.9761505	Multitasking_Watch
13:24:04.828	-7.6544967	-0.32562137	5.669643	-0.028151726	-0.01997957	-0.015087761	-7.786196	-0.27939388	5.955453	Multitasking_Watch
13:24:04.851	-7.6544967	-0.32562137	5.669643	-0.028151726	-0.01997957	-0.015087761	-7.786196	-0.27939388	5.955453	Multitasking_Watch
13:24:04.874	-7.6544967	-0.32562137	5.669643	-0.028151726	-0.01997957	-0.015087761	-7.786196	-0.27939388	5.955453	Multitasking_Watch
13:24:04.897	-7.6544967	-0.32562137	5.669643	-0.028151726	-0.01997957	-0.015087761	-7.786196	-0.27939388	5.955453	Multitasking_Watch
13:24:04.920	-7.6544967	-0.32562137	5.669643	-0.028151726	-0.01997957	-0.015087761	-7.786196	-0.27939388	5.955453	Multitasking_Watch
13:24:04.943	-7.6544967	-0.32562137	5.669643	-0.028151726	-0.01997957	-0.015087761	-7.786196	-0.27939388	5.955453	Multitasking_Watch
13:24:04.966	-7.6544967	-0.32562137	5.669643	-0.028151726	-0.01997957	-0.015087761	-7.786196	-0.27939388	5.955453	Multitasking_Watch
13:24:04.987	-7.6544967	-0.32562137	5.669643	-0.028151726	-0.01997957	-0.015087761	-7.786196	-0.27939388	5.955453	Multitasking_Watch
13:24:05.009	-7.5587254	-0.26337022	5.8180876	-0.019599611	0.013007154	0.015455501	-7.770667	-0.2936872	5.9750104	Multitasking_Watch
13:24:05.031	-7.5587254	-0.26337022	5.8180876	-0.019599611	0.013007154	0.015455501	-7.770667	-0.2936872	5.9750104	Multitasking_Watch
13:24:05.053	-7.5587254	-0.26337022	5.8180876	-0.019599611	0.013007154	0.015455501	-7.770667	-0.2936872	5.9750104	Multitasking_Watch
13:24:05.075	-7.5587254	-0.26337022	5.8180876	-0.019599611	0.013007154	0.015455501	-7.770667	-0.2936872	5.9750104	Multitasking_Watch
13:24:05.100	-7.5587254	-0.26337022	5.8180876	-0.019599611	0.013007154	0.015455501	-7.770667	-0.2936872	5.9750104	Multitasking_Watch
13:24:05.123	-7.5587254	-0.26337022	5.8180876	-0.019599611	0.013007154	0.015455501	-7.770667	-0.2936872	5.9750104	Multitasking_Watch
13:24:05.147	-7.5587254	-0.26337022	5.8180876	-0.019599611	0.013007154	0.015455501	-7.770667	-0.2936872	5.9750104	Multitasking_Watch
13:24:05.170	-7.5587254	-0.26337022	5.8180876	-0.019599611	0.013007154	0.015455501	-7.770667	-0.2936872	5.9750104	Multitasking_Watch
13:24:05.192	-7.642525	-0.35674694	5.863579	-0.007993172	-0.02242303	-0.01386603	-7.774833	-0.2840458	5.970056	Multitasking_Watch
13:24:05.214	-7.642525	-0.35674694	5.863579	-0.007993172	-0.02242303	-0.01386603	-7.774833	-0.2840458	5.970056	Multitasking_Watch
13:24:05.236	-7.642525	-0.35674694	5.863579	-0.007993172	-0.02242303	-0.01386603	-7.774833	-0.2840458	5.970056	Multitasking_Watch
13:24:05.258	-7.642525	-0.35674694	5.863579	-0.007993172	-0.02242303	-0.01386603	-7.774833	-0.2840458	5.970056	Multitasking_Watch
13:24:05.279	-7.642525	-0.35674694	5.863579	-0.007993172	-0.02242303	-0.01386603	-7.774833	-0.2840458	5.970056	Multitasking_Watch
13:24:05.301	-7.642525	-0.35674694	5.863579	-0.007993172	-0.02242303	-0.01386603	-7.774833	-0.2840458	5.970056	Multitasking_Watch
13:24:05.323	-7.642525	-0.35674694	5.863579	-0.007993172	-0.02242303	-0.01386603	-7.774833	-0.2840458	5.970056	Multitasking_Watch
13:24:05.345	-7.642525	-0.35674694	5.863579	-0.007993172	-0.02242303	-0.01386603	-7.774833	-0.2840458	5.970056	Multitasking_Watch
13:24:05.367	-7.5659084	-0.44533512	5.870762	0.029880473	0.072871946	-0.0016487252	-7.7761664	-0.3135808	5.966839	Multitasking_Watch
13:24:05.389	-7.5659084	-0.44533512	5.870762	0.029880473	0.072871946	-0.0016487252	-7.7761664	-0.3135808	5.966839	Multitasking_Watch
13:24:05.416	-7.5659084	-0.44533512	5.870762	0.029880473	0.072871946	-0.0016487252	-7.7761664	-0.3135808	5.966839	Multitasking_Watch
13:24:05.437	-7.5659084	-0.44533512	5.870762	0.029880473	0.072871946	-0.0016487252	-7.7761664	-0.3135808	5.966839	Multitasking_Watch
13:24:05.459	-7.5659084	-0.44533512	5.870762	0.029880473	0.072871946	-0.0016487252	-7.7761664	-0.3135808	5.966839	Multitasking_Watch
13:24:05.480	-7.5659084	-0.44533512	5.870762	0.029880473	0.072871946	-0.0016487252	-7.7761664	-0.3135808	5.966839	Multitasking_Watch
13:24:05.501	-7.5659084	-0.44533512	5.870762	0.029880473	0.072871946	-0.0016487252	-7.7761664	-0.3135808	5.966839	Multitasking_Watch
13:24:05.522	-7.5659084	-0.44533512	5.870762	0.029880473	0.072871946	-0.0016487252	-7.7761664	-0.3135808	5.966839	Multitasking_Watch
13:24:05.544	-7.613794	-0.23942748	5.7893567	0.055536814	0.034387436	0.026451077	-7.8132896	-0.2667261	5.920441	Multitasking_Watch
13:24:05.565	-7.613794	-0.23942748	5.7893567	0.055536814	0.034387436	0.026451077	-7.8132896	-0.2667261	5.920441	Multitasking_Watch
13:24:05.589	-7.613794	-0.23942748	5.7893567	0.055536814	0.034387436	0.026451077	-7.8132896	-0.2667261	5.920441	Multitasking_Watch
13:24:05.612	-7.613794	-0.23942748	5.7893567	0.055536814	0.034387436	0.026451077	-7.8132896	-0.2667261	5.920441	Multitasking_Watch
13:24:05.637	-7.613794	-0.23942748	5.7893567	0.055536814	0.034387436	0.026451077	-7.8132896	-0.2667261	5.920441	Multitasking_Watch
13:24:05.660	-7.613794	-0.23942748	5.7893567	0.055536814	0.034387436	0.026451077	-7.8132896	-0.2667261	5.920441	Multitasking_Watch
13:24:05.683	-7.613794	-0.23942748	5.7893567	0.055536814	0.034387436	0.026451077	-7.8132896	-0.2667261	5.920441	Multitasking_Watch
13:24:05.706	-7.613794	-0.23942748	5.7893567	0.055536814	0.034387436	0.026451077	-7.8132896	-0.2667261	5.920441	Multitasking_Watch
13:24:05.728	-7.613794	-0.3423813	5.889916	-0.0031062497	-0.040748987	-0.026694201	-7.814872	-0.26161125	5.9185834	Multitasking_Watch
13:24:05.751	-7.613794	-0.3423813	5.889916	-0.0031062497	-0.040748987	-0.026694201	-7.814872	-0.26161125	5.9185834	Multitasking_Watch
13:24:05.774	-7.613794	-0.3423813	5.889916	-0.0031062497	-0.040748987	-0.026694201	-7.814872	-0.26161125	5.9185834	Multitasking_Watch
13:24:05.795	-7.613794	-0.3423813	5.889916	-0.0031062497	-0.040748987	-0.026694201	-7.814872	-0.26161125	5.9185834	Multitasking_Watch
13:24:05.818	-7.613794	-0.3423813	5.889916	-0.0031062497	-0.040748987	-0.026694201	-7.814872	-0.26161125	5.9185834	Multitasking_Watch
13:24:05.841	-7.613794	-0.3423813	5.889916	-0.0031062497	-0.040748987	-0.026694201	-7.814872	-0.26161125	5.9185834	Multitasking_Watch
13:24:05.863	-7.613794	-0.3423813	5.889916	-0.0031062497	-0.040748987	-0.026694201	-7.814872	-0.26161125	5.9185834	Multitasking_Watch
13:24:05.887	-7.613794	-0.3423813	5.889916	-0.0031062497	-0.040748987	-0.026694201	-7.814872	-0.26161125	5.9185834	Multitasking_Watch
13:24:05.909	-7.649708	-0.21787901	5.8061166	-0.008604038	0.008120231	0.02584021	-7.796984	-0.2760697	5.941464	Multitasking_Watch
13:24:05.931	-7.649708	-0.21787901	5.8061166	-0.008604038	0.008120231	0.02584021	-7.796984	-0.2760697	5.941464	Multitasking_Watch
13:24:05.954	-7.649708	-0.21787901	5.8061166	-0.008604038	0.008120231	0.02584021	-7.796984	-0.2760697	5.941464	Multitasking_Watch
13:24:05.977	-7.649708	-0.21787901	5.8061166	-0.008604038	0.008120231	0.02584021	-7.796984	-0.2760697	5.941464	Multitasking_Watch
13:24:06.000	-7.649708	-0.21787901	5.8061166	-0.008604038	0.008120231	0.02584021	-7.796984	-0.2760697	5.941464	Multitasking_Watch
13:24:06.022	-7.649708	-0.21787901	5.8061166	-0.008604038	0.008120231	0.02584021	-7.796984	-0.2760697	5.941464	Multitasking_Watch
13:24:06.044	-7.649708	-0.21787901	5.8061166	-0.008604038	0.008120231	0.02584021	-7.796984	-0.2760697	5.941464	Multitasking_Watch
13:24:06.065	-7.649708	-0.21787901	5.8061166	-0.008604038	0.008120231	0.02584021	-7.796984	-0.2760697	5.941464	Multitasking_Watch
13:24:06.087	-7.6066113	-0.3902668	6.074275	-0.023264803	-0.033418607	0.019120693	-7.76597	-0.26358342	5.9825172	Multitasking_Watch
13:24:06.110	-7.6066113	-0.3902668	6.074275	-0.023264803	-0.033418607	0.019120693	-7.76597	-0.26358342	5.9825172	Multitasking_Watch
13:24:06.132	-7.6066113	-0.3902668	6.074275	-0.023264803	-0.033418607	0.019120693	-7.76597	-0.26358342	5.9825172	Multitasking_Watch
13:24:06.154	-7.6066113	-0.3902668	6.074275	-0.023264803	-0.033418607	0.019120693	-7.76597	-0.26358342	5.9825172	Multitasking_Watch
13:24:06.177	-7.6066113	-0.3902668	6.074275	-0.023264803	-0.033418607	0.019120693	-7.76597	-0.26358342	5.9825172	Multitasking_Watch
13:24:06.199	-7.6066113	-0.3902668	6.074275	-0.023264803	-0.033418607	0.019120693	-7.76597	-0.26358342	5.9825172	Multitasking_Watch
13:24:06.223	-7.6066113	-0.3902668	6.074275	-0.023264803	-0.033418607	0.019120693	-7.76597	-0.26358342	5.9825172	Multitasking_Watch
13:24:06.245	-7.6066113	-0.3902668	6.074275	-0.023264803	-0.033418607	0.019120693	-7.76597	-0.26358342	5.9825172	Multitasking_Watch
13:24:06.267	-7.5898514	-0.25379312	5.95935	-0.08190787	-0.062129274	0.07593116	-7.7585125	-0.24262422	5.993071	Multitasking_Watch
13:24:06.290	-7.5898514	-0.25379312	5.95935	-0.08190787	-0.062129274	0.07593116	-7.7585125	-0.24262422	5.993071	Multitasking_Watch
13:24:06.312	-7.5898514	-0.25379312	5.95935	-0.08190787	-0.062129274	0.07593116	-7.7585125	-0.24262422	5.993071	Multitasking_Watch
13:24:06.334	-7.5898514	-0.25379312	5.95935	-0.08190787	-0.062129274	0.07593116	-7.7585125	-0.24262422	5.993071	Multitasking_Watch
13:24:06.356	-7.5898514	-0.25379312	5.95935	-0.08190787	-0.062129274	0.07593116	-7.7585125	-0.24262422	5.993071	Multitasking_Watch
13:24:06.377	-7.5898514	-0.25379312	5.95935	-0.08190787	-0.062129274	0.07593116	-7.7585125	-0.24262422	5.993071	Multitasking_Watch
13:24:06.398	-7.5898514	-0.25379312	5.95935	-0.08190787	-0.062129274	0.07593116	-7.7585125	-0.24262422	5.993071	Multitasking_Watch
13:24:06.420	-7.5898514	-0.25379312	5.95935	-0.08190787	-0.062129274	0.07593116	-7.7585125	-0.24262422	5.993071	Multitasking_Watch
13:24:06.444	-7.5898514	-0.16520496	5.995264	-0.072134025	-0.0028753425	0.068600774	-7.742293	-0.21407092	6.0150943	Multitasking_Watch
13:24:06.467	-7.5898514	-0.16520496	5.995264	-0.072134025	-0.0028753425	0.068600774	-7.742293	-0.21407092	6.0150943	Multitasking_Watch
13:24:06.489	-7.5898514	-0.16520496	5.995264	-0.072134025	-0.0028753425	0.068600774	-7.742293	-0.21407092	6.0150943	Multitasking_Watch
13:24:06.511	-7.5898514	-0.16520496	5.995264	-0.072134025	-0.0028753425	0.068600774	-7.742293	-0.21407092	6.0150943	Multitasking_Watch
13:24:06.533	-7.5898514	-0.16520496	5.995264	-0.072134025	-0.0028753425	0.068600774	-7.742293	-0.21407092	6.0150943	Multitasking_Watch
13:24:06.557	-7.5898514	-0.16520496	5.995264	-0.072134025	-0.0028753425	0.068600774	-7.742293	-0.21407092	6.0150943	Multitasking_Watch
13:24:06.578	-7.5898514	-0.16520496	5.995264	-0.072134025	-0.0028753425	0.068600774	-7.742293	-0.21407092	6.0150943	Multitasking_Watch
13:24:06.600	-7.5898514	-0.16520496	5.995264	-0.072134025	-0.0028753425	0.068600774	-7.742293	-0.21407092	6.0150943	Multitasking_Watch
13:24:06.621	-7.599428	-0.09577099	6.0335727	-0.10450988	-0.039527256	0.08509414	-7.7487345	-0.16987404	6.008207	Multitasking_Watch
13:24:06.644	-7.599428	-0.09577099	6.0335727	-0.10450988	-0.039527256	0.08509414	-7.7487345	-0.16987404	6.008207	Multitasking_Watch
13:24:06.668	-7.599428	-0.09577099	6.0335727	-0.10450988	-0.039527256	0.08509414	-7.7487345	-0.16987404	6.008207	Multitasking_Watch
13:24:06.693	-7.599428	-0.09577099	6.0335727	-0.10450988	-0.039527256	0.08509414	-7.7487345	-0.16987404	6.008207	Multitasking_Watch
13:24:06.716	-7.599428	-0.09577099	6.0335727	-0.10450988	-0.039527256	0.08509414	-7.7487345	-0.16987404	6.008207	Multitasking_Watch
13:24:06.738	-7.599428	-0.09577099	6.0335727	-0.10450988	-0.039527256	0.08509414	-7.7487345	-0.16987404	6.008207	Multitasking_Watch
13:24:06.760	-7.599428	-0.09577099	6.0335727	-0.10450988	-0.039527256	0.08509414	-7.7487345	-0.16987404	6.008207	Multitasking_Watch
13:24:06.783	-7.599428	-0.09577099	6.0335727	-0.10450988	-0.039527256	0.08509414	-7.7487345	-0.16987404	6.008207	Multitasking_Watch
13:24:06.809	-7.4605603	-0.18914771	5.899493	-0.04708855	0.023391863	0.053329147	-7.7399917	-0.12015023	6.020655	Multitasking_Watch
13:24:06.831	-7.4605603	-0.18914771	5.899493	-0.04708855	0.023391863	0.053329147	-7.7399917	-0.12015023	6.020655	Multitasking_Watch
13:24:06.853	-7.4605603	-0.18914771	5.899493	-0.04708855	0.023391863	0.053329147	-7.7399917	-0.12015023	6.020655	Multitasking_Watch
13:24:06.874	-7.4605603	-0.18914771	5.899493	-0.04708855	0.023391863	0.053329147	-7.7399917	-0.12015023	6.020655	Multitasking_Watch
13:24:06.896	-7.4605603	-0.18914771	5.899493	-0.04708855	0.023391863	0.053329147	-7.7399917	-0.12015023	6.020655	Multitasking_Watch
13:24:06.918	-7.4605603	-0.18914771	5.899493	-0.04708855	0.023391863	0.053329147	-7.7399917	-0.12015023	6.020655	Multitasking_Watch
13:24:06.940	-7.4605603	-0.18914771	5.899493	-0.04708855	0.023391863	0.053329147	-7.7399917	-0.12015023	6.020655	Multitasking_Watch
13:24:06.962	-7.4605603	-0.18914771	5.899493	-0.04708855	0.023391863	0.053329147	-7.7399917	-0.12015023	6.020655	Multitasking_Watch
13:24:06.986	-7.4797144	-0.10055954	5.837242	0.023160955	-0.03769466	0.017898962	-7.7308307	-0.10349866	6.0327253	Multitasking_Watch
13:24:07.010	-7.4797144	-0.10055954	5.837242	0.023160955	-0.03769466	0.017898962	-7.7308307	-0.10349866	6.0327253	Multitasking_Watch
13:24:07.033	-7.4797144	-0.10055954	5.837242	0.023160955	-0.03769466	0.017898962	-7.7308307	-0.10349866	6.0327253	Multitasking_Watch
13:24:07.056	-7.4797144	-0.10055954	5.837242	0.023160955	-0.03769466	0.017898962	-7.7308307	-0.10349866	6.0327253	Multitasking_Watch
13:24:07.077	-7.4797144	-0.10055954	5.837242	0.023160955	-0.03769466	0.017898962	-7.7308307	-0.10349866	6.0327253	Multitasking_Watch
13:24:07.099	-7.4797144	-0.10055954	5.837242	0.023160955	-0.03769466	0.017898962	-7.7308307	-0.10349866	6.0327253	Multitasking_Watch
13:24:07.121	-7.4797144	-0.10055954	5.837242	0.023160955	-0.03769466	0.017898962	-7.7308307	-0.10349866	6.0327253	Multitasking_Watch
13:24:07.143	-7.4797144	-0.10055954	5.837242	0.023160955	-0.03769466	0.017898962	-7.7308307	-0.10349866	6.0327253	Multitasking_Watch
13:24:07.165	-7.56112	-0.016759925	6.055121	-0.01715615	-0.01997957	-0.021196414	-7.69261	-0.08678894	6.0816507	Multitasking_Watch
13:24:07.188	-7.56112	-0.016759925	6.055121	-0.01715615	-0.01997957	-0.021196414	-7.69261	-0.08678894	6.0816507	Multitasking_Watch
13:24:07.210	-7.56112	-0.016759925	6.055121	-0.01715615	-0.01997957	-0.021196414	-7.69261	-0.08678894	6.0816507	Multitasking_Watch
13:24:07.234	-7.56112	-0.016759925	6.055121	-0.01715615	-0.01997957	-0.021196414	-7.69261	-0.08678894	6.0816507	Multitasking_Watch
13:24:07.257	-7.56112	-0.016759925	6.055121	-0.01715615	-0.01997957	-0.021196414	-7.69261	-0.08678894	6.0816507	Multitasking_Watch
13:24:07.279	-7.56112	-0.016759925	6.055121	-0.01715615	-0.01997957	-0.021196414	-7.69261	-0.08678894	6.0816507	Multitasking_Watch
13:24:07.302	-7.56112	-0.016759925	6.055121	-0.01715615	-0.01997957	-0.021196414	-7.69261	-0.08678894	6.0816507	Multitasking_Watch
13:24:07.325	-7.56112	-0.016759925	6.055121	-0.01715615	-0.01997957	-0.021196414	-7.69261	-0.08678894	6.0816507	Multitasking_Watch
13:24:07.347	-7.4964743	-0.105348095	5.90907	0.016441438	0.0056767706	-0.029137662	-7.6925735	-0.11232553	6.0812774	Multitasking_Watch
13:24:07.370	-7.4964743	-0.105348095	5.90907	0.016441438	0.0056767706	-0.029137662	-7.6925735	-0.11232553	6.0812774	Multitasking_Watch
13:24:07.391	-7.4964743	-0.105348095	5.90907	0.016441438	0.0056767706	-0.029137662	-7.6925735	-0.11232553	6.0812774	Multitasking_Watch
13:24:07.413	-7.4964743	-0.105348095	5.90907	0.016441438	0.0056767706	-0.029137662	-7.6925735	-0.11232553	6.0812774	Multitasking_Watch
13:24:07.435	-7.4964743	-0.105348095	5.90907	0.016441438	0.0056767706	-0.029137662	-7.6925735	-0.11232553	6.0812774	Multitasking_Watch
13:24:07.457	-7.4964743	-0.105348095	5.90907	0.016441438	0.0056767706	-0.029137662	-7.6925735	-0.11232553	6.0812774	Multitasking_Watch
13:24:07.480	-7.4964743	-0.105348095	5.90907	0.016441438	0.0056767706	-0.029137662	-7.6925735	-0.11232553	6.0812774	Multitasking_Watch
13:24:07.502	-7.4964743	-0.105348095	5.90907	0.016441438	0.0056767706	-0.029137662	-7.6925735	-0.11232553	6.0812774	Multitasking_Watch
13:24:07.524	-7.6449194	-0.20590763	5.8587904	0.0011698069	0.024613595	-0.02425074	-7.694293	-0.14309739	6.0784554	Multitasking_Watch
13:24:07.547	-7.6449194	-0.20590763	5.8587904	0.0011698069	0.024613595	-0.02425074	-7.694293	-0.14309739	6.0784554	Multitasking_Watch
13:24:07.570	-7.6449194	-0.20590763	5.8587904	0.0011698069	0.024613595	-0.02425074	-7.694293	-0.14309739	6.0784554	Multitasking_Watch
13:24:07.592	-7.6449194	-0.20590763	5.8587904	0.0011698069	0.024613595	-0.02425074	-7.694293	-0.14309739	6.0784554	Multitasking_Watch
13:24:07.615	-7.6449194	-0.20590763	5.8587904	0.0011698069	0.024613595	-0.02425074	-7.694293	-0.14309739	6.0784554	Multitasking_Watch
13:24:07.637	-7.6449194	-0.20590763	5.8587904	0.0011698069	0.024613595	-0.02425074	-7.694293	-0.14309739	6.0784554	Multitasking_Watch
13:24:07.659	-7.6449194	-0.20590763	5.8587904	0.0011698069	0.024613595	-0.02425074	-7.694293	-0.14309739	6.0784554	Multitasking_Watch
13:24:07.683	-7.6449194	-0.20590763	5.8587904	0.0011698069	0.024613595	-0.02425074	-7.694293	-0.14309739	6.0784554	Multitasking_Watch
13:24:07.704	-7.518023	-0.19633053	5.9641385	0.07752796	0.034387436	-0.0004269948	-7.6982646	-0.18447103	6.0723124	Multitasking_Watch
13:24:07.726	-7.518023	-0.19633053	5.9641385	0.07752796	0.034387436	-0.0004269948	-7.6982646	-0.18447103	6.0723124	Multitasking_Watch
13:24:07.748	-7.518023	-0.19633053	5.9641385	0.07752796	0.034387436	-0.0004269948	-7.6982646	-0.18447103	6.0723124	Multitasking_Watch
13:24:07.770	-7.518023	-0.19633053	5.9641385	0.07752796	0.034387436	-0.0004269948	-7.6982646	-0.18447103	6.0723124	Multitasking_Watch
13:24:07.793	-7.518023	-0.19633053	5.9641385	0.07752796	0.034387436	-0.0004269948	-7.6982646	-0.18447103	6.0723124	Multitasking_Watch
13:24:07.816	-7.518023	-0.19633053	5.9641385	0.07752796	0.034387436	-0.0004269948	-7.6982646	-0.18447103	6.0723124	Multitasking_Watch
13:24:07.839	-7.518023	-0.19633053	5.9641385	0.07752796	0.034387436	-0.0004269948	-7.6982646	-0.18447103	6.0723124	Multitasking_Watch
13:24:07.862	-7.518023	-0.19633053	5.9641385	0.07752796	0.034387436	-0.0004269948	-7.6982646	-0.18447103	6.0723124	Multitasking_Watch
13:24:07.884	-7.5276	-0.20351335	5.9617443	-0.0654145	-0.005929669	0.04294444	-7.7066255	-0.17767829	6.061896	Multitasking_Watch
13:24:07.907	-7.5276	-0.20351335	5.9617443	-0.0654145	-0.005929669	0.04294444	-7.7066255	-0.17767829	6.061896	Multitasking_Watch
13:24:07.929	-7.5276	-0.20351335	5.9617443	-0.0654145	-0.005929669	0.04294444	-7.7066255	-0.17767829	6.061896	Multitasking_Watch
13:24:07.951	-7.5276	-0.20351335	5.9617443	-0.0654145	-0.005929669	0.04294444	-7.7066255	-0.17767829	6.061896	Multitasking_Watch
13:24:07.972	-7.5276	-0.20351335	5.9617443	-0.0654145	-0.005929669	0.04294444	-7.7066255	-0.17767829	6.061896	Multitasking_Watch
13:24:07.995	-7.5276	-0.20351335	5.9617443	-0.0654145	-0.005929669	0.04294444	-7.7066255	-0.17767829	6.061896	Multitasking_Watch
13:24:08.018	-7.5276	-0.20351335	5.9617443	-0.0654145	-0.005929669	0.04294444	-7.7066255	-0.17767829	6.061896	Multitasking_Watch
13:24:08.040	-7.5276	-0.20351335	5.9617443	-0.0654145	-0.005929669	0.04294444	-7.7066255	-0.17767829	6.061896	Multitasking_Watch
13:24:08.063	-7.405492	-0.14365649	5.899493	0.0036132678	0.044772148	-0.045631025	-7.693014	-0.19073914	6.0787725	Multitasking_Watch
13:24:08.086	-7.405492	-0.14365649	5.899493	0.0036132678	0.044772148	-0.045631025	-7.693014	-0.19073914	6.0787725	Multitasking_Watch
13:24:08.108	-7.405492	-0.14365649	5.899493	0.0036132678	0.044772148	-0.045631025	-7.693014	-0.19073914	6.0787725	Multitasking_Watch
13:24:08.132	-7.405492	-0.14365649	5.899493	0.0036132678	0.044772148	-0.045631025	-7.693014	-0.19073914	6.0787725	Multitasking_Watch
13:24:08.153	-7.405492	-0.14365649	5.899493	0.0036132678	0.044772148	-0.045631025	-7.693014	-0.19073914	6.0787725	Multitasking_Watch
13:24:08.176	-7.405492	-0.14365649	5.899493	0.0036132678	0.044772148	-0.045631025	-7.693014	-0.19073914	6.0787725	Multitasking_Watch
13:24:08.197	-7.405492	-0.14365649	5.899493	0.0036132678	0.044772148	-0.045631025	-7.693014	-0.19073914	6.0787725	Multitasking_Watch
13:24:08.219	-7.405492	-0.14365649	5.899493	0.0036132678	0.044772148	-0.045631025	-7.693014	-0.19073914	6.0787725	Multitasking_Watch
13:24:08.243	-7.5252056	-0.30167863	6.1628633	0.013387112	-0.04807937	-0.004092186	-7.672846	-0.22637422	6.1029882	Multitasking_Watch
13:24:08.265	-7.5252056	-0.30167863	6.1628633	0.013387112	-0.04807937	-0.004092186	-7.672846	-0.22637422	6.1029882	Multitasking_Watch
13:24:08.287	-7.5252056	-0.30167863	6.1628633	0.013387112	-0.04807937	-0.004092186	-7.672846	-0.22637422	6.1029882	Multitasking_Watch
13:24:08.311	-7.5252056	-0.30167863	6.1628633	0.013387112	-0.04807937	-0.004092186	-7.672846	-0.22637422	6.1029882	Multitasking_Watch
13:24:08.333	-7.5252056	-0.30167863	6.1628633	0.013387112	-0.04807937	-0.004092186	-7.672846	-0.22637422	6.1029882	Multitasking_Watch
13:24:08.356	-7.5252056	-0.30167863	6.1628633	0.013387112	-0.04807937	-0.004092186	-7.672846	-0.22637422	6.1029882	Multitasking_Watch
13:24:08.378	-7.5252056	-0.30167863	6.1628633	0.013387112	-0.04807937	-0.004092186	-7.672846	-0.22637422	6.1029882	Multitasking_Watch
13:24:08.401	-7.5252056	-0.30167863	6.1628633	0.013387112	-0.04807937	-0.004092186	-7.672846	-0.22637422	6.1029882	Multitasking_Watch
13:24:08.424	-7.4270406	-0.2849187	5.99287	0.00055894174	0.011785423	-0.023639873	-7.671193	-0.25033993	6.104124	Multitasking_Watch
13:24:08.447	-7.4270406	-0.2849187	5.99287	0.00055894174	0.011785423	-0.023639873	-7.671193	-0.25033993	6.104124	Multitasking_Watch
13:24:08.469	-7.4270406	-0.2849187	5.99287	0.00055894174	0.011785423	-0.023639873	-7.671193	-0.25033993	6.104124	Multitasking_Watch
13:24:08.491	-7.4270406	-0.2849187	5.99287	0.00055894174	0.011785423	-0.023639873	-7.671193	-0.25033993	6.104124	Multitasking_Watch
13:24:08.512	-7.4270406	-0.2849187	5.99287	0.00055894174	0.011785423	-0.023639873	-7.671193	-0.25033993	6.104124	Multitasking_Watch
13:24:08.534	-7.4270406	-0.2849187	5.99287	0.00055894174	0.011785423	-0.023639873	-7.671193	-0.25033993	6.104124	Multitasking_Watch
13:24:08.555	-7.4270406	-0.2849187	5.99287	0.00055894174	0.011785423	-0.023639873	-7.671193	-0.25033993	6.104124	Multitasking_Watch
13:24:08.578	-7.4270406	-0.2849187	5.99287	0.00055894174	0.011785423	-0.023639873	-7.671193	-0.25033993	6.104124	Multitasking_Watch
13:24:08.601	-7.439012	-0.23463893	6.160469	0.0017806722	-0.004097073	-0.0102008395	-7.6670403	-0.2508572	6.109327	Multitasking_Watch
13:24:08.623	-7.439012	-0.23463893	6.160469	0.0017806722	-0.004097073	-0.0102008395	-7.6670403	-0.2508572	6.109327	Multitasking_Watch
13:24:08.645	-7.439012	-0.23463893	6.160469	0.0017806722	-0.004097073	-0.0102008395	-7.6670403	-0.2508572	6.109327	Multitasking_Watch
13:24:08.668	-7.439012	-0.23463893	6.160469	0.0017806722	-0.004097073	-0.0102008395	-7.6670403	-0.2508572	6.109327	Multitasking_Watch
13:24:08.691	-7.439012	-0.23463893	6.160469	0.0017806722	-0.004097073	-0.0102008395	-7.6670403	-0.2508572	6.109327	Multitasking_Watch
13:24:08.714	-7.439012	-0.23463893	6.160469	0.0017806722	-0.004097073	-0.0102008395	-7.6670403	-0.2508572	6.109327	Multitasking_Watch
13:24:08.735	-7.439012	-0.23463893	6.160469	0.0017806722	-0.004097073	-0.0102008395	-7.6670403	-0.2508572	6.109327	Multitasking_Watch
13:24:08.756	-7.439012	-0.23463893	6.160469	0.0017806722	-0.004097073	-0.0102008395	-7.6670403	-0.2508572	6.109327	Multitasking_Watch
13:24:08.779	-7.5084457	-0.25379312	5.8324533	-0.030595187	-0.004097073	0.016677232	-7.6809745	-0.26164165	6.0913424	Multitasking_Watch
13:24:08.802	-7.5084457	-0.25379312	5.8324533	-0.030595187	-0.004097073	0.016677232	-7.6809745	-0.26164165	6.0913424	Multitasking_Watch
13:24:08.824	-7.5084457	-0.25379312	5.8324533	-0.030595187	-0.004097073	0.016677232	-7.6809745	-0.26164165	6.0913424	Multitasking_Watch
13:24:08.847	-7.5084457	-0.25379312	5.8324533	-0.030595187	-0.004097073	0.016677232	-7.6809745	-0.26164165	6.0913424	Multitasking_Watch
13:24:08.870	-7.5084457	-0.25379312	5.8324533	-0.030595187	-0.004097073	0.016677232	-7.6809745	-0.26164165	6.0913424	Multitasking_Watch
13:24:08.892	-7.5084457	-0.25379312	5.8324533	-0.030595187	-0.004097073	0.016677232	-7.6809745	-0.26164165	6.0913424	Multitasking_Watch
13:24:08.915	-7.5084457	-0.25379312	5.8324533	-0.030595187	-0.004097073	0.016677232	-7.6809745	-0.26164165	6.0913424	Multitasking_Watch
13:24:08.938	-7.5084457	-0.25379312	5.8324533	-0.030595187	-0.004097073	0.016677232	-7.6809745	-0.26164165	6.0913424	Multitasking_Watch
13:24:08.960	-7.5443597	-0.2681588	5.956956	0.010943651	0.010563693	-0.004092186	-7.678811	-0.27020225	6.0936866	Multitasking_Watch
13:24:08.983	-7.5443597	-0.2681588	5.956956	0.010943651	0.010563693	-0.004092186	-7.678811	-0.27020225	6.0936866	Multitasking_Watch
13:24:09.004	-7.5443597	-0.2681588	5.956956	0.010943651	0.010563693	-0.004092186	-7.678811	-0.27020225	6.0936866	Multitasking_Watch
13:24:09.026	-7.5443597	-0.2681588	5.956956	0.010943651	0.010563693	-0.004092186	-7.678811	-0.27020225	6.0936866	Multitasking_Watch
13:24:09.048	-7.5443597	-0.2681588	5.956956	0.010943651	0.010563693	-0.004092186	-7.678811	-0.27020225	6.0936866	Multitasking_Watch
13:24:09.070	-7.5443597	-0.2681588	5.956956	0.010943651	0.010563693	-0.004092186	-7.678811	-0.27020225	6.0936866	Multitasking_Watch
13:24:09.092	-7.5443597	-0.2681588	5.956956	0.010943651	0.010563693	-0.004092186	-7.678811	-0.27020225	6.0936866	Multitasking_Watch
13:24:09.114	-7.5443597	-0.2681588	5.956956	0.010943651	0.010563693	-0.004092186	-7.678811	-0.27020225	6.0936866	Multitasking_Watch
13:24:09.136	-7.4605603	-0.2466103	6.0096297	0.0072784596	-0.026088223	0.003849062	-7.680661	-0.28614393	6.0906324	Multitasking_Watch
13:24:09.159	-7.4605603	-0.2466103	6.0096297	0.0072784596	-0.026088223	0.003849062	-7.680661	-0.28614393	6.0906324	Multitasking_Watch
13:24:09.181	-7.4605603	-0.2466103	6.0096297	0.0072784596	-0.026088223	0.003849062	-7.680661	-0.28614393	6.0906324	Multitasking_Watch
13:24:09.204	-7.4605603	-0.2466103	6.0096297	0.0072784596	-0.026088223	0.003849062	-7.680661	-0.28614393	6.0906324	Multitasking_Watch
13:24:09.227	-7.4605603	-0.2466103	6.0096297	0.0072784596	-0.026088223	0.003849062	-7.680661	-0.28614393	6.0906324	Multitasking_Watch
13:24:09.250	-7.4605603	-0.2466103	6.0096297	0.0072784596	-0.026088223	0.003849062	-7.680661	-0.28614393	6.0906324	Multitasking_Watch
13:24:09.273	-7.4605603	-0.2466103	6.0096297	0.0072784596	-0.026088223	0.003849062	-7.680661	-0.28614393	6.0906324	Multitasking_Watch
13:24:09.294	-7.4605603	-0.2466103	6.0096297	0.0072784596	-0.026088223	0.003849062	-7.680661	-0.28614393	6.0906324	Multitasking_Watch
13:24:09.315	-7.5252056	-0.31125572	6.064698	0.0072784596	-0.026088223	0.003849062	-7.680661	-0.28614393	6.0906324	Multitasking_Watch
13:24:09.338	-7.5252056	-0.31125572	6.064698	0.064088926	0.0056767706	-0.018752953	-7.6814933	-0.2687921	6.0903735	Multitasking_Watch
13:24:09.361	-7.5252056	-0.31125572	6.064698	0.064088926	0.0056767706	-0.018752953	-7.6814933	-0.2687921	6.0903735	Multitasking_Watch
13:24:09.386	-7.5252056	-0.31125572	6.064698	0.064088926	0.0056767706	-0.018752953	-7.6814933	-0.2687921	6.0903735	Multitasking_Watch
13:24:09.409	-7.5252056	-0.31125572	6.064698	0.064088926	0.0056767706	-0.018752953	-7.6814933	-0.2687921	6.0903735	Multitasking_Watch
13:24:09.432	-7.5252056	-0.31125572	6.064698	0.064088926	0.0056767706	-0.018752953	-7.6814933	-0.2687921	6.0903735	Multitasking_Watch
13:24:09.454	-7.5252056	-0.31125572	6.064698	0.064088926	0.0056767706	-0.018752953	-7.6814933	-0.2687921	6.0903735	Multitasking_Watch
13:24:09.478	-7.5252056	-0.31125572	6.064698	0.064088926	0.0056767706	-0.018752953	-7.6814933	-0.2687921	6.0903735	Multitasking_Watch
13:24:09.500	-7.6185822	-0.0670397	5.933013	0.08363661	-0.024255626	-0.014476895	-7.6944838	-0.21774493	6.0759997	Multitasking_Watch
13:24:09.523	-7.6185822	-0.0670397	5.933013	0.08363661	-0.024255626	-0.014476895	-7.6944838	-0.21774493	6.0759997	Multitasking_Watch
13:24:09.545	-7.6185822	-0.0670397	5.933013	0.08363661	-0.024255626	-0.014476895	-7.6944838	-0.21774493	6.0759997	Multitasking_Watch
13:24:09.567	-7.6185822	-0.0670397	5.933013	0.08363661	-0.024255626	-0.014476895	-7.6944838	-0.21774493	6.0759997	Multitasking_Watch
13:24:09.590	-7.6185822	-0.0670397	5.933013	0.08363661	-0.024255626	-0.014476895	-7.6944838	-0.21774493	6.0759997	Multitasking_Watch
13:24:09.612	-7.6185822	-0.0670397	5.933013	0.08363661	-0.024255626	-0.014476895	-7.6944838	-0.21774493	6.0759997	Multitasking_Watch
13:24:09.633	-7.6185822	-0.0670397	5.933013	0.08363661	-0.024255626	-0.014476895	-7.6944838	-0.21774493	6.0759997	Multitasking_Watch
13:24:09.655	-7.6185822	-0.0670397	5.933013	0.08363661	-0.024255626	-0.014476895	-7.6944838	-0.21774493	6.0759997	Multitasking_Watch
13:24:09.678	-7.5036573	-0.11013664	5.968927	0.11295815	0.013007154	-0.09450024	-7.698643	-0.1586413	6.07256	Multitasking_Watch
13:24:09.700	-7.5036573	-0.11013664	5.968927	0.11295815	0.013007154	-0.09450024	-7.698643	-0.1586413	6.07256	Multitasking_Watch
13:24:09.722	-7.5036573	-0.11013664	5.968927	0.11295815	0.013007154	-0.09450024	-7.698643	-0.1586413	6.07256	Multitasking_Watch
13:24:09.745	-7.5036573	-0.11013664	5.968927	0.11295815	0.013007154	-0.09450024	-7.698643	-0.1586413	6.07256	Multitasking_Watch
13:24:09.768	-7.5036573	-0.11013664	5.968927	0.11295815	0.013007154	-0.09450024	-7.698643	-0.1586413	6.07256	Multitasking_Watch
13:24:09.797	-7.5036573	-0.11013664	5.968927	0.11295815	0.013007154	-0.09450024	-7.698643	-0.1586413	6.07256	Multitasking_Watch
13:24:09.819	-7.5036573	-0.11013664	5.968927	0.11295815	0.013007154	-0.09450024	-7.698643	-0.1586413	6.07256	Multitasking_Watch
13:24:09.840	-7.5036573	-0.11013664	5.968927	0.11295815	0.013007154	-0.09450024	-7.698643	-0.1586413	6.07256	Multitasking_Watch
13:24:09.861	-7.4892917	-0.10055954	5.9641385	0.090356134	-0.032196872	-0.11099361	-7.703132	-0.14974867	6.0670934	Multitasking_Watch
13:24:09.883	-7.4892917	-0.10055954	5.9641385	0.090356134	-0.032196872	-0.11099361	-7.703132	-0.14974867	6.0670934	Multitasking_Watch
13:24:09.906	-7.4892917	-0.10055954	5.9641385	0.090356134	-0.032196872	-0.11099361	-7.703132	-0.14974867	6.0670934	Multitasking_Watch
13:24:09.928	-7.4892917	-0.10055954	5.9641385	0.090356134	-0.032196872	-0.11099361	-7.703132	-0.14974867	6.0670934	Multitasking_Watch
13:24:09.951	-7.4892917	-0.10055954	5.9641385	0.090356134	-0.032196872	-0.11099361	-7.703132	-0.14974867	6.0670934	Multitasking_Watch
13:24:09.973	-7.4892917	-0.10055954	5.9641385	0.090356134	-0.032196872	-0.11099361	-7.703132	-0.14974867	6.0670934	Multitasking_Watch
13:24:09.996	-7.4892917	-0.10055954	5.9641385	0.090356134	-0.032196872	-0.11099361	-7.703132	-0.14974867	6.0670934	Multitasking_Watch
13:24:10.019	-7.4892917	-0.10055954	5.9641385	0.090356134	-0.032196872	-0.11099361	-7.703132	-0.14974867	6.0670934	Multitasking_Watch
13:24:10.043	-7.515629	0.0071828244	6.136526	0.19359235	0.051491667	-0.17879966	-7.6734476	-0.16088088	6.1043105	Multitasking_Watch
13:24:10.066	-7.515629	0.0071828244	6.136526	0.19359235	0.051491667	-0.17879966	-7.6734476	-0.16088088	6.1043105	Multitasking_Watch
13:24:10.087	-7.515629	0.0071828244	6.136526	0.19359235	0.051491667	-0.17879966	-7.6734476	-0.16088088	6.1043105	Multitasking_Watch
13:24:10.109	-7.515629	0.0071828244	6.136526	0.19359235	0.051491667	-0.17879966	-7.6734476	-0.16088088	6.1043105	Multitasking_Watch
13:24:10.131	-7.515629	0.0071828244	6.136526	0.19359235	0.051491667	-0.17879966	-7.6734476	-0.16088088	6.1043105	Multitasking_Watch
13:24:10.154	-7.515629	0.0071828244	6.136526	0.19359235	0.051491667	-0.17879966	-7.6734476	-0.16088088	6.1043105	Multitasking_Watch
13:24:10.177	-7.515629	0.0071828244	6.136526	0.19359235	0.051491667	-0.17879966	-7.6734476	-0.16088088	6.1043105	Multitasking_Watch
13:24:10.200	-7.515629	0.0071828244	6.136526	0.19359235	0.051491667	-0.17879966	-7.6734476	-0.16088088	6.1043105	Multitasking_Watch
13:24:10.222	-7.405492	-0.29689008	6.074275	0.08119316	0.001400714	-0.1427586	-7.679001	-0.22238867	6.095378	Multitasking_Watch
13:24:10.244	-7.405492	-0.29689008	6.074275	0.08119316	0.001400714	-0.1427586	-7.679001	-0.22238867	6.095378	Multitasking_Watch
13:24:10.267	-7.405492	-0.29689008	6.074275	0.08119316	0.001400714	-0.1427586	-7.679001	-0.22238867	6.095378	Multitasking_Watch
13:24:10.290	-7.405492	-0.29689008	6.074275	0.08119316	0.001400714	-0.1427586	-7.679001	-0.22238867	6.095378	Multitasking_Watch
13:24:10.313	-7.405492	-0.29689008	6.074275	0.08119316	0.001400714	-0.1427586	-7.679001	-0.22238867	6.095378	Multitasking_Watch
13:24:10.335	-7.405492	-0.29689008	6.074275	0.08119316	0.001400714	-0.1427586	-7.679001	-0.22238867	6.095378	Multitasking_Watch
13:24:10.357	-7.405492	-0.29689008	6.074275	0.08119316	0.001400714	-0.1427586	-7.679001	-0.22238867	6.095378	Multitasking_Watch
13:24:10.381	-7.405492	-0.29689008	6.074275	0.08119316	0.001400714	-0.1427586	-7.679001	-0.22238867	6.095378	Multitasking_Watch
13:24:10.404	-7.472532	-0.47167215	6.0934296	0.024993552	-0.00043188172	-0.091445915	-7.674935	-0.26929682	6.098619	Multitasking_Watch
13:24:10.426	-7.472532	-0.47167215	6.0934296	0.024993552	-0.00043188172	-0.091445915	-7.674935	-0.26929682	6.098619	Multitasking_Watch
13:24:10.448	-7.472532	-0.47167215	6.0934296	0.024993552	-0.00043188172	-0.091445915	-7.674935	-0.26929682	6.098619	Multitasking_Watch
13:24:10.471	-7.472532	-0.47167215	6.0934296	0.024993552	-0.00043188172	-0.091445915	-7.674935	-0.26929682	6.098619	Multitasking_Watch
13:24:10.493	-7.472532	-0.47167215	6.0934296	0.024993552	-0.00043188172	-0.091445915	-7.674935	-0.26929682	6.098619	Multitasking_Watch
13:24:10.516	-7.472532	-0.47167215	6.0934296	0.024993552	-0.00043188172	-0.091445915	-7.674935	-0.26929682	6.098619	Multitasking_Watch
13:24:10.537	-7.472532	-0.47167215	6.0934296	0.024993552	-0.00043188172	-0.091445915	-7.674935	-0.26929682	6.098619	Multitasking_Watch
13:24:10.559	-7.472532	-0.47167215	6.0934296	0.024993552	-0.00043188172	-0.091445915	-7.674935	-0.26929682	6.098619	Multitasking_Watch
13:24:10.581	-7.4533772	-0.41420954	6.014418	-0.011658363	0.00078984874	-0.023639873	-7.6739736	-0.3280746	6.0969515	Multitasking_Watch
13:24:10.604	-7.4533772	-0.41420954	6.014418	-0.011658363	0.00078984874	-0.023639873	-7.6739736	-0.3280746	6.0969515	Multitasking_Watch
13:24:10.626	-7.4533772	-0.41420954	6.014418	-0.011658363	0.00078984874	-0.023639873	-7.6739736	-0.3280746	6.0969515	Multitasking_Watch
13:24:10.648	-7.4533772	-0.41420954	6.014418	-0.011658363	0.00078984874	-0.023639873	-7.6739736	-0.3280746	6.0969515	Multitasking_Watch
13:24:10.670	-7.4533772	-0.41420954	6.014418	-0.011658363	0.00078984874	-0.023639873	-7.6739736	-0.3280746	6.0969515	Multitasking_Watch
13:24:10.693	-7.4533772	-0.41420954	6.014418	-0.011658363	0.00078984874	-0.023639873	-7.6739736	-0.3280746	6.0969515	Multitasking_Watch
13:24:10.719	-7.4533772	-0.41420954	6.014418	-0.011658363	0.00078984874	-0.023639873	-7.6739736	-0.3280746	6.0969515	Multitasking_Watch
13:24:10.741	-7.4533772	-0.41420954	6.014418	-0.011658363	0.00078984874	-0.023639873	-7.6739736	-0.3280746	6.0969515	Multitasking_Watch
13:24:10.762	-7.5491486	-0.3998439	6.002447	-0.04464509	0.02644619	0.042333573	-7.6857195	-0.33534196	6.081734	Multitasking_Watch
13:24:10.784	-7.5491486	-0.3998439	6.002447	-0.04464509	0.02644619	0.042333573	-7.6857195	-0.33534196	6.081734	Multitasking_Watch
13:24:10.806	-7.5491486	-0.3998439	6.002447	-0.04464509	0.02644619	0.042333573	-7.6857195	-0.33534196	6.081734	Multitasking_Watch
13:24:10.828	-7.5491486	-0.3998439	6.002447	-0.04464509	0.02644619	0.042333573	-7.6857195	-0.33534196	6.081734	Multitasking_Watch
13:24:10.851	-7.5491486	-0.3998439	6.002447	-0.04464509	0.02644619	0.042333573	-7.6857195	-0.33534196	6.081734	Multitasking_Watch
13:24:10.873	-7.5491486	-0.3998439	6.002447	-0.04464509	0.02644619	0.042333573	-7.6857195	-0.33534196	6.081734	Multitasking_Watch
13:24:10.894	-7.5491486	-0.3998439	6.002447	-0.04464509	0.02644619	0.042333573	-7.6857195	-0.33534196	6.081734	Multitasking_Watch
13:24:10.916	-7.5491486	-0.3998439	6.002447	-0.04464509	0.02644619	0.042333573	-7.6857195	-0.33534196	6.081734	Multitasking_Watch
13:24:10.938	-7.5491486	-0.3998439	6.002447	-0.04464509	0.02644619	0.042333573	-7.6857195	-0.33534196	6.081734	Multitasking_Watch
13:24:10.959	-7.5826683	-0.22745611	5.846819	-0.034871243	0.01728321	0.017288098	-7.718593	-0.3008847	6.041777	Multitasking_Watch
13:24:10.981	-7.5826683	-0.22745611	5.846819	-0.034871243	0.01728321	0.017288098	-7.718593	-0.3008847	6.041777	Multitasking_Watch
13:24:11.003	-7.5826683	-0.22745611	5.846819	-0.034871243	0.01728321	0.017288098	-7.718593	-0.3008847	6.041777	Multitasking_Watch
13:24:11.026	-7.5826683	-0.22745611	5.846819	-0.034871243	0.01728321	0.017288098	-7.718593	-0.3008847	6.041777	Multitasking_Watch
13:24:11.049	-7.5826683	-0.22745611	5.846819	-0.034871243	0.01728321	0.017288098	-7.718593	-0.3008847	6.041777	Multitasking_Watch
13:24:11.071	-7.5826683	-0.22745611	5.846819	-0.034871243	0.01728321	0.017288098	-7.718593	-0.3008847	6.041777	Multitasking_Watch
13:24:11.094	-7.5826683	-0.22745611	5.846819	-0.034871243	0.01728321	0.017288098	-7.718593	-0.3008847	6.041777	Multitasking_Watch
13:24:11.118	-7.616188	-0.13647367	5.748654	-0.017767016	0.009341962	0.06310299	-7.736112	-0.2807032	6.020302	Multitasking_Watch
13:24:11.140	-7.616188	-0.13647367	5.748654	-0.017767016	0.009341962	0.06310299	-7.736112	-0.2807032	6.020302	Multitasking_Watch
13:24:11.163	-7.616188	-0.13647367	5.748654	-0.017767016	0.009341962	0.06310299	-7.736112	-0.2807032	6.020302	Multitasking_Watch
13:24:11.185	-7.616188	-0.13647367	5.748654	-0.017767016	0.009341962	0.06310299	-7.736112	-0.2807032	6.020302	Multitasking_Watch
13:24:11.208	-7.616188	-0.13647367	5.748654	-0.017767016	0.009341962	0.06310299	-7.736112	-0.2807032	6.020302	Multitasking_Watch
13:24:11.230	-7.616188	-0.13647367	5.748654	-0.017767016	0.009341962	0.06310299	-7.736112	-0.2807032	6.020302	Multitasking_Watch
13:24:11.252	-7.616188	-0.13647367	5.748654	-0.017767016	0.009341962	0.06310299	-7.736112	-0.2807032	6.020302	Multitasking_Watch
13:24:11.275	-7.616188	-0.13647367	5.748654	-0.017767016	0.009341962	0.06310299	-7.736112	-0.2807032	6.020302	Multitasking_Watch
13:24:11.297	-7.616188	-0.13647367	5.748654	-0.017767016	0.009341962	0.06310299	-7.739761	-0.23957741	6.01739	Multitasking_Watch
13:24:11.319	-7.5754857	-0.17717634	5.9042816	0.04087605	-0.013870917	-0.02547247	-7.739761	-0.23957741	6.01739	Multitasking_Watch
13:24:11.341	-7.5754857	-0.17717634	5.9042816	0.04087605	-0.013870917	-0.02547247	-7.739761	-0.23957741	6.01739	Multitasking_Watch
13:24:11.364	-7.5754857	-0.17717634	5.9042816	0.04087605	-0.013870917	-0.02547247	-7.739761	-0.23957741	6.01739	Multitasking_Watch
13:24:11.389	-7.5754857	-0.17717634	5.9042816	0.04087605	-0.013870917	-0.02547247	-7.739761	-0.23957741	6.01739	Multitasking_Watch
13:24:11.412	-7.5754857	-0.17717634	5.9042816	0.04087605	-0.013870917	-0.02547247	-7.739761	-0.23957741	6.01739	Multitasking_Watch
13:24:11.433	-7.5754857	-0.17717634	5.9042816	0.04087605	-0.013870917	-0.02547247	-7.739761	-0.23957741	6.01739	Multitasking_Watch
13:24:11.455	-7.5754857	-0.17717634	5.9042816	0.04087605	-0.013870917	-0.02547247	-7.739761	-0.23957741	6.01739	Multitasking_Watch
13:24:11.478	-7.5683026	-0.22745611	5.995264	0.02010663	-0.0071513997	-0.0065356474	-7.7330995	-0.239049	6.025967	Multitasking_Watch
13:24:11.501	-7.5683026	-0.22745611	5.995264	0.02010663	-0.0071513997	-0.0065356474	-7.7330995	-0.239049	6.025967	Multitasking_Watch
13:24:11.524	-7.5683026	-0.22745611	5.995264	0.02010663	-0.0071513997	-0.0065356474	-7.7330995	-0.239049	6.025967	Multitasking_Watch
13:24:11.547	-7.5683026	-0.22745611	5.995264	0.02010663	-0.0071513997	-0.0065356474	-7.7330995	-0.239049	6.025967	Multitasking_Watch
13:24:11.569	-7.5683026	-0.22745611	5.995264	0.02010663	-0.0071513997	-0.0065356474	-7.7330995	-0.239049	6.025967	Multitasking_Watch
13:24:11.592	-7.5683026	-0.22745611	5.995264	0.02010663	-0.0071513997	-0.0065356474	-7.7330995	-0.239049	6.025967	Multitasking_Watch
13:24:11.614	-7.5683026	-0.22745611	5.995264	0.02010663	-0.0071513997	-0.0065356474	-7.7330995	-0.239049	6.025967	Multitasking_Watch
13:24:11.636	-7.5683026	-0.22745611	5.995264	0.02010663	-0.0071513997	-0.0065356474	-7.7330995	-0.239049	6.025967	Multitasking_Watch
13:24:11.658	-7.5659084	-0.30167863	5.954561	-0.047699414	-0.042581584	0.027061941	-7.727992	-0.24356589	6.032331	Multitasking_Watch
13:24:11.680	-7.5659084	-0.30167863	5.954561	-0.047699414	-0.042581584	0.027061941	-7.727992	-0.24356589	6.032331	Multitasking_Watch
13:24:11.702	-7.5659084	-0.30167863	5.954561	-0.047699414	-0.042581584	0.027061941	-7.727992	-0.24356589	6.032331	Multitasking_Watch
13:24:11.724	-7.5659084	-0.30167863	5.954561	-0.047699414	-0.042581584	0.027061941	-7.727992	-0.24356589	6.032331	Multitasking_Watch
13:24:11.746	-7.5659084	-0.30167863	5.954561	-0.047699414	-0.042581584	0.027061941	-7.727992	-0.24356589	6.032331	Multitasking_Watch
13:24:11.768	-7.5659084	-0.30167863	5.954561	-0.047699414	-0.042581584	0.027061941	-7.727992	-0.24356589	6.032331	Multitasking_Watch
13:24:11.790	-7.5659084	-0.30167863	5.954561	-0.047699414	-0.042581584	0.027061941	-7.727992	-0.24356589	6.032331	Multitasking_Watch
13:24:11.813	-7.5659084	-0.30167863	5.954561	-0.047699414	-0.042581584	0.027061941	-7.727992	-0.24356589	6.032331	Multitasking_Watch
13:24:11.836	-7.563514	-0.2753416	5.8324533	-0.047699414	-0.042581584	0.027061941	-7.727992	-0.24356589	6.032331	Multitasking_Watch
13:24:11.859	-7.563514	-0.2753416	5.8324533	-0.020210477	-0.001042747	-0.008368243	-7.721878	-0.24020898	6.040289	Multitasking_Watch
13:24:11.880	-7.563514	-0.2753416	5.8324533	-0.020210477	-0.001042747	-0.008368243	-7.721878	-0.24020898	6.040289	Multitasking_Watch
13:24:11.903	-7.563514	-0.2753416	5.8324533	-0.020210477	-0.001042747	-0.008368243	-7.721878	-0.24020898	6.040289	Multitasking_Watch
13:24:11.928	-7.563514	-0.2753416	5.8324533	-0.020210477	-0.001042747	-0.008368243	-7.721878	-0.24020898	6.040289	Multitasking_Watch
13:24:11.952	-7.563514	-0.2753416	5.8324533	-0.020210477	-0.001042747	-0.008368243	-7.721878	-0.24020898	6.040289	Multitasking_Watch
13:24:11.974	-7.563514	-0.2753416	5.8324533	-0.020210477	-0.001042747	-0.008368243	-7.721878	-0.24020898	6.040289	Multitasking_Watch
13:24:11.996	-7.563514	-0.2753416	5.8324533	-0.020210477	-0.001042747	-0.008368243	-7.721878	-0.24020898	6.040289	Multitasking_Watch
13:24:12.018	-7.5826683	-0.24182175	5.8851275	-0.012269228	0.028278785	0.01056858	-7.717748	-0.23371436	6.045828	Multitasking_Watch
13:24:12.041	-7.5826683	-0.24182175	5.8851275	-0.012269228	0.028278785	0.01056858	-7.717748	-0.23371436	6.045828	Multitasking_Watch
13:24:12.064	-7.5826683	-0.24182175	5.8851275	-0.012269228	0.028278785	0.01056858	-7.717748	-0.23371436	6.045828	Multitasking_Watch
13:24:12.086	-7.5826683	-0.24182175	5.8851275	-0.012269228	0.028278785	0.01056858	-7.717748	-0.23371436	6.045828	Multitasking_Watch
13:24:12.109	-7.5826683	-0.24182175	5.8851275	-0.012269228	0.028278785	0.01056858	-7.717748	-0.23371436	6.045828	Multitasking_Watch
13:24:12.131	-7.5826683	-0.24182175	5.8851275	-0.012269228	0.028278785	0.01056858	-7.717748	-0.23371436	6.045828	Multitasking_Watch
13:24:12.154	-7.5826683	-0.24182175	5.8851275	-0.012269228	0.028278785	0.01056858	-7.717748	-0.23371436	6.045828	Multitasking_Watch
13:24:12.178	-7.5826683	-0.24182175	5.8851275	-0.012269228	0.028278785	0.01056858	-7.717748	-0.23371436	6.045828	Multitasking_Watch
13:24:12.201	-7.573091	-0.15083931	5.8444247	0.010943651	0.0032333098	0.016066367	-7.7232785	-0.23040567	6.0388875	Multitasking_Watch
13:24:12.223	-7.573091	-0.15083931	5.8444247	0.010943651	0.0032333098	0.016066367	-7.7232785	-0.23040567	6.0388875	Multitasking_Watch
13:24:12.245	-7.573091	-0.15083931	5.8444247	0.010943651	0.0032333098	0.016066367	-7.7232785	-0.23040567	6.0388875	Multitasking_Watch
13:24:12.267	-7.573091	-0.15083931	5.8444247	0.010943651	0.0032333098	0.016066367	-7.7232785	-0.23040567	6.0388875	Multitasking_Watch
13:24:12.290	-7.573091	-0.15083931	5.8444247	0.010943651	0.0032333098	0.016066367	-7.7232785	-0.23040567	6.0388875	Multitasking_Watch
13:24:12.313	-7.573091	-0.15083931	5.8444247	0.010943651	0.0032333098	0.016066367	-7.7232785	-0.23040567	6.0388875	Multitasking_Watch
13:24:12.336	-7.573091	-0.15083931	5.8444247	0.010943651	0.0032333098	0.016066367	-7.7232785	-0.23040567	6.0388875	Multitasking_Watch
13:24:12.357	-7.573091	-0.15083931	5.8444247	0.010943651	0.0032333098	0.016066367	-7.7232785	-0.23040567	6.0388875	Multitasking_Watch
13:24:12.379	-7.520417	-0.35435268	5.803722	-0.010436633	0.0020115792	0.009346849	-7.7179236	-0.22015229	6.046118	Multitasking_Watch
13:24:12.403	-7.520417	-0.35435268	5.803722	-0.010436633	0.0020115792	0.009346849	-7.7179236	-0.22015229	6.046118	Multitasking_Watch
13:24:12.425	-7.520417	-0.35435268	5.803722	-0.010436633	0.0020115792	0.009346849	-7.7179236	-0.22015229	6.046118	Multitasking_Watch
13:24:12.448	-7.520417	-0.35435268	5.803722	-0.010436633	0.0020115792	0.009346849	-7.7179236	-0.22015229	6.046118	Multitasking_Watch
13:24:12.473	-7.520417	-0.35435268	5.803722	-0.010436633	0.0020115792	0.009346849	-7.7179236	-0.22015229	6.046118	Multitasking_Watch
13:24:12.495	-7.520417	-0.35435268	5.803722	-0.010436633	0.0020115792	0.009346849	-7.7179236	-0.22015229	6.046118	Multitasking_Watch
13:24:12.517	-7.520417	-0.35435268	5.803722	-0.010436633	0.0020115792	0.009346849	-7.7179236	-0.22015229	6.046118	Multitasking_Watch
13:24:12.539	-7.520417	-0.35435268	5.803722	-0.010436633	0.0020115792	0.009346849	-7.7179236	-0.22015229	6.046118	Multitasking_Watch
13:24:12.562	-7.5228114	-0.27055305	6.064698	0.06653239	0.02766792	-0.007757378	-7.675921	-0.23672377	6.0987277	Multitasking_Watch
13:24:12.584	-7.5228114	-0.27055305	6.064698	0.06653239	0.02766792	-0.007757378	-7.675921	-0.23672377	6.0987277	Multitasking_Watch
13:24:12.606	-7.5228114	-0.27055305	6.064698	0.06653239	0.02766792	-0.007757378	-7.675921	-0.23672377	6.0987277	Multitasking_Watch
13:24:12.629	-7.5228114	-0.27055305	6.064698	0.06653239	0.02766792	-0.007757378	-7.675921	-0.23672377	6.0987277	Multitasking_Watch
13:24:12.652	-7.5228114	-0.27055305	6.064698	0.06653239	0.02766792	-0.007757378	-7.675921	-0.23672377	6.0987277	Multitasking_Watch
13:24:12.673	-7.5228114	-0.27055305	6.064698	0.06653239	0.02766792	-0.007757378	-7.675921	-0.23672377	6.0987277	Multitasking_Watch
13:24:12.696	-7.5228114	-0.27055305	6.064698	0.06653239	0.02766792	-0.007757378	-7.675921	-0.23672377	6.0987277	Multitasking_Watch
13:24:12.718	-7.5228114	-0.27055305	6.064698	0.06653239	0.02766792	-0.007757378	-7.675921	-0.23672377	6.0987277	Multitasking_Watch
13:24:12.741	-7.537177	-0.23942748	5.9904757	-0.037925567	-0.0016536122	-0.0102008395	-7.6862326	-0.21461453	6.086544	Multitasking_Watch
13:24:12.763	-7.537177	-0.23942748	5.9904757	-0.037925567	-0.0016536122	-0.0102008395	-7.6862326	-0.21461453	6.086544	Multitasking_Watch
13:24:12.784	-7.537177	-0.23942748	5.9904757	-0.037925567	-0.0016536122	-0.0102008395	-7.6862326	-0.21461453	6.086544	Multitasking_Watch
13:24:12.806	-7.537177	-0.23942748	5.9904757	-0.037925567	-0.0016536122	-0.0102008395	-7.6862326	-0.21461453	6.086544	Multitasking_Watch
13:24:12.828	-7.537177	-0.23942748	5.9904757	-0.037925567	-0.0016536122	-0.0102008395	-7.6862326	-0.21461453	6.086544	Multitasking_Watch
13:24:12.850	-7.537177	-0.23942748	5.9904757	-0.037925567	-0.0016536122	-0.0102008395	-7.6862326	-0.21461453	6.086544	Multitasking_Watch
13:24:12.872	-7.537177	-0.23942748	5.9904757	-0.037925567	-0.0016536122	-0.0102008395	-7.6862326	-0.21461453	6.086544	Multitasking_Watch
13:24:12.894	-7.537177	-0.23942748	5.9904757	-0.037925567	-0.0016536122	-0.0102008395	-7.6862326	-0.21461453	6.086544	Multitasking_Watch
13:24:12.916	-7.513234	-0.2466103	5.899493	-0.037925567	-0.0016536122	-0.0102008395	-7.6862326	-0.21461453	6.086544	Multitasking_Watch
13:24:12.938	-7.513234	-0.2466103	5.899493	0.034156527	0.025224458	0.008125118	-7.692935	-0.2070742	6.0783315	Multitasking_Watch
13:24:12.961	-7.513234	-0.2466103	5.899493	0.034156527	0.025224458	0.008125118	-7.692935	-0.2070742	6.0783315	Multitasking_Watch
13:24:12.983	-7.513234	-0.2466103	5.899493	0.034156527	0.025224458	0.008125118	-7.692935	-0.2070742	6.0783315	Multitasking_Watch
13:24:13.006	-7.513234	-0.2466103	5.899493	0.034156527	0.025224458	0.008125118	-7.692935	-0.2070742	6.0783315	Multitasking_Watch
13:24:13.027	-7.513234	-0.2466103	5.899493	0.034156527	0.025224458	0.008125118	-7.692935	-0.2070742	6.0783315	Multitasking_Watch
13:24:13.049	-7.513234	-0.2466103	5.899493	0.034156527	0.025224458	0.008125118	-7.692935	-0.2070742	6.0783315	Multitasking_Watch
13:24:13.072	-7.513234	-0.2466103	5.899493	0.034156527	0.025224458	0.008125118	-7.692935	-0.2070742	6.0783315	Multitasking_Watch
13:24:13.094	-7.513234	-0.2466103	5.899493	0.034156527	0.025224458	0.008125118	-7.692935	-0.2070742	6.0783315	Multitasking_Watch
13:24:13.117	-7.395915	-0.29210153	6.1628633	0.026215283	-0.06823792	-0.012644299	-7.6540093	-0.19610417	6.127632	Multitasking_Watch
13:24:13.140	-7.395915	-0.29210153	6.1628633	0.026215283	-0.06823792	-0.012644299	-7.6540093	-0.19610417	6.127632	Multitasking_Watch
13:24:13.163	-7.395915	-0.29210153	6.1628633	0.026215283	-0.06823792	-0.012644299	-7.6540093	-0.19610417	6.127632	Multitasking_Watch
13:24:13.189	-7.395915	-0.29210153	6.1628633	0.026215283	-0.06823792	-0.012644299	-7.6540093	-0.19610417	6.127632	Multitasking_Watch
13:24:13.211	-7.395915	-0.29210153	6.1628633	0.026215283	-0.06823792	-0.012644299	-7.6540093	-0.19610417	6.127632	Multitasking_Watch
13:24:13.234	-7.395915	-0.29210153	6.1628633	0.026215283	-0.06823792	-0.012644299	-7.6540093	-0.19610417	6.127632	Multitasking_Watch
13:24:13.258	-7.395915	-0.29210153	6.1628633	0.026215283	-0.06823792	-0.012644299	-7.6540093	-0.19610417	6.127632	Multitasking_Watch
13:24:13.280	-7.4605603	-0.07422252	6.1556807	-0.028151726	-0.00043188172	0.053940013	-7.622633	-0.20672844	6.1662817	Multitasking_Watch
13:24:13.302	-7.4605603	-0.07422252	6.1556807	-0.028151726	-0.00043188172	0.053940013	-7.622633	-0.20672844	6.1662817	Multitasking_Watch
13:24:13.323	-7.4605603	-0.07422252	6.1556807	-0.028151726	-0.00043188172	0.053940013	-7.622633	-0.20672844	6.1662817	Multitasking_Watch
13:24:13.345	-7.4605603	-0.07422252	6.1556807	-0.028151726	-0.00043188172	0.053940013	-7.622633	-0.20672844	6.1662817	Multitasking_Watch
13:24:13.367	-7.4605603	-0.07422252	6.1556807	-0.028151726	-0.00043188172	0.053940013	-7.622633	-0.20672844	6.1662817	Multitasking_Watch
13:24:13.390	-7.4605603	-0.07422252	6.1556807	-0.028151726	-0.00043188172	0.053940013	-7.622633	-0.20672844	6.1662817	Multitasking_Watch
13:24:13.412	-7.4605603	-0.07422252	6.1556807	-0.028151726	-0.00043188172	0.053940013	-7.622633	-0.20672844	6.1662817	Multitasking_Watch
13:24:13.435	-7.4605603	-0.07422252	6.1556807	-0.028151726	-0.00043188172	0.053940013	-7.622633	-0.20672844	6.1662817	Multitasking_Watch
13:24:13.457	-7.5299945	-0.27294734	5.89231	-0.086794786	-0.0095948605	0.061270393	-7.6708117	-0.18629678	6.106896	Multitasking_Watch
13:24:13.479	-7.5299945	-0.27294734	5.89231	-0.086794786	-0.0095948605	0.061270393	-7.6708117	-0.18629678	6.106896	Multitasking_Watch
13:24:13.502	-7.5299945	-0.27294734	5.89231	-0.086794786	-0.0095948605	0.061270393	-7.6708117	-0.18629678	6.106896	Multitasking_Watch
13:24:13.525	-7.5299945	-0.27294734	5.89231	-0.086794786	-0.0095948605	0.061270393	-7.6708117	-0.18629678	6.106896	Multitasking_Watch
13:24:13.547	-7.5299945	-0.27294734	5.89231	-0.086794786	-0.0095948605	0.061270393	-7.6708117	-0.18629678	6.106896	Multitasking_Watch
13:24:13.569	-7.5299945	-0.27294734	5.89231	-0.086794786	-0.0095948605	0.061270393	-7.6708117	-0.18629678	6.106896	Multitasking_Watch
13:24:13.590	-7.5299945	-0.27294734	5.89231	-0.086794786	-0.0095948605	0.061270393	-7.6708117	-0.18629678	6.106896	Multitasking_Watch
13:24:13.613	-7.5299945	-0.27294734	5.89231	-0.086794786	-0.0095948605	0.061270393	-7.6708117	-0.18629678	6.106896	Multitasking_Watch
13:24:13.636	-7.553937	-0.2849187	6.136526	-0.086794786	-0.0095948605	0.061270393	-7.6708117	-0.18629678	6.106896	Multitasking_Watch
13:24:13.659	-7.553937	-0.2849187	6.136526	-0.060527585	0.020337535	0.036224917	-7.660036	-0.17092443	6.1208596	Multitasking_Watch
13:24:13.681	-7.553937	-0.2849187	6.136526	-0.060527585	0.020337535	0.036224917	-7.660036	-0.17092443	6.1208596	Multitasking_Watch
13:24:13.704	-7.553937	-0.2849187	6.136526	-0.060527585	0.020337535	0.036224917	-7.660036	-0.17092443	6.1208596	Multitasking_Watch
13:24:13.727	-7.553937	-0.2849187	6.136526	-0.060527585	0.020337535	0.036224917	-7.660036	-0.17092443	6.1208596	Multitasking_Watch
13:24:13.750	-7.553937	-0.2849187	6.136526	-0.060527585	0.020337535	0.036224917	-7.660036	-0.17092443	6.1208596	Multitasking_Watch
13:24:13.773	-7.553937	-0.2849187	6.136526	-0.060527585	0.020337535	0.036224917	-7.660036	-0.17092443	6.1208596	Multitasking_Watch
13:24:13.795	-7.553937	-0.2849187	6.136526	-0.060527585	0.020337535	0.036224917	-7.660036	-0.17092443	6.1208596	Multitasking_Watch
13:24:13.817	-7.431829	-0.14365649	5.741471	-0.048310276	0.07775887	0.06982251	-7.6847925	-0.1168018	6.091026	Multitasking_Watch
13:24:13.839	-7.431829	-0.14365649	5.741471	-0.048310276	0.07775887	0.06982251	-7.6847925	-0.1168018	6.091026	Multitasking_Watch
13:24:13.861	-7.431829	-0.14365649	5.741471	-0.048310276	0.07775887	0.06982251	-7.6847925	-0.1168018	6.091026	Multitasking_Watch
13:24:13.888	-7.431829	-0.14365649	5.741471	-0.048310276	0.07775887	0.06982251	-7.6847925	-0.1168018	6.091026	Multitasking_Watch
13:24:13.910	-7.431829	-0.14365649	5.741471	-0.048310276	0.07775887	0.06982251	-7.6847925	-0.1168018	6.091026	Multitasking_Watch
13:24:13.935	-7.431829	-0.14365649	5.741471	-0.048310276	0.07775887	0.06982251	-7.6847925	-0.1168018	6.091026	Multitasking_Watch
13:24:13.957	-7.431829	-0.14365649	5.741471	-0.048310276	0.07775887	0.06982251	-7.6847925	-0.1168018	6.091026	Multitasking_Watch
13:24:13.980	-7.431829	-0.14365649	5.741471	-0.048310276	0.07775887	0.06982251	-7.6847925	-0.1168018	6.091026	Multitasking_Watch
13:24:14.002	-7.5443597	-0.05506832	6.158075	-0.059916716	-0.030975144	0.035614055	-7.6638594	-0.08600977	6.1178493	Multitasking_Watch
13:24:14.025	-7.5443597	-0.05506832	6.158075	-0.059916716	-0.030975144	0.035614055	-7.6638594	-0.08600977	6.1178493	Multitasking_Watch
13:24:14.047	-7.5443597	-0.05506832	6.158075	-0.059916716	-0.030975144	0.035614055	-7.6638594	-0.08600977	6.1178493	Multitasking_Watch
13:24:14.070	-7.5443597	-0.05506832	6.158075	-0.059916716	-0.030975144	0.035614055	-7.6638594	-0.08600977	6.1178493	Multitasking_Watch
13:24:14.093	-7.5443597	-0.05506832	6.158075	-0.059916716	-0.030975144	0.035614055	-7.6638594	-0.08600977	6.1178493	Multitasking_Watch
13:24:14.115	-7.5443597	-0.05506832	6.158075	-0.059916716	-0.030975144	0.035614055	-7.6638594	-0.08600977	6.1178493	Multitasking_Watch
13:24:14.137	-7.5443597	-0.05506832	6.158075	-0.059916716	-0.030975144	0.035614055	-7.6638594	-0.08600977	6.1178493	Multitasking_Watch
13:24:14.159	-7.5443597	-0.05506832	6.158075	-0.059916716	-0.030975144	0.035614055	-7.6638594	-0.08600977	6.1178493	Multitasking_Watch
13:24:14.181	-7.4988685	-0.09577099	5.846819	-0.07030143	-0.0028753425	0.053329147	-7.6653395	-0.086401686	6.1159997	Multitasking_Watch
13:24:14.204	-7.4988685	-0.09577099	5.846819	-0.07030143	-0.0028753425	0.053329147	-7.6653395	-0.086401686	6.1159997	Multitasking_Watch
13:24:14.227	-7.4988685	-0.09577099	5.846819	-0.07030143	-0.0028753425	0.053329147	-7.6653395	-0.086401686	6.1159997	Multitasking_Watch
13:24:14.251	-7.4988685	-0.09577099	5.846819	-0.07030143	-0.0028753425	0.053329147	-7.6653395	-0.086401686	6.1159997	Multitasking_Watch
13:24:14.274	-7.4988685	-0.09577099	5.846819	-0.07030143	-0.0028753425	0.053329147	-7.6653395	-0.086401686	6.1159997	Multitasking_Watch
13:24:14.297	-7.4988685	-0.09577099	5.846819	-0.07030143	-0.0028753425	0.053329147	-7.6653395	-0.086401686	6.1159997	Multitasking_Watch
13:24:14.319	-7.4988685	-0.09577099	5.846819	-0.07030143	-0.0028753425	0.053329147	-7.6653395	-0.086401686	6.1159997	Multitasking_Watch
13:24:14.342	-7.4988685	-0.09577099	5.846819	-0.07030143	-0.0028753425	0.053329147	-7.6653395	-0.086401686	6.1159997	Multitasking_Watch
13:24:14.363	-7.474926	-0.13647367	6.1317377	-0.007993172	0.011174558	-0.0688439	-7.657515	-0.10452391	6.1255	Multitasking_Watch
13:24:14.385	-7.474926	-0.13647367	6.1317377	-0.007993172	0.011174558	-0.0688439	-7.657515	-0.10452391	6.1255	Multitasking_Watch
13:24:14.407	-7.474926	-0.13647367	6.1317377	-0.007993172	0.011174558	-0.0688439	-7.657515	-0.10452391	6.1255	Multitasking_Watch
13:24:14.430	-7.474926	-0.13647367	6.1317377	-0.007993172	0.011174558	-0.0688439	-7.657515	-0.10452391	6.1255	Multitasking_Watch
13:24:14.452	-7.474926	-0.13647367	6.1317377	-0.007993172	0.011174558	-0.0688439	-7.657515	-0.10452391	6.1255	Multitasking_Watch
13:24:14.475	-7.474926	-0.13647367	6.1317377	-0.007993172	0.011174558	-0.0688439	-7.657515	-0.10452391	6.1255	Multitasking_Watch
13:24:14.497	-7.474926	-0.13647367	6.1317377	-0.007993172	0.011174558	-0.0688439	-7.657515	-0.10452391	6.1255	Multitasking_Watch
13:24:14.520	-7.474926	-0.13647367	6.1317377	-0.007993172	0.011174558	-0.0688439	-7.657515	-0.10452391	6.1255	Multitasking_Watch
13:24:14.543	-7.5898514	-0.31125572	5.7965393	-0.05441893	-0.00837313	0.0026273315	-7.671012	-0.15206717	6.1075926	Multitasking_Watch
13:24:14.566	-7.5898514	-0.31125572	5.7965393	-0.05441893	-0.00837313	0.0026273315	-7.671012	-0.15206717	6.1075926	Multitasking_Watch
13:24:14.588	-7.5898514	-0.31125572	5.7965393	-0.05441893	-0.00837313	0.0026273315	-7.671012	-0.15206717	6.1075926	Multitasking_Watch
13:24:14.612	-7.5898514	-0.31125572	5.7965393	-0.05441893	-0.00837313	0.0026273315	-7.671012	-0.15206717	6.1075926	Multitasking_Watch
13:24:14.634	-7.5898514	-0.31125572	5.7965393	-0.05441893	-0.00837313	0.0026273315	-7.671012	-0.15206717	6.1075926	Multitasking_Watch
13:24:14.657	-7.5898514	-0.31125572	5.7965393	-0.05441893	-0.00837313	0.0026273315	-7.671012	-0.15206717	6.1075926	Multitasking_Watch
13:24:14.678	-7.5898514	-0.31125572	5.7965393	-0.05441893	-0.00837313	0.0026273315	-7.671012	-0.15206717	6.1075926	Multitasking_Watch
13:24:14.700	-7.5898514	-0.31125572	5.7965393	-0.05441893	-0.00837313	0.0026273315	-7.671012	-0.15206717	6.1075926	Multitasking_Watch
13:24:14.721	-7.4366174	-0.21787901	5.97611	0.04942816	0.03560917	-0.019974682	-7.6670055	-0.1787994	6.111902	Multitasking_Watch
13:24:14.743	-7.4366174	-0.21787901	5.97611	0.04942816	0.03560917	-0.019974682	-7.6670055	-0.1787994	6.111902	Multitasking_Watch
13:24:14.765	-7.4366174	-0.21787901	5.97611	0.04942816	0.03560917	-0.019974682	-7.6670055	-0.1787994	6.111902	Multitasking_Watch
13:24:14.787	-7.4366174	-0.21787901	5.97611	0.04942816	0.03560917	-0.019974682	-7.6670055	-0.1787994	6.111902	Multitasking_Watch
13:24:14.809	-7.4366174	-0.21787901	5.97611	0.04942816	0.03560917	-0.019974682	-7.6670055	-0.1787994	6.111902	Multitasking_Watch
13:24:14.831	-7.4366174	-0.21787901	5.97611	0.04942816	0.03560917	-0.019974682	-7.6670055	-0.1787994	6.111902	Multitasking_Watch
13:24:14.852	-7.4366174	-0.21787901	5.97611	0.04942816	0.03560917	-0.019974682	-7.6670055	-0.1787994	6.111902	Multitasking_Watch
13:24:14.873	-7.4366174	-0.21787901	5.97611	0.04942816	0.03560917	-0.019974682	-7.6670055	-0.1787994	6.111902	Multitasking_Watch
13:24:14.894	-7.5276	-0.14126222	6.0599093	-0.03120605	-0.032196872	0.025229346	-7.6636744	-0.16771862	6.1163926	Multitasking_Watch
13:24:14.916	-7.5276	-0.14126222	6.0599093	-0.03120605	-0.032196872	0.025229346	-7.6636744	-0.16771862	6.1163926	Multitasking_Watch
13:24:14.939	-7.5276	-0.14126222	6.0599093	-0.03120605	-0.032196872	0.025229346	-7.6636744	-0.16771862	6.1163926	Multitasking_Watch
13:24:14.960	-7.5276	-0.14126222	6.0599093	-0.03120605	-0.032196872	0.025229346	-7.6636744	-0.16771862	6.1163926	Multitasking_Watch
13:24:14.983	-7.5276	-0.14126222	6.0599093	-0.03120605	-0.032196872	0.025229346	-7.6636744	-0.16771862	6.1163926	Multitasking_Watch
13:24:15.006	-7.5276	-0.14126222	6.0599093	-0.03120605	-0.032196872	0.025229346	-7.6636744	-0.16771862	6.1163926	Multitasking_Watch
13:24:15.029	-7.5276	-0.14126222	6.0599093	-0.03120605	-0.032196872	0.025229346	-7.6636744	-0.16771862	6.1163926	Multitasking_Watch
13:24:15.051	-7.5276	-0.14126222	6.0599093	-0.03120605	-0.032196872	0.025229346	-7.6636744	-0.16771862	6.1163926	Multitasking_Watch
13:24:15.074	-7.5276	-0.14126222	6.0599093	-0.03120605	-0.032196872	0.025229346	-7.6636744	-0.16771862	6.1163926	Multitasking_Watch
13:24:15.098	-7.4533772	-0.28731298	6.0862465	-0.01837788	-0.008983996	0.016677232	-7.646989	-0.18775691	6.136661	Multitasking_Watch
13:24:15.121	-7.4533772	-0.28731298	6.0862465	-0.01837788	-0.008983996	0.016677232	-7.646989	-0.18775691	6.136661	Multitasking_Watch
13:24:15.142	-7.4533772	-0.28731298	6.0862465	-0.01837788	-0.008983996	0.016677232	-7.646989	-0.18775691	6.136661	Multitasking_Watch
13:24:15.164	-7.4533772	-0.28731298	6.0862465	-0.01837788	-0.008983996	0.016677232	-7.646989	-0.18775691	6.136661	Multitasking_Watch
13:24:15.186	-7.4533772	-0.28731298	6.0862465	-0.01837788	-0.008983996	0.016677232	-7.646989	-0.18775691	6.136661	Multitasking_Watch
13:24:15.210	-7.4533772	-0.28731298	6.0862465	-0.01837788	-0.008983996	0.016677232	-7.646989	-0.18775691	6.136661	Multitasking_Watch
13:24:15.232	-7.4533772	-0.28731298	6.0862465	-0.01837788	-0.008983996	0.016677232	-7.646989	-0.18775691	6.136661	Multitasking_Watch
13:24:15.255	-7.5228114	-0.19393626	6.019207	-0.01837788	-0.008983996	0.016677232	-7.646989	-0.18775691	6.136661	Multitasking_Watch
13:24:15.277	-7.5228114	-0.19393626	6.019207	0.015219707	-0.019368704	-0.017531222	-7.630767	-0.16509734	6.1574693	Multitasking_Watch
13:24:15.299	-7.5228114	-0.19393626	6.019207	0.015219707	-0.019368704	-0.017531222	-7.630767	-0.16509734	6.1574693	Multitasking_Watch
13:24:15.322	-7.5228114	-0.19393626	6.019207	0.015219707	-0.019368704	-0.017531222	-7.630767	-0.16509734	6.1574693	Multitasking_Watch
13:24:15.346	-7.5228114	-0.19393626	6.019207	0.015219707	-0.019368704	-0.017531222	-7.630767	-0.16509734	6.1574693	Multitasking_Watch
13:24:15.368	-7.5228114	-0.19393626	6.019207	0.015219707	-0.019368704	-0.017531222	-7.630767	-0.16509734	6.1574693	Multitasking_Watch
13:24:15.390	-7.5228114	-0.19393626	6.019207	0.015219707	-0.019368704	-0.017531222	-7.630767	-0.16509734	6.1574693	Multitasking_Watch
13:24:15.411	-7.5228114	-0.19393626	6.019207	0.015219707	-0.019368704	-0.017531222	-7.630767	-0.16509734	6.1574693	Multitasking_Watch
13:24:15.432	-7.520417	-0.17238778	5.949773	0.015219707	-0.019368704	-0.017531222	-7.630767	-0.16509734	6.1574693	Multitasking_Watch
13:24:15.454	-7.520417	-0.17238778	5.949773	0.0072784596	0.017894076	0.032559726	-7.625231	-0.15853432	6.164489	Multitasking_Watch
13:24:15.476	-7.520417	-0.17238778	5.949773	0.0072784596	0.017894076	0.032559726	-7.625231	-0.15853432	6.164489	Multitasking_Watch
13:24:15.497	-7.520417	-0.17238778	5.949773	0.0072784596	0.017894076	0.032559726	-7.625231	-0.15853432	6.164489	Multitasking_Watch
13:24:15.518	-7.520417	-0.17238778	5.949773	0.0072784596	0.017894076	0.032559726	-7.625231	-0.15853432	6.164489	Multitasking_Watch
13:24:15.541	-7.520417	-0.17238778	5.949773	0.0072784596	0.017894076	0.032559726	-7.625231	-0.15853432	6.164489	Multitasking_Watch
13:24:15.564	-7.520417	-0.17238778	5.949773	0.0072784596	0.017894076	0.032559726	-7.625231	-0.15853432	6.164489	Multitasking_Watch
13:24:15.587	-7.520417	-0.17238778	5.949773	0.0072784596	0.017894076	0.032559726	-7.625231	-0.15853432	6.164489	Multitasking_Watch
13:24:15.609	-7.520417	-0.17238778	5.949773	0.0072784596	0.017894076	0.032559726	-7.625231	-0.15853432	6.164489	Multitasking_Watch
13:24:15.631	-7.472532	-0.20351335	6.074275	-0.011047497	0.0032333098	0.029505402	-7.6378355	-0.13902064	6.1493464	Multitasking_Watch
13:24:15.655	-7.472532	-0.20351335	6.074275	-0.011047497	0.0032333098	0.029505402	-7.6378355	-0.13902064	6.1493464	Multitasking_Watch
13:24:15.677	-7.472532	-0.20351335	6.074275	-0.011047497	0.0032333098	0.029505402	-7.6378355	-0.13902064	6.1493464	Multitasking_Watch
13:24:15.699	-7.472532	-0.20351335	6.074275	-0.011047497	0.0032333098	0.029505402	-7.6378355	-0.13902064	6.1493464	Multitasking_Watch
13:24:15.721	-7.472532	-0.20351335	6.074275	-0.011047497	0.0032333098	0.029505402	-7.6378355	-0.13902064	6.1493464	Multitasking_Watch
13:24:15.743	-7.472532	-0.20351335	6.074275	-0.011047497	0.0032333098	0.029505402	-7.6378355	-0.13902064	6.1493464	Multitasking_Watch
13:24:15.767	-7.472532	-0.20351335	6.074275	-0.011047497	0.0032333098	0.029505402	-7.6378355	-0.13902064	6.1493464	Multitasking_Watch
13:24:15.789	-7.472532	-0.20351335	6.074275	-0.011047497	0.0032333098	0.029505402	-7.6378355	-0.13902064	6.1493464	Multitasking_Watch
13:24:15.811	-7.467743	-0.21069619	5.933013	-0.014101824	0.011785423	0.005070792	-7.651372	-0.13710079	6.132538	Multitasking_Watch
13:24:15.834	-7.467743	-0.21069619	5.933013	-0.014101824	0.011785423	0.005070792	-7.651372	-0.13710079	6.132538	Multitasking_Watch
13:24:15.857	-7.467743	-0.21069619	5.933013	-0.014101824	0.011785423	0.005070792	-7.651372	-0.13710079	6.132538	Multitasking_Watch
13:24:15.879	-7.467743	-0.21069619	5.933013	-0.014101824	0.011785423	0.005070792	-7.651372	-0.13710079	6.132538	Multitasking_Watch
13:24:15.902	-7.467743	-0.21069619	5.933013	-0.014101824	0.011785423	0.005070792	-7.651372	-0.13710079	6.132538	Multitasking_Watch
13:24:15.925	-7.467743	-0.21069619	5.933013	-0.014101824	0.011785423	0.005070792	-7.651372	-0.13710079	6.132538	Multitasking_Watch
13:24:15.953	-7.467743	-0.21069619	5.933013	-0.014101824	0.011785423	0.005070792	-7.651372	-0.13710079	6.132538	Multitasking_Watch
13:24:15.974	-7.5659084	-0.15323359	5.930619	-0.014101824	0.011785423	0.005070792	-7.651372	-0.13710079	6.132538	Multitasking_Watch
13:24:15.995	-7.5659084	-0.15323359	5.930619	-0.011658363	-0.017536107	-0.0016487252	-7.6519647	-0.13004853	6.1319475	Multitasking_Watch
13:24:16.017	-7.5659084	-0.15323359	5.930619	-0.011658363	-0.017536107	-0.0016487252	-7.6519647	-0.13004853	6.1319475	Multitasking_Watch
13:24:16.038	-7.5659084	-0.15323359	5.930619	-0.011658363	-0.017536107	-0.0016487252	-7.6519647	-0.13004853	6.1319475	Multitasking_Watch
13:24:16.061	-7.5659084	-0.15323359	5.930619	-0.011658363	-0.017536107	-0.0016487252	-7.6519647	-0.13004853	6.1319475	Multitasking_Watch
13:24:16.083	-7.5659084	-0.15323359	5.930619	-0.011658363	-0.017536107	-0.0016487252	-7.6519647	-0.13004853	6.1319475	Multitasking_Watch
13:24:16.106	-7.5659084	-0.15323359	5.930619	-0.011658363	-0.017536107	-0.0016487252	-7.6519647	-0.13004853	6.1319475	Multitasking_Watch
13:24:16.128	-7.5659084	-0.15323359	5.930619	-0.011658363	-0.017536107	-0.0016487252	-7.6519647	-0.13004853	6.1319475	Multitasking_Watch
13:24:16.151	-7.5659084	-0.15323359	5.930619	-0.011658363	-0.017536107	-0.0016487252	-7.6519647	-0.13004853	6.1319475	Multitasking_Watch
13:24:16.174	-7.474926	-0.14844504	5.913859	0.024382686	-0.02364476	-0.016309492	-7.6352897	-0.12918723	6.152714	Multitasking_Watch
13:24:16.196	-7.474926	-0.14844504	5.913859	0.024382686	-0.02364476	-0.016309492	-7.6352897	-0.12918723	6.152714	Multitasking_Watch
13:24:16.219	-7.474926	-0.14844504	5.913859	0.024382686	-0.02364476	-0.016309492	-7.6352897	-0.12918723	6.152714	Multitasking_Watch
13:24:16.240	-7.474926	-0.14844504	5.913859	0.024382686	-0.02364476	-0.016309492	-7.6352897	-0.12918723	6.152714	Multitasking_Watch
13:24:16.262	-7.474926	-0.14844504	5.913859	0.024382686	-0.02364476	-0.016309492	-7.6352897	-0.12918723	6.152714	Multitasking_Watch
13:24:16.285	-7.474926	-0.14844504	5.913859	0.024382686	-0.02364476	-0.016309492	-7.6352897	-0.12918723	6.152714	Multitasking_Watch
13:24:16.307	-7.474926	-0.14844504	5.913859	0.024382686	-0.02364476	-0.016309492	-7.6352897	-0.12918723	6.152714	Multitasking_Watch
13:24:16.330	-7.474926	-0.14844504	5.913859	0.024382686	-0.02364476	-0.016309492	-7.6352897	-0.12918723	6.152714	Multitasking_Watch
13:24:16.354	-7.290567	-0.22985038	6.177229	0.097686514	-0.032807738	0.006292523	-7.5931754	-0.120507374	6.204791	Multitasking_Watch
13:24:16.376	-7.290567	-0.22985038	6.177229	0.097686514	-0.032807738	0.006292523	-7.5931754	-0.120507374	6.204791	Multitasking_Watch
13:24:16.401	-7.290567	-0.22985038	6.177229	0.097686514	-0.032807738	0.006292523	-7.5931754	-0.120507374	6.204791	Multitasking_Watch
13:24:16.424	-7.290567	-0.22985038	6.177229	0.097686514	-0.032807738	0.006292523	-7.5931754	-0.120507374	6.204791	Multitasking_Watch
13:24:16.448	-7.290567	-0.22985038	6.177229	0.097686514	-0.032807738	0.006292523	-7.5931754	-0.120507374	6.204791	Multitasking_Watch
13:24:16.470	-7.290567	-0.22985038	6.177229	0.097686514	-0.032807738	0.006292523	-7.5931754	-0.120507374	6.204791	Multitasking_Watch
13:24:16.493	-7.290567	-0.22985038	6.177229	0.097686514	-0.032807738	0.006292523	-7.5931754	-0.120507374	6.204791	Multitasking_Watch
13:24:16.515	-7.5467544	0.08619389	6.273	-0.047699414	-0.06396187	0.06432472	-7.542121	-0.08691987	6.2673087	Multitasking_Watch
13:24:16.537	-7.5467544	0.08619389	6.273	-0.047699414	-0.06396187	0.06432472	-7.542121	-0.08691987	6.2673087	Multitasking_Watch
13:24:16.559	-7.5467544	0.08619389	6.273	-0.047699414	-0.06396187	0.06432472	-7.542121	-0.08691987	6.2673087	Multitasking_Watch
13:24:16.582	-7.5467544	0.08619389	6.273	-0.047699414	-0.06396187	0.06432472	-7.542121	-0.08691987	6.2673087	Multitasking_Watch
13:24:16.604	-7.5467544	0.08619389	6.273	-0.047699414	-0.06396187	0.06432472	-7.542121	-0.08691987	6.2673087	Multitasking_Watch
13:24:16.628	-7.5467544	0.08619389	6.273	-0.047699414	-0.06396187	0.06432472	-7.542121	-0.08691987	6.2673087	Multitasking_Watch
13:24:16.650	-7.5467544	0.08619389	6.273	-0.047699414	-0.06396187	0.06432472	-7.542121	-0.08691987	6.2673087	Multitasking_Watch
13:24:16.673	-7.5467544	0.08619389	6.273	-0.047699414	-0.06396187	0.06432472	-7.542121	-0.08691987	6.2673087	Multitasking_Watch
13:24:16.695	-7.336058	-0.0670397	5.9856873	-0.047699414	-0.06396187	0.06432472	-7.542121	-0.08691987	6.2673087	Multitasking_Watch
13:24:16.717	-7.336058	-0.0670397	5.9856873	0.031102203	0.0044550407	-0.03585718	-7.5548906	-0.023241175	6.2524676	Multitasking_Watch
13:24:16.739	-7.336058	-0.0670397	5.9856873	0.031102203	0.0044550407	-0.03585718	-7.5548906	-0.023241175	6.2524676	Multitasking_Watch
13:24:16.764	-7.336058	-0.0670397	5.9856873	0.031102203	0.0044550407	-0.03585718	-7.5548906	-0.023241175	6.2524676	Multitasking_Watch
13:24:16.788	-7.336058	-0.0670397	5.9856873	0.031102203	0.0044550407	-0.03585718	-7.5548906	-0.023241175	6.2524676	Multitasking_Watch
13:24:16.811	-7.336058	-0.0670397	5.9856873	0.031102203	0.0044550407	-0.03585718	-7.5548906	-0.023241175	6.2524676	Multitasking_Watch
13:24:16.833	-7.336058	-0.0670397	5.9856873	0.031102203	0.0044550407	-0.03585718	-7.5548906	-0.023241175	6.2524676	Multitasking_Watch
13:24:16.902	-7.269018	-0.18914771	6.675238	0.037210856	-0.059074942	0.068600774	-7.495812	-0.13822219	6.321706	Multitasking_Watch
13:24:16.963	-7.269018	-0.18914771	6.675238	0.037210856	-0.059074942	0.068600774	-7.495812	-0.13822219	6.321706	Multitasking_Watch
13:24:16.986	-7.269018	-0.18914771	6.675238	0.037210856	-0.059074942	0.068600774	-7.495812	-0.13822219	6.321706	Multitasking_Watch
13:24:17.008	-7.269018	-0.18914771	6.675238	0.037210856	-0.059074942	0.068600774	-7.495812	-0.13822219	6.321706	Multitasking_Watch
13:24:17.029	-7.269018	-0.18914771	6.675238	0.037210856	-0.059074942	0.068600774	-7.495812	-0.13822219	6.321706	Multitasking_Watch
13:24:17.051	-7.269018	-0.18914771	6.675238	0.037210856	-0.059074942	0.068600774	-7.495812	-0.13822219	6.321706	Multitasking_Watch
13:24:17.072	-7.2714124	-0.12689656	6.158075	0.0085001895	-0.04563591	-0.016309492	-7.499874	-0.02257716	6.318355	Multitasking_Watch
13:24:17.093	-7.2714124	-0.12689656	6.158075	0.0085001895	-0.04563591	-0.016309492	-7.499874	-0.02257716	6.318355	Multitasking_Watch
13:24:17.115	-7.2714124	-0.12689656	6.158075	0.0085001895	-0.04563591	-0.016309492	-7.499874	-0.02257716	6.318355	Multitasking_Watch
13:24:17.137	-7.2714124	-0.12689656	6.158075	0.0085001895	-0.04563591	-0.016309492	-7.499874	-0.02257716	6.318355	Multitasking_Watch
13:24:17.158	-7.2714124	-0.12689656	6.158075	0.0085001895	-0.04563591	-0.016309492	-7.499874	-0.02257716	6.318355	Multitasking_Watch
13:24:17.180	-7.2714124	-0.12689656	6.158075	0.0085001895	-0.04563591	-0.016309492	-7.499874	-0.02257716	6.318355	Multitasking_Watch
13:24:17.202	-7.2714124	-0.12689656	6.158075	0.0085001895	-0.04563591	-0.016309492	-7.499874	-0.02257716	6.318355	Multitasking_Watch
13:24:17.225	-7.2714124	-0.12689656	6.158075	0.0085001895	-0.04563591	-0.016309492	-7.499874	-0.02257716	6.318355	Multitasking_Watch
13:24:17.252	-7.405492	0.05985687	6.6776323	0.0188849	-0.115885414	0.081428945	-7.42642	-0.034826983	6.4044766	Multitasking_Watch
13:24:17.275	-7.405492	0.05985687	6.6776323	0.0188849	-0.115885414	0.081428945	-7.42642	-0.034826983	6.4044766	Multitasking_Watch
13:24:17.297	-7.405492	0.05985687	6.6776323	0.0188849	-0.115885414	0.081428945	-7.42642	-0.034826983	6.4044766	Multitasking_Watch
13:24:17.319	-7.405492	0.05985687	6.6776323	0.0188849	-0.115885414	0.081428945	-7.42642	-0.034826983	6.4044766	Multitasking_Watch
13:24:17.342	-7.405492	0.05985687	6.6776323	0.0188849	-0.115885414	0.081428945	-7.42642	-0.034826983	6.4044766	Multitasking_Watch
13:24:17.365	-7.405492	0.05985687	6.6776323	0.0188849	-0.115885414	0.081428945	-7.42642	-0.034826983	6.4044766	Multitasking_Watch
13:24:17.387	-7.405492	0.05985687	6.6776323	0.0188849	-0.115885414	0.081428945	-7.42642	-0.034826983	6.4044766	Multitasking_Watch
13:24:17.414	-7.405492	0.05985687	6.6776323	0.0188849	-0.115885414	0.081428945	-7.42642	-0.034826983	6.4044766	Multitasking_Watch
13:24:17.439	-7.309721	0.045491222	6.035967	0.03782172	0.091808766	-0.023639873	-7.3997936	0.046465985	6.435153	Multitasking_Watch
13:24:17.461	-7.309721	0.045491222	6.035967	0.03782172	0.091808766	-0.023639873	-7.3997936	0.046465985	6.435153	Multitasking_Watch
13:24:17.483	-7.309721	0.045491222	6.035967	0.03782172	0.091808766	-0.023639873	-7.3997936	0.046465985	6.435153	Multitasking_Watch
13:24:17.505	-7.309721	0.045491222	6.035967	0.03782172	0.091808766	-0.023639873	-7.3997936	0.046465985	6.435153	Multitasking_Watch
13:24:17.528	-7.309721	0.045491222	6.035967	0.03782172	0.091808766	-0.023639873	-7.3997936	0.046465985	6.435153	Multitasking_Watch
13:24:17.552	-7.309721	0.045491222	6.035967	0.03782172	0.091808766	-0.023639873	-7.3997936	0.046465985	6.435153	Multitasking_Watch
13:24:17.574	-7.309721	0.045491222	6.035967	0.03782172	0.091808766	-0.023639873	-7.3997936	0.046465985	6.435153	Multitasking_Watch
13:24:17.596	-7.326481	-0.05027977	6.1892004	-0.041590758	-0.021812167	0.0014056009	-7.449523	0.00815788	6.3776774	Multitasking_Watch
13:24:17.618	-7.326481	-0.05027977	6.1892004	-0.041590758	-0.021812167	0.0014056009	-7.449523	0.00815788	6.3776774	Multitasking_Watch
13:24:17.639	-7.326481	-0.05027977	6.1892004	-0.041590758	-0.021812167	0.0014056009	-7.449523	0.00815788	6.3776774	Multitasking_Watch
13:24:17.662	-7.326481	-0.05027977	6.1892004	-0.041590758	-0.021812167	0.0014056009	-7.449523	0.00815788	6.3776774	Multitasking_Watch
13:24:17.684	-7.326481	-0.05027977	6.1892004	-0.041590758	-0.021812167	0.0014056009	-7.449523	0.00815788	6.3776774	Multitasking_Watch
13:24:17.707	-7.326481	-0.05027977	6.1892004	-0.041590758	-0.021812167	0.0014056009	-7.449523	0.00815788	6.3776774	Multitasking_Watch
13:24:17.729	-7.326481	-0.05027977	6.1892004	-0.041590758	-0.021812167	0.0014056009	-7.449523	0.00815788	6.3776774	Multitasking_Watch
13:24:17.752	-7.326481	-0.05027977	6.1892004	-0.041590758	-0.021812167	0.0014056009	-7.449523	0.00815788	6.3776774	Multitasking_Watch
13:24:17.775	-7.211556	-0.15802214	6.2322974	-0.041590758	-0.021812167	0.0014056009	-7.449523	0.00815788	6.3776774	Multitasking_Watch
13:24:17.797	-7.211556	-0.15802214	6.2322974	0.038432587	0.03560917	-0.031581122	-7.451173	-0.026069969	6.375704	Multitasking_Watch
13:24:17.819	-7.211556	-0.15802214	6.2322974	0.038432587	0.03560917	-0.031581122	-7.451173	-0.026069969	6.375704	Multitasking_Watch
13:24:17.841	-7.211556	-0.15802214	6.2322974	0.038432587	0.03560917	-0.031581122	-7.451173	-0.026069969	6.375704	Multitasking_Watch
13:24:17.862	-7.211556	-0.15802214	6.2322974	0.038432587	0.03560917	-0.031581122	-7.451173	-0.026069969	6.375704	Multitasking_Watch
13:24:17.885	-7.211556	-0.15802214	6.2322974	0.038432587	0.03560917	-0.031581122	-7.451173	-0.026069969	6.375704	Multitasking_Watch
13:24:17.908	-7.211556	-0.15802214	6.2322974	0.038432587	0.03560917	-0.031581122	-7.451173	-0.026069969	6.375704	Multitasking_Watch
13:24:17.934	-7.211556	-0.15802214	6.2322974	0.038432587	0.03560917	-0.031581122	-7.451173	-0.026069969	6.375704	Multitasking_Watch
13:24:17.956	-7.3312693	-0.035914123	6.100612	-0.06419277	0.00078984874	0.033170592	-7.4667854	-0.060890816	6.3571715	Multitasking_Watch
13:24:17.978	-7.3312693	-0.035914123	6.100612	-0.06419277	0.00078984874	0.033170592	-7.4667854	-0.060890816	6.3571715	Multitasking_Watch
13:24:18.002	-7.3312693	-0.035914123	6.100612	-0.06419277	0.00078984874	0.033170592	-7.4667854	-0.060890816	6.3571715	Multitasking_Watch
13:24:18.025	-7.3312693	-0.035914123	6.100612	-0.06419277	0.00078984874	0.033170592	-7.4667854	-0.060890816	6.3571715	Multitasking_Watch
13:24:18.048	-7.3312693	-0.035914123	6.100612	-0.06419277	0.00078984874	0.033170592	-7.4667854	-0.060890816	6.3571715	Multitasking_Watch
13:24:18.070	-7.3312693	-0.035914123	6.100612	-0.06419277	0.00078984874	0.033170592	-7.4667854	-0.060890816	6.3571715	Multitasking_Watch
13:24:18.094	-7.3312693	-0.035914123	6.100612	-0.06419277	0.00078984874	0.033170592	-7.4667854	-0.060890816	6.3571715	Multitasking_Watch
13:24:18.116	-7.3312693	-0.035914123	6.100612	-0.06419277	0.00078984874	0.033170592	-7.4667854	-0.060890816	6.3571715	Multitasking_Watch
13:24:18.139	-7.249864	-0.17957062	6.119766	0.027437013	0.017894076	-0.0065356474	-7.4781885	-0.06944734	6.343674	Multitasking_Watch
13:24:18.162	-7.249864	-0.17957062	6.119766	0.027437013	0.017894076	-0.0065356474	-7.4781885	-0.06944734	6.343674	Multitasking_Watch
13:24:18.188	-7.249864	-0.17957062	6.119766	0.027437013	0.017894076	-0.0065356474	-7.4781885	-0.06944734	6.343674	Multitasking_Watch
13:24:18.210	-7.249864	-0.17957062	6.119766	0.027437013	0.017894076	-0.0065356474	-7.4781885	-0.06944734	6.343674	Multitasking_Watch
13:24:18.233	-7.249864	-0.17957062	6.119766	0.027437013	0.017894076	-0.0065356474	-7.4781885	-0.06944734	6.343674	Multitasking_Watch
13:24:18.255	-7.249864	-0.17957062	6.119766	0.027437013	0.017894076	-0.0065356474	-7.4781885	-0.06944734	6.343674	Multitasking_Watch
13:24:18.277	-7.249864	-0.17957062	6.119766	0.027437013	0.017894076	-0.0065356474	-7.4781885	-0.06944734	6.343674	Multitasking_Watch
13:24:18.298	-7.249864	-0.17957062	6.119766	0.027437013	0.017894076	-0.0065356474	-7.4781885	-0.06944734	6.343674	Multitasking_Watch
13:24:18.321	-7.379155	-0.057462595	6.3807425	0.029880473	-0.0095948605	-0.044409294	-7.476167	-0.078814596	6.3459425	Multitasking_Watch
13:24:18.342	-7.379155	-0.057462595	6.3807425	0.029880473	-0.0095948605	-0.044409294	-7.476167	-0.078814596	6.3459425	Multitasking_Watch
13:24:18.364	-7.379155	-0.057462595	6.3807425	0.029880473	-0.0095948605	-0.044409294	-7.476167	-0.078814596	6.3459425	Multitasking_Watch
13:24:18.386	-7.379155	-0.057462595	6.3807425	0.029880473	-0.0095948605	-0.044409294	-7.476167	-0.078814596	6.3459425	Multitasking_Watch
13:24:18.407	-7.379155	-0.057462595	6.3807425	0.029880473	-0.0095948605	-0.044409294	-7.476167	-0.078814596	6.3459425	Multitasking_Watch
13:24:18.431	-7.379155	-0.057462595	6.3807425	0.029880473	-0.0095948605	-0.044409294	-7.476167	-0.078814596	6.3459425	Multitasking_Watch
13:24:18.453	-7.379155	-0.057462595	6.3807425	0.029880473	-0.0095948605	-0.044409294	-7.476167	-0.078814596	6.3459425	Multitasking_Watch
13:24:18.475	-7.379155	-0.057462595	6.3807425	0.029880473	-0.0095948605	-0.044409294	-7.476167	-0.078814596	6.3459425	Multitasking_Watch
13:24:18.496	-7.2977495	-0.12929083	6.158075	0.0036132678	0.01850494	-0.023029009	-7.4824705	-0.09291677	6.3383217	Multitasking_Watch
13:24:18.518	-7.2977495	-0.12929083	6.158075	0.0036132678	0.01850494	-0.023029009	-7.4824705	-0.09291677	6.3383217	Multitasking_Watch
13:24:18.540	-7.2977495	-0.12929083	6.158075	0.0036132678	0.01850494	-0.023029009	-7.4824705	-0.09291677	6.3383217	Multitasking_Watch
13:24:18.563	-7.2977495	-0.12929083	6.158075	0.0036132678	0.01850494	-0.023029009	-7.4824705	-0.09291677	6.3383217	Multitasking_Watch
13:24:18.586	-7.2977495	-0.12929083	6.158075	0.0036132678	0.01850494	-0.023029009	-7.4824705	-0.09291677	6.3383217	Multitasking_Watch
13:24:18.608	-7.2977495	-0.12929083	6.158075	0.0036132678	0.01850494	-0.023029009	-7.4824705	-0.09291677	6.3383217	Multitasking_Watch
13:24:18.630	-7.2977495	-0.12929083	6.158075	0.0036132678	0.01850494	-0.023029009	-7.4824705	-0.09291677	6.3383217	Multitasking_Watch
13:24:18.651	-7.2977495	-0.12929083	6.158075	0.0036132678	0.01850494	-0.023029009	-7.4824705	-0.09291677	6.3383217	Multitasking_Watch
13:24:18.673	-7.2977495	-0.12929083	6.158075	0.0036132678	0.01850494	-0.023029009	-7.4824705	-0.09291677	6.3383217	Multitasking_Watch
13:24:18.697	-7.326481	-0.090982445	6.2873654	0.042708647	0.0044550407	-0.040744103	-7.4848623	-0.10403145	6.335321	Multitasking_Watch
13:24:18.719	-7.326481	-0.090982445	6.2873654	0.042708647	0.0044550407	-0.040744103	-7.4848623	-0.10403145	6.335321	Multitasking_Watch
13:24:18.742	-7.326481	-0.090982445	6.2873654	0.042708647	0.0044550407	-0.040744103	-7.4848623	-0.10403145	6.335321	Multitasking_Watch
13:24:18.765	-7.326481	-0.090982445	6.2873654	0.042708647	0.0044550407	-0.040744103	-7.4848623	-0.10403145	6.335321	Multitasking_Watch
13:24:18.794	-7.326481	-0.090982445	6.2873654	0.042708647	0.0044550407	-0.040744103	-7.4848623	-0.10403145	6.335321	Multitasking_Watch
13:24:18.817	-7.326481	-0.090982445	6.2873654	0.042708647	0.0044550407	-0.040744103	-7.4848623	-0.10403145	6.335321	Multitasking_Watch
13:24:18.839	-7.326481	-0.090982445	6.2873654	0.042708647	0.0044550407	-0.040744103	-7.4848623	-0.10403145	6.335321	Multitasking_Watch
13:24:18.861	-7.2594414	-0.15083931	6.2107487	-0.042201627	-0.024255626	0.014233772	-7.4862666	-0.1203101	6.33337	Multitasking_Watch
13:24:18.884	-7.2594414	-0.15083931	6.2107487	-0.042201627	-0.024255626	0.014233772	-7.4862666	-0.1203101	6.33337	Multitasking_Watch
13:24:18.906	-7.2594414	-0.15083931	6.2107487	-0.042201627	-0.024255626	0.014233772	-7.4862666	-0.1203101	6.33337	Multitasking_Watch
13:24:18.928	-7.2594414	-0.15083931	6.2107487	-0.042201627	-0.024255626	0.014233772	-7.4862666	-0.1203101	6.33337	Multitasking_Watch
13:24:18.949	-7.2594414	-0.15083931	6.2107487	-0.042201627	-0.024255626	0.014233772	-7.4862666	-0.1203101	6.33337	Multitasking_Watch
13:24:18.970	-7.2594414	-0.15083931	6.2107487	-0.042201627	-0.024255626	0.014233772	-7.4862666	-0.1203101	6.33337	Multitasking_Watch
13:24:18.992	-7.2594414	-0.15083931	6.2107487	-0.042201627	-0.024255626	0.014233772	-7.4862666	-0.1203101	6.33337	Multitasking_Watch
13:24:19.016	-7.2594414	-0.15083931	6.2107487	-0.042201627	-0.024255626	0.014233772	-7.4862666	-0.1203101	6.33337	Multitasking_Watch
13:24:19.039	-7.269018	-0.076616794	6.150892	0.048817296	0.0154506145	0.017898962	-7.4733768	-0.12081454	6.348566	Multitasking_Watch
13:24:19.061	-7.269018	-0.076616794	6.150892	0.048817296	0.0154506145	0.017898962	-7.4733768	-0.12081454	6.348566	Multitasking_Watch
13:24:19.084	-7.269018	-0.076616794	6.150892	0.048817296	0.0154506145	0.017898962	-7.4733768	-0.12081454	6.348566	Multitasking_Watch
13:24:19.105	-7.269018	-0.076616794	6.150892	0.048817296	0.0154506145	0.017898962	-7.4733768	-0.12081454	6.348566	Multitasking_Watch
13:24:19.129	-7.269018	-0.076616794	6.150892	0.048817296	0.0154506145	0.017898962	-7.4733768	-0.12081454	6.348566	Multitasking_Watch
13:24:19.152	-7.269018	-0.076616794	6.150892	0.048817296	0.0154506145	0.017898962	-7.4733768	-0.12081454	6.348566	Multitasking_Watch
13:24:19.173	-7.269018	-0.076616794	6.150892	0.048817296	0.0154506145	0.017898962	-7.4733768	-0.12081454	6.348566	Multitasking_Watch
13:24:19.194	-7.269018	-0.076616794	6.150892	0.048817296	0.0154506145	0.017898962	-7.4733768	-0.12081454	6.348566	Multitasking_Watch
13:24:19.215	-7.333664	-0.12929083	6.193989	-0.061749313	0.009341962	0.016066367	-7.467057	-0.107215926	6.3562384	Multitasking_Watch
13:24:19.239	-7.333664	-0.12929083	6.193989	-0.061749313	0.009341962	0.016066367	-7.467057	-0.107215926	6.3562384	Multitasking_Watch
13:24:19.261	-7.333664	-0.12929083	6.193989	-0.061749313	0.009341962	0.016066367	-7.467057	-0.107215926	6.3562384	Multitasking_Watch
13:24:19.284	-7.333664	-0.12929083	6.193989	-0.061749313	0.009341962	0.016066367	-7.467057	-0.107215926	6.3562384	Multitasking_Watch
13:24:19.306	-7.333664	-0.12929083	6.193989	-0.061749313	0.009341962	0.016066367	-7.467057	-0.107215926	6.3562384	Multitasking_Watch
13:24:19.329	-7.333664	-0.12929083	6.193989	-0.061749313	0.009341962	0.016066367	-7.467057	-0.107215926	6.3562384	Multitasking_Watch
13:24:19.352	-7.333664	-0.12929083	6.193989	-0.061749313	0.009341962	0.016066367	-7.467057	-0.107215926	6.3562384	Multitasking_Watch
13:24:19.374	-7.333664	-0.12929083	6.193989	-0.061749313	0.009341962	0.016066367	-7.467057	-0.107215926	6.3562384	Multitasking_Watch
13:24:19.395	-7.2594414	-0.20590763	6.1987777	0.06897584	0.008120231	-0.02425074	-7.459998	-0.12618046	6.364172	Multitasking_Watch
13:24:19.417	-7.2594414	-0.20590763	6.1987777	0.06897584	0.008120231	-0.02425074	-7.459998	-0.12618046	6.364172	Multitasking_Watch
13:24:19.442	-7.2594414	-0.20590763	6.1987777	0.06897584	0.008120231	-0.02425074	-7.459998	-0.12618046	6.364172	Multitasking_Watch
13:24:19.464	-7.2594414	-0.20590763	6.1987777	0.06897584	0.008120231	-0.02425074	-7.459998	-0.12618046	6.364172	Multitasking_Watch
13:24:19.486	-7.2594414	-0.20590763	6.1987777	0.06897584	0.008120231	-0.02425074	-7.459998	-0.12618046	6.364172	Multitasking_Watch
13:24:19.507	-7.2594414	-0.20590763	6.1987777	0.06897584	0.008120231	-0.02425074	-7.459998	-0.12618046	6.364172	Multitasking_Watch
13:24:19.529	-7.2594414	-0.20590763	6.1987777	0.06897584	0.008120231	-0.02425074	-7.459998	-0.12618046	6.364172	Multitasking_Watch
13:24:19.551	-7.2594414	-0.20590763	6.1987777	0.06897584	0.008120231	-0.02425074	-7.459998	-0.12618046	6.364172	Multitasking_Watch
13:24:19.573	-7.2354984	-0.076616794	6.1820173	0.06897584	0.008120231	-0.02425074	-7.459998	-0.12618046	6.364172	Multitasking_Watch
13:24:19.595	-7.2354984	-0.076616794	6.1820173	-0.021432208	0.025835324	0.005070792	-7.4578424	-0.12356442	6.3667574	Multitasking_Watch
13:24:19.617	-7.2354984	-0.076616794	6.1820173	-0.021432208	0.025835324	0.005070792	-7.4578424	-0.12356442	6.3667574	Multitasking_Watch
13:24:19.640	-7.2354984	-0.076616794	6.1820173	-0.021432208	0.025835324	0.005070792	-7.4578424	-0.12356442	6.3667574	Multitasking_Watch
13:24:19.662	-7.2354984	-0.076616794	6.1820173	-0.021432208	0.025835324	0.005070792	-7.4578424	-0.12356442	6.3667574	Multitasking_Watch
13:24:19.685	-7.2354984	-0.076616794	6.1820173	-0.021432208	0.025835324	0.005070792	-7.4578424	-0.12356442	6.3667574	Multitasking_Watch
13:24:19.707	-7.2354984	-0.076616794	6.1820173	-0.021432208	0.025835324	0.005070792	-7.4578424	-0.12356442	6.3667574	Multitasking_Watch
13:24:19.729	-7.2354984	-0.076616794	6.1820173	-0.021432208	0.025835324	0.005070792	-7.4578424	-0.12356442	6.3667574	Multitasking_Watch
13:24:19.750	-7.2354984	-0.076616794	6.1820173	-0.021432208	0.025835324	0.005070792	-7.4578424	-0.12356442	6.3667574	Multitasking_Watch
13:24:19.772	-7.309721	-0.13168511	6.2346916	-0.051975466	-0.0022644775	0.003849062	-7.461017	-0.12438042	6.3630204	Multitasking_Watch
13:24:19.794	-7.309721	-0.13168511	6.2346916	-0.051975466	-0.0022644775	0.003849062	-7.461017	-0.12438042	6.3630204	Multitasking_Watch
13:24:19.819	-7.309721	-0.13168511	6.2346916	-0.051975466	-0.0022644775	0.003849062	-7.461017	-0.12438042	6.3630204	Multitasking_Watch
13:24:19.841	-7.309721	-0.13168511	6.2346916	-0.051975466	-0.0022644775	0.003849062	-7.461017	-0.12438042	6.3630204	Multitasking_Watch
13:24:19.863	-7.309721	-0.13168511	6.2346916	-0.051975466	-0.0022644775	0.003849062	-7.461017	-0.12438042	6.3630204	Multitasking_Watch
13:24:19.886	-7.309721	-0.13168511	6.2346916	-0.051975466	-0.0022644775	0.003849062	-7.461017	-0.12438042	6.3630204	Multitasking_Watch
13:24:19.909	-7.309721	-0.13168511	6.2346916	-0.051975466	-0.0022644775	0.003849062	-7.461017	-0.12438042	6.3630204	Multitasking_Watch
13:24:19.932	-7.309721	-0.13168511	6.2346916	-0.051975466	-0.0022644775	0.003849062	-7.461017	-0.12438042	6.3630204	Multitasking_Watch
13:24:19.956	-7.283384	-0.2753416	6.1461034	0.04331951	0.0026224444	0.002016466	-7.4646754	-0.12964082	6.358624	Multitasking_Watch
13:24:19.978	-7.283384	-0.2753416	6.1461034	0.04331951	0.0026224444	0.002016466	-7.4646754	-0.12964082	6.358624	Multitasking_Watch
13:24:20.000	-7.283384	-0.2753416	6.1461034	0.04331951	0.0026224444	0.002016466	-7.4646754	-0.12964082	6.358624	Multitasking_Watch
13:24:20.022	-7.283384	-0.2753416	6.1461034	0.04331951	0.0026224444	0.002016466	-7.4646754	-0.12964082	6.358624	Multitasking_Watch
13:24:20.045	-7.283384	-0.2753416	6.1461034	0.04331951	0.0026224444	0.002016466	-7.4646754	-0.12964082	6.358624	Multitasking_Watch
13:24:20.068	-7.283384	-0.2753416	6.1461034	0.04331951	0.0026224444	0.002016466	-7.4646754	-0.12964082	6.358624	Multitasking_Watch
13:24:20.090	-7.283384	-0.2753416	6.1461034	0.04331951	0.0026224444	0.002016466	-7.4646754	-0.12964082	6.358624	Multitasking_Watch
13:24:20.113	-7.283384	-0.2753416	6.1461034	0.04331951	0.0026224444	0.002016466	-7.4646754	-0.12964082	6.358624	Multitasking_Watch
13:24:20.136	-7.3145094	-0.0047885496	6.196383	-0.006160576	0.02644619	0.040500976	-7.461049	-0.09491613	6.3634906	Multitasking_Watch
13:24:20.158	-7.3145094	-0.0047885496	6.196383	-0.006160576	0.02644619	0.040500976	-7.461049	-0.09491613	6.3634906	Multitasking_Watch
13:24:20.181	-7.3145094	-0.0047885496	6.196383	-0.006160576	0.02644619	0.040500976	-7.461049	-0.09491613	6.3634906	Multitasking_Watch
13:24:20.203	-7.3145094	-0.0047885496	6.196383	-0.006160576	0.02644619	0.040500976	-7.461049	-0.09491613	6.3634906	Multitasking_Watch
13:24:20.226	-7.3145094	-0.0047885496	6.196383	-0.006160576	0.02644619	0.040500976	-7.461049	-0.09491613	6.3634906	Multitasking_Watch
13:24:20.249	-7.3145094	-0.0047885496	6.196383	-0.006160576	0.02644619	0.040500976	-7.461049	-0.09491613	6.3634906	Multitasking_Watch
13:24:20.270	-7.3145094	-0.0047885496	6.196383	-0.006160576	0.02644619	0.040500976	-7.461049	-0.09491613	6.3634906	Multitasking_Watch
13:24:20.292	-7.3145094	-0.0047885496	6.196383	-0.006160576	0.02644619	0.040500976	-7.461049	-0.09491613	6.3634906	Multitasking_Watch
13:24:20.313	-7.3839436	0.026337024	6.201172	-0.011658363	-0.0028753425	0.027672805	-7.479866	-0.07640841	6.341612	Multitasking_Watch
13:24:20.335	-7.3839436	0.026337024	6.201172	-0.011658363	-0.0028753425	0.027672805	-7.479866	-0.07640841	6.341612	Multitasking_Watch
13:24:20.357	-7.3839436	0.026337024	6.201172	-0.011658363	-0.0028753425	0.027672805	-7.479866	-0.07640841	6.341612	Multitasking_Watch
13:24:20.379	-7.3839436	0.026337024	6.201172	-0.011658363	-0.0028753425	0.027672805	-7.479866	-0.07640841	6.341612	Multitasking_Watch
13:24:20.402	-7.3839436	0.026337024	6.201172	-0.011658363	-0.0028753425	0.027672805	-7.479866	-0.07640841	6.341612	Multitasking_Watch
13:24:20.424	-7.3839436	0.026337024	6.201172	-0.011658363	-0.0028753425	0.027672805	-7.479866	-0.07640841	6.341612	Multitasking_Watch
13:24:20.446	-7.3839436	0.026337024	6.201172	-0.011658363	-0.0028753425	0.027672805	-7.479866	-0.07640841	6.341612	Multitasking_Watch
13:24:20.468	-7.3839436	0.026337024	6.201172	-0.011658363	-0.0028753425	0.027672805	-7.479866	-0.07640841	6.341612	Multitasking_Watch
13:24:20.491	-7.257047	-0.0071828244	6.186806	0.034156527	0.016672345	-0.0047030514	-7.494461	-0.06366204	6.3245044	Multitasking_Watch
13:24:20.513	-7.257047	-0.0071828244	6.186806	0.034156527	0.016672345	-0.0047030514	-7.494461	-0.06366204	6.3245044	Multitasking_Watch
13:24:20.535	-7.257047	-0.0071828244	6.186806	0.034156527	0.016672345	-0.0047030514	-7.494461	-0.06366204	6.3245044	Multitasking_Watch
13:24:20.557	-7.257047	-0.0071828244	6.186806	0.034156527	0.016672345	-0.0047030514	-7.494461	-0.06366204	6.3245044	Multitasking_Watch
13:24:20.580	-7.257047	-0.0071828244	6.186806	0.034156527	0.016672345	-0.0047030514	-7.494461	-0.06366204	6.3245044	Multitasking_Watch
13:24:20.601	-7.257047	-0.0071828244	6.186806	0.034156527	0.016672345	-0.0047030514	-7.494461	-0.06366204	6.3245044	Multitasking_Watch
13:24:20.623	-7.257047	-0.0071828244	6.186806	0.034156527	0.016672345	-0.0047030514	-7.494461	-0.06366204	6.3245044	Multitasking_Watch
13:24:20.646	-7.257047	-0.0071828244	6.186806	0.034156527	0.016672345	-0.0047030514	-7.494461	-0.06366204	6.3245044	Multitasking_Watch
13:24:20.669	-7.3384523	-0.057462595	6.2155375	-0.03670384	0.017894076	0.020953288	-7.4995003	-0.053185064	6.3186245	Multitasking_Watch
13:24:20.692	-7.3384523	-0.057462595	6.2155375	-0.03670384	0.017894076	0.020953288	-7.4995003	-0.053185064	6.3186245	Multitasking_Watch
13:24:20.714	-7.3384523	-0.057462595	6.2155375	-0.03670384	0.017894076	0.020953288	-7.4995003	-0.053185064	6.3186245	Multitasking_Watch
13:24:20.737	-7.3384523	-0.057462595	6.2155375	-0.03670384	0.017894076	0.020953288	-7.4995003	-0.053185064	6.3186245	Multitasking_Watch
13:24:20.759	-7.3384523	-0.057462595	6.2155375	-0.03670384	0.017894076	0.020953288	-7.4995003	-0.053185064	6.3186245	Multitasking_Watch
13:24:20.781	-7.3384523	-0.057462595	6.2155375	-0.03670384	0.017894076	0.020953288	-7.4995003	-0.053185064	6.3186245	Multitasking_Watch
13:24:20.803	-7.3384523	-0.057462595	6.2155375	-0.03670384	0.017894076	0.020953288	-7.4995003	-0.053185064	6.3186245	Multitasking_Watch
13:24:20.825	-7.3384523	-0.057462595	6.2155375	-0.03670384	0.017894076	0.020953288	-7.4995003	-0.053185064	6.3186245	Multitasking_Watch
13:24:20.848	-7.355212	-0.1699935	6.263423	0.033545665	-0.012038321	-0.045020156	-7.500717	-0.08703911	6.316796	Multitasking_Watch
13:24:20.870	-7.355212	-0.1699935	6.263423	0.033545665	-0.012038321	-0.045020156	-7.500717	-0.08703911	6.316796	Multitasking_Watch
13:24:20.893	-7.355212	-0.1699935	6.263423	0.033545665	-0.012038321	-0.045020156	-7.500717	-0.08703911	6.316796	Multitasking_Watch
13:24:20.916	-7.355212	-0.1699935	6.263423	0.033545665	-0.012038321	-0.045020156	-7.500717	-0.08703911	6.316796	Multitasking_Watch
13:24:20.939	-7.355212	-0.1699935	6.263423	0.033545665	-0.012038321	-0.045020156	-7.500717	-0.08703911	6.316796	Multitasking_Watch
13:24:20.963	-7.355212	-0.1699935	6.263423	0.033545665	-0.012038321	-0.045020156	-7.500717	-0.08703911	6.316796	Multitasking_Watch
13:24:20.985	-7.355212	-0.1699935	6.263423	0.033545665	-0.012038321	-0.045020156	-7.500717	-0.08703911	6.316796	Multitasking_Watch
13:24:21.008	-7.355212	-0.1699935	6.263423	0.033545665	-0.012038321	-0.045020156	-7.500717	-0.08703911	6.316796	Multitasking_Watch
13:24:21.032	-7.312115	-0.011971374	6.1030064	-0.04708855	0.01606148	0.009346849	-7.5072055	-0.08443127	6.3091187	Multitasking_Watch
13:24:21.054	-7.312115	-0.011971374	6.1030064	-0.04708855	0.01606148	0.009346849	-7.5072055	-0.08443127	6.3091187	Multitasking_Watch
13:24:21.076	-7.312115	-0.011971374	6.1030064	-0.04708855	0.01606148	0.009346849	-7.5072055	-0.08443127	6.3091187	Multitasking_Watch
13:24:21.098	-7.312115	-0.011971374	6.1030064	-0.04708855	0.01606148	0.009346849	-7.5072055	-0.08443127	6.3091187	Multitasking_Watch
13:24:21.120	-7.312115	-0.011971374	6.1030064	-0.04708855	0.01606148	0.009346849	-7.5072055	-0.08443127	6.3091187	Multitasking_Watch
13:24:21.143	-7.312115	-0.011971374	6.1030064	-0.04708855	0.01606148	0.009346849	-7.5072055	-0.08443127	6.3091187	Multitasking_Watch
13:24:21.165	-7.312115	-0.011971374	6.1030064	-0.04708855	0.01606148	0.009346849	-7.5072055	-0.08443127	6.3091187	Multitasking_Watch
13:24:21.188	-7.312115	-0.011971374	6.1030064	-0.04708855	0.01606148	0.009346849	-7.5072055	-0.08443127	6.3091187	Multitasking_Watch
13:24:21.211	-7.4007034	-0.0670397	6.0670924	-0.039758164	0.0026224444	-0.015087761	-7.5138574	-0.10740034	6.3008456	Multitasking_Watch
13:24:21.234	-7.4007034	-0.0670397	6.0670924	-0.039758164	0.0026224444	-0.015087761	-7.5138574	-0.10740034	6.3008456	Multitasking_Watch
13:24:21.257	-7.4007034	-0.0670397	6.0670924	-0.039758164	0.0026224444	-0.015087761	-7.5138574	-0.10740034	6.3008456	Multitasking_Watch
13:24:21.279	-7.4007034	-0.0670397	6.0670924	-0.039758164	0.0026224444	-0.015087761	-7.5138574	-0.10740034	6.3008456	Multitasking_Watch
13:24:21.302	-7.4007034	-0.0670397	6.0670924	-0.039758164	0.0026224444	-0.015087761	-7.5138574	-0.10740034	6.3008456	Multitasking_Watch
13:24:21.324	-7.4007034	-0.0670397	6.0670924	-0.039758164	0.0026224444	-0.015087761	-7.5138574	-0.10740034	6.3008456	Multitasking_Watch
13:24:21.346	-7.4007034	-0.0670397	6.0670924	-0.039758164	0.0026224444	-0.015087761	-7.5138574	-0.10740034	6.3008456	Multitasking_Watch
13:24:21.368	-7.4007034	-0.0670397	6.0670924	-0.039758164	0.0026224444	-0.015087761	-7.5138574	-0.10740034	6.3008456	Multitasking_Watch
13:24:21.391	-7.3767605	-0.16041641	6.4358106	0.07080844	0.0050659054	-0.040744103	-7.493414	-0.13020371	6.324722	Multitasking_Watch
13:24:21.417	-7.3767605	-0.16041641	6.4358106	0.07080844	0.0050659054	-0.040744103	-7.493414	-0.13020371	6.324722	Multitasking_Watch
13:24:21.440	-7.3767605	-0.16041641	6.4358106	0.07080844	0.0050659054	-0.040744103	-7.493414	-0.13020371	6.324722	Multitasking_Watch
13:24:21.463	-7.3767605	-0.16041641	6.4358106	0.07080844	0.0050659054	-0.040744103	-7.493414	-0.13020371	6.324722	Multitasking_Watch
13:24:21.486	-7.3767605	-0.16041641	6.4358106	0.07080844	0.0050659054	-0.040744103	-7.493414	-0.13020371	6.324722	Multitasking_Watch
13:24:21.509	-7.3767605	-0.16041641	6.4358106	0.07080844	0.0050659054	-0.040744103	-7.493414	-0.13020371	6.324722	Multitasking_Watch
13:24:21.532	-7.3767605	-0.16041641	6.4358106	0.07080844	0.0050659054	-0.040744103	-7.493414	-0.13020371	6.324722	Multitasking_Watch
13:24:21.554	-7.233104	-0.09337672	6.1317377	-0.061749313	-0.040748987	0.005070792	-7.5195413	-0.14524668	6.2933035	Multitasking_Watch
13:24:21.577	-7.233104	-0.09337672	6.1317377	-0.061749313	-0.040748987	0.005070792	-7.5195413	-0.14524668	6.2933035	Multitasking_Watch
13:24:21.600	-7.233104	-0.09337672	6.1317377	-0.061749313	-0.040748987	0.005070792	-7.5195413	-0.14524668	6.2933035	Multitasking_Watch
13:24:21.622	-7.233104	-0.09337672	6.1317377	-0.061749313	-0.040748987	0.005070792	-7.5195413	-0.14524668	6.2933035	Multitasking_Watch
13:24:21.643	-7.233104	-0.09337672	6.1317377	-0.061749313	-0.040748987	0.005070792	-7.5195413	-0.14524668	6.2933035	Multitasking_Watch
13:24:21.665	-7.233104	-0.09337672	6.1317377	-0.061749313	-0.040748987	0.005070792	-7.5195413	-0.14524668	6.2933035	Multitasking_Watch
13:24:21.688	-7.233104	-0.09337672	6.1317377	-0.061749313	-0.040748987	0.005070792	-7.5195413	-0.14524668	6.2933035	Multitasking_Watch
13:24:21.711	-7.233104	-0.09337672	6.1317377	-0.061749313	-0.040748987	0.005070792	-7.5195413	-0.14524668	6.2933035	Multitasking_Watch
13:24:21.733	-7.407886	-0.17238778	6.385531	-0.061749313	-0.040748987	0.005070792	-7.5195413	-0.14524668	6.2933035	Multitasking_Watch
13:24:21.756	-7.407886	-0.17238778	6.385531	0.06347806	0.00017898351	0.012401176	-7.489089	-0.14346886	6.3295507	Multitasking_Watch
13:24:21.777	-7.407886	-0.17238778	6.385531	0.06347806	0.00017898351	0.012401176	-7.489089	-0.14346886	6.3295507	Multitasking_Watch
13:24:21.800	-7.407886	-0.17238778	6.385531	0.06347806	0.00017898351	0.012401176	-7.489089	-0.14346886	6.3295507	Multitasking_Watch
13:24:21.823	-7.407886	-0.17238778	6.385531	0.06347806	0.00017898351	0.012401176	-7.489089	-0.14346886	6.3295507	Multitasking_Watch
13:24:21.846	-7.407886	-0.17238778	6.385531	0.06347806	0.00017898351	0.012401176	-7.489089	-0.14346886	6.3295507	Multitasking_Watch
13:24:21.867	-7.407886	-0.17238778	6.385531	0.06347806	0.00017898351	0.012401176	-7.489089	-0.14346886	6.3295507	Multitasking_Watch
13:24:21.889	-7.407886	-0.17238778	6.385531	0.06347806	0.00017898351	0.012401176	-7.489089	-0.14346886	6.3295507	Multitasking_Watch
13:24:21.911	-7.407886	-0.17238778	6.385531	0.06347806	0.00017898351	0.012401176	-7.489089	-0.14346886	6.3295507	Multitasking_Watch
13:24:21.934	-7.3408465	-0.11253092	6.179623	-0.034871243	0.0020115792	-0.027915932	-7.5061426	-0.15752017	6.30899	Multitasking_Watch
13:24:21.956	-7.3408465	-0.11253092	6.179623	-0.034871243	0.0020115792	-0.027915932	-7.5061426	-0.15752017	6.30899	Multitasking_Watch
13:24:21.978	-7.3408465	-0.11253092	6.179623	-0.034871243	0.0020115792	-0.027915932	-7.5061426	-0.15752017	6.30899	Multitasking_Watch
13:24:22.001	-7.3408465	-0.11253092	6.179623	-0.034871243	0.0020115792	-0.027915932	-7.5061426	-0.15752017	6.30899	Multitasking_Watch
13:24:22.024	-7.3408465	-0.11253092	6.179623	-0.034871243	0.0020115792	-0.027915932	-7.5061426	-0.15752017	6.30899	Multitasking_Watch
13:24:22.046	-7.3408465	-0.11253092	6.179623	-0.034871243	0.0020115792	-0.027915932	-7.5061426	-0.15752017	6.30899	Multitasking_Watch
13:24:22.068	-7.3408465	-0.11253092	6.179623	-0.034871243	0.0020115792	-0.027915932	-7.5061426	-0.15752017	6.30899	Multitasking_Watch
13:24:22.090	-7.3408465	-0.11253092	6.179623	-0.034871243	0.0020115792	-0.027915932	-7.5061426	-0.15752017	6.30899	Multitasking_Watch
13:24:22.111	-7.328875	-0.25139886	6.273	0.010332786	-0.0016536122	0.006292523	-7.5016756	-0.17027181	6.3139663	Multitasking_Watch
13:24:22.133	-7.328875	-0.25139886	6.273	0.010332786	-0.0016536122	0.006292523	-7.5016756	-0.17027181	6.3139663	Multitasking_Watch
13:24:22.155	-7.328875	-0.25139886	6.273	0.010332786	-0.0016536122	0.006292523	-7.5016756	-0.17027181	6.3139663	Multitasking_Watch
13:24:22.177	-7.328875	-0.25139886	6.273	0.010332786	-0.0016536122	0.006292523	-7.5016756	-0.17027181	6.3139663	Multitasking_Watch
13:24:22.199	-7.328875	-0.25139886	6.273	0.010332786	-0.0016536122	0.006292523	-7.5016756	-0.17027181	6.3139663	Multitasking_Watch
13:24:22.221	-7.328875	-0.25139886	6.273	0.010332786	-0.0016536122	0.006292523	-7.5016756	-0.17027181	6.3139663	Multitasking_Watch
13:24:22.244	-7.328875	-0.25139886	6.273	0.010332786	-0.0016536122	0.006292523	-7.5016756	-0.17027181	6.3139663	Multitasking_Watch
13:24:22.271	-7.328875	-0.25139886	6.273	0.010332786	-0.0016536122	0.006292523	-7.5016756	-0.17027181	6.3139663	Multitasking_Watch
13:24:22.294	-7.2881727	-0.11492519	6.141315	0.031102203	0.025835324	-0.005924782	-7.498241	-0.174604	6.3179207	Multitasking_Watch
13:24:22.317	-7.2881727	-0.11492519	6.141315	0.031102203	0.025835324	-0.005924782	-7.498241	-0.174604	6.3179207	Multitasking_Watch
13:24:22.340	-7.2881727	-0.11492519	6.141315	0.031102203	0.025835324	-0.005924782	-7.498241	-0.174604	6.3179207	Multitasking_Watch
13:24:22.362	-7.2881727	-0.11492519	6.141315	0.031102203	0.025835324	-0.005924782	-7.498241	-0.174604	6.3179207	Multitasking_Watch
13:24:22.384	-7.2881727	-0.11492519	6.141315	0.031102203	0.025835324	-0.005924782	-7.498241	-0.174604	6.3179207	Multitasking_Watch
13:24:22.406	-7.2881727	-0.11492519	6.141315	0.031102203	0.025835324	-0.005924782	-7.498241	-0.174604	6.3179207	Multitasking_Watch
13:24:22.431	-7.2881727	-0.11492519	6.141315	0.031102203	0.025835324	-0.005924782	-7.498241	-0.174604	6.3179207	Multitasking_Watch
13:24:22.452	-7.3576064	-0.17478207	6.150892	0.031102203	0.025835324	-0.005924782	-7.498241	-0.174604	6.3179207	Multitasking_Watch
13:24:22.474	-7.3576064	-0.17478207	6.150892	-0.09901209	-0.026088223	0.009346849	-7.4964933	-0.16229601	6.3203197	Multitasking_Watch
13:24:22.498	-7.3576064	-0.17478207	6.150892	-0.09901209	-0.026088223	0.009346849	-7.4964933	-0.16229601	6.3203197	Multitasking_Watch
13:24:22.521	-7.3576064	-0.17478207	6.150892	-0.09901209	-0.026088223	0.009346849	-7.4964933	-0.16229601	6.3203197	Multitasking_Watch
13:24:22.542	-7.3576064	-0.17478207	6.150892	-0.09901209	-0.026088223	0.009346849	-7.4964933	-0.16229601	6.3203197	Multitasking_Watch
13:24:22.565	-7.3576064	-0.17478207	6.150892	-0.09901209	-0.026088223	0.009346849	-7.4964933	-0.16229601	6.3203197	Multitasking_Watch
13:24:22.587	-7.3576064	-0.17478207	6.150892	-0.09901209	-0.026088223	0.009346849	-7.4964933	-0.16229601	6.3203197	Multitasking_Watch
13:24:22.611	-7.3576064	-0.17478207	6.150892	-0.09901209	-0.026088223	0.009346849	-7.4964933	-0.16229601	6.3203197	Multitasking_Watch
13:24:22.634	-7.3432407	-0.29928434	6.273	0.031102203	0.028278785	-0.05357227	-7.4902434	-0.17212504	6.327475	Multitasking_Watch
13:24:22.656	-7.3432407	-0.29928434	6.273	0.031102203	0.028278785	-0.05357227	-7.4902434	-0.17212504	6.327475	Multitasking_Watch
13:24:22.677	-7.3432407	-0.29928434	6.273	0.031102203	0.028278785	-0.05357227	-7.4902434	-0.17212504	6.327475	Multitasking_Watch
13:24:22.699	-7.3432407	-0.29928434	6.273	0.031102203	0.028278785	-0.05357227	-7.4902434	-0.17212504	6.327475	Multitasking_Watch
13:24:22.723	-7.3432407	-0.29928434	6.273	0.031102203	0.028278785	-0.05357227	-7.4902434	-0.17212504	6.327475	Multitasking_Watch
13:24:22.744	-7.3432407	-0.29928434	6.273	0.031102203	0.028278785	-0.05357227	-7.4902434	-0.17212504	6.327475	Multitasking_Watch
13:24:22.767	-7.3432407	-0.29928434	6.273	0.031102203	0.028278785	-0.05357227	-7.4902434	-0.17212504	6.327475	Multitasking_Watch
13:24:22.790	-7.3432407	-0.29928434	6.273	0.031102203	0.028278785	-0.05357227	-7.4902434	-0.17212504	6.327475	Multitasking_Watch
13:24:22.812	-7.3432407	-0.29928434	6.273	0.031102203	0.028278785	-0.05357227	-7.4902434	-0.17212504	6.327475	Multitasking_Watch
13:24:22.836	-7.2762012	-0.13168511	6.0503325	0.0048349984	0.024002727	0.01301204	-7.505891	-0.16821605	6.309006	Multitasking_Watch
13:24:22.857	-7.2762012	-0.13168511	6.0503325	0.0048349984	0.024002727	0.01301204	-7.505891	-0.16821605	6.309006	Multitasking_Watch
13:24:22.879	-7.2762012	-0.13168511	6.0503325	0.0048349984	0.024002727	0.01301204	-7.505891	-0.16821605	6.309006	Multitasking_Watch
13:24:22.901	-7.2762012	-0.13168511	6.0503325	0.0048349984	0.024002727	0.01301204	-7.505891	-0.16821605	6.309006	Multitasking_Watch
13:24:22.922	-7.2762012	-0.13168511	6.0503325	0.0048349984	0.024002727	0.01301204	-7.505891	-0.16821605	6.309006	Multitasking_Watch
13:24:22.944	-7.2762012	-0.13168511	6.0503325	0.0048349984	0.024002727	0.01301204	-7.505891	-0.16821605	6.309006	Multitasking_Watch
13:24:22.966	-7.2762012	-0.13168511	6.0503325	0.0048349984	0.024002727	0.01301204	-7.505891	-0.16821605	6.309006	Multitasking_Watch
13:24:22.988	-7.2762012	-0.13168511	6.0503325	0.0048349984	0.024002727	0.01301204	-7.505891	-0.16821605	6.309006	Multitasking_Watch
13:24:23.011	-7.398309	-0.102953814	6.193989	0.0054458636	0.013618019	-0.009589974	-7.509533	-0.18664925	6.3041544	Multitasking_Watch
13:24:23.033	-7.398309	-0.102953814	6.193989	0.0054458636	0.013618019	-0.009589974	-7.509533	-0.18664925	6.3041544	Multitasking_Watch
13:24:23.057	-7.398309	-0.102953814	6.193989	0.0054458636	0.013618019	-0.009589974	-7.509533	-0.18664925	6.3041544	Multitasking_Watch
13:24:23.078	-7.398309	-0.102953814	6.193989	0.0054458636	0.013618019	-0.009589974	-7.509533	-0.18664925	6.3041544	Multitasking_Watch
13:24:23.103	-7.398309	-0.102953814	6.193989	0.0054458636	0.013618019	-0.009589974	-7.509533	-0.18664925	6.3041544	Multitasking_Watch
13:24:23.124	-7.398309	-0.102953814	6.193989	0.0054458636	0.013618019	-0.009589974	-7.509533	-0.18664925	6.3041544	Multitasking_Watch
13:24:23.145	-7.398309	-0.102953814	6.193989	0.0054458636	0.013618019	-0.009589974	-7.509533	-0.18664925	6.3041544	Multitasking_Watch
13:24:23.170	-7.398309	-0.102953814	6.193989	0.0054458636	0.013618019	-0.009589974	-7.509533	-0.18664925	6.3041544	Multitasking_Watch
13:24:23.192	-7.391126	-0.38547826	6.014418	-0.02876259	0.0068985014	-0.016920356	-7.5332365	-0.17700756	6.276084	Multitasking_Watch
13:24:23.214	-7.391126	-0.38547826	6.014418	-0.02876259	0.0068985014	-0.016920356	-7.5332365	-0.17700756	6.276084	Multitasking_Watch
13:24:23.237	-7.391126	-0.38547826	6.014418	-0.02876259	0.0068985014	-0.016920356	-7.5332365	-0.17700756	6.276084	Multitasking_Watch
13:24:23.259	-7.391126	-0.38547826	6.014418	-0.02876259	0.0068985014	-0.016920356	-7.5332365	-0.17700756	6.276084	Multitasking_Watch
13:24:23.281	-7.391126	-0.38547826	6.014418	-0.02876259	0.0068985014	-0.016920356	-7.5332365	-0.17700756	6.276084	Multitasking_Watch
13:24:23.304	-7.391126	-0.38547826	6.014418	-0.02876259	0.0068985014	-0.016920356	-7.5332365	-0.17700756	6.276084	Multitasking_Watch
13:24:23.327	-7.391126	-0.38547826	6.014418	-0.02876259	0.0068985014	-0.016920356	-7.5332365	-0.17700756	6.276084	Multitasking_Watch
13:24:23.350	-7.391126	-0.38547826	6.014418	-0.02876259	0.0068985014	-0.016920356	-7.5332365	-0.17700756	6.276084	Multitasking_Watch
13:24:23.373	-7.3216925	0.0670397	6.1461034	0.0329348	-0.0071513997	-0.0047030514	-7.5410295	-0.18418753	6.2665086	Multitasking_Watch
13:24:23.397	-7.3216925	0.0670397	6.1461034	0.0329348	-0.0071513997	-0.0047030514	-7.5410295	-0.18418753	6.2665086	Multitasking_Watch
13:24:23.419	-7.3216925	0.0670397	6.1461034	0.0329348	-0.0071513997	-0.0047030514	-7.5410295	-0.18418753	6.2665086	Multitasking_Watch
13:24:23.441	-7.3216925	0.0670397	6.1461034	0.0329348	-0.0071513997	-0.0047030514	-7.5410295	-0.18418753	6.2665086	Multitasking_Watch
13:24:23.462	-7.3216925	0.0670397	6.1461034	0.0329348	-0.0071513997	-0.0047030514	-7.5410295	-0.18418753	6.2665086	Multitasking_Watch
13:24:23.483	-7.3216925	0.0670397	6.1461034	0.0329348	-0.0071513997	-0.0047030514	-7.5410295	-0.18418753	6.2665086	Multitasking_Watch
13:24:23.504	-7.3216925	0.0670397	6.1461034	0.0329348	-0.0071513997	-0.0047030514	-7.5410295	-0.18418753	6.2665086	Multitasking_Watch
13:24:23.526	-7.3216925	0.0670397	6.1461034	0.0329348	-0.0071513997	-0.0047030514	-7.5410295	-0.18418753	6.2665086	Multitasking_Watch
13:24:23.548	-7.2019787	-0.15562786	6.3831367	0.0048349984	0.008120231	0.008125118	-7.535316	-0.1950491	6.273055	Multitasking_Watch
13:24:23.571	-7.2019787	-0.15562786	6.3831367	0.0048349984	0.008120231	0.008125118	-7.535316	-0.1950491	6.273055	Multitasking_Watch
13:24:23.594	-7.2019787	-0.15562786	6.3831367	0.0048349984	0.008120231	0.008125118	-7.535316	-0.1950491	6.273055	Multitasking_Watch
13:24:23.617	-7.2019787	-0.15562786	6.3831367	0.0048349984	0.008120231	0.008125118	-7.535316	-0.1950491	6.273055	Multitasking_Watch
13:24:23.640	-7.2019787	-0.15562786	6.3831367	0.0048349984	0.008120231	0.008125118	-7.535316	-0.1950491	6.273055	Multitasking_Watch
13:24:23.662	-7.2019787	-0.15562786	6.3831367	0.0048349984	0.008120231	0.008125118	-7.535316	-0.1950491	6.273055	Multitasking_Watch
13:24:23.685	-7.2019787	-0.15562786	6.3831367	0.0048349984	0.008120231	0.008125118	-7.535316	-0.1950491	6.273055	Multitasking_Watch
13:24:23.707	-7.2019787	-0.15562786	6.3831367	0.0048349984	0.008120231	0.008125118	-7.535316	-0.1950491	6.273055	Multitasking_Watch
13:24:23.730	-7.405492	-0.2681588	6.124555	-0.014712689	0.011785423	-0.018752953	-7.5368357	-0.22139849	6.2703605	Multitasking_Watch
13:24:23.753	-7.405492	-0.2681588	6.124555	-0.014712689	0.011785423	-0.018752953	-7.5368357	-0.22139849	6.2703605	Multitasking_Watch
13:24:23.776	-7.405492	-0.2681588	6.124555	-0.014712689	0.011785423	-0.018752953	-7.5368357	-0.22139849	6.2703605	Multitasking_Watch
13:24:23.799	-7.405492	-0.2681588	6.124555	-0.014712689	0.011785423	-0.018752953	-7.5368357	-0.22139849	6.2703605	Multitasking_Watch
13:24:23.820	-7.405492	-0.2681588	6.124555	-0.014712689	0.011785423	-0.018752953	-7.5368357	-0.22139849	6.2703605	Multitasking_Watch
13:24:23.842	-7.405492	-0.2681588	6.124555	-0.014712689	0.011785423	-0.018752953	-7.5368357	-0.22139849	6.2703605	Multitasking_Watch
13:24:23.865	-7.405492	-0.2681588	6.124555	-0.014712689	0.011785423	-0.018752953	-7.5368357	-0.22139849	6.2703605	Multitasking_Watch
13:24:23.887	-7.405492	-0.2681588	6.124555	-0.014712689	0.011785423	-0.018752953	-7.5368357	-0.22139849	6.2703605	Multitasking_Watch
13:24:23.910	-7.4007034	-0.21309046	6.134132	0.035989124	-0.023033895	0.0014056009	-7.546975	-0.2273115	6.2579355	Multitasking_Watch
13:24:23.933	-7.4007034	-0.21309046	6.134132	0.035989124	-0.023033895	0.0014056009	-7.546975	-0.2273115	6.2579355	Multitasking_Watch
13:24:23.955	-7.4007034	-0.21309046	6.134132	0.035989124	-0.023033895	0.0014056009	-7.546975	-0.2273115	6.2579355	Multitasking_Watch
13:24:23.977	-7.4007034	-0.21309046	6.134132	0.035989124	-0.023033895	0.0014056009	-7.546975	-0.2273115	6.2579355	Multitasking_Watch
13:24:23.999	-7.4007034	-0.21309046	6.134132	0.035989124	-0.023033895	0.0014056009	-7.546975	-0.2273115	6.2579355	Multitasking_Watch
13:24:24.021	-7.4007034	-0.21309046	6.134132	0.035989124	-0.023033895	0.0014056009	-7.546975	-0.2273115	6.2579355	Multitasking_Watch
13:24:24.044	-7.4007034	-0.21309046	6.134132	0.035989124	-0.023033895	0.0014056009	-7.546975	-0.2273115	6.2579355	Multitasking_Watch
13:24:24.067	-7.4007034	-0.21309046	6.134132	0.035989124	-0.023033895	0.0014056009	-7.546975	-0.2273115	6.2579355	Multitasking_Watch
13:24:24.089	-7.3049326	-0.10055954	6.079064	0.006667594	0.012396289	0.017288098	-7.53625	-0.20778555	6.271525	Multitasking_Watch
13:24:24.112	-7.3049326	-0.10055954	6.079064	0.006667594	0.012396289	0.017288098	-7.53625	-0.20778555	6.271525	Multitasking_Watch
13:24:24.134	-7.3049326	-0.10055954	6.079064	0.006667594	0.012396289	0.017288098	-7.53625	-0.20778555	6.271525	Multitasking_Watch
13:24:24.157	-7.3049326	-0.10055954	6.079064	0.006667594	0.012396289	0.017288098	-7.53625	-0.20778555	6.271525	Multitasking_Watch
13:24:24.180	-7.3049326	-0.10055954	6.079064	0.006667594	0.012396289	0.017288098	-7.53625	-0.20778555	6.271525	Multitasking_Watch
13:24:24.203	-7.3049326	-0.10055954	6.079064	0.006667594	0.012396289	0.017288098	-7.53625	-0.20778555	6.271525	Multitasking_Watch
13:24:24.226	-7.3049326	-0.10055954	6.079064	0.006667594	0.012396289	0.017288098	-7.53625	-0.20778555	6.271525	Multitasking_Watch
13:24:24.248	-7.3049326	-0.10055954	6.079064	0.006667594	0.012396289	0.017288098	-7.53625	-0.20778555	6.271525	Multitasking_Watch
13:24:24.272	-7.407886	-0.3328042	6.0479383	0.03659999	0.0044550407	-0.020585548	-7.5504475	-0.21391252	6.254216	Multitasking_Watch
13:24:24.294	-7.407886	-0.3328042	6.0479383	0.03659999	0.0044550407	-0.020585548	-7.5504475	-0.21391252	6.254216	Multitasking_Watch
13:24:24.317	-7.407886	-0.3328042	6.0479383	0.03659999	0.0044550407	-0.020585548	-7.5504475	-0.21391252	6.254216	Multitasking_Watch
13:24:24.340	-7.407886	-0.3328042	6.0479383	0.03659999	0.0044550407	-0.020585548	-7.5504475	-0.21391252	6.254216	Multitasking_Watch
13:24:24.362	-7.407886	-0.3328042	6.0479383	0.03659999	0.0044550407	-0.020585548	-7.5504475	-0.21391252	6.254216	Multitasking_Watch
13:24:24.385	-7.407886	-0.3328042	6.0479383	0.03659999	0.0044550407	-0.020585548	-7.5504475	-0.21391252	6.254216	Multitasking_Watch
13:24:24.408	-7.407886	-0.3328042	6.0479383	0.03659999	0.0044550407	-0.020585548	-7.5504475	-0.21391252	6.254216	Multitasking_Watch
13:24:24.434	-7.455772	-0.09577099	6.0838523	0.039043453	0.02644619	0.0026273315	-7.548129	-0.21119273	6.2571077	Multitasking_Watch
13:24:24.456	-7.455772	-0.09577099	6.0838523	0.039043453	0.02644619	0.0026273315	-7.548129	-0.21119273	6.2571077	Multitasking_Watch
13:24:24.477	-7.455772	-0.09577099	6.0838523	0.039043453	0.02644619	0.0026273315	-7.548129	-0.21119273	6.2571077	Multitasking_Watch
13:24:24.498	-7.455772	-0.09577099	6.0838523	0.039043453	0.02644619	0.0026273315	-7.548129	-0.21119273	6.2571077	Multitasking_Watch
13:24:24.520	-7.455772	-0.09577099	6.0838523	0.039043453	0.02644619	0.0026273315	-7.548129	-0.21119273	6.2571077	Multitasking_Watch
13:24:24.541	-7.455772	-0.09577099	6.0838523	0.039043453	0.02644619	0.0026273315	-7.548129	-0.21119273	6.2571077	Multitasking_Watch
13:24:24.562	-7.455772	-0.09577099	6.0838523	0.039043453	0.02644619	0.0026273315	-7.548129	-0.21119273	6.2571077	Multitasking_Watch
13:24:24.584	-7.455772	-0.09577099	6.0838523	0.039043453	0.02644619	0.0026273315	-7.548129	-0.21119273	6.2571077	Multitasking_Watch
13:24:24.605	-7.455772	-0.09577099	6.0838523	0.039043453	0.02644619	0.0026273315	-7.548129	-0.21119273	6.2571077	Multitasking_Watch
13:24:24.631	-7.3815494	-0.27055305	6.158075	-0.0550298	-0.02242303	-0.004092186	-7.5461345	-0.2274097	6.2589507	Multitasking_Watch
13:24:24.653	-7.3815494	-0.27055305	6.158075	-0.0550298	-0.02242303	-0.004092186	-7.5461345	-0.2274097	6.2589507	Multitasking_Watch
13:24:24.674	-7.3815494	-0.27055305	6.158075	-0.0550298	-0.02242303	-0.004092186	-7.5461345	-0.2274097	6.2589507	Multitasking_Watch
13:24:24.696	-7.3815494	-0.27055305	6.158075	-0.0550298	-0.02242303	-0.004092186	-7.5461345	-0.2274097	6.2589507	Multitasking_Watch
13:24:24.718	-7.3815494	-0.27055305	6.158075	-0.0550298	-0.02242303	-0.004092186	-7.5461345	-0.2274097	6.2589507	Multitasking_Watch
13:24:24.742	-7.3815494	-0.27055305	6.158075	-0.0550298	-0.02242303	-0.004092186	-7.5461345	-0.2274097	6.2589507	Multitasking_Watch
13:24:24.763	-7.3815494	-0.27055305	6.158075	-0.0550298	-0.02242303	-0.004092186	-7.5461345	-0.2274097	6.2589507	Multitasking_Watch
13:24:24.785	-7.3815494	-0.27055305	6.158075	-0.0550298	-0.02242303	-0.004092186	-7.5461345	-0.2274097	6.2589507	Multitasking_Watch
13:24:24.806	-7.3863378	-0.36392978	6.167652	0.006667594	0.014228884	0.008735984	-7.5274625	-0.23735622	6.281024	Multitasking_Watch
13:24:24.828	-7.3863378	-0.36392978	6.167652	0.006667594	0.014228884	0.008735984	-7.5274625	-0.23735622	6.281024	Multitasking_Watch
13:24:24.850	-7.3863378	-0.36392978	6.167652	0.006667594	0.014228884	0.008735984	-7.5274625	-0.23735622	6.281024	Multitasking_Watch
13:24:24.873	-7.3863378	-0.36392978	6.167652	0.006667594	0.014228884	0.008735984	-7.5274625	-0.23735622	6.281024	Multitasking_Watch
13:24:24.897	-7.3863378	-0.36392978	6.167652	0.006667594	0.014228884	0.008735984	-7.5274625	-0.23735622	6.281024	Multitasking_Watch
13:24:24.920	-7.3863378	-0.36392978	6.167652	0.006667594	0.014228884	0.008735984	-7.5274625	-0.23735622	6.281024	Multitasking_Watch
13:24:24.942	-7.3863378	-0.36392978	6.167652	0.006667594	0.014228884	0.008735984	-7.5274625	-0.23735622	6.281024	Multitasking_Watch
13:24:24.966	-7.3863378	-0.36392978	6.167652	0.006667594	0.014228884	0.008735984	-7.5274625	-0.23735622	6.281024	Multitasking_Watch
13:24:24.989	-7.2785954	-0.11492519	6.349617	0.03782172	-0.03647293	0.004459927	-7.5178914	-0.20079789	6.2937474	Multitasking_Watch
13:24:25.011	-7.2785954	-0.11492519	6.349617	0.03782172	-0.03647293	0.004459927	-7.5178914	-0.20079789	6.2937474	Multitasking_Watch
13:24:25.034	-7.2785954	-0.11492519	6.349617	0.03782172	-0.03647293	0.004459927	-7.5178914	-0.20079789	6.2937474	Multitasking_Watch
13:24:25.056	-7.2785954	-0.11492519	6.349617	0.03782172	-0.03647293	0.004459927	-7.5178914	-0.20079789	6.2937474	Multitasking_Watch
13:24:25.078	-7.2785954	-0.11492519	6.349617	0.03782172	-0.03647293	0.004459927	-7.5178914	-0.20079789	6.2937474	Multitasking_Watch
13:24:25.100	-7.2785954	-0.11492519	6.349617	0.03782172	-0.03647293	0.004459927	-7.5178914	-0.20079789	6.2937474	Multitasking_Watch
13:24:25.121	-7.2785954	-0.11492519	6.349617	0.03782172	-0.03647293	0.004459927	-7.5178914	-0.20079789	6.2937474	Multitasking_Watch
13:24:25.143	-7.2785954	-0.11492519	6.349617	0.03782172	-0.03647293	0.004459927	-7.5178914	-0.20079789	6.2937474	Multitasking_Watch
13:24:25.166	-7.3384523	-0.21069619	6.1892004	-0.053808063	-0.00043188172	0.0435553	-7.5061393	-0.18260114	6.3083134	Multitasking_Watch
13:24:25.189	-7.3384523	-0.21069619	6.1892004	-0.053808063	-0.00043188172	0.0435553	-7.5061393	-0.18260114	6.3083134	Multitasking_Watch
13:24:25.213	-7.3384523	-0.21069619	6.1892004	-0.053808063	-0.00043188172	0.0435553	-7.5061393	-0.18260114	6.3083134	Multitasking_Watch
13:24:25.235	-7.3384523	-0.21069619	6.1892004	-0.053808063	-0.00043188172	0.0435553	-7.5061393	-0.18260114	6.3083134	Multitasking_Watch
13:24:25.258	-7.3384523	-0.21069619	6.1892004	-0.053808063	-0.00043188172	0.0435553	-7.5061393	-0.18260114	6.3083134	Multitasking_Watch
13:24:25.280	-7.3384523	-0.21069619	6.1892004	-0.053808063	-0.00043188172	0.0435553	-7.5061393	-0.18260114	6.3083134	Multitasking_Watch
13:24:25.303	-7.3384523	-0.21069619	6.1892004	-0.053808063	-0.00043188172	0.0435553	-7.5061393	-0.18260114	6.3083134	Multitasking_Watch
13:24:25.324	-7.3384523	-0.21069619	6.1892004	-0.053808063	-0.00043188172	0.0435553	-7.5061393	-0.18260114	6.3083134	Multitasking_Watch
13:24:25.345	-7.3408465	-0.09577099	6.091035	-0.0018845194	-0.02364476	0.02584021	-7.51018	-0.14945085	6.304379	Multitasking_Watch
13:24:25.367	-7.3408465	-0.09577099	6.091035	-0.0018845194	-0.02364476	0.02584021	-7.51018	-0.14945085	6.304379	Multitasking_Watch
13:24:25.390	-7.3408465	-0.09577099	6.091035	-0.0018845194	-0.02364476	0.02584021	-7.51018	-0.14945085	6.304379	Multitasking_Watch
13:24:25.416	-7.3408465	-0.09577099	6.091035	-0.0018845194	-0.02364476	0.02584021	-7.51018	-0.14945085	6.304379	Multitasking_Watch
13:24:25.438	-7.3408465	-0.09577099	6.091035	-0.0018845194	-0.02364476	0.02584021	-7.51018	-0.14945085	6.304379	Multitasking_Watch
13:24:25.461	-7.3408465	-0.09577099	6.091035	-0.0018845194	-0.02364476	0.02584021	-7.51018	-0.14945085	6.304379	Multitasking_Watch
13:24:25.483	-7.3408465	-0.09577099	6.091035	-0.0018845194	-0.02364476	0.02584021	-7.51018	-0.14945085	6.304379	Multitasking_Watch
13:24:25.505	-7.3408465	-0.09577099	6.091035	-0.0018845194	-0.02364476	0.02584021	-7.51018	-0.14945085	6.304379	Multitasking_Watch
13:24:25.529	-7.285778	-0.026337024	6.2251143	-0.0049388455	0.0044550407	0.017288098	-7.5017457	-0.103128366	6.3153334	Multitasking_Watch
13:24:25.551	-7.285778	-0.026337024	6.2251143	-0.0049388455	0.0044550407	0.017288098	-7.5017457	-0.103128366	6.3153334	Multitasking_Watch
13:24:25.572	-7.285778	-0.026337024	6.2251143	-0.0049388455	0.0044550407	0.017288098	-7.5017457	-0.103128366	6.3153334	Multitasking_Watch
13:24:25.593	-7.285778	-0.026337024	6.2251143	-0.0049388455	0.0044550407	0.017288098	-7.5017457	-0.103128366	6.3153334	Multitasking_Watch
13:24:25.614	-7.285778	-0.026337024	6.2251143	-0.0049388455	0.0044550407	0.017288098	-7.5017457	-0.103128366	6.3153334	Multitasking_Watch
13:24:25.636	-7.285778	-0.026337024	6.2251143	-0.0049388455	0.0044550407	0.017288098	-7.5017457	-0.103128366	6.3153334	Multitasking_Watch
13:24:25.659	-7.285778	-0.026337024	6.2251143	-0.0049388455	0.0044550407	0.017288098	-7.5017457	-0.103128366	6.3153334	Multitasking_Watch
13:24:25.681	-7.285778	-0.026337024	6.2251143	-0.0049388455	0.0044550407	0.017288098	-7.5017457	-0.103128366	6.3153334	Multitasking_Watch
13:24:25.703	-7.3767605	-0.21787901	6.203566	-0.01837788	-0.045025043	0.0075142537	-7.493722	-0.092734106	6.3250146	Multitasking_Watch
13:24:25.726	-7.3767605	-0.21787901	6.203566	-0.01837788	-0.045025043	0.0075142537	-7.493722	-0.092734106	6.3250146	Multitasking_Watch
13:24:25.750	-7.3767605	-0.21787901	6.203566	-0.01837788	-0.045025043	0.0075142537	-7.493722	-0.092734106	6.3250146	Multitasking_Watch
13:24:25.772	-7.3767605	-0.21787901	6.203566	-0.01837788	-0.045025043	0.0075142537	-7.493722	-0.092734106	6.3250146	Multitasking_Watch
13:24:25.795	-7.3767605	-0.21787901	6.203566	-0.01837788	-0.045025043	0.0075142537	-7.493722	-0.092734106	6.3250146	Multitasking_Watch
13:24:25.817	-7.3767605	-0.21787901	6.203566	-0.01837788	-0.045025043	0.0075142537	-7.493722	-0.092734106	6.3250146	Multitasking_Watch
13:24:25.839	-7.3767605	-0.21787901	6.203566	-0.01837788	-0.045025043	0.0075142537	-7.493722	-0.092734106	6.3250146	Multitasking_Watch
13:24:25.862	-7.3767605	-0.21787901	6.203566	-0.01837788	-0.045025043	0.0075142537	-7.493722	-0.092734106	6.3250146	Multitasking_Watch
13:24:25.883	-7.2594414	-0.05506832	6.2275085	0.029880473	0.0020115792	0.004459927	-7.465178	-0.06693419	6.359002	Multitasking_Watch
13:24:25.904	-7.2594414	-0.05506832	6.2275085	0.029880473	0.0020115792	0.004459927	-7.465178	-0.06693419	6.359002	Multitasking_Watch
13:24:25.926	-7.2594414	-0.05506832	6.2275085	0.029880473	0.0020115792	0.004459927	-7.465178	-0.06693419	6.359002	Multitasking_Watch
13:24:25.949	-7.2594414	-0.05506832	6.2275085	0.029880473	0.0020115792	0.004459927	-7.465178	-0.06693419	6.359002	Multitasking_Watch
13:24:25.972	-7.2594414	-0.05506832	6.2275085	0.029880473	0.0020115792	0.004459927	-7.465178	-0.06693419	6.359002	Multitasking_Watch
13:24:25.994	-7.2594414	-0.05506832	6.2275085	0.029880473	0.0020115792	0.004459927	-7.465178	-0.06693419	6.359002	Multitasking_Watch
13:24:26.017	-7.2594414	-0.05506832	6.2275085	0.029880473	0.0020115792	0.004459927	-7.465178	-0.06693419	6.359002	Multitasking_Watch
13:24:26.040	-7.2594414	-0.05506832	6.2275085	0.029880473	0.0020115792	0.004459927	-7.465178	-0.06693419	6.359002	Multitasking_Watch
13:24:26.062	-7.328875	-0.15802214	6.1987777	-0.003717115	-0.032196872	-0.015087761	-7.452128	-0.0685802	6.3742733	Multitasking_Watch
13:24:26.085	-7.328875	-0.15802214	6.1987777	-0.003717115	-0.032196872	-0.015087761	-7.452128	-0.0685802	6.3742733	Multitasking_Watch
13:24:26.107	-7.328875	-0.15802214	6.1987777	-0.003717115	-0.032196872	-0.015087761	-7.452128	-0.0685802	6.3742733	Multitasking_Watch
13:24:26.129	-7.328875	-0.15802214	6.1987777	-0.003717115	-0.032196872	-0.015087761	-7.452128	-0.0685802	6.3742733	Multitasking_Watch
13:24:26.152	-7.328875	-0.15802214	6.1987777	-0.003717115	-0.032196872	-0.015087761	-7.452128	-0.0685802	6.3742733	Multitasking_Watch
13:24:26.174	-7.328875	-0.15802214	6.1987777	-0.003717115	-0.032196872	-0.015087761	-7.452128	-0.0685802	6.3742733	Multitasking_Watch
13:24:26.198	-7.328875	-0.15802214	6.1987777	-0.003717115	-0.032196872	-0.015087761	-7.452128	-0.0685802	6.3742733	Multitasking_Watch
13:24:26.220	-7.328875	-0.15802214	6.1987777	-0.003717115	-0.032196872	-0.015087761	-7.452128	-0.0685802	6.3742733	Multitasking_Watch
13:24:26.242	-7.2977495	0.0023942748	6.263423	0.0072784596	-0.006540534	0.013622906	-7.4266443	-0.06580255	6.403974	Multitasking_Watch
13:24:26.264	-7.2977495	0.0023942748	6.263423	0.0072784596	-0.006540534	0.013622906	-7.4266443	-0.06580255	6.403974	Multitasking_Watch
13:24:26.287	-7.2977495	0.0023942748	6.263423	0.0072784596	-0.006540534	0.013622906	-7.4266443	-0.06580255	6.403974	Multitasking_Watch
13:24:26.310	-7.2977495	0.0023942748	6.263423	0.0072784596	-0.006540534	0.013622906	-7.4266443	-0.06580255	6.403974	Multitasking_Watch
13:24:26.333	-7.2977495	0.0023942748	6.263423	0.0072784596	-0.006540534	0.013622906	-7.4266443	-0.06580255	6.403974	Multitasking_Watch
13:24:26.356	-7.2977495	0.0023942748	6.263423	0.0072784596	-0.006540534	0.013622906	-7.4266443	-0.06580255	6.403974	Multitasking_Watch
13:24:26.377	-7.2977495	0.0023942748	6.263423	0.0072784596	-0.006540534	0.013622906	-7.4266443	-0.06580255	6.403974	Multitasking_Watch
13:24:26.399	-7.2977495	0.0023942748	6.263423	0.0072784596	-0.006540534	0.013622906	-7.4266443	-0.06580255	6.403974	Multitasking_Watch
13:24:26.420	-7.2187386	-0.14605077	6.3113084	0.024382686	0.025224458	0.031338	-7.4231043	-0.08320435	6.4078755	Multitasking_Watch
13:24:26.442	-7.2187386	-0.14605077	6.3113084	0.024382686	0.025224458	0.031338	-7.4231043	-0.08320435	6.4078755	Multitasking_Watch
13:24:26.464	-7.2187386	-0.14605077	6.3113084	0.024382686	0.025224458	0.031338	-7.4231043	-0.08320435	6.4078755	Multitasking_Watch
13:24:26.485	-7.2187386	-0.14605077	6.3113084	0.024382686	0.025224458	0.031338	-7.4231043	-0.08320435	6.4078755	Multitasking_Watch
13:24:26.506	-7.2187386	-0.14605077	6.3113084	0.024382686	0.025224458	0.031338	-7.4231043	-0.08320435	6.4078755	Multitasking_Watch
13:24:26.528	-7.2187386	-0.14605077	6.3113084	0.024382686	0.025224458	0.031338	-7.4231043	-0.08320435	6.4078755	Multitasking_Watch
13:24:26.550	-7.2187386	-0.14605077	6.3113084	0.024382686	0.025224458	0.031338	-7.4231043	-0.08320435	6.4078755	Multitasking_Watch
13:24:26.573	-7.2187386	-0.14605077	6.3113084	0.024382686	0.025224458	0.031338	-7.4231043	-0.08320435	6.4078755	Multitasking_Watch
13:24:26.595	-7.26423	0.014365649	6.318491	0.015219707	0.0050659054	-0.034635447	-7.4310994	-0.070151106	6.3987565	Multitasking_Watch
13:24:26.618	-7.26423	0.014365649	6.318491	0.015219707	0.0050659054	-0.034635447	-7.4310994	-0.070151106	6.3987565	Multitasking_Watch
13:24:26.642	-7.26423	0.014365649	6.318491	0.015219707	0.0050659054	-0.034635447	-7.4310994	-0.070151106	6.3987565	Multitasking_Watch
13:24:26.663	-7.26423	0.014365649	6.318491	0.015219707	0.0050659054	-0.034635447	-7.4310994	-0.070151106	6.3987565	Multitasking_Watch
13:24:26.685	-7.26423	0.014365649	6.318491	0.015219707	0.0050659054	-0.034635447	-7.4310994	-0.070151106	6.3987565	Multitasking_Watch
13:24:26.708	-7.26423	0.014365649	6.318491	0.015219707	0.0050659054	-0.034635447	-7.4310994	-0.070151106	6.3987565	Multitasking_Watch
13:24:26.730	-7.26423	0.014365649	6.318491	0.015219707	0.0050659054	-0.034635447	-7.4310994	-0.070151106	6.3987565	Multitasking_Watch
13:24:26.754	-7.26423	0.014365649	6.318491	0.015219707	0.0050659054	-0.034635447	-7.4310994	-0.070151106	6.3987565	Multitasking_Watch
13:24:26.776	-7.2618356	-0.24182175	5.9378014	-0.0690797	0.037441764	-0.051128812	-7.4498577	-0.08673224	6.376706	Multitasking_Watch
13:24:26.798	-7.2618356	-0.24182175	5.9378014	-0.0690797	0.037441764	-0.051128812	-7.4498577	-0.08673224	6.376706	Multitasking_Watch
13:24:26.821	-7.2618356	-0.24182175	5.9378014	-0.0690797	0.037441764	-0.051128812	-7.4498577	-0.08673224	6.376706	Multitasking_Watch
13:24:26.843	-7.2618356	-0.24182175	5.9378014	-0.0690797	0.037441764	-0.051128812	-7.4498577	-0.08673224	6.376706	Multitasking_Watch
13:24:26.866	-7.2618356	-0.24182175	5.9378014	-0.0690797	0.037441764	-0.051128812	-7.4498577	-0.08673224	6.376706	Multitasking_Watch
13:24:26.888	-7.2618356	-0.24182175	5.9378014	-0.0690797	0.037441764	-0.051128812	-7.4498577	-0.08673224	6.376706	Multitasking_Watch
13:24:26.910	-7.2618356	-0.24182175	5.9378014	-0.0690797	0.037441764	-0.051128812	-7.4498577	-0.08673224	6.376706	Multitasking_Watch
13:24:26.932	-7.2618356	-0.24182175	5.9378014	-0.0690797	0.037441764	-0.051128812	-7.4498577	-0.08673224	6.376706	Multitasking_Watch
13:24:26.954	-7.3839436	-0.15562786	6.246663	-0.0690797	0.037441764	-0.051128812	-7.4498577	-0.08673224	6.376706	Multitasking_Watch
13:24:26.976	-7.3839436	-0.15562786	6.246663	0.05614768	0.009341962	0.003849062	-7.4380145	-0.15119272	6.389314	Multitasking_Watch
13:24:26.999	-7.3839436	-0.15562786	6.246663	0.05614768	0.009341962	0.003849062	-7.4380145	-0.15119272	6.389314	Multitasking_Watch
13:24:27.021	-7.3839436	-0.15562786	6.246663	0.05614768	0.009341962	0.003849062	-7.4380145	-0.15119272	6.389314	Multitasking_Watch
13:24:27.044	-7.3839436	-0.15562786	6.246663	0.05614768	0.009341962	0.003849062	-7.4380145	-0.15119272	6.389314	Multitasking_Watch
13:24:27.066	-7.3839436	-0.15562786	6.246663	0.05614768	0.009341962	0.003849062	-7.4380145	-0.15119272	6.389314	Multitasking_Watch
13:24:27.089	-7.3839436	-0.15562786	6.246663	0.05614768	0.009341962	0.003849062	-7.4380145	-0.15119272	6.389314	Multitasking_Watch
13:24:27.111	-7.3839436	-0.15562786	6.246663	0.05614768	0.009341962	0.003849062	-7.4380145	-0.15119272	6.389314	Multitasking_Watch
13:24:27.133	-7.3839436	-0.15562786	6.246663	0.05614768	0.009341962	0.003849062	-7.4380145	-0.15119272	6.389314	Multitasking_Watch
13:24:27.156	-7.228316	-0.16759923	6.3400397	0.07141931	0.001400714	0.0032381967	-7.4393454	-0.15658757	6.3876324	Multitasking_Watch
13:24:27.179	-7.228316	-0.16759923	6.3400397	0.07141931	0.001400714	0.0032381967	-7.4393454	-0.15658757	6.3876324	Multitasking_Watch
13:24:27.200	-7.228316	-0.16759923	6.3400397	0.07141931	0.001400714	0.0032381967	-7.4393454	-0.15658757	6.3876324	Multitasking_Watch
13:24:27.222	-7.228316	-0.16759923	6.3400397	0.07141931	0.001400714	0.0032381967	-7.4393454	-0.15658757	6.3876324	Multitasking_Watch
13:24:27.244	-7.228316	-0.16759923	6.3400397	0.07141931	0.001400714	0.0032381967	-7.4393454	-0.15658757	6.3876324	Multitasking_Watch
13:24:27.266	-7.228316	-0.16759923	6.3400397	0.07141931	0.001400714	0.0032381967	-7.4393454	-0.15658757	6.3876324	Multitasking_Watch
13:24:27.288	-7.228316	-0.16759923	6.3400397	0.07141931	0.001400714	0.0032381967	-7.4393454	-0.15658757	6.3876324	Multitasking_Watch
13:24:27.311	-7.307327	-0.36871833	6.117372	0.07141931	0.001400714	0.0032381967	-7.4393454	-0.15658757	6.3876324	Multitasking_Watch
13:24:27.333	-7.307327	-0.36871833	6.117372	-5.1923547e-05	-0.059074942	0.04660963	-7.4525094	-0.18093671	6.371626	Multitasking_Watch
13:24:27.356	-7.307327	-0.36871833	6.117372	-5.1923547e-05	-0.059074942	0.04660963	-7.4525094	-0.18093671	6.371626	Multitasking_Watch
13:24:27.378	-7.307327	-0.36871833	6.117372	-5.1923547e-05	-0.059074942	0.04660963	-7.4525094	-0.18093671	6.371626	Multitasking_Watch
13:24:27.401	-7.307327	-0.36871833	6.117372	-5.1923547e-05	-0.059074942	0.04660963	-7.4525094	-0.18093671	6.371626	Multitasking_Watch
13:24:27.425	-7.307327	-0.36871833	6.117372	-5.1923547e-05	-0.059074942	0.04660963	-7.4525094	-0.18093671	6.371626	Multitasking_Watch
13:24:27.446	-7.307327	-0.36871833	6.117372	-5.1923547e-05	-0.059074942	0.04660963	-7.4525094	-0.18093671	6.371626	Multitasking_Watch
13:24:27.468	-7.307327	-0.36871833	6.117372	-5.1923547e-05	-0.059074942	0.04660963	-7.4525094	-0.18093671	6.371626	Multitasking_Watch
13:24:27.489	-7.307327	-0.36871833	6.117372	-5.1923547e-05	-0.059074942	0.04660963	-7.4525094	-0.18093671	6.371626	Multitasking_Watch
13:24:27.511	-7.369578	0.083799616	6.2873654	-0.011047497	-0.032196872	0.03866838	-7.42593	-0.12373014	6.4039416	Multitasking_Watch
13:24:27.533	-7.369578	0.083799616	6.2873654	-0.011047497	-0.032196872	0.03866838	-7.42593	-0.12373014	6.4039416	Multitasking_Watch
13:24:27.555	-7.369578	0.083799616	6.2873654	-0.011047497	-0.032196872	0.03866838	-7.42593	-0.12373014	6.4039416	Multitasking_Watch
13:24:27.577	-7.369578	0.083799616	6.2873654	-0.011047497	-0.032196872	0.03866838	-7.42593	-0.12373014	6.4039416	Multitasking_Watch
13:24:27.600	-7.369578	0.083799616	6.2873654	-0.011047497	-0.032196872	0.03866838	-7.42593	-0.12373014	6.4039416	Multitasking_Watch
13:24:27.622	-7.369578	0.083799616	6.2873654	-0.011047497	-0.032196872	0.03866838	-7.42593	-0.12373014	6.4039416	Multitasking_Watch
13:24:27.646	-7.369578	0.083799616	6.2873654	-0.011047497	-0.032196872	0.03866838	-7.42593	-0.12373014	6.4039416	Multitasking_Watch
13:24:27.668	-7.369578	0.083799616	6.2873654	-0.011047497	-0.032196872	0.03866838	-7.42593	-0.12373014	6.4039416	Multitasking_Watch
13:24:27.691	-7.336058	-0.13168511	6.23948	-0.021432208	0.036220033	0.009346849	-7.415428	-0.07912877	6.4168067	Multitasking_Watch
13:24:27.713	-7.336058	-0.13168511	6.23948	-0.021432208	0.036220033	0.009346849	-7.415428	-0.07912877	6.4168067	Multitasking_Watch
13:24:27.734	-7.336058	-0.13168511	6.23948	-0.021432208	0.036220033	0.009346849	-7.415428	-0.07912877	6.4168067	Multitasking_Watch
13:24:27.756	-7.336058	-0.13168511	6.23948	-0.021432208	0.036220033	0.009346849	-7.415428	-0.07912877	6.4168067	Multitasking_Watch
13:24:27.778	-7.336058	-0.13168511	6.23948	-0.021432208	0.036220033	0.009346849	-7.415428	-0.07912877	6.4168067	Multitasking_Watch
13:24:27.800	-7.336058	-0.13168511	6.23948	-0.021432208	0.036220033	0.009346849	-7.415428	-0.07912877	6.4168067	Multitasking_Watch
13:24:27.821	-7.336058	-0.13168511	6.23948	-0.021432208	0.036220033	0.009346849	-7.415428	-0.07912877	6.4168067	Multitasking_Watch
13:24:27.843	-7.336058	-0.13168511	6.23948	-0.021432208	0.036220033	0.009346849	-7.415428	-0.07912877	6.4168067	Multitasking_Watch
13:24:27.865	-7.2546525	-0.057462595	6.3304625	0.006056729	0.0032333098	0.023396749	-7.422455	-0.059462536	6.408891	Multitasking_Watch
13:24:27.887	-7.2546525	-0.057462595	6.3304625	0.006056729	0.0032333098	0.023396749	-7.422455	-0.059462536	6.408891	Multitasking_Watch
13:24:27.909	-7.2546525	-0.057462595	6.3304625	0.006056729	0.0032333098	0.023396749	-7.422455	-0.059462536	6.408891	Multitasking_Watch
13:24:27.932	-7.2546525	-0.057462595	6.3304625	0.006056729	0.0032333098	0.023396749	-7.422455	-0.059462536	6.408891	Multitasking_Watch
13:24:27.955	-7.2546525	-0.057462595	6.3304625	0.006056729	0.0032333098	0.023396749	-7.422455	-0.059462536	6.408891	Multitasking_Watch
13:24:27.979	-7.2546525	-0.057462595	6.3304625	0.006056729	0.0032333098	0.023396749	-7.422455	-0.059462536	6.408891	Multitasking_Watch
13:24:28.000	-7.2546525	-0.057462595	6.3304625	0.006056729	0.0032333098	0.023396749	-7.422455	-0.059462536	6.408891	Multitasking_Watch
13:24:28.022	-7.2546525	-0.057462595	6.3304625	0.006056729	0.0032333098	0.023396749	-7.422455	-0.059462536	6.408891	Multitasking_Watch
13:24:28.043	-7.26423	0.083799616	6.301731	-0.03609297	-0.04624678	0.044777036	-7.413079	-0.028451895	6.4199433	Multitasking_Watch
13:24:28.066	-7.26423	0.083799616	6.301731	-0.03609297	-0.04624678	0.044777036	-7.413079	-0.028451895	6.4199433	Multitasking_Watch
13:24:28.088	-7.26423	0.083799616	6.301731	-0.03609297	-0.04624678	0.044777036	-7.413079	-0.028451895	6.4199433	Multitasking_Watch
13:24:28.110	-7.26423	0.083799616	6.301731	-0.03609297	-0.04624678	0.044777036	-7.413079	-0.028451895	6.4199433	Multitasking_Watch
13:24:28.133	-7.26423	0.083799616	6.301731	-0.03609297	-0.04624678	0.044777036	-7.413079	-0.028451895	6.4199433	Multitasking_Watch
13:24:28.155	-7.26423	0.083799616	6.301731	-0.03609297	-0.04624678	0.044777036	-7.413079	-0.028451895	6.4199433	Multitasking_Watch
13:24:28.178	-7.26423	0.083799616	6.301731	-0.03609297	-0.04624678	0.044777036	-7.413079	-0.028451895	6.4199433	Multitasking_Watch
13:24:28.200	-7.26423	0.083799616	6.301731	-0.03609297	-0.04624678	0.044777036	-7.413079	-0.028451895	6.4199433	Multitasking_Watch
13:24:28.223	-7.211556	-0.07422252	6.3998966	-0.0018845194	0.012396289	-0.01386603	-7.3994894	-0.02678484	6.4356084	Multitasking_Watch
13:24:28.245	-7.211556	-0.07422252	6.3998966	-0.0018845194	0.012396289	-0.01386603	-7.3994894	-0.02678484	6.4356084	Multitasking_Watch
13:24:28.271	-7.211556	-0.07422252	6.3998966	-0.0018845194	0.012396289	-0.01386603	-7.3994894	-0.02678484	6.4356084	Multitasking_Watch
13:24:28.293	-7.211556	-0.07422252	6.3998966	-0.0018845194	0.012396289	-0.01386603	-7.3994894	-0.02678484	6.4356084	Multitasking_Watch
13:24:28.315	-7.211556	-0.07422252	6.3998966	-0.0018845194	0.012396289	-0.01386603	-7.3994894	-0.02678484	6.4356084	Multitasking_Watch
13:24:28.337	-7.211556	-0.07422252	6.3998966	-0.0018845194	0.012396289	-0.01386603	-7.3994894	-0.02678484	6.4356084	Multitasking_Watch
13:24:28.359	-7.211556	-0.07422252	6.3998966	-0.0018845194	0.012396289	-0.01386603	-7.3994894	-0.02678484	6.4356084	Multitasking_Watch
13:24:28.382	-7.211556	-0.07422252	6.3998966	-0.0018845194	0.012396289	-0.01386603	-7.3994894	-0.02678484	6.4356084	Multitasking_Watch
13:24:28.404	-7.257047	0.028731298	6.32328	-0.011658363	-0.014481782	0.023396749	-7.402819	-0.016142448	6.4318166	Multitasking_Watch
13:24:28.428	-7.257047	0.028731298	6.32328	-0.011658363	-0.014481782	0.023396749	-7.402819	-0.016142448	6.4318166	Multitasking_Watch
13:24:28.451	-7.257047	0.028731298	6.32328	-0.011658363	-0.014481782	0.023396749	-7.402819	-0.016142448	6.4318166	Multitasking_Watch
13:24:28.473	-7.257047	0.028731298	6.32328	-0.011658363	-0.014481782	0.023396749	-7.402819	-0.016142448	6.4318166	Multitasking_Watch
13:24:28.496	-7.257047	0.028731298	6.32328	-0.011658363	-0.014481782	0.023396749	-7.402819	-0.016142448	6.4318166	Multitasking_Watch
13:24:28.519	-7.257047	0.028731298	6.32328	-0.011658363	-0.014481782	0.023396749	-7.402819	-0.016142448	6.4318166	Multitasking_Watch
13:24:28.541	-7.257047	0.028731298	6.32328	-0.011658363	-0.014481782	0.023396749	-7.402819	-0.016142448	6.4318166	Multitasking_Watch
13:24:28.564	-7.257047	0.028731298	6.32328	-0.011658363	-0.014481782	0.023396749	-7.402819	-0.016142448	6.4318166	Multitasking_Watch
13:24:28.586	-7.190007	0.035914123	6.1461034	-0.04892114	0.008120231	-0.0028704558	-7.4032435	0.009097499	6.431342	Multitasking_Watch
13:24:28.608	-7.190007	0.035914123	6.1461034	-0.04892114	0.008120231	-0.0028704558	-7.4032435	0.009097499	6.431342	Multitasking_Watch
13:24:28.630	-7.190007	0.035914123	6.1461034	-0.04892114	0.008120231	-0.0028704558	-7.4032435	0.009097499	6.431342	Multitasking_Watch
13:24:28.653	-7.190007	0.035914123	6.1461034	-0.04892114	0.008120231	-0.0028704558	-7.4032435	0.009097499	6.431342	Multitasking_Watch
13:24:28.675	-7.190007	0.035914123	6.1461034	-0.04892114	0.008120231	-0.0028704558	-7.4032435	0.009097499	6.431342	Multitasking_Watch
13:24:28.697	-7.190007	0.035914123	6.1461034	-0.04892114	0.008120231	-0.0028704558	-7.4032435	0.009097499	6.431342	Multitasking_Watch
13:24:28.720	-7.190007	0.035914123	6.1461034	-0.04892114	0.008120231	-0.0028704558	-7.4032435	0.009097499	6.431342	Multitasking_Watch
13:24:28.743	-7.190007	0.035914123	6.1461034	-0.04892114	0.008120231	-0.0028704558	-7.4032435	0.009097499	6.431342	Multitasking_Watch
13:24:28.765	-7.211556	-0.098165266	6.3639827	0.028658742	0.03560917	-0.020585548	-7.3992276	0.0021755905	6.4359655	Multitasking_Watch
13:24:28.787	-7.211556	-0.098165266	6.3639827	0.028658742	0.03560917	-0.020585548	-7.3992276	0.0021755905	6.4359655	Multitasking_Watch
13:24:28.809	-7.211556	-0.098165266	6.3639827	0.028658742	0.03560917	-0.020585548	-7.3992276	0.0021755905	6.4359655	Multitasking_Watch
13:24:28.831	-7.211556	-0.098165266	6.3639827	0.028658742	0.03560917	-0.020585548	-7.3992276	0.0021755905	6.4359655	Multitasking_Watch
13:24:28.853	-7.211556	-0.098165266	6.3639827	0.028658742	0.03560917	-0.020585548	-7.3992276	0.0021755905	6.4359655	Multitasking_Watch
13:24:28.876	-7.211556	-0.098165266	6.3639827	0.028658742	0.03560917	-0.020585548	-7.3992276	0.0021755905	6.4359655	Multitasking_Watch
13:24:28.899	-7.211556	-0.098165266	6.3639827	0.028658742	0.03560917	-0.020585548	-7.3992276	0.0021755905	6.4359655	Multitasking_Watch
13:24:28.921	-7.211556	-0.098165266	6.3639827	0.028658742	0.03560917	-0.020585548	-7.3992276	0.0021755905	6.4359655	Multitasking_Watch
13:24:28.944	-7.2211328	0.045491222	6.3639827	-0.008604038	-0.00043188172	0.0435553	-7.4103837	0.02045359	6.4230895	Multitasking_Watch
13:24:28.967	-7.2211328	0.045491222	6.3639827	-0.008604038	-0.00043188172	0.0435553	-7.4103837	0.02045359	6.4230895	Multitasking_Watch
13:24:28.990	-7.2211328	0.045491222	6.3639827	-0.008604038	-0.00043188172	0.0435553	-7.4103837	0.02045359	6.4230895	Multitasking_Watch
13:24:29.014	-7.2211328	0.045491222	6.3639827	-0.008604038	-0.00043188172	0.0435553	-7.4103837	0.02045359	6.4230895	Multitasking_Watch
13:24:29.037	-7.2211328	0.045491222	6.3639827	-0.008604038	-0.00043188172	0.0435553	-7.4103837	0.02045359	6.4230895	Multitasking_Watch
13:24:29.059	-7.2211328	0.045491222	6.3639827	-0.008604038	-0.00043188172	0.0435553	-7.4103837	0.02045359	6.4230895	Multitasking_Watch
13:24:29.081	-7.2211328	0.045491222	6.3639827	-0.008604038	-0.00043188172	0.0435553	-7.4103837	0.02045359	6.4230895	Multitasking_Watch
13:24:29.104	-7.2211328	0.045491222	6.3639827	-0.008604038	-0.00043188172	0.0435553	-7.4103837	0.02045359	6.4230895	Multitasking_Watch
13:24:29.126	-7.249864	0.026337024	6.22272	-0.014712689	0.001400714	0.002016466	-7.423518	0.036923956	6.4078326	Multitasking_Watch
13:24:29.148	-7.249864	0.026337024	6.22272	-0.014712689	0.001400714	0.002016466	-7.423518	0.036923956	6.4078326	Multitasking_Watch
13:24:29.171	-7.249864	0.026337024	6.22272	-0.014712689	0.001400714	0.002016466	-7.423518	0.036923956	6.4078326	Multitasking_Watch
13:24:29.193	-7.249864	0.026337024	6.22272	-0.014712689	0.001400714	0.002016466	-7.423518	0.036923956	6.4078326	Multitasking_Watch
13:24:29.217	-7.249864	0.026337024	6.22272	-0.014712689	0.001400714	0.002016466	-7.423518	0.036923956	6.4078326	Multitasking_Watch
13:24:29.239	-7.249864	0.026337024	6.22272	-0.014712689	0.001400714	0.002016466	-7.423518	0.036923956	6.4078326	Multitasking_Watch
13:24:29.262	-7.249864	0.026337024	6.22272	-0.014712689	0.001400714	0.002016466	-7.423518	0.036923956	6.4078326	Multitasking_Watch
13:24:29.285	-7.249864	0.026337024	6.22272	-0.014712689	0.001400714	0.002016466	-7.423518	0.036923956	6.4078326	Multitasking_Watch
13:24:29.308	-7.2594414	0.076616794	6.3376455	0.00055894174	-0.029753415	-0.0016487252	-7.407329	0.04560586	6.4264812	Multitasking_Watch
13:24:29.330	-7.2594414	0.076616794	6.3376455	0.00055894174	-0.029753415	-0.0016487252	-7.407329	0.04560586	6.4264812	Multitasking_Watch
13:24:29.352	-7.2594414	0.076616794	6.3376455	0.00055894174	-0.029753415	-0.0016487252	-7.407329	0.04560586	6.4264812	Multitasking_Watch
13:24:29.374	-7.2594414	0.076616794	6.3376455	0.00055894174	-0.029753415	-0.0016487252	-7.407329	0.04560586	6.4264812	Multitasking_Watch
13:24:29.396	-7.2594414	0.076616794	6.3376455	0.00055894174	-0.029753415	-0.0016487252	-7.407329	0.04560586	6.4264812	Multitasking_Watch
13:24:29.421	-7.2594414	0.076616794	6.3376455	0.00055894174	-0.029753415	-0.0016487252	-7.407329	0.04560586	6.4264812	Multitasking_Watch
13:24:29.445	-7.2594414	0.076616794	6.3376455	0.00055894174	-0.029753415	-0.0016487252	-7.407329	0.04560586	6.4264812	Multitasking_Watch
13:24:29.467	-7.2594414	0.076616794	6.3376455	0.00055894174	-0.029753415	-0.0016487252	-7.407329	0.04560586	6.4264812	Multitasking_Watch
13:24:29.489	-7.2522583	0.062251143	6.2107487	-0.04525595	-0.016314378	0.032559726	-7.3937883	0.06988222	6.4418416	Multitasking_Watch
13:24:29.511	-7.2522583	0.062251143	6.2107487	-0.04525595	-0.016314378	0.032559726	-7.3937883	0.06988222	6.4418416	Multitasking_Watch
13:24:29.533	-7.2522583	0.062251143	6.2107487	-0.04525595	-0.016314378	0.032559726	-7.3937883	0.06988222	6.4418416	Multitasking_Watch
13:24:29.556	-7.2522583	0.062251143	6.2107487	-0.04525595	-0.016314378	0.032559726	-7.3937883	0.06988222	6.4418416	Multitasking_Watch
13:24:29.580	-7.2522583	0.062251143	6.2107487	-0.04525595	-0.016314378	0.032559726	-7.3937883	0.06988222	6.4418416	Multitasking_Watch
13:24:29.602	-7.2522583	0.062251143	6.2107487	-0.04525595	-0.016314378	0.032559726	-7.3937883	0.06988222	6.4418416	Multitasking_Watch
13:24:29.624	-7.2522583	0.062251143	6.2107487	-0.04525595	-0.016314378	0.032559726	-7.3937883	0.06988222	6.4418416	Multitasking_Watch
13:24:29.647	-7.2522583	0.062251143	6.2107487	-0.04525595	-0.016314378	0.032559726	-7.3937883	0.06988222	6.4418416	Multitasking_Watch
13:24:29.669	-7.2354984	0.32562137	6.2322974	0.0085001895	0.00078984874	-0.009589974	-7.3824415	0.09463877	6.4545245	Multitasking_Watch
13:24:29.691	-7.2354984	0.32562137	6.2322974	0.0085001895	0.00078984874	-0.009589974	-7.3824415	0.09463877	6.4545245	Multitasking_Watch
13:24:29.713	-7.2354984	0.32562137	6.2322974	0.0085001895	0.00078984874	-0.009589974	-7.3824415	0.09463877	6.4545245	Multitasking_Watch
13:24:29.735	-7.2354984	0.32562137	6.2322974	0.0085001895	0.00078984874	-0.009589974	-7.3824415	0.09463877	6.4545245	Multitasking_Watch
13:24:29.758	-7.2354984	0.32562137	6.2322974	0.0085001895	0.00078984874	-0.009589974	-7.3824415	0.09463877	6.4545245	Multitasking_Watch
13:24:29.781	-7.2354984	0.32562137	6.2322974	0.0085001895	0.00078984874	-0.009589974	-7.3824415	0.09463877	6.4545245	Multitasking_Watch
13:24:29.804	-7.2354984	0.32562137	6.2322974	0.0085001895	0.00078984874	-0.009589974	-7.3824415	0.09463877	6.4545245	Multitasking_Watch
13:24:29.827	-7.2354984	0.32562137	6.2322974	0.0085001895	0.00078984874	-0.009589974	-7.3824415	0.09463877	6.4545245	Multitasking_Watch
13:24:29.851	-7.206767	0.09577099	6.3472223	0.009111055	-0.0095948605	-0.0065356474	-7.3861346	0.06944617	6.450615	Multitasking_Watch
13:24:29.873	-7.206767	0.09577099	6.3472223	0.009111055	-0.0095948605	-0.0065356474	-7.3861346	0.06944617	6.450615	Multitasking_Watch
13:24:29.896	-7.206767	0.09577099	6.3472223	0.009111055	-0.0095948605	-0.0065356474	-7.3861346	0.06944617	6.450615	Multitasking_Watch
13:24:29.919	-7.206767	0.09577099	6.3472223	0.009111055	-0.0095948605	-0.0065356474	-7.3861346	0.06944617	6.450615	Multitasking_Watch
13:24:29.941	-7.206767	0.09577099	6.3472223	0.009111055	-0.0095948605	-0.0065356474	-7.3861346	0.06944617	6.450615	Multitasking_Watch
13:24:29.964	-7.206767	0.09577099	6.3472223	0.009111055	-0.0095948605	-0.0065356474	-7.3861346	0.06944617	6.450615	Multitasking_Watch
13:24:29.993	-7.206767	0.09577099	6.3472223	0.009111055	-0.0095948605	-0.0065356474	-7.3861346	0.06944617	6.450615	Multitasking_Watch
13:24:30.019	-7.240287	0.026337024	6.4693303	-0.020821342	0.008120231	0.0026273315	-7.3858767	0.057382222	6.451027	Multitasking_Watch
13:24:30.040	-7.240287	0.026337024	6.4693303	-0.020821342	0.008120231	0.0026273315	-7.3858767	0.057382222	6.451027	Multitasking_Watch
13:24:30.062	-7.240287	0.026337024	6.4693303	-0.020821342	0.008120231	0.0026273315	-7.3858767	0.057382222	6.451027	Multitasking_Watch
13:24:30.084	-7.240287	0.026337024	6.4693303	-0.020821342	0.008120231	0.0026273315	-7.3858767	0.057382222	6.451027	Multitasking_Watch
13:24:30.107	-7.240287	0.026337024	6.4693303	-0.020821342	0.008120231	0.0026273315	-7.3858767	0.057382222	6.451027	Multitasking_Watch
13:24:30.129	-7.240287	0.026337024	6.4693303	-0.020821342	0.008120231	0.0026273315	-7.3858767	0.057382222	6.451027	Multitasking_Watch
13:24:30.151	-7.240287	0.026337024	6.4693303	-0.020821342	0.008120231	0.0026273315	-7.3858767	0.057382222	6.451027	Multitasking_Watch
13:24:30.173	-7.240287	0.026337024	6.4693303	-0.020821342	0.008120231	0.0026273315	-7.3858767	0.057382222	6.451027	Multitasking_Watch
13:24:30.196	-7.2163444	0.13168511	6.229903	-0.013490959	0.02644619	0.0007947357	-7.399977	0.0648191	6.434785	Multitasking_Watch
13:24:30.217	-7.2163444	0.13168511	6.229903	-0.013490959	0.02644619	0.0007947357	-7.399977	0.0648191	6.434785	Multitasking_Watch
13:24:30.241	-7.2163444	0.13168511	6.229903	-0.013490959	0.02644619	0.0007947357	-7.399977	0.0648191	6.434785	Multitasking_Watch
13:24:30.263	-7.2163444	0.13168511	6.229903	-0.013490959	0.02644619	0.0007947357	-7.399977	0.0648191	6.434785	Multitasking_Watch
13:24:30.286	-7.2163444	0.13168511	6.229903	-0.013490959	0.02644619	0.0007947357	-7.399977	0.0648191	6.434785	Multitasking_Watch
13:24:30.308	-7.2163444	0.13168511	6.229903	-0.013490959	0.02644619	0.0007947357	-7.399977	0.0648191	6.434785	Multitasking_Watch
13:24:30.331	-7.2163444	0.13168511	6.229903	-0.013490959	0.02644619	0.0007947357	-7.399977	0.0648191	6.434785	Multitasking_Watch
13:24:30.354	-7.2163444	0.13168511	6.229903	-0.013490959	0.02644619	0.0007947357	-7.399977	0.0648191	6.434785	Multitasking_Watch
13:24:30.376	-7.187613	-0.021548472	6.22272	0.0048349984	0.014228884	0.016677232	-7.4169445	0.035448037	6.4154434	Multitasking_Watch
13:24:30.399	-7.187613	-0.021548472	6.22272	0.0048349984	0.014228884	0.016677232	-7.4169445	0.035448037	6.4154434	Multitasking_Watch
13:24:30.421	-7.187613	-0.021548472	6.22272	0.0048349984	0.014228884	0.016677232	-7.4169445	0.035448037	6.4154434	Multitasking_Watch
13:24:30.444	-7.187613	-0.021548472	6.22272	0.0048349984	0.014228884	0.016677232	-7.4169445	0.035448037	6.4154434	Multitasking_Watch
13:24:30.467	-7.187613	-0.021548472	6.22272	0.0048349984	0.014228884	0.016677232	-7.4169445	0.035448037	6.4154434	Multitasking_Watch
13:24:30.489	-7.187613	-0.021548472	6.22272	0.0048349984	0.014228884	0.016677232	-7.4169445	0.035448037	6.4154434	Multitasking_Watch
13:24:30.512	-7.187613	-0.021548472	6.22272	0.0048349984	0.014228884	0.016677232	-7.4169445	0.035448037	6.4154434	Multitasking_Watch
13:24:30.533	-7.187613	-0.021548472	6.22272	0.0048349984	0.014228884	0.016677232	-7.4169445	0.035448037	6.4154434	Multitasking_Watch
13:24:30.555	-7.2019787	-0.03351985	6.4765134	-0.009825768	0.009952827	0.005070792	-7.401942	0.042409986	6.432709	Multitasking_Watch
13:24:30.579	-7.2019787	-0.03351985	6.4765134	-0.009825768	0.009952827	0.005070792	-7.401942	0.042409986	6.432709	Multitasking_Watch
13:24:30.601	-7.2019787	-0.03351985	6.4765134	-0.009825768	0.009952827	0.005070792	-7.401942	0.042409986	6.432709	Multitasking_Watch
13:24:30.624	-7.2019787	-0.03351985	6.4765134	-0.009825768	0.009952827	0.005070792	-7.401942	0.042409986	6.432709	Multitasking_Watch
13:24:30.646	-7.2019787	-0.03351985	6.4765134	-0.009825768	0.009952827	0.005070792	-7.401942	0.042409986	6.432709	Multitasking_Watch
13:24:30.669	-7.2019787	-0.03351985	6.4765134	-0.009825768	0.009952827	0.005070792	-7.401942	0.042409986	6.432709	Multitasking_Watch
13:24:30.691	-7.2019787	-0.03351985	6.4765134	-0.009825768	0.009952827	0.005070792	-7.401942	0.042409986	6.432709	Multitasking_Watch
13:24:30.713	-7.2019787	-0.03351985	6.4765134	-0.009825768	0.009952827	0.005070792	-7.401942	0.042409986	6.432709	Multitasking_Watch
13:24:30.736	-7.21395	0.052674048	6.349617	0.05614768	-0.010816591	-0.03402458	-7.4078016	0.043190908	6.425951	Multitasking_Watch
13:24:30.757	-7.21395	0.052674048	6.349617	0.05614768	-0.010816591	-0.03402458	-7.4078016	0.043190908	6.425951	Multitasking_Watch
13:24:30.779	-7.21395	0.052674048	6.349617	0.05614768	-0.010816591	-0.03402458	-7.4078016	0.043190908	6.425951	Multitasking_Watch
13:24:30.801	-7.21395	0.052674048	6.349617	0.05614768	-0.010816591	-0.03402458	-7.4078016	0.043190908	6.425951	Multitasking_Watch
13:24:30.824	-7.21395	0.052674048	6.349617	0.05614768	-0.010816591	-0.03402458	-7.4078016	0.043190908	6.425951	Multitasking_Watch
13:24:30.846	-7.21395	0.052674048	6.349617	0.05614768	-0.010816591	-0.03402458	-7.4078016	0.043190908	6.425951	Multitasking_Watch
13:24:30.868	-7.21395	0.052674048	6.349617	0.05614768	-0.010816591	-0.03402458	-7.4078016	0.043190908	6.425951	Multitasking_Watch
13:24:30.891	-7.21395	0.052674048	6.349617	0.05614768	-0.010816591	-0.03402458	-7.4078016	0.043190908	6.425951	Multitasking_Watch
13:24:30.913	-7.21395	0.052674048	6.349617	0.05614768	-0.010816591	-0.03402458	-7.4078016	0.043190908	6.425951	Multitasking_Watch
13:24:30.936	-7.2522583	0.083799616	6.179623	0.009111055	0.022780998	0.0007947357	-7.4153934	0.05260931	6.417123	Multitasking_Watch
13:24:30.959	-7.2522583	0.083799616	6.179623	0.009111055	0.022780998	0.0007947357	-7.4153934	0.05260931	6.417123	Multitasking_Watch
13:24:30.981	-7.2522583	0.083799616	6.179623	0.009111055	0.022780998	0.0007947357	-7.4153934	0.05260931	6.417123	Multitasking_Watch
13:24:31.002	-7.2522583	0.083799616	6.179623	0.009111055	0.022780998	0.0007947357	-7.4153934	0.05260931	6.417123	Multitasking_Watch
13:24:31.024	-7.2522583	0.083799616	6.179623	0.009111055	0.022780998	0.0007947357	-7.4153934	0.05260931	6.417123	Multitasking_Watch
13:24:31.046	-7.2522583	0.083799616	6.179623	0.009111055	0.022780998	0.0007947357	-7.4153934	0.05260931	6.417123	Multitasking_Watch
13:24:31.068	-7.2522583	0.083799616	6.179623	0.009111055	0.022780998	0.0007947357	-7.4153934	0.05260931	6.417123	Multitasking_Watch
13:24:31.090	-7.2522583	0.083799616	6.179623	0.009111055	0.022780998	0.0007947357	-7.4153934	0.05260931	6.417123	Multitasking_Watch
13:24:31.111	-7.266624	-0.028731298	6.395108	-0.021432208	-0.0047079385	0.011179445	-7.408559	0.03891513	6.4251084	Multitasking_Watch
13:24:31.134	-7.266624	-0.028731298	6.395108	-0.021432208	-0.0047079385	0.011179445	-7.408559	0.03891513	6.4251084	Multitasking_Watch
13:24:31.157	-7.266624	-0.028731298	6.395108	-0.021432208	-0.0047079385	0.011179445	-7.408559	0.03891513	6.4251084	Multitasking_Watch
13:24:31.180	-7.266624	-0.028731298	6.395108	-0.021432208	-0.0047079385	0.011179445	-7.408559	0.03891513	6.4251084	Multitasking_Watch
13:24:31.201	-7.266624	-0.028731298	6.395108	-0.021432208	-0.0047079385	0.011179445	-7.408559	0.03891513	6.4251084	Multitasking_Watch
13:24:31.224	-7.266624	-0.028731298	6.395108	-0.021432208	-0.0047079385	0.011179445	-7.408559	0.03891513	6.4251084	Multitasking_Watch
13:24:31.247	-7.266624	-0.028731298	6.395108	-0.021432208	-0.0047079385	0.011179445	-7.408559	0.03891513	6.4251084	Multitasking_Watch
13:24:31.270	-7.266624	-0.028731298	6.395108	-0.021432208	-0.0047079385	0.011179445	-7.408559	0.03891513	6.4251084	Multitasking_Watch
13:24:31.292	-7.2809896	0.011971374	6.201172	-0.018988747	0.04171782	0.029505402	-7.4187965	0.04215075	6.4132595	Multitasking_Watch
13:24:31.314	-7.2809896	0.011971374	6.201172	-0.018988747	0.04171782	0.029505402	-7.4187965	0.04215075	6.4132595	Multitasking_Watch
13:24:31.337	-7.2809896	0.011971374	6.201172	-0.018988747	0.04171782	0.029505402	-7.4187965	0.04215075	6.4132595	Multitasking_Watch
13:24:31.360	-7.2809896	0.011971374	6.201172	-0.018988747	0.04171782	0.029505402	-7.4187965	0.04215075	6.4132595	Multitasking_Watch
13:24:31.383	-7.2809896	0.011971374	6.201172	-0.018988747	0.04171782	0.029505402	-7.4187965	0.04215075	6.4132595	Multitasking_Watch
13:24:31.406	-7.2809896	0.011971374	6.201172	-0.018988747	0.04171782	0.029505402	-7.4187965	0.04215075	6.4132595	Multitasking_Watch
13:24:31.428	-7.2809896	0.011971374	6.201172	-0.018988747	0.04171782	0.029505402	-7.4187965	0.04215075	6.4132595	Multitasking_Watch
13:24:31.451	-7.2809896	0.011971374	6.201172	-0.018988747	0.04171782	0.029505402	-7.4293413	0.06534604	6.400847	Multitasking_Watch
13:24:31.475	-7.336058	0.0023942748	6.359194	-0.03242778	-0.026088223	0.016677232	-7.4293413	0.06534604	6.400847	Multitasking_Watch
13:24:31.499	-7.336058	0.0023942748	6.359194	-0.03242778	-0.026088223	0.016677232	-7.4293413	0.06534604	6.400847	Multitasking_Watch
13:24:31.520	-7.336058	0.0023942748	6.359194	-0.03242778	-0.026088223	0.016677232	-7.4293413	0.06534604	6.400847	Multitasking_Watch
13:24:31.542	-7.336058	0.0023942748	6.359194	-0.03242778	-0.026088223	0.016677232	-7.4293413	0.06534604	6.400847	Multitasking_Watch
13:24:31.564	-7.336058	0.0023942748	6.359194	-0.03242778	-0.026088223	0.016677232	-7.4293413	0.06534604	6.400847	Multitasking_Watch
13:24:31.587	-7.336058	0.0023942748	6.359194	-0.03242778	-0.026088223	0.016677232	-7.4293413	0.06534604	6.400847	Multitasking_Watch
13:24:31.608	-7.336058	0.0023942748	6.359194	-0.03242778	-0.026088223	0.016677232	-7.4293413	0.06534604	6.400847	Multitasking_Watch
13:24:31.631	-7.336058	0.0023942748	6.359194	-0.03242778	-0.026088223	0.016677232	-7.4293413	0.06534604	6.400847	Multitasking_Watch
13:24:31.653	-7.206767	0.11971374	6.1748347	-0.010436633	0.019726671	0.017898962	-7.440549	0.09351327	6.3874683	Multitasking_Watch
13:24:31.677	-7.206767	0.11971374	6.1748347	-0.010436633	0.019726671	0.017898962	-7.440549	0.09351327	6.3874683	Multitasking_Watch
13:24:31.699	-7.206767	0.11971374	6.1748347	-0.010436633	0.019726671	0.017898962	-7.440549	0.09351327	6.3874683	Multitasking_Watch
13:24:31.721	-7.206767	0.11971374	6.1748347	-0.010436633	0.019726671	0.017898962	-7.440549	0.09351327	6.3874683	Multitasking_Watch
13:24:31.742	-7.206767	0.11971374	6.1748347	-0.010436633	0.019726671	0.017898962	-7.440549	0.09351327	6.3874683	Multitasking_Watch
13:24:31.764	-7.206767	0.11971374	6.1748347	-0.010436633	0.019726671	0.017898962	-7.440549	0.09351327	6.3874683	Multitasking_Watch
13:24:31.785	-7.206767	0.11971374	6.1748347	-0.010436633	0.019726671	0.017898962	-7.440549	0.09351327	6.3874683	Multitasking_Watch
13:24:31.806	-7.206767	0.11971374	6.1748347	-0.010436633	0.019726671	0.017898962	-7.440549	0.09351327	6.3874683	Multitasking_Watch
13:24:31.828	-7.2809896	0.098165266	6.3903193	-0.030595187	-0.025477355	0.006292523	-7.426042	0.1115373	6.404037	Multitasking_Watch
13:24:31.896	-7.2809896	0.098165266	6.3903193	-0.030595187	-0.025477355	0.006292523	-7.426042	0.1115373	6.404037	Multitasking_Watch
13:24:31.937	-7.2809896	0.098165266	6.3903193	-0.030595187	-0.025477355	0.006292523	-7.426042	0.1115373	6.404037	Multitasking_Watch
[truncated: 3,316 more rows]
