# Supplementary material for: Real-time Smartphone Activity Classification Using Inertial Sensors—Recognition of Scrolling, Typing, and Watching Videos While Sitting or Walking
Source: Sensors (Basel). 2020 Jan 24;20(3):655. doi: 10.3390/s20030655 (PMC7038357; doi:10.3390/s20030655)
Supplement: Supplementary file 1 [file sensors-20-00655-s001.zip › sensors-668083-supplementary/5Hz_data/8414/2019_09_03_13_11_20_Walking_Read.csv]

time	accX	accY	accZ	rotX	rotY	rotZ	graX	graY	graZ	activity
13:44:04.868	-0.8786988	5.2075477	6.759038	-0.08237212	0.1911208	0.18158336	-1.0162511	6.3162994	7.4324894	Walking_Read
13:44:04.889	-0.8786988	5.2075477	6.759038	-0.08237212	0.1911208	0.18158336	-1.0162511	6.3162994	7.4324894	Walking_Read
13:44:04.910	-1.1803775	5.940196	6.7303066	-0.08542645	-0.65737104	-0.08597562	-1.1687361	6.383367	7.352345	Walking_Read
13:44:04.971	-1.1803775	5.940196	6.7303066	-0.08542645	-0.65737104	-0.08597562	-1.1687361	6.383367	7.352345	Walking_Read
13:44:04.993	-1.1803775	5.940196	6.7303066	-0.08542645	-0.65737104	-0.08597562	-1.1687361	6.383367	7.352345	Walking_Read
13:44:05.013	-1.1803775	5.940196	6.7303066	-0.08542645	-0.65737104	-0.08597562	-1.1687361	6.383367	7.352345	Walking_Read
13:44:05.034	-1.1803775	5.940196	6.7303066	-0.08542645	-0.65737104	-0.08597562	-1.1687361	6.383367	7.352345	Walking_Read
13:44:05.055	-1.1803775	5.940196	6.7303066	-0.08542645	-0.65737104	-0.08597562	-1.1687361	6.383367	7.352345	Walking_Read
13:44:05.077	-1.1803775	5.940196	6.7303066	-0.08542645	-0.65737104	-0.08597562	-1.1687361	6.383367	7.352345	Walking_Read
13:44:05.098	-1.1540405	6.7805862	7.0319853	-0.19843653	-0.42707482	-0.10857763	-0.9415045	6.4253564	7.3483768	Walking_Read
13:44:05.120	-1.1540405	6.7805862	7.0319853	-0.19843653	-0.42707482	-0.10857763	-0.9415045	6.4253564	7.3483768	Walking_Read
13:44:05.141	-1.1540405	6.7805862	7.0319853	-0.19843653	-0.42707482	-0.10857763	-0.9415045	6.4253564	7.3483768	Walking_Read
13:44:05.163	-1.1540405	6.7805862	7.0319853	-0.19843653	-0.42707482	-0.10857763	-0.9415045	6.4253564	7.3483768	Walking_Read
13:44:05.184	-1.1540405	6.7805862	7.0319853	-0.19843653	-0.42707482	-0.10857763	-0.9415045	6.4253564	7.3483768	Walking_Read
13:44:05.205	-1.1540405	6.7805862	7.0319853	-0.19843653	-0.42707482	-0.10857763	-0.9415045	6.4253564	7.3483768	Walking_Read
13:44:05.226	-1.1540405	6.7805862	7.0319853	-0.19843653	-0.42707482	-0.10857763	-0.9415045	6.4253564	7.3483768	Walking_Read
13:44:05.247	-1.1540405	6.7805862	7.0319853	-0.19843653	-0.42707482	-0.10857763	-0.9415045	6.4253564	7.3483768	Walking_Read
13:44:05.268	0.12689656	5.209942	8.236305	-0.3010619	0.31512645	-0.1409535	-0.38963178	6.1535063	7.6258	Walking_Read
13:44:05.290	0.12689656	5.209942	8.236305	-0.3010619	0.31512645	-0.1409535	-0.38963178	6.1535063	7.6258	Walking_Read
13:44:05.311	0.12689656	5.209942	8.236305	-0.3010619	0.31512645	-0.1409535	-0.38963178	6.1535063	7.6258	Walking_Read
13:44:05.332	0.12689656	5.209942	8.236305	-0.3010619	0.31512645	-0.1409535	-0.38963178	6.1535063	7.6258	Walking_Read
13:44:05.353	0.12689656	5.209942	8.236305	-0.3010619	0.31512645	-0.1409535	-0.38963178	6.1535063	7.6258	Walking_Read
13:44:05.374	0.12689656	5.209942	8.236305	-0.3010619	0.31512645	-0.1409535	-0.38963178	6.1535063	7.6258	Walking_Read
13:44:05.397	0.12689656	5.209942	8.236305	-0.3010619	0.31512645	-0.1409535	-0.38963178	6.1535063	7.6258	Walking_Read
13:44:05.418	0.12689656	5.209942	8.236305	-0.3010619	0.31512645	-0.1409535	-0.38963178	6.1535063	7.6258	Walking_Read
13:44:05.441	0.12689656	5.209942	8.236305	-0.3010619	0.31512645	-0.1409535	-0.38963178	6.1535063	7.6258	Walking_Read
13:44:05.465	-0.31604427	4.9944572	6.423839	-0.3902482	0.7073019	-0.10369071	-0.82127887	5.5216217	8.062724	Walking_Read
13:44:05.488	-0.31604427	4.9944572	6.423839	-0.3902482	0.7073019	-0.10369071	-0.82127887	5.5216217	8.062724	Walking_Read
13:44:05.511	-0.31604427	4.9944572	6.423839	-0.3902482	0.7073019	-0.10369071	-0.82127887	5.5216217	8.062724	Walking_Read
13:44:05.532	-0.31604427	4.9944572	6.423839	-0.3902482	0.7073019	-0.10369071	-0.82127887	5.5216217	8.062724	Walking_Read
13:44:05.555	-0.31604427	4.9944572	6.423839	-0.3902482	0.7073019	-0.10369071	-0.82127887	5.5216217	8.062724	Walking_Read
13:44:05.578	-0.31604427	4.9944572	6.423839	-0.3902482	0.7073019	-0.10369071	-0.82127887	5.5216217	8.062724	Walking_Read
13:44:05.602	-0.31604427	4.9944572	6.423839	-0.3902482	0.7073019	-0.10369071	-0.82127887	5.5216217	8.062724	Walking_Read
13:44:05.623	-0.31604427	4.9944572	6.423839	-0.3902482	0.7073019	-0.10369071	-0.82127887	5.5216217	8.062724	Walking_Read
13:44:05.644	-1.6568382	5.2697988	6.593833	0.08317236	-0.75083345	-0.6467499	-0.687008	5.603449	8.01871	Walking_Read
13:44:05.666	-1.6568382	5.2697988	6.593833	0.08317236	-0.75083345	-0.6467499	-0.687008	5.603449	8.01871	Walking_Read
13:44:05.689	-1.6568382	5.2697988	6.593833	0.08317236	-0.75083345	-0.6467499	-0.687008	5.603449	8.01871	Walking_Read
13:44:05.711	-1.6568382	5.2697988	6.593833	0.08317236	-0.75083345	-0.6467499	-0.687008	5.603449	8.01871	Walking_Read
13:44:05.732	-1.6568382	5.2697988	6.593833	0.08317236	-0.75083345	-0.6467499	-0.687008	5.603449	8.01871	Walking_Read
13:44:05.754	-1.6568382	5.2697988	6.593833	0.08317236	-0.75083345	-0.6467499	-0.687008	5.603449	8.01871	Walking_Read
13:44:05.776	-1.6568382	5.2697988	6.593833	0.08317236	-0.75083345	-0.6467499	-0.687008	5.603449	8.01871	Walking_Read
13:44:05.799	-1.6568382	5.2697988	6.593833	0.08317236	-0.75083345	-0.6467499	-0.687008	5.603449	8.01871	Walking_Read
13:44:05.822	0.31365	6.150892	9.174861	0.2474951	-0.14363337	-0.06031928	-0.4590556	5.954461	7.778428	Walking_Read
13:44:05.845	0.31365	6.150892	9.174861	0.2474951	-0.14363337	-0.06031928	-0.4590556	5.954461	7.778428	Walking_Read
13:44:05.868	0.31365	6.150892	9.174861	0.2474951	-0.14363337	-0.06031928	-0.4590556	5.954461	7.778428	Walking_Read
13:44:05.892	0.31365	6.150892	9.174861	0.2474951	-0.14363337	-0.06031928	-0.4590556	5.954461	7.778428	Walking_Read
13:44:05.915	0.31365	6.150892	9.174861	0.2474951	-0.14363337	-0.06031928	-0.4590556	5.954461	7.778428	Walking_Read
13:44:05.937	0.31365	6.150892	9.174861	0.2474951	-0.14363337	-0.06031928	-0.4590556	5.954461	7.778428	Walking_Read
13:44:05.960	0.31365	6.150892	9.174861	0.2474951	-0.14363337	-0.06031928	-0.4590556	5.954461	7.778428	Walking_Read
13:44:05.983	0.31365	6.150892	9.174861	0.2474951	-0.14363337	-0.06031928	-0.4590556	5.954461	7.778428	Walking_Read
13:44:06.006	-0.45491222	5.734288	8.415876	0.7539024	0.06955861	0.46685743	-0.5116633	6.3993526	7.4132886	Walking_Read
13:44:06.029	-0.45491222	5.734288	8.415876	0.7539024	0.06955861	0.46685743	-0.5116633	6.3993526	7.4132886	Walking_Read
13:44:06.051	-0.45491222	5.734288	8.415876	0.7539024	0.06955861	0.46685743	-0.5116633	6.3993526	7.4132886	Walking_Read
13:44:06.074	-0.45491222	5.734288	8.415876	0.7539024	0.06955861	0.46685743	-0.5116633	6.3993526	7.4132886	Walking_Read
13:44:06.097	-0.45491222	5.734288	8.415876	0.7539024	0.06955861	0.46685743	-0.5116633	6.3993526	7.4132886	Walking_Read
13:44:06.120	-0.45491222	5.734288	8.415876	0.7539024	0.06955861	0.46685743	-0.5116633	6.3993526	7.4132886	Walking_Read
13:44:06.146	-0.45491222	5.734288	8.415876	0.7539024	0.06955861	0.46685743	-0.5116633	6.3993526	7.4132886	Walking_Read
13:44:06.169	-0.011971374	5.607392	5.549929	-0.0047922377	0.07444553	-0.073147446	-0.60434335	6.6433544	7.1882505	Walking_Read
13:44:06.190	-0.011971374	5.607392	5.549929	-0.0047922377	0.07444553	-0.073147446	-0.60434335	6.6433544	7.1882505	Walking_Read
13:44:06.211	-0.011971374	5.607392	5.549929	-0.0047922377	0.07444553	-0.073147446	-0.60434335	6.6433544	7.1882505	Walking_Read
13:44:06.233	-0.011971374	5.607392	5.549929	-0.0047922377	0.07444553	-0.073147446	-0.60434335	6.6433544	7.1882505	Walking_Read
13:44:06.254	-0.011971374	5.607392	5.549929	-0.0047922377	0.07444553	-0.073147446	-0.60434335	6.6433544	7.1882505	Walking_Read
13:44:06.277	-0.011971374	5.607392	5.549929	-0.0047922377	0.07444553	-0.073147446	-0.60434335	6.6433544	7.1882505	Walking_Read
13:44:06.299	-0.011971374	5.607392	5.549929	-0.0047922377	0.07444553	-0.073147446	-0.60434335	6.6433544	7.1882505	Walking_Read
13:44:06.322	-0.011971374	5.607392	5.549929	-0.0047922377	0.07444553	-0.073147446	-0.60434335	6.6433544	7.1882505	Walking_Read
13:44:06.344	-0.011971374	5.607392	5.549929	-0.0047922377	0.07444553	-0.073147446	-0.60434335	6.6433544	7.1882505	Walking_Read
13:44:06.367	-1.6137413	6.699181	6.952974	-0.15750855	-0.2816889	-0.19165531	-0.49375835	6.6950507	7.148624	Walking_Read
13:44:06.389	-1.6137413	6.699181	6.952974	-0.15750855	-0.2816889	-0.19165531	-0.49375835	6.6950507	7.148624	Walking_Read
13:44:06.412	-1.6137413	6.699181	6.952974	-0.15750855	-0.2816889	-0.19165531	-0.49375835	6.6950507	7.148624	Walking_Read
13:44:06.435	-1.6137413	6.699181	6.952974	-0.15750855	-0.2816889	-0.19165531	-0.49375835	6.6950507	7.148624	Walking_Read
13:44:06.458	-1.6137413	6.699181	6.952974	-0.15750855	-0.2816889	-0.19165531	-0.49375835	6.6950507	7.148624	Walking_Read
13:44:06.481	-1.6137413	6.699181	6.952974	-0.15750855	-0.2816889	-0.19165531	-0.49375835	6.6950507	7.148624	Walking_Read
13:44:06.503	-1.6137413	6.699181	6.952974	-0.15750855	-0.2816889	-0.19165531	-0.49375835	6.6950507	7.148624	Walking_Read
13:44:06.525	-1.6137413	6.699181	6.952974	-0.15750855	-0.2816889	-0.19165531	-0.49375835	6.6950507	7.148624	Walking_Read
13:44:06.548	-0.038308397	7.599428	8.516436	-0.15628682	-0.625606	0.17669643	-0.23852527	6.72761	7.1311088	Walking_Read
13:44:06.571	-0.038308397	7.599428	8.516436	-0.15628682	-0.625606	0.17669643	-0.23852527	6.72761	7.1311088	Walking_Read
13:44:06.611	-0.038308397	7.599428	8.516436	-0.15628682	-0.625606	0.17669643	-0.23852527	6.72761	7.1311088	Walking_Read
13:44:06.644	-0.038308397	7.599428	8.516436	-0.15628682	-0.625606	0.17669643	-0.23852527	6.72761	7.1311088	Walking_Read
13:44:06.679	-0.038308397	7.599428	8.516436	-0.15628682	-0.625606	0.17669643	-0.23852527	6.72761	7.1311088	Walking_Read
13:44:06.710	2.4684973	5.7654138	6.8260775	0.32874018	-0.4136358	-0.42378408	0.6672145	6.6361427	7.189346	Walking_Read
13:44:06.741	2.4684973	5.7654138	6.8260775	0.32874018	-0.4136358	-0.42378408	0.6672145	6.6361427	7.189346	Walking_Read
13:44:06.774	2.4684973	5.7654138	6.8260775	0.32874018	-0.4136358	-0.42378408	0.6672145	6.6361427	7.189346	Walking_Read
13:44:06.810	2.4684973	5.7654138	6.8260775	0.32874018	-0.4136358	-0.42378408	0.6672145	6.6361427	7.189346	Walking_Read
13:44:06.842	2.4684973	5.7654138	6.8260775	0.32874018	-0.4136358	-0.42378408	0.6672145	6.6361427	7.189346	Walking_Read
13:44:06.866	2.4684973	5.7654138	6.8260775	0.32874018	-0.4136358	-0.42378408	0.6672145	6.6361427	7.189346	Walking_Read
13:44:06.890	0.098165266	5.9258304	5.691191	-0.3248856	-0.1356921	-0.5294638	0.5762392	6.6502523	7.1841774	Walking_Read
13:44:06.913	0.098165266	5.9258304	5.691191	-0.3248856	-0.1356921	-0.5294638	0.5762392	6.6502523	7.1841774	Walking_Read
13:44:06.936	0.098165266	5.9258304	5.691191	-0.3248856	-0.1356921	-0.5294638	0.5762392	6.6502523	7.1841774	Walking_Read
13:44:06.959	0.098165266	5.9258304	5.691191	-0.3248856	-0.1356921	-0.5294638	0.5762392	6.6502523	7.1841774	Walking_Read
13:44:06.981	0.098165266	5.9258304	5.691191	-0.3248856	-0.1356921	-0.5294638	0.5762392	6.6502523	7.1841774	Walking_Read
13:44:07.003	0.098165266	5.9258304	5.691191	-0.3248856	-0.1356921	-0.5294638	0.5762392	6.6502523	7.1841774	Walking_Read
13:44:07.025	0.098165266	5.9258304	5.691191	-0.3248856	-0.1356921	-0.5294638	0.5762392	6.6502523	7.1841774	Walking_Read
13:44:07.046	0.098165266	5.9258304	5.691191	-0.3248856	-0.1356921	-0.5294638	0.5762392	6.6502523	7.1841774	Walking_Read
13:44:07.069	0.8978531	7.3001437	5.952167	-0.060380973	0.19722944	-0.040771592	0.45982203	6.6258807	7.2150273	Walking_Read
13:44:07.091	0.8978531	7.3001437	5.952167	-0.060380973	0.19722944	-0.040771592	0.45982203	6.6258807	7.2150273	Walking_Read
13:44:07.114	0.8978531	7.3001437	5.952167	-0.060380973	0.19722944	-0.040771592	0.45982203	6.6258807	7.2150273	Walking_Read
13:44:07.137	0.8978531	7.3001437	5.952167	-0.060380973	0.19722944	-0.040771592	0.45982203	6.6258807	7.2150273	Walking_Read
13:44:07.160	0.8978531	7.3001437	5.952167	-0.060380973	0.19722944	-0.040771592	0.45982203	6.6258807	7.2150273	Walking_Read
13:44:07.183	0.8978531	7.3001437	5.952167	-0.060380973	0.19722944	-0.040771592	0.45982203	6.6258807	7.2150273	Walking_Read
13:44:07.206	0.8978531	7.3001437	5.952167	-0.060380973	0.19722944	-0.040771592	0.45982203	6.6258807	7.2150273	Walking_Read
13:44:07.229	0.8978531	7.3001437	5.952167	-0.060380973	0.19722944	-0.040771592	0.45982203	6.6258807	7.2150273	Walking_Read
13:44:07.251	0.2657645	8.40151	7.309721	0.26643196	-0.14668769	-0.24724405	0.13937281	6.7163367	7.14435	Walking_Read
13:44:07.274	0.2657645	8.40151	7.309721	0.26643196	-0.14668769	-0.24724405	0.13937281	6.7163367	7.14435	Walking_Read
13:44:07.297	0.2657645	8.40151	7.309721	0.26643196	-0.14668769	-0.24724405	0.13937281	6.7163367	7.14435	Walking_Read
13:44:07.320	0.2657645	8.40151	7.309721	0.26643196	-0.14668769	-0.24724405	0.13937281	6.7163367	7.14435	Walking_Read
13:44:07.343	0.2657645	8.40151	7.309721	0.26643196	-0.14668769	-0.24724405	0.13937281	6.7163367	7.14435	Walking_Read
13:44:07.365	0.2657645	8.40151	7.309721	0.26643196	-0.14668769	-0.24724405	0.13937281	6.7163367	7.14435	Walking_Read
13:44:07.387	0.2657645	8.40151	7.309721	0.26643196	-0.14668769	-0.24724405	0.13937281	6.7163367	7.14435	Walking_Read
13:44:07.410	0.2657645	8.40151	7.309721	0.26643196	-0.14668769	-0.24724405	0.13937281	6.7163367	7.14435	Walking_Read
13:44:07.433	-0.88109314	5.810905	6.6680555	0.23405607	-0.1729549	-0.17027502	0.00772358	6.7219605	7.1404123	Walking_Read
13:44:07.456	-0.88109314	5.810905	6.6680555	0.23405607	-0.1729549	-0.17027502	0.00772358	6.7219605	7.1404123	Walking_Read
13:44:07.479	-0.88109314	5.810905	6.6680555	0.23405607	-0.1729549	-0.17027502	0.00772358	6.7219605	7.1404123	Walking_Read
13:44:07.501	-0.88109314	5.810905	6.6680555	0.23405607	-0.1729549	-0.17027502	0.00772358	6.7219605	7.1404123	Walking_Read
13:44:07.524	-0.88109314	5.810905	6.6680555	0.23405607	-0.1729549	-0.17027502	0.00772358	6.7219605	7.1404123	Walking_Read
13:44:07.547	-0.88109314	5.810905	6.6680555	0.23405607	-0.1729549	-0.17027502	0.00772358	6.7219605	7.1404123	Walking_Read
13:44:07.571	-0.88109314	5.810905	6.6680555	0.23405607	-0.1729549	-0.17027502	0.00772358	6.7219605	7.1404123	Walking_Read
13:44:07.592	-0.88109314	5.810905	6.6680555	0.23405607	-0.1729549	-0.17027502	0.00772358	6.7219605	7.1404123	Walking_Read
13:44:07.615	-0.9505271	5.7366824	5.5020437	0.25177115	-0.3977533	-0.39262998	-0.02106646	6.658498	7.1996	Walking_Read
13:44:07.638	-0.9505271	5.7366824	5.5020437	0.25177115	-0.3977533	-0.39262998	-0.02106646	6.658498	7.1996	Walking_Read
13:44:07.661	-0.9505271	5.7366824	5.5020437	0.25177115	-0.3977533	-0.39262998	-0.02106646	6.658498	7.1996	Walking_Read
13:44:07.684	-0.9505271	5.7366824	5.5020437	0.25177115	-0.3977533	-0.39262998	-0.02106646	6.658498	7.1996	Walking_Read
13:44:07.706	-0.9505271	5.7366824	5.5020437	0.25177115	-0.3977533	-0.39262998	-0.02106646	6.658498	7.1996	Walking_Read
13:44:07.728	-0.9505271	5.7366824	5.5020437	0.25177115	-0.3977533	-0.39262998	-0.02106646	6.658498	7.1996	Walking_Read
13:44:07.751	-0.9505271	5.7366824	5.5020437	0.25177115	-0.3977533	-0.39262998	-0.02106646	6.658498	7.1996	Walking_Read
13:44:07.773	-0.9505271	5.7366824	5.5020437	0.25177115	-0.3977533	-0.39262998	-0.02106646	6.658498	7.1996	Walking_Read
13:44:07.796	-1.0319325	7.429435	6.091035	0.06606813	-0.5022112	-0.36636275	0.03291326	6.7342978	7.128702	Walking_Read
13:44:07.819	-1.0319325	7.429435	6.091035	0.06606813	-0.5022112	-0.36636275	0.03291326	6.7342978	7.128702	Walking_Read
13:44:07.842	-1.0319325	7.429435	6.091035	0.06606813	-0.5022112	-0.36636275	0.03291326	6.7342978	7.128702	Walking_Read
13:44:07.865	-1.0319325	7.429435	6.091035	0.06606813	-0.5022112	-0.36636275	0.03291326	6.7342978	7.128702	Walking_Read
13:44:07.888	-1.0319325	7.429435	6.091035	0.06606813	-0.5022112	-0.36636275	0.03291326	6.7342978	7.128702	Walking_Read
13:44:07.911	-1.0319325	7.429435	6.091035	0.06606813	-0.5022112	-0.36636275	0.03291326	6.7342978	7.128702	Walking_Read
13:44:07.933	-1.0319325	7.429435	6.091035	0.06606813	-0.5022112	-0.36636275	0.03291326	6.7342978	7.128702	Walking_Read
13:44:07.955	-1.0319325	7.429435	6.091035	0.06606813	-0.5022112	-0.36636275	0.03291326	6.7342978	7.128702	Walking_Read
13:44:07.978	1.9010541	7.759845	8.657698	-0.25769046	-0.5046547	-0.2741221	0.35048372	6.7307158	7.123543	Walking_Read
13:44:08.000	1.9010541	7.759845	8.657698	-0.25769046	-0.5046547	-0.2741221	0.35048372	6.7307158	7.123543	Walking_Read
13:44:08.023	1.9010541	7.759845	8.657698	-0.25769046	-0.5046547	-0.2741221	0.35048372	6.7307158	7.123543	Walking_Read
13:44:08.046	1.9010541	7.759845	8.657698	-0.25769046	-0.5046547	-0.2741221	0.35048372	6.7307158	7.123543	Walking_Read
13:44:08.068	1.9010541	7.759845	8.657698	-0.25769046	-0.5046547	-0.2741221	0.35048372	6.7307158	7.123543	Walking_Read
13:44:08.091	1.9010541	7.759845	8.657698	-0.25769046	-0.5046547	-0.2741221	0.35048372	6.7307158	7.123543	Walking_Read
13:44:08.113	1.9010541	7.759845	8.657698	-0.25769046	-0.5046547	-0.2741221	0.35048372	6.7307158	7.123543	Walking_Read
13:44:08.137	1.9010541	7.759845	8.657698	-0.25769046	-0.5046547	-0.2741221	0.35048372	6.7307158	7.123543	Walking_Read
13:44:08.159	2.0590763	5.7582307	6.098218	0.09416793	-0.5565782	-0.7536513	0.52430767	6.5395865	7.2889786	Walking_Read
13:44:08.181	2.0590763	5.7582307	6.098218	0.09416793	-0.5565782	-0.7536513	0.52430767	6.5395865	7.2889786	Walking_Read
13:44:08.203	2.0590763	5.7582307	6.098218	0.09416793	-0.5565782	-0.7536513	0.52430767	6.5395865	7.2889786	Walking_Read
13:44:08.226	2.0590763	5.7582307	6.098218	0.09416793	-0.5565782	-0.7536513	0.52430767	6.5395865	7.2889786	Walking_Read
13:44:08.250	2.0590763	5.7582307	6.098218	0.09416793	-0.5565782	-0.7536513	0.52430767	6.5395865	7.2889786	Walking_Read
13:44:08.273	2.0590763	5.7582307	6.098218	0.09416793	-0.5565782	-0.7536513	0.52430767	6.5395865	7.2889786	Walking_Read
13:44:08.295	2.0590763	5.7582307	6.098218	0.09416793	-0.5565782	-0.7536513	0.52430767	6.5395865	7.2889786	Walking_Read
13:44:08.317	2.0590763	5.7582307	6.098218	0.09416793	-0.5565782	-0.7536513	0.52430767	6.5395865	7.2889786	Walking_Read
13:44:08.338	0.37829542	6.1556807	5.3033185	-0.20087998	-0.54741526	-0.4641012	0.6472537	6.524775	7.2923713	Walking_Read
13:44:08.360	0.37829542	6.1556807	5.3033185	-0.20087998	-0.54741526	-0.4641012	0.6472537	6.524775	7.2923713	Walking_Read
13:44:08.382	0.37829542	6.1556807	5.3033185	-0.20087998	-0.54741526	-0.4641012	0.6472537	6.524775	7.2923713	Walking_Read
13:44:08.404	0.37829542	6.1556807	5.3033185	-0.20087998	-0.54741526	-0.4641012	0.6472537	6.524775	7.2923713	Walking_Read
13:44:08.427	0.37829542	6.1556807	5.3033185	-0.20087998	-0.54741526	-0.4641012	0.6472537	6.524775	7.2923713	Walking_Read
13:44:08.450	0.37829542	6.1556807	5.3033185	-0.20087998	-0.54741526	-0.4641012	0.6472537	6.524775	7.2923713	Walking_Read
13:44:08.474	0.37829542	6.1556807	5.3033185	-0.20087998	-0.54741526	-0.4641012	0.6472537	6.524775	7.2923713	Walking_Read
13:44:08.498	0.37829542	6.1556807	5.3033185	-0.20087998	-0.54741526	-0.4641012	0.6472537	6.524775	7.2923713	Walking_Read
13:44:08.521	0.723071	7.2187386	7.666468	-0.12635443	0.011526417	-0.45982513	0.51510525	6.525813	7.301968	Walking_Read
13:44:08.544	0.723071	7.2187386	7.666468	-0.12635443	0.011526417	-0.45982513	0.51510525	6.525813	7.301968	Walking_Read
13:44:08.567	0.723071	7.2187386	7.666468	-0.12635443	0.011526417	-0.45982513	0.51510525	6.525813	7.301968	Walking_Read
13:44:08.590	0.723071	7.2187386	7.666468	-0.12635443	0.011526417	-0.45982513	0.51510525	6.525813	7.301968	Walking_Read
13:44:08.612	0.723071	7.2187386	7.666468	-0.12635443	0.011526417	-0.45982513	0.51510525	6.525813	7.301968	Walking_Read
13:44:08.635	0.723071	7.2187386	7.666468	-0.12635443	0.011526417	-0.45982513	0.51510525	6.525813	7.301968	Walking_Read
13:44:08.657	0.723071	7.2187386	7.666468	-0.12635443	0.011526417	-0.45982513	0.51510525	6.525813	7.301968	Walking_Read
13:44:08.680	0.723071	7.2187386	7.666468	-0.12635443	0.011526417	-0.45982513	0.51510525	6.525813	7.301968	Walking_Read
13:44:08.703	0.5123748	5.569083	10.072714	-0.25036007	0.06711515	-0.6998952	0.048714638	6.573081	7.277536	Walking_Read
13:44:08.727	0.5123748	5.569083	10.072714	-0.25036007	0.06711515	-0.6998952	0.048714638	6.573081	7.277536	Walking_Read
13:44:08.749	0.5123748	5.569083	10.072714	-0.25036007	0.06711515	-0.6998952	0.048714638	6.573081	7.277536	Walking_Read
13:44:08.772	0.5123748	5.569083	10.072714	-0.25036007	0.06711515	-0.6998952	0.048714638	6.573081	7.277536	Walking_Read
13:44:08.795	0.5123748	5.569083	10.072714	-0.25036007	0.06711515	-0.6998952	0.048714638	6.573081	7.277536	Walking_Read
13:44:08.819	0.5123748	5.569083	10.072714	-0.25036007	0.06711515	-0.6998952	0.048714638	6.573081	7.277536	Walking_Read
13:44:08.841	0.5123748	5.569083	10.072714	-0.25036007	0.06711515	-0.6998952	0.048714638	6.573081	7.277536	Walking_Read
13:44:08.863	0.5123748	5.569083	10.072714	-0.25036007	0.06711515	-0.6998952	0.048714638	6.573081	7.277536	Walking_Read
13:44:08.885	0.38068968	5.097411	7.74069	-0.046331074	-0.20899594	-0.31199574	-0.079432726	6.4086494	7.4224806	Walking_Read
13:44:08.908	0.38068968	5.097411	7.74069	-0.046331074	-0.20899594	-0.31199574	-0.079432726	6.4086494	7.4224806	Walking_Read
13:44:08.932	0.38068968	5.097411	7.74069	-0.046331074	-0.20899594	-0.31199574	-0.079432726	6.4086494	7.4224806	Walking_Read
13:44:08.955	0.38068968	5.097411	7.74069	-0.046331074	-0.20899594	-0.31199574	-0.079432726	6.4086494	7.4224806	Walking_Read
13:44:08.978	0.38068968	5.097411	7.74069	-0.046331074	-0.20899594	-0.31199574	-0.079432726	6.4086494	7.4224806	Walking_Read
13:44:09.001	0.38068968	5.097411	7.74069	-0.046331074	-0.20899594	-0.31199574	-0.079432726	6.4086494	7.4224806	Walking_Read
13:44:09.023	0.38068968	5.097411	7.74069	-0.046331074	-0.20899594	-0.31199574	-0.079432726	6.4086494	7.4224806	Walking_Read
13:44:09.047	0.38068968	5.097411	7.74069	-0.046331074	-0.20899594	-0.31199574	-0.079432726	6.4086494	7.4224806	Walking_Read
13:44:09.069	-0.531529	5.830059	6.926637	-0.16239548	-0.5468044	-0.54534626	0.0062210667	6.315406	7.5023975	Walking_Read
13:44:09.092	-0.531529	5.830059	6.926637	-0.16239548	-0.5468044	-0.54534626	0.0062210667	6.315406	7.5023975	Walking_Read
13:44:09.116	-0.531529	5.830059	6.926637	-0.16239548	-0.5468044	-0.54534626	0.0062210667	6.315406	7.5023975	Walking_Read
13:44:09.138	-0.531529	5.830059	6.926637	-0.16239548	-0.5468044	-0.54534626	0.0062210667	6.315406	7.5023975	Walking_Read
13:44:09.162	-0.531529	5.830059	6.926637	-0.16239548	-0.5468044	-0.54534626	0.0062210667	6.315406	7.5023975	Walking_Read
13:44:09.185	-0.531529	5.830059	6.926637	-0.16239548	-0.5468044	-0.54534626	0.0062210667	6.315406	7.5023975	Walking_Read
13:44:09.208	-0.531529	5.830059	6.926637	-0.16239548	-0.5468044	-0.54534626	0.0062210667	6.315406	7.5023975	Walking_Read
13:44:09.231	-0.58420306	6.4621477	8.243488	0.10210918	-0.56940645	-0.30038932	0.25682783	6.3319435	7.484039	Walking_Read
13:44:09.254	-0.58420306	6.4621477	8.243488	0.10210918	-0.56940645	-0.30038932	0.25682783	6.3319435	7.484039	Walking_Read
13:44:09.278	-0.58420306	6.4621477	8.243488	0.10210918	-0.56940645	-0.30038932	0.25682783	6.3319435	7.484039	Walking_Read
13:44:09.301	-0.58420306	6.4621477	8.243488	0.10210918	-0.56940645	-0.30038932	0.25682783	6.3319435	7.484039	Walking_Read
13:44:09.323	-0.58420306	6.4621477	8.243488	0.10210918	-0.56940645	-0.30038932	0.25682783	6.3319435	7.484039	Walking_Read
13:44:09.346	-0.58420306	6.4621477	8.243488	0.10210918	-0.56940645	-0.30038932	0.25682783	6.3319435	7.484039	Walking_Read
13:44:09.368	-0.58420306	6.4621477	8.243488	0.10210918	-0.56940645	-0.30038932	0.25682783	6.3319435	7.484039	Walking_Read
13:44:09.392	-0.58420306	6.4621477	8.243488	0.10210918	-0.56940645	-0.30038932	0.25682783	6.3319435	7.484039	Walking_Read
13:44:09.415	1.4772675	5.786962	9.431048	-0.27662727	0.063449964	-0.20692694	0.39322543	6.4193892	7.403187	Walking_Read
13:44:09.438	1.4772675	5.786962	9.431048	-0.27662727	0.063449964	-0.20692694	0.39322543	6.4193892	7.403187	Walking_Read
13:44:09.461	1.4772675	5.786962	9.431048	-0.27662727	0.063449964	-0.20692694	0.39322543	6.4193892	7.403187	Walking_Read
13:44:09.484	1.4772675	5.786962	9.431048	-0.27662727	0.063449964	-0.20692694	0.39322543	6.4193892	7.403187	Walking_Read
13:44:09.507	1.4772675	5.786962	9.431048	-0.27662727	0.063449964	-0.20692694	0.39322543	6.4193892	7.403187	Walking_Read
13:44:09.530	1.4772675	5.786962	9.431048	-0.27662727	0.063449964	-0.20692694	0.39322543	6.4193892	7.403187	Walking_Read
13:44:09.552	1.4772675	5.786962	9.431048	-0.27662727	0.063449964	-0.20692694	0.39322543	6.4193892	7.403187	Walking_Read
13:44:09.574	1.4772675	5.786962	9.431048	-0.27662727	0.063449964	-0.20692694	0.39322543	6.4193892	7.403187	Walking_Read
13:44:09.597	0.8475733	5.5092263	5.97611	-0.14162606	0.045124006	-0.56367224	0.4599974	6.477182	7.348797	Walking_Read
13:44:09.621	0.8475733	5.5092263	5.97611	-0.14162606	0.045124006	-0.56367224	0.4599974	6.477182	7.348797	Walking_Read
13:44:09.644	0.8475733	5.5092263	5.97611	-0.14162606	0.045124006	-0.56367224	0.4599974	6.477182	7.348797	Walking_Read
13:44:09.667	0.8475733	5.5092263	5.97611	-0.14162606	0.045124006	-0.56367224	0.4599974	6.477182	7.348797	Walking_Read
13:44:09.690	0.8475733	5.5092263	5.97611	-0.14162606	0.045124006	-0.56367224	0.4599974	6.477182	7.348797	Walking_Read
13:44:09.713	0.8475733	5.5092263	5.97611	-0.14162606	0.045124006	-0.56367224	0.4599974	6.477182	7.348797	Walking_Read
13:44:09.736	0.8475733	5.5092263	5.97611	-0.14162606	0.045124006	-0.56367224	0.4599974	6.477182	7.348797	Walking_Read
13:44:09.759	0.8475733	5.5092263	5.97611	-0.14162606	0.045124006	-0.56367224	0.4599974	6.477182	7.348797	Walking_Read
13:44:09.781	0.5889916	6.261029	6.529187	-0.32855082	0.0329067	0.023980126	0.31890404	6.349284	7.46694	Walking_Read
13:44:09.803	0.5889916	6.261029	6.529187	-0.32855082	0.0329067	0.023980126	0.31890404	6.349284	7.46694	Walking_Read
13:44:09.826	0.5889916	6.261029	6.529187	-0.32855082	0.0329067	0.023980126	0.31890404	6.349284	7.46694	Walking_Read
13:44:09.849	0.5889916	6.261029	6.529187	-0.32855082	0.0329067	0.023980126	0.31890404	6.349284	7.46694	Walking_Read
13:44:09.872	0.5889916	6.261029	6.529187	-0.32855082	0.0329067	0.023980126	0.31890404	6.349284	7.46694	Walking_Read
13:44:09.895	0.5889916	6.261029	6.529187	-0.32855082	0.0329067	0.023980126	0.31890404	6.349284	7.46694	Walking_Read
13:44:09.918	0.5889916	6.261029	6.529187	-0.32855082	0.0329067	0.023980126	0.31890404	6.349284	7.46694	Walking_Read
13:44:09.941	0.5889916	6.261029	6.529187	-0.32855082	0.0329067	0.023980126	0.31890404	6.349284	7.46694	Walking_Read
13:44:09.964	-0.038308397	7.125362	8.631361	-0.05366146	0.16424271	-0.1934879	0.16121113	6.233932	7.5685177	Walking_Read
13:44:09.987	-0.038308397	7.125362	8.631361	-0.05366146	0.16424271	-0.1934879	0.16121113	6.233932	7.5685177	Walking_Read
13:44:10.010	-0.038308397	7.125362	8.631361	-0.05366146	0.16424271	-0.1934879	0.16121113	6.233932	7.5685177	Walking_Read
13:44:10.032	-0.038308397	7.125362	8.631361	-0.05366146	0.16424271	-0.1934879	0.16121113	6.233932	7.5685177	Walking_Read
13:44:10.055	-0.038308397	7.125362	8.631361	-0.05366146	0.16424271	-0.1934879	0.16121113	6.233932	7.5685177	Walking_Read
13:44:10.079	-0.038308397	7.125362	8.631361	-0.05366146	0.16424271	-0.1934879	0.16121113	6.233932	7.5685177	Walking_Read
13:44:10.102	-0.038308397	7.125362	8.631361	-0.05366146	0.16424271	-0.1934879	0.16121113	6.233932	7.5685177	Walking_Read
13:44:10.125	-0.038308397	7.125362	8.631361	-0.05366146	0.16424271	-0.1934879	0.16121113	6.233932	7.5685177	Walking_Read
13:44:10.148	0.12210801	6.0503325	6.184412	0.6311185	-0.35682532	-0.10369071	0.028430853	6.1159477	7.665814	Walking_Read
13:44:10.170	0.12210801	6.0503325	6.184412	0.6311185	-0.35682532	-0.10369071	0.028430853	6.1159477	7.665814	Walking_Read
13:44:10.194	0.12210801	6.0503325	6.184412	0.6311185	-0.35682532	-0.10369071	0.028430853	6.1159477	7.665814	Walking_Read
13:44:10.217	0.12210801	6.0503325	6.184412	0.6311185	-0.35682532	-0.10369071	0.028430853	6.1159477	7.665814	Walking_Read
13:44:10.239	0.12210801	6.0503325	6.184412	0.6311185	-0.35682532	-0.10369071	0.028430853	6.1159477	7.665814	Walking_Read
13:44:10.262	0.12210801	6.0503325	6.184412	0.6311185	-0.35682532	-0.10369071	0.028430853	6.1159477	7.665814	Walking_Read
13:44:10.285	0.12210801	6.0503325	6.184412	0.6311185	-0.35682532	-0.10369071	0.028430853	6.1159477	7.665814	Walking_Read
13:44:10.308	0.12210801	6.0503325	6.184412	0.6311185	-0.35682532	-0.10369071	0.028430853	6.1159477	7.665814	Walking_Read
13:44:10.331	-0.3040729	5.2434616	5.66246	0.22244963	-0.1534072	-0.20326175	0.044371642	5.9120393	7.824073	Walking_Read
13:44:10.353	-0.3040729	5.2434616	5.66246	0.22244963	-0.1534072	-0.20326175	0.044371642	5.9120393	7.824073	Walking_Read
13:44:10.376	-0.3040729	5.2434616	5.66246	0.22244963	-0.1534072	-0.20326175	0.044371642	5.9120393	7.824073	Walking_Read
13:44:10.399	-0.3040729	5.2434616	5.66246	0.22244963	-0.1534072	-0.20326175	0.044371642	5.9120393	7.824073	Walking_Read
13:44:10.423	-0.3040729	5.2434616	5.66246	0.22244963	-0.1534072	-0.20326175	0.044371642	5.9120393	7.824073	Walking_Read
13:44:10.446	-0.3040729	5.2434616	5.66246	0.22244963	-0.1534072	-0.20326175	0.044371642	5.9120393	7.824073	Walking_Read
13:44:10.469	-0.3040729	5.2434616	5.66246	0.22244963	-0.1534072	-0.20326175	0.044371642	5.9120393	7.824073	Walking_Read
13:44:10.492	-1.0510867	5.8779445	6.4693303	-0.015176946	-0.44234645	-0.34009555	0.20037279	5.9245806	7.8121395	Walking_Read
13:44:10.515	-1.0510867	5.8779445	6.4693303	-0.015176946	-0.44234645	-0.34009555	0.20037279	5.9245806	7.8121395	Walking_Read
13:44:10.539	-1.0510867	5.8779445	6.4693303	-0.015176946	-0.44234645	-0.34009555	0.20037279	5.9245806	7.8121395	Walking_Read
13:44:10.562	-1.0510867	5.8779445	6.4693303	-0.015176946	-0.44234645	-0.34009555	0.20037279	5.9245806	7.8121395	Walking_Read
13:44:10.584	-1.0510867	5.8779445	6.4693303	-0.015176946	-0.44234645	-0.34009555	0.20037279	5.9245806	7.8121395	Walking_Read
13:44:10.607	-1.0510867	5.8779445	6.4693303	-0.015176946	-0.44234645	-0.34009555	0.20037279	5.9245806	7.8121395	Walking_Read
13:44:10.630	-1.0510867	5.8779445	6.4693303	-0.015176946	-0.44234645	-0.34009555	0.20037279	5.9245806	7.8121395	Walking_Read
13:44:10.654	-1.0510867	5.8779445	6.4693303	-0.015176946	-0.44234645	-0.34009555	0.20037279	5.9245806	7.8121395	Walking_Read
13:44:10.677	-0.22027329	7.0942364	8.79896	0.2352778	-0.51748294	-0.07253658	0.4684192	6.021377	7.7261834	Walking_Read
13:44:10.700	-0.22027329	7.0942364	8.79896	0.2352778	-0.51748294	-0.07253658	0.4684192	6.021377	7.7261834	Walking_Read
13:44:10.723	-0.22027329	7.0942364	8.79896	0.2352778	-0.51748294	-0.07253658	0.4684192	6.021377	7.7261834	Walking_Read
13:44:10.746	-0.22027329	7.0942364	8.79896	0.2352778	-0.51748294	-0.07253658	0.4684192	6.021377	7.7261834	Walking_Read
13:44:10.770	-0.22027329	7.0942364	8.79896	0.2352778	-0.51748294	-0.07253658	0.4684192	6.021377	7.7261834	Walking_Read
13:44:10.792	-0.22027329	7.0942364	8.79896	0.2352778	-0.51748294	-0.07253658	0.4684192	6.021377	7.7261834	Walking_Read
13:44:10.815	-0.22027329	7.0942364	8.79896	0.2352778	-0.51748294	-0.07253658	0.4684192	6.021377	7.7261834	Walking_Read
13:44:10.838	-0.22027329	7.0942364	8.79896	0.2352778	-0.51748294	-0.07253658	0.4684192	6.021377	7.7261834	Walking_Read
13:44:10.861	0.749408	5.3871183	7.1349387	0.32751846	0.04206968	-0.11896234	0.89749277	6.223733	7.525289	Walking_Read
13:44:10.885	0.749408	5.3871183	7.1349387	0.32751846	0.04206968	-0.11896234	0.89749277	6.223733	7.525289	Walking_Read
13:44:10.908	0.749408	5.3871183	7.1349387	0.32751846	0.04206968	-0.11896234	0.89749277	6.223733	7.525289	Walking_Read
13:44:10.931	0.749408	5.3871183	7.1349387	0.32751846	0.04206968	-0.11896234	0.89749277	6.223733	7.525289	Walking_Read
13:44:10.953	0.749408	5.3871183	7.1349387	0.32751846	0.04206968	-0.11896234	0.89749277	6.223733	7.525289	Walking_Read
13:44:10.976	0.749408	5.3871183	7.1349387	0.32751846	0.04206968	-0.11896234	0.89749277	6.223733	7.525289	Walking_Read
13:44:10.999	0.749408	5.3871183	7.1349387	0.32751846	0.04206968	-0.11896234	0.89749277	6.223733	7.525289	Walking_Read
13:44:11.022	0.749408	5.3871183	7.1349387	0.32751846	0.04206968	-0.11896234	0.89749277	6.223733	7.525289	Walking_Read
13:44:11.045	0.30167863	5.688797	6.016813	-0.16361721	0.09888015	-0.03038688	0.7654636	6.1832914	7.5730658	Walking_Read
13:44:11.068	0.30167863	5.688797	6.016813	-0.16361721	0.09888015	-0.03038688	0.7654636	6.1832914	7.5730658	Walking_Read
13:44:11.091	0.30167863	5.688797	6.016813	-0.16361721	0.09888015	-0.03038688	0.7654636	6.1832914	7.5730658	Walking_Read
13:44:11.114	0.30167863	5.688797	6.016813	-0.16361721	0.09888015	-0.03038688	0.7654636	6.1832914	7.5730658	Walking_Read
13:44:11.136	0.30167863	5.688797	6.016813	-0.16361721	0.09888015	-0.03038688	0.7654636	6.1832914	7.5730658	Walking_Read
13:44:11.157	0.30167863	5.688797	6.016813	-0.16361721	0.09888015	-0.03038688	0.7654636	6.1832914	7.5730658	Walking_Read
13:44:11.179	0.30167863	5.688797	6.016813	-0.16361721	0.09888015	-0.03038688	0.7654636	6.1832914	7.5730658	Walking_Read
13:44:11.201	0.30167863	5.688797	6.016813	-0.16361721	0.09888015	-0.03038688	0.7654636	6.1832914	7.5730658	Walking_Read
13:44:11.224	1.0391153	6.014418	7.228316	-0.073209144	-0.017795114	0.027645318	0.8224797	6.194205	7.558152	Walking_Read
13:44:11.248	1.0391153	6.014418	7.228316	-0.073209144	-0.017795114	0.027645318	0.8224797	6.194205	7.558152	Walking_Read
13:44:11.271	1.0391153	6.014418	7.228316	-0.073209144	-0.017795114	0.027645318	0.8224797	6.194205	7.558152	Walking_Read
13:44:11.294	1.0391153	6.014418	7.228316	-0.073209144	-0.017795114	0.027645318	0.8224797	6.194205	7.558152	Walking_Read
13:44:11.317	1.0391153	6.014418	7.228316	-0.073209144	-0.017795114	0.027645318	0.8224797	6.194205	7.558152	Walking_Read
13:44:11.341	1.0391153	6.014418	7.228316	-0.073209144	-0.017795114	0.027645318	0.8224797	6.194205	7.558152	Walking_Read
13:44:11.364	1.0391153	6.014418	7.228316	-0.073209144	-0.017795114	0.027645318	0.8224797	6.194205	7.558152	Walking_Read
13:44:11.386	1.0391153	6.014418	7.228316	-0.073209144	-0.017795114	0.027645318	0.8224797	6.194205	7.558152	Walking_Read
13:44:11.409	0.10774237	7.371972	7.9394155	0.1332633	0.090938896	-0.19776396	0.95986784	6.3334866	7.4253583	Walking_Read
13:44:11.432	0.10774237	7.371972	7.9394155	0.1332633	0.090938896	-0.19776396	0.95986784	6.3334866	7.4253583	Walking_Read
13:44:11.454	0.10774237	7.371972	7.9394155	0.1332633	0.090938896	-0.19776396	0.95986784	6.3334866	7.4253583	Walking_Read
13:44:11.477	0.10774237	7.371972	7.9394155	0.1332633	0.090938896	-0.19776396	0.95986784	6.3334866	7.4253583	Walking_Read
13:44:11.499	0.10774237	7.371972	7.9394155	0.1332633	0.090938896	-0.19776396	0.95986784	6.3334866	7.4253583	Walking_Read
13:44:11.521	0.10774237	7.371972	7.9394155	0.1332633	0.090938896	-0.19776396	0.95986784	6.3334866	7.4253583	Walking_Read
13:44:11.544	0.10774237	7.371972	7.9394155	0.1332633	0.090938896	-0.19776396	0.95986784	6.3334866	7.4253583	Walking_Read
13:44:11.568	0.10774237	7.371972	7.9394155	0.1332633	0.090938896	-0.19776396	0.95986784	6.3334866	7.4253583	Walking_Read
13:44:11.590	-0.028731298	5.4230323	6.387925	0.22000618	-0.42707482	-0.36697364	0.7865156	6.2070246	7.551463	Walking_Read
13:44:11.613	-0.028731298	5.4230323	6.387925	0.22000618	-0.42707482	-0.36697364	0.7865156	6.2070246	7.551463	Walking_Read
13:44:11.636	-0.028731298	5.4230323	6.387925	0.22000618	-0.42707482	-0.36697364	0.7865156	6.2070246	7.551463	Walking_Read
13:44:11.659	-0.028731298	5.4230323	6.387925	0.22000618	-0.42707482	-0.36697364	0.7865156	6.2070246	7.551463	Walking_Read
13:44:11.682	-0.028731298	5.4230323	6.387925	0.22000618	-0.42707482	-0.36697364	0.7865156	6.2070246	7.551463	Walking_Read
13:44:11.705	-0.028731298	5.4230323	6.387925	0.22000618	-0.42707482	-0.36697364	0.7865156	6.2070246	7.551463	Walking_Read
13:44:11.728	-0.028731298	5.4230323	6.387925	0.22000618	-0.42707482	-0.36697364	0.7865156	6.2070246	7.551463	Walking_Read
13:44:11.752	1.0965779	5.482889	5.2051535	0.09966572	-0.2816889	-0.49892053	0.7545925	6.031763	7.6953692	Walking_Read
13:44:11.774	1.0965779	5.482889	5.2051535	0.09966572	-0.2816889	-0.49892053	0.7545925	6.031763	7.6953692	Walking_Read
13:44:11.797	1.0965779	5.482889	5.2051535	0.09966572	-0.2816889	-0.49892053	0.7545925	6.031763	7.6953692	Walking_Read
13:44:11.819	1.0965779	5.482889	5.2051535	0.09966572	-0.2816889	-0.49892053	0.7545925	6.031763	7.6953692	Walking_Read
13:44:11.842	1.0965779	5.482889	5.2051535	0.09966572	-0.2816889	-0.49892053	0.7545925	6.031763	7.6953692	Walking_Read
13:44:11.865	1.0965779	5.482889	5.2051535	0.09966572	-0.2816889	-0.49892053	0.7545925	6.031763	7.6953692	Walking_Read
13:44:11.888	1.0965779	5.482889	5.2051535	0.09966572	-0.2816889	-0.49892053	0.7545925	6.031763	7.6953692	Walking_Read
13:44:11.912	1.0965779	5.482889	5.2051535	0.09966572	-0.2816889	-0.49892053	0.7545925	6.031763	7.6953692	Walking_Read
13:44:11.935	-1.8842943	6.2346916	7.929838	-0.08359386	-0.34521887	-0.5294638	0.46284425	6.0014944	7.7419744	Walking_Read
13:44:11.958	-1.8842943	6.2346916	7.929838	-0.08359386	-0.34521887	-0.5294638	0.46284425	6.0014944	7.7419744	Walking_Read
13:44:11.981	-1.8842943	6.2346916	7.929838	-0.08359386	-0.34521887	-0.5294638	0.46284425	6.0014944	7.7419744	Walking_Read
13:44:12.004	-1.8842943	6.2346916	7.929838	-0.08359386	-0.34521887	-0.5294638	0.46284425	6.0014944	7.7419744	Walking_Read
13:44:12.029	-1.8842943	6.2346916	7.929838	-0.08359386	-0.34521887	-0.5294638	0.46284425	6.0014944	7.7419744	Walking_Read
13:44:12.052	-1.8842943	6.2346916	7.929838	-0.08359386	-0.34521887	-0.5294638	0.46284425	6.0014944	7.7419744	Walking_Read
13:44:12.074	-1.8842943	6.2346916	7.929838	-0.08359386	-0.34521887	-0.5294638	0.46284425	6.0014944	7.7419744	Walking_Read
13:44:12.097	-1.8842943	6.2346916	7.929838	-0.08359386	-0.34521887	-0.5294638	0.46284425	6.0014944	7.7419744	Walking_Read
13:44:12.120	1.2665714	6.830866	7.1971903	0.18457599	-0.5345871	-0.32299134	0.43484783	6.217949	7.5708895	Walking_Read
13:44:12.144	1.2665714	6.830866	7.1971903	0.18457599	-0.5345871	-0.32299134	0.43484783	6.217949	7.5708895	Walking_Read
13:44:12.166	1.2665714	6.830866	7.1971903	0.18457599	-0.5345871	-0.32299134	0.43484783	6.217949	7.5708895	Walking_Read
13:44:12.189	1.2665714	6.830866	7.1971903	0.18457599	-0.5345871	-0.32299134	0.43484783	6.217949	7.5708895	Walking_Read
13:44:12.212	1.2665714	6.830866	7.1971903	0.18457599	-0.5345871	-0.32299134	0.43484783	6.217949	7.5708895	Walking_Read
13:44:12.235	1.2665714	6.830866	7.1971903	0.18457599	-0.5345871	-0.32299134	0.43484783	6.217949	7.5708895	Walking_Read
13:44:12.259	1.2665714	6.830866	7.1971903	0.18457599	-0.5345871	-0.32299134	0.43484783	6.217949	7.5708895	Walking_Read
13:44:12.281	1.2665714	6.830866	7.1971903	0.18457599	-0.5345871	-0.32299134	0.43484783	6.217949	7.5708895	Walking_Read
13:44:12.305	2.221887	5.39909	7.333664	0.12226773	-0.38125995	-0.21303558	0.40068048	5.997349	7.748651	Walking_Read
13:44:12.328	2.221887	5.39909	7.333664	0.12226773	-0.38125995	-0.21303558	0.40068048	5.997349	7.748651	Walking_Read
13:44:12.351	2.221887	5.39909	7.333664	0.12226773	-0.38125995	-0.21303558	0.40068048	5.997349	7.748651	Walking_Read
13:44:12.374	2.221887	5.39909	7.333664	0.12226773	-0.38125995	-0.21303558	0.40068048	5.997349	7.748651	Walking_Read
13:44:12.397	2.221887	5.39909	7.333664	0.12226773	-0.38125995	-0.21303558	0.40068048	5.997349	7.748651	Walking_Read
13:44:12.420	2.221887	5.39909	7.333664	0.12226773	-0.38125995	-0.21303558	0.40068048	5.997349	7.748651	Walking_Read
13:44:12.442	2.221887	5.39909	7.333664	0.12226773	-0.38125995	-0.21303558	0.40068048	5.997349	7.748651	Walking_Read
13:44:12.465	2.221887	5.39909	7.333664	0.12226773	-0.38125995	-0.21303558	0.40068048	5.997349	7.748651	Walking_Read
13:44:12.489	0.75659084	5.375147	5.854002	0.22061704	-0.41424668	-0.42683843	0.7296916	5.9916954	7.7290015	Walking_Read
13:44:12.512	0.75659084	5.375147	5.854002	0.22061704	-0.41424668	-0.42683843	0.7296916	5.9916954	7.7290015	Walking_Read
13:44:12.534	0.75659084	5.375147	5.854002	0.22061704	-0.41424668	-0.42683843	0.7296916	5.9916954	7.7290015	Walking_Read
13:44:12.558	0.75659084	5.375147	5.854002	0.22061704	-0.41424668	-0.42683843	0.7296916	5.9916954	7.7290015	Walking_Read
13:44:12.580	0.75659084	5.375147	5.854002	0.22061704	-0.41424668	-0.42683843	0.7296916	5.9916954	7.7290015	Walking_Read
13:44:12.603	0.75659084	5.375147	5.854002	0.22061704	-0.41424668	-0.42683843	0.7296916	5.9916954	7.7290015	Walking_Read
13:44:12.625	0.75659084	5.375147	5.854002	0.22061704	-0.41424668	-0.42683843	0.7296916	5.9916954	7.7290015	Walking_Read
13:44:12.647	2.0518935	7.041562	6.177229	-0.096422024	-0.24442612	-0.33337605	1.1042277	6.1683793	7.5433493	Walking_Read
13:44:12.670	2.0518935	7.041562	6.177229	-0.096422024	-0.24442612	-0.33337605	1.1042277	6.1683793	7.5433493	Walking_Read
13:44:12.692	2.0518935	7.041562	6.177229	-0.096422024	-0.24442612	-0.33337605	1.1042277	6.1683793	7.5433493	Walking_Read
13:44:12.716	2.0518935	7.041562	6.177229	-0.096422024	-0.24442612	-0.33337605	1.1042277	6.1683793	7.5433493	Walking_Read
13:44:12.738	2.0518935	7.041562	6.177229	-0.096422024	-0.24442612	-0.33337605	1.1042277	6.1683793	7.5433493	Walking_Read
13:44:12.761	2.0518935	7.041562	6.177229	-0.096422024	-0.24442612	-0.33337605	1.1042277	6.1683793	7.5433493	Walking_Read
13:44:12.784	2.0518935	7.041562	6.177229	-0.096422024	-0.24442612	-0.33337605	1.1042277	6.1683793	7.5433493	Walking_Read
13:44:12.807	2.0518935	7.041562	6.177229	-0.096422024	-0.24442612	-0.33337605	1.1042277	6.1683793	7.5433493	Walking_Read
13:44:12.831	0.8332076	7.3192983	8.686429	-0.27296206	-0.14729856	-0.56000704	0.9279022	6.2101703	7.5327997	Walking_Read
13:44:12.853	0.8332076	7.3192983	8.686429	-0.27296206	-0.14729856	-0.56000704	0.9279022	6.2101703	7.5327997	Walking_Read
13:44:12.874	0.8332076	7.3192983	8.686429	-0.27296206	-0.14729856	-0.56000704	0.9279022	6.2101703	7.5327997	Walking_Read
13:44:12.896	0.8332076	7.3192983	8.686429	-0.27296206	-0.14729856	-0.56000704	0.9279022	6.2101703	7.5327997	Walking_Read
13:44:12.919	0.8332076	7.3192983	8.686429	-0.27296206	-0.14729856	-0.56000704	0.9279022	6.2101703	7.5327997	Walking_Read
13:44:12.944	0.8332076	7.3192983	8.686429	-0.27296206	-0.14729856	-0.56000704	0.9279022	6.2101703	7.5327997	Walking_Read
13:44:12.968	0.8332076	7.3192983	8.686429	-0.27296206	-0.14729856	-0.56000704	0.9279022	6.2101703	7.5327997	Walking_Read
13:44:12.990	0.8332076	7.3192983	8.686429	-0.27296206	-0.14729856	-0.56000704	0.9279022	6.2101703	7.5327997	Walking_Read
13:44:13.013	0.5219519	4.398283	8.844451	-0.16117373	-0.15890498	-0.53801584	0.5829777	6.0512395	7.694999	Walking_Read
13:44:13.036	0.5219519	4.398283	8.844451	-0.16117373	-0.15890498	-0.53801584	0.5829777	6.0512395	7.694999	Walking_Read
13:44:13.060	0.5219519	4.398283	8.844451	-0.16117373	-0.15890498	-0.53801584	0.5829777	6.0512395	7.694999	Walking_Read
13:44:13.083	0.5219519	4.398283	8.844451	-0.16117373	-0.15890498	-0.53801584	0.5829777	6.0512395	7.694999	Walking_Read
13:44:13.106	0.5219519	4.398283	8.844451	-0.16117373	-0.15890498	-0.53801584	0.5829777	6.0512395	7.694999	Walking_Read
13:44:13.128	0.5219519	4.398283	8.844451	-0.16117373	-0.15890498	-0.53801584	0.5829777	6.0512395	7.694999	Walking_Read
13:44:13.151	0.5219519	4.398283	8.844451	-0.16117373	-0.15890498	-0.53801584	0.5829777	6.0512395	7.694999	Walking_Read
13:44:13.175	0.5219519	4.398283	8.844451	-0.16117373	-0.15890498	-0.53801584	0.5829777	6.0512395	7.694999	Walking_Read
13:44:13.197	0.22985038	5.312896	6.201172	0.06851159	-0.5681847	-0.63392174	0.53740245	5.9351425	7.788172	Walking_Read
13:44:13.219	0.22985038	5.312896	6.201172	0.06851159	-0.5681847	-0.63392174	0.53740245	5.9351425	7.788172	Walking_Read
13:44:13.242	0.22985038	5.312896	6.201172	0.06851159	-0.5681847	-0.63392174	0.53740245	5.9351425	7.788172	Walking_Read
13:44:13.265	0.22985038	5.312896	6.201172	0.06851159	-0.5681847	-0.63392174	0.53740245	5.9351425	7.788172	Walking_Read
13:44:13.289	0.22985038	5.312896	6.201172	0.06851159	-0.5681847	-0.63392174	0.53740245	5.9351425	7.788172	Walking_Read
13:44:13.312	0.22985038	5.312896	6.201172	0.06851159	-0.5681847	-0.63392174	0.53740245	5.9351425	7.788172	Walking_Read
13:44:13.335	0.22985038	5.312896	6.201172	0.06851159	-0.5681847	-0.63392174	0.53740245	5.9351425	7.788172	Walking_Read
13:44:13.358	0.22985038	5.312896	6.201172	0.06851159	-0.5681847	-0.63392174	0.53740245	5.9351425	7.788172	Walking_Read
13:44:13.381	-0.8571504	6.1125836	7.877164	-0.13857172	-0.42829657	-0.4127885	0.39132053	5.862048	7.8519793	Walking_Read
13:44:13.404	-0.8571504	6.1125836	7.877164	-0.13857172	-0.42829657	-0.4127885	0.39132053	5.862048	7.8519793	Walking_Read
13:44:13.427	-0.8571504	6.1125836	7.877164	-0.13857172	-0.42829657	-0.4127885	0.39132053	5.862048	7.8519793	Walking_Read
13:44:13.450	-0.8571504	6.1125836	7.877164	-0.13857172	-0.42829657	-0.4127885	0.39132053	5.862048	7.8519793	Walking_Read
13:44:13.473	-0.8571504	6.1125836	7.877164	-0.13857172	-0.42829657	-0.4127885	0.39132053	5.862048	7.8519793	Walking_Read
13:44:13.496	-0.8571504	6.1125836	7.877164	-0.13857172	-0.42829657	-0.4127885	0.39132053	5.862048	7.8519793	Walking_Read
13:44:13.519	-0.8571504	6.1125836	7.877164	-0.13857172	-0.42829657	-0.4127885	0.39132053	5.862048	7.8519793	Walking_Read
13:44:13.542	-0.8571504	6.1125836	7.877164	-0.13857172	-0.42829657	-0.4127885	0.39132053	5.862048	7.8519793	Walking_Read
13:44:13.565	0.25858167	7.2019787	8.334471	0.37455508	-0.43562695	0.030699644	0.41715977	6.184071	7.5995774	Walking_Read
13:44:13.587	0.25858167	7.2019787	8.334471	0.37455508	-0.43562695	0.030699644	0.41715977	6.184071	7.5995774	Walking_Read
13:44:13.610	0.25858167	7.2019787	8.334471	0.37455508	-0.43562695	0.030699644	0.41715977	6.184071	7.5995774	Walking_Read
13:44:13.633	0.25858167	7.2019787	8.334471	0.37455508	-0.43562695	0.030699644	0.41715977	6.184071	7.5995774	Walking_Read
13:44:13.657	0.25858167	7.2019787	8.334471	0.37455508	-0.43562695	0.030699644	0.41715977	6.184071	7.5995774	Walking_Read
13:44:13.679	0.25858167	7.2019787	8.334471	0.37455508	-0.43562695	0.030699644	0.41715977	6.184071	7.5995774	Walking_Read
13:44:13.702	0.25858167	7.2019787	8.334471	0.37455508	-0.43562695	0.030699644	0.41715977	6.184071	7.5995774	Walking_Read
13:44:13.725	0.25858167	7.2019787	8.334471	0.37455508	-0.43562695	0.030699644	0.41715977	6.184071	7.5995774	Walking_Read
13:44:13.749	1.0079896	5.7103453	6.893117	0.19618243	-0.07521644	-0.233805	0.5816024	6.5319095	7.291514	Walking_Read
13:44:13.772	1.0079896	5.7103453	6.893117	0.19618243	-0.07521644	-0.233805	0.5816024	6.5319095	7.291514	Walking_Read
13:44:13.795	1.0079896	5.7103453	6.893117	0.19618243	-0.07521644	-0.233805	0.5816024	6.5319095	7.291514	Walking_Read
13:44:13.818	1.0079896	5.7103453	6.893117	0.19618243	-0.07521644	-0.233805	0.5816024	6.5319095	7.291514	Walking_Read
13:44:13.840	1.0079896	5.7103453	6.893117	0.19618243	-0.07521644	-0.233805	0.5816024	6.5319095	7.291514	Walking_Read
13:44:13.864	1.0079896	5.7103453	6.893117	0.19618243	-0.07521644	-0.233805	0.5816024	6.5319095	7.291514	Walking_Read
13:44:13.886	1.0079896	5.7103453	6.893117	0.19618243	-0.07521644	-0.233805	0.5816024	6.5319095	7.291514	Walking_Read
13:44:13.907	-0.32083282	5.8875217	5.834848	-0.045720212	-0.021460306	-0.07803437	0.28977916	6.3342586	7.4808784	Walking_Read
13:44:13.928	-0.32083282	5.8875217	5.834848	-0.045720212	-0.021460306	-0.07803437	0.28977916	6.3342586	7.4808784	Walking_Read
13:44:13.950	-0.32083282	5.8875217	5.834848	-0.045720212	-0.021460306	-0.07803437	0.28977916	6.3342586	7.4808784	Walking_Read
13:44:13.973	-0.32083282	5.8875217	5.834848	-0.045720212	-0.021460306	-0.07803437	0.28977916	6.3342586	7.4808784	Walking_Read
13:44:13.997	-0.32083282	5.8875217	5.834848	-0.045720212	-0.021460306	-0.07803437	0.28977916	6.3342586	7.4808784	Walking_Read
13:44:14.020	-0.32083282	5.8875217	5.834848	-0.045720212	-0.021460306	-0.07803437	0.28977916	6.3342586	7.4808784	Walking_Read
13:44:14.043	-0.32083282	5.8875217	5.834848	-0.045720212	-0.021460306	-0.07803437	0.28977916	6.3342586	7.4808784	Walking_Read
13:44:14.066	-0.32083282	5.8875217	5.834848	-0.045720212	-0.021460306	-0.07803437	0.28977916	6.3342586	7.4808784	Walking_Read
13:44:14.088	0.88588166	6.2753944	6.893117	-0.049996264	0.10621052	0.12355116	0.21676973	6.276328	7.532	Walking_Read
13:44:14.111	0.88588166	6.2753944	6.893117	-0.049996264	0.10621052	0.12355116	0.21676973	6.276328	7.532	Walking_Read
13:44:14.134	0.88588166	6.2753944	6.893117	-0.049996264	0.10621052	0.12355116	0.21676973	6.276328	7.532	Walking_Read
13:44:14.157	0.88588166	6.2753944	6.893117	-0.049996264	0.10621052	0.12355116	0.21676973	6.276328	7.532	Walking_Read
13:44:14.180	0.88588166	6.2753944	6.893117	-0.049996264	0.10621052	0.12355116	0.21676973	6.276328	7.532	Walking_Read
13:44:14.204	0.88588166	6.2753944	6.893117	-0.049996264	0.10621052	0.12355116	0.21676973	6.276328	7.532	Walking_Read
13:44:14.227	0.88588166	6.2753944	6.893117	-0.049996264	0.10621052	0.12355116	0.21676973	6.276328	7.532	Walking_Read
13:44:14.249	0.88588166	6.2753944	6.893117	-0.049996264	0.10621052	0.12355116	0.21676973	6.276328	7.532	Walking_Read
13:44:14.272	-1.1085492	7.9154725	8.506859	0.13448504	0.1715731	0.030699644	-0.02468845	6.4662457	7.3727455	Walking_Read
13:44:14.295	-1.1085492	7.9154725	8.506859	0.13448504	0.1715731	0.030699644	-0.02468845	6.4662457	7.3727455	Walking_Read
13:44:14.319	-1.1085492	7.9154725	8.506859	0.13448504	0.1715731	0.030699644	-0.02468845	6.4662457	7.3727455	Walking_Read
13:44:14.342	-1.1085492	7.9154725	8.506859	0.13448504	0.1715731	0.030699644	-0.02468845	6.4662457	7.3727455	Walking_Read
13:44:14.365	-1.1085492	7.9154725	8.506859	0.13448504	0.1715731	0.030699644	-0.02468845	6.4662457	7.3727455	Walking_Read
13:44:14.388	-1.1085492	7.9154725	8.506859	0.13448504	0.1715731	0.030699644	-0.02468845	6.4662457	7.3727455	Walking_Read
13:44:14.411	-1.1085492	7.9154725	8.506859	0.13448504	0.1715731	0.030699644	-0.02468845	6.4662457	7.3727455	Walking_Read
13:44:14.434	-1.1085492	7.9154725	8.506859	0.13448504	0.1715731	0.030699644	-0.02468845	6.4662457	7.3727455	Walking_Read
13:44:14.459	-0.9194015	5.4134555	6.981705	0.074009374	-0.2499239	-0.14645128	-0.19719581	6.42514	7.4060135	Walking_Read
13:44:14.482	-0.9194015	5.4134555	6.981705	0.074009374	-0.2499239	-0.14645128	-0.19719581	6.42514	7.4060135	Walking_Read
13:44:14.505	-0.9194015	5.4134555	6.981705	0.074009374	-0.2499239	-0.14645128	-0.19719581	6.42514	7.4060135	Walking_Read
13:44:14.528	-0.9194015	5.4134555	6.981705	0.074009374	-0.2499239	-0.14645128	-0.19719581	6.42514	7.4060135	Walking_Read
13:44:14.552	-0.9194015	5.4134555	6.981705	0.074009374	-0.2499239	-0.14645128	-0.19719581	6.42514	7.4060135	Walking_Read
13:44:14.574	-0.9194015	5.4134555	6.981705	0.074009374	-0.2499239	-0.14645128	-0.19719581	6.42514	7.4060135	Walking_Read
13:44:14.598	-0.9194015	5.4134555	6.981705	0.074009374	-0.2499239	-0.14645128	-0.19719581	6.42514	7.4060135	Walking_Read
13:44:14.620	-0.9194015	5.4134555	6.981705	0.074009374	-0.2499239	-0.14645128	-0.19719581	6.42514	7.4060135	Walking_Read
13:44:14.644	-0.2083019	5.6002088	4.5946136	0.04468785	-0.10392711	-0.023667362	-0.2967705	6.291821	7.5163283	Walking_Read
13:44:14.667	-0.2083019	5.6002088	4.5946136	0.04468785	-0.10392711	-0.023667362	-0.2967705	6.291821	7.5163283	Walking_Read
13:44:14.691	-0.2083019	5.6002088	4.5946136	0.04468785	-0.10392711	-0.023667362	-0.2967705	6.291821	7.5163283	Walking_Read
13:44:14.716	-0.2083019	5.6002088	4.5946136	0.04468785	-0.10392711	-0.023667362	-0.2967705	6.291821	7.5163283	Walking_Read
13:44:14.740	-0.2083019	5.6002088	4.5946136	0.04468785	-0.10392711	-0.023667362	-0.2967705	6.291821	7.5163283	Walking_Read
13:44:14.762	-0.2083019	5.6002088	4.5946136	0.04468785	-0.10392711	-0.023667362	-0.2967705	6.291821	7.5163283	Walking_Read
13:44:14.786	-0.2083019	5.6002088	4.5946136	0.04468785	-0.10392711	-0.023667362	-0.2967705	6.291821	7.5163283	Walking_Read
13:44:14.808	-1.0295382	6.428628	6.7805862	0.06545727	-0.26091948	-0.26618087	-0.33475095	6.038411	7.7198334	Walking_Read
13:44:14.831	-1.0295382	6.428628	6.7805862	0.06545727	-0.26091948	-0.26618087	-0.33475095	6.038411	7.7198334	Walking_Read
13:44:14.854	-1.0295382	6.428628	6.7805862	0.06545727	-0.26091948	-0.26618087	-0.33475095	6.038411	7.7198334	Walking_Read
13:44:14.877	-1.0295382	6.428628	6.7805862	0.06545727	-0.26091948	-0.26618087	-0.33475095	6.038411	7.7198334	Walking_Read
13:44:14.899	-1.0295382	6.428628	6.7805862	0.06545727	-0.26091948	-0.26618087	-0.33475095	6.038411	7.7198334	Walking_Read
13:44:14.923	-1.0295382	6.428628	6.7805862	0.06545727	-0.26091948	-0.26618087	-0.33475095	6.038411	7.7198334	Walking_Read
13:44:14.946	-1.0295382	6.428628	6.7805862	0.06545727	-0.26091948	-0.26618087	-0.33475095	6.038411	7.7198334	Walking_Read
13:44:14.969	-1.0295382	6.428628	6.7805862	0.06545727	-0.26091948	-0.26618087	-0.33475095	6.038411	7.7198334	Walking_Read
13:44:14.991	0.5602603	6.4765134	9.943423	-0.16728239	-0.47777665	0.19074634	0.07342779	6.0697064	7.702184	Walking_Read
13:44:15.015	0.5602603	6.4765134	9.943423	-0.16728239	-0.47777665	0.19074634	0.07342779	6.0697064	7.702184	Walking_Read
13:44:15.037	0.5602603	6.4765134	9.943423	-0.16728239	-0.47777665	0.19074634	0.07342779	6.0697064	7.702184	Walking_Read
13:44:15.060	0.5602603	6.4765134	9.943423	-0.16728239	-0.47777665	0.19074634	0.07342779	6.0697064	7.702184	Walking_Read
13:44:15.083	0.5602603	6.4765134	9.943423	-0.16728239	-0.47777665	0.19074634	0.07342779	6.0697064	7.702184	Walking_Read
13:44:15.106	0.5602603	6.4765134	9.943423	-0.16728239	-0.47777665	0.19074634	0.07342779	6.0697064	7.702184	Walking_Read
13:44:15.129	0.5602603	6.4765134	9.943423	-0.16728239	-0.47777665	0.19074634	0.07342779	6.0697064	7.702184	Walking_Read
13:44:15.153	0.5602603	6.4765134	9.943423	-0.16728239	-0.47777665	0.19074634	0.07342779	6.0697064	7.702184	Walking_Read
13:44:15.175	2.2099156	5.011217	7.5276	-0.041444153	0.072002076	-0.415232	0.48682863	6.121788	7.645718	Walking_Read
13:44:15.198	2.2099156	5.011217	7.5276	-0.041444153	0.072002076	-0.415232	0.48682863	6.121788	7.645718	Walking_Read
13:44:15.220	2.2099156	5.011217	7.5276	-0.041444153	0.072002076	-0.415232	0.48682863	6.121788	7.645718	Walking_Read
13:44:15.244	2.2099156	5.011217	7.5276	-0.041444153	0.072002076	-0.415232	0.48682863	6.121788	7.645718	Walking_Read
13:44:15.267	2.2099156	5.011217	7.5276	-0.041444153	0.072002076	-0.415232	0.48682863	6.121788	7.645718	Walking_Read
13:44:15.290	2.2099156	5.011217	7.5276	-0.041444153	0.072002076	-0.415232	0.48682863	6.121788	7.645718	Walking_Read
13:44:15.313	2.2099156	5.011217	7.5276	-0.041444153	0.072002076	-0.415232	0.48682863	6.121788	7.645718	Walking_Read
13:44:15.336	2.2099156	5.011217	7.5276	-0.041444153	0.072002076	-0.415232	0.48682863	6.121788	7.645718	Walking_Read
13:44:15.359	-0.08858817	5.478101	6.0886407	-0.13612826	-0.14852028	-0.15500338	0.327678	6.0665913	7.6980143	Walking_Read
13:44:15.381	-0.08858817	5.478101	6.0886407	-0.13612826	-0.14852028	-0.15500338	0.327678	6.0665913	7.6980143	Walking_Read
13:44:15.403	-0.08858817	5.478101	6.0886407	-0.13612826	-0.14852028	-0.15500338	0.327678	6.0665913	7.6980143	Walking_Read
13:44:15.425	-0.08858817	5.478101	6.0886407	-0.13612826	-0.14852028	-0.15500338	0.327678	6.0665913	7.6980143	Walking_Read
13:44:15.447	-0.08858817	5.478101	6.0886407	-0.13612826	-0.14852028	-0.15500338	0.327678	6.0665913	7.6980143	Walking_Read
13:44:15.471	-0.08858817	5.478101	6.0886407	-0.13612826	-0.14852028	-0.15500338	0.327678	6.0665913	7.6980143	Walking_Read
13:44:15.494	-0.08858817	5.478101	6.0886407	-0.13612826	-0.14852028	-0.15500338	0.327678	6.0665913	7.6980143	Walking_Read
13:44:15.517	-0.08858817	5.478101	6.0886407	-0.13612826	-0.14852028	-0.15500338	0.327678	6.0665913	7.6980143	Walking_Read
13:44:15.539	0.21548474	6.818895	7.1588817	-0.20454517	0.06833688	-0.15011647	0.4518781	5.9328423	7.795352	Walking_Read
13:44:15.561	0.21548474	6.818895	7.1588817	-0.20454517	0.06833688	-0.15011647	0.4518781	5.9328423	7.795352	Walking_Read
13:44:15.585	0.21548474	6.818895	7.1588817	-0.20454517	0.06833688	-0.15011647	0.4518781	5.9328423	7.795352	Walking_Read
13:44:15.608	0.21548474	6.818895	7.1588817	-0.20454517	0.06833688	-0.15011647	0.4518781	5.9328423	7.795352	Walking_Read
13:44:15.631	0.21548474	6.818895	7.1588817	-0.20454517	0.06833688	-0.15011647	0.4518781	5.9328423	7.795352	Walking_Read
13:44:15.653	0.21548474	6.818895	7.1588817	-0.20454517	0.06833688	-0.15011647	0.4518781	5.9328423	7.795352	Walking_Read
13:44:15.676	0.21548474	6.818895	7.1588817	-0.20454517	0.06833688	-0.15011647	0.4518781	5.9328423	7.795352	Walking_Read
13:44:15.700	0.21548474	6.818895	7.1588817	-0.20454517	0.06833688	-0.15011647	0.4518781	5.9328423	7.795352	Walking_Read
13:44:15.723	-0.026337024	7.5467544	8.511647	0.3214098	-0.05444703	0.016649744	0.18307343	6.0447083	7.719996	Walking_Read
13:44:15.746	-0.026337024	7.5467544	8.511647	0.3214098	-0.05444703	0.016649744	0.18307343	6.0447083	7.719996	Walking_Read
13:44:15.769	-0.026337024	7.5467544	8.511647	0.3214098	-0.05444703	0.016649744	0.18307343	6.0447083	7.719996	Walking_Read
13:44:15.792	-0.026337024	7.5467544	8.511647	0.3214098	-0.05444703	0.016649744	0.18307343	6.0447083	7.719996	Walking_Read
13:44:15.815	-0.026337024	7.5467544	8.511647	0.3214098	-0.05444703	0.016649744	0.18307343	6.0447083	7.719996	Walking_Read
13:44:15.838	-0.026337024	7.5467544	8.511647	0.3214098	-0.05444703	0.016649744	0.18307343	6.0447083	7.719996	Walking_Read
13:44:15.860	-0.026337024	7.5467544	8.511647	0.3214098	-0.05444703	0.016649744	0.18307343	6.0447083	7.719996	Walking_Read
13:44:15.882	-0.026337024	7.5467544	8.511647	0.3214098	-0.05444703	0.016649744	0.18307343	6.0447083	7.719996	Walking_Read
13:44:15.905	0.19633053	4.783761	6.976917	0.04835304	0.0891063	-0.04321505	0.17657559	6.182135	7.6105413	Walking_Read
13:44:15.928	0.19633053	4.783761	6.976917	0.04835304	0.0891063	-0.04321505	0.17657559	6.182135	7.6105413	Walking_Read
13:44:15.950	0.19633053	4.783761	6.976917	0.04835304	0.0891063	-0.04321505	0.17657559	6.182135	7.6105413	Walking_Read
13:44:15.972	0.19633053	4.783761	6.976917	0.04835304	0.0891063	-0.04321505	0.17657559	6.182135	7.6105413	Walking_Read
13:44:15.996	0.19633053	4.783761	6.976917	0.04835304	0.0891063	-0.04321505	0.17657559	6.182135	7.6105413	Walking_Read
13:44:16.018	0.19633053	4.783761	6.976917	0.04835304	0.0891063	-0.04321505	0.17657559	6.182135	7.6105413	Walking_Read
13:44:16.041	0.19633053	4.783761	6.976917	0.04835304	0.0891063	-0.04321505	0.17657559	6.182135	7.6105413	Walking_Read
13:44:16.064	0.19633053	4.783761	6.976917	0.04835304	0.0891063	-0.04321505	0.17657559	6.182135	7.6105413	Walking_Read
13:44:16.088	-0.0071828244	5.90907	5.9832926	-0.11780231	-0.28963014	-0.21914424	0.12367387	6.1441045	7.6423187	Walking_Read
13:44:16.111	-0.0071828244	5.90907	5.9832926	-0.11780231	-0.28963014	-0.21914424	0.12367387	6.1441045	7.6423187	Walking_Read
13:44:16.134	-0.0071828244	5.90907	5.9832926	-0.11780231	-0.28963014	-0.21914424	0.12367387	6.1441045	7.6423187	Walking_Read
13:44:16.157	-0.0071828244	5.90907	5.9832926	-0.11780231	-0.28963014	-0.21914424	0.12367387	6.1441045	7.6423187	Walking_Read
13:44:16.180	-0.0071828244	5.90907	5.9832926	-0.11780231	-0.28963014	-0.21914424	0.12367387	6.1441045	7.6423187	Walking_Read
13:44:16.203	-0.0071828244	5.90907	5.9832926	-0.11780231	-0.28963014	-0.21914424	0.12367387	6.1441045	7.6423187	Walking_Read
13:44:16.226	-0.0071828244	5.90907	5.9832926	-0.11780231	-0.28963014	-0.21914424	0.12367387	6.1441045	7.6423187	Walking_Read
13:44:16.249	-1.1995317	6.352011	7.4030976	-0.26563168	-0.3152865	-0.018780442	0.039837945	6.118149	7.664007	Walking_Read
13:44:16.272	-1.1995317	6.352011	7.4030976	-0.26563168	-0.3152865	-0.018780442	0.039837945	6.118149	7.664007	Walking_Read
13:44:16.295	-1.1995317	6.352011	7.4030976	-0.26563168	-0.3152865	-0.018780442	0.039837945	6.118149	7.664007	Walking_Read
13:44:16.318	-1.1995317	6.352011	7.4030976	-0.26563168	-0.3152865	-0.018780442	0.039837945	6.118149	7.664007	Walking_Read
13:44:16.341	-1.1995317	6.352011	7.4030976	-0.26563168	-0.3152865	-0.018780442	0.039837945	6.118149	7.664007	Walking_Read
13:44:16.364	-1.1995317	6.352011	7.4030976	-0.26563168	-0.3152865	-0.018780442	0.039837945	6.118149	7.664007	Walking_Read
13:44:16.388	-1.1995317	6.352011	7.4030976	-0.26563168	-0.3152865	-0.018780442	0.039837945	6.118149	7.664007	Walking_Read
13:44:16.410	-1.1995317	6.352011	7.4030976	-0.26563168	-0.3152865	-0.018780442	0.039837945	6.118149	7.664007	Walking_Read
13:44:16.433	1.2593886	6.742278	9.955395	-0.073209144	-0.13691384	0.26160672	0.41207945	6.072061	7.689644	Walking_Read
13:44:16.456	1.2593886	6.742278	9.955395	-0.073209144	-0.13691384	0.26160672	0.41207945	6.072061	7.689644	Walking_Read
13:44:16.478	1.2593886	6.742278	9.955395	-0.073209144	-0.13691384	0.26160672	0.41207945	6.072061	7.689644	Walking_Read
13:44:16.500	1.2593886	6.742278	9.955395	-0.073209144	-0.13691384	0.26160672	0.41207945	6.072061	7.689644	Walking_Read
13:44:16.522	1.2593886	6.742278	9.955395	-0.073209144	-0.13691384	0.26160672	0.41207945	6.072061	7.689644	Walking_Read
13:44:16.545	1.2593886	6.742278	9.955395	-0.073209144	-0.13691384	0.26160672	0.41207945	6.072061	7.689644	Walking_Read
13:44:16.568	1.2593886	6.742278	9.955395	-0.073209144	-0.13691384	0.26160672	0.41207945	6.072061	7.689644	Walking_Read
13:44:16.591	1.2593886	6.742278	9.955395	-0.073209144	-0.13691384	0.26160672	0.41207945	6.072061	7.689644	Walking_Read
13:44:16.615	1.3120626	4.577853	8.174054	-0.06832222	0.2961896	-0.21547905	0.4288969	6.119091	7.651345	Walking_Read
13:44:16.638	1.3120626	4.577853	8.174054	-0.06832222	0.2961896	-0.21547905	0.4288969	6.119091	7.651345	Walking_Read
13:44:16.661	1.3120626	4.577853	8.174054	-0.06832222	0.2961896	-0.21547905	0.4288969	6.119091	7.651345	Walking_Read
13:44:16.684	1.3120626	4.577853	8.174054	-0.06832222	0.2961896	-0.21547905	0.4288969	6.119091	7.651345	Walking_Read
13:44:16.707	1.3120626	4.577853	8.174054	-0.06832222	0.2961896	-0.21547905	0.4288969	6.119091	7.651345	Walking_Read
13:44:16.733	1.3120626	4.577853	8.174054	-0.06832222	0.2961896	-0.21547905	0.4288969	6.119091	7.651345	Walking_Read
13:44:16.756	1.3120626	4.577853	8.174054	-0.06832222	0.2961896	-0.21547905	0.4288969	6.119091	7.651345	Walking_Read
13:44:16.779	1.3120626	4.577853	8.174054	-0.06832222	0.2961896	-0.21547905	0.4288969	6.119091	7.651345	Walking_Read
13:44:16.802	-0.09337672	5.427821	6.3352513	-0.2320341	-0.15951586	0.040473487	0.48838338	6.0188	7.7269573	Walking_Read
13:44:16.825	-0.09337672	5.427821	6.3352513	-0.2320341	-0.15951586	0.040473487	0.48838338	6.0188	7.7269573	Walking_Read
13:44:16.849	-0.09337672	5.427821	6.3352513	-0.2320341	-0.15951586	0.040473487	0.48838338	6.0188	7.7269573	Walking_Read
13:44:16.872	-0.09337672	5.427821	6.3352513	-0.2320341	-0.15951586	0.040473487	0.48838338	6.0188	7.7269573	Walking_Read
13:44:16.895	-0.09337672	5.427821	6.3352513	-0.2320341	-0.15951586	0.040473487	0.48838338	6.0188	7.7269573	Walking_Read
13:44:16.918	-0.09337672	5.427821	6.3352513	-0.2320341	-0.15951586	0.040473487	0.48838338	6.0188	7.7269573	Walking_Read
13:44:16.941	-0.09337672	5.427821	6.3352513	-0.2320341	-0.15951586	0.040473487	0.48838338	6.0188	7.7269573	Walking_Read
13:44:16.963	-0.09337672	5.427821	6.3352513	-0.2320341	-0.15951586	0.040473487	0.48838338	6.0188	7.7269573	Walking_Read
13:44:16.985	1.3000913	7.312115	7.7047763	-0.059159245	0.06711515	0.13760106	0.5982659	5.8330317	7.860544	Walking_Read
13:44:17.007	1.3000913	7.312115	7.7047763	-0.059159245	0.06711515	0.13760106	0.5982659	5.8330317	7.860544	Walking_Read
13:44:17.030	1.3000913	7.312115	7.7047763	-0.059159245	0.06711515	0.13760106	0.5982659	5.8330317	7.860544	Walking_Read
13:44:17.053	1.3000913	7.312115	7.7047763	-0.059159245	0.06711515	0.13760106	0.5982659	5.8330317	7.860544	Walking_Read
13:44:17.077	1.3000913	7.312115	7.7047763	-0.059159245	0.06711515	0.13760106	0.5982659	5.8330317	7.860544	Walking_Read
13:44:17.100	1.3000913	7.312115	7.7047763	-0.059159245	0.06711515	0.13760106	0.5982659	5.8330317	7.860544	Walking_Read
13:44:17.122	1.3000913	7.312115	7.7047763	-0.059159245	0.06711515	0.13760106	0.5982659	5.8330317	7.860544	Walking_Read
13:44:17.145	1.3000913	7.312115	7.7047763	-0.059159245	0.06711515	0.13760106	0.5982659	5.8330317	7.860544	Walking_Read
13:44:17.169	0.82123625	6.4980617	9.287392	-0.034724638	-0.0055778106	0.089342706	0.49626464	5.982311	7.7547398	Walking_Read
13:44:17.191	0.82123625	6.4980617	9.287392	-0.034724638	-0.0055778106	0.089342706	0.49626464	5.982311	7.7547398	Walking_Read
13:44:17.214	0.82123625	6.4980617	9.287392	-0.034724638	-0.0055778106	0.089342706	0.49626464	5.982311	7.7547398	Walking_Read
13:44:17.236	0.82123625	6.4980617	9.287392	-0.034724638	-0.0055778106	0.089342706	0.49626464	5.982311	7.7547398	Walking_Read
13:44:17.258	0.82123625	6.4980617	9.287392	-0.034724638	-0.0055778106	0.089342706	0.49626464	5.982311	7.7547398	Walking_Read
13:44:17.281	0.82123625	6.4980617	9.287392	-0.034724638	-0.0055778106	0.089342706	0.49626464	5.982311	7.7547398	Walking_Read
13:44:17.305	0.82123625	6.4980617	9.287392	-0.034724638	-0.0055778106	0.089342706	0.49626464	5.982311	7.7547398	Walking_Read
13:44:17.327	0.27055305	4.685596	7.1397276	-0.12207836	0.20639242	0.1931898	0.41717532	6.0647225	7.6951575	Walking_Read
13:44:17.349	0.27055305	4.685596	7.1397276	-0.12207836	0.20639242	0.1931898	0.41717532	6.0647225	7.6951575	Walking_Read
13:44:17.372	0.27055305	4.685596	7.1397276	-0.12207836	0.20639242	0.1931898	0.41717532	6.0647225	7.6951575	Walking_Read
13:44:17.395	0.27055305	4.685596	7.1397276	-0.12207836	0.20639242	0.1931898	0.41717532	6.0647225	7.6951575	Walking_Read
13:44:17.418	0.27055305	4.685596	7.1397276	-0.12207836	0.20639242	0.1931898	0.41717532	6.0647225	7.6951575	Walking_Read
13:44:17.441	0.27055305	4.685596	7.1397276	-0.12207836	0.20639242	0.1931898	0.41717532	6.0647225	7.6951575	Walking_Read
13:44:17.464	0.27055305	4.685596	7.1397276	-0.12207836	0.20639242	0.1931898	0.41717532	6.0647225	7.6951575	Walking_Read
13:44:17.488	0.27055305	4.685596	7.1397276	-0.12207836	0.20639242	0.1931898	0.41717532	6.0647225	7.6951575	Walking_Read
13:44:17.511	-0.12929083	5.897099	5.837242	-0.21737334	-0.1534072	-0.19776396	0.34789896	5.9239016	7.8074756	Walking_Read
13:44:17.535	-0.12929083	5.897099	5.837242	-0.21737334	-0.1534072	-0.19776396	0.34789896	5.9239016	7.8074756	Walking_Read
13:44:17.558	-0.12929083	5.897099	5.837242	-0.21737334	-0.1534072	-0.19776396	0.34789896	5.9239016	7.8074756	Walking_Read
13:44:17.581	-0.12929083	5.897099	5.837242	-0.21737334	-0.1534072	-0.19776396	0.34789896	5.9239016	7.8074756	Walking_Read
13:44:17.604	-0.12929083	5.897099	5.837242	-0.21737334	-0.1534072	-0.19776396	0.34789896	5.9239016	7.8074756	Walking_Read
13:44:17.627	-0.12929083	5.897099	5.837242	-0.21737334	-0.1534072	-0.19776396	0.34789896	5.9239016	7.8074756	Walking_Read
13:44:17.649	-0.12929083	5.897099	5.837242	-0.21737334	-0.1534072	-0.19776396	0.34789896	5.9239016	7.8074756	Walking_Read
13:44:17.672	-0.12929083	5.897099	5.837242	-0.21737334	-0.1534072	-0.19776396	0.34789896	5.9239016	7.8074756	Walking_Read
13:44:17.695	-0.9481328	6.9481854	7.2594414	-0.07626347	-0.42890745	0.25183284	0.4079498	5.9351897	7.7959886	Walking_Read
13:44:17.718	-0.9481328	6.9481854	7.2594414	-0.07626347	-0.42890745	0.25183284	0.4079498	5.9351897	7.7959886	Walking_Read
13:44:17.740	-0.9481328	6.9481854	7.2594414	-0.07626347	-0.42890745	0.25183284	0.4079498	5.9351897	7.7959886	Walking_Read
13:44:17.764	-0.9481328	6.9481854	7.2594414	-0.07626347	-0.42890745	0.25183284	0.4079498	5.9351897	7.7959886	Walking_Read
13:44:17.787	-0.9481328	6.9481854	7.2594414	-0.07626347	-0.42890745	0.25183284	0.4079498	5.9351897	7.7959886	Walking_Read
13:44:17.810	-0.9481328	6.9481854	7.2594414	-0.07626347	-0.42890745	0.25183284	0.4079498	5.9351897	7.7959886	Walking_Read
13:44:17.833	-0.9481328	6.9481854	7.2594414	-0.07626347	-0.42890745	0.25183284	0.4079498	5.9351897	7.7959886	Walking_Read
13:44:17.856	-0.9481328	6.9481854	7.2594414	-0.07626347	-0.42890745	0.25183284	0.4079498	5.9351897	7.7959886	Walking_Read
13:44:17.879	2.0064023	4.860378	10.343267	-0.27662727	0.072002076	0.45036408	0.73937964	5.8708878	7.820249	Walking_Read
13:44:17.902	2.0064023	4.860378	10.343267	-0.27662727	0.072002076	0.45036408	0.73937964	5.8708878	7.820249	Walking_Read
13:44:17.925	2.0064023	4.860378	10.343267	-0.27662727	0.072002076	0.45036408	0.73937964	5.8708878	7.820249	Walking_Read
13:44:17.948	2.0064023	4.860378	10.343267	-0.27662727	0.072002076	0.45036408	0.73937964	5.8708878	7.820249	Walking_Read
13:44:17.970	2.0064023	4.860378	10.343267	-0.27662727	0.072002076	0.45036408	0.73937964	5.8708878	7.820249	Walking_Read
13:44:17.994	2.0064023	4.860378	10.343267	-0.27662727	0.072002076	0.45036408	0.73937964	5.8708878	7.820249	Walking_Read
13:44:18.016	2.0064023	4.860378	10.343267	-0.27662727	0.072002076	0.45036408	0.73937964	5.8708878	7.820249	Walking_Read
13:44:18.039	2.0064023	4.860378	10.343267	-0.27662727	0.072002076	0.45036408	0.73937964	5.8708878	7.820249	Walking_Read
13:44:18.062	1.664021	5.044737	7.1947956	-0.19843653	0.21066849	0.085066654	0.99568456	5.806191	7.840095	Walking_Read
13:44:18.084	1.664021	5.044737	7.1947956	-0.19843653	0.21066849	0.085066654	0.99568456	5.806191	7.840095	Walking_Read
13:44:18.108	1.664021	5.044737	7.1947956	-0.19843653	0.21066849	0.085066654	0.99568456	5.806191	7.840095	Walking_Read
13:44:18.131	1.664021	5.044737	7.1947956	-0.19843653	0.21066849	0.085066654	0.99568456	5.806191	7.840095	Walking_Read
13:44:18.154	1.664021	5.044737	7.1947956	-0.19843653	0.21066849	0.085066654	0.99568456	5.806191	7.840095	Walking_Read
13:44:18.177	1.664021	5.044737	7.1947956	-0.19843653	0.21066849	0.085066654	0.99568456	5.806191	7.840095	Walking_Read
13:44:18.200	1.664021	5.044737	7.1947956	-0.19843653	0.21066849	0.085066654	0.99568456	5.806191	7.840095	Walking_Read
13:44:18.222	1.664021	5.044737	7.1947956	-0.19843653	0.21066849	0.085066654	0.99568456	5.806191	7.840095	Walking_Read
13:44:18.243	0.5650489	5.0998054	5.889916	-0.12940875	0.106821395	-0.06948225	1.0235392	5.7604976	7.870158	Walking_Read
13:44:18.266	0.5650489	5.0998054	5.889916	-0.12940875	0.106821395	-0.06948225	1.0235392	5.7604976	7.870158	Walking_Read
13:44:18.288	0.5650489	5.0998054	5.889916	-0.12940875	0.106821395	-0.06948225	1.0235392	5.7604976	7.870158	Walking_Read
13:44:18.311	0.5650489	5.0998054	5.889916	-0.12940875	0.106821395	-0.06948225	1.0235392	5.7604976	7.870158	Walking_Read
13:44:18.335	0.5650489	5.0998054	5.889916	-0.12940875	0.106821395	-0.06948225	1.0235392	5.7604976	7.870158	Walking_Read
13:44:18.357	0.5650489	5.0998054	5.889916	-0.12940875	0.106821395	-0.06948225	1.0235392	5.7604976	7.870158	Walking_Read
13:44:18.379	0.5650489	5.0998054	5.889916	-0.12940875	0.106821395	-0.06948225	1.0235392	5.7604976	7.870158	Walking_Read
13:44:18.401	0.5650489	5.0998054	5.889916	-0.12940875	0.106821395	-0.06948225	1.0235392	5.7604976	7.870158	Walking_Read
13:44:18.424	1.4198049	6.751855	7.946598	-0.3218313	0.1544689	-0.083532155	1.079355	5.6813793	7.9200554	Walking_Read
13:44:18.447	1.4198049	6.751855	7.946598	-0.3218313	0.1544689	-0.083532155	1.079355	5.6813793	7.9200554	Walking_Read
13:44:18.470	1.4198049	6.751855	7.946598	-0.3218313	0.1544689	-0.083532155	1.079355	5.6813793	7.9200554	Walking_Read
13:44:18.493	1.4198049	6.751855	7.946598	-0.3218313	0.1544689	-0.083532155	1.079355	5.6813793	7.9200554	Walking_Read
13:44:18.516	1.4198049	6.751855	7.946598	-0.3218313	0.1544689	-0.083532155	1.079355	5.6813793	7.9200554	Walking_Read
13:44:18.539	1.4198049	6.751855	7.946598	-0.3218313	0.1544689	-0.083532155	1.079355	5.6813793	7.9200554	Walking_Read
13:44:18.562	1.4198049	6.751855	7.946598	-0.3218313	0.1544689	-0.083532155	1.079355	5.6813793	7.9200554	Walking_Read
13:44:18.585	1.4198049	6.751855	7.946598	-0.3218313	0.1544689	-0.083532155	1.079355	5.6813793	7.9200554	Walking_Read
13:44:18.608	2.116539	4.0199876	10.881979	-0.23631017	-0.37881646	-0.16111204	0.9585888	5.796973	7.851529	Walking_Read
13:44:18.631	2.116539	4.0199876	10.881979	-0.23631017	-0.37881646	-0.16111204	0.9585888	5.796973	7.851529	Walking_Read
13:44:18.654	2.116539	4.0199876	10.881979	-0.23631017	-0.37881646	-0.16111204	0.9585888	5.796973	7.851529	Walking_Read
13:44:18.678	2.116539	4.0199876	10.881979	-0.23631017	-0.37881646	-0.16111204	0.9585888	5.796973	7.851529	Walking_Read
13:44:18.701	2.116539	4.0199876	10.881979	-0.23631017	-0.37881646	-0.16111204	0.9585888	5.796973	7.851529	Walking_Read
13:44:18.724	2.116539	4.0199876	10.881979	-0.23631017	-0.37881646	-0.16111204	0.9585888	5.796973	7.851529	Walking_Read
13:44:18.748	2.116539	4.0199876	10.881979	-0.23631017	-0.37881646	-0.16111204	0.9585888	5.796973	7.851529	Walking_Read
13:44:18.769	1.1420691	4.946572	8.482916	-1.0017244	0.016413338	-0.27839816	0.83656836	5.766766	7.887642	Walking_Read
13:44:18.791	1.1420691	4.946572	8.482916	-1.0017244	0.016413338	-0.27839816	0.83656836	5.766766	7.887642	Walking_Read
13:44:18.812	1.1420691	4.946572	8.482916	-1.0017244	0.016413338	-0.27839816	0.83656836	5.766766	7.887642	Walking_Read
13:44:18.834	1.1420691	4.946572	8.482916	-1.0017244	0.016413338	-0.27839816	0.83656836	5.766766	7.887642	Walking_Read
13:44:18.856	1.1420691	4.946572	8.482916	-1.0017244	0.016413338	-0.27839816	0.83656836	5.766766	7.887642	Walking_Read
13:44:18.879	1.1420691	4.946572	8.482916	-1.0017244	0.016413338	-0.27839816	0.83656836	5.766766	7.887642	Walking_Read
13:44:18.903	1.1420691	4.946572	8.482916	-1.0017244	0.016413338	-0.27839816	0.83656836	5.766766	7.887642	Walking_Read
13:44:18.926	1.1420691	4.946572	8.482916	-1.0017244	0.016413338	-0.27839816	0.83656836	5.766766	7.887642	Walking_Read
13:44:18.949	-0.37590113	4.6688356	5.672037	-0.03900069	-0.15218547	-0.3376521	0.44713384	5.545741	8.075593	Walking_Read
13:44:18.972	-0.37590113	4.6688356	5.672037	-0.03900069	-0.15218547	-0.3376521	0.44713384	5.545741	8.075593	Walking_Read
13:44:18.996	-0.37590113	4.6688356	5.672037	-0.03900069	-0.15218547	-0.3376521	0.44713384	5.545741	8.075593	Walking_Read
13:44:19.021	-0.37590113	4.6688356	5.672037	-0.03900069	-0.15218547	-0.3376521	0.44713384	5.545741	8.075593	Walking_Read
13:44:19.044	-0.37590113	4.6688356	5.672037	-0.03900069	-0.15218547	-0.3376521	0.44713384	5.545741	8.075593	Walking_Read
13:44:19.067	-0.37590113	4.6688356	5.672037	-0.03900069	-0.15218547	-0.3376521	0.44713384	5.545741	8.075593	Walking_Read
13:44:19.090	-0.37590113	4.6688356	5.672037	-0.03900069	-0.15218547	-0.3376521	0.44713384	5.545741	8.075593	Walking_Read
13:44:19.113	-0.37590113	4.6688356	5.672037	-0.03900069	-0.15218547	-0.3376521	0.44713384	5.545741	8.075593	Walking_Read
13:44:19.136	-0.6703969	6.25624	8.128563	0.04407698	-0.21815892	0.11988597	0.17327808	5.5925803	8.053777	Walking_Read
13:44:19.159	-0.6703969	6.25624	8.128563	0.04407698	-0.21815892	0.11988597	0.17327808	5.5925803	8.053777	Walking_Read
13:44:19.182	-0.6703969	6.25624	8.128563	0.04407698	-0.21815892	0.11988597	0.17327808	5.5925803	8.053777	Walking_Read
13:44:19.206	-0.6703969	6.25624	8.128563	0.04407698	-0.21815892	0.11988597	0.17327808	5.5925803	8.053777	Walking_Read
13:44:19.229	-0.6703969	6.25624	8.128563	0.04407698	-0.21815892	0.11988597	0.17327808	5.5925803	8.053777	Walking_Read
13:44:19.252	-0.6703969	6.25624	8.128563	0.04407698	-0.21815892	0.11988597	0.17327808	5.5925803	8.053777	Walking_Read
13:44:19.274	-0.6703969	6.25624	8.128563	0.04407698	-0.21815892	0.11988597	0.17327808	5.5925803	8.053777	Walking_Read
13:44:19.296	-0.6703969	6.25624	8.128563	0.04407698	-0.21815892	0.11988597	0.17327808	5.5925803	8.053777	Walking_Read
13:44:19.318	2.6025767	4.4988422	11.063944	-0.35970494	0.13308859	-0.1531708	0.45009544	5.611223	8.030062	Walking_Read
13:44:19.340	2.6025767	4.4988422	11.063944	-0.35970494	0.13308859	-0.1531708	0.45009544	5.611223	8.030062	Walking_Read
13:44:19.364	2.6025767	4.4988422	11.063944	-0.35970494	0.13308859	-0.1531708	0.45009544	5.611223	8.030062	Walking_Read
13:44:19.387	2.6025767	4.4988422	11.063944	-0.35970494	0.13308859	-0.1531708	0.45009544	5.611223	8.030062	Walking_Read
13:44:19.410	2.6025767	4.4988422	11.063944	-0.35970494	0.13308859	-0.1531708	0.45009544	5.611223	8.030062	Walking_Read
13:44:19.433	2.6025767	4.4988422	11.063944	-0.35970494	0.13308859	-0.1531708	0.45009544	5.611223	8.030062	Walking_Read
13:44:19.456	2.6025767	4.4988422	11.063944	-0.35970494	0.13308859	-0.1531708	0.45009544	5.611223	8.030062	Walking_Read
13:44:19.479	2.6025767	4.4988422	11.063944	-0.35970494	0.13308859	-0.1531708	0.45009544	5.611223	8.030062	Walking_Read
13:44:19.501	0.94573855	5.054314	6.057515	0.026361888	0.26747894	-0.018780442	0.2623856	5.4726453	8.133365	Walking_Read
13:44:19.523	0.94573855	5.054314	6.057515	0.026361888	0.26747894	-0.018780442	0.2623856	5.4726453	8.133365	Walking_Read
13:44:19.546	0.94573855	5.054314	6.057515	0.026361888	0.26747894	-0.018780442	0.2623856	5.4726453	8.133365	Walking_Read
13:44:19.569	0.94573855	5.054314	6.057515	0.026361888	0.26747894	-0.018780442	0.2623856	5.4726453	8.133365	Walking_Read
13:44:19.591	0.94573855	5.054314	6.057515	0.026361888	0.26747894	-0.018780442	0.2623856	5.4726453	8.133365	Walking_Read
13:44:19.614	0.94573855	5.054314	6.057515	0.026361888	0.26747894	-0.018780442	0.2623856	5.4726453	8.133365	Walking_Read
13:44:19.637	0.94573855	5.054314	6.057515	0.026361888	0.26747894	-0.018780442	0.2623856	5.4726453	8.133365	Walking_Read
13:44:19.659	0.94573855	5.054314	6.057515	0.026361888	0.26747894	-0.018780442	0.2623856	5.4726453	8.133365	Walking_Read
13:44:19.682	0.41420954	5.0638914	7.0343795	-0.07809607	0.1049888	0.16814432	0.064193584	5.306229	8.246825	Walking_Read
13:44:19.706	0.41420954	5.0638914	7.0343795	-0.07809607	0.1049888	0.16814432	0.064193584	5.306229	8.246825	Walking_Read
13:44:19.729	0.41420954	5.0638914	7.0343795	-0.07809607	0.1049888	0.16814432	0.064193584	5.306229	8.246825	Walking_Read
13:44:19.752	0.41420954	5.0638914	7.0343795	-0.07809607	0.1049888	0.16814432	0.064193584	5.306229	8.246825	Walking_Read
13:44:19.775	0.41420954	5.0638914	7.0343795	-0.07809607	0.1049888	0.16814432	0.064193584	5.306229	8.246825	Walking_Read
13:44:19.798	0.41420954	5.0638914	7.0343795	-0.07809607	0.1049888	0.16814432	0.064193584	5.306229	8.246825	Walking_Read
13:44:19.822	0.41420954	5.0638914	7.0343795	-0.07809607	0.1049888	0.16814432	0.064193584	5.306229	8.246825	Walking_Read
13:44:19.845	0.41420954	5.0638914	7.0343795	-0.07809607	0.1049888	0.16814432	0.064193584	5.306229	8.246825	Walking_Read
13:44:19.868	0.4166038	5.731894	9.620196	-0.048774537	0.12575822	-0.034662936	0.081118345	5.3297005	8.231529	Walking_Read
13:44:19.890	0.4166038	5.731894	9.620196	-0.048774537	0.12575822	-0.034662936	0.081118345	5.3297005	8.231529	Walking_Read
13:44:19.913	0.4166038	5.731894	9.620196	-0.048774537	0.12575822	-0.034662936	0.081118345	5.3297005	8.231529	Walking_Read
13:44:19.937	0.4166038	5.731894	9.620196	-0.048774537	0.12575822	-0.034662936	0.081118345	5.3297005	8.231529	Walking_Read
13:44:19.959	0.4166038	5.731894	9.620196	-0.048774537	0.12575822	-0.034662936	0.081118345	5.3297005	8.231529	Walking_Read
13:44:19.982	0.4166038	5.731894	9.620196	-0.048774537	0.12575822	-0.034662936	0.081118345	5.3297005	8.231529	Walking_Read
13:44:20.005	0.4166038	5.731894	9.620196	-0.048774537	0.12575822	-0.034662936	0.081118345	5.3297005	8.231529	Walking_Read
13:44:20.029	-1.9034485	4.4413795	8.351231	0.48878688	0.35849786	0.15165095	-0.4138683	5.446979	8.144292	Walking_Read
13:44:20.053	-1.9034485	4.4413795	8.351231	0.48878688	0.35849786	0.15165095	-0.4138683	5.446979	8.144292	Walking_Read
13:44:20.076	-1.9034485	4.4413795	8.351231	0.48878688	0.35849786	0.15165095	-0.4138683	5.446979	8.144292	Walking_Read
13:44:20.099	-1.9034485	4.4413795	8.351231	0.48878688	0.35849786	0.15165095	-0.4138683	5.446979	8.144292	Walking_Read
13:44:20.121	-1.9034485	4.4413795	8.351231	0.48878688	0.35849786	0.15165095	-0.4138683	5.446979	8.144292	Walking_Read
13:44:20.144	-1.9034485	4.4413795	8.351231	0.48878688	0.35849786	0.15165095	-0.4138683	5.446979	8.144292	Walking_Read
13:44:20.167	-1.9034485	4.4413795	8.351231	0.48878688	0.35849786	0.15165095	-0.4138683	5.446979	8.144292	Walking_Read
13:44:20.189	-1.9034485	4.4413795	8.351231	0.48878688	0.35849786	0.15165095	-0.4138683	5.446979	8.144292	Walking_Read
13:44:20.211	-0.23463893	4.539545	5.9186473	0.21817358	0.18134695	0.4253186	-0.5737494	5.344033	8.202588	Walking_Read
13:44:20.234	-0.23463893	4.539545	5.9186473	0.21817358	0.18134695	0.4253186	-0.5737494	5.344033	8.202588	Walking_Read
13:44:20.256	-0.23463893	4.539545	5.9186473	0.21817358	0.18134695	0.4253186	-0.5737494	5.344033	8.202588	Walking_Read
13:44:20.280	-0.23463893	4.539545	5.9186473	0.21817358	0.18134695	0.4253186	-0.5737494	5.344033	8.202588	Walking_Read
13:44:20.303	-0.23463893	4.539545	5.9186473	0.21817358	0.18134695	0.4253186	-0.5737494	5.344033	8.202588	Walking_Read
13:44:20.326	-0.23463893	4.539545	5.9186473	0.21817358	0.18134695	0.4253186	-0.5737494	5.344033	8.202588	Walking_Read
13:44:20.349	-0.23463893	4.539545	5.9186473	0.21817358	0.18134695	0.4253186	-0.5737494	5.344033	8.202588	Walking_Read
13:44:20.372	-0.23463893	4.539545	5.9186473	0.21817358	0.18134695	0.4253186	-0.5737494	5.344033	8.202588	Walking_Read
13:44:20.395	-0.8739103	5.5283804	7.695199	0.06545727	-0.037953667	-0.25823963	-0.44357887	5.336512	8.215547	Walking_Read
13:44:20.419	-0.8739103	5.5283804	7.695199	0.06545727	-0.037953667	-0.25823963	-0.44357887	5.336512	8.215547	Walking_Read
13:44:20.442	-0.8739103	5.5283804	7.695199	0.06545727	-0.037953667	-0.25823963	-0.44357887	5.336512	8.215547	Walking_Read
13:44:20.464	-0.8739103	5.5283804	7.695199	0.06545727	-0.037953667	-0.25823963	-0.44357887	5.336512	8.215547	Walking_Read
13:44:20.486	-0.8739103	5.5283804	7.695199	0.06545727	-0.037953667	-0.25823963	-0.44357887	5.336512	8.215547	Walking_Read
13:44:20.508	-0.8739103	5.5283804	7.695199	0.06545727	-0.037953667	-0.25823963	-0.44357887	5.336512	8.215547	Walking_Read
13:44:20.530	-0.8739103	5.5283804	7.695199	0.06545727	-0.037953667	-0.25823963	-0.44357887	5.336512	8.215547	Walking_Read
13:44:20.552	-0.8739103	5.5283804	7.695199	0.06545727	-0.037953667	-0.25823963	-0.44357887	5.336512	8.215547	Walking_Read
13:44:20.574	-1.4437478	7.003254	9.641745	-0.024339925	-0.362934	0.19380066	-0.17633419	5.474009	8.134769	Walking_Read
13:44:20.597	-1.4437478	7.003254	9.641745	-0.024339925	-0.362934	0.19380066	-0.17633419	5.474009	8.134769	Walking_Read
13:44:20.621	-1.4437478	7.003254	9.641745	-0.024339925	-0.362934	0.19380066	-0.17633419	5.474009	8.134769	Walking_Read
13:44:20.644	-1.4437478	7.003254	9.641745	-0.024339925	-0.362934	0.19380066	-0.17633419	5.474009	8.134769	Walking_Read
13:44:20.667	-1.4437478	7.003254	9.641745	-0.024339925	-0.362934	0.19380066	-0.17633419	5.474009	8.134769	Walking_Read
13:44:20.690	-1.4437478	7.003254	9.641745	-0.024339925	-0.362934	0.19380066	-0.17633419	5.474009	8.134769	Walking_Read
13:44:20.713	-1.4437478	7.003254	9.641745	-0.024339925	-0.362934	0.19380066	-0.17633419	5.474009	8.134769	Walking_Read
13:44:20.736	-1.4437478	7.003254	9.641745	-0.024339925	-0.362934	0.19380066	-0.17633419	5.474009	8.134769	Walking_Read
13:44:20.759	1.7454263	4.556305	6.9888883	0.624399	0.023132857	-0.1287362	0.08270985	5.612588	8.04129	Walking_Read
13:44:20.781	1.7454263	4.556305	6.9888883	0.624399	0.023132857	-0.1287362	0.08270985	5.612588	8.04129	Walking_Read
13:44:20.803	1.7454263	4.556305	6.9888883	0.624399	0.023132857	-0.1287362	0.08270985	5.612588	8.04129	Walking_Read
13:44:20.824	1.7454263	4.556305	6.9888883	0.624399	0.023132857	-0.1287362	0.08270985	5.612588	8.04129	Walking_Read
13:44:20.846	1.7454263	4.556305	6.9888883	0.624399	0.023132857	-0.1287362	0.08270985	5.612588	8.04129	Walking_Read
13:44:20.869	1.7454263	4.556305	6.9888883	0.624399	0.023132857	-0.1287362	0.08270985	5.612588	8.04129	Walking_Read
13:44:20.892	1.7454263	4.556305	6.9888883	0.624399	0.023132857	-0.1287362	0.08270985	5.612588	8.04129	Walking_Read
13:44:20.916	1.7454263	4.556305	6.9888883	0.624399	0.023132857	-0.1287362	0.08270985	5.612588	8.04129	Walking_Read
13:44:20.939	0.076616794	5.933013	5.9186473	0.025140159	-0.08560116	-0.06031928	0.0050396016	5.782882	7.92014	Walking_Read
13:44:20.963	0.076616794	5.933013	5.9186473	0.025140159	-0.08560116	-0.06031928	0.0050396016	5.782882	7.92014	Walking_Read
13:44:20.986	0.076616794	5.933013	5.9186473	0.025140159	-0.08560116	-0.06031928	0.0050396016	5.782882	7.92014	Walking_Read
13:44:21.008	0.076616794	5.933013	5.9186473	0.025140159	-0.08560116	-0.06031928	0.0050396016	5.782882	7.92014	Walking_Read
13:44:21.029	0.076616794	5.933013	5.9186473	0.025140159	-0.08560116	-0.06031928	0.0050396016	5.782882	7.92014	Walking_Read
13:44:21.051	0.076616794	5.933013	5.9186473	0.025140159	-0.08560116	-0.06031928	0.0050396016	5.782882	7.92014	Walking_Read
13:44:21.073	0.076616794	5.933013	5.9186473	0.025140159	-0.08560116	-0.06031928	0.0050396016	5.782882	7.92014	Walking_Read
13:44:21.096	0.076616794	5.933013	5.9186473	0.025140159	-0.08560116	-0.06031928	0.0050396016	5.782882	7.92014	Walking_Read
13:44:21.119	0.090982445	6.2107487	7.084659	-0.12635443	0.106821395	-0.0914734	-0.039338835	6.032944	7.7312603	Walking_Read
13:44:21.142	0.090982445	6.2107487	7.084659	-0.12635443	0.106821395	-0.0914734	-0.039338835	6.032944	7.7312603	Walking_Read
13:44:21.165	0.090982445	6.2107487	7.084659	-0.12635443	0.106821395	-0.0914734	-0.039338835	6.032944	7.7312603	Walking_Read
13:44:21.188	0.090982445	6.2107487	7.084659	-0.12635443	0.106821395	-0.0914734	-0.039338835	6.032944	7.7312603	Walking_Read
13:44:21.211	0.090982445	6.2107487	7.084659	-0.12635443	0.106821395	-0.0914734	-0.039338835	6.032944	7.7312603	Walking_Read
13:44:21.233	0.090982445	6.2107487	7.084659	-0.12635443	0.106821395	-0.0914734	-0.039338835	6.032944	7.7312603	Walking_Read
13:44:21.256	0.090982445	6.2107487	7.084659	-0.12635443	0.106821395	-0.0914734	-0.039338835	6.032944	7.7312603	Walking_Read
13:44:21.278	0.090982445	6.2107487	7.084659	-0.12635443	0.106821395	-0.0914734	-0.039338835	6.032944	7.7312603	Walking_Read
13:44:21.301	-1.4557191	7.6185822	7.8891354	0.24444078	0.19845119	0.112555586	-0.37681073	6.2566557	7.542055	Walking_Read
13:44:21.324	-1.4557191	7.6185822	7.8891354	0.24444078	0.19845119	0.112555586	-0.37681073	6.2566557	7.542055	Walking_Read
13:44:21.348	-1.4557191	7.6185822	7.8891354	0.24444078	0.19845119	0.112555586	-0.37681073	6.2566557	7.542055	Walking_Read
13:44:21.371	-1.4557191	7.6185822	7.8891354	0.24444078	0.19845119	0.112555586	-0.37681073	6.2566557	7.542055	Walking_Read
13:44:21.393	-1.4557191	7.6185822	7.8891354	0.24444078	0.19845119	0.112555586	-0.37681073	6.2566557	7.542055	Walking_Read
13:44:21.417	-1.4557191	7.6185822	7.8891354	0.24444078	0.19845119	0.112555586	-0.37681073	6.2566557	7.542055	Walking_Read
13:44:21.439	-1.4557191	7.6185822	7.8891354	0.24444078	0.19845119	0.112555586	-0.37681073	6.2566557	7.542055	Walking_Read
13:44:21.461	-1.4557191	7.6185822	7.8891354	0.24444078	0.19845119	0.112555586	-0.37681073	6.2566557	7.542055	Walking_Read
13:44:21.483	-1.2569942	4.9585433	7.1493044	0.13448504	-0.11553355	0.2072397	-0.600167	6.147861	7.6166873	Walking_Read
13:44:21.506	-1.2569942	4.9585433	7.1493044	0.13448504	-0.11553355	0.2072397	-0.600167	6.147861	7.6166873	Walking_Read
13:44:21.529	-1.2569942	4.9585433	7.1493044	0.13448504	-0.11553355	0.2072397	-0.600167	6.147861	7.6166873	Walking_Read
13:44:21.552	-1.2569942	4.9585433	7.1493044	0.13448504	-0.11553355	0.2072397	-0.600167	6.147861	7.6166873	Walking_Read
13:44:21.575	-1.2569942	4.9585433	7.1493044	0.13448504	-0.11553355	0.2072397	-0.600167	6.147861	7.6166873	Walking_Read
13:44:21.598	-1.2569942	4.9585433	7.1493044	0.13448504	-0.11553355	0.2072397	-0.600167	6.147861	7.6166873	Walking_Read
13:44:21.621	-1.2569942	4.9585433	7.1493044	0.13448504	-0.11553355	0.2072397	-0.600167	6.147861	7.6166873	Walking_Read
13:44:21.643	-1.2569942	4.9585433	7.1493044	0.13448504	-0.11553355	0.2072397	-0.600167	6.147861	7.6166873	Walking_Read
13:44:21.667	-1.010384	4.494054	5.1716337	0.10027658	-0.45150942	0.2811544	-0.33790803	5.9011965	7.825089	Walking_Read
13:44:21.690	-1.010384	4.494054	5.1716337	0.10027658	-0.45150942	0.2811544	-0.33790803	5.9011965	7.825089	Walking_Read
13:44:21.712	-1.010384	4.494054	5.1716337	0.10027658	-0.45150942	0.2811544	-0.33790803	5.9011965	7.825089	Walking_Read
13:44:21.736	-1.010384	4.494054	5.1716337	0.10027658	-0.45150942	0.2811544	-0.33790803	5.9011965	7.825089	Walking_Read
13:44:21.759	-1.010384	4.494054	5.1716337	0.10027658	-0.45150942	0.2811544	-0.33790803	5.9011965	7.825089	Walking_Read
13:44:21.782	-1.010384	4.494054	5.1716337	0.10027658	-0.45150942	0.2811544	-0.33790803	5.9011965	7.825089	Walking_Read
13:44:21.805	-1.010384	4.494054	5.1716337	0.10027658	-0.45150942	0.2811544	-0.33790803	5.9011965	7.825089	Walking_Read
13:44:21.828	-0.2944958	5.4924664	9.96976	0.12348946	-0.12408567	-0.27839816	-0.048216406	5.2055993	8.3108225	Walking_Read
13:44:21.851	-0.2944958	5.4924664	9.96976	0.12348946	-0.12408567	-0.27839816	-0.048216406	5.2055993	8.3108225	Walking_Read
13:44:21.874	-0.2944958	5.4924664	9.96976	0.12348946	-0.12408567	-0.27839816	-0.048216406	5.2055993	8.3108225	Walking_Read
13:44:21.897	-0.2944958	5.4924664	9.96976	0.12348946	-0.12408567	-0.27839816	-0.048216406	5.2055993	8.3108225	Walking_Read
13:44:21.920	-0.2944958	5.4924664	9.96976	0.12348946	-0.12408567	-0.27839816	-0.048216406	5.2055993	8.3108225	Walking_Read
13:44:21.942	-0.2944958	5.4924664	9.96976	0.12348946	-0.12408567	-0.27839816	-0.048216406	5.2055993	8.3108225	Walking_Read
13:44:21.966	-0.2944958	5.4924664	9.96976	0.12348946	-0.12408567	-0.27839816	-0.048216406	5.2055993	8.3108225	Walking_Read
13:44:21.989	-0.2944958	5.4924664	9.96976	0.12348946	-0.12408567	-0.27839816	-0.048216406	5.2055993	8.3108225	Walking_Read
13:44:22.012	-0.5219519	6.1269493	8.837268	0.5486517	-0.46739194	0.113777325	0.006632424	5.652328	8.013833	Walking_Read
13:44:22.035	-0.5219519	6.1269493	8.837268	0.5486517	-0.46739194	0.113777325	0.006632424	5.652328	8.013833	Walking_Read
13:44:22.058	-0.5219519	6.1269493	8.837268	0.5486517	-0.46739194	0.113777325	0.006632424	5.652328	8.013833	Walking_Read
13:44:22.081	-0.5219519	6.1269493	8.837268	0.5486517	-0.46739194	0.113777325	0.006632424	5.652328	8.013833	Walking_Read
13:44:22.103	-0.5219519	6.1269493	8.837268	0.5486517	-0.46739194	0.113777325	0.006632424	5.652328	8.013833	Walking_Read
13:44:22.126	-0.5219519	6.1269493	8.837268	0.5486517	-0.46739194	0.113777325	0.006632424	5.652328	8.013833	Walking_Read
13:44:22.149	-0.5219519	6.1269493	8.837268	0.5486517	-0.46739194	0.113777325	0.006632424	5.652328	8.013833	Walking_Read
13:44:22.172	-0.5219519	6.1269493	8.837268	0.5486517	-0.46739194	0.113777325	0.006632424	5.652328	8.013833	Walking_Read
13:44:22.194	0.46927786	4.393494	6.177229	0.77833706	0.12331476	-0.034662936	0.18711394	5.9640656	7.782367	Walking_Read
13:44:22.218	0.46927786	4.393494	6.177229	0.77833706	0.12331476	-0.034662936	0.18711394	5.9640656	7.782367	Walking_Read
13:44:22.241	0.46927786	4.393494	6.177229	0.77833706	0.12331476	-0.034662936	0.18711394	5.9640656	7.782367	Walking_Read
13:44:22.264	0.46927786	4.393494	6.177229	0.77833706	0.12331476	-0.034662936	0.18711394	5.9640656	7.782367	Walking_Read
13:44:22.288	0.46927786	4.393494	6.177229	0.77833706	0.12331476	-0.034662936	0.18711394	5.9640656	7.782367	Walking_Read
13:44:22.310	0.46927786	4.393494	6.177229	0.77833706	0.12331476	-0.034662936	0.18711394	5.9640656	7.782367	Walking_Read
13:44:22.334	0.46927786	4.393494	6.177229	0.77833706	0.12331476	-0.034662936	0.18711394	5.9640656	7.782367	Walking_Read
13:44:22.357	0.46927786	4.393494	6.177229	0.77833706	0.12331476	-0.034662936	0.18711394	5.9640656	7.782367	Walking_Read
13:44:22.380	-0.28252444	5.504438	7.1732473	-0.17155845	0.0610065	-0.009006597	-0.14864217	5.7808785	7.920207	Walking_Read
13:44:22.403	-0.28252444	5.504438	7.1732473	-0.17155845	0.0610065	-0.009006597	-0.14864217	5.7808785	7.920207	Walking_Read
13:44:22.426	-0.28252444	5.504438	7.1732473	-0.17155845	0.0610065	-0.009006597	-0.14864217	5.7808785	7.920207	Walking_Read
13:44:22.449	-0.28252444	5.504438	7.1732473	-0.17155845	0.0610065	-0.009006597	-0.14864217	5.7808785	7.920207	Walking_Read
13:44:22.472	-0.28252444	5.504438	7.1732473	-0.17155845	0.0610065	-0.009006597	-0.14864217	5.7808785	7.920207	Walking_Read
13:44:22.495	-0.28252444	5.504438	7.1732473	-0.17155845	0.0610065	-0.009006597	-0.14864217	5.7808785	7.920207	Walking_Read
13:44:22.517	-0.28252444	5.504438	7.1732473	-0.17155845	0.0610065	-0.009006597	-0.14864217	5.7808785	7.920207	Walking_Read
13:44:22.539	-0.28252444	5.504438	7.1732473	-0.17155845	0.0610065	-0.009006597	-0.14864217	5.7808785	7.920207	Walking_Read
13:44:22.560	-0.17478207	6.2873654	6.9050884	-0.0011270463	0.2913027	0.37828198	-0.32063222	5.660507	8.001637	Walking_Read
13:44:22.581	-0.17478207	6.2873654	6.9050884	-0.0011270463	0.2913027	0.37828198	-0.32063222	5.660507	8.001637	Walking_Read
13:44:22.602	-0.17478207	6.2873654	6.9050884	-0.0011270463	0.2913027	0.37828198	-0.32063222	5.660507	8.001637	Walking_Read
13:44:22.623	-0.17478207	6.2873654	6.9050884	-0.0011270463	0.2913027	0.37828198	-0.32063222	5.660507	8.001637	Walking_Read
13:44:22.644	-0.17478207	6.2873654	6.9050884	-0.0011270463	0.2913027	0.37828198	-0.32063222	5.660507	8.001637	Walking_Read
13:44:22.666	-0.17478207	6.2873654	6.9050884	-0.0011270463	0.2913027	0.37828198	-0.32063222	5.660507	8.001637	Walking_Read
13:44:22.687	-0.17478207	6.2873654	6.9050884	-0.0011270463	0.2913027	0.37828198	-0.32063222	5.660507	8.001637	Walking_Read
13:44:22.710	-0.17478207	6.2873654	6.9050884	-0.0011270463	0.2913027	0.37828198	-0.32063222	5.660507	8.001637	Walking_Read
13:44:22.732	-0.5794145	6.9745226	9.11261	0.36478126	0.6309438	0.14370972	-0.41806462	5.937205	7.7939167	Walking_Read
13:44:22.753	-0.5794145	6.9745226	9.11261	0.36478126	0.6309438	0.14370972	-0.41806462	5.937205	7.7939167	Walking_Read
13:44:22.774	-0.5794145	6.9745226	9.11261	0.36478126	0.6309438	0.14370972	-0.41806462	5.937205	7.7939167	Walking_Read
13:44:22.796	-0.5794145	6.9745226	9.11261	0.36478126	0.6309438	0.14370972	-0.41806462	5.937205	7.7939167	Walking_Read
13:44:22.817	-0.5794145	6.9745226	9.11261	0.36478126	0.6309438	0.14370972	-0.41806462	5.937205	7.7939167	Walking_Read
13:44:22.838	-0.5794145	6.9745226	9.11261	0.36478126	0.6309438	0.14370972	-0.41806462	5.937205	7.7939167	Walking_Read
13:44:22.860	-0.5794145	6.9745226	9.11261	0.36478126	0.6309438	0.14370972	-0.41806462	5.937205	7.7939167	Walking_Read
13:44:22.882	-0.5794145	6.9745226	9.11261	0.36478126	0.6309438	0.14370972	-0.41806462	5.937205	7.7939167	Walking_Read
13:44:22.903	-1.7981004	5.360781	7.4629545	0.10149831	-0.044673186	0.15409443	-0.85591567	6.2454605	7.512117	Walking_Read
13:44:22.924	-1.7981004	5.360781	7.4629545	0.10149831	-0.044673186	0.15409443	-0.85591567	6.2454605	7.512117	Walking_Read
13:44:22.945	-1.7981004	5.360781	7.4629545	0.10149831	-0.044673186	0.15409443	-0.85591567	6.2454605	7.512117	Walking_Read
13:44:22.966	-1.7981004	5.360781	7.4629545	0.10149831	-0.044673186	0.15409443	-0.85591567	6.2454605	7.512117	Walking_Read
13:44:22.988	-1.7981004	5.360781	7.4629545	0.10149831	-0.044673186	0.15409443	-0.85591567	6.2454605	7.512117	Walking_Read
13:44:23.011	-1.7981004	5.360781	7.4629545	0.10149831	-0.044673186	0.15409443	-0.85591567	6.2454605	7.512117	Walking_Read
13:44:23.033	-1.7981004	5.360781	7.4629545	0.10149831	-0.044673186	0.15409443	-0.85591567	6.2454605	7.512117	Walking_Read
13:44:23.054	-1.7981004	5.360781	7.4629545	0.10149831	-0.044673186	0.15409443	-0.85591567	6.2454605	7.512117	Walking_Read
13:44:23.076	-1.7981004	5.360781	7.4629545	0.10149831	-0.044673186	0.15409443	-0.85591567	6.2454605	7.512117	Walking_Read
13:44:23.097	-0.71828246	5.375147	4.6281333	0.23222348	0.14102985	0.083844915	-0.77056456	6.249732	7.517808	Walking_Read
13:44:23.118	-0.71828246	5.375147	4.6281333	0.23222348	0.14102985	0.083844915	-0.77056456	6.249732	7.517808	Walking_Read
13:44:23.139	-0.71828246	5.375147	4.6281333	0.23222348	0.14102985	0.083844915	-0.77056456	6.249732	7.517808	Walking_Read
13:44:23.162	-0.71828246	5.375147	4.6281333	0.23222348	0.14102985	0.083844915	-0.77056456	6.249732	7.517808	Walking_Read
13:44:23.183	-0.71828246	5.375147	4.6281333	0.23222348	0.14102985	0.083844915	-0.77056456	6.249732	7.517808	Walking_Read
13:44:23.207	-0.71828246	5.375147	4.6281333	0.23222348	0.14102985	0.083844915	-0.77056456	6.249732	7.517808	Walking_Read
13:44:23.229	-0.71828246	5.375147	4.6281333	0.23222348	0.14102985	0.083844915	-0.77056456	6.249732	7.517808	Walking_Read
13:44:23.250	-0.71828246	5.375147	4.6281333	0.23222348	0.14102985	0.083844915	-0.77056456	6.249732	7.517808	Walking_Read
13:44:23.272	-1.3910737	6.9553685	6.646507	-0.20149085	-0.038564533	-0.032830343	-0.75606096	6.111678	7.631911	Walking_Read
13:44:23.293	-1.3910737	6.9553685	6.646507	-0.20149085	-0.038564533	-0.032830343	-0.75606096	6.111678	7.631911	Walking_Read
13:44:23.316	-1.3910737	6.9553685	6.646507	-0.20149085	-0.038564533	-0.032830343	-0.75606096	6.111678	7.631911	Walking_Read
13:44:23.337	-1.3910737	6.9553685	6.646507	-0.20149085	-0.038564533	-0.032830343	-0.75606096	6.111678	7.631911	Walking_Read
13:44:23.359	-1.3910737	6.9553685	6.646507	-0.20149085	-0.038564533	-0.032830343	-0.75606096	6.111678	7.631911	Walking_Read
13:44:23.380	-1.3910737	6.9553685	6.646507	-0.20149085	-0.038564533	-0.032830343	-0.75606096	6.111678	7.631911	Walking_Read
13:44:23.401	-1.3910737	6.9553685	6.646507	-0.20149085	-0.038564533	-0.032830343	-0.75606096	6.111678	7.631911	Walking_Read
13:44:23.422	-1.3910737	6.9553685	6.646507	-0.20149085	-0.038564533	-0.032830343	-0.75606096	6.111678	7.631911	Walking_Read
13:44:23.443	-0.5458947	7.1924014	8.906702	0.23711039	-0.47594407	0.14432058	-0.5816416	6.0599723	7.6882243	Walking_Read
13:44:23.464	-0.5458947	7.1924014	8.906702	0.23711039	-0.47594407	0.14432058	-0.5816416	6.0599723	7.6882243	Walking_Read
13:44:23.485	-0.5458947	7.1924014	8.906702	0.23711039	-0.47594407	0.14432058	-0.5816416	6.0599723	7.6882243	Walking_Read
13:44:23.506	-0.5458947	7.1924014	8.906702	0.23711039	-0.47594407	0.14432058	-0.5816416	6.0599723	7.6882243	Walking_Read
13:44:23.528	-0.5458947	7.1924014	8.906702	0.23711039	-0.47594407	0.14432058	-0.5816416	6.0599723	7.6882243	Walking_Read
13:44:23.550	-0.5458947	7.1924014	8.906702	0.23711039	-0.47594407	0.14432058	-0.5816416	6.0599723	7.6882243	Walking_Read
13:44:23.571	-0.5458947	7.1924014	8.906702	0.23711039	-0.47594407	0.14432058	-0.5816416	6.0599723	7.6882243	Walking_Read
13:44:23.593	-0.5458947	7.1924014	8.906702	0.23711039	-0.47594407	0.14432058	-0.5816416	6.0599723	7.6882243	Walking_Read
13:44:23.614	-0.5458947	7.1924014	8.906702	0.23711039	-0.47594407	0.14432058	-0.5816416	6.0599723	7.6882243	Walking_Read
13:44:23.636	0.90982443	5.253039	7.1947956	0.20656714	-0.11736615	-0.1091885	-0.31629503	6.1311502	7.6471725	Walking_Read
13:44:23.657	0.90982443	5.253039	7.1947956	0.20656714	-0.11736615	-0.1091885	-0.31629503	6.1311502	7.6471725	Walking_Read
13:44:23.678	0.90982443	5.253039	7.1947956	0.20656714	-0.11736615	-0.1091885	-0.31629503	6.1311502	7.6471725	Walking_Read
13:44:23.700	0.90982443	5.253039	7.1947956	0.20656714	-0.11736615	-0.1091885	-0.31629503	6.1311502	7.6471725	Walking_Read
13:44:23.724	0.90982443	5.253039	7.1947956	0.20656714	-0.11736615	-0.1091885	-0.31629503	6.1311502	7.6471725	Walking_Read
13:44:23.749	0.90982443	5.253039	7.1947956	0.20656714	-0.11736615	-0.1091885	-0.31629503	6.1311502	7.6471725	Walking_Read
13:44:23.770	0.90982443	5.253039	7.1947956	0.20656714	-0.11736615	-0.1091885	-0.31629503	6.1311502	7.6471725	Walking_Read
13:44:23.791	0.90982443	5.253039	7.1947956	0.20656714	-0.11736615	-0.1091885	-0.31629503	6.1311502	7.6471725	Walking_Read
13:44:23.814	-0.3998439	5.7223167	7.046351	-0.1513999	0.16974051	0.003821573	-0.5632848	5.9513707	7.773944	Walking_Read
13:44:23.837	-0.3998439	5.7223167	7.046351	-0.1513999	0.16974051	0.003821573	-0.5632848	5.9513707	7.773944	Walking_Read
13:44:23.858	-0.3998439	5.7223167	7.046351	-0.1513999	0.16974051	0.003821573	-0.5632848	5.9513707	7.773944	Walking_Read
13:44:23.881	-0.3998439	5.7223167	7.046351	-0.1513999	0.16974051	0.003821573	-0.5632848	5.9513707	7.773944	Walking_Read
13:44:23.903	-0.3998439	5.7223167	7.046351	-0.1513999	0.16974051	0.003821573	-0.5632848	5.9513707	7.773944	Walking_Read
13:44:23.924	-0.3998439	5.7223167	7.046351	-0.1513999	0.16974051	0.003821573	-0.5632848	5.9513707	7.773944	Walking_Read
13:44:23.945	-0.3998439	5.7223167	7.046351	-0.1513999	0.16974051	0.003821573	-0.5632848	5.9513707	7.773944	Walking_Read
13:44:23.968	-0.3998439	5.7223167	7.046351	-0.1513999	0.16974051	0.003821573	-0.5632848	5.9513707	7.773944	Walking_Read
13:44:23.989	-0.22266756	5.751048	6.8476257	-0.0035705073	-0.05689049	0.36972985	-0.49392912	5.788877	7.900333	Walking_Read
13:44:24.010	-0.22266756	5.751048	6.8476257	-0.0035705073	-0.05689049	0.36972985	-0.49392912	5.788877	7.900333	Walking_Read
13:44:24.032	-0.22266756	5.751048	6.8476257	-0.0035705073	-0.05689049	0.36972985	-0.49392912	5.788877	7.900333	Walking_Read
13:44:24.053	-0.22266756	5.751048	6.8476257	-0.0035705073	-0.05689049	0.36972985	-0.49392912	5.788877	7.900333	Walking_Read
13:44:24.075	-0.22266756	5.751048	6.8476257	-0.0035705073	-0.05689049	0.36972985	-0.49392912	5.788877	7.900333	Walking_Read
13:44:24.096	-0.22266756	5.751048	6.8476257	-0.0035705073	-0.05689049	0.36972985	-0.49392912	5.788877	7.900333	Walking_Read
13:44:24.118	-0.22266756	5.751048	6.8476257	-0.0035705073	-0.05689049	0.36972985	-0.49392912	5.788877	7.900333	Walking_Read
13:44:24.139	-0.22266756	5.751048	6.8476257	-0.0035705073	-0.05689049	0.36972985	-0.49392912	5.788877	7.900333	Walking_Read
13:44:24.160	-0.22266756	5.751048	6.8476257	-0.0035705073	-0.05689049	0.36972985	-0.49392912	5.788877	7.900333	Walking_Read
13:44:24.183	-0.46927786	6.5459476	8.480521	0.05690515	0.40797797	0.21518095	-0.6277977	5.8039126	7.8797727	Walking_Read
13:44:24.204	-0.46927786	6.5459476	8.480521	0.05690515	0.40797797	0.21518095	-0.6277977	5.8039126	7.8797727	Walking_Read
13:44:24.226	-0.46927786	6.5459476	8.480521	0.05690515	0.40797797	0.21518095	-0.6277977	5.8039126	7.8797727	Walking_Read
13:44:24.251	-0.46927786	6.5459476	8.480521	0.05690515	0.40797797	0.21518095	-0.6277977	5.8039126	7.8797727	Walking_Read
13:44:24.273	-0.46927786	6.5459476	8.480521	0.05690515	0.40797797	0.21518095	-0.6277977	5.8039126	7.8797727	Walking_Read
13:44:24.294	-0.46927786	6.5459476	8.480521	0.05690515	0.40797797	0.21518095	-0.6277977	5.8039126	7.8797727	Walking_Read
13:44:24.315	-0.46927786	6.5459476	8.480521	0.05690515	0.40797797	0.21518095	-0.6277977	5.8039126	7.8797727	Walking_Read
13:44:24.336	-0.46927786	6.5459476	8.480521	0.05690515	0.40797797	0.21518095	-0.6277977	5.8039126	7.8797727	Walking_Read
13:44:24.357	-1.525153	4.652076	8.770228	0.13143072	0.33039808	0.0349757	-0.71045154	5.872131	7.822	Walking_Read
13:44:24.379	-1.525153	4.652076	8.770228	0.13143072	0.33039808	0.0349757	-0.71045154	5.872131	7.822	Walking_Read
13:44:24.400	-1.525153	4.652076	8.770228	0.13143072	0.33039808	0.0349757	-0.71045154	5.872131	7.822	Walking_Read
13:44:24.421	-1.525153	4.652076	8.770228	0.13143072	0.33039808	0.0349757	-0.71045154	5.872131	7.822	Walking_Read
13:44:24.443	-1.525153	4.652076	8.770228	0.13143072	0.33039808	0.0349757	-0.71045154	5.872131	7.822	Walking_Read
13:44:24.464	-1.525153	4.652076	8.770228	0.13143072	0.33039808	0.0349757	-0.71045154	5.872131	7.822	Walking_Read
13:44:24.485	-1.525153	4.652076	8.770228	0.13143072	0.33039808	0.0349757	-0.71045154	5.872131	7.822	Walking_Read
13:44:24.506	-1.525153	4.652076	8.770228	0.13143072	0.33039808	0.0349757	-0.71045154	5.872131	7.822	Walking_Read
13:44:24.527	0.028731298	4.601796	7.798153	-0.18683007	-0.15096374	-0.15561426	-0.5935354	5.730625	7.935867	Walking_Read
13:44:24.549	0.028731298	4.601796	7.798153	-0.18683007	-0.15096374	-0.15561426	-0.5935354	5.730625	7.935867	Walking_Read
13:44:24.570	0.028731298	4.601796	7.798153	-0.18683007	-0.15096374	-0.15561426	-0.5935354	5.730625	7.935867	Walking_Read
13:44:24.591	0.028731298	4.601796	7.798153	-0.18683007	-0.15096374	-0.15561426	-0.5935354	5.730625	7.935867	Walking_Read
13:44:24.613	0.028731298	4.601796	7.798153	-0.18683007	-0.15096374	-0.15561426	-0.5935354	5.730625	7.935867	Walking_Read
13:44:24.634	0.028731298	4.601796	7.798153	-0.18683007	-0.15096374	-0.15561426	-0.5935354	5.730625	7.935867	Walking_Read
13:44:24.667	0.028731298	4.601796	7.798153	-0.18683007	-0.15096374	-0.15561426	-0.5935354	5.730625	7.935867	Walking_Read
13:44:24.701	0.028731298	4.601796	7.798153	-0.18683007	-0.15096374	-0.15561426	-0.5935354	5.730625	7.935867	Walking_Read
13:44:24.734	-1.3072741	6.177229	6.9840994	0.0007055494	-0.1973895	-0.1934879	-0.46863985	5.7158437	7.9548645	Walking_Read
13:44:24.770	-1.3072741	6.177229	6.9840994	0.0007055494	-0.1973895	-0.1934879	-0.46863985	5.7158437	7.9548645	Walking_Read
13:44:24.804	-1.3072741	6.177229	6.9840994	0.0007055494	-0.1973895	-0.1934879	-0.46863985	5.7158437	7.9548645	Walking_Read
13:44:24.837	-1.3072741	6.177229	6.9840994	0.0007055494	-0.1973895	-0.1934879	-0.46863985	5.7158437	7.9548645	Walking_Read
13:44:24.871	-1.3072741	6.177229	6.9840994	0.0007055494	-0.1973895	-0.1934879	-0.46863985	5.7158437	7.9548645	Walking_Read
13:44:24.904	-0.888276	6.732701	9.150918	0.050185636	-0.28474322	0.105225205	-0.2879862	5.887022	7.8377514	Walking_Read
13:44:24.928	-0.888276	6.732701	9.150918	0.050185636	-0.28474322	0.105225205	-0.2879862	5.887022	7.8377514	Walking_Read
13:44:24.952	-0.888276	6.732701	9.150918	0.050185636	-0.28474322	0.105225205	-0.2879862	5.887022	7.8377514	Walking_Read
13:44:24.975	-0.888276	6.732701	9.150918	0.050185636	-0.28474322	0.105225205	-0.2879862	5.887022	7.8377514	Walking_Read
13:44:24.998	-0.888276	6.732701	9.150918	0.050185636	-0.28474322	0.105225205	-0.2879862	5.887022	7.8377514	Walking_Read
13:44:25.020	-0.888276	6.732701	9.150918	0.050185636	-0.28474322	0.105225205	-0.2879862	5.887022	7.8377514	Walking_Read
13:44:25.046	-0.888276	6.732701	9.150918	0.050185636	-0.28474322	0.105225205	-0.2879862	5.887022	7.8377514	Walking_Read
13:44:25.070	0.1340794	4.3791285	8.509253	0.2230605	-0.05811222	-0.30833057	0.022398148	6.0252366	7.737335	Walking_Read
13:44:25.093	0.1340794	4.3791285	8.509253	0.2230605	-0.05811222	-0.30833057	0.022398148	6.0252366	7.737335	Walking_Read
13:44:25.116	0.1340794	4.3791285	8.509253	0.2230605	-0.05811222	-0.30833057	0.022398148	6.0252366	7.737335	Walking_Read
13:44:25.139	0.1340794	4.3791285	8.509253	0.2230605	-0.05811222	-0.30833057	0.022398148	6.0252366	7.737335	Walking_Read
13:44:25.162	0.1340794	4.3791285	8.509253	0.2230605	-0.05811222	-0.30833057	0.022398148	6.0252366	7.737335	Walking_Read
13:44:25.185	0.1340794	4.3791285	8.509253	0.2230605	-0.05811222	-0.30833057	0.022398148	6.0252366	7.737335	Walking_Read
13:44:25.208	0.1340794	4.3791285	8.509253	0.2230605	-0.05811222	-0.30833057	0.022398148	6.0252366	7.737335	Walking_Read
13:44:25.230	0.1340794	4.3791285	8.509253	0.2230605	-0.05811222	-0.30833057	0.022398148	6.0252366	7.737335	Walking_Read
13:44:25.253	-0.07901107	5.9210415	4.783761	-0.34198987	0.034739297	-0.17455107	0.040971916	6.0683575	7.703485	Walking_Read
13:44:25.277	-0.07901107	5.9210415	4.783761	-0.34198987	0.034739297	-0.17455107	0.040971916	6.0683575	7.703485	Walking_Read
13:44:25.300	-0.07901107	5.9210415	4.783761	-0.34198987	0.034739297	-0.17455107	0.040971916	6.0683575	7.703485	Walking_Read
13:44:25.323	-0.07901107	5.9210415	4.783761	-0.34198987	0.034739297	-0.17455107	0.040971916	6.0683575	7.703485	Walking_Read
13:44:25.346	-0.07901107	5.9210415	4.783761	-0.34198987	0.034739297	-0.17455107	0.040971916	6.0683575	7.703485	Walking_Read
13:44:25.369	-0.07901107	5.9210415	4.783761	-0.34198987	0.034739297	-0.17455107	0.040971916	6.0683575	7.703485	Walking_Read
13:44:25.391	-0.07901107	5.9210415	4.783761	-0.34198987	0.034739297	-0.17455107	0.040971916	6.0683575	7.703485	Walking_Read
13:44:25.414	-0.07901107	5.9210415	4.783761	-0.34198987	0.034739297	-0.17455107	0.040971916	6.0683575	7.703485	Walking_Read
13:44:25.437	0.2657645	5.784568	6.771009	-0.10069808	-0.012297328	-0.023667362	0.058575816	5.76533	7.932709	Walking_Read
13:44:25.460	0.2657645	5.784568	6.771009	-0.10069808	-0.012297328	-0.023667362	0.058575816	5.76533	7.932709	Walking_Read
13:44:25.483	0.2657645	5.784568	6.771009	-0.10069808	-0.012297328	-0.023667362	0.058575816	5.76533	7.932709	Walking_Read
13:44:25.507	0.2657645	5.784568	6.771009	-0.10069808	-0.012297328	-0.023667362	0.058575816	5.76533	7.932709	Walking_Read
13:44:25.530	0.2657645	5.784568	6.771009	-0.10069808	-0.012297328	-0.023667362	0.058575816	5.76533	7.932709	Walking_Read
13:44:25.553	0.2657645	5.784568	6.771009	-0.10069808	-0.012297328	-0.023667362	0.058575816	5.76533	7.932709	Walking_Read
13:44:25.575	0.2657645	5.784568	6.771009	-0.10069808	-0.012297328	-0.023667362	0.058575816	5.76533	7.932709	Walking_Read
13:44:25.598	0.2657645	5.784568	6.771009	-0.10069808	-0.012297328	-0.023667362	0.058575816	5.76533	7.932709	Walking_Read
13:44:25.620	-1.0079896	6.5555243	9.979338	-0.06771136	0.27786368	-0.0652062	-0.11392537	5.818378	7.8932786	Walking_Read
13:44:25.642	-1.0079896	6.5555243	9.979338	-0.06771136	0.27786368	-0.0652062	-0.11392537	5.818378	7.8932786	Walking_Read
13:44:25.665	-1.0079896	6.5555243	9.979338	-0.06771136	0.27786368	-0.0652062	-0.11392537	5.818378	7.8932786	Walking_Read
13:44:25.688	-1.0079896	6.5555243	9.979338	-0.06771136	0.27786368	-0.0652062	-0.11392537	5.818378	7.8932786	Walking_Read
13:44:25.711	-1.0079896	6.5555243	9.979338	-0.06771136	0.27786368	-0.0652062	-0.11392537	5.818378	7.8932786	Walking_Read
13:44:25.736	-1.0079896	6.5555243	9.979338	-0.06771136	0.27786368	-0.0652062	-0.11392537	5.818378	7.8932786	Walking_Read
13:44:25.759	-1.0079896	6.5555243	9.979338	-0.06771136	0.27786368	-0.0652062	-0.11392537	5.818378	7.8932786	Walking_Read
13:44:25.781	-1.0079896	6.5555243	9.979338	-0.06771136	0.27786368	-0.0652062	-0.11392537	5.818378	7.8932786	Walking_Read
13:44:25.803	-2.3416007	4.9609375	6.9098773	0.27498403	0.2192206	0.09789482	-0.42809668	6.0212836	7.7285967	Walking_Read
13:44:25.826	-2.3416007	4.9609375	6.9098773	0.27498403	0.2192206	0.09789482	-0.42809668	6.0212836	7.7285967	Walking_Read
13:44:25.848	-2.3416007	4.9609375	6.9098773	0.27498403	0.2192206	0.09789482	-0.42809668	6.0212836	7.7285967	Walking_Read
13:44:25.871	-2.3416007	4.9609375	6.9098773	0.27498403	0.2192206	0.09789482	-0.42809668	6.0212836	7.7285967	Walking_Read
13:44:25.894	-2.3416007	4.9609375	6.9098773	0.27498403	0.2192206	0.09789482	-0.42809668	6.0212836	7.7285967	Walking_Read
13:44:25.917	-2.3416007	4.9609375	6.9098773	0.27498403	0.2192206	0.09789482	-0.42809668	6.0212836	7.7285967	Walking_Read
13:44:25.940	-2.3416007	4.9609375	6.9098773	0.27498403	0.2192206	0.09789482	-0.42809668	6.0212836	7.7285967	Walking_Read
13:44:25.964	-2.3416007	4.9609375	6.9098773	0.27498403	0.2192206	0.09789482	-0.42809668	6.0212836	7.7285967	Walking_Read
13:44:25.987	-0.749408	5.2075477	5.3440213	0.009868529	0.10743226	0.2371721	-0.73490703	5.8306155	7.8507442	Walking_Read
13:44:26.010	-0.749408	5.2075477	5.3440213	0.009868529	0.10743226	0.2371721	-0.73490703	5.8306155	7.8507442	Walking_Read
13:44:26.032	-0.749408	5.2075477	5.3440213	0.009868529	0.10743226	0.2371721	-0.73490703	5.8306155	7.8507442	Walking_Read
13:44:26.055	-0.749408	5.2075477	5.3440213	0.009868529	0.10743226	0.2371721	-0.73490703	5.8306155	7.8507442	Walking_Read
13:44:26.079	-0.749408	5.2075477	5.3440213	0.009868529	0.10743226	0.2371721	-0.73490703	5.8306155	7.8507442	Walking_Read
13:44:26.102	-0.749408	5.2075477	5.3440213	0.009868529	0.10743226	0.2371721	-0.73490703	5.8306155	7.8507442	Walking_Read
13:44:26.125	-0.749408	5.2075477	5.3440213	0.009868529	0.10743226	0.2371721	-0.73490703	5.8306155	7.8507442	Walking_Read
13:44:26.147	-1.9058428	5.5882373	7.1540933	-0.06099184	-0.1888374	-0.21303558	-0.6843658	5.6517844	7.984942	Walking_Read
13:44:26.168	-1.9058428	5.5882373	7.1540933	-0.06099184	-0.1888374	-0.21303558	-0.6843658	5.6517844	7.984942	Walking_Read
13:44:26.191	-1.9058428	5.5882373	7.1540933	-0.06099184	-0.1888374	-0.21303558	-0.6843658	5.6517844	7.984942	Walking_Read
13:44:26.214	-1.9058428	5.5882373	7.1540933	-0.06099184	-0.1888374	-0.21303558	-0.6843658	5.6517844	7.984942	Walking_Read
13:44:26.237	-1.9058428	5.5882373	7.1540933	-0.06099184	-0.1888374	-0.21303558	-0.6843658	5.6517844	7.984942	Walking_Read
13:44:26.260	-1.9058428	5.5882373	7.1540933	-0.06099184	-0.1888374	-0.21303558	-0.6843658	5.6517844	7.984942	Walking_Read
13:44:26.282	-1.9058428	5.5882373	7.1540933	-0.06099184	-0.1888374	-0.21303558	-0.6843658	5.6517844	7.984942	Walking_Read
13:44:26.306	-1.9058428	5.5882373	7.1540933	-0.06099184	-0.1888374	-0.21303558	-0.6843658	5.6517844	7.984942	Walking_Read
13:44:26.329	-0.8547561	7.2426815	8.961771	0.22061704	-0.5382523	0.009930225	-0.33224285	5.7590904	7.930498	Walking_Read
13:44:26.352	-0.8547561	7.2426815	8.961771	0.22061704	-0.5382523	0.009930225	-0.33224285	5.7590904	7.930498	Walking_Read
13:44:26.374	-0.8547561	7.2426815	8.961771	0.22061704	-0.5382523	0.009930225	-0.33224285	5.7590904	7.930498	Walking_Read
13:44:26.397	-0.8547561	7.2426815	8.961771	0.22061704	-0.5382523	0.009930225	-0.33224285	5.7590904	7.930498	Walking_Read
13:44:26.421	-0.8547561	7.2426815	8.961771	0.22061704	-0.5382523	0.009930225	-0.33224285	5.7590904	7.930498	Walking_Read
13:44:26.444	-0.8547561	7.2426815	8.961771	0.22061704	-0.5382523	0.009930225	-0.33224285	5.7590904	7.930498	Walking_Read
13:44:26.467	-0.8547561	7.2426815	8.961771	0.22061704	-0.5382523	0.009930225	-0.33224285	5.7590904	7.930498	Walking_Read
13:44:26.490	-0.8547561	7.2426815	8.961771	0.22061704	-0.5382523	0.009930225	-0.33224285	5.7590904	7.930498	Walking_Read
13:44:26.512	0.014365649	4.3192716	9.059936	0.261545	-0.22793275	0.032532237	-0.21894759	5.677332	7.993142	Walking_Read
13:44:26.536	0.014365649	4.3192716	9.059936	0.261545	-0.22793275	0.032532237	-0.21894759	5.677332	7.993142	Walking_Read
13:44:26.559	0.014365649	4.3192716	9.059936	0.261545	-0.22793275	0.032532237	-0.21894759	5.677332	7.993142	Walking_Read
13:44:26.581	0.014365649	4.3192716	9.059936	0.261545	-0.22793275	0.032532237	-0.21894759	5.677332	7.993142	Walking_Read
13:44:26.604	0.014365649	4.3192716	9.059936	0.261545	-0.22793275	0.032532237	-0.21894759	5.677332	7.993142	Walking_Read
13:44:26.627	0.014365649	4.3192716	9.059936	0.261545	-0.22793275	0.032532237	-0.21894759	5.677332	7.993142	Walking_Read
13:44:26.651	0.014365649	4.3192716	9.059936	0.261545	-0.22793275	0.032532237	-0.21894759	5.677332	7.993142	Walking_Read
13:44:26.674	0.014365649	4.3192716	9.059936	0.261545	-0.22793275	0.032532237	-0.21894759	5.677332	7.993142	Walking_Read
13:44:26.697	-0.53392327	5.071074	5.6672482	-0.09520029	0.335285	0.22984172	-0.32450464	5.5651317	8.068106	Walking_Read
13:44:26.720	-0.53392327	5.071074	5.6672482	-0.09520029	0.335285	0.22984172	-0.32450464	5.5651317	8.068106	Walking_Read
13:44:26.743	-0.53392327	5.071074	5.6672482	-0.09520029	0.335285	0.22984172	-0.32450464	5.5651317	8.068106	Walking_Read
13:44:26.766	-0.53392327	5.071074	5.6672482	-0.09520029	0.335285	0.22984172	-0.32450464	5.5651317	8.068106	Walking_Read
13:44:26.789	-0.53392327	5.071074	5.6672482	-0.09520029	0.335285	0.22984172	-0.32450464	5.5651317	8.068106	Walking_Read
13:44:26.812	-0.53392327	5.071074	5.6672482	-0.09520029	0.335285	0.22984172	-0.32450464	5.5651317	8.068106	Walking_Read
13:44:26.835	-0.53392327	5.071074	5.6672482	-0.09520029	0.335285	0.22984172	-0.32450464	5.5651317	8.068106	Walking_Read
13:44:26.858	-0.53392327	5.071074	5.6672482	-0.09520029	0.335285	0.22984172	-0.32450464	5.5651317	8.068106	Walking_Read
13:44:26.882	0.08140534	5.8587904	7.4246464	-0.22775805	0.18989906	0.42776206	-0.40278286	5.2664075	8.262752	Walking_Read
13:44:26.905	0.08140534	5.8587904	7.4246464	-0.22775805	0.18989906	0.42776206	-0.40278286	5.2664075	8.262752	Walking_Read
13:44:26.928	0.08140534	5.8587904	7.4246464	-0.22775805	0.18989906	0.42776206	-0.40278286	5.2664075	8.262752	Walking_Read
13:44:26.951	0.08140534	5.8587904	7.4246464	-0.22775805	0.18989906	0.42776206	-0.40278286	5.2664075	8.262752	Walking_Read
13:44:26.973	0.08140534	5.8587904	7.4246464	-0.22775805	0.18989906	0.42776206	-0.40278286	5.2664075	8.262752	Walking_Read
13:44:26.997	0.08140534	5.8587904	7.4246464	-0.22775805	0.18989906	0.42776206	-0.40278286	5.2664075	8.262752	Walking_Read
13:44:27.020	0.08140534	5.8587904	7.4246464	-0.22775805	0.18989906	0.42776206	-0.40278286	5.2664075	8.262752	Walking_Read
13:44:27.043	0.08140534	5.8587904	7.4246464	-0.22775805	0.18989906	0.42776206	-0.40278286	5.2664075	8.262752	Walking_Read
13:44:27.067	-0.2849187	6.4190507	9.574705	0.5315474	0.38354337	0.4161556	-0.47843102	5.3401318	8.21124	Walking_Read
13:44:27.090	-0.2849187	6.4190507	9.574705	0.5315474	0.38354337	0.4161556	-0.47843102	5.3401318	8.21124	Walking_Read
13:44:27.114	-0.2849187	6.4190507	9.574705	0.5315474	0.38354337	0.4161556	-0.47843102	5.3401318	8.21124	Walking_Read
13:44:27.137	-0.2849187	6.4190507	9.574705	0.5315474	0.38354337	0.4161556	-0.47843102	5.3401318	8.21124	Walking_Read
13:44:27.160	-0.2849187	6.4190507	9.574705	0.5315474	0.38354337	0.4161556	-0.47843102	5.3401318	8.21124	Walking_Read
13:44:27.183	-0.2849187	6.4190507	9.574705	0.5315474	0.38354337	0.4161556	-0.47843102	5.3401318	8.21124	Walking_Read
13:44:27.206	-0.2849187	6.4190507	9.574705	0.5315474	0.38354337	0.4161556	-0.47843102	5.3401318	8.21124	Walking_Read
13:44:27.230	-0.95531565	5.1979704	7.161276	0.29208827	0.33711758	0.36850813	-0.60874826	5.636169	8.002085	Walking_Read
13:44:27.253	-0.95531565	5.1979704	7.161276	0.29208827	0.33711758	0.36850813	-0.60874826	5.636169	8.002085	Walking_Read
13:44:27.276	-0.95531565	5.1979704	7.161276	0.29208827	0.33711758	0.36850813	-0.60874826	5.636169	8.002085	Walking_Read
13:44:27.298	-0.95531565	5.1979704	7.161276	0.29208827	0.33711758	0.36850813	-0.60874826	5.636169	8.002085	Walking_Read
13:44:27.320	-0.95531565	5.1979704	7.161276	0.29208827	0.33711758	0.36850813	-0.60874826	5.636169	8.002085	Walking_Read
13:44:27.344	-0.95531565	5.1979704	7.161276	0.29208827	0.33711758	0.36850813	-0.60874826	5.636169	8.002085	Walking_Read
13:44:27.367	-0.95531565	5.1979704	7.161276	0.29208827	0.33711758	0.36850813	-0.60874826	5.636169	8.002085	Walking_Read
13:44:27.390	-0.95531565	5.1979704	7.161276	0.29208827	0.33711758	0.36850813	-0.60874826	5.636169	8.002085	Walking_Read
13:44:27.413	-0.3998439	4.9944572	4.9202347	0.49978244	0.063449964	0.42654032	-0.9234715	5.459282	8.094057	Walking_Read
13:44:27.436	-0.3998439	4.9944572	4.9202347	0.49978244	0.063449964	0.42654032	-0.9234715	5.459282	8.094057	Walking_Read
13:44:27.459	-0.3998439	4.9944572	4.9202347	0.49978244	0.063449964	0.42654032	-0.9234715	5.459282	8.094057	Walking_Read
13:44:27.482	-0.3998439	4.9944572	4.9202347	0.49978244	0.063449964	0.42654032	-0.9234715	5.459282	8.094057	Walking_Read
13:44:27.504	-0.3998439	4.9944572	4.9202347	0.49978244	0.063449964	0.42654032	-0.9234715	5.459282	8.094057	Walking_Read
13:44:27.527	-0.3998439	4.9944572	4.9202347	0.49978244	0.063449964	0.42654032	-0.9234715	5.459282	8.094057	Walking_Read
13:44:27.550	-0.3998439	4.9944572	4.9202347	0.49978244	0.063449964	0.42654032	-0.9234715	5.459282	8.094057	Walking_Read
13:44:27.573	-0.3998439	4.9944572	4.9202347	0.49978244	0.063449964	0.42654032	-0.9234715	5.459282	8.094057	Walking_Read
13:44:27.596	-1.7573977	6.481302	6.864386	-0.016398678	-0.14485508	-0.15805772	-0.657557	5.7836585	7.8922276	Walking_Read
13:44:27.618	-1.7573977	6.481302	6.864386	-0.016398678	-0.14485508	-0.15805772	-0.657557	5.7836585	7.8922276	Walking_Read
13:44:27.640	-1.7573977	6.481302	6.864386	-0.016398678	-0.14485508	-0.15805772	-0.657557	5.7836585	7.8922276	Walking_Read
13:44:27.663	-1.7573977	6.481302	6.864386	-0.016398678	-0.14485508	-0.15805772	-0.657557	5.7836585	7.8922276	Walking_Read
13:44:27.685	-1.7573977	6.481302	6.864386	-0.016398678	-0.14485508	-0.15805772	-0.657557	5.7836585	7.8922276	Walking_Read
13:44:27.707	-1.7573977	6.481302	6.864386	-0.016398678	-0.14485508	-0.15805772	-0.657557	5.7836585	7.8922276	Walking_Read
13:44:27.731	-1.7573977	6.481302	6.864386	-0.016398678	-0.14485508	-0.15805772	-0.657557	5.7836585	7.8922276	Walking_Read
13:44:27.752	-1.7573977	6.481302	6.864386	-0.016398678	-0.14485508	-0.15805772	-0.657557	5.7836585	7.8922276	Walking_Read
13:44:27.774	0.062251143	6.986494	9.091062	0.16625004	-0.5535239	0.09606223	-0.33976364	6.059903	7.702758	Walking_Read
13:44:27.798	0.062251143	6.986494	9.091062	0.16625004	-0.5535239	0.09606223	-0.33976364	6.059903	7.702758	Walking_Read
13:44:27.821	0.062251143	6.986494	9.091062	0.16625004	-0.5535239	0.09606223	-0.33976364	6.059903	7.702758	Walking_Read
13:44:27.844	0.062251143	6.986494	9.091062	0.16625004	-0.5535239	0.09606223	-0.33976364	6.059903	7.702758	Walking_Read
13:44:27.867	0.062251143	6.986494	9.091062	0.16625004	-0.5535239	0.09606223	-0.33976364	6.059903	7.702758	Walking_Read
13:44:27.890	0.062251143	6.986494	9.091062	0.16625004	-0.5535239	0.09606223	-0.33976364	6.059903	7.702758	Walking_Read
13:44:27.912	0.062251143	6.986494	9.091062	0.16625004	-0.5535239	0.09606223	-0.33976364	6.059903	7.702758	Walking_Read
13:44:27.934	0.062251143	6.986494	9.091062	0.16625004	-0.5535239	0.09606223	-0.33976364	6.059903	7.702758	Walking_Read
13:44:27.957	1.2785428	5.1213536	7.745479	0.14853494	-0.46433762	-0.20265087	-0.027335387	6.216094	7.584838	Walking_Read
13:44:27.980	1.2785428	5.1213536	7.745479	0.14853494	-0.46433762	-0.20265087	-0.027335387	6.216094	7.584838	Walking_Read
13:44:28.001	1.2785428	5.1213536	7.745479	0.14853494	-0.46433762	-0.20265087	-0.027335387	6.216094	7.584838	Walking_Read
13:44:28.023	1.2785428	5.1213536	7.745479	0.14853494	-0.46433762	-0.20265087	-0.027335387	6.216094	7.584838	Walking_Read
13:44:28.046	1.2785428	5.1213536	7.745479	0.14853494	-0.46433762	-0.20265087	-0.027335387	6.216094	7.584838	Walking_Read
13:44:28.071	1.2785428	5.1213536	7.745479	0.14853494	-0.46433762	-0.20265087	-0.027335387	6.216094	7.584838	Walking_Read
13:44:28.093	1.2785428	5.1213536	7.745479	0.14853494	-0.46433762	-0.20265087	-0.027335387	6.216094	7.584838	Walking_Read
13:44:28.116	1.2785428	5.1213536	7.745479	0.14853494	-0.46433762	-0.20265087	-0.027335387	6.216094	7.584838	Walking_Read
13:44:28.139	-0.41181526	5.111777	6.7303066	-0.38413957	0.010304686	-0.22280943	-0.28706872	5.918591	7.8139734	Walking_Read
13:44:28.162	-0.41181526	5.111777	6.7303066	-0.38413957	0.010304686	-0.22280943	-0.28706872	5.918591	7.8139734	Walking_Read
13:44:28.185	-0.41181526	5.111777	6.7303066	-0.38413957	0.010304686	-0.22280943	-0.28706872	5.918591	7.8139734	Walking_Read
13:44:28.208	-0.41181526	5.111777	6.7303066	-0.38413957	0.010304686	-0.22280943	-0.28706872	5.918591	7.8139734	Walking_Read
13:44:28.231	-0.41181526	5.111777	6.7303066	-0.38413957	0.010304686	-0.22280943	-0.28706872	5.918591	7.8139734	Walking_Read
13:44:28.254	-0.41181526	5.111777	6.7303066	-0.38413957	0.010304686	-0.22280943	-0.28706872	5.918591	7.8139734	Walking_Read
13:44:28.276	-0.41181526	5.111777	6.7303066	-0.38413957	0.010304686	-0.22280943	-0.28706872	5.918591	7.8139734	Walking_Read
13:44:28.299	-0.41181526	5.111777	6.7303066	-0.38413957	0.010304686	-0.22280943	-0.28706872	5.918591	7.8139734	Walking_Read
13:44:28.321	-0.3328042	6.7207294	7.9561753	0.023918428	0.050621793	0.11622078	-0.2631739	5.7472258	7.941694	Walking_Read
13:44:28.344	-0.3328042	6.7207294	7.9561753	0.023918428	0.050621793	0.11622078	-0.2631739	5.7472258	7.941694	Walking_Read
13:44:28.368	-0.3328042	6.7207294	7.9561753	0.023918428	0.050621793	0.11622078	-0.2631739	5.7472258	7.941694	Walking_Read
13:44:28.391	-0.3328042	6.7207294	7.9561753	0.023918428	0.050621793	0.11622078	-0.2631739	5.7472258	7.941694	Walking_Read
13:44:28.414	-0.3328042	6.7207294	7.9561753	0.023918428	0.050621793	0.11622078	-0.2631739	5.7472258	7.941694	Walking_Read
13:44:28.437	-0.3328042	6.7207294	7.9561753	0.023918428	0.050621793	0.11622078	-0.2631739	5.7472258	7.941694	Walking_Read
13:44:28.460	-0.3328042	6.7207294	7.9561753	0.023918428	0.050621793	0.11622078	-0.2631739	5.7472258	7.941694	Walking_Read
13:44:28.483	-0.3328042	6.7207294	7.9561753	0.023918428	0.050621793	0.11622078	-0.2631739	5.7472258	7.941694	Walking_Read
13:44:28.506	-0.45970076	6.6345353	9.318518	0.20656714	0.19967291	0.21212661	-0.37617755	6.037045	7.718995	Walking_Read
13:44:28.529	-0.45970076	6.6345353	9.318518	0.20656714	0.19967291	0.21212661	-0.37617755	6.037045	7.718995	Walking_Read
13:44:28.552	-0.45970076	6.6345353	9.318518	0.20656714	0.19967291	0.21212661	-0.37617755	6.037045	7.718995	Walking_Read
13:44:28.575	-0.45970076	6.6345353	9.318518	0.20656714	0.19967291	0.21212661	-0.37617755	6.037045	7.718995	Walking_Read
13:44:28.598	-0.45970076	6.6345353	9.318518	0.20656714	0.19967291	0.21212661	-0.37617755	6.037045	7.718995	Walking_Read
13:44:28.621	-0.45970076	6.6345353	9.318518	0.20656714	0.19967291	0.21212661	-0.37617755	6.037045	7.718995	Walking_Read
13:44:28.643	-0.45970076	6.6345353	9.318518	0.20656714	0.19967291	0.21212661	-0.37617755	6.037045	7.718995	Walking_Read
13:44:28.665	-1.0415095	5.0136113	6.428628	0.07523111	0.15630148	0.40821436	-0.5618446	6.162608	7.6076894	Walking_Read
13:44:28.688	-1.0415095	5.0136113	6.428628	0.07523111	0.15630148	0.40821436	-0.5618446	6.162608	7.6076894	Walking_Read
13:44:28.711	-1.0415095	5.0136113	6.428628	0.07523111	0.15630148	0.40821436	-0.5618446	6.162608	7.6076894	Walking_Read
13:44:28.734	-1.0415095	5.0136113	6.428628	0.07523111	0.15630148	0.40821436	-0.5618446	6.162608	7.6076894	Walking_Read
13:44:28.758	-1.0415095	5.0136113	6.428628	0.07523111	0.15630148	0.40821436	-0.5618446	6.162608	7.6076894	Walking_Read
13:44:28.780	-1.0415095	5.0136113	6.428628	0.07523111	0.15630148	0.40821436	-0.5618446	6.162608	7.6076894	Walking_Read
13:44:28.802	-1.0415095	5.0136113	6.428628	0.07523111	0.15630148	0.40821436	-0.5618446	6.162608	7.6076894	Walking_Read
13:44:28.824	-1.0415095	5.0136113	6.428628	0.07523111	0.15630148	0.40821436	-0.5618446	6.162608	7.6076894	Walking_Read
13:44:28.846	-0.2681588	5.705557	6.4429936	-0.27357295	-0.112479225	0.08751011	-0.4861178	6.001633	7.7404413	Walking_Read
13:44:28.869	-0.2681588	5.705557	6.4429936	-0.27357295	-0.112479225	0.08751011	-0.4861178	6.001633	7.7404413	Walking_Read
13:44:28.894	-0.2681588	5.705557	6.4429936	-0.27357295	-0.112479225	0.08751011	-0.4861178	6.001633	7.7404413	Walking_Read
13:44:28.917	-0.2681588	5.705557	6.4429936	-0.27357295	-0.112479225	0.08751011	-0.4861178	6.001633	7.7404413	Walking_Read
13:44:28.939	-0.2681588	5.705557	6.4429936	-0.27357295	-0.112479225	0.08751011	-0.4861178	6.001633	7.7404413	Walking_Read
13:44:28.961	-0.2681588	5.705557	6.4429936	-0.27357295	-0.112479225	0.08751011	-0.4861178	6.001633	7.7404413	Walking_Read
13:44:28.984	-0.2681588	5.705557	6.4429936	-0.27357295	-0.112479225	0.08751011	-0.4861178	6.001633	7.7404413	Walking_Read
13:44:29.007	-0.2681588	5.705557	6.4429936	-0.27357295	-0.112479225	0.08751011	-0.4861178	6.001633	7.7404413	Walking_Read
13:44:29.030	-0.045491222	6.941003	7.6688623	0.007425067	-0.21815892	-0.03160861	-0.43505523	5.9441323	7.787707	Walking_Read
13:44:29.053	-0.045491222	6.941003	7.6688623	0.007425067	-0.21815892	-0.03160861	-0.43505523	5.9441323	7.787707	Walking_Read
13:44:29.076	-0.045491222	6.941003	7.6688623	0.007425067	-0.21815892	-0.03160861	-0.43505523	5.9441323	7.787707	Walking_Read
13:44:29.099	-0.045491222	6.941003	7.6688623	0.007425067	-0.21815892	-0.03160861	-0.43505523	5.9441323	7.787707	Walking_Read
13:44:29.121	-0.045491222	6.941003	7.6688623	0.007425067	-0.21815892	-0.03160861	-0.43505523	5.9441323	7.787707	Walking_Read
13:44:29.144	-0.045491222	6.941003	7.6688623	0.007425067	-0.21815892	-0.03160861	-0.43505523	5.9441323	7.787707	Walking_Read
13:44:29.167	-0.045491222	6.941003	7.6688623	0.007425067	-0.21815892	-0.03160861	-0.43505523	5.9441323	7.787707	Walking_Read
13:44:29.189	-0.045491222	6.941003	7.6688623	0.007425067	-0.21815892	-0.03160861	-0.43505523	5.9441323	7.787707	Walking_Read
13:44:29.212	1.3647367	5.686403	8.89952	0.23772126	0.08971717	-0.17027502	-0.07496172	6.050708	7.7171	Walking_Read
13:44:29.234	1.3647367	5.686403	8.89952	0.23772126	0.08971717	-0.17027502	-0.07496172	6.050708	7.7171	Walking_Read
13:44:29.258	1.3647367	5.686403	8.89952	0.23772126	0.08971717	-0.17027502	-0.07496172	6.050708	7.7171	Walking_Read
13:44:29.280	1.3647367	5.686403	8.89952	0.23772126	0.08971717	-0.17027502	-0.07496172	6.050708	7.7171	Walking_Read
13:44:29.302	1.3647367	5.686403	8.89952	0.23772126	0.08971717	-0.17027502	-0.07496172	6.050708	7.7171	Walking_Read
13:44:29.324	1.3647367	5.686403	8.89952	0.23772126	0.08971717	-0.17027502	-0.07496172	6.050708	7.7171	Walking_Read
13:44:29.347	1.3647367	5.686403	8.89952	0.23772126	0.08971717	-0.17027502	-0.07496172	6.050708	7.7171	Walking_Read
13:44:29.370	1.3647367	5.686403	8.89952	0.23772126	0.08971717	-0.17027502	-0.07496172	6.050708	7.7171	Walking_Read
13:44:29.394	0.22266756	5.111777	5.7438655	-0.074430875	-0.22182411	-0.63880867	-0.069353454	5.959373	7.787902	Walking_Read
13:44:29.417	0.22266756	5.111777	5.7438655	-0.074430875	-0.22182411	-0.63880867	-0.069353454	5.959373	7.787902	Walking_Read
13:44:29.439	0.22266756	5.111777	5.7438655	-0.074430875	-0.22182411	-0.63880867	-0.069353454	5.959373	7.787902	Walking_Read
13:44:29.462	0.22266756	5.111777	5.7438655	-0.074430875	-0.22182411	-0.63880867	-0.069353454	5.959373	7.787902	Walking_Read
13:44:29.484	0.22266756	5.111777	5.7438655	-0.074430875	-0.22182411	-0.63880867	-0.069353454	5.959373	7.787902	Walking_Read
13:44:29.508	0.22266756	5.111777	5.7438655	-0.074430875	-0.22182411	-0.63880867	-0.069353454	5.959373	7.787902	Walking_Read
13:44:29.531	0.22266756	5.111777	5.7438655	-0.074430875	-0.22182411	-0.63880867	-0.069353454	5.959373	7.787902	Walking_Read
13:44:29.554	0.22266756	5.111777	5.7438655	-0.074430875	-0.22182411	-0.63880867	-0.069353454	5.959373	7.787902	Walking_Read
13:44:29.576	0.22985038	6.0886407	6.124555	-0.13673913	-0.044673186	-0.18188146	-0.15999453	5.8693633	7.854638	Walking_Read
13:44:29.599	0.22985038	6.0886407	6.124555	-0.13673913	-0.044673186	-0.18188146	-0.15999453	5.8693633	7.854638	Walking_Read
13:44:29.623	0.22985038	6.0886407	6.124555	-0.13673913	-0.044673186	-0.18188146	-0.15999453	5.8693633	7.854638	Walking_Read
13:44:29.646	0.22985038	6.0886407	6.124555	-0.13673913	-0.044673186	-0.18188146	-0.15999453	5.8693633	7.854638	Walking_Read
13:44:29.669	0.22985038	6.0886407	6.124555	-0.13673913	-0.044673186	-0.18188146	-0.15999453	5.8693633	7.854638	Walking_Read
13:44:29.692	0.22985038	6.0886407	6.124555	-0.13673913	-0.044673186	-0.18188146	-0.15999453	5.8693633	7.854638	Walking_Read
13:44:29.715	0.22985038	6.0886407	6.124555	-0.13673913	-0.044673186	-0.18188146	-0.15999453	5.8693633	7.854638	Walking_Read
13:44:29.739	0.22985038	6.0886407	6.124555	-0.13673913	-0.044673186	-0.18188146	-0.15999453	5.8693633	7.854638	Walking_Read
13:44:29.762	-0.56265455	6.409474	8.964165	0.20473455	-0.06666434	-0.24235712	-0.1436106	5.9801383	7.7709465	Walking_Read
13:44:29.785	-0.56265455	6.409474	8.964165	0.20473455	-0.06666434	-0.24235712	-0.1436106	5.9801383	7.7709465	Walking_Read
13:44:29.808	-0.56265455	6.409474	8.964165	0.20473455	-0.06666434	-0.24235712	-0.1436106	5.9801383	7.7709465	Walking_Read
13:44:29.831	-0.56265455	6.409474	8.964165	0.20473455	-0.06666434	-0.24235712	-0.1436106	5.9801383	7.7709465	Walking_Read
13:44:29.854	-0.56265455	6.409474	8.964165	0.20473455	-0.06666434	-0.24235712	-0.1436106	5.9801383	7.7709465	Walking_Read
13:44:29.877	-0.56265455	6.409474	8.964165	0.20473455	-0.06666434	-0.24235712	-0.1436106	5.9801383	7.7709465	Walking_Read
13:44:29.900	-0.56265455	6.409474	8.964165	0.20473455	-0.06666434	-0.24235712	-0.1436106	5.9801383	7.7709465	Walking_Read
13:44:29.923	-0.56265455	6.409474	8.964165	0.20473455	-0.06666434	-0.24235712	-0.1436106	5.9801383	7.7709465	Walking_Read
13:44:29.946	-1.690358	5.4924664	7.0271964	0.43319815	0.26198116	0.5627633	-0.30194318	6.20296	7.5896287	Walking_Read
13:44:29.969	-1.690358	5.4924664	7.0271964	0.43319815	0.26198116	0.5627633	-0.30194318	6.20296	7.5896287	Walking_Read
13:44:29.991	-1.690358	5.4924664	7.0271964	0.43319815	0.26198116	0.5627633	-0.30194318	6.20296	7.5896287	Walking_Read
13:44:30.013	-1.690358	5.4924664	7.0271964	0.43319815	0.26198116	0.5627633	-0.30194318	6.20296	7.5896287	Walking_Read
13:44:30.036	-1.690358	5.4924664	7.0271964	0.43319815	0.26198116	0.5627633	-0.30194318	6.20296	7.5896287	Walking_Read
13:44:30.059	-1.690358	5.4924664	7.0271964	0.43319815	0.26198116	0.5627633	-0.30194318	6.20296	7.5896287	Walking_Read
13:44:30.082	-1.690358	5.4924664	7.0271964	0.43319815	0.26198116	0.5627633	-0.30194318	6.20296	7.5896287	Walking_Read
13:44:30.104	-0.63208854	5.0662856	5.6792197	0.43319815	0.26198116	0.5627633	-0.30194318	6.20296	7.5896287	Walking_Read
13:44:30.127	-0.63208854	5.0662856	5.6792197	0.009868529	0.17279485	0.30436727	-0.5069166	5.9680767	7.765014	Walking_Read
13:44:30.149	-0.63208854	5.0662856	5.6792197	0.009868529	0.17279485	0.30436727	-0.5069166	5.9680767	7.765014	Walking_Read
13:44:30.172	-0.63208854	5.0662856	5.6792197	0.009868529	0.17279485	0.30436727	-0.5069166	5.9680767	7.765014	Walking_Read
13:44:30.196	-0.63208854	5.0662856	5.6792197	0.009868529	0.17279485	0.30436727	-0.5069166	5.9680767	7.765014	Walking_Read
13:44:30.219	-0.63208854	5.0662856	5.6792197	0.009868529	0.17279485	0.30436727	-0.5069166	5.9680767	7.765014	Walking_Read
13:44:30.242	-0.63208854	5.0662856	5.6792197	0.009868529	0.17279485	0.30436727	-0.5069166	5.9680767	7.765014	Walking_Read
13:44:30.265	-0.63208854	5.0662856	5.6792197	0.009868529	0.17279485	0.30436727	-0.5069166	5.9680767	7.765014	Walking_Read
13:44:30.288	-0.6344828	6.9745226	7.0607166	-0.07198741	-0.057501357	0.08445579	-0.41203102	5.9729033	7.766919	Walking_Read
13:44:30.312	-0.6344828	6.9745226	7.0607166	-0.07198741	-0.057501357	0.08445579	-0.41203102	5.9729033	7.766919	Walking_Read
13:44:30.335	-0.6344828	6.9745226	7.0607166	-0.07198741	-0.057501357	0.08445579	-0.41203102	5.9729033	7.766919	Walking_Read
13:44:30.358	-0.6344828	6.9745226	7.0607166	-0.07198741	-0.057501357	0.08445579	-0.41203102	5.9729033	7.766919	Walking_Read
13:44:30.380	-0.6344828	6.9745226	7.0607166	-0.07198741	-0.057501357	0.08445579	-0.41203102	5.9729033	7.766919	Walking_Read
13:44:30.403	-0.6344828	6.9745226	7.0607166	-0.07198741	-0.057501357	0.08445579	-0.41203102	5.9729033	7.766919	Walking_Read
13:44:30.427	-0.6344828	6.9745226	7.0607166	-0.07198741	-0.057501357	0.08445579	-0.41203102	5.9729033	7.766919	Walking_Read
13:44:30.450	-0.6344828	6.9745226	7.0607166	-0.07198741	-0.057501357	0.08445579	-0.41203102	5.9729033	7.766919	Walking_Read
13:44:30.473	1.0391153	7.4797144	8.25546	0.27681664	-0.6592036	0.116831645	-0.07061302	6.2152777	7.5852275	Walking_Read
13:44:30.496	1.0391153	7.4797144	8.25546	0.27681664	-0.6592036	0.116831645	-0.07061302	6.2152777	7.5852275	Walking_Read
13:44:30.518	1.0391153	7.4797144	8.25546	0.27681664	-0.6592036	0.116831645	-0.07061302	6.2152777	7.5852275	Walking_Read
13:44:30.542	1.0391153	7.4797144	8.25546	0.27681664	-0.6592036	0.116831645	-0.07061302	6.2152777	7.5852275	Walking_Read
13:44:30.565	1.0391153	7.4797144	8.25546	0.27681664	-0.6592036	0.116831645	-0.07061302	6.2152777	7.5852275	Walking_Read
13:44:30.588	1.0391153	7.4797144	8.25546	0.27681664	-0.6592036	0.116831645	-0.07061302	6.2152777	7.5852275	Walking_Read
13:44:30.611	1.0391153	7.4797144	8.25546	0.27681664	-0.6592036	0.116831645	-0.07061302	6.2152777	7.5852275	Walking_Read
13:44:30.634	1.0391153	7.4797144	8.25546	0.27681664	-0.6592036	0.116831645	-0.07061302	6.2152777	7.5852275	Walking_Read
13:44:30.658	0.44772938	4.989669	8.707977	0.12776552	-0.24259353	-0.4586034	0.10745617	6.167146	7.6239796	Walking_Read
13:44:30.681	0.44772938	4.989669	8.707977	0.12776552	-0.24259353	-0.4586034	0.10745617	6.167146	7.6239796	Walking_Read
13:44:30.703	0.44772938	4.989669	8.707977	0.12776552	-0.24259353	-0.4586034	0.10745617	6.167146	7.6239796	Walking_Read
13:44:30.727	0.44772938	4.989669	8.707977	0.12776552	-0.24259353	-0.4586034	0.10745617	6.167146	7.6239796	Walking_Read
13:44:30.750	0.44772938	4.989669	8.707977	0.12776552	-0.24259353	-0.4586034	0.10745617	6.167146	7.6239796	Walking_Read
13:44:30.772	0.44772938	4.989669	8.707977	0.12776552	-0.24259353	-0.4586034	0.10745617	6.167146	7.6239796	Walking_Read
13:44:30.795	0.44772938	4.989669	8.707977	0.12776552	-0.24259353	-0.4586034	0.10745617	6.167146	7.6239796	Walking_Read
13:44:30.818	0.44772938	4.989669	8.707977	0.12776552	-0.24259353	-0.4586034	0.10745617	6.167146	7.6239796	Walking_Read
13:44:30.841	-0.18675344	5.9856873	5.913859	-0.092145965	-0.11064663	-0.03771726	-0.26135027	6.0859346	7.6852727	Walking_Read
13:44:30.864	-0.18675344	5.9856873	5.913859	-0.092145965	-0.11064663	-0.03771726	-0.26135027	6.0859346	7.6852727	Walking_Read
13:44:30.888	-0.18675344	5.9856873	5.913859	-0.092145965	-0.11064663	-0.03771726	-0.26135027	6.0859346	7.6852727	Walking_Read
13:44:30.911	-0.18675344	5.9856873	5.913859	-0.092145965	-0.11064663	-0.03771726	-0.26135027	6.0859346	7.6852727	Walking_Read
13:44:30.933	-0.18675344	5.9856873	5.913859	-0.092145965	-0.11064663	-0.03771726	-0.26135027	6.0859346	7.6852727	Walking_Read
13:44:30.956	-0.18675344	5.9856873	5.913859	-0.092145965	-0.11064663	-0.03771726	-0.26135027	6.0859346	7.6852727	Walking_Read
13:44:30.979	-0.18675344	5.9856873	5.913859	-0.092145965	-0.11064663	-0.03771726	-0.26135027	6.0859346	7.6852727	Walking_Read
13:44:31.002	-0.18675344	5.9856873	5.913859	-0.092145965	-0.11064663	-0.03771726	-0.26135027	6.0859346	7.6852727	Walking_Read
13:44:31.026	-0.36392978	6.821289	7.1588817	0.13448504	0.076889	0.10217088	-0.17496961	6.1032386	7.673995	Walking_Read
13:44:31.049	-0.36392978	6.821289	7.1588817	0.13448504	0.076889	0.10217088	-0.17496961	6.1032386	7.673995	Walking_Read
13:44:31.072	-0.36392978	6.821289	7.1588817	0.13448504	0.076889	0.10217088	-0.17496961	6.1032386	7.673995	Walking_Read
13:44:31.095	-0.36392978	6.821289	7.1588817	0.13448504	0.076889	0.10217088	-0.17496961	6.1032386	7.673995	Walking_Read
13:44:31.119	-0.36392978	6.821289	7.1588817	0.13448504	0.076889	0.10217088	-0.17496961	6.1032386	7.673995	Walking_Read
13:44:31.142	-0.36392978	6.821289	7.1588817	0.13448504	0.076889	0.10217088	-0.17496961	6.1032386	7.673995	Walking_Read
13:44:31.164	-0.36392978	6.821289	7.1588817	0.13448504	0.076889	0.10217088	-0.17496961	6.1032386	7.673995	Walking_Read
13:44:31.188	-0.7110996	7.108602	9.115005	0.04835304	0.27969626	0.1754747	-0.27418256	6.439111	7.3914127	Walking_Read
13:44:31.211	-0.7110996	7.108602	9.115005	0.04835304	0.27969626	0.1754747	-0.27418256	6.439111	7.3914127	Walking_Read
13:44:31.233	-0.7110996	7.108602	9.115005	0.04835304	0.27969626	0.1754747	-0.27418256	6.439111	7.3914127	Walking_Read
13:44:31.255	-0.7110996	7.108602	9.115005	0.04835304	0.27969626	0.1754747	-0.27418256	6.439111	7.3914127	Walking_Read
13:44:31.278	-0.7110996	7.108602	9.115005	0.04835304	0.27969626	0.1754747	-0.27418256	6.439111	7.3914127	Walking_Read
13:44:31.300	-0.7110996	7.108602	9.115005	0.04835304	0.27969626	0.1754747	-0.27418256	6.439111	7.3914127	Walking_Read
13:44:31.323	-0.7110996	7.108602	9.115005	0.04835304	0.27969626	0.1754747	-0.27418256	6.439111	7.3914127	Walking_Read
13:44:31.347	-0.7110996	7.108602	9.115005	0.04835304	0.27969626	0.1754747	-0.27418256	6.439111	7.3914127	Walking_Read
13:44:31.370	-0.21309046	5.2219133	7.18043	0.074009374	-0.08560116	0.16936606	-0.3751473	6.523694	7.3123865	Walking_Read
13:44:31.392	-0.21309046	5.2219133	7.18043	0.074009374	-0.08560116	0.16936606	-0.3751473	6.523694	7.3123865	Walking_Read
13:44:31.415	-0.21309046	5.2219133	7.18043	0.074009374	-0.08560116	0.16936606	-0.3751473	6.523694	7.3123865	Walking_Read
13:44:31.438	-0.21309046	5.2219133	7.18043	0.074009374	-0.08560116	0.16936606	-0.3751473	6.523694	7.3123865	Walking_Read
13:44:31.462	-0.21309046	5.2219133	7.18043	0.074009374	-0.08560116	0.16936606	-0.3751473	6.523694	7.3123865	Walking_Read
13:44:31.485	-0.21309046	5.2219133	7.18043	0.074009374	-0.08560116	0.16936606	-0.3751473	6.523694	7.3123865	Walking_Read
13:44:31.508	-0.21309046	5.2219133	7.18043	0.074009374	-0.08560116	0.16936606	-0.3751473	6.523694	7.3123865	Walking_Read
13:44:31.531	-0.21309046	5.2219133	7.18043	0.074009374	-0.08560116	0.16936606	-0.3751473	6.523694	7.3123865	Walking_Read
13:44:31.554	0.12689656	6.1820173	5.4948606	-0.12696528	-0.094764136	0.020314934	-0.1972158	6.376698	7.447763	Walking_Read
13:44:31.578	0.12689656	6.1820173	5.4948606	-0.12696528	-0.094764136	0.020314934	-0.1972158	6.376698	7.447763	Walking_Read
13:44:31.601	0.12689656	6.1820173	5.4948606	-0.12696528	-0.094764136	0.020314934	-0.1972158	6.376698	7.447763	Walking_Read
13:44:31.624	0.12689656	6.1820173	5.4948606	-0.12696528	-0.094764136	0.020314934	-0.1972158	6.376698	7.447763	Walking_Read
13:44:31.647	0.12689656	6.1820173	5.4948606	-0.12696528	-0.094764136	0.020314934	-0.1972158	6.376698	7.447763	Walking_Read
13:44:31.670	0.12689656	6.1820173	5.4948606	-0.12696528	-0.094764136	0.020314934	-0.1972158	6.376698	7.447763	Walking_Read
13:44:31.693	0.12689656	6.1820173	5.4948606	-0.12696528	-0.094764136	0.020314934	-0.1972158	6.376698	7.447763	Walking_Read
13:44:31.719	0.12689656	6.1820173	5.4948606	-0.12696528	-0.094764136	0.020314934	-0.1972158	6.376698	7.447763	Walking_Read
13:44:31.744	-0.47885495	6.7566433	7.501263	-0.0066248337	-0.2749694	-0.081699565	-0.1843411	6.3470626	7.4733596	Walking_Read
13:44:31.766	-0.47885495	6.7566433	7.501263	-0.0066248337	-0.2749694	-0.081699565	-0.1843411	6.3470626	7.4733596	Walking_Read
13:44:31.788	-0.47885495	6.7566433	7.501263	-0.0066248337	-0.2749694	-0.081699565	-0.1843411	6.3470626	7.4733596	Walking_Read
13:44:31.809	-0.47885495	6.7566433	7.501263	-0.0066248337	-0.2749694	-0.081699565	-0.1843411	6.3470626	7.4733596	Walking_Read
13:44:31.831	-0.47885495	6.7566433	7.501263	-0.0066248337	-0.2749694	-0.081699565	-0.1843411	6.3470626	7.4733596	Walking_Read
13:44:31.852	-0.47885495	6.7566433	7.501263	-0.0066248337	-0.2749694	-0.081699565	-0.1843411	6.3470626	7.4733596	Walking_Read
13:44:31.874	-0.47885495	6.7566433	7.501263	-0.0066248337	-0.2749694	-0.081699565	-0.1843411	6.3470626	7.4733596	Walking_Read
13:44:31.895	-0.47885495	6.7566433	7.501263	-0.0066248337	-0.2749694	-0.081699565	-0.1843411	6.3470626	7.4733596	Walking_Read
13:44:31.918	0.6153286	6.682421	7.9920893	-0.005403103	0.007861225	-0.10369071	0.26032558	6.4557076	7.3774223	Walking_Read
13:44:31.941	0.6153286	6.682421	7.9920893	-0.005403103	0.007861225	-0.10369071	0.26032558	6.4557076	7.3774223	Walking_Read
13:44:31.964	0.6153286	6.682421	7.9920893	-0.005403103	0.007861225	-0.10369071	0.26032558	6.4557076	7.3774223	Walking_Read
13:44:31.987	0.6153286	6.682421	7.9920893	-0.005403103	0.007861225	-0.10369071	0.26032558	6.4557076	7.3774223	Walking_Read
13:44:32.010	0.6153286	6.682421	7.9920893	-0.005403103	0.007861225	-0.10369071	0.26032558	6.4557076	7.3774223	Walking_Read
13:44:32.033	0.6153286	6.682421	7.9920893	-0.005403103	0.007861225	-0.10369071	0.26032558	6.4557076	7.3774223	Walking_Read
13:44:32.056	0.6153286	6.682421	7.9920893	-0.005403103	0.007861225	-0.10369071	0.26032558	6.4557076	7.3774223	Walking_Read
13:44:32.079	0.6153286	6.682421	7.9920893	-0.005403103	0.007861225	-0.10369071	0.26032558	6.4557076	7.3774223	Walking_Read
13:44:32.101	0.3423813	5.734288	6.981705	-0.08237212	0.07566727	-0.19104443	0.24158187	6.3225155	7.4925117	Walking_Read
13:44:32.123	0.3423813	5.734288	6.981705	-0.08237212	0.07566727	-0.19104443	0.24158187	6.3225155	7.4925117	Walking_Read
13:44:32.147	0.3423813	5.734288	6.981705	-0.08237212	0.07566727	-0.19104443	0.24158187	6.3225155	7.4925117	Walking_Read
13:44:32.170	0.3423813	5.734288	6.981705	-0.08237212	0.07566727	-0.19104443	0.24158187	6.3225155	7.4925117	Walking_Read
13:44:32.193	0.3423813	5.734288	6.981705	-0.08237212	0.07566727	-0.19104443	0.24158187	6.3225155	7.4925117	Walking_Read
13:44:32.216	0.3423813	5.734288	6.981705	-0.08237212	0.07566727	-0.19104443	0.24158187	6.3225155	7.4925117	Walking_Read
13:44:32.239	0.3423813	5.734288	6.981705	-0.08237212	0.07566727	-0.19104443	0.24158187	6.3225155	7.4925117	Walking_Read
13:44:32.262	0.3423813	5.734288	6.981705	-0.08237212	0.07566727	-0.19104443	-0.09883052	6.0124636	7.7466664	Walking_Read
13:44:32.284	-0.12210801	5.454158	6.8093176	-0.23447756	-0.07521644	0.040473487	-0.09883052	6.0124636	7.7466664	Walking_Read
13:44:32.305	-0.12210801	5.454158	6.8093176	-0.23447756	-0.07521644	0.040473487	-0.09883052	6.0124636	7.7466664	Walking_Read
13:44:32.326	-0.12210801	5.454158	6.8093176	-0.23447756	-0.07521644	0.040473487	-0.09883052	6.0124636	7.7466664	Walking_Read
13:44:32.349	-0.12210801	5.454158	6.8093176	-0.23447756	-0.07521644	0.040473487	-0.09883052	6.0124636	7.7466664	Walking_Read
13:44:32.372	-0.12210801	5.454158	6.8093176	-0.23447756	-0.07521644	0.040473487	-0.09883052	6.0124636	7.7466664	Walking_Read
13:44:32.394	-0.12210801	5.454158	6.8093176	-0.23447756	-0.07521644	0.040473487	-0.09883052	6.0124636	7.7466664	Walking_Read
13:44:32.417	-0.12210801	5.454158	6.8093176	-0.23447756	-0.07521644	0.040473487	-0.09883052	6.0124636	7.7466664	Walking_Read
13:44:32.440	-0.12210801	5.454158	6.8093176	-0.23447756	-0.07521644	0.040473487	-0.09883052	6.0124636	7.7466664	Walking_Read
13:44:32.465	0.12929083	6.5651016	7.922655	-0.012122621	0.19234253	0.10217088	-0.06708368	5.784218	7.9188824	Walking_Read
13:44:32.489	0.12929083	6.5651016	7.922655	-0.012122621	0.19234253	0.10217088	-0.06708368	5.784218	7.9188824	Walking_Read
13:44:32.512	0.12929083	6.5651016	7.922655	-0.012122621	0.19234253	0.10217088	-0.06708368	5.784218	7.9188824	Walking_Read
13:44:32.535	0.12929083	6.5651016	7.922655	-0.012122621	0.19234253	0.10217088	-0.06708368	5.784218	7.9188824	Walking_Read
13:44:32.558	0.12929083	6.5651016	7.922655	-0.012122621	0.19234253	0.10217088	-0.06708368	5.784218	7.9188824	Walking_Read
13:44:32.581	0.12929083	6.5651016	7.922655	-0.012122621	0.19234253	0.10217088	-0.06708368	5.784218	7.9188824	Walking_Read
13:44:32.604	0.12929083	6.5651016	7.922655	-0.012122621	0.19234253	0.10217088	-0.06708368	5.784218	7.9188824	Walking_Read
13:44:32.628	0.22745611	5.097411	10.008069	-0.07382001	-0.10820317	-0.19226618	-0.3142989	5.9662704	7.7765813	Walking_Read
13:44:32.651	0.22745611	5.097411	10.008069	-0.07382001	-0.10820317	-0.19226618	-0.3142989	5.9662704	7.7765813	Walking_Read
13:44:32.674	0.22745611	5.097411	10.008069	-0.07382001	-0.10820317	-0.19226618	-0.3142989	5.9662704	7.7765813	Walking_Read
13:44:32.696	0.22745611	5.097411	10.008069	-0.07382001	-0.10820317	-0.19226618	-0.3142989	5.9662704	7.7765813	Walking_Read
13:44:32.720	0.22745611	5.097411	10.008069	-0.07382001	-0.10820317	-0.19226618	-0.3142989	5.9662704	7.7765813	Walking_Read
13:44:32.742	0.22745611	5.097411	10.008069	-0.07382001	-0.10820317	-0.19226618	-0.3142989	5.9662704	7.7765813	Walking_Read
13:44:32.765	0.22745611	5.097411	10.008069	-0.07382001	-0.10820317	-0.19226618	-0.3142989	5.9662704	7.7765813	Walking_Read
13:44:32.787	0.22745611	5.097411	10.008069	-0.07382001	-0.10820317	-0.19226618	-0.3142989	5.9662704	7.7765813	Walking_Read
13:44:32.808	-0.13168511	5.095017	6.438205	-0.12635443	0.3194025	0.23656124	-0.6403764	5.9178004	7.7935805	Walking_Read
13:44:32.830	-0.13168511	5.095017	6.438205	-0.12635443	0.3194025	0.23656124	-0.6403764	5.9178004	7.7935805	Walking_Read
13:44:32.852	-0.13168511	5.095017	6.438205	-0.12635443	0.3194025	0.23656124	-0.6403764	5.9178004	7.7935805	Walking_Read
13:44:32.873	-0.13168511	5.095017	6.438205	-0.12635443	0.3194025	0.23656124	-0.6403764	5.9178004	7.7935805	Walking_Read
13:44:32.895	-0.13168511	5.095017	6.438205	-0.12635443	0.3194025	0.23656124	-0.6403764	5.9178004	7.7935805	Walking_Read
13:44:32.918	-0.13168511	5.095017	6.438205	-0.12635443	0.3194025	0.23656124	-0.6403764	5.9178004	7.7935805	Walking_Read
13:44:32.941	-0.13168511	5.095017	6.438205	-0.12635443	0.3194025	0.23656124	-0.6403764	5.9178004	7.7935805	Walking_Read
13:44:32.964	-0.13168511	5.095017	6.438205	-0.12635443	0.3194025	0.23656124	-0.6403764	5.9178004	7.7935805	Walking_Read
13:44:32.988	-0.45970076	5.3919067	6.715941	-0.05610492	-0.2273219	-0.24724405	-0.6076843	5.831242	7.8611484	Walking_Read
13:44:33.011	-0.45970076	5.3919067	6.715941	-0.05610492	-0.2273219	-0.24724405	-0.6076843	5.831242	7.8611484	Walking_Read
13:44:33.033	-0.45970076	5.3919067	6.715941	-0.05610492	-0.2273219	-0.24724405	-0.6076843	5.831242	7.8611484	Walking_Read
13:44:33.057	-0.45970076	5.3919067	6.715941	-0.05610492	-0.2273219	-0.24724405	-0.6076843	5.831242	7.8611484	Walking_Read
13:44:33.079	-0.45970076	5.3919067	6.715941	-0.05610492	-0.2273219	-0.24724405	-0.6076843	5.831242	7.8611484	Walking_Read
13:44:33.103	-0.45970076	5.3919067	6.715941	-0.05610492	-0.2273219	-0.24724405	-0.6076843	5.831242	7.8611484	Walking_Read
13:44:33.126	-0.45970076	5.3919067	6.715941	-0.05610492	-0.2273219	-0.24724405	-0.6076843	5.831242	7.8611484	Walking_Read
13:44:33.149	-0.45970076	5.3919067	6.715941	-0.05610492	-0.2273219	-0.24724405	-0.6076843	5.831242	7.8611484	Walking_Read
13:44:33.172	-0.8236305	6.605804	7.7502675	-0.13246307	-0.37209696	0.10217088	-0.4316134	5.895159	7.8250346	Walking_Read
13:44:33.195	-0.8236305	6.605804	7.7502675	-0.13246307	-0.37209696	0.10217088	-0.4316134	5.895159	7.8250346	Walking_Read
13:44:33.219	-0.8236305	6.605804	7.7502675	-0.13246307	-0.37209696	0.10217088	-0.4316134	5.895159	7.8250346	Walking_Read
13:44:33.241	-0.8236305	6.605804	7.7502675	-0.13246307	-0.37209696	0.10217088	-0.4316134	5.895159	7.8250346	Walking_Read
13:44:33.264	-0.8236305	6.605804	7.7502675	-0.13246307	-0.37209696	0.10217088	-0.4316134	5.895159	7.8250346	Walking_Read
13:44:33.287	-0.8236305	6.605804	7.7502675	-0.13246307	-0.37209696	0.10217088	-0.4316134	5.895159	7.8250346	Walking_Read
13:44:33.310	-0.8236305	6.605804	7.7502675	-0.13246307	-0.37209696	0.10217088	-0.4316134	5.895159	7.8250346	Walking_Read
13:44:33.333	-0.8236305	6.605804	7.7502675	-0.13246307	-0.37209696	0.10217088	-0.4316134	5.895159	7.8250346	Walking_Read
13:44:33.356	-0.28013015	4.314483	9.167678	0.30491644	0.1911208	-0.13240138	0.0032340134	5.5220647	8.104142	Walking_Read
13:44:33.379	-0.28013015	4.314483	9.167678	0.30491644	0.1911208	-0.13240138	0.0032340134	5.5220647	8.104142	Walking_Read
13:44:33.401	-0.28013015	4.314483	9.167678	0.30491644	0.1911208	-0.13240138	0.0032340134	5.5220647	8.104142	Walking_Read
13:44:33.424	-0.28013015	4.314483	9.167678	0.30491644	0.1911208	-0.13240138	0.0032340134	5.5220647	8.104142	Walking_Read
13:44:33.447	-0.28013015	4.314483	9.167678	0.30491644	0.1911208	-0.13240138	0.0032340134	5.5220647	8.104142	Walking_Read
13:44:33.470	-0.28013015	4.314483	9.167678	0.30491644	0.1911208	-0.13240138	0.0032340134	5.5220647	8.104142	Walking_Read
13:44:33.493	-0.28013015	4.314483	9.167678	0.30491644	0.1911208	-0.13240138	0.0032340134	5.5220647	8.104142	Walking_Read
13:44:33.517	-0.28013015	4.314483	9.167678	0.30491644	0.1911208	-0.13240138	0.0032340134	5.5220647	8.104142	Walking_Read
13:44:33.540	-0.81644773	4.7957325	6.081458	-0.17278019	0.19967291	-0.089029945	-0.3328867	5.4697623	8.132727	Walking_Read
13:44:33.563	-0.81644773	4.7957325	6.081458	-0.17278019	0.19967291	-0.089029945	-0.3328867	5.4697623	8.132727	Walking_Read
13:44:33.586	-0.81644773	4.7957325	6.081458	-0.17278019	0.19967291	-0.089029945	-0.3328867	5.4697623	8.132727	Walking_Read
13:44:33.609	-0.81644773	4.7957325	6.081458	-0.17278019	0.19967291	-0.089029945	-0.3328867	5.4697623	8.132727	Walking_Read
13:44:33.632	-0.81644773	4.7957325	6.081458	-0.17278019	0.19967291	-0.089029945	-0.3328867	5.4697623	8.132727	Walking_Read
13:44:33.655	-0.81644773	4.7957325	6.081458	-0.17278019	0.19967291	-0.089029945	-0.3328867	5.4697623	8.132727	Walking_Read
13:44:33.677	-0.81644773	4.7957325	6.081458	-0.17278019	0.19967291	-0.089029945	-0.3328867	5.4697623	8.132727	Walking_Read
13:44:33.699	-0.81644773	4.7957325	6.081458	-0.17278019	0.19967291	-0.089029945	-0.3328867	5.4697623	8.132727	Walking_Read
13:44:33.722	-0.21787901	5.2434616	7.728719	-0.30350533	0.040237084	0.20418538	-0.40739453	5.233801	8.283217	Walking_Read
13:44:33.744	-0.21787901	5.2434616	7.728719	-0.30350533	0.040237084	0.20418538	-0.40739453	5.233801	8.283217	Walking_Read
13:44:33.768	-0.21787901	5.2434616	7.728719	-0.30350533	0.040237084	0.20418538	-0.40739453	5.233801	8.283217	Walking_Read
13:44:33.790	-0.21787901	5.2434616	7.728719	-0.30350533	0.040237084	0.20418538	-0.40739453	5.233801	8.283217	Walking_Read
13:44:33.812	-0.21787901	5.2434616	7.728719	-0.30350533	0.040237084	0.20418538	-0.40739453	5.233801	8.283217	Walking_Read
13:44:33.834	-0.21787901	5.2434616	7.728719	-0.30350533	0.040237084	0.20418538	-0.40739453	5.233801	8.283217	Walking_Read
13:44:33.858	-0.21787901	5.2434616	7.728719	-0.30350533	0.040237084	0.20418538	-0.40739453	5.233801	8.283217	Walking_Read
13:44:33.881	-0.21787901	5.2434616	7.728719	-0.30350533	0.040237084	0.20418538	-0.40739453	5.233801	8.283217	Walking_Read
13:44:33.904	-0.37350687	5.5738716	9.225141	0.0507965	0.2509856	-0.010839193	-0.44976053	5.159974	8.327227	Walking_Read
13:44:33.928	-0.37350687	5.5738716	9.225141	0.0507965	0.2509856	-0.010839193	-0.44976053	5.159974	8.327227	Walking_Read
13:44:33.950	-0.37350687	5.5738716	9.225141	0.0507965	0.2509856	-0.010839193	-0.44976053	5.159974	8.327227	Walking_Read
13:44:33.974	-0.37350687	5.5738716	9.225141	0.0507965	0.2509856	-0.010839193	-0.44976053	5.159974	8.327227	Walking_Read
13:44:33.996	-0.37350687	5.5738716	9.225141	0.0507965	0.2509856	-0.010839193	-0.44976053	5.159974	8.327227	Walking_Read
13:44:34.019	-0.37350687	5.5738716	9.225141	0.0507965	0.2509856	-0.010839193	-0.44976053	5.159974	8.327227	Walking_Read
13:44:34.042	-0.37350687	5.5738716	9.225141	0.0507965	0.2509856	-0.010839193	-0.44976053	5.159974	8.327227	Walking_Read
13:44:34.064	-1.6688095	4.393494	7.7526617	0.62500983	0.3664391	0.2548872	-0.5333357	5.254406	8.262998	Walking_Read
13:44:34.089	-1.6688095	4.393494	7.7526617	0.62500983	0.3664391	0.2548872	-0.5333357	5.254406	8.262998	Walking_Read
13:44:34.112	-1.6688095	4.393494	7.7526617	0.62500983	0.3664391	0.2548872	-0.5333357	5.254406	8.262998	Walking_Read
13:44:34.135	-1.6688095	4.393494	7.7526617	0.62500983	0.3664391	0.2548872	-0.5333357	5.254406	8.262998	Walking_Read
13:44:34.158	-1.6688095	4.393494	7.7526617	0.62500983	0.3664391	0.2548872	-0.5333357	5.254406	8.262998	Walking_Read
13:44:34.180	-1.6688095	4.393494	7.7526617	0.62500983	0.3664391	0.2548872	-0.5333357	5.254406	8.262998	Walking_Read
13:44:34.204	-1.6688095	4.393494	7.7526617	0.62500983	0.3664391	0.2548872	-0.5333357	5.254406	8.262998	Walking_Read
13:44:34.226	-1.6688095	4.393494	7.7526617	0.62500983	0.3664391	0.2548872	-0.5333357	5.254406	8.262998	Walking_Read
13:44:34.249	-1.1660118	4.410254	6.1484976	0.11676994	-0.22671103	-0.022445632	-0.5399095	5.406985	8.163536	Walking_Read
13:44:34.272	-1.1660118	4.410254	6.1484976	0.11676994	-0.22671103	-0.022445632	-0.5399095	5.406985	8.163536	Walking_Read
13:44:34.294	-1.1660118	4.410254	6.1484976	0.11676994	-0.22671103	-0.022445632	-0.5399095	5.406985	8.163536	Walking_Read
13:44:34.318	-1.1660118	4.410254	6.1484976	0.11676994	-0.22671103	-0.022445632	-0.5399095	5.406985	8.163536	Walking_Read
13:44:34.341	-1.1660118	4.410254	6.1484976	0.11676994	-0.22671103	-0.022445632	-0.5399095	5.406985	8.163536	Walking_Read
13:44:34.364	-1.1660118	4.410254	6.1484976	0.11676994	-0.22671103	-0.022445632	-0.5399095	5.406985	8.163536	Walking_Read
13:44:34.387	-1.1660118	4.410254	6.1484976	0.11676994	-0.22671103	-0.022445632	-0.5399095	5.406985	8.163536	Walking_Read
13:44:34.410	-1.1660118	4.410254	6.1484976	0.11676994	-0.22671103	-0.022445632	-0.5399095	5.406985	8.163536	Walking_Read
13:44:34.433	-0.54828894	5.767808	7.5898514	-0.21248642	-0.023903769	-0.055432353	-0.24681948	5.4094853	8.175996	Walking_Read
13:44:34.456	-0.54828894	5.767808	7.5898514	-0.21248642	-0.023903769	-0.055432353	-0.24681948	5.4094853	8.175996	Walking_Read
13:44:34.479	-0.54828894	5.767808	7.5898514	-0.21248642	-0.023903769	-0.055432353	-0.24681948	5.4094853	8.175996	Walking_Read
13:44:34.501	-0.54828894	5.767808	7.5898514	-0.21248642	-0.023903769	-0.055432353	-0.24681948	5.4094853	8.175996	Walking_Read
13:44:34.523	-0.54828894	5.767808	7.5898514	-0.21248642	-0.023903769	-0.055432353	-0.24681948	5.4094853	8.175996	Walking_Read
13:44:34.545	-0.54828894	5.767808	7.5898514	-0.21248642	-0.023903769	-0.055432353	-0.24681948	5.4094853	8.175996	Walking_Read
13:44:34.567	-0.54828894	5.767808	7.5898514	-0.21248642	-0.023903769	-0.055432353	-0.24681948	5.4094853	8.175996	Walking_Read
13:44:34.590	-0.54828894	5.767808	7.5898514	-0.21248642	-0.023903769	-0.055432353	-0.24681948	5.4094853	8.175996	Walking_Read
13:44:34.613	-1.4509305	6.3208857	7.798153	0.04041179	-0.19800037	0.25549805	-0.550785	5.230091	8.277265	Walking_Read
13:44:34.636	-1.4509305	6.3208857	7.798153	0.04041179	-0.19800037	0.25549805	-0.550785	5.230091	8.277265	Walking_Read
13:44:34.660	-1.4509305	6.3208857	7.798153	0.04041179	-0.19800037	0.25549805	-0.550785	5.230091	8.277265	Walking_Read
13:44:34.682	-1.4509305	6.3208857	7.798153	0.04041179	-0.19800037	0.25549805	-0.550785	5.230091	8.277265	Walking_Read
13:44:34.704	-1.4509305	6.3208857	7.798153	0.04041179	-0.19800037	0.25549805	-0.550785	5.230091	8.277265	Walking_Read
13:44:34.727	-1.4509305	6.3208857	7.798153	0.04041179	-0.19800037	0.25549805	-0.550785	5.230091	8.277265	Walking_Read
13:44:34.749	-1.4509305	6.3208857	7.798153	0.04041179	-0.19800037	0.25549805	-0.550785	5.230091	8.277265	Walking_Read
13:44:34.772	-1.4509305	6.3208857	7.798153	0.04041179	-0.19800037	0.25549805	-0.550785	5.230091	8.277265	Walking_Read
13:44:34.795	-0.05506832	3.5147953	9.445415	0.3403466	-0.29085186	-0.08231042	-0.08749796	5.08811	8.382948	Walking_Read
13:44:34.818	-0.05506832	3.5147953	9.445415	0.3403466	-0.29085186	-0.08231042	-0.08749796	5.08811	8.382948	Walking_Read
13:44:34.840	-0.05506832	3.5147953	9.445415	0.3403466	-0.29085186	-0.08231042	-0.08749796	5.08811	8.382948	Walking_Read
13:44:34.863	-0.05506832	3.5147953	9.445415	0.3403466	-0.29085186	-0.08231042	-0.08749796	5.08811	8.382948	Walking_Read
13:44:34.886	-0.05506832	3.5147953	9.445415	0.3403466	-0.29085186	-0.08231042	-0.08749796	5.08811	8.382948	Walking_Read
13:44:34.909	-0.05506832	3.5147953	9.445415	0.3403466	-0.29085186	-0.08231042	-0.08749796	5.08811	8.382948	Walking_Read
13:44:34.932	-0.05506832	3.5147953	9.445415	0.3403466	-0.29085186	-0.08231042	-0.08749796	5.08811	8.382948	Walking_Read
13:44:34.955	-0.05506832	3.5147953	9.445415	0.3403466	-0.29085186	-0.08231042	-0.08749796	5.08811	8.382948	Walking_Read
13:44:34.978	-0.90503585	4.6113734	7.204373	0.05690515	-0.08682289	-0.021834766	-0.24397396	4.962688	8.454734	Walking_Read
13:44:35.001	-0.90503585	4.6113734	7.204373	0.05690515	-0.08682289	-0.021834766	-0.24397396	4.962688	8.454734	Walking_Read
13:44:35.024	-0.90503585	4.6113734	7.204373	0.05690515	-0.08682289	-0.021834766	-0.24397396	4.962688	8.454734	Walking_Read
13:44:35.046	-0.90503585	4.6113734	7.204373	0.05690515	-0.08682289	-0.021834766	-0.24397396	4.962688	8.454734	Walking_Read
13:44:35.069	-0.90503585	4.6113734	7.204373	0.05690515	-0.08682289	-0.021834766	-0.24397396	4.962688	8.454734	Walking_Read
13:44:35.092	-0.90503585	4.6113734	7.204373	0.05690515	-0.08682289	-0.021834766	-0.24397396	4.962688	8.454734	Walking_Read
13:44:35.115	-0.90503585	4.6113734	7.204373	0.05690515	-0.08682289	-0.021834766	-0.24397396	4.962688	8.454734	Walking_Read
13:44:35.138	-0.90503585	4.6113734	7.204373	0.05690515	-0.08682289	-0.021834766	-0.24397396	4.962688	8.454734	Walking_Read
13:44:35.162	0.39505535	5.4062724	7.431829	-0.16972587	-0.07704904	0.086288385	-0.050889425	4.989458	8.442337	Walking_Read
13:44:35.185	0.39505535	5.4062724	7.431829	-0.16972587	-0.07704904	0.086288385	-0.050889425	4.989458	8.442337	Walking_Read
13:44:35.208	0.39505535	5.4062724	7.431829	-0.16972587	-0.07704904	0.086288385	-0.050889425	4.989458	8.442337	Walking_Read
13:44:35.231	0.39505535	5.4062724	7.431829	-0.16972587	-0.07704904	0.086288385	-0.050889425	4.989458	8.442337	Walking_Read
13:44:35.254	0.39505535	5.4062724	7.431829	-0.16972587	-0.07704904	0.086288385	-0.050889425	4.989458	8.442337	Walking_Read
13:44:35.277	0.39505535	5.4062724	7.431829	-0.16972587	-0.07704904	0.086288385	-0.050889425	4.989458	8.442337	Walking_Read
13:44:35.299	0.39505535	5.4062724	7.431829	-0.16972587	-0.07704904	0.086288385	-0.050889425	4.989458	8.442337	Walking_Read
13:44:35.322	0.39505535	5.4062724	7.431829	-0.16972587	-0.07704904	0.086288385	-0.050889425	4.989458	8.442337	Walking_Read
13:44:35.346	-0.014365649	5.6576715	9.3280945	0.13265243	0.34383708	-0.02672169	-0.06923202	5.2206907	8.301203	Walking_Read
13:44:35.368	-0.014365649	5.6576715	9.3280945	0.13265243	0.34383708	-0.02672169	-0.06923202	5.2206907	8.301203	Walking_Read
13:44:35.391	-0.014365649	5.6576715	9.3280945	0.13265243	0.34383708	-0.02672169	-0.06923202	5.2206907	8.301203	Walking_Read
13:44:35.414	-0.014365649	5.6576715	9.3280945	0.13265243	0.34383708	-0.02672169	-0.06923202	5.2206907	8.301203	Walking_Read
13:44:35.437	-0.014365649	5.6576715	9.3280945	0.13265243	0.34383708	-0.02672169	-0.06923202	5.2206907	8.301203	Walking_Read
13:44:35.461	-0.014365649	5.6576715	9.3280945	0.13265243	0.34383708	-0.02672169	-0.06923202	5.2206907	8.301203	Walking_Read
13:44:35.483	-0.014365649	5.6576715	9.3280945	0.13265243	0.34383708	-0.02672169	-0.06923202	5.2206907	8.301203	Walking_Read
13:44:35.506	-2.1069617	4.3839173	8.442213	0.6842637	0.7641124	0.13454674	-0.4084501	5.4763017	8.124875	Walking_Read
13:44:35.529	-2.1069617	4.3839173	8.442213	0.6842637	0.7641124	0.13454674	-0.4084501	5.4763017	8.124875	Walking_Read
13:44:35.551	-2.1069617	4.3839173	8.442213	0.6842637	0.7641124	0.13454674	-0.4084501	5.4763017	8.124875	Walking_Read
13:44:35.574	-2.1069617	4.3839173	8.442213	0.6842637	0.7641124	0.13454674	-0.4084501	5.4763017	8.124875	Walking_Read
13:44:35.597	-2.1069617	4.3839173	8.442213	0.6842637	0.7641124	0.13454674	-0.4084501	5.4763017	8.124875	Walking_Read
13:44:35.619	-2.1069617	4.3839173	8.442213	0.6842637	0.7641124	0.13454674	-0.4084501	5.4763017	8.124875	Walking_Read
13:44:35.640	-2.1069617	4.3839173	8.442213	0.6842637	0.7641124	0.13454674	-0.4084501	5.4763017	8.124875	Walking_Read
13:44:35.664	-2.1069617	4.3839173	8.442213	0.6842637	0.7641124	0.13454674	-0.4084501	5.4763017	8.124875	Walking_Read
13:44:35.686	-0.72785956	4.5850363	6.4573593	0.055683423	0.0029743027	0.17669643	-0.7004304	5.687232	7.9583364	Walking_Read
13:44:35.709	-0.72785956	4.5850363	6.4573593	0.055683423	0.0029743027	0.17669643	-0.7004304	5.687232	7.9583364	Walking_Read
13:44:35.732	-0.72785956	4.5850363	6.4573593	0.055683423	0.0029743027	0.17669643	-0.7004304	5.687232	7.9583364	Walking_Read
13:44:35.755	-0.72785956	4.5850363	6.4573593	0.055683423	0.0029743027	0.17669643	-0.7004304	5.687232	7.9583364	Walking_Read
13:44:35.778	-0.72785956	4.5850363	6.4573593	0.055683423	0.0029743027	0.17669643	-0.7004304	5.687232	7.9583364	Walking_Read
13:44:35.802	-0.72785956	4.5850363	6.4573593	0.055683423	0.0029743027	0.17669643	-0.7004304	5.687232	7.9583364	Walking_Read
13:44:35.825	-0.72785956	4.5850363	6.4573593	0.055683423	0.0029743027	0.17669643	-0.7004304	5.687232	7.9583364	Walking_Read
13:44:35.848	-0.72785956	4.5850363	6.4573593	0.055683423	0.0029743027	0.17669643	-0.7004304	5.687232	7.9583364	Walking_Read
13:44:35.870	-1.4676905	5.523592	6.857203	0.26826453	-0.106370576	-0.21303558	-0.34200954	5.58313	8.054938	Walking_Read
13:44:35.892	-1.4676905	5.523592	6.857203	0.26826453	-0.106370576	-0.21303558	-0.34200954	5.58313	8.054938	Walking_Read
13:44:35.916	-1.4676905	5.523592	6.857203	0.26826453	-0.106370576	-0.21303558	-0.34200954	5.58313	8.054938	Walking_Read
13:44:35.939	-1.4676905	5.523592	6.857203	0.26826453	-0.106370576	-0.21303558	-0.34200954	5.58313	8.054938	Walking_Read
13:44:35.962	-1.4676905	5.523592	6.857203	0.26826453	-0.106370576	-0.21303558	-0.34200954	5.58313	8.054938	Walking_Read
13:44:35.985	-1.4676905	5.523592	6.857203	0.26826453	-0.106370576	-0.21303558	-0.34200954	5.58313	8.054938	Walking_Read
13:44:36.008	-1.4676905	5.523592	6.857203	0.26826453	-0.106370576	-0.21303558	-0.34200954	5.58313	8.054938	Walking_Read
13:44:36.031	-1.4676905	5.523592	6.857203	0.26826453	-0.106370576	-0.21303558	-0.34200954	5.58313	8.054938	Walking_Read
13:44:36.055	-0.7134939	6.9314256	8.05434	-0.26257735	-0.04039713	0.22984172	-0.3058101	5.7359767	7.948295	Walking_Read
13:44:36.078	-0.7134939	6.9314256	8.05434	-0.26257735	-0.04039713	0.22984172	-0.3058101	5.7359767	7.948295	Walking_Read
13:44:36.101	-0.7134939	6.9314256	8.05434	-0.26257735	-0.04039713	0.22984172	-0.3058101	5.7359767	7.948295	Walking_Read
13:44:36.123	-0.7134939	6.9314256	8.05434	-0.26257735	-0.04039713	0.22984172	-0.3058101	5.7359767	7.948295	Walking_Read
13:44:36.147	-0.7134939	6.9314256	8.05434	-0.26257735	-0.04039713	0.22984172	-0.3058101	5.7359767	7.948295	Walking_Read
13:44:36.170	-0.7134939	6.9314256	8.05434	-0.26257735	-0.04039713	0.22984172	-0.3058101	5.7359767	7.948295	Walking_Read
13:44:36.193	-0.7134939	6.9314256	8.05434	-0.26257735	-0.04039713	0.22984172	-0.3058101	5.7359767	7.948295	Walking_Read
13:44:36.216	-0.7134939	6.9314256	8.05434	-0.26257735	-0.04039713	0.22984172	-0.3058101	5.7359767	7.948295	Walking_Read
13:44:36.238	-0.05027977	4.230684	8.197997	0.33607057	0.19967291	0.14493144	-0.20290735	5.4351993	8.160132	Walking_Read
13:44:36.262	-0.05027977	4.230684	8.197997	0.33607057	0.19967291	0.14493144	-0.20290735	5.4351993	8.160132	Walking_Read
13:44:36.285	-0.05027977	4.230684	8.197997	0.33607057	0.19967291	0.14493144	-0.20290735	5.4351993	8.160132	Walking_Read
13:44:36.308	-0.05027977	4.230684	8.197997	0.33607057	0.19967291	0.14493144	-0.20290735	5.4351993	8.160132	Walking_Read
13:44:36.331	-0.05027977	4.230684	8.197997	0.33607057	0.19967291	0.14493144	-0.20290735	5.4351993	8.160132	Walking_Read
13:44:36.354	-0.05027977	4.230684	8.197997	0.33607057	0.19967291	0.14493144	-0.20290735	5.4351993	8.160132	Walking_Read
13:44:36.377	-0.05027977	4.230684	8.197997	0.33607057	0.19967291	0.14493144	-0.20290735	5.4351993	8.160132	Walking_Read
13:44:36.401	-0.05027977	4.230684	8.197997	0.33607057	0.19967291	0.14493144	-0.20290735	5.4351993	8.160132	Walking_Read
13:44:36.424	-0.9241901	4.9992456	6.646507	-0.21370815	-0.081935965	-0.39385173	-0.47249222	5.4824295	8.117268	Walking_Read
13:44:36.447	-0.9241901	4.9992456	6.646507	-0.21370815	-0.081935965	-0.39385173	-0.47249222	5.4824295	8.117268	Walking_Read
13:44:36.470	-0.9241901	4.9992456	6.646507	-0.21370815	-0.081935965	-0.39385173	-0.47249222	5.4824295	8.117268	Walking_Read
13:44:36.493	-0.9241901	4.9992456	6.646507	-0.21370815	-0.081935965	-0.39385173	-0.47249222	5.4824295	8.117268	Walking_Read
13:44:36.515	-0.9241901	4.9992456	6.646507	-0.21370815	-0.081935965	-0.39385173	-0.47249222	5.4824295	8.117268	Walking_Read
13:44:36.537	-0.9241901	4.9992456	6.646507	-0.21370815	-0.081935965	-0.39385173	-0.47249222	5.4824295	8.117268	Walking_Read
13:44:36.559	-0.9241901	4.9992456	6.646507	-0.21370815	-0.081935965	-0.39385173	-0.47249222	5.4824295	8.117268	Walking_Read
13:44:36.580	-0.9241901	4.9992456	6.646507	-0.015176946	-0.15768325	0.011151955	-0.47249222	5.4824295	8.117268	Walking_Read
13:44:36.602	0.0	5.0998054	7.781393	-0.015176946	-0.15768325	0.011151955	-0.4116768	5.27937	8.254036	Walking_Read
13:44:36.624	0.0	5.0998054	7.781393	-0.015176946	-0.15768325	0.011151955	-0.4116768	5.27937	8.254036	Walking_Read
13:44:36.645	0.0	5.0998054	7.781393	-0.015176946	-0.15768325	0.011151955	-0.4116768	5.27937	8.254036	Walking_Read
13:44:36.667	0.0	5.0998054	7.781393	-0.015176946	-0.15768325	0.011151955	-0.4116768	5.27937	8.254036	Walking_Read
13:44:36.689	0.0	5.0998054	7.781393	-0.015176946	-0.15768325	0.011151955	-0.4116768	5.27937	8.254036	Walking_Read
13:44:36.713	0.0	5.0998054	7.781393	-0.015176946	-0.15768325	0.011151955	-0.4116768	5.27937	8.254036	Walking_Read
13:44:36.736	0.0	5.0998054	7.781393	-0.015176946	-0.15768325	0.011151955	-0.4116768	5.27937	8.254036	Walking_Read
13:44:36.758	0.0	5.0998054	7.781393	-0.015176946	-0.15768325	0.011151955	-0.4116768	5.27937	8.254036	Walking_Read
13:44:36.786	-1.2833313	7.369578	8.674458	0.10210918	0.18928821	0.14309885	-0.3746705	5.5167556	8.099097	Walking_Read
13:44:36.809	-1.2833313	7.369578	8.674458	0.10210918	0.18928821	0.14309885	-0.3746705	5.5167556	8.099097	Walking_Read
13:44:36.833	-1.2833313	7.369578	8.674458	0.10210918	0.18928821	0.14309885	-0.3746705	5.5167556	8.099097	Walking_Read
13:44:36.856	-1.2833313	7.369578	8.674458	0.10210918	0.18928821	0.14309885	-0.3746705	5.5167556	8.099097	Walking_Read
13:44:36.878	-1.2833313	7.369578	8.674458	0.10210918	0.18928821	0.14309885	-0.3746705	5.5167556	8.099097	Walking_Read
13:44:36.901	-1.2833313	7.369578	8.674458	0.10210918	0.18928821	0.14309885	-0.3746705	5.5167556	8.099097	Walking_Read
13:44:36.923	-1.2833313	7.369578	8.674458	0.10210918	0.18928821	0.14309885	-0.3746705	5.5167556	8.099097	Walking_Read
13:44:36.947	-1.2234744	4.642499	7.9920893	0.3403466	-0.23281969	0.07834713	-0.43726066	5.5500374	8.07318	Walking_Read
13:44:36.970	-1.2234744	4.642499	7.9920893	0.3403466	-0.23281969	0.07834713	-0.43726066	5.5500374	8.07318	Walking_Read
13:44:36.993	-1.2234744	4.642499	7.9920893	0.3403466	-0.23281969	0.07834713	-0.43726066	5.5500374	8.07318	Walking_Read
13:44:37.016	-1.2234744	4.642499	7.9920893	0.3403466	-0.23281969	0.07834713	-0.43726066	5.5500374	8.07318	Walking_Read
13:44:37.038	-1.2234744	4.642499	7.9920893	0.3403466	-0.23281969	0.07834713	-0.43726066	5.5500374	8.07318	Walking_Read
13:44:37.062	-1.2234744	4.642499	7.9920893	0.3403466	-0.23281969	0.07834713	-0.43726066	5.5500374	8.07318	Walking_Read
13:44:37.085	-1.2234744	4.642499	7.9920893	0.3403466	-0.23281969	0.07834713	-0.43726066	5.5500374	8.07318	Walking_Read
13:44:37.108	-1.2234744	4.642499	7.9920893	0.3403466	-0.23281969	0.07834713	-0.43726066	5.5500374	8.07318	Walking_Read
13:44:37.131	-0.30167863	5.087834	5.751048	-0.04205502	0.028019777	0.19013546	-0.45261702	5.517596	8.0945425	Walking_Read
13:44:37.154	-0.30167863	5.087834	5.751048	-0.04205502	0.028019777	0.19013546	-0.45261702	5.517596	8.0945425	Walking_Read
13:44:37.178	-0.30167863	5.087834	5.751048	-0.04205502	0.028019777	0.19013546	-0.45261702	5.517596	8.0945425	Walking_Read
13:44:37.201	-0.30167863	5.087834	5.751048	-0.04205502	0.028019777	0.19013546	-0.45261702	5.517596	8.0945425	Walking_Read
13:44:37.224	-0.30167863	5.087834	5.751048	-0.04205502	0.028019777	0.19013546	-0.45261702	5.517596	8.0945425	Walking_Read
13:44:37.247	-0.30167863	5.087834	5.751048	-0.04205502	0.028019777	0.19013546	-0.45261702	5.517596	8.0945425	Walking_Read
13:44:37.269	-0.30167863	5.087834	5.751048	-0.04205502	0.028019777	0.19013546	-0.45261702	5.517596	8.0945425	Walking_Read
13:44:37.291	-0.30167863	5.087834	5.751048	-0.04205502	0.028019777	0.19013546	-0.45261702	5.517596	8.0945425	Walking_Read
13:44:37.313	-0.91700727	6.0455437	6.6848154	0.088059284	-0.0049669454	-0.036495533	-0.4317048	5.64235	8.009234	Walking_Read
13:44:37.334	-0.91700727	6.0455437	6.6848154	0.088059284	-0.0049669454	-0.036495533	-0.4317048	5.64235	8.009234	Walking_Read
13:44:37.356	-0.91700727	6.0455437	6.6848154	0.088059284	-0.0049669454	-0.036495533	-0.4317048	5.64235	8.009234	Walking_Read
13:44:37.378	-0.91700727	6.0455437	6.6848154	0.088059284	-0.0049669454	-0.036495533	-0.4317048	5.64235	8.009234	Walking_Read
13:44:37.402	-0.91700727	6.0455437	6.6848154	0.088059284	-0.0049669454	-0.036495533	-0.4317048	5.64235	8.009234	Walking_Read
13:44:37.425	-0.91700727	6.0455437	6.6848154	0.088059284	-0.0049669454	-0.036495533	-0.4317048	5.64235	8.009234	Walking_Read
13:44:37.448	-0.91700727	6.0455437	6.6848154	0.088059284	-0.0049669454	-0.036495533	-0.4317048	5.64235	8.009234	Walking_Read
13:44:37.471	-0.91700727	6.0455437	6.6848154	0.088059284	-0.0049669454	-0.036495533	-0.4317048	5.64235	8.009234	Walking_Read
13:44:37.494	-0.076616794	5.6385174	9.780613	0.032470543	-0.16623537	0.2634393	-0.40689754	5.8542304	7.8570194	Walking_Read
13:44:37.518	-0.076616794	5.6385174	9.780613	0.032470543	-0.16623537	0.2634393	-0.40689754	5.8542304	7.8570194	Walking_Read
13:44:37.541	-0.076616794	5.6385174	9.780613	0.032470543	-0.16623537	0.2634393	-0.40689754	5.8542304	7.8570194	Walking_Read
13:44:37.564	-0.076616794	5.6385174	9.780613	0.032470543	-0.16623537	0.2634393	-0.40689754	5.8542304	7.8570194	Walking_Read
13:44:37.587	-0.076616794	5.6385174	9.780613	0.032470543	-0.16623537	0.2634393	-0.40689754	5.8542304	7.8570194	Walking_Read
13:44:37.610	-0.076616794	5.6385174	9.780613	0.032470543	-0.16623537	0.2634393	-0.40689754	5.8542304	7.8570194	Walking_Read
13:44:37.633	-0.076616794	5.6385174	9.780613	0.032470543	-0.16623537	0.2634393	-0.40689754	5.8542304	7.8570194	Walking_Read
13:44:37.657	-0.076616794	5.6385174	9.780613	0.032470543	-0.16623537	0.2634393	-0.40689754	5.8542304	7.8570194	Walking_Read
13:44:37.680	1.7406378	5.1692395	7.848433	0.23344521	0.033517566	-0.20081829	-0.022311639	5.83685	7.8804197	Walking_Read
13:44:37.703	1.7406378	5.1692395	7.848433	0.23344521	0.033517566	-0.20081829	-0.022311639	5.83685	7.8804197	Walking_Read
13:44:37.726	1.7406378	5.1692395	7.848433	0.23344521	0.033517566	-0.20081829	-0.022311639	5.83685	7.8804197	Walking_Read
13:44:37.749	1.7406378	5.1692395	7.848433	0.23344521	0.033517566	-0.20081829	-0.022311639	5.83685	7.8804197	Walking_Read
13:44:37.772	1.7406378	5.1692395	7.848433	0.23344521	0.033517566	-0.20081829	-0.022311639	5.83685	7.8804197	Walking_Read
13:44:37.795	1.7406378	5.1692395	7.848433	0.23344521	0.033517566	-0.20081829	-0.022311639	5.83685	7.8804197	Walking_Read
13:44:37.818	1.7406378	5.1692395	7.848433	0.23344521	0.033517566	-0.20081829	-0.022311639	5.83685	7.8804197	Walking_Read
13:44:37.841	1.7406378	5.1692395	7.848433	0.23344521	0.033517566	-0.20081829	-0.022311639	5.83685	7.8804197	Walking_Read
13:44:37.865	-0.9720756	5.097411	6.8619914	-0.014566082	-0.08010337	-0.14522955	-0.45653915	5.737653	7.9398503	Walking_Read
13:44:37.888	-0.9720756	5.097411	6.8619914	-0.014566082	-0.08010337	-0.14522955	-0.45653915	5.737653	7.9398503	Walking_Read
13:44:37.910	-0.9720756	5.097411	6.8619914	-0.014566082	-0.08010337	-0.14522955	-0.45653915	5.737653	7.9398503	Walking_Read
13:44:37.933	-0.9720756	5.097411	6.8619914	-0.014566082	-0.08010337	-0.14522955	-0.45653915	5.737653	7.9398503	Walking_Read
13:44:37.956	-0.9720756	5.097411	6.8619914	-0.014566082	-0.08010337	-0.14522955	-0.45653915	5.737653	7.9398503	Walking_Read
13:44:37.980	-0.9720756	5.097411	6.8619914	-0.014566082	-0.08010337	-0.14522955	-0.45653915	5.737653	7.9398503	Walking_Read
13:44:38.003	-0.9720756	5.097411	6.8619914	-0.014566082	-0.08010337	-0.14522955	-0.45653915	5.737653	7.9398503	Walking_Read
13:44:38.026	-0.102953814	6.184412	8.284191	-0.05854838	0.29557878	0.1388228	-0.2397513	5.7790956	7.9192758	Walking_Read
13:44:38.048	-0.102953814	6.184412	8.284191	-0.05854838	0.29557878	0.1388228	-0.2397513	5.7790956	7.9192758	Walking_Read
13:44:38.071	-0.102953814	6.184412	8.284191	-0.05854838	0.29557878	0.1388228	-0.2397513	5.7790956	7.9192758	Walking_Read
13:44:38.095	-0.102953814	6.184412	8.284191	-0.05854838	0.29557878	0.1388228	-0.2397513	5.7790956	7.9192758	Walking_Read
13:44:38.117	-0.102953814	6.184412	8.284191	-0.05854838	0.29557878	0.1388228	-0.2397513	5.7790956	7.9192758	Walking_Read
13:44:38.140	-0.102953814	6.184412	8.284191	-0.05854838	0.29557878	0.1388228	-0.2397513	5.7790956	7.9192758	Walking_Read
13:44:38.163	-0.102953814	6.184412	8.284191	-0.05854838	0.29557878	0.1388228	-0.2397513	5.7790956	7.9192758	Walking_Read
13:44:38.186	-0.102953814	6.184412	8.284191	-0.05854838	0.29557878	0.1388228	-0.2397513	5.7790956	7.9192758	Walking_Read
13:44:38.210	0.4644893	6.2346916	8.58587	-0.16911499	0.03412843	0.16386828	-0.35158294	5.861746	7.8540864	Walking_Read
13:44:38.233	0.4644893	6.2346916	8.58587	-0.16911499	0.03412843	0.16386828	-0.35158294	5.861746	7.8540864	Walking_Read
13:44:38.256	0.4644893	6.2346916	8.58587	-0.16911499	0.03412843	0.16386828	-0.35158294	5.861746	7.8540864	Walking_Read
13:44:38.278	0.4644893	6.2346916	8.58587	-0.16911499	0.03412843	0.16386828	-0.35158294	5.861746	7.8540864	Walking_Read
13:44:38.301	0.4644893	6.2346916	8.58587	-0.16911499	0.03412843	0.16386828	-0.35158294	5.861746	7.8540864	Walking_Read
13:44:38.325	0.4644893	6.2346916	8.58587	-0.16911499	0.03412843	0.16386828	-0.35158294	5.861746	7.8540864	Walking_Read
13:44:38.348	0.4644893	6.2346916	8.58587	-0.16911499	0.03412843	0.16386828	-0.35158294	5.861746	7.8540864	Walking_Read
13:44:38.371	0.4644893	6.2346916	8.58587	-0.16911499	0.03412843	0.16386828	-0.35158294	5.861746	7.8540864	Walking_Read
13:44:38.393	-0.42378664	4.73827	7.9585695	-0.1740019	-0.15462893	-0.12751445	-0.41249081	5.711252	7.9612703	Walking_Read
13:44:38.416	-0.42378664	4.73827	7.9585695	-0.1740019	-0.15462893	-0.12751445	-0.41249081	5.711252	7.9612703	Walking_Read
13:44:38.439	-0.42378664	4.73827	7.9585695	-0.1740019	-0.15462893	-0.12751445	-0.41249081	5.711252	7.9612703	Walking_Read
13:44:38.462	-0.42378664	4.73827	7.9585695	-0.1740019	-0.15462893	-0.12751445	-0.41249081	5.711252	7.9612703	Walking_Read
13:44:38.485	-0.42378664	4.73827	7.9585695	-0.1740019	-0.15462893	-0.12751445	-0.41249081	5.711252	7.9612703	Walking_Read
13:44:38.508	-0.42378664	4.73827	7.9585695	-0.1740019	-0.15462893	-0.12751445	-0.41249081	5.711252	7.9612703	Walking_Read
13:44:38.531	-0.42378664	4.73827	7.9585695	-0.1740019	-0.15462893	-0.12751445	-0.41249081	5.711252	7.9612703	Walking_Read
13:44:38.553	-0.42378664	4.73827	7.9585695	-0.1740019	-0.15462893	-0.12751445	-0.41249081	5.711252	7.9612703	Walking_Read
13:44:38.576	-0.06464542	5.3631754	6.6225643	0.010479393	-0.41119233	0.020314934	-0.1803368	5.419941	8.170805	Walking_Read
13:44:38.598	-0.06464542	5.3631754	6.6225643	0.010479393	-0.41119233	0.020314934	-0.1803368	5.419941	8.170805	Walking_Read
13:44:38.621	-0.06464542	5.3631754	6.6225643	0.010479393	-0.41119233	0.020314934	-0.1803368	5.419941	8.170805	Walking_Read
13:44:38.643	-0.06464542	5.3631754	6.6225643	0.010479393	-0.41119233	0.020314934	-0.1803368	5.419941	8.170805	Walking_Read
13:44:38.667	-0.06464542	5.3631754	6.6225643	0.010479393	-0.41119233	0.020314934	-0.1803368	5.419941	8.170805	Walking_Read
13:44:38.690	-0.06464542	5.3631754	6.6225643	0.010479393	-0.41119233	0.020314934	-0.1803368	5.419941	8.170805	Walking_Read
13:44:38.713	-0.06464542	5.3631754	6.6225643	0.010479393	-0.41119233	0.020314934	-0.1803368	5.419941	8.170805	Walking_Read
13:44:38.736	-0.06464542	5.3631754	6.6225643	0.010479393	-0.41119233	0.020314934	-0.1803368	5.419941	8.170805	Walking_Read
13:44:38.758	0.16759923	5.774991	8.020821	0.098443985	-0.17478749	-0.32909998	-0.13494726	5.508262	8.112407	Walking_Read
13:44:38.782	0.16759923	5.774991	8.020821	0.098443985	-0.17478749	-0.32909998	-0.13494726	5.508262	8.112407	Walking_Read
13:44:38.804	0.16759923	5.774991	8.020821	0.098443985	-0.17478749	-0.32909998	-0.13494726	5.508262	8.112407	Walking_Read
13:44:38.825	0.16759923	5.774991	8.020821	0.098443985	-0.17478749	-0.32909998	-0.13494726	5.508262	8.112407	Walking_Read
13:44:38.846	0.16759923	5.774991	8.020821	0.098443985	-0.17478749	-0.32909998	-0.13494726	5.508262	8.112407	Walking_Read
13:44:38.868	0.16759923	5.774991	8.020821	0.098443985	-0.17478749	-0.32909998	-0.13494726	5.508262	8.112407	Walking_Read
13:44:38.890	0.16759923	5.774991	8.020821	0.098443985	-0.17478749	-0.32909998	-0.13494726	5.508262	8.112407	Walking_Read
13:44:38.912	0.16759923	5.774991	8.020821	0.098443985	-0.17478749	-0.32909998	-0.13494726	5.508262	8.112407	Walking_Read
13:44:38.933	1.7238779	5.116565	9.61062	-0.074430875	-0.06422087	-0.15500338	0.022607774	5.626876	8.031691	Walking_Read
13:44:38.957	1.7238779	5.116565	9.61062	-0.074430875	-0.06422087	-0.15500338	0.022607774	5.626876	8.031691	Walking_Read
13:44:38.979	1.7238779	5.116565	9.61062	-0.074430875	-0.06422087	-0.15500338	0.022607774	5.626876	8.031691	Walking_Read
13:44:39.003	1.7238779	5.116565	9.61062	-0.074430875	-0.06422087	-0.15500338	0.022607774	5.626876	8.031691	Walking_Read
13:44:39.026	1.7238779	5.116565	9.61062	-0.074430875	-0.06422087	-0.15500338	0.022607774	5.626876	8.031691	Walking_Read
13:44:39.049	1.7238779	5.116565	9.61062	-0.074430875	-0.06422087	-0.15500338	0.022607774	5.626876	8.031691	Walking_Read
13:44:39.072	1.7238779	5.116565	9.61062	-0.074430875	-0.06422087	-0.15500338	0.022607774	5.626876	8.031691	Walking_Read
13:44:39.095	1.7238779	5.116565	9.61062	-0.074430875	-0.06422087	-0.15500338	0.022607774	5.626876	8.031691	Walking_Read
13:44:39.118	-0.5219519	4.989669	6.735095	-0.096422024	0.15385802	-0.4201189	-0.19398579	5.6033525	8.045814	Walking_Read
13:44:39.141	-0.5219519	4.989669	6.735095	-0.096422024	0.15385802	-0.4201189	-0.19398579	5.6033525	8.045814	Walking_Read
13:44:39.164	-0.5219519	4.989669	6.735095	-0.096422024	0.15385802	-0.4201189	-0.19398579	5.6033525	8.045814	Walking_Read
13:44:39.187	-0.5219519	4.989669	6.735095	-0.096422024	0.15385802	-0.4201189	-0.19398579	5.6033525	8.045814	Walking_Read
13:44:39.210	-0.5219519	4.989669	6.735095	-0.096422024	0.15385802	-0.4201189	-0.19398579	5.6033525	8.045814	Walking_Read
13:44:39.232	-0.5219519	4.989669	6.735095	-0.096422024	0.15385802	-0.4201189	-0.19398579	5.6033525	8.045814	Walking_Read
13:44:39.254	-0.5219519	4.989669	6.735095	-0.096422024	0.15385802	-0.4201189	-0.19398579	5.6033525	8.045814	Walking_Read
13:44:39.277	-0.5219519	4.989669	6.735095	-0.096422024	0.15385802	-0.4201189	-0.19398579	5.6033525	8.045814	Walking_Read
13:44:39.300	-0.13647367	5.2697988	6.3831367	0.008035933	-0.117977016	0.23350692	-0.2560859	5.6354814	8.021602	Walking_Read
13:44:39.322	-0.13647367	5.2697988	6.3831367	0.008035933	-0.117977016	0.23350692	-0.2560859	5.6354814	8.021602	Walking_Read
13:44:39.344	-0.13647367	5.2697988	6.3831367	0.008035933	-0.117977016	0.23350692	-0.2560859	5.6354814	8.021602	Walking_Read
13:44:39.366	-0.13647367	5.2697988	6.3831367	0.008035933	-0.117977016	0.23350692	-0.2560859	5.6354814	8.021602	Walking_Read
13:44:39.389	-0.13647367	5.2697988	6.3831367	0.008035933	-0.117977016	0.23350692	-0.2560859	5.6354814	8.021602	Walking_Read
13:44:39.411	-0.13647367	5.2697988	6.3831367	0.008035933	-0.117977016	0.23350692	-0.2560859	5.6354814	8.021602	Walking_Read
13:44:39.434	-0.13647367	5.2697988	6.3831367	0.008035933	-0.117977016	0.23350692	-0.2560859	5.6354814	8.021602	Walking_Read
13:44:39.458	-0.13647367	5.2697988	6.3831367	0.008035933	-0.117977016	0.23350692	-0.2560859	5.6354814	8.021602	Walking_Read
13:44:39.480	0.66800267	5.973716	8.521224	0.038579192	0.08971717	-0.004119675	-0.09005663	5.746439	7.94611	Walking_Read
13:44:39.502	0.66800267	5.973716	8.521224	0.038579192	0.08971717	-0.004119675	-0.09005663	5.746439	7.94611	Walking_Read
13:44:39.525	0.66800267	5.973716	8.521224	0.038579192	0.08971717	-0.004119675	-0.09005663	5.746439	7.94611	Walking_Read
13:44:39.547	0.66800267	5.973716	8.521224	0.038579192	0.08971717	-0.004119675	-0.09005663	5.746439	7.94611	Walking_Read
13:44:39.571	0.66800267	5.973716	8.521224	0.038579192	0.08971717	-0.004119675	-0.09005663	5.746439	7.94611	Walking_Read
13:44:39.593	0.66800267	5.973716	8.521224	0.038579192	0.08971717	-0.004119675	-0.09005663	5.746439	7.94611	Walking_Read
13:44:39.617	0.66800267	5.973716	8.521224	0.038579192	0.08971717	-0.004119675	-0.09005663	5.746439	7.94611	Walking_Read
13:44:39.640	0.66800267	5.973716	8.521224	0.038579192	0.08971717	-0.004119675	-0.09005663	5.746439	7.94611	Walking_Read
13:44:39.663	-1.2450229	5.0184	8.28898	0.36905727	0.5099925	0.2707697	-0.2679321	5.817418	7.8902626	Walking_Read
13:44:39.687	-1.2450229	5.0184	8.28898	0.36905727	0.5099925	0.2707697	-0.2679321	5.817418	7.8902626	Walking_Read
13:44:39.710	-1.2450229	5.0184	8.28898	0.36905727	0.5099925	0.2707697	-0.2679321	5.817418	7.8902626	Walking_Read
13:44:39.733	-1.2450229	5.0184	8.28898	0.36905727	0.5099925	0.2707697	-0.2679321	5.817418	7.8902626	Walking_Read
13:44:39.756	-1.2450229	5.0184	8.28898	0.36905727	0.5099925	0.2707697	-0.2679321	5.817418	7.8902626	Walking_Read
13:44:39.778	-1.2450229	5.0184	8.28898	0.36905727	0.5099925	0.2707697	-0.2679321	5.817418	7.8902626	Walking_Read
13:44:39.802	-1.2450229	5.0184	8.28898	0.36905727	0.5099925	0.2707697	-0.2679321	5.817418	7.8902626	Walking_Read
13:44:39.823	-0.39505535	4.5515165	7.211556	-0.33404863	-0.14180076	-0.051767167	-0.25810245	5.5850177	8.056755	Walking_Read
13:44:39.845	-0.39505535	4.5515165	7.211556	-0.33404863	-0.14180076	-0.051767167	-0.25810245	5.5850177	8.056755	Walking_Read
13:44:39.867	-0.39505535	4.5515165	7.211556	-0.33404863	-0.14180076	-0.051767167	-0.25810245	5.5850177	8.056755	Walking_Read
13:44:39.889	-0.39505535	4.5515165	7.211556	-0.33404863	-0.14180076	-0.051767167	-0.25810245	5.5850177	8.056755	Walking_Read
13:44:39.913	-0.39505535	4.5515165	7.211556	-0.33404863	-0.14180076	-0.051767167	-0.25810245	5.5850177	8.056755	Walking_Read
13:44:39.936	-0.39505535	4.5515165	7.211556	-0.33404863	-0.14180076	-0.051767167	-0.25810245	5.5850177	8.056755	Walking_Read
13:44:39.959	-0.39505535	4.5515165	7.211556	-0.33404863	-0.14180076	-0.051767167	-0.25810245	5.5850177	8.056755	Walking_Read
13:44:39.980	-0.39505535	4.5515165	7.211556	-0.33404863	-0.14180076	-0.051767167	-0.25810245	5.5850177	8.056755	Walking_Read
13:44:40.002	-1.0510867	5.681614	7.580274	-0.01090089	-0.05200357	-0.05237803	-0.0358157	5.332781	8.2298565	Walking_Read
13:44:40.024	-1.0510867	5.681614	7.580274	-0.01090089	-0.05200357	-0.05237803	-0.0358157	5.332781	8.2298565	Walking_Read
13:44:40.046	-1.0510867	5.681614	7.580274	-0.01090089	-0.05200357	-0.05237803	-0.0358157	5.332781	8.2298565	Walking_Read
13:44:40.069	-1.0510867	5.681614	7.580274	-0.01090089	-0.05200357	-0.05237803	-0.0358157	5.332781	8.2298565	Walking_Read
13:44:40.092	-1.0510867	5.681614	7.580274	-0.01090089	-0.05200357	-0.05237803	-0.0358157	5.332781	8.2298565	Walking_Read
13:44:40.114	-1.0510867	5.681614	7.580274	-0.01090089	-0.05200357	-0.05237803	-0.0358157	5.332781	8.2298565	Walking_Read
13:44:40.137	-1.0510867	5.681614	7.580274	-0.01090089	-0.05200357	-0.05237803	-0.0358157	5.332781	8.2298565	Walking_Read
13:44:40.160	-1.0510867	5.681614	7.580274	-0.01090089	-0.05200357	-0.05237803	-0.0358157	5.332781	8.2298565	Walking_Read
13:44:40.183	0.4189981	6.193989	9.026416	0.03919006	-0.39592072	0.045971274	0.18371896	5.476044	8.133235	Walking_Read
13:44:40.206	0.4189981	6.193989	9.026416	0.03919006	-0.39592072	0.045971274	0.18371896	5.476044	8.133235	Walking_Read
13:44:40.228	0.4189981	6.193989	9.026416	0.03919006	-0.39592072	0.045971274	0.18371896	5.476044	8.133235	Walking_Read
13:44:40.252	0.4189981	6.193989	9.026416	0.03919006	-0.39592072	0.045971274	0.18371896	5.476044	8.133235	Walking_Read
13:44:40.275	0.4189981	6.193989	9.026416	0.03919006	-0.39592072	0.045971274	0.18371896	5.476044	8.133235	Walking_Read
13:44:40.298	0.4189981	6.193989	9.026416	0.03919006	-0.39592072	0.045971274	0.18371896	5.476044	8.133235	Walking_Read
13:44:40.320	0.4189981	6.193989	9.026416	0.03919006	-0.39592072	0.045971274	0.18371896	5.476044	8.133235	Walking_Read
13:44:40.344	0.4189981	6.193989	9.026416	0.03919006	-0.39592072	0.045971274	0.18371896	5.476044	8.133235	Walking_Read
13:44:40.373	2.3224466	4.532362	8.329682	0.24993856	-0.1479094	-0.1653881	0.4091461	5.572485	8.059176	Walking_Read
13:44:40.396	2.3224466	4.532362	8.329682	0.24993856	-0.1479094	-0.1653881	0.4091461	5.572485	8.059176	Walking_Read
13:44:40.419	2.3224466	4.532362	8.329682	0.24993856	-0.1479094	-0.1653881	0.4091461	5.572485	8.059176	Walking_Read
13:44:40.442	2.3224466	4.532362	8.329682	0.24993856	-0.1479094	-0.1653881	0.4091461	5.572485	8.059176	Walking_Read
13:44:40.463	2.3224466	4.532362	8.329682	0.24993856	-0.1479094	-0.1653881	0.4091461	5.572485	8.059176	Walking_Read
13:44:40.486	2.3224466	4.532362	8.329682	0.24993856	-0.1479094	-0.1653881	0.4091461	5.572485	8.059176	Walking_Read
13:44:40.508	2.3224466	4.532362	8.329682	0.24993856	-0.1479094	-0.1653881	0.4091461	5.572485	8.059176	Walking_Read
13:44:40.531	2.3224466	4.532362	8.329682	0.24993856	-0.1479094	-0.1653881	0.4091461	5.572485	8.059176	Walking_Read
13:44:40.554	0.2370332	5.2913475	5.7630196	0.002538145	-0.0672752	-0.09086254	0.28117484	5.560075	8.073219	Walking_Read
13:44:40.577	0.2370332	5.2913475	5.7630196	0.002538145	-0.0672752	-0.09086254	0.28117484	5.560075	8.073219	Walking_Read
13:44:40.601	0.2370332	5.2913475	5.7630196	0.002538145	-0.0672752	-0.09086254	0.28117484	5.560075	8.073219	Walking_Read
13:44:40.624	0.2370332	5.2913475	5.7630196	0.002538145	-0.0672752	-0.09086254	0.28117484	5.560075	8.073219	Walking_Read
13:44:40.647	0.2370332	5.2913475	5.7630196	0.002538145	-0.0672752	-0.09086254	0.28117484	5.560075	8.073219	Walking_Read
13:44:40.669	0.2370332	5.2913475	5.7630196	0.002538145	-0.0672752	-0.09086254	0.28117484	5.560075	8.073219	Walking_Read
13:44:40.692	0.2370332	5.2913475	5.7630196	0.002538145	-0.0672752	-0.09086254	0.28117484	5.560075	8.073219	Walking_Read
13:44:40.715	0.2370332	5.2913475	5.7630196	0.002538145	-0.0672752	-0.09086254	0.28117484	5.560075	8.073219	Walking_Read
13:44:40.739	1.2450229	5.5810547	7.292961	-0.016398678	-0.1393573	0.12477289	0.44450203	5.5827594	8.050189	Walking_Read
13:44:40.762	1.2450229	5.5810547	7.292961	-0.016398678	-0.1393573	0.12477289	0.44450203	5.5827594	8.050189	Walking_Read
13:44:40.785	1.2450229	5.5810547	7.292961	-0.016398678	-0.1393573	0.12477289	0.44450203	5.5827594	8.050189	Walking_Read
13:44:40.808	1.2450229	5.5810547	7.292961	-0.016398678	-0.1393573	0.12477289	0.44450203	5.5827594	8.050189	Walking_Read
13:44:40.832	1.2450229	5.5810547	7.292961	-0.016398678	-0.1393573	0.12477289	0.44450203	5.5827594	8.050189	Walking_Read
13:44:40.854	1.2450229	5.5810547	7.292961	-0.016398678	-0.1393573	0.12477289	0.44450203	5.5827594	8.050189	Walking_Read
13:44:40.877	1.2450229	5.5810547	7.292961	-0.016398678	-0.1393573	0.12477289	0.44450203	5.5827594	8.050189	Walking_Read
13:44:40.900	1.2450229	5.5810547	7.292961	-0.016398678	-0.1393573	0.12477289	0.44450203	5.5827594	8.050189	Walking_Read
13:44:40.924	-0.48124924	6.926637	8.631361	0.04407698	0.2784745	0.13760106	0.41354552	5.6826935	7.9816213	Walking_Read
13:44:40.948	-0.48124924	6.926637	8.631361	0.04407698	0.2784745	0.13760106	0.41354552	5.6826935	7.9816213	Walking_Read
13:44:40.971	-0.48124924	6.926637	8.631361	0.04407698	0.2784745	0.13760106	0.41354552	5.6826935	7.9816213	Walking_Read
13:44:40.994	-0.48124924	6.926637	8.631361	0.04407698	0.2784745	0.13760106	0.41354552	5.6826935	7.9816213	Walking_Read
13:44:41.016	-0.48124924	6.926637	8.631361	0.04407698	0.2784745	0.13760106	0.41354552	5.6826935	7.9816213	Walking_Read
13:44:41.040	-0.48124924	6.926637	8.631361	0.04407698	0.2784745	0.13760106	0.41354552	5.6826935	7.9816213	Walking_Read
13:44:41.062	-0.48124924	6.926637	8.631361	0.04407698	0.2784745	0.13760106	0.41354552	5.6826935	7.9816213	Walking_Read
13:44:41.085	-0.4644893	4.295329	8.420665	-0.0011270463	0.19417512	0.36484292	-0.21293168	5.343058	8.220508	Walking_Read
13:44:41.108	-0.4644893	4.295329	8.420665	-0.0011270463	0.19417512	0.36484292	-0.21293168	5.343058	8.220508	Walking_Read
13:44:41.131	-0.4644893	4.295329	8.420665	-0.0011270463	0.19417512	0.36484292	-0.21293168	5.343058	8.220508	Walking_Read
13:44:41.154	-0.4644893	4.295329	8.420665	-0.0011270463	0.19417512	0.36484292	-0.21293168	5.343058	8.220508	Walking_Read
13:44:41.176	-0.4644893	4.295329	8.420665	-0.0011270463	0.19417512	0.36484292	-0.21293168	5.343058	8.220508	Walking_Read
13:44:41.199	-0.4644893	4.295329	8.420665	-0.0011270463	0.19417512	0.36484292	-0.21293168	5.343058	8.220508	Walking_Read
13:44:41.222	-0.4644893	4.295329	8.420665	-0.0011270463	0.19417512	0.36484292	-0.21293168	5.343058	8.220508	Walking_Read
13:44:41.245	-0.4644893	4.295329	8.420665	-0.0011270463	0.19417512	0.36484292	-0.21293168	5.343058	8.220508	Walking_Read
13:44:41.267	0.20111908	5.0614967	7.170853	-0.13124135	-0.07277299	0.061242905	-0.05845073	5.292246	8.255849	Walking_Read
13:44:41.291	0.20111908	5.0614967	7.170853	-0.13124135	-0.07277299	0.061242905	-0.05845073	5.292246	8.255849	Walking_Read
13:44:41.314	0.20111908	5.0614967	7.170853	-0.13124135	-0.07277299	0.061242905	-0.05845073	5.292246	8.255849	Walking_Read
13:44:41.337	0.20111908	5.0614967	7.170853	-0.13124135	-0.07277299	0.061242905	-0.05845073	5.292246	8.255849	Walking_Read
13:44:41.360	0.20111908	5.0614967	7.170853	-0.13124135	-0.07277299	0.061242905	-0.05845073	5.292246	8.255849	Walking_Read
13:44:41.383	0.20111908	5.0614967	7.170853	-0.13124135	-0.07277299	0.061242905	-0.05845073	5.292246	8.255849	Walking_Read
13:44:41.406	0.20111908	5.0614967	7.170853	-0.13124135	-0.07277299	0.061242905	-0.05845073	5.292246	8.255849	Walking_Read
13:44:41.429	0.20111908	5.0614967	7.170853	-0.13124135	-0.07277299	0.061242905	-0.05845073	5.292246	8.255849	Walking_Read
13:44:41.451	-0.5123748	5.2674046	7.3001437	-0.32855082	-0.417301	0.05391252	-0.13361637	5.4632444	8.1428175	Walking_Read
13:44:41.474	-0.5123748	5.2674046	7.3001437	-0.32855082	-0.417301	0.05391252	-0.13361637	5.4632444	8.1428175	Walking_Read
13:44:41.497	-0.5123748	5.2674046	7.3001437	-0.32855082	-0.417301	0.05391252	-0.13361637	5.4632444	8.1428175	Walking_Read
13:44:41.521	-0.5123748	5.2674046	7.3001437	-0.32855082	-0.417301	0.05391252	-0.13361637	5.4632444	8.1428175	Walking_Read
13:44:41.544	-0.5123748	5.2674046	7.3001437	-0.32855082	-0.417301	0.05391252	-0.13361637	5.4632444	8.1428175	Walking_Read
13:44:41.566	-0.5123748	5.2674046	7.3001437	-0.32855082	-0.417301	0.05391252	-0.13361637	5.4632444	8.1428175	Walking_Read
13:44:41.588	-0.5123748	5.2674046	7.3001437	-0.32855082	-0.417301	0.05391252	-0.13361637	5.4632444	8.1428175	Walking_Read
13:44:41.611	-0.5123748	5.2674046	7.3001437	-0.32855082	-0.417301	0.05391252	-0.13361637	5.4632444	8.1428175	Walking_Read
13:44:41.634	0.36871833	4.515602	7.7718163	-0.5942772	-0.18089613	0.29276082	0.79119086	5.2053275	8.273387	Walking_Read
13:44:41.657	0.36871833	4.515602	7.7718163	-0.5942772	-0.18089613	0.29276082	0.79119086	5.2053275	8.273387	Walking_Read
13:44:41.680	0.36871833	4.515602	7.7718163	-0.5942772	-0.18089613	0.29276082	0.79119086	5.2053275	8.273387	Walking_Read
13:44:41.702	0.36871833	4.515602	7.7718163	-0.5942772	-0.18089613	0.29276082	0.79119086	5.2053275	8.273387	Walking_Read
13:44:41.725	0.36871833	4.515602	7.7718163	-0.5942772	-0.18089613	0.29276082	0.79119086	5.2053275	8.273387	Walking_Read
13:44:41.749	0.36871833	4.515602	7.7718163	-0.5942772	-0.18089613	0.29276082	0.79119086	5.2053275	8.273387	Walking_Read
13:44:41.772	0.36871833	4.515602	7.7718163	-0.5942772	-0.18089613	0.29276082	0.79119086	5.2053275	8.273387	Walking_Read
13:44:41.795	0.36871833	4.515602	7.7718163	-0.5942772	-0.18089613	0.29276082	0.79119086	5.2053275	8.273387	Walking_Read
13:44:41.817	3.1460772	3.301705	8.475733	-0.12696528	-0.06910779	-0.0138935195	1.8194828	4.4992557	8.521533	Walking_Read
13:44:41.839	3.1460772	3.301705	8.475733	-0.12696528	-0.06910779	-0.0138935195	1.8194828	4.4992557	8.521533	Walking_Read
13:44:41.862	3.1460772	3.301705	8.475733	-0.12696528	-0.06910779	-0.0138935195	1.8194828	4.4992557	8.521533	Walking_Read
13:44:41.884	3.1460772	3.301705	8.475733	-0.12696528	-0.06910779	-0.0138935195	1.8194828	4.4992557	8.521533	Walking_Read
13:44:41.907	3.1460772	3.301705	8.475733	-0.12696528	-0.06910779	-0.0138935195	1.8194828	4.4992557	8.521533	Walking_Read
13:44:41.930	3.1460772	3.301705	8.475733	-0.12696528	-0.06910779	-0.0138935195	1.8194828	4.4992557	8.521533	Walking_Read
13:44:41.952	3.1460772	3.301705	8.475733	-0.12696528	-0.06910779	-0.0138935195	1.8194828	4.4992557	8.521533	Walking_Read
13:44:41.976	3.1460772	3.301705	8.475733	-0.12696528	-0.06910779	-0.0138935195	1.8194828	4.4992557	8.521533	Walking_Read
13:44:42.000	2.6097596	3.8787253	7.7837873	-0.17278019	-0.019016845	-0.23624848	2.0099354	4.1865616	8.637315	Walking_Read
13:44:42.024	2.6097596	3.8787253	7.7837873	-0.17278019	-0.019016845	-0.23624848	2.0099354	4.1865616	8.637315	Walking_Read
13:44:42.047	2.6097596	3.8787253	7.7837873	-0.17278019	-0.019016845	-0.23624848	2.0099354	4.1865616	8.637315	Walking_Read
13:44:42.070	2.6097596	3.8787253	7.7837873	-0.17278019	-0.019016845	-0.23624848	2.0099354	4.1865616	8.637315	Walking_Read
13:44:42.092	2.6097596	3.8787253	7.7837873	-0.17278019	-0.019016845	-0.23624848	2.0099354	4.1865616	8.637315	Walking_Read
13:44:42.116	2.6097596	3.8787253	7.7837873	-0.17278019	-0.019016845	-0.23624848	2.0099354	4.1865616	8.637315	Walking_Read
13:44:42.138	2.6097596	3.8787253	7.7837873	-0.17278019	-0.019016845	-0.23624848	2.0099354	4.1865616	8.637315	Walking_Read
13:44:42.161	2.8779182	5.2027593	9.308941	0.68304205	-0.8290242	-0.44516438	2.1630652	4.2527285	8.567718	Walking_Read
13:44:42.184	2.8779182	5.2027593	9.308941	0.68304205	-0.8290242	-0.44516438	2.1630652	4.2527285	8.567718	Walking_Read
13:44:42.208	2.8779182	5.2027593	9.308941	0.68304205	-0.8290242	-0.44516438	2.1630652	4.2527285	8.567718	Walking_Read
13:44:42.230	2.8779182	5.2027593	9.308941	0.68304205	-0.8290242	-0.44516438	2.1630652	4.2527285	8.567718	Walking_Read
13:44:42.253	2.8779182	5.2027593	9.308941	0.68304205	-0.8290242	-0.44516438	2.1630652	4.2527285	8.567718	Walking_Read
13:44:42.276	2.8779182	5.2027593	9.308941	0.68304205	-0.8290242	-0.44516438	2.1630652	4.2527285	8.567718	Walking_Read
13:44:42.299	2.8779182	5.2027593	9.308941	0.68304205	-0.8290242	-0.44516438	2.1630652	4.2527285	8.567718	Walking_Read
13:44:42.323	2.8779182	5.2027593	9.308941	0.68304205	-0.8290242	-0.44516438	2.1630652	4.2527285	8.567718	Walking_Read
13:44:42.346	3.840417	3.2490308	10.908316	-0.23325585	-0.51809376	-0.61681753	2.4541245	4.9509454	8.101588	Walking_Read
13:44:42.369	3.840417	3.2490308	10.908316	-0.23325585	-0.51809376	-0.61681753	2.4541245	4.9509454	8.101588	Walking_Read
13:44:42.391	3.840417	3.2490308	10.908316	-0.23325585	-0.51809376	-0.61681753	2.4541245	4.9509454	8.101588	Walking_Read
13:44:42.414	3.840417	3.2490308	10.908316	-0.23325585	-0.51809376	-0.61681753	2.4541245	4.9509454	8.101588	Walking_Read
13:44:42.438	3.840417	3.2490308	10.908316	-0.23325585	-0.51809376	-0.61681753	2.4541245	4.9509454	8.101588	Walking_Read
13:44:42.461	3.840417	3.2490308	10.908316	-0.23325585	-0.51809376	-0.61681753	2.4541245	4.9509454	8.101588	Walking_Read
13:44:42.484	3.840417	3.2490308	10.908316	-0.23325585	-0.51809376	-0.61681753	2.4541245	4.9509454	8.101588	Walking_Read
13:44:42.507	3.840417	3.2490308	10.908316	-0.23325585	-0.51809376	-0.61681753	2.4541245	4.9509454	8.101588	Walking_Read
13:44:42.530	1.446142	3.5842295	8.075889	0.0123119885	0.30962867	-0.005952271	1.9083158	4.688638	8.399129	Walking_Read
13:44:42.552	1.446142	3.5842295	8.075889	0.0123119885	0.30962867	-0.005952271	1.9083158	4.688638	8.399129	Walking_Read
13:44:42.574	1.446142	3.5842295	8.075889	0.0123119885	0.30962867	-0.005952271	1.9083158	4.688638	8.399129	Walking_Read
13:44:42.598	1.446142	3.5842295	8.075889	0.0123119885	0.30962867	-0.005952271	1.9083158	4.688638	8.399129	Walking_Read
13:44:42.621	1.446142	3.5842295	8.075889	0.0123119885	0.30962867	-0.005952271	1.9083158	4.688638	8.399129	Walking_Read
13:44:42.643	1.446142	3.5842295	8.075889	0.0123119885	0.30962867	-0.005952271	1.9083158	4.688638	8.399129	Walking_Read
13:44:42.666	1.446142	3.5842295	8.075889	0.0123119885	0.30962867	-0.005952271	1.9083158	4.688638	8.399129	Walking_Read
13:44:42.689	1.446142	3.5842295	8.075889	0.0123119885	0.30962867	-0.005952271	1.9083158	4.688638	8.399129	Walking_Read
13:44:42.712	2.1237218	4.7526355	7.537177	-0.3083923	0.025576318	-0.25701788	1.6979396	4.762319	8.402837	Walking_Read
13:44:42.735	2.1237218	4.7526355	7.537177	-0.3083923	0.025576318	-0.25701788	1.6979396	4.762319	8.402837	Walking_Read
13:44:42.758	2.1237218	4.7526355	7.537177	-0.3083923	0.025576318	-0.25701788	1.6979396	4.762319	8.402837	Walking_Read
13:44:42.781	2.1237218	4.7526355	7.537177	-0.3083923	0.025576318	-0.25701788	1.6979396	4.762319	8.402837	Walking_Read
13:44:42.804	2.1237218	4.7526355	7.537177	-0.3083923	0.025576318	-0.25701788	1.6979396	4.762319	8.402837	Walking_Read
13:44:42.825	2.1237218	4.7526355	7.537177	-0.3083923	0.025576318	-0.25701788	1.6979396	4.762319	8.402837	Walking_Read
13:44:42.847	2.1237218	4.7526355	7.537177	-0.3083923	0.025576318	-0.25701788	1.6979396	4.762319	8.402837	Walking_Read
13:44:42.869	2.1237218	4.7526355	7.537177	-0.3083923	0.025576318	-0.25701788	1.6979396	4.762319	8.402837	Walking_Read
13:44:42.892	0.6105401	5.3033185	8.597841	0.13265243	0.020078529	0.24938941	1.5090553	4.645715	8.503555	Walking_Read
13:44:42.914	0.6105401	5.3033185	8.597841	0.13265243	0.020078529	0.24938941	1.5090553	4.645715	8.503555	Walking_Read
13:44:42.936	0.6105401	5.3033185	8.597841	0.13265243	0.020078529	0.24938941	1.5090553	4.645715	8.503555	Walking_Read
13:44:42.957	0.6105401	5.3033185	8.597841	0.13265243	0.020078529	0.24938941	1.5090553	4.645715	8.503555	Walking_Read
13:44:42.979	0.6105401	5.3033185	8.597841	0.13265243	0.020078529	0.24938941	1.5090553	4.645715	8.503555	Walking_Read
13:44:43.002	0.6105401	5.3033185	8.597841	0.13265243	0.020078529	0.24938941	1.5090553	4.645715	8.503555	Walking_Read
13:44:43.024	0.6105401	5.3033185	8.597841	0.13265243	0.020078529	0.24938941	1.5090553	4.645715	8.503555	Walking_Read
13:44:43.048	0.6105401	5.3033185	8.597841	0.13265243	0.020078529	0.24938941	1.5090553	4.645715	8.503555	Walking_Read
13:44:43.071	2.2410412	3.0191805	11.466182	0.38555065	0.18073608	0.577424	1.9081463	4.5943093	8.451132	Walking_Read
13:44:43.094	2.2410412	3.0191805	11.466182	0.38555065	0.18073608	0.577424	1.9081463	4.5943093	8.451132	Walking_Read
13:44:43.117	2.2410412	3.0191805	11.466182	0.38555065	0.18073608	0.577424	1.9081463	4.5943093	8.451132	Walking_Read
13:44:43.140	2.2410412	3.0191805	11.466182	0.38555065	0.18073608	0.577424	1.9081463	4.5943093	8.451132	Walking_Read
13:44:43.162	2.2410412	3.0191805	11.466182	0.38555065	0.18073608	0.577424	1.9081463	4.5943093	8.451132	Walking_Read
13:44:43.185	2.2410412	3.0191805	11.466182	0.38555065	0.18073608	0.577424	1.9081463	4.5943093	8.451132	Walking_Read
13:44:43.208	2.2410412	3.0191805	11.466182	0.38555065	0.18073608	0.577424	1.9081463	4.5943093	8.451132	Walking_Read
13:44:43.232	2.2410412	3.0191805	11.466182	0.38555065	0.18073608	0.577424	1.9081463	4.5943093	8.451132	Walking_Read
13:44:43.255	0.7541966	4.192375	6.4142623	-0.16056289	0.27297676	-0.07131485	1.620818	4.447432	8.588576	Walking_Read
13:44:43.278	0.7541966	4.192375	6.4142623	-0.16056289	0.27297676	-0.07131485	1.620818	4.447432	8.588576	Walking_Read
13:44:43.301	0.7541966	4.192375	6.4142623	-0.16056289	0.27297676	-0.07131485	1.620818	4.447432	8.588576	Walking_Read
13:44:43.324	0.7541966	4.192375	6.4142623	-0.16056289	0.27297676	-0.07131485	1.620818	4.447432	8.588576	Walking_Read
13:44:43.346	0.7541966	4.192375	6.4142623	-0.16056289	0.27297676	-0.07131485	1.620818	4.447432	8.588576	Walking_Read
13:44:43.368	0.7541966	4.192375	6.4142623	-0.16056289	0.27297676	-0.07131485	1.620818	4.447432	8.588576	Walking_Read
13:44:43.391	0.7541966	4.192375	6.4142623	-0.16056289	0.27297676	-0.07131485	1.620818	4.447432	8.588576	Walking_Read
13:44:43.414	0.7541966	4.192375	6.4142623	-0.16056289	0.27297676	-0.07131485	1.620818	4.447432	8.588576	Walking_Read
13:44:43.438	1.2067145	4.573065	7.472532	-0.37314397	0.29069182	0.15531614	1.4317253	4.300081	8.696542	Walking_Read
13:44:43.461	1.2067145	4.573065	7.472532	-0.37314397	0.29069182	0.15531614	1.4317253	4.300081	8.696542	Walking_Read
13:44:43.484	1.2067145	4.573065	7.472532	-0.37314397	0.29069182	0.15531614	1.4317253	4.300081	8.696542	Walking_Read
13:44:43.507	1.2067145	4.573065	7.472532	-0.37314397	0.29069182	0.15531614	1.4317253	4.300081	8.696542	Walking_Read
13:44:43.529	1.2067145	4.573065	7.472532	-0.37314397	0.29069182	0.15531614	1.4317253	4.300081	8.696542	Walking_Read
13:44:43.552	1.2067145	4.573065	7.472532	-0.37314397	0.29069182	0.15531614	1.4317253	4.300081	8.696542	Walking_Read
13:44:43.576	1.2067145	4.573065	7.472532	-0.37314397	0.29069182	0.15531614	1.4317253	4.300081	8.696542	Walking_Read
13:44:43.599	1.2067145	4.573065	7.472532	-0.37314397	0.29069182	0.15531614	1.4317253	4.300081	8.696542	Walking_Read
13:44:43.621	0.4166038	5.030371	7.972935	0.004981606	0.25037473	0.32880187	1.1989311	4.156504	8.800931	Walking_Read
13:44:43.644	0.4166038	5.030371	7.972935	0.004981606	0.25037473	0.32880187	1.1989311	4.156504	8.800931	Walking_Read
13:44:43.667	0.4166038	5.030371	7.972935	0.004981606	0.25037473	0.32880187	1.1989311	4.156504	8.800931	Walking_Read
13:44:43.691	0.4166038	5.030371	7.972935	0.004981606	0.25037473	0.32880187	1.1989311	4.156504	8.800931	Walking_Read
13:44:43.714	0.4166038	5.030371	7.972935	0.004981606	0.25037473	0.32880187	1.1989311	4.156504	8.800931	Walking_Read
13:44:43.737	0.4166038	5.030371	7.972935	0.004981606	0.25037473	0.32880187	1.1989311	4.156504	8.800931	Walking_Read
13:44:43.760	0.4166038	5.030371	7.972935	0.004981606	0.25037473	0.32880187	1.1989311	4.156504	8.800931	Walking_Read
13:44:43.782	1.3791022	4.577853	6.531582	0.39227018	0.5704681	0.79061604	1.5365039	3.761329	8.925354	Walking_Read
13:44:43.806	1.3791022	4.577853	6.531582	0.39227018	0.5704681	0.79061604	1.5365039	3.761329	8.925354	Walking_Read
13:44:43.829	1.3791022	4.577853	6.531582	0.39227018	0.5704681	0.79061604	1.5365039	3.761329	8.925354	Walking_Read
13:44:43.852	1.3791022	4.577853	6.531582	0.39227018	0.5704681	0.79061604	1.5365039	3.761329	8.925354	Walking_Read
13:44:43.874	1.3791022	4.577853	6.531582	0.39227018	0.5704681	0.79061604	1.5365039	3.761329	8.925354	Walking_Read
13:44:43.898	1.3791022	4.577853	6.531582	0.39227018	0.5704681	0.79061604	1.5365039	3.761329	8.925354	Walking_Read
13:44:43.921	1.3791022	4.577853	6.531582	0.39227018	0.5704681	0.79061604	1.5365039	3.761329	8.925354	Walking_Read
13:44:43.944	1.3791022	4.577853	6.531582	0.39227018	0.5704681	0.79061604	1.5365039	3.761329	8.925354	Walking_Read
13:44:43.967	0.6177229	3.5578923	6.897906	0.0013164146	0.47150794	0.48762685	1.2542683	3.5087185	9.071167	Walking_Read
13:44:43.989	0.6177229	3.5578923	6.897906	0.0013164146	0.47150794	0.48762685	1.2542683	3.5087185	9.071167	Walking_Read
13:44:44.012	0.6177229	3.5578923	6.897906	0.0013164146	0.47150794	0.48762685	1.2542683	3.5087185	9.071167	Walking_Read
13:44:44.036	0.6177229	3.5578923	6.897906	0.0013164146	0.47150794	0.48762685	1.2542683	3.5087185	9.071167	Walking_Read
13:44:44.059	0.6177229	3.5578923	6.897906	0.0013164146	0.47150794	0.48762685	1.2542683	3.5087185	9.071167	Walking_Read
13:44:44.082	0.6177229	3.5578923	6.897906	0.0013164146	0.47150794	0.48762685	1.2542683	3.5087185	9.071167	Walking_Read
13:44:44.105	0.6177229	3.5578923	6.897906	0.0013164146	0.47150794	0.48762685	1.2542683	3.5087185	9.071167	Walking_Read
13:44:44.128	0.6177229	3.5578923	6.897906	0.0013164146	0.47150794	0.48762685	1.2542683	3.5087185	9.071167	Walking_Read
13:44:44.151	0.88109314	4.443774	7.5754857	-0.23142324	-0.0391754	-0.16416636	1.3534253	3.4097564	9.094623	Walking_Read
13:44:44.174	0.88109314	4.443774	7.5754857	-0.23142324	-0.0391754	-0.16416636	1.3534253	3.4097564	9.094623	Walking_Read
13:44:44.197	0.88109314	4.443774	7.5754857	-0.23142324	-0.0391754	-0.16416636	1.3534253	3.4097564	9.094623	Walking_Read
13:44:44.219	0.88109314	4.443774	7.5754857	-0.23142324	-0.0391754	-0.16416636	1.3534253	3.4097564	9.094623	Walking_Read
13:44:44.241	0.88109314	4.443774	7.5754857	-0.23142324	-0.0391754	-0.16416636	1.3534253	3.4097564	9.094623	Walking_Read
13:44:44.265	0.88109314	4.443774	7.5754857	-0.23142324	-0.0391754	-0.16416636	1.3534253	3.4097564	9.094623	Walking_Read
13:44:44.288	0.88109314	4.443774	7.5754857	-0.23142324	-0.0391754	-0.16416636	1.3534253	3.4097564	9.094623	Walking_Read
13:44:44.311	0.88109314	4.443774	7.5754857	-0.23142324	-0.0391754	-0.16416636	1.3534253	3.4097564	9.094623	Walking_Read
13:44:44.334	2.2170985	3.7159145	10.111023	-0.012122621	-0.22610016	-0.14156435	1.4629205	3.479895	9.050998	Walking_Read
13:44:44.357	2.2170985	3.7159145	10.111023	-0.012122621	-0.22610016	-0.14156435	1.4629205	3.479895	9.050998	Walking_Read
13:44:44.380	2.2170985	3.7159145	10.111023	-0.012122621	-0.22610016	-0.14156435	1.4629205	3.479895	9.050998	Walking_Read
13:44:44.403	2.2170985	3.7159145	10.111023	-0.012122621	-0.22610016	-0.14156435	1.4629205	3.479895	9.050998	Walking_Read
13:44:44.426	2.2170985	3.7159145	10.111023	-0.012122621	-0.22610016	-0.14156435	1.4629205	3.479895	9.050998	Walking_Read
13:44:44.449	2.2170985	3.7159145	10.111023	-0.012122621	-0.22610016	-0.14156435	1.4629205	3.479895	9.050998	Walking_Read
13:44:44.472	2.2170985	3.7159145	10.111023	-0.012122621	-0.22610016	-0.14156435	1.4629205	3.479895	9.050998	Walking_Read
13:44:44.495	2.2170985	3.7159145	10.111023	-0.012122621	-0.22610016	-0.14156435	1.4629205	3.479895	9.050998	Walking_Read
13:44:44.518	3.3567734	1.5778271	10.278622	-0.06954395	-0.22976536	0.05391252	1.5116264	2.7739542	9.283886	Walking_Read
13:44:44.540	3.3567734	1.5778271	10.278622	-0.06954395	-0.22976536	0.05391252	1.5116264	2.7739542	9.283886	Walking_Read
13:44:44.562	3.3567734	1.5778271	10.278622	-0.06954395	-0.22976536	0.05391252	1.5116264	2.7739542	9.283886	Walking_Read
13:44:44.586	3.3567734	1.5778271	10.278622	-0.06954395	-0.22976536	0.05391252	1.5116264	2.7739542	9.283886	Walking_Read
13:44:44.607	3.3567734	1.5778271	10.278622	-0.06954395	-0.22976536	0.05391252	1.5116264	2.7739542	9.283886	Walking_Read
13:44:44.628	3.3567734	1.5778271	10.278622	-0.06954395	-0.22976536	0.05391252	1.5116264	2.7739542	9.283886	Walking_Read
13:44:44.649	3.3567734	1.5778271	10.278622	-0.06954395	-0.22976536	0.05391252	1.5116264	2.7739542	9.283886	Walking_Read
13:44:44.670	3.3567734	1.5778271	10.278622	-0.06954395	-0.22976536	0.05391252	1.5116264	2.7739542	9.283886	Walking_Read
13:44:44.691	2.2003386	2.3416007	7.2785954	0.14853494	-0.036731936	-0.06642793	1.5116792	2.4695697	9.369441	Walking_Read
13:44:44.712	2.2003386	2.3416007	7.2785954	0.14853494	-0.036731936	-0.06642793	1.5116792	2.4695697	9.369441	Walking_Read
13:44:44.733	2.2003386	2.3416007	7.2785954	0.14853494	-0.036731936	-0.06642793	1.5116792	2.4695697	9.369441	Walking_Read
13:44:44.754	2.2003386	2.3416007	7.2785954	0.14853494	-0.036731936	-0.06642793	1.5116792	2.4695697	9.369441	Walking_Read
13:44:44.776	2.2003386	2.3416007	7.2785954	0.14853494	-0.036731936	-0.06642793	1.5116792	2.4695697	9.369441	Walking_Read
13:44:44.797	2.2003386	2.3416007	7.2785954	0.14853494	-0.036731936	-0.06642793	1.5116792	2.4695697	9.369441	Walking_Read
13:44:44.819	2.2003386	2.3416007	7.2785954	0.14853494	-0.036731936	-0.06642793	1.5116792	2.4695697	9.369441	Walking_Read
13:44:44.841	2.2003386	2.3416007	7.2785954	0.14853494	-0.036731936	-0.06642793	1.5116792	2.4695697	9.369441	Walking_Read
13:44:44.862	0.74222517	2.6504622	7.1540933	-0.09520029	0.21066849	0.5102289	1.4369953	2.402122	9.398684	Walking_Read
13:44:44.883	0.74222517	2.6504622	7.1540933	-0.09520029	0.21066849	0.5102289	1.4369953	2.402122	9.398684	Walking_Read
13:44:44.905	0.74222517	2.6504622	7.1540933	-0.09520029	0.21066849	0.5102289	1.4369953	2.402122	9.398684	Walking_Read
13:44:44.928	0.74222517	2.6504622	7.1540933	-0.09520029	0.21066849	0.5102289	1.4369953	2.402122	9.398684	Walking_Read
13:44:44.950	0.74222517	2.6504622	7.1540933	-0.09520029	0.21066849	0.5102289	1.4369953	2.402122	9.398684	Walking_Read
13:44:44.972	0.74222517	2.6504622	7.1540933	-0.09520029	0.21066849	0.5102289	1.4369953	2.402122	9.398684	Walking_Read
13:44:44.993	0.74222517	2.6504622	7.1540933	-0.09520029	0.21066849	0.5102289	1.4369953	2.402122	9.398684	Walking_Read
13:44:45.014	0.74222517	2.6504622	7.1540933	-0.09520029	0.21066849	0.5102289	1.4369953	2.402122	9.398684	Walking_Read
13:44:45.037	0.74222517	2.6504622	7.1540933	-0.09520029	0.21066849	0.5102289	1.4369953	2.402122	9.398684	Walking_Read
13:44:45.058	2.4972286	1.8771114	11.382382	-0.21431902	-0.2059416	0.7221991	1.8691908	2.3012774	9.34776	Walking_Read
13:44:45.079	2.4972286	1.8771114	11.382382	-0.21431902	-0.2059416	0.7221991	1.8691908	2.3012774	9.34776	Walking_Read
13:44:45.100	2.4972286	1.8771114	11.382382	-0.21431902	-0.2059416	0.7221991	1.8691908	2.3012774	9.34776	Walking_Read
13:44:45.122	2.4972286	1.8771114	11.382382	-0.21431902	-0.2059416	0.7221991	1.8691908	2.3012774	9.34776	Walking_Read
13:44:45.145	2.4972286	1.8771114	11.382382	-0.21431902	-0.2059416	0.7221991	1.8691908	2.3012774	9.34776	Walking_Read
13:44:45.166	2.4972286	1.8771114	11.382382	-0.21431902	-0.2059416	0.7221991	1.8691908	2.3012774	9.34776	Walking_Read
13:44:45.187	2.4972286	1.8771114	11.382382	-0.21431902	-0.2059416	0.7221991	1.8691908	2.3012774	9.34776	Walking_Read
13:44:45.208	2.4972286	1.8771114	11.382382	-0.21431902	-0.2059416	0.7221991	1.8691908	2.3012774	9.34776	Walking_Read
13:44:45.229	3.3064935	1.637684	9.332883	0.022085832	-0.04528405	-0.23502673	1.8843842	2.590145	9.268798	Walking_Read
13:44:45.250	3.3064935	1.637684	9.332883	0.022085832	-0.04528405	-0.23502673	1.8843842	2.590145	9.268798	Walking_Read
13:44:45.274	3.3064935	1.637684	9.332883	0.022085832	-0.04528405	-0.23502673	1.8843842	2.590145	9.268798	Walking_Read
13:44:45.295	3.3064935	1.637684	9.332883	0.022085832	-0.04528405	-0.23502673	1.8843842	2.590145	9.268798	Walking_Read
13:44:45.316	3.3064935	1.637684	9.332883	0.022085832	-0.04528405	-0.23502673	1.8843842	2.590145	9.268798	Walking_Read
13:44:45.338	3.3064935	1.637684	9.332883	0.022085832	-0.04528405	-0.23502673	1.8843842	2.590145	9.268798	Walking_Read
13:44:45.359	3.3064935	1.637684	9.332883	0.022085832	-0.04528405	-0.23502673	1.8843842	2.590145	9.268798	Walking_Read
13:44:45.381	3.3064935	1.637684	9.332883	0.022085832	-0.04528405	-0.23502673	1.8843842	2.590145	9.268798	Walking_Read
13:44:45.402	1.5634614	3.057489	7.005648	0.3165229	0.2070033	-0.3779692	1.4033985	2.8781915	9.2691345	Walking_Read
13:44:45.423	1.5634614	3.057489	7.005648	0.3165229	0.2070033	-0.3779692	1.4033985	2.8781915	9.2691345	Walking_Read
13:44:45.444	1.5634614	3.057489	7.005648	0.3165229	0.2070033	-0.3779692	1.4033985	2.8781915	9.2691345	Walking_Read
13:44:45.465	1.5634614	3.057489	7.005648	0.3165229	0.2070033	-0.3779692	1.4033985	2.8781915	9.2691345	Walking_Read
13:44:45.489	1.5634614	3.057489	7.005648	0.3165229	0.2070033	-0.3779692	1.4033985	2.8781915	9.2691345	Walking_Read
13:44:45.510	1.5634614	3.057489	7.005648	0.3165229	0.2070033	-0.3779692	1.4033985	2.8781915	9.2691345	Walking_Read
13:44:45.531	1.5634614	3.057489	7.005648	0.3165229	0.2070033	-0.3779692	1.4033985	2.8781915	9.2691345	Walking_Read
13:44:45.553	1.5634614	3.057489	7.005648	0.3165229	0.2070033	-0.3779692	1.4033985	2.8781915	9.2691345	Walking_Read
13:44:45.575	1.5634614	3.057489	7.005648	0.3165229	0.2070033	-0.3779692	1.4033985	2.8781915	9.2691345	Walking_Read
13:44:45.597	0.65363705	4.5347567	9.076695	-0.0652679	-0.30184743	-0.31382838	1.3864169	3.162127	9.178735	Walking_Read
13:44:45.619	0.65363705	4.5347567	9.076695	-0.0652679	-0.30184743	-0.31382838	1.3864169	3.162127	9.178735	Walking_Read
13:44:45.640	0.65363705	4.5347567	9.076695	-0.0652679	-0.30184743	-0.31382838	1.3864169	3.162127	9.178735	Walking_Read
13:44:45.661	0.65363705	4.5347567	9.076695	-0.0652679	-0.30184743	-0.31382838	1.3864169	3.162127	9.178735	Walking_Read
13:44:45.682	0.65363705	4.5347567	9.076695	-0.0652679	-0.30184743	-0.31382838	1.3864169	3.162127	9.178735	Walking_Read
13:44:45.704	0.65363705	4.5347567	9.076695	-0.0652679	-0.30184743	-0.31382838	1.3864169	3.162127	9.178735	Walking_Read
13:44:45.725	0.65363705	4.5347567	9.076695	-0.0652679	-0.30184743	-0.31382838	1.3864169	3.162127	9.178735	Walking_Read
13:44:45.746	0.65363705	4.5347567	9.076695	-0.0652679	-0.30184743	-0.31382838	1.3864169	3.162127	9.178735	Walking_Read
13:44:45.768	1.4317763	3.4836698	10.94423	-0.27845988	-0.1729549	-0.21792251	1.6070081	3.5839832	8.985708	Walking_Read
13:44:45.790	1.4317763	3.4836698	10.94423	-0.27845988	-0.1729549	-0.21792251	1.6070081	3.5839832	8.985708	Walking_Read
13:44:45.811	1.4317763	3.4836698	10.94423	-0.27845988	-0.1729549	-0.21792251	1.6070081	3.5839832	8.985708	Walking_Read
13:44:45.832	1.4317763	3.4836698	10.94423	-0.27845988	-0.1729549	-0.21792251	1.6070081	3.5839832	8.985708	Walking_Read
13:44:45.854	1.4317763	3.4836698	10.94423	-0.27845988	-0.1729549	-0.21792251	1.6070081	3.5839832	8.985708	Walking_Read
13:44:45.875	1.4317763	3.4836698	10.94423	-0.27845988	-0.1729549	-0.21792251	1.6070081	3.5839832	8.985708	Walking_Read
13:44:45.897	1.4317763	3.4836698	10.94423	-0.27845988	-0.1729549	-0.21792251	1.6070081	3.5839832	8.985708	Walking_Read
13:44:45.918	1.4317763	3.4836698	10.94423	-0.27845988	-0.1729549	-0.21792251	1.6070081	3.5839832	8.985708	Walking_Read
13:44:45.941	2.0878077	3.0766432	7.8987126	0.3232424	0.26198116	-0.5386268	1.3940002	3.838012	8.916099	Walking_Read
13:44:45.964	2.0878077	3.0766432	7.8987126	0.3232424	0.26198116	-0.5386268	1.3940002	3.838012	8.916099	Walking_Read
13:44:45.985	2.0878077	3.0766432	7.8987126	0.3232424	0.26198116	-0.5386268	1.3940002	3.838012	8.916099	Walking_Read
13:44:46.010	2.0878077	3.0766432	7.8987126	0.3232424	0.26198116	-0.5386268	1.3940002	3.838012	8.916099	Walking_Read
13:44:46.031	2.0878077	3.0766432	7.8987126	0.3232424	0.26198116	-0.5386268	1.3940002	3.838012	8.916099	Walking_Read
13:44:46.052	2.0878077	3.0766432	7.8987126	0.3232424	0.26198116	-0.5386268	1.3940002	3.838012	8.916099	Walking_Read
13:44:46.074	2.0878077	3.0766432	7.8987126	0.3232424	0.26198116	-0.5386268	1.3940002	3.838012	8.916099	Walking_Read
13:44:46.097	2.0878077	3.0766432	7.8987126	0.3232424	0.26198116	-0.5386268	1.3940002	3.838012	8.916099	Walking_Read
13:44:46.118	1.5490957	3.9792848	7.7335076	0.15220013	0.20578156	-0.5044183	0.96878177	4.1508155	8.831905	Walking_Read
13:44:46.141	1.5490957	3.9792848	7.7335076	0.15220013	0.20578156	-0.5044183	0.96878177	4.1508155	8.831905	Walking_Read
13:44:46.163	1.5490957	3.9792848	7.7335076	0.15220013	0.20578156	-0.5044183	0.96878177	4.1508155	8.831905	Walking_Read
13:44:46.184	1.5490957	3.9792848	7.7335076	0.15220013	0.20578156	-0.5044183	0.96878177	4.1508155	8.831905	Walking_Read
13:44:46.205	1.5490957	3.9792848	7.7335076	0.15220013	0.20578156	-0.5044183	0.96878177	4.1508155	8.831905	Walking_Read
13:44:46.227	1.5490957	3.9792848	7.7335076	0.15220013	0.20578156	-0.5044183	0.96878177	4.1508155	8.831905	Walking_Read
13:44:46.248	1.5490957	3.9792848	7.7335076	0.15220013	0.20578156	-0.5044183	0.96878177	4.1508155	8.831905	Walking_Read
13:44:46.269	1.5490957	3.9792848	7.7335076	0.15220013	0.20578156	-0.5044183	0.96878177	4.1508155	8.831905	Walking_Read
13:44:46.292	1.5490957	3.9792848	7.7335076	0.15220013	0.20578156	-0.5044183	0.96878177	4.1508155	8.831905	Walking_Read
13:44:46.313	0.749408	5.542746	8.767835	0.347677	-0.0019126191	-0.06398447	0.45464793	4.470204	8.716703	Walking_Read
13:44:46.335	0.749408	5.542746	8.767835	0.347677	-0.0019126191	-0.06398447	0.45464793	4.470204	8.716703	Walking_Read
13:44:46.356	0.749408	5.542746	8.767835	0.347677	-0.0019126191	-0.06398447	0.45464793	4.470204	8.716703	Walking_Read
13:44:46.378	0.749408	5.542746	8.767835	0.347677	-0.0019126191	-0.06398447	0.45464793	4.470204	8.716703	Walking_Read
13:44:46.400	0.749408	5.542746	8.767835	0.347677	-0.0019126191	-0.06398447	0.45464793	4.470204	8.716703	Walking_Read
13:44:46.421	0.749408	5.542746	8.767835	0.347677	-0.0019126191	-0.06398447	0.45464793	4.470204	8.716703	Walking_Read
13:44:46.443	0.749408	5.542746	8.767835	0.347677	-0.0019126191	-0.06398447	0.45464793	4.470204	8.716703	Walking_Read
13:44:46.464	0.749408	5.542746	8.767835	0.347677	-0.0019126191	-0.06398447	0.45464793	4.470204	8.716703	Walking_Read
13:44:46.485	0.12689656	4.932206	10.187639	-0.027394252	-0.1833396	-0.29855675	0.30632263	4.96598	8.450772	Walking_Read
13:44:46.506	0.12689656	4.932206	10.187639	-0.027394252	-0.1833396	-0.29855675	0.30632263	4.96598	8.450772	Walking_Read
13:44:46.528	0.12689656	4.932206	10.187639	-0.027394252	-0.1833396	-0.29855675	0.30632263	4.96598	8.450772	Walking_Read
13:44:46.549	0.12689656	4.932206	10.187639	-0.027394252	-0.1833396	-0.29855675	0.30632263	4.96598	8.450772	Walking_Read
13:44:46.571	0.12689656	4.932206	10.187639	-0.027394252	-0.1833396	-0.29855675	0.30632263	4.96598	8.450772	Walking_Read
13:44:46.592	0.12689656	4.932206	10.187639	-0.027394252	-0.1833396	-0.29855675	0.30632263	4.96598	8.450772	Walking_Read
13:44:46.613	0.12689656	4.932206	10.187639	-0.027394252	-0.1833396	-0.29855675	0.30632263	4.96598	8.450772	Walking_Read
13:44:46.635	0.12689656	4.932206	10.187639	-0.027394252	-0.1833396	-0.29855675	0.30632263	4.96598	8.450772	Walking_Read
13:44:46.656	0.12689656	4.932206	10.187639	-0.027394252	-0.1833396	-0.29855675	0.30632263	4.96598	8.450772	Walking_Read
13:44:46.678	0.28013015	4.364763	7.0726876	0.07584197	-0.1955569	-0.024889093	0.1664166	5.1174726	8.363859	Walking_Read
13:44:46.700	0.28013015	4.364763	7.0726876	0.07584197	-0.1955569	-0.024889093	0.1664166	5.1174726	8.363859	Walking_Read
13:44:46.721	0.28013015	4.364763	7.0726876	0.07584197	-0.1955569	-0.024889093	0.1664166	5.1174726	8.363859	Walking_Read
13:44:46.743	0.28013015	4.364763	7.0726876	0.07584197	-0.1955569	-0.024889093	0.1664166	5.1174726	8.363859	Walking_Read
13:44:46.764	0.28013015	4.364763	7.0726876	0.07584197	-0.1955569	-0.024889093	0.1664166	5.1174726	8.363859	Walking_Read
13:44:46.785	0.28013015	4.364763	7.0726876	0.07584197	-0.1955569	-0.024889093	0.1664166	5.1174726	8.363859	Walking_Read
13:44:46.809	0.28013015	4.364763	7.0726876	0.07584197	-0.1955569	-0.024889093	0.1664166	5.1174726	8.363859	Walking_Read
13:44:46.843	-0.14365649	5.0184	7.5323887	-0.1654498	-0.10392711	-0.5587853	0.12441534	5.03537	8.414271	Walking_Read
13:44:46.877	-0.14365649	5.0184	7.5323887	-0.1654498	-0.10392711	-0.5587853	0.12441534	5.03537	8.414271	Walking_Read
13:44:46.911	-0.14365649	5.0184	7.5323887	-0.1654498	-0.10392711	-0.5587853	0.12441534	5.03537	8.414271	Walking_Read
13:44:46.944	-0.14365649	5.0184	7.5323887	-0.1654498	-0.10392711	-0.5587853	0.12441534	5.03537	8.414271	Walking_Read
13:44:46.979	-0.14365649	5.0184	7.5323887	-0.1654498	-0.10392711	-0.5587853	0.12441534	5.03537	8.414271	Walking_Read
13:44:47.013	-0.14365649	5.0184	7.5323887	-0.1654498	-0.10392711	-0.5587853	0.12441534	5.03537	8.414271	Walking_Read
13:44:47.046	-0.2777359	6.035967	7.9777236	-0.060380973	-0.36843178	-0.3144392	-0.017622385	5.091948	8.381055	Walking_Read
13:44:47.079	-0.2777359	6.035967	7.9777236	-0.060380973	-0.36843178	-0.3144392	-0.017622385	5.091948	8.381055	Walking_Read
13:44:47.102	-0.2777359	6.035967	7.9777236	-0.060380973	-0.36843178	-0.3144392	-0.017622385	5.091948	8.381055	Walking_Read
13:44:47.124	-0.2777359	6.035967	7.9777236	-0.060380973	-0.36843178	-0.3144392	-0.017622385	5.091948	8.381055	Walking_Read
13:44:47.147	-0.2777359	6.035967	7.9777236	-0.060380973	-0.36843178	-0.3144392	-0.017622385	5.091948	8.381055	Walking_Read
13:44:47.171	-0.2777359	6.035967	7.9777236	-0.060380973	-0.36843178	-0.3144392	-0.017622385	5.091948	8.381055	Walking_Read
13:44:47.193	-0.2777359	6.035967	7.9777236	-0.060380973	-0.36843178	-0.3144392	-0.017622385	5.091948	8.381055	Walking_Read
13:44:47.215	0.87151605	5.7103453	9.040782	0.12593292	-0.62010825	-0.14339696	0.43373463	5.31692	8.228766	Walking_Read
13:44:47.236	0.87151605	5.7103453	9.040782	0.12593292	-0.62010825	-0.14339696	0.43373463	5.31692	8.228766	Walking_Read
13:44:47.258	0.87151605	5.7103453	9.040782	0.12593292	-0.62010825	-0.14339696	0.43373463	5.31692	8.228766	Walking_Read
13:44:47.279	0.87151605	5.7103453	9.040782	0.12593292	-0.62010825	-0.14339696	0.43373463	5.31692	8.228766	Walking_Read
13:44:47.303	0.87151605	5.7103453	9.040782	0.12593292	-0.62010825	-0.14339696	0.43373463	5.31692	8.228766	Walking_Read
13:44:47.326	0.87151605	5.7103453	9.040782	0.12593292	-0.62010825	-0.14339696	0.43373463	5.31692	8.228766	Walking_Read
13:44:47.349	0.87151605	5.7103453	9.040782	0.12593292	-0.62010825	-0.14339696	0.43373463	5.31692	8.228766	Walking_Read
13:44:47.372	0.87151605	5.7103453	9.040782	0.12593292	-0.62010825	-0.14339696	0.43373463	5.31692	8.228766	Walking_Read
13:44:47.395	1.5610672	4.992063	7.266624	0.16380656	-0.08865549	-0.36330843	0.73186433	5.562942	8.042909	Walking_Read
13:44:47.421	1.5610672	4.992063	7.266624	0.16380656	-0.08865549	-0.36330843	0.73186433	5.562942	8.042909	Walking_Read
13:44:47.444	1.5610672	4.992063	7.266624	0.16380656	-0.08865549	-0.36330843	0.73186433	5.562942	8.042909	Walking_Read
13:44:47.467	1.5610672	4.992063	7.266624	0.16380656	-0.08865549	-0.36330843	0.73186433	5.562942	8.042909	Walking_Read
13:44:47.490	1.5610672	4.992063	7.266624	0.16380656	-0.08865549	-0.36330843	0.73186433	5.562942	8.042909	Walking_Read
13:44:47.513	1.5610672	4.992063	7.266624	0.16380656	-0.08865549	-0.36330843	0.73186433	5.562942	8.042909	Walking_Read
13:44:47.536	1.5610672	4.992063	7.266624	0.16380656	-0.08865549	-0.36330843	0.73186433	5.562942	8.042909	Walking_Read
13:44:47.558	0.13647367	5.2697988	6.368771	-0.0493854	0.03718276	-0.1898227	0.1582181	5.4793963	8.131514	Walking_Read
13:44:47.580	0.13647367	5.2697988	6.368771	-0.0493854	0.03718276	-0.1898227	0.1582181	5.4793963	8.131514	Walking_Read
13:44:47.602	0.13647367	5.2697988	6.368771	-0.0493854	0.03718276	-0.1898227	0.1582181	5.4793963	8.131514	Walking_Read
13:44:47.628	0.13647367	5.2697988	6.368771	-0.0493854	0.03718276	-0.1898227	0.1582181	5.4793963	8.131514	Walking_Read
13:44:47.651	0.13647367	5.2697988	6.368771	-0.0493854	0.03718276	-0.1898227	0.1582181	5.4793963	8.131514	Walking_Read
13:44:47.673	0.13647367	5.2697988	6.368771	-0.0493854	0.03718276	-0.1898227	0.1582181	5.4793963	8.131514	Walking_Read
13:44:47.696	0.13647367	5.2697988	6.368771	-0.0493854	0.03718276	-0.1898227	0.1582181	5.4793963	8.131514	Walking_Read
13:44:47.719	0.13647367	5.2697988	6.368771	-0.0493854	0.03718276	-0.1898227	0.1582181	5.4793963	8.131514	Walking_Read
13:44:47.741	0.16520496	5.7390766	7.553937	0.0367466	0.114151776	0.08873184	0.18034911	5.347362	8.218487	Walking_Read
13:44:47.765	0.16520496	5.7390766	7.553937	0.0367466	0.114151776	0.08873184	0.18034911	5.347362	8.218487	Walking_Read
13:44:47.788	0.16520496	5.7390766	7.553937	0.0367466	0.114151776	0.08873184	0.18034911	5.347362	8.218487	Walking_Read
13:44:47.811	0.16520496	5.7390766	7.553937	0.0367466	0.114151776	0.08873184	0.18034911	5.347362	8.218487	Walking_Read
13:44:47.832	0.16520496	5.7390766	7.553937	0.0367466	0.114151776	0.08873184	0.18034911	5.347362	8.218487	Walking_Read
13:44:47.854	0.16520496	5.7390766	7.553937	0.0367466	0.114151776	0.08873184	0.18034911	5.347362	8.218487	Walking_Read
13:44:47.877	0.16520496	5.7390766	7.553937	0.0367466	0.114151776	0.08873184	0.18034911	5.347362	8.218487	Walking_Read
13:44:47.899	0.16520496	5.7390766	7.553937	0.0367466	0.114151776	0.08873184	0.18034911	5.347362	8.218487	Walking_Read
13:44:47.921	-0.71828246	6.6201696	8.473338	0.15586533	0.35910875	-0.15989032	-0.2118335	5.6547585	8.009318	Walking_Read
13:44:47.944	-0.71828246	6.6201696	8.473338	0.15586533	0.35910875	-0.15989032	-0.2118335	5.6547585	8.009318	Walking_Read
13:44:47.967	-0.71828246	6.6201696	8.473338	0.15586533	0.35910875	-0.15989032	-0.2118335	5.6547585	8.009318	Walking_Read
13:44:47.990	-0.71828246	6.6201696	8.473338	0.15586533	0.35910875	-0.15989032	-0.2118335	5.6547585	8.009318	Walking_Read
13:44:48.012	-0.71828246	6.6201696	8.473338	0.15586533	0.35910875	-0.15989032	-0.2118335	5.6547585	8.009318	Walking_Read
13:44:48.034	-0.71828246	6.6201696	8.473338	0.15586533	0.35910875	-0.15989032	-0.2118335	5.6547585	8.009318	Walking_Read
13:44:48.057	-0.71828246	6.6201696	8.473338	0.15586533	0.35910875	-0.15989032	-0.2118335	5.6547585	8.009318	Walking_Read
13:44:48.079	-0.71828246	6.6201696	8.473338	0.15586533	0.35910875	-0.15989032	-0.2118335	5.6547585	8.009318	Walking_Read
13:44:48.103	-0.8739103	4.989669	6.854809	0.33851403	-0.11431182	-0.26312652	-0.6972063	5.7890654	7.884856	Walking_Read
13:44:48.126	-0.8739103	4.989669	6.854809	0.33851403	-0.11431182	-0.26312652	-0.6972063	5.7890654	7.884856	Walking_Read
13:44:48.148	-0.8739103	4.989669	6.854809	0.33851403	-0.11431182	-0.26312652	-0.6972063	5.7890654	7.884856	Walking_Read
13:44:48.171	-0.8739103	4.989669	6.854809	0.33851403	-0.11431182	-0.26312652	-0.6972063	5.7890654	7.884856	Walking_Read
13:44:48.193	-0.8739103	4.989669	6.854809	0.33851403	-0.11431182	-0.26312652	-0.6972063	5.7890654	7.884856	Walking_Read
13:44:48.217	-0.8739103	4.989669	6.854809	0.33851403	-0.11431182	-0.26312652	-0.6972063	5.7890654	7.884856	Walking_Read
13:44:48.240	-0.8739103	4.989669	6.854809	0.33851403	-0.11431182	-0.26312652	-0.6972063	5.7890654	7.884856	Walking_Read
13:44:48.263	-0.8739103	4.989669	6.854809	0.33851403	-0.11431182	-0.26312652	-0.6972063	5.7890654	7.884856	Walking_Read
13:44:48.286	-0.66321415	5.5954204	5.7438655	0.1949607	-0.06788606	-0.34864768	-0.7932113	5.807106	7.862484	Walking_Read
13:44:48.309	-0.66321415	5.5954204	5.7438655	0.1949607	-0.06788606	-0.34864768	-0.7932113	5.807106	7.862484	Walking_Read
13:44:48.332	-0.66321415	5.5954204	5.7438655	0.1949607	-0.06788606	-0.34864768	-0.7932113	5.807106	7.862484	Walking_Read
13:44:48.355	-0.66321415	5.5954204	5.7438655	0.1949607	-0.06788606	-0.34864768	-0.7932113	5.807106	7.862484	Walking_Read
13:44:48.378	-0.66321415	5.5954204	5.7438655	0.1949607	-0.06788606	-0.34864768	-0.7932113	5.807106	7.862484	Walking_Read
13:44:48.400	-0.66321415	5.5954204	5.7438655	0.1949607	-0.06788606	-0.34864768	-0.7932113	5.807106	7.862484	Walking_Read
13:44:48.422	-0.66321415	5.5954204	5.7438655	0.1949607	-0.06788606	-0.34864768	-0.7932113	5.807106	7.862484	Walking_Read
13:44:48.446	-0.66321415	5.5954204	5.7438655	0.1949607	-0.06788606	-0.34864768	-0.7932113	5.807106	7.862484	Walking_Read
13:44:48.468	-1.3623424	6.201172	7.065505	0.10149831	-0.6329364	-0.5080835	-0.78443134	5.863305	7.821552	Walking_Read
13:44:48.490	-1.3623424	6.201172	7.065505	0.10149831	-0.6329364	-0.5080835	-0.78443134	5.863305	7.821552	Walking_Read
13:44:48.512	-1.3623424	6.201172	7.065505	0.10149831	-0.6329364	-0.5080835	-0.78443134	5.863305	7.821552	Walking_Read
13:44:48.535	-1.3623424	6.201172	7.065505	0.10149831	-0.6329364	-0.5080835	-0.78443134	5.863305	7.821552	Walking_Read
13:44:48.559	-1.3623424	6.201172	7.065505	0.10149831	-0.6329364	-0.5080835	-0.78443134	5.863305	7.821552	Walking_Read
13:44:48.582	-1.3623424	6.201172	7.065505	0.10149831	-0.6329364	-0.5080835	-0.78443134	5.863305	7.821552	Walking_Read
13:44:48.605	-1.3623424	6.201172	7.065505	0.10149831	-0.6329364	-0.5080835	-0.78443134	5.863305	7.821552	Walking_Read
13:44:48.628	-1.3623424	6.201172	7.065505	0.10149831	-0.6329364	-0.5080835	-0.78443134	5.863305	7.821552	Walking_Read
13:44:48.651	0.2681588	6.0503325	8.298556	0.05812688	-0.73250747	-0.6607998	-0.46463367	6.005403	7.738834	Walking_Read
13:44:48.674	0.2681588	6.0503325	8.298556	0.05812688	-0.73250747	-0.6607998	-0.46463367	6.005403	7.738834	Walking_Read
13:44:48.697	0.2681588	6.0503325	8.298556	0.05812688	-0.73250747	-0.6607998	-0.46463367	6.005403	7.738834	Walking_Read
13:44:48.720	0.2681588	6.0503325	8.298556	0.05812688	-0.73250747	-0.6607998	-0.46463367	6.005403	7.738834	Walking_Read
13:44:48.743	0.2681588	6.0503325	8.298556	0.05812688	-0.73250747	-0.6607998	-0.46463367	6.005403	7.738834	Walking_Read
13:44:48.766	0.2681588	6.0503325	8.298556	0.05812688	-0.73250747	-0.6607998	-0.46463367	6.005403	7.738834	Walking_Read
13:44:48.789	0.2681588	6.0503325	8.298556	0.05812688	-0.73250747	-0.6607998	-0.46463367	6.005403	7.738834	Walking_Read
13:44:48.812	0.2681588	6.0503325	8.298556	0.05812688	-0.73250747	-0.6607998	-0.46463367	6.005403	7.738834	Walking_Read
13:44:48.836	1.0606637	4.8340406	7.597034	0.28475788	-0.80520046	-1.0248755	-0.20807855	5.8489413	7.868731	Walking_Read
13:44:48.859	1.0606637	4.8340406	7.597034	0.28475788	-0.80520046	-1.0248755	-0.20807855	5.8489413	7.868731	Walking_Read
13:44:48.881	1.0606637	4.8340406	7.597034	0.28475788	-0.80520046	-1.0248755	-0.20807855	5.8489413	7.868731	Walking_Read
13:44:48.905	1.0606637	4.8340406	7.597034	0.28475788	-0.80520046	-1.0248755	-0.20807855	5.8489413	7.868731	Walking_Read
13:44:48.927	1.0606637	4.8340406	7.597034	0.28475788	-0.80520046	-1.0248755	-0.20807855	5.8489413	7.868731	Walking_Read
13:44:48.950	1.0606637	4.8340406	7.597034	0.28475788	-0.80520046	-1.0248755	-0.20807855	5.8489413	7.868731	Walking_Read
13:44:48.973	1.0606637	4.8340406	7.597034	0.28475788	-0.80520046	-1.0248755	-0.20807855	5.8489413	7.868731	Walking_Read
13:44:48.996	1.0606637	4.8340406	7.597034	0.28475788	-0.80520046	-1.0248755	-0.20807855	5.8489413	7.868731	Walking_Read
13:44:49.019	0.14844504	5.604997	7.0535336	-0.013344351	-0.58651066	-0.8086292	-0.05089023	5.8528056	7.8684435	Walking_Read
13:44:49.041	0.14844504	5.604997	7.0535336	-0.013344351	-0.58651066	-0.8086292	-0.05089023	5.8528056	7.8684435	Walking_Read
13:44:49.064	0.14844504	5.604997	7.0535336	-0.013344351	-0.58651066	-0.8086292	-0.05089023	5.8528056	7.8684435	Walking_Read
13:44:49.086	0.14844504	5.604997	7.0535336	-0.013344351	-0.58651066	-0.8086292	-0.05089023	5.8528056	7.8684435	Walking_Read
13:44:49.109	0.14844504	5.604997	7.0535336	-0.013344351	-0.58651066	-0.8086292	-0.05089023	5.8528056	7.8684435	Walking_Read
13:44:49.133	0.14844504	5.604997	7.0535336	-0.013344351	-0.58651066	-0.8086292	-0.05089023	5.8528056	7.8684435	Walking_Read
13:44:49.156	0.14844504	5.604997	7.0535336	-0.013344351	-0.58651066	-0.8086292	-0.05089023	5.8528056	7.8684435	Walking_Read
13:44:49.178	0.14844504	5.604997	7.0535336	-0.013344351	-0.58651066	-0.8086292	-0.05089023	5.8528056	7.8684435	Walking_Read
13:44:49.201	-0.37590113	6.4932733	6.864386	0.06301381	-0.36537746	-0.63880867	-0.050706398	5.997009	7.7591004	Walking_Read
13:44:49.224	-0.37590113	6.4932733	6.864386	0.06301381	-0.36537746	-0.63880867	-0.050706398	5.997009	7.7591004	Walking_Read
13:44:49.248	-0.37590113	6.4932733	6.864386	0.06301381	-0.36537746	-0.63880867	-0.050706398	5.997009	7.7591004	Walking_Read
13:44:49.271	-0.37590113	6.4932733	6.864386	0.06301381	-0.36537746	-0.63880867	-0.050706398	5.997009	7.7591004	Walking_Read
13:44:49.294	-0.37590113	6.4932733	6.864386	0.06301381	-0.36537746	-0.63880867	-0.050706398	5.997009	7.7591004	Walking_Read
13:44:49.317	-0.37590113	6.4932733	6.864386	0.06301381	-0.36537746	-0.63880867	-0.050706398	5.997009	7.7591004	Walking_Read
13:44:49.340	-0.37590113	6.4932733	6.864386	0.06301381	-0.36537746	-0.63880867	-0.050706398	5.997009	7.7591004	Walking_Read
13:44:49.364	-0.56265455	7.1540933	8.241094	-0.07931779	-0.22121324	-0.4048473	-0.3548238	6.1900587	7.597866	Walking_Read
13:44:49.386	-0.56265455	7.1540933	8.241094	-0.07931779	-0.22121324	-0.4048473	-0.3548238	6.1900587	7.597866	Walking_Read
13:44:49.409	-0.56265455	7.1540933	8.241094	-0.07931779	-0.22121324	-0.4048473	-0.3548238	6.1900587	7.597866	Walking_Read
13:44:49.432	-0.56265455	7.1540933	8.241094	-0.07931779	-0.22121324	-0.4048473	-0.3548238	6.1900587	7.597866	Walking_Read
13:44:49.455	-0.56265455	7.1540933	8.241094	-0.07931779	-0.22121324	-0.4048473	-0.3548238	6.1900587	7.597866	Walking_Read
13:44:49.479	-0.56265455	7.1540933	8.241094	-0.07931779	-0.22121324	-0.4048473	-0.3548238	6.1900587	7.597866	Walking_Read
13:44:49.502	-0.56265455	7.1540933	8.241094	-0.07931779	-0.22121324	-0.4048473	-0.3548238	6.1900587	7.597866	Walking_Read
13:44:49.524	-0.56265455	7.1540933	8.241094	-0.07931779	-0.22121324	-0.4048473	-0.3548238	6.1900587	7.597866	Walking_Read
13:44:49.548	-1.4365649	5.4158497	7.142122	0.433809	0.2668681	-0.073147446	-0.6439193	6.1497097	7.611622	Walking_Read
13:44:49.571	-1.4365649	5.4158497	7.142122	0.433809	0.2668681	-0.073147446	-0.6439193	6.1497097	7.611622	Walking_Read
13:44:49.594	-1.4365649	5.4158497	7.142122	0.433809	0.2668681	-0.073147446	-0.6439193	6.1497097	7.611622	Walking_Read
13:44:49.616	-1.4365649	5.4158497	7.142122	0.433809	0.2668681	-0.073147446	-0.6439193	6.1497097	7.611622	Walking_Read
13:44:49.639	-1.4365649	5.4158497	7.142122	0.433809	0.2668681	-0.073147446	-0.6439193	6.1497097	7.611622	Walking_Read
13:44:49.662	-1.4365649	5.4158497	7.142122	0.433809	0.2668681	-0.073147446	-0.6439193	6.1497097	7.611622	Walking_Read
13:44:49.685	-1.4365649	5.4158497	7.142122	0.433809	0.2668681	-0.073147446	-0.6439193	6.1497097	7.611622	Walking_Read
13:44:49.708	-1.4365649	5.4158497	7.142122	0.433809	0.2668681	-0.073147446	-0.6439193	6.1497097	7.611622	Walking_Read
13:44:49.731	-1.515576	5.621757	5.29853	0.106996104	0.17035139	-0.0810887	-0.8538041	6.2618675	7.498688	Walking_Read
13:44:49.753	-1.515576	5.621757	5.29853	0.106996104	0.17035139	-0.0810887	-0.8538041	6.2618675	7.498688	Walking_Read
13:44:49.776	-1.515576	5.621757	5.29853	0.106996104	0.17035139	-0.0810887	-0.8538041	6.2618675	7.498688	Walking_Read
13:44:49.802	-1.515576	5.621757	5.29853	0.106996104	0.17035139	-0.0810887	-0.8538041	6.2618675	7.498688	Walking_Read
13:44:49.826	-1.515576	5.621757	5.29853	0.106996104	0.17035139	-0.0810887	-0.8538041	6.2618675	7.498688	Walking_Read
13:44:49.848	-1.515576	5.621757	5.29853	0.106996104	0.17035139	-0.0810887	-0.8538041	6.2618675	7.498688	Walking_Read
13:44:49.870	-1.515576	5.621757	5.29853	0.106996104	0.17035139	-0.0810887	-0.8538041	6.2618675	7.498688	Walking_Read
13:44:49.892	-1.515576	5.621757	5.29853	0.106996104	0.17035139	-0.0810887	-0.8538041	6.2618675	7.498688	Walking_Read
13:44:49.913	-1.6089526	6.1628633	6.4789076	-0.0127334865	-0.2377066	-0.06826053	-0.87628543	6.210415	7.5387807	Walking_Read
13:44:49.935	-1.6089526	6.1628633	6.4789076	-0.0127334865	-0.2377066	-0.06826053	-0.87628543	6.210415	7.5387807	Walking_Read
13:44:49.957	-1.6089526	6.1628633	6.4789076	-0.0127334865	-0.2377066	-0.06826053	-0.87628543	6.210415	7.5387807	Walking_Read
13:44:49.979	-1.6089526	6.1628633	6.4789076	-0.0127334865	-0.2377066	-0.06826053	-0.87628543	6.210415	7.5387807	Walking_Read
13:44:50.002	-1.6089526	6.1628633	6.4789076	-0.0127334865	-0.2377066	-0.06826053	-0.87628543	6.210415	7.5387807	Walking_Read
13:44:50.026	-1.6089526	6.1628633	6.4789076	-0.0127334865	-0.2377066	-0.06826053	-0.87628543	6.210415	7.5387807	Walking_Read
13:44:50.049	-1.6089526	6.1628633	6.4789076	-0.0127334865	-0.2377066	-0.06826053	-0.87628543	6.210415	7.5387807	Walking_Read
13:44:50.072	-1.6089526	6.1628633	6.4789076	-0.0127334865	-0.2377066	-0.06826053	-0.87628543	6.210415	7.5387807	Walking_Read
13:44:50.094	-1.7214836	7.005648	8.035186	-0.042665884	-0.2627521	-0.11041023	-0.7332447	6.2463665	7.5243316	Walking_Read
13:44:50.118	-1.7214836	7.005648	8.035186	-0.042665884	-0.2627521	-0.11041023	-0.7332447	6.2463665	7.5243316	Walking_Read
13:44:50.140	-1.7214836	7.005648	8.035186	-0.042665884	-0.2627521	-0.11041023	-0.7332447	6.2463665	7.5243316	Walking_Read
13:44:50.164	-1.7214836	7.005648	8.035186	-0.042665884	-0.2627521	-0.11041023	-0.7332447	6.2463665	7.5243316	Walking_Read
13:44:50.188	-1.7214836	7.005648	8.035186	-0.042665884	-0.2627521	-0.11041023	-0.7332447	6.2463665	7.5243316	Walking_Read
13:44:50.210	-1.7214836	7.005648	8.035186	-0.042665884	-0.2627521	-0.11041023	-0.7332447	6.2463665	7.5243316	Walking_Read
13:44:50.232	-1.7214836	7.005648	8.035186	-0.042665884	-0.2627521	-0.11041023	-0.7332447	6.2463665	7.5243316	Walking_Read
13:44:50.253	-1.7214836	7.005648	8.035186	-0.042665884	-0.2627521	-0.11041023	-0.7332447	6.2463665	7.5243316	Walking_Read
13:44:50.275	0.7901107	5.681614	9.138947	-0.20515604	-0.54619354	-0.5710026	-0.693065	6.1611876	7.5980077	Walking_Read
13:44:50.297	0.7901107	5.681614	9.138947	-0.20515604	-0.54619354	-0.5710026	-0.693065	6.1611876	7.5980077	Walking_Read
13:44:50.319	0.7901107	5.681614	9.138947	-0.20515604	-0.54619354	-0.5710026	-0.693065	6.1611876	7.5980077	Walking_Read
13:44:50.342	0.7901107	5.681614	9.138947	-0.20515604	-0.54619354	-0.5710026	-0.693065	6.1611876	7.5980077	Walking_Read
13:44:50.364	0.7901107	5.681614	9.138947	-0.20515604	-0.54619354	-0.5710026	-0.693065	6.1611876	7.5980077	Walking_Read
13:44:50.388	0.7901107	5.681614	9.138947	-0.20515604	-0.54619354	-0.5710026	-0.693065	6.1611876	7.5980077	Walking_Read
13:44:50.411	0.7901107	5.681614	9.138947	-0.20515604	-0.54619354	-0.5710026	-0.693065	6.1611876	7.5980077	Walking_Read
13:44:50.434	0.7901107	5.681614	9.138947	-0.20515604	-0.54619354	-0.5710026	-0.693065	6.1611876	7.5980077	Walking_Read
13:44:50.458	0.20111908	5.176422	6.612987	0.103941776	-0.41913357	-0.4665447	-0.40971857	6.0411334	7.7140875	Walking_Read
13:44:50.480	0.20111908	5.176422	6.612987	0.103941776	-0.41913357	-0.4665447	-0.40971857	6.0411334	7.7140875	Walking_Read
13:44:50.503	0.20111908	5.176422	6.612987	0.103941776	-0.41913357	-0.4665447	-0.40971857	6.0411334	7.7140875	Walking_Read
13:44:50.525	0.20111908	5.176422	6.612987	0.103941776	-0.41913357	-0.4665447	-0.40971857	6.0411334	7.7140875	Walking_Read
13:44:50.547	0.20111908	5.176422	6.612987	0.103941776	-0.41913357	-0.4665447	-0.40971857	6.0411334	7.7140875	Walking_Read
13:44:50.569	0.20111908	5.176422	6.612987	0.103941776	-0.41913357	-0.4665447	-0.40971857	6.0411334	7.7140875	Walking_Read
[truncated: 3,271 more rows]
