# Supplementary material for: Real-time Smartphone Activity Classification Using Inertial Sensors—Recognition of Scrolling, Typing, and Watching Videos While Sitting or Walking
Source: Sensors (Basel). 2020 Jan 24;20(3):655. doi: 10.3390/s20030655 (PMC7038357; doi:10.3390/s20030655)
Supplement: Supplementary file 1 [file sensors-20-00655-s001.zip › sensors-668083-supplementary/5Hz_data/8414/2019_09_03_13_11_20_Walking_Watch.csv]

time	accX	accY	accZ	rotX	rotY	rotZ	graX	graY	graZ	activity
13:48:33.584	-5.31529	-0.723071	8.463761	-0.1617846	0.24793126	0.17058778	-6.660277	-0.66221917	7.1674595	Walking_Watch
13:48:33.605	-5.394301	-0.9241901	5.89231	-0.1617846	0.24793126	0.17058778	-6.660277	-0.66221917	7.1674595	Walking_Watch
13:48:33.646	-5.394301	-0.9241901	5.89231	0.21878444	-0.06910779	-0.4995314	-6.4330025	-0.91025084	7.345624	Walking_Watch
13:48:33.682	-5.394301	-0.9241901	5.89231	0.21878444	-0.06910779	-0.4995314	-6.4330025	-0.91025084	7.345624	Walking_Watch
13:48:33.702	-5.394301	-0.9241901	5.89231	0.21878444	-0.06910779	-0.4995314	-6.4330025	-0.91025084	7.345624	Walking_Watch
13:48:33.723	-5.394301	-0.9241901	5.89231	0.21878444	-0.06910779	-0.4995314	-6.4330025	-0.91025084	7.345624	Walking_Watch
13:48:33.742	-5.394301	-0.9241901	5.89231	0.21878444	-0.06910779	-0.4995314	-6.4330025	-0.91025084	7.345624	Walking_Watch
13:48:33.763	-5.394301	-0.9241901	5.89231	0.21878444	-0.06910779	-0.4995314	-6.4330025	-0.91025084	7.345624	Walking_Watch
13:48:33.783	-5.394301	-0.9241901	5.89231	0.21878444	-0.06910779	-0.4995314	-6.4330025	-0.91025084	7.345624	Walking_Watch
13:48:33.803	-6.28976	0.07422252	7.5395713	0.49611723	-0.6127779	-0.18737924	-5.6232805	-0.5187167	8.017481	Walking_Watch
13:48:33.824	-6.28976	0.07422252	7.5395713	0.49611723	-0.6127779	-0.18737924	-5.6232805	-0.5187167	8.017481	Walking_Watch
13:48:33.845	-6.28976	0.07422252	7.5395713	0.49611723	-0.6127779	-0.18737924	-5.6232805	-0.5187167	8.017481	Walking_Watch
13:48:33.865	-6.28976	0.07422252	7.5395713	0.49611723	-0.6127779	-0.18737924	-5.6232805	-0.5187167	8.017481	Walking_Watch
13:48:33.886	-6.28976	0.07422252	7.5395713	0.49611723	-0.6127779	-0.18737924	-5.6232805	-0.5187167	8.017481	Walking_Watch
13:48:33.906	-6.28976	0.07422252	7.5395713	0.49611723	-0.6127779	-0.18737924	-5.6232805	-0.5187167	8.017481	Walking_Watch
13:48:33.927	-6.28976	0.07422252	7.5395713	0.49611723	-0.6127779	-0.18737924	-5.6232805	-0.5187167	8.017481	Walking_Watch
13:48:33.947	-6.28976	0.07422252	7.5395713	0.49611723	-0.6127779	-0.18737924	-5.6232805	-0.5187167	8.017481	Walking_Watch
13:48:33.968	-6.1077952	0.6057515	9.069513	0.29453173	0.5295402	-0.4292819	-5.4716825	0.59439826	8.1165085	Walking_Watch
13:48:33.989	-6.1077952	0.6057515	9.069513	0.29453173	0.5295402	-0.4292819	-5.4716825	0.59439826	8.1165085	Walking_Watch
13:48:34.009	-6.1077952	0.6057515	9.069513	0.29453173	0.5295402	-0.4292819	-5.4716825	0.59439826	8.1165085	Walking_Watch
13:48:34.030	-6.1077952	0.6057515	9.069513	0.29453173	0.5295402	-0.4292819	-5.4716825	0.59439826	8.1165085	Walking_Watch
13:48:34.050	-6.1077952	0.6057515	9.069513	0.29453173	0.5295402	-0.4292819	-5.4716825	0.59439826	8.1165085	Walking_Watch
13:48:34.069	-6.1077952	0.6057515	9.069513	0.29453173	0.5295402	-0.4292819	-5.4716825	0.59439826	8.1165085	Walking_Watch
13:48:34.090	-6.1077952	0.6057515	9.069513	0.29453173	0.5295402	-0.4292819	-5.4716825	0.59439826	8.1165085	Walking_Watch
13:48:34.110	-6.1077952	0.6057515	9.069513	0.29453173	0.5295402	-0.4292819	-5.4716825	0.59439826	8.1165085	Walking_Watch
13:48:34.131	-6.1077952	0.6057515	9.069513	0.29453173	0.5295402	-0.4292819	-5.4716825	0.59439826	8.1165085	Walking_Watch
13:48:34.151	-4.975303	-0.25379312	7.8915296	-0.90765107	0.40614536	0.391721	-5.634276	0.14556874	8.025212	Walking_Watch
13:48:34.171	-4.975303	-0.25379312	7.8915296	-0.90765107	0.40614536	0.391721	-5.634276	0.14556874	8.025212	Walking_Watch
13:48:34.192	-4.975303	-0.25379312	7.8915296	-0.90765107	0.40614536	0.391721	-5.634276	0.14556874	8.025212	Walking_Watch
13:48:34.212	-4.975303	-0.25379312	7.8915296	-0.90765107	0.40614536	0.391721	-5.634276	0.14556874	8.025212	Walking_Watch
13:48:34.233	-4.975303	-0.25379312	7.8915296	-0.90765107	0.40614536	0.391721	-5.634276	0.14556874	8.025212	Walking_Watch
13:48:34.253	-4.975303	-0.25379312	7.8915296	-0.90765107	0.40614536	0.391721	-5.634276	0.14556874	8.025212	Walking_Watch
13:48:34.274	-4.975303	-0.25379312	7.8915296	-0.90765107	0.40614536	0.391721	-5.634276	0.14556874	8.025212	Walking_Watch
13:48:34.294	-4.975303	-0.25379312	7.8915296	-0.90765107	0.40614536	0.391721	-5.634276	0.14556874	8.025212	Walking_Watch
13:48:34.315	-4.975303	-0.25379312	7.8915296	-0.90765107	0.40614536	0.391721	-5.634276	0.14556874	8.025212	Walking_Watch
13:48:34.335	-5.1979704	-0.14844504	6.651295	-0.24608402	-0.27680197	0.22495478	-5.418627	-0.34686846	8.166303	Walking_Watch
13:48:34.356	-5.1979704	-0.14844504	6.651295	-0.24608402	-0.27680197	0.22495478	-5.418627	-0.34686846	8.166303	Walking_Watch
13:48:34.376	-5.1979704	-0.14844504	6.651295	-0.24608402	-0.27680197	0.22495478	-5.418627	-0.34686846	8.166303	Walking_Watch
13:48:34.397	-5.1979704	-0.14844504	6.651295	-0.24608402	-0.27680197	0.22495478	-5.418627	-0.34686846	8.166303	Walking_Watch
13:48:34.417	-5.1979704	-0.14844504	6.651295	-0.24608402	-0.27680197	0.22495478	-5.418627	-0.34686846	8.166303	Walking_Watch
13:48:34.438	-5.1979704	-0.14844504	6.651295	-0.24608402	-0.27680197	0.22495478	-5.418627	-0.34686846	8.166303	Walking_Watch
13:48:34.458	-5.1979704	-0.14844504	6.651295	-0.24608402	-0.27680197	0.22495478	-5.418627	-0.34686846	8.166303	Walking_Watch
13:48:34.479	-5.1979704	-0.14844504	6.651295	-0.24608402	-0.27680197	0.22495478	-5.418627	-0.34686846	8.166303	Walking_Watch
13:48:34.499	-5.1979704	-0.14844504	6.651295	-0.24608402	-0.27680197	0.22495478	-5.418627	-0.34686846	8.166303	Walking_Watch
13:48:34.521	-5.906676	-0.33759275	6.699181	-0.048774537	0.027408913	-0.12751445	-5.535251	-0.21956746	8.092163	Walking_Watch
13:48:34.541	-5.906676	-0.33759275	6.699181	-0.048774537	0.027408913	-0.12751445	-5.535251	-0.21956746	8.092163	Walking_Watch
13:48:34.562	-5.906676	-0.33759275	6.699181	-0.048774537	0.027408913	-0.12751445	-5.535251	-0.21956746	8.092163	Walking_Watch
13:48:34.584	-5.906676	-0.33759275	6.699181	-0.048774537	0.027408913	-0.12751445	-5.535251	-0.21956746	8.092163	Walking_Watch
13:48:34.606	-5.906676	-0.33759275	6.699181	-0.048774537	0.027408913	-0.12751445	-5.535251	-0.21956746	8.092163	Walking_Watch
13:48:34.628	-5.906676	-0.33759275	6.699181	-0.048774537	0.027408913	-0.12751445	-5.535251	-0.21956746	8.092163	Walking_Watch
13:48:34.652	-5.906676	-0.33759275	6.699181	-0.048774537	0.027408913	-0.12751445	-5.535251	-0.21956746	8.092163	Walking_Watch
13:48:34.674	-5.906676	-0.33759275	6.699181	-0.048774537	0.027408913	-0.12751445	-5.535251	-0.21956746	8.092163	Walking_Watch
13:48:34.697	-6.2873654	-0.7039168	8.889942	0.27803835	-0.0391754	-0.07253658	-5.803725	-0.2778557	7.8999934	Walking_Watch
13:48:34.719	-6.2873654	-0.7039168	8.889942	0.27803835	-0.0391754	-0.07253658	-5.803725	-0.2778557	7.8999934	Walking_Watch
13:48:34.742	-6.2873654	-0.7039168	8.889942	0.27803835	-0.0391754	-0.07253658	-5.803725	-0.2778557	7.8999934	Walking_Watch
13:48:34.763	-6.2873654	-0.7039168	8.889942	0.27803835	-0.0391754	-0.07253658	-5.803725	-0.2778557	7.8999934	Walking_Watch
13:48:34.784	-6.2873654	-0.7039168	8.889942	0.27803835	-0.0391754	-0.07253658	-5.803725	-0.2778557	7.8999934	Walking_Watch
13:48:34.805	-6.2873654	-0.7039168	8.889942	0.27803835	-0.0391754	-0.07253658	-5.803725	-0.2778557	7.8999934	Walking_Watch
13:48:34.826	-6.2873654	-0.7039168	8.889942	0.27803835	-0.0391754	-0.07253658	-5.803725	-0.2778557	7.8999934	Walking_Watch
13:48:34.848	-6.2873654	-0.7039168	8.889942	0.27803835	-0.0391754	-0.07253658	-5.803725	-0.2778557	7.8999934	Walking_Watch
13:48:34.869	-6.2873654	-0.7039168	8.889942	0.22794741	0.37560213	-0.042604186	-5.746899	-0.11577713	7.945442	Walking_Watch
13:48:34.891	-4.702356	-0.20111908	7.632948	0.22794741	0.37560213	-0.042604186	-5.746899	-0.11577713	7.945442	Walking_Watch
13:48:34.913	-4.702356	-0.20111908	7.632948	0.22794741	0.37560213	-0.042604186	-5.746899	-0.11577713	7.945442	Walking_Watch
13:48:34.936	-4.702356	-0.20111908	7.632948	0.22794741	0.37560213	-0.042604186	-5.746899	-0.11577713	7.945442	Walking_Watch
13:48:34.959	-4.702356	-0.20111908	7.632948	0.22794741	0.37560213	-0.042604186	-5.746899	-0.11577713	7.945442	Walking_Watch
13:48:34.984	-4.702356	-0.20111908	7.632948	0.22794741	0.37560213	-0.042604186	-5.746899	-0.11577713	7.945442	Walking_Watch
13:48:35.005	-4.702356	-0.20111908	7.632948	0.22794741	0.37560213	-0.042604186	-5.746899	-0.11577713	7.945442	Walking_Watch
13:48:35.027	-4.702356	-0.20111908	7.632948	0.22794741	0.37560213	-0.042604186	-5.746899	-0.11577713	7.945442	Walking_Watch
13:48:35.048	-5.5379577	-0.47885495	6.378348	-0.2216494	-0.10209452	-0.3077197	-5.678697	-0.296575	7.989666	Walking_Watch
13:48:35.070	-5.5379577	-0.47885495	6.378348	-0.2216494	-0.10209452	-0.3077197	-5.678697	-0.296575	7.989666	Walking_Watch
13:48:35.091	-5.5379577	-0.47885495	6.378348	-0.2216494	-0.10209452	-0.3077197	-5.678697	-0.296575	7.989666	Walking_Watch
13:48:35.113	-5.5379577	-0.47885495	6.378348	-0.2216494	-0.10209452	-0.3077197	-5.678697	-0.296575	7.989666	Walking_Watch
13:48:35.134	-5.5379577	-0.47885495	6.378348	-0.2216494	-0.10209452	-0.3077197	-5.678697	-0.296575	7.989666	Walking_Watch
13:48:35.154	-5.5379577	-0.47885495	6.378348	-0.2216494	-0.10209452	-0.3077197	-5.678697	-0.296575	7.989666	Walking_Watch
13:48:35.179	-5.5379577	-0.47885495	6.378348	-0.2216494	-0.10209452	-0.3077197	-5.678697	-0.296575	7.989666	Walking_Watch
13:48:35.204	-5.5379577	-0.47885495	6.378348	-0.2216494	-0.10209452	-0.3077197	-5.678697	-0.296575	7.989666	Walking_Watch
13:48:35.226	-5.626546	-0.31604427	7.355212	-0.2216494	-0.10209452	-0.3077197	-5.678697	-0.296575	7.989666	Walking_Watch
13:48:35.247	-5.626546	-0.31604427	7.355212	0.17358041	0.105599664	0.07223848	-5.6869774	-0.38775897	7.9798636	Walking_Watch
13:48:35.269	-5.626546	-0.31604427	7.355212	0.17358041	0.105599664	0.07223848	-5.6869774	-0.38775897	7.9798636	Walking_Watch
13:48:35.290	-5.626546	-0.31604427	7.355212	0.17358041	0.105599664	0.07223848	-5.6869774	-0.38775897	7.9798636	Walking_Watch
13:48:35.312	-5.626546	-0.31604427	7.355212	0.17358041	0.105599664	0.07223848	-5.6869774	-0.38775897	7.9798636	Walking_Watch
13:48:35.334	-5.626546	-0.31604427	7.355212	0.17358041	0.105599664	0.07223848	-5.6869774	-0.38775897	7.9798636	Walking_Watch
13:48:35.356	-5.626546	-0.31604427	7.355212	0.17358041	0.105599664	0.07223848	-5.6869774	-0.38775897	7.9798636	Walking_Watch
13:48:35.378	-5.626546	-0.31604427	7.355212	0.17358041	0.105599664	0.07223848	-5.6869774	-0.38775897	7.9798636	Walking_Watch
13:48:35.401	-5.626546	-0.31604427	7.355212	0.17358041	0.105599664	0.07223848	-5.6869774	-0.38775897	7.9798636	Walking_Watch
13:48:35.424	-7.632948	-0.97446984	7.9849067	-0.56923175	0.15202542	0.19074634	-6.0255704	-0.4246426	7.725443	Walking_Watch
13:48:35.446	-7.632948	-0.97446984	7.9849067	-0.56923175	0.15202542	0.19074634	-6.0255704	-0.4246426	7.725443	Walking_Watch
13:48:35.468	-7.632948	-0.97446984	7.9849067	-0.56923175	0.15202542	0.19074634	-6.0255704	-0.4246426	7.725443	Walking_Watch
13:48:35.490	-7.632948	-0.97446984	7.9849067	-0.56923175	0.15202542	0.19074634	-6.0255704	-0.4246426	7.725443	Walking_Watch
13:48:35.512	-7.632948	-0.97446984	7.9849067	-0.56923175	0.15202542	0.19074634	-6.0255704	-0.4246426	7.725443	Walking_Watch
13:48:35.535	-7.632948	-0.97446984	7.9849067	-0.56923175	0.15202542	0.19074634	-6.0255704	-0.4246426	7.725443	Walking_Watch
13:48:35.558	-7.632948	-0.97446984	7.9849067	-0.56923175	0.15202542	0.19074634	-6.0255704	-0.4246426	7.725443	Walking_Watch
13:48:35.580	-7.632948	-0.97446984	7.9849067	-0.56923175	0.15202542	0.19074634	-6.0255704	-0.4246426	7.725443	Walking_Watch
13:48:35.603	-5.200365	-1.7717633	7.8532214	-0.255247	0.15202542	0.12904894	-6.2339983	-0.74913496	7.5330167	Walking_Watch
13:48:35.625	-5.200365	-1.7717633	7.8532214	-0.255247	0.15202542	0.12904894	-6.2339983	-0.74913496	7.5330167	Walking_Watch
13:48:35.648	-5.200365	-1.7717633	7.8532214	-0.255247	0.15202542	0.12904894	-6.2339983	-0.74913496	7.5330167	Walking_Watch
13:48:35.670	-5.200365	-1.7717633	7.8532214	-0.255247	0.15202542	0.12904894	-6.2339983	-0.74913496	7.5330167	Walking_Watch
13:48:35.693	-5.200365	-1.7717633	7.8532214	-0.255247	0.15202542	0.12904894	-6.2339983	-0.74913496	7.5330167	Walking_Watch
13:48:35.716	-5.200365	-1.7717633	7.8532214	-0.255247	0.15202542	0.12904894	-6.2339983	-0.74913496	7.5330167	Walking_Watch
13:48:35.738	-5.200365	-1.7717633	7.8532214	-0.255247	0.15202542	0.12904894	-6.2339983	-0.74913496	7.5330167	Walking_Watch
13:48:35.762	-5.200365	-1.7717633	7.8532214	-0.255247	0.15202542	0.12904894	-6.2339983	-0.74913496	7.5330167	Walking_Watch
13:48:35.784	-5.751048	-0.2657645	5.803722	0.10333091	-0.06055568	0.25549805	-6.196676	-0.5360931	7.581829	Walking_Watch
13:48:35.808	-5.751048	-0.2657645	5.803722	0.10333091	-0.06055568	0.25549805	-6.196676	-0.5360931	7.581829	Walking_Watch
13:48:35.829	-5.751048	-0.2657645	5.803722	0.10333091	-0.06055568	0.25549805	-6.196676	-0.5360931	7.581829	Walking_Watch
13:48:35.851	-5.751048	-0.2657645	5.803722	0.10333091	-0.06055568	0.25549805	-6.196676	-0.5360931	7.581829	Walking_Watch
13:48:35.874	-5.751048	-0.2657645	5.803722	0.10333091	-0.06055568	0.25549805	-6.196676	-0.5360931	7.581829	Walking_Watch
13:48:35.897	-5.751048	-0.2657645	5.803722	0.10333091	-0.06055568	0.25549805	-6.196676	-0.5360931	7.581829	Walking_Watch
13:48:35.918	-5.751048	-0.2657645	5.803722	0.10333091	-0.06055568	0.25549805	-6.196676	-0.5360931	7.581829	Walking_Watch
13:48:35.940	-5.751048	-0.2657645	5.803722	0.10333091	-0.06055568	0.25549805	-6.196676	-0.5360931	7.581829	Walking_Watch
13:48:35.962	-6.6225643	-0.7781393	7.474926	0.038579192	0.22227493	0.11622078	-6.168039	-0.42538142	7.612141	Walking_Watch
13:48:35.984	-6.6225643	-0.7781393	7.474926	0.038579192	0.22227493	0.11622078	-6.168039	-0.42538142	7.612141	Walking_Watch
13:48:36.005	-6.6225643	-0.7781393	7.474926	0.038579192	0.22227493	0.11622078	-6.168039	-0.42538142	7.612141	Walking_Watch
13:48:36.027	-6.6225643	-0.7781393	7.474926	0.038579192	0.22227493	0.11622078	-6.168039	-0.42538142	7.612141	Walking_Watch
13:48:36.050	-6.6225643	-0.7781393	7.474926	0.038579192	0.22227493	0.11622078	-6.168039	-0.42538142	7.612141	Walking_Watch
13:48:36.073	-6.6225643	-0.7781393	7.474926	0.038579192	0.22227493	0.11622078	-6.168039	-0.42538142	7.612141	Walking_Watch
13:48:36.096	-6.6225643	-0.7781393	7.474926	0.038579192	0.22227493	0.11622078	-6.168039	-0.42538142	7.612141	Walking_Watch
13:48:36.119	-6.6225643	-0.7781393	7.474926	0.038579192	0.22227493	0.11622078	-6.168039	-0.42538142	7.612141	Walking_Watch
13:48:36.141	-7.659285	0.6488485	8.3129225	0.19373897	0.29924396	0.24938941	-6.58825	0.04226561	7.2638474	Walking_Watch
13:48:36.163	-7.659285	0.6488485	8.3129225	0.19373897	0.29924396	0.24938941	-6.58825	0.04226561	7.2638474	Walking_Watch
13:48:36.187	-7.659285	0.6488485	8.3129225	0.19373897	0.29924396	0.24938941	-6.58825	0.04226561	7.2638474	Walking_Watch
13:48:36.208	-7.659285	0.6488485	8.3129225	0.19373897	0.29924396	0.24938941	-6.58825	0.04226561	7.2638474	Walking_Watch
13:48:36.230	-7.659285	0.6488485	8.3129225	0.19373897	0.29924396	0.24938941	-6.58825	0.04226561	7.2638474	Walking_Watch
13:48:36.252	-7.659285	0.6488485	8.3129225	0.19373897	0.29924396	0.24938941	-6.58825	0.04226561	7.2638474	Walking_Watch
13:48:36.275	-7.659285	0.6488485	8.3129225	0.19373897	0.29924396	0.24938941	-6.58825	0.04226561	7.2638474	Walking_Watch
13:48:36.298	-7.659285	0.6488485	8.3129225	0.19373897	0.29924396	0.24938941	-6.58825	0.04226561	7.2638474	Walking_Watch
13:48:36.321	-5.276982	1.3862851	6.447782	0.38432893	0.25648338	-0.42989275	-6.7678084	0.45724314	7.082234	Walking_Watch
13:48:36.343	-5.276982	1.3862851	6.447782	0.38432893	0.25648338	-0.42989275	-6.7678084	0.45724314	7.082234	Walking_Watch
13:48:36.365	-5.276982	1.3862851	6.447782	0.38432893	0.25648338	-0.42989275	-6.7678084	0.45724314	7.082234	Walking_Watch
13:48:36.386	-5.276982	1.3862851	6.447782	0.38432893	0.25648338	-0.42989275	-6.7678084	0.45724314	7.082234	Walking_Watch
13:48:36.408	-5.276982	1.3862851	6.447782	0.38432893	0.25648338	-0.42989275	-6.7678084	0.45724314	7.082234	Walking_Watch
13:48:36.431	-5.276982	1.3862851	6.447782	0.38432893	0.25648338	-0.42989275	-6.7678084	0.45724314	7.082234	Walking_Watch
13:48:36.452	-5.276982	1.3862851	6.447782	0.38432893	0.25648338	-0.42989275	-6.7678084	0.45724314	7.082234	Walking_Watch
13:48:36.475	-5.276982	1.3862851	6.447782	0.38432893	0.25648338	-0.42989275	-6.7678084	0.45724314	7.082234	Walking_Watch
13:48:36.497	-6.0934296	0.70870537	5.973716	0.33240536	0.015191607	-0.16416636	-6.753644	0.43513095	7.0971293	Walking_Watch
13:48:36.520	-6.0934296	0.70870537	5.973716	0.33240536	0.015191607	-0.16416636	-6.753644	0.43513095	7.0971293	Walking_Watch
13:48:36.542	-6.0934296	0.70870537	5.973716	0.33240536	0.015191607	-0.16416636	-6.753644	0.43513095	7.0971293	Walking_Watch
13:48:36.564	-6.0934296	0.70870537	5.973716	0.33240536	0.015191607	-0.16416636	-6.753644	0.43513095	7.0971293	Walking_Watch
13:48:36.586	-6.0934296	0.70870537	5.973716	0.33240536	0.015191607	-0.16416636	-6.753644	0.43513095	7.0971293	Walking_Watch
13:48:36.610	-6.0934296	0.70870537	5.973716	0.33240536	0.015191607	-0.16416636	-6.753644	0.43513095	7.0971293	Walking_Watch
13:48:36.633	-6.0934296	0.70870537	5.973716	0.33240536	0.015191607	-0.16416636	-6.753644	0.43513095	7.0971293	Walking_Watch
13:48:36.656	-6.0934296	0.70870537	5.973716	0.33240536	0.015191607	-0.16416636	-6.753644	0.43513095	7.0971293	Walking_Watch
13:48:36.678	-7.7694216	0.71828246	6.9553685	-0.5954989	-0.26824987	-0.17394021	-6.784375	0.48131695	7.06476	Walking_Watch
13:48:36.700	-7.7694216	0.71828246	6.9553685	-0.5954989	-0.26824987	-0.17394021	-6.784375	0.48131695	7.06476	Walking_Watch
13:48:36.721	-7.7694216	0.71828246	6.9553685	-0.5954989	-0.26824987	-0.17394021	-6.784375	0.48131695	7.06476	Walking_Watch
13:48:36.743	-7.7694216	0.71828246	6.9553685	-0.5954989	-0.26824987	-0.17394021	-6.784375	0.48131695	7.06476	Walking_Watch
13:48:36.766	-7.7694216	0.71828246	6.9553685	-0.5954989	-0.26824987	-0.17394021	-6.784375	0.48131695	7.06476	Walking_Watch
13:48:36.787	-7.7694216	0.71828246	6.9553685	-0.5954989	-0.26824987	-0.17394021	-6.784375	0.48131695	7.06476	Walking_Watch
13:48:36.810	-7.7694216	0.71828246	6.9553685	-0.5954989	-0.26824987	-0.17394021	-6.784375	0.48131695	7.06476	Walking_Watch
13:48:36.832	-7.7694216	0.71828246	6.9553685	-0.5954989	-0.26824987	-0.17394021	-6.784375	0.48131695	7.06476	Walking_Watch
13:48:36.854	-5.5547175	-0.0670397	9.5483675	0.032470543	-0.05444703	-0.48425975	-6.7487574	-0.16470805	7.1131907	Walking_Watch
13:48:36.878	-5.5547175	-0.0670397	9.5483675	0.032470543	-0.05444703	-0.48425975	-6.7487574	-0.16470805	7.1131907	Walking_Watch
13:48:36.901	-5.5547175	-0.0670397	9.5483675	0.032470543	-0.05444703	-0.48425975	-6.7487574	-0.16470805	7.1131907	Walking_Watch
13:48:36.922	-5.5547175	-0.0670397	9.5483675	0.032470543	-0.05444703	-0.48425975	-6.7487574	-0.16470805	7.1131907	Walking_Watch
13:48:36.944	-5.5547175	-0.0670397	9.5483675	0.032470543	-0.05444703	-0.48425975	-6.7487574	-0.16470805	7.1131907	Walking_Watch
13:48:36.966	-5.5547175	-0.0670397	9.5483675	0.032470543	-0.05444703	-0.48425975	-6.7487574	-0.16470805	7.1131907	Walking_Watch
13:48:36.988	-5.5547175	-0.0670397	9.5483675	0.032470543	-0.05444703	-0.48425975	-6.7487574	-0.16470805	7.1131907	Walking_Watch
13:48:37.010	-5.5547175	-0.0670397	9.5483675	0.032470543	-0.05444703	-0.48425975	-6.7487574	-0.16470805	7.1131907	Walking_Watch
13:48:37.031	-4.40786	0.047885496	6.9912825	0.13143072	-0.49304828	0.23350692	-6.591546	-0.43892363	7.247702	Walking_Watch
13:48:37.053	-4.40786	0.047885496	6.9912825	0.13143072	-0.49304828	0.23350692	-6.591546	-0.43892363	7.247702	Walking_Watch
13:48:37.074	-4.40786	0.047885496	6.9912825	0.13143072	-0.49304828	0.23350692	-6.591546	-0.43892363	7.247702	Walking_Watch
13:48:37.096	-4.40786	0.047885496	6.9912825	0.13143072	-0.49304828	0.23350692	-6.591546	-0.43892363	7.247702	Walking_Watch
13:48:37.117	-4.40786	0.047885496	6.9912825	0.13143072	-0.49304828	0.23350692	-6.591546	-0.43892363	7.247702	Walking_Watch
13:48:37.139	-4.40786	0.047885496	6.9912825	0.13143072	-0.49304828	0.23350692	-6.591546	-0.43892363	7.247702	Walking_Watch
13:48:37.160	-4.40786	0.047885496	6.9912825	0.13143072	-0.49304828	0.23350692	-6.591546	-0.43892363	7.247702	Walking_Watch
13:48:37.182	-4.40786	0.047885496	6.9912825	0.13143072	-0.49304828	0.23350692	-6.591546	-0.43892363	7.247702	Walking_Watch
13:48:37.204	-4.40786	0.047885496	6.9912825	0.13143072	-0.49304828	0.23350692	-6.591546	-0.43892363	7.247702	Walking_Watch
13:48:37.225	-6.0048413	-0.9984126	6.8691745	0.05446169	-0.5242024	-0.24541146	-5.977126	-0.32476652	7.767805	Walking_Watch
13:48:37.247	-6.0048413	-0.9984126	6.8691745	0.05446169	-0.5242024	-0.24541146	-5.977126	-0.32476652	7.767805	Walking_Watch
13:48:37.271	-6.0048413	-0.9984126	6.8691745	0.05446169	-0.5242024	-0.24541146	-5.977126	-0.32476652	7.767805	Walking_Watch
13:48:37.292	-6.0048413	-0.9984126	6.8691745	0.05446169	-0.5242024	-0.24541146	-5.977126	-0.32476652	7.767805	Walking_Watch
13:48:37.315	-6.0048413	-0.9984126	6.8691745	0.05446169	-0.5242024	-0.24541146	-5.977126	-0.32476652	7.767805	Walking_Watch
13:48:37.337	-6.0048413	-0.9984126	6.8691745	0.05446169	-0.5242024	-0.24541146	-5.977126	-0.32476652	7.767805	Walking_Watch
13:48:37.358	-6.0048413	-0.9984126	6.8691745	0.05446169	-0.5242024	-0.24541146	-5.977126	-0.32476652	7.767805	Walking_Watch
13:48:37.380	-6.0048413	-0.9984126	6.8691745	0.05446169	-0.5242024	-0.24541146	-5.977126	-0.32476652	7.767805	Walking_Watch
13:48:37.404	-6.6800265	-0.7781393	8.020821	0.2438299	0.09765842	0.21151577	-5.851594	-0.36048868	7.8612466	Walking_Watch
13:48:37.426	-6.6800265	-0.7781393	8.020821	0.2438299	0.09765842	0.21151577	-5.851594	-0.36048868	7.8612466	Walking_Watch
13:48:37.449	-6.6800265	-0.7781393	8.020821	0.2438299	0.09765842	0.21151577	-5.851594	-0.36048868	7.8612466	Walking_Watch
13:48:37.473	-6.6800265	-0.7781393	8.020821	0.2438299	0.09765842	0.21151577	-5.851594	-0.36048868	7.8612466	Walking_Watch
13:48:37.495	-6.6800265	-0.7781393	8.020821	0.2438299	0.09765842	0.21151577	-5.851594	-0.36048868	7.8612466	Walking_Watch
13:48:37.516	-6.6800265	-0.7781393	8.020821	0.2438299	0.09765842	0.21151577	-5.851594	-0.36048868	7.8612466	Walking_Watch
13:48:37.538	-6.6800265	-0.7781393	8.020821	0.2438299	0.09765842	0.21151577	-5.851594	-0.36048868	7.8612466	Walking_Watch
13:48:37.560	-6.6800265	-0.7781393	8.020821	0.2438299	0.09765842	0.21151577	-5.851594	-0.36048868	7.8612466	Walking_Watch
13:48:37.583	-3.8523881	1.0798179	8.353624	0.551706	0.56008345	0.020314934	-5.896812	0.24244536	7.8319316	Walking_Watch
13:48:37.604	-3.8523881	1.0798179	8.353624	0.551706	0.56008345	0.020314934	-5.896812	0.24244536	7.8319316	Walking_Watch
13:48:37.626	-3.8523881	1.0798179	8.353624	0.551706	0.56008345	0.020314934	-5.896812	0.24244536	7.8319316	Walking_Watch
13:48:37.650	-3.8523881	1.0798179	8.353624	0.551706	0.56008345	0.020314934	-5.896812	0.24244536	7.8319316	Walking_Watch
13:48:37.672	-3.8523881	1.0798179	8.353624	0.551706	0.56008345	0.020314934	-5.896812	0.24244536	7.8319316	Walking_Watch
13:48:37.695	-3.8523881	1.0798179	8.353624	0.551706	0.56008345	0.020314934	-5.896812	0.24244536	7.8319316	Walking_Watch
13:48:37.718	-3.8523881	1.0798179	8.353624	0.551706	0.56008345	0.020314934	-5.896812	0.24244536	7.8319316	Walking_Watch
13:48:37.741	-3.8523881	1.0798179	8.353624	0.551706	0.56008345	0.020314934	-5.896812	0.24244536	7.8319316	Walking_Watch
13:48:37.764	-5.0231886	0.14844504	6.079064	-0.32671824	-0.08560116	-0.15805772	-6.07682	0.2001444	7.694318	Walking_Watch
13:48:37.786	-5.0231886	0.14844504	6.079064	-0.32671824	-0.08560116	-0.15805772	-6.07682	0.2001444	7.694318	Walking_Watch
13:48:37.807	-5.0231886	0.14844504	6.079064	-0.32671824	-0.08560116	-0.15805772	-6.07682	0.2001444	7.694318	Walking_Watch
13:48:37.828	-5.0231886	0.14844504	6.079064	-0.32671824	-0.08560116	-0.15805772	-6.07682	0.2001444	7.694318	Walking_Watch
13:48:37.849	-5.0231886	0.14844504	6.079064	-0.32671824	-0.08560116	-0.15805772	-6.07682	0.2001444	7.694318	Walking_Watch
13:48:37.871	-5.0231886	0.14844504	6.079064	-0.32671824	-0.08560116	-0.15805772	-6.07682	0.2001444	7.694318	Walking_Watch
13:48:37.892	-5.0231886	0.14844504	6.079064	-0.32671824	-0.08560116	-0.15805772	-6.07682	0.2001444	7.694318	Walking_Watch
13:48:37.916	-5.0231886	0.14844504	6.079064	-0.32671824	-0.08560116	-0.15805772	-6.07682	0.2001444	7.694318	Walking_Watch
13:48:37.939	-5.97611	0.8930645	6.754249	0.025140159	-0.42524225	0.07529281	-6.019057	0.24133886	7.7384124	Walking_Watch
13:48:37.961	-5.97611	0.8930645	6.754249	0.025140159	-0.42524225	0.07529281	-6.019057	0.24133886	7.7384124	Walking_Watch
13:48:37.985	-5.97611	0.8930645	6.754249	0.025140159	-0.42524225	0.07529281	-6.019057	0.24133886	7.7384124	Walking_Watch
13:48:38.007	-5.97611	0.8930645	6.754249	0.025140159	-0.42524225	0.07529281	-6.019057	0.24133886	7.7384124	Walking_Watch
13:48:38.030	-5.97611	0.8930645	6.754249	0.025140159	-0.42524225	0.07529281	-6.019057	0.24133886	7.7384124	Walking_Watch
13:48:38.053	-5.97611	0.8930645	6.754249	0.025140159	-0.42524225	0.07529281	-6.019057	0.24133886	7.7384124	Walking_Watch
13:48:38.075	-5.97611	0.8930645	6.754249	0.025140159	-0.42524225	0.07529281	-6.019057	0.24133886	7.7384124	Walking_Watch
13:48:38.101	-5.97611	0.8930645	6.754249	0.025140159	-0.42524225	0.07529281	-6.019057	0.24133886	7.7384124	Walking_Watch
13:48:38.123	-6.184412	0.91461295	8.279403	-0.24241883	0.27664194	-0.08536475	-6.0504527	0.069093995	7.717355	Walking_Watch
13:48:38.146	-6.184412	0.91461295	8.279403	-0.24241883	0.27664194	-0.08536475	-6.0504527	0.069093995	7.717355	Walking_Watch
13:48:38.168	-6.184412	0.91461295	8.279403	-0.24241883	0.27664194	-0.08536475	-6.0504527	0.069093995	7.717355	Walking_Watch
13:48:38.191	-6.184412	0.91461295	8.279403	-0.24241883	0.27664194	-0.08536475	-6.0504527	0.069093995	7.717355	Walking_Watch
13:48:38.213	-6.184412	0.91461295	8.279403	-0.24241883	0.27664194	-0.08536475	-6.0504527	0.069093995	7.717355	Walking_Watch
13:48:38.235	-6.184412	0.91461295	8.279403	-0.24241883	0.27664194	-0.08536475	-6.0504527	0.069093995	7.717355	Walking_Watch
13:48:38.256	-6.184412	0.91461295	8.279403	-0.24241883	0.27664194	-0.08536475	-6.0504527	0.069093995	7.717355	Walking_Watch
13:48:38.278	-6.184412	0.91461295	8.279403	-0.24241883	0.27664194	-0.08536475	-6.0504527	0.069093995	7.717355	Walking_Watch
13:48:38.299	-6.2346916	-1.2474172	7.24747	-0.51975167	0.13614292	0.41249043	-6.2507744	-0.41457772	7.5449467	Walking_Watch
13:48:38.321	-6.2346916	-1.2474172	7.24747	-0.51975167	0.13614292	0.41249043	-6.2507744	-0.41457772	7.5449467	Walking_Watch
13:48:38.342	-6.2346916	-1.2474172	7.24747	-0.51975167	0.13614292	0.41249043	-6.2507744	-0.41457772	7.5449467	Walking_Watch
13:48:38.365	-6.2346916	-1.2474172	7.24747	-0.51975167	0.13614292	0.41249043	-6.2507744	-0.41457772	7.5449467	Walking_Watch
13:48:38.387	-6.2346916	-1.2474172	7.24747	-0.51975167	0.13614292	0.41249043	-6.2507744	-0.41457772	7.5449467	Walking_Watch
13:48:38.411	-6.2346916	-1.2474172	7.24747	-0.51975167	0.13614292	0.41249043	-6.2507744	-0.41457772	7.5449467	Walking_Watch
13:48:38.438	-6.2346916	-1.2474172	7.24747	-0.51975167	0.13614292	0.41249043	-6.2507744	-0.41457772	7.5449467	Walking_Watch
13:48:38.460	-6.2346916	-1.2474172	7.24747	-0.51975167	0.13614292	0.41249043	-6.2507744	-0.41457772	7.5449467	Walking_Watch
13:48:38.482	-5.140508	-0.5458947	6.471725	-0.07931779	0.06955861	0.005654169	-6.048286	-0.7096432	7.686674	Walking_Watch
13:48:38.505	-5.140508	-0.5458947	6.471725	-0.07931779	0.06955861	0.005654169	-6.048286	-0.7096432	7.686674	Walking_Watch
13:48:38.528	-5.140508	-0.5458947	6.471725	-0.07931779	0.06955861	0.005654169	-6.048286	-0.7096432	7.686674	Walking_Watch
13:48:38.552	-5.140508	-0.5458947	6.471725	-0.07931779	0.06955861	0.005654169	-6.048286	-0.7096432	7.686674	Walking_Watch
13:48:38.574	-5.140508	-0.5458947	6.471725	-0.07931779	0.06955861	0.005654169	-6.048286	-0.7096432	7.686674	Walking_Watch
13:48:38.596	-5.140508	-0.5458947	6.471725	-0.07931779	0.06955861	0.005654169	-6.048286	-0.7096432	7.686674	Walking_Watch
13:48:38.618	-5.140508	-0.5458947	6.471725	-0.07931779	0.06955861	0.005654169	-6.048286	-0.7096432	7.686674	Walking_Watch
13:48:38.641	-5.140508	-0.5458947	6.471725	-0.07931779	0.06955861	0.005654169	-6.048286	-0.7096432	7.686674	Walking_Watch
13:48:38.664	-6.488485	-1.5299416	6.431022	-0.04816367	-0.1356921	-0.005952271	-6.308506	-0.8341671	7.4617195	Walking_Watch
13:48:38.686	-6.488485	-1.5299416	6.431022	-0.04816367	-0.1356921	-0.005952271	-6.308506	-0.8341671	7.4617195	Walking_Watch
13:48:38.708	-6.488485	-1.5299416	6.431022	-0.04816367	-0.1356921	-0.005952271	-6.308506	-0.8341671	7.4617195	Walking_Watch
13:48:38.732	-6.488485	-1.5299416	6.431022	-0.04816367	-0.1356921	-0.005952271	-6.308506	-0.8341671	7.4617195	Walking_Watch
13:48:38.754	-6.488485	-1.5299416	6.431022	-0.04816367	-0.1356921	-0.005952271	-6.308506	-0.8341671	7.4617195	Walking_Watch
13:48:38.778	-6.488485	-1.5299416	6.431022	-0.04816367	-0.1356921	-0.005952271	-6.308506	-0.8341671	7.4617195	Walking_Watch
13:48:38.801	-6.488485	-1.5299416	6.431022	-0.04816367	-0.1356921	-0.005952271	-6.308506	-0.8341671	7.4617195	Walking_Watch
13:48:38.824	-6.488485	-1.5299416	6.431022	-0.04816367	-0.1356921	-0.005952271	-6.308506	-0.8341671	7.4617195	Walking_Watch
13:48:38.846	-7.106208	-1.0774237	8.758257	-0.10253068	-0.21999152	0.29276082	-6.396103	-0.89082074	7.3801503	Walking_Watch
13:48:38.868	-7.106208	-1.0774237	8.758257	-0.10253068	-0.21999152	0.29276082	-6.396103	-0.89082074	7.3801503	Walking_Watch
13:48:38.891	-7.106208	-1.0774237	8.758257	-0.10253068	-0.21999152	0.29276082	-6.396103	-0.89082074	7.3801503	Walking_Watch
13:48:38.914	-7.106208	-1.0774237	8.758257	-0.10253068	-0.21999152	0.29276082	-6.396103	-0.89082074	7.3801503	Walking_Watch
13:48:38.936	-7.106208	-1.0774237	8.758257	-0.10253068	-0.21999152	0.29276082	-6.396103	-0.89082074	7.3801503	Walking_Watch
13:48:38.959	-7.106208	-1.0774237	8.758257	-0.10253068	-0.21999152	0.29276082	-6.396103	-0.89082074	7.3801503	Walking_Watch
13:48:38.981	-7.106208	-1.0774237	8.758257	-0.10253068	-0.21999152	0.29276082	-6.396103	-0.89082074	7.3801503	Walking_Watch
13:48:39.004	-7.106208	-1.0774237	8.758257	-0.10253068	-0.21999152	0.29276082	-6.396103	-0.89082074	7.3801503	Walking_Watch
13:48:39.026	-4.3958883	0.15562786	8.0687065	0.083783224	0.12575822	0.0074867643	-6.1612754	-0.52239716	7.611573	Walking_Watch
13:48:39.053	-4.3958883	0.15562786	8.0687065	0.083783224	0.12575822	0.0074867643	-6.1612754	-0.52239716	7.611573	Walking_Watch
13:48:39.075	-4.3958883	0.15562786	8.0687065	0.083783224	0.12575822	0.0074867643	-6.1612754	-0.52239716	7.611573	Walking_Watch
13:48:39.097	-4.3958883	0.15562786	8.0687065	0.083783224	0.12575822	0.0074867643	-6.1612754	-0.52239716	7.611573	Walking_Watch
13:48:39.119	-4.3958883	0.15562786	8.0687065	0.083783224	0.12575822	0.0074867643	-6.1612754	-0.52239716	7.611573	Walking_Watch
13:48:39.141	-4.3958883	0.15562786	8.0687065	0.083783224	0.12575822	0.0074867643	-6.1612754	-0.52239716	7.611573	Walking_Watch
13:48:39.162	-4.3958883	0.15562786	8.0687065	0.083783224	0.12575822	0.0074867643	-6.1612754	-0.52239716	7.611573	Walking_Watch
13:48:39.185	-4.3958883	0.15562786	8.0687065	0.083783224	0.12575822	0.0074867643	-6.1612754	-0.52239716	7.611573	Walking_Watch
13:48:39.207	-5.5283804	-0.45730647	6.7566433	0.29941863	-0.19250257	-0.10185812	-5.712765	-0.42852557	7.959336	Walking_Watch
13:48:39.230	-5.5283804	-0.45730647	6.7566433	0.29941863	-0.19250257	-0.10185812	-5.712765	-0.42852557	7.959336	Walking_Watch
13:48:39.253	-5.5283804	-0.45730647	6.7566433	0.29941863	-0.19250257	-0.10185812	-5.712765	-0.42852557	7.959336	Walking_Watch
13:48:39.274	-5.5283804	-0.45730647	6.7566433	0.29941863	-0.19250257	-0.10185812	-5.712765	-0.42852557	7.959336	Walking_Watch
13:48:39.297	-5.5283804	-0.45730647	6.7566433	0.29941863	-0.19250257	-0.10185812	-5.712765	-0.42852557	7.959336	Walking_Watch
13:48:39.321	-5.5283804	-0.45730647	6.7566433	0.29941863	-0.19250257	-0.10185812	-5.712765	-0.42852557	7.959336	Walking_Watch
13:48:39.352	-5.5283804	-0.45730647	6.7566433	0.29941863	-0.19250257	-0.10185812	-5.712765	-0.42852557	7.959336	Walking_Watch
13:48:39.374	-5.3464155	0.3304099	7.5683026	-0.013955217	0.038404487	0.10766866	-5.586317	-0.30138913	8.054349	Walking_Watch
13:48:39.396	-5.3464155	0.3304099	7.5683026	-0.013955217	0.038404487	0.10766866	-5.586317	-0.30138913	8.054349	Walking_Watch
13:48:39.418	-5.3464155	0.3304099	7.5683026	-0.013955217	0.038404487	0.10766866	-5.586317	-0.30138913	8.054349	Walking_Watch
13:48:39.440	-5.3464155	0.3304099	7.5683026	-0.013955217	0.038404487	0.10766866	-5.586317	-0.30138913	8.054349	Walking_Watch
13:48:39.463	-5.3464155	0.3304099	7.5683026	-0.013955217	0.038404487	0.10766866	-5.586317	-0.30138913	8.054349	Walking_Watch
13:48:39.486	-5.3464155	0.3304099	7.5683026	-0.013955217	0.038404487	0.10766866	-5.586317	-0.30138913	8.054349	Walking_Watch
13:48:39.508	-5.3464155	0.3304099	7.5683026	-0.013955217	0.038404487	0.10766866	-5.586317	-0.30138913	8.054349	Walking_Watch
13:48:39.530	-5.3464155	0.3304099	7.5683026	-0.013955217	0.038404487	0.10766866	-5.586317	-0.30138913	8.054349	Walking_Watch
13:48:39.553	-7.4892917	-0.41181526	9.210775	-0.2057669	0.2192206	0.14493144	-5.830414	-0.4537351	7.872151	Walking_Watch
13:48:39.576	-7.4892917	-0.41181526	9.210775	-0.2057669	0.2192206	0.14493144	-5.830414	-0.4537351	7.872151	Walking_Watch
13:48:39.599	-7.4892917	-0.41181526	9.210775	-0.2057669	0.2192206	0.14493144	-5.830414	-0.4537351	7.872151	Walking_Watch
13:48:39.620	-7.4892917	-0.41181526	9.210775	-0.2057669	0.2192206	0.14493144	-5.830414	-0.4537351	7.872151	Walking_Watch
13:48:39.642	-7.4892917	-0.41181526	9.210775	-0.2057669	0.2192206	0.14493144	-5.830414	-0.4537351	7.872151	Walking_Watch
13:48:39.664	-7.4892917	-0.41181526	9.210775	-0.2057669	0.2192206	0.14493144	-5.830414	-0.4537351	7.872151	Walking_Watch
13:48:39.685	-7.4892917	-0.41181526	9.210775	-0.2057669	0.2192206	0.14493144	-5.830414	-0.4537351	7.872151	Walking_Watch
13:48:39.707	-7.4892917	-0.41181526	9.210775	-0.2057669	0.2192206	0.14493144	-5.830414	-0.4537351	7.872151	Walking_Watch
13:48:39.728	-5.1644506	-1.7789462	7.336058	-0.37680918	0.07139121	0.1369902	-6.076594	-0.6821207	7.666812	Walking_Watch
13:48:39.750	-5.1644506	-1.7789462	7.336058	-0.37680918	0.07139121	0.1369902	-6.076594	-0.6821207	7.666812	Walking_Watch
13:48:39.773	-5.1644506	-1.7789462	7.336058	-0.37680918	0.07139121	0.1369902	-6.076594	-0.6821207	7.666812	Walking_Watch
13:48:39.796	-5.1644506	-1.7789462	7.336058	-0.37680918	0.07139121	0.1369902	-6.076594	-0.6821207	7.666812	Walking_Watch
13:48:39.819	-5.1644506	-1.7789462	7.336058	-0.37680918	0.07139121	0.1369902	-6.076594	-0.6821207	7.666812	Walking_Watch
13:48:39.842	-5.1644506	-1.7789462	7.336058	-0.37680918	0.07139121	0.1369902	-6.076594	-0.6821207	7.666812	Walking_Watch
13:48:39.865	-5.1644506	-1.7789462	7.336058	-0.37680918	0.07139121	0.1369902	-6.076594	-0.6821207	7.666812	Walking_Watch
13:48:39.887	-5.1644506	-1.7789462	7.336058	-0.37680918	0.07139121	0.1369902	-6.076594	-0.6821207	7.666812	Walking_Watch
13:48:39.909	-4.982486	-0.36871833	6.6848154	0.35622913	-0.36721003	-0.0077848667	-5.713371	-0.7177388	7.938047	Walking_Watch
13:48:39.931	-4.982486	-0.36871833	6.6848154	0.35622913	-0.36721003	-0.0077848667	-5.713371	-0.7177388	7.938047	Walking_Watch
13:48:39.954	-4.982486	-0.36871833	6.6848154	0.35622913	-0.36721003	-0.0077848667	-5.713371	-0.7177388	7.938047	Walking_Watch
13:48:39.976	-4.982486	-0.36871833	6.6848154	0.35622913	-0.36721003	-0.0077848667	-5.713371	-0.7177388	7.938047	Walking_Watch
13:48:39.997	-4.982486	-0.36871833	6.6848154	0.35622913	-0.36721003	-0.0077848667	-5.713371	-0.7177388	7.938047	Walking_Watch
13:48:40.019	-4.982486	-0.36871833	6.6848154	0.35622913	-0.36721003	-0.0077848667	-5.713371	-0.7177388	7.938047	Walking_Watch
13:48:40.041	-4.982486	-0.36871833	6.6848154	0.35622913	-0.36721003	-0.0077848667	-5.713371	-0.7177388	7.938047	Walking_Watch
13:48:40.063	-4.982486	-0.36871833	6.6848154	0.35622913	-0.36721003	-0.0077848667	-5.713371	-0.7177388	7.938047	Walking_Watch
13:48:40.084	-4.982486	-0.36871833	6.6848154	0.35622913	-0.36721003	-0.0077848667	-5.713371	-0.7177388	7.938047	Walking_Watch
13:48:40.108	-6.2514515	-1.0032011	7.312115	0.27376232	0.010915551	-0.111021094	-5.524624	-0.497123	8.087134	Walking_Watch
13:48:40.130	-6.2514515	-1.0032011	7.312115	0.27376232	0.010915551	-0.111021094	-5.524624	-0.497123	8.087134	Walking_Watch
13:48:40.152	-6.2514515	-1.0032011	7.312115	0.27376232	0.010915551	-0.111021094	-5.524624	-0.497123	8.087134	Walking_Watch
13:48:40.175	-6.2514515	-1.0032011	7.312115	0.27376232	0.010915551	-0.111021094	-5.524624	-0.497123	8.087134	Walking_Watch
13:48:40.196	-6.2514515	-1.0032011	7.312115	0.27376232	0.010915551	-0.111021094	-5.524624	-0.497123	8.087134	Walking_Watch
13:48:40.218	-6.2514515	-1.0032011	7.312115	0.27376232	0.010915551	-0.111021094	-5.524624	-0.497123	8.087134	Walking_Watch
13:48:40.241	-6.2514515	-1.0032011	7.312115	0.27376232	0.010915551	-0.111021094	-5.524624	-0.497123	8.087134	Walking_Watch
13:48:40.263	-6.2514515	-1.0032011	7.312115	0.27376232	0.010915551	-0.111021094	-5.524624	-0.497123	8.087134	Walking_Watch
13:48:40.286	-6.0335727	-0.15562786	9.809344	0.17663473	0.048789196	0.2878739	-5.454413	-0.4041247	8.139804	Walking_Watch
13:48:40.309	-6.0335727	-0.15562786	9.809344	0.17663473	0.048789196	0.2878739	-5.454413	-0.4041247	8.139804	Walking_Watch
13:48:40.331	-6.0335727	-0.15562786	9.809344	0.17663473	0.048789196	0.2878739	-5.454413	-0.4041247	8.139804	Walking_Watch
13:48:40.354	-6.0335727	-0.15562786	9.809344	0.17663473	0.048789196	0.2878739	-5.454413	-0.4041247	8.139804	Walking_Watch
13:48:40.377	-6.0335727	-0.15562786	9.809344	0.17663473	0.048789196	0.2878739	-5.454413	-0.4041247	8.139804	Walking_Watch
13:48:40.399	-6.0335727	-0.15562786	9.809344	0.17663473	0.048789196	0.2878739	-5.454413	-0.4041247	8.139804	Walking_Watch
13:48:40.422	-6.0335727	-0.15562786	9.809344	0.17663473	0.048789196	0.2878739	-5.454413	-0.4041247	8.139804	Walking_Watch
13:48:40.444	-6.0335727	-0.15562786	9.809344	0.17663473	0.048789196	0.2878739	-5.454413	-0.4041247	8.139804	Walking_Watch
13:48:40.465	-4.2905407	1.4700848	8.181237	0.19373897	0.09277149	-0.106745034	-5.4761395	0.022835517	8.135215	Walking_Watch
13:48:40.488	-4.2905407	1.4700848	8.181237	0.19373897	0.09277149	-0.106745034	-5.4761395	0.022835517	8.135215	Walking_Watch
13:48:40.510	-4.2905407	1.4700848	8.181237	0.19373897	0.09277149	-0.106745034	-5.4761395	0.022835517	8.135215	Walking_Watch
13:48:40.533	-4.2905407	1.4700848	8.181237	0.19373897	0.09277149	-0.106745034	-5.4761395	0.022835517	8.135215	Walking_Watch
13:48:40.556	-4.2905407	1.4700848	8.181237	0.19373897	0.09277149	-0.106745034	-5.4761395	0.022835517	8.135215	Walking_Watch
13:48:40.579	-4.2905407	1.4700848	8.181237	0.19373897	0.09277149	-0.106745034	-5.4761395	0.022835517	8.135215	Walking_Watch
13:48:40.602	-4.2905407	1.4700848	8.181237	0.19373897	0.09277149	-0.106745034	-5.4761395	0.022835517	8.135215	Walking_Watch
13:48:40.623	-4.2905407	1.4700848	8.181237	0.19373897	0.09277149	-0.106745034	-5.4761395	0.022835517	8.135215	Walking_Watch
13:48:40.646	-4.860378	-0.31365	6.859597	-0.01090089	-0.112479225	-0.05604322	-5.2729955	-0.18367812	8.266322	Walking_Watch
13:48:40.669	-4.860378	-0.31365	6.859597	-0.01090089	-0.112479225	-0.05604322	-5.2729955	-0.18367812	8.266322	Walking_Watch
13:48:40.691	-4.860378	-0.31365	6.859597	-0.01090089	-0.112479225	-0.05604322	-5.2729955	-0.18367812	8.266322	Walking_Watch
13:48:40.713	-4.860378	-0.31365	6.859597	-0.01090089	-0.112479225	-0.05604322	-5.2729955	-0.18367812	8.266322	Walking_Watch
13:48:40.735	-4.860378	-0.31365	6.859597	-0.01090089	-0.112479225	-0.05604322	-5.2729955	-0.18367812	8.266322	Walking_Watch
13:48:40.757	-4.860378	-0.31365	6.859597	-0.01090089	-0.112479225	-0.05604322	-5.2729955	-0.18367812	8.266322	Walking_Watch
13:48:40.778	-4.860378	-0.31365	6.859597	-0.01090089	-0.112479225	-0.05604322	-5.2729955	-0.18367812	8.266322	Walking_Watch
13:48:40.802	-4.860378	-0.31365	6.859597	-0.01090089	-0.112479225	-0.05604322	-5.2729955	-0.18367812	8.266322	Walking_Watch
13:48:40.825	-5.643306	0.19633053	8.008849	-0.17827797	0.054286983	0.06674069	-5.117151	-0.102667764	8.36508	Walking_Watch
13:48:40.848	-5.643306	0.19633053	8.008849	-0.17827797	0.054286983	0.06674069	-5.117151	-0.102667764	8.36508	Walking_Watch
13:48:40.871	-5.643306	0.19633053	8.008849	-0.17827797	0.054286983	0.06674069	-5.117151	-0.102667764	8.36508	Walking_Watch
13:48:40.894	-5.643306	0.19633053	8.008849	-0.17827797	0.054286983	0.06674069	-5.117151	-0.102667764	8.36508	Walking_Watch
13:48:40.917	-5.643306	0.19633053	8.008849	-0.17827797	0.054286983	0.06674069	-5.117151	-0.102667764	8.36508	Walking_Watch
13:48:40.940	-5.643306	0.19633053	8.008849	-0.17827797	0.054286983	0.06674069	-5.117151	-0.102667764	8.36508	Walking_Watch
13:48:40.962	-5.643306	0.19633053	8.008849	-0.17827797	0.054286983	0.06674069	-5.117151	-0.102667764	8.36508	Walking_Watch
13:48:40.984	-5.643306	0.19633053	8.008849	-0.17827797	0.054286983	0.06674069	-5.117151	-0.102667764	8.36508	Walking_Watch
13:48:41.005	-7.084659	-0.65124273	9.522031	-0.37864175	0.30840692	0.08689924	-5.392814	-0.18555443	8.188616	Walking_Watch
13:48:41.029	-7.084659	-0.65124273	9.522031	-0.37864175	0.30840692	0.08689924	-5.392814	-0.18555443	8.188616	Walking_Watch
13:48:41.052	-7.084659	-0.65124273	9.522031	-0.37864175	0.30840692	0.08689924	-5.392814	-0.18555443	8.188616	Walking_Watch
13:48:41.074	-7.084659	-0.65124273	9.522031	-0.37864175	0.30840692	0.08689924	-5.392814	-0.18555443	8.188616	Walking_Watch
13:48:41.097	-7.084659	-0.65124273	9.522031	-0.37864175	0.30840692	0.08689924	-5.392814	-0.18555443	8.188616	Walking_Watch
13:48:41.120	-7.084659	-0.65124273	9.522031	-0.37864175	0.30840692	0.08689924	-5.392814	-0.18555443	8.188616	Walking_Watch
13:48:41.143	-7.084659	-0.65124273	9.522031	-0.37864175	0.30840692	0.08689924	-5.392814	-0.18555443	8.188616	Walking_Watch
13:48:41.165	-7.084659	-0.65124273	9.522031	-0.37864175	0.30840692	0.08689924	-5.392814	-0.18555443	8.188616	Walking_Watch
13:48:41.190	-4.9274178	-1.3168511	7.4222517	0.069122456	-0.02756896	0.022758396	-5.73531	-0.7009642	7.9237113	Walking_Watch
13:48:41.212	-4.9274178	-1.3168511	7.4222517	0.069122456	-0.02756896	0.022758396	-5.73531	-0.7009642	7.9237113	Walking_Watch
13:48:41.234	-4.9274178	-1.3168511	7.4222517	0.069122456	-0.02756896	0.022758396	-5.73531	-0.7009642	7.9237113	Walking_Watch
13:48:41.256	-4.9274178	-1.3168511	7.4222517	0.069122456	-0.02756896	0.022758396	-5.73531	-0.7009642	7.9237113	Walking_Watch
13:48:41.278	-4.9274178	-1.3168511	7.4222517	0.069122456	-0.02756896	0.022758396	-5.73531	-0.7009642	7.9237113	Walking_Watch
13:48:41.299	-4.9274178	-1.3168511	7.4222517	0.069122456	-0.02756896	0.022758396	-5.73531	-0.7009642	7.9237113	Walking_Watch
13:48:41.321	-4.9274178	-1.3168511	7.4222517	0.069122456	-0.02756896	0.022758396	-5.73531	-0.7009642	7.9237113	Walking_Watch
13:48:41.343	-4.9274178	-1.3168511	7.4222517	0.069122456	-0.02756896	0.022758396	-5.73531	-0.7009642	7.9237113	Walking_Watch
13:48:41.366	-5.4134555	-0.46927786	7.225921	0.18213253	-0.19189171	0.06979502	-5.3131137	-0.6125199	8.219851	Walking_Watch
13:48:41.389	-5.4134555	-0.46927786	7.225921	0.18213253	-0.19189171	0.06979502	-5.3131137	-0.6125199	8.219851	Walking_Watch
13:48:41.411	-5.4134555	-0.46927786	7.225921	0.18213253	-0.19189171	0.06979502	-5.3131137	-0.6125199	8.219851	Walking_Watch
13:48:41.434	-5.4134555	-0.46927786	7.225921	0.18213253	-0.19189171	0.06979502	-5.3131137	-0.6125199	8.219851	Walking_Watch
13:48:41.457	-5.4134555	-0.46927786	7.225921	0.18213253	-0.19189171	0.06979502	-5.3131137	-0.6125199	8.219851	Walking_Watch
13:48:41.480	-5.4134555	-0.46927786	7.225921	0.18213253	-0.19189171	0.06979502	-5.3131137	-0.6125199	8.219851	Walking_Watch
13:48:41.502	-5.4134555	-0.46927786	7.225921	0.18213253	-0.19189171	0.06979502	-5.3131137	-0.6125199	8.219851	Walking_Watch
13:48:41.524	-5.4134555	-0.46927786	7.225921	0.18213253	-0.19189171	0.06979502	-5.3131137	-0.6125199	8.219851	Walking_Watch
13:48:41.545	-5.8659735	-1.0319325	7.6449194	0.19434984	0.0329067	0.12355116	-5.301367	-0.44592562	8.238142	Walking_Watch
13:48:41.567	-5.8659735	-1.0319325	7.6449194	0.19434984	0.0329067	0.12355116	-5.301367	-0.44592562	8.238142	Walking_Watch
13:48:41.588	-5.8659735	-1.0319325	7.6449194	0.19434984	0.0329067	0.12355116	-5.301367	-0.44592562	8.238142	Walking_Watch
13:48:41.609	-5.8659735	-1.0319325	7.6449194	0.19434984	0.0329067	0.12355116	-5.301367	-0.44592562	8.238142	Walking_Watch
13:48:41.631	-5.8659735	-1.0319325	7.6449194	0.19434984	0.0329067	0.12355116	-5.301367	-0.44592562	8.238142	Walking_Watch
13:48:41.653	-5.8659735	-1.0319325	7.6449194	0.19434984	0.0329067	0.12355116	-5.301367	-0.44592562	8.238142	Walking_Watch
13:48:41.676	-5.8659735	-1.0319325	7.6449194	0.19434984	0.0329067	0.12355116	-5.301367	-0.44592562	8.238142	Walking_Watch
13:48:41.699	-5.8659735	-1.0319325	7.6449194	0.19434984	0.0329067	0.12355116	-5.301367	-0.44592562	8.238142	Walking_Watch
13:48:41.722	-5.8659735	1.8411974	10.745505	0.8210976	-0.19311343	0.53893954	-5.530409	0.31100366	8.092476	Walking_Watch
13:48:41.744	-5.8659735	1.8411974	10.745505	0.8210976	-0.19311343	0.53893954	-5.530409	0.31100366	8.092476	Walking_Watch
13:48:41.765	-5.8659735	1.8411974	10.745505	0.8210976	-0.19311343	0.53893954	-5.530409	0.31100366	8.092476	Walking_Watch
13:48:41.787	-5.8659735	1.8411974	10.745505	0.8210976	-0.19311343	0.53893954	-5.530409	0.31100366	8.092476	Walking_Watch
13:48:41.809	-5.8659735	1.8411974	10.745505	0.8210976	-0.19311343	0.53893954	-5.530409	0.31100366	8.092476	Walking_Watch
13:48:41.831	-5.8659735	1.8411974	10.745505	0.8210976	-0.19311343	0.53893954	-5.530409	0.31100366	8.092476	Walking_Watch
13:48:41.854	-5.8659735	1.8411974	10.745505	0.8210976	-0.19311343	0.53893954	-5.530409	0.31100366	8.092476	Walking_Watch
13:48:41.876	-5.8659735	1.8411974	10.745505	0.8210976	-0.19311343	0.53893954	-5.530409	0.31100366	8.092476	Walking_Watch
13:48:41.899	-4.817281	1.4317763	5.9617443	-0.20210172	0.05611958	-0.38224527	-5.666218	0.96958244	7.9450736	Walking_Watch
13:48:41.923	-4.817281	1.4317763	5.9617443	-0.20210172	0.05611958	-0.38224527	-5.666218	0.96958244	7.9450736	Walking_Watch
13:48:41.945	-4.817281	1.4317763	5.9617443	-0.20210172	0.05611958	-0.38224527	-5.666218	0.96958244	7.9450736	Walking_Watch
13:48:41.967	-4.817281	1.4317763	5.9617443	-0.20210172	0.05611958	-0.38224527	-5.666218	0.96958244	7.9450736	Walking_Watch
13:48:41.989	-4.817281	1.4317763	5.9617443	-0.20210172	0.05611958	-0.38224527	-5.666218	0.96958244	7.9450736	Walking_Watch
13:48:42.012	-4.817281	1.4317763	5.9617443	-0.20210172	0.05611958	-0.38224527	-5.666218	0.96958244	7.9450736	Walking_Watch
13:48:42.035	-4.817281	1.4317763	5.9617443	-0.20210172	0.05611958	-0.38224527	-5.666218	0.96958244	7.9450736	Walking_Watch
13:48:42.056	-4.817281	1.4317763	5.9617443	-0.20210172	0.05611958	-0.38224527	-5.666218	0.96958244	7.9450736	Walking_Watch
13:48:42.078	-5.1883936	0.5602603	7.168459	-0.09397856	-0.28413236	-0.049323704	-5.4217796	0.37889937	8.162787	Walking_Watch
13:48:42.101	-5.1883936	0.5602603	7.168459	-0.09397856	-0.28413236	-0.049323704	-5.4217796	0.37889937	8.162787	Walking_Watch
13:48:42.122	-5.1883936	0.5602603	7.168459	-0.09397856	-0.28413236	-0.049323704	-5.4217796	0.37889937	8.162787	Walking_Watch
13:48:42.145	-5.1883936	0.5602603	7.168459	-0.09397856	-0.28413236	-0.049323704	-5.4217796	0.37889937	8.162787	Walking_Watch
13:48:42.167	-5.1883936	0.5602603	7.168459	-0.09397856	-0.28413236	-0.049323704	-5.4217796	0.37889937	8.162787	Walking_Watch
13:48:42.189	-5.1883936	0.5602603	7.168459	-0.09397856	-0.28413236	-0.049323704	-5.4217796	0.37889937	8.162787	Walking_Watch
13:48:42.212	-5.1883936	0.5602603	7.168459	-0.09397856	-0.28413236	-0.049323704	-5.4217796	0.37889937	8.162787	Walking_Watch
13:48:42.234	-5.1883936	0.5602603	7.168459	-0.09397856	-0.28413236	-0.049323704	-5.4217796	0.37889937	8.162787	Walking_Watch
13:48:42.257	-6.1101894	0.45251793	8.279403	-0.2888446	0.03046324	0.040473487	-5.282508	0.26318157	8.2581	Walking_Watch
13:48:42.280	-6.1101894	0.45251793	8.279403	-0.2888446	0.03046324	0.040473487	-5.282508	0.26318157	8.2581	Walking_Watch
13:48:42.302	-6.1101894	0.45251793	8.279403	-0.2888446	0.03046324	0.040473487	-5.282508	0.26318157	8.2581	Walking_Watch
13:48:42.324	-6.1101894	0.45251793	8.279403	-0.2888446	0.03046324	0.040473487	-5.282508	0.26318157	8.2581	Walking_Watch
13:48:42.346	-6.1101894	0.45251793	8.279403	-0.2888446	0.03046324	0.040473487	-5.282508	0.26318157	8.2581	Walking_Watch
13:48:42.368	-6.1101894	0.45251793	8.279403	-0.2888446	0.03046324	0.040473487	-5.282508	0.26318157	8.2581	Walking_Watch
13:48:42.390	-6.1101894	0.45251793	8.279403	-0.2888446	0.03046324	0.040473487	-5.282508	0.26318157	8.2581	Walking_Watch
13:48:42.412	-6.1101894	0.45251793	8.279403	-0.2888446	0.03046324	0.040473487	-5.282508	0.26318157	8.2581	Walking_Watch
13:48:42.434	-5.0495257	-0.4740664	9.189227	-0.045720212	0.053676117	0.01726061	-5.4413786	0.014514555	8.158526	Walking_Watch
13:48:42.456	-5.0495257	-0.4740664	9.189227	-0.045720212	0.053676117	0.01726061	-5.4413786	0.014514555	8.158526	Walking_Watch
13:48:42.480	-5.0495257	-0.4740664	9.189227	-0.045720212	0.053676117	0.01726061	-5.4413786	0.014514555	8.158526	Walking_Watch
13:48:42.502	-5.0495257	-0.4740664	9.189227	-0.045720212	0.053676117	0.01726061	-5.4413786	0.014514555	8.158526	Walking_Watch
13:48:42.525	-5.0495257	-0.4740664	9.189227	-0.045720212	0.053676117	0.01726061	-5.4413786	0.014514555	8.158526	Walking_Watch
13:48:42.547	-5.0495257	-0.4740664	9.189227	-0.045720212	0.053676117	0.01726061	-5.4413786	0.014514555	8.158526	Walking_Watch
13:48:42.570	-5.0495257	-0.4740664	9.189227	-0.045720212	0.053676117	0.01726061	-5.4413786	0.014514555	8.158526	Walking_Watch
13:48:42.593	-5.0495257	-0.4740664	9.189227	-0.045720212	0.053676117	0.01726061	-5.4413786	0.014514555	8.158526	Walking_Watch
13:48:42.618	-4.4030714	0.08619389	7.903501	-0.070154816	-0.117977016	0.07956886	-5.5409555	-0.06447481	8.0909815	Walking_Watch
13:48:42.640	-4.4030714	0.08619389	7.903501	-0.070154816	-0.117977016	0.07956886	-5.5409555	-0.06447481	8.0909815	Walking_Watch
13:48:42.662	-4.4030714	0.08619389	7.903501	-0.070154816	-0.117977016	0.07956886	-5.5409555	-0.06447481	8.0909815	Walking_Watch
13:48:42.683	-4.4030714	0.08619389	7.903501	-0.070154816	-0.117977016	0.07956886	-5.5409555	-0.06447481	8.0909815	Walking_Watch
13:48:42.705	-4.4030714	0.08619389	7.903501	-0.070154816	-0.117977016	0.07956886	-5.5409555	-0.06447481	8.0909815	Walking_Watch
13:48:42.728	-4.4030714	0.08619389	7.903501	-0.070154816	-0.117977016	0.07956886	-5.5409555	-0.06447481	8.0909815	Walking_Watch
13:48:42.751	-4.4030714	0.08619389	7.903501	-0.070154816	-0.117977016	0.07956886	-5.5409555	-0.06447481	8.0909815	Walking_Watch
13:48:42.775	-4.4030714	0.08619389	7.903501	-0.070154816	-0.117977016	0.07956886	-5.5409555	-0.06447481	8.0909815	Walking_Watch
13:48:42.797	-5.2219133	-0.32801566	6.768615	0.080728896	-0.12897259	-0.25701788	-5.3941674	-0.2077762	8.187192	Walking_Watch
13:48:42.821	-5.2219133	-0.32801566	6.768615	0.080728896	-0.12897259	-0.25701788	-5.3941674	-0.2077762	8.187192	Walking_Watch
13:48:42.842	-5.2219133	-0.32801566	6.768615	0.080728896	-0.12897259	-0.25701788	-5.3941674	-0.2077762	8.187192	Walking_Watch
13:48:42.864	-5.2219133	-0.32801566	6.768615	0.080728896	-0.12897259	-0.25701788	-5.3941674	-0.2077762	8.187192	Walking_Watch
13:48:42.886	-5.2219133	-0.32801566	6.768615	0.080728896	-0.12897259	-0.25701788	-5.3941674	-0.2077762	8.187192	Walking_Watch
13:48:42.909	-5.2219133	-0.32801566	6.768615	0.080728896	-0.12897259	-0.25701788	-5.3941674	-0.2077762	8.187192	Walking_Watch
13:48:42.932	-5.2219133	-0.32801566	6.768615	0.080728896	-0.12897259	-0.25701788	-5.3941674	-0.2077762	8.187192	Walking_Watch
13:48:42.954	-5.2219133	-0.32801566	6.768615	0.080728896	-0.12897259	-0.25701788	-5.3941674	-0.2077762	8.187192	Walking_Watch
13:48:42.978	-6.25624	-1.1444633	7.905895	0.38677236	-0.1253074	-0.0212239	-5.3493996	-0.33708793	8.212224	Walking_Watch
13:48:43.000	-6.25624	-1.1444633	7.905895	0.38677236	-0.1253074	-0.0212239	-5.3493996	-0.33708793	8.212224	Walking_Watch
13:48:43.023	-6.25624	-1.1444633	7.905895	0.38677236	-0.1253074	-0.0212239	-5.3493996	-0.33708793	8.212224	Walking_Watch
13:48:43.046	-6.25624	-1.1444633	7.905895	0.38677236	-0.1253074	-0.0212239	-5.3493996	-0.33708793	8.212224	Walking_Watch
13:48:43.068	-6.25624	-1.1444633	7.905895	0.38677236	-0.1253074	-0.0212239	-5.3493996	-0.33708793	8.212224	Walking_Watch
13:48:43.090	-6.25624	-1.1444633	7.905895	0.38677236	-0.1253074	-0.0212239	-5.3493996	-0.33708793	8.212224	Walking_Watch
13:48:43.112	-6.25624	-1.1444633	7.905895	0.38677236	-0.1253074	-0.0212239	-5.3493996	-0.33708793	8.212224	Walking_Watch
13:48:43.134	-6.25624	-1.1444633	7.905895	0.38677236	-0.1253074	-0.0212239	-5.3493996	-0.33708793	8.212224	Walking_Watch
13:48:43.156	-4.5443335	1.1875603	8.91628	0.009257663	-0.037342805	0.3758385	-5.2437716	0.3164584	8.280886	Walking_Watch
13:48:43.178	-4.5443335	1.1875603	8.91628	0.009257663	-0.037342805	0.3758385	-5.2437716	0.3164584	8.280886	Walking_Watch
13:48:43.200	-4.5443335	1.1875603	8.91628	0.009257663	-0.037342805	0.3758385	-5.2437716	0.3164584	8.280886	Walking_Watch
13:48:43.221	-4.5443335	1.1875603	8.91628	0.009257663	-0.037342805	0.3758385	-5.2437716	0.3164584	8.280886	Walking_Watch
13:48:43.243	-4.5443335	1.1875603	8.91628	0.009257663	-0.037342805	0.3758385	-5.2437716	0.3164584	8.280886	Walking_Watch
13:48:43.264	-4.5443335	1.1875603	8.91628	0.009257663	-0.037342805	0.3758385	-5.2437716	0.3164584	8.280886	Walking_Watch
13:48:43.286	-4.5443335	1.1875603	8.91628	0.009257663	-0.037342805	0.3758385	-5.2437716	0.3164584	8.280886	Walking_Watch
13:48:43.307	-4.5443335	1.1875603	8.91628	0.009257663	-0.037342805	0.3758385	-5.2437716	0.3164584	8.280886	Walking_Watch
13:48:43.330	-5.1093826	0.5985687	7.005648	-0.31450093	-0.16990055	-0.37369314	-5.191141	0.38657153	8.311015	Walking_Watch
13:48:43.352	-5.1093826	0.5985687	7.005648	-0.31450093	-0.16990055	-0.37369314	-5.191141	0.38657153	8.311015	Walking_Watch
13:48:43.374	-5.1093826	0.5985687	7.005648	-0.31450093	-0.16990055	-0.37369314	-5.191141	0.38657153	8.311015	Walking_Watch
13:48:43.396	-5.1093826	0.5985687	7.005648	-0.31450093	-0.16990055	-0.37369314	-5.191141	0.38657153	8.311015	Walking_Watch
13:48:43.418	-5.1093826	0.5985687	7.005648	-0.31450093	-0.16990055	-0.37369314	-5.191141	0.38657153	8.311015	Walking_Watch
13:48:43.441	-5.1093826	0.5985687	7.005648	-0.31450093	-0.16990055	-0.37369314	-5.191141	0.38657153	8.311015	Walking_Watch
13:48:43.464	-5.1093826	0.5985687	7.005648	-0.31450093	-0.16990055	-0.37369314	-5.191141	0.38657153	8.311015	Walking_Watch
13:48:43.486	-5.1093826	0.5985687	7.005648	-0.31450093	-0.16990055	-0.37369314	-5.191141	0.38657153	8.311015	Walking_Watch
13:48:43.509	-4.5706706	0.08619389	6.9122715	-0.049996264	-0.07643818	-0.1214058	-5.0600343	0.07572247	8.400041	Walking_Watch
13:48:43.530	-4.5706706	0.08619389	6.9122715	-0.049996264	-0.07643818	-0.1214058	-5.0600343	0.07572247	8.400041	Walking_Watch
13:48:43.552	-4.5706706	0.08619389	6.9122715	-0.049996264	-0.07643818	-0.1214058	-5.0600343	0.07572247	8.400041	Walking_Watch
13:48:43.575	-4.5706706	0.08619389	6.9122715	-0.049996264	-0.07643818	-0.1214058	-5.0600343	0.07572247	8.400041	Walking_Watch
13:48:43.598	-4.5706706	0.08619389	6.9122715	-0.049996264	-0.07643818	-0.1214058	-5.0600343	0.07572247	8.400041	Walking_Watch
13:48:43.620	-4.5706706	0.08619389	6.9122715	-0.049996264	-0.07643818	-0.1214058	-5.0600343	0.07572247	8.400041	Walking_Watch
13:48:43.642	-4.5706706	0.08619389	6.9122715	-0.049996264	-0.07643818	-0.1214058	-5.0600343	0.07572247	8.400041	Walking_Watch
13:48:43.664	-4.5706706	0.08619389	6.9122715	-0.049996264	-0.07643818	-0.1214058	-5.0600343	0.07572247	8.400041	Walking_Watch
13:48:43.686	-4.5706706	0.08619389	6.9122715	-0.049996264	-0.07643818	-0.1214058	-5.0600343	0.07572247	8.400041	Walking_Watch
13:48:43.716	-5.439792	0.67757976	9.304152	0.006814202	-0.06544261	-0.2374702	-5.224961	0.24126667	8.295298	Walking_Watch
13:48:43.737	-5.439792	0.67757976	9.304152	0.006814202	-0.06544261	-0.2374702	-5.224961	0.24126667	8.295298	Walking_Watch
13:48:43.759	-5.439792	0.67757976	9.304152	0.006814202	-0.06544261	-0.2374702	-5.224961	0.24126667	8.295298	Walking_Watch
13:48:43.780	-5.439792	0.67757976	9.304152	0.006814202	-0.06544261	-0.2374702	-5.224961	0.24126667	8.295298	Walking_Watch
13:48:43.802	-5.439792	0.67757976	9.304152	0.006814202	-0.06544261	-0.2374702	-5.224961	0.24126667	8.295298	Walking_Watch
13:48:43.823	-5.439792	0.67757976	9.304152	0.006814202	-0.06544261	-0.2374702	-5.224961	0.24126667	8.295298	Walking_Watch
13:48:43.845	-5.439792	0.67757976	9.304152	0.006814202	-0.06544261	-0.2374702	-5.224961	0.24126667	8.295298	Walking_Watch
13:48:43.868	-5.439792	0.67757976	9.304152	0.006814202	-0.06544261	-0.2374702	-5.224961	0.24126667	8.295298	Walking_Watch
13:48:43.890	-4.063084	-0.25858167	9.680053	0.19862589	0.19967291	-0.024889093	-5.3986573	0.10519904	8.1861925	Walking_Watch
13:48:43.911	-4.063084	-0.25858167	9.680053	0.19862589	0.19967291	-0.024889093	-5.3986573	0.10519904	8.1861925	Walking_Watch
13:48:43.933	-4.063084	-0.25858167	9.680053	0.19862589	0.19967291	-0.024889093	-5.3986573	0.10519904	8.1861925	Walking_Watch
13:48:43.955	-4.063084	-0.25858167	9.680053	0.19862589	0.19967291	-0.024889093	-5.3986573	0.10519904	8.1861925	Walking_Watch
13:48:43.978	-4.063084	-0.25858167	9.680053	0.19862589	0.19967291	-0.024889093	-5.3986573	0.10519904	8.1861925	Walking_Watch
13:48:44.001	-4.063084	-0.25858167	9.680053	0.19862589	0.19967291	-0.024889093	-5.3986573	0.10519904	8.1861925	Walking_Watch
13:48:44.024	-4.063084	-0.25858167	9.680053	0.19862589	0.19967291	-0.024889093	-5.3986573	0.10519904	8.1861925	Walking_Watch
13:48:44.047	-3.5674694	0.5889916	6.6680555	0.19862589	0.19967291	-0.024889093	-5.3986573	0.10519904	8.1861925	Walking_Watch
13:48:44.071	-3.5674694	0.5889916	6.6680555	-0.020674733	-0.12652913	0.08751011	-5.549762	-0.0036132222	8.085201	Walking_Watch
13:48:44.092	-3.5674694	0.5889916	6.6680555	-0.020674733	-0.12652913	0.08751011	-5.549762	-0.0036132222	8.085201	Walking_Watch
13:48:44.114	-3.5674694	0.5889916	6.6680555	-0.020674733	-0.12652913	0.08751011	-5.549762	-0.0036132222	8.085201	Walking_Watch
13:48:44.137	-3.5674694	0.5889916	6.6680555	-0.020674733	-0.12652913	0.08751011	-5.549762	-0.0036132222	8.085201	Walking_Watch
13:48:44.160	-3.5674694	0.5889916	6.6680555	-0.020674733	-0.12652913	0.08751011	-5.549762	-0.0036132222	8.085201	Walking_Watch
13:48:44.182	-3.5674694	0.5889916	6.6680555	-0.020674733	-0.12652913	0.08751011	-5.549762	-0.0036132222	8.085201	Walking_Watch
13:48:44.204	-3.5674694	0.5889916	6.6680555	-0.020674733	-0.12652913	0.08751011	-5.549762	-0.0036132222	8.085201	Walking_Watch
13:48:44.225	-3.5674694	0.5889916	6.6680555	-0.020674733	-0.12652913	0.08751011	-5.549762	-0.0036132222	8.085201	Walking_Watch
13:48:44.248	-5.5116205	-0.32801566	8.085466	0.05812688	-0.045894917	-0.17943801	-5.216772	0.02469079	8.303915	Walking_Watch
13:48:44.270	-5.5116205	-0.32801566	8.085466	0.05812688	-0.045894917	-0.17943801	-5.216772	0.02469079	8.303915	Walking_Watch
13:48:44.292	-5.5116205	-0.32801566	8.085466	0.05812688	-0.045894917	-0.17943801	-5.216772	0.02469079	8.303915	Walking_Watch
13:48:44.315	-5.5116205	-0.32801566	8.085466	0.05812688	-0.045894917	-0.17943801	-5.216772	0.02469079	8.303915	Walking_Watch
13:48:44.338	-5.5116205	-0.32801566	8.085466	0.05812688	-0.045894917	-0.17943801	-5.216772	0.02469079	8.303915	Walking_Watch
13:48:44.360	-5.5116205	-0.32801566	8.085466	0.05812688	-0.045894917	-0.17943801	-5.216772	0.02469079	8.303915	Walking_Watch
13:48:44.383	-5.5116205	-0.32801566	8.085466	0.05812688	-0.045894917	-0.17943801	-5.216772	0.02469079	8.303915	Walking_Watch
13:48:44.406	-5.5116205	-0.32801566	8.085466	0.05812688	-0.045894917	-0.17943801	-5.216772	0.02469079	8.303915	Walking_Watch
13:48:44.430	-6.1724405	-0.5027977	8.442213	0.16319571	0.41958442	0.16447912	-5.573438	0.019555764	8.068876	Walking_Watch
13:48:44.452	-6.1724405	-0.5027977	8.442213	0.16319571	0.41958442	0.16447912	-5.573438	0.019555764	8.068876	Walking_Watch
13:48:44.474	-6.1724405	-0.5027977	8.442213	0.16319571	0.41958442	0.16447912	-5.573438	0.019555764	8.068876	Walking_Watch
13:48:44.497	-6.1724405	-0.5027977	8.442213	0.16319571	0.41958442	0.16447912	-5.573438	0.019555764	8.068876	Walking_Watch
13:48:44.519	-6.1724405	-0.5027977	8.442213	0.16319571	0.41958442	0.16447912	-5.573438	0.019555764	8.068876	Walking_Watch
13:48:44.541	-6.1724405	-0.5027977	8.442213	0.16319571	0.41958442	0.16447912	-5.573438	0.019555764	8.068876	Walking_Watch
13:48:44.563	-6.1724405	-0.5027977	8.442213	0.16319571	0.41958442	0.16447912	-5.573438	0.019555764	8.068876	Walking_Watch
13:48:44.585	-5.166845	1.1157321	7.292961	0.30980337	0.35544354	-0.17088588	-5.573438	0.019555764	8.068876	Walking_Watch
13:48:44.607	-5.166845	1.1157321	7.292961	0.30980337	0.35544354	-0.17088588	-6.1618137	0.42003423	7.617478	Walking_Watch
13:48:44.630	-5.166845	1.1157321	7.292961	0.30980337	0.35544354	-0.17088588	-6.1618137	0.42003423	7.617478	Walking_Watch
13:48:44.652	-5.166845	1.1157321	7.292961	0.30980337	0.35544354	-0.17088588	-6.1618137	0.42003423	7.617478	Walking_Watch
13:48:44.674	-5.166845	1.1157321	7.292961	0.30980337	0.35544354	-0.17088588	-6.1618137	0.42003423	7.617478	Walking_Watch
13:48:44.696	-5.166845	1.1157321	7.292961	0.30980337	0.35544354	-0.17088588	-6.1618137	0.42003423	7.617478	Walking_Watch
13:48:44.718	-5.166845	1.1157321	7.292961	0.30980337	0.35544354	-0.17088588	-6.1618137	0.42003423	7.617478	Walking_Watch
13:48:44.740	-5.166845	1.1157321	7.292961	0.30980337	0.35544354	-0.17088588	-6.1618137	0.42003423	7.617478	Walking_Watch
13:48:44.763	-5.166845	1.1157321	7.292961	0.30980337	0.35544354	-0.17088588	-6.1618137	0.42003423	7.617478	Walking_Watch
13:48:44.787	-5.8061166	-0.505192	6.352011	-0.15567595	-0.28779754	-0.4641012	-6.281083	0.08374211	7.5306916	Walking_Watch
13:48:44.809	-5.8061166	-0.505192	6.352011	-0.15567595	-0.28779754	-0.4641012	-6.281083	0.08374211	7.5306916	Walking_Watch
13:48:44.831	-5.8061166	-0.505192	6.352011	-0.15567595	-0.28779754	-0.4641012	-6.281083	0.08374211	7.5306916	Walking_Watch
13:48:44.852	-5.8061166	-0.505192	6.352011	-0.15567595	-0.28779754	-0.4641012	-6.281083	0.08374211	7.5306916	Walking_Watch
13:48:44.874	-5.8061166	-0.505192	6.352011	-0.15567595	-0.28779754	-0.4641012	-6.281083	0.08374211	7.5306916	Walking_Watch
13:48:44.895	-5.8061166	-0.505192	6.352011	-0.15567595	-0.28779754	-0.4641012	-6.281083	0.08374211	7.5306916	Walking_Watch
13:48:44.918	-5.8061166	-0.505192	6.352011	-0.15567595	-0.28779754	-0.4641012	-6.281083	0.08374211	7.5306916	Walking_Watch
13:48:44.941	-5.8061166	-0.505192	6.352011	-0.15567595	-0.28779754	-0.4641012	-6.281083	0.08374211	7.5306916	Walking_Watch
13:48:44.963	-6.095824	0.37350687	6.3472223	0.08256149	-0.21266113	0.07712541	-6.0861716	-0.16748744	7.687702	Walking_Watch
13:48:44.985	-6.095824	0.37350687	6.3472223	0.08256149	-0.21266113	0.07712541	-6.0861716	-0.16748744	7.687702	Walking_Watch
13:48:45.006	-6.095824	0.37350687	6.3472223	0.08256149	-0.21266113	0.07712541	-6.0861716	-0.16748744	7.687702	Walking_Watch
13:48:45.028	-6.095824	0.37350687	6.3472223	0.08256149	-0.21266113	0.07712541	-6.0861716	-0.16748744	7.687702	Walking_Watch
13:48:45.050	-6.095824	0.37350687	6.3472223	0.08256149	-0.21266113	0.07712541	-6.0861716	-0.16748744	7.687702	Walking_Watch
13:48:45.072	-6.095824	0.37350687	6.3472223	0.08256149	-0.21266113	0.07712541	-6.0861716	-0.16748744	7.687702	Walking_Watch
13:48:45.093	-6.095824	0.37350687	6.3472223	0.08256149	-0.21266113	0.07712541	-6.0861716	-0.16748744	7.687702	Walking_Watch
13:48:45.115	-6.095824	0.37350687	6.3472223	0.08256149	-0.21266113	0.07712541	-6.0861716	-0.16748744	7.687702	Walking_Watch
13:48:45.137	-6.651295	0.083799616	8.837268	-0.020674733	0.24426606	-0.13606657	-6.0718765	-0.095068105	7.700233	Walking_Watch
13:48:45.161	-6.651295	0.083799616	8.837268	-0.020674733	0.24426606	-0.13606657	-6.0718765	-0.095068105	7.700233	Walking_Watch
13:48:45.185	-6.651295	0.083799616	8.837268	-0.020674733	0.24426606	-0.13606657	-6.0718765	-0.095068105	7.700233	Walking_Watch
13:48:45.207	-6.651295	0.083799616	8.837268	-0.020674733	0.24426606	-0.13606657	-6.0718765	-0.095068105	7.700233	Walking_Watch
13:48:45.229	-6.651295	0.083799616	8.837268	-0.020674733	0.24426606	-0.13606657	-6.0718765	-0.095068105	7.700233	Walking_Watch
13:48:45.251	-6.651295	0.083799616	8.837268	-0.020674733	0.24426606	-0.13606657	-6.0718765	-0.095068105	7.700233	Walking_Watch
13:48:45.273	-6.651295	0.083799616	8.837268	-0.020674733	0.24426606	-0.13606657	-6.0718765	-0.095068105	7.700233	Walking_Watch
13:48:45.295	-6.651295	0.083799616	8.837268	-0.020674733	0.24426606	-0.13606657	-6.0718765	-0.095068105	7.700233	Walking_Watch
13:48:45.318	-5.7175283	-1.4126221	7.23071	-0.2973967	0.2070033	0.19257893	-6.3455405	-0.3048571	7.4707093	Walking_Watch
13:48:45.340	-5.7175283	-1.4126221	7.23071	-0.2973967	0.2070033	0.19257893	-6.3455405	-0.3048571	7.4707093	Walking_Watch
13:48:45.362	-5.7175283	-1.4126221	7.23071	-0.2973967	0.2070033	0.19257893	-6.3455405	-0.3048571	7.4707093	Walking_Watch
13:48:45.385	-5.7175283	-1.4126221	7.23071	-0.2973967	0.2070033	0.19257893	-6.3455405	-0.3048571	7.4707093	Walking_Watch
13:48:45.408	-5.7175283	-1.4126221	7.23071	-0.2973967	0.2070033	0.19257893	-6.3455405	-0.3048571	7.4707093	Walking_Watch
13:48:45.431	-5.7175283	-1.4126221	7.23071	-0.2973967	0.2070033	0.19257893	-6.3455405	-0.3048571	7.4707093	Walking_Watch
13:48:45.453	-5.7175283	-1.4126221	7.23071	-0.2973967	0.2070033	0.19257893	-6.3455405	-0.3048571	7.4707093	Walking_Watch
13:48:45.476	-5.7175283	-1.4126221	7.23071	-0.2973967	0.2070033	0.19257893	-6.3455405	-0.3048571	7.4707093	Walking_Watch
13:48:45.499	-5.195576	-0.019154198	6.3639827	-0.033502903	-0.074605584	0.11438818	-6.181339	-0.33595687	7.605821	Walking_Watch
13:48:45.521	-5.195576	-0.019154198	6.3639827	-0.033502903	-0.074605584	0.11438818	-6.181339	-0.33595687	7.605821	Walking_Watch
13:48:45.543	-5.195576	-0.019154198	6.3639827	-0.033502903	-0.074605584	0.11438818	-6.181339	-0.33595687	7.605821	Walking_Watch
13:48:45.565	-5.195576	-0.019154198	6.3639827	-0.033502903	-0.074605584	0.11438818	-6.181339	-0.33595687	7.605821	Walking_Watch
13:48:45.588	-5.195576	-0.019154198	6.3639827	-0.033502903	-0.074605584	0.11438818	-6.181339	-0.33595687	7.605821	Walking_Watch
13:48:45.610	-5.195576	-0.019154198	6.3639827	-0.033502903	-0.074605584	0.11438818	-6.181339	-0.33595687	7.605821	Walking_Watch
13:48:45.631	-5.195576	-0.019154198	6.3639827	-0.033502903	-0.074605584	0.11438818	-6.181339	-0.33595687	7.605821	Walking_Watch
13:48:45.652	-5.195576	-0.019154198	6.3639827	-0.033502903	-0.074605584	0.11438818	-6.181339	-0.33595687	7.605821	Walking_Watch
13:48:45.675	-6.3807425	-0.749408	6.8165	0.04041179	0.0017525724	-0.17332934	-6.2250366	-0.3680106	7.568607	Walking_Watch
13:48:45.697	-6.3807425	-0.749408	6.8165	0.04041179	0.0017525724	-0.17332934	-6.2250366	-0.3680106	7.568607	Walking_Watch
13:48:45.720	-6.3807425	-0.749408	6.8165	0.04041179	0.0017525724	-0.17332934	-6.2250366	-0.3680106	7.568607	Walking_Watch
13:48:45.743	-6.3807425	-0.749408	6.8165	0.04041179	0.0017525724	-0.17332934	-6.2250366	-0.3680106	7.568607	Walking_Watch
13:48:45.766	-6.3807425	-0.749408	6.8165	0.04041179	0.0017525724	-0.17332934	-6.2250366	-0.3680106	7.568607	Walking_Watch
13:48:45.789	-6.3807425	-0.749408	6.8165	0.04041179	0.0017525724	-0.17332934	-6.2250366	-0.3680106	7.568607	Walking_Watch
13:48:45.811	-6.3807425	-0.749408	6.8165	0.04041179	0.0017525724	-0.17332934	-6.2250366	-0.3680106	7.568607	Walking_Watch
13:48:45.834	-6.3807425	-0.749408	6.8165	0.04041179	0.0017525724	-0.17332934	-6.2250366	-0.3680106	7.568607	Walking_Watch
13:48:45.857	-7.3025384	-0.4764607	8.827691	0.3128577	-0.06788606	0.19990931	-6.3849835	-0.36723113	7.4342046	Walking_Watch
13:48:45.880	-7.3025384	-0.4764607	8.827691	0.3128577	-0.06788606	0.19990931	-6.3849835	-0.36723113	7.4342046	Walking_Watch
13:48:45.902	-7.3025384	-0.4764607	8.827691	0.3128577	-0.06788606	0.19990931	-6.3849835	-0.36723113	7.4342046	Walking_Watch
13:48:45.924	-7.3025384	-0.4764607	8.827691	0.3128577	-0.06788606	0.19990931	-6.3849835	-0.36723113	7.4342046	Walking_Watch
13:48:45.947	-7.3025384	-0.4764607	8.827691	0.3128577	-0.06788606	0.19990931	-6.3849835	-0.36723113	7.4342046	Walking_Watch
13:48:45.970	-7.3025384	-0.4764607	8.827691	0.3128577	-0.06788606	0.19990931	-6.3849835	-0.36723113	7.4342046	Walking_Watch
13:48:45.992	-7.3025384	-0.4764607	8.827691	0.3128577	-0.06788606	0.19990931	-6.3849835	-0.36723113	7.4342046	Walking_Watch
13:48:46.015	-7.3025384	-0.4764607	8.827691	0.3128577	-0.06788606	0.19990931	-6.3849835	-0.36723113	7.4342046	Walking_Watch
13:48:46.038	-4.6305275	0.6296943	7.884347	0.089281015	0.26198116	0.07223848	-6.2703414	0.042070672	7.539984	Walking_Watch
13:48:46.059	-4.6305275	0.6296943	7.884347	0.089281015	0.26198116	0.07223848	-6.2703414	0.042070672	7.539984	Walking_Watch
13:48:46.081	-4.6305275	0.6296943	7.884347	0.089281015	0.26198116	0.07223848	-6.2703414	0.042070672	7.539984	Walking_Watch
13:48:46.103	-4.6305275	0.6296943	7.884347	0.089281015	0.26198116	0.07223848	-6.2703414	0.042070672	7.539984	Walking_Watch
13:48:46.126	-4.6305275	0.6296943	7.884347	0.089281015	0.26198116	0.07223848	-6.2703414	0.042070672	7.539984	Walking_Watch
13:48:46.149	-4.6305275	0.6296943	7.884347	0.089281015	0.26198116	0.07223848	-6.2703414	0.042070672	7.539984	Walking_Watch
13:48:46.172	-4.6305275	0.6296943	7.884347	0.089281015	0.26198116	0.07223848	-6.2703414	0.042070672	7.539984	Walking_Watch
13:48:46.194	-4.6305275	0.6296943	7.884347	0.089281015	0.26198116	0.07223848	-6.2703414	0.042070672	7.539984	Walking_Watch
13:48:46.217	-5.7175283	0.12689656	6.5459476	-0.031059442	-0.03367761	0.009319359	-6.1379404	0.14465632	7.646902	Walking_Watch
13:48:46.239	-5.7175283	0.12689656	6.5459476	-0.031059442	-0.03367761	0.009319359	-6.1379404	0.14465632	7.646902	Walking_Watch
13:48:46.260	-5.7175283	0.12689656	6.5459476	-0.031059442	-0.03367761	0.009319359	-6.1379404	0.14465632	7.646902	Walking_Watch
13:48:46.282	-5.7175283	0.12689656	6.5459476	-0.031059442	-0.03367761	0.009319359	-6.1379404	0.14465632	7.646902	Walking_Watch
13:48:46.304	-5.7175283	0.12689656	6.5459476	-0.031059442	-0.03367761	0.009319359	-6.1379404	0.14465632	7.646902	Walking_Watch
13:48:46.325	-5.7175283	0.12689656	6.5459476	-0.031059442	-0.03367761	0.009319359	-6.1379404	0.14465632	7.646902	Walking_Watch
13:48:46.347	-5.7175283	0.12689656	6.5459476	-0.031059442	-0.03367761	0.009319359	-6.1379404	0.14465632	7.646902	Walking_Watch
13:48:46.370	-5.7175283	0.12689656	6.5459476	-0.031059442	-0.03367761	0.009319359	-6.1379404	0.14465632	7.646902	Walking_Watch
13:48:46.393	-6.184412	0.85954463	7.1157846	-0.10375241	-0.15646154	0.2530546	-6.117471	0.23709232	7.660982	Walking_Watch
13:48:46.417	-6.184412	0.85954463	7.1157846	-0.10375241	-0.15646154	0.2530546	-6.117471	0.23709232	7.660982	Walking_Watch
13:48:46.439	-6.184412	0.85954463	7.1157846	-0.10375241	-0.15646154	0.2530546	-6.117471	0.23709232	7.660982	Walking_Watch
13:48:46.462	-6.184412	0.85954463	7.1157846	-0.10375241	-0.15646154	0.2530546	-6.117471	0.23709232	7.660982	Walking_Watch
13:48:46.485	-6.184412	0.85954463	7.1157846	-0.10375241	-0.15646154	0.2530546	-6.117471	0.23709232	7.660982	Walking_Watch
13:48:46.507	-6.184412	0.85954463	7.1157846	-0.10375241	-0.15646154	0.2530546	-6.117471	0.23709232	7.660982	Walking_Watch
13:48:46.530	-6.184412	0.85954463	7.1157846	-0.10375241	-0.15646154	0.2530546	-6.117471	0.23709232	7.660982	Walking_Watch
13:48:46.552	-6.184412	0.85954463	7.1157846	-0.10375241	-0.15646154	0.2530546	-6.117471	0.23709232	7.660982	Walking_Watch
13:48:46.574	-7.3743663	-0.28731298	8.207574	-0.40185463	0.07994332	0.2805435	-6.1174154	0.12013415	7.6637535	Walking_Watch
13:48:46.595	-7.3743663	-0.28731298	8.207574	-0.40185463	0.07994332	0.2805435	-6.1174154	0.12013415	7.6637535	Walking_Watch
13:48:46.618	-7.3743663	-0.28731298	8.207574	-0.40185463	0.07994332	0.2805435	-6.1174154	0.12013415	7.6637535	Walking_Watch
13:48:46.641	-7.3743663	-0.28731298	8.207574	-0.40185463	0.07994332	0.2805435	-6.1174154	0.12013415	7.6637535	Walking_Watch
13:48:46.662	-7.3743663	-0.28731298	8.207574	-0.40185463	0.07994332	0.2805435	-6.1174154	0.12013415	7.6637535	Walking_Watch
13:48:46.684	-7.3743663	-0.28731298	8.207574	-0.40185463	0.07994332	0.2805435	-6.1174154	0.12013415	7.6637535	Walking_Watch
13:48:46.706	-7.3743663	-0.28731298	8.207574	-0.40185463	0.07994332	0.2805435	-6.1174154	0.12013415	7.6637535	Walking_Watch
13:48:46.729	-7.3743663	-0.28731298	8.207574	-0.40185463	0.07994332	0.2805435	-6.1174154	0.12013415	7.6637535	Walking_Watch
13:48:46.752	-5.1596622	-0.9984126	7.4174633	-0.4342305	0.13919725	0.49495724	-6.1542788	-0.024797466	7.635087	Walking_Watch
13:48:46.774	-5.1596622	-0.9984126	7.4174633	-0.4342305	0.13919725	0.49495724	-6.1542788	-0.024797466	7.635087	Walking_Watch
13:48:46.797	-5.1596622	-0.9984126	7.4174633	-0.4342305	0.13919725	0.49495724	-6.1542788	-0.024797466	7.635087	Walking_Watch
13:48:46.819	-5.1596622	-0.9984126	7.4174633	-0.4342305	0.13919725	0.49495724	-6.1542788	-0.024797466	7.635087	Walking_Watch
13:48:46.841	-5.1596622	-0.9984126	7.4174633	-0.4342305	0.13919725	0.49495724	-6.1542788	-0.024797466	7.635087	Walking_Watch
13:48:46.863	-5.1596622	-0.9984126	7.4174633	-0.4342305	0.13919725	0.49495724	-6.1542788	-0.024797466	7.635087	Walking_Watch
13:48:46.887	-5.1596622	-0.9984126	7.4174633	-0.4342305	0.13919725	0.49495724	-6.1542788	-0.024797466	7.635087	Walking_Watch
13:48:46.909	-5.1596622	-0.9984126	7.4174633	-0.4342305	0.13919725	0.49495724	-6.1542788	-0.024797466	7.635087	Walking_Watch
13:48:46.932	-5.262616	0.083799616	7.0798707	-0.20026912	-0.09415328	0.15959221	-5.9865317	-0.07006927	7.7670345	Walking_Watch
13:48:46.956	-5.262616	0.083799616	7.0798707	-0.20026912	-0.09415328	0.15959221	-5.9865317	-0.07006927	7.7670345	Walking_Watch
13:48:46.978	-5.262616	0.083799616	7.0798707	-0.20026912	-0.09415328	0.15959221	-5.9865317	-0.07006927	7.7670345	Walking_Watch
13:48:47.001	-5.262616	0.083799616	7.0798707	-0.20026912	-0.09415328	0.15959221	-5.9865317	-0.07006927	7.7670345	Walking_Watch
13:48:47.023	-5.262616	0.083799616	7.0798707	-0.20026912	-0.09415328	0.15959221	-5.9865317	-0.07006927	7.7670345	Walking_Watch
13:48:47.046	-5.262616	0.083799616	7.0798707	-0.20026912	-0.09415328	0.15959221	-5.9865317	-0.07006927	7.7670345	Walking_Watch
13:48:47.069	-5.262616	0.083799616	7.0798707	-0.20026912	-0.09415328	0.15959221	-5.9865317	-0.07006927	7.7670345	Walking_Watch
13:48:47.092	-5.262616	0.083799616	7.0798707	-0.20026912	-0.09415328	0.15959221	-5.9865317	-0.07006927	7.7670345	Walking_Watch
13:48:47.114	-6.035967	-0.58420306	7.039168	-0.03900069	-0.011075598	-0.0810887	-5.9544053	-0.09868337	7.7913833	Walking_Watch
13:48:47.135	-6.035967	-0.58420306	7.039168	-0.03900069	-0.011075598	-0.0810887	-5.9544053	-0.09868337	7.7913833	Walking_Watch
13:48:47.158	-6.035967	-0.58420306	7.039168	-0.03900069	-0.011075598	-0.0810887	-5.9544053	-0.09868337	7.7913833	Walking_Watch
13:48:47.180	-6.035967	-0.58420306	7.039168	-0.03900069	-0.011075598	-0.0810887	-5.9544053	-0.09868337	7.7913833	Walking_Watch
13:48:47.203	-6.035967	-0.58420306	7.039168	-0.03900069	-0.011075598	-0.0810887	-5.9544053	-0.09868337	7.7913833	Walking_Watch
13:48:47.225	-6.035967	-0.58420306	7.039168	-0.03900069	-0.011075598	-0.0810887	-5.9544053	-0.09868337	7.7913833	Walking_Watch
13:48:47.247	-6.035967	-0.58420306	7.039168	-0.03900069	-0.011075598	-0.0810887	-5.9544053	-0.09868337	7.7913833	Walking_Watch
13:48:47.270	-6.035967	-0.58420306	7.039168	-0.03900069	-0.011075598	-0.0810887	-5.9544053	-0.09868337	7.7913833	Walking_Watch
13:48:47.294	-6.938608	-0.038308397	8.432636	0.32507497	0.054286983	0.14187711	-6.2653775	-0.14922522	7.5427494	Walking_Watch
13:48:47.316	-6.938608	-0.038308397	8.432636	0.32507497	0.054286983	0.14187711	-6.2653775	-0.14922522	7.5427494	Walking_Watch
13:48:47.340	-6.938608	-0.038308397	8.432636	0.32507497	0.054286983	0.14187711	-6.2653775	-0.14922522	7.5427494	Walking_Watch
13:48:47.361	-6.938608	-0.038308397	8.432636	0.32507497	0.054286983	0.14187711	-6.2653775	-0.14922522	7.5427494	Walking_Watch
13:48:47.383	-6.938608	-0.038308397	8.432636	0.32507497	0.054286983	0.14187711	-6.2653775	-0.14922522	7.5427494	Walking_Watch
13:48:47.406	-6.938608	-0.038308397	8.432636	0.32507497	0.054286983	0.14187711	-6.2653775	-0.14922522	7.5427494	Walking_Watch
13:48:47.427	-6.938608	-0.038308397	8.432636	0.32507497	0.054286983	0.14187711	-6.2653775	-0.14922522	7.5427494	Walking_Watch
13:48:47.449	-6.938608	-0.038308397	8.432636	0.32507497	0.054286983	0.14187711	-6.2653775	-0.14922522	7.5427494	Walking_Watch
13:48:47.471	-4.989669	0.7326481	7.92505	0.33118364	0.20394897	-0.2393028	-6.2899594	0.38712096	7.5137825	Walking_Watch
13:48:47.493	-4.989669	0.7326481	7.92505	0.33118364	0.20394897	-0.2393028	-6.2899594	0.38712096	7.5137825	Walking_Watch
13:48:47.515	-4.989669	0.7326481	7.92505	0.33118364	0.20394897	-0.2393028	-6.2899594	0.38712096	7.5137825	Walking_Watch
13:48:47.537	-4.989669	0.7326481	7.92505	0.33118364	0.20394897	-0.2393028	-6.2899594	0.38712096	7.5137825	Walking_Watch
13:48:47.560	-4.989669	0.7326481	7.92505	0.33118364	0.20394897	-0.2393028	-6.2899594	0.38712096	7.5137825	Walking_Watch
13:48:47.582	-4.989669	0.7326481	7.92505	0.33118364	0.20394897	-0.2393028	-6.2899594	0.38712096	7.5137825	Walking_Watch
13:48:47.605	-4.989669	0.7326481	7.92505	0.33118364	0.20394897	-0.2393028	-6.2899594	0.38712096	7.5137825	Walking_Watch
13:48:47.628	-4.989669	0.7326481	7.92505	0.33118364	0.20394897	-0.2393028	-6.2899594	0.38712096	7.5137825	Walking_Watch
13:48:47.653	-5.7797794	0.19154198	6.56989	0.08500495	-0.044673186	-0.12507099	-6.1866055	0.46261108	7.5948834	Walking_Watch
13:48:47.675	-5.7797794	0.19154198	6.56989	0.08500495	-0.044673186	-0.12507099	-6.1866055	0.46261108	7.5948834	Walking_Watch
13:48:47.697	-5.7797794	0.19154198	6.56989	0.08500495	-0.044673186	-0.12507099	-6.1866055	0.46261108	7.5948834	Walking_Watch
13:48:47.718	-5.7797794	0.19154198	6.56989	0.08500495	-0.044673186	-0.12507099	-6.1866055	0.46261108	7.5948834	Walking_Watch
13:48:47.742	-5.7797794	0.19154198	6.56989	0.08500495	-0.044673186	-0.12507099	-6.1866055	0.46261108	7.5948834	Walking_Watch
13:48:47.764	-5.7797794	0.19154198	6.56989	0.08500495	-0.044673186	-0.12507099	-6.1866055	0.46261108	7.5948834	Walking_Watch
13:48:47.786	-5.7797794	0.19154198	6.56989	0.08500495	-0.044673186	-0.12507099	-6.1866055	0.46261108	7.5948834	Walking_Watch
13:48:47.809	-5.7797794	0.19154198	6.56989	0.08500495	-0.044673186	-0.12507099	-6.1866055	0.46261108	7.5948834	Walking_Watch
13:48:47.833	-5.8755503	1.3120626	6.8260775	-0.018842138	-0.06544261	0.1369902	-6.159271	0.50834113	7.614152	Walking_Watch
13:48:47.856	-5.8755503	1.3120626	6.8260775	-0.018842138	-0.06544261	0.1369902	-6.159271	0.50834113	7.614152	Walking_Watch
13:48:47.878	-5.8755503	1.3120626	6.8260775	-0.018842138	-0.06544261	0.1369902	-6.159271	0.50834113	7.614152	Walking_Watch
13:48:47.900	-5.8755503	1.3120626	6.8260775	-0.018842138	-0.06544261	0.1369902	-6.159271	0.50834113	7.614152	Walking_Watch
13:48:47.921	-5.8755503	1.3120626	6.8260775	-0.018842138	-0.06544261	0.1369902	-6.159271	0.50834113	7.614152	Walking_Watch
13:48:47.943	-5.8755503	1.3120626	6.8260775	-0.018842138	-0.06544261	0.1369902	-6.159271	0.50834113	7.614152	Walking_Watch
13:48:47.966	-5.8755503	1.3120626	6.8260775	-0.018842138	-0.06544261	0.1369902	-6.159271	0.50834113	7.614152	Walking_Watch
13:48:47.988	-5.8755503	1.3120626	6.8260775	-0.018842138	-0.06544261	0.1369902	-6.159271	0.50834113	7.614152	Walking_Watch
13:48:48.010	-6.794952	1.0486923	7.9346266	-0.13246307	0.1275908	-0.095138595	-6.269428	0.75754595	7.502716	Walking_Watch
13:48:48.031	-6.794952	1.0486923	7.9346266	-0.13246307	0.1275908	-0.095138595	-6.269428	0.75754595	7.502716	Walking_Watch
13:48:48.056	-6.794952	1.0486923	7.9346266	-0.13246307	0.1275908	-0.095138595	-6.269428	0.75754595	7.502716	Walking_Watch
13:48:48.078	-6.794952	1.0486923	7.9346266	-0.13246307	0.1275908	-0.095138595	-6.269428	0.75754595	7.502716	Walking_Watch
13:48:48.100	-6.794952	1.0486923	7.9346266	-0.13246307	0.1275908	-0.095138595	-6.269428	0.75754595	7.502716	Walking_Watch
13:48:48.121	-6.794952	1.0486923	7.9346266	-0.13246307	0.1275908	-0.095138595	-6.269428	0.75754595	7.502716	Walking_Watch
13:48:48.142	-6.794952	1.0486923	7.9346266	-0.13246307	0.1275908	-0.095138595	-6.269428	0.75754595	7.502716	Walking_Watch
13:48:48.163	-6.794952	1.0486923	7.9346266	-0.13246307	0.1275908	-0.095138595	-6.269428	0.75754595	7.502716	Walking_Watch
13:48:48.184	-6.138921	0.08140534	7.755056	-0.06404617	0.31879163	0.26160672	-6.269428	0.75754595	7.502716	Walking_Watch
13:48:48.205	-6.138921	0.08140534	7.755056	-0.06404617	0.31879163	0.26160672	-6.4506364	0.5666519	7.36468	Walking_Watch
13:48:48.227	-6.138921	0.08140534	7.755056	-0.06404617	0.31879163	0.26160672	-6.4506364	0.5666519	7.36468	Walking_Watch
13:48:48.248	-6.138921	0.08140534	7.755056	-0.06404617	0.31879163	0.26160672	-6.4506364	0.5666519	7.36468	Walking_Watch
13:48:48.269	-6.138921	0.08140534	7.755056	-0.06404617	0.31879163	0.26160672	-6.4506364	0.5666519	7.36468	Walking_Watch
13:48:48.290	-6.138921	0.08140534	7.755056	-0.06404617	0.31879163	0.26160672	-6.4506364	0.5666519	7.36468	Walking_Watch
13:48:48.311	-6.138921	0.08140534	7.755056	-0.06404617	0.31879163	0.26160672	-6.4506364	0.5666519	7.36468	Walking_Watch
13:48:48.332	-6.138921	0.08140534	7.755056	-0.06404617	0.31879163	0.26160672	-6.4506364	0.5666519	7.36468	Walking_Watch
13:48:48.353	-6.138921	0.08140534	7.755056	-0.06404617	0.31879163	0.26160672	-6.4506364	0.5666519	7.36468	Walking_Watch
13:48:48.374	-5.6672482	0.7829279	6.387925	-0.28579026	-0.22854362	-0.051767167	-6.207094	0.29078063	7.5866814	Walking_Watch
13:48:48.396	-5.6672482	0.7829279	6.387925	-0.28579026	-0.22854362	-0.051767167	-6.207094	0.29078063	7.5866814	Walking_Watch
13:48:48.421	-5.6672482	0.7829279	6.387925	-0.28579026	-0.22854362	-0.051767167	-6.207094	0.29078063	7.5866814	Walking_Watch
13:48:48.442	-5.6672482	0.7829279	6.387925	-0.28579026	-0.22854362	-0.051767167	-6.207094	0.29078063	7.5866814	Walking_Watch
13:48:48.464	-5.6672482	0.7829279	6.387925	-0.28579026	-0.22854362	-0.051767167	-6.207094	0.29078063	7.5866814	Walking_Watch
13:48:48.486	-5.6672482	0.7829279	6.387925	-0.28579026	-0.22854362	-0.051767167	-6.207094	0.29078063	7.5866814	Walking_Watch
13:48:48.508	-5.6672482	0.7829279	6.387925	-0.28579026	-0.22854362	-0.051767167	-6.207094	0.29078063	7.5866814	Walking_Watch
13:48:48.533	-5.6672482	0.7829279	6.387925	-0.28579026	-0.22854362	-0.051767167	-6.207094	0.29078063	7.5866814	Walking_Watch
13:48:48.556	-5.8875217	-1.3791022	6.524399	0.06118121	-0.08560116	-0.40057123	-6.115494	-0.02206161	7.666195	Walking_Watch
13:48:48.578	-5.8875217	-1.3791022	6.524399	0.06118121	-0.08560116	-0.40057123	-6.115494	-0.02206161	7.666195	Walking_Watch
13:48:48.601	-5.8875217	-1.3791022	6.524399	0.06118121	-0.08560116	-0.40057123	-6.115494	-0.02206161	7.666195	Walking_Watch
13:48:48.624	-5.8875217	-1.3791022	6.524399	0.06118121	-0.08560116	-0.40057123	-6.115494	-0.02206161	7.666195	Walking_Watch
13:48:48.647	-5.8875217	-1.3791022	6.524399	0.06118121	-0.08560116	-0.40057123	-6.115494	-0.02206161	7.666195	Walking_Watch
13:48:48.669	-5.8875217	-1.3791022	6.524399	0.06118121	-0.08560116	-0.40057123	-6.115494	-0.02206161	7.666195	Walking_Watch
13:48:48.692	-5.8875217	-1.3791022	6.524399	0.06118121	-0.08560116	-0.40057123	-6.115494	-0.02206161	7.666195	Walking_Watch
13:48:48.714	-5.8875217	-1.3791022	6.524399	0.06118121	-0.08560116	-0.40057123	-6.115494	-0.02206161	7.666195	Walking_Watch
13:48:48.736	-6.699181	-0.6895511	9.699207	0.40082228	-0.3604905	0.015428013	-6.0564957	-0.035701428	7.712842	Walking_Watch
13:48:48.758	-6.699181	-0.6895511	9.699207	0.40082228	-0.3604905	0.015428013	-6.0564957	-0.035701428	7.712842	Walking_Watch
13:48:48.781	-6.699181	-0.6895511	9.699207	0.40082228	-0.3604905	0.015428013	-6.0564957	-0.035701428	7.712842	Walking_Watch
13:48:48.802	-6.699181	-0.6895511	9.699207	0.40082228	-0.3604905	0.015428013	-6.0564957	-0.035701428	7.712842	Walking_Watch
13:48:48.824	-6.699181	-0.6895511	9.699207	0.40082228	-0.3604905	0.015428013	-6.0564957	-0.035701428	7.712842	Walking_Watch
13:48:48.847	-6.699181	-0.6895511	9.699207	0.40082228	-0.3604905	0.015428013	-6.0564957	-0.035701428	7.712842	Walking_Watch
13:48:48.870	-6.699181	-0.6895511	9.699207	0.40082228	-0.3604905	0.015428013	-6.0564957	-0.035701428	7.712842	Walking_Watch
13:48:48.892	-6.699181	-0.6895511	9.699207	0.40082228	-0.3604905	0.015428013	-6.0564957	-0.035701428	7.712842	Walking_Watch
13:48:48.916	-3.8835137	1.6065584	8.193209	0.18579772	0.2351031	-0.14889474	-5.7400975	0.5094591	7.9348626	Walking_Watch
13:48:48.938	-3.8835137	1.6065584	8.193209	0.18579772	0.2351031	-0.14889474	-5.7400975	0.5094591	7.9348626	Walking_Watch
13:48:48.962	-3.8835137	1.6065584	8.193209	0.18579772	0.2351031	-0.14889474	-5.7400975	0.5094591	7.9348626	Walking_Watch
13:48:48.983	-3.8835137	1.6065584	8.193209	0.18579772	0.2351031	-0.14889474	-5.7400975	0.5094591	7.9348626	Walking_Watch
13:48:49.004	-3.8835137	1.6065584	8.193209	0.18579772	0.2351031	-0.14889474	-5.7400975	0.5094591	7.9348626	Walking_Watch
13:48:49.026	-3.8835137	1.6065584	8.193209	0.18579772	0.2351031	-0.14889474	-5.7400975	0.5094591	7.9348626	Walking_Watch
13:48:49.048	-3.8835137	1.6065584	8.193209	0.18579772	0.2351031	-0.14889474	-5.7400975	0.5094591	7.9348626	Walking_Watch
13:48:49.071	-3.8835137	1.6065584	8.193209	0.18579772	0.2351031	-0.14889474	-5.7400975	0.5094591	7.9348626	Walking_Watch
13:48:49.094	-5.095017	0.08140534	7.103813	0.05446169	-0.09415328	-0.06642793	-5.486195	0.49292746	8.113506	Walking_Watch
13:48:49.116	-5.095017	0.08140534	7.103813	0.05446169	-0.09415328	-0.06642793	-5.486195	0.49292746	8.113506	Walking_Watch
13:48:49.139	-5.095017	0.08140534	7.103813	0.05446169	-0.09415328	-0.06642793	-5.486195	0.49292746	8.113506	Walking_Watch
13:48:49.161	-5.095017	0.08140534	7.103813	0.05446169	-0.09415328	-0.06642793	-5.486195	0.49292746	8.113506	Walking_Watch
13:48:49.184	-5.095017	0.08140534	7.103813	0.05446169	-0.09415328	-0.06642793	-5.486195	0.49292746	8.113506	Walking_Watch
13:48:49.206	-5.095017	0.08140534	7.103813	0.05446169	-0.09415328	-0.06642793	-5.486195	0.49292746	8.113506	Walking_Watch
13:48:49.228	-5.095017	0.08140534	7.103813	0.05446169	-0.09415328	-0.06642793	-5.486195	0.49292746	8.113506	Walking_Watch
13:48:49.249	-5.095017	0.08140534	7.103813	0.05446169	-0.09415328	-0.06642793	-5.486195	0.49292746	8.113506	Walking_Watch
13:48:49.273	-6.368771	0.9768641	7.352818	-0.2906772	0.25831598	0.19135721	-5.4737806	0.47102323	8.12319	Walking_Watch
13:48:49.296	-6.368771	0.9768641	7.352818	-0.2906772	0.25831598	0.19135721	-5.4737806	0.47102323	8.12319	Walking_Watch
13:48:49.319	-6.368771	0.9768641	7.352818	-0.2906772	0.25831598	0.19135721	-5.4737806	0.47102323	8.12319	Walking_Watch
13:48:49.342	-6.368771	0.9768641	7.352818	-0.2906772	0.25831598	0.19135721	-5.4737806	0.47102323	8.12319	Walking_Watch
13:48:49.363	-6.368771	0.9768641	7.352818	-0.2906772	0.25831598	0.19135721	-5.4737806	0.47102323	8.12319	Walking_Watch
13:48:49.386	-6.368771	0.9768641	7.352818	-0.2906772	0.25831598	0.19135721	-5.4737806	0.47102323	8.12319	Walking_Watch
13:48:49.409	-6.368771	0.9768641	7.352818	-0.2906772	0.25831598	0.19135721	-5.4737806	0.47102323	8.12319	Walking_Watch
13:48:49.432	-6.368771	0.9768641	7.352818	-0.2906772	0.25831598	0.19135721	-5.4737806	0.47102323	8.12319	Walking_Watch
13:48:49.454	-7.6090055	-0.82602483	8.593052	-0.395746	0.12270389	0.7301403	-5.7813478	0.09435937	7.9206963	Walking_Watch
13:48:49.477	-7.6090055	-0.82602483	8.593052	-0.395746	0.12270389	0.7301403	-5.7813478	0.09435937	7.9206963	Walking_Watch
13:48:49.499	-7.6090055	-0.82602483	8.593052	-0.395746	0.12270389	0.7301403	-5.7813478	0.09435937	7.9206963	Walking_Watch
13:48:49.521	-7.6090055	-0.82602483	8.593052	-0.395746	0.12270389	0.7301403	-5.7813478	0.09435937	7.9206963	Walking_Watch
13:48:49.542	-7.6090055	-0.82602483	8.593052	-0.395746	0.12270389	0.7301403	-5.7813478	0.09435937	7.9206963	Walking_Watch
13:48:49.564	-7.6090055	-0.82602483	8.593052	-0.395746	0.12270389	0.7301403	-5.7813478	0.09435937	7.9206963	Walking_Watch
13:48:49.586	-7.6090055	-0.82602483	8.593052	-0.395746	0.12270389	0.7301403	-5.7813478	0.09435937	7.9206963	Walking_Watch
13:48:49.609	-7.6090055	-0.82602483	8.593052	-0.395746	0.12270389	0.7301403	-5.7813478	0.09435937	7.9206963	Walking_Watch
13:48:49.633	-4.8771377	-1.2306572	6.962551	-0.10130894	0.046345733	0.34346265	-5.805507	0.02283084	7.903537	Walking_Watch
13:48:49.655	-4.8771377	-1.2306572	6.962551	-0.10130894	0.046345733	0.34346265	-5.805507	0.02283084	7.903537	Walking_Watch
13:48:49.677	-4.8771377	-1.2306572	6.962551	-0.10130894	0.046345733	0.34346265	-5.805507	0.02283084	7.903537	Walking_Watch
13:48:49.698	-4.8771377	-1.2306572	6.962551	-0.10130894	0.046345733	0.34346265	-5.805507	0.02283084	7.903537	Walking_Watch
13:48:49.720	-4.8771377	-1.2306572	6.962551	-0.10130894	0.046345733	0.34346265	-5.805507	0.02283084	7.903537	Walking_Watch
13:48:49.744	-4.8771377	-1.2306572	6.962551	-0.10130894	0.046345733	0.34346265	-5.805507	0.02283084	7.903537	Walking_Watch
13:48:49.765	-4.8771377	-1.2306572	6.962551	-0.10130894	0.046345733	0.34346265	-5.805507	0.02283084	7.903537	Walking_Watch
13:48:49.787	-4.8771377	-1.2306572	6.962551	-0.10130894	0.046345733	0.34346265	-5.805507	0.02283084	7.903537	Walking_Watch
13:48:49.808	-5.320079	0.0	7.0343795	-0.28579026	-0.48693964	0.105225205	-5.2024684	-0.115924425	8.312114	Walking_Watch
13:48:49.830	-5.320079	0.0	7.0343795	-0.28579026	-0.48693964	0.105225205	-5.2024684	-0.115924425	8.312114	Walking_Watch
13:48:49.853	-5.320079	0.0	7.0343795	-0.28579026	-0.48693964	0.105225205	-5.2024684	-0.115924425	8.312114	Walking_Watch
13:48:49.876	-5.320079	0.0	7.0343795	-0.28579026	-0.48693964	0.105225205	-5.2024684	-0.115924425	8.312114	Walking_Watch
13:48:49.898	-5.320079	0.0	7.0343795	-0.28579026	-0.48693964	0.105225205	-5.2024684	-0.115924425	8.312114	Walking_Watch
13:48:49.921	-5.320079	0.0	7.0343795	-0.28579026	-0.48693964	0.105225205	-5.2024684	-0.115924425	8.312114	Walking_Watch
13:48:49.944	-5.320079	0.0	7.0343795	-0.28579026	-0.48693964	0.105225205	-5.2024684	-0.115924425	8.312114	Walking_Watch
13:48:49.968	-5.320079	0.0	7.0343795	-0.28579026	-0.48693964	0.105225205	-5.2024684	-0.115924425	8.312114	Walking_Watch
13:48:49.991	-5.95935	-1.4317763	7.144516	0.08500495	0.16607532	-0.18921183	-5.337341	-0.36557433	8.21885	Walking_Watch
13:48:50.014	-5.95935	-1.4317763	7.144516	0.08500495	0.16607532	-0.18921183	-5.337341	-0.36557433	8.21885	Walking_Watch
13:48:50.036	-5.95935	-1.4317763	7.144516	0.08500495	0.16607532	-0.18921183	-5.337341	-0.36557433	8.21885	Walking_Watch
13:48:50.058	-5.95935	-1.4317763	7.144516	0.08500495	0.16607532	-0.18921183	-5.337341	-0.36557433	8.21885	Walking_Watch
13:48:50.081	-5.95935	-1.4317763	7.144516	0.08500495	0.16607532	-0.18921183	-5.337341	-0.36557433	8.21885	Walking_Watch
13:48:50.103	-5.95935	-1.4317763	7.144516	0.08500495	0.16607532	-0.18921183	-5.337341	-0.36557433	8.21885	Walking_Watch
13:48:50.126	-5.95935	-1.4317763	7.144516	0.08500495	0.16607532	-0.18921183	-5.337341	-0.36557433	8.21885	Walking_Watch
13:48:50.149	-5.95935	-1.4317763	7.144516	0.08500495	0.16607532	-0.18921183	-5.337341	-0.36557433	8.21885	Walking_Watch
13:48:50.171	-5.322473	0.45970076	8.901914	0.7044223	-0.34521887	0.21395922	-5.3040504	0.10337124	8.247829	Walking_Watch
13:48:50.194	-5.322473	0.45970076	8.901914	0.7044223	-0.34521887	0.21395922	-5.3040504	0.10337124	8.247829	Walking_Watch
13:48:50.217	-5.322473	0.45970076	8.901914	0.7044223	-0.34521887	0.21395922	-5.3040504	0.10337124	8.247829	Walking_Watch
13:48:50.239	-5.322473	0.45970076	8.901914	0.7044223	-0.34521887	0.21395922	-5.3040504	0.10337124	8.247829	Walking_Watch
13:48:50.261	-5.322473	0.45970076	8.901914	0.7044223	-0.34521887	0.21395922	-5.3040504	0.10337124	8.247829	Walking_Watch
13:48:50.283	-5.322473	0.45970076	8.901914	0.7044223	-0.34521887	0.21395922	-5.3040504	0.10337124	8.247829	Walking_Watch
13:48:50.304	-5.322473	0.45970076	8.901914	0.7044223	-0.34521887	0.21395922	-5.3040504	0.10337124	8.247829	Walking_Watch
13:48:50.326	-5.322473	0.45970076	8.901914	0.7044223	-0.34521887	0.21395922	-5.3040504	0.10337124	8.247829	Walking_Watch
13:48:50.348	-3.510007	2.4900458	7.553937	-0.33954638	-0.1130901	0.41493386	-4.940587	1.3428055	8.364078	Walking_Watch
13:48:50.370	-3.510007	2.4900458	7.553937	-0.33954638	-0.1130901	0.41493386	-4.940587	1.3428055	8.364078	Walking_Watch
13:48:50.392	-3.510007	2.4900458	7.553937	-0.33954638	-0.1130901	0.41493386	-4.940587	1.3428055	8.364078	Walking_Watch
13:48:50.416	-3.510007	2.4900458	7.553937	-0.33954638	-0.1130901	0.41493386	-4.940587	1.3428055	8.364078	Walking_Watch
13:48:50.438	-3.510007	2.4900458	7.553937	-0.33954638	-0.1130901	0.41493386	-4.940587	1.3428055	8.364078	Walking_Watch
13:48:50.462	-3.510007	2.4900458	7.553937	-0.33954638	-0.1130901	0.41493386	-4.940587	1.3428055	8.364078	Walking_Watch
13:48:50.485	-3.510007	2.4900458	7.553937	-0.33954638	-0.1130901	0.41493386	-4.940587	1.3428055	8.364078	Walking_Watch
13:48:50.507	-3.510007	2.4900458	7.553937	-0.33954638	-0.1130901	0.41493386	-4.940587	1.3428055	8.364078	Walking_Watch
13:48:50.530	-4.45814	1.1109436	8.18842	0.020253237	-0.17845269	0.03986262	-4.415303	1.2088721	8.672604	Walking_Watch
13:48:50.553	-4.45814	1.1109436	8.18842	0.020253237	-0.17845269	0.03986262	-4.415303	1.2088721	8.672604	Walking_Watch
13:48:50.574	-4.45814	1.1109436	8.18842	0.020253237	-0.17845269	0.03986262	-4.415303	1.2088721	8.672604	Walking_Watch
13:48:50.596	-4.45814	1.1109436	8.18842	0.020253237	-0.17845269	0.03986262	-4.415303	1.2088721	8.672604	Walking_Watch
13:48:50.618	-4.45814	1.1109436	8.18842	0.020253237	-0.17845269	0.03986262	-4.415303	1.2088721	8.672604	Walking_Watch
13:48:50.640	-4.45814	1.1109436	8.18842	0.020253237	-0.17845269	0.03986262	-4.415303	1.2088721	8.672604	Walking_Watch
13:48:50.662	-4.45814	1.1109436	8.18842	0.020253237	-0.17845269	0.03986262	-4.415303	1.2088721	8.672604	Walking_Watch
13:48:50.684	-4.45814	1.1109436	8.18842	0.020253237	-0.17845269	0.03986262	-4.415303	1.2088721	8.672604	Walking_Watch
13:48:50.706	-4.982486	2.083019	8.274613	-0.32977256	0.13858639	0.24328075	-4.1619773	1.1297934	8.807488	Walking_Watch
13:48:50.729	-4.982486	2.083019	8.274613	-0.32977256	0.13858639	0.24328075	-4.1619773	1.1297934	8.807488	Walking_Watch
13:48:50.751	-4.982486	2.083019	8.274613	-0.32977256	0.13858639	0.24328075	-4.1619773	1.1297934	8.807488	Walking_Watch
13:48:50.774	-4.982486	2.083019	8.274613	-0.32977256	0.13858639	0.24328075	-4.1619773	1.1297934	8.807488	Walking_Watch
13:48:50.797	-4.982486	2.083019	8.274613	-0.32977256	0.13858639	0.24328075	-4.1619773	1.1297934	8.807488	Walking_Watch
13:48:50.819	-4.982486	2.083019	8.274613	-0.32977256	0.13858639	0.24328075	-4.1619773	1.1297934	8.807488	Walking_Watch
13:48:50.841	-4.982486	2.083019	8.274613	-0.32977256	0.13858639	0.24328075	-4.1619773	1.1297934	8.807488	Walking_Watch
13:48:50.864	-4.982486	2.083019	8.274613	-0.32977256	0.13858639	0.24328075	-4.1619773	1.1297934	8.807488	Walking_Watch
13:48:50.887	-6.035967	-0.17957062	9.26345	-0.3181661	0.271755	0.23778296	-4.534353	0.8434122	8.6544	Walking_Watch
13:48:50.909	-6.035967	-0.17957062	9.26345	-0.3181661	0.271755	0.23778296	-4.534353	0.8434122	8.6544	Walking_Watch
13:48:50.931	-6.035967	-0.17957062	9.26345	-0.3181661	0.271755	0.23778296	-4.534353	0.8434122	8.6544	Walking_Watch
13:48:50.953	-6.035967	-0.17957062	9.26345	-0.3181661	0.271755	0.23778296	-4.534353	0.8434122	8.6544	Walking_Watch
13:48:50.974	-6.035967	-0.17957062	9.26345	-0.3181661	0.271755	0.23778296	-4.534353	0.8434122	8.6544	Walking_Watch
13:48:50.995	-6.035967	-0.17957062	9.26345	-0.3181661	0.271755	0.23778296	-4.534353	0.8434122	8.6544	Walking_Watch
13:48:51.016	-6.035967	-0.17957062	9.26345	-0.3181661	0.271755	0.23778296	-4.534353	0.8434122	8.6544	Walking_Watch
13:48:51.037	-6.035967	-0.17957062	9.26345	-0.3181661	0.271755	0.23778296	-4.534353	0.8434122	8.6544	Walking_Watch
13:48:51.058	-6.035967	-0.17957062	9.26345	-0.3181661	0.271755	0.23778296	-4.534353	0.8434122	8.6544	Walking_Watch
13:48:51.080	-3.8811195	-0.7829279	7.970541	-0.31938785	0.2192206	0.29214996	-4.7085347	0.6646882	8.5766115	Walking_Watch
13:48:51.102	-3.8811195	-0.7829279	7.970541	-0.31938785	0.2192206	0.29214996	-4.7085347	0.6646882	8.5766115	Walking_Watch
13:48:51.123	-3.8811195	-0.7829279	7.970541	-0.31938785	0.2192206	0.29214996	-4.7085347	0.6646882	8.5766115	Walking_Watch
13:48:51.144	-3.8811195	-0.7829279	7.970541	-0.31938785	0.2192206	0.29214996	-4.7085347	0.6646882	8.5766115	Walking_Watch
13:48:51.165	-3.8811195	-0.7829279	7.970541	-0.31938785	0.2192206	0.29214996	-4.7085347	0.6646882	8.5766115	Walking_Watch
13:48:51.188	-3.8811195	-0.7829279	7.970541	-0.31938785	0.2192206	0.29214996	-4.7085347	0.6646882	8.5766115	Walking_Watch
13:48:51.210	-3.8811195	-0.7829279	7.970541	-0.31938785	0.2192206	0.29214996	-4.7085347	0.6646882	8.5766115	Walking_Watch
13:48:51.232	-3.8811195	-0.7829279	7.970541	-0.31938785	0.2192206	0.29214996	-4.7085347	0.6646882	8.5766115	Walking_Watch
13:48:51.255	-4.4749	0.09577099	7.2618356	-0.035946365	-0.023903769	-0.12934704	-4.2856455	0.16291605	8.81913	Walking_Watch
13:48:51.277	-4.4749	0.09577099	7.2618356	-0.035946365	-0.023903769	-0.12934704	-4.2856455	0.16291605	8.81913	Walking_Watch
13:48:51.301	-4.4749	0.09577099	7.2618356	-0.035946365	-0.023903769	-0.12934704	-4.2856455	0.16291605	8.81913	Walking_Watch
13:48:51.323	-4.4749	0.09577099	7.2618356	-0.035946365	-0.023903769	-0.12934704	-4.2856455	0.16291605	8.81913	Walking_Watch
13:48:51.346	-4.4749	0.09577099	7.2618356	-0.035946365	-0.023903769	-0.12934704	-4.2856455	0.16291605	8.81913	Walking_Watch
13:48:51.367	-4.4749	0.09577099	7.2618356	-0.035946365	-0.023903769	-0.12934704	-4.2856455	0.16291605	8.81913	Walking_Watch
13:48:51.388	-4.4749	0.09577099	7.2618356	-0.035946365	-0.023903769	-0.12934704	-4.2856455	0.16291605	8.81913	Walking_Watch
13:48:51.411	-4.4749	0.09577099	7.2618356	-0.035946365	-0.023903769	-0.12934704	-4.2856455	0.16291605	8.81913	Walking_Watch
13:48:51.432	-5.0662856	-0.5698374	7.7502675	-0.0035705073	-0.18272872	0.008708495	-4.5014577	0.04748057	8.712345	Walking_Watch
13:48:51.454	-5.0662856	-0.5698374	7.7502675	-0.0035705073	-0.18272872	0.008708495	-4.5014577	0.04748057	8.712345	Walking_Watch
13:48:51.476	-5.0662856	-0.5698374	7.7502675	-0.0035705073	-0.18272872	0.008708495	-4.5014577	0.04748057	8.712345	Walking_Watch
13:48:51.499	-5.0662856	-0.5698374	7.7502675	-0.0035705073	-0.18272872	0.008708495	-4.5014577	0.04748057	8.712345	Walking_Watch
13:48:51.521	-5.0662856	-0.5698374	7.7502675	-0.0035705073	-0.18272872	0.008708495	-4.5014577	0.04748057	8.712345	Walking_Watch
13:48:51.544	-5.0662856	-0.5698374	7.7502675	-0.0035705073	-0.18272872	0.008708495	-4.5014577	0.04748057	8.712345	Walking_Watch
13:48:51.565	-5.0662856	-0.5698374	7.7502675	-0.0035705073	-0.18272872	0.008708495	-4.5014577	0.04748057	8.712345	Walking_Watch
13:48:51.590	-5.0662856	-0.5698374	7.7502675	-0.0035705073	-0.18272872	0.008708495	-4.5014577	0.04748057	8.712345	Walking_Watch
13:48:51.612	-5.111777	0.1340794	8.669669	0.20473455	0.23449223	0.17486385	-4.703863	0.30669937	8.599416	Walking_Watch
13:48:51.635	-5.111777	0.1340794	8.669669	0.20473455	0.23449223	0.17486385	-4.703863	0.30669937	8.599416	Walking_Watch
13:48:51.657	-5.111777	0.1340794	8.669669	0.20473455	0.23449223	0.17486385	-4.703863	0.30669937	8.599416	Walking_Watch
13:48:51.680	-5.111777	0.1340794	8.669669	0.20473455	0.23449223	0.17486385	-4.703863	0.30669937	8.599416	Walking_Watch
13:48:51.702	-5.111777	0.1340794	8.669669	0.20473455	0.23449223	0.17486385	-4.703863	0.30669937	8.599416	Walking_Watch
13:48:51.724	-5.111777	0.1340794	8.669669	0.20473455	0.23449223	0.17486385	-4.703863	0.30669937	8.599416	Walking_Watch
13:48:51.747	-5.111777	0.1340794	8.669669	0.20473455	0.23449223	0.17486385	-4.703863	0.30669937	8.599416	Walking_Watch
13:48:51.770	-5.111777	0.1340794	8.669669	0.20473455	0.23449223	0.17486385	-4.703863	0.30669937	8.599416	Walking_Watch
13:48:51.793	-3.100586	1.8172545	9.665688	0.0648464	-0.25297824	-0.25274184	-4.6959085	0.6835231	8.582051	Walking_Watch
13:48:51.815	-3.100586	1.8172545	9.665688	0.0648464	-0.25297824	-0.25274184	-4.6959085	0.6835231	8.582051	Walking_Watch
13:48:51.837	-3.100586	1.8172545	9.665688	0.0648464	-0.25297824	-0.25274184	-4.6959085	0.6835231	8.582051	Walking_Watch
13:48:51.860	-3.100586	1.8172545	9.665688	0.0648464	-0.25297824	-0.25274184	-4.6959085	0.6835231	8.582051	Walking_Watch
13:48:51.883	-3.100586	1.8172545	9.665688	0.0648464	-0.25297824	-0.25274184	-4.6959085	0.6835231	8.582051	Walking_Watch
13:48:51.904	-3.100586	1.8172545	9.665688	0.0648464	-0.25297824	-0.25274184	-4.6959085	0.6835231	8.582051	Walking_Watch
13:48:51.926	-3.100586	1.8172545	9.665688	0.0648464	-0.25297824	-0.25274184	-4.6959085	0.6835231	8.582051	Walking_Watch
13:48:51.947	-3.100586	1.8172545	9.665688	0.0648464	-0.25297824	-0.25274184	-4.6959085	0.6835231	8.582051	Walking_Watch
13:48:51.969	-3.2777622	0.6105401	7.6113997	-0.20454517	0.22899444	-0.42683843	-4.48898	0.6388848	8.695473	Walking_Watch
13:48:51.994	-3.2777622	0.6105401	7.6113997	-0.20454517	0.22899444	-0.42683843	-4.48898	0.6388848	8.695473	Walking_Watch
13:48:52.016	-3.2777622	0.6105401	7.6113997	-0.20454517	0.22899444	-0.42683843	-4.48898	0.6388848	8.695473	Walking_Watch
13:48:52.039	-3.2777622	0.6105401	7.6113997	-0.20454517	0.22899444	-0.42683843	-4.48898	0.6388848	8.695473	Walking_Watch
13:48:52.061	-3.2777622	0.6105401	7.6113997	-0.20454517	0.22899444	-0.42683843	-4.48898	0.6388848	8.695473	Walking_Watch
13:48:52.093	-3.2777622	0.6105401	7.6113997	-0.20454517	0.22899444	-0.42683843	-4.48898	0.6388848	8.695473	Walking_Watch
13:48:52.115	-3.2777622	0.6105401	7.6113997	-0.20454517	0.22899444	-0.42683843	-4.48898	0.6388848	8.695473	Walking_Watch
13:48:52.137	-3.2777622	0.6105401	7.6113997	-0.20454517	0.22899444	-0.42683843	-4.48898	0.6388848	8.695473	Walking_Watch
13:48:52.159	-5.157268	0.5458947	7.3312693	-0.13918258	-0.17051142	0.13454674	-4.555275	0.5368439	8.66785	Walking_Watch
13:48:52.180	-5.157268	0.5458947	7.3312693	-0.13918258	-0.17051142	0.13454674	-4.555275	0.5368439	8.66785	Walking_Watch
13:48:52.202	-5.157268	0.5458947	7.3312693	-0.13918258	-0.17051142	0.13454674	-4.555275	0.5368439	8.66785	Walking_Watch
13:48:52.224	-5.157268	0.5458947	7.3312693	-0.13918258	-0.17051142	0.13454674	-4.555275	0.5368439	8.66785	Walking_Watch
13:48:52.246	-5.157268	0.5458947	7.3312693	-0.13918258	-0.17051142	0.13454674	-4.555275	0.5368439	8.66785	Walking_Watch
13:48:52.267	-5.157268	0.5458947	7.3312693	-0.13918258	-0.17051142	0.13454674	-4.555275	0.5368439	8.66785	Walking_Watch
13:48:52.289	-5.157268	0.5458947	7.3312693	-0.13918258	-0.17051142	0.13454674	-4.555275	0.5368439	8.66785	Walking_Watch
13:48:52.312	-5.157268	0.5458947	7.3312693	-0.13918258	-0.17051142	0.13454674	-4.555275	0.5368439	8.66785	Walking_Watch
13:48:52.336	-5.7462597	-0.3328042	9.4932995	-0.30655965	-0.24320439	0.19929844	-4.6193123	0.65812224	8.625496	Walking_Watch
13:48:52.358	-5.7462597	-0.3328042	9.4932995	-0.30655965	-0.24320439	0.19929844	-4.6193123	0.65812224	8.625496	Walking_Watch
13:48:52.380	-5.7462597	-0.3328042	9.4932995	-0.30655965	-0.24320439	0.19929844	-4.6193123	0.65812224	8.625496	Walking_Watch
13:48:52.402	-5.7462597	-0.3328042	9.4932995	-0.30655965	-0.24320439	0.19929844	-4.6193123	0.65812224	8.625496	Walking_Watch
13:48:52.424	-5.7462597	-0.3328042	9.4932995	-0.30655965	-0.24320439	0.19929844	-4.6193123	0.65812224	8.625496	Walking_Watch
13:48:52.445	-5.7462597	-0.3328042	9.4932995	-0.30655965	-0.24320439	0.19929844	-4.6193123	0.65812224	8.625496	Walking_Watch
13:48:52.466	-5.7462597	-0.3328042	9.4932995	-0.30655965	-0.24320439	0.19929844	-4.6193123	0.65812224	8.625496	Walking_Watch
13:48:52.487	-5.7462597	-0.3328042	9.4932995	-0.30655965	-0.24320439	0.19929844	-4.6193123	0.65812224	8.625496	Walking_Watch
13:48:52.509	-2.3583608	0.2466103	9.553157	-0.22653632	-0.25969777	0.43753588	-4.0777273	0.4500139	8.9073	Walking_Watch
13:48:52.531	-2.3583608	0.2466103	9.553157	-0.22653632	-0.25969777	0.43753588	-4.0777273	0.4500139	8.9073	Walking_Watch
13:48:52.553	-2.3583608	0.2466103	9.553157	-0.22653632	-0.25969777	0.43753588	-4.0777273	0.4500139	8.9073	Walking_Watch
13:48:52.576	-2.3583608	0.2466103	9.553157	-0.22653632	-0.25969777	0.43753588	-4.0777273	0.4500139	8.9073	Walking_Watch
13:48:52.597	-2.3583608	0.2466103	9.553157	-0.22653632	-0.25969777	0.43753588	-4.0777273	0.4500139	8.9073	Walking_Watch
13:48:52.620	-2.3583608	0.2466103	9.553157	-0.22653632	-0.25969777	0.43753588	-4.0777273	0.4500139	8.9073	Walking_Watch
13:48:52.643	-2.3583608	0.2466103	9.553157	-0.22653632	-0.25969777	0.43753588	-4.0777273	0.4500139	8.9073	Walking_Watch
13:48:52.666	-2.3583608	0.2466103	9.553157	-0.22653632	-0.25969777	0.43753588	-4.0777273	0.4500139	8.9073	Walking_Watch
13:48:52.687	-3.632115	0.07422252	7.632948	0.18701945	-0.05200357	-0.2619048	-3.6468549	0.50651366	9.089238	Walking_Watch
13:48:52.710	-3.632115	0.07422252	7.632948	0.18701945	-0.05200357	-0.2619048	-3.6468549	0.50651366	9.089238	Walking_Watch
13:48:52.736	-3.632115	0.07422252	7.632948	0.18701945	-0.05200357	-0.2619048	-3.6468549	0.50651366	9.089238	Walking_Watch
13:48:52.759	-3.632115	0.07422252	7.632948	0.18701945	-0.05200357	-0.2619048	-3.6468549	0.50651366	9.089238	Walking_Watch
13:48:52.781	-3.632115	0.07422252	7.632948	0.18701945	-0.05200357	-0.2619048	-3.6468549	0.50651366	9.089238	Walking_Watch
13:48:52.802	-3.632115	0.07422252	7.632948	0.18701945	-0.05200357	-0.2619048	-3.6468549	0.50651366	9.089238	Walking_Watch
13:48:52.825	-3.632115	0.07422252	7.632948	0.18701945	-0.05200357	-0.2619048	-3.6468549	0.50651366	9.089238	Walking_Watch
13:48:52.847	-3.632115	0.07422252	7.632948	0.18701945	-0.05200357	-0.2619048	-3.6468549	0.50651366	9.089238	Walking_Watch
13:48:52.871	-4.7717896	0.0047885496	9.057542	-0.067100495	0.1489711	-0.14217521	-3.742783	0.27576092	9.060126	Walking_Watch
13:48:52.892	-4.7717896	0.0047885496	9.057542	-0.067100495	0.1489711	-0.14217521	-3.742783	0.27576092	9.060126	Walking_Watch
13:48:52.915	-4.7717896	0.0047885496	9.057542	-0.067100495	0.1489711	-0.14217521	-3.742783	0.27576092	9.060126	Walking_Watch
13:48:52.938	-4.7717896	0.0047885496	9.057542	-0.067100495	0.1489711	-0.14217521	-3.742783	0.27576092	9.060126	Walking_Watch
13:48:52.961	-4.7717896	0.0047885496	9.057542	-0.067100495	0.1489711	-0.14217521	-3.742783	0.27576092	9.060126	Walking_Watch
13:48:52.984	-4.7717896	0.0047885496	9.057542	-0.067100495	0.1489711	-0.14217521	-3.742783	0.27576092	9.060126	Walking_Watch
13:48:53.005	-4.7717896	0.0047885496	9.057542	-0.067100495	0.1489711	-0.14217521	-3.742783	0.27576092	9.060126	Walking_Watch
13:48:53.027	-4.7717896	0.0047885496	9.057542	-0.067100495	0.1489711	-0.14217521	-3.742783	0.27576092	9.060126	Walking_Watch
13:48:53.050	-4.819675	0.23463893	9.14613	0.21328665	0.35788703	-0.083532155	-4.4255815	0.30920726	8.745798	Walking_Watch
13:48:53.073	-4.819675	0.23463893	9.14613	0.21328665	0.35788703	-0.083532155	-4.4255815	0.30920726	8.745798	Walking_Watch
13:48:53.097	-4.819675	0.23463893	9.14613	0.21328665	0.35788703	-0.083532155	-4.4255815	0.30920726	8.745798	Walking_Watch
13:48:53.119	-4.819675	0.23463893	9.14613	0.21328665	0.35788703	-0.083532155	-4.4255815	0.30920726	8.745798	Walking_Watch
13:48:53.141	-4.819675	0.23463893	9.14613	0.21328665	0.35788703	-0.083532155	-4.4255815	0.30920726	8.745798	Walking_Watch
13:48:53.164	-4.819675	0.23463893	9.14613	0.21328665	0.35788703	-0.083532155	-4.4255815	0.30920726	8.745798	Walking_Watch
13:48:53.186	-4.819675	0.23463893	9.14613	0.21328665	0.35788703	-0.083532155	-4.4255815	0.30920726	8.745798	Walking_Watch
13:48:53.215	-4.819675	0.23463893	9.14613	0.21328665	0.35788703	-0.083532155	-4.4255815	0.30920726	8.745798	Walking_Watch
13:48:53.236	-2.9641123	0.94095	8.822903	0.15708706	0.17768176	-0.5367942	-4.575147	0.654936	8.649244	Walking_Watch
13:48:53.258	-2.9641123	0.94095	8.822903	0.15708706	0.17768176	-0.5367942	-4.575147	0.654936	8.649244	Walking_Watch
13:48:53.279	-2.9641123	0.94095	8.822903	0.15708706	0.17768176	-0.5367942	-4.575147	0.654936	8.649244	Walking_Watch
13:48:53.301	-2.9641123	0.94095	8.822903	0.15708706	0.17768176	-0.5367942	-4.575147	0.654936	8.649244	Walking_Watch
13:48:53.325	-2.9641123	0.94095	8.822903	0.15708706	0.17768176	-0.5367942	-4.575147	0.654936	8.649244	Walking_Watch
13:48:53.348	-2.9641123	0.94095	8.822903	0.15708706	0.17768176	-0.5367942	-4.575147	0.654936	8.649244	Walking_Watch
13:48:53.370	-2.9641123	0.94095	8.822903	0.15708706	0.17768176	-0.5367942	-4.575147	0.654936	8.649244	Walking_Watch
13:48:53.393	-2.9641123	0.94095	8.822903	0.15708706	0.17768176	-0.5367942	-4.575147	0.654936	8.649244	Walking_Watch
13:48:53.417	-4.3863115	0.600963	6.9505796	0.07584197	0.07566727	-0.29855675	-4.653971	0.7014185	8.603424	Walking_Watch
13:48:53.439	-4.3863115	0.600963	6.9505796	0.07584197	0.07566727	-0.29855675	-4.653971	0.7014185	8.603424	Walking_Watch
13:48:53.461	-4.3863115	0.600963	6.9505796	0.07584197	0.07566727	-0.29855675	-4.653971	0.7014185	8.603424	Walking_Watch
13:48:53.483	-4.3863115	0.600963	6.9505796	0.07584197	0.07566727	-0.29855675	-4.653971	0.7014185	8.603424	Walking_Watch
13:48:53.505	-4.3863115	0.600963	6.9505796	0.07584197	0.07566727	-0.29855675	-4.653971	0.7014185	8.603424	Walking_Watch
13:48:53.527	-4.3863115	0.600963	6.9505796	0.07584197	0.07566727	-0.29855675	-4.653971	0.7014185	8.603424	Walking_Watch
13:48:53.553	-4.3863115	0.600963	6.9505796	0.07584197	0.07566727	-0.29855675	-4.653971	0.7014185	8.603424	Walking_Watch
13:48:53.575	-4.3863115	0.600963	6.9505796	0.07584197	0.07566727	-0.29855675	-4.653971	0.7014185	8.603424	Walking_Watch
13:48:53.597	-5.0567083	0.9074302	8.140534	-0.20882122	-0.06666434	-0.011450058	-4.6897964	0.6273112	8.589682	Walking_Watch
13:48:53.618	-5.0567083	0.9074302	8.140534	-0.20882122	-0.06666434	-0.011450058	-4.6897964	0.6273112	8.589682	Walking_Watch
13:48:53.639	-5.0567083	0.9074302	8.140534	-0.20882122	-0.06666434	-0.011450058	-4.6897964	0.6273112	8.589682	Walking_Watch
13:48:53.661	-5.0567083	0.9074302	8.140534	-0.20882122	-0.06666434	-0.011450058	-4.6897964	0.6273112	8.589682	Walking_Watch
13:48:53.683	-5.0567083	0.9074302	8.140534	-0.20882122	-0.06666434	-0.011450058	-4.6897964	0.6273112	8.589682	Walking_Watch
13:48:53.704	-5.0567083	0.9074302	8.140534	-0.20882122	-0.06666434	-0.011450058	-4.6897964	0.6273112	8.589682	Walking_Watch
13:48:53.727	-5.0567083	0.9074302	8.140534	-0.20882122	-0.06666434	-0.011450058	-4.6897964	0.6273112	8.589682	Walking_Watch
13:48:53.749	-5.0567083	0.9074302	8.140534	-0.20882122	-0.06666434	-0.011450058	-4.6897964	0.6273112	8.589682	Walking_Watch
13:48:53.771	-4.496448	0.28252444	10.79818	0.0648464	-0.19677863	0.009319359	-4.934418	0.62804216	8.451473	Walking_Watch
13:48:53.794	-4.496448	0.28252444	10.79818	0.0648464	-0.19677863	0.009319359	-4.934418	0.62804216	8.451473	Walking_Watch
13:48:53.816	-4.496448	0.28252444	10.79818	0.0648464	-0.19677863	0.009319359	-4.934418	0.62804216	8.451473	Walking_Watch
13:48:53.839	-4.496448	0.28252444	10.79818	0.0648464	-0.19677863	0.009319359	-4.934418	0.62804216	8.451473	Walking_Watch
13:48:53.861	-4.496448	0.28252444	10.79818	0.0648464	-0.19677863	0.009319359	-4.934418	0.62804216	8.451473	Walking_Watch
13:48:53.885	-4.496448	0.28252444	10.79818	0.0648464	-0.19677863	0.009319359	-4.934418	0.62804216	8.451473	Walking_Watch
13:48:53.907	-4.496448	0.28252444	10.79818	0.0648464	-0.19677863	0.009319359	-4.934418	0.62804216	8.451473	Walking_Watch
13:48:53.929	-4.496448	0.28252444	10.79818	0.0648464	-0.19677863	0.009319359	-4.934418	0.62804216	8.451473	Walking_Watch
13:48:53.951	-3.3304362	0.4956149	8.427847	0.1827434	-0.09109895	-0.08841908	-4.751315	0.39782107	8.569545	Walking_Watch
13:48:53.974	-3.3304362	0.4956149	8.427847	0.1827434	-0.09109895	-0.08841908	-4.751315	0.39782107	8.569545	Walking_Watch
13:48:54.000	-3.3304362	0.4956149	8.427847	0.1827434	-0.09109895	-0.08841908	-4.751315	0.39782107	8.569545	Walking_Watch
13:48:54.022	-3.3304362	0.4956149	8.427847	0.1827434	-0.09109895	-0.08841908	-4.751315	0.39782107	8.569545	Walking_Watch
13:48:54.044	-3.3304362	0.4956149	8.427847	0.1827434	-0.09109895	-0.08841908	-4.751315	0.39782107	8.569545	Walking_Watch
13:48:54.066	-3.3304362	0.4956149	8.427847	0.1827434	-0.09109895	-0.08841908	-4.751315	0.39782107	8.569545	Walking_Watch
13:48:54.088	-3.3304362	0.4956149	8.427847	0.1827434	-0.09109895	-0.08841908	-4.751315	0.39782107	8.569545	Walking_Watch
13:48:54.110	-3.3304362	0.4956149	8.427847	0.1827434	-0.09109895	-0.08841908	-4.751315	0.39782107	8.569545	Walking_Watch
13:48:54.133	-4.3216662	0.028731298	7.8699813	0.11249389	-0.008021272	-0.23441587	-4.546553	0.154585	8.687652	Walking_Watch
13:48:54.154	-4.3216662	0.028731298	7.8699813	0.11249389	-0.008021272	-0.23441587	-4.546553	0.154585	8.687652	Walking_Watch
13:48:54.176	-4.3216662	0.028731298	7.8699813	0.11249389	-0.008021272	-0.23441587	-4.546553	0.154585	8.687652	Walking_Watch
13:48:54.199	-4.3216662	0.028731298	7.8699813	0.11249389	-0.008021272	-0.23441587	-4.546553	0.154585	8.687652	Walking_Watch
13:48:54.223	-4.3216662	0.028731298	7.8699813	0.11249389	-0.008021272	-0.23441587	-4.546553	0.154585	8.687652	Walking_Watch
13:48:54.246	-4.3216662	0.028731298	7.8699813	0.11249389	-0.008021272	-0.23441587	-4.546553	0.154585	8.687652	Walking_Watch
13:48:54.268	-4.3216662	0.028731298	7.8699813	0.11249389	-0.008021272	-0.23441587	-4.546553	0.154585	8.687652	Walking_Watch
13:48:54.291	-4.3216662	0.028731298	7.8699813	0.11249389	-0.008021272	-0.23441587	-4.546553	0.154585	8.687652	Walking_Watch
13:48:54.312	-6.100612	-0.4668836	7.599428	0.098443985	-0.051392704	0.19135721	-4.6846046	0.12143413	8.614527	Walking_Watch
13:48:54.334	-6.100612	-0.4668836	7.599428	0.098443985	-0.051392704	0.19135721	-4.6846046	0.12143413	8.614527	Walking_Watch
13:48:54.356	-6.100612	-0.4668836	7.599428	0.098443985	-0.051392704	0.19135721	-4.6846046	0.12143413	8.614527	Walking_Watch
13:48:54.378	-6.100612	-0.4668836	7.599428	0.098443985	-0.051392704	0.19135721	-4.6846046	0.12143413	8.614527	Walking_Watch
13:48:54.400	-6.100612	-0.4668836	7.599428	0.098443985	-0.051392704	0.19135721	-4.6846046	0.12143413	8.614527	Walking_Watch
13:48:54.423	-6.100612	-0.4668836	7.599428	0.098443985	-0.051392704	0.19135721	-4.6846046	0.12143413	8.614527	Walking_Watch
13:48:54.445	-6.100612	-0.4668836	7.599428	0.098443985	-0.051392704	0.19135721	-4.6846046	0.12143413	8.614527	Walking_Watch
13:48:54.467	-6.100612	-0.4668836	7.599428	0.098443985	-0.051392704	0.19135721	-4.6846046	0.12143413	8.614527	Walking_Watch
13:48:54.490	-4.853195	0.9289786	9.60583	0.29269913	-0.19616777	-0.076201774	-4.908242	0.5803388	8.470107	Walking_Watch
13:48:54.513	-4.853195	0.9289786	9.60583	0.29269913	-0.19616777	-0.076201774	-4.908242	0.5803388	8.470107	Walking_Watch
13:48:54.536	-4.853195	0.9289786	9.60583	0.29269913	-0.19616777	-0.076201774	-4.908242	0.5803388	8.470107	Walking_Watch
13:48:54.558	-4.853195	0.9289786	9.60583	0.29269913	-0.19616777	-0.076201774	-4.908242	0.5803388	8.470107	Walking_Watch
13:48:54.580	-4.853195	0.9289786	9.60583	0.29269913	-0.19616777	-0.076201774	-4.908242	0.5803388	8.470107	Walking_Watch
13:48:54.601	-4.853195	0.9289786	9.60583	0.29269913	-0.19616777	-0.076201774	-4.908242	0.5803388	8.470107	Walking_Watch
13:48:54.623	-4.853195	0.9289786	9.60583	0.29269913	-0.19616777	-0.076201774	-4.908242	0.5803388	8.470107	Walking_Watch
13:48:54.645	-4.853195	0.9289786	9.60583	0.29269913	-0.19616777	-0.076201774	-4.908242	0.5803388	8.470107	Walking_Watch
13:48:54.667	-3.8260512	1.4676905	8.004061	-0.24547315	-0.17845269	-0.5758895	-4.7656255	0.56180316	8.5524	Walking_Watch
13:48:54.689	-3.8260512	1.4676905	8.004061	-0.24547315	-0.17845269	-0.5758895	-4.7656255	0.56180316	8.5524	Walking_Watch
13:48:54.712	-3.8260512	1.4676905	8.004061	-0.24547315	-0.17845269	-0.5758895	-4.7656255	0.56180316	8.5524	Walking_Watch
13:48:54.734	-3.8260512	1.4676905	8.004061	-0.24547315	-0.17845269	-0.5758895	-4.7656255	0.56180316	8.5524	Walking_Watch
13:48:54.757	-3.8260512	1.4676905	8.004061	-0.24547315	-0.17845269	-0.5758895	-4.7656255	0.56180316	8.5524	Walking_Watch
13:48:54.780	-3.8260512	1.4676905	8.004061	-0.24547315	-0.17845269	-0.5758895	-4.7656255	0.56180316	8.5524	Walking_Watch
13:48:54.802	-3.8260512	1.4676905	8.004061	-0.24547315	-0.17845269	-0.5758895	-4.7656255	0.56180316	8.5524	Walking_Watch
13:48:54.824	-3.8260512	1.4676905	8.004061	-0.24547315	-0.17845269	-0.5758895	-4.7656255	0.56180316	8.5524	Walking_Watch
13:48:54.846	-3.7781656	0.9433443	7.225921	0.16930436	0.12575822	-0.5942155	-4.5771656	0.2275044	8.669956	Walking_Watch
13:48:54.868	-3.7781656	0.9433443	7.225921	0.16930436	0.12575822	-0.5942155	-4.5771656	0.2275044	8.669956	Walking_Watch
13:48:54.890	-3.7781656	0.9433443	7.225921	0.16930436	0.12575822	-0.5942155	-4.5771656	0.2275044	8.669956	Walking_Watch
13:48:54.913	-3.7781656	0.9433443	7.225921	0.16930436	0.12575822	-0.5942155	-4.5771656	0.2275044	8.669956	Walking_Watch
13:48:54.935	-3.7781656	0.9433443	7.225921	0.16930436	0.12575822	-0.5942155	-4.5771656	0.2275044	8.669956	Walking_Watch
13:48:54.957	-3.7781656	0.9433443	7.225921	0.16930436	0.12575822	-0.5942155	-4.5771656	0.2275044	8.669956	Walking_Watch
13:48:54.979	-3.7781656	0.9433443	7.225921	0.16930436	0.12575822	-0.5942155	-4.5771656	0.2275044	8.669956	Walking_Watch
13:48:55.006	-3.7781656	0.9433443	7.225921	0.16930436	0.12575822	-0.5942155	-4.5771656	0.2275044	8.669956	Walking_Watch
13:48:55.028	-5.8013277	0.3519584	8.0711	0.01842064	0.2864158	-0.40057123	-4.711963	0.21042058	8.597876	Walking_Watch
13:48:55.051	-5.8013277	0.3519584	8.0711	0.01842064	0.2864158	-0.40057123	-4.711963	0.21042058	8.597876	Walking_Watch
13:48:55.074	-5.8013277	0.3519584	8.0711	0.01842064	0.2864158	-0.40057123	-4.711963	0.21042058	8.597876	Walking_Watch
13:48:55.096	-5.8013277	0.3519584	8.0711	0.01842064	0.2864158	-0.40057123	-4.711963	0.21042058	8.597876	Walking_Watch
13:48:55.119	-5.8013277	0.3519584	8.0711	0.01842064	0.2864158	-0.40057123	-4.711963	0.21042058	8.597876	Walking_Watch
13:48:55.142	-5.8013277	0.3519584	8.0711	0.01842064	0.2864158	-0.40057123	-4.711963	0.21042058	8.597876	Walking_Watch
13:48:55.164	-5.8013277	0.3519584	8.0711	0.01842064	0.2864158	-0.40057123	-4.711963	0.21042058	8.597876	Walking_Watch
13:48:55.187	-5.8013277	0.3519584	8.0711	0.01842064	0.2864158	-0.40057123	-4.711963	0.21042058	8.597876	Walking_Watch
13:48:55.209	-4.819675	-0.42618093	10.819728	0.35012048	0.4599015	-0.15744685	-5.1593456	0.032750763	8.339689	Walking_Watch
13:48:55.232	-4.819675	-0.42618093	10.819728	0.35012048	0.4599015	-0.15744685	-5.1593456	0.032750763	8.339689	Walking_Watch
13:48:55.254	-4.819675	-0.42618093	10.819728	0.35012048	0.4599015	-0.15744685	-5.1593456	0.032750763	8.339689	Walking_Watch
13:48:55.276	-4.819675	-0.42618093	10.819728	0.35012048	0.4599015	-0.15744685	-5.1593456	0.032750763	8.339689	Walking_Watch
13:48:55.298	-4.819675	-0.42618093	10.819728	0.35012048	0.4599015	-0.15744685	-5.1593456	0.032750763	8.339689	Walking_Watch
13:48:55.320	-4.819675	-0.42618093	10.819728	0.35012048	0.4599015	-0.15744685	-5.1593456	0.032750763	8.339689	Walking_Watch
13:48:55.344	-4.819675	-0.42618093	10.819728	0.35012048	0.4599015	-0.15744685	-5.1593456	0.032750763	8.339689	Walking_Watch
13:48:55.366	-4.819675	-0.42618093	10.819728	0.35012048	0.4599015	-0.15744685	-5.1593456	0.032750763	8.339689	Walking_Watch
13:48:55.388	-4.2402606	-1.2881198	7.4438004	-0.2882337	-0.121031344	-0.045658514	-5.5463376	-0.22673546	8.0843725	Walking_Watch
13:48:55.409	-4.2402606	-1.2881198	7.4438004	-0.2882337	-0.121031344	-0.045658514	-5.5463376	-0.22673546	8.0843725	Walking_Watch
13:48:55.431	-4.2402606	-1.2881198	7.4438004	-0.2882337	-0.121031344	-0.045658514	-5.5463376	-0.22673546	8.0843725	Walking_Watch
13:48:55.453	-4.2402606	-1.2881198	7.4438004	-0.2882337	-0.121031344	-0.045658514	-5.5463376	-0.22673546	8.0843725	Walking_Watch
13:48:55.475	-4.2402606	-1.2881198	7.4438004	-0.2882337	-0.121031344	-0.045658514	-5.5463376	-0.22673546	8.0843725	Walking_Watch
13:48:55.497	-4.2402606	-1.2881198	7.4438004	-0.2882337	-0.121031344	-0.045658514	-5.5463376	-0.22673546	8.0843725	Walking_Watch
13:48:55.519	-4.2402606	-1.2881198	7.4438004	-0.2882337	-0.121031344	-0.045658514	-5.5463376	-0.22673546	8.0843725	Walking_Watch
13:48:55.541	-4.2402606	-1.2881198	7.4438004	-0.2882337	-0.121031344	-0.045658514	-5.5463376	-0.22673546	8.0843725	Walking_Watch
13:48:55.564	-5.0998054	-0.6440599	7.2881727	-0.2882337	-0.121031344	-0.045658514	-5.5463376	-0.22673546	8.0843725	Walking_Watch
13:48:55.588	-5.0998054	-0.6440599	7.2881727	0.11188303	-0.21021767	0.033753973	-5.17824	-0.45338398	8.315683	Walking_Watch
13:48:55.611	-5.0998054	-0.6440599	7.2881727	0.11188303	-0.21021767	0.033753973	-5.17824	-0.45338398	8.315683	Walking_Watch
13:48:55.633	-5.0998054	-0.6440599	7.2881727	0.11188303	-0.21021767	0.033753973	-5.17824	-0.45338398	8.315683	Walking_Watch
13:48:55.656	-5.0998054	-0.6440599	7.2881727	0.11188303	-0.21021767	0.033753973	-5.17824	-0.45338398	8.315683	Walking_Watch
13:48:55.678	-5.0998054	-0.6440599	7.2881727	0.11188303	-0.21021767	0.033753973	-5.17824	-0.45338398	8.315683	Walking_Watch
13:48:55.701	-5.0998054	-0.6440599	7.2881727	0.11188303	-0.21021767	0.033753973	-5.17824	-0.45338398	8.315683	Walking_Watch
13:48:55.723	-5.0998054	-0.6440599	7.2881727	0.11188303	-0.21021767	0.033753973	-5.17824	-0.45338398	8.315683	Walking_Watch
13:48:55.746	-5.784568	-0.9696813	7.6257653	0.16136311	-0.12042048	0.04780387	-4.9983582	-0.4449315	8.425484	Walking_Watch
13:48:55.768	-5.784568	-0.9696813	7.6257653	0.16136311	-0.12042048	0.04780387	-4.9983582	-0.4449315	8.425484	Walking_Watch
13:48:55.791	-5.784568	-0.9696813	7.6257653	0.16136311	-0.12042048	0.04780387	-4.9983582	-0.4449315	8.425484	Walking_Watch
13:48:55.813	-5.784568	-0.9696813	7.6257653	0.16136311	-0.12042048	0.04780387	-4.9983582	-0.4449315	8.425484	Walking_Watch
13:48:55.836	-5.784568	-0.9696813	7.6257653	0.16136311	-0.12042048	0.04780387	-4.9983582	-0.4449315	8.425484	Walking_Watch
13:48:55.859	-5.784568	-0.9696813	7.6257653	0.16136311	-0.12042048	0.04780387	-4.9983582	-0.4449315	8.425484	Walking_Watch
13:48:55.882	-5.784568	-0.9696813	7.6257653	0.16136311	-0.12042048	0.04780387	-4.9983582	-0.4449315	8.425484	Walking_Watch
13:48:55.904	-5.784568	-0.9696813	7.6257653	0.16136311	-0.12042048	0.04780387	-4.9983582	-0.4449315	8.425484	Walking_Watch
13:48:55.925	-6.395108	0.4860378	9.019233	0.49428466	0.12942341	0.058799446	-5.238759	0.0037906244	8.290097	Walking_Watch
13:48:55.947	-6.395108	0.4860378	9.019233	0.49428466	0.12942341	0.058799446	-5.238759	0.0037906244	8.290097	Walking_Watch
13:48:55.970	-6.395108	0.4860378	9.019233	0.49428466	0.12942341	0.058799446	-5.238759	0.0037906244	8.290097	Walking_Watch
13:48:55.991	-6.395108	0.4860378	9.019233	0.49428466	0.12942341	0.058799446	-5.238759	0.0037906244	8.290097	Walking_Watch
13:48:56.014	-6.395108	0.4860378	9.019233	0.49428466	0.12942341	0.058799446	-5.238759	0.0037906244	8.290097	Walking_Watch
13:48:56.036	-6.395108	0.4860378	9.019233	0.49428466	0.12942341	0.058799446	-5.238759	0.0037906244	8.290097	Walking_Watch
13:48:56.059	-6.395108	0.4860378	9.019233	0.49428466	0.12942341	0.058799446	-5.238759	0.0037906244	8.290097	Walking_Watch
13:48:56.081	-6.395108	0.4860378	9.019233	0.49428466	0.12942341	0.058799446	-5.238759	0.0037906244	8.290097	Walking_Watch
13:48:56.104	-6.395108	0.4860378	9.019233	0.49428466	0.12942341	0.058799446	-5.238759	0.0037906244	8.290097	Walking_Watch
13:48:56.127	-3.510007	0.8140534	7.0535336	0.19679329	0.23265964	-0.0914734	-5.3059835	0.6879329	8.218492	Walking_Watch
13:48:56.149	-3.510007	0.8140534	7.0535336	0.19679329	0.23265964	-0.0914734	-5.3059835	0.6879329	8.218492	Walking_Watch
13:48:56.172	-3.510007	0.8140534	7.0535336	0.19679329	0.23265964	-0.0914734	-5.3059835	0.6879329	8.218492	Walking_Watch
13:48:56.193	-3.510007	0.8140534	7.0535336	0.19679329	0.23265964	-0.0914734	-5.3059835	0.6879329	8.218492	Walking_Watch
13:48:56.216	-3.510007	0.8140534	7.0535336	0.19679329	0.23265964	-0.0914734	-5.3059835	0.6879329	8.218492	Walking_Watch
13:48:56.238	-3.510007	0.8140534	7.0535336	0.19679329	0.23265964	-0.0914734	-5.3059835	0.6879329	8.218492	Walking_Watch
13:48:56.261	-3.510007	0.8140534	7.0535336	0.19679329	0.23265964	-0.0914734	-5.3059835	0.6879329	8.218492	Walking_Watch
13:48:56.284	-3.510007	0.8140534	7.0535336	0.19679329	0.23265964	-0.0914734	-5.3059835	0.6879329	8.218492	Walking_Watch
13:48:56.306	-5.4852834	0.6488485	7.6904106	-0.2918989	-0.2853541	0.009930225	-4.978034	0.36093512	8.441519	Walking_Watch
13:48:56.329	-5.4852834	0.6488485	7.6904106	-0.2918989	-0.2853541	0.009930225	-4.978034	0.36093512	8.441519	Walking_Watch
13:48:56.352	-5.4852834	0.6488485	7.6904106	-0.2918989	-0.2853541	0.009930225	-4.978034	0.36093512	8.441519	Walking_Watch
13:48:56.374	-5.4852834	0.6488485	7.6904106	-0.2918989	-0.2853541	0.009930225	-4.978034	0.36093512	8.441519	Walking_Watch
13:48:56.396	-5.4852834	0.6488485	7.6904106	-0.2918989	-0.2853541	0.009930225	-4.978034	0.36093512	8.441519	Walking_Watch
13:48:56.420	-5.4852834	0.6488485	7.6904106	-0.2918989	-0.2853541	0.009930225	-4.978034	0.36093512	8.441519	Walking_Watch
13:48:56.442	-5.4852834	0.6488485	7.6904106	-0.2918989	-0.2853541	0.009930225	-4.978034	0.36093512	8.441519	Walking_Watch
13:48:56.464	-5.317684	0.5219519	7.1995845	-0.6260422	-0.14913115	0.31291938	-4.9598565	0.14261399	8.458713	Walking_Watch
13:48:56.486	-5.317684	0.5219519	7.1995845	-0.6260422	-0.14913115	0.31291938	-4.9598565	0.14261399	8.458713	Walking_Watch
13:48:56.508	-5.317684	0.5219519	7.1995845	-0.6260422	-0.14913115	0.31291938	-4.9598565	0.14261399	8.458713	Walking_Watch
13:48:56.530	-5.317684	0.5219519	7.1995845	-0.6260422	-0.14913115	0.31291938	-4.9598565	0.14261399	8.458713	Walking_Watch
13:48:56.553	-5.317684	0.5219519	7.1995845	-0.6260422	-0.14913115	0.31291938	-4.9598565	0.14261399	8.458713	Walking_Watch
13:48:56.576	-5.317684	0.5219519	7.1995845	-0.6260422	-0.14913115	0.31291938	-4.9598565	0.14261399	8.458713	Walking_Watch
13:48:56.598	-5.317684	0.5219519	7.1995845	-0.6260422	-0.14913115	0.31291938	-4.9598565	0.14261399	8.458713	Walking_Watch
13:48:56.622	-5.317684	0.5219519	7.1995845	-0.6260422	-0.14913115	0.31291938	-4.9598565	0.14261399	8.458713	Walking_Watch
13:48:56.646	-5.317684	0.5219519	7.1995845	-0.40124378	0.44401902	0.16997692	-5.189618	-0.29589492	8.315686	Walking_Watch
13:48:56.668	-6.237086	-0.1987248	9.462174	-0.40124378	0.44401902	0.16997692	-5.189618	-0.29589492	8.315686	Walking_Watch
13:48:56.690	-6.237086	-0.1987248	9.462174	-0.40124378	0.44401902	0.16997692	-5.189618	-0.29589492	8.315686	Walking_Watch
13:48:56.713	-6.237086	-0.1987248	9.462174	-0.40124378	0.44401902	0.16997692	-5.189618	-0.29589492	8.315686	Walking_Watch
13:48:56.735	-6.237086	-0.1987248	9.462174	-0.40124378	0.44401902	0.16997692	-5.189618	-0.29589492	8.315686	Walking_Watch
13:48:56.757	-6.237086	-0.1987248	9.462174	-0.40124378	0.44401902	0.16997692	-5.189618	-0.29589492	8.315686	Walking_Watch
13:48:56.779	-6.237086	-0.1987248	9.462174	-0.40124378	0.44401902	0.16997692	-5.189618	-0.29589492	8.315686	Walking_Watch
13:48:56.803	-6.237086	-0.1987248	9.462174	-0.40124378	0.44401902	0.16997692	-5.189618	-0.29589492	8.315686	Walking_Watch
13:48:56.824	-4.826858	-0.59378016	7.7766047	-0.08115039	0.37804556	-0.038938995	-5.5872374	-0.4778639	8.045171	Walking_Watch
13:48:56.847	-4.826858	-0.59378016	7.7766047	-0.08115039	0.37804556	-0.038938995	-5.5872374	-0.4778639	8.045171	Walking_Watch
13:48:56.870	-4.826858	-0.59378016	7.7766047	-0.08115039	0.37804556	-0.038938995	-5.5872374	-0.4778639	8.045171	Walking_Watch
13:48:56.893	-4.826858	-0.59378016	7.7766047	-0.08115039	0.37804556	-0.038938995	-5.5872374	-0.4778639	8.045171	Walking_Watch
13:48:56.917	-4.826858	-0.59378016	7.7766047	-0.08115039	0.37804556	-0.038938995	-5.5872374	-0.4778639	8.045171	Walking_Watch
13:48:56.939	-4.826858	-0.59378016	7.7766047	-0.08115039	0.37804556	-0.038938995	-5.5872374	-0.4778639	8.045171	Walking_Watch
13:48:56.961	-4.826858	-0.59378016	7.7766047	-0.08115039	0.37804556	-0.038938995	-5.5872374	-0.4778639	8.045171	Walking_Watch
13:48:56.983	-4.826858	-0.59378016	7.7766047	-0.08115039	0.37804556	-0.038938995	-5.5872374	-0.4778639	8.045171	Walking_Watch
13:48:57.005	-4.398283	-0.6464542	7.336058	0.23955387	-0.26886073	-0.38407785	-5.6599197	-0.7117196	7.9767857	Walking_Watch
13:48:57.027	-4.398283	-0.6464542	7.336058	0.23955387	-0.26886073	-0.38407785	-5.6599197	-0.7117196	7.9767857	Walking_Watch
13:48:57.049	-4.398283	-0.6464542	7.336058	0.23955387	-0.26886073	-0.38407785	-5.6599197	-0.7117196	7.9767857	Walking_Watch
13:48:57.071	-4.398283	-0.6464542	7.336058	0.23955387	-0.26886073	-0.38407785	-5.6599197	-0.7117196	7.9767857	Walking_Watch
13:48:57.094	-4.398283	-0.6464542	7.336058	0.23955387	-0.26886073	-0.38407785	-5.6599197	-0.7117196	7.9767857	Walking_Watch
13:48:57.117	-4.398283	-0.6464542	7.336058	0.23955387	-0.26886073	-0.38407785	-5.6599197	-0.7117196	7.9767857	Walking_Watch
13:48:57.139	-4.398283	-0.6464542	7.336058	0.23955387	-0.26886073	-0.38407785	-5.6599197	-0.7117196	7.9767857	Walking_Watch
13:48:57.162	-4.398283	-0.6464542	7.336058	0.23955387	-0.26886073	-0.38407785	-5.6599197	-0.7117196	7.9767857	Walking_Watch
13:48:57.184	-4.886715	-0.9816527	7.0894475	0.2352778	-0.07643818	-0.56855917	-5.457115	-0.8530035	8.103246	Walking_Watch
13:48:57.207	-4.886715	-0.9816527	7.0894475	0.2352778	-0.07643818	-0.56855917	-5.457115	-0.8530035	8.103246	Walking_Watch
13:48:57.229	-4.886715	-0.9816527	7.0894475	0.2352778	-0.07643818	-0.56855917	-5.457115	-0.8530035	8.103246	Walking_Watch
13:48:57.252	-4.886715	-0.9816527	7.0894475	0.2352778	-0.07643818	-0.56855917	-5.457115	-0.8530035	8.103246	Walking_Watch
13:48:57.274	-4.886715	-0.9816527	7.0894475	0.2352778	-0.07643818	-0.56855917	-5.457115	-0.8530035	8.103246	Walking_Watch
13:48:57.297	-4.886715	-0.9816527	7.0894475	0.2352778	-0.07643818	-0.56855917	-5.457115	-0.8530035	8.103246	Walking_Watch
13:48:57.320	-4.886715	-0.9816527	7.0894475	0.2352778	-0.07643818	-0.56855917	-5.457115	-0.8530035	8.103246	Walking_Watch
13:48:57.341	-4.886715	-0.9816527	7.0894475	0.2352778	-0.07643818	-0.56855917	-5.457115	-0.8530035	8.103246	Walking_Watch
13:48:57.364	-4.886715	-0.9816527	7.0894475	0.2352778	-0.07643818	-0.56855917	-5.2861905	-0.9727254	8.202458	Walking_Watch
13:48:57.388	-5.9641385	-0.7350424	8.638543	0.5284931	-0.10881403	-0.28450683	-5.2861905	-0.9727254	8.202458	Walking_Watch
13:48:57.410	-5.9641385	-0.7350424	8.638543	0.5284931	-0.10881403	-0.28450683	-5.2861905	-0.9727254	8.202458	Walking_Watch
13:48:57.431	-5.9641385	-0.7350424	8.638543	0.5284931	-0.10881403	-0.28450683	-5.2861905	-0.9727254	8.202458	Walking_Watch
13:48:57.453	-5.9641385	-0.7350424	8.638543	0.5284931	-0.10881403	-0.28450683	-5.2861905	-0.9727254	8.202458	Walking_Watch
13:48:57.475	-5.9641385	-0.7350424	8.638543	0.5284931	-0.10881403	-0.28450683	-5.2861905	-0.9727254	8.202458	Walking_Watch
13:48:57.498	-5.9641385	-0.7350424	8.638543	0.5284931	-0.10881403	-0.28450683	-5.2861905	-0.9727254	8.202458	Walking_Watch
13:48:57.519	-5.9641385	-0.7350424	8.638543	0.5284931	-0.10881403	-0.28450683	-5.2861905	-0.9727254	8.202458	Walking_Watch
13:48:57.541	-5.9641385	-0.7350424	8.638543	0.5284931	-0.10881403	-0.28450683	-5.2861905	-0.9727254	8.202458	Walking_Watch
13:48:57.564	-4.2737803	0.7781393	9.325701	0.5431539	-0.11736615	-0.9271371	-5.196783	-0.60509646	8.294434	Walking_Watch
13:48:57.587	-4.2737803	0.7781393	9.325701	0.5431539	-0.11736615	-0.9271371	-5.196783	-0.60509646	8.294434	Walking_Watch
13:48:57.609	-4.2737803	0.7781393	9.325701	0.5431539	-0.11736615	-0.9271371	-5.196783	-0.60509646	8.294434	Walking_Watch
13:48:57.631	-4.2737803	0.7781393	9.325701	0.5431539	-0.11736615	-0.9271371	-5.196783	-0.60509646	8.294434	Walking_Watch
13:48:57.654	-4.2737803	0.7781393	9.325701	0.5431539	-0.11736615	-0.9271371	-5.196783	-0.60509646	8.294434	Walking_Watch
13:48:57.677	-4.2737803	0.7781393	9.325701	0.5431539	-0.11736615	-0.9271371	-5.196783	-0.60509646	8.294434	Walking_Watch
13:48:57.700	-4.2737803	0.7781393	9.325701	0.5431539	-0.11736615	-0.9271371	-5.196783	-0.60509646	8.294434	Walking_Watch
13:48:57.722	-4.2737803	0.7781393	9.325701	0.5431539	-0.11736615	-0.9271371	-5.196783	-0.60509646	8.294434	Walking_Watch
13:48:57.744	-4.73827	-0.22027329	7.103813	0.57919496	0.062228233	-0.8807113	-5.1776	-0.31407136	8.322511	Walking_Watch
13:48:57.767	-4.73827	-0.22027329	7.103813	0.57919496	0.062228233	-0.8807113	-5.1776	-0.31407136	8.322511	Walking_Watch
13:48:57.790	-4.73827	-0.22027329	7.103813	0.57919496	0.062228233	-0.8807113	-5.1776	-0.31407136	8.322511	Walking_Watch
13:48:57.812	-4.73827	-0.22027329	7.103813	0.57919496	0.062228233	-0.8807113	-5.1776	-0.31407136	8.322511	Walking_Watch
13:48:57.833	-4.73827	-0.22027329	7.103813	0.57919496	0.062228233	-0.8807113	-5.1776	-0.31407136	8.322511	Walking_Watch
13:48:57.856	-4.73827	-0.22027329	7.103813	0.57919496	0.062228233	-0.8807113	-5.1776	-0.31407136	8.322511	Walking_Watch
13:48:57.878	-4.73827	-0.22027329	7.103813	0.57919496	0.062228233	-0.8807113	-5.1776	-0.31407136	8.322511	Walking_Watch
13:48:57.900	-4.73827	-0.22027329	7.103813	0.57919496	0.062228233	-0.8807113	-5.1776	-0.31407136	8.322511	Walking_Watch
13:48:57.921	-5.320079	0.23942748	7.6640735	0.23772126	-0.12958345	-0.5862742	-5.200848	-0.33639073	8.307126	Walking_Watch
13:48:57.943	-5.320079	0.23942748	7.6640735	0.23772126	-0.12958345	-0.5862742	-5.200848	-0.33639073	8.307126	Walking_Watch
13:48:57.966	-5.320079	0.23942748	7.6640735	0.23772126	-0.12958345	-0.5862742	-5.200848	-0.33639073	8.307126	Walking_Watch
13:48:57.989	-5.320079	0.23942748	7.6640735	0.23772126	-0.12958345	-0.5862742	-5.200848	-0.33639073	8.307126	Walking_Watch
13:48:58.012	-5.320079	0.23942748	7.6640735	0.23772126	-0.12958345	-0.5862742	-5.200848	-0.33639073	8.307126	Walking_Watch
13:48:58.035	-5.320079	0.23942748	7.6640735	0.23772126	-0.12958345	-0.5862742	-5.200848	-0.33639073	8.307126	Walking_Watch
13:48:58.057	-5.320079	0.23942748	7.6640735	0.23772126	-0.12958345	-0.5862742	-5.200848	-0.33639073	8.307126	Walking_Watch
13:48:58.079	-5.320079	0.23942748	7.6640735	0.23772126	-0.12958345	-0.5862742	-5.200848	-0.33639073	8.307126	Walking_Watch
13:48:58.101	-6.038361	-0.22027329	8.712766	0.2212279	0.26503548	-0.7512079	-5.4142766	-0.4881313	8.161965	Walking_Watch
13:48:58.123	-6.038361	-0.22027329	8.712766	0.2212279	0.26503548	-0.7512079	-5.4142766	-0.4881313	8.161965	Walking_Watch
13:48:58.146	-6.038361	-0.22027329	8.712766	0.2212279	0.26503548	-0.7512079	-5.4142766	-0.4881313	8.161965	Walking_Watch
13:48:58.168	-6.038361	-0.22027329	8.712766	0.2212279	0.26503548	-0.7512079	-5.4142766	-0.4881313	8.161965	Walking_Watch
13:48:58.192	-6.038361	-0.22027329	8.712766	0.2212279	0.26503548	-0.7512079	-5.4142766	-0.4881313	8.161965	Walking_Watch
13:48:58.215	-6.038361	-0.22027329	8.712766	0.2212279	0.26503548	-0.7512079	-5.4142766	-0.4881313	8.161965	Walking_Watch
13:48:58.237	-6.038361	-0.22027329	8.712766	0.2212279	0.26503548	-0.7512079	-5.4142766	-0.4881313	8.161965	Walking_Watch
13:48:58.260	-6.038361	-0.22027329	8.712766	0.2212279	0.26503548	-0.7512079	-5.4142766	-0.4881313	8.161965	Walking_Watch
13:48:58.282	-4.7550297	-0.84039044	8.413482	0.06423554	0.13125601	-0.24480058	-5.792261	-0.88113797	7.864073	Walking_Watch
13:48:58.305	-4.7550297	-0.84039044	8.413482	0.06423554	0.13125601	-0.24480058	-5.792261	-0.88113797	7.864073	Walking_Watch
13:48:58.327	-4.7550297	-0.84039044	8.413482	0.06423554	0.13125601	-0.24480058	-5.792261	-0.88113797	7.864073	Walking_Watch
13:48:58.349	-4.7550297	-0.84039044	8.413482	0.06423554	0.13125601	-0.24480058	-5.792261	-0.88113797	7.864073	Walking_Watch
13:48:58.371	-4.7550297	-0.84039044	8.413482	0.06423554	0.13125601	-0.24480058	-5.792261	-0.88113797	7.864073	Walking_Watch
13:48:58.393	-4.7550297	-0.84039044	8.413482	0.06423554	0.13125601	-0.24480058	-5.792261	-0.88113797	7.864073	Walking_Watch
13:48:58.415	-4.7550297	-0.84039044	8.413482	0.06423554	0.13125601	-0.24480058	-5.792261	-0.88113797	7.864073	Walking_Watch
13:48:58.436	-4.7550297	-0.84039044	8.413482	0.06423554	0.13125601	-0.24480058	-5.792261	-0.88113797	7.864073	Walking_Watch
13:48:58.457	-4.563488	-0.5889916	7.1995845	0.2145084	-0.13752471	-0.53801584	-5.710909	-1.0866264	7.8977904	Walking_Watch
13:48:58.480	-4.563488	-0.5889916	7.1995845	0.2145084	-0.13752471	-0.53801584	-5.710909	-1.0866264	7.8977904	Walking_Watch
13:48:58.501	-4.563488	-0.5889916	7.1995845	0.2145084	-0.13752471	-0.53801584	-5.710909	-1.0866264	7.8977904	Walking_Watch
13:48:58.523	-4.563488	-0.5889916	7.1995845	0.2145084	-0.13752471	-0.53801584	-5.710909	-1.0866264	7.8977904	Walking_Watch
13:48:58.547	-4.563488	-0.5889916	7.1995845	0.2145084	-0.13752471	-0.53801584	-5.710909	-1.0866264	7.8977904	Walking_Watch
13:48:58.571	-4.563488	-0.5889916	7.1995845	0.2145084	-0.13752471	-0.53801584	-5.710909	-1.0866264	7.8977904	Walking_Watch
13:48:58.593	-4.563488	-0.5889916	7.1995845	0.2145084	-0.13752471	-0.53801584	-5.710909	-1.0866264	7.8977904	Walking_Watch
13:48:58.615	-4.563488	-0.5889916	7.1995845	0.2145084	-0.13752471	-0.53801584	-5.710909	-1.0866264	7.8977904	Walking_Watch
13:48:58.638	-5.1285367	-0.8547561	7.4414062	0.6408923	0.012137282	-0.58444166	-5.4890523	-0.94265455	8.07168	Walking_Watch
13:48:58.659	-5.1285367	-0.8547561	7.4414062	0.6408923	0.012137282	-0.58444166	-5.4890523	-0.94265455	8.07168	Walking_Watch
13:48:58.681	-5.1285367	-0.8547561	7.4414062	0.6408923	0.012137282	-0.58444166	-5.4890523	-0.94265455	8.07168	Walking_Watch
13:48:58.703	-5.1285367	-0.8547561	7.4414062	0.6408923	0.012137282	-0.58444166	-5.4890523	-0.94265455	8.07168	Walking_Watch
13:48:58.726	-5.1285367	-0.8547561	7.4414062	0.6408923	0.012137282	-0.58444166	-5.4890523	-0.94265455	8.07168	Walking_Watch
13:48:58.749	-5.1285367	-0.8547561	7.4414062	0.6408923	0.012137282	-0.58444166	-5.4890523	-0.94265455	8.07168	Walking_Watch
13:48:58.772	-5.1285367	-0.8547561	7.4414062	0.6408923	0.012137282	-0.58444166	-5.4890523	-0.94265455	8.07168	Walking_Watch
13:48:58.794	-5.1285367	-0.8547561	7.4414062	0.6408923	0.012137282	-0.58444166	-5.4890523	-0.94265455	8.07168	Walking_Watch
13:48:58.818	-6.0838523	-1.228263	7.4653487	0.49733898	0.20028378	-0.5129704	-5.4977155	-0.6176004	8.097159	Walking_Watch
13:48:58.840	-6.0838523	-1.228263	7.4653487	0.49733898	0.20028378	-0.5129704	-5.4977155	-0.6176004	8.097159	Walking_Watch
13:48:58.862	-6.0838523	-1.228263	7.4653487	0.49733898	0.20028378	-0.5129704	-5.4977155	-0.6176004	8.097159	Walking_Watch
13:48:58.884	-6.0838523	-1.228263	7.4653487	0.49733898	0.20028378	-0.5129704	-5.4977155	-0.6176004	8.097159	Walking_Watch
13:48:58.906	-6.0838523	-1.228263	7.4653487	0.49733898	0.20028378	-0.5129704	-5.4977155	-0.6176004	8.097159	Walking_Watch
13:48:58.929	-6.0838523	-1.228263	7.4653487	0.49733898	0.20028378	-0.5129704	-5.4977155	-0.6176004	8.097159	Walking_Watch
13:48:58.952	-6.0838523	-1.228263	7.4653487	0.49733898	0.20028378	-0.5129704	-5.4977155	-0.6176004	8.097159	Walking_Watch
13:48:58.974	-6.0838523	-1.228263	7.4653487	0.49733898	0.20028378	-0.5129704	-5.4977155	-0.6176004	8.097159	Walking_Watch
13:48:58.998	-5.9976583	-0.19393626	8.966559	0.18579772	-0.39714244	-0.233805	-5.5478635	-0.8273056	8.044073	Walking_Watch
13:48:59.020	-5.9976583	-0.19393626	8.966559	0.18579772	-0.39714244	-0.233805	-5.5478635	-0.8273056	8.044073	Walking_Watch
13:48:59.044	-5.9976583	-0.19393626	8.966559	0.18579772	-0.39714244	-0.233805	-5.5478635	-0.8273056	8.044073	Walking_Watch
13:48:59.066	-5.9976583	-0.19393626	8.966559	0.18579772	-0.39714244	-0.233805	-5.5478635	-0.8273056	8.044073	Walking_Watch
13:48:59.090	-5.9976583	-0.19393626	8.966559	0.18579772	-0.39714244	-0.233805	-5.5478635	-0.8273056	8.044073	Walking_Watch
13:48:59.113	-5.9976583	-0.19393626	8.966559	0.18579772	-0.39714244	-0.233805	-5.5478635	-0.8273056	8.044073	Walking_Watch
13:48:59.136	-5.9976583	-0.19393626	8.966559	0.18579772	-0.39714244	-0.233805	-5.5478635	-0.8273056	8.044073	Walking_Watch
13:48:59.158	-5.9976583	-0.19393626	8.966559	0.18579772	-0.39714244	-0.233805	-5.5478635	-0.8273056	8.044073	Walking_Watch
13:48:59.180	-4.230684	0.6488485	8.339259	0.2792601	0.40492365	-0.6455282	-5.450414	-0.59784144	8.130553	Walking_Watch
13:48:59.204	-4.230684	0.6488485	8.339259	0.2792601	0.40492365	-0.6455282	-5.450414	-0.59784144	8.130553	Walking_Watch
13:48:59.226	-4.230684	0.6488485	8.339259	0.2792601	0.40492365	-0.6455282	-5.450414	-0.59784144	8.130553	Walking_Watch
13:48:59.249	-4.230684	0.6488485	8.339259	0.2792601	0.40492365	-0.6455282	-5.450414	-0.59784144	8.130553	Walking_Watch
13:48:59.271	-4.230684	0.6488485	8.339259	0.2792601	0.40492365	-0.6455282	-5.450414	-0.59784144	8.130553	Walking_Watch
13:48:59.293	-4.230684	0.6488485	8.339259	0.2792601	0.40492365	-0.6455282	-5.450414	-0.59784144	8.130553	Walking_Watch
13:48:59.314	-4.230684	0.6488485	8.339259	0.2792601	0.40492365	-0.6455282	-5.450414	-0.59784144	8.130553	Walking_Watch
13:48:59.337	-4.230684	0.6488485	8.339259	0.2792601	0.40492365	-0.6455282	-5.450414	-0.59784144	8.130553	Walking_Watch
13:48:59.359	-5.2243075	-0.5411061	6.5818615	0.28781223	-0.020238576	-0.7927467	-5.5020595	-0.45735997	8.104843	Walking_Watch
13:48:59.384	-5.2243075	-0.5411061	6.5818615	0.28781223	-0.020238576	-0.7927467	-5.5020595	-0.45735997	8.104843	Walking_Watch
13:48:59.405	-5.2243075	-0.5411061	6.5818615	0.28781223	-0.020238576	-0.7927467	-5.5020595	-0.45735997	8.104843	Walking_Watch
13:48:59.427	-5.2243075	-0.5411061	6.5818615	0.28781223	-0.020238576	-0.7927467	-5.5020595	-0.45735997	8.104843	Walking_Watch
13:48:59.450	-5.2243075	-0.5411061	6.5818615	0.28781223	-0.020238576	-0.7927467	-5.5020595	-0.45735997	8.104843	Walking_Watch
13:48:59.473	-5.2243075	-0.5411061	6.5818615	0.28781223	-0.020238576	-0.7927467	-5.5020595	-0.45735997	8.104843	Walking_Watch
13:48:59.496	-5.2243075	-0.5411061	6.5818615	0.28781223	-0.020238576	-0.7927467	-5.5020595	-0.45735997	8.104843	Walking_Watch
13:48:59.519	-5.2243075	-0.5411061	6.5818615	0.28781223	-0.020238576	-0.7927467	-5.5020595	-0.45735997	8.104843	Walking_Watch
13:48:59.542	-5.5020437	-0.44533512	7.822096	0.36111605	-0.18578304	-0.38957566	-5.2843294	-0.52048856	8.244713	Walking_Watch
13:48:59.564	-5.5020437	-0.44533512	7.822096	0.36111605	-0.18578304	-0.38957566	-5.2843294	-0.52048856	8.244713	Walking_Watch
13:48:59.587	-5.5020437	-0.44533512	7.822096	0.36111605	-0.18578304	-0.38957566	-5.2843294	-0.52048856	8.244713	Walking_Watch
13:48:59.609	-5.5020437	-0.44533512	7.822096	0.36111605	-0.18578304	-0.38957566	-5.2843294	-0.52048856	8.244713	Walking_Watch
13:48:59.632	-5.5020437	-0.44533512	7.822096	0.36111605	-0.18578304	-0.38957566	-5.2843294	-0.52048856	8.244713	Walking_Watch
13:48:59.654	-5.5020437	-0.44533512	7.822096	0.36111605	-0.18578304	-0.38957566	-5.2843294	-0.52048856	8.244713	Walking_Watch
13:48:59.676	-5.5020437	-0.44533512	7.822096	0.36111605	-0.18578304	-0.38957566	-5.2843294	-0.52048856	8.244713	Walking_Watch
13:48:59.698	-5.5020437	-0.44533512	7.822096	0.36111605	-0.18578304	-0.38957566	-5.2843294	-0.52048856	8.244713	Walking_Watch
13:48:59.721	-5.7606254	-0.66321415	8.375174	-0.040833287	0.080554195	-0.29061547	-5.241706	-0.6725645	8.260903	Walking_Watch
13:48:59.743	-5.7606254	-0.66321415	8.375174	-0.040833287	0.080554195	-0.29061547	-5.241706	-0.6725645	8.260903	Walking_Watch
13:48:59.766	-5.7606254	-0.66321415	8.375174	-0.040833287	0.080554195	-0.29061547	-5.241706	-0.6725645	8.260903	Walking_Watch
13:48:59.788	-5.7606254	-0.66321415	8.375174	-0.040833287	0.080554195	-0.29061547	-5.241706	-0.6725645	8.260903	Walking_Watch
13:48:59.811	-5.7606254	-0.66321415	8.375174	-0.040833287	0.080554195	-0.29061547	-5.241706	-0.6725645	8.260903	Walking_Watch
13:48:59.848	-5.7606254	-0.66321415	8.375174	-0.040833287	0.080554195	-0.29061547	-5.241706	-0.6725645	8.260903	Walking_Watch
13:48:59.870	-5.7606254	-0.66321415	8.375174	-0.040833287	0.080554195	-0.29061547	-5.241706	-0.6725645	8.260903	Walking_Watch
13:48:59.892	-4.9202347	-0.90503585	8.961771	-0.10436327	0.271755	-0.21425733	-5.4648237	-1.0917993	8.0693245	Walking_Watch
13:48:59.914	-4.9202347	-0.90503585	8.961771	-0.10436327	0.271755	-0.21425733	-5.4648237	-1.0917993	8.0693245	Walking_Watch
13:48:59.936	-4.9202347	-0.90503585	8.961771	-0.10436327	0.271755	-0.21425733	-5.4648237	-1.0917993	8.0693245	Walking_Watch
13:48:59.963	-4.9202347	-0.90503585	8.961771	-0.10436327	0.271755	-0.21425733	-5.4648237	-1.0917993	8.0693245	Walking_Watch
13:48:59.986	-4.9202347	-0.90503585	8.961771	-0.10436327	0.271755	-0.21425733	-5.4648237	-1.0917993	8.0693245	Walking_Watch
13:49:00.010	-4.9202347	-0.90503585	8.961771	-0.10436327	0.271755	-0.21425733	-5.4648237	-1.0917993	8.0693245	Walking_Watch
13:49:00.033	-4.9202347	-0.90503585	8.961771	-0.10436327	0.271755	-0.21425733	-5.4648237	-1.0917993	8.0693245	Walking_Watch
13:49:00.054	-4.9202347	-0.90503585	8.961771	-0.10436327	0.271755	-0.21425733	-5.4648237	-1.0917993	8.0693245	Walking_Watch
13:49:00.076	-4.415043	-1.3838909	7.6736507	0.08195063	0.010915551	-0.3168827	-5.769603	-1.3451707	7.8148937	Walking_Watch
13:49:00.097	-4.415043	-1.3838909	7.6736507	0.08195063	0.010915551	-0.3168827	-5.769603	-1.3451707	7.8148937	Walking_Watch
13:49:00.118	-4.415043	-1.3838909	7.6736507	0.08195063	0.010915551	-0.3168827	-5.769603	-1.3451707	7.8148937	Walking_Watch
13:49:00.139	-4.415043	-1.3838909	7.6736507	0.08195063	0.010915551	-0.3168827	-5.769603	-1.3451707	7.8148937	Walking_Watch
13:49:00.164	-4.415043	-1.3838909	7.6736507	0.08195063	0.010915551	-0.3168827	-5.769603	-1.3451707	7.8148937	Walking_Watch
13:49:00.186	-4.415043	-1.3838909	7.6736507	0.08195063	0.010915551	-0.3168827	-5.769603	-1.3451707	7.8148937	Walking_Watch
13:49:00.207	-4.415043	-1.3838909	7.6736507	0.08195063	0.010915551	-0.3168827	-5.769603	-1.3451707	7.8148937	Walking_Watch
13:49:00.229	-4.415043	-1.3838909	7.6736507	0.08195063	0.010915551	-0.3168827	-5.769603	-1.3451707	7.8148937	Walking_Watch
13:49:00.250	-5.138114	-1.3216397	6.771009	0.45335668	-0.038564533	-0.3920191	-5.698	-1.3368078	7.868676	Walking_Watch
13:49:00.271	-5.138114	-1.3216397	6.771009	0.45335668	-0.038564533	-0.3920191	-5.698	-1.3368078	7.868676	Walking_Watch
13:49:00.294	-5.138114	-1.3216397	6.771009	0.45335668	-0.038564533	-0.3920191	-5.698	-1.3368078	7.868676	Walking_Watch
13:49:00.317	-5.138114	-1.3216397	6.771009	0.45335668	-0.038564533	-0.3920191	-5.698	-1.3368078	7.868676	Walking_Watch
13:49:00.339	-5.138114	-1.3216397	6.771009	0.45335668	-0.038564533	-0.3920191	-5.698	-1.3368078	7.868676	Walking_Watch
13:49:00.362	-5.138114	-1.3216397	6.771009	0.45335668	-0.038564533	-0.3920191	-5.698	-1.3368078	7.868676	Walking_Watch
13:49:00.385	-5.138114	-1.3216397	6.771009	0.45335668	-0.038564533	-0.3920191	-5.698	-1.3368078	7.868676	Walking_Watch
13:49:00.408	-5.138114	-1.3216397	6.771009	0.45335668	-0.038564533	-0.3920191	-5.698	-1.3368078	7.868676	Walking_Watch
13:49:00.431	-5.9210415	-1.8364087	7.5036573	0.50528026	-0.08926635	-0.43355796	-5.392685	-1.3539585	8.078121	Walking_Watch
13:49:00.454	-5.9210415	-1.8364087	7.5036573	0.50528026	-0.08926635	-0.43355796	-5.392685	-1.3539585	8.078121	Walking_Watch
13:49:00.475	-5.9210415	-1.8364087	7.5036573	0.50528026	-0.08926635	-0.43355796	-5.392685	-1.3539585	8.078121	Walking_Watch
13:49:00.498	-5.9210415	-1.8364087	7.5036573	0.50528026	-0.08926635	-0.43355796	-5.392685	-1.3539585	8.078121	Walking_Watch
13:49:00.520	-5.9210415	-1.8364087	7.5036573	0.50528026	-0.08926635	-0.43355796	-5.392685	-1.3539585	8.078121	Walking_Watch
13:49:00.542	-5.9210415	-1.8364087	7.5036573	0.50528026	-0.08926635	-0.43355796	-5.392685	-1.3539585	8.078121	Walking_Watch
13:49:00.564	-5.9210415	-1.8364087	7.5036573	0.50528026	-0.08926635	-0.43355796	-5.392685	-1.3539585	8.078121	Walking_Watch
13:49:00.586	-5.9210415	-1.8364087	7.5036573	0.50528026	-0.08926635	-0.43355796	-5.392685	-1.3539585	8.078121	Walking_Watch
13:49:00.615	-5.751048	-1.0846065	8.372779	0.32079896	0.060395636	-0.32971084	-5.413922	-1.0964876	8.102931	Walking_Watch
13:49:00.638	-5.751048	-1.0846065	8.372779	0.32079896	0.060395636	-0.32971084	-5.413922	-1.0964876	8.102931	Walking_Watch
13:49:00.660	-5.751048	-1.0846065	8.372779	0.32079896	0.060395636	-0.32971084	-5.413922	-1.0964876	8.102931	Walking_Watch
13:49:00.683	-5.751048	-1.0846065	8.372779	0.32079896	0.060395636	-0.32971084	-5.413922	-1.0964876	8.102931	Walking_Watch
13:49:00.704	-5.751048	-1.0846065	8.372779	0.32079896	0.060395636	-0.32971084	-5.413922	-1.0964876	8.102931	Walking_Watch
13:49:00.726	-5.751048	-1.0846065	8.372779	0.32079896	0.060395636	-0.32971084	-5.413922	-1.0964876	8.102931	Walking_Watch
13:49:00.748	-5.751048	-1.0846065	8.372779	0.32079896	0.060395636	-0.32971084	-5.413922	-1.0964876	8.102931	Walking_Watch
13:49:00.769	-5.751048	-1.0846065	8.372779	0.32079896	0.060395636	-0.32971084	-5.413922	-1.0964876	8.102931	Walking_Watch
13:49:00.791	-3.9409764	0.8930645	8.820508	0.46740657	0.3194025	-0.93568915	-5.4294133	-0.7773143	8.12943	Walking_Watch
13:49:00.814	-3.9409764	0.8930645	8.820508	0.46740657	0.3194025	-0.93568915	-5.4294133	-0.7773143	8.12943	Walking_Watch
13:49:00.837	-3.9409764	0.8930645	8.820508	0.46740657	0.3194025	-0.93568915	-5.4294133	-0.7773143	8.12943	Walking_Watch
13:49:00.860	-3.9409764	0.8930645	8.820508	0.46740657	0.3194025	-0.93568915	-5.4294133	-0.7773143	8.12943	Walking_Watch
13:49:00.883	-3.9409764	0.8930645	8.820508	0.46740657	0.3194025	-0.93568915	-5.4294133	-0.7773143	8.12943	Walking_Watch
13:49:00.906	-3.9409764	0.8930645	8.820508	0.46740657	0.3194025	-0.93568915	-5.4294133	-0.7773143	8.12943	Walking_Watch
13:49:00.929	-3.9409764	0.8930645	8.820508	0.46740657	0.3194025	-0.93568915	-5.4294133	-0.7773143	8.12943	Walking_Watch
13:49:00.951	-3.9409764	0.8930645	8.820508	0.46740657	0.3194025	-0.93568915	-5.4294133	-0.7773143	8.12943	Walking_Watch
13:49:00.974	-5.2290964	-0.26337022	7.3240867	0.4777913	0.07261294	-0.9100328	-5.374043	-0.4946689	8.188118	Walking_Watch
13:49:00.996	-5.2290964	-0.26337022	7.3240867	0.4777913	0.07261294	-0.9100328	-5.374043	-0.4946689	8.188118	Walking_Watch
13:49:01.017	-5.2290964	-0.26337022	7.3240867	0.4777913	0.07261294	-0.9100328	-5.374043	-0.4946689	8.188118	Walking_Watch
13:49:01.039	-5.2290964	-0.26337022	7.3240867	0.4777913	0.07261294	-0.9100328	-5.374043	-0.4946689	8.188118	Walking_Watch
13:49:01.061	-5.2290964	-0.26337022	7.3240867	0.4777913	0.07261294	-0.9100328	-5.374043	-0.4946689	8.188118	Walking_Watch
13:49:01.084	-5.2290964	-0.26337022	7.3240867	0.4777913	0.07261294	-0.9100328	-5.374043	-0.4946689	8.188118	Walking_Watch
13:49:01.107	-5.2290964	-0.26337022	7.3240867	0.4777913	0.07261294	-0.9100328	-5.374043	-0.4946689	8.188118	Walking_Watch
13:49:01.129	-5.2290964	-0.26337022	7.3240867	0.4777913	0.07261294	-0.9100328	-5.374043	-0.4946689	8.188118	Walking_Watch
13:49:01.151	-5.2937417	-0.045491222	6.5651016	0.66715956	-0.3659883	-0.59849155	-5.3239903	-0.51507473	8.219497	Walking_Watch
13:49:01.174	-5.2937417	-0.045491222	6.5651016	0.66715956	-0.3659883	-0.59849155	-5.3239903	-0.51507473	8.219497	Walking_Watch
13:49:01.197	-5.2937417	-0.045491222	6.5651016	0.66715956	-0.3659883	-0.59849155	-5.3239903	-0.51507473	8.219497	Walking_Watch
13:49:01.220	-5.2937417	-0.045491222	6.5651016	0.66715956	-0.3659883	-0.59849155	-5.3239903	-0.51507473	8.219497	Walking_Watch
13:49:01.243	-5.2937417	-0.045491222	6.5651016	0.66715956	-0.3659883	-0.59849155	-5.3239903	-0.51507473	8.219497	Walking_Watch
13:49:01.265	-5.2937417	-0.045491222	6.5651016	0.66715956	-0.3659883	-0.59849155	-5.3239903	-0.51507473	8.219497	Walking_Watch
13:49:01.286	-5.2937417	-0.045491222	6.5651016	0.66715956	-0.3659883	-0.59849155	-5.3239903	-0.51507473	8.219497	Walking_Watch
13:49:01.308	-5.2937417	-0.045491222	6.5651016	0.66715956	-0.3659883	-0.59849155	-5.3239903	-0.51507473	8.219497	Walking_Watch
13:49:01.330	-5.6241517	-0.30886146	9.100638	0.20778887	-0.15829413	-0.6223153	-4.880926	-0.3444868	8.498718	Walking_Watch
13:49:01.352	-5.6241517	-0.30886146	9.100638	0.20778887	-0.15829413	-0.6223153	-4.880926	-0.3444868	8.498718	Walking_Watch
13:49:01.376	-5.6241517	-0.30886146	9.100638	0.20778887	-0.15829413	-0.6223153	-4.880926	-0.3444868	8.498718	Walking_Watch
13:49:01.398	-5.6241517	-0.30886146	9.100638	0.20778887	-0.15829413	-0.6223153	-4.880926	-0.3444868	8.498718	Walking_Watch
13:49:01.421	-5.6241517	-0.30886146	9.100638	0.20778887	-0.15829413	-0.6223153	-4.880926	-0.3444868	8.498718	Walking_Watch
13:49:01.444	-5.6241517	-0.30886146	9.100638	0.20778887	-0.15829413	-0.6223153	-4.880926	-0.3444868	8.498718	Walking_Watch
13:49:01.466	-5.6241517	-0.30886146	9.100638	0.20778887	-0.15829413	-0.6223153	-4.880926	-0.3444868	8.498718	Walking_Watch
13:49:01.493	-5.6241517	-0.30886146	9.100638	0.20778887	-0.15829413	-0.6223153	-4.880926	-0.3444868	8.498718	Walking_Watch
13:49:01.517	-3.7230973	-0.7134939	10.281016	0.14425889	0.3878194	-0.33887383	-4.8839316	-0.66589963	8.477862	Walking_Watch
13:49:01.541	-3.7230973	-0.7134939	10.281016	0.14425889	0.3878194	-0.33887383	-4.8839316	-0.66589963	8.477862	Walking_Watch
13:49:01.562	-3.7230973	-0.7134939	10.281016	0.14425889	0.3878194	-0.33887383	-4.8839316	-0.66589963	8.477862	Walking_Watch
13:49:01.584	-3.7230973	-0.7134939	10.281016	0.14425889	0.3878194	-0.33887383	-4.8839316	-0.66589963	8.477862	Walking_Watch
13:49:01.605	-3.7230973	-0.7134939	10.281016	0.14425889	0.3878194	-0.33887383	-4.8839316	-0.66589963	8.477862	Walking_Watch
13:49:01.627	-3.7230973	-0.7134939	10.281016	0.14425889	0.3878194	-0.33887383	-4.8839316	-0.66589963	8.477862	Walking_Watch
13:49:01.648	-3.7230973	-0.7134939	10.281016	0.14425889	0.3878194	-0.33887383	-4.8839316	-0.66589963	8.477862	Walking_Watch
13:49:01.671	-3.7230973	-0.7134939	10.281016	0.14425889	0.3878194	-0.33887383	-4.8839316	-0.66589963	8.477862	Walking_Watch
13:49:01.692	-3.2107224	-0.41181526	8.217151	0.16686091	-0.03551021	-0.36941707	-5.3446403	-0.77793115	8.185352	Walking_Watch
13:49:01.714	-3.2107224	-0.41181526	8.217151	0.16686091	-0.03551021	-0.36941707	-5.3446403	-0.77793115	8.185352	Walking_Watch
13:49:01.736	-3.2107224	-0.41181526	8.217151	0.16686091	-0.03551021	-0.36941707	-5.3446403	-0.77793115	8.185352	Walking_Watch
13:49:01.757	-3.2107224	-0.41181526	8.217151	0.16686091	-0.03551021	-0.36941707	-5.3446403	-0.77793115	8.185352	Walking_Watch
13:49:01.778	-3.2107224	-0.41181526	8.217151	0.16686091	-0.03551021	-0.36941707	-5.3446403	-0.77793115	8.185352	Walking_Watch
13:49:01.799	-3.2107224	-0.41181526	8.217151	0.16686091	-0.03551021	-0.36941707	-5.3446403	-0.77793115	8.185352	Walking_Watch
13:49:01.821	-3.2107224	-0.41181526	8.217151	0.16686091	-0.03551021	-0.36941707	-5.3446403	-0.77793115	8.185352	Walking_Watch
13:49:01.842	-3.2107224	-0.41181526	8.217151	0.16686091	-0.03551021	-0.36941707	-5.3446403	-0.77793115	8.185352	Walking_Watch
13:49:01.864	-4.4294086	-1.1205206	7.3025384	0.3055273	-0.18700479	-0.47754025	-5.0452094	-1.0020044	8.349383	Walking_Watch
13:49:01.886	-4.4294086	-1.1205206	7.3025384	0.3055273	-0.18700479	-0.47754025	-5.0452094	-1.0020044	8.349383	Walking_Watch
13:49:01.908	-4.4294086	-1.1205206	7.3025384	0.3055273	-0.18700479	-0.47754025	-5.0452094	-1.0020044	8.349383	Walking_Watch
13:49:01.931	-4.4294086	-1.1205206	7.3025384	0.3055273	-0.18700479	-0.47754025	-5.0452094	-1.0020044	8.349383	Walking_Watch
13:49:01.953	-4.4294086	-1.1205206	7.3025384	0.3055273	-0.18700479	-0.47754025	-5.0452094	-1.0020044	8.349383	Walking_Watch
13:49:01.977	-4.4294086	-1.1205206	7.3025384	0.3055273	-0.18700479	-0.47754025	-5.0452094	-1.0020044	8.349383	Walking_Watch
13:49:01.998	-4.4294086	-1.1205206	7.3025384	0.3055273	-0.18700479	-0.47754025	-5.0452094	-1.0020044	8.349383	Walking_Watch
13:49:02.021	-4.4294086	-1.1205206	7.3025384	0.3055273	-0.18700479	-0.47754025	-5.0452094	-1.0020044	8.349383	Walking_Watch
13:49:02.043	-4.4294086	-1.1205206	7.3025384	0.3055273	-0.18700479	-0.47754025	-5.0452094	-1.0020044	8.349383	Walking_Watch
13:49:02.067	-5.602603	-1.5514901	9.234718	0.5468191	-0.23709573	-0.28572854	-4.714383	-0.8010905	8.5617285	Walking_Watch
13:49:02.099	-5.602603	-1.5514901	9.234718	0.5468191	-0.23709573	-0.28572854	-4.714383	-0.8010905	8.5617285	Walking_Watch
13:49:02.121	-5.602603	-1.5514901	9.234718	0.5468191	-0.23709573	-0.28572854	-4.714383	-0.8010905	8.5617285	Walking_Watch
13:49:02.143	-5.602603	-1.5514901	9.234718	0.5468191	-0.23709573	-0.28572854	-4.714383	-0.8010905	8.5617285	Walking_Watch
13:49:02.164	-5.602603	-1.5514901	9.234718	0.5468191	-0.23709573	-0.28572854	-4.714383	-0.8010905	8.5617285	Walking_Watch
13:49:02.186	-5.602603	-1.5514901	9.234718	0.5468191	-0.23709573	-0.28572854	-4.714383	-0.8010905	8.5617285	Walking_Watch
13:49:02.208	-5.602603	-1.5514901	9.234718	0.5468191	-0.23709573	-0.28572854	-4.714383	-0.8010905	8.5617285	Walking_Watch
13:49:02.231	-5.2697988	-0.44533512	8.181237	0.16808262	0.13980812	-0.2606831	-4.851139	-0.62385994	8.499859	Walking_Watch
13:49:02.255	-5.2697988	-0.44533512	8.181237	0.16808262	0.13980812	-0.2606831	-4.851139	-0.62385994	8.499859	Walking_Watch
13:49:02.278	-5.2697988	-0.44533512	8.181237	0.16808262	0.13980812	-0.2606831	-4.851139	-0.62385994	8.499859	Walking_Watch
13:49:02.301	-5.2697988	-0.44533512	8.181237	0.16808262	0.13980812	-0.2606831	-4.851139	-0.62385994	8.499859	Walking_Watch
13:49:02.328	-5.2697988	-0.44533512	8.181237	0.16808262	0.13980812	-0.2606831	-4.851139	-0.62385994	8.499859	Walking_Watch
13:49:02.349	-5.2697988	-0.44533512	8.181237	0.16808262	0.13980812	-0.2606831	-4.851139	-0.62385994	8.499859	Walking_Watch
13:49:02.371	-5.2697988	-0.44533512	8.181237	0.16808262	0.13980812	-0.2606831	-4.851139	-0.62385994	8.499859	Walking_Watch
13:49:02.392	-5.2697988	-0.44533512	8.181237	0.16808262	0.13980812	-0.2606831	-4.851139	-0.62385994	8.499859	Walking_Watch
13:49:02.414	-4.328849	0.5219519	7.3839436	0.13753937	0.11109745	-0.22952895	-4.949716	-0.5506107	8.447928	Walking_Watch
13:49:02.437	-4.328849	0.5219519	7.3839436	0.13753937	0.11109745	-0.22952895	-4.949716	-0.5506107	8.447928	Walking_Watch
13:49:02.458	-4.328849	0.5219519	7.3839436	0.13753937	0.11109745	-0.22952895	-4.949716	-0.5506107	8.447928	Walking_Watch
13:49:02.480	-4.328849	0.5219519	7.3839436	0.13753937	0.11109745	-0.22952895	-4.949716	-0.5506107	8.447928	Walking_Watch
13:49:02.502	-4.328849	0.5219519	7.3839436	0.13753937	0.11109745	-0.22952895	-4.949716	-0.5506107	8.447928	Walking_Watch
13:49:02.525	-4.328849	0.5219519	7.3839436	0.13753937	0.11109745	-0.22952895	-4.949716	-0.5506107	8.447928	Walking_Watch
13:49:02.548	-4.328849	0.5219519	7.3839436	0.13753937	0.11109745	-0.22952895	-4.949716	-0.5506107	8.447928	Walking_Watch
13:49:02.571	-4.328849	0.5219519	7.3839436	0.13753937	0.11109745	-0.22952895	-4.949716	-0.5506107	8.447928	Walking_Watch
13:49:02.594	-5.130931	-0.2466103	7.946598	0.25238204	0.114151776	-0.2900046	-4.8381157	-0.2170115	8.527362	Walking_Watch
13:49:02.616	-5.130931	-0.2466103	7.946598	0.25238204	0.114151776	-0.2900046	-4.8381157	-0.2170115	8.527362	Walking_Watch
13:49:02.638	-5.130931	-0.2466103	7.946598	0.25238204	0.114151776	-0.2900046	-4.8381157	-0.2170115	8.527362	Walking_Watch
13:49:02.660	-5.130931	-0.2466103	7.946598	0.25238204	0.114151776	-0.2900046	-4.8381157	-0.2170115	8.527362	Walking_Watch
13:49:02.682	-5.130931	-0.2466103	7.946598	0.25238204	0.114151776	-0.2900046	-4.8381157	-0.2170115	8.527362	Walking_Watch
13:49:02.704	-5.130931	-0.2466103	7.946598	0.25238204	0.114151776	-0.2900046	-4.8381157	-0.2170115	8.527362	Walking_Watch
13:49:02.725	-5.130931	-0.2466103	7.946598	0.25238204	0.114151776	-0.2900046	-4.8381157	-0.2170115	8.527362	Walking_Watch
13:49:02.747	-5.130931	-0.2466103	7.946598	0.25238204	0.114151776	-0.2900046	-4.8381157	-0.2170115	8.527362	Walking_Watch
13:49:02.769	-5.276982	0.73743665	7.5515428	0.111272156	0.33956107	0.073460214	-5.1890874	-0.020603228	8.321256	Walking_Watch
13:49:02.791	-5.276982	0.73743665	7.5515428	0.111272156	0.33956107	0.073460214	-5.1890874	-0.020603228	8.321256	Walking_Watch
13:49:02.814	-5.276982	0.73743665	7.5515428	0.111272156	0.33956107	0.073460214	-5.1890874	-0.020603228	8.321256	Walking_Watch
13:49:02.836	-5.276982	0.73743665	7.5515428	0.111272156	0.33956107	0.073460214	-5.1890874	-0.020603228	8.321256	Walking_Watch
13:49:02.860	-5.276982	0.73743665	7.5515428	0.111272156	0.33956107	0.073460214	-5.1890874	-0.020603228	8.321256	Walking_Watch
13:49:02.883	-5.276982	0.73743665	7.5515428	0.111272156	0.33956107	0.073460214	-5.1890874	-0.020603228	8.321256	Walking_Watch
13:49:02.905	-5.276982	0.73743665	7.5515428	0.111272156	0.33956107	0.073460214	-5.1890874	-0.020603228	8.321256	Walking_Watch
13:49:02.926	-5.276982	0.73743665	7.5515428	0.111272156	0.33956107	0.073460214	-5.1890874	-0.020603228	8.321256	Walking_Watch
13:49:02.947	-6.797346	-0.2777359	7.9920893	-0.3627593	0.06955861	0.09606223	-5.7031627	-0.09867592	7.9771256	Walking_Watch
13:49:02.969	-6.797346	-0.2777359	7.9920893	-0.3627593	0.06955861	0.09606223	-5.7031627	-0.09867592	7.9771256	Walking_Watch
13:49:02.990	-6.797346	-0.2777359	7.9920893	-0.3627593	0.06955861	0.09606223	-5.7031627	-0.09867592	7.9771256	Walking_Watch
13:49:03.012	-6.797346	-0.2777359	7.9920893	-0.3627593	0.06955861	0.09606223	-5.7031627	-0.09867592	7.9771256	Walking_Watch
13:49:03.034	-6.797346	-0.2777359	7.9920893	-0.3627593	0.06955861	0.09606223	-5.7031627	-0.09867592	7.9771256	Walking_Watch
13:49:03.056	-6.797346	-0.2777359	7.9920893	-0.3627593	0.06955861	0.09606223	-5.7031627	-0.09867592	7.9771256	Walking_Watch
13:49:03.079	-6.797346	-0.2777359	7.9920893	-0.3627593	0.06955861	0.09606223	-5.7031627	-0.09867592	7.9771256	Walking_Watch
13:49:03.102	-6.797346	-0.2777359	7.9920893	-0.3627593	0.06955861	0.09606223	-5.7031627	-0.09867592	7.9771256	Walking_Watch
13:49:03.124	-5.0926223	-0.64166564	7.333664	-0.41956973	0.6682066	0.2774892	-5.9962735	-0.2867023	7.754535	Walking_Watch
13:49:03.147	-5.0926223	-0.64166564	7.333664	-0.41956973	0.6682066	0.2774892	-5.9962735	-0.2867023	7.754535	Walking_Watch
13:49:03.168	-5.0926223	-0.64166564	7.333664	-0.41956973	0.6682066	0.2774892	-5.9962735	-0.2867023	7.754535	Walking_Watch
13:49:03.190	-5.0926223	-0.64166564	7.333664	-0.41956973	0.6682066	0.2774892	-5.9962735	-0.2867023	7.754535	Walking_Watch
13:49:03.213	-5.0926223	-0.64166564	7.333664	-0.41956973	0.6682066	0.2774892	-5.9962735	-0.2867023	7.754535	Walking_Watch
13:49:03.235	-5.0926223	-0.64166564	7.333664	-0.41956973	0.6682066	0.2774892	-5.9962735	-0.2867023	7.754535	Walking_Watch
13:49:03.259	-5.0926223	-0.64166564	7.333664	-0.41956973	0.6682066	0.2774892	-5.9962735	-0.2867023	7.754535	Walking_Watch
13:49:03.281	-5.0926223	-0.64166564	7.333664	-0.41956973	0.6682066	0.2774892	-5.9962735	-0.2867023	7.754535	Walking_Watch
13:49:03.303	-5.652883	-0.46927786	6.349617	-0.2973967	0.12881255	0.011151955	-6.277191	-0.5419794	7.5148807	Walking_Watch
13:49:03.325	-5.652883	-0.46927786	6.349617	-0.2973967	0.12881255	0.011151955	-6.277191	-0.5419794	7.5148807	Walking_Watch
13:49:03.348	-5.652883	-0.46927786	6.349617	-0.2973967	0.12881255	0.011151955	-6.277191	-0.5419794	7.5148807	Walking_Watch
13:49:03.370	-5.652883	-0.46927786	6.349617	-0.2973967	0.12881255	0.011151955	-6.277191	-0.5419794	7.5148807	Walking_Watch
13:49:03.393	-5.652883	-0.46927786	6.349617	-0.2973967	0.12881255	0.011151955	-6.277191	-0.5419794	7.5148807	Walking_Watch
13:49:03.416	-5.652883	-0.46927786	6.349617	-0.2973967	0.12881255	0.011151955	-6.277191	-0.5419794	7.5148807	Walking_Watch
13:49:03.438	-5.652883	-0.46927786	6.349617	-0.2973967	0.12881255	0.011151955	-6.277191	-0.5419794	7.5148807	Walking_Watch
13:49:03.459	-5.652883	-0.46927786	6.349617	-0.2973967	0.12881255	0.011151955	-6.277191	-0.5419794	7.5148807	Walking_Watch
13:49:03.481	-5.652883	-0.46927786	6.349617	-0.2973967	0.12881255	0.011151955	-6.277191	-0.5419794	7.5148807	Walking_Watch
13:49:03.504	-7.106208	-1.8268317	6.016813	0.17419128	0.12331476	-0.26129395	-6.4796	-0.7253305	7.325229	Walking_Watch
13:49:03.526	-7.106208	-1.8268317	6.016813	0.17419128	0.12331476	-0.26129395	-6.4796	-0.7253305	7.325229	Walking_Watch
13:49:03.549	-7.106208	-1.8268317	6.016813	0.17419128	0.12331476	-0.26129395	-6.4796	-0.7253305	7.325229	Walking_Watch
13:49:03.572	-7.106208	-1.8268317	6.016813	0.17419128	0.12331476	-0.26129395	-6.4796	-0.7253305	7.325229	Walking_Watch
13:49:03.594	-7.106208	-1.8268317	6.016813	0.17419128	0.12331476	-0.26129395	-6.4796	-0.7253305	7.325229	Walking_Watch
13:49:03.617	-7.106208	-1.8268317	6.016813	0.17419128	0.12331476	-0.26129395	-6.4796	-0.7253305	7.325229	Walking_Watch
13:49:03.640	-7.106208	-1.8268317	6.016813	0.17419128	0.12331476	-0.26129395	-6.4796	-0.7253305	7.325229	Walking_Watch
13:49:03.663	-7.7526617	-0.77574503	7.893924	0.26459932	0.044513136	0.13393587	-6.719638	-0.6388091	7.113978	Walking_Watch
13:49:03.686	-7.7526617	-0.77574503	7.893924	0.26459932	0.044513136	0.13393587	-6.719638	-0.6388091	7.113978	Walking_Watch
13:49:03.708	-7.7526617	-0.77574503	7.893924	0.26459932	0.044513136	0.13393587	-6.719638	-0.6388091	7.113978	Walking_Watch
13:49:03.730	-7.7526617	-0.77574503	7.893924	0.26459932	0.044513136	0.13393587	-6.719638	-0.6388091	7.113978	Walking_Watch
13:49:03.752	-7.7526617	-0.77574503	7.893924	0.26459932	0.044513136	0.13393587	-6.719638	-0.6388091	7.113978	Walking_Watch
13:49:03.774	-7.7526617	-0.77574503	7.893924	0.26459932	0.044513136	0.13393587	-6.719638	-0.6388091	7.113978	Walking_Watch
13:49:03.796	-7.7526617	-0.77574503	7.893924	0.26459932	0.044513136	0.13393587	-6.719638	-0.6388091	7.113978	Walking_Watch
13:49:03.818	-7.7526617	-0.77574503	7.893924	0.26459932	0.044513136	0.13393587	-6.719638	-0.6388091	7.113978	Walking_Watch
13:49:03.841	-7.7526617	-0.77574503	7.893924	0.26459932	0.044513136	0.13393587	-6.719638	-0.6388091	7.113978	Walking_Watch
13:49:03.863	-5.61218	0.4070267	7.4030976	-0.15873028	0.14164072	-0.077423505	-6.686015	-0.5276893	7.1546507	Walking_Watch
13:49:03.887	-5.61218	0.4070267	7.4030976	-0.15873028	0.14164072	-0.077423505	-6.686015	-0.5276893	7.1546507	Walking_Watch
13:49:03.909	-5.61218	0.4070267	7.4030976	-0.15873028	0.14164072	-0.077423505	-6.686015	-0.5276893	7.1546507	Walking_Watch
13:49:03.932	-5.61218	0.4070267	7.4030976	-0.15873028	0.14164072	-0.077423505	-6.686015	-0.5276893	7.1546507	Walking_Watch
13:49:03.955	-5.61218	0.4070267	7.4030976	-0.15873028	0.14164072	-0.077423505	-6.686015	-0.5276893	7.1546507	Walking_Watch
13:49:03.977	-5.61218	0.4070267	7.4030976	-0.15873028	0.14164072	-0.077423505	-6.686015	-0.5276893	7.1546507	Walking_Watch
13:49:04.000	-5.61218	0.4070267	7.4030976	-0.15873028	0.14164072	-0.077423505	-6.686015	-0.5276893	7.1546507	Walking_Watch
13:49:04.023	-6.265817	-0.32801566	6.0239954	-0.15873028	0.14164072	-0.077423505	-6.686015	-0.5276893	7.1546507	Walking_Watch
13:49:04.046	-6.265817	-0.32801566	6.0239954	-0.10619587	-0.06483174	-0.17577282	-6.594446	-0.6027517	7.233272	Walking_Watch
13:49:04.068	-6.265817	-0.32801566	6.0239954	-0.10619587	-0.06483174	-0.17577282	-6.594446	-0.6027517	7.233272	Walking_Watch
13:49:04.091	-6.265817	-0.32801566	6.0239954	-0.10619587	-0.06483174	-0.17577282	-6.594446	-0.6027517	7.233272	Walking_Watch
13:49:04.114	-6.265817	-0.32801566	6.0239954	-0.10619587	-0.06483174	-0.17577282	-6.594446	-0.6027517	7.233272	Walking_Watch
13:49:04.137	-6.265817	-0.32801566	6.0239954	-0.10619587	-0.06483174	-0.17577282	-6.594446	-0.6027517	7.233272	Walking_Watch
13:49:04.159	-6.265817	-0.32801566	6.0239954	-0.10619587	-0.06483174	-0.17577282	-6.594446	-0.6027517	7.233272	Walking_Watch
13:49:04.182	-6.265817	-0.32801566	6.0239954	-0.10619587	-0.06483174	-0.17577282	-6.594446	-0.6027517	7.233272	Walking_Watch
13:49:04.204	-6.6608725	0.083799616	6.840443	-0.08359386	-0.12042048	0.064908095	-6.485572	-0.634195	7.328404	Walking_Watch
13:49:04.233	-6.6608725	0.083799616	6.840443	-0.08359386	-0.12042048	0.064908095	-6.485572	-0.634195	7.328404	Walking_Watch
13:49:04.255	-6.6608725	0.083799616	6.840443	-0.08359386	-0.12042048	0.064908095	-6.485572	-0.634195	7.328404	Walking_Watch
13:49:04.277	-6.6608725	0.083799616	6.840443	-0.08359386	-0.12042048	0.064908095	-6.485572	-0.634195	7.328404	Walking_Watch
13:49:04.299	-6.6608725	0.083799616	6.840443	-0.08359386	-0.12042048	0.064908095	-6.485572	-0.634195	7.328404	Walking_Watch
13:49:04.320	-6.6608725	0.083799616	6.840443	-0.08359386	-0.12042048	0.064908095	-6.485572	-0.634195	7.328404	Walking_Watch
13:49:04.343	-6.6608725	0.083799616	6.840443	-0.08359386	-0.12042048	0.064908095	-6.485572	-0.634195	7.328404	Walking_Watch
13:49:04.365	-6.6608725	0.083799616	6.840443	-0.08359386	-0.12042048	0.064908095	-6.485572	-0.634195	7.328404	Walking_Watch
13:49:04.388	-8.174054	-1.1684061	7.8268843	-0.39513513	0.07749986	0.12232943	-6.7806644	-0.79081076	7.0404153	Walking_Watch
13:49:04.410	-8.174054	-1.1684061	7.8268843	-0.39513513	0.07749986	0.12232943	-6.7806644	-0.79081076	7.0404153	Walking_Watch
13:49:04.433	-8.174054	-1.1684061	7.8268843	-0.39513513	0.07749986	0.12232943	-6.7806644	-0.79081076	7.0404153	Walking_Watch
13:49:04.456	-8.174054	-1.1684061	7.8268843	-0.39513513	0.07749986	0.12232943	-6.7806644	-0.79081076	7.0404153	Walking_Watch
13:49:04.478	-8.174054	-1.1684061	7.8268843	-0.39513513	0.07749986	0.12232943	-6.7806644	-0.79081076	7.0404153	Walking_Watch
13:49:04.501	-8.174054	-1.1684061	7.8268843	-0.39513513	0.07749986	0.12232943	-6.7806644	-0.79081076	7.0404153	Walking_Watch
13:49:04.524	-8.174054	-1.1684061	7.8268843	-0.39513513	0.07749986	0.12232943	-6.7806644	-0.79081076	7.0404153	Walking_Watch
13:49:04.546	-8.174054	-1.1684061	7.8268843	-0.39513513	0.07749986	0.12232943	-6.7806644	-0.79081076	7.0404153	Walking_Watch
13:49:04.570	-5.6983743	-1.9824595	6.1269493	-0.078706935	0.2864158	0.29764777	-6.8727384	-1.0124105	6.92176	Walking_Watch
13:49:04.592	-5.6983743	-1.9824595	6.1269493	-0.078706935	0.2864158	0.29764777	-6.8727384	-1.0124105	6.92176	Walking_Watch
13:49:04.615	-5.6983743	-1.9824595	6.1269493	-0.078706935	0.2864158	0.29764777	-6.8727384	-1.0124105	6.92176	Walking_Watch
13:49:04.637	-5.6983743	-1.9824595	6.1269493	-0.078706935	0.2864158	0.29764777	-6.8727384	-1.0124105	6.92176	Walking_Watch
13:49:04.659	-5.6983743	-1.9824595	6.1269493	-0.078706935	0.2864158	0.29764777	-6.8727384	-1.0124105	6.92176	Walking_Watch
13:49:04.681	-5.6983743	-1.9824595	6.1269493	-0.078706935	0.2864158	0.29764777	-6.8727384	-1.0124105	6.92176	Walking_Watch
13:49:04.702	-5.6983743	-1.9824595	6.1269493	-0.078706935	0.2864158	0.29764777	-6.8727384	-1.0124105	6.92176	Walking_Watch
13:49:04.725	-5.6983743	-1.9824595	6.1269493	-0.078706935	0.2864158	0.29764777	-6.8727384	-1.0124105	6.92176	Walking_Watch
13:49:04.747	-5.9473786	-1.56825	6.1125836	-0.050607134	-0.1674571	-0.08231042	-6.7243266	-1.1239489	7.049145	Walking_Watch
13:49:04.778	-5.9473786	-1.56825	6.1125836	-0.050607134	-0.1674571	-0.08231042	-6.7243266	-1.1239489	7.049145	Walking_Watch
13:49:04.800	-5.9473786	-1.56825	6.1125836	-0.050607134	-0.1674571	-0.08231042	-6.7243266	-1.1239489	7.049145	Walking_Watch
13:49:04.822	-5.9473786	-1.56825	6.1125836	-0.050607134	-0.1674571	-0.08231042	-6.7243266	-1.1239489	7.049145	Walking_Watch
13:49:04.845	-5.9473786	-1.56825	6.1125836	-0.050607134	-0.1674571	-0.08231042	-6.7243266	-1.1239489	7.049145	Walking_Watch
13:49:04.868	-5.9473786	-1.56825	6.1125836	-0.050607134	-0.1674571	-0.08231042	-6.7243266	-1.1239489	7.049145	Walking_Watch
13:49:04.890	-5.9473786	-1.56825	6.1125836	-0.050607134	-0.1674571	-0.08231042	-6.7243266	-1.1239489	7.049145	Walking_Watch
13:49:04.914	-5.9473786	-1.56825	6.1125836	-0.050607134	-0.1674571	-0.08231042	-6.7243266	-1.1239489	7.049145	Walking_Watch
13:49:04.935	-6.737489	-1.7454263	6.632141	0.22611482	-0.1112575	-0.06276274	-6.550032	-1.3808111	7.166643	Walking_Watch
13:49:04.958	-6.737489	-1.7454263	6.632141	0.22611482	-0.1112575	-0.06276274	-6.550032	-1.3808111	7.166643	Walking_Watch
13:49:04.980	-6.737489	-1.7454263	6.632141	0.22611482	-0.1112575	-0.06276274	-6.550032	-1.3808111	7.166643	Walking_Watch
13:49:05.002	-6.737489	-1.7454263	6.632141	0.22611482	-0.1112575	-0.06276274	-6.550032	-1.3808111	7.166643	Walking_Watch
13:49:05.026	-6.737489	-1.7454263	6.632141	0.22611482	-0.1112575	-0.06276274	-6.550032	-1.3808111	7.166643	Walking_Watch
13:49:05.048	-6.737489	-1.7454263	6.632141	0.22611482	-0.1112575	-0.06276274	-6.550032	-1.3808111	7.166643	Walking_Watch
13:49:05.070	-6.737489	-1.7454263	6.632141	0.22611482	-0.1112575	-0.06276274	-6.550032	-1.3808111	7.166643	Walking_Watch
13:49:05.092	-6.737489	-1.7454263	6.632141	0.22611482	-0.1112575	-0.06276274	-6.550032	-1.3808111	7.166643	Walking_Watch
13:49:05.113	-6.9936767	-1.541913	8.006455	0.26765364	0.14652763	0.09178617	-6.5894217	-1.1224979	7.175643	Walking_Watch
13:49:05.135	-6.9936767	-1.541913	8.006455	0.26765364	0.14652763	0.09178617	-6.5894217	-1.1224979	7.175643	Walking_Watch
13:49:05.157	-6.9936767	-1.541913	8.006455	0.26765364	0.14652763	0.09178617	-6.5894217	-1.1224979	7.175643	Walking_Watch
13:49:05.179	-6.9936767	-1.541913	8.006455	0.26765364	0.14652763	0.09178617	-6.5894217	-1.1224979	7.175643	Walking_Watch
13:49:05.202	-6.9936767	-1.541913	8.006455	0.26765364	0.14652763	0.09178617	-6.5894217	-1.1224979	7.175643	Walking_Watch
13:49:05.225	-6.9936767	-1.541913	8.006455	0.26765364	0.14652763	0.09178617	-6.5894217	-1.1224979	7.175643	Walking_Watch
13:49:05.248	-6.9936767	-1.541913	8.006455	0.26765364	0.14652763	0.09178617	-6.5894217	-1.1224979	7.175643	Walking_Watch
13:49:05.269	-6.9936767	-1.541913	8.006455	0.26765364	0.14652763	0.09178617	-6.5894217	-1.1224979	7.175643	Walking_Watch
13:49:05.290	-5.933013	-0.057462595	6.316097	0.05323996	0.31390473	0.15653789	-6.8061533	-0.64651614	7.0305486	Walking_Watch
13:49:05.312	-5.933013	-0.057462595	6.316097	0.05323996	0.31390473	0.15653789	-6.8061533	-0.64651614	7.0305486	Walking_Watch
13:49:05.333	-5.933013	-0.057462595	6.316097	0.05323996	0.31390473	0.15653789	-6.8061533	-0.64651614	7.0305486	Walking_Watch
13:49:05.355	-5.933013	-0.057462595	6.316097	0.05323996	0.31390473	0.15653789	-6.8061533	-0.64651614	7.0305486	Walking_Watch
13:49:05.378	-5.933013	-0.057462595	6.316097	0.05323996	0.31390473	0.15653789	-6.8061533	-0.64651614	7.0305486	Walking_Watch
13:49:05.401	-5.933013	-0.057462595	6.316097	0.05323996	0.31390473	0.15653789	-6.8061533	-0.64651614	7.0305486	Walking_Watch
13:49:05.422	-5.933013	-0.057462595	6.316097	0.05323996	0.31390473	0.15653789	-6.8061533	-0.64651614	7.0305486	Walking_Watch
13:49:05.445	-5.933013	-0.057462595	6.316097	0.05323996	0.31390473	0.15653789	-6.8061533	-0.64651614	7.0305486	Walking_Watch
13:49:05.469	-6.280183	-0.083799616	6.572284	-0.065878764	-0.18395045	0.017871473	-6.791533	-0.28348494	7.068596	Walking_Watch
13:49:05.490	-6.280183	-0.083799616	6.572284	-0.065878764	-0.18395045	0.017871473	-6.791533	-0.28348494	7.068596	Walking_Watch
13:49:05.512	-6.280183	-0.083799616	6.572284	-0.065878764	-0.18395045	0.017871473	-6.791533	-0.28348494	7.068596	Walking_Watch
13:49:05.535	-6.280183	-0.083799616	6.572284	-0.065878764	-0.18395045	0.017871473	-6.791533	-0.28348494	7.068596	Walking_Watch
13:49:05.557	-6.280183	-0.083799616	6.572284	-0.065878764	-0.18395045	0.017871473	-6.791533	-0.28348494	7.068596	Walking_Watch
13:49:05.580	-6.280183	-0.083799616	6.572284	-0.065878764	-0.18395045	0.017871473	-6.791533	-0.28348494	7.068596	Walking_Watch
13:49:05.602	-6.280183	-0.083799616	6.572284	-0.065878764	-0.18395045	0.017871473	-6.791533	-0.28348494	7.068596	Walking_Watch
13:49:05.623	-6.280183	-0.083799616	6.572284	-0.065878764	-0.18395045	0.017871473	-6.791533	-0.28348494	7.068596	Walking_Watch
13:49:05.645	-6.378348	0.45730647	6.2777886	-0.0047922377	-0.12652913	0.19257893	-6.705419	-0.06044877	7.155698	Walking_Watch
13:49:05.666	-6.378348	0.45730647	6.2777886	-0.0047922377	-0.12652913	0.19257893	-6.705419	-0.06044877	7.155698	Walking_Watch
13:49:05.688	-6.378348	0.45730647	6.2777886	-0.0047922377	-0.12652913	0.19257893	-6.705419	-0.06044877	7.155698	Walking_Watch
13:49:05.711	-6.378348	0.45730647	6.2777886	-0.0047922377	-0.12652913	0.19257893	-6.705419	-0.06044877	7.155698	Walking_Watch
13:49:05.733	-6.378348	0.45730647	6.2777886	-0.0047922377	-0.12652913	0.19257893	-6.705419	-0.06044877	7.155698	Walking_Watch
13:49:05.756	-6.378348	0.45730647	6.2777886	-0.0047922377	-0.12652913	0.19257893	-6.705419	-0.06044877	7.155698	Walking_Watch
13:49:05.778	-6.378348	0.45730647	6.2777886	-0.0047922377	-0.12652913	0.19257893	-6.705419	-0.06044877	7.155698	Walking_Watch
13:49:05.801	-6.378348	0.45730647	6.2777886	-0.0047922377	-0.12652913	0.19257893	-6.705419	-0.06044877	7.155698	Walking_Watch
13:49:05.824	-7.190007	0.41420954	6.902694	-0.0047922377	-0.12652913	0.19257893	-6.705419	-0.06044877	7.155698	Walking_Watch
13:49:05.846	-7.190007	0.41420954	6.902694	-0.19782566	0.050621793	-0.12018407	-6.7550764	-0.055471566	7.108877	Walking_Watch
13:49:05.867	-7.190007	0.41420954	6.902694	-0.19782566	0.050621793	-0.12018407	-6.7550764	-0.055471566	7.108877	Walking_Watch
13:49:05.889	-7.190007	0.41420954	6.902694	-0.19782566	0.050621793	-0.12018407	-6.7550764	-0.055471566	7.108877	Walking_Watch
13:49:05.913	-7.190007	0.41420954	6.902694	-0.19782566	0.050621793	-0.12018407	-6.7550764	-0.055471566	7.108877	Walking_Watch
13:49:05.935	-7.190007	0.41420954	6.902694	-0.19782566	0.050621793	-0.12018407	-6.7550764	-0.055471566	7.108877	Walking_Watch
13:49:05.957	-7.190007	0.41420954	6.902694	-0.19782566	0.050621793	-0.12018407	-6.7550764	-0.055471566	7.108877	Walking_Watch
13:49:05.979	-7.190007	0.41420954	6.902694	-0.19782566	0.050621793	-0.12018407	-6.7550764	-0.055471566	7.108877	Walking_Watch
13:49:06.002	-7.190007	0.41420954	6.902694	-0.19782566	0.050621793	-0.12018407	-6.7550764	-0.055471566	7.108877	Walking_Watch
13:49:06.025	-5.777385	-0.723071	8.837268	0.08500495	-0.121031344	-0.33887383	-6.90991	-0.51507473	6.9396067	Walking_Watch
13:49:06.047	-5.777385	-0.723071	8.837268	0.08500495	-0.121031344	-0.33887383	-6.90991	-0.51507473	6.9396067	Walking_Watch
13:49:06.071	-5.777385	-0.723071	8.837268	0.08500495	-0.121031344	-0.33887383	-6.90991	-0.51507473	6.9396067	Walking_Watch
13:49:06.093	-5.777385	-0.723071	8.837268	0.08500495	-0.121031344	-0.33887383	-6.90991	-0.51507473	6.9396067	Walking_Watch
13:49:06.116	-5.777385	-0.723071	8.837268	0.08500495	-0.121031344	-0.33887383	-6.90991	-0.51507473	6.9396067	Walking_Watch
13:49:06.138	-5.777385	-0.723071	8.837268	0.08500495	-0.121031344	-0.33887383	-6.90991	-0.51507473	6.9396067	Walking_Watch
13:49:06.159	-5.777385	-0.723071	8.837268	0.08500495	-0.121031344	-0.33887383	-6.90991	-0.51507473	6.9396067	Walking_Watch
13:49:06.182	-5.777385	-0.723071	8.837268	0.08500495	-0.121031344	-0.33887383	-6.90991	-0.51507473	6.9396067	Walking_Watch
13:49:06.205	-5.5954204	-0.9026416	6.8021345	-0.18805182	-0.14546596	-0.009006597	-6.7519903	-0.80848086	7.0659227	Walking_Watch
13:49:06.228	-5.5954204	-0.9026416	6.8021345	-0.18805182	-0.14546596	-0.009006597	-6.7519903	-0.80848086	7.0659227	Walking_Watch
13:49:06.250	-5.5954204	-0.9026416	6.8021345	-0.18805182	-0.14546596	-0.009006597	-6.7519903	-0.80848086	7.0659227	Walking_Watch
13:49:06.271	-5.5954204	-0.9026416	6.8021345	-0.18805182	-0.14546596	-0.009006597	-6.7519903	-0.80848086	7.0659227	Walking_Watch
13:49:06.293	-5.5954204	-0.9026416	6.8021345	-0.18805182	-0.14546596	-0.009006597	-6.7519903	-0.80848086	7.0659227	Walking_Watch
13:49:06.316	-5.5954204	-0.9026416	6.8021345	-0.18805182	-0.14546596	-0.009006597	-6.7519903	-0.80848086	7.0659227	Walking_Watch
13:49:06.339	-5.5954204	-0.9026416	6.8021345	-0.18805182	-0.14546596	-0.009006597	-6.7519903	-0.80848086	7.0659227	Walking_Watch
13:49:06.361	-6.0670924	-1.1372806	6.8260775	-0.18805182	-0.14546596	-0.009006597	-6.7519903	-0.80848086	7.0659227	Walking_Watch
13:49:06.382	-6.0670924	-1.1372806	6.8260775	0.20656714	-0.1515746	-0.16783156	-6.524807	-0.964998	7.2571335	Walking_Watch
13:49:06.404	-6.0670924	-1.1372806	6.8260775	0.20656714	-0.1515746	-0.16783156	-6.524807	-0.964998	7.2571335	Walking_Watch
13:49:06.426	-6.0670924	-1.1372806	6.8260775	0.20656714	-0.1515746	-0.16783156	-6.524807	-0.964998	7.2571335	Walking_Watch
13:49:06.448	-6.0670924	-1.1372806	6.8260775	0.20656714	-0.1515746	-0.16783156	-6.524807	-0.964998	7.2571335	Walking_Watch
13:49:06.471	-6.0670924	-1.1372806	6.8260775	0.20656714	-0.1515746	-0.16783156	-6.524807	-0.964998	7.2571335	Walking_Watch
13:49:06.493	-6.0670924	-1.1372806	6.8260775	0.20656714	-0.1515746	-0.16783156	-6.524807	-0.964998	7.2571335	Walking_Watch
13:49:06.516	-6.0670924	-1.1372806	6.8260775	0.20656714	-0.1515746	-0.16783156	-6.524807	-0.964998	7.2571335	Walking_Watch
13:49:06.538	-6.0670924	-1.1372806	6.8260775	0.20656714	-0.1515746	-0.16783156	-6.524807	-0.964998	7.2571335	Walking_Watch
13:49:06.561	-7.211556	-1.2498114	6.771009	0.31530115	-0.117977016	-0.012671788	-6.3695917	-0.9258403	7.3987474	Walking_Watch
13:49:06.584	-7.211556	-1.2498114	6.771009	0.31530115	-0.117977016	-0.012671788	-6.3695917	-0.9258403	7.3987474	Walking_Watch
13:49:06.607	-7.211556	-1.2498114	6.771009	0.31530115	-0.117977016	-0.012671788	-6.3695917	-0.9258403	7.3987474	Walking_Watch
13:49:06.631	-7.211556	-1.2498114	6.771009	0.31530115	-0.117977016	-0.012671788	-6.3695917	-0.9258403	7.3987474	Walking_Watch
13:49:06.654	-7.211556	-1.2498114	6.771009	0.31530115	-0.117977016	-0.012671788	-6.3695917	-0.9258403	7.3987474	Walking_Watch
13:49:06.675	-7.211556	-1.2498114	6.771009	0.31530115	-0.117977016	-0.012671788	-6.3695917	-0.9258403	7.3987474	Walking_Watch
13:49:06.697	-7.211556	-1.2498114	6.771009	0.31530115	-0.117977016	-0.012671788	-6.3695917	-0.9258403	7.3987474	Walking_Watch
13:49:06.719	-7.211556	-1.2498114	6.771009	0.31530115	-0.117977016	-0.012671788	-6.3695917	-0.9258403	7.3987474	Walking_Watch
13:49:06.741	-6.3711653	-0.68715686	7.800547	0.22978002	-0.106370576	0.24389161	-6.4560843	-0.5656189	7.3599863	Walking_Watch
13:49:06.764	-6.3711653	-0.68715686	7.800547	0.22978002	-0.106370576	0.24389161	-6.4560843	-0.5656189	7.3599863	Walking_Watch
13:49:06.786	-6.3711653	-0.68715686	7.800547	0.22978002	-0.106370576	0.24389161	-6.4560843	-0.5656189	7.3599863	Walking_Watch
13:49:06.809	-6.3711653	-0.68715686	7.800547	0.22978002	-0.106370576	0.24389161	-6.4560843	-0.5656189	7.3599863	Walking_Watch
13:49:06.831	-6.3711653	-0.68715686	7.800547	0.22978002	-0.106370576	0.24389161	-6.4560843	-0.5656189	7.3599863	Walking_Watch
13:49:06.853	-6.3711653	-0.68715686	7.800547	0.22978002	-0.106370576	0.24389161	-6.4560843	-0.5656189	7.3599863	Walking_Watch
13:49:06.876	-6.3711653	-0.68715686	7.800547	0.22978002	-0.106370576	0.24389161	-6.4560843	-0.5656189	7.3599863	Walking_Watch
13:49:06.899	-6.3711653	-0.68715686	7.800547	0.22978002	-0.106370576	0.24389161	-6.4560843	-0.5656189	7.3599863	Walking_Watch
13:49:06.922	-5.154874	0.73743665	8.195602	-0.107417606	0.0872737	-0.20814867	-6.3616266	-0.2519114	7.458989	Walking_Watch
13:49:06.944	-5.154874	0.73743665	8.195602	-0.107417606	0.0872737	-0.20814867	-6.3616266	-0.2519114	7.458989	Walking_Watch
13:49:06.967	-5.154874	0.73743665	8.195602	-0.107417606	0.0872737	-0.20814867	-6.3616266	-0.2519114	7.458989	Walking_Watch
13:49:06.989	-5.154874	0.73743665	8.195602	-0.107417606	0.0872737	-0.20814867	-6.3616266	-0.2519114	7.458989	Walking_Watch
13:49:07.010	-5.154874	0.73743665	8.195602	-0.107417606	0.0872737	-0.20814867	-6.3616266	-0.2519114	7.458989	Walking_Watch
13:49:07.033	-5.154874	0.73743665	8.195602	-0.107417606	0.0872737	-0.20814867	-6.3616266	-0.2519114	7.458989	Walking_Watch
13:49:07.056	-5.154874	0.73743665	8.195602	-0.107417606	0.0872737	-0.20814867	-6.3616266	-0.2519114	7.458989	Walking_Watch
13:49:07.078	-5.154874	0.73743665	8.195602	-0.107417606	0.0872737	-0.20814867	-6.3616266	-0.2519114	7.458989	Walking_Watch
13:49:07.101	-6.114978	-0.40463245	6.873963	-0.028005118	0.0011417072	0.0032107076	-6.112843	-0.4547288	7.6548457	Walking_Watch
13:49:07.127	-6.114978	-0.40463245	6.873963	-0.028005118	0.0011417072	0.0032107076	-6.112843	-0.4547288	7.6548457	Walking_Watch
13:49:07.150	-6.114978	-0.40463245	6.873963	-0.028005118	0.0011417072	0.0032107076	-6.112843	-0.4547288	7.6548457	Walking_Watch
13:49:07.172	-6.114978	-0.40463245	6.873963	-0.028005118	0.0011417072	0.0032107076	-6.112843	-0.4547288	7.6548457	Walking_Watch
13:49:07.194	-6.114978	-0.40463245	6.873963	-0.028005118	0.0011417072	0.0032107076	-6.112843	-0.4547288	7.6548457	Walking_Watch
13:49:07.215	-6.114978	-0.40463245	6.873963	-0.028005118	0.0011417072	0.0032107076	-6.112843	-0.4547288	7.6548457	Walking_Watch
13:49:07.238	-6.114978	-0.40463245	6.873963	-0.028005118	0.0011417072	0.0032107076	-6.112843	-0.4547288	7.6548457	Walking_Watch
13:49:07.259	-6.114978	-0.40463245	6.873963	-0.028005118	0.0011417072	0.0032107076	-6.112843	-0.4547288	7.6548457	Walking_Watch
13:49:07.280	-6.526793	0.13168511	6.672844	-0.11413711	0.048789196	0.2579415	-6.2302213	-0.30464435	7.567156	Walking_Watch
13:49:07.302	-6.526793	0.13168511	6.672844	-0.11413711	0.048789196	0.2579415	-6.2302213	-0.30464435	7.567156	Walking_Watch
13:49:07.324	-6.526793	0.13168511	6.672844	-0.11413711	0.048789196	0.2579415	-6.2302213	-0.30464435	7.567156	Walking_Watch
13:49:07.347	-6.526793	0.13168511	6.672844	-0.11413711	0.048789196	0.2579415	-6.2302213	-0.30464435	7.567156	Walking_Watch
13:49:07.371	-6.526793	0.13168511	6.672844	-0.11413711	0.048789196	0.2579415	-6.2302213	-0.30464435	7.567156	Walking_Watch
13:49:07.392	-6.526793	0.13168511	6.672844	-0.11413711	0.048789196	0.2579415	-6.2302213	-0.30464435	7.567156	Walking_Watch
13:49:07.415	-6.526793	0.13168511	6.672844	-0.11413711	0.048789196	0.2579415	-6.2302213	-0.30464435	7.567156	Walking_Watch
13:49:07.437	-6.526793	0.13168511	6.672844	-0.11413711	0.048789196	0.2579415	-6.2302213	-0.30464435	7.567156	Walking_Watch
13:49:07.459	-7.455772	-0.56744313	7.8747697	-0.40246552	0.22166406	-0.09025168	-6.515745	-0.46182358	7.3145137	Walking_Watch
13:49:07.481	-7.455772	-0.56744313	7.8747697	-0.40246552	0.22166406	-0.09025168	-6.515745	-0.46182358	7.3145137	Walking_Watch
13:49:07.502	-7.455772	-0.56744313	7.8747697	-0.40246552	0.22166406	-0.09025168	-6.515745	-0.46182358	7.3145137	Walking_Watch
13:49:07.524	-7.455772	-0.56744313	7.8747697	-0.40246552	0.22166406	-0.09025168	-6.515745	-0.46182358	7.3145137	Walking_Watch
13:49:07.547	-7.455772	-0.56744313	7.8747697	-0.40246552	0.22166406	-0.09025168	-6.515745	-0.46182358	7.3145137	Walking_Watch
13:49:07.570	-7.455772	-0.56744313	7.8747697	-0.40246552	0.22166406	-0.09025168	-6.515745	-0.46182358	7.3145137	Walking_Watch
13:49:07.593	-7.455772	-0.56744313	7.8747697	-0.40246552	0.22166406	-0.09025168	-6.515745	-0.46182358	7.3145137	Walking_Watch
13:49:07.616	-7.455772	-0.56744313	7.8747697	-0.40246552	0.22166406	-0.09025168	-6.515745	-0.46182358	7.3145137	Walking_Watch
13:49:07.638	-5.849213	-1.5203645	6.639324	-0.10986106	0.4336343	0.21395922	-6.7025533	-0.70630676	7.1237073	Walking_Watch
13:49:07.661	-5.849213	-1.5203645	6.639324	-0.10986106	0.4336343	0.21395922	-6.7025533	-0.70630676	7.1237073	Walking_Watch
13:49:07.683	-5.849213	-1.5203645	6.639324	-0.10986106	0.4336343	0.21395922	-6.7025533	-0.70630676	7.1237073	Walking_Watch
13:49:07.706	-5.849213	-1.5203645	6.639324	-0.10986106	0.4336343	0.21395922	-6.7025533	-0.70630676	7.1237073	Walking_Watch
13:49:07.728	-5.849213	-1.5203645	6.639324	-0.10986106	0.4336343	0.21395922	-6.7025533	-0.70630676	7.1237073	Walking_Watch
13:49:07.750	-5.849213	-1.5203645	6.639324	-0.10986106	0.4336343	0.21395922	-6.7025533	-0.70630676	7.1237073	Walking_Watch
13:49:07.771	-5.849213	-1.5203645	6.639324	-0.10986106	0.4336343	0.21395922	-6.7025533	-0.70630676	7.1237073	Walking_Watch
13:49:07.793	-5.849213	-1.5203645	6.639324	-0.10986106	0.4336343	0.21395922	-6.7025533	-0.70630676	7.1237073	Walking_Watch
13:49:07.814	-5.7558365	-0.74222517	6.237086	-0.06954395	-0.07765991	0.24633507	-6.6987076	-0.5790502	7.1387877	Walking_Watch
13:49:07.837	-5.7558365	-0.74222517	6.237086	-0.06954395	-0.07765991	0.24633507	-6.6987076	-0.5790502	7.1387877	Walking_Watch
13:49:07.860	-5.7558365	-0.74222517	6.237086	-0.06954395	-0.07765991	0.24633507	-6.6987076	-0.5790502	7.1387877	Walking_Watch
13:49:07.883	-5.7558365	-0.74222517	6.237086	-0.06954395	-0.07765991	0.24633507	-6.6987076	-0.5790502	7.1387877	Walking_Watch
13:49:07.905	-5.7558365	-0.74222517	6.237086	-0.06954395	-0.07765991	0.24633507	-6.6987076	-0.5790502	7.1387877	Walking_Watch
13:49:07.929	-5.7558365	-0.74222517	6.237086	-0.06954395	-0.07765991	0.24633507	-6.6987076	-0.5790502	7.1387877	Walking_Watch
13:49:07.951	-5.7558365	-0.74222517	6.237086	-0.06954395	-0.07765991	0.24633507	-6.6987076	-0.5790502	7.1387877	Walking_Watch
13:49:07.974	-5.7558365	-0.74222517	6.237086	-0.06954395	-0.07765991	0.24633507	-6.6987076	-0.5790502	7.1387877	Walking_Watch
13:49:07.995	-6.6201696	-1.0439038	6.5651016	-0.1214675	-0.23526314	-0.018169576	-6.533955	-0.6351865	7.2852087	Walking_Watch
13:49:08.017	-6.6201696	-1.0439038	6.5651016	-0.1214675	-0.23526314	-0.018169576	-6.533955	-0.6351865	7.2852087	Walking_Watch
13:49:08.040	-6.6201696	-1.0439038	6.5651016	-0.1214675	-0.23526314	-0.018169576	-6.533955	-0.6351865	7.2852087	Walking_Watch
13:49:08.063	-6.6201696	-1.0439038	6.5651016	-0.1214675	-0.23526314	-0.018169576	-6.533955	-0.6351865	7.2852087	Walking_Watch
13:49:08.085	-6.6201696	-1.0439038	6.5651016	-0.1214675	-0.23526314	-0.018169576	-6.533955	-0.6351865	7.2852087	Walking_Watch
13:49:08.108	-6.6201696	-1.0439038	6.5651016	-0.1214675	-0.23526314	-0.018169576	-6.533955	-0.6351865	7.2852087	Walking_Watch
13:49:08.130	-6.6201696	-1.0439038	6.5651016	-0.1214675	-0.23526314	-0.018169576	-6.533955	-0.6351865	7.2852087	Walking_Watch
13:49:08.154	-6.6201696	-1.0439038	6.5651016	-0.1214675	-0.23526314	-0.018169576	-6.533955	-0.6351865	7.2852087	Walking_Watch
13:49:08.177	-7.649708	-0.9960183	8.085466	0.1894629	0.20455983	-0.04199332	-6.6551256	-0.7360008	7.165049	Walking_Watch
13:49:08.200	-7.649708	-0.9960183	8.085466	0.1894629	0.20455983	-0.04199332	-6.6551256	-0.7360008	7.165049	Walking_Watch
13:49:08.223	-7.649708	-0.9960183	8.085466	0.1894629	0.20455983	-0.04199332	-6.6551256	-0.7360008	7.165049	Walking_Watch
13:49:08.248	-7.649708	-0.9960183	8.085466	0.1894629	0.20455983	-0.04199332	-6.6551256	-0.7360008	7.165049	Walking_Watch
13:49:08.270	-7.649708	-0.9960183	8.085466	0.1894629	0.20455983	-0.04199332	-6.6551256	-0.7360008	7.165049	Walking_Watch
13:49:08.291	-7.649708	-0.9960183	8.085466	0.1894629	0.20455983	-0.04199332	-6.6551256	-0.7360008	7.165049	Walking_Watch
13:49:08.313	-7.649708	-0.9960183	8.085466	0.1894629	0.20455983	-0.04199332	-6.6551256	-0.7360008	7.165049	Walking_Watch
13:49:08.334	-7.649708	-0.9960183	8.085466	0.1894629	0.20455983	-0.04199332	-6.6551256	-0.7360008	7.165049	Walking_Watch
13:49:08.355	-5.152479	0.22506183	7.429435	0.30247298	0.09643669	-0.26618087	-6.761385	-0.4610257	7.0881166	Walking_Watch
13:49:08.379	-5.152479	0.22506183	7.429435	0.30247298	0.09643669	-0.26618087	-6.761385	-0.4610257	7.0881166	Walking_Watch
13:49:08.402	-5.152479	0.22506183	7.429435	0.30247298	0.09643669	-0.26618087	-6.761385	-0.4610257	7.0881166	Walking_Watch
13:49:08.425	-5.152479	0.22506183	7.429435	0.30247298	0.09643669	-0.26618087	-6.761385	-0.4610257	7.0881166	Walking_Watch
13:49:08.449	-5.152479	0.22506183	7.429435	0.30247298	0.09643669	-0.26618087	-6.761385	-0.4610257	7.0881166	Walking_Watch
13:49:08.471	-5.152479	0.22506183	7.429435	0.30247298	0.09643669	-0.26618087	-6.761385	-0.4610257	7.0881166	Walking_Watch
13:49:08.494	-5.152479	0.22506183	7.429435	0.30247298	0.09643669	-0.26618087	-6.761385	-0.4610257	7.0881166	Walking_Watch
13:49:08.518	-5.152479	0.22506183	7.429435	0.30247298	0.09643669	-0.26618087	-6.761385	-0.4610257	7.0881166	Walking_Watch
13:49:08.539	-5.90907	-0.50040346	6.488485	0.19190638	-0.16257018	-0.23136154	-6.5584445	-0.40668842	7.2795415	Walking_Watch
13:49:08.561	-5.90907	-0.50040346	6.488485	0.19190638	-0.16257018	-0.23136154	-6.5584445	-0.40668842	7.2795415	Walking_Watch
13:49:08.583	-5.90907	-0.50040346	6.488485	0.19190638	-0.16257018	-0.23136154	-6.5584445	-0.40668842	7.2795415	Walking_Watch
13:49:08.605	-5.90907	-0.50040346	6.488485	0.19190638	-0.16257018	-0.23136154	-6.5584445	-0.40668842	7.2795415	Walking_Watch
13:49:08.627	-5.90907	-0.50040346	6.488485	0.19190638	-0.16257018	-0.23136154	-6.5584445	-0.40668842	7.2795415	Walking_Watch
13:49:08.651	-5.90907	-0.50040346	6.488485	0.19190638	-0.16257018	-0.23136154	-6.5584445	-0.40668842	7.2795415	Walking_Watch
13:49:08.673	-5.90907	-0.50040346	6.488485	0.19190638	-0.16257018	-0.23136154	-6.5584445	-0.40668842	7.2795415	Walking_Watch
13:49:08.696	-5.90907	-0.50040346	6.488485	0.19190638	-0.16257018	-0.23136154	-6.5584445	-0.40668842	7.2795415	Walking_Watch
13:49:08.718	-6.4190507	0.23224466	6.5794673	0.02758362	-0.18822652	0.0044324384	-6.3666687	-0.41068318	7.447631	Walking_Watch
13:49:08.740	-6.4190507	0.23224466	6.5794673	0.02758362	-0.18822652	0.0044324384	-6.3666687	-0.41068318	7.447631	Walking_Watch
13:49:08.763	-6.4190507	0.23224466	6.5794673	0.02758362	-0.18822652	0.0044324384	-6.3666687	-0.41068318	7.447631	Walking_Watch
13:49:08.786	-6.4190507	0.23224466	6.5794673	0.02758362	-0.18822652	0.0044324384	-6.3666687	-0.41068318	7.447631	Walking_Watch
13:49:08.809	-6.4190507	0.23224466	6.5794673	0.02758362	-0.18822652	0.0044324384	-6.3666687	-0.41068318	7.447631	Walking_Watch
13:49:08.831	-6.4190507	0.23224466	6.5794673	0.02758362	-0.18822652	0.0044324384	-6.3666687	-0.41068318	7.447631	Walking_Watch
13:49:08.853	-6.4190507	0.23224466	6.5794673	0.02758362	-0.18822652	0.0044324384	-6.3666687	-0.41068318	7.447631	Walking_Watch
13:49:08.876	-6.4190507	0.23224466	6.5794673	0.02758362	-0.18822652	0.0044324384	-6.3666687	-0.41068318	7.447631	Walking_Watch
13:49:08.898	-6.7470665	-0.028731298	7.989695	-0.06648962	0.15141454	-0.21242473	-6.545936	-0.24095687	7.298148	Walking_Watch
13:49:08.921	-6.7470665	-0.028731298	7.989695	-0.06648962	0.15141454	-0.21242473	-6.545936	-0.24095687	7.298148	Walking_Watch
13:49:08.944	-6.7470665	-0.028731298	7.989695	-0.06648962	0.15141454	-0.21242473	-6.545936	-0.24095687	7.298148	Walking_Watch
13:49:08.966	-6.7470665	-0.028731298	7.989695	-0.06648962	0.15141454	-0.21242473	-6.545936	-0.24095687	7.298148	Walking_Watch
13:49:08.989	-6.7470665	-0.028731298	7.989695	-0.06648962	0.15141454	-0.21242473	-6.545936	-0.24095687	7.298148	Walking_Watch
13:49:09.010	-6.7470665	-0.028731298	7.989695	-0.06648962	0.15141454	-0.21242473	-6.545936	-0.24095687	7.298148	Walking_Watch
13:49:09.032	-6.7470665	-0.028731298	7.989695	-0.06648962	0.15141454	-0.21242473	-6.545936	-0.24095687	7.298148	Walking_Watch
13:49:09.054	-6.7470665	-0.028731298	7.989695	-0.06648962	0.15141454	-0.21242473	-6.545936	-0.24095687	7.298148	Walking_Watch
13:49:09.075	-5.6744313	-1.1708003	7.8340673	-0.11902404	0.14591676	0.059410308	-6.568803	-0.5524876	7.2605734	Walking_Watch
13:49:09.096	-5.6744313	-1.1708003	7.8340673	-0.11902404	0.14591676	0.059410308	-6.568803	-0.5524876	7.2605734	Walking_Watch
13:49:09.117	-5.6744313	-1.1708003	7.8340673	-0.11902404	0.14591676	0.059410308	-6.568803	-0.5524876	7.2605734	Walking_Watch
13:49:09.138	-5.6744313	-1.1708003	7.8340673	-0.11902404	0.14591676	0.059410308	-6.568803	-0.5524876	7.2605734	Walking_Watch
13:49:09.159	-5.6744313	-1.1708003	7.8340673	-0.11902404	0.14591676	0.059410308	-6.568803	-0.5524876	7.2605734	Walking_Watch
13:49:09.181	-5.6744313	-1.1708003	7.8340673	-0.11902404	0.14591676	0.059410308	-6.568803	-0.5524876	7.2605734	Walking_Watch
13:49:09.203	-5.6744313	-1.1708003	7.8340673	-0.11902404	0.14591676	0.059410308	-6.568803	-0.5524876	7.2605734	Walking_Watch
13:49:09.226	-5.6744313	-1.1708003	7.8340673	-0.11902404	0.14591676	0.059410308	-6.568803	-0.5524876	7.2605734	Walking_Watch
13:49:09.248	-5.0614967	-0.3615355	6.8715687	0.0062033366	-0.053836167	-0.065817066	-6.399768	-0.7367735	7.3939486	Walking_Watch
13:49:09.271	-5.0614967	-0.3615355	6.8715687	0.0062033366	-0.053836167	-0.065817066	-6.399768	-0.7367735	7.3939486	Walking_Watch
13:49:09.293	-5.0614967	-0.3615355	6.8715687	0.0062033366	-0.053836167	-0.065817066	-6.399768	-0.7367735	7.3939486	Walking_Watch
13:49:09.314	-5.0614967	-0.3615355	6.8715687	0.0062033366	-0.053836167	-0.065817066	-6.399768	-0.7367735	7.3939486	Walking_Watch
13:49:09.336	-5.0614967	-0.3615355	6.8715687	0.0062033366	-0.053836167	-0.065817066	-6.399768	-0.7367735	7.3939486	Walking_Watch
13:49:09.357	-5.0614967	-0.3615355	6.8715687	0.0062033366	-0.053836167	-0.065817066	-6.399768	-0.7367735	7.3939486	Walking_Watch
13:49:09.380	-5.0614967	-0.3615355	6.8715687	0.0062033366	-0.053836167	-0.065817066	-6.399768	-0.7367735	7.3939486	Walking_Watch
13:49:09.403	-5.0614967	-0.3615355	6.8715687	0.0062033366	-0.053836167	-0.065817066	-6.399768	-0.7367735	7.3939486	Walking_Watch
13:49:09.426	-6.1125836	-1.132492	6.9481854	0.09966572	-0.06483174	-0.21242473	-6.3082824	-0.85330755	7.4597416	Walking_Watch
13:49:09.448	-6.1125836	-1.132492	6.9481854	0.09966572	-0.06483174	-0.21242473	-6.3082824	-0.85330755	7.4597416	Walking_Watch
13:49:09.470	-6.1125836	-1.132492	6.9481854	0.09966572	-0.06483174	-0.21242473	-6.3082824	-0.85330755	7.4597416	Walking_Watch
13:49:09.493	-6.1125836	-1.132492	6.9481854	0.09966572	-0.06483174	-0.21242473	-6.3082824	-0.85330755	7.4597416	Walking_Watch
13:49:09.516	-6.1125836	-1.132492	6.9481854	0.09966572	-0.06483174	-0.21242473	-6.3082824	-0.85330755	7.4597416	Walking_Watch
13:49:09.538	-6.1125836	-1.132492	6.9481854	0.09966572	-0.06483174	-0.21242473	-6.3082824	-0.85330755	7.4597416	Walking_Watch
13:49:09.561	-6.1125836	-1.132492	6.9481854	0.09966572	-0.06483174	-0.21242473	-6.3082824	-0.85330755	7.4597416	Walking_Watch
13:49:09.584	-6.1125836	-1.132492	6.9481854	0.09966572	-0.06483174	-0.21242473	-6.3082824	-0.85330755	7.4597416	Walking_Watch
13:49:09.608	-7.1588817	-1.1492519	7.8723755	0.26643196	0.016413338	0.18769202	-6.484719	-0.8671891	7.3052516	Walking_Watch
13:49:09.630	-7.1588817	-1.1492519	7.8723755	0.26643196	0.016413338	0.18769202	-6.484719	-0.8671891	7.3052516	Walking_Watch
13:49:09.652	-7.1588817	-1.1492519	7.8723755	0.26643196	0.016413338	0.18769202	-6.484719	-0.8671891	7.3052516	Walking_Watch
13:49:09.675	-7.1588817	-1.1492519	7.8723755	0.26643196	0.016413338	0.18769202	-6.484719	-0.8671891	7.3052516	Walking_Watch
13:49:09.698	-7.1588817	-1.1492519	7.8723755	0.26643196	0.016413338	0.18769202	-6.484719	-0.8671891	7.3052516	Walking_Watch
13:49:09.721	-7.1588817	-1.1492519	7.8723755	0.26643196	0.016413338	0.18769202	-6.484719	-0.8671891	7.3052516	Walking_Watch
13:49:09.743	-7.1588817	-1.1492519	7.8723755	0.26643196	0.016413338	0.18769202	-6.484719	-0.8671891	7.3052516	Walking_Watch
13:49:09.766	-7.1588817	-1.1492519	7.8723755	0.26643196	0.016413338	0.18769202	-6.484719	-0.8671891	7.3052516	Walking_Watch
13:49:09.790	-5.3033185	1.0462981	8.166871	0.28597963	0.07383467	-0.001065349	-6.6184893	-0.36619624	7.227154	Walking_Watch
13:49:09.813	-5.3033185	1.0462981	8.166871	0.28597963	0.07383467	-0.001065349	-6.6184893	-0.36619624	7.227154	Walking_Watch
13:49:09.835	-5.3033185	1.0462981	8.166871	0.28597963	0.07383467	-0.001065349	-6.6184893	-0.36619624	7.227154	Walking_Watch
13:49:09.858	-5.3033185	1.0462981	8.166871	0.28597963	0.07383467	-0.001065349	-6.6184893	-0.36619624	7.227154	Walking_Watch
13:49:09.880	-5.3033185	1.0462981	8.166871	0.28597963	0.07383467	-0.001065349	-6.6184893	-0.36619624	7.227154	Walking_Watch
13:49:09.902	-5.3033185	1.0462981	8.166871	0.28597963	0.07383467	-0.001065349	-6.6184893	-0.36619624	7.227154	Walking_Watch
13:49:09.923	-5.3033185	1.0462981	8.166871	0.28597963	0.07383467	-0.001065349	-6.6184893	-0.36619624	7.227154	Walking_Watch
13:49:09.945	-5.3033185	1.0462981	8.166871	0.28597963	0.07383467	-0.001065349	-6.6184893	-0.36619624	7.227154	Walking_Watch
13:49:09.968	-6.3352513	-0.090982445	6.5459476	0.2212279	-0.30429092	-0.26495913	-6.265341	-0.08672625	7.5437574	Walking_Watch
13:49:09.989	-6.3352513	-0.090982445	6.5459476	0.2212279	-0.30429092	-0.26495913	-6.265341	-0.08672625	7.5437574	Walking_Watch
13:49:10.012	-6.3352513	-0.090982445	6.5459476	0.2212279	-0.30429092	-0.26495913	-6.265341	-0.08672625	7.5437574	Walking_Watch
13:49:10.034	-6.3352513	-0.090982445	6.5459476	0.2212279	-0.30429092	-0.26495913	-6.265341	-0.08672625	7.5437574	Walking_Watch
13:49:10.058	-6.3352513	-0.090982445	6.5459476	0.2212279	-0.30429092	-0.26495913	-6.265341	-0.08672625	7.5437574	Walking_Watch
13:49:10.081	-6.3352513	-0.090982445	6.5459476	0.2212279	-0.30429092	-0.26495913	-6.265341	-0.08672625	7.5437574	Walking_Watch
13:49:10.103	-6.3352513	-0.090982445	6.5459476	0.2212279	-0.30429092	-0.26495913	-6.265341	-0.08672625	7.5437574	Walking_Watch
13:49:10.125	-6.3352513	-0.090982445	6.5459476	0.2212279	-0.30429092	-0.26495913	-6.265341	-0.08672625	7.5437574	Walking_Watch
13:49:10.146	-5.6600657	-0.023942748	6.818895	0.06667899	-0.23220882	0.076514535	-5.9982514	-0.17624052	7.756304	Walking_Watch
13:49:10.168	-5.6600657	-0.023942748	6.818895	0.06667899	-0.23220882	0.076514535	-5.9982514	-0.17624052	7.756304	Walking_Watch
13:49:10.190	-5.6600657	-0.023942748	6.818895	0.06667899	-0.23220882	0.076514535	-5.9982514	-0.17624052	7.756304	Walking_Watch
13:49:10.212	-5.6600657	-0.023942748	6.818895	0.06667899	-0.23220882	0.076514535	-5.9982514	-0.17624052	7.756304	Walking_Watch
13:49:10.234	-5.6600657	-0.023942748	6.818895	0.06667899	-0.23220882	0.076514535	-5.9982514	-0.17624052	7.756304	Walking_Watch
13:49:10.257	-5.6600657	-0.023942748	6.818895	0.06667899	-0.23220882	0.076514535	-5.9982514	-0.17624052	7.756304	Walking_Watch
13:49:10.280	-5.6600657	-0.023942748	6.818895	0.06667899	-0.23220882	0.076514535	-5.9982514	-0.17624052	7.756304	Walking_Watch
13:49:10.302	-5.6600657	-0.023942748	6.818895	0.06667899	-0.23220882	0.076514535	-5.9982514	-0.17624052	7.756304	Walking_Watch
13:49:10.324	-6.0239954	0.05506832	8.109408	-0.21737334	0.03962622	-0.05054543	-5.956681	-0.20429581	7.7875896	Walking_Watch
13:49:10.347	-6.0239954	0.05506832	8.109408	-0.21737334	0.03962622	-0.05054543	-5.956681	-0.20429581	7.7875896	Walking_Watch
13:49:10.370	-6.0239954	0.05506832	8.109408	-0.21737334	0.03962622	-0.05054543	-5.956681	-0.20429581	7.7875896	Walking_Watch
13:49:10.394	-6.0239954	0.05506832	8.109408	-0.21737334	0.03962622	-0.05054543	-5.956681	-0.20429581	7.7875896	Walking_Watch
13:49:10.416	-6.0239954	0.05506832	8.109408	-0.21737334	0.03962622	-0.05054543	-5.956681	-0.20429581	7.7875896	Walking_Watch
13:49:10.438	-6.0239954	0.05506832	8.109408	-0.21737334	0.03962622	-0.05054543	-5.956681	-0.20429581	7.7875896	Walking_Watch
13:49:10.460	-6.0239954	0.05506832	8.109408	-0.21737334	0.03962622	-0.05054543	-5.956681	-0.20429581	7.7875896	Walking_Watch
13:49:10.483	-6.0239954	0.05506832	8.109408	-0.21737334	0.03962622	-0.05054543	-5.956681	-0.20429581	7.7875896	Walking_Watch
13:49:10.507	-4.573065	-0.6344828	9.251478	-0.18988441	0.10621052	0.03864089	-5.96392	-0.35959232	7.776418	Walking_Watch
13:49:10.529	-4.573065	-0.6344828	9.251478	-0.18988441	0.10621052	0.03864089	-5.96392	-0.35959232	7.776418	Walking_Watch
13:49:10.552	-4.573065	-0.6344828	9.251478	-0.18988441	0.10621052	0.03864089	-5.96392	-0.35959232	7.776418	Walking_Watch
13:49:10.574	-4.573065	-0.6344828	9.251478	-0.18988441	0.10621052	0.03864089	-5.96392	-0.35959232	7.776418	Walking_Watch
13:49:10.596	-4.573065	-0.6344828	9.251478	-0.18988441	0.10621052	0.03864089	-5.96392	-0.35959232	7.776418	Walking_Watch
13:49:10.619	-4.573065	-0.6344828	9.251478	-0.18988441	0.10621052	0.03864089	-5.96392	-0.35959232	7.776418	Walking_Watch
13:49:10.642	-4.573065	-0.6344828	9.251478	-0.18988441	0.10621052	0.03864089	-5.96392	-0.35959232	7.776418	Walking_Watch
13:49:10.664	-4.573065	-0.6344828	9.251478	-0.18988441	0.10621052	0.03864089	-5.96392	-0.35959232	7.776418	Walking_Watch
13:49:10.687	-4.149278	-0.679974	8.265037	-0.33160514	-0.18028526	0.011762821	-5.845983	-0.79146075	7.8338	Walking_Watch
13:49:10.710	-4.149278	-0.679974	8.265037	-0.33160514	-0.18028526	0.011762821	-5.845983	-0.79146075	7.8338	Walking_Watch
13:49:10.732	-4.149278	-0.679974	8.265037	-0.33160514	-0.18028526	0.011762821	-5.845983	-0.79146075	7.8338	Walking_Watch
13:49:10.754	-4.149278	-0.679974	8.265037	-0.33160514	-0.18028526	0.011762821	-5.845983	-0.79146075	7.8338	Walking_Watch
13:49:10.777	-4.149278	-0.679974	8.265037	-0.33160514	-0.18028526	0.011762821	-5.845983	-0.79146075	7.8338	Walking_Watch
13:49:10.800	-4.149278	-0.679974	8.265037	-0.33160514	-0.18028526	0.011762821	-5.845983	-0.79146075	7.8338	Walking_Watch
13:49:10.823	-4.149278	-0.679974	8.265037	-0.33160514	-0.18028526	0.011762821	-5.845983	-0.79146075	7.8338	Walking_Watch
13:49:10.846	-4.149278	-0.679974	8.265037	-0.33160514	-0.18028526	0.011762821	-5.845983	-0.79146075	7.8338	Walking_Watch
13:49:10.869	-5.497255	-1.7406378	6.3711653	0.092335336	0.14469504	-0.21059214	-5.870757	-1.1599451	7.7691073	Walking_Watch
13:49:10.891	-5.497255	-1.7406378	6.3711653	0.092335336	0.14469504	-0.21059214	-5.870757	-1.1599451	7.7691073	Walking_Watch
13:49:10.914	-5.497255	-1.7406378	6.3711653	0.092335336	0.14469504	-0.21059214	-5.870757	-1.1599451	7.7691073	Walking_Watch
13:49:10.937	-5.497255	-1.7406378	6.3711653	0.092335336	0.14469504	-0.21059214	-5.870757	-1.1599451	7.7691073	Walking_Watch
13:49:10.960	-5.497255	-1.7406378	6.3711653	0.092335336	0.14469504	-0.21059214	-5.870757	-1.1599451	7.7691073	Walking_Watch
13:49:10.981	-5.497255	-1.7406378	6.3711653	0.092335336	0.14469504	-0.21059214	-5.870757	-1.1599451	7.7691073	Walking_Watch
13:49:11.003	-5.497255	-1.7406378	6.3711653	0.092335336	0.14469504	-0.21059214	-5.870757	-1.1599451	7.7691073	Walking_Watch
13:49:11.025	-5.497255	-1.7406378	6.3711653	0.092335336	0.14469504	-0.21059214	-5.870757	-1.1599451	7.7691073	Walking_Watch
13:49:11.047	-6.9122715	-1.7214836	7.659285	0.34340093	-0.08926635	0.059410308	-5.9560456	-1.2422274	7.691081	Walking_Watch
13:49:11.074	-6.9122715	-1.7214836	7.659285	0.34340093	-0.08926635	0.059410308	-5.9560456	-1.2422274	7.691081	Walking_Watch
13:49:11.097	-6.9122715	-1.7214836	7.659285	0.34340093	-0.08926635	0.059410308	-5.9560456	-1.2422274	7.691081	Walking_Watch
13:49:11.119	-6.9122715	-1.7214836	7.659285	0.34340093	-0.08926635	0.059410308	-5.9560456	-1.2422274	7.691081	Walking_Watch
13:49:11.141	-6.9122715	-1.7214836	7.659285	0.34340093	-0.08926635	0.059410308	-5.9560456	-1.2422274	7.691081	Walking_Watch
13:49:11.164	-6.9122715	-1.7214836	7.659285	0.34340093	-0.08926635	0.059410308	-5.9560456	-1.2422274	7.691081	Walking_Watch
13:49:11.187	-6.9122715	-1.7214836	7.659285	0.34340093	-0.08926635	0.059410308	-5.9560456	-1.2422274	7.691081	Walking_Watch
13:49:11.210	-6.9122715	-1.7214836	7.659285	0.34340093	-0.08926635	0.059410308	-5.9560456	-1.2422274	7.691081	Walking_Watch
13:49:11.232	-6.7135468	-0.12689656	8.571504	0.3586726	0.082386784	-0.0047305403	-6.1623573	-0.93154347	7.5715203	Walking_Watch
13:49:11.254	-6.7135468	-0.12689656	8.571504	0.3586726	0.082386784	-0.0047305403	-6.1623573	-0.93154347	7.5715203	Walking_Watch
13:49:11.277	-6.7135468	-0.12689656	8.571504	0.3586726	0.082386784	-0.0047305403	-6.1623573	-0.93154347	7.5715203	Walking_Watch
13:49:11.300	-6.7135468	-0.12689656	8.571504	0.3586726	0.082386784	-0.0047305403	-6.1623573	-0.93154347	7.5715203	Walking_Watch
13:49:11.322	-6.7135468	-0.12689656	8.571504	0.3586726	0.082386784	-0.0047305403	-6.1623573	-0.93154347	7.5715203	Walking_Watch
13:49:11.345	-6.7135468	-0.12689656	8.571504	0.3586726	0.082386784	-0.0047305403	-6.1623573	-0.93154347	7.5715203	Walking_Watch
13:49:11.367	-6.7135468	-0.12689656	8.571504	0.3586726	0.082386784	-0.0047305403	-6.1623573	-0.93154347	7.5715203	Walking_Watch
13:49:11.389	-6.7135468	-0.12689656	8.571504	0.3586726	0.082386784	-0.0047305403	-6.1623573	-0.93154347	7.5715203	Walking_Watch
13:49:11.412	-5.6672482	0.13168511	5.7438655	-0.050607134	0.082386784	-0.10185812	-6.3619323	-0.53724384	7.443622	Walking_Watch
13:49:11.435	-5.6672482	0.13168511	5.7438655	-0.050607134	0.082386784	-0.10185812	-6.3619323	-0.53724384	7.443622	Walking_Watch
13:49:11.459	-5.6672482	0.13168511	5.7438655	-0.050607134	0.082386784	-0.10185812	-6.3619323	-0.53724384	7.443622	Walking_Watch
13:49:11.481	-5.6672482	0.13168511	5.7438655	-0.050607134	0.082386784	-0.10185812	-6.3619323	-0.53724384	7.443622	Walking_Watch
13:49:11.503	-5.6672482	0.13168511	5.7438655	-0.050607134	0.082386784	-0.10185812	-6.3619323	-0.53724384	7.443622	Walking_Watch
13:49:11.525	-5.6672482	0.13168511	5.7438655	-0.050607134	0.082386784	-0.10185812	-6.3619323	-0.53724384	7.443622	Walking_Watch
13:49:11.546	-5.6672482	0.13168511	5.7438655	-0.050607134	0.082386784	-0.10185812	-6.3619323	-0.53724384	7.443622	Walking_Watch
13:49:11.569	-5.6672482	0.13168511	5.7438655	-0.050607134	0.082386784	-0.10185812	-6.3619323	-0.53724384	7.443622	Walking_Watch
13:49:11.591	-6.0407553	-0.021548472	5.566689	-0.0047922377	-0.112479225	-0.015726116	-6.2429767	-0.47473744	7.5478616	Walking_Watch
13:49:11.614	-6.0407553	-0.021548472	5.566689	-0.0047922377	-0.112479225	-0.015726116	-6.2429767	-0.47473744	7.5478616	Walking_Watch
13:49:11.637	-6.0407553	-0.021548472	5.566689	-0.0047922377	-0.112479225	-0.015726116	-6.2429767	-0.47473744	7.5478616	Walking_Watch
13:49:11.660	-6.0407553	-0.021548472	5.566689	-0.0047922377	-0.112479225	-0.015726116	-6.2429767	-0.47473744	7.5478616	Walking_Watch
13:49:11.682	-6.0407553	-0.021548472	5.566689	-0.0047922377	-0.112479225	-0.015726116	-6.2429767	-0.47473744	7.5478616	Walking_Watch
13:49:11.705	-6.0407553	-0.021548472	5.566689	-0.0047922377	-0.112479225	-0.015726116	-6.2429767	-0.47473744	7.5478616	Walking_Watch
13:49:11.728	-6.0407553	-0.021548472	5.566689	-0.0047922377	-0.112479225	-0.015726116	-6.2429767	-0.47473744	7.5478616	Walking_Watch
13:49:11.751	-6.0407553	-0.021548472	5.566689	-0.0047922377	-0.112479225	-0.015726116	-6.2429767	-0.47473744	7.5478616	Walking_Watch
13:49:11.773	-6.691998	0.1699935	7.5060515	-0.24547315	-0.05689049	0.0007672467	-6.0725117	-0.43811318	7.6878443	Walking_Watch
13:49:11.795	-6.691998	0.1699935	7.5060515	-0.24547315	-0.05689049	0.0007672467	-6.0725117	-0.43811318	7.6878443	Walking_Watch
13:49:11.817	-6.691998	0.1699935	7.5060515	-0.24547315	-0.05689049	0.0007672467	-6.0725117	-0.43811318	7.6878443	Walking_Watch
13:49:11.840	-6.691998	0.1699935	7.5060515	-0.24547315	-0.05689049	0.0007672467	-6.0725117	-0.43811318	7.6878443	Walking_Watch
13:49:11.863	-6.691998	0.1699935	7.5060515	-0.24547315	-0.05689049	0.0007672467	-6.0725117	-0.43811318	7.6878443	Walking_Watch
13:49:11.886	-6.691998	0.1699935	7.5060515	-0.24547315	-0.05689049	0.0007672467	-6.0725117	-0.43811318	7.6878443	Walking_Watch
13:49:11.908	-6.691998	0.1699935	7.5060515	-0.24547315	-0.05689049	0.0007672467	-6.0725117	-0.43811318	7.6878443	Walking_Watch
13:49:11.931	-6.691998	0.1699935	7.5060515	-0.24547315	-0.05689049	0.0007672467	-6.0725117	-0.43811318	7.6878443	Walking_Watch
13:49:11.953	-7.0726876	-1.1947432	8.945011	-0.116580576	-0.020238576	-0.23136154	-6.129231	-0.7577552	7.6176505	Walking_Watch
13:49:11.977	-7.0726876	-1.1947432	8.945011	-0.116580576	-0.020238576	-0.23136154	-6.129231	-0.7577552	7.6176505	Walking_Watch
13:49:12.000	-7.0726876	-1.1947432	8.945011	-0.116580576	-0.020238576	-0.23136154	-6.129231	-0.7577552	7.6176505	Walking_Watch
13:49:12.022	-7.0726876	-1.1947432	8.945011	-0.116580576	-0.020238576	-0.23136154	-6.129231	-0.7577552	7.6176505	Walking_Watch
13:49:12.045	-7.0726876	-1.1947432	8.945011	-0.116580576	-0.020238576	-0.23136154	-6.129231	-0.7577552	7.6176505	Walking_Watch
13:49:12.067	-7.0726876	-1.1947432	8.945011	-0.116580576	-0.020238576	-0.23136154	-6.129231	-0.7577552	7.6176505	Walking_Watch
13:49:12.091	-7.0726876	-1.1947432	8.945011	-0.116580576	-0.020238576	-0.23136154	-6.129231	-0.7577552	7.6176505	Walking_Watch
13:49:12.114	-7.0726876	-1.1947432	8.945011	-0.116580576	-0.020238576	-0.23136154	-6.129231	-0.7577552	7.6176505	Walking_Watch
13:49:12.137	-4.8723493	-1.211503	6.5651016	0.09661139	0.33833933	0.13515761	-6.293614	-0.8509115	7.472394	Walking_Watch
13:49:12.160	-4.8723493	-1.211503	6.5651016	0.09661139	0.33833933	0.13515761	-6.293614	-0.8509115	7.472394	Walking_Watch
13:49:12.182	-4.8723493	-1.211503	6.5651016	0.09661139	0.33833933	0.13515761	-6.293614	-0.8509115	7.472394	Walking_Watch
13:49:12.206	-4.8723493	-1.211503	6.5651016	0.09661139	0.33833933	0.13515761	-6.293614	-0.8509115	7.472394	Walking_Watch
13:49:12.229	-4.8723493	-1.211503	6.5651016	0.09661139	0.33833933	0.13515761	-6.293614	-0.8509115	7.472394	Walking_Watch
13:49:12.253	-4.8723493	-1.211503	6.5651016	0.09661139	0.33833933	0.13515761	-6.293614	-0.8509115	7.472394	Walking_Watch
13:49:12.276	-4.8723493	-1.211503	6.5651016	0.09661139	0.33833933	0.13515761	-6.293614	-0.8509115	7.472394	Walking_Watch
13:49:12.297	-4.8723493	-1.211503	6.5651016	0.09661139	0.33833933	0.13515761	-6.293614	-0.8509115	7.472394	Walking_Watch
13:49:12.321	-5.784568	-0.13168511	6.3376455	0.06606813	-0.38187078	-0.2057052	-6.308826	-0.6587198	7.4789786	Walking_Watch
13:49:12.342	-5.784568	-0.13168511	6.3376455	0.06606813	-0.38187078	-0.2057052	-6.308826	-0.6587198	7.4789786	Walking_Watch
13:49:12.365	-5.784568	-0.13168511	6.3376455	0.06606813	-0.38187078	-0.2057052	-6.308826	-0.6587198	7.4789786	Walking_Watch
13:49:12.388	-5.784568	-0.13168511	6.3376455	0.06606813	-0.38187078	-0.2057052	-6.308826	-0.6587198	7.4789786	Walking_Watch
13:49:12.410	-5.784568	-0.13168511	6.3376455	0.06606813	-0.38187078	-0.2057052	-6.308826	-0.6587198	7.4789786	Walking_Watch
13:49:12.433	-5.784568	-0.13168511	6.3376455	0.06606813	-0.38187078	-0.2057052	-6.308826	-0.6587198	7.4789786	Walking_Watch
13:49:12.455	-5.784568	-0.13168511	6.3376455	0.06606813	-0.38187078	-0.2057052	-6.308826	-0.6587198	7.4789786	Walking_Watch
13:49:12.478	-5.784568	-0.13168511	6.3376455	0.06606813	-0.38187078	-0.2057052	-6.308826	-0.6587198	7.4789786	Walking_Watch
13:49:12.500	-6.5818615	-1.4437478	7.5922456	0.4197591	0.083608516	0.0025998426	-6.082382	-0.74621457	7.6562457	Walking_Watch
13:49:12.523	-6.5818615	-1.4437478	7.5922456	0.4197591	0.083608516	0.0025998426	-6.082382	-0.74621457	7.6562457	Walking_Watch
13:49:12.547	-6.5818615	-1.4437478	7.5922456	0.4197591	0.083608516	0.0025998426	-6.082382	-0.74621457	7.6562457	Walking_Watch
13:49:12.569	-6.5818615	-1.4437478	7.5922456	0.4197591	0.083608516	0.0025998426	-6.082382	-0.74621457	7.6562457	Walking_Watch
13:49:12.591	-6.5818615	-1.4437478	7.5922456	0.4197591	0.083608516	0.0025998426	-6.082382	-0.74621457	7.6562457	Walking_Watch
13:49:12.612	-6.5818615	-1.4437478	7.5922456	0.4197591	0.083608516	0.0025998426	-6.082382	-0.74621457	7.6562457	Walking_Watch
13:49:12.635	-6.5818615	-1.4437478	7.5922456	0.4197591	0.083608516	0.0025998426	-6.082382	-0.74621457	7.6562457	Walking_Watch
13:49:12.657	-6.5818615	-1.4437478	7.5922456	0.4197591	0.083608516	0.0025998426	-6.082382	-0.74621457	7.6562457	Walking_Watch
13:49:12.681	-7.3216925	-0.04070267	8.655303	0.30125126	-0.12713999	0.124162026	-6.2692738	-0.30823448	7.5346866	Walking_Watch
13:49:12.703	-7.3216925	-0.04070267	8.655303	0.30125126	-0.12713999	0.124162026	-6.2692738	-0.30823448	7.5346866	Walking_Watch
13:49:12.726	-7.3216925	-0.04070267	8.655303	0.30125126	-0.12713999	0.124162026	-6.2692738	-0.30823448	7.5346866	Walking_Watch
13:49:12.749	-7.3216925	-0.04070267	8.655303	0.30125126	-0.12713999	0.124162026	-6.2692738	-0.30823448	7.5346866	Walking_Watch
13:49:12.773	-7.3216925	-0.04070267	8.655303	0.30125126	-0.12713999	0.124162026	-6.2692738	-0.30823448	7.5346866	Walking_Watch
13:49:12.796	-7.3216925	-0.04070267	8.655303	0.30125126	-0.12713999	0.124162026	-6.2692738	-0.30823448	7.5346866	Walking_Watch
13:49:12.818	-7.3216925	-0.04070267	8.655303	0.30125126	-0.12713999	0.124162026	-6.2692738	-0.30823448	7.5346866	Walking_Watch
13:49:12.841	-4.7286925	1.0486923	6.8907228	0.10149831	0.11537351	-0.18065973	-6.245552	-0.05423691	7.5604515	Walking_Watch
13:49:12.863	-4.7286925	1.0486923	6.8907228	0.10149831	0.11537351	-0.18065973	-6.245552	-0.05423691	7.5604515	Walking_Watch
13:49:12.886	-4.7286925	1.0486923	6.8907228	0.10149831	0.11537351	-0.18065973	-6.245552	-0.05423691	7.5604515	Walking_Watch
13:49:12.907	-4.7286925	1.0486923	6.8907228	0.10149831	0.11537351	-0.18065973	-6.245552	-0.05423691	7.5604515	Walking_Watch
13:49:12.930	-4.7286925	1.0486923	6.8907228	0.10149831	0.11537351	-0.18065973	-6.245552	-0.05423691	7.5604515	Walking_Watch
13:49:12.953	-4.7286925	1.0486923	6.8907228	0.10149831	0.11537351	-0.18065973	-6.245552	-0.05423691	7.5604515	Walking_Watch
13:49:12.976	-4.7286925	1.0486923	6.8907228	0.10149831	0.11537351	-0.18065973	-6.245552	-0.05423691	7.5604515	Walking_Watch
13:49:13.000	-4.7286925	1.0486923	6.8907228	0.10149831	0.11537351	-0.18065973	-6.245552	-0.05423691	7.5604515	Walking_Watch
13:49:13.023	-5.5140147	0.2753416	6.6417184	0.10149831	0.11537351	-0.18065973	-6.245552	-0.05423691	7.5604515	Walking_Watch
13:49:13.045	-5.5140147	0.2753416	6.6417184	-0.17705624	-0.24870218	0.04169522	-5.99274	-0.051688835	7.7623935	Walking_Watch
13:49:13.067	-5.5140147	0.2753416	6.6417184	-0.17705624	-0.24870218	0.04169522	-5.99274	-0.051688835	7.7623935	Walking_Watch
13:49:13.089	-5.5140147	0.2753416	6.6417184	-0.17705624	-0.24870218	0.04169522	-5.99274	-0.051688835	7.7623935	Walking_Watch
13:49:13.111	-5.5140147	0.2753416	6.6417184	-0.17705624	-0.24870218	0.04169522	-5.99274	-0.051688835	7.7623935	Walking_Watch
13:49:13.132	-5.5140147	0.2753416	6.6417184	-0.17705624	-0.24870218	0.04169522	-5.99274	-0.051688835	7.7623935	Walking_Watch
13:49:13.154	-5.5140147	0.2753416	6.6417184	-0.17705624	-0.24870218	0.04169522	-5.99274	-0.051688835	7.7623935	Walking_Watch
13:49:13.177	-5.5140147	0.2753416	6.6417184	-0.17705624	-0.24870218	0.04169522	-5.99274	-0.051688835	7.7623935	Walking_Watch
13:49:13.199	-5.5140147	0.2753416	6.6417184	-0.17705624	-0.24870218	0.04169522	-5.99274	-0.051688835	7.7623935	Walking_Watch
13:49:13.223	-6.976917	0.14365649	7.3384523	-0.35726148	-0.015351654	0.14248797	-5.806881	0.018997692	7.902537	Walking_Watch
13:49:13.246	-6.976917	0.14365649	7.3384523	-0.35726148	-0.015351654	0.14248797	-5.806881	0.018997692	7.902537	Walking_Watch
13:49:13.267	-6.976917	0.14365649	7.3384523	-0.35726148	-0.015351654	0.14248797	-5.806881	0.018997692	7.902537	Walking_Watch
13:49:13.290	-6.976917	0.14365649	7.3384523	-0.35726148	-0.015351654	0.14248797	-5.806881	0.018997692	7.902537	Walking_Watch
13:49:13.312	-6.976917	0.14365649	7.3384523	-0.35726148	-0.015351654	0.14248797	-5.806881	0.018997692	7.902537	Walking_Watch
13:49:13.336	-6.976917	0.14365649	7.3384523	-0.35726148	-0.015351654	0.14248797	-5.806881	0.018997692	7.902537	Walking_Watch
13:49:13.358	-6.976917	0.14365649	7.3384523	-0.35726148	-0.015351654	0.14248797	-5.806881	0.018997692	7.902537	Walking_Watch
13:49:13.380	-6.639324	0.016759925	9.885961	-0.35726148	-0.015351654	0.14248797	-5.806881	0.018997692	7.902537	Walking_Watch
13:49:13.402	-6.639324	0.016759925	9.885961	-0.07931779	-0.17539835	0.3544582	-5.959017	-0.11542963	7.787627	Walking_Watch
13:49:13.424	-6.639324	0.016759925	9.885961	-0.07931779	-0.17539835	0.3544582	-5.959017	-0.11542963	7.787627	Walking_Watch
13:49:13.448	-6.639324	0.016759925	9.885961	-0.07931779	-0.17539835	0.3544582	-5.959017	-0.11542963	7.787627	Walking_Watch
13:49:13.470	-6.639324	0.016759925	9.885961	-0.07931779	-0.17539835	0.3544582	-5.959017	-0.11542963	7.787627	Walking_Watch
13:49:13.493	-6.639324	0.016759925	9.885961	-0.07931779	-0.17539835	0.3544582	-5.959017	-0.11542963	7.787627	Walking_Watch
13:49:13.516	-6.639324	0.016759925	9.885961	-0.07931779	-0.17539835	0.3544582	-5.959017	-0.11542963	7.787627	Walking_Watch
13:49:13.537	-6.639324	0.016759925	9.885961	-0.07931779	-0.17539835	0.3544582	-5.959017	-0.11542963	7.787627	Walking_Watch
13:49:13.560	-6.639324	0.016759925	9.885961	-0.07931779	-0.17539835	0.3544582	-5.959017	-0.11542963	7.787627	Walking_Watch
13:49:13.582	-4.7358756	-1.0822122	7.2618356	0.40082228	0.013359012	-0.13362311	-6.1887984	-0.007911504	7.6071677	Walking_Watch
13:49:13.606	-4.7358756	-1.0822122	7.2618356	0.40082228	0.013359012	-0.13362311	-6.1887984	-0.007911504	7.6071677	Walking_Watch
13:49:13.628	-4.7358756	-1.0822122	7.2618356	0.40082228	0.013359012	-0.13362311	-6.1887984	-0.007911504	7.6071677	Walking_Watch
13:49:13.651	-4.7358756	-1.0822122	7.2618356	0.40082228	0.013359012	-0.13362311	-6.1887984	-0.007911504	7.6071677	Walking_Watch
13:49:13.673	-4.7358756	-1.0822122	7.2618356	0.40082228	0.013359012	-0.13362311	-6.1887984	-0.007911504	7.6071677	Walking_Watch
13:49:13.695	-4.7358756	-1.0822122	7.2618356	0.40082228	0.013359012	-0.13362311	-6.1887984	-0.007911504	7.6071677	Walking_Watch
13:49:13.717	-4.7358756	-1.0822122	7.2618356	0.40082228	0.013359012	-0.13362311	-6.1887984	-0.007911504	7.6071677	Walking_Watch
13:49:13.738	-4.7358756	-1.0822122	7.2618356	0.40082228	0.013359012	-0.13362311	-6.1887984	-0.007911504	7.6071677	Walking_Watch
13:49:13.761	-4.9800916	-0.4932206	6.4334164	0.059348613	-0.13874643	0.036808297	-5.75171	-0.37207112	7.9340873	Walking_Watch
13:49:13.784	-4.9800916	-0.4932206	6.4334164	0.059348613	-0.13874643	0.036808297	-5.75171	-0.37207112	7.9340873	Walking_Watch
13:49:13.807	-4.9800916	-0.4932206	6.4334164	0.059348613	-0.13874643	0.036808297	-5.75171	-0.37207112	7.9340873	Walking_Watch
13:49:13.829	-4.9800916	-0.4932206	6.4334164	0.059348613	-0.13874643	0.036808297	-5.75171	-0.37207112	7.9340873	Walking_Watch
13:49:13.852	-4.9800916	-0.4932206	6.4334164	0.059348613	-0.13874643	0.036808297	-5.75171	-0.37207112	7.9340873	Walking_Watch
13:49:13.874	-4.9800916	-0.4932206	6.4334164	0.059348613	-0.13874643	0.036808297	-5.75171	-0.37207112	7.9340873	Walking_Watch
13:49:13.899	-4.9800916	-0.4932206	6.4334164	0.059348613	-0.13874643	0.036808297	-5.75171	-0.37207112	7.9340873	Walking_Watch
13:49:13.921	-6.3639827	-1.1731946	7.8101244	0.060570344	-0.16257018	-0.0810887	-5.5771766	-0.45718396	8.0533495	Walking_Watch
13:49:13.943	-6.3639827	-1.1731946	7.8101244	0.060570344	-0.16257018	-0.0810887	-5.5771766	-0.45718396	8.0533495	Walking_Watch
13:49:13.964	-6.3639827	-1.1731946	7.8101244	0.060570344	-0.16257018	-0.0810887	-5.5771766	-0.45718396	8.0533495	Walking_Watch
13:49:13.986	-6.3639827	-1.1731946	7.8101244	0.060570344	-0.16257018	-0.0810887	-5.5771766	-0.45718396	8.0533495	Walking_Watch
13:49:14.008	-6.3639827	-1.1731946	7.8101244	0.060570344	-0.16257018	-0.0810887	-5.5771766	-0.45718396	8.0533495	Walking_Watch
13:49:14.030	-6.3639827	-1.1731946	7.8101244	0.060570344	-0.16257018	-0.0810887	-5.5771766	-0.45718396	8.0533495	Walking_Watch
13:49:14.051	-6.3639827	-1.1731946	7.8101244	0.060570344	-0.16257018	-0.0810887	-5.5771766	-0.45718396	8.0533495	Walking_Watch
13:49:14.073	-6.3639827	-1.1731946	7.8101244	0.060570344	-0.16257018	-0.0810887	-5.5771766	-0.45718396	8.0533495	Walking_Watch
13:49:14.096	-6.3639827	-1.1731946	7.8101244	0.060570344	-0.16257018	-0.0810887	-5.5771766	-0.45718396	8.0533495	Walking_Watch
13:49:14.119	-5.4302154	1.0774237	10.048771	0.30980337	-0.1112575	0.04291695	-5.721335	-0.27615693	7.9599233	Walking_Watch
13:49:14.142	-5.4302154	1.0774237	10.048771	0.30980337	-0.1112575	0.04291695	-5.721335	-0.27615693	7.9599233	Walking_Watch
13:49:14.165	-5.4302154	1.0774237	10.048771	0.30980337	-0.1112575	0.04291695	-5.721335	-0.27615693	7.9599233	Walking_Watch
13:49:14.188	-5.4302154	1.0774237	10.048771	0.30980337	-0.1112575	0.04291695	-5.721335	-0.27615693	7.9599233	Walking_Watch
13:49:14.210	-5.4302154	1.0774237	10.048771	0.30980337	-0.1112575	0.04291695	-5.721335	-0.27615693	7.9599233	Walking_Watch
13:49:14.232	-5.4302154	1.0774237	10.048771	0.30980337	-0.1112575	0.04291695	-5.721335	-0.27615693	7.9599233	Walking_Watch
13:49:14.254	-5.4302154	1.0774237	10.048771	0.30980337	-0.1112575	0.04291695	-5.721335	-0.27615693	7.9599233	Walking_Watch
13:49:14.276	-5.4302154	1.0774237	10.048771	0.30980337	-0.1112575	0.04291695	-5.721335	-0.27615693	7.9599233	Walking_Watch
13:49:14.299	-5.087834	0.61293435	6.9577627	0.12226773	-0.047116645	-0.23441587	-5.7330484	-0.13815847	7.9550858	Walking_Watch
13:49:14.321	-5.087834	0.61293435	6.9577627	0.12226773	-0.047116645	-0.23441587	-5.7330484	-0.13815847	7.9550858	Walking_Watch
13:49:14.345	-5.087834	0.61293435	6.9577627	0.12226773	-0.047116645	-0.23441587	-5.7330484	-0.13815847	7.9550858	Walking_Watch
13:49:14.368	-5.087834	0.61293435	6.9577627	0.12226773	-0.047116645	-0.23441587	-5.7330484	-0.13815847	7.9550858	Walking_Watch
13:49:14.390	-5.087834	0.61293435	6.9577627	0.12226773	-0.047116645	-0.23441587	-5.7330484	-0.13815847	7.9550858	Walking_Watch
13:49:14.413	-5.087834	0.61293435	6.9577627	0.12226773	-0.047116645	-0.23441587	-5.7330484	-0.13815847	7.9550858	Walking_Watch
13:49:14.435	-5.087834	0.61293435	6.9577627	0.12226773	-0.047116645	-0.23441587	-5.7330484	-0.13815847	7.9550858	Walking_Watch
13:49:14.457	-5.087834	0.61293435	6.9577627	0.12226773	-0.047116645	-0.23441587	-5.7330484	-0.13815847	7.9550858	Walking_Watch
13:49:14.480	-5.446975	-0.05027977	6.3208857	-0.03411377	-0.15218547	-0.06826053	-5.623617	-0.33290014	8.027108	Walking_Watch
13:49:14.502	-5.446975	-0.05027977	6.3208857	-0.03411377	-0.15218547	-0.06826053	-5.623617	-0.33290014	8.027108	Walking_Watch
13:49:14.523	-5.446975	-0.05027977	6.3208857	-0.03411377	-0.15218547	-0.06826053	-5.623617	-0.33290014	8.027108	Walking_Watch
13:49:14.546	-5.446975	-0.05027977	6.3208857	-0.03411377	-0.15218547	-0.06826053	-5.623617	-0.33290014	8.027108	Walking_Watch
13:49:14.569	-5.446975	-0.05027977	6.3208857	-0.03411377	-0.15218547	-0.06826053	-5.623617	-0.33290014	8.027108	Walking_Watch
13:49:14.592	-5.446975	-0.05027977	6.3208857	-0.03411377	-0.15218547	-0.06826053	-5.623617	-0.33290014	8.027108	Walking_Watch
13:49:14.614	-5.446975	-0.05027977	6.3208857	-0.03411377	-0.15218547	-0.06826053	-5.623617	-0.33290014	8.027108	Walking_Watch
13:49:14.636	-5.446975	-0.05027977	6.3208857	-0.03411377	-0.15218547	-0.06826053	-5.623617	-0.33290014	8.027108	Walking_Watch
13:49:14.659	-6.3639827	-0.44054657	8.514041	-0.19660392	0.10621052	-0.17210762	-5.8203225	-0.30836642	7.8866415	Walking_Watch
13:49:14.682	-6.3639827	-0.44054657	8.514041	-0.19660392	0.10621052	-0.17210762	-5.8203225	-0.30836642	7.8866415	Walking_Watch
13:49:14.705	-6.3639827	-0.44054657	8.514041	-0.19660392	0.10621052	-0.17210762	-5.8203225	-0.30836642	7.8866415	Walking_Watch
13:49:14.727	-6.3639827	-0.44054657	8.514041	-0.19660392	0.10621052	-0.17210762	-5.8203225	-0.30836642	7.8866415	Walking_Watch
13:49:14.749	-6.3639827	-0.44054657	8.514041	-0.19660392	0.10621052	-0.17210762	-5.8203225	-0.30836642	7.8866415	Walking_Watch
13:49:14.771	-6.3639827	-0.44054657	8.514041	-0.19660392	0.10621052	-0.17210762	-5.8203225	-0.30836642	7.8866415	Walking_Watch
13:49:14.794	-6.3639827	-0.44054657	8.514041	-0.19660392	0.10621052	-0.17210762	-5.8203225	-0.30836642	7.8866415	Walking_Watch
13:49:14.817	-6.3639827	-0.44054657	8.514041	-0.19660392	0.10621052	-0.17210762	-5.8203225	-0.30836642	7.8866415	Walking_Watch
13:49:14.841	-4.9609375	-1.9561225	9.435837	-0.11596971	0.10865399	-0.17577282	-6.06839	-0.5845549	7.6813602	Walking_Watch
13:49:14.864	-4.9609375	-1.9561225	9.435837	-0.11596971	0.10865399	-0.17577282	-6.06839	-0.5845549	7.6813602	Walking_Watch
13:49:14.885	-4.9609375	-1.9561225	9.435837	-0.11596971	0.10865399	-0.17577282	-6.06839	-0.5845549	7.6813602	Walking_Watch
13:49:14.909	-4.9609375	-1.9561225	9.435837	-0.11596971	0.10865399	-0.17577282	-6.06839	-0.5845549	7.6813602	Walking_Watch
13:49:14.931	-4.9609375	-1.9561225	9.435837	-0.11596971	0.10865399	-0.17577282	-6.06839	-0.5845549	7.6813602	Walking_Watch
13:49:14.954	-4.9609375	-1.9561225	9.435837	-0.11596971	0.10865399	-0.17577282	-6.06839	-0.5845549	7.6813602	Walking_Watch
13:49:14.976	-4.9609375	-1.9561225	9.435837	-0.11596971	0.10865399	-0.17577282	-6.06839	-0.5845549	7.6813602	Walking_Watch
13:49:14.998	-4.9609375	-1.9561225	9.435837	-0.11596971	0.10865399	-0.17577282	-6.06839	-0.5845549	7.6813602	Walking_Watch
13:49:15.020	-4.35758	-0.58420306	6.591439	-0.22226027	-0.17723094	0.12965982	-6.179568	-0.9345653	7.557106	Walking_Watch
13:49:15.042	-4.35758	-0.58420306	6.591439	-0.22226027	-0.17723094	0.12965982	-6.179568	-0.9345653	7.557106	Walking_Watch
13:49:15.064	-4.35758	-0.58420306	6.591439	-0.22226027	-0.17723094	0.12965982	-6.179568	-0.9345653	7.557106	Walking_Watch
13:49:15.087	-4.35758	-0.58420306	6.591439	-0.22226027	-0.17723094	0.12965982	-6.179568	-0.9345653	7.557106	Walking_Watch
13:49:15.110	-4.35758	-0.58420306	6.591439	-0.22226027	-0.17723094	0.12965982	-6.179568	-0.9345653	7.557106	Walking_Watch
13:49:15.133	-4.35758	-0.58420306	6.591439	-0.22226027	-0.17723094	0.12965982	-6.179568	-0.9345653	7.557106	Walking_Watch
13:49:15.156	-4.35758	-0.58420306	6.591439	-0.22226027	-0.17723094	0.12965982	-6.179568	-0.9345653	7.557106	Walking_Watch
13:49:15.178	-4.35758	-0.58420306	6.591439	-0.22226027	-0.17723094	0.12965982	-6.179568	-0.9345653	7.557106	Walking_Watch
13:49:15.201	-5.9976583	-1.5299416	6.9146657	0.18701945	-0.26702812	-0.06948225	-5.9049425	-0.88684946	7.779168	Walking_Watch
13:49:15.223	-5.9976583	-1.5299416	6.9146657	0.18701945	-0.26702812	-0.06948225	-5.9049425	-0.88684946	7.779168	Walking_Watch
13:49:15.246	-5.9976583	-1.5299416	6.9146657	0.18701945	-0.26702812	-0.06948225	-5.9049425	-0.88684946	7.779168	Walking_Watch
13:49:15.268	-5.9976583	-1.5299416	6.9146657	0.18701945	-0.26702812	-0.06948225	-5.9049425	-0.88684946	7.779168	Walking_Watch
13:49:15.289	-5.9976583	-1.5299416	6.9146657	0.18701945	-0.26702812	-0.06948225	-5.9049425	-0.88684946	7.779168	Walking_Watch
13:49:15.311	-5.9976583	-1.5299416	6.9146657	0.18701945	-0.26702812	-0.06948225	-5.9049425	-0.88684946	7.779168	Walking_Watch
13:49:15.332	-5.9976583	-1.5299416	6.9146657	0.18701945	-0.26702812	-0.06948225	-5.9049425	-0.88684946	7.779168	Walking_Watch
13:49:15.356	-5.9976583	-1.5299416	6.9146657	0.18701945	-0.26702812	-0.06948225	-5.9049425	-0.88684946	7.779168	Walking_Watch
13:49:15.378	-6.5459476	-1.403045	8.253065	0.36294863	-0.16562451	0.28604132	-5.846235	-0.75113225	7.83758	Walking_Watch
13:49:15.400	-6.5459476	-1.403045	8.253065	0.36294863	-0.16562451	0.28604132	-5.846235	-0.75113225	7.83758	Walking_Watch
13:49:15.422	-6.5459476	-1.403045	8.253065	0.36294863	-0.16562451	0.28604132	-5.846235	-0.75113225	7.83758	Walking_Watch
13:49:15.444	-6.5459476	-1.403045	8.253065	0.36294863	-0.16562451	0.28604132	-5.846235	-0.75113225	7.83758	Walking_Watch
13:49:15.466	-6.5459476	-1.403045	8.253065	0.36294863	-0.16562451	0.28604132	-5.846235	-0.75113225	7.83758	Walking_Watch
13:49:15.488	-6.5459476	-1.403045	8.253065	0.36294863	-0.16562451	0.28604132	-5.846235	-0.75113225	7.83758	Walking_Watch
13:49:15.509	-6.5459476	-1.403045	8.253065	0.36294863	-0.16562451	0.28604132	-5.846235	-0.75113225	7.83758	Walking_Watch
13:49:15.532	-6.5459476	-1.403045	8.253065	0.36294863	-0.16562451	0.28604132	-5.846235	-0.75113225	7.83758	Walking_Watch
13:49:15.553	-5.047131	0.59378016	8.394327	-0.18560836	0.2509856	0.0050433036	-5.9948735	-0.11966756	7.75999	Walking_Watch
13:49:15.576	-5.047131	0.59378016	8.394327	-0.18560836	0.2509856	0.0050433036	-5.9948735	-0.11966756	7.75999	Walking_Watch
13:49:15.597	-5.047131	0.59378016	8.394327	-0.18560836	0.2509856	0.0050433036	-5.9948735	-0.11966756	7.75999	Walking_Watch
13:49:15.619	-5.047131	0.59378016	8.394327	-0.18560836	0.2509856	0.0050433036	-5.9948735	-0.11966756	7.75999	Walking_Watch
13:49:15.642	-5.047131	0.59378016	8.394327	-0.18560836	0.2509856	0.0050433036	-5.9948735	-0.11966756	7.75999	Walking_Watch
13:49:15.664	-5.047131	0.59378016	8.394327	-0.18560836	0.2509856	0.0050433036	-5.9948735	-0.11966756	7.75999	Walking_Watch
13:49:15.687	-5.047131	0.59378016	8.394327	-0.18560836	0.2509856	0.0050433036	-5.9948735	-0.11966756	7.75999	Walking_Watch
13:49:15.709	-5.047131	0.59378016	8.394327	-0.18560836	0.2509856	0.0050433036	-5.9948735	-0.11966756	7.75999	Walking_Watch
13:49:15.731	-5.569083	-0.48124924	5.935407	0.13937196	-0.26824987	-0.40790161	-5.996253	-0.07433701	7.7594943	Walking_Watch
13:49:15.754	-5.569083	-0.48124924	5.935407	0.13937196	-0.26824987	-0.40790161	-5.996253	-0.07433701	7.7594943	Walking_Watch
13:49:15.777	-5.569083	-0.48124924	5.935407	0.13937196	-0.26824987	-0.40790161	-5.996253	-0.07433701	7.7594943	Walking_Watch
13:49:15.799	-5.569083	-0.48124924	5.935407	0.13937196	-0.26824987	-0.40790161	-5.996253	-0.07433701	7.7594943	Walking_Watch
13:49:15.822	-5.569083	-0.48124924	5.935407	0.13937196	-0.26824987	-0.40790161	-5.996253	-0.07433701	7.7594943	Walking_Watch
13:49:15.843	-5.569083	-0.48124924	5.935407	0.13937196	-0.26824987	-0.40790161	-5.996253	-0.07433701	7.7594943	Walking_Watch
13:49:15.865	-5.569083	-0.48124924	5.935407	0.13937196	-0.26824987	-0.40790161	-5.996253	-0.07433701	7.7594943	Walking_Watch
13:49:15.888	-5.569083	-0.48124924	5.935407	0.13937196	-0.26824987	-0.40790161	-5.996253	-0.07433701	7.7594943	Walking_Watch
13:49:15.914	-5.4685235	0.29689008	7.1588817	0.0007055494	-0.07216212	0.16081393	-5.693229	-0.08211291	7.9844055	Walking_Watch
13:49:15.936	-5.4685235	0.29689008	7.1588817	0.0007055494	-0.07216212	0.16081393	-5.693229	-0.08211291	7.9844055	Walking_Watch
13:49:15.958	-5.4685235	0.29689008	7.1588817	0.0007055494	-0.07216212	0.16081393	-5.693229	-0.08211291	7.9844055	Walking_Watch
13:49:15.982	-5.4685235	0.29689008	7.1588817	0.0007055494	-0.07216212	0.16081393	-5.693229	-0.08211291	7.9844055	Walking_Watch
13:49:16.004	-5.4685235	0.29689008	7.1588817	0.0007055494	-0.07216212	0.16081393	-5.693229	-0.08211291	7.9844055	Walking_Watch
13:49:16.026	-5.4685235	0.29689008	7.1588817	0.0007055494	-0.07216212	0.16081393	-5.693229	-0.08211291	7.9844055	Walking_Watch
13:49:16.048	-5.4685235	0.29689008	7.1588817	0.0007055494	-0.07216212	0.16081393	-5.693229	-0.08211291	7.9844055	Walking_Watch
13:49:16.069	-5.4685235	0.29689008	7.1588817	0.0007055494	-0.07216212	0.16081393	-5.693229	-0.08211291	7.9844055	Walking_Watch
13:49:16.090	-6.1915946	-0.057462595	8.913885	-0.11902404	-0.05078184	-0.026110824	-5.8767257	-0.020350276	7.8507314	Walking_Watch
13:49:16.111	-6.1915946	-0.057462595	8.913885	-0.11902404	-0.05078184	-0.026110824	-5.8767257	-0.020350276	7.8507314	Walking_Watch
13:49:16.133	-6.1915946	-0.057462595	8.913885	-0.11902404	-0.05078184	-0.026110824	-5.8767257	-0.020350276	7.8507314	Walking_Watch
13:49:16.156	-6.1915946	-0.057462595	8.913885	-0.11902404	-0.05078184	-0.026110824	-5.8767257	-0.020350276	7.8507314	Walking_Watch
13:49:16.178	-6.1915946	-0.057462595	8.913885	-0.11902404	-0.05078184	-0.026110824	-5.8767257	-0.020350276	7.8507314	Walking_Watch
13:49:16.201	-6.1915946	-0.057462595	8.913885	-0.11902404	-0.05078184	-0.026110824	-5.8767257	-0.020350276	7.8507314	Walking_Watch
13:49:16.223	-6.1915946	-0.057462595	8.913885	-0.11902404	-0.05078184	-0.026110824	-5.8767257	-0.020350276	7.8507314	Walking_Watch
13:49:16.247	-6.1915946	-0.057462595	8.913885	-0.11902404	-0.05078184	-0.026110824	-5.8767257	-0.020350276	7.8507314	Walking_Watch
13:49:16.269	-5.3679643	-0.6464542	6.4765134	-0.5118104	0.5802419	0.85597855	-5.9885597	-0.14045155	7.7645206	Walking_Watch
13:49:16.292	-5.3679643	-0.6464542	6.4765134	-0.5118104	0.5802419	0.85597855	-5.9885597	-0.14045155	7.7645206	Walking_Watch
13:49:16.314	-5.3679643	-0.6464542	6.4765134	-0.5118104	0.5802419	0.85597855	-5.9885597	-0.14045155	7.7645206	Walking_Watch
13:49:16.337	-5.3679643	-0.6464542	6.4765134	-0.5118104	0.5802419	0.85597855	-5.9885597	-0.14045155	7.7645206	Walking_Watch
13:49:16.361	-5.3679643	-0.6464542	6.4765134	-0.5118104	0.5802419	0.85597855	-5.9885597	-0.14045155	7.7645206	Walking_Watch
13:49:16.383	-5.3679643	-0.6464542	6.4765134	-0.5118104	0.5802419	0.85597855	-5.9885597	-0.14045155	7.7645206	Walking_Watch
13:49:16.406	-5.3679643	-0.6464542	6.4765134	-0.5118104	0.5802419	0.85597855	-5.9885597	-0.14045155	7.7645206	Walking_Watch
13:49:16.428	-5.3679643	-0.6464542	6.4765134	-0.5118104	0.5802419	0.85597855	-5.9885597	-0.14045155	7.7645206	Walking_Watch
13:49:16.450	-4.743058	0.12929083	5.7965393	-0.5619014	-0.16440277	0.33857572	-6.070903	-0.31911066	7.694976	Walking_Watch
13:49:16.474	-4.743058	0.12929083	5.7965393	-0.5619014	-0.16440277	0.33857572	-6.070903	-0.31911066	7.694976	Walking_Watch
13:49:16.498	-4.743058	0.12929083	5.7965393	-0.5619014	-0.16440277	0.33857572	-6.070903	-0.31911066	7.694976	Walking_Watch
13:49:16.521	-4.743058	0.12929083	5.7965393	-0.5619014	-0.16440277	0.33857572	-6.070903	-0.31911066	7.694976	Walking_Watch
13:49:16.542	-4.743058	0.12929083	5.7965393	-0.5619014	-0.16440277	0.33857572	-6.070903	-0.31911066	7.694976	Walking_Watch
13:49:16.567	-4.743058	0.12929083	5.7965393	-0.5619014	-0.16440277	0.33857572	-6.070903	-0.31911066	7.694976	Walking_Watch
13:49:16.592	-4.743058	0.12929083	5.7965393	-0.5619014	-0.16440277	0.33857572	-6.070903	-0.31911066	7.694976	Walking_Watch
13:49:16.614	-4.743058	0.12929083	5.7965393	-0.5619014	-0.16440277	0.33857572	-6.070903	-0.31911066	7.694976	Walking_Watch
13:49:16.636	-5.7965393	-1.228263	8.442213	0.21878444	-0.23526314	-0.30100018	-5.811242	-0.482141	7.884627	Walking_Watch
13:49:16.658	-5.7965393	-1.228263	8.442213	0.21878444	-0.23526314	-0.30100018	-5.811242	-0.482141	7.884627	Walking_Watch
13:49:16.680	-5.7965393	-1.228263	8.442213	0.21878444	-0.23526314	-0.30100018	-5.811242	-0.482141	7.884627	Walking_Watch
13:49:16.703	-5.7965393	-1.228263	8.442213	0.21878444	-0.23526314	-0.30100018	-5.811242	-0.482141	7.884627	Walking_Watch
13:49:16.726	-5.7965393	-1.228263	8.442213	0.21878444	-0.23526314	-0.30100018	-5.811242	-0.482141	7.884627	Walking_Watch
13:49:16.749	-5.7965393	-1.228263	8.442213	0.21878444	-0.23526314	-0.30100018	-5.811242	-0.482141	7.884627	Walking_Watch
13:49:16.772	-5.7965393	-1.228263	8.442213	0.21878444	-0.23526314	-0.30100018	-5.811242	-0.482141	7.884627	Walking_Watch
13:49:16.794	-5.7965393	-1.228263	8.442213	0.21878444	-0.23526314	-0.30100018	-5.811242	-0.482141	7.884627	Walking_Watch
13:49:16.818	-7.5898514	-0.88109314	8.28898	0.3073599	0.13858639	0.027645318	-5.9560995	-0.22767244	7.787384	Walking_Watch
13:49:16.840	-7.5898514	-0.88109314	8.28898	0.3073599	0.13858639	0.027645318	-5.9560995	-0.22767244	7.787384	Walking_Watch
13:49:16.862	-7.5898514	-0.88109314	8.28898	0.3073599	0.13858639	0.027645318	-5.9560995	-0.22767244	7.787384	Walking_Watch
13:49:16.884	-7.5898514	-0.88109314	8.28898	0.3073599	0.13858639	0.027645318	-5.9560995	-0.22767244	7.787384	Walking_Watch
13:49:16.907	-7.5898514	-0.88109314	8.28898	0.3073599	0.13858639	0.027645318	-5.9560995	-0.22767244	7.787384	Walking_Watch
13:49:16.929	-7.5898514	-0.88109314	8.28898	0.3073599	0.13858639	0.027645318	-5.9560995	-0.22767244	7.787384	Walking_Watch
13:49:16.952	-7.5898514	-0.88109314	8.28898	0.3073599	0.13858639	0.027645318	-5.9560995	-0.22767244	7.787384	Walking_Watch
13:49:16.974	-7.5898514	-0.88109314	8.28898	0.3073599	0.13858639	0.027645318	-5.9560995	-0.22767244	7.787384	Walking_Watch
13:49:16.998	-4.4892654	0.74701375	8.140534	0.034914	0.32184595	-0.17699453	-6.1207137	0.11054975	7.6612625	Walking_Watch
13:49:17.020	-4.4892654	0.74701375	8.140534	0.034914	0.32184595	-0.17699453	-6.1207137	0.11054975	7.6612625	Walking_Watch
13:49:17.043	-4.4892654	0.74701375	8.140534	0.034914	0.32184595	-0.17699453	-6.1207137	0.11054975	7.6612625	Walking_Watch
13:49:17.065	-4.4892654	0.74701375	8.140534	0.034914	0.32184595	-0.17699453	-6.1207137	0.11054975	7.6612625	Walking_Watch
13:49:17.087	-4.4892654	0.74701375	8.140534	0.034914	0.32184595	-0.17699453	-6.1207137	0.11054975	7.6612625	Walking_Watch
13:49:17.110	-4.4892654	0.74701375	8.140534	0.034914	0.32184595	-0.17699453	-6.1207137	0.11054975	7.6612625	Walking_Watch
13:49:17.132	-4.4892654	0.74701375	8.140534	0.034914	0.32184595	-0.17699453	-6.1207137	0.11054975	7.6612625	Walking_Watch
13:49:17.153	-4.4892654	0.74701375	8.140534	0.034914	0.32184595	-0.17699453	-6.1207137	0.11054975	7.6612625	Walking_Watch
13:49:17.174	-5.777385	-0.6608198	6.3352513	0.28475788	-0.13752471	-0.2625157	-5.944065	-0.06042393	7.799666	Walking_Watch
13:49:17.196	-5.777385	-0.6608198	6.3352513	0.28475788	-0.13752471	-0.2625157	-5.944065	-0.06042393	7.799666	Walking_Watch
13:49:17.217	-5.777385	-0.6608198	6.3352513	0.28475788	-0.13752471	-0.2625157	-5.944065	-0.06042393	7.799666	Walking_Watch
13:49:17.238	-5.777385	-0.6608198	6.3352513	0.28475788	-0.13752471	-0.2625157	-5.944065	-0.06042393	7.799666	Walking_Watch
13:49:17.261	-5.777385	-0.6608198	6.3352513	0.28475788	-0.13752471	-0.2625157	-5.944065	-0.06042393	7.799666	Walking_Watch
13:49:17.283	-5.777385	-0.6608198	6.3352513	0.28475788	-0.13752471	-0.2625157	-5.944065	-0.06042393	7.799666	Walking_Watch
13:49:17.304	-5.777385	-0.6608198	6.3352513	0.28475788	-0.13752471	-0.2625157	-5.944065	-0.06042393	7.799666	Walking_Watch
13:49:17.326	-5.777385	-0.6608198	6.3352513	0.28475788	-0.13752471	-0.2625157	-5.944065	-0.06042393	7.799666	Walking_Watch
13:49:17.349	-5.9186473	0.17957062	7.47732	-0.5160864	-0.37209696	0.34040833	-5.6323776	-0.0868471	8.027396	Walking_Watch
13:49:17.373	-5.9186473	0.17957062	7.47732	-0.5160864	-0.37209696	0.34040833	-5.6323776	-0.0868471	8.027396	Walking_Watch
13:49:17.395	-5.9186473	0.17957062	7.47732	-0.5160864	-0.37209696	0.34040833	-5.6323776	-0.0868471	8.027396	Walking_Watch
13:49:17.417	-5.9186473	0.17957062	7.47732	-0.5160864	-0.37209696	0.34040833	-5.6323776	-0.0868471	8.027396	Walking_Watch
13:49:17.438	-5.9186473	0.17957062	7.47732	-0.5160864	-0.37209696	0.34040833	-5.6323776	-0.0868471	8.027396	Walking_Watch
13:49:17.461	-5.9186473	0.17957062	7.47732	-0.5160864	-0.37209696	0.34040833	-5.6323776	-0.0868471	8.027396	Walking_Watch
13:49:17.484	-5.9186473	0.17957062	7.47732	-0.5160864	-0.37209696	0.34040833	-5.6323776	-0.0868471	8.027396	Walking_Watch
13:49:17.507	-5.9186473	0.17957062	7.47732	-0.5160864	-0.37209696	0.34040833	-5.6323776	-0.0868471	8.027396	Walking_Watch
13:49:17.530	-7.455772	-0.2561874	8.777411	0.020253237	0.30779606	0.32635844	-5.875954	-0.054839846	7.851146	Walking_Watch
13:49:17.553	-7.455772	-0.2561874	8.777411	0.020253237	0.30779606	0.32635844	-5.875954	-0.054839846	7.851146	Walking_Watch
13:49:17.575	-7.455772	-0.2561874	8.777411	0.020253237	0.30779606	0.32635844	-5.875954	-0.054839846	7.851146	Walking_Watch
13:49:17.599	-7.455772	-0.2561874	8.777411	0.020253237	0.30779606	0.32635844	-5.875954	-0.054839846	7.851146	Walking_Watch
13:49:17.625	-7.455772	-0.2561874	8.777411	0.020253237	0.30779606	0.32635844	-5.875954	-0.054839846	7.851146	Walking_Watch
13:49:17.649	-7.455772	-0.2561874	8.777411	0.020253237	0.30779606	0.32635844	-5.875954	-0.054839846	7.851146	Walking_Watch
13:49:17.671	-7.455772	-0.2561874	8.777411	0.020253237	0.30779606	0.32635844	-5.875954	-0.054839846	7.851146	Walking_Watch
13:49:17.694	-7.455772	-0.2561874	8.777411	0.020253237	0.30779606	0.32635844	-5.875954	-0.054839846	7.851146	Walking_Watch
13:49:17.716	-5.3535986	-0.9529214	6.141315	-0.51975167	0.0787216	0.5670393	-5.8480124	-0.1006424	7.871526	Walking_Watch
13:49:17.738	-5.3535986	-0.9529214	6.141315	-0.51975167	0.0787216	0.5670393	-5.8480124	-0.1006424	7.871526	Walking_Watch
13:49:17.761	-5.3535986	-0.9529214	6.141315	-0.51975167	0.0787216	0.5670393	-5.8480124	-0.1006424	7.871526	Walking_Watch
13:49:17.782	-5.3535986	-0.9529214	6.141315	-0.51975167	0.0787216	0.5670393	-5.8480124	-0.1006424	7.871526	Walking_Watch
13:49:17.804	-5.3535986	-0.9529214	6.141315	-0.51975167	0.0787216	0.5670393	-5.8480124	-0.1006424	7.871526	Walking_Watch
13:49:17.828	-5.3535986	-0.9529214	6.141315	-0.51975167	0.0787216	0.5670393	-5.8480124	-0.1006424	7.871526	Walking_Watch
13:49:17.850	-5.3535986	-0.9529214	6.141315	-0.51975167	0.0787216	0.5670393	-5.8480124	-0.1006424	7.871526	Walking_Watch
13:49:17.872	-5.3535986	-0.9529214	6.141315	-0.51975167	0.0787216	0.5670393	-5.8480124	-0.1006424	7.871526	Walking_Watch
13:49:17.894	-5.047131	0.083799616	6.1748347	-0.21187554	-0.3360559	0.1736421	-5.671933	-0.023084523	7.9999356	Walking_Watch
13:49:17.917	-5.047131	0.083799616	6.1748347	-0.21187554	-0.3360559	0.1736421	-5.671933	-0.023084523	7.9999356	Walking_Watch
13:49:17.939	-5.047131	0.083799616	6.1748347	-0.21187554	-0.3360559	0.1736421	-5.671933	-0.023084523	7.9999356	Walking_Watch
13:49:17.961	-5.047131	0.083799616	6.1748347	-0.21187554	-0.3360559	0.1736421	-5.671933	-0.023084523	7.9999356	Walking_Watch
13:49:17.984	-5.047131	0.083799616	6.1748347	-0.21187554	-0.3360559	0.1736421	-5.671933	-0.023084523	7.9999356	Walking_Watch
13:49:18.006	-5.047131	0.083799616	6.1748347	-0.21187554	-0.3360559	0.1736421	-5.671933	-0.023084523	7.9999356	Walking_Watch
13:49:18.029	-5.047131	0.083799616	6.1748347	-0.21187554	-0.3360559	0.1736421	-5.671933	-0.023084523	7.9999356	Walking_Watch
13:49:18.052	-5.047131	0.083799616	6.1748347	-0.21187554	-0.3360559	0.1736421	-5.671933	-0.023084523	7.9999356	Walking_Watch
13:49:18.074	-5.3440213	-1.1157321	7.8388557	-0.07931779	-0.066053465	-0.34192815	-5.4298	-0.23815526	8.162775	Walking_Watch
13:49:18.097	-5.3440213	-1.1157321	7.8388557	-0.07931779	-0.066053465	-0.34192815	-5.4298	-0.23815526	8.162775	Walking_Watch
13:49:18.120	-5.3440213	-1.1157321	7.8388557	-0.07931779	-0.066053465	-0.34192815	-5.4298	-0.23815526	8.162775	Walking_Watch
13:49:18.143	-5.3440213	-1.1157321	7.8388557	-0.07931779	-0.066053465	-0.34192815	-5.4298	-0.23815526	8.162775	Walking_Watch
13:49:18.166	-5.3440213	-1.1157321	7.8388557	-0.07931779	-0.066053465	-0.34192815	-5.4298	-0.23815526	8.162775	Walking_Watch
13:49:18.188	-5.3440213	-1.1157321	7.8388557	-0.07931779	-0.066053465	-0.34192815	-5.4298	-0.23815526	8.162775	Walking_Watch
13:49:18.210	-5.3440213	-1.1157321	7.8388557	-0.07931779	-0.066053465	-0.34192815	-5.4298	-0.23815526	8.162775	Walking_Watch
13:49:18.233	-5.3440213	-1.1157321	7.8388557	-0.07931779	-0.066053465	-0.34192815	-5.4298	-0.23815526	8.162775	Walking_Watch
13:49:18.254	-7.1828246	-1.350371	10.194822	-0.14895643	0.070780344	0.43142724	-5.330968	-0.3928243	8.221727	Walking_Watch
13:49:18.276	-7.1828246	-1.350371	10.194822	-0.14895643	0.070780344	0.43142724	-5.330968	-0.3928243	8.221727	Walking_Watch
13:49:18.298	-7.1828246	-1.350371	10.194822	-0.14895643	0.070780344	0.43142724	-5.330968	-0.3928243	8.221727	Walking_Watch
13:49:18.320	-7.1828246	-1.350371	10.194822	-0.14895643	0.070780344	0.43142724	-5.330968	-0.3928243	8.221727	Walking_Watch
13:49:18.343	-7.1828246	-1.350371	10.194822	-0.14895643	0.070780344	0.43142724	-5.330968	-0.3928243	8.221727	Walking_Watch
[truncated: 3,351 more rows]
