# Supplementary material for: Real-time Smartphone Activity Classification Using Inertial Sensors—Recognition of Scrolling, Typing, and Watching Videos While Sitting or Walking
Source: Sensors (Basel). 2020 Jan 24;20(3):655. doi: 10.3390/s20030655 (PMC7038357; doi:10.3390/s20030655)
Supplement: Supplementary file 1 [file sensors-20-00655-s001.zip › sensors-668083-supplementary/5Hz_data/8414/2019_09_03_13_11_20_Multitasking_Read.csv]

time	accX	accY	accZ	rotX	rotY	rotZ	graX	graY	graZ	activity
13:16:48.823	0.43336374	5.808511	8.250671	0.31148934	0.17488645	-0.13359562	0.3082269	5.960946	7.7809	Multitasking_Read
13:16:48.851	0.43336374	5.808511	8.250671	0.31148934	0.17488645	-0.13359562	0.3082269	5.960946	7.7809	Multitasking_Read
13:16:48.900	0.43336374	5.808511	8.250671	0.31148934	0.17488645	-0.13359562	0.3082269	5.960946	7.7809	Multitasking_Read
13:16:49.053	0.035914123	5.8947043	7.6521025	-0.08557306	0.14067799	-0.027305065	0.3288563	6.1051416	7.667425	Multitasking_Read
13:16:49.077	0.035914123	5.8947043	7.6521025	-0.08557306	0.14067799	-0.027305065	0.3288563	6.1051416	7.667425	Multitasking_Read
13:16:49.098	0.035914123	5.8947043	7.6521025	-0.08557306	0.14067799	-0.027305065	0.3288563	6.1051416	7.667425	Multitasking_Read
13:16:49.119	0.4956149	5.9665327	6.091035	0.055536814	-0.11771801	0.045998763	0.2938948	6.0334454	7.7253795	Multitasking_Read
13:16:49.141	0.4956149	5.9665327	6.091035	0.055536814	-0.11771801	0.045998763	0.2938948	6.0334454	7.7253795	Multitasking_Read
13:16:49.162	0.4956149	5.9665327	6.091035	0.055536814	-0.11771801	0.045998763	0.2938948	6.0334454	7.7253795	Multitasking_Read
13:16:49.183	0.4956149	5.9665327	6.091035	0.055536814	-0.11771801	0.045998763	0.2938948	6.0334454	7.7253795	Multitasking_Read
13:16:49.205	0.4956149	5.9665327	6.091035	0.055536814	-0.11771801	0.045998763	0.2938948	6.0334454	7.7253795	Multitasking_Read
13:16:49.226	0.4956149	5.9665327	6.091035	0.055536814	-0.11771801	0.045998763	0.2938948	6.0334454	7.7253795	Multitasking_Read
13:16:49.247	0.4956149	5.9665327	6.091035	0.055536814	-0.11771801	0.045998763	0.2938948	6.0334454	7.7253795	Multitasking_Read
13:16:49.269	0.4956149	5.9665327	6.091035	0.055536814	-0.11771801	0.045998763	0.2938948	6.0334454	7.7253795	Multitasking_Read
13:16:49.290	0.19154198	5.897099	7.24747	0.00972192	0.047215607	-0.13726081	0.3470852	5.9248643	7.806782	Multitasking_Read
13:16:49.312	0.19154198	5.897099	7.24747	0.00972192	0.047215607	-0.13726081	0.3470852	5.9248643	7.806782	Multitasking_Read
13:16:49.333	0.19154198	5.897099	7.24747	0.00972192	0.047215607	-0.13726081	0.3470852	5.9248643	7.806782	Multitasking_Read
13:16:49.355	0.19154198	5.897099	7.24747	0.00972192	0.047215607	-0.13726081	0.3470852	5.9248643	7.806782	Multitasking_Read
13:16:49.376	0.19154198	5.897099	7.24747	0.00972192	0.047215607	-0.13726081	0.3470852	5.9248643	7.806782	Multitasking_Read
13:16:49.397	0.19154198	5.897099	7.24747	0.00972192	0.047215607	-0.13726081	0.3470852	5.9248643	7.806782	Multitasking_Read
13:16:49.419	0.19154198	5.897099	7.24747	0.00972192	0.047215607	-0.13726081	0.3470852	5.9248643	7.806782	Multitasking_Read
13:16:49.441	0.19154198	5.897099	7.24747	0.00972192	0.047215607	-0.13726081	0.3470852	5.9248643	7.806782	Multitasking_Read
13:16:49.464	0.3423813	5.7821736	8.169266	-0.2254612	0.11257818	0.1419046	0.18878296	5.7890463	7.913382	Multitasking_Read
13:16:49.485	0.3423813	5.7821736	8.169266	-0.2254612	0.11257818	0.1419046	0.18878296	5.7890463	7.913382	Multitasking_Read
13:16:49.506	0.3423813	5.7821736	8.169266	-0.2254612	0.11257818	0.1419046	0.18878296	5.7890463	7.913382	Multitasking_Read
13:16:49.528	0.3423813	5.7821736	8.169266	-0.2254612	0.11257818	0.1419046	0.18878296	5.7890463	7.913382	Multitasking_Read
13:16:49.549	0.3423813	5.7821736	8.169266	-0.2254612	0.11257818	0.1419046	0.18878296	5.7890463	7.913382	Multitasking_Read
13:16:49.571	0.3423813	5.7821736	8.169266	-0.2254612	0.11257818	0.1419046	0.18878296	5.7890463	7.913382	Multitasking_Read
13:16:49.593	0.3423813	5.7821736	8.169266	-0.2254612	0.11257818	0.1419046	0.18878296	5.7890463	7.913382	Multitasking_Read
13:16:49.616	0.3423813	5.7821736	8.169266	-0.2254612	0.11257818	0.1419046	0.18878296	5.7890463	7.913382	Multitasking_Read
13:16:49.639	0.3423813	5.7821736	8.169266	-0.2254612	0.11257818	0.1419046	0.18878296	5.7890463	7.913382	Multitasking_Read
13:16:49.731	-0.3974496	5.521198	8.389539	0.33103704	0.014228884	0.08631587	0.10662593	5.7654967	7.932086	Multitasking_Read
13:16:49.752	-0.3974496	5.521198	8.389539	0.33103704	0.014228884	0.08631587	0.10662593	5.7654967	7.932086	Multitasking_Read
13:16:49.773	-0.3974496	5.521198	8.389539	0.33103704	0.014228884	0.08631587	0.10662593	5.7654967	7.932086	Multitasking_Read
13:16:49.794	-0.3974496	5.521198	8.389539	0.33103704	0.014228884	0.08631587	0.10662593	5.7654967	7.932086	Multitasking_Read
13:16:49.816	-0.3974496	5.521198	8.389539	0.33103704	0.014228884	0.08631587	0.10662593	5.7654967	7.932086	Multitasking_Read
13:16:49.837	0.2657645	5.870762	6.665661	0.1874837	-0.0932834	0.12907644	0.29186833	6.157556	7.6269035	Multitasking_Read
13:16:49.858	0.2657645	5.870762	6.665661	0.1874837	-0.0932834	0.12907644	0.29186833	6.157556	7.6269035	Multitasking_Read
13:16:49.880	0.2657645	5.870762	6.665661	0.1874837	-0.0932834	0.12907644	0.29186833	6.157556	7.6269035	Multitasking_Read
13:16:49.902	0.2657645	5.870762	6.665661	0.1874837	-0.0932834	0.12907644	0.29186833	6.157556	7.6269035	Multitasking_Read
13:16:49.924	0.2657645	5.870762	6.665661	0.1874837	-0.0932834	0.12907644	0.29186833	6.157556	7.6269035	Multitasking_Read
13:16:49.947	0.2657645	5.870762	6.665661	0.1874837	-0.0932834	0.12907644	0.29186833	6.157556	7.6269035	Multitasking_Read
13:16:49.969	0.2657645	5.870762	6.665661	0.1874837	-0.0932834	0.12907644	0.29186833	6.157556	7.6269035	Multitasking_Read
13:16:49.991	0.2657645	5.870762	6.665661	0.1874837	-0.0932834	0.12907644	0.29186833	6.157556	7.6269035	Multitasking_Read
13:16:50.014	0.6057515	6.2538457	6.656084	0.10012998	0.08875444	0.33982494	0.36933988	6.1879973	7.598854	Multitasking_Read
13:16:50.037	0.6057515	6.2538457	6.656084	0.10012998	0.08875444	0.33982494	0.36933988	6.1879973	7.598854	Multitasking_Read
13:16:50.060	0.6057515	6.2538457	6.656084	0.10012998	0.08875444	0.33982494	0.36933988	6.1879973	7.598854	Multitasking_Read
13:16:50.082	0.6057515	6.2538457	6.656084	0.10012998	0.08875444	0.33982494	0.36933988	6.1879973	7.598854	Multitasking_Read
13:16:50.105	0.6057515	6.2538457	6.656084	0.10012998	0.08875444	0.33982494	0.36933988	6.1879973	7.598854	Multitasking_Read
13:16:50.128	0.6057515	6.2538457	6.656084	0.10012998	0.08875444	0.33982494	0.36933988	6.1879973	7.598854	Multitasking_Read
13:16:50.151	0.6057515	6.2538457	6.656084	0.10012998	0.08875444	0.33982494	0.36933988	6.1879973	7.598854	Multitasking_Read
13:16:50.174	0.6057515	6.2538457	6.656084	0.10012998	0.08875444	0.33982494	0.36933988	6.1879973	7.598854	Multitasking_Read
13:16:50.198	0.28731298	5.880339	7.7143536	-0.114283726	0.08814358	0.08509414	0.4788577	6.0778775	7.681176	Multitasking_Read
13:16:50.220	0.28731298	5.880339	7.7143536	-0.114283726	0.08814358	0.08509414	0.4788577	6.0778775	7.681176	Multitasking_Read
13:16:50.243	0.28731298	5.880339	7.7143536	-0.114283726	0.08814358	0.08509414	0.4788577	6.0778775	7.681176	Multitasking_Read
13:16:50.266	0.28731298	5.880339	7.7143536	-0.114283726	0.08814358	0.08509414	0.4788577	6.0778775	7.681176	Multitasking_Read
13:16:50.289	0.28731298	5.880339	7.7143536	-0.114283726	0.08814358	0.08509414	0.4788577	6.0778775	7.681176	Multitasking_Read
13:16:50.311	0.28731298	5.880339	7.7143536	-0.114283726	0.08814358	0.08509414	0.4788577	6.0778775	7.681176	Multitasking_Read
13:16:50.334	0.28731298	5.880339	7.7143536	-0.114283726	0.08814358	0.08509414	0.4788577	6.0778775	7.681176	Multitasking_Read
13:16:50.357	0.28731298	5.880339	7.7143536	-0.114283726	0.08814358	0.08509414	0.4788577	6.0778775	7.681176	Multitasking_Read
13:16:50.381	0.75659084	5.8611846	7.4821086	0.015830573	-0.05724235	0.07104424	0.64837414	6.0075707	7.723925	Multitasking_Read
13:16:50.404	0.75659084	5.8611846	7.4821086	0.015830573	-0.05724235	0.07104424	0.64837414	6.0075707	7.723925	Multitasking_Read
13:16:50.425	0.75659084	5.8611846	7.4821086	0.015830573	-0.05724235	0.07104424	0.64837414	6.0075707	7.723925	Multitasking_Read
13:16:50.448	0.75659084	5.8611846	7.4821086	0.015830573	-0.05724235	0.07104424	0.64837414	6.0075707	7.723925	Multitasking_Read
13:16:50.471	0.75659084	5.8611846	7.4821086	0.015830573	-0.05724235	0.07104424	0.64837414	6.0075707	7.723925	Multitasking_Read
13:16:50.510	0.75659084	5.8611846	7.4821086	0.015830573	-0.05724235	0.07104424	0.64837414	6.0075707	7.723925	Multitasking_Read
13:16:50.537	0.75659084	5.8611846	7.4821086	0.015830573	-0.05724235	0.07104424	0.64837414	6.0075707	7.723925	Multitasking_Read
13:16:50.570	0.53392327	5.686403	7.8556156	-0.020210477	-0.0071513997	0.016066367	0.6720376	5.979178	7.743911	Multitasking_Read
13:16:50.605	0.53392327	5.686403	7.8556156	-0.020210477	-0.0071513997	0.016066367	0.6720376	5.979178	7.743911	Multitasking_Read
13:16:50.639	0.53392327	5.686403	7.8556156	-0.020210477	-0.0071513997	0.016066367	0.6720376	5.979178	7.743911	Multitasking_Read
13:16:50.671	0.53392327	5.686403	7.8556156	-0.020210477	-0.0071513997	0.016066367	0.6720376	5.979178	7.743911	Multitasking_Read
13:16:50.704	0.53392327	5.686403	7.8556156	-0.020210477	-0.0071513997	0.016066367	0.6720376	5.979178	7.743911	Multitasking_Read
13:16:50.739	0.76137936	5.9234357	7.4701376	-0.015934419	-0.0774009	0.0056816577	0.6657766	6.013808	7.7175903	Multitasking_Read
13:16:50.760	0.76137936	5.9234357	7.4701376	-0.015934419	-0.0774009	0.0056816577	0.6657766	6.013808	7.7175903	Multitasking_Read
13:16:50.781	0.76137936	5.9234357	7.4701376	-0.015934419	-0.0774009	0.0056816577	0.6657766	6.013808	7.7175903	Multitasking_Read
13:16:50.803	0.76137936	5.9234357	7.4701376	-0.015934419	-0.0774009	0.0056816577	0.6657766	6.013808	7.7175903	Multitasking_Read
13:16:50.826	0.76137936	5.9234357	7.4701376	-0.015934419	-0.0774009	0.0056816577	0.6657766	6.013808	7.7175903	Multitasking_Read
13:16:50.849	0.76137936	5.9234357	7.4701376	-0.015934419	-0.0774009	0.0056816577	0.6657766	6.013808	7.7175903	Multitasking_Read
13:16:50.871	0.76137936	5.9234357	7.4701376	-0.015934419	-0.0774009	0.0056816577	0.6657766	6.013808	7.7175903	Multitasking_Read
13:16:50.894	0.76137936	5.9234357	7.4701376	-0.015934419	-0.0774009	0.0056816577	0.6657766	6.013808	7.7175903	Multitasking_Read
13:16:50.917	0.34477556	5.8659735	7.161276	-0.0672471	0.059432913	-0.101830624	0.60593283	6.081467	7.6693516	Multitasking_Read
13:16:50.940	0.34477556	5.8659735	7.161276	-0.0672471	0.059432913	-0.101830624	0.60593283	6.081467	7.6693516	Multitasking_Read
13:16:50.962	0.34477556	5.8659735	7.161276	-0.0672471	0.059432913	-0.101830624	0.60593283	6.081467	7.6693516	Multitasking_Read
13:16:50.985	0.34477556	5.8659735	7.161276	-0.0672471	0.059432913	-0.101830624	0.60593283	6.081467	7.6693516	Multitasking_Read
13:16:51.008	0.34477556	5.8659735	7.161276	-0.0672471	0.059432913	-0.101830624	0.60593283	6.081467	7.6693516	Multitasking_Read
13:16:51.031	0.34477556	5.8659735	7.161276	-0.0672471	0.059432913	-0.101830624	0.60593283	6.081467	7.6693516	Multitasking_Read
13:16:51.053	0.34477556	5.8659735	7.161276	-0.0672471	0.059432913	-0.101830624	0.60593283	6.081467	7.6693516	Multitasking_Read
13:16:51.076	0.34477556	5.8659735	7.161276	-0.0672471	0.059432913	-0.101830624	0.60593283	6.081467	7.6693516	Multitasking_Read
13:16:51.101	0.25379312	5.786962	7.0439563	0.064088926	0.13945626	-0.055404864	0.50467443	6.0661726	7.688772	Multitasking_Read
13:16:51.125	0.25379312	5.786962	7.0439563	0.064088926	0.13945626	-0.055404864	0.50467443	6.0661726	7.688772	Multitasking_Read
13:16:51.148	0.25379312	5.786962	7.0439563	0.064088926	0.13945626	-0.055404864	0.50467443	6.0661726	7.688772	Multitasking_Read
13:16:51.170	0.25379312	5.786962	7.0439563	0.064088926	0.13945626	-0.055404864	0.50467443	6.0661726	7.688772	Multitasking_Read
13:16:51.193	0.25379312	5.786962	7.0439563	0.064088926	0.13945626	-0.055404864	0.50467443	6.0661726	7.688772	Multitasking_Read
13:16:51.216	0.25379312	5.786962	7.0439563	0.064088926	0.13945626	-0.055404864	0.50467443	6.0661726	7.688772	Multitasking_Read
13:16:51.238	0.25379312	5.786962	7.0439563	0.064088926	0.13945626	-0.055404864	0.50467443	6.0661726	7.688772	Multitasking_Read
13:16:51.262	0.25379312	5.786962	7.0439563	0.064088926	0.13945626	-0.055404864	0.50467443	6.0661726	7.688772	Multitasking_Read
13:16:51.287	0.4166038	5.6768255	7.8340673	-0.18270063	0.038052626	-0.0016487252	0.3585005	5.907585	7.81935	Multitasking_Read
13:16:51.310	0.4166038	5.6768255	7.8340673	-0.18270063	0.038052626	-0.0016487252	0.3585005	5.907585	7.81935	Multitasking_Read
13:16:51.332	0.4166038	5.6768255	7.8340673	-0.18270063	0.038052626	-0.0016487252	0.3585005	5.907585	7.81935	Multitasking_Read
13:16:51.355	0.4166038	5.6768255	7.8340673	-0.18270063	0.038052626	-0.0016487252	0.3585005	5.907585	7.81935	Multitasking_Read
13:16:51.380	0.4166038	5.6768255	7.8340673	-0.18270063	0.038052626	-0.0016487252	0.3585005	5.907585	7.81935	Multitasking_Read
13:16:51.403	0.4166038	5.6768255	7.8340673	-0.18270063	0.038052626	-0.0016487252	0.3585005	5.907585	7.81935	Multitasking_Read
13:16:51.426	0.4166038	5.6768255	7.8340673	-0.18270063	0.038052626	-0.0016487252	0.3585005	5.907585	7.81935	Multitasking_Read
13:16:51.448	0.0023942748	5.4948606	8.056735	-0.0849622	0.16266914	0.042333573	0.14273095	5.7127724	7.9695816	Multitasking_Read
13:16:51.471	0.0023942748	5.4948606	8.056735	-0.0849622	0.16266914	0.042333573	0.14273095	5.7127724	7.9695816	Multitasking_Read
13:16:51.494	0.0023942748	5.4948606	8.056735	-0.0849622	0.16266914	0.042333573	0.14273095	5.7127724	7.9695816	Multitasking_Read
13:16:51.517	0.0023942748	5.4948606	8.056735	-0.0849622	0.16266914	0.042333573	0.14273095	5.7127724	7.9695816	Multitasking_Read
13:16:51.541	0.0023942748	5.4948606	8.056735	-0.0849622	0.16266914	0.042333573	0.14273095	5.7127724	7.9695816	Multitasking_Read
13:16:51.563	0.0023942748	5.4948606	8.056735	-0.0849622	0.16266914	0.042333573	0.14273095	5.7127724	7.9695816	Multitasking_Read
13:16:51.586	0.0023942748	5.4948606	8.056735	-0.0849622	0.16266914	0.042333573	0.14273095	5.7127724	7.9695816	Multitasking_Read
13:16:51.610	0.0023942748	5.4948606	8.056735	-0.0849622	0.16266914	0.042333573	0.14273095	5.7127724	7.9695816	Multitasking_Read
13:16:51.632	-0.076616794	5.444581	7.7718163	0.02010663	0.001400714	0.04416617	0.0149947405	5.671419	8.0003195	Multitasking_Read
13:16:51.654	-0.076616794	5.444581	7.7718163	0.02010663	0.001400714	0.04416617	0.0149947405	5.671419	8.0003195	Multitasking_Read
13:16:51.676	-0.076616794	5.444581	7.7718163	0.02010663	0.001400714	0.04416617	0.0149947405	5.671419	8.0003195	Multitasking_Read
13:16:51.699	-0.076616794	5.444581	7.7718163	0.02010663	0.001400714	0.04416617	0.0149947405	5.671419	8.0003195	Multitasking_Read
13:16:51.722	-0.076616794	5.444581	7.7718163	0.02010663	0.001400714	0.04416617	0.0149947405	5.671419	8.0003195	Multitasking_Read
13:16:51.745	-0.076616794	5.444581	7.7718163	0.02010663	0.001400714	0.04416617	0.0149947405	5.671419	8.0003195	Multitasking_Read
13:16:51.768	-0.076616794	5.444581	7.7718163	0.02010663	0.001400714	0.04416617	0.0149947405	5.671419	8.0003195	Multitasking_Read
13:16:51.790	-0.076616794	5.444581	7.7718163	0.02010663	0.001400714	0.04416617	0.0149947405	5.671419	8.0003195	Multitasking_Read
13:16:51.813	0.090982445	5.688797	7.5587254	0.035989124	-0.038916394	0.0435553	-0.009753971	5.728384	7.959638	Multitasking_Read
13:16:51.836	0.090982445	5.688797	7.5587254	0.035989124	-0.038916394	0.0435553	-0.009753971	5.728384	7.959638	Multitasking_Read
13:16:51.859	0.090982445	5.688797	7.5587254	0.035989124	-0.038916394	0.0435553	-0.009753971	5.728384	7.959638	Multitasking_Read
13:16:51.882	0.090982445	5.688797	7.5587254	0.035989124	-0.038916394	0.0435553	-0.009753971	5.728384	7.959638	Multitasking_Read
13:16:51.904	0.090982445	5.688797	7.5587254	0.035989124	-0.038916394	0.0435553	-0.009753971	5.728384	7.959638	Multitasking_Read
13:16:51.927	0.090982445	5.688797	7.5587254	0.035989124	-0.038916394	0.0435553	-0.009753971	5.728384	7.959638	Multitasking_Read
13:16:51.950	0.090982445	5.688797	7.5587254	0.035989124	-0.038916394	0.0435553	-0.009753971	5.728384	7.959638	Multitasking_Read
13:16:51.973	0.090982445	5.688797	7.5587254	0.035989124	-0.038916394	0.0435553	-0.009753971	5.728384	7.959638	Multitasking_Read
13:16:51.996	-0.057462595	5.5283804	7.570697	0.007889325	-0.018757839	0.049053088	0.010871632	5.7443743	7.9481072	Multitasking_Read
13:16:52.019	-0.057462595	5.5283804	7.570697	0.007889325	-0.018757839	0.049053088	0.010871632	5.7443743	7.9481072	Multitasking_Read
13:16:52.042	-0.057462595	5.5283804	7.570697	0.007889325	-0.018757839	0.049053088	0.010871632	5.7443743	7.9481072	Multitasking_Read
13:16:52.065	-0.057462595	5.5283804	7.570697	0.007889325	-0.018757839	0.049053088	0.010871632	5.7443743	7.9481072	Multitasking_Read
13:16:52.089	-0.057462595	5.5283804	7.570697	0.007889325	-0.018757839	0.049053088	0.010871632	5.7443743	7.9481072	Multitasking_Read
13:16:52.111	-0.057462595	5.5283804	7.570697	0.007889325	-0.018757839	0.049053088	0.010871632	5.7443743	7.9481072	Multitasking_Read
13:16:52.133	-0.057462595	5.5283804	7.570697	0.007889325	-0.018757839	0.049053088	0.010871632	5.7443743	7.9481072	Multitasking_Read
13:16:52.156	-0.057462595	5.5283804	7.570697	0.007889325	-0.018757839	0.049053088	0.010871632	5.7443743	7.9481072	Multitasking_Read
13:16:52.179	0.23942748	5.7606254	7.3671837	0.05614768	-0.020590436	0.045998763	0.053479332	5.7338514	7.9555297	Multitasking_Read
13:16:52.202	0.23942748	5.7606254	7.3671837	0.05614768	-0.020590436	0.045998763	0.053479332	5.7338514	7.9555297	Multitasking_Read
13:16:52.224	0.23942748	5.7606254	7.3671837	0.05614768	-0.020590436	0.045998763	0.053479332	5.7338514	7.9555297	Multitasking_Read
13:16:52.247	0.23942748	5.7606254	7.3671837	0.05614768	-0.020590436	0.045998763	0.053479332	5.7338514	7.9555297	Multitasking_Read
13:16:52.270	0.23942748	5.7606254	7.3671837	0.05614768	-0.020590436	0.045998763	0.053479332	5.7338514	7.9555297	Multitasking_Read
13:16:52.294	0.23942748	5.7606254	7.3671837	0.05614768	-0.020590436	0.045998763	0.053479332	5.7338514	7.9555297	Multitasking_Read
13:16:52.317	0.23942748	5.7606254	7.3671837	0.05614768	-0.020590436	0.045998763	0.053479332	5.7338514	7.9555297	Multitasking_Read
13:16:52.339	0.23942748	5.7606254	7.3671837	0.05614768	-0.020590436	0.045998763	0.053479332	5.7338514	7.9555297	Multitasking_Read
13:16:52.362	0.24182175	5.6169686	7.8699813	0.015830573	-0.013870917	0.036224917	0.07605962	5.7265844	7.9605775	Multitasking_Read
13:16:52.385	0.24182175	5.6169686	7.8699813	0.015830573	-0.013870917	0.036224917	0.07605962	5.7265844	7.9605775	Multitasking_Read
13:16:52.407	0.24182175	5.6169686	7.8699813	0.015830573	-0.013870917	0.036224917	0.07605962	5.7265844	7.9605775	Multitasking_Read
13:16:52.429	0.24182175	5.6169686	7.8699813	0.015830573	-0.013870917	0.036224917	0.07605962	5.7265844	7.9605775	Multitasking_Read
13:16:52.452	0.24182175	5.6169686	7.8699813	0.015830573	-0.013870917	0.036224917	0.07605962	5.7265844	7.9605775	Multitasking_Read
13:16:52.474	0.24182175	5.6169686	7.8699813	0.015830573	-0.013870917	0.036224917	0.07605962	5.7265844	7.9605775	Multitasking_Read
13:16:52.496	0.24182175	5.6169686	7.8699813	0.015830573	-0.013870917	0.036224917	0.07605962	5.7265844	7.9605775	Multitasking_Read
13:16:52.520	0.24182175	5.6169686	7.8699813	0.015830573	-0.013870917	0.036224917	0.07605962	5.7265844	7.9605775	Multitasking_Read
13:16:52.542	0.026337024	5.523592	7.743085	-0.009825768	0.003844175	-0.013255165	0.09346824	5.736515	7.9532404	Multitasking_Read
13:16:52.565	0.026337024	5.523592	7.743085	-0.009825768	0.003844175	-0.013255165	0.09346824	5.736515	7.9532404	Multitasking_Read
13:16:52.588	0.026337024	5.523592	7.743085	-0.009825768	0.003844175	-0.013255165	0.09346824	5.736515	7.9532404	Multitasking_Read
13:16:52.610	0.026337024	5.523592	7.743085	-0.009825768	0.003844175	-0.013255165	0.09346824	5.736515	7.9532404	Multitasking_Read
13:16:52.633	0.026337024	5.523592	7.743085	-0.009825768	0.003844175	-0.013255165	0.09346824	5.736515	7.9532404	Multitasking_Read
13:16:52.656	0.026337024	5.523592	7.743085	-0.009825768	0.003844175	-0.013255165	0.09346824	5.736515	7.9532404	Multitasking_Read
13:16:52.678	0.026337024	5.523592	7.743085	-0.009825768	0.003844175	-0.013255165	0.09346824	5.736515	7.9532404	Multitasking_Read
13:16:52.701	0.026337024	5.523592	7.743085	-0.009825768	0.003844175	-0.013255165	0.09346824	5.736515	7.9532404	Multitasking_Read
13:16:52.724	0.11013664	5.602603	7.6185822	-0.02876259	-0.018146975	-0.0016487252	0.09019091	5.747869	7.945074	Multitasking_Read
13:16:52.746	0.11013664	5.602603	7.6185822	-0.02876259	-0.018146975	-0.0016487252	0.09019091	5.747869	7.945074	Multitasking_Read
13:16:52.768	0.11013664	5.602603	7.6185822	-0.02876259	-0.018146975	-0.0016487252	0.09019091	5.747869	7.945074	Multitasking_Read
13:16:52.791	0.11013664	5.602603	7.6185822	-0.02876259	-0.018146975	-0.0016487252	0.09019091	5.747869	7.945074	Multitasking_Read
13:16:52.814	0.11013664	5.602603	7.6185822	-0.02876259	-0.018146975	-0.0016487252	0.09019091	5.747869	7.945074	Multitasking_Read
13:16:52.837	0.11013664	5.602603	7.6185822	-0.02876259	-0.018146975	-0.0016487252	0.09019091	5.747869	7.945074	Multitasking_Read
13:16:52.861	0.11013664	5.602603	7.6185822	-0.02876259	-0.018146975	-0.0016487252	0.09019091	5.747869	7.945074	Multitasking_Read
13:16:52.882	0.11013664	5.602603	7.6185822	-0.02876259	-0.018146975	-0.0016487252	0.09019091	5.747869	7.945074	Multitasking_Read
13:16:52.906	0.18196489	5.6169686	7.6066113	-0.006160576	-0.027920818	0.008125118	0.11299827	5.748222	7.9445252	Multitasking_Read
13:16:52.928	0.18196489	5.6169686	7.6066113	-0.006160576	-0.027920818	0.008125118	0.11299827	5.748222	7.9445252	Multitasking_Read
13:16:52.951	0.18196489	5.6169686	7.6066113	-0.006160576	-0.027920818	0.008125118	0.11299827	5.748222	7.9445252	Multitasking_Read
13:16:52.975	0.18196489	5.6169686	7.6066113	-0.006160576	-0.027920818	0.008125118	0.11299827	5.748222	7.9445252	Multitasking_Read
13:16:52.997	0.18196489	5.6169686	7.6066113	-0.006160576	-0.027920818	0.008125118	0.11299827	5.748222	7.9445252	Multitasking_Read
13:16:53.019	0.18196489	5.6169686	7.6066113	-0.006160576	-0.027920818	0.008125118	0.11299827	5.748222	7.9445252	Multitasking_Read
13:16:53.042	0.18196489	5.6169686	7.6066113	-0.006160576	-0.027920818	0.008125118	0.11299827	5.748222	7.9445252	Multitasking_Read
13:16:53.064	0.18196489	5.6169686	7.6066113	-0.006160576	-0.027920818	0.008125118	0.11299827	5.748222	7.9445252	Multitasking_Read
13:16:53.087	0.36632404	5.394301	8.109408	-0.01837788	-0.0755683	0.056383472	0.11749951	5.737347	7.9523177	Multitasking_Read
13:16:53.110	0.36632404	5.394301	8.109408	-0.01837788	-0.0755683	0.056383472	0.11749951	5.737347	7.9523177	Multitasking_Read
13:16:53.133	0.36632404	5.394301	8.109408	-0.01837788	-0.0755683	0.056383472	0.11749951	5.737347	7.9523177	Multitasking_Read
13:16:53.155	0.36632404	5.394301	8.109408	-0.01837788	-0.0755683	0.056383472	0.11749951	5.737347	7.9523177	Multitasking_Read
13:16:53.177	0.36632404	5.394301	8.109408	-0.01837788	-0.0755683	0.056383472	0.11749951	5.737347	7.9523177	Multitasking_Read
13:16:53.201	0.36632404	5.394301	8.109408	-0.01837788	-0.0755683	0.056383472	0.11749951	5.737347	7.9523177	Multitasking_Read
13:16:53.223	0.36632404	5.394301	8.109408	-0.01837788	-0.0755683	0.056383472	0.11749951	5.737347	7.9523177	Multitasking_Read
13:16:53.245	0.083799616	5.607392	7.415069	0.0023915374	-0.037083797	0.036224917	0.16455004	5.73899	7.950301	Multitasking_Read
13:16:53.268	0.083799616	5.607392	7.415069	0.0023915374	-0.037083797	0.036224917	0.16455004	5.73899	7.950301	Multitasking_Read
13:16:53.290	0.083799616	5.607392	7.415069	0.0023915374	-0.037083797	0.036224917	0.16455004	5.73899	7.950301	Multitasking_Read
13:16:53.314	0.083799616	5.607392	7.415069	0.0023915374	-0.037083797	0.036224917	0.16455004	5.73899	7.950301	Multitasking_Read
13:16:53.336	0.083799616	5.607392	7.415069	0.0023915374	-0.037083797	0.036224917	0.16455004	5.73899	7.950301	Multitasking_Read
13:16:53.359	0.083799616	5.607392	7.415069	0.0023915374	-0.037083797	0.036224917	0.16455004	5.73899	7.950301	Multitasking_Read
13:16:53.382	0.083799616	5.607392	7.415069	0.0023915374	-0.037083797	0.036224917	0.16455004	5.73899	7.950301	Multitasking_Read
13:16:53.403	0.083799616	5.607392	7.415069	0.0023915374	-0.037083797	0.036224917	0.16455004	5.73899	7.950301	Multitasking_Read
13:16:53.426	0.2753416	5.585843	7.843644	-0.025097398	0.02766792	0.0075142537	0.19877796	5.735403	7.9521036	Multitasking_Read
13:16:53.449	0.2753416	5.585843	7.843644	-0.025097398	0.02766792	0.0075142537	0.19877796	5.735403	7.9521036	Multitasking_Read
13:16:53.471	0.2753416	5.585843	7.843644	-0.025097398	0.02766792	0.0075142537	0.19877796	5.735403	7.9521036	Multitasking_Read
13:16:53.494	0.2753416	5.585843	7.843644	-0.025097398	0.02766792	0.0075142537	0.19877796	5.735403	7.9521036	Multitasking_Read
13:16:53.517	0.2753416	5.585843	7.843644	-0.025097398	0.02766792	0.0075142537	0.19877796	5.735403	7.9521036	Multitasking_Read
13:16:53.540	0.2753416	5.585843	7.843644	-0.025097398	0.02766792	0.0075142537	0.19877796	5.735403	7.9521036	Multitasking_Read
13:16:53.563	0.2753416	5.585843	7.843644	-0.025097398	0.02766792	0.0075142537	0.19877796	5.735403	7.9521036	Multitasking_Read
13:16:53.585	0.2753416	5.585843	7.843644	-0.025097398	0.02766792	0.0075142537	0.19877796	5.735403	7.9521036	Multitasking_Read
13:16:53.608	0.37590113	5.643306	7.59464	-0.009214902	-0.028531684	-0.052961405	0.2276614	5.769578	7.9265666	Multitasking_Read
13:16:53.631	0.37590113	5.643306	7.59464	-0.009214902	-0.028531684	-0.052961405	0.2276614	5.769578	7.9265666	Multitasking_Read
13:16:53.657	0.37590113	5.643306	7.59464	-0.009214902	-0.028531684	-0.052961405	0.2276614	5.769578	7.9265666	Multitasking_Read
13:16:53.679	0.37590113	5.643306	7.59464	-0.009214902	-0.028531684	-0.052961405	0.2276614	5.769578	7.9265666	Multitasking_Read
13:16:53.702	0.37590113	5.643306	7.59464	-0.009214902	-0.028531684	-0.052961405	0.2276614	5.769578	7.9265666	Multitasking_Read
13:16:53.725	0.37590113	5.643306	7.59464	-0.009214902	-0.028531684	-0.052961405	0.2276614	5.769578	7.9265666	Multitasking_Read
13:16:53.748	0.37590113	5.643306	7.59464	-0.009214902	-0.028531684	-0.052961405	0.2276614	5.769578	7.9265666	Multitasking_Read
13:16:53.770	0.37590113	5.643306	7.59464	-0.009214902	-0.028531684	-0.052961405	0.2276614	5.769578	7.9265666	Multitasking_Read
13:16:53.793	0.28013015	5.669643	7.726325	0.058591142	-0.09939205	-0.12626524	0.21480331	5.771552	7.9254885	Multitasking_Read
13:16:53.816	0.28013015	5.669643	7.726325	0.058591142	-0.09939205	-0.12626524	0.21480331	5.771552	7.9254885	Multitasking_Read
13:16:53.838	0.28013015	5.669643	7.726325	0.058591142	-0.09939205	-0.12626524	0.21480331	5.771552	7.9254885	Multitasking_Read
13:16:53.861	0.28013015	5.669643	7.726325	0.058591142	-0.09939205	-0.12626524	0.21480331	5.771552	7.9254885	Multitasking_Read
13:16:53.884	0.28013015	5.669643	7.726325	0.058591142	-0.09939205	-0.12626524	0.21480331	5.771552	7.9254885	Multitasking_Read
13:16:53.908	0.28013015	5.669643	7.726325	0.058591142	-0.09939205	-0.12626524	0.21480331	5.771552	7.9254885	Multitasking_Read
13:16:53.929	0.28013015	5.669643	7.726325	0.058591142	-0.09939205	-0.12626524	0.21480331	5.771552	7.9254885	Multitasking_Read
13:16:53.952	0.28013015	5.669643	7.726325	0.058591142	-0.09939205	-0.12626524	0.21480331	5.771552	7.9254885	Multitasking_Read
13:16:53.974	-0.23942748	5.525986	7.963358	0.051871624	-0.1549808	-0.40665236	0.1791063	5.897643	7.8330107	Multitasking_Read
13:16:53.998	-0.23942748	5.525986	7.963358	0.051871624	-0.1549808	-0.40665236	0.1791063	5.897643	7.8330107	Multitasking_Read
13:16:54.020	-0.23942748	5.525986	7.963358	0.051871624	-0.1549808	-0.40665236	0.1791063	5.897643	7.8330107	Multitasking_Read
13:16:54.043	-0.23942748	5.525986	7.963358	0.051871624	-0.1549808	-0.40665236	0.1791063	5.897643	7.8330107	Multitasking_Read
13:16:54.066	-0.23942748	5.525986	7.963358	0.051871624	-0.1549808	-0.40665236	0.1791063	5.897643	7.8330107	Multitasking_Read
13:16:54.088	-0.23942748	5.525986	7.963358	0.051871624	-0.1549808	-0.40665236	0.1791063	5.897643	7.8330107	Multitasking_Read
13:16:54.112	-0.23942748	5.525986	7.963358	0.051871624	-0.1549808	-0.40665236	0.1791063	5.897643	7.8330107	Multitasking_Read
13:16:54.134	-0.23942748	5.525986	7.963358	0.051871624	-0.1549808	-0.40665236	0.1791063	5.897643	7.8330107	Multitasking_Read
13:16:54.158	-0.21069619	5.7893567	7.2522583	0.12273198	-0.104278974	-0.18857348	0.027541539	6.031558	7.7323895	Multitasking_Read
13:16:54.179	-0.21069619	5.7893567	7.2522583	0.12273198	-0.104278974	-0.18857348	0.027541539	6.031558	7.7323895	Multitasking_Read
13:16:54.202	-0.21069619	5.7893567	7.2522583	0.12273198	-0.104278974	-0.18857348	0.027541539	6.031558	7.7323895	Multitasking_Read
13:16:54.225	-0.21069619	5.7893567	7.2522583	0.12273198	-0.104278974	-0.18857348	0.027541539	6.031558	7.7323895	Multitasking_Read
13:16:54.248	-0.21069619	5.7893567	7.2522583	0.12273198	-0.104278974	-0.18857348	0.027541539	6.031558	7.7323895	Multitasking_Read
13:16:54.270	-0.21069619	5.7893567	7.2522583	0.12273198	-0.104278974	-0.18857348	0.027541539	6.031558	7.7323895	Multitasking_Read
13:16:54.293	-0.21069619	5.7893567	7.2522583	0.12273198	-0.104278974	-0.18857348	0.027541539	6.031558	7.7323895	Multitasking_Read
13:16:54.316	-0.21069619	5.7893567	7.2522583	0.12273198	-0.104278974	-0.18857348	0.027541539	6.031558	7.7323895	Multitasking_Read
13:16:54.338	-0.65124273	5.61218	7.920261	0.0030024028	-0.09206167	-0.18185398	-0.10521862	6.0514364	7.7161736	Multitasking_Read
13:16:54.361	-0.65124273	5.61218	7.920261	0.0030024028	-0.09206167	-0.18185398	-0.10521862	6.0514364	7.7161736	Multitasking_Read
13:16:54.384	-0.65124273	5.61218	7.920261	0.0030024028	-0.09206167	-0.18185398	-0.10521862	6.0514364	7.7161736	Multitasking_Read
13:16:54.406	-0.65124273	5.61218	7.920261	0.0030024028	-0.09206167	-0.18185398	-0.10521862	6.0514364	7.7161736	Multitasking_Read
13:16:54.429	-0.65124273	5.61218	7.920261	0.0030024028	-0.09206167	-0.18185398	-0.10521862	6.0514364	7.7161736	Multitasking_Read
13:16:54.452	-0.65124273	5.61218	7.920261	0.0030024028	-0.09206167	-0.18185398	-0.10521862	6.0514364	7.7161736	Multitasking_Read
13:16:54.475	-0.65124273	5.61218	7.920261	0.0030024028	-0.09206167	-0.18185398	-0.10521862	6.0514364	7.7161736	Multitasking_Read
13:16:54.498	-0.65124273	5.61218	7.920261	0.0030024028	-0.09206167	-0.18185398	-0.10521862	6.0514364	7.7161736	Multitasking_Read
13:16:54.520	-0.09577099	5.827665	7.4533772	0.0451521	0.00017898351	-0.06334612	-0.1776563	6.0846343	7.6886935	Multitasking_Read
13:16:54.543	-0.09577099	5.827665	7.4533772	0.0451521	0.00017898351	-0.06334612	-0.1776563	6.0846343	7.6886935	Multitasking_Read
13:16:54.566	-0.09577099	5.827665	7.4533772	0.0451521	0.00017898351	-0.06334612	-0.1776563	6.0846343	7.6886935	Multitasking_Read
13:16:54.589	-0.09577099	5.827665	7.4533772	0.0451521	0.00017898351	-0.06334612	-0.1776563	6.0846343	7.6886935	Multitasking_Read
13:16:54.611	-0.09577099	5.827665	7.4533772	0.0451521	0.00017898351	-0.06334612	-0.1776563	6.0846343	7.6886935	Multitasking_Read
13:16:54.637	-0.09577099	5.827665	7.4533772	0.0451521	0.00017898351	-0.06334612	-0.1776563	6.0846343	7.6886935	Multitasking_Read
13:16:54.660	-0.09577099	5.827665	7.4533772	0.0451521	0.00017898351	-0.06334612	-0.1776563	6.0846343	7.6886935	Multitasking_Read
13:16:54.683	0.1987248	6.2155375	7.1397276	-0.0031062497	-0.06090754	-0.06029179	-0.16534561	6.1319427	7.65129	Multitasking_Read
13:16:54.705	0.1987248	6.2155375	7.1397276	-0.0031062497	-0.06090754	-0.06029179	-0.16534561	6.1319427	7.65129	Multitasking_Read
13:16:54.727	0.1987248	6.2155375	7.1397276	-0.0031062497	-0.06090754	-0.06029179	-0.16534561	6.1319427	7.65129	Multitasking_Read
13:16:54.749	0.1987248	6.2155375	7.1397276	-0.0031062497	-0.06090754	-0.06029179	-0.16534561	6.1319427	7.65129	Multitasking_Read
13:16:54.770	0.1987248	6.2155375	7.1397276	-0.0031062497	-0.06090754	-0.06029179	-0.16534561	6.1319427	7.65129	Multitasking_Read
13:16:54.792	0.1987248	6.2155375	7.1397276	-0.0031062497	-0.06090754	-0.06029179	-0.16534561	6.1319427	7.65129	Multitasking_Read
13:16:54.815	0.1987248	6.2155375	7.1397276	-0.0031062497	-0.06090754	-0.06029179	-0.16534561	6.1319427	7.65129	Multitasking_Read
13:16:54.838	0.1987248	6.2155375	7.1397276	-0.0031062497	-0.06090754	-0.06029179	-0.16534561	6.1319427	7.65129	Multitasking_Read
13:16:54.860	0.1987248	6.2155375	7.1397276	-0.0031062497	-0.06090754	-0.06029179	-0.16534561	6.1319427	7.65129	Multitasking_Read
13:16:54.882	-0.5458947	5.889916	7.5252056	0.11295815	-0.08717474	-0.09633284	-0.10435068	6.156273	7.63281	Multitasking_Read
13:16:54.904	-0.5458947	5.889916	7.5252056	0.11295815	-0.08717474	-0.09633284	-0.10435068	6.156273	7.63281	Multitasking_Read
13:16:54.926	-0.5458947	5.889916	7.5252056	0.11295815	-0.08717474	-0.09633284	-0.10435068	6.156273	7.63281	Multitasking_Read
13:16:54.948	-0.5458947	5.889916	7.5252056	0.11295815	-0.08717474	-0.09633284	-0.10435068	6.156273	7.63281	Multitasking_Read
13:16:54.970	-0.5458947	5.889916	7.5252056	0.11295815	-0.08717474	-0.09633284	-0.10435068	6.156273	7.63281	Multitasking_Read
13:16:54.993	-0.5458947	5.889916	7.5252056	0.11295815	-0.08717474	-0.09633284	-0.10435068	6.156273	7.63281	Multitasking_Read
13:16:55.017	-0.5458947	5.889916	7.5252056	0.11295815	-0.08717474	-0.09633284	-0.10435068	6.156273	7.63281	Multitasking_Read
13:16:55.040	-0.5458947	5.889916	7.5252056	0.11295815	-0.08717474	-0.09633284	-0.10435068	6.156273	7.63281	Multitasking_Read
13:16:55.063	0.016759925	5.99287	7.3312693	0.019495763	-0.07068138	-0.097554564	-0.11732714	6.2086515	7.590072	Multitasking_Read
13:16:55.086	0.016759925	5.99287	7.3312693	0.019495763	-0.07068138	-0.097554564	-0.11732714	6.2086515	7.590072	Multitasking_Read
13:16:55.108	0.016759925	5.99287	7.3312693	0.019495763	-0.07068138	-0.097554564	-0.11732714	6.2086515	7.590072	Multitasking_Read
13:16:55.135	0.016759925	5.99287	7.3312693	0.019495763	-0.07068138	-0.097554564	-0.11732714	6.2086515	7.590072	Multitasking_Read
13:16:55.158	0.016759925	5.99287	7.3312693	0.019495763	-0.07068138	-0.097554564	-0.11732714	6.2086515	7.590072	Multitasking_Read
13:16:55.180	0.016759925	5.99287	7.3312693	0.019495763	-0.07068138	-0.097554564	-0.11732714	6.2086515	7.590072	Multitasking_Read
13:16:55.203	0.016759925	5.99287	7.3312693	0.019495763	-0.07068138	-0.097554564	-0.11732714	6.2086515	7.590072	Multitasking_Read
13:16:55.226	-0.4644893	5.9234357	7.6018224	-0.040979896	-0.1598677	-0.408485	-0.04526932	6.3173876	7.5005927	Multitasking_Read
13:16:55.250	-0.4644893	5.9234357	7.6018224	-0.040979896	-0.1598677	-0.408485	-0.04526932	6.3173876	7.5005927	Multitasking_Read
13:16:55.273	-0.4644893	5.9234357	7.6018224	-0.040979896	-0.1598677	-0.408485	-0.04526932	6.3173876	7.5005927	Multitasking_Read
13:16:55.296	-0.4644893	5.9234357	7.6018224	-0.040979896	-0.1598677	-0.408485	-0.04526932	6.3173876	7.5005927	Multitasking_Read
13:16:55.319	-0.4644893	5.9234357	7.6018224	-0.040979896	-0.1598677	-0.408485	-0.04526932	6.3173876	7.5005927	Multitasking_Read
13:16:55.342	-0.4644893	5.9234357	7.6018224	-0.040979896	-0.1598677	-0.408485	-0.04526932	6.3173876	7.5005927	Multitasking_Read
13:16:55.365	-0.4644893	5.9234357	7.6018224	-0.040979896	-0.1598677	-0.408485	-0.04526932	6.3173876	7.5005927	Multitasking_Read
13:16:55.389	-0.4644893	5.9234357	7.6018224	-0.040979896	-0.1598677	-0.408485	-0.04526932	6.3173876	7.5005927	Multitasking_Read
13:16:55.411	-0.9026416	5.952167	7.091842	0.11967766	-0.08900734	-0.06395698	-0.1252588	6.358832	7.4645767	Multitasking_Read
13:16:55.433	-0.9026416	5.952167	7.091842	0.11967766	-0.08900734	-0.06395698	-0.1252588	6.358832	7.4645767	Multitasking_Read
13:16:55.456	-0.9026416	5.952167	7.091842	0.11967766	-0.08900734	-0.06395698	-0.1252588	6.358832	7.4645767	Multitasking_Read
13:16:55.480	-0.9026416	5.952167	7.091842	0.11967766	-0.08900734	-0.06395698	-0.1252588	6.358832	7.4645767	Multitasking_Read
13:16:55.503	-0.9026416	5.952167	7.091842	0.11967766	-0.08900734	-0.06395698	-0.1252588	6.358832	7.4645767	Multitasking_Read
13:16:55.526	-0.9026416	5.952167	7.091842	0.11967766	-0.08900734	-0.06395698	-0.1252588	6.358832	7.4645767	Multitasking_Read
13:16:55.549	-0.9026416	5.952167	7.091842	0.11967766	-0.08900734	-0.06395698	-0.1252588	6.358832	7.4645767	Multitasking_Read
13:16:55.571	-0.9026416	5.952167	7.091842	0.11967766	-0.08900734	-0.06395698	-0.1252588	6.358832	7.4645767	Multitasking_Read
13:16:55.594	0.32801566	6.3137026	6.9314256	0.058591142	-0.13054617	0.07287683	-0.12621106	6.444672	7.390576	Multitasking_Read
13:16:55.618	0.32801566	6.3137026	6.9314256	0.058591142	-0.13054617	0.07287683	-0.12621106	6.444672	7.390576	Multitasking_Read
13:16:55.641	0.32801566	6.3137026	6.9314256	0.058591142	-0.13054617	0.07287683	-0.12621106	6.444672	7.390576	Multitasking_Read
13:16:55.664	0.32801566	6.3137026	6.9314256	0.058591142	-0.13054617	0.07287683	-0.12621106	6.444672	7.390576	Multitasking_Read
13:16:55.687	0.32801566	6.3137026	6.9314256	0.058591142	-0.13054617	0.07287683	-0.12621106	6.444672	7.390576	Multitasking_Read
13:16:55.710	0.32801566	6.3137026	6.9314256	0.058591142	-0.13054617	0.07287683	-0.12621106	6.444672	7.390576	Multitasking_Read
13:16:55.733	0.32801566	6.3137026	6.9314256	0.058591142	-0.13054617	0.07287683	-0.12621106	6.444672	7.390576	Multitasking_Read
13:16:55.756	0.32801566	6.3137026	6.9314256	0.058591142	-0.13054617	0.07287683	-0.12621106	6.444672	7.390576	Multitasking_Read
13:16:55.779	0.083799616	6.3903193	7.041562	0.028658742	0.08081319	0.11197221	0.05406937	6.496797	7.3456817	Multitasking_Read
13:16:55.802	0.083799616	6.3903193	7.041562	0.028658742	0.08081319	0.11197221	0.05406937	6.496797	7.3456817	Multitasking_Read
13:16:55.825	0.083799616	6.3903193	7.041562	0.028658742	0.08081319	0.11197221	0.05406937	6.496797	7.3456817	Multitasking_Read
13:16:55.848	0.083799616	6.3903193	7.041562	0.028658742	0.08081319	0.11197221	0.05406937	6.496797	7.3456817	Multitasking_Read
13:16:55.871	0.083799616	6.3903193	7.041562	0.028658742	0.08081319	0.11197221	0.05406937	6.496797	7.3456817	Multitasking_Read
13:16:55.894	0.083799616	6.3903193	7.041562	0.028658742	0.08081319	0.11197221	0.05406937	6.496797	7.3456817	Multitasking_Read
13:16:55.917	0.083799616	6.3903193	7.041562	0.028658742	0.08081319	0.11197221	0.05406937	6.496797	7.3456817	Multitasking_Read
13:16:55.940	0.083799616	6.3903193	7.041562	0.028658742	0.08081319	0.11197221	0.05406937	6.496797	7.3456817	Multitasking_Read
13:16:55.963	0.23224466	6.3807425	7.0176196	-0.0055497107	0.010563693	0.10769615	0.0694168	6.4017467	7.428537	Multitasking_Read
13:16:55.986	0.23224466	6.3807425	7.0176196	-0.0055497107	0.010563693	0.10769615	0.0694168	6.4017467	7.428537	Multitasking_Read
13:16:56.009	0.23224466	6.3807425	7.0176196	-0.0055497107	0.010563693	0.10769615	0.0694168	6.4017467	7.428537	Multitasking_Read
13:16:56.032	0.23224466	6.3807425	7.0176196	-0.0055497107	0.010563693	0.10769615	0.0694168	6.4017467	7.428537	Multitasking_Read
13:16:56.056	0.23224466	6.3807425	7.0176196	-0.0055497107	0.010563693	0.10769615	0.0694168	6.4017467	7.428537	Multitasking_Read
13:16:56.079	0.23224466	6.3807425	7.0176196	-0.0055497107	0.010563693	0.10769615	0.0694168	6.4017467	7.428537	Multitasking_Read
13:16:56.101	0.23224466	6.3807425	7.0176196	-0.0055497107	0.010563693	0.10769615	0.0694168	6.4017467	7.428537	Multitasking_Read
13:16:56.125	0.67757976	6.4693303	7.4174633	0.11173642	0.043550417	0.09181366	0.0694168	6.4017467	7.428537	Multitasking_Read
13:16:56.147	0.67757976	6.4693303	7.4174633	0.11173642	0.043550417	0.09181366	0.13384828	6.401801	7.427608	Multitasking_Read
13:16:56.171	0.67757976	6.4693303	7.4174633	0.11173642	0.043550417	0.09181366	0.13384828	6.401801	7.427608	Multitasking_Read
13:16:56.194	0.67757976	6.4693303	7.4174633	0.11173642	0.043550417	0.09181366	0.13384828	6.401801	7.427608	Multitasking_Read
13:16:56.217	0.67757976	6.4693303	7.4174633	0.11173642	0.043550417	0.09181366	0.13384828	6.401801	7.427608	Multitasking_Read
13:16:56.240	0.67757976	6.4693303	7.4174633	0.11173642	0.043550417	0.09181366	0.13384828	6.401801	7.427608	Multitasking_Read
13:16:56.263	0.67757976	6.4693303	7.4174633	0.11173642	0.043550417	0.09181366	0.13384828	6.401801	7.427608	Multitasking_Read
13:16:56.287	0.67757976	6.4693303	7.4174633	0.11173642	0.043550417	0.09181366	0.13384828	6.401801	7.427608	Multitasking_Read
13:16:56.310	-0.22985038	6.167652	6.9936767	0.10562776	-0.015703512	-0.028526796	0.1774615	6.524328	7.3192897	Multitasking_Read
13:16:56.332	-0.22985038	6.167652	6.9936767	0.10562776	-0.015703512	-0.028526796	0.1774615	6.524328	7.3192897	Multitasking_Read
13:16:56.356	-0.22985038	6.167652	6.9936767	0.10562776	-0.015703512	-0.028526796	0.1774615	6.524328	7.3192897	Multitasking_Read
13:16:56.378	-0.22985038	6.167652	6.9936767	0.10562776	-0.015703512	-0.028526796	0.1774615	6.524328	7.3192897	Multitasking_Read
13:16:56.402	-0.22985038	6.167652	6.9936767	0.10562776	-0.015703512	-0.028526796	0.1774615	6.524328	7.3192897	Multitasking_Read
13:16:56.425	-0.22985038	6.167652	6.9936767	0.10562776	-0.015703512	-0.028526796	0.1774615	6.524328	7.3192897	Multitasking_Read
13:16:56.448	-0.22985038	6.167652	6.9936767	0.10562776	-0.015703512	-0.028526796	0.1774615	6.524328	7.3192897	Multitasking_Read
13:16:56.471	-0.22985038	6.167652	6.9936767	0.10562776	-0.015703512	-0.028526796	0.1774615	6.524328	7.3192897	Multitasking_Read
13:16:56.493	0.028731298	6.361588	7.233104	-0.08801652	0.047826473	-0.07189823	0.12744659	6.5905066	7.2608085	Multitasking_Read
13:16:56.517	0.028731298	6.361588	7.233104	-0.08801652	0.047826473	-0.07189823	0.12744659	6.5905066	7.2608085	Multitasking_Read
13:16:56.539	0.028731298	6.361588	7.233104	-0.08801652	0.047826473	-0.07189823	0.12744659	6.5905066	7.2608085	Multitasking_Read
13:16:56.562	0.028731298	6.361588	7.233104	-0.08801652	0.047826473	-0.07189823	0.12744659	6.5905066	7.2608085	Multitasking_Read
13:16:56.585	0.028731298	6.361588	7.233104	-0.08801652	0.047826473	-0.07189823	0.12744659	6.5905066	7.2608085	Multitasking_Read
13:16:56.608	0.028731298	6.361588	7.233104	-0.08801652	0.047826473	-0.07189823	0.12744659	6.5905066	7.2608085	Multitasking_Read
13:16:56.631	0.028731298	6.361588	7.233104	-0.08801652	0.047826473	-0.07189823	0.12744659	6.5905066	7.2608085	Multitasking_Read
13:16:56.655	0.028731298	6.361588	7.233104	-0.08801652	0.047826473	-0.07189823	0.12744659	6.5905066	7.2608085	Multitasking_Read
13:16:56.679	0.409421	6.454965	6.7303066	0.057980273	-0.018757839	0.0716551	0.11808877	6.580541	7.2700005	Multitasking_Read
13:16:56.701	0.409421	6.454965	6.7303066	0.057980273	-0.018757839	0.0716551	0.11808877	6.580541	7.2700005	Multitasking_Read
13:16:56.722	0.409421	6.454965	6.7303066	0.057980273	-0.018757839	0.0716551	0.11808877	6.580541	7.2700005	Multitasking_Read
13:16:56.744	0.409421	6.454965	6.7303066	0.057980273	-0.018757839	0.0716551	0.11808877	6.580541	7.2700005	Multitasking_Read
13:16:56.765	0.409421	6.454965	6.7303066	0.057980273	-0.018757839	0.0716551	0.11808877	6.580541	7.2700005	Multitasking_Read
13:16:56.787	0.409421	6.454965	6.7303066	0.057980273	-0.018757839	0.0716551	0.11808877	6.580541	7.2700005	Multitasking_Read
13:16:56.810	0.409421	6.454965	6.7303066	0.057980273	-0.018757839	0.0716551	0.11808877	6.580541	7.2700005	Multitasking_Read
13:16:56.833	0.409421	6.454965	6.7303066	0.057980273	-0.018757839	0.0716551	0.11808877	6.580541	7.2700005	Multitasking_Read
13:16:56.856	0.22985038	6.404685	7.2785954	-0.04525595	-0.001042747	-0.051739674	0.1484837	6.565083	7.283403	Multitasking_Read
13:16:56.879	0.22985038	6.404685	7.2785954	-0.04525595	-0.001042747	-0.051739674	0.1484837	6.565083	7.283403	Multitasking_Read
13:16:56.902	0.22985038	6.404685	7.2785954	-0.04525595	-0.001042747	-0.051739674	0.1484837	6.565083	7.283403	Multitasking_Read
13:16:56.924	0.22985038	6.404685	7.2785954	-0.04525595	-0.001042747	-0.051739674	0.1484837	6.565083	7.283403	Multitasking_Read
13:16:56.948	0.22985038	6.404685	7.2785954	-0.04525595	-0.001042747	-0.051739674	0.1484837	6.565083	7.283403	Multitasking_Read
13:16:56.971	0.22985038	6.404685	7.2785954	-0.04525595	-0.001042747	-0.051739674	0.1484837	6.565083	7.283403	Multitasking_Read
13:16:56.994	0.22985038	6.404685	7.2785954	-0.04525595	-0.001042747	-0.051739674	0.1484837	6.565083	7.283403	Multitasking_Read
13:16:57.017	0.22985038	6.404685	7.2785954	-0.04525595	-0.001042747	-0.051739674	0.1484837	6.565083	7.283403	Multitasking_Read
13:16:57.041	-0.05985687	6.5196104	6.0838523	0.097075656	0.05210253	-0.041354965	0.071091816	6.548056	7.299877	Multitasking_Read
13:16:57.064	-0.05985687	6.5196104	6.0838523	0.097075656	0.05210253	-0.041354965	0.071091816	6.548056	7.299877	Multitasking_Read
13:16:57.086	-0.05985687	6.5196104	6.0838523	0.097075656	0.05210253	-0.041354965	0.071091816	6.548056	7.299877	Multitasking_Read
13:16:57.109	-0.05985687	6.5196104	6.0838523	0.097075656	0.05210253	-0.041354965	0.071091816	6.548056	7.299877	Multitasking_Read
13:16:57.132	-0.05985687	6.5196104	6.0838523	0.097075656	0.05210253	-0.041354965	0.071091816	6.548056	7.299877	Multitasking_Read
13:16:57.155	-0.05985687	6.5196104	6.0838523	0.097075656	0.05210253	-0.041354965	0.071091816	6.548056	7.299877	Multitasking_Read
13:16:57.178	-0.05985687	6.5196104	6.0838523	0.097075656	0.05210253	-0.041354965	0.071091816	6.548056	7.299877	Multitasking_Read
13:16:57.200	-0.05985687	6.5196104	6.0838523	0.097075656	0.05210253	-0.041354965	0.071091816	6.548056	7.299877	Multitasking_Read
13:16:57.223	0.16041641	6.5387645	6.8476257	-0.0067714415	0.093030505	-0.016309492	0.008131503	6.511609	7.332746	Multitasking_Read
13:16:57.246	0.16041641	6.5387645	6.8476257	-0.0067714415	0.093030505	-0.016309492	0.008131503	6.511609	7.332746	Multitasking_Read
13:16:57.268	0.16041641	6.5387645	6.8476257	-0.0067714415	0.093030505	-0.016309492	0.008131503	6.511609	7.332746	Multitasking_Read
13:16:57.291	0.16041641	6.5387645	6.8476257	-0.0067714415	0.093030505	-0.016309492	0.008131503	6.511609	7.332746	Multitasking_Read
13:16:57.314	0.16041641	6.5387645	6.8476257	-0.0067714415	0.093030505	-0.016309492	0.008131503	6.511609	7.332746	Multitasking_Read
13:16:57.337	0.16041641	6.5387645	6.8476257	-0.0067714415	0.093030505	-0.016309492	0.008131503	6.511609	7.332746	Multitasking_Read
13:16:57.360	0.16041641	6.5387645	6.8476257	-0.0067714415	0.093030505	-0.016309492	0.008131503	6.511609	7.332746	Multitasking_Read
13:16:57.383	0.16041641	6.5387645	6.8476257	-0.0067714415	0.093030505	-0.016309492	0.008131503	6.511609	7.332746	Multitasking_Read
13:16:57.406	0.18435916	6.3376455	6.8715687	0.18992718	0.13579106	0.06921164	-0.0016661066	6.447476	7.3892074	Multitasking_Read
13:16:57.429	0.18435916	6.3376455	6.8715687	0.18992718	0.13579106	0.06921164	-0.0016661066	6.447476	7.3892074	Multitasking_Read
13:16:57.450	0.18435916	6.3376455	6.8715687	0.18992718	0.13579106	0.06921164	-0.0016661066	6.447476	7.3892074	Multitasking_Read
13:16:57.472	0.18435916	6.3376455	6.8715687	0.18992718	0.13579106	0.06921164	-0.0016661066	6.447476	7.3892074	Multitasking_Read
13:16:57.494	0.18435916	6.3376455	6.8715687	0.18992718	0.13579106	0.06921164	-0.0016661066	6.447476	7.3892074	Multitasking_Read
13:16:57.516	0.18435916	6.3376455	6.8715687	0.18992718	0.13579106	0.06921164	-0.0016661066	6.447476	7.3892074	Multitasking_Read
13:16:57.540	0.18435916	6.3376455	6.8715687	0.18992718	0.13579106	0.06921164	-0.0016661066	6.447476	7.3892074	Multitasking_Read
13:16:57.562	0.18435916	6.3376455	6.8715687	0.18992718	0.13579106	0.06921164	-0.0016661066	6.447476	7.3892074	Multitasking_Read
13:16:57.586	0.011971374	6.385531	7.2211328	0.0036132678	0.009952827	0.01850983	0.0056620445	6.5054665	7.338197	Multitasking_Read
13:16:57.609	0.011971374	6.385531	7.2211328	0.0036132678	0.009952827	0.01850983	0.0056620445	6.5054665	7.338197	Multitasking_Read
13:16:57.632	0.011971374	6.385531	7.2211328	0.0036132678	0.009952827	0.01850983	0.0056620445	6.5054665	7.338197	Multitasking_Read
13:16:57.655	0.011971374	6.385531	7.2211328	0.0036132678	0.009952827	0.01850983	0.0056620445	6.5054665	7.338197	Multitasking_Read
13:16:57.678	0.011971374	6.385531	7.2211328	0.0036132678	0.009952827	0.01850983	0.0056620445	6.5054665	7.338197	Multitasking_Read
13:16:57.701	0.011971374	6.385531	7.2211328	0.0036132678	0.009952827	0.01850983	0.0056620445	6.5054665	7.338197	Multitasking_Read
13:16:57.724	0.011971374	6.385531	7.2211328	0.0036132678	0.009952827	0.01850983	0.0056620445	6.5054665	7.338197	Multitasking_Read
13:16:57.746	-0.043096945	6.349617	7.292961	0.016441438	0.025835324	0.13946114	-0.039123148	6.517665	7.3272686	Multitasking_Read
13:16:57.770	-0.043096945	6.349617	7.292961	0.016441438	0.025835324	0.13946114	-0.039123148	6.517665	7.3272686	Multitasking_Read
13:16:57.793	-0.043096945	6.349617	7.292961	0.016441438	0.025835324	0.13946114	-0.039123148	6.517665	7.3272686	Multitasking_Read
13:16:57.816	-0.043096945	6.349617	7.292961	0.016441438	0.025835324	0.13946114	-0.039123148	6.517665	7.3272686	Multitasking_Read
13:16:57.839	-0.043096945	6.349617	7.292961	0.016441438	0.025835324	0.13946114	-0.039123148	6.517665	7.3272686	Multitasking_Read
13:16:57.861	-0.043096945	6.349617	7.292961	0.016441438	0.025835324	0.13946114	-0.039123148	6.517665	7.3272686	Multitasking_Read
13:16:57.885	-0.043096945	6.349617	7.292961	0.016441438	0.025835324	0.13946114	-0.039123148	6.517665	7.3272686	Multitasking_Read
13:16:57.907	-0.043096945	6.349617	7.292961	0.016441438	0.025835324	0.13946114	-0.039123148	6.517665	7.3272686	Multitasking_Read
13:16:57.929	-0.05506832	6.385531	7.1588817	0.09218873	-0.00837313	0.07898549	0.042556554	6.5308466	7.3155003	Multitasking_Read
13:16:57.952	-0.05506832	6.385531	7.1588817	0.09218873	-0.00837313	0.07898549	0.042556554	6.5308466	7.3155003	Multitasking_Read
13:16:57.975	-0.05506832	6.385531	7.1588817	0.09218873	-0.00837313	0.07898549	0.042556554	6.5308466	7.3155003	Multitasking_Read
13:16:57.999	-0.05506832	6.385531	7.1588817	0.09218873	-0.00837313	0.07898549	0.042556554	6.5308466	7.3155003	Multitasking_Read
13:16:58.022	-0.05506832	6.385531	7.1588817	0.09218873	-0.00837313	0.07898549	0.042556554	6.5308466	7.3155003	Multitasking_Read
13:16:58.044	-0.05506832	6.385531	7.1588817	0.09218873	-0.00837313	0.07898549	0.042556554	6.5308466	7.3155003	Multitasking_Read
13:16:58.067	-0.05506832	6.385531	7.1588817	0.09218873	-0.00837313	0.07898549	0.042556554	6.5308466	7.3155003	Multitasking_Read
13:16:58.089	-0.05506832	6.385531	7.1588817	0.09218873	-0.00837313	0.07898549	0.042556554	6.5308466	7.3155003	Multitasking_Read
13:16:58.112	0.19154198	6.488485	6.567496	0.08119316	0.02644619	0.049663957	0.15809585	6.6190367	7.234202	Multitasking_Read
13:16:58.135	0.19154198	6.488485	6.567496	0.08119316	0.02644619	0.049663957	0.15809585	6.6190367	7.234202	Multitasking_Read
13:16:58.158	0.19154198	6.488485	6.567496	0.08119316	0.02644619	0.049663957	0.15809585	6.6190367	7.234202	Multitasking_Read
13:16:58.181	0.19154198	6.488485	6.567496	0.08119316	0.02644619	0.049663957	0.15809585	6.6190367	7.234202	Multitasking_Read
13:16:58.204	0.19154198	6.488485	6.567496	0.08119316	0.02644619	0.049663957	0.15809585	6.6190367	7.234202	Multitasking_Read
13:16:58.227	0.19154198	6.488485	6.567496	0.08119316	0.02644619	0.049663957	0.15809585	6.6190367	7.234202	Multitasking_Read
13:16:58.250	0.19154198	6.488485	6.567496	0.08119316	0.02644619	0.049663957	0.15809585	6.6190367	7.234202	Multitasking_Read
13:16:58.272	0.19154198	6.488485	6.567496	0.08119316	0.02644619	0.049663957	0.15809585	6.6190367	7.234202	Multitasking_Read
13:16:58.294	0.0670397	6.2490573	7.3576064	-0.063581906	0.06370897	0.14068288	0.13622604	6.605425	7.2470756	Multitasking_Read
13:16:58.317	0.0670397	6.2490573	7.3576064	-0.063581906	0.06370897	0.14068288	0.13622604	6.605425	7.2470756	Multitasking_Read
13:16:58.341	0.0670397	6.2490573	7.3576064	-0.063581906	0.06370897	0.14068288	0.13622604	6.605425	7.2470756	Multitasking_Read
13:16:58.364	0.0670397	6.2490573	7.3576064	-0.063581906	0.06370897	0.14068288	0.13622604	6.605425	7.2470756	Multitasking_Read
13:16:58.387	0.0670397	6.2490573	7.3576064	-0.063581906	0.06370897	0.14068288	0.13622604	6.605425	7.2470756	Multitasking_Read
13:16:58.410	0.0670397	6.2490573	7.3576064	-0.063581906	0.06370897	0.14068288	0.13622604	6.605425	7.2470756	Multitasking_Read
13:16:58.433	0.0670397	6.2490573	7.3576064	-0.063581906	0.06370897	0.14068288	0.13622604	6.605425	7.2470756	Multitasking_Read
13:16:58.456	0.0670397	6.2490573	7.3576064	-0.063581906	0.06370897	0.14068288	0.13622604	6.605425	7.2470756	Multitasking_Read
13:16:58.479	0.33759275	6.28976	7.1301503	0.006667594	0.077148005	0.040500976	0.23559748	6.4896994	7.3483725	Multitasking_Read
13:16:58.502	0.33759275	6.28976	7.1301503	0.006667594	0.077148005	0.040500976	0.23559748	6.4896994	7.3483725	Multitasking_Read
13:16:58.525	0.33759275	6.28976	7.1301503	0.006667594	0.077148005	0.040500976	0.23559748	6.4896994	7.3483725	Multitasking_Read
13:16:58.548	0.33759275	6.28976	7.1301503	0.006667594	0.077148005	0.040500976	0.23559748	6.4896994	7.3483725	Multitasking_Read
13:16:58.571	0.33759275	6.28976	7.1301503	0.006667594	0.077148005	0.040500976	0.23559748	6.4896994	7.3483725	Multitasking_Read
13:16:58.594	0.33759275	6.28976	7.1301503	0.006667594	0.077148005	0.040500976	0.23559748	6.4896994	7.3483725	Multitasking_Read
13:16:58.618	0.33759275	6.28976	7.1301503	0.006667594	0.077148005	0.040500976	0.23559748	6.4896994	7.3483725	Multitasking_Read
13:16:58.640	0.33759275	6.28976	7.1301503	0.006667594	0.077148005	0.040500976	0.23559748	6.4896994	7.3483725	Multitasking_Read
13:16:58.664	0.09577099	6.2753944	7.1732473	0.050649893	-0.005929669	0.045998763	0.29853785	6.476639	7.3576055	Multitasking_Read
13:16:58.687	0.09577099	6.2753944	7.1732473	0.050649893	-0.005929669	0.045998763	0.29853785	6.476639	7.3576055	Multitasking_Read
13:16:58.709	0.09577099	6.2753944	7.1732473	0.050649893	-0.005929669	0.045998763	0.29853785	6.476639	7.3576055	Multitasking_Read
13:16:58.730	0.09577099	6.2753944	7.1732473	0.050649893	-0.005929669	0.045998763	0.29853785	6.476639	7.3576055	Multitasking_Read
13:16:58.752	0.09577099	6.2753944	7.1732473	0.050649893	-0.005929669	0.045998763	0.29853785	6.476639	7.3576055	Multitasking_Read
13:16:58.774	0.09577099	6.2753944	7.1732473	0.050649893	-0.005929669	0.045998763	0.29853785	6.476639	7.3576055	Multitasking_Read
13:16:58.798	0.09577099	6.2753944	7.1732473	0.050649893	-0.005929669	0.045998763	0.29853785	6.476639	7.3576055	Multitasking_Read
13:16:58.820	0.09577099	6.2753944	7.1732473	0.050649893	-0.005929669	0.045998763	0.29853785	6.476639	7.3576055	Multitasking_Read
13:16:58.845	0.12689656	6.2921543	6.9098773	0.02010663	-0.026088223	0.027061941	0.31301454	6.523431	7.3155446	Multitasking_Read
13:16:58.867	0.12689656	6.2921543	6.9098773	0.02010663	-0.026088223	0.027061941	0.31301454	6.523431	7.3155446	Multitasking_Read
13:16:58.890	0.12689656	6.2921543	6.9098773	0.02010663	-0.026088223	0.027061941	0.31301454	6.523431	7.3155446	Multitasking_Read
13:16:58.913	0.12689656	6.2921543	6.9098773	0.02010663	-0.026088223	0.027061941	0.31301454	6.523431	7.3155446	Multitasking_Read
13:16:58.935	0.12689656	6.2921543	6.9098773	0.02010663	-0.026088223	0.027061941	0.31301454	6.523431	7.3155446	Multitasking_Read
13:16:58.957	0.12689656	6.2921543	6.9098773	0.02010663	-0.026088223	0.027061941	0.31301454	6.523431	7.3155446	Multitasking_Read
13:16:58.980	0.12689656	6.2921543	6.9098773	0.02010663	-0.026088223	0.027061941	0.31301454	6.523431	7.3155446	Multitasking_Read
13:16:59.004	0.12689656	6.2921543	6.9098773	0.02010663	-0.026088223	0.027061941	0.31301454	6.523431	7.3155446	Multitasking_Read
13:16:59.028	0.3998439	6.3472223	7.3312693	0.012165382	0.04843734	0.10219836	0.35004467	6.531028	7.3070836	Multitasking_Read
13:16:59.051	0.3998439	6.3472223	7.3312693	0.012165382	0.04843734	0.10219836	0.35004467	6.531028	7.3070836	Multitasking_Read
13:16:59.074	0.3998439	6.3472223	7.3312693	0.012165382	0.04843734	0.10219836	0.35004467	6.531028	7.3070836	Multitasking_Read
13:16:59.097	0.3998439	6.3472223	7.3312693	0.012165382	0.04843734	0.10219836	0.35004467	6.531028	7.3070836	Multitasking_Read
13:16:59.120	0.3998439	6.3472223	7.3312693	0.012165382	0.04843734	0.10219836	0.35004467	6.531028	7.3070836	Multitasking_Read
13:16:59.143	0.3998439	6.3472223	7.3312693	0.012165382	0.04843734	0.10219836	0.35004467	6.531028	7.3070836	Multitasking_Read
13:16:59.165	0.3998439	6.3472223	7.3312693	0.012165382	0.04843734	0.10219836	0.35004467	6.531028	7.3070836	Multitasking_Read
13:16:59.189	0.45251793	6.421445	7.106208	0.004224133	-0.006540534	0.022175018	0.38861164	6.5750275	7.2655582	Multitasking_Read
13:16:59.212	0.45251793	6.421445	7.106208	0.004224133	-0.006540534	0.022175018	0.38861164	6.5750275	7.2655582	Multitasking_Read
13:16:59.235	0.45251793	6.421445	7.106208	0.004224133	-0.006540534	0.022175018	0.38861164	6.5750275	7.2655582	Multitasking_Read
13:16:59.259	0.45251793	6.421445	7.106208	0.004224133	-0.006540534	0.022175018	0.38861164	6.5750275	7.2655582	Multitasking_Read
13:16:59.282	0.45251793	6.421445	7.106208	0.004224133	-0.006540534	0.022175018	0.38861164	6.5750275	7.2655582	Multitasking_Read
13:16:59.304	0.45251793	6.421445	7.106208	0.004224133	-0.006540534	0.022175018	0.38861164	6.5750275	7.2655582	Multitasking_Read
13:16:59.327	0.45251793	6.421445	7.106208	0.004224133	-0.006540534	0.022175018	0.38861164	6.5750275	7.2655582	Multitasking_Read
13:16:59.350	0.45251793	6.421445	7.106208	0.004224133	-0.006540534	0.022175018	0.38861164	6.5750275	7.2655582	Multitasking_Read
13:16:59.373	0.25858167	6.308914	7.101419	0.03659999	0.016672345	0.002016466	0.39010328	6.595084	7.247273	Multitasking_Read
13:16:59.396	0.25858167	6.308914	7.101419	0.03659999	0.016672345	0.002016466	0.39010328	6.595084	7.247273	Multitasking_Read
13:16:59.418	0.25858167	6.308914	7.101419	0.03659999	0.016672345	0.002016466	0.39010328	6.595084	7.247273	Multitasking_Read
13:16:59.440	0.25858167	6.308914	7.101419	0.03659999	0.016672345	0.002016466	0.39010328	6.595084	7.247273	Multitasking_Read
13:16:59.463	0.25858167	6.308914	7.101419	0.03659999	0.016672345	0.002016466	0.39010328	6.595084	7.247273	Multitasking_Read
13:16:59.487	0.25858167	6.308914	7.101419	0.03659999	0.016672345	0.002016466	0.39010328	6.595084	7.247273	Multitasking_Read
13:16:59.510	0.25858167	6.308914	7.101419	0.03659999	0.016672345	0.002016466	0.39010328	6.595084	7.247273	Multitasking_Read
13:16:59.532	0.25858167	6.308914	7.101419	0.03659999	0.016672345	0.002016466	0.39010328	6.595084	7.247273	Multitasking_Read
13:16:59.556	0.37111259	6.5363703	6.775798	-0.0055497107	-0.027309952	-0.03402458	0.37488174	6.6408277	7.206191	Multitasking_Read
13:16:59.579	0.37111259	6.5363703	6.775798	-0.0055497107	-0.027309952	-0.03402458	0.37488174	6.6408277	7.206191	Multitasking_Read
13:16:59.602	0.37111259	6.5363703	6.775798	-0.0055497107	-0.027309952	-0.03402458	0.37488174	6.6408277	7.206191	Multitasking_Read
13:16:59.625	0.37111259	6.5363703	6.775798	-0.0055497107	-0.027309952	-0.03402458	0.37488174	6.6408277	7.206191	Multitasking_Read
13:16:59.648	0.37111259	6.5363703	6.775798	-0.0055497107	-0.027309952	-0.03402458	0.37488174	6.6408277	7.206191	Multitasking_Read
13:16:59.671	0.37111259	6.5363703	6.775798	-0.0055497107	-0.027309952	-0.03402458	0.37488174	6.6408277	7.206191	Multitasking_Read
13:16:59.694	0.37111259	6.5363703	6.775798	-0.0055497107	-0.027309952	-0.03402458	0.37488174	6.6408277	7.206191	Multitasking_Read
13:16:59.718	0.37111259	6.5363703	6.775798	-0.0055497107	-0.027309952	-0.03402458	0.37488174	6.6408277	7.206191	Multitasking_Read
13:16:59.741	0.062251143	6.438205	6.775798	0.014608842	0.071650214	0.028283672	0.3193529	6.6720204	7.180002	Multitasking_Read
13:16:59.764	0.062251143	6.438205	6.775798	0.014608842	0.071650214	0.028283672	0.3193529	6.6720204	7.180002	Multitasking_Read
13:16:59.787	0.062251143	6.438205	6.775798	0.014608842	0.071650214	0.028283672	0.3193529	6.6720204	7.180002	Multitasking_Read
13:16:59.810	0.062251143	6.438205	6.775798	0.014608842	0.071650214	0.028283672	0.3193529	6.6720204	7.180002	Multitasking_Read
13:16:59.832	0.062251143	6.438205	6.775798	0.014608842	0.071650214	0.028283672	0.3193529	6.6720204	7.180002	Multitasking_Read
13:16:59.855	0.062251143	6.438205	6.775798	0.014608842	0.071650214	0.028283672	0.3193529	6.6720204	7.180002	Multitasking_Read
13:16:59.878	0.062251143	6.438205	6.775798	0.014608842	0.071650214	0.028283672	0.3193529	6.6720204	7.180002	Multitasking_Read
13:16:59.900	0.062251143	6.438205	6.775798	0.014608842	0.071650214	0.028283672	0.3193529	6.6720204	7.180002	Multitasking_Read
13:16:59.923	0.17717634	6.591439	6.7805862	0.028658742	0.06798502	0.022175018	0.27054113	6.7097244	7.1468	Multitasking_Read
13:16:59.947	0.17717634	6.591439	6.7805862	0.028658742	0.06798502	0.022175018	0.27054113	6.7097244	7.1468	Multitasking_Read
13:16:59.969	0.17717634	6.591439	6.7805862	0.028658742	0.06798502	0.022175018	0.27054113	6.7097244	7.1468	Multitasking_Read
13:16:59.992	0.17717634	6.591439	6.7805862	0.028658742	0.06798502	0.022175018	0.27054113	6.7097244	7.1468	Multitasking_Read
13:17:00.015	0.17717634	6.591439	6.7805862	0.028658742	0.06798502	0.022175018	0.27054113	6.7097244	7.1468	Multitasking_Read
13:17:00.037	0.17717634	6.591439	6.7805862	0.028658742	0.06798502	0.022175018	0.27054113	6.7097244	7.1468	Multitasking_Read
13:17:00.059	0.17717634	6.591439	6.7805862	0.028658742	0.06798502	0.022175018	0.27054113	6.7097244	7.1468	Multitasking_Read
13:17:00.080	0.17717634	6.591439	6.7805862	0.028658742	0.06798502	0.022175018	0.27054113	6.7097244	7.1468	Multitasking_Read
13:17:00.102	0.4189981	6.754249	6.9840994	-0.021432208	0.056989454	0.10647443	0.2608505	6.741025	7.117641	Multitasking_Read
13:17:00.124	0.4189981	6.754249	6.9840994	-0.021432208	0.056989454	0.10647443	0.2608505	6.741025	7.117641	Multitasking_Read
13:17:00.145	0.4189981	6.754249	6.9840994	-0.021432208	0.056989454	0.10647443	0.2608505	6.741025	7.117641	Multitasking_Read
13:17:00.167	0.4189981	6.754249	6.9840994	-0.021432208	0.056989454	0.10647443	0.2608505	6.741025	7.117641	Multitasking_Read
13:17:00.189	0.4189981	6.754249	6.9840994	-0.021432208	0.056989454	0.10647443	0.2608505	6.741025	7.117641	Multitasking_Read
13:17:00.211	0.4189981	6.754249	6.9840994	-0.021432208	0.056989454	0.10647443	0.2608505	6.741025	7.117641	Multitasking_Read
13:17:00.233	0.4189981	6.754249	6.9840994	-0.021432208	0.056989454	0.10647443	0.2608505	6.741025	7.117641	Multitasking_Read
13:17:00.256	0.4189981	6.754249	6.9840994	-0.021432208	0.056989454	0.10647443	0.2608505	6.741025	7.117641	Multitasking_Read
13:17:00.280	0.27294734	6.431022	7.0511394	-0.016545285	0.03255484	0.061270393	0.30055165	6.7436543	7.1135902	Multitasking_Read
13:17:00.303	0.27294734	6.431022	7.0511394	-0.016545285	0.03255484	0.061270393	0.30055165	6.7436543	7.1135902	Multitasking_Read
13:17:00.326	0.27294734	6.431022	7.0511394	-0.016545285	0.03255484	0.061270393	0.30055165	6.7436543	7.1135902	Multitasking_Read
13:17:00.349	0.27294734	6.431022	7.0511394	-0.016545285	0.03255484	0.061270393	0.30055165	6.7436543	7.1135902	Multitasking_Read
13:17:00.372	0.27294734	6.431022	7.0511394	-0.016545285	0.03255484	0.061270393	0.30055165	6.7436543	7.1135902	Multitasking_Read
13:17:00.394	0.27294734	6.431022	7.0511394	-0.016545285	0.03255484	0.061270393	0.30055165	6.7436543	7.1135902	Multitasking_Read
13:17:00.416	0.27294734	6.431022	7.0511394	-0.016545285	0.03255484	0.061270393	0.30055165	6.7436543	7.1135902	Multitasking_Read
13:17:00.439	0.27294734	6.431022	7.0511394	-0.016545285	0.03255484	0.061270393	0.30055165	6.7436543	7.1135902	Multitasking_Read
13:17:00.461	0.39505535	6.533976	7.091842	0.0011698069	0.02766792	0.09181366	0.3601727	6.708298	7.144183	Multitasking_Read
13:17:00.484	0.39505535	6.533976	7.091842	0.0011698069	0.02766792	0.09181366	0.3601727	6.708298	7.144183	Multitasking_Read
13:17:00.507	0.39505535	6.533976	7.091842	0.0011698069	0.02766792	0.09181366	0.3601727	6.708298	7.144183	Multitasking_Read
13:17:00.530	0.39505535	6.533976	7.091842	0.0011698069	0.02766792	0.09181366	0.3601727	6.708298	7.144183	Multitasking_Read
13:17:00.553	0.39505535	6.533976	7.091842	0.0011698069	0.02766792	0.09181366	0.3601727	6.708298	7.144183	Multitasking_Read
13:17:00.576	0.39505535	6.533976	7.091842	0.0011698069	0.02766792	0.09181366	0.3601727	6.708298	7.144183	Multitasking_Read
13:17:00.599	0.39505535	6.533976	7.091842	0.0011698069	0.02766792	0.09181366	0.3601727	6.708298	7.144183	Multitasking_Read
13:17:00.622	0.39505535	6.533976	7.091842	0.0011698069	0.02766792	0.09181366	0.3601727	6.708298	7.144183	Multitasking_Read
13:17:00.646	0.51716334	6.471725	6.9553685	-0.051975466	0.0154506145	0.055161744	0.42459765	6.698043	7.1502624	Multitasking_Read
13:17:00.672	0.51716334	6.471725	6.9553685	-0.051975466	0.0154506145	0.055161744	0.42459765	6.698043	7.1502624	Multitasking_Read
13:17:00.694	0.51716334	6.471725	6.9553685	-0.051975466	0.0154506145	0.055161744	0.42459765	6.698043	7.1502624	Multitasking_Read
13:17:00.718	0.51716334	6.471725	6.9553685	-0.051975466	0.0154506145	0.055161744	0.42459765	6.698043	7.1502624	Multitasking_Read
13:17:00.741	0.51716334	6.471725	6.9553685	-0.051975466	0.0154506145	0.055161744	0.42459765	6.698043	7.1502624	Multitasking_Read
13:17:00.764	0.51716334	6.471725	6.9553685	-0.051975466	0.0154506145	0.055161744	0.42459765	6.698043	7.1502624	Multitasking_Read
13:17:00.787	0.51716334	6.471725	6.9553685	-0.051975466	0.0154506145	0.055161744	0.42459765	6.698043	7.1502624	Multitasking_Read
13:17:00.810	0.38308397	6.60341	6.926637	-0.009214902	0.01850494	0.022785885	0.46259248	6.654403	7.188549	Multitasking_Read
13:17:00.833	0.38308397	6.60341	6.926637	-0.009214902	0.01850494	0.022785885	0.46259248	6.654403	7.188549	Multitasking_Read
13:17:00.856	0.38308397	6.60341	6.926637	-0.009214902	0.01850494	0.022785885	0.46259248	6.654403	7.188549	Multitasking_Read
13:17:00.878	0.38308397	6.60341	6.926637	-0.009214902	0.01850494	0.022785885	0.46259248	6.654403	7.188549	Multitasking_Read
13:17:00.901	0.38308397	6.60341	6.926637	-0.009214902	0.01850494	0.022785885	0.46259248	6.654403	7.188549	Multitasking_Read
13:17:00.924	0.38308397	6.60341	6.926637	-0.009214902	0.01850494	0.022785885	0.46259248	6.654403	7.188549	Multitasking_Read
13:17:00.947	0.38308397	6.60341	6.926637	-0.009214902	0.01850494	0.022785885	0.46259248	6.654403	7.188549	Multitasking_Read
13:17:00.970	0.38308397	6.60341	6.926637	-0.009214902	0.01850494	0.022785885	0.46259248	6.654403	7.188549	Multitasking_Read
13:17:00.994	0.23463893	6.261029	7.745479	-0.06846883	-0.04685764	0.031338	0.43096977	6.606781	7.2342944	Multitasking_Read
13:17:01.017	0.23463893	6.261029	7.745479	-0.06846883	-0.04685764	0.031338	0.43096977	6.606781	7.2342944	Multitasking_Read
13:17:01.040	0.23463893	6.261029	7.745479	-0.06846883	-0.04685764	0.031338	0.43096977	6.606781	7.2342944	Multitasking_Read
13:17:01.062	0.23463893	6.261029	7.745479	-0.06846883	-0.04685764	0.031338	0.43096977	6.606781	7.2342944	Multitasking_Read
13:17:01.086	0.23463893	6.261029	7.745479	-0.06846883	-0.04685764	0.031338	0.43096977	6.606781	7.2342944	Multitasking_Read
13:17:01.109	0.23463893	6.261029	7.745479	-0.06846883	-0.04685764	0.031338	0.43096977	6.606781	7.2342944	Multitasking_Read
13:17:01.131	0.23463893	6.261029	7.745479	-0.06846883	-0.04685764	0.031338	0.43096977	6.606781	7.2342944	Multitasking_Read
13:17:01.154	0.23463893	6.261029	7.745479	-0.06846883	-0.04685764	0.031338	0.43096977	6.606781	7.2342944	Multitasking_Read
13:17:01.180	0.2083019	6.55313	6.299337	0.0017806722	0.081424065	0.026451077	0.45223072	6.5974846	7.2414804	Multitasking_Read
13:17:01.203	0.2083019	6.55313	6.299337	0.0017806722	0.081424065	0.026451077	0.45223072	6.5974846	7.2414804	Multitasking_Read
13:17:01.227	0.2083019	6.55313	6.299337	0.0017806722	0.081424065	0.026451077	0.45223072	6.5974846	7.2414804	Multitasking_Read
13:17:01.250	0.2083019	6.55313	6.299337	0.0017806722	0.081424065	0.026451077	0.45223072	6.5974846	7.2414804	Multitasking_Read
13:17:01.272	0.2083019	6.55313	6.299337	0.0017806722	0.081424065	0.026451077	0.45223072	6.5974846	7.2414804	Multitasking_Read
13:17:01.294	0.2083019	6.55313	6.299337	0.0017806722	0.081424065	0.026451077	0.45223072	6.5974846	7.2414804	Multitasking_Read
13:17:01.318	0.2083019	6.55313	6.299337	0.0017806722	0.081424065	0.026451077	0.45223072	6.5974846	7.2414804	Multitasking_Read
13:17:01.341	0.2083019	6.55313	6.299337	0.0017806722	0.081424065	0.026451077	0.45223072	6.5974846	7.2414804	Multitasking_Read
13:17:01.363	0.59378016	6.481302	7.4246464	0.048817296	0.060654644	-0.0016487252	0.44581258	6.6112227	7.2293353	Multitasking_Read
13:17:01.386	0.59378016	6.481302	7.4246464	0.048817296	0.060654644	-0.0016487252	0.44581258	6.6112227	7.2293353	Multitasking_Read
13:17:01.409	0.59378016	6.481302	7.4246464	0.048817296	0.060654644	-0.0016487252	0.44581258	6.6112227	7.2293353	Multitasking_Read
13:17:01.433	0.59378016	6.481302	7.4246464	0.048817296	0.060654644	-0.0016487252	0.44581258	6.6112227	7.2293353	Multitasking_Read
13:17:01.456	0.59378016	6.481302	7.4246464	0.048817296	0.060654644	-0.0016487252	0.44581258	6.6112227	7.2293353	Multitasking_Read
13:17:01.479	0.59378016	6.481302	7.4246464	0.048817296	0.060654644	-0.0016487252	0.44581258	6.6112227	7.2293353	Multitasking_Read
13:17:01.502	0.59378016	6.481302	7.4246464	0.048817296	0.060654644	-0.0016487252	0.44581258	6.6112227	7.2293353	Multitasking_Read
13:17:01.525	0.30646718	6.6273527	6.454965	0.040265184	0.02888965	0.03500319	0.37190706	6.676844	7.1729856	Multitasking_Read
13:17:01.549	0.30646718	6.6273527	6.454965	0.040265184	0.02888965	0.03500319	0.37190706	6.676844	7.1729856	Multitasking_Read
13:17:01.572	0.30646718	6.6273527	6.454965	0.040265184	0.02888965	0.03500319	0.37190706	6.676844	7.1729856	Multitasking_Read
13:17:01.594	0.30646718	6.6273527	6.454965	0.040265184	0.02888965	0.03500319	0.37190706	6.676844	7.1729856	Multitasking_Read
13:17:01.617	0.30646718	6.6273527	6.454965	0.040265184	0.02888965	0.03500319	0.37190706	6.676844	7.1729856	Multitasking_Read
13:17:01.639	0.30646718	6.6273527	6.454965	0.040265184	0.02888965	0.03500319	0.37190706	6.676844	7.1729856	Multitasking_Read
13:17:01.661	0.30646718	6.6273527	6.454965	0.040265184	0.02888965	0.03500319	0.37190706	6.676844	7.1729856	Multitasking_Read
13:17:01.683	0.30646718	6.6273527	6.454965	0.040265184	0.02888965	0.03500319	0.37190706	6.676844	7.1729856	Multitasking_Read
13:17:01.704	0.3328042	6.4501762	7.3671837	-0.08557306	0.042328686	0.013622906	0.37882677	6.679452	7.170201	Multitasking_Read
13:17:01.725	0.3328042	6.4501762	7.3671837	-0.08557306	0.042328686	0.013622906	0.37882677	6.679452	7.170201	Multitasking_Read
13:17:01.747	0.3328042	6.4501762	7.3671837	-0.08557306	0.042328686	0.013622906	0.37882677	6.679452	7.170201	Multitasking_Read
13:17:01.769	0.3328042	6.4501762	7.3671837	-0.08557306	0.042328686	0.013622906	0.37882677	6.679452	7.170201	Multitasking_Read
13:17:01.791	0.3328042	6.4501762	7.3671837	-0.08557306	0.042328686	0.013622906	0.37882677	6.679452	7.170201	Multitasking_Read
13:17:01.813	0.3328042	6.4501762	7.3671837	-0.08557306	0.042328686	0.013622906	0.37882677	6.679452	7.170201	Multitasking_Read
13:17:01.837	0.3328042	6.4501762	7.3671837	-0.08557306	0.042328686	0.013622906	0.37882677	6.679452	7.170201	Multitasking_Read
13:17:01.859	0.3328042	6.4501762	7.3671837	-0.08557306	0.042328686	0.013622906	0.37882677	6.679452	7.170201	Multitasking_Read
13:17:01.883	0.4070267	6.507639	6.936214	-0.08557306	0.042328686	0.013622906	0.37882677	6.679452	7.170201	Multitasking_Read
13:17:01.906	0.4070267	6.507639	6.936214	0.011554516	0.0075093666	-0.0022595907	0.3917513	6.676817	7.171957	Multitasking_Read
13:17:01.929	0.4070267	6.507639	6.936214	0.011554516	0.0075093666	-0.0022595907	0.3917513	6.676817	7.171957	Multitasking_Read
13:17:01.952	0.4070267	6.507639	6.936214	0.011554516	0.0075093666	-0.0022595907	0.3917513	6.676817	7.171957	Multitasking_Read
13:17:01.975	0.4070267	6.507639	6.936214	0.011554516	0.0075093666	-0.0022595907	0.3917513	6.676817	7.171957	Multitasking_Read
13:17:01.998	0.4070267	6.507639	6.936214	0.011554516	0.0075093666	-0.0022595907	0.3917513	6.676817	7.171957	Multitasking_Read
13:17:02.021	0.4070267	6.507639	6.936214	0.011554516	0.0075093666	-0.0022595907	0.3917513	6.676817	7.171957	Multitasking_Read
13:17:02.043	0.4070267	6.507639	6.936214	0.011554516	0.0075093666	-0.0022595907	0.3917513	6.676817	7.171957	Multitasking_Read
13:17:02.066	0.2777359	6.517216	6.7638264	-0.021432208	-0.013870917	-0.024861604	0.4139073	6.682417	7.1654954	Multitasking_Read
13:17:02.089	0.2777359	6.517216	6.7638264	-0.021432208	-0.013870917	-0.024861604	0.4139073	6.682417	7.1654954	Multitasking_Read
13:17:02.112	0.2777359	6.517216	6.7638264	-0.021432208	-0.013870917	-0.024861604	0.4139073	6.682417	7.1654954	Multitasking_Read
13:17:02.135	0.2777359	6.517216	6.7638264	-0.021432208	-0.013870917	-0.024861604	0.4139073	6.682417	7.1654954	Multitasking_Read
13:17:02.158	0.2777359	6.517216	6.7638264	-0.021432208	-0.013870917	-0.024861604	0.4139073	6.682417	7.1654954	Multitasking_Read
13:17:02.181	0.2777359	6.517216	6.7638264	-0.021432208	-0.013870917	-0.024861604	0.4139073	6.682417	7.1654954	Multitasking_Read
13:17:02.204	0.2777359	6.517216	6.7638264	-0.021432208	-0.013870917	-0.024861604	0.4139073	6.682417	7.1654954	Multitasking_Read
13:17:02.227	0.2777359	6.517216	6.7638264	-0.021432208	-0.013870917	-0.024861604	0.4139073	6.682417	7.1654954	Multitasking_Read
13:17:02.249	0.32562137	6.3998966	7.2091613	-0.08801652	-0.015092648	0.027672805	0.42199606	6.6376023	7.206559	Multitasking_Read
13:17:02.272	0.32562137	6.3998966	7.2091613	-0.08801652	-0.015092648	0.027672805	0.42199606	6.6376023	7.206559	Multitasking_Read
13:17:02.294	0.32562137	6.3998966	7.2091613	-0.08801652	-0.015092648	0.027672805	0.42199606	6.6376023	7.206559	Multitasking_Read
13:17:02.317	0.32562137	6.3998966	7.2091613	-0.08801652	-0.015092648	0.027672805	0.42199606	6.6376023	7.206559	Multitasking_Read
13:17:02.341	0.32562137	6.3998966	7.2091613	-0.08801652	-0.015092648	0.027672805	0.42199606	6.6376023	7.206559	Multitasking_Read
13:17:02.364	0.32562137	6.3998966	7.2091613	-0.08801652	-0.015092648	0.027672805	0.42199606	6.6376023	7.206559	Multitasking_Read
13:17:02.387	0.32562137	6.3998966	7.2091613	-0.08801652	-0.015092648	0.027672805	0.42199606	6.6376023	7.206559	Multitasking_Read
13:17:02.410	0.32562137	6.3998966	7.2091613	-0.08801652	-0.015092648	0.027672805	0.42199606	6.6376023	7.206559	Multitasking_Read
13:17:02.432	0.5123748	6.4693303	7.003254	0.023160955	0.013007154	0.02461848	0.4523066	6.606001	7.2337074	Multitasking_Read
13:17:02.454	0.5123748	6.4693303	7.003254	0.023160955	0.013007154	0.02461848	0.4523066	6.606001	7.2337074	Multitasking_Read
13:17:02.475	0.5123748	6.4693303	7.003254	0.023160955	0.013007154	0.02461848	0.4523066	6.606001	7.2337074	Multitasking_Read
13:17:02.498	0.5123748	6.4693303	7.003254	0.023160955	0.013007154	0.02461848	0.4523066	6.606001	7.2337074	Multitasking_Read
13:17:02.521	0.5123748	6.4693303	7.003254	0.023160955	0.013007154	0.02461848	0.4523066	6.606001	7.2337074	Multitasking_Read
13:17:02.543	0.5123748	6.4693303	7.003254	0.023160955	0.013007154	0.02461848	0.4523066	6.606001	7.2337074	Multitasking_Read
13:17:02.566	0.5123748	6.4693303	7.003254	0.023160955	0.013007154	0.02461848	0.4523066	6.606001	7.2337074	Multitasking_Read
13:17:02.589	0.5123748	6.4693303	7.003254	0.023160955	0.013007154	0.02461848	0.4523066	6.606001	7.2337074	Multitasking_Read
13:17:02.611	0.44294083	6.407079	7.099025	-0.057473253	0.033776574	0.0075142537	0.4512784	6.6241145	7.2171884	Multitasking_Read
13:17:02.635	0.44294083	6.407079	7.099025	-0.057473253	0.033776574	0.0075142537	0.4512784	6.6241145	7.2171884	Multitasking_Read
13:17:02.658	0.44294083	6.407079	7.099025	-0.057473253	0.033776574	0.0075142537	0.4512784	6.6241145	7.2171884	Multitasking_Read
13:17:02.682	0.44294083	6.407079	7.099025	-0.057473253	0.033776574	0.0075142537	0.4512784	6.6241145	7.2171884	Multitasking_Read
13:17:02.704	0.44294083	6.407079	7.099025	-0.057473253	0.033776574	0.0075142537	0.4512784	6.6241145	7.2171884	Multitasking_Read
13:17:02.728	0.44294083	6.407079	7.099025	-0.057473253	0.033776574	0.0075142537	0.4512784	6.6241145	7.2171884	Multitasking_Read
13:17:02.750	0.44294083	6.407079	7.099025	-0.057473253	0.033776574	0.0075142537	0.4512784	6.6241145	7.2171884	Multitasking_Read
13:17:02.773	0.44294083	6.407079	7.099025	-0.057473253	0.033776574	0.0075142537	0.4512784	6.6241145	7.2171884	Multitasking_Read
13:17:02.797	0.47885495	6.4573593	6.893117	0.021939225	-0.024255626	0.038057514	0.45579866	6.6126785	7.2273784	Multitasking_Read
13:17:02.820	0.47885495	6.4573593	6.893117	0.021939225	-0.024255626	0.038057514	0.45579866	6.6126785	7.2273784	Multitasking_Read
13:17:02.843	0.47885495	6.4573593	6.893117	0.021939225	-0.024255626	0.038057514	0.45579866	6.6126785	7.2273784	Multitasking_Read
13:17:02.866	0.47885495	6.4573593	6.893117	0.021939225	-0.024255626	0.038057514	0.45579866	6.6126785	7.2273784	Multitasking_Read
13:17:02.889	0.47885495	6.4573593	6.893117	0.021939225	-0.024255626	0.038057514	0.45579866	6.6126785	7.2273784	Multitasking_Read
13:17:02.911	0.47885495	6.4573593	6.893117	0.021939225	-0.024255626	0.038057514	0.45579866	6.6126785	7.2273784	Multitasking_Read
13:17:02.934	0.47885495	6.4573593	6.893117	0.021939225	-0.024255626	0.038057514	0.45579866	6.6126785	7.2273784	Multitasking_Read
13:17:02.956	0.47885495	6.4573593	6.893117	0.021939225	-0.024255626	0.038057514	0.45579866	6.6126785	7.2273784	Multitasking_Read
13:17:02.979	0.39505535	6.344828	6.8356547	0.004224133	0.0026224444	-0.019974682	0.48296094	6.6017685	7.2355905	Multitasking_Read
13:17:03.002	0.39505535	6.344828	6.8356547	0.004224133	0.0026224444	-0.019974682	0.48296094	6.6017685	7.2355905	Multitasking_Read
13:17:03.025	0.39505535	6.344828	6.8356547	0.004224133	0.0026224444	-0.019974682	0.48296094	6.6017685	7.2355905	Multitasking_Read
13:17:03.048	0.39505535	6.344828	6.8356547	0.004224133	0.0026224444	-0.019974682	0.48296094	6.6017685	7.2355905	Multitasking_Read
13:17:03.070	0.39505535	6.344828	6.8356547	0.004224133	0.0026224444	-0.019974682	0.48296094	6.6017685	7.2355905	Multitasking_Read
13:17:03.093	0.39505535	6.344828	6.8356547	0.004224133	0.0026224444	-0.019974682	0.48296094	6.6017685	7.2355905	Multitasking_Read
13:17:03.116	0.39505535	6.344828	6.8356547	0.004224133	0.0026224444	-0.019974682	0.48296094	6.6017685	7.2355905	Multitasking_Read
13:17:03.139	0.39505535	6.344828	6.8356547	0.004224133	0.0026224444	-0.019974682	0.48296094	6.6017685	7.2355905	Multitasking_Read
13:17:03.163	0.43336374	6.4142623	7.1780357	-0.034260377	-0.0047079385	0.0075142537	0.48028332	6.5651126	7.2690406	Multitasking_Read
13:17:03.186	0.43336374	6.4142623	7.1780357	-0.034260377	-0.0047079385	0.0075142537	0.48028332	6.5651126	7.2690406	Multitasking_Read
13:17:03.209	0.43336374	6.4142623	7.1780357	-0.034260377	-0.0047079385	0.0075142537	0.48028332	6.5651126	7.2690406	Multitasking_Read
13:17:03.231	0.43336374	6.4142623	7.1780357	-0.034260377	-0.0047079385	0.0075142537	0.48028332	6.5651126	7.2690406	Multitasking_Read
13:17:03.255	0.43336374	6.4142623	7.1780357	-0.034260377	-0.0047079385	0.0075142537	0.48028332	6.5651126	7.2690406	Multitasking_Read
13:17:03.277	0.43336374	6.4142623	7.1780357	-0.034260377	-0.0047079385	0.0075142537	0.48028332	6.5651126	7.2690406	Multitasking_Read
13:17:03.300	0.43336374	6.4142623	7.1780357	-0.034260377	-0.0047079385	0.0075142537	0.48028332	6.5651126	7.2690406	Multitasking_Read
13:17:03.323	0.43336374	6.4142623	7.1780357	-0.034260377	-0.0047079385	0.0075142537	0.48028332	6.5651126	7.2690406	Multitasking_Read
13:17:03.346	0.45970076	6.407079	6.840443	0.019495763	-0.024255626	-0.0016487252	0.46901423	6.570742	7.26469	Multitasking_Read
13:17:03.369	0.45970076	6.407079	6.840443	0.019495763	-0.024255626	-0.0016487252	0.46901423	6.570742	7.26469	Multitasking_Read
13:17:03.391	0.45970076	6.407079	6.840443	0.019495763	-0.024255626	-0.0016487252	0.46901423	6.570742	7.26469	Multitasking_Read
13:17:03.414	0.45970076	6.407079	6.840443	0.019495763	-0.024255626	-0.0016487252	0.46901423	6.570742	7.26469	Multitasking_Read
13:17:03.436	0.45970076	6.407079	6.840443	0.019495763	-0.024255626	-0.0016487252	0.46901423	6.570742	7.26469	Multitasking_Read
13:17:03.459	0.45970076	6.407079	6.840443	0.019495763	-0.024255626	-0.0016487252	0.46901423	6.570742	7.26469	Multitasking_Read
13:17:03.482	0.45970076	6.407079	6.840443	0.019495763	-0.024255626	-0.0016487252	0.46901423	6.570742	7.26469	Multitasking_Read
13:17:03.506	0.339987	6.3208857	6.9146657	0.006056729	-0.015092648	-0.035246316	0.4576351	6.5601583	7.2749705	Multitasking_Read
13:17:03.529	0.339987	6.3208857	6.9146657	0.006056729	-0.015092648	-0.035246316	0.4576351	6.5601583	7.2749705	Multitasking_Read
13:17:03.552	0.339987	6.3208857	6.9146657	0.006056729	-0.015092648	-0.035246316	0.4576351	6.5601583	7.2749705	Multitasking_Read
13:17:03.575	0.339987	6.3208857	6.9146657	0.006056729	-0.015092648	-0.035246316	0.4576351	6.5601583	7.2749705	Multitasking_Read
13:17:03.599	0.339987	6.3208857	6.9146657	0.006056729	-0.015092648	-0.035246316	0.4576351	6.5601583	7.2749705	Multitasking_Read
13:17:03.622	0.339987	6.3208857	6.9146657	0.006056729	-0.015092648	-0.035246316	0.4576351	6.5601583	7.2749705	Multitasking_Read
13:17:03.644	0.339987	6.3208857	6.9146657	0.006056729	-0.015092648	-0.035246316	0.4576351	6.5601583	7.2749705	Multitasking_Read
13:17:03.668	0.339987	6.3208857	6.9146657	0.006056729	-0.015092648	-0.035246316	0.4576351	6.5601583	7.2749705	Multitasking_Read
13:17:03.692	0.42378664	6.4621477	7.099025	-0.03120605	0.04843734	0.026451077	0.4088341	6.5405574	7.295498	Multitasking_Read
13:17:03.715	0.42378664	6.4621477	7.099025	-0.03120605	0.04843734	0.026451077	0.4088341	6.5405574	7.295498	Multitasking_Read
13:17:03.736	0.42378664	6.4621477	7.099025	-0.03120605	0.04843734	0.026451077	0.4088341	6.5405574	7.295498	Multitasking_Read
13:17:03.757	0.42378664	6.4621477	7.099025	-0.03120605	0.04843734	0.026451077	0.4088341	6.5405574	7.295498	Multitasking_Read
13:17:03.779	0.42378664	6.4621477	7.099025	-0.03120605	0.04843734	0.026451077	0.4088341	6.5405574	7.295498	Multitasking_Read
13:17:03.802	0.42378664	6.4621477	7.099025	-0.03120605	0.04843734	0.026451077	0.4088341	6.5405574	7.295498	Multitasking_Read
13:17:03.825	0.42378664	6.4621477	7.099025	-0.03120605	0.04843734	0.026451077	0.4088341	6.5405574	7.295498	Multitasking_Read
13:17:03.849	0.42378664	6.4621477	7.099025	-0.03120605	0.04843734	0.026451077	0.4088341	6.5405574	7.295498	Multitasking_Read
13:17:03.937	0.19393626	6.3759537	7.211556	0.0451521	-0.001042747	-0.015698625	0.36324975	6.547217	7.2919354	Multitasking_Read
13:17:04.017	0.19393626	6.3759537	7.211556	0.0451521	-0.001042747	-0.015698625	0.36324975	6.547217	7.2919354	Multitasking_Read
13:17:04.039	0.19393626	6.3759537	7.211556	0.0451521	-0.001042747	-0.015698625	0.36324975	6.547217	7.2919354	Multitasking_Read
13:17:04.060	0.29928434	6.4190507	6.6967864	0.040265184	-0.018146975	0.0075142537	0.34707814	6.588779	7.2551947	Multitasking_Read
13:17:04.082	0.29928434	6.4190507	6.6967864	0.040265184	-0.018146975	0.0075142537	0.34707814	6.588779	7.2551947	Multitasking_Read
13:17:04.103	0.29928434	6.4190507	6.6967864	0.040265184	-0.018146975	0.0075142537	0.34707814	6.588779	7.2551947	Multitasking_Read
13:17:04.125	0.29928434	6.4190507	6.6967864	0.040265184	-0.018146975	0.0075142537	0.34707814	6.588779	7.2551947	Multitasking_Read
13:17:04.148	0.29928434	6.4190507	6.6967864	0.040265184	-0.018146975	0.0075142537	0.34707814	6.588779	7.2551947	Multitasking_Read
13:17:04.171	0.29928434	6.4190507	6.6967864	0.040265184	-0.018146975	0.0075142537	0.34707814	6.588779	7.2551947	Multitasking_Read
13:17:04.193	0.29928434	6.4190507	6.6967864	0.040265184	-0.018146975	0.0075142537	0.34707814	6.588779	7.2551947	Multitasking_Read
13:17:04.215	0.29928434	6.4190507	6.6967864	0.040265184	-0.018146975	0.0075142537	0.34707814	6.588779	7.2551947	Multitasking_Read
13:17:04.237	0.32801566	6.438205	7.285778	0.021939225	0.013007154	0.045387898	0.33377585	6.557837	7.283794	Multitasking_Read
13:17:04.259	0.32801566	6.438205	7.285778	0.021939225	0.013007154	0.045387898	0.33377585	6.557837	7.283794	Multitasking_Read
13:17:04.280	0.32801566	6.438205	7.285778	0.021939225	0.013007154	0.045387898	0.33377585	6.557837	7.283794	Multitasking_Read
13:17:04.301	0.32801566	6.438205	7.285778	0.021939225	0.013007154	0.045387898	0.33377585	6.557837	7.283794	Multitasking_Read
13:17:04.322	0.32801566	6.438205	7.285778	0.021939225	0.013007154	0.045387898	0.33377585	6.557837	7.283794	Multitasking_Read
13:17:04.343	0.32801566	6.438205	7.285778	0.021939225	0.013007154	0.045387898	0.33377585	6.557837	7.283794	Multitasking_Read
13:17:04.365	0.32801566	6.438205	7.285778	0.021939225	0.013007154	0.045387898	0.33377585	6.557837	7.283794	Multitasking_Read
13:17:04.389	0.32801566	6.438205	7.285778	0.021939225	0.013007154	0.045387898	0.33377585	6.557837	7.283794	Multitasking_Read
13:17:04.412	0.29928434	6.378348	6.926637	0.058591142	0.013618019	0.025229346	0.34522507	6.5658193	7.276067	Multitasking_Read
13:17:04.435	0.29928434	6.378348	6.926637	0.058591142	0.013618019	0.025229346	0.34522507	6.5658193	7.276067	Multitasking_Read
13:17:04.458	0.29928434	6.378348	6.926637	0.058591142	0.013618019	0.025229346	0.34522507	6.5658193	7.276067	Multitasking_Read
13:17:04.479	0.29928434	6.378348	6.926637	0.058591142	0.013618019	0.025229346	0.34522507	6.5658193	7.276067	Multitasking_Read
13:17:04.502	0.29928434	6.378348	6.926637	0.058591142	0.013618019	0.025229346	0.34522507	6.5658193	7.276067	Multitasking_Read
13:17:04.525	0.29928434	6.378348	6.926637	0.058591142	0.013618019	0.025229346	0.34522507	6.5658193	7.276067	Multitasking_Read
13:17:04.548	0.29928434	6.378348	6.926637	0.058591142	0.013618019	0.025229346	0.34522507	6.5658193	7.276067	Multitasking_Read
13:17:04.571	0.29928434	6.378348	6.926637	0.058591142	0.013618019	0.025229346	0.34522507	6.5658193	7.276067	Multitasking_Read
13:17:04.594	0.27055305	6.387925	6.9457912	0.011554516	0.01728321	0.022785885	0.36474222	6.597428	7.2464614	Multitasking_Read
13:17:04.617	0.27055305	6.387925	6.9457912	0.011554516	0.01728321	0.022785885	0.36474222	6.597428	7.2464614	Multitasking_Read
13:17:04.639	0.27055305	6.387925	6.9457912	0.011554516	0.01728321	0.022785885	0.36474222	6.597428	7.2464614	Multitasking_Read
13:17:04.661	0.27055305	6.387925	6.9457912	0.011554516	0.01728321	0.022785885	0.36474222	6.597428	7.2464614	Multitasking_Read
13:17:04.683	0.27055305	6.387925	6.9457912	0.011554516	0.01728321	0.022785885	0.36474222	6.597428	7.2464614	Multitasking_Read
13:17:04.705	0.27055305	6.387925	6.9457912	0.011554516	0.01728321	0.022785885	0.36474222	6.597428	7.2464614	Multitasking_Read
13:17:04.727	0.27055305	6.387925	6.9457912	0.011554516	0.01728321	0.022785885	0.36474222	6.597428	7.2464614	Multitasking_Read
13:17:04.749	0.27055305	6.387925	6.9457912	0.011554516	0.01728321	0.022785885	0.36474222	6.597428	7.2464614	Multitasking_Read
13:17:04.770	0.28252444	6.3735595	6.9649453	-0.006160576	-0.008983996	-0.013255165	0.36885902	6.5878663	7.25495	Multitasking_Read
13:17:04.791	0.28252444	6.3735595	6.9649453	-0.006160576	-0.008983996	-0.013255165	0.36885902	6.5878663	7.25495	Multitasking_Read
13:17:04.813	0.28252444	6.3735595	6.9649453	-0.006160576	-0.008983996	-0.013255165	0.36885902	6.5878663	7.25495	Multitasking_Read
13:17:04.835	0.28252444	6.3735595	6.9649453	-0.006160576	-0.008983996	-0.013255165	0.36885902	6.5878663	7.25495	Multitasking_Read
13:17:04.857	0.28252444	6.3735595	6.9649453	-0.006160576	-0.008983996	-0.013255165	0.36885902	6.5878663	7.25495	Multitasking_Read
13:17:04.879	0.28252444	6.3735595	6.9649453	-0.006160576	-0.008983996	-0.013255165	0.36885902	6.5878663	7.25495	Multitasking_Read
13:17:04.901	0.28252444	6.3735595	6.9649453	-0.006160576	-0.008983996	-0.013255165	0.36885902	6.5878663	7.25495	Multitasking_Read
13:17:04.924	0.28252444	6.3735595	6.9649453	-0.006160576	-0.008983996	-0.013255165	0.36885902	6.5878663	7.25495	Multitasking_Read
13:17:04.946	0.31843856	6.3903193	6.9457912	0.043930374	0.009341962	0.0007947357	0.36041635	6.5583234	7.2820897	Multitasking_Read
13:17:04.969	0.31843856	6.3903193	6.9457912	0.043930374	0.009341962	0.0007947357	0.36041635	6.5583234	7.2820897	Multitasking_Read
13:17:04.991	0.31843856	6.3903193	6.9457912	0.043930374	0.009341962	0.0007947357	0.36041635	6.5583234	7.2820897	Multitasking_Read
13:17:05.013	0.31843856	6.3903193	6.9457912	0.043930374	0.009341962	0.0007947357	0.36041635	6.5583234	7.2820897	Multitasking_Read
13:17:05.036	0.31843856	6.3903193	6.9457912	0.043930374	0.009341962	0.0007947357	0.36041635	6.5583234	7.2820897	Multitasking_Read
13:17:05.059	0.31843856	6.3903193	6.9457912	0.043930374	0.009341962	0.0007947357	0.36041635	6.5583234	7.2820897	Multitasking_Read
13:17:05.082	0.31843856	6.3903193	6.9457912	0.043930374	0.009341962	0.0007947357	0.36041635	6.5583234	7.2820897	Multitasking_Read
13:17:05.104	0.31843856	6.3903193	6.9457912	0.043930374	0.009341962	0.0007947357	0.36041635	6.5583234	7.2820897	Multitasking_Read
13:17:05.128	0.44294083	6.431022	7.0702934	-0.0031062497	0.012396289	0.0014056009	0.35984883	6.5594225	7.281125	Multitasking_Read
13:17:05.151	0.44294083	6.431022	7.0702934	-0.0031062497	0.012396289	0.0014056009	0.35984883	6.5594225	7.281125	Multitasking_Read
13:17:05.174	0.44294083	6.431022	7.0702934	-0.0031062497	0.012396289	0.0014056009	0.35984883	6.5594225	7.281125	Multitasking_Read
13:17:05.197	0.44294083	6.431022	7.0702934	-0.0031062497	0.012396289	0.0014056009	0.35984883	6.5594225	7.281125	Multitasking_Read
13:17:05.219	0.44294083	6.431022	7.0702934	-0.0031062497	0.012396289	0.0014056009	0.35984883	6.5594225	7.281125	Multitasking_Read
13:17:05.242	0.44294083	6.431022	7.0702934	-0.0031062497	0.012396289	0.0014056009	0.35984883	6.5594225	7.281125	Multitasking_Read
13:17:05.265	0.44294083	6.431022	7.0702934	-0.0031062497	0.012396289	0.0014056009	0.35984883	6.5594225	7.281125	Multitasking_Read
13:17:05.288	0.44294083	6.431022	7.0702934	-0.0031062497	0.012396289	0.0014056009	0.35984883	6.5594225	7.281125	Multitasking_Read
13:17:05.310	0.16281068	6.325674	7.103813	-5.1923547e-05	-0.008983996	-0.003481321	0.33211628	6.5590014	7.2828264	Multitasking_Read
13:17:05.332	0.16281068	6.325674	7.103813	-5.1923547e-05	-0.008983996	-0.003481321	0.33211628	6.5590014	7.2828264	Multitasking_Read
13:17:05.353	0.16281068	6.325674	7.103813	-5.1923547e-05	-0.008983996	-0.003481321	0.33211628	6.5590014	7.2828264	Multitasking_Read
13:17:05.375	0.16281068	6.325674	7.103813	-5.1923547e-05	-0.008983996	-0.003481321	0.33211628	6.5590014	7.2828264	Multitasking_Read
13:17:05.397	0.16281068	6.325674	7.103813	-5.1923547e-05	-0.008983996	-0.003481321	0.33211628	6.5590014	7.2828264	Multitasking_Read
13:17:05.420	0.16281068	6.325674	7.103813	-5.1923547e-05	-0.008983996	-0.003481321	0.33211628	6.5590014	7.2828264	Multitasking_Read
13:17:05.443	0.16281068	6.325674	7.103813	-5.1923547e-05	-0.008983996	-0.003481321	0.33211628	6.5590014	7.2828264	Multitasking_Read
13:17:05.466	0.16281068	6.325674	7.103813	-5.1923547e-05	-0.008983996	-0.003481321	0.33211628	6.5590014	7.2828264	Multitasking_Read
13:17:05.489	0.29928434	6.352011	7.161276	-0.040979896	0.033776574	-0.007757378	0.3190333	6.552473	7.2892804	Multitasking_Read
13:17:05.512	0.29928434	6.352011	7.161276	-0.040979896	0.033776574	-0.007757378	0.3190333	6.552473	7.2892804	Multitasking_Read
13:17:05.535	0.29928434	6.352011	7.161276	-0.040979896	0.033776574	-0.007757378	0.3190333	6.552473	7.2892804	Multitasking_Read
13:17:05.558	0.29928434	6.352011	7.161276	-0.040979896	0.033776574	-0.007757378	0.3190333	6.552473	7.2892804	Multitasking_Read
13:17:05.579	0.29928434	6.352011	7.161276	-0.040979896	0.033776574	-0.007757378	0.3190333	6.552473	7.2892804	Multitasking_Read
13:17:05.602	0.29928434	6.352011	7.161276	-0.040979896	0.033776574	-0.007757378	0.3190333	6.552473	7.2892804	Multitasking_Read
13:17:05.625	0.29928434	6.352011	7.161276	-0.040979896	0.033776574	-0.007757378	0.3190333	6.552473	7.2892804	Multitasking_Read
13:17:05.648	0.29928434	6.352011	7.161276	-0.040979896	0.033776574	-0.007757378	0.3190333	6.552473	7.2892804	Multitasking_Read
13:17:05.671	0.36632404	6.409474	7.233104	-0.021432208	0.017894076	-0.007757378	0.3123884	6.5457006	7.2956505	Multitasking_Read
13:17:05.693	0.36632404	6.409474	7.233104	-0.021432208	0.017894076	-0.007757378	0.3123884	6.5457006	7.2956505	Multitasking_Read
13:17:05.716	0.36632404	6.409474	7.233104	-0.021432208	0.017894076	-0.007757378	0.3123884	6.5457006	7.2956505	Multitasking_Read
13:17:05.739	0.36632404	6.409474	7.233104	-0.021432208	0.017894076	-0.007757378	0.3123884	6.5457006	7.2956505	Multitasking_Read
13:17:05.761	0.36632404	6.409474	7.233104	-0.021432208	0.017894076	-0.007757378	0.3123884	6.5457006	7.2956505	Multitasking_Read
13:17:05.784	0.36632404	6.409474	7.233104	-0.021432208	0.017894076	-0.007757378	0.3123884	6.5457006	7.2956505	Multitasking_Read
13:17:05.806	0.36632404	6.409474	7.233104	-0.021432208	0.017894076	-0.007757378	0.3123884	6.5457006	7.2956505	Multitasking_Read
13:17:05.829	0.36632404	6.409474	7.233104	-0.021432208	0.017894076	-0.007757378	0.3123884	6.5457006	7.2956505	Multitasking_Read
13:17:05.852	0.11971374	6.3208857	7.0367737	-0.015934419	0.011785423	-0.016920356	0.29552895	6.5546803	7.288287	Multitasking_Read
13:17:05.875	0.11971374	6.3208857	7.0367737	-0.015934419	0.011785423	-0.016920356	0.29552895	6.5546803	7.288287	Multitasking_Read
13:17:05.898	0.11971374	6.3208857	7.0367737	-0.015934419	0.011785423	-0.016920356	0.29552895	6.5546803	7.288287	Multitasking_Read
13:17:05.920	0.11971374	6.3208857	7.0367737	-0.015934419	0.011785423	-0.016920356	0.29552895	6.5546803	7.288287	Multitasking_Read
13:17:05.943	0.11971374	6.3208857	7.0367737	-0.015934419	0.011785423	-0.016920356	0.29552895	6.5546803	7.288287	Multitasking_Read
13:17:05.966	0.11971374	6.3208857	7.0367737	-0.015934419	0.011785423	-0.016920356	0.29552895	6.5546803	7.288287	Multitasking_Read
13:17:05.988	0.11971374	6.3208857	7.0367737	-0.015934419	0.011785423	-0.016920356	0.29552895	6.5546803	7.288287	Multitasking_Read
13:17:06.011	0.11971374	6.3208857	7.0367737	-0.015934419	0.011785423	-0.016920356	0.29552895	6.5546803	7.288287	Multitasking_Read
13:17:06.033	0.12450229	6.220326	7.0343795	0.022550091	0.003844175	-0.021196414	0.2731785	6.5499287	7.293428	Multitasking_Read
13:17:06.056	0.12450229	6.220326	7.0343795	0.022550091	0.003844175	-0.021196414	0.2731785	6.5499287	7.293428	Multitasking_Read
13:17:06.079	0.12450229	6.220326	7.0343795	0.022550091	0.003844175	-0.021196414	0.2731785	6.5499287	7.293428	Multitasking_Read
13:17:06.102	0.12450229	6.220326	7.0343795	0.022550091	0.003844175	-0.021196414	0.2731785	6.5499287	7.293428	Multitasking_Read
13:17:06.124	0.12450229	6.220326	7.0343795	0.022550091	0.003844175	-0.021196414	0.2731785	6.5499287	7.293428	Multitasking_Read
13:17:06.147	0.12450229	6.220326	7.0343795	0.022550091	0.003844175	-0.021196414	0.2731785	6.5499287	7.293428	Multitasking_Read
13:17:06.169	0.12450229	6.220326	7.0343795	0.022550091	0.003844175	-0.021196414	0.2731785	6.5499287	7.293428	Multitasking_Read
13:17:06.193	0.12450229	6.220326	7.0343795	0.022550091	0.003844175	-0.021196414	0.2731785	6.5499287	7.293428	Multitasking_Read
13:17:06.215	0.28970724	6.352011	7.285778	-0.025708264	-0.0053188037	-0.011422569	0.27246225	6.5234838	7.317118	Multitasking_Read
13:17:06.238	0.28970724	6.352011	7.285778	-0.025708264	-0.0053188037	-0.011422569	0.27246225	6.5234838	7.317118	Multitasking_Read
13:17:06.261	0.28970724	6.352011	7.285778	-0.025708264	-0.0053188037	-0.011422569	0.27246225	6.5234838	7.317118	Multitasking_Read
13:17:06.284	0.28970724	6.352011	7.285778	-0.025708264	-0.0053188037	-0.011422569	0.27246225	6.5234838	7.317118	Multitasking_Read
13:17:06.307	0.28970724	6.352011	7.285778	-0.025708264	-0.0053188037	-0.011422569	0.27246225	6.5234838	7.317118	Multitasking_Read
13:17:06.330	0.28970724	6.352011	7.285778	-0.025708264	-0.0053188037	-0.011422569	0.27246225	6.5234838	7.317118	Multitasking_Read
13:17:06.352	0.28970724	6.352011	7.285778	-0.025708264	-0.0053188037	-0.011422569	0.27246225	6.5234838	7.317118	Multitasking_Read
13:17:06.374	0.28970724	6.352011	7.285778	-0.025708264	-0.0053188037	-0.011422569	0.27246225	6.5234838	7.317118	Multitasking_Read
13:17:06.396	0.12450229	6.2490573	7.0942364	-0.007993172	0.014228884	-0.003481321	0.26331064	6.5251417	7.3159785	Multitasking_Read
13:17:06.419	0.12450229	6.2490573	7.0942364	-0.007993172	0.014228884	-0.003481321	0.26331064	6.5251417	7.3159785	Multitasking_Read
13:17:06.442	0.12450229	6.2490573	7.0942364	-0.007993172	0.014228884	-0.003481321	0.26331064	6.5251417	7.3159785	Multitasking_Read
13:17:06.465	0.12450229	6.2490573	7.0942364	-0.007993172	0.014228884	-0.003481321	0.26331064	6.5251417	7.3159785	Multitasking_Read
13:17:06.487	0.12450229	6.2490573	7.0942364	-0.007993172	0.014228884	-0.003481321	0.26331064	6.5251417	7.3159785	Multitasking_Read
13:17:06.510	0.12450229	6.2490573	7.0942364	-0.007993172	0.014228884	-0.003481321	0.26331064	6.5251417	7.3159785	Multitasking_Read
13:17:06.533	0.12450229	6.2490573	7.0942364	-0.007993172	0.014228884	-0.003481321	0.26331064	6.5251417	7.3159785	Multitasking_Read
13:17:06.556	0.12450229	6.2490573	7.0942364	-0.007993172	0.014228884	-0.003481321	0.26331064	6.5251417	7.3159785	Multitasking_Read
13:17:06.578	0.2849187	6.3400397	7.0798707	-0.011047497	0.008731097	-0.008979108	0.25982612	6.522822	7.318172	Multitasking_Read
13:17:06.601	0.2849187	6.3400397	7.0798707	-0.011047497	0.008731097	-0.008979108	0.25982612	6.522822	7.318172	Multitasking_Read
13:17:06.624	0.2849187	6.3400397	7.0798707	-0.011047497	0.008731097	-0.008979108	0.25982612	6.522822	7.318172	Multitasking_Read
13:17:06.647	0.2849187	6.3400397	7.0798707	-0.011047497	0.008731097	-0.008979108	0.25982612	6.522822	7.318172	Multitasking_Read
13:17:06.670	0.2849187	6.3400397	7.0798707	-0.011047497	0.008731097	-0.008979108	0.25982612	6.522822	7.318172	Multitasking_Read
13:17:06.692	0.2849187	6.3400397	7.0798707	-0.011047497	0.008731097	-0.008979108	0.25982612	6.522822	7.318172	Multitasking_Read
13:17:06.714	0.2849187	6.3400397	7.0798707	-0.011047497	0.008731097	-0.008979108	0.25982612	6.522822	7.318172	Multitasking_Read
13:17:06.737	0.2849187	6.3400397	7.0798707	-0.011047497	0.008731097	-0.008979108	0.25982612	6.522822	7.318172	Multitasking_Read
13:17:06.761	0.29928434	6.481302	6.6776323	-0.014712689	0.03255484	0.025229346	0.25394756	6.519943	7.3209414	Multitasking_Read
13:17:06.783	0.29928434	6.481302	6.6776323	-0.014712689	0.03255484	0.025229346	0.25394756	6.519943	7.3209414	Multitasking_Read
13:17:06.806	0.29928434	6.481302	6.6776323	-0.014712689	0.03255484	0.025229346	0.25394756	6.519943	7.3209414	Multitasking_Read
13:17:06.829	0.29928434	6.481302	6.6776323	-0.014712689	0.03255484	0.025229346	0.25394756	6.519943	7.3209414	Multitasking_Read
13:17:06.851	0.29928434	6.481302	6.6776323	-0.014712689	0.03255484	0.025229346	0.25394756	6.519943	7.3209414	Multitasking_Read
13:17:06.874	0.29928434	6.481302	6.6776323	-0.014712689	0.03255484	0.025229346	0.25394756	6.519943	7.3209414	Multitasking_Read
13:17:06.897	0.29928434	6.481302	6.6776323	-0.014712689	0.03255484	0.025229346	0.25394756	6.519943	7.3209414	Multitasking_Read
13:17:06.920	0.29928434	6.481302	6.6776323	-0.014712689	0.03255484	0.025229346	0.25394756	6.519943	7.3209414	Multitasking_Read
13:17:06.943	0.22745611	6.2969427	7.47732	0.013997978	0.0154506145	-0.015698625	0.23853181	6.471069	7.364692	Multitasking_Read
13:17:06.966	0.22745611	6.2969427	7.47732	0.013997978	0.0154506145	-0.015698625	0.23853181	6.471069	7.364692	Multitasking_Read
13:17:06.989	0.22745611	6.2969427	7.47732	0.013997978	0.0154506145	-0.015698625	0.23853181	6.471069	7.364692	Multitasking_Read
13:17:07.012	0.22745611	6.2969427	7.47732	0.013997978	0.0154506145	-0.015698625	0.23853181	6.471069	7.364692	Multitasking_Read
13:17:07.033	0.22745611	6.2969427	7.47732	0.013997978	0.0154506145	-0.015698625	0.23853181	6.471069	7.364692	Multitasking_Read
13:17:07.056	0.22745611	6.2969427	7.47732	0.013997978	0.0154506145	-0.015698625	0.23853181	6.471069	7.364692	Multitasking_Read
13:17:07.078	0.22745611	6.2969427	7.47732	0.013997978	0.0154506145	-0.015698625	0.23853181	6.471069	7.364692	Multitasking_Read
13:17:07.100	0.17957062	6.265817	7.388732	0.013997978	0.0154506145	-0.015698625	0.23853181	6.471069	7.364692	Multitasking_Read
13:17:07.122	0.17957062	6.265817	7.388732	-0.020821342	0.011174558	-0.0071465126	0.22630247	6.4805813	7.3567085	Multitasking_Read
13:17:07.144	0.17957062	6.265817	7.388732	-0.020821342	0.011174558	-0.0071465126	0.22630247	6.4805813	7.3567085	Multitasking_Read
13:17:07.166	0.17957062	6.265817	7.388732	-0.020821342	0.011174558	-0.0071465126	0.22630247	6.4805813	7.3567085	Multitasking_Read
13:17:07.188	0.17957062	6.265817	7.388732	-0.020821342	0.011174558	-0.0071465126	0.22630247	6.4805813	7.3567085	Multitasking_Read
13:17:07.211	0.17957062	6.265817	7.388732	-0.020821342	0.011174558	-0.0071465126	0.22630247	6.4805813	7.3567085	Multitasking_Read
13:17:07.234	0.17957062	6.265817	7.388732	-0.020821342	0.011174558	-0.0071465126	0.22630247	6.4805813	7.3567085	Multitasking_Read
13:17:07.256	0.17957062	6.265817	7.388732	-0.020821342	0.011174558	-0.0071465126	0.22630247	6.4805813	7.3567085	Multitasking_Read
13:17:07.280	0.17957062	6.265817	7.388732	-0.020821342	0.011174558	-0.0071465126	0.22630247	6.4805813	7.3567085	Multitasking_Read
13:17:07.302	0.20111908	6.2969427	7.0295906	-0.016545285	-0.0053188037	0.003849062	0.21666609	6.497749	7.341843	Multitasking_Read
13:17:07.326	0.20111908	6.2969427	7.0295906	-0.016545285	-0.0053188037	0.003849062	0.21666609	6.497749	7.341843	Multitasking_Read
13:17:07.348	0.20111908	6.2969427	7.0295906	-0.016545285	-0.0053188037	0.003849062	0.21666609	6.497749	7.341843	Multitasking_Read
13:17:07.371	0.20111908	6.2969427	7.0295906	-0.016545285	-0.0053188037	0.003849062	0.21666609	6.497749	7.341843	Multitasking_Read
13:17:07.394	0.20111908	6.2969427	7.0295906	-0.016545285	-0.0053188037	0.003849062	0.21666609	6.497749	7.341843	Multitasking_Read
13:17:07.416	0.20111908	6.2969427	7.0295906	-0.016545285	-0.0053188037	0.003849062	0.21666609	6.497749	7.341843	Multitasking_Read
13:17:07.440	0.20111908	6.2969427	7.0295906	-0.016545285	-0.0053188037	0.003849062	0.21666609	6.497749	7.341843	Multitasking_Read
13:17:07.462	0.102953814	6.2179317	7.3169036	-0.024486534	-0.010205725	-0.007757378	0.2196459	6.4906545	7.348027	Multitasking_Read
13:17:07.484	0.102953814	6.2179317	7.3169036	-0.024486534	-0.010205725	-0.007757378	0.2196459	6.4906545	7.348027	Multitasking_Read
13:17:07.506	0.102953814	6.2179317	7.3169036	-0.024486534	-0.010205725	-0.007757378	0.2196459	6.4906545	7.348027	Multitasking_Read
13:17:07.529	0.102953814	6.2179317	7.3169036	-0.024486534	-0.010205725	-0.007757378	0.2196459	6.4906545	7.348027	Multitasking_Read
13:17:07.552	0.102953814	6.2179317	7.3169036	-0.024486534	-0.010205725	-0.007757378	0.2196459	6.4906545	7.348027	Multitasking_Read
13:17:07.574	0.102953814	6.2179317	7.3169036	-0.024486534	-0.010205725	-0.007757378	0.2196459	6.4906545	7.348027	Multitasking_Read
13:17:07.596	0.102953814	6.2179317	7.3169036	-0.024486534	-0.010205725	-0.007757378	0.2196459	6.4906545	7.348027	Multitasking_Read
13:17:07.618	0.102953814	6.2179317	7.3169036	-0.024486534	-0.010205725	-0.007757378	0.2196459	6.4906545	7.348027	Multitasking_Read
13:17:07.641	0.19154198	6.361588	6.919454	0.02132836	-0.003486208	-0.012644299	0.2158916	6.495442	7.343908	Multitasking_Read
13:17:07.664	0.19154198	6.361588	6.919454	0.02132836	-0.003486208	-0.012644299	0.2158916	6.495442	7.343908	Multitasking_Read
13:17:07.688	0.19154198	6.361588	6.919454	0.02132836	-0.003486208	-0.012644299	0.2158916	6.495442	7.343908	Multitasking_Read
13:17:07.710	0.19154198	6.361588	6.919454	0.02132836	-0.003486208	-0.012644299	0.2158916	6.495442	7.343908	Multitasking_Read
13:17:07.732	0.19154198	6.361588	6.919454	0.02132836	-0.003486208	-0.012644299	0.2158916	6.495442	7.343908	Multitasking_Read
13:17:07.755	0.19154198	6.361588	6.919454	0.02132836	-0.003486208	-0.012644299	0.2158916	6.495442	7.343908	Multitasking_Read
13:17:07.778	0.19154198	6.361588	6.919454	0.02132836	-0.003486208	-0.012644299	0.2158916	6.495442	7.343908	Multitasking_Read
13:17:07.800	0.19154198	6.361588	6.919454	0.02132836	-0.003486208	-0.012644299	0.2158916	6.495442	7.343908	Multitasking_Read
13:17:07.822	0.19154198	6.359194	7.0319853	-0.0024953845	0.0044550407	-0.00103786	0.21924233	6.496929	7.342488	Multitasking_Read
13:17:07.845	0.19154198	6.359194	7.0319853	-0.0024953845	0.0044550407	-0.00103786	0.21924233	6.496929	7.342488	Multitasking_Read
13:17:07.867	0.19154198	6.359194	7.0319853	-0.0024953845	0.0044550407	-0.00103786	0.21924233	6.496929	7.342488	Multitasking_Read
13:17:07.891	0.19154198	6.359194	7.0319853	-0.0024953845	0.0044550407	-0.00103786	0.21924233	6.496929	7.342488	Multitasking_Read
13:17:07.913	0.19154198	6.359194	7.0319853	-0.0024953845	0.0044550407	-0.00103786	0.21924233	6.496929	7.342488	Multitasking_Read
13:17:07.936	0.19154198	6.359194	7.0319853	-0.0024953845	0.0044550407	-0.00103786	0.21924233	6.496929	7.342488	Multitasking_Read
13:17:07.958	0.19154198	6.359194	7.0319853	-0.0024953845	0.0044550407	-0.00103786	0.21924233	6.496929	7.342488	Multitasking_Read
13:17:07.980	0.19154198	6.359194	7.0319853	-0.0024953845	0.0044550407	-0.00103786	0.21924233	6.496929	7.342488	Multitasking_Read
13:17:08.002	0.16520496	6.2107487	7.290567	0.0072784596	0.014228884	-0.0022595907	0.20406091	6.493973	7.345542	Multitasking_Read
13:17:08.024	0.16520496	6.2107487	7.290567	0.0072784596	0.014228884	-0.0022595907	0.20406091	6.493973	7.345542	Multitasking_Read
13:17:08.046	0.16520496	6.2107487	7.290567	0.0072784596	0.014228884	-0.0022595907	0.20406091	6.493973	7.345542	Multitasking_Read
13:17:08.069	0.16520496	6.2107487	7.290567	0.0072784596	0.014228884	-0.0022595907	0.20406091	6.493973	7.345542	Multitasking_Read
13:17:08.091	0.16520496	6.2107487	7.290567	0.0072784596	0.014228884	-0.0022595907	0.20406091	6.493973	7.345542	Multitasking_Read
13:17:08.115	0.16520496	6.2107487	7.290567	0.0072784596	0.014228884	-0.0022595907	0.20406091	6.493973	7.345542	Multitasking_Read
13:17:08.137	0.16520496	6.2107487	7.290567	0.0072784596	0.014228884	-0.0022595907	0.20406091	6.493973	7.345542	Multitasking_Read
13:17:08.160	0.16520496	6.2107487	7.290567	0.0072784596	0.014228884	-0.0022595907	0.20406091	6.493973	7.345542	Multitasking_Read
13:17:08.183	0.27055305	6.3807425	7.0559278	0.029880473	-0.018146975	0.008735984	0.19773334	6.4893494	7.3497972	Multitasking_Read
13:17:08.206	0.27055305	6.3807425	7.0559278	0.029880473	-0.018146975	0.008735984	0.19773334	6.4893494	7.3497972	Multitasking_Read
13:17:08.229	0.27055305	6.3807425	7.0559278	0.029880473	-0.018146975	0.008735984	0.19773334	6.4893494	7.3497972	Multitasking_Read
13:17:08.252	0.27055305	6.3807425	7.0559278	0.029880473	-0.018146975	0.008735984	0.19773334	6.4893494	7.3497972	Multitasking_Read
13:17:08.274	0.27055305	6.3807425	7.0559278	0.029880473	-0.018146975	0.008735984	0.19773334	6.4893494	7.3497972	Multitasking_Read
13:17:08.297	0.27055305	6.3807425	7.0559278	0.029880473	-0.018146975	0.008735984	0.19773334	6.4893494	7.3497972	Multitasking_Read
13:17:08.320	0.27055305	6.3807425	7.0559278	0.029880473	-0.018146975	0.008735984	0.19773334	6.4893494	7.3497972	Multitasking_Read
13:17:08.343	0.27055305	6.3807425	7.0559278	0.029880473	-0.018146975	0.008735984	0.19773334	6.4893494	7.3497972	Multitasking_Read
13:17:08.366	0.22985038	6.3759537	7.046351	0.019495763	-0.024866492	0.0032381967	0.19609201	6.5002017	7.340249	Multitasking_Read
13:17:08.388	0.22985038	6.3759537	7.046351	0.019495763	-0.024866492	0.0032381967	0.19609201	6.5002017	7.340249	Multitasking_Read
13:17:08.410	0.22985038	6.3759537	7.046351	0.019495763	-0.024866492	0.0032381967	0.19609201	6.5002017	7.340249	Multitasking_Read
13:17:08.432	0.22985038	6.3759537	7.046351	0.019495763	-0.024866492	0.0032381967	0.19609201	6.5002017	7.340249	Multitasking_Read
13:17:08.453	0.22985038	6.3759537	7.046351	0.019495763	-0.024866492	0.0032381967	0.19609201	6.5002017	7.340249	Multitasking_Read
13:17:08.474	0.22985038	6.3759537	7.046351	0.019495763	-0.024866492	0.0032381967	0.19609201	6.5002017	7.340249	Multitasking_Read
13:17:08.496	0.22985038	6.3759537	7.046351	0.019495763	-0.024866492	0.0032381967	0.19609201	6.5002017	7.340249	Multitasking_Read
13:17:08.518	0.22985038	6.3759537	7.046351	0.019495763	-0.024866492	0.0032381967	0.19609201	6.5002017	7.340249	Multitasking_Read
13:17:08.540	0.15083931	6.2706056	7.0319853	0.019495763	-0.024866492	0.0032381967	0.19609201	6.5002017	7.340249	Multitasking_Read
13:17:08.566	0.15083931	6.2706056	7.0319853	0.0072784596	0.0032333098	-0.0022595907	0.1920786	6.503124	7.337767	Multitasking_Read
13:17:08.589	0.15083931	6.2706056	7.0319853	0.0072784596	0.0032333098	-0.0022595907	0.1920786	6.503124	7.337767	Multitasking_Read
13:17:08.611	0.15083931	6.2706056	7.0319853	0.0072784596	0.0032333098	-0.0022595907	0.1920786	6.503124	7.337767	Multitasking_Read
13:17:08.634	0.15083931	6.2706056	7.0319853	0.0072784596	0.0032333098	-0.0022595907	0.1920786	6.503124	7.337767	Multitasking_Read
13:17:08.655	0.15083931	6.2706056	7.0319853	0.0072784596	0.0032333098	-0.0022595907	0.1920786	6.503124	7.337767	Multitasking_Read
13:17:08.678	0.15083931	6.2706056	7.0319853	0.0072784596	0.0032333098	-0.0022595907	0.1920786	6.503124	7.337767	Multitasking_Read
13:17:08.699	0.15083931	6.2706056	7.0319853	0.0072784596	0.0032333098	-0.0022595907	0.1920786	6.503124	7.337767	Multitasking_Read
13:17:08.720	0.22266756	6.308914	7.249864	0.0072784596	0.0044550407	-0.011422569	0.19715643	6.4805083	7.3576145	Multitasking_Read
13:17:08.741	0.22266756	6.308914	7.249864	0.0072784596	0.0044550407	-0.011422569	0.19715643	6.4805083	7.3576145	Multitasking_Read
13:17:08.762	0.22266756	6.308914	7.249864	0.0072784596	0.0044550407	-0.011422569	0.19715643	6.4805083	7.3576145	Multitasking_Read
13:17:08.786	0.22266756	6.308914	7.249864	0.0072784596	0.0044550407	-0.011422569	0.19715643	6.4805083	7.3576145	Multitasking_Read
13:17:08.808	0.22266756	6.308914	7.249864	0.0072784596	0.0044550407	-0.011422569	0.19715643	6.4805083	7.3576145	Multitasking_Read
13:17:08.831	0.22266756	6.308914	7.249864	0.0072784596	0.0044550407	-0.011422569	0.19715643	6.4805083	7.3576145	Multitasking_Read
13:17:08.854	0.22266756	6.308914	7.249864	0.0072784596	0.0044550407	-0.011422569	0.19715643	6.4805083	7.3576145	Multitasking_Read
13:17:08.876	0.22266756	6.308914	7.249864	0.0072784596	0.0044550407	-0.011422569	0.19715643	6.4805083	7.3576145	Multitasking_Read
13:17:08.900	0.22266756	6.308914	7.249864	0.0072784596	0.0044550407	-0.011422569	0.19715643	6.4805083	7.3576145	Multitasking_Read
13:17:08.922	0.2370332	6.3304625	7.005648	-0.008604038	-0.010816591	-0.026694201	0.20291455	6.4833584	7.354945	Multitasking_Read
13:17:08.945	0.2370332	6.3304625	7.005648	-0.008604038	-0.010816591	-0.026694201	0.20291455	6.4833584	7.354945	Multitasking_Read
13:17:08.968	0.2370332	6.3304625	7.005648	-0.008604038	-0.010816591	-0.026694201	0.20291455	6.4833584	7.354945	Multitasking_Read
13:17:08.990	0.2370332	6.3304625	7.005648	-0.008604038	-0.010816591	-0.026694201	0.20291455	6.4833584	7.354945	Multitasking_Read
13:17:09.014	0.2370332	6.3304625	7.005648	-0.008604038	-0.010816591	-0.026694201	0.20291455	6.4833584	7.354945	Multitasking_Read
13:17:09.037	0.2370332	6.3304625	7.005648	-0.008604038	-0.010816591	-0.026694201	0.20291455	6.4833584	7.354945	Multitasking_Read
13:17:09.059	0.2370332	6.3304625	7.005648	-0.008604038	-0.010816591	-0.026694201	0.20291455	6.4833584	7.354945	Multitasking_Read
13:17:09.081	0.21069619	6.3208857	7.3145094	-0.021432208	0.022780998	-0.0047030514	0.20291455	6.4833584	7.354945	Multitasking_Read
13:17:09.103	0.21069619	6.3208857	7.3145094	-0.021432208	0.022780998	-0.0047030514	0.20467539	6.4788985	7.358824	Multitasking_Read
13:17:09.126	0.21069619	6.3208857	7.3145094	-0.021432208	0.022780998	-0.0047030514	0.20467539	6.4788985	7.358824	Multitasking_Read
13:17:09.149	0.21069619	6.3208857	7.3145094	-0.021432208	0.022780998	-0.0047030514	0.20467539	6.4788985	7.358824	Multitasking_Read
13:17:09.170	0.21069619	6.3208857	7.3145094	-0.021432208	0.022780998	-0.0047030514	0.20467539	6.4788985	7.358824	Multitasking_Read
13:17:09.193	0.21069619	6.3208857	7.3145094	-0.021432208	0.022780998	-0.0047030514	0.20467539	6.4788985	7.358824	Multitasking_Read
13:17:09.216	0.21069619	6.3208857	7.3145094	-0.021432208	0.022780998	-0.0047030514	0.20467539	6.4788985	7.358824	Multitasking_Read
13:17:09.239	0.21069619	6.3208857	7.3145094	-0.021432208	0.022780998	-0.0047030514	0.20467539	6.4788985	7.358824	Multitasking_Read
13:17:09.261	0.27055305	6.316097	7.091842	0.0036132678	-0.011427456	0.01179031	0.20329602	6.4821725	7.3559766	Multitasking_Read
13:17:09.283	0.27055305	6.316097	7.091842	0.0036132678	-0.011427456	0.01179031	0.20329602	6.4821725	7.3559766	Multitasking_Read
13:17:09.306	0.27055305	6.316097	7.091842	0.0036132678	-0.011427456	0.01179031	0.20329602	6.4821725	7.3559766	Multitasking_Read
13:17:09.328	0.27055305	6.316097	7.091842	0.0036132678	-0.011427456	0.01179031	0.20329602	6.4821725	7.3559766	Multitasking_Read
13:17:09.352	0.27055305	6.316097	7.091842	0.0036132678	-0.011427456	0.01179031	0.20329602	6.4821725	7.3559766	Multitasking_Read
13:17:09.374	0.27055305	6.316097	7.091842	0.0036132678	-0.011427456	0.01179031	0.20329602	6.4821725	7.3559766	Multitasking_Read
13:17:09.396	0.27055305	6.316097	7.091842	0.0036132678	-0.011427456	0.01179031	0.20329602	6.4821725	7.3559766	Multitasking_Read
13:17:09.419	0.27055305	6.316097	7.091842	0.0036132678	-0.011427456	0.01179031	0.20329602	6.4821725	7.3559766	Multitasking_Read
13:17:09.441	0.098165266	6.2275085	7.4007034	-0.03242778	0.0056767706	-0.0016487252	0.20329602	6.4821725	7.3559766	Multitasking_Read
13:17:09.465	0.098165266	6.2275085	7.4007034	-0.03242778	0.0056767706	-0.0016487252	0.20848753	6.4625688	7.3730664	Multitasking_Read
13:17:09.487	0.098165266	6.2275085	7.4007034	-0.03242778	0.0056767706	-0.0016487252	0.20848753	6.4625688	7.3730664	Multitasking_Read
13:17:09.510	0.098165266	6.2275085	7.4007034	-0.03242778	0.0056767706	-0.0016487252	0.20848753	6.4625688	7.3730664	Multitasking_Read
13:17:09.533	0.098165266	6.2275085	7.4007034	-0.03242778	0.0056767706	-0.0016487252	0.20848753	6.4625688	7.3730664	Multitasking_Read
13:17:09.555	0.098165266	6.2275085	7.4007034	-0.03242778	0.0056767706	-0.0016487252	0.20848753	6.4625688	7.3730664	Multitasking_Read
13:17:09.579	0.098165266	6.2275085	7.4007034	-0.03242778	0.0056767706	-0.0016487252	0.20848753	6.4625688	7.3730664	Multitasking_Read
13:17:09.601	0.098165266	6.2275085	7.4007034	-0.03242778	0.0056767706	-0.0016487252	0.20848753	6.4625688	7.3730664	Multitasking_Read
13:17:09.624	0.20111908	6.3137026	7.0535336	0.02132836	0.0032333098	0.013622906	0.21719274	6.4609084	7.374268	Multitasking_Read
13:17:09.646	0.20111908	6.3137026	7.0535336	0.02132836	0.0032333098	0.013622906	0.21719274	6.4609084	7.374268	Multitasking_Read
13:17:09.668	0.20111908	6.3137026	7.0535336	0.02132836	0.0032333098	0.013622906	0.21719274	6.4609084	7.374268	Multitasking_Read
13:17:09.691	0.20111908	6.3137026	7.0535336	0.02132836	0.0032333098	0.013622906	0.21719274	6.4609084	7.374268	Multitasking_Read
13:17:09.714	0.20111908	6.3137026	7.0535336	0.02132836	0.0032333098	0.013622906	0.21719274	6.4609084	7.374268	Multitasking_Read
13:17:09.736	0.20111908	6.3137026	7.0535336	0.02132836	0.0032333098	0.013622906	0.21719274	6.4609084	7.374268	Multitasking_Read
13:17:09.757	0.20111908	6.3137026	7.0535336	0.02132836	0.0032333098	0.013622906	0.21719274	6.4609084	7.374268	Multitasking_Read
13:17:09.779	0.20111908	6.3137026	7.0535336	0.02132836	0.0032333098	0.013622906	0.21719274	6.4609084	7.374268	Multitasking_Read
13:17:09.803	0.23942748	6.304126	6.9553685	0.011554516	-0.005929669	-0.008368243	0.22855252	6.4688597	7.366949	Multitasking_Read
13:17:09.825	0.23942748	6.304126	6.9553685	0.011554516	-0.005929669	-0.008368243	0.22855252	6.4688597	7.366949	Multitasking_Read
13:17:09.848	0.23942748	6.304126	6.9553685	0.011554516	-0.005929669	-0.008368243	0.22855252	6.4688597	7.366949	Multitasking_Read
13:17:09.871	0.23942748	6.304126	6.9553685	0.011554516	-0.005929669	-0.008368243	0.22855252	6.4688597	7.366949	Multitasking_Read
13:17:09.892	0.23942748	6.304126	6.9553685	0.011554516	-0.005929669	-0.008368243	0.22855252	6.4688597	7.366949	Multitasking_Read
13:17:09.915	0.23942748	6.304126	6.9553685	0.011554516	-0.005929669	-0.008368243	0.22855252	6.4688597	7.366949	Multitasking_Read
13:17:09.938	0.23942748	6.304126	6.9553685	0.011554516	-0.005929669	-0.008368243	0.22855252	6.4688597	7.366949	Multitasking_Read
13:17:09.961	0.23942748	6.304126	6.9553685	0.011554516	-0.005929669	-0.008368243	0.22855252	6.4688597	7.366949	Multitasking_Read
13:17:09.982	0.2370332	6.2706056	7.190007	0.00972192	0.01606148	0.0032381967	0.23110992	6.46432	7.3708496	Multitasking_Read
13:17:10.005	0.2370332	6.2706056	7.190007	0.00972192	0.01606148	0.0032381967	0.23110992	6.46432	7.3708496	Multitasking_Read
13:17:10.028	0.2370332	6.2706056	7.190007	0.00972192	0.01606148	0.0032381967	0.23110992	6.46432	7.3708496	Multitasking_Read
13:17:10.051	0.2370332	6.2706056	7.190007	0.00972192	0.01606148	0.0032381967	0.23110992	6.46432	7.3708496	Multitasking_Read
13:17:10.074	0.2370332	6.2706056	7.190007	0.00972192	0.01606148	0.0032381967	0.23110992	6.46432	7.3708496	Multitasking_Read
13:17:10.097	0.2370332	6.2706056	7.190007	0.00972192	0.01606148	0.0032381967	0.23110992	6.46432	7.3708496	Multitasking_Read
13:17:10.119	0.2370332	6.2706056	7.190007	0.00972192	0.01606148	0.0032381967	0.23110992	6.46432	7.3708496	Multitasking_Read
13:17:10.142	0.2370332	6.2706056	7.190007	0.00972192	0.01606148	0.0032381967	0.23110992	6.46432	7.3708496	Multitasking_Read
13:17:10.164	0.18196489	6.2873654	7.2953553	0.010943651	-0.014481782	-0.008368243	0.2221874	6.4549956	7.3792944	Multitasking_Read
13:17:10.187	0.18196489	6.2873654	7.2953553	0.010943651	-0.014481782	-0.008368243	0.2221874	6.4549956	7.3792944	Multitasking_Read
13:17:10.210	0.18196489	6.2873654	7.2953553	0.010943651	-0.014481782	-0.008368243	0.2221874	6.4549956	7.3792944	Multitasking_Read
13:17:10.233	0.18196489	6.2873654	7.2953553	0.010943651	-0.014481782	-0.008368243	0.2221874	6.4549956	7.3792944	Multitasking_Read
13:17:10.256	0.18196489	6.2873654	7.2953553	0.010943651	-0.014481782	-0.008368243	0.2221874	6.4549956	7.3792944	Multitasking_Read
13:17:10.278	0.18196489	6.2873654	7.2953553	0.010943651	-0.014481782	-0.008368243	0.2221874	6.4549956	7.3792944	Multitasking_Read
13:17:10.302	0.18196489	6.2873654	7.2953553	0.010943651	-0.014481782	-0.008368243	0.2221874	6.4549956	7.3792944	Multitasking_Read
13:17:10.325	0.18196489	6.2873654	7.2953553	0.010943651	-0.014481782	-0.008368243	0.2221874	6.4549956	7.3792944	Multitasking_Read
13:17:10.347	0.27055305	6.30652	7.211556	0.011554516	0.0032333098	0.003849062	0.21697457	6.4637413	7.371793	Multitasking_Read
13:17:10.369	0.27055305	6.30652	7.211556	0.011554516	0.0032333098	0.003849062	0.21697457	6.4637413	7.371793	Multitasking_Read
13:17:10.391	0.27055305	6.30652	7.211556	0.011554516	0.0032333098	0.003849062	0.21697457	6.4637413	7.371793	Multitasking_Read
13:17:10.412	0.27055305	6.30652	7.211556	0.011554516	0.0032333098	0.003849062	0.21697457	6.4637413	7.371793	Multitasking_Read
13:17:10.434	0.27055305	6.30652	7.211556	0.011554516	0.0032333098	0.003849062	0.21697457	6.4637413	7.371793	Multitasking_Read
13:17:10.456	0.27055305	6.30652	7.211556	0.011554516	0.0032333098	0.003849062	0.21697457	6.4637413	7.371793	Multitasking_Read
13:17:10.478	0.27055305	6.30652	7.211556	0.011554516	0.0032333098	0.003849062	0.21697457	6.4637413	7.371793	Multitasking_Read
13:17:10.501	0.27055305	6.30652	7.211556	0.011554516	0.0032333098	0.003849062	0.21697457	6.4637413	7.371793	Multitasking_Read
13:17:10.524	0.15802214	6.28976	7.161276	-0.042812493	-0.003486208	-0.0004269948	0.20282815	6.4739757	7.36321	Multitasking_Read
13:17:10.546	0.15802214	6.28976	7.161276	-0.042812493	-0.003486208	-0.0004269948	0.20282815	6.4739757	7.36321	Multitasking_Read
13:17:10.569	0.15802214	6.28976	7.161276	-0.042812493	-0.003486208	-0.0004269948	0.20282815	6.4739757	7.36321	Multitasking_Read
13:17:10.593	0.15802214	6.28976	7.161276	-0.042812493	-0.003486208	-0.0004269948	0.20282815	6.4739757	7.36321	Multitasking_Read
13:17:10.616	0.15802214	6.28976	7.161276	-0.042812493	-0.003486208	-0.0004269948	0.20282815	6.4739757	7.36321	Multitasking_Read
13:17:10.638	0.15802214	6.28976	7.161276	-0.042812493	-0.003486208	-0.0004269948	0.20282815	6.4739757	7.36321	Multitasking_Read
13:17:10.660	0.15802214	6.28976	7.161276	-0.042812493	-0.003486208	-0.0004269948	0.20282815	6.4739757	7.36321	Multitasking_Read
13:17:10.683	0.15802214	6.28976	7.161276	-0.042812493	-0.003486208	-0.0004269948	0.20282815	6.4739757	7.36321	Multitasking_Read
13:17:10.707	0.12929083	6.25624	7.393521	-0.034871243	0.024002727	0.00018387043	0.20078653	6.4501557	7.384137	Multitasking_Read
13:17:10.729	0.12929083	6.25624	7.393521	-0.034871243	0.024002727	0.00018387043	0.20078653	6.4501557	7.384137	Multitasking_Read
13:17:10.752	0.12929083	6.25624	7.393521	-0.034871243	0.024002727	0.00018387043	0.20078653	6.4501557	7.384137	Multitasking_Read
13:17:10.775	0.12929083	6.25624	7.393521	-0.034871243	0.024002727	0.00018387043	0.20078653	6.4501557	7.384137	Multitasking_Read
13:17:10.797	0.12929083	6.25624	7.393521	-0.034871243	0.024002727	0.00018387043	0.20078653	6.4501557	7.384137	Multitasking_Read
13:17:10.821	0.12929083	6.25624	7.393521	-0.034871243	0.024002727	0.00018387043	0.20078653	6.4501557	7.384137	Multitasking_Read
13:17:10.843	0.12929083	6.25624	7.393521	-0.034871243	0.024002727	0.00018387043	0.20078653	6.4501557	7.384137	Multitasking_Read
13:17:10.866	0.12929083	6.25624	7.393521	-0.034871243	0.024002727	0.00018387043	0.20078653	6.4501557	7.384137	Multitasking_Read
13:17:10.889	0.21548474	6.2706056	7.101419	-0.017767016	0.028278785	-0.0004269948	0.1909332	6.433502	7.3989115	Multitasking_Read
13:17:10.912	0.21548474	6.2706056	7.101419	-0.017767016	0.028278785	-0.0004269948	0.1909332	6.433502	7.3989115	Multitasking_Read
13:17:10.936	0.21548474	6.2706056	7.101419	-0.017767016	0.028278785	-0.0004269948	0.1909332	6.433502	7.3989115	Multitasking_Read
13:17:10.959	0.21548474	6.2706056	7.101419	-0.017767016	0.028278785	-0.0004269948	0.1909332	6.433502	7.3989115	Multitasking_Read
13:17:10.982	0.21548474	6.2706056	7.101419	-0.017767016	0.028278785	-0.0004269948	0.1909332	6.433502	7.3989115	Multitasking_Read
13:17:11.004	0.21548474	6.2706056	7.101419	-0.017767016	0.028278785	-0.0004269948	0.1909332	6.433502	7.3989115	Multitasking_Read
13:17:11.027	0.21548474	6.2706056	7.101419	-0.017767016	0.028278785	-0.0004269948	0.1909332	6.433502	7.3989115	Multitasking_Read
13:17:11.051	0.21548474	6.2706056	7.101419	-0.017767016	0.028278785	-0.0004269948	0.1909332	6.433502	7.3989115	Multitasking_Read
13:17:11.074	0.25858167	6.2706056	7.170853	-0.01837788	-0.016314378	-0.0065356474	0.19670805	6.4243627	7.406701	Multitasking_Read
13:17:11.096	0.25858167	6.2706056	7.170853	-0.01837788	-0.016314378	-0.0065356474	0.19670805	6.4243627	7.406701	Multitasking_Read
13:17:11.118	0.25858167	6.2706056	7.170853	-0.01837788	-0.016314378	-0.0065356474	0.19670805	6.4243627	7.406701	Multitasking_Read
13:17:11.141	0.25858167	6.2706056	7.170853	-0.01837788	-0.016314378	-0.0065356474	0.19670805	6.4243627	7.406701	Multitasking_Read
13:17:11.164	0.25858167	6.2706056	7.170853	-0.01837788	-0.016314378	-0.0065356474	0.19670805	6.4243627	7.406701	Multitasking_Read
13:17:11.188	0.25858167	6.2706056	7.170853	-0.01837788	-0.016314378	-0.0065356474	0.19670805	6.4243627	7.406701	Multitasking_Read
13:17:11.210	0.25858167	6.2706056	7.170853	-0.01837788	-0.016314378	-0.0065356474	0.19670805	6.4243627	7.406701	Multitasking_Read
13:17:11.233	0.25858167	6.2706056	7.170853	-0.01837788	-0.016314378	-0.0065356474	0.19670805	6.4243627	7.406701	Multitasking_Read
13:17:11.256	0.083799616	6.167652	7.352818	-0.008604038	0.030722246	0.01056858	0.19266547	6.411626	7.4178314	Multitasking_Read
13:17:11.280	0.083799616	6.167652	7.352818	-0.008604038	0.030722246	0.01056858	0.19266547	6.411626	7.4178314	Multitasking_Read
13:17:11.302	0.083799616	6.167652	7.352818	-0.008604038	0.030722246	0.01056858	0.19266547	6.411626	7.4178314	Multitasking_Read
13:17:11.324	0.083799616	6.167652	7.352818	-0.008604038	0.030722246	0.01056858	0.19266547	6.411626	7.4178314	Multitasking_Read
13:17:11.347	0.083799616	6.167652	7.352818	-0.008604038	0.030722246	0.01056858	0.19266547	6.411626	7.4178314	Multitasking_Read
13:17:11.369	0.083799616	6.167652	7.352818	-0.008604038	0.030722246	0.01056858	0.19266547	6.411626	7.4178314	Multitasking_Read
13:17:11.393	0.083799616	6.167652	7.352818	-0.008604038	0.030722246	0.01056858	0.19266547	6.411626	7.4178314	Multitasking_Read
13:17:11.416	0.083799616	6.167652	7.352818	-0.008604038	0.030722246	0.01056858	0.19266547	6.411626	7.4178314	Multitasking_Read
13:17:11.438	0.1699935	6.1748347	7.4007034	0.028047878	-0.006540534	0.006292523	0.19811946	6.402861	7.4252586	Multitasking_Read
13:17:11.461	0.1699935	6.1748347	7.4007034	0.028047878	-0.006540534	0.006292523	0.19811946	6.402861	7.4252586	Multitasking_Read
13:17:11.483	0.1699935	6.1748347	7.4007034	0.028047878	-0.006540534	0.006292523	0.19811946	6.402861	7.4252586	Multitasking_Read
13:17:11.507	0.1699935	6.1748347	7.4007034	0.028047878	-0.006540534	0.006292523	0.19811946	6.402861	7.4252586	Multitasking_Read
13:17:11.530	0.1699935	6.1748347	7.4007034	0.028047878	-0.006540534	0.006292523	0.19811946	6.402861	7.4252586	Multitasking_Read
13:17:11.553	0.1699935	6.1748347	7.4007034	0.028047878	-0.006540534	0.006292523	0.19811946	6.402861	7.4252586	Multitasking_Read
13:17:11.576	0.1699935	6.1748347	7.4007034	0.028047878	-0.006540534	0.006292523	0.19811946	6.402861	7.4252586	Multitasking_Read
13:17:11.599	0.1699935	6.1748347	7.4007034	0.028047878	-0.006540534	0.006292523	0.19811946	6.402861	7.4252586	Multitasking_Read
13:17:11.623	0.17717634	6.265817	7.0367737	-0.006160576	-0.00837313	0.022785885	0.21292141	6.421063	7.4091144	Multitasking_Read
13:17:11.646	0.17717634	6.265817	7.0367737	-0.006160576	-0.00837313	0.022785885	0.21292141	6.421063	7.4091144	Multitasking_Read
13:17:11.669	0.17717634	6.265817	7.0367737	-0.006160576	-0.00837313	0.022785885	0.21292141	6.421063	7.4091144	Multitasking_Read
13:17:11.692	0.17717634	6.265817	7.0367737	-0.006160576	-0.00837313	0.022785885	0.21292141	6.421063	7.4091144	Multitasking_Read
13:17:11.715	0.17717634	6.265817	7.0367737	-0.006160576	-0.00837313	0.022785885	0.21292141	6.421063	7.4091144	Multitasking_Read
13:17:11.738	0.17717634	6.265817	7.0367737	-0.006160576	-0.00837313	0.022785885	0.21292141	6.421063	7.4091144	Multitasking_Read
13:17:11.761	0.17717634	6.265817	7.0367737	-0.006160576	-0.00837313	0.022785885	0.21292141	6.421063	7.4091144	Multitasking_Read
13:17:11.784	0.16281068	6.1724405	7.391126	-0.025097398	-0.0022644775	-0.016920356	0.22549963	6.419103	7.410438	Multitasking_Read
13:17:11.806	0.16281068	6.1724405	7.391126	-0.025097398	-0.0022644775	-0.016920356	0.22549963	6.419103	7.410438	Multitasking_Read
13:17:11.829	0.16281068	6.1724405	7.391126	-0.025097398	-0.0022644775	-0.016920356	0.22549963	6.419103	7.410438	Multitasking_Read
13:17:11.853	0.16281068	6.1724405	7.391126	-0.025097398	-0.0022644775	-0.016920356	0.22549963	6.419103	7.410438	Multitasking_Read
13:17:11.876	0.16281068	6.1724405	7.391126	-0.025097398	-0.0022644775	-0.016920356	0.22549963	6.419103	7.410438	Multitasking_Read
13:17:11.898	0.16281068	6.1724405	7.391126	-0.025097398	-0.0022644775	-0.016920356	0.22549963	6.419103	7.410438	Multitasking_Read
13:17:11.921	0.16281068	6.1724405	7.391126	-0.025097398	-0.0022644775	-0.016920356	0.22549963	6.419103	7.410438	Multitasking_Read
13:17:11.944	0.16281068	6.1724405	7.391126	-0.025097398	-0.0022644775	-0.016920356	0.22549963	6.419103	7.410438	Multitasking_Read
13:17:11.967	0.1987248	6.2131433	6.8524146	0.024382686	0.0026224444	-0.00103786	0.22855355	6.422297	7.4075775	Multitasking_Read
13:17:11.990	0.1987248	6.2131433	6.8524146	0.024382686	0.0026224444	-0.00103786	0.22855355	6.422297	7.4075775	Multitasking_Read
13:17:12.012	0.1987248	6.2131433	6.8524146	0.024382686	0.0026224444	-0.00103786	0.22855355	6.422297	7.4075775	Multitasking_Read
13:17:12.035	0.1987248	6.2131433	6.8524146	0.024382686	0.0026224444	-0.00103786	0.22855355	6.422297	7.4075775	Multitasking_Read
13:17:12.058	0.1987248	6.2131433	6.8524146	0.024382686	0.0026224444	-0.00103786	0.22855355	6.422297	7.4075775	Multitasking_Read
13:17:12.082	0.1987248	6.2131433	6.8524146	0.024382686	0.0026224444	-0.00103786	0.22855355	6.422297	7.4075775	Multitasking_Read
13:17:12.105	0.1987248	6.2131433	6.8524146	0.024382686	0.0026224444	-0.00103786	0.22855355	6.422297	7.4075775	Multitasking_Read
13:17:12.130	0.1987248	6.2131433	6.8524146	0.024382686	0.0026224444	-0.00103786	0.22855355	6.422297	7.4075775	Multitasking_Read
13:17:12.152	0.22985038	6.265817	7.4007034	-0.0006627888	0.006287636	0.008735984	0.2263324	6.390778	7.4348536	Multitasking_Read
13:17:12.175	0.22985038	6.265817	7.4007034	-0.0006627888	0.006287636	0.008735984	0.2263324	6.390778	7.4348536	Multitasking_Read
13:17:12.199	0.22985038	6.265817	7.4007034	-0.0006627888	0.006287636	0.008735984	0.2263324	6.390778	7.4348536	Multitasking_Read
13:17:12.221	0.22985038	6.265817	7.4007034	-0.0006627888	0.006287636	0.008735984	0.2263324	6.390778	7.4348536	Multitasking_Read
13:17:12.244	0.22985038	6.265817	7.4007034	-0.0006627888	0.006287636	0.008735984	0.2263324	6.390778	7.4348536	Multitasking_Read
13:17:12.267	0.22985038	6.265817	7.4007034	-0.0006627888	0.006287636	0.008735984	0.2263324	6.390778	7.4348536	Multitasking_Read
13:17:12.290	0.22985038	6.265817	7.4007034	-0.0006627888	0.006287636	0.008735984	0.2263324	6.390778	7.4348536	Multitasking_Read
13:17:12.314	0.22985038	6.265817	7.4007034	-0.0006627888	0.006287636	0.008735984	0.2263324	6.390778	7.4348536	Multitasking_Read
13:17:12.337	0.20351335	6.160469	7.285778	-0.021432208	-0.001042747	-0.02547247	0.23300417	6.394788	7.431198	Multitasking_Read
13:17:12.359	0.20351335	6.160469	7.285778	-0.021432208	-0.001042747	-0.02547247	0.23300417	6.394788	7.431198	Multitasking_Read
13:17:12.382	0.20351335	6.160469	7.285778	-0.021432208	-0.001042747	-0.02547247	0.23300417	6.394788	7.431198	Multitasking_Read
13:17:12.405	0.20351335	6.160469	7.285778	-0.021432208	-0.001042747	-0.02547247	0.23300417	6.394788	7.431198	Multitasking_Read
13:17:12.429	0.20351335	6.160469	7.285778	-0.021432208	-0.001042747	-0.02547247	0.23300417	6.394788	7.431198	Multitasking_Read
13:17:12.452	0.20351335	6.160469	7.285778	-0.021432208	-0.001042747	-0.02547247	0.23300417	6.394788	7.431198	Multitasking_Read
13:17:12.475	0.20351335	6.160469	7.285778	-0.021432208	-0.001042747	-0.02547247	0.23300417	6.394788	7.431198	Multitasking_Read
13:17:12.498	0.20351335	6.160469	7.285778	-0.021432208	-0.001042747	-0.02547247	0.23300417	6.394788	7.431198	Multitasking_Read
13:17:12.521	0.2083019	6.201172	7.362395	-0.022043072	0.0056767706	0.0148446355	0.22447442	6.37712	7.4466295	Multitasking_Read
13:17:12.544	0.2083019	6.201172	7.362395	-0.022043072	0.0056767706	0.0148446355	0.22447442	6.37712	7.4466295	Multitasking_Read
13:17:12.567	0.2083019	6.201172	7.362395	-0.022043072	0.0056767706	0.0148446355	0.22447442	6.37712	7.4466295	Multitasking_Read
13:17:12.590	0.2083019	6.201172	7.362395	-0.022043072	0.0056767706	0.0148446355	0.22447442	6.37712	7.4466295	Multitasking_Read
13:17:12.612	0.2083019	6.201172	7.362395	-0.022043072	0.0056767706	0.0148446355	0.22447442	6.37712	7.4466295	Multitasking_Read
13:17:12.635	0.2083019	6.201172	7.362395	-0.022043072	0.0056767706	0.0148446355	0.22447442	6.37712	7.4466295	Multitasking_Read
13:17:12.659	0.2083019	6.201172	7.362395	-0.022043072	0.0056767706	0.0148446355	0.22447442	6.37712	7.4466295	Multitasking_Read
13:17:12.682	0.2083019	6.201172	7.362395	-0.022043072	0.0056767706	0.0148446355	0.22447442	6.37712	7.4466295	Multitasking_Read
13:17:12.705	0.21069619	6.1724405	7.058322	-0.03120605	-0.024866492	-0.0004269948	0.22717217	6.3678985	7.4544325	Multitasking_Read
13:17:12.728	0.21069619	6.1724405	7.058322	-0.03120605	-0.024866492	-0.0004269948	0.22717217	6.3678985	7.4544325	Multitasking_Read
13:17:12.751	0.21069619	6.1724405	7.058322	-0.03120605	-0.024866492	-0.0004269948	0.22717217	6.3678985	7.4544325	Multitasking_Read
13:17:12.773	0.21069619	6.1724405	7.058322	-0.03120605	-0.024866492	-0.0004269948	0.22717217	6.3678985	7.4544325	Multitasking_Read
13:17:12.796	0.21069619	6.1724405	7.058322	-0.03120605	-0.024866492	-0.0004269948	0.22717217	6.3678985	7.4544325	Multitasking_Read
13:17:12.819	0.21069619	6.1724405	7.058322	-0.03120605	-0.024866492	-0.0004269948	0.22717217	6.3678985	7.4544325	Multitasking_Read
13:17:12.842	0.21069619	6.1724405	7.058322	-0.03120605	-0.024866492	-0.0004269948	0.22717217	6.3678985	7.4544325	Multitasking_Read
13:17:12.865	0.26097596	6.22272	7.2163444	0.015219707	-0.0016536122	-0.0047030514	0.222692	6.3424535	7.476229	Multitasking_Read
13:17:12.889	0.26097596	6.22272	7.2163444	0.015219707	-0.0016536122	-0.0047030514	0.222692	6.3424535	7.476229	Multitasking_Read
13:17:12.912	0.26097596	6.22272	7.2163444	0.015219707	-0.0016536122	-0.0047030514	0.222692	6.3424535	7.476229	Multitasking_Read
13:17:12.934	0.26097596	6.22272	7.2163444	0.015219707	-0.0016536122	-0.0047030514	0.222692	6.3424535	7.476229	Multitasking_Read
13:17:12.958	0.26097596	6.22272	7.2163444	0.015219707	-0.0016536122	-0.0047030514	0.222692	6.3424535	7.476229	Multitasking_Read
13:17:12.980	0.26097596	6.22272	7.2163444	0.015219707	-0.0016536122	-0.0047030514	0.222692	6.3424535	7.476229	Multitasking_Read
13:17:13.004	0.26097596	6.22272	7.2163444	0.015219707	-0.0016536122	-0.0047030514	0.222692	6.3424535	7.476229	Multitasking_Read
13:17:13.027	0.26097596	6.22272	7.2163444	0.015219707	-0.0016536122	-0.0047030514	0.222692	6.3424535	7.476229	Multitasking_Read
13:17:13.050	0.13168511	6.246663	7.14691	0.027437013	0.0044550407	-0.0053139166	0.21450208	6.348541	7.4713016	Multitasking_Read
13:17:13.073	0.13168511	6.246663	7.14691	0.027437013	0.0044550407	-0.0053139166	0.21450208	6.348541	7.4713016	Multitasking_Read
13:17:13.096	0.13168511	6.246663	7.14691	0.027437013	0.0044550407	-0.0053139166	0.21450208	6.348541	7.4713016	Multitasking_Read
13:17:13.119	0.13168511	6.246663	7.14691	0.027437013	0.0044550407	-0.0053139166	0.21450208	6.348541	7.4713016	Multitasking_Read
13:17:13.142	0.13168511	6.246663	7.14691	0.027437013	0.0044550407	-0.0053139166	0.21450208	6.348541	7.4713016	Multitasking_Read
13:17:13.165	0.13168511	6.246663	7.14691	0.027437013	0.0044550407	-0.0053139166	0.21450208	6.348541	7.4713016	Multitasking_Read
13:17:13.188	0.13168511	6.246663	7.14691	0.027437013	0.0044550407	-0.0053139166	0.21450208	6.348541	7.4713016	Multitasking_Read
13:17:13.211	0.13168511	6.246663	7.14691	0.027437013	0.0044550407	-0.0053139166	0.21450208	6.348541	7.4713016	Multitasking_Read
13:17:13.235	0.3519584	6.261029	7.269018	-0.013490959	0.0056767706	0.032559726	0.21685652	6.347516	7.472106	Multitasking_Read
13:17:13.258	0.3519584	6.261029	7.269018	-0.013490959	0.0056767706	0.032559726	0.21685652	6.347516	7.472106	Multitasking_Read
13:17:13.283	0.3519584	6.261029	7.269018	-0.013490959	0.0056767706	0.032559726	0.21685652	6.347516	7.472106	Multitasking_Read
13:17:13.306	0.3519584	6.261029	7.269018	-0.013490959	0.0056767706	0.032559726	0.21685652	6.347516	7.472106	Multitasking_Read
13:17:13.329	0.3519584	6.261029	7.269018	-0.013490959	0.0056767706	0.032559726	0.21685652	6.347516	7.472106	Multitasking_Read
13:17:13.352	0.3519584	6.261029	7.269018	-0.013490959	0.0056767706	0.032559726	0.21685652	6.347516	7.472106	Multitasking_Read
13:17:13.375	0.3519584	6.261029	7.269018	-0.013490959	0.0056767706	0.032559726	0.21685652	6.347516	7.472106	Multitasking_Read
13:17:13.398	0.3519584	6.261029	7.269018	-0.013490959	0.0056767706	0.032559726	0.21685652	6.347516	7.472106	Multitasking_Read
13:17:13.421	0.15562786	6.071881	7.632948	-0.012880093	0.022170132	0.01179031	0.22603352	6.336808	7.480914	Multitasking_Read
13:17:13.444	0.15562786	6.071881	7.632948	-0.012880093	0.022170132	0.01179031	0.22603352	6.336808	7.480914	Multitasking_Read
13:17:13.468	0.15562786	6.071881	7.632948	-0.012880093	0.022170132	0.01179031	0.22603352	6.336808	7.480914	Multitasking_Read
13:17:13.491	0.15562786	6.071881	7.632948	-0.012880093	0.022170132	0.01179031	0.22603352	6.336808	7.480914	Multitasking_Read
13:17:13.514	0.15562786	6.071881	7.632948	-0.012880093	0.022170132	0.01179031	0.22603352	6.336808	7.480914	Multitasking_Read
13:17:13.537	0.15562786	6.071881	7.632948	-0.012880093	0.022170132	0.01179031	0.22603352	6.336808	7.480914	Multitasking_Read
13:17:13.560	0.15562786	6.071881	7.632948	-0.012880093	0.022170132	0.01179031	0.22603352	6.336808	7.480914	Multitasking_Read
13:17:13.582	0.40463245	6.2155375	7.4198575	-0.056251526	0.011174558	0.029505402	0.24340978	6.3382206	7.4791713	Multitasking_Read
13:17:13.606	0.40463245	6.2155375	7.4198575	-0.056251526	0.011174558	0.029505402	0.24340978	6.3382206	7.4791713	Multitasking_Read
13:17:13.629	0.40463245	6.2155375	7.4198575	-0.056251526	0.011174558	0.029505402	0.24340978	6.3382206	7.4791713	Multitasking_Read
13:17:13.652	0.40463245	6.2155375	7.4198575	-0.056251526	0.011174558	0.029505402	0.24340978	6.3382206	7.4791713	Multitasking_Read
13:17:13.675	0.40463245	6.2155375	7.4198575	-0.056251526	0.011174558	0.029505402	0.24340978	6.3382206	7.4791713	Multitasking_Read
13:17:13.699	0.40463245	6.2155375	7.4198575	-0.056251526	0.011174558	0.029505402	0.24340978	6.3382206	7.4791713	Multitasking_Read
13:17:13.721	0.40463245	6.2155375	7.4198575	-0.056251526	0.011174558	0.029505402	0.24340978	6.3382206	7.4791713	Multitasking_Read
13:17:13.744	0.40463245	6.2155375	7.4198575	-0.056251526	0.011174558	0.029505402	0.24340978	6.3382206	7.4791713	Multitasking_Read
13:17:13.767	0.12210801	6.0766697	7.24747	0.042708647	-0.0212013	-0.0028704558	0.25007057	6.335003	7.481677	Multitasking_Read
13:17:13.790	0.12210801	6.0766697	7.24747	0.042708647	-0.0212013	-0.0028704558	0.25007057	6.335003	7.481677	Multitasking_Read
13:17:13.814	0.12210801	6.0766697	7.24747	0.042708647	-0.0212013	-0.0028704558	0.25007057	6.335003	7.481677	Multitasking_Read
13:17:13.837	0.12210801	6.0766697	7.24747	0.042708647	-0.0212013	-0.0028704558	0.25007057	6.335003	7.481677	Multitasking_Read
13:17:13.860	0.12210801	6.0766697	7.24747	0.042708647	-0.0212013	-0.0028704558	0.25007057	6.335003	7.481677	Multitasking_Read
13:17:13.883	0.12210801	6.0766697	7.24747	0.042708647	-0.0212013	-0.0028704558	0.25007057	6.335003	7.481677	Multitasking_Read
13:17:13.906	0.12210801	6.0766697	7.24747	0.042708647	-0.0212013	-0.0028704558	0.25007057	6.335003	7.481677	Multitasking_Read
13:17:13.928	0.12210801	6.0766697	7.24747	0.042708647	-0.0212013	-0.0028704558	0.25007057	6.335003	7.481677	Multitasking_Read
13:17:13.951	0.098165266	6.055121	7.1588817	0.0011698069	0.031943977	-0.032191984	0.23562461	6.329349	7.4869323	Multitasking_Read
13:17:13.973	0.098165266	6.055121	7.1588817	0.0011698069	0.031943977	-0.032191984	0.23562461	6.329349	7.4869323	Multitasking_Read
13:17:13.996	0.098165266	6.055121	7.1588817	0.0011698069	0.031943977	-0.032191984	0.23562461	6.329349	7.4869323	Multitasking_Read
13:17:14.019	0.098165266	6.055121	7.1588817	0.0011698069	0.031943977	-0.032191984	0.23562461	6.329349	7.4869323	Multitasking_Read
13:17:14.043	0.098165266	6.055121	7.1588817	0.0011698069	0.031943977	-0.032191984	0.23562461	6.329349	7.4869323	Multitasking_Read
13:17:14.066	0.098165266	6.055121	7.1588817	0.0011698069	0.031943977	-0.032191984	0.23562461	6.329349	7.4869323	Multitasking_Read
13:17:14.089	0.098165266	6.055121	7.1588817	0.0011698069	0.031943977	-0.032191984	0.23562461	6.329349	7.4869323	Multitasking_Read
13:17:14.112	0.098165266	6.055121	7.1588817	0.0011698069	0.031943977	-0.032191984	0.23562461	6.329349	7.4869323	Multitasking_Read
13:17:14.135	0.25139886	6.1628633	7.448589	0.0017806722	-0.0095948605	-0.0004269948	0.2245784	6.2972407	7.514299	Multitasking_Read
13:17:14.158	0.25139886	6.1628633	7.448589	0.0017806722	-0.0095948605	-0.0004269948	0.2245784	6.2972407	7.514299	Multitasking_Read
13:17:14.181	0.25139886	6.1628633	7.448589	0.0017806722	-0.0095948605	-0.0004269948	0.2245784	6.2972407	7.514299	Multitasking_Read
13:17:14.203	0.25139886	6.1628633	7.448589	0.0017806722	-0.0095948605	-0.0004269948	0.2245784	6.2972407	7.514299	Multitasking_Read
13:17:14.226	0.25139886	6.1628633	7.448589	0.0017806722	-0.0095948605	-0.0004269948	0.2245784	6.2972407	7.514299	Multitasking_Read
13:17:14.249	0.25139886	6.1628633	7.448589	0.0017806722	-0.0095948605	-0.0004269948	0.2245784	6.2972407	7.514299	Multitasking_Read
13:17:14.272	0.25139886	6.1628633	7.448589	0.0017806722	-0.0095948605	-0.0004269948	0.2245784	6.2972407	7.514299	Multitasking_Read
13:17:14.294	0.25139886	6.1628633	7.448589	0.0017806722	-0.0095948605	-0.0004269948	0.2245784	6.2972407	7.514299	Multitasking_Read
13:17:14.317	0.1340794	6.081458	7.003254	-0.0067714415	0.046604745	0.01301204	0.18705274	6.286375	7.5244164	Multitasking_Read
13:17:14.340	0.1340794	6.081458	7.003254	-0.0067714415	0.046604745	0.01301204	0.18705274	6.286375	7.5244164	Multitasking_Read
13:17:14.362	0.1340794	6.081458	7.003254	-0.0067714415	0.046604745	0.01301204	0.18705274	6.286375	7.5244164	Multitasking_Read
13:17:14.386	0.1340794	6.081458	7.003254	-0.0067714415	0.046604745	0.01301204	0.18705274	6.286375	7.5244164	Multitasking_Read
13:17:14.409	0.1340794	6.081458	7.003254	-0.0067714415	0.046604745	0.01301204	0.18705274	6.286375	7.5244164	Multitasking_Read
13:17:14.432	0.1340794	6.081458	7.003254	-0.0067714415	0.046604745	0.01301204	0.18705274	6.286375	7.5244164	Multitasking_Read
13:17:14.454	0.1340794	6.081458	7.003254	-0.0067714415	0.046604745	0.01301204	0.18705274	6.286375	7.5244164	Multitasking_Read
13:17:14.478	0.1340794	6.081458	7.003254	-0.0067714415	0.046604745	0.01301204	0.18705274	6.286375	7.5244164	Multitasking_Read
13:17:14.502	0.043096945	5.9904757	7.4174633	-0.030595187	0.04965907	-0.052961405	0.1725319	6.2405353	7.562824	Multitasking_Read
13:17:14.525	0.043096945	5.9904757	7.4174633	-0.030595187	0.04965907	-0.052961405	0.1725319	6.2405353	7.562824	Multitasking_Read
13:17:14.548	0.043096945	5.9904757	7.4174633	-0.030595187	0.04965907	-0.052961405	0.1725319	6.2405353	7.562824	Multitasking_Read
13:17:14.570	0.043096945	5.9904757	7.4174633	-0.030595187	0.04965907	-0.052961405	0.1725319	6.2405353	7.562824	Multitasking_Read
13:17:14.593	0.043096945	5.9904757	7.4174633	-0.030595187	0.04965907	-0.052961405	0.1725319	6.2405353	7.562824	Multitasking_Read
13:17:14.617	0.043096945	5.9904757	7.4174633	-0.030595187	0.04965907	-0.052961405	0.1725319	6.2405353	7.562824	Multitasking_Read
13:17:14.640	0.043096945	5.9904757	7.4174633	-0.030595187	0.04965907	-0.052961405	0.1725319	6.2405353	7.562824	Multitasking_Read
13:17:14.663	0.1699935	6.021601	7.333664	0.035378262	-0.019368704	0.014233772	0.15164591	6.2249417	7.5761075	Multitasking_Read
13:17:14.686	0.1699935	6.021601	7.333664	0.035378262	-0.019368704	0.014233772	0.15164591	6.2249417	7.5761075	Multitasking_Read
13:17:14.709	0.1699935	6.021601	7.333664	0.035378262	-0.019368704	0.014233772	0.15164591	6.2249417	7.5761075	Multitasking_Read
13:17:14.732	0.1699935	6.021601	7.333664	0.035378262	-0.019368704	0.014233772	0.15164591	6.2249417	7.5761075	Multitasking_Read
13:17:14.754	0.1699935	6.021601	7.333664	0.035378262	-0.019368704	0.014233772	0.15164591	6.2249417	7.5761075	Multitasking_Read
13:17:14.777	0.1699935	6.021601	7.333664	0.035378262	-0.019368704	0.014233772	0.15164591	6.2249417	7.5761075	Multitasking_Read
13:17:14.800	0.1699935	6.021601	7.333664	0.035378262	-0.019368704	0.014233772	0.15164591	6.2249417	7.5761075	Multitasking_Read
13:17:14.823	0.1699935	6.021601	7.333664	0.035378262	-0.019368704	0.014233772	0.15164591	6.2249417	7.5761075	Multitasking_Read
13:17:14.846	0.27055305	6.0431495	7.4797144	-0.041590758	0.0050659054	0.013622906	0.14741208	6.206948	7.590939	Multitasking_Read
13:17:14.869	0.27055305	6.0431495	7.4797144	-0.041590758	0.0050659054	0.013622906	0.14741208	6.206948	7.590939	Multitasking_Read
13:17:14.892	0.27055305	6.0431495	7.4797144	-0.041590758	0.0050659054	0.013622906	0.14741208	6.206948	7.590939	Multitasking_Read
13:17:14.915	0.27055305	6.0431495	7.4797144	-0.041590758	0.0050659054	0.013622906	0.14741208	6.206948	7.590939	Multitasking_Read
13:17:14.938	0.27055305	6.0431495	7.4797144	-0.041590758	0.0050659054	0.013622906	0.14741208	6.206948	7.590939	Multitasking_Read
13:17:14.961	0.27055305	6.0431495	7.4797144	-0.041590758	0.0050659054	0.013622906	0.14741208	6.206948	7.590939	Multitasking_Read
13:17:14.985	0.27055305	6.0431495	7.4797144	-0.041590758	0.0050659054	0.013622906	0.14741208	6.206948	7.590939	Multitasking_Read
13:17:15.008	0.27055305	6.0431495	7.4797144	-0.041590758	0.0050659054	0.013622906	0.14741208	6.206948	7.590939	Multitasking_Read
13:17:15.030	0.19633053	6.028784	7.3025384	0.020717494	0.019115807	0.008125118	0.1487922	6.1984863	7.5978265	Multitasking_Read
13:17:15.053	0.19633053	6.028784	7.3025384	0.020717494	0.019115807	0.008125118	0.1487922	6.1984863	7.5978265	Multitasking_Read
13:17:15.077	0.19633053	6.028784	7.3025384	0.020717494	0.019115807	0.008125118	0.1487922	6.1984863	7.5978265	Multitasking_Read
13:17:15.100	0.19633053	6.028784	7.3025384	0.020717494	0.019115807	0.008125118	0.1487922	6.1984863	7.5978265	Multitasking_Read
13:17:15.123	0.19633053	6.028784	7.3025384	0.020717494	0.019115807	0.008125118	0.1487922	6.1984863	7.5978265	Multitasking_Read
13:17:15.146	0.19633053	6.028784	7.3025384	0.020717494	0.019115807	0.008125118	0.1487922	6.1984863	7.5978265	Multitasking_Read
13:17:15.169	0.19633053	6.028784	7.3025384	0.020717494	0.019115807	0.008125118	0.1487922	6.1984863	7.5978265	Multitasking_Read
13:17:15.192	0.19633053	6.028784	7.3025384	0.020717494	0.019115807	0.008125118	0.1487922	6.1984863	7.5978265	Multitasking_Read
13:17:15.214	0.09577099	6.019207	7.2762012	0.013997978	-0.012649187	0.004459927	0.13854708	6.198421	7.598075	Multitasking_Read
13:17:15.236	0.09577099	6.019207	7.2762012	0.013997978	-0.012649187	0.004459927	0.13854708	6.198421	7.598075	Multitasking_Read
13:17:15.259	0.09577099	6.019207	7.2762012	0.013997978	-0.012649187	0.004459927	0.13854708	6.198421	7.598075	Multitasking_Read
13:17:15.282	0.09577099	6.019207	7.2762012	0.013997978	-0.012649187	0.004459927	0.13854708	6.198421	7.598075	Multitasking_Read
13:17:15.306	0.09577099	6.019207	7.2762012	0.013997978	-0.012649187	0.004459927	0.13854708	6.198421	7.598075	Multitasking_Read
13:17:15.328	0.09577099	6.019207	7.2762012	0.013997978	-0.012649187	0.004459927	0.13854708	6.198421	7.598075	Multitasking_Read
13:17:15.351	0.09577099	6.019207	7.2762012	0.013997978	-0.012649187	0.004459927	0.13854708	6.198421	7.598075	Multitasking_Read
13:17:15.374	0.09577099	6.019207	7.2762012	0.013997978	-0.012649187	0.004459927	0.13854708	6.198421	7.598075	Multitasking_Read
13:17:15.398	0.1699935	5.9856873	7.26423	-0.039147303	-0.028531684	0.008735984	0.14375363	6.1876	7.606792	Multitasking_Read
13:17:15.420	0.1699935	5.9856873	7.26423	-0.039147303	-0.028531684	0.008735984	0.14375363	6.1876	7.606792	Multitasking_Read
13:17:15.443	0.1699935	5.9856873	7.26423	-0.039147303	-0.028531684	0.008735984	0.14375363	6.1876	7.606792	Multitasking_Read
13:17:15.466	0.1699935	5.9856873	7.26423	-0.039147303	-0.028531684	0.008735984	0.14375363	6.1876	7.606792	Multitasking_Read
13:17:15.489	0.1699935	5.9856873	7.26423	-0.039147303	-0.028531684	0.008735984	0.14375363	6.1876	7.606792	Multitasking_Read
13:17:15.512	0.1699935	5.9856873	7.26423	-0.039147303	-0.028531684	0.008735984	0.14375363	6.1876	7.606792	Multitasking_Read
13:17:15.535	0.1699935	5.9856873	7.26423	-0.039147303	-0.028531684	0.008735984	0.14375363	6.1876	7.606792	Multitasking_Read
13:17:15.557	0.1699935	5.9856873	7.26423	-0.039147303	-0.028531684	0.008735984	0.14375363	6.1876	7.606792	Multitasking_Read
13:17:15.581	0.15562786	6.0407553	7.4461946	0.0072784596	0.008120231	-0.014476895	0.13535084	6.171598	7.619933	Multitasking_Read
13:17:15.604	0.15562786	6.0407553	7.4461946	0.0072784596	0.008120231	-0.014476895	0.13535084	6.171598	7.619933	Multitasking_Read
13:17:15.627	0.15562786	6.0407553	7.4461946	0.0072784596	0.008120231	-0.014476895	0.13535084	6.171598	7.619933	Multitasking_Read
13:17:15.650	0.15562786	6.0407553	7.4461946	0.0072784596	0.008120231	-0.014476895	0.13535084	6.171598	7.619933	Multitasking_Read
13:17:15.676	0.15562786	6.0407553	7.4461946	0.0072784596	0.008120231	-0.014476895	0.13535084	6.171598	7.619933	Multitasking_Read
13:17:15.699	0.15562786	6.0407553	7.4461946	0.0072784596	0.008120231	-0.014476895	0.13535084	6.171598	7.619933	Multitasking_Read
13:17:15.722	0.15562786	6.0407553	7.4461946	0.0072784596	0.008120231	-0.014476895	0.13535084	6.171598	7.619933	Multitasking_Read
13:17:15.744	0.11971374	6.035967	7.269018	0.02132836	-0.016925244	-0.014476895	0.13442644	6.1847444	7.609285	Multitasking_Read
13:17:15.768	0.11971374	6.035967	7.269018	0.02132836	-0.016925244	-0.014476895	0.13442644	6.1847444	7.609285	Multitasking_Read
13:17:15.790	0.11971374	6.035967	7.269018	0.02132836	-0.016925244	-0.014476895	0.13442644	6.1847444	7.609285	Multitasking_Read
13:17:15.813	0.11971374	6.035967	7.269018	0.02132836	-0.016925244	-0.014476895	0.13442644	6.1847444	7.609285	Multitasking_Read
13:17:15.836	0.11971374	6.035967	7.269018	0.02132836	-0.016925244	-0.014476895	0.13442644	6.1847444	7.609285	Multitasking_Read
13:17:15.859	0.11971374	6.035967	7.269018	0.02132836	-0.016925244	-0.014476895	0.13442644	6.1847444	7.609285	Multitasking_Read
13:17:15.881	0.11971374	6.035967	7.269018	0.02132836	-0.016925244	-0.014476895	0.13442644	6.1847444	7.609285	Multitasking_Read
13:17:15.904	0.11971374	6.035967	7.269018	0.02132836	-0.016925244	-0.014476895	0.13442644	6.1847444	7.609285	Multitasking_Read
13:17:15.927	-0.07901107	6.074275	7.412675	-0.11917064	0.006287636	0.0075142537	0.12836492	6.1736584	7.618387	Multitasking_Read
13:17:15.950	-0.07901107	6.074275	7.412675	-0.11917064	0.006287636	0.0075142537	0.12836492	6.1736584	7.618387	Multitasking_Read
13:17:15.972	-0.07901107	6.074275	7.412675	-0.11917064	0.006287636	0.0075142537	0.12836492	6.1736584	7.618387	Multitasking_Read
13:17:15.996	-0.07901107	6.074275	7.412675	-0.11917064	0.006287636	0.0075142537	0.12836492	6.1736584	7.618387	Multitasking_Read
13:17:16.019	-0.07901107	6.074275	7.412675	-0.11917064	0.006287636	0.0075142537	0.12836492	6.1736584	7.618387	Multitasking_Read
13:17:16.042	-0.07901107	6.074275	7.412675	-0.11917064	0.006287636	0.0075142537	0.12836492	6.1736584	7.618387	Multitasking_Read
13:17:16.064	-0.07901107	6.074275	7.412675	-0.11917064	0.006287636	0.0075142537	0.12836492	6.1736584	7.618387	Multitasking_Read
13:17:16.088	-0.07901107	6.074275	7.412675	-0.11917064	0.006287636	0.0075142537	0.12836492	6.1736584	7.618387	Multitasking_Read
13:17:16.111	0.12210801	5.9282246	7.395915	0.10074084	0.0026224444	0.021564154	0.14328696	6.1464796	7.640063	Multitasking_Read
13:17:16.133	0.12210801	5.9282246	7.395915	0.10074084	0.0026224444	0.021564154	0.14328696	6.1464796	7.640063	Multitasking_Read
13:17:16.157	0.12210801	5.9282246	7.395915	0.10074084	0.0026224444	0.021564154	0.14328696	6.1464796	7.640063	Multitasking_Read
13:17:16.179	0.12210801	5.9282246	7.395915	0.10074084	0.0026224444	0.021564154	0.14328696	6.1464796	7.640063	Multitasking_Read
13:17:16.202	0.12210801	5.9282246	7.395915	0.10074084	0.0026224444	0.021564154	0.14328696	6.1464796	7.640063	Multitasking_Read
13:17:16.226	0.12210801	5.9282246	7.395915	0.10074084	0.0026224444	0.021564154	0.14328696	6.1464796	7.640063	Multitasking_Read
13:17:16.249	0.12210801	5.9282246	7.395915	0.10074084	0.0026224444	0.021564154	0.14328696	6.1464796	7.640063	Multitasking_Read
13:17:16.271	0.12210801	5.9282246	7.395915	0.10074084	0.0026224444	0.021564154	0.14328696	6.1464796	7.640063	Multitasking_Read
13:17:16.296	0.14844504	6.196383	7.161276	0.012776247	0.011174558	0.047220495	0.19289519	6.2124777	7.5853934	Multitasking_Read
13:17:16.319	0.14844504	6.196383	7.161276	0.012776247	0.011174558	0.047220495	0.19289519	6.2124777	7.5853934	Multitasking_Read
13:17:16.342	0.14844504	6.196383	7.161276	0.012776247	0.011174558	0.047220495	0.19289519	6.2124777	7.5853934	Multitasking_Read
13:17:16.365	0.14844504	6.196383	7.161276	0.012776247	0.011174558	0.047220495	0.19289519	6.2124777	7.5853934	Multitasking_Read
13:17:16.388	0.14844504	6.196383	7.161276	0.012776247	0.011174558	0.047220495	0.19289519	6.2124777	7.5853934	Multitasking_Read
13:17:16.411	0.14844504	6.196383	7.161276	0.012776247	0.011174558	0.047220495	0.19289519	6.2124777	7.5853934	Multitasking_Read
13:17:16.434	0.14844504	6.196383	7.161276	0.012776247	0.011174558	0.047220495	0.19289519	6.2124777	7.5853934	Multitasking_Read
13:17:16.458	0.14844504	6.196383	7.161276	0.012776247	0.011174558	0.047220495	0.19289519	6.2124777	7.5853934	Multitasking_Read
13:17:16.481	0.16281068	5.968927	7.4629545	0.03171307	0.020337535	0.024007615	0.23328865	6.2329574	7.5674386	Multitasking_Read
13:17:16.504	0.16281068	5.968927	7.4629545	0.03171307	0.020337535	0.024007615	0.23328865	6.2329574	7.5674386	Multitasking_Read
13:17:16.527	0.16281068	5.968927	7.4629545	0.03171307	0.020337535	0.024007615	0.23328865	6.2329574	7.5674386	Multitasking_Read
13:17:16.550	0.16281068	5.968927	7.4629545	0.03171307	0.020337535	0.024007615	0.23328865	6.2329574	7.5674386	Multitasking_Read
13:17:16.572	0.16281068	5.968927	7.4629545	0.03171307	0.020337535	0.024007615	0.23328865	6.2329574	7.5674386	Multitasking_Read
13:17:16.595	0.16281068	5.968927	7.4629545	0.03171307	0.020337535	0.024007615	0.23328865	6.2329574	7.5674386	Multitasking_Read
13:17:16.617	0.16281068	5.968927	7.4629545	0.03171307	0.020337535	0.024007615	0.23328865	6.2329574	7.5674386	Multitasking_Read
13:17:16.640	0.13168511	6.028784	6.996071	0.024382686	0.0068985014	-0.066400446	0.23188564	6.2573643	7.5473127	Multitasking_Read
13:17:16.662	0.13168511	6.028784	6.996071	0.024382686	0.0068985014	-0.066400446	0.23188564	6.2573643	7.5473127	Multitasking_Read
13:17:16.686	0.13168511	6.028784	6.996071	0.024382686	0.0068985014	-0.066400446	0.23188564	6.2573643	7.5473127	Multitasking_Read
13:17:16.708	0.13168511	6.028784	6.996071	0.024382686	0.0068985014	-0.066400446	0.23188564	6.2573643	7.5473127	Multitasking_Read
13:17:16.731	0.13168511	6.028784	6.996071	0.024382686	0.0068985014	-0.066400446	0.23188564	6.2573643	7.5473127	Multitasking_Read
13:17:16.754	0.13168511	6.028784	6.996071	0.024382686	0.0068985014	-0.066400446	0.23188564	6.2573643	7.5473127	Multitasking_Read
13:17:16.777	0.13168511	6.028784	6.996071	0.024382686	0.0068985014	-0.066400446	0.23188564	6.2573643	7.5473127	Multitasking_Read
13:17:16.800	0.13168511	6.028784	6.996071	0.024382686	0.0068985014	-0.066400446	0.23188564	6.2573643	7.5473127	Multitasking_Read
13:17:16.824	0.098165266	6.0503325	7.570697	-0.03242778	0.027057055	0.0032381967	0.18742384	6.225062	7.575211	Multitasking_Read
13:17:16.847	0.098165266	6.0503325	7.570697	-0.03242778	0.027057055	0.0032381967	0.18742384	6.225062	7.575211	Multitasking_Read
13:17:16.869	0.098165266	6.0503325	7.570697	-0.03242778	0.027057055	0.0032381967	0.18742384	6.225062	7.575211	Multitasking_Read
13:17:16.891	0.098165266	6.0503325	7.570697	-0.03242778	0.027057055	0.0032381967	0.18742384	6.225062	7.575211	Multitasking_Read
13:17:16.915	0.098165266	6.0503325	7.570697	-0.03242778	0.027057055	0.0032381967	0.18742384	6.225062	7.575211	Multitasking_Read
13:17:16.938	0.098165266	6.0503325	7.570697	-0.03242778	0.027057055	0.0032381967	0.18742384	6.225062	7.575211	Multitasking_Read
13:17:16.961	0.098165266	6.0503325	7.570697	-0.03242778	0.027057055	0.0032381967	0.18742384	6.225062	7.575211	Multitasking_Read
13:17:16.984	0.098165266	6.0503325	7.570697	-0.03242778	0.027057055	0.0032381967	0.18742384	6.225062	7.575211	Multitasking_Read
13:17:17.007	0.24900457	6.079064	7.3145094	0.033545665	0.02888965	-0.013255165	0.1745122	6.242345	7.561283	Multitasking_Read
13:17:17.031	0.24900457	6.079064	7.3145094	0.033545665	0.02888965	-0.013255165	0.1745122	6.242345	7.561283	Multitasking_Read
13:17:17.053	0.24900457	6.079064	7.3145094	0.033545665	0.02888965	-0.013255165	0.1745122	6.242345	7.561283	Multitasking_Read
13:17:17.076	0.24900457	6.079064	7.3145094	0.033545665	0.02888965	-0.013255165	0.1745122	6.242345	7.561283	Multitasking_Read
13:17:17.099	0.24900457	6.079064	7.3145094	0.033545665	0.02888965	-0.013255165	0.1745122	6.242345	7.561283	Multitasking_Read
13:17:17.121	0.24900457	6.079064	7.3145094	0.033545665	0.02888965	-0.013255165	0.1745122	6.242345	7.561283	Multitasking_Read
13:17:17.145	0.24900457	6.079064	7.3145094	0.033545665	0.02888965	-0.013255165	0.1745122	6.242345	7.561283	Multitasking_Read
13:17:17.168	0.24900457	6.079064	7.3145094	0.033545665	0.02888965	-0.013255165	0.1745122	6.242345	7.561283	Multitasking_Read
13:17:17.189	0.08858817	6.1628633	7.2762012	0.006056729	0.013007154	-0.019974682	0.15505207	6.2545867	7.5515833	Multitasking_Read
13:17:17.211	0.08858817	6.1628633	7.2762012	0.006056729	0.013007154	-0.019974682	0.15505207	6.2545867	7.5515833	Multitasking_Read
13:17:17.234	0.08858817	6.1628633	7.2762012	0.006056729	0.013007154	-0.019974682	0.15505207	6.2545867	7.5515833	Multitasking_Read
13:17:17.258	0.08858817	6.1628633	7.2762012	0.006056729	0.013007154	-0.019974682	0.15505207	6.2545867	7.5515833	Multitasking_Read
13:17:17.281	0.08858817	6.1628633	7.2762012	0.006056729	0.013007154	-0.019974682	0.15505207	6.2545867	7.5515833	Multitasking_Read
13:17:17.304	0.08858817	6.1628633	7.2762012	0.006056729	0.013007154	-0.019974682	0.15505207	6.2545867	7.5515833	Multitasking_Read
13:17:17.327	0.08858817	6.1628633	7.2762012	0.006056729	0.013007154	-0.019974682	0.15505207	6.2545867	7.5515833	Multitasking_Read
13:17:17.350	0.08858817	6.1628633	7.2762012	0.006056729	0.013007154	-0.019974682	0.15505207	6.2545867	7.5515833	Multitasking_Read
13:17:17.373	0.23463893	6.0335727	7.656891	0.0048349984	-0.016314378	0.002016466	0.13621464	6.266532	7.542041	Multitasking_Read
13:17:17.396	0.23463893	6.0335727	7.656891	0.0048349984	-0.016314378	0.002016466	0.13621464	6.266532	7.542041	Multitasking_Read
13:17:17.419	0.23463893	6.0335727	7.656891	0.0048349984	-0.016314378	0.002016466	0.13621464	6.266532	7.542041	Multitasking_Read
13:17:17.442	0.23463893	6.0335727	7.656891	0.0048349984	-0.016314378	0.002016466	0.13621464	6.266532	7.542041	Multitasking_Read
13:17:17.465	0.23463893	6.0335727	7.656891	0.0048349984	-0.016314378	0.002016466	0.13621464	6.266532	7.542041	Multitasking_Read
13:17:17.488	0.23463893	6.0335727	7.656891	0.0048349984	-0.016314378	0.002016466	0.13621464	6.266532	7.542041	Multitasking_Read
13:17:17.511	0.23463893	6.0335727	7.656891	0.0048349984	-0.016314378	0.002016466	0.13621464	6.266532	7.542041	Multitasking_Read
13:17:17.534	0.23463893	6.0335727	7.656891	0.0048349984	-0.016314378	0.002016466	0.13621464	6.266532	7.542041	Multitasking_Read
13:17:17.558	0.11971374	6.136526	7.1947956	0.0469847	-0.010816591	-0.01386603	0.12919855	6.2862687	7.5257206	Multitasking_Read
13:17:17.580	0.11971374	6.136526	7.1947956	0.0469847	-0.010816591	-0.01386603	0.12919855	6.2862687	7.5257206	Multitasking_Read
13:17:17.603	0.11971374	6.136526	7.1947956	0.0469847	-0.010816591	-0.01386603	0.12919855	6.2862687	7.5257206	Multitasking_Read
13:17:17.625	0.11971374	6.136526	7.1947956	0.0469847	-0.010816591	-0.01386603	0.12919855	6.2862687	7.5257206	Multitasking_Read
13:17:17.648	0.11971374	6.136526	7.1947956	0.0469847	-0.010816591	-0.01386603	0.12919855	6.2862687	7.5257206	Multitasking_Read
13:17:17.670	0.11971374	6.136526	7.1947956	0.0469847	-0.010816591	-0.01386603	0.12919855	6.2862687	7.5257206	Multitasking_Read
13:17:17.693	0.11971374	6.136526	7.1947956	0.0469847	-0.010816591	-0.01386603	0.12919855	6.2862687	7.5257206	Multitasking_Read
13:17:17.717	0.11971374	6.136526	7.1947956	0.0469847	-0.010816591	-0.01386603	0.12919855	6.2862687	7.5257206	Multitasking_Read
13:17:17.740	0.17478207	6.098218	7.2881727	-0.025097398	0.013007154	-0.018752953	0.112702765	6.2989745	7.5153546	Multitasking_Read
13:17:17.763	0.17478207	6.098218	7.2881727	-0.025097398	0.013007154	-0.018752953	0.112702765	6.2989745	7.5153546	Multitasking_Read
13:17:17.786	0.17478207	6.098218	7.2881727	-0.025097398	0.013007154	-0.018752953	0.112702765	6.2989745	7.5153546	Multitasking_Read
13:17:17.809	0.17478207	6.098218	7.2881727	-0.025097398	0.013007154	-0.018752953	0.112702765	6.2989745	7.5153546	Multitasking_Read
13:17:17.832	0.17478207	6.098218	7.2881727	-0.025097398	0.013007154	-0.018752953	0.112702765	6.2989745	7.5153546	Multitasking_Read
13:17:17.855	0.17478207	6.098218	7.2881727	-0.025097398	0.013007154	-0.018752953	0.112702765	6.2989745	7.5153546	Multitasking_Read
13:17:17.878	0.17478207	6.098218	7.2881727	-0.025097398	0.013007154	-0.018752953	0.112702765	6.2989745	7.5153546	Multitasking_Read
13:17:17.901	0.083799616	6.2275085	7.144516	-0.021432208	0.019726671	-0.032802854	0.09771273	6.3306246	7.488923	Multitasking_Read
13:17:17.924	0.083799616	6.2275085	7.144516	-0.021432208	0.019726671	-0.032802854	0.09771273	6.3306246	7.488923	Multitasking_Read
13:17:17.948	0.083799616	6.2275085	7.144516	-0.021432208	0.019726671	-0.032802854	0.09771273	6.3306246	7.488923	Multitasking_Read
13:17:17.971	0.083799616	6.2275085	7.144516	-0.021432208	0.019726671	-0.032802854	0.09771273	6.3306246	7.488923	Multitasking_Read
13:17:17.994	0.083799616	6.2275085	7.144516	-0.021432208	0.019726671	-0.032802854	0.09771273	6.3306246	7.488923	Multitasking_Read
13:17:18.017	0.083799616	6.2275085	7.144516	-0.021432208	0.019726671	-0.032802854	0.09771273	6.3306246	7.488923	Multitasking_Read
13:17:18.039	0.083799616	6.2275085	7.144516	-0.021432208	0.019726671	-0.032802854	0.09771273	6.3306246	7.488923	Multitasking_Read
13:17:18.063	0.083799616	6.2275085	7.144516	-0.021432208	0.019726671	-0.032802854	0.09771273	6.3306246	7.488923	Multitasking_Read
13:17:18.085	0.026337024	6.2251143	7.439012	0.034156527	0.0068985014	-0.0028704558	0.08856311	6.32891	7.490488	Multitasking_Read
13:17:18.108	0.026337024	6.2251143	7.439012	0.034156527	0.0068985014	-0.0028704558	0.08856311	6.32891	7.490488	Multitasking_Read
13:17:18.130	0.026337024	6.2251143	7.439012	0.034156527	0.0068985014	-0.0028704558	0.08856311	6.32891	7.490488	Multitasking_Read
13:17:18.153	0.026337024	6.2251143	7.439012	0.034156527	0.0068985014	-0.0028704558	0.08856311	6.32891	7.490488	Multitasking_Read
13:17:18.177	0.026337024	6.2251143	7.439012	0.034156527	0.0068985014	-0.0028704558	0.08856311	6.32891	7.490488	Multitasking_Read
13:17:18.200	0.026337024	6.2251143	7.439012	0.034156527	0.0068985014	-0.0028704558	0.08856311	6.32891	7.490488	Multitasking_Read
13:17:18.222	0.026337024	6.2251143	7.439012	0.034156527	0.0068985014	-0.0028704558	0.08856311	6.32891	7.490488	Multitasking_Read
13:17:18.245	0.026337024	6.2251143	7.439012	0.034156527	0.0068985014	-0.0028704558	0.08856311	6.32891	7.490488	Multitasking_Read
13:17:18.268	0.20351335	6.1628633	7.1109962	0.013997978	0.0050659054	-0.01386603	0.079492785	6.3520474	7.4709754	Multitasking_Read
13:17:18.292	0.20351335	6.1628633	7.1109962	0.013997978	0.0050659054	-0.01386603	0.079492785	6.3520474	7.4709754	Multitasking_Read
13:17:18.315	0.20351335	6.1628633	7.1109962	0.013997978	0.0050659054	-0.01386603	0.079492785	6.3520474	7.4709754	Multitasking_Read
13:17:18.338	0.20351335	6.1628633	7.1109962	0.013997978	0.0050659054	-0.01386603	0.079492785	6.3520474	7.4709754	Multitasking_Read
13:17:18.361	0.20351335	6.1628633	7.1109962	0.013997978	0.0050659054	-0.01386603	0.079492785	6.3520474	7.4709754	Multitasking_Read
13:17:18.384	0.20351335	6.1628633	7.1109962	0.013997978	0.0050659054	-0.01386603	0.079492785	6.3520474	7.4709754	Multitasking_Read
13:17:18.407	0.20351335	6.1628633	7.1109962	0.013997978	0.0050659054	-0.01386603	0.079492785	6.3520474	7.4709754	Multitasking_Read
13:17:18.429	0.20351335	6.1628633	7.1109962	0.013997978	0.0050659054	-0.01386603	0.079492785	6.3520474	7.4709754	Multitasking_Read
13:17:18.451	-0.08619389	6.160469	7.211556	-0.0073823067	0.03133311	-0.0071465126	0.06253026	6.3529763	7.4703484	Multitasking_Read
13:17:18.473	-0.08619389	6.160469	7.211556	-0.0073823067	0.03133311	-0.0071465126	0.06253026	6.3529763	7.4703484	Multitasking_Read
13:17:18.495	-0.08619389	6.160469	7.211556	-0.0073823067	0.03133311	-0.0071465126	0.06253026	6.3529763	7.4703484	Multitasking_Read
13:17:18.518	-0.08619389	6.160469	7.211556	-0.0073823067	0.03133311	-0.0071465126	0.06253026	6.3529763	7.4703484	Multitasking_Read
13:17:18.540	-0.08619389	6.160469	7.211556	-0.0073823067	0.03133311	-0.0071465126	0.06253026	6.3529763	7.4703484	Multitasking_Read
13:17:18.564	-0.08619389	6.160469	7.211556	-0.0073823067	0.03133311	-0.0071465126	0.06253026	6.3529763	7.4703484	Multitasking_Read
13:17:18.587	-0.08619389	6.160469	7.211556	-0.0073823067	0.03133311	-0.0071465126	0.06253026	6.3529763	7.4703484	Multitasking_Read
13:17:18.610	-0.08619389	6.160469	7.211556	-0.0073823067	0.03133311	-0.0071465126	0.06253026	6.3529763	7.4703484	Multitasking_Read
13:17:18.634	0.17478207	6.1293435	7.5491486	-0.07274489	0.022780998	0.01179031	0.053023115	6.3546004	7.469039	Multitasking_Read
13:17:18.657	0.17478207	6.1293435	7.5491486	-0.07274489	0.022780998	0.01179031	0.053023115	6.3546004	7.469039	Multitasking_Read
13:17:18.681	0.17478207	6.1293435	7.5491486	-0.07274489	0.022780998	0.01179031	0.053023115	6.3546004	7.469039	Multitasking_Read
13:17:18.704	0.17478207	6.1293435	7.5491486	-0.07274489	0.022780998	0.01179031	0.053023115	6.3546004	7.469039	Multitasking_Read
13:17:18.726	0.17478207	6.1293435	7.5491486	-0.07274489	0.022780998	0.01179031	0.053023115	6.3546004	7.469039	Multitasking_Read
13:17:18.750	0.17478207	6.1293435	7.5491486	-0.07274489	0.022780998	0.01179031	0.053023115	6.3546004	7.469039	Multitasking_Read
13:17:18.773	0.17478207	6.1293435	7.5491486	-0.07274489	0.022780998	0.01179031	0.053023115	6.3546004	7.469039	Multitasking_Read
13:17:18.795	0.17478207	6.1293435	7.5491486	-0.07274489	0.022780998	0.01179031	0.053023115	6.3546004	7.469039	Multitasking_Read
13:17:18.818	0.03351985	6.316097	6.794952	0.21680523	0.0032333098	-0.045631025	0.04398436	6.37526	7.4514728	Multitasking_Read
13:17:18.840	0.03351985	6.316097	6.794952	0.21680523	0.0032333098	-0.045631025	0.04398436	6.37526	7.4514728	Multitasking_Read
13:17:18.864	0.03351985	6.316097	6.794952	0.21680523	0.0032333098	-0.045631025	0.04398436	6.37526	7.4514728	Multitasking_Read
13:17:18.928	0.03351985	6.316097	6.794952	0.21680523	0.0032333098	-0.045631025	0.04398436	6.37526	7.4514728	Multitasking_Read
13:17:18.996	0.16281068	6.229903	7.4797144	-0.07885354	0.021559266	-0.0016487252	0.039345156	6.4146504	7.417617	Multitasking_Read
13:17:19.018	0.16281068	6.229903	7.4797144	-0.07885354	0.021559266	-0.0016487252	0.039345156	6.4146504	7.417617	Multitasking_Read
13:17:19.039	0.16281068	6.229903	7.4797144	-0.07885354	0.021559266	-0.0016487252	0.039345156	6.4146504	7.417617	Multitasking_Read
13:17:19.062	0.16281068	6.229903	7.4797144	-0.07885354	0.021559266	-0.0016487252	0.039345156	6.4146504	7.417617	Multitasking_Read
13:17:19.083	0.16281068	6.229903	7.4797144	-0.07885354	0.021559266	-0.0016487252	0.039345156	6.4146504	7.417617	Multitasking_Read
13:17:19.105	0.16281068	6.229903	7.4797144	-0.07885354	0.021559266	-0.0016487252	0.039345156	6.4146504	7.417617	Multitasking_Read
13:17:19.127	0.16281068	6.229903	7.4797144	-0.07885354	0.021559266	-0.0016487252	0.039345156	6.4146504	7.417617	Multitasking_Read
13:17:19.149	0.16281068	6.229903	7.4797144	-0.07885354	0.021559266	-0.0016487252	0.039345156	6.4146504	7.417617	Multitasking_Read
13:17:19.171	0.102953814	6.273	7.058322	0.034767397	-0.003486208	0.011179445	0.024946736	6.4098177	7.421856	Multitasking_Read
13:17:19.192	0.102953814	6.273	7.058322	0.034767397	-0.003486208	0.011179445	0.024946736	6.4098177	7.421856	Multitasking_Read
13:17:19.213	0.102953814	6.273	7.058322	0.034767397	-0.003486208	0.011179445	0.024946736	6.4098177	7.421856	Multitasking_Read
13:17:19.235	0.102953814	6.273	7.058322	0.034767397	-0.003486208	0.011179445	0.024946736	6.4098177	7.421856	Multitasking_Read
13:17:19.257	0.102953814	6.273	7.058322	0.034767397	-0.003486208	0.011179445	0.024946736	6.4098177	7.421856	Multitasking_Read
13:17:19.280	0.102953814	6.273	7.058322	0.034767397	-0.003486208	0.011179445	0.024946736	6.4098177	7.421856	Multitasking_Read
13:17:19.303	0.102953814	6.273	7.058322	0.034767397	-0.003486208	0.011179445	0.024946736	6.4098177	7.421856	Multitasking_Read
13:17:19.325	0.102953814	6.273	7.058322	0.034767397	-0.003486208	0.011179445	0.024946736	6.4098177	7.421856	Multitasking_Read
13:17:19.347	0.019154198	6.2969427	7.1660647	-0.006160576	0.025835324	-0.0071465126	0.008162811	6.4089704	7.422623	Multitasking_Read
13:17:19.370	0.019154198	6.2969427	7.1660647	-0.006160576	0.025835324	-0.0071465126	0.008162811	6.4089704	7.422623	Multitasking_Read
13:17:19.392	0.019154198	6.2969427	7.1660647	-0.006160576	0.025835324	-0.0071465126	0.008162811	6.4089704	7.422623	Multitasking_Read
13:17:19.413	0.019154198	6.2969427	7.1660647	-0.006160576	0.025835324	-0.0071465126	0.008162811	6.4089704	7.422623	Multitasking_Read
13:17:19.434	0.019154198	6.2969427	7.1660647	-0.006160576	0.025835324	-0.0071465126	0.008162811	6.4089704	7.422623	Multitasking_Read
13:17:19.455	0.019154198	6.2969427	7.1660647	-0.006160576	0.025835324	-0.0071465126	0.008162811	6.4089704	7.422623	Multitasking_Read
13:17:19.478	0.019154198	6.2969427	7.1660647	-0.006160576	0.025835324	-0.0071465126	0.008162811	6.4089704	7.422623	Multitasking_Read
13:17:19.501	0.019154198	6.2969427	7.1660647	-0.006160576	0.025835324	-0.0071465126	0.008162811	6.4089704	7.422623	Multitasking_Read
13:17:19.523	-0.05027977	6.280183	7.082265	-0.02265394	-0.0095948605	-0.012644299	-0.0076280106	6.4301133	7.404318	Multitasking_Read
13:17:19.545	-0.05027977	6.280183	7.082265	-0.02265394	-0.0095948605	-0.012644299	-0.0076280106	6.4301133	7.404318	Multitasking_Read
13:17:19.567	-0.05027977	6.280183	7.082265	-0.02265394	-0.0095948605	-0.012644299	-0.0076280106	6.4301133	7.404318	Multitasking_Read
13:17:19.590	-0.05027977	6.280183	7.082265	-0.02265394	-0.0095948605	-0.012644299	-0.0076280106	6.4301133	7.404318	Multitasking_Read
13:17:19.613	-0.05027977	6.280183	7.082265	-0.02265394	-0.0095948605	-0.012644299	-0.0076280106	6.4301133	7.404318	Multitasking_Read
13:17:19.636	-0.05027977	6.280183	7.082265	-0.02265394	-0.0095948605	-0.012644299	-0.0076280106	6.4301133	7.404318	Multitasking_Read
13:17:19.659	-0.05027977	6.280183	7.082265	-0.02265394	-0.0095948605	-0.012644299	-0.0076280106	6.4301133	7.404318	Multitasking_Read
13:17:19.683	-0.05027977	6.280183	7.082265	-0.02265394	-0.0095948605	-0.012644299	-0.0076280106	6.4301133	7.404318	Multitasking_Read
13:17:19.707	-0.047885496	6.196383	7.4868975	-0.02631913	-0.016925244	-0.010811703	-0.010396745	6.4363055	7.39893	Multitasking_Read
13:17:19.730	-0.047885496	6.196383	7.4868975	-0.02631913	-0.016925244	-0.010811703	-0.010396745	6.4363055	7.39893	Multitasking_Read
13:17:19.753	-0.047885496	6.196383	7.4868975	-0.02631913	-0.016925244	-0.010811703	-0.010396745	6.4363055	7.39893	Multitasking_Read
13:17:19.775	-0.047885496	6.196383	7.4868975	-0.02631913	-0.016925244	-0.010811703	-0.010396745	6.4363055	7.39893	Multitasking_Read
13:17:19.798	-0.047885496	6.196383	7.4868975	-0.02631913	-0.016925244	-0.010811703	-0.010396745	6.4363055	7.39893	Multitasking_Read
13:17:19.821	-0.047885496	6.196383	7.4868975	-0.02631913	-0.016925244	-0.010811703	-0.010396745	6.4363055	7.39893	Multitasking_Read
13:17:19.844	-0.047885496	6.196383	7.4868975	-0.02631913	-0.016925244	-0.010811703	-0.010396745	6.4363055	7.39893	Multitasking_Read
13:17:19.867	-0.047885496	6.196383	7.4868975	-0.02631913	-0.016925244	-0.010811703	-0.010396745	6.4363055	7.39893	Multitasking_Read
13:17:19.890	-0.11971374	6.3352513	6.919454	-0.03120605	-0.004097073	-0.009589974	-0.025616782	6.4321012	7.4025483	Multitasking_Read
13:17:19.912	-0.11971374	6.3352513	6.919454	-0.03120605	-0.004097073	-0.009589974	-0.025616782	6.4321012	7.4025483	Multitasking_Read
13:17:19.935	-0.11971374	6.3352513	6.919454	-0.03120605	-0.004097073	-0.009589974	-0.025616782	6.4321012	7.4025483	Multitasking_Read
13:17:19.958	-0.11971374	6.3352513	6.919454	-0.03120605	-0.004097073	-0.009589974	-0.025616782	6.4321012	7.4025483	Multitasking_Read
13:17:19.981	-0.11971374	6.3352513	6.919454	-0.03120605	-0.004097073	-0.009589974	-0.025616782	6.4321012	7.4025483	Multitasking_Read
13:17:20.003	-0.11971374	6.3352513	6.919454	-0.03120605	-0.004097073	-0.009589974	-0.025616782	6.4321012	7.4025483	Multitasking_Read
13:17:20.026	-0.11971374	6.3352513	6.919454	-0.03120605	-0.004097073	-0.009589974	-0.025616782	6.4321012	7.4025483	Multitasking_Read
13:17:20.049	-0.11971374	6.3352513	6.919454	-0.03120605	-0.004097073	-0.009589974	-0.025616782	6.4321012	7.4025483	Multitasking_Read
13:17:20.071	-0.13168511	6.4142623	7.048745	-0.10817507	-0.015703512	-0.0047030514	-0.011831271	6.444802	7.3915315	Multitasking_Read
13:17:20.094	-0.13168511	6.4142623	7.048745	-0.10817507	-0.015703512	-0.0047030514	-0.011831271	6.444802	7.3915315	Multitasking_Read
13:17:20.116	-0.13168511	6.4142623	7.048745	-0.10817507	-0.015703512	-0.0047030514	-0.011831271	6.444802	7.3915315	Multitasking_Read
13:17:20.138	-0.13168511	6.4142623	7.048745	-0.10817507	-0.015703512	-0.0047030514	-0.011831271	6.444802	7.3915315	Multitasking_Read
13:17:20.161	-0.13168511	6.4142623	7.048745	-0.10817507	-0.015703512	-0.0047030514	-0.011831271	6.444802	7.3915315	Multitasking_Read
13:17:20.184	-0.13168511	6.4142623	7.048745	-0.10817507	-0.015703512	-0.0047030514	-0.011831271	6.444802	7.3915315	Multitasking_Read
13:17:20.206	-0.13168511	6.4142623	7.048745	-0.10817507	-0.015703512	-0.0047030514	-0.011831271	6.444802	7.3915315	Multitasking_Read
13:17:20.229	-0.13168511	6.4142623	7.048745	-0.10817507	-0.015703512	-0.0047030514	-0.011831271	6.444802	7.3915315	Multitasking_Read
13:17:20.251	-0.18914771	6.1484976	6.8619914	0.026826147	0.024002727	-0.015698625	0.037563533	6.422263	7.4110384	Multitasking_Read
13:17:20.274	-0.18914771	6.1484976	6.8619914	0.026826147	0.024002727	-0.015698625	0.037563533	6.422263	7.4110384	Multitasking_Read
13:17:20.297	-0.18914771	6.1484976	6.8619914	0.026826147	0.024002727	-0.015698625	0.037563533	6.422263	7.4110384	Multitasking_Read
13:17:20.320	-0.18914771	6.1484976	6.8619914	0.026826147	0.024002727	-0.015698625	0.037563533	6.422263	7.4110384	Multitasking_Read
13:17:20.342	-0.18914771	6.1484976	6.8619914	0.026826147	0.024002727	-0.015698625	0.037563533	6.422263	7.4110384	Multitasking_Read
13:17:20.365	-0.18914771	6.1484976	6.8619914	0.026826147	0.024002727	-0.015698625	0.037563533	6.422263	7.4110384	Multitasking_Read
13:17:20.387	-0.18914771	6.1484976	6.8619914	0.026826147	0.024002727	-0.015698625	0.037563533	6.422263	7.4110384	Multitasking_Read
13:17:20.411	-0.18914771	6.1484976	6.8619914	0.026826147	0.024002727	-0.015698625	0.037563533	6.422263	7.4110384	Multitasking_Read
13:17:20.433	0.41420954	6.4789076	7.1564875	-5.1923547e-05	0.010563693	0.06310299	0.025472442	6.394737	7.43485	Multitasking_Read
13:17:20.455	0.41420954	6.4789076	7.1564875	-5.1923547e-05	0.010563693	0.06310299	0.025472442	6.394737	7.43485	Multitasking_Read
13:17:20.477	0.41420954	6.4789076	7.1564875	-5.1923547e-05	0.010563693	0.06310299	0.025472442	6.394737	7.43485	Multitasking_Read
13:17:20.500	0.41420954	6.4789076	7.1564875	-5.1923547e-05	0.010563693	0.06310299	0.025472442	6.394737	7.43485	Multitasking_Read
13:17:20.523	0.41420954	6.4789076	7.1564875	-5.1923547e-05	0.010563693	0.06310299	0.025472442	6.394737	7.43485	Multitasking_Read
13:17:20.546	0.41420954	6.4789076	7.1564875	-5.1923547e-05	0.010563693	0.06310299	0.025472442	6.394737	7.43485	Multitasking_Read
13:17:20.568	0.41420954	6.4789076	7.1564875	-5.1923547e-05	0.010563693	0.06310299	0.025472442	6.394737	7.43485	Multitasking_Read
13:17:20.591	0.41420954	6.4789076	7.1564875	-5.1923547e-05	0.010563693	0.06310299	0.025472442	6.394737	7.43485	Multitasking_Read
13:17:20.613	0.105348095	6.0479383	7.637737	-0.03120605	-0.006540534	0.03989011	0.04913374	6.4124503	7.419462	Multitasking_Read
13:17:20.637	0.105348095	6.0479383	7.637737	-0.03120605	-0.006540534	0.03989011	0.04913374	6.4124503	7.419462	Multitasking_Read
13:17:20.660	0.105348095	6.0479383	7.637737	-0.03120605	-0.006540534	0.03989011	0.04913374	6.4124503	7.419462	Multitasking_Read
13:17:20.683	0.105348095	6.0479383	7.637737	-0.03120605	-0.006540534	0.03989011	0.04913374	6.4124503	7.419462	Multitasking_Read
13:17:20.706	0.105348095	6.0479383	7.637737	-0.03120605	-0.006540534	0.03989011	0.04913374	6.4124503	7.419462	Multitasking_Read
13:17:20.728	0.105348095	6.0479383	7.637737	-0.03120605	-0.006540534	0.03989011	0.04913374	6.4124503	7.419462	Multitasking_Read
13:17:20.752	0.105348095	6.0479383	7.637737	-0.03120605	-0.006540534	0.03989011	0.04913374	6.4124503	7.419462	Multitasking_Read
13:17:20.775	0.105348095	6.0479383	7.637737	-0.03120605	-0.006540534	0.03989011	0.04913374	6.4124503	7.419462	Multitasking_Read
13:17:20.797	0.09577099	6.301731	7.3025384	-0.0073823067	-0.015703512	-0.0053139166	0.071234696	6.425338	7.4081254	Multitasking_Read
13:17:20.820	0.09577099	6.301731	7.3025384	-0.0073823067	-0.015703512	-0.0053139166	0.071234696	6.425338	7.4081254	Multitasking_Read
13:17:20.842	0.09577099	6.301731	7.3025384	-0.0073823067	-0.015703512	-0.0053139166	0.071234696	6.425338	7.4081254	Multitasking_Read
13:17:20.865	0.09577099	6.301731	7.3025384	-0.0073823067	-0.015703512	-0.0053139166	0.071234696	6.425338	7.4081254	Multitasking_Read
13:17:20.887	0.09577099	6.301731	7.3025384	-0.0073823067	-0.015703512	-0.0053139166	0.071234696	6.425338	7.4081254	Multitasking_Read
13:17:20.909	0.09577099	6.301731	7.3025384	-0.0073823067	-0.015703512	-0.0053139166	0.071234696	6.425338	7.4081254	Multitasking_Read
13:17:20.932	0.09577099	6.301731	7.3025384	-0.0073823067	-0.015703512	-0.0053139166	0.071234696	6.425338	7.4081254	Multitasking_Read
13:17:20.954	0.09577099	6.301731	7.3025384	-0.0073823067	-0.015703512	-0.0053139166	0.071234696	6.425338	7.4081254	Multitasking_Read
13:17:20.979	0.11971374	6.2706056	7.0104365	-0.003717115	0.006287636	0.0148446355	0.065587305	6.430803	7.4034314	Multitasking_Read
13:17:21.001	0.11971374	6.2706056	7.0104365	-0.003717115	0.006287636	0.0148446355	0.065587305	6.430803	7.4034314	Multitasking_Read
13:17:21.024	0.11971374	6.2706056	7.0104365	-0.003717115	0.006287636	0.0148446355	0.065587305	6.430803	7.4034314	Multitasking_Read
13:17:21.046	0.11971374	6.2706056	7.0104365	-0.003717115	0.006287636	0.0148446355	0.065587305	6.430803	7.4034314	Multitasking_Read
13:17:21.069	0.11971374	6.2706056	7.0104365	-0.003717115	0.006287636	0.0148446355	0.065587305	6.430803	7.4034314	Multitasking_Read
13:17:21.092	0.11971374	6.2706056	7.0104365	-0.003717115	0.006287636	0.0148446355	0.065587305	6.430803	7.4034314	Multitasking_Read
13:17:21.115	0.11971374	6.2706056	7.0104365	-0.003717115	0.006287636	0.0148446355	0.065587305	6.430803	7.4034314	Multitasking_Read
13:17:21.137	0.11971374	6.2706056	7.0104365	-0.003717115	0.006287636	0.0148446355	0.065587305	6.430803	7.4034314	Multitasking_Read
13:17:21.160	0.083799616	6.158075	7.5874567	-0.051364604	0.013007154	-0.004092186	0.07520561	6.411569	7.420006	Multitasking_Read
13:17:21.183	0.083799616	6.158075	7.5874567	-0.051364604	0.013007154	-0.004092186	0.07520561	6.411569	7.420006	Multitasking_Read
13:17:21.206	0.083799616	6.158075	7.5874567	-0.051364604	0.013007154	-0.004092186	0.07520561	6.411569	7.420006	Multitasking_Read
13:17:21.229	0.083799616	6.158075	7.5874567	-0.051364604	0.013007154	-0.004092186	0.07520561	6.411569	7.420006	Multitasking_Read
13:17:21.251	0.083799616	6.158075	7.5874567	-0.051364604	0.013007154	-0.004092186	0.07520561	6.411569	7.420006	Multitasking_Read
13:17:21.273	0.083799616	6.158075	7.5874567	-0.051364604	0.013007154	-0.004092186	0.07520561	6.411569	7.420006	Multitasking_Read
13:17:21.296	0.083799616	6.158075	7.5874567	-0.051364604	0.013007154	-0.004092186	0.07520561	6.411569	7.420006	Multitasking_Read
13:17:21.318	0.028731298	6.229903	7.5060515	-0.051364604	0.013007154	-0.004092186	0.07520561	6.411569	7.420006	Multitasking_Read
13:17:21.341	0.028731298	6.229903	7.5060515	0.013387112	0.019726671	-0.02425074	0.07751429	6.400092	7.429883	Multitasking_Read
13:17:21.364	0.028731298	6.229903	7.5060515	0.013387112	0.019726671	-0.02425074	0.07751429	6.400092	7.429883	Multitasking_Read
13:17:21.385	0.028731298	6.229903	7.5060515	0.013387112	0.019726671	-0.02425074	0.07751429	6.400092	7.429883	Multitasking_Read
13:17:21.407	0.028731298	6.229903	7.5060515	0.013387112	0.019726671	-0.02425074	0.07751429	6.400092	7.429883	Multitasking_Read
13:17:21.430	0.028731298	6.229903	7.5060515	0.013387112	0.019726671	-0.02425074	0.07751429	6.400092	7.429883	Multitasking_Read
13:17:21.453	0.028731298	6.229903	7.5060515	0.013387112	0.019726671	-0.02425074	0.07751429	6.400092	7.429883	Multitasking_Read
13:17:21.476	0.028731298	6.229903	7.5060515	0.013387112	0.019726671	-0.02425074	0.07751429	6.400092	7.429883	Multitasking_Read
13:17:21.498	0.028731298	6.229903	7.5060515	0.013387112	0.019726671	-0.02425074	0.07751429	6.400092	7.429883	Multitasking_Read
13:17:21.521	-0.028731298	6.261029	6.9218483	-0.042812493	-0.012649187	0.0032381967	0.043244027	6.4232316	7.4101644	Multitasking_Read
13:17:21.544	-0.028731298	6.261029	6.9218483	-0.042812493	-0.012649187	0.0032381967	0.043244027	6.4232316	7.4101644	Multitasking_Read
13:17:21.567	-0.028731298	6.261029	6.9218483	-0.042812493	-0.012649187	0.0032381967	0.043244027	6.4232316	7.4101644	Multitasking_Read
13:17:21.589	-0.028731298	6.261029	6.9218483	-0.042812493	-0.012649187	0.0032381967	0.043244027	6.4232316	7.4101644	Multitasking_Read
13:17:21.612	-0.028731298	6.261029	6.9218483	-0.042812493	-0.012649187	0.0032381967	0.043244027	6.4232316	7.4101644	Multitasking_Read
13:17:21.634	-0.028731298	6.261029	6.9218483	-0.042812493	-0.012649187	0.0032381967	0.043244027	6.4232316	7.4101644	Multitasking_Read
13:17:21.658	-0.028731298	6.261029	6.9218483	-0.042812493	-0.012649187	0.0032381967	0.043244027	6.4232316	7.4101644	Multitasking_Read
13:17:21.681	0.12210801	6.3113084	7.2881727	-0.0012736539	-0.0028753425	-0.030359393	0.027398076	6.4016905	7.4288607	Multitasking_Read
13:17:21.705	0.12210801	6.3113084	7.2881727	-0.0012736539	-0.0028753425	-0.030359393	0.027398076	6.4016905	7.4288607	Multitasking_Read
13:17:21.728	0.12210801	6.3113084	7.2881727	-0.0012736539	-0.0028753425	-0.030359393	0.027398076	6.4016905	7.4288607	Multitasking_Read
13:17:21.751	0.12210801	6.3113084	7.2881727	-0.0012736539	-0.0028753425	-0.030359393	0.027398076	6.4016905	7.4288607	Multitasking_Read
13:17:21.773	0.12210801	6.3113084	7.2881727	-0.0012736539	-0.0028753425	-0.030359393	0.027398076	6.4016905	7.4288607	Multitasking_Read
13:17:21.795	0.12210801	6.3113084	7.2881727	-0.0012736539	-0.0028753425	-0.030359393	0.027398076	6.4016905	7.4288607	Multitasking_Read
13:17:21.816	0.12210801	6.3113084	7.2881727	-0.0012736539	-0.0028753425	-0.030359393	0.027398076	6.4016905	7.4288607	Multitasking_Read
13:17:21.838	0.12210801	6.3113084	7.2881727	-0.0012736539	-0.0028753425	-0.030359393	0.027398076	6.4016905	7.4288607	Multitasking_Read
13:17:21.860	-0.021548472	6.134132	7.3767605	-0.014712689	0.022780998	-0.023029009	0.0035070218	6.40338	7.4274516	Multitasking_Read
13:17:21.883	-0.021548472	6.134132	7.3767605	-0.014712689	0.022780998	-0.023029009	0.0035070218	6.40338	7.4274516	Multitasking_Read
13:17:21.906	-0.021548472	6.134132	7.3767605	-0.014712689	0.022780998	-0.023029009	0.0035070218	6.40338	7.4274516	Multitasking_Read
13:17:21.928	-0.021548472	6.134132	7.3767605	-0.014712689	0.022780998	-0.023029009	0.0035070218	6.40338	7.4274516	Multitasking_Read
13:17:21.950	-0.021548472	6.134132	7.3767605	-0.014712689	0.022780998	-0.023029009	0.0035070218	6.40338	7.4274516	Multitasking_Read
13:17:21.973	-0.021548472	6.134132	7.3767605	-0.014712689	0.022780998	-0.023029009	0.0035070218	6.40338	7.4274516	Multitasking_Read
13:17:21.996	-0.021548472	6.134132	7.3767605	-0.014712689	0.022780998	-0.023029009	0.0035070218	6.40338	7.4274516	Multitasking_Read
13:17:22.019	-0.021548472	6.134132	7.3767605	-0.014712689	0.022780998	-0.023029009	0.0035070218	6.40338	7.4274516	Multitasking_Read
13:17:22.041	-0.04070267	6.237086	7.2762012	0.0054458636	0.0032333098	-0.0004269948	-0.010741102	6.4010878	7.4294233	Multitasking_Read
13:17:22.062	-0.04070267	6.237086	7.2762012	0.0054458636	0.0032333098	-0.0004269948	-0.010741102	6.4010878	7.4294233	Multitasking_Read
13:17:22.084	-0.04070267	6.237086	7.2762012	0.0054458636	0.0032333098	-0.0004269948	-0.010741102	6.4010878	7.4294233	Multitasking_Read
13:17:22.106	-0.04070267	6.237086	7.2762012	0.0054458636	0.0032333098	-0.0004269948	-0.010741102	6.4010878	7.4294233	Multitasking_Read
13:17:22.127	-0.04070267	6.237086	7.2762012	0.0054458636	0.0032333098	-0.0004269948	-0.010741102	6.4010878	7.4294233	Multitasking_Read
13:17:22.149	-0.04070267	6.237086	7.2762012	0.0054458636	0.0032333098	-0.0004269948	-0.010741102	6.4010878	7.4294233	Multitasking_Read
13:17:22.170	-0.04070267	6.237086	7.2762012	0.0054458636	0.0032333098	-0.0004269948	-0.010741102	6.4010878	7.4294233	Multitasking_Read
13:17:22.192	-0.04070267	6.237086	7.2762012	0.0054458636	0.0032333098	-0.0004269948	-0.010741102	6.4010878	7.4294233	Multitasking_Read
13:17:22.214	-0.04070267	6.237086	7.2762012	0.0054458636	0.0032333098	-0.0004269948	-0.010741102	6.4010878	7.4294233	Multitasking_Read
13:17:22.237	-0.023942748	6.2945485	7.020014	0.0023915374	0.008731097	-0.0065356474	-0.011973419	6.4170628	7.4156256	Multitasking_Read
13:17:22.259	-0.023942748	6.2945485	7.020014	0.0023915374	0.008731097	-0.0065356474	-0.011973419	6.4170628	7.4156256	Multitasking_Read
13:17:22.282	-0.023942748	6.2945485	7.020014	0.0023915374	0.008731097	-0.0065356474	-0.011973419	6.4170628	7.4156256	Multitasking_Read
13:17:22.305	-0.023942748	6.2945485	7.020014	0.0023915374	0.008731097	-0.0065356474	-0.011973419	6.4170628	7.4156256	Multitasking_Read
13:17:22.328	-0.023942748	6.2945485	7.020014	0.0023915374	0.008731097	-0.0065356474	-0.011973419	6.4170628	7.4156256	Multitasking_Read
13:17:22.353	-0.023942748	6.2945485	7.020014	0.0023915374	0.008731097	-0.0065356474	-0.011973419	6.4170628	7.4156256	Multitasking_Read
13:17:22.376	-0.023942748	6.2945485	7.020014	0.0023915374	0.008731097	-0.0065356474	-0.011973419	6.4170628	7.4156256	Multitasking_Read
13:17:22.398	-0.023942748	6.2945485	7.020014	0.0023915374	0.008731097	-0.0065356474	-0.011973419	6.4170628	7.4156256	Multitasking_Read
13:17:22.422	0.071828246	6.1915946	7.2354984	0.02132836	0.001400714	0.002016466	-0.0042484514	6.428506	7.4057117	Multitasking_Read
13:17:22.445	0.071828246	6.1915946	7.2354984	0.02132836	0.001400714	0.002016466	-0.0042484514	6.428506	7.4057117	Multitasking_Read
13:17:22.468	0.071828246	6.1915946	7.2354984	0.02132836	0.001400714	0.002016466	-0.0042484514	6.428506	7.4057117	Multitasking_Read
13:17:22.490	0.071828246	6.1915946	7.2354984	0.02132836	0.001400714	0.002016466	-0.0042484514	6.428506	7.4057117	Multitasking_Read
13:17:22.512	0.071828246	6.1915946	7.2354984	0.02132836	0.001400714	0.002016466	-0.0042484514	6.428506	7.4057117	Multitasking_Read
13:17:22.535	0.071828246	6.1915946	7.2354984	0.02132836	0.001400714	0.002016466	-0.0042484514	6.428506	7.4057117	Multitasking_Read
13:17:22.558	0.071828246	6.1915946	7.2354984	0.02132836	0.001400714	0.002016466	-0.0042484514	6.428506	7.4057117	Multitasking_Read
13:17:22.580	-0.04070267	6.318491	7.161276	0.006667594	0.0032333098	0.016677232	0.0073631858	6.4353456	7.3997703	Multitasking_Read
13:17:22.603	-0.04070267	6.318491	7.161276	0.006667594	0.0032333098	0.016677232	0.0073631858	6.4353456	7.3997703	Multitasking_Read
13:17:22.626	-0.04070267	6.318491	7.161276	0.006667594	0.0032333098	0.016677232	0.0073631858	6.4353456	7.3997703	Multitasking_Read
13:17:22.648	-0.04070267	6.318491	7.161276	0.006667594	0.0032333098	0.016677232	0.0073631858	6.4353456	7.3997703	Multitasking_Read
13:17:22.672	-0.04070267	6.318491	7.161276	0.006667594	0.0032333098	0.016677232	0.0073631858	6.4353456	7.3997703	Multitasking_Read
13:17:22.695	-0.04070267	6.318491	7.161276	0.006667594	0.0032333098	0.016677232	0.0073631858	6.4353456	7.3997703	Multitasking_Read
13:17:22.720	-0.04070267	6.318491	7.161276	0.006667594	0.0032333098	0.016677232	0.0073631858	6.4353456	7.3997703	Multitasking_Read
13:17:22.742	-0.04070267	6.318491	7.161276	0.006667594	0.0032333098	0.016677232	0.0073631858	6.4353456	7.3997703	Multitasking_Read
13:17:22.764	0.10055954	6.2059603	7.350424	0.009111055	0.013618019	0.0435553	0.020204693	6.450486	7.38655	Multitasking_Read
13:17:22.788	0.10055954	6.2059603	7.350424	0.009111055	0.013618019	0.0435553	0.020204693	6.450486	7.38655	Multitasking_Read
13:17:22.810	0.10055954	6.2059603	7.350424	0.009111055	0.013618019	0.0435553	0.020204693	6.450486	7.38655	Multitasking_Read
13:17:22.833	0.10055954	6.2059603	7.350424	0.009111055	0.013618019	0.0435553	0.020204693	6.450486	7.38655	Multitasking_Read
13:17:22.856	0.10055954	6.2059603	7.350424	0.009111055	0.013618019	0.0435553	0.020204693	6.450486	7.38655	Multitasking_Read
13:17:22.878	0.10055954	6.2059603	7.350424	0.009111055	0.013618019	0.0435553	0.020204693	6.450486	7.38655	Multitasking_Read
13:17:22.901	0.10055954	6.2059603	7.350424	0.009111055	0.013618019	0.0435553	0.020204693	6.450486	7.38655	Multitasking_Read
13:17:22.923	0.10055954	6.2059603	7.350424	0.009111055	0.013618019	0.0435553	0.020204693	6.450486	7.38655	Multitasking_Read
13:17:22.945	0.1699935	6.284971	6.996071	0.02132836	-0.010816591	-0.00103786	0.040581126	6.472787	7.366935	Multitasking_Read
13:17:22.968	0.1699935	6.284971	6.996071	0.02132836	-0.010816591	-0.00103786	0.040581126	6.472787	7.366935	Multitasking_Read
13:17:22.991	0.1699935	6.284971	6.996071	0.02132836	-0.010816591	-0.00103786	0.040581126	6.472787	7.366935	Multitasking_Read
13:17:23.014	0.1699935	6.284971	6.996071	0.02132836	-0.010816591	-0.00103786	0.040581126	6.472787	7.366935	Multitasking_Read
13:17:23.036	0.1699935	6.284971	6.996071	0.02132836	-0.010816591	-0.00103786	0.040581126	6.472787	7.366935	Multitasking_Read
13:17:23.059	0.1699935	6.284971	6.996071	0.02132836	-0.010816591	-0.00103786	0.040581126	6.472787	7.366935	Multitasking_Read
13:17:23.082	0.1699935	6.284971	6.996071	0.02132836	-0.010816591	-0.00103786	0.040581126	6.472787	7.366935	Multitasking_Read
13:17:23.104	0.1699935	6.284971	6.996071	0.02132836	-0.010816591	-0.00103786	0.040581126	6.472787	7.366935	Multitasking_Read
13:17:23.128	-0.0047885496	6.2706056	7.1971903	-0.06969056	0.0056767706	-0.023639873	0.019201363	6.4610033	7.3773584	Multitasking_Read
13:17:23.151	-0.0047885496	6.2706056	7.1971903	-0.06969056	0.0056767706	-0.023639873	0.019201363	6.4610033	7.3773584	Multitasking_Read
13:17:23.172	-0.0047885496	6.2706056	7.1971903	-0.06969056	0.0056767706	-0.023639873	0.019201363	6.4610033	7.3773584	Multitasking_Read
13:17:23.195	-0.0047885496	6.2706056	7.1971903	-0.06969056	0.0056767706	-0.023639873	0.019201363	6.4610033	7.3773584	Multitasking_Read
13:17:23.218	-0.0047885496	6.2706056	7.1971903	-0.06969056	0.0056767706	-0.023639873	0.019201363	6.4610033	7.3773584	Multitasking_Read
13:17:23.241	-0.0047885496	6.2706056	7.1971903	-0.06969056	0.0056767706	-0.023639873	0.019201363	6.4610033	7.3773584	Multitasking_Read
13:17:23.263	-0.0047885496	6.2706056	7.1971903	-0.06969056	0.0056767706	-0.023639873	0.019201363	6.4610033	7.3773584	Multitasking_Read
13:17:23.286	-0.0047885496	6.2706056	7.1971903	-0.06969056	0.0056767706	-0.023639873	0.019201363	6.4610033	7.3773584	Multitasking_Read
13:17:23.308	-0.04070267	6.2107487	7.1373334	0.103184305	0.04965907	0.019731557	-0.004418876	6.4414325	7.394474	Multitasking_Read
13:17:23.331	-0.04070267	6.2107487	7.1373334	0.103184305	0.04965907	0.019731557	-0.004418876	6.4414325	7.394474	Multitasking_Read
13:17:23.354	-0.04070267	6.2107487	7.1373334	0.103184305	0.04965907	0.019731557	-0.004418876	6.4414325	7.394474	Multitasking_Read
13:17:23.377	-0.04070267	6.2107487	7.1373334	0.103184305	0.04965907	0.019731557	-0.004418876	6.4414325	7.394474	Multitasking_Read
13:17:23.399	-0.04070267	6.2107487	7.1373334	0.103184305	0.04965907	0.019731557	-0.004418876	6.4414325	7.394474	Multitasking_Read
13:17:23.422	-0.04070267	6.2107487	7.1373334	0.103184305	0.04965907	0.019731557	-0.004418876	6.4414325	7.394474	Multitasking_Read
13:17:23.445	-0.04070267	6.2107487	7.1373334	0.103184305	0.04965907	0.019731557	-0.004418876	6.4414325	7.394474	Multitasking_Read
13:17:23.467	-0.04070267	6.2107487	7.1373334	0.103184305	0.04965907	0.019731557	-0.004418876	6.4414325	7.394474	Multitasking_Read
13:17:23.490	-0.057462595	6.3903193	7.233104	-0.086794786	0.0020115792	-0.024861604	-0.03154723	6.47672	7.3635206	Multitasking_Read
13:17:23.512	-0.057462595	6.3903193	7.233104	-0.086794786	0.0020115792	-0.024861604	-0.03154723	6.47672	7.3635206	Multitasking_Read
13:17:23.535	-0.057462595	6.3903193	7.233104	-0.086794786	0.0020115792	-0.024861604	-0.03154723	6.47672	7.3635206	Multitasking_Read
13:17:23.558	-0.057462595	6.3903193	7.233104	-0.086794786	0.0020115792	-0.024861604	-0.03154723	6.47672	7.3635206	Multitasking_Read
13:17:23.581	-0.057462595	6.3903193	7.233104	-0.086794786	0.0020115792	-0.024861604	-0.03154723	6.47672	7.3635206	Multitasking_Read
13:17:23.604	-0.057462595	6.3903193	7.233104	-0.086794786	0.0020115792	-0.024861604	-0.03154723	6.47672	7.3635206	Multitasking_Read
13:17:23.626	-0.057462595	6.3903193	7.233104	-0.086794786	0.0020115792	-0.024861604	-0.03154723	6.47672	7.3635206	Multitasking_Read
13:17:23.649	-0.057462595	6.3903193	7.233104	-0.086794786	0.0020115792	-0.024861604	-0.03154723	6.47672	7.3635206	Multitasking_Read
13:17:23.671	-0.24421602	6.160469	7.204373	0.026215283	0.038663495	0.023396749	-0.072450064	6.453186	7.383868	Multitasking_Read
13:17:23.696	-0.24421602	6.160469	7.204373	0.026215283	0.038663495	0.023396749	-0.072450064	6.453186	7.383868	Multitasking_Read
13:17:23.720	-0.24421602	6.160469	7.204373	0.026215283	0.038663495	0.023396749	-0.072450064	6.453186	7.383868	Multitasking_Read
13:17:23.742	-0.24421602	6.160469	7.204373	0.026215283	0.038663495	0.023396749	-0.072450064	6.453186	7.383868	Multitasking_Read
13:17:23.765	-0.24421602	6.160469	7.204373	0.026215283	0.038663495	0.023396749	-0.072450064	6.453186	7.383868	Multitasking_Read
13:17:23.788	-0.24421602	6.160469	7.204373	0.026215283	0.038663495	0.023396749	-0.072450064	6.453186	7.383868	Multitasking_Read
13:17:23.811	-0.24421602	6.160469	7.204373	0.026215283	0.038663495	0.023396749	-0.072450064	6.453186	7.383868	Multitasking_Read
13:17:23.834	-0.24421602	6.160469	7.204373	0.026215283	0.038663495	0.023396749	-0.072450064	6.453186	7.383868	Multitasking_Read
13:17:23.857	-0.019154198	6.284971	7.2762012	0.028047878	-0.013870917	0.0026273315	-0.082474984	6.4520106	7.3847876	Multitasking_Read
13:17:23.880	-0.019154198	6.284971	7.2762012	0.028047878	-0.013870917	0.0026273315	-0.082474984	6.4520106	7.3847876	Multitasking_Read
13:17:23.902	-0.019154198	6.284971	7.2762012	0.028047878	-0.013870917	0.0026273315	-0.082474984	6.4520106	7.3847876	Multitasking_Read
13:17:23.925	-0.019154198	6.284971	7.2762012	0.028047878	-0.013870917	0.0026273315	-0.082474984	6.4520106	7.3847876	Multitasking_Read
13:17:23.948	-0.019154198	6.284971	7.2762012	0.028047878	-0.013870917	0.0026273315	-0.082474984	6.4520106	7.3847876	Multitasking_Read
13:17:23.970	-0.019154198	6.284971	7.2762012	0.028047878	-0.013870917	0.0026273315	-0.082474984	6.4520106	7.3847876	Multitasking_Read
13:17:23.992	-0.019154198	6.284971	7.2762012	0.028047878	-0.013870917	0.0026273315	-0.082474984	6.4520106	7.3847876	Multitasking_Read
13:17:24.014	-0.019154198	6.284971	7.2762012	0.028047878	-0.013870917	0.0026273315	-0.082474984	6.4520106	7.3847876	Multitasking_Read
13:17:24.038	-0.16281068	6.2777886	7.4414062	-0.01837788	-0.019368704	0.07287683	-0.068699405	6.457728	7.379929	Multitasking_Read
13:17:24.061	-0.16281068	6.2777886	7.4414062	-0.01837788	-0.019368704	0.07287683	-0.068699405	6.457728	7.379929	Multitasking_Read
13:17:24.084	-0.16281068	6.2777886	7.4414062	-0.01837788	-0.019368704	0.07287683	-0.068699405	6.457728	7.379929	Multitasking_Read
13:17:24.105	-0.16281068	6.2777886	7.4414062	-0.01837788	-0.019368704	0.07287683	-0.068699405	6.457728	7.379929	Multitasking_Read
13:17:24.127	-0.16281068	6.2777886	7.4414062	-0.01837788	-0.019368704	0.07287683	-0.068699405	6.457728	7.379929	Multitasking_Read
13:17:24.149	-0.16281068	6.2777886	7.4414062	-0.01837788	-0.019368704	0.07287683	-0.068699405	6.457728	7.379929	Multitasking_Read
13:17:24.172	-0.16281068	6.2777886	7.4414062	-0.01837788	-0.019368704	0.07287683	-0.068699405	6.457728	7.379929	Multitasking_Read
13:17:24.194	-0.16281068	6.2777886	7.4414062	-0.01837788	-0.019368704	0.07287683	-0.068699405	6.457728	7.379929	Multitasking_Read
13:17:24.218	-0.045491222	6.32328	6.936214	0.037210856	-0.008983996	0.014233772	-0.020165384	6.495177	7.347284	Multitasking_Read
13:17:24.240	-0.045491222	6.32328	6.936214	0.037210856	-0.008983996	0.014233772	-0.020165384	6.495177	7.347284	Multitasking_Read
13:17:24.263	-0.045491222	6.32328	6.936214	0.037210856	-0.008983996	0.014233772	-0.020165384	6.495177	7.347284	Multitasking_Read
13:17:24.286	-0.045491222	6.32328	6.936214	0.037210856	-0.008983996	0.014233772	-0.020165384	6.495177	7.347284	Multitasking_Read
13:17:24.309	-0.045491222	6.32328	6.936214	0.037210856	-0.008983996	0.014233772	-0.020165384	6.495177	7.347284	Multitasking_Read
13:17:24.331	-0.045491222	6.32328	6.936214	0.037210856	-0.008983996	0.014233772	-0.020165384	6.495177	7.347284	Multitasking_Read
13:17:24.354	-0.045491222	6.32328	6.936214	0.037210856	-0.008983996	0.014233772	-0.020165384	6.495177	7.347284	Multitasking_Read
13:17:24.377	-0.045491222	6.32328	6.936214	0.037210856	-0.008983996	0.014233772	-0.020165384	6.495177	7.347284	Multitasking_Read
13:17:24.400	0.07422252	6.2706056	7.362395	-0.013490959	0.0154506145	0.0148446355	0.0012702391	6.5061684	7.337583	Multitasking_Read
13:17:24.422	0.07422252	6.2706056	7.362395	-0.013490959	0.0154506145	0.0148446355	0.0012702391	6.5061684	7.337583	Multitasking_Read
13:17:24.445	0.07422252	6.2706056	7.362395	-0.013490959	0.0154506145	0.0148446355	0.0012702391	6.5061684	7.337583	Multitasking_Read
13:17:24.468	0.07422252	6.2706056	7.362395	-0.013490959	0.0154506145	0.0148446355	0.0012702391	6.5061684	7.337583	Multitasking_Read
13:17:24.491	0.07422252	6.2706056	7.362395	-0.013490959	0.0154506145	0.0148446355	0.0012702391	6.5061684	7.337583	Multitasking_Read
13:17:24.514	0.07422252	6.2706056	7.362395	-0.013490959	0.0154506145	0.0148446355	0.0012702391	6.5061684	7.337583	Multitasking_Read
13:17:24.537	0.07422252	6.2706056	7.362395	-0.013490959	0.0154506145	0.0148446355	0.0012702391	6.5061684	7.337583	Multitasking_Read
13:17:24.560	0.08619389	6.423839	7.1828246	0.034767397	-0.011427456	0.020342425	0.010349289	6.497902	7.3448954	Multitasking_Read
13:17:24.582	0.08619389	6.423839	7.1828246	0.034767397	-0.011427456	0.020342425	0.010349289	6.497902	7.3448954	Multitasking_Read
13:17:24.606	0.08619389	6.423839	7.1828246	0.034767397	-0.011427456	0.020342425	0.010349289	6.497902	7.3448954	Multitasking_Read
13:17:24.628	0.08619389	6.423839	7.1828246	0.034767397	-0.011427456	0.020342425	0.010349289	6.497902	7.3448954	Multitasking_Read
13:17:24.651	0.08619389	6.423839	7.1828246	0.034767397	-0.011427456	0.020342425	0.010349289	6.497902	7.3448954	Multitasking_Read
13:17:24.674	0.08619389	6.423839	7.1828246	0.034767397	-0.011427456	0.020342425	0.010349289	6.497902	7.3448954	Multitasking_Read
13:17:24.698	0.08619389	6.423839	7.1828246	0.034767397	-0.011427456	0.020342425	0.010349289	6.497902	7.3448954	Multitasking_Read
13:17:24.722	0.08619389	6.423839	7.1828246	0.034767397	-0.011427456	0.020342425	0.010349289	6.497902	7.3448954	Multitasking_Read
13:17:24.744	-0.052674048	6.3807425	6.9146657	0.0188849	0.0050659054	-0.019974682	0.025742454	6.546315	7.301739	Multitasking_Read
13:17:24.766	-0.052674048	6.3807425	6.9146657	0.0188849	0.0050659054	-0.019974682	0.025742454	6.546315	7.301739	Multitasking_Read
13:17:24.789	-0.052674048	6.3807425	6.9146657	0.0188849	0.0050659054	-0.019974682	0.025742454	6.546315	7.301739	Multitasking_Read
13:17:24.812	-0.052674048	6.3807425	6.9146657	0.0188849	0.0050659054	-0.019974682	0.025742454	6.546315	7.301739	Multitasking_Read
13:17:24.836	-0.052674048	6.3807425	6.9146657	0.0188849	0.0050659054	-0.019974682	0.025742454	6.546315	7.301739	Multitasking_Read
13:17:24.857	-0.052674048	6.3807425	6.9146657	0.0188849	0.0050659054	-0.019974682	0.025742454	6.546315	7.301739	Multitasking_Read
13:17:24.879	-0.052674048	6.3807425	6.9146657	0.0188849	0.0050659054	-0.019974682	0.025742454	6.546315	7.301739	Multitasking_Read
13:17:24.900	-0.052674048	6.3807425	6.9146657	0.0188849	0.0050659054	-0.019974682	0.025742454	6.546315	7.301739	Multitasking_Read
13:17:24.921	0.011971374	6.349617	7.067899	-0.029373456	-0.008983996	0.0014056009	0.03079846	6.5615172	7.2880588	Multitasking_Read
13:17:24.943	0.011971374	6.349617	7.067899	-0.029373456	-0.008983996	0.0014056009	0.03079846	6.5615172	7.2880588	Multitasking_Read
13:17:24.965	0.011971374	6.349617	7.067899	-0.029373456	-0.008983996	0.0014056009	0.03079846	6.5615172	7.2880588	Multitasking_Read
13:17:24.987	0.011971374	6.349617	7.067899	-0.029373456	-0.008983996	0.0014056009	0.03079846	6.5615172	7.2880588	Multitasking_Read
13:17:25.010	0.011971374	6.349617	7.067899	-0.029373456	-0.008983996	0.0014056009	0.03079846	6.5615172	7.2880588	Multitasking_Read
13:17:25.033	0.011971374	6.349617	7.067899	-0.029373456	-0.008983996	0.0014056009	0.03079846	6.5615172	7.2880588	Multitasking_Read
13:17:25.057	0.011971374	6.349617	7.067899	-0.029373456	-0.008983996	0.0014056009	0.03079846	6.5615172	7.2880588	Multitasking_Read
13:17:25.079	0.011971374	6.349617	7.067899	-0.029373456	-0.008983996	0.0014056009	0.03079846	6.5615172	7.2880588	Multitasking_Read
13:17:25.103	0.07422252	6.4980617	6.775798	0.0036132678	0.024613595	0.01850983	0.024860885	6.541183	7.3063393	Multitasking_Read
13:17:25.126	0.07422252	6.4980617	6.775798	0.0036132678	0.024613595	0.01850983	0.024860885	6.541183	7.3063393	Multitasking_Read
13:17:25.149	0.07422252	6.4980617	6.775798	0.0036132678	0.024613595	0.01850983	0.024860885	6.541183	7.3063393	Multitasking_Read
13:17:25.172	0.07422252	6.4980617	6.775798	0.0036132678	0.024613595	0.01850983	0.024860885	6.541183	7.3063393	Multitasking_Read
13:17:25.195	0.07422252	6.4980617	6.775798	0.0036132678	0.024613595	0.01850983	0.024860885	6.541183	7.3063393	Multitasking_Read
13:17:25.217	0.07422252	6.4980617	6.775798	0.0036132678	0.024613595	0.01850983	0.024860885	6.541183	7.3063393	Multitasking_Read
13:17:25.239	0.07422252	6.4980617	6.775798	0.0036132678	0.024613595	0.01850983	0.024860885	6.541183	7.3063393	Multitasking_Read
13:17:25.262	0.07422252	6.4980617	6.775798	0.0036132678	0.024613595	0.01850983	0.024860885	6.541183	7.3063393	Multitasking_Read
13:17:25.285	0.08858817	6.349617	7.309721	0.048206434	0.0050659054	-0.018752953	0.037305284	6.5312757	7.3151455	Multitasking_Read
13:17:25.308	0.08858817	6.349617	7.309721	0.048206434	0.0050659054	-0.018752953	0.037305284	6.5312757	7.3151455	Multitasking_Read
13:17:25.330	0.08858817	6.349617	7.309721	0.048206434	0.0050659054	-0.018752953	0.037305284	6.5312757	7.3151455	Multitasking_Read
13:17:25.352	0.08858817	6.349617	7.309721	0.048206434	0.0050659054	-0.018752953	0.037305284	6.5312757	7.3151455	Multitasking_Read
13:17:25.374	0.08858817	6.349617	7.309721	0.048206434	0.0050659054	-0.018752953	0.037305284	6.5312757	7.3151455	Multitasking_Read
13:17:25.400	0.08858817	6.349617	7.309721	0.048206434	0.0050659054	-0.018752953	0.037305284	6.5312757	7.3151455	Multitasking_Read
13:17:25.423	0.08858817	6.349617	7.309721	0.048206434	0.0050659054	-0.018752953	0.037305284	6.5312757	7.3151455	Multitasking_Read
13:17:25.446	0.08858817	6.349617	7.309721	0.048206434	0.0050659054	-0.018752953	0.037305284	6.5312757	7.3151455	Multitasking_Read
13:17:25.469	0.016759925	6.3567996	7.0774765	-0.0067714415	-0.004097073	0.019731557	0.021642178	6.540166	7.3072596	Multitasking_Read
13:17:25.492	0.016759925	6.3567996	7.0774765	-0.0067714415	-0.004097073	0.019731557	0.021642178	6.540166	7.3072596	Multitasking_Read
13:17:25.514	0.016759925	6.3567996	7.0774765	-0.0067714415	-0.004097073	0.019731557	0.021642178	6.540166	7.3072596	Multitasking_Read
13:17:25.537	0.016759925	6.3567996	7.0774765	-0.0067714415	-0.004097073	0.019731557	0.021642178	6.540166	7.3072596	Multitasking_Read
13:17:25.560	0.016759925	6.3567996	7.0774765	-0.0067714415	-0.004097073	0.019731557	0.021642178	6.540166	7.3072596	Multitasking_Read
13:17:25.582	0.016759925	6.3567996	7.0774765	-0.0067714415	-0.004097073	0.019731557	0.021642178	6.540166	7.3072596	Multitasking_Read
13:17:25.604	0.016759925	6.3567996	7.0774765	-0.0067714415	-0.004097073	0.019731557	0.021642178	6.540166	7.3072596	Multitasking_Read
13:17:25.628	0.016759925	6.3567996	7.0774765	-0.0067714415	-0.004097073	0.019731557	0.021642178	6.540166	7.3072596	Multitasking_Read
13:17:25.651	0.117319465	6.3759537	7.1349387	0.035989124	-0.0016536122	0.009346849	0.028977126	6.5279527	7.318148	Multitasking_Read
13:17:25.674	0.117319465	6.3759537	7.1349387	0.035989124	-0.0016536122	0.009346849	0.028977126	6.5279527	7.318148	Multitasking_Read
13:17:25.697	0.117319465	6.3759537	7.1349387	0.035989124	-0.0016536122	0.009346849	0.028977126	6.5279527	7.318148	Multitasking_Read
13:17:25.721	0.117319465	6.3759537	7.1349387	0.035989124	-0.0016536122	0.009346849	0.028977126	6.5279527	7.318148	Multitasking_Read
13:17:25.744	0.117319465	6.3759537	7.1349387	0.035989124	-0.0016536122	0.009346849	0.028977126	6.5279527	7.318148	Multitasking_Read
13:17:25.768	0.117319465	6.3759537	7.1349387	0.035989124	-0.0016536122	0.009346849	0.028977126	6.5279527	7.318148	Multitasking_Read
13:17:25.790	0.117319465	6.3759537	7.1349387	0.035989124	-0.0016536122	0.009346849	0.028977126	6.5279527	7.318148	Multitasking_Read
13:17:25.813	0.117319465	6.3759537	7.1349387	0.035989124	-0.0016536122	0.009346849	0.028977126	6.5279527	7.318148	Multitasking_Read
13:17:25.836	0.083799616	6.3376455	7.206767	-0.05441893	-0.0047079385	-0.0053139166	0.028410869	6.5436482	7.30412	Multitasking_Read
13:17:25.859	0.083799616	6.3376455	7.206767	-0.05441893	-0.0047079385	-0.0053139166	0.028410869	6.5436482	7.30412	Multitasking_Read
13:17:25.881	0.083799616	6.3376455	7.206767	-0.05441893	-0.0047079385	-0.0053139166	0.028410869	6.5436482	7.30412	Multitasking_Read
13:17:25.904	0.083799616	6.3376455	7.206767	-0.05441893	-0.0047079385	-0.0053139166	0.028410869	6.5436482	7.30412	Multitasking_Read
13:17:25.926	0.083799616	6.3376455	7.206767	-0.05441893	-0.0047079385	-0.0053139166	0.028410869	6.5436482	7.30412	Multitasking_Read
13:17:25.949	0.083799616	6.3376455	7.206767	-0.05441893	-0.0047079385	-0.0053139166	0.028410869	6.5436482	7.30412	Multitasking_Read
13:17:25.973	0.083799616	6.3376455	7.206767	-0.05441893	-0.0047079385	-0.0053139166	0.028410869	6.5436482	7.30412	Multitasking_Read
13:17:25.996	0.083799616	6.3376455	7.206767	-0.05441893	-0.0047079385	-0.0053139166	0.028410869	6.5436482	7.30412	Multitasking_Read
13:17:26.019	0.29689008	6.2777886	7.4533772	-0.025708264	0.00078984874	-0.017531222	0.015826624	6.5374513	7.3097034	Multitasking_Read
13:17:26.042	0.29689008	6.2777886	7.4533772	-0.025708264	0.00078984874	-0.017531222	0.015826624	6.5374513	7.3097034	Multitasking_Read
13:17:26.064	0.29689008	6.2777886	7.4533772	-0.025708264	0.00078984874	-0.017531222	0.015826624	6.5374513	7.3097034	Multitasking_Read
13:17:26.088	0.29689008	6.2777886	7.4533772	-0.025708264	0.00078984874	-0.017531222	0.015826624	6.5374513	7.3097034	Multitasking_Read
13:17:26.111	0.29689008	6.2777886	7.4533772	-0.025708264	0.00078984874	-0.017531222	0.015826624	6.5374513	7.3097034	Multitasking_Read
13:17:26.134	0.29689008	6.2777886	7.4533772	-0.025708264	0.00078984874	-0.017531222	0.015826624	6.5374513	7.3097034	Multitasking_Read
13:17:26.156	0.29689008	6.2777886	7.4533772	-0.025708264	0.00078984874	-0.017531222	0.015826624	6.5374513	7.3097034	Multitasking_Read
13:17:26.179	-0.1699935	6.431022	6.9936767	0.11540161	0.047826473	-0.09205678	-0.026637942	6.5951653	7.2576466	Multitasking_Read
13:17:26.201	-0.1699935	6.431022	6.9936767	0.11540161	0.047826473	-0.09205678	-0.026637942	6.5951653	7.2576466	Multitasking_Read
13:17:26.224	-0.1699935	6.431022	6.9936767	0.11540161	0.047826473	-0.09205678	-0.026637942	6.5951653	7.2576466	Multitasking_Read
13:17:26.246	-0.1699935	6.431022	6.9936767	0.11540161	0.047826473	-0.09205678	-0.026637942	6.5951653	7.2576466	Multitasking_Read
13:17:26.269	-0.1699935	6.431022	6.9936767	0.11540161	0.047826473	-0.09205678	-0.026637942	6.5951653	7.2576466	Multitasking_Read
13:17:26.292	-0.1699935	6.431022	6.9936767	0.11540161	0.047826473	-0.09205678	-0.026637942	6.5951653	7.2576466	Multitasking_Read
13:17:26.315	-0.1699935	6.431022	6.9936767	0.11540161	0.047826473	-0.09205678	-0.026637942	6.5951653	7.2576466	Multitasking_Read
13:17:26.338	-0.1699935	6.431022	6.9936767	0.11540161	0.047826473	-0.09205678	-0.026637942	6.5951653	7.2576466	Multitasking_Read
13:17:26.360	-0.31843856	6.510033	7.0702934	0.019495763	0.03255484	-0.026694201	-0.14037918	6.654752	7.2017264	Multitasking_Read
13:17:26.383	-0.31843856	6.510033	7.0702934	0.019495763	0.03255484	-0.026694201	-0.14037918	6.654752	7.2017264	Multitasking_Read
13:17:26.405	-0.31843856	6.510033	7.0702934	0.019495763	0.03255484	-0.026694201	-0.14037918	6.654752	7.2017264	Multitasking_Read
13:17:26.429	-0.31843856	6.510033	7.0702934	0.019495763	0.03255484	-0.026694201	-0.14037918	6.654752	7.2017264	Multitasking_Read
13:17:26.452	-0.31843856	6.510033	7.0702934	0.019495763	0.03255484	-0.026694201	-0.14037918	6.654752	7.2017264	Multitasking_Read
13:17:26.475	-0.31843856	6.510033	7.0702934	0.019495763	0.03255484	-0.026694201	-0.14037918	6.654752	7.2017264	Multitasking_Read
13:17:26.498	-0.31843856	6.510033	7.0702934	0.019495763	0.03255484	-0.026694201	-0.14037918	6.654752	7.2017264	Multitasking_Read
13:17:26.521	-0.31843856	6.510033	7.0702934	0.019495763	0.03255484	-0.026694201	-0.14037918	6.654752	7.2017264	Multitasking_Read
13:17:26.545	-0.16041641	6.4525704	6.7877693	0.025604416	-0.05052283	-0.008368243	-0.1507337	6.714057	7.146258	Multitasking_Read
13:17:26.568	-0.16041641	6.4525704	6.7877693	0.025604416	-0.05052283	-0.008368243	-0.1507337	6.714057	7.146258	Multitasking_Read
13:17:26.590	-0.16041641	6.4525704	6.7877693	0.025604416	-0.05052283	-0.008368243	-0.1507337	6.714057	7.146258	Multitasking_Read
13:17:26.613	-0.16041641	6.4525704	6.7877693	0.025604416	-0.05052283	-0.008368243	-0.1507337	6.714057	7.146258	Multitasking_Read
13:17:26.636	-0.16041641	6.4525704	6.7877693	0.025604416	-0.05052283	-0.008368243	-0.1507337	6.714057	7.146258	Multitasking_Read
13:17:26.658	-0.16041641	6.4525704	6.7877693	0.025604416	-0.05052283	-0.008368243	-0.1507337	6.714057	7.146258	Multitasking_Read
13:17:26.681	-0.16041641	6.4525704	6.7877693	0.025604416	-0.05052283	-0.008368243	-0.1507337	6.714057	7.146258	Multitasking_Read
13:17:26.704	-0.16041641	6.4525704	6.7877693	0.025604416	-0.05052283	-0.008368243	-0.1507337	6.714057	7.146258	Multitasking_Read
13:17:26.728	-0.019154198	6.4980617	7.1995845	-0.040979896	-0.024255626	0.0014056009	-0.1163877	6.689541	7.169852	Multitasking_Read
13:17:26.749	-0.019154198	6.4980617	7.1995845	-0.040979896	-0.024255626	0.0014056009	-0.1163877	6.689541	7.169852	Multitasking_Read
13:17:26.771	-0.019154198	6.4980617	7.1995845	-0.040979896	-0.024255626	0.0014056009	-0.1163877	6.689541	7.169852	Multitasking_Read
13:17:26.793	-0.019154198	6.4980617	7.1995845	-0.040979896	-0.024255626	0.0014056009	-0.1163877	6.689541	7.169852	Multitasking_Read
13:17:26.816	-0.019154198	6.4980617	7.1995845	-0.040979896	-0.024255626	0.0014056009	-0.1163877	6.689541	7.169852	Multitasking_Read
13:17:26.838	-0.019154198	6.4980617	7.1995845	-0.040979896	-0.024255626	0.0014056009	-0.1163877	6.689541	7.169852	Multitasking_Read
13:17:26.861	-0.019154198	6.4980617	7.1995845	-0.040979896	-0.024255626	0.0014056009	-0.1163877	6.689541	7.169852	Multitasking_Read
13:17:26.885	-0.019154198	6.4980617	7.1995845	-0.040979896	-0.024255626	0.0014056009	-0.1163877	6.689541	7.169852	Multitasking_Read
13:17:26.908	-0.12450229	6.426234	7.039168	-0.013490959	-0.012649187	-0.0016487252	-0.103653744	6.655296	7.2018485	Multitasking_Read
13:17:26.930	-0.12450229	6.426234	7.039168	-0.013490959	-0.012649187	-0.0016487252	-0.103653744	6.655296	7.2018485	Multitasking_Read
13:17:26.953	-0.12450229	6.426234	7.039168	-0.013490959	-0.012649187	-0.0016487252	-0.103653744	6.655296	7.2018485	Multitasking_Read
13:17:26.976	-0.12450229	6.426234	7.039168	-0.013490959	-0.012649187	-0.0016487252	-0.103653744	6.655296	7.2018485	Multitasking_Read
13:17:26.999	-0.12450229	6.426234	7.039168	-0.013490959	-0.012649187	-0.0016487252	-0.103653744	6.655296	7.2018485	Multitasking_Read
13:17:27.021	-0.12450229	6.426234	7.039168	-0.013490959	-0.012649187	-0.0016487252	-0.103653744	6.655296	7.2018485	Multitasking_Read
13:17:27.044	-0.12450229	6.426234	7.039168	-0.013490959	-0.012649187	-0.0016487252	-0.103653744	6.655296	7.2018485	Multitasking_Read
13:17:27.066	-0.12450229	6.426234	7.039168	-0.013490959	-0.012649187	-0.0016487252	-0.103653744	6.655296	7.2018485	Multitasking_Read
13:17:27.088	-0.16281068	6.3975024	7.084659	0.004224133	-0.032196872	-0.03952237	-0.06812983	6.656537	7.201127	Multitasking_Read
13:17:27.112	-0.16281068	6.3975024	7.084659	0.004224133	-0.032196872	-0.03952237	-0.06812983	6.656537	7.201127	Multitasking_Read
13:17:27.135	-0.16281068	6.3975024	7.084659	0.004224133	-0.032196872	-0.03952237	-0.06812983	6.656537	7.201127	Multitasking_Read
13:17:27.158	-0.16281068	6.3975024	7.084659	0.004224133	-0.032196872	-0.03952237	-0.06812983	6.656537	7.201127	Multitasking_Read
13:17:27.181	-0.16281068	6.3975024	7.084659	0.004224133	-0.032196872	-0.03952237	-0.06812983	6.656537	7.201127	Multitasking_Read
13:17:27.203	-0.16281068	6.3975024	7.084659	0.004224133	-0.032196872	-0.03952237	-0.06812983	6.656537	7.201127	Multitasking_Read
13:17:27.227	-0.16281068	6.3975024	7.084659	0.004224133	-0.032196872	-0.03952237	-0.06812983	6.656537	7.201127	Multitasking_Read
13:17:27.249	-0.16281068	6.3975024	7.084659	0.004224133	-0.032196872	-0.03952237	-0.06812983	6.656537	7.201127	Multitasking_Read
13:17:27.272	-0.05027977	6.481302	7.168459	-0.0018845194	-0.037083797	-0.023029009	-0.07667926	6.665531	7.1927133	Multitasking_Read
13:17:27.295	-0.05027977	6.481302	7.168459	-0.0018845194	-0.037083797	-0.023029009	-0.07667926	6.665531	7.1927133	Multitasking_Read
13:17:27.318	-0.05027977	6.481302	7.168459	-0.0018845194	-0.037083797	-0.023029009	-0.07667926	6.665531	7.1927133	Multitasking_Read
13:17:27.342	-0.05027977	6.481302	7.168459	-0.0018845194	-0.037083797	-0.023029009	-0.07667926	6.665531	7.1927133	Multitasking_Read
13:17:27.365	-0.05027977	6.481302	7.168459	-0.0018845194	-0.037083797	-0.023029009	-0.07667926	6.665531	7.1927133	Multitasking_Read
13:17:27.388	-0.05027977	6.481302	7.168459	-0.0018845194	-0.037083797	-0.023029009	-0.07667926	6.665531	7.1927133	Multitasking_Read
13:17:27.411	-0.05027977	6.481302	7.168459	-0.0018845194	-0.037083797	-0.023029009	-0.07667926	6.665531	7.1927133	Multitasking_Read
13:17:27.433	-0.05027977	6.481302	7.168459	-0.0018845194	-0.037083797	-0.023029009	-0.07667926	6.665531	7.1927133	Multitasking_Read
13:17:27.457	-0.2753416	6.3975024	6.694392	0.042708647	0.014228884	0.019731557	-0.10430811	6.677253	7.1814876	Multitasking_Read
13:17:27.480	-0.2753416	6.3975024	6.694392	0.042708647	0.014228884	0.019731557	-0.10430811	6.677253	7.1814876	Multitasking_Read
13:17:27.502	-0.2753416	6.3975024	6.694392	0.042708647	0.014228884	0.019731557	-0.10430811	6.677253	7.1814876	Multitasking_Read
13:17:27.526	-0.2753416	6.3975024	6.694392	0.042708647	0.014228884	0.019731557	-0.10430811	6.677253	7.1814876	Multitasking_Read
13:17:27.548	-0.2753416	6.3975024	6.694392	0.042708647	0.014228884	0.019731557	-0.10430811	6.677253	7.1814876	Multitasking_Read
13:17:27.572	-0.2753416	6.3975024	6.694392	0.042708647	0.014228884	0.019731557	-0.10430811	6.677253	7.1814876	Multitasking_Read
13:17:27.595	-0.2753416	6.3975024	6.694392	0.042708647	0.014228884	0.019731557	-0.10430811	6.677253	7.1814876	Multitasking_Read
13:17:27.618	-0.098165266	6.593833	6.9721284	0.042708647	0.014228884	0.019731557	-0.10430811	6.677253	7.1814876	Multitasking_Read
13:17:27.641	-0.098165266	6.593833	6.9721284	0.0329348	0.0032333098	-0.03341372	-0.10155783	6.677981	7.1808476	Multitasking_Read
13:17:27.663	-0.098165266	6.593833	6.9721284	0.0329348	0.0032333098	-0.03341372	-0.10155783	6.677981	7.1808476	Multitasking_Read
13:17:27.687	-0.098165266	6.593833	6.9721284	0.0329348	0.0032333098	-0.03341372	-0.10155783	6.677981	7.1808476	Multitasking_Read
13:17:27.710	-0.098165266	6.593833	6.9721284	0.0329348	0.0032333098	-0.03341372	-0.10155783	6.677981	7.1808476	Multitasking_Read
13:17:27.733	-0.098165266	6.593833	6.9721284	0.0329348	0.0032333098	-0.03341372	-0.10155783	6.677981	7.1808476	Multitasking_Read
13:17:27.755	-0.098165266	6.593833	6.9721284	0.0329348	0.0032333098	-0.03341372	-0.10155783	6.677981	7.1808476	Multitasking_Read
13:17:27.776	-0.098165266	6.593833	6.9721284	0.0329348	0.0032333098	-0.03341372	-0.10155783	6.677981	7.1808476	Multitasking_Read
13:17:27.798	-0.12450229	6.4429936	7.020014	-0.0550298	-0.08350955	-0.03830064	-0.10004571	6.6794114	7.179537	Multitasking_Read
13:17:27.819	-0.12450229	6.4429936	7.020014	-0.0550298	-0.08350955	-0.03830064	-0.10004571	6.6794114	7.179537	Multitasking_Read
13:17:27.841	-0.12450229	6.4429936	7.020014	-0.0550298	-0.08350955	-0.03830064	-0.10004571	6.6794114	7.179537	Multitasking_Read
13:17:27.863	-0.12450229	6.4429936	7.020014	-0.0550298	-0.08350955	-0.03830064	-0.10004571	6.6794114	7.179537	Multitasking_Read
13:17:27.887	-0.12450229	6.4429936	7.020014	-0.0550298	-0.08350955	-0.03830064	-0.10004571	6.6794114	7.179537	Multitasking_Read
13:17:27.909	-0.12450229	6.4429936	7.020014	-0.0550298	-0.08350955	-0.03830064	-0.10004571	6.6794114	7.179537	Multitasking_Read
13:17:27.932	-0.12450229	6.4429936	7.020014	-0.0550298	-0.08350955	-0.03830064	-0.10004571	6.6794114	7.179537	Multitasking_Read
13:17:27.955	-0.12450229	6.4429936	7.020014	-0.0550298	-0.08350955	-0.03830064	-0.10004571	6.6794114	7.179537	Multitasking_Read
13:17:27.979	-0.011971374	6.447782	7.4414062	-0.046477683	-0.0095948605	0.03927925	-0.12787695	6.6491685	7.207117	Multitasking_Read
13:17:28.001	-0.011971374	6.447782	7.4414062	-0.046477683	-0.0095948605	0.03927925	-0.12787695	6.6491685	7.207117	Multitasking_Read
13:17:28.025	-0.011971374	6.447782	7.4414062	-0.046477683	-0.0095948605	0.03927925	-0.12787695	6.6491685	7.207117	Multitasking_Read
13:17:28.048	-0.011971374	6.447782	7.4414062	-0.046477683	-0.0095948605	0.03927925	-0.12787695	6.6491685	7.207117	Multitasking_Read
13:17:28.071	-0.011971374	6.447782	7.4414062	-0.046477683	-0.0095948605	0.03927925	-0.12787695	6.6491685	7.207117	Multitasking_Read
13:17:28.094	-0.011971374	6.447782	7.4414062	-0.046477683	-0.0095948605	0.03927925	-0.12787695	6.6491685	7.207117	Multitasking_Read
13:17:28.117	-0.011971374	6.447782	7.4414062	-0.046477683	-0.0095948605	0.03927925	-0.12787695	6.6491685	7.207117	Multitasking_Read
13:17:28.140	-0.011971374	6.447782	7.4414062	-0.046477683	-0.0095948605	0.03927925	-0.12787695	6.6491685	7.207117	Multitasking_Read
13:17:28.163	-0.011971374	6.4358106	6.8955116	0.04148691	-0.0022644775	-0.03341372	-0.10191925	6.654531	7.2025757	Multitasking_Read
13:17:28.186	-0.011971374	6.4358106	6.8955116	0.04148691	-0.0022644775	-0.03341372	-0.10191925	6.654531	7.2025757	Multitasking_Read
13:17:28.209	-0.011971374	6.4358106	6.8955116	0.04148691	-0.0022644775	-0.03341372	-0.10191925	6.654531	7.2025757	Multitasking_Read
13:17:28.231	-0.011971374	6.4358106	6.8955116	0.04148691	-0.0022644775	-0.03341372	-0.10191925	6.654531	7.2025757	Multitasking_Read
13:17:28.255	-0.011971374	6.4358106	6.8955116	0.04148691	-0.0022644775	-0.03341372	-0.10191925	6.654531	7.2025757	Multitasking_Read
13:17:28.278	-0.011971374	6.4358106	6.8955116	0.04148691	-0.0022644775	-0.03341372	-0.10191925	6.654531	7.2025757	Multitasking_Read
13:17:28.301	-0.011971374	6.4358106	6.8955116	0.04148691	-0.0022644775	-0.03341372	-0.10191925	6.654531	7.2025757	Multitasking_Read
13:17:28.324	-0.011971374	6.4358106	6.8955116	0.04148691	-0.0022644775	-0.03341372	-0.10191925	6.654531	7.2025757	Multitasking_Read
13:17:28.347	-0.15083931	6.4525704	7.0774765	0.0017806722	-0.015703512	0.016677232	-0.09990619	6.6412373	7.2148666	Multitasking_Read
13:17:28.370	-0.15083931	6.4525704	7.0774765	0.0017806722	-0.015703512	0.016677232	-0.09990619	6.6412373	7.2148666	Multitasking_Read
13:17:28.393	-0.15083931	6.4525704	7.0774765	0.0017806722	-0.015703512	0.016677232	-0.09990619	6.6412373	7.2148666	Multitasking_Read
13:17:28.417	-0.15083931	6.4525704	7.0774765	0.0017806722	-0.015703512	0.016677232	-0.09990619	6.6412373	7.2148666	Multitasking_Read
13:17:28.440	-0.15083931	6.4525704	7.0774765	0.0017806722	-0.015703512	0.016677232	-0.09990619	6.6412373	7.2148666	Multitasking_Read
13:17:28.463	-0.15083931	6.4525704	7.0774765	0.0017806722	-0.015703512	0.016677232	-0.09990619	6.6412373	7.2148666	Multitasking_Read
13:17:28.486	-0.15083931	6.4525704	7.0774765	0.0017806722	-0.015703512	0.016677232	-0.09990619	6.6412373	7.2148666	Multitasking_Read
13:17:28.509	-0.15083931	6.4525704	7.0774765	0.0017806722	-0.015703512	0.016677232	-0.09990619	6.6412373	7.2148666	Multitasking_Read
13:17:28.531	0.10774237	6.4693303	7.4533772	0.024993552	-0.001042747	0.027061941	-0.0671384	6.6625943	7.195529	Multitasking_Read
13:17:28.554	0.10774237	6.4693303	7.4533772	0.024993552	-0.001042747	0.027061941	-0.0671384	6.6625943	7.195529	Multitasking_Read
13:17:28.577	0.10774237	6.4693303	7.4533772	0.024993552	-0.001042747	0.027061941	-0.0671384	6.6625943	7.195529	Multitasking_Read
13:17:28.601	0.10774237	6.4693303	7.4533772	0.024993552	-0.001042747	0.027061941	-0.0671384	6.6625943	7.195529	Multitasking_Read
13:17:28.624	0.10774237	6.4693303	7.4533772	0.024993552	-0.001042747	0.027061941	-0.0671384	6.6625943	7.195529	Multitasking_Read
13:17:28.647	0.10774237	6.4693303	7.4533772	0.024993552	-0.001042747	0.027061941	-0.0671384	6.6625943	7.195529	Multitasking_Read
13:17:28.670	0.10774237	6.4693303	7.4533772	0.024993552	-0.001042747	0.027061941	-0.0671384	6.6625943	7.195529	Multitasking_Read
13:17:28.692	0.10774237	6.4693303	7.4533772	0.024993552	-0.001042747	0.027061941	-0.0671384	6.6625943	7.195529	Multitasking_Read
13:17:28.719	0.045491222	6.517216	6.9098773	0.017663168	0.0056767706	0.019120693	-0.04634685	6.701208	7.159751	Multitasking_Read
13:17:28.742	0.045491222	6.517216	6.9098773	0.017663168	0.0056767706	0.019120693	-0.04634685	6.701208	7.159751	Multitasking_Read
13:17:28.765	0.045491222	6.517216	6.9098773	0.017663168	0.0056767706	0.019120693	-0.04634685	6.701208	7.159751	Multitasking_Read
13:17:28.788	0.045491222	6.517216	6.9098773	0.017663168	0.0056767706	0.019120693	-0.04634685	6.701208	7.159751	Multitasking_Read
13:17:28.811	0.045491222	6.517216	6.9098773	0.017663168	0.0056767706	0.019120693	-0.04634685	6.701208	7.159751	Multitasking_Read
13:17:28.834	0.045491222	6.517216	6.9098773	0.017663168	0.0056767706	0.019120693	-0.04634685	6.701208	7.159751	Multitasking_Read
13:17:28.856	0.045491222	6.517216	6.9098773	0.017663168	0.0056767706	0.019120693	-0.04634685	6.701208	7.159751	Multitasking_Read
13:17:28.878	0.031125572	6.6608725	7.024802	-0.02876259	-0.025477355	-0.056015734	0.0047170916	6.720695	7.141609	Multitasking_Read
13:17:28.900	0.031125572	6.6608725	7.024802	-0.02876259	-0.025477355	-0.056015734	0.0047170916	6.720695	7.141609	Multitasking_Read
13:17:28.923	0.031125572	6.6608725	7.024802	-0.02876259	-0.025477355	-0.056015734	0.0047170916	6.720695	7.141609	Multitasking_Read
13:17:28.947	0.031125572	6.6608725	7.024802	-0.02876259	-0.025477355	-0.056015734	0.0047170916	6.720695	7.141609	Multitasking_Read
13:17:28.969	0.031125572	6.6608725	7.024802	-0.02876259	-0.025477355	-0.056015734	0.0047170916	6.720695	7.141609	Multitasking_Read
13:17:28.992	0.031125572	6.6608725	7.024802	-0.02876259	-0.025477355	-0.056015734	0.0047170916	6.720695	7.141609	Multitasking_Read
13:17:29.015	0.031125572	6.6608725	7.024802	-0.02876259	-0.025477355	-0.056015734	0.0047170916	6.720695	7.141609	Multitasking_Read
13:17:29.038	0.031125572	6.6608725	7.024802	-0.02876259	-0.025477355	-0.056015734	0.0047170916	6.720695	7.141609	Multitasking_Read
13:17:29.061	-0.04070267	6.445388	7.3600006	-0.011047497	0.008731097	0.030727133	-0.048942894	6.6962156	7.1643963	Multitasking_Read
13:17:29.084	-0.04070267	6.445388	7.3600006	-0.011047497	0.008731097	0.030727133	-0.048942894	6.6962156	7.1643963	Multitasking_Read
13:17:29.107	-0.04070267	6.445388	7.3600006	-0.011047497	0.008731097	0.030727133	-0.048942894	6.6962156	7.1643963	Multitasking_Read
13:17:29.129	-0.04070267	6.445388	7.3600006	-0.011047497	0.008731097	0.030727133	-0.048942894	6.6962156	7.1643963	Multitasking_Read
13:17:29.151	-0.04070267	6.445388	7.3600006	-0.011047497	0.008731097	0.030727133	-0.048942894	6.6962156	7.1643963	Multitasking_Read
13:17:29.175	-0.04070267	6.445388	7.3600006	-0.011047497	0.008731097	0.030727133	-0.048942894	6.6962156	7.1643963	Multitasking_Read
13:17:29.198	-0.04070267	6.445388	7.3600006	-0.011047497	0.008731097	0.030727133	-0.048942894	6.6962156	7.1643963	Multitasking_Read
13:17:29.221	-0.04070267	6.445388	7.3600006	-0.011047497	0.008731097	0.030727133	-0.048942894	6.6962156	7.1643963	Multitasking_Read
13:17:29.244	0.0	6.610593	6.610593	0.048206434	0.0032333098	0.005070792	-0.062022377	6.7167997	7.1450005	Multitasking_Read
13:17:29.267	0.0	6.610593	6.610593	0.048206434	0.0032333098	0.005070792	-0.062022377	6.7167997	7.1450005	Multitasking_Read
13:17:29.290	0.0	6.610593	6.610593	0.048206434	0.0032333098	0.005070792	-0.062022377	6.7167997	7.1450005	Multitasking_Read
13:17:29.312	0.0	6.610593	6.610593	0.048206434	0.0032333098	0.005070792	-0.062022377	6.7167997	7.1450005	Multitasking_Read
13:17:29.335	0.0	6.610593	6.610593	0.048206434	0.0032333098	0.005070792	-0.062022377	6.7167997	7.1450005	Multitasking_Read
13:17:29.358	0.0	6.610593	6.610593	0.048206434	0.0032333098	0.005070792	-0.062022377	6.7167997	7.1450005	Multitasking_Read
13:17:29.381	0.0	6.610593	6.610593	0.048206434	0.0032333098	0.005070792	-0.062022377	6.7167997	7.1450005	Multitasking_Read
13:17:29.404	0.0	6.610593	6.610593	0.048206434	0.0032333098	0.005070792	-0.062022377	6.7167997	7.1450005	Multitasking_Read
13:17:29.428	-0.16520496	6.4597535	6.804529	-0.011047497	-0.016925244	-0.03585718	-0.047274854	6.727849	7.1347127	Multitasking_Read
13:17:29.451	-0.16520496	6.4597535	6.804529	-0.011047497	-0.016925244	-0.03585718	-0.047274854	6.727849	7.1347127	Multitasking_Read
13:17:29.474	-0.16520496	6.4597535	6.804529	-0.011047497	-0.016925244	-0.03585718	-0.047274854	6.727849	7.1347127	Multitasking_Read
13:17:29.497	-0.16520496	6.4597535	6.804529	-0.011047497	-0.016925244	-0.03585718	-0.047274854	6.727849	7.1347127	Multitasking_Read
13:17:29.520	-0.16520496	6.4597535	6.804529	-0.011047497	-0.016925244	-0.03585718	-0.047274854	6.727849	7.1347127	Multitasking_Read
13:17:29.543	-0.16520496	6.4597535	6.804529	-0.011047497	-0.016925244	-0.03585718	-0.047274854	6.727849	7.1347127	Multitasking_Read
13:17:29.566	-0.16520496	6.4597535	6.804529	-0.011047497	-0.016925244	-0.03585718	-0.047274854	6.727849	7.1347127	Multitasking_Read
13:17:29.589	-0.16520496	6.4597535	6.804529	-0.011047497	-0.016925244	-0.03585718	-0.047274854	6.727849	7.1347127	Multitasking_Read
13:17:29.611	0.08619389	6.682421	7.161276	-0.015323555	-0.016314378	0.04783136	-0.019413909	6.700957	7.160103	Multitasking_Read
13:17:29.635	0.08619389	6.682421	7.161276	-0.015323555	-0.016314378	0.04783136	-0.019413909	6.700957	7.160103	Multitasking_Read
13:17:29.657	0.08619389	6.682421	7.161276	-0.015323555	-0.016314378	0.04783136	-0.019413909	6.700957	7.160103	Multitasking_Read
13:17:29.680	0.08619389	6.682421	7.161276	-0.015323555	-0.016314378	0.04783136	-0.019413909	6.700957	7.160103	Multitasking_Read
13:17:29.703	0.08619389	6.682421	7.161276	-0.015323555	-0.016314378	0.04783136	-0.019413909	6.700957	7.160103	Multitasking_Read
13:17:29.726	0.08619389	6.682421	7.161276	-0.015323555	-0.016314378	0.04783136	-0.019413909	6.700957	7.160103	Multitasking_Read
13:17:29.749	0.08619389	6.682421	7.161276	-0.015323555	-0.016314378	0.04783136	-0.019413909	6.700957	7.160103	Multitasking_Read
13:17:29.772	0.08619389	6.682421	7.161276	-0.015323555	-0.016314378	0.04783136	-0.019413909	6.700957	7.160103	Multitasking_Read
13:17:29.795	0.1340794	6.533976	6.6848154	0.084247485	-0.023033895	0.028283672	0.02764248	6.71936	7.142811	Multitasking_Read
13:17:29.818	0.1340794	6.533976	6.6848154	0.084247485	-0.023033895	0.028283672	0.02764248	6.71936	7.142811	Multitasking_Read
13:17:29.841	0.1340794	6.533976	6.6848154	0.084247485	-0.023033895	0.028283672	0.02764248	6.71936	7.142811	Multitasking_Read
13:17:29.864	0.1340794	6.533976	6.6848154	0.084247485	-0.023033895	0.028283672	0.02764248	6.71936	7.142811	Multitasking_Read
13:17:29.888	0.1340794	6.533976	6.6848154	0.084247485	-0.023033895	0.028283672	0.02764248	6.71936	7.142811	Multitasking_Read
13:17:29.910	0.1340794	6.533976	6.6848154	0.084247485	-0.023033895	0.028283672	0.02764248	6.71936	7.142811	Multitasking_Read
13:17:29.933	0.1340794	6.533976	6.6848154	0.084247485	-0.023033895	0.028283672	0.02764248	6.71936	7.142811	Multitasking_Read
13:17:29.956	0.1340794	6.533976	6.6848154	0.084247485	-0.023033895	0.028283672	0.02764248	6.71936	7.142811	Multitasking_Read
13:17:29.980	0.076616794	6.6680555	6.8093176	-0.05564066	0.008120231	0.008125118	0.041278314	6.7330136	7.129872	Multitasking_Read
13:17:30.003	0.076616794	6.6680555	6.8093176	-0.05564066	0.008120231	0.008125118	0.041278314	6.7330136	7.129872	Multitasking_Read
13:17:30.026	0.076616794	6.6680555	6.8093176	-0.05564066	0.008120231	0.008125118	0.041278314	6.7330136	7.129872	Multitasking_Read
13:17:30.049	0.076616794	6.6680555	6.8093176	-0.05564066	0.008120231	0.008125118	0.041278314	6.7330136	7.129872	Multitasking_Read
13:17:30.071	0.076616794	6.6680555	6.8093176	-0.05564066	0.008120231	0.008125118	0.041278314	6.7330136	7.129872	Multitasking_Read
13:17:30.095	0.076616794	6.6680555	6.8093176	-0.05564066	0.008120231	0.008125118	0.041278314	6.7330136	7.129872	Multitasking_Read
13:17:30.118	0.076616794	6.6680555	6.8093176	-0.05564066	0.008120231	0.008125118	0.041278314	6.7330136	7.129872	Multitasking_Read
13:17:30.140	0.0071828244	6.5028505	6.9098773	0.029269608	0.01728321	-0.012033435	0.05647172	6.718142	7.1437864	Multitasking_Read
13:17:30.163	0.0071828244	6.5028505	6.9098773	0.029269608	0.01728321	-0.012033435	0.05647172	6.718142	7.1437864	Multitasking_Read
13:17:30.185	0.0071828244	6.5028505	6.9098773	0.029269608	0.01728321	-0.012033435	0.05647172	6.718142	7.1437864	Multitasking_Read
13:17:30.209	0.0071828244	6.5028505	6.9098773	0.029269608	0.01728321	-0.012033435	0.05647172	6.718142	7.1437864	Multitasking_Read
13:17:30.232	0.0071828244	6.5028505	6.9098773	0.029269608	0.01728321	-0.012033435	0.05647172	6.718142	7.1437864	Multitasking_Read
13:17:30.255	0.0071828244	6.5028505	6.9098773	0.029269608	0.01728321	-0.012033435	0.05647172	6.718142	7.1437864	Multitasking_Read
13:17:30.278	0.0071828244	6.5028505	6.9098773	0.029269608	0.01728321	-0.012033435	0.05647172	6.718142	7.1437864	Multitasking_Read
13:17:30.301	0.0071828244	6.5028505	6.9098773	0.029269608	0.01728321	-0.012033435	0.05647172	6.718142	7.1437864	Multitasking_Read
13:17:30.323	0.08619389	6.5148215	7.5443597	0.004224133	0.0026224444	0.02584021	0.039091837	6.678596	7.1808896	Multitasking_Read
13:17:30.345	0.08619389	6.5148215	7.5443597	0.004224133	0.0026224444	0.02584021	0.039091837	6.678596	7.1808896	Multitasking_Read
13:17:30.368	0.08619389	6.5148215	7.5443597	0.004224133	0.0026224444	0.02584021	0.039091837	6.678596	7.1808896	Multitasking_Read
13:17:30.390	0.08619389	6.5148215	7.5443597	0.004224133	0.0026224444	0.02584021	0.039091837	6.678596	7.1808896	Multitasking_Read
13:17:30.413	0.08619389	6.5148215	7.5443597	0.004224133	0.0026224444	0.02584021	0.039091837	6.678596	7.1808896	Multitasking_Read
13:17:30.437	0.08619389	6.5148215	7.5443597	0.004224133	0.0026224444	0.02584021	0.039091837	6.678596	7.1808896	Multitasking_Read
13:17:30.460	0.08619389	6.5148215	7.5443597	0.004224133	0.0026224444	0.02584021	0.039091837	6.678596	7.1808896	Multitasking_Read
13:17:30.483	0.08619389	6.5148215	7.5443597	0.004224133	0.0026224444	0.02584021	0.039091837	6.678596	7.1808896	Multitasking_Read
13:17:30.506	0.08140534	6.5387645	7.005648	-0.026929995	0.0075093666	0.01179031	0.05047942	6.6926203	7.167749	Multitasking_Read
13:17:30.529	0.08140534	6.5387645	7.005648	-0.026929995	0.0075093666	0.01179031	0.05047942	6.6926203	7.167749	Multitasking_Read
13:17:30.552	0.08140534	6.5387645	7.005648	-0.026929995	0.0075093666	0.01179031	0.05047942	6.6926203	7.167749	Multitasking_Read
13:17:30.575	0.08140534	6.5387645	7.005648	-0.026929995	0.0075093666	0.01179031	0.05047942	6.6926203	7.167749	Multitasking_Read
13:17:30.598	0.08140534	6.5387645	7.005648	-0.026929995	0.0075093666	0.01179031	0.05047942	6.6926203	7.167749	Multitasking_Read
13:17:30.621	0.08140534	6.5387645	7.005648	-0.026929995	0.0075093666	0.01179031	0.05047942	6.6926203	7.167749	Multitasking_Read
13:17:30.644	0.08140534	6.5387645	7.005648	-0.026929995	0.0075093666	0.01179031	0.05047942	6.6926203	7.167749	Multitasking_Read
13:17:30.667	0.08140534	6.5387645	7.005648	-0.026929995	0.0075093666	0.01179031	0.05047942	6.6926203	7.167749	Multitasking_Read
13:17:30.690	0.07422252	6.4621477	6.8500204	-0.08862738	0.011785423	0.025229346	0.03430753	6.673773	7.185397	Multitasking_Read
13:17:30.712	0.07422252	6.4621477	6.8500204	-0.08862738	0.011785423	0.025229346	0.03430753	6.673773	7.185397	Multitasking_Read
13:17:30.735	0.07422252	6.4621477	6.8500204	-0.08862738	0.011785423	0.025229346	0.03430753	6.673773	7.185397	Multitasking_Read
13:17:30.758	0.07422252	6.4621477	6.8500204	-0.08862738	0.011785423	0.025229346	0.03430753	6.673773	7.185397	Multitasking_Read
13:17:30.782	0.07422252	6.4621477	6.8500204	-0.08862738	0.011785423	0.025229346	0.03430753	6.673773	7.185397	Multitasking_Read
13:17:30.804	0.07422252	6.4621477	6.8500204	-0.08862738	0.011785423	0.025229346	0.03430753	6.673773	7.185397	Multitasking_Read
13:17:30.827	0.07422252	6.4621477	6.8500204	-0.08862738	0.011785423	0.025229346	0.03430753	6.673773	7.185397	Multitasking_Read
13:17:30.850	0.07422252	6.4621477	6.8500204	-0.08862738	0.011785423	0.025229346	0.03430753	6.673773	7.185397	Multitasking_Read
13:17:30.873	-0.031125572	6.411868	7.2426815	-0.051364604	-0.013870917	-0.0028704558	0.019375257	6.6003323	7.2529683	Multitasking_Read
13:17:30.897	-0.031125572	6.411868	7.2426815	-0.051364604	-0.013870917	-0.0028704558	0.019375257	6.6003323	7.2529683	Multitasking_Read
13:17:30.920	-0.031125572	6.411868	7.2426815	-0.051364604	-0.013870917	-0.0028704558	0.019375257	6.6003323	7.2529683	Multitasking_Read
13:17:30.943	-0.031125572	6.411868	7.2426815	-0.051364604	-0.013870917	-0.0028704558	0.019375257	6.6003323	7.2529683	Multitasking_Read
13:17:30.966	-0.031125572	6.411868	7.2426815	-0.051364604	-0.013870917	-0.0028704558	0.019375257	6.6003323	7.2529683	Multitasking_Read
13:17:30.989	-0.031125572	6.411868	7.2426815	-0.051364604	-0.013870917	-0.0028704558	0.019375257	6.6003323	7.2529683	Multitasking_Read
13:17:31.011	-0.031125572	6.411868	7.2426815	-0.051364604	-0.013870917	-0.0028704558	0.019375257	6.6003323	7.2529683	Multitasking_Read
13:17:31.033	-0.031125572	6.411868	7.2426815	-0.051364604	-0.013870917	-0.0028704558	0.019375257	6.6003323	7.2529683	Multitasking_Read
13:17:31.055	0.035914123	6.4334164	6.854809	0.029880473	-0.007762265	0.0014056009	0.0071459995	6.584598	7.267278	Multitasking_Read
13:17:31.078	0.035914123	6.4334164	6.854809	0.029880473	-0.007762265	0.0014056009	0.0071459995	6.584598	7.267278	Multitasking_Read
13:17:31.101	0.035914123	6.4334164	6.854809	0.029880473	-0.007762265	0.0014056009	0.0071459995	6.584598	7.267278	Multitasking_Read
13:17:31.125	0.035914123	6.4334164	6.854809	0.029880473	-0.007762265	0.0014056009	0.0071459995	6.584598	7.267278	Multitasking_Read
13:17:31.148	0.035914123	6.4334164	6.854809	0.029880473	-0.007762265	0.0014056009	0.0071459995	6.584598	7.267278	Multitasking_Read
13:17:31.171	0.035914123	6.4334164	6.854809	0.029880473	-0.007762265	0.0014056009	0.0071459995	6.584598	7.267278	Multitasking_Read
13:17:31.194	0.035914123	6.4334164	6.854809	0.029880473	-0.007762265	0.0014056009	0.0071459995	6.584598	7.267278	Multitasking_Read
13:17:31.216	0.035914123	6.4334164	6.854809	0.029880473	-0.007762265	0.0014056009	0.0071459995	6.584598	7.267278	Multitasking_Read
13:17:31.240	0.019154198	6.4334164	7.0607166	-0.027540859	-0.00837313	-0.012033435	0.007792371	6.57595	7.275104	Multitasking_Read
13:17:31.263	0.019154198	6.4334164	7.0607166	-0.027540859	-0.00837313	-0.012033435	0.007792371	6.57595	7.275104	Multitasking_Read
13:17:31.286	0.019154198	6.4334164	7.0607166	-0.027540859	-0.00837313	-0.012033435	0.007792371	6.57595	7.275104	Multitasking_Read
13:17:31.308	0.019154198	6.4334164	7.0607166	-0.027540859	-0.00837313	-0.012033435	0.007792371	6.57595	7.275104	Multitasking_Read
13:17:31.331	0.019154198	6.4334164	7.0607166	-0.027540859	-0.00837313	-0.012033435	0.007792371	6.57595	7.275104	Multitasking_Read
13:17:31.355	0.019154198	6.4334164	7.0607166	-0.027540859	-0.00837313	-0.012033435	0.007792371	6.57595	7.275104	Multitasking_Read
13:17:31.378	0.019154198	6.4334164	7.0607166	-0.027540859	-0.00837313	-0.012033435	0.007792371	6.57595	7.275104	Multitasking_Read
13:17:31.401	-0.031125572	6.30652	7.0726876	-0.0012736539	-0.034640335	-0.027305065	0.01852551	6.5614104	7.2881994	Multitasking_Read
13:17:31.424	-0.031125572	6.30652	7.0726876	-0.0012736539	-0.034640335	-0.027305065	0.01852551	6.5614104	7.2881994	Multitasking_Read
13:17:31.449	-0.031125572	6.30652	7.0726876	-0.0012736539	-0.034640335	-0.027305065	0.01852551	6.5614104	7.2881994	Multitasking_Read
13:17:31.473	-0.031125572	6.30652	7.0726876	-0.0012736539	-0.034640335	-0.027305065	0.01852551	6.5614104	7.2881994	Multitasking_Read
13:17:31.496	-0.031125572	6.30652	7.0726876	-0.0012736539	-0.034640335	-0.027305065	0.01852551	6.5614104	7.2881994	Multitasking_Read
13:17:31.519	-0.031125572	6.30652	7.0726876	-0.0012736539	-0.034640335	-0.027305065	0.01852551	6.5614104	7.2881994	Multitasking_Read
13:17:31.542	-0.031125572	6.30652	7.0726876	-0.0012736539	-0.034640335	-0.027305065	0.01852551	6.5614104	7.2881994	Multitasking_Read
13:17:31.564	-0.031125572	6.30652	7.0726876	-0.0012736539	-0.034640335	-0.027305065	0.01852551	6.5614104	7.2881994	Multitasking_Read
13:17:31.588	-0.026337024	6.4358106	7.0559278	-0.0024953845	0.0349983	-0.016920356	0.0034480582	6.5460443	7.30203	Multitasking_Read
13:17:31.612	-0.026337024	6.4358106	7.0559278	-0.0024953845	0.0349983	-0.016920356	0.0034480582	6.5460443	7.30203	Multitasking_Read
13:17:31.635	-0.026337024	6.4358106	7.0559278	-0.0024953845	0.0349983	-0.016920356	0.0034480582	6.5460443	7.30203	Multitasking_Read
13:17:31.658	-0.026337024	6.4358106	7.0559278	-0.0024953845	0.0349983	-0.016920356	0.0034480582	6.5460443	7.30203	Multitasking_Read
13:17:31.681	-0.026337024	6.4358106	7.0559278	-0.0024953845	0.0349983	-0.016920356	0.0034480582	6.5460443	7.30203	Multitasking_Read
13:17:31.704	-0.026337024	6.4358106	7.0559278	-0.0024953845	0.0349983	-0.016920356	0.0034480582	6.5460443	7.30203	Multitasking_Read
13:17:31.730	-0.026337024	6.4358106	7.0559278	-0.0024953845	0.0349983	-0.016920356	0.0034480582	6.5460443	7.30203	Multitasking_Read
13:17:31.753	-0.026337024	6.4358106	7.0559278	-0.0024953845	0.0349983	-0.016920356	0.0034480582	6.5460443	7.30203	Multitasking_Read
13:17:31.774	0.035914123	6.3567996	7.1493044	-0.021432208	-0.010205725	-0.016920356	-0.0010524316	6.5362835	7.310766	Multitasking_Read
13:17:31.796	0.035914123	6.3567996	7.1493044	-0.021432208	-0.010205725	-0.016920356	-0.0010524316	6.5362835	7.310766	Multitasking_Read
13:17:31.819	0.035914123	6.3567996	7.1493044	-0.021432208	-0.010205725	-0.016920356	-0.0010524316	6.5362835	7.310766	Multitasking_Read
13:17:31.842	0.035914123	6.3567996	7.1493044	-0.021432208	-0.010205725	-0.016920356	-0.0010524316	6.5362835	7.310766	Multitasking_Read
13:17:31.864	0.035914123	6.3567996	7.1493044	-0.021432208	-0.010205725	-0.016920356	-0.0010524316	6.5362835	7.310766	Multitasking_Read
13:17:31.888	0.035914123	6.3567996	7.1493044	-0.021432208	-0.010205725	-0.016920356	-0.0010524316	6.5362835	7.310766	Multitasking_Read
13:17:31.910	0.035914123	6.3567996	7.1493044	-0.021432208	-0.010205725	-0.016920356	-0.0010524316	6.5362835	7.310766	Multitasking_Read
13:17:31.934	0.035914123	6.3567996	7.1493044	-0.021432208	-0.010205725	-0.016920356	-0.0010524316	6.5362835	7.310766	Multitasking_Read
13:17:31.958	-0.028731298	6.2586346	7.1947956	0.0054458636	-0.019368704	-0.008368243	-0.027363772	6.5107803	7.3334346	Multitasking_Read
13:17:31.980	-0.028731298	6.2586346	7.1947956	0.0054458636	-0.019368704	-0.008368243	-0.027363772	6.5107803	7.3334346	Multitasking_Read
13:17:32.003	-0.028731298	6.2586346	7.1947956	0.0054458636	-0.019368704	-0.008368243	-0.027363772	6.5107803	7.3334346	Multitasking_Read
13:17:32.026	-0.028731298	6.2586346	7.1947956	0.0054458636	-0.019368704	-0.008368243	-0.027363772	6.5107803	7.3334346	Multitasking_Read
13:17:32.050	-0.028731298	6.2586346	7.1947956	0.0054458636	-0.019368704	-0.008368243	-0.027363772	6.5107803	7.3334346	Multitasking_Read
13:17:32.073	-0.028731298	6.2586346	7.1947956	0.0054458636	-0.019368704	-0.008368243	-0.027363772	6.5107803	7.3334346	Multitasking_Read
13:17:32.096	-0.028731298	6.2586346	7.1947956	0.0054458636	-0.019368704	-0.008368243	-0.027363772	6.5107803	7.3334346	Multitasking_Read
13:17:32.118	0.045491222	6.32328	7.2762012	-0.07885354	0.019115807	0.0014056009	-0.032970943	6.4849157	7.3563004	Multitasking_Read
13:17:32.141	0.045491222	6.32328	7.2762012	-0.07885354	0.019115807	0.0014056009	-0.032970943	6.4849157	7.3563004	Multitasking_Read
13:17:32.164	0.045491222	6.32328	7.2762012	-0.07885354	0.019115807	0.0014056009	-0.032970943	6.4849157	7.3563004	Multitasking_Read
13:17:32.188	0.045491222	6.32328	7.2762012	-0.07885354	0.019115807	0.0014056009	-0.032970943	6.4849157	7.3563004	Multitasking_Read
13:17:32.210	0.045491222	6.32328	7.2762012	-0.07885354	0.019115807	0.0014056009	-0.032970943	6.4849157	7.3563004	Multitasking_Read
13:17:32.233	0.045491222	6.32328	7.2762012	-0.07885354	0.019115807	0.0014056009	-0.032970943	6.4849157	7.3563004	Multitasking_Read
13:17:32.256	0.045491222	6.32328	7.2762012	-0.07885354	0.019115807	0.0014056009	-0.032970943	6.4849157	7.3563004	Multitasking_Read
13:17:32.279	0.045491222	6.32328	7.2762012	-0.07885354	0.019115807	0.0014056009	-0.032970943	6.4849157	7.3563004	Multitasking_Read
13:17:32.302	-0.07901107	6.2322974	7.233104	-0.021432208	0.013618019	0.0007947357	-0.054604065	6.429363	7.404769	Multitasking_Read
13:17:32.325	-0.07901107	6.2322974	7.233104	-0.021432208	0.013618019	0.0007947357	-0.054604065	6.429363	7.404769	Multitasking_Read
13:17:32.348	-0.07901107	6.2322974	7.233104	-0.021432208	0.013618019	0.0007947357	-0.054604065	6.429363	7.404769	Multitasking_Read
13:17:32.371	-0.07901107	6.2322974	7.233104	-0.021432208	0.013618019	0.0007947357	-0.054604065	6.429363	7.404769	Multitasking_Read
13:17:32.394	-0.07901107	6.2322974	7.233104	-0.021432208	0.013618019	0.0007947357	-0.054604065	6.429363	7.404769	Multitasking_Read
13:17:32.417	-0.07901107	6.2322974	7.233104	-0.021432208	0.013618019	0.0007947357	-0.054604065	6.429363	7.404769	Multitasking_Read
13:17:32.439	-0.07901107	6.2322974	7.233104	-0.021432208	0.013618019	0.0007947357	-0.054604065	6.429363	7.404769	Multitasking_Read
13:17:32.462	-0.07901107	6.2322974	7.233104	-0.021432208	0.013618019	0.0007947357	-0.054604065	6.429363	7.404769	Multitasking_Read
13:17:32.485	0.014365649	6.177229	7.501263	-0.023264803	0.014228884	-0.00103786	-0.076997645	6.4103127	7.42107	Multitasking_Read
13:17:32.509	0.014365649	6.177229	7.501263	-0.023264803	0.014228884	-0.00103786	-0.076997645	6.4103127	7.42107	Multitasking_Read
13:17:32.532	0.014365649	6.177229	7.501263	-0.023264803	0.014228884	-0.00103786	-0.076997645	6.4103127	7.42107	Multitasking_Read
13:17:32.554	0.014365649	6.177229	7.501263	-0.023264803	0.014228884	-0.00103786	-0.076997645	6.4103127	7.42107	Multitasking_Read
13:17:32.577	0.014365649	6.177229	7.501263	-0.023264803	0.014228884	-0.00103786	-0.076997645	6.4103127	7.42107	Multitasking_Read
13:17:32.600	0.014365649	6.177229	7.501263	-0.023264803	0.014228884	-0.00103786	-0.076997645	6.4103127	7.42107	Multitasking_Read
13:17:32.624	0.014365649	6.177229	7.501263	-0.023264803	0.014228884	-0.00103786	-0.076997645	6.4103127	7.42107	Multitasking_Read
13:17:32.647	0.014365649	6.177229	7.501263	-0.023264803	0.014228884	-0.00103786	-0.076997645	6.4103127	7.42107	Multitasking_Read
13:17:32.669	-0.03351985	6.167652	7.1109962	-0.048310276	-0.0047079385	0.0148446355	-0.080034636	6.4025207	7.4277616	Multitasking_Read
13:17:32.692	-0.03351985	6.167652	7.1109962	-0.048310276	-0.0047079385	0.0148446355	-0.080034636	6.4025207	7.4277616	Multitasking_Read
13:17:32.715	-0.03351985	6.167652	7.1109962	-0.048310276	-0.0047079385	0.0148446355	-0.080034636	6.4025207	7.4277616	Multitasking_Read
13:17:32.739	-0.03351985	6.167652	7.1109962	-0.048310276	-0.0047079385	0.0148446355	-0.080034636	6.4025207	7.4277616	Multitasking_Read
13:17:32.762	-0.03351985	6.167652	7.1109962	-0.048310276	-0.0047079385	0.0148446355	-0.080034636	6.4025207	7.4277616	Multitasking_Read
13:17:32.785	-0.03351985	6.167652	7.1109962	-0.048310276	-0.0047079385	0.0148446355	-0.080034636	6.4025207	7.4277616	Multitasking_Read
13:17:32.808	-0.03351985	6.167652	7.1109962	-0.048310276	-0.0047079385	0.0148446355	-0.080034636	6.4025207	7.4277616	Multitasking_Read
13:17:32.831	-0.03351985	6.167652	7.1109962	-0.048310276	-0.0047079385	0.0148446355	-0.080034636	6.4025207	7.4277616	Multitasking_Read
13:17:32.854	0.021548472	6.1915946	7.5323887	-0.03242778	0.01483975	0.006292523	-0.11044063	6.3525114	7.470187	Multitasking_Read
13:17:32.877	0.021548472	6.1915946	7.5323887	-0.03242778	0.01483975	0.006292523	-0.11044063	6.3525114	7.470187	Multitasking_Read
13:17:32.900	0.021548472	6.1915946	7.5323887	-0.03242778	0.01483975	0.006292523	-0.11044063	6.3525114	7.470187	Multitasking_Read
13:17:32.923	0.021548472	6.1915946	7.5323887	-0.03242778	0.01483975	0.006292523	-0.11044063	6.3525114	7.470187	Multitasking_Read
13:17:32.946	0.021548472	6.1915946	7.5323887	-0.03242778	0.01483975	0.006292523	-0.11044063	6.3525114	7.470187	Multitasking_Read
13:17:32.968	0.021548472	6.1915946	7.5323887	-0.03242778	0.01483975	0.006292523	-0.11044063	6.3525114	7.470187	Multitasking_Read
13:17:32.991	0.021548472	6.1915946	7.5323887	-0.03242778	0.01483975	0.006292523	-0.11044063	6.3525114	7.470187	Multitasking_Read
13:17:33.014	0.021548472	6.1915946	7.5323887	-0.03242778	0.01483975	0.006292523	-0.11044063	6.3525114	7.470187	Multitasking_Read
13:17:33.038	0.031125572	6.186806	7.472532	-0.03242778	-0.0053188037	-0.0047030514	-0.111255124	6.3378305	7.482638	Multitasking_Read
13:17:33.061	0.031125572	6.186806	7.472532	-0.03242778	-0.0053188037	-0.0047030514	-0.111255124	6.3378305	7.482638	Multitasking_Read
13:17:33.085	0.031125572	6.186806	7.472532	-0.03242778	-0.0053188037	-0.0047030514	-0.111255124	6.3378305	7.482638	Multitasking_Read
13:17:33.108	0.031125572	6.186806	7.472532	-0.03242778	-0.0053188037	-0.0047030514	-0.111255124	6.3378305	7.482638	Multitasking_Read
13:17:33.131	0.031125572	6.186806	7.472532	-0.03242778	-0.0053188037	-0.0047030514	-0.111255124	6.3378305	7.482638	Multitasking_Read
13:17:33.154	0.031125572	6.186806	7.472532	-0.03242778	-0.0053188037	-0.0047030514	-0.111255124	6.3378305	7.482638	Multitasking_Read
13:17:33.177	0.031125572	6.186806	7.472532	-0.03242778	-0.0053188037	-0.0047030514	-0.111255124	6.3378305	7.482638	Multitasking_Read
13:17:33.200	-0.15323359	6.074275	7.101419	0.02132836	-0.028531684	-0.0071465126	-0.12750947	6.322344	7.495468	Multitasking_Read
13:17:33.223	-0.15323359	6.074275	7.101419	0.02132836	-0.028531684	-0.0071465126	-0.12750947	6.322344	7.495468	Multitasking_Read
13:17:33.246	-0.15323359	6.074275	7.101419	0.02132836	-0.028531684	-0.0071465126	-0.12750947	6.322344	7.495468	Multitasking_Read
13:17:33.268	-0.15323359	6.074275	7.101419	0.02132836	-0.028531684	-0.0071465126	-0.12750947	6.322344	7.495468	Multitasking_Read
13:17:33.290	-0.15323359	6.074275	7.101419	0.02132836	-0.028531684	-0.0071465126	-0.12750947	6.322344	7.495468	Multitasking_Read
13:17:33.314	-0.15323359	6.074275	7.101419	0.02132836	-0.028531684	-0.0071465126	-0.12750947	6.322344	7.495468	Multitasking_Read
13:17:33.337	-0.15323359	6.074275	7.101419	0.02132836	-0.028531684	-0.0071465126	-0.12750947	6.322344	7.495468	Multitasking_Read
13:17:33.360	-0.15323359	6.074275	7.101419	0.02132836	-0.028531684	-0.0071465126	-0.12750947	6.322344	7.495468	Multitasking_Read
13:17:33.383	0.021548472	6.138921	7.099025	-0.008604038	-0.003486208	0.025229346	-0.13274273	6.3000183	7.5141506	Multitasking_Read
13:17:33.406	0.021548472	6.138921	7.099025	-0.008604038	-0.003486208	0.025229346	-0.13274273	6.3000183	7.5141506	Multitasking_Read
13:17:33.429	0.021548472	6.138921	7.099025	-0.008604038	-0.003486208	0.025229346	-0.13274273	6.3000183	7.5141506	Multitasking_Read
13:17:33.451	0.021548472	6.138921	7.099025	-0.008604038	-0.003486208	0.025229346	-0.13274273	6.3000183	7.5141506	Multitasking_Read
13:17:33.474	0.021548472	6.138921	7.099025	-0.008604038	-0.003486208	0.025229346	-0.13274273	6.3000183	7.5141506	Multitasking_Read
13:17:33.497	0.021548472	6.138921	7.099025	-0.008604038	-0.003486208	0.025229346	-0.13274273	6.3000183	7.5141506	Multitasking_Read
13:17:33.519	0.021548472	6.138921	7.099025	-0.008604038	-0.003486208	0.025229346	-0.13274273	6.3000183	7.5141506	Multitasking_Read
13:17:33.543	0.021548472	6.138921	7.099025	-0.008604038	-0.003486208	0.025229346	-0.13274273	6.3000183	7.5141506	Multitasking_Read
13:17:33.566	-0.15323359	6.0479383	7.4964743	-0.037314706	0.00078984874	-0.0065356474	-0.13606969	6.2900214	7.5224648	Multitasking_Read
13:17:33.589	-0.15323359	6.0479383	7.4964743	-0.037314706	0.00078984874	-0.0065356474	-0.13606969	6.2900214	7.5224648	Multitasking_Read
13:17:33.612	-0.15323359	6.0479383	7.4964743	-0.037314706	0.00078984874	-0.0065356474	-0.13606969	6.2900214	7.5224648	Multitasking_Read
13:17:33.635	-0.15323359	6.0479383	7.4964743	-0.037314706	0.00078984874	-0.0065356474	-0.13606969	6.2900214	7.5224648	Multitasking_Read
13:17:33.659	-0.15323359	6.0479383	7.4964743	-0.037314706	0.00078984874	-0.0065356474	-0.13606969	6.2900214	7.5224648	Multitasking_Read
13:17:33.681	-0.15323359	6.0479383	7.4964743	-0.037314706	0.00078984874	-0.0065356474	-0.13606969	6.2900214	7.5224648	Multitasking_Read
13:17:33.704	-0.15323359	6.0479383	7.4964743	-0.037314706	0.00078984874	-0.0065356474	-0.13606969	6.2900214	7.5224648	Multitasking_Read
13:17:33.729	-0.15323359	6.0479383	7.4964743	-0.037314706	0.00078984874	-0.0065356474	-0.13606969	6.2900214	7.5224648	Multitasking_Read
13:17:33.753	-0.17478207	6.0670924	7.3839436	0.042708647	0.013618019	0.019120693	-0.15131588	6.254246	7.5519404	Multitasking_Read
13:17:33.776	-0.17478207	6.0670924	7.3839436	0.042708647	0.013618019	0.019120693	-0.15131588	6.254246	7.5519404	Multitasking_Read
13:17:33.798	-0.17478207	6.0670924	7.3839436	0.042708647	0.013618019	0.019120693	-0.15131588	6.254246	7.5519404	Multitasking_Read
13:17:33.821	-0.17478207	6.0670924	7.3839436	0.042708647	0.013618019	0.019120693	-0.15131588	6.254246	7.5519404	Multitasking_Read
13:17:33.843	-0.17478207	6.0670924	7.3839436	0.042708647	0.013618019	0.019120693	-0.15131588	6.254246	7.5519404	Multitasking_Read
13:17:33.866	-0.17478207	6.0670924	7.3839436	0.042708647	0.013618019	0.019120693	-0.15131588	6.254246	7.5519404	Multitasking_Read
13:17:33.929	-0.11492519	6.0311785	7.328875	-0.0654145	-0.011427456	0.005070792	-0.12986024	6.2673435	7.541478	Multitasking_Read
13:17:33.994	-0.11492519	6.0311785	7.328875	-0.0654145	-0.011427456	0.005070792	-0.12986024	6.2673435	7.541478	Multitasking_Read
13:17:34.016	-0.11492519	6.0311785	7.328875	-0.0654145	-0.011427456	0.005070792	-0.12986024	6.2673435	7.541478	Multitasking_Read
13:17:34.038	-0.11492519	6.0311785	7.328875	-0.0654145	-0.011427456	0.005070792	-0.12986024	6.2673435	7.541478	Multitasking_Read
13:17:34.059	-0.11492519	6.0311785	7.328875	-0.0654145	-0.011427456	0.005070792	-0.12986024	6.2673435	7.541478	Multitasking_Read
13:17:34.081	-0.11492519	6.0311785	7.328875	-0.0654145	-0.011427456	0.005070792	-0.12986024	6.2673435	7.541478	Multitasking_Read
13:17:34.103	-0.18196489	6.035967	7.058322	0.0329348	-0.008983996	0.016677232	-0.13205767	6.262544	7.5454273	Multitasking_Read
13:17:34.125	-0.18196489	6.035967	7.058322	0.0329348	-0.008983996	0.016677232	-0.13205767	6.262544	7.5454273	Multitasking_Read
13:17:34.148	-0.18196489	6.035967	7.058322	0.0329348	-0.008983996	0.016677232	-0.13205767	6.262544	7.5454273	Multitasking_Read
13:17:34.169	-0.18196489	6.035967	7.058322	0.0329348	-0.008983996	0.016677232	-0.13205767	6.262544	7.5454273	Multitasking_Read
13:17:34.191	-0.18196489	6.035967	7.058322	0.0329348	-0.008983996	0.016677232	-0.13205767	6.262544	7.5454273	Multitasking_Read
13:17:34.213	-0.18196489	6.035967	7.058322	0.0329348	-0.008983996	0.016677232	-0.13205767	6.262544	7.5454273	Multitasking_Read
13:17:34.234	-0.18196489	6.035967	7.058322	0.0329348	-0.008983996	0.016677232	-0.13205767	6.262544	7.5454273	Multitasking_Read
13:17:34.257	-0.18196489	6.035967	7.058322	0.0329348	-0.008983996	0.016677232	-0.13205767	6.262544	7.5454273	Multitasking_Read
13:17:34.278	-0.16759923	6.1532865	7.2211328	0.020717494	-0.014481782	0.006292523	-0.12977347	6.2593946	7.548079	Multitasking_Read
13:17:34.301	-0.16759923	6.1532865	7.2211328	0.020717494	-0.014481782	0.006292523	-0.12977347	6.2593946	7.548079	Multitasking_Read
13:17:34.324	-0.16759923	6.1532865	7.2211328	0.020717494	-0.014481782	0.006292523	-0.12977347	6.2593946	7.548079	Multitasking_Read
13:17:34.346	-0.16759923	6.1532865	7.2211328	0.020717494	-0.014481782	0.006292523	-0.12977347	6.2593946	7.548079	Multitasking_Read
13:17:34.368	-0.16759923	6.1532865	7.2211328	0.020717494	-0.014481782	0.006292523	-0.12977347	6.2593946	7.548079	Multitasking_Read
13:17:34.391	-0.16759923	6.1532865	7.2211328	0.020717494	-0.014481782	0.006292523	-0.12977347	6.2593946	7.548079	Multitasking_Read
13:17:34.414	-0.16759923	6.1532865	7.2211328	0.020717494	-0.014481782	0.006292523	-0.12977347	6.2593946	7.548079	Multitasking_Read
13:17:34.437	-0.16759923	6.1532865	7.2211328	0.020717494	-0.014481782	0.006292523	-0.12977347	6.2593946	7.548079	Multitasking_Read
13:17:34.459	-0.083799616	6.0263896	7.292961	-0.0073823067	-0.015703512	-0.004092186	-0.1254471	6.25699	7.550142	Multitasking_Read
13:17:34.482	-0.083799616	6.0263896	7.292961	-0.0073823067	-0.015703512	-0.004092186	-0.1254471	6.25699	7.550142	Multitasking_Read
13:17:34.505	-0.083799616	6.0263896	7.292961	-0.0073823067	-0.015703512	-0.004092186	-0.1254471	6.25699	7.550142	Multitasking_Read
13:17:34.528	-0.083799616	6.0263896	7.292961	-0.0073823067	-0.015703512	-0.004092186	-0.1254471	6.25699	7.550142	Multitasking_Read
13:17:34.551	-0.083799616	6.0263896	7.292961	-0.0073823067	-0.015703512	-0.004092186	-0.1254471	6.25699	7.550142	Multitasking_Read
13:17:34.574	-0.083799616	6.0263896	7.292961	-0.0073823067	-0.015703512	-0.004092186	-0.1254471	6.25699	7.550142	Multitasking_Read
13:17:34.597	-0.083799616	6.0263896	7.292961	-0.0073823067	-0.015703512	-0.004092186	-0.1254471	6.25699	7.550142	Multitasking_Read
13:17:34.620	-0.083799616	6.0263896	7.292961	-0.0073823067	-0.015703512	-0.004092186	-0.1254471	6.25699	7.550142	Multitasking_Read
13:17:34.643	0.028731298	6.119766	7.4174633	0.006667594	0.025835324	0.021564154	-0.11268505	6.220426	7.5804954	Multitasking_Read
13:17:34.666	0.028731298	6.119766	7.4174633	0.006667594	0.025835324	0.021564154	-0.11268505	6.220426	7.5804954	Multitasking_Read
13:17:34.688	0.028731298	6.119766	7.4174633	0.006667594	0.025835324	0.021564154	-0.11268505	6.220426	7.5804954	Multitasking_Read
13:17:34.711	0.028731298	6.119766	7.4174633	0.006667594	0.025835324	0.021564154	-0.11268505	6.220426	7.5804954	Multitasking_Read
13:17:34.733	0.028731298	6.119766	7.4174633	0.006667594	0.025835324	0.021564154	-0.11268505	6.220426	7.5804954	Multitasking_Read
13:17:34.756	0.028731298	6.119766	7.4174633	0.006667594	0.025835324	0.021564154	-0.11268505	6.220426	7.5804954	Multitasking_Read
13:17:34.778	0.028731298	6.119766	7.4174633	0.006667594	0.025835324	0.021564154	-0.11268505	6.220426	7.5804954	Multitasking_Read
13:17:34.801	0.028731298	6.119766	7.4174633	0.006667594	0.025835324	0.021564154	-0.11268505	6.220426	7.5804954	Multitasking_Read
13:17:34.824	-0.11492519	6.035967	7.5323887	-0.0018845194	0.008731097	-0.028526796	-0.12293328	6.2141523	7.5854826	Multitasking_Read
13:17:34.846	-0.11492519	6.035967	7.5323887	-0.0018845194	0.008731097	-0.028526796	-0.12293328	6.2141523	7.5854826	Multitasking_Read
13:17:34.870	-0.11492519	6.035967	7.5323887	-0.0018845194	0.008731097	-0.028526796	-0.12293328	6.2141523	7.5854826	Multitasking_Read
13:17:34.892	-0.11492519	6.035967	7.5323887	-0.0018845194	0.008731097	-0.028526796	-0.12293328	6.2141523	7.5854826	Multitasking_Read
13:17:34.915	-0.11492519	6.035967	7.5323887	-0.0018845194	0.008731097	-0.028526796	-0.12293328	6.2141523	7.5854826	Multitasking_Read
13:17:34.938	-0.11492519	6.035967	7.5323887	-0.0018845194	0.008731097	-0.028526796	-0.12293328	6.2141523	7.5854826	Multitasking_Read
[truncated: 3,191 more rows]
