# Supplementary material for: Real-time Smartphone Activity Classification Using Inertial Sensors—Recognition of Scrolling, Typing, and Watching Videos While Sitting or Walking
Source: Sensors (Basel). 2020 Jan 24;20(3):655. doi: 10.3390/s20030655 (PMC7038357; doi:10.3390/s20030655)
Supplement: Supplementary file 1 [file sensors-20-00655-s001.zip › sensors-668083-supplementary/5Hz_data/8414/2019_09_03_13_11_20_Sitting_Idle.csv]

time	accX	accY	accZ	rotX	rotY	rotZ	graX	graY	graZ	activity
13:26:02.048	-0.24900457	5.4733124	7.800547	-0.348856	-0.38527697	0.15595451	0.13720976	5.4913435	8.123832	Sitting_Idle
13:26:02.069	-0.24900457	5.4733124	7.800547	-0.348856	-0.38527697	0.15595451	0.13720976	5.4913435	8.123832	Sitting_Idle
13:26:02.091	-0.24900457	5.4733124	7.800547	-0.348856	-0.38527697	0.15595451	0.13720976	5.4913435	8.123832	Sitting_Idle
13:26:02.112	-0.24900457	5.4733124	7.800547	-0.348856	-0.38527697	0.15595451	0.13720976	5.4913435	8.123832	Sitting_Idle
13:26:02.134	-0.24900457	5.4733124	7.800547	-0.348856	-0.38527697	0.15595451	0.13720976	5.4913435	8.123832	Sitting_Idle
13:26:02.155	-0.24900457	5.4733124	7.800547	-0.348856	-0.38527697	0.15595451	0.5049489	5.082983	8.3713	Sitting_Idle
13:26:02.177	0.7015225	4.802915	7.020014	0.038432587	-0.14154175	0.257969	0.5049489	5.082983	8.3713	Sitting_Idle
13:26:02.198	0.7015225	4.802915	7.020014	0.038432587	-0.14154175	0.257969	0.5049489	5.082983	8.3713	Sitting_Idle
13:26:02.219	0.7015225	4.802915	7.020014	0.038432587	-0.14154175	0.257969	0.5049489	5.082983	8.3713	Sitting_Idle
13:26:02.240	0.7015225	4.802915	7.020014	0.038432587	-0.14154175	0.257969	0.5049489	5.082983	8.3713	Sitting_Idle
13:26:02.262	0.7015225	4.802915	7.020014	0.038432587	-0.14154175	0.257969	0.5049489	5.082983	8.3713	Sitting_Idle
13:26:02.283	0.7015225	4.802915	7.020014	0.038432587	-0.14154175	0.257969	0.5049489	5.082983	8.3713	Sitting_Idle
13:26:02.304	0.7015225	4.802915	7.020014	0.038432587	-0.14154175	0.257969	0.5049489	5.082983	8.3713	Sitting_Idle
13:26:02.326	0.7015225	4.802915	7.020014	0.038432587	-0.14154175	0.257969	0.5049489	5.082983	8.3713	Sitting_Idle
13:26:02.347	0.679974	4.843618	7.2714124	-0.543722	0.0050659054	0.102809235	0.630479	4.610456	8.632297	Sitting_Idle
13:26:02.368	0.679974	4.843618	7.2714124	-0.543722	0.0050659054	0.102809235	0.630479	4.610456	8.632297	Sitting_Idle
13:26:02.390	0.679974	4.843618	7.2714124	-0.543722	0.0050659054	0.102809235	0.630479	4.610456	8.632297	Sitting_Idle
13:26:02.411	0.679974	4.843618	7.2714124	-0.543722	0.0050659054	0.102809235	0.630479	4.610456	8.632297	Sitting_Idle
13:26:02.432	0.679974	4.843618	7.2714124	-0.543722	0.0050659054	0.102809235	0.630479	4.610456	8.632297	Sitting_Idle
13:26:02.454	0.679974	4.843618	7.2714124	-0.543722	0.0050659054	0.102809235	0.630479	4.610456	8.632297	Sitting_Idle
13:26:02.475	0.679974	4.843618	7.2714124	-0.543722	0.0050659054	0.102809235	0.630479	4.610456	8.632297	Sitting_Idle
13:26:02.497	0.679974	4.843618	7.2714124	-0.543722	0.0050659054	0.102809235	0.630479	4.610456	8.632297	Sitting_Idle
13:26:02.518	-0.18914771	2.5810282	9.711179	-0.94872564	0.7148913	-0.016309492	0.25431076	3.3283508	9.221051	Sitting_Idle
13:26:02.540	-0.18914771	2.5810282	9.711179	-0.94872564	0.7148913	-0.016309492	0.25431076	3.3283508	9.221051	Sitting_Idle
13:26:02.561	-0.18914771	2.5810282	9.711179	-0.94872564	0.7148913	-0.016309492	0.25431076	3.3283508	9.221051	Sitting_Idle
13:26:02.585	-0.18914771	2.5810282	9.711179	-0.94872564	0.7148913	-0.016309492	0.25431076	3.3283508	9.221051	Sitting_Idle
13:26:02.608	-0.18914771	2.5810282	9.711179	-0.94872564	0.7148913	-0.016309492	0.25431076	3.3283508	9.221051	Sitting_Idle
13:26:02.631	-0.18914771	2.5810282	9.711179	-0.94872564	0.7148913	-0.016309492	0.25431076	3.3283508	9.221051	Sitting_Idle
13:26:02.655	-0.18914771	2.5810282	9.711179	-0.94872564	0.7148913	-0.016309492	0.25431076	3.3283508	9.221051	Sitting_Idle
13:26:02.677	-0.18914771	2.5810282	9.711179	-0.94872564	0.7148913	-0.016309492	0.25431076	3.3283508	9.221051	Sitting_Idle
13:26:02.702	0.9385557	1.0319325	10.716774	-0.41910547	-0.8031088	-0.32418558	-0.26618353	1.6140858	9.669243	Sitting_Idle
13:26:02.726	0.9385557	1.0319325	10.716774	-0.41910547	-0.8031088	-0.32418558	-0.26618353	1.6140858	9.669243	Sitting_Idle
13:26:02.748	0.9385557	1.0319325	10.716774	-0.41910547	-0.8031088	-0.32418558	-0.26618353	1.6140858	9.669243	Sitting_Idle
13:26:02.770	0.9385557	1.0319325	10.716774	-0.41910547	-0.8031088	-0.32418558	-0.26618353	1.6140858	9.669243	Sitting_Idle
13:26:02.793	0.9385557	1.0319325	10.716774	-0.41910547	-0.8031088	-0.32418558	-0.26618353	1.6140858	9.669243	Sitting_Idle
13:26:02.817	0.9385557	1.0319325	10.716774	-0.41910547	-0.8031088	-0.32418558	-0.26618353	1.6140858	9.669243	Sitting_Idle
13:26:02.838	0.9385557	1.0319325	10.716774	-0.41910547	-0.8031088	-0.32418558	-0.26618353	1.6140858	9.669243	Sitting_Idle
13:26:02.861	0.9385557	1.0319325	10.716774	-0.41910547	-0.8031088	-0.32418558	-0.26618353	1.6140858	9.669243	Sitting_Idle
13:26:02.883	0.9960183	0.6057515	9.648928	-0.042812493	-1.0236312	0.29401004	0.89982194	1.6139681	9.630981	Sitting_Idle
13:26:02.905	0.9960183	0.6057515	9.648928	-0.042812493	-1.0236312	0.29401004	0.89982194	1.6139681	9.630981	Sitting_Idle
13:26:02.929	0.9960183	0.6057515	9.648928	-0.042812493	-1.0236312	0.29401004	0.89982194	1.6139681	9.630981	Sitting_Idle
13:26:02.952	0.9960183	0.6057515	9.648928	-0.042812493	-1.0236312	0.29401004	0.89982194	1.6139681	9.630981	Sitting_Idle
13:26:02.974	0.9960183	0.6057515	9.648928	-0.042812493	-1.0236312	0.29401004	0.89982194	1.6139681	9.630981	Sitting_Idle
13:26:02.996	0.9960183	0.6057515	9.648928	-0.042812493	-1.0236312	0.29401004	0.89982194	1.6139681	9.630981	Sitting_Idle
13:26:03.019	0.9960183	0.6057515	9.648928	-0.042812493	-1.0236312	0.29401004	0.89982194	1.6139681	9.630981	Sitting_Idle
13:26:03.042	0.9960183	0.6057515	9.648928	-0.042812493	-1.0236312	0.29401004	0.89982194	1.6139681	9.630981	Sitting_Idle
13:26:03.065	-0.062251143	0.2753416	9.914692	-0.35191032	0.47787562	0.18222171	1.0030259	0.69479454	9.730447	Sitting_Idle
13:26:03.088	-0.062251143	0.2753416	9.914692	-0.35191032	0.47787562	0.18222171	1.0030259	0.69479454	9.730447	Sitting_Idle
13:26:03.111	-0.062251143	0.2753416	9.914692	-0.35191032	0.47787562	0.18222171	1.0030259	0.69479454	9.730447	Sitting_Idle
13:26:03.133	-0.062251143	0.2753416	9.914692	-0.35191032	0.47787562	0.18222171	1.0030259	0.69479454	9.730447	Sitting_Idle
13:26:03.157	-0.062251143	0.2753416	9.914692	-0.35191032	0.47787562	0.18222171	1.0030259	0.69479454	9.730447	Sitting_Idle
13:26:03.180	-0.062251143	0.2753416	9.914692	-0.35191032	0.47787562	0.18222171	1.0030259	0.69479454	9.730447	Sitting_Idle
13:26:03.202	-0.062251143	0.2753416	9.914692	-0.35191032	0.47787562	0.18222171	1.0030259	0.69479454	9.730447	Sitting_Idle
13:26:03.224	-0.062251143	0.2753416	9.914692	-0.35191032	0.47787562	0.18222171	1.0030259	0.69479454	9.730447	Sitting_Idle
13:26:03.246	0.20111908	-0.7039168	9.055147	-0.21996342	-0.2759321	0.16145231	0.7319677	-0.06908854	9.779051	Sitting_Idle
13:26:03.270	0.20111908	-0.7039168	9.055147	-0.21996342	-0.2759321	0.16145231	0.7319677	-0.06908854	9.779051	Sitting_Idle
13:26:03.292	0.20111908	-0.7039168	9.055147	-0.21996342	-0.2759321	0.16145231	0.7319677	-0.06908854	9.779051	Sitting_Idle
13:26:03.316	0.20111908	-0.7039168	9.055147	-0.21996342	-0.2759321	0.16145231	0.7319677	-0.06908854	9.779051	Sitting_Idle
13:26:03.339	0.20111908	-0.7039168	9.055147	-0.21996342	-0.2759321	0.16145231	0.7319677	-0.06908854	9.779051	Sitting_Idle
13:26:03.361	0.20111908	-0.7039168	9.055147	-0.21996342	-0.2759321	0.16145231	0.7319677	-0.06908854	9.779051	Sitting_Idle
13:26:03.384	0.20111908	-0.7039168	9.055147	-0.21996342	-0.2759321	0.16145231	0.7319677	-0.06908854	9.779051	Sitting_Idle
13:26:03.407	0.20111908	-0.7039168	9.055147	-0.21996342	-0.2759321	0.16145231	0.7319677	-0.06908854	9.779051	Sitting_Idle
13:26:03.430	-0.9433443	-1.0846065	9.603436	-0.25478274	0.8957075	-0.14947812	-0.5830177	-0.3579978	9.782756	Sitting_Idle
13:26:03.452	-0.9433443	-1.0846065	9.603436	-0.25478274	0.8957075	-0.14947812	-0.5830177	-0.3579978	9.782756	Sitting_Idle
13:26:03.476	-0.9433443	-1.0846065	9.603436	-0.25478274	0.8957075	-0.14947812	-0.5830177	-0.3579978	9.782756	Sitting_Idle
13:26:03.500	-0.9433443	-1.0846065	9.603436	-0.25478274	0.8957075	-0.14947812	-0.5830177	-0.3579978	9.782756	Sitting_Idle
13:26:03.522	-0.9433443	-1.0846065	9.603436	-0.25478274	0.8957075	-0.14947812	-0.5830177	-0.3579978	9.782756	Sitting_Idle
13:26:03.546	-0.9433443	-1.0846065	9.603436	-0.25478274	0.8957075	-0.14947812	-0.5830177	-0.3579978	9.782756	Sitting_Idle
13:26:03.568	-0.9433443	-1.0846065	9.603436	-0.25478274	0.8957075	-0.14947812	-0.5830177	-0.3579978	9.782756	Sitting_Idle
13:26:03.591	-0.9433443	-1.0846065	9.603436	-0.25478274	0.8957075	-0.14947812	-0.5830177	-0.3579978	9.782756	Sitting_Idle
13:26:03.615	-0.9960183	-0.71828246	9.653716	-0.8833631	0.03927436	1.0655328	-0.18044102	-1.0131882	9.7525015	Sitting_Idle
13:26:03.638	-0.9960183	-0.71828246	9.653716	-0.8833631	0.03927436	1.0655328	-0.18044102	-1.0131882	9.7525015	Sitting_Idle
13:26:03.661	-0.9960183	-0.71828246	9.653716	-0.8833631	0.03927436	1.0655328	-0.18044102	-1.0131882	9.7525015	Sitting_Idle
13:26:03.684	-0.9960183	-0.71828246	9.653716	-0.8833631	0.03927436	1.0655328	-0.18044102	-1.0131882	9.7525015	Sitting_Idle
13:26:03.707	-0.9960183	-0.71828246	9.653716	-0.8833631	0.03927436	1.0655328	-0.18044102	-1.0131882	9.7525015	Sitting_Idle
13:26:03.730	-0.9960183	-0.71828246	9.653716	-0.8833631	0.03927436	1.0655328	-0.18044102	-1.0131882	9.7525015	Sitting_Idle
13:26:03.751	-0.9960183	-0.71828246	9.653716	-0.8833631	0.03927436	1.0655328	-0.18044102	-1.0131882	9.7525015	Sitting_Idle
13:26:03.773	-0.9960183	-0.71828246	9.653716	-0.8833631	0.03927436	1.0655328	-0.18044102	-1.0131882	9.7525015	Sitting_Idle
13:26:03.796	0.7853221	-1.4389591	9.80695	0.13372757	-0.04624678	0.3050056	0.16493407	-1.1701314	9.735192	Sitting_Idle
13:26:03.818	0.7853221	-1.4389591	9.80695	0.13372757	-0.04624678	0.3050056	0.16493407	-1.1701314	9.735192	Sitting_Idle
13:26:03.841	0.7853221	-1.4389591	9.80695	0.13372757	-0.04624678	0.3050056	0.16493407	-1.1701314	9.735192	Sitting_Idle
13:26:03.863	0.7853221	-1.4389591	9.80695	0.13372757	-0.04624678	0.3050056	0.16493407	-1.1701314	9.735192	Sitting_Idle
13:26:03.886	0.7853221	-1.4389591	9.80695	0.13372757	-0.04624678	0.3050056	0.16493407	-1.1701314	9.735192	Sitting_Idle
13:26:03.908	0.7853221	-1.4389591	9.80695	0.13372757	-0.04624678	0.3050056	0.16493407	-1.1701314	9.735192	Sitting_Idle
13:26:03.930	0.7853221	-1.4389591	9.80695	0.13372757	-0.04624678	0.3050056	0.16493407	-1.1701314	9.735192	Sitting_Idle
13:26:03.954	0.7853221	-1.4389591	9.80695	0.13372757	-0.04624678	0.3050056	0.16493407	-1.1701314	9.735192	Sitting_Idle
13:26:03.976	0.6296943	0.7110996	10.575512	-0.30426282	0.9286941	0.28240362	0.6474694	-0.5226246	9.771286	Sitting_Idle
13:26:03.998	0.6296943	0.7110996	10.575512	-0.30426282	0.9286941	0.28240362	0.6474694	-0.5226246	9.771286	Sitting_Idle
13:26:04.021	0.6296943	0.7110996	10.575512	-0.30426282	0.9286941	0.28240362	0.6474694	-0.5226246	9.771286	Sitting_Idle
13:26:04.043	0.6296943	0.7110996	10.575512	-0.30426282	0.9286941	0.28240362	0.6474694	-0.5226246	9.771286	Sitting_Idle
13:26:04.067	0.6296943	0.7110996	10.575512	-0.30426282	0.9286941	0.28240362	0.6474694	-0.5226246	9.771286	Sitting_Idle
13:26:04.089	0.6296943	0.7110996	10.575512	-0.30426282	0.9286941	0.28240362	0.6474694	-0.5226246	9.771286	Sitting_Idle
13:26:04.111	0.6296943	0.7110996	10.575512	-0.30426282	0.9286941	0.28240362	0.6474694	-0.5226246	9.771286	Sitting_Idle
13:26:04.134	0.6296943	0.7110996	10.575512	-0.30426282	0.9286941	0.28240362	0.6474694	-0.5226246	9.771286	Sitting_Idle
13:26:04.156	0.011971374	0.7015225	9.510059	0.060423736	0.5346861	0.047220495	0.50710005	-0.21865831	9.791089	Sitting_Idle
13:26:04.179	0.011971374	0.7015225	9.510059	0.060423736	0.5346861	0.047220495	0.50710005	-0.21865831	9.791089	Sitting_Idle
13:26:04.202	0.011971374	0.7015225	9.510059	0.060423736	0.5346861	0.047220495	0.50710005	-0.21865831	9.791089	Sitting_Idle
13:26:04.224	0.011971374	0.7015225	9.510059	0.060423736	0.5346861	0.047220495	0.50710005	-0.21865831	9.791089	Sitting_Idle
13:26:04.247	0.011971374	0.7015225	9.510059	0.060423736	0.5346861	0.047220495	0.50710005	-0.21865831	9.791089	Sitting_Idle
13:26:04.270	0.011971374	0.7015225	9.510059	0.060423736	0.5346861	0.047220495	0.50710005	-0.21865831	9.791089	Sitting_Idle
13:26:04.294	0.011971374	0.7015225	9.510059	0.060423736	0.5346861	0.047220495	0.50710005	-0.21865831	9.791089	Sitting_Idle
13:26:04.318	0.011971374	0.7015225	9.510059	0.060423736	0.5346861	0.047220495	0.50710005	-0.21865831	9.791089	Sitting_Idle
13:26:04.341	-0.045491222	-0.13168511	9.361614	-0.0031062497	-0.003486208	0.0032381967	0.072862566	-0.2182817	9.803949	Sitting_Idle
13:26:04.363	-0.045491222	-0.13168511	9.361614	-0.0031062497	-0.003486208	0.0032381967	0.072862566	-0.2182817	9.803949	Sitting_Idle
13:26:04.386	-0.045491222	-0.13168511	9.361614	-0.0031062497	-0.003486208	0.0032381967	0.072862566	-0.2182817	9.803949	Sitting_Idle
13:26:04.409	-0.045491222	-0.13168511	9.361614	-0.0031062497	-0.003486208	0.0032381967	0.072862566	-0.2182817	9.803949	Sitting_Idle
13:26:04.432	-0.045491222	-0.13168511	9.361614	-0.0031062497	-0.003486208	0.0032381967	0.072862566	-0.2182817	9.803949	Sitting_Idle
13:26:04.455	-0.045491222	-0.13168511	9.361614	-0.0031062497	-0.003486208	0.0032381967	0.072862566	-0.2182817	9.803949	Sitting_Idle
13:26:04.478	-0.045491222	-0.13168511	9.361614	-0.0031062497	-0.003486208	0.0032381967	0.072862566	-0.2182817	9.803949	Sitting_Idle
13:26:04.501	-0.06464542	-0.10055954	9.452597	0.00055894174	0.0020115792	0.0014056009	0.050790723	-0.20510007	9.804374	Sitting_Idle
13:26:04.523	-0.06464542	-0.10055954	9.452597	0.00055894174	0.0020115792	0.0014056009	0.050790723	-0.20510007	9.804374	Sitting_Idle
13:26:04.546	-0.06464542	-0.10055954	9.452597	0.00055894174	0.0020115792	0.0014056009	0.050790723	-0.20510007	9.804374	Sitting_Idle
13:26:04.569	-0.06464542	-0.10055954	9.452597	0.00055894174	0.0020115792	0.0014056009	0.050790723	-0.20510007	9.804374	Sitting_Idle
13:26:04.593	-0.06464542	-0.10055954	9.452597	0.00055894174	0.0020115792	0.0014056009	0.050790723	-0.20510007	9.804374	Sitting_Idle
13:26:04.615	-0.06464542	-0.10055954	9.452597	0.00055894174	0.0020115792	0.0014056009	0.050790723	-0.20510007	9.804374	Sitting_Idle
13:26:04.639	-0.06464542	-0.10055954	9.452597	0.00055894174	0.0020115792	0.0014056009	0.050790723	-0.20510007	9.804374	Sitting_Idle
13:26:04.662	-0.06464542	-0.10055954	9.452597	0.00055894174	0.0020115792	0.0014056009	0.050790723	-0.20510007	9.804374	Sitting_Idle
13:26:04.685	-0.043096945	-0.10055954	9.438231	-0.0012736539	0.0020115792	0.0032381967	0.025852308	-0.18455079	9.804879	Sitting_Idle
13:26:04.708	-0.043096945	-0.10055954	9.438231	-0.0012736539	0.0020115792	0.0032381967	0.025852308	-0.18455079	9.804879	Sitting_Idle
13:26:04.731	-0.043096945	-0.10055954	9.438231	-0.0012736539	0.0020115792	0.0032381967	0.025852308	-0.18455079	9.804879	Sitting_Idle
13:26:04.755	-0.043096945	-0.10055954	9.438231	-0.0012736539	0.0020115792	0.0032381967	0.025852308	-0.18455079	9.804879	Sitting_Idle
13:26:04.777	-0.043096945	-0.10055954	9.438231	-0.0012736539	0.0020115792	0.0032381967	0.025852308	-0.18455079	9.804879	Sitting_Idle
13:26:04.799	-0.043096945	-0.10055954	9.438231	-0.0012736539	0.0020115792	0.0032381967	0.025852308	-0.18455079	9.804879	Sitting_Idle
13:26:04.820	-0.043096945	-0.10055954	9.438231	-0.0012736539	0.0020115792	0.0032381967	0.025852308	-0.18455079	9.804879	Sitting_Idle
13:26:04.841	-0.043096945	-0.10055954	9.438231	-0.0012736539	0.0020115792	0.0032381967	0.025852308	-0.18455079	9.804879	Sitting_Idle
13:26:04.864	-0.06464542	-0.12689656	9.44302	-0.0012736539	0.001400714	0.0032381967	0.007908837	-0.17023623	9.805169	Sitting_Idle
13:26:04.886	-0.06464542	-0.12689656	9.44302	-0.0012736539	0.001400714	0.0032381967	0.007908837	-0.17023623	9.805169	Sitting_Idle
13:26:04.909	-0.06464542	-0.12689656	9.44302	-0.0012736539	0.001400714	0.0032381967	0.007908837	-0.17023623	9.805169	Sitting_Idle
13:26:04.931	-0.06464542	-0.12689656	9.44302	-0.0012736539	0.001400714	0.0032381967	0.007908837	-0.17023623	9.805169	Sitting_Idle
13:26:04.955	-0.06464542	-0.12689656	9.44302	-0.0012736539	0.001400714	0.0032381967	0.007908837	-0.17023623	9.805169	Sitting_Idle
13:26:04.979	-0.06464542	-0.12689656	9.44302	-0.0012736539	0.001400714	0.0032381967	0.007908837	-0.17023623	9.805169	Sitting_Idle
13:26:05.001	-0.06464542	-0.12689656	9.44302	-0.0012736539	0.001400714	0.0032381967	0.007908837	-0.17023623	9.805169	Sitting_Idle
13:26:05.024	-0.06464542	-0.12689656	9.44302	-0.0012736539	0.001400714	0.0032381967	0.007908837	-0.17023623	9.805169	Sitting_Idle
13:26:05.046	-0.047885496	-0.12450229	9.435837	0.00055894174	0.0020115792	0.0032381967	-0.0053673405	-0.16038251	9.805337	Sitting_Idle
13:26:05.068	-0.047885496	-0.12450229	9.435837	0.00055894174	0.0020115792	0.0032381967	-0.0053673405	-0.16038251	9.805337	Sitting_Idle
13:26:05.092	-0.047885496	-0.12450229	9.435837	0.00055894174	0.0020115792	0.0032381967	-0.0053673405	-0.16038251	9.805337	Sitting_Idle
13:26:05.114	-0.047885496	-0.12450229	9.435837	0.00055894174	0.0020115792	0.0032381967	-0.0053673405	-0.16038251	9.805337	Sitting_Idle
13:26:05.137	-0.047885496	-0.12450229	9.435837	0.00055894174	0.0020115792	0.0032381967	-0.0053673405	-0.16038251	9.805337	Sitting_Idle
13:26:05.160	-0.047885496	-0.12450229	9.435837	0.00055894174	0.0020115792	0.0032381967	-0.0053673405	-0.16038251	9.805337	Sitting_Idle
13:26:05.183	-0.047885496	-0.12450229	9.435837	0.00055894174	0.0020115792	0.0032381967	-0.0053673405	-0.16038251	9.805337	Sitting_Idle
13:26:05.206	-0.047885496	-0.12450229	9.435837	0.00055894174	0.0020115792	0.0032381967	-0.0053673405	-0.16038251	9.805337	Sitting_Idle
13:26:05.228	-0.05027977	-0.12450229	9.452597	0.00055894174	0.001400714	0.0032381967	-0.015589916	-0.15296496	9.805445	Sitting_Idle
13:26:05.250	-0.05027977	-0.12450229	9.452597	0.00055894174	0.001400714	0.0032381967	-0.015589916	-0.15296496	9.805445	Sitting_Idle
13:26:05.273	-0.05027977	-0.12450229	9.452597	0.00055894174	0.001400714	0.0032381967	-0.015589916	-0.15296496	9.805445	Sitting_Idle
13:26:05.296	-0.05027977	-0.12450229	9.452597	0.00055894174	0.001400714	0.0032381967	-0.015589916	-0.15296496	9.805445	Sitting_Idle
13:26:05.319	-0.05027977	-0.12450229	9.452597	0.00055894174	0.001400714	0.0032381967	-0.015589916	-0.15296496	9.805445	Sitting_Idle
13:26:05.342	-0.05027977	-0.12450229	9.452597	0.00055894174	0.001400714	0.0032381967	-0.015589916	-0.15296496	9.805445	Sitting_Idle
13:26:05.363	-0.05027977	-0.12450229	9.452597	0.00055894174	0.001400714	0.0032381967	-0.015589916	-0.15296496	9.805445	Sitting_Idle
13:26:05.385	-0.05027977	-0.12450229	9.452597	0.00055894174	0.001400714	0.0032381967	-0.015589916	-0.15296496	9.805445	Sitting_Idle
13:26:05.406	-0.047885496	-0.10774237	9.450203	-0.0006627888	0.00078984874	0.003849062	-0.02287668	-0.1475315	9.805513	Sitting_Idle
13:26:05.428	-0.047885496	-0.10774237	9.450203	-0.0006627888	0.00078984874	0.003849062	-0.02287668	-0.1475315	9.805513	Sitting_Idle
13:26:05.449	-0.047885496	-0.10774237	9.450203	-0.0006627888	0.00078984874	0.003849062	-0.02287668	-0.1475315	9.805513	Sitting_Idle
13:26:05.471	-0.047885496	-0.10774237	9.450203	-0.0006627888	0.00078984874	0.003849062	-0.02287668	-0.1475315	9.805513	Sitting_Idle
13:26:05.492	-0.047885496	-0.10774237	9.450203	-0.0006627888	0.00078984874	0.003849062	-0.02287668	-0.1475315	9.805513	Sitting_Idle
13:26:05.515	-0.047885496	-0.10774237	9.450203	-0.0006627888	0.00078984874	0.003849062	-0.02287668	-0.1475315	9.805513	Sitting_Idle
13:26:05.539	-0.047885496	-0.10774237	9.450203	-0.0006627888	0.00078984874	0.003849062	-0.02287668	-0.1475315	9.805513	Sitting_Idle
13:26:05.562	-0.047885496	-0.10774237	9.450203	-0.0006627888	0.00078984874	0.003849062	-0.02287668	-0.1475315	9.805513	Sitting_Idle
13:26:05.585	-0.031125572	-0.09577099	9.428655	-0.0012736539	0.00017898351	0.00018387043	-0.02813461	-0.14211391	9.80558	Sitting_Idle
13:26:05.610	-0.031125572	-0.09577099	9.428655	-0.0012736539	0.00017898351	0.00018387043	-0.02813461	-0.14211391	9.80558	Sitting_Idle
13:26:05.631	-0.031125572	-0.09577099	9.428655	-0.0012736539	0.00017898351	0.00018387043	-0.02813461	-0.14211391	9.80558	Sitting_Idle
13:26:05.653	-0.031125572	-0.09577099	9.428655	-0.0012736539	0.00017898351	0.00018387043	-0.02813461	-0.14211391	9.80558	Sitting_Idle
13:26:05.674	-0.031125572	-0.09577099	9.428655	-0.0012736539	0.00017898351	0.00018387043	-0.02813461	-0.14211391	9.80558	Sitting_Idle
13:26:05.696	-0.031125572	-0.09577099	9.428655	-0.0012736539	0.00017898351	0.00018387043	-0.02813461	-0.14211391	9.80558	Sitting_Idle
13:26:05.718	-0.031125572	-0.09577099	9.428655	-0.0012736539	0.00017898351	0.00018387043	-0.02813461	-0.14211391	9.80558	Sitting_Idle
13:26:05.741	-0.031125572	-0.09577099	9.428655	-0.0012736539	0.00017898351	0.00018387043	-0.02813461	-0.14211391	9.80558	Sitting_Idle
13:26:05.763	-0.052674048	-0.11971374	9.42626	-0.0012736539	0.0026224444	0.0014056009	-0.032027487	-0.13754852	9.805634	Sitting_Idle
13:26:05.785	-0.052674048	-0.11971374	9.42626	-0.0012736539	0.0026224444	0.0014056009	-0.032027487	-0.13754852	9.805634	Sitting_Idle
13:26:05.808	-0.052674048	-0.11971374	9.42626	-0.0012736539	0.0026224444	0.0014056009	-0.032027487	-0.13754852	9.805634	Sitting_Idle
13:26:05.831	-0.052674048	-0.11971374	9.42626	-0.0012736539	0.0026224444	0.0014056009	-0.032027487	-0.13754852	9.805634	Sitting_Idle
13:26:05.853	-0.052674048	-0.11971374	9.42626	-0.0012736539	0.0026224444	0.0014056009	-0.032027487	-0.13754852	9.805634	Sitting_Idle
13:26:05.877	-0.052674048	-0.11971374	9.42626	-0.0012736539	0.0026224444	0.0014056009	-0.032027487	-0.13754852	9.805634	Sitting_Idle
13:26:05.899	-0.052674048	-0.11971374	9.42626	-0.0012736539	0.0026224444	0.0014056009	-0.032027487	-0.13754852	9.805634	Sitting_Idle
13:26:05.922	-0.052674048	-0.11971374	9.42626	-0.0012736539	0.0026224444	0.0014056009	-0.032027487	-0.13754852	9.805634	Sitting_Idle
13:26:05.945	-0.035914123	-0.12450229	9.440625	-0.0012736539	0.00078984874	0.0032381967	-0.035559956	-0.13419214	9.805668	Sitting_Idle
13:26:05.968	-0.035914123	-0.12450229	9.440625	-0.0012736539	0.00078984874	0.0032381967	-0.035559956	-0.13419214	9.805668	Sitting_Idle
13:26:05.992	-0.035914123	-0.12450229	9.440625	-0.0012736539	0.00078984874	0.0032381967	-0.035559956	-0.13419214	9.805668	Sitting_Idle
13:26:06.014	-0.035914123	-0.12450229	9.440625	-0.0012736539	0.00078984874	0.0032381967	-0.035559956	-0.13419214	9.805668	Sitting_Idle
13:26:06.038	-0.035914123	-0.12450229	9.440625	-0.0012736539	0.00078984874	0.0032381967	-0.035559956	-0.13419214	9.805668	Sitting_Idle
13:26:06.060	-0.035914123	-0.12450229	9.440625	-0.0012736539	0.00078984874	0.0032381967	-0.035559956	-0.13419214	9.805668	Sitting_Idle
13:26:06.083	-0.035914123	-0.12450229	9.440625	-0.0012736539	0.00078984874	0.0032381967	-0.035559956	-0.13419214	9.805668	Sitting_Idle
13:26:06.107	-0.035914123	-0.12450229	9.440625	-0.0012736539	0.00078984874	0.0032381967	-0.035559956	-0.13419214	9.805668	Sitting_Idle
13:26:06.129	-0.043096945	-0.12450229	9.440625	-0.0024953845	0.001400714	0.002016466	-0.037644602	-0.13192427	9.805691	Sitting_Idle
13:26:06.152	-0.043096945	-0.12450229	9.440625	-0.0024953845	0.001400714	0.002016466	-0.037644602	-0.13192427	9.805691	Sitting_Idle
13:26:06.174	-0.043096945	-0.12450229	9.440625	-0.0024953845	0.001400714	0.002016466	-0.037644602	-0.13192427	9.805691	Sitting_Idle
13:26:06.196	-0.043096945	-0.12450229	9.440625	-0.0024953845	0.001400714	0.002016466	-0.037644602	-0.13192427	9.805691	Sitting_Idle
13:26:06.220	-0.043096945	-0.12450229	9.440625	-0.0024953845	0.001400714	0.002016466	-0.037644602	-0.13192427	9.805691	Sitting_Idle
13:26:06.243	-0.043096945	-0.12450229	9.440625	-0.0024953845	0.001400714	0.002016466	-0.037644602	-0.13192427	9.805691	Sitting_Idle
13:26:06.266	-0.043096945	-0.12450229	9.440625	-0.0024953845	0.001400714	0.002016466	-0.037644602	-0.13192427	9.805691	Sitting_Idle
13:26:06.289	-0.043096945	-0.12450229	9.440625	-0.0024953845	0.001400714	0.002016466	-0.037644602	-0.13192427	9.805691	Sitting_Idle
13:26:06.312	-0.028731298	-0.12210801	9.454991	-0.0012736539	0.00078984874	0.002016466	-0.03892181	-0.13032916	9.805707	Sitting_Idle
13:26:06.336	-0.028731298	-0.12210801	9.454991	-0.0012736539	0.00078984874	0.002016466	-0.03892181	-0.13032916	9.805707	Sitting_Idle
13:26:06.359	-0.028731298	-0.12210801	9.454991	-0.0012736539	0.00078984874	0.002016466	-0.03892181	-0.13032916	9.805707	Sitting_Idle
13:26:06.382	-0.028731298	-0.12210801	9.454991	-0.0012736539	0.00078984874	0.002016466	-0.03892181	-0.13032916	9.805707	Sitting_Idle
13:26:06.405	-0.028731298	-0.12210801	9.454991	-0.0012736539	0.00078984874	0.002016466	-0.03892181	-0.13032916	9.805707	Sitting_Idle
13:26:06.428	-0.028731298	-0.12210801	9.454991	-0.0012736539	0.00078984874	0.002016466	-0.03892181	-0.13032916	9.805707	Sitting_Idle
13:26:06.451	-0.028731298	-0.12210801	9.454991	-0.0012736539	0.00078984874	0.002016466	-0.03892181	-0.13032916	9.805707	Sitting_Idle
13:26:06.475	-0.028731298	-0.12210801	9.454991	-0.0012736539	0.00078984874	0.002016466	-0.03892181	-0.13032916	9.805707	Sitting_Idle
13:26:06.499	-0.06943397	-0.10774237	9.435837	-5.1923547e-05	-0.00043188172	0.0026273315	-0.040121064	-0.12887704	9.805721	Sitting_Idle
13:26:06.521	-0.06943397	-0.10774237	9.435837	-5.1923547e-05	-0.00043188172	0.0026273315	-0.040121064	-0.12887704	9.805721	Sitting_Idle
13:26:06.544	-0.06943397	-0.10774237	9.435837	-5.1923547e-05	-0.00043188172	0.0026273315	-0.040121064	-0.12887704	9.805721	Sitting_Idle
13:26:06.568	-0.06943397	-0.10774237	9.435837	-5.1923547e-05	-0.00043188172	0.0026273315	-0.040121064	-0.12887704	9.805721	Sitting_Idle
13:26:06.591	-0.06943397	-0.10774237	9.435837	-5.1923547e-05	-0.00043188172	0.0026273315	-0.040121064	-0.12887704	9.805721	Sitting_Idle
13:26:06.614	-0.06943397	-0.10774237	9.435837	-5.1923547e-05	-0.00043188172	0.0026273315	-0.040121064	-0.12887704	9.805721	Sitting_Idle
13:26:06.636	-0.06943397	-0.10774237	9.435837	-5.1923547e-05	-0.00043188172	0.0026273315	-0.040121064	-0.12887704	9.805721	Sitting_Idle
13:26:06.658	-0.06464542	-0.062251143	9.447808	-0.0024953845	-0.00043188172	0.0026273315	-0.04192729	-0.12722766	9.805735	Sitting_Idle
13:26:06.680	-0.06464542	-0.062251143	9.447808	-0.0024953845	-0.00043188172	0.0026273315	-0.04192729	-0.12722766	9.805735	Sitting_Idle
13:26:06.701	-0.06464542	-0.062251143	9.447808	-0.0024953845	-0.00043188172	0.0026273315	-0.04192729	-0.12722766	9.805735	Sitting_Idle
13:26:06.723	-0.06464542	-0.062251143	9.447808	-0.0024953845	-0.00043188172	0.0026273315	-0.04192729	-0.12722766	9.805735	Sitting_Idle
13:26:06.746	-0.06464542	-0.062251143	9.447808	-0.0024953845	-0.00043188172	0.0026273315	-0.04192729	-0.12722766	9.805735	Sitting_Idle
13:26:06.769	-0.06464542	-0.062251143	9.447808	-0.0024953845	-0.00043188172	0.0026273315	-0.04192729	-0.12722766	9.805735	Sitting_Idle
13:26:06.792	-0.06464542	-0.062251143	9.447808	-0.0024953845	-0.00043188172	0.0026273315	-0.04192729	-0.12722766	9.805735	Sitting_Idle
13:26:06.816	-0.06464542	-0.062251143	9.447808	-0.0024953845	-0.00043188172	0.0026273315	-0.04192729	-0.12722766	9.805735	Sitting_Idle
13:26:06.838	-0.021548472	-0.105348095	9.450203	-0.0012736539	0.001400714	-0.00103786	-0.044081893	-0.1257004	9.805745	Sitting_Idle
13:26:06.861	-0.021548472	-0.105348095	9.450203	-0.0012736539	0.001400714	-0.00103786	-0.044081893	-0.1257004	9.805745	Sitting_Idle
13:26:06.884	-0.021548472	-0.105348095	9.450203	-0.0012736539	0.001400714	-0.00103786	-0.044081893	-0.1257004	9.805745	Sitting_Idle
13:26:06.907	-0.021548472	-0.105348095	9.450203	-0.0012736539	0.001400714	-0.00103786	-0.044081893	-0.1257004	9.805745	Sitting_Idle
13:26:06.929	-0.021548472	-0.105348095	9.450203	-0.0012736539	0.001400714	-0.00103786	-0.044081893	-0.1257004	9.805745	Sitting_Idle
13:26:06.951	-0.021548472	-0.105348095	9.450203	-0.0012736539	0.001400714	-0.00103786	-0.044081893	-0.1257004	9.805745	Sitting_Idle
13:26:06.974	-0.021548472	-0.105348095	9.450203	-0.0012736539	0.001400714	-0.00103786	-0.044081893	-0.1257004	9.805745	Sitting_Idle
13:26:06.997	-0.021548472	-0.105348095	9.450203	-0.0012736539	0.001400714	-0.00103786	-0.044081893	-0.1257004	9.805745	Sitting_Idle
13:26:07.021	-0.045491222	-0.13886794	9.450203	-0.0012736539	0.001400714	-0.0004269948	-0.04392999	-0.124960296	9.805756	Sitting_Idle
13:26:07.044	-0.045491222	-0.13886794	9.450203	-0.0012736539	0.001400714	-0.0004269948	-0.04392999	-0.124960296	9.805756	Sitting_Idle
13:26:07.066	-0.045491222	-0.13886794	9.450203	-0.0012736539	0.001400714	-0.0004269948	-0.04392999	-0.124960296	9.805756	Sitting_Idle
13:26:07.088	-0.045491222	-0.13886794	9.450203	-0.0012736539	0.001400714	-0.0004269948	-0.04392999	-0.124960296	9.805756	Sitting_Idle
13:26:07.111	-0.045491222	-0.13886794	9.450203	-0.0012736539	0.001400714	-0.0004269948	-0.04392999	-0.124960296	9.805756	Sitting_Idle
13:26:07.135	-0.045491222	-0.13886794	9.450203	-0.0012736539	0.001400714	-0.0004269948	-0.04392999	-0.124960296	9.805756	Sitting_Idle
13:26:07.158	-0.045491222	-0.13886794	9.450203	-0.0012736539	0.001400714	-0.0004269948	-0.04392999	-0.124960296	9.805756	Sitting_Idle
13:26:07.181	-0.045491222	-0.13886794	9.450203	-0.0012736539	0.001400714	-0.0004269948	-0.04392999	-0.124960296	9.805756	Sitting_Idle
13:26:07.203	-0.047885496	-0.16041641	9.457385	-0.0024953845	0.001400714	-0.0004269948	-0.044255454	-0.12444325	9.80576	Sitting_Idle
13:26:07.226	-0.047885496	-0.16041641	9.457385	-0.0024953845	0.001400714	-0.0004269948	-0.044255454	-0.12444325	9.80576	Sitting_Idle
13:26:07.249	-0.047885496	-0.16041641	9.457385	-0.0024953845	0.001400714	-0.0004269948	-0.044255454	-0.12444325	9.80576	Sitting_Idle
13:26:07.272	-0.047885496	-0.16041641	9.457385	-0.0024953845	0.001400714	-0.0004269948	-0.044255454	-0.12444325	9.80576	Sitting_Idle
13:26:07.295	-0.047885496	-0.16041641	9.457385	-0.0024953845	0.001400714	-0.0004269948	-0.044255454	-0.12444325	9.80576	Sitting_Idle
13:26:07.318	-0.047885496	-0.16041641	9.457385	-0.0024953845	0.001400714	-0.0004269948	-0.044255454	-0.12444325	9.80576	Sitting_Idle
13:26:07.341	-0.047885496	-0.16041641	9.457385	-0.0024953845	0.001400714	-0.0004269948	-0.044255454	-0.12444325	9.80576	Sitting_Idle
13:26:07.365	-0.047885496	-0.16041641	9.457385	-0.0024953845	0.001400714	-0.0004269948	-0.044255454	-0.12444325	9.80576	Sitting_Idle
13:26:07.387	-0.057462595	-0.11253092	9.438231	-0.0018845194	0.00078984874	0.0014056009	-0.044311572	-0.12431642	9.805761	Sitting_Idle
13:26:07.410	-0.057462595	-0.11253092	9.438231	-0.0018845194	0.00078984874	0.0014056009	-0.044311572	-0.12431642	9.805761	Sitting_Idle
13:26:07.433	-0.057462595	-0.11253092	9.438231	-0.0018845194	0.00078984874	0.0014056009	-0.044311572	-0.12431642	9.805761	Sitting_Idle
13:26:07.456	-0.057462595	-0.11253092	9.438231	-0.0018845194	0.00078984874	0.0014056009	-0.044311572	-0.12431642	9.805761	Sitting_Idle
13:26:07.480	-0.057462595	-0.11253092	9.438231	-0.0018845194	0.00078984874	0.0014056009	-0.044311572	-0.12431642	9.805761	Sitting_Idle
13:26:07.503	-0.057462595	-0.11253092	9.438231	-0.0018845194	0.00078984874	0.0014056009	-0.044311572	-0.12431642	9.805761	Sitting_Idle
13:26:07.526	-0.057462595	-0.11253092	9.438231	-0.0018845194	0.00078984874	0.0014056009	-0.044311572	-0.12431642	9.805761	Sitting_Idle
13:26:07.549	-0.057462595	-0.11253092	9.438231	-0.0018845194	0.00078984874	0.0014056009	-0.044311572	-0.12431642	9.805761	Sitting_Idle
13:26:07.572	-0.045491222	-0.117319465	9.445415	-0.0018845194	0.001400714	0.003849062	-0.045919582	-0.12365285	9.805763	Sitting_Idle
13:26:07.596	-0.045491222	-0.117319465	9.445415	-0.0018845194	0.001400714	0.003849062	-0.045919582	-0.12365285	9.805763	Sitting_Idle
13:26:07.619	-0.045491222	-0.117319465	9.445415	-0.0018845194	0.001400714	0.003849062	-0.045919582	-0.12365285	9.805763	Sitting_Idle
13:26:07.642	-0.045491222	-0.117319465	9.445415	-0.0018845194	0.001400714	0.003849062	-0.045919582	-0.12365285	9.805763	Sitting_Idle
13:26:07.665	-0.045491222	-0.117319465	9.445415	-0.0018845194	0.001400714	0.003849062	-0.045919582	-0.12365285	9.805763	Sitting_Idle
13:26:07.688	-0.045491222	-0.117319465	9.445415	-0.0018845194	0.001400714	0.003849062	-0.045919582	-0.12365285	9.805763	Sitting_Idle
13:26:07.710	-0.045491222	-0.117319465	9.445415	-0.0018845194	0.001400714	0.003849062	-0.045919582	-0.12365285	9.805763	Sitting_Idle
13:26:07.733	-0.045491222	-0.117319465	9.445415	-0.0018845194	0.001400714	0.003849062	-0.045919582	-0.12365285	9.805763	Sitting_Idle
13:26:07.757	-0.035914123	-0.11971374	9.431048	-5.1923547e-05	0.00017898351	0.0032381967	-0.045964062	-0.12327821	9.805767	Sitting_Idle
13:26:07.780	-0.035914123	-0.11971374	9.431048	-5.1923547e-05	0.00017898351	0.0032381967	-0.045964062	-0.12327821	9.805767	Sitting_Idle
13:26:07.803	-0.035914123	-0.11971374	9.431048	-5.1923547e-05	0.00017898351	0.0032381967	-0.045964062	-0.12327821	9.805767	Sitting_Idle
13:26:07.826	-0.035914123	-0.11971374	9.431048	-5.1923547e-05	0.00017898351	0.0032381967	-0.045964062	-0.12327821	9.805767	Sitting_Idle
13:26:07.849	-0.035914123	-0.11971374	9.431048	-5.1923547e-05	0.00017898351	0.0032381967	-0.045964062	-0.12327821	9.805767	Sitting_Idle
13:26:07.871	-0.035914123	-0.11971374	9.431048	-5.1923547e-05	0.00017898351	0.0032381967	-0.045964062	-0.12327821	9.805767	Sitting_Idle
13:26:07.894	-0.035914123	-0.11971374	9.431048	-5.1923547e-05	0.00017898351	0.0032381967	-0.045964062	-0.12327821	9.805767	Sitting_Idle
13:26:07.917	-0.035914123	-0.11971374	9.431048	-5.1923547e-05	0.00017898351	0.0032381967	-0.045964062	-0.12327821	9.805767	Sitting_Idle
13:26:07.941	-0.043096945	-0.083799616	9.44302	-0.0018845194	0.0020115792	0.0032381967	-0.04694416	-0.12290371	9.805767	Sitting_Idle
13:26:07.964	-0.043096945	-0.083799616	9.44302	-0.0018845194	0.0020115792	0.0032381967	-0.04694416	-0.12290371	9.805767	Sitting_Idle
13:26:07.986	-0.043096945	-0.083799616	9.44302	-0.0018845194	0.0020115792	0.0032381967	-0.04694416	-0.12290371	9.805767	Sitting_Idle
13:26:08.009	-0.043096945	-0.083799616	9.44302	-0.0018845194	0.0020115792	0.0032381967	-0.04694416	-0.12290371	9.805767	Sitting_Idle
13:26:08.032	-0.043096945	-0.083799616	9.44302	-0.0018845194	0.0020115792	0.0032381967	-0.04694416	-0.12290371	9.805767	Sitting_Idle
13:26:08.056	-0.043096945	-0.083799616	9.44302	-0.0018845194	0.0020115792	0.0032381967	-0.04694416	-0.12290371	9.805767	Sitting_Idle
13:26:08.078	-0.043096945	-0.083799616	9.44302	-0.0018845194	0.0020115792	0.0032381967	-0.04694416	-0.12290371	9.805767	Sitting_Idle
13:26:08.102	-0.083799616	-0.10774237	9.423865	-0.0018845194	0.00078984874	0.0007947357	-0.045823712	-0.12238629	9.805779	Sitting_Idle
13:26:08.125	-0.083799616	-0.10774237	9.423865	-0.0018845194	0.00078984874	0.0007947357	-0.045823712	-0.12238629	9.805779	Sitting_Idle
13:26:08.147	-0.083799616	-0.10774237	9.423865	-0.0018845194	0.00078984874	0.0007947357	-0.045823712	-0.12238629	9.805779	Sitting_Idle
13:26:08.171	-0.083799616	-0.10774237	9.423865	-0.0018845194	0.00078984874	0.0007947357	-0.045823712	-0.12238629	9.805779	Sitting_Idle
13:26:08.194	-0.083799616	-0.10774237	9.423865	-0.0018845194	0.00078984874	0.0007947357	-0.045823712	-0.12238629	9.805779	Sitting_Idle
13:26:08.217	-0.083799616	-0.10774237	9.423865	-0.0018845194	0.00078984874	0.0007947357	-0.045823712	-0.12238629	9.805779	Sitting_Idle
13:26:08.240	-0.083799616	-0.10774237	9.423865	-0.0018845194	0.00078984874	0.0007947357	-0.045823712	-0.12238629	9.805779	Sitting_Idle
13:26:08.263	-0.083799616	-0.10774237	9.423865	-0.0018845194	0.00078984874	0.0007947357	-0.045823712	-0.12238629	9.805779	Sitting_Idle
13:26:08.287	-0.045491222	-0.16041641	9.44302	-0.0012736539	0.00078984874	0.0007947357	-0.045655854	-0.12176574	9.805788	Sitting_Idle
13:26:08.310	-0.045491222	-0.16041641	9.44302	-0.0012736539	0.00078984874	0.0007947357	-0.045655854	-0.12176574	9.805788	Sitting_Idle
13:26:08.333	-0.045491222	-0.16041641	9.44302	-0.0012736539	0.00078984874	0.0007947357	-0.045655854	-0.12176574	9.805788	Sitting_Idle
13:26:08.356	-0.045491222	-0.16041641	9.44302	-0.0012736539	0.00078984874	0.0007947357	-0.045655854	-0.12176574	9.805788	Sitting_Idle
13:26:08.379	-0.045491222	-0.16041641	9.44302	-0.0012736539	0.00078984874	0.0007947357	-0.045655854	-0.12176574	9.805788	Sitting_Idle
13:26:08.401	-0.045491222	-0.16041641	9.44302	-0.0012736539	0.00078984874	0.0007947357	-0.045655854	-0.12176574	9.805788	Sitting_Idle
13:26:08.424	-0.045491222	-0.16041641	9.44302	-0.0012736539	0.00078984874	0.0007947357	-0.045655854	-0.12176574	9.805788	Sitting_Idle
13:26:08.447	-0.045491222	-0.16041641	9.44302	-0.0012736539	0.00078984874	0.0007947357	-0.045655854	-0.12176574	9.805788	Sitting_Idle
13:26:08.470	-0.023942748	-0.16281068	9.42626	-0.0012736539	0.00078984874	0.0032381967	-0.04617292	-0.12188982	9.805784	Sitting_Idle
13:26:08.492	-0.023942748	-0.16281068	9.42626	-0.0012736539	0.00078984874	0.0032381967	-0.04617292	-0.12188982	9.805784	Sitting_Idle
13:26:08.516	-0.023942748	-0.16281068	9.42626	-0.0012736539	0.00078984874	0.0032381967	-0.04617292	-0.12188982	9.805784	Sitting_Idle
13:26:08.539	-0.023942748	-0.16281068	9.42626	-0.0012736539	0.00078984874	0.0032381967	-0.04617292	-0.12188982	9.805784	Sitting_Idle
13:26:08.562	-0.023942748	-0.16281068	9.42626	-0.0012736539	0.00078984874	0.0032381967	-0.04617292	-0.12188982	9.805784	Sitting_Idle
13:26:08.585	-0.023942748	-0.16281068	9.42626	-0.0012736539	0.00078984874	0.0032381967	-0.04617292	-0.12188982	9.805784	Sitting_Idle
13:26:08.610	-0.023942748	-0.16281068	9.42626	-0.0012736539	0.00078984874	0.0032381967	-0.04617292	-0.12188982	9.805784	Sitting_Idle
13:26:08.634	-0.023942748	-0.16281068	9.42626	-0.0012736539	0.00078984874	0.0032381967	-0.04617292	-0.12188982	9.805784	Sitting_Idle
13:26:08.657	-0.062251143	-0.09577099	9.440625	-0.0012736539	0.00078984874	0.004459927	-0.045618363	-0.12242369	9.805779	Sitting_Idle
13:26:08.680	-0.062251143	-0.09577099	9.440625	-0.0012736539	0.00078984874	0.004459927	-0.045618363	-0.12242369	9.805779	Sitting_Idle
13:26:08.703	-0.062251143	-0.09577099	9.440625	-0.0012736539	0.00078984874	0.004459927	-0.045618363	-0.12242369	9.805779	Sitting_Idle
13:26:08.728	-0.062251143	-0.09577099	9.440625	-0.0012736539	0.00078984874	0.004459927	-0.045618363	-0.12242369	9.805779	Sitting_Idle
13:26:08.752	-0.062251143	-0.09577099	9.440625	-0.0012736539	0.00078984874	0.004459927	-0.045618363	-0.12242369	9.805779	Sitting_Idle
13:26:08.775	-0.062251143	-0.09577099	9.440625	-0.0012736539	0.00078984874	0.004459927	-0.045618363	-0.12242369	9.805779	Sitting_Idle
13:26:08.798	-0.062251143	-0.09577099	9.440625	-0.0012736539	0.00078984874	0.004459927	-0.045618363	-0.12242369	9.805779	Sitting_Idle
13:26:08.821	-0.076616794	-0.11492519	9.428655	-0.0012736539	0.00078984874	0.003849062	-0.04637116	-0.122317754	9.8057785	Sitting_Idle
13:26:08.844	-0.076616794	-0.11492519	9.428655	-0.0012736539	0.00078984874	0.003849062	-0.04637116	-0.122317754	9.8057785	Sitting_Idle
13:26:08.868	-0.076616794	-0.11492519	9.428655	-0.0012736539	0.00078984874	0.003849062	-0.04637116	-0.122317754	9.8057785	Sitting_Idle
13:26:08.891	-0.076616794	-0.11492519	9.428655	-0.0012736539	0.00078984874	0.003849062	-0.04637116	-0.122317754	9.8057785	Sitting_Idle
13:26:08.914	-0.076616794	-0.11492519	9.428655	-0.0012736539	0.00078984874	0.003849062	-0.04637116	-0.122317754	9.8057785	Sitting_Idle
13:26:08.937	-0.076616794	-0.11492519	9.428655	-0.0012736539	0.00078984874	0.003849062	-0.04637116	-0.122317754	9.8057785	Sitting_Idle
13:26:08.960	-0.076616794	-0.11492519	9.428655	-0.0012736539	0.00078984874	0.003849062	-0.04637116	-0.122317754	9.8057785	Sitting_Idle
13:26:08.982	-0.076616794	-0.11492519	9.428655	-0.0012736539	0.00078984874	0.003849062	-0.04637116	-0.122317754	9.8057785	Sitting_Idle
13:26:09.005	-0.045491222	-0.102953814	9.450203	-0.0006627888	0.00017898351	0.0026273315	-0.04651827	-0.12201282	9.805781	Sitting_Idle
13:26:09.027	-0.045491222	-0.102953814	9.450203	-0.0006627888	0.00017898351	0.0026273315	-0.04651827	-0.12201282	9.805781	Sitting_Idle
13:26:09.050	-0.045491222	-0.102953814	9.450203	-0.0006627888	0.00017898351	0.0026273315	-0.04651827	-0.12201282	9.805781	Sitting_Idle
13:26:09.073	-0.045491222	-0.102953814	9.450203	-0.0006627888	0.00017898351	0.0026273315	-0.04651827	-0.12201282	9.805781	Sitting_Idle
13:26:09.097	-0.045491222	-0.102953814	9.450203	-0.0006627888	0.00017898351	0.0026273315	-0.04651827	-0.12201282	9.805781	Sitting_Idle
13:26:09.119	-0.045491222	-0.102953814	9.450203	-0.0006627888	0.00017898351	0.0026273315	-0.04651827	-0.12201282	9.805781	Sitting_Idle
13:26:09.142	-0.045491222	-0.102953814	9.450203	-0.0006627888	0.00017898351	0.0026273315	-0.04651827	-0.12201282	9.805781	Sitting_Idle
13:26:09.164	-0.045491222	-0.102953814	9.450203	-0.0006627888	0.00017898351	0.0026273315	-0.04651827	-0.12201282	9.805781	Sitting_Idle
13:26:09.187	-0.035914123	-0.102953814	9.440625	-5.1923547e-05	0.0020115792	0.00018387043	-0.04691559	-0.12161541	9.805784	Sitting_Idle
13:26:09.211	-0.035914123	-0.102953814	9.440625	-5.1923547e-05	0.0020115792	0.00018387043	-0.04691559	-0.12161541	9.805784	Sitting_Idle
13:26:09.234	-0.035914123	-0.102953814	9.440625	-5.1923547e-05	0.0020115792	0.00018387043	-0.04691559	-0.12161541	9.805784	Sitting_Idle
13:26:09.257	-0.035914123	-0.102953814	9.440625	-5.1923547e-05	0.0020115792	0.00018387043	-0.04691559	-0.12161541	9.805784	Sitting_Idle
13:26:09.280	-0.035914123	-0.102953814	9.440625	-5.1923547e-05	0.0020115792	0.00018387043	-0.04691559	-0.12161541	9.805784	Sitting_Idle
13:26:09.303	-0.035914123	-0.102953814	9.440625	-5.1923547e-05	0.0020115792	0.00018387043	-0.04691559	-0.12161541	9.805784	Sitting_Idle
13:26:09.325	-0.035914123	-0.102953814	9.440625	-5.1923547e-05	0.0020115792	0.00018387043	-0.04691559	-0.12161541	9.805784	Sitting_Idle
13:26:09.348	-0.035914123	-0.102953814	9.440625	-5.1923547e-05	0.0020115792	0.00018387043	-0.04691559	-0.12161541	9.805784	Sitting_Idle
13:26:09.371	-0.04070267	-0.12689656	9.447808	-5.1923547e-05	0.00078984874	0.0014056009	-0.04771141	-0.12196384	9.805776	Sitting_Idle
13:26:09.393	-0.04070267	-0.12689656	9.447808	-5.1923547e-05	0.00078984874	0.0014056009	-0.04771141	-0.12196384	9.805776	Sitting_Idle
13:26:09.416	-0.04070267	-0.12689656	9.447808	-5.1923547e-05	0.00078984874	0.0014056009	-0.04771141	-0.12196384	9.805776	Sitting_Idle
13:26:09.438	-0.04070267	-0.12689656	9.447808	-5.1923547e-05	0.00078984874	0.0014056009	-0.04771141	-0.12196384	9.805776	Sitting_Idle
13:26:09.460	-0.04070267	-0.12689656	9.447808	-5.1923547e-05	0.00078984874	0.0014056009	-0.04771141	-0.12196384	9.805776	Sitting_Idle
13:26:09.483	-0.04070267	-0.12689656	9.447808	-5.1923547e-05	0.00078984874	0.0014056009	-0.04771141	-0.12196384	9.805776	Sitting_Idle
13:26:09.506	-0.04070267	-0.12689656	9.447808	-5.1923547e-05	0.00078984874	0.0014056009	-0.04771141	-0.12196384	9.805776	Sitting_Idle
13:26:09.529	-0.04070267	-0.12689656	9.447808	-5.1923547e-05	0.00078984874	0.0014056009	-0.04771141	-0.12196384	9.805776	Sitting_Idle
13:26:09.551	-0.03351985	-0.09577099	9.433443	-5.1923547e-05	0.00078984874	0.0032381967	-0.048390064	-0.1223452	9.805767	Sitting_Idle
13:26:09.574	-0.03351985	-0.09577099	9.433443	-5.1923547e-05	0.00078984874	0.0032381967	-0.048390064	-0.1223452	9.805767	Sitting_Idle
13:26:09.597	-0.03351985	-0.09577099	9.433443	-5.1923547e-05	0.00078984874	0.0032381967	-0.048390064	-0.1223452	9.805767	Sitting_Idle
13:26:09.620	-0.03351985	-0.09577099	9.433443	-5.1923547e-05	0.00078984874	0.0032381967	-0.048390064	-0.1223452	9.805767	Sitting_Idle
13:26:09.643	-0.03351985	-0.09577099	9.433443	-5.1923547e-05	0.00078984874	0.0032381967	-0.048390064	-0.1223452	9.805767	Sitting_Idle
13:26:09.666	-0.03351985	-0.09577099	9.433443	-5.1923547e-05	0.00078984874	0.0032381967	-0.048390064	-0.1223452	9.805767	Sitting_Idle
13:26:09.687	-0.03351985	-0.09577099	9.433443	-5.1923547e-05	0.00078984874	0.0032381967	-0.048390064	-0.1223452	9.805767	Sitting_Idle
13:26:09.709	-0.03351985	-0.09577099	9.433443	-5.1923547e-05	0.00078984874	0.0032381967	-0.048390064	-0.1223452	9.805767	Sitting_Idle
13:26:09.731	-0.062251143	-0.11492519	9.454991	-0.0006627888	0.001400714	0.003849062	-0.04819877	-0.12221307	9.805771	Sitting_Idle
13:26:09.754	-0.062251143	-0.11492519	9.454991	-0.0006627888	0.001400714	0.003849062	-0.04819877	-0.12221307	9.805771	Sitting_Idle
13:26:09.777	-0.062251143	-0.11492519	9.454991	-0.0006627888	0.001400714	0.003849062	-0.04819877	-0.12221307	9.805771	Sitting_Idle
13:26:09.799	-0.062251143	-0.11492519	9.454991	-0.0006627888	0.001400714	0.003849062	-0.04819877	-0.12221307	9.805771	Sitting_Idle
13:26:09.821	-0.062251143	-0.11492519	9.454991	-0.0006627888	0.001400714	0.003849062	-0.04819877	-0.12221307	9.805771	Sitting_Idle
13:26:09.843	-0.062251143	-0.11492519	9.454991	-0.0006627888	0.001400714	0.003849062	-0.04819877	-0.12221307	9.805771	Sitting_Idle
13:26:09.866	-0.062251143	-0.11492519	9.454991	-0.0006627888	0.001400714	0.003849062	-0.04819877	-0.12221307	9.805771	Sitting_Idle
13:26:09.889	-0.062251143	-0.11492519	9.454991	-0.0006627888	0.001400714	0.003849062	-0.04819877	-0.12221307	9.805771	Sitting_Idle
13:26:09.912	-0.057462595	-0.11971374	9.450203	0.00055894174	0.00017898351	0.002016466	-0.048115037	-0.1221487	9.805771	Sitting_Idle
13:26:09.935	-0.057462595	-0.11971374	9.450203	0.00055894174	0.00017898351	0.002016466	-0.048115037	-0.1221487	9.805771	Sitting_Idle
13:26:09.958	-0.057462595	-0.11971374	9.450203	0.00055894174	0.00017898351	0.002016466	-0.048115037	-0.1221487	9.805771	Sitting_Idle
13:26:09.980	-0.057462595	-0.11971374	9.450203	0.00055894174	0.00017898351	0.002016466	-0.048115037	-0.1221487	9.805771	Sitting_Idle
13:26:10.004	-0.057462595	-0.11971374	9.450203	0.00055894174	0.00017898351	0.002016466	-0.048115037	-0.1221487	9.805771	Sitting_Idle
13:26:10.026	-0.057462595	-0.11971374	9.450203	0.00055894174	0.00017898351	0.002016466	-0.048115037	-0.1221487	9.805771	Sitting_Idle
13:26:10.049	-0.057462595	-0.11971374	9.450203	0.00055894174	0.00017898351	0.002016466	-0.048115037	-0.1221487	9.805771	Sitting_Idle
13:26:10.071	-0.057462595	-0.11971374	9.450203	0.00055894174	0.00017898351	0.002016466	-0.048115037	-0.1221487	9.805771	Sitting_Idle
13:26:10.094	-0.047885496	-0.11013664	9.431048	-5.1923547e-05	0.001400714	0.0026273315	-0.048115037	-0.1221487	9.805771	Sitting_Idle
13:26:10.118	-0.047885496	-0.11013664	9.431048	-5.1923547e-05	0.001400714	0.0026273315	-0.048115037	-0.1221487	9.805771	Sitting_Idle
13:26:10.141	-0.047885496	-0.11013664	9.431048	-5.1923547e-05	0.001400714	0.0026273315	-0.048115037	-0.1221487	9.805771	Sitting_Idle
13:26:10.164	-0.047885496	-0.11013664	9.431048	-5.1923547e-05	0.001400714	0.0026273315	-0.048115037	-0.1221487	9.805771	Sitting_Idle
13:26:10.187	-0.047885496	-0.11013664	9.431048	-5.1923547e-05	0.001400714	0.0026273315	-0.048115037	-0.1221487	9.805771	Sitting_Idle
13:26:10.210	-0.047885496	-0.11013664	9.431048	-5.1923547e-05	0.001400714	0.0026273315	-0.048115037	-0.1221487	9.805771	Sitting_Idle
13:26:10.233	-0.047885496	-0.11013664	9.431048	-5.1923547e-05	0.001400714	0.0026273315	-0.048115037	-0.1221487	9.805771	Sitting_Idle
13:26:10.257	-0.03351985	-0.11253092	9.428655	-0.0012736539	0.0020115792	0.003849062	-0.048115037	-0.1221487	9.805771	Sitting_Idle
13:26:10.279	-0.03351985	-0.11253092	9.428655	-0.0012736539	0.0020115792	0.003849062	-0.048115037	-0.1221487	9.805771	Sitting_Idle
13:26:10.302	-0.03351985	-0.11253092	9.428655	-0.0012736539	0.0020115792	0.003849062	-0.048115037	-0.1221487	9.805771	Sitting_Idle
13:26:10.325	-0.03351985	-0.11253092	9.428655	-0.0012736539	0.0020115792	0.003849062	-0.048115037	-0.1221487	9.805771	Sitting_Idle
13:26:10.349	-0.03351985	-0.11253092	9.428655	-0.0012736539	0.0020115792	0.003849062	-0.048115037	-0.1221487	9.805771	Sitting_Idle
13:26:10.372	-0.03351985	-0.11253092	9.428655	-0.0012736539	0.0020115792	0.003849062	-0.048115037	-0.1221487	9.805771	Sitting_Idle
13:26:10.395	-0.03351985	-0.11253092	9.428655	-0.0012736539	0.0020115792	0.003849062	-0.048115037	-0.1221487	9.805771	Sitting_Idle
13:26:10.417	-0.03351985	-0.11253092	9.428655	-0.0012736539	0.0020115792	0.003849062	-0.048115037	-0.1221487	9.805771	Sitting_Idle
13:26:10.439	0.105348095	-0.31843856	9.445415	-0.0024953845	0.00017898351	-0.0047030514	-0.0494682	-0.120991476	9.8057785	Sitting_Idle
13:26:10.463	0.105348095	-0.31843856	9.445415	-0.0024953845	0.00017898351	-0.0047030514	-0.0494682	-0.120991476	9.8057785	Sitting_Idle
13:26:10.486	0.105348095	-0.31843856	9.445415	-0.0024953845	0.00017898351	-0.0047030514	-0.0494682	-0.120991476	9.8057785	Sitting_Idle
13:26:10.509	0.105348095	-0.31843856	9.445415	-0.0024953845	0.00017898351	-0.0047030514	-0.0494682	-0.120991476	9.8057785	Sitting_Idle
13:26:10.531	0.105348095	-0.31843856	9.445415	-0.0024953845	0.00017898351	-0.0047030514	-0.0494682	-0.120991476	9.8057785	Sitting_Idle
13:26:10.554	0.105348095	-0.31843856	9.445415	-0.0024953845	0.00017898351	-0.0047030514	-0.0494682	-0.120991476	9.8057785	Sitting_Idle
13:26:10.578	0.105348095	-0.31843856	9.445415	-0.0024953845	0.00017898351	-0.0047030514	-0.0494682	-0.120991476	9.8057785	Sitting_Idle
13:26:10.600	0.105348095	-0.31843856	9.445415	-0.0024953845	0.00017898351	-0.0047030514	-0.0494682	-0.120991476	9.8057785	Sitting_Idle
13:26:10.626	0.045491222	-0.05506832	9.438231	0.00055894174	0.00017898351	-0.00103786	-0.051318485	-0.123052694	9.805744	Sitting_Idle
13:26:10.649	0.045491222	-0.05506832	9.438231	0.00055894174	0.00017898351	-0.00103786	-0.051318485	-0.123052694	9.805744	Sitting_Idle
13:26:10.672	0.045491222	-0.05506832	9.438231	0.00055894174	0.00017898351	-0.00103786	-0.051318485	-0.123052694	9.805744	Sitting_Idle
13:26:10.696	0.045491222	-0.05506832	9.438231	0.00055894174	0.00017898351	-0.00103786	-0.051318485	-0.123052694	9.805744	Sitting_Idle
13:26:10.720	0.045491222	-0.05506832	9.438231	0.00055894174	0.00017898351	-0.00103786	-0.051318485	-0.123052694	9.805744	Sitting_Idle
13:26:10.743	0.045491222	-0.05506832	9.438231	0.00055894174	0.00017898351	-0.00103786	-0.051318485	-0.123052694	9.805744	Sitting_Idle
13:26:10.766	0.045491222	-0.05506832	9.438231	0.00055894174	0.00017898351	-0.00103786	-0.051318485	-0.123052694	9.805744	Sitting_Idle
13:26:10.789	0.045491222	-0.05506832	9.438231	0.00055894174	0.00017898351	-0.00103786	-0.051318485	-0.123052694	9.805744	Sitting_Idle
13:26:10.813	-0.023942748	-0.17478207	9.404712	-0.0006627888	0.0020115792	-0.00103786	-0.048657093	-0.1229067	9.805759	Sitting_Idle
13:26:10.836	-0.023942748	-0.17478207	9.404712	-0.0006627888	0.0020115792	-0.00103786	-0.048657093	-0.1229067	9.805759	Sitting_Idle
13:26:10.859	-0.023942748	-0.17478207	9.404712	-0.0006627888	0.0020115792	-0.00103786	-0.048657093	-0.1229067	9.805759	Sitting_Idle
13:26:10.881	-0.023942748	-0.17478207	9.404712	-0.0006627888	0.0020115792	-0.00103786	-0.048657093	-0.1229067	9.805759	Sitting_Idle
13:26:10.904	-0.023942748	-0.17478207	9.404712	-0.0006627888	0.0020115792	-0.00103786	-0.048657093	-0.1229067	9.805759	Sitting_Idle
13:26:10.927	-0.023942748	-0.17478207	9.404712	-0.0006627888	0.0020115792	-0.00103786	-0.048657093	-0.1229067	9.805759	Sitting_Idle
13:26:10.949	-0.023942748	-0.17478207	9.404712	-0.0006627888	0.0020115792	-0.00103786	-0.048657093	-0.1229067	9.805759	Sitting_Idle
13:26:10.971	-0.023942748	-0.17478207	9.404712	-0.0006627888	0.0020115792	-0.00103786	-0.048657093	-0.1229067	9.805759	Sitting_Idle
13:26:10.994	0.0071828244	-0.2466103	9.445415	-0.0006627888	0.00078984874	0.003849062	-0.04873349	-0.122767895	9.80576	Sitting_Idle
13:26:11.017	0.0071828244	-0.2466103	9.445415	-0.0006627888	0.00078984874	0.003849062	-0.04873349	-0.122767895	9.80576	Sitting_Idle
13:26:11.041	0.0071828244	-0.2466103	9.445415	-0.0006627888	0.00078984874	0.003849062	-0.04873349	-0.122767895	9.80576	Sitting_Idle
13:26:11.064	0.0071828244	-0.2466103	9.445415	-0.0006627888	0.00078984874	0.003849062	-0.04873349	-0.122767895	9.80576	Sitting_Idle
13:26:11.087	0.0071828244	-0.2466103	9.445415	-0.0006627888	0.00078984874	0.003849062	-0.04873349	-0.122767895	9.80576	Sitting_Idle
13:26:11.110	0.0071828244	-0.2466103	9.445415	-0.0006627888	0.00078984874	0.003849062	-0.04873349	-0.122767895	9.80576	Sitting_Idle
13:26:11.133	0.0071828244	-0.2466103	9.445415	-0.0006627888	0.00078984874	0.003849062	-0.04873349	-0.122767895	9.80576	Sitting_Idle
13:26:11.157	-0.0023942748	-0.18914771	9.440625	-0.0006627888	0.00078984874	0.003849062	-0.04873349	-0.122767895	9.80576	Sitting_Idle
13:26:11.179	-0.0023942748	-0.18914771	9.440625	-0.0024953845	0.0020115792	0.003849062	-0.04847104	-0.12326442	9.805756	Sitting_Idle
13:26:11.201	-0.0023942748	-0.18914771	9.440625	-0.0024953845	0.0020115792	0.003849062	-0.04847104	-0.12326442	9.805756	Sitting_Idle
13:26:11.224	-0.0023942748	-0.18914771	9.440625	-0.0024953845	0.0020115792	0.003849062	-0.04847104	-0.12326442	9.805756	Sitting_Idle
13:26:11.247	-0.0023942748	-0.18914771	9.440625	-0.0024953845	0.0020115792	0.003849062	-0.04847104	-0.12326442	9.805756	Sitting_Idle
13:26:11.271	-0.0023942748	-0.18914771	9.440625	-0.0024953845	0.0020115792	0.003849062	-0.04847104	-0.12326442	9.805756	Sitting_Idle
13:26:11.294	-0.0023942748	-0.18914771	9.440625	-0.0024953845	0.0020115792	0.003849062	-0.04847104	-0.12326442	9.805756	Sitting_Idle
13:26:11.316	-0.0023942748	-0.18914771	9.440625	-0.0024953845	0.0020115792	0.003849062	-0.04847104	-0.12326442	9.805756	Sitting_Idle
13:26:11.339	-0.026337024	-0.102953814	9.419077	-0.0031062497	0.00078984874	0.0032381967	-0.04806407	-0.124127775	9.805746	Sitting_Idle
13:26:11.362	-0.026337024	-0.102953814	9.419077	-0.0031062497	0.00078984874	0.0032381967	-0.04806407	-0.124127775	9.805746	Sitting_Idle
13:26:11.386	-0.026337024	-0.102953814	9.419077	-0.0031062497	0.00078984874	0.0032381967	-0.04806407	-0.124127775	9.805746	Sitting_Idle
13:26:11.409	-0.026337024	-0.102953814	9.419077	-0.0031062497	0.00078984874	0.0032381967	-0.04806407	-0.124127775	9.805746	Sitting_Idle
13:26:11.432	-0.026337024	-0.102953814	9.419077	-0.0031062497	0.00078984874	0.0032381967	-0.04806407	-0.124127775	9.805746	Sitting_Idle
13:26:11.455	-0.026337024	-0.102953814	9.419077	-0.0031062497	0.00078984874	0.0032381967	-0.04806407	-0.124127775	9.805746	Sitting_Idle
13:26:11.478	-0.026337024	-0.102953814	9.419077	-0.0031062497	0.00078984874	0.0032381967	-0.04806407	-0.124127775	9.805746	Sitting_Idle
13:26:11.502	-0.026337024	-0.102953814	9.419077	-0.0031062497	0.00078984874	0.0032381967	-0.04806407	-0.124127775	9.805746	Sitting_Idle
13:26:11.524	-0.05506832	-0.057462595	9.452597	-5.1923547e-05	0.00078984874	0.0032381967	-0.048092168	-0.124461666	9.805742	Sitting_Idle
13:26:11.548	-0.05506832	-0.057462595	9.452597	-5.1923547e-05	0.00078984874	0.0032381967	-0.048092168	-0.124461666	9.805742	Sitting_Idle
13:26:11.571	-0.05506832	-0.057462595	9.452597	-5.1923547e-05	0.00078984874	0.0032381967	-0.048092168	-0.124461666	9.805742	Sitting_Idle
13:26:11.593	-0.05506832	-0.057462595	9.452597	-5.1923547e-05	0.00078984874	0.0032381967	-0.048092168	-0.124461666	9.805742	Sitting_Idle
13:26:11.618	-0.05506832	-0.057462595	9.452597	-5.1923547e-05	0.00078984874	0.0032381967	-0.048092168	-0.124461666	9.805742	Sitting_Idle
13:26:11.641	-0.05506832	-0.057462595	9.452597	-5.1923547e-05	0.00078984874	0.0032381967	-0.048092168	-0.124461666	9.805742	Sitting_Idle
13:26:11.664	-0.05506832	-0.057462595	9.452597	-5.1923547e-05	0.00078984874	0.0032381967	-0.048092168	-0.124461666	9.805742	Sitting_Idle
13:26:11.687	-0.05506832	-0.057462595	9.452597	-5.1923547e-05	0.00078984874	0.0032381967	-0.048092168	-0.124461666	9.805742	Sitting_Idle
13:26:11.710	-0.052674048	-0.098165266	9.438231	0.0017806722	-0.00043188172	0.002016466	-0.04786133	-0.1239075	9.805751	Sitting_Idle
13:26:11.734	-0.052674048	-0.098165266	9.438231	0.0017806722	-0.00043188172	0.002016466	-0.04786133	-0.1239075	9.805751	Sitting_Idle
13:26:11.757	-0.052674048	-0.098165266	9.438231	0.0017806722	-0.00043188172	0.002016466	-0.04786133	-0.1239075	9.805751	Sitting_Idle
13:26:11.780	-0.052674048	-0.098165266	9.438231	0.0017806722	-0.00043188172	0.002016466	-0.04786133	-0.1239075	9.805751	Sitting_Idle
13:26:11.803	-0.052674048	-0.098165266	9.438231	0.0017806722	-0.00043188172	0.002016466	-0.04786133	-0.1239075	9.805751	Sitting_Idle
13:26:11.826	-0.052674048	-0.098165266	9.438231	0.0017806722	-0.00043188172	0.002016466	-0.04786133	-0.1239075	9.805751	Sitting_Idle
13:26:11.850	-0.052674048	-0.098165266	9.438231	0.0017806722	-0.00043188172	0.002016466	-0.04786133	-0.1239075	9.805751	Sitting_Idle
13:26:11.873	-0.052674048	-0.098165266	9.438231	0.0017806722	-0.00043188172	0.002016466	-0.04786133	-0.1239075	9.805751	Sitting_Idle
13:26:11.898	-0.0670397	-0.12689656	9.440625	-0.003717115	0.00017898351	0.0007947357	-0.047659725	-0.123131886	9.805761	Sitting_Idle
13:26:11.921	-0.0670397	-0.12689656	9.440625	-0.003717115	0.00017898351	0.0007947357	-0.047659725	-0.123131886	9.805761	Sitting_Idle
13:26:11.944	-0.0670397	-0.12689656	9.440625	-0.003717115	0.00017898351	0.0007947357	-0.047659725	-0.123131886	9.805761	Sitting_Idle
13:26:11.967	-0.0670397	-0.12689656	9.440625	-0.003717115	0.00017898351	0.0007947357	-0.047659725	-0.123131886	9.805761	Sitting_Idle
13:26:11.990	-0.0670397	-0.12689656	9.440625	-0.003717115	0.00017898351	0.0007947357	-0.047659725	-0.123131886	9.805761	Sitting_Idle
13:26:12.012	-0.0670397	-0.12689656	9.440625	-0.003717115	0.00017898351	0.0007947357	-0.047659725	-0.123131886	9.805761	Sitting_Idle
13:26:12.035	-0.0670397	-0.12689656	9.440625	-0.003717115	0.00017898351	0.0007947357	-0.047659725	-0.123131886	9.805761	Sitting_Idle
13:26:12.057	-0.05027977	-0.11253092	9.438231	-0.0006627888	0.0020115792	0.0032381967	-0.047897477	-0.12250611	9.805767	Sitting_Idle
13:26:12.081	-0.05027977	-0.11253092	9.438231	-0.0006627888	0.0020115792	0.0032381967	-0.047897477	-0.12250611	9.805767	Sitting_Idle
13:26:12.104	-0.05027977	-0.11253092	9.438231	-0.0006627888	0.0020115792	0.0032381967	-0.047897477	-0.12250611	9.805767	Sitting_Idle
13:26:12.127	-0.05027977	-0.11253092	9.438231	-0.0006627888	0.0020115792	0.0032381967	-0.047897477	-0.12250611	9.805767	Sitting_Idle
13:26:12.150	-0.05027977	-0.11253092	9.438231	-0.0006627888	0.0020115792	0.0032381967	-0.047897477	-0.12250611	9.805767	Sitting_Idle
13:26:12.173	-0.05027977	-0.11253092	9.438231	-0.0006627888	0.0020115792	0.0032381967	-0.047897477	-0.12250611	9.805767	Sitting_Idle
13:26:12.197	-0.05027977	-0.11253092	9.438231	-0.0006627888	0.0020115792	0.0032381967	-0.047897477	-0.12250611	9.805767	Sitting_Idle
13:26:12.219	-0.05027977	-0.11253092	9.438231	-0.0006627888	0.0020115792	0.0032381967	-0.047897477	-0.12250611	9.805767	Sitting_Idle
13:26:12.242	-0.031125572	-0.11253092	9.407105	0.00055894174	0.0020115792	0.002016466	-0.047626078	-0.12232498	9.805772	Sitting_Idle
13:26:12.265	-0.031125572	-0.11253092	9.407105	0.00055894174	0.0020115792	0.002016466	-0.047626078	-0.12232498	9.805772	Sitting_Idle
13:26:12.287	-0.031125572	-0.11253092	9.407105	0.00055894174	0.0020115792	0.002016466	-0.047626078	-0.12232498	9.805772	Sitting_Idle
13:26:12.311	-0.031125572	-0.11253092	9.407105	0.00055894174	0.0020115792	0.002016466	-0.047626078	-0.12232498	9.805772	Sitting_Idle
13:26:12.334	-0.031125572	-0.11253092	9.407105	0.00055894174	0.0020115792	0.002016466	-0.047626078	-0.12232498	9.805772	Sitting_Idle
13:26:12.357	-0.031125572	-0.11253092	9.407105	0.00055894174	0.0020115792	0.002016466	-0.047626078	-0.12232498	9.805772	Sitting_Idle
13:26:12.380	-0.031125572	-0.11253092	9.407105	0.00055894174	0.0020115792	0.002016466	-0.047626078	-0.12232498	9.805772	Sitting_Idle
13:26:12.402	-0.031125572	-0.11253092	9.407105	0.00055894174	0.0020115792	0.002016466	-0.047626078	-0.12232498	9.805772	Sitting_Idle
13:26:12.426	-0.035914123	-0.10055954	9.423865	-0.0024953845	0.001400714	0.0014056009	-0.047249638	-0.12294967	9.805765	Sitting_Idle
13:26:12.449	-0.035914123	-0.10055954	9.423865	-0.0024953845	0.001400714	0.0014056009	-0.047249638	-0.12294967	9.805765	Sitting_Idle
13:26:12.472	-0.035914123	-0.10055954	9.423865	-0.0024953845	0.001400714	0.0014056009	-0.047249638	-0.12294967	9.805765	Sitting_Idle
13:26:12.495	-0.035914123	-0.10055954	9.423865	-0.0024953845	0.001400714	0.0014056009	-0.047249638	-0.12294967	9.805765	Sitting_Idle
13:26:12.518	-0.035914123	-0.10055954	9.423865	-0.0024953845	0.001400714	0.0014056009	-0.047249638	-0.12294967	9.805765	Sitting_Idle
13:26:12.541	-0.035914123	-0.10055954	9.423865	-0.0024953845	0.001400714	0.0014056009	-0.047249638	-0.12294967	9.805765	Sitting_Idle
13:26:12.564	-0.035914123	-0.10055954	9.423865	-0.0024953845	0.001400714	0.0014056009	-0.047249638	-0.12294967	9.805765	Sitting_Idle
13:26:12.587	-0.035914123	-0.10055954	9.423865	-0.0024953845	0.001400714	0.0014056009	-0.047249638	-0.12294967	9.805765	Sitting_Idle
13:26:12.610	-0.05027977	-0.12689656	9.450203	-0.0012736539	0.001400714	0.0026273315	-0.047249638	-0.12294967	9.805765	Sitting_Idle
13:26:12.633	-0.05027977	-0.12689656	9.450203	-0.0012736539	0.001400714	0.0026273315	-0.047249638	-0.12294967	9.805765	Sitting_Idle
13:26:12.657	-0.05027977	-0.12689656	9.450203	-0.0012736539	0.001400714	0.0026273315	-0.047249638	-0.12294967	9.805765	Sitting_Idle
13:26:12.680	-0.05027977	-0.12689656	9.450203	-0.0012736539	0.001400714	0.0026273315	-0.047249638	-0.12294967	9.805765	Sitting_Idle
13:26:12.703	-0.05027977	-0.12689656	9.450203	-0.0012736539	0.001400714	0.0026273315	-0.047249638	-0.12294967	9.805765	Sitting_Idle
13:26:12.726	-0.05027977	-0.12689656	9.450203	-0.0012736539	0.001400714	0.0026273315	-0.047249638	-0.12294967	9.805765	Sitting_Idle
13:26:12.749	-0.05027977	-0.12689656	9.450203	-0.0012736539	0.001400714	0.0026273315	-0.047249638	-0.12294967	9.805765	Sitting_Idle
13:26:12.772	-0.05027977	-0.12689656	9.450203	-0.0012736539	0.001400714	0.0026273315	-0.047249638	-0.12294967	9.805765	Sitting_Idle
13:26:12.796	-0.04070267	-0.13886794	9.452597	0.00055894174	0.0020115792	-0.0004269948	-0.047357563	-0.123000495	9.805764	Sitting_Idle
13:26:12.819	-0.04070267	-0.13886794	9.452597	0.00055894174	0.0020115792	-0.0004269948	-0.047357563	-0.123000495	9.805764	Sitting_Idle
13:26:12.841	-0.04070267	-0.13886794	9.452597	0.00055894174	0.0020115792	-0.0004269948	-0.047357563	-0.123000495	9.805764	Sitting_Idle
13:26:12.864	-0.04070267	-0.13886794	9.452597	0.00055894174	0.0020115792	-0.0004269948	-0.047357563	-0.123000495	9.805764	Sitting_Idle
13:26:12.887	-0.04070267	-0.13886794	9.452597	0.00055894174	0.0020115792	-0.0004269948	-0.047357563	-0.123000495	9.805764	Sitting_Idle
13:26:12.910	-0.04070267	-0.13886794	9.452597	0.00055894174	0.0020115792	-0.0004269948	-0.047357563	-0.123000495	9.805764	Sitting_Idle
13:26:12.933	-0.04070267	-0.13886794	9.452597	0.00055894174	0.0020115792	-0.0004269948	-0.047357563	-0.123000495	9.805764	Sitting_Idle
13:26:12.956	-0.04070267	-0.13886794	9.452597	0.00055894174	0.0020115792	-0.0004269948	-0.04737597	-0.12286304	9.805766	Sitting_Idle
13:26:12.978	-0.05027977	-0.12689656	9.435837	-0.0006627888	0.0020115792	0.0032381967	-0.04737597	-0.12286304	9.805766	Sitting_Idle
13:26:13.002	-0.05027977	-0.12689656	9.435837	-0.0006627888	0.0020115792	0.0032381967	-0.04737597	-0.12286304	9.805766	Sitting_Idle
13:26:13.025	-0.05027977	-0.12689656	9.435837	-0.0006627888	0.0020115792	0.0032381967	-0.04737597	-0.12286304	9.805766	Sitting_Idle
13:26:13.048	-0.05027977	-0.12689656	9.435837	-0.0006627888	0.0020115792	0.0032381967	-0.04737597	-0.12286304	9.805766	Sitting_Idle
13:26:13.071	-0.05027977	-0.12689656	9.435837	-0.0006627888	0.0020115792	0.0032381967	-0.04737597	-0.12286304	9.805766	Sitting_Idle
13:26:13.094	-0.05027977	-0.12689656	9.435837	-0.0006627888	0.0020115792	0.0032381967	-0.04737597	-0.12286304	9.805766	Sitting_Idle
13:26:13.118	-0.05027977	-0.12689656	9.435837	-0.0006627888	0.0020115792	0.0032381967	-0.04737597	-0.12286304	9.805766	Sitting_Idle
13:26:13.141	-0.03351985	-0.13168511	9.431048	-0.0012736539	0.00078984874	0.003849062	-0.047103614	-0.12239638	9.805774	Sitting_Idle
13:26:13.164	-0.03351985	-0.13168511	9.431048	-0.0012736539	0.00078984874	0.003849062	-0.047103614	-0.12239638	9.805774	Sitting_Idle
13:26:13.187	-0.03351985	-0.13168511	9.431048	-0.0012736539	0.00078984874	0.003849062	-0.047103614	-0.12239638	9.805774	Sitting_Idle
13:26:13.210	-0.03351985	-0.13168511	9.431048	-0.0012736539	0.00078984874	0.003849062	-0.047103614	-0.12239638	9.805774	Sitting_Idle
13:26:13.233	-0.03351985	-0.13168511	9.431048	-0.0012736539	0.00078984874	0.003849062	-0.047103614	-0.12239638	9.805774	Sitting_Idle
13:26:13.256	-0.03351985	-0.13168511	9.431048	-0.0012736539	0.00078984874	0.003849062	-0.047103614	-0.12239638	9.805774	Sitting_Idle
13:26:13.279	-0.03351985	-0.13168511	9.431048	-0.0012736539	0.00078984874	0.003849062	-0.047103614	-0.12239638	9.805774	Sitting_Idle
13:26:13.302	-0.03351985	-0.13168511	9.431048	-0.0012736539	0.00078984874	0.003849062	-0.047103614	-0.12239638	9.805774	Sitting_Idle
13:26:13.325	-0.057462595	-0.11013664	9.450203	-0.0012736539	0.00078984874	0.0014056009	-0.047103614	-0.12239638	9.805774	Sitting_Idle
13:26:13.349	-0.057462595	-0.11013664	9.450203	-0.0012736539	0.00078984874	0.0014056009	-0.047103614	-0.12239638	9.805774	Sitting_Idle
13:26:13.372	-0.057462595	-0.11013664	9.450203	-0.0012736539	0.00078984874	0.0014056009	-0.047103614	-0.12239638	9.805774	Sitting_Idle
13:26:13.395	-0.057462595	-0.11013664	9.450203	-0.0012736539	0.00078984874	0.0014056009	-0.047103614	-0.12239638	9.805774	Sitting_Idle
13:26:13.418	-0.057462595	-0.11013664	9.450203	-0.0012736539	0.00078984874	0.0014056009	-0.047103614	-0.12239638	9.805774	Sitting_Idle
13:26:13.441	-0.057462595	-0.11013664	9.450203	-0.0012736539	0.00078984874	0.0014056009	-0.047103614	-0.12239638	9.805774	Sitting_Idle
13:26:13.464	-0.057462595	-0.11013664	9.450203	-0.0012736539	0.00078984874	0.0014056009	-0.047103614	-0.12239638	9.805774	Sitting_Idle
13:26:13.488	-0.057462595	-0.11013664	9.450203	-0.0012736539	0.00078984874	0.0014056009	-0.047103614	-0.12239638	9.805774	Sitting_Idle
13:26:13.510	-0.090982445	-0.12929083	9.4142885	-0.0006627888	0.001400714	0.004459927	-0.047235753	-0.12243366	9.805772	Sitting_Idle
13:26:13.533	-0.090982445	-0.12929083	9.4142885	-0.0006627888	0.001400714	0.004459927	-0.047235753	-0.12243366	9.805772	Sitting_Idle
13:26:13.556	-0.090982445	-0.12929083	9.4142885	-0.0006627888	0.001400714	0.004459927	-0.047235753	-0.12243366	9.805772	Sitting_Idle
13:26:13.579	-0.090982445	-0.12929083	9.4142885	-0.0006627888	0.001400714	0.004459927	-0.047235753	-0.12243366	9.805772	Sitting_Idle
13:26:13.601	-0.090982445	-0.12929083	9.4142885	-0.0006627888	0.001400714	0.004459927	-0.047235753	-0.12243366	9.805772	Sitting_Idle
13:26:13.623	-0.090982445	-0.12929083	9.4142885	-0.0006627888	0.001400714	0.004459927	-0.047235753	-0.12243366	9.805772	Sitting_Idle
13:26:13.647	-0.090982445	-0.12929083	9.4142885	-0.0006627888	0.001400714	0.004459927	-0.047235753	-0.12243366	9.805772	Sitting_Idle
13:26:13.670	-0.090982445	-0.12929083	9.4142885	-0.0006627888	0.001400714	0.004459927	-0.047235753	-0.12243366	9.805772	Sitting_Idle
13:26:13.693	-0.04070267	-0.11971374	9.433443	-0.0012736539	0.001400714	0.0026273315	-0.049190212	-0.12252853	9.805761	Sitting_Idle
13:26:13.716	-0.04070267	-0.11971374	9.433443	-0.0012736539	0.001400714	0.0026273315	-0.049190212	-0.12252853	9.805761	Sitting_Idle
13:26:13.738	-0.04070267	-0.11971374	9.433443	-0.0012736539	0.001400714	0.0026273315	-0.049190212	-0.12252853	9.805761	Sitting_Idle
13:26:13.760	-0.04070267	-0.11971374	9.433443	-0.0012736539	0.001400714	0.0026273315	-0.049190212	-0.12252853	9.805761	Sitting_Idle
13:26:13.782	-0.04070267	-0.11971374	9.433443	-0.0012736539	0.001400714	0.0026273315	-0.049190212	-0.12252853	9.805761	Sitting_Idle
13:26:13.806	-0.04070267	-0.11971374	9.433443	-0.0012736539	0.001400714	0.0026273315	-0.049190212	-0.12252853	9.805761	Sitting_Idle
13:26:13.829	-0.04070267	-0.11971374	9.433443	-0.0012736539	0.001400714	0.0026273315	-0.049190212	-0.12252853	9.805761	Sitting_Idle
13:26:13.852	-0.04070267	-0.11971374	9.433443	-0.0012736539	0.001400714	0.0026273315	-0.049190212	-0.12252853	9.805761	Sitting_Idle
13:26:13.874	-0.03351985	-0.12689656	9.42626	-0.0012736539	0.00078984874	0.00018387043	-0.0495632	-0.12249398	9.80576	Sitting_Idle
13:26:13.898	-0.03351985	-0.12689656	9.42626	-0.0012736539	0.00078984874	0.00018387043	-0.0495632	-0.12249398	9.80576	Sitting_Idle
13:26:13.920	-0.03351985	-0.12689656	9.42626	-0.0012736539	0.00078984874	0.00018387043	-0.0495632	-0.12249398	9.80576	Sitting_Idle
13:26:13.944	-0.03351985	-0.12689656	9.42626	-0.0012736539	0.00078984874	0.00018387043	-0.0495632	-0.12249398	9.80576	Sitting_Idle
13:26:13.967	-0.03351985	-0.12689656	9.42626	-0.0012736539	0.00078984874	0.00018387043	-0.0495632	-0.12249398	9.80576	Sitting_Idle
13:26:13.988	-0.03351985	-0.12689656	9.42626	-0.0012736539	0.00078984874	0.00018387043	-0.0495632	-0.12249398	9.80576	Sitting_Idle
13:26:14.010	-0.03351985	-0.12689656	9.42626	-0.0012736539	0.00078984874	0.00018387043	-0.0495632	-0.12249398	9.80576	Sitting_Idle
13:26:14.032	-0.03351985	-0.12689656	9.42626	-0.0012736539	0.00078984874	0.00018387043	-0.0495632	-0.12249398	9.80576	Sitting_Idle
13:26:14.056	-0.052674048	-0.117319465	9.450203	-0.0018845194	0.0020115792	0.0032381967	-0.049297236	-0.122293815	9.805763	Sitting_Idle
13:26:14.079	-0.052674048	-0.117319465	9.450203	-0.0018845194	0.0020115792	0.0032381967	-0.049297236	-0.122293815	9.805763	Sitting_Idle
13:26:14.102	-0.052674048	-0.117319465	9.450203	-0.0018845194	0.0020115792	0.0032381967	-0.049297236	-0.122293815	9.805763	Sitting_Idle
13:26:14.124	-0.052674048	-0.117319465	9.450203	-0.0018845194	0.0020115792	0.0032381967	-0.049297236	-0.122293815	9.805763	Sitting_Idle
13:26:14.148	-0.052674048	-0.117319465	9.450203	-0.0018845194	0.0020115792	0.0032381967	-0.049297236	-0.122293815	9.805763	Sitting_Idle
13:26:14.170	-0.052674048	-0.117319465	9.450203	-0.0018845194	0.0020115792	0.0032381967	-0.049297236	-0.122293815	9.805763	Sitting_Idle
13:26:14.192	-0.052674048	-0.117319465	9.450203	-0.0018845194	0.0020115792	0.0032381967	-0.049297236	-0.122293815	9.805763	Sitting_Idle
13:26:14.214	-0.052674048	-0.117319465	9.450203	-0.0018845194	0.0020115792	0.0032381967	-0.049297236	-0.122293815	9.805763	Sitting_Idle
13:26:14.238	-0.0670397	-0.117319465	9.454991	-0.0006627888	0.001400714	0.0026273315	-0.0490132	-0.12192833	9.80577	Sitting_Idle
13:26:14.262	-0.0670397	-0.117319465	9.454991	-0.0006627888	0.001400714	0.0026273315	-0.0490132	-0.12192833	9.80577	Sitting_Idle
13:26:14.285	-0.0670397	-0.117319465	9.454991	-0.0006627888	0.001400714	0.0026273315	-0.0490132	-0.12192833	9.80577	Sitting_Idle
13:26:14.308	-0.0670397	-0.117319465	9.454991	-0.0006627888	0.001400714	0.0026273315	-0.0490132	-0.12192833	9.80577	Sitting_Idle
13:26:14.331	-0.0670397	-0.117319465	9.454991	-0.0006627888	0.001400714	0.0026273315	-0.0490132	-0.12192833	9.80577	Sitting_Idle
13:26:14.354	-0.0670397	-0.117319465	9.454991	-0.0006627888	0.001400714	0.0026273315	-0.0490132	-0.12192833	9.80577	Sitting_Idle
13:26:14.377	-0.0670397	-0.117319465	9.454991	-0.0006627888	0.001400714	0.0026273315	-0.0490132	-0.12192833	9.80577	Sitting_Idle
13:26:14.401	-0.0670397	-0.13168511	9.438231	-0.0012736539	0.00017898351	-0.00103786	-0.04937716	-0.12201069	9.805766	Sitting_Idle
13:26:14.424	-0.0670397	-0.13168511	9.438231	-0.0012736539	0.00017898351	-0.00103786	-0.04937716	-0.12201069	9.805766	Sitting_Idle
13:26:14.447	-0.0670397	-0.13168511	9.438231	-0.0012736539	0.00017898351	-0.00103786	-0.04937716	-0.12201069	9.805766	Sitting_Idle
13:26:14.470	-0.0670397	-0.13168511	9.438231	-0.0012736539	0.00017898351	-0.00103786	-0.04937716	-0.12201069	9.805766	Sitting_Idle
13:26:14.493	-0.0670397	-0.13168511	9.438231	-0.0012736539	0.00017898351	-0.00103786	-0.04937716	-0.12201069	9.805766	Sitting_Idle
13:26:14.515	-0.0670397	-0.13168511	9.438231	-0.0012736539	0.00017898351	-0.00103786	-0.04937716	-0.12201069	9.805766	Sitting_Idle
13:26:14.538	-0.0670397	-0.13168511	9.438231	-0.0012736539	0.00017898351	-0.00103786	-0.04937716	-0.12201069	9.805766	Sitting_Idle
13:26:14.560	-0.0670397	-0.13168511	9.438231	-0.0012736539	0.00017898351	-0.00103786	-0.04937716	-0.12201069	9.805766	Sitting_Idle
13:26:14.583	-0.04070267	-0.12210801	9.421472	-0.0018845194	0.0026224444	0.0032381967	-0.05058491	-0.12247801	9.805755	Sitting_Idle
13:26:14.607	-0.04070267	-0.12210801	9.421472	-0.0018845194	0.0026224444	0.0032381967	-0.05058491	-0.12247801	9.805755	Sitting_Idle
13:26:14.629	-0.04070267	-0.12210801	9.421472	-0.0018845194	0.0026224444	0.0032381967	-0.05058491	-0.12247801	9.805755	Sitting_Idle
13:26:14.652	-0.04070267	-0.12210801	9.421472	-0.0018845194	0.0026224444	0.0032381967	-0.05058491	-0.12247801	9.805755	Sitting_Idle
13:26:14.674	-0.04070267	-0.12210801	9.421472	-0.0018845194	0.0026224444	0.0032381967	-0.05058491	-0.12247801	9.805755	Sitting_Idle
13:26:14.695	-0.04070267	-0.12210801	9.421472	-0.0018845194	0.0026224444	0.0032381967	-0.05058491	-0.12247801	9.805755	Sitting_Idle
13:26:14.717	-0.04070267	-0.12210801	9.421472	-0.0018845194	0.0026224444	0.0032381967	-0.05058491	-0.12247801	9.805755	Sitting_Idle
13:26:14.739	-0.04070267	-0.12210801	9.421472	-0.0018845194	0.0026224444	0.0032381967	-0.05058491	-0.12247801	9.805755	Sitting_Idle
13:26:14.760	-0.019154198	-0.09577099	9.44302	-0.0012736539	0.0026224444	0.0026273315	-0.050803665	-0.12248198	9.805754	Sitting_Idle
13:26:14.783	-0.019154198	-0.09577099	9.44302	-0.0012736539	0.0026224444	0.0026273315	-0.050803665	-0.12248198	9.805754	Sitting_Idle
13:26:14.807	-0.019154198	-0.09577099	9.44302	-0.0012736539	0.0026224444	0.0026273315	-0.050803665	-0.12248198	9.805754	Sitting_Idle
13:26:14.830	-0.019154198	-0.09577099	9.44302	-0.0012736539	0.0026224444	0.0026273315	-0.050803665	-0.12248198	9.805754	Sitting_Idle
13:26:14.853	-0.019154198	-0.09577099	9.44302	-0.0012736539	0.0026224444	0.0026273315	-0.050803665	-0.12248198	9.805754	Sitting_Idle
13:26:14.876	-0.019154198	-0.09577099	9.44302	-0.0012736539	0.0026224444	0.0026273315	-0.050803665	-0.12248198	9.805754	Sitting_Idle
13:26:14.899	-0.019154198	-0.09577099	9.44302	-0.0012736539	0.0026224444	0.0026273315	-0.050803665	-0.12248198	9.805754	Sitting_Idle
13:26:14.922	-0.019154198	-0.09577099	9.44302	-0.0012736539	0.0026224444	0.0026273315	-0.050803665	-0.12248198	9.805754	Sitting_Idle
13:26:14.946	-0.045491222	-0.12210801	9.433443	-0.0018845194	0.0020115792	0.003849062	-0.05072783	-0.12244424	9.805755	Sitting_Idle
13:26:14.969	-0.045491222	-0.12210801	9.433443	-0.0018845194	0.0020115792	0.003849062	-0.05072783	-0.12244424	9.805755	Sitting_Idle
13:26:14.992	-0.045491222	-0.12210801	9.433443	-0.0018845194	0.0020115792	0.003849062	-0.05072783	-0.12244424	9.805755	Sitting_Idle
13:26:15.015	-0.045491222	-0.12210801	9.433443	-0.0018845194	0.0020115792	0.003849062	-0.05072783	-0.12244424	9.805755	Sitting_Idle
13:26:15.038	-0.045491222	-0.12210801	9.433443	-0.0018845194	0.0020115792	0.003849062	-0.05072783	-0.12244424	9.805755	Sitting_Idle
13:26:15.061	-0.045491222	-0.12210801	9.433443	-0.0018845194	0.0020115792	0.003849062	-0.05072783	-0.12244424	9.805755	Sitting_Idle
13:26:15.084	-0.045491222	-0.12210801	9.433443	-0.0018845194	0.0020115792	0.003849062	-0.05072783	-0.12244424	9.805755	Sitting_Idle
13:26:15.107	-0.045491222	-0.12210801	9.433443	-0.0018845194	0.0020115792	0.003849062	-0.05072783	-0.12244424	9.805755	Sitting_Idle
13:26:15.130	-0.05985687	-0.11492519	9.445415	-0.0006627888	0.0032333098	0.0026273315	-0.050614588	-0.12241226	9.805756	Sitting_Idle
13:26:15.153	-0.05985687	-0.11492519	9.445415	-0.0006627888	0.0032333098	0.0026273315	-0.050614588	-0.12241226	9.805756	Sitting_Idle
13:26:15.177	-0.05985687	-0.11492519	9.445415	-0.0006627888	0.0032333098	0.0026273315	-0.050614588	-0.12241226	9.805756	Sitting_Idle
13:26:15.200	-0.05985687	-0.11492519	9.445415	-0.0006627888	0.0032333098	0.0026273315	-0.050614588	-0.12241226	9.805756	Sitting_Idle
13:26:15.223	-0.05985687	-0.11492519	9.445415	-0.0006627888	0.0032333098	0.0026273315	-0.050614588	-0.12241226	9.805756	Sitting_Idle
13:26:15.246	-0.05985687	-0.11492519	9.445415	-0.0006627888	0.0032333098	0.0026273315	-0.050614588	-0.12241226	9.805756	Sitting_Idle
13:26:15.269	-0.05985687	-0.11492519	9.445415	-0.0006627888	0.0032333098	0.0026273315	-0.050614588	-0.12241226	9.805756	Sitting_Idle
13:26:15.291	-0.05985687	-0.11492519	9.445415	-0.0006627888	0.0032333098	0.0026273315	-0.050614588	-0.12241226	9.805756	Sitting_Idle
13:26:15.313	-0.062251143	-0.117319465	9.440625	-0.0012736539	0.0020115792	0.0007947357	-0.05061948	-0.1222506	9.8057575	Sitting_Idle
13:26:15.336	-0.062251143	-0.117319465	9.440625	-0.0012736539	0.0020115792	0.0007947357	-0.05061948	-0.1222506	9.8057575	Sitting_Idle
13:26:15.359	-0.062251143	-0.117319465	9.440625	-0.0012736539	0.0020115792	0.0007947357	-0.05061948	-0.1222506	9.8057575	Sitting_Idle
13:26:15.381	-0.062251143	-0.117319465	9.440625	-0.0012736539	0.0020115792	0.0007947357	-0.05061948	-0.1222506	9.8057575	Sitting_Idle
13:26:15.405	-0.062251143	-0.117319465	9.440625	-0.0012736539	0.0020115792	0.0007947357	-0.05061948	-0.1222506	9.8057575	Sitting_Idle
13:26:15.428	-0.062251143	-0.117319465	9.440625	-0.0012736539	0.0020115792	0.0007947357	-0.05061948	-0.1222506	9.8057575	Sitting_Idle
13:26:15.451	-0.062251143	-0.117319465	9.440625	-0.0012736539	0.0020115792	0.0007947357	-0.05061948	-0.1222506	9.8057575	Sitting_Idle
13:26:15.474	-0.062251143	-0.117319465	9.440625	-0.0012736539	0.0020115792	0.0007947357	-0.05061948	-0.1222506	9.8057575	Sitting_Idle
13:26:15.497	-0.05027977	-0.13647367	9.464568	-0.0012736539	0.0020115792	0.0026273315	-0.05061948	-0.1222506	9.8057575	Sitting_Idle
13:26:15.520	-0.05027977	-0.13647367	9.464568	-0.0012736539	0.0020115792	0.0026273315	-0.05061948	-0.1222506	9.8057575	Sitting_Idle
13:26:15.542	-0.05027977	-0.13647367	9.464568	-0.0012736539	0.0020115792	0.0026273315	-0.05061948	-0.1222506	9.8057575	Sitting_Idle
13:26:15.564	-0.05027977	-0.13647367	9.464568	-0.0012736539	0.0020115792	0.0026273315	-0.05061948	-0.1222506	9.8057575	Sitting_Idle
13:26:15.587	-0.05027977	-0.13647367	9.464568	-0.0012736539	0.0020115792	0.0026273315	-0.05061948	-0.1222506	9.8057575	Sitting_Idle
13:26:15.609	-0.05027977	-0.13647367	9.464568	-0.0012736539	0.0020115792	0.0026273315	-0.05061948	-0.1222506	9.8057575	Sitting_Idle
13:26:15.635	-0.05027977	-0.13647367	9.464568	-0.0012736539	0.0020115792	0.0026273315	-0.05061948	-0.1222506	9.8057575	Sitting_Idle
13:26:15.660	-0.035914123	-0.11253092	9.438231	-5.1923547e-05	0.00017898351	0.0026273315	-0.05061948	-0.1222506	9.8057575	Sitting_Idle
13:26:15.682	-0.035914123	-0.11253092	9.438231	-5.1923547e-05	0.00017898351	0.0026273315	-0.05061948	-0.1222506	9.8057575	Sitting_Idle
13:26:15.703	-0.035914123	-0.11253092	9.438231	-5.1923547e-05	0.00017898351	0.0026273315	-0.05061948	-0.1222506	9.8057575	Sitting_Idle
13:26:15.724	-0.035914123	-0.11253092	9.438231	-5.1923547e-05	0.00017898351	0.0026273315	-0.05061948	-0.1222506	9.8057575	Sitting_Idle
13:26:15.745	-0.035914123	-0.11253092	9.438231	-5.1923547e-05	0.00017898351	0.0026273315	-0.05061948	-0.1222506	9.8057575	Sitting_Idle
13:26:15.767	-0.035914123	-0.11253092	9.438231	-5.1923547e-05	0.00017898351	0.0026273315	-0.05061948	-0.1222506	9.8057575	Sitting_Idle
13:26:15.789	-0.035914123	-0.11253092	9.438231	-5.1923547e-05	0.00017898351	0.0026273315	-0.05061948	-0.1222506	9.8057575	Sitting_Idle
13:26:15.812	-0.035914123	-0.11253092	9.438231	-5.1923547e-05	0.00017898351	0.0026273315	-0.05061948	-0.1222506	9.8057575	Sitting_Idle
13:26:15.835	-0.052674048	-0.11253092	9.44302	-0.0006627888	-0.00043188172	0.0014056009	-0.05009301	-0.12187772	9.805764	Sitting_Idle
13:26:15.859	-0.052674048	-0.11253092	9.44302	-0.0006627888	-0.00043188172	0.0014056009	-0.05009301	-0.12187772	9.805764	Sitting_Idle
13:26:15.882	-0.052674048	-0.11253092	9.44302	-0.0006627888	-0.00043188172	0.0014056009	-0.05009301	-0.12187772	9.805764	Sitting_Idle
13:26:15.905	-0.052674048	-0.11253092	9.44302	-0.0006627888	-0.00043188172	0.0014056009	-0.05009301	-0.12187772	9.805764	Sitting_Idle
13:26:15.928	-0.052674048	-0.11253092	9.44302	-0.0006627888	-0.00043188172	0.0014056009	-0.05009301	-0.12187772	9.805764	Sitting_Idle
13:26:15.951	-0.052674048	-0.11253092	9.44302	-0.0006627888	-0.00043188172	0.0014056009	-0.05009301	-0.12187772	9.805764	Sitting_Idle
13:26:15.973	-0.052674048	-0.11253092	9.44302	-0.0006627888	-0.00043188172	0.0014056009	-0.05009301	-0.12187772	9.805764	Sitting_Idle
13:26:15.996	-0.052674048	-0.11253092	9.44302	-0.0006627888	-0.00043188172	0.0014056009	-0.05009301	-0.12187772	9.805764	Sitting_Idle
13:26:16.019	-0.026337024	-0.11492519	9.402317	-0.0024953845	0.0020115792	0.0032381967	-0.051009677	-0.12187313	9.80576	Sitting_Idle
13:26:16.042	-0.026337024	-0.11492519	9.402317	-0.0024953845	0.0020115792	0.0032381967	-0.051009677	-0.12187313	9.80576	Sitting_Idle
13:26:16.065	-0.026337024	-0.11492519	9.402317	-0.0024953845	0.0020115792	0.0032381967	-0.051009677	-0.12187313	9.80576	Sitting_Idle
13:26:16.088	-0.026337024	-0.11492519	9.402317	-0.0024953845	0.0020115792	0.0032381967	-0.051009677	-0.12187313	9.80576	Sitting_Idle
13:26:16.111	-0.026337024	-0.11492519	9.402317	-0.0024953845	0.0020115792	0.0032381967	-0.051009677	-0.12187313	9.80576	Sitting_Idle
13:26:16.134	-0.026337024	-0.11492519	9.402317	-0.0024953845	0.0020115792	0.0032381967	-0.051009677	-0.12187313	9.80576	Sitting_Idle
13:26:16.156	-0.026337024	-0.11492519	9.402317	-0.0024953845	0.0020115792	0.0032381967	-0.051009677	-0.12187313	9.80576	Sitting_Idle
13:26:16.179	-0.026337024	-0.11492519	9.402317	-0.0024953845	0.0020115792	0.0032381967	-0.051009677	-0.12187313	9.80576	Sitting_Idle
13:26:16.203	-0.035914123	-0.11971374	9.438231	-0.0006627888	0.00017898351	0.0007947357	-0.050734345	-0.12169348	9.805764	Sitting_Idle
13:26:16.226	-0.035914123	-0.11971374	9.438231	-0.0006627888	0.00017898351	0.0007947357	-0.050734345	-0.12169348	9.805764	Sitting_Idle
13:26:16.249	-0.035914123	-0.11971374	9.438231	-0.0006627888	0.00017898351	0.0007947357	-0.050734345	-0.12169348	9.805764	Sitting_Idle
13:26:16.271	-0.035914123	-0.11971374	9.438231	-0.0006627888	0.00017898351	0.0007947357	-0.050734345	-0.12169348	9.805764	Sitting_Idle
13:26:16.294	-0.035914123	-0.11971374	9.438231	-0.0006627888	0.00017898351	0.0007947357	-0.050734345	-0.12169348	9.805764	Sitting_Idle
13:26:16.317	-0.035914123	-0.11971374	9.438231	-0.0006627888	0.00017898351	0.0007947357	-0.050734345	-0.12169348	9.805764	Sitting_Idle
13:26:16.339	-0.035914123	-0.11971374	9.438231	-0.0006627888	0.00017898351	0.0007947357	-0.050734345	-0.12169348	9.805764	Sitting_Idle
13:26:16.362	-0.035914123	-0.11971374	9.438231	-0.0006627888	0.00017898351	0.0007947357	-0.050734345	-0.12169348	9.805764	Sitting_Idle
13:26:16.385	-0.05027977	-0.11013664	9.447808	-0.0013035865	-0.0017476855	0.0013078626	-0.049677577	-0.12149139	9.805772	Sitting_Idle
13:26:16.407	-0.05027977	-0.11013664	9.447808	-0.0013035865	-0.0017476855	0.0013078626	-0.049677577	-0.12149139	9.805772	Sitting_Idle
13:26:16.431	-0.05027977	-0.11013664	9.447808	-0.0013035865	-0.0017476855	0.0013078626	-0.049677577	-0.12149139	9.805772	Sitting_Idle
13:26:16.454	-0.05027977	-0.11013664	9.447808	-0.0013035865	-0.0017476855	0.0013078626	-0.049677577	-0.12149139	9.805772	Sitting_Idle
13:26:16.477	-0.05027977	-0.11013664	9.447808	-0.0013035865	-0.0017476855	0.0013078626	-0.049677577	-0.12149139	9.805772	Sitting_Idle
13:26:16.500	-0.05027977	-0.11013664	9.447808	-0.0013035865	-0.0017476855	0.0013078626	-0.049677577	-0.12149139	9.805772	Sitting_Idle
13:26:16.522	-0.05027977	-0.11013664	9.447808	-0.0013035865	-0.0017476855	0.0013078626	-0.049677577	-0.12149139	9.805772	Sitting_Idle
13:26:16.546	-0.05027977	-0.11013664	9.447808	-0.0013035865	-0.0017476855	0.0013078626	-0.049677577	-0.12149139	9.805772	Sitting_Idle
13:26:16.569	-0.05985687	-0.098165266	9.445415	-0.00069272117	8.4910265e-05	-0.0005247333	-0.049442388	-0.1214643	9.805773	Sitting_Idle
13:26:16.592	-0.05985687	-0.098165266	9.445415	-0.00069272117	8.4910265e-05	-0.0005247333	-0.049442388	-0.1214643	9.805773	Sitting_Idle
13:26:16.618	-0.05985687	-0.098165266	9.445415	-0.00069272117	8.4910265e-05	-0.0005247333	-0.049442388	-0.1214643	9.805773	Sitting_Idle
13:26:16.642	-0.05985687	-0.098165266	9.445415	-0.00069272117	8.4910265e-05	-0.0005247333	-0.049442388	-0.1214643	9.805773	Sitting_Idle
13:26:16.666	-0.05985687	-0.098165266	9.445415	-0.00069272117	8.4910265e-05	-0.0005247333	-0.049442388	-0.1214643	9.805773	Sitting_Idle
13:26:16.689	-0.05985687	-0.098165266	9.445415	-0.00069272117	8.4910265e-05	-0.0005247333	-0.049442388	-0.1214643	9.805773	Sitting_Idle
13:26:16.712	-0.05985687	-0.098165266	9.445415	-0.00069272117	8.4910265e-05	-0.0005247333	-0.049442388	-0.1214643	9.805773	Sitting_Idle
13:26:16.735	-0.071828246	-0.12450229	9.445415	-0.00069272117	8.4910265e-05	-0.0005247333	-0.049442388	-0.1214643	9.805773	Sitting_Idle
13:26:16.757	-0.071828246	-0.12450229	9.445415	-0.00069272117	-0.0017476855	0.0013078626	-0.050285984	-0.121580236	9.805767	Sitting_Idle
13:26:16.781	-0.071828246	-0.12450229	9.445415	-0.00069272117	-0.0017476855	0.0013078626	-0.050285984	-0.121580236	9.805767	Sitting_Idle
13:26:16.805	-0.071828246	-0.12450229	9.445415	-0.00069272117	-0.0017476855	0.0013078626	-0.050285984	-0.121580236	9.805767	Sitting_Idle
13:26:16.828	-0.071828246	-0.12450229	9.445415	-0.00069272117	-0.0017476855	0.0013078626	-0.050285984	-0.121580236	9.805767	Sitting_Idle
13:26:16.851	-0.071828246	-0.12450229	9.445415	-0.00069272117	-0.0017476855	0.0013078626	-0.050285984	-0.121580236	9.805767	Sitting_Idle
13:26:16.874	-0.071828246	-0.12450229	9.445415	-0.00069272117	-0.0017476855	0.0013078626	-0.050285984	-0.121580236	9.805767	Sitting_Idle
13:26:16.898	-0.071828246	-0.12450229	9.445415	-0.00069272117	-0.0017476855	0.0013078626	-0.050285984	-0.121580236	9.805767	Sitting_Idle
13:26:16.921	-0.03351985	-0.10774237	9.44302	-0.0019144517	0.0013066408	-0.0011355985	-0.051039495	-0.12177744	9.805761	Sitting_Idle
13:26:16.944	-0.03351985	-0.10774237	9.44302	-0.0019144517	0.0013066408	-0.0011355985	-0.051039495	-0.12177744	9.805761	Sitting_Idle
13:26:16.967	-0.03351985	-0.10774237	9.44302	-0.0019144517	0.0013066408	-0.0011355985	-0.051039495	-0.12177744	9.805761	Sitting_Idle
13:26:16.990	-0.03351985	-0.10774237	9.44302	-0.0019144517	0.0013066408	-0.0011355985	-0.051039495	-0.12177744	9.805761	Sitting_Idle
13:26:17.014	-0.03351985	-0.10774237	9.44302	-0.0019144517	0.0013066408	-0.0011355985	-0.051039495	-0.12177744	9.805761	Sitting_Idle
13:26:17.037	-0.03351985	-0.10774237	9.44302	-0.0019144517	0.0013066408	-0.0011355985	-0.051039495	-0.12177744	9.805761	Sitting_Idle
13:26:17.060	-0.03351985	-0.10774237	9.44302	-0.0019144517	0.0013066408	-0.0011355985	-0.051039495	-0.12177744	9.805761	Sitting_Idle
13:26:17.083	-0.03351985	-0.10774237	9.44302	-0.0019144517	0.0013066408	-0.0011355985	-0.051039495	-0.12177744	9.805761	Sitting_Idle
13:26:17.106	-0.047885496	-0.11492519	9.440625	0.00052900927	0.0006957755	0.0031404581	-0.051039495	-0.12177744	9.805761	Sitting_Idle
13:26:17.128	-0.047885496	-0.11492519	9.440625	0.00052900927	0.0006957755	0.0031404581	-0.051039495	-0.12177744	9.805761	Sitting_Idle
13:26:17.151	-0.047885496	-0.11492519	9.440625	0.00052900927	0.0006957755	0.0031404581	-0.051039495	-0.12177744	9.805761	Sitting_Idle
13:26:17.174	-0.047885496	-0.11492519	9.440625	0.00052900927	0.0006957755	0.0031404581	-0.051039495	-0.12177744	9.805761	Sitting_Idle
13:26:17.196	-0.047885496	-0.11492519	9.440625	0.00052900927	0.0006957755	0.0031404581	-0.051039495	-0.12177744	9.805761	Sitting_Idle
13:26:17.219	-0.047885496	-0.11492519	9.440625	0.00052900927	0.0006957755	0.0031404581	-0.051039495	-0.12177744	9.805761	Sitting_Idle
13:26:17.243	-0.047885496	-0.11492519	9.440625	0.00052900927	0.0006957755	0.0031404581	-0.051039495	-0.12177744	9.805761	Sitting_Idle
13:26:17.266	-0.047885496	-0.11492519	9.440625	0.00052900927	0.0006957755	0.0031404581	-0.051039495	-0.12177744	9.805761	Sitting_Idle
13:26:17.289	-0.043096945	-0.11253092	9.423865	-0.0013035865	-0.0017476855	8.6132e-05	-0.051039495	-0.12177744	9.805761	Sitting_Idle
13:26:17.312	-0.043096945	-0.11253092	9.423865	-0.0013035865	-0.0017476855	8.6132e-05	-0.051039495	-0.12177744	9.805761	Sitting_Idle
13:26:17.335	-0.043096945	-0.11253092	9.423865	-0.0013035865	-0.0017476855	8.6132e-05	-0.051039495	-0.12177744	9.805761	Sitting_Idle
13:26:17.359	-0.043096945	-0.11253092	9.423865	-0.0013035865	-0.0017476855	8.6132e-05	-0.051039495	-0.12177744	9.805761	Sitting_Idle
13:26:17.382	-0.043096945	-0.11253092	9.423865	-0.0013035865	-0.0017476855	8.6132e-05	-0.051039495	-0.12177744	9.805761	Sitting_Idle
13:26:17.405	-0.043096945	-0.11253092	9.423865	-0.0013035865	-0.0017476855	8.6132e-05	-0.051039495	-0.12177744	9.805761	Sitting_Idle
13:26:17.428	-0.043096945	-0.11253092	9.423865	-0.0013035865	-0.0017476855	8.6132e-05	-0.051039495	-0.12177744	9.805761	Sitting_Idle
13:26:17.450	-0.043096945	-0.11253092	9.423865	-0.0013035865	-0.0017476855	8.6132e-05	-0.051039495	-0.12177744	9.805761	Sitting_Idle
13:26:17.475	-0.045491222	-0.10774237	9.44302	-0.00069272117	-0.0011368202	8.6132e-05	-0.051039495	-0.12177744	9.805761	Sitting_Idle
13:26:17.498	-0.045491222	-0.10774237	9.44302	-0.00069272117	-0.0011368202	8.6132e-05	-0.051039495	-0.12177744	9.805761	Sitting_Idle
13:26:17.521	-0.045491222	-0.10774237	9.44302	-0.00069272117	-0.0011368202	8.6132e-05	-0.051039495	-0.12177744	9.805761	Sitting_Idle
13:26:17.544	-0.045491222	-0.10774237	9.44302	-0.00069272117	-0.0011368202	8.6132e-05	-0.051039495	-0.12177744	9.805761	Sitting_Idle
13:26:17.567	-0.045491222	-0.10774237	9.44302	-0.00069272117	-0.0011368202	8.6132e-05	-0.051039495	-0.12177744	9.805761	Sitting_Idle
13:26:17.589	-0.045491222	-0.10774237	9.44302	-0.00069272117	-0.0011368202	8.6132e-05	-0.051039495	-0.12177744	9.805761	Sitting_Idle
13:26:17.611	-0.045491222	-0.10774237	9.44302	-0.00069272117	-0.0011368202	8.6132e-05	-0.051039495	-0.12177744	9.805761	Sitting_Idle
13:26:17.634	-0.045491222	-0.10774237	9.44302	-0.00069272117	-0.0011368202	8.6132e-05	-0.051039495	-0.12177744	9.805761	Sitting_Idle
13:26:17.659	-0.05985687	-0.12450229	9.438231	-0.00069272117	0.0031392365	8.6132e-05	-0.051039495	-0.12177744	9.805761	Sitting_Idle
13:26:17.682	-0.05985687	-0.12450229	9.438231	-0.00069272117	0.0031392365	8.6132e-05	-0.051039495	-0.12177744	9.805761	Sitting_Idle
13:26:17.705	-0.05985687	-0.12450229	9.438231	-0.00069272117	0.0031392365	8.6132e-05	-0.051039495	-0.12177744	9.805761	Sitting_Idle
13:26:17.728	-0.05985687	-0.12450229	9.438231	-0.00069272117	0.0031392365	8.6132e-05	-0.051039495	-0.12177744	9.805761	Sitting_Idle
13:26:17.751	-0.05985687	-0.12450229	9.438231	-0.00069272117	0.0031392365	8.6132e-05	-0.051039495	-0.12177744	9.805761	Sitting_Idle
13:26:17.773	-0.05985687	-0.12450229	9.438231	-0.00069272117	0.0031392365	8.6132e-05	-0.051039495	-0.12177744	9.805761	Sitting_Idle
13:26:17.796	-0.05985687	-0.12450229	9.438231	-0.00069272117	0.0031392365	8.6132e-05	-0.051039495	-0.12177744	9.805761	Sitting_Idle
13:26:17.819	-0.019154198	-0.10055954	9.4142885	-0.00069272117	-0.00052595494	0.0013078626	-0.05171258	-0.12160631	9.80576	Sitting_Idle
13:26:17.843	-0.019154198	-0.10055954	9.4142885	-0.00069272117	-0.00052595494	0.0013078626	-0.05171258	-0.12160631	9.80576	Sitting_Idle
13:26:17.865	-0.019154198	-0.10055954	9.4142885	-0.00069272117	-0.00052595494	0.0013078626	-0.05171258	-0.12160631	9.80576	Sitting_Idle
13:26:17.888	-0.019154198	-0.10055954	9.4142885	-0.00069272117	-0.00052595494	0.0013078626	-0.05171258	-0.12160631	9.80576	Sitting_Idle
13:26:17.911	-0.019154198	-0.10055954	9.4142885	-0.00069272117	-0.00052595494	0.0013078626	-0.05171258	-0.12160631	9.80576	Sitting_Idle
13:26:17.935	-0.019154198	-0.10055954	9.4142885	-0.00069272117	-0.00052595494	0.0013078626	-0.05171258	-0.12160631	9.80576	Sitting_Idle
13:26:17.958	-0.019154198	-0.10055954	9.4142885	-0.00069272117	-0.00052595494	0.0013078626	-0.05171258	-0.12160631	9.80576	Sitting_Idle
13:26:17.981	-0.019154198	-0.10055954	9.4142885	-0.00069272117	-0.00052595494	0.0013078626	-0.05171258	-0.12160631	9.80576	Sitting_Idle
13:26:18.004	-0.083799616	-0.12929083	9.428655	-0.002525317	0.0013066408	0.0006969972	-0.049980674	-0.120877996	9.805778	Sitting_Idle
13:26:18.027	-0.083799616	-0.12929083	9.428655	-0.002525317	0.0013066408	0.0006969972	-0.049980674	-0.120877996	9.805778	Sitting_Idle
13:26:18.050	-0.083799616	-0.12929083	9.428655	-0.002525317	0.0013066408	0.0006969972	-0.049980674	-0.120877996	9.805778	Sitting_Idle
13:26:18.072	-0.083799616	-0.12929083	9.428655	-0.002525317	0.0013066408	0.0006969972	-0.049980674	-0.120877996	9.805778	Sitting_Idle
13:26:18.095	-0.083799616	-0.12929083	9.428655	-0.002525317	0.0013066408	0.0006969972	-0.049980674	-0.120877996	9.805778	Sitting_Idle
13:26:18.117	-0.083799616	-0.12929083	9.428655	-0.002525317	0.0013066408	0.0006969972	-0.049980674	-0.120877996	9.805778	Sitting_Idle
13:26:18.139	-0.083799616	-0.12929083	9.428655	-0.002525317	0.0013066408	0.0006969972	-0.049980674	-0.120877996	9.805778	Sitting_Idle
13:26:18.163	-0.083799616	-0.12929083	9.428655	-0.002525317	0.0013066408	0.0006969972	-0.049980674	-0.120877996	9.805778	Sitting_Idle
13:26:18.185	-0.07422252	-0.09337672	9.42626	-0.00069272117	0.0006957755	0.0031404581	-0.044669677	-0.120582245	9.805807	Sitting_Idle
13:26:18.208	-0.07422252	-0.09337672	9.42626	-0.00069272117	0.0006957755	0.0031404581	-0.044669677	-0.120582245	9.805807	Sitting_Idle
13:26:18.230	-0.07422252	-0.09337672	9.42626	-0.00069272117	0.0006957755	0.0031404581	-0.044669677	-0.120582245	9.805807	Sitting_Idle
13:26:18.253	-0.07422252	-0.09337672	9.42626	-0.00069272117	0.0006957755	0.0031404581	-0.044669677	-0.120582245	9.805807	Sitting_Idle
13:26:18.277	-0.07422252	-0.09337672	9.42626	-0.00069272117	0.0006957755	0.0031404581	-0.044669677	-0.120582245	9.805807	Sitting_Idle
13:26:18.300	-0.07422252	-0.09337672	9.42626	-0.00069272117	0.0006957755	0.0031404581	-0.044669677	-0.120582245	9.805807	Sitting_Idle
13:26:18.323	-0.07422252	-0.09337672	9.42626	-0.00069272117	0.0006957755	0.0031404581	-0.044669677	-0.120582245	9.805807	Sitting_Idle
13:26:18.346	-0.07422252	-0.09337672	9.42626	-0.00069272117	0.0006957755	0.0031404581	-0.044669677	-0.120582245	9.805807	Sitting_Idle
13:26:18.368	-0.0071828244	-0.083799616	9.42626	0.0011398746	-0.00052595494	0.0019187278	-0.055075776	-0.12295226	9.805725	Sitting_Idle
13:26:18.392	-0.0071828244	-0.083799616	9.42626	0.0011398746	-0.00052595494	0.0019187278	-0.055075776	-0.12295226	9.805725	Sitting_Idle
13:26:18.415	-0.0071828244	-0.083799616	9.42626	0.0011398746	-0.00052595494	0.0019187278	-0.055075776	-0.12295226	9.805725	Sitting_Idle
13:26:18.438	-0.0071828244	-0.083799616	9.42626	0.0011398746	-0.00052595494	0.0019187278	-0.055075776	-0.12295226	9.805725	Sitting_Idle
13:26:18.460	-0.0071828244	-0.083799616	9.42626	0.0011398746	-0.00052595494	0.0019187278	-0.055075776	-0.12295226	9.805725	Sitting_Idle
13:26:18.483	-0.0071828244	-0.083799616	9.42626	0.0011398746	-0.00052595494	0.0019187278	-0.055075776	-0.12295226	9.805725	Sitting_Idle
13:26:18.507	-0.0071828244	-0.083799616	9.42626	0.0011398746	-0.00052595494	0.0019187278	-0.055075776	-0.12295226	9.805725	Sitting_Idle
13:26:18.530	-0.0071828244	-0.083799616	9.42626	0.0011398746	-0.00052595494	0.0019187278	-0.055075776	-0.12295226	9.805725	Sitting_Idle
13:26:18.553	-0.102953814	-0.11971374	9.416683	-0.00069272117	0.001917506	0.0019187278	-0.04454098	-0.12100178	9.805802	Sitting_Idle
13:26:18.576	-0.102953814	-0.11971374	9.416683	-0.00069272117	0.001917506	0.0019187278	-0.04454098	-0.12100178	9.805802	Sitting_Idle
13:26:18.599	-0.102953814	-0.11971374	9.416683	-0.00069272117	0.001917506	0.0019187278	-0.04454098	-0.12100178	9.805802	Sitting_Idle
13:26:18.622	-0.102953814	-0.11971374	9.416683	-0.00069272117	0.001917506	0.0019187278	-0.04454098	-0.12100178	9.805802	Sitting_Idle
13:26:18.646	-0.102953814	-0.11971374	9.416683	-0.00069272117	0.001917506	0.0019187278	-0.04454098	-0.12100178	9.805802	Sitting_Idle
13:26:18.669	-0.102953814	-0.11971374	9.416683	-0.00069272117	0.001917506	0.0019187278	-0.04454098	-0.12100178	9.805802	Sitting_Idle
13:26:18.691	-0.102953814	-0.11971374	9.416683	-0.00069272117	0.001917506	0.0019187278	-0.04454098	-0.12100178	9.805802	Sitting_Idle
13:26:18.713	-0.102953814	-0.11971374	9.416683	-0.00069272117	0.001917506	0.0019187278	-0.04454098	-0.12100178	9.805802	Sitting_Idle
13:26:18.738	-0.035914123	-0.11971374	9.428655	-0.0013035865	0.0006957755	-0.0005247333	-0.048498668	-0.12207627	9.805771	Sitting_Idle
13:26:18.760	-0.035914123	-0.11971374	9.428655	-0.0013035865	0.0006957755	-0.0005247333	-0.048498668	-0.12207627	9.805771	Sitting_Idle
13:26:18.783	-0.035914123	-0.11971374	9.428655	-0.0013035865	0.0006957755	-0.0005247333	-0.048498668	-0.12207627	9.805771	Sitting_Idle
13:26:18.806	-0.035914123	-0.11971374	9.428655	-0.0013035865	0.0006957755	-0.0005247333	-0.048498668	-0.12207627	9.805771	Sitting_Idle
13:26:18.829	-0.035914123	-0.11971374	9.428655	-0.0013035865	0.0006957755	-0.0005247333	-0.048498668	-0.12207627	9.805771	Sitting_Idle
13:26:18.852	-0.035914123	-0.11971374	9.428655	-0.0013035865	0.0006957755	-0.0005247333	-0.048498668	-0.12207627	9.805771	Sitting_Idle
13:26:18.874	-0.035914123	-0.11971374	9.428655	-0.0013035865	0.0006957755	-0.0005247333	-0.048498668	-0.12207627	9.805771	Sitting_Idle
13:26:18.898	-0.019154198	-0.10774237	9.421472	-0.0013035865	8.4910265e-05	0.0013078626	-0.04944338	-0.12218246	9.805764	Sitting_Idle
13:26:18.920	-0.019154198	-0.10774237	9.421472	-0.0013035865	8.4910265e-05	0.0013078626	-0.04944338	-0.12218246	9.805764	Sitting_Idle
13:26:18.942	-0.019154198	-0.10774237	9.421472	-0.0013035865	8.4910265e-05	0.0013078626	-0.04944338	-0.12218246	9.805764	Sitting_Idle
13:26:18.966	-0.019154198	-0.10774237	9.421472	-0.0013035865	8.4910265e-05	0.0013078626	-0.04944338	-0.12218246	9.805764	Sitting_Idle
13:26:18.989	-0.019154198	-0.10774237	9.421472	-0.0013035865	8.4910265e-05	0.0013078626	-0.04944338	-0.12218246	9.805764	Sitting_Idle
13:26:19.012	-0.019154198	-0.10774237	9.421472	-0.0013035865	8.4910265e-05	0.0013078626	-0.04944338	-0.12218246	9.805764	Sitting_Idle
13:26:19.035	-0.019154198	-0.10774237	9.421472	-0.0013035865	8.4910265e-05	0.0013078626	-0.04944338	-0.12218246	9.805764	Sitting_Idle
13:26:19.058	-0.019154198	-0.10774237	9.421472	-0.0013035865	8.4910265e-05	0.0013078626	-0.04944338	-0.12218246	9.805764	Sitting_Idle
13:26:19.082	-0.052674048	-0.09337672	9.445415	0.0011398746	-0.0011368202	0.0043621887	-0.049719665	-0.12226517	9.805762	Sitting_Idle
13:26:19.105	-0.052674048	-0.09337672	9.445415	0.0011398746	-0.0011368202	0.0043621887	-0.049719665	-0.12226517	9.805762	Sitting_Idle
13:26:19.128	-0.052674048	-0.09337672	9.445415	0.0011398746	-0.0011368202	0.0043621887	-0.049719665	-0.12226517	9.805762	Sitting_Idle
13:26:19.151	-0.052674048	-0.09337672	9.445415	0.0011398746	-0.0011368202	0.0043621887	-0.049719665	-0.12226517	9.805762	Sitting_Idle
13:26:19.174	-0.052674048	-0.09337672	9.445415	0.0011398746	-0.0011368202	0.0043621887	-0.049719665	-0.12226517	9.805762	Sitting_Idle
13:26:19.197	-0.052674048	-0.09337672	9.445415	0.0011398746	-0.0011368202	0.0043621887	-0.049719665	-0.12226517	9.805762	Sitting_Idle
13:26:19.220	-0.052674048	-0.09337672	9.445415	0.0011398746	-0.0011368202	0.0043621887	-0.049719665	-0.12226517	9.805762	Sitting_Idle
13:26:19.243	-0.052674048	-0.09337672	9.445415	0.0011398746	-0.0011368202	0.0043621887	-0.049719665	-0.12226517	9.805762	Sitting_Idle
13:26:19.266	-0.06943397	-0.12929083	9.433443	-8.185594e-05	8.4910265e-05	-0.0011355985	-0.050531104	-0.122364365	9.805757	Sitting_Idle
13:26:19.289	-0.06943397	-0.12929083	9.433443	-8.185594e-05	8.4910265e-05	-0.0011355985	-0.050531104	-0.122364365	9.805757	Sitting_Idle
13:26:19.311	-0.06943397	-0.12929083	9.433443	-8.185594e-05	8.4910265e-05	-0.0011355985	-0.050531104	-0.122364365	9.805757	Sitting_Idle
13:26:19.333	-0.06943397	-0.12929083	9.433443	-8.185594e-05	8.4910265e-05	-0.0011355985	-0.050531104	-0.122364365	9.805757	Sitting_Idle
13:26:19.356	-0.06943397	-0.12929083	9.433443	-8.185594e-05	8.4910265e-05	-0.0011355985	-0.050531104	-0.122364365	9.805757	Sitting_Idle
13:26:19.379	-0.06943397	-0.12929083	9.433443	-8.185594e-05	8.4910265e-05	-0.0011355985	-0.050531104	-0.122364365	9.805757	Sitting_Idle
13:26:19.402	-0.06943397	-0.12929083	9.433443	-8.185594e-05	8.4910265e-05	-0.0011355985	-0.050531104	-0.122364365	9.805757	Sitting_Idle
13:26:19.424	-0.06943397	-0.12929083	9.433443	-8.185594e-05	8.4910265e-05	-0.0011355985	-0.050531104	-0.122364365	9.805757	Sitting_Idle
13:26:19.448	-0.083799616	-0.1340794	9.433443	-8.185594e-05	-0.00052595494	0.0006969972	-0.051313583	-0.12213048	9.805756	Sitting_Idle
13:26:19.471	-0.083799616	-0.1340794	9.433443	-8.185594e-05	-0.00052595494	0.0006969972	-0.051313583	-0.12213048	9.805756	Sitting_Idle
13:26:19.494	-0.083799616	-0.1340794	9.433443	-8.185594e-05	-0.00052595494	0.0006969972	-0.051313583	-0.12213048	9.805756	Sitting_Idle
13:26:19.517	-0.083799616	-0.1340794	9.433443	-8.185594e-05	-0.00052595494	0.0006969972	-0.051313583	-0.12213048	9.805756	Sitting_Idle
13:26:19.540	-0.083799616	-0.1340794	9.433443	-8.185594e-05	-0.00052595494	0.0006969972	-0.051313583	-0.12213048	9.805756	Sitting_Idle
13:26:19.563	-0.083799616	-0.1340794	9.433443	-8.185594e-05	-0.00052595494	0.0006969972	-0.051313583	-0.12213048	9.805756	Sitting_Idle
13:26:19.587	-0.083799616	-0.1340794	9.433443	-8.185594e-05	-0.00052595494	0.0006969972	-0.051313583	-0.12213048	9.805756	Sitting_Idle
13:26:19.609	-0.083799616	-0.1340794	9.433443	-8.185594e-05	-0.00052595494	0.0006969972	-0.051313583	-0.12213048	9.805756	Sitting_Idle
13:26:19.633	-0.04070267	-0.12210801	9.440625	-0.0019144517	0.001917506	0.0013078626	-0.052527066	-0.121847756	9.805753	Sitting_Idle
13:26:19.657	-0.04070267	-0.12210801	9.440625	-0.0019144517	0.001917506	0.0013078626	-0.052527066	-0.121847756	9.805753	Sitting_Idle
13:26:19.680	-0.04070267	-0.12210801	9.440625	-0.0019144517	0.001917506	0.0013078626	-0.052527066	-0.121847756	9.805753	Sitting_Idle
13:26:19.702	-0.04070267	-0.12210801	9.440625	-0.0019144517	0.001917506	0.0013078626	-0.052527066	-0.121847756	9.805753	Sitting_Idle
13:26:19.725	-0.04070267	-0.12210801	9.440625	-0.0019144517	0.001917506	0.0013078626	-0.052527066	-0.121847756	9.805753	Sitting_Idle
13:26:19.748	-0.04070267	-0.12210801	9.440625	-0.0019144517	0.001917506	0.0013078626	-0.052527066	-0.121847756	9.805753	Sitting_Idle
13:26:19.772	-0.04070267	-0.12210801	9.440625	-0.0019144517	0.001917506	0.0013078626	-0.052527066	-0.121847756	9.805753	Sitting_Idle
13:26:19.795	-0.04070267	-0.12210801	9.440625	-8.185594e-05	-0.00052595494	0.0037513236	-0.05298258	-0.121958144	9.805749	Sitting_Idle
13:26:19.819	-0.043096945	-0.11013664	9.431048	-8.185594e-05	-0.00052595494	0.0037513236	-0.05298258	-0.121958144	9.805749	Sitting_Idle
13:26:19.842	-0.043096945	-0.11013664	9.431048	-8.185594e-05	-0.00052595494	0.0037513236	-0.05298258	-0.121958144	9.805749	Sitting_Idle
13:26:19.865	-0.043096945	-0.11013664	9.431048	-8.185594e-05	-0.00052595494	0.0037513236	-0.05298258	-0.121958144	9.805749	Sitting_Idle
13:26:19.888	-0.043096945	-0.11013664	9.431048	-8.185594e-05	-0.00052595494	0.0037513236	-0.05298258	-0.121958144	9.805749	Sitting_Idle
13:26:19.911	-0.043096945	-0.11013664	9.431048	-8.185594e-05	-0.00052595494	0.0037513236	-0.05298258	-0.121958144	9.805749	Sitting_Idle
13:26:19.933	-0.043096945	-0.11013664	9.431048	-8.185594e-05	-0.00052595494	0.0037513236	-0.05298258	-0.121958144	9.805749	Sitting_Idle
13:26:19.956	-0.043096945	-0.11013664	9.431048	-8.185594e-05	-0.00052595494	0.0037513236	-0.05298258	-0.121958144	9.805749	Sitting_Idle
13:26:19.978	-0.031125572	-0.11492519	9.421472	-0.00069272117	0.0006957755	-0.0005247333	-0.05298258	-0.121958144	9.805749	Sitting_Idle
13:26:20.001	-0.031125572	-0.11492519	9.421472	-0.00069272117	0.0006957755	-0.0005247333	-0.05298258	-0.121958144	9.805749	Sitting_Idle
13:26:20.023	-0.031125572	-0.11492519	9.421472	-0.00069272117	0.0006957755	-0.0005247333	-0.05298258	-0.121958144	9.805749	Sitting_Idle
13:26:20.046	-0.031125572	-0.11492519	9.421472	-0.00069272117	0.0006957755	-0.0005247333	-0.05298258	-0.121958144	9.805749	Sitting_Idle
13:26:20.069	-0.031125572	-0.11492519	9.421472	-0.00069272117	0.0006957755	-0.0005247333	-0.05298258	-0.121958144	9.805749	Sitting_Idle
13:26:20.092	-0.031125572	-0.11492519	9.421472	-0.00069272117	0.0006957755	-0.0005247333	-0.05298258	-0.121958144	9.805749	Sitting_Idle
13:26:20.114	-0.031125572	-0.11492519	9.421472	-0.00069272117	0.0006957755	-0.0005247333	-0.05298258	-0.121958144	9.805749	Sitting_Idle
13:26:20.137	-0.031125572	-0.11492519	9.421472	-0.00069272117	0.0006957755	-0.0005247333	-0.05298258	-0.121958144	9.805749	Sitting_Idle
13:26:20.160	-0.05027977	-0.098165266	9.435837	-0.00069272117	0.0006957755	0.0013078626	-0.052935828	-0.12161883	9.805753	Sitting_Idle
13:26:20.182	-0.05027977	-0.098165266	9.435837	-0.00069272117	0.0006957755	0.0013078626	-0.052935828	-0.12161883	9.805753	Sitting_Idle
13:26:20.206	-0.05027977	-0.098165266	9.435837	-0.00069272117	0.0006957755	0.0013078626	-0.052935828	-0.12161883	9.805753	Sitting_Idle
13:26:20.228	-0.05027977	-0.098165266	9.435837	-0.00069272117	0.0006957755	0.0013078626	-0.052935828	-0.12161883	9.805753	Sitting_Idle
13:26:20.251	-0.05027977	-0.098165266	9.435837	-0.00069272117	0.0006957755	0.0013078626	-0.052935828	-0.12161883	9.805753	Sitting_Idle
13:26:20.274	-0.05027977	-0.098165266	9.435837	-0.00069272117	0.0006957755	0.0013078626	-0.052935828	-0.12161883	9.805753	Sitting_Idle
13:26:20.296	-0.05027977	-0.098165266	9.435837	-0.00069272117	0.0006957755	0.0013078626	-0.052935828	-0.12161883	9.805753	Sitting_Idle
13:26:20.319	-0.05027977	-0.098165266	9.435837	-0.00069272117	0.0006957755	0.0013078626	-0.052935828	-0.12161883	9.805753	Sitting_Idle
13:26:20.343	-0.052674048	-0.117319465	9.435837	0.0011398746	8.4910265e-05	0.0019187278	-0.05256863	-0.1213316	9.805758	Sitting_Idle
13:26:20.365	-0.052674048	-0.117319465	9.435837	0.0011398746	8.4910265e-05	0.0019187278	-0.05256863	-0.1213316	9.805758	Sitting_Idle
13:26:20.388	-0.052674048	-0.117319465	9.435837	0.0011398746	8.4910265e-05	0.0019187278	-0.05256863	-0.1213316	9.805758	Sitting_Idle
13:26:20.411	-0.052674048	-0.117319465	9.435837	0.0011398746	8.4910265e-05	0.0019187278	-0.05256863	-0.1213316	9.805758	Sitting_Idle
13:26:20.434	-0.052674048	-0.117319465	9.435837	0.0011398746	8.4910265e-05	0.0019187278	-0.05256863	-0.1213316	9.805758	Sitting_Idle
13:26:20.457	-0.052674048	-0.117319465	9.435837	0.0011398746	8.4910265e-05	0.0019187278	-0.05256863	-0.1213316	9.805758	Sitting_Idle
13:26:20.480	-0.052674048	-0.117319465	9.435837	0.0011398746	8.4910265e-05	0.0019187278	-0.05256863	-0.1213316	9.805758	Sitting_Idle
13:26:20.503	-0.052674048	-0.117319465	9.435837	0.0011398746	8.4910265e-05	0.0019187278	-0.05256863	-0.1213316	9.805758	Sitting_Idle
13:26:20.526	-0.06464542	-0.12929083	9.45978	-0.0019144517	8.4910265e-05	0.0006969972	-0.05256863	-0.1213316	9.805758	Sitting_Idle
13:26:20.549	-0.06464542	-0.12929083	9.45978	-0.0019144517	8.4910265e-05	0.0006969972	-0.05256863	-0.1213316	9.805758	Sitting_Idle
13:26:20.571	-0.06464542	-0.12929083	9.45978	-0.0019144517	8.4910265e-05	0.0006969972	-0.05256863	-0.1213316	9.805758	Sitting_Idle
13:26:20.594	-0.06464542	-0.12929083	9.45978	-0.0019144517	8.4910265e-05	0.0006969972	-0.05256863	-0.1213316	9.805758	Sitting_Idle
13:26:20.617	-0.06464542	-0.12929083	9.45978	-0.0019144517	8.4910265e-05	0.0006969972	-0.05256863	-0.1213316	9.805758	Sitting_Idle
13:26:20.639	-0.06464542	-0.12929083	9.45978	-0.0019144517	8.4910265e-05	0.0006969972	-0.05256863	-0.1213316	9.805758	Sitting_Idle
13:26:20.662	-0.06464542	-0.12929083	9.45978	-0.0019144517	8.4910265e-05	0.0006969972	-0.05256863	-0.1213316	9.805758	Sitting_Idle
13:26:20.686	-0.06464542	-0.12929083	9.45978	-0.0019144517	8.4910265e-05	0.0006969972	-0.05256863	-0.1213316	9.805758	Sitting_Idle
13:26:20.709	-0.038308397	-0.11971374	9.431048	-0.0013035865	-0.00052595494	0.0013078626	-0.05256863	-0.1213316	9.805758	Sitting_Idle
13:26:20.732	-0.038308397	-0.11971374	9.431048	-0.0013035865	-0.00052595494	0.0013078626	-0.05256863	-0.1213316	9.805758	Sitting_Idle
13:26:20.754	-0.038308397	-0.11971374	9.431048	-0.0013035865	-0.00052595494	0.0013078626	-0.05256863	-0.1213316	9.805758	Sitting_Idle
13:26:20.778	-0.038308397	-0.11971374	9.431048	-0.0013035865	-0.00052595494	0.0013078626	-0.05256863	-0.1213316	9.805758	Sitting_Idle
13:26:20.800	-0.038308397	-0.11971374	9.431048	-0.0013035865	-0.00052595494	0.0013078626	-0.05256863	-0.1213316	9.805758	Sitting_Idle
13:26:20.823	-0.038308397	-0.11971374	9.431048	-0.0013035865	-0.00052595494	0.0013078626	-0.05256863	-0.1213316	9.805758	Sitting_Idle
13:26:20.846	-0.038308397	-0.11971374	9.431048	-0.0013035865	-0.00052595494	0.0013078626	-0.05256863	-0.1213316	9.805758	Sitting_Idle
13:26:20.868	-0.038308397	-0.11971374	9.431048	-0.0013035865	-0.00052595494	0.0013078626	-0.05256863	-0.1213316	9.805758	Sitting_Idle
13:26:20.891	-0.045491222	-0.11253092	9.450203	-0.00069272117	0.001917506	0.0006969972	-0.05256863	-0.1213316	9.805758	Sitting_Idle
13:26:20.914	-0.045491222	-0.11253092	9.450203	-0.00069272117	0.001917506	0.0006969972	-0.05256863	-0.1213316	9.805758	Sitting_Idle
13:26:20.937	-0.045491222	-0.11253092	9.450203	-0.00069272117	0.001917506	0.0006969972	-0.05256863	-0.1213316	9.805758	Sitting_Idle
13:26:20.960	-0.045491222	-0.11253092	9.450203	-0.00069272117	0.001917506	0.0006969972	-0.05256863	-0.1213316	9.805758	Sitting_Idle
13:26:20.982	-0.045491222	-0.11253092	9.450203	-0.00069272117	0.001917506	0.0006969972	-0.05256863	-0.1213316	9.805758	Sitting_Idle
13:26:21.004	-0.045491222	-0.11253092	9.450203	-0.00069272117	0.001917506	0.0006969972	-0.05256863	-0.1213316	9.805758	Sitting_Idle
13:26:21.028	-0.045491222	-0.11253092	9.450203	-0.00069272117	0.001917506	0.0006969972	-0.05256863	-0.1213316	9.805758	Sitting_Idle
13:26:21.051	-0.045491222	-0.11253092	9.450203	-0.00069272117	0.001917506	0.0006969972	-0.05256863	-0.1213316	9.805758	Sitting_Idle
13:26:21.074	-0.05027977	-0.117319465	9.454991	-0.00069272117	-0.00052595494	8.6132e-05	-0.052441858	-0.12127538	9.80576	Sitting_Idle
13:26:21.098	-0.05027977	-0.117319465	9.454991	-0.00069272117	-0.00052595494	8.6132e-05	-0.052441858	-0.12127538	9.80576	Sitting_Idle
13:26:21.121	-0.05027977	-0.117319465	9.454991	-0.00069272117	-0.00052595494	8.6132e-05	-0.052441858	-0.12127538	9.80576	Sitting_Idle
13:26:21.143	-0.05027977	-0.117319465	9.454991	-0.00069272117	-0.00052595494	8.6132e-05	-0.052441858	-0.12127538	9.80576	Sitting_Idle
13:26:21.166	-0.05027977	-0.117319465	9.454991	-0.00069272117	-0.00052595494	8.6132e-05	-0.052441858	-0.12127538	9.80576	Sitting_Idle
13:26:21.189	-0.05027977	-0.117319465	9.454991	-0.00069272117	-0.00052595494	8.6132e-05	-0.052441858	-0.12127538	9.80576	Sitting_Idle
13:26:21.212	-0.05027977	-0.117319465	9.454991	-0.00069272117	-0.00052595494	8.6132e-05	-0.052441858	-0.12127538	9.80576	Sitting_Idle
13:26:21.235	-0.052674048	-0.11971374	9.454991	-0.00069272117	8.4910265e-05	0.0019187278	-0.052441858	-0.12127538	9.80576	Sitting_Idle
13:26:21.259	-0.052674048	-0.11971374	9.454991	-0.00069272117	8.4910265e-05	0.0019187278	-0.052441858	-0.12127538	9.80576	Sitting_Idle
13:26:21.282	-0.052674048	-0.11971374	9.454991	-0.00069272117	8.4910265e-05	0.0019187278	-0.052441858	-0.12127538	9.80576	Sitting_Idle
13:26:21.305	-0.052674048	-0.11971374	9.454991	-0.00069272117	8.4910265e-05	0.0019187278	-0.052441858	-0.12127538	9.80576	Sitting_Idle
13:26:21.328	-0.052674048	-0.11971374	9.454991	-0.00069272117	8.4910265e-05	0.0019187278	-0.052441858	-0.12127538	9.80576	Sitting_Idle
13:26:21.351	-0.052674048	-0.11971374	9.454991	-0.00069272117	8.4910265e-05	0.0019187278	-0.052441858	-0.12127538	9.80576	Sitting_Idle
13:26:21.374	-0.052674048	-0.11971374	9.454991	-0.00069272117	8.4910265e-05	0.0019187278	-0.052441858	-0.12127538	9.80576	Sitting_Idle
13:26:21.396	-0.052674048	-0.11971374	9.454991	-0.00069272117	8.4910265e-05	0.0019187278	-0.052441858	-0.12127538	9.80576	Sitting_Idle
13:26:21.418	-0.05027977	-0.11253092	9.423865	0.0011398746	8.4910265e-05	0.0013078626	-0.052441858	-0.12127538	9.80576	Sitting_Idle
13:26:21.441	-0.05027977	-0.11253092	9.423865	0.0011398746	8.4910265e-05	0.0013078626	-0.052441858	-0.12127538	9.80576	Sitting_Idle
13:26:21.464	-0.05027977	-0.11253092	9.423865	0.0011398746	8.4910265e-05	0.0013078626	-0.052441858	-0.12127538	9.80576	Sitting_Idle
13:26:21.488	-0.05027977	-0.11253092	9.423865	0.0011398746	8.4910265e-05	0.0013078626	-0.052441858	-0.12127538	9.80576	Sitting_Idle
13:26:21.510	-0.05027977	-0.11253092	9.423865	0.0011398746	8.4910265e-05	0.0013078626	-0.052441858	-0.12127538	9.80576	Sitting_Idle
13:26:21.531	-0.05027977	-0.11253092	9.423865	0.0011398746	8.4910265e-05	0.0013078626	-0.052441858	-0.12127538	9.80576	Sitting_Idle
13:26:21.553	-0.05027977	-0.11253092	9.423865	0.0011398746	8.4910265e-05	0.0013078626	-0.052441858	-0.12127538	9.80576	Sitting_Idle
13:26:21.576	-0.05027977	-0.11253092	9.423865	0.0011398746	8.4910265e-05	0.0013078626	-0.052441858	-0.12127538	9.80576	Sitting_Idle
13:26:21.599	-0.05027977	-0.10774237	9.462174	-8.185594e-05	-0.00052595494	0.002529593	-0.052441858	-0.12127538	9.80576	Sitting_Idle
13:26:21.622	-0.05027977	-0.10774237	9.462174	-8.185594e-05	-0.00052595494	0.002529593	-0.052441858	-0.12127538	9.80576	Sitting_Idle
13:26:21.646	-0.05027977	-0.10774237	9.462174	-8.185594e-05	-0.00052595494	0.002529593	-0.052441858	-0.12127538	9.80576	Sitting_Idle
13:26:21.668	-0.05027977	-0.10774237	9.462174	-8.185594e-05	-0.00052595494	0.002529593	-0.052441858	-0.12127538	9.80576	Sitting_Idle
13:26:21.692	-0.05027977	-0.10774237	9.462174	-8.185594e-05	-0.00052595494	0.002529593	-0.052441858	-0.12127538	9.80576	Sitting_Idle
13:26:21.714	-0.05027977	-0.10774237	9.462174	-8.185594e-05	-0.00052595494	0.002529593	-0.052441858	-0.12127538	9.80576	Sitting_Idle
13:26:21.736	-0.05027977	-0.10774237	9.462174	-8.185594e-05	-0.00052595494	0.002529593	-0.052441858	-0.12127538	9.80576	Sitting_Idle
13:26:21.758	-0.05027977	-0.10774237	9.462174	-8.185594e-05	-0.00052595494	0.002529593	-0.052441858	-0.12127538	9.80576	Sitting_Idle
13:26:21.781	-0.028731298	-0.105348095	9.428655	-0.0013035865	0.0006957755	8.6132e-05	-0.052441858	-0.12127538	9.80576	Sitting_Idle
13:26:21.804	-0.028731298	-0.105348095	9.428655	-0.0013035865	0.0006957755	8.6132e-05	-0.052441858	-0.12127538	9.80576	Sitting_Idle
13:26:21.827	-0.028731298	-0.105348095	9.428655	-0.0013035865	0.0006957755	8.6132e-05	-0.052441858	-0.12127538	9.80576	Sitting_Idle
13:26:21.849	-0.028731298	-0.105348095	9.428655	-0.0013035865	0.0006957755	8.6132e-05	-0.052441858	-0.12127538	9.80576	Sitting_Idle
13:26:21.871	-0.028731298	-0.105348095	9.428655	-0.0013035865	0.0006957755	8.6132e-05	-0.052441858	-0.12127538	9.80576	Sitting_Idle
13:26:21.893	-0.028731298	-0.105348095	9.428655	-0.0013035865	0.0006957755	8.6132e-05	-0.052441858	-0.12127538	9.80576	Sitting_Idle
13:26:21.915	-0.028731298	-0.105348095	9.428655	-0.0013035865	0.0006957755	8.6132e-05	-0.052441858	-0.12127538	9.80576	Sitting_Idle
13:26:21.939	-0.028731298	-0.105348095	9.428655	-0.0013035865	0.0006957755	8.6132e-05	-0.052441858	-0.12127538	9.80576	Sitting_Idle
13:26:21.962	-0.038308397	-0.11013664	9.433443	-0.0013035865	8.4910265e-05	0.0006969972	-0.052441858	-0.12127538	9.80576	Sitting_Idle
13:26:21.985	-0.038308397	-0.11013664	9.433443	-0.0013035865	8.4910265e-05	0.0006969972	-0.052441858	-0.12127538	9.80576	Sitting_Idle
13:26:22.008	-0.038308397	-0.11013664	9.433443	-0.0013035865	8.4910265e-05	0.0006969972	-0.052441858	-0.12127538	9.80576	Sitting_Idle
13:26:22.031	-0.038308397	-0.11013664	9.433443	-0.0013035865	8.4910265e-05	0.0006969972	-0.052441858	-0.12127538	9.80576	Sitting_Idle
13:26:22.053	-0.038308397	-0.11013664	9.433443	-0.0013035865	8.4910265e-05	0.0006969972	-0.052441858	-0.12127538	9.80576	Sitting_Idle
13:26:22.076	-0.038308397	-0.11013664	9.433443	-0.0013035865	8.4910265e-05	0.0006969972	-0.052441858	-0.12127538	9.80576	Sitting_Idle
13:26:22.098	-0.038308397	-0.11013664	9.433443	-0.0013035865	8.4910265e-05	0.0006969972	-0.052441858	-0.12127538	9.80576	Sitting_Idle
13:26:22.121	-0.038308397	-0.11013664	9.433443	-0.0013035865	8.4910265e-05	0.0006969972	-0.052441858	-0.12127538	9.80576	Sitting_Idle
13:26:22.144	-0.047885496	-0.12450229	9.42626	-0.002525317	8.4910265e-05	0.0006969972	-0.052441858	-0.12127538	9.80576	Sitting_Idle
13:26:22.168	-0.047885496	-0.12450229	9.42626	-0.002525317	8.4910265e-05	0.0006969972	-0.052441858	-0.12127538	9.80576	Sitting_Idle
13:26:22.191	-0.047885496	-0.12450229	9.42626	-0.002525317	8.4910265e-05	0.0006969972	-0.052441858	-0.12127538	9.80576	Sitting_Idle
13:26:22.214	-0.047885496	-0.12450229	9.42626	-0.002525317	8.4910265e-05	0.0006969972	-0.052441858	-0.12127538	9.80576	Sitting_Idle
13:26:22.237	-0.047885496	-0.12450229	9.42626	-0.002525317	8.4910265e-05	0.0006969972	-0.052441858	-0.12127538	9.80576	Sitting_Idle
13:26:22.260	-0.047885496	-0.12450229	9.42626	-0.002525317	8.4910265e-05	0.0006969972	-0.052441858	-0.12127538	9.80576	Sitting_Idle
13:26:22.282	-0.047885496	-0.12450229	9.42626	-0.002525317	8.4910265e-05	0.0006969972	-0.052441858	-0.12127538	9.80576	Sitting_Idle
13:26:22.304	-0.047885496	-0.12450229	9.42626	-0.002525317	8.4910265e-05	0.0006969972	-0.052441858	-0.12127538	9.80576	Sitting_Idle
13:26:22.328	-0.05506832	-0.12450229	9.45978	0.0011398746	8.4910265e-05	0.0006969972	-0.052441858	-0.12127538	9.80576	Sitting_Idle
13:26:22.351	-0.05506832	-0.12450229	9.45978	0.0011398746	8.4910265e-05	0.0006969972	-0.052441858	-0.12127538	9.80576	Sitting_Idle
13:26:22.373	-0.05506832	-0.12450229	9.45978	0.0011398746	8.4910265e-05	0.0006969972	-0.052441858	-0.12127538	9.80576	Sitting_Idle
13:26:22.396	-0.05506832	-0.12450229	9.45978	0.0011398746	8.4910265e-05	0.0006969972	-0.052441858	-0.12127538	9.80576	Sitting_Idle
13:26:22.418	-0.05506832	-0.12450229	9.45978	0.0011398746	8.4910265e-05	0.0006969972	-0.052441858	-0.12127538	9.80576	Sitting_Idle
13:26:22.441	-0.05506832	-0.12450229	9.45978	0.0011398746	8.4910265e-05	0.0006969972	-0.052441858	-0.12127538	9.80576	Sitting_Idle
13:26:22.463	-0.05506832	-0.12450229	9.45978	0.0011398746	8.4910265e-05	0.0006969972	-0.052441858	-0.12127538	9.80576	Sitting_Idle
13:26:22.486	-0.05506832	-0.12450229	9.45978	0.0011398746	8.4910265e-05	0.0006969972	-0.052441858	-0.12127538	9.80576	Sitting_Idle
13:26:22.509	-0.04070267	-0.11492519	9.450203	-0.0013035865	-0.00052595494	-0.0011355985	-0.052441858	-0.12127538	9.80576	Sitting_Idle
13:26:22.532	-0.04070267	-0.11492519	9.450203	-0.0013035865	-0.00052595494	-0.0011355985	-0.052441858	-0.12127538	9.80576	Sitting_Idle
13:26:22.554	-0.04070267	-0.11492519	9.450203	-0.0013035865	-0.00052595494	-0.0011355985	-0.052441858	-0.12127538	9.80576	Sitting_Idle
13:26:22.576	-0.04070267	-0.11492519	9.450203	-0.0013035865	-0.00052595494	-0.0011355985	-0.052441858	-0.12127538	9.80576	Sitting_Idle
13:26:22.599	-0.04070267	-0.11492519	9.450203	-0.0013035865	-0.00052595494	-0.0011355985	-0.052441858	-0.12127538	9.80576	Sitting_Idle
13:26:22.623	-0.04070267	-0.11492519	9.450203	-0.0013035865	-0.00052595494	-0.0011355985	-0.052441858	-0.12127538	9.80576	Sitting_Idle
13:26:22.646	-0.04070267	-0.11492519	9.450203	-0.0013035865	-0.00052595494	-0.0011355985	-0.052441858	-0.12127538	9.80576	Sitting_Idle
13:26:22.669	-0.04070267	-0.11492519	9.450203	-0.0013035865	-0.00052595494	-0.0011355985	-0.052441858	-0.12127538	9.80576	Sitting_Idle
13:26:22.692	-0.052674048	-0.117319465	9.433443	0.00020586158	0.0010354166	0.00032498033	-0.052441858	-0.12127538	9.80576	Sitting_Idle
13:26:22.714	-0.052674048	-0.117319465	9.433443	0.00020586158	0.0010354166	0.00032498033	-0.052441858	-0.12127538	9.80576	Sitting_Idle
13:26:22.738	-0.052674048	-0.117319465	9.433443	0.00020586158	0.0010354166	0.00032498033	-0.052441858	-0.12127538	9.80576	Sitting_Idle
13:26:22.761	-0.052674048	-0.117319465	9.433443	0.00020586158	0.0010354166	0.00032498033	-0.052441858	-0.12127538	9.80576	Sitting_Idle
13:26:22.784	-0.052674048	-0.117319465	9.433443	0.00020586158	0.0010354166	0.00032498033	-0.052441858	-0.12127538	9.80576	Sitting_Idle
13:26:22.807	-0.052674048	-0.117319465	9.433443	0.00020586158	0.0010354166	0.00032498033	-0.052441858	-0.12127538	9.80576	Sitting_Idle
13:26:22.829	-0.052674048	-0.117319465	9.433443	0.00020586158	0.0010354166	0.00032498033	-0.052441858	-0.12127538	9.80576	Sitting_Idle
13:26:22.853	-0.052674048	-0.117319465	9.433443	0.00020586158	0.0010354166	0.00032498033	-0.052441858	-0.12127538	9.80576	Sitting_Idle
13:26:22.877	-0.043096945	-0.11971374	9.421472	-0.0010158689	-0.0007971792	0.0021575761	-0.052228913	-0.12123558	9.805761	Sitting_Idle
13:26:22.900	-0.043096945	-0.11971374	9.421472	-0.0010158689	-0.0007971792	0.0021575761	-0.052228913	-0.12123558	9.805761	Sitting_Idle
13:26:22.922	-0.043096945	-0.11971374	9.421472	-0.0010158689	-0.0007971792	0.0021575761	-0.052228913	-0.12123558	9.805761	Sitting_Idle
13:26:22.945	-0.043096945	-0.11971374	9.421472	-0.0010158689	-0.0007971792	0.0021575761	-0.052228913	-0.12123558	9.805761	Sitting_Idle
13:26:22.969	-0.043096945	-0.11971374	9.421472	-0.0010158689	-0.0007971792	0.0021575761	-0.052228913	-0.12123558	9.805761	Sitting_Idle
13:26:22.992	-0.043096945	-0.11971374	9.421472	-0.0010158689	-0.0007971792	0.0021575761	-0.052228913	-0.12123558	9.805761	Sitting_Idle
13:26:23.015	-0.043096945	-0.11971374	9.421472	-0.0010158689	-0.0007971792	0.0021575761	-0.052228913	-0.12123558	9.805761	Sitting_Idle
13:26:23.038	-0.052674048	-0.11971374	9.445415	-0.00040500367	0.00042455134	-0.00089675013	-0.052228913	-0.12123558	9.805761	Sitting_Idle
13:26:23.061	-0.052674048	-0.11971374	9.445415	-0.00040500367	0.00042455134	-0.00089675013	-0.052228913	-0.12123558	9.805761	Sitting_Idle
13:26:23.084	-0.052674048	-0.11971374	9.445415	-0.00040500367	0.00042455134	-0.00089675013	-0.052228913	-0.12123558	9.805761	Sitting_Idle
13:26:23.107	-0.052674048	-0.11971374	9.445415	-0.00040500367	0.00042455134	-0.00089675013	-0.052228913	-0.12123558	9.805761	Sitting_Idle
13:26:23.131	-0.052674048	-0.11971374	9.445415	-0.00040500367	0.00042455134	-0.00089675013	-0.052228913	-0.12123558	9.805761	Sitting_Idle
13:26:23.154	-0.052674048	-0.11971374	9.445415	-0.00040500367	0.00042455134	-0.00089675013	-0.052228913	-0.12123558	9.805761	Sitting_Idle
13:26:23.176	-0.052674048	-0.11971374	9.445415	-0.00040500367	0.00042455134	-0.00089675013	-0.052228913	-0.12123558	9.805761	Sitting_Idle
13:26:23.197	-0.052674048	-0.11971374	9.445415	-0.00040500367	0.00042455134	-0.00089675013	-0.052228913	-0.12123558	9.805761	Sitting_Idle
13:26:23.219	-0.035914123	-0.11253092	9.435837	-0.00040500367	0.00042455134	-0.00028588495	-0.052228913	-0.12123558	9.805761	Sitting_Idle
13:26:23.241	-0.035914123	-0.11253092	9.435837	-0.00040500367	0.00042455134	-0.00028588495	-0.052228913	-0.12123558	9.805761	Sitting_Idle
13:26:23.264	-0.035914123	-0.11253092	9.435837	-0.00040500367	0.00042455134	-0.00028588495	-0.052228913	-0.12123558	9.805761	Sitting_Idle
13:26:23.287	-0.035914123	-0.11253092	9.435837	-0.00040500367	0.00042455134	-0.00028588495	-0.052228913	-0.12123558	9.805761	Sitting_Idle
13:26:23.310	-0.035914123	-0.11253092	9.435837	-0.00040500367	0.00042455134	-0.00028588495	-0.052228913	-0.12123558	9.805761	Sitting_Idle
13:26:23.333	-0.035914123	-0.11253092	9.435837	-0.00040500367	0.00042455134	-0.00028588495	-0.052228913	-0.12123558	9.805761	Sitting_Idle
13:26:23.356	-0.035914123	-0.11253092	9.435837	-0.00040500367	0.00042455134	-0.00028588495	-0.052228913	-0.12123558	9.805761	Sitting_Idle
13:26:23.379	-0.035914123	-0.11253092	9.435837	-0.00040500367	0.00042455134	-0.00028588495	-0.052228913	-0.12123558	9.805761	Sitting_Idle
13:26:23.402	-0.04070267	-0.11253092	9.447808	-0.00040500367	0.0010354166	0.00032498033	-0.052126344	-0.12116582	9.805763	Sitting_Idle
13:26:23.426	-0.04070267	-0.11253092	9.447808	-0.00040500367	0.0010354166	0.00032498033	-0.052126344	-0.12116582	9.805763	Sitting_Idle
13:26:23.449	-0.04070267	-0.11253092	9.447808	-0.00040500367	0.0010354166	0.00032498033	-0.052126344	-0.12116582	9.805763	Sitting_Idle
13:26:23.472	-0.04070267	-0.11253092	9.447808	-0.00040500367	0.0010354166	0.00032498033	-0.052126344	-0.12116582	9.805763	Sitting_Idle
13:26:23.494	-0.04070267	-0.11253092	9.447808	-0.00040500367	0.0010354166	0.00032498033	-0.052126344	-0.12116582	9.805763	Sitting_Idle
13:26:23.518	-0.04070267	-0.11253092	9.447808	-0.00040500367	0.0010354166	0.00032498033	-0.052126344	-0.12116582	9.805763	Sitting_Idle
13:26:23.540	-0.04070267	-0.11253092	9.447808	-0.00040500367	0.0010354166	0.00032498033	-0.052126344	-0.12116582	9.805763	Sitting_Idle
13:26:23.563	-0.04070267	-0.11253092	9.447808	-0.00040500367	0.0010354166	0.00032498033	-0.052126344	-0.12116582	9.805763	Sitting_Idle
13:26:23.586	-0.05027977	-0.11492519	9.44302	0.0008167268	0.0016462818	0.00093584554	-0.052126344	-0.12116582	9.805763	Sitting_Idle
13:26:23.609	-0.05027977	-0.11492519	9.44302	0.0008167268	0.0016462818	0.00093584554	-0.052126344	-0.12116582	9.805763	Sitting_Idle
13:26:23.632	-0.05027977	-0.11492519	9.44302	0.0008167268	0.0016462818	0.00093584554	-0.052126344	-0.12116582	9.805763	Sitting_Idle
13:26:23.656	-0.05027977	-0.11492519	9.44302	0.0008167268	0.0016462818	0.00093584554	-0.052126344	-0.12116582	9.805763	Sitting_Idle
13:26:23.679	-0.05027977	-0.11492519	9.44302	0.0008167268	0.0016462818	0.00093584554	-0.052126344	-0.12116582	9.805763	Sitting_Idle
13:26:23.702	-0.05027977	-0.11492519	9.44302	0.0008167268	0.0016462818	0.00093584554	-0.052126344	-0.12116582	9.805763	Sitting_Idle
13:26:23.725	-0.05027977	-0.11492519	9.44302	0.0008167268	0.0016462818	0.00093584554	-0.052126344	-0.12116582	9.805763	Sitting_Idle
13:26:23.748	-0.05027977	-0.11492519	9.44302	0.0008167268	0.0016462818	0.00093584554	-0.052126344	-0.12116582	9.805763	Sitting_Idle
13:26:23.772	-0.062251143	-0.10774237	9.435837	-0.00040500367	0.0010354166	-0.0021184806	-0.052126344	-0.12116582	9.805763	Sitting_Idle
13:26:23.795	-0.062251143	-0.10774237	9.435837	-0.00040500367	0.0010354166	-0.0021184806	-0.052126344	-0.12116582	9.805763	Sitting_Idle
13:26:23.817	-0.062251143	-0.10774237	9.435837	-0.00040500367	0.0010354166	-0.0021184806	-0.052126344	-0.12116582	9.805763	Sitting_Idle
13:26:23.840	-0.062251143	-0.10774237	9.435837	-0.00040500367	0.0010354166	-0.0021184806	-0.052126344	-0.12116582	9.805763	Sitting_Idle
13:26:23.864	-0.062251143	-0.10774237	9.435837	-0.00040500367	0.0010354166	-0.0021184806	-0.052126344	-0.12116582	9.805763	Sitting_Idle
13:26:23.887	-0.062251143	-0.10774237	9.435837	-0.00040500367	0.0010354166	-0.0021184806	-0.052126344	-0.12116582	9.805763	Sitting_Idle
13:26:23.910	-0.062251143	-0.10774237	9.435837	-0.00040500367	0.0010354166	-0.0021184806	-0.052126344	-0.12116582	9.805763	Sitting_Idle
13:26:23.932	-0.062251143	-0.10774237	9.435837	-0.00040500367	0.0010354166	-0.0021184806	-0.052126344	-0.12116582	9.805763	Sitting_Idle
13:26:23.956	-0.047885496	-0.09577099	9.462174	0.001427592	-0.0020189097	0.00032498033	-0.052126344	-0.12116582	9.805763	Sitting_Idle
13:26:23.978	-0.047885496	-0.09577099	9.462174	0.001427592	-0.0020189097	0.00032498033	-0.052126344	-0.12116582	9.805763	Sitting_Idle
13:26:24.002	-0.047885496	-0.09577099	9.462174	0.001427592	-0.0020189097	0.00032498033	-0.052126344	-0.12116582	9.805763	Sitting_Idle
13:26:24.025	-0.047885496	-0.09577099	9.462174	0.001427592	-0.0020189097	0.00032498033	-0.052126344	-0.12116582	9.805763	Sitting_Idle
13:26:24.048	-0.047885496	-0.09577099	9.462174	0.001427592	-0.0020189097	0.00032498033	-0.052126344	-0.12116582	9.805763	Sitting_Idle
13:26:24.071	-0.047885496	-0.09577099	9.462174	0.001427592	-0.0020189097	0.00032498033	-0.052126344	-0.12116582	9.805763	Sitting_Idle
13:26:24.094	-0.047885496	-0.09577099	9.462174	0.001427592	-0.0020189097	0.00032498033	-0.052126344	-0.12116582	9.805763	Sitting_Idle
13:26:24.117	-0.057462595	-0.098165266	9.452597	-0.00040500367	0.00042455134	-0.00028588495	-0.052126344	-0.12116582	9.805763	Sitting_Idle
13:26:24.140	-0.057462595	-0.098165266	9.452597	-0.00040500367	0.00042455134	-0.00028588495	-0.052126344	-0.12116582	9.805763	Sitting_Idle
13:26:24.163	-0.057462595	-0.098165266	9.452597	-0.00040500367	0.00042455134	-0.00028588495	-0.052126344	-0.12116582	9.805763	Sitting_Idle
13:26:24.186	-0.057462595	-0.098165266	9.452597	-0.00040500367	0.00042455134	-0.00028588495	-0.052126344	-0.12116582	9.805763	Sitting_Idle
13:26:24.209	-0.057462595	-0.098165266	9.452597	-0.00040500367	0.00042455134	-0.00028588495	-0.052126344	-0.12116582	9.805763	Sitting_Idle
13:26:24.232	-0.057462595	-0.098165266	9.452597	-0.00040500367	0.00042455134	-0.00028588495	-0.052126344	-0.12116582	9.805763	Sitting_Idle
13:26:24.254	-0.057462595	-0.098165266	9.452597	-0.00040500367	0.00042455134	-0.00028588495	-0.052126344	-0.12116582	9.805763	Sitting_Idle
13:26:24.276	-0.057462595	-0.098165266	9.452597	-0.00040500367	0.00042455134	-0.00028588495	-0.052126344	-0.12116582	9.805763	Sitting_Idle
13:26:24.299	-0.038308397	-0.105348095	9.428655	-0.0016267342	0.0010354166	-0.00028588495	-0.052126344	-0.12116582	9.805763	Sitting_Idle
13:26:24.322	-0.038308397	-0.105348095	9.428655	-0.0016267342	0.0010354166	-0.00028588495	-0.052126344	-0.12116582	9.805763	Sitting_Idle
13:26:24.345	-0.038308397	-0.105348095	9.428655	-0.0016267342	0.0010354166	-0.00028588495	-0.052126344	-0.12116582	9.805763	Sitting_Idle
13:26:24.368	-0.038308397	-0.105348095	9.428655	-0.0016267342	0.0010354166	-0.00028588495	-0.052126344	-0.12116582	9.805763	Sitting_Idle
13:26:24.391	-0.038308397	-0.105348095	9.428655	-0.0016267342	0.0010354166	-0.00028588495	-0.052126344	-0.12116582	9.805763	Sitting_Idle
13:26:24.413	-0.038308397	-0.105348095	9.428655	-0.0016267342	0.0010354166	-0.00028588495	-0.052126344	-0.12116582	9.805763	Sitting_Idle
13:26:24.436	-0.038308397	-0.105348095	9.428655	-0.0016267342	0.0010354166	-0.00028588495	-0.052126344	-0.12116582	9.805763	Sitting_Idle
13:26:24.460	-0.038308397	-0.105348095	9.428655	-0.0016267342	0.0010354166	-0.00028588495	-0.052126344	-0.12116582	9.805763	Sitting_Idle
13:26:24.482	-0.062251143	-0.11971374	9.450203	0.0008167268	-0.0001863139	-0.0015076154	-0.052126344	-0.12116582	9.805763	Sitting_Idle
13:26:24.505	-0.062251143	-0.11971374	9.450203	0.0008167268	-0.0001863139	-0.0015076154	-0.052126344	-0.12116582	9.805763	Sitting_Idle
13:26:24.528	-0.062251143	-0.11971374	9.450203	0.0008167268	-0.0001863139	-0.0015076154	-0.052126344	-0.12116582	9.805763	Sitting_Idle
13:26:24.550	-0.062251143	-0.11971374	9.450203	0.0008167268	-0.0001863139	-0.0015076154	-0.052126344	-0.12116582	9.805763	Sitting_Idle
13:26:24.574	-0.062251143	-0.11971374	9.450203	0.0008167268	-0.0001863139	-0.0015076154	-0.052126344	-0.12116582	9.805763	Sitting_Idle
13:26:24.597	-0.062251143	-0.11971374	9.450203	0.0008167268	-0.0001863139	-0.0015076154	-0.052126344	-0.12116582	9.805763	Sitting_Idle
13:26:24.620	-0.062251143	-0.11971374	9.450203	0.0008167268	-0.0001863139	-0.0015076154	-0.052126344	-0.12116582	9.805763	Sitting_Idle
13:26:24.643	-0.062251143	-0.11971374	9.450203	0.0008167268	-0.0001863139	-0.0015076154	-0.052126344	-0.12116582	9.805763	Sitting_Idle
13:26:24.666	-0.057462595	-0.11971374	9.423865	-0.0010158689	0.0016462818	-0.00089675013	-0.052126344	-0.12116582	9.805763	Sitting_Idle
13:26:24.689	-0.057462595	-0.11971374	9.423865	-0.0010158689	0.0016462818	-0.00089675013	-0.052126344	-0.12116582	9.805763	Sitting_Idle
13:26:24.712	-0.057462595	-0.11971374	9.423865	-0.0010158689	0.0016462818	-0.00089675013	-0.052126344	-0.12116582	9.805763	Sitting_Idle
13:26:24.734	-0.057462595	-0.11971374	9.423865	-0.0010158689	0.0016462818	-0.00089675013	-0.052126344	-0.12116582	9.805763	Sitting_Idle
13:26:24.756	-0.057462595	-0.11971374	9.423865	-0.0010158689	0.0016462818	-0.00089675013	-0.052126344	-0.12116582	9.805763	Sitting_Idle
13:26:24.778	-0.057462595	-0.11971374	9.423865	-0.0010158689	0.0016462818	-0.00089675013	-0.052126344	-0.12116582	9.805763	Sitting_Idle
13:26:24.802	-0.057462595	-0.11971374	9.423865	-0.0010158689	0.0016462818	-0.00089675013	-0.052126344	-0.12116582	9.805763	Sitting_Idle
13:26:24.825	-0.057462595	-0.11971374	9.423865	-0.0010158689	0.0016462818	-0.00089675013	-0.052126344	-0.12116582	9.805763	Sitting_Idle
13:26:24.848	-0.05027977	-0.10774237	9.454991	-0.00040500367	-0.0007971792	-0.0015076154	-0.052126344	-0.12116582	9.805763	Sitting_Idle
13:26:24.871	-0.05027977	-0.10774237	9.454991	-0.00040500367	-0.0007971792	-0.0015076154	-0.052126344	-0.12116582	9.805763	Sitting_Idle
13:26:24.894	-0.05027977	-0.10774237	9.454991	-0.00040500367	-0.0007971792	-0.0015076154	-0.052126344	-0.12116582	9.805763	Sitting_Idle
13:26:24.917	-0.05027977	-0.10774237	9.454991	-0.00040500367	-0.0007971792	-0.0015076154	-0.052126344	-0.12116582	9.805763	Sitting_Idle
13:26:24.941	-0.05027977	-0.10774237	9.454991	-0.00040500367	-0.0007971792	-0.0015076154	-0.052126344	-0.12116582	9.805763	Sitting_Idle
13:26:24.964	-0.05027977	-0.10774237	9.454991	-0.00040500367	-0.0007971792	-0.0015076154	-0.052126344	-0.12116582	9.805763	Sitting_Idle
13:26:24.987	-0.05027977	-0.10774237	9.454991	-0.00040500367	-0.0007971792	-0.0015076154	-0.052126344	-0.12116582	9.805763	Sitting_Idle
13:26:25.010	-0.05027977	-0.10774237	9.454991	-0.00040500367	-0.0007971792	-0.0015076154	-0.052126344	-0.12116582	9.805763	Sitting_Idle
13:26:25.034	-0.035914123	-0.105348095	9.438231	-0.00040500367	-0.0001863139	0.00032498033	-0.051980287	-0.12096148	9.805766	Sitting_Idle
13:26:25.057	-0.035914123	-0.105348095	9.438231	-0.00040500367	-0.0001863139	0.00032498033	-0.051980287	-0.12096148	9.805766	Sitting_Idle
13:26:25.080	-0.035914123	-0.105348095	9.438231	-0.00040500367	-0.0001863139	0.00032498033	-0.051980287	-0.12096148	9.805766	Sitting_Idle
13:26:25.103	-0.035914123	-0.105348095	9.438231	-0.00040500367	-0.0001863139	0.00032498033	-0.051980287	-0.12096148	9.805766	Sitting_Idle
13:26:25.125	-0.035914123	-0.105348095	9.438231	-0.00040500367	-0.0001863139	0.00032498033	-0.051980287	-0.12096148	9.805766	Sitting_Idle
13:26:25.148	-0.035914123	-0.105348095	9.438231	-0.00040500367	-0.0001863139	0.00032498033	-0.051980287	-0.12096148	9.805766	Sitting_Idle
13:26:25.169	-0.035914123	-0.105348095	9.438231	-0.00040500367	-0.0001863139	0.00032498033	-0.051980287	-0.12096148	9.805766	Sitting_Idle
13:26:25.191	-0.035914123	-0.105348095	9.438231	-0.00040500367	-0.0001863139	0.00032498033	-0.051980287	-0.12096148	9.805766	Sitting_Idle
13:26:25.215	-0.04070267	-0.12210801	9.42626	0.0008167268	0.0016462818	0.00032498033	-0.052107465	-0.121160485	9.805763	Sitting_Idle
13:26:25.237	-0.04070267	-0.12210801	9.42626	0.0008167268	0.0016462818	0.00032498033	-0.052107465	-0.121160485	9.805763	Sitting_Idle
13:26:25.261	-0.04070267	-0.12210801	9.42626	0.0008167268	0.0016462818	0.00032498033	-0.052107465	-0.121160485	9.805763	Sitting_Idle
13:26:25.284	-0.04070267	-0.12210801	9.42626	0.0008167268	0.0016462818	0.00032498033	-0.052107465	-0.121160485	9.805763	Sitting_Idle
13:26:25.307	-0.04070267	-0.12210801	9.42626	0.0008167268	0.0016462818	0.00032498033	-0.052107465	-0.121160485	9.805763	Sitting_Idle
13:26:25.330	-0.04070267	-0.12210801	9.42626	0.0008167268	0.0016462818	0.00032498033	-0.052107465	-0.121160485	9.805763	Sitting_Idle
13:26:25.353	-0.04070267	-0.12210801	9.42626	0.0008167268	0.0016462818	0.00032498033	-0.052107465	-0.121160485	9.805763	Sitting_Idle
13:26:25.377	-0.05027977	-0.12450229	9.445415	-0.0016267342	-0.0020189097	0.00093584554	-0.052137416	-0.12127085	9.805761	Sitting_Idle
13:26:25.400	-0.05027977	-0.12450229	9.445415	-0.0016267342	-0.0020189097	0.00093584554	-0.052137416	-0.12127085	9.805761	Sitting_Idle
13:26:25.422	-0.05027977	-0.12450229	9.445415	-0.0016267342	-0.0020189097	0.00093584554	-0.052137416	-0.12127085	9.805761	Sitting_Idle
13:26:25.444	-0.05027977	-0.12450229	9.445415	-0.0016267342	-0.0020189097	0.00093584554	-0.052137416	-0.12127085	9.805761	Sitting_Idle
13:26:25.467	-0.05027977	-0.12450229	9.445415	-0.0016267342	-0.0020189097	0.00093584554	-0.052137416	-0.12127085	9.805761	Sitting_Idle
13:26:25.491	-0.05027977	-0.12450229	9.445415	-0.0016267342	-0.0020189097	0.00093584554	-0.052137416	-0.12127085	9.805761	Sitting_Idle
13:26:25.514	-0.05027977	-0.12450229	9.445415	-0.0016267342	-0.0020189097	0.00093584554	-0.052137416	-0.12127085	9.805761	Sitting_Idle
13:26:25.537	-0.05027977	-0.12450229	9.445415	-0.0016267342	-0.0020189097	0.00093584554	-0.052137416	-0.12127085	9.805761	Sitting_Idle
13:26:25.559	-0.021548472	-0.102953814	9.428655	0.00020586158	-0.0001863139	0.0015467108	-0.051588323	-0.12148262	9.805762	Sitting_Idle
13:26:25.581	-0.021548472	-0.102953814	9.428655	0.00020586158	-0.0001863139	0.0015467108	-0.051588323	-0.12148262	9.805762	Sitting_Idle
13:26:25.605	-0.021548472	-0.102953814	9.428655	0.00020586158	-0.0001863139	0.0015467108	-0.051588323	-0.12148262	9.805762	Sitting_Idle
13:26:25.628	-0.021548472	-0.102953814	9.428655	0.00020586158	-0.0001863139	0.0015467108	-0.051588323	-0.12148262	9.805762	Sitting_Idle
13:26:25.651	-0.021548472	-0.102953814	9.428655	0.00020586158	-0.0001863139	0.0015467108	-0.051588323	-0.12148262	9.805762	Sitting_Idle
13:26:25.674	-0.021548472	-0.102953814	9.428655	0.00020586158	-0.0001863139	0.0015467108	-0.051588323	-0.12148262	9.805762	Sitting_Idle
13:26:25.697	-0.021548472	-0.102953814	9.428655	0.00020586158	-0.0001863139	0.0015467108	-0.051588323	-0.12148262	9.805762	Sitting_Idle
13:26:25.720	-0.021548472	-0.102953814	9.428655	0.00020586158	-0.0001863139	0.0015467108	-0.051588323	-0.12148262	9.805762	Sitting_Idle
13:26:25.743	-0.06943397	-0.105348095	9.421472	-0.0016267342	-0.0001863139	0.004601037	-0.05082829	-0.12157734	9.805764	Sitting_Idle
13:26:25.766	-0.06943397	-0.105348095	9.421472	-0.0016267342	-0.0001863139	0.004601037	-0.05082829	-0.12157734	9.805764	Sitting_Idle
13:26:25.789	-0.06943397	-0.105348095	9.421472	-0.0016267342	-0.0001863139	0.004601037	-0.05082829	-0.12157734	9.805764	Sitting_Idle
13:26:25.812	-0.06943397	-0.105348095	9.421472	-0.0016267342	-0.0001863139	0.004601037	-0.05082829	-0.12157734	9.805764	Sitting_Idle
13:26:25.835	-0.06943397	-0.105348095	9.421472	-0.0016267342	-0.0001863139	0.004601037	-0.05082829	-0.12157734	9.805764	Sitting_Idle
13:26:25.857	-0.06943397	-0.105348095	9.421472	-0.0016267342	-0.0001863139	0.004601037	-0.05082829	-0.12157734	9.805764	Sitting_Idle
13:26:25.878	-0.06943397	-0.105348095	9.421472	-0.0016267342	-0.0001863139	0.004601037	-0.05082829	-0.12157734	9.805764	Sitting_Idle
13:26:25.900	-0.06943397	-0.105348095	9.421472	-0.0016267342	-0.0001863139	0.004601037	-0.05082829	-0.12157734	9.805764	Sitting_Idle
13:26:25.922	-0.09337672	-0.08619389	9.42626	-0.00040500367	0.0010354166	0.0021575761	-0.04893809	-0.121604204	9.805774	Sitting_Idle
13:26:25.946	-0.09337672	-0.08619389	9.42626	-0.00040500367	0.0010354166	0.0021575761	-0.04893809	-0.121604204	9.805774	Sitting_Idle
13:26:25.970	-0.09337672	-0.08619389	9.42626	-0.00040500367	0.0010354166	0.0021575761	-0.04893809	-0.121604204	9.805774	Sitting_Idle
13:26:25.993	-0.09337672	-0.08619389	9.42626	-0.00040500367	0.0010354166	0.0021575761	-0.04893809	-0.121604204	9.805774	Sitting_Idle
13:26:26.016	-0.09337672	-0.08619389	9.42626	-0.00040500367	0.0010354166	0.0021575761	-0.04893809	-0.121604204	9.805774	Sitting_Idle
13:26:26.039	-0.09337672	-0.08619389	9.42626	-0.00040500367	0.0010354166	0.0021575761	-0.04893809	-0.121604204	9.805774	Sitting_Idle
13:26:26.062	-0.09337672	-0.08619389	9.42626	-0.00040500367	0.0010354166	0.0021575761	-0.04893809	-0.121604204	9.805774	Sitting_Idle
13:26:26.086	-0.09337672	-0.08619389	9.42626	-0.00040500367	0.0010354166	0.0021575761	-0.04893809	-0.121604204	9.805774	Sitting_Idle
13:26:26.108	-0.06464542	-0.08140534	9.450203	0.00020586158	0.0016462818	0.0015467108	-0.048693445	-0.12169441	9.805775	Sitting_Idle
13:26:26.130	-0.06464542	-0.08140534	9.450203	0.00020586158	0.0016462818	0.0015467108	-0.048693445	-0.12169441	9.805775	Sitting_Idle
13:26:26.152	-0.06464542	-0.08140534	9.450203	0.00020586158	0.0016462818	0.0015467108	-0.048693445	-0.12169441	9.805775	Sitting_Idle
13:26:26.176	-0.06464542	-0.08140534	9.450203	0.00020586158	0.0016462818	0.0015467108	-0.048693445	-0.12169441	9.805775	Sitting_Idle
13:26:26.199	-0.06464542	-0.08140534	9.450203	0.00020586158	0.0016462818	0.0015467108	-0.048693445	-0.12169441	9.805775	Sitting_Idle
13:26:26.222	-0.06464542	-0.08140534	9.450203	0.00020586158	0.0016462818	0.0015467108	-0.048693445	-0.12169441	9.805775	Sitting_Idle
13:26:26.245	-0.06464542	-0.08140534	9.450203	0.00020586158	0.0016462818	0.0015467108	-0.048693445	-0.12169441	9.805775	Sitting_Idle
13:26:26.268	-0.06464542	-0.08140534	9.450203	0.00020586158	0.0016462818	0.0015467108	-0.048693445	-0.12169441	9.805775	Sitting_Idle
13:26:26.291	-0.0023942748	-0.105348095	9.416683	-0.00040500367	0.0010354166	-0.00028588495	-0.048627228	-0.12142975	9.8057785	Sitting_Idle
13:26:26.314	-0.0023942748	-0.105348095	9.416683	-0.00040500367	0.0010354166	-0.00028588495	-0.048627228	-0.12142975	9.8057785	Sitting_Idle
13:26:26.337	-0.0023942748	-0.105348095	9.416683	-0.00040500367	0.0010354166	-0.00028588495	-0.048627228	-0.12142975	9.8057785	Sitting_Idle
13:26:26.360	-0.0023942748	-0.105348095	9.416683	-0.00040500367	0.0010354166	-0.00028588495	-0.048627228	-0.12142975	9.8057785	Sitting_Idle
13:26:26.383	-0.0023942748	-0.105348095	9.416683	-0.00040500367	0.0010354166	-0.00028588495	-0.048627228	-0.12142975	9.8057785	Sitting_Idle
13:26:26.406	-0.0023942748	-0.105348095	9.416683	-0.00040500367	0.0010354166	-0.00028588495	-0.048627228	-0.12142975	9.8057785	Sitting_Idle
13:26:26.429	-0.0023942748	-0.105348095	9.416683	-0.00040500367	0.0010354166	-0.00028588495	-0.048627228	-0.12142975	9.8057785	Sitting_Idle
13:26:26.452	-0.0023942748	-0.105348095	9.416683	-0.00040500367	0.0010354166	-0.00028588495	-0.048627228	-0.12142975	9.8057785	Sitting_Idle
13:26:26.475	-0.028731298	-0.12450229	9.433443	0.0008167268	0.0016462818	0.00093584554	-0.048474256	-0.12151807	9.805778	Sitting_Idle
13:26:26.498	-0.028731298	-0.12450229	9.433443	0.0008167268	0.0016462818	0.00093584554	-0.048474256	-0.12151807	9.805778	Sitting_Idle
13:26:26.520	-0.028731298	-0.12450229	9.433443	0.0008167268	0.0016462818	0.00093584554	-0.048474256	-0.12151807	9.805778	Sitting_Idle
13:26:26.541	-0.028731298	-0.12450229	9.433443	0.0008167268	0.0016462818	0.00093584554	-0.048474256	-0.12151807	9.805778	Sitting_Idle
13:26:26.562	-0.028731298	-0.12450229	9.433443	0.0008167268	0.0016462818	0.00093584554	-0.048474256	-0.12151807	9.805778	Sitting_Idle
13:26:26.584	-0.028731298	-0.12450229	9.433443	0.0008167268	0.0016462818	0.00093584554	-0.048474256	-0.12151807	9.805778	Sitting_Idle
13:26:26.607	-0.028731298	-0.12450229	9.433443	0.0008167268	0.0016462818	0.00093584554	-0.048474256	-0.12151807	9.805778	Sitting_Idle
13:26:26.631	-0.028731298	-0.12450229	9.433443	0.0008167268	0.0016462818	0.00093584554	-0.048474256	-0.12151807	9.805778	Sitting_Idle
13:26:26.655	-0.038308397	-0.13647367	9.440625	-0.00040500367	0.0010354166	-0.0015076154	-0.048753377	-0.12182233	9.805772	Sitting_Idle
13:26:26.678	-0.038308397	-0.13647367	9.440625	-0.00040500367	0.0010354166	-0.0015076154	-0.048753377	-0.12182233	9.805772	Sitting_Idle
13:26:26.700	-0.038308397	-0.13647367	9.440625	-0.00040500367	0.0010354166	-0.0015076154	-0.048753377	-0.12182233	9.805772	Sitting_Idle
13:26:26.723	-0.038308397	-0.13647367	9.440625	-0.00040500367	0.0010354166	-0.0015076154	-0.048753377	-0.12182233	9.805772	Sitting_Idle
13:26:26.747	-0.038308397	-0.13647367	9.440625	-0.00040500367	0.0010354166	-0.0015076154	-0.048753377	-0.12182233	9.805772	Sitting_Idle
13:26:26.770	-0.038308397	-0.13647367	9.440625	-0.00040500367	0.0010354166	-0.0015076154	-0.048753377	-0.12182233	9.805772	Sitting_Idle
13:26:26.793	-0.038308397	-0.13647367	9.440625	-0.00040500367	0.0010354166	-0.0015076154	-0.048753377	-0.12182233	9.805772	Sitting_Idle
13:26:26.816	-0.071828246	-0.13886794	9.44302	-0.0016267342	-0.0001863139	0.00032498033	-0.048553493	-0.12166403	9.805775	Sitting_Idle
13:26:26.839	-0.071828246	-0.13886794	9.44302	-0.0016267342	-0.0001863139	0.00032498033	-0.048553493	-0.12166403	9.805775	Sitting_Idle
13:26:26.862	-0.071828246	-0.13886794	9.44302	-0.0016267342	-0.0001863139	0.00032498033	-0.048553493	-0.12166403	9.805775	Sitting_Idle
13:26:26.884	-0.071828246	-0.13886794	9.44302	-0.0016267342	-0.0001863139	0.00032498033	-0.048553493	-0.12166403	9.805775	Sitting_Idle
13:26:26.906	-0.071828246	-0.13886794	9.44302	-0.0016267342	-0.0001863139	0.00032498033	-0.048553493	-0.12166403	9.805775	Sitting_Idle
13:26:26.930	-0.071828246	-0.13886794	9.44302	-0.0016267342	-0.0001863139	0.00032498033	-0.048553493	-0.12166403	9.805775	Sitting_Idle
13:26:26.953	-0.071828246	-0.13886794	9.44302	-0.0016267342	-0.0001863139	0.00032498033	-0.048553493	-0.12166403	9.805775	Sitting_Idle
13:26:26.976	-0.071828246	-0.13886794	9.44302	-0.0016267342	-0.0001863139	0.00032498033	-0.048553493	-0.12166403	9.805775	Sitting_Idle
13:26:26.998	-0.05506832	-0.117319465	9.445415	-0.00040500367	-0.0007971792	-0.00028588495	-0.04899876	-0.12189156	9.80577	Sitting_Idle
13:26:27.020	-0.05506832	-0.117319465	9.445415	-0.00040500367	-0.0007971792	-0.00028588495	-0.04899876	-0.12189156	9.80577	Sitting_Idle
13:26:27.043	-0.05506832	-0.117319465	9.445415	-0.00040500367	-0.0007971792	-0.00028588495	-0.04899876	-0.12189156	9.80577	Sitting_Idle
13:26:27.066	-0.05506832	-0.117319465	9.445415	-0.00040500367	-0.0007971792	-0.00028588495	-0.04899876	-0.12189156	9.80577	Sitting_Idle
13:26:27.090	-0.05506832	-0.117319465	9.445415	-0.00040500367	-0.0007971792	-0.00028588495	-0.04899876	-0.12189156	9.80577	Sitting_Idle
13:26:27.113	-0.05506832	-0.117319465	9.445415	-0.00040500367	-0.0007971792	-0.00028588495	-0.04899876	-0.12189156	9.80577	Sitting_Idle
13:26:27.136	-0.05506832	-0.117319465	9.445415	-0.00040500367	-0.0007971792	-0.00028588495	-0.04899876	-0.12189156	9.80577	Sitting_Idle
13:26:27.159	-0.05506832	-0.117319465	9.445415	-0.00040500367	-0.0007971792	-0.00028588495	-0.04899876	-0.12189156	9.80577	Sitting_Idle
13:26:27.181	-0.04070267	-0.11253092	9.428655	-0.0010158689	0.0016462818	0.00032498033	-0.04899876	-0.12189156	9.80577	Sitting_Idle
13:26:27.205	-0.04070267	-0.11253092	9.428655	-0.0010158689	0.0016462818	0.00032498033	-0.04899876	-0.12189156	9.80577	Sitting_Idle
13:26:27.227	-0.04070267	-0.11253092	9.428655	-0.0010158689	0.0016462818	0.00032498033	-0.04899876	-0.12189156	9.80577	Sitting_Idle
13:26:27.250	-0.04070267	-0.11253092	9.428655	-0.0010158689	0.0016462818	0.00032498033	-0.04899876	-0.12189156	9.80577	Sitting_Idle
13:26:27.273	-0.04070267	-0.11253092	9.428655	-0.0010158689	0.0016462818	0.00032498033	-0.04899876	-0.12189156	9.80577	Sitting_Idle
13:26:27.296	-0.04070267	-0.11253092	9.428655	-0.0010158689	0.0016462818	0.00032498033	-0.04899876	-0.12189156	9.80577	Sitting_Idle
13:26:27.319	-0.04070267	-0.11253092	9.428655	-0.0010158689	0.0016462818	0.00032498033	-0.04899876	-0.12189156	9.80577	Sitting_Idle
13:26:27.342	-0.04070267	-0.11253092	9.428655	-0.0010158689	0.0016462818	0.00032498033	-0.04899876	-0.12189156	9.80577	Sitting_Idle
13:26:27.365	-0.035914123	-0.09577099	9.438231	-0.0022375993	0.0010354166	0.00032498033	-0.04899876	-0.12189156	9.80577	Sitting_Idle
13:26:27.387	-0.035914123	-0.09577099	9.438231	-0.0022375993	0.0010354166	0.00032498033	-0.04899876	-0.12189156	9.80577	Sitting_Idle
13:26:27.410	-0.035914123	-0.09577099	9.438231	-0.0022375993	0.0010354166	0.00032498033	-0.04899876	-0.12189156	9.80577	Sitting_Idle
13:26:27.434	-0.035914123	-0.09577099	9.438231	-0.0022375993	0.0010354166	0.00032498033	-0.04899876	-0.12189156	9.80577	Sitting_Idle
13:26:27.457	-0.035914123	-0.09577099	9.438231	-0.0022375993	0.0010354166	0.00032498033	-0.04899876	-0.12189156	9.80577	Sitting_Idle
13:26:27.479	-0.035914123	-0.09577099	9.438231	-0.0022375993	0.0010354166	0.00032498033	-0.04899876	-0.12189156	9.80577	Sitting_Idle
13:26:27.502	-0.035914123	-0.09577099	9.438231	-0.0022375993	0.0010354166	0.00032498033	-0.04899876	-0.12189156	9.80577	Sitting_Idle
13:26:27.525	-0.035914123	-0.09577099	9.438231	-0.0022375993	0.0010354166	0.00032498033	-0.04899876	-0.12189156	9.80577	Sitting_Idle
13:26:27.549	-0.019154198	-0.102953814	9.431048	0.00020586158	-0.0007971792	0.0015467108	-0.04899876	-0.12189156	9.80577	Sitting_Idle
13:26:27.572	-0.019154198	-0.102953814	9.431048	0.00020586158	-0.0007971792	0.0015467108	-0.04899876	-0.12189156	9.80577	Sitting_Idle
13:26:27.595	-0.019154198	-0.102953814	9.431048	0.00020586158	-0.0007971792	0.0015467108	-0.04899876	-0.12189156	9.80577	Sitting_Idle
13:26:27.618	-0.019154198	-0.102953814	9.431048	0.00020586158	-0.0007971792	0.0015467108	-0.04899876	-0.12189156	9.80577	Sitting_Idle
13:26:27.641	-0.019154198	-0.102953814	9.431048	0.00020586158	-0.0007971792	0.0015467108	-0.04899876	-0.12189156	9.80577	Sitting_Idle
13:26:27.663	-0.019154198	-0.102953814	9.431048	0.00020586158	-0.0007971792	0.0015467108	-0.04899876	-0.12189156	9.80577	Sitting_Idle
13:26:27.685	-0.019154198	-0.102953814	9.431048	0.00020586158	-0.0007971792	0.0015467108	-0.04899876	-0.12189156	9.80577	Sitting_Idle
13:26:27.707	-0.019154198	-0.102953814	9.431048	0.00020586158	-0.0007971792	0.0015467108	-0.04899876	-0.12189156	9.80577	Sitting_Idle
13:26:27.729	-0.047885496	-0.12450229	9.464568	-0.0016267342	0.0016462818	0.00032498033	-0.049122673	-0.121885754	9.80577	Sitting_Idle
13:26:27.750	-0.047885496	-0.12450229	9.464568	-0.0016267342	0.0016462818	0.00032498033	-0.049122673	-0.121885754	9.80577	Sitting_Idle
13:26:27.774	-0.047885496	-0.12450229	9.464568	-0.0016267342	0.0016462818	0.00032498033	-0.049122673	-0.121885754	9.80577	Sitting_Idle
13:26:27.796	-0.047885496	-0.12450229	9.464568	-0.0016267342	0.0016462818	0.00032498033	-0.049122673	-0.121885754	9.80577	Sitting_Idle
13:26:27.819	-0.047885496	-0.12450229	9.464568	-0.0016267342	0.0016462818	0.00032498033	-0.049122673	-0.121885754	9.80577	Sitting_Idle
13:26:27.842	-0.047885496	-0.12450229	9.464568	-0.0016267342	0.0016462818	0.00032498033	-0.049122673	-0.121885754	9.80577	Sitting_Idle
13:26:27.865	-0.047885496	-0.12450229	9.464568	-0.0016267342	0.0016462818	0.00032498033	-0.049122673	-0.121885754	9.80577	Sitting_Idle
13:26:27.889	-0.047885496	-0.12450229	9.464568	-0.0016267342	0.0016462818	0.00032498033	-0.049122673	-0.121885754	9.80577	Sitting_Idle
13:26:27.914	-0.062251143	-0.11971374	9.44302	-0.0010158689	0.0016462818	0.00093584554	-0.049523655	-0.12231138	9.805762	Sitting_Idle
13:26:27.937	-0.062251143	-0.11971374	9.44302	-0.0010158689	0.0016462818	0.00093584554	-0.049523655	-0.12231138	9.805762	Sitting_Idle
13:26:27.960	-0.062251143	-0.11971374	9.44302	-0.0010158689	0.0016462818	0.00093584554	-0.049523655	-0.12231138	9.805762	Sitting_Idle
13:26:27.983	-0.062251143	-0.11971374	9.44302	-0.0010158689	0.0016462818	0.00093584554	-0.049523655	-0.12231138	9.805762	Sitting_Idle
13:26:28.006	-0.062251143	-0.11971374	9.44302	-0.0010158689	0.0016462818	0.00093584554	-0.049523655	-0.12231138	9.805762	Sitting_Idle
13:26:28.028	-0.062251143	-0.11971374	9.44302	-0.0010158689	0.0016462818	0.00093584554	-0.049523655	-0.12231138	9.805762	Sitting_Idle
13:26:28.051	-0.062251143	-0.11971374	9.44302	-0.0010158689	0.0016462818	0.00093584554	-0.049523655	-0.12231138	9.805762	Sitting_Idle
13:26:28.073	-0.071828246	-0.12929083	9.450203	0.001427592	-0.0001863139	0.00093584554	-0.04986318	-0.122437015	9.805758	Sitting_Idle
13:26:28.096	-0.071828246	-0.12929083	9.450203	0.001427592	-0.0001863139	0.00093584554	-0.04986318	-0.122437015	9.805758	Sitting_Idle
13:26:28.119	-0.071828246	-0.12929083	9.450203	0.001427592	-0.0001863139	0.00093584554	-0.04986318	-0.122437015	9.805758	Sitting_Idle
13:26:28.142	-0.071828246	-0.12929083	9.450203	0.001427592	-0.0001863139	0.00093584554	-0.04986318	-0.122437015	9.805758	Sitting_Idle
13:26:28.165	-0.071828246	-0.12929083	9.450203	0.001427592	-0.0001863139	0.00093584554	-0.04986318	-0.122437015	9.805758	Sitting_Idle
13:26:28.188	-0.071828246	-0.12929083	9.450203	0.001427592	-0.0001863139	0.00093584554	-0.04986318	-0.122437015	9.805758	Sitting_Idle
13:26:28.211	-0.071828246	-0.12929083	9.450203	0.001427592	-0.0001863139	0.00093584554	-0.04986318	-0.122437015	9.805758	Sitting_Idle
13:26:28.235	-0.071828246	-0.12929083	9.450203	0.001427592	-0.0001863139	0.00093584554	-0.04986318	-0.122437015	9.805758	Sitting_Idle
13:26:28.257	-0.06464542	-0.12210801	9.450203	-0.00040500367	-0.0001863139	-0.00028588495	-0.04997643	-0.12246899	9.8057575	Sitting_Idle
13:26:28.279	-0.06464542	-0.12210801	9.450203	-0.00040500367	-0.0001863139	-0.00028588495	-0.04997643	-0.12246899	9.8057575	Sitting_Idle
13:26:28.302	-0.06464542	-0.12210801	9.450203	-0.00040500367	-0.0001863139	-0.00028588495	-0.04997643	-0.12246899	9.8057575	Sitting_Idle
13:26:28.325	-0.06464542	-0.12210801	9.450203	-0.00040500367	-0.0001863139	-0.00028588495	-0.04997643	-0.12246899	9.8057575	Sitting_Idle
13:26:28.349	-0.06464542	-0.12210801	9.450203	-0.00040500367	-0.0001863139	-0.00028588495	-0.04997643	-0.12246899	9.8057575	Sitting_Idle
13:26:28.372	-0.06464542	-0.12210801	9.450203	-0.00040500367	-0.0001863139	-0.00028588495	-0.04997643	-0.12246899	9.8057575	Sitting_Idle
13:26:28.395	-0.06464542	-0.12210801	9.450203	-0.00040500367	-0.0001863139	-0.00028588495	-0.04997643	-0.12246899	9.8057575	Sitting_Idle
13:26:28.417	-0.06464542	-0.12210801	9.450203	-0.00040500367	-0.0001863139	-0.00028588495	-0.04997643	-0.12246899	9.8057575	Sitting_Idle
13:26:28.439	-0.057462595	-0.12689656	9.450203	0.00020586158	0.00042455134	-0.0015076154	-0.050187387	-0.12250961	9.805757	Sitting_Idle
13:26:28.463	-0.057462595	-0.12689656	9.450203	0.00020586158	0.00042455134	-0.0015076154	-0.050187387	-0.12250961	9.805757	Sitting_Idle
13:26:28.486	-0.057462595	-0.12689656	9.450203	0.00020586158	0.00042455134	-0.0015076154	-0.050187387	-0.12250961	9.805757	Sitting_Idle
13:26:28.509	-0.057462595	-0.12689656	9.450203	0.00020586158	0.00042455134	-0.0015076154	-0.050187387	-0.12250961	9.805757	Sitting_Idle
13:26:28.532	-0.057462595	-0.12689656	9.450203	0.00020586158	0.00042455134	-0.0015076154	-0.050187387	-0.12250961	9.805757	Sitting_Idle
13:26:28.555	-0.057462595	-0.12689656	9.450203	0.00020586158	0.00042455134	-0.0015076154	-0.050187387	-0.12250961	9.805757	Sitting_Idle
13:26:28.579	-0.057462595	-0.12689656	9.450203	0.00020586158	0.00042455134	-0.0015076154	-0.050187387	-0.12250961	9.805757	Sitting_Idle
13:26:28.602	-0.057462595	-0.12689656	9.450203	0.00020586158	0.00042455134	-0.0015076154	-0.050187387	-0.12250961	9.805757	Sitting_Idle
13:26:28.625	-0.052674048	-0.11013664	9.431048	0.00020586158	-0.0007971792	-0.00089675013	-0.050187387	-0.12250961	9.805757	Sitting_Idle
13:26:28.649	-0.052674048	-0.11013664	9.431048	0.00020586158	-0.0007971792	-0.00089675013	-0.050187387	-0.12250961	9.805757	Sitting_Idle
13:26:28.672	-0.052674048	-0.11013664	9.431048	0.00020586158	-0.0007971792	-0.00089675013	-0.050187387	-0.12250961	9.805757	Sitting_Idle
13:26:28.695	-0.052674048	-0.11013664	9.431048	0.00020586158	-0.0007971792	-0.00089675013	-0.050187387	-0.12250961	9.805757	Sitting_Idle
13:26:28.719	-0.052674048	-0.11013664	9.431048	0.00020586158	-0.0007971792	-0.00089675013	-0.050187387	-0.12250961	9.805757	Sitting_Idle
13:26:28.741	-0.052674048	-0.11013664	9.431048	0.00020586158	-0.0007971792	-0.00089675013	-0.050187387	-0.12250961	9.805757	Sitting_Idle
13:26:28.764	-0.052674048	-0.11013664	9.431048	0.00020586158	-0.0007971792	-0.00089675013	-0.050187387	-0.12250961	9.805757	Sitting_Idle
13:26:28.786	-0.052674048	-0.11013664	9.431048	0.00020586158	-0.0007971792	-0.00089675013	-0.050187387	-0.12250961	9.805757	Sitting_Idle
13:26:28.810	-0.052674048	-0.12210801	9.466963	0.0008167268	0.0010354166	-0.0015076154	-0.050187387	-0.12250961	9.805757	Sitting_Idle
13:26:28.833	-0.052674048	-0.12210801	9.466963	0.0008167268	0.0010354166	-0.0015076154	-0.050187387	-0.12250961	9.805757	Sitting_Idle
13:26:28.856	-0.052674048	-0.12210801	9.466963	0.0008167268	0.0010354166	-0.0015076154	-0.050187387	-0.12250961	9.805757	Sitting_Idle
13:26:28.879	-0.052674048	-0.12210801	9.466963	0.0008167268	0.0010354166	-0.0015076154	-0.050187387	-0.12250961	9.805757	Sitting_Idle
13:26:28.902	-0.052674048	-0.12210801	9.466963	0.0008167268	0.0010354166	-0.0015076154	-0.050187387	-0.12250961	9.805757	Sitting_Idle
13:26:28.924	-0.052674048	-0.12210801	9.466963	0.0008167268	0.0010354166	-0.0015076154	-0.050187387	-0.12250961	9.805757	Sitting_Idle
13:26:28.946	-0.052674048	-0.12210801	9.466963	0.0008167268	0.0010354166	-0.0015076154	-0.050187387	-0.12250961	9.805757	Sitting_Idle
13:26:28.968	-0.052674048	-0.12210801	9.466963	0.0008167268	0.0010354166	-0.0015076154	-0.050187387	-0.12250961	9.805757	Sitting_Idle
13:26:28.991	-0.0670397	-0.11971374	9.471751	0.00020586158	-0.0007971792	-0.00089675013	-0.050187387	-0.12250961	9.805757	Sitting_Idle
13:26:29.015	-0.0670397	-0.11971374	9.471751	0.00020586158	-0.0007971792	-0.00089675013	-0.050187387	-0.12250961	9.805757	Sitting_Idle
13:26:29.038	-0.0670397	-0.11971374	9.471751	0.00020586158	-0.0007971792	-0.00089675013	-0.050187387	-0.12250961	9.805757	Sitting_Idle
13:26:29.061	-0.0670397	-0.11971374	9.471751	0.00020586158	-0.0007971792	-0.00089675013	-0.050187387	-0.12250961	9.805757	Sitting_Idle
13:26:29.083	-0.0670397	-0.11971374	9.471751	0.00020586158	-0.0007971792	-0.00089675013	-0.050187387	-0.12250961	9.805757	Sitting_Idle
13:26:29.106	-0.0670397	-0.11971374	9.471751	0.00020586158	-0.0007971792	-0.00089675013	-0.050187387	-0.12250961	9.805757	Sitting_Idle
13:26:29.129	-0.0670397	-0.11971374	9.471751	0.00020586158	-0.0007971792	-0.00089675013	-0.050187387	-0.12250961	9.805757	Sitting_Idle
13:26:29.153	-0.0670397	-0.11971374	9.471751	-0.00040500367	-0.0001863139	-0.00089675013	-0.050187387	-0.12250961	9.805757	Sitting_Idle
13:26:29.176	-0.05027977	-0.11492519	9.44302	-0.00040500367	-0.0001863139	-0.00089675013	-0.05045956	-0.122753605	9.805753	Sitting_Idle
13:26:29.199	-0.05027977	-0.11492519	9.44302	-0.00040500367	-0.0001863139	-0.00089675013	-0.05045956	-0.122753605	9.805753	Sitting_Idle
13:26:29.222	-0.05027977	-0.11492519	9.44302	-0.00040500367	-0.0001863139	-0.00089675013	-0.05045956	-0.122753605	9.805753	Sitting_Idle
13:26:29.245	-0.05027977	-0.11492519	9.44302	-0.00040500367	-0.0001863139	-0.00089675013	-0.05045956	-0.122753605	9.805753	Sitting_Idle
13:26:29.268	-0.05027977	-0.11492519	9.44302	-0.00040500367	-0.0001863139	-0.00089675013	-0.05045956	-0.122753605	9.805753	Sitting_Idle
13:26:29.291	-0.05027977	-0.11492519	9.44302	-0.00040500367	-0.0001863139	-0.00089675013	-0.05045956	-0.122753605	9.805753	Sitting_Idle
13:26:29.313	-0.05027977	-0.11492519	9.44302	-0.00040500367	-0.0001863139	-0.00089675013	-0.05045956	-0.122753605	9.805753	Sitting_Idle
13:26:29.336	-0.035914123	-0.14844504	9.447808	0.00020586158	-0.0001863139	0.0015467108	-0.05062788	-0.122945264	9.805748	Sitting_Idle
13:26:29.359	-0.035914123	-0.14844504	9.447808	0.00020586158	-0.0001863139	0.0015467108	-0.05062788	-0.122945264	9.805748	Sitting_Idle
13:26:29.382	-0.035914123	-0.14844504	9.447808	0.00020586158	-0.0001863139	0.0015467108	-0.05062788	-0.122945264	9.805748	Sitting_Idle
13:26:29.406	-0.035914123	-0.14844504	9.447808	0.00020586158	-0.0001863139	0.0015467108	-0.05062788	-0.122945264	9.805748	Sitting_Idle
13:26:29.429	-0.035914123	-0.14844504	9.447808	0.00020586158	-0.0001863139	0.0015467108	-0.05062788	-0.122945264	9.805748	Sitting_Idle
13:26:29.452	-0.035914123	-0.14844504	9.447808	0.00020586158	-0.0001863139	0.0015467108	-0.05062788	-0.122945264	9.805748	Sitting_Idle
13:26:29.474	-0.035914123	-0.14844504	9.447808	0.00020586158	-0.0001863139	0.0015467108	-0.05062788	-0.122945264	9.805748	Sitting_Idle
13:26:29.498	-0.035914123	-0.14844504	9.447808	0.00020586158	-0.0001863139	0.0015467108	-0.05062788	-0.122945264	9.805748	Sitting_Idle
13:26:29.520	-0.043096945	-0.11253092	9.438231	-0.0010158689	0.0010354166	0.0015467108	-0.05062788	-0.122945264	9.805748	Sitting_Idle
13:26:29.543	-0.043096945	-0.11253092	9.438231	-0.0010158689	0.0010354166	0.0015467108	-0.05062788	-0.122945264	9.805748	Sitting_Idle
13:26:29.566	-0.043096945	-0.11253092	9.438231	-0.0010158689	0.0010354166	0.0015467108	-0.05062788	-0.122945264	9.805748	Sitting_Idle
13:26:29.589	-0.043096945	-0.11253092	9.438231	-0.0010158689	0.0010354166	0.0015467108	-0.05062788	-0.122945264	9.805748	Sitting_Idle
13:26:29.612	-0.043096945	-0.11253092	9.438231	-0.0010158689	0.0010354166	0.0015467108	-0.05062788	-0.122945264	9.805748	Sitting_Idle
13:26:29.635	-0.043096945	-0.11253092	9.438231	-0.0010158689	0.0010354166	0.0015467108	-0.05062788	-0.122945264	9.805748	Sitting_Idle
13:26:29.658	-0.043096945	-0.11253092	9.438231	-0.0010158689	0.0010354166	0.0015467108	-0.05062788	-0.122945264	9.805748	Sitting_Idle
13:26:29.681	-0.043096945	-0.11253092	9.438231	-0.0010158689	0.0010354166	0.0015467108	-0.05062788	-0.122945264	9.805748	Sitting_Idle
13:26:29.702	-0.03351985	-0.10055954	9.433443	0.0008167268	-0.0007971792	0.00093584554	-0.050830163	-0.12302278	9.805746	Sitting_Idle
13:26:29.724	-0.03351985	-0.10055954	9.433443	0.0008167268	-0.0007971792	0.00093584554	-0.050830163	-0.12302278	9.805746	Sitting_Idle
13:26:29.746	-0.03351985	-0.10055954	9.433443	0.0008167268	-0.0007971792	0.00093584554	-0.050830163	-0.12302278	9.805746	Sitting_Idle
13:26:29.767	-0.03351985	-0.10055954	9.433443	0.0008167268	-0.0007971792	0.00093584554	-0.050830163	-0.12302278	9.805746	Sitting_Idle
13:26:29.789	-0.03351985	-0.10055954	9.433443	0.0008167268	-0.0007971792	0.00093584554	-0.050830163	-0.12302278	9.805746	Sitting_Idle
13:26:29.812	-0.03351985	-0.10055954	9.433443	0.0008167268	-0.0007971792	0.00093584554	-0.050830163	-0.12302278	9.805746	Sitting_Idle
13:26:29.834	-0.03351985	-0.10055954	9.433443	0.0008167268	-0.0007971792	0.00093584554	-0.050830163	-0.12302278	9.805746	Sitting_Idle
13:26:29.857	-0.03351985	-0.10055954	9.433443	0.0008167268	-0.0007971792	0.00093584554	-0.050830163	-0.12302278	9.805746	Sitting_Idle
13:26:29.881	-0.038308397	-0.10774237	9.433443	-0.00040500367	0.0010354166	0.0015467108	-0.050830163	-0.12302278	9.805746	Sitting_Idle
13:26:29.904	-0.038308397	-0.10774237	9.433443	-0.00040500367	0.0010354166	0.0015467108	-0.050830163	-0.12302278	9.805746	Sitting_Idle
13:26:29.930	-0.038308397	-0.10774237	9.433443	-0.00040500367	0.0010354166	0.0015467108	-0.050830163	-0.12302278	9.805746	Sitting_Idle
13:26:29.955	-0.038308397	-0.10774237	9.433443	-0.00040500367	0.0010354166	0.0015467108	-0.050830163	-0.12302278	9.805746	Sitting_Idle
13:26:29.977	-0.038308397	-0.10774237	9.433443	-0.00040500367	0.0010354166	0.0015467108	-0.050830163	-0.12302278	9.805746	Sitting_Idle
13:26:30.000	-0.038308397	-0.10774237	9.433443	-0.00040500367	0.0010354166	0.0015467108	-0.050830163	-0.12302278	9.805746	Sitting_Idle
13:26:30.023	-0.038308397	-0.10774237	9.433443	-0.00040500367	0.0010354166	0.0015467108	-0.050830163	-0.12302278	9.805746	Sitting_Idle
13:26:30.046	-0.038308397	-0.10774237	9.433443	-0.00040500367	0.0010354166	0.0015467108	-0.050830163	-0.12302278	9.805746	Sitting_Idle
13:26:30.070	-0.047885496	-0.13168511	9.462174	-0.0010158689	0.00042455134	-0.00089675013	-0.05102834	-0.12332471	9.805742	Sitting_Idle
13:26:30.092	-0.047885496	-0.13168511	9.462174	-0.0010158689	0.00042455134	-0.00089675013	-0.05102834	-0.12332471	9.805742	Sitting_Idle
13:26:30.116	-0.047885496	-0.13168511	9.462174	-0.0010158689	0.00042455134	-0.00089675013	-0.05102834	-0.12332471	9.805742	Sitting_Idle
13:26:30.138	-0.047885496	-0.13168511	9.462174	-0.0010158689	0.00042455134	-0.00089675013	-0.05102834	-0.12332471	9.805742	Sitting_Idle
13:26:30.161	-0.047885496	-0.13168511	9.462174	-0.0010158689	0.00042455134	-0.00089675013	-0.05102834	-0.12332471	9.805742	Sitting_Idle
13:26:30.185	-0.047885496	-0.13168511	9.462174	-0.0010158689	0.00042455134	-0.00089675013	-0.05102834	-0.12332471	9.805742	Sitting_Idle
13:26:30.208	-0.047885496	-0.13168511	9.462174	-0.0010158689	0.00042455134	-0.00089675013	-0.05102834	-0.12332471	9.805742	Sitting_Idle
13:26:30.231	-0.047885496	-0.13168511	9.462174	-0.0010158689	0.00042455134	-0.00089675013	-0.05102834	-0.12332471	9.805742	Sitting_Idle
13:26:30.253	-0.062251143	-0.13886794	9.450203	0.0008857546	-0.00025045476	0.0015845845	-0.051229946	-0.123448916	9.805739	Sitting_Idle
13:26:30.278	-0.062251143	-0.13886794	9.450203	0.0008857546	-0.00025045476	0.0015845845	-0.051229946	-0.123448916	9.805739	Sitting_Idle
13:26:30.301	-0.062251143	-0.13886794	9.450203	0.0008857546	-0.00025045476	0.0015845845	-0.051229946	-0.123448916	9.805739	Sitting_Idle
13:26:30.324	-0.062251143	-0.13886794	9.450203	0.0008857546	-0.00025045476	0.0015845845	-0.051229946	-0.123448916	9.805739	Sitting_Idle
13:26:30.347	-0.062251143	-0.13886794	9.450203	0.0008857546	-0.00025045476	0.0015845845	-0.051229946	-0.123448916	9.805739	Sitting_Idle
13:26:30.370	-0.062251143	-0.13886794	9.450203	0.0008857546	-0.00025045476	0.0015845845	-0.051229946	-0.123448916	9.805739	Sitting_Idle
13:26:30.392	-0.062251143	-0.13886794	9.450203	0.0008857546	-0.00025045476	0.0015845845	-0.051229946	-0.123448916	9.805739	Sitting_Idle
13:26:30.415	-0.047885496	-0.11971374	9.445415	0.0008857546	-0.00025045476	0.0015845845	-0.051481675	-0.12367182	9.805735	Sitting_Idle
13:26:30.439	-0.047885496	-0.11971374	9.445415	0.0008857546	-0.00025045476	0.0015845845	-0.051481675	-0.12367182	9.805735	Sitting_Idle
13:26:30.462	-0.047885496	-0.11971374	9.445415	0.0008857546	-0.00025045476	0.0015845845	-0.051481675	-0.12367182	9.805735	Sitting_Idle
13:26:30.484	-0.047885496	-0.11971374	9.445415	0.0008857546	-0.00025045476	0.0015845845	-0.051481675	-0.12367182	9.805735	Sitting_Idle
13:26:30.507	-0.047885496	-0.11971374	9.445415	0.0008857546	-0.00025045476	0.0015845845	-0.051481675	-0.12367182	9.805735	Sitting_Idle
13:26:30.531	-0.047885496	-0.11971374	9.445415	0.0008857546	-0.00025045476	0.0015845845	-0.051481675	-0.12367182	9.805735	Sitting_Idle
13:26:30.554	-0.047885496	-0.11971374	9.445415	0.0008857546	-0.00025045476	0.0015845845	-0.051481675	-0.12367182	9.805735	Sitting_Idle
13:26:30.577	-0.047885496	-0.11971374	9.445415	0.0008857546	-0.00025045476	0.0015845845	-0.051481675	-0.12367182	9.805735	Sitting_Idle
13:26:30.600	-0.03351985	-0.11492519	9.438231	-0.0021685718	-0.00086132	-0.002080607	-0.051481675	-0.12367182	9.805735	Sitting_Idle
13:26:30.623	-0.03351985	-0.11492519	9.438231	-0.0021685718	-0.00086132	-0.002080607	-0.051481675	-0.12367182	9.805735	Sitting_Idle
13:26:30.647	-0.03351985	-0.11492519	9.438231	-0.0021685718	-0.00086132	-0.002080607	-0.051481675	-0.12367182	9.805735	Sitting_Idle
13:26:30.671	-0.03351985	-0.11492519	9.438231	-0.0021685718	-0.00086132	-0.002080607	-0.051481675	-0.12367182	9.805735	Sitting_Idle
13:26:30.692	-0.03351985	-0.11492519	9.438231	-0.0021685718	-0.00086132	-0.002080607	-0.051481675	-0.12367182	9.805735	Sitting_Idle
13:26:30.714	-0.03351985	-0.11492519	9.438231	-0.0021685718	-0.00086132	-0.002080607	-0.051481675	-0.12367182	9.805735	Sitting_Idle
13:26:30.736	-0.03351985	-0.11492519	9.438231	-0.0021685718	-0.00086132	-0.002080607	-0.051481675	-0.12367182	9.805735	Sitting_Idle
13:26:30.757	-0.03351985	-0.11492519	9.438231	-0.0021685718	-0.00086132	-0.002080607	-0.051481675	-0.12367182	9.805735	Sitting_Idle
13:26:30.778	-0.0670397	-0.12450229	9.445415	0.002107485	0.0003604105	-0.0008588765	-0.051586714	-0.12366074	9.805735	Sitting_Idle
13:26:30.800	-0.0670397	-0.12450229	9.445415	0.002107485	0.0003604105	-0.0008588765	-0.051586714	-0.12366074	9.805735	Sitting_Idle
13:26:30.823	-0.0670397	-0.12450229	9.445415	0.002107485	0.0003604105	-0.0008588765	-0.051586714	-0.12366074	9.805735	Sitting_Idle
13:26:30.846	-0.0670397	-0.12450229	9.445415	0.002107485	0.0003604105	-0.0008588765	-0.051586714	-0.12366074	9.805735	Sitting_Idle
13:26:30.869	-0.0670397	-0.12450229	9.445415	0.002107485	0.0003604105	-0.0008588765	-0.051586714	-0.12366074	9.805735	Sitting_Idle
13:26:30.892	-0.0670397	-0.12450229	9.445415	0.002107485	0.0003604105	-0.0008588765	-0.051586714	-0.12366074	9.805735	Sitting_Idle
13:26:30.914	-0.0670397	-0.12450229	9.445415	0.002107485	0.0003604105	-0.0008588765	-0.051586714	-0.12366074	9.805735	Sitting_Idle
13:26:30.936	-0.0670397	-0.12450229	9.445415	0.002107485	0.0003604105	-0.0008588765	-0.051586714	-0.12366074	9.805735	Sitting_Idle
13:26:30.959	-0.04070267	-0.105348095	9.450203	0.002107485	0.0003604105	-0.0026914722	-0.051586714	-0.12366074	9.805735	Sitting_Idle
13:26:30.982	-0.04070267	-0.105348095	9.450203	0.002107485	0.0003604105	-0.0026914722	-0.051586714	-0.12366074	9.805735	Sitting_Idle
13:26:31.004	-0.04070267	-0.105348095	9.450203	0.002107485	0.0003604105	-0.0026914722	-0.051586714	-0.12366074	9.805735	Sitting_Idle
13:26:31.027	-0.04070267	-0.105348095	9.450203	0.002107485	0.0003604105	-0.0026914722	-0.051586714	-0.12366074	9.805735	Sitting_Idle
13:26:31.050	-0.04070267	-0.105348095	9.450203	0.002107485	0.0003604105	-0.0026914722	-0.051586714	-0.12366074	9.805735	Sitting_Idle
13:26:31.073	-0.04070267	-0.105348095	9.450203	0.002107485	0.0003604105	-0.0026914722	-0.051586714	-0.12366074	9.805735	Sitting_Idle
13:26:31.097	-0.04070267	-0.105348095	9.450203	0.002107485	0.0003604105	-0.0026914722	-0.051586714	-0.12366074	9.805735	Sitting_Idle
13:26:31.120	-0.04070267	-0.105348095	9.450203	0.002107485	0.0003604105	-0.0026914722	-0.051586714	-0.12366074	9.805735	Sitting_Idle
13:26:31.143	-0.19633053	0.17717634	9.445415	0.002107485	0.0003604105	0.009525832	-0.05271032	-0.12911361	9.805658	Sitting_Idle
13:26:31.166	-0.19633053	0.17717634	9.445415	0.002107485	0.0003604105	0.009525832	-0.05271032	-0.12911361	9.805658	Sitting_Idle
13:26:31.188	-0.19633053	0.17717634	9.445415	0.002107485	0.0003604105	0.009525832	-0.05271032	-0.12911361	9.805658	Sitting_Idle
13:26:31.212	-0.19633053	0.17717634	9.445415	0.002107485	0.0003604105	0.009525832	-0.05271032	-0.12911361	9.805658	Sitting_Idle
13:26:31.235	-0.19633053	0.17717634	9.445415	0.002107485	0.0003604105	0.009525832	-0.05271032	-0.12911361	9.805658	Sitting_Idle
13:26:31.258	-0.19633053	0.17717634	9.445415	0.002107485	0.0003604105	0.009525832	-0.05271032	-0.12911361	9.805658	Sitting_Idle
13:26:31.281	-0.19633053	0.17717634	9.445415	0.002107485	0.0003604105	0.009525832	-0.05271032	-0.12911361	9.805658	Sitting_Idle
13:26:31.304	-0.19633053	0.17717634	9.445415	0.002107485	0.0003604105	0.009525832	-0.05271032	-0.12911361	9.805658	Sitting_Idle
13:26:31.328	-0.1987248	-0.090982445	9.44302	-0.0027794368	0.001582141	0.005249776	-0.050218694	-0.12575665	9.805716	Sitting_Idle
13:26:31.350	-0.1987248	-0.090982445	9.44302	-0.0027794368	0.001582141	0.005249776	-0.050218694	-0.12575665	9.805716	Sitting_Idle
13:26:31.373	-0.1987248	-0.090982445	9.44302	-0.0027794368	0.001582141	0.005249776	-0.050218694	-0.12575665	9.805716	Sitting_Idle
13:26:31.397	-0.1987248	-0.090982445	9.44302	-0.0027794368	0.001582141	0.005249776	-0.050218694	-0.12575665	9.805716	Sitting_Idle
13:26:31.420	-0.1987248	-0.090982445	9.44302	-0.0027794368	0.001582141	0.005249776	-0.050218694	-0.12575665	9.805716	Sitting_Idle
13:26:31.443	-0.1987248	-0.090982445	9.44302	-0.0027794368	0.001582141	0.005249776	-0.050218694	-0.12575665	9.805716	Sitting_Idle
13:26:31.466	-0.1987248	-0.090982445	9.44302	-0.0027794368	0.001582141	0.005249776	-0.050218694	-0.12575665	9.805716	Sitting_Idle
13:26:31.489	-0.1987248	-0.090982445	9.44302	-0.0027794368	0.001582141	0.005249776	-0.050218694	-0.12575665	9.805716	Sitting_Idle
13:26:31.512	-0.14844504	0.083799616	9.438231	-0.0027794368	-0.0014721852	-0.0008588765	-0.0519429	-0.12685405	9.805692	Sitting_Idle
13:26:31.535	-0.14844504	0.083799616	9.438231	-0.0027794368	-0.0014721852	-0.0008588765	-0.0519429	-0.12685405	9.805692	Sitting_Idle
13:26:31.559	-0.14844504	0.083799616	9.438231	-0.0027794368	-0.0014721852	-0.0008588765	-0.0519429	-0.12685405	9.805692	Sitting_Idle
13:26:31.582	-0.14844504	0.083799616	9.438231	-0.0027794368	-0.0014721852	-0.0008588765	-0.0519429	-0.12685405	9.805692	Sitting_Idle
13:26:31.605	-0.14844504	0.083799616	9.438231	-0.0027794368	-0.0014721852	-0.0008588765	-0.0519429	-0.12685405	9.805692	Sitting_Idle
13:26:31.628	-0.14844504	0.083799616	9.438231	-0.0027794368	-0.0014721852	-0.0008588765	-0.0519429	-0.12685405	9.805692	Sitting_Idle
13:26:31.651	-0.14844504	0.083799616	9.438231	-0.0027794368	-0.0014721852	-0.0008588765	-0.0519429	-0.12685405	9.805692	Sitting_Idle
13:26:31.675	-0.090982445	0.0071828244	9.450203	0.002107485	-0.00025045476	-0.0026914722	-0.053972583	-0.12618144	9.80569	Sitting_Idle
13:26:31.698	-0.090982445	0.0071828244	9.450203	0.002107485	-0.00025045476	-0.0026914722	-0.053972583	-0.12618144	9.80569	Sitting_Idle
13:26:31.721	-0.090982445	0.0071828244	9.450203	0.002107485	-0.00025045476	-0.0026914722	-0.053972583	-0.12618144	9.80569	Sitting_Idle
13:26:31.744	-0.090982445	0.0071828244	9.450203	0.002107485	-0.00025045476	-0.0026914722	-0.053972583	-0.12618144	9.80569	Sitting_Idle
13:26:31.767	-0.090982445	0.0071828244	9.450203	0.002107485	-0.00025045476	-0.0026914722	-0.053972583	-0.12618144	9.80569	Sitting_Idle
13:26:31.790	-0.090982445	0.0071828244	9.450203	0.002107485	-0.00025045476	-0.0026914722	-0.053972583	-0.12618144	9.80569	Sitting_Idle
13:26:31.812	-0.090982445	0.0071828244	9.450203	0.002107485	-0.00025045476	-0.0026914722	-0.053972583	-0.12618144	9.80569	Sitting_Idle
13:26:31.835	-0.090982445	0.0071828244	9.450203	0.002107485	-0.00025045476	-0.0026914722	-0.053972583	-0.12618144	9.80569	Sitting_Idle
13:26:31.858	-0.03351985	-0.15802214	9.447808	-0.0015577064	-0.0014721852	-0.0026914722	-0.052075677	-0.1249535	9.805716	Sitting_Idle
13:26:31.881	-0.03351985	-0.15802214	9.447808	-0.0015577064	-0.0014721852	-0.0026914722	-0.052075677	-0.1249535	9.805716	Sitting_Idle
13:26:31.905	-0.03351985	-0.15802214	9.447808	-0.0015577064	-0.0014721852	-0.0026914722	-0.052075677	-0.1249535	9.805716	Sitting_Idle
13:26:31.928	-0.03351985	-0.15802214	9.447808	-0.0015577064	-0.0014721852	-0.0026914722	-0.052075677	-0.1249535	9.805716	Sitting_Idle
13:26:31.951	-0.03351985	-0.15802214	9.447808	-0.0015577064	-0.0014721852	-0.0026914722	-0.052075677	-0.1249535	9.805716	Sitting_Idle
13:26:31.974	-0.03351985	-0.15802214	9.447808	-0.0015577064	-0.0014721852	-0.0026914722	-0.052075677	-0.1249535	9.805716	Sitting_Idle
13:26:31.997	-0.03351985	-0.15802214	9.447808	-0.0015577064	-0.0014721852	-0.0026914722	-0.052075677	-0.1249535	9.805716	Sitting_Idle
13:26:32.020	-0.03351985	-0.15802214	9.447808	-0.0015577064	-0.0014721852	-0.0026914722	-0.052075677	-0.1249535	9.805716	Sitting_Idle
13:26:32.043	-0.062251143	-0.16281068	9.438231	-0.00094684114	-0.0014721852	-0.005745799	-0.049637955	-0.124080375	9.805739	Sitting_Idle
13:26:32.066	-0.062251143	-0.16281068	9.438231	-0.00094684114	-0.0014721852	-0.005745799	-0.049637955	-0.124080375	9.805739	Sitting_Idle
13:26:32.089	-0.062251143	-0.16281068	9.438231	-0.00094684114	-0.0014721852	-0.005745799	-0.049637955	-0.124080375	9.805739	Sitting_Idle
13:26:32.111	-0.062251143	-0.16281068	9.438231	-0.00094684114	-0.0014721852	-0.005745799	-0.049637955	-0.124080375	9.805739	Sitting_Idle
13:26:32.134	-0.062251143	-0.16281068	9.438231	-0.00094684114	-0.0014721852	-0.005745799	-0.049637955	-0.124080375	9.805739	Sitting_Idle
13:26:32.157	-0.062251143	-0.16281068	9.438231	-0.00094684114	-0.0014721852	-0.005745799	-0.049637955	-0.124080375	9.805739	Sitting_Idle
13:26:32.179	-0.062251143	-0.16281068	9.438231	-0.00094684114	-0.0014721852	-0.005745799	-0.049637955	-0.124080375	9.805739	Sitting_Idle
13:26:32.202	-0.062251143	-0.16281068	9.438231	-0.00094684114	-0.0014721852	-0.005745799	-0.049637955	-0.124080375	9.805739	Sitting_Idle
13:26:32.225	-0.045491222	-0.13886794	9.450203	0.00027488935	0.0003604105	0.0009737192	-0.04957359	-0.123499595	9.805748	Sitting_Idle
13:26:32.249	-0.045491222	-0.13886794	9.450203	0.00027488935	0.0003604105	0.0009737192	-0.04957359	-0.123499595	9.805748	Sitting_Idle
13:26:32.272	-0.045491222	-0.13886794	9.450203	0.00027488935	0.0003604105	0.0009737192	-0.04957359	-0.123499595	9.805748	Sitting_Idle
13:26:32.295	-0.045491222	-0.13886794	9.450203	0.00027488935	0.0003604105	0.0009737192	-0.04957359	-0.123499595	9.805748	Sitting_Idle
13:26:32.318	-0.045491222	-0.13886794	9.450203	0.00027488935	0.0003604105	0.0009737192	-0.04957359	-0.123499595	9.805748	Sitting_Idle
13:26:32.341	-0.045491222	-0.13886794	9.450203	0.00027488935	0.0003604105	0.0009737192	-0.04957359	-0.123499595	9.805748	Sitting_Idle
13:26:32.364	-0.045491222	-0.13886794	9.450203	0.00027488935	0.0003604105	0.0009737192	-0.04957359	-0.123499595	9.805748	Sitting_Idle
13:26:32.387	-0.045491222	-0.13886794	9.450203	0.00027488935	0.0003604105	0.0009737192	-0.04957359	-0.123499595	9.805748	Sitting_Idle
13:26:32.411	-0.05027977	-0.076616794	9.464568	-0.0003359759	-0.0014721852	-0.0008588765	-0.049208105	-0.12303901	9.805755	Sitting_Idle
13:26:32.434	-0.05027977	-0.076616794	9.464568	-0.0003359759	-0.0014721852	-0.0008588765	-0.049208105	-0.12303901	9.805755	Sitting_Idle
13:26:32.456	-0.05027977	-0.076616794	9.464568	-0.0003359759	-0.0014721852	-0.0008588765	-0.049208105	-0.12303901	9.805755	Sitting_Idle
13:26:32.478	-0.05027977	-0.076616794	9.464568	-0.0003359759	-0.0014721852	-0.0008588765	-0.049208105	-0.12303901	9.805755	Sitting_Idle
13:26:32.500	-0.05027977	-0.076616794	9.464568	-0.0003359759	-0.0014721852	-0.0008588765	-0.049208105	-0.12303901	9.805755	Sitting_Idle
13:26:32.522	-0.05027977	-0.076616794	9.464568	-0.0003359759	-0.0014721852	-0.0008588765	-0.049208105	-0.12303901	9.805755	Sitting_Idle
13:26:32.545	-0.05027977	-0.076616794	9.464568	-0.0003359759	-0.0014721852	-0.0008588765	-0.049208105	-0.12303901	9.805755	Sitting_Idle
13:26:32.567	-0.05027977	-0.076616794	9.464568	-0.0003359759	-0.0014721852	-0.0008588765	-0.049208105	-0.12303901	9.805755	Sitting_Idle
13:26:32.591	-0.05506832	-0.08619389	9.438231	-0.00094684114	0.0003604105	-0.0002480113	-0.048312612	-0.122892536	9.805761	Sitting_Idle
13:26:32.614	-0.05506832	-0.08619389	9.438231	-0.00094684114	0.0003604105	-0.0002480113	-0.048312612	-0.122892536	9.805761	Sitting_Idle
13:26:32.637	-0.05506832	-0.08619389	9.438231	-0.00094684114	0.0003604105	-0.0002480113	-0.048312612	-0.122892536	9.805761	Sitting_Idle
13:26:32.660	-0.05506832	-0.08619389	9.438231	-0.00094684114	0.0003604105	-0.0002480113	-0.048312612	-0.122892536	9.805761	Sitting_Idle
13:26:32.682	-0.05506832	-0.08619389	9.438231	-0.00094684114	0.0003604105	-0.0002480113	-0.048312612	-0.122892536	9.805761	Sitting_Idle
13:26:32.706	-0.05506832	-0.08619389	9.438231	-0.00094684114	0.0003604105	-0.0002480113	-0.048312612	-0.122892536	9.805761	Sitting_Idle
13:26:32.729	-0.05506832	-0.08619389	9.438231	-0.00094684114	0.0003604105	-0.0002480113	-0.048312612	-0.122892536	9.805761	Sitting_Idle
13:26:32.752	-0.07422252	-0.12929083	9.433443	0.0008857546	0.001582141	0.0009737192	-0.047090106	-0.121703595	9.805781	Sitting_Idle
13:26:32.775	-0.07422252	-0.12929083	9.433443	0.0008857546	0.001582141	0.0009737192	-0.047090106	-0.121703595	9.805781	Sitting_Idle
13:26:32.798	-0.07422252	-0.12929083	9.433443	0.0008857546	0.001582141	0.0009737192	-0.047090106	-0.121703595	9.805781	Sitting_Idle
13:26:32.821	-0.07422252	-0.12929083	9.433443	0.0008857546	0.001582141	0.0009737192	-0.047090106	-0.121703595	9.805781	Sitting_Idle
13:26:32.843	-0.07422252	-0.12929083	9.433443	0.0008857546	0.001582141	0.0009737192	-0.047090106	-0.121703595	9.805781	Sitting_Idle
13:26:32.865	-0.07422252	-0.12929083	9.433443	0.0008857546	0.001582141	0.0009737192	-0.047090106	-0.121703595	9.805781	Sitting_Idle
13:26:32.888	-0.07422252	-0.12929083	9.433443	0.0008857546	0.001582141	0.0009737192	-0.047090106	-0.121703595	9.805781	Sitting_Idle
13:26:32.911	-0.07422252	-0.12929083	9.433443	0.0008857546	0.001582141	0.0009737192	-0.047090106	-0.121703595	9.805781	Sitting_Idle
13:26:32.935	-0.12929083	-0.05985687	9.457385	-0.0003359759	0.001582141	-0.0002480113	-0.047953248	-0.12155523	9.805779	Sitting_Idle
13:26:32.958	-0.12929083	-0.05985687	9.457385	-0.0003359759	0.001582141	-0.0002480113	-0.047953248	-0.12155523	9.805779	Sitting_Idle
13:26:32.980	-0.12929083	-0.05985687	9.457385	-0.0003359759	0.001582141	-0.0002480113	-0.047953248	-0.12155523	9.805779	Sitting_Idle
13:26:33.002	-0.12929083	-0.05985687	9.457385	-0.0003359759	0.001582141	-0.0002480113	-0.047953248	-0.12155523	9.805779	Sitting_Idle
13:26:33.025	-0.12929083	-0.05985687	9.457385	-0.0003359759	0.001582141	-0.0002480113	-0.047953248	-0.12155523	9.805779	Sitting_Idle
13:26:33.049	-0.12929083	-0.05985687	9.457385	-0.0003359759	0.001582141	-0.0002480113	-0.047953248	-0.12155523	9.805779	Sitting_Idle
13:26:33.072	-0.12929083	-0.05985687	9.457385	-0.0003359759	0.001582141	-0.0002480113	-0.047953248	-0.12155523	9.805779	Sitting_Idle
13:26:33.094	-0.12929083	-0.05985687	9.457385	-0.0003359759	0.001582141	-0.0002480113	-0.047953248	-0.12155523	9.805779	Sitting_Idle
13:26:33.118	-0.08140534	-0.07422252	9.435837	0.00027488935	-0.00086132	-0.0033023374	-0.047733035	-0.12182116	9.805777	Sitting_Idle
13:26:33.141	-0.08140534	-0.07422252	9.435837	0.00027488935	-0.00086132	-0.0033023374	-0.047733035	-0.12182116	9.805777	Sitting_Idle
13:26:33.164	-0.08140534	-0.07422252	9.435837	0.00027488935	-0.00086132	-0.0033023374	-0.047733035	-0.12182116	9.805777	Sitting_Idle
13:26:33.186	-0.08140534	-0.07422252	9.435837	0.00027488935	-0.00086132	-0.0033023374	-0.047733035	-0.12182116	9.805777	Sitting_Idle
13:26:33.209	-0.08140534	-0.07422252	9.435837	0.00027488935	-0.00086132	-0.0033023374	-0.047733035	-0.12182116	9.805777	Sitting_Idle
13:26:33.232	-0.08140534	-0.07422252	9.435837	0.00027488935	-0.00086132	-0.0033023374	-0.047733035	-0.12182116	9.805777	Sitting_Idle
13:26:33.255	-0.08140534	-0.07422252	9.435837	0.00027488935	-0.00086132	-0.0033023374	-0.047733035	-0.12182116	9.805777	Sitting_Idle
13:26:33.279	-0.08140534	-0.07422252	9.435837	0.00027488935	-0.00086132	-0.0033023374	-0.047733035	-0.12182116	9.805777	Sitting_Idle
13:26:33.302	-0.023942748	-0.14126222	9.435837	0.0008857546	-0.00025045476	0.0015845845	-0.04786133	-0.121510915	9.80578	Sitting_Idle
13:26:33.325	-0.023942748	-0.14126222	9.435837	0.0008857546	-0.00025045476	0.0015845845	-0.04786133	-0.121510915	9.80578	Sitting_Idle
13:26:33.348	-0.023942748	-0.14126222	9.435837	0.0008857546	-0.00025045476	0.0015845845	-0.04786133	-0.121510915	9.80578	Sitting_Idle
13:26:33.371	-0.023942748	-0.14126222	9.435837	0.0008857546	-0.00025045476	0.0015845845	-0.04786133	-0.121510915	9.80578	Sitting_Idle
13:26:33.393	-0.023942748	-0.14126222	9.435837	0.0008857546	-0.00025045476	0.0015845845	-0.04786133	-0.121510915	9.80578	Sitting_Idle
13:26:33.416	-0.023942748	-0.14126222	9.435837	0.0008857546	-0.00025045476	0.0015845845	-0.04786133	-0.121510915	9.80578	Sitting_Idle
13:26:33.438	-0.023942748	-0.14126222	9.435837	0.0008857546	-0.00025045476	0.0015845845	-0.04786133	-0.121510915	9.80578	Sitting_Idle
13:26:33.461	-0.023942748	-0.14126222	9.435837	0.0008857546	-0.00025045476	0.0015845845	-0.04786133	-0.121510915	9.80578	Sitting_Idle
13:26:33.484	0.0047885496	-0.16520496	9.435837	-0.0003359759	-0.00086132	0.00036285396	-0.04807173	-0.12156839	9.8057785	Sitting_Idle
13:26:33.508	0.0047885496	-0.16520496	9.435837	-0.0003359759	-0.00086132	0.00036285396	-0.04807173	-0.12156839	9.8057785	Sitting_Idle
13:26:33.531	0.0047885496	-0.16520496	9.435837	-0.0003359759	-0.00086132	0.00036285396	-0.04807173	-0.12156839	9.8057785	Sitting_Idle
13:26:33.554	0.0047885496	-0.16520496	9.435837	-0.0003359759	-0.00086132	0.00036285396	-0.04807173	-0.12156839	9.8057785	Sitting_Idle
13:26:33.577	0.0047885496	-0.16520496	9.435837	-0.0003359759	-0.00086132	0.00036285396	-0.04807173	-0.12156839	9.8057785	Sitting_Idle
13:26:33.599	0.0047885496	-0.16520496	9.435837	-0.0003359759	-0.00086132	0.00036285396	-0.04807173	-0.12156839	9.8057785	Sitting_Idle
13:26:33.623	0.0047885496	-0.16520496	9.435837	-0.0003359759	-0.00086132	0.00036285396	-0.04807173	-0.12156839	9.8057785	Sitting_Idle
13:26:33.648	0.0047885496	-0.16520496	9.435837	-0.0003359759	-0.00086132	0.00036285396	-0.04807173	-0.12156839	9.8057785	Sitting_Idle
13:26:33.672	-0.035914123	-0.13647367	9.438231	0.002107485	-0.00086132	-0.002080607	-0.04745607	-0.12216767	9.805775	Sitting_Idle
13:26:33.695	-0.035914123	-0.13647367	9.438231	0.002107485	-0.00086132	-0.002080607	-0.04745607	-0.12216767	9.805775	Sitting_Idle
13:26:33.717	-0.035914123	-0.13647367	9.438231	0.002107485	-0.00086132	-0.002080607	-0.04745607	-0.12216767	9.805775	Sitting_Idle
13:26:33.741	-0.035914123	-0.13647367	9.438231	0.002107485	-0.00086132	-0.002080607	-0.04745607	-0.12216767	9.805775	Sitting_Idle
13:26:33.764	-0.035914123	-0.13647367	9.438231	0.002107485	-0.00086132	-0.002080607	-0.04745607	-0.12216767	9.805775	Sitting_Idle
13:26:33.787	-0.035914123	-0.13647367	9.438231	0.002107485	-0.00086132	-0.002080607	-0.04745607	-0.12216767	9.805775	Sitting_Idle
13:26:33.809	-0.035914123	-0.13647367	9.438231	0.002107485	-0.00086132	-0.002080607	-0.04745607	-0.12216767	9.805775	Sitting_Idle
13:26:33.832	-0.045491222	-0.105348095	9.450203	0.00027488935	0.0003604105	-0.0008588765	-0.047479443	-0.12209143	9.805775	Sitting_Idle
13:26:33.856	-0.045491222	-0.105348095	9.450203	0.00027488935	0.0003604105	-0.0008588765	-0.047479443	-0.12209143	9.805775	Sitting_Idle
13:26:33.879	-0.045491222	-0.105348095	9.450203	0.00027488935	0.0003604105	-0.0008588765	-0.047479443	-0.12209143	9.805775	Sitting_Idle
13:26:33.902	-0.045491222	-0.105348095	9.450203	0.00027488935	0.0003604105	-0.0008588765	-0.047479443	-0.12209143	9.805775	Sitting_Idle
13:26:33.925	-0.045491222	-0.105348095	9.450203	0.00027488935	0.0003604105	-0.0008588765	-0.047479443	-0.12209143	9.805775	Sitting_Idle
13:26:33.948	-0.045491222	-0.105348095	9.450203	0.00027488935	0.0003604105	-0.0008588765	-0.047479443	-0.12209143	9.805775	Sitting_Idle
13:26:33.971	-0.045491222	-0.105348095	9.450203	0.00027488935	0.0003604105	-0.0008588765	-0.047479443	-0.12209143	9.805775	Sitting_Idle
13:26:33.994	-0.045491222	-0.105348095	9.450203	0.00027488935	0.0003604105	-0.0008588765	-0.047479443	-0.12209143	9.805775	Sitting_Idle
13:26:34.017	-0.05985687	-0.11253092	9.457385	-0.00094684114	0.0003604105	0.0015845845	-0.047454767	-0.12196219	9.805777	Sitting_Idle
13:26:34.039	-0.05985687	-0.11253092	9.457385	-0.00094684114	0.0003604105	0.0015845845	-0.047454767	-0.12196219	9.805777	Sitting_Idle
13:26:34.062	-0.05985687	-0.11253092	9.457385	-0.00094684114	0.0003604105	0.0015845845	-0.047454767	-0.12196219	9.805777	Sitting_Idle
13:26:34.086	-0.05985687	-0.11253092	9.457385	-0.00094684114	0.0003604105	0.0015845845	-0.047454767	-0.12196219	9.805777	Sitting_Idle
13:26:34.109	-0.05985687	-0.11253092	9.457385	-0.00094684114	0.0003604105	0.0015845845	-0.047454767	-0.12196219	9.805777	Sitting_Idle
13:26:34.132	-0.05985687	-0.11253092	9.457385	-0.00094684114	0.0003604105	0.0015845845	-0.047454767	-0.12196219	9.805777	Sitting_Idle
13:26:34.155	-0.05985687	-0.11253092	9.457385	-0.00094684114	0.0003604105	0.0015845845	-0.047454767	-0.12196219	9.805777	Sitting_Idle
13:26:34.178	-0.05985687	-0.11253092	9.457385	-0.00094684114	0.0003604105	0.0015845845	-0.047454767	-0.12196219	9.805777	Sitting_Idle
13:26:34.202	-0.045491222	-0.11492519	9.457385	-0.0015577064	-0.00086132	-0.0026914722	-0.04762708	-0.12192929	9.805777	Sitting_Idle
13:26:34.224	-0.045491222	-0.11492519	9.457385	-0.0015577064	-0.00086132	-0.0026914722	-0.04762708	-0.12192929	9.805777	Sitting_Idle
13:26:34.248	-0.045491222	-0.11492519	9.457385	-0.0015577064	-0.00086132	-0.0026914722	-0.04762708	-0.12192929	9.805777	Sitting_Idle
13:26:34.271	-0.045491222	-0.11492519	9.457385	-0.0015577064	-0.00086132	-0.0026914722	-0.04762708	-0.12192929	9.805777	Sitting_Idle
13:26:34.293	-0.045491222	-0.11492519	9.457385	-0.0015577064	-0.00086132	-0.0026914722	-0.04762708	-0.12192929	9.805777	Sitting_Idle
13:26:34.317	-0.045491222	-0.11492519	9.457385	-0.0015577064	-0.00086132	-0.0026914722	-0.04762708	-0.12192929	9.805777	Sitting_Idle
13:26:34.339	-0.045491222	-0.11492519	9.457385	-0.0015577064	-0.00086132	-0.0026914722	-0.04762708	-0.12192929	9.805777	Sitting_Idle
13:26:34.362	-0.045491222	-0.11492519	9.457385	-0.0015577064	-0.00086132	-0.0026914722	-0.04762708	-0.12192929	9.805777	Sitting_Idle
13:26:34.384	-0.057462595	-0.117319465	9.462174	0.002107485	-0.0014721852	0.00036285396	-0.048226267	-0.12226134	9.805769	Sitting_Idle
13:26:34.408	-0.057462595	-0.117319465	9.462174	0.002107485	-0.0014721852	0.00036285396	-0.048226267	-0.12226134	9.805769	Sitting_Idle
13:26:34.430	-0.057462595	-0.117319465	9.462174	0.002107485	-0.0014721852	0.00036285396	-0.048226267	-0.12226134	9.805769	Sitting_Idle
13:26:34.453	-0.057462595	-0.117319465	9.462174	0.002107485	-0.0014721852	0.00036285396	-0.048226267	-0.12226134	9.805769	Sitting_Idle
13:26:34.476	-0.057462595	-0.117319465	9.462174	0.002107485	-0.0014721852	0.00036285396	-0.048226267	-0.12226134	9.805769	Sitting_Idle
13:26:34.499	-0.057462595	-0.117319465	9.462174	0.002107485	-0.0014721852	0.00036285396	-0.048226267	-0.12226134	9.805769	Sitting_Idle
13:26:34.521	-0.057462595	-0.117319465	9.462174	0.002107485	-0.0014721852	0.00036285396	-0.048226267	-0.12226134	9.805769	Sitting_Idle
13:26:34.545	-0.057462595	-0.117319465	9.462174	0.002107485	-0.0014721852	0.00036285396	-0.048226267	-0.12226134	9.805769	Sitting_Idle
13:26:34.567	-0.028731298	-0.11253092	9.431048	0.0014966198	-0.0014721852	-0.0008588765	-0.048850592	-0.12254589	9.805763	Sitting_Idle
13:26:34.590	-0.028731298	-0.11253092	9.431048	0.0014966198	-0.0014721852	-0.0008588765	-0.048850592	-0.12254589	9.805763	Sitting_Idle
13:26:34.612	-0.028731298	-0.11253092	9.431048	0.0014966198	-0.0014721852	-0.0008588765	-0.048850592	-0.12254589	9.805763	Sitting_Idle
13:26:34.634	-0.028731298	-0.11253092	9.431048	0.0014966198	-0.0014721852	-0.0008588765	-0.048850592	-0.12254589	9.805763	Sitting_Idle
13:26:34.658	-0.028731298	-0.11253092	9.431048	0.0014966198	-0.0014721852	-0.0008588765	-0.048850592	-0.12254589	9.805763	Sitting_Idle
13:26:34.681	-0.028731298	-0.11253092	9.431048	0.0014966198	-0.0014721852	-0.0008588765	-0.048850592	-0.12254589	9.805763	Sitting_Idle
13:26:34.704	-0.028731298	-0.11253092	9.431048	0.0014966198	-0.0014721852	-0.0008588765	-0.048850592	-0.12254589	9.805763	Sitting_Idle
13:26:34.728	-0.028731298	-0.11253092	9.431048	0.0014966198	-0.0014721852	-0.0008588765	-0.048850592	-0.12254589	9.805763	Sitting_Idle
13:26:34.750	-0.038308397	-0.10055954	9.438231	-0.0015577064	-0.00086132	-0.0008588765	-0.048850592	-0.12254589	9.805763	Sitting_Idle
13:26:34.774	-0.038308397	-0.10055954	9.438231	-0.0015577064	-0.00086132	-0.0008588765	-0.048850592	-0.12254589	9.805763	Sitting_Idle
13:26:34.796	-0.038308397	-0.10055954	9.438231	-0.0015577064	-0.00086132	-0.0008588765	-0.048850592	-0.12254589	9.805763	Sitting_Idle
13:26:34.819	-0.038308397	-0.10055954	9.438231	-0.0015577064	-0.00086132	-0.0008588765	-0.048850592	-0.12254589	9.805763	Sitting_Idle
13:26:34.843	-0.038308397	-0.10055954	9.438231	-0.0015577064	-0.00086132	-0.0008588765	-0.048850592	-0.12254589	9.805763	Sitting_Idle
13:26:34.866	-0.038308397	-0.10055954	9.438231	-0.0015577064	-0.00086132	-0.0008588765	-0.048850592	-0.12254589	9.805763	Sitting_Idle
13:26:34.889	-0.038308397	-0.10055954	9.438231	-0.0015577064	-0.00086132	-0.0008588765	-0.048850592	-0.12254589	9.805763	Sitting_Idle
13:26:34.911	-0.05506832	-0.117319465	9.452597	-0.0015577064	-0.00086132	-0.0008588765	-0.048850592	-0.12254589	9.805763	Sitting_Idle
13:26:34.935	-0.05506832	-0.117319465	9.452597	0.00027488935	-0.00025045476	-0.0014697418	-0.048850592	-0.12254589	9.805763	Sitting_Idle
13:26:34.958	-0.05506832	-0.117319465	9.452597	0.00027488935	-0.00025045476	-0.0014697418	-0.048850592	-0.12254589	9.805763	Sitting_Idle
13:26:34.981	-0.05506832	-0.117319465	9.452597	0.00027488935	-0.00025045476	-0.0014697418	-0.048850592	-0.12254589	9.805763	Sitting_Idle
13:26:35.004	-0.05506832	-0.117319465	9.452597	0.00027488935	-0.00025045476	-0.0014697418	-0.048850592	-0.12254589	9.805763	Sitting_Idle
13:26:35.027	-0.05506832	-0.117319465	9.452597	0.00027488935	-0.00025045476	-0.0014697418	-0.048850592	-0.12254589	9.805763	Sitting_Idle
13:26:35.050	-0.05506832	-0.117319465	9.452597	0.00027488935	-0.00025045476	-0.0014697418	-0.048850592	-0.12254589	9.805763	Sitting_Idle
13:26:35.072	-0.05506832	-0.117319465	9.452597	0.00027488935	-0.00025045476	-0.0014697418	-0.048850592	-0.12254589	9.805763	Sitting_Idle
13:26:35.094	-0.0670397	-0.117319465	9.447808	0.00027488935	-0.0026939157	-0.0008588765	-0.048850592	-0.12254589	9.805763	Sitting_Idle
13:26:35.117	-0.0670397	-0.117319465	9.447808	0.00027488935	-0.0026939157	-0.0008588765	-0.048850592	-0.12254589	9.805763	Sitting_Idle
13:26:35.140	-0.0670397	-0.117319465	9.447808	0.00027488935	-0.0026939157	-0.0008588765	-0.048850592	-0.12254589	9.805763	Sitting_Idle
13:26:35.163	-0.0670397	-0.117319465	9.447808	0.00027488935	-0.0026939157	-0.0008588765	-0.048850592	-0.12254589	9.805763	Sitting_Idle
13:26:35.186	-0.0670397	-0.117319465	9.447808	0.00027488935	-0.0026939157	-0.0008588765	-0.048850592	-0.12254589	9.805763	Sitting_Idle
13:26:35.208	-0.0670397	-0.117319465	9.447808	0.00027488935	-0.0026939157	-0.0008588765	-0.048850592	-0.12254589	9.805763	Sitting_Idle
13:26:35.232	-0.0670397	-0.117319465	9.447808	0.00027488935	-0.0026939157	-0.0008588765	-0.048850592	-0.12254589	9.805763	Sitting_Idle
13:26:35.255	-0.0670397	-0.117319465	9.447808	0.00027488935	-0.0026939157	-0.0008588765	-0.048850592	-0.12254589	9.805763	Sitting_Idle
13:26:35.277	-0.038308397	-0.11492519	9.433443	0.0008857546	-0.00086132	-0.0002480113	-0.048850592	-0.12254589	9.805763	Sitting_Idle
13:26:35.300	-0.038308397	-0.11492519	9.433443	0.0008857546	-0.00086132	-0.0002480113	-0.048850592	-0.12254589	9.805763	Sitting_Idle
13:26:35.323	-0.038308397	-0.11492519	9.433443	0.0008857546	-0.00086132	-0.0002480113	-0.048850592	-0.12254589	9.805763	Sitting_Idle
13:26:35.347	-0.038308397	-0.11492519	9.433443	0.0008857546	-0.00086132	-0.0002480113	-0.048850592	-0.12254589	9.805763	Sitting_Idle
13:26:35.370	-0.038308397	-0.11492519	9.433443	0.0008857546	-0.00086132	-0.0002480113	-0.048850592	-0.12254589	9.805763	Sitting_Idle
13:26:35.393	-0.038308397	-0.11492519	9.433443	0.0008857546	-0.00086132	-0.0002480113	-0.048850592	-0.12254589	9.805763	Sitting_Idle
13:26:35.416	-0.038308397	-0.11492519	9.433443	0.0008857546	-0.00086132	-0.0002480113	-0.048850592	-0.12254589	9.805763	Sitting_Idle
13:26:35.439	-0.038308397	-0.11492519	9.433443	0.0008857546	-0.00086132	-0.0002480113	-0.048850592	-0.12254589	9.805763	Sitting_Idle
13:26:35.463	-0.031125572	-0.10055954	9.431048	-0.0021685718	0.00097127573	0.00036285396	-0.048850592	-0.12254589	9.805763	Sitting_Idle
13:26:35.486	-0.031125572	-0.10055954	9.431048	-0.0021685718	0.00097127573	0.00036285396	-0.048850592	-0.12254589	9.805763	Sitting_Idle
13:26:35.509	-0.031125572	-0.10055954	9.431048	-0.0021685718	0.00097127573	0.00036285396	-0.048850592	-0.12254589	9.805763	Sitting_Idle
13:26:35.532	-0.031125572	-0.10055954	9.431048	-0.0021685718	0.00097127573	0.00036285396	-0.048850592	-0.12254589	9.805763	Sitting_Idle
13:26:35.554	-0.031125572	-0.10055954	9.431048	-0.0021685718	0.00097127573	0.00036285396	-0.048850592	-0.12254589	9.805763	Sitting_Idle
13:26:35.578	-0.031125572	-0.10055954	9.431048	-0.0021685718	0.00097127573	0.00036285396	-0.048850592	-0.12254589	9.805763	Sitting_Idle
13:26:35.600	-0.031125572	-0.10055954	9.431048	-0.0021685718	0.00097127573	0.00036285396	-0.048850592	-0.12254589	9.805763	Sitting_Idle
13:26:35.622	-0.031125572	-0.10055954	9.431048	-0.0021685718	0.00097127573	0.00036285396	-0.048850592	-0.12254589	9.805763	Sitting_Idle
13:26:35.645	-0.05985687	-0.13647367	9.452597	-0.00094684114	0.00097127573	-0.0002480113	-0.049072202	-0.12254872	9.805761	Sitting_Idle
13:26:35.668	-0.05985687	-0.13647367	9.452597	-0.00094684114	0.00097127573	-0.0002480113	-0.049072202	-0.12254872	9.805761	Sitting_Idle
13:26:35.692	-0.05985687	-0.13647367	9.452597	-0.00094684114	0.00097127573	-0.0002480113	-0.049072202	-0.12254872	9.805761	Sitting_Idle
13:26:35.714	-0.05985687	-0.13647367	9.452597	-0.00094684114	0.00097127573	-0.0002480113	-0.049072202	-0.12254872	9.805761	Sitting_Idle
13:26:35.738	-0.05985687	-0.13647367	9.452597	-0.00094684114	0.00097127573	-0.0002480113	-0.049072202	-0.12254872	9.805761	Sitting_Idle
13:26:35.760	-0.05985687	-0.13647367	9.452597	-0.00094684114	0.00097127573	-0.0002480113	-0.049072202	-0.12254872	9.805761	Sitting_Idle
13:26:35.783	-0.05985687	-0.13647367	9.452597	-0.00094684114	0.00097127573	-0.0002480113	-0.049072202	-0.12254872	9.805761	Sitting_Idle
13:26:35.807	-0.05985687	-0.13647367	9.452597	-0.00094684114	0.00097127573	-0.0002480113	-0.049072202	-0.12254872	9.805761	Sitting_Idle
13:26:35.830	-0.052674048	-0.14365649	9.464568	0.00027488935	0.00097127573	-0.0008588765	-0.049072202	-0.12254872	9.805761	Sitting_Idle
13:26:35.853	-0.052674048	-0.14365649	9.464568	0.00027488935	0.00097127573	-0.0008588765	-0.049072202	-0.12254872	9.805761	Sitting_Idle
13:26:35.876	-0.052674048	-0.14365649	9.464568	0.00027488935	0.00097127573	-0.0008588765	-0.049072202	-0.12254872	9.805761	Sitting_Idle
13:26:35.899	-0.052674048	-0.14365649	9.464568	0.00027488935	0.00097127573	-0.0008588765	-0.049072202	-0.12254872	9.805761	Sitting_Idle
13:26:35.921	-0.052674048	-0.14365649	9.464568	0.00027488935	0.00097127573	-0.0008588765	-0.049072202	-0.12254872	9.805761	Sitting_Idle
13:26:35.944	-0.052674048	-0.14365649	9.464568	0.00027488935	0.00097127573	-0.0008588765	-0.049072202	-0.12254872	9.805761	Sitting_Idle
13:26:35.966	-0.052674048	-0.14365649	9.464568	0.00027488935	0.00097127573	-0.0008588765	-0.049072202	-0.12254872	9.805761	Sitting_Idle
13:26:35.992	-0.06464542	-0.10774237	9.44302	-0.0003359759	-0.00086132	-0.0014697418	-0.049072202	-0.12254872	9.805761	Sitting_Idle
13:26:36.014	-0.06464542	-0.10774237	9.44302	-0.0003359759	-0.00086132	-0.0014697418	-0.049288686	-0.12283946	9.805757	Sitting_Idle
13:26:36.038	-0.06464542	-0.10774237	9.44302	-0.0003359759	-0.00086132	-0.0014697418	-0.049288686	-0.12283946	9.805757	Sitting_Idle
13:26:36.059	-0.06464542	-0.10774237	9.44302	-0.0003359759	-0.00086132	-0.0014697418	-0.049288686	-0.12283946	9.805757	Sitting_Idle
13:26:36.080	-0.06464542	-0.10774237	9.44302	-0.0003359759	-0.00086132	-0.0014697418	-0.049288686	-0.12283946	9.805757	Sitting_Idle
13:26:36.102	-0.06464542	-0.10774237	9.44302	-0.0003359759	-0.00086132	-0.0014697418	-0.049288686	-0.12283946	9.805757	Sitting_Idle
13:26:36.125	-0.06464542	-0.10774237	9.44302	-0.0003359759	-0.00086132	-0.0014697418	-0.049288686	-0.12283946	9.805757	Sitting_Idle
13:26:36.149	-0.06464542	-0.10774237	9.44302	-0.0003359759	-0.00086132	-0.0014697418	-0.049288686	-0.12283946	9.805757	Sitting_Idle
13:26:36.171	-0.035914123	-0.1340794	9.433443	-0.0021685718	0.0003604105	0.0015845845	-0.04992772	-0.12306799	9.805751	Sitting_Idle
13:26:36.194	-0.035914123	-0.1340794	9.433443	-0.0021685718	0.0003604105	0.0015845845	-0.04992772	-0.12306799	9.805751	Sitting_Idle
13:26:36.217	-0.035914123	-0.1340794	9.433443	-0.0021685718	0.0003604105	0.0015845845	-0.04992772	-0.12306799	9.805751	Sitting_Idle
13:26:36.240	-0.035914123	-0.1340794	9.433443	-0.0021685718	0.0003604105	0.0015845845	-0.04992772	-0.12306799	9.805751	Sitting_Idle
13:26:36.263	-0.035914123	-0.1340794	9.433443	-0.0021685718	0.0003604105	0.0015845845	-0.04992772	-0.12306799	9.805751	Sitting_Idle
13:26:36.286	-0.035914123	-0.1340794	9.433443	-0.0021685718	0.0003604105	0.0015845845	-0.04992772	-0.12306799	9.805751	Sitting_Idle
13:26:36.308	-0.035914123	-0.1340794	9.433443	-0.0021685718	0.0003604105	0.0015845845	-0.04992772	-0.12306799	9.805751	Sitting_Idle
13:26:36.331	-0.035914123	-0.1340794	9.433443	-0.0021685718	0.0003604105	0.0015845845	-0.04992772	-0.12306799	9.805751	Sitting_Idle
13:26:36.354	-0.047885496	-0.10774237	9.447808	0.002107485	-0.00025045476	0.0021954495	-0.04992772	-0.12306799	9.805751	Sitting_Idle
13:26:36.378	-0.047885496	-0.10774237	9.447808	0.002107485	-0.00025045476	0.0021954495	-0.04992772	-0.12306799	9.805751	Sitting_Idle
13:26:36.401	-0.047885496	-0.10774237	9.447808	0.002107485	-0.00025045476	0.0021954495	-0.04992772	-0.12306799	9.805751	Sitting_Idle
13:26:36.424	-0.047885496	-0.10774237	9.447808	0.002107485	-0.00025045476	0.0021954495	-0.04992772	-0.12306799	9.805751	Sitting_Idle
13:26:36.447	-0.047885496	-0.10774237	9.447808	0.002107485	-0.00025045476	0.0021954495	-0.04992772	-0.12306799	9.805751	Sitting_Idle
13:26:36.470	-0.047885496	-0.10774237	9.447808	0.002107485	-0.00025045476	0.0021954495	-0.04992772	-0.12306799	9.805751	Sitting_Idle
13:26:36.493	-0.047885496	-0.10774237	9.447808	0.002107485	-0.00025045476	0.0021954495	-0.04992772	-0.12306799	9.805751	Sitting_Idle
13:26:36.517	-0.047885496	-0.10774237	9.447808	0.002107485	-0.00025045476	0.0021954495	-0.04992772	-0.12306799	9.805751	Sitting_Idle
13:26:36.540	-0.057462595	-0.11492519	9.452597	-0.00094684114	0.0003604105	0.00036285396	-0.04992772	-0.12306799	9.805751	Sitting_Idle
13:26:36.563	-0.057462595	-0.11492519	9.452597	-0.00094684114	0.0003604105	0.00036285396	-0.04992772	-0.12306799	9.805751	Sitting_Idle
13:26:36.586	-0.057462595	-0.11492519	9.452597	-0.00094684114	0.0003604105	0.00036285396	-0.04992772	-0.12306799	9.805751	Sitting_Idle
13:26:36.610	-0.057462595	-0.11492519	9.452597	-0.00094684114	0.0003604105	0.00036285396	-0.04992772	-0.12306799	9.805751	Sitting_Idle
13:26:36.633	-0.057462595	-0.11492519	9.452597	-0.00094684114	0.0003604105	0.00036285396	-0.04992772	-0.12306799	9.805751	Sitting_Idle
13:26:36.656	-0.057462595	-0.11492519	9.452597	-0.00094684114	0.0003604105	0.00036285396	-0.04992772	-0.12306799	9.805751	Sitting_Idle
13:26:36.679	-0.057462595	-0.11492519	9.452597	-0.00094684114	0.0003604105	0.00036285396	-0.04992772	-0.12306799	9.805751	Sitting_Idle
13:26:36.702	-0.057462595	-0.11492519	9.452597	-0.00094684114	0.0003604105	0.00036285396	-0.04992772	-0.12306799	9.805751	Sitting_Idle
13:26:36.726	-0.05985687	-0.13647367	9.450203	-0.00094684114	-0.00025045476	0.002806315	-0.04992772	-0.12306799	9.805751	Sitting_Idle
13:26:36.749	-0.05985687	-0.13647367	9.450203	-0.00094684114	-0.00025045476	0.002806315	-0.04992772	-0.12306799	9.805751	Sitting_Idle
13:26:36.772	-0.05985687	-0.13647367	9.450203	-0.00094684114	-0.00025045476	0.002806315	-0.04992772	-0.12306799	9.805751	Sitting_Idle
13:26:36.795	-0.05985687	-0.13647367	9.450203	-0.00094684114	-0.00025045476	0.002806315	-0.04992772	-0.12306799	9.805751	Sitting_Idle
13:26:36.818	-0.05985687	-0.13647367	9.450203	-0.00094684114	-0.00025045476	0.002806315	-0.04992772	-0.12306799	9.805751	Sitting_Idle
13:26:36.841	-0.05985687	-0.13647367	9.450203	-0.00094684114	-0.00025045476	0.002806315	-0.04992772	-0.12306799	9.805751	Sitting_Idle
13:26:36.864	-0.05985687	-0.13647367	9.450203	-0.00094684114	-0.00025045476	0.002806315	-0.04992772	-0.12306799	9.805751	Sitting_Idle
13:26:36.888	-0.05985687	-0.13647367	9.450203	-0.00094684114	-0.00025045476	0.002806315	-0.04992772	-0.12306799	9.805751	Sitting_Idle
13:26:36.911	-0.05506832	-0.12929083	9.447808	-0.00094684114	-0.00025045476	-0.0002480113	-0.04992772	-0.12306799	9.805751	Sitting_Idle
13:26:36.933	-0.05506832	-0.12929083	9.447808	-0.00094684114	-0.00025045476	-0.0002480113	-0.04992772	-0.12306799	9.805751	Sitting_Idle
13:26:36.957	-0.05506832	-0.12929083	9.447808	-0.00094684114	-0.00025045476	-0.0002480113	-0.04992772	-0.12306799	9.805751	Sitting_Idle
13:26:36.980	-0.05506832	-0.12929083	9.447808	-0.00094684114	-0.00025045476	-0.0002480113	-0.04992772	-0.12306799	9.805751	Sitting_Idle
13:26:37.003	-0.05506832	-0.12929083	9.447808	-0.00094684114	-0.00025045476	-0.0002480113	-0.04992772	-0.12306799	9.805751	Sitting_Idle
13:26:37.026	-0.05506832	-0.12929083	9.447808	-0.00094684114	-0.00025045476	-0.0002480113	-0.04992772	-0.12306799	9.805751	Sitting_Idle
13:26:37.049	-0.05506832	-0.12929083	9.447808	-0.00094684114	-0.00025045476	-0.0002480113	-0.04992772	-0.12306799	9.805751	Sitting_Idle
13:26:37.073	-0.043096945	-0.11253092	9.450203	0.0008857546	0.0003604105	-0.0008588765	-0.04992772	-0.12306799	9.805751	Sitting_Idle
13:26:37.096	-0.043096945	-0.11253092	9.450203	0.0008857546	0.0003604105	-0.0008588765	-0.04992772	-0.12306799	9.805751	Sitting_Idle
13:26:37.119	-0.043096945	-0.11253092	9.450203	0.0008857546	0.0003604105	-0.0008588765	-0.04992772	-0.12306799	9.805751	Sitting_Idle
13:26:37.142	-0.043096945	-0.11253092	9.450203	0.0008857546	0.0003604105	-0.0008588765	-0.04992772	-0.12306799	9.805751	Sitting_Idle
13:26:37.165	-0.043096945	-0.11253092	9.450203	0.0008857546	0.0003604105	-0.0008588765	-0.04992772	-0.12306799	9.805751	Sitting_Idle
13:26:37.188	-0.043096945	-0.11253092	9.450203	0.0008857546	0.0003604105	-0.0008588765	-0.04992772	-0.12306799	9.805751	Sitting_Idle
13:26:37.211	-0.043096945	-0.11253092	9.450203	0.0008857546	0.0003604105	-0.0008588765	-0.04992772	-0.12306799	9.805751	Sitting_Idle
13:26:37.233	-0.043096945	-0.11253092	9.450203	0.0008857546	0.0003604105	-0.0008588765	-0.04992772	-0.12306799	9.805751	Sitting_Idle
13:26:37.256	-0.052674048	-0.13168511	9.435837	0.00027488935	0.0003604105	0.0015845845	-0.049860064	-0.122947074	9.805753	Sitting_Idle
13:26:37.279	-0.052674048	-0.13168511	9.435837	0.00027488935	0.0003604105	0.0015845845	-0.049860064	-0.122947074	9.805753	Sitting_Idle
13:26:37.301	-0.052674048	-0.13168511	9.435837	0.00027488935	0.0003604105	0.0015845845	-0.049860064	-0.122947074	9.805753	Sitting_Idle
13:26:37.324	-0.052674048	-0.13168511	9.435837	0.00027488935	0.0003604105	0.0015845845	-0.049860064	-0.122947074	9.805753	Sitting_Idle
13:26:37.346	-0.052674048	-0.13168511	9.435837	0.00027488935	0.0003604105	0.0015845845	-0.049860064	-0.122947074	9.805753	Sitting_Idle
13:26:37.369	-0.052674048	-0.13168511	9.435837	0.00027488935	0.0003604105	0.0015845845	-0.049860064	-0.122947074	9.805753	Sitting_Idle
13:26:37.392	-0.052674048	-0.13168511	9.435837	0.00027488935	0.0003604105	0.0015845845	-0.049860064	-0.122947074	9.805753	Sitting_Idle
13:26:37.416	-0.052674048	-0.13168511	9.435837	0.00027488935	0.0003604105	0.0015845845	-0.049860064	-0.122947074	9.805753	Sitting_Idle
13:26:37.438	-0.035914123	-0.11013664	9.419077	-0.00094684114	0.0003604105	-0.0008588765	-0.049906835	-0.12306354	9.805751	Sitting_Idle
13:26:37.460	-0.035914123	-0.11013664	9.419077	-0.00094684114	0.0003604105	-0.0008588765	-0.049906835	-0.12306354	9.805751	Sitting_Idle
13:26:37.483	-0.035914123	-0.11013664	9.419077	-0.00094684114	0.0003604105	-0.0008588765	-0.049906835	-0.12306354	9.805751	Sitting_Idle
13:26:37.506	-0.035914123	-0.11013664	9.419077	-0.00094684114	0.0003604105	-0.0008588765	-0.049906835	-0.12306354	9.805751	Sitting_Idle
13:26:37.529	-0.035914123	-0.11013664	9.419077	-0.00094684114	0.0003604105	-0.0008588765	-0.049906835	-0.12306354	9.805751	Sitting_Idle
13:26:37.551	-0.035914123	-0.11013664	9.419077	-0.00094684114	0.0003604105	-0.0008588765	-0.049906835	-0.12306354	9.805751	Sitting_Idle
13:26:37.573	-0.035914123	-0.11013664	9.419077	-0.00094684114	0.0003604105	-0.0008588765	-0.049906835	-0.12306354	9.805751	Sitting_Idle
13:26:37.596	-0.035914123	-0.11013664	9.419077	-0.00094684114	0.0003604105	-0.0008588765	-0.049906835	-0.12306354	9.805751	Sitting_Idle
13:26:37.618	-0.05506832	-0.11492519	9.450203	0.00030970867	-0.0008778133	-0.00017959438	-0.04983378	-0.122961394	9.805753	Sitting_Idle
13:26:37.642	-0.05506832	-0.11492519	9.450203	0.00030970867	-0.0008778133	-0.00017959438	-0.04983378	-0.122961394	9.805753	Sitting_Idle
13:26:37.666	-0.05506832	-0.11492519	9.450203	0.00030970867	-0.0008778133	-0.00017959438	-0.04983378	-0.122961394	9.805753	Sitting_Idle
13:26:37.691	-0.05506832	-0.11492519	9.450203	0.00030970867	-0.0008778133	-0.00017959438	-0.04983378	-0.122961394	9.805753	Sitting_Idle
13:26:37.713	-0.05506832	-0.11492519	9.450203	0.00030970867	-0.0008778133	-0.00017959438	-0.04983378	-0.122961394	9.805753	Sitting_Idle
13:26:37.735	-0.05506832	-0.11492519	9.450203	0.00030970867	-0.0008778133	-0.00017959438	-0.04983378	-0.122961394	9.805753	Sitting_Idle
13:26:37.757	-0.05506832	-0.11492519	9.450203	0.00030970867	-0.0008778133	-0.00017959438	-0.04983378	-0.122961394	9.805753	Sitting_Idle
13:26:37.779	-0.05506832	-0.11492519	9.450203	0.00030970867	-0.0008778133	-0.00017959438	-0.04983378	-0.122961394	9.805753	Sitting_Idle
13:26:37.802	-0.05506832	-0.12210801	9.452597	-0.0009120218	0.00095478236	0.0010421361	-0.04983378	-0.122961394	9.805753	Sitting_Idle
13:26:37.824	-0.05506832	-0.12210801	9.452597	-0.0009120218	0.00095478236	0.0010421361	-0.04983378	-0.122961394	9.805753	Sitting_Idle
13:26:37.847	-0.05506832	-0.12210801	9.452597	-0.0009120218	0.00095478236	0.0010421361	-0.04983378	-0.122961394	9.805753	Sitting_Idle
13:26:37.870	-0.05506832	-0.12210801	9.452597	-0.0009120218	0.00095478236	0.0010421361	-0.04983378	-0.122961394	9.805753	Sitting_Idle
13:26:37.892	-0.05506832	-0.12210801	9.452597	-0.0009120218	0.00095478236	0.0010421361	-0.04983378	-0.122961394	9.805753	Sitting_Idle
13:26:37.915	-0.05506832	-0.12210801	9.452597	-0.0009120218	0.00095478236	0.0010421361	-0.04983378	-0.122961394	9.805753	Sitting_Idle
13:26:37.938	-0.05506832	-0.12210801	9.452597	-0.0009120218	0.00095478236	0.0010421361	-0.04983378	-0.122961394	9.805753	Sitting_Idle
13:26:37.960	-0.05506832	-0.12210801	9.452597	-0.0009120218	0.00095478236	0.0010421361	-0.04983378	-0.122961394	9.805753	Sitting_Idle
13:26:37.984	-0.043096945	-0.105348095	9.44302	0.0021423043	-0.0020995438	0.0010421361	-0.04983378	-0.122961394	9.805753	Sitting_Idle
13:26:38.008	-0.043096945	-0.105348095	9.44302	0.0021423043	-0.0020995438	0.0010421361	-0.04983378	-0.122961394	9.805753	Sitting_Idle
13:26:38.031	-0.043096945	-0.105348095	9.44302	0.0021423043	-0.0020995438	0.0010421361	-0.04983378	-0.122961394	9.805753	Sitting_Idle
13:26:38.053	-0.043096945	-0.105348095	9.44302	0.0021423043	-0.0020995438	0.0010421361	-0.04983378	-0.122961394	9.805753	Sitting_Idle
13:26:38.076	-0.043096945	-0.105348095	9.44302	0.0021423043	-0.0020995438	0.0010421361	-0.04983378	-0.122961394	9.805753	Sitting_Idle
13:26:38.100	-0.043096945	-0.105348095	9.44302	0.0021423043	-0.0020995438	0.0010421361	-0.04983378	-0.122961394	9.805753	Sitting_Idle
13:26:38.123	-0.043096945	-0.105348095	9.44302	0.0021423043	-0.0020995438	0.0010421361	-0.04983378	-0.122961394	9.805753	Sitting_Idle
13:26:38.146	-0.043096945	-0.105348095	9.44302	0.0021423043	-0.0020995438	0.0010421361	-0.04983378	-0.122961394	9.805753	Sitting_Idle
13:26:38.169	-0.062251143	-0.11971374	9.457385	0.00092057395	-0.0002669481	-0.0007904596	-0.049744736	-0.12291588	9.805754	Sitting_Idle
13:26:38.192	-0.062251143	-0.11971374	9.457385	0.00092057395	-0.0002669481	-0.0007904596	-0.049744736	-0.12291588	9.805754	Sitting_Idle
13:26:38.214	-0.062251143	-0.11971374	9.457385	0.00092057395	-0.0002669481	-0.0007904596	-0.049744736	-0.12291588	9.805754	Sitting_Idle
13:26:38.237	-0.062251143	-0.11971374	9.457385	0.00092057395	-0.0002669481	-0.0007904596	-0.049744736	-0.12291588	9.805754	Sitting_Idle
13:26:38.260	-0.062251143	-0.11971374	9.457385	0.00092057395	-0.0002669481	-0.0007904596	-0.049744736	-0.12291588	9.805754	Sitting_Idle
13:26:38.283	-0.062251143	-0.11971374	9.457385	0.00092057395	-0.0002669481	-0.0007904596	-0.049744736	-0.12291588	9.805754	Sitting_Idle
13:26:38.306	-0.062251143	-0.11971374	9.457385	0.00092057395	-0.0002669481	-0.0007904596	-0.049744736	-0.12291588	9.805754	Sitting_Idle
13:26:38.329	-0.062251143	-0.11971374	9.457385	0.00092057395	-0.0002669481	-0.0007904596	-0.049744736	-0.12291588	9.805754	Sitting_Idle
13:26:38.352	-0.05506832	-0.11013664	9.452597	-0.00030115657	0.00034391714	0.0010421361	-0.049744736	-0.12291588	9.805754	Sitting_Idle
13:26:38.375	-0.05506832	-0.11013664	9.452597	-0.00030115657	0.00034391714	0.0010421361	-0.049744736	-0.12291588	9.805754	Sitting_Idle
13:26:38.397	-0.05506832	-0.11013664	9.452597	-0.00030115657	0.00034391714	0.0010421361	-0.049744736	-0.12291588	9.805754	Sitting_Idle
13:26:38.419	-0.05506832	-0.11013664	9.452597	-0.00030115657	0.00034391714	0.0010421361	-0.049744736	-0.12291588	9.805754	Sitting_Idle
13:26:38.443	-0.05506832	-0.11013664	9.452597	-0.00030115657	0.00034391714	0.0010421361	-0.049744736	-0.12291588	9.805754	Sitting_Idle
13:26:38.466	-0.05506832	-0.11013664	9.452597	-0.00030115657	0.00034391714	0.0010421361	-0.049744736	-0.12291588	9.805754	Sitting_Idle
13:26:38.489	-0.05506832	-0.11013664	9.452597	-0.00030115657	0.00034391714	0.0010421361	-0.049744736	-0.12291588	9.805754	Sitting_Idle
13:26:38.511	-0.05985687	-0.11492519	9.452597	0.0021423043	-0.0008778133	-0.0007904596	-0.0501585	-0.12346264	9.805745	Sitting_Idle
13:26:38.534	-0.05985687	-0.11492519	9.452597	0.0021423043	-0.0008778133	-0.0007904596	-0.0501585	-0.12346264	9.805745	Sitting_Idle
13:26:38.558	-0.05985687	-0.11492519	9.452597	0.0021423043	-0.0008778133	-0.0007904596	-0.0501585	-0.12346264	9.805745	Sitting_Idle
13:26:38.580	-0.05985687	-0.11492519	9.452597	0.0021423043	-0.0008778133	-0.0007904596	-0.0501585	-0.12346264	9.805745	Sitting_Idle
13:26:38.603	-0.05985687	-0.11492519	9.452597	0.0021423043	-0.0008778133	-0.0007904596	-0.0501585	-0.12346264	9.805745	Sitting_Idle
13:26:38.626	-0.05985687	-0.11492519	9.452597	0.0021423043	-0.0008778133	-0.0007904596	-0.0501585	-0.12346264	9.805745	Sitting_Idle
13:26:38.648	-0.05985687	-0.11492519	9.452597	0.0021423043	-0.0008778133	-0.0007904596	-0.0501585	-0.12346264	9.805745	Sitting_Idle
13:26:38.672	-0.05985687	-0.11492519	9.452597	0.0021423043	-0.0008778133	-0.0007904596	-0.0501585	-0.12346264	9.805745	Sitting_Idle
13:26:38.694	-0.057462595	-0.12450229	9.454991	0.0015314391	0.00095478236	0.0022638666	-0.050358225	-0.12368409	9.80574	Sitting_Idle
13:26:38.717	-0.057462595	-0.12450229	9.454991	0.0015314391	0.00095478236	0.0022638666	-0.050358225	-0.12368409	9.80574	Sitting_Idle
13:26:38.739	-0.057462595	-0.12450229	9.454991	0.0015314391	0.00095478236	0.0022638666	-0.050358225	-0.12368409	9.80574	Sitting_Idle
13:26:38.761	-0.057462595	-0.12450229	9.454991	0.0015314391	0.00095478236	0.0022638666	-0.050358225	-0.12368409	9.80574	Sitting_Idle
13:26:38.785	-0.057462595	-0.12450229	9.454991	0.0015314391	0.00095478236	0.0022638666	-0.050358225	-0.12368409	9.80574	Sitting_Idle
13:26:38.808	-0.057462595	-0.12450229	9.454991	0.0015314391	0.00095478236	0.0022638666	-0.050358225	-0.12368409	9.80574	Sitting_Idle
13:26:38.831	-0.057462595	-0.12450229	9.454991	0.0015314391	0.00095478236	0.0022638666	-0.050358225	-0.12368409	9.80574	Sitting_Idle
13:26:38.854	-0.057462595	-0.12450229	9.454991	0.0015314391	0.00095478236	0.0022638666	-0.050358225	-0.12368409	9.80574	Sitting_Idle
13:26:38.877	-0.05985687	-0.12450229	9.454991	0.00092057395	-0.0008778133	0.00043127086	-0.050412398	-0.12362122	9.805741	Sitting_Idle
13:26:38.900	-0.05985687	-0.12450229	9.454991	0.00092057395	-0.0008778133	0.00043127086	-0.050412398	-0.12362122	9.805741	Sitting_Idle
13:26:38.923	-0.05985687	-0.12450229	9.454991	0.00092057395	-0.0008778133	0.00043127086	-0.050412398	-0.12362122	9.805741	Sitting_Idle
13:26:38.946	-0.05985687	-0.12450229	9.454991	0.00092057395	-0.0008778133	0.00043127086	-0.050412398	-0.12362122	9.805741	Sitting_Idle
13:26:38.969	-0.05985687	-0.12450229	9.454991	0.00092057395	-0.0008778133	0.00043127086	-0.050412398	-0.12362122	9.805741	Sitting_Idle
13:26:38.992	-0.05985687	-0.12450229	9.454991	0.00092057395	-0.0008778133	0.00043127086	-0.050412398	-0.12362122	9.805741	Sitting_Idle
13:26:39.014	-0.05985687	-0.12450229	9.454991	0.00092057395	-0.0008778133	0.00043127086	-0.050412398	-0.12362122	9.805741	Sitting_Idle
13:26:39.040	-0.05985687	-0.12450229	9.454991	0.00092057395	-0.0008778133	0.00043127086	-0.050412398	-0.12362122	9.805741	Sitting_Idle
13:26:39.062	-0.047885496	-0.11013664	9.450203	0.00030970867	-0.0008778133	0.00043127086	-0.05030118	-0.12336561	9.805745	Sitting_Idle
13:26:39.085	-0.047885496	-0.11013664	9.450203	0.00030970867	-0.0008778133	0.00043127086	-0.05030118	-0.12336561	9.805745	Sitting_Idle
13:26:39.108	-0.047885496	-0.11013664	9.450203	0.00030970867	-0.0008778133	0.00043127086	-0.05030118	-0.12336561	9.805745	Sitting_Idle
13:26:39.132	-0.047885496	-0.11013664	9.450203	0.00030970867	-0.0008778133	0.00043127086	-0.05030118	-0.12336561	9.805745	Sitting_Idle
13:26:39.155	-0.047885496	-0.11013664	9.450203	0.00030970867	-0.0008778133	0.00043127086	-0.05030118	-0.12336561	9.805745	Sitting_Idle
13:26:39.178	-0.047885496	-0.11013664	9.450203	0.00030970867	-0.0008778133	0.00043127086	-0.05030118	-0.12336561	9.805745	Sitting_Idle
13:26:39.201	-0.047885496	-0.11013664	9.450203	0.00030970867	-0.0008778133	0.00043127086	-0.05030118	-0.12336561	9.805745	Sitting_Idle
13:26:39.223	-0.047885496	-0.11013664	9.450203	0.00030970867	-0.0008778133	0.00043127086	-0.05030118	-0.12336561	9.805745	Sitting_Idle
13:26:39.247	-0.045491222	-0.11253092	9.44302	0.00092057395	-0.0008778133	0.0010421361	-0.05025241	-0.12325002	9.805746	Sitting_Idle
13:26:39.270	-0.045491222	-0.11253092	9.44302	0.00092057395	-0.0008778133	0.0010421361	-0.05025241	-0.12325002	9.805746	Sitting_Idle
13:26:39.293	-0.045491222	-0.11253092	9.44302	0.00092057395	-0.0008778133	0.0010421361	-0.05025241	-0.12325002	9.805746	Sitting_Idle
13:26:39.316	-0.045491222	-0.11253092	9.44302	0.00092057395	-0.0008778133	0.0010421361	-0.05025241	-0.12325002	9.805746	Sitting_Idle
13:26:39.339	-0.045491222	-0.11253092	9.44302	0.00092057395	-0.0008778133	0.0010421361	-0.05025241	-0.12325002	9.805746	Sitting_Idle
13:26:39.361	-0.045491222	-0.11253092	9.44302	0.00092057395	-0.0008778133	0.0010421361	-0.05025241	-0.12325002	9.805746	Sitting_Idle
13:26:39.384	-0.045491222	-0.11253092	9.44302	0.00092057395	-0.0008778133	0.0010421361	-0.05025241	-0.12325002	9.805746	Sitting_Idle
13:26:39.407	-0.045491222	-0.11253092	9.44302	0.00092057395	-0.0008778133	0.0010421361	-0.05025241	-0.12325002	9.805746	Sitting_Idle
13:26:39.430	-0.016759925	-0.098165266	9.433443	0.00092057395	0.00095478236	-0.0020121902	-0.05025241	-0.12325002	9.805746	Sitting_Idle
13:26:39.453	-0.016759925	-0.098165266	9.433443	0.00092057395	0.00095478236	-0.0020121902	-0.05025241	-0.12325002	9.805746	Sitting_Idle
13:26:39.476	-0.016759925	-0.098165266	9.433443	0.00092057395	0.00095478236	-0.0020121902	-0.05025241	-0.12325002	9.805746	Sitting_Idle
13:26:39.499	-0.016759925	-0.098165266	9.433443	0.00092057395	0.00095478236	-0.0020121902	-0.05025241	-0.12325002	9.805746	Sitting_Idle
13:26:39.522	-0.016759925	-0.098165266	9.433443	0.00092057395	0.00095478236	-0.0020121902	-0.05025241	-0.12325002	9.805746	Sitting_Idle
13:26:39.545	-0.016759925	-0.098165266	9.433443	0.00092057395	0.00095478236	-0.0020121902	-0.05025241	-0.12325002	9.805746	Sitting_Idle
13:26:39.568	-0.016759925	-0.098165266	9.433443	0.00092057395	0.00095478236	-0.0020121902	-0.05025241	-0.12325002	9.805746	Sitting_Idle
13:26:39.591	-0.031125572	-0.10055954	9.440625	0.00092057395	0.00034391714	0.00043127086	-0.05017937	-0.12314787	9.805749	Sitting_Idle
13:26:39.614	-0.031125572	-0.10055954	9.440625	0.00092057395	0.00034391714	0.00043127086	-0.05017937	-0.12314787	9.805749	Sitting_Idle
13:26:39.636	-0.031125572	-0.10055954	9.440625	0.00092057395	0.00034391714	0.00043127086	-0.05017937	-0.12314787	9.805749	Sitting_Idle
13:26:39.661	-0.031125572	-0.10055954	9.440625	0.00092057395	0.00034391714	0.00043127086	-0.05017937	-0.12314787	9.805749	Sitting_Idle
13:26:39.684	-0.031125572	-0.10055954	9.440625	0.00092057395	0.00034391714	0.00043127086	-0.05017937	-0.12314787	9.805749	Sitting_Idle
13:26:39.708	-0.031125572	-0.10055954	9.440625	0.00092057395	0.00034391714	0.00043127086	-0.05017937	-0.12314787	9.805749	Sitting_Idle
13:26:39.729	-0.031125572	-0.10055954	9.440625	0.00092057395	0.00034391714	0.00043127086	-0.05017937	-0.12314787	9.805749	Sitting_Idle
13:26:39.750	-0.031125572	-0.10055954	9.440625	0.00092057395	0.00034391714	0.00043127086	-0.05017937	-0.12314787	9.805749	Sitting_Idle
13:26:39.771	-0.043096945	-0.1340794	9.445415	0.0015314391	-0.0002669481	-0.00017959438	-0.05017937	-0.12314787	9.805749	Sitting_Idle
13:26:39.793	-0.043096945	-0.1340794	9.445415	0.0015314391	-0.0002669481	-0.00017959438	-0.05017937	-0.12314787	9.805749	Sitting_Idle
13:26:39.817	-0.043096945	-0.1340794	9.445415	0.0015314391	-0.0002669481	-0.00017959438	-0.05017937	-0.12314787	9.805749	Sitting_Idle
13:26:39.840	-0.043096945	-0.1340794	9.445415	0.0015314391	-0.0002669481	-0.00017959438	-0.05017937	-0.12314787	9.805749	Sitting_Idle
13:26:39.864	-0.043096945	-0.1340794	9.445415	0.0015314391	-0.0002669481	-0.00017959438	-0.05017937	-0.12314787	9.805749	Sitting_Idle
13:26:39.887	-0.043096945	-0.1340794	9.445415	0.0015314391	-0.0002669481	-0.00017959438	-0.05017937	-0.12314787	9.805749	Sitting_Idle
13:26:39.910	-0.043096945	-0.1340794	9.445415	0.0015314391	-0.0002669481	-0.00017959438	-0.05017937	-0.12314787	9.805749	Sitting_Idle
13:26:39.933	-0.043096945	-0.1340794	9.445415	0.0015314391	-0.0002669481	-0.00017959438	-0.05017937	-0.12314787	9.805749	Sitting_Idle
13:26:39.955	-0.057462595	-0.14365649	9.452597	0.00092057395	0.0015656475	-0.0007904596	-0.05016295	-0.12306171	9.805749	Sitting_Idle
13:26:39.978	-0.057462595	-0.14365649	9.452597	0.00092057395	0.0015656475	-0.0007904596	-0.05016295	-0.12306171	9.805749	Sitting_Idle
13:26:40.000	-0.057462595	-0.14365649	9.452597	0.00092057395	0.0015656475	-0.0007904596	-0.05016295	-0.12306171	9.805749	Sitting_Idle
13:26:40.023	-0.057462595	-0.14365649	9.452597	0.00092057395	0.0015656475	-0.0007904596	-0.05016295	-0.12306171	9.805749	Sitting_Idle
13:26:40.047	-0.057462595	-0.14365649	9.452597	0.00092057395	0.0015656475	-0.0007904596	-0.05016295	-0.12306171	9.805749	Sitting_Idle
13:26:40.069	-0.057462595	-0.14365649	9.452597	0.00092057395	0.0015656475	-0.0007904596	-0.05016295	-0.12306171	9.805749	Sitting_Idle
13:26:40.091	-0.057462595	-0.14365649	9.452597	0.00092057395	0.0015656475	-0.0007904596	-0.05016295	-0.12306171	9.805749	Sitting_Idle
13:26:40.113	-0.057462595	-0.14365649	9.452597	0.00092057395	0.0015656475	-0.0007904596	-0.05016295	-0.12306171	9.805749	Sitting_Idle
13:26:40.134	-0.057462595	-0.11492519	9.45978	0.00092057395	-0.0008778133	-0.0020121902	-0.05016295	-0.12306171	9.805749	Sitting_Idle
13:26:40.157	-0.057462595	-0.11492519	9.45978	0.00092057395	-0.0008778133	-0.0020121902	-0.05016295	-0.12306171	9.805749	Sitting_Idle
13:26:40.179	-0.057462595	-0.11492519	9.45978	0.00092057395	-0.0008778133	-0.0020121902	-0.05016295	-0.12306171	9.805749	Sitting_Idle
13:26:40.202	-0.057462595	-0.11492519	9.45978	0.00092057395	-0.0008778133	-0.0020121902	-0.05016295	-0.12306171	9.805749	Sitting_Idle
13:26:40.224	-0.057462595	-0.11492519	9.45978	0.00092057395	-0.0008778133	-0.0020121902	-0.05016295	-0.12306171	9.805749	Sitting_Idle
13:26:40.248	-0.057462595	-0.11492519	9.45978	0.00092057395	-0.0008778133	-0.0020121902	-0.05016295	-0.12306171	9.805749	Sitting_Idle
13:26:40.270	-0.057462595	-0.11492519	9.45978	0.00092057395	-0.0008778133	-0.0020121902	-0.05016295	-0.12306171	9.805749	Sitting_Idle
13:26:40.293	-0.057462595	-0.11492519	9.45978	0.00092057395	-0.0008778133	-0.0020121902	-0.05016295	-0.12306171	9.805749	Sitting_Idle
13:26:40.315	-0.05027977	-0.13647367	9.445415	0.00030970867	0.0015656475	0.00043127086	-0.050132982	-0.12295134	9.805751	Sitting_Idle
13:26:40.338	-0.05027977	-0.13647367	9.445415	0.00030970867	0.0015656475	0.00043127086	-0.050132982	-0.12295134	9.805751	Sitting_Idle
13:26:40.360	-0.05027977	-0.13647367	9.445415	0.00030970867	0.0015656475	0.00043127086	-0.050132982	-0.12295134	9.805751	Sitting_Idle
13:26:40.384	-0.05027977	-0.13647367	9.445415	0.00030970867	0.0015656475	0.00043127086	-0.050132982	-0.12295134	9.805751	Sitting_Idle
13:26:40.407	-0.05027977	-0.13647367	9.445415	0.00030970867	0.0015656475	0.00043127086	-0.050132982	-0.12295134	9.805751	Sitting_Idle
13:26:40.430	-0.05027977	-0.13647367	9.445415	0.00030970867	0.0015656475	0.00043127086	-0.050132982	-0.12295134	9.805751	Sitting_Idle
13:26:40.453	-0.05027977	-0.13647367	9.445415	0.00030970867	0.0015656475	0.00043127086	-0.050132982	-0.12295134	9.805751	Sitting_Idle
13:26:40.476	-0.05027977	-0.13647367	9.445415	0.00030970867	0.0015656475	0.00043127086	-0.050132982	-0.12295134	9.805751	Sitting_Idle
13:26:40.500	-0.023942748	-0.11492519	9.440625	-0.0021337525	-0.0002669481	-0.0007904596	-0.050132982	-0.12295134	9.805751	Sitting_Idle
13:26:40.523	-0.023942748	-0.11492519	9.440625	-0.0021337525	-0.0002669481	-0.0007904596	-0.050132982	-0.12295134	9.805751	Sitting_Idle
13:26:40.546	-0.023942748	-0.11492519	9.440625	-0.0021337525	-0.0002669481	-0.0007904596	-0.050132982	-0.12295134	9.805751	Sitting_Idle
13:26:40.569	-0.023942748	-0.11492519	9.440625	-0.0021337525	-0.0002669481	-0.0007904596	-0.050132982	-0.12295134	9.805751	Sitting_Idle
13:26:40.591	-0.023942748	-0.11492519	9.440625	-0.0021337525	-0.0002669481	-0.0007904596	-0.050132982	-0.12295134	9.805751	Sitting_Idle
13:26:40.615	-0.023942748	-0.11492519	9.440625	-0.0021337525	-0.0002669481	-0.0007904596	-0.050132982	-0.12295134	9.805751	Sitting_Idle
13:26:40.638	-0.023942748	-0.11492519	9.440625	-0.0021337525	-0.0002669481	-0.0007904596	-0.050132982	-0.12295134	9.805751	Sitting_Idle
13:26:40.663	-0.023942748	-0.11492519	9.440625	-0.0021337525	-0.0002669481	-0.0007904596	-0.050132982	-0.12295134	9.805751	Sitting_Idle
13:26:40.689	-0.05985687	-0.11971374	9.450203	0.00030970867	0.00034391714	0.0016530013	-0.050054602	-0.12286805	9.805753	Sitting_Idle
13:26:40.711	-0.05985687	-0.11971374	9.450203	0.00030970867	0.00034391714	0.0016530013	-0.050054602	-0.12286805	9.805753	Sitting_Idle
13:26:40.735	-0.05985687	-0.11971374	9.450203	0.00030970867	0.00034391714	0.0016530013	-0.050054602	-0.12286805	9.805753	Sitting_Idle
13:26:40.757	-0.05985687	-0.11971374	9.450203	0.00030970867	0.00034391714	0.0016530013	-0.050054602	-0.12286805	9.805753	Sitting_Idle
13:26:40.780	-0.05985687	-0.11971374	9.450203	0.00030970867	0.00034391714	0.0016530013	-0.050054602	-0.12286805	9.805753	Sitting_Idle
13:26:40.803	-0.05985687	-0.11971374	9.450203	0.00030970867	0.00034391714	0.0016530013	-0.050054602	-0.12286805	9.805753	Sitting_Idle
13:26:40.826	-0.05985687	-0.11971374	9.450203	0.00030970867	0.00034391714	0.0016530013	-0.050054602	-0.12286805	9.805753	Sitting_Idle
13:26:40.849	-0.05985687	-0.11971374	9.450203	0.00030970867	0.00034391714	0.0016530013	-0.050054602	-0.12286805	9.805753	Sitting_Idle
13:26:40.873	-0.062251143	-0.11971374	9.44302	-0.0015228871	-0.0002669481	-0.0007904596	-0.050054602	-0.12286805	9.805753	Sitting_Idle
13:26:40.896	-0.062251143	-0.11971374	9.44302	-0.0015228871	-0.0002669481	-0.0007904596	-0.050054602	-0.12286805	9.805753	Sitting_Idle
13:26:40.919	-0.062251143	-0.11971374	9.44302	-0.0015228871	-0.0002669481	-0.0007904596	-0.050054602	-0.12286805	9.805753	Sitting_Idle
13:26:40.942	-0.062251143	-0.11971374	9.44302	-0.0015228871	-0.0002669481	-0.0007904596	-0.050054602	-0.12286805	9.805753	Sitting_Idle
13:26:40.965	-0.062251143	-0.11971374	9.44302	-0.0015228871	-0.0002669481	-0.0007904596	-0.050054602	-0.12286805	9.805753	Sitting_Idle
13:26:40.988	-0.062251143	-0.11971374	9.44302	-0.0015228871	-0.0002669481	-0.0007904596	-0.050054602	-0.12286805	9.805753	Sitting_Idle
13:26:41.011	-0.062251143	-0.11971374	9.44302	-0.0015228871	-0.0002669481	-0.0007904596	-0.050054602	-0.12286805	9.805753	Sitting_Idle
13:26:41.034	-0.05506832	-0.12689656	9.450203	-0.0015228871	-0.0002669481	-0.0020121902	-0.050054602	-0.12286805	9.805753	Sitting_Idle
13:26:41.057	-0.05506832	-0.12689656	9.450203	-0.0015228871	-0.0002669481	-0.0020121902	-0.050054602	-0.12286805	9.805753	Sitting_Idle
13:26:41.081	-0.05506832	-0.12689656	9.450203	-0.0015228871	-0.0002669481	-0.0020121902	-0.050054602	-0.12286805	9.805753	Sitting_Idle
13:26:41.104	-0.05506832	-0.12689656	9.450203	-0.0015228871	-0.0002669481	-0.0020121902	-0.050054602	-0.12286805	9.805753	Sitting_Idle
13:26:41.127	-0.05506832	-0.12689656	9.450203	-0.0015228871	-0.0002669481	-0.0020121902	-0.050054602	-0.12286805	9.805753	Sitting_Idle
13:26:41.150	-0.05506832	-0.12689656	9.450203	-0.0015228871	-0.0002669481	-0.0020121902	-0.050054602	-0.12286805	9.805753	Sitting_Idle
13:26:41.173	-0.05506832	-0.12689656	9.450203	-0.0015228871	-0.0002669481	-0.0020121902	-0.050054602	-0.12286805	9.805753	Sitting_Idle
13:26:41.197	-0.05506832	-0.12689656	9.450203	-0.0015228871	-0.0002669481	-0.0020121902	-0.050054602	-0.12286805	9.805753	Sitting_Idle
13:26:41.221	-0.047885496	-0.11013664	9.438231	0.00030970867	0.00034391714	-0.0020121902	-0.050138317	-0.122932464	9.805751	Sitting_Idle
13:26:41.244	-0.047885496	-0.11013664	9.438231	0.00030970867	0.00034391714	-0.0020121902	-0.050138317	-0.122932464	9.805751	Sitting_Idle
13:26:41.267	-0.047885496	-0.11013664	9.438231	0.00030970867	0.00034391714	-0.0020121902	-0.050138317	-0.122932464	9.805751	Sitting_Idle
13:26:41.290	-0.047885496	-0.11013664	9.438231	0.00030970867	0.00034391714	-0.0020121902	-0.050138317	-0.122932464	9.805751	Sitting_Idle
13:26:41.314	-0.047885496	-0.11013664	9.438231	0.00030970867	0.00034391714	-0.0020121902	-0.050138317	-0.122932464	9.805751	Sitting_Idle
13:26:41.337	-0.047885496	-0.11013664	9.438231	0.00030970867	0.00034391714	-0.0020121902	-0.050138317	-0.122932464	9.805751	Sitting_Idle
13:26:41.360	-0.047885496	-0.11013664	9.438231	0.00030970867	0.00034391714	-0.0020121902	-0.050138317	-0.122932464	9.805751	Sitting_Idle
13:26:41.383	-0.047885496	-0.11013664	9.438231	0.00030970867	0.00034391714	-0.0020121902	-0.050138317	-0.122932464	9.805751	Sitting_Idle
13:26:41.406	-0.043096945	-0.117319465	9.445415	0.00092057395	0.00034391714	0.0016530013	-0.050138317	-0.122932464	9.805751	Sitting_Idle
13:26:41.429	-0.043096945	-0.117319465	9.445415	0.00092057395	0.00034391714	0.0016530013	-0.050138317	-0.122932464	9.805751	Sitting_Idle
13:26:41.452	-0.043096945	-0.117319465	9.445415	0.00092057395	0.00034391714	0.0016530013	-0.050138317	-0.122932464	9.805751	Sitting_Idle
13:26:41.474	-0.043096945	-0.117319465	9.445415	0.00092057395	0.00034391714	0.0016530013	-0.050138317	-0.122932464	9.805751	Sitting_Idle
13:26:41.497	-0.043096945	-0.117319465	9.445415	0.00092057395	0.00034391714	0.0016530013	-0.050138317	-0.122932464	9.805751	Sitting_Idle
13:26:41.519	-0.043096945	-0.117319465	9.445415	0.00092057395	0.00034391714	0.0016530013	-0.050138317	-0.122932464	9.805751	Sitting_Idle
13:26:41.543	-0.043096945	-0.117319465	9.445415	0.00092057395	0.00034391714	0.0016530013	-0.050138317	-0.122932464	9.805751	Sitting_Idle
13:26:41.566	-0.043096945	-0.117319465	9.445415	0.00092057395	0.00034391714	0.0016530013	-0.050138317	-0.122932464	9.805751	Sitting_Idle
13:26:41.589	-0.052674048	-0.12210801	9.450203	0.00092057395	-0.0002669481	-0.00017959438	-0.050138317	-0.122932464	9.805751	Sitting_Idle
13:26:41.612	-0.052674048	-0.12210801	9.450203	0.00092057395	-0.0002669481	-0.00017959438	-0.050138317	-0.122932464	9.805751	Sitting_Idle
13:26:41.634	-0.052674048	-0.12210801	9.450203	0.00092057395	-0.0002669481	-0.00017959438	-0.050138317	-0.122932464	9.805751	Sitting_Idle
13:26:41.659	-0.052674048	-0.12210801	9.450203	0.00092057395	-0.0002669481	-0.00017959438	-0.050138317	-0.122932464	9.805751	Sitting_Idle
13:26:41.682	-0.052674048	-0.12210801	9.450203	0.00092057395	-0.0002669481	-0.00017959438	-0.050138317	-0.122932464	9.805751	Sitting_Idle
13:26:41.707	-0.052674048	-0.12210801	9.450203	0.00092057395	-0.0002669481	-0.00017959438	-0.050138317	-0.122932464	9.805751	Sitting_Idle
13:26:41.729	-0.052674048	-0.12210801	9.450203	0.00092057395	-0.0002669481	-0.00017959438	-0.050138317	-0.122932464	9.805751	Sitting_Idle
13:26:41.752	-0.047885496	-0.10774237	9.450203	-0.00034025195	-0.00213925	-0.0014123205	-0.050138317	-0.122932464	9.805751	Sitting_Idle
13:26:41.775	-0.047885496	-0.10774237	9.450203	-0.00034025195	-0.00213925	-0.0014123205	-0.050138317	-0.122932464	9.805751	Sitting_Idle
13:26:41.796	-0.047885496	-0.10774237	9.450203	-0.00034025195	-0.00213925	-0.0014123205	-0.050138317	-0.122932464	9.805751	Sitting_Idle
13:26:41.818	-0.047885496	-0.10774237	9.450203	-0.00034025195	-0.00213925	-0.0014123205	-0.050138317	-0.122932464	9.805751	Sitting_Idle
13:26:41.840	-0.047885496	-0.10774237	9.450203	-0.00034025195	-0.00213925	-0.0014123205	-0.050138317	-0.122932464	9.805751	Sitting_Idle
13:26:41.863	-0.047885496	-0.10774237	9.450203	-0.00034025195	-0.00213925	-0.0014123205	-0.050138317	-0.122932464	9.805751	Sitting_Idle
13:26:41.887	-0.047885496	-0.10774237	9.450203	-0.00034025195	-0.00213925	-0.0014123205	-0.050138317	-0.122932464	9.805751	Sitting_Idle
13:26:41.909	-0.047885496	-0.10774237	9.450203	-0.00034025195	-0.00213925	-0.0014123205	-0.050138317	-0.122932464	9.805751	Sitting_Idle
13:26:41.931	-0.057462595	-0.12929083	9.457385	0.00027061332	0.0003042109	0.0016420058	-0.050138317	-0.122932464	9.805751	Sitting_Idle
13:26:41.954	-0.057462595	-0.12929083	9.457385	0.00027061332	0.0003042109	0.0016420058	-0.050138317	-0.122932464	9.805751	Sitting_Idle
13:26:41.977	-0.057462595	-0.12929083	9.457385	0.00027061332	0.0003042109	0.0016420058	-0.050138317	-0.122932464	9.805751	Sitting_Idle
13:26:42.000	-0.057462595	-0.12929083	9.457385	0.00027061332	0.0003042109	0.0016420058	-0.050138317	-0.122932464	9.805751	Sitting_Idle
13:26:42.023	-0.057462595	-0.12929083	9.457385	0.00027061332	0.0003042109	0.0016420058	-0.050138317	-0.122932464	9.805751	Sitting_Idle
13:26:42.048	-0.057462595	-0.12929083	9.457385	0.00027061332	0.0003042109	0.0016420058	-0.050138317	-0.122932464	9.805751	Sitting_Idle
13:26:42.071	-0.057462595	-0.12929083	9.457385	0.00027061332	0.0003042109	0.0016420058	-0.050138317	-0.122932464	9.805751	Sitting_Idle
13:26:42.093	-0.057462595	-0.12929083	9.457385	0.00027061332	0.0003042109	0.0016420058	-0.050138317	-0.122932464	9.805751	Sitting_Idle
13:26:42.116	-0.052674048	-0.11492519	9.440625	-0.00095111714	0.0009150761	-0.0020231858	-0.050138317	-0.122932464	9.805751	Sitting_Idle
13:26:42.139	-0.052674048	-0.11492519	9.440625	-0.00095111714	0.0009150761	-0.0020231858	-0.050138317	-0.122932464	9.805751	Sitting_Idle
13:26:42.162	-0.052674048	-0.11492519	9.440625	-0.00095111714	0.0009150761	-0.0020231858	-0.050138317	-0.122932464	9.805751	Sitting_Idle
13:26:42.184	-0.052674048	-0.11492519	9.440625	-0.00095111714	0.0009150761	-0.0020231858	-0.050138317	-0.122932464	9.805751	Sitting_Idle
13:26:42.207	-0.052674048	-0.11492519	9.440625	-0.00095111714	0.0009150761	-0.0020231858	-0.050138317	-0.122932464	9.805751	Sitting_Idle
13:26:42.231	-0.052674048	-0.11492519	9.440625	-0.00095111714	0.0009150761	-0.0020231858	-0.050138317	-0.122932464	9.805751	Sitting_Idle
13:26:42.254	-0.052674048	-0.11492519	9.440625	-0.00095111714	0.0009150761	-0.0020231858	-0.050138317	-0.122932464	9.805751	Sitting_Idle
13:26:42.277	-0.052674048	-0.11492519	9.440625	-0.00095111714	0.0009150761	-0.0020231858	-0.050138317	-0.122932464	9.805751	Sitting_Idle
13:26:42.298	-0.038308397	-0.11492519	9.433443	-0.00034025195	-0.0015283849	-0.00019058996	-0.050495367	-0.12317725	9.805746	Sitting_Idle
13:26:42.320	-0.038308397	-0.11492519	9.433443	-0.00034025195	-0.0015283849	-0.00019058996	-0.050495367	-0.12317725	9.805746	Sitting_Idle
13:26:42.344	-0.038308397	-0.11492519	9.433443	-0.00034025195	-0.0015283849	-0.00019058996	-0.050495367	-0.12317725	9.805746	Sitting_Idle
13:26:42.367	-0.038308397	-0.11492519	9.433443	-0.00034025195	-0.0015283849	-0.00019058996	-0.050495367	-0.12317725	9.805746	Sitting_Idle
13:26:42.390	-0.038308397	-0.11492519	9.433443	-0.00034025195	-0.0015283849	-0.00019058996	-0.050495367	-0.12317725	9.805746	Sitting_Idle
13:26:42.412	-0.038308397	-0.11492519	9.433443	-0.00034025195	-0.0015283849	-0.00019058996	-0.050495367	-0.12317725	9.805746	Sitting_Idle
13:26:42.435	-0.038308397	-0.11492519	9.433443	-0.00034025195	-0.0015283849	-0.00019058996	-0.050495367	-0.12317725	9.805746	Sitting_Idle
13:26:42.459	-0.038308397	-0.11492519	9.433443	-0.00034025195	-0.0015283849	-0.00019058996	-0.050495367	-0.12317725	9.805746	Sitting_Idle
13:26:42.481	-0.05506832	-0.11013664	9.447808	-0.002783713	0.0003042109	0.0004202753	-0.050495367	-0.12317725	9.805746	Sitting_Idle
13:26:42.504	-0.05506832	-0.11013664	9.447808	-0.002783713	0.0003042109	0.0004202753	-0.050495367	-0.12317725	9.805746	Sitting_Idle
13:26:42.526	-0.05506832	-0.11013664	9.447808	-0.002783713	0.0003042109	0.0004202753	-0.050495367	-0.12317725	9.805746	Sitting_Idle
13:26:42.548	-0.05506832	-0.11013664	9.447808	-0.002783713	0.0003042109	0.0004202753	-0.050495367	-0.12317725	9.805746	Sitting_Idle
13:26:42.572	-0.05506832	-0.11013664	9.447808	-0.002783713	0.0003042109	0.0004202753	-0.050495367	-0.12317725	9.805746	Sitting_Idle
13:26:42.595	-0.05506832	-0.11013664	9.447808	-0.002783713	0.0003042109	0.0004202753	-0.050495367	-0.12317725	9.805746	Sitting_Idle
13:26:42.618	-0.05506832	-0.11013664	9.447808	-0.002783713	0.0003042109	0.0004202753	-0.050495367	-0.12317725	9.805746	Sitting_Idle
13:26:42.641	-0.05506832	-0.11013664	9.447808	-0.002783713	0.0003042109	0.0004202753	-0.050495367	-0.12317725	9.805746	Sitting_Idle
13:26:42.667	-0.062251143	-0.12450229	9.438231	-0.0021728477	0.0009150761	-0.00019058996	-0.050495367	-0.12317725	9.805746	Sitting_Idle
13:26:42.690	-0.062251143	-0.12450229	9.438231	-0.0021728477	0.0009150761	-0.00019058996	-0.050495367	-0.12317725	9.805746	Sitting_Idle
13:26:42.712	-0.062251143	-0.12450229	9.438231	-0.0021728477	0.0009150761	-0.00019058996	-0.050495367	-0.12317725	9.805746	Sitting_Idle
13:26:42.735	-0.062251143	-0.12450229	9.438231	-0.0021728477	0.0009150761	-0.00019058996	-0.050495367	-0.12317725	9.805746	Sitting_Idle
13:26:42.757	-0.062251143	-0.12450229	9.438231	-0.0021728477	0.0009150761	-0.00019058996	-0.050495367	-0.12317725	9.805746	Sitting_Idle
13:26:42.780	-0.062251143	-0.12450229	9.438231	-0.0021728477	0.0009150761	-0.00019058996	-0.050495367	-0.12317725	9.805746	Sitting_Idle
13:26:42.803	-0.062251143	-0.12450229	9.438231	-0.0021728477	0.0009150761	-0.00019058996	-0.050495367	-0.12317725	9.805746	Sitting_Idle
13:26:42.827	-0.062251143	-0.12450229	9.438231	-0.0021728477	0.0009150761	-0.00019058996	-0.050495367	-0.12317725	9.805746	Sitting_Idle
13:26:42.849	-0.05506832	-0.11253092	9.452597	-0.00034025195	-0.00030665437	-0.0020231858	-0.050573744	-0.123260535	9.805745	Sitting_Idle
13:26:42.871	-0.05506832	-0.11253092	9.452597	-0.00034025195	-0.00030665437	-0.0020231858	-0.050573744	-0.123260535	9.805745	Sitting_Idle
13:26:42.893	-0.05506832	-0.11253092	9.452597	-0.00034025195	-0.00030665437	-0.0020231858	-0.050573744	-0.123260535	9.805745	Sitting_Idle
13:26:42.917	-0.05506832	-0.11253092	9.452597	-0.00034025195	-0.00030665437	-0.0020231858	-0.050573744	-0.123260535	9.805745	Sitting_Idle
13:26:42.940	-0.05506832	-0.11253092	9.452597	-0.00034025195	-0.00030665437	-0.0020231858	-0.050573744	-0.123260535	9.805745	Sitting_Idle
13:26:42.963	-0.05506832	-0.11253092	9.452597	-0.00034025195	-0.00030665437	-0.0020231858	-0.050573744	-0.123260535	9.805745	Sitting_Idle
13:26:42.986	-0.05506832	-0.11253092	9.452597	-0.00034025195	-0.00030665437	-0.0020231858	-0.050573744	-0.123260535	9.805745	Sitting_Idle
13:26:43.009	-0.05506832	-0.11253092	9.452597	-0.00034025195	-0.00030665437	-0.0020231858	-0.050573744	-0.123260535	9.805745	Sitting_Idle
13:26:43.031	-0.038308397	-0.083799616	9.440625	0.00027061332	-0.00030665437	0.0016420058	-0.050506026	-0.12313951	9.805746	Sitting_Idle
13:26:43.053	-0.038308397	-0.083799616	9.440625	0.00027061332	-0.00030665437	0.0016420058	-0.050506026	-0.12313951	9.805746	Sitting_Idle
13:26:43.076	-0.038308397	-0.083799616	9.440625	0.00027061332	-0.00030665437	0.0016420058	-0.050506026	-0.12313951	9.805746	Sitting_Idle
13:26:43.098	-0.038308397	-0.083799616	9.440625	0.00027061332	-0.00030665437	0.0016420058	-0.050506026	-0.12313951	9.805746	Sitting_Idle
13:26:43.121	-0.038308397	-0.083799616	9.440625	0.00027061332	-0.00030665437	0.0016420058	-0.050506026	-0.12313951	9.805746	Sitting_Idle
13:26:43.145	-0.038308397	-0.083799616	9.440625	0.00027061332	-0.00030665437	0.0016420058	-0.050506026	-0.12313951	9.805746	Sitting_Idle
13:26:43.168	-0.038308397	-0.083799616	9.440625	0.00027061332	-0.00030665437	0.0016420058	-0.050506026	-0.12313951	9.805746	Sitting_Idle
13:26:43.190	-0.038308397	-0.083799616	9.440625	-0.00034025195	0.0003042109	0.0010311406	-0.05020309	-0.122768715	9.805753	Sitting_Idle
13:26:43.213	-0.05985687	-0.11971374	9.445415	-0.00034025195	0.0003042109	0.0010311406	-0.05020309	-0.122768715	9.805753	Sitting_Idle
13:26:43.236	-0.05985687	-0.11971374	9.445415	-0.00034025195	0.0003042109	0.0010311406	-0.05020309	-0.122768715	9.805753	Sitting_Idle
13:26:43.259	-0.05985687	-0.11971374	9.445415	-0.00034025195	0.0003042109	0.0010311406	-0.05020309	-0.122768715	9.805753	Sitting_Idle
13:26:43.282	-0.05985687	-0.11971374	9.445415	-0.00034025195	0.0003042109	0.0010311406	-0.05020309	-0.122768715	9.805753	Sitting_Idle
13:26:43.305	-0.05985687	-0.11971374	9.445415	-0.00034025195	0.0003042109	0.0010311406	-0.05020309	-0.122768715	9.805753	Sitting_Idle
13:26:43.328	-0.05985687	-0.11971374	9.445415	-0.00034025195	0.0003042109	0.0010311406	-0.05020309	-0.122768715	9.805753	Sitting_Idle
13:26:43.350	-0.05985687	-0.11971374	9.445415	-0.00034025195	0.0003042109	0.0010311406	-0.05020309	-0.122768715	9.805753	Sitting_Idle
13:26:43.374	-0.062251143	-0.12450229	9.454991	0.00027061332	-0.00213925	-0.0014123205	-0.05020309	-0.122768715	9.805753	Sitting_Idle
13:26:43.397	-0.062251143	-0.12450229	9.454991	0.00027061332	-0.00213925	-0.0014123205	-0.05020309	-0.122768715	9.805753	Sitting_Idle
13:26:43.420	-0.062251143	-0.12450229	9.454991	0.00027061332	-0.00213925	-0.0014123205	-0.05020309	-0.122768715	9.805753	Sitting_Idle
13:26:43.443	-0.062251143	-0.12450229	9.454991	0.00027061332	-0.00213925	-0.0014123205	-0.05020309	-0.122768715	9.805753	Sitting_Idle
13:26:43.466	-0.062251143	-0.12450229	9.454991	0.00027061332	-0.00213925	-0.0014123205	-0.05020309	-0.122768715	9.805753	Sitting_Idle
13:26:43.489	-0.062251143	-0.12450229	9.454991	0.00027061332	-0.00213925	-0.0014123205	-0.05020309	-0.122768715	9.805753	Sitting_Idle
13:26:43.511	-0.062251143	-0.12450229	9.454991	0.00027061332	-0.00213925	-0.0014123205	-0.05020309	-0.122768715	9.805753	Sitting_Idle
13:26:43.534	-0.062251143	-0.12450229	9.454991	0.00027061332	-0.00213925	-0.0014123205	-0.05020309	-0.122768715	9.805753	Sitting_Idle
13:26:43.558	-0.035914123	-0.102953814	9.438231	-0.00095111714	-0.00030665437	0.0004202753	-0.05029224	-0.12281416	9.805753	Sitting_Idle
13:26:43.581	-0.035914123	-0.102953814	9.438231	-0.00095111714	-0.00030665437	0.0004202753	-0.05029224	-0.12281416	9.805753	Sitting_Idle
13:26:43.604	-0.035914123	-0.102953814	9.438231	-0.00095111714	-0.00030665437	0.0004202753	-0.05029224	-0.12281416	9.805753	Sitting_Idle
13:26:43.628	-0.035914123	-0.102953814	9.438231	-0.00095111714	-0.00030665437	0.0004202753	-0.05029224	-0.12281416	9.805753	Sitting_Idle
13:26:43.650	-0.035914123	-0.102953814	9.438231	-0.00095111714	-0.00030665437	0.0004202753	-0.05029224	-0.12281416	9.805753	Sitting_Idle
13:26:43.674	-0.035914123	-0.102953814	9.438231	-0.00095111714	-0.00030665437	0.0004202753	-0.05029224	-0.12281416	9.805753	Sitting_Idle
13:26:43.698	-0.035914123	-0.102953814	9.438231	-0.00095111714	-0.00030665437	0.0004202753	-0.05029224	-0.12281416	9.805753	Sitting_Idle
13:26:43.721	-0.035914123	-0.102953814	9.438231	-0.00095111714	-0.00030665437	0.0004202753	-0.05029224	-0.12281416	9.805753	Sitting_Idle
13:26:43.744	-0.047885496	-0.12210801	9.440625	0.00027061332	-0.00030665437	-0.0008014552	-0.05029224	-0.12281416	9.805753	Sitting_Idle
13:26:43.767	-0.047885496	-0.12210801	9.440625	0.00027061332	-0.00030665437	-0.0008014552	-0.05029224	-0.12281416	9.805753	Sitting_Idle
13:26:43.790	-0.047885496	-0.12210801	9.440625	0.00027061332	-0.00030665437	-0.0008014552	-0.05029224	-0.12281416	9.805753	Sitting_Idle
13:26:43.813	-0.047885496	-0.12210801	9.440625	0.00027061332	-0.00030665437	-0.0008014552	-0.05029224	-0.12281416	9.805753	Sitting_Idle
13:26:43.837	-0.047885496	-0.12210801	9.440625	0.00027061332	-0.00030665437	-0.0008014552	-0.05029224	-0.12281416	9.805753	Sitting_Idle
13:26:43.860	-0.047885496	-0.12210801	9.440625	0.00027061332	-0.00030665437	-0.0008014552	-0.05029224	-0.12281416	9.805753	Sitting_Idle
13:26:43.883	-0.047885496	-0.12210801	9.440625	0.00027061332	-0.00030665437	-0.0008014552	-0.05029224	-0.12281416	9.805753	Sitting_Idle
13:26:43.906	-0.047885496	-0.12210801	9.440625	0.00027061332	-0.00030665437	-0.0008014552	-0.05029224	-0.12281416	9.805753	Sitting_Idle
13:26:43.929	-0.0670397	-0.11971374	9.440625	-0.00095111714	0.0015259414	-0.00019058996	-0.05005903	-0.1223408	9.805759	Sitting_Idle
13:26:43.952	-0.0670397	-0.11971374	9.440625	-0.00095111714	0.0015259414	-0.00019058996	-0.05005903	-0.1223408	9.805759	Sitting_Idle
13:26:43.974	-0.0670397	-0.11971374	9.440625	-0.00095111714	0.0015259414	-0.00019058996	-0.05005903	-0.1223408	9.805759	Sitting_Idle
13:26:43.997	-0.0670397	-0.11971374	9.440625	-0.00095111714	0.0015259414	-0.00019058996	-0.05005903	-0.1223408	9.805759	Sitting_Idle
13:26:44.020	-0.0670397	-0.11971374	9.440625	-0.00095111714	0.0015259414	-0.00019058996	-0.05005903	-0.1223408	9.805759	Sitting_Idle
13:26:44.043	-0.0670397	-0.11971374	9.440625	-0.00095111714	0.0015259414	-0.00019058996	-0.05005903	-0.1223408	9.805759	Sitting_Idle
13:26:44.066	-0.0670397	-0.11971374	9.440625	-0.00095111714	0.0015259414	-0.00019058996	-0.05005903	-0.1223408	9.805759	Sitting_Idle
13:26:44.089	-0.0670397	-0.11971374	9.440625	0.0014923437	-0.00030665437	-0.00019058996	-0.050161716	-0.12241045	9.805758	Sitting_Idle
13:26:44.113	-0.052674048	-0.11013664	9.438231	0.0014923437	-0.00030665437	-0.00019058996	-0.050161716	-0.12241045	9.805758	Sitting_Idle
13:26:44.136	-0.052674048	-0.11013664	9.438231	0.0014923437	-0.00030665437	-0.00019058996	-0.050161716	-0.12241045	9.805758	Sitting_Idle
13:26:44.159	-0.052674048	-0.11013664	9.438231	0.0014923437	-0.00030665437	-0.00019058996	-0.050161716	-0.12241045	9.805758	Sitting_Idle
13:26:44.183	-0.052674048	-0.11013664	9.438231	0.0014923437	-0.00030665437	-0.00019058996	-0.050161716	-0.12241045	9.805758	Sitting_Idle
13:26:44.206	-0.052674048	-0.11013664	9.438231	0.0014923437	-0.00030665437	-0.00019058996	-0.050161716	-0.12241045	9.805758	Sitting_Idle
13:26:44.228	-0.052674048	-0.11013664	9.438231	0.0014923437	-0.00030665437	-0.00019058996	-0.050161716	-0.12241045	9.805758	Sitting_Idle
13:26:44.251	-0.052674048	-0.11013664	9.438231	0.0014923437	-0.00030665437	-0.00019058996	-0.050161716	-0.12241045	9.805758	Sitting_Idle
13:26:44.274	-0.04070267	-0.11013664	9.445415	0.00088147854	0.0003042109	0.0010311406	-0.050269634	-0.12246131	9.805757	Sitting_Idle
13:26:44.297	-0.04070267	-0.11013664	9.445415	0.00088147854	0.0003042109	0.0010311406	-0.050269634	-0.12246131	9.805757	Sitting_Idle
13:26:44.321	-0.04070267	-0.11013664	9.445415	0.00088147854	0.0003042109	0.0010311406	-0.050269634	-0.12246131	9.805757	Sitting_Idle
13:26:44.343	-0.04070267	-0.11013664	9.445415	0.00088147854	0.0003042109	0.0010311406	-0.050269634	-0.12246131	9.805757	Sitting_Idle
13:26:44.367	-0.04070267	-0.11013664	9.445415	0.00088147854	0.0003042109	0.0010311406	-0.050269634	-0.12246131	9.805757	Sitting_Idle
13:26:44.389	-0.04070267	-0.11013664	9.445415	0.00088147854	0.0003042109	0.0010311406	-0.050269634	-0.12246131	9.805757	Sitting_Idle
13:26:44.413	-0.04070267	-0.11013664	9.445415	0.00088147854	0.0003042109	0.0010311406	-0.050269634	-0.12246131	9.805757	Sitting_Idle
13:26:44.435	-0.04070267	-0.11013664	9.445415	0.00088147854	0.0003042109	0.0010311406	-0.050269634	-0.12246131	9.805757	Sitting_Idle
13:26:44.459	-0.045491222	-0.11971374	9.445415	0.00088147854	-0.00030665437	-0.0026340508	-0.050269634	-0.12246131	9.805757	Sitting_Idle
13:26:44.482	-0.045491222	-0.11971374	9.445415	0.00088147854	-0.00030665437	-0.0026340508	-0.050269634	-0.12246131	9.805757	Sitting_Idle
13:26:44.505	-0.045491222	-0.11971374	9.445415	0.00088147854	-0.00030665437	-0.0026340508	-0.050269634	-0.12246131	9.805757	Sitting_Idle
13:26:44.529	-0.045491222	-0.11971374	9.445415	0.00088147854	-0.00030665437	-0.0026340508	-0.050269634	-0.12246131	9.805757	Sitting_Idle
13:26:44.552	-0.045491222	-0.11971374	9.445415	0.00088147854	-0.00030665437	-0.0026340508	-0.050269634	-0.12246131	9.805757	Sitting_Idle
13:26:44.575	-0.045491222	-0.11971374	9.445415	0.00088147854	-0.00030665437	-0.0026340508	-0.050269634	-0.12246131	9.805757	Sitting_Idle
13:26:44.598	-0.045491222	-0.11971374	9.445415	0.00088147854	-0.00030665437	-0.0026340508	-0.050269634	-0.12246131	9.805757	Sitting_Idle
13:26:44.621	-0.045491222	-0.11971374	9.445415	0.00088147854	-0.00030665437	-0.0026340508	-0.050269634	-0.12246131	9.805757	Sitting_Idle
13:26:44.643	-0.06943397	-0.12450229	9.431048	0.00027061332	-0.00091751956	-0.0008014552	-0.050269634	-0.12246131	9.805757	Sitting_Idle
13:26:44.665	-0.06943397	-0.12450229	9.431048	0.00027061332	-0.00091751956	-0.0008014552	-0.050269634	-0.12246131	9.805757	Sitting_Idle
13:26:44.690	-0.06943397	-0.12450229	9.431048	0.00027061332	-0.00091751956	-0.0008014552	-0.050269634	-0.12246131	9.805757	Sitting_Idle
13:26:44.712	-0.06943397	-0.12450229	9.431048	0.00027061332	-0.00091751956	-0.0008014552	-0.050269634	-0.12246131	9.805757	Sitting_Idle
13:26:44.734	-0.06943397	-0.12450229	9.431048	0.00027061332	-0.00091751956	-0.0008014552	-0.050269634	-0.12246131	9.805757	Sitting_Idle
13:26:44.756	-0.06943397	-0.12450229	9.431048	0.00027061332	-0.00091751956	-0.0008014552	-0.050269634	-0.12246131	9.805757	Sitting_Idle
13:26:44.777	-0.06943397	-0.12450229	9.431048	0.00027061332	-0.00091751956	-0.0008014552	-0.050269634	-0.12246131	9.805757	Sitting_Idle
13:26:44.799	-0.06943397	-0.12450229	9.431048	0.00027061332	-0.00091751956	-0.0008014552	-0.050269634	-0.12246131	9.805757	Sitting_Idle
13:26:44.822	-0.06943397	-0.11971374	9.438231	0.0014923437	-0.00030665437	0.0016420058	-0.050366454	-0.122407146	9.805757	Sitting_Idle
13:26:44.845	-0.06943397	-0.11971374	9.438231	0.0014923437	-0.00030665437	0.0016420058	-0.050366454	-0.122407146	9.805757	Sitting_Idle
13:26:44.869	-0.06943397	-0.11971374	9.438231	0.0014923437	-0.00030665437	0.0016420058	-0.050366454	-0.122407146	9.805757	Sitting_Idle
13:26:44.892	-0.06943397	-0.11971374	9.438231	0.0014923437	-0.00030665437	0.0016420058	-0.050366454	-0.122407146	9.805757	Sitting_Idle
13:26:44.915	-0.06943397	-0.11971374	9.438231	0.0014923437	-0.00030665437	0.0016420058	-0.050366454	-0.122407146	9.805757	Sitting_Idle
13:26:44.938	-0.06943397	-0.11971374	9.438231	0.0014923437	-0.00030665437	0.0016420058	-0.050366454	-0.122407146	9.805757	Sitting_Idle
13:26:44.961	-0.06943397	-0.11971374	9.438231	0.0014923437	-0.00030665437	0.0016420058	-0.050366454	-0.122407146	9.805757	Sitting_Idle
13:26:44.985	-0.06943397	-0.11971374	9.438231	0.0014923437	-0.00030665437	0.0016420058	-0.050366454	-0.122407146	9.805757	Sitting_Idle
13:26:45.008	-0.035914123	-0.105348095	9.438231	-0.00095111714	-0.00091751956	-0.0008014552	-0.050263878	-0.1223374	9.805758	Sitting_Idle
13:26:45.031	-0.035914123	-0.105348095	9.438231	-0.00095111714	-0.00091751956	-0.0008014552	-0.050263878	-0.1223374	9.805758	Sitting_Idle
13:26:45.054	-0.035914123	-0.105348095	9.438231	-0.00095111714	-0.00091751956	-0.0008014552	-0.050263878	-0.1223374	9.805758	Sitting_Idle
13:26:45.077	-0.035914123	-0.105348095	9.438231	-0.00095111714	-0.00091751956	-0.0008014552	-0.050263878	-0.1223374	9.805758	Sitting_Idle
13:26:45.101	-0.035914123	-0.105348095	9.438231	-0.00095111714	-0.00091751956	-0.0008014552	-0.050263878	-0.1223374	9.805758	Sitting_Idle
13:26:45.123	-0.035914123	-0.105348095	9.438231	-0.00095111714	-0.00091751956	-0.0008014552	-0.050263878	-0.1223374	9.805758	Sitting_Idle
13:26:45.146	-0.035914123	-0.105348095	9.438231	-0.00095111714	-0.00091751956	-0.0008014552	-0.050263878	-0.1223374	9.805758	Sitting_Idle
13:26:45.169	-0.035914123	-0.105348095	9.438231	-0.00095111714	-0.00091751956	-0.0008014552	-0.050263878	-0.1223374	9.805758	Sitting_Idle
13:26:45.191	-0.04070267	-0.09337672	9.440625	-0.00034025195	-0.00030665437	0.0004202753	-0.0500504	-0.12215492	9.805761	Sitting_Idle
13:26:45.215	-0.04070267	-0.09337672	9.440625	-0.00034025195	-0.00030665437	0.0004202753	-0.0500504	-0.12215492	9.805761	Sitting_Idle
13:26:45.238	-0.04070267	-0.09337672	9.440625	-0.00034025195	-0.00030665437	0.0004202753	-0.0500504	-0.12215492	9.805761	Sitting_Idle
13:26:45.260	-0.04070267	-0.09337672	9.440625	-0.00034025195	-0.00030665437	0.0004202753	-0.0500504	-0.12215492	9.805761	Sitting_Idle
13:26:45.283	-0.04070267	-0.09337672	9.440625	-0.00034025195	-0.00030665437	0.0004202753	-0.0500504	-0.12215492	9.805761	Sitting_Idle
13:26:45.306	-0.04070267	-0.09337672	9.440625	-0.00034025195	-0.00030665437	0.0004202753	-0.0500504	-0.12215492	9.805761	Sitting_Idle
13:26:45.328	-0.04070267	-0.09337672	9.440625	-0.00034025195	-0.00030665437	0.0004202753	-0.0500504	-0.12215492	9.805761	Sitting_Idle
13:26:45.350	-0.026337024	-0.10055954	9.428655	0.00088147854	-0.00213925	-0.00019058996	-0.0500504	-0.12215492	9.805761	Sitting_Idle
13:26:45.373	-0.026337024	-0.10055954	9.428655	0.00088147854	-0.00213925	-0.00019058996	-0.0500504	-0.12215492	9.805761	Sitting_Idle
13:26:45.396	-0.026337024	-0.10055954	9.428655	0.00088147854	-0.00213925	-0.00019058996	-0.0500504	-0.12215492	9.805761	Sitting_Idle
13:26:45.419	-0.026337024	-0.10055954	9.428655	0.00088147854	-0.00213925	-0.00019058996	-0.0500504	-0.12215492	9.805761	Sitting_Idle
13:26:45.442	-0.026337024	-0.10055954	9.428655	0.00088147854	-0.00213925	-0.00019058996	-0.0500504	-0.12215492	9.805761	Sitting_Idle
13:26:45.466	-0.026337024	-0.10055954	9.428655	0.00088147854	-0.00213925	-0.00019058996	-0.0500504	-0.12215492	9.805761	Sitting_Idle
13:26:45.489	-0.026337024	-0.10055954	9.428655	0.00088147854	-0.00213925	-0.00019058996	-0.0500504	-0.12215492	9.805761	Sitting_Idle
13:26:45.511	-0.026337024	-0.10055954	9.428655	0.00088147854	-0.00213925	-0.00019058996	-0.0500504	-0.12215492	9.805761	Sitting_Idle
13:26:45.535	-0.021548472	-0.10055954	9.42626	-0.00095111714	-0.0015283849	-0.0008014552	-0.05023146	-0.12230787	9.805758	Sitting_Idle
13:26:45.559	-0.021548472	-0.10055954	9.42626	-0.00095111714	-0.0015283849	-0.0008014552	-0.05023146	-0.12230787	9.805758	Sitting_Idle
13:26:45.581	-0.021548472	-0.10055954	9.42626	-0.00095111714	-0.0015283849	-0.0008014552	-0.05023146	-0.12230787	9.805758	Sitting_Idle
13:26:45.604	-0.021548472	-0.10055954	9.42626	-0.00095111714	-0.0015283849	-0.0008014552	-0.05023146	-0.12230787	9.805758	Sitting_Idle
13:26:45.627	-0.021548472	-0.10055954	9.42626	-0.00095111714	-0.0015283849	-0.0008014552	-0.05023146	-0.12230787	9.805758	Sitting_Idle
13:26:45.650	-0.021548472	-0.10055954	9.42626	-0.00095111714	-0.0015283849	-0.0008014552	-0.05023146	-0.12230787	9.805758	Sitting_Idle
13:26:45.674	-0.021548472	-0.10055954	9.42626	-0.00095111714	-0.0015283849	-0.0008014552	-0.05023146	-0.12230787	9.805758	Sitting_Idle
13:26:45.698	-0.021548472	-0.10055954	9.42626	-0.00095111714	-0.0015283849	-0.0008014552	-0.05023146	-0.12230787	9.805758	Sitting_Idle
13:26:45.721	-0.05985687	-0.11253092	9.440625	0.002103209	-0.00091751956	0.0004202753	-0.050201494	-0.1221975	9.80576	Sitting_Idle
13:26:45.744	-0.05985687	-0.11253092	9.440625	0.002103209	-0.00091751956	0.0004202753	-0.050201494	-0.1221975	9.80576	Sitting_Idle
13:26:45.767	-0.05985687	-0.11253092	9.440625	0.002103209	-0.00091751956	0.0004202753	-0.050201494	-0.1221975	9.80576	Sitting_Idle
13:26:45.789	-0.05985687	-0.11253092	9.440625	0.002103209	-0.00091751956	0.0004202753	-0.050201494	-0.1221975	9.80576	Sitting_Idle
13:26:45.811	-0.05985687	-0.11253092	9.440625	0.002103209	-0.00091751956	0.0004202753	-0.050201494	-0.1221975	9.80576	Sitting_Idle
13:26:45.834	-0.05985687	-0.11253092	9.440625	0.002103209	-0.00091751956	0.0004202753	-0.050201494	-0.1221975	9.80576	Sitting_Idle
13:26:45.856	-0.05985687	-0.11253092	9.440625	0.002103209	-0.00091751956	0.0004202753	-0.050201494	-0.1221975	9.80576	Sitting_Idle
13:26:45.878	-0.05985687	-0.11253092	9.440625	0.002103209	-0.00091751956	0.0004202753	-0.050201494	-0.1221975	9.80576	Sitting_Idle
13:26:45.902	-0.06464542	-0.13168511	9.452597	0.00027183502	0.0002443461	0.00045998153	-0.050201494	-0.1221975	9.80576	Sitting_Idle
13:26:45.925	-0.06464542	-0.13168511	9.452597	0.00027183502	0.0002443461	0.00045998153	-0.050201494	-0.1221975	9.80576	Sitting_Idle
13:26:45.948	-0.06464542	-0.13168511	9.452597	0.00027183502	0.0002443461	0.00045998153	-0.050201494	-0.1221975	9.80576	Sitting_Idle
13:26:45.971	-0.06464542	-0.13168511	9.452597	0.00027183502	0.0002443461	0.00045998153	-0.050201494	-0.1221975	9.80576	Sitting_Idle
13:26:45.994	-0.06464542	-0.13168511	9.452597	0.00027183502	0.0002443461	0.00045998153	-0.050201494	-0.1221975	9.80576	Sitting_Idle
13:26:46.018	-0.06464542	-0.13168511	9.452597	0.00027183502	0.0002443461	0.00045998153	-0.050201494	-0.1221975	9.80576	Sitting_Idle
13:26:46.041	-0.06464542	-0.13168511	9.452597	0.00027183502	0.0002443461	0.00045998153	-0.050201494	-0.1221975	9.80576	Sitting_Idle
13:26:46.064	-0.06464542	-0.13168511	9.452597	0.00027183502	0.0002443461	0.00045998153	-0.050201494	-0.1221975	9.80576	Sitting_Idle
13:26:46.087	-0.057462595	-0.12210801	9.462174	-0.0009498954	-0.0015882497	-0.000761749	-0.050201494	-0.1221975	9.80576	Sitting_Idle
13:26:46.110	-0.057462595	-0.12210801	9.462174	-0.0009498954	-0.0015882497	-0.000761749	-0.050201494	-0.1221975	9.80576	Sitting_Idle
13:26:46.132	-0.057462595	-0.12210801	9.462174	-0.0009498954	-0.0015882497	-0.000761749	-0.050201494	-0.1221975	9.80576	Sitting_Idle
13:26:46.154	-0.057462595	-0.12210801	9.462174	-0.0009498954	-0.0015882497	-0.000761749	-0.050201494	-0.1221975	9.80576	Sitting_Idle
13:26:46.177	-0.057462595	-0.12210801	9.462174	-0.0009498954	-0.0015882497	-0.000761749	-0.050201494	-0.1221975	9.80576	Sitting_Idle
13:26:46.200	-0.057462595	-0.12210801	9.462174	-0.0009498954	-0.0015882497	-0.000761749	-0.050201494	-0.1221975	9.80576	Sitting_Idle
13:26:46.223	-0.057462595	-0.12210801	9.462174	-0.0009498954	-0.0015882497	-0.000761749	-0.050201494	-0.1221975	9.80576	Sitting_Idle
13:26:46.247	-0.057462595	-0.12210801	9.462174	-0.0009498954	-0.0015882497	-0.000761749	-0.050201494	-0.1221975	9.80576	Sitting_Idle
13:26:46.270	-0.045491222	-0.11013664	9.464568	-0.0003390302	0.0026878072	-0.0019834796	-0.050201494	-0.1221975	9.80576	Sitting_Idle
13:26:46.293	-0.045491222	-0.11013664	9.464568	-0.0003390302	0.0026878072	-0.0019834796	-0.050201494	-0.1221975	9.80576	Sitting_Idle
13:26:46.316	-0.045491222	-0.11013664	9.464568	-0.0003390302	0.0026878072	-0.0019834796	-0.050201494	-0.1221975	9.80576	Sitting_Idle
13:26:46.338	-0.045491222	-0.11013664	9.464568	-0.0003390302	0.0026878072	-0.0019834796	-0.050201494	-0.1221975	9.80576	Sitting_Idle
13:26:46.362	-0.045491222	-0.11013664	9.464568	-0.0003390302	0.0026878072	-0.0019834796	-0.050201494	-0.1221975	9.80576	Sitting_Idle
13:26:46.385	-0.045491222	-0.11013664	9.464568	-0.0003390302	0.0026878072	-0.0019834796	-0.050201494	-0.1221975	9.80576	Sitting_Idle
13:26:46.408	-0.045491222	-0.11013664	9.464568	-0.0003390302	0.0026878072	-0.0019834796	-0.050201494	-0.1221975	9.80576	Sitting_Idle
13:26:46.430	-0.03351985	-0.09337672	9.42626	-0.0009498954	0.0020769418	-0.0013726143	-0.050314736	-0.12222949	9.805758	Sitting_Idle
13:26:46.453	-0.03351985	-0.09337672	9.42626	-0.0009498954	0.0020769418	-0.0013726143	-0.050314736	-0.12222949	9.805758	Sitting_Idle
13:26:46.477	-0.03351985	-0.09337672	9.42626	-0.0009498954	0.0020769418	-0.0013726143	-0.050314736	-0.12222949	9.805758	Sitting_Idle
13:26:46.499	-0.03351985	-0.09337672	9.42626	-0.0009498954	0.0020769418	-0.0013726143	-0.050314736	-0.12222949	9.805758	Sitting_Idle
13:26:46.522	-0.03351985	-0.09337672	9.42626	-0.0009498954	0.0020769418	-0.0013726143	-0.050314736	-0.12222949	9.805758	Sitting_Idle
13:26:46.544	-0.03351985	-0.09337672	9.42626	-0.0009498954	0.0020769418	-0.0013726143	-0.050314736	-0.12222949	9.805758	Sitting_Idle
13:26:46.567	-0.03351985	-0.09337672	9.42626	-0.0009498954	0.0020769418	-0.0013726143	-0.050314736	-0.12222949	9.805758	Sitting_Idle
13:26:46.591	-0.03351985	-0.09337672	9.42626	-0.0009498954	0.0020769418	-0.0013726143	-0.050314736	-0.12222949	9.805758	Sitting_Idle
13:26:46.614	-0.071828246	-0.117319465	9.447808	-0.0009498954	0.0002443461	0.0010708468	-0.050314736	-0.12222949	9.805758	Sitting_Idle
13:26:46.637	-0.071828246	-0.117319465	9.447808	-0.0009498954	0.0002443461	0.0010708468	-0.050314736	-0.12222949	9.805758	Sitting_Idle
13:26:46.659	-0.071828246	-0.117319465	9.447808	-0.0009498954	0.0002443461	0.0010708468	-0.050314736	-0.12222949	9.805758	Sitting_Idle
13:26:46.683	-0.071828246	-0.117319465	9.447808	-0.0009498954	0.0002443461	0.0010708468	-0.050314736	-0.12222949	9.805758	Sitting_Idle
13:26:46.706	-0.071828246	-0.117319465	9.447808	-0.0009498954	0.0002443461	0.0010708468	-0.050314736	-0.12222949	9.805758	Sitting_Idle
13:26:46.729	-0.071828246	-0.117319465	9.447808	-0.0009498954	0.0002443461	0.0010708468	-0.050314736	-0.12222949	9.805758	Sitting_Idle
13:26:46.752	-0.071828246	-0.117319465	9.447808	-0.0009498954	0.0002443461	0.0010708468	-0.050314736	-0.12222949	9.805758	Sitting_Idle
13:26:46.775	-0.071828246	-0.117319465	9.447808	-0.0009498954	0.0002443461	0.0010708468	-0.050314736	-0.12222949	9.805758	Sitting_Idle
13:26:46.798	-0.04070267	-0.1340794	9.457385	-0.0003390302	-0.00036651915	-0.00015088372	-0.050419774	-0.12221839	9.805758	Sitting_Idle
13:26:46.822	-0.04070267	-0.1340794	9.457385	-0.0003390302	-0.00036651915	-0.00015088372	-0.050419774	-0.12221839	9.805758	Sitting_Idle
13:26:46.844	-0.04070267	-0.1340794	9.457385	-0.0003390302	-0.00036651915	-0.00015088372	-0.050419774	-0.12221839	9.805758	Sitting_Idle
13:26:46.868	-0.04070267	-0.1340794	9.457385	-0.0003390302	-0.00036651915	-0.00015088372	-0.050419774	-0.12221839	9.805758	Sitting_Idle
13:26:46.890	-0.04070267	-0.1340794	9.457385	-0.0003390302	-0.00036651915	-0.00015088372	-0.050419774	-0.12221839	9.805758	Sitting_Idle
13:26:46.913	-0.04070267	-0.1340794	9.457385	-0.0003390302	-0.00036651915	-0.00015088372	-0.050419774	-0.12221839	9.805758	Sitting_Idle
13:26:46.936	-0.04070267	-0.1340794	9.457385	-0.0003390302	-0.00036651915	-0.00015088372	-0.050419774	-0.12221839	9.805758	Sitting_Idle
13:26:46.959	-0.04070267	-0.1340794	9.457385	-0.0003390302	-0.00036651915	-0.00015088372	-0.050419774	-0.12221839	9.805758	Sitting_Idle
13:26:46.982	-0.05027977	-0.11013664	9.450203	-0.0009498954	0.00085521134	-0.000761749	-0.050419774	-0.12221839	9.805758	Sitting_Idle
13:26:47.005	-0.05027977	-0.11013664	9.450203	-0.0009498954	0.00085521134	-0.000761749	-0.050419774	-0.12221839	9.805758	Sitting_Idle
13:26:47.028	-0.05027977	-0.11013664	9.450203	-0.0009498954	0.00085521134	-0.000761749	-0.050419774	-0.12221839	9.805758	Sitting_Idle
13:26:47.051	-0.05027977	-0.11013664	9.450203	-0.0009498954	0.00085521134	-0.000761749	-0.050419774	-0.12221839	9.805758	Sitting_Idle
13:26:47.075	-0.05027977	-0.11013664	9.450203	-0.0009498954	0.00085521134	-0.000761749	-0.050419774	-0.12221839	9.805758	Sitting_Idle
13:26:47.098	-0.05027977	-0.11013664	9.450203	-0.0009498954	0.00085521134	-0.000761749	-0.050419774	-0.12221839	9.805758	Sitting_Idle
13:26:47.121	-0.05027977	-0.11013664	9.450203	-0.0009498954	0.00085521134	-0.000761749	-0.050419774	-0.12221839	9.805758	Sitting_Idle
13:26:47.144	-0.05027977	-0.11013664	9.450203	-0.0009498954	0.00085521134	-0.000761749	-0.050419774	-0.12221839	9.805758	Sitting_Idle
13:26:47.167	-0.06943397	-0.12929083	9.450203	0.00027183502	0.0002443461	-0.000761749	-0.050419774	-0.12221839	9.805758	Sitting_Idle
13:26:47.190	-0.06943397	-0.12929083	9.450203	0.00027183502	0.0002443461	-0.000761749	-0.050419774	-0.12221839	9.805758	Sitting_Idle
13:26:47.213	-0.06943397	-0.12929083	9.450203	0.00027183502	0.0002443461	-0.000761749	-0.050419774	-0.12221839	9.805758	Sitting_Idle
13:26:47.236	-0.06943397	-0.12929083	9.450203	0.00027183502	0.0002443461	-0.000761749	-0.050419774	-0.12221839	9.805758	Sitting_Idle
13:26:47.259	-0.06943397	-0.12929083	9.450203	0.00027183502	0.0002443461	-0.000761749	-0.050419774	-0.12221839	9.805758	Sitting_Idle
13:26:47.282	-0.06943397	-0.12929083	9.450203	0.00027183502	0.0002443461	-0.000761749	-0.050419774	-0.12221839	9.805758	Sitting_Idle
13:26:47.304	-0.06943397	-0.12929083	9.450203	0.00027183502	0.0002443461	-0.000761749	-0.050419774	-0.12221839	9.805758	Sitting_Idle
13:26:47.326	-0.06943397	-0.12929083	9.450203	0.00027183502	0.0002443461	-0.000761749	-0.050419774	-0.12221839	9.805758	Sitting_Idle
13:26:47.350	-0.035914123	-0.102953814	9.44302	0.00027183502	-0.0015882497	0.00045998153	-0.050517026	-0.12230702	9.805757	Sitting_Idle
13:26:47.373	-0.035914123	-0.102953814	9.44302	0.00027183502	-0.0015882497	0.00045998153	-0.050517026	-0.12230702	9.805757	Sitting_Idle
13:26:47.397	-0.035914123	-0.102953814	9.44302	0.00027183502	-0.0015882497	0.00045998153	-0.050517026	-0.12230702	9.805757	Sitting_Idle
13:26:47.420	-0.035914123	-0.102953814	9.44302	0.00027183502	-0.0015882497	0.00045998153	-0.050517026	-0.12230702	9.805757	Sitting_Idle
13:26:47.443	-0.035914123	-0.102953814	9.44302	0.00027183502	-0.0015882497	0.00045998153	-0.050517026	-0.12230702	9.805757	Sitting_Idle
13:26:47.466	-0.035914123	-0.102953814	9.44302	0.00027183502	-0.0015882497	0.00045998153	-0.050517026	-0.12230702	9.805757	Sitting_Idle
13:26:47.489	-0.035914123	-0.102953814	9.44302	0.00027183502	-0.0015882497	0.00045998153	-0.050517026	-0.12230702	9.805757	Sitting_Idle
13:26:47.512	-0.05506832	-0.11492519	9.440625	0.00088270026	-0.0009773844	-0.0013726143	-0.050517026	-0.12230702	9.805757	Sitting_Idle
13:26:47.534	-0.05506832	-0.11492519	9.440625	0.00088270026	-0.0009773844	-0.0013726143	-0.050517026	-0.12230702	9.805757	Sitting_Idle
13:26:47.558	-0.05506832	-0.11492519	9.440625	0.00088270026	-0.0009773844	-0.0013726143	-0.050517026	-0.12230702	9.805757	Sitting_Idle
13:26:47.580	-0.05506832	-0.11492519	9.440625	0.00088270026	-0.0009773844	-0.0013726143	-0.050517026	-0.12230702	9.805757	Sitting_Idle
13:26:47.603	-0.05506832	-0.11492519	9.440625	0.00088270026	-0.0009773844	-0.0013726143	-0.050517026	-0.12230702	9.805757	Sitting_Idle
13:26:47.627	-0.05506832	-0.11492519	9.440625	0.00088270026	-0.0009773844	-0.0013726143	-0.050517026	-0.12230702	9.805757	Sitting_Idle
13:26:47.650	-0.05506832	-0.11492519	9.440625	0.00088270026	-0.0009773844	-0.0013726143	-0.050517026	-0.12230702	9.805757	Sitting_Idle
13:26:47.676	-0.05506832	-0.11492519	9.440625	0.00088270026	-0.0009773844	-0.0013726143	-0.050517026	-0.12230702	9.805757	Sitting_Idle
13:26:47.698	-0.026337024	-0.10055954	9.438231	0.00088270026	-0.0009773844	0.00045998153	-0.05040335	-0.12213224	9.80576	Sitting_Idle
13:26:47.721	-0.026337024	-0.10055954	9.438231	0.00088270026	-0.0009773844	0.00045998153	-0.05040335	-0.12213224	9.80576	Sitting_Idle
13:26:47.745	-0.026337024	-0.10055954	9.438231	0.00088270026	-0.0009773844	0.00045998153	-0.05040335	-0.12213224	9.80576	Sitting_Idle
13:26:47.768	-0.026337024	-0.10055954	9.438231	0.00088270026	-0.0009773844	0.00045998153	-0.05040335	-0.12213224	9.80576	Sitting_Idle
13:26:47.791	-0.026337024	-0.10055954	9.438231	0.00088270026	-0.0009773844	0.00045998153	-0.05040335	-0.12213224	9.80576	Sitting_Idle
13:26:47.814	-0.026337024	-0.10055954	9.438231	0.00088270026	-0.0009773844	0.00045998153	-0.05040335	-0.12213224	9.80576	Sitting_Idle
[truncated: 3,231 more rows]
