# Supplementary material for: Real-time Smartphone Activity Classification Using Inertial Sensors—Recognition of Scrolling, Typing, and Watching Videos While Sitting or Walking
Source: Sensors (Basel). 2020 Jan 24;20(3):655. doi: 10.3390/s20030655 (PMC7038357; doi:10.3390/s20030655)
Supplement: Supplementary file 1 [file sensors-20-00655-s001.zip › sensors-668083-supplementary/5Hz_data/8414/2019_09_03_13_11_20_Sitting_Type.csv]

time	accX	accY	accZ	rotX	rotY	rotZ	graX	graY	graZ	activity
13:35:07.193	-1.1061549	6.737489	6.8524146	0.2352778	0.5087707	0.1174425	-1.0034915	6.9554453	6.839959	Sitting_Type
13:35:07.237	-1.1061549	6.737489	6.8524146	0.2352778	0.5087707	0.1174425	-1.0034915	6.9554453	6.839959	Sitting_Type
13:35:07.274	-1.1061549	6.737489	6.8524146	0.2352778	0.5087707	0.1174425	-1.0034915	6.9554453	6.839959	Sitting_Type
13:35:07.294	-0.88109314	7.127756	6.8907228	-0.16911499	-0.39469898	0.050858196	-1.1640697	7.0914164	6.672854	Sitting_Type
13:35:07.315	-0.88109314	7.127756	6.8907228	-0.16911499	-0.39469898	0.050858196	-1.1640697	7.0914164	6.672854	Sitting_Type
13:35:07.337	-0.88109314	7.127756	6.8907228	-0.16911499	-0.39469898	0.050858196	-1.1640697	7.0914164	6.672854	Sitting_Type
13:35:07.358	-0.88109314	7.127756	6.8907228	-0.16911499	-0.39469898	0.050858196	-1.1640697	7.0914164	6.672854	Sitting_Type
13:35:07.379	-0.88109314	7.127756	6.8907228	-0.16911499	-0.39469898	0.050858196	-1.1640697	7.0914164	6.672854	Sitting_Type
13:35:07.400	-0.88109314	7.127756	6.8907228	-0.16911499	-0.39469898	0.050858196	-1.1640697	7.0914164	6.672854	Sitting_Type
13:35:07.421	-0.88109314	7.127756	6.8907228	-0.16911499	-0.39469898	0.050858196	-1.1640697	7.0914164	6.672854	Sitting_Type
13:35:07.443	-0.88109314	7.127756	6.8907228	-0.16911499	-0.39469898	0.050858196	-1.1640697	7.0914164	6.672854	Sitting_Type
13:35:07.464	-0.8092649	6.998465	6.742278	-0.06221357	-0.32811466	-0.19715309	-0.7977045	7.068365	6.7507153	Sitting_Type
13:35:07.486	-0.8092649	6.998465	6.742278	-0.06221357	-0.32811466	-0.19715309	-0.7977045	7.068365	6.7507153	Sitting_Type
13:35:07.507	-0.8092649	6.998465	6.742278	-0.06221357	-0.32811466	-0.19715309	-0.7977045	7.068365	6.7507153	Sitting_Type
13:35:07.528	-0.8092649	6.998465	6.742278	-0.06221357	-0.32811466	-0.19715309	-0.7977045	7.068365	6.7507153	Sitting_Type
13:35:07.550	-0.8092649	6.998465	6.742278	-0.06221357	-0.32811466	-0.19715309	-0.7977045	7.068365	6.7507153	Sitting_Type
13:35:07.572	-0.8092649	6.998465	6.742278	-0.06221357	-0.32811466	-0.19715309	-0.7977045	7.068365	6.7507153	Sitting_Type
13:35:07.593	-0.8092649	6.998465	6.742278	-0.06221357	-0.32811466	-0.19715309	-0.7977045	7.068365	6.7507153	Sitting_Type
13:35:07.614	-0.8092649	6.998465	6.742278	-0.06221357	-0.32811466	-0.19715309	-0.7977045	7.068365	6.7507153	Sitting_Type
13:35:07.636	-0.8092649	6.998465	6.742278	-0.06221357	-0.32811466	-0.19715309	-0.7977045	7.068365	6.7507153	Sitting_Type
13:35:07.657	-1.0127783	6.924243	6.543553	0.09111361	-0.08132511	-0.15194906	-0.81890625	7.111782	6.7024045	Sitting_Type
13:35:07.678	-1.0127783	6.924243	6.543553	0.09111361	-0.08132511	-0.15194906	-0.81890625	7.111782	6.7024045	Sitting_Type
13:35:07.700	-1.0127783	6.924243	6.543553	0.09111361	-0.08132511	-0.15194906	-0.81890625	7.111782	6.7024045	Sitting_Type
13:35:07.723	-1.0127783	6.924243	6.543553	0.09111361	-0.08132511	-0.15194906	-0.81890625	7.111782	6.7024045	Sitting_Type
13:35:07.745	-1.0127783	6.924243	6.543553	0.09111361	-0.08132511	-0.15194906	-0.81890625	7.111782	6.7024045	Sitting_Type
13:35:07.768	-1.0127783	6.924243	6.543553	0.09111361	-0.08132511	-0.15194906	-0.81890625	7.111782	6.7024045	Sitting_Type
13:35:07.791	-1.0127783	6.924243	6.543553	0.09111361	-0.08132511	-0.15194906	-0.81890625	7.111782	6.7024045	Sitting_Type
13:35:07.813	-1.0127783	6.924243	6.543553	0.09111361	-0.08132511	-0.15194906	-0.81890625	7.111782	6.7024045	Sitting_Type
13:35:07.836	-1.1300977	7.099025	6.490879	0.036135733	0.10865399	0.050858196	-0.9864367	7.189287	6.5963116	Sitting_Type
13:35:07.859	-1.1300977	7.099025	6.490879	0.036135733	0.10865399	0.050858196	-0.9864367	7.189287	6.5963116	Sitting_Type
13:35:07.882	-1.1300977	7.099025	6.490879	0.036135733	0.10865399	0.050858196	-0.9864367	7.189287	6.5963116	Sitting_Type
13:35:07.905	-1.1300977	7.099025	6.490879	0.036135733	0.10865399	0.050858196	-0.9864367	7.189287	6.5963116	Sitting_Type
13:35:07.928	-1.1300977	7.099025	6.490879	0.036135733	0.10865399	0.050858196	-0.9864367	7.189287	6.5963116	Sitting_Type
13:35:07.950	-1.1300977	7.099025	6.490879	0.036135733	0.10865399	0.050858196	-0.9864367	7.189287	6.5963116	Sitting_Type
13:35:07.972	-1.1300977	7.099025	6.490879	0.036135733	0.10865399	0.050858196	-0.9864367	7.189287	6.5963116	Sitting_Type
13:35:07.996	-1.1300977	7.099025	6.490879	0.036135733	0.10865399	0.050858196	-0.9864367	7.189287	6.5963116	Sitting_Type
13:35:08.019	-0.9074302	7.2785954	6.002447	0.07767457	-0.06238828	0.07284934	-0.99322647	7.3509426	6.414625	Sitting_Type
13:35:08.042	-0.9074302	7.2785954	6.002447	0.07767457	-0.06238828	0.07284934	-0.99322647	7.3509426	6.414625	Sitting_Type
13:35:08.063	-0.9074302	7.2785954	6.002447	0.07767457	-0.06238828	0.07284934	-0.99322647	7.3509426	6.414625	Sitting_Type
13:35:08.086	-0.9074302	7.2785954	6.002447	0.07767457	-0.06238828	0.07284934	-0.99322647	7.3509426	6.414625	Sitting_Type
13:35:08.110	-0.9074302	7.2785954	6.002447	0.07767457	-0.06238828	0.07284934	-0.99322647	7.3509426	6.414625	Sitting_Type
13:35:08.132	-0.9074302	7.2785954	6.002447	0.07767457	-0.06238828	0.07284934	-0.99322647	7.3509426	6.414625	Sitting_Type
13:35:08.155	-0.9074302	7.2785954	6.002447	0.07767457	-0.06238828	0.07284934	-0.99322647	7.3509426	6.414625	Sitting_Type
13:35:08.177	-0.9074302	7.2785954	6.002447	0.07767457	-0.06238828	0.07284934	-0.99322647	7.3509426	6.414625	Sitting_Type
13:35:08.201	-1.0798179	7.312115	6.136526	0.119824275	-0.21632633	-0.05604322	-0.87499297	7.462174	6.30243	Sitting_Type
13:35:08.224	-1.0798179	7.312115	6.136526	0.119824275	-0.21632633	-0.05604322	-0.87499297	7.462174	6.30243	Sitting_Type
13:35:08.246	-1.0798179	7.312115	6.136526	0.119824275	-0.21632633	-0.05604322	-0.87499297	7.462174	6.30243	Sitting_Type
13:35:08.271	-1.0798179	7.312115	6.136526	0.119824275	-0.21632633	-0.05604322	-0.87499297	7.462174	6.30243	Sitting_Type
13:35:08.293	-1.0798179	7.312115	6.136526	0.119824275	-0.21632633	-0.05604322	-0.87499297	7.462174	6.30243	Sitting_Type
13:35:08.316	-1.0798179	7.312115	6.136526	0.119824275	-0.21632633	-0.05604322	-0.87499297	7.462174	6.30243	Sitting_Type
13:35:08.340	-1.0798179	7.312115	6.136526	0.119824275	-0.21632633	-0.05604322	-0.87499297	7.462174	6.30243	Sitting_Type
13:35:08.363	-1.0798179	7.312115	6.136526	0.09600053	-0.24381526	0.0007672467	-0.87499297	7.462174	6.30243	Sitting_Type
13:35:08.386	-0.3974496	7.5419655	5.9808984	0.09600053	-0.24381526	0.0007672467	-0.58927995	7.612454	6.1541486	Sitting_Type
13:35:08.409	-0.3974496	7.5419655	5.9808984	0.09600053	-0.24381526	0.0007672467	-0.58927995	7.612454	6.1541486	Sitting_Type
13:35:08.443	-0.3974496	7.5419655	5.9808984	0.09600053	-0.24381526	0.0007672467	-0.58927995	7.612454	6.1541486	Sitting_Type
13:35:08.464	-0.3974496	7.5419655	5.9808984	0.09600053	-0.24381526	0.0007672467	-0.58927995	7.612454	6.1541486	Sitting_Type
13:35:08.491	-0.3974496	7.5419655	5.9808984	0.09600053	-0.24381526	0.0007672467	-0.58927995	7.612454	6.1541486	Sitting_Type
13:35:08.512	-0.3974496	7.5419655	5.9808984	0.09600053	-0.24381526	0.0007672467	-0.58927995	7.612454	6.1541486	Sitting_Type
13:35:08.533	-0.3974496	7.5419655	5.9808984	0.09600053	-0.24381526	0.0007672467	-0.58927995	7.612454	6.1541486	Sitting_Type
13:35:08.554	-0.4285752	7.553937	5.7175283	-0.15262163	0.17646004	-0.028554285	-0.5840103	7.6251893	6.138871	Sitting_Type
13:35:08.575	-0.4285752	7.553937	5.7175283	-0.15262163	0.17646004	-0.028554285	-0.5840103	7.6251893	6.138871	Sitting_Type
13:35:08.595	-0.4285752	7.553937	5.7175283	-0.15262163	0.17646004	-0.028554285	-0.5840103	7.6251893	6.138871	Sitting_Type
13:35:08.616	-0.4285752	7.553937	5.7175283	-0.15262163	0.17646004	-0.028554285	-0.5840103	7.6251893	6.138871	Sitting_Type
13:35:08.636	-0.4285752	7.553937	5.7175283	-0.15262163	0.17646004	-0.028554285	-0.5840103	7.6251893	6.138871	Sitting_Type
13:35:08.663	-0.4285752	7.553937	5.7175283	-0.15262163	0.17646004	-0.028554285	-0.5840103	7.6251893	6.138871	Sitting_Type
13:35:08.691	-0.4285752	7.553937	5.7175283	-0.15262163	0.17646004	-0.028554285	-0.5840103	7.6251893	6.138871	Sitting_Type
13:35:08.725	-0.8739103	7.3671837	6.3113084	-0.12452183	0.118427835	-0.107966766	-0.9268964	7.5175576	6.228757	Sitting_Type
13:35:08.759	-0.8739103	7.3671837	6.3113084	-0.12452183	0.118427835	-0.107966766	-0.9268964	7.5175576	6.228757	Sitting_Type
13:35:08.791	-0.8739103	7.3671837	6.3113084	-0.12452183	0.118427835	-0.107966766	-0.9268964	7.5175576	6.228757	Sitting_Type
13:35:08.825	-0.8739103	7.3671837	6.3113084	-0.12452183	0.118427835	-0.107966766	-0.9268964	7.5175576	6.228757	Sitting_Type
13:35:08.859	-0.8739103	7.3671837	6.3113084	-0.12452183	0.118427835	-0.107966766	-0.9268964	7.5175576	6.228757	Sitting_Type
13:35:08.892	-0.8739103	7.3671837	6.3113084	-0.12452183	0.118427835	-0.107966766	-0.9268964	7.5175576	6.228757	Sitting_Type
13:35:08.925	-1.1157321	7.3743663	6.5387645	-0.0066248337	0.10926486	-0.027332554	-1.0452504	7.4432726	6.2988424	Sitting_Type
13:35:08.946	-1.1157321	7.3743663	6.5387645	-0.0066248337	0.10926486	-0.027332554	-1.0452504	7.4432726	6.2988424	Sitting_Type
13:35:08.967	-1.1157321	7.3743663	6.5387645	-0.0066248337	0.10926486	-0.027332554	-1.0452504	7.4432726	6.2988424	Sitting_Type
13:35:08.989	-1.1157321	7.3743663	6.5387645	-0.0066248337	0.10926486	-0.027332554	-1.0452504	7.4432726	6.2988424	Sitting_Type
13:35:09.012	-1.1157321	7.3743663	6.5387645	-0.0066248337	0.10926486	-0.027332554	-1.0452504	7.4432726	6.2988424	Sitting_Type
13:35:09.035	-1.1157321	7.3743663	6.5387645	-0.0066248337	0.10926486	-0.027332554	-1.0452504	7.4432726	6.2988424	Sitting_Type
13:35:09.057	-1.1157321	7.3743663	6.5387645	-0.0066248337	0.10926486	-0.027332554	-1.0452504	7.4432726	6.2988424	Sitting_Type
13:35:09.080	-1.2833313	7.3312693	5.9473786	-0.0066248337	0.10926486	-0.027332554	-1.0452504	7.4432726	6.2988424	Sitting_Type
13:35:09.105	-1.2833313	7.3312693	5.9473786	0.086837545	0.025576318	-0.005952271	-1.164236	7.46446	6.2527337	Sitting_Type
13:35:09.127	-1.2833313	7.3312693	5.9473786	0.086837545	0.025576318	-0.005952271	-1.164236	7.46446	6.2527337	Sitting_Type
13:35:09.149	-1.2833313	7.3312693	5.9473786	0.086837545	0.025576318	-0.005952271	-1.164236	7.46446	6.2527337	Sitting_Type
13:35:09.172	-1.2833313	7.3312693	5.9473786	0.086837545	0.025576318	-0.005952271	-1.164236	7.46446	6.2527337	Sitting_Type
13:35:09.194	-1.2833313	7.3312693	5.9473786	0.086837545	0.025576318	-0.005952271	-1.164236	7.46446	6.2527337	Sitting_Type
13:35:09.217	-1.2833313	7.3312693	5.9473786	0.086837545	0.025576318	-0.005952271	-1.164236	7.46446	6.2527337	Sitting_Type
13:35:09.240	-1.2833313	7.3312693	5.9473786	0.086837545	0.025576318	-0.005952271	-1.164236	7.46446	6.2527337	Sitting_Type
13:35:09.264	-1.359948	7.3001437	6.30652	-0.07382001	0.0188568	0.00809763	-1.2228533	7.482824	6.2195053	Sitting_Type
13:35:09.287	-1.359948	7.3001437	6.30652	-0.07382001	0.0188568	0.00809763	-1.2228533	7.482824	6.2195053	Sitting_Type
13:35:09.310	-1.359948	7.3001437	6.30652	-0.07382001	0.0188568	0.00809763	-1.2228533	7.482824	6.2195053	Sitting_Type
13:35:09.333	-1.359948	7.3001437	6.30652	-0.07382001	0.0188568	0.00809763	-1.2228533	7.482824	6.2195053	Sitting_Type
13:35:09.356	-1.359948	7.3001437	6.30652	-0.07382001	0.0188568	0.00809763	-1.2228533	7.482824	6.2195053	Sitting_Type
13:35:09.378	-1.359948	7.3001437	6.30652	-0.07382001	0.0188568	0.00809763	-1.2228533	7.482824	6.2195053	Sitting_Type
13:35:09.400	-1.359948	7.3001437	6.30652	-0.07382001	0.0188568	0.00809763	-1.2228533	7.482824	6.2195053	Sitting_Type
13:35:09.422	-1.359948	7.3001437	6.30652	-0.07382001	0.0188568	0.00809763	-1.2228533	7.482824	6.2195053	Sitting_Type
13:35:09.446	-1.2737542	7.249864	6.409474	0.033081405	-0.015962519	-0.012671788	-1.2320939	7.475055	6.227027	Sitting_Type
13:35:09.468	-1.2737542	7.249864	6.409474	0.033081405	-0.015962519	-0.012671788	-1.2320939	7.475055	6.227027	Sitting_Type
13:35:09.492	-1.2737542	7.249864	6.409474	0.033081405	-0.015962519	-0.012671788	-1.2320939	7.475055	6.227027	Sitting_Type
13:35:09.515	-1.2737542	7.249864	6.409474	0.033081405	-0.015962519	-0.012671788	-1.2320939	7.475055	6.227027	Sitting_Type
13:35:09.538	-1.2737542	7.249864	6.409474	0.033081405	-0.015962519	-0.012671788	-1.2320939	7.475055	6.227027	Sitting_Type
13:35:09.561	-1.2737542	7.249864	6.409474	0.033081405	-0.015962519	-0.012671788	-1.2320939	7.475055	6.227027	Sitting_Type
13:35:09.583	-1.2737542	7.249864	6.409474	0.033081405	-0.015962519	-0.012671788	-1.2320939	7.475055	6.227027	Sitting_Type
13:35:09.606	-1.2737542	7.249864	6.409474	0.033081405	-0.015962519	-0.012671788	-1.2320939	7.475055	6.227027	Sitting_Type
13:35:09.627	-1.2306572	7.3216925	6.177229	0.06301381	-0.16195932	-0.044436783	-1.2045999	7.478104	6.228739	Sitting_Type
13:35:09.648	-1.2306572	7.3216925	6.177229	0.06301381	-0.16195932	-0.044436783	-1.2045999	7.478104	6.228739	Sitting_Type
13:35:09.670	-1.2306572	7.3216925	6.177229	0.06301381	-0.16195932	-0.044436783	-1.2045999	7.478104	6.228739	Sitting_Type
13:35:09.692	-1.2306572	7.3216925	6.177229	0.06301381	-0.16195932	-0.044436783	-1.2045999	7.478104	6.228739	Sitting_Type
13:35:09.716	-1.2306572	7.3216925	6.177229	0.06301381	-0.16195932	-0.044436783	-1.2045999	7.478104	6.228739	Sitting_Type
13:35:09.738	-1.2306572	7.3216925	6.177229	0.06301381	-0.16195932	-0.044436783	-1.2045999	7.478104	6.228739	Sitting_Type
13:35:09.765	-1.2306572	7.3216925	6.177229	0.06301381	-0.16195932	-0.044436783	-1.2045999	7.478104	6.228739	Sitting_Type
13:35:09.788	-1.2306572	7.3216925	6.177229	0.06301381	-0.16195932	-0.044436783	-1.2045999	7.478104	6.228739	Sitting_Type
13:35:09.812	-0.8667275	7.458166	5.5523233	0.0013164146	-0.08865549	0.07468194	-1.0240461	7.5427666	6.1829057	Sitting_Type
13:35:09.834	-0.8667275	7.458166	5.5523233	0.0013164146	-0.08865549	0.07468194	-1.0240461	7.5427666	6.1829057	Sitting_Type
13:35:09.857	-0.8667275	7.458166	5.5523233	0.0013164146	-0.08865549	0.07468194	-1.0240461	7.5427666	6.1829057	Sitting_Type
13:35:09.878	-0.8667275	7.458166	5.5523233	0.0013164146	-0.08865549	0.07468194	-1.0240461	7.5427666	6.1829057	Sitting_Type
13:35:09.899	-0.8667275	7.458166	5.5523233	0.0013164146	-0.08865549	0.07468194	-1.0240461	7.5427666	6.1829057	Sitting_Type
13:35:09.920	-0.8667275	7.458166	5.5523233	0.0013164146	-0.08865549	0.07468194	-1.0240461	7.5427666	6.1829057	Sitting_Type
13:35:09.941	-0.8667275	7.458166	5.5523233	0.0013164146	-0.08865549	0.07468194	-1.0240461	7.5427666	6.1829057	Sitting_Type
13:35:09.963	-0.8667275	7.458166	5.5523233	0.0013164146	-0.08865549	0.07468194	-1.0240461	7.5427666	6.1829057	Sitting_Type
13:35:09.985	-0.8786988	7.491686	6.438205	-0.07565261	0.46234497	0.07284934	-1.1262612	7.5208526	6.19181	Sitting_Type
13:35:10.008	-0.8786988	7.491686	6.438205	-0.07565261	0.46234497	0.07284934	-1.1262612	7.5208526	6.19181	Sitting_Type
13:35:10.030	-0.8786988	7.491686	6.438205	-0.07565261	0.46234497	0.07284934	-1.1262612	7.5208526	6.19181	Sitting_Type
13:35:10.052	-0.8786988	7.491686	6.438205	-0.07565261	0.46234497	0.07284934	-1.1262612	7.5208526	6.19181	Sitting_Type
13:35:10.075	-0.8786988	7.491686	6.438205	-0.07565261	0.46234497	0.07284934	-1.1262612	7.5208526	6.19181	Sitting_Type
13:35:10.098	-0.8786988	7.491686	6.438205	-0.07565261	0.46234497	0.07284934	-1.1262612	7.5208526	6.19181	Sitting_Type
13:35:10.120	-0.8786988	7.491686	6.438205	-0.07565261	0.46234497	0.07284934	-1.1262612	7.5208526	6.19181	Sitting_Type
13:35:10.141	-0.8786988	7.491686	6.438205	-0.07565261	0.46234497	0.07284934	-1.1262612	7.5208526	6.19181	Sitting_Type
13:35:10.160	-1.4605076	7.328875	5.454158	0.06423554	-0.024514632	-0.03160861	-1.380893	7.54513	6.1101966	Sitting_Type
13:35:10.182	-1.4605076	7.328875	5.454158	0.06423554	-0.024514632	-0.03160861	-1.380893	7.54513	6.1101966	Sitting_Type
13:35:10.203	-1.4605076	7.328875	5.454158	0.06423554	-0.024514632	-0.03160861	-1.380893	7.54513	6.1101966	Sitting_Type
13:35:10.224	-1.4605076	7.328875	5.454158	0.06423554	-0.024514632	-0.03160861	-1.380893	7.54513	6.1101966	Sitting_Type
13:35:10.246	-1.4605076	7.328875	5.454158	0.06423554	-0.024514632	-0.03160861	-1.380893	7.54513	6.1101966	Sitting_Type
13:35:10.268	-1.4605076	7.328875	5.454158	0.06423554	-0.024514632	-0.03160861	-1.380893	7.54513	6.1101966	Sitting_Type
13:35:10.291	-1.4605076	7.328875	5.454158	0.06423554	-0.024514632	-0.03160861	-1.380893	7.54513	6.1101966	Sitting_Type
13:35:10.313	-1.4605076	7.328875	5.454158	0.06423554	-0.024514632	-0.03160861	-1.380893	7.54513	6.1101966	Sitting_Type
13:35:10.337	-1.4605076	7.328875	5.454158	0.06423554	-0.024514632	-0.03160861	-1.380893	7.54513	6.1101966	Sitting_Type
13:35:10.359	-1.2306572	7.4988685	5.933013	0.056294285	0.016413338	0.011151955	-1.4233053	7.5703683	6.069095	Sitting_Type
13:35:10.381	-1.2306572	7.4988685	5.933013	0.056294285	0.016413338	0.011151955	-1.4233053	7.5703683	6.069095	Sitting_Type
13:35:10.402	-1.2306572	7.4988685	5.933013	0.056294285	0.016413338	0.011151955	-1.4233053	7.5703683	6.069095	Sitting_Type
13:35:10.425	-1.2306572	7.4988685	5.933013	0.056294285	0.016413338	0.011151955	-1.4233053	7.5703683	6.069095	Sitting_Type
13:35:10.446	-1.2306572	7.4988685	5.933013	0.056294285	0.016413338	0.011151955	-1.4233053	7.5703683	6.069095	Sitting_Type
13:35:10.467	-1.2306572	7.4988685	5.933013	0.056294285	0.016413338	0.011151955	-1.4233053	7.5703683	6.069095	Sitting_Type
13:35:10.500	-1.2306572	7.4988685	5.933013	0.056294285	0.016413338	0.011151955	-1.4233053	7.5703683	6.069095	Sitting_Type
13:35:10.521	-1.4221992	7.616188	6.019207	0.008035933	0.2998548	0.083844915	-1.4934342	7.6635733	5.9337716	Sitting_Type
13:35:10.543	-1.4221992	7.616188	6.019207	0.008035933	0.2998548	0.083844915	-1.4934342	7.6635733	5.9337716	Sitting_Type
13:35:10.565	-1.4221992	7.616188	6.019207	0.008035933	0.2998548	0.083844915	-1.4934342	7.6635733	5.9337716	Sitting_Type
13:35:10.587	-1.4221992	7.616188	6.019207	0.008035933	0.2998548	0.083844915	-1.4934342	7.6635733	5.9337716	Sitting_Type
13:35:10.609	-1.4221992	7.616188	6.019207	0.008035933	0.2998548	0.083844915	-1.4934342	7.6635733	5.9337716	Sitting_Type
13:35:10.632	-1.4221992	7.616188	6.019207	0.008035933	0.2998548	0.083844915	-1.4934342	7.6635733	5.9337716	Sitting_Type
13:35:10.653	-1.4221992	7.616188	6.019207	0.008035933	0.2998548	0.083844915	-1.4934342	7.6635733	5.9337716	Sitting_Type
13:35:10.674	-1.4221992	7.616188	6.019207	0.008035933	0.2998548	0.083844915	-1.4934342	7.6635733	5.9337716	Sitting_Type
13:35:10.695	-1.4221992	7.616188	6.019207	0.008035933	0.2998548	0.083844915	-1.4934342	7.6635733	5.9337716	Sitting_Type
13:35:10.719	-1.8004947	7.6736507	5.9114647	-0.0127334865	-0.14057903	-0.010839193	-1.7195387	7.7544117	5.751748	Sitting_Type
13:35:10.739	-1.8004947	7.6736507	5.9114647	-0.0127334865	-0.14057903	-0.010839193	-1.7195387	7.7544117	5.751748	Sitting_Type
13:35:10.761	-1.8004947	7.6736507	5.9114647	-0.0127334865	-0.14057903	-0.010839193	-1.7195387	7.7544117	5.751748	Sitting_Type
13:35:10.783	-1.8004947	7.6736507	5.9114647	-0.0127334865	-0.14057903	-0.010839193	-1.7195387	7.7544117	5.751748	Sitting_Type
13:35:10.805	-1.8004947	7.6736507	5.9114647	-0.0127334865	-0.14057903	-0.010839193	-1.7195387	7.7544117	5.751748	Sitting_Type
13:35:10.828	-1.8004947	7.6736507	5.9114647	-0.0127334865	-0.14057903	-0.010839193	-1.7195387	7.7544117	5.751748	Sitting_Type
13:35:10.849	-1.8004947	7.6736507	5.9114647	-0.0127334865	-0.14057903	-0.010839193	-1.7195387	7.7544117	5.751748	Sitting_Type
13:35:10.870	-1.8004947	7.6736507	5.9114647	-0.0127334865	-0.14057903	-0.010839193	-1.7195387	7.7544117	5.751748	Sitting_Type
13:35:10.891	-1.5036045	7.620977	4.826858	0.23405607	0.24670954	0.022147529	-1.693859	7.7542443	5.7595882	Sitting_Type
13:35:10.912	-1.5036045	7.620977	4.826858	0.23405607	0.24670954	0.022147529	-1.693859	7.7542443	5.7595882	Sitting_Type
13:35:10.933	-1.5036045	7.620977	4.826858	0.23405607	0.24670954	0.022147529	-1.693859	7.7542443	5.7595882	Sitting_Type
13:35:10.961	-1.5036045	7.620977	4.826858	0.23405607	0.24670954	0.022147529	-1.693859	7.7542443	5.7595882	Sitting_Type
13:35:10.983	-1.5036045	7.620977	4.826858	0.23405607	0.24670954	0.022147529	-1.693859	7.7542443	5.7595882	Sitting_Type
13:35:11.005	-1.5036045	7.620977	4.826858	0.23405607	0.24670954	0.022147529	-1.693859	7.7542443	5.7595882	Sitting_Type
13:35:11.026	-1.5036045	7.620977	4.826858	0.23405607	0.24670954	0.022147529	-1.693859	7.7542443	5.7595882	Sitting_Type
13:35:11.052	-1.5036045	7.620977	4.826858	0.23405607	0.24670954	0.022147529	-1.693859	7.7542443	5.7595882	Sitting_Type
13:35:11.073	-2.2194927	7.702382	4.965726	-0.017620407	-0.19189171	-0.17332934	-1.8681717	7.821016	5.6135483	Sitting_Type
13:35:11.094	-2.2194927	7.702382	4.965726	-0.017620407	-0.19189171	-0.17332934	-1.8681717	7.821016	5.6135483	Sitting_Type
13:35:11.116	-2.2194927	7.702382	4.965726	-0.017620407	-0.19189171	-0.17332934	-1.8681717	7.821016	5.6135483	Sitting_Type
13:35:11.138	-2.2194927	7.702382	4.965726	-0.017620407	-0.19189171	-0.17332934	-1.8681717	7.821016	5.6135483	Sitting_Type
13:35:11.161	-2.2194927	7.702382	4.965726	-0.017620407	-0.19189171	-0.17332934	-1.8681717	7.821016	5.6135483	Sitting_Type
13:35:11.184	-2.2194927	7.702382	4.965726	-0.017620407	-0.19189171	-0.17332934	-1.8681717	7.821016	5.6135483	Sitting_Type
13:35:11.207	-2.2194927	7.702382	4.965726	-0.017620407	-0.19189171	-0.17332934	-1.8681717	7.821016	5.6135483	Sitting_Type
13:35:11.229	-2.2194927	7.702382	4.965726	-0.017620407	-0.19189171	-0.17332934	-1.8681717	7.821016	5.6135483	Sitting_Type
13:35:11.251	-1.2833313	7.632948	5.7534423	0.015366315	-0.07643818	0.05391252	-1.6442872	7.7285795	5.8082423	Sitting_Type
13:35:11.272	-1.2833313	7.632948	5.7534423	0.015366315	-0.07643818	0.05391252	-1.6442872	7.7285795	5.8082423	Sitting_Type
13:35:11.293	-1.2833313	7.632948	5.7534423	0.015366315	-0.07643818	0.05391252	-1.6442872	7.7285795	5.8082423	Sitting_Type
13:35:11.314	-1.2833313	7.632948	5.7534423	0.015366315	-0.07643818	0.05391252	-1.6442872	7.7285795	5.8082423	Sitting_Type
13:35:11.336	-1.2833313	7.632948	5.7534423	0.015366315	-0.07643818	0.05391252	-1.6442872	7.7285795	5.8082423	Sitting_Type
13:35:11.358	-1.2833313	7.632948	5.7534423	0.015366315	-0.07643818	0.05391252	-1.6442872	7.7285795	5.8082423	Sitting_Type
13:35:11.380	-1.2833313	7.632948	5.7534423	0.015366315	-0.07643818	0.05391252	-1.6442872	7.7285795	5.8082423	Sitting_Type
13:35:11.403	-1.2833313	7.632948	5.7534423	0.015366315	-0.07643818	0.05391252	-1.6442872	7.7285795	5.8082423	Sitting_Type
13:35:11.426	-1.7047237	7.649708	5.5140147	0.045909576	0.04145881	0.0001563815	-1.621385	7.747818	5.7890153	Sitting_Type
13:35:11.448	-1.7047237	7.649708	5.5140147	0.045909576	0.04145881	0.0001563815	-1.621385	7.747818	5.7890153	Sitting_Type
13:35:11.471	-1.7047237	7.649708	5.5140147	0.045909576	0.04145881	0.0001563815	-1.621385	7.747818	5.7890153	Sitting_Type
13:35:11.494	-1.7047237	7.649708	5.5140147	0.045909576	0.04145881	0.0001563815	-1.621385	7.747818	5.7890153	Sitting_Type
13:35:11.517	-1.7047237	7.649708	5.5140147	0.045909576	0.04145881	0.0001563815	-1.621385	7.747818	5.7890153	Sitting_Type
13:35:11.539	-1.7047237	7.649708	5.5140147	0.045909576	0.04145881	0.0001563815	-1.621385	7.747818	5.7890153	Sitting_Type
13:35:11.561	-1.7047237	7.649708	5.5140147	0.045909576	0.04145881	0.0001563815	-1.621385	7.747818	5.7890153	Sitting_Type
13:35:11.583	-1.7047237	7.649708	5.5140147	0.045909576	0.04145881	0.0001563815	-1.621385	7.747818	5.7890153	Sitting_Type
13:35:11.613	-1.6161355	7.649708	5.604997	-0.0011270463	-0.0391754	-0.038938995	-1.6139848	7.764934	5.768111	Sitting_Type
13:35:11.634	-1.6161355	7.649708	5.604997	-0.0011270463	-0.0391754	-0.038938995	-1.6139848	7.764934	5.768111	Sitting_Type
13:35:11.655	-1.6161355	7.649708	5.604997	-0.0011270463	-0.0391754	-0.038938995	-1.6139848	7.764934	5.768111	Sitting_Type
13:35:11.678	-1.6161355	7.649708	5.604997	-0.0011270463	-0.0391754	-0.038938995	-1.6139848	7.764934	5.768111	Sitting_Type
13:35:11.700	-1.6161355	7.649708	5.604997	-0.0011270463	-0.0391754	-0.038938995	-1.6139848	7.764934	5.768111	Sitting_Type
13:35:11.723	-1.6161355	7.649708	5.604997	-0.0011270463	-0.0391754	-0.038938995	-1.6139848	7.764934	5.768111	Sitting_Type
13:35:11.746	-1.6161355	7.649708	5.604997	-0.0011270463	-0.0391754	-0.038938995	-1.6139848	7.764934	5.768111	Sitting_Type
13:35:11.768	-1.6161355	7.649708	5.604997	-0.0011270463	-0.0391754	-0.038938995	-1.6139848	7.764934	5.768111	Sitting_Type
13:35:11.790	-1.4676905	7.573091	5.444581	0.14303716	0.072002076	0.01726061	-1.6151037	7.7771196	5.7513566	Sitting_Type
13:35:11.812	-1.4676905	7.573091	5.444581	0.14303716	0.072002076	0.01726061	-1.6151037	7.7771196	5.7513566	Sitting_Type
13:35:11.833	-1.4676905	7.573091	5.444581	0.14303716	0.072002076	0.01726061	-1.6151037	7.7771196	5.7513566	Sitting_Type
13:35:11.855	-1.4676905	7.573091	5.444581	0.14303716	0.072002076	0.01726061	-1.6151037	7.7771196	5.7513566	Sitting_Type
13:35:11.876	-1.4676905	7.573091	5.444581	0.14303716	0.072002076	0.01726061	-1.6151037	7.7771196	5.7513566	Sitting_Type
13:35:11.898	-1.4676905	7.573091	5.444581	0.14303716	0.072002076	0.01726061	-1.6151037	7.7771196	5.7513566	Sitting_Type
13:35:11.920	-1.4676905	7.573091	5.444581	0.14303716	0.072002076	0.01726061	-1.6151037	7.7771196	5.7513566	Sitting_Type
13:35:11.943	-1.4676905	7.573091	5.444581	0.14303716	0.072002076	0.01726061	-1.6151037	7.7771196	5.7513566	Sitting_Type
13:35:11.965	-1.7166951	7.7766047	5.3679643	0.035524867	0.058563042	0.030088779	-1.7064387	7.901274	5.552313	Sitting_Type
13:35:11.987	-1.7166951	7.7766047	5.3679643	0.035524867	0.058563042	0.030088779	-1.7064387	7.901274	5.552313	Sitting_Type
13:35:12.014	-1.7166951	7.7766047	5.3679643	0.035524867	0.058563042	0.030088779	-1.7064387	7.901274	5.552313	Sitting_Type
13:35:12.037	-1.7166951	7.7766047	5.3679643	0.035524867	0.058563042	0.030088779	-1.7064387	7.901274	5.552313	Sitting_Type
13:35:12.061	-1.7166951	7.7766047	5.3679643	0.035524867	0.058563042	0.030088779	-1.7064387	7.901274	5.552313	Sitting_Type
13:35:12.082	-1.7166951	7.7766047	5.3679643	0.035524867	0.058563042	0.030088779	-1.7064387	7.901274	5.552313	Sitting_Type
13:35:12.105	-1.7166951	7.7766047	5.3679643	0.035524867	0.058563042	0.030088779	-1.7064387	7.901274	5.552313	Sitting_Type
13:35:12.127	-1.7166951	7.7766047	5.3679643	0.035524867	0.058563042	0.030088779	-1.7064387	7.901274	5.552313	Sitting_Type
13:35:12.148	-1.733455	7.90829	4.4988422	0.032470543	0.07444553	0.018482339	-1.7746776	7.997668	5.3905516	Sitting_Type
13:35:12.169	-1.733455	7.90829	4.4988422	0.032470543	0.07444553	0.018482339	-1.7746776	7.997668	5.3905516	Sitting_Type
13:35:12.190	-1.733455	7.90829	4.4988422	0.032470543	0.07444553	0.018482339	-1.7746776	7.997668	5.3905516	Sitting_Type
13:35:12.224	-1.733455	7.90829	4.4988422	0.032470543	0.07444553	0.018482339	-1.7746776	7.997668	5.3905516	Sitting_Type
13:35:12.245	-1.733455	7.90829	4.4988422	0.032470543	0.07444553	0.018482339	-1.7746776	7.997668	5.3905516	Sitting_Type
13:35:12.267	-1.733455	7.90829	4.4988422	0.032470543	0.07444553	0.018482339	-1.7746776	7.997668	5.3905516	Sitting_Type
13:35:12.289	-1.733455	7.90829	4.4988422	0.032470543	0.07444553	0.018482339	-1.7746776	7.997668	5.3905516	Sitting_Type
13:35:12.311	-1.733455	7.90829	4.4988422	0.032470543	0.07444553	0.018482339	-1.7746776	7.997668	5.3905516	Sitting_Type
13:35:12.333	-1.7669748	7.728719	4.740664	0.03919006	0.04145881	-0.05848668	-1.7259034	7.957203	5.4657574	Sitting_Type
13:35:12.356	-1.7669748	7.728719	4.740664	0.03919006	0.04145881	-0.05848668	-1.7259034	7.957203	5.4657574	Sitting_Type
13:35:12.377	-1.7669748	7.728719	4.740664	0.03919006	0.04145881	-0.05848668	-1.7259034	7.957203	5.4657574	Sitting_Type
13:35:12.398	-1.7669748	7.728719	4.740664	0.03919006	0.04145881	-0.05848668	-1.7259034	7.957203	5.4657574	Sitting_Type
13:35:12.420	-1.7669748	7.728719	4.740664	0.03919006	0.04145881	-0.05848668	-1.7259034	7.957203	5.4657574	Sitting_Type
13:35:12.441	-1.7669748	7.728719	4.740664	0.03919006	0.04145881	-0.05848668	-1.7259034	7.957203	5.4657574	Sitting_Type
13:35:12.475	-1.7669748	7.728719	4.740664	0.03919006	0.04145881	-0.05848668	-1.7259034	7.957203	5.4657574	Sitting_Type
13:35:12.496	-1.7669748	7.728719	4.740664	0.03919006	0.04145881	-0.05848668	-1.7259034	7.957203	5.4657574	Sitting_Type
13:35:12.519	-2.126116	7.6305537	5.4254265	-0.16361721	-0.38248166	-0.043825917	-1.740741	7.9168015	5.519452	Sitting_Type
13:35:12.541	-2.126116	7.6305537	5.4254265	-0.16361721	-0.38248166	-0.043825917	-1.740741	7.9168015	5.519452	Sitting_Type
13:35:12.564	-2.126116	7.6305537	5.4254265	-0.16361721	-0.38248166	-0.043825917	-1.740741	7.9168015	5.519452	Sitting_Type
13:35:12.589	-2.126116	7.6305537	5.4254265	-0.16361721	-0.38248166	-0.043825917	-1.740741	7.9168015	5.519452	Sitting_Type
13:35:12.611	-2.126116	7.6305537	5.4254265	-0.16361721	-0.38248166	-0.043825917	-1.740741	7.9168015	5.519452	Sitting_Type
13:35:12.633	-2.126116	7.6305537	5.4254265	-0.16361721	-0.38248166	-0.043825917	-1.740741	7.9168015	5.519452	Sitting_Type
13:35:12.654	-2.126116	7.6305537	5.4254265	-0.16361721	-0.38248166	-0.043825917	-1.740741	7.9168015	5.519452	Sitting_Type
13:35:12.676	-2.126116	7.6305537	5.4254265	-0.16361721	-0.38248166	-0.043825917	-1.740741	7.9168015	5.519452	Sitting_Type
13:35:12.697	-1.5897985	7.388732	5.8252707	0.12776552	-0.050170973	-0.01755871	-1.5058473	7.7912893	5.761813	Sitting_Type
13:35:12.725	-1.5897985	7.388732	5.8252707	0.12776552	-0.050170973	-0.01755871	-1.5058473	7.7912893	5.761813	Sitting_Type
13:35:12.746	-1.5897985	7.388732	5.8252707	0.12776552	-0.050170973	-0.01755871	-1.5058473	7.7912893	5.761813	Sitting_Type
13:35:12.767	-1.5897985	7.388732	5.8252707	0.12776552	-0.050170973	-0.01755871	-1.5058473	7.7912893	5.761813	Sitting_Type
13:35:12.789	-1.5897985	7.388732	5.8252707	0.12776552	-0.050170973	-0.01755871	-1.5058473	7.7912893	5.761813	Sitting_Type
13:35:12.812	-1.5897985	7.388732	5.8252707	0.12776552	-0.050170973	-0.01755871	-1.5058473	7.7912893	5.761813	Sitting_Type
13:35:12.834	-1.5897985	7.388732	5.8252707	0.12776552	-0.050170973	-0.01755871	-1.5058473	7.7912893	5.761813	Sitting_Type
13:35:12.855	-1.5897985	7.388732	5.8252707	0.12776552	-0.050170973	-0.01755871	-1.5058473	7.7912893	5.761813	Sitting_Type
13:35:12.875	-1.3551595	7.692805	5.566689	0.2633776	0.18256868	0.07407107	-1.3364648	7.9711194	5.55386	Sitting_Type
13:35:12.896	-1.3551595	7.692805	5.566689	0.2633776	0.18256868	0.07407107	-1.3364648	7.9711194	5.55386	Sitting_Type
13:35:12.917	-1.3551595	7.692805	5.566689	0.2633776	0.18256868	0.07407107	-1.3364648	7.9711194	5.55386	Sitting_Type
13:35:12.946	-1.3551595	7.692805	5.566689	0.2633776	0.18256868	0.07407107	-1.3364648	7.9711194	5.55386	Sitting_Type
13:35:12.968	-1.3551595	7.692805	5.566689	0.2633776	0.18256868	0.07407107	-1.3364648	7.9711194	5.55386	Sitting_Type
13:35:12.991	-1.3551595	7.692805	5.566689	0.2633776	0.18256868	0.07407107	-1.3364648	7.9711194	5.55386	Sitting_Type
13:35:13.013	-1.3551595	7.692805	5.566689	0.2633776	0.18256868	0.07407107	-1.3364648	7.9711194	5.55386	Sitting_Type
13:35:13.037	-1.3551595	7.692805	5.566689	0.2633776	0.18256868	0.07407107	-1.3364648	7.9711194	5.55386	Sitting_Type
13:35:13.059	-1.4102279	8.006455	5.6337285	0.106996104	0.0066394946	0.04780387	-1.4631748	8.076005	5.3672724	Sitting_Type
13:35:13.081	-1.4102279	8.006455	5.6337285	0.106996104	0.0066394946	0.04780387	-1.4631748	8.076005	5.3672724	Sitting_Type
13:35:13.104	-1.4102279	8.006455	5.6337285	0.106996104	0.0066394946	0.04780387	-1.4631748	8.076005	5.3672724	Sitting_Type
13:35:13.125	-1.4102279	8.006455	5.6337285	0.106996104	0.0066394946	0.04780387	-1.4631748	8.076005	5.3672724	Sitting_Type
13:35:13.148	-1.4102279	8.006455	5.6337285	0.106996104	0.0066394946	0.04780387	-1.4631748	8.076005	5.3672724	Sitting_Type
13:35:13.178	-1.4102279	8.006455	5.6337285	0.106996104	0.0066394946	0.04780387	-1.4631748	8.076005	5.3672724	Sitting_Type
13:35:13.199	-1.4102279	8.006455	5.6337285	0.106996104	0.0066394946	0.04780387	-1.4631748	8.076005	5.3672724	Sitting_Type
13:35:13.219	-1.8268317	7.9489923	5.5954204	0.042244386	-0.4069163	0.04413868	-1.4600942	8.141643	5.2680254	Sitting_Type
13:35:13.241	-1.8268317	7.9489923	5.5954204	0.042244386	-0.4069163	0.04413868	-1.4600942	8.141643	5.2680254	Sitting_Type
13:35:13.264	-1.8268317	7.9489923	5.5954204	0.042244386	-0.4069163	0.04413868	-1.4600942	8.141643	5.2680254	Sitting_Type
13:35:13.286	-1.8268317	7.9489923	5.5954204	0.042244386	-0.4069163	0.04413868	-1.4600942	8.141643	5.2680254	Sitting_Type
13:35:13.309	-1.8268317	7.9489923	5.5954204	0.042244386	-0.4069163	0.04413868	-1.4600942	8.141643	5.2680254	Sitting_Type
13:35:13.332	-1.8268317	7.9489923	5.5954204	0.042244386	-0.4069163	0.04413868	-1.4600942	8.141643	5.2680254	Sitting_Type
13:35:13.353	-1.8268317	7.9489923	5.5954204	0.042244386	-0.4069163	0.04413868	-1.4600942	8.141643	5.2680254	Sitting_Type
13:35:13.383	-1.8268317	7.9489923	5.5954204	0.042244386	-0.4069163	0.04413868	-1.4600942	8.141643	5.2680254	Sitting_Type
13:35:13.403	-0.8786988	8.047157	5.3105016	-0.097643755	0.086662844	0.001378112	-1.1495464	8.253367	5.1701827	Sitting_Type
13:35:13.424	-0.8786988	8.047157	5.3105016	-0.097643755	0.086662844	0.001378112	-1.1495464	8.253367	5.1701827	Sitting_Type
13:35:13.450	-0.8786988	8.047157	5.3105016	-0.097643755	0.086662844	0.001378112	-1.1495464	8.253367	5.1701827	Sitting_Type
13:35:13.471	-0.8786988	8.047157	5.3105016	-0.097643755	0.086662844	0.001378112	-1.1495464	8.253367	5.1701827	Sitting_Type
13:35:13.492	-0.8786988	8.047157	5.3105016	-0.097643755	0.086662844	0.001378112	-1.1495464	8.253367	5.1701827	Sitting_Type
13:35:13.513	-0.8786988	8.047157	5.3105016	-0.097643755	0.086662844	0.001378112	-1.1495464	8.253367	5.1701827	Sitting_Type
13:35:13.534	-0.8786988	8.047157	5.3105016	-0.097643755	0.086662844	0.001378112	-1.1495464	8.253367	5.1701827	Sitting_Type
13:35:13.555	-0.8786988	8.047157	5.3105016	-0.097643755	0.086662844	0.001378112	-1.1495464	8.253367	5.1701827	Sitting_Type
13:35:13.578	-0.8786988	8.047157	5.3105016	-0.097643755	0.086662844	0.001378112	-1.1495464	8.253367	5.1701827	Sitting_Type
13:35:13.599	-1.5395187	7.788576	4.230684	0.14670235	0.10743226	-0.021834766	-1.2781366	8.142659	5.3135467	Sitting_Type
13:35:13.621	-1.5395187	7.788576	4.230684	0.14670235	0.10743226	-0.021834766	-1.2781366	8.142659	5.3135467	Sitting_Type
13:35:13.643	-1.5395187	7.788576	4.230684	0.14670235	0.10743226	-0.021834766	-1.2781366	8.142659	5.3135467	Sitting_Type
13:35:13.665	-1.5395187	7.788576	4.230684	0.14670235	0.10743226	-0.021834766	-1.2781366	8.142659	5.3135467	Sitting_Type
13:35:13.687	-1.5395187	7.788576	4.230684	0.14670235	0.10743226	-0.021834766	-1.2781366	8.142659	5.3135467	Sitting_Type
13:35:13.710	-1.5395187	7.788576	4.230684	0.14670235	0.10743226	-0.021834766	-1.2781366	8.142659	5.3135467	Sitting_Type
13:35:13.733	-1.5395187	7.788576	4.230684	0.14670235	0.10743226	-0.021834766	-1.2781366	8.142659	5.3135467	Sitting_Type
13:35:13.756	-1.5395187	7.788576	4.230684	0.14670235	0.10743226	-0.021834766	-1.2781366	8.142659	5.3135467	Sitting_Type
13:35:13.778	-1.132492	7.848433	5.4517636	-0.096422024	-0.06116655	0.0044324384	-1.2432725	8.04374	5.470174	Sitting_Type
13:35:13.800	-1.132492	7.848433	5.4517636	-0.096422024	-0.06116655	0.0044324384	-1.2432725	8.04374	5.470174	Sitting_Type
13:35:13.821	-1.132492	7.848433	5.4517636	-0.096422024	-0.06116655	0.0044324384	-1.2432725	8.04374	5.470174	Sitting_Type
13:35:13.842	-1.132492	7.848433	5.4517636	-0.096422024	-0.06116655	0.0044324384	-1.2432725	8.04374	5.470174	Sitting_Type
13:35:13.863	-1.132492	7.848433	5.4517636	-0.096422024	-0.06116655	0.0044324384	-1.2432725	8.04374	5.470174	Sitting_Type
13:35:13.885	-1.132492	7.848433	5.4517636	-0.096422024	-0.06116655	0.0044324384	-1.2432725	8.04374	5.470174	Sitting_Type
13:35:13.907	-1.132492	7.848433	5.4517636	-0.096422024	-0.06116655	0.0044324384	-1.2432725	8.04374	5.470174	Sitting_Type
13:35:13.931	-1.132492	7.848433	5.4517636	-0.096422024	-0.06116655	0.0044324384	-1.2432725	8.04374	5.470174	Sitting_Type
13:35:13.954	-1.1636176	7.8556156	5.724711	-0.028005118	0.07627813	0.0025998426	-1.272233	8.006215	5.5183563	Sitting_Type
13:35:13.977	-1.1636176	7.8556156	5.724711	-0.028005118	0.07627813	0.0025998426	-1.272233	8.006215	5.5183563	Sitting_Type
13:35:14.000	-1.1636176	7.8556156	5.724711	-0.028005118	0.07627813	0.0025998426	-1.272233	8.006215	5.5183563	Sitting_Type
13:35:14.022	-1.1636176	7.8556156	5.724711	-0.028005118	0.07627813	0.0025998426	-1.272233	8.006215	5.5183563	Sitting_Type
13:35:14.046	-1.1636176	7.8556156	5.724711	-0.028005118	0.07627813	0.0025998426	-1.272233	8.006215	5.5183563	Sitting_Type
13:35:14.069	-1.1636176	7.8556156	5.724711	-0.028005118	0.07627813	0.0025998426	-1.272233	8.006215	5.5183563	Sitting_Type
13:35:14.097	-1.1636176	7.8556156	5.724711	-0.028005118	0.07627813	0.0025998426	-1.272233	8.006215	5.5183563	Sitting_Type
13:35:14.118	-1.1636176	7.8556156	5.724711	-0.028005118	0.07627813	0.0025998426	-1.272233	8.006215	5.5183563	Sitting_Type
13:35:14.139	-1.4509305	7.7239304	5.9617443	-0.12879789	-0.0391754	0.0074867643	-1.3642249	7.998057	5.508198	Sitting_Type
13:35:14.164	-1.4509305	7.7239304	5.9617443	-0.12879789	-0.0391754	0.0074867643	-1.3642249	7.998057	5.508198	Sitting_Type
13:35:14.185	-1.4509305	7.7239304	5.9617443	-0.12879789	-0.0391754	0.0074867643	-1.3642249	7.998057	5.508198	Sitting_Type
13:35:14.207	-1.4509305	7.7239304	5.9617443	-0.12879789	-0.0391754	0.0074867643	-1.3642249	7.998057	5.508198	Sitting_Type
13:35:14.228	-1.4509305	7.7239304	5.9617443	-0.12879789	-0.0391754	0.0074867643	-1.3642249	7.998057	5.508198	Sitting_Type
13:35:14.251	-1.4509305	7.7239304	5.9617443	-0.12879789	-0.0391754	0.0074867643	-1.3642249	7.998057	5.508198	Sitting_Type
13:35:14.274	-1.4509305	7.7239304	5.9617443	-0.12879789	-0.0391754	0.0074867643	-1.3642249	7.998057	5.508198	Sitting_Type
13:35:14.297	-1.4509305	7.7239304	5.9617443	-0.12879789	-0.0391754	0.0074867643	-1.3642249	7.998057	5.508198	Sitting_Type
13:35:14.320	-1.56825	7.616188	5.260222	0.088059284	0.0072503597	-0.040771592	-1.3948983	7.9228806	5.6082573	Sitting_Type
13:35:14.343	-1.56825	7.616188	5.260222	0.088059284	0.0072503597	-0.040771592	-1.3948983	7.9228806	5.6082573	Sitting_Type
13:35:14.364	-1.56825	7.616188	5.260222	0.088059284	0.0072503597	-0.040771592	-1.3948983	7.9228806	5.6082573	Sitting_Type
13:35:14.386	-1.56825	7.616188	5.260222	0.088059284	0.0072503597	-0.040771592	-1.3948983	7.9228806	5.6082573	Sitting_Type
13:35:14.408	-1.56825	7.616188	5.260222	0.088059284	0.0072503597	-0.040771592	-1.3948983	7.9228806	5.6082573	Sitting_Type
13:35:14.429	-1.56825	7.616188	5.260222	0.088059284	0.0072503597	-0.040771592	-1.3948983	7.9228806	5.6082573	Sitting_Type
13:35:14.451	-1.56825	7.616188	5.260222	0.088059284	0.0072503597	-0.040771592	-1.3948983	7.9228806	5.6082573	Sitting_Type
13:35:14.473	-1.56825	7.616188	5.260222	0.088059284	0.0072503597	-0.040771592	-1.3948983	7.9228806	5.6082573	Sitting_Type
13:35:14.496	-1.3000913	7.755056	5.5116205	0.033081405	0.0610065	-0.0047305403	-1.4017678	7.925512	5.6028214	Sitting_Type
13:35:14.518	-1.3000913	7.755056	5.5116205	0.033081405	0.0610065	-0.0047305403	-1.4017678	7.925512	5.6028214	Sitting_Type
13:35:14.541	-1.3000913	7.755056	5.5116205	0.033081405	0.0610065	-0.0047305403	-1.4017678	7.925512	5.6028214	Sitting_Type
13:35:14.566	-1.3000913	7.755056	5.5116205	0.033081405	0.0610065	-0.0047305403	-1.4017678	7.925512	5.6028214	Sitting_Type
13:35:14.589	-1.3000913	7.755056	5.5116205	0.033081405	0.0610065	-0.0047305403	-1.4017678	7.925512	5.6028214	Sitting_Type
13:35:14.611	-1.3000913	7.755056	5.5116205	0.033081405	0.0610065	-0.0047305403	-1.4017678	7.925512	5.6028214	Sitting_Type
13:35:14.634	-1.3000913	7.755056	5.5116205	0.033081405	0.0610065	-0.0047305403	-1.4017678	7.925512	5.6028214	Sitting_Type
13:35:14.656	-1.3000913	7.755056	5.5116205	0.033081405	0.0610065	-0.0047305403	-1.4017678	7.925512	5.6028214	Sitting_Type
13:35:14.682	-1.5610672	8.030397	4.4413795	0.18579772	0.33284152	-0.005952271	-1.4766461	8.00203	5.473328	Sitting_Type
13:35:14.703	-1.5610672	8.030397	4.4413795	0.18579772	0.33284152	-0.005952271	-1.4766461	8.00203	5.473328	Sitting_Type
13:35:14.734	-1.5610672	8.030397	4.4413795	0.18579772	0.33284152	-0.005952271	-1.4766461	8.00203	5.473328	Sitting_Type
13:35:14.755	-1.5610672	8.030397	4.4413795	0.18579772	0.33284152	-0.005952271	-1.4766461	8.00203	5.473328	Sitting_Type
13:35:14.776	-1.5610672	8.030397	4.4413795	0.18579772	0.33284152	-0.005952271	-1.4766461	8.00203	5.473328	Sitting_Type
13:35:14.799	-1.5610672	8.030397	4.4413795	0.18579772	0.33284152	-0.005952271	-1.4766461	8.00203	5.473328	Sitting_Type
13:35:14.822	-1.5610672	8.030397	4.4413795	0.18579772	0.33284152	-0.005952271	-1.4766461	8.00203	5.473328	Sitting_Type
13:35:14.846	-1.759792	8.190814	4.6329217	0.019642372	0.13369946	-0.040160723	-1.6268888	8.101132	5.2815943	Sitting_Type
13:35:14.866	-1.759792	8.190814	4.6329217	0.019642372	0.13369946	-0.040160723	-1.6268888	8.101132	5.2815943	Sitting_Type
13:35:14.887	-1.759792	8.190814	4.6329217	0.019642372	0.13369946	-0.040160723	-1.6268888	8.101132	5.2815943	Sitting_Type
13:35:14.918	-1.759792	8.190814	4.6329217	0.019642372	0.13369946	-0.040160723	-1.6268888	8.101132	5.2815943	Sitting_Type
13:35:14.939	-1.759792	8.190814	4.6329217	0.019642372	0.13369946	-0.040160723	-1.6268888	8.101132	5.2815943	Sitting_Type
13:35:14.960	-1.759792	8.190814	4.6329217	0.019642372	0.13369946	-0.040160723	-1.6268888	8.101132	5.2815943	Sitting_Type
13:35:14.982	-1.759792	8.190814	4.6329217	0.019642372	0.13369946	-0.040160723	-1.6268888	8.101132	5.2815943	Sitting_Type
13:35:15.005	-1.759792	8.190814	4.6329217	0.019642372	0.13369946	-0.040160723	-1.6268888	8.101132	5.2815943	Sitting_Type
13:35:15.027	-1.4245936	7.8987126	4.371946	0.002538145	0.01763507	-0.01755871	-1.4954637	8.064349	5.375886	Sitting_Type
13:35:15.048	-1.4245936	7.8987126	4.371946	0.002538145	0.01763507	-0.01755871	-1.4954637	8.064349	5.375886	Sitting_Type
13:35:15.069	-1.4245936	7.8987126	4.371946	0.002538145	0.01763507	-0.01755871	-1.4954637	8.064349	5.375886	Sitting_Type
13:35:15.090	-1.4245936	7.8987126	4.371946	0.002538145	0.01763507	-0.01755871	-1.4954637	8.064349	5.375886	Sitting_Type
13:35:15.118	-1.4245936	7.8987126	4.371946	0.002538145	0.01763507	-0.01755871	-1.4954637	8.064349	5.375886	Sitting_Type
13:35:15.139	-1.4245936	7.8987126	4.371946	0.002538145	0.01763507	-0.01755871	-1.4954637	8.064349	5.375886	Sitting_Type
13:35:15.160	-1.4245936	7.8987126	4.371946	0.002538145	0.01763507	-0.01755871	-1.4954637	8.064349	5.375886	Sitting_Type
13:35:15.183	-1.4245936	7.8987126	4.371946	0.002538145	0.01763507	-0.01755871	-1.4954637	8.064349	5.375886	Sitting_Type
13:35:15.204	-1.8747171	7.893924	5.849213	0.15647618	-0.2413718	-0.03405207	-1.4157716	8.012666	5.473856	Sitting_Type
13:35:15.224	-1.8747171	7.893924	5.849213	0.15647618	-0.2413718	-0.03405207	-1.4157716	8.012666	5.473856	Sitting_Type
13:35:15.245	-1.8747171	7.893924	5.849213	0.15647618	-0.2413718	-0.03405207	-1.4157716	8.012666	5.473856	Sitting_Type
13:35:15.266	-1.8747171	7.893924	5.849213	0.15647618	-0.2413718	-0.03405207	-1.4157716	8.012666	5.473856	Sitting_Type
13:35:15.287	-1.8747171	7.893924	5.849213	0.15647618	-0.2413718	-0.03405207	-1.4157716	8.012666	5.473856	Sitting_Type
13:35:15.308	-1.8747171	7.893924	5.849213	0.15647618	-0.2413718	-0.03405207	-1.4157716	8.012666	5.473856	Sitting_Type
13:35:15.329	-1.8747171	7.893924	5.849213	0.15647618	-0.2413718	-0.03405207	-1.4157716	8.012666	5.473856	Sitting_Type
13:35:15.349	-1.8747171	7.893924	5.849213	0.15647618	-0.2413718	-0.03405207	-1.4157716	8.012666	5.473856	Sitting_Type
13:35:15.370	-1.8747171	7.893924	5.849213	0.15647618	-0.2413718	-0.03405207	-1.4157716	8.012666	5.473856	Sitting_Type
13:35:15.396	-1.2426286	7.9561753	5.3464155	0.12348946	-0.04406232	0.066129826	-1.0976303	8.1338415	5.3671246	Sitting_Type
13:35:15.417	-1.2426286	7.9561753	5.3464155	0.12348946	-0.04406232	0.066129826	-1.0976303	8.1338415	5.3671246	Sitting_Type
13:35:15.438	-1.2426286	7.9561753	5.3464155	0.12348946	-0.04406232	0.066129826	-1.0976303	8.1338415	5.3671246	Sitting_Type
13:35:15.461	-1.2426286	7.9561753	5.3464155	0.12348946	-0.04406232	0.066129826	-1.0976303	8.1338415	5.3671246	Sitting_Type
13:35:15.483	-1.2426286	7.9561753	5.3464155	0.12348946	-0.04406232	0.066129826	-1.0976303	8.1338415	5.3671246	Sitting_Type
13:35:15.508	-1.2426286	7.9561753	5.3464155	0.12348946	-0.04406232	0.066129826	-1.0976303	8.1338415	5.3671246	Sitting_Type
13:35:15.532	-1.2426286	7.9561753	5.3464155	0.12348946	-0.04406232	0.066129826	-1.0976303	8.1338415	5.3671246	Sitting_Type
13:35:15.553	-1.2426286	7.9561753	5.3464155	0.12348946	-0.04406232	0.066129826	-1.0976303	8.1338415	5.3671246	Sitting_Type
13:35:15.578	-0.44054657	8.05434	4.352792	0.08439409	-0.22854362	0.048414737	-0.9374064	8.248674	5.220238	Sitting_Type
13:35:15.600	-0.44054657	8.05434	4.352792	0.08439409	-0.22854362	0.048414737	-0.9374064	8.248674	5.220238	Sitting_Type
13:35:15.621	-0.44054657	8.05434	4.352792	0.08439409	-0.22854362	0.048414737	-0.9374064	8.248674	5.220238	Sitting_Type
13:35:15.654	-0.44054657	8.05434	4.352792	0.08439409	-0.22854362	0.048414737	-0.9374064	8.248674	5.220238	Sitting_Type
13:35:15.676	-0.44054657	8.05434	4.352792	0.08439409	-0.22854362	0.048414737	-0.9374064	8.248674	5.220238	Sitting_Type
13:35:15.698	-0.44054657	8.05434	4.352792	0.08439409	-0.22854362	0.048414737	-0.9374064	8.248674	5.220238	Sitting_Type
13:35:15.719	-0.44054657	8.05434	4.352792	0.08439409	-0.22854362	0.048414737	-0.9374064	8.248674	5.220238	Sitting_Type
13:35:15.740	-1.3862851	7.9489923	5.0662856	0.08439409	-0.22854362	0.048414737	-0.9374064	8.248674	5.220238	Sitting_Type
13:35:15.760	-1.3862851	7.9489923	5.0662856	-0.07626347	0.1275908	-0.029776016	-1.0929687	8.143624	5.35323	Sitting_Type
13:35:15.781	-1.3862851	7.9489923	5.0662856	-0.07626347	0.1275908	-0.029776016	-1.0929687	8.143624	5.35323	Sitting_Type
13:35:15.802	-1.3862851	7.9489923	5.0662856	-0.07626347	0.1275908	-0.029776016	-1.0929687	8.143624	5.35323	Sitting_Type
13:35:15.823	-1.3862851	7.9489923	5.0662856	-0.07626347	0.1275908	-0.029776016	-1.0929687	8.143624	5.35323	Sitting_Type
13:35:15.856	-1.3862851	7.9489923	5.0662856	-0.07626347	0.1275908	-0.029776016	-1.0929687	8.143624	5.35323	Sitting_Type
13:35:15.878	-1.3862851	7.9489923	5.0662856	-0.07626347	0.1275908	-0.029776016	-1.0929687	8.143624	5.35323	Sitting_Type
13:35:15.901	-1.3862851	7.9489923	5.0662856	-0.07626347	0.1275908	-0.029776016	-1.0929687	8.143624	5.35323	Sitting_Type
13:35:15.923	-1.4748733	8.023215	4.6927786	0.023307564	0.12331476	0.018482339	-1.1671317	8.108323	5.391025	Sitting_Type
13:35:15.945	-1.4748733	8.023215	4.6927786	0.023307564	0.12331476	0.018482339	-1.1671317	8.108323	5.391025	Sitting_Type
13:35:15.969	-1.4748733	8.023215	4.6927786	0.023307564	0.12331476	0.018482339	-1.1671317	8.108323	5.391025	Sitting_Type
13:35:15.991	-1.4748733	8.023215	4.6927786	0.023307564	0.12331476	0.018482339	-1.1671317	8.108323	5.391025	Sitting_Type
13:35:16.014	-1.4748733	8.023215	4.6927786	0.023307564	0.12331476	0.018482339	-1.1671317	8.108323	5.391025	Sitting_Type
13:35:16.037	-1.4748733	8.023215	4.6927786	0.023307564	0.12331476	0.018482339	-1.1671317	8.108323	5.391025	Sitting_Type
13:35:16.058	-1.4748733	8.023215	4.6927786	0.023307564	0.12331476	0.018482339	-1.1671317	8.108323	5.391025	Sitting_Type
13:35:16.080	-1.4748733	8.023215	4.6927786	0.023307564	0.12331476	0.018482339	-1.1671317	8.108323	5.391025	Sitting_Type
13:35:16.101	-1.1995317	8.0375805	5.5092263	0.012922854	-0.03551021	-0.027332554	-1.2036088	8.139412	5.3358817	Sitting_Type
13:35:16.123	-1.1995317	8.0375805	5.5092263	0.012922854	-0.03551021	-0.027332554	-1.2036088	8.139412	5.3358817	Sitting_Type
13:35:16.145	-1.1995317	8.0375805	5.5092263	0.012922854	-0.03551021	-0.027332554	-1.2036088	8.139412	5.3358817	Sitting_Type
13:35:16.168	-1.1995317	8.0375805	5.5092263	0.012922854	-0.03551021	-0.027332554	-1.2036088	8.139412	5.3358817	Sitting_Type
13:35:16.191	-1.1995317	8.0375805	5.5092263	0.012922854	-0.03551021	-0.027332554	-1.2036088	8.139412	5.3358817	Sitting_Type
13:35:16.213	-1.1995317	8.0375805	5.5092263	0.012922854	-0.03551021	-0.027332554	-1.2036088	8.139412	5.3358817	Sitting_Type
13:35:16.234	-1.1995317	8.0375805	5.5092263	0.012922854	-0.03551021	-0.027332554	-1.2036088	8.139412	5.3358817	Sitting_Type
13:35:16.255	-1.1995317	8.0375805	5.5092263	0.012922854	-0.03551021	-0.027332554	-1.2036088	8.139412	5.3358817	Sitting_Type
13:35:16.276	-1.1995317	8.0375805	5.5092263	0.012922854	-0.03551021	-0.027332554	-1.2036088	8.139412	5.3358817	Sitting_Type
13:35:16.302	-1.1995317	8.095043	4.7167215	0.021474969	0.2522073	0.054523386	-1.1883073	8.203838	5.2397714	Sitting_Type
13:35:16.323	-1.1995317	8.095043	4.7167215	0.021474969	0.2522073	0.054523386	-1.1883073	8.203838	5.2397714	Sitting_Type
13:35:16.345	-1.1995317	8.095043	4.7167215	0.021474969	0.2522073	0.054523386	-1.1883073	8.203838	5.2397714	Sitting_Type
13:35:16.367	-1.1995317	8.095043	4.7167215	0.021474969	0.2522073	0.054523386	-1.1883073	8.203838	5.2397714	Sitting_Type
13:35:16.388	-1.1995317	8.095043	4.7167215	0.021474969	0.2522073	0.054523386	-1.1883073	8.203838	5.2397714	Sitting_Type
13:35:16.409	-1.1995317	8.095043	4.7167215	0.021474969	0.2522073	0.054523386	-1.1883073	8.203838	5.2397714	Sitting_Type
13:35:16.430	-1.1995317	8.095043	4.7167215	0.021474969	0.2522073	0.054523386	-1.1883073	8.203838	5.2397714	Sitting_Type
13:35:16.452	-1.1995317	8.095043	4.7167215	0.021474969	0.2522073	0.054523386	-1.1883073	8.203838	5.2397714	Sitting_Type
13:35:16.473	-1.4940275	8.090255	5.2267017	0.20595627	0.2632029	0.08995357	-1.3648523	8.241421	5.136767	Sitting_Type
13:35:16.494	-1.4940275	8.090255	5.2267017	0.20595627	0.2632029	0.08995357	-1.3648523	8.241421	5.136767	Sitting_Type
13:35:16.518	-1.4940275	8.090255	5.2267017	0.20595627	0.2632029	0.08995357	-1.3648523	8.241421	5.136767	Sitting_Type
13:35:16.542	-1.4940275	8.090255	5.2267017	0.20595627	0.2632029	0.08995357	-1.3648523	8.241421	5.136767	Sitting_Type
13:35:16.564	-1.4940275	8.090255	5.2267017	0.20595627	0.2632029	0.08995357	-1.3648523	8.241421	5.136767	Sitting_Type
13:35:16.585	-1.4940275	8.090255	5.2267017	0.20595627	0.2632029	0.08995357	-1.3648523	8.241421	5.136767	Sitting_Type
13:35:16.607	-1.4940275	8.090255	5.2267017	0.20595627	0.2632029	0.08995357	-1.3648523	8.241421	5.136767	Sitting_Type
13:35:16.644	-1.4533248	8.162083	4.73827	-0.10986106	-0.10148366	-0.038938995	-1.4362688	8.276313	5.060627	Sitting_Type
13:35:16.665	-1.4533248	8.162083	4.73827	-0.10986106	-0.10148366	-0.038938995	-1.4362688	8.276313	5.060627	Sitting_Type
13:35:16.685	-1.4533248	8.162083	4.73827	-0.10986106	-0.10148366	-0.038938995	-1.4362688	8.276313	5.060627	Sitting_Type
13:35:16.707	-1.4533248	8.162083	4.73827	-0.10986106	-0.10148366	-0.038938995	-1.4362688	8.276313	5.060627	Sitting_Type
13:35:16.728	-1.4533248	8.162083	4.73827	-0.10986106	-0.10148366	-0.038938995	-1.4362688	8.276313	5.060627	Sitting_Type
13:35:16.749	-1.4533248	8.162083	4.73827	-0.10986106	-0.10148366	-0.038938995	-1.4362688	8.276313	5.060627	Sitting_Type
13:35:16.770	-1.4533248	8.162083	4.73827	-0.10986106	-0.10148366	-0.038938995	-1.4362688	8.276313	5.060627	Sitting_Type
13:35:16.791	-1.4533248	8.162083	4.73827	-0.10986106	-0.10148366	-0.038938995	-1.4362688	8.276313	5.060627	Sitting_Type
13:35:16.813	-1.4533248	8.162083	4.73827	-0.10986106	-0.10148366	-0.038938995	-1.4362688	8.276313	5.060627	Sitting_Type
13:35:16.834	-1.6879637	8.078283	4.7286925	0.01842064	-0.16623537	-0.03038688	-1.3872303	8.237385	5.13725	Sitting_Type
13:35:16.864	-1.6879637	8.078283	4.7286925	0.01842064	-0.16623537	-0.03038688	-1.3872303	8.237385	5.13725	Sitting_Type
13:35:16.885	-1.6879637	8.078283	4.7286925	0.01842064	-0.16623537	-0.03038688	-1.3872303	8.237385	5.13725	Sitting_Type
13:35:16.906	-1.6879637	8.078283	4.7286925	0.01842064	-0.16623537	-0.03038688	-1.3872303	8.237385	5.13725	Sitting_Type
13:35:16.925	-1.6879637	8.078283	4.7286925	0.01842064	-0.16623537	-0.03038688	-1.3872303	8.237385	5.13725	Sitting_Type
13:35:16.946	-1.6879637	8.078283	4.7286925	0.01842064	-0.16623537	-0.03038688	-1.3872303	8.237385	5.13725	Sitting_Type
13:35:16.968	-1.6879637	8.078283	4.7286925	0.01842064	-0.16623537	-0.03038688	-1.3872303	8.237385	5.13725	Sitting_Type
13:35:16.989	-1.6879637	8.078283	4.7286925	0.01842064	-0.16623537	-0.03038688	-1.3872303	8.237385	5.13725	Sitting_Type
13:35:17.011	-1.2953026	7.982512	5.253039	-0.10008722	0.17279485	0.001378112	-1.3567431	8.169986	5.2517533	Sitting_Type
13:35:17.033	-1.2953026	7.982512	5.253039	-0.10008722	0.17279485	0.001378112	-1.3567431	8.169986	5.2517533	Sitting_Type
13:35:17.054	-1.2953026	7.982512	5.253039	-0.10008722	0.17279485	0.001378112	-1.3567431	8.169986	5.2517533	Sitting_Type
13:35:17.076	-1.2953026	7.982512	5.253039	-0.10008722	0.17279485	0.001378112	-1.3567431	8.169986	5.2517533	Sitting_Type
13:35:17.097	-1.2953026	7.982512	5.253039	-0.10008722	0.17279485	0.001378112	-1.3567431	8.169986	5.2517533	Sitting_Type
13:35:17.127	-1.2953026	7.982512	5.253039	-0.10008722	0.17279485	0.001378112	-1.3567431	8.169986	5.2517533	Sitting_Type
13:35:17.149	-1.2953026	7.982512	5.253039	-0.10008722	0.17279485	0.001378112	-1.3567431	8.169986	5.2517533	Sitting_Type
13:35:17.171	-1.2953026	7.982512	5.253039	-0.10008722	0.17279485	0.001378112	-1.3567431	8.169986	5.2517533	Sitting_Type
13:35:17.193	-1.4269878	7.867587	6.299337	-0.065878764	-0.041618858	0.070405886	-1.3976135	8.121875	5.3152637	Sitting_Type
13:35:17.216	-1.4269878	7.867587	6.299337	-0.065878764	-0.041618858	0.070405886	-1.3976135	8.121875	5.3152637	Sitting_Type
13:35:17.239	-1.4269878	7.867587	6.299337	-0.065878764	-0.041618858	0.070405886	-1.3976135	8.121875	5.3152637	Sitting_Type
13:35:17.262	-1.4269878	7.867587	6.299337	-0.065878764	-0.041618858	0.070405886	-1.3976135	8.121875	5.3152637	Sitting_Type
13:35:17.283	-1.4269878	7.867587	6.299337	-0.065878764	-0.041618858	0.070405886	-1.3976135	8.121875	5.3152637	Sitting_Type
13:35:17.307	-1.4269878	7.867587	6.299337	-0.065878764	-0.041618858	0.070405886	-1.3976135	8.121875	5.3152637	Sitting_Type
13:35:17.329	-1.4269878	7.867587	6.299337	-0.065878764	-0.041618858	0.070405886	-1.3976135	8.121875	5.3152637	Sitting_Type
13:35:17.350	-1.4269878	7.867587	6.299337	-0.065878764	-0.041618858	0.070405886	-1.3976135	8.121875	5.3152637	Sitting_Type
13:35:17.373	-1.4844503	7.9944835	5.071074	-0.054272324	0.03657189	-0.010839193	-1.400736	8.102325	5.3441973	Sitting_Type
13:35:17.394	-1.4844503	7.9944835	5.071074	-0.054272324	0.03657189	-0.010839193	-1.400736	8.102325	5.3441973	Sitting_Type
13:35:17.416	-1.4844503	7.9944835	5.071074	-0.054272324	0.03657189	-0.010839193	-1.400736	8.102325	5.3441973	Sitting_Type
13:35:17.438	-1.4844503	7.9944835	5.071074	-0.054272324	0.03657189	-0.010839193	-1.400736	8.102325	5.3441973	Sitting_Type
13:35:17.460	-1.4844503	7.9944835	5.071074	-0.054272324	0.03657189	-0.010839193	-1.400736	8.102325	5.3441973	Sitting_Type
13:35:17.483	-1.4844503	7.9944835	5.071074	-0.054272324	0.03657189	-0.010839193	-1.400736	8.102325	5.3441973	Sitting_Type
13:35:17.504	-1.4844503	7.9944835	5.071074	-0.054272324	0.03657189	-0.010839193	-1.400736	8.102325	5.3441973	Sitting_Type
13:35:17.528	-1.4844503	7.9944835	5.071074	-0.054272324	0.03657189	-0.010839193	-1.400736	8.102325	5.3441973	Sitting_Type
13:35:17.550	-1.6017698	7.7478733	5.499649	-0.061602708	-0.08499029	0.014206283	-1.4619603	8.013797	5.460038	Sitting_Type
13:35:17.573	-1.6017698	7.7478733	5.499649	-0.061602708	-0.08499029	0.014206283	-1.4619603	8.013797	5.460038	Sitting_Type
13:35:17.595	-1.6017698	7.7478733	5.499649	-0.061602708	-0.08499029	0.014206283	-1.4619603	8.013797	5.460038	Sitting_Type
13:35:17.618	-1.6017698	7.7478733	5.499649	-0.061602708	-0.08499029	0.014206283	-1.4619603	8.013797	5.460038	Sitting_Type
13:35:17.640	-1.6017698	7.7478733	5.499649	-0.061602708	-0.08499029	0.014206283	-1.4619603	8.013797	5.460038	Sitting_Type
13:35:17.661	-1.6017698	7.7478733	5.499649	-0.061602708	-0.08499029	0.014206283	-1.4619603	8.013797	5.460038	Sitting_Type
13:35:17.682	-1.6017698	7.7478733	5.499649	-0.061602708	-0.08499029	0.014206283	-1.4619603	8.013797	5.460038	Sitting_Type
13:35:17.704	-1.6017698	7.7478733	5.499649	-0.061602708	-0.08499029	0.014206283	-1.4619603	8.013797	5.460038	Sitting_Type
13:35:17.726	-1.4772675	7.7694216	5.9186473	0.08744842	0.08421938	0.009319359	-1.492722	7.961193	5.528247	Sitting_Type
13:35:17.749	-1.4772675	7.7694216	5.9186473	0.08744842	0.08421938	0.009319359	-1.492722	7.961193	5.528247	Sitting_Type
13:35:17.772	-1.4772675	7.7694216	5.9186473	0.08744842	0.08421938	0.009319359	-1.492722	7.961193	5.528247	Sitting_Type
13:35:17.794	-1.4772675	7.7694216	5.9186473	0.08744842	0.08421938	0.009319359	-1.492722	7.961193	5.528247	Sitting_Type
13:35:17.816	-1.4772675	7.7694216	5.9186473	0.08744842	0.08421938	0.009319359	-1.492722	7.961193	5.528247	Sitting_Type
13:35:17.839	-1.4772675	7.7694216	5.9186473	0.08744842	0.08421938	0.009319359	-1.492722	7.961193	5.528247	Sitting_Type
13:35:17.862	-1.4772675	7.7694216	5.9186473	0.08744842	0.08421938	0.009319359	-1.492722	7.961193	5.528247	Sitting_Type
13:35:17.886	-1.4772675	7.7694216	5.9186473	0.08744842	0.08421938	0.009319359	-1.492722	7.961193	5.528247	Sitting_Type
13:35:17.907	-1.525153	7.8125186	5.2674046	-0.03655723	-0.06238828	0.0074867643	-1.5393292	8.004981	5.451706	Sitting_Type
13:35:17.930	-1.525153	7.8125186	5.2674046	-0.03655723	-0.06238828	0.0074867643	-1.5393292	8.004981	5.451706	Sitting_Type
13:35:17.951	-1.525153	7.8125186	5.2674046	-0.03655723	-0.06238828	0.0074867643	-1.5393292	8.004981	5.451706	Sitting_Type
13:35:17.972	-1.525153	7.8125186	5.2674046	-0.03655723	-0.06238828	0.0074867643	-1.5393292	8.004981	5.451706	Sitting_Type
13:35:17.993	-1.525153	7.8125186	5.2674046	-0.03655723	-0.06238828	0.0074867643	-1.5393292	8.004981	5.451706	Sitting_Type
13:35:18.015	-1.525153	7.8125186	5.2674046	-0.03655723	-0.06238828	0.0074867643	-1.5393292	8.004981	5.451706	Sitting_Type
13:35:18.038	-1.525153	7.8125186	5.2674046	-0.03655723	-0.06238828	0.0074867643	-1.5393292	8.004981	5.451706	Sitting_Type
13:35:18.061	-1.525153	7.8125186	5.2674046	-0.03655723	-0.06238828	0.0074867643	-1.5393292	8.004981	5.451706	Sitting_Type
13:35:18.085	-1.6975409	7.884347	5.3440213	-0.015787812	0.09154977	0.027034452	-1.6023456	8.091235	5.3042126	Sitting_Type
13:35:18.108	-1.6975409	7.884347	5.3440213	-0.015787812	0.09154977	0.027034452	-1.6023456	8.091235	5.3042126	Sitting_Type
13:35:18.129	-1.6975409	7.884347	5.3440213	-0.015787812	0.09154977	0.027034452	-1.6023456	8.091235	5.3042126	Sitting_Type
13:35:18.150	-1.6975409	7.884347	5.3440213	-0.015787812	0.09154977	0.027034452	-1.6023456	8.091235	5.3042126	Sitting_Type
13:35:18.171	-1.6975409	7.884347	5.3440213	-0.015787812	0.09154977	0.027034452	-1.6023456	8.091235	5.3042126	Sitting_Type
13:35:18.192	-1.6975409	7.884347	5.3440213	-0.015787812	0.09154977	0.027034452	-1.6023456	8.091235	5.3042126	Sitting_Type
13:35:18.214	-1.6975409	7.884347	5.3440213	-0.015787812	0.09154977	0.027034452	-1.6023456	8.091235	5.3042126	Sitting_Type
13:35:18.235	-1.6975409	7.884347	5.3440213	-0.015787812	0.09154977	0.027034452	-1.6023456	8.091235	5.3042126	Sitting_Type
13:35:18.256	-1.6975409	7.884347	5.3440213	-0.015787812	0.09154977	0.027034452	-1.6023456	8.091235	5.3042126	Sitting_Type
13:35:18.278	-1.8699286	7.972935	4.8388295	0.14303716	0.22899444	0.085066654	-1.6744524	8.140044	5.206356	Sitting_Type
13:35:18.302	-1.8699286	7.972935	4.8388295	0.14303716	0.22899444	0.085066654	-1.6744524	8.140044	5.206356	Sitting_Type
13:35:18.326	-1.8699286	7.972935	4.8388295	0.14303716	0.22899444	0.085066654	-1.6744524	8.140044	5.206356	Sitting_Type
13:35:18.348	-1.8699286	7.972935	4.8388295	0.14303716	0.22899444	0.085066654	-1.6744524	8.140044	5.206356	Sitting_Type
13:35:18.372	-1.8699286	7.972935	4.8388295	0.14303716	0.22899444	0.085066654	-1.6744524	8.140044	5.206356	Sitting_Type
13:35:18.393	-1.8699286	7.972935	4.8388295	0.14303716	0.22899444	0.085066654	-1.6744524	8.140044	5.206356	Sitting_Type
13:35:18.415	-1.8699286	7.972935	4.8388295	0.14303716	0.22899444	0.085066654	-1.6744524	8.140044	5.206356	Sitting_Type
13:35:18.437	-1.8699286	7.972935	4.8388295	0.14303716	0.22899444	0.085066654	-1.6744524	8.140044	5.206356	Sitting_Type
13:35:18.459	-1.7190893	8.111803	4.398283	-0.014566082	-0.21754804	-0.018780442	-1.6747826	8.200567	5.1103806	Sitting_Type
13:35:18.480	-1.7190893	8.111803	4.398283	-0.014566082	-0.21754804	-0.018780442	-1.6747826	8.200567	5.1103806	Sitting_Type
13:35:18.501	-1.7190893	8.111803	4.398283	-0.014566082	-0.21754804	-0.018780442	-1.6747826	8.200567	5.1103806	Sitting_Type
13:35:18.523	-1.7190893	8.111803	4.398283	-0.014566082	-0.21754804	-0.018780442	-1.6747826	8.200567	5.1103806	Sitting_Type
13:35:18.543	-1.7190893	8.111803	4.398283	-0.014566082	-0.21754804	-0.018780442	-1.6747826	8.200567	5.1103806	Sitting_Type
13:35:18.565	-1.7190893	8.111803	4.398283	-0.014566082	-0.21754804	-0.018780442	-1.6747826	8.200567	5.1103806	Sitting_Type
13:35:18.591	-1.7190893	8.111803	4.398283	-0.014566082	-0.21754804	-0.018780442	-1.6747826	8.200567	5.1103806	Sitting_Type
13:35:18.612	-1.7190893	8.111803	4.398283	-0.014566082	-0.21754804	-0.018780442	-1.6747826	8.200567	5.1103806	Sitting_Type
13:35:18.634	-1.175589	7.9513865	4.4725056	0.2963643	-0.37881646	0.006875899	-1.3617686	8.232255	5.152264	Sitting_Type
13:35:18.655	-1.175589	7.9513865	4.4725056	0.2963643	-0.37881646	0.006875899	-1.3617686	8.232255	5.152264	Sitting_Type
13:35:18.676	-1.175589	7.9513865	4.4725056	0.2963643	-0.37881646	0.006875899	-1.3617686	8.232255	5.152264	Sitting_Type
13:35:18.697	-1.175589	7.9513865	4.4725056	0.2963643	-0.37881646	0.006875899	-1.3617686	8.232255	5.152264	Sitting_Type
13:35:18.718	-1.175589	7.9513865	4.4725056	0.2963643	-0.37881646	0.006875899	-1.3617686	8.232255	5.152264	Sitting_Type
13:35:18.739	-1.175589	7.9513865	4.4725056	0.2963643	-0.37881646	0.006875899	-1.3617686	8.232255	5.152264	Sitting_Type
13:35:18.772	-1.175589	7.9513865	4.4725056	0.2963643	-0.37881646	0.006875899	-1.3617686	8.232255	5.152264	Sitting_Type
13:35:18.802	-1.3934679	8.118986	5.5954204	-0.14651297	0.27419847	-0.011450058	-1.3593609	8.220816	5.171129	Sitting_Type
13:35:18.833	-1.3934679	8.118986	5.5954204	-0.14651297	0.27419847	-0.011450058	-1.3593609	8.220816	5.171129	Sitting_Type
13:35:18.869	-1.3934679	8.118986	5.5954204	-0.14651297	0.27419847	-0.011450058	-1.3593609	8.220816	5.171129	Sitting_Type
13:35:18.900	-1.3934679	8.118986	5.5954204	-0.14651297	0.27419847	-0.011450058	-1.3593609	8.220816	5.171129	Sitting_Type
13:35:18.933	-1.3934679	8.118986	5.5954204	-0.14651297	0.27419847	-0.011450058	-1.3593609	8.220816	5.171129	Sitting_Type
13:35:18.966	-1.3934679	8.118986	5.5954204	-0.14651297	0.27419847	-0.011450058	-1.3593609	8.220816	5.171129	Sitting_Type
13:35:19.001	-1.7909175	7.9968777	5.276982	0.15097839	0.18317956	0.1211077	-1.5477927	8.171143	5.1968293	Sitting_Type
13:35:19.033	-1.7909175	7.9968777	5.276982	0.15097839	0.18317956	0.1211077	-1.5477927	8.171143	5.1968293	Sitting_Type
13:35:19.054	-1.7909175	7.9968777	5.276982	0.15097839	0.18317956	0.1211077	-1.5477927	8.171143	5.1968293	Sitting_Type
13:35:19.075	-1.7909175	7.9968777	5.276982	0.15097839	0.18317956	0.1211077	-1.5477927	8.171143	5.1968293	Sitting_Type
13:35:19.098	-1.7909175	7.9968777	5.276982	0.15097839	0.18317956	0.1211077	-1.5477927	8.171143	5.1968293	Sitting_Type
13:35:19.119	-1.7909175	7.9968777	5.276982	0.15097839	0.18317956	0.1211077	-1.5477927	8.171143	5.1968293	Sitting_Type
13:35:19.141	-1.7909175	7.9968777	5.276982	0.15097839	0.18317956	0.1211077	-1.5477927	8.171143	5.1968293	Sitting_Type
13:35:19.164	-1.4054393	8.22194	4.580248	0.12226773	0.18379042	0.052690793	-1.6759316	8.280581	4.979296	Sitting_Type
13:35:19.185	-1.4054393	8.22194	4.580248	0.12226773	0.18379042	0.052690793	-1.6759316	8.280581	4.979296	Sitting_Type
13:35:19.207	-1.4054393	8.22194	4.580248	0.12226773	0.18379042	0.052690793	-1.6759316	8.280581	4.979296	Sitting_Type
13:35:19.228	-1.4054393	8.22194	4.580248	0.12226773	0.18379042	0.052690793	-1.6759316	8.280581	4.979296	Sitting_Type
13:35:19.250	-1.4054393	8.22194	4.580248	0.12226773	0.18379042	0.052690793	-1.6759316	8.280581	4.979296	Sitting_Type
13:35:19.272	-1.4054393	8.22194	4.580248	0.12226773	0.18379042	0.052690793	-1.6759316	8.280581	4.979296	Sitting_Type
13:35:19.293	-1.4054393	8.22194	4.580248	0.12226773	0.18379042	0.052690793	-1.6759316	8.280581	4.979296	Sitting_Type
13:35:19.316	-1.4054393	8.22194	4.580248	0.12226773	0.18379042	0.052690793	-1.6759316	8.280581	4.979296	Sitting_Type
13:35:19.338	-1.4054393	8.22194	4.580248	0.12226773	0.18379042	0.052690793	-1.6759316	8.280581	4.979296	Sitting_Type
13:35:19.362	-2.0087965	8.382356	4.364763	0.17541301	0.13919725	0.08873184	-1.7968986	8.45754	4.627239	Sitting_Type
13:35:19.384	-2.0087965	8.382356	4.364763	0.17541301	0.13919725	0.08873184	-1.7968986	8.45754	4.627239	Sitting_Type
13:35:19.406	-2.0087965	8.382356	4.364763	0.17541301	0.13919725	0.08873184	-1.7968986	8.45754	4.627239	Sitting_Type
13:35:19.429	-2.0087965	8.382356	4.364763	0.17541301	0.13919725	0.08873184	-1.7968986	8.45754	4.627239	Sitting_Type
13:35:19.451	-2.0087965	8.382356	4.364763	0.17541301	0.13919725	0.08873184	-1.7968986	8.45754	4.627239	Sitting_Type
13:35:19.486	-2.0087965	8.382356	4.364763	0.17541301	0.13919725	0.08873184	-1.7968986	8.45754	4.627239	Sitting_Type
13:35:19.509	-2.0087965	8.382356	4.364763	0.17541301	0.13919725	0.08873184	-1.7968986	8.45754	4.627239	Sitting_Type
13:35:19.530	-1.9273912	8.411087	4.537151	0.004981606	-0.10881403	-0.0371064	-1.8246505	8.538512	4.464823	Sitting_Type
13:35:19.552	-1.9273912	8.411087	4.537151	0.004981606	-0.10881403	-0.0371064	-1.8246505	8.538512	4.464823	Sitting_Type
13:35:19.573	-1.9273912	8.411087	4.537151	0.004981606	-0.10881403	-0.0371064	-1.8246505	8.538512	4.464823	Sitting_Type
13:35:19.594	-1.9273912	8.411087	4.537151	0.004981606	-0.10881403	-0.0371064	-1.8246505	8.538512	4.464823	Sitting_Type
13:35:19.616	-1.9273912	8.411087	4.537151	0.004981606	-0.10881403	-0.0371064	-1.8246505	8.538512	4.464823	Sitting_Type
13:35:19.646	-1.9273912	8.411087	4.537151	0.004981606	-0.10881403	-0.0371064	-1.8246505	8.538512	4.464823	Sitting_Type
13:35:19.668	-1.9273912	8.411087	4.537151	0.004981606	-0.10881403	-0.0371064	-1.8246505	8.538512	4.464823	Sitting_Type
13:35:19.690	-1.9273912	8.411087	4.537151	0.004981606	-0.10881403	-0.0371064	-1.8246505	8.538512	4.464823	Sitting_Type
13:35:19.712	-1.9656997	8.339259	3.8452053	0.004981606	0.16485359	-0.020002173	-1.8284085	8.511106	4.51533	Sitting_Type
13:35:19.734	-1.9656997	8.339259	3.8452053	0.004981606	0.16485359	-0.020002173	-1.8284085	8.511106	4.51533	Sitting_Type
13:35:19.756	-1.9656997	8.339259	3.8452053	0.004981606	0.16485359	-0.020002173	-1.8284085	8.511106	4.51533	Sitting_Type
13:35:19.779	-1.9656997	8.339259	3.8452053	0.004981606	0.16485359	-0.020002173	-1.8284085	8.511106	4.51533	Sitting_Type
13:35:19.802	-1.9656997	8.339259	3.8452053	0.004981606	0.16485359	-0.020002173	-1.8284085	8.511106	4.51533	Sitting_Type
13:35:19.824	-1.9656997	8.339259	3.8452053	0.004981606	0.16485359	-0.020002173	-1.8284085	8.511106	4.51533	Sitting_Type
13:35:19.846	-1.9656997	8.339259	3.8452053	0.004981606	0.16485359	-0.020002173	-1.8284085	8.511106	4.51533	Sitting_Type
13:35:19.868	-1.9656997	8.339259	3.8452053	0.004981606	0.16485359	-0.020002173	-1.8284085	8.511106	4.51533	Sitting_Type
13:35:19.889	-2.0878077	8.396722	4.225895	0.16686091	0.50449467	0.099727415	-1.9808246	8.585112	4.3060994	Sitting_Type
13:35:19.910	-2.0878077	8.396722	4.225895	0.16686091	0.50449467	0.099727415	-1.9808246	8.585112	4.3060994	Sitting_Type
13:35:19.931	-2.0878077	8.396722	4.225895	0.16686091	0.50449467	0.099727415	-1.9808246	8.585112	4.3060994	Sitting_Type
13:35:19.955	-2.0878077	8.396722	4.225895	0.16686091	0.50449467	0.099727415	-1.9808246	8.585112	4.3060994	Sitting_Type
13:35:19.975	-2.0878077	8.396722	4.225895	0.16686091	0.50449467	0.099727415	-1.9808246	8.585112	4.3060994	Sitting_Type
13:35:19.996	-2.0878077	8.396722	4.225895	0.16686091	0.50449467	0.099727415	-1.9808246	8.585112	4.3060994	Sitting_Type
13:35:20.038	-2.0878077	8.396722	4.225895	0.16686091	0.50449467	0.099727415	-1.9808246	8.585112	4.3060994	Sitting_Type
13:35:20.072	-2.2027328	8.662486	5.6002088	-0.13246307	-0.44540077	-0.005341406	-2.08295	8.559541	4.3087997	Sitting_Type
13:35:20.107	-2.2027328	8.662486	5.6002088	-0.13246307	-0.44540077	-0.005341406	-2.08295	8.559541	4.3087997	Sitting_Type
13:35:20.139	-2.2027328	8.662486	5.6002088	-0.13246307	-0.44540077	-0.005341406	-2.08295	8.559541	4.3087997	Sitting_Type
13:35:20.173	-2.2027328	8.662486	5.6002088	-0.13246307	-0.44540077	-0.005341406	-2.08295	8.559541	4.3087997	Sitting_Type
13:35:20.206	-2.2027328	8.662486	5.6002088	-0.13246307	-0.44540077	-0.005341406	-2.08295	8.559541	4.3087997	Sitting_Type
13:35:20.239	-2.2027328	8.662486	5.6002088	-0.13246307	-0.44540077	-0.005341406	-2.08295	8.559541	4.3087997	Sitting_Type
13:35:20.272	-1.5802214	8.245882	4.0151987	-0.3248856	-0.3189517	-0.008395732	-1.7986242	8.426029	4.683714	Sitting_Type
13:35:20.306	-1.5802214	8.245882	4.0151987	-0.3248856	-0.3189517	-0.008395732	-1.7986242	8.426029	4.683714	Sitting_Type
13:35:20.327	-1.5802214	8.245882	4.0151987	-0.3248856	-0.3189517	-0.008395732	-1.7986242	8.426029	4.683714	Sitting_Type
13:35:20.349	-1.5802214	8.245882	4.0151987	-0.3248856	-0.3189517	-0.008395732	-1.7986242	8.426029	4.683714	Sitting_Type
13:35:20.372	-1.5802214	8.245882	4.0151987	-0.3248856	-0.3189517	-0.008395732	-1.7986242	8.426029	4.683714	Sitting_Type
13:35:20.396	-1.5802214	8.245882	4.0151987	-0.3248856	-0.3189517	-0.008395732	-1.7986242	8.426029	4.683714	Sitting_Type
13:35:20.418	-1.5802214	8.245882	4.0151987	-0.3248856	-0.3189517	-0.008395732	-1.7986242	8.426029	4.683714	Sitting_Type
13:35:20.440	-1.0271438	7.735902	5.9282246	-0.26440996	-0.81069815	0.0044324384	-1.2121209	7.993395	5.550374	Sitting_Type
13:35:20.462	-1.0271438	7.735902	5.9282246	-0.26440996	-0.81069815	0.0044324384	-1.2121209	7.993395	5.550374	Sitting_Type
13:35:20.484	-1.0271438	7.735902	5.9282246	-0.26440996	-0.81069815	0.0044324384	-1.2121209	7.993395	5.550374	Sitting_Type
13:35:20.507	-1.0271438	7.735902	5.9282246	-0.26440996	-0.81069815	0.0044324384	-1.2121209	7.993395	5.550374	Sitting_Type
13:35:20.530	-1.0271438	7.735902	5.9282246	-0.26440996	-0.81069815	0.0044324384	-1.2121209	7.993395	5.550374	Sitting_Type
13:35:20.553	-1.0271438	7.735902	5.9282246	-0.26440996	-0.81069815	0.0044324384	-1.2121209	7.993395	5.550374	Sitting_Type
13:35:20.577	-1.0271438	7.735902	5.9282246	-0.26440996	-0.81069815	0.0044324384	-1.2121209	7.993395	5.550374	Sitting_Type
13:35:20.603	-1.0175668	7.6712565	5.6983743	-0.024339925	-0.10209452	-0.07192572	-1.0469548	7.896266	5.720409	Sitting_Type
13:35:20.628	-1.0175668	7.6712565	5.6983743	-0.024339925	-0.10209452	-0.07192572	-1.0469548	7.896266	5.720409	Sitting_Type
13:35:20.650	-1.0175668	7.6712565	5.6983743	-0.024339925	-0.10209452	-0.07192572	-1.0469548	7.896266	5.720409	Sitting_Type
13:35:20.672	-1.0175668	7.6712565	5.6983743	-0.024339925	-0.10209452	-0.07192572	-1.0469548	7.896266	5.720409	Sitting_Type
13:35:20.694	-1.0175668	7.6712565	5.6983743	-0.024339925	-0.10209452	-0.07192572	-1.0469548	7.896266	5.720409	Sitting_Type
13:35:20.716	-1.0175668	7.6712565	5.6983743	-0.024339925	-0.10209452	-0.07192572	-1.0469548	7.896266	5.720409	Sitting_Type
13:35:20.739	-1.0175668	7.6712565	5.6983743	-0.024339925	-0.10209452	-0.07192572	-1.0469548	7.896266	5.720409	Sitting_Type
13:35:20.762	-1.0175668	7.6712565	5.6983743	-0.024339925	-0.10209452	-0.07192572	-1.0469548	7.896266	5.720409	Sitting_Type
13:35:20.784	-1.1061549	7.6736507	5.7031627	-0.06404617	-0.07704904	-0.0511563	-1.0645428	7.8540587	5.7750072	Sitting_Type
13:35:20.807	-1.1061549	7.6736507	5.7031627	-0.06404617	-0.07704904	-0.0511563	-1.0645428	7.8540587	5.7750072	Sitting_Type
13:35:20.828	-1.1061549	7.6736507	5.7031627	-0.06404617	-0.07704904	-0.0511563	-1.0645428	7.8540587	5.7750072	Sitting_Type
13:35:20.852	-1.1061549	7.6736507	5.7031627	-0.06404617	-0.07704904	-0.0511563	-1.0645428	7.8540587	5.7750072	Sitting_Type
13:35:20.875	-1.1061549	7.6736507	5.7031627	-0.06404617	-0.07704904	-0.0511563	-1.0645428	7.8540587	5.7750072	Sitting_Type
13:35:20.897	-1.1061549	7.6736507	5.7031627	-0.06404617	-0.07704904	-0.0511563	-1.0645428	7.8540587	5.7750072	Sitting_Type
13:35:20.920	-1.1061549	7.6736507	5.7031627	-0.06404617	-0.07704904	-0.0511563	-1.0645428	7.8540587	5.7750072	Sitting_Type
13:35:20.944	-1.1061549	7.6736507	5.7031627	-0.06404617	-0.07704904	-0.0511563	-1.0645428	7.8540587	5.7750072	Sitting_Type
13:35:20.967	-1.0175668	7.553937	5.688797	-0.10375241	0.093993224	-0.04871284	-1.1292343	7.783794	5.8572745	Sitting_Type
13:35:20.989	-1.0175668	7.553937	5.688797	-0.10375241	0.093993224	-0.04871284	-1.1292343	7.783794	5.8572745	Sitting_Type
13:35:21.012	-1.0175668	7.553937	5.688797	-0.10375241	0.093993224	-0.04871284	-1.1292343	7.783794	5.8572745	Sitting_Type
13:35:21.044	-1.0175668	7.553937	5.688797	-0.10375241	0.093993224	-0.04871284	-1.1292343	7.783794	5.8572745	Sitting_Type
13:35:21.067	-1.0175668	7.553937	5.688797	-0.10375241	0.093993224	-0.04871284	-1.1292343	7.783794	5.8572745	Sitting_Type
13:35:21.091	-1.0175668	7.553937	5.688797	-0.10375241	0.093993224	-0.04871284	-1.1292343	7.783794	5.8572745	Sitting_Type
13:35:21.112	-1.0175668	7.553937	5.688797	-0.10375241	0.093993224	-0.04871284	-1.1292343	7.783794	5.8572745	Sitting_Type
13:35:21.135	-1.0175668	7.553937	5.688797	-0.10375241	0.093993224	-0.04871284	-1.1292343	7.783794	5.8572745	Sitting_Type
13:35:21.157	-1.297697	7.580274	5.9042816	0.08867014	0.163021	0.003821573	-1.3633269	7.7659726	5.8310623	Sitting_Type
13:35:21.181	-1.297697	7.580274	5.9042816	0.08867014	0.163021	0.003821573	-1.3633269	7.7659726	5.8310623	Sitting_Type
13:35:21.204	-1.297697	7.580274	5.9042816	0.08867014	0.163021	0.003821573	-1.3633269	7.7659726	5.8310623	Sitting_Type
13:35:21.226	-1.297697	7.580274	5.9042816	0.08867014	0.163021	0.003821573	-1.3633269	7.7659726	5.8310623	Sitting_Type
13:35:21.249	-1.297697	7.580274	5.9042816	0.08867014	0.163021	0.003821573	-1.3633269	7.7659726	5.8310623	Sitting_Type
13:35:21.271	-1.297697	7.580274	5.9042816	0.08867014	0.163021	0.003821573	-1.3633269	7.7659726	5.8310623	Sitting_Type
13:35:21.294	-1.297697	7.580274	5.9042816	0.08867014	0.163021	0.003821573	-1.3633269	7.7659726	5.8310623	Sitting_Type
13:35:21.318	-1.297697	7.580274	5.9042816	0.08867014	0.163021	0.003821573	-1.3633269	7.7659726	5.8310623	Sitting_Type
13:35:21.343	-1.5347302	7.7311134	5.4757066	0.19251724	0.31023952	0.03619743	-1.532149	7.9323936	5.558777	Sitting_Type
13:35:21.367	-1.5347302	7.7311134	5.4757066	0.19251724	0.31023952	0.03619743	-1.532149	7.9323936	5.558777	Sitting_Type
13:35:21.389	-1.5347302	7.7311134	5.4757066	0.19251724	0.31023952	0.03619743	-1.532149	7.9323936	5.558777	Sitting_Type
13:35:21.410	-1.5347302	7.7311134	5.4757066	0.19251724	0.31023952	0.03619743	-1.532149	7.9323936	5.558777	Sitting_Type
13:35:21.432	-1.5347302	7.7311134	5.4757066	0.19251724	0.31023952	0.03619743	-1.532149	7.9323936	5.558777	Sitting_Type
13:35:21.457	-1.5347302	7.7311134	5.4757066	0.19251724	0.31023952	0.03619743	-1.532149	7.9323936	5.558777	Sitting_Type
13:35:21.478	-1.5347302	7.7311134	5.4757066	0.19251724	0.31023952	0.03619743	-1.532149	7.9323936	5.558777	Sitting_Type
13:35:21.498	-1.6975409	7.884347	5.427821	0.19251724	0.31023952	0.03619743	-1.532149	7.9323936	5.558777	Sitting_Type
13:35:21.520	-1.6975409	7.884347	5.427821	0.10455264	0.31451556	0.13088155	-1.7131777	8.093845	5.265454	Sitting_Type
13:35:21.542	-1.6975409	7.884347	5.427821	0.10455264	0.31451556	0.13088155	-1.7131777	8.093845	5.265454	Sitting_Type
13:35:21.564	-1.6975409	7.884347	5.427821	0.10455264	0.31451556	0.13088155	-1.7131777	8.093845	5.265454	Sitting_Type
13:35:21.585	-1.6975409	7.884347	5.427821	0.10455264	0.31451556	0.13088155	-1.7131777	8.093845	5.265454	Sitting_Type
13:35:21.606	-1.6975409	7.884347	5.427821	0.10455264	0.31451556	0.13088155	-1.7131777	8.093845	5.265454	Sitting_Type
13:35:21.627	-1.6975409	7.884347	5.427821	0.10455264	0.31451556	0.13088155	-1.7131777	8.093845	5.265454	Sitting_Type
13:35:21.648	-1.6975409	7.884347	5.427821	0.10455264	0.31451556	0.13088155	-1.7131777	8.093845	5.265454	Sitting_Type
13:35:21.669	-1.6975409	7.884347	5.427821	0.10455264	0.31451556	0.13088155	-1.7131777	8.093845	5.265454	Sitting_Type
13:35:21.690	-1.8723229	8.0926485	4.740664	-0.11841317	-0.26091948	-0.16050118	-1.7666432	8.140556	5.1750016	Sitting_Type
13:35:21.712	-1.8723229	8.0926485	4.740664	-0.11841317	-0.26091948	-0.16050118	-1.7666432	8.140556	5.1750016	Sitting_Type
13:35:21.734	-1.8723229	8.0926485	4.740664	-0.11841317	-0.26091948	-0.16050118	-1.7666432	8.140556	5.1750016	Sitting_Type
13:35:21.758	-1.8723229	8.0926485	4.740664	-0.11841317	-0.26091948	-0.16050118	-1.7666432	8.140556	5.1750016	Sitting_Type
13:35:21.781	-1.8723229	8.0926485	4.740664	-0.11841317	-0.26091948	-0.16050118	-1.7666432	8.140556	5.1750016	Sitting_Type
13:35:21.802	-1.8723229	8.0926485	4.740664	-0.11841317	-0.26091948	-0.16050118	-1.7666432	8.140556	5.1750016	Sitting_Type
13:35:21.823	-1.8723229	8.0926485	4.740664	-0.11841317	-0.26091948	-0.16050118	-1.7666432	8.140556	5.1750016	Sitting_Type
13:35:21.853	-1.8723229	8.0926485	4.740664	-0.11841317	-0.26091948	-0.16050118	-1.7666432	8.140556	5.1750016	Sitting_Type
13:35:21.874	-1.5443072	7.910684	4.5251794	0.20412368	-0.038564533	-0.020002173	-1.6638131	8.099069	5.2732415	Sitting_Type
13:35:21.895	-1.5443072	7.910684	4.5251794	0.20412368	-0.038564533	-0.020002173	-1.6638131	8.099069	5.2732415	Sitting_Type
13:35:21.916	-1.5443072	7.910684	4.5251794	0.20412368	-0.038564533	-0.020002173	-1.6638131	8.099069	5.2732415	Sitting_Type
13:35:21.937	-1.5443072	7.910684	4.5251794	0.20412368	-0.038564533	-0.020002173	-1.6638131	8.099069	5.2732415	Sitting_Type
13:35:21.958	-1.5443072	7.910684	4.5251794	0.20412368	-0.038564533	-0.020002173	-1.6638131	8.099069	5.2732415	Sitting_Type
13:35:21.981	-1.5443072	7.910684	4.5251794	0.20412368	-0.038564533	-0.020002173	-1.6638131	8.099069	5.2732415	Sitting_Type
13:35:22.004	-1.5443072	7.910684	4.5251794	0.20412368	-0.038564533	-0.020002173	-1.6638131	8.099069	5.2732415	Sitting_Type
13:35:22.025	-1.5443072	7.910684	4.5251794	0.20412368	-0.038564533	-0.020002173	-1.6638131	8.099069	5.2732415	Sitting_Type
13:35:22.046	-1.9273912	7.937021	5.0662856	-0.104974136	-0.19005911	-0.035884667	-1.5945295	8.248559	5.058553	Sitting_Type
13:35:22.068	-1.9273912	7.937021	5.0662856	-0.104974136	-0.19005911	-0.035884667	-1.5945295	8.248559	5.058553	Sitting_Type
13:35:22.090	-1.9273912	7.937021	5.0662856	-0.104974136	-0.19005911	-0.035884667	-1.5945295	8.248559	5.058553	Sitting_Type
13:35:22.111	-1.9273912	7.937021	5.0662856	-0.104974136	-0.19005911	-0.035884667	-1.5945295	8.248559	5.058553	Sitting_Type
13:35:22.133	-1.9273912	7.937021	5.0662856	-0.104974136	-0.19005911	-0.035884667	-1.5945295	8.248559	5.058553	Sitting_Type
13:35:22.154	-1.9273912	7.937021	5.0662856	-0.104974136	-0.19005911	-0.035884667	-1.5945295	8.248559	5.058553	Sitting_Type
13:35:22.175	-1.9273912	7.937021	5.0662856	-0.104974136	-0.19005911	-0.035884667	-1.5945295	8.248559	5.058553	Sitting_Type
13:35:22.199	-1.9273912	7.937021	5.0662856	-0.104974136	-0.19005911	-0.035884667	-1.5945295	8.248559	5.058553	Sitting_Type
13:35:22.221	-1.637684	8.030397	5.95935	0.0770637	-0.045894917	-0.009006597	-1.4885896	8.232187	5.117172	Sitting_Type
13:35:22.244	-1.637684	8.030397	5.95935	0.0770637	-0.045894917	-0.009006597	-1.4885896	8.232187	5.117172	Sitting_Type
13:35:22.269	-1.637684	8.030397	5.95935	0.0770637	-0.045894917	-0.009006597	-1.4885896	8.232187	5.117172	Sitting_Type
13:35:22.290	-1.637684	8.030397	5.95935	0.0770637	-0.045894917	-0.009006597	-1.4885896	8.232187	5.117172	Sitting_Type
13:35:22.312	-1.637684	8.030397	5.95935	0.0770637	-0.045894917	-0.009006597	-1.4885896	8.232187	5.117172	Sitting_Type
13:35:22.333	-1.637684	8.030397	5.95935	0.0770637	-0.045894917	-0.009006597	-1.4885896	8.232187	5.117172	Sitting_Type
13:35:22.354	-1.637684	8.030397	5.95935	0.0770637	-0.045894917	-0.009006597	-1.4885896	8.232187	5.117172	Sitting_Type
13:35:22.376	-1.637684	8.030397	5.95935	0.0770637	-0.045894917	-0.009006597	-1.4885896	8.232187	5.117172	Sitting_Type
13:35:22.399	-1.637684	8.030397	5.95935	0.0770637	-0.045894917	-0.009006597	-1.4885896	8.232187	5.117172	Sitting_Type
13:35:22.423	-1.3431882	8.035186	5.3272614	-0.07504174	0.012748147	0.013595417	-1.4407479	8.229227	5.135588	Sitting_Type
13:35:22.445	-1.3431882	8.035186	5.3272614	-0.07504174	0.012748147	0.013595417	-1.4407479	8.229227	5.135588	Sitting_Type
13:35:22.468	-1.3431882	8.035186	5.3272614	-0.07504174	0.012748147	0.013595417	-1.4407479	8.229227	5.135588	Sitting_Type
13:35:22.492	-1.3431882	8.035186	5.3272614	-0.07504174	0.012748147	0.013595417	-1.4407479	8.229227	5.135588	Sitting_Type
13:35:22.515	-1.3431882	8.035186	5.3272614	-0.07504174	0.012748147	0.013595417	-1.4407479	8.229227	5.135588	Sitting_Type
13:35:22.539	-1.3431882	8.035186	5.3272614	-0.07504174	0.012748147	0.013595417	-1.4407479	8.229227	5.135588	Sitting_Type
13:35:22.562	-1.3431882	8.035186	5.3272614	-0.07504174	0.012748147	0.013595417	-1.4407479	8.229227	5.135588	Sitting_Type
13:35:22.584	-1.3431882	8.035186	5.3272614	-0.07504174	0.012748147	0.013595417	-1.4407479	8.229227	5.135588	Sitting_Type
13:35:22.608	-1.4341706	8.118986	4.946572	-0.07076569	0.01763507	-0.025499959	-1.4728364	8.17986	5.2048893	Sitting_Type
13:35:22.630	-1.4341706	8.118986	4.946572	-0.07076569	0.01763507	-0.025499959	-1.4728364	8.17986	5.2048893	Sitting_Type
13:35:22.653	-1.4341706	8.118986	4.946572	-0.07076569	0.01763507	-0.025499959	-1.4728364	8.17986	5.2048893	Sitting_Type
13:35:22.674	-1.4341706	8.118986	4.946572	-0.07076569	0.01763507	-0.025499959	-1.4728364	8.17986	5.2048893	Sitting_Type
13:35:22.694	-1.4341706	8.118986	4.946572	-0.07076569	0.01763507	-0.025499959	-1.4728364	8.17986	5.2048893	Sitting_Type
13:35:22.715	-1.4341706	8.118986	4.946572	-0.07076569	0.01763507	-0.025499959	-1.4728364	8.17986	5.2048893	Sitting_Type
13:35:22.746	-1.4341706	8.118986	4.946572	-0.07076569	0.01763507	-0.025499959	-1.4728364	8.17986	5.2048893	Sitting_Type
13:35:22.770	-1.4413534	7.946598	4.9944572	-0.17094758	0.0041960333	-0.027332554	-1.5322692	8.112374	5.292621	Sitting_Type
13:35:22.792	-1.4413534	7.946598	4.9944572	-0.17094758	0.0041960333	-0.027332554	-1.5322692	8.112374	5.292621	Sitting_Type
13:35:22.814	-1.4413534	7.946598	4.9944572	-0.17094758	0.0041960333	-0.027332554	-1.5322692	8.112374	5.292621	Sitting_Type
13:35:22.837	-1.4413534	7.946598	4.9944572	-0.17094758	0.0041960333	-0.027332554	-1.5322692	8.112374	5.292621	Sitting_Type
13:35:22.860	-1.4413534	7.946598	4.9944572	-0.17094758	0.0041960333	-0.027332554	-1.5322692	8.112374	5.292621	Sitting_Type
13:35:22.883	-1.4413534	7.946598	4.9944572	-0.17094758	0.0041960333	-0.027332554	-1.5322692	8.112374	5.292621	Sitting_Type
13:35:22.905	-1.4413534	7.946598	4.9944572	-0.17094758	0.0041960333	-0.027332554	-1.5322692	8.112374	5.292621	Sitting_Type
13:35:22.927	-1.4413534	7.946598	4.9944572	-0.17094758	0.0041960333	-0.027332554	-1.5322692	8.112374	5.292621	Sitting_Type
13:35:22.948	-1.8890828	7.800547	5.2578273	-0.018842138	-0.1888374	-0.051767167	-1.6035562	8.025072	5.403432	Sitting_Type
13:35:22.969	-1.8890828	7.800547	5.2578273	-0.018842138	-0.1888374	-0.051767167	-1.6035562	8.025072	5.403432	Sitting_Type
13:35:22.990	-1.8890828	7.800547	5.2578273	-0.018842138	-0.1888374	-0.051767167	-1.6035562	8.025072	5.403432	Sitting_Type
13:35:23.010	-1.8890828	7.800547	5.2578273	-0.018842138	-0.1888374	-0.051767167	-1.6035562	8.025072	5.403432	Sitting_Type
13:35:23.030	-1.8890828	7.800547	5.2578273	-0.018842138	-0.1888374	-0.051767167	-1.6035562	8.025072	5.403432	Sitting_Type
13:35:23.051	-1.8890828	7.800547	5.2578273	-0.018842138	-0.1888374	-0.051767167	-1.6035562	8.025072	5.403432	Sitting_Type
13:35:23.073	-1.8890828	7.800547	5.2578273	-0.018842138	-0.1888374	-0.051767167	-1.6035562	8.025072	5.403432	Sitting_Type
13:35:23.096	-1.8890828	7.800547	5.2578273	-0.018842138	-0.1888374	-0.051767167	-1.6035562	8.025072	5.403432	Sitting_Type
13:35:23.118	-1.8890828	7.800547	5.2578273	-0.018842138	-0.1888374	-0.051767167	-1.6035562	8.025072	5.403432	Sitting_Type
13:35:23.141	-1.5036045	7.8316727	4.824464	0.10638524	0.106821395	0.012373687	-1.6046786	7.977699	5.47281	Sitting_Type
13:35:23.164	-1.5036045	7.8316727	4.824464	0.10638524	0.106821395	0.012373687	-1.6046786	7.977699	5.47281	Sitting_Type
13:35:23.187	-1.5036045	7.8316727	4.824464	0.10638524	0.106821395	0.012373687	-1.6046786	7.977699	5.47281	Sitting_Type
13:35:23.209	-1.5036045	7.8316727	4.824464	0.10638524	0.106821395	0.012373687	-1.6046786	7.977699	5.47281	Sitting_Type
13:35:23.230	-1.5036045	7.8316727	4.824464	0.10638524	0.106821395	0.012373687	-1.6046786	7.977699	5.47281	Sitting_Type
13:35:23.251	-1.5036045	7.8316727	4.824464	0.10638524	0.106821395	0.012373687	-1.6046786	7.977699	5.47281	Sitting_Type
13:35:23.272	-1.5036045	7.8316727	4.824464	0.10638524	0.106821395	0.012373687	-1.6046786	7.977699	5.47281	Sitting_Type
13:35:23.295	-1.5036045	7.8316727	4.824464	0.10638524	0.106821395	0.012373687	-1.6046786	7.977699	5.47281	Sitting_Type
13:35:23.318	-1.4485363	7.910684	5.279376	0.051407363	-0.1234748	0.0019889772	-1.5047641	8.006549	5.4590445	Sitting_Type
13:35:23.341	-1.4485363	7.910684	5.279376	0.051407363	-0.1234748	0.0019889772	-1.5047641	8.006549	5.4590445	Sitting_Type
13:35:23.364	-1.4485363	7.910684	5.279376	0.051407363	-0.1234748	0.0019889772	-1.5047641	8.006549	5.4590445	Sitting_Type
13:35:23.387	-1.4485363	7.910684	5.279376	0.051407363	-0.1234748	0.0019889772	-1.5047641	8.006549	5.4590445	Sitting_Type
13:35:23.409	-1.4485363	7.910684	5.279376	0.051407363	-0.1234748	0.0019889772	-1.5047641	8.006549	5.4590445	Sitting_Type
13:35:23.433	-1.4485363	7.910684	5.279376	0.051407363	-0.1234748	0.0019889772	-1.5047641	8.006549	5.4590445	Sitting_Type
13:35:23.456	-1.4485363	7.910684	5.279376	0.051407363	-0.1234748	0.0019889772	-1.5047641	8.006549	5.4590445	Sitting_Type
13:35:23.478	-1.4485363	7.910684	5.279376	0.051407363	-0.1234748	0.0019889772	-1.5047641	8.006549	5.4590445	Sitting_Type
13:35:23.502	-1.1181264	7.90829	5.011217	0.12593292	-0.149742	0.020314934	-1.4124084	8.081515	5.372564	Sitting_Type
13:35:23.522	-1.1181264	7.90829	5.011217	0.12593292	-0.149742	0.020314934	-1.4124084	8.081515	5.372564	Sitting_Type
13:35:23.543	-1.1181264	7.90829	5.011217	0.12593292	-0.149742	0.020314934	-1.4124084	8.081515	5.372564	Sitting_Type
13:35:23.564	-1.1181264	7.90829	5.011217	0.12593292	-0.149742	0.020314934	-1.4124084	8.081515	5.372564	Sitting_Type
13:35:23.585	-1.1181264	7.90829	5.011217	0.12593292	-0.149742	0.020314934	-1.4124084	8.081515	5.372564	Sitting_Type
13:35:23.606	-1.1181264	7.90829	5.011217	0.12593292	-0.149742	0.020314934	-1.4124084	8.081515	5.372564	Sitting_Type
13:35:23.628	-1.1181264	7.90829	5.011217	0.12593292	-0.149742	0.020314934	-1.4124084	8.081515	5.372564	Sitting_Type
13:35:23.651	-1.1181264	7.90829	5.011217	0.12593292	-0.149742	0.020314934	-1.4124084	8.081515	5.372564	Sitting_Type
13:35:23.673	-1.4054393	8.030397	5.3296556	-0.037778962	0.25159645	0.02581272	-1.4373418	8.131758	5.289503	Sitting_Type
13:35:23.696	-1.4054393	8.030397	5.3296556	-0.037778962	0.25159645	0.02581272	-1.4373418	8.131758	5.289503	Sitting_Type
13:35:23.718	-1.4054393	8.030397	5.3296556	-0.037778962	0.25159645	0.02581272	-1.4373418	8.131758	5.289503	Sitting_Type
13:35:23.739	-1.4054393	8.030397	5.3296556	-0.037778962	0.25159645	0.02581272	-1.4373418	8.131758	5.289503	Sitting_Type
13:35:23.771	-1.4054393	8.030397	5.3296556	-0.037778962	0.25159645	0.02581272	-1.4373418	8.131758	5.289503	Sitting_Type
13:35:23.792	-1.4054393	8.030397	5.3296556	-0.037778962	0.25159645	0.02581272	-1.4373418	8.131758	5.289503	Sitting_Type
13:35:23.813	-1.4054393	8.030397	5.3296556	-0.037778962	0.25159645	0.02581272	-1.4373418	8.131758	5.289503	Sitting_Type
13:35:23.836	-1.4054393	8.030397	5.3296556	-0.037778962	0.25159645	0.02581272	-1.4373418	8.131758	5.289503	Sitting_Type
13:35:23.858	-1.4509305	8.102226	4.8819265	0.13143072	-0.07827078	0.0007672467	-1.3862001	8.165561	5.250937	Sitting_Type
13:35:23.880	-1.4509305	8.102226	4.8819265	0.13143072	-0.07827078	0.0007672467	-1.3862001	8.165561	5.250937	Sitting_Type
13:35:23.903	-1.4509305	8.102226	4.8819265	0.13143072	-0.07827078	0.0007672467	-1.3862001	8.165561	5.250937	Sitting_Type
13:35:23.926	-1.4509305	8.102226	4.8819265	0.13143072	-0.07827078	0.0007672467	-1.3862001	8.165561	5.250937	Sitting_Type
13:35:23.946	-1.4509305	8.102226	4.8819265	0.13143072	-0.07827078	0.0007672467	-1.3862001	8.165561	5.250937	Sitting_Type
13:35:23.966	-1.4509305	8.102226	4.8819265	0.13143072	-0.07827078	0.0007672467	-1.3862001	8.165561	5.250937	Sitting_Type
13:35:23.988	-1.4509305	8.102226	4.8819265	0.13143072	-0.07827078	0.0007672467	-1.3862001	8.165561	5.250937	Sitting_Type
13:35:24.008	-1.4509305	8.102226	4.8819265	0.13143072	-0.07827078	0.0007672467	-1.3862001	8.165561	5.250937	Sitting_Type
13:35:24.029	-1.3551595	8.099832	5.688797	0.011090258	0.0023634376	-0.03160861	-1.3403254	8.188751	5.226682	Sitting_Type
13:35:24.050	-1.3551595	8.099832	5.688797	0.011090258	0.0023634376	-0.03160861	-1.3403254	8.188751	5.226682	Sitting_Type
13:35:24.071	-1.3551595	8.099832	5.688797	0.011090258	0.0023634376	-0.03160861	-1.3403254	8.188751	5.226682	Sitting_Type
13:35:24.092	-1.3551595	8.099832	5.688797	0.011090258	0.0023634376	-0.03160861	-1.3403254	8.188751	5.226682	Sitting_Type
13:35:24.113	-1.3551595	8.099832	5.688797	0.011090258	0.0023634376	-0.03160861	-1.3403254	8.188751	5.226682	Sitting_Type
13:35:24.134	-1.3551595	8.099832	5.688797	0.011090258	0.0023634376	-0.03160861	-1.3403254	8.188751	5.226682	Sitting_Type
13:35:24.155	-1.3551595	8.099832	5.688797	0.011090258	0.0023634376	-0.03160861	-1.3403254	8.188751	5.226682	Sitting_Type
13:35:24.177	-1.3551595	8.099832	5.688797	0.011090258	0.0023634376	-0.03160861	-1.3403254	8.188751	5.226682	Sitting_Type
13:35:24.206	-1.201926	8.111803	5.7103453	-0.107417606	0.2051707	0.001378112	-1.3985213	8.203681	5.187872	Sitting_Type
13:35:24.227	-1.201926	8.111803	5.7103453	-0.107417606	0.2051707	0.001378112	-1.3985213	8.203681	5.187872	Sitting_Type
13:35:24.257	-1.201926	8.111803	5.7103453	-0.107417606	0.2051707	0.001378112	-1.3985213	8.203681	5.187872	Sitting_Type
13:35:24.277	-1.201926	8.111803	5.7103453	-0.107417606	0.2051707	0.001378112	-1.3985213	8.203681	5.187872	Sitting_Type
13:35:24.298	-1.201926	8.111803	5.7103453	-0.107417606	0.2051707	0.001378112	-1.3985213	8.203681	5.187872	Sitting_Type
13:35:24.319	-1.201926	8.111803	5.7103453	-0.107417606	0.2051707	0.001378112	-1.3985213	8.203681	5.187872	Sitting_Type
13:35:24.340	-1.201926	8.111803	5.7103453	-0.107417606	0.2051707	0.001378112	-1.3985213	8.203681	5.187872	Sitting_Type
13:35:24.363	-1.201926	8.111803	5.7103453	-0.107417606	0.2051707	0.001378112	-1.3985213	8.203681	5.187872	Sitting_Type
13:35:24.386	-1.462902	7.9944835	5.4661293	-0.30411622	-0.02879069	0.0019889772	-1.3560864	8.207502	5.1930833	Sitting_Type
13:35:24.408	-1.462902	7.9944835	5.4661293	-0.30411622	-0.02879069	0.0019889772	-1.3560864	8.207502	5.1930833	Sitting_Type
13:35:24.432	-1.462902	7.9944835	5.4661293	-0.30411622	-0.02879069	0.0019889772	-1.3560864	8.207502	5.1930833	Sitting_Type
13:35:24.454	-1.462902	7.9944835	5.4661293	-0.30411622	-0.02879069	0.0019889772	-1.3560864	8.207502	5.1930833	Sitting_Type
13:35:24.478	-1.462902	7.9944835	5.4661293	-0.30411622	-0.02879069	0.0019889772	-1.3560864	8.207502	5.1930833	Sitting_Type
13:35:24.499	-1.462902	7.9944835	5.4661293	-0.30411622	-0.02879069	0.0019889772	-1.3560864	8.207502	5.1930833	Sitting_Type
13:35:24.521	-1.462902	7.9944835	5.4661293	-0.30411622	-0.02879069	0.0019889772	-1.3560864	8.207502	5.1930833	Sitting_Type
13:35:24.542	-1.462902	7.9944835	5.4661293	-0.30411622	-0.02879069	0.0019889772	-1.3560864	8.207502	5.1930833	Sitting_Type
13:35:24.564	-1.4078336	7.980118	5.193182	0.0123119885	0.03046324	-0.009006597	-1.4005944	8.156515	5.261164	Sitting_Type
13:35:24.586	-1.4078336	7.980118	5.193182	0.0123119885	0.03046324	-0.009006597	-1.4005944	8.156515	5.261164	Sitting_Type
13:35:24.607	-1.4078336	7.980118	5.193182	0.0123119885	0.03046324	-0.009006597	-1.4005944	8.156515	5.261164	Sitting_Type
13:35:24.628	-1.4078336	7.980118	5.193182	0.0123119885	0.03046324	-0.009006597	-1.4005944	8.156515	5.261164	Sitting_Type
13:35:24.649	-1.4078336	7.980118	5.193182	0.0123119885	0.03046324	-0.009006597	-1.4005944	8.156515	5.261164	Sitting_Type
13:35:24.677	-1.4078336	7.980118	5.193182	0.0123119885	0.03046324	-0.009006597	-1.4005944	8.156515	5.261164	Sitting_Type
13:35:24.699	-1.4078336	7.980118	5.193182	0.0123119885	0.03046324	-0.009006597	-1.4005944	8.156515	5.261164	Sitting_Type
13:35:24.720	-1.4078336	7.980118	5.193182	0.0123119885	0.03046324	-0.009006597	-1.4005944	8.156515	5.261164	Sitting_Type
13:35:24.742	-1.4868447	7.9609637	5.133325	0.020864103	0.10804312	-0.0138935195	-1.4005944	8.156515	5.261164	Sitting_Type
13:35:24.763	-1.4868447	7.9609637	5.133325	0.020864103	0.10804312	-0.0138935195	-1.518511	8.122664	5.2807894	Sitting_Type
13:35:24.785	-1.4868447	7.9609637	5.133325	0.020864103	0.10804312	-0.0138935195	-1.518511	8.122664	5.2807894	Sitting_Type
13:35:24.808	-1.4868447	7.9609637	5.133325	0.020864103	0.10804312	-0.0138935195	-1.518511	8.122664	5.2807894	Sitting_Type
13:35:24.831	-1.4868447	7.9609637	5.133325	0.020864103	0.10804312	-0.0138935195	-1.518511	8.122664	5.2807894	Sitting_Type
13:35:24.852	-1.4868447	7.9609637	5.133325	0.020864103	0.10804312	-0.0138935195	-1.518511	8.122664	5.2807894	Sitting_Type
13:35:24.874	-1.4868447	7.9609637	5.133325	0.020864103	0.10804312	-0.0138935195	-1.518511	8.122664	5.2807894	Sitting_Type
13:35:24.896	-1.4868447	7.9609637	5.133325	0.020864103	0.10804312	-0.0138935195	-1.518511	8.122664	5.2807894	Sitting_Type
13:35:24.917	-1.4868447	7.9609637	5.133325	0.020864103	0.10804312	-0.0138935195	-1.518511	8.122664	5.2807894	Sitting_Type
13:35:24.938	-1.6592325	7.972935	5.672037	0.086837545	0.18134695	0.06185377	-1.628504	8.121249	5.2501025	Sitting_Type
13:35:24.960	-1.6592325	7.972935	5.672037	0.086837545	0.18134695	0.06185377	-1.628504	8.121249	5.2501025	Sitting_Type
13:35:24.982	-1.6592325	7.972935	5.672037	0.086837545	0.18134695	0.06185377	-1.628504	8.121249	5.2501025	Sitting_Type
13:35:25.003	-1.6592325	7.972935	5.672037	0.086837545	0.18134695	0.06185377	-1.628504	8.121249	5.2501025	Sitting_Type
13:35:25.025	-1.6592325	7.972935	5.672037	0.086837545	0.18134695	0.06185377	-1.628504	8.121249	5.2501025	Sitting_Type
13:35:25.046	-1.6592325	7.972935	5.672037	0.086837545	0.18134695	0.06185377	-1.628504	8.121249	5.2501025	Sitting_Type
13:35:25.067	-1.6592325	7.972935	5.672037	0.086837545	0.18134695	0.06185377	-1.628504	8.121249	5.2501025	Sitting_Type
13:35:25.088	-1.6592325	7.972935	5.672037	0.086837545	0.18134695	0.06185377	-1.628504	8.121249	5.2501025	Sitting_Type
13:35:25.109	-1.3360053	8.073495	5.6768255	-0.11108279	-0.45822895	-0.0652062	-1.6350363	8.134613	5.2273293	Sitting_Type
13:35:25.131	-1.3360053	8.073495	5.6768255	-0.11108279	-0.45822895	-0.0652062	-1.6350363	8.134613	5.2273293	Sitting_Type
13:35:25.154	-1.3360053	8.073495	5.6768255	-0.11108279	-0.45822895	-0.0652062	-1.6350363	8.134613	5.2273293	Sitting_Type
13:35:25.177	-1.3360053	8.073495	5.6768255	-0.11108279	-0.45822895	-0.0652062	-1.6350363	8.134613	5.2273293	Sitting_Type
13:35:25.200	-1.3360053	8.073495	5.6768255	-0.11108279	-0.45822895	-0.0652062	-1.6350363	8.134613	5.2273293	Sitting_Type
13:35:25.222	-1.3360053	8.073495	5.6768255	-0.11108279	-0.45822895	-0.0652062	-1.6350363	8.134613	5.2273293	Sitting_Type
13:35:25.243	-1.3360053	8.073495	5.6768255	-0.11108279	-0.45822895	-0.0652062	-1.6350363	8.134613	5.2273293	Sitting_Type
13:35:25.264	-1.3360053	8.073495	5.6768255	-0.11108279	-0.45822895	-0.0652062	-1.6350363	8.134613	5.2273293	Sitting_Type
13:35:25.293	-1.4437478	7.937021	4.8388295	0.3580617	-0.21815892	-0.01755871	-1.4393964	8.175741	5.2206917	Sitting_Type
13:35:25.314	-1.4437478	7.937021	4.8388295	0.3580617	-0.21815892	-0.01755871	-1.4393964	8.175741	5.2206917	Sitting_Type
13:35:25.335	-1.4437478	7.937021	4.8388295	0.3580617	-0.21815892	-0.01755871	-1.4393964	8.175741	5.2206917	Sitting_Type
13:35:25.356	-1.4437478	7.937021	4.8388295	0.3580617	-0.21815892	-0.01755871	-1.4393964	8.175741	5.2206917	Sitting_Type
13:35:25.377	-1.4437478	7.937021	4.8388295	0.3580617	-0.21815892	-0.01755871	-1.4393964	8.175741	5.2206917	Sitting_Type
13:35:25.401	-1.4437478	7.937021	4.8388295	0.3580617	-0.21815892	-0.01755871	-1.4393964	8.175741	5.2206917	Sitting_Type
13:35:25.422	-1.4437478	7.937021	4.8388295	0.3580617	-0.21815892	-0.01755871	-1.4393964	8.175741	5.2206917	Sitting_Type
13:35:25.443	-1.4437478	7.937021	4.8388295	0.3580617	-0.21815892	-0.01755871	-1.4393964	8.175741	5.2206917	Sitting_Type
13:35:25.467	-1.3743137	7.9920893	6.179623	-0.37558743	0.38537595	0.003821573	-1.4589064	8.093638	5.34181	Sitting_Type
13:35:25.490	-1.3743137	7.9920893	6.179623	-0.37558743	0.38537595	0.003821573	-1.4589064	8.093638	5.34181	Sitting_Type
13:35:25.511	-1.3743137	7.9920893	6.179623	-0.37558743	0.38537595	0.003821573	-1.4589064	8.093638	5.34181	Sitting_Type
13:35:25.534	-1.3743137	7.9920893	6.179623	-0.37558743	0.38537595	0.003821573	-1.4589064	8.093638	5.34181	Sitting_Type
13:35:25.557	-1.3743137	7.9920893	6.179623	-0.37558743	0.38537595	0.003821573	-1.4589064	8.093638	5.34181	Sitting_Type
13:35:25.581	-1.3743137	7.9920893	6.179623	-0.37558743	0.38537595	0.003821573	-1.4589064	8.093638	5.34181	Sitting_Type
13:35:25.602	-1.3743137	7.9920893	6.179623	-0.37558743	0.38537595	0.003821573	-1.4589064	8.093638	5.34181	Sitting_Type
13:35:25.623	-1.3743137	7.9920893	6.179623	-0.37558743	0.38537595	0.003821573	-1.4589064	8.093638	5.34181	Sitting_Type
13:35:25.644	-1.4916332	7.7478733	5.6145744	-0.067100495	0.063449964	-0.007174001	-1.5936097	7.938098	5.5332866	Sitting_Type
13:35:25.665	-1.4916332	7.7478733	5.6145744	-0.067100495	0.063449964	-0.007174001	-1.5936097	7.938098	5.5332866	Sitting_Type
13:35:25.685	-1.4916332	7.7478733	5.6145744	-0.067100495	0.063449964	-0.007174001	-1.5936097	7.938098	5.5332866	Sitting_Type
13:35:25.706	-1.4916332	7.7478733	5.6145744	-0.067100495	0.063449964	-0.007174001	-1.5936097	7.938098	5.5332866	Sitting_Type
13:35:25.728	-1.4916332	7.7478733	5.6145744	-0.067100495	0.063449964	-0.007174001	-1.5936097	7.938098	5.5332866	Sitting_Type
13:35:25.751	-1.4916332	7.7478733	5.6145744	-0.067100495	0.063449964	-0.007174001	-1.5936097	7.938098	5.5332866	Sitting_Type
13:35:25.774	-1.4916332	7.7478733	5.6145744	-0.067100495	0.063449964	-0.007174001	-1.5936097	7.938098	5.5332866	Sitting_Type
13:35:25.797	-1.4916332	7.7478733	5.6145744	-0.067100495	0.063449964	-0.007174001	-1.5936097	7.938098	5.5332866	Sitting_Type
13:35:25.821	-1.5012103	7.778999	4.9633317	-0.026783386	0.02374372	-0.0077848667	-1.6188986	7.87403	5.616866	Sitting_Type
13:35:25.843	-1.5012103	7.778999	4.9633317	-0.026783386	0.02374372	-0.0077848667	-1.6188986	7.87403	5.616866	Sitting_Type
13:35:25.864	-1.5012103	7.778999	4.9633317	-0.026783386	0.02374372	-0.0077848667	-1.6188986	7.87403	5.616866	Sitting_Type
13:35:25.886	-1.5012103	7.778999	4.9633317	-0.026783386	0.02374372	-0.0077848667	-1.6188986	7.87403	5.616866	Sitting_Type
13:35:25.907	-1.5012103	7.778999	4.9633317	-0.026783386	0.02374372	-0.0077848667	-1.6188986	7.87403	5.616866	Sitting_Type
13:35:25.930	-1.5012103	7.778999	4.9633317	-0.026783386	0.02374372	-0.0077848667	-1.6188986	7.87403	5.616866	Sitting_Type
13:35:25.953	-1.5012103	7.778999	4.9633317	-0.026783386	0.02374372	-0.0077848667	-1.6188986	7.87403	5.616866	Sitting_Type
13:35:25.976	-1.5012103	7.778999	4.9633317	-0.026783386	0.02374372	-0.0077848667	-1.6188986	7.87403	5.616866	Sitting_Type
13:35:25.999	-1.5012103	7.778999	4.9633317	-0.026783386	0.02374372	-0.0077848667	-1.6188986	7.87403	5.616866	Sitting_Type
13:35:26.023	-2.0494993	7.5252056	5.724711	-0.12940875	-0.06361001	-0.010839193	-1.67691	7.799336	5.7033887	Sitting_Type
13:35:26.046	-2.0494993	7.5252056	5.724711	-0.12940875	-0.06361001	-0.010839193	-1.67691	7.799336	5.7033887	Sitting_Type
13:35:26.068	-2.0494993	7.5252056	5.724711	-0.12940875	-0.06361001	-0.010839193	-1.67691	7.799336	5.7033887	Sitting_Type
13:35:26.091	-2.0494993	7.5252056	5.724711	-0.12940875	-0.06361001	-0.010839193	-1.67691	7.799336	5.7033887	Sitting_Type
13:35:26.114	-2.0494993	7.5252056	5.724711	-0.12940875	-0.06361001	-0.010839193	-1.67691	7.799336	5.7033887	Sitting_Type
13:35:26.136	-2.0494993	7.5252056	5.724711	-0.12940875	-0.06361001	-0.010839193	-1.67691	7.799336	5.7033887	Sitting_Type
13:35:26.158	-2.0494993	7.5252056	5.724711	-0.12940875	-0.06361001	-0.010839193	-1.67691	7.799336	5.7033887	Sitting_Type
13:35:26.182	-2.0494993	7.5252056	5.724711	-0.12940875	-0.06361001	-0.010839193	-1.67691	7.799336	5.7033887	Sitting_Type
13:35:26.205	-1.5993756	7.450983	5.940196	0.0007055494	-0.012297328	-0.013282654	-1.6036173	7.7227564	5.827322	Sitting_Type
13:35:26.228	-1.5993756	7.450983	5.940196	0.0007055494	-0.012297328	-0.013282654	-1.6036173	7.7227564	5.827322	Sitting_Type
13:35:26.251	-1.5993756	7.450983	5.940196	0.0007055494	-0.012297328	-0.013282654	-1.6036173	7.7227564	5.827322	Sitting_Type
13:35:26.273	-1.5993756	7.450983	5.940196	0.0007055494	-0.012297328	-0.013282654	-1.6036173	7.7227564	5.827322	Sitting_Type
13:35:26.296	-1.5993756	7.450983	5.940196	0.0007055494	-0.012297328	-0.013282654	-1.6036173	7.7227564	5.827322	Sitting_Type
13:35:26.321	-1.5993756	7.450983	5.940196	0.0007055494	-0.012297328	-0.013282654	-1.6036173	7.7227564	5.827322	Sitting_Type
13:35:26.344	-1.5993756	7.450983	5.940196	0.0007055494	-0.012297328	-0.013282654	-1.6036173	7.7227564	5.827322	Sitting_Type
13:35:26.367	-1.6017698	7.563514	5.7462597	0.009868529	0.035961024	0.00809763	-1.6026816	7.6956854	5.8632865	Sitting_Type
13:35:26.390	-1.6017698	7.563514	5.7462597	0.009868529	0.035961024	0.00809763	-1.6026816	7.6956854	5.8632865	Sitting_Type
13:35:26.413	-1.6017698	7.563514	5.7462597	0.009868529	0.035961024	0.00809763	-1.6026816	7.6956854	5.8632865	Sitting_Type
13:35:26.437	-1.6017698	7.563514	5.7462597	0.009868529	0.035961024	0.00809763	-1.6026816	7.6956854	5.8632865	Sitting_Type
13:35:26.460	-1.6017698	7.563514	5.7462597	0.009868529	0.035961024	0.00809763	-1.6026816	7.6956854	5.8632865	Sitting_Type
13:35:26.483	-1.6017698	7.563514	5.7462597	0.009868529	0.035961024	0.00809763	-1.6026816	7.6956854	5.8632865	Sitting_Type
13:35:26.506	-1.6017698	7.563514	5.7462597	0.009868529	0.035961024	0.00809763	-1.6026816	7.6956854	5.8632865	Sitting_Type
13:35:26.528	-1.6017698	7.563514	5.7462597	0.009868529	0.035961024	0.00809763	-1.6026816	7.6956854	5.8632865	Sitting_Type
13:35:26.552	-1.647261	7.537177	5.7127395	-0.040222425	-0.014129924	-0.008395732	-1.6083483	7.692138	5.866387	Sitting_Type
13:35:26.574	-1.647261	7.537177	5.7127395	-0.040222425	-0.014129924	-0.008395732	-1.6083483	7.692138	5.866387	Sitting_Type
13:35:26.597	-1.647261	7.537177	5.7127395	-0.040222425	-0.014129924	-0.008395732	-1.6083483	7.692138	5.866387	Sitting_Type
13:35:26.620	-1.647261	7.537177	5.7127395	-0.040222425	-0.014129924	-0.008395732	-1.6083483	7.692138	5.866387	Sitting_Type
13:35:26.642	-1.647261	7.537177	5.7127395	-0.040222425	-0.014129924	-0.008395732	-1.6083483	7.692138	5.866387	Sitting_Type
13:35:26.666	-1.647261	7.537177	5.7127395	-0.040222425	-0.014129924	-0.008395732	-1.6083483	7.692138	5.866387	Sitting_Type
13:35:26.687	-1.647261	7.537177	5.7127395	-0.040222425	-0.014129924	-0.008395732	-1.6083483	7.692138	5.866387	Sitting_Type
13:35:26.709	-1.647261	7.537177	5.7127395	-0.040222425	-0.014129924	-0.008395732	-1.6083483	7.692138	5.866387	Sitting_Type
13:35:26.732	-1.6089526	7.3863378	6.2682114	-0.074430875	0.09032803	0.05146906	-1.6296057	7.679076	5.8776207	Sitting_Type
13:35:26.755	-1.6089526	7.3863378	6.2682114	-0.074430875	0.09032803	0.05146906	-1.6296057	7.679076	5.8776207	Sitting_Type
13:35:26.778	-1.6089526	7.3863378	6.2682114	-0.074430875	0.09032803	0.05146906	-1.6296057	7.679076	5.8776207	Sitting_Type
13:35:26.801	-1.6089526	7.3863378	6.2682114	-0.074430875	0.09032803	0.05146906	-1.6296057	7.679076	5.8776207	Sitting_Type
13:35:26.823	-1.6089526	7.3863378	6.2682114	-0.074430875	0.09032803	0.05146906	-1.6296057	7.679076	5.8776207	Sitting_Type
13:35:26.846	-1.6089526	7.3863378	6.2682114	-0.074430875	0.09032803	0.05146906	-1.6296057	7.679076	5.8776207	Sitting_Type
13:35:26.869	-1.6089526	7.3863378	6.2682114	-0.074430875	0.09032803	0.05146906	-1.6296057	7.679076	5.8776207	Sitting_Type
13:35:26.891	-1.6089526	7.3863378	6.2682114	-0.074430875	0.09032803	0.05146906	-1.6296057	7.679076	5.8776207	Sitting_Type
13:35:26.913	-1.5778271	7.6353426	5.6552773	0.3214098	-0.37637302	-0.023056498	-1.5632501	7.706647	5.859534	Sitting_Type
13:35:26.936	-1.5778271	7.6353426	5.6552773	0.3214098	-0.37637302	-0.023056498	-1.5632501	7.706647	5.859534	Sitting_Type
13:35:26.958	-1.5778271	7.6353426	5.6552773	0.3214098	-0.37637302	-0.023056498	-1.5632501	7.706647	5.859534	Sitting_Type
13:35:26.980	-1.5778271	7.6353426	5.6552773	0.3214098	-0.37637302	-0.023056498	-1.5632501	7.706647	5.859534	Sitting_Type
13:35:27.003	-1.5778271	7.6353426	5.6552773	0.3214098	-0.37637302	-0.023056498	-1.5632501	7.706647	5.859534	Sitting_Type
13:35:27.025	-1.5778271	7.6353426	5.6552773	0.3214098	-0.37637302	-0.023056498	-1.5632501	7.706647	5.859534	Sitting_Type
13:35:27.047	-1.5778271	7.6353426	5.6552773	0.3214098	-0.37637302	-0.023056498	-1.5632501	7.706647	5.859534	Sitting_Type
13:35:27.070	-1.5778271	7.6353426	5.6552773	0.3214098	-0.37637302	-0.023056498	-1.5632501	7.706647	5.859534	Sitting_Type
13:35:27.092	-0.9912298	7.7718163	5.849213	0.059348613	-0.30306917	0.021536665	-1.2400191	7.9265265	5.639402	Sitting_Type
13:35:27.115	-0.9912298	7.7718163	5.849213	0.059348613	-0.30306917	0.021536665	-1.2400191	7.9265265	5.639402	Sitting_Type
13:35:27.137	-0.9912298	7.7718163	5.849213	0.059348613	-0.30306917	0.021536665	-1.2400191	7.9265265	5.639402	Sitting_Type
13:35:27.159	-0.9912298	7.7718163	5.849213	0.059348613	-0.30306917	0.021536665	-1.2400191	7.9265265	5.639402	Sitting_Type
13:35:27.181	-0.9912298	7.7718163	5.849213	0.059348613	-0.30306917	0.021536665	-1.2400191	7.9265265	5.639402	Sitting_Type
13:35:27.205	-0.9912298	7.7718163	5.849213	0.059348613	-0.30306917	0.021536665	-1.2400191	7.9265265	5.639402	Sitting_Type
13:35:27.227	-0.9912298	7.7718163	5.849213	0.059348613	-0.30306917	0.021536665	-1.2400191	7.9265265	5.639402	Sitting_Type
13:35:27.247	-0.9912298	7.7718163	5.849213	0.059348613	-0.30306917	0.021536665	-1.2400191	7.9265265	5.639402	Sitting_Type
13:35:27.268	-1.201926	7.800547	5.5451403	0.023307564	0.36399567	0.023980126	-1.2113928	7.996768	5.545674	Sitting_Type
13:35:27.290	-1.201926	7.800547	5.5451403	0.023307564	0.36399567	0.023980126	-1.2113928	7.996768	5.545674	Sitting_Type
13:35:27.312	-1.201926	7.800547	5.5451403	0.023307564	0.36399567	0.023980126	-1.2113928	7.996768	5.545674	Sitting_Type
13:35:27.333	-1.201926	7.800547	5.5451403	0.023307564	0.36399567	0.023980126	-1.2113928	7.996768	5.545674	Sitting_Type
13:35:27.354	-1.201926	7.800547	5.5451403	0.023307564	0.36399567	0.023980126	-1.2113928	7.996768	5.545674	Sitting_Type
13:35:27.375	-1.201926	7.800547	5.5451403	0.023307564	0.36399567	0.023980126	-1.2113928	7.996768	5.545674	Sitting_Type
13:35:27.402	-1.201926	7.800547	5.5451403	0.023307564	0.36399567	0.023980126	-1.2113928	7.996768	5.545674	Sitting_Type
13:35:27.424	-1.201926	7.800547	5.5451403	0.023307564	0.36399567	0.023980126	-1.2113928	7.996768	5.545674	Sitting_Type
13:35:27.445	-1.462902	7.8891354	5.7606254	-0.20821036	0.36766085	-0.040771592	-1.4728817	7.9163747	5.597489	Sitting_Type
13:35:27.466	-1.462902	7.8891354	5.7606254	-0.20821036	0.36766085	-0.040771592	-1.4728817	7.9163747	5.597489	Sitting_Type
13:35:27.489	-1.462902	7.8891354	5.7606254	-0.20821036	0.36766085	-0.040771592	-1.4728817	7.9163747	5.597489	Sitting_Type
13:35:27.511	-1.462902	7.8891354	5.7606254	-0.20821036	0.36766085	-0.040771592	-1.4728817	7.9163747	5.597489	Sitting_Type
13:35:27.534	-1.462902	7.8891354	5.7606254	-0.20821036	0.36766085	-0.040771592	-1.4728817	7.9163747	5.597489	Sitting_Type
13:35:27.558	-1.462902	7.8891354	5.7606254	-0.20821036	0.36766085	-0.040771592	-1.4728817	7.9163747	5.597489	Sitting_Type
13:35:27.580	-1.462902	7.8891354	5.7606254	-0.20821036	0.36766085	-0.040771592	-1.4728817	7.9163747	5.597489	Sitting_Type
13:35:27.604	-1.462902	7.8891354	5.7606254	-0.20821036	0.36766085	-0.040771592	-1.4728817	7.9163747	5.597489	Sitting_Type
13:35:27.625	-1.5802214	7.7742105	6.0599093	-0.03167031	0.046345733	0.036808297	-1.5599463	7.896581	5.6018696	Sitting_Type
13:35:27.651	-1.5802214	7.7742105	6.0599093	-0.03167031	0.046345733	0.036808297	-1.5599463	7.896581	5.6018696	Sitting_Type
13:35:27.672	-1.5802214	7.7742105	6.0599093	-0.03167031	0.046345733	0.036808297	-1.5599463	7.896581	5.6018696	Sitting_Type
13:35:27.692	-1.5802214	7.7742105	6.0599093	-0.03167031	0.046345733	0.036808297	-1.5599463	7.896581	5.6018696	Sitting_Type
13:35:27.714	-1.5802214	7.7742105	6.0599093	-0.03167031	0.046345733	0.036808297	-1.5599463	7.896581	5.6018696	Sitting_Type
13:35:27.736	-1.5802214	7.7742105	6.0599093	-0.03167031	0.046345733	0.036808297	-1.5599463	7.896581	5.6018696	Sitting_Type
13:35:27.759	-1.5802214	7.7742105	6.0599093	-0.03167031	0.046345733	0.036808297	-1.5599463	7.896581	5.6018696	Sitting_Type
13:35:27.782	-1.5802214	7.7742105	6.0599093	-0.03167031	0.046345733	0.036808297	-1.5599463	7.896581	5.6018696	Sitting_Type
13:35:27.806	-1.5323359	7.7718163	5.5786605	-0.09947635	-0.093542404	0.001378112	-1.5631173	7.933217	5.5489616	Sitting_Type
13:35:27.827	-1.5323359	7.7718163	5.5786605	-0.09947635	-0.093542404	0.001378112	-1.5631173	7.933217	5.5489616	Sitting_Type
13:35:27.849	-1.5323359	7.7718163	5.5786605	-0.09947635	-0.093542404	0.001378112	-1.5631173	7.933217	5.5489616	Sitting_Type
13:35:27.870	-1.5323359	7.7718163	5.5786605	-0.09947635	-0.093542404	0.001378112	-1.5631173	7.933217	5.5489616	Sitting_Type
13:35:27.893	-1.5323359	7.7718163	5.5786605	-0.09947635	-0.093542404	0.001378112	-1.5631173	7.933217	5.5489616	Sitting_Type
13:35:27.914	-1.5323359	7.7718163	5.5786605	-0.09947635	-0.093542404	0.001378112	-1.5631173	7.933217	5.5489616	Sitting_Type
13:35:27.936	-1.5323359	7.7718163	5.5786605	-0.09947635	-0.093542404	0.001378112	-1.5631173	7.933217	5.5489616	Sitting_Type
13:35:27.959	-1.5323359	7.7718163	5.5786605	-0.09947635	-0.093542404	0.001378112	-1.5631173	7.933217	5.5489616	Sitting_Type
13:35:27.982	-1.5323359	7.7718163	5.5786605	-0.09947635	-0.093542404	0.001378112	-1.5631173	7.933217	5.5489616	Sitting_Type
13:35:28.006	-1.4365649	7.7143536	5.691191	0.031859677	-0.1130901	-0.020002173	-1.5205878	7.8848014	5.629212	Sitting_Type
13:35:28.028	-1.4365649	7.7143536	5.691191	0.031859677	-0.1130901	-0.020002173	-1.5205878	7.8848014	5.629212	Sitting_Type
13:35:28.051	-1.4365649	7.7143536	5.691191	0.031859677	-0.1130901	-0.020002173	-1.5205878	7.8848014	5.629212	Sitting_Type
13:35:28.074	-1.4365649	7.7143536	5.691191	0.031859677	-0.1130901	-0.020002173	-1.5205878	7.8848014	5.629212	Sitting_Type
13:35:28.097	-1.4365649	7.7143536	5.691191	0.031859677	-0.1130901	-0.020002173	-1.5205878	7.8848014	5.629212	Sitting_Type
13:35:28.121	-1.4365649	7.7143536	5.691191	0.031859677	-0.1130901	-0.020002173	-1.5205878	7.8848014	5.629212	Sitting_Type
13:35:28.144	-1.4365649	7.7143536	5.691191	0.031859677	-0.1130901	-0.020002173	-1.5205878	7.8848014	5.629212	Sitting_Type
13:35:28.166	-1.4700848	7.6281595	5.4709177	0.08439409	-0.1308052	0.001378112	-1.4967003	7.891764	5.625848	Sitting_Type
13:35:28.189	-1.4700848	7.6281595	5.4709177	0.08439409	-0.1308052	0.001378112	-1.4967003	7.891764	5.625848	Sitting_Type
13:35:28.211	-1.4700848	7.6281595	5.4709177	0.08439409	-0.1308052	0.001378112	-1.4967003	7.891764	5.625848	Sitting_Type
13:35:28.234	-1.4700848	7.6281595	5.4709177	0.08439409	-0.1308052	0.001378112	-1.4967003	7.891764	5.625848	Sitting_Type
13:35:28.254	-1.4700848	7.6281595	5.4709177	0.08439409	-0.1308052	0.001378112	-1.4967003	7.891764	5.625848	Sitting_Type
13:35:28.276	-1.4700848	7.6281595	5.4709177	0.08439409	-0.1308052	0.001378112	-1.4967003	7.891764	5.625848	Sitting_Type
13:35:28.305	-1.4700848	7.6281595	5.4709177	0.08439409	-0.1308052	0.001378112	-1.4967003	7.891764	5.625848	Sitting_Type
13:35:28.326	-1.4700848	7.6281595	5.4709177	0.08439409	-0.1308052	0.001378112	-1.4967003	7.891764	5.625848	Sitting_Type
13:35:28.348	-1.812466	7.6904106	6.3137026	-0.08725905	0.5087707	0.060021177	-1.6647793	7.8148212	5.6857095	Sitting_Type
13:35:28.370	-1.812466	7.6904106	6.3137026	-0.08725905	0.5087707	0.060021177	-1.6647793	7.8148212	5.6857095	Sitting_Type
13:35:28.393	-1.812466	7.6904106	6.3137026	-0.08725905	0.5087707	0.060021177	-1.6647793	7.8148212	5.6857095	Sitting_Type
13:35:28.416	-1.812466	7.6904106	6.3137026	-0.08725905	0.5087707	0.060021177	-1.6647793	7.8148212	5.6857095	Sitting_Type
13:35:28.437	-1.812466	7.6904106	6.3137026	-0.08725905	0.5087707	0.060021177	-1.6647793	7.8148212	5.6857095	Sitting_Type
13:35:28.458	-1.812466	7.6904106	6.3137026	-0.08725905	0.5087707	0.060021177	-1.6647793	7.8148212	5.6857095	Sitting_Type
13:35:28.480	-1.812466	7.6904106	6.3137026	-0.08725905	0.5087707	0.060021177	-1.6647793	7.8148212	5.6857095	Sitting_Type
13:35:28.501	-1.812466	7.6904106	6.3137026	-0.08725905	0.5087707	0.060021177	-1.6647793	7.8148212	5.6857095	Sitting_Type
13:35:28.522	-1.7238779	7.632948	5.1045938	0.0062033366	0.019467665	-0.0102283275	-1.7754807	7.840261	5.6167808	Sitting_Type
13:35:28.543	-1.7238779	7.632948	5.1045938	0.0062033366	0.019467665	-0.0102283275	-1.7754807	7.840261	5.6167808	Sitting_Type
13:35:28.567	-1.7238779	7.632948	5.1045938	0.0062033366	0.019467665	-0.0102283275	-1.7754807	7.840261	5.6167808	Sitting_Type
13:35:28.592	-1.7238779	7.632948	5.1045938	0.0062033366	0.019467665	-0.0102283275	-1.7754807	7.840261	5.6167808	Sitting_Type
13:35:28.613	-1.7238779	7.632948	5.1045938	0.0062033366	0.019467665	-0.0102283275	-1.7754807	7.840261	5.6167808	Sitting_Type
13:35:28.634	-1.7238779	7.632948	5.1045938	0.0062033366	0.019467665	-0.0102283275	-1.7754807	7.840261	5.6167808	Sitting_Type
13:35:28.656	-1.7238779	7.632948	5.1045938	0.0062033366	0.019467665	-0.0102283275	-1.7754807	7.840261	5.6167808	Sitting_Type
13:35:28.677	-1.7238779	7.632948	5.1045938	0.0062033366	0.019467665	-0.0102283275	-1.7754807	7.840261	5.6167808	Sitting_Type
13:35:28.706	-1.9872481	7.5587254	5.360781	0.18579772	-0.06361001	-0.022445632	-1.759069	7.824003	5.644551	Sitting_Type
13:35:28.727	-1.9872481	7.5587254	5.360781	0.18579772	-0.06361001	-0.022445632	-1.759069	7.824003	5.644551	Sitting_Type
13:35:28.748	-1.9872481	7.5587254	5.360781	0.18579772	-0.06361001	-0.022445632	-1.759069	7.824003	5.644551	Sitting_Type
13:35:28.771	-1.9872481	7.5587254	5.360781	0.18579772	-0.06361001	-0.022445632	-1.759069	7.824003	5.644551	Sitting_Type
13:35:28.796	-1.9872481	7.5587254	5.360781	0.18579772	-0.06361001	-0.022445632	-1.759069	7.824003	5.644551	Sitting_Type
13:35:28.818	-1.9872481	7.5587254	5.360781	0.18579772	-0.06361001	-0.022445632	-1.759069	7.824003	5.644551	Sitting_Type
13:35:28.839	-1.9872481	7.5587254	5.360781	0.18579772	-0.06361001	-0.022445632	-1.759069	7.824003	5.644551	Sitting_Type
13:35:28.860	-1.9872481	7.5587254	5.360781	0.18579772	-0.06361001	-0.022445632	-1.759069	7.824003	5.644551	Sitting_Type
13:35:28.886	-1.9968252	7.7143536	5.4565525	0.01475545	-0.026958093	0.014206283	-1.6061907	7.8954864	5.590319	Sitting_Type
13:35:28.927	-1.9968252	7.7143536	5.4565525	0.01475545	-0.026958093	0.014206283	-1.6061907	7.8954864	5.590319	Sitting_Type
13:35:28.949	-1.9968252	7.7143536	5.4565525	0.01475545	-0.026958093	0.014206283	-1.6061907	7.8954864	5.590319	Sitting_Type
13:35:28.971	-1.9968252	7.7143536	5.4565525	0.01475545	-0.026958093	0.014206283	-1.6061907	7.8954864	5.590319	Sitting_Type
13:35:28.993	-1.9968252	7.7143536	5.4565525	0.01475545	-0.026958093	0.014206283	-1.6061907	7.8954864	5.590319	Sitting_Type
13:35:29.016	-1.9968252	7.7143536	5.4565525	0.01475545	-0.026958093	0.014206283	-1.6061907	7.8954864	5.590319	Sitting_Type
13:35:29.040	-1.9968252	7.7143536	5.4565525	0.01475545	-0.026958093	0.014206283	-1.6061907	7.8954864	5.590319	Sitting_Type
13:35:29.062	-1.9968252	7.7143536	5.4565525	0.01475545	-0.026958093	0.014206283	-1.6061907	7.8954864	5.590319	Sitting_Type
13:35:29.083	-0.9792584	8.0926485	4.3863115	0.16075224	-0.32750377	-0.01755871	-1.4239479	8.044428	5.4249263	Sitting_Type
13:35:29.104	-0.9792584	8.0926485	4.3863115	0.16075224	-0.32750377	-0.01755871	-1.4239479	8.044428	5.4249263	Sitting_Type
13:35:29.125	-0.9792584	8.0926485	4.3863115	0.16075224	-0.32750377	-0.01755871	-1.4239479	8.044428	5.4249263	Sitting_Type
13:35:29.146	-0.9792584	8.0926485	4.3863115	0.16075224	-0.32750377	-0.01755871	-1.4239479	8.044428	5.4249263	Sitting_Type
13:35:29.167	-0.9792584	8.0926485	4.3863115	0.16075224	-0.32750377	-0.01755871	-1.4239479	8.044428	5.4249263	Sitting_Type
13:35:29.188	-0.9792584	8.0926485	4.3863115	0.16075224	-0.32750377	-0.01755871	-1.4239479	8.044428	5.4249263	Sitting_Type
13:35:29.209	-0.9792584	8.0926485	4.3863115	0.16075224	-0.32750377	-0.01755871	-1.4239479	8.044428	5.4249263	Sitting_Type
13:35:29.230	-0.9792584	8.0926485	4.3863115	0.16075224	-0.32750377	-0.01755871	-1.4239479	8.044428	5.4249263	Sitting_Type
13:35:29.253	-1.6017698	7.865193	4.826858	0.036135733	-0.034288477	-0.011450058	-1.4263723	8.081079	5.369531	Sitting_Type
13:35:29.274	-1.6017698	7.865193	4.826858	0.036135733	-0.034288477	-0.011450058	-1.4263723	8.081079	5.369531	Sitting_Type
13:35:29.302	-1.6017698	7.865193	4.826858	0.036135733	-0.034288477	-0.011450058	-1.4263723	8.081079	5.369531	Sitting_Type
13:35:29.323	-1.6017698	7.865193	4.826858	0.036135733	-0.034288477	-0.011450058	-1.4263723	8.081079	5.369531	Sitting_Type
13:35:29.344	-1.6017698	7.865193	4.826858	0.036135733	-0.034288477	-0.011450058	-1.4263723	8.081079	5.369531	Sitting_Type
13:35:29.365	-1.6017698	7.865193	4.826858	0.036135733	-0.034288477	-0.011450058	-1.4263723	8.081079	5.369531	Sitting_Type
13:35:29.387	-1.6017698	7.865193	4.826858	0.036135733	-0.034288477	-0.011450058	-1.4263723	8.081079	5.369531	Sitting_Type
13:35:29.408	-1.6017698	7.865193	4.826858	0.036135733	-0.034288477	-0.011450058	-1.4263723	8.081079	5.369531	Sitting_Type
13:35:29.430	-1.4485363	8.095043	5.150085	0.19068465	0.85757476	0.11988597	-1.5851071	8.183034	5.1667795	Sitting_Type
13:35:29.453	-1.4485363	8.095043	5.150085	0.19068465	0.85757476	0.11988597	-1.5851071	8.183034	5.1667795	Sitting_Type
13:35:29.475	-1.4485363	8.095043	5.150085	0.19068465	0.85757476	0.11988597	-1.5851071	8.183034	5.1667795	Sitting_Type
13:35:29.497	-1.4485363	8.095043	5.150085	0.19068465	0.85757476	0.11988597	-1.5851071	8.183034	5.1667795	Sitting_Type
13:35:29.518	-1.4485363	8.095043	5.150085	0.19068465	0.85757476	0.11988597	-1.5851071	8.183034	5.1667795	Sitting_Type
13:35:29.546	-1.4485363	8.095043	5.150085	0.19068465	0.85757476	0.11988597	-1.5851071	8.183034	5.1667795	Sitting_Type
13:35:29.567	-1.4485363	8.095043	5.150085	0.19068465	0.85757476	0.11988597	-1.5851071	8.183034	5.1667795	Sitting_Type
13:35:29.588	-1.4485363	8.095043	5.150085	0.19068465	0.85757476	0.11988597	-1.5851071	8.183034	5.1667795	Sitting_Type
13:35:29.613	-1.9369683	8.047157	4.2115293	0.1790782	-0.0532253	-0.043825917	-1.7741405	8.268564	4.965226	Sitting_Type
13:35:29.634	-1.9369683	8.047157	4.2115293	0.1790782	-0.0532253	-0.043825917	-1.7741405	8.268564	4.965226	Sitting_Type
13:35:29.655	-1.9369683	8.047157	4.2115293	0.1790782	-0.0532253	-0.043825917	-1.7741405	8.268564	4.965226	Sitting_Type
13:35:29.677	-1.9369683	8.047157	4.2115293	0.1790782	-0.0532253	-0.043825917	-1.7741405	8.268564	4.965226	Sitting_Type
13:35:29.699	-1.9369683	8.047157	4.2115293	0.1790782	-0.0532253	-0.043825917	-1.7741405	8.268564	4.965226	Sitting_Type
13:35:29.722	-1.9369683	8.047157	4.2115293	0.1790782	-0.0532253	-0.043825917	-1.7741405	8.268564	4.965226	Sitting_Type
13:35:29.745	-1.9369683	8.047157	4.2115293	0.1790782	-0.0532253	-0.043825917	-1.7741405	8.268564	4.965226	Sitting_Type
13:35:29.769	-1.9369683	8.047157	4.2115293	0.1790782	-0.0532253	-0.043825917	-1.7741405	8.268564	4.965226	Sitting_Type
13:35:29.790	-1.2474172	8.2387	4.292935	0.076452844	-0.4588398	-0.02672169	-1.4575534	8.328609	4.9678936	Sitting_Type
13:35:29.811	-1.2474172	8.2387	4.292935	0.076452844	-0.4588398	-0.02672169	-1.4575534	8.328609	4.9678936	Sitting_Type
13:35:29.833	-1.2474172	8.2387	4.292935	0.076452844	-0.4588398	-0.02672169	-1.4575534	8.328609	4.9678936	Sitting_Type
13:35:29.854	-1.2474172	8.2387	4.292935	0.076452844	-0.4588398	-0.02672169	-1.4575534	8.328609	4.9678936	Sitting_Type
13:35:29.878	-1.2474172	8.2387	4.292935	0.076452844	-0.4588398	-0.02672169	-1.4575534	8.328609	4.9678936	Sitting_Type
13:35:29.899	-1.2474172	8.2387	4.292935	0.076452844	-0.4588398	-0.02672169	-1.4575534	8.328609	4.9678936	Sitting_Type
13:35:29.920	-1.2474172	8.2387	4.292935	0.076452844	-0.4588398	-0.02672169	-1.4575534	8.328609	4.9678936	Sitting_Type
13:35:29.942	-1.2474172	8.2387	4.292935	0.076452844	-0.4588398	-0.02672169	-1.4575534	8.328609	4.9678936	Sitting_Type
13:35:29.964	-1.3719195	8.18842	4.7262983	-0.019453002	0.19173166	0.013595417	-1.4893663	8.266061	5.0620446	Sitting_Type
13:35:29.986	-1.3719195	8.18842	4.7262983	-0.019453002	0.19173166	0.013595417	-1.4893663	8.266061	5.0620446	Sitting_Type
13:35:30.008	-1.3719195	8.18842	4.7262983	-0.019453002	0.19173166	0.013595417	-1.4893663	8.266061	5.0620446	Sitting_Type
13:35:30.038	-1.3719195	8.18842	4.7262983	-0.019453002	0.19173166	0.013595417	-1.4893663	8.266061	5.0620446	Sitting_Type
13:35:30.059	-1.3719195	8.18842	4.7262983	-0.019453002	0.19173166	0.013595417	-1.4893663	8.266061	5.0620446	Sitting_Type
13:35:30.080	-1.3719195	8.18842	4.7262983	-0.019453002	0.19173166	0.013595417	-1.4893663	8.266061	5.0620446	Sitting_Type
13:35:30.101	-1.3719195	8.18842	4.7262983	-0.019453002	0.19173166	0.013595417	-1.4893663	8.266061	5.0620446	Sitting_Type
13:35:30.123	-1.3719195	8.18842	4.7262983	-0.019453002	0.19173166	0.013595417	-1.4893663	8.266061	5.0620446	Sitting_Type
13:35:30.149	-1.4198049	8.095043	4.3911	0.062402938	0.18745561	0.025201857	-1.6479775	8.222258	5.084181	Sitting_Type
13:35:30.170	-1.4198049	8.095043	4.3911	0.062402938	0.18745561	0.025201857	-1.6479775	8.222258	5.084181	Sitting_Type
13:35:30.191	-1.4198049	8.095043	4.3911	0.062402938	0.18745561	0.025201857	-1.6479775	8.222258	5.084181	Sitting_Type
13:35:30.212	-1.4198049	8.095043	4.3911	0.062402938	0.18745561	0.025201857	-1.6479775	8.222258	5.084181	Sitting_Type
13:35:30.234	-1.4198049	8.095043	4.3911	0.062402938	0.18745561	0.025201857	-1.6479775	8.222258	5.084181	Sitting_Type
13:35:30.257	-1.4198049	8.095043	4.3911	0.062402938	0.18745561	0.025201857	-1.6479775	8.222258	5.084181	Sitting_Type
13:35:30.278	-1.4198049	8.095043	4.3911	0.062402938	0.18745561	0.025201857	-1.6479775	8.222258	5.084181	Sitting_Type
13:35:30.301	-1.4198049	8.095043	4.3911	0.062402938	0.18745561	0.025201857	-1.6479775	8.222258	5.084181	Sitting_Type
13:35:30.322	-2.1979442	8.279403	5.2697988	0.04652044	0.0787216	0.03925176	-1.7945772	8.285256	4.9299307	Sitting_Type
13:35:30.345	-2.1979442	8.279403	5.2697988	0.04652044	0.0787216	0.03925176	-1.7945772	8.285256	4.9299307	Sitting_Type
13:35:30.368	-2.1979442	8.279403	5.2697988	0.04652044	0.0787216	0.03925176	-1.7945772	8.285256	4.9299307	Sitting_Type
13:35:30.392	-2.1979442	8.279403	5.2697988	0.04652044	0.0787216	0.03925176	-1.7945772	8.285256	4.9299307	Sitting_Type
13:35:30.415	-2.1979442	8.279403	5.2697988	0.04652044	0.0787216	0.03925176	-1.7945772	8.285256	4.9299307	Sitting_Type
13:35:30.436	-2.1979442	8.279403	5.2697988	0.04652044	0.0787216	0.03925176	-1.7945772	8.285256	4.9299307	Sitting_Type
13:35:30.458	-2.1979442	8.279403	5.2697988	0.04652044	0.0787216	0.03925176	-1.7945772	8.285256	4.9299307	Sitting_Type
13:35:30.480	-2.1979442	8.279403	5.2697988	0.04652044	0.0787216	0.03925176	-1.7945772	8.285256	4.9299307	Sitting_Type
13:35:30.503	-2.0854135	8.135746	4.659259	-0.015176946	-0.21938065	-0.11346456	-1.7850691	8.338811	4.84231	Sitting_Type
13:35:30.523	-2.0854135	8.135746	4.659259	-0.015176946	-0.21938065	-0.11346456	-1.7850691	8.338811	4.84231	Sitting_Type
13:35:30.544	-2.0854135	8.135746	4.659259	-0.015176946	-0.21938065	-0.11346456	-1.7850691	8.338811	4.84231	Sitting_Type
13:35:30.565	-2.0854135	8.135746	4.659259	-0.015176946	-0.21938065	-0.11346456	-1.7850691	8.338811	4.84231	Sitting_Type
13:35:30.588	-2.0854135	8.135746	4.659259	-0.015176946	-0.21938065	-0.11346456	-1.7850691	8.338811	4.84231	Sitting_Type
13:35:30.610	-2.0854135	8.135746	4.659259	-0.015176946	-0.21938065	-0.11346456	-1.7850691	8.338811	4.84231	Sitting_Type
13:35:30.631	-2.0854135	8.135746	4.659259	-0.015176946	-0.21938065	-0.11346456	-1.7850691	8.338811	4.84231	Sitting_Type
13:35:30.653	-2.0854135	8.135746	4.659259	-0.015176946	-0.21938065	-0.11346456	-1.7850691	8.338811	4.84231	Sitting_Type
13:35:30.674	-2.0854135	8.135746	4.659259	-0.015176946	-0.21938065	-0.11346456	-1.7850691	8.338811	4.84231	Sitting_Type
13:35:30.695	-1.6664152	8.016032	5.1452966	-0.0493854	-0.23037621	0.011151955	-1.573601	8.284332	5.0063777	Sitting_Type
13:35:30.716	-1.6664152	8.016032	5.1452966	-0.0493854	-0.23037621	0.011151955	-1.573601	8.284332	5.0063777	Sitting_Type
13:35:30.736	-1.6664152	8.016032	5.1452966	-0.0493854	-0.23037621	0.011151955	-1.573601	8.284332	5.0063777	Sitting_Type
13:35:30.757	-1.6664152	8.016032	5.1452966	-0.0493854	-0.23037621	0.011151955	-1.573601	8.284332	5.0063777	Sitting_Type
13:35:30.779	-1.6664152	8.016032	5.1452966	-0.0493854	-0.23037621	0.011151955	-1.573601	8.284332	5.0063777	Sitting_Type
13:35:30.801	-1.6664152	8.016032	5.1452966	-0.0493854	-0.23037621	0.011151955	-1.573601	8.284332	5.0063777	Sitting_Type
13:35:30.822	-1.6664152	8.016032	5.1452966	-0.0493854	-0.23037621	0.011151955	-1.573601	8.284332	5.0063777	Sitting_Type
13:35:30.846	-1.6664152	8.016032	5.1452966	-0.0493854	-0.23037621	0.011151955	-1.573601	8.284332	5.0063777	Sitting_Type
13:35:30.868	-1.2761484	8.035186	5.3488097	-0.08909164	0.024965452	0.016038878	-1.4989142	8.170704	5.211826	Sitting_Type
13:35:30.890	-1.2761484	8.035186	5.3488097	-0.08909164	0.024965452	0.016038878	-1.4989142	8.170704	5.211826	Sitting_Type
13:35:30.912	-1.2761484	8.035186	5.3488097	-0.08909164	0.024965452	0.016038878	-1.4989142	8.170704	5.211826	Sitting_Type
13:35:30.933	-1.2761484	8.035186	5.3488097	-0.08909164	0.024965452	0.016038878	-1.4989142	8.170704	5.211826	Sitting_Type
13:35:30.954	-1.2761484	8.035186	5.3488097	-0.08909164	0.024965452	0.016038878	-1.4989142	8.170704	5.211826	Sitting_Type
13:35:30.975	-1.2761484	8.035186	5.3488097	-0.08909164	0.024965452	0.016038878	-1.4989142	8.170704	5.211826	Sitting_Type
13:35:30.996	-1.2761484	8.035186	5.3488097	-0.08909164	0.024965452	0.016038878	-1.4989142	8.170704	5.211826	Sitting_Type
13:35:31.019	-1.2761484	8.035186	5.3488097	-0.08909164	0.024965452	0.016038878	-1.4989142	8.170704	5.211826	Sitting_Type
13:35:31.040	-1.2761484	8.035186	5.3488097	-0.08909164	0.024965452	0.016038878	-1.4989142	8.170704	5.211826	Sitting_Type
13:35:31.062	-1.8842943	7.6305537	5.478101	0.4411394	-0.105148844	-0.18921183	-1.6328766	8.208859	5.1106396	Sitting_Type
13:35:31.085	-1.8842943	7.6305537	5.478101	0.4411394	-0.105148844	-0.18921183	-1.6328766	8.208859	5.1106396	Sitting_Type
13:35:31.107	-1.8842943	7.6305537	5.478101	0.4411394	-0.105148844	-0.18921183	-1.6328766	8.208859	5.1106396	Sitting_Type
13:35:31.129	-1.8842943	7.6305537	5.478101	0.4411394	-0.105148844	-0.18921183	-1.6328766	8.208859	5.1106396	Sitting_Type
13:35:31.151	-1.8842943	7.6305537	5.478101	0.4411394	-0.105148844	-0.18921183	-1.6328766	8.208859	5.1106396	Sitting_Type
13:35:31.173	-1.8842943	7.6305537	5.478101	0.4411394	-0.105148844	-0.18921183	-1.6328766	8.208859	5.1106396	Sitting_Type
13:35:31.195	-1.8842943	7.6305537	5.478101	0.4411394	-0.105148844	-0.18921183	-1.6328766	8.208859	5.1106396	Sitting_Type
13:35:31.234	-2.3751206	8.403905	4.70475	0.01842064	-0.007410406	0.093618765	-1.7788987	8.363964	4.8010325	Sitting_Type
13:35:31.259	-2.3751206	8.403905	4.70475	0.01842064	-0.007410406	0.093618765	-1.7788987	8.363964	4.8010325	Sitting_Type
13:35:31.282	-2.3751206	8.403905	4.70475	0.01842064	-0.007410406	0.093618765	-1.7788987	8.363964	4.8010325	Sitting_Type
13:35:31.303	-2.3751206	8.403905	4.70475	0.01842064	-0.007410406	0.093618765	-1.7788987	8.363964	4.8010325	Sitting_Type
13:35:31.326	-2.3751206	8.403905	4.70475	0.01842064	-0.007410406	0.093618765	-1.7788987	8.363964	4.8010325	Sitting_Type
13:35:31.349	-2.3751206	8.403905	4.70475	0.01842064	-0.007410406	0.093618765	-1.7788987	8.363964	4.8010325	Sitting_Type
13:35:31.371	-2.3751206	8.403905	4.70475	0.01842064	-0.007410406	0.093618765	-1.7788987	8.363964	4.8010325	Sitting_Type
13:35:31.393	-2.3751206	8.403905	4.70475	0.01842064	-0.007410406	0.093618765	-1.7788987	8.363964	4.8010325	Sitting_Type
13:35:31.416	-1.2330515	8.217151	3.869148	0.039800927	0.063449964	0.006875899	-1.6748811	8.40416	4.7681394	Sitting_Type
13:35:31.437	-1.2330515	8.217151	3.869148	0.039800927	0.063449964	0.006875899	-1.6748811	8.40416	4.7681394	Sitting_Type
13:35:31.466	-1.2330515	8.217151	3.869148	0.039800927	0.063449964	0.006875899	-1.6748811	8.40416	4.7681394	Sitting_Type
13:35:31.487	-1.2330515	8.217151	3.869148	0.039800927	0.063449964	0.006875899	-1.6748811	8.40416	4.7681394	Sitting_Type
13:35:31.508	-1.2330515	8.217151	3.869148	0.039800927	0.063449964	0.006875899	-1.6748811	8.40416	4.7681394	Sitting_Type
13:35:31.529	-1.2330515	8.217151	3.869148	0.039800927	0.063449964	0.006875899	-1.6748811	8.40416	4.7681394	Sitting_Type
13:35:31.551	-1.2330515	8.217151	3.869148	0.039800927	0.063449964	0.006875899	-1.6748811	8.40416	4.7681394	Sitting_Type
13:35:31.574	-1.2330515	8.217151	3.869148	0.039800927	0.063449964	0.006875899	-1.6748811	8.40416	4.7681394	Sitting_Type
13:35:31.600	-2.0375278	8.363202	4.1157584	0.13204157	0.14958195	0.033753973	-1.8207004	8.469968	4.595099	Sitting_Type
13:35:31.623	-2.0375278	8.363202	4.1157584	0.13204157	0.14958195	0.033753973	-1.8207004	8.469968	4.595099	Sitting_Type
13:35:31.645	-2.0375278	8.363202	4.1157584	0.13204157	0.14958195	0.033753973	-1.8207004	8.469968	4.595099	Sitting_Type
13:35:31.667	-2.0375278	8.363202	4.1157584	0.13204157	0.14958195	0.033753973	-1.8207004	8.469968	4.595099	Sitting_Type
13:35:31.689	-2.0375278	8.363202	4.1157584	0.13204157	0.14958195	0.033753973	-1.8207004	8.469968	4.595099	Sitting_Type
13:35:31.710	-2.0375278	8.363202	4.1157584	0.13204157	0.14958195	0.033753973	-1.8207004	8.469968	4.595099	Sitting_Type
13:35:31.731	-2.0375278	8.363202	4.1157584	0.13204157	0.14958195	0.033753973	-1.8207004	8.469968	4.595099	Sitting_Type
13:35:31.753	-2.0375278	8.363202	4.1157584	0.13204157	0.14958195	0.033753973	-1.8207004	8.469968	4.595099	Sitting_Type
13:35:31.774	-1.6161355	8.506859	3.9864676	0.07034419	-0.041007996	0.026423588	-1.8768165	8.58839	4.3459516	Sitting_Type
13:35:31.794	-1.6161355	8.506859	3.9864676	0.07034419	-0.041007996	0.026423588	-1.8768165	8.58839	4.3459516	Sitting_Type
13:35:31.843	-1.6161355	8.506859	3.9864676	0.07034419	-0.041007996	0.026423588	-1.8768165	8.58839	4.3459516	Sitting_Type
13:35:31.864	-1.6161355	8.506859	3.9864676	0.07034419	-0.041007996	0.026423588	-1.8768165	8.58839	4.3459516	Sitting_Type
13:35:31.891	-1.6161355	8.506859	3.9864676	0.07034419	-0.041007996	0.026423588	-1.8768165	8.58839	4.3459516	Sitting_Type
13:35:31.912	-1.6161355	8.506859	3.9864676	0.07034419	-0.041007996	0.026423588	-1.8768165	8.58839	4.3459516	Sitting_Type
13:35:31.933	-1.6161355	8.506859	3.9864676	0.07034419	-0.041007996	0.026423588	-1.8768165	8.58839	4.3459516	Sitting_Type
13:35:31.956	-1.7573977	8.420665	4.233078	-0.43361962	-0.18028526	-0.10185812	-1.824041	8.478956	4.5771613	Sitting_Type
13:35:31.977	-1.7573977	8.420665	4.233078	-0.43361962	-0.18028526	-0.10185812	-1.824041	8.478956	4.5771613	Sitting_Type
13:35:31.998	-1.7573977	8.420665	4.233078	-0.43361962	-0.18028526	-0.10185812	-1.824041	8.478956	4.5771613	Sitting_Type
13:35:32.019	-1.7573977	8.420665	4.233078	-0.43361962	-0.18028526	-0.10185812	-1.824041	8.478956	4.5771613	Sitting_Type
13:35:32.041	-1.7573977	8.420665	4.233078	-0.43361962	-0.18028526	-0.10185812	-1.824041	8.478956	4.5771613	Sitting_Type
13:35:32.062	-1.7573977	8.420665	4.233078	-0.43361962	-0.18028526	-0.10185812	-1.824041	8.478956	4.5771613	Sitting_Type
13:35:32.084	-1.7573977	8.420665	4.233078	-0.43361962	-0.18028526	-0.10185812	-1.824041	8.478956	4.5771613	Sitting_Type
13:35:32.106	-1.7573977	8.420665	4.233078	-0.43361962	-0.18028526	-0.10185812	-1.824041	8.478956	4.5771613	Sitting_Type
13:35:32.129	-1.376708	7.7861814	5.4757066	-0.15873028	-0.5791803	-0.032830343	-1.5702102	8.076607	5.336023	Sitting_Type
13:35:32.151	-1.376708	7.7861814	5.4757066	-0.15873028	-0.5791803	-0.032830343	-1.5702102	8.076607	5.336023	Sitting_Type
13:35:32.176	-1.376708	7.7861814	5.4757066	-0.15873028	-0.5791803	-0.032830343	-1.5702102	8.076607	5.336023	Sitting_Type
13:35:32.198	-1.376708	7.7861814	5.4757066	-0.15873028	-0.5791803	-0.032830343	-1.5702102	8.076607	5.336023	Sitting_Type
13:35:32.221	-1.376708	7.7861814	5.4757066	-0.15873028	-0.5791803	-0.032830343	-1.5702102	8.076607	5.336023	Sitting_Type
13:35:32.242	-1.376708	7.7861814	5.4757066	-0.15873028	-0.5791803	-0.032830343	-1.5702102	8.076607	5.336023	Sitting_Type
13:35:32.265	-1.376708	7.7861814	5.4757066	-0.15873028	-0.5791803	-0.032830343	-1.5702102	8.076607	5.336023	Sitting_Type
13:35:32.289	-1.376708	7.7861814	5.4757066	-0.15873028	-0.5791803	-0.032830343	-1.5702102	8.076607	5.336023	Sitting_Type
13:35:32.311	-1.5299416	7.8268843	4.6305275	-0.08725905	-0.10270538	-0.122627534	-1.3129499	7.9083304	5.648426	Sitting_Type
13:35:32.333	-1.5299416	7.8268843	4.6305275	-0.08725905	-0.10270538	-0.122627534	-1.3129499	7.9083304	5.648426	Sitting_Type
13:35:32.357	-1.5299416	7.8268843	4.6305275	-0.08725905	-0.10270538	-0.122627534	-1.3129499	7.9083304	5.648426	Sitting_Type
13:35:32.380	-1.5299416	7.8268843	4.6305275	-0.08725905	-0.10270538	-0.122627534	-1.3129499	7.9083304	5.648426	Sitting_Type
13:35:32.402	-1.5299416	7.8268843	4.6305275	-0.08725905	-0.10270538	-0.122627534	-1.3129499	7.9083304	5.648426	Sitting_Type
13:35:32.425	-1.5299416	7.8268843	4.6305275	-0.08725905	-0.10270538	-0.122627534	-1.3129499	7.9083304	5.648426	Sitting_Type
13:35:32.449	-1.5299416	7.8268843	4.6305275	-0.08725905	-0.10270538	-0.122627534	-1.3129499	7.9083304	5.648426	Sitting_Type
13:35:32.471	-1.5299416	7.8268843	4.6305275	-0.08725905	-0.10270538	-0.122627534	-1.3129499	7.9083304	5.648426	Sitting_Type
13:35:32.493	-1.3647367	7.692805	5.2913475	-0.054272324	0.16057754	-0.054210626	-1.337022	7.810195	5.777851	Sitting_Type
13:35:32.518	-1.3647367	7.692805	5.2913475	-0.054272324	0.16057754	-0.054210626	-1.337022	7.810195	5.777851	Sitting_Type
13:35:32.541	-1.3647367	7.692805	5.2913475	-0.054272324	0.16057754	-0.054210626	-1.337022	7.810195	5.777851	Sitting_Type
13:35:32.565	-1.3647367	7.692805	5.2913475	-0.054272324	0.16057754	-0.054210626	-1.337022	7.810195	5.777851	Sitting_Type
13:35:32.588	-1.3647367	7.692805	5.2913475	-0.054272324	0.16057754	-0.054210626	-1.337022	7.810195	5.777851	Sitting_Type
13:35:32.611	-1.3647367	7.692805	5.2913475	-0.054272324	0.16057754	-0.054210626	-1.337022	7.810195	5.777851	Sitting_Type
13:35:32.634	-1.3647367	7.692805	5.2913475	-0.054272324	0.16057754	-0.054210626	-1.337022	7.810195	5.777851	Sitting_Type
13:35:32.657	-1.3647367	7.692805	5.2913475	-0.054272324	0.16057754	-0.054210626	-1.337022	7.810195	5.777851	Sitting_Type
13:35:32.680	-1.673598	7.5036573	6.098218	-0.02006387	0.23327051	0.018482339	-1.4865234	7.7722883	5.792419	Sitting_Type
13:35:32.701	-1.673598	7.5036573	6.098218	-0.02006387	0.23327051	0.018482339	-1.4865234	7.7722883	5.792419	Sitting_Type
13:35:32.724	-1.673598	7.5036573	6.098218	-0.02006387	0.23327051	0.018482339	-1.4865234	7.7722883	5.792419	Sitting_Type
13:35:32.748	-1.673598	7.5036573	6.098218	-0.02006387	0.23327051	0.018482339	-1.4865234	7.7722883	5.792419	Sitting_Type
13:35:32.771	-1.673598	7.5036573	6.098218	-0.02006387	0.23327051	0.018482339	-1.4865234	7.7722883	5.792419	Sitting_Type
13:35:32.793	-1.673598	7.5036573	6.098218	-0.02006387	0.23327051	0.018482339	-1.4865234	7.7722883	5.792419	Sitting_Type
13:35:32.816	-1.673598	7.5036573	6.098218	-0.02006387	0.23327051	0.018482339	-1.4865234	7.7722883	5.792419	Sitting_Type
13:35:32.842	-1.7382435	7.762239	5.1716337	0.15281099	0.2894701	0.026423588	-1.7098067	7.8894925	5.5680118	Sitting_Type
13:35:32.865	-1.7382435	7.762239	5.1716337	0.15281099	0.2894701	0.026423588	-1.7098067	7.8894925	5.5680118	Sitting_Type
13:35:32.888	-1.7382435	7.762239	5.1716337	0.15281099	0.2894701	0.026423588	-1.7098067	7.8894925	5.5680118	Sitting_Type
13:35:32.911	-1.7382435	7.762239	5.1716337	0.15281099	0.2894701	0.026423588	-1.7098067	7.8894925	5.5680118	Sitting_Type
13:35:32.933	-1.7382435	7.762239	5.1716337	0.15281099	0.2894701	0.026423588	-1.7098067	7.8894925	5.5680118	Sitting_Type
13:35:32.956	-1.7382435	7.762239	5.1716337	0.15281099	0.2894701	0.026423588	-1.7098067	7.8894925	5.5680118	Sitting_Type
13:35:32.979	-1.7382435	7.762239	5.1716337	0.15281099	0.2894701	0.026423588	-1.7098067	7.8894925	5.5680118	Sitting_Type
13:35:33.001	-1.7382435	7.762239	5.1716337	0.15281099	0.2894701	0.026423588	-1.7098067	7.8894925	5.5680118	Sitting_Type
13:35:33.022	-1.908237	7.850827	4.4892654	-0.0652679	-0.15768325	-0.048101973	-1.9615314	7.9983582	5.3243637	Sitting_Type
13:35:33.044	-1.908237	7.850827	4.4892654	-0.0652679	-0.15768325	-0.048101973	-1.9615314	7.9983582	5.3243637	Sitting_Type
13:35:33.074	-1.908237	7.850827	4.4892654	-0.0652679	-0.15768325	-0.048101973	-1.9615314	7.9983582	5.3243637	Sitting_Type
13:35:33.095	-1.908237	7.850827	4.4892654	-0.0652679	-0.15768325	-0.048101973	-1.9615314	7.9983582	5.3243637	Sitting_Type
13:35:33.116	-1.908237	7.850827	4.4892654	-0.0652679	-0.15768325	-0.048101973	-1.9615314	7.9983582	5.3243637	Sitting_Type
13:35:33.139	-1.908237	7.850827	4.4892654	-0.0652679	-0.15768325	-0.048101973	-1.9615314	7.9983582	5.3243637	Sitting_Type
13:35:33.161	-1.908237	7.850827	4.4892654	-0.0652679	-0.15768325	-0.048101973	-1.9615314	7.9983582	5.3243637	Sitting_Type
13:35:33.183	-1.908237	7.850827	4.4892654	-0.0652679	-0.15768325	-0.048101973	-1.9615314	7.9983582	5.3243637	Sitting_Type
13:35:33.204	-2.063865	7.8292785	5.681614	-0.070154816	-0.61705387	-0.068871394	-1.8286549	7.9723306	5.410006	Sitting_Type
13:35:33.227	-2.063865	7.8292785	5.681614	-0.070154816	-0.61705387	-0.068871394	-1.8286549	7.9723306	5.410006	Sitting_Type
13:35:33.248	-2.063865	7.8292785	5.681614	-0.070154816	-0.61705387	-0.068871394	-1.8286549	7.9723306	5.410006	Sitting_Type
13:35:33.269	-2.063865	7.8292785	5.681614	-0.070154816	-0.61705387	-0.068871394	-1.8286549	7.9723306	5.410006	Sitting_Type
13:35:33.290	-2.063865	7.8292785	5.681614	-0.070154816	-0.61705387	-0.068871394	-1.8286549	7.9723306	5.410006	Sitting_Type
13:35:33.311	-2.063865	7.8292785	5.681614	-0.070154816	-0.61705387	-0.068871394	-1.8286549	7.9723306	5.410006	Sitting_Type
13:35:33.333	-2.063865	7.8292785	5.681614	-0.070154816	-0.61705387	-0.068871394	-1.8286549	7.9723306	5.410006	Sitting_Type
13:35:33.355	-2.063865	7.8292785	5.681614	-0.070154816	-0.61705387	-0.068871394	-1.8286549	7.9723306	5.410006	Sitting_Type
13:35:33.376	-2.063865	7.8292785	5.681614	-0.070154816	-0.61705387	-0.068871394	-1.8286549	7.9723306	5.410006	Sitting_Type
13:35:33.399	-1.5490957	7.8795586	5.4709177	-0.19660392	0.17890349	0.009930225	-1.5285136	8.054754	5.380972	Sitting_Type
13:35:33.424	-1.5490957	7.8795586	5.4709177	-0.19660392	0.17890349	0.009930225	-1.5285136	8.054754	5.380972	Sitting_Type
13:35:33.445	-1.5490957	7.8795586	5.4709177	-0.19660392	0.17890349	0.009930225	-1.5285136	8.054754	5.380972	Sitting_Type
13:35:33.466	-1.5490957	7.8795586	5.4709177	-0.19660392	0.17890349	0.009930225	-1.5285136	8.054754	5.380972	Sitting_Type
13:35:33.488	-1.5490957	7.8795586	5.4709177	-0.19660392	0.17890349	0.009930225	-1.5285136	8.054754	5.380972	Sitting_Type
13:35:33.511	-1.5490957	7.8795586	5.4709177	-0.19660392	0.17890349	0.009930225	-1.5285136	8.054754	5.380972	Sitting_Type
13:35:33.535	-1.5490957	7.8795586	5.4709177	-0.19660392	0.17890349	0.009930225	-1.5285136	8.054754	5.380972	Sitting_Type
13:35:33.557	-1.5490957	7.8795586	5.4709177	-0.19660392	0.17890349	0.009930225	-1.5285136	8.054754	5.380972	Sitting_Type
13:35:33.579	-1.594587	7.905895	5.138114	0.17174782	-0.3641557	0.020314934	-1.5457648	8.024349	5.4213142	Sitting_Type
13:35:33.601	-1.594587	7.905895	5.138114	0.17174782	-0.3641557	0.020314934	-1.5457648	8.024349	5.4213142	Sitting_Type
13:35:33.626	-1.594587	7.905895	5.138114	0.17174782	-0.3641557	0.020314934	-1.5457648	8.024349	5.4213142	Sitting_Type
13:35:33.647	-1.594587	7.905895	5.138114	0.17174782	-0.3641557	0.020314934	-1.5457648	8.024349	5.4213142	Sitting_Type
13:35:33.668	-1.594587	7.905895	5.138114	0.17174782	-0.3641557	0.020314934	-1.5457648	8.024349	5.4213142	Sitting_Type
13:35:33.689	-1.594587	7.905895	5.138114	0.17174782	-0.3641557	0.020314934	-1.5457648	8.024349	5.4213142	Sitting_Type
13:35:33.710	-1.594587	7.905895	5.138114	0.17174782	-0.3641557	0.020314934	-1.5457648	8.024349	5.4213142	Sitting_Type
13:35:33.731	-1.594587	7.905895	5.138114	0.17174782	-0.3641557	0.020314934	-1.5457648	8.024349	5.4213142	Sitting_Type
13:35:33.754	-1.2138973	8.090255	4.2833576	0.25177115	-0.362934	0.030088779	-1.3390298	8.131417	5.3157573	Sitting_Type
13:35:33.775	-1.2138973	8.090255	4.2833576	0.25177115	-0.362934	0.030088779	-1.3390298	8.131417	5.3157573	Sitting_Type
13:35:33.796	-1.2138973	8.090255	4.2833576	0.25177115	-0.362934	0.030088779	-1.3390298	8.131417	5.3157573	Sitting_Type
13:35:33.817	-1.2138973	8.090255	4.2833576	0.25177115	-0.362934	0.030088779	-1.3390298	8.131417	5.3157573	Sitting_Type
13:35:33.837	-1.2138973	8.090255	4.2833576	0.25177115	-0.362934	0.030088779	-1.3390298	8.131417	5.3157573	Sitting_Type
13:35:33.859	-1.2138973	8.090255	4.2833576	0.25177115	-0.362934	0.030088779	-1.3390298	8.131417	5.3157573	Sitting_Type
13:35:33.880	-1.2138973	8.090255	4.2833576	0.25177115	-0.362934	0.030088779	-1.3390298	8.131417	5.3157573	Sitting_Type
13:35:33.901	-1.2138973	8.090255	4.2833576	0.25177115	-0.362934	0.030088779	-1.3390298	8.131417	5.3157573	Sitting_Type
13:35:33.922	-1.1037607	7.8556156	4.9800916	-0.13185221	0.42569306	0.050858196	-1.3445449	8.020876	5.4797792	Sitting_Type
13:35:33.944	-1.1037607	7.8556156	4.9800916	-0.13185221	0.42569306	0.050858196	-1.3445449	8.020876	5.4797792	Sitting_Type
13:35:33.965	-1.1037607	7.8556156	4.9800916	-0.13185221	0.42569306	0.050858196	-1.3445449	8.020876	5.4797792	Sitting_Type
13:35:33.987	-1.1037607	7.8556156	4.9800916	-0.13185221	0.42569306	0.050858196	-1.3445449	8.020876	5.4797792	Sitting_Type
13:35:34.008	-1.1037607	7.8556156	4.9800916	-0.13185221	0.42569306	0.050858196	-1.3445449	8.020876	5.4797792	Sitting_Type
13:35:34.030	-1.1037607	7.8556156	4.9800916	-0.13185221	0.42569306	0.050858196	-1.3445449	8.020876	5.4797792	Sitting_Type
13:35:34.051	-1.1037607	7.8556156	4.9800916	-0.13185221	0.42569306	0.050858196	-1.3445449	8.020876	5.4797792	Sitting_Type
13:35:34.077	-1.1037607	7.8556156	4.9800916	-0.13185221	0.42569306	0.050858196	-1.3445449	8.020876	5.4797792	Sitting_Type
13:35:34.098	-1.1037607	7.8556156	4.9800916	-0.13185221	0.42569306	0.050858196	-1.3445449	8.020876	5.4797792	Sitting_Type
13:35:34.119	-1.1971374	7.944204	5.542746	0.07278765	0.015191607	-0.027943421	-1.4722497	7.955891	5.5413413	Sitting_Type
13:35:34.140	-1.1971374	7.944204	5.542746	0.07278765	0.015191607	-0.027943421	-1.4722497	7.955891	5.5413413	Sitting_Type
13:35:34.162	-1.1971374	7.944204	5.542746	0.07278765	0.015191607	-0.027943421	-1.4722497	7.955891	5.5413413	Sitting_Type
13:35:34.184	-1.1971374	7.944204	5.542746	0.07278765	0.015191607	-0.027943421	-1.4722497	7.955891	5.5413413	Sitting_Type
13:35:34.206	-1.1971374	7.944204	5.542746	0.07278765	0.015191607	-0.027943421	-1.4722497	7.955891	5.5413413	Sitting_Type
13:35:34.228	-1.1971374	7.944204	5.542746	0.07278765	0.015191607	-0.027943421	-1.4722497	7.955891	5.5413413	Sitting_Type
13:35:34.249	-1.1971374	7.944204	5.542746	0.07278765	0.015191607	-0.027943421	-1.4722497	7.955891	5.5413413	Sitting_Type
13:35:34.270	-1.1971374	7.944204	5.542746	0.07278765	0.015191607	-0.027943421	-1.4722497	7.955891	5.5413413	Sitting_Type
13:35:34.292	-1.6544439	7.8292785	5.384724	0.031248812	0.13308859	0.038030025	-1.6032993	8.010953	5.424423	Sitting_Type
13:35:34.314	-1.6544439	7.8292785	5.384724	0.031248812	0.13308859	0.038030025	-1.6032993	8.010953	5.424423	Sitting_Type
13:35:34.335	-1.6544439	7.8292785	5.384724	0.031248812	0.13308859	0.038030025	-1.6032993	8.010953	5.424423	Sitting_Type
13:35:34.356	-1.6544439	7.8292785	5.384724	0.031248812	0.13308859	0.038030025	-1.6032993	8.010953	5.424423	Sitting_Type
13:35:34.377	-1.6544439	7.8292785	5.384724	0.031248812	0.13308859	0.038030025	-1.6032993	8.010953	5.424423	Sitting_Type
13:35:34.398	-1.6544439	7.8292785	5.384724	0.031248812	0.13308859	0.038030025	-1.6032993	8.010953	5.424423	Sitting_Type
13:35:34.419	-1.6544439	7.8292785	5.384724	0.031248812	0.13308859	0.038030025	-1.6032993	8.010953	5.424423	Sitting_Type
13:35:34.440	-1.6544439	7.8292785	5.384724	0.031248812	0.13308859	0.038030025	-1.6032993	8.010953	5.424423	Sitting_Type
13:35:34.462	-1.3168511	8.147717	5.5355635	0.08561582	-0.22365671	-0.0022870796	-1.6443552	8.008468	5.415793	Sitting_Type
13:35:34.483	-1.3168511	8.147717	5.5355635	0.08561582	-0.22365671	-0.0022870796	-1.6443552	8.008468	5.415793	Sitting_Type
13:35:34.504	-1.3168511	8.147717	5.5355635	0.08561582	-0.22365671	-0.0022870796	-1.6443552	8.008468	5.415793	Sitting_Type
13:35:34.525	-1.3168511	8.147717	5.5355635	0.08561582	-0.22365671	-0.0022870796	-1.6443552	8.008468	5.415793	Sitting_Type
13:35:34.546	-1.3168511	8.147717	5.5355635	0.08561582	-0.22365671	-0.0022870796	-1.6443552	8.008468	5.415793	Sitting_Type
13:35:34.567	-1.3168511	8.147717	5.5355635	0.08561582	-0.22365671	-0.0022870796	-1.6443552	8.008468	5.415793	Sitting_Type
13:35:34.590	-1.3168511	8.147717	5.5355635	0.08561582	-0.22365671	-0.0022870796	-1.6443552	8.008468	5.415793	Sitting_Type
13:35:34.611	-1.3168511	8.147717	5.5355635	0.08561582	-0.22365671	-0.0022870796	-1.6443552	8.008468	5.415793	Sitting_Type
13:35:34.633	-1.3168511	8.147717	5.5355635	0.08561582	-0.22365671	-0.0022870796	-1.6443552	8.008468	5.415793	Sitting_Type
13:35:34.654	-1.4437478	7.7526617	5.7438655	0.19373897	-0.34582976	0.005654169	-1.4921762	8.073024	5.3637705	Sitting_Type
13:35:34.676	-1.4437478	7.7526617	5.7438655	0.19373897	-0.34582976	0.005654169	-1.4921762	8.073024	5.3637705	Sitting_Type
13:35:34.697	-1.4437478	7.7526617	5.7438655	0.19373897	-0.34582976	0.005654169	-1.4921762	8.073024	5.3637705	Sitting_Type
13:35:34.719	-1.4437478	7.7526617	5.7438655	0.19373897	-0.34582976	0.005654169	-1.4921762	8.073024	5.3637705	Sitting_Type
13:35:34.740	-1.4437478	7.7526617	5.7438655	0.19373897	-0.34582976	0.005654169	-1.4921762	8.073024	5.3637705	Sitting_Type
13:35:34.761	-1.4437478	7.7526617	5.7438655	0.19373897	-0.34582976	0.005654169	-1.4921762	8.073024	5.3637705	Sitting_Type
13:35:34.781	-1.4437478	7.7526617	5.7438655	0.19373897	-0.34582976	0.005654169	-1.4921762	8.073024	5.3637705	Sitting_Type
13:35:34.802	-1.4437478	7.7526617	5.7438655	0.19373897	-0.34582976	0.005654169	-1.4921762	8.073024	5.3637705	Sitting_Type
13:35:34.823	-1.333611	8.123775	5.0926223	-0.020674733	0.04573487	0.006875899	-1.3026544	8.220866	5.1856327	Sitting_Type
13:35:34.844	-1.333611	8.123775	5.0926223	-0.020674733	0.04573487	0.006875899	-1.3026544	8.220866	5.1856327	Sitting_Type
13:35:34.868	-1.333611	8.123775	5.0926223	-0.020674733	0.04573487	0.006875899	-1.3026544	8.220866	5.1856327	Sitting_Type
13:35:34.889	-1.333611	8.123775	5.0926223	-0.020674733	0.04573487	0.006875899	-1.3026544	8.220866	5.1856327	Sitting_Type
13:35:34.911	-1.333611	8.123775	5.0926223	-0.020674733	0.04573487	0.006875899	-1.3026544	8.220866	5.1856327	Sitting_Type
13:35:34.933	-1.333611	8.123775	5.0926223	-0.020674733	0.04573487	0.006875899	-1.3026544	8.220866	5.1856327	Sitting_Type
13:35:34.956	-1.333611	8.123775	5.0926223	-0.020674733	0.04573487	0.006875899	-1.3026544	8.220866	5.1856327	Sitting_Type
13:35:34.977	-1.333611	8.123775	5.0926223	-0.020674733	0.04573487	0.006875899	-1.3026544	8.220866	5.1856327	Sitting_Type
13:35:34.999	-1.333611	8.123775	5.0926223	-0.020674733	0.04573487	0.006875899	-1.3026544	8.220866	5.1856327	Sitting_Type
13:35:35.020	-1.1516461	8.025609	4.4820824	-0.06404617	0.011526417	0.0062650335	-1.31678	8.227625	5.1713214	Sitting_Type
13:35:35.042	-1.1516461	8.025609	4.4820824	-0.06404617	0.011526417	0.0062650335	-1.31678	8.227625	5.1713214	Sitting_Type
13:35:35.063	-1.1516461	8.025609	4.4820824	-0.06404617	0.011526417	0.0062650335	-1.31678	8.227625	5.1713214	Sitting_Type
13:35:35.099	-1.1516461	8.025609	4.4820824	-0.06404617	0.011526417	0.0062650335	-1.31678	8.227625	5.1713214	Sitting_Type
13:35:35.120	-1.1516461	8.025609	4.4820824	-0.06404617	0.011526417	0.0062650335	-1.31678	8.227625	5.1713214	Sitting_Type
13:35:35.141	-1.1516461	8.025609	4.4820824	-0.06404617	0.011526417	0.0062650335	-1.31678	8.227625	5.1713214	Sitting_Type
13:35:35.163	-1.1516461	8.025609	4.4820824	-0.06404617	0.011526417	0.0062650335	-1.31678	8.227625	5.1713214	Sitting_Type
13:35:35.184	-1.4581133	7.989695	5.0998054	-0.05305059	0.11476264	0.0349757	-1.4658945	8.112083	5.3118305	Sitting_Type
13:35:35.205	-1.4581133	7.989695	5.0998054	-0.05305059	0.11476264	0.0349757	-1.4658945	8.112083	5.3118305	Sitting_Type
13:35:35.226	-1.4581133	7.989695	5.0998054	-0.05305059	0.11476264	0.0349757	-1.4658945	8.112083	5.3118305	Sitting_Type
13:35:35.247	-1.4581133	7.989695	5.0998054	-0.05305059	0.11476264	0.0349757	-1.4658945	8.112083	5.3118305	Sitting_Type
13:35:35.268	-1.4581133	7.989695	5.0998054	-0.05305059	0.11476264	0.0349757	-1.4658945	8.112083	5.3118305	Sitting_Type
13:35:35.290	-1.4581133	7.989695	5.0998054	-0.05305059	0.11476264	0.0349757	-1.4658945	8.112083	5.3118305	Sitting_Type
13:35:35.311	-1.4581133	7.989695	5.0998054	-0.05305059	0.11476264	0.0349757	-1.4658945	8.112083	5.3118305	Sitting_Type
13:35:35.334	-1.4581133	7.989695	5.0998054	-0.05305059	0.11476264	0.0349757	-1.4658945	8.112083	5.3118305	Sitting_Type
13:35:35.355	-1.4581133	7.989695	5.0998054	-0.05305059	0.11476264	0.0349757	-1.4658945	8.112083	5.3118305	Sitting_Type
13:35:35.376	-1.6137413	7.85801	5.4134555	-0.0493854	-0.0013017539	0.012373687	-1.5590507	8.062817	5.360088	Sitting_Type
13:35:35.397	-1.6137413	7.85801	5.4134555	-0.0493854	-0.0013017539	0.012373687	-1.5590507	8.062817	5.360088	Sitting_Type
13:35:35.419	-1.6137413	7.85801	5.4134555	-0.0493854	-0.0013017539	0.012373687	-1.5590507	8.062817	5.360088	Sitting_Type
13:35:35.440	-1.6137413	7.85801	5.4134555	-0.0493854	-0.0013017539	0.012373687	-1.5590507	8.062817	5.360088	Sitting_Type
13:35:35.462	-1.6137413	7.85801	5.4134555	-0.0493854	-0.0013017539	0.012373687	-1.5590507	8.062817	5.360088	Sitting_Type
13:35:35.483	-1.6137413	7.85801	5.4134555	-0.0493854	-0.0013017539	0.012373687	-1.5590507	8.062817	5.360088	Sitting_Type
13:35:35.503	-1.6137413	7.85801	5.4134555	-0.0493854	-0.0013017539	0.012373687	-1.5590507	8.062817	5.360088	Sitting_Type
13:35:35.524	-1.6137413	7.85801	5.4134555	-0.0493854	-0.0013017539	0.012373687	-1.5590507	8.062817	5.360088	Sitting_Type
13:35:35.545	-1.7023294	7.7718163	5.3703585	-0.03289204	0.02374372	-0.001065349	-1.5558106	8.003311	5.4494753	Sitting_Type
13:35:35.570	-1.7023294	7.7718163	5.3703585	-0.03289204	0.02374372	-0.001065349	-1.5558106	8.003311	5.4494753	Sitting_Type
13:35:35.592	-1.7023294	7.7718163	5.3703585	-0.03289204	0.02374372	-0.001065349	-1.5558106	8.003311	5.4494753	Sitting_Type
13:35:35.613	-1.7023294	7.7718163	5.3703585	-0.03289204	0.02374372	-0.001065349	-1.5558106	8.003311	5.4494753	Sitting_Type
13:35:35.634	-1.7023294	7.7718163	5.3703585	-0.03289204	0.02374372	-0.001065349	-1.5558106	8.003311	5.4494753	Sitting_Type
13:35:35.655	-1.7023294	7.7718163	5.3703585	-0.03289204	0.02374372	-0.001065349	-1.5558106	8.003311	5.4494753	Sitting_Type
13:35:35.677	-1.7023294	7.7718163	5.3703585	-0.03289204	0.02374372	-0.001065349	-1.5558106	8.003311	5.4494753	Sitting_Type
13:35:35.699	-1.7023294	7.7718163	5.3703585	-0.03289204	0.02374372	-0.001065349	-1.5558106	8.003311	5.4494753	Sitting_Type
13:35:35.722	-1.7023294	7.7718163	5.3703585	-0.03289204	0.02374372	-0.001065349	-1.5558106	8.003311	5.4494753	Sitting_Type
13:35:35.744	-1.3479767	7.963358	5.5714774	0.11615908	-0.17845269	-0.0022870796	-1.3942372	8.030462	5.453259	Sitting_Type
13:35:35.765	-1.3479767	7.963358	5.5714774	0.11615908	-0.17845269	-0.0022870796	-1.3942372	8.030462	5.453259	Sitting_Type
13:35:35.787	-1.3479767	7.963358	5.5714774	0.11615908	-0.17845269	-0.0022870796	-1.3942372	8.030462	5.453259	Sitting_Type
13:35:35.808	-1.3479767	7.963358	5.5714774	0.11615908	-0.17845269	-0.0022870796	-1.3942372	8.030462	5.453259	Sitting_Type
13:35:35.830	-1.3479767	7.963358	5.5714774	0.11615908	-0.17845269	-0.0022870796	-1.3942372	8.030462	5.453259	Sitting_Type
13:35:35.851	-1.3479767	7.963358	5.5714774	0.11615908	-0.17845269	-0.0022870796	-1.3942372	8.030462	5.453259	Sitting_Type
13:35:35.871	-1.3479767	7.963358	5.5714774	0.11615908	-0.17845269	-0.0022870796	-1.3942372	8.030462	5.453259	Sitting_Type
13:35:35.892	-1.3479767	7.963358	5.5714774	0.11615908	-0.17845269	-0.0022870796	-1.3942372	8.030462	5.453259	Sitting_Type
13:35:35.913	-1.2186859	7.7837873	6.1532865	-0.044498477	0.10010187	0.020925801	-1.1835216	8.076185	5.4355106	Sitting_Type
13:35:35.938	-1.2186859	7.7837873	6.1532865	-0.044498477	0.10010187	0.020925801	-1.1835216	8.076185	5.4355106	Sitting_Type
13:35:35.959	-1.2186859	7.7837873	6.1532865	-0.044498477	0.10010187	0.020925801	-1.1835216	8.076185	5.4355106	Sitting_Type
13:35:35.980	-1.2186859	7.7837873	6.1532865	-0.044498477	0.10010187	0.020925801	-1.1835216	8.076185	5.4355106	Sitting_Type
13:35:36.003	-1.2186859	7.7837873	6.1532865	-0.044498477	0.10010187	0.020925801	-1.1835216	8.076185	5.4355106	Sitting_Type
13:35:36.026	-1.2186859	7.7837873	6.1532865	-0.044498477	0.10010187	0.020925801	-1.1835216	8.076185	5.4355106	Sitting_Type
13:35:36.048	-1.2186859	7.7837873	6.1532865	-0.044498477	0.10010187	0.020925801	-1.1835216	8.076185	5.4355106	Sitting_Type
13:35:36.072	-1.2186859	7.7837873	6.1532865	-0.044498477	0.10010187	0.020925801	-1.1835216	8.076185	5.4355106	Sitting_Type
13:35:36.093	-1.0534809	7.8556156	5.854002	0.017809777	-0.095375	0.005654169	-1.22651	8.070304	5.434709	Sitting_Type
13:35:36.114	-1.0534809	7.8556156	5.854002	0.017809777	-0.095375	0.005654169	-1.22651	8.070304	5.434709	Sitting_Type
13:35:36.136	-1.0534809	7.8556156	5.854002	0.017809777	-0.095375	0.005654169	-1.22651	8.070304	5.434709	Sitting_Type
13:35:36.157	-1.0534809	7.8556156	5.854002	0.017809777	-0.095375	0.005654169	-1.22651	8.070304	5.434709	Sitting_Type
13:35:36.178	-1.0534809	7.8556156	5.854002	0.017809777	-0.095375	0.005654169	-1.22651	8.070304	5.434709	Sitting_Type
13:35:36.198	-1.0534809	7.8556156	5.854002	0.017809777	-0.095375	0.005654169	-1.22651	8.070304	5.434709	Sitting_Type
13:35:36.219	-1.0534809	7.8556156	5.854002	0.017809777	-0.095375	0.005654169	-1.22651	8.070304	5.434709	Sitting_Type
13:35:36.242	-1.0534809	7.8556156	5.854002	0.017809777	-0.095375	0.005654169	-1.22651	8.070304	5.434709	Sitting_Type
13:35:36.263	-1.1348863	7.929838	5.1716337	-0.032281175	0.12881255	0.010541091	-1.1611897	8.071428	5.447374	Sitting_Type
13:35:36.284	-1.1348863	7.929838	5.1716337	-0.032281175	0.12881255	0.010541091	-1.1611897	8.071428	5.447374	Sitting_Type
13:35:36.305	-1.1348863	7.929838	5.1716337	-0.032281175	0.12881255	0.010541091	-1.1611897	8.071428	5.447374	Sitting_Type
13:35:36.326	-1.1348863	7.929838	5.1716337	-0.032281175	0.12881255	0.010541091	-1.1611897	8.071428	5.447374	Sitting_Type
13:35:36.348	-1.1348863	7.929838	5.1716337	-0.032281175	0.12881255	0.010541091	-1.1611897	8.071428	5.447374	Sitting_Type
13:35:36.369	-1.1348863	7.929838	5.1716337	-0.032281175	0.12881255	0.010541091	-1.1611897	8.071428	5.447374	Sitting_Type
13:35:36.390	-1.1348863	7.929838	5.1716337	-0.032281175	0.12881255	0.010541091	-1.1611897	8.071428	5.447374	Sitting_Type
13:35:36.411	-1.1348863	7.929838	5.1716337	-0.032281175	0.12881255	0.010541091	-1.1611897	8.071428	5.447374	Sitting_Type
13:35:36.432	-1.1348863	7.929838	5.1716337	-0.032281175	0.12881255	0.010541091	-1.1611897	8.071428	5.447374	Sitting_Type
13:35:36.458	-1.4150164	7.84125	5.054314	-0.0353355	0.090938896	0.0001563815	-1.2186344	8.05396	5.460672	Sitting_Type
13:35:36.478	-1.4150164	7.84125	5.054314	-0.0353355	0.090938896	0.0001563815	-1.2186344	8.05396	5.460672	Sitting_Type
13:35:36.499	-1.4150164	7.84125	5.054314	-0.0353355	0.090938896	0.0001563815	-1.2186344	8.05396	5.460672	Sitting_Type
13:35:36.521	-1.4150164	7.84125	5.054314	-0.0353355	0.090938896	0.0001563815	-1.2186344	8.05396	5.460672	Sitting_Type
13:35:36.543	-1.4150164	7.84125	5.054314	-0.0353355	0.090938896	0.0001563815	-1.2186344	8.05396	5.460672	Sitting_Type
13:35:36.566	-1.4150164	7.84125	5.054314	-0.0353355	0.090938896	0.0001563815	-1.2186344	8.05396	5.460672	Sitting_Type
13:35:36.588	-1.4150164	7.84125	5.054314	-0.0353355	0.090938896	0.0001563815	-1.2186344	8.05396	5.460672	Sitting_Type
13:35:36.611	-1.4150164	7.84125	5.054314	-0.0353355	0.090938896	0.0001563815	-1.2186344	8.05396	5.460672	Sitting_Type
13:35:36.632	-1.4964218	7.9585695	5.154874	-0.040833287	0.21799888	-0.00045448376	-1.4162204	7.9730306	5.5313134	Sitting_Type
13:35:36.653	-1.4964218	7.9585695	5.154874	-0.040833287	0.21799888	-0.00045448376	-1.4162204	7.9730306	5.5313134	Sitting_Type
13:35:36.690	-1.4964218	7.9585695	5.154874	-0.040833287	0.21799888	-0.00045448376	-1.4162204	7.9730306	5.5313134	Sitting_Type
13:35:36.711	-1.4964218	7.9585695	5.154874	-0.040833287	0.21799888	-0.00045448376	-1.4162204	7.9730306	5.5313134	Sitting_Type
13:35:36.732	-1.4964218	7.9585695	5.154874	-0.040833287	0.21799888	-0.00045448376	-1.4162204	7.9730306	5.5313134	Sitting_Type
13:35:36.753	-1.4964218	7.9585695	5.154874	-0.040833287	0.21799888	-0.00045448376	-1.4162204	7.9730306	5.5313134	Sitting_Type
13:35:36.774	-1.4964218	7.9585695	5.154874	-0.040833287	0.21799888	-0.00045448376	-1.4162204	7.9730306	5.5313134	Sitting_Type
13:35:36.796	-1.4964218	7.9585695	5.154874	-0.040833287	0.21799888	-0.00045448376	-1.4162204	7.9730306	5.5313134	Sitting_Type
13:35:36.817	-1.5778271	7.7071705	5.7390766	-0.046331074	0.124536484	-0.001065349	-1.5231727	7.9534225	5.5311146	Sitting_Type
13:35:36.838	-1.5778271	7.7071705	5.7390766	-0.046331074	0.124536484	-0.001065349	-1.5231727	7.9534225	5.5311146	Sitting_Type
13:35:36.859	-1.5778271	7.7071705	5.7390766	-0.046331074	0.124536484	-0.001065349	-1.5231727	7.9534225	5.5311146	Sitting_Type
13:35:36.880	-1.5778271	7.7071705	5.7390766	-0.046331074	0.124536484	-0.001065349	-1.5231727	7.9534225	5.5311146	Sitting_Type
13:35:36.902	-1.5778271	7.7071705	5.7390766	-0.046331074	0.124536484	-0.001065349	-1.5231727	7.9534225	5.5311146	Sitting_Type
13:35:36.923	-1.5778271	7.7071705	5.7390766	-0.046331074	0.124536484	-0.001065349	-1.5231727	7.9534225	5.5311146	Sitting_Type
13:35:36.945	-1.5778271	7.7071705	5.7390766	-0.046331074	0.124536484	-0.001065349	-1.5231727	7.9534225	5.5311146	Sitting_Type
13:35:36.968	-1.5778271	7.7071705	5.7390766	-0.046331074	0.124536484	-0.001065349	-1.5231727	7.9534225	5.5311146	Sitting_Type
13:35:36.991	-1.6568382	7.798153	5.8204823	-0.13796087	0.14774936	-0.013282654	-1.6169013	7.944551	5.5172424	Sitting_Type
13:35:37.014	-1.6568382	7.798153	5.8204823	-0.13796087	0.14774936	-0.013282654	-1.6169013	7.944551	5.5172424	Sitting_Type
13:35:37.038	-1.6568382	7.798153	5.8204823	-0.13796087	0.14774936	-0.013282654	-1.6169013	7.944551	5.5172424	Sitting_Type
13:35:37.061	-1.6568382	7.798153	5.8204823	-0.13796087	0.14774936	-0.013282654	-1.6169013	7.944551	5.5172424	Sitting_Type
13:35:37.084	-1.6568382	7.798153	5.8204823	-0.13796087	0.14774936	-0.013282654	-1.6169013	7.944551	5.5172424	Sitting_Type
13:35:37.106	-1.6568382	7.798153	5.8204823	-0.13796087	0.14774936	-0.013282654	-1.6169013	7.944551	5.5172424	Sitting_Type
13:35:37.130	-1.6568382	7.798153	5.8204823	-0.13796087	0.14774936	-0.013282654	-1.6169013	7.944551	5.5172424	Sitting_Type
13:35:37.152	-1.6568382	7.798153	5.8204823	-0.13796087	0.14774936	-0.013282654	-1.6169013	7.944551	5.5172424	Sitting_Type
13:35:37.175	-1.7190893	7.678439	5.2482505	0.014144585	0.0035851682	0.00809763	-1.7324041	7.8856673	5.566445	Sitting_Type
13:35:37.197	-1.7190893	7.678439	5.2482505	0.014144585	0.0035851682	0.00809763	-1.7324041	7.8856673	5.566445	Sitting_Type
13:35:37.220	-1.7190893	7.678439	5.2482505	0.014144585	0.0035851682	0.00809763	-1.7324041	7.8856673	5.566445	Sitting_Type
13:35:37.243	-1.7190893	7.678439	5.2482505	0.014144585	0.0035851682	0.00809763	-1.7324041	7.8856673	5.566445	Sitting_Type
13:35:37.266	-1.7190893	7.678439	5.2482505	0.014144585	0.0035851682	0.00809763	-1.7324041	7.8856673	5.566445	Sitting_Type
13:35:37.289	-1.7190893	7.678439	5.2482505	0.014144585	0.0035851682	0.00809763	-1.7324041	7.8856673	5.566445	Sitting_Type
13:35:37.312	-1.7190893	7.678439	5.2482505	0.014144585	0.0035851682	0.00809763	-1.7324041	7.8856673	5.566445	Sitting_Type
13:35:37.335	-1.7190893	7.678439	5.2482505	0.014144585	0.0035851682	0.00809763	-1.7324041	7.8856673	5.566445	Sitting_Type
13:35:37.357	-1.7502149	7.7167478	5.4733124	-0.039611556	-0.018405981	-0.004119675	-1.7614003	7.8612566	5.591821	Sitting_Type
13:35:37.380	-1.7502149	7.7167478	5.4733124	-0.039611556	-0.018405981	-0.004119675	-1.7614003	7.8612566	5.591821	Sitting_Type
13:35:37.402	-1.7502149	7.7167478	5.4733124	-0.039611556	-0.018405981	-0.004119675	-1.7614003	7.8612566	5.591821	Sitting_Type
13:35:37.424	-1.7502149	7.7167478	5.4733124	-0.039611556	-0.018405981	-0.004119675	-1.7614003	7.8612566	5.591821	Sitting_Type
13:35:37.446	-1.7502149	7.7167478	5.4733124	-0.039611556	-0.018405981	-0.004119675	-1.7614003	7.8612566	5.591821	Sitting_Type
13:35:37.469	-1.7502149	7.7167478	5.4733124	-0.039611556	-0.018405981	-0.004119675	-1.7614003	7.8612566	5.591821	Sitting_Type
13:35:37.491	-1.7502149	7.7167478	5.4733124	-0.039611556	-0.018405981	-0.004119675	-1.7614003	7.8612566	5.591821	Sitting_Type
13:35:37.514	-1.7502149	7.7167478	5.4733124	-0.039611556	-0.018405981	-0.004119675	-1.7614003	7.8612566	5.591821	Sitting_Type
13:35:37.536	-1.8435916	7.6305537	5.4757066	-0.070154816	0.007861225	0.013595417	-1.7712923	7.810156	5.659889	Sitting_Type
13:35:37.559	-1.8435916	7.6305537	5.4757066	-0.070154816	0.007861225	0.013595417	-1.7712923	7.810156	5.659889	Sitting_Type
13:35:37.583	-1.8435916	7.6305537	5.4757066	-0.070154816	0.007861225	0.013595417	-1.7712923	7.810156	5.659889	Sitting_Type
13:35:37.609	-1.8435916	7.6305537	5.4757066	-0.070154816	0.007861225	0.013595417	-1.7712923	7.810156	5.659889	Sitting_Type
13:35:37.634	-1.8435916	7.6305537	5.4757066	-0.070154816	0.007861225	0.013595417	-1.7712923	7.810156	5.659889	Sitting_Type
13:35:37.657	-1.8435916	7.6305537	5.4757066	-0.070154816	0.007861225	0.013595417	-1.7712923	7.810156	5.659889	Sitting_Type
13:35:37.695	-1.8435916	7.6305537	5.4757066	-0.070154816	0.007861225	0.013595417	-1.7712923	7.810156	5.659889	Sitting_Type
13:35:37.722	-1.7190893	7.5419655	5.794145	-0.046331074	0.062228233	0.04536041	-1.7874621	7.737941	5.753218	Sitting_Type
13:35:37.745	-1.7190893	7.5419655	5.794145	-0.046331074	0.062228233	0.04536041	-1.7874621	7.737941	5.753218	Sitting_Type
13:35:37.767	-1.7190893	7.5419655	5.794145	-0.046331074	0.062228233	0.04536041	-1.7874621	7.737941	5.753218	Sitting_Type
13:35:37.790	-1.7190893	7.5419655	5.794145	-0.046331074	0.062228233	0.04536041	-1.7874621	7.737941	5.753218	Sitting_Type
13:35:37.813	-1.7190893	7.5419655	5.794145	-0.046331074	0.062228233	0.04536041	-1.7874621	7.737941	5.753218	Sitting_Type
13:35:37.835	-1.7190893	7.5419655	5.794145	-0.046331074	0.062228233	0.04536041	-1.7874621	7.737941	5.753218	Sitting_Type
13:35:37.858	-1.7190893	7.5419655	5.794145	-0.046331074	0.062228233	0.04536041	-1.7874621	7.737941	5.753218	Sitting_Type
13:35:37.880	-1.7190893	7.5419655	5.794145	-0.046331074	0.062228233	0.04536041	-1.7874621	7.737941	5.753218	Sitting_Type
13:35:37.900	-1.5754328	7.5228114	5.774991	0.05812688	-0.29146275	-0.008395732	-1.6715184	7.7198358	5.8120937	Sitting_Type
13:35:37.920	-1.5754328	7.5228114	5.774991	0.05812688	-0.29146275	-0.008395732	-1.6715184	7.7198358	5.8120937	Sitting_Type
13:35:37.941	-1.5754328	7.5228114	5.774991	0.05812688	-0.29146275	-0.008395732	-1.6715184	7.7198358	5.8120937	Sitting_Type
13:35:37.962	-1.5754328	7.5228114	5.774991	0.05812688	-0.29146275	-0.008395732	-1.6715184	7.7198358	5.8120937	Sitting_Type
13:35:37.998	-1.5754328	7.5228114	5.774991	0.05812688	-0.29146275	-0.008395732	-1.6715184	7.7198358	5.8120937	Sitting_Type
13:35:38.020	-1.5754328	7.5228114	5.774991	0.05812688	-0.29146275	-0.008395732	-1.6715184	7.7198358	5.8120937	Sitting_Type
13:35:38.041	-1.5754328	7.5228114	5.774991	0.05812688	-0.29146275	-0.008395732	-1.6715184	7.7198358	5.8120937	Sitting_Type
13:35:38.063	-1.0822122	7.8963184	5.0591025	0.32018808	-0.48327443	0.0490256	-1.3897704	7.9428306	5.581245	Sitting_Type
13:35:38.085	-1.0822122	7.8963184	5.0591025	0.32018808	-0.48327443	0.0490256	-1.3897704	7.9428306	5.581245	Sitting_Type
13:35:38.106	-1.0822122	7.8963184	5.0591025	0.32018808	-0.48327443	0.0490256	-1.3897704	7.9428306	5.581245	Sitting_Type
13:35:38.128	-1.0822122	7.8963184	5.0591025	0.32018808	-0.48327443	0.0490256	-1.3897704	7.9428306	5.581245	Sitting_Type
13:35:38.149	-1.0822122	7.8963184	5.0591025	0.32018808	-0.48327443	0.0490256	-1.3897704	7.9428306	5.581245	Sitting_Type
13:35:38.170	-1.0822122	7.8963184	5.0591025	0.32018808	-0.48327443	0.0490256	-1.3897704	7.9428306	5.581245	Sitting_Type
13:35:38.192	-1.0822122	7.8963184	5.0591025	0.32018808	-0.48327443	0.0490256	-1.3897704	7.9428306	5.581245	Sitting_Type
13:35:38.212	-1.0822122	7.8963184	5.0591025	0.32018808	-0.48327443	0.0490256	-1.3897704	7.9428306	5.581245	Sitting_Type
13:35:38.233	-1.0822122	7.8963184	5.0591025	0.32018808	-0.48327443	0.0490256	-1.3897704	7.9428306	5.581245	Sitting_Type
13:35:38.268	-1.0654523	7.9920893	5.253039	0.037357464	-0.02756896	-0.0102283275	-1.1782066	8.083755	5.425406	Sitting_Type
13:35:38.290	-1.0654523	7.9920893	5.253039	0.037357464	-0.02756896	-0.0102283275	-1.1782066	8.083755	5.425406	Sitting_Type
13:35:38.312	-1.0654523	7.9920893	5.253039	0.037357464	-0.02756896	-0.0102283275	-1.1782066	8.083755	5.425406	Sitting_Type
13:35:38.333	-1.0654523	7.9920893	5.253039	0.037357464	-0.02756896	-0.0102283275	-1.1782066	8.083755	5.425406	Sitting_Type
13:35:38.355	-1.0654523	7.9920893	5.253039	0.037357464	-0.02756896	-0.0102283275	-1.1782066	8.083755	5.425406	Sitting_Type
13:35:38.376	-1.0654523	7.9920893	5.253039	0.037357464	-0.02756896	-0.0102283275	-1.1782066	8.083755	5.425406	Sitting_Type
13:35:38.396	-1.0654523	7.9920893	5.253039	0.037357464	-0.02756896	-0.0102283275	-1.1782066	8.083755	5.425406	Sitting_Type
13:35:38.416	-1.0654523	7.9920893	5.253039	0.037357464	-0.02756896	-0.0102283275	-1.1782066	8.083755	5.425406	Sitting_Type
13:35:38.445	-1.0127783	7.9489923	4.659259	-0.09092424	0.18073608	0.01726061	-1.2112293	8.113021	5.374213	Sitting_Type
13:35:38.466	-1.0127783	7.9489923	4.659259	-0.09092424	0.18073608	0.01726061	-1.2112293	8.113021	5.374213	Sitting_Type
13:35:38.486	-1.0127783	7.9489923	4.659259	-0.09092424	0.18073608	0.01726061	-1.2112293	8.113021	5.374213	Sitting_Type
13:35:38.507	-1.0127783	7.9489923	4.659259	-0.09092424	0.18073608	0.01726061	-1.2112293	8.113021	5.374213	Sitting_Type
13:35:38.528	-1.0127783	7.9489923	4.659259	-0.09092424	0.18073608	0.01726061	-1.2112293	8.113021	5.374213	Sitting_Type
13:35:38.549	-1.0127783	7.9489923	4.659259	-0.09092424	0.18073608	0.01726061	-1.2112293	8.113021	5.374213	Sitting_Type
13:35:38.570	-1.0127783	7.9489923	4.659259	-0.09092424	0.18073608	0.01726061	-1.2112293	8.113021	5.374213	Sitting_Type
13:35:38.608	-1.0127783	7.9489923	4.659259	-0.09092424	0.18073608	0.01726061	-1.2112293	8.113021	5.374213	Sitting_Type
13:35:38.631	-1.4652961	7.903501	5.7989335	-0.11535885	0.11903869	0.009319359	-1.42339	7.9979715	5.493325	Sitting_Type
13:35:38.652	-1.4652961	7.903501	5.7989335	-0.11535885	0.11903869	0.009319359	-1.42339	7.9979715	5.493325	Sitting_Type
13:35:38.673	-1.4652961	7.903501	5.7989335	-0.11535885	0.11903869	0.009319359	-1.42339	7.9979715	5.493325	Sitting_Type
13:35:38.695	-1.4652961	7.903501	5.7989335	-0.11535885	0.11903869	0.009319359	-1.42339	7.9979715	5.493325	Sitting_Type
13:35:38.718	-1.4652961	7.903501	5.7989335	-0.11535885	0.11903869	0.009319359	-1.42339	7.9979715	5.493325	Sitting_Type
13:35:38.741	-1.4652961	7.903501	5.7989335	-0.11535885	0.11903869	0.009319359	-1.42339	7.9979715	5.493325	Sitting_Type
13:35:38.763	-1.4652961	7.903501	5.7989335	-0.11535885	0.11903869	0.009319359	-1.42339	7.9979715	5.493325	Sitting_Type
13:35:38.784	-1.9010541	7.881953	4.577853	0.10455264	0.09765842	-0.018780442	-1.5937998	7.98788	5.4611163	Sitting_Type
13:35:38.805	-1.9010541	7.881953	4.577853	0.10455264	0.09765842	-0.018780442	-1.5937998	7.98788	5.4611163	Sitting_Type
13:35:38.826	-1.9010541	7.881953	4.577853	0.10455264	0.09765842	-0.018780442	-1.5937998	7.98788	5.4611163	Sitting_Type
13:35:38.848	-1.9010541	7.881953	4.577853	0.10455264	0.09765842	-0.018780442	-1.5937998	7.98788	5.4611163	Sitting_Type
13:35:38.869	-1.9010541	7.881953	4.577853	0.10455264	0.09765842	-0.018780442	-1.5937998	7.98788	5.4611163	Sitting_Type
13:35:38.889	-1.9010541	7.881953	4.577853	0.10455264	0.09765842	-0.018780442	-1.5937998	7.98788	5.4611163	Sitting_Type
13:35:38.911	-1.9010541	7.881953	4.577853	0.10455264	0.09765842	-0.018780442	-1.5937998	7.98788	5.4611163	Sitting_Type
13:35:38.933	-1.9010541	7.881953	4.577853	0.10455264	0.09765842	-0.018780442	-1.5937998	7.98788	5.4611163	Sitting_Type
13:35:38.956	-1.9010541	7.881953	4.577853	0.10455264	0.09765842	-0.018780442	-1.5937998	7.98788	5.4611163	Sitting_Type
13:35:38.978	-1.7358493	7.9992723	4.6760187	0.11493735	0.52220976	0.0630755	-1.6994644	8.050429	5.335976	Sitting_Type
13:35:39.001	-1.7358493	7.9992723	4.6760187	0.11493735	0.52220976	0.0630755	-1.6994644	8.050429	5.335976	Sitting_Type
13:35:39.023	-1.7358493	7.9992723	4.6760187	0.11493735	0.52220976	0.0630755	-1.6994644	8.050429	5.335976	Sitting_Type
13:35:39.045	-1.7358493	7.9992723	4.6760187	0.11493735	0.52220976	0.0630755	-1.6994644	8.050429	5.335976	Sitting_Type
13:35:39.067	-1.7358493	7.9992723	4.6760187	0.11493735	0.52220976	0.0630755	-1.6994644	8.050429	5.335976	Sitting_Type
13:35:39.089	-1.7358493	7.9992723	4.6760187	0.11493735	0.52220976	0.0630755	-1.6994644	8.050429	5.335976	Sitting_Type
13:35:39.110	-1.7358493	7.9992723	4.6760187	0.11493735	0.52220976	0.0630755	-1.6994644	8.050429	5.335976	Sitting_Type
13:35:39.131	-1.7358493	7.9992723	4.6760187	0.11493735	0.52220976	0.0630755	-1.6994644	8.050429	5.335976	Sitting_Type
13:35:39.154	-2.0758362	7.922655	4.925023	-0.011511756	0.12087129	-0.035884667	-1.8425311	8.131497	5.162758	Sitting_Type
13:35:39.176	-2.0758362	7.922655	4.925023	-0.011511756	0.12087129	-0.035884667	-1.8425311	8.131497	5.162758	Sitting_Type
13:35:39.196	-2.0758362	7.922655	4.925023	-0.011511756	0.12087129	-0.035884667	-1.8425311	8.131497	5.162758	Sitting_Type
13:35:39.219	-2.0758362	7.922655	4.925023	-0.011511756	0.12087129	-0.035884667	-1.8425311	8.131497	5.162758	Sitting_Type
13:35:39.241	-2.0758362	7.922655	4.925023	-0.011511756	0.12087129	-0.035884667	-1.8425311	8.131497	5.162758	Sitting_Type
13:35:39.264	-2.0758362	7.922655	4.925023	-0.011511756	0.12087129	-0.035884667	-1.8425311	8.131497	5.162758	Sitting_Type
13:35:39.288	-2.0758362	7.922655	4.925023	-0.011511756	0.12087129	-0.035884667	-1.8425311	8.131497	5.162758	Sitting_Type
13:35:39.309	-2.0758362	7.922655	4.925023	-0.011511756	0.12087129	-0.035884667	-1.8425311	8.131497	5.162758	Sitting_Type
13:35:39.331	-1.7837347	7.927444	5.384724	-0.1654498	-0.12408567	0.02581272	-2.009669	8.124713	5.1108336	Sitting_Type
13:35:39.352	-1.7837347	7.927444	5.384724	-0.1654498	-0.12408567	0.02581272	-2.009669	8.124713	5.1108336	Sitting_Type
13:35:39.372	-1.7837347	7.927444	5.384724	-0.1654498	-0.12408567	0.02581272	-2.009669	8.124713	5.1108336	Sitting_Type
13:35:39.393	-1.7837347	7.927444	5.384724	-0.1654498	-0.12408567	0.02581272	-2.009669	8.124713	5.1108336	Sitting_Type
13:35:39.414	-1.7837347	7.927444	5.384724	-0.1654498	-0.12408567	0.02581272	-2.009669	8.124713	5.1108336	Sitting_Type
13:35:39.436	-1.7837347	7.927444	5.384724	-0.1654498	-0.12408567	0.02581272	-2.009669	8.124713	5.1108336	Sitting_Type
13:35:39.458	-1.7837347	7.927444	5.384724	-0.1654498	-0.12408567	0.02581272	-2.009669	8.124713	5.1108336	Sitting_Type
13:35:39.481	-1.7837347	7.927444	5.384724	-0.1654498	-0.12408567	0.02581272	-2.009669	8.124713	5.1108336	Sitting_Type
13:35:39.503	-1.7837347	7.927444	5.384724	-0.1654498	-0.12408567	0.02581272	-2.009669	8.124713	5.1108336	Sitting_Type
13:35:39.527	-1.7885233	7.901107	4.680807	-0.057937514	-0.03123415	0.03131051	-1.8868425	8.047001	5.2778716	Sitting_Type
13:35:39.550	-1.7885233	7.901107	4.680807	-0.057937514	-0.03123415	0.03131051	-1.8868425	8.047001	5.2778716	Sitting_Type
13:35:39.571	-1.7885233	7.901107	4.680807	-0.057937514	-0.03123415	0.03131051	-1.8868425	8.047001	5.2778716	Sitting_Type
13:35:39.592	-1.7885233	7.901107	4.680807	-0.057937514	-0.03123415	0.03131051	-1.8868425	8.047001	5.2778716	Sitting_Type
13:35:39.624	-1.7885233	7.901107	4.680807	-0.057937514	-0.03123415	0.03131051	-1.8868425	8.047001	5.2778716	Sitting_Type
13:35:39.645	-1.7885233	7.901107	4.680807	-0.057937514	-0.03123415	0.03131051	-1.8868425	8.047001	5.2778716	Sitting_Type
13:35:39.667	-1.7885233	7.901107	4.680807	-0.057937514	-0.03123415	0.03131051	-1.8868425	8.047001	5.2778716	Sitting_Type
13:35:39.688	-1.6712039	7.944204	5.154874	0.21145405	0.30596346	0.11438818	-1.9040982	8.073326	5.2312593	Sitting_Type
13:35:39.709	-1.6712039	7.944204	5.154874	0.21145405	0.30596346	0.11438818	-1.9040982	8.073326	5.2312593	Sitting_Type
13:35:39.732	-1.6712039	7.944204	5.154874	0.21145405	0.30596346	0.11438818	-1.9040982	8.073326	5.2312593	Sitting_Type
13:35:39.755	-1.6712039	7.944204	5.154874	0.21145405	0.30596346	0.11438818	-1.9040982	8.073326	5.2312593	Sitting_Type
13:35:39.778	-1.6712039	7.944204	5.154874	0.21145405	0.30596346	0.11438818	-1.9040982	8.073326	5.2312593	Sitting_Type
13:35:39.799	-1.6712039	7.944204	5.154874	0.21145405	0.30596346	0.11438818	-1.9040982	8.073326	5.2312593	Sitting_Type
13:35:39.820	-1.6712039	7.944204	5.154874	0.21145405	0.30596346	0.11438818	-1.9040982	8.073326	5.2312593	Sitting_Type
13:35:39.842	-1.6712039	7.944204	5.154874	0.21145405	0.30596346	0.11438818	-1.9040982	8.073326	5.2312593	Sitting_Type
13:35:39.864	-1.6712039	7.944204	5.154874	0.21145405	0.30596346	0.11438818	-1.9040982	8.073326	5.2312593	Sitting_Type
13:35:39.888	-1.9465454	8.164477	4.6281333	0.13081984	-0.41119233	-0.019391306	-1.8388468	8.176338	5.0927706	Sitting_Type
13:35:39.911	-1.9465454	8.164477	4.6281333	0.13081984	-0.41119233	-0.019391306	-1.8388468	8.176338	5.0927706	Sitting_Type
13:35:39.934	-1.9465454	8.164477	4.6281333	0.13081984	-0.41119233	-0.019391306	-1.8388468	8.176338	5.0927706	Sitting_Type
13:35:39.955	-1.9465454	8.164477	4.6281333	0.13081984	-0.41119233	-0.019391306	-1.8388468	8.176338	5.0927706	Sitting_Type
13:35:39.976	-1.9465454	8.164477	4.6281333	0.13081984	-0.41119233	-0.019391306	-1.8388468	8.176338	5.0927706	Sitting_Type
13:35:40.001	-1.9465454	8.164477	4.6281333	0.13081984	-0.41119233	-0.019391306	-1.8388468	8.176338	5.0927706	Sitting_Type
13:35:40.023	-1.9465454	8.164477	4.6281333	0.13081984	-0.41119233	-0.019391306	-1.8388468	8.176338	5.0927706	Sitting_Type
13:35:40.046	-1.6975409	8.056735	5.0375543	0.13081984	-0.41119233	-0.019391306	-1.8388468	8.176338	5.0927706	Sitting_Type
13:35:40.069	-1.6975409	8.056735	5.0375543	0.038579192	-0.22365671	0.011762821	-1.5306005	8.237535	5.096131	Sitting_Type
13:35:40.090	-1.6975409	8.056735	5.0375543	0.038579192	-0.22365671	0.011762821	-1.5306005	8.237535	5.096131	Sitting_Type
13:35:40.111	-1.6975409	8.056735	5.0375543	0.038579192	-0.22365671	0.011762821	-1.5306005	8.237535	5.096131	Sitting_Type
13:35:40.135	-1.6975409	8.056735	5.0375543	0.038579192	-0.22365671	0.011762821	-1.5306005	8.237535	5.096131	Sitting_Type
13:35:40.155	-1.6975409	8.056735	5.0375543	0.038579192	-0.22365671	0.011762821	-1.5306005	8.237535	5.096131	Sitting_Type
13:35:40.176	-1.6975409	8.056735	5.0375543	0.038579192	-0.22365671	0.011762821	-1.5306005	8.237535	5.096131	Sitting_Type
13:35:40.198	-1.6975409	8.056735	5.0375543	0.038579192	-0.22365671	0.011762821	-1.5306005	8.237535	5.096131	Sitting_Type
13:35:40.220	-1.6975409	8.056735	5.0375543	0.038579192	-0.22365671	0.011762821	-1.5306005	8.237535	5.096131	Sitting_Type
13:35:40.241	-1.8364087	7.92505	5.7295	-0.19293873	-0.019016845	-0.009617462	-1.5935748	8.15793	5.2037406	Sitting_Type
13:35:40.262	-1.8364087	7.92505	5.7295	-0.19293873	-0.019016845	-0.009617462	-1.5935748	8.15793	5.2037406	Sitting_Type
13:35:40.283	-1.8364087	7.92505	5.7295	-0.19293873	-0.019016845	-0.009617462	-1.5935748	8.15793	5.2037406	Sitting_Type
13:35:40.304	-1.8364087	7.92505	5.7295	-0.19293873	-0.019016845	-0.009617462	-1.5935748	8.15793	5.2037406	Sitting_Type
13:35:40.325	-1.8364087	7.92505	5.7295	-0.19293873	-0.019016845	-0.009617462	-1.5935748	8.15793	5.2037406	Sitting_Type
13:35:40.347	-1.8364087	7.92505	5.7295	-0.19293873	-0.019016845	-0.009617462	-1.5935748	8.15793	5.2037406	Sitting_Type
13:35:40.369	-1.8364087	7.92505	5.7295	-0.19293873	-0.019016845	-0.009617462	-1.5935748	8.15793	5.2037406	Sitting_Type
13:35:40.392	-1.8364087	7.92505	5.7295	-0.19293873	-0.019016845	-0.009617462	-1.5935748	8.15793	5.2037406	Sitting_Type
13:35:40.415	-1.5107874	7.886741	4.8938975	0.05690515	0.33406326	0.07529281	-1.6731398	8.188695	5.1299243	Sitting_Type
13:35:40.438	-1.5107874	7.886741	4.8938975	0.05690515	0.33406326	0.07529281	-1.6731398	8.188695	5.1299243	Sitting_Type
13:35:40.460	-1.5107874	7.886741	4.8938975	0.05690515	0.33406326	0.07529281	-1.6731398	8.188695	5.1299243	Sitting_Type
13:35:40.481	-1.5107874	7.886741	4.8938975	0.05690515	0.33406326	0.07529281	-1.6731398	8.188695	5.1299243	Sitting_Type
13:35:40.504	-1.5107874	7.886741	4.8938975	0.05690515	0.33406326	0.07529281	-1.6731398	8.188695	5.1299243	Sitting_Type
13:35:40.526	-1.5107874	7.886741	4.8938975	0.05690515	0.33406326	0.07529281	-1.6731398	8.188695	5.1299243	Sitting_Type
13:35:40.546	-1.5107874	7.886741	4.8938975	0.05690515	0.33406326	0.07529281	-1.6731398	8.188695	5.1299243	Sitting_Type
13:35:40.568	-1.5107874	7.886741	4.8938975	0.05690515	0.33406326	0.07529281	-1.6731398	8.188695	5.1299243	Sitting_Type
13:35:40.590	-1.8268317	8.164477	4.398283	0.22550395	0.23815742	0.03925176	-1.8676273	8.286714	4.90026	Sitting_Type
13:35:40.613	-1.8268317	8.164477	4.398283	0.22550395	0.23815742	0.03925176	-1.8676273	8.286714	4.90026	Sitting_Type
13:35:40.636	-1.8268317	8.164477	4.398283	0.22550395	0.23815742	0.03925176	-1.8676273	8.286714	4.90026	Sitting_Type
13:35:40.656	-1.8268317	8.164477	4.398283	0.22550395	0.23815742	0.03925176	-1.8676273	8.286714	4.90026	Sitting_Type
13:35:40.678	-1.8268317	8.164477	4.398283	0.22550395	0.23815742	0.03925176	-1.8676273	8.286714	4.90026	Sitting_Type
13:35:40.699	-1.8268317	8.164477	4.398283	0.22550395	0.23815742	0.03925176	-1.8676273	8.286714	4.90026	Sitting_Type
13:35:40.720	-1.8268317	8.164477	4.398283	0.22550395	0.23815742	0.03925176	-1.8676273	8.286714	4.90026	Sitting_Type
13:35:40.741	-1.8268317	8.164477	4.398283	0.22550395	0.23815742	0.03925176	-1.8676273	8.286714	4.90026	Sitting_Type
13:35:40.763	-1.8268317	8.164477	4.398283	0.22550395	0.23815742	0.03925176	-1.8676273	8.286714	4.90026	Sitting_Type
13:35:40.784	-2.047105	8.099832	4.4270144	0.019031508	0.05184352	0.023980126	-1.915964	8.363524	4.7487674	Sitting_Type
13:35:40.806	-2.047105	8.099832	4.4270144	0.019031508	0.05184352	0.023980126	-1.915964	8.363524	4.7487674	Sitting_Type
13:35:40.827	-2.047105	8.099832	4.4270144	0.019031508	0.05184352	0.023980126	-1.915964	8.363524	4.7487674	Sitting_Type
13:35:40.847	-2.047105	8.099832	4.4270144	0.019031508	0.05184352	0.023980126	-1.915964	8.363524	4.7487674	Sitting_Type
13:35:40.872	-2.047105	8.099832	4.4270144	0.019031508	0.05184352	0.023980126	-1.915964	8.363524	4.7487674	Sitting_Type
13:35:40.893	-2.047105	8.099832	4.4270144	0.019031508	0.05184352	0.023980126	-1.915964	8.363524	4.7487674	Sitting_Type
13:35:40.914	-2.047105	8.099832	4.4270144	0.019031508	0.05184352	0.023980126	-1.915964	8.363524	4.7487674	Sitting_Type
13:35:40.936	-2.047105	8.099832	4.4270144	0.019031508	0.05184352	0.023980126	-1.915964	8.363524	4.7487674	Sitting_Type
13:35:40.958	-1.6999351	8.20518	4.582642	0.067900725	0.035350163	0.014206283	-1.9332086	8.350154	4.765274	Sitting_Type
13:35:40.981	-1.6999351	8.20518	4.582642	0.067900725	0.035350163	0.014206283	-1.9332086	8.350154	4.765274	Sitting_Type
13:35:41.001	-1.6999351	8.20518	4.582642	0.067900725	0.035350163	0.014206283	-1.9332086	8.350154	4.765274	Sitting_Type
13:35:41.023	-1.6999351	8.20518	4.582642	0.067900725	0.035350163	0.014206283	-1.9332086	8.350154	4.765274	Sitting_Type
13:35:41.045	-1.6999351	8.20518	4.582642	0.067900725	0.035350163	0.014206283	-1.9332086	8.350154	4.765274	Sitting_Type
13:35:41.068	-1.6999351	8.20518	4.582642	0.067900725	0.035350163	0.014206283	-1.9332086	8.350154	4.765274	Sitting_Type
13:35:41.088	-1.6999351	8.20518	4.582642	0.067900725	0.035350163	0.014206283	-1.9332086	8.350154	4.765274	Sitting_Type
13:35:41.110	-1.6999351	8.20518	4.582642	0.067900725	0.035350163	0.014206283	-1.9332086	8.350154	4.765274	Sitting_Type
13:35:41.131	-2.4804688	8.411087	5.4086666	-0.30350533	-0.27619112	0.005654169	-2.0571587	8.324557	4.7581716	Sitting_Type
13:35:41.153	-2.4804688	8.411087	5.4086666	-0.30350533	-0.27619112	0.005654169	-2.0571587	8.324557	4.7581716	Sitting_Type
13:35:41.176	-2.4804688	8.411087	5.4086666	-0.30350533	-0.27619112	0.005654169	-2.0571587	8.324557	4.7581716	Sitting_Type
13:35:41.199	-2.4804688	8.411087	5.4086666	-0.30350533	-0.27619112	0.005654169	-2.0571587	8.324557	4.7581716	Sitting_Type
13:35:41.222	-2.4804688	8.411087	5.4086666	-0.30350533	-0.27619112	0.005654169	-2.0571587	8.324557	4.7581716	Sitting_Type
13:35:41.244	-2.4804688	8.411087	5.4086666	-0.30350533	-0.27619112	0.005654169	-2.0571587	8.324557	4.7581716	Sitting_Type
13:35:41.268	-2.4804688	8.411087	5.4086666	-0.30350533	-0.27619112	0.005654169	-2.0571587	8.324557	4.7581716	Sitting_Type
13:35:41.290	-2.4804688	8.411087	5.4086666	-0.30350533	-0.27619112	0.005654169	-2.0571587	8.324557	4.7581716	Sitting_Type
13:35:41.324	-2.0590763	8.047157	4.853195	0.031859677	0.20089464	-0.019391306	-1.9611063	8.279071	4.876596	Sitting_Type
13:35:41.344	-2.0590763	8.047157	4.853195	0.031859677	0.20089464	-0.019391306	-1.9611063	8.279071	4.876596	Sitting_Type
13:35:41.365	-2.0590763	8.047157	4.853195	0.031859677	0.20089464	-0.019391306	-1.9611063	8.279071	4.876596	Sitting_Type
13:35:41.387	-2.0590763	8.047157	4.853195	0.031859677	0.20089464	-0.019391306	-1.9611063	8.279071	4.876596	Sitting_Type
13:35:41.410	-2.0590763	8.047157	4.853195	0.031859677	0.20089464	-0.019391306	-1.9611063	8.279071	4.876596	Sitting_Type
13:35:41.431	-2.0590763	8.047157	4.853195	0.031859677	0.20089464	-0.019391306	-1.9611063	8.279071	4.876596	Sitting_Type
13:35:41.454	-2.0590763	8.047157	4.853195	0.031859677	0.20089464	-0.019391306	-1.9611063	8.279071	4.876596	Sitting_Type
13:35:41.476	-2.0590763	8.047157	4.853195	0.031859677	0.20089464	-0.019391306	-1.9611063	8.279071	4.876596	Sitting_Type
13:35:41.498	-1.7573977	8.279403	4.6568646	0.12654379	1.4049101	0.17180951	-2.1190276	8.435182	4.530754	Sitting_Type
13:35:41.520	-1.7573977	8.279403	4.6568646	0.12654379	1.4049101	0.17180951	-2.1190276	8.435182	4.530754	Sitting_Type
13:35:41.541	-1.7573977	8.279403	4.6568646	0.12654379	1.4049101	0.17180951	-2.1190276	8.435182	4.530754	Sitting_Type
13:35:41.563	-1.7573977	8.279403	4.6568646	0.12654379	1.4049101	0.17180951	-2.1190276	8.435182	4.530754	Sitting_Type
13:35:41.585	-1.7573977	8.279403	4.6568646	0.12654379	1.4049101	0.17180951	-2.1190276	8.435182	4.530754	Sitting_Type
13:35:41.608	-1.7573977	8.279403	4.6568646	0.12654379	1.4049101	0.17180951	-2.1190276	8.435182	4.530754	Sitting_Type
13:35:41.631	-1.7573977	8.279403	4.6568646	0.12654379	1.4049101	0.17180951	-2.1190276	8.435182	4.530754	Sitting_Type
13:35:41.651	-1.7573977	8.279403	4.6568646	0.12654379	1.4049101	0.17180951	-2.1190276	8.435182	4.530754	Sitting_Type
13:35:41.672	-2.52596	8.530801	3.5483153	-0.14834556	-0.13752471	-0.093306	-2.4436164	8.558285	4.1176167	Sitting_Type
13:35:41.707	-2.52596	8.530801	3.5483153	-0.14834556	-0.13752471	-0.093306	-2.4436164	8.558285	4.1176167	Sitting_Type
13:35:41.728	-2.52596	8.530801	3.5483153	-0.14834556	-0.13752471	-0.093306	-2.4436164	8.558285	4.1176167	Sitting_Type
13:35:41.749	-2.52596	8.530801	3.5483153	-0.14834556	-0.13752471	-0.093306	-2.4436164	8.558285	4.1176167	Sitting_Type
13:35:41.770	-2.52596	8.530801	3.5483153	-0.14834556	-0.13752471	-0.093306	-2.4436164	8.558285	4.1176167	Sitting_Type
13:35:41.792	-2.52596	8.530801	3.5483153	-0.14834556	-0.13752471	-0.093306	-2.4436164	8.558285	4.1176167	Sitting_Type
13:35:41.813	-2.52596	8.530801	3.5483153	-0.14834556	-0.13752471	-0.093306	-2.4436164	8.558285	4.1176167	Sitting_Type
13:35:41.835	-2.52596	8.530801	3.5483153	-0.14834556	-0.13752471	-0.093306	-2.4436164	8.558285	4.1176167	Sitting_Type
13:35:41.856	-2.6432793	8.360807	4.659259	-0.30289447	-0.42340964	-0.13667743	-2.4181466	8.395849	4.453359	Sitting_Type
13:35:41.879	-2.6432793	8.360807	4.659259	-0.30289447	-0.42340964	-0.13667743	-2.4181466	8.395849	4.453359	Sitting_Type
13:35:41.900	-2.6432793	8.360807	4.659259	-0.30289447	-0.42340964	-0.13667743	-2.4181466	8.395849	4.453359	Sitting_Type
13:35:41.921	-2.6432793	8.360807	4.659259	-0.30289447	-0.42340964	-0.13667743	-2.4181466	8.395849	4.453359	Sitting_Type
13:35:41.943	-2.6432793	8.360807	4.659259	-0.30289447	-0.42340964	-0.13667743	-2.4181466	8.395849	4.453359	Sitting_Type
13:35:41.965	-2.6432793	8.360807	4.659259	-0.30289447	-0.42340964	-0.13667743	-2.4181466	8.395849	4.453359	Sitting_Type
13:35:41.986	-2.6432793	8.360807	4.659259	-0.30289447	-0.42340964	-0.13667743	-2.4181466	8.395849	4.453359	Sitting_Type
13:35:42.007	-2.6432793	8.360807	4.659259	-0.30289447	-0.42340964	-0.13667743	-2.4181466	8.395849	4.453359	Sitting_Type
13:35:42.028	-1.2905141	7.534783	6.387925	-0.44644782	-1.5174693	-0.040771592	-1.8140231	7.9626412	5.429174	Sitting_Type
13:35:42.050	-1.2905141	7.534783	6.387925	-0.44644782	-1.5174693	-0.040771592	-1.8140231	7.9626412	5.429174	Sitting_Type
13:35:42.072	-1.2905141	7.534783	6.387925	-0.44644782	-1.5174693	-0.040771592	-1.8140231	7.9626412	5.429174	Sitting_Type
13:35:42.093	-1.2905141	7.534783	6.387925	-0.44644782	-1.5174693	-0.040771592	-1.8140231	7.9626412	5.429174	Sitting_Type
13:35:42.115	-1.2905141	7.534783	6.387925	-0.44644782	-1.5174693	-0.040771592	-1.8140231	7.9626412	5.429174	Sitting_Type
13:35:42.136	-1.2905141	7.534783	6.387925	-0.44644782	-1.5174693	-0.040771592	-1.8140231	7.9626412	5.429174	Sitting_Type
13:35:42.159	-1.2905141	7.534783	6.387925	-0.44644782	-1.5174693	-0.040771592	-1.8140231	7.9626412	5.429174	Sitting_Type
13:35:42.183	-1.2905141	7.534783	6.387925	-0.44644782	-1.5174693	-0.040771592	-1.8140231	7.9626412	5.429174	Sitting_Type
13:35:42.212	-1.2138973	7.3863378	4.896292	-0.052439727	0.12392562	-0.0829213	-1.2716345	7.7257133	5.904789	Sitting_Type
13:35:42.235	-1.2138973	7.3863378	4.896292	-0.052439727	0.12392562	-0.0829213	-1.2716345	7.7257133	5.904789	Sitting_Type
13:35:42.258	-1.2138973	7.3863378	4.896292	-0.052439727	0.12392562	-0.0829213	-1.2716345	7.7257133	5.904789	Sitting_Type
13:35:42.282	-1.2138973	7.3863378	4.896292	-0.052439727	0.12392562	-0.0829213	-1.2716345	7.7257133	5.904789	Sitting_Type
13:35:42.305	-1.2138973	7.3863378	4.896292	-0.052439727	0.12392562	-0.0829213	-1.2716345	7.7257133	5.904789	Sitting_Type
13:35:42.328	-1.2138973	7.3863378	4.896292	-0.052439727	0.12392562	-0.0829213	-1.2716345	7.7257133	5.904789	Sitting_Type
13:35:42.350	-1.2138973	7.3863378	4.896292	-0.052439727	0.12392562	-0.0829213	-1.2716345	7.7257133	5.904789	Sitting_Type
13:35:42.373	-1.2138973	7.3863378	4.896292	-0.052439727	0.12392562	-0.0829213	-1.2716345	7.7257133	5.904789	Sitting_Type
13:35:42.396	-1.5778271	7.2378926	7.1109962	-0.09153511	-0.05261443	-0.073147446	-1.4848723	7.587876	6.032378	Sitting_Type
13:35:42.418	-1.5778271	7.2378926	7.1109962	-0.09153511	-0.05261443	-0.073147446	-1.4848723	7.587876	6.032378	Sitting_Type
13:35:42.440	-1.5778271	7.2378926	7.1109962	-0.09153511	-0.05261443	-0.073147446	-1.4848723	7.587876	6.032378	Sitting_Type
13:35:42.464	-1.5778271	7.2378926	7.1109962	-0.09153511	-0.05261443	-0.073147446	-1.4848723	7.587876	6.032378	Sitting_Type
13:35:42.487	-1.5778271	7.2378926	7.1109962	-0.09153511	-0.05261443	-0.073147446	-1.4848723	7.587876	6.032378	Sitting_Type
13:35:42.511	-1.5778271	7.2378926	7.1109962	-0.09153511	-0.05261443	-0.073147446	-1.4848723	7.587876	6.032378	Sitting_Type
13:35:42.534	-1.5778271	7.2378926	7.1109962	-0.09153511	-0.05261443	-0.073147446	-1.4848723	7.587876	6.032378	Sitting_Type
13:35:42.556	-1.5778271	7.2378926	7.1109962	-0.09153511	-0.05261443	-0.073147446	-1.4848723	7.587876	6.032378	Sitting_Type
13:35:42.578	-1.4341706	7.431829	5.5116205	0.09416793	0.2314379	-0.03771726	-1.5390315	7.516302	6.1079326	Sitting_Type
13:35:42.601	-1.4341706	7.431829	5.5116205	0.09416793	0.2314379	-0.03771726	-1.5390315	7.516302	6.1079326	Sitting_Type
13:35:42.624	-1.4341706	7.431829	5.5116205	0.09416793	0.2314379	-0.03771726	-1.5390315	7.516302	6.1079326	Sitting_Type
13:35:42.646	-1.4341706	7.431829	5.5116205	0.09416793	0.2314379	-0.03771726	-1.5390315	7.516302	6.1079326	Sitting_Type
13:35:42.668	-1.4341706	7.431829	5.5116205	0.09416793	0.2314379	-0.03771726	-1.5390315	7.516302	6.1079326	Sitting_Type
13:35:42.690	-1.4341706	7.431829	5.5116205	0.09416793	0.2314379	-0.03771726	-1.5390315	7.516302	6.1079326	Sitting_Type
13:35:42.711	-1.4341706	7.431829	5.5116205	0.09416793	0.2314379	-0.03771726	-1.5390315	7.516302	6.1079326	Sitting_Type
13:35:42.733	-1.4341706	7.431829	5.5116205	0.09416793	0.2314379	-0.03771726	-1.5390315	7.516302	6.1079326	Sitting_Type
13:35:42.756	-1.6927522	7.49408	5.8659735	0.23772126	-0.011075598	0.00809763	-1.7161924	7.5307865	6.042532	Sitting_Type
13:35:42.778	-1.6927522	7.49408	5.8659735	0.23772126	-0.011075598	0.00809763	-1.7161924	7.5307865	6.042532	Sitting_Type
13:35:42.801	-1.6927522	7.49408	5.8659735	0.23772126	-0.011075598	0.00809763	-1.7161924	7.5307865	6.042532	Sitting_Type
13:35:42.822	-1.6927522	7.49408	5.8659735	0.23772126	-0.011075598	0.00809763	-1.7161924	7.5307865	6.042532	Sitting_Type
13:35:42.844	-1.6927522	7.49408	5.8659735	0.23772126	-0.011075598	0.00809763	-1.7161924	7.5307865	6.042532	Sitting_Type
13:35:42.864	-1.6927522	7.49408	5.8659735	0.23772126	-0.011075598	0.00809763	-1.7161924	7.5307865	6.042532	Sitting_Type
13:35:42.885	-1.6927522	7.49408	5.8659735	0.23772126	-0.011075598	0.00809763	-1.7161924	7.5307865	6.042532	Sitting_Type
13:35:42.906	-1.6927522	7.49408	5.8659735	0.23772126	-0.011075598	0.00809763	-1.7161924	7.5307865	6.042532	Sitting_Type
13:35:42.927	-1.977671	7.448589	5.8779445	0.063624665	0.30168742	0.05024733	-1.7690605	7.635746	5.8937306	Sitting_Type
13:35:42.953	-1.977671	7.448589	5.8779445	0.063624665	0.30168742	0.05024733	-1.7690605	7.635746	5.8937306	Sitting_Type
13:35:42.974	-1.977671	7.448589	5.8779445	0.063624665	0.30168742	0.05024733	-1.7690605	7.635746	5.8937306	Sitting_Type
13:35:42.995	-1.977671	7.448589	5.8779445	0.063624665	0.30168742	0.05024733	-1.7690605	7.635746	5.8937306	Sitting_Type
13:35:43.016	-1.977671	7.448589	5.8779445	0.063624665	0.30168742	0.05024733	-1.7690605	7.635746	5.8937306	Sitting_Type
13:35:43.037	-1.977671	7.448589	5.8779445	0.063624665	0.30168742	0.05024733	-1.7690605	7.635746	5.8937306	Sitting_Type
13:35:43.064	-1.977671	7.448589	5.8779445	0.063624665	0.30168742	0.05024733	-1.7690605	7.635746	5.8937306	Sitting_Type
13:35:43.085	-1.977671	7.448589	5.8779445	0.063624665	0.30168742	0.05024733	-1.7690605	7.635746	5.8937306	Sitting_Type
13:35:43.105	-1.6544439	7.6473136	5.619363	0.063624665	0.30168742	0.05024733	-1.7690605	7.635746	5.8937306	Sitting_Type
13:35:43.127	-1.6544439	7.6473136	5.619363	0.09050274	0.09154977	0.04169522	-1.844233	7.7252073	5.7524166	Sitting_Type
13:35:43.151	-1.6544439	7.6473136	5.619363	0.09050274	0.09154977	0.04169522	-1.844233	7.7252073	5.7524166	Sitting_Type
13:35:43.174	-1.6544439	7.6473136	5.619363	0.09050274	0.09154977	0.04169522	-1.844233	7.7252073	5.7524166	Sitting_Type
13:35:43.197	-1.6544439	7.6473136	5.619363	0.09050274	0.09154977	0.04169522	-1.844233	7.7252073	5.7524166	Sitting_Type
13:35:43.218	-1.6544439	7.6473136	5.619363	0.09050274	0.09154977	0.04169522	-1.844233	7.7252073	5.7524166	Sitting_Type
13:35:43.248	-1.6544439	7.6473136	5.619363	0.09050274	0.09154977	0.04169522	-1.844233	7.7252073	5.7524166	Sitting_Type
13:35:43.271	-1.6544439	7.6473136	5.619363	0.09050274	0.09154977	0.04169522	-1.844233	7.7252073	5.7524166	Sitting_Type
13:35:43.292	-1.6544439	7.7167478	5.2865586	0.1228786	-0.19311343	-0.009006597	-1.8592252	7.8390274	5.591358	Sitting_Type
13:35:43.313	-1.6544439	7.7167478	5.2865586	0.1228786	-0.19311343	-0.009006597	-1.8592252	7.8390274	5.591358	Sitting_Type
13:35:43.335	-1.6544439	7.7167478	5.2865586	0.1228786	-0.19311343	-0.009006597	-1.8592252	7.8390274	5.591358	Sitting_Type
13:35:43.357	-1.6544439	7.7167478	5.2865586	0.1228786	-0.19311343	-0.009006597	-1.8592252	7.8390274	5.591358	Sitting_Type
13:35:43.378	-1.6544439	7.7167478	5.2865586	0.1228786	-0.19311343	-0.009006597	-1.8592252	7.8390274	5.591358	Sitting_Type
13:35:43.401	-1.6544439	7.7167478	5.2865586	0.1228786	-0.19311343	-0.009006597	-1.8592252	7.8390274	5.591358	Sitting_Type
13:35:43.423	-1.6544439	7.7167478	5.2865586	0.1228786	-0.19311343	-0.009006597	-1.8592252	7.8390274	5.591358	Sitting_Type
13:35:43.446	-1.6544439	7.7167478	5.2865586	0.1228786	-0.19311343	-0.009006597	-1.8592252	7.8390274	5.591358	Sitting_Type
13:35:43.467	-1.5371244	7.6281595	5.0495257	-0.08237212	-0.07765991	-0.009617462	-1.6989552	7.8681493	5.601424	Sitting_Type
13:35:43.488	-1.5371244	7.6281595	5.0495257	-0.08237212	-0.07765991	-0.009617462	-1.6989552	7.8681493	5.601424	Sitting_Type
13:35:43.510	-1.5371244	7.6281595	5.0495257	-0.08237212	-0.07765991	-0.009617462	-1.6989552	7.8681493	5.601424	Sitting_Type
13:35:43.531	-1.5371244	7.6281595	5.0495257	-0.08237212	-0.07765991	-0.009617462	-1.6989552	7.8681493	5.601424	Sitting_Type
13:35:43.553	-1.5371244	7.6281595	5.0495257	-0.08237212	-0.07765991	-0.009617462	-1.6989552	7.8681493	5.601424	Sitting_Type
13:35:43.576	-1.5371244	7.6281595	5.0495257	-0.08237212	-0.07765991	-0.009617462	-1.6989552	7.8681493	5.601424	Sitting_Type
13:35:43.598	-1.5371244	7.6281595	5.0495257	-0.08237212	-0.07765991	-0.009617462	-1.6989552	7.8681493	5.601424	Sitting_Type
13:35:43.622	-1.5371244	7.6281595	5.0495257	-0.08237212	-0.07765991	-0.009617462	-1.6989552	7.8681493	5.601424	Sitting_Type
13:35:43.645	-1.5371244	7.6281595	5.0495257	-0.08237212	-0.07765991	-0.009617462	-1.6989552	7.8681493	5.601424	Sitting_Type
13:35:43.667	-1.8819	7.7502675	5.643306	0.01597718	0.09704755	-0.005341406	-1.7228651	7.8428855	5.629496	Sitting_Type
13:35:43.690	-1.8819	7.7502675	5.643306	0.01597718	0.09704755	-0.005341406	-1.7228651	7.8428855	5.629496	Sitting_Type
13:35:43.712	-1.8819	7.7502675	5.643306	0.01597718	0.09704755	-0.005341406	-1.7228651	7.8428855	5.629496	Sitting_Type
13:35:43.734	-1.8819	7.7502675	5.643306	0.01597718	0.09704755	-0.005341406	-1.7228651	7.8428855	5.629496	Sitting_Type
13:35:43.756	-1.8819	7.7502675	5.643306	0.01597718	0.09704755	-0.005341406	-1.7228651	7.8428855	5.629496	Sitting_Type
13:35:43.783	-1.8819	7.7502675	5.643306	0.01597718	0.09704755	-0.005341406	-1.7228651	7.8428855	5.629496	Sitting_Type
13:35:43.804	-1.8819	7.7502675	5.643306	0.01597718	0.09704755	-0.005341406	-1.7228651	7.8428855	5.629496	Sitting_Type
13:35:43.826	-2.2434354	7.781393	5.547535	0.12593292	-0.032455884	-0.06031928	-1.7923858	7.8771515	5.5595083	Sitting_Type
13:35:43.848	-2.2434354	7.781393	5.547535	0.12593292	-0.032455884	-0.06031928	-1.7923858	7.8771515	5.5595083	Sitting_Type
13:35:43.869	-2.2434354	7.781393	5.547535	0.12593292	-0.032455884	-0.06031928	-1.7923858	7.8771515	5.5595083	Sitting_Type
13:35:43.895	-2.2434354	7.781393	5.547535	0.12593292	-0.032455884	-0.06031928	-1.7923858	7.8771515	5.5595083	Sitting_Type
13:35:43.916	-2.2434354	7.781393	5.547535	0.12593292	-0.032455884	-0.06031928	-1.7923858	7.8771515	5.5595083	Sitting_Type
13:35:43.937	-2.2434354	7.781393	5.547535	0.12593292	-0.032455884	-0.06031928	-1.7923858	7.8771515	5.5595083	Sitting_Type
13:35:43.960	-2.2434354	7.781393	5.547535	0.12593292	-0.032455884	-0.06031928	-1.7923858	7.8771515	5.5595083	Sitting_Type
13:35:43.982	-2.2434354	7.781393	5.547535	0.12593292	-0.032455884	-0.06031928	-1.7923858	7.8771515	5.5595083	Sitting_Type
13:35:44.005	-1.462902	7.8627987	4.532362	0.16075224	-0.1937243	0.057577714	-1.7923858	7.8771515	5.5595083	Sitting_Type
13:35:44.026	-1.462902	7.8627987	4.532362	0.16075224	-0.1937243	0.057577714	-1.5038198	8.008823	5.4559555	Sitting_Type
13:35:44.048	-1.462902	7.8627987	4.532362	0.16075224	-0.1937243	0.057577714	-1.5038198	8.008823	5.4559555	Sitting_Type
13:35:44.072	-1.462902	7.8627987	4.532362	0.16075224	-0.1937243	0.057577714	-1.5038198	8.008823	5.4559555	Sitting_Type
13:35:44.094	-1.462902	7.8627987	4.532362	0.16075224	-0.1937243	0.057577714	-1.5038198	8.008823	5.4559555	Sitting_Type
13:35:44.114	-1.462902	7.8627987	4.532362	0.16075224	-0.1937243	0.057577714	-1.5038198	8.008823	5.4559555	Sitting_Type
13:35:44.135	-1.462902	7.8627987	4.532362	0.16075224	-0.1937243	0.057577714	-1.5038198	8.008823	5.4559555	Sitting_Type
13:35:44.156	-1.462902	7.8627987	4.532362	0.16075224	-0.1937243	0.057577714	-1.5038198	8.008823	5.4559555	Sitting_Type
13:35:44.180	-1.462902	7.8627987	4.532362	0.16075224	-0.1937243	0.057577714	-1.5038198	8.008823	5.4559555	Sitting_Type
13:35:44.202	-1.3551595	8.0687065	5.195576	-0.043887615	-0.028179824	0.0007672467	-1.3581828	8.070333	5.40327	Sitting_Type
13:35:44.224	-1.3551595	8.0687065	5.195576	-0.043887615	-0.028179824	0.0007672467	-1.3581828	8.070333	5.40327	Sitting_Type
13:35:44.246	-1.3551595	8.0687065	5.195576	-0.043887615	-0.028179824	0.0007672467	-1.3581828	8.070333	5.40327	Sitting_Type
13:35:44.267	-1.3551595	8.0687065	5.195576	-0.043887615	-0.028179824	0.0007672467	-1.3581828	8.070333	5.40327	Sitting_Type
13:35:44.290	-1.3551595	8.0687065	5.195576	-0.043887615	-0.028179824	0.0007672467	-1.3581828	8.070333	5.40327	Sitting_Type
13:35:44.314	-1.3551595	8.0687065	5.195576	-0.043887615	-0.028179824	0.0007672467	-1.3581828	8.070333	5.40327	Sitting_Type
13:35:44.336	-1.3551595	8.0687065	5.195576	-0.043887615	-0.028179824	0.0007672467	-1.3581828	8.070333	5.40327	Sitting_Type
13:35:44.357	-1.3551595	8.0687065	5.195576	-0.043887615	-0.028179824	0.0007672467	-1.3581828	8.070333	5.40327	Sitting_Type
13:35:44.379	-1.3455825	7.82449	4.922629	-0.013344351	0.105599664	-0.029776016	-1.3837992	8.112944	5.3324933	Sitting_Type
13:35:44.402	-1.3455825	7.82449	4.922629	-0.013344351	0.105599664	-0.029776016	-1.3837992	8.112944	5.3324933	Sitting_Type
13:35:44.423	-1.3455825	7.82449	4.922629	-0.013344351	0.105599664	-0.029776016	-1.3837992	8.112944	5.3324933	Sitting_Type
13:35:44.452	-1.3455825	7.82449	4.922629	-0.013344351	0.105599664	-0.029776016	-1.3837992	8.112944	5.3324933	Sitting_Type
13:35:44.473	-1.3455825	7.82449	4.922629	-0.013344351	0.105599664	-0.029776016	-1.3837992	8.112944	5.3324933	Sitting_Type
13:35:44.494	-1.3455825	7.82449	4.922629	-0.013344351	0.105599664	-0.029776016	-1.3837992	8.112944	5.3324933	Sitting_Type
13:35:44.516	-1.3455825	7.82449	4.922629	-0.013344351	0.105599664	-0.029776016	-1.3837992	8.112944	5.3324933	Sitting_Type
13:35:44.537	-1.3455825	7.82449	4.922629	-0.013344351	0.105599664	-0.029776016	-1.3837992	8.112944	5.3324933	Sitting_Type
13:35:44.558	-1.7645805	7.8699813	5.312896	-0.060380973	0.13125601	0.03864089	-1.6812159	8.029904	5.372566	Sitting_Type
13:35:44.582	-1.7645805	7.8699813	5.312896	-0.060380973	0.13125601	0.03864089	-1.6812159	8.029904	5.372566	Sitting_Type
13:35:44.604	-1.7645805	7.8699813	5.312896	-0.060380973	0.13125601	0.03864089	-1.6812159	8.029904	5.372566	Sitting_Type
13:35:44.625	-1.7645805	7.8699813	5.312896	-0.060380973	0.13125601	0.03864089	-1.6812159	8.029904	5.372566	Sitting_Type
13:35:44.646	-1.7645805	7.8699813	5.312896	-0.060380973	0.13125601	0.03864089	-1.6812159	8.029904	5.372566	Sitting_Type
13:35:44.668	-1.7645805	7.8699813	5.312896	-0.060380973	0.13125601	0.03864089	-1.6812159	8.029904	5.372566	Sitting_Type
13:35:44.689	-1.7645805	7.8699813	5.312896	-0.060380973	0.13125601	0.03864089	-1.6812159	8.029904	5.372566	Sitting_Type
13:35:44.711	-1.7645805	7.8699813	5.312896	-0.060380973	0.13125601	0.03864089	-1.6812159	8.029904	5.372566	Sitting_Type
13:35:44.732	-1.9369683	8.001666	5.2243075	-0.06648962	0.19661859	-0.01755871	-1.7686896	7.956807	5.45263	Sitting_Type
13:35:44.754	-1.9369683	8.001666	5.2243075	-0.06648962	0.19661859	-0.01755871	-1.7686896	7.956807	5.45263	Sitting_Type
13:35:44.776	-1.9369683	8.001666	5.2243075	-0.06648962	0.19661859	-0.01755871	-1.7686896	7.956807	5.45263	Sitting_Type
13:35:44.803	-1.9369683	8.001666	5.2243075	-0.06648962	0.19661859	-0.01755871	-1.7686896	7.956807	5.45263	Sitting_Type
13:35:44.823	-1.9369683	8.001666	5.2243075	-0.06648962	0.19661859	-0.01755871	-1.7686896	7.956807	5.45263	Sitting_Type
13:35:44.844	-1.9369683	8.001666	5.2243075	-0.06648962	0.19661859	-0.01755871	-1.7686896	7.956807	5.45263	Sitting_Type
13:35:44.865	-1.9369683	8.001666	5.2243075	-0.06648962	0.19661859	-0.01755871	-1.7686896	7.956807	5.45263	Sitting_Type
13:35:44.887	-1.9369683	8.001666	5.2243075	-0.06648962	0.19661859	-0.01755871	-1.7686896	7.956807	5.45263	Sitting_Type
13:35:44.908	-2.176396	7.937021	4.8148866	-0.10069808	-0.15523979	-0.03038688	-1.9197599	8.04891	5.263059	Sitting_Type
13:35:44.930	-2.176396	7.937021	4.8148866	-0.10069808	-0.15523979	-0.03038688	-1.9197599	8.04891	5.263059	Sitting_Type
13:35:44.954	-2.176396	7.937021	4.8148866	-0.10069808	-0.15523979	-0.03038688	-1.9197599	8.04891	5.263059	Sitting_Type
13:35:44.975	-2.176396	7.937021	4.8148866	-0.10069808	-0.15523979	-0.03038688	-1.9197599	8.04891	5.263059	Sitting_Type
13:35:44.996	-2.176396	7.937021	4.8148866	-0.10069808	-0.15523979	-0.03038688	-1.9197599	8.04891	5.263059	Sitting_Type
13:35:45.018	-2.176396	7.937021	4.8148866	-0.10069808	-0.15523979	-0.03038688	-1.9197599	8.04891	5.263059	Sitting_Type
13:35:45.040	-2.176396	7.937021	4.8148866	-0.10069808	-0.15523979	-0.03038688	-1.9197599	8.04891	5.263059	Sitting_Type
13:35:45.064	-2.176396	7.937021	4.8148866	-0.10069808	-0.15523979	-0.03038688	-1.9197599	8.04891	5.263059	Sitting_Type
13:35:45.086	-1.8627458	7.9322324	5.549929	-0.007846564	-0.08682289	0.04780387	-1.8534199	7.9615	5.4175267	Sitting_Type
13:35:45.107	-1.8627458	7.9322324	5.549929	-0.007846564	-0.08682289	0.04780387	-1.8534199	7.9615	5.4175267	Sitting_Type
13:35:45.128	-1.8627458	7.9322324	5.549929	-0.007846564	-0.08682289	0.04780387	-1.8534199	7.9615	5.4175267	Sitting_Type
13:35:45.149	-1.8627458	7.9322324	5.549929	-0.007846564	-0.08682289	0.04780387	-1.8534199	7.9615	5.4175267	Sitting_Type
13:35:45.171	-1.8627458	7.9322324	5.549929	-0.007846564	-0.08682289	0.04780387	-1.8534199	7.9615	5.4175267	Sitting_Type
13:35:45.192	-1.8627458	7.9322324	5.549929	-0.007846564	-0.08682289	0.04780387	-1.8534199	7.9615	5.4175267	Sitting_Type
13:35:45.213	-1.8627458	7.9322324	5.549929	-0.007846564	-0.08682289	0.04780387	-1.8534199	7.9615	5.4175267	Sitting_Type
13:35:45.234	-1.8627458	7.9322324	5.549929	-0.007846564	-0.08682289	0.04780387	-1.8534199	7.9615	5.4175267	Sitting_Type
13:35:45.255	-1.8627458	7.9322324	5.549929	-0.007846564	-0.08682289	0.04780387	-1.8534199	7.9615	5.4175267	Sitting_Type
13:35:45.290	-1.7693691	7.848433	5.5451403	-0.037168093	-0.055057894	-0.023056498	-1.7989634	7.960264	5.437667	Sitting_Type
13:35:45.311	-1.7693691	7.848433	5.5451403	-0.037168093	-0.055057894	-0.023056498	-1.7989634	7.960264	5.437667	Sitting_Type
13:35:45.333	-1.7693691	7.848433	5.5451403	-0.037168093	-0.055057894	-0.023056498	-1.7989634	7.960264	5.437667	Sitting_Type
13:35:45.355	-1.7693691	7.848433	5.5451403	-0.037168093	-0.055057894	-0.023056498	-1.7989634	7.960264	5.437667	Sitting_Type
13:35:45.377	-1.7693691	7.848433	5.5451403	-0.037168093	-0.055057894	-0.023056498	-1.7989634	7.960264	5.437667	Sitting_Type
13:35:45.400	-1.7693691	7.848433	5.5451403	-0.037168093	-0.055057894	-0.023056498	-1.7989634	7.960264	5.437667	Sitting_Type
13:35:45.422	-1.7693691	7.848433	5.5451403	-0.037168093	-0.055057894	-0.023056498	-1.7989634	7.960264	5.437667	Sitting_Type
13:35:45.445	-1.7693691	7.848433	5.5451403	-0.037168093	-0.055057894	-0.023056498	-1.7989634	7.960264	5.437667	Sitting_Type
13:35:45.468	-1.8268317	7.9346266	5.2075477	-0.11291539	0.11354091	-0.024889093	-1.8055336	8.010443	5.361263	Sitting_Type
13:35:45.490	-1.8268317	7.9346266	5.2075477	-0.11291539	0.11354091	-0.024889093	-1.8055336	8.010443	5.361263	Sitting_Type
13:35:45.511	-1.8268317	7.9346266	5.2075477	-0.11291539	0.11354091	-0.024889093	-1.8055336	8.010443	5.361263	Sitting_Type
13:35:45.533	-1.8268317	7.9346266	5.2075477	-0.11291539	0.11354091	-0.024889093	-1.8055336	8.010443	5.361263	Sitting_Type
13:35:45.554	-1.8268317	7.9346266	5.2075477	-0.11291539	0.11354091	-0.024889093	-1.8055336	8.010443	5.361263	Sitting_Type
13:35:45.577	-1.8268317	7.9346266	5.2075477	-0.11291539	0.11354091	-0.024889093	-1.8055336	8.010443	5.361263	Sitting_Type
13:35:45.600	-1.8268317	7.9346266	5.2075477	-0.11291539	0.11354091	-0.024889093	-1.8055336	8.010443	5.361263	Sitting_Type
13:35:45.628	-1.8268317	7.9346266	5.2075477	-0.11291539	0.11354091	-0.024889093	-1.8055336	8.010443	5.361263	Sitting_Type
13:35:45.651	-1.7382435	7.8173075	5.296136	0.028194485	0.032295834	-0.001065349	-1.8407803	7.981691	5.392066	Sitting_Type
13:35:45.672	-1.7382435	7.8173075	5.296136	0.028194485	0.032295834	-0.001065349	-1.8407803	7.981691	5.392066	Sitting_Type
13:35:45.694	-1.7382435	7.8173075	5.296136	0.028194485	0.032295834	-0.001065349	-1.8407803	7.981691	5.392066	Sitting_Type
13:35:45.716	-1.7382435	7.8173075	5.296136	0.028194485	0.032295834	-0.001065349	-1.8407803	7.981691	5.392066	Sitting_Type
13:35:45.739	-1.7382435	7.8173075	5.296136	0.028194485	0.032295834	-0.001065349	-1.8407803	7.981691	5.392066	Sitting_Type
13:35:45.762	-1.7382435	7.8173075	5.296136	0.028194485	0.032295834	-0.001065349	-1.8407803	7.981691	5.392066	Sitting_Type
13:35:45.783	-1.7382435	7.8173075	5.296136	0.028194485	0.032295834	-0.001065349	-1.8407803	7.981691	5.392066	Sitting_Type
13:35:45.810	-1.9633054	7.7766047	5.6744313	-0.0652679	-0.013519059	0.009930225	-1.88274	7.9565263	5.4147263	Sitting_Type
13:35:45.834	-1.9633054	7.7766047	5.6744313	-0.0652679	-0.013519059	0.009930225	-1.88274	7.9565263	5.4147263	Sitting_Type
13:35:45.858	-1.9633054	7.7766047	5.6744313	-0.0652679	-0.013519059	0.009930225	-1.88274	7.9565263	5.4147263	Sitting_Type
13:35:45.881	-1.9633054	7.7766047	5.6744313	-0.0652679	-0.013519059	0.009930225	-1.88274	7.9565263	5.4147263	Sitting_Type
13:35:45.904	-1.9633054	7.7766047	5.6744313	-0.0652679	-0.013519059	0.009930225	-1.88274	7.9565263	5.4147263	Sitting_Type
13:35:45.927	-1.9633054	7.7766047	5.6744313	-0.0652679	-0.013519059	0.009930225	-1.88274	7.9565263	5.4147263	Sitting_Type
13:35:45.950	-1.9633054	7.7766047	5.6744313	-0.0652679	-0.013519059	0.009930225	-1.88274	7.9565263	5.4147263	Sitting_Type
13:35:45.973	-1.9633054	7.7766047	5.6744313	-0.0652679	-0.013519059	0.009930225	-1.88274	7.9565263	5.4147263	Sitting_Type
13:35:45.996	-1.6975409	7.798153	5.0806513	0.0019272799	-0.014740789	-0.009006597	-1.8436528	7.940749	5.4512196	Sitting_Type
13:35:46.019	-1.6975409	7.798153	5.0806513	0.0019272799	-0.014740789	-0.009006597	-1.8436528	7.940749	5.4512196	Sitting_Type
13:35:46.041	-1.6975409	7.798153	5.0806513	0.0019272799	-0.014740789	-0.009006597	-1.8436528	7.940749	5.4512196	Sitting_Type
13:35:46.063	-1.6975409	7.798153	5.0806513	0.0019272799	-0.014740789	-0.009006597	-1.8436528	7.940749	5.4512196	Sitting_Type
13:35:46.086	-1.6975409	7.798153	5.0806513	0.0019272799	-0.014740789	-0.009006597	-1.8436528	7.940749	5.4512196	Sitting_Type
13:35:46.108	-1.6975409	7.798153	5.0806513	0.0019272799	-0.014740789	-0.009006597	-1.8436528	7.940749	5.4512196	Sitting_Type
13:35:46.130	-1.6975409	7.798153	5.0806513	0.0019272799	-0.014740789	-0.009006597	-1.8436528	7.940749	5.4512196	Sitting_Type
13:35:46.151	-1.6975409	7.798153	5.0806513	0.0019272799	-0.014740789	-0.009006597	-1.8436528	7.940749	5.4512196	Sitting_Type
13:35:46.175	-2.020768	7.656891	5.89231	0.08256149	-0.08987721	0.011762821	-1.8759241	7.9057264	5.490971	Sitting_Type
13:35:46.196	-2.020768	7.656891	5.89231	0.08256149	-0.08987721	0.011762821	-1.8759241	7.9057264	5.490971	Sitting_Type
13:35:46.218	-2.020768	7.656891	5.89231	0.08256149	-0.08987721	0.011762821	-1.8759241	7.9057264	5.490971	Sitting_Type
13:35:46.241	-2.020768	7.656891	5.89231	0.08256149	-0.08987721	0.011762821	-1.8759241	7.9057264	5.490971	Sitting_Type
13:35:46.264	-2.020768	7.656891	5.89231	0.08256149	-0.08987721	0.011762821	-1.8759241	7.9057264	5.490971	Sitting_Type
13:35:46.287	-2.020768	7.656891	5.89231	0.08256149	-0.08987721	0.011762821	-1.8759241	7.9057264	5.490971	Sitting_Type
13:35:46.310	-2.020768	7.656891	5.89231	0.08256149	-0.08987721	0.011762821	-1.8759241	7.9057264	5.490971	Sitting_Type
13:35:46.333	-2.020768	7.656891	5.89231	0.08256149	-0.08987721	0.011762821	-1.8759241	7.9057264	5.490971	Sitting_Type
13:35:46.361	-1.7286664	7.8532214	4.922629	0.115548216	-0.3293364	-0.03771726	-1.7251005	7.9498034	5.476765	Sitting_Type
13:35:46.383	-1.7286664	7.8532214	4.922629	0.115548216	-0.3293364	-0.03771726	-1.7251005	7.9498034	5.476765	Sitting_Type
13:35:46.405	-1.7286664	7.8532214	4.922629	0.115548216	-0.3293364	-0.03771726	-1.7251005	7.9498034	5.476765	Sitting_Type
13:35:46.426	-1.7286664	7.8532214	4.922629	0.115548216	-0.3293364	-0.03771726	-1.7251005	7.9498034	5.476765	Sitting_Type
13:35:46.447	-1.7286664	7.8532214	4.922629	0.115548216	-0.3293364	-0.03771726	-1.7251005	7.9498034	5.476765	Sitting_Type
13:35:46.467	-1.7286664	7.8532214	4.922629	0.115548216	-0.3293364	-0.03771726	-1.7251005	7.9498034	5.476765	Sitting_Type
13:35:46.488	-1.7286664	7.8532214	4.922629	0.115548216	-0.3293364	-0.03771726	-1.7251005	7.9498034	5.476765	Sitting_Type
13:35:46.511	-1.7286664	7.8532214	4.922629	0.115548216	-0.3293364	-0.03771726	-1.7251005	7.9498034	5.476765	Sitting_Type
13:35:46.532	-1.2546	7.7837873	4.695173	-0.11291539	0.11903869	0.02336926	-1.6527296	7.9601254	5.4840775	Sitting_Type
13:35:46.554	-1.2546	7.7837873	4.695173	-0.11291539	0.11903869	0.02336926	-1.6527296	7.9601254	5.4840775	Sitting_Type
13:35:46.574	-1.2546	7.7837873	4.695173	-0.11291539	0.11903869	0.02336926	-1.6527296	7.9601254	5.4840775	Sitting_Type
13:35:46.596	-1.2546	7.7837873	4.695173	-0.11291539	0.11903869	0.02336926	-1.6527296	7.9601254	5.4840775	Sitting_Type
13:35:46.628	-1.2546	7.7837873	4.695173	-0.11291539	0.11903869	0.02336926	-1.6527296	7.9601254	5.4840775	Sitting_Type
13:35:46.649	-1.2546	7.7837873	4.695173	-0.11291539	0.11903869	0.02336926	-1.6527296	7.9601254	5.4840775	Sitting_Type
13:35:46.670	-1.2546	7.7837873	4.695173	-0.11291539	0.11903869	0.02336926	-1.6527296	7.9601254	5.4840775	Sitting_Type
13:35:46.692	-1.2546	7.7837873	4.695173	-0.11291539	0.11903869	0.02336926	-1.6527296	7.9601254	5.4840775	Sitting_Type
13:35:46.715	-1.673598	7.8268843	5.183605	0.07034419	0.17401657	0.04536041	-1.7275093	7.960088	5.461035	Sitting_Type
13:35:46.738	-1.673598	7.8268843	5.183605	0.07034419	0.17401657	0.04536041	-1.7275093	7.960088	5.461035	Sitting_Type
13:35:46.761	-1.673598	7.8268843	5.183605	0.07034419	0.17401657	0.04536041	-1.7275093	7.960088	5.461035	Sitting_Type
13:35:46.783	-1.673598	7.8268843	5.183605	0.07034419	0.17401657	0.04536041	-1.7275093	7.960088	5.461035	Sitting_Type
13:35:46.804	-1.673598	7.8268843	5.183605	0.07034419	0.17401657	0.04536041	-1.7275093	7.960088	5.461035	Sitting_Type
13:35:46.825	-1.673598	7.8268843	5.183605	0.07034419	0.17401657	0.04536041	-1.7275093	7.960088	5.461035	Sitting_Type
13:35:46.845	-1.673598	7.8268843	5.183605	0.07034419	0.17401657	0.04536041	-1.7275093	7.960088	5.461035	Sitting_Type
13:35:46.878	-1.673598	7.8268843	5.183605	0.07034419	0.17401657	0.04536041	-1.7275093	7.960088	5.461035	Sitting_Type
13:35:46.900	-1.9130256	7.9968777	5.2243075	0.06301381	0.05489785	-0.023056498	-1.7839725	7.999283	5.3850803	Sitting_Type
13:35:46.922	-1.9130256	7.9968777	5.2243075	0.06301381	0.05489785	-0.023056498	-1.7839725	7.999283	5.3850803	Sitting_Type
13:35:46.944	-1.9130256	7.9968777	5.2243075	0.06301381	0.05489785	-0.023056498	-1.7839725	7.999283	5.3850803	Sitting_Type
13:35:46.967	-1.9130256	7.9968777	5.2243075	0.06301381	0.05489785	-0.023056498	-1.7839725	7.999283	5.3850803	Sitting_Type
13:35:46.990	-1.9130256	7.9968777	5.2243075	0.06301381	0.05489785	-0.023056498	-1.7839725	7.999283	5.3850803	Sitting_Type
13:35:47.011	-1.9130256	7.9968777	5.2243075	0.06301381	0.05489785	-0.023056498	-1.7839725	7.999283	5.3850803	Sitting_Type
13:35:47.032	-1.9130256	7.9968777	5.2243075	0.06301381	0.05489785	-0.023056498	-1.7839725	7.999283	5.3850803	Sitting_Type
13:35:47.052	-1.9130256	7.9968777	5.2243075	0.06301381	0.05489785	-0.023056498	-1.7839725	7.999283	5.3850803	Sitting_Type
13:35:47.073	-1.6305012	7.9154725	5.0830455	0.04041179	-0.06238828	-0.059708413	-1.7372396	8.035956	5.34562	Sitting_Type
13:35:47.094	-1.6305012	7.9154725	5.0830455	0.04041179	-0.06238828	-0.059708413	-1.7372396	8.035956	5.34562	Sitting_Type
13:35:47.115	-1.6305012	7.9154725	5.0830455	0.04041179	-0.06238828	-0.059708413	-1.7372396	8.035956	5.34562	Sitting_Type
13:35:47.137	-1.6305012	7.9154725	5.0830455	0.04041179	-0.06238828	-0.059708413	-1.7372396	8.035956	5.34562	Sitting_Type
13:35:47.158	-1.6305012	7.9154725	5.0830455	0.04041179	-0.06238828	-0.059708413	-1.7372396	8.035956	5.34562	Sitting_Type
13:35:47.185	-1.6305012	7.9154725	5.0830455	0.04041179	-0.06238828	-0.059708413	-1.7372396	8.035956	5.34562	Sitting_Type
13:35:47.207	-1.6305012	7.9154725	5.0830455	0.04041179	-0.06238828	-0.059708413	-1.7372396	8.035956	5.34562	Sitting_Type
13:35:47.228	-1.6305012	7.9154725	5.0830455	0.04041179	-0.06238828	-0.059708413	-1.7372396	8.035956	5.34562	Sitting_Type
13:35:47.251	-1.5586729	7.84125	5.0998054	-0.017620407	0.09704755	-0.011450058	-1.7109681	8.037358	5.3519773	Sitting_Type
13:35:47.274	-1.5586729	7.84125	5.0998054	-0.017620407	0.09704755	-0.011450058	-1.7109681	8.037358	5.3519773	Sitting_Type
13:35:47.295	-1.5586729	7.84125	5.0998054	-0.017620407	0.09704755	-0.011450058	-1.7109681	8.037358	5.3519773	Sitting_Type
13:35:47.316	-1.5586729	7.84125	5.0998054	-0.017620407	0.09704755	-0.011450058	-1.7109681	8.037358	5.3519773	Sitting_Type
13:35:47.338	-1.5586729	7.84125	5.0998054	-0.017620407	0.09704755	-0.011450058	-1.7109681	8.037358	5.3519773	Sitting_Type
13:35:47.364	-1.5586729	7.84125	5.0998054	-0.017620407	0.09704755	-0.011450058	-1.7109681	8.037358	5.3519773	Sitting_Type
13:35:47.386	-1.5586729	7.84125	5.0998054	-0.017620407	0.09704755	-0.011450058	-1.7109681	8.037358	5.3519773	Sitting_Type
13:35:47.406	-1.5586729	7.84125	5.0998054	-0.017620407	0.09704755	-0.011450058	-1.7109681	8.037358	5.3519773	Sitting_Type
13:35:47.428	-1.6759924	7.987301	4.98488	-0.048774537	-0.050170973	-0.0077848667	-1.721424	8.06942	5.300127	Sitting_Type
13:35:47.451	-1.6759924	7.987301	4.98488	-0.048774537	-0.050170973	-0.0077848667	-1.721424	8.06942	5.300127	Sitting_Type
13:35:47.473	-1.6759924	7.987301	4.98488	-0.048774537	-0.050170973	-0.0077848667	-1.721424	8.06942	5.300127	Sitting_Type
13:35:47.496	-1.6759924	7.987301	4.98488	-0.048774537	-0.050170973	-0.0077848667	-1.721424	8.06942	5.300127	Sitting_Type
13:35:47.518	-1.6759924	7.987301	4.98488	-0.048774537	-0.050170973	-0.0077848667	-1.721424	8.06942	5.300127	Sitting_Type
13:35:47.540	-1.6759924	7.987301	4.98488	-0.048774537	-0.050170973	-0.0077848667	-1.721424	8.06942	5.300127	Sitting_Type
13:35:47.561	-1.6759924	7.987301	4.98488	-0.048774537	-0.050170973	-0.0077848667	-1.721424	8.06942	5.300127	Sitting_Type
13:35:47.582	-1.6759924	7.987301	4.98488	-0.048774537	-0.050170973	-0.0077848667	-1.721424	8.06942	5.300127	Sitting_Type
13:35:47.603	-1.6759924	7.987301	4.98488	-0.048774537	-0.050170973	-0.0077848667	-1.721424	8.06942	5.300127	Sitting_Type
13:35:47.624	-1.4054393	7.9849067	4.9202347	-0.007235699	-0.10759231	-0.005341406	-1.6220586	8.106221	5.2752585	Sitting_Type
13:35:47.645	-1.4054393	7.9849067	4.9202347	-0.007235699	-0.10759231	-0.005341406	-1.6220586	8.106221	5.2752585	Sitting_Type
13:35:47.666	-1.4054393	7.9849067	4.9202347	-0.007235699	-0.10759231	-0.005341406	-1.6220586	8.106221	5.2752585	Sitting_Type
13:35:47.687	-1.4054393	7.9849067	4.9202347	-0.007235699	-0.10759231	-0.005341406	-1.6220586	8.106221	5.2752585	Sitting_Type
13:35:47.717	-1.4054393	7.9849067	4.9202347	-0.007235699	-0.10759231	-0.005341406	-1.6220586	8.106221	5.2752585	Sitting_Type
13:35:47.738	-1.4054393	7.9849067	4.9202347	-0.007235699	-0.10759231	-0.005341406	-1.6220586	8.106221	5.2752585	Sitting_Type
13:35:47.760	-1.4054393	7.9849067	4.9202347	-0.007235699	-0.10759231	-0.005341406	-1.6220586	8.106221	5.2752585	Sitting_Type
13:35:47.783	-1.4054393	7.9849067	4.9202347	-0.007235699	-0.10759231	-0.005341406	-1.6220586	8.106221	5.2752585	Sitting_Type
13:35:47.805	-1.8148603	8.047157	4.697567	0.13570677	0.484947	0.04658214	-1.7707198	8.092625	5.248256	Sitting_Type
13:35:47.827	-1.8148603	8.047157	4.697567	0.13570677	0.484947	0.04658214	-1.7707198	8.092625	5.248256	Sitting_Type
13:35:47.848	-1.8148603	8.047157	4.697567	0.13570677	0.484947	0.04658214	-1.7707198	8.092625	5.248256	Sitting_Type
13:35:47.869	-1.8148603	8.047157	4.697567	0.13570677	0.484947	0.04658214	-1.7707198	8.092625	5.248256	Sitting_Type
13:35:47.890	-1.8148603	8.047157	4.697567	0.13570677	0.484947	0.04658214	-1.7707198	8.092625	5.248256	Sitting_Type
13:35:47.910	-1.8148603	8.047157	4.697567	0.13570677	0.484947	0.04658214	-1.7707198	8.092625	5.248256	Sitting_Type
13:35:47.933	-1.8148603	8.047157	4.697567	0.13570677	0.484947	0.04658214	-1.7707198	8.092625	5.248256	Sitting_Type
13:35:47.954	-1.8148603	8.047157	4.697567	0.13570677	0.484947	0.04658214	-1.7707198	8.092625	5.248256	Sitting_Type
13:35:47.978	-2.1117504	8.281796	3.9792848	-0.049996264	0.03962622	-0.0371064	-1.9098376	8.1957445	5.0351214	Sitting_Type
13:35:47.998	-2.1117504	8.281796	3.9792848	-0.049996264	0.03962622	-0.0371064	-1.9098376	8.1957445	5.0351214	Sitting_Type
13:35:48.033	-2.1117504	8.281796	3.9792848	-0.049996264	0.03962622	-0.0371064	-1.9098376	8.1957445	5.0351214	Sitting_Type
13:35:48.054	-2.1117504	8.281796	3.9792848	-0.049996264	0.03962622	-0.0371064	-1.9098376	8.1957445	5.0351214	Sitting_Type
13:35:48.075	-2.1117504	8.281796	3.9792848	-0.049996264	0.03962622	-0.0371064	-1.9098376	8.1957445	5.0351214	Sitting_Type
13:35:48.097	-2.1117504	8.281796	3.9792848	-0.049996264	0.03962622	-0.0371064	-1.9098376	8.1957445	5.0351214	Sitting_Type
13:35:48.120	-2.1117504	8.281796	3.9792848	-0.049996264	0.03962622	-0.0371064	-1.9098376	8.1957445	5.0351214	Sitting_Type
13:35:48.142	-2.1117504	8.281796	3.9792848	-0.049996264	0.03962622	-0.0371064	-1.9098376	8.1957445	5.0351214	Sitting_Type
13:35:48.165	-1.5586729	7.970541	4.9393888	-0.037778962	-0.09293154	-0.016947845	-1.8558953	8.116956	5.1808343	Sitting_Type
13:35:48.188	-1.5586729	7.970541	4.9393888	-0.037778962	-0.09293154	-0.016947845	-1.8558953	8.116956	5.1808343	Sitting_Type
13:35:48.210	-1.5586729	7.970541	4.9393888	-0.037778962	-0.09293154	-0.016947845	-1.8558953	8.116956	5.1808343	Sitting_Type
13:35:48.231	-1.5586729	7.970541	4.9393888	-0.037778962	-0.09293154	-0.016947845	-1.8558953	8.116956	5.1808343	Sitting_Type
13:35:48.268	-1.5586729	7.970541	4.9393888	-0.037778962	-0.09293154	-0.016947845	-1.8558953	8.116956	5.1808343	Sitting_Type
13:35:48.289	-1.5586729	7.970541	4.9393888	-0.037778962	-0.09293154	-0.016947845	-1.8558953	8.116956	5.1808343	Sitting_Type
13:35:48.309	-1.5586729	7.970541	4.9393888	-0.037778962	-0.09293154	-0.016947845	-1.8558953	8.116956	5.1808343	Sitting_Type
13:35:48.331	-1.3719195	8.200391	5.4517636	-0.027394252	-0.34216455	-0.03160861	-1.6762941	8.145857	5.196671	Sitting_Type
13:35:48.353	-1.3719195	8.200391	5.4517636	-0.027394252	-0.34216455	-0.03160861	-1.6762941	8.145857	5.196671	Sitting_Type
13:35:48.375	-1.3719195	8.200391	5.4517636	-0.027394252	-0.34216455	-0.03160861	-1.6762941	8.145857	5.196671	Sitting_Type
13:35:48.398	-1.3719195	8.200391	5.4517636	-0.027394252	-0.34216455	-0.03160861	-1.6762941	8.145857	5.196671	Sitting_Type
13:35:48.428	-1.3719195	8.200391	5.4517636	-0.027394252	-0.34216455	-0.03160861	-1.6762941	8.145857	5.196671	Sitting_Type
13:35:48.450	-1.3719195	8.200391	5.4517636	-0.027394252	-0.34216455	-0.03160861	-1.6762941	8.145857	5.196671	Sitting_Type
13:35:48.471	-1.3719195	8.200391	5.4517636	-0.027394252	-0.34216455	-0.03160861	-1.6762941	8.145857	5.196671	Sitting_Type
13:35:48.492	-1.3719195	8.200391	5.4517636	-0.027394252	-0.34216455	-0.03160861	-1.6762941	8.145857	5.196671	Sitting_Type
13:35:48.514	-1.3886794	7.9418097	4.8819265	0.2248931	-0.39286637	0.047193006	-1.4215201	8.208415	5.1741138	Sitting_Type
13:35:48.537	-1.3886794	7.9418097	4.8819265	0.2248931	-0.39286637	0.047193006	-1.4215201	8.208415	5.1741138	Sitting_Type
13:35:48.559	-1.3886794	7.9418097	4.8819265	0.2248931	-0.39286637	0.047193006	-1.4215201	8.208415	5.1741138	Sitting_Type
13:35:48.582	-1.3886794	7.9418097	4.8819265	0.2248931	-0.39286637	0.047193006	-1.4215201	8.208415	5.1741138	Sitting_Type
13:35:48.604	-1.3886794	7.9418097	4.8819265	0.2248931	-0.39286637	0.047193006	-1.4215201	8.208415	5.1741138	Sitting_Type
13:35:48.629	-1.3886794	7.9418097	4.8819265	0.2248931	-0.39286637	0.047193006	-1.4215201	8.208415	5.1741138	Sitting_Type
13:35:48.651	-1.3886794	7.9418097	4.8819265	0.2248931	-0.39286637	0.047193006	-1.4215201	8.208415	5.1741138	Sitting_Type
13:35:48.673	-1.3886794	7.9418097	4.8819265	0.2248931	-0.39286637	0.047193006	-1.4215201	8.208415	5.1741138	Sitting_Type
13:35:48.695	-1.1516461	8.061523	5.2865586	-0.20821036	0.22532925	0.016038878	-1.2714555	8.2609825	5.1292987	Sitting_Type
13:35:48.719	-1.1516461	8.061523	5.2865586	-0.20821036	0.22532925	0.016038878	-1.2714555	8.2609825	5.1292987	Sitting_Type
13:35:48.740	-1.1516461	8.061523	5.2865586	-0.20821036	0.22532925	0.016038878	-1.2714555	8.2609825	5.1292987	Sitting_Type
13:35:48.760	-1.1516461	8.061523	5.2865586	-0.20821036	0.22532925	0.016038878	-1.2714555	8.2609825	5.1292987	Sitting_Type
13:35:48.782	-1.1516461	8.061523	5.2865586	-0.20821036	0.22532925	0.016038878	-1.2714555	8.2609825	5.1292987	Sitting_Type
13:35:48.802	-1.1516461	8.061523	5.2865586	-0.20821036	0.22532925	0.016038878	-1.2714555	8.2609825	5.1292987	Sitting_Type
13:35:48.826	-1.1516461	8.061523	5.2865586	-0.20821036	0.22532925	0.016038878	-1.2714555	8.2609825	5.1292987	Sitting_Type
13:35:48.847	-1.1516461	8.061523	5.2865586	-0.20821036	0.22532925	0.016038878	-1.2714555	8.2609825	5.1292987	Sitting_Type
13:35:48.868	-1.5131817	7.8627987	5.7127395	-0.14712384	0.07444553	0.023980126	-1.4500748	8.064314	5.388354	Sitting_Type
13:35:48.889	-1.5131817	7.8627987	5.7127395	-0.14712384	0.07444553	0.023980126	-1.4500748	8.064314	5.388354	Sitting_Type
13:35:48.911	-1.5131817	7.8627987	5.7127395	-0.14712384	0.07444553	0.023980126	-1.4500748	8.064314	5.388354	Sitting_Type
13:35:48.934	-1.5131817	7.8627987	5.7127395	-0.14712384	0.07444553	0.023980126	-1.4500748	8.064314	5.388354	Sitting_Type
13:35:48.957	-1.5131817	7.8627987	5.7127395	-0.14712384	0.07444553	0.023980126	-1.4500748	8.064314	5.388354	Sitting_Type
13:35:48.979	-1.5131817	7.8627987	5.7127395	-0.14712384	0.07444553	0.023980126	-1.4500748	8.064314	5.388354	Sitting_Type
13:35:49.002	-1.5131817	7.8627987	5.7127395	-0.14712384	0.07444553	0.023980126	-1.4500748	8.064314	5.388354	Sitting_Type
13:35:49.023	-1.5131817	7.8627987	5.7127395	-0.14712384	0.07444553	0.023980126	-1.4500748	8.064314	5.388354	Sitting_Type
13:35:49.054	-1.5036045	7.865193	5.482889	0.08989187	0.09704755	0.0074867643	-1.4977725	8.056996	5.386257	Sitting_Type
13:35:49.075	-1.5036045	7.865193	5.482889	0.08989187	0.09704755	0.0074867643	-1.4977725	8.056996	5.386257	Sitting_Type
13:35:49.096	-1.5036045	7.865193	5.482889	0.08989187	0.09704755	0.0074867643	-1.4977725	8.056996	5.386257	Sitting_Type
13:35:49.117	-1.5036045	7.865193	5.482889	0.08989187	0.09704755	0.0074867643	-1.4977725	8.056996	5.386257	Sitting_Type
13:35:49.139	-1.5036045	7.865193	5.482889	0.08989187	0.09704755	0.0074867643	-1.4977725	8.056996	5.386257	Sitting_Type
13:35:49.161	-1.5036045	7.865193	5.482889	0.08989187	0.09704755	0.0074867643	-1.4977725	8.056996	5.386257	Sitting_Type
13:35:49.183	-1.5036045	7.865193	5.482889	0.08989187	0.09704755	0.0074867643	-1.4977725	8.056996	5.386257	Sitting_Type
13:35:49.207	-1.5036045	7.865193	5.482889	0.08989187	0.09704755	0.0074867643	-1.4977725	8.056996	5.386257	Sitting_Type
13:35:49.230	-1.5203645	7.8532214	4.9393888	0.039800927	0.011526417	0.038030025	-1.5491652	8.1111355	5.289596	Sitting_Type
13:35:49.252	-1.5203645	7.8532214	4.9393888	0.039800927	0.011526417	0.038030025	-1.5491652	8.1111355	5.289596	Sitting_Type
13:35:49.273	-1.5203645	7.8532214	4.9393888	0.039800927	0.011526417	0.038030025	-1.5491652	8.1111355	5.289596	Sitting_Type
13:35:49.294	-1.5203645	7.8532214	4.9393888	0.039800927	0.011526417	0.038030025	-1.5491652	8.1111355	5.289596	Sitting_Type
13:35:49.323	-1.5203645	7.8532214	4.9393888	0.039800927	0.011526417	0.038030025	-1.5491652	8.1111355	5.289596	Sitting_Type
13:35:49.344	-1.5203645	7.8532214	4.9393888	0.039800927	0.011526417	0.038030025	-1.5491652	8.1111355	5.289596	Sitting_Type
13:35:49.364	-1.5203645	7.8532214	4.9393888	0.039800927	0.011526417	0.038030025	-1.5491652	8.1111355	5.289596	Sitting_Type
13:35:49.385	-1.5203645	7.8532214	4.9393888	0.039800927	0.011526417	0.038030025	-1.5491652	8.1111355	5.289596	Sitting_Type
13:35:49.408	-1.2593886	8.051947	5.253039	0.026361888	-0.28474322	-0.009006597	-1.4794756	8.169334	5.219516	Sitting_Type
13:35:49.432	-1.2593886	8.051947	5.253039	0.026361888	-0.28474322	-0.009006597	-1.4794756	8.169334	5.219516	Sitting_Type
13:35:49.456	-1.2593886	8.051947	5.253039	0.026361888	-0.28474322	-0.009006597	-1.4794756	8.169334	5.219516	Sitting_Type
13:35:49.478	-1.2593886	8.051947	5.253039	0.026361888	-0.28474322	-0.009006597	-1.4794756	8.169334	5.219516	Sitting_Type
13:35:49.501	-1.2593886	8.051947	5.253039	0.026361888	-0.28474322	-0.009006597	-1.4794756	8.169334	5.219516	Sitting_Type
13:35:49.522	-1.2593886	8.051947	5.253039	0.026361888	-0.28474322	-0.009006597	-1.4794756	8.169334	5.219516	Sitting_Type
13:35:49.542	-1.2593886	8.051947	5.253039	0.026361888	-0.28474322	-0.009006597	-1.4794756	8.169334	5.219516	Sitting_Type
13:35:49.572	-1.2593886	8.051947	5.253039	0.026361888	-0.28474322	-0.009006597	-1.4794756	8.169334	5.219516	Sitting_Type
13:35:49.594	-1.359948	8.059129	5.1021996	-0.08848077	0.013969877	-0.03038688	-1.3994223	8.215924	5.1682053	Sitting_Type
13:35:49.621	-1.359948	8.059129	5.1021996	-0.08848077	0.013969877	-0.03038688	-1.3994223	8.215924	5.1682053	Sitting_Type
13:35:49.644	-1.359948	8.059129	5.1021996	-0.08848077	0.013969877	-0.03038688	-1.3994223	8.215924	5.1682053	Sitting_Type
13:35:49.666	-1.359948	8.059129	5.1021996	-0.08848077	0.013969877	-0.03038688	-1.3994223	8.215924	5.1682053	Sitting_Type
13:35:49.688	-1.359948	8.059129	5.1021996	-0.08848077	0.013969877	-0.03038688	-1.3994223	8.215924	5.1682053	Sitting_Type
13:35:49.709	-1.359948	8.059129	5.1021996	-0.08848077	0.013969877	-0.03038688	-1.3994223	8.215924	5.1682053	Sitting_Type
13:35:49.734	-1.359948	8.059129	5.1021996	-0.08848077	0.013969877	-0.03038688	-1.3994223	8.215924	5.1682053	Sitting_Type
13:35:49.762	-1.359948	8.059129	5.1021996	-0.08848077	0.013969877	-0.03038688	-1.3994223	8.215924	5.1682053	Sitting_Type
13:35:49.785	-1.1947432	8.080677	4.5970078	-0.060380973	0.07016948	0.022758396	-1.4191772	8.227781	5.143903	Sitting_Type
13:35:49.805	-1.1947432	8.080677	4.5970078	-0.060380973	0.07016948	0.022758396	-1.4191772	8.227781	5.143903	Sitting_Type
13:35:49.826	-1.1947432	8.080677	4.5970078	-0.060380973	0.07016948	0.022758396	-1.4191772	8.227781	5.143903	Sitting_Type
13:35:49.852	-1.1947432	8.080677	4.5970078	-0.060380973	0.07016948	0.022758396	-1.4191772	8.227781	5.143903	Sitting_Type
13:35:49.872	-1.1947432	8.080677	4.5970078	-0.060380973	0.07016948	0.022758396	-1.4191772	8.227781	5.143903	Sitting_Type
13:35:49.893	-1.1947432	8.080677	4.5970078	-0.060380973	0.07016948	0.022758396	-1.4191772	8.227781	5.143903	Sitting_Type
13:35:49.914	-1.1947432	8.080677	4.5970078	-0.060380973	0.07016948	0.022758396	-1.4191772	8.227781	5.143903	Sitting_Type
13:35:49.936	-1.1947432	8.080677	4.5970078	-0.060380973	0.07016948	0.022758396	-1.4191772	8.227781	5.143903	Sitting_Type
13:35:49.958	-1.6520497	7.9920893	5.5116205	-0.16422807	-0.0013017539	0.034364834	-1.4959873	8.123107	5.2865295	Sitting_Type
13:35:49.980	-1.6520497	7.9920893	5.5116205	-0.16422807	-0.0013017539	0.034364834	-1.4959873	8.123107	5.2865295	Sitting_Type
13:35:50.003	-1.6520497	7.9920893	5.5116205	-0.16422807	-0.0013017539	0.034364834	-1.4959873	8.123107	5.2865295	Sitting_Type
13:35:50.025	-1.6520497	7.9920893	5.5116205	-0.16422807	-0.0013017539	0.034364834	-1.4959873	8.123107	5.2865295	Sitting_Type
13:35:50.047	-1.6520497	7.9920893	5.5116205	-0.16422807	-0.0013017539	0.034364834	-1.4959873	8.123107	5.2865295	Sitting_Type
13:35:50.068	-1.6520497	7.9920893	5.5116205	-0.16422807	-0.0013017539	0.034364834	-1.4959873	8.123107	5.2865295	Sitting_Type
13:35:50.090	-1.6520497	7.9920893	5.5116205	-0.16422807	-0.0013017539	0.034364834	-1.4959873	8.123107	5.2865295	Sitting_Type
13:35:50.111	-1.6520497	7.9920893	5.5116205	-0.16422807	-0.0013017539	0.034364834	-1.4959873	8.123107	5.2865295	Sitting_Type
13:35:50.141	-1.4293821	7.867587	5.8779445	0.004981606	0.093382366	-0.013282654	-1.5250963	8.08708	5.3332486	Sitting_Type
13:35:50.161	-1.4293821	7.867587	5.8779445	0.004981606	0.093382366	-0.013282654	-1.5250963	8.08708	5.3332486	Sitting_Type
13:35:50.182	-1.4293821	7.867587	5.8779445	0.004981606	0.093382366	-0.013282654	-1.5250963	8.08708	5.3332486	Sitting_Type
13:35:50.203	-1.4293821	7.867587	5.8779445	0.004981606	0.093382366	-0.013282654	-1.5250963	8.08708	5.3332486	Sitting_Type
13:35:50.226	-1.4293821	7.867587	5.8779445	0.004981606	0.093382366	-0.013282654	-1.5250963	8.08708	5.3332486	Sitting_Type
13:35:50.250	-1.4293821	7.867587	5.8779445	0.004981606	0.093382366	-0.013282654	-1.5250963	8.08708	5.3332486	Sitting_Type
13:35:50.273	-1.4293821	7.867587	5.8779445	0.004981606	0.093382366	-0.013282654	-1.5250963	8.08708	5.3332486	Sitting_Type
13:35:50.295	-1.4293821	7.867587	5.8779445	0.004981606	0.093382366	-0.013282654	-1.5250963	8.08708	5.3332486	Sitting_Type
13:35:50.317	-1.4293821	7.9489923	5.0567083	-0.11596971	-0.011075598	-0.010839193	-1.5730228	8.110781	5.283103	Sitting_Type
13:35:50.339	-1.4293821	7.9489923	5.0567083	-0.11596971	-0.011075598	-0.010839193	-1.5730228	8.110781	5.283103	Sitting_Type
13:35:50.361	-1.4293821	7.9489923	5.0567083	-0.11596971	-0.011075598	-0.010839193	-1.5730228	8.110781	5.283103	Sitting_Type
13:35:50.383	-1.4293821	7.9489923	5.0567083	-0.11596971	-0.011075598	-0.010839193	-1.5730228	8.110781	5.283103	Sitting_Type
13:35:50.404	-1.4293821	7.9489923	5.0567083	-0.11596971	-0.011075598	-0.010839193	-1.5730228	8.110781	5.283103	Sitting_Type
13:35:50.426	-1.4293821	7.9489923	5.0567083	-0.11596971	-0.011075598	-0.010839193	-1.5730228	8.110781	5.283103	Sitting_Type
13:35:50.449	-1.4293821	7.9489923	5.0567083	-0.11596971	-0.011075598	-0.010839193	-1.5730228	8.110781	5.283103	Sitting_Type
13:35:50.472	-1.4293821	7.9489923	5.0567083	-0.11596971	-0.011075598	-0.010839193	-1.5730228	8.110781	5.283103	Sitting_Type
13:35:50.494	-1.8220432	7.9920893	5.652883	-0.0066248337	-0.047116645	0.006875899	-1.6729299	8.057605	5.3335223	Sitting_Type
13:35:50.517	-1.8220432	7.9920893	5.652883	-0.0066248337	-0.047116645	0.006875899	-1.6729299	8.057605	5.3335223	Sitting_Type
13:35:50.540	-1.8220432	7.9920893	5.652883	-0.0066248337	-0.047116645	0.006875899	-1.6729299	8.057605	5.3335223	Sitting_Type
13:35:50.562	-1.8220432	7.9920893	5.652883	-0.0066248337	-0.047116645	0.006875899	-1.6729299	8.057605	5.3335223	Sitting_Type
13:35:50.587	-1.8220432	7.9920893	5.652883	-0.0066248337	-0.047116645	0.006875899	-1.6729299	8.057605	5.3335223	Sitting_Type
13:35:50.609	-1.8220432	7.9920893	5.652883	-0.0066248337	-0.047116645	0.006875899	-1.6729299	8.057605	5.3335223	Sitting_Type
13:35:50.632	-1.8220432	7.9920893	5.652883	-0.0066248337	-0.047116645	0.006875899	-1.6729299	8.057605	5.3335223	Sitting_Type
13:35:50.654	-1.8220432	7.9920893	5.652883	-0.0066248337	-0.047116645	0.006875899	-1.6729299	8.057605	5.3335223	Sitting_Type
13:35:50.676	-1.3791022	8.028004	4.5874305	0.10027658	-0.15890498	-0.015726116	-1.563656	8.130135	5.256058	Sitting_Type
13:35:50.697	-1.3791022	8.028004	4.5874305	0.10027658	-0.15890498	-0.015726116	-1.563656	8.130135	5.256058	Sitting_Type
13:35:50.719	-1.3791022	8.028004	4.5874305	0.10027658	-0.15890498	-0.015726116	-1.563656	8.130135	5.256058	Sitting_Type
13:35:50.739	-1.3791022	8.028004	4.5874305	0.10027658	-0.15890498	-0.015726116	-1.563656	8.130135	5.256058	Sitting_Type
13:35:50.760	-1.3791022	8.028004	4.5874305	0.10027658	-0.15890498	-0.015726116	-1.563656	8.130135	5.256058	Sitting_Type
13:35:50.780	-1.3791022	8.028004	4.5874305	0.10027658	-0.15890498	-0.015726116	-1.563656	8.130135	5.256058	Sitting_Type
13:35:50.801	-1.3791022	8.028004	4.5874305	0.10027658	-0.15890498	-0.015726116	-1.563656	8.130135	5.256058	Sitting_Type
13:35:50.822	-1.3791022	8.028004	4.5874305	0.10027658	-0.15890498	-0.015726116	-1.563656	8.130135	5.256058	Sitting_Type
13:35:50.844	-1.7526091	8.066312	5.420638	0.10027658	-0.15890498	-0.015726116	-1.563656	8.130135	5.256058	Sitting_Type
13:35:50.866	-1.7526091	8.066312	5.420638	0.13143072	0.024354586	0.0062650335	-1.6086284	8.101886	5.286026	Sitting_Type
13:35:50.889	-1.7526091	8.066312	5.420638	0.13143072	0.024354586	0.0062650335	-1.6086284	8.101886	5.286026	Sitting_Type
13:35:50.910	-1.7526091	8.066312	5.420638	0.13143072	0.024354586	0.0062650335	-1.6086284	8.101886	5.286026	Sitting_Type
13:35:50.931	-1.7526091	8.066312	5.420638	0.13143072	0.024354586	0.0062650335	-1.6086284	8.101886	5.286026	Sitting_Type
13:35:50.953	-1.7526091	8.066312	5.420638	0.13143072	0.024354586	0.0062650335	-1.6086284	8.101886	5.286026	Sitting_Type
13:35:50.974	-1.7526091	8.066312	5.420638	0.13143072	0.024354586	0.0062650335	-1.6086284	8.101886	5.286026	Sitting_Type
13:35:50.995	-1.7526091	8.066312	5.420638	0.13143072	0.024354586	0.0062650335	-1.6086284	8.101886	5.286026	Sitting_Type
13:35:51.057	-1.6759924	8.097438	4.6736245	0.19190638	-0.2535891	0.015428013	-1.5255623	8.201497	5.155412	Sitting_Type
13:35:51.096	-1.6759924	8.097438	4.6736245	0.19190638	-0.2535891	0.015428013	-1.5255623	8.201497	5.155412	Sitting_Type
13:35:51.129	-1.6759924	8.097438	4.6736245	0.19190638	-0.2535891	0.015428013	-1.5255623	8.201497	5.155412	Sitting_Type
13:35:51.163	-1.6759924	8.097438	4.6736245	0.19190638	-0.2535891	0.015428013	-1.5255623	8.201497	5.155412	Sitting_Type
13:35:51.195	-1.6759924	8.097438	4.6736245	0.19190638	-0.2535891	0.015428013	-1.5255623	8.201497	5.155412	Sitting_Type
13:35:51.229	-1.0415095	8.016032	4.9106574	-0.22409287	0.0872737	0.010541091	-1.1804917	8.354247	4.9983234	Sitting_Type
13:35:51.265	-1.0415095	8.016032	4.9106574	-0.22409287	0.0872737	0.010541091	-1.1804917	8.354247	4.9983234	Sitting_Type
13:35:51.294	-1.0415095	8.016032	4.9106574	-0.22409287	0.0872737	0.010541091	-1.1804917	8.354247	4.9983234	Sitting_Type
13:35:51.315	-1.0415095	8.016032	4.9106574	-0.22409287	0.0872737	0.010541091	-1.1804917	8.354247	4.9983234	Sitting_Type
13:35:51.336	-1.0415095	8.016032	4.9106574	-0.22409287	0.0872737	0.010541091	-1.1804917	8.354247	4.9983234	Sitting_Type
13:35:51.358	-1.0415095	8.016032	4.9106574	-0.22409287	0.0872737	0.010541091	-1.1804917	8.354247	4.9983234	Sitting_Type
13:35:51.381	-1.0415095	8.016032	4.9106574	-0.22409287	0.0872737	0.010541091	-1.1804917	8.354247	4.9983234	Sitting_Type
13:35:51.404	-1.1085492	8.059129	4.965726	-0.13185221	0.17768176	-0.005952271	-1.2770514	8.201816	5.2220263	Sitting_Type
13:35:51.427	-1.1085492	8.059129	4.965726	-0.13185221	0.17768176	-0.005952271	-1.2770514	8.201816	5.2220263	Sitting_Type
13:35:51.449	-1.1085492	8.059129	4.965726	-0.13185221	0.17768176	-0.005952271	-1.2770514	8.201816	5.2220263	Sitting_Type
13:35:51.470	-1.1085492	8.059129	4.965726	-0.13185221	0.17768176	-0.005952271	-1.2770514	8.201816	5.2220263	Sitting_Type
13:35:51.502	-1.1085492	8.059129	4.965726	-0.13185221	0.17768176	-0.005952271	-1.2770514	8.201816	5.2220263	Sitting_Type
13:35:51.524	-1.1085492	8.059129	4.965726	-0.13185221	0.17768176	-0.005952271	-1.2770514	8.201816	5.2220263	Sitting_Type
13:35:51.547	-1.1085492	8.059129	4.965726	-0.13185221	0.17768176	-0.005952271	-1.2770514	8.201816	5.2220263	Sitting_Type
13:35:51.568	-1.010384	8.001666	4.5275736	0.024529293	0.48677957	0.08995357	-1.4033836	8.211382	5.1743555	Sitting_Type
13:35:51.591	-1.010384	8.001666	4.5275736	0.024529293	0.48677957	0.08995357	-1.4033836	8.211382	5.1743555	Sitting_Type
13:35:51.613	-1.010384	8.001666	4.5275736	0.024529293	0.48677957	0.08995357	-1.4033836	8.211382	5.1743555	Sitting_Type
13:35:51.636	-1.010384	8.001666	4.5275736	0.024529293	0.48677957	0.08995357	-1.4033836	8.211382	5.1743555	Sitting_Type
13:35:51.659	-1.010384	8.001666	4.5275736	0.024529293	0.48677957	0.08995357	-1.4033836	8.211382	5.1743555	Sitting_Type
13:35:51.680	-1.010384	8.001666	4.5275736	0.024529293	0.48677957	0.08995357	-1.4033836	8.211382	5.1743555	Sitting_Type
13:35:51.702	-1.010384	8.001666	4.5275736	0.024529293	0.48677957	0.08995357	-1.4033836	8.211382	5.1743555	Sitting_Type
13:35:51.723	-1.010384	8.001666	4.5275736	0.024529293	0.48677957	0.08995357	-1.4033836	8.211382	5.1743555	Sitting_Type
13:35:51.744	-2.343995	8.346442	5.61218	-0.12207836	0.6517132	0.011762821	-1.7730463	8.2245455	5.0382037	Sitting_Type
13:35:51.766	-2.343995	8.346442	5.61218	-0.12207836	0.6517132	0.011762821	-1.7730463	8.2245455	5.0382037	Sitting_Type
13:35:51.787	-2.343995	8.346442	5.61218	-0.12207836	0.6517132	0.011762821	-1.7730463	8.2245455	5.0382037	Sitting_Type
13:35:51.809	-2.343995	8.346442	5.61218	-0.12207836	0.6517132	0.011762821	-1.7730463	8.2245455	5.0382037	Sitting_Type
13:35:51.831	-2.343995	8.346442	5.61218	-0.12207836	0.6517132	0.011762821	-1.7730463	8.2245455	5.0382037	Sitting_Type
13:35:51.853	-2.343995	8.346442	5.61218	-0.12207836	0.6517132	0.011762821	-1.7730463	8.2245455	5.0382037	Sitting_Type
13:35:51.877	-2.343995	8.346442	5.61218	-0.12207836	0.6517132	0.011762821	-1.7730463	8.2245455	5.0382037	Sitting_Type
13:35:51.900	-2.343995	8.346442	5.61218	-0.12207836	0.6517132	0.011762821	-1.7730463	8.2245455	5.0382037	Sitting_Type
13:35:51.923	-2.343995	8.346442	5.61218	-0.12207836	0.6517132	0.011762821	-1.7730463	8.2245455	5.0382037	Sitting_Type
13:35:51.946	-1.4389591	8.38475	4.767001	-0.02250733	0.026187181	0.07712541	-1.8995416	8.306494	4.854294	Sitting_Type
13:35:51.969	-1.4389591	8.38475	4.767001	-0.02250733	0.026187181	0.07712541	-1.8995416	8.306494	4.854294	Sitting_Type
13:35:51.991	-1.4389591	8.38475	4.767001	-0.02250733	0.026187181	0.07712541	-1.8995416	8.306494	4.854294	Sitting_Type
13:35:52.017	-1.4389591	8.38475	4.767001	-0.02250733	0.026187181	0.07712541	-1.8995416	8.306494	4.854294	Sitting_Type
13:35:52.043	-1.4389591	8.38475	4.767001	-0.02250733	0.026187181	0.07712541	-1.8995416	8.306494	4.854294	Sitting_Type
13:35:52.065	-1.4389591	8.38475	4.767001	-0.02250733	0.026187181	0.07712541	-1.8995416	8.306494	4.854294	Sitting_Type
13:35:52.088	-1.4389591	8.38475	4.767001	-0.02250733	0.026187181	0.07712541	-1.8995416	8.306494	4.854294	Sitting_Type
13:35:52.110	-2.3056867	8.145323	5.5978146	-0.028005118	-0.16501364	0.003821573	-1.9935707	8.307007	4.815551	Sitting_Type
13:35:52.134	-2.3056867	8.145323	5.5978146	-0.028005118	-0.16501364	0.003821573	-1.9935707	8.307007	4.815551	Sitting_Type
13:35:52.156	-2.3056867	8.145323	5.5978146	-0.028005118	-0.16501364	0.003821573	-1.9935707	8.307007	4.815551	Sitting_Type
13:35:52.187	-2.3056867	8.145323	5.5978146	-0.028005118	-0.16501364	0.003821573	-1.9935707	8.307007	4.815551	Sitting_Type
13:35:52.208	-2.3056867	8.145323	5.5978146	-0.028005118	-0.16501364	0.003821573	-1.9935707	8.307007	4.815551	Sitting_Type
13:35:52.228	-2.3056867	8.145323	5.5978146	-0.028005118	-0.16501364	0.003821573	-1.9935707	8.307007	4.815551	Sitting_Type
13:35:52.249	-2.3056867	8.145323	5.5978146	-0.028005118	-0.16501364	0.003821573	-1.9935707	8.307007	4.815551	Sitting_Type
13:35:52.271	-2.3056867	8.145323	5.5978146	-0.028005118	-0.16501364	0.003821573	-1.9935707	8.307007	4.815551	Sitting_Type
13:35:52.292	-2.126116	8.341654	4.352792	-0.065878764	0.31023952	0.001378112	-2.0269856	8.374403	4.6830482	Sitting_Type
13:35:52.313	-2.126116	8.341654	4.352792	-0.065878764	0.31023952	0.001378112	-2.0269856	8.374403	4.6830482	Sitting_Type
13:35:52.336	-2.126116	8.341654	4.352792	-0.065878764	0.31023952	0.001378112	-2.0269856	8.374403	4.6830482	Sitting_Type
[truncated: 3,341 more rows]
