# Supplementary material for: Real-time Smartphone Activity Classification Using Inertial Sensors—Recognition of Scrolling, Typing, and Watching Videos While Sitting or Walking
Source: Sensors (Basel). 2020 Jan 24;20(3):655. doi: 10.3390/s20030655 (PMC7038357; doi:10.3390/s20030655)
Supplement: Supplementary file 1 [file sensors-20-00655-s001.zip › sensors-668083-supplementary/5Hz_data/8414/2019_09_03_13_11_20_Walking_Scroll.csv]

time	accX	accY	accZ	rotX	rotY	rotZ	graX	graY	graZ	activity
13:46:25.569	0.07901107	4.992063	8.806143	0.14364801	-0.16073757	-0.23013982	-0.4419307	5.874893	7.839686	Walking_Scroll
13:46:25.590	0.07901107	4.992063	8.806143	0.14364801	-0.16073757	-0.23013982	-0.4419307	5.874893	7.839686	Walking_Scroll
13:46:25.611	0.07901107	4.992063	8.806143	0.14364801	-0.16073757	-0.23013982	-0.4419307	5.874893	7.839686	Walking_Scroll
13:46:25.633	0.07901107	4.992063	8.806143	0.14364801	-0.16073757	-0.23013982	-0.4419307	5.874893	7.839686	Walking_Scroll
13:46:25.654	-0.6081458	5.4350038	6.533976	-0.24302968	-0.07765991	0.2579415	-0.44045976	5.599336	8.03889	Walking_Scroll
13:46:25.675	-0.6081458	5.4350038	6.533976	-0.24302968	-0.07765991	0.2579415	-0.44045976	5.599336	8.03889	Walking_Scroll
13:46:25.697	-0.6081458	5.4350038	6.533976	-0.24302968	-0.07765991	0.2579415	-0.44045976	5.599336	8.03889	Walking_Scroll
13:46:25.718	-0.6081458	5.4350038	6.533976	-0.24302968	-0.07765991	0.2579415	-0.44045976	5.599336	8.03889	Walking_Scroll
13:46:25.739	-0.6081458	5.4350038	6.533976	-0.24302968	-0.07765991	0.2579415	-0.44045976	5.599336	8.03889	Walking_Scroll
13:46:25.761	-0.6081458	5.4350038	6.533976	-0.24302968	-0.07765991	0.2579415	-0.44045976	5.599336	8.03889	Walking_Scroll
13:46:25.782	-0.6081458	5.4350038	6.533976	-0.24302968	-0.07765991	0.2579415	-0.44045976	5.599336	8.03889	Walking_Scroll
13:46:25.804	-0.6081458	5.4350038	6.533976	-0.24302968	-0.07765991	0.2579415	-0.44045976	5.599336	8.03889	Walking_Scroll
13:46:25.825	0.5243462	5.751048	9.2490835	-0.50997776	0.109875716	0.4802965	-0.2194754	5.270832	8.266832	Walking_Scroll
13:46:25.846	0.5243462	5.751048	9.2490835	-0.50997776	0.109875716	0.4802965	-0.2194754	5.270832	8.266832	Walking_Scroll
13:46:25.867	0.5243462	5.751048	9.2490835	-0.50997776	0.109875716	0.4802965	-0.2194754	5.270832	8.266832	Walking_Scroll
13:46:25.888	0.5243462	5.751048	9.2490835	-0.50997776	0.109875716	0.4802965	-0.2194754	5.270832	8.266832	Walking_Scroll
13:46:25.909	0.5243462	5.751048	9.2490835	-0.50997776	0.109875716	0.4802965	-0.2194754	5.270832	8.266832	Walking_Scroll
13:46:25.930	0.5243462	5.751048	9.2490835	-0.50997776	0.109875716	0.4802965	-0.2194754	5.270832	8.266832	Walking_Scroll
13:46:25.952	0.5243462	5.751048	9.2490835	-0.50997776	0.109875716	0.4802965	-0.2194754	5.270832	8.266832	Walking_Scroll
13:46:25.973	0.5243462	5.751048	9.2490835	-0.50997776	0.109875716	0.4802965	-0.2194754	5.270832	8.266832	Walking_Scroll
13:46:25.995	0.5243462	5.751048	9.2490835	-0.50997776	0.109875716	0.4802965	-0.2194754	5.270832	8.266832	Walking_Scroll
13:46:26.016	-0.31843856	5.9234357	8.46855	0.023918428	0.73418	0.20113105	-0.3425908	5.249203	8.276405	Walking_Scroll
13:46:26.041	-0.31843856	5.9234357	8.46855	0.023918428	0.73418	0.20113105	-0.3425908	5.249203	8.276405	Walking_Scroll
13:46:26.063	-0.31843856	5.9234357	8.46855	0.023918428	0.73418	0.20113105	-0.3425908	5.249203	8.276405	Walking_Scroll
13:46:26.085	-0.31843856	5.9234357	8.46855	0.023918428	0.73418	0.20113105	-0.3425908	5.249203	8.276405	Walking_Scroll
13:46:26.108	-0.31843856	5.9234357	8.46855	0.023918428	0.73418	0.20113105	-0.3425908	5.249203	8.276405	Walking_Scroll
13:46:26.131	-0.31843856	5.9234357	8.46855	0.023918428	0.73418	0.20113105	-0.3425908	5.249203	8.276405	Walking_Scroll
13:46:26.154	-0.31843856	5.9234357	8.46855	0.023918428	0.73418	0.20113105	-0.3425908	5.249203	8.276405	Walking_Scroll
13:46:26.177	-0.31843856	5.9234357	8.46855	0.023918428	0.73418	0.20113105	-0.3425908	5.249203	8.276405	Walking_Scroll
13:46:26.200	-1.3407938	4.04393	7.501263	0.20045848	-1.0440487	0.36789724	-0.38864598	5.2958727	8.244575	Walking_Scroll
13:46:26.223	-1.3407938	4.04393	7.501263	0.20045848	-1.0440487	0.36789724	-0.38864598	5.2958727	8.244575	Walking_Scroll
13:46:26.246	-1.3407938	4.04393	7.501263	0.20045848	-1.0440487	0.36789724	-0.38864598	5.2958727	8.244575	Walking_Scroll
13:46:26.269	-1.3407938	4.04393	7.501263	0.20045848	-1.0440487	0.36789724	-0.38864598	5.2958727	8.244575	Walking_Scroll
13:46:26.292	-1.3407938	4.04393	7.501263	0.20045848	-1.0440487	0.36789724	-0.38864598	5.2958727	8.244575	Walking_Scroll
13:46:26.314	-1.3407938	4.04393	7.501263	0.20045848	-1.0440487	0.36789724	-0.38864598	5.2958727	8.244575	Walking_Scroll
13:46:26.338	-1.3407938	4.04393	7.501263	0.20045848	-1.0440487	0.36789724	-0.38864598	5.2958727	8.244575	Walking_Scroll
13:46:26.361	-1.3407938	4.04393	7.501263	0.20045848	-1.0440487	0.36789724	-0.38864598	5.2958727	8.244575	Walking_Scroll
13:46:26.384	-0.50758624	5.219519	5.7223167	0.13998282	1.2369221	-0.06826053	-0.5517148	5.5518365	8.064928	Walking_Scroll
13:46:26.406	-0.50758624	5.219519	5.7223167	0.13998282	1.2369221	-0.06826053	-0.5517148	5.5518365	8.064928	Walking_Scroll
13:46:26.427	-0.50758624	5.219519	5.7223167	0.13998282	1.2369221	-0.06826053	-0.5517148	5.5518365	8.064928	Walking_Scroll
13:46:26.449	-0.50758624	5.219519	5.7223167	0.13998282	1.2369221	-0.06826053	-0.5517148	5.5518365	8.064928	Walking_Scroll
13:46:26.470	-0.50758624	5.219519	5.7223167	0.13998282	1.2369221	-0.06826053	-0.5517148	5.5518365	8.064928	Walking_Scroll
13:46:26.491	-0.50758624	5.219519	5.7223167	0.13998282	1.2369221	-0.06826053	-0.5517148	5.5518365	8.064928	Walking_Scroll
13:46:26.512	-0.50758624	5.219519	5.7223167	0.13998282	1.2369221	-0.06826053	-0.5517148	5.5518365	8.064928	Walking_Scroll
13:46:26.533	-0.50758624	5.219519	5.7223167	0.13998282	1.2369221	-0.06826053	-0.5517148	5.5518365	8.064928	Walking_Scroll
13:46:26.555	-2.0614705	6.2251143	7.1349387	-0.11719144	-0.31406477	-0.20448348	-1.494166	5.5110703	7.972822	Walking_Scroll
13:46:26.577	-2.0614705	6.2251143	7.1349387	-0.11719144	-0.31406477	-0.20448348	-1.494166	5.5110703	7.972822	Walking_Scroll
13:46:26.598	-2.0614705	6.2251143	7.1349387	-0.11719144	-0.31406477	-0.20448348	-1.494166	5.5110703	7.972822	Walking_Scroll
13:46:26.619	-2.0614705	6.2251143	7.1349387	-0.11719144	-0.31406477	-0.20448348	-1.494166	5.5110703	7.972822	Walking_Scroll
13:46:26.640	-2.0614705	6.2251143	7.1349387	-0.11719144	-0.31406477	-0.20448348	-1.494166	5.5110703	7.972822	Walking_Scroll
13:46:26.662	-2.0614705	6.2251143	7.1349387	-0.11719144	-0.31406477	-0.20448348	-1.494166	5.5110703	7.972822	Walking_Scroll
13:46:26.683	-2.0614705	6.2251143	7.1349387	-0.11719144	-0.31406477	-0.20448348	-1.494166	5.5110703	7.972822	Walking_Scroll
13:46:26.705	-2.0614705	6.2251143	7.1349387	-0.11719144	-0.31406477	-0.20448348	-1.494166	5.5110703	7.972822	Walking_Scroll
13:46:26.729	-1.8004947	6.122161	9.074302	0.06606813	-0.34033197	-0.03832813	-1.2090045	5.545496	7.9972587	Walking_Scroll
13:46:26.751	-1.8004947	6.122161	9.074302	0.06606813	-0.34033197	-0.03832813	-1.2090045	5.545496	7.9972587	Walking_Scroll
13:46:26.775	-1.8004947	6.122161	9.074302	0.06606813	-0.34033197	-0.03832813	-1.2090045	5.545496	7.9972587	Walking_Scroll
13:46:26.798	-1.8004947	6.122161	9.074302	0.06606813	-0.34033197	-0.03832813	-1.2090045	5.545496	7.9972587	Walking_Scroll
13:46:26.820	-1.8004947	6.122161	9.074302	0.06606813	-0.34033197	-0.03832813	-1.2090045	5.545496	7.9972587	Walking_Scroll
13:46:26.843	-1.8004947	6.122161	9.074302	0.06606813	-0.34033197	-0.03832813	-1.2090045	5.545496	7.9972587	Walking_Scroll
13:46:26.865	-1.8004947	6.122161	9.074302	0.06606813	-0.34033197	-0.03832813	-1.2090045	5.545496	7.9972587	Walking_Scroll
13:46:26.889	-1.8004947	6.122161	9.074302	0.06606813	-0.34033197	-0.03832813	-1.2090045	5.545496	7.9972587	Walking_Scroll
13:46:26.912	0.68715686	4.975303	6.591439	0.12959811	-0.036121074	0.003821573	-0.9863299	5.6926804	7.9240694	Walking_Scroll
13:46:26.935	0.68715686	4.975303	6.591439	0.12959811	-0.036121074	0.003821573	-0.9863299	5.6926804	7.9240694	Walking_Scroll
13:46:26.957	0.68715686	4.975303	6.591439	0.12959811	-0.036121074	0.003821573	-0.9863299	5.6926804	7.9240694	Walking_Scroll
13:46:26.979	0.68715686	4.975303	6.591439	0.12959811	-0.036121074	0.003821573	-0.9863299	5.6926804	7.9240694	Walking_Scroll
13:46:27.003	0.68715686	4.975303	6.591439	0.12959811	-0.036121074	0.003821573	-0.9863299	5.6926804	7.9240694	Walking_Scroll
13:46:27.025	0.68715686	4.975303	6.591439	0.12959811	-0.036121074	0.003821573	-0.9863299	5.6926804	7.9240694	Walking_Scroll
13:46:27.048	0.68715686	4.975303	6.591439	0.12959811	-0.036121074	0.003821573	-0.9863299	5.6926804	7.9240694	Walking_Scroll
13:46:27.071	0.68715686	4.975303	6.591439	0.12959811	-0.036121074	0.003821573	-0.9863299	5.6926804	7.9240694	Walking_Scroll
13:46:27.101	-0.69673395	5.262616	6.1748347	0.10088745	-0.021460306	-0.009006597	-1.2345577	5.451085	8.058031	Walking_Scroll
13:46:27.135	-0.69673395	5.262616	6.1748347	0.10088745	-0.021460306	-0.009006597	-1.2345577	5.451085	8.058031	Walking_Scroll
13:46:27.169	-0.69673395	5.262616	6.1748347	0.10088745	-0.021460306	-0.009006597	-1.2345577	5.451085	8.058031	Walking_Scroll
13:46:27.202	-0.69673395	5.262616	6.1748347	0.10088745	-0.021460306	-0.009006597	-1.2345577	5.451085	8.058031	Walking_Scroll
13:46:27.234	-0.69673395	5.262616	6.1748347	0.10088745	-0.021460306	-0.009006597	-1.2345577	5.451085	8.058031	Walking_Scroll
13:46:27.268	-1.0462981	6.507639	8.521224	-0.61749005	-0.017795114	0.099727415	-1.1852044	5.4934473	8.036644	Walking_Scroll
13:46:27.302	-1.0462981	6.507639	8.521224	-0.61749005	-0.017795114	0.099727415	-1.1852044	5.4934473	8.036644	Walking_Scroll
13:46:27.337	-1.0462981	6.507639	8.521224	-0.61749005	-0.017795114	0.099727415	-1.1852044	5.4934473	8.036644	Walking_Scroll
13:46:27.360	-1.0462981	6.507639	8.521224	-0.61749005	-0.017795114	0.099727415	-1.1852044	5.4934473	8.036644	Walking_Scroll
13:46:27.382	-1.0462981	6.507639	8.521224	-0.61749005	-0.017795114	0.099727415	-1.1852044	5.4934473	8.036644	Walking_Scroll
13:46:27.405	-1.0462981	6.507639	8.521224	-0.61749005	-0.017795114	0.099727415	-1.1852044	5.4934473	8.036644	Walking_Scroll
13:46:27.428	-1.0462981	6.507639	8.521224	-0.61749005	-0.017795114	0.099727415	-1.1852044	5.4934473	8.036644	Walking_Scroll
13:46:27.450	-1.2641771	6.8691745	9.050359	0.0770637	0.4287474	0.41676646	-1.3673459	5.4119086	8.063	Walking_Scroll
13:46:27.473	-1.2641771	6.8691745	9.050359	0.0770637	0.4287474	0.41676646	-1.3673459	5.4119086	8.063	Walking_Scroll
13:46:27.495	-1.2641771	6.8691745	9.050359	0.0770637	0.4287474	0.41676646	-1.3673459	5.4119086	8.063	Walking_Scroll
13:46:27.517	-1.2641771	6.8691745	9.050359	0.0770637	0.4287474	0.41676646	-1.3673459	5.4119086	8.063	Walking_Scroll
13:46:27.539	-1.2641771	6.8691745	9.050359	0.0770637	0.4287474	0.41676646	-1.3673459	5.4119086	8.063	Walking_Scroll
13:46:27.562	-1.2641771	6.8691745	9.050359	0.0770637	0.4287474	0.41676646	-1.3673459	5.4119086	8.063	Walking_Scroll
13:46:27.585	-1.2641771	6.8691745	9.050359	0.0770637	0.4287474	0.41676646	-1.3673459	5.4119086	8.063	Walking_Scroll
13:46:27.607	-1.2641771	6.8691745	9.050359	0.0770637	0.4287474	0.41676646	-1.3673459	5.4119086	8.063	Walking_Scroll
13:46:27.630	-1.7741576	4.5874305	6.651295	0.24016471	-0.015962519	0.36423206	-1.4085236	5.6554832	7.886817	Walking_Scroll
13:46:27.653	-1.7741576	4.5874305	6.651295	0.24016471	-0.015962519	0.36423206	-1.4085236	5.6554832	7.886817	Walking_Scroll
13:46:27.676	-1.7741576	4.5874305	6.651295	0.24016471	-0.015962519	0.36423206	-1.4085236	5.6554832	7.886817	Walking_Scroll
13:46:27.698	-1.7741576	4.5874305	6.651295	0.24016471	-0.015962519	0.36423206	-1.4085236	5.6554832	7.886817	Walking_Scroll
13:46:27.720	-1.7741576	4.5874305	6.651295	0.24016471	-0.015962519	0.36423206	-1.4085236	5.6554832	7.886817	Walking_Scroll
13:46:27.743	-1.7741576	4.5874305	6.651295	0.24016471	-0.015962519	0.36423206	-1.4085236	5.6554832	7.886817	Walking_Scroll
13:46:27.765	-1.7741576	4.5874305	6.651295	0.24016471	-0.015962519	0.36423206	-1.4085236	5.6554832	7.886817	Walking_Scroll
13:46:27.787	-1.7741576	4.5874305	6.651295	0.24016471	-0.015962519	0.36423206	-1.4085236	5.6554832	7.886817	Walking_Scroll
13:46:27.808	0.009577099	5.279376	6.9050884	-0.39513513	-0.29757142	0.010541091	-0.8821157	5.6001387	8.001916	Walking_Scroll
13:46:27.830	0.009577099	5.279376	6.9050884	-0.39513513	-0.29757142	0.010541091	-0.8821157	5.6001387	8.001916	Walking_Scroll
13:46:27.852	0.009577099	5.279376	6.9050884	-0.39513513	-0.29757142	0.010541091	-0.8821157	5.6001387	8.001916	Walking_Scroll
13:46:27.875	0.009577099	5.279376	6.9050884	-0.39513513	-0.29757142	0.010541091	-0.8821157	5.6001387	8.001916	Walking_Scroll
13:46:27.898	0.009577099	5.279376	6.9050884	-0.39513513	-0.29757142	0.010541091	-0.8821157	5.6001387	8.001916	Walking_Scroll
13:46:27.921	0.009577099	5.279376	6.9050884	-0.39513513	-0.29757142	0.010541091	-0.8821157	5.6001387	8.001916	Walking_Scroll
13:46:27.942	0.009577099	5.279376	6.9050884	-0.39513513	-0.29757142	0.010541091	-0.8821157	5.6001387	8.001916	Walking_Scroll
13:46:27.965	0.009577099	5.279376	6.9050884	-0.39513513	-0.29757142	0.010541091	-0.8821157	5.6001387	8.001916	Walking_Scroll
13:46:27.989	-1.6568382	6.1030064	6.58665	0.28903395	-0.21327199	-0.19837482	-0.79570585	5.4947805	8.083599	Walking_Scroll
13:46:28.011	-1.6568382	6.1030064	6.58665	0.28903395	-0.21327199	-0.19837482	-0.79570585	5.4947805	8.083599	Walking_Scroll
13:46:28.032	-1.6568382	6.1030064	6.58665	0.28903395	-0.21327199	-0.19837482	-0.79570585	5.4947805	8.083599	Walking_Scroll
13:46:28.054	-1.6568382	6.1030064	6.58665	0.28903395	-0.21327199	-0.19837482	-0.79570585	5.4947805	8.083599	Walking_Scroll
13:46:28.076	-1.6568382	6.1030064	6.58665	0.28903395	-0.21327199	-0.19837482	-0.79570585	5.4947805	8.083599	Walking_Scroll
13:46:28.098	-1.6568382	6.1030064	6.58665	0.28903395	-0.21327199	-0.19837482	-0.79570585	5.4947805	8.083599	Walking_Scroll
13:46:28.120	-1.6568382	6.1030064	6.58665	0.28903395	-0.21327199	-0.19837482	-0.79570585	5.4947805	8.083599	Walking_Scroll
13:46:28.142	-1.6568382	6.1030064	6.58665	0.28903395	-0.21327199	-0.19837482	-0.79570585	5.4947805	8.083599	Walking_Scroll
13:46:28.164	-1.6568382	6.1030064	6.58665	0.28903395	-0.21327199	-0.19837482	-0.79570585	5.4947805	8.083599	Walking_Scroll
13:46:28.188	-0.17957062	5.090228	10.357633	-0.02250733	-0.5431392	0.14798576	-0.47855094	5.6611967	7.9932575	Walking_Scroll
13:46:28.211	-0.17957062	5.090228	10.357633	-0.02250733	-0.5431392	0.14798576	-0.47855094	5.6611967	7.9932575	Walking_Scroll
13:46:28.235	-0.17957062	5.090228	10.357633	-0.02250733	-0.5431392	0.14798576	-0.47855094	5.6611967	7.9932575	Walking_Scroll
13:46:28.258	-0.17957062	5.090228	10.357633	-0.02250733	-0.5431392	0.14798576	-0.47855094	5.6611967	7.9932575	Walking_Scroll
13:46:28.280	-0.17957062	5.090228	10.357633	-0.02250733	-0.5431392	0.14798576	-0.47855094	5.6611967	7.9932575	Walking_Scroll
13:46:28.303	-0.17957062	5.090228	10.357633	-0.02250733	-0.5431392	0.14798576	-0.47855094	5.6611967	7.9932575	Walking_Scroll
13:46:28.325	-0.17957062	5.090228	10.357633	-0.02250733	-0.5431392	0.14798576	-0.47855094	5.6611967	7.9932575	Walking_Scroll
13:46:28.349	1.1013664	5.4134555	6.718335	-0.21370815	-0.038564533	-0.31382838	-0.264591	5.9263797	7.808862	Walking_Scroll
13:46:28.372	1.1013664	5.4134555	6.718335	-0.21370815	-0.038564533	-0.31382838	-0.264591	5.9263797	7.808862	Walking_Scroll
13:46:28.394	1.1013664	5.4134555	6.718335	-0.21370815	-0.038564533	-0.31382838	-0.264591	5.9263797	7.808862	Walking_Scroll
13:46:28.417	1.1013664	5.4134555	6.718335	-0.21370815	-0.038564533	-0.31382838	-0.264591	5.9263797	7.808862	Walking_Scroll
13:46:28.441	1.1013664	5.4134555	6.718335	-0.21370815	-0.038564533	-0.31382838	-0.264591	5.9263797	7.808862	Walking_Scroll
13:46:28.463	1.1013664	5.4134555	6.718335	-0.21370815	-0.038564533	-0.31382838	-0.264591	5.9263797	7.808862	Walking_Scroll
13:46:28.486	1.1013664	5.4134555	6.718335	-0.21370815	-0.038564533	-0.31382838	-0.264591	5.9263797	7.808862	Walking_Scroll
13:46:28.509	1.1013664	5.4134555	6.718335	-0.21370815	-0.038564533	-0.31382838	-0.264591	5.9263797	7.808862	Walking_Scroll
13:46:28.532	-0.6249057	5.0662856	6.1461034	-0.15750855	0.12514736	-0.10613417	-0.489989	5.7202406	7.9504156	Walking_Scroll
13:46:28.555	-0.6249057	5.0662856	6.1461034	-0.15750855	0.12514736	-0.10613417	-0.489989	5.7202406	7.9504156	Walking_Scroll
13:46:28.577	-0.6249057	5.0662856	6.1461034	-0.15750855	0.12514736	-0.10613417	-0.489989	5.7202406	7.9504156	Walking_Scroll
13:46:28.598	-0.6249057	5.0662856	6.1461034	-0.15750855	0.12514736	-0.10613417	-0.489989	5.7202406	7.9504156	Walking_Scroll
13:46:28.620	-0.6249057	5.0662856	6.1461034	-0.15750855	0.12514736	-0.10613417	-0.489989	5.7202406	7.9504156	Walking_Scroll
13:46:28.642	-0.6249057	5.0662856	6.1461034	-0.15750855	0.12514736	-0.10613417	-0.489989	5.7202406	7.9504156	Walking_Scroll
13:46:28.664	-0.6249057	5.0662856	6.1461034	-0.15750855	0.12514736	-0.10613417	-0.489989	5.7202406	7.9504156	Walking_Scroll
13:46:28.687	-0.6249057	5.0662856	6.1461034	-0.15750855	0.12514736	-0.10613417	-0.489989	5.7202406	7.9504156	Walking_Scroll
13:46:28.709	-0.4166038	7.170853	8.763046	-0.026783386	0.27236587	0.19013546	-0.6374367	5.578284	8.04032	Walking_Scroll
13:46:28.733	-0.4166038	7.170853	8.763046	-0.026783386	0.27236587	0.19013546	-0.6374367	5.578284	8.04032	Walking_Scroll
13:46:28.756	-0.4166038	7.170853	8.763046	-0.026783386	0.27236587	0.19013546	-0.6374367	5.578284	8.04032	Walking_Scroll
13:46:28.779	-0.4166038	7.170853	8.763046	-0.026783386	0.27236587	0.19013546	-0.6374367	5.578284	8.04032	Walking_Scroll
13:46:28.801	-0.4166038	7.170853	8.763046	-0.026783386	0.27236587	0.19013546	-0.6374367	5.578284	8.04032	Walking_Scroll
13:46:28.823	-0.4166038	7.170853	8.763046	-0.026783386	0.27236587	0.19013546	-0.6374367	5.578284	8.04032	Walking_Scroll
13:46:28.844	-0.4166038	7.170853	8.763046	-0.026783386	0.27236587	0.19013546	-0.6374367	5.578284	8.04032	Walking_Scroll
13:46:28.865	-0.4166038	7.170853	8.763046	-0.026783386	0.27236587	0.19013546	-0.6374367	5.578284	8.04032	Walking_Scroll
13:46:28.887	-0.81644773	4.807704	9.763853	-0.04327675	-0.0831577	-0.068871394	-0.6836123	5.734237	7.926004	Walking_Scroll
13:46:28.908	-0.81644773	4.807704	9.763853	-0.04327675	-0.0831577	-0.068871394	-0.6836123	5.734237	7.926004	Walking_Scroll
13:46:28.930	-0.81644773	4.807704	9.763853	-0.04327675	-0.0831577	-0.068871394	-0.6836123	5.734237	7.926004	Walking_Scroll
13:46:28.952	-0.81644773	4.807704	9.763853	-0.04327675	-0.0831577	-0.068871394	-0.6836123	5.734237	7.926004	Walking_Scroll
13:46:28.974	-0.81644773	4.807704	9.763853	-0.04327675	-0.0831577	-0.068871394	-0.6836123	5.734237	7.926004	Walking_Scroll
13:46:28.997	-0.81644773	4.807704	9.763853	-0.04327675	-0.0831577	-0.068871394	-0.6836123	5.734237	7.926004	Walking_Scroll
13:46:29.018	-0.81644773	4.807704	9.763853	-0.04327675	-0.0831577	-0.068871394	-0.6836123	5.734237	7.926004	Walking_Scroll
13:46:29.040	-0.81644773	4.807704	9.763853	-0.04327675	-0.0831577	-0.068871394	-0.6836123	5.734237	7.926004	Walking_Scroll
13:46:29.063	-0.81644773	4.807704	9.763853	-0.04327675	-0.0831577	-0.068871394	-0.6836123	5.734237	7.926004	Walking_Scroll
13:46:29.085	0.03351985	3.9457648	7.24747	-0.3254965	0.06833688	0.07956886	-0.83962035	5.6440716	7.9755797	Walking_Scroll
13:46:29.108	0.03351985	3.9457648	7.24747	-0.3254965	0.06833688	0.07956886	-0.83962035	5.6440716	7.9755797	Walking_Scroll
13:46:29.131	0.03351985	3.9457648	7.24747	-0.3254965	0.06833688	0.07956886	-0.83962035	5.6440716	7.9755797	Walking_Scroll
13:46:29.154	0.03351985	3.9457648	7.24747	-0.3254965	0.06833688	0.07956886	-0.83962035	5.6440716	7.9755797	Walking_Scroll
13:46:29.177	0.03351985	3.9457648	7.24747	-0.3254965	0.06833688	0.07956886	-0.83962035	5.6440716	7.9755797	Walking_Scroll
13:46:29.200	0.03351985	3.9457648	7.24747	-0.3254965	0.06833688	0.07956886	-0.83962035	5.6440716	7.9755797	Walking_Scroll
13:46:29.223	0.03351985	3.9457648	7.24747	-0.3254965	0.06833688	0.07956886	-0.83962035	5.6440716	7.9755797	Walking_Scroll
13:46:29.246	0.03351985	3.9457648	7.24747	-0.3254965	0.06833688	0.07956886	-0.83962035	5.6440716	7.9755797	Walking_Scroll
13:46:29.269	-0.9624985	5.2697988	6.387925	-0.26257735	-0.106370576	-0.04993457	-0.9819369	5.239115	8.231515	Walking_Scroll
13:46:29.291	-0.9624985	5.2697988	6.387925	-0.26257735	-0.106370576	-0.04993457	-0.9819369	5.239115	8.231515	Walking_Scroll
13:46:29.314	-0.9624985	5.2697988	6.387925	-0.26257735	-0.106370576	-0.04993457	-0.9819369	5.239115	8.231515	Walking_Scroll
13:46:29.338	-0.9624985	5.2697988	6.387925	-0.26257735	-0.106370576	-0.04993457	-0.9819369	5.239115	8.231515	Walking_Scroll
13:46:29.360	-0.9624985	5.2697988	6.387925	-0.26257735	-0.106370576	-0.04993457	-0.9819369	5.239115	8.231515	Walking_Scroll
13:46:29.382	-0.9624985	5.2697988	6.387925	-0.26257735	-0.106370576	-0.04993457	-0.9819369	5.239115	8.231515	Walking_Scroll
13:46:29.404	-0.9624985	5.2697988	6.387925	-0.26257735	-0.106370576	-0.04993457	-0.9819369	5.239115	8.231515	Walking_Scroll
13:46:29.426	-0.9624985	5.2697988	6.387925	-0.26257735	-0.106370576	-0.04993457	-0.9819369	5.239115	8.231515	Walking_Scroll
13:46:29.449	-1.5658557	4.982486	10.482135	-0.06404617	-0.053836167	-0.15805772	-0.9808118	5.0853	8.32755	Walking_Scroll
13:46:29.471	-1.5658557	4.982486	10.482135	-0.06404617	-0.053836167	-0.15805772	-0.9808118	5.0853	8.32755	Walking_Scroll
13:46:29.493	-1.5658557	4.982486	10.482135	-0.06404617	-0.053836167	-0.15805772	-0.9808118	5.0853	8.32755	Walking_Scroll
13:46:29.515	-1.5658557	4.982486	10.482135	-0.06404617	-0.053836167	-0.15805772	-0.9808118	5.0853	8.32755	Walking_Scroll
13:46:29.536	-1.5658557	4.982486	10.482135	-0.06404617	-0.053836167	-0.15805772	-0.9808118	5.0853	8.32755	Walking_Scroll
13:46:29.557	-1.5658557	4.982486	10.482135	-0.06404617	-0.053836167	-0.15805772	-0.9808118	5.0853	8.32755	Walking_Scroll
13:46:29.577	-1.5658557	4.982486	10.482135	-0.06404617	-0.053836167	-0.15805772	-0.9808118	5.0853	8.32755	Walking_Scroll
13:46:29.598	-1.5658557	4.982486	10.482135	-0.06404617	-0.053836167	-0.15805772	-0.9808118	5.0853	8.32755	Walking_Scroll
13:46:29.619	-0.7829279	4.7143273	7.0870533	0.51383233	0.30901778	-0.035273805	-0.67161983	5.4526916	8.123264	Walking_Scroll
13:46:29.639	-0.7829279	4.7143273	7.0870533	0.51383233	0.30901778	-0.035273805	-0.67161983	5.4526916	8.123264	Walking_Scroll
13:46:29.662	-0.7829279	4.7143273	7.0870533	0.51383233	0.30901778	-0.035273805	-0.67161983	5.4526916	8.123264	Walking_Scroll
13:46:29.683	-0.7829279	4.7143273	7.0870533	0.51383233	0.30901778	-0.035273805	-0.67161983	5.4526916	8.123264	Walking_Scroll
13:46:29.705	-0.7829279	4.7143273	7.0870533	0.51383233	0.30901778	-0.035273805	-0.67161983	5.4526916	8.123264	Walking_Scroll
13:46:29.728	-0.7829279	4.7143273	7.0870533	0.51383233	0.30901778	-0.035273805	-0.67161983	5.4526916	8.123264	Walking_Scroll
13:46:29.749	-0.7829279	4.7143273	7.0870533	0.51383233	0.30901778	-0.035273805	-0.67161983	5.4526916	8.123264	Walking_Scroll
13:46:29.771	-0.7829279	4.7143273	7.0870533	0.51383233	0.30901778	-0.035273805	-0.67161983	5.4526916	8.123264	Walking_Scroll
13:46:29.792	-1.6855695	4.4222255	6.4525704	-0.119634904	-0.05689049	-0.17394021	-1.1736358	5.2807984	8.179617	Walking_Scroll
13:46:29.814	-1.6855695	4.4222255	6.4525704	-0.119634904	-0.05689049	-0.17394021	-1.1736358	5.2807984	8.179617	Walking_Scroll
13:46:29.836	-1.6855695	4.4222255	6.4525704	-0.119634904	-0.05689049	-0.17394021	-1.1736358	5.2807984	8.179617	Walking_Scroll
13:46:29.858	-1.6855695	4.4222255	6.4525704	-0.119634904	-0.05689049	-0.17394021	-1.1736358	5.2807984	8.179617	Walking_Scroll
13:46:29.879	-1.6855695	4.4222255	6.4525704	-0.119634904	-0.05689049	-0.17394021	-1.1736358	5.2807984	8.179617	Walking_Scroll
13:46:29.901	-1.6855695	4.4222255	6.4525704	-0.119634904	-0.05689049	-0.17394021	-1.1736358	5.2807984	8.179617	Walking_Scroll
13:46:29.923	-1.6855695	4.4222255	6.4525704	-0.119634904	-0.05689049	-0.17394021	-1.1736358	5.2807984	8.179617	Walking_Scroll
13:46:29.948	-1.6855695	4.4222255	6.4525704	-0.119634904	-0.05689049	-0.17394021	-1.1736358	5.2807984	8.179617	Walking_Scroll
13:46:29.969	-1.6855695	4.4222255	6.4525704	-0.119634904	-0.05689049	-0.17394021	-1.1736358	5.2807984	8.179617	Walking_Scroll
13:46:29.995	-0.6201172	5.952167	7.637737	-0.14712384	0.0054177637	0.31719545	-1.0935843	5.1265755	8.288103	Walking_Scroll
13:46:30.028	-0.6201172	5.952167	7.637737	-0.14712384	0.0054177637	0.31719545	-1.0935843	5.1265755	8.288103	Walking_Scroll
13:46:30.061	-0.6201172	5.952167	7.637737	-0.14712384	0.0054177637	0.31719545	-1.0935843	5.1265755	8.288103	Walking_Scroll
13:46:30.095	-0.6201172	5.952167	7.637737	-0.14712384	0.0054177637	0.31719545	-1.0935843	5.1265755	8.288103	Walking_Scroll
13:46:30.129	-0.6201172	5.952167	7.637737	-0.14712384	0.0054177637	0.31719545	-1.0935843	5.1265755	8.288103	Walking_Scroll
13:46:30.162	-1.3360053	6.9912825	8.806143	0.3177446	0.19784032	0.3544582	-1.0403224	5.3184485	8.173259	Walking_Scroll
13:46:30.195	-1.3360053	6.9912825	8.806143	0.3177446	0.19784032	0.3544582	-1.0403224	5.3184485	8.173259	Walking_Scroll
13:46:30.229	-1.3360053	6.9912825	8.806143	0.3177446	0.19784032	0.3544582	-1.0403224	5.3184485	8.173259	Walking_Scroll
13:46:30.262	-1.3360053	6.9912825	8.806143	0.3177446	0.19784032	0.3544582	-1.0403224	5.3184485	8.173259	Walking_Scroll
13:46:30.296	-1.3360053	6.9912825	8.806143	0.3177446	0.19784032	0.3544582	-1.0403224	5.3184485	8.173259	Walking_Scroll
13:46:30.330	-1.5706443	4.37434	7.8268843	0.055072557	0.37438038	0.35201478	-1.0633938	5.337675	8.157744	Walking_Scroll
13:46:30.363	-1.5706443	4.37434	7.8268843	0.055072557	0.37438038	0.35201478	-1.0633938	5.337675	8.157744	Walking_Scroll
13:46:30.384	-1.5706443	4.37434	7.8268843	0.055072557	0.37438038	0.35201478	-1.0633938	5.337675	8.157744	Walking_Scroll
13:46:30.413	-1.5706443	4.37434	7.8268843	0.055072557	0.37438038	0.35201478	-1.0633938	5.337675	8.157744	Walking_Scroll
13:46:30.447	-1.5706443	4.37434	7.8268843	0.055072557	0.37438038	0.35201478	-1.0633938	5.337675	8.157744	Walking_Scroll
13:46:30.480	-1.5706443	4.37434	7.8268843	0.055072557	0.37438038	0.35201478	-1.0633938	5.337675	8.157744	Walking_Scroll
13:46:30.501	-1.5706443	4.37434	7.8268843	0.055072557	0.37438038	0.35201478	-1.0633938	5.337675	8.157744	Walking_Scroll
13:46:30.533	0.8834874	5.2458563	4.7765784	0.20778887	-0.1955569	0.07407107	-1.0409586	5.3617415	8.144843	Walking_Scroll
13:46:30.557	0.8834874	5.2458563	4.7765784	0.20778887	-0.1955569	0.07407107	-1.0409586	5.3617415	8.144843	Walking_Scroll
13:46:30.579	0.8834874	5.2458563	4.7765784	0.20778887	-0.1955569	0.07407107	-1.0409586	5.3617415	8.144843	Walking_Scroll
13:46:30.603	0.8834874	5.2458563	4.7765784	0.20778887	-0.1955569	0.07407107	-1.0409586	5.3617415	8.144843	Walking_Scroll
13:46:30.625	0.8834874	5.2458563	4.7765784	0.20778887	-0.1955569	0.07407107	-1.0409586	5.3617415	8.144843	Walking_Scroll
13:46:30.648	0.8834874	5.2458563	4.7765784	0.20778887	-0.1955569	0.07407107	-1.0409586	5.3617415	8.144843	Walking_Scroll
13:46:30.671	0.8834874	5.2458563	4.7765784	0.20778887	-0.1955569	0.07407107	-1.0409586	5.3617415	8.144843	Walking_Scroll
13:46:30.694	-1.5921928	5.195576	8.681641	0.06545727	-0.16562451	-0.21303558	-0.622722	5.060948	8.376716	Walking_Scroll
13:46:30.718	-1.5921928	5.195576	8.681641	0.06545727	-0.16562451	-0.21303558	-0.622722	5.060948	8.376716	Walking_Scroll
13:46:30.740	-1.5921928	5.195576	8.681641	0.06545727	-0.16562451	-0.21303558	-0.622722	5.060948	8.376716	Walking_Scroll
13:46:30.763	-1.5921928	5.195576	8.681641	0.06545727	-0.16562451	-0.21303558	-0.622722	5.060948	8.376716	Walking_Scroll
13:46:30.786	-1.5921928	5.195576	8.681641	0.06545727	-0.16562451	-0.21303558	-0.622722	5.060948	8.376716	Walking_Scroll
13:46:30.809	-1.5921928	5.195576	8.681641	0.06545727	-0.16562451	-0.21303558	-0.622722	5.060948	8.376716	Walking_Scroll
13:46:30.833	-1.5921928	5.195576	8.681641	0.06545727	-0.16562451	-0.21303558	-0.622722	5.060948	8.376716	Walking_Scroll
13:46:30.857	-1.5921928	5.195576	8.681641	0.06545727	-0.16562451	-0.21303558	-0.622722	5.060948	8.376716	Walking_Scroll
13:46:30.880	0.117319465	5.200365	8.964165	0.10943956	-0.28352147	0.10950126	-0.39465147	5.257484	8.268825	Walking_Scroll
13:46:30.903	0.117319465	5.200365	8.964165	0.10943956	-0.28352147	0.10950126	-0.39465147	5.257484	8.268825	Walking_Scroll
13:46:30.926	0.117319465	5.200365	8.964165	0.10943956	-0.28352147	0.10950126	-0.39465147	5.257484	8.268825	Walking_Scroll
13:46:30.949	0.117319465	5.200365	8.964165	0.10943956	-0.28352147	0.10950126	-0.39465147	5.257484	8.268825	Walking_Scroll
13:46:30.972	0.117319465	5.200365	8.964165	0.10943956	-0.28352147	0.10950126	-0.39465147	5.257484	8.268825	Walking_Scroll
13:46:30.995	0.117319465	5.200365	8.964165	0.10943956	-0.28352147	0.10950126	-0.39465147	5.257484	8.268825	Walking_Scroll
13:46:31.019	0.117319465	5.200365	8.964165	0.10943956	-0.28352147	0.10950126	-0.39465147	5.257484	8.268825	Walking_Scroll
13:46:31.052	0.9816527	4.434197	7.6473136	0.083783224	0.50449467	-0.28023076	-0.25584918	5.1362376	8.350087	Walking_Scroll
13:46:31.087	0.9816527	4.434197	7.6473136	0.083783224	0.50449467	-0.28023076	-0.25584918	5.1362376	8.350087	Walking_Scroll
13:46:31.119	0.9816527	4.434197	7.6473136	0.083783224	0.50449467	-0.28023076	-0.25584918	5.1362376	8.350087	Walking_Scroll
13:46:31.152	0.9816527	4.434197	7.6473136	0.083783224	0.50449467	-0.28023076	-0.25584918	5.1362376	8.350087	Walking_Scroll
13:46:31.186	0.9816527	4.434197	7.6473136	0.083783224	0.50449467	-0.28023076	-0.25584918	5.1362376	8.350087	Walking_Scroll
13:46:31.220	0.9816527	4.434197	7.6473136	0.083783224	0.50449467	-0.28023076	-0.25584918	5.1362376	8.350087	Walking_Scroll
13:46:31.253	-0.4070267	4.723904	6.7063637	0.022085832	-0.037953667	-0.19959655	-0.757977	5.044539	8.375467	Walking_Scroll
13:46:31.275	-0.4070267	4.723904	6.7063637	0.022085832	-0.037953667	-0.19959655	-0.757977	5.044539	8.375467	Walking_Scroll
13:46:31.298	-0.4070267	4.723904	6.7063637	0.022085832	-0.037953667	-0.19959655	-0.757977	5.044539	8.375467	Walking_Scroll
13:46:31.324	-0.4070267	4.723904	6.7063637	0.022085832	-0.037953667	-0.19959655	-0.757977	5.044539	8.375467	Walking_Scroll
13:46:31.346	-0.4070267	4.723904	6.7063637	0.022085832	-0.037953667	-0.19959655	-0.757977	5.044539	8.375467	Walking_Scroll
13:46:31.368	-0.4070267	4.723904	6.7063637	0.022085832	-0.037953667	-0.19959655	-0.757977	5.044539	8.375467	Walking_Scroll
13:46:31.390	-0.4070267	4.723904	6.7063637	0.022085832	-0.037953667	-0.19959655	-0.757977	5.044539	8.375467	Walking_Scroll
13:46:31.413	-1.1061549	6.3208857	7.388732	0.055683423	0.19539686	-0.07559091	-0.7409183	5.264223	8.240712	Walking_Scroll
13:46:31.436	-1.1061549	6.3208857	7.388732	0.055683423	0.19539686	-0.07559091	-0.7409183	5.264223	8.240712	Walking_Scroll
13:46:31.459	-1.1061549	6.3208857	7.388732	0.055683423	0.19539686	-0.07559091	-0.7409183	5.264223	8.240712	Walking_Scroll
13:46:31.482	-1.1061549	6.3208857	7.388732	0.055683423	0.19539686	-0.07559091	-0.7409183	5.264223	8.240712	Walking_Scroll
13:46:31.505	-1.1061549	6.3208857	7.388732	0.055683423	0.19539686	-0.07559091	-0.7409183	5.264223	8.240712	Walking_Scroll
13:46:31.528	-1.1061549	6.3208857	7.388732	0.055683423	0.19539686	-0.07559091	-0.7409183	5.264223	8.240712	Walking_Scroll
13:46:31.550	-1.1061549	6.3208857	7.388732	0.055683423	0.19539686	-0.07559091	-0.7409183	5.264223	8.240712	Walking_Scroll
13:46:31.572	-1.1061549	6.3208857	7.388732	0.055683423	0.19539686	-0.07559091	-0.7409183	5.264223	8.240712	Walking_Scroll
13:46:31.596	-0.44054657	6.352011	9.294575	0.25849068	0.010304686	0.08567751	-0.94392097	5.5735106	8.013451	Walking_Scroll
13:46:31.619	-0.44054657	6.352011	9.294575	0.25849068	0.010304686	0.08567751	-0.94392097	5.5735106	8.013451	Walking_Scroll
13:46:31.641	-0.44054657	6.352011	9.294575	0.25849068	0.010304686	0.08567751	-0.94392097	5.5735106	8.013451	Walking_Scroll
13:46:31.665	-0.44054657	6.352011	9.294575	0.25849068	0.010304686	0.08567751	-0.94392097	5.5735106	8.013451	Walking_Scroll
13:46:31.688	-0.44054657	6.352011	9.294575	0.25849068	0.010304686	0.08567751	-0.94392097	5.5735106	8.013451	Walking_Scroll
13:46:31.711	-0.44054657	6.352011	9.294575	0.25849068	0.010304686	0.08567751	-0.94392097	5.5735106	8.013451	Walking_Scroll
13:46:31.734	-0.44054657	6.352011	9.294575	0.25849068	0.010304686	0.08567751	-0.94392097	5.5735106	8.013451	Walking_Scroll
13:46:31.757	-0.44054657	6.352011	9.294575	0.25849068	0.010304686	0.08567751	-0.94392097	5.5735106	8.013451	Walking_Scroll
13:46:31.780	-1.0870007	3.6919718	8.511647	-0.25585786	-0.18456133	0.2109049	-1.0091794	5.6100273	7.979942	Walking_Scroll
13:46:31.802	-1.0870007	3.6919718	8.511647	-0.25585786	-0.18456133	0.2109049	-1.0091794	5.6100273	7.979942	Walking_Scroll
13:46:31.826	-1.0870007	3.6919718	8.511647	-0.25585786	-0.18456133	0.2109049	-1.0091794	5.6100273	7.979942	Walking_Scroll
13:46:31.849	-1.0870007	3.6919718	8.511647	-0.25585786	-0.18456133	0.2109049	-1.0091794	5.6100273	7.979942	Walking_Scroll
13:46:31.872	-1.0870007	3.6919718	8.511647	-0.25585786	-0.18456133	0.2109049	-1.0091794	5.6100273	7.979942	Walking_Scroll
13:46:31.894	-1.0870007	3.6919718	8.511647	-0.25585786	-0.18456133	0.2109049	-1.0091794	5.6100273	7.979942	Walking_Scroll
13:46:31.918	-1.0870007	3.6919718	8.511647	-0.25585786	-0.18456133	0.2109049	-1.0091794	5.6100273	7.979942	Walking_Scroll
13:46:31.941	-1.0870007	3.6919718	8.511647	-0.25585786	-0.18456133	0.2109049	-1.0091794	5.6100273	7.979942	Walking_Scroll
13:46:31.964	-1.1420691	5.087834	6.6584783	-0.41468284	0.4391321	0.13515761	-1.3473964	4.9742284	8.343377	Walking_Scroll
13:46:31.987	-1.1420691	5.087834	6.6584783	-0.41468284	0.4391321	0.13515761	-1.3473964	4.9742284	8.343377	Walking_Scroll
13:46:32.009	-1.1420691	5.087834	6.6584783	-0.41468284	0.4391321	0.13515761	-1.3473964	4.9742284	8.343377	Walking_Scroll
13:46:32.031	-1.1420691	5.087834	6.6584783	-0.41468284	0.4391321	0.13515761	-1.3473964	4.9742284	8.343377	Walking_Scroll
13:46:32.052	-1.1420691	5.087834	6.6584783	-0.41468284	0.4391321	0.13515761	-1.3473964	4.9742284	8.343377	Walking_Scroll
13:46:32.073	-1.1420691	5.087834	6.6584783	-0.41468284	0.4391321	0.13515761	-1.3473964	4.9742284	8.343377	Walking_Scroll
13:46:32.096	-1.1420691	5.087834	6.6584783	-0.41468284	0.4391321	0.13515761	-1.3473964	4.9742284	8.343377	Walking_Scroll
13:46:32.119	-1.1420691	5.087834	6.6584783	-0.41468284	0.4391321	0.13515761	-1.3473964	4.9742284	8.343377	Walking_Scroll
13:46:32.143	-1.3144568	5.4086666	8.439818	0.030637948	-0.39653155	-0.1531708	-1.1385396	4.981983	8.3698225	Walking_Scroll
13:46:32.167	-1.3144568	5.4086666	8.439818	0.030637948	-0.39653155	-0.1531708	-1.1385396	4.981983	8.3698225	Walking_Scroll
13:46:32.190	-1.3144568	5.4086666	8.439818	0.030637948	-0.39653155	-0.1531708	-1.1385396	4.981983	8.3698225	Walking_Scroll
13:46:32.212	-1.3144568	5.4086666	8.439818	0.030637948	-0.39653155	-0.1531708	-1.1385396	4.981983	8.3698225	Walking_Scroll
13:46:32.236	-1.3144568	5.4086666	8.439818	0.030637948	-0.39653155	-0.1531708	-1.1385396	4.981983	8.3698225	Walking_Scroll
13:46:32.258	-1.3144568	5.4086666	8.439818	0.030637948	-0.39653155	-0.1531708	-1.1385396	4.981983	8.3698225	Walking_Scroll
13:46:32.282	-1.3144568	5.4086666	8.439818	0.030637948	-0.39653155	-0.1531708	-1.1385396	4.981983	8.3698225	Walking_Scroll
13:46:32.305	-1.3144568	5.4086666	8.439818	0.030637948	-0.39653155	-0.1531708	-1.1385396	4.981983	8.3698225	Walking_Scroll
13:46:32.328	0.5363176	4.2139235	9.905115	0.062402938	-0.3714861	-0.03038688	-0.69787854	5.070915	8.364757	Walking_Scroll
13:46:32.351	0.5363176	4.2139235	9.905115	0.062402938	-0.3714861	-0.03038688	-0.69787854	5.070915	8.364757	Walking_Scroll
13:46:32.373	0.5363176	4.2139235	9.905115	0.062402938	-0.3714861	-0.03038688	-0.69787854	5.070915	8.364757	Walking_Scroll
13:46:32.397	0.5363176	4.2139235	9.905115	0.062402938	-0.3714861	-0.03038688	-0.69787854	5.070915	8.364757	Walking_Scroll
13:46:32.420	0.5363176	4.2139235	9.905115	0.062402938	-0.3714861	-0.03038688	-0.69787854	5.070915	8.364757	Walking_Scroll
13:46:32.443	0.5363176	4.2139235	9.905115	0.062402938	-0.3714861	-0.03038688	-0.69787854	5.070915	8.364757	Walking_Scroll
13:46:32.466	0.5363176	4.2139235	9.905115	0.062402938	-0.3714861	-0.03038688	-0.69787854	5.070915	8.364757	Walking_Scroll
13:46:32.488	-0.23224466	5.322473	7.0894475	-0.009068294	0.0017525724	-0.004119675	-0.30543685	5.285231	8.254902	Walking_Scroll
13:46:32.511	-0.23224466	5.322473	7.0894475	-0.009068294	0.0017525724	-0.004119675	-0.30543685	5.285231	8.254902	Walking_Scroll
13:46:32.534	-0.23224466	5.322473	7.0894475	-0.009068294	0.0017525724	-0.004119675	-0.30543685	5.285231	8.254902	Walking_Scroll
13:46:32.556	-0.23224466	5.322473	7.0894475	-0.009068294	0.0017525724	-0.004119675	-0.30543685	5.285231	8.254902	Walking_Scroll
13:46:32.579	-0.23224466	5.322473	7.0894475	-0.009068294	0.0017525724	-0.004119675	-0.30543685	5.285231	8.254902	Walking_Scroll
13:46:32.601	-0.23224466	5.322473	7.0894475	-0.009068294	0.0017525724	-0.004119675	-0.30543685	5.285231	8.254902	Walking_Scroll
13:46:32.625	-0.23224466	5.322473	7.0894475	-0.009068294	0.0017525724	-0.004119675	-0.30543685	5.285231	8.254902	Walking_Scroll
13:46:32.647	-0.23224466	5.322473	7.0894475	-0.009068294	0.0017525724	-0.004119675	-0.30543685	5.285231	8.254902	Walking_Scroll
13:46:32.669	-0.6560313	4.443774	6.969734	-0.21737334	0.06894775	-0.09208427	-0.48379734	5.4399652	8.1451235	Walking_Scroll
13:46:32.692	-0.6560313	4.443774	6.969734	-0.21737334	0.06894775	-0.09208427	-0.48379734	5.4399652	8.1451235	Walking_Scroll
13:46:32.714	-0.6560313	4.443774	6.969734	-0.21737334	0.06894775	-0.09208427	-0.48379734	5.4399652	8.1451235	Walking_Scroll
13:46:32.737	-0.6560313	4.443774	6.969734	-0.21737334	0.06894775	-0.09208427	-0.48379734	5.4399652	8.1451235	Walking_Scroll
13:46:32.760	-0.6560313	4.443774	6.969734	-0.21737334	0.06894775	-0.09208427	-0.48379734	5.4399652	8.1451235	Walking_Scroll
13:46:32.783	-0.6560313	4.443774	6.969734	-0.21737334	0.06894775	-0.09208427	-0.48379734	5.4399652	8.1451235	Walking_Scroll
13:46:32.806	-0.6560313	4.443774	6.969734	-0.21737334	0.06894775	-0.09208427	-0.48379734	5.4399652	8.1451235	Walking_Scroll
13:46:32.829	-0.6560313	4.443774	6.969734	-0.21737334	0.06894775	-0.09208427	-0.48379734	5.4399652	8.1451235	Walking_Scroll
13:46:32.853	-0.5458947	5.377541	9.100638	-0.18988441	0.03962622	-0.13362311	-0.7049887	5.217771	8.273343	Walking_Scroll
13:46:32.876	-0.5458947	5.377541	9.100638	-0.18988441	0.03962622	-0.13362311	-0.7049887	5.217771	8.273343	Walking_Scroll
13:46:32.899	-0.5458947	5.377541	9.100638	-0.18988441	0.03962622	-0.13362311	-0.7049887	5.217771	8.273343	Walking_Scroll
13:46:32.922	-0.5458947	5.377541	9.100638	-0.18988441	0.03962622	-0.13362311	-0.7049887	5.217771	8.273343	Walking_Scroll
13:46:32.946	-0.5458947	5.377541	9.100638	-0.18988441	0.03962622	-0.13362311	-0.7049887	5.217771	8.273343	Walking_Scroll
13:46:32.970	-0.5458947	5.377541	9.100638	-0.18988441	0.03962622	-0.13362311	-0.7049887	5.217771	8.273343	Walking_Scroll
13:46:32.992	-0.5458947	5.377541	9.100638	-0.18988441	0.03962622	-0.13362311	-0.7049887	5.217771	8.273343	Walking_Scroll
13:46:33.016	-0.5458947	5.377541	9.100638	-0.18988441	0.03962622	-0.13362311	-0.7049887	5.217771	8.273343	Walking_Scroll
13:46:33.037	-0.42618093	3.955342	10.407912	0.3336271	-0.35438186	-0.0652062	-0.60741603	5.376347	8.179014	Walking_Scroll
13:46:33.059	-0.42618093	3.955342	10.407912	0.3336271	-0.35438186	-0.0652062	-0.60741603	5.376347	8.179014	Walking_Scroll
13:46:33.080	-0.42618093	3.955342	10.407912	0.3336271	-0.35438186	-0.0652062	-0.60741603	5.376347	8.179014	Walking_Scroll
13:46:33.101	-0.42618093	3.955342	10.407912	0.3336271	-0.35438186	-0.0652062	-0.60741603	5.376347	8.179014	Walking_Scroll
13:46:33.122	-0.42618093	3.955342	10.407912	0.3336271	-0.35438186	-0.0652062	-0.60741603	5.376347	8.179014	Walking_Scroll
13:46:33.144	-0.42618093	3.955342	10.407912	0.3336271	-0.35438186	-0.0652062	-0.60741603	5.376347	8.179014	Walking_Scroll
13:46:33.165	-0.42618093	3.955342	10.407912	0.3336271	-0.35438186	-0.0652062	-0.60741603	5.376347	8.179014	Walking_Scroll
13:46:33.187	-0.42618093	3.955342	10.407912	0.3336271	-0.35438186	-0.0652062	-0.60741603	5.376347	8.179014	Walking_Scroll
13:46:33.208	0.6368771	4.122941	7.798153	-0.19660392	0.23449223	0.36301035	-0.67100745	5.4770865	8.106886	Walking_Scroll
13:46:33.231	0.6368771	4.122941	7.798153	-0.19660392	0.23449223	0.36301035	-0.67100745	5.4770865	8.106886	Walking_Scroll
13:46:33.253	0.6368771	4.122941	7.798153	-0.19660392	0.23449223	0.36301035	-0.67100745	5.4770865	8.106886	Walking_Scroll
13:46:33.275	0.6368771	4.122941	7.798153	-0.19660392	0.23449223	0.36301035	-0.67100745	5.4770865	8.106886	Walking_Scroll
13:46:33.299	0.6368771	4.122941	7.798153	-0.19660392	0.23449223	0.36301035	-0.67100745	5.4770865	8.106886	Walking_Scroll
13:46:33.322	0.6368771	4.122941	7.798153	-0.19660392	0.23449223	0.36301035	-0.67100745	5.4770865	8.106886	Walking_Scroll
13:46:33.345	0.6368771	4.122941	7.798153	-0.19660392	0.23449223	0.36301035	-0.67100745	5.4770865	8.106886	Walking_Scroll
13:46:33.368	0.6368771	4.122941	7.798153	-0.19660392	0.23449223	0.36301035	-0.67100745	5.4770865	8.106886	Walking_Scroll
13:46:33.390	-0.6105401	5.7821736	6.062304	0.0788963	-0.24015006	-0.06948225	-0.7616569	5.5550485	8.045598	Walking_Scroll
13:46:33.414	-0.6105401	5.7821736	6.062304	0.0788963	-0.24015006	-0.06948225	-0.7616569	5.5550485	8.045598	Walking_Scroll
13:46:33.437	-0.6105401	5.7821736	6.062304	0.0788963	-0.24015006	-0.06948225	-0.7616569	5.5550485	8.045598	Walking_Scroll
13:46:33.460	-0.6105401	5.7821736	6.062304	0.0788963	-0.24015006	-0.06948225	-0.7616569	5.5550485	8.045598	Walking_Scroll
13:46:33.483	-0.6105401	5.7821736	6.062304	0.0788963	-0.24015006	-0.06948225	-0.7616569	5.5550485	8.045598	Walking_Scroll
13:46:33.506	-0.6105401	5.7821736	6.062304	0.0788963	-0.24015006	-0.06948225	-0.7616569	5.5550485	8.045598	Walking_Scroll
13:46:33.529	-0.6105401	5.7821736	6.062304	0.0788963	-0.24015006	-0.06948225	-0.7616569	5.5550485	8.045598	Walking_Scroll
13:46:33.552	-0.6105401	5.7821736	6.062304	0.0788963	-0.24015006	-0.06948225	-0.7616569	5.5550485	8.045598	Walking_Scroll
13:46:33.575	-1.4844503	6.474119	8.363202	0.006814202	-0.10331625	0.01970407	-0.61182994	5.734285	7.931835	Walking_Scroll
13:46:33.598	-1.4844503	6.474119	8.363202	0.006814202	-0.10331625	0.01970407	-0.61182994	5.734285	7.931835	Walking_Scroll
13:46:33.621	-1.4844503	6.474119	8.363202	0.006814202	-0.10331625	0.01970407	-0.61182994	5.734285	7.931835	Walking_Scroll
13:46:33.643	-1.4844503	6.474119	8.363202	0.006814202	-0.10331625	0.01970407	-0.61182994	5.734285	7.931835	Walking_Scroll
13:46:33.666	-1.4844503	6.474119	8.363202	0.006814202	-0.10331625	0.01970407	-0.61182994	5.734285	7.931835	Walking_Scroll
13:46:33.688	-1.4844503	6.474119	8.363202	0.006814202	-0.10331625	0.01970407	-0.61182994	5.734285	7.931835	Walking_Scroll
13:46:33.711	-1.4844503	6.474119	8.363202	0.006814202	-0.10331625	0.01970407	-0.61182994	5.734285	7.931835	Walking_Scroll
13:46:33.734	-1.4844503	6.474119	8.363202	0.006814202	-0.10331625	0.01970407	-0.61182994	5.734285	7.931835	Walking_Scroll
13:46:33.972	-1.3360053	5.0926223	6.648901	-0.119634904	-0.07032953	-0.2936698	-0.48448682	5.5325766	8.082462	Walking_Scroll
13:46:33.996	-1.3360053	5.0926223	6.648901	-0.119634904	-0.07032953	-0.2936698	-0.48448682	5.5325766	8.082462	Walking_Scroll
13:46:34.017	-1.3360053	5.0926223	6.648901	-0.119634904	-0.07032953	-0.2936698	-0.48448682	5.5325766	8.082462	Walking_Scroll
13:46:34.039	-1.3360053	5.0926223	6.648901	-0.119634904	-0.07032953	-0.2936698	-0.48448682	5.5325766	8.082462	Walking_Scroll
13:46:34.059	-1.3360053	5.0926223	6.648901	-0.119634904	-0.07032953	-0.2936698	-0.48448682	5.5325766	8.082462	Walking_Scroll
13:46:34.081	-1.3360053	5.0926223	6.648901	-0.119634904	-0.07032953	-0.2936698	-0.48448682	5.5325766	8.082462	Walking_Scroll
13:46:34.102	-1.3360053	5.0926223	6.648901	-0.119634904	-0.07032953	-0.2936698	-0.48448682	5.5325766	8.082462	Walking_Scroll
13:46:34.123	-0.70631105	5.6457	6.421445	-0.0652679	0.2705333	0.09728396	-0.6815602	5.5624776	8.047649	Walking_Scroll
13:46:34.144	-0.70631105	5.6457	6.421445	-0.0652679	0.2705333	0.09728396	-0.6815602	5.5624776	8.047649	Walking_Scroll
13:46:34.165	-0.70631105	5.6457	6.421445	-0.0652679	0.2705333	0.09728396	-0.6815602	5.5624776	8.047649	Walking_Scroll
13:46:34.187	-0.70631105	5.6457	6.421445	-0.0652679	0.2705333	0.09728396	-0.6815602	5.5624776	8.047649	Walking_Scroll
13:46:34.208	-0.70631105	5.6457	6.421445	-0.0652679	0.2705333	0.09728396	-0.6815602	5.5624776	8.047649	Walking_Scroll
13:46:34.230	-0.70631105	5.6457	6.421445	-0.0652679	0.2705333	0.09728396	-0.6815602	5.5624776	8.047649	Walking_Scroll
13:46:34.251	-0.70631105	5.6457	6.421445	-0.0652679	0.2705333	0.09728396	-0.6815602	5.5624776	8.047649	Walking_Scroll
13:46:34.273	-0.70631105	5.6457	6.421445	-0.0652679	0.2705333	0.09728396	-0.6815602	5.5624776	8.047649	Walking_Scroll
13:46:34.295	-2.17879	6.0599093	9.529214	0.0019272799	0.34872404	0.16020308	-0.850614	5.463691	8.099066	Walking_Scroll
13:46:34.316	-2.17879	6.0599093	9.529214	0.0019272799	0.34872404	0.16020308	-0.850614	5.463691	8.099066	Walking_Scroll
13:46:34.338	-2.17879	6.0599093	9.529214	0.0019272799	0.34872404	0.16020308	-0.850614	5.463691	8.099066	Walking_Scroll
13:46:34.359	-2.17879	6.0599093	9.529214	0.0019272799	0.34872404	0.16020308	-0.850614	5.463691	8.099066	Walking_Scroll
13:46:34.381	-2.17879	6.0599093	9.529214	0.0019272799	0.34872404	0.16020308	-0.850614	5.463691	8.099066	Walking_Scroll
13:46:34.403	-2.17879	6.0599093	9.529214	0.0019272799	0.34872404	0.16020308	-0.850614	5.463691	8.099066	Walking_Scroll
13:46:34.425	-2.17879	6.0599093	9.529214	0.0019272799	0.34872404	0.16020308	-0.850614	5.463691	8.099066	Walking_Scroll
13:46:34.446	-2.17879	6.0599093	9.529214	0.0019272799	0.34872404	0.16020308	-0.850614	5.463691	8.099066	Walking_Scroll
13:46:34.468	-1.8627458	5.1237483	6.8667803	0.17358041	0.23449223	0.50900716	-0.86525255	5.8026013	7.8582106	Walking_Scroll
13:46:34.489	-1.8627458	5.1237483	6.8667803	0.17358041	0.23449223	0.50900716	-0.86525255	5.8026013	7.8582106	Walking_Scroll
13:46:34.510	-1.8627458	5.1237483	6.8667803	0.17358041	0.23449223	0.50900716	-0.86525255	5.8026013	7.8582106	Walking_Scroll
13:46:34.532	-1.8627458	5.1237483	6.8667803	0.17358041	0.23449223	0.50900716	-0.86525255	5.8026013	7.8582106	Walking_Scroll
13:46:34.553	-1.8627458	5.1237483	6.8667803	0.17358041	0.23449223	0.50900716	-0.86525255	5.8026013	7.8582106	Walking_Scroll
13:46:34.574	-1.8627458	5.1237483	6.8667803	0.17358041	0.23449223	0.50900716	-0.86525255	5.8026013	7.8582106	Walking_Scroll
13:46:34.595	-1.8627458	5.1237483	6.8667803	0.17358041	0.23449223	0.50900716	-0.86525255	5.8026013	7.8582106	Walking_Scroll
13:46:34.617	-1.8627458	5.1237483	6.8667803	0.17358041	0.23449223	0.50900716	-0.86525255	5.8026013	7.8582106	Walking_Scroll
13:46:34.638	-1.8627458	5.1237483	6.8667803	0.17358041	0.23449223	0.50900716	-0.86525255	5.8026013	7.8582106	Walking_Scroll
13:46:34.659	-0.73743665	5.0638914	4.3623686	0.22733654	0.41653007	0.21334836	-0.86231154	5.786934	7.8700805	Walking_Scroll
13:46:34.683	-0.73743665	5.0638914	4.3623686	0.22733654	0.41653007	0.21334836	-0.86231154	5.786934	7.8700805	Walking_Scroll
13:46:34.704	-0.73743665	5.0638914	4.3623686	0.22733654	0.41653007	0.21334836	-0.86231154	5.786934	7.8700805	Walking_Scroll
13:46:34.728	-0.73743665	5.0638914	4.3623686	0.22733654	0.41653007	0.21334836	-0.86231154	5.786934	7.8700805	Walking_Scroll
13:46:34.749	-0.73743665	5.0638914	4.3623686	0.22733654	0.41653007	0.21334836	-0.86231154	5.786934	7.8700805	Walking_Scroll
13:46:34.770	-0.73743665	5.0638914	4.3623686	0.22733654	0.41653007	0.21334836	-0.86231154	5.786934	7.8700805	Walking_Scroll
13:46:34.792	-0.73743665	5.0638914	4.3623686	0.22733654	0.41653007	0.21334836	-0.86231154	5.786934	7.8700805	Walking_Scroll
13:46:34.813	-0.73743665	5.0638914	4.3623686	0.22733654	0.41653007	0.21334836	-0.86231154	5.786934	7.8700805	Walking_Scroll
13:46:34.835	-1.2402344	6.7231236	7.8532214	0.023307564	0.12331476	-0.10369071	-0.81228733	5.768266	7.889084	Walking_Scroll
13:46:34.856	-1.2402344	6.7231236	7.8532214	0.023307564	0.12331476	-0.10369071	-0.81228733	5.768266	7.889084	Walking_Scroll
13:46:34.877	-1.2402344	6.7231236	7.8532214	0.023307564	0.12331476	-0.10369071	-0.81228733	5.768266	7.889084	Walking_Scroll
13:46:34.898	-1.2402344	6.7231236	7.8532214	0.023307564	0.12331476	-0.10369071	-0.81228733	5.768266	7.889084	Walking_Scroll
13:46:34.919	-1.2402344	6.7231236	7.8532214	0.023307564	0.12331476	-0.10369071	-0.81228733	5.768266	7.889084	Walking_Scroll
13:46:34.940	-1.2402344	6.7231236	7.8532214	0.023307564	0.12331476	-0.10369071	-0.81228733	5.768266	7.889084	Walking_Scroll
13:46:34.962	-1.2402344	6.7231236	7.8532214	0.023307564	0.12331476	-0.10369071	-0.81228733	5.768266	7.889084	Walking_Scroll
13:46:34.983	-1.2402344	6.7231236	7.8532214	0.023307564	0.12331476	-0.10369071	-0.81228733	5.768266	7.889084	Walking_Scroll
13:46:35.004	-0.7302538	6.318491	9.507666	-0.026172522	-0.26824987	0.08689924	-0.81228733	5.768266	7.889084	Walking_Scroll
13:46:35.025	-0.7302538	6.318491	9.507666	-0.026172522	-0.26824987	0.08689924	-0.81548065	5.823359	7.8481746	Walking_Scroll
13:46:35.047	-0.7302538	6.318491	9.507666	-0.026172522	-0.26824987	0.08689924	-0.81548065	5.823359	7.8481746	Walking_Scroll
13:46:35.068	-0.7302538	6.318491	9.507666	-0.026172522	-0.26824987	0.08689924	-0.81548065	5.823359	7.8481746	Walking_Scroll
13:46:35.089	-0.7302538	6.318491	9.507666	-0.026172522	-0.26824987	0.08689924	-0.81548065	5.823359	7.8481746	Walking_Scroll
13:46:35.110	-0.7302538	6.318491	9.507666	-0.026172522	-0.26824987	0.08689924	-0.81548065	5.823359	7.8481746	Walking_Scroll
13:46:35.133	-0.7302538	6.318491	9.507666	-0.026172522	-0.26824987	0.08689924	-0.81548065	5.823359	7.8481746	Walking_Scroll
13:46:35.167	-0.7302538	6.318491	9.507666	-0.026172522	-0.26824987	0.08689924	-0.81548065	5.823359	7.8481746	Walking_Scroll
13:46:35.200	1.5778271	4.7717896	6.517216	0.23161261	-0.020238576	0.019093204	-0.35292217	5.513526	8.102274	Walking_Scroll
13:46:35.237	1.5778271	4.7717896	6.517216	0.23161261	-0.020238576	0.019093204	-0.35292217	5.513526	8.102274	Walking_Scroll
13:46:35.270	1.5778271	4.7717896	6.517216	0.23161261	-0.020238576	0.019093204	-0.35292217	5.513526	8.102274	Walking_Scroll
13:46:35.303	1.5778271	4.7717896	6.517216	0.23161261	-0.020238576	0.019093204	-0.35292217	5.513526	8.102274	Walking_Scroll
13:46:35.337	1.5778271	4.7717896	6.517216	0.23161261	-0.020238576	0.019093204	-0.35292217	5.513526	8.102274	Walking_Scroll
13:46:35.371	-0.44772938	5.2314906	6.7135468	0.026361888	-0.17478749	-0.50930524	-0.3225829	5.316393	8.234212	Walking_Scroll
13:46:35.404	-0.44772938	5.2314906	6.7135468	0.026361888	-0.17478749	-0.50930524	-0.3225829	5.316393	8.234212	Walking_Scroll
13:46:35.427	-0.44772938	5.2314906	6.7135468	0.026361888	-0.17478749	-0.50930524	-0.3225829	5.316393	8.234212	Walking_Scroll
13:46:35.450	-0.44772938	5.2314906	6.7135468	0.026361888	-0.17478749	-0.50930524	-0.3225829	5.316393	8.234212	Walking_Scroll
13:46:35.473	-0.44772938	5.2314906	6.7135468	0.026361888	-0.17478749	-0.50930524	-0.3225829	5.316393	8.234212	Walking_Scroll
13:46:35.495	-0.44772938	5.2314906	6.7135468	0.026361888	-0.17478749	-0.50930524	-0.3225829	5.316393	8.234212	Walking_Scroll
13:46:35.518	-0.44772938	5.2314906	6.7135468	0.026361888	-0.17478749	-0.50930524	-0.3225829	5.316393	8.234212	Walking_Scroll
13:46:35.541	-0.44772938	5.2314906	6.7135468	0.026361888	-0.17478749	-0.50930524	-0.3225829	5.316393	8.234212	Walking_Scroll
13:46:35.564	-0.13647367	6.464542	8.341654	0.09966572	-0.053836167	-0.07253658	-0.15451303	5.297367	8.251325	Walking_Scroll
13:46:35.587	-0.13647367	6.464542	8.341654	0.09966572	-0.053836167	-0.07253658	-0.15451303	5.297367	8.251325	Walking_Scroll
13:46:35.610	-0.13647367	6.464542	8.341654	0.09966572	-0.053836167	-0.07253658	-0.15451303	5.297367	8.251325	Walking_Scroll
13:46:35.633	-0.13647367	6.464542	8.341654	0.09966572	-0.053836167	-0.07253658	-0.15451303	5.297367	8.251325	Walking_Scroll
13:46:35.656	-0.13647367	6.464542	8.341654	0.09966572	-0.053836167	-0.07253658	-0.15451303	5.297367	8.251325	Walking_Scroll
13:46:35.678	-0.13647367	6.464542	8.341654	0.09966572	-0.053836167	-0.07253658	-0.15451303	5.297367	8.251325	Walking_Scroll
13:46:35.702	-0.13647367	6.464542	8.341654	0.09966572	-0.053836167	-0.07253658	-0.15451303	5.297367	8.251325	Walking_Scroll
13:46:35.724	-0.13647367	6.464542	8.341654	0.09966572	-0.053836167	-0.07253658	-0.15451303	5.297367	8.251325	Walking_Scroll
13:46:35.747	-1.786129	6.1652575	8.12138	-0.20087998	-0.439903	0.13210326	-0.26762605	5.598238	8.047262	Walking_Scroll
13:46:35.769	-1.786129	6.1652575	8.12138	-0.20087998	-0.439903	0.13210326	-0.26762605	5.598238	8.047262	Walking_Scroll
13:46:35.792	-1.786129	6.1652575	8.12138	-0.20087998	-0.439903	0.13210326	-0.26762605	5.598238	8.047262	Walking_Scroll
13:46:35.815	-1.786129	6.1652575	8.12138	-0.20087998	-0.439903	0.13210326	-0.26762605	5.598238	8.047262	Walking_Scroll
13:46:35.839	-1.786129	6.1652575	8.12138	-0.20087998	-0.439903	0.13210326	-0.26762605	5.598238	8.047262	Walking_Scroll
13:46:35.861	-1.786129	6.1652575	8.12138	-0.20087998	-0.439903	0.13210326	-0.26762605	5.598238	8.047262	Walking_Scroll
13:46:35.884	-1.786129	6.1652575	8.12138	-0.20087998	-0.439903	0.13210326	-0.26762605	5.598238	8.047262	Walking_Scroll
13:46:35.907	1.3623424	4.9010806	7.328875	-0.20087998	-0.439903	0.13210326	-0.26762605	5.598238	8.047262	Walking_Scroll
13:46:35.931	1.3623424	4.9010806	7.328875	0.06606813	0.42935824	0.37156245	-0.04735694	5.6278825	8.030881	Walking_Scroll
13:46:35.954	1.3623424	4.9010806	7.328875	0.06606813	0.42935824	0.37156245	-0.04735694	5.6278825	8.030881	Walking_Scroll
13:46:35.977	1.3623424	4.9010806	7.328875	0.06606813	0.42935824	0.37156245	-0.04735694	5.6278825	8.030881	Walking_Scroll
13:46:36.006	1.3623424	4.9010806	7.328875	0.06606813	0.42935824	0.37156245	-0.04735694	5.6278825	8.030881	Walking_Scroll
13:46:36.027	1.3623424	4.9010806	7.328875	0.06606813	0.42935824	0.37156245	-0.04735694	5.6278825	8.030881	Walking_Scroll
13:46:36.050	1.3623424	4.9010806	7.328875	0.06606813	0.42935824	0.37156245	-0.04735694	5.6278825	8.030881	Walking_Scroll
13:46:36.073	1.3623424	4.9010806	7.328875	0.06606813	0.42935824	0.37156245	-0.04735694	5.6278825	8.030881	Walking_Scroll
13:46:36.095	-0.80687064	4.879532	7.699988	0.39043757	-0.43929213	-0.11774061	-0.3560534	5.546176	8.079821	Walking_Scroll
13:46:36.118	-0.80687064	4.879532	7.699988	0.39043757	-0.43929213	-0.11774061	-0.3560534	5.546176	8.079821	Walking_Scroll
13:46:36.140	-0.80687064	4.879532	7.699988	0.39043757	-0.43929213	-0.11774061	-0.3560534	5.546176	8.079821	Walking_Scroll
13:46:36.164	-0.80687064	4.879532	7.699988	0.39043757	-0.43929213	-0.11774061	-0.3560534	5.546176	8.079821	Walking_Scroll
13:46:36.187	-0.80687064	4.879532	7.699988	0.39043757	-0.43929213	-0.11774061	-0.3560534	5.546176	8.079821	Walking_Scroll
13:46:36.210	-0.80687064	4.879532	7.699988	0.39043757	-0.43929213	-0.11774061	-0.3560534	5.546176	8.079821	Walking_Scroll
13:46:36.233	-0.80687064	4.879532	7.699988	0.39043757	-0.43929213	-0.11774061	-0.3560534	5.546176	8.079821	Walking_Scroll
13:46:36.256	-0.80687064	4.879532	7.699988	0.39043757	-0.43929213	-0.11774061	-0.3560534	5.546176	8.079821	Walking_Scroll
13:46:36.279	-0.36392978	6.7638264	7.118179	0.27864924	-0.028179824	-0.15500338	-0.31578144	5.9456596	7.7922873	Walking_Scroll
13:46:36.301	-0.36392978	6.7638264	7.118179	0.27864924	-0.028179824	-0.15500338	-0.31578144	5.9456596	7.7922873	Walking_Scroll
13:46:36.324	-0.36392978	6.7638264	7.118179	0.27864924	-0.028179824	-0.15500338	-0.31578144	5.9456596	7.7922873	Walking_Scroll
13:46:36.346	-0.36392978	6.7638264	7.118179	0.27864924	-0.028179824	-0.15500338	-0.31578144	5.9456596	7.7922873	Walking_Scroll
13:46:36.368	-0.36392978	6.7638264	7.118179	0.27864924	-0.028179824	-0.15500338	-0.31578144	5.9456596	7.7922873	Walking_Scroll
13:46:36.392	-0.36392978	6.7638264	7.118179	0.27864924	-0.028179824	-0.15500338	-0.31578144	5.9456596	7.7922873	Walking_Scroll
13:46:36.415	-0.36392978	6.7638264	7.118179	0.27864924	-0.028179824	-0.15500338	-0.31578144	5.9456596	7.7922873	Walking_Scroll
13:46:36.438	-0.36392978	6.7638264	7.118179	0.27864924	-0.028179824	-0.15500338	-0.31578144	5.9456596	7.7922873	Walking_Scroll
13:46:36.460	-0.7110996	5.2578273	10.058349	-0.2320341	-0.3940881	-0.15439253	-0.13095994	5.974954	7.7751603	Walking_Scroll
13:46:36.482	-0.7110996	5.2578273	10.058349	-0.2320341	-0.3940881	-0.15439253	-0.13095994	5.974954	7.7751603	Walking_Scroll
13:46:36.505	-0.7110996	5.2578273	10.058349	-0.2320341	-0.3940881	-0.15439253	-0.13095994	5.974954	7.7751603	Walking_Scroll
13:46:36.528	-0.7110996	5.2578273	10.058349	-0.2320341	-0.3940881	-0.15439253	-0.13095994	5.974954	7.7751603	Walking_Scroll
13:46:36.551	-0.7110996	5.2578273	10.058349	-0.2320341	-0.3940881	-0.15439253	-0.13095994	5.974954	7.7751603	Walking_Scroll
13:46:36.574	-0.7110996	5.2578273	10.058349	-0.2320341	-0.3940881	-0.15439253	-0.13095994	5.974954	7.7751603	Walking_Scroll
13:46:36.597	-0.7110996	5.2578273	10.058349	-0.2320341	-0.3940881	-0.15439253	-0.13095994	5.974954	7.7751603	Walking_Scroll
13:46:36.620	-0.7110996	5.2578273	10.058349	-0.2320341	-0.3940881	-0.15439253	-0.13095994	5.974954	7.7751603	Walking_Scroll
13:46:36.644	0.35435268	5.7127395	6.6345353	0.0507965	0.44524077	0.04780387	-0.09595643	5.8850546	7.843933	Walking_Scroll
13:46:36.667	0.35435268	5.7127395	6.6345353	0.0507965	0.44524077	0.04780387	-0.09595643	5.8850546	7.843933	Walking_Scroll
13:46:36.690	0.35435268	5.7127395	6.6345353	0.0507965	0.44524077	0.04780387	-0.09595643	5.8850546	7.843933	Walking_Scroll
13:46:36.713	0.35435268	5.7127395	6.6345353	0.0507965	0.44524077	0.04780387	-0.09595643	5.8850546	7.843933	Walking_Scroll
13:46:36.737	0.35435268	5.7127395	6.6345353	0.0507965	0.44524077	0.04780387	-0.09595643	5.8850546	7.843933	Walking_Scroll
13:46:36.760	0.35435268	5.7127395	6.6345353	0.0507965	0.44524077	0.04780387	-0.09595643	5.8850546	7.843933	Walking_Scroll
13:46:36.782	0.35435268	5.7127395	6.6345353	0.0507965	0.44524077	0.04780387	-0.09595643	5.8850546	7.843933	Walking_Scroll
13:46:36.804	0.35435268	5.7127395	6.6345353	0.0507965	0.44524077	0.04780387	-0.09595643	5.8850546	7.843933	Walking_Scroll
13:46:36.827	0.22745611	5.6002088	5.8204823	-0.19293873	0.10865399	0.13393587	-0.040932022	6.1437473	7.6434975	Walking_Scroll
13:46:36.849	0.22745611	5.6002088	5.8204823	-0.19293873	0.10865399	0.13393587	-0.040932022	6.1437473	7.6434975	Walking_Scroll
13:46:36.871	0.22745611	5.6002088	5.8204823	-0.19293873	0.10865399	0.13393587	-0.040932022	6.1437473	7.6434975	Walking_Scroll
13:46:36.892	0.22745611	5.6002088	5.8204823	-0.19293873	0.10865399	0.13393587	-0.040932022	6.1437473	7.6434975	Walking_Scroll
13:46:36.913	0.22745611	5.6002088	5.8204823	-0.19293873	0.10865399	0.13393587	-0.040932022	6.1437473	7.6434975	Walking_Scroll
13:46:36.936	0.22745611	5.6002088	5.8204823	-0.19293873	0.10865399	0.13393587	-0.040932022	6.1437473	7.6434975	Walking_Scroll
13:46:36.958	0.22745611	5.6002088	5.8204823	-0.19293873	0.10865399	0.13393587	-0.040932022	6.1437473	7.6434975	Walking_Scroll
13:46:36.981	0.22745611	5.6002088	5.8204823	-0.19293873	0.10865399	0.13393587	-0.040932022	6.1437473	7.6434975	Walking_Scroll
13:46:37.003	0.28731298	6.7901635	8.250671	-0.067100495	0.3774347	-0.06642793	-0.09149065	6.0280952	7.734597	Walking_Scroll
13:46:37.027	0.28731298	6.7901635	8.250671	-0.067100495	0.3774347	-0.06642793	-0.09149065	6.0280952	7.734597	Walking_Scroll
13:46:37.050	0.28731298	6.7901635	8.250671	-0.067100495	0.3774347	-0.06642793	-0.09149065	6.0280952	7.734597	Walking_Scroll
13:46:37.072	0.28731298	6.7901635	8.250671	-0.067100495	0.3774347	-0.06642793	-0.09149065	6.0280952	7.734597	Walking_Scroll
13:46:37.094	0.28731298	6.7901635	8.250671	-0.067100495	0.3774347	-0.06642793	-0.09149065	6.0280952	7.734597	Walking_Scroll
13:46:37.116	0.28731298	6.7901635	8.250671	-0.067100495	0.3774347	-0.06642793	-0.09149065	6.0280952	7.734597	Walking_Scroll
13:46:37.138	0.28731298	6.7901635	8.250671	-0.067100495	0.3774347	-0.06642793	-0.09149065	6.0280952	7.734597	Walking_Scroll
13:46:37.161	0.28731298	6.7901635	8.250671	-0.067100495	0.3774347	-0.06642793	-0.09149065	6.0280952	7.734597	Walking_Scroll
13:46:37.184	-1.211503	4.455745	9.031204	0.12776552	0.12026043	-0.40851247	-0.4404734	6.2229366	7.5664635	Walking_Scroll
13:46:37.207	-1.211503	4.455745	9.031204	0.12776552	0.12026043	-0.40851247	-0.4404734	6.2229366	7.5664635	Walking_Scroll
13:46:37.229	-1.211503	4.455745	9.031204	0.12776552	0.12026043	-0.40851247	-0.4404734	6.2229366	7.5664635	Walking_Scroll
13:46:37.252	-1.211503	4.455745	9.031204	0.12776552	0.12026043	-0.40851247	-0.4404734	6.2229366	7.5664635	Walking_Scroll
13:46:37.275	-1.211503	4.455745	9.031204	0.12776552	0.12026043	-0.40851247	-0.4404734	6.2229366	7.5664635	Walking_Scroll
13:46:37.299	-1.211503	4.455745	9.031204	0.12776552	0.12026043	-0.40851247	-0.4404734	6.2229366	7.5664635	Walking_Scroll
13:46:37.322	-1.211503	4.455745	9.031204	0.12776552	0.12026043	-0.40851247	-0.4404734	6.2229366	7.5664635	Walking_Scroll
13:46:37.345	-1.211503	4.455745	9.031204	0.12776552	0.12026043	-0.40851247	-0.4404734	6.2229366	7.5664635	Walking_Scroll
13:46:37.368	0.06464542	4.7981267	7.4868975	-0.2094321	0.033517566	-0.11346456	-0.7202891	6.266652	7.5087028	Walking_Scroll
13:46:37.391	0.06464542	4.7981267	7.4868975	-0.2094321	0.033517566	-0.11346456	-0.7202891	6.266652	7.5087028	Walking_Scroll
13:46:37.415	0.06464542	4.7981267	7.4868975	-0.2094321	0.033517566	-0.11346456	-0.7202891	6.266652	7.5087028	Walking_Scroll
13:46:37.438	0.06464542	4.7981267	7.4868975	-0.2094321	0.033517566	-0.11346456	-0.7202891	6.266652	7.5087028	Walking_Scroll
13:46:37.461	0.06464542	4.7981267	7.4868975	-0.2094321	0.033517566	-0.11346456	-0.7202891	6.266652	7.5087028	Walking_Scroll
13:46:37.484	0.06464542	4.7981267	7.4868975	-0.2094321	0.033517566	-0.11346456	-0.7202891	6.266652	7.5087028	Walking_Scroll
13:46:37.507	0.06464542	4.7981267	7.4868975	-0.2094321	0.033517566	-0.11346456	-0.7202891	6.266652	7.5087028	Walking_Scroll
13:46:37.531	-1.0439038	6.0694866	7.075082	-0.0634353	-0.17662008	-0.21364646	-0.7046697	6.158491	7.599127	Walking_Scroll
13:46:37.554	-1.0439038	6.0694866	7.075082	-0.0634353	-0.17662008	-0.21364646	-0.7046697	6.158491	7.599127	Walking_Scroll
13:46:37.577	-1.0439038	6.0694866	7.075082	-0.0634353	-0.17662008	-0.21364646	-0.7046697	6.158491	7.599127	Walking_Scroll
13:46:37.600	-1.0439038	6.0694866	7.075082	-0.0634353	-0.17662008	-0.21364646	-0.7046697	6.158491	7.599127	Walking_Scroll
13:46:37.623	-1.0439038	6.0694866	7.075082	-0.0634353	-0.17662008	-0.21364646	-0.7046697	6.158491	7.599127	Walking_Scroll
13:46:37.647	-1.0439038	6.0694866	7.075082	-0.0634353	-0.17662008	-0.21364646	-0.7046697	6.158491	7.599127	Walking_Scroll
13:46:37.669	-1.0439038	6.0694866	7.075082	-0.0634353	-0.17662008	-0.21364646	-0.7046697	6.158491	7.599127	Walking_Scroll
13:46:37.693	-1.0439038	6.0694866	7.075082	-0.0634353	-0.17662008	-0.21364646	-0.7046697	6.158491	7.599127	Walking_Scroll
13:46:37.715	-1.812466	6.8452315	7.1995845	0.007425067	-0.07949251	0.22861998	-0.73746645	6.282738	7.493577	Walking_Scroll
13:46:37.738	-1.812466	6.8452315	7.1995845	0.007425067	-0.07949251	0.22861998	-0.73746645	6.282738	7.493577	Walking_Scroll
13:46:37.762	-1.812466	6.8452315	7.1995845	0.007425067	-0.07949251	0.22861998	-0.73746645	6.282738	7.493577	Walking_Scroll
13:46:37.785	-1.812466	6.8452315	7.1995845	0.007425067	-0.07949251	0.22861998	-0.73746645	6.282738	7.493577	Walking_Scroll
13:46:37.807	-1.812466	6.8452315	7.1995845	0.007425067	-0.07949251	0.22861998	-0.73746645	6.282738	7.493577	Walking_Scroll
13:46:37.829	-1.812466	6.8452315	7.1995845	0.007425067	-0.07949251	0.22861998	-0.73746645	6.282738	7.493577	Walking_Scroll
13:46:37.852	-1.812466	6.8452315	7.1995845	0.007425067	-0.07949251	0.22861998	-0.73746645	6.282738	7.493577	Walking_Scroll
13:46:37.876	-1.812466	6.8452315	7.1995845	0.007425067	-0.07949251	0.22861998	-0.73746645	6.282738	7.493577	Walking_Scroll
13:46:37.899	0.9241901	5.111777	8.236305	0.13815023	-0.17662008	0.025201857	-0.16113266	6.341026	7.4790225	Walking_Scroll
13:46:37.922	0.9241901	5.111777	8.236305	0.13815023	-0.17662008	0.025201857	-0.16113266	6.341026	7.4790225	Walking_Scroll
13:46:37.944	0.9241901	5.111777	8.236305	0.13815023	-0.17662008	0.025201857	-0.16113266	6.341026	7.4790225	Walking_Scroll
13:46:37.968	0.9241901	5.111777	8.236305	0.13815023	-0.17662008	0.025201857	-0.16113266	6.341026	7.4790225	Walking_Scroll
13:46:37.991	0.9241901	5.111777	8.236305	0.13815023	-0.17662008	0.025201857	-0.16113266	6.341026	7.4790225	Walking_Scroll
13:46:38.014	0.9241901	5.111777	8.236305	0.13815023	-0.17662008	0.025201857	-0.16113266	6.341026	7.4790225	Walking_Scroll
13:46:38.038	0.9241901	5.111777	8.236305	0.13815023	-0.17662008	0.025201857	-0.16113266	6.341026	7.4790225	Walking_Scroll
13:46:38.060	0.9241901	5.111777	8.236305	0.13815023	-0.17662008	0.025201857	-0.16113266	6.341026	7.4790225	Walking_Scroll
13:46:38.082	-0.81644773	5.715134	5.4134555	-0.255247	0.24182262	-0.30344364	-0.18034284	6.3612256	7.461406	Walking_Scroll
13:46:38.107	-0.81644773	5.715134	5.4134555	-0.255247	0.24182262	-0.30344364	-0.18034284	6.3612256	7.461406	Walking_Scroll
13:46:38.130	-0.81644773	5.715134	5.4134555	-0.255247	0.24182262	-0.30344364	-0.18034284	6.3612256	7.461406	Walking_Scroll
13:46:38.152	-0.81644773	5.715134	5.4134555	-0.255247	0.24182262	-0.30344364	-0.18034284	6.3612256	7.461406	Walking_Scroll
13:46:38.174	-0.81644773	5.715134	5.4134555	-0.255247	0.24182262	-0.30344364	-0.18034284	6.3612256	7.461406	Walking_Scroll
13:46:38.197	-0.81644773	5.715134	5.4134555	-0.255247	0.24182262	-0.30344364	-0.18034284	6.3612256	7.461406	Walking_Scroll
13:46:38.221	-0.81644773	5.715134	5.4134555	-0.255247	0.24182262	-0.30344364	-0.18034284	6.3612256	7.461406	Walking_Scroll
13:46:38.244	-0.81644773	5.715134	5.4134555	-0.255247	0.24182262	-0.30344364	-0.18034284	6.3612256	7.461406	Walking_Scroll
13:46:38.267	-0.19154198	5.8180876	6.5483418	-0.3083923	0.028019777	0.15959221	-0.267456	6.12601	7.6531568	Walking_Scroll
13:46:38.290	-0.19154198	5.8180876	6.5483418	-0.3083923	0.028019777	0.15959221	-0.267456	6.12601	7.6531568	Walking_Scroll
13:46:38.311	-0.19154198	5.8180876	6.5483418	-0.3083923	0.028019777	0.15959221	-0.267456	6.12601	7.6531568	Walking_Scroll
13:46:38.334	-0.19154198	5.8180876	6.5483418	-0.3083923	0.028019777	0.15959221	-0.267456	6.12601	7.6531568	Walking_Scroll
13:46:38.357	-0.19154198	5.8180876	6.5483418	-0.3083923	0.028019777	0.15959221	-0.267456	6.12601	7.6531568	Walking_Scroll
13:46:38.380	-0.19154198	5.8180876	6.5483418	-0.3083923	0.028019777	0.15959221	-0.267456	6.12601	7.6531568	Walking_Scroll
13:46:38.402	-0.19154198	5.8180876	6.5483418	-0.3083923	0.028019777	0.15959221	-0.267456	6.12601	7.6531568	Walking_Scroll
13:46:38.426	-0.19154198	5.8180876	6.5483418	-0.3083923	0.028019777	0.15959221	-0.267456	6.12601	7.6531568	Walking_Scroll
13:46:38.451	-0.27294734	6.3376455	8.679246	-0.015787812	-0.04039713	-0.01755871	-0.42205217	5.9897146	7.753419	Walking_Scroll
13:46:38.474	-0.27294734	6.3376455	8.679246	-0.015787812	-0.04039713	-0.01755871	-0.42205217	5.9897146	7.753419	Walking_Scroll
13:46:38.496	-0.27294734	6.3376455	8.679246	-0.015787812	-0.04039713	-0.01755871	-0.42205217	5.9897146	7.753419	Walking_Scroll
13:46:38.519	-0.27294734	6.3376455	8.679246	-0.015787812	-0.04039713	-0.01755871	-0.42205217	5.9897146	7.753419	Walking_Scroll
13:46:38.542	-0.27294734	6.3376455	8.679246	-0.015787812	-0.04039713	-0.01755871	-0.42205217	5.9897146	7.753419	Walking_Scroll
13:46:38.566	-0.27294734	6.3376455	8.679246	-0.015787812	-0.04039713	-0.01755871	-0.42205217	5.9897146	7.753419	Walking_Scroll
13:46:38.589	-0.27294734	6.3376455	8.679246	-0.015787812	-0.04039713	-0.01755871	-0.42205217	5.9897146	7.753419	Walking_Scroll
13:46:38.612	-2.6744049	4.925023	7.2881727	0.637838	0.8062621	0.2561089	-0.6326139	6.167876	7.5978603	Walking_Scroll
13:46:38.635	-2.6744049	4.925023	7.2881727	0.637838	0.8062621	0.2561089	-0.6326139	6.167876	7.5978603	Walking_Scroll
13:46:38.658	-2.6744049	4.925023	7.2881727	0.637838	0.8062621	0.2561089	-0.6326139	6.167876	7.5978603	Walking_Scroll
13:46:38.680	-2.6744049	4.925023	7.2881727	0.637838	0.8062621	0.2561089	-0.6326139	6.167876	7.5978603	Walking_Scroll
13:46:38.703	-2.6744049	4.925023	7.2881727	0.637838	0.8062621	0.2561089	-0.6326139	6.167876	7.5978603	Walking_Scroll
13:46:38.726	-2.6744049	4.925023	7.2881727	0.637838	0.8062621	0.2561089	-0.6326139	6.167876	7.5978603	Walking_Scroll
13:46:38.749	-2.6744049	4.925023	7.2881727	0.637838	0.8062621	0.2561089	-0.6326139	6.167876	7.5978603	Walking_Scroll
13:46:38.772	-2.6744049	4.925023	7.2881727	0.637838	0.8062621	0.2561089	-0.6326139	6.167876	7.5978603	Walking_Scroll
13:46:38.795	-0.2561874	4.7358756	7.7478733	-0.8606144	1.6700255	0.5725371	-1.0718179	5.7656765	7.8599315	Walking_Scroll
13:46:38.818	-0.2561874	4.7358756	7.7478733	-0.8606144	1.6700255	0.5725371	-1.0718179	5.7656765	7.8599315	Walking_Scroll
13:46:38.840	-0.2561874	4.7358756	7.7478733	-0.8606144	1.6700255	0.5725371	-1.0718179	5.7656765	7.8599315	Walking_Scroll
13:46:38.862	-0.2561874	4.7358756	7.7478733	-0.8606144	1.6700255	0.5725371	-1.0718179	5.7656765	7.8599315	Walking_Scroll
13:46:38.885	-0.2561874	4.7358756	7.7478733	-0.8606144	1.6700255	0.5725371	-1.0718179	5.7656765	7.8599315	Walking_Scroll
13:46:38.909	-0.2561874	4.7358756	7.7478733	-0.8606144	1.6700255	0.5725371	-1.0718179	5.7656765	7.8599315	Walking_Scroll
13:46:38.932	-0.2561874	4.7358756	7.7478733	-0.8606144	1.6700255	0.5725371	-1.0718179	5.7656765	7.8599315	Walking_Scroll
13:46:38.955	-0.2561874	4.7358756	7.7478733	-0.8606144	1.6700255	0.5725371	-1.0718179	5.7656765	7.8599315	Walking_Scroll
13:46:38.977	-2.1380875	5.4709177	8.655303	-0.3248856	-0.65187323	-0.59910244	-1.1633995	5.884585	7.7581277	Walking_Scroll
13:46:38.999	-2.1380875	5.4709177	8.655303	-0.3248856	-0.65187323	-0.59910244	-1.1633995	5.884585	7.7581277	Walking_Scroll
13:46:39.023	-2.1380875	5.4709177	8.655303	-0.3248856	-0.65187323	-0.59910244	-1.1633995	5.884585	7.7581277	Walking_Scroll
13:46:39.046	-2.1380875	5.4709177	8.655303	-0.3248856	-0.65187323	-0.59910244	-1.1633995	5.884585	7.7581277	Walking_Scroll
13:46:39.069	-2.1380875	5.4709177	8.655303	-0.3248856	-0.65187323	-0.59910244	-1.1633995	5.884585	7.7581277	Walking_Scroll
13:46:39.091	-2.1380875	5.4709177	8.655303	-0.3248856	-0.65187323	-0.59910244	-1.1633995	5.884585	7.7581277	Walking_Scroll
13:46:39.114	-2.1380875	5.4709177	8.655303	-0.3248856	-0.65187323	-0.59910244	-1.1633995	5.884585	7.7581277	Walking_Scroll
13:46:39.138	-2.1380875	5.4709177	8.655303	-0.3248856	-0.65187323	-0.59910244	-1.1633995	5.884585	7.7581277	Walking_Scroll
13:46:39.161	-1.2905141	7.2163444	7.692805	0.20045848	-0.30734524	0.071016744	-0.96384937	6.110017	7.6097984	Walking_Scroll
13:46:39.184	-1.2905141	7.2163444	7.692805	0.20045848	-0.30734524	0.071016744	-0.96384937	6.110017	7.6097984	Walking_Scroll
13:46:39.207	-1.2905141	7.2163444	7.692805	0.20045848	-0.30734524	0.071016744	-0.96384937	6.110017	7.6097984	Walking_Scroll
13:46:39.229	-1.2905141	7.2163444	7.692805	0.20045848	-0.30734524	0.071016744	-0.96384937	6.110017	7.6097984	Walking_Scroll
13:46:39.253	-1.2905141	7.2163444	7.692805	0.20045848	-0.30734524	0.071016744	-0.96384937	6.110017	7.6097984	Walking_Scroll
13:46:39.276	-1.2905141	7.2163444	7.692805	0.20045848	-0.30734524	0.071016744	-0.96384937	6.110017	7.6097984	Walking_Scroll
13:46:39.299	-1.2905141	7.2163444	7.692805	0.20045848	-0.30734524	0.071016744	-0.96384937	6.110017	7.6097984	Walking_Scroll
13:46:39.321	-1.2905141	7.2163444	7.692805	0.20045848	-0.30734524	0.071016744	-0.96384937	6.110017	7.6097984	Walking_Scroll
13:46:39.344	0.05985687	4.9800916	5.940196	0.42708948	-0.2822998	-0.064595334	-1.16398	5.893887	7.750975	Walking_Scroll
13:46:39.367	0.05985687	4.9800916	5.940196	0.42708948	-0.2822998	-0.064595334	-1.16398	5.893887	7.750975	Walking_Scroll
13:46:39.390	0.05985687	4.9800916	5.940196	0.42708948	-0.2822998	-0.064595334	-1.16398	5.893887	7.750975	Walking_Scroll
13:46:39.413	0.05985687	4.9800916	5.940196	0.42708948	-0.2822998	-0.064595334	-1.16398	5.893887	7.750975	Walking_Scroll
13:46:39.435	0.05985687	4.9800916	5.940196	0.42708948	-0.2822998	-0.064595334	-1.16398	5.893887	7.750975	Walking_Scroll
13:46:39.458	0.05985687	4.9800916	5.940196	0.42708948	-0.2822998	-0.064595334	-1.16398	5.893887	7.750975	Walking_Scroll
13:46:39.482	0.05985687	4.9800916	5.940196	0.42708948	-0.2822998	-0.064595334	-1.16398	5.893887	7.750975	Walking_Scroll
13:46:39.505	0.05985687	4.9800916	5.940196	0.42708948	-0.2822998	-0.064595334	-1.16398	5.893887	7.750975	Walking_Scroll
13:46:39.528	-1.2617828	5.2051535	6.675238	-0.015787812	-0.16562451	-0.12812532	-1.1467941	5.8143377	7.8133664	Walking_Scroll
13:46:39.551	-1.2617828	5.2051535	6.675238	-0.015787812	-0.16562451	-0.12812532	-1.1467941	5.8143377	7.8133664	Walking_Scroll
13:46:39.574	-1.2617828	5.2051535	6.675238	-0.015787812	-0.16562451	-0.12812532	-1.1467941	5.8143377	7.8133664	Walking_Scroll
13:46:39.597	-1.2617828	5.2051535	6.675238	-0.015787812	-0.16562451	-0.12812532	-1.1467941	5.8143377	7.8133664	Walking_Scroll
13:46:39.619	-1.2617828	5.2051535	6.675238	-0.015787812	-0.16562451	-0.12812532	-1.1467941	5.8143377	7.8133664	Walking_Scroll
13:46:39.642	-1.2617828	5.2051535	6.675238	-0.015787812	-0.16562451	-0.12812532	-1.1467941	5.8143377	7.8133664	Walking_Scroll
13:46:39.665	-1.2617828	5.2051535	6.675238	-0.015787812	-0.16562451	-0.12812532	-1.1467941	5.8143377	7.8133664	Walking_Scroll
13:46:39.688	-0.2083019	6.9505796	7.9920893	0.21573012	-0.02756896	0.17180951	-0.8025772	5.8247747	7.848454	Walking_Scroll
13:46:39.710	-0.2083019	6.9505796	7.9920893	0.21573012	-0.02756896	0.17180951	-0.8025772	5.8247747	7.848454	Walking_Scroll
13:46:39.733	-0.2083019	6.9505796	7.9920893	0.21573012	-0.02756896	0.17180951	-0.8025772	5.8247747	7.848454	Walking_Scroll
13:46:39.756	-0.2083019	6.9505796	7.9920893	0.21573012	-0.02756896	0.17180951	-0.8025772	5.8247747	7.848454	Walking_Scroll
13:46:39.779	-0.2083019	6.9505796	7.9920893	0.21573012	-0.02756896	0.17180951	-0.8025772	5.8247747	7.848454	Walking_Scroll
13:46:39.801	-0.2083019	6.9505796	7.9920893	0.21573012	-0.02756896	0.17180951	-0.8025772	5.8247747	7.848454	Walking_Scroll
13:46:39.825	-0.2083019	6.9505796	7.9920893	0.21573012	-0.02756896	0.17180951	-0.8025772	5.8247747	7.848454	Walking_Scroll
13:46:39.847	-0.2083019	6.9505796	7.9920893	0.21573012	-0.02756896	0.17180951	-0.8025772	5.8247747	7.848454	Walking_Scroll
13:46:39.870	0.20111908	7.649708	8.494887	0.2493277	-0.050170973	0.26221755	-0.62166345	6.311533	7.4798665	Walking_Scroll
13:46:39.892	0.20111908	7.649708	8.494887	0.2493277	-0.050170973	0.26221755	-0.62166345	6.311533	7.4798665	Walking_Scroll
13:46:39.914	0.20111908	7.649708	8.494887	0.2493277	-0.050170973	0.26221755	-0.62166345	6.311533	7.4798665	Walking_Scroll
13:46:39.936	0.20111908	7.649708	8.494887	0.2493277	-0.050170973	0.26221755	-0.62166345	6.311533	7.4798665	Walking_Scroll
13:46:39.958	0.20111908	7.649708	8.494887	0.2493277	-0.050170973	0.26221755	-0.62166345	6.311533	7.4798665	Walking_Scroll
13:46:39.981	0.20111908	7.649708	8.494887	0.2493277	-0.050170973	0.26221755	-0.62166345	6.311533	7.4798665	Walking_Scroll
13:46:40.003	0.20111908	7.649708	8.494887	0.2493277	-0.050170973	0.26221755	-0.62166345	6.311533	7.4798665	Walking_Scroll
13:46:40.026	0.20111908	7.649708	8.494887	0.2493277	-0.050170973	0.26221755	-0.62166345	6.311533	7.4798665	Walking_Scroll
13:46:40.050	0.23942748	4.853195	8.075889	-0.2882337	-0.097818464	0.11805338	-0.5629058	6.4712424	7.3468685	Walking_Scroll
13:46:40.072	0.23942748	4.853195	8.075889	-0.2882337	-0.097818464	0.11805338	-0.5629058	6.4712424	7.3468685	Walking_Scroll
13:46:40.095	0.23942748	4.853195	8.075889	-0.2882337	-0.097818464	0.11805338	-0.5629058	6.4712424	7.3468685	Walking_Scroll
13:46:40.118	0.23942748	4.853195	8.075889	-0.2882337	-0.097818464	0.11805338	-0.5629058	6.4712424	7.3468685	Walking_Scroll
13:46:40.141	0.23942748	4.853195	8.075889	-0.2882337	-0.097818464	0.11805338	-0.5629058	6.4712424	7.3468685	Walking_Scroll
13:46:40.165	0.23942748	4.853195	8.075889	-0.2882337	-0.097818464	0.11805338	-0.5629058	6.4712424	7.3468685	Walking_Scroll
13:46:40.188	0.23942748	4.853195	8.075889	-0.2882337	-0.097818464	0.11805338	-0.5629058	6.4712424	7.3468685	Walking_Scroll
13:46:40.211	0.23942748	4.853195	8.075889	-0.2882337	-0.097818464	0.11805338	-0.5629058	6.4712424	7.3468685	Walking_Scroll
13:46:40.233	0.016759925	6.656084	5.9832926	-0.09947635	-0.51503944	0.08140146	-0.21169469	6.408489	7.4200234	Walking_Scroll
13:46:40.255	0.016759925	6.656084	5.9832926	-0.09947635	-0.51503944	0.08140146	-0.21169469	6.408489	7.4200234	Walking_Scroll
13:46:40.279	0.016759925	6.656084	5.9832926	-0.09947635	-0.51503944	0.08140146	-0.21169469	6.408489	7.4200234	Walking_Scroll
13:46:40.302	0.016759925	6.656084	5.9832926	-0.09947635	-0.51503944	0.08140146	-0.21169469	6.408489	7.4200234	Walking_Scroll
13:46:40.325	0.016759925	6.656084	5.9832926	-0.09947635	-0.51503944	0.08140146	-0.21169469	6.408489	7.4200234	Walking_Scroll
13:46:40.348	0.016759925	6.656084	5.9832926	-0.09947635	-0.51503944	0.08140146	-0.21169469	6.408489	7.4200234	Walking_Scroll
13:46:40.371	0.016759925	6.656084	5.9832926	-0.09947635	-0.51503944	0.08140146	-0.21169469	6.408489	7.4200234	Walking_Scroll
13:46:40.394	0.016759925	6.656084	5.9832926	-0.09947635	-0.51503944	0.08140146	-0.21169469	6.408489	7.4200234	Walking_Scroll
13:46:40.418	-0.95531565	7.0271964	7.745479	-0.002348777	0.14041898	-0.15255994	0.21889001	6.556891	7.289009	Walking_Scroll
13:46:40.441	-0.95531565	7.0271964	7.745479	-0.002348777	0.14041898	-0.15255994	0.21889001	6.556891	7.289009	Walking_Scroll
13:46:40.464	-0.95531565	7.0271964	7.745479	-0.002348777	0.14041898	-0.15255994	0.21889001	6.556891	7.289009	Walking_Scroll
13:46:40.487	-0.95531565	7.0271964	7.745479	-0.002348777	0.14041898	-0.15255994	0.21889001	6.556891	7.289009	Walking_Scroll
13:46:40.509	-0.95531565	7.0271964	7.745479	-0.002348777	0.14041898	-0.15255994	0.21889001	6.556891	7.289009	Walking_Scroll
13:46:40.531	-0.95531565	7.0271964	7.745479	-0.002348777	0.14041898	-0.15255994	0.21889001	6.556891	7.289009	Walking_Scroll
13:46:40.554	-0.95531565	7.0271964	7.745479	-0.002348777	0.14041898	-0.15255994	0.21889001	6.556891	7.289009	Walking_Scroll
13:46:40.577	-0.95531565	7.0271964	7.745479	-0.002348777	0.14041898	-0.15255994	0.21889001	6.556891	7.289009	Walking_Scroll
13:46:40.599	1.8196489	6.1030064	7.6736507	0.47412613	-0.3097887	-0.383467	0.22607152	6.520695	7.321185	Walking_Scroll
13:46:40.623	1.8196489	6.1030064	7.6736507	0.47412613	-0.3097887	-0.383467	0.22607152	6.520695	7.321185	Walking_Scroll
13:46:40.646	1.8196489	6.1030064	7.6736507	0.47412613	-0.3097887	-0.383467	0.22607152	6.520695	7.321185	Walking_Scroll
13:46:40.669	1.8196489	6.1030064	7.6736507	0.47412613	-0.3097887	-0.383467	0.22607152	6.520695	7.321185	Walking_Scroll
13:46:40.692	1.8196489	6.1030064	7.6736507	0.47412613	-0.3097887	-0.383467	0.22607152	6.520695	7.321185	Walking_Scroll
13:46:40.715	1.8196489	6.1030064	7.6736507	0.47412613	-0.3097887	-0.383467	0.22607152	6.520695	7.321185	Walking_Scroll
13:46:40.738	1.8196489	6.1030064	7.6736507	0.47412613	-0.3097887	-0.383467	0.22607152	6.520695	7.321185	Walking_Scroll
13:46:40.761	1.8196489	6.1030064	7.6736507	0.47412613	-0.3097887	-0.383467	0.22607152	6.520695	7.321185	Walking_Scroll
13:46:40.783	-0.8379962	5.38233	6.081458	-0.050607134	-0.2499239	-0.52824205	0.28277254	6.5711956	7.2739058	Walking_Scroll
13:46:40.804	-0.8379962	5.38233	6.081458	-0.050607134	-0.2499239	-0.52824205	0.28277254	6.5711956	7.2739058	Walking_Scroll
13:46:40.825	-0.8379962	5.38233	6.081458	-0.050607134	-0.2499239	-0.52824205	0.28277254	6.5711956	7.2739058	Walking_Scroll
13:46:40.846	-0.8379962	5.38233	6.081458	-0.050607134	-0.2499239	-0.52824205	0.28277254	6.5711956	7.2739058	Walking_Scroll
13:46:40.867	-0.8379962	5.38233	6.081458	-0.050607134	-0.2499239	-0.52824205	0.28277254	6.5711956	7.2739058	Walking_Scroll
13:46:40.888	-0.8379962	5.38233	6.081458	-0.050607134	-0.2499239	-0.52824205	0.28277254	6.5711956	7.2739058	Walking_Scroll
13:46:40.909	-0.8379962	5.38233	6.081458	-0.050607134	-0.2499239	-0.52824205	0.28277254	6.5711956	7.2739058	Walking_Scroll
13:46:40.930	-0.8379962	5.38233	6.081458	-0.050607134	-0.2499239	-0.52824205	0.28277254	6.5711956	7.2739058	Walking_Scroll
13:46:40.952	0.52674043	7.1732473	6.7398834	-0.2955641	0.09032803	0.26588276	0.17353404	6.414457	7.415858	Walking_Scroll
13:46:40.973	0.52674043	7.1732473	6.7398834	-0.2955641	0.09032803	0.26588276	0.17353404	6.414457	7.415858	Walking_Scroll
13:46:40.995	0.52674043	7.1732473	6.7398834	-0.2955641	0.09032803	0.26588276	0.17353404	6.414457	7.415858	Walking_Scroll
13:46:41.017	0.52674043	7.1732473	6.7398834	-0.2955641	0.09032803	0.26588276	0.17353404	6.414457	7.415858	Walking_Scroll
13:46:41.038	0.52674043	7.1732473	6.7398834	-0.2955641	0.09032803	0.26588276	0.17353404	6.414457	7.415858	Walking_Scroll
13:46:41.060	0.52674043	7.1732473	6.7398834	-0.2955641	0.09032803	0.26588276	0.17353404	6.414457	7.415858	Walking_Scroll
13:46:41.082	0.52674043	7.1732473	6.7398834	-0.2955641	0.09032803	0.26588276	0.17353404	6.414457	7.415858	Walking_Scroll
13:46:41.109	0.52674043	7.1732473	6.7398834	-0.2955641	0.09032803	0.26588276	0.17353404	6.414457	7.415858	Walking_Scroll
13:46:41.142	-1.1564348	8.111803	7.755056	-0.07931779	0.43058	0.050858196	-0.079535894	6.5391717	7.307753	Walking_Scroll
13:46:41.176	-1.1564348	8.111803	7.755056	-0.07931779	0.43058	0.050858196	-0.079535894	6.5391717	7.307753	Walking_Scroll
13:46:41.209	-1.1564348	8.111803	7.755056	-0.07931779	0.43058	0.050858196	-0.079535894	6.5391717	7.307753	Walking_Scroll
13:46:41.242	-1.1564348	8.111803	7.755056	-0.07931779	0.43058	0.050858196	-0.079535894	6.5391717	7.307753	Walking_Scroll
13:46:41.276	-1.1564348	8.111803	7.755056	-0.07931779	0.43058	0.050858196	-0.079535894	6.5391717	7.307753	Walking_Scroll
13:46:41.296	-1.1564348	8.111803	7.755056	-0.07931779	0.43058	0.050858196	-0.079535894	6.5391717	7.307753	Walking_Scroll
13:46:41.317	-0.4956149	6.193989	5.8947043	0.35928345	0.21372281	0.219457	-0.42411572	6.4954047	7.334861	Walking_Scroll
13:46:41.338	-0.4956149	6.193989	5.8947043	0.35928345	0.21372281	0.219457	-0.42411572	6.4954047	7.334861	Walking_Scroll
13:46:41.360	-0.4956149	6.193989	5.8947043	0.35928345	0.21372281	0.219457	-0.42411572	6.4954047	7.334861	Walking_Scroll
13:46:41.381	-0.4956149	6.193989	5.8947043	0.35928345	0.21372281	0.219457	-0.42411572	6.4954047	7.334861	Walking_Scroll
13:46:41.401	-0.4956149	6.193989	5.8947043	0.35928345	0.21372281	0.219457	-0.42411572	6.4954047	7.334861	Walking_Scroll
13:46:41.422	-0.4956149	6.193989	5.8947043	0.35928345	0.21372281	0.219457	-0.42411572	6.4954047	7.334861	Walking_Scroll
13:46:41.444	-0.4956149	6.193989	5.8947043	0.35928345	0.21372281	0.219457	-0.42411572	6.4954047	7.334861	Walking_Scroll
13:46:41.464	-0.4956149	6.193989	5.8947043	0.35928345	0.21372281	0.219457	-0.42411572	6.4954047	7.334861	Walking_Scroll
13:46:41.484	-0.29210153	6.167652	5.5451403	-0.07687434	-0.03184502	0.13943365	-0.42411572	6.4954047	7.334861	Walking_Scroll
13:46:41.504	-0.29210153	6.167652	5.5451403	-0.07687434	-0.03184502	0.13943365	-0.32401642	6.565007	7.2777767	Walking_Scroll
13:46:41.524	-0.29210153	6.167652	5.5451403	-0.07687434	-0.03184502	0.13943365	-0.32401642	6.565007	7.2777767	Walking_Scroll
13:46:41.545	-0.29210153	6.167652	5.5451403	-0.07687434	-0.03184502	0.13943365	-0.32401642	6.565007	7.2777767	Walking_Scroll
13:46:41.567	-0.29210153	6.167652	5.5451403	-0.07687434	-0.03184502	0.13943365	-0.32401642	6.565007	7.2777767	Walking_Scroll
13:46:41.587	-0.29210153	6.167652	5.5451403	-0.07687434	-0.03184502	0.13943365	-0.32401642	6.565007	7.2777767	Walking_Scroll
13:46:41.608	-0.29210153	6.167652	5.5451403	-0.07687434	-0.03184502	0.13943365	-0.32401642	6.565007	7.2777767	Walking_Scroll
13:46:41.629	-0.29210153	6.167652	5.5451403	-0.07687434	-0.03184502	0.13943365	-0.32401642	6.565007	7.2777767	Walking_Scroll
13:46:41.651	-0.29210153	6.167652	5.5451403	-0.07687434	-0.03184502	0.13943365	-0.32401642	6.565007	7.2777767	Walking_Scroll
13:46:41.671	-0.54350036	7.249864	7.3001437	-0.12940875	-0.30368006	-0.023667362	-0.35229054	6.6401973	7.2079086	Walking_Scroll
13:46:41.692	-0.54350036	7.249864	7.3001437	-0.12940875	-0.30368006	-0.023667362	-0.35229054	6.6401973	7.2079086	Walking_Scroll
13:46:41.713	-0.54350036	7.249864	7.3001437	-0.12940875	-0.30368006	-0.023667362	-0.35229054	6.6401973	7.2079086	Walking_Scroll
13:46:41.734	-0.54350036	7.249864	7.3001437	-0.12940875	-0.30368006	-0.023667362	-0.35229054	6.6401973	7.2079086	Walking_Scroll
13:46:41.967	1.0774237	7.091842	7.3049326	0.53704524	-1.2309735	-0.28084165	0.13576405	6.9935083	6.8733335	Walking_Scroll
13:46:41.989	1.0774237	7.091842	7.3049326	0.53704524	-1.2309735	-0.28084165	0.13576405	6.9935083	6.8733335	Walking_Scroll
13:46:42.010	1.0774237	7.091842	7.3049326	0.53704524	-1.2309735	-0.28084165	0.13576405	6.9935083	6.8733335	Walking_Scroll
13:46:42.046	0.32801566	6.0072355	5.899493	-0.1300196	0.34444797	-0.17394021	0.0009973405	7.073516	6.79233	Walking_Scroll
13:46:42.080	0.32801566	6.0072355	5.899493	-0.1300196	0.34444797	-0.17394021	0.0009973405	7.073516	6.79233	Walking_Scroll
13:46:42.115	0.32801566	6.0072355	5.899493	-0.1300196	0.34444797	-0.17394021	0.0009973405	7.073516	6.79233	Walking_Scroll
13:46:42.149	0.32801566	6.0072355	5.899493	-0.1300196	0.34444797	-0.17394021	0.0009973405	7.073516	6.79233	Walking_Scroll
13:46:42.183	0.32801566	6.0072355	5.899493	-0.1300196	0.34444797	-0.17394021	0.0009973405	7.073516	6.79233	Walking_Scroll
13:46:42.216	0.48124924	7.3145094	5.8779445	-0.40185463	0.23449223	0.07712541	-0.695054	6.9329624	6.900819	Walking_Scroll
13:46:42.250	0.48124924	7.3145094	5.8779445	-0.40185463	0.23449223	0.07712541	-0.695054	6.9329624	6.900819	Walking_Scroll
13:46:42.283	0.48124924	7.3145094	5.8779445	-0.40185463	0.23449223	0.07712541	-0.695054	6.9329624	6.900819	Walking_Scroll
13:46:42.307	0.48124924	7.3145094	5.8779445	-0.40185463	0.23449223	0.07712541	-0.695054	6.9329624	6.900819	Walking_Scroll
13:46:42.330	0.48124924	7.3145094	5.8779445	-0.40185463	0.23449223	0.07712541	-0.695054	6.9329624	6.900819	Walking_Scroll
13:46:42.352	0.48124924	7.3145094	5.8779445	-0.40185463	0.23449223	0.07712541	-0.695054	6.9329624	6.900819	Walking_Scroll
13:46:42.375	0.48124924	7.3145094	5.8779445	-0.40185463	0.23449223	0.07712541	-0.695054	6.9329624	6.900819	Walking_Scroll
13:46:42.398	-0.66321415	7.3408465	6.771009	0.057516016	-0.13508123	-0.07864524	-0.63117844	6.8218307	7.016734	Walking_Scroll
13:46:42.421	-0.66321415	7.3408465	6.771009	0.057516016	-0.13508123	-0.07864524	-0.63117844	6.8218307	7.016734	Walking_Scroll
13:46:42.444	-0.66321415	7.3408465	6.771009	0.057516016	-0.13508123	-0.07864524	-0.63117844	6.8218307	7.016734	Walking_Scroll
13:46:42.466	-0.66321415	7.3408465	6.771009	0.057516016	-0.13508123	-0.07864524	-0.63117844	6.8218307	7.016734	Walking_Scroll
13:46:42.489	-0.66321415	7.3408465	6.771009	0.057516016	-0.13508123	-0.07864524	-0.63117844	6.8218307	7.016734	Walking_Scroll
13:46:42.512	-0.66321415	7.3408465	6.771009	0.057516016	-0.13508123	-0.07864524	-0.63117844	6.8218307	7.016734	Walking_Scroll
13:46:42.536	-0.66321415	7.3408465	6.771009	0.057516016	-0.13508123	-0.07864524	-0.63117844	6.8218307	7.016734	Walking_Scroll
13:46:42.558	-0.66321415	7.3408465	6.771009	0.057516016	-0.13508123	-0.07864524	-0.63117844	6.8218307	7.016734	Walking_Scroll
13:46:42.582	-2.0973847	5.8156934	7.728719	0.43686333	0.249153	0.06796242	-0.4053312	6.9682183	6.8883896	Walking_Scroll
13:46:42.605	-2.0973847	5.8156934	7.728719	0.43686333	0.249153	0.06796242	-0.4053312	6.9682183	6.8883896	Walking_Scroll
13:46:42.628	-2.0973847	5.8156934	7.728719	0.43686333	0.249153	0.06796242	-0.4053312	6.9682183	6.8883896	Walking_Scroll
13:46:42.651	-2.0973847	5.8156934	7.728719	0.43686333	0.249153	0.06796242	-0.4053312	6.9682183	6.8883896	Walking_Scroll
13:46:42.673	-2.0973847	5.8156934	7.728719	0.43686333	0.249153	0.06796242	-0.4053312	6.9682183	6.8883896	Walking_Scroll
13:46:42.696	-2.0973847	5.8156934	7.728719	0.43686333	0.249153	0.06796242	-0.4053312	6.9682183	6.8883896	Walking_Scroll
13:46:42.718	-2.0973847	5.8156934	7.728719	0.43686333	0.249153	0.06796242	-0.4053312	6.9682183	6.8883896	Walking_Scroll
13:46:42.742	-2.0973847	5.8156934	7.728719	0.43686333	0.249153	0.06796242	-0.4053312	6.9682183	6.8883896	Walking_Scroll
13:46:42.764	0.4836435	5.044737	6.859597	-0.30167276	0.43302342	0.3110868	-0.56301296	6.560438	7.267322	Walking_Scroll
13:46:42.788	0.4836435	5.044737	6.859597	-0.30167276	0.43302342	0.3110868	-0.56301296	6.560438	7.267322	Walking_Scroll
13:46:42.810	0.4836435	5.044737	6.859597	-0.30167276	0.43302342	0.3110868	-0.56301296	6.560438	7.267322	Walking_Scroll
13:46:42.833	0.4836435	5.044737	6.859597	-0.30167276	0.43302342	0.3110868	-0.56301296	6.560438	7.267322	Walking_Scroll
13:46:42.856	0.4836435	5.044737	6.859597	-0.30167276	0.43302342	0.3110868	-0.56301296	6.560438	7.267322	Walking_Scroll
13:46:42.879	0.4836435	5.044737	6.859597	-0.30167276	0.43302342	0.3110868	-0.56301296	6.560438	7.267322	Walking_Scroll
13:46:42.902	0.4836435	5.044737	6.859597	-0.30167276	0.43302342	0.3110868	-0.56301296	6.560438	7.267322	Walking_Scroll
13:46:42.925	0.4836435	5.044737	6.859597	-0.30167276	0.43302342	0.3110868	-0.56301296	6.560438	7.267322	Walking_Scroll
13:46:42.950	-0.888276	6.349617	7.1540933	0.062402938	0.07016948	-0.37980178	-0.35284397	6.583825	7.2594123	Walking_Scroll
13:46:42.972	-0.888276	6.349617	7.1540933	0.062402938	0.07016948	-0.37980178	-0.35284397	6.583825	7.2594123	Walking_Scroll
13:46:42.995	-0.888276	6.349617	7.1540933	0.062402938	0.07016948	-0.37980178	-0.35284397	6.583825	7.2594123	Walking_Scroll
13:46:43.018	-0.888276	6.349617	7.1540933	0.062402938	0.07016948	-0.37980178	-0.35284397	6.583825	7.2594123	Walking_Scroll
13:46:43.040	-0.888276	6.349617	7.1540933	0.062402938	0.07016948	-0.37980178	-0.35284397	6.583825	7.2594123	Walking_Scroll
13:46:43.062	-0.888276	6.349617	7.1540933	0.062402938	0.07016948	-0.37980178	-0.35284397	6.583825	7.2594123	Walking_Scroll
13:46:43.086	-0.888276	6.349617	7.1540933	0.062402938	0.07016948	-0.37980178	-0.35284397	6.583825	7.2594123	Walking_Scroll
13:46:43.108	-0.888276	6.349617	7.1540933	0.042244386	-0.52298063	0.22067875	-0.43288326	6.6941295	7.1534286	Walking_Scroll
13:46:43.130	0.0071828244	8.394327	8.882759	0.042244386	-0.52298063	0.22067875	-0.43288326	6.6941295	7.1534286	Walking_Scroll
13:46:43.152	0.0071828244	8.394327	8.882759	0.042244386	-0.52298063	0.22067875	-0.43288326	6.6941295	7.1534286	Walking_Scroll
13:46:43.175	0.0071828244	8.394327	8.882759	0.042244386	-0.52298063	0.22067875	-0.43288326	6.6941295	7.1534286	Walking_Scroll
13:46:43.199	0.0071828244	8.394327	8.882759	0.042244386	-0.52298063	0.22067875	-0.43288326	6.6941295	7.1534286	Walking_Scroll
13:46:43.222	0.0071828244	8.394327	8.882759	0.042244386	-0.52298063	0.22067875	-0.43288326	6.6941295	7.1534286	Walking_Scroll
13:46:43.244	0.0071828244	8.394327	8.882759	0.042244386	-0.52298063	0.22067875	-0.43288326	6.6941295	7.1534286	Walking_Scroll
13:46:43.266	0.0071828244	8.394327	8.882759	0.042244386	-0.52298063	0.22067875	-0.43288326	6.6941295	7.1534286	Walking_Scroll
13:46:43.288	0.0071828244	8.394327	8.882759	0.01597718	-0.31284302	-0.3480368	-0.039814346	7.052752	6.8137617	Walking_Scroll
13:46:43.312	1.647261	5.803722	6.488485	0.01597718	-0.31284302	-0.3480368	-0.039814346	7.052752	6.8137617	Walking_Scroll
13:46:43.334	1.647261	5.803722	6.488485	0.01597718	-0.31284302	-0.3480368	-0.039814346	7.052752	6.8137617	Walking_Scroll
13:46:43.358	1.647261	5.803722	6.488485	0.01597718	-0.31284302	-0.3480368	-0.039814346	7.052752	6.8137617	Walking_Scroll
13:46:43.381	1.647261	5.803722	6.488485	0.01597718	-0.31284302	-0.3480368	-0.039814346	7.052752	6.8137617	Walking_Scroll
13:46:43.403	1.647261	5.803722	6.488485	0.01597718	-0.31284302	-0.3480368	-0.039814346	7.052752	6.8137617	Walking_Scroll
13:46:43.426	1.647261	5.803722	6.488485	0.01597718	-0.31284302	-0.3480368	-0.039814346	7.052752	6.8137617	Walking_Scroll
13:46:43.449	1.647261	5.803722	6.488485	0.01597718	-0.31284302	-0.3480368	-0.039814346	7.052752	6.8137617	Walking_Scroll
13:46:43.471	-0.18675344	6.577073	4.723904	-0.18133229	-0.07643818	-0.15194906	-0.20752676	6.790876	7.0718617	Walking_Scroll
13:46:43.494	-0.18675344	6.577073	4.723904	-0.18133229	-0.07643818	-0.15194906	-0.20752676	6.790876	7.0718617	Walking_Scroll
13:46:43.517	-0.18675344	6.577073	4.723904	-0.18133229	-0.07643818	-0.15194906	-0.20752676	6.790876	7.0718617	Walking_Scroll
13:46:43.540	-0.18675344	6.577073	4.723904	-0.18133229	-0.07643818	-0.15194906	-0.20752676	6.790876	7.0718617	Walking_Scroll
13:46:43.563	-0.18675344	6.577073	4.723904	-0.18133229	-0.07643818	-0.15194906	-0.20752676	6.790876	7.0718617	Walking_Scroll
13:46:43.586	-0.18675344	6.577073	4.723904	-0.18133229	-0.07643818	-0.15194906	-0.20752676	6.790876	7.0718617	Walking_Scroll
13:46:43.609	-0.18675344	6.577073	4.723904	-0.18133229	-0.07643818	-0.15194906	-0.20752676	6.790876	7.0718617	Walking_Scroll
13:46:43.632	-0.18675344	6.577073	4.723904	-0.18133229	-0.07643818	-0.15194906	-0.20752676	6.790876	7.0718617	Walking_Scroll
13:46:43.656	0.083799616	7.223527	7.333664	-0.23264498	-0.022071173	0.064908095	-0.11736571	6.567695	7.2816143	Walking_Scroll
13:46:43.678	0.083799616	7.223527	7.333664	-0.23264498	-0.022071173	0.064908095	-0.11736571	6.567695	7.2816143	Walking_Scroll
13:46:43.701	0.083799616	7.223527	7.333664	-0.23264498	-0.022071173	0.064908095	-0.11736571	6.567695	7.2816143	Walking_Scroll
13:46:43.724	0.083799616	7.223527	7.333664	-0.23264498	-0.022071173	0.064908095	-0.11736571	6.567695	7.2816143	Walking_Scroll
13:46:43.747	0.083799616	7.223527	7.333664	-0.23264498	-0.022071173	0.064908095	-0.11736571	6.567695	7.2816143	Walking_Scroll
13:46:43.771	0.083799616	7.223527	7.333664	-0.23264498	-0.022071173	0.064908095	-0.11736571	6.567695	7.2816143	Walking_Scroll
13:46:43.794	0.083799616	7.223527	7.333664	-0.23264498	-0.022071173	0.064908095	-0.11736571	6.567695	7.2816143	Walking_Scroll
13:46:43.816	0.083799616	7.223527	7.333664	-0.23264498	-0.022071173	0.064908095	-0.11736571	6.567695	7.2816143	Walking_Scroll
13:46:43.838	0.25858167	8.061523	8.952193	0.11371562	0.13553205	0.23778296	-0.29351652	6.6533923	7.198367	Walking_Scroll
13:46:43.861	0.25858167	8.061523	8.952193	0.11371562	0.13553205	0.23778296	-0.29351652	6.6533923	7.198367	Walking_Scroll
13:46:43.884	0.25858167	8.061523	8.952193	0.11371562	0.13553205	0.23778296	-0.29351652	6.6533923	7.198367	Walking_Scroll
13:46:43.908	0.25858167	8.061523	8.952193	0.11371562	0.13553205	0.23778296	-0.29351652	6.6533923	7.198367	Walking_Scroll
13:46:43.931	0.25858167	8.061523	8.952193	0.11371562	0.13553205	0.23778296	-0.29351652	6.6533923	7.198367	Walking_Scroll
13:46:43.954	0.25858167	8.061523	8.952193	0.11371562	0.13553205	0.23778296	-0.29351652	6.6533923	7.198367	Walking_Scroll
13:46:43.977	0.25858167	8.061523	8.952193	0.11371562	0.13553205	0.23778296	-0.29351652	6.6533923	7.198367	Walking_Scroll
13:46:44.000	0.25858167	8.061523	8.952193	0.11371562	0.13553205	0.23778296	-0.29351652	6.6533923	7.198367	Walking_Scroll
13:46:44.024	-1.2258687	5.9713216	6.055121	-0.029837713	0.31451556	0.38316888	-0.43391755	6.9375257	6.917568	Walking_Scroll
13:46:44.047	-1.2258687	5.9713216	6.055121	-0.029837713	0.31451556	0.38316888	-0.43391755	6.9375257	6.917568	Walking_Scroll
13:46:44.070	-1.2258687	5.9713216	6.055121	-0.029837713	0.31451556	0.38316888	-0.43391755	6.9375257	6.917568	Walking_Scroll
13:46:44.092	-1.2258687	5.9713216	6.055121	-0.029837713	0.31451556	0.38316888	-0.43391755	6.9375257	6.917568	Walking_Scroll
13:46:44.116	-1.2258687	5.9713216	6.055121	-0.029837713	0.31451556	0.38316888	-0.43391755	6.9375257	6.917568	Walking_Scroll
13:46:44.141	-1.2258687	5.9713216	6.055121	-0.029837713	0.31451556	0.38316888	-0.43391755	6.9375257	6.917568	Walking_Scroll
13:46:44.164	-1.2258687	5.9713216	6.055121	-0.029837713	0.31451556	0.38316888	-0.43391755	6.9375257	6.917568	Walking_Scroll
13:46:44.187	-0.8140534	6.5052447	4.9585433	-0.20271257	0.07627813	-0.01511525	-0.54492176	6.6865606	7.1528554	Walking_Scroll
13:46:44.208	-0.8140534	6.5052447	4.9585433	-0.20271257	0.07627813	-0.01511525	-0.54492176	6.6865606	7.1528554	Walking_Scroll
13:46:44.230	-0.8140534	6.5052447	4.9585433	-0.20271257	0.07627813	-0.01511525	-0.54492176	6.6865606	7.1528554	Walking_Scroll
13:46:44.251	-0.8140534	6.5052447	4.9585433	-0.20271257	0.07627813	-0.01511525	-0.54492176	6.6865606	7.1528554	Walking_Scroll
13:46:44.273	-0.8140534	6.5052447	4.9585433	-0.20271257	0.07627813	-0.01511525	-0.54492176	6.6865606	7.1528554	Walking_Scroll
13:46:44.296	-0.8140534	6.5052447	4.9585433	-0.20271257	0.07627813	-0.01511525	-0.54492176	6.6865606	7.1528554	Walking_Scroll
13:46:44.319	-0.8140534	6.5052447	4.9585433	-0.20271257	0.07627813	-0.01511525	-0.54492176	6.6865606	7.1528554	Walking_Scroll
13:46:44.341	-0.8140534	6.5052447	4.9585433	-0.20271257	0.07627813	-0.01511525	-0.54492176	6.6865606	7.1528554	Walking_Scroll
13:46:44.363	-0.8140534	6.5052447	4.9585433	-0.20271257	0.07627813	-0.01511525	-0.54492176	6.6865606	7.1528554	Walking_Scroll
13:46:44.386	-0.6296943	7.2450757	6.979311	-0.013955217	-0.13691384	-0.04199332	-0.51226497	6.6227927	7.2143283	Walking_Scroll
13:46:44.409	-0.6296943	7.2450757	6.979311	-0.013955217	-0.13691384	-0.04199332	-0.51226497	6.6227927	7.2143283	Walking_Scroll
13:46:44.431	-0.6296943	7.2450757	6.979311	-0.013955217	-0.13691384	-0.04199332	-0.51226497	6.6227927	7.2143283	Walking_Scroll
13:46:44.455	-0.6296943	7.2450757	6.979311	-0.013955217	-0.13691384	-0.04199332	-0.51226497	6.6227927	7.2143283	Walking_Scroll
13:46:44.477	-0.6296943	7.2450757	6.979311	-0.013955217	-0.13691384	-0.04199332	-0.51226497	6.6227927	7.2143283	Walking_Scroll
13:46:44.500	-0.6296943	7.2450757	6.979311	-0.013955217	-0.13691384	-0.04199332	-0.51226497	6.6227927	7.2143283	Walking_Scroll
13:46:44.523	-0.6296943	7.2450757	6.979311	-0.013955217	-0.13691384	-0.04199332	-0.51226497	6.6227927	7.2143283	Walking_Scroll
13:46:44.546	-0.6296943	7.2450757	6.979311	-0.013955217	-0.13691384	-0.04199332	-0.51226497	6.6227927	7.2143283	Walking_Scroll
13:46:44.569	0.87630457	7.1109962	7.755056	0.063624665	-0.21266113	-0.1812706	-0.1294301	6.7913566	7.07326	Walking_Scroll
13:46:44.592	0.87630457	7.1109962	7.755056	0.063624665	-0.21266113	-0.1812706	-0.1294301	6.7913566	7.07326	Walking_Scroll
13:46:44.615	0.87630457	7.1109962	7.755056	0.063624665	-0.21266113	-0.1812706	-0.1294301	6.7913566	7.07326	Walking_Scroll
13:46:44.639	0.87630457	7.1109962	7.755056	0.063624665	-0.21266113	-0.1812706	-0.1294301	6.7913566	7.07326	Walking_Scroll
13:46:44.661	0.87630457	7.1109962	7.755056	0.063624665	-0.21266113	-0.1812706	-0.1294301	6.7913566	7.07326	Walking_Scroll
13:46:44.685	0.87630457	7.1109962	7.755056	0.063624665	-0.21266113	-0.1812706	-0.1294301	6.7913566	7.07326	Walking_Scroll
13:46:44.708	0.87630457	7.1109962	7.755056	0.063624665	-0.21266113	-0.1812706	-0.1294301	6.7913566	7.07326	Walking_Scroll
13:46:44.731	-0.8643332	6.28976	4.685596	-0.0066248337	0.16668619	-0.4763185	-0.22102118	6.8730936	6.991568	Walking_Scroll
13:46:44.754	-0.8643332	6.28976	4.685596	-0.0066248337	0.16668619	-0.4763185	-0.22102118	6.8730936	6.991568	Walking_Scroll
13:46:44.777	-0.8643332	6.28976	4.685596	-0.0066248337	0.16668619	-0.4763185	-0.22102118	6.8730936	6.991568	Walking_Scroll
13:46:44.801	-0.8643332	6.28976	4.685596	-0.0066248337	0.16668619	-0.4763185	-0.22102118	6.8730936	6.991568	Walking_Scroll
13:46:44.823	-0.8643332	6.28976	4.685596	-0.0066248337	0.16668619	-0.4763185	-0.22102118	6.8730936	6.991568	Walking_Scroll
13:46:44.846	-0.8643332	6.28976	4.685596	-0.0066248337	0.16668619	-0.4763185	-0.22102118	6.8730936	6.991568	Walking_Scroll
13:46:44.868	-0.8643332	6.28976	4.685596	-0.0066248337	0.16668619	-0.4763185	-0.22102118	6.8730936	6.991568	Walking_Scroll
13:46:44.891	-0.8643332	6.28976	4.685596	-0.0066248337	0.16668619	-0.4763185	-0.22102118	6.8730936	6.991568	Walking_Scroll
13:46:44.914	-0.38547826	5.9880815	6.708758	-0.19110614	-0.267639	0.022758396	-0.39587855	6.65057	7.196074	Walking_Scroll
13:46:44.937	-0.38547826	5.9880815	6.708758	-0.19110614	-0.267639	0.022758396	-0.39587855	6.65057	7.196074	Walking_Scroll
13:46:44.959	-0.38547826	5.9880815	6.708758	-0.19110614	-0.267639	0.022758396	-0.39587855	6.65057	7.196074	Walking_Scroll
13:46:44.981	-0.38547826	5.9880815	6.708758	-0.19110614	-0.267639	0.022758396	-0.39587855	6.65057	7.196074	Walking_Scroll
13:46:45.004	-0.38547826	5.9880815	6.708758	-0.19110614	-0.267639	0.022758396	-0.39587855	6.65057	7.196074	Walking_Scroll
13:46:45.028	-0.38547826	5.9880815	6.708758	-0.19110614	-0.267639	0.022758396	-0.39587855	6.65057	7.196074	Walking_Scroll
13:46:45.051	-0.38547826	5.9880815	6.708758	-0.19110614	-0.267639	0.022758396	-0.39587855	6.65057	7.196074	Walking_Scroll
13:46:45.074	-0.38547826	5.9880815	6.708758	-0.19110614	-0.267639	0.022758396	-0.39587855	6.65057	7.196074	Walking_Scroll
13:46:45.097	0.011971374	7.474926	6.8165	-0.08237212	0.43302342	0.04291695	-0.30787498	6.5885415	7.25718	Walking_Scroll
13:46:45.120	0.011971374	7.474926	6.8165	-0.08237212	0.43302342	0.04291695	-0.30787498	6.5885415	7.25718	Walking_Scroll
13:46:45.147	0.011971374	7.474926	6.8165	-0.08237212	0.43302342	0.04291695	-0.30787498	6.5885415	7.25718	Walking_Scroll
13:46:45.169	0.011971374	7.474926	6.8165	-0.08237212	0.43302342	0.04291695	-0.30787498	6.5885415	7.25718	Walking_Scroll
13:46:45.191	0.011971374	7.474926	6.8165	-0.08237212	0.43302342	0.04291695	-0.30787498	6.5885415	7.25718	Walking_Scroll
13:46:45.212	0.011971374	7.474926	6.8165	-0.08237212	0.43302342	0.04291695	-0.30787498	6.5885415	7.25718	Walking_Scroll
13:46:45.233	0.011971374	7.474926	6.8165	-0.08237212	0.43302342	0.04291695	-0.30787498	6.5885415	7.25718	Walking_Scroll
13:46:45.254	0.011971374	7.474926	6.8165	-0.08237212	0.43302342	0.04291695	-0.30787498	6.5885415	7.25718	Walking_Scroll
13:46:45.275	0.20351335	6.7925577	9.641745	-0.03167031	-0.041007996	-0.028554285	-0.5829359	6.597681	7.231952	Walking_Scroll
13:46:45.296	0.20351335	6.7925577	9.641745	-0.03167031	-0.041007996	-0.028554285	-0.5829359	6.597681	7.231952	Walking_Scroll
13:46:45.317	0.20351335	6.7925577	9.641745	-0.03167031	-0.041007996	-0.028554285	-0.5829359	6.597681	7.231952	Walking_Scroll
13:46:45.340	0.20351335	6.7925577	9.641745	-0.03167031	-0.041007996	-0.028554285	-0.5829359	6.597681	7.231952	Walking_Scroll
13:46:45.363	0.20351335	6.7925577	9.641745	-0.03167031	-0.041007996	-0.028554285	-0.5829359	6.597681	7.231952	Walking_Scroll
13:46:45.385	0.20351335	6.7925577	9.641745	-0.03167031	-0.041007996	-0.028554285	-0.5829359	6.597681	7.231952	Walking_Scroll
13:46:45.408	0.20351335	6.7925577	9.641745	-0.03167031	-0.041007996	-0.028554285	-0.5829359	6.597681	7.231952	Walking_Scroll
13:46:45.430	0.20351335	6.7925577	9.641745	-0.03167031	-0.041007996	-0.028554285	-0.5829359	6.597681	7.231952	Walking_Scroll
13:46:45.452	-0.105348095	5.3488097	7.7933645	-0.22897978	-0.09598587	0.22556566	-0.7060254	6.779056	7.050969	Walking_Scroll
13:46:45.476	-0.105348095	5.3488097	7.7933645	-0.22897978	-0.09598587	0.22556566	-0.7060254	6.779056	7.050969	Walking_Scroll
13:46:45.499	-0.105348095	5.3488097	7.7933645	-0.22897978	-0.09598587	0.22556566	-0.7060254	6.779056	7.050969	Walking_Scroll
13:46:45.522	-0.105348095	5.3488097	7.7933645	-0.22897978	-0.09598587	0.22556566	-0.7060254	6.779056	7.050969	Walking_Scroll
13:46:45.545	-0.105348095	5.3488097	7.7933645	-0.22897978	-0.09598587	0.22556566	-0.7060254	6.779056	7.050969	Walking_Scroll
13:46:45.568	-0.105348095	5.3488097	7.7933645	-0.22897978	-0.09598587	0.22556566	-0.7060254	6.779056	7.050969	Walking_Scroll
13:46:45.591	-0.105348095	5.3488097	7.7933645	-0.22897978	-0.09598587	0.22556566	-0.7060254	6.779056	7.050969	Walking_Scroll
13:46:45.614	-0.105348095	5.3488097	7.7933645	-0.22897978	-0.09598587	0.22556566	-0.7060254	6.779056	7.050969	Walking_Scroll
13:46:45.638	-0.15802214	6.567496	5.6169686	-0.16728239	-0.2853541	-0.100636385	-0.39382192	6.7020926	7.1482286	Walking_Scroll
13:46:45.661	-0.15802214	6.567496	5.6169686	-0.16728239	-0.2853541	-0.100636385	-0.39382192	6.7020926	7.1482286	Walking_Scroll
13:46:45.684	-0.15802214	6.567496	5.6169686	-0.16728239	-0.2853541	-0.100636385	-0.39382192	6.7020926	7.1482286	Walking_Scroll
13:46:45.708	-0.15802214	6.567496	5.6169686	-0.16728239	-0.2853541	-0.100636385	-0.39382192	6.7020926	7.1482286	Walking_Scroll
13:46:45.731	-0.15802214	6.567496	5.6169686	-0.16728239	-0.2853541	-0.100636385	-0.39382192	6.7020926	7.1482286	Walking_Scroll
13:46:45.753	-0.15802214	6.567496	5.6169686	-0.16728239	-0.2853541	-0.100636385	-0.39382192	6.7020926	7.1482286	Walking_Scroll
13:46:45.777	-0.15802214	6.567496	5.6169686	-0.16728239	-0.2853541	-0.100636385	-0.39382192	6.7020926	7.1482286	Walking_Scroll
13:46:45.800	-0.15802214	6.567496	5.6169686	-0.16728239	-0.2853541	-0.100636385	-0.39382192	6.7020926	7.1482286	Walking_Scroll
13:46:45.822	-0.90024734	7.4533772	6.6177754	0.03796833	-0.16806796	-0.14217521	-0.3232447	6.6875086	7.1654058	Walking_Scroll
13:46:45.845	-0.90024734	7.4533772	6.6177754	0.03796833	-0.16806796	-0.14217521	-0.3232447	6.6875086	7.1654058	Walking_Scroll
13:46:45.868	-0.90024734	7.4533772	6.6177754	0.03796833	-0.16806796	-0.14217521	-0.3232447	6.6875086	7.1654058	Walking_Scroll
13:46:45.890	-0.90024734	7.4533772	6.6177754	0.03796833	-0.16806796	-0.14217521	-0.3232447	6.6875086	7.1654058	Walking_Scroll
13:46:45.912	-0.90024734	7.4533772	6.6177754	0.03796833	-0.16806796	-0.14217521	-0.3232447	6.6875086	7.1654058	Walking_Scroll
13:46:45.936	-0.90024734	7.4533772	6.6177754	0.03796833	-0.16806796	-0.14217521	-0.3232447	6.6875086	7.1654058	Walking_Scroll
13:46:45.959	-0.90024734	7.4533772	6.6177754	0.03796833	-0.16806796	-0.14217521	-0.3232447	6.6875086	7.1654058	Walking_Scroll
13:46:45.982	-0.90024734	7.4533772	6.6177754	0.03796833	-0.16806796	-0.14217521	-0.3232447	6.6875086	7.1654058	Walking_Scroll
13:46:46.004	1.0726352	6.241874	6.8859344	0.39776793	0.043902274	-0.27595472	-0.15185615	6.832743	7.0328403	Walking_Scroll
13:46:46.027	1.0726352	6.241874	6.8859344	0.39776793	0.043902274	-0.27595472	-0.15185615	6.832743	7.0328403	Walking_Scroll
13:46:46.051	1.0726352	6.241874	6.8859344	0.39776793	0.043902274	-0.27595472	-0.15185615	6.832743	7.0328403	Walking_Scroll
13:46:46.074	1.0726352	6.241874	6.8859344	0.39776793	0.043902274	-0.27595472	-0.15185615	6.832743	7.0328403	Walking_Scroll
13:46:46.097	1.0726352	6.241874	6.8859344	0.39776793	0.043902274	-0.27595472	-0.15185615	6.832743	7.0328403	Walking_Scroll
13:46:46.120	1.0726352	6.241874	6.8859344	0.39776793	0.043902274	-0.27595472	-0.15185615	6.832743	7.0328403	Walking_Scroll
13:46:46.143	1.0726352	6.241874	6.8859344	0.39776793	0.043902274	-0.27595472	-0.15185615	6.832743	7.0328403	Walking_Scroll
13:46:46.167	-0.86912173	6.6225643	4.9010806	0.04468785	-0.06666434	-0.19593136	-0.33495545	7.025972	6.8332896	Walking_Scroll
13:46:46.190	-0.86912173	6.6225643	4.9010806	0.04468785	-0.06666434	-0.19593136	-0.33495545	7.025972	6.8332896	Walking_Scroll
13:46:46.213	-0.86912173	6.6225643	4.9010806	0.04468785	-0.06666434	-0.19593136	-0.33495545	7.025972	6.8332896	Walking_Scroll
13:46:46.236	-0.86912173	6.6225643	4.9010806	0.04468785	-0.06666434	-0.19593136	-0.33495545	7.025972	6.8332896	Walking_Scroll
13:46:46.259	-0.86912173	6.6225643	4.9010806	0.04468785	-0.06666434	-0.19593136	-0.33495545	7.025972	6.8332896	Walking_Scroll
13:46:46.281	-0.86912173	6.6225643	4.9010806	0.04468785	-0.06666434	-0.19593136	-0.33495545	7.025972	6.8332896	Walking_Scroll
13:46:46.304	-0.86912173	6.6225643	4.9010806	0.04468785	-0.06666434	-0.19593136	-0.33495545	7.025972	6.8332896	Walking_Scroll
13:46:46.326	-0.86912173	6.6225643	4.9010806	0.04468785	-0.06666434	-0.19593136	-0.33495545	7.025972	6.8332896	Walking_Scroll
13:46:46.349	-0.45251793	6.474119	6.0431495	-0.09275684	0.08849544	0.32635844	-0.55900794	7.0544395	6.789156	Walking_Scroll
13:46:46.372	-0.45251793	6.474119	6.0431495	-0.09275684	0.08849544	0.32635844	-0.55900794	7.0544395	6.789156	Walking_Scroll
13:46:46.395	-0.45251793	6.474119	6.0431495	-0.09275684	0.08849544	0.32635844	-0.55900794	7.0544395	6.789156	Walking_Scroll
13:46:46.417	-0.45251793	6.474119	6.0431495	-0.09275684	0.08849544	0.32635844	-0.55900794	7.0544395	6.789156	Walking_Scroll
13:46:46.439	-0.45251793	6.474119	6.0431495	-0.09275684	0.08849544	0.32635844	-0.55900794	7.0544395	6.789156	Walking_Scroll
13:46:46.462	-0.45251793	6.474119	6.0431495	-0.09275684	0.08849544	0.32635844	-0.55900794	7.0544395	6.789156	Walking_Scroll
13:46:46.485	-0.45251793	6.474119	6.0431495	-0.09275684	0.08849544	0.32635844	-0.55900794	7.0544395	6.789156	Walking_Scroll
13:46:46.508	-0.45251793	6.474119	6.0431495	-0.09275684	0.08849544	0.32635844	-0.55900794	7.0544395	6.789156	Walking_Scroll
13:46:46.532	1.0271438	7.5587254	7.513234	0.17052609	0.04329141	0.080790594	-0.24344869	7.1385665	6.719513	Walking_Scroll
13:46:46.555	1.0271438	7.5587254	7.513234	0.17052609	0.04329141	0.080790594	-0.24344869	7.1385665	6.719513	Walking_Scroll
13:46:46.578	1.0271438	7.5587254	7.513234	0.17052609	0.04329141	0.080790594	-0.24344869	7.1385665	6.719513	Walking_Scroll
13:46:46.600	1.0271438	7.5587254	7.513234	0.17052609	0.04329141	0.080790594	-0.24344869	7.1385665	6.719513	Walking_Scroll
13:46:46.624	1.0271438	7.5587254	7.513234	0.17052609	0.04329141	0.080790594	-0.24344869	7.1385665	6.719513	Walking_Scroll
13:46:46.647	1.0271438	7.5587254	7.513234	0.17052609	0.04329141	0.080790594	-0.24344869	7.1385665	6.719513	Walking_Scroll
13:46:46.670	1.0271438	7.5587254	7.513234	0.17052609	0.04329141	0.080790594	-0.24344869	7.1385665	6.719513	Walking_Scroll
13:46:46.693	1.0271438	7.5587254	7.513234	0.17052609	0.04329141	0.080790594	-0.24344869	7.1385665	6.719513	Walking_Scroll
13:46:46.716	-1.4054393	6.58665	6.3352513	0.44236112	0.6700391	0.3245258	-0.5041729	7.275214	6.556477	Walking_Scroll
13:46:46.739	-1.4054393	6.58665	6.3352513	0.44236112	0.6700391	0.3245258	-0.5041729	7.275214	6.556477	Walking_Scroll
13:46:46.762	-1.4054393	6.58665	6.3352513	0.44236112	0.6700391	0.3245258	-0.5041729	7.275214	6.556477	Walking_Scroll
13:46:46.785	-1.4054393	6.58665	6.3352513	0.44236112	0.6700391	0.3245258	-0.5041729	7.275214	6.556477	Walking_Scroll
13:46:46.807	-1.4054393	6.58665	6.3352513	0.44236112	0.6700391	0.3245258	-0.5041729	7.275214	6.556477	Walking_Scroll
13:46:46.830	-1.4054393	6.58665	6.3352513	0.44236112	0.6700391	0.3245258	-0.5041729	7.275214	6.556477	Walking_Scroll
13:46:46.854	-1.4054393	6.58665	6.3352513	0.44236112	0.6700391	0.3245258	-0.5041729	7.275214	6.556477	Walking_Scroll
13:46:46.877	-1.4054393	6.58665	6.3352513	0.44236112	0.6700391	0.3245258	-0.5041729	7.275214	6.556477	Walking_Scroll
13:46:46.899	0.22985038	6.1030064	5.3488097	-0.007846564	0.19600771	0.06368636	-0.5291154	7.05954	6.786257	Walking_Scroll
13:46:46.921	0.22985038	6.1030064	5.3488097	-0.007846564	0.19600771	0.06368636	-0.5291154	7.05954	6.786257	Walking_Scroll
13:46:46.944	0.22985038	6.1030064	5.3488097	-0.007846564	0.19600771	0.06368636	-0.5291154	7.05954	6.786257	Walking_Scroll
13:46:46.968	0.22985038	6.1030064	5.3488097	-0.007846564	0.19600771	0.06368636	-0.5291154	7.05954	6.786257	Walking_Scroll
13:46:46.991	0.22985038	6.1030064	5.3488097	-0.007846564	0.19600771	0.06368636	-0.5291154	7.05954	6.786257	Walking_Scroll
13:46:47.013	0.22985038	6.1030064	5.3488097	-0.007846564	0.19600771	0.06368636	-0.5291154	7.05954	6.786257	Walking_Scroll
13:46:47.037	0.22985038	6.1030064	5.3488097	-0.007846564	0.19600771	0.06368636	-0.5291154	7.05954	6.786257	Walking_Scroll
13:46:47.059	0.22985038	6.1030064	5.3488097	-0.007846564	0.19600771	0.06368636	-0.5291154	7.05954	6.786257	Walking_Scroll
13:46:47.083	-1.5371244	7.142122	6.081458	0.014144585	-0.13263778	-0.11896234	-0.5695957	6.9379735	6.907271	Walking_Scroll
13:46:47.106	-1.5371244	7.142122	6.081458	0.014144585	-0.13263778	-0.11896234	-0.5695957	6.9379735	6.907271	Walking_Scroll
13:46:47.129	-1.5371244	7.142122	6.081458	0.014144585	-0.13263778	-0.11896234	-0.5695957	6.9379735	6.907271	Walking_Scroll
13:46:47.152	-1.5371244	7.142122	6.081458	0.014144585	-0.13263778	-0.11896234	-0.5695957	6.9379735	6.907271	Walking_Scroll
13:46:47.175	-1.5371244	7.142122	6.081458	0.014144585	-0.13263778	-0.11896234	-0.5695957	6.9379735	6.907271	Walking_Scroll
13:46:47.199	-1.5371244	7.142122	6.081458	0.014144585	-0.13263778	-0.11896234	-0.5695957	6.9379735	6.907271	Walking_Scroll
13:46:47.223	-1.5371244	7.142122	6.081458	0.014144585	-0.13263778	-0.11896234	-0.5695957	6.9379735	6.907271	Walking_Scroll
13:46:47.246	-1.5371244	7.142122	6.081458	0.014144585	-0.13263778	-0.11896234	-0.5695957	6.9379735	6.907271	Walking_Scroll
13:46:47.270	-0.70870537	7.6544967	8.41827	-0.18683007	-0.48327443	0.083844915	-0.51888317	6.9483757	6.900806	Walking_Scroll
13:46:47.293	-0.70870537	7.6544967	8.41827	-0.18683007	-0.48327443	0.083844915	-0.51888317	6.9483757	6.900806	Walking_Scroll
13:46:47.316	-0.70870537	7.6544967	8.41827	-0.18683007	-0.48327443	0.083844915	-0.51888317	6.9483757	6.900806	Walking_Scroll
13:46:47.339	-0.70870537	7.6544967	8.41827	-0.18683007	-0.48327443	0.083844915	-0.51888317	6.9483757	6.900806	Walking_Scroll
13:46:47.362	-0.70870537	7.6544967	8.41827	-0.18683007	-0.48327443	0.083844915	-0.51888317	6.9483757	6.900806	Walking_Scroll
13:46:47.384	-0.70870537	7.6544967	8.41827	-0.18683007	-0.48327443	0.083844915	-0.51888317	6.9483757	6.900806	Walking_Scroll
13:46:47.407	-0.70870537	7.6544967	8.41827	-0.18683007	-0.48327443	0.083844915	-0.51888317	6.9483757	6.900806	Walking_Scroll
13:46:47.431	0.4836435	6.6704497	6.2346916	0.3336271	0.15507974	-0.09758206	-0.09831089	6.9976835	6.869717	Walking_Scroll
13:46:47.453	0.4836435	6.6704497	6.2346916	0.3336271	0.15507974	-0.09758206	-0.09831089	6.9976835	6.869717	Walking_Scroll
13:46:47.476	0.4836435	6.6704497	6.2346916	0.3336271	0.15507974	-0.09758206	-0.09831089	6.9976835	6.869717	Walking_Scroll
13:46:47.499	0.4836435	6.6704497	6.2346916	0.3336271	0.15507974	-0.09758206	-0.09831089	6.9976835	6.869717	Walking_Scroll
13:46:47.521	0.4836435	6.6704497	6.2346916	0.3336271	0.15507974	-0.09758206	-0.09831089	6.9976835	6.869717	Walking_Scroll
13:46:47.545	0.4836435	6.6704497	6.2346916	0.3336271	0.15507974	-0.09758206	-0.09831089	6.9976835	6.869717	Walking_Scroll
13:46:47.568	0.4836435	6.6704497	6.2346916	0.3336271	0.15507974	-0.09758206	-0.09831089	6.9976835	6.869717	Walking_Scroll
13:46:47.591	0.4836435	6.6704497	6.2346916	0.3336271	0.15507974	-0.09758206	-0.09831089	6.9976835	6.869717	Walking_Scroll
13:46:47.614	-0.67279124	6.404685	5.863579	-0.19049527	0.20150551	0.1174425	-0.37510744	6.814533	7.04214	Walking_Scroll
13:46:47.637	-0.67279124	6.404685	5.863579	-0.19049527	0.20150551	0.1174425	-0.37510744	6.814533	7.04214	Walking_Scroll
13:46:47.660	-0.67279124	6.404685	5.863579	-0.19049527	0.20150551	0.1174425	-0.37510744	6.814533	7.04214	Walking_Scroll
13:46:47.682	-0.67279124	6.404685	5.863579	-0.19049527	0.20150551	0.1174425	-0.37510744	6.814533	7.04214	Walking_Scroll
13:46:47.704	-0.67279124	6.404685	5.863579	-0.19049527	0.20150551	0.1174425	-0.37510744	6.814533	7.04214	Walking_Scroll
13:46:47.727	-0.67279124	6.404685	5.863579	-0.19049527	0.20150551	0.1174425	-0.37510744	6.814533	7.04214	Walking_Scroll
13:46:47.749	-0.67279124	6.404685	5.863579	-0.19049527	0.20150551	0.1174425	-0.37510744	6.814533	7.04214	Walking_Scroll
13:46:47.773	-0.67279124	6.404685	5.863579	-0.19049527	0.20150551	0.1174425	-0.37510744	6.814533	7.04214	Walking_Scroll
13:46:47.796	0.18914771	6.9481854	7.2809896	-0.06771136	0.2876375	0.11011213	-0.5804945	6.715433	7.122942	Walking_Scroll
13:46:47.819	0.18914771	6.9481854	7.2809896	-0.06771136	0.2876375	0.11011213	-0.5804945	6.715433	7.122942	Walking_Scroll
13:46:47.841	0.18914771	6.9481854	7.2809896	-0.06771136	0.2876375	0.11011213	-0.5804945	6.715433	7.122942	Walking_Scroll
13:46:47.864	0.18914771	6.9481854	7.2809896	-0.06771136	0.2876375	0.11011213	-0.5804945	6.715433	7.122942	Walking_Scroll
13:46:47.887	0.18914771	6.9481854	7.2809896	-0.06771136	0.2876375	0.11011213	-0.5804945	6.715433	7.122942	Walking_Scroll
13:46:47.910	0.18914771	6.9481854	7.2809896	-0.06771136	0.2876375	0.11011213	-0.5804945	6.715433	7.122942	Walking_Scroll
13:46:47.933	0.18914771	6.9481854	7.2809896	-0.06771136	0.2876375	0.11011213	-0.5804945	6.715433	7.122942	Walking_Scroll
13:46:47.956	0.18914771	6.9481854	7.2809896	-0.06771136	0.2876375	0.11011213	-0.5804945	6.715433	7.122942	Walking_Scroll
13:46:47.978	-1.1085492	8.81572	6.1820173	0.14486974	0.41225404	0.2982586	-0.7860624	6.8884025	6.935583	Walking_Scroll
13:46:48.002	-1.1085492	8.81572	6.1820173	0.14486974	0.41225404	0.2982586	-0.7860624	6.8884025	6.935583	Walking_Scroll
13:46:48.025	-1.1085492	8.81572	6.1820173	0.14486974	0.41225404	0.2982586	-0.7860624	6.8884025	6.935583	Walking_Scroll
13:46:48.048	-1.1085492	8.81572	6.1820173	0.14486974	0.41225404	0.2982586	-0.7860624	6.8884025	6.935583	Walking_Scroll
13:46:48.071	-1.1085492	8.81572	6.1820173	0.14486974	0.41225404	0.2982586	-0.7860624	6.8884025	6.935583	Walking_Scroll
13:46:48.094	-1.1085492	8.81572	6.1820173	0.14486974	0.41225404	0.2982586	-0.7860624	6.8884025	6.935583	Walking_Scroll
13:46:48.117	-1.1085492	8.81572	6.1820173	0.14486974	0.41225404	0.2982586	-0.7860624	6.8884025	6.935583	Walking_Scroll
13:46:48.140	-1.1085492	8.81572	6.1820173	0.14486974	0.41225404	0.2982586	-0.7860624	6.8884025	6.935583	Walking_Scroll
13:46:48.162	-1.6089526	5.784568	6.8619914	-0.09825462	-0.19311343	0.22067875	-0.88777685	6.823362	6.9874077	Walking_Scroll
13:46:48.185	-1.6089526	5.784568	6.8619914	-0.09825462	-0.19311343	0.22067875	-0.88777685	6.823362	6.9874077	Walking_Scroll
13:46:48.208	-1.6089526	5.784568	6.8619914	-0.09825462	-0.19311343	0.22067875	-0.88777685	6.823362	6.9874077	Walking_Scroll
13:46:48.232	-1.6089526	5.784568	6.8619914	-0.09825462	-0.19311343	0.22067875	-0.88777685	6.823362	6.9874077	Walking_Scroll
13:46:48.255	-1.6089526	5.784568	6.8619914	-0.09825462	-0.19311343	0.22067875	-0.88777685	6.823362	6.9874077	Walking_Scroll
13:46:48.278	-1.6089526	5.784568	6.8619914	-0.09825462	-0.19311343	0.22067875	-0.88777685	6.823362	6.9874077	Walking_Scroll
13:46:48.301	-1.6089526	5.784568	6.8619914	-0.09825462	-0.19311343	0.22067875	-0.88777685	6.823362	6.9874077	Walking_Scroll
13:46:48.324	-1.6089526	5.784568	6.8619914	-0.09825462	-0.19311343	0.22067875	-0.88777685	6.823362	6.9874077	Walking_Scroll
13:46:48.348	-0.04070267	6.426234	4.0032277	-0.03900069	0.0787216	0.16509	-0.6970418	6.6456895	7.177691	Walking_Scroll
13:46:48.370	-0.04070267	6.426234	4.0032277	-0.03900069	0.0787216	0.16509	-0.6970418	6.6456895	7.177691	Walking_Scroll
13:46:48.393	-0.04070267	6.426234	4.0032277	-0.03900069	0.0787216	0.16509	-0.6970418	6.6456895	7.177691	Walking_Scroll
13:46:48.415	-0.04070267	6.426234	4.0032277	-0.03900069	0.0787216	0.16509	-0.6970418	6.6456895	7.177691	Walking_Scroll
13:46:48.438	-0.04070267	6.426234	4.0032277	-0.03900069	0.0787216	0.16509	-0.6970418	6.6456895	7.177691	Walking_Scroll
13:46:48.462	-0.04070267	6.426234	4.0032277	-0.03900069	0.0787216	0.16509	-0.6970418	6.6456895	7.177691	Walking_Scroll
13:46:48.485	-0.04070267	6.426234	4.0032277	-0.03900069	0.0787216	0.16509	-0.6970418	6.6456895	7.177691	Walking_Scroll
13:46:48.508	-0.93616146	7.5036573	6.589044	-0.060380973	-0.2694716	-0.053599764	-0.56667745	6.632915	7.2009444	Walking_Scroll
13:46:48.531	-0.93616146	7.5036573	6.589044	-0.060380973	-0.2694716	-0.053599764	-0.56667745	6.632915	7.2009444	Walking_Scroll
13:46:48.554	-0.93616146	7.5036573	6.589044	-0.060380973	-0.2694716	-0.053599764	-0.56667745	6.632915	7.2009444	Walking_Scroll
13:46:48.578	-0.93616146	7.5036573	6.589044	-0.060380973	-0.2694716	-0.053599764	-0.56667745	6.632915	7.2009444	Walking_Scroll
13:46:48.600	-0.93616146	7.5036573	6.589044	-0.060380973	-0.2694716	-0.053599764	-0.56667745	6.632915	7.2009444	Walking_Scroll
13:46:48.623	-0.93616146	7.5036573	6.589044	-0.060380973	-0.2694716	-0.053599764	-0.56667745	6.632915	7.2009444	Walking_Scroll
13:46:48.645	-0.93616146	7.5036573	6.589044	-0.060380973	-0.2694716	-0.053599764	-0.56667745	6.632915	7.2009444	Walking_Scroll
13:46:48.668	-0.93616146	7.5036573	6.589044	-0.060380973	-0.2694716	-0.053599764	-0.56667745	6.632915	7.2009444	Walking_Scroll
13:46:48.692	0.8978531	6.0431495	10.0368	-0.045720212	-0.12652913	0.09667309	-0.31676805	6.6303277	7.2186375	Walking_Scroll
13:46:48.715	0.8978531	6.0431495	10.0368	-0.045720212	-0.12652913	0.09667309	-0.31676805	6.6303277	7.2186375	Walking_Scroll
13:46:48.738	0.8978531	6.0431495	10.0368	-0.045720212	-0.12652913	0.09667309	-0.31676805	6.6303277	7.2186375	Walking_Scroll
13:46:48.761	0.8978531	6.0431495	10.0368	-0.045720212	-0.12652913	0.09667309	-0.31676805	6.6303277	7.2186375	Walking_Scroll
13:46:48.784	0.8978531	6.0431495	10.0368	-0.045720212	-0.12652913	0.09667309	-0.31676805	6.6303277	7.2186375	Walking_Scroll
13:46:48.807	0.8978531	6.0431495	10.0368	-0.045720212	-0.12652913	0.09667309	-0.31676805	6.6303277	7.2186375	Walking_Scroll
13:46:48.829	0.8978531	6.0431495	10.0368	-0.045720212	-0.12652913	0.09667309	-0.31676805	6.6303277	7.2186375	Walking_Scroll
13:46:48.851	0.8978531	6.0431495	10.0368	-0.045720212	-0.12652913	0.09667309	-0.31676805	6.6303277	7.2186375	Walking_Scroll
13:46:48.873	0.5219519	6.2107487	5.2506447	0.043466117	0.35483268	-0.28023076	-0.22021848	6.812352	7.0507917	Walking_Scroll
13:46:48.896	0.5219519	6.2107487	5.2506447	0.043466117	0.35483268	-0.28023076	-0.22021848	6.812352	7.0507917	Walking_Scroll
13:46:48.918	0.5219519	6.2107487	5.2506447	0.043466117	0.35483268	-0.28023076	-0.22021848	6.812352	7.0507917	Walking_Scroll
13:46:48.941	0.5219519	6.2107487	5.2506447	0.043466117	0.35483268	-0.28023076	-0.22021848	6.812352	7.0507917	Walking_Scroll
13:46:48.964	0.5219519	6.2107487	5.2506447	0.043466117	0.35483268	-0.28023076	-0.22021848	6.812352	7.0507917	Walking_Scroll
13:46:48.988	0.5219519	6.2107487	5.2506447	0.043466117	0.35483268	-0.28023076	-0.22021848	6.812352	7.0507917	Walking_Scroll
13:46:49.011	0.5219519	6.2107487	5.2506447	0.043466117	0.35483268	-0.28023076	-0.22021848	6.812352	7.0507917	Walking_Scroll
13:46:49.033	0.5219519	6.2107487	5.2506447	0.043466117	0.35483268	-0.28023076	-0.22021848	6.812352	7.0507917	Walking_Scroll
13:46:49.054	-0.27055305	6.057515	6.651295	-0.1495673	-0.15462893	-0.12201667	-0.42238852	6.653042	7.192283	Walking_Scroll
13:46:49.076	-0.27055305	6.057515	6.651295	-0.1495673	-0.15462893	-0.12201667	-0.42238852	6.653042	7.192283	Walking_Scroll
13:46:49.097	-0.27055305	6.057515	6.651295	-0.1495673	-0.15462893	-0.12201667	-0.42238852	6.653042	7.192283	Walking_Scroll
13:46:49.120	-0.27055305	6.057515	6.651295	-0.1495673	-0.15462893	-0.12201667	-0.42238852	6.653042	7.192283	Walking_Scroll
13:46:49.142	-0.27055305	6.057515	6.651295	-0.1495673	-0.15462893	-0.12201667	-0.42238852	6.653042	7.192283	Walking_Scroll
13:46:49.164	-0.27055305	6.057515	6.651295	-0.1495673	-0.15462893	-0.12201667	-0.42238852	6.653042	7.192283	Walking_Scroll
13:46:49.187	-0.27055305	6.057515	6.651295	-0.1495673	-0.15462893	-0.12201667	-0.42238852	6.653042	7.192283	Walking_Scroll
13:46:49.209	-0.27055305	6.057515	6.651295	-0.1495673	-0.15462893	-0.12201667	-0.42238852	6.653042	7.192283	Walking_Scroll
13:46:49.232	0.15323359	7.3576064	7.3001437	-0.05854838	-0.34705147	-0.4396666	-0.3382742	6.7390566	7.1162467	Walking_Scroll
13:46:49.256	0.15323359	7.3576064	7.3001437	-0.05854838	-0.34705147	-0.4396666	-0.3382742	6.7390566	7.1162467	Walking_Scroll
13:46:49.278	0.15323359	7.3576064	7.3001437	-0.05854838	-0.34705147	-0.4396666	-0.3382742	6.7390566	7.1162467	Walking_Scroll
13:46:49.301	0.15323359	7.3576064	7.3001437	-0.05854838	-0.34705147	-0.4396666	-0.3382742	6.7390566	7.1162467	Walking_Scroll
13:46:49.323	0.15323359	7.3576064	7.3001437	-0.05854838	-0.34705147	-0.4396666	-0.3382742	6.7390566	7.1162467	Walking_Scroll
13:46:49.346	0.15323359	7.3576064	7.3001437	-0.05854838	-0.34705147	-0.4396666	-0.3382742	6.7390566	7.1162467	Walking_Scroll
13:46:49.370	0.15323359	7.3576064	7.3001437	-0.05854838	-0.34705147	-0.4396666	-0.3382742	6.7390566	7.1162467	Walking_Scroll
13:46:49.393	0.15323359	7.3576064	7.3001437	-0.05854838	-0.34705147	-0.4396666	-0.3382742	6.7390566	7.1162467	Walking_Scroll
13:46:49.416	-2.4996228	4.8340406	10.173274	0.3336271	0.3615522	-0.0047305403	-0.628773	6.6619186	7.1689453	Walking_Scroll
13:46:49.439	-2.4996228	4.8340406	10.173274	0.3336271	0.3615522	-0.0047305403	-0.628773	6.6619186	7.1689453	Walking_Scroll
13:46:49.462	-2.4996228	4.8340406	10.173274	0.3336271	0.3615522	-0.0047305403	-0.628773	6.6619186	7.1689453	Walking_Scroll
13:46:49.485	-2.4996228	4.8340406	10.173274	0.3336271	0.3615522	-0.0047305403	-0.628773	6.6619186	7.1689453	Walking_Scroll
13:46:49.508	-2.4996228	4.8340406	10.173274	0.3336271	0.3615522	-0.0047305403	-0.628773	6.6619186	7.1689453	Walking_Scroll
13:46:49.530	-2.4996228	4.8340406	10.173274	0.3336271	0.3615522	-0.0047305403	-0.628773	6.6619186	7.1689453	Walking_Scroll
13:46:49.552	-2.4996228	4.8340406	10.173274	0.3336271	0.3615522	-0.0047305403	-0.628773	6.6619186	7.1689453	Walking_Scroll
13:46:49.574	-2.4996228	4.8340406	10.173274	0.3336271	0.3615522	-0.0047305403	-0.628773	6.6619186	7.1689453	Walking_Scroll
13:46:49.598	-0.23463893	5.437398	6.1556807	0.041022655	0.38232163	0.011762821	-0.8632738	6.7419114	7.069068	Walking_Scroll
13:46:49.621	-0.23463893	5.437398	6.1556807	0.041022655	0.38232163	0.011762821	-0.8632738	6.7419114	7.069068	Walking_Scroll
13:46:49.644	-0.23463893	5.437398	6.1556807	0.041022655	0.38232163	0.011762821	-0.8632738	6.7419114	7.069068	Walking_Scroll
13:46:49.667	-0.23463893	5.437398	6.1556807	0.041022655	0.38232163	0.011762821	-0.8632738	6.7419114	7.069068	Walking_Scroll
13:46:49.689	-0.23463893	5.437398	6.1556807	0.041022655	0.38232163	0.011762821	-0.8632738	6.7419114	7.069068	Walking_Scroll
13:46:49.712	-0.23463893	5.437398	6.1556807	0.041022655	0.38232163	0.011762821	-0.8632738	6.7419114	7.069068	Walking_Scroll
13:46:49.735	-0.23463893	5.437398	6.1556807	0.041022655	0.38232163	0.011762821	-0.8632738	6.7419114	7.069068	Walking_Scroll
13:46:49.757	-0.23463893	5.437398	6.1556807	0.041022655	0.38232163	0.011762821	-0.8632738	6.7419114	7.069068	Walking_Scroll
13:46:49.780	-1.9680939	7.273807	5.90907	-0.15873028	0.020078529	-0.15255994	-0.8626063	6.7205944	7.0894184	Walking_Scroll
13:46:49.803	-1.9680939	7.273807	5.90907	-0.15873028	0.020078529	-0.15255994	-0.8626063	6.7205944	7.0894184	Walking_Scroll
13:46:49.827	-1.9680939	7.273807	5.90907	-0.15873028	0.020078529	-0.15255994	-0.8626063	6.7205944	7.0894184	Walking_Scroll
13:46:49.850	-1.9680939	7.273807	5.90907	-0.15873028	0.020078529	-0.15255994	-0.8626063	6.7205944	7.0894184	Walking_Scroll
13:46:49.873	-1.9680939	7.273807	5.90907	-0.15873028	0.020078529	-0.15255994	-0.8626063	6.7205944	7.0894184	Walking_Scroll
13:46:49.896	-1.9680939	7.273807	5.90907	-0.15873028	0.020078529	-0.15255994	-0.8626063	6.7205944	7.0894184	Walking_Scroll
13:46:49.919	-1.9680939	7.273807	5.90907	-0.15873028	0.020078529	-0.15255994	-0.8626063	6.7205944	7.0894184	Walking_Scroll
13:46:49.942	-1.9680939	7.273807	5.90907	-0.15873028	0.020078529	-0.15255994	-0.8626063	6.7205944	7.0894184	Walking_Scroll
13:46:49.964	-1.6352897	7.8125186	7.944204	-0.07992867	-0.38797945	0.04658214	-0.8798693	6.768663	7.0414	Walking_Scroll
13:46:49.988	-1.6352897	7.8125186	7.944204	-0.07992867	-0.38797945	0.04658214	-0.8798693	6.768663	7.0414	Walking_Scroll
13:46:50.011	-1.6352897	7.8125186	7.944204	-0.07992867	-0.38797945	0.04658214	-0.8798693	6.768663	7.0414	Walking_Scroll
13:46:50.034	-1.6352897	7.8125186	7.944204	-0.07992867	-0.38797945	0.04658214	-0.8798693	6.768663	7.0414	Walking_Scroll
13:46:50.057	-1.6352897	7.8125186	7.944204	-0.07992867	-0.38797945	0.04658214	-0.8798693	6.768663	7.0414	Walking_Scroll
13:46:50.079	-1.6352897	7.8125186	7.944204	-0.07992867	-0.38797945	0.04658214	-0.8798693	6.768663	7.0414	Walking_Scroll
13:46:50.103	-1.6352897	7.8125186	7.944204	-0.07992867	-0.38797945	0.04658214	-0.8798693	6.768663	7.0414	Walking_Scroll
13:46:50.126	-1.6352897	7.8125186	7.944204	-0.07992867	-0.38797945	0.04658214	-0.8798693	6.768663	7.0414	Walking_Scroll
13:46:50.150	0.026337024	5.5571117	9.28021	0.23405607	-0.08926635	-0.26862434	-0.6968134	6.8033767	7.028429	Walking_Scroll
13:46:50.176	0.026337024	5.5571117	9.28021	0.23405607	-0.08926635	-0.26862434	-0.6968134	6.8033767	7.028429	Walking_Scroll
13:46:50.198	0.026337024	5.5571117	9.28021	0.23405607	-0.08926635	-0.26862434	-0.6968134	6.8033767	7.028429	Walking_Scroll
13:46:50.221	0.026337024	5.5571117	9.28021	0.23405607	-0.08926635	-0.26862434	-0.6968134	6.8033767	7.028429	Walking_Scroll
13:46:50.243	0.026337024	5.5571117	9.28021	0.23405607	-0.08926635	-0.26862434	-0.6968134	6.8033767	7.028429	Walking_Scroll
13:46:50.266	0.026337024	5.5571117	9.28021	0.23405607	-0.08926635	-0.26862434	-0.6968134	6.8033767	7.028429	Walking_Scroll
13:46:50.290	0.026337024	5.5571117	9.28021	0.23405607	-0.08926635	-0.26862434	-0.6968134	6.8033767	7.028429	Walking_Scroll
13:46:50.313	-0.845179	6.074275	5.540352	-0.255247	0.13675378	-0.13179052	-0.92393917	6.834322	6.971996	Walking_Scroll
13:46:50.336	-0.845179	6.074275	5.540352	-0.255247	0.13675378	-0.13179052	-0.92393917	6.834322	6.971996	Walking_Scroll
13:46:50.359	-0.845179	6.074275	5.540352	-0.255247	0.13675378	-0.13179052	-0.92393917	6.834322	6.971996	Walking_Scroll
13:46:50.382	-0.845179	6.074275	5.540352	-0.255247	0.13675378	-0.13179052	-0.92393917	6.834322	6.971996	Walking_Scroll
13:46:50.406	-0.845179	6.074275	5.540352	-0.255247	0.13675378	-0.13179052	-0.92393917	6.834322	6.971996	Walking_Scroll
13:46:50.428	-0.845179	6.074275	5.540352	-0.255247	0.13675378	-0.13179052	-0.92393917	6.834322	6.971996	Walking_Scroll
13:46:50.451	-0.845179	6.074275	5.540352	-0.255247	0.13675378	-0.13179052	-0.92393917	6.834322	6.971996	Walking_Scroll
13:46:50.473	-0.845179	6.074275	5.540352	-0.255247	0.13675378	-0.13179052	-0.92393917	6.834322	6.971996	Walking_Scroll
13:46:50.496	-0.31604427	7.24747	6.7039695	-0.18560836	0.040237084	-0.008395732	-0.83223057	6.85205	6.9661427	Walking_Scroll
13:46:50.519	-0.31604427	7.24747	6.7039695	-0.18560836	0.040237084	-0.008395732	-0.83223057	6.85205	6.9661427	Walking_Scroll
13:46:50.542	-0.31604427	7.24747	6.7039695	-0.18560836	0.040237084	-0.008395732	-0.83223057	6.85205	6.9661427	Walking_Scroll
13:46:50.566	-0.31604427	7.24747	6.7039695	-0.18560836	0.040237084	-0.008395732	-0.83223057	6.85205	6.9661427	Walking_Scroll
13:46:50.589	-0.31604427	7.24747	6.7039695	-0.18560836	0.040237084	-0.008395732	-0.83223057	6.85205	6.9661427	Walking_Scroll
13:46:50.611	-0.31604427	7.24747	6.7039695	-0.18560836	0.040237084	-0.008395732	-0.83223057	6.85205	6.9661427	Walking_Scroll
13:46:50.635	-0.31604427	7.24747	6.7039695	-0.18560836	0.040237084	-0.008395732	-0.83223057	6.85205	6.9661427	Walking_Scroll
13:46:50.659	-0.31604427	7.24747	6.7039695	-0.18560836	0.040237084	-0.008395732	-0.83223057	6.85205	6.9661427	Walking_Scroll
13:46:50.685	-2.360755	7.474926	7.5395713	0.2914774	0.24182262	-0.0652062	-0.8183498	7.1028523	6.711939	Walking_Scroll
13:46:50.708	-2.360755	7.474926	7.5395713	0.2914774	0.24182262	-0.0652062	-0.8183498	7.1028523	6.711939	Walking_Scroll
13:46:50.730	-2.360755	7.474926	7.5395713	0.2914774	0.24182262	-0.0652062	-0.8183498	7.1028523	6.711939	Walking_Scroll
13:46:50.752	-2.360755	7.474926	7.5395713	0.2914774	0.24182262	-0.0652062	-0.8183498	7.1028523	6.711939	Walking_Scroll
13:46:50.774	-2.360755	7.474926	7.5395713	0.2914774	0.24182262	-0.0652062	-0.8183498	7.1028523	6.711939	Walking_Scroll
13:46:50.797	-2.360755	7.474926	7.5395713	0.2914774	0.24182262	-0.0652062	-0.8183498	7.1028523	6.711939	Walking_Scroll
13:46:50.820	-2.360755	7.474926	7.5395713	0.2914774	0.24182262	-0.0652062	-0.8183498	7.1028523	6.711939	Walking_Scroll
13:46:50.842	-2.360755	7.474926	7.5395713	0.2914774	0.24182262	-0.0652062	-0.8183498	7.1028523	6.711939	Walking_Scroll
13:46:50.866	-2.4684973	6.064698	5.0207944	0.2248931	0.048789196	0.41554475	-1.097609	7.17021	6.599517	Walking_Scroll
13:46:50.889	-2.4684973	6.064698	5.0207944	0.2248931	0.048789196	0.41554475	-1.097609	7.17021	6.599517	Walking_Scroll
13:46:50.912	-2.4684973	6.064698	5.0207944	0.2248931	0.048789196	0.41554475	-1.097609	7.17021	6.599517	Walking_Scroll
13:46:50.935	-2.4684973	6.064698	5.0207944	0.2248931	0.048789196	0.41554475	-1.097609	7.17021	6.599517	Walking_Scroll
13:46:50.958	-2.4684973	6.064698	5.0207944	0.2248931	0.048789196	0.41554475	-1.097609	7.17021	6.599517	Walking_Scroll
13:46:50.982	-2.4684973	6.064698	5.0207944	0.2248931	0.048789196	0.41554475	-1.097609	7.17021	6.599517	Walking_Scroll
13:46:51.005	-2.4684973	6.064698	5.0207944	0.2248931	0.048789196	0.41554475	-1.097609	7.17021	6.599517	Walking_Scroll
13:46:51.027	-1.2785428	6.1461034	4.6233444	-0.15811941	0.20211639	0.25977412	-1.1821778	6.8759766	6.891569	Walking_Scroll
13:46:51.050	-1.2785428	6.1461034	4.6233444	-0.15811941	0.20211639	0.25977412	-1.1821778	6.8759766	6.891569	Walking_Scroll
13:46:51.073	-1.2785428	6.1461034	4.6233444	-0.15811941	0.20211639	0.25977412	-1.1821778	6.8759766	6.891569	Walking_Scroll
13:46:51.096	-1.2785428	6.1461034	4.6233444	-0.15811941	0.20211639	0.25977412	-1.1821778	6.8759766	6.891569	Walking_Scroll
13:46:51.119	-1.2785428	6.1461034	4.6233444	-0.15811941	0.20211639	0.25977412	-1.1821778	6.8759766	6.891569	Walking_Scroll
13:46:51.142	-1.2785428	6.1461034	4.6233444	-0.15811941	0.20211639	0.25977412	-1.1821778	6.8759766	6.891569	Walking_Scroll
13:46:51.165	-1.2785428	6.1461034	4.6233444	-0.15811941	0.20211639	0.25977412	-1.1821778	6.8759766	6.891569	Walking_Scroll
13:46:51.188	-1.2785428	6.1461034	4.6233444	-0.15811941	0.20211639	0.25977412	-1.1821778	6.8759766	6.891569	Walking_Scroll
13:46:51.211	-1.5634614	7.4246464	6.5818615	0.01597718	-0.2957388	0.02336926	-1.118293	6.6724215	7.099196	Walking_Scroll
13:46:51.233	-1.5634614	7.4246464	6.5818615	0.01597718	-0.2957388	0.02336926	-1.118293	6.6724215	7.099196	Walking_Scroll
13:46:51.261	-1.5634614	7.4246464	6.5818615	0.01597718	-0.2957388	0.02336926	-1.118293	6.6724215	7.099196	Walking_Scroll
13:46:51.284	-1.5634614	7.4246464	6.5818615	0.01597718	-0.2957388	0.02336926	-1.118293	6.6724215	7.099196	Walking_Scroll
13:46:51.307	-1.5634614	7.4246464	6.5818615	0.01597718	-0.2957388	0.02336926	-1.118293	6.6724215	7.099196	Walking_Scroll
13:46:51.330	-1.5634614	7.4246464	6.5818615	0.01597718	-0.2957388	0.02336926	-1.118293	6.6724215	7.099196	Walking_Scroll
13:46:51.352	-1.5634614	7.4246464	6.5818615	0.01597718	-0.2957388	0.02336926	-1.118293	6.6724215	7.099196	Walking_Scroll
13:46:51.375	-1.5634614	7.4246464	6.5818615	0.01597718	-0.2957388	0.02336926	-1.118293	6.6724215	7.099196	Walking_Scroll
13:46:51.398	-0.2944958	6.794952	9.306546	0.079507165	-0.32139513	0.23961556	-0.70827454	6.670178	7.1538343	Walking_Scroll
13:46:51.421	-0.2944958	6.794952	9.306546	0.079507165	-0.32139513	0.23961556	-0.70827454	6.670178	7.1538343	Walking_Scroll
13:46:51.445	-0.2944958	6.794952	9.306546	0.079507165	-0.32139513	0.23961556	-0.70827454	6.670178	7.1538343	Walking_Scroll
13:46:51.468	-0.2944958	6.794952	9.306546	0.079507165	-0.32139513	0.23961556	-0.70827454	6.670178	7.1538343	Walking_Scroll
13:46:51.490	-0.2944958	6.794952	9.306546	0.079507165	-0.32139513	0.23961556	-0.70827454	6.670178	7.1538343	Walking_Scroll
13:46:51.513	-0.2944958	6.794952	9.306546	0.079507165	-0.32139513	0.23961556	-0.70827454	6.670178	7.1538343	Walking_Scroll
13:46:51.536	-0.2944958	6.794952	9.306546	0.079507165	-0.32139513	0.23961556	-0.70827454	6.670178	7.1538343	Walking_Scroll
13:46:51.560	-0.2944958	6.794952	9.306546	0.079507165	-0.32139513	0.23961556	-0.70827454	6.670178	7.1538343	Walking_Scroll
13:46:51.583	1.3383996	5.9449844	7.273807	0.2212279	-0.11614442	-0.07986697	-0.458978	6.7895885	7.0612383	Walking_Scroll
13:46:51.606	1.3383996	5.9449844	7.273807	0.2212279	-0.11614442	-0.07986697	-0.458978	6.7895885	7.0612383	Walking_Scroll
13:46:51.628	1.3383996	5.9449844	7.273807	0.2212279	-0.11614442	-0.07986697	-0.458978	6.7895885	7.0612383	Walking_Scroll
13:46:51.651	1.3383996	5.9449844	7.273807	0.2212279	-0.11614442	-0.07986697	-0.458978	6.7895885	7.0612383	Walking_Scroll
13:46:51.675	1.3383996	5.9449844	7.273807	0.2212279	-0.11614442	-0.07986697	-0.458978	6.7895885	7.0612383	Walking_Scroll
13:46:51.698	1.3383996	5.9449844	7.273807	0.2212279	-0.11614442	-0.07986697	-0.458978	6.7895885	7.0612383	Walking_Scroll
13:46:51.721	1.3383996	5.9449844	7.273807	0.2212279	-0.11614442	-0.07986697	-0.458978	6.7895885	7.0612383	Walking_Scroll
13:46:51.744	1.3383996	5.9449844	7.273807	0.2212279	-0.11614442	-0.07986697	-0.458978	6.7895885	7.0612383	Walking_Scroll
13:46:51.767	-0.6296943	6.2777886	6.325674	-0.21248642	0.057341307	0.055134255	-0.5330283	6.6653914	7.173477	Walking_Scroll
13:46:51.791	-0.6296943	6.2777886	6.325674	-0.21248642	0.057341307	0.055134255	-0.5330283	6.6653914	7.173477	Walking_Scroll
13:46:51.814	-0.6296943	6.2777886	6.325674	-0.21248642	0.057341307	0.055134255	-0.5330283	6.6653914	7.173477	Walking_Scroll
13:46:51.837	-0.6296943	6.2777886	6.325674	-0.21248642	0.057341307	0.055134255	-0.5330283	6.6653914	7.173477	Walking_Scroll
13:46:51.860	-0.6296943	6.2777886	6.325674	-0.21248642	0.057341307	0.055134255	-0.5330283	6.6653914	7.173477	Walking_Scroll
13:46:51.883	-0.6296943	6.2777886	6.325674	-0.21248642	0.057341307	0.055134255	-0.5330283	6.6653914	7.173477	Walking_Scroll
13:46:51.906	-0.6296943	6.2777886	6.325674	-0.21248642	0.057341307	0.055134255	-0.5330283	6.6653914	7.173477	Walking_Scroll
13:46:51.928	0.56744313	7.290567	7.101419	-0.02250733	0.06833688	0.07590367	-0.4219437	6.601946	7.2392364	Walking_Scroll
13:46:51.951	0.56744313	7.290567	7.101419	-0.02250733	0.06833688	0.07590367	-0.4219437	6.601946	7.2392364	Walking_Scroll
13:46:51.974	0.56744313	7.290567	7.101419	-0.02250733	0.06833688	0.07590367	-0.4219437	6.601946	7.2392364	Walking_Scroll
13:46:51.998	0.56744313	7.290567	7.101419	-0.02250733	0.06833688	0.07590367	-0.4219437	6.601946	7.2392364	Walking_Scroll
13:46:52.021	0.56744313	7.290567	7.101419	-0.02250733	0.06833688	0.07590367	-0.4219437	6.601946	7.2392364	Walking_Scroll
13:46:52.043	0.56744313	7.290567	7.101419	-0.02250733	0.06833688	0.07590367	-0.4219437	6.601946	7.2392364	Walking_Scroll
13:46:52.065	0.56744313	7.290567	7.101419	-0.02250733	0.06833688	0.07590367	-0.4219437	6.601946	7.2392364	Walking_Scroll
13:46:52.086	0.56744313	7.290567	7.101419	-0.02250733	0.06833688	0.07590367	-0.4219437	6.601946	7.2392364	Walking_Scroll
13:46:52.110	-0.2849187	7.6257653	7.910684	-0.0041813725	-0.010464733	0.05818858	-0.5940591	6.762655	7.076998	Walking_Scroll
13:46:52.132	-0.2849187	7.6257653	7.910684	-0.0041813725	-0.010464733	0.05818858	-0.5940591	6.762655	7.076998	Walking_Scroll
13:46:52.155	-0.2849187	7.6257653	7.910684	-0.0041813725	-0.010464733	0.05818858	-0.5940591	6.762655	7.076998	Walking_Scroll
13:46:52.178	-0.2849187	7.6257653	7.910684	-0.0041813725	-0.010464733	0.05818858	-0.5940591	6.762655	7.076998	Walking_Scroll
13:46:52.200	-0.2849187	7.6257653	7.910684	-0.0041813725	-0.010464733	0.05818858	-0.5940591	6.762655	7.076998	Walking_Scroll
13:46:52.223	-0.2849187	7.6257653	7.910684	-0.0041813725	-0.010464733	0.05818858	-0.5940591	6.762655	7.076998	Walking_Scroll
13:46:52.247	-0.2849187	7.6257653	7.910684	-0.0041813725	-0.010464733	0.05818858	-0.5940591	6.762655	7.076998	Walking_Scroll
13:46:52.270	-0.2849187	7.6257653	7.910684	-0.0041813725	-0.010464733	0.05818858	-0.5940591	6.762655	7.076998	Walking_Scroll
13:46:52.292	-0.14844504	6.0431495	6.428628	-0.035946365	-0.039786264	0.27138054	-0.5091392	6.787212	7.060088	Walking_Scroll
13:46:52.314	-0.14844504	6.0431495	6.428628	-0.035946365	-0.039786264	0.27138054	-0.5091392	6.787212	7.060088	Walking_Scroll
13:46:52.337	-0.14844504	6.0431495	6.428628	-0.035946365	-0.039786264	0.27138054	-0.5091392	6.787212	7.060088	Walking_Scroll
13:46:52.361	-0.14844504	6.0431495	6.428628	-0.035946365	-0.039786264	0.27138054	-0.5091392	6.787212	7.060088	Walking_Scroll
13:46:52.384	-0.14844504	6.0431495	6.428628	-0.035946365	-0.039786264	0.27138054	-0.5091392	6.787212	7.060088	Walking_Scroll
13:46:52.407	-0.14844504	6.0431495	6.428628	-0.035946365	-0.039786264	0.27138054	-0.5091392	6.787212	7.060088	Walking_Scroll
13:46:52.430	-0.14844504	6.0431495	6.428628	-0.035946365	-0.039786264	0.27138054	-0.5091392	6.787212	7.060088	Walking_Scroll
13:46:52.453	-0.14844504	6.0431495	6.428628	-0.035946365	-0.039786264	0.27138054	-0.5091392	6.787212	7.060088	Walking_Scroll
13:46:52.475	-0.8284191	6.117372	5.8875217	-0.23875363	-0.25481084	-0.2600722	-0.57405704	6.556375	7.2701225	Walking_Scroll
13:46:52.498	-0.8284191	6.117372	5.8875217	-0.23875363	-0.25481084	-0.2600722	-0.57405704	6.556375	7.2701225	Walking_Scroll
13:46:52.520	-0.8284191	6.117372	5.8875217	-0.23875363	-0.25481084	-0.2600722	-0.57405704	6.556375	7.2701225	Walking_Scroll
13:46:52.543	-0.8284191	6.117372	5.8875217	-0.23875363	-0.25481084	-0.2600722	-0.57405704	6.556375	7.2701225	Walking_Scroll
13:46:52.565	-0.8284191	6.117372	5.8875217	-0.23875363	-0.25481084	-0.2600722	-0.57405704	6.556375	7.2701225	Walking_Scroll
13:46:52.591	-0.8284191	6.117372	5.8875217	-0.23875363	-0.25481084	-0.2600722	-0.57405704	6.556375	7.2701225	Walking_Scroll
13:46:52.613	-0.8284191	6.117372	5.8875217	-0.23875363	-0.25481084	-0.2600722	-0.57405704	6.556375	7.2701225	Walking_Scroll
13:46:52.635	-0.8284191	6.117372	5.8875217	-0.23875363	-0.25481084	-0.2600722	-0.57405704	6.556375	7.2701225	Walking_Scroll
13:46:52.657	-1.3886794	6.9912825	6.969734	-0.011511756	-0.38614684	-0.25396356	-0.7019621	6.505509	7.304516	Walking_Scroll
13:46:52.678	-1.3886794	6.9912825	6.969734	-0.011511756	-0.38614684	-0.25396356	-0.7019621	6.505509	7.304516	Walking_Scroll
13:46:52.700	-1.3886794	6.9912825	6.969734	-0.011511756	-0.38614684	-0.25396356	-0.7019621	6.505509	7.304516	Walking_Scroll
13:46:52.722	-1.3886794	6.9912825	6.969734	-0.011511756	-0.38614684	-0.25396356	-0.7019621	6.505509	7.304516	Walking_Scroll
13:46:52.745	-1.3886794	6.9912825	6.969734	-0.011511756	-0.38614684	-0.25396356	-0.7019621	6.505509	7.304516	Walking_Scroll
13:46:52.768	-1.3886794	6.9912825	6.969734	-0.011511756	-0.38614684	-0.25396356	-0.7019621	6.505509	7.304516	Walking_Scroll
13:46:52.791	-1.3886794	6.9912825	6.969734	-0.011511756	-0.38614684	-0.25396356	-0.7019621	6.505509	7.304516	Walking_Scroll
13:46:52.813	-1.3886794	6.9912825	6.969734	-0.011511756	-0.38614684	-0.25396356	-0.7019621	6.505509	7.304516	Walking_Scroll
13:46:52.836	1.010384	6.735095	7.9585695	0.13998282	0.019467665	-0.025499959	-0.47047248	6.478402	7.347059	Walking_Scroll
13:46:52.859	1.010384	6.735095	7.9585695	0.13998282	0.019467665	-0.025499959	-0.47047248	6.478402	7.347059	Walking_Scroll
13:46:52.881	1.010384	6.735095	7.9585695	0.13998282	0.019467665	-0.025499959	-0.47047248	6.478402	7.347059	Walking_Scroll
13:46:52.904	1.010384	6.735095	7.9585695	0.13998282	0.019467665	-0.025499959	-0.47047248	6.478402	7.347059	Walking_Scroll
13:46:52.928	1.010384	6.735095	7.9585695	0.13998282	0.019467665	-0.025499959	-0.47047248	6.478402	7.347059	Walking_Scroll
13:46:52.950	1.010384	6.735095	7.9585695	0.13998282	0.019467665	-0.025499959	-0.47047248	6.478402	7.347059	Walking_Scroll
13:46:52.973	1.010384	6.735095	7.9585695	0.13998282	0.019467665	-0.025499959	-0.47047248	6.478402	7.347059	Walking_Scroll
13:46:52.996	1.010384	6.735095	7.9585695	0.13998282	0.019467665	-0.025499959	-0.47047248	6.478402	7.347059	Walking_Scroll
13:46:53.019	-0.19393626	5.691191	5.7295	0.047742173	-0.122253075	-0.469599	-0.47410688	6.4999433	7.3277764	Walking_Scroll
13:46:53.041	-0.19393626	5.691191	5.7295	0.047742173	-0.122253075	-0.469599	-0.47410688	6.4999433	7.3277764	Walking_Scroll
13:46:53.063	-0.19393626	5.691191	5.7295	0.047742173	-0.122253075	-0.469599	-0.47410688	6.4999433	7.3277764	Walking_Scroll
13:46:53.084	-0.19393626	5.691191	5.7295	0.047742173	-0.122253075	-0.469599	-0.47410688	6.4999433	7.3277764	Walking_Scroll
13:46:53.107	-0.19393626	5.691191	5.7295	0.047742173	-0.122253075	-0.469599	-0.47410688	6.4999433	7.3277764	Walking_Scroll
13:46:53.130	-0.19393626	5.691191	5.7295	0.047742173	-0.122253075	-0.469599	-0.47410688	6.4999433	7.3277764	Walking_Scroll
13:46:53.152	-0.19393626	5.691191	5.7295	0.047742173	-0.122253075	-0.469599	-0.47410688	6.4999433	7.3277764	Walking_Scroll
13:46:53.174	-0.19393626	5.691191	5.7295	0.047742173	-0.122253075	-0.469599	-0.47410688	6.4999433	7.3277764	Walking_Scroll
13:46:53.197	-0.34956414	5.97611	6.6967864	-0.16117373	-0.17051142	-0.02916515	-0.5098872	6.362287	7.445244	Walking_Scroll
13:46:53.218	-0.34956414	5.97611	6.6967864	-0.16117373	-0.17051142	-0.02916515	-0.5098872	6.362287	7.445244	Walking_Scroll
13:46:53.240	-0.34956414	5.97611	6.6967864	-0.16117373	-0.17051142	-0.02916515	-0.5098872	6.362287	7.445244	Walking_Scroll
13:46:53.264	-0.34956414	5.97611	6.6967864	-0.16117373	-0.17051142	-0.02916515	-0.5098872	6.362287	7.445244	Walking_Scroll
13:46:53.286	-0.34956414	5.97611	6.6967864	-0.16117373	-0.17051142	-0.02916515	-0.5098872	6.362287	7.445244	Walking_Scroll
13:46:53.308	-0.34956414	5.97611	6.6967864	-0.16117373	-0.17051142	-0.02916515	-0.5098872	6.362287	7.445244	Walking_Scroll
13:46:53.331	-0.34956414	5.97611	6.6967864	-0.16117373	-0.17051142	-0.02916515	-0.5098872	6.362287	7.445244	Walking_Scroll
13:46:53.354	-0.34956414	5.97611	6.6967864	-0.16117373	-0.17051142	-0.02916515	-0.5098872	6.362287	7.445244	Walking_Scroll
13:46:53.377	0.34716985	6.9074826	7.762239	0.004981606	-0.28657582	-0.34376073	-0.29090017	6.442665	7.387674	Walking_Scroll
13:46:53.399	0.34716985	6.9074826	7.762239	0.004981606	-0.28657582	-0.34376073	-0.29090017	6.442665	7.387674	Walking_Scroll
13:46:53.422	0.34716985	6.9074826	7.762239	0.004981606	-0.28657582	-0.34376073	-0.29090017	6.442665	7.387674	Walking_Scroll
13:46:53.445	0.34716985	6.9074826	7.762239	0.004981606	-0.28657582	-0.34376073	-0.29090017	6.442665	7.387674	Walking_Scroll
13:46:53.468	0.34716985	6.9074826	7.762239	0.004981606	-0.28657582	-0.34376073	-0.29090017	6.442665	7.387674	Walking_Scroll
13:46:53.492	0.34716985	6.9074826	7.762239	0.004981606	-0.28657582	-0.34376073	-0.29090017	6.442665	7.387674	Walking_Scroll
13:46:53.515	0.34716985	6.9074826	7.762239	0.004981606	-0.28657582	-0.34376073	-0.29090017	6.442665	7.387674	Walking_Scroll
13:46:53.538	0.34716985	6.9074826	7.762239	0.004981606	-0.28657582	-0.34376073	-0.29090017	6.442665	7.387674	Walking_Scroll
13:46:53.561	-1.3000913	4.9872746	8.91149	0.058737747	-0.1393573	-0.20020741	-0.46592167	6.430232	7.3895426	Walking_Scroll
13:46:53.584	-1.3000913	4.9872746	8.91149	0.058737747	-0.1393573	-0.20020741	-0.46592167	6.430232	7.3895426	Walking_Scroll
13:46:53.608	-1.3000913	4.9872746	8.91149	0.058737747	-0.1393573	-0.20020741	-0.46592167	6.430232	7.3895426	Walking_Scroll
13:46:53.630	-1.3000913	4.9872746	8.91149	0.058737747	-0.1393573	-0.20020741	-0.46592167	6.430232	7.3895426	Walking_Scroll
13:46:53.652	-1.3000913	4.9872746	8.91149	0.058737747	-0.1393573	-0.20020741	-0.46592167	6.430232	7.3895426	Walking_Scroll
13:46:53.674	-1.3000913	4.9872746	8.91149	0.058737747	-0.1393573	-0.20020741	-0.46592167	6.430232	7.3895426	Walking_Scroll
13:46:53.696	-1.3000913	4.9872746	8.91149	0.058737747	-0.1393573	-0.20020741	-0.46592167	6.430232	7.3895426	Walking_Scroll
13:46:53.720	-1.3000913	4.9872746	8.91149	0.058737747	-0.1393573	-0.20020741	-0.46592167	6.430232	7.3895426	Walking_Scroll
13:46:53.743	0.81644773	4.8220696	8.219545	-0.27540556	-0.14057903	-0.20448348	-0.20452581	6.394442	7.4323325	Walking_Scroll
13:46:53.766	0.81644773	4.8220696	8.219545	-0.27540556	-0.14057903	-0.20448348	-0.20452581	6.394442	7.4323325	Walking_Scroll
13:46:53.789	0.81644773	4.8220696	8.219545	-0.27540556	-0.14057903	-0.20448348	-0.20452581	6.394442	7.4323325	Walking_Scroll
13:46:53.812	0.81644773	4.8220696	8.219545	-0.27540556	-0.14057903	-0.20448348	-0.20452581	6.394442	7.4323325	Walking_Scroll
13:46:53.834	0.81644773	4.8220696	8.219545	-0.27540556	-0.14057903	-0.20448348	-0.20452581	6.394442	7.4323325	Walking_Scroll
13:46:53.857	0.81644773	4.8220696	8.219545	-0.27540556	-0.14057903	-0.20448348	-0.20452581	6.394442	7.4323325	Walking_Scroll
13:46:53.880	0.81644773	4.8220696	8.219545	-0.27540556	-0.14057903	-0.20448348	-0.20452581	6.394442	7.4323325	Walking_Scroll
13:46:53.902	0.81644773	4.8220696	8.219545	-0.27540556	-0.14057903	-0.20448348	-0.20452581	6.394442	7.4323325	Walking_Scroll
13:46:53.925	-0.5027977	5.899493	7.142122	-0.002959642	-0.31039956	-0.44149917	-0.36921048	6.2427645	7.55393	Walking_Scroll
13:46:53.949	-0.5027977	5.899493	7.142122	-0.002959642	-0.31039956	-0.44149917	-0.36921048	6.2427645	7.55393	Walking_Scroll
13:46:53.972	-0.5027977	5.899493	7.142122	-0.002959642	-0.31039956	-0.44149917	-0.36921048	6.2427645	7.55393	Walking_Scroll
13:46:53.995	-0.5027977	5.899493	7.142122	-0.002959642	-0.31039956	-0.44149917	-0.36921048	6.2427645	7.55393	Walking_Scroll
13:46:54.018	-0.5027977	5.899493	7.142122	-0.002959642	-0.31039956	-0.44149917	-0.36921048	6.2427645	7.55393	Walking_Scroll
13:46:54.041	-0.5027977	5.899493	7.142122	-0.002959642	-0.31039956	-0.44149917	-0.36921048	6.2427645	7.55393	Walking_Scroll
13:46:54.064	-0.5027977	5.899493	7.142122	-0.002959642	-0.31039956	-0.44149917	-0.36921048	6.2427645	7.55393	Walking_Scroll
13:46:54.087	-1.0870007	6.490879	7.762239	0.004981606	-0.4148575	-0.3779692	-0.48846012	6.293083	7.5052543	Walking_Scroll
13:46:54.109	-1.0870007	6.490879	7.762239	0.004981606	-0.4148575	-0.3779692	-0.48846012	6.293083	7.5052543	Walking_Scroll
13:46:54.131	-1.0870007	6.490879	7.762239	0.004981606	-0.4148575	-0.3779692	-0.48846012	6.293083	7.5052543	Walking_Scroll
13:46:54.154	-1.0870007	6.490879	7.762239	0.004981606	-0.4148575	-0.3779692	-0.48846012	6.293083	7.5052543	Walking_Scroll
13:46:54.178	-1.0870007	6.490879	7.762239	0.004981606	-0.4148575	-0.3779692	-0.48846012	6.293083	7.5052543	Walking_Scroll
13:46:54.201	-1.0870007	6.490879	7.762239	0.004981606	-0.4148575	-0.3779692	-0.48846012	6.293083	7.5052543	Walking_Scroll
13:46:54.224	-1.0870007	6.490879	7.762239	0.004981606	-0.4148575	-0.3779692	-0.48846012	6.293083	7.5052543	Walking_Scroll
13:46:54.247	-1.0870007	6.490879	7.762239	0.004981606	-0.4148575	-0.3779692	-0.48846012	6.293083	7.5052543	Walking_Scroll
13:46:54.270	0.41420954	5.827665	8.075889	-0.06404617	-0.17723094	-0.47876197	-0.38121173	6.3669147	7.4489846	Walking_Scroll
13:46:54.294	0.41420954	5.827665	8.075889	-0.06404617	-0.17723094	-0.47876197	-0.38121173	6.3669147	7.4489846	Walking_Scroll
13:46:54.317	0.41420954	5.827665	8.075889	-0.06404617	-0.17723094	-0.47876197	-0.38121173	6.3669147	7.4489846	Walking_Scroll
13:46:54.339	0.41420954	5.827665	8.075889	-0.06404617	-0.17723094	-0.47876197	-0.38121173	6.3669147	7.4489846	Walking_Scroll
13:46:54.362	0.41420954	5.827665	8.075889	-0.06404617	-0.17723094	-0.47876197	-0.38121173	6.3669147	7.4489846	Walking_Scroll
13:46:54.385	0.41420954	5.827665	8.075889	-0.06404617	-0.17723094	-0.47876197	-0.38121173	6.3669147	7.4489846	Walking_Scroll
13:46:54.409	0.41420954	5.827665	8.075889	-0.06404617	-0.17723094	-0.47876197	-0.38121173	6.3669147	7.4489846	Walking_Scroll
13:46:54.432	0.41420954	5.827665	8.075889	-0.06404617	-0.17723094	-0.47876197	-0.38121173	6.3669147	7.4489846	Walking_Scroll
13:46:54.457	0.052674048	5.602603	6.3352513	-0.10069808	-0.32628208	-0.56367224	-0.19451632	6.434911	7.397596	Walking_Scroll
13:46:54.480	0.052674048	5.602603	6.3352513	-0.10069808	-0.32628208	-0.56367224	-0.19451632	6.434911	7.397596	Walking_Scroll
13:46:54.502	0.052674048	5.602603	6.3352513	-0.10069808	-0.32628208	-0.56367224	-0.19451632	6.434911	7.397596	Walking_Scroll
13:46:54.526	0.052674048	5.602603	6.3352513	-0.10069808	-0.32628208	-0.56367224	-0.19451632	6.434911	7.397596	Walking_Scroll
13:46:54.548	0.052674048	5.602603	6.3352513	-0.10069808	-0.32628208	-0.56367224	-0.19451632	6.434911	7.397596	Walking_Scroll
13:46:54.571	0.052674048	5.602603	6.3352513	-0.10069808	-0.32628208	-0.56367224	-0.19451632	6.434911	7.397596	Walking_Scroll
13:46:54.594	0.052674048	5.602603	6.3352513	-0.10069808	-0.32628208	-0.56367224	-0.19451632	6.434911	7.397596	Walking_Scroll
13:46:54.617	0.052674048	5.602603	6.3352513	-0.10069808	-0.32628208	-0.56367224	-0.19451632	6.434911	7.397596	Walking_Scroll
13:46:54.641	0.11253092	6.318491	6.675238	0.019031508	-0.40080762	-0.44027746	-0.24721768	6.380519	7.4429927	Walking_Scroll
13:46:54.664	0.11253092	6.318491	6.675238	0.019031508	-0.40080762	-0.44027746	-0.24721768	6.380519	7.4429927	Walking_Scroll
13:46:54.687	0.11253092	6.318491	6.675238	0.019031508	-0.40080762	-0.44027746	-0.24721768	6.380519	7.4429927	Walking_Scroll
13:46:54.710	0.11253092	6.318491	6.675238	0.019031508	-0.40080762	-0.44027746	-0.24721768	6.380519	7.4429927	Walking_Scroll
13:46:54.732	0.11253092	6.318491	6.675238	0.019031508	-0.40080762	-0.44027746	-0.24721768	6.380519	7.4429927	Walking_Scroll
13:46:54.756	0.11253092	6.318491	6.675238	0.019031508	-0.40080762	-0.44027746	-0.24721768	6.380519	7.4429927	Walking_Scroll
13:46:54.779	0.11253092	6.318491	6.675238	0.019031508	-0.40080762	-0.44027746	-0.24721768	6.380519	7.4429927	Walking_Scroll
13:46:54.801	0.11253092	6.318491	6.675238	0.019031508	-0.40080762	-0.44027746	-0.24721768	6.380519	7.4429927	Walking_Scroll
13:46:54.825	0.21069619	6.2490573	7.642525	0.025140159	-0.29451707	-0.773199	-0.5055308	6.489583	7.334851	Walking_Scroll
13:46:54.848	0.21069619	6.2490573	7.642525	0.025140159	-0.29451707	-0.773199	-0.5055308	6.489583	7.334851	Walking_Scroll
13:46:54.870	0.21069619	6.2490573	7.642525	0.025140159	-0.29451707	-0.773199	-0.5055308	6.489583	7.334851	Walking_Scroll
13:46:54.892	0.21069619	6.2490573	7.642525	0.025140159	-0.29451707	-0.773199	-0.5055308	6.489583	7.334851	Walking_Scroll
13:46:54.915	0.21069619	6.2490573	7.642525	0.025140159	-0.29451707	-0.773199	-0.5055308	6.489583	7.334851	Walking_Scroll
13:46:54.937	0.21069619	6.2490573	7.642525	0.025140159	-0.29451707	-0.773199	-0.5055308	6.489583	7.334851	Walking_Scroll
13:46:54.960	0.21069619	6.2490573	7.642525	0.025140159	-0.29451707	-0.773199	-0.5055308	6.489583	7.334851	Walking_Scroll
13:46:54.984	0.21069619	6.2490573	7.642525	0.025140159	-0.29451707	-0.773199	-0.5055308	6.489583	7.334851	Walking_Scroll
13:46:55.007	-2.2769554	5.1692395	7.8388557	0.433809	-0.15951586	-0.8019097	-1.4943644	6.073991	7.5527377	Walking_Scroll
13:46:55.029	-2.2769554	5.1692395	7.8388557	0.433809	-0.15951586	-0.8019097	-1.4943644	6.073991	7.5527377	Walking_Scroll
13:46:55.052	-2.2769554	5.1692395	7.8388557	0.433809	-0.15951586	-0.8019097	-1.4943644	6.073991	7.5527377	Walking_Scroll
13:46:55.074	-2.2769554	5.1692395	7.8388557	0.433809	-0.15951586	-0.8019097	-1.4943644	6.073991	7.5527377	Walking_Scroll
13:46:55.098	-2.2769554	5.1692395	7.8388557	0.433809	-0.15951586	-0.8019097	-1.4943644	6.073991	7.5527377	Walking_Scroll
13:46:55.121	-2.2769554	5.1692395	7.8388557	0.433809	-0.15951586	-0.8019097	-1.4943644	6.073991	7.5527377	Walking_Scroll
13:46:55.144	-2.2769554	5.1692395	7.8388557	0.433809	-0.15951586	-0.8019097	-1.4943644	6.073991	7.5527377	Walking_Scroll
13:46:55.167	-2.2769554	5.1692395	7.8388557	0.24260819	-0.015351654	-0.39079738	-1.4156257	5.9511447	7.664868	Walking_Scroll
13:46:55.189	-1.8866886	5.2147307	5.3727527	0.24260819	-0.015351654	-0.39079738	-1.4156257	5.9511447	7.664868	Walking_Scroll
13:46:55.213	-1.8866886	5.2147307	5.3727527	0.24260819	-0.015351654	-0.39079738	-1.4156257	5.9511447	7.664868	Walking_Scroll
13:46:55.236	-1.8866886	5.2147307	5.3727527	0.24260819	-0.015351654	-0.39079738	-1.4156257	5.9511447	7.664868	Walking_Scroll
13:46:55.259	-1.8866886	5.2147307	5.3727527	0.24260819	-0.015351654	-0.39079738	-1.4156257	5.9511447	7.664868	Walking_Scroll
13:46:55.281	-1.8866886	5.2147307	5.3727527	0.24260819	-0.015351654	-0.39079738	-1.4156257	5.9511447	7.664868	Walking_Scroll
13:46:55.304	-1.8866886	5.2147307	5.3727527	0.24260819	-0.015351654	-0.39079738	-1.4156257	5.9511447	7.664868	Walking_Scroll
13:46:55.328	-1.8866886	5.2147307	5.3727527	0.24260819	-0.015351654	-0.39079738	-1.4156257	5.9511447	7.664868	Walking_Scroll
13:46:55.351	-3.9266107	5.2219133	7.695199	-0.44522607	-0.49732435	-0.42683843	-1.5180771	5.6007276	7.905542	Walking_Scroll
13:46:55.374	-3.9266107	5.2219133	7.695199	-0.44522607	-0.49732435	-0.42683843	-1.5180771	5.6007276	7.905542	Walking_Scroll
13:46:55.397	-3.9266107	5.2219133	7.695199	-0.44522607	-0.49732435	-0.42683843	-1.5180771	5.6007276	7.905542	Walking_Scroll
13:46:55.420	-3.9266107	5.2219133	7.695199	-0.44522607	-0.49732435	-0.42683843	-1.5180771	5.6007276	7.905542	Walking_Scroll
13:46:55.443	-3.9266107	5.2219133	7.695199	-0.44522607	-0.49732435	-0.42683843	-1.5180771	5.6007276	7.905542	Walking_Scroll
13:46:55.467	-3.9266107	5.2219133	7.695199	-0.44522607	-0.49732435	-0.42683843	-1.5180771	5.6007276	7.905542	Walking_Scroll
13:46:55.489	-3.9266107	5.2219133	7.695199	-0.44522607	-0.49732435	-0.42683843	-1.5180771	5.6007276	7.905542	Walking_Scroll
13:46:55.512	-3.9266107	5.2219133	7.695199	-0.44522607	-0.49732435	-0.42683843	-1.5180771	5.6007276	7.905542	Walking_Scroll
13:46:55.536	-2.9305923	6.177229	7.676045	0.3427901	-0.04894924	-0.23013982	-1.57203	5.4379478	8.007983	Walking_Scroll
13:46:55.559	-2.9305923	6.177229	7.676045	0.3427901	-0.04894924	-0.23013982	-1.57203	5.4379478	8.007983	Walking_Scroll
13:46:55.581	-2.9305923	6.177229	7.676045	0.3427901	-0.04894924	-0.23013982	-1.57203	5.4379478	8.007983	Walking_Scroll
13:46:55.603	-2.9305923	6.177229	7.676045	0.3427901	-0.04894924	-0.23013982	-1.57203	5.4379478	8.007983	Walking_Scroll
13:46:55.626	-2.9305923	6.177229	7.676045	0.3427901	-0.04894924	-0.23013982	-1.57203	5.4379478	8.007983	Walking_Scroll
13:46:55.649	-2.9305923	6.177229	7.676045	0.3427901	-0.04894924	-0.23013982	-1.57203	5.4379478	8.007983	Walking_Scroll
13:46:55.672	-2.9305923	6.177229	7.676045	0.3427901	-0.04894924	-0.23013982	-1.57203	5.4379478	8.007983	Walking_Scroll
13:46:55.694	-2.9305923	6.177229	7.676045	0.3427901	-0.04894924	-0.23013982	-1.57203	5.4379478	8.007983	Walking_Scroll
13:46:55.717	0.15323359	4.4246197	9.155706	0.07278765	-0.18456133	-0.08658649	-1.3162432	5.6229243	7.92594	Walking_Scroll
13:46:55.740	0.15323359	4.4246197	9.155706	0.07278765	-0.18456133	-0.08658649	-1.3162432	5.6229243	7.92594	Walking_Scroll
13:46:55.762	0.15323359	4.4246197	9.155706	0.07278765	-0.18456133	-0.08658649	-1.3162432	5.6229243	7.92594	Walking_Scroll
13:46:55.786	0.15323359	4.4246197	9.155706	0.07278765	-0.18456133	-0.08658649	-1.3162432	5.6229243	7.92594	Walking_Scroll
13:46:55.809	0.15323359	4.4246197	9.155706	0.07278765	-0.18456133	-0.08658649	-1.3162432	5.6229243	7.92594	Walking_Scroll
13:46:55.832	0.15323359	4.4246197	9.155706	0.07278765	-0.18456133	-0.08658649	-1.3162432	5.6229243	7.92594	Walking_Scroll
13:46:55.855	0.15323359	4.4246197	9.155706	0.07278765	-0.18456133	-0.08658649	-1.3162432	5.6229243	7.92594	Walking_Scroll
13:46:55.878	0.15323359	4.4246197	9.155706	0.07278765	-0.18456133	-0.08658649	-1.3162432	5.6229243	7.92594	Walking_Scroll
13:46:55.902	-0.43815228	5.863579	7.1756415	0.016588045	0.086662844	0.045971274	-1.1564592	5.793039	7.8277483	Walking_Scroll
13:46:55.925	-0.43815228	5.863579	7.1756415	0.016588045	0.086662844	0.045971274	-1.1564592	5.793039	7.8277483	Walking_Scroll
13:46:55.948	-0.43815228	5.863579	7.1756415	0.016588045	0.086662844	0.045971274	-1.1564592	5.793039	7.8277483	Walking_Scroll
13:46:55.971	-0.43815228	5.863579	7.1756415	0.016588045	0.086662844	0.045971274	-1.1564592	5.793039	7.8277483	Walking_Scroll
13:46:55.993	-0.43815228	5.863579	7.1756415	0.016588045	0.086662844	0.045971274	-1.1564592	5.793039	7.8277483	Walking_Scroll
13:46:56.021	-0.43815228	5.863579	7.1756415	0.016588045	0.086662844	0.045971274	-1.1564592	5.793039	7.8277483	Walking_Scroll
13:46:56.044	-0.43815228	5.863579	7.1756415	0.016588045	0.086662844	0.045971274	-1.1564592	5.793039	7.8277483	Walking_Scroll
13:46:56.067	-0.37590113	5.9856873	6.8500204	-0.074430875	-0.22610016	0.05818858	-0.7545479	5.894848	7.8007545	Walking_Scroll
13:46:56.090	-0.37590113	5.9856873	6.8500204	-0.074430875	-0.22610016	0.05818858	-0.7545479	5.894848	7.8007545	Walking_Scroll
13:46:56.113	-0.37590113	5.9856873	6.8500204	-0.074430875	-0.22610016	0.05818858	-0.7545479	5.894848	7.8007545	Walking_Scroll
13:46:56.137	-0.37590113	5.9856873	6.8500204	-0.074430875	-0.22610016	0.05818858	-0.7545479	5.894848	7.8007545	Walking_Scroll
13:46:56.160	-0.37590113	5.9856873	6.8500204	-0.074430875	-0.22610016	0.05818858	-0.7545479	5.894848	7.8007545	Walking_Scroll
13:46:56.182	-0.37590113	5.9856873	6.8500204	-0.074430875	-0.22610016	0.05818858	-0.7545479	5.894848	7.8007545	Walking_Scroll
13:46:56.205	-0.37590113	5.9856873	6.8500204	-0.074430875	-0.22610016	0.05818858	-0.7545479	5.894848	7.8007545	Walking_Scroll
13:46:56.231	-0.37590113	5.9856873	6.8500204	-0.074430875	-0.22610016	0.05818858	-0.7545479	5.894848	7.8007545	Walking_Scroll
13:46:56.254	-0.59378016	6.158075	7.4007034	0.2248931	0.07749986	-0.16294464	-0.7955884	5.983878	7.7285533	Walking_Scroll
13:46:56.278	-0.59378016	6.158075	7.4007034	0.2248931	0.07749986	-0.16294464	-0.7955884	5.983878	7.7285533	Walking_Scroll
13:46:56.300	-0.59378016	6.158075	7.4007034	0.2248931	0.07749986	-0.16294464	-0.7955884	5.983878	7.7285533	Walking_Scroll
13:46:56.323	-0.59378016	6.158075	7.4007034	0.2248931	0.07749986	-0.16294464	-0.7955884	5.983878	7.7285533	Walking_Scroll
13:46:56.346	-0.59378016	6.158075	7.4007034	0.2248931	0.07749986	-0.16294464	-0.7955884	5.983878	7.7285533	Walking_Scroll
13:46:56.368	-0.59378016	6.158075	7.4007034	0.2248931	0.07749986	-0.16294464	-0.7955884	5.983878	7.7285533	Walking_Scroll
13:46:56.390	-0.59378016	6.158075	7.4007034	0.2248931	0.07749986	-0.16294464	-0.7955884	5.983878	7.7285533	Walking_Scroll
13:46:56.413	-0.59378016	6.158075	7.4007034	0.2248931	0.07749986	-0.16294464	-0.7955884	5.983878	7.7285533	Walking_Scroll
13:46:56.436	0.08140534	6.158075	7.8197017	0.24566251	-0.13019432	-0.24113539	-1.0685315	6.365501	7.3830166	Walking_Scroll
13:46:56.458	0.08140534	6.158075	7.8197017	0.24566251	-0.13019432	-0.24113539	-1.0685315	6.365501	7.3830166	Walking_Scroll
13:46:56.482	0.08140534	6.158075	7.8197017	0.24566251	-0.13019432	-0.24113539	-1.0685315	6.365501	7.3830166	Walking_Scroll
13:46:56.505	0.08140534	6.158075	7.8197017	0.24566251	-0.13019432	-0.24113539	-1.0685315	6.365501	7.3830166	Walking_Scroll
13:46:56.527	0.08140534	6.158075	7.8197017	0.24566251	-0.13019432	-0.24113539	-1.0685315	6.365501	7.3830166	Walking_Scroll
13:46:56.550	0.08140534	6.158075	7.8197017	0.24566251	-0.13019432	-0.24113539	-1.0685315	6.365501	7.3830166	Walking_Scroll
13:46:56.573	0.08140534	6.158075	7.8197017	0.24566251	-0.13019432	-0.24113539	-1.0685315	6.365501	7.3830166	Walking_Scroll
13:46:56.597	0.08140534	6.158075	7.8197017	0.24566251	-0.13019432	-0.24113539	-1.0685315	6.365501	7.3830166	Walking_Scroll
13:46:56.620	-1.4198049	5.463735	7.290567	-0.18377575	-0.43745953	-0.15378167	-1.1141928	6.347181	7.392036	Walking_Scroll
13:46:56.642	-1.4198049	5.463735	7.290567	-0.18377575	-0.43745953	-0.15378167	-1.1141928	6.347181	7.392036	Walking_Scroll
13:46:56.666	-1.4198049	5.463735	7.290567	-0.18377575	-0.43745953	-0.15378167	-1.1141928	6.347181	7.392036	Walking_Scroll
13:46:56.689	-1.4198049	5.463735	7.290567	-0.18377575	-0.43745953	-0.15378167	-1.1141928	6.347181	7.392036	Walking_Scroll
13:46:56.712	-1.4198049	5.463735	7.290567	-0.18377575	-0.43745953	-0.15378167	-1.1141928	6.347181	7.392036	Walking_Scroll
13:46:56.734	-1.4198049	5.463735	7.290567	-0.18377575	-0.43745953	-0.15378167	-1.1141928	6.347181	7.392036	Walking_Scroll
13:46:56.757	-1.4198049	5.463735	7.290567	-0.18377575	-0.43745953	-0.15378167	-1.1141928	6.347181	7.392036	Walking_Scroll
13:46:56.780	-1.4198049	5.463735	7.290567	-0.18377575	-0.43745953	-0.15378167	-1.1141928	6.347181	7.392036	Walking_Scroll
13:46:56.803	-0.7446195	5.846819	7.0702934	-0.1513999	-0.67264265	-0.13179052	-0.71109223	6.035534	7.696556	Walking_Scroll
13:46:56.827	-0.7446195	5.846819	7.0702934	-0.1513999	-0.67264265	-0.13179052	-0.71109223	6.035534	7.696556	Walking_Scroll
13:46:56.850	-0.7446195	5.846819	7.0702934	-0.1513999	-0.67264265	-0.13179052	-0.71109223	6.035534	7.696556	Walking_Scroll
13:46:56.872	-0.7446195	5.846819	7.0702934	-0.1513999	-0.67264265	-0.13179052	-0.71109223	6.035534	7.696556	Walking_Scroll
13:46:56.895	-0.7446195	5.846819	7.0702934	-0.1513999	-0.67264265	-0.13179052	-0.71109223	6.035534	7.696556	Walking_Scroll
13:46:56.917	-0.7446195	5.846819	7.0702934	-0.1513999	-0.67264265	-0.13179052	-0.71109223	6.035534	7.696556	Walking_Scroll
13:46:56.941	-0.7446195	5.846819	7.0702934	-0.1513999	-0.67264265	-0.13179052	-0.71109223	6.035534	7.696556	Walking_Scroll
13:46:56.964	-0.7446195	5.846819	7.0702934	-0.1513999	-0.67264265	-0.13179052	-0.71109223	6.035534	7.696556	Walking_Scroll
13:46:56.990	-1.2641771	6.3352513	6.682421	0.062402938	-0.38920116	-0.25579616	-0.56211686	6.040967	7.7046127	Walking_Scroll
13:46:57.014	-1.2641771	6.3352513	6.682421	0.062402938	-0.38920116	-0.25579616	-0.56211686	6.040967	7.7046127	Walking_Scroll
13:46:57.038	-1.2641771	6.3352513	6.682421	0.062402938	-0.38920116	-0.25579616	-0.56211686	6.040967	7.7046127	Walking_Scroll
13:46:57.061	-1.2641771	6.3352513	6.682421	0.062402938	-0.38920116	-0.25579616	-0.56211686	6.040967	7.7046127	Walking_Scroll
13:46:57.084	-1.2641771	6.3352513	6.682421	0.062402938	-0.38920116	-0.25579616	-0.56211686	6.040967	7.7046127	Walking_Scroll
13:46:57.107	-1.2641771	6.3352513	6.682421	0.062402938	-0.38920116	-0.25579616	-0.56211686	6.040967	7.7046127	Walking_Scroll
13:46:57.129	-1.2641771	6.3352513	6.682421	0.062402938	-0.38920116	-0.25579616	-0.56211686	6.040967	7.7046127	Walking_Scroll
13:46:57.151	0.25379312	6.349617	8.703189	0.026361888	-0.16928971	0.083844915	-0.28568098	6.059223	7.705488	Walking_Scroll
13:46:57.175	0.25379312	6.349617	8.703189	0.026361888	-0.16928971	0.083844915	-0.28568098	6.059223	7.705488	Walking_Scroll
13:46:57.198	0.25379312	6.349617	8.703189	0.026361888	-0.16928971	0.083844915	-0.28568098	6.059223	7.705488	Walking_Scroll
13:46:57.221	0.25379312	6.349617	8.703189	0.026361888	-0.16928971	0.083844915	-0.28568098	6.059223	7.705488	Walking_Scroll
13:46:57.243	0.25379312	6.349617	8.703189	0.026361888	-0.16928971	0.083844915	-0.28568098	6.059223	7.705488	Walking_Scroll
13:46:57.266	0.25379312	6.349617	8.703189	0.026361888	-0.16928971	0.083844915	-0.28568098	6.059223	7.705488	Walking_Scroll
13:46:57.290	0.25379312	6.349617	8.703189	0.026361888	-0.16928971	0.083844915	-0.28568098	6.059223	7.705488	Walking_Scroll
13:46:57.312	0.25379312	6.349617	8.703189	0.026361888	-0.16928971	0.083844915	-0.28568098	6.059223	7.705488	Walking_Scroll
13:46:57.336	1.2953026	5.4685235	7.26423	0.25910157	0.13186687	-0.21670078	-0.050416473	6.257209	7.5508356	Walking_Scroll
13:46:57.358	1.2953026	5.4685235	7.26423	0.25910157	0.13186687	-0.21670078	-0.050416473	6.257209	7.5508356	Walking_Scroll
13:46:57.381	1.2953026	5.4685235	7.26423	0.25910157	0.13186687	-0.21670078	-0.050416473	6.257209	7.5508356	Walking_Scroll
13:46:57.405	1.2953026	5.4685235	7.26423	0.25910157	0.13186687	-0.21670078	-0.050416473	6.257209	7.5508356	Walking_Scroll
13:46:57.428	1.2953026	5.4685235	7.26423	0.25910157	0.13186687	-0.21670078	-0.050416473	6.257209	7.5508356	Walking_Scroll
13:46:57.451	1.2953026	5.4685235	7.26423	0.25910157	0.13186687	-0.21670078	-0.050416473	6.257209	7.5508356	Walking_Scroll
13:46:57.474	1.2953026	5.4685235	7.26423	0.25910157	0.13186687	-0.21670078	-0.050416473	6.257209	7.5508356	Walking_Scroll
13:46:57.497	1.2953026	5.4685235	7.26423	0.25910157	0.13186687	-0.21670078	-0.050416473	6.257209	7.5508356	Walking_Scroll
13:46:57.520	-0.42378664	5.688797	6.8907228	-0.19660392	-0.3360559	-0.15989032	-0.23078386	6.190791	7.6020494	Walking_Scroll
13:46:57.543	-0.42378664	5.688797	6.8907228	-0.19660392	-0.3360559	-0.15989032	-0.23078386	6.190791	7.6020494	Walking_Scroll
13:46:57.566	-0.42378664	5.688797	6.8907228	-0.19660392	-0.3360559	-0.15989032	-0.23078386	6.190791	7.6020494	Walking_Scroll
13:46:57.588	-0.42378664	5.688797	6.8907228	-0.19660392	-0.3360559	-0.15989032	-0.23078386	6.190791	7.6020494	Walking_Scroll
13:46:57.610	-0.42378664	5.688797	6.8907228	-0.19660392	-0.3360559	-0.15989032	-0.23078386	6.190791	7.6020494	Walking_Scroll
13:46:57.633	-0.42378664	5.688797	6.8907228	-0.19660392	-0.3360559	-0.15989032	-0.23078386	6.190791	7.6020494	Walking_Scroll
13:46:57.655	-0.42378664	5.688797	6.8907228	-0.19660392	-0.3360559	-0.15989032	-0.23078386	6.190791	7.6020494	Walking_Scroll
13:46:57.677	-0.42378664	5.688797	6.8907228	-0.19660392	-0.3360559	-0.15989032	-0.23078386	6.190791	7.6020494	Walking_Scroll
13:46:57.700	0.21069619	6.8332605	7.5252056	-0.045109343	0.31329384	0.09789482	-0.038033087	6.0520625	7.7163067	Walking_Scroll
13:46:57.723	0.21069619	6.8332605	7.5252056	-0.045109343	0.31329384	0.09789482	-0.038033087	6.0520625	7.7163067	Walking_Scroll
13:46:57.746	0.21069619	6.8332605	7.5252056	-0.045109343	0.31329384	0.09789482	-0.038033087	6.0520625	7.7163067	Walking_Scroll
13:46:57.768	0.21069619	6.8332605	7.5252056	-0.045109343	0.31329384	0.09789482	-0.038033087	6.0520625	7.7163067	Walking_Scroll
13:46:57.791	0.21069619	6.8332605	7.5252056	-0.045109343	0.31329384	0.09789482	-0.038033087	6.0520625	7.7163067	Walking_Scroll
13:46:57.813	0.21069619	6.8332605	7.5252056	-0.045109343	0.31329384	0.09789482	-0.038033087	6.0520625	7.7163067	Walking_Scroll
13:46:57.836	0.21069619	6.8332605	7.5252056	-0.045109343	0.31329384	0.09789482	-0.038033087	6.0520625	7.7163067	Walking_Scroll
13:46:57.860	0.21069619	6.8332605	7.5252056	-0.045109343	0.31329384	0.09789482	-0.038033087	6.0520625	7.7163067	Walking_Scroll
13:46:57.883	0.35914123	5.808511	9.830893	-0.18683007	-0.34033197	-0.25579616	-0.3701821	6.1414256	7.6365037	Walking_Scroll
13:46:57.906	0.35914123	5.808511	9.830893	-0.18683007	-0.34033197	-0.25579616	-0.3701821	6.1414256	7.6365037	Walking_Scroll
13:46:57.929	0.35914123	5.808511	9.830893	-0.18683007	-0.34033197	-0.25579616	-0.3701821	6.1414256	7.6365037	Walking_Scroll
13:46:57.952	0.35914123	5.808511	9.830893	-0.18683007	-0.34033197	-0.25579616	-0.3701821	6.1414256	7.6365037	Walking_Scroll
13:46:57.975	0.35914123	5.808511	9.830893	-0.18683007	-0.34033197	-0.25579616	-0.3701821	6.1414256	7.6365037	Walking_Scroll
13:46:57.997	0.35914123	5.808511	9.830893	-0.18683007	-0.34033197	-0.25579616	-0.3701821	6.1414256	7.6365037	Walking_Scroll
13:46:58.019	0.35914123	5.808511	9.830893	-0.18683007	-0.34033197	-0.25579616	-0.3701821	6.1414256	7.6365037	Walking_Scroll
13:46:58.041	0.35914123	5.808511	9.830893	-0.18683007	-0.34033197	-0.25579616	-0.3701821	6.1414256	7.6365037	Walking_Scroll
13:46:58.063	-0.009577099	5.008823	7.3240867	-0.31205747	-0.08254683	-0.05604322	-0.5806886	6.16909	7.601016	Walking_Scroll
13:46:58.087	-0.009577099	5.008823	7.3240867	-0.31205747	-0.08254683	-0.05604322	-0.5806886	6.16909	7.601016	Walking_Scroll
13:46:58.110	-0.009577099	5.008823	7.3240867	-0.31205747	-0.08254683	-0.05604322	-0.5806886	6.16909	7.601016	Walking_Scroll
13:46:58.133	-0.009577099	5.008823	7.3240867	-0.31205747	-0.08254683	-0.05604322	-0.5806886	6.16909	7.601016	Walking_Scroll
13:46:58.156	-0.009577099	5.008823	7.3240867	-0.31205747	-0.08254683	-0.05604322	-0.5806886	6.16909	7.601016	Walking_Scroll
13:46:58.179	-0.009577099	5.008823	7.3240867	-0.31205747	-0.08254683	-0.05604322	-0.5806886	6.16909	7.601016	Walking_Scroll
13:46:58.201	-0.009577099	5.008823	7.3240867	-0.31205747	-0.08254683	-0.05604322	-0.5806886	6.16909	7.601016	Walking_Scroll
13:46:58.223	-0.009577099	5.008823	7.3240867	-0.31205747	-0.08254683	-0.05604322	-0.5806886	6.16909	7.601016	Walking_Scroll
13:46:58.247	-1.1947432	5.5906315	6.735095	-0.11108279	-0.30673438	-0.29244807	-0.69547427	5.97626	7.744091	Walking_Scroll
13:46:58.270	-1.1947432	5.5906315	6.735095	-0.11108279	-0.30673438	-0.29244807	-0.69547427	5.97626	7.744091	Walking_Scroll
13:46:58.293	-1.1947432	5.5906315	6.735095	-0.11108279	-0.30673438	-0.29244807	-0.69547427	5.97626	7.744091	Walking_Scroll
13:46:58.317	-1.1947432	5.5906315	6.735095	-0.11108279	-0.30673438	-0.29244807	-0.69547427	5.97626	7.744091	Walking_Scroll
13:46:58.339	-1.1947432	5.5906315	6.735095	-0.11108279	-0.30673438	-0.29244807	-0.69547427	5.97626	7.744091	Walking_Scroll
13:46:58.362	-1.1947432	5.5906315	6.735095	-0.11108279	-0.30673438	-0.29244807	-0.69547427	5.97626	7.744091	Walking_Scroll
13:46:58.384	-1.1947432	5.5906315	6.735095	-0.11108279	-0.30673438	-0.29244807	-0.69547427	5.97626	7.744091	Walking_Scroll
13:46:58.408	-1.0247496	5.7725964	8.894731	0.12654379	-0.54924786	-0.34192815	-0.5445914	5.9085064	7.807903	Walking_Scroll
13:46:58.430	-1.0247496	5.7725964	8.894731	0.12654379	-0.54924786	-0.34192815	-0.5445914	5.9085064	7.807903	Walking_Scroll
13:46:58.453	-1.0247496	5.7725964	8.894731	0.12654379	-0.54924786	-0.34192815	-0.5445914	5.9085064	7.807903	Walking_Scroll
13:46:58.476	-1.0247496	5.7725964	8.894731	0.12654379	-0.54924786	-0.34192815	-0.5445914	5.9085064	7.807903	Walking_Scroll
13:46:58.499	-1.0247496	5.7725964	8.894731	0.12654379	-0.54924786	-0.34192815	-0.5445914	5.9085064	7.807903	Walking_Scroll
13:46:58.521	-1.0247496	5.7725964	8.894731	0.12654379	-0.54924786	-0.34192815	-0.5445914	5.9085064	7.807903	Walking_Scroll
13:46:58.544	-1.0247496	5.7725964	8.894731	0.12654379	-0.54924786	-0.34192815	-0.5445914	5.9085064	7.807903	Walking_Scroll
13:46:58.567	-1.0247496	5.7725964	8.894731	0.12654379	-0.54924786	-0.34192815	-0.5445914	5.9085064	7.807903	Walking_Scroll
13:46:58.589	0.6895511	5.238673	8.013638	0.23283434	0.34689146	-0.48303804	-0.27263227	5.9625063	7.781037	Walking_Scroll
13:46:58.611	0.6895511	5.238673	8.013638	0.23283434	0.34689146	-0.48303804	-0.27263227	5.9625063	7.781037	Walking_Scroll
13:46:58.634	0.6895511	5.238673	8.013638	0.23283434	0.34689146	-0.48303804	-0.27263227	5.9625063	7.781037	Walking_Scroll
13:46:58.657	0.6895511	5.238673	8.013638	0.23283434	0.34689146	-0.48303804	-0.27263227	5.9625063	7.781037	Walking_Scroll
13:46:58.680	0.6895511	5.238673	8.013638	0.23283434	0.34689146	-0.48303804	-0.27263227	5.9625063	7.781037	Walking_Scroll
13:46:58.703	0.6895511	5.238673	8.013638	0.23283434	0.34689146	-0.48303804	-0.27263227	5.9625063	7.781037	Walking_Scroll
13:46:58.724	0.6895511	5.238673	8.013638	0.23283434	0.34689146	-0.48303804	-0.27263227	5.9625063	7.781037	Walking_Scroll
13:46:58.747	0.6895511	5.238673	8.013638	0.23283434	0.34689146	-0.48303804	-0.27263227	5.9625063	7.781037	Walking_Scroll
13:46:58.771	-1.1516461	5.1045938	7.0870533	0.10516351	-0.3800382	-0.67240626	-0.38819474	5.9246707	7.80499	Walking_Scroll
13:46:58.794	-1.1516461	5.1045938	7.0870533	0.10516351	-0.3800382	-0.67240626	-0.38819474	5.9246707	7.80499	Walking_Scroll
13:46:58.817	-1.1516461	5.1045938	7.0870533	0.10516351	-0.3800382	-0.67240626	-0.38819474	5.9246707	7.80499	Walking_Scroll
13:46:58.840	-1.1516461	5.1045938	7.0870533	0.10516351	-0.3800382	-0.67240626	-0.38819474	5.9246707	7.80499	Walking_Scroll
13:46:58.863	-1.1516461	5.1045938	7.0870533	0.10516351	-0.3800382	-0.67240626	-0.38819474	5.9246707	7.80499	Walking_Scroll
13:46:58.887	-1.1516461	5.1045938	7.0870533	0.10516351	-0.3800382	-0.67240626	-0.38819474	5.9246707	7.80499	Walking_Scroll
13:46:58.910	-1.1516461	5.1045938	7.0870533	0.10516351	-0.3800382	-0.67240626	-0.38819474	5.9246707	7.80499	Walking_Scroll
13:46:58.933	-1.1516461	5.1045938	7.0870533	0.10516351	-0.3800382	-0.67240626	-0.38819474	5.9246707	7.80499	Walking_Scroll
13:46:58.956	-0.12929083	5.9042816	7.3767605	0.031859677	-0.24870218	-0.1531708	-0.37208238	5.98371	7.7606125	Walking_Scroll
13:46:58.979	-0.12929083	5.9042816	7.3767605	0.031859677	-0.24870218	-0.1531708	-0.37208238	5.98371	7.7606125	Walking_Scroll
13:46:59.004	-0.12929083	5.9042816	7.3767605	0.031859677	-0.24870218	-0.1531708	-0.37208238	5.98371	7.7606125	Walking_Scroll
13:46:59.028	-0.12929083	5.9042816	7.3767605	0.031859677	-0.24870218	-0.1531708	-0.37208238	5.98371	7.7606125	Walking_Scroll
13:46:59.051	-0.12929083	5.9042816	7.3767605	0.031859677	-0.24870218	-0.1531708	-0.37208238	5.98371	7.7606125	Walking_Scroll
13:46:59.074	-0.12929083	5.9042816	7.3767605	0.031859677	-0.24870218	-0.1531708	-0.37208238	5.98371	7.7606125	Walking_Scroll
13:46:59.097	-0.12929083	5.9042816	7.3767605	0.031859677	-0.24870218	-0.1531708	-0.37208238	5.98371	7.7606125	Walking_Scroll
13:46:59.120	-0.12929083	5.9042816	7.3767605	0.031859677	-0.24870218	-0.1531708	-0.37208238	5.98371	7.7606125	Walking_Scroll
13:46:59.144	-0.28970724	6.22272	7.225921	0.08256149	0.02374372	-0.29550242	-0.4919719	6.153044	7.620257	Walking_Scroll
13:46:59.166	-0.28970724	6.22272	7.225921	0.08256149	0.02374372	-0.29550242	-0.4919719	6.153044	7.620257	Walking_Scroll
13:46:59.189	-0.28970724	6.22272	7.225921	0.08256149	0.02374372	-0.29550242	-0.4919719	6.153044	7.620257	Walking_Scroll
13:46:59.212	-0.28970724	6.22272	7.225921	0.08256149	0.02374372	-0.29550242	-0.4919719	6.153044	7.620257	Walking_Scroll
13:46:59.234	-0.28970724	6.22272	7.225921	0.08256149	0.02374372	-0.29550242	-0.4919719	6.153044	7.620257	Walking_Scroll
13:46:59.257	-0.28970724	6.22272	7.225921	0.08256149	0.02374372	-0.29550242	-0.4919719	6.153044	7.620257	Walking_Scroll
13:46:59.280	-0.28970724	6.22272	7.225921	0.08256149	0.02374372	-0.29550242	-0.4919719	6.153044	7.620257	Walking_Scroll
13:46:59.303	-0.28970724	6.22272	7.225921	0.08256149	0.02374372	-0.29550242	-0.4919719	6.153044	7.620257	Walking_Scroll
13:46:59.326	-1.4365649	4.4485626	8.45179	0.15891965	-0.07216212	-0.5215225	-0.67471963	6.152357	7.6068096	Walking_Scroll
13:46:59.350	-1.4365649	4.4485626	8.45179	0.15891965	-0.07216212	-0.5215225	-0.67471963	6.152357	7.6068096	Walking_Scroll
13:46:59.372	-1.4365649	4.4485626	8.45179	0.15891965	-0.07216212	-0.5215225	-0.67471963	6.152357	7.6068096	Walking_Scroll
13:46:59.396	-1.4365649	4.4485626	8.45179	0.15891965	-0.07216212	-0.5215225	-0.67471963	6.152357	7.6068096	Walking_Scroll
13:46:59.419	-1.4365649	4.4485626	8.45179	0.15891965	-0.07216212	-0.5215225	-0.67471963	6.152357	7.6068096	Walking_Scroll
13:46:59.441	-1.4365649	4.4485626	8.45179	0.15891965	-0.07216212	-0.5215225	-0.67471963	6.152357	7.6068096	Walking_Scroll
13:46:59.465	-1.4365649	4.4485626	8.45179	0.15891965	-0.07216212	-0.5215225	-0.67471963	6.152357	7.6068096	Walking_Scroll
13:46:59.488	0.4070267	5.166845	9.143736	-0.34748763	-0.70990545	-0.60276765	-0.60943496	6.1328464	7.62805	Walking_Scroll
13:46:59.510	0.4070267	5.166845	9.143736	-0.34748763	-0.70990545	-0.60276765	-0.60943496	6.1328464	7.62805	Walking_Scroll
13:46:59.533	0.4070267	5.166845	9.143736	-0.34748763	-0.70990545	-0.60276765	-0.60943496	6.1328464	7.62805	Walking_Scroll
13:46:59.556	0.4070267	5.166845	9.143736	-0.34748763	-0.70990545	-0.60276765	-0.60943496	6.1328464	7.62805	Walking_Scroll
13:46:59.579	0.4070267	5.166845	9.143736	-0.34748763	-0.70990545	-0.60276765	-0.60943496	6.1328464	7.62805	Walking_Scroll
13:46:59.602	0.4070267	5.166845	9.143736	-0.34748763	-0.70990545	-0.60276765	-0.60943496	6.1328464	7.62805	Walking_Scroll
13:46:59.625	0.4070267	5.166845	9.143736	-0.34748763	-0.70990545	-0.60276765	-0.60943496	6.1328464	7.62805	Walking_Scroll
13:46:59.648	0.4070267	5.166845	9.143736	-0.34748763	-0.70990545	-0.60276765	-0.60943496	6.1328464	7.62805	Walking_Scroll
13:46:59.671	-0.80208206	5.748654	6.8715687	0.01597718	-0.5877324	-0.5752787	-0.5381217	5.9471607	7.7789464	Walking_Scroll
13:46:59.694	-0.80208206	5.748654	6.8715687	0.01597718	-0.5877324	-0.5752787	-0.5381217	5.9471607	7.7789464	Walking_Scroll
13:46:59.718	-0.80208206	5.748654	6.8715687	0.01597718	-0.5877324	-0.5752787	-0.5381217	5.9471607	7.7789464	Walking_Scroll
13:46:59.740	-0.80208206	5.748654	6.8715687	0.01597718	-0.5877324	-0.5752787	-0.5381217	5.9471607	7.7789464	Walking_Scroll
13:46:59.762	-0.80208206	5.748654	6.8715687	0.01597718	-0.5877324	-0.5752787	-0.5381217	5.9471607	7.7789464	Walking_Scroll
13:46:59.785	-0.80208206	5.748654	6.8715687	0.01597718	-0.5877324	-0.5752787	-0.5381217	5.9471607	7.7789464	Walking_Scroll
13:46:59.809	-0.80208206	5.748654	6.8715687	0.01597718	-0.5877324	-0.5752787	-0.5381217	5.9471607	7.7789464	Walking_Scroll
13:46:59.832	-0.80208206	5.748654	6.8715687	0.01597718	-0.5877324	-0.5752787	-0.5381217	5.9471607	7.7789464	Walking_Scroll
13:46:59.855	-1.977671	6.3831367	7.4438004	-0.097643755	-0.42646396	-0.5606179	-0.6853628	5.937447	7.7747884	Walking_Scroll
13:46:59.878	-1.977671	6.3831367	7.4438004	-0.097643755	-0.42646396	-0.5606179	-0.6853628	5.937447	7.7747884	Walking_Scroll
13:46:59.901	-1.977671	6.3831367	7.4438004	-0.097643755	-0.42646396	-0.5606179	-0.6853628	5.937447	7.7747884	Walking_Scroll
13:46:59.924	-1.977671	6.3831367	7.4438004	-0.097643755	-0.42646396	-0.5606179	-0.6853628	5.937447	7.7747884	Walking_Scroll
13:46:59.947	-1.977671	6.3831367	7.4438004	-0.097643755	-0.42646396	-0.5606179	-0.6853628	5.937447	7.7747884	Walking_Scroll
13:46:59.970	-1.977671	6.3831367	7.4438004	-0.097643755	-0.42646396	-0.5606179	-0.6853628	5.937447	7.7747884	Walking_Scroll
13:46:59.992	-1.977671	6.3831367	7.4438004	-0.097643755	-0.42646396	-0.5606179	-0.6853628	5.937447	7.7747884	Walking_Scroll
13:47:00.015	-1.977671	6.3831367	7.4438004	-0.097643755	-0.42646396	-0.5606179	-0.6853628	5.937447	7.7747884	Walking_Scroll
13:47:00.039	-0.43336374	6.055121	6.7853746	0.106996104	-0.60544753	-0.3217696	-0.6219483	6.096374	7.6562233	Walking_Scroll
13:47:00.061	-0.43336374	6.055121	6.7853746	0.106996104	-0.60544753	-0.3217696	-0.6219483	6.096374	7.6562233	Walking_Scroll
13:47:00.082	-0.43336374	6.055121	6.7853746	0.106996104	-0.60544753	-0.3217696	-0.6219483	6.096374	7.6562233	Walking_Scroll
13:47:00.103	-0.43336374	6.055121	6.7853746	0.106996104	-0.60544753	-0.3217696	-0.6219483	6.096374	7.6562233	Walking_Scroll
13:47:00.125	-0.43336374	6.055121	6.7853746	0.106996104	-0.60544753	-0.3217696	-0.6219483	6.096374	7.6562233	Walking_Scroll
13:47:00.148	-0.43336374	6.055121	6.7853746	0.106996104	-0.60544753	-0.3217696	-0.6219483	6.096374	7.6562233	Walking_Scroll
13:47:00.170	-0.43336374	6.055121	6.7853746	0.106996104	-0.60544753	-0.3217696	-0.6219483	6.096374	7.6562233	Walking_Scroll
13:47:00.193	-0.43336374	6.055121	6.7853746	0.106996104	-0.60544753	-0.3217696	-0.6219483	6.096374	7.6562233	Walking_Scroll
13:47:00.216	0.7709565	5.334444	6.873963	0.19923675	0.059173904	-0.41706458	-0.31360272	5.9747267	7.7701116	Walking_Scroll
13:47:00.239	0.7709565	5.334444	6.873963	0.19923675	0.059173904	-0.41706458	-0.31360272	5.9747267	7.7701116	Walking_Scroll
13:47:00.262	0.7709565	5.334444	6.873963	0.19923675	0.059173904	-0.41706458	-0.31360272	5.9747267	7.7701116	Walking_Scroll
13:47:00.285	0.7709565	5.334444	6.873963	0.19923675	0.059173904	-0.41706458	-0.31360272	5.9747267	7.7701116	Walking_Scroll
13:47:00.308	0.7709565	5.334444	6.873963	0.19923675	0.059173904	-0.41706458	-0.31360272	5.9747267	7.7701116	Walking_Scroll
13:47:00.331	0.7709565	5.334444	6.873963	0.19923675	0.059173904	-0.41706458	-0.31360272	5.9747267	7.7701116	Walking_Scroll
13:47:00.354	0.7709565	5.334444	6.873963	0.19923675	0.059173904	-0.41706458	-0.31360272	5.9747267	7.7701116	Walking_Scroll
13:47:00.378	0.7709565	5.334444	6.873963	0.19923675	0.059173904	-0.41706458	-0.31360272	5.9747267	7.7701116	Walking_Scroll
13:47:00.401	0.14844504	5.446975	7.005648	-0.15934114	-0.4789984	-0.5386268	-0.04241974	5.754768	7.94048	Walking_Scroll
13:47:00.424	0.14844504	5.446975	7.005648	-0.15934114	-0.4789984	-0.5386268	-0.04241974	5.754768	7.94048	Walking_Scroll
13:47:00.447	0.14844504	5.446975	7.005648	-0.15934114	-0.4789984	-0.5386268	-0.04241974	5.754768	7.94048	Walking_Scroll
13:47:00.470	0.14844504	5.446975	7.005648	-0.15934114	-0.4789984	-0.5386268	-0.04241974	5.754768	7.94048	Walking_Scroll
13:47:00.493	0.14844504	5.446975	7.005648	-0.15934114	-0.4789984	-0.5386268	-0.04241974	5.754768	7.94048	Walking_Scroll
13:47:00.517	0.14844504	5.446975	7.005648	-0.15934114	-0.4789984	-0.5386268	-0.04241974	5.754768	7.94048	Walking_Scroll
13:47:00.539	0.14844504	5.446975	7.005648	-0.15934114	-0.4789984	-0.5386268	-0.04241974	5.754768	7.94048	Walking_Scroll
13:47:00.562	0.14844504	5.446975	7.005648	-0.15934114	-0.4789984	-0.5386268	-0.04241974	5.754768	7.94048	Walking_Scroll
13:47:00.586	-0.076616794	6.012024	7.865193	0.008646797	-0.14180076	-0.26557	0.1033817	5.6462646	8.017441	Walking_Scroll
13:47:00.610	-0.076616794	6.012024	7.865193	0.008646797	-0.14180076	-0.26557	0.1033817	5.6462646	8.017441	Walking_Scroll
13:47:00.633	-0.076616794	6.012024	7.865193	0.008646797	-0.14180076	-0.26557	0.1033817	5.6462646	8.017441	Walking_Scroll
13:47:00.656	-0.076616794	6.012024	7.865193	0.008646797	-0.14180076	-0.26557	0.1033817	5.6462646	8.017441	Walking_Scroll
13:47:00.679	-0.076616794	6.012024	7.865193	0.008646797	-0.14180076	-0.26557	0.1033817	5.6462646	8.017441	Walking_Scroll
13:47:00.702	-0.076616794	6.012024	7.865193	0.008646797	-0.14180076	-0.26557	0.1033817	5.6462646	8.017441	Walking_Scroll
13:47:00.725	-0.076616794	6.012024	7.865193	0.008646797	-0.14180076	-0.26557	0.1033817	5.6462646	8.017441	Walking_Scroll
13:47:00.749	-1.3024855	7.352818	8.463761	0.14181541	0.37132606	-0.083532155	-0.20512836	5.8441525	7.8723655	Walking_Scroll
13:47:00.772	-1.3024855	7.352818	8.463761	0.14181541	0.37132606	-0.083532155	-0.20512836	5.8441525	7.8723655	Walking_Scroll
13:47:00.795	-1.3024855	7.352818	8.463761	0.14181541	0.37132606	-0.083532155	-0.20512836	5.8441525	7.8723655	Walking_Scroll
13:47:00.818	-1.3024855	7.352818	8.463761	0.14181541	0.37132606	-0.083532155	-0.20512836	5.8441525	7.8723655	Walking_Scroll
13:47:00.841	-1.3024855	7.352818	8.463761	0.14181541	0.37132606	-0.083532155	-0.20512836	5.8441525	7.8723655	Walking_Scroll
13:47:00.864	-1.3024855	7.352818	8.463761	0.14181541	0.37132606	-0.083532155	-0.20512836	5.8441525	7.8723655	Walking_Scroll
13:47:00.887	-1.3024855	7.352818	8.463761	0.14181541	0.37132606	-0.083532155	-0.20512836	5.8441525	7.8723655	Walking_Scroll
13:47:00.910	-1.3024855	7.352818	8.463761	0.14181541	0.37132606	-0.083532155	-0.20512836	5.8441525	7.8723655	Walking_Scroll
13:47:00.933	-0.66321415	5.916253	6.284971	0.46129793	-0.08987721	0.07834713	-0.67423916	6.1412683	7.615809	Walking_Scroll
13:47:00.956	-0.66321415	5.916253	6.284971	0.46129793	-0.08987721	0.07834713	-0.67423916	6.1412683	7.615809	Walking_Scroll
13:47:00.978	-0.66321415	5.916253	6.284971	0.46129793	-0.08987721	0.07834713	-0.67423916	6.1412683	7.615809	Walking_Scroll
13:47:01.002	-0.66321415	5.916253	6.284971	0.46129793	-0.08987721	0.07834713	-0.67423916	6.1412683	7.615809	Walking_Scroll
13:47:01.025	-0.66321415	5.916253	6.284971	0.46129793	-0.08987721	0.07834713	-0.67423916	6.1412683	7.615809	Walking_Scroll
13:47:01.048	-0.66321415	5.916253	6.284971	0.46129793	-0.08987721	0.07834713	-0.67423916	6.1412683	7.615809	Walking_Scroll
13:47:01.072	-0.66321415	5.916253	6.284971	0.46129793	-0.08987721	0.07834713	-0.67423916	6.1412683	7.615809	Walking_Scroll
13:47:01.094	-0.66321415	5.916253	6.284971	0.46129793	-0.08987721	0.07834713	-0.67423916	6.1412683	7.615809	Walking_Scroll
13:47:01.118	-1.036721	5.7821736	6.117372	-0.015176946	-0.08499029	-0.05604322	-0.69300663	6.07234	7.669207	Walking_Scroll
13:47:01.141	-1.036721	5.7821736	6.117372	-0.015176946	-0.08499029	-0.05604322	-0.69300663	6.07234	7.669207	Walking_Scroll
13:47:01.164	-1.036721	5.7821736	6.117372	-0.015176946	-0.08499029	-0.05604322	-0.69300663	6.07234	7.669207	Walking_Scroll
13:47:01.188	-1.036721	5.7821736	6.117372	-0.015176946	-0.08499029	-0.05604322	-0.69300663	6.07234	7.669207	Walking_Scroll
13:47:01.210	-1.036721	5.7821736	6.117372	-0.015176946	-0.08499029	-0.05604322	-0.69300663	6.07234	7.669207	Walking_Scroll
13:47:01.233	-1.036721	5.7821736	6.117372	-0.015176946	-0.08499029	-0.05604322	-0.69300663	6.07234	7.669207	Walking_Scroll
13:47:01.256	-1.036721	5.7821736	6.117372	-0.015176946	-0.08499029	-0.05604322	-0.69300663	6.07234	7.669207	Walking_Scroll
13:47:01.279	-1.036721	5.7821736	6.117372	-0.015176946	-0.08499029	-0.05604322	-0.69300663	6.07234	7.669207	Walking_Scroll
13:47:01.303	-1.23784	6.438205	6.550736	-0.08420472	-0.13202691	-0.17821626	-0.68498486	6.105592	7.643484	Walking_Scroll
13:47:01.326	-1.23784	6.438205	6.550736	-0.08420472	-0.13202691	-0.17821626	-0.68498486	6.105592	7.643484	Walking_Scroll
13:47:01.349	-1.23784	6.438205	6.550736	-0.08420472	-0.13202691	-0.17821626	-0.68498486	6.105592	7.643484	Walking_Scroll
13:47:01.372	-1.23784	6.438205	6.550736	-0.08420472	-0.13202691	-0.17821626	-0.68498486	6.105592	7.643484	Walking_Scroll
13:47:01.394	-1.23784	6.438205	6.550736	-0.08420472	-0.13202691	-0.17821626	-0.68498486	6.105592	7.643484	Walking_Scroll
13:47:01.418	-1.23784	6.438205	6.550736	-0.08420472	-0.13202691	-0.17821626	-0.68498486	6.105592	7.643484	Walking_Scroll
13:47:01.440	-1.23784	6.438205	6.550736	-0.08420472	-0.13202691	-0.17821626	-0.68498486	6.105592	7.643484	Walking_Scroll
13:47:01.463	-1.23784	6.438205	6.550736	-0.08420472	-0.13202691	-0.17821626	-0.68498486	6.105592	7.643484	Walking_Scroll
13:47:01.486	-0.8667275	6.8907228	8.229122	0.16197397	-0.20471989	-0.10491244	-0.63694495	6.0967193	7.6547136	Walking_Scroll
13:47:01.508	-0.8667275	6.8907228	8.229122	0.16197397	-0.20471989	-0.10491244	-0.63694495	6.0967193	7.6547136	Walking_Scroll
13:47:01.532	-0.8667275	6.8907228	8.229122	0.16197397	-0.20471989	-0.10491244	-0.63694495	6.0967193	7.6547136	Walking_Scroll
13:47:01.555	-0.8667275	6.8907228	8.229122	0.16197397	-0.20471989	-0.10491244	-0.63694495	6.0967193	7.6547136	Walking_Scroll
13:47:01.578	-0.8667275	6.8907228	8.229122	0.16197397	-0.20471989	-0.10491244	-0.63694495	6.0967193	7.6547136	Walking_Scroll
13:47:01.600	-0.8667275	6.8907228	8.229122	0.16197397	-0.20471989	-0.10491244	-0.63694495	6.0967193	7.6547136	Walking_Scroll
13:47:01.623	-0.8667275	6.8907228	8.229122	0.16197397	-0.20471989	-0.10491244	-0.63694495	6.0967193	7.6547136	Walking_Scroll
13:47:01.646	0.9385557	5.0998054	7.2450757	0.45091325	-0.15096374	-0.07436918	-0.24447148	6.118805	7.6596866	Walking_Scroll
13:47:01.667	0.9385557	5.0998054	7.2450757	0.45091325	-0.15096374	-0.07436918	-0.24447148	6.118805	7.6596866	Walking_Scroll
13:47:01.688	0.9385557	5.0998054	7.2450757	0.45091325	-0.15096374	-0.07436918	-0.24447148	6.118805	7.6596866	Walking_Scroll
13:47:01.710	0.9385557	5.0998054	7.2450757	0.45091325	-0.15096374	-0.07436918	-0.24447148	6.118805	7.6596866	Walking_Scroll
13:47:01.731	0.9385557	5.0998054	7.2450757	0.45091325	-0.15096374	-0.07436918	-0.24447148	6.118805	7.6596866	Walking_Scroll
13:47:01.752	0.9385557	5.0998054	7.2450757	0.45091325	-0.15096374	-0.07436918	-0.24447148	6.118805	7.6596866	Walking_Scroll
13:47:01.774	0.9385557	5.0998054	7.2450757	0.45091325	-0.15096374	-0.07436918	-0.24447148	6.118805	7.6596866	Walking_Scroll
13:47:01.795	0.9385557	5.0998054	7.2450757	0.45091325	-0.15096374	-0.07436918	-0.24447148	6.118805	7.6596866	Walking_Scroll
13:47:01.816	0.9385557	5.0998054	7.2450757	0.45091325	-0.15096374	-0.07436918	-0.24447148	6.118805	7.6596866	Walking_Scroll
13:47:01.840	-0.22266756	6.4334164	6.4597535	-0.21920593	0.072002076	0.061242905	-0.24192247	5.8611555	7.8586698	Walking_Scroll
13:47:01.863	-0.22266756	6.4334164	6.4597535	-0.21920593	0.072002076	0.061242905	-0.24192247	5.8611555	7.8586698	Walking_Scroll
13:47:01.886	-0.22266756	6.4334164	6.4597535	-0.21920593	0.072002076	0.061242905	-0.24192247	5.8611555	7.8586698	Walking_Scroll
13:47:01.909	-0.22266756	6.4334164	6.4597535	-0.21920593	0.072002076	0.061242905	-0.24192247	5.8611555	7.8586698	Walking_Scroll
13:47:01.931	-0.22266756	6.4334164	6.4597535	-0.21920593	0.072002076	0.061242905	-0.24192247	5.8611555	7.8586698	Walking_Scroll
13:47:01.953	-0.22266756	6.4334164	6.4597535	-0.21920593	0.072002076	0.061242905	-0.24192247	5.8611555	7.8586698	Walking_Scroll
13:47:01.977	-0.22266756	6.4334164	6.4597535	-0.21920593	0.072002076	0.061242905	-0.24192247	5.8611555	7.8586698	Walking_Scroll
13:47:02.001	-0.22266756	6.4334164	6.4597535	-0.21920593	0.072002076	0.061242905	-0.24192247	5.8611555	7.8586698	Walking_Scroll
13:47:02.024	-0.08619389	5.3272614	7.5850625	-0.21615161	-0.19861121	-0.035884667	-0.05062102	5.6632314	8.005973	Walking_Scroll
13:47:02.047	-0.08619389	5.3272614	7.5850625	-0.21615161	-0.19861121	-0.035884667	-0.05062102	5.6632314	8.005973	Walking_Scroll
13:47:02.070	-0.08619389	5.3272614	7.5850625	-0.21615161	-0.19861121	-0.035884667	-0.05062102	5.6632314	8.005973	Walking_Scroll
13:47:02.094	-0.08619389	5.3272614	7.5850625	-0.21615161	-0.19861121	-0.035884667	-0.05062102	5.6632314	8.005973	Walking_Scroll
13:47:02.117	-0.08619389	5.3272614	7.5850625	-0.21615161	-0.19861121	-0.035884667	-0.05062102	5.6632314	8.005973	Walking_Scroll
13:47:02.140	-0.08619389	5.3272614	7.5850625	-0.21615161	-0.19861121	-0.035884667	-0.05062102	5.6632314	8.005973	Walking_Scroll
13:47:02.163	-0.08619389	5.3272614	7.5850625	-0.21615161	-0.19861121	-0.035884667	-0.05062102	5.6632314	8.005973	Walking_Scroll
13:47:02.185	-0.15083931	6.074275	9.198804	0.1827434	0.23632483	-0.12568186	-0.12329472	5.637438	8.02337	Walking_Scroll
13:47:02.209	-0.15083931	6.074275	9.198804	0.1827434	0.23632483	-0.12568186	-0.12329472	5.637438	8.02337	Walking_Scroll
13:47:02.232	-0.15083931	6.074275	9.198804	0.1827434	0.23632483	-0.12568186	-0.12329472	5.637438	8.02337	Walking_Scroll
13:47:02.258	-0.15083931	6.074275	9.198804	0.1827434	0.23632483	-0.12568186	-0.12329472	5.637438	8.02337	Walking_Scroll
13:47:02.283	-0.15083931	6.074275	9.198804	0.1827434	0.23632483	-0.12568186	-0.12329472	5.637438	8.02337	Walking_Scroll
13:47:02.305	-0.15083931	6.074275	9.198804	0.1827434	0.23632483	-0.12568186	-0.12329472	5.637438	8.02337	Walking_Scroll
13:47:02.329	-0.15083931	6.074275	9.198804	0.1827434	0.23632483	-0.12568186	-0.12329472	5.637438	8.02337	Walking_Scroll
13:47:02.352	-0.15083931	6.074275	9.198804	0.1827434	0.23632483	-0.12568186	-0.12329472	5.637438	8.02337	Walking_Scroll
13:47:02.375	-1.9800652	3.842811	6.423839	0.23344521	0.5802419	0.14432058	-0.3525135	5.835276	7.8737297	Walking_Scroll
13:47:02.398	-1.9800652	3.842811	6.423839	0.23344521	0.5802419	0.14432058	-0.3525135	5.835276	7.8737297	Walking_Scroll
13:47:02.420	-1.9800652	3.842811	6.423839	0.23344521	0.5802419	0.14432058	-0.3525135	5.835276	7.8737297	Walking_Scroll
13:47:02.444	-1.9800652	3.842811	6.423839	0.23344521	0.5802419	0.14432058	-0.3525135	5.835276	7.8737297	Walking_Scroll
13:47:02.466	-1.9800652	3.842811	6.423839	0.23344521	0.5802419	0.14432058	-0.3525135	5.835276	7.8737297	Walking_Scroll
13:47:02.489	-1.9800652	3.842811	6.423839	0.23344521	0.5802419	0.14432058	-0.3525135	5.835276	7.8737297	Walking_Scroll
13:47:02.512	-1.9800652	3.842811	6.423839	0.23344521	0.5802419	0.14432058	-0.3525135	5.835276	7.8737297	Walking_Scroll
13:47:02.535	-1.9800652	3.842811	6.423839	0.23344521	0.5802419	0.14432058	-0.3525135	5.835276	7.8737297	Walking_Scroll
13:47:02.558	-0.56265455	4.9154463	7.92505	-0.18316488	0.38109988	0.17119865	-0.49695718	5.4551616	8.134164	Walking_Scroll
13:47:02.580	-0.56265455	4.9154463	7.92505	-0.18316488	0.38109988	0.17119865	-0.49695718	5.4551616	8.134164	Walking_Scroll
13:47:02.602	-0.56265455	4.9154463	7.92505	-0.18316488	0.38109988	0.17119865	-0.49695718	5.4551616	8.134164	Walking_Scroll
13:47:02.625	-0.56265455	4.9154463	7.92505	-0.18316488	0.38109988	0.17119865	-0.49695718	5.4551616	8.134164	Walking_Scroll
13:47:02.648	-0.56265455	4.9154463	7.92505	-0.18316488	0.38109988	0.17119865	-0.49695718	5.4551616	8.134164	Walking_Scroll
13:47:02.671	-0.56265455	4.9154463	7.92505	-0.18316488	0.38109988	0.17119865	-0.49695718	5.4551616	8.134164	Walking_Scroll
13:47:02.694	-0.56265455	4.9154463	7.92505	-0.18316488	0.38109988	0.17119865	-0.49695718	5.4551616	8.134164	Walking_Scroll
13:47:02.718	-0.56265455	4.9154463	7.92505	-0.18316488	0.38109988	0.17119865	-0.49695718	5.4551616	8.134164	Walking_Scroll
13:47:02.740	-0.88588166	5.3799353	8.18842	-0.28762284	0.093382366	0.0050433036	-0.541977	5.3028674	8.231415	Walking_Scroll
13:47:02.762	-0.88588166	5.3799353	8.18842	-0.28762284	0.093382366	0.0050433036	-0.541977	5.3028674	8.231415	Walking_Scroll
13:47:02.786	-0.88588166	5.3799353	8.18842	-0.28762284	0.093382366	0.0050433036	-0.541977	5.3028674	8.231415	Walking_Scroll
13:47:02.809	-0.88588166	5.3799353	8.18842	-0.28762284	0.093382366	0.0050433036	-0.541977	5.3028674	8.231415	Walking_Scroll
13:47:02.832	-0.88588166	5.3799353	8.18842	-0.28762284	0.093382366	0.0050433036	-0.541977	5.3028674	8.231415	Walking_Scroll
13:47:02.856	-0.88588166	5.3799353	8.18842	-0.28762284	0.093382366	0.0050433036	-0.541977	5.3028674	8.231415	Walking_Scroll
13:47:02.879	-0.88588166	5.3799353	8.18842	-0.28762284	0.093382366	0.0050433036	-0.541977	5.3028674	8.231415	Walking_Scroll
13:47:02.903	-0.88588166	5.3799353	8.18842	-0.28762284	0.093382366	0.0050433036	-0.541977	5.3028674	8.231415	Walking_Scroll
13:47:02.927	-0.8044763	6.4980617	9.277815	0.0123119885	-0.149742	0.09850568	-0.31274888	5.3088694	8.239443	Walking_Scroll
13:47:02.949	-0.8044763	6.4980617	9.277815	0.0123119885	-0.149742	0.09850568	-0.31274888	5.3088694	8.239443	Walking_Scroll
13:47:02.972	-0.8044763	6.4980617	9.277815	0.0123119885	-0.149742	0.09850568	-0.31274888	5.3088694	8.239443	Walking_Scroll
13:47:02.995	-0.8044763	6.4980617	9.277815	0.0123119885	-0.149742	0.09850568	-0.31274888	5.3088694	8.239443	Walking_Scroll
13:47:03.020	-0.8044763	6.4980617	9.277815	0.0123119885	-0.149742	0.09850568	-0.31274888	5.3088694	8.239443	Walking_Scroll
13:47:03.043	-0.8044763	6.4980617	9.277815	0.0123119885	-0.149742	0.09850568	-0.31274888	5.3088694	8.239443	Walking_Scroll
13:47:03.066	-0.8044763	6.4980617	9.277815	0.0123119885	-0.149742	0.09850568	-0.31274888	5.3088694	8.239443	Walking_Scroll
13:47:03.089	-0.09337672	4.4844766	6.5651016	0.6543314	0.5099925	0.041084353	-0.0901107	5.384901	8.195429	Walking_Scroll
13:47:03.112	-0.09337672	4.4844766	6.5651016	0.6543314	0.5099925	0.041084353	-0.0901107	5.384901	8.195429	Walking_Scroll
13:47:03.136	-0.09337672	4.4844766	6.5651016	0.6543314	0.5099925	0.041084353	-0.0901107	5.384901	8.195429	Walking_Scroll
13:47:03.159	-0.09337672	4.4844766	6.5651016	0.6543314	0.5099925	0.041084353	-0.0901107	5.384901	8.195429	Walking_Scroll
13:47:03.182	-0.09337672	4.4844766	6.5651016	0.6543314	0.5099925	0.041084353	-0.0901107	5.384901	8.195429	Walking_Scroll
13:47:03.205	-0.09337672	4.4844766	6.5651016	0.6543314	0.5099925	0.041084353	-0.0901107	5.384901	8.195429	Walking_Scroll
13:47:03.228	-0.09337672	4.4844766	6.5651016	0.6543314	0.5099925	0.041084353	-0.0901107	5.384901	8.195429	Walking_Scroll
13:47:03.251	-0.09337672	4.4844766	6.5651016	0.6543314	0.5099925	0.041084353	-0.0901107	5.384901	8.195429	Walking_Scroll
13:47:03.274	-0.7541966	5.5619006	5.863579	0.11310475	0.31879163	-0.18371405	-0.3011135	5.6252418	8.027223	Walking_Scroll
13:47:03.297	-0.7541966	5.5619006	5.863579	0.11310475	0.31879163	-0.18371405	-0.3011135	5.6252418	8.027223	Walking_Scroll
13:47:03.320	-0.7541966	5.5619006	5.863579	0.11310475	0.31879163	-0.18371405	-0.3011135	5.6252418	8.027223	Walking_Scroll
13:47:03.343	-0.7541966	5.5619006	5.863579	0.11310475	0.31879163	-0.18371405	-0.3011135	5.6252418	8.027223	Walking_Scroll
13:47:03.366	-0.7541966	5.5619006	5.863579	0.11310475	0.31879163	-0.18371405	-0.3011135	5.6252418	8.027223	Walking_Scroll
13:47:03.388	-0.7541966	5.5619006	5.863579	0.11310475	0.31879163	-0.18371405	-0.3011135	5.6252418	8.027223	Walking_Scroll
13:47:03.410	-0.7541966	5.5619006	5.863579	0.11310475	0.31879163	-0.18371405	-0.3011135	5.6252418	8.027223	Walking_Scroll
13:47:03.433	-0.7541966	5.5619006	5.863579	0.11310475	0.31879163	-0.18371405	-0.3011135	5.6252418	8.027223	Walking_Scroll
13:47:03.455	-0.026337024	5.786962	6.6608725	-0.0353355	-0.1308052	0.015428013	-0.2697743	5.771875	7.9235744	Walking_Scroll
13:47:03.479	-0.026337024	5.786962	6.6608725	-0.0353355	-0.1308052	0.015428013	-0.2697743	5.771875	7.9235744	Walking_Scroll
13:47:03.502	-0.026337024	5.786962	6.6608725	-0.0353355	-0.1308052	0.015428013	-0.2697743	5.771875	7.9235744	Walking_Scroll
13:47:03.525	-0.026337024	5.786962	6.6608725	-0.0353355	-0.1308052	0.015428013	-0.2697743	5.771875	7.9235744	Walking_Scroll
13:47:03.548	-0.026337024	5.786962	6.6608725	-0.0353355	-0.1308052	0.015428013	-0.2697743	5.771875	7.9235744	Walking_Scroll
13:47:03.571	-0.026337024	5.786962	6.6608725	-0.0353355	-0.1308052	0.015428013	-0.2697743	5.771875	7.9235744	Walking_Scroll
13:47:03.595	-0.026337024	5.786962	6.6608725	-0.0353355	-0.1308052	0.015428013	-0.2697743	5.771875	7.9235744	Walking_Scroll
13:47:03.618	-0.026337024	5.786962	6.6608725	-0.0353355	-0.1308052	0.015428013	-0.2697743	5.771875	7.9235744	Walking_Scroll
13:47:03.641	-0.047885496	6.263423	9.371192	0.09783312	-0.036121074	-0.18799011	-0.15812162	6.141844	7.6434975	Walking_Scroll
13:47:03.664	-0.047885496	6.263423	9.371192	0.09783312	-0.036121074	-0.18799011	-0.15812162	6.141844	7.6434975	Walking_Scroll
13:47:03.687	-0.047885496	6.263423	9.371192	0.09783312	-0.036121074	-0.18799011	-0.15812162	6.141844	7.6434975	Walking_Scroll
13:47:03.709	-0.047885496	6.263423	9.371192	0.09783312	-0.036121074	-0.18799011	-0.15812162	6.141844	7.6434975	Walking_Scroll
13:47:03.731	-0.047885496	6.263423	9.371192	0.09783312	-0.036121074	-0.18799011	-0.15812162	6.141844	7.6434975	Walking_Scroll
13:47:03.754	-0.047885496	6.263423	9.371192	0.09783312	-0.036121074	-0.18799011	-0.15812162	6.141844	7.6434975	Walking_Scroll
13:47:03.776	-0.047885496	6.263423	9.371192	0.09783312	-0.036121074	-0.18799011	-0.15812162	6.141844	7.6434975	Walking_Scroll
13:47:03.798	-0.047885496	6.263423	9.371192	0.09783312	-0.036121074	-0.18799011	-0.15812162	6.141844	7.6434975	Walking_Scroll
13:47:03.822	-1.8555629	4.4916596	5.6002088	0.53460175	0.888118	0.47602043	-0.4419523	6.339781	7.4687467	Walking_Scroll
13:47:03.845	-1.8555629	4.4916596	5.6002088	0.53460175	0.888118	0.47602043	-0.4419523	6.339781	7.4687467	Walking_Scroll
13:47:03.868	-1.8555629	4.4916596	5.6002088	0.53460175	0.888118	0.47602043	-0.4419523	6.339781	7.4687467	Walking_Scroll
13:47:03.891	-1.8555629	4.4916596	5.6002088	0.53460175	0.888118	0.47602043	-0.4419523	6.339781	7.4687467	Walking_Scroll
13:47:03.913	-1.8555629	4.4916596	5.6002088	0.53460175	0.888118	0.47602043	-0.4419523	6.339781	7.4687467	Walking_Scroll
13:47:03.936	-1.8555629	4.4916596	5.6002088	0.53460175	0.888118	0.47602043	-0.4419523	6.339781	7.4687467	Walking_Scroll
13:47:03.959	-1.8555629	4.4916596	5.6002088	0.53460175	0.888118	0.47602043	-0.4419523	6.339781	7.4687467	Walking_Scroll
13:47:03.982	-1.8555629	4.4916596	5.6002088	0.53460175	0.888118	0.47602043	-0.4419523	6.339781	7.4687467	Walking_Scroll
13:47:04.006	-1.2138973	5.4948606	8.128563	-0.16972587	-0.23037621	-0.016336981	-0.48716736	5.971863	7.763365	Walking_Scroll
13:47:04.029	-1.2138973	5.4948606	8.128563	-0.16972587	-0.23037621	-0.016336981	-0.48716736	5.971863	7.763365	Walking_Scroll
13:47:04.053	-1.2138973	5.4948606	8.128563	-0.16972587	-0.23037621	-0.016336981	-0.48716736	5.971863	7.763365	Walking_Scroll
13:47:04.076	-1.2138973	5.4948606	8.128563	-0.16972587	-0.23037621	-0.016336981	-0.48716736	5.971863	7.763365	Walking_Scroll
13:47:04.099	-1.2138973	5.4948606	8.128563	-0.16972587	-0.23037621	-0.016336981	-0.48716736	5.971863	7.763365	Walking_Scroll
13:47:04.122	-1.2138973	5.4948606	8.128563	-0.16972587	-0.23037621	-0.016336981	-0.48716736	5.971863	7.763365	Walking_Scroll
13:47:04.144	-1.2138973	5.4948606	8.128563	-0.16972587	-0.23037621	-0.016336981	-0.48716736	5.971863	7.763365	Walking_Scroll
13:47:04.168	-1.063058	5.8779445	6.6225643	-0.13673913	0.16790791	-0.06398447	-0.08701273	5.9853735	7.7677608	Walking_Scroll
13:47:04.191	-1.063058	5.8779445	6.6225643	-0.13673913	0.16790791	-0.06398447	-0.08701273	5.9853735	7.7677608	Walking_Scroll
13:47:04.213	-1.063058	5.8779445	6.6225643	-0.13673913	0.16790791	-0.06398447	-0.08701273	5.9853735	7.7677608	Walking_Scroll
13:47:04.235	-1.063058	5.8779445	6.6225643	-0.13673913	0.16790791	-0.06398447	-0.08701273	5.9853735	7.7677608	Walking_Scroll
13:47:04.260	-1.063058	5.8779445	6.6225643	-0.13673913	0.16790791	-0.06398447	-0.08701273	5.9853735	7.7677608	Walking_Scroll
13:47:04.281	-1.063058	5.8779445	6.6225643	-0.13673913	0.16790791	-0.06398447	-0.08701273	5.9853735	7.7677608	Walking_Scroll
13:47:04.302	-1.063058	5.8779445	6.6225643	-0.13673913	0.16790791	-0.06398447	-0.08701273	5.9853735	7.7677608	Walking_Scroll
13:47:04.323	-1.063058	5.8779445	6.6225643	-0.13673913	0.16790791	-0.06398447	-0.08701273	5.9853735	7.7677608	Walking_Scroll
13:47:04.343	-0.8332076	7.1540933	8.734315	0.15525445	-0.14363337	0.5206136	-0.13559611	5.995847	7.758981	Walking_Scroll
13:47:04.364	-0.8332076	7.1540933	8.734315	0.15525445	-0.14363337	0.5206136	-0.13559611	5.995847	7.758981	Walking_Scroll
13:47:04.385	-0.8332076	7.1540933	8.734315	0.15525445	-0.14363337	0.5206136	-0.13559611	5.995847	7.758981	Walking_Scroll
13:47:04.406	-0.8332076	7.1540933	8.734315	0.15525445	-0.14363337	0.5206136	-0.13559611	5.995847	7.758981	Walking_Scroll
13:47:04.427	-0.8332076	7.1540933	8.734315	0.15525445	-0.14363337	0.5206136	-0.13559611	5.995847	7.758981	Walking_Scroll
13:47:04.449	-0.8332076	7.1540933	8.734315	0.15525445	-0.14363337	0.5206136	-0.13559611	5.995847	7.758981	Walking_Scroll
13:47:04.470	-0.8332076	7.1540933	8.734315	0.15525445	-0.14363337	0.5206136	-0.13559611	5.995847	7.758981	Walking_Scroll
13:47:04.493	-0.8332076	7.1540933	8.734315	0.15525445	-0.14363337	0.5206136	-0.13559611	5.995847	7.758981	Walking_Scroll
13:47:04.514	-0.8332076	7.1540933	8.734315	0.15525445	-0.14363337	0.5206136	-0.13559611	5.995847	7.758981	Walking_Scroll
13:47:04.537	1.2426286	4.3240604	8.035186	0.30797076	0.11781697	0.0129845515	0.28034517	5.9520774	7.7887425	Walking_Scroll
13:47:04.561	1.2426286	4.3240604	8.035186	0.30797076	0.11781697	0.0129845515	0.28034517	5.9520774	7.7887425	Walking_Scroll
13:47:04.583	1.2426286	4.3240604	8.035186	0.30797076	0.11781697	0.0129845515	0.28034517	5.9520774	7.7887425	Walking_Scroll
13:47:04.604	1.2426286	4.3240604	8.035186	0.30797076	0.11781697	0.0129845515	0.28034517	5.9520774	7.7887425	Walking_Scroll
13:47:04.628	1.2426286	4.3240604	8.035186	0.30797076	0.11781697	0.0129845515	0.28034517	5.9520774	7.7887425	Walking_Scroll
13:47:04.649	1.2426286	4.3240604	8.035186	0.30797076	0.11781697	0.0129845515	0.28034517	5.9520774	7.7887425	Walking_Scroll
13:47:04.671	1.2426286	4.3240604	8.035186	0.30797076	0.11781697	0.0129845515	0.28034517	5.9520774	7.7887425	Walking_Scroll
13:47:04.695	1.2426286	4.3240604	8.035186	0.30797076	0.11781697	0.0129845515	0.28034517	5.9520774	7.7887425	Walking_Scroll
13:47:04.717	0.062251143	5.7438655	6.474119	0.13448504	0.249153	-0.2967241	0.38930935	5.8991456	7.8242445	Walking_Scroll
13:47:04.738	0.062251143	5.7438655	6.474119	0.13448504	0.249153	-0.2967241	0.38930935	5.8991456	7.8242445	Walking_Scroll
13:47:04.762	0.062251143	5.7438655	6.474119	0.13448504	0.249153	-0.2967241	0.38930935	5.8991456	7.8242445	Walking_Scroll
13:47:04.784	0.062251143	5.7438655	6.474119	0.13448504	0.249153	-0.2967241	0.38930935	5.8991456	7.8242445	Walking_Scroll
13:47:04.806	0.062251143	5.7438655	6.474119	0.13448504	0.249153	-0.2967241	0.38930935	5.8991456	7.8242445	Walking_Scroll
13:47:04.829	0.062251143	5.7438655	6.474119	0.13448504	0.249153	-0.2967241	0.38930935	5.8991456	7.8242445	Walking_Scroll
13:47:04.851	0.062251143	5.7438655	6.474119	0.13448504	0.249153	-0.2967241	0.38930935	5.8991456	7.8242445	Walking_Scroll
13:47:04.873	0.062251143	5.7438655	6.474119	0.13448504	0.249153	-0.2967241	0.38930935	5.8991456	7.8242445	Walking_Scroll
13:47:04.896	0.105348095	6.100612	7.0367737	-0.11535885	-0.08010337	-0.24480058	0.024138125	6.002213	7.755202	Walking_Scroll
13:47:04.917	0.105348095	6.100612	7.0367737	-0.11535885	-0.08010337	-0.24480058	0.024138125	6.002213	7.755202	Walking_Scroll
13:47:04.938	0.105348095	6.100612	7.0367737	-0.11535885	-0.08010337	-0.24480058	0.024138125	6.002213	7.755202	Walking_Scroll
13:47:04.959	0.105348095	6.100612	7.0367737	-0.11535885	-0.08010337	-0.24480058	0.024138125	6.002213	7.755202	Walking_Scroll
13:47:04.980	0.105348095	6.100612	7.0367737	-0.11535885	-0.08010337	-0.24480058	0.024138125	6.002213	7.755202	Walking_Scroll
13:47:05.001	0.105348095	6.100612	7.0367737	-0.11535885	-0.08010337	-0.24480058	0.024138125	6.002213	7.755202	Walking_Scroll
13:47:05.022	0.105348095	6.100612	7.0367737	-0.11535885	-0.08010337	-0.24480058	0.024138125	6.002213	7.755202	Walking_Scroll
13:47:05.045	0.105348095	6.100612	7.0367737	-0.11535885	-0.08010337	-0.24480058	0.024138125	6.002213	7.755202	Walking_Scroll
13:47:05.078	-0.15562786	6.9936767	8.597841	0.15891965	-0.16501364	-0.13362311	0.17544198	6.253005	7.5524507	Walking_Scroll
13:47:05.112	-0.15562786	6.9936767	8.597841	0.15891965	-0.16501364	-0.13362311	0.17544198	6.253005	7.5524507	Walking_Scroll
13:47:05.145	-0.15562786	6.9936767	8.597841	0.15891965	-0.16501364	-0.13362311	0.17544198	6.253005	7.5524507	Walking_Scroll
13:47:05.179	-0.15562786	6.9936767	8.597841	0.15891965	-0.16501364	-0.13362311	0.17544198	6.253005	7.5524507	Walking_Scroll
13:47:05.212	-0.15562786	6.9936767	8.597841	0.15891965	-0.16501364	-0.13362311	0.17544198	6.253005	7.5524507	Walking_Scroll
13:47:05.245	-1.5467016	4.6903844	6.675238	0.37944198	0.43485603	-0.076201774	-0.1823411	6.515987	7.3265915	Walking_Scroll
13:47:05.266	-1.5467016	4.6903844	6.675238	0.37944198	0.43485603	-0.076201774	-0.1823411	6.515987	7.3265915	Walking_Scroll
13:47:05.296	-1.5467016	4.6903844	6.675238	0.37944198	0.43485603	-0.076201774	-0.1823411	6.515987	7.3265915	Walking_Scroll
13:47:05.329	-1.5467016	4.6903844	6.675238	0.37944198	0.43485603	-0.076201774	-0.1823411	6.515987	7.3265915	Walking_Scroll
13:47:05.350	-1.5467016	4.6903844	6.675238	0.37944198	0.43485603	-0.076201774	-0.1823411	6.515987	7.3265915	Walking_Scroll
13:47:05.371	-1.5467016	4.6903844	6.675238	0.37944198	0.43485603	-0.076201774	-0.1823411	6.515987	7.3265915	Walking_Scroll
13:47:05.397	-1.5467016	4.6903844	6.675238	0.37944198	0.43485603	-0.076201774	-0.1823411	6.515987	7.3265915	Walking_Scroll
13:47:05.418	-1.5467016	4.6903844	6.675238	0.37944198	0.43485603	-0.076201774	-0.1823411	6.515987	7.3265915	Walking_Scroll
13:47:05.438	-0.75180227	5.463735	7.659285	-0.30655965	0.11537351	-0.1653881	-0.4260002	6.367102	7.446397	Walking_Scroll
13:47:05.459	-0.75180227	5.463735	7.659285	-0.30655965	0.11537351	-0.1653881	-0.4260002	6.367102	7.446397	Walking_Scroll
13:47:05.480	-0.75180227	5.463735	7.659285	-0.30655965	0.11537351	-0.1653881	-0.4260002	6.367102	7.446397	Walking_Scroll
13:47:05.501	-0.75180227	5.463735	7.659285	-0.30655965	0.11537351	-0.1653881	-0.4260002	6.367102	7.446397	Walking_Scroll
13:47:05.523	-0.75180227	5.463735	7.659285	-0.30655965	0.11537351	-0.1653881	-0.4260002	6.367102	7.446397	Walking_Scroll
13:47:05.546	-0.75180227	5.463735	7.659285	-0.30655965	0.11537351	-0.1653881	-0.4260002	6.367102	7.446397	Walking_Scroll
13:47:05.569	-0.75180227	5.463735	7.659285	-0.30655965	0.11537351	-0.1653881	-0.4260002	6.367102	7.446397	Walking_Scroll
13:47:05.592	-0.75180227	5.463735	7.659285	-0.30655965	0.11537351	-0.1653881	-0.4260002	6.367102	7.446397	Walking_Scroll
13:47:05.615	-1.1444633	6.158075	7.0702934	-0.097643755	0.03779362	-0.37980178	-0.6831425	6.176832	7.5861964	Walking_Scroll
13:47:05.638	-1.1444633	6.158075	7.0702934	-0.097643755	0.03779362	-0.37980178	-0.6831425	6.176832	7.5861964	Walking_Scroll
13:47:05.660	-1.1444633	6.158075	7.0702934	-0.097643755	0.03779362	-0.37980178	-0.6831425	6.176832	7.5861964	Walking_Scroll
13:47:05.684	-1.1444633	6.158075	7.0702934	-0.097643755	0.03779362	-0.37980178	-0.6831425	6.176832	7.5861964	Walking_Scroll
13:47:05.707	-1.1444633	6.158075	7.0702934	-0.097643755	0.03779362	-0.37980178	-0.6831425	6.176832	7.5861964	Walking_Scroll
13:47:05.730	-1.1444633	6.158075	7.0702934	-0.097643755	0.03779362	-0.37980178	-0.6831425	6.176832	7.5861964	Walking_Scroll
13:47:05.752	-1.1444633	6.158075	7.0702934	-0.097643755	0.03779362	-0.37980178	-0.6831425	6.176832	7.5861964	Walking_Scroll
13:47:05.774	-1.1444633	6.158075	7.0702934	-0.097643755	0.03779362	-0.37980178	-0.6831425	6.176832	7.5861964	Walking_Scroll
13:47:05.798	-2.1979442	7.2163444	8.219545	-0.054883186	-0.47594407	0.2390047	-0.93559384	6.262811	7.4881372	Walking_Scroll
13:47:05.821	-2.1979442	7.2163444	8.219545	-0.054883186	-0.47594407	0.2390047	-0.93559384	6.262811	7.4881372	Walking_Scroll
13:47:05.844	-2.1979442	7.2163444	8.219545	-0.054883186	-0.47594407	0.2390047	-0.93559384	6.262811	7.4881372	Walking_Scroll
13:47:05.885	-2.1979442	7.2163444	8.219545	-0.054883186	-0.47594407	0.2390047	-0.93559384	6.262811	7.4881372	Walking_Scroll
13:47:05.919	-2.1979442	7.2163444	8.219545	-0.054883186	-0.47594407	0.2390047	-0.93559384	6.262811	7.4881372	Walking_Scroll
13:47:05.950	-2.1979442	7.2163444	8.219545	-0.054883186	-0.47594407	0.2390047	-0.93559384	6.262811	7.4881372	Walking_Scroll
13:47:05.983	0.56265455	5.078257	6.589044	0.4222026	-0.5700173	0.16570087	-0.1729799	6.2524548	7.5529623	Walking_Scroll
13:47:06.018	0.56265455	5.078257	6.589044	0.4222026	-0.5700173	0.16570087	-0.1729799	6.2524548	7.5529623	Walking_Scroll
13:47:06.050	0.56265455	5.078257	6.589044	0.4222026	-0.5700173	0.16570087	-0.1729799	6.2524548	7.5529623	Walking_Scroll
13:47:06.084	0.56265455	5.078257	6.589044	0.4222026	-0.5700173	0.16570087	-0.1729799	6.2524548	7.5529623	Walking_Scroll
13:47:06.117	0.56265455	5.078257	6.589044	0.4222026	-0.5700173	0.16570087	-0.1729799	6.2524548	7.5529623	Walking_Scroll
13:47:06.138	0.56265455	5.078257	6.589044	0.4222026	-0.5700173	0.16570087	-0.1729799	6.2524548	7.5529623	Walking_Scroll
13:47:06.161	-1.2091088	5.288953	5.312896	-1.11168	1.1116947	-0.43355796	-0.7063147	5.4975424	8.090023	Walking_Scroll
13:47:06.184	-1.2091088	5.288953	5.312896	-1.11168	1.1116947	-0.43355796	-0.7063147	5.4975424	8.090023	Walking_Scroll
13:47:06.207	-1.2091088	5.288953	5.312896	-1.11168	1.1116947	-0.43355796	-0.7063147	5.4975424	8.090023	Walking_Scroll
13:47:06.229	-1.2091088	5.288953	5.312896	-1.11168	1.1116947	-0.43355796	-0.7063147	5.4975424	8.090023	Walking_Scroll
13:47:06.251	-1.2091088	5.288953	5.312896	-1.11168	1.1116947	-0.43355796	-0.7063147	5.4975424	8.090023	Walking_Scroll
13:47:06.274	-1.2091088	5.288953	5.312896	-1.11168	1.1116947	-0.43355796	-0.7063147	5.4975424	8.090023	Walking_Scroll
13:47:06.297	-1.2091088	5.288953	5.312896	-1.11168	1.1116947	-0.43355796	-0.7063147	5.4975424	8.090023	Walking_Scroll
13:47:06.320	-1.2091088	5.288953	5.312896	-1.11168	1.1116947	-0.43355796	-0.7063147	5.4975424	8.090023	Walking_Scroll
13:47:06.344	-3.3352249	1.7119064	11.226754	-1.5631095	0.312683	-0.23197241	-2.4602919	2.8225338	9.0637	Walking_Scroll
13:47:06.367	-3.3352249	1.7119064	11.226754	-1.5631095	0.312683	-0.23197241	-2.4602919	2.8225338	9.0637	Walking_Scroll
13:47:06.390	-3.3352249	1.7119064	11.226754	-1.5631095	0.312683	-0.23197241	-2.4602919	2.8225338	9.0637	Walking_Scroll
13:47:06.412	-3.3352249	1.7119064	11.226754	-1.5631095	0.312683	-0.23197241	-2.4602919	2.8225338	9.0637	Walking_Scroll
13:47:06.435	-3.3352249	1.7119064	11.226754	-1.5631095	0.312683	-0.23197241	-2.4602919	2.8225338	9.0637	Walking_Scroll
13:47:06.459	-3.3352249	1.7119064	11.226754	-1.5631095	0.312683	-0.23197241	-2.4602919	2.8225338	9.0637	Walking_Scroll
13:47:06.482	-3.3352249	1.7119064	11.226754	-1.5631095	0.312683	-0.23197241	-2.4602919	2.8225338	9.0637	Walking_Scroll
13:47:06.504	-2.7510219	2.796513	11.827718	0.510778	-0.417301	-0.2741221	-1.827632	2.4489722	9.318405	Walking_Scroll
13:47:06.526	-2.7510219	2.796513	11.827718	0.510778	-0.417301	-0.2741221	-1.827632	2.4489722	9.318405	Walking_Scroll
13:47:06.548	-2.7510219	2.796513	11.827718	0.510778	-0.417301	-0.2741221	-1.827632	2.4489722	9.318405	Walking_Scroll
13:47:06.574	-2.7510219	2.796513	11.827718	0.510778	-0.417301	-0.2741221	-1.827632	2.4489722	9.318405	Walking_Scroll
13:47:06.598	-2.7510219	2.796513	11.827718	0.510778	-0.417301	-0.2741221	-1.827632	2.4489722	9.318405	Walking_Scroll
13:47:06.620	-2.7510219	2.796513	11.827718	0.510778	-0.417301	-0.2741221	-1.827632	2.4489722	9.318405	Walking_Scroll
13:47:06.643	-2.7510219	2.796513	11.827718	0.510778	-0.417301	-0.2741221	-1.827632	2.4489722	9.318405	Walking_Scroll
13:47:06.666	-2.7510219	2.796513	11.827718	0.510778	-0.417301	-0.2741221	-1.827632	2.4489722	9.318405	Walking_Scroll
13:47:06.689	-1.5203645	2.5187771	5.401484	1.7911516	0.19845119	0.14676404	-1.0676017	4.1423087	8.824504	Walking_Scroll
13:47:06.712	-1.5203645	2.5187771	5.401484	1.7911516	0.19845119	0.14676404	-1.0676017	4.1423087	8.824504	Walking_Scroll
13:47:06.734	-1.5203645	2.5187771	5.401484	1.7911516	0.19845119	0.14676404	-1.0676017	4.1423087	8.824504	Walking_Scroll
13:47:06.757	-1.5203645	2.5187771	5.401484	1.7911516	0.19845119	0.14676404	-1.0676017	4.1423087	8.824504	Walking_Scroll
13:47:06.779	-1.5203645	2.5187771	5.401484	1.7911516	0.19845119	0.14676404	-1.0676017	4.1423087	8.824504	Walking_Scroll
13:47:06.803	-1.5203645	2.5187771	5.401484	1.7911516	0.19845119	0.14676404	-1.0676017	4.1423087	8.824504	Walking_Scroll
13:47:06.825	-1.5203645	2.5187771	5.401484	1.7911516	0.19845119	0.14676404	-1.0676017	4.1423087	8.824504	Walking_Scroll
13:47:06.848	-1.5203645	2.5187771	5.401484	1.7911516	0.19845119	0.14676404	-1.0676017	4.1423087	8.824504	Walking_Scroll
13:47:06.870	-0.9289786	4.4222255	9.660899	-0.3902482	0.1593558	0.24511334	-0.65672034	4.7024226	8.580578	Walking_Scroll
13:47:06.892	-0.9289786	4.4222255	9.660899	-0.3902482	0.1593558	0.24511334	-0.65672034	4.7024226	8.580578	Walking_Scroll
13:47:06.916	-0.9289786	4.4222255	9.660899	-0.3902482	0.1593558	0.24511334	-0.65672034	4.7024226	8.580578	Walking_Scroll
13:47:06.939	-0.9289786	4.4222255	9.660899	-0.3902482	0.1593558	0.24511334	-0.65672034	4.7024226	8.580578	Walking_Scroll
13:47:06.961	-0.9289786	4.4222255	9.660899	-0.3902482	0.1593558	0.24511334	-0.65672034	4.7024226	8.580578	Walking_Scroll
13:47:06.984	-0.9289786	4.4222255	9.660899	-0.3902482	0.1593558	0.24511334	-0.65672034	4.7024226	8.580578	Walking_Scroll
13:47:07.006	-0.9289786	4.4222255	9.660899	-0.3902482	0.1593558	0.24511334	-0.65672034	4.7024226	8.580578	Walking_Scroll
13:47:07.030	-0.9289786	4.4222255	9.660899	-0.3902482	0.1593558	0.24511334	-0.65672034	4.7024226	8.580578	Walking_Scroll
13:47:07.053	-2.1332989	6.098218	6.550736	0.55964726	-0.1479094	0.04413868	-0.80576956	5.561095	8.037119	Walking_Scroll
13:47:07.074	-2.1332989	6.098218	6.550736	0.55964726	-0.1479094	0.04413868	-0.80576956	5.561095	8.037119	Walking_Scroll
13:47:07.095	-2.1332989	6.098218	6.550736	0.55964726	-0.1479094	0.04413868	-0.80576956	5.561095	8.037119	Walking_Scroll
13:47:07.116	-2.1332989	6.098218	6.550736	0.55964726	-0.1479094	0.04413868	-0.80576956	5.561095	8.037119	Walking_Scroll
13:47:07.138	-2.1332989	6.098218	6.550736	0.55964726	-0.1479094	0.04413868	-0.80576956	5.561095	8.037119	Walking_Scroll
13:47:07.161	-2.1332989	6.098218	6.550736	0.55964726	-0.1479094	0.04413868	-0.80576956	5.561095	8.037119	Walking_Scroll
13:47:07.184	-2.1332989	6.098218	6.550736	0.55964726	-0.1479094	0.04413868	-0.80576956	5.561095	8.037119	Walking_Scroll
13:47:07.206	-2.1332989	6.098218	6.550736	0.55964726	-0.1479094	0.04413868	-0.80576956	5.561095	8.037119	Walking_Scroll
13:47:07.229	-0.69673395	8.171659	8.250671	0.27070796	-0.2096068	0.48212907	-0.8855487	6.1451526	7.5909953	Walking_Scroll
13:47:07.252	-0.69673395	8.171659	8.250671	0.27070796	-0.2096068	0.48212907	-0.8855487	6.1451526	7.5909953	Walking_Scroll
13:47:07.276	-0.69673395	8.171659	8.250671	0.27070796	-0.2096068	0.48212907	-0.8855487	6.1451526	7.5909953	Walking_Scroll
13:47:07.299	-0.69673395	8.171659	8.250671	0.27070796	-0.2096068	0.48212907	-0.8855487	6.1451526	7.5909953	Walking_Scroll
13:47:07.321	-0.69673395	8.171659	8.250671	0.27070796	-0.2096068	0.48212907	-0.8855487	6.1451526	7.5909953	Walking_Scroll
13:47:07.343	-0.69673395	8.171659	8.250671	0.27070796	-0.2096068	0.48212907	-0.8855487	6.1451526	7.5909953	Walking_Scroll
13:47:07.367	-0.69673395	8.171659	8.250671	0.27070796	-0.2096068	0.48212907	-0.8855487	6.1451526	7.5909953	Walking_Scroll
13:47:07.390	-0.69673395	8.171659	8.250671	0.27070796	-0.2096068	0.48212907	-0.8855487	6.1451526	7.5909953	Walking_Scroll
13:47:07.413	0.43336374	5.377541	5.3248672	0.5779732	0.23388137	0.2689371	-0.51693666	6.4215317	7.3937163	Walking_Scroll
13:47:07.436	0.43336374	5.377541	5.3248672	0.5779732	0.23388137	0.2689371	-0.51693666	6.4215317	7.3937163	Walking_Scroll
13:47:07.458	0.43336374	5.377541	5.3248672	0.5779732	0.23388137	0.2689371	-0.51693666	6.4215317	7.3937163	Walking_Scroll
13:47:07.482	0.43336374	5.377541	5.3248672	0.5779732	0.23388137	0.2689371	-0.51693666	6.4215317	7.3937163	Walking_Scroll
13:47:07.505	0.43336374	5.377541	5.3248672	0.5779732	0.23388137	0.2689371	-0.51693666	6.4215317	7.3937163	Walking_Scroll
13:47:07.528	0.43336374	5.377541	5.3248672	0.5779732	0.23388137	0.2689371	-0.51693666	6.4215317	7.3937163	Walking_Scroll
13:47:07.551	0.43336374	5.377541	5.3248672	0.5779732	0.23388137	0.2689371	-0.51693666	6.4215317	7.3937163	Walking_Scroll
13:47:07.574	0.43336374	5.377541	5.3248672	0.5779732	0.23388137	0.2689371	-0.51693666	6.4215317	7.3937163	Walking_Scroll
13:47:07.598	-0.845179	6.241874	6.438205	-0.38780475	-0.07032953	-0.17455107	-0.53127354	6.2487736	7.5392914	Walking_Scroll
13:47:07.622	-0.845179	6.241874	6.438205	-0.38780475	-0.07032953	-0.17455107	-0.53127354	6.2487736	7.5392914	Walking_Scroll
13:47:07.645	-0.845179	6.241874	6.438205	-0.38780475	-0.07032953	-0.17455107	-0.53127354	6.2487736	7.5392914	Walking_Scroll
13:47:07.668	-0.845179	6.241874	6.438205	-0.38780475	-0.07032953	-0.17455107	-0.53127354	6.2487736	7.5392914	Walking_Scroll
13:47:07.691	-0.845179	6.241874	6.438205	-0.38780475	-0.07032953	-0.17455107	-0.53127354	6.2487736	7.5392914	Walking_Scroll
13:47:07.713	-0.845179	6.241874	6.438205	-0.38780475	-0.07032953	-0.17455107	-0.53127354	6.2487736	7.5392914	Walking_Scroll
13:47:07.736	-0.845179	6.241874	6.438205	-0.38780475	-0.07032953	-0.17455107	-0.53127354	6.2487736	7.5392914	Walking_Scroll
13:47:07.759	-0.845179	6.241874	6.438205	-0.38780475	-0.07032953	-0.17455107	-0.53127354	6.2487736	7.5392914	Walking_Scroll
13:47:07.782	-0.023942748	6.7303066	6.2155375	0.01475545	0.24609867	0.22190046	-0.59106404	6.1641946	7.6041884	Walking_Scroll
13:47:07.805	-0.023942748	6.7303066	6.2155375	0.01475545	0.24609867	0.22190046	-0.59106404	6.1641946	7.6041884	Walking_Scroll
13:47:07.829	-0.023942748	6.7303066	6.2155375	0.01475545	0.24609867	0.22190046	-0.59106404	6.1641946	7.6041884	Walking_Scroll
13:47:07.851	-0.023942748	6.7303066	6.2155375	0.01475545	0.24609867	0.22190046	-0.59106404	6.1641946	7.6041884	Walking_Scroll
13:47:07.874	-0.023942748	6.7303066	6.2155375	0.01475545	0.24609867	0.22190046	-0.59106404	6.1641946	7.6041884	Walking_Scroll
13:47:07.900	-0.023942748	6.7303066	6.2155375	0.01475545	0.24609867	0.22190046	-0.59106404	6.1641946	7.6041884	Walking_Scroll
13:47:07.921	-0.023942748	6.7303066	6.2155375	0.01475545	0.24609867	0.22190046	-0.59106404	6.1641946	7.6041884	Walking_Scroll
13:47:07.942	0.27055305	6.3998966	8.463761	-0.7683738	-0.16195932	0.001378112	-0.78110313	6.178529	7.575352	Walking_Scroll
13:47:07.963	0.27055305	6.3998966	8.463761	-0.7683738	-0.16195932	0.001378112	-0.78110313	6.178529	7.575352	Walking_Scroll
13:47:07.984	0.27055305	6.3998966	8.463761	-0.7683738	-0.16195932	0.001378112	-0.78110313	6.178529	7.575352	Walking_Scroll
13:47:08.005	0.27055305	6.3998966	8.463761	-0.7683738	-0.16195932	0.001378112	-0.78110313	6.178529	7.575352	Walking_Scroll
13:47:08.026	0.27055305	6.3998966	8.463761	-0.7683738	-0.16195932	0.001378112	-0.78110313	6.178529	7.575352	Walking_Scroll
13:47:08.047	0.27055305	6.3998966	8.463761	-0.7683738	-0.16195932	0.001378112	-0.78110313	6.178529	7.575352	Walking_Scroll
13:47:08.068	0.27055305	6.3998966	8.463761	-0.7683738	-0.16195932	0.001378112	-0.78110313	6.178529	7.575352	Walking_Scroll
13:47:08.089	0.27055305	6.3998966	8.463761	-0.7683738	-0.16195932	0.001378112	-0.78110313	6.178529	7.575352	Walking_Scroll
13:47:08.111	0.27055305	6.3998966	8.463761	-0.7683738	-0.16195932	0.001378112	-0.78110313	6.178529	7.575352	Walking_Scroll
13:47:08.133	-0.24900457	4.348003	8.344048	0.011701124	-0.05689049	0.2897065	-1.0830059	5.577765	7.9928703	Walking_Scroll
13:47:08.155	-0.24900457	4.348003	8.344048	0.011701124	-0.05689049	0.2897065	-1.0830059	5.577765	7.9928703	Walking_Scroll
13:47:08.177	-0.24900457	4.348003	8.344048	0.011701124	-0.05689049	0.2897065	-1.0830059	5.577765	7.9928703	Walking_Scroll
13:47:08.198	-0.24900457	4.348003	8.344048	0.011701124	-0.05689049	0.2897065	-1.0830059	5.577765	7.9928703	Walking_Scroll
13:47:08.224	-0.24900457	4.348003	8.344048	0.011701124	-0.05689049	0.2897065	-1.0830059	5.577765	7.9928703	Walking_Scroll
13:47:08.259	-0.24900457	4.348003	8.344048	0.011701124	-0.05689049	0.2897065	-1.0830059	5.577765	7.9928703	Walking_Scroll
13:47:08.291	-0.24900457	4.348003	8.344048	0.011701124	-0.05689049	0.2897065	-1.0830059	5.577765	7.9928703	Walking_Scroll
13:47:08.325	-0.9624985	6.002447	6.3304625	0.13631763	-0.44662252	-0.10430157	-0.6744273	5.718527	7.938132	Walking_Scroll
13:47:08.359	-0.9624985	6.002447	6.3304625	0.13631763	-0.44662252	-0.10430157	-0.6744273	5.718527	7.938132	Walking_Scroll
13:47:08.392	-0.9624985	6.002447	6.3304625	0.13631763	-0.44662252	-0.10430157	-0.6744273	5.718527	7.938132	Walking_Scroll
13:47:08.413	-0.9624985	6.002447	6.3304625	0.13631763	-0.44662252	-0.10430157	-0.6744273	5.718527	7.938132	Walking_Scroll
13:47:08.434	-0.9624985	6.002447	6.3304625	0.13631763	-0.44662252	-0.10430157	-0.6744273	5.718527	7.938132	Walking_Scroll
13:47:08.459	-0.9624985	6.002447	6.3304625	0.13631763	-0.44662252	-0.10430157	-0.6744273	5.718527	7.938132	Walking_Scroll
13:47:08.480	-0.9624985	6.002447	6.3304625	0.13631763	-0.44662252	-0.10430157	-0.6744273	5.718527	7.938132	Walking_Scroll
13:47:08.501	-0.48843205	6.5363703	8.755863	0.062402938	-0.439903	-0.00045448376	-0.40423992	5.890073	7.830324	Walking_Scroll
13:47:08.522	-0.48843205	6.5363703	8.755863	0.062402938	-0.439903	-0.00045448376	-0.40423992	5.890073	7.830324	Walking_Scroll
13:47:08.542	-0.48843205	6.5363703	8.755863	0.062402938	-0.439903	-0.00045448376	-0.40423992	5.890073	7.830324	Walking_Scroll
13:47:08.563	-0.48843205	6.5363703	8.755863	0.062402938	-0.439903	-0.00045448376	-0.40423992	5.890073	7.830324	Walking_Scroll
13:47:08.583	-0.48843205	6.5363703	8.755863	0.062402938	-0.439903	-0.00045448376	-0.40423992	5.890073	7.830324	Walking_Scroll
13:47:08.604	-0.48843205	6.5363703	8.755863	0.062402938	-0.439903	-0.00045448376	-0.40423992	5.890073	7.830324	Walking_Scroll
13:47:08.625	-0.48843205	6.5363703	8.755863	0.062402938	-0.439903	-0.00045448376	-0.40423992	5.890073	7.830324	Walking_Scroll
13:47:08.646	-0.48843205	6.5363703	8.755863	0.062402938	-0.439903	-0.00045448376	-0.40423992	5.890073	7.830324	Walking_Scroll
13:47:08.667	0.45730647	4.443774	8.779806	0.16319571	0.69874984	0.1211077	0.115277074	5.7450547	7.9467864	Walking_Scroll
13:47:08.688	0.45730647	4.443774	8.779806	0.16319571	0.69874984	0.1211077	0.115277074	5.7450547	7.9467864	Walking_Scroll
13:47:08.711	0.45730647	4.443774	8.779806	0.16319571	0.69874984	0.1211077	0.115277074	5.7450547	7.9467864	Walking_Scroll
13:47:08.733	0.45730647	4.443774	8.779806	0.16319571	0.69874984	0.1211077	0.115277074	5.7450547	7.9467864	Walking_Scroll
13:47:08.755	0.45730647	4.443774	8.779806	0.16319571	0.69874984	0.1211077	0.115277074	5.7450547	7.9467864	Walking_Scroll
13:47:08.778	0.45730647	4.443774	8.779806	0.16319571	0.69874984	0.1211077	0.115277074	5.7450547	7.9467864	Walking_Scroll
13:47:08.799	0.45730647	4.443774	8.779806	0.16319571	0.69874984	0.1211077	0.115277074	5.7450547	7.9467864	Walking_Scroll
13:47:08.821	0.45730647	4.443774	8.779806	0.16319571	0.69874984	0.1211077	0.115277074	5.7450547	7.9467864	Walking_Scroll
13:47:08.842	-0.53871185	5.4086666	7.2714124	-0.16422807	0.13308859	-0.4586034	-0.011664353	5.6921244	7.985609	Walking_Scroll
13:47:08.864	-0.53871185	5.4086666	7.2714124	-0.16422807	0.13308859	-0.4586034	-0.011664353	5.6921244	7.985609	Walking_Scroll
13:47:08.885	-0.53871185	5.4086666	7.2714124	-0.16422807	0.13308859	-0.4586034	-0.011664353	5.6921244	7.985609	Walking_Scroll
13:47:08.906	-0.53871185	5.4086666	7.2714124	-0.16422807	0.13308859	-0.4586034	-0.011664353	5.6921244	7.985609	Walking_Scroll
13:47:08.929	-0.53871185	5.4086666	7.2714124	-0.16422807	0.13308859	-0.4586034	-0.011664353	5.6921244	7.985609	Walking_Scroll
13:47:08.950	-0.53871185	5.4086666	7.2714124	-0.16422807	0.13308859	-0.4586034	-0.011664353	5.6921244	7.985609	Walking_Scroll
13:47:08.971	-0.53871185	5.4086666	7.2714124	-0.16422807	0.13308859	-0.4586034	-0.011664353	5.6921244	7.985609	Walking_Scroll
13:47:08.992	-0.53871185	5.4086666	7.2714124	-0.16422807	0.13308859	-0.4586034	-0.011664353	5.6921244	7.985609	Walking_Scroll
13:47:09.013	-0.53871185	5.4086666	7.2714124	-0.16422807	0.13308859	-0.4586034	-0.011664353	5.6921244	7.985609	Walking_Scroll
13:47:09.035	-0.10774237	5.559506	7.1540933	-0.2705186	-0.06544261	-0.1409535	-0.1967915	5.638361	8.021255	Walking_Scroll
13:47:09.055	-0.10774237	5.559506	7.1540933	-0.2705186	-0.06544261	-0.1409535	-0.1967915	5.638361	8.021255	Walking_Scroll
13:47:09.077	-0.10774237	5.559506	7.1540933	-0.2705186	-0.06544261	-0.1409535	-0.1967915	5.638361	8.021255	Walking_Scroll
13:47:09.098	-0.10774237	5.559506	7.1540933	-0.2705186	-0.06544261	-0.1409535	-0.1967915	5.638361	8.021255	Walking_Scroll
13:47:09.119	-0.10774237	5.559506	7.1540933	-0.2705186	-0.06544261	-0.1409535	-0.1967915	5.638361	8.021255	Walking_Scroll
13:47:09.140	-0.10774237	5.559506	7.1540933	-0.2705186	-0.06544261	-0.1409535	-0.1967915	5.638361	8.021255	Walking_Scroll
13:47:09.162	-0.10774237	5.559506	7.1540933	-0.2705186	-0.06544261	-0.1409535	-0.1967915	5.638361	8.021255	Walking_Scroll
13:47:09.183	-0.10774237	5.559506	7.1540933	-0.2705186	-0.06544261	-0.1409535	-0.1967915	5.638361	8.021255	Walking_Scroll
13:47:09.204	-0.46927786	5.770202	9.337671	0.020864103	-0.051392704	-0.2478549	-0.43733484	5.6167917	8.026874	Walking_Scroll
13:47:09.226	-0.46927786	5.770202	9.337671	0.020864103	-0.051392704	-0.2478549	-0.43733484	5.6167917	8.026874	Walking_Scroll
13:47:09.247	-0.46927786	5.770202	9.337671	0.020864103	-0.051392704	-0.2478549	-0.43733484	5.6167917	8.026874	Walking_Scroll
13:47:09.267	-0.46927786	5.770202	9.337671	0.020864103	-0.051392704	-0.2478549	-0.43733484	5.6167917	8.026874	Walking_Scroll
13:47:09.288	-0.46927786	5.770202	9.337671	0.020864103	-0.051392704	-0.2478549	-0.43733484	5.6167917	8.026874	Walking_Scroll
13:47:09.309	-0.46927786	5.770202	9.337671	0.020864103	-0.051392704	-0.2478549	-0.43733484	5.6167917	8.026874	Walking_Scroll
13:47:09.329	-0.46927786	5.770202	9.337671	0.020864103	-0.051392704	-0.2478549	-0.43733484	5.6167917	8.026874	Walking_Scroll
13:47:09.350	-0.46927786	5.770202	9.337671	0.020864103	-0.051392704	-0.2478549	-0.43733484	5.6167917	8.026874	Walking_Scroll
13:47:09.371	-0.46927786	5.770202	9.337671	0.020864103	-0.051392704	-0.2478549	-0.43733484	5.6167917	8.026874	Walking_Scroll
13:47:09.393	-2.351178	4.199558	5.7797794	1.1411909	0.8960593	0.06735156	-0.65805775	5.633869	7.9997993	Walking_Scroll
13:47:09.416	-2.351178	4.199558	5.7797794	1.1411909	0.8960593	0.06735156	-0.65805775	5.633869	7.9997993	Walking_Scroll
13:47:09.437	-2.351178	4.199558	5.7797794	1.1411909	0.8960593	0.06735156	-0.65805775	5.633869	7.9997993	Walking_Scroll
13:47:09.459	-2.351178	4.199558	5.7797794	1.1411909	0.8960593	0.06735156	-0.65805775	5.633869	7.9997993	Walking_Scroll
13:47:09.481	-2.351178	4.199558	5.7797794	1.1411909	0.8960593	0.06735156	-0.65805775	5.633869	7.9997993	Walking_Scroll
13:47:09.503	-2.351178	4.199558	5.7797794	1.1411909	0.8960593	0.06735156	-0.65805775	5.633869	7.9997993	Walking_Scroll
13:47:09.524	-2.351178	4.199558	5.7797794	1.1411909	0.8960593	0.06735156	-0.65805775	5.633869	7.9997993	Walking_Scroll
13:47:09.546	-2.351178	4.199558	5.7797794	1.1411909	0.8960593	0.06735156	-0.65805775	5.633869	7.9997993	Walking_Scroll
13:47:09.567	-0.92658436	4.7789726	7.764633	-0.15017816	-0.024514632	0.30375642	-0.6397163	5.7281346	7.9340763	Walking_Scroll
13:47:09.589	-0.92658436	4.7789726	7.764633	-0.15017816	-0.024514632	0.30375642	-0.6397163	5.7281346	7.9340763	Walking_Scroll
13:47:09.610	-0.92658436	4.7789726	7.764633	-0.15017816	-0.024514632	0.30375642	-0.6397163	5.7281346	7.9340763	Walking_Scroll
13:47:09.632	-0.92658436	4.7789726	7.764633	-0.15017816	-0.024514632	0.30375642	-0.6397163	5.7281346	7.9340763	Walking_Scroll
13:47:09.653	-0.92658436	4.7789726	7.764633	-0.15017816	-0.024514632	0.30375642	-0.6397163	5.7281346	7.9340763	Walking_Scroll
13:47:09.674	-0.92658436	4.7789726	7.764633	-0.15017816	-0.024514632	0.30375642	-0.6397163	5.7281346	7.9340763	Walking_Scroll
13:47:09.695	-0.92658436	4.7789726	7.764633	-0.15017816	-0.024514632	0.30375642	-0.6397163	5.7281346	7.9340763	Walking_Scroll
13:47:09.717	-0.92658436	4.7789726	7.764633	-0.15017816	-0.024514632	0.30375642	-0.6397163	5.7281346	7.9340763	Walking_Scroll
13:47:09.738	-0.92658436	4.7789726	7.764633	-0.15017816	-0.024514632	0.30375642	-0.6397163	5.7281346	7.9340763	Walking_Scroll
13:47:09.759	-0.5027977	5.549929	8.023215	-0.08298299	0.012748147	-0.17271848	-0.66975826	5.604646	8.019332	Walking_Scroll
13:47:09.781	-0.5027977	5.549929	8.023215	-0.08298299	0.012748147	-0.17271848	-0.66975826	5.604646	8.019332	Walking_Scroll
13:47:09.802	-0.5027977	5.549929	8.023215	-0.08298299	0.012748147	-0.17271848	-0.66975826	5.604646	8.019332	Walking_Scroll
13:47:09.823	-0.5027977	5.549929	8.023215	-0.08298299	0.012748147	-0.17271848	-0.66975826	5.604646	8.019332	Walking_Scroll
13:47:09.845	-0.5027977	5.549929	8.023215	-0.08298299	0.012748147	-0.17271848	-0.66975826	5.604646	8.019332	Walking_Scroll
13:47:09.866	-0.5027977	5.549929	8.023215	-0.08298299	0.012748147	-0.17271848	-0.66975826	5.604646	8.019332	Walking_Scroll
13:47:09.887	-0.5027977	5.549929	8.023215	-0.08298299	0.012748147	-0.17271848	-0.66975826	5.604646	8.019332	Walking_Scroll
13:47:09.909	-0.5027977	5.549929	8.023215	-0.08298299	0.012748147	-0.17271848	-0.66975826	5.604646	8.019332	Walking_Scroll
13:47:09.930	-0.5698374	6.6153812	7.656891	-0.0353355	-0.40080762	-0.08231042	-0.5286386	5.8687363	7.8389277	Walking_Scroll
13:47:09.951	-0.5698374	6.6153812	7.656891	-0.0353355	-0.40080762	-0.08231042	-0.5286386	5.8687363	7.8389277	Walking_Scroll
13:47:09.982	-0.5698374	6.6153812	7.656891	-0.0353355	-0.40080762	-0.08231042	-0.5286386	5.8687363	7.8389277	Walking_Scroll
13:47:10.018	-0.5698374	6.6153812	7.656891	-0.0353355	-0.40080762	-0.08231042	-0.5286386	5.8687363	7.8389277	Walking_Scroll
13:47:10.049	-0.5698374	6.6153812	7.656891	-0.0353355	-0.40080762	-0.08231042	-0.5286386	5.8687363	7.8389277	Walking_Scroll
13:47:10.085	-0.5698374	6.6153812	7.656891	-0.0353355	-0.40080762	-0.08231042	-0.5286386	5.8687363	7.8389277	Walking_Scroll
13:47:10.118	-0.014365649	4.72151	9.720756	0.06423554	-0.023903769	0.18219423	0.029226607	5.594151	8.054498	Walking_Scroll
13:47:10.152	-0.014365649	4.72151	9.720756	0.06423554	-0.023903769	0.18219423	0.029226607	5.594151	8.054498	Walking_Scroll
13:47:10.186	-0.014365649	4.72151	9.720756	0.06423554	-0.023903769	0.18219423	0.029226607	5.594151	8.054498	Walking_Scroll
13:47:10.221	-0.014365649	4.72151	9.720756	0.06423554	-0.023903769	0.18219423	0.029226607	5.594151	8.054498	Walking_Scroll
13:47:10.247	-0.014365649	4.72151	9.720756	0.06423554	-0.023903769	0.18219423	0.029226607	5.594151	8.054498	Walking_Scroll
13:47:10.268	-0.014365649	4.72151	9.720756	0.06423554	-0.023903769	0.18219423	0.029226607	5.594151	8.054498	Walking_Scroll
13:47:10.290	-0.81644773	5.030371	7.6616793	-0.386583	0.8013752	-0.40851247	0.104801856	5.886499	7.842734	Walking_Scroll
13:47:10.312	-0.81644773	5.030371	7.6616793	-0.386583	0.8013752	-0.40851247	0.104801856	5.886499	7.842734	Walking_Scroll
13:47:10.335	-0.81644773	5.030371	7.6616793	-0.386583	0.8013752	-0.40851247	0.104801856	5.886499	7.842734	Walking_Scroll
13:47:10.359	-0.81644773	5.030371	7.6616793	-0.386583	0.8013752	-0.40851247	0.104801856	5.886499	7.842734	Walking_Scroll
13:47:10.382	-0.81644773	5.030371	7.6616793	-0.386583	0.8013752	-0.40851247	0.104801856	5.886499	7.842734	Walking_Scroll
13:47:10.405	-0.81644773	5.030371	7.6616793	-0.386583	0.8013752	-0.40851247	0.104801856	5.886499	7.842734	Walking_Scroll
13:47:10.428	-0.81644773	5.030371	7.6616793	-0.386583	0.8013752	-0.40851247	0.104801856	5.886499	7.842734	Walking_Scroll
13:47:10.450	-0.81644773	5.030371	7.6616793	-0.386583	0.8013752	-0.40851247	0.104801856	5.886499	7.842734	Walking_Scroll
13:47:10.474	-0.18675344	5.913859	6.675238	0.080728896	-0.10148366	0.04658214	-0.28939328	5.852742	7.8633294	Walking_Scroll
13:47:10.497	-0.18675344	5.913859	6.675238	0.080728896	-0.10148366	0.04658214	-0.28939328	5.852742	7.8633294	Walking_Scroll
13:47:10.520	-0.18675344	5.913859	6.675238	0.080728896	-0.10148366	0.04658214	-0.28939328	5.852742	7.8633294	Walking_Scroll
13:47:10.543	-0.18675344	5.913859	6.675238	0.080728896	-0.10148366	0.04658214	-0.28939328	5.852742	7.8633294	Walking_Scroll
13:47:10.566	-0.18675344	5.913859	6.675238	0.080728896	-0.10148366	0.04658214	-0.28939328	5.852742	7.8633294	Walking_Scroll
13:47:10.593	-0.18675344	5.913859	6.675238	0.080728896	-0.10148366	0.04658214	-0.28939328	5.852742	7.8633294	Walking_Scroll
13:47:10.615	-0.18675344	5.913859	6.675238	0.080728896	-0.10148366	0.04658214	-0.28939328	5.852742	7.8633294	Walking_Scroll
13:47:10.638	-0.18675344	5.913859	6.675238	0.080728896	-0.10148366	0.04658214	-0.28939328	5.852742	7.8633294	Walking_Scroll
13:47:10.662	-0.6177229	7.0295906	7.814913	0.20106936	0.12697995	-0.18860099	-0.33972633	6.27711	7.526806	Walking_Scroll
13:47:10.684	-0.6177229	7.0295906	7.814913	0.20106936	0.12697995	-0.18860099	-0.33972633	6.27711	7.526806	Walking_Scroll
13:47:10.708	-0.6177229	7.0295906	7.814913	0.20106936	0.12697995	-0.18860099	-0.33972633	6.27711	7.526806	Walking_Scroll
13:47:10.730	-0.6177229	7.0295906	7.814913	0.20106936	0.12697995	-0.18860099	-0.33972633	6.27711	7.526806	Walking_Scroll
13:47:10.751	-0.6177229	7.0295906	7.814913	0.20106936	0.12697995	-0.18860099	-0.33972633	6.27711	7.526806	Walking_Scroll
13:47:10.773	-0.6177229	7.0295906	7.814913	0.20106936	0.12697995	-0.18860099	-0.33972633	6.27711	7.526806	Walking_Scroll
13:47:10.796	-0.6177229	7.0295906	7.814913	0.20106936	0.12697995	-0.18860099	-0.33972633	6.27711	7.526806	Walking_Scroll
13:47:10.820	-0.6177229	7.0295906	7.814913	0.20106936	0.12697995	-0.18860099	-0.33972633	6.27711	7.526806	Walking_Scroll
13:47:10.843	-0.38068968	4.5347567	9.759064	-0.062824436	-0.19677863	-0.16660984	-0.49838865	6.523616	7.3050923	Walking_Scroll
13:47:10.866	-0.38068968	4.5347567	9.759064	-0.062824436	-0.19677863	-0.16660984	-0.49838865	6.523616	7.3050923	Walking_Scroll
13:47:10.889	-0.38068968	4.5347567	9.759064	-0.062824436	-0.19677863	-0.16660984	-0.49838865	6.523616	7.3050923	Walking_Scroll
13:47:10.912	-0.38068968	4.5347567	9.759064	-0.062824436	-0.19677863	-0.16660984	-0.49838865	6.523616	7.3050923	Walking_Scroll
13:47:10.934	-0.38068968	4.5347567	9.759064	-0.062824436	-0.19677863	-0.16660984	-0.49838865	6.523616	7.3050923	Walking_Scroll
13:47:10.956	-0.38068968	4.5347567	9.759064	-0.062824436	-0.19677863	-0.16660984	-0.49838865	6.523616	7.3050923	Walking_Scroll
13:47:10.979	-0.38068968	4.5347567	9.759064	-0.062824436	-0.19677863	-0.16660984	-0.49838865	6.523616	7.3050923	Walking_Scroll
13:47:11.002	-0.38068968	4.5347567	9.759064	-0.062824436	-0.19677863	-0.16660984	-0.49838865	6.523616	7.3050923	Walking_Scroll
13:47:11.027	0.66321415	5.715134	8.183631	-0.6773549	0.04573487	0.22984172	-0.43008077	6.498849	7.331457	Walking_Scroll
13:47:11.050	0.66321415	5.715134	8.183631	-0.6773549	0.04573487	0.22984172	-0.43008077	6.498849	7.331457	Walking_Scroll
13:47:11.072	0.66321415	5.715134	8.183631	-0.6773549	0.04573487	0.22984172	-0.43008077	6.498849	7.331457	Walking_Scroll
13:47:11.094	0.66321415	5.715134	8.183631	-0.6773549	0.04573487	0.22984172	-0.43008077	6.498849	7.331457	Walking_Scroll
13:47:11.116	0.66321415	5.715134	8.183631	-0.6773549	0.04573487	0.22984172	-0.43008077	6.498849	7.331457	Walking_Scroll
13:47:11.139	0.66321415	5.715134	8.183631	-0.6773549	0.04573487	0.22984172	-0.43008077	6.498849	7.331457	Walking_Scroll
13:47:11.162	0.66321415	5.715134	8.183631	-0.6773549	0.04573487	0.22984172	-0.43008077	6.498849	7.331457	Walking_Scroll
13:47:11.186	-0.42618093	6.0263896	6.8883286	-0.19232787	-0.20410901	0.032532237	-0.22433746	6.231368	7.5690174	Walking_Scroll
13:47:11.209	-0.42618093	6.0263896	6.8883286	-0.19232787	-0.20410901	0.032532237	-0.22433746	6.231368	7.5690174	Walking_Scroll
13:47:11.232	-0.42618093	6.0263896	6.8883286	-0.19232787	-0.20410901	0.032532237	-0.22433746	6.231368	7.5690174	Walking_Scroll
13:47:11.255	-0.42618093	6.0263896	6.8883286	-0.19232787	-0.20410901	0.032532237	-0.22433746	6.231368	7.5690174	Walking_Scroll
13:47:11.279	-0.42618093	6.0263896	6.8883286	-0.19232787	-0.20410901	0.032532237	-0.22433746	6.231368	7.5690174	Walking_Scroll
13:47:11.301	-0.42618093	6.0263896	6.8883286	-0.19232787	-0.20410901	0.032532237	-0.22433746	6.231368	7.5690174	Walking_Scroll
13:47:11.324	-0.42618093	6.0263896	6.8883286	-0.19232787	-0.20410901	0.032532237	-0.22433746	6.231368	7.5690174	Walking_Scroll
13:47:11.349	-0.42618093	6.0263896	6.8883286	-0.19232787	-0.20410901	0.032532237	-0.22433746	6.231368	7.5690174	Walking_Scroll
13:47:11.372	-0.6177229	7.185219	7.743085	0.04468785	-0.0831577	0.06979502	-0.15648016	6.263031	7.544551	Walking_Scroll
13:47:11.395	-0.6177229	7.185219	7.743085	0.04468785	-0.0831577	0.06979502	-0.15648016	6.263031	7.544551	Walking_Scroll
13:47:11.418	-0.6177229	7.185219	7.743085	0.04468785	-0.0831577	0.06979502	-0.15648016	6.263031	7.544551	Walking_Scroll
13:47:11.440	-0.6177229	7.185219	7.743085	0.04468785	-0.0831577	0.06979502	-0.15648016	6.263031	7.544551	Walking_Scroll
13:47:11.463	-0.6177229	7.185219	7.743085	0.04468785	-0.0831577	0.06979502	-0.15648016	6.263031	7.544551	Walking_Scroll
13:47:11.486	-0.6177229	7.185219	7.743085	0.04468785	-0.0831577	0.06979502	-0.15648016	6.263031	7.544551	Walking_Scroll
13:47:11.510	-0.6177229	7.185219	7.743085	0.04468785	-0.0831577	0.06979502	-0.15648016	6.263031	7.544551	Walking_Scroll
13:47:11.533	-0.6177229	7.185219	7.743085	0.04468785	-0.0831577	0.06979502	-0.15648016	6.263031	7.544551	Walking_Scroll
13:47:11.555	0.0071828244	5.3296556	6.9673395	0.19923675	0.40858883	0.005654169	0.12722981	6.2007446	7.5963736	Walking_Scroll
13:47:11.577	0.0071828244	5.3296556	6.9673395	0.19923675	0.40858883	0.005654169	0.12722981	6.2007446	7.5963736	Walking_Scroll
13:47:11.600	0.0071828244	5.3296556	6.9673395	0.19923675	0.40858883	0.005654169	0.12722981	6.2007446	7.5963736	Walking_Scroll
13:47:11.623	0.0071828244	5.3296556	6.9673395	0.19923675	0.40858883	0.005654169	0.12722981	6.2007446	7.5963736	Walking_Scroll
13:47:11.646	0.0071828244	5.3296556	6.9673395	0.19923675	0.40858883	0.005654169	0.12722981	6.2007446	7.5963736	Walking_Scroll
13:47:11.669	0.0071828244	5.3296556	6.9673395	0.19923675	0.40858883	0.005654169	0.12722981	6.2007446	7.5963736	Walking_Scroll
13:47:11.691	0.0071828244	5.3296556	6.9673395	0.19923675	0.40858883	0.005654169	0.12722981	6.2007446	7.5963736	Walking_Scroll
13:47:11.714	0.0071828244	5.3296556	6.9673395	0.19923675	0.40858883	0.005654169	0.12722981	6.2007446	7.5963736	Walking_Scroll
13:47:11.737	-1.3982565	5.262616	5.604997	0.060570344	0.27786368	-0.18371405	0.03545666	5.9836326	7.769504	Walking_Scroll
13:47:11.759	-1.3982565	5.262616	5.604997	0.060570344	0.27786368	-0.18371405	0.03545666	5.9836326	7.769504	Walking_Scroll
13:47:11.782	-1.3982565	5.262616	5.604997	0.060570344	0.27786368	-0.18371405	0.03545666	5.9836326	7.769504	Walking_Scroll
13:47:11.805	-1.3982565	5.262616	5.604997	0.060570344	0.27786368	-0.18371405	0.03545666	5.9836326	7.769504	Walking_Scroll
13:47:11.828	-1.3982565	5.262616	5.604997	0.060570344	0.27786368	-0.18371405	0.03545666	5.9836326	7.769504	Walking_Scroll
13:47:11.851	-1.3982565	5.262616	5.604997	0.060570344	0.27786368	-0.18371405	0.03545666	5.9836326	7.769504	Walking_Scroll
13:47:11.874	-1.3982565	5.262616	5.604997	0.060570344	0.27786368	-0.18371405	0.03545666	5.9836326	7.769504	Walking_Scroll
13:47:11.897	-1.3982565	5.262616	5.604997	0.060570344	0.27786368	-0.18371405	0.03545666	5.9836326	7.769504	Walking_Scroll
13:47:11.921	0.5027977	5.9904757	7.125362	-0.0652679	0.26259205	0.26649362	0.1665037	5.8482995	7.8701944	Walking_Scroll
13:47:11.944	0.5027977	5.9904757	7.125362	-0.0652679	0.26259205	0.26649362	0.1665037	5.8482995	7.8701944	Walking_Scroll
13:47:11.967	0.5027977	5.9904757	7.125362	-0.0652679	0.26259205	0.26649362	0.1665037	5.8482995	7.8701944	Walking_Scroll
13:47:11.990	0.5027977	5.9904757	7.125362	-0.0652679	0.26259205	0.26649362	0.1665037	5.8482995	7.8701944	Walking_Scroll
13:47:12.012	0.5027977	5.9904757	7.125362	-0.0652679	0.26259205	0.26649362	0.1665037	5.8482995	7.8701944	Walking_Scroll
13:47:12.035	0.5027977	5.9904757	7.125362	-0.0652679	0.26259205	0.26649362	0.1665037	5.8482995	7.8701944	Walking_Scroll
13:47:12.057	0.5027977	5.9904757	7.125362	-0.0652679	0.26259205	0.26649362	0.1665037	5.8482995	7.8701944	Walking_Scroll
13:47:12.081	0.5027977	5.9904757	7.125362	-0.0652679	0.26259205	0.26649362	0.1665037	5.8482995	7.8701944	Walking_Scroll
13:47:12.103	-0.21309046	8.197997	7.692805	0.54254305	0.48372525	0.10278174	0.033353113	5.980985	7.7715507	Walking_Scroll
13:47:12.126	-0.21309046	8.197997	7.692805	0.54254305	0.48372525	0.10278174	0.033353113	5.980985	7.7715507	Walking_Scroll
13:47:12.149	-0.21309046	8.197997	7.692805	0.54254305	0.48372525	0.10278174	0.033353113	5.980985	7.7715507	Walking_Scroll
[truncated: 3,096 more rows]
