# Supplementary material for: Real-time Smartphone Activity Classification Using Inertial Sensors—Recognition of Scrolling, Typing, and Watching Videos While Sitting or Walking
Source: Sensors (Basel). 2020 Jan 24;20(3):655. doi: 10.3390/s20030655 (PMC7038357; doi:10.3390/s20030655)
Supplement: Supplementary file 1 [file sensors-20-00655-s001.zip › sensors-668083-supplementary/5Hz_data/6940/2019_09_15_12_03_46_Multitasking_Read.csv]

time	accX	accY	accZ	rotX	rotY	rotZ	graX	graY	graZ	activity
12:11:10.083	0.71828246	3.2083282	7.685622	0.046420872	-0.31679776	0.043066	0.5673899	3.4858367	9.148627	Multitasking_Read
12:11:10.106	0.71828246	3.2083282	7.685622	0.046420872	-0.31679776	0.043066	0.5673899	3.4858367	9.148627	Multitasking_Read
12:11:10.127	0.71828246	3.2083282	7.685622	0.046420872	-0.31679776	0.043066	0.5673899	3.4858367	9.148627	Multitasking_Read
12:11:10.180	0.71828246	3.2083282	7.685622	0.046420872	-0.31679776	0.043066	0.5673899	3.4858367	9.148627	Multitasking_Read
12:11:10.210	0.71828246	3.2083282	7.685622	0.046420872	-0.31679776	0.043066	0.5673899	3.4858367	9.148627	Multitasking_Read
12:11:10.241	1.4317763	3.0167863	8.8636055	0.049475197	-0.18301828	0.041844267	0.9143356	3.455589	9.131991	Multitasking_Read
12:11:10.262	1.4317763	3.0167863	8.8636055	0.049475197	-0.18301828	0.041844267	0.9143356	3.455589	9.131991	Multitasking_Read
12:11:10.283	1.4317763	3.0167863	8.8636055	0.049475197	-0.18301828	0.041844267	0.9143356	3.455589	9.131991	Multitasking_Read
12:11:10.305	1.4317763	3.0167863	8.8636055	0.049475197	-0.18301828	0.041844267	0.9143356	3.455589	9.131991	Multitasking_Read
12:11:10.326	1.4317763	3.0167863	8.8636055	0.049475197	-0.18301828	0.041844267	0.9143356	3.455589	9.131991	Multitasking_Read
12:11:10.347	1.4317763	3.0167863	8.8636055	0.049475197	-0.18301828	0.041844267	0.9143356	3.455589	9.131991	Multitasking_Read
12:11:10.369	1.4317763	3.0167863	8.8636055	0.049475197	-0.18301828	0.041844267	0.9143356	3.455589	9.131991	Multitasking_Read
12:11:10.390	1.4317763	3.0167863	8.8636055	0.049475197	-0.18301828	0.041844267	0.9143356	3.455589	9.131991	Multitasking_Read
12:11:10.413	0.5650489	3.581835	9.62259	0.021986261	0.53047234	0.14202617	1.0902998	3.225737	9.196534	Multitasking_Read
12:11:10.434	0.5650489	3.581835	9.62259	0.021986261	0.53047234	0.14202617	1.0902998	3.225737	9.196534	Multitasking_Read
12:11:10.455	0.5650489	3.581835	9.62259	0.021986261	0.53047234	0.14202617	1.0902998	3.225737	9.196534	Multitasking_Read
12:11:10.477	0.5650489	3.581835	9.62259	0.021986261	0.53047234	0.14202617	1.0902998	3.225737	9.196534	Multitasking_Read
12:11:10.498	0.5650489	3.581835	9.62259	0.021986261	0.53047234	0.14202617	1.0902998	3.225737	9.196534	Multitasking_Read
12:11:10.519	0.5650489	3.581835	9.62259	0.021986261	0.53047234	0.14202617	1.0902998	3.225737	9.196534	Multitasking_Read
12:11:10.541	0.5650489	3.581835	9.62259	0.021986261	0.53047234	0.14202617	1.0902998	3.225737	9.196534	Multitasking_Read
12:11:10.562	0.5650489	3.581835	9.62259	0.021986261	0.53047234	0.14202617	1.0902998	3.225737	9.196534	Multitasking_Read
12:11:10.583	0.5650489	3.581835	9.62259	0.021986261	0.53047234	0.14202617	1.0902998	3.225737	9.196534	Multitasking_Read
12:11:10.604	1.489239	3.605778	6.9122715	0.12216816	0.5915588	-0.09315695	0.98684484	3.8168938	8.9793005	Multitasking_Read
12:11:10.625	1.489239	3.605778	6.9122715	0.12216816	0.5915588	-0.09315695	0.98684484	3.8168938	8.9793005	Multitasking_Read
12:11:10.646	1.489239	3.605778	6.9122715	0.12216816	0.5915588	-0.09315695	0.98684484	3.8168938	8.9793005	Multitasking_Read
12:11:10.672	1.489239	3.605778	6.9122715	0.12216816	0.5915588	-0.09315695	0.98684484	3.8168938	8.9793005	Multitasking_Read
12:11:10.695	1.489239	3.605778	6.9122715	0.12216816	0.5915588	-0.09315695	0.98684484	3.8168938	8.9793005	Multitasking_Read
12:11:10.717	1.489239	3.605778	6.9122715	0.12216816	0.5915588	-0.09315695	0.98684484	3.8168938	8.9793005	Multitasking_Read
12:11:10.740	1.489239	3.605778	6.9122715	0.12216816	0.5915588	-0.09315695	0.98684484	3.8168938	8.9793005	Multitasking_Read
12:11:10.763	1.489239	3.605778	6.9122715	0.12216816	0.5915588	-0.09315695	0.98684484	3.8168938	8.9793005	Multitasking_Read
12:11:10.786	-1.934574	4.575459	9.234718	0.039701354	0.06743647	0.09437868	-0.010169512	3.6293986	9.11031	Multitasking_Read
12:11:10.809	-1.934574	4.575459	9.234718	0.039701354	0.06743647	0.09437868	-0.010169512	3.6293986	9.11031	Multitasking_Read
12:11:10.832	-1.934574	4.575459	9.234718	0.039701354	0.06743647	0.09437868	-0.010169512	3.6293986	9.11031	Multitasking_Read
12:11:10.854	-1.934574	4.575459	9.234718	0.039701354	0.06743647	0.09437868	-0.010169512	3.6293986	9.11031	Multitasking_Read
12:11:10.877	-1.934574	4.575459	9.234718	0.039701354	0.06743647	0.09437868	-0.010169512	3.6293986	9.11031	Multitasking_Read
12:11:10.900	-1.934574	4.575459	9.234718	0.039701354	0.06743647	0.09437868	-0.010169512	3.6293986	9.11031	Multitasking_Read
12:11:10.923	-1.934574	4.575459	9.234718	0.039701354	0.06743647	0.09437868	-0.010169512	3.6293986	9.11031	Multitasking_Read
12:11:10.946	-1.934574	4.575459	9.234718	0.039701354	0.06743647	0.09437868	-0.010169512	3.6293986	9.11031	Multitasking_Read
12:11:10.967	1.1468576	3.014392	8.142929	-0.3561393	0.119360015	-0.03573562	-0.01659297	3.62309	9.11281	Multitasking_Read
12:11:10.990	1.1468576	3.014392	8.142929	-0.3561393	0.119360015	-0.03573562	-0.01659297	3.62309	9.11281	Multitasking_Read
12:11:11.013	1.1468576	3.014392	8.142929	-0.3561393	0.119360015	-0.03573562	-0.01659297	3.62309	9.11281	Multitasking_Read
12:11:11.036	1.1468576	3.014392	8.142929	-0.3561393	0.119360015	-0.03573562	-0.01659297	3.62309	9.11281	Multitasking_Read
12:11:11.059	1.1468576	3.014392	8.142929	-0.3561393	0.119360015	-0.03573562	-0.01659297	3.62309	9.11281	Multitasking_Read
12:11:11.081	1.1468576	3.014392	8.142929	-0.3561393	0.119360015	-0.03573562	-0.01659297	3.62309	9.11281	Multitasking_Read
12:11:11.103	1.1468576	3.014392	8.142929	-0.3561393	0.119360015	-0.03573562	-0.01659297	3.62309	9.11281	Multitasking_Read
12:11:11.126	1.1468576	3.014392	8.142929	-0.3561393	0.119360015	-0.03573562	-0.01659297	3.62309	9.11281	Multitasking_Read
12:11:11.149	-0.24182175	3.6225379	9.016839	0.3976684	-0.2532678	0.29107732	0.12049371	3.4621894	9.174371	Multitasking_Read
12:11:11.170	-0.24182175	3.6225379	9.016839	0.3976684	-0.2532678	0.29107732	0.12049371	3.4621894	9.174371	Multitasking_Read
12:11:11.193	-0.24182175	3.6225379	9.016839	0.3976684	-0.2532678	0.29107732	0.12049371	3.4621894	9.174371	Multitasking_Read
12:11:11.216	-0.24182175	3.6225379	9.016839	0.3976684	-0.2532678	0.29107732	0.12049371	3.4621894	9.174371	Multitasking_Read
12:11:11.238	-0.24182175	3.6225379	9.016839	0.3976684	-0.2532678	0.29107732	0.12049371	3.4621894	9.174371	Multitasking_Read
12:11:11.261	-0.24182175	3.6225379	9.016839	0.3976684	-0.2532678	0.29107732	0.12049371	3.4621894	9.174371	Multitasking_Read
12:11:11.284	-0.24182175	3.6225379	9.016839	0.3976684	-0.2532678	0.29107732	0.12049371	3.4621894	9.174371	Multitasking_Read
12:11:11.305	-0.24182175	3.6225379	9.016839	0.3976684	-0.2532678	0.29107732	0.12049371	3.4621894	9.174371	Multitasking_Read
12:11:11.327	0.8356019	3.7230973	9.893144	-0.27855945	0.20976807	0.040011674	-0.043206837	3.5011563	9.160263	Multitasking_Read
12:11:11.348	0.8356019	3.7230973	9.893144	-0.27855945	0.20976807	0.040011674	-0.043206837	3.5011563	9.160263	Multitasking_Read
12:11:11.369	0.8356019	3.7230973	9.893144	-0.27855945	0.20976807	0.040011674	-0.043206837	3.5011563	9.160263	Multitasking_Read
12:11:11.390	0.8356019	3.7230973	9.893144	-0.27855945	0.20976807	0.040011674	-0.043206837	3.5011563	9.160263	Multitasking_Read
12:11:11.412	0.8356019	3.7230973	9.893144	-0.27855945	0.20976807	0.040011674	-0.043206837	3.5011563	9.160263	Multitasking_Read
12:11:11.434	0.8356019	3.7230973	9.893144	-0.27855945	0.20976807	0.040011674	-0.043206837	3.5011563	9.160263	Multitasking_Read
12:11:11.458	0.8356019	3.7230973	9.893144	-0.27855945	0.20976807	0.040011674	-0.043206837	3.5011563	9.160263	Multitasking_Read
12:11:11.481	0.8356019	3.7230973	9.893144	-0.27855945	0.20976807	0.040011674	-0.043206837	3.5011563	9.160263	Multitasking_Read
12:11:11.504	0.8834874	3.7302802	6.8165	0.2302913	0.034449745	-0.15363261	0.32189074	3.795192	9.036773	Multitasking_Read
12:11:11.526	0.8834874	3.7302802	6.8165	0.2302913	0.034449745	-0.15363261	0.32189074	3.795192	9.036773	Multitasking_Read
12:11:11.554	0.8834874	3.7302802	6.8165	0.2302913	0.034449745	-0.15363261	0.32189074	3.795192	9.036773	Multitasking_Read
12:11:11.577	0.8834874	3.7302802	6.8165	0.2302913	0.034449745	-0.15363261	0.32189074	3.795192	9.036773	Multitasking_Read
12:11:11.601	0.8834874	3.7302802	6.8165	0.2302913	0.034449745	-0.15363261	0.32189074	3.795192	9.036773	Multitasking_Read
12:11:11.623	0.8834874	3.7302802	6.8165	0.2302913	0.034449745	-0.15363261	0.32189074	3.795192	9.036773	Multitasking_Read
12:11:11.646	0.8834874	3.7302802	6.8165	0.2302913	0.034449745	-0.15363261	0.32189074	3.795192	9.036773	Multitasking_Read
12:11:11.669	0.8834874	3.7302802	6.8165	0.2302913	0.034449745	-0.15363261	0.32189074	3.795192	9.036773	Multitasking_Read
12:11:11.692	0.5027977	4.640105	7.0367737	0.28954524	0.2586373	0.10720685	0.6576444	3.8194242	9.008323	Multitasking_Read
12:11:11.714	0.5027977	4.640105	7.0367737	0.28954524	0.2586373	0.10720685	0.6576444	3.8194242	9.008323	Multitasking_Read
12:11:11.737	0.5027977	4.640105	7.0367737	0.28954524	0.2586373	0.10720685	0.6576444	3.8194242	9.008323	Multitasking_Read
12:11:11.766	0.5027977	4.640105	7.0367737	0.28954524	0.2586373	0.10720685	0.6576444	3.8194242	9.008323	Multitasking_Read
12:11:11.800	0.5027977	4.640105	7.0367737	0.28954524	0.2586373	0.10720685	0.6576444	3.8194242	9.008323	Multitasking_Read
12:11:11.831	0.5027977	4.640105	7.0367737	0.28954524	0.2586373	0.10720685	0.6576444	3.8194242	9.008323	Multitasking_Read
12:11:11.864	0.026337024	3.5219781	8.298556	-0.056815352	0.19755076	-0.082161374	0.34826764	3.8577118	9.00928	Multitasking_Read
12:11:11.899	0.026337024	3.5219781	8.298556	-0.056815352	0.19755076	-0.082161374	0.34826764	3.8577118	9.00928	Multitasking_Read
12:11:11.932	0.026337024	3.5219781	8.298556	-0.056815352	0.19755076	-0.082161374	0.34826764	3.8577118	9.00928	Multitasking_Read
12:11:11.965	0.026337024	3.5219781	8.298556	-0.056815352	0.19755076	-0.082161374	0.34826764	3.8577118	9.00928	Multitasking_Read
12:11:11.999	0.026337024	3.5219781	8.298556	-0.056815352	0.19755076	-0.082161374	0.34826764	3.8577118	9.00928	Multitasking_Read
12:11:12.032	0.026337024	3.5219781	8.298556	-0.056815352	0.19755076	-0.082161374	0.34826764	3.8577118	9.00928	Multitasking_Read
12:11:12.055	-0.56265455	3.816474	8.770228	-0.07636304	0.16212058	-0.0290161	0.020586716	3.657203	9.099165	Multitasking_Read
12:11:12.076	-0.56265455	3.816474	8.770228	-0.07636304	0.16212058	-0.0290161	0.020586716	3.657203	9.099165	Multitasking_Read
12:11:12.098	-0.56265455	3.816474	8.770228	-0.07636304	0.16212058	-0.0290161	0.020586716	3.657203	9.099165	Multitasking_Read
12:11:12.120	-0.56265455	3.816474	8.770228	-0.07636304	0.16212058	-0.0290161	0.020586716	3.657203	9.099165	Multitasking_Read
12:11:12.143	-0.56265455	3.816474	8.770228	-0.07636304	0.16212058	-0.0290161	0.020586716	3.657203	9.099165	Multitasking_Read
12:11:12.165	-0.56265455	3.816474	8.770228	-0.07636304	0.16212058	-0.0290161	0.020586716	3.657203	9.099165	Multitasking_Read
12:11:12.188	-0.56265455	3.816474	8.770228	-0.07636304	0.16212058	-0.0290161	0.020586716	3.657203	9.099165	Multitasking_Read
12:11:12.211	-0.56265455	3.816474	8.770228	-0.07636304	0.16212058	-0.0290161	0.020586716	3.657203	9.099165	Multitasking_Read
12:11:12.235	0.08140534	3.510007	8.628966	-0.05192843	-0.037021488	0.0693332	0.00057604635	3.6834815	9.088582	Multitasking_Read
12:11:12.257	0.08140534	3.510007	8.628966	-0.05192843	-0.037021488	0.0693332	0.00057604635	3.6834815	9.088582	Multitasking_Read
12:11:12.279	0.08140534	3.510007	8.628966	-0.05192843	-0.037021488	0.0693332	0.00057604635	3.6834815	9.088582	Multitasking_Read
12:11:12.302	0.08140534	3.510007	8.628966	-0.05192843	-0.037021488	0.0693332	0.00057604635	3.6834815	9.088582	Multitasking_Read
12:11:12.325	0.08140534	3.510007	8.628966	-0.05192843	-0.037021488	0.0693332	0.00057604635	3.6834815	9.088582	Multitasking_Read
12:11:12.348	0.08140534	3.510007	8.628966	-0.05192843	-0.037021488	0.0693332	0.00057604635	3.6834815	9.088582	Multitasking_Read
12:11:12.370	0.08140534	3.510007	8.628966	-0.05192843	-0.037021488	0.0693332	0.00057604635	3.6834815	9.088582	Multitasking_Read
12:11:12.394	0.08140534	3.510007	8.628966	0.029927509	0.016123788	0.10231993	0.00057604635	3.6834815	9.088582	Multitasking_Read
12:11:12.416	-0.28970724	3.512401	9.040782	0.029927509	0.016123788	0.10231993	-0.10489428	3.6600044	9.097458	Multitasking_Read
12:11:12.438	-0.28970724	3.512401	9.040782	0.029927509	0.016123788	0.10231993	-0.10489428	3.6600044	9.097458	Multitasking_Read
12:11:12.461	-0.28970724	3.512401	9.040782	0.029927509	0.016123788	0.10231993	-0.10489428	3.6600044	9.097458	Multitasking_Read
12:11:12.483	-0.28970724	3.512401	9.040782	0.029927509	0.016123788	0.10231993	-0.10489428	3.6600044	9.097458	Multitasking_Read
12:11:12.506	-0.28970724	3.512401	9.040782	0.029927509	0.016123788	0.10231993	-0.10489428	3.6600044	9.097458	Multitasking_Read
12:11:12.529	-0.28970724	3.512401	9.040782	0.029927509	0.016123788	0.10231993	-0.10489428	3.6600044	9.097458	Multitasking_Read
12:11:12.552	-0.28970724	3.512401	9.040782	0.029927509	0.016123788	0.10231993	-0.10489428	3.6600044	9.097458	Multitasking_Read
12:11:12.574	-0.44772938	3.5578923	8.980925	0.08857057	-0.049238794	0.23182337	-0.13325484	3.7059355	9.078471	Multitasking_Read
12:11:12.595	-0.44772938	3.5578923	8.980925	0.08857057	-0.049238794	0.23182337	-0.13325484	3.7059355	9.078471	Multitasking_Read
12:11:12.617	-0.44772938	3.5578923	8.980925	0.08857057	-0.049238794	0.23182337	-0.13325484	3.7059355	9.078471	Multitasking_Read
12:11:12.639	-0.44772938	3.5578923	8.980925	0.08857057	-0.049238794	0.23182337	-0.13325484	3.7059355	9.078471	Multitasking_Read
12:11:12.661	-0.44772938	3.5578923	8.980925	0.08857057	-0.049238794	0.23182337	-0.13325484	3.7059355	9.078471	Multitasking_Read
12:11:12.684	-0.44772938	3.5578923	8.980925	0.08857057	-0.049238794	0.23182337	-0.13325484	3.7059355	9.078471	Multitasking_Read
12:11:12.706	-0.44772938	3.5578923	8.980925	0.08857057	-0.049238794	0.23182337	-0.13325484	3.7059355	9.078471	Multitasking_Read
12:11:12.729	-0.44772938	3.5578923	8.980925	0.08857057	-0.049238794	0.23182337	-0.13325484	3.7059355	9.078471	Multitasking_Read
12:11:12.752	-0.44772938	3.5578923	8.980925	0.08857057	-0.049238794	0.23182337	-0.13325484	3.7059355	9.078471	Multitasking_Read
12:11:12.776	-0.27294734	3.7111259	8.662486	-0.0061135394	0.061327815	0.3539964	-0.011374723	3.752591	9.060259	Multitasking_Read
12:11:12.799	-0.27294734	3.7111259	8.662486	-0.0061135394	0.061327815	0.3539964	-0.011374723	3.752591	9.060259	Multitasking_Read
12:11:12.822	-0.27294734	3.7111259	8.662486	-0.0061135394	0.061327815	0.3539964	-0.011374723	3.752591	9.060259	Multitasking_Read
12:11:12.845	-0.27294734	3.7111259	8.662486	-0.0061135394	0.061327815	0.3539964	-0.011374723	3.752591	9.060259	Multitasking_Read
12:11:12.867	-0.27294734	3.7111259	8.662486	-0.0061135394	0.061327815	0.3539964	-0.011374723	3.752591	9.060259	Multitasking_Read
12:11:12.891	-0.27294734	3.7111259	8.662486	-0.0061135394	0.061327815	0.3539964	-0.011374723	3.752591	9.060259	Multitasking_Read
12:11:12.914	-0.27294734	3.7111259	8.662486	-0.0061135394	0.061327815	0.3539964	-0.011374723	3.752591	9.060259	Multitasking_Read
12:11:12.936	-0.08140534	3.6800003	9.093455	-0.19609264	0.30384132	0.31367928	0.0013045798	3.7291408	9.069943	Multitasking_Read
12:11:12.959	-0.08140534	3.6800003	9.093455	-0.19609264	0.30384132	0.31367928	0.0013045798	3.7291408	9.069943	Multitasking_Read
12:11:12.982	-0.08140534	3.6800003	9.093455	-0.19609264	0.30384132	0.31367928	0.0013045798	3.7291408	9.069943	Multitasking_Read
12:11:13.004	-0.08140534	3.6800003	9.093455	-0.19609264	0.30384132	0.31367928	0.0013045798	3.7291408	9.069943	Multitasking_Read
12:11:13.028	-0.08140534	3.6800003	9.093455	-0.19609264	0.30384132	0.31367928	0.0013045798	3.7291408	9.069943	Multitasking_Read
12:11:13.051	-0.08140534	3.6800003	9.093455	-0.19609264	0.30384132	0.31367928	0.0013045798	3.7291408	9.069943	Multitasking_Read
12:11:13.074	-0.08140534	3.6800003	9.093455	-0.19609264	0.30384132	0.31367928	0.0013045798	3.7291408	9.069943	Multitasking_Read
12:11:13.097	-0.08140534	3.6800003	9.093455	-0.19609264	0.30384132	0.31367928	0.0013045798	3.7291408	9.069943	Multitasking_Read
12:11:13.119	0.34956414	3.476487	8.480521	0.0195428	0.05338657	0.2733622	-0.0033399947	3.6938307	9.08438	Multitasking_Read
12:11:13.142	0.34956414	3.476487	8.480521	0.0195428	0.05338657	0.2733622	-0.0033399947	3.6938307	9.08438	Multitasking_Read
12:11:13.165	0.34956414	3.476487	8.480521	0.0195428	0.05338657	0.2733622	-0.0033399947	3.6938307	9.08438	Multitasking_Read
12:11:13.188	0.34956414	3.476487	8.480521	0.0195428	0.05338657	0.2733622	-0.0033399947	3.6938307	9.08438	Multitasking_Read
12:11:13.211	0.34956414	3.476487	8.480521	0.0195428	0.05338657	0.2733622	-0.0033399947	3.6938307	9.08438	Multitasking_Read
12:11:13.233	0.34956414	3.476487	8.480521	0.0195428	0.05338657	0.2733622	-0.0033399947	3.6938307	9.08438	Multitasking_Read
12:11:13.256	0.34956414	3.476487	8.480521	0.0195428	0.05338657	0.2733622	-0.0033399947	3.6938307	9.08438	Multitasking_Read
12:11:13.279	0.34956414	3.476487	8.480521	0.0195428	0.05338657	0.2733622	-0.0033399947	3.6938307	9.08438	Multitasking_Read
12:11:13.302	0.6368771	3.6369035	8.41827	0.002438574	0.12730126	0.17989981	-0.007344481	3.6754296	9.091839	Multitasking_Read
12:11:13.324	0.6368771	3.6369035	8.41827	0.002438574	0.12730126	0.17989981	-0.007344481	3.6754296	9.091839	Multitasking_Read
12:11:13.346	0.6368771	3.6369035	8.41827	0.002438574	0.12730126	0.17989981	-0.007344481	3.6754296	9.091839	Multitasking_Read
12:11:13.369	0.6368771	3.6369035	8.41827	0.002438574	0.12730126	0.17989981	-0.007344481	3.6754296	9.091839	Multitasking_Read
12:11:13.391	0.6368771	3.6369035	8.41827	0.002438574	0.12730126	0.17989981	-0.007344481	3.6754296	9.091839	Multitasking_Read
12:11:13.413	0.6368771	3.6369035	8.41827	0.002438574	0.12730126	0.17989981	-0.007344481	3.6754296	9.091839	Multitasking_Read
12:11:13.435	0.6368771	3.6369035	8.41827	0.002438574	0.12730126	0.17989981	-0.007344481	3.6754296	9.091839	Multitasking_Read
12:11:13.458	0.6368771	3.6369035	8.41827	0.002438574	0.12730126	0.17989981	-0.007344481	3.6754296	9.091839	Multitasking_Read
12:11:13.480	0.531529	3.632115	8.447001	0.062303368	0.097368866	0.06383542	0.18463439	3.7012153	9.079498	Multitasking_Read
12:11:13.503	0.531529	3.632115	8.447001	0.062303368	0.097368866	0.06383542	0.18463439	3.7012153	9.079498	Multitasking_Read
12:11:13.526	0.531529	3.632115	8.447001	0.062303368	0.097368866	0.06383542	0.18463439	3.7012153	9.079498	Multitasking_Read
12:11:13.548	0.531529	3.632115	8.447001	0.062303368	0.097368866	0.06383542	0.18463439	3.7012153	9.079498	Multitasking_Read
12:11:13.570	0.531529	3.632115	8.447001	0.062303368	0.097368866	0.06383542	0.18463439	3.7012153	9.079498	Multitasking_Read
12:11:13.593	0.531529	3.632115	8.447001	0.062303368	0.097368866	0.06383542	0.18463439	3.7012153	9.079498	Multitasking_Read
12:11:13.616	0.531529	3.632115	8.447001	0.062303368	0.097368866	0.06383542	0.18463439	3.7012153	9.079498	Multitasking_Read
12:11:13.638	0.531529	3.632115	8.447001	0.062303368	0.097368866	0.06383542	0.18463439	3.7012153	9.079498	Multitasking_Read
12:11:13.662	0.33759275	3.6967604	8.564321	0.045810007	0.022232441	-0.048563786	0.21949863	3.7595317	9.054729	Multitasking_Read
12:11:13.684	0.33759275	3.6967604	8.564321	0.045810007	0.022232441	-0.048563786	0.21949863	3.7595317	9.054729	Multitasking_Read
12:11:13.708	0.33759275	3.6967604	8.564321	0.045810007	0.022232441	-0.048563786	0.21949863	3.7595317	9.054729	Multitasking_Read
12:11:13.730	0.33759275	3.6967604	8.564321	0.045810007	0.022232441	-0.048563786	0.21949863	3.7595317	9.054729	Multitasking_Read
12:11:13.752	0.33759275	3.6967604	8.564321	0.045810007	0.022232441	-0.048563786	0.21949863	3.7595317	9.054729	Multitasking_Read
12:11:13.775	0.33759275	3.6967604	8.564321	0.045810007	0.022232441	-0.048563786	0.21949863	3.7595317	9.054729	Multitasking_Read
12:11:13.797	0.33759275	3.6967604	8.564321	0.045810007	0.022232441	-0.048563786	0.21949863	3.7595317	9.054729	Multitasking_Read
12:11:13.821	0.33759275	3.6967604	8.564321	0.045810007	0.022232441	-0.048563786	0.21949863	3.7595317	9.054729	Multitasking_Read
12:11:13.844	0.083799616	3.737463	9.179649	-0.17104715	0.025897633	-0.11209378	0.1677054	3.8155093	9.032393	Multitasking_Read
12:11:13.866	0.083799616	3.737463	9.179649	-0.17104715	0.025897633	-0.11209378	0.1677054	3.8155093	9.032393	Multitasking_Read
12:11:13.888	0.083799616	3.737463	9.179649	-0.17104715	0.025897633	-0.11209378	0.1677054	3.8155093	9.032393	Multitasking_Read
12:11:13.910	0.083799616	3.737463	9.179649	-0.17104715	0.025897633	-0.11209378	0.1677054	3.8155093	9.032393	Multitasking_Read
12:11:13.933	0.083799616	3.737463	9.179649	-0.17104715	0.025897633	-0.11209378	0.1677054	3.8155093	9.032393	Multitasking_Read
12:11:13.956	0.083799616	3.737463	9.179649	-0.17104715	0.025897633	-0.11209378	0.1677054	3.8155093	9.032393	Multitasking_Read
12:11:13.979	0.083799616	3.737463	9.179649	-0.17104715	0.025897633	-0.11209378	0.1677054	3.8155093	9.032393	Multitasking_Read
12:11:14.001	0.083799616	3.737463	9.179649	-0.17104715	0.025897633	-0.11209378	0.1677054	3.8155093	9.032393	Multitasking_Read
12:11:14.024	0.083799616	3.756617	8.0711	0.10628567	-0.15919453	-0.118202426	0.11415019	3.858764	9.014837	Multitasking_Read
12:11:14.046	0.083799616	3.756617	8.0711	0.10628567	-0.15919453	-0.118202426	0.11415019	3.858764	9.014837	Multitasking_Read
12:11:14.069	0.083799616	3.756617	8.0711	0.10628567	-0.15919453	-0.118202426	0.11415019	3.858764	9.014837	Multitasking_Read
12:11:14.092	0.083799616	3.756617	8.0711	0.10628567	-0.15919453	-0.118202426	0.11415019	3.858764	9.014837	Multitasking_Read
12:11:14.113	0.083799616	3.756617	8.0711	0.10628567	-0.15919453	-0.118202426	0.11415019	3.858764	9.014837	Multitasking_Read
12:11:14.135	0.083799616	3.756617	8.0711	0.10628567	-0.15919453	-0.118202426	0.11415019	3.858764	9.014837	Multitasking_Read
12:11:14.159	0.083799616	3.756617	8.0711	0.10628567	-0.15919453	-0.118202426	0.11415019	3.858764	9.014837	Multitasking_Read
12:11:14.181	0.083799616	3.756617	8.0711	0.10628567	-0.15919453	-0.118202426	0.11415019	3.858764	9.014837	Multitasking_Read
12:11:14.203	0.038308397	3.6823947	8.6433325	0.022597129	-0.13109474	-0.1414153	0.118372776	3.885101	9.003464	Multitasking_Read
12:11:14.225	0.038308397	3.6823947	8.6433325	0.022597129	-0.13109474	-0.1414153	0.118372776	3.885101	9.003464	Multitasking_Read
12:11:14.246	0.038308397	3.6823947	8.6433325	0.022597129	-0.13109474	-0.1414153	0.118372776	3.885101	9.003464	Multitasking_Read
12:11:14.269	0.038308397	3.6823947	8.6433325	0.022597129	-0.13109474	-0.1414153	0.118372776	3.885101	9.003464	Multitasking_Read
12:11:14.291	0.038308397	3.6823947	8.6433325	0.022597129	-0.13109474	-0.1414153	0.118372776	3.885101	9.003464	Multitasking_Read
12:11:14.312	0.038308397	3.6823947	8.6433325	0.022597129	-0.13109474	-0.1414153	0.118372776	3.885101	9.003464	Multitasking_Read
12:11:14.333	0.038308397	3.6823947	8.6433325	0.022597129	-0.13109474	-0.1414153	0.118372776	3.885101	9.003464	Multitasking_Read
12:11:14.354	0.038308397	3.6823947	8.6433325	0.022597129	-0.13109474	-0.1414153	0.118372776	3.885101	9.003464	Multitasking_Read
12:11:14.376	0.0670397	3.7254915	8.985713	0.027484048	-0.11460137	-0.15485434	0.12512426	3.872808	9.008666	Multitasking_Read
12:11:14.397	0.0670397	3.7254915	8.985713	0.027484048	-0.11460137	-0.15485434	0.12512426	3.872808	9.008666	Multitasking_Read
12:11:14.418	0.0670397	3.7254915	8.985713	0.027484048	-0.11460137	-0.15485434	0.12512426	3.872808	9.008666	Multitasking_Read
12:11:14.440	0.0670397	3.7254915	8.985713	0.027484048	-0.11460137	-0.15485434	0.12512426	3.872808	9.008666	Multitasking_Read
12:11:14.461	0.0670397	3.7254915	8.985713	0.027484048	-0.11460137	-0.15485434	0.12512426	3.872808	9.008666	Multitasking_Read
12:11:14.484	0.0670397	3.7254915	8.985713	0.027484048	-0.11460137	-0.15485434	0.12512426	3.872808	9.008666	Multitasking_Read
12:11:14.507	0.0670397	3.7254915	8.985713	0.027484048	-0.11460137	-0.15485434	0.12512426	3.872808	9.008666	Multitasking_Read
12:11:14.530	0.0670397	3.7254915	8.985713	0.027484048	-0.11460137	-0.15485434	0.12512426	3.872808	9.008666	Multitasking_Read
12:11:14.553	0.0670397	3.7254915	8.985713	0.027484048	-0.11460137	-0.15485434	0.12512426	3.872808	9.008666	Multitasking_Read
12:11:14.575	-0.22745611	3.7638	8.81572	0.022597129	-0.032134566	-0.08704829	0.03634813	3.8219376	9.031159	Multitasking_Read
12:11:14.599	-0.22745611	3.7638	8.81572	0.022597129	-0.032134566	-0.08704829	0.03634813	3.8219376	9.031159	Multitasking_Read
12:11:14.622	-0.22745611	3.7638	8.81572	0.022597129	-0.032134566	-0.08704829	0.03634813	3.8219376	9.031159	Multitasking_Read
12:11:14.645	-0.22745611	3.7638	8.81572	0.022597129	-0.032134566	-0.08704829	0.03634813	3.8219376	9.031159	Multitasking_Read
12:11:14.667	-0.22745611	3.7638	8.81572	0.022597129	-0.032134566	-0.08704829	0.03634813	3.8219376	9.031159	Multitasking_Read
12:11:14.690	-0.22745611	3.7638	8.81572	0.022597129	-0.032134566	-0.08704829	0.03634813	3.8219376	9.031159	Multitasking_Read
12:11:14.712	-0.22745611	3.7638	8.81572	0.022597129	-0.032134566	-0.08704829	0.03634813	3.8219376	9.031159	Multitasking_Read
12:11:14.734	-0.13647367	3.7254915	8.892337	-0.037878532	0.006349944	-0.00091629784	-0.044789866	3.832892	9.026478	Multitasking_Read
12:11:14.756	-0.13647367	3.7254915	8.892337	-0.037878532	0.006349944	-0.00091629784	-0.044789866	3.832892	9.026478	Multitasking_Read
12:11:14.779	-0.13647367	3.7254915	8.892337	-0.037878532	0.006349944	-0.00091629784	-0.044789866	3.832892	9.026478	Multitasking_Read
12:11:14.802	-0.13647367	3.7254915	8.892337	-0.037878532	0.006349944	-0.00091629784	-0.044789866	3.832892	9.026478	Multitasking_Read
12:11:14.824	-0.13647367	3.7254915	8.892337	-0.037878532	0.006349944	-0.00091629784	-0.044789866	3.832892	9.026478	Multitasking_Read
12:11:14.847	-0.13647367	3.7254915	8.892337	-0.037878532	0.006349944	-0.00091629784	-0.044789866	3.832892	9.026478	Multitasking_Read
12:11:14.869	-0.13647367	3.7254915	8.892337	-0.037878532	0.006349944	-0.00091629784	-0.044789866	3.832892	9.026478	Multitasking_Read
12:11:14.891	-0.13647367	3.7254915	8.892337	-0.037878532	0.006349944	-0.00091629784	-0.044789866	3.832892	9.026478	Multitasking_Read
12:11:14.913	-0.08858817	3.677606	8.595447	-0.038489398	0.008793405	0.022296581	-0.088943884	3.8236842	9.030055	Multitasking_Read
12:11:14.936	-0.08858817	3.677606	8.595447	-0.038489398	0.008793405	0.022296581	-0.088943884	3.8236842	9.030055	Multitasking_Read
12:11:14.959	-0.08858817	3.677606	8.595447	-0.038489398	0.008793405	0.022296581	-0.088943884	3.8236842	9.030055	Multitasking_Read
12:11:14.982	-0.08858817	3.677606	8.595447	-0.038489398	0.008793405	0.022296581	-0.088943884	3.8236842	9.030055	Multitasking_Read
12:11:15.005	-0.08858817	3.677606	8.595447	-0.038489398	0.008793405	0.022296581	-0.088943884	3.8236842	9.030055	Multitasking_Read
12:11:15.027	-0.08858817	3.677606	8.595447	-0.038489398	0.008793405	0.022296581	-0.088943884	3.8236842	9.030055	Multitasking_Read
12:11:15.051	-0.08858817	3.677606	8.595447	-0.038489398	0.008793405	0.022296581	-0.088943884	3.8236842	9.030055	Multitasking_Read
12:11:15.074	-0.08858817	3.677606	8.595447	-0.038489398	0.008793405	0.022296581	-0.088943884	3.8236842	9.030055	Multitasking_Read
12:11:15.095	-0.105348095	3.6536634	8.921068	0.0012168436	-0.025415048	0.034513887	-0.08546868	3.779485	9.048677	Multitasking_Read
12:11:15.118	-0.105348095	3.6536634	8.921068	0.0012168436	-0.025415048	0.034513887	-0.08546868	3.779485	9.048677	Multitasking_Read
12:11:15.140	-0.105348095	3.6536634	8.921068	0.0012168436	-0.025415048	0.034513887	-0.08546868	3.779485	9.048677	Multitasking_Read
12:11:15.164	-0.105348095	3.6536634	8.921068	0.0012168436	-0.025415048	0.034513887	-0.08546868	3.779485	9.048677	Multitasking_Read
12:11:15.185	-0.105348095	3.6536634	8.921068	0.0012168436	-0.025415048	0.034513887	-0.08546868	3.779485	9.048677	Multitasking_Read
12:11:15.208	-0.105348095	3.6536634	8.921068	0.0012168436	-0.025415048	0.034513887	-0.08546868	3.779485	9.048677	Multitasking_Read
12:11:15.231	-0.105348095	3.6536634	8.921068	0.0012168436	-0.025415048	0.034513887	-0.08546868	3.779485	9.048677	Multitasking_Read
12:11:15.254	-0.105348095	3.6536634	8.921068	0.0012168436	-0.025415048	0.034513887	-0.08546868	3.779485	9.048677	Multitasking_Read
12:11:15.277	0.083799616	3.6584518	8.822903	-0.023217766	0.010015136	0.042455137	-0.033414926	3.77105	9.052537	Multitasking_Read
12:11:15.302	0.083799616	3.6584518	8.822903	-0.023217766	0.010015136	0.042455137	-0.033414926	3.77105	9.052537	Multitasking_Read
12:11:15.324	0.083799616	3.6584518	8.822903	-0.023217766	0.010015136	0.042455137	-0.033414926	3.77105	9.052537	Multitasking_Read
12:11:15.345	0.083799616	3.6584518	8.822903	-0.023217766	0.010015136	0.042455137	-0.033414926	3.77105	9.052537	Multitasking_Read
12:11:15.366	0.083799616	3.6584518	8.822903	-0.023217766	0.010015136	0.042455137	-0.033414926	3.77105	9.052537	Multitasking_Read
12:11:15.388	0.083799616	3.6584518	8.822903	-0.023217766	0.010015136	0.042455137	-0.033414926	3.77105	9.052537	Multitasking_Read
12:11:15.409	0.083799616	3.6584518	8.822903	-0.023217766	0.010015136	0.042455137	-0.033414926	3.77105	9.052537	Multitasking_Read
12:11:15.433	0.083799616	3.6584518	8.822903	-0.023217766	0.010015136	0.042455137	-0.033414926	3.77105	9.052537	Multitasking_Read
12:11:15.456	0.057462595	3.624932	8.667274	-0.012222192	-0.0070890915	0.023518313	-0.013595541	3.7769475	9.050129	Multitasking_Read
12:11:15.479	0.057462595	3.624932	8.667274	-0.012222192	-0.0070890915	0.023518313	-0.013595541	3.7769475	9.050129	Multitasking_Read
12:11:15.503	0.057462595	3.624932	8.667274	-0.012222192	-0.0070890915	0.023518313	-0.013595541	3.7769475	9.050129	Multitasking_Read
12:11:15.525	0.057462595	3.624932	8.667274	-0.012222192	-0.0070890915	0.023518313	-0.013595541	3.7769475	9.050129	Multitasking_Read
12:11:15.549	0.057462595	3.624932	8.667274	-0.012222192	-0.0070890915	0.023518313	-0.013595541	3.7769475	9.050129	Multitasking_Read
12:11:15.572	0.057462595	3.624932	8.667274	-0.012222192	-0.0070890915	0.023518313	-0.013595541	3.7769475	9.050129	Multitasking_Read
12:11:15.594	0.057462595	3.624932	8.667274	-0.012222192	-0.0070890915	0.023518313	-0.013595541	3.7769475	9.050129	Multitasking_Read
12:11:15.617	0.057462595	3.624932	8.667274	-0.012222192	-0.0070890915	0.023518313	-0.013595541	3.7769475	9.050129	Multitasking_Read
12:11:15.641	0.08858817	3.632115	8.806143	-0.040321995	0.016734654	0.02107485	-0.0074244877	3.8001606	9.040414	Multitasking_Read
12:11:15.663	0.08858817	3.632115	8.806143	-0.040321995	0.016734654	0.02107485	-0.0074244877	3.8001606	9.040414	Multitasking_Read
12:11:15.684	0.08858817	3.632115	8.806143	-0.040321995	0.016734654	0.02107485	-0.0074244877	3.8001606	9.040414	Multitasking_Read
12:11:15.706	0.08858817	3.632115	8.806143	-0.040321995	0.016734654	0.02107485	-0.0074244877	3.8001606	9.040414	Multitasking_Read
12:11:15.729	0.08858817	3.632115	8.806143	-0.040321995	0.016734654	0.02107485	-0.0074244877	3.8001606	9.040414	Multitasking_Read
12:11:15.753	0.08858817	3.632115	8.806143	-0.040321995	0.016734654	0.02107485	-0.0074244877	3.8001606	9.040414	Multitasking_Read
12:11:15.776	0.08858817	3.632115	8.806143	-0.040321995	0.016734654	0.02107485	-0.0074244877	3.8001606	9.040414	Multitasking_Read
12:11:15.799	0.08858817	3.632115	8.806143	-0.040321995	0.016734654	0.02107485	-0.0074244877	3.8001606	9.040414	Multitasking_Read
12:11:15.822	0.0071828244	3.7015488	8.76544	-0.04337632	-0.009532552	0.0021380284	0.011799415	3.7930973	9.043376	Multitasking_Read
12:11:15.845	0.0071828244	3.7015488	8.76544	-0.04337632	-0.009532552	0.0021380284	0.011799415	3.7930973	9.043376	Multitasking_Read
12:11:15.867	0.0071828244	3.7015488	8.76544	-0.04337632	-0.009532552	0.0021380284	0.011799415	3.7930973	9.043376	Multitasking_Read
12:11:15.890	0.0071828244	3.7015488	8.76544	-0.04337632	-0.009532552	0.0021380284	0.011799415	3.7930973	9.043376	Multitasking_Read
12:11:15.913	0.0071828244	3.7015488	8.76544	-0.04337632	-0.009532552	0.0021380284	0.011799415	3.7930973	9.043376	Multitasking_Read
12:11:15.936	0.0071828244	3.7015488	8.76544	-0.04337632	-0.009532552	0.0021380284	0.011799415	3.7930973	9.043376	Multitasking_Read
12:11:15.959	0.0071828244	3.7015488	8.76544	-0.04337632	-0.009532552	0.0021380284	0.011799415	3.7930973	9.043376	Multitasking_Read
12:11:15.982	0.0071828244	3.7015488	8.76544	-0.04337632	-0.009532552	0.0021380284	0.011799415	3.7930973	9.043376	Multitasking_Read
12:11:16.005	-0.045491222	3.675212	9.071907	0.021375397	0.021621574	0.011911872	0.0039158585	3.7771072	9.050073	Multitasking_Read
12:11:16.027	-0.045491222	3.675212	9.071907	0.021375397	0.021621574	0.011911872	0.0039158585	3.7771072	9.050073	Multitasking_Read
12:11:16.050	-0.045491222	3.675212	9.071907	0.021375397	0.021621574	0.011911872	0.0039158585	3.7771072	9.050073	Multitasking_Read
12:11:16.074	-0.045491222	3.675212	9.071907	0.021375397	0.021621574	0.011911872	0.0039158585	3.7771072	9.050073	Multitasking_Read
12:11:16.097	-0.045491222	3.675212	9.071907	0.021375397	0.021621574	0.011911872	0.0039158585	3.7771072	9.050073	Multitasking_Read
12:11:16.120	-0.045491222	3.675212	9.071907	0.021375397	0.021621574	0.011911872	0.0039158585	3.7771072	9.050073	Multitasking_Read
12:11:16.143	-0.045491222	3.675212	9.071907	0.021375397	0.021621574	0.011911872	0.0039158585	3.7771072	9.050073	Multitasking_Read
12:11:16.166	-0.045491222	3.675212	9.071907	0.021375397	0.021621574	0.011911872	0.0039158585	3.7771072	9.050073	Multitasking_Read
12:11:16.189	-0.052674048	3.7015488	8.990502	0.0030494393	0.028341092	-0.00580322	0.02134904	3.7837594	9.047269	Multitasking_Read
12:11:16.211	-0.052674048	3.7015488	8.990502	0.0030494393	0.028341092	-0.00580322	0.02134904	3.7837594	9.047269	Multitasking_Read
12:11:16.234	-0.052674048	3.7015488	8.990502	0.0030494393	0.028341092	-0.00580322	0.02134904	3.7837594	9.047269	Multitasking_Read
12:11:16.257	-0.052674048	3.7015488	8.990502	0.0030494393	0.028341092	-0.00580322	0.02134904	3.7837594	9.047269	Multitasking_Read
12:11:16.283	-0.052674048	3.7015488	8.990502	0.0030494393	0.028341092	-0.00580322	0.02134904	3.7837594	9.047269	Multitasking_Read
12:11:16.307	-0.052674048	3.7015488	8.990502	0.0030494393	0.028341092	-0.00580322	0.02134904	3.7837594	9.047269	Multitasking_Read
12:11:16.329	-0.052674048	3.7015488	8.990502	0.0030494393	0.028341092	-0.00580322	0.02134904	3.7837594	9.047269	Multitasking_Read
12:11:16.353	-0.052674048	3.7015488	8.990502	0.0030494393	0.028341092	-0.00580322	0.02134904	3.7837594	9.047269	Multitasking_Read
12:11:16.375	0.06943397	3.6608462	8.621783	0.04031222	0.0045173485	0.011911872	0.0164681	3.790016	9.044661	Multitasking_Read
12:11:16.400	0.06943397	3.6608462	8.621783	0.04031222	0.0045173485	0.011911872	0.0164681	3.790016	9.044661	Multitasking_Read
12:11:16.423	0.06943397	3.6608462	8.621783	0.04031222	0.0045173485	0.011911872	0.0164681	3.790016	9.044661	Multitasking_Read
12:11:16.445	0.06943397	3.6608462	8.621783	0.04031222	0.0045173485	0.011911872	0.0164681	3.790016	9.044661	Multitasking_Read
12:11:16.466	0.06943397	3.6608462	8.621783	0.04031222	0.0045173485	0.011911872	0.0164681	3.790016	9.044661	Multitasking_Read
12:11:16.490	0.06943397	3.6608462	8.621783	0.04031222	0.0045173485	0.011911872	0.0164681	3.790016	9.044661	Multitasking_Read
12:11:16.513	0.06943397	3.6608462	8.621783	0.04031222	0.0045173485	0.011911872	0.0164681	3.790016	9.044661	Multitasking_Read
12:11:16.535	0.05027977	3.677606	8.628966	-0.020163441	-0.0058673606	0.011301007	0.01896832	3.794356	9.042835	Multitasking_Read
12:11:16.559	0.05027977	3.677606	8.628966	-0.020163441	-0.0058673606	0.011301007	0.01896832	3.794356	9.042835	Multitasking_Read
12:11:16.581	0.05027977	3.677606	8.628966	-0.020163441	-0.0058673606	0.011301007	0.01896832	3.794356	9.042835	Multitasking_Read
12:11:16.605	0.05027977	3.677606	8.628966	-0.020163441	-0.0058673606	0.011301007	0.01896832	3.794356	9.042835	Multitasking_Read
12:11:16.628	0.05027977	3.677606	8.628966	-0.020163441	-0.0058673606	0.011301007	0.01896832	3.794356	9.042835	Multitasking_Read
12:11:16.652	0.05027977	3.677606	8.628966	-0.020163441	-0.0058673606	0.011301007	0.01896832	3.794356	9.042835	Multitasking_Read
12:11:16.675	0.05027977	3.677606	8.628966	-0.020163441	-0.0058673606	0.011301007	0.01896832	3.794356	9.042835	Multitasking_Read
12:11:16.698	0.05027977	3.677606	8.628966	-0.020163441	-0.0058673606	0.011301007	0.01896832	3.794356	9.042835	Multitasking_Read
12:11:16.721	-0.0047885496	3.6656346	8.684034	0.020764532	0.00024129178	0.01863139	0.024088841	3.787625	9.045644	Multitasking_Read
12:11:16.743	-0.0047885496	3.6656346	8.684034	0.020764532	0.00024129178	0.01863139	0.024088841	3.787625	9.045644	Multitasking_Read
12:11:16.767	-0.0047885496	3.6656346	8.684034	0.020764532	0.00024129178	0.01863139	0.024088841	3.787625	9.045644	Multitasking_Read
12:11:16.791	-0.0047885496	3.6656346	8.684034	0.020764532	0.00024129178	0.01863139	0.024088841	3.787625	9.045644	Multitasking_Read
12:11:16.814	-0.0047885496	3.6656346	8.684034	0.020764532	0.00024129178	0.01863139	0.024088841	3.787625	9.045644	Multitasking_Read
12:11:16.837	-0.0047885496	3.6656346	8.684034	0.020764532	0.00024129178	0.01863139	0.024088841	3.787625	9.045644	Multitasking_Read
12:11:16.860	-0.0047885496	3.6656346	8.684034	0.020764532	0.00024129178	0.01863139	0.024088841	3.787625	9.045644	Multitasking_Read
12:11:16.883	-0.0047885496	3.6656346	8.684034	0.020764532	0.00024129178	0.01863139	0.024088841	3.787625	9.045644	Multitasking_Read
12:11:16.906	0.011971374	3.6823947	8.676852	0.0195428	-0.0089216875	-0.009468411	0.034748	3.7881887	9.045374	Multitasking_Read
12:11:16.929	0.011971374	3.6823947	8.676852	0.0195428	-0.0089216875	-0.009468411	0.034748	3.7881887	9.045374	Multitasking_Read
12:11:16.952	0.011971374	3.6823947	8.676852	0.0195428	-0.0089216875	-0.009468411	0.034748	3.7881887	9.045374	Multitasking_Read
12:11:16.974	0.011971374	3.6823947	8.676852	0.0195428	-0.0089216875	-0.009468411	0.034748	3.7881887	9.045374	Multitasking_Read
12:11:16.998	0.011971374	3.6823947	8.676852	0.0195428	-0.0089216875	-0.009468411	0.034748	3.7881887	9.045374	Multitasking_Read
12:11:17.020	0.011971374	3.6823947	8.676852	0.0195428	-0.0089216875	-0.009468411	0.034748	3.7881887	9.045374	Multitasking_Read
12:11:17.042	0.011971374	3.6823947	8.676852	0.0195428	-0.0089216875	-0.009468411	0.034748	3.7881887	9.045374	Multitasking_Read
12:11:17.064	0.011971374	3.6823947	8.676852	0.0195428	-0.0089216875	-0.009468411	0.034748	3.7881887	9.045374	Multitasking_Read
12:11:17.087	0.014365649	3.6512692	8.5331955	0.050086062	-0.021138992	0.0045814896	0.032104865	3.7758768	9.0505295	Multitasking_Read
12:11:17.111	0.014365649	3.6512692	8.5331955	0.050086062	-0.021138992	0.0045814896	0.032104865	3.7758768	9.0505295	Multitasking_Read
12:11:17.134	0.014365649	3.6512692	8.5331955	0.050086062	-0.021138992	0.0045814896	0.032104865	3.7758768	9.0505295	Multitasking_Read
12:11:17.157	0.014365649	3.6512692	8.5331955	0.050086062	-0.021138992	0.0045814896	0.032104865	3.7758768	9.0505295	Multitasking_Read
12:11:17.180	0.014365649	3.6512692	8.5331955	0.050086062	-0.021138992	0.0045814896	0.032104865	3.7758768	9.0505295	Multitasking_Read
12:11:17.202	0.014365649	3.6512692	8.5331955	0.050086062	-0.021138992	0.0045814896	0.032104865	3.7758768	9.0505295	Multitasking_Read
12:11:17.226	0.014365649	3.6512692	8.5331955	0.050086062	-0.021138992	0.0045814896	0.032104865	3.7758768	9.0505295	Multitasking_Read
12:11:17.249	0.014365649	3.6512692	8.5331955	0.050086062	-0.021138992	0.0045814896	0.032104865	3.7758768	9.0505295	Multitasking_Read
12:11:17.272	-0.031125572	3.6201434	8.549955	-0.0036700782	0.0045173485	0.0070249503	0.03813282	3.777174	9.049965	Multitasking_Read
12:11:17.298	-0.031125572	3.6201434	8.549955	-0.0036700782	0.0045173485	0.0070249503	0.03813282	3.777174	9.049965	Multitasking_Read
12:11:17.321	-0.031125572	3.6201434	8.549955	-0.0036700782	0.0045173485	0.0070249503	0.03813282	3.777174	9.049965	Multitasking_Read
12:11:17.345	-0.031125572	3.6201434	8.549955	-0.0036700782	0.0045173485	0.0070249503	0.03813282	3.777174	9.049965	Multitasking_Read
12:11:17.368	-0.031125572	3.6201434	8.549955	-0.0036700782	0.0045173485	0.0070249503	0.03813282	3.777174	9.049965	Multitasking_Read
12:11:17.391	-0.031125572	3.6201434	8.549955	-0.0036700782	0.0045173485	0.0070249503	0.03813282	3.777174	9.049965	Multitasking_Read
12:11:17.414	-0.031125572	3.6201434	8.549955	-0.0036700782	0.0045173485	0.0070249503	0.03813282	3.777174	9.049965	Multitasking_Read
12:11:17.438	0.10055954	3.675212	8.590658	0.0048820353	-0.025415048	0.009468411	0.04117851	3.7714155	9.052353	Multitasking_Read
12:11:17.462	0.10055954	3.675212	8.590658	0.0048820353	-0.025415048	0.009468411	0.04117851	3.7714155	9.052353	Multitasking_Read
12:11:17.485	0.10055954	3.675212	8.590658	0.0048820353	-0.025415048	0.009468411	0.04117851	3.7714155	9.052353	Multitasking_Read
12:11:17.508	0.10055954	3.675212	8.590658	0.0048820353	-0.025415048	0.009468411	0.04117851	3.7714155	9.052353	Multitasking_Read
12:11:17.530	0.10055954	3.675212	8.590658	0.0048820353	-0.025415048	0.009468411	0.04117851	3.7714155	9.052353	Multitasking_Read
12:11:17.553	0.10055954	3.675212	8.590658	0.0048820353	-0.025415048	0.009468411	0.04117851	3.7714155	9.052353	Multitasking_Read
12:11:17.577	0.10055954	3.675212	8.590658	0.0048820353	-0.025415048	0.009468411	0.04117851	3.7714155	9.052353	Multitasking_Read
12:11:17.600	0.10055954	3.675212	8.590658	0.0048820353	-0.025415048	0.009468411	0.04117851	3.7714155	9.052353	Multitasking_Read
12:11:17.623	0.0	3.6081722	8.966559	-0.03054815	0.011847732	0.00580322	0.04859273	3.7567694	9.058404	Multitasking_Read
12:11:17.646	0.0	3.6081722	8.966559	-0.03054815	0.011847732	0.00580322	0.04859273	3.7567694	9.058404	Multitasking_Read
12:11:17.669	0.0	3.6081722	8.966559	-0.03054815	0.011847732	0.00580322	0.04859273	3.7567694	9.058404	Multitasking_Read
12:11:17.693	0.0	3.6081722	8.966559	-0.03054815	0.011847732	0.00580322	0.04859273	3.7567694	9.058404	Multitasking_Read
12:11:17.715	0.0	3.6081722	8.966559	-0.03054815	0.011847732	0.00580322	0.04859273	3.7567694	9.058404	Multitasking_Read
12:11:17.737	0.0	3.6081722	8.966559	-0.03054815	0.011847732	0.00580322	0.04859273	3.7567694	9.058404	Multitasking_Read
12:11:17.761	0.0	3.6081722	8.966559	-0.03054815	0.011847732	0.00580322	0.04859273	3.7567694	9.058404	Multitasking_Read
12:11:17.784	0.0	3.6081722	8.966559	-0.03054815	0.011847732	0.00580322	0.04859273	3.7567694	9.058404	Multitasking_Read
12:11:17.807	-0.011971374	3.634509	8.5882635	0.008547227	-0.008310822	0.008246682	0.049592447	3.754615	9.059293	Multitasking_Read
12:11:17.831	-0.011971374	3.634509	8.5882635	0.008547227	-0.008310822	0.008246682	0.049592447	3.754615	9.059293	Multitasking_Read
12:11:17.853	-0.011971374	3.634509	8.5882635	0.008547227	-0.008310822	0.008246682	0.049592447	3.754615	9.059293	Multitasking_Read
12:11:17.877	-0.011971374	3.634509	8.5882635	0.008547227	-0.008310822	0.008246682	0.049592447	3.754615	9.059293	Multitasking_Read
12:11:17.900	-0.011971374	3.634509	8.5882635	0.008547227	-0.008310822	0.008246682	0.049592447	3.754615	9.059293	Multitasking_Read
12:11:17.923	-0.011971374	3.634509	8.5882635	0.008547227	-0.008310822	0.008246682	0.049592447	3.754615	9.059293	Multitasking_Read
12:11:17.946	-0.011971374	3.634509	8.5882635	0.008547227	-0.008310822	0.008246682	0.049592447	3.754615	9.059293	Multitasking_Read
12:11:17.969	-0.011971374	3.634509	8.5882635	0.008547227	-0.008310822	0.008246682	0.049592447	3.754615	9.059293	Multitasking_Read
12:11:17.993	-0.090982445	3.6369035	8.904308	-0.009167866	0.014291192	0.0076358155	0.037396763	3.738587	9.065977	Multitasking_Read
12:11:18.016	-0.090982445	3.6369035	8.904308	-0.009167866	0.014291192	0.0076358155	0.037396763	3.738587	9.065977	Multitasking_Read
12:11:18.039	-0.090982445	3.6369035	8.904308	-0.009167866	0.014291192	0.0076358155	0.037396763	3.738587	9.065977	Multitasking_Read
12:11:18.062	-0.090982445	3.6369035	8.904308	-0.009167866	0.014291192	0.0076358155	0.037396763	3.738587	9.065977	Multitasking_Read
12:11:18.085	-0.090982445	3.6369035	8.904308	-0.009167866	0.014291192	0.0076358155	0.037396763	3.738587	9.065977	Multitasking_Read
12:11:18.107	-0.090982445	3.6369035	8.904308	-0.009167866	0.014291192	0.0076358155	0.037396763	3.738587	9.065977	Multitasking_Read
12:11:18.129	-0.090982445	3.6369035	8.904308	-0.009167866	0.014291192	0.0076358155	0.037396763	3.738587	9.065977	Multitasking_Read
12:11:18.153	-0.038308397	3.641692	8.600235	0.0042711697	0.0014630222	0.0045814896	0.028045835	3.7500787	9.061264	Multitasking_Read
12:11:18.176	-0.038308397	3.641692	8.600235	0.0042711697	0.0014630222	0.0045814896	0.028045835	3.7500787	9.061264	Multitasking_Read
12:11:18.199	-0.038308397	3.641692	8.600235	0.0042711697	0.0014630222	0.0045814896	0.028045835	3.7500787	9.061264	Multitasking_Read
12:11:18.222	-0.038308397	3.641692	8.600235	0.0042711697	0.0014630222	0.0045814896	0.028045835	3.7500787	9.061264	Multitasking_Read
12:11:18.246	-0.038308397	3.641692	8.600235	0.0042711697	0.0014630222	0.0045814896	0.028045835	3.7500787	9.061264	Multitasking_Read
12:11:18.269	-0.038308397	3.641692	8.600235	0.0042711697	0.0014630222	0.0045814896	0.028045835	3.7500787	9.061264	Multitasking_Read
12:11:18.292	-0.038308397	3.641692	8.600235	0.0042711697	0.0014630222	0.0045814896	0.028045835	3.7500787	9.061264	Multitasking_Read
12:11:18.314	-0.038308397	3.641692	8.600235	0.0042711697	0.0014630222	0.0045814896	0.028045835	3.7500787	9.061264	Multitasking_Read
12:11:18.338	0.043096945	3.6440864	8.540379	-0.0061135394	-0.0046456303	0.008857545	0.045573566	3.736403	9.06684	Multitasking_Read
12:11:18.362	0.043096945	3.6440864	8.540379	-0.0061135394	-0.0046456303	0.008857545	0.045573566	3.736403	9.06684	Multitasking_Read
12:11:18.384	0.043096945	3.6440864	8.540379	-0.0061135394	-0.0046456303	0.008857545	0.045573566	3.736403	9.06684	Multitasking_Read
12:11:18.407	0.043096945	3.6440864	8.540379	-0.0061135394	-0.0046456303	0.008857545	0.045573566	3.736403	9.06684	Multitasking_Read
12:11:18.430	0.043096945	3.6440864	8.540379	-0.0061135394	-0.0046456303	0.008857545	0.045573566	3.736403	9.06684	Multitasking_Read
12:11:18.453	0.043096945	3.6440864	8.540379	-0.0061135394	-0.0046456303	0.008857545	0.045573566	3.736403	9.06684	Multitasking_Read
12:11:18.476	0.043096945	3.6440864	8.540379	-0.0061135394	-0.0046456303	0.008857545	0.045573566	3.736403	9.06684	Multitasking_Read
12:11:18.499	0.043096945	3.6440864	8.540379	-0.0061135394	-0.0046456303	0.008857545	0.045573566	3.736403	9.06684	Multitasking_Read
12:11:18.522	-0.0047885496	3.5435266	8.942616	0.01709934	-0.015030339	0.01863139	0.04640669	3.7120836	9.076819	Multitasking_Read
12:11:18.545	-0.0047885496	3.5435266	8.942616	0.01709934	-0.015030339	0.01863139	0.04640669	3.7120836	9.076819	Multitasking_Read
12:11:18.568	-0.0047885496	3.5435266	8.942616	0.01709934	-0.015030339	0.01863139	0.04640669	3.7120836	9.076819	Multitasking_Read
12:11:18.591	-0.0047885496	3.5435266	8.942616	0.01709934	-0.015030339	0.01863139	0.04640669	3.7120836	9.076819	Multitasking_Read
12:11:18.615	-0.0047885496	3.5435266	8.942616	0.01709934	-0.015030339	0.01863139	0.04640669	3.7120836	9.076819	Multitasking_Read
12:11:18.637	-0.0047885496	3.5435266	8.942616	0.01709934	-0.015030339	0.01863139	0.04640669	3.7120836	9.076819	Multitasking_Read
12:11:18.661	-0.0047885496	3.5435266	8.942616	0.01709934	-0.015030339	0.01863139	0.04640669	3.7120836	9.076819	Multitasking_Read
12:11:18.683	-0.0047885496	3.5435266	8.942616	0.01709934	-0.015030339	0.01863139	0.04640669	3.7120836	9.076819	Multitasking_Read
12:11:18.706	0.04070267	3.5794408	8.578687	-4.886922e-06	0.008793405	0.01985312	0.051452722	3.701093	9.081279	Multitasking_Read
12:11:18.730	0.04070267	3.5794408	8.578687	-4.886922e-06	0.008793405	0.01985312	0.051452722	3.701093	9.081279	Multitasking_Read
12:11:18.753	0.04070267	3.5794408	8.578687	-4.886922e-06	0.008793405	0.01985312	0.051452722	3.701093	9.081279	Multitasking_Read
12:11:18.776	0.04070267	3.5794408	8.578687	-4.886922e-06	0.008793405	0.01985312	0.051452722	3.701093	9.081279	Multitasking_Read
12:11:18.799	0.04070267	3.5794408	8.578687	-4.886922e-06	0.008793405	0.01985312	0.051452722	3.701093	9.081279	Multitasking_Read
12:11:18.821	0.04070267	3.5794408	8.578687	-4.886922e-06	0.008793405	0.01985312	0.051452722	3.701093	9.081279	Multitasking_Read
12:11:18.845	0.04070267	3.5794408	8.578687	-4.886922e-06	0.008793405	0.01985312	0.051452722	3.701093	9.081279	Multitasking_Read
12:11:18.868	0.04070267	3.5794408	8.578687	-4.886922e-06	0.008793405	0.01985312	0.051452722	3.701093	9.081279	Multitasking_Read
12:11:18.891	-0.031125572	3.5411325	8.509253	0.009158092	-0.03579976	0.024129177	0.057862297	3.697315	9.08278	Multitasking_Read
12:11:18.914	-0.031125572	3.5411325	8.509253	0.009158092	-0.03579976	0.024129177	0.057862297	3.697315	9.08278	Multitasking_Read
12:11:18.937	-0.031125572	3.5411325	8.509253	0.009158092	-0.03579976	0.024129177	0.057862297	3.697315	9.08278	Multitasking_Read
12:11:18.961	-0.031125572	3.5411325	8.509253	0.009158092	-0.03579976	0.024129177	0.057862297	3.697315	9.08278	Multitasking_Read
12:11:18.984	-0.031125572	3.5411325	8.509253	0.009158092	-0.03579976	0.024129177	0.057862297	3.697315	9.08278	Multitasking_Read
12:11:19.007	-0.031125572	3.5411325	8.509253	0.009158092	-0.03579976	0.024129177	0.057862297	3.697315	9.08278	Multitasking_Read
12:11:19.029	-0.031125572	3.5411325	8.509253	0.009158092	-0.03579976	0.024129177	0.057862297	3.697315	9.08278	Multitasking_Read
12:11:19.051	-0.031125572	3.5411325	8.509253	0.009158092	-0.03579976	0.024129177	0.057862297	3.697315	9.08278	Multitasking_Read
12:11:19.076	0.052674048	3.6081722	8.763046	-0.03054815	-0.007699956	0.005192355	0.083760194	3.6912456	9.085046	Multitasking_Read
12:11:19.100	0.052674048	3.6081722	8.763046	-0.03054815	-0.007699956	0.005192355	0.083760194	3.6912456	9.085046	Multitasking_Read
12:11:19.123	0.052674048	3.6081722	8.763046	-0.03054815	-0.007699956	0.005192355	0.083760194	3.6912456	9.085046	Multitasking_Read
12:11:19.145	0.052674048	3.6081722	8.763046	-0.03054815	-0.007699956	0.005192355	0.083760194	3.6912456	9.085046	Multitasking_Read
12:11:19.169	0.052674048	3.6081722	8.763046	-0.03054815	-0.007699956	0.005192355	0.083760194	3.6912456	9.085046	Multitasking_Read
12:11:19.192	0.052674048	3.6081722	8.763046	-0.03054815	-0.007699956	0.005192355	0.083760194	3.6912456	9.085046	Multitasking_Read
12:11:19.215	0.052674048	3.6081722	8.763046	-0.03054815	-0.007699956	0.005192355	0.083760194	3.6912456	9.085046	Multitasking_Read
12:11:19.239	0.04070267	3.5698638	8.921068	-0.02505036	-0.0058673606	0.0027488936	0.09703301	3.68824	9.086134	Multitasking_Read
12:11:19.261	0.04070267	3.5698638	8.921068	-0.02505036	-0.0058673606	0.0027488936	0.09703301	3.68824	9.086134	Multitasking_Read
12:11:19.285	0.04070267	3.5698638	8.921068	-0.02505036	-0.0058673606	0.0027488936	0.09703301	3.68824	9.086134	Multitasking_Read
12:11:19.309	0.04070267	3.5698638	8.921068	-0.02505036	-0.0058673606	0.0027488936	0.09703301	3.68824	9.086134	Multitasking_Read
12:11:19.331	0.04070267	3.5698638	8.921068	-0.02505036	-0.0058673606	0.0027488936	0.09703301	3.68824	9.086134	Multitasking_Read
12:11:19.354	0.04070267	3.5698638	8.921068	-0.02505036	-0.0058673606	0.0027488936	0.09703301	3.68824	9.086134	Multitasking_Read
12:11:19.378	0.04070267	3.5698638	8.921068	-0.02505036	-0.0058673606	0.0027488936	0.09703301	3.68824	9.086134	Multitasking_Read
12:11:19.401	0.04070267	3.5698638	8.921068	-0.02505036	-0.0058673606	0.0027488936	0.09703301	3.68824	9.086134	Multitasking_Read
12:11:19.425	0.0023942748	3.5914123	8.696006	0.035425298	0.011847732	0.0070249503	0.07503957	3.7383523	9.065841	Multitasking_Read
12:11:19.447	0.0023942748	3.5914123	8.696006	0.035425298	0.011847732	0.0070249503	0.07503957	3.7383523	9.065841	Multitasking_Read
12:11:19.468	0.0023942748	3.5914123	8.696006	0.035425298	0.011847732	0.0070249503	0.07503957	3.7383523	9.065841	Multitasking_Read
12:11:19.487	0.0023942748	3.5914123	8.696006	0.035425298	0.011847732	0.0070249503	0.07503957	3.7383523	9.065841	Multitasking_Read
12:11:19.508	0.0023942748	3.5914123	8.696006	0.035425298	0.011847732	0.0070249503	0.07503957	3.7383523	9.065841	Multitasking_Read
12:11:19.529	0.0023942748	3.5914123	8.696006	0.035425298	0.011847732	0.0070249503	0.07503957	3.7383523	9.065841	Multitasking_Read
12:11:19.550	0.0023942748	3.5914123	8.696006	0.035425298	0.011847732	0.0070249503	0.07503957	3.7383523	9.065841	Multitasking_Read
12:11:19.571	0.0023942748	3.5914123	8.696006	0.035425298	0.011847732	0.0070249503	0.07503957	3.7383523	9.065841	Multitasking_Read
12:11:19.593	0.052674048	3.7015488	8.638543	0.016488474	0.01856725	-0.0015271632	0.11247422	3.7972624	9.0409355	Multitasking_Read
12:11:19.617	0.052674048	3.7015488	8.638543	0.016488474	0.01856725	-0.0015271632	0.11247422	3.7972624	9.0409355	Multitasking_Read
12:11:19.639	0.052674048	3.7015488	8.638543	0.016488474	0.01856725	-0.0015271632	0.11247422	3.7972624	9.0409355	Multitasking_Read
12:11:19.662	0.052674048	3.7015488	8.638543	0.016488474	0.01856725	-0.0015271632	0.11247422	3.7972624	9.0409355	Multitasking_Read
12:11:19.684	0.052674048	3.7015488	8.638543	0.016488474	0.01856725	-0.0015271632	0.11247422	3.7972624	9.0409355	Multitasking_Read
12:11:19.706	0.052674048	3.7015488	8.638543	0.016488474	0.01856725	-0.0015271632	0.11247422	3.7972624	9.0409355	Multitasking_Read
12:11:19.728	0.052674048	3.7015488	8.638543	0.016488474	0.01856725	-0.0015271632	0.11247422	3.7972624	9.0409355	Multitasking_Read
12:11:19.751	0.052674048	3.7015488	8.638543	0.016488474	0.01856725	-0.0015271632	0.11247422	3.7972624	9.0409355	Multitasking_Read
12:11:19.774	0.07422252	3.694366	8.564321	0.010990688	-0.0174738	0.013133603	0.1132669	3.816625	9.032767	Multitasking_Read
12:11:19.796	0.07422252	3.694366	8.564321	0.010990688	-0.0174738	0.013133603	0.1132669	3.816625	9.032767	Multitasking_Read
12:11:19.818	0.07422252	3.694366	8.564321	0.010990688	-0.0174738	0.013133603	0.1132669	3.816625	9.032767	Multitasking_Read
12:11:19.839	0.07422252	3.694366	8.564321	0.010990688	-0.0174738	0.013133603	0.1132669	3.816625	9.032767	Multitasking_Read
12:11:19.861	0.07422252	3.694366	8.564321	0.010990688	-0.0174738	0.013133603	0.1132669	3.816625	9.032767	Multitasking_Read
12:11:19.885	0.07422252	3.694366	8.564321	0.010990688	-0.0174738	0.013133603	0.1132669	3.816625	9.032767	Multitasking_Read
12:11:19.906	0.07422252	3.694366	8.564321	0.010990688	-0.0174738	0.013133603	0.1132669	3.816625	9.032767	Multitasking_Read
12:11:19.929	0.07422252	3.694366	8.564321	0.010990688	-0.0174738	0.013133603	0.1132669	3.816625	9.032767	Multitasking_Read
12:11:19.953	0.0047885496	3.6871831	8.652909	-0.011000462	-0.0040347646	0.0033597588	0.118242934	3.8039248	9.038061	Multitasking_Read
12:11:19.975	0.0047885496	3.6871831	8.652909	-0.011000462	-0.0040347646	0.0033597588	0.118242934	3.8039248	9.038061	Multitasking_Read
12:11:19.996	0.0047885496	3.6871831	8.652909	-0.011000462	-0.0040347646	0.0033597588	0.118242934	3.8039248	9.038061	Multitasking_Read
12:11:20.020	0.0047885496	3.6871831	8.652909	-0.011000462	-0.0040347646	0.0033597588	0.118242934	3.8039248	9.038061	Multitasking_Read
12:11:20.041	0.0047885496	3.6871831	8.652909	-0.011000462	-0.0040347646	0.0033597588	0.118242934	3.8039248	9.038061	Multitasking_Read
12:11:20.063	0.0047885496	3.6871831	8.652909	-0.011000462	-0.0040347646	0.0033597588	0.118242934	3.8039248	9.038061	Multitasking_Read
12:11:20.086	0.0047885496	3.6871831	8.652909	-0.011000462	-0.0040347646	0.0033597588	0.118242934	3.8039248	9.038061	Multitasking_Read
12:11:20.107	0.0047885496	3.6871831	8.652909	-0.011000462	-0.0040347646	0.0033597588	0.118242934	3.8039248	9.038061	Multitasking_Read
12:11:20.128	0.0047885496	3.6871831	8.652909	-0.021996036	0.0020738875	0.0045814896	0.118242934	3.8039248	9.038061	Multitasking_Read
12:11:20.154	0.105348095	3.6488748	8.945011	-0.021996036	0.0020738875	0.0045814896	0.10420104	3.7833724	9.046855	Multitasking_Read
12:11:20.175	0.105348095	3.6488748	8.945011	-0.021996036	0.0020738875	0.0045814896	0.10420104	3.7833724	9.046855	Multitasking_Read
12:11:20.197	0.105348095	3.6488748	8.945011	-0.021996036	0.0020738875	0.0045814896	0.10420104	3.7833724	9.046855	Multitasking_Read
12:11:20.220	0.105348095	3.6488748	8.945011	-0.021996036	0.0020738875	0.0045814896	0.10420104	3.7833724	9.046855	Multitasking_Read
12:11:20.241	0.105348095	3.6488748	8.945011	-0.021996036	0.0020738875	0.0045814896	0.10420104	3.7833724	9.046855	Multitasking_Read
12:11:20.262	0.105348095	3.6488748	8.945011	-0.021996036	0.0020738875	0.0045814896	0.10420104	3.7833724	9.046855	Multitasking_Read
12:11:20.290	0.105348095	3.6488748	8.945011	-0.021996036	0.0020738875	0.0045814896	0.10420104	3.7833724	9.046855	Multitasking_Read
12:11:20.311	0.1340794	3.6464806	8.858817	-0.04215459	0.021621574	0.008246682	0.11844902	3.7856462	9.045729	Multitasking_Read
12:11:20.332	0.1340794	3.6464806	8.858817	-0.04215459	0.021621574	0.008246682	0.11844902	3.7856462	9.045729	Multitasking_Read
12:11:20.354	0.1340794	3.6464806	8.858817	-0.04215459	0.021621574	0.008246682	0.11844902	3.7856462	9.045729	Multitasking_Read
12:11:20.375	0.1340794	3.6464806	8.858817	-0.04215459	0.021621574	0.008246682	0.11844902	3.7856462	9.045729	Multitasking_Read
12:11:20.396	0.1340794	3.6464806	8.858817	-0.04215459	0.021621574	0.008246682	0.11844902	3.7856462	9.045729	Multitasking_Read
12:11:20.421	0.1340794	3.6464806	8.858817	-0.04215459	0.021621574	0.008246682	0.11844902	3.7856462	9.045729	Multitasking_Read
12:11:20.442	0.1340794	3.6464806	8.858817	-0.04215459	0.021621574	0.008246682	0.11844902	3.7856462	9.045729	Multitasking_Read
12:11:20.463	0.1340794	3.6464806	8.858817	-0.04215459	0.021621574	0.008246682	0.11844902	3.7856462	9.045729	Multitasking_Read
12:11:20.488	0.08619389	3.6536634	8.573898	-0.003059213	0.011847732	0.0143553335	0.12521698	3.753944	9.058841	Multitasking_Read
12:11:20.509	0.08619389	3.6536634	8.573898	-0.003059213	0.011847732	0.0143553335	0.12521698	3.753944	9.058841	Multitasking_Read
12:11:20.530	0.08619389	3.6536634	8.573898	-0.003059213	0.011847732	0.0143553335	0.12521698	3.753944	9.058841	Multitasking_Read
12:11:20.552	0.08619389	3.6536634	8.573898	-0.003059213	0.011847732	0.0143553335	0.12521698	3.753944	9.058841	Multitasking_Read
12:11:20.573	0.08619389	3.6536634	8.573898	-0.003059213	0.011847732	0.0143553335	0.12521698	3.753944	9.058841	Multitasking_Read
12:11:20.594	0.08619389	3.6536634	8.573898	-0.003059213	0.011847732	0.0143553335	0.12521698	3.753944	9.058841	Multitasking_Read
12:11:20.616	0.08619389	3.6536634	8.573898	-0.003059213	0.011847732	0.0143553335	0.12521698	3.753944	9.058841	Multitasking_Read
12:11:20.637	0.08619389	3.6536634	8.573898	-0.003059213	0.011847732	0.0143553335	0.12521698	3.753944	9.058841	Multitasking_Read
12:11:20.658	0.08619389	3.6536634	8.573898	-0.003059213	0.011847732	0.0143553335	0.12521698	3.753944	9.058841	Multitasking_Read
12:11:20.679	0.035914123	3.5554981	8.827691	-0.067200065	-0.00036957348	0.008246682	0.1405618	3.6960871	9.0823765	Multitasking_Read
12:11:20.703	0.035914123	3.5554981	8.827691	-0.067200065	-0.00036957348	0.008246682	0.1405618	3.6960871	9.0823765	Multitasking_Read
12:11:20.724	0.035914123	3.5554981	8.827691	-0.067200065	-0.00036957348	0.008246682	0.1405618	3.6960871	9.0823765	Multitasking_Read
12:11:20.745	0.035914123	3.5554981	8.827691	-0.067200065	-0.00036957348	0.008246682	0.1405618	3.6960871	9.0823765	Multitasking_Read
12:11:20.766	0.035914123	3.5554981	8.827691	-0.067200065	-0.00036957348	0.008246682	0.1405618	3.6960871	9.0823765	Multitasking_Read
12:11:20.787	0.035914123	3.5554981	8.827691	-0.067200065	-0.00036957348	0.008246682	0.1405618	3.6960871	9.0823765	Multitasking_Read
12:11:20.808	0.035914123	3.5554981	8.827691	-0.067200065	-0.00036957348	0.008246682	0.1405618	3.6960871	9.0823765	Multitasking_Read
12:11:20.829	0.035914123	3.5554981	8.827691	-0.067200065	-0.00036957348	0.008246682	0.1405618	3.6960871	9.0823765	Multitasking_Read
12:11:20.851	0.11013664	3.5171897	8.681641	0.0042711697	0.00818254	0.00580322	0.13129722	3.6503122	9.101009	Multitasking_Read
12:11:20.872	0.11013664	3.5171897	8.681641	0.0042711697	0.00818254	0.00580322	0.13129722	3.6503122	9.101009	Multitasking_Read
12:11:20.893	0.11013664	3.5171897	8.681641	0.0042711697	0.00818254	0.00580322	0.13129722	3.6503122	9.101009	Multitasking_Read
12:11:20.915	0.11013664	3.5171897	8.681641	0.0042711697	0.00818254	0.00580322	0.13129722	3.6503122	9.101009	Multitasking_Read
12:11:20.938	0.11013664	3.5171897	8.681641	0.0042711697	0.00818254	0.00580322	0.13129722	3.6503122	9.101009	Multitasking_Read
12:11:20.971	0.11013664	3.5171897	8.681641	0.0042711697	0.00818254	0.00580322	0.13129722	3.6503122	9.101009	Multitasking_Read
12:11:21.005	0.11013664	3.5171897	8.681641	0.0042711697	0.00818254	0.00580322	0.13129722	3.6503122	9.101009	Multitasking_Read
12:11:21.040	0.090982445	3.493247	8.906702	-0.004891809	0.044834454	0.00580322	0.1266374	3.62796	9.110007	Multitasking_Read
12:11:21.073	0.090982445	3.493247	8.906702	-0.004891809	0.044834454	0.00580322	0.1266374	3.62796	9.110007	Multitasking_Read
12:11:21.105	0.090982445	3.493247	8.906702	-0.004891809	0.044834454	0.00580322	0.1266374	3.62796	9.110007	Multitasking_Read
12:11:21.139	0.090982445	3.493247	8.906702	-0.004891809	0.044834454	0.00580322	0.1266374	3.62796	9.110007	Multitasking_Read
12:11:21.173	0.090982445	3.493247	8.906702	-0.004891809	0.044834454	0.00580322	0.1266374	3.62796	9.110007	Multitasking_Read
12:11:21.194	0.090982445	3.493247	8.906702	-0.004891809	0.044834454	0.00580322	0.1266374	3.62796	9.110007	Multitasking_Read
12:11:21.215	0.13886794	3.512401	8.942616	0.010379822	0.005739079	0.0015271632	0.12742753	3.6544445	9.099404	Multitasking_Read
12:11:21.236	0.13886794	3.512401	8.942616	0.010379822	0.005739079	0.0015271632	0.12742753	3.6544445	9.099404	Multitasking_Read
12:11:21.258	0.13886794	3.512401	8.942616	0.010379822	0.005739079	0.0015271632	0.12742753	3.6544445	9.099404	Multitasking_Read
12:11:21.280	0.13886794	3.512401	8.942616	0.010379822	0.005739079	0.0015271632	0.12742753	3.6544445	9.099404	Multitasking_Read
12:11:21.301	0.13886794	3.512401	8.942616	0.010379822	0.005739079	0.0015271632	0.12742753	3.6544445	9.099404	Multitasking_Read
12:11:21.325	0.13886794	3.512401	8.942616	0.010379822	0.005739079	0.0015271632	0.12742753	3.6544445	9.099404	Multitasking_Read
12:11:21.346	0.13886794	3.512401	8.942616	0.010379822	0.005739079	0.0015271632	0.12742753	3.6544445	9.099404	Multitasking_Read
12:11:21.368	0.13886794	3.512401	8.942616	0.010379822	0.005739079	0.0015271632	0.12742753	3.6544445	9.099404	Multitasking_Read
12:11:21.392	0.07901107	3.5147953	8.923462	0.013434148	0.027730228	0.0033597588	0.12125965	3.6675816	9.094203	Multitasking_Read
12:11:21.414	0.07901107	3.5147953	8.923462	0.013434148	0.027730228	0.0033597588	0.12125965	3.6675816	9.094203	Multitasking_Read
12:11:21.435	0.07901107	3.5147953	8.923462	0.013434148	0.027730228	0.0033597588	0.12125965	3.6675816	9.094203	Multitasking_Read
12:11:21.458	0.07901107	3.5147953	8.923462	0.013434148	0.027730228	0.0033597588	0.12125965	3.6675816	9.094203	Multitasking_Read
12:11:21.480	0.07901107	3.5147953	8.923462	0.013434148	0.027730228	0.0033597588	0.12125965	3.6675816	9.094203	Multitasking_Read
12:11:21.502	0.07901107	3.5147953	8.923462	0.013434148	0.027730228	0.0033597588	0.12125965	3.6675816	9.094203	Multitasking_Read
12:11:21.527	0.07901107	3.5147953	8.923462	0.013434148	0.027730228	0.0033597588	0.12125965	3.6675816	9.094203	Multitasking_Read
12:11:21.548	0.07901107	3.5147953	8.923462	0.013434148	0.027730228	0.0033597588	0.12125965	3.6675816	9.094203	Multitasking_Read
12:11:21.569	0.06943397	3.5842295	8.494887	0.0012168436	0.0045173485	0.0033597588	0.12360728	3.6913466	9.084551	Multitasking_Read
12:11:21.593	0.06943397	3.5842295	8.494887	0.0012168436	0.0045173485	0.0033597588	0.12360728	3.6913466	9.084551	Multitasking_Read
12:11:21.615	0.06943397	3.5842295	8.494887	0.0012168436	0.0045173485	0.0033597588	0.12360728	3.6913466	9.084551	Multitasking_Read
12:11:21.636	0.06943397	3.5842295	8.494887	0.0012168436	0.0045173485	0.0033597588	0.12360728	3.6913466	9.084551	Multitasking_Read
12:11:21.660	0.06943397	3.5842295	8.494887	0.0012168436	0.0045173485	0.0033597588	0.12360728	3.6913466	9.084551	Multitasking_Read
12:11:21.682	0.06943397	3.5842295	8.494887	0.0012168436	0.0045173485	0.0033597588	0.12360728	3.6913466	9.084551	Multitasking_Read
12:11:21.703	0.06943397	3.5842295	8.494887	0.0012168436	0.0045173485	0.0033597588	0.12360728	3.6913466	9.084551	Multitasking_Read
12:11:21.730	0.06943397	3.5842295	8.494887	0.0012168436	0.0045173485	0.0033597588	0.12360728	3.6913466	9.084551	Multitasking_Read
12:11:21.751	0.12210801	3.5770466	8.913885	-0.059258815	-0.049238794	0.011911872	0.1126701	3.6650217	9.095345	Multitasking_Read
12:11:21.772	0.12210801	3.5770466	8.913885	-0.059258815	-0.049238794	0.011911872	0.1126701	3.6650217	9.095345	Multitasking_Read
12:11:21.794	0.12210801	3.5770466	8.913885	-0.059258815	-0.049238794	0.011911872	0.1126701	3.6650217	9.095345	Multitasking_Read
12:11:21.816	0.12210801	3.5770466	8.913885	-0.059258815	-0.049238794	0.011911872	0.1126701	3.6650217	9.095345	Multitasking_Read
12:11:21.837	0.12210801	3.5770466	8.913885	-0.059258815	-0.049238794	0.011911872	0.1126701	3.6650217	9.095345	Multitasking_Read
12:11:21.858	0.12210801	3.5770466	8.913885	-0.059258815	-0.049238794	0.011911872	0.1126701	3.6650217	9.095345	Multitasking_Read
12:11:21.879	0.12210801	3.5770466	8.913885	-0.059258815	-0.049238794	0.011911872	0.1126701	3.6650217	9.095345	Multitasking_Read
12:11:21.901	0.12210801	3.5770466	8.913885	-0.059258815	-0.049238794	0.011911872	0.1126701	3.6650217	9.095345	Multitasking_Read
12:11:21.922	0.12210801	3.5770466	8.913885	-0.059258815	-0.049238794	0.011911872	0.1126701	3.6650217	9.095345	Multitasking_Read
12:11:21.943	0.12689656	3.5004299	8.930645	-0.026882958	0.02345417	0.014966199	0.12604733	3.650401	9.101047	Multitasking_Read
12:11:21.964	0.12689656	3.5004299	8.930645	-0.026882958	0.02345417	0.014966199	0.12604733	3.650401	9.101047	Multitasking_Read
12:11:21.985	0.12689656	3.5004299	8.930645	-0.026882958	0.02345417	0.014966199	0.12604733	3.650401	9.101047	Multitasking_Read
12:11:22.006	0.12689656	3.5004299	8.930645	-0.026882958	0.02345417	0.014966199	0.12604733	3.650401	9.101047	Multitasking_Read
12:11:22.028	0.12689656	3.5004299	8.930645	-0.026882958	0.02345417	0.014966199	0.12604733	3.650401	9.101047	Multitasking_Read
12:11:22.049	0.12689656	3.5004299	8.930645	-0.026882958	0.02345417	0.014966199	0.12604733	3.650401	9.101047	Multitasking_Read
12:11:22.071	0.12689656	3.5004299	8.930645	-0.026882958	0.02345417	0.014966199	0.12604733	3.650401	9.101047	Multitasking_Read
12:11:22.092	0.12689656	3.5004299	8.930645	-0.026882958	0.02345417	0.014966199	0.12604733	3.650401	9.101047	Multitasking_Read
12:11:22.113	0.076616794	3.5411325	8.961771	-0.0061135394	0.016123788	0.0143553335	0.13288613	3.6670206	9.094267	Multitasking_Read
12:11:22.143	0.076616794	3.5411325	8.961771	-0.0061135394	0.016123788	0.0143553335	0.13288613	3.6670206	9.094267	Multitasking_Read
12:11:22.177	0.076616794	3.5411325	8.961771	-0.0061135394	0.016123788	0.0143553335	0.13288613	3.6670206	9.094267	Multitasking_Read
12:11:22.210	0.076616794	3.5411325	8.961771	-0.0061135394	0.016123788	0.0143553335	0.13288613	3.6670206	9.094267	Multitasking_Read
12:11:22.247	0.076616794	3.5411325	8.961771	-0.0061135394	0.016123788	0.0143553335	0.13288613	3.6670206	9.094267	Multitasking_Read
12:11:22.280	0.076616794	3.5411325	8.961771	-0.0061135394	0.016123788	0.0143553335	0.13288613	3.6670206	9.094267	Multitasking_Read
12:11:22.316	0.08619389	3.5243726	8.710372	0.012212418	-0.010143417	0.0076358155	0.1392969	3.6583242	9.0976715	Multitasking_Read
12:11:22.344	0.08619389	3.5243726	8.710372	0.012212418	-0.010143417	0.0076358155	0.1392969	3.6583242	9.0976715	Multitasking_Read
12:11:22.380	0.08619389	3.5243726	8.710372	0.012212418	-0.010143417	0.0076358155	0.1392969	3.6583242	9.0976715	Multitasking_Read
12:11:22.402	0.08619389	3.5243726	8.710372	0.012212418	-0.010143417	0.0076358155	0.1392969	3.6583242	9.0976715	Multitasking_Read
12:11:22.425	0.08619389	3.5243726	8.710372	0.012212418	-0.010143417	0.0076358155	0.1392969	3.6583242	9.0976715	Multitasking_Read
12:11:22.450	0.08619389	3.5243726	8.710372	0.012212418	-0.010143417	0.0076358155	0.1392969	3.6583242	9.0976715	Multitasking_Read
12:11:22.473	0.19154198	3.510007	8.846846	-0.03543507	0.027119363	0.011301007	0.13696975	3.647442	9.102075	Multitasking_Read
12:11:22.495	0.19154198	3.510007	8.846846	-0.03543507	0.027119363	0.011301007	0.13696975	3.647442	9.102075	Multitasking_Read
12:11:22.518	0.19154198	3.510007	8.846846	-0.03543507	0.027119363	0.011301007	0.13696975	3.647442	9.102075	Multitasking_Read
12:11:22.541	0.19154198	3.510007	8.846846	-0.03543507	0.027119363	0.011301007	0.13696975	3.647442	9.102075	Multitasking_Read
12:11:22.565	0.19154198	3.510007	8.846846	-0.03543507	0.027119363	0.011301007	0.13696975	3.647442	9.102075	Multitasking_Read
12:11:22.588	0.19154198	3.510007	8.846846	-0.03543507	0.027119363	0.011301007	0.13696975	3.647442	9.102075	Multitasking_Read
12:11:22.611	0.19154198	3.510007	8.846846	-0.03543507	0.027119363	0.011301007	0.13696975	3.647442	9.102075	Multitasking_Read
12:11:22.634	0.19154198	3.510007	8.846846	-0.03543507	0.027119363	0.011301007	0.13696975	3.647442	9.102075	Multitasking_Read
12:11:22.656	0.11971374	3.4860642	8.712766	-0.0018374827	0.021621574	0.011301007	0.13477822	3.6384954	9.105689	Multitasking_Read
12:11:22.680	0.11971374	3.4860642	8.712766	-0.0018374827	0.021621574	0.011301007	0.13477822	3.6384954	9.105689	Multitasking_Read
12:11:22.703	0.11971374	3.4860642	8.712766	-0.0018374827	0.021621574	0.011301007	0.13477822	3.6384954	9.105689	Multitasking_Read
12:11:22.726	0.11971374	3.4860642	8.712766	-0.0018374827	0.021621574	0.011301007	0.13477822	3.6384954	9.105689	Multitasking_Read
12:11:22.749	0.11971374	3.4860642	8.712766	-0.0018374827	0.021621574	0.011301007	0.13477822	3.6384954	9.105689	Multitasking_Read
12:11:22.772	0.11971374	3.4860642	8.712766	-0.0018374827	0.021621574	0.011301007	0.13477822	3.6384954	9.105689	Multitasking_Read
12:11:22.795	0.11971374	3.4860642	8.712766	-0.0018374827	0.021621574	0.011301007	0.13477822	3.6384954	9.105689	Multitasking_Read
12:11:22.819	0.11971374	3.4860642	8.712766	-0.0018374827	0.021621574	0.011301007	0.13477822	3.6384954	9.105689	Multitasking_Read
12:11:22.842	0.083799616	3.4884584	8.837268	0.0042711697	-0.0022021693	0.0064140847	0.14029822	3.62343	9.11161	Multitasking_Read
12:11:22.865	0.083799616	3.4884584	8.837268	0.0042711697	-0.0022021693	0.0064140847	0.14029822	3.62343	9.11161	Multitasking_Read
12:11:22.888	0.083799616	3.4884584	8.837268	0.0042711697	-0.0022021693	0.0064140847	0.14029822	3.62343	9.11161	Multitasking_Read
12:11:22.911	0.083799616	3.4884584	8.837268	0.0042711697	-0.0022021693	0.0064140847	0.14029822	3.62343	9.11161	Multitasking_Read
12:11:22.934	0.083799616	3.4884584	8.837268	0.0042711697	-0.0022021693	0.0064140847	0.14029822	3.62343	9.11161	Multitasking_Read
12:11:22.956	0.083799616	3.4884584	8.837268	0.0042711697	-0.0022021693	0.0064140847	0.14029822	3.62343	9.11161	Multitasking_Read
12:11:22.978	0.083799616	3.4884584	8.837268	0.0042711697	-0.0022021693	0.0064140847	0.14029822	3.62343	9.11161	Multitasking_Read
12:11:23.002	0.083799616	3.4884584	8.837268	0.0042711697	-0.0022021693	0.0064140847	0.14029822	3.62343	9.11161	Multitasking_Read
12:11:23.024	0.090982445	3.4860642	8.686429	0.014045013	0.00940427	0.014966199	0.13498262	3.6203136	9.112928	Multitasking_Read
12:11:23.047	0.090982445	3.4860642	8.686429	0.014045013	0.00940427	0.014966199	0.13498262	3.6203136	9.112928	Multitasking_Read
12:11:23.070	0.090982445	3.4860642	8.686429	0.014045013	0.00940427	0.014966199	0.13498262	3.6203136	9.112928	Multitasking_Read
12:11:23.092	0.090982445	3.4860642	8.686429	0.014045013	0.00940427	0.014966199	0.13498262	3.6203136	9.112928	Multitasking_Read
12:11:23.114	0.090982445	3.4860642	8.686429	0.014045013	0.00940427	0.014966199	0.13498262	3.6203136	9.112928	Multitasking_Read
12:11:23.138	0.090982445	3.4860642	8.686429	0.014045013	0.00940427	0.014966199	0.13498262	3.6203136	9.112928	Multitasking_Read
12:11:23.160	0.090982445	3.4860642	8.686429	0.014045013	0.00940427	0.014966199	0.13498262	3.6203136	9.112928	Multitasking_Read
12:11:23.183	0.090982445	3.4860642	8.686429	0.014045013	0.00940427	0.014966199	0.13498262	3.6203136	9.112928	Multitasking_Read
12:11:23.206	0.038308397	3.5243726	8.894731	0.007325496	0.006960809	0.0106901415	0.11206297	3.6056306	9.119059	Multitasking_Read
12:11:23.229	0.038308397	3.5243726	8.894731	0.007325496	0.006960809	0.0106901415	0.11206297	3.6056306	9.119059	Multitasking_Read
12:11:23.251	0.038308397	3.5243726	8.894731	0.007325496	0.006960809	0.0106901415	0.11206297	3.6056306	9.119059	Multitasking_Read
12:11:23.273	0.038308397	3.5243726	8.894731	0.007325496	0.006960809	0.0106901415	0.11206297	3.6056306	9.119059	Multitasking_Read
12:11:23.295	0.038308397	3.5243726	8.894731	0.007325496	0.006960809	0.0106901415	0.11206297	3.6056306	9.119059	Multitasking_Read
12:11:23.319	0.038308397	3.5243726	8.894731	0.007325496	0.006960809	0.0106901415	0.11206297	3.6056306	9.119059	Multitasking_Read
12:11:23.342	0.038308397	3.5243726	8.894731	0.007325496	0.006960809	0.0106901415	0.11206297	3.6056306	9.119059	Multitasking_Read
12:11:23.364	0.038308397	3.5243726	8.894731	0.007325496	0.006960809	0.0106901415	0.11206297	3.6056306	9.119059	Multitasking_Read
12:11:23.388	0.076616794	3.4956412	8.724737	-0.03421334	0.02101071	0.008246682	0.10475842	3.607365	9.118461	Multitasking_Read
12:11:23.411	0.076616794	3.4956412	8.724737	-0.03421334	0.02101071	0.008246682	0.10475842	3.607365	9.118461	Multitasking_Read
12:11:23.434	0.076616794	3.4956412	8.724737	-0.03421334	0.02101071	0.008246682	0.10475842	3.607365	9.118461	Multitasking_Read
12:11:23.457	0.076616794	3.4956412	8.724737	-0.03421334	0.02101071	0.008246682	0.10475842	3.607365	9.118461	Multitasking_Read
12:11:23.480	0.076616794	3.4956412	8.724737	-0.03421334	0.02101071	0.008246682	0.10475842	3.607365	9.118461	Multitasking_Read
12:11:23.503	0.076616794	3.4956412	8.724737	-0.03421334	0.02101071	0.008246682	0.10475842	3.607365	9.118461	Multitasking_Read
12:11:23.526	0.076616794	3.4956412	8.724737	-0.03421334	0.02101071	0.008246682	0.10475842	3.607365	9.118461	Multitasking_Read
12:11:23.549	0.14365649	3.4573328	8.389539	0.052529525	-0.056569174	0.013133603	0.09953279	3.6283076	9.110206	Multitasking_Read
12:11:23.570	0.14365649	3.4573328	8.389539	0.052529525	-0.056569174	0.013133603	0.09953279	3.6283076	9.110206	Multitasking_Read
12:11:23.591	0.14365649	3.4573328	8.389539	0.052529525	-0.056569174	0.013133603	0.09953279	3.6283076	9.110206	Multitasking_Read
12:11:23.612	0.14365649	3.4573328	8.389539	0.052529525	-0.056569174	0.013133603	0.09953279	3.6283076	9.110206	Multitasking_Read
12:11:23.632	0.14365649	3.4573328	8.389539	0.052529525	-0.056569174	0.013133603	0.09953279	3.6283076	9.110206	Multitasking_Read
12:11:23.653	0.14365649	3.4573328	8.389539	0.052529525	-0.056569174	0.013133603	0.09953279	3.6283076	9.110206	Multitasking_Read
12:11:23.674	0.14365649	3.4573328	8.389539	0.052529525	-0.056569174	0.013133603	0.09953279	3.6283076	9.110206	Multitasking_Read
12:11:23.696	0.14365649	3.4573328	8.389539	0.052529525	-0.056569174	0.013133603	0.09953279	3.6283076	9.110206	Multitasking_Read
12:11:23.722	0.14365649	3.4573328	8.389539	0.052529525	-0.056569174	0.013133603	0.09953279	3.6283076	9.110206	Multitasking_Read
12:11:23.744	0.117319465	3.5650752	8.74868	0.012212418	0.000852157	0.0033597588	0.13714685	3.6496842	9.101173	Multitasking_Read
12:11:23.765	0.117319465	3.5650752	8.74868	0.012212418	0.000852157	0.0033597588	0.13714685	3.6496842	9.101173	Multitasking_Read
12:11:23.786	0.117319465	3.5650752	8.74868	0.012212418	0.000852157	0.0033597588	0.13714685	3.6496842	9.101173	Multitasking_Read
12:11:23.809	0.117319465	3.5650752	8.74868	0.012212418	0.000852157	0.0033597588	0.13714685	3.6496842	9.101173	Multitasking_Read
12:11:23.830	0.117319465	3.5650752	8.74868	0.012212418	0.000852157	0.0033597588	0.13714685	3.6496842	9.101173	Multitasking_Read
12:11:23.852	0.117319465	3.5650752	8.74868	0.012212418	0.000852157	0.0033597588	0.13714685	3.6496842	9.101173	Multitasking_Read
12:11:23.873	0.117319465	3.5650752	8.74868	0.012212418	0.000852157	0.0033597588	0.13714685	3.6496842	9.101173	Multitasking_Read
12:11:23.895	0.117319465	3.5650752	8.74868	0.012212418	0.000852157	0.0033597588	0.13714685	3.6496842	9.101173	Multitasking_Read
12:11:23.919	0.11013664	3.5674694	8.755863	0.014045013	0.015512923	0.013744468	0.13307613	3.6551921	9.099023	Multitasking_Read
12:11:23.940	0.11013664	3.5674694	8.755863	0.014045013	0.015512923	0.013744468	0.13307613	3.6551921	9.099023	Multitasking_Read
12:11:23.961	0.11013664	3.5674694	8.755863	0.014045013	0.015512923	0.013744468	0.13307613	3.6551921	9.099023	Multitasking_Read
12:11:23.984	0.11013664	3.5674694	8.755863	0.014045013	0.015512923	0.013744468	0.13307613	3.6551921	9.099023	Multitasking_Read
12:11:24.005	0.11013664	3.5674694	8.755863	0.014045013	0.015512923	0.013744468	0.13307613	3.6551921	9.099023	Multitasking_Read
12:11:24.027	0.11013664	3.5674694	8.755863	0.014045013	0.015512923	0.013744468	0.13307613	3.6551921	9.099023	Multitasking_Read
12:11:24.048	0.11013664	3.5674694	8.755863	0.014045013	0.015512923	0.013744468	0.13307613	3.6551921	9.099023	Multitasking_Read
12:11:24.070	0.11013664	3.5674694	8.755863	0.014045013	0.015512923	0.013744468	0.13307613	3.6551921	9.099023	Multitasking_Read
12:11:24.092	0.08858817	3.5267668	8.858817	0.012212418	-0.0022021693	0.013744468	0.12929249	3.6598196	9.097218	Multitasking_Read
12:11:24.113	0.08858817	3.5267668	8.858817	0.012212418	-0.0022021693	0.013744468	0.12929249	3.6598196	9.097218	Multitasking_Read
12:11:24.136	0.08858817	3.5267668	8.858817	0.012212418	-0.0022021693	0.013744468	0.12929249	3.6598196	9.097218	Multitasking_Read
12:11:24.158	0.08858817	3.5267668	8.858817	0.012212418	-0.0022021693	0.013744468	0.12929249	3.6598196	9.097218	Multitasking_Read
12:11:24.179	0.08858817	3.5267668	8.858817	0.012212418	-0.0022021693	0.013744468	0.12929249	3.6598196	9.097218	Multitasking_Read
12:11:24.200	0.08858817	3.5267668	8.858817	0.012212418	-0.0022021693	0.013744468	0.12929249	3.6598196	9.097218	Multitasking_Read
12:11:24.221	0.08858817	3.5267668	8.858817	0.012212418	-0.0022021693	0.013744468	0.12929249	3.6598196	9.097218	Multitasking_Read
12:11:24.242	0.08858817	3.5267668	8.858817	0.012212418	-0.0022021693	0.013744468	0.12929249	3.6598196	9.097218	Multitasking_Read
12:11:24.263	0.08858817	3.5267668	8.858817	0.012212418	-0.0022021693	0.013744468	0.12929249	3.6598196	9.097218	Multitasking_Read
12:11:24.285	0.09577099	3.5842295	8.7534685	-0.0018374827	0.007571675	0.0076358155	0.12692918	3.6680434	9.093939	Multitasking_Read
12:11:24.306	0.09577099	3.5842295	8.7534685	-0.0018374827	0.007571675	0.0076358155	0.12692918	3.6680434	9.093939	Multitasking_Read
12:11:24.327	0.09577099	3.5842295	8.7534685	-0.0018374827	0.007571675	0.0076358155	0.12692918	3.6680434	9.093939	Multitasking_Read
12:11:24.349	0.09577099	3.5842295	8.7534685	-0.0018374827	0.007571675	0.0076358155	0.12692918	3.6680434	9.093939	Multitasking_Read
12:11:24.371	0.09577099	3.5842295	8.7534685	-0.0018374827	0.007571675	0.0076358155	0.12692918	3.6680434	9.093939	Multitasking_Read
12:11:24.393	0.09577099	3.5842295	8.7534685	-0.0018374827	0.007571675	0.0076358155	0.12692918	3.6680434	9.093939	Multitasking_Read
12:11:24.414	0.09577099	3.5842295	8.7534685	-0.0018374827	0.007571675	0.0076358155	0.12692918	3.6680434	9.093939	Multitasking_Read
12:11:24.437	0.09577099	3.5842295	8.7534685	-0.0018374827	0.007571675	0.0076358155	0.12692918	3.6680434	9.093939	Multitasking_Read
12:11:24.459	0.11253092	3.5938065	8.889942	-0.0061135394	0.0014630222	0.009468411	0.12928645	3.679677	9.089204	Multitasking_Read
12:11:24.480	0.11253092	3.5938065	8.889942	-0.0061135394	0.0014630222	0.009468411	0.12928645	3.679677	9.089204	Multitasking_Read
12:11:24.501	0.11253092	3.5938065	8.889942	-0.0061135394	0.0014630222	0.009468411	0.12928645	3.679677	9.089204	Multitasking_Read
12:11:24.522	0.11253092	3.5938065	8.889942	-0.0061135394	0.0014630222	0.009468411	0.12928645	3.679677	9.089204	Multitasking_Read
12:11:24.546	0.11253092	3.5938065	8.889942	-0.0061135394	0.0014630222	0.009468411	0.12928645	3.679677	9.089204	Multitasking_Read
12:11:24.568	0.11253092	3.5938065	8.889942	-0.0061135394	0.0014630222	0.009468411	0.12928645	3.679677	9.089204	Multitasking_Read
12:11:24.590	0.11253092	3.5938065	8.889942	-0.0061135394	0.0014630222	0.009468411	0.12928645	3.679677	9.089204	Multitasking_Read
12:11:24.611	0.11253092	3.5938065	8.889942	-0.0061135394	0.0014630222	0.009468411	0.12928645	3.679677	9.089204	Multitasking_Read
12:11:24.633	0.16041641	3.5602865	8.624178	0.0061037657	-0.0089216875	0.0076358155	0.1323061	3.68798	9.085794	Multitasking_Read
12:11:24.655	0.16041641	3.5602865	8.624178	0.0061037657	-0.0089216875	0.0076358155	0.1323061	3.68798	9.085794	Multitasking_Read
12:11:24.677	0.16041641	3.5602865	8.624178	0.0061037657	-0.0089216875	0.0076358155	0.1323061	3.68798	9.085794	Multitasking_Read
12:11:24.698	0.16041641	3.5602865	8.624178	0.0061037657	-0.0089216875	0.0076358155	0.1323061	3.68798	9.085794	Multitasking_Read
12:11:24.719	0.16041641	3.5602865	8.624178	0.0061037657	-0.0089216875	0.0076358155	0.1323061	3.68798	9.085794	Multitasking_Read
12:11:24.741	0.16041641	3.5602865	8.624178	0.0061037657	-0.0089216875	0.0076358155	0.1323061	3.68798	9.085794	Multitasking_Read
12:11:24.763	0.16041641	3.5602865	8.624178	0.0061037657	-0.0089216875	0.0076358155	0.1323061	3.68798	9.085794	Multitasking_Read
12:11:24.784	0.16041641	3.5602865	8.624178	0.0061037657	-0.0089216875	0.0076358155	0.1323061	3.68798	9.085794	Multitasking_Read
12:11:24.805	0.16041641	3.5602865	8.624178	0.0061037657	-0.0089216875	0.0076358155	0.1323061	3.68798	9.085794	Multitasking_Read
12:11:24.828	0.08140534	3.5674694	8.758257	-0.07758477	0.007571675	0.0076358155	0.13631646	3.658597	9.097608	Multitasking_Read
12:11:24.849	0.08140534	3.5674694	8.758257	-0.07758477	0.007571675	0.0076358155	0.13631646	3.658597	9.097608	Multitasking_Read
12:11:24.870	0.08140534	3.5674694	8.758257	-0.07758477	0.007571675	0.0076358155	0.13631646	3.658597	9.097608	Multitasking_Read
12:11:24.892	0.08140534	3.5674694	8.758257	-0.07758477	0.007571675	0.0076358155	0.13631646	3.658597	9.097608	Multitasking_Read
12:11:24.913	0.08140534	3.5674694	8.758257	-0.07758477	0.007571675	0.0076358155	0.13631646	3.658597	9.097608	Multitasking_Read
12:11:24.934	0.08140534	3.5674694	8.758257	-0.07758477	0.007571675	0.0076358155	0.13631646	3.658597	9.097608	Multitasking_Read
12:11:24.956	0.08140534	3.5674694	8.758257	-0.07758477	0.007571675	0.0076358155	0.13631646	3.658597	9.097608	Multitasking_Read
12:11:24.977	0.08140534	3.5674694	8.758257	-0.07758477	0.007571675	0.0076358155	0.13631646	3.658597	9.097608	Multitasking_Read
12:11:25.000	0.11492519	3.5387383	8.947405	-0.024439497	-0.011976013	0.013744468	0.15377602	3.6175656	9.113724	Multitasking_Read
12:11:25.021	0.11492519	3.5387383	8.947405	-0.024439497	-0.011976013	0.013744468	0.15377602	3.6175656	9.113724	Multitasking_Read
12:11:25.042	0.11492519	3.5387383	8.947405	-0.024439497	-0.011976013	0.013744468	0.15377602	3.6175656	9.113724	Multitasking_Read
12:11:25.063	0.11492519	3.5387383	8.947405	-0.024439497	-0.011976013	0.013744468	0.15377602	3.6175656	9.113724	Multitasking_Read
12:11:25.084	0.11492519	3.5387383	8.947405	-0.024439497	-0.011976013	0.013744468	0.15377602	3.6175656	9.113724	Multitasking_Read
12:11:25.105	0.11492519	3.5387383	8.947405	-0.024439497	-0.011976013	0.013744468	0.15377602	3.6175656	9.113724	Multitasking_Read
12:11:25.126	0.11492519	3.5387383	8.947405	-0.024439497	-0.011976013	0.013744468	0.15377602	3.6175656	9.113724	Multitasking_Read
12:11:25.148	0.11492519	3.5387383	8.947405	-0.024439497	-0.011976013	0.013744468	0.15377602	3.6175656	9.113724	Multitasking_Read
12:11:25.184	0.22985038	3.4812756	8.770228	-0.02138517	0.007571675	0.014966199	0.16210966	3.602759	9.119442	Multitasking_Read
12:11:25.226	0.22985038	3.4812756	8.770228	-0.02138517	0.007571675	0.014966199	0.16210966	3.602759	9.119442	Multitasking_Read
12:11:25.257	0.22985038	3.4812756	8.770228	-0.02138517	0.007571675	0.014966199	0.16210966	3.602759	9.119442	Multitasking_Read
12:11:25.299	0.22985038	3.4812756	8.770228	-0.02138517	0.007571675	0.014966199	0.16210966	3.602759	9.119442	Multitasking_Read
12:11:25.325	0.22985038	3.4812756	8.770228	-0.02138517	0.007571675	0.014966199	0.16210966	3.602759	9.119442	Multitasking_Read
12:11:25.358	0.117319465	3.4238129	9.067119	-0.037878532	0.010626001	0.013133603	0.15917577	3.5748868	9.130455	Multitasking_Read
12:11:25.392	0.117319465	3.4238129	9.067119	-0.037878532	0.010626001	0.013133603	0.15917577	3.5748868	9.130455	Multitasking_Read
12:11:25.424	0.117319465	3.4238129	9.067119	-0.037878532	0.010626001	0.013133603	0.15917577	3.5748868	9.130455	Multitasking_Read
12:11:25.446	0.117319465	3.4238129	9.067119	-0.037878532	0.010626001	0.013133603	0.15917577	3.5748868	9.130455	Multitasking_Read
12:11:25.466	0.117319465	3.4238129	9.067119	-0.037878532	0.010626001	0.013133603	0.15917577	3.5748868	9.130455	Multitasking_Read
12:11:25.486	0.117319465	3.4238129	9.067119	-0.037878532	0.010626001	0.013133603	0.15917577	3.5748868	9.130455	Multitasking_Read
12:11:25.508	0.117319465	3.4238129	9.067119	-0.037878532	0.010626001	0.013133603	0.15917577	3.5748868	9.130455	Multitasking_Read
12:11:25.530	0.15802214	3.5052183	9.093455	-0.004891809	0.013680328	0.011911872	0.16717581	3.583569	9.126908	Multitasking_Read
12:11:25.551	0.15802214	3.5052183	9.093455	-0.004891809	0.013680328	0.011911872	0.16717581	3.583569	9.126908	Multitasking_Read
12:11:25.571	0.15802214	3.5052183	9.093455	-0.004891809	0.013680328	0.011911872	0.16717581	3.583569	9.126908	Multitasking_Read
12:11:25.593	0.15802214	3.5052183	9.093455	-0.004891809	0.013680328	0.011911872	0.16717581	3.583569	9.126908	Multitasking_Read
12:11:25.614	0.15802214	3.5052183	9.093455	-0.004891809	0.013680328	0.011911872	0.16717581	3.583569	9.126908	Multitasking_Read
12:11:25.636	0.15802214	3.5052183	9.093455	-0.004891809	0.013680328	0.011911872	0.16717581	3.583569	9.126908	Multitasking_Read
12:11:25.657	0.15802214	3.5052183	9.093455	-0.004891809	0.013680328	0.011911872	0.16717581	3.583569	9.126908	Multitasking_Read
12:11:25.678	0.15802214	3.5052183	9.093455	-0.004891809	0.013680328	0.011911872	0.16717581	3.583569	9.126908	Multitasking_Read
12:11:25.699	0.15802214	3.5052183	9.093455	-0.004891809	0.013680328	0.011911872	0.16717581	3.583569	9.126908	Multitasking_Read
12:11:25.720	0.10774237	3.4740927	9.031204	-0.017719978	0.00940427	-0.0033597588	0.15199773	3.5974622	9.121707	Multitasking_Read
12:11:25.744	0.10774237	3.4740927	9.031204	-0.017719978	0.00940427	-0.0033597588	0.15199773	3.5974622	9.121707	Multitasking_Read
12:11:25.766	0.10774237	3.4740927	9.031204	-0.017719978	0.00940427	-0.0033597588	0.15199773	3.5974622	9.121707	Multitasking_Read
12:11:25.787	0.10774237	3.4740927	9.031204	-0.017719978	0.00940427	-0.0033597588	0.15199773	3.5974622	9.121707	Multitasking_Read
12:11:25.811	0.10774237	3.4740927	9.031204	-0.017719978	0.00940427	-0.0033597588	0.15199773	3.5974622	9.121707	Multitasking_Read
12:11:25.832	0.10774237	3.4740927	9.031204	-0.017719978	0.00940427	-0.0033597588	0.15199773	3.5974622	9.121707	Multitasking_Read
12:11:25.854	0.10774237	3.4740927	9.031204	-0.017719978	0.00940427	-0.0033597588	0.15199773	3.5974622	9.121707	Multitasking_Read
12:11:25.878	0.10774237	3.4740927	9.031204	-0.017719978	0.00940427	-0.0033597588	0.15199773	3.5974622	9.121707	Multitasking_Read
12:11:25.899	0.14126222	3.46691	8.827691	0.020153666	0.006960809	0.009468411	0.14914474	3.5913267	9.12417	Multitasking_Read
12:11:25.920	0.14126222	3.46691	8.827691	0.020153666	0.006960809	0.009468411	0.14914474	3.5913267	9.12417	Multitasking_Read
12:11:25.942	0.14126222	3.46691	8.827691	0.020153666	0.006960809	0.009468411	0.14914474	3.5913267	9.12417	Multitasking_Read
12:11:25.963	0.14126222	3.46691	8.827691	0.020153666	0.006960809	0.009468411	0.14914474	3.5913267	9.12417	Multitasking_Read
12:11:25.984	0.14126222	3.46691	8.827691	0.020153666	0.006960809	0.009468411	0.14914474	3.5913267	9.12417	Multitasking_Read
12:11:26.007	0.14126222	3.46691	8.827691	0.020153666	0.006960809	0.009468411	0.14914474	3.5913267	9.12417	Multitasking_Read
12:11:26.029	0.14126222	3.46691	8.827691	0.020153666	0.006960809	0.009468411	0.14914474	3.5913267	9.12417	Multitasking_Read
12:11:26.050	0.14126222	3.46691	8.827691	0.020153666	0.006960809	0.009468411	0.14914474	3.5913267	9.12417	Multitasking_Read
12:11:26.072	0.09577099	3.387899	8.729526	0.0195428	0.006960809	0.03390302	0.14270218	3.604722	9.118991	Multitasking_Read
12:11:26.095	0.09577099	3.387899	8.729526	0.0195428	0.006960809	0.03390302	0.14270218	3.604722	9.118991	Multitasking_Read
12:11:26.116	0.09577099	3.387899	8.729526	0.0195428	0.006960809	0.03390302	0.14270218	3.604722	9.118991	Multitasking_Read
12:11:26.138	0.09577099	3.387899	8.729526	0.0195428	0.006960809	0.03390302	0.14270218	3.604722	9.118991	Multitasking_Read
12:11:26.163	0.09577099	3.387899	8.729526	0.0195428	0.006960809	0.03390302	0.14270218	3.604722	9.118991	Multitasking_Read
12:11:26.184	0.09577099	3.387899	8.729526	0.0195428	0.006960809	0.03390302	0.14270218	3.604722	9.118991	Multitasking_Read
12:11:26.205	0.09577099	3.387899	8.729526	0.0195428	0.006960809	0.03390302	0.14270218	3.604722	9.118991	Multitasking_Read
12:11:26.226	0.09577099	3.387899	8.729526	0.0195428	0.006960809	0.03390302	0.14270218	3.604722	9.118991	Multitasking_Read
12:11:26.248	0.17957062	3.5315554	8.801354	-0.020774305	0.00940427	0.0039706244	0.14909707	3.6162837	9.114309	Multitasking_Read
12:11:26.269	0.17957062	3.5315554	8.801354	-0.020774305	0.00940427	0.0039706244	0.14909707	3.6162837	9.114309	Multitasking_Read
12:11:26.293	0.17957062	3.5315554	8.801354	-0.020774305	0.00940427	0.0039706244	0.14909707	3.6162837	9.114309	Multitasking_Read
12:11:26.315	0.17957062	3.5315554	8.801354	-0.020774305	0.00940427	0.0039706244	0.14909707	3.6162837	9.114309	Multitasking_Read
12:11:26.336	0.17957062	3.5315554	8.801354	-0.020774305	0.00940427	0.0039706244	0.14909707	3.6162837	9.114309	Multitasking_Read
12:11:26.357	0.17957062	3.5315554	8.801354	-0.020774305	0.00940427	0.0039706244	0.14909707	3.6162837	9.114309	Multitasking_Read
12:11:26.380	0.17957062	3.5315554	8.801354	-0.020774305	0.00940427	0.0039706244	0.14909707	3.6162837	9.114309	Multitasking_Read
12:11:26.401	0.17957062	3.5315554	8.801354	-0.020774305	0.00940427	0.0039706244	0.14909707	3.6162837	9.114309	Multitasking_Read
12:11:26.422	0.17957062	3.5315554	8.801354	-0.020774305	0.00940427	0.0039706244	0.14909707	3.6162837	9.114309	Multitasking_Read
12:11:26.444	0.18196489	3.4716985	8.892337	0.014655879	-0.0089216875	0.011301007	0.14721286	3.6005118	9.120583	Multitasking_Read
12:11:26.465	0.18196489	3.4716985	8.892337	0.014655879	-0.0089216875	0.011301007	0.14721286	3.6005118	9.120583	Multitasking_Read
12:11:26.487	0.18196489	3.4716985	8.892337	0.014655879	-0.0089216875	0.011301007	0.14721286	3.6005118	9.120583	Multitasking_Read
12:11:26.509	0.18196489	3.4716985	8.892337	0.014655879	-0.0089216875	0.011301007	0.14721286	3.6005118	9.120583	Multitasking_Read
12:11:26.530	0.18196489	3.4716985	8.892337	0.014655879	-0.0089216875	0.011301007	0.14721286	3.6005118	9.120583	Multitasking_Read
12:11:26.551	0.18196489	3.4716985	8.892337	0.014655879	-0.0089216875	0.011301007	0.14721286	3.6005118	9.120583	Multitasking_Read
12:11:26.573	0.18196489	3.4716985	8.892337	0.014655879	-0.0089216875	0.011301007	0.14721286	3.6005118	9.120583	Multitasking_Read
12:11:26.594	0.18196489	3.4716985	8.892337	0.014655879	-0.0089216875	0.011301007	0.14721286	3.6005118	9.120583	Multitasking_Read
12:11:26.616	0.10774237	3.4549387	8.91628	-0.012833057	-0.014419474	0.01863139	0.14937949	3.5651107	9.134441	Multitasking_Read
12:11:26.638	0.10774237	3.4549387	8.91628	-0.012833057	-0.014419474	0.01863139	0.14937949	3.5651107	9.134441	Multitasking_Read
12:11:26.659	0.10774237	3.4549387	8.91628	-0.012833057	-0.014419474	0.01863139	0.14937949	3.5651107	9.134441	Multitasking_Read
12:11:26.680	0.10774237	3.4549387	8.91628	-0.012833057	-0.014419474	0.01863139	0.14937949	3.5651107	9.134441	Multitasking_Read
12:11:26.701	0.10774237	3.4549387	8.91628	-0.012833057	-0.014419474	0.01863139	0.14937949	3.5651107	9.134441	Multitasking_Read
12:11:26.723	0.10774237	3.4549387	8.91628	-0.012833057	-0.014419474	0.01863139	0.14937949	3.5651107	9.134441	Multitasking_Read
12:11:26.744	0.10774237	3.4549387	8.91628	-0.012833057	-0.014419474	0.01863139	0.14937949	3.5651107	9.134441	Multitasking_Read
12:11:26.765	0.10774237	3.4549387	8.91628	-0.012833057	-0.014419474	0.01863139	0.14937949	3.5651107	9.134441	Multitasking_Read
12:11:26.787	0.10774237	3.4549387	8.91628	-0.012833057	-0.014419474	0.01863139	0.14937949	3.5651107	9.134441	Multitasking_Read
12:11:26.808	0.16281068	3.4573328	8.921068	-0.034824207	0.013069462	0.011911872	0.1745521	3.5543125	9.138204	Multitasking_Read
12:11:26.830	0.16281068	3.4573328	8.921068	-0.034824207	0.013069462	0.011911872	0.1745521	3.5543125	9.138204	Multitasking_Read
12:11:26.851	0.16281068	3.4573328	8.921068	-0.034824207	0.013069462	0.011911872	0.1745521	3.5543125	9.138204	Multitasking_Read
12:11:26.872	0.16281068	3.4573328	8.921068	-0.034824207	0.013069462	0.011911872	0.1745521	3.5543125	9.138204	Multitasking_Read
12:11:26.893	0.16281068	3.4573328	8.921068	-0.034824207	0.013069462	0.011911872	0.1745521	3.5543125	9.138204	Multitasking_Read
12:11:26.915	0.16281068	3.4573328	8.921068	-0.034824207	0.013069462	0.011911872	0.1745521	3.5543125	9.138204	Multitasking_Read
12:11:26.948	0.16281068	3.4573328	8.921068	-0.034824207	0.013069462	0.011911872	0.1745521	3.5543125	9.138204	Multitasking_Read
12:11:26.983	0.16281068	3.4094474	8.684034	-0.0018374827	0.000852157	0.009468411	0.17702335	3.533413	9.146257	Multitasking_Read
12:11:27.016	0.16281068	3.4094474	8.684034	-0.0018374827	0.000852157	0.009468411	0.17702335	3.533413	9.146257	Multitasking_Read
12:11:27.050	0.16281068	3.4094474	8.684034	-0.0018374827	0.000852157	0.009468411	0.17702335	3.533413	9.146257	Multitasking_Read
12:11:27.085	0.16281068	3.4094474	8.684034	-0.0018374827	0.000852157	0.009468411	0.17702335	3.533413	9.146257	Multitasking_Read
12:11:27.117	0.16281068	3.4094474	8.684034	-0.0018374827	0.000852157	0.009468411	0.17702335	3.533413	9.146257	Multitasking_Read
12:11:27.152	0.083799616	3.407053	8.837268	-0.0067244046	0.0039064833	0.011301007	0.1609792	3.504701	9.157595	Multitasking_Read
12:11:27.174	0.083799616	3.407053	8.837268	-0.0067244046	0.0039064833	0.011301007	0.1609792	3.504701	9.157595	Multitasking_Read
12:11:27.196	0.083799616	3.407053	8.837268	-0.0067244046	0.0039064833	0.011301007	0.1609792	3.504701	9.157595	Multitasking_Read
12:11:27.219	0.083799616	3.407053	8.837268	-0.0067244046	0.0039064833	0.011301007	0.1609792	3.504701	9.157595	Multitasking_Read
12:11:27.242	0.083799616	3.407053	8.837268	-0.0067244046	0.0039064833	0.011301007	0.1609792	3.504701	9.157595	Multitasking_Read
12:11:27.264	0.083799616	3.407053	8.837268	-0.0067244046	0.0039064833	0.011301007	0.1609792	3.504701	9.157595	Multitasking_Read
12:11:27.286	0.083799616	3.407053	8.837268	-0.0067244046	0.0039064833	0.011301007	0.1609792	3.504701	9.157595	Multitasking_Read
12:11:27.309	0.083799616	3.407053	8.837268	-0.0067244046	0.0039064833	0.011301007	0.1609792	3.504701	9.157595	Multitasking_Read
12:11:27.331	0.052674048	3.3902931	8.849239	0.018931936	0.019178115	0.0076358155	0.14475338	3.4801548	9.167221	Multitasking_Read
12:11:27.354	0.052674048	3.3902931	8.849239	0.018931936	0.019178115	0.0076358155	0.14475338	3.4801548	9.167221	Multitasking_Read
12:11:27.377	0.052674048	3.3902931	8.849239	0.018931936	0.019178115	0.0076358155	0.14475338	3.4801548	9.167221	Multitasking_Read
12:11:27.399	0.052674048	3.3902931	8.849239	0.018931936	0.019178115	0.0076358155	0.14475338	3.4801548	9.167221	Multitasking_Read
12:11:27.422	0.052674048	3.3902931	8.849239	0.018931936	0.019178115	0.0076358155	0.14475338	3.4801548	9.167221	Multitasking_Read
12:11:27.444	0.052674048	3.3902931	8.849239	0.018931936	0.019178115	0.0076358155	0.14475338	3.4801548	9.167221	Multitasking_Read
12:11:27.468	0.052674048	3.3902931	8.849239	0.018931936	0.019178115	0.0076358155	0.14475338	3.4801548	9.167221	Multitasking_Read
12:11:27.490	0.052674048	3.3902931	8.849239	0.018931936	0.019178115	0.0076358155	0.14475338	3.4801548	9.167221	Multitasking_Read
12:11:27.512	0.10774237	3.294522	9.282603	-0.03176988	0.017345518	0.00030543262	0.14009579	3.4521813	9.177865	Multitasking_Read
12:11:27.534	0.10774237	3.294522	9.282603	-0.03176988	0.017345518	0.00030543262	0.14009579	3.4521813	9.177865	Multitasking_Read
12:11:27.557	0.10774237	3.294522	9.282603	-0.03176988	0.017345518	0.00030543262	0.14009579	3.4521813	9.177865	Multitasking_Read
12:11:27.580	0.10774237	3.294522	9.282603	-0.03176988	0.017345518	0.00030543262	0.14009579	3.4521813	9.177865	Multitasking_Read
12:11:27.602	0.10774237	3.294522	9.282603	-0.03176988	0.017345518	0.00030543262	0.14009579	3.4521813	9.177865	Multitasking_Read
12:11:27.625	0.10774237	3.294522	9.282603	-0.03176988	0.017345518	0.00030543262	0.14009579	3.4521813	9.177865	Multitasking_Read
12:11:27.648	0.10774237	3.294522	9.282603	-0.03176988	0.017345518	0.00030543262	0.14009579	3.4521813	9.177865	Multitasking_Read
12:11:27.670	0.10774237	3.294522	9.282603	-0.03176988	0.017345518	0.00030543262	0.14009579	3.4521813	9.177865	Multitasking_Read
12:11:27.692	0.17717634	3.337619	8.674458	0.0018277088	0.017345518	0.008857545	0.12913199	3.448533	9.179396	Multitasking_Read
12:11:27.714	0.17717634	3.337619	8.674458	0.0018277088	0.017345518	0.008857545	0.12913199	3.448533	9.179396	Multitasking_Read
12:11:27.738	0.17717634	3.337619	8.674458	0.0018277088	0.017345518	0.008857545	0.12913199	3.448533	9.179396	Multitasking_Read
12:11:27.760	0.17717634	3.337619	8.674458	0.0018277088	0.017345518	0.008857545	0.12913199	3.448533	9.179396	Multitasking_Read
12:11:27.784	0.17717634	3.337619	8.674458	0.0018277088	0.017345518	0.008857545	0.12913199	3.448533	9.179396	Multitasking_Read
12:11:27.808	0.17717634	3.337619	8.674458	0.0018277088	0.017345518	0.008857545	0.12913199	3.448533	9.179396	Multitasking_Read
12:11:27.831	0.17717634	3.337619	8.674458	0.0018277088	0.017345518	0.008857545	0.12913199	3.448533	9.179396	Multitasking_Read
12:11:27.854	0.17717634	3.337619	8.674458	0.0018277088	0.017345518	0.008857545	0.12913199	3.448533	9.179396	Multitasking_Read
12:11:27.875	-0.038308397	3.2610023	8.940222	-0.015276518	0.04972138	0.024740042	0.08376281	3.4207854	9.190299	Multitasking_Read
12:11:27.898	-0.038308397	3.2610023	8.940222	-0.015276518	0.04972138	0.024740042	0.08376281	3.4207854	9.190299	Multitasking_Read
12:11:27.921	-0.038308397	3.2610023	8.940222	-0.015276518	0.04972138	0.024740042	0.08376281	3.4207854	9.190299	Multitasking_Read
12:11:27.944	-0.038308397	3.2610023	8.940222	-0.015276518	0.04972138	0.024740042	0.08376281	3.4207854	9.190299	Multitasking_Read
12:11:27.967	-0.038308397	3.2610023	8.940222	-0.015276518	0.04972138	0.024740042	0.08376281	3.4207854	9.190299	Multitasking_Read
12:11:27.989	-0.038308397	3.2610023	8.940222	-0.015276518	0.04972138	0.024740042	0.08376281	3.4207854	9.190299	Multitasking_Read
12:11:28.011	-0.038308397	3.2610023	8.940222	-0.015276518	0.04972138	0.024740042	0.08376281	3.4207854	9.190299	Multitasking_Read
12:11:28.035	-0.038308397	3.2610023	8.940222	-0.015276518	0.04972138	0.024740042	0.08376281	3.4207854	9.190299	Multitasking_Read
12:11:28.057	-0.016759925	3.3328304	8.712766	0.007936361	0.01978898	0.066278875	0.057496276	3.4223013	9.189937	Multitasking_Read
12:11:28.079	-0.016759925	3.3328304	8.712766	0.007936361	0.01978898	0.066278875	0.057496276	3.4223013	9.189937	Multitasking_Read
12:11:28.101	-0.016759925	3.3328304	8.712766	0.007936361	0.01978898	0.066278875	0.057496276	3.4223013	9.189937	Multitasking_Read
12:11:28.124	-0.016759925	3.3328304	8.712766	0.007936361	0.01978898	0.066278875	0.057496276	3.4223013	9.189937	Multitasking_Read
12:11:28.148	-0.016759925	3.3328304	8.712766	0.007936361	0.01978898	0.066278875	0.057496276	3.4223013	9.189937	Multitasking_Read
12:11:28.170	-0.016759925	3.3328304	8.712766	0.007936361	0.01978898	0.066278875	0.057496276	3.4223013	9.189937	Multitasking_Read
12:11:28.192	-0.016759925	3.3328304	8.712766	0.007936361	0.01978898	0.066278875	0.057496276	3.4223013	9.189937	Multitasking_Read
12:11:28.214	-0.016759925	3.3328304	8.712766	0.007936361	0.01978898	0.066278875	0.057496276	3.4223013	9.189937	Multitasking_Read
12:11:28.237	-0.090982445	3.2729738	8.935433	-0.008557	0.017345518	0.09743301	0.024158346	3.4224703	9.1900215	Multitasking_Read
12:11:28.260	-0.090982445	3.2729738	8.935433	-0.008557	0.017345518	0.09743301	0.024158346	3.4224703	9.1900215	Multitasking_Read
12:11:28.283	-0.090982445	3.2729738	8.935433	-0.008557	0.017345518	0.09743301	0.024158346	3.4224703	9.1900215	Multitasking_Read
12:11:28.305	-0.090982445	3.2729738	8.935433	-0.008557	0.017345518	0.09743301	0.024158346	3.4224703	9.1900215	Multitasking_Read
12:11:28.328	-0.090982445	3.2729738	8.935433	-0.008557	0.017345518	0.09743301	0.024158346	3.4224703	9.1900215	Multitasking_Read
12:11:28.350	-0.090982445	3.2729738	8.935433	-0.008557	0.017345518	0.09743301	0.024158346	3.4224703	9.1900215	Multitasking_Read
12:11:28.374	-0.090982445	3.2729738	8.935433	-0.008557	0.017345518	0.09743301	0.024158346	3.4224703	9.1900215	Multitasking_Read
12:11:28.396	-0.090982445	3.2729738	8.935433	-0.008557	0.017345518	0.09743301	0.024158346	3.4224703	9.1900215	Multitasking_Read
12:11:28.418	-0.117319465	3.3040993	9.11261	-0.00733527	0.049110513	0.11209378	0.020492442	3.4049108	9.19655	Multitasking_Read
12:11:28.441	-0.117319465	3.3040993	9.11261	-0.00733527	0.049110513	0.11209378	0.020492442	3.4049108	9.19655	Multitasking_Read
12:11:28.464	-0.117319465	3.3040993	9.11261	-0.00733527	0.049110513	0.11209378	0.020492442	3.4049108	9.19655	Multitasking_Read
12:11:28.487	-0.117319465	3.3040993	9.11261	-0.00733527	0.049110513	0.11209378	0.020492442	3.4049108	9.19655	Multitasking_Read
12:11:28.510	-0.117319465	3.3040993	9.11261	-0.00733527	0.049110513	0.11209378	0.020492442	3.4049108	9.19655	Multitasking_Read
12:11:28.531	-0.117319465	3.3040993	9.11261	-0.00733527	0.049110513	0.11209378	0.020492442	3.4049108	9.19655	Multitasking_Read
12:11:28.553	-0.117319465	3.3040993	9.11261	-0.00733527	0.049110513	0.11209378	0.020492442	3.4049108	9.19655	Multitasking_Read
12:11:28.575	-0.117319465	3.3040993	9.11261	-0.00733527	0.049110513	0.11209378	0.020492442	3.4049108	9.19655	Multitasking_Read
12:11:28.599	0.08140534	3.2801564	8.7822	0.0012168436	0.043612726	0.11636983	0.038839232	3.424435	9.189239	Multitasking_Read
12:11:28.622	0.08140534	3.2801564	8.7822	0.0012168436	0.043612726	0.11636983	0.038839232	3.424435	9.189239	Multitasking_Read
12:11:28.644	0.08140534	3.2801564	8.7822	0.0012168436	0.043612726	0.11636983	0.038839232	3.424435	9.189239	Multitasking_Read
12:11:28.666	0.08140534	3.2801564	8.7822	0.0012168436	0.043612726	0.11636983	0.038839232	3.424435	9.189239	Multitasking_Read
12:11:28.688	0.08140534	3.2801564	8.7822	0.0012168436	0.043612726	0.11636983	0.038839232	3.424435	9.189239	Multitasking_Read
12:11:28.710	0.08140534	3.2801564	8.7822	0.0012168436	0.043612726	0.11636983	0.038839232	3.424435	9.189239	Multitasking_Read
12:11:28.732	0.08140534	3.2801564	8.7822	0.0012168436	0.043612726	0.11636983	0.038839232	3.424435	9.189239	Multitasking_Read
12:11:28.755	0.08140534	3.2801564	8.7822	0.0012168436	0.043612726	0.11636983	0.038839232	3.424435	9.189239	Multitasking_Read
12:11:28.776	0.16281068	3.2394538	9.016839	-0.060480546	0.07476685	0.09987646	0.039547052	3.405529	9.1962595	Multitasking_Read
12:11:28.799	0.16281068	3.2394538	9.016839	-0.060480546	0.07476685	0.09987646	0.039547052	3.405529	9.1962595	Multitasking_Read
12:11:28.821	0.16281068	3.2394538	9.016839	-0.060480546	0.07476685	0.09987646	0.039547052	3.405529	9.1962595	Multitasking_Read
12:11:28.844	0.16281068	3.2394538	9.016839	-0.060480546	0.07476685	0.09987646	0.039547052	3.405529	9.1962595	Multitasking_Read
12:11:28.866	0.16281068	3.2394538	9.016839	-0.060480546	0.07476685	0.09987646	0.039547052	3.405529	9.1962595	Multitasking_Read
12:11:28.889	0.16281068	3.2394538	9.016839	-0.060480546	0.07476685	0.09987646	0.039547052	3.405529	9.1962595	Multitasking_Read
12:11:28.912	0.16281068	3.2394538	9.016839	-0.060480546	0.07476685	0.09987646	0.039547052	3.405529	9.1962595	Multitasking_Read
12:11:28.935	0.16281068	3.2394538	9.016839	-0.060480546	0.07476685	0.09987646	0.039547052	3.405529	9.1962595	Multitasking_Read
12:11:28.958	0.26337022	3.2897336	9.031204	-0.020774305	0.035671476	0.083383106	0.09493613	3.3975437	9.198807	Multitasking_Read
12:11:28.981	0.26337022	3.2897336	9.031204	-0.020774305	0.035671476	0.083383106	0.09493613	3.3975437	9.198807	Multitasking_Read
12:11:29.003	0.26337022	3.2897336	9.031204	-0.020774305	0.035671476	0.083383106	0.09493613	3.3975437	9.198807	Multitasking_Read
12:11:29.026	0.26337022	3.2897336	9.031204	-0.020774305	0.035671476	0.083383106	0.09493613	3.3975437	9.198807	Multitasking_Read
12:11:29.049	0.26337022	3.2897336	9.031204	-0.020774305	0.035671476	0.083383106	0.09493613	3.3975437	9.198807	Multitasking_Read
12:11:29.072	0.26337022	3.2897336	9.031204	-0.020774305	0.035671476	0.083383106	0.09493613	3.3975437	9.198807	Multitasking_Read
12:11:29.095	0.26337022	3.2897336	9.031204	-0.020774305	0.035671476	0.083383106	0.09493613	3.3975437	9.198807	Multitasking_Read
12:11:29.117	0.26337022	3.2897336	9.031204	-0.020774305	0.035671476	0.083383106	0.09493613	3.3975437	9.198807	Multitasking_Read
12:11:29.139	0.29928434	3.4166303	8.707977	0.09040317	-0.007699956	0.043676864	0.11091956	3.4199226	9.190332	Multitasking_Read
12:11:29.162	0.29928434	3.4166303	8.707977	0.09040317	-0.007699956	0.043676864	0.11091956	3.4199226	9.190332	Multitasking_Read
12:11:29.185	0.29928434	3.4166303	8.707977	0.09040317	-0.007699956	0.043676864	0.11091956	3.4199226	9.190332	Multitasking_Read
12:11:29.207	0.29928434	3.4166303	8.707977	0.09040317	-0.007699956	0.043676864	0.11091956	3.4199226	9.190332	Multitasking_Read
12:11:29.230	0.29928434	3.4166303	8.707977	0.09040317	-0.007699956	0.043676864	0.11091956	3.4199226	9.190332	Multitasking_Read
12:11:29.253	0.29928434	3.4166303	8.707977	0.09040317	-0.007699956	0.043676864	0.11091956	3.4199226	9.190332	Multitasking_Read
12:11:29.276	0.29928434	3.4166303	8.707977	0.09040317	-0.007699956	0.043676864	0.11091956	3.4199226	9.190332	Multitasking_Read
12:11:29.299	0.29928434	3.4166303	8.707977	0.09040317	-0.007699956	0.043676864	0.11091956	3.4199226	9.190332	Multitasking_Read
12:11:29.322	0.016759925	3.3352249	9.071907	0.0012168436	-0.021749858	-0.0045814896	0.13102241	3.4380581	9.183298	Multitasking_Read
12:11:29.344	0.016759925	3.3352249	9.071907	0.0012168436	-0.021749858	-0.0045814896	0.13102241	3.4380581	9.183298	Multitasking_Read
12:11:29.367	0.016759925	3.3352249	9.071907	0.0012168436	-0.021749858	-0.0045814896	0.13102241	3.4380581	9.183298	Multitasking_Read
12:11:29.390	0.016759925	3.3352249	9.071907	0.0012168436	-0.021749858	-0.0045814896	0.13102241	3.4380581	9.183298	Multitasking_Read
12:11:29.412	0.016759925	3.3352249	9.071907	0.0012168436	-0.021749858	-0.0045814896	0.13102241	3.4380581	9.183298	Multitasking_Read
12:11:29.435	0.016759925	3.3352249	9.071907	0.0012168436	-0.021749858	-0.0045814896	0.13102241	3.4380581	9.183298	Multitasking_Read
12:11:29.457	0.016759925	3.3352249	9.071907	0.0012168436	-0.021749858	-0.0045814896	0.13102241	3.4380581	9.183298	Multitasking_Read
12:11:29.482	0.016759925	3.3352249	9.071907	0.0012168436	-0.021749858	-0.0045814896	0.13102241	3.4380581	9.183298	Multitasking_Read
12:11:29.503	0.052674048	3.4046588	8.492493	0.13133115	-0.08650157	-0.032070428	0.13214295	3.4913306	9.163161	Multitasking_Read
12:11:29.524	0.052674048	3.4046588	8.492493	0.13133115	-0.08650157	-0.032070428	0.13214295	3.4913306	9.163161	Multitasking_Read
12:11:29.545	0.052674048	3.4046588	8.492493	0.13133115	-0.08650157	-0.032070428	0.13214295	3.4913306	9.163161	Multitasking_Read
12:11:29.566	0.052674048	3.4046588	8.492493	0.13133115	-0.08650157	-0.032070428	0.13214295	3.4913306	9.163161	Multitasking_Read
12:11:29.586	0.052674048	3.4046588	8.492493	0.13133115	-0.08650157	-0.032070428	0.13214295	3.4913306	9.163161	Multitasking_Read
12:11:29.606	0.052674048	3.4046588	8.492493	0.13133115	-0.08650157	-0.032070428	0.13214295	3.4913306	9.163161	Multitasking_Read
12:11:29.627	0.052674048	3.4046588	8.492493	0.13133115	-0.08650157	-0.032070428	0.13214295	3.4913306	9.163161	Multitasking_Read
12:11:29.648	0.052674048	3.4046588	8.492493	0.13133115	-0.08650157	-0.032070428	0.13214295	3.4913306	9.163161	Multitasking_Read
12:11:29.670	0.19633053	3.4214187	8.775017	-0.016498249	-0.022360722	-0.047342055	0.18033491	3.5261526	9.148995	Multitasking_Read
12:11:29.691	0.19633053	3.4214187	8.775017	-0.016498249	-0.022360722	-0.047342055	0.18033491	3.5261526	9.148995	Multitasking_Read
12:11:29.713	0.19633053	3.4214187	8.775017	-0.016498249	-0.022360722	-0.047342055	0.18033491	3.5261526	9.148995	Multitasking_Read
12:11:29.734	0.19633053	3.4214187	8.775017	-0.016498249	-0.022360722	-0.047342055	0.18033491	3.5261526	9.148995	Multitasking_Read
12:11:29.755	0.19633053	3.4214187	8.775017	-0.016498249	-0.022360722	-0.047342055	0.18033491	3.5261526	9.148995	Multitasking_Read
12:11:29.782	0.19633053	3.4214187	8.775017	-0.016498249	-0.022360722	-0.047342055	0.18033491	3.5261526	9.148995	Multitasking_Read
12:11:29.804	0.19633053	3.4214187	8.775017	-0.016498249	-0.022360722	-0.047342055	0.18033491	3.5261526	9.148995	Multitasking_Read
12:11:29.829	0.19633053	3.4214187	8.775017	-0.016498249	-0.022360722	-0.047342055	0.18033491	3.5261526	9.148995	Multitasking_Read
12:11:29.851	0.07901107	3.3902931	8.719949	-0.017109113	-0.009532552	-0.024740042	0.18012752	3.5260167	9.14905	Multitasking_Read
12:11:29.873	0.07901107	3.3902931	8.719949	-0.017109113	-0.009532552	-0.024740042	0.18012752	3.5260167	9.14905	Multitasking_Read
12:11:29.895	0.07901107	3.3902931	8.719949	-0.017109113	-0.009532552	-0.024740042	0.18012752	3.5260167	9.14905	Multitasking_Read
12:11:29.916	0.07901107	3.3902931	8.719949	-0.017109113	-0.009532552	-0.024740042	0.18012752	3.5260167	9.14905	Multitasking_Read
12:11:29.938	0.07901107	3.3902931	8.719949	-0.017109113	-0.009532552	-0.024740042	0.18012752	3.5260167	9.14905	Multitasking_Read
12:11:29.962	0.07901107	3.3902931	8.719949	-0.017109113	-0.009532552	-0.024740042	0.18012752	3.5260167	9.14905	Multitasking_Read
12:11:29.983	0.07901107	3.3902931	8.719949	-0.017109113	-0.009532552	-0.024740042	0.18012752	3.5260167	9.14905	Multitasking_Read
12:11:30.004	0.07901107	3.3902931	8.719949	-0.017109113	-0.009532552	-0.024740042	0.18012752	3.5260167	9.14905	Multitasking_Read
12:11:30.025	0.07901107	3.3902931	8.719949	-0.017109113	-0.009532552	-0.024740042	0.18012752	3.5260167	9.14905	Multitasking_Read
12:11:30.047	0.11971374	3.407053	8.822903	-0.0055026743	0.0051282137	0.016798794	0.15608525	3.525103	9.149844	Multitasking_Read
12:11:30.068	0.11971374	3.407053	8.822903	-0.0055026743	0.0051282137	0.016798794	0.15608525	3.525103	9.149844	Multitasking_Read
12:11:30.089	0.11971374	3.407053	8.822903	-0.0055026743	0.0051282137	0.016798794	0.15608525	3.525103	9.149844	Multitasking_Read
12:11:30.110	0.11971374	3.407053	8.822903	-0.0055026743	0.0051282137	0.016798794	0.15608525	3.525103	9.149844	Multitasking_Read
12:11:30.131	0.11971374	3.407053	8.822903	-0.0055026743	0.0051282137	0.016798794	0.15608525	3.525103	9.149844	Multitasking_Read
12:11:30.152	0.11971374	3.407053	8.822903	-0.0055026743	0.0051282137	0.016798794	0.15608525	3.525103	9.149844	Multitasking_Read
12:11:30.173	0.11971374	3.407053	8.822903	-0.0055026743	0.0051282137	0.016798794	0.15608525	3.525103	9.149844	Multitasking_Read
12:11:30.194	0.11971374	3.407053	8.822903	-0.0055026743	0.0051282137	0.016798794	0.15608525	3.525103	9.149844	Multitasking_Read
12:11:30.216	0.14126222	3.3328304	8.8324795	-0.09529986	0.025286766	-0.0064140847	0.14036489	3.5022273	9.15888	Multitasking_Read
12:11:30.237	0.14126222	3.3328304	8.8324795	-0.09529986	0.025286766	-0.0064140847	0.14036489	3.5022273	9.15888	Multitasking_Read
12:11:30.258	0.14126222	3.3328304	8.8324795	-0.09529986	0.025286766	-0.0064140847	0.14036489	3.5022273	9.15888	Multitasking_Read
12:11:30.283	0.14126222	3.3328304	8.8324795	-0.09529986	0.025286766	-0.0064140847	0.14036489	3.5022273	9.15888	Multitasking_Read
12:11:30.304	0.14126222	3.3328304	8.8324795	-0.09529986	0.025286766	-0.0064140847	0.14036489	3.5022273	9.15888	Multitasking_Read
12:11:30.326	0.14126222	3.3328304	8.8324795	-0.09529986	0.025286766	-0.0064140847	0.14036489	3.5022273	9.15888	Multitasking_Read
12:11:30.347	0.14126222	3.3328304	8.8324795	-0.09529986	0.025286766	-0.0064140847	0.14036489	3.5022273	9.15888	Multitasking_Read
12:11:30.368	0.14126222	3.3328304	8.8324795	-0.09529986	0.025286766	-0.0064140847	0.14036489	3.5022273	9.15888	Multitasking_Read
12:11:30.389	0.08858817	3.3591676	8.743892	0.028094914	0.02101071	0.019242257	0.11410948	3.4722292	9.170658	Multitasking_Read
12:11:30.410	0.08858817	3.3591676	8.743892	0.028094914	0.02101071	0.019242257	0.11410948	3.4722292	9.170658	Multitasking_Read
12:11:30.432	0.08858817	3.3591676	8.743892	0.028094914	0.02101071	0.019242257	0.11410948	3.4722292	9.170658	Multitasking_Read
12:11:30.453	0.08858817	3.3591676	8.743892	0.028094914	0.02101071	0.019242257	0.11410948	3.4722292	9.170658	Multitasking_Read
12:11:30.474	0.08858817	3.3591676	8.743892	0.028094914	0.02101071	0.019242257	0.11410948	3.4722292	9.170658	Multitasking_Read
12:11:30.496	0.08858817	3.3591676	8.743892	0.028094914	0.02101071	0.019242257	0.11410948	3.4722292	9.170658	Multitasking_Read
12:11:30.517	0.08858817	3.3591676	8.743892	0.028094914	0.02101071	0.019242257	0.11410948	3.4722292	9.170658	Multitasking_Read
12:11:30.538	0.08858817	3.3591676	8.743892	0.028094914	0.02101071	0.019242257	0.11410948	3.4722292	9.170658	Multitasking_Read
12:11:30.559	0.08858817	3.3591676	8.743892	0.028094914	0.02101071	0.019242257	0.11410948	3.4722292	9.170658	Multitasking_Read
12:11:30.581	0.09577099	3.3400133	8.834874	-0.004891809	0.026508497	0.0027488936	0.10289939	3.465926	9.173176	Multitasking_Read
12:11:30.602	0.09577099	3.3400133	8.834874	-0.004891809	0.026508497	0.0027488936	0.10289939	3.465926	9.173176	Multitasking_Read
12:11:30.623	0.09577099	3.3400133	8.834874	-0.004891809	0.026508497	0.0027488936	0.10289939	3.465926	9.173176	Multitasking_Read
12:11:30.645	0.09577099	3.3400133	8.834874	-0.004891809	0.026508497	0.0027488936	0.10289939	3.465926	9.173176	Multitasking_Read
12:11:30.666	0.09577099	3.3400133	8.834874	-0.004891809	0.026508497	0.0027488936	0.10289939	3.465926	9.173176	Multitasking_Read
12:11:30.698	0.09577099	3.3400133	8.834874	-0.004891809	0.026508497	0.0027488936	0.10289939	3.465926	9.173176	Multitasking_Read
12:11:30.731	0.09577099	3.3400133	8.834874	-0.004891809	0.026508497	0.0027488936	0.10289939	3.465926	9.173176	Multitasking_Read
12:11:30.765	0.090982445	3.3352249	8.885154	0.011601553	0.006349944	0.0070249503	0.09569458	3.4665787	9.173006	Multitasking_Read
12:11:30.801	0.090982445	3.3352249	8.885154	0.011601553	0.006349944	0.0070249503	0.09569458	3.4665787	9.173006	Multitasking_Read
12:11:30.835	0.090982445	3.3352249	8.885154	0.011601553	0.006349944	0.0070249503	0.09569458	3.4665787	9.173006	Multitasking_Read
12:11:30.867	0.090982445	3.3352249	8.885154	0.011601553	0.006349944	0.0070249503	0.09569458	3.4665787	9.173006	Multitasking_Read
12:11:30.901	0.090982445	3.3352249	8.885154	0.011601553	0.006349944	0.0070249503	0.09569458	3.4665787	9.173006	Multitasking_Read
12:11:30.935	0.105348095	3.3567734	8.973742	-0.011611327	0.0039064833	0.0033597588	0.087484434	3.4740715	9.170253	Multitasking_Read
12:11:30.958	0.105348095	3.3567734	8.973742	-0.011611327	0.0039064833	0.0033597588	0.087484434	3.4740715	9.170253	Multitasking_Read
12:11:30.981	0.105348095	3.3567734	8.973742	-0.011611327	0.0039064833	0.0033597588	0.087484434	3.4740715	9.170253	Multitasking_Read
12:11:31.004	0.105348095	3.3567734	8.973742	-0.011611327	0.0039064833	0.0033597588	0.087484434	3.4740715	9.170253	Multitasking_Read
12:11:31.025	0.105348095	3.3567734	8.973742	-0.011611327	0.0039064833	0.0033597588	0.087484434	3.4740715	9.170253	Multitasking_Read
12:11:31.047	0.105348095	3.3567734	8.973742	-0.011611327	0.0039064833	0.0033597588	0.087484434	3.4740715	9.170253	Multitasking_Read
12:11:31.069	0.105348095	3.3567734	8.973742	-0.011611327	0.0039064833	0.0033597588	0.087484434	3.4740715	9.170253	Multitasking_Read
12:11:31.092	0.105348095	3.3567734	8.973742	-0.011611327	0.0039064833	0.0033597588	0.087484434	3.4740715	9.170253	Multitasking_Read
12:11:31.116	0.06464542	3.354379	8.755863	0.038479622	-0.0070890915	0.023518313	0.079129525	3.468957	9.172265	Multitasking_Read
12:11:31.139	0.06464542	3.354379	8.755863	0.038479622	-0.0070890915	0.023518313	0.079129525	3.468957	9.172265	Multitasking_Read
12:11:31.162	0.06464542	3.354379	8.755863	0.038479622	-0.0070890915	0.023518313	0.079129525	3.468957	9.172265	Multitasking_Read
12:11:31.184	0.06464542	3.354379	8.755863	0.038479622	-0.0070890915	0.023518313	0.079129525	3.468957	9.172265	Multitasking_Read
12:11:31.207	0.06464542	3.354379	8.755863	0.038479622	-0.0070890915	0.023518313	0.079129525	3.468957	9.172265	Multitasking_Read
12:11:31.231	0.06464542	3.354379	8.755863	0.038479622	-0.0070890915	0.023518313	0.079129525	3.468957	9.172265	Multitasking_Read
12:11:31.254	0.06464542	3.354379	8.755863	0.038479622	-0.0070890915	0.023518313	0.079129525	3.468957	9.172265	Multitasking_Read
12:11:31.277	0.06464542	3.354379	8.755863	0.038479622	-0.0070890915	0.023518313	0.079129525	3.468957	9.172265	Multitasking_Read
12:11:31.301	0.08858817	3.3400133	8.947405	0.01587761	-0.009532552	0.010079276	0.090282366	3.4621968	9.174717	Multitasking_Read
12:11:31.324	0.08858817	3.3400133	8.947405	0.01587761	-0.009532552	0.010079276	0.090282366	3.4621968	9.174717	Multitasking_Read
12:11:31.347	0.08858817	3.3400133	8.947405	0.01587761	-0.009532552	0.010079276	0.090282366	3.4621968	9.174717	Multitasking_Read
12:11:31.370	0.08858817	3.3400133	8.947405	0.01587761	-0.009532552	0.010079276	0.090282366	3.4621968	9.174717	Multitasking_Read
12:11:31.393	0.08858817	3.3400133	8.947405	0.01587761	-0.009532552	0.010079276	0.090282366	3.4621968	9.174717	Multitasking_Read
12:11:31.416	0.08858817	3.3400133	8.947405	0.01587761	-0.009532552	0.010079276	0.090282366	3.4621968	9.174717	Multitasking_Read
12:11:31.440	0.08858817	3.3400133	8.947405	0.01587761	-0.009532552	0.010079276	0.090282366	3.4621968	9.174717	Multitasking_Read
12:11:31.463	0.08858817	3.3400133	8.947405	0.01587761	-0.009532552	0.010079276	0.090282366	3.4621968	9.174717	Multitasking_Read
12:11:31.486	0.05506832	3.337619	8.818114	0.016488474	0.013069462	0.01985312	0.095535666	3.4603627	9.175355	Multitasking_Read
12:11:31.510	0.05506832	3.337619	8.818114	0.016488474	0.013069462	0.01985312	0.095535666	3.4603627	9.175355	Multitasking_Read
12:11:31.532	0.05506832	3.337619	8.818114	0.016488474	0.013069462	0.01985312	0.095535666	3.4603627	9.175355	Multitasking_Read
12:11:31.556	0.05506832	3.337619	8.818114	0.016488474	0.013069462	0.01985312	0.095535666	3.4603627	9.175355	Multitasking_Read
12:11:31.579	0.05506832	3.337619	8.818114	0.016488474	0.013069462	0.01985312	0.095535666	3.4603627	9.175355	Multitasking_Read
12:11:31.602	0.05506832	3.337619	8.818114	0.016488474	0.013069462	0.01985312	0.095535666	3.4603627	9.175355	Multitasking_Read
12:11:31.625	0.05506832	3.337619	8.818114	0.016488474	0.013069462	0.01985312	0.095535666	3.4603627	9.175355	Multitasking_Read
12:11:31.648	0.05506832	3.337619	8.818114	0.016488474	0.013069462	0.01985312	0.10927049	3.470822	9.17125	Multitasking_Read
12:11:31.672	0.083799616	3.3639562	8.7534685	-0.032380745	0.010015136	0.016798794	0.10927049	3.470822	9.17125	Multitasking_Read
12:11:31.695	0.083799616	3.3639562	8.7534685	-0.032380745	0.010015136	0.016798794	0.10927049	3.470822	9.17125	Multitasking_Read
12:11:31.718	0.083799616	3.3639562	8.7534685	-0.032380745	0.010015136	0.016798794	0.10927049	3.470822	9.17125	Multitasking_Read
12:11:31.740	0.083799616	3.3639562	8.7534685	-0.032380745	0.010015136	0.016798794	0.10927049	3.470822	9.17125	Multitasking_Read
12:11:31.762	0.083799616	3.3639562	8.7534685	-0.032380745	0.010015136	0.016798794	0.10927049	3.470822	9.17125	Multitasking_Read
12:11:31.784	0.083799616	3.3639562	8.7534685	-0.032380745	0.010015136	0.016798794	0.10927049	3.470822	9.17125	Multitasking_Read
12:11:31.808	0.083799616	3.3639562	8.7534685	-0.032380745	0.010015136	0.016798794	0.10927049	3.470822	9.17125	Multitasking_Read
12:11:31.830	0.11971374	3.3519847	8.851634	-0.032380745	-0.0046456303	0.016798794	0.11797422	3.4706695	9.1712	Multitasking_Read
12:11:31.853	0.11971374	3.3519847	8.851634	-0.032380745	-0.0046456303	0.016798794	0.11797422	3.4706695	9.1712	Multitasking_Read
12:11:31.876	0.11971374	3.3519847	8.851634	-0.032380745	-0.0046456303	0.016798794	0.11797422	3.4706695	9.1712	Multitasking_Read
12:11:31.899	0.11971374	3.3519847	8.851634	-0.032380745	-0.0046456303	0.016798794	0.11797422	3.4706695	9.1712	Multitasking_Read
12:11:31.923	0.11971374	3.3519847	8.851634	-0.032380745	-0.0046456303	0.016798794	0.11797422	3.4706695	9.1712	Multitasking_Read
12:11:31.946	0.11971374	3.3519847	8.851634	-0.032380745	-0.0046456303	0.016798794	0.11797422	3.4706695	9.1712	Multitasking_Read
12:11:31.969	0.11971374	3.3519847	8.851634	-0.032380745	-0.0046456303	0.016798794	0.11797422	3.4706695	9.1712	Multitasking_Read
12:11:31.992	0.11971374	3.3519847	8.851634	-0.032380745	-0.0046456303	0.016798794	0.11797422	3.4706695	9.1712	Multitasking_Read
12:11:32.014	0.10774237	3.354379	8.93304	-0.028104689	-0.011976013	0.018020526	0.1293026	3.465589	9.172968	Multitasking_Read
12:11:32.038	0.10774237	3.354379	8.93304	-0.028104689	-0.011976013	0.018020526	0.1293026	3.465589	9.172968	Multitasking_Read
12:11:32.061	0.10774237	3.354379	8.93304	-0.028104689	-0.011976013	0.018020526	0.1293026	3.465589	9.172968	Multitasking_Read
12:11:32.084	0.10774237	3.354379	8.93304	-0.028104689	-0.011976013	0.018020526	0.1293026	3.465589	9.172968	Multitasking_Read
12:11:32.107	0.10774237	3.354379	8.93304	-0.028104689	-0.011976013	0.018020526	0.1293026	3.465589	9.172968	Multitasking_Read
12:11:32.130	0.10774237	3.354379	8.93304	-0.028104689	-0.011976013	0.018020526	0.1293026	3.465589	9.172968	Multitasking_Read
12:11:32.153	0.10774237	3.354379	8.93304	-0.028104689	-0.011976013	0.018020526	0.1293026	3.465589	9.172968	Multitasking_Read
12:11:32.176	0.10774237	3.354379	8.93304	-0.028104689	-0.011976013	0.018020526	0.1293026	3.465589	9.172968	Multitasking_Read
12:11:32.199	0.18196489	3.344802	8.789383	0.0048820353	0.00024129178	0.018020526	0.1252662	3.4674582	9.172318	Multitasking_Read
12:11:32.221	0.18196489	3.344802	8.789383	0.0048820353	0.00024129178	0.018020526	0.1252662	3.4674582	9.172318	Multitasking_Read
12:11:32.244	0.18196489	3.344802	8.789383	0.0048820353	0.00024129178	0.018020526	0.1252662	3.4674582	9.172318	Multitasking_Read
12:11:32.268	0.18196489	3.344802	8.789383	0.0048820353	0.00024129178	0.018020526	0.1252662	3.4674582	9.172318	Multitasking_Read
12:11:32.291	0.18196489	3.344802	8.789383	0.0048820353	0.00024129178	0.018020526	0.1252662	3.4674582	9.172318	Multitasking_Read
12:11:32.314	0.18196489	3.344802	8.789383	0.0048820353	0.00024129178	0.018020526	0.1252662	3.4674582	9.172318	Multitasking_Read
12:11:32.337	0.18196489	3.344802	8.789383	0.0048820353	0.00024129178	0.018020526	0.1252662	3.4674582	9.172318	Multitasking_Read
12:11:32.360	0.18196489	3.344802	8.789383	0.0048820353	0.00024129178	0.018020526	0.1252662	3.4674582	9.172318	Multitasking_Read
12:11:32.384	0.102953814	3.3567734	8.746285	0.012212418	0.007571675	0.026572637	0.11622736	3.4726312	9.17048	Multitasking_Read
12:11:32.407	0.102953814	3.3567734	8.746285	0.012212418	0.007571675	0.026572637	0.11622736	3.4726312	9.17048	Multitasking_Read
12:11:32.430	0.102953814	3.3567734	8.746285	0.012212418	0.007571675	0.026572637	0.11622736	3.4726312	9.17048	Multitasking_Read
12:11:32.452	0.102953814	3.3567734	8.746285	0.012212418	0.007571675	0.026572637	0.11622736	3.4726312	9.17048	Multitasking_Read
12:11:32.473	0.102953814	3.3567734	8.746285	0.012212418	0.007571675	0.026572637	0.11622736	3.4726312	9.17048	Multitasking_Read
12:11:32.493	0.102953814	3.3567734	8.746285	0.012212418	0.007571675	0.026572637	0.11622736	3.4726312	9.17048	Multitasking_Read
12:11:32.514	0.102953814	3.3567734	8.746285	0.012212418	0.007571675	0.026572637	0.11622736	3.4726312	9.17048	Multitasking_Read
12:11:32.534	0.102953814	3.3567734	8.746285	0.012212418	0.007571675	0.026572637	0.11622736	3.4726312	9.17048	Multitasking_Read
12:11:32.555	0.08619389	3.3687446	8.873182	-0.011611327	0.0026847527	0.0070249503	0.110727966	3.4953997	9.161893	Multitasking_Read
12:11:32.576	0.08619389	3.3687446	8.873182	-0.011611327	0.0026847527	0.0070249503	0.110727966	3.4953997	9.161893	Multitasking_Read
12:11:32.598	0.08619389	3.3687446	8.873182	-0.011611327	0.0026847527	0.0070249503	0.110727966	3.4953997	9.161893	Multitasking_Read
12:11:32.620	0.08619389	3.3687446	8.873182	-0.011611327	0.0026847527	0.0070249503	0.110727966	3.4953997	9.161893	Multitasking_Read
12:11:32.641	0.08619389	3.3687446	8.873182	-0.011611327	0.0026847527	0.0070249503	0.110727966	3.4953997	9.161893	Multitasking_Read
12:11:32.663	0.08619389	3.3687446	8.873182	-0.011611327	0.0026847527	0.0070249503	0.110727966	3.4953997	9.161893	Multitasking_Read
12:11:32.685	0.08619389	3.3687446	8.873182	-0.011611327	0.0026847527	0.0070249503	0.110727966	3.4953997	9.161893	Multitasking_Read
12:11:32.708	0.08619389	3.3687446	8.873182	-0.011611327	0.0026847527	0.0070249503	0.110727966	3.4953997	9.161893	Multitasking_Read
12:11:32.730	0.1340794	3.4118416	8.818114	-0.029326418	0.014902058	0.005192355	0.115395784	3.5044107	9.158393	Multitasking_Read
12:11:32.751	0.1340794	3.4118416	8.818114	-0.029326418	0.014902058	0.005192355	0.115395784	3.5044107	9.158393	Multitasking_Read
12:11:32.772	0.1340794	3.4118416	8.818114	-0.029326418	0.014902058	0.005192355	0.115395784	3.5044107	9.158393	Multitasking_Read
12:11:32.794	0.1340794	3.4118416	8.818114	-0.029326418	0.014902058	0.005192355	0.115395784	3.5044107	9.158393	Multitasking_Read
12:11:32.815	0.1340794	3.4118416	8.818114	-0.029326418	0.014902058	0.005192355	0.115395784	3.5044107	9.158393	Multitasking_Read
12:11:32.837	0.1340794	3.4118416	8.818114	-0.029326418	0.014902058	0.005192355	0.115395784	3.5044107	9.158393	Multitasking_Read
12:11:32.858	0.1340794	3.4118416	8.818114	-0.029326418	0.014902058	0.005192355	0.115395784	3.5044107	9.158393	Multitasking_Read
12:11:32.880	0.1340794	3.4118416	8.818114	-0.029326418	0.014902058	0.005192355	0.115395784	3.5044107	9.158393	Multitasking_Read
12:11:32.901	0.1340794	3.4118416	8.818114	-0.029326418	0.014902058	0.005192355	0.115395784	3.5044107	9.158393	Multitasking_Read
12:11:32.922	0.098165266	3.3663504	8.717555	0.0054929005	0.000852157	0.008246682	0.11410378	3.512956	9.155135	Multitasking_Read
12:11:32.943	0.098165266	3.3663504	8.717555	0.0054929005	0.000852157	0.008246682	0.11410378	3.512956	9.155135	Multitasking_Read
12:11:32.964	0.098165266	3.3663504	8.717555	0.0054929005	0.000852157	0.008246682	0.11410378	3.512956	9.155135	Multitasking_Read
12:11:32.985	0.098165266	3.3663504	8.717555	0.0054929005	0.000852157	0.008246682	0.11410378	3.512956	9.155135	Multitasking_Read
12:11:33.006	0.098165266	3.3663504	8.717555	0.0054929005	0.000852157	0.008246682	0.11410378	3.512956	9.155135	Multitasking_Read
12:11:33.027	0.098165266	3.3663504	8.717555	0.0054929005	0.000852157	0.008246682	0.11410378	3.512956	9.155135	Multitasking_Read
12:11:33.048	0.098165266	3.3663504	8.717555	0.0054929005	0.000852157	0.008246682	0.11410378	3.512956	9.155135	Multitasking_Read
12:11:33.069	0.098165266	3.3663504	8.717555	0.0054929005	0.000852157	0.008246682	0.11410378	3.512956	9.155135	Multitasking_Read
12:11:33.090	0.08140534	3.3831103	8.854029	0.002438574	-0.0070890915	0.0125227375	0.11092403	3.5126452	9.155293	Multitasking_Read
12:11:33.111	0.08140534	3.3831103	8.854029	0.002438574	-0.0070890915	0.0125227375	0.11092403	3.5126452	9.155293	Multitasking_Read
12:11:33.132	0.08140534	3.3831103	8.854029	0.002438574	-0.0070890915	0.0125227375	0.11092403	3.5126452	9.155293	Multitasking_Read
12:11:33.153	0.08140534	3.3831103	8.854029	0.002438574	-0.0070890915	0.0125227375	0.11092403	3.5126452	9.155293	Multitasking_Read
12:11:33.174	0.08140534	3.3831103	8.854029	0.002438574	-0.0070890915	0.0125227375	0.11092403	3.5126452	9.155293	Multitasking_Read
12:11:33.195	0.08140534	3.3831103	8.854029	0.002438574	-0.0070890915	0.0125227375	0.11092403	3.5126452	9.155293	Multitasking_Read
12:11:33.216	0.08140534	3.3831103	8.854029	0.002438574	-0.0070890915	0.0125227375	0.11092403	3.5126452	9.155293	Multitasking_Read
12:11:33.238	0.08140534	3.3831103	8.854029	0.002438574	-0.0070890915	0.0125227375	0.11092403	3.5126452	9.155293	Multitasking_Read
12:11:33.260	0.08140534	3.3831103	8.854029	0.002438574	-0.0070890915	0.0125227375	0.11092403	3.5126452	9.155293	Multitasking_Read
12:11:33.281	0.083799616	3.4357843	8.827691	0.007325496	-0.0070890915	0.0106901415	0.11400727	3.5181792	9.15313	Multitasking_Read
12:11:33.302	0.083799616	3.4357843	8.827691	0.007325496	-0.0070890915	0.0106901415	0.11400727	3.5181792	9.15313	Multitasking_Read
12:11:33.323	0.083799616	3.4357843	8.827691	0.007325496	-0.0070890915	0.0106901415	0.11400727	3.5181792	9.15313	Multitasking_Read
12:11:33.345	0.083799616	3.4357843	8.827691	0.007325496	-0.0070890915	0.0106901415	0.11400727	3.5181792	9.15313	Multitasking_Read
12:11:33.366	0.083799616	3.4357843	8.827691	0.007325496	-0.0070890915	0.0106901415	0.11400727	3.5181792	9.15313	Multitasking_Read
12:11:33.387	0.083799616	3.4357843	8.827691	0.007325496	-0.0070890915	0.0106901415	0.11400727	3.5181792	9.15313	Multitasking_Read
12:11:33.409	0.083799616	3.4357843	8.827691	0.007325496	-0.0070890915	0.0106901415	0.11400727	3.5181792	9.15313	Multitasking_Read
12:11:33.430	0.083799616	3.4357843	8.827691	0.007325496	-0.0070890915	0.0106901415	0.11400727	3.5181792	9.15313	Multitasking_Read
12:11:33.451	0.16759923	3.371139	8.494887	-4.886922e-06	-0.021138992	0.01740966	0.11832528	3.5266767	9.149804	Multitasking_Read
12:11:33.472	0.16759923	3.371139	8.494887	-4.886922e-06	-0.021138992	0.01740966	0.11832528	3.5266767	9.149804	Multitasking_Read
12:11:33.495	0.16759923	3.371139	8.494887	-4.886922e-06	-0.021138992	0.01740966	0.11832528	3.5266767	9.149804	Multitasking_Read
12:11:33.517	0.16759923	3.371139	8.494887	-4.886922e-06	-0.021138992	0.01740966	0.11832528	3.5266767	9.149804	Multitasking_Read
12:11:33.538	0.16759923	3.371139	8.494887	-4.886922e-06	-0.021138992	0.01740966	0.11832528	3.5266767	9.149804	Multitasking_Read
12:11:33.560	0.16759923	3.371139	8.494887	-4.886922e-06	-0.021138992	0.01740966	0.11832528	3.5266767	9.149804	Multitasking_Read
12:11:33.582	0.16759923	3.371139	8.494887	-4.886922e-06	-0.021138992	0.01740966	0.11832528	3.5266767	9.149804	Multitasking_Read
12:11:33.603	0.16759923	3.371139	8.494887	-4.886922e-06	-0.021138992	0.01740966	0.11832528	3.5266767	9.149804	Multitasking_Read
12:11:33.625	0.16759923	3.371139	8.494887	-0.0024483479	-0.011365147	0.013744468	0.11832528	3.5266767	9.149804	Multitasking_Read
12:11:33.647	0.083799616	3.4262073	9.040782	-0.0024483479	-0.011365147	0.013744468	0.12847832	3.5157273	9.153881	Multitasking_Read
12:11:33.668	0.083799616	3.4262073	9.040782	-0.0024483479	-0.011365147	0.013744468	0.12847832	3.5157273	9.153881	Multitasking_Read
12:11:33.690	0.083799616	3.4262073	9.040782	-0.0024483479	-0.011365147	0.013744468	0.12847832	3.5157273	9.153881	Multitasking_Read
12:11:33.712	0.083799616	3.4262073	9.040782	-0.0024483479	-0.011365147	0.013744468	0.12847832	3.5157273	9.153881	Multitasking_Read
12:11:33.734	0.083799616	3.4262073	9.040782	-0.0024483479	-0.011365147	0.013744468	0.12847832	3.5157273	9.153881	Multitasking_Read
12:11:33.755	0.083799616	3.4262073	9.040782	-0.0024483479	-0.011365147	0.013744468	0.12847832	3.5157273	9.153881	Multitasking_Read
12:11:33.777	0.083799616	3.4262073	9.040782	-0.0024483479	-0.011365147	0.013744468	0.12847832	3.5157273	9.153881	Multitasking_Read
12:11:33.799	0.083799616	3.4262073	9.040782	-0.0024483479	-0.011365147	0.013744468	0.12847832	3.5157273	9.153881	Multitasking_Read
12:11:33.821	0.16041641	3.4238129	8.906702	0.002438574	-0.010754283	0.0045814896	0.13218865	3.5223243	9.151292	Multitasking_Read
12:11:33.843	0.16041641	3.4238129	8.906702	0.002438574	-0.010754283	0.0045814896	0.13218865	3.5223243	9.151292	Multitasking_Read
12:11:33.864	0.16041641	3.4238129	8.906702	0.002438574	-0.010754283	0.0045814896	0.13218865	3.5223243	9.151292	Multitasking_Read
12:11:33.886	0.16041641	3.4238129	8.906702	0.002438574	-0.010754283	0.0045814896	0.13218865	3.5223243	9.151292	Multitasking_Read
12:11:33.907	0.16041641	3.4238129	8.906702	0.002438574	-0.010754283	0.0045814896	0.13218865	3.5223243	9.151292	Multitasking_Read
12:11:33.930	0.16041641	3.4238129	8.906702	0.002438574	-0.010754283	0.0045814896	0.13218865	3.5223243	9.151292	Multitasking_Read
12:11:33.951	0.16041641	3.4238129	8.906702	0.002438574	-0.010754283	0.0045814896	0.13218865	3.5223243	9.151292	Multitasking_Read
12:11:33.972	0.16041641	3.4238129	8.906702	0.002438574	-0.010754283	0.0045814896	0.13218865	3.5223243	9.151292	Multitasking_Read
12:11:33.993	0.17717634	3.4286015	8.73192	0.014655879	-0.006478226	0.0106901415	0.13353623	3.5297773	9.148399	Multitasking_Read
12:11:34.014	0.17717634	3.4286015	8.73192	0.014655879	-0.006478226	0.0106901415	0.13353623	3.5297773	9.148399	Multitasking_Read
12:11:34.035	0.17717634	3.4286015	8.73192	0.014655879	-0.006478226	0.0106901415	0.13353623	3.5297773	9.148399	Multitasking_Read
12:11:34.057	0.17717634	3.4286015	8.73192	0.014655879	-0.006478226	0.0106901415	0.13353623	3.5297773	9.148399	Multitasking_Read
12:11:34.078	0.17717634	3.4286015	8.73192	0.014655879	-0.006478226	0.0106901415	0.13353623	3.5297773	9.148399	Multitasking_Read
12:11:34.100	0.17717634	3.4286015	8.73192	0.014655879	-0.006478226	0.0106901415	0.13353623	3.5297773	9.148399	Multitasking_Read
12:11:34.122	0.17717634	3.4286015	8.73192	0.014655879	-0.006478226	0.0106901415	0.13353623	3.5297773	9.148399	Multitasking_Read
12:11:34.143	0.17717634	3.4286015	8.73192	0.014655879	-0.006478226	0.0106901415	0.13353623	3.5297773	9.148399	Multitasking_Read
12:11:34.166	0.08619389	3.3950818	8.868394	-0.012833057	0.0014630222	0.011911872	0.13578524	3.5381536	9.14513	Multitasking_Read
12:11:34.187	0.08619389	3.3950818	8.868394	-0.012833057	0.0014630222	0.011911872	0.13578524	3.5381536	9.14513	Multitasking_Read
12:11:34.209	0.08619389	3.3950818	8.868394	-0.012833057	0.0014630222	0.011911872	0.13578524	3.5381536	9.14513	Multitasking_Read
12:11:34.231	0.08619389	3.3950818	8.868394	-0.012833057	0.0014630222	0.011911872	0.13578524	3.5381536	9.14513	Multitasking_Read
12:11:34.252	0.08619389	3.3950818	8.868394	-0.012833057	0.0014630222	0.011911872	0.13578524	3.5381536	9.14513	Multitasking_Read
12:11:34.273	0.08619389	3.3950818	8.868394	-0.012833057	0.0014630222	0.011911872	0.13578524	3.5381536	9.14513	Multitasking_Read
12:11:34.294	0.08619389	3.3950818	8.868394	-0.012833057	0.0014630222	0.011911872	0.13578524	3.5381536	9.14513	Multitasking_Read
12:11:34.315	0.08619389	3.3950818	8.868394	-0.012833057	0.0014630222	0.011911872	0.13578524	3.5381536	9.14513	Multitasking_Read
12:11:34.337	0.08619389	3.3950818	8.868394	-0.012833057	0.0014630222	0.011911872	0.13578524	3.5381536	9.14513	Multitasking_Read
12:11:34.358	0.09577099	3.397476	9.004868	-0.014054787	0.013680328	0.0064140847	0.13884184	3.5358016	9.145994	Multitasking_Read
12:11:34.379	0.09577099	3.397476	9.004868	-0.014054787	0.013680328	0.0064140847	0.13884184	3.5358016	9.145994	Multitasking_Read
12:11:34.400	0.09577099	3.397476	9.004868	-0.014054787	0.013680328	0.0064140847	0.13884184	3.5358016	9.145994	Multitasking_Read
12:11:34.422	0.09577099	3.397476	9.004868	-0.014054787	0.013680328	0.0064140847	0.13884184	3.5358016	9.145994	Multitasking_Read
12:11:34.443	0.09577099	3.397476	9.004868	-0.014054787	0.013680328	0.0064140847	0.13884184	3.5358016	9.145994	Multitasking_Read
12:11:34.464	0.09577099	3.397476	9.004868	-0.014054787	0.013680328	0.0064140847	0.13884184	3.5358016	9.145994	Multitasking_Read
12:11:34.485	0.09577099	3.397476	9.004868	-0.014054787	0.013680328	0.0064140847	0.13884184	3.5358016	9.145994	Multitasking_Read
12:11:34.507	0.09577099	3.397476	9.004868	-0.014054787	0.013680328	0.0064140847	0.13884184	3.5358016	9.145994	Multitasking_Read
12:11:34.529	0.05985687	3.4333901	8.76544	-0.03421334	0.003295618	0.018020526	0.13255346	3.503907	9.158354	Multitasking_Read
12:11:34.550	0.05985687	3.4333901	8.76544	-0.03421334	0.003295618	0.018020526	0.13255346	3.503907	9.158354	Multitasking_Read
12:11:34.571	0.05985687	3.4333901	8.76544	-0.03421334	0.003295618	0.018020526	0.13255346	3.503907	9.158354	Multitasking_Read
12:11:34.592	0.05985687	3.4333901	8.76544	-0.03421334	0.003295618	0.018020526	0.13255346	3.503907	9.158354	Multitasking_Read
12:11:34.613	0.05985687	3.4333901	8.76544	-0.03421334	0.003295618	0.018020526	0.13255346	3.503907	9.158354	Multitasking_Read
12:11:34.634	0.05985687	3.4333901	8.76544	-0.03421334	0.003295618	0.018020526	0.13255346	3.503907	9.158354	Multitasking_Read
12:11:34.656	0.05985687	3.4333901	8.76544	-0.03421334	0.003295618	0.018020526	0.13255346	3.503907	9.158354	Multitasking_Read
12:11:34.677	0.05985687	3.4333901	8.76544	-0.03421334	0.003295618	0.018020526	0.13255346	3.503907	9.158354	Multitasking_Read
12:11:34.698	0.05985687	3.4333901	8.76544	-0.03421334	0.003295618	0.018020526	0.13255346	3.503907	9.158354	Multitasking_Read
12:11:34.720	0.08858817	3.3639562	8.885154	0.0048820353	0.000852157	0.0045814896	0.13304502	3.475938	9.168998	Multitasking_Read
12:11:34.742	0.08858817	3.3639562	8.885154	0.0048820353	0.000852157	0.0045814896	0.13304502	3.475938	9.168998	Multitasking_Read
12:11:34.763	0.08858817	3.3639562	8.885154	0.0048820353	0.000852157	0.0045814896	0.13304502	3.475938	9.168998	Multitasking_Read
12:11:34.785	0.08858817	3.3639562	8.885154	0.0048820353	0.000852157	0.0045814896	0.13304502	3.475938	9.168998	Multitasking_Read
12:11:34.805	0.08858817	3.3639562	8.885154	0.0048820353	0.000852157	0.0045814896	0.13304502	3.475938	9.168998	Multitasking_Read
12:11:34.826	0.08858817	3.3639562	8.885154	0.0048820353	0.000852157	0.0045814896	0.13304502	3.475938	9.168998	Multitasking_Read
12:11:34.853	0.08858817	3.3639562	8.885154	0.0048820353	0.000852157	0.0045814896	0.13304502	3.475938	9.168998	Multitasking_Read
12:11:34.885	0.08858817	3.3639562	8.885154	0.0048820353	0.000852157	0.0045814896	0.13304502	3.475938	9.168998	Multitasking_Read
12:11:34.906	0.17238778	3.3855045	8.837268	0.011601553	-0.009532552	0.015577064	0.12919334	3.502611	9.158897	Multitasking_Read
12:11:34.927	0.17238778	3.3855045	8.837268	0.011601553	-0.009532552	0.015577064	0.12919334	3.502611	9.158897	Multitasking_Read
12:11:34.948	0.17238778	3.3855045	8.837268	0.011601553	-0.009532552	0.015577064	0.12919334	3.502611	9.158897	Multitasking_Read
12:11:34.970	0.17238778	3.3855045	8.837268	0.011601553	-0.009532552	0.015577064	0.12919334	3.502611	9.158897	Multitasking_Read
12:11:34.992	0.17238778	3.3855045	8.837268	0.011601553	-0.009532552	0.015577064	0.12919334	3.502611	9.158897	Multitasking_Read
12:11:35.013	0.17238778	3.3855045	8.837268	0.011601553	-0.009532552	0.015577064	0.12919334	3.502611	9.158897	Multitasking_Read
12:11:35.035	0.17238778	3.3855045	8.837268	0.011601553	-0.009532552	0.015577064	0.12919334	3.502611	9.158897	Multitasking_Read
12:11:35.056	0.17238778	3.3855045	8.837268	0.011601553	-0.009532552	0.015577064	0.12919334	3.502611	9.158897	Multitasking_Read
12:11:35.077	0.06464542	3.4022646	8.909097	-0.028715553	-0.0058673606	0.0027488936	0.13406911	3.5130334	9.154835	Multitasking_Read
12:11:35.098	0.06464542	3.4022646	8.909097	-0.028715553	-0.0058673606	0.0027488936	0.13406911	3.5130334	9.154835	Multitasking_Read
12:11:35.120	0.06464542	3.4022646	8.909097	-0.028715553	-0.0058673606	0.0027488936	0.13406911	3.5130334	9.154835	Multitasking_Read
12:11:35.141	0.06464542	3.4022646	8.909097	-0.028715553	-0.0058673606	0.0027488936	0.13406911	3.5130334	9.154835	Multitasking_Read
12:11:35.162	0.06464542	3.4022646	8.909097	-0.028715553	-0.0058673606	0.0027488936	0.13406911	3.5130334	9.154835	Multitasking_Read
12:11:35.183	0.06464542	3.4022646	8.909097	-0.028715553	-0.0058673606	0.0027488936	0.13406911	3.5130334	9.154835	Multitasking_Read
12:11:35.204	0.06464542	3.4022646	8.909097	-0.028715553	-0.0058673606	0.0027488936	0.13406911	3.5130334	9.154835	Multitasking_Read
12:11:35.225	0.06464542	3.4022646	8.909097	-0.028715553	-0.0058673606	0.0027488936	0.13406911	3.5130334	9.154835	Multitasking_Read
12:11:35.246	0.21069619	3.3831103	8.803748	-0.021996036	-0.008310822	0.008857545	0.14743714	3.5082624	9.156459	Multitasking_Read
12:11:35.269	0.21069619	3.3831103	8.803748	-0.021996036	-0.008310822	0.008857545	0.14743714	3.5082624	9.156459	Multitasking_Read
12:11:35.291	0.21069619	3.3831103	8.803748	-0.021996036	-0.008310822	0.008857545	0.14743714	3.5082624	9.156459	Multitasking_Read
12:11:35.313	0.21069619	3.3831103	8.803748	-0.021996036	-0.008310822	0.008857545	0.14743714	3.5082624	9.156459	Multitasking_Read
12:11:35.334	0.21069619	3.3831103	8.803748	-0.021996036	-0.008310822	0.008857545	0.14743714	3.5082624	9.156459	Multitasking_Read
12:11:35.355	0.21069619	3.3831103	8.803748	-0.021996036	-0.008310822	0.008857545	0.14743714	3.5082624	9.156459	Multitasking_Read
12:11:35.376	0.21069619	3.3831103	8.803748	-0.021996036	-0.008310822	0.008857545	0.14743714	3.5082624	9.156459	Multitasking_Read
12:11:35.398	0.21069619	3.3831103	8.803748	-0.021996036	-0.008310822	0.008857545	0.14743714	3.5082624	9.156459	Multitasking_Read
12:11:35.419	0.21069619	3.3831103	8.803748	-0.021996036	-0.008310822	0.008857545	0.14743714	3.5082624	9.156459	Multitasking_Read
12:11:35.440	0.21548474	3.3400133	9.014444	-0.012833057	-0.027858509	0.027794369	0.15511751	3.4606931	9.174416	Multitasking_Read
12:11:35.462	0.21548474	3.3400133	9.014444	-0.012833057	-0.027858509	0.027794369	0.15511751	3.4606931	9.174416	Multitasking_Read
12:11:35.483	0.21548474	3.3400133	9.014444	-0.012833057	-0.027858509	0.027794369	0.15511751	3.4606931	9.174416	Multitasking_Read
12:11:35.504	0.21548474	3.3400133	9.014444	-0.012833057	-0.027858509	0.027794369	0.15511751	3.4606931	9.174416	Multitasking_Read
12:11:35.525	0.21548474	3.3400133	9.014444	-0.012833057	-0.027858509	0.027794369	0.15511751	3.4606931	9.174416	Multitasking_Read
12:11:35.546	0.21548474	3.3400133	9.014444	-0.012833057	-0.027858509	0.027794369	0.15511751	3.4606931	9.174416	Multitasking_Read
12:11:35.567	0.21548474	3.3400133	9.014444	-0.012833057	-0.027858509	0.027794369	0.15511751	3.4606931	9.174416	Multitasking_Read
12:11:35.589	0.21548474	3.3400133	9.014444	-0.012833057	-0.027858509	0.027794369	0.15511751	3.4606931	9.174416	Multitasking_Read
12:11:35.610	0.08858817	3.3112822	8.992896	-0.011611327	0.02101071	0.013744468	0.1723985	3.4470987	9.179224	Multitasking_Read
12:11:35.632	0.08858817	3.3112822	8.992896	-0.011611327	0.02101071	0.013744468	0.1723985	3.4470987	9.179224	Multitasking_Read
12:11:35.653	0.08858817	3.3112822	8.992896	-0.011611327	0.02101071	0.013744468	0.1723985	3.4470987	9.179224	Multitasking_Read
12:11:35.687	0.08858817	3.3112822	8.992896	-0.011611327	0.02101071	0.013744468	0.1723985	3.4470987	9.179224	Multitasking_Read
12:11:35.721	0.08858817	3.3112822	8.992896	-0.011611327	0.02101071	0.013744468	0.1723985	3.4470987	9.179224	Multitasking_Read
12:11:35.754	0.08858817	3.3112822	8.992896	-0.011611327	0.02101071	0.013744468	0.1723985	3.4470987	9.179224	Multitasking_Read
12:11:35.788	0.34477556	3.3400133	8.844451	0.032370973	-0.074895136	0.0039706244	0.1780534	3.4754362	9.168426	Multitasking_Read
12:11:35.823	0.34477556	3.3400133	8.844451	0.032370973	-0.074895136	0.0039706244	0.1780534	3.4754362	9.168426	Multitasking_Read
12:11:35.854	0.34477556	3.3400133	8.844451	0.032370973	-0.074895136	0.0039706244	0.1780534	3.4754362	9.168426	Multitasking_Read
12:11:35.889	0.34477556	3.3400133	8.844451	0.032370973	-0.074895136	0.0039706244	0.1780534	3.4754362	9.168426	Multitasking_Read
12:11:35.912	0.34477556	3.3400133	8.844451	0.032370973	-0.074895136	0.0039706244	0.1780534	3.4754362	9.168426	Multitasking_Read
12:11:35.933	0.34477556	3.3400133	8.844451	0.032370973	-0.074895136	0.0039706244	0.1780534	3.4754362	9.168426	Multitasking_Read
12:11:35.955	0.34477556	3.3400133	8.844451	0.032370973	-0.074895136	0.0039706244	0.1780534	3.4754362	9.168426	Multitasking_Read
12:11:35.978	0.30646718	3.3902931	8.741497	0.0012168436	-0.011365147	-0.047342055	0.21107239	3.5000033	9.158373	Multitasking_Read
12:11:36.000	0.30646718	3.3902931	8.741497	0.0012168436	-0.011365147	-0.047342055	0.21107239	3.5000033	9.158373	Multitasking_Read
12:11:36.023	0.30646718	3.3902931	8.741497	0.0012168436	-0.011365147	-0.047342055	0.21107239	3.5000033	9.158373	Multitasking_Read
12:11:36.044	0.30646718	3.3902931	8.741497	0.0012168436	-0.011365147	-0.047342055	0.21107239	3.5000033	9.158373	Multitasking_Read
12:11:36.065	0.30646718	3.3902931	8.741497	0.0012168436	-0.011365147	-0.047342055	0.21107239	3.5000033	9.158373	Multitasking_Read
12:11:36.087	0.30646718	3.3902931	8.741497	0.0012168436	-0.011365147	-0.047342055	0.21107239	3.5000033	9.158373	Multitasking_Read
12:11:36.108	0.30646718	3.3902931	8.741497	0.0012168436	-0.011365147	-0.047342055	0.21107239	3.5000033	9.158373	Multitasking_Read
12:11:36.131	0.30646718	3.3902931	8.741497	0.0012168436	-0.011365147	-0.047342055	0.21107239	3.5000033	9.158373	Multitasking_Read
12:11:36.152	0.3423813	3.371139	8.92825	-0.04215459	-0.028469376	-0.113926366	0.25278872	3.4890492	9.161496	Multitasking_Read
12:11:36.176	0.3423813	3.371139	8.92825	-0.04215459	-0.028469376	-0.113926366	0.25278872	3.4890492	9.161496	Multitasking_Read
12:11:36.198	0.3423813	3.371139	8.92825	-0.04215459	-0.028469376	-0.113926366	0.25278872	3.4890492	9.161496	Multitasking_Read
12:11:36.219	0.3423813	3.371139	8.92825	-0.04215459	-0.028469376	-0.113926366	0.25278872	3.4890492	9.161496	Multitasking_Read
12:11:36.241	0.3423813	3.371139	8.92825	-0.04215459	-0.028469376	-0.113926366	0.25278872	3.4890492	9.161496	Multitasking_Read
12:11:36.262	0.3423813	3.371139	8.92825	-0.04215459	-0.028469376	-0.113926366	0.25278872	3.4890492	9.161496	Multitasking_Read
12:11:36.284	0.3423813	3.371139	8.92825	-0.04215459	-0.028469376	-0.113926366	0.25278872	3.4890492	9.161496	Multitasking_Read
12:11:36.305	0.3423813	3.371139	8.92825	-0.04215459	-0.028469376	-0.113926366	0.25278872	3.4890492	9.161496	Multitasking_Read
12:11:36.327	0.32083282	3.354379	8.91149	-0.004280944	-0.074895136	-0.15851954	0.27871254	3.4429495	9.178168	Multitasking_Read
12:11:36.348	0.32083282	3.354379	8.91149	-0.004280944	-0.074895136	-0.15851954	0.27871254	3.4429495	9.178168	Multitasking_Read
12:11:36.370	0.32083282	3.354379	8.91149	-0.004280944	-0.074895136	-0.15851954	0.27871254	3.4429495	9.178168	Multitasking_Read
12:11:36.391	0.32083282	3.354379	8.91149	-0.004280944	-0.074895136	-0.15851954	0.27871254	3.4429495	9.178168	Multitasking_Read
12:11:36.412	0.32083282	3.354379	8.91149	-0.004280944	-0.074895136	-0.15851954	0.27871254	3.4429495	9.178168	Multitasking_Read
12:11:36.433	0.32083282	3.354379	8.91149	-0.004280944	-0.074895136	-0.15851954	0.27871254	3.4429495	9.178168	Multitasking_Read
12:11:36.455	0.32083282	3.354379	8.91149	-0.004280944	-0.074895136	-0.15851954	0.27871254	3.4429495	9.178168	Multitasking_Read
12:11:36.477	0.32083282	3.354379	8.91149	-0.004280944	-0.074895136	-0.15851954	0.27871254	3.4429495	9.178168	Multitasking_Read
12:11:36.498	0.32083282	3.354379	8.91149	-0.004280944	-0.074895136	-0.15851954	0.27871254	3.4429495	9.178168	Multitasking_Read
12:11:36.520	0.22506183	3.2777622	8.729526	-0.017109113	-0.06451042	-0.183565	0.23745424	3.4155684	9.189553	Multitasking_Read
12:11:36.557	0.22506183	3.2777622	8.729526	-0.017109113	-0.06451042	-0.183565	0.23745424	3.4155684	9.189553	Multitasking_Read
12:11:36.590	0.22506183	3.2777622	8.729526	-0.017109113	-0.06451042	-0.183565	0.23745424	3.4155684	9.189553	Multitasking_Read
12:11:36.624	0.22506183	3.2777622	8.729526	-0.017109113	-0.06451042	-0.183565	0.23745424	3.4155684	9.189553	Multitasking_Read
12:11:36.658	0.22506183	3.2777622	8.729526	-0.017109113	-0.06451042	-0.183565	0.23745424	3.4155684	9.189553	Multitasking_Read
12:11:36.694	-0.038308397	3.294522	9.031204	-0.049484972	-0.03274543	-0.16523905	0.19545496	3.3934085	9.198748	Multitasking_Read
12:11:36.728	-0.038308397	3.294522	9.031204	-0.049484972	-0.03274543	-0.16523905	0.19545496	3.3934085	9.198748	Multitasking_Read
12:11:36.759	-0.038308397	3.294522	9.031204	-0.049484972	-0.03274543	-0.16523905	0.19545496	3.3934085	9.198748	Multitasking_Read
12:11:36.793	-0.038308397	3.294522	9.031204	-0.049484972	-0.03274543	-0.16523905	0.19545496	3.3934085	9.198748	Multitasking_Read
12:11:36.815	-0.038308397	3.294522	9.031204	-0.049484972	-0.03274543	-0.16523905	0.19545496	3.3934085	9.198748	Multitasking_Read
12:11:36.838	-0.038308397	3.294522	9.031204	-0.049484972	-0.03274543	-0.16523905	0.19545496	3.3934085	9.198748	Multitasking_Read
12:11:36.861	-0.038308397	3.294522	9.031204	-0.049484972	-0.03274543	-0.16523905	0.19545496	3.3934085	9.198748	Multitasking_Read
12:11:36.884	-0.0071828244	3.2346652	8.727132	-0.020774305	-0.0052564954	-0.1255328	0.11033952	3.3755205	9.20674	Multitasking_Read
12:11:36.905	-0.0071828244	3.2346652	8.727132	-0.020774305	-0.0052564954	-0.1255328	0.11033952	3.3755205	9.20674	Multitasking_Read
12:11:36.927	-0.0071828244	3.2346652	8.727132	-0.020774305	-0.0052564954	-0.1255328	0.11033952	3.3755205	9.20674	Multitasking_Read
12:11:36.948	-0.0071828244	3.2346652	8.727132	-0.020774305	-0.0052564954	-0.1255328	0.11033952	3.3755205	9.20674	Multitasking_Read
12:11:36.970	-0.0071828244	3.2346652	8.727132	-0.020774305	-0.0052564954	-0.1255328	0.11033952	3.3755205	9.20674	Multitasking_Read
12:11:36.994	-0.0071828244	3.2346652	8.727132	-0.020774305	-0.0052564954	-0.1255328	0.11033952	3.3755205	9.20674	Multitasking_Read
12:11:37.017	-0.0071828244	3.2346652	8.727132	-0.020774305	-0.0052564954	-0.1255328	0.11033952	3.3755205	9.20674	Multitasking_Read
12:11:37.040	-0.0071828244	3.2346652	8.727132	-0.020774305	-0.0052564954	-0.1255328	0.11033952	3.3755205	9.20674	Multitasking_Read
12:11:37.063	-0.08858817	3.2346652	8.846846	-0.015887383	-0.022971587	-0.10048734	0.027449112	3.3557875	9.214571	Multitasking_Read
12:11:37.085	-0.08858817	3.2346652	8.846846	-0.015887383	-0.022971587	-0.10048734	0.027449112	3.3557875	9.214571	Multitasking_Read
12:11:37.109	-0.08858817	3.2346652	8.846846	-0.015887383	-0.022971587	-0.10048734	0.027449112	3.3557875	9.214571	Multitasking_Read
12:11:37.132	-0.08858817	3.2346652	8.846846	-0.015887383	-0.022971587	-0.10048734	0.027449112	3.3557875	9.214571	Multitasking_Read
12:11:37.155	-0.08858817	3.2346652	8.846846	-0.015887383	-0.022971587	-0.10048734	0.027449112	3.3557875	9.214571	Multitasking_Read
12:11:37.178	-0.08858817	3.2346652	8.846846	-0.015887383	-0.022971587	-0.10048734	0.027449112	3.3557875	9.214571	Multitasking_Read
12:11:37.201	-0.08858817	3.2346652	8.846846	-0.015887383	-0.022971587	-0.10048734	0.027449112	3.3557875	9.214571	Multitasking_Read
12:11:37.224	-0.08858817	3.2346652	8.846846	-0.015887383	-0.022971587	-0.10048734	0.027449112	3.3557875	9.214571	Multitasking_Read
12:11:37.249	-0.071828246	3.1939626	9.04557	-0.03176988	-0.009532552	-0.082161374	-0.008470691	3.3365035	9.221608	Multitasking_Read
12:11:37.271	-0.071828246	3.1939626	9.04557	-0.03176988	-0.009532552	-0.082161374	-0.008470691	3.3365035	9.221608	Multitasking_Read
12:11:37.294	-0.071828246	3.1939626	9.04557	-0.03176988	-0.009532552	-0.082161374	-0.008470691	3.3365035	9.221608	Multitasking_Read
12:11:37.317	-0.071828246	3.1939626	9.04557	-0.03176988	-0.009532552	-0.082161374	-0.008470691	3.3365035	9.221608	Multitasking_Read
12:11:37.340	-0.071828246	3.1939626	9.04557	-0.03176988	-0.009532552	-0.082161374	-0.008470691	3.3365035	9.221608	Multitasking_Read
12:11:37.363	-0.071828246	3.1939626	9.04557	-0.03176988	-0.009532552	-0.082161374	-0.008470691	3.3365035	9.221608	Multitasking_Read
12:11:37.386	-0.071828246	3.1939626	9.04557	-0.03176988	-0.009532552	-0.082161374	-0.008470691	3.3365035	9.221608	Multitasking_Read
12:11:37.409	0.06943397	3.215511	8.825297	-0.045208916	-0.028469376	-0.046120327	-0.009951266	3.3255944	9.225546	Multitasking_Read
12:11:37.432	0.06943397	3.215511	8.825297	-0.045208916	-0.028469376	-0.046120327	-0.009951266	3.3255944	9.225546	Multitasking_Read
12:11:37.455	0.06943397	3.215511	8.825297	-0.045208916	-0.028469376	-0.046120327	-0.009951266	3.3255944	9.225546	Multitasking_Read
12:11:37.479	0.06943397	3.215511	8.825297	-0.045208916	-0.028469376	-0.046120327	-0.009951266	3.3255944	9.225546	Multitasking_Read
12:11:37.502	0.06943397	3.215511	8.825297	-0.045208916	-0.028469376	-0.046120327	-0.009951266	3.3255944	9.225546	Multitasking_Read
12:11:37.524	0.06943397	3.215511	8.825297	-0.045208916	-0.028469376	-0.046120327	-0.009951266	3.3255944	9.225546	Multitasking_Read
12:11:37.547	0.06943397	3.215511	8.825297	-0.045208916	-0.028469376	-0.046120327	-0.009951266	3.3255944	9.225546	Multitasking_Read
12:11:37.571	0.06943397	3.215511	8.825297	-0.045208916	-0.028469376	-0.046120327	-0.009951266	3.3255944	9.225546	Multitasking_Read
12:11:37.593	0.03351985	3.1915684	8.760652	0.009158092	-0.014419474	-0.01985312	-0.014432649	3.31155	9.230591	Multitasking_Read
12:11:37.616	0.03351985	3.1915684	8.760652	0.009158092	-0.014419474	-0.01985312	-0.014432649	3.31155	9.230591	Multitasking_Read
12:11:37.639	0.03351985	3.1915684	8.760652	0.009158092	-0.014419474	-0.01985312	-0.014432649	3.31155	9.230591	Multitasking_Read
12:11:37.662	0.03351985	3.1915684	8.760652	0.009158092	-0.014419474	-0.01985312	-0.014432649	3.31155	9.230591	Multitasking_Read
12:11:37.685	0.03351985	3.1915684	8.760652	0.009158092	-0.014419474	-0.01985312	-0.014432649	3.31155	9.230591	Multitasking_Read
12:11:37.707	0.03351985	3.1915684	8.760652	0.009158092	-0.014419474	-0.01985312	-0.014432649	3.31155	9.230591	Multitasking_Read
12:11:37.730	0.03351985	3.1915684	8.760652	0.009158092	-0.014419474	-0.01985312	-0.014432649	3.31155	9.230591	Multitasking_Read
12:11:37.753	0.03351985	3.1915684	8.760652	0.009158092	-0.014419474	-0.01985312	-0.014432649	3.31155	9.230591	Multitasking_Read
12:11:37.776	0.0023942748	3.1819913	8.91628	-0.0036700782	-0.012586879	-0.0027488936	-0.02026099	3.3024576	9.233837	Multitasking_Read
12:11:37.800	0.0023942748	3.1819913	8.91628	-0.0036700782	-0.012586879	-0.0027488936	-0.02026099	3.3024576	9.233837	Multitasking_Read
12:11:37.822	0.0023942748	3.1819913	8.91628	-0.0036700782	-0.012586879	-0.0027488936	-0.02026099	3.3024576	9.233837	Multitasking_Read
12:11:37.845	0.0023942748	3.1819913	8.91628	-0.0036700782	-0.012586879	-0.0027488936	-0.02026099	3.3024576	9.233837	Multitasking_Read
12:11:37.867	0.0023942748	3.1819913	8.91628	-0.0036700782	-0.012586879	-0.0027488936	-0.02026099	3.3024576	9.233837	Multitasking_Read
12:11:37.890	0.0023942748	3.1819913	8.91628	-0.0036700782	-0.012586879	-0.0027488936	-0.02026099	3.3024576	9.233837	Multitasking_Read
12:11:37.914	0.0023942748	3.1819913	8.91628	-0.0036700782	-0.012586879	-0.0027488936	-0.02026099	3.3024576	9.233837	Multitasking_Read
12:11:37.937	0.0023942748	3.1819913	8.91628	-0.0036700782	-0.012586879	-0.0027488936	-0.02026099	3.3024576	9.233837	Multitasking_Read
12:11:37.960	-0.083799616	3.1867797	8.772623	-0.011611327	0.00024129178	0.00580322	-0.0067895507	3.302318	9.233906	Multitasking_Read
12:11:37.983	-0.083799616	3.1867797	8.772623	-0.011611327	0.00024129178	0.00580322	-0.0067895507	3.302318	9.233906	Multitasking_Read
12:11:38.005	-0.083799616	3.1867797	8.772623	-0.011611327	0.00024129178	0.00580322	-0.0067895507	3.302318	9.233906	Multitasking_Read
12:11:38.029	-0.083799616	3.1867797	8.772623	-0.011611327	0.00024129178	0.00580322	-0.0067895507	3.302318	9.233906	Multitasking_Read
12:11:38.053	-0.083799616	3.1867797	8.772623	-0.011611327	0.00024129178	0.00580322	-0.0067895507	3.302318	9.233906	Multitasking_Read
12:11:38.076	-0.083799616	3.1867797	8.772623	-0.011611327	0.00024129178	0.00580322	-0.0067895507	3.302318	9.233906	Multitasking_Read
12:11:38.099	-0.083799616	3.1867797	8.772623	-0.011611327	0.00024129178	0.00580322	-0.0067895507	3.302318	9.233906	Multitasking_Read
12:11:38.121	-0.083799616	3.1867797	8.772623	-0.011611327	0.00024129178	0.00580322	-0.0067895507	3.302318	9.233906	Multitasking_Read
12:11:38.145	0.06943397	3.2107224	8.810931	-0.00733527	-0.0009804387	0.029626964	0.004476488	3.307012	9.232226	Multitasking_Read
12:11:38.169	0.06943397	3.2107224	8.810931	-0.00733527	-0.0009804387	0.029626964	0.004476488	3.307012	9.232226	Multitasking_Read
12:11:38.192	0.06943397	3.2107224	8.810931	-0.00733527	-0.0009804387	0.029626964	0.004476488	3.307012	9.232226	Multitasking_Read
12:11:38.215	0.06943397	3.2107224	8.810931	-0.00733527	-0.0009804387	0.029626964	0.004476488	3.307012	9.232226	Multitasking_Read
12:11:38.238	0.06943397	3.2107224	8.810931	-0.00733527	-0.0009804387	0.029626964	0.004476488	3.307012	9.232226	Multitasking_Read
12:11:38.262	0.06943397	3.2107224	8.810931	-0.00733527	-0.0009804387	0.029626964	0.004476488	3.307012	9.232226	Multitasking_Read
12:11:38.286	0.06943397	3.2107224	8.810931	-0.00733527	-0.0009804387	0.029626964	0.004476488	3.307012	9.232226	Multitasking_Read
12:11:38.309	0.06943397	3.2107224	8.810931	-0.00733527	-0.0009804387	0.029626964	0.004476488	3.307012	9.232226	Multitasking_Read
12:11:38.333	-0.023942748	3.1915684	8.923462	-0.016498249	0.0020738875	0.032070428	0.021558557	3.2906287	9.238055	Multitasking_Read
12:11:38.356	-0.023942748	3.1915684	8.923462	-0.016498249	0.0020738875	0.032070428	0.021558557	3.2906287	9.238055	Multitasking_Read
12:11:38.380	-0.023942748	3.1915684	8.923462	-0.016498249	0.0020738875	0.032070428	0.021558557	3.2906287	9.238055	Multitasking_Read
12:11:38.402	-0.023942748	3.1915684	8.923462	-0.016498249	0.0020738875	0.032070428	0.021558557	3.2906287	9.238055	Multitasking_Read
12:11:38.425	-0.023942748	3.1915684	8.923462	-0.016498249	0.0020738875	0.032070428	0.021558557	3.2906287	9.238055	Multitasking_Read
12:11:38.448	-0.023942748	3.1915684	8.923462	-0.016498249	0.0020738875	0.032070428	0.021558557	3.2906287	9.238055	Multitasking_Read
12:11:38.470	-0.023942748	3.1915684	8.923462	-0.016498249	0.0020738875	0.032070428	0.021558557	3.2906287	9.238055	Multitasking_Read
12:11:38.494	-0.14365649	3.1221344	8.719949	-0.010389596	0.044834454	0.076052725	0.015914029	3.271304	9.244928	Multitasking_Read
12:11:38.516	-0.14365649	3.1221344	8.719949	-0.010389596	0.044834454	0.076052725	0.015914029	3.271304	9.244928	Multitasking_Read
12:11:38.540	-0.14365649	3.1221344	8.719949	-0.010389596	0.044834454	0.076052725	0.015914029	3.271304	9.244928	Multitasking_Read
12:11:38.563	-0.14365649	3.1221344	8.719949	-0.010389596	0.044834454	0.076052725	0.015914029	3.271304	9.244928	Multitasking_Read
12:11:38.586	-0.14365649	3.1221344	8.719949	-0.010389596	0.044834454	0.076052725	0.015914029	3.271304	9.244928	Multitasking_Read
12:11:38.610	-0.14365649	3.1221344	8.719949	-0.010389596	0.044834454	0.076052725	0.015914029	3.271304	9.244928	Multitasking_Read
12:11:38.633	-0.14365649	3.1221344	8.719949	-0.010389596	0.044834454	0.076052725	0.015914029	3.271304	9.244928	Multitasking_Read
12:11:38.657	-0.14365649	3.1221344	8.719949	-0.010389596	0.044834454	0.076052725	0.015914029	3.271304	9.244928	Multitasking_Read
12:11:38.679	-0.043096945	3.1748085	8.6433325	0.05619472	0.026508497	0.14691308	-0.008014672	3.2564347	9.250186	Multitasking_Read
12:11:38.702	-0.043096945	3.1748085	8.6433325	0.05619472	0.026508497	0.14691308	-0.008014672	3.2564347	9.250186	Multitasking_Read
12:11:38.725	-0.043096945	3.1748085	8.6433325	0.05619472	0.026508497	0.14691308	-0.008014672	3.2564347	9.250186	Multitasking_Read
12:11:38.749	-0.043096945	3.1748085	8.6433325	0.05619472	0.026508497	0.14691308	-0.008014672	3.2564347	9.250186	Multitasking_Read
12:11:38.771	-0.043096945	3.1748085	8.6433325	0.05619472	0.026508497	0.14691308	-0.008014672	3.2564347	9.250186	Multitasking_Read
12:11:38.794	-0.043096945	3.1748085	8.6433325	0.05619472	0.026508497	0.14691308	-0.008014672	3.2564347	9.250186	Multitasking_Read
12:11:38.817	-0.043096945	3.1748085	8.6433325	0.05619472	0.026508497	0.14691308	-0.008014672	3.2564347	9.250186	Multitasking_Read
12:11:38.841	-0.043096945	3.1748085	8.6433325	0.05619472	0.026508497	0.14691308	-0.008014672	3.2564347	9.250186	Multitasking_Read
12:11:38.866	-0.06464542	3.213117	9.174861	0.035425298	0.027730228	0.16157386	-0.020396162	3.2688525	9.245786	Multitasking_Read
12:11:38.888	-0.06464542	3.213117	9.174861	0.035425298	0.027730228	0.16157386	-0.020396162	3.2688525	9.245786	Multitasking_Read
12:11:38.911	-0.06464542	3.213117	9.174861	0.035425298	0.027730228	0.16157386	-0.020396162	3.2688525	9.245786	Multitasking_Read
12:11:38.934	-0.06464542	3.213117	9.174861	0.035425298	0.027730228	0.16157386	-0.020396162	3.2688525	9.245786	Multitasking_Read
12:11:38.957	-0.06464542	3.213117	9.174861	0.035425298	0.027730228	0.16157386	-0.020396162	3.2688525	9.245786	Multitasking_Read
12:11:38.980	-0.06464542	3.213117	9.174861	0.035425298	0.027730228	0.16157386	-0.020396162	3.2688525	9.245786	Multitasking_Read
12:11:39.002	-0.06464542	3.213117	9.174861	0.035425298	0.027730228	0.16157386	-0.020396162	3.2688525	9.245786	Multitasking_Read
12:11:39.026	-0.06464542	3.213117	9.174861	0.035425298	0.027730228	0.16157386	-0.020396162	3.2688525	9.245786	Multitasking_Read
12:11:39.049	0.083799616	3.172414	9.308941	-0.055593625	0.057662625	0.16340645	-0.0057743094	3.2907174	9.238048	Multitasking_Read
12:11:39.071	0.083799616	3.172414	9.308941	-0.055593625	0.057662625	0.16340645	-0.0057743094	3.2907174	9.238048	Multitasking_Read
12:11:39.094	0.083799616	3.172414	9.308941	-0.055593625	0.057662625	0.16340645	-0.0057743094	3.2907174	9.238048	Multitasking_Read
12:11:39.116	0.083799616	3.172414	9.308941	-0.055593625	0.057662625	0.16340645	-0.0057743094	3.2907174	9.238048	Multitasking_Read
12:11:39.140	0.083799616	3.172414	9.308941	-0.055593625	0.057662625	0.16340645	-0.0057743094	3.2907174	9.238048	Multitasking_Read
12:11:39.162	0.083799616	3.172414	9.308941	-0.055593625	0.057662625	0.16340645	-0.0057743094	3.2907174	9.238048	Multitasking_Read
12:11:39.186	0.083799616	3.172414	9.308941	-0.055593625	0.057662625	0.16340645	-0.0057743094	3.2907174	9.238048	Multitasking_Read
12:11:39.209	0.083799616	3.2011454	8.751075	0.012212418	0.06926907	0.15363261	0.016056899	3.2888687	9.238693	Multitasking_Read
12:11:39.232	0.083799616	3.2011454	8.751075	0.012212418	0.06926907	0.15363261	0.016056899	3.2888687	9.238693	Multitasking_Read
12:11:39.254	0.083799616	3.2011454	8.751075	0.012212418	0.06926907	0.15363261	0.016056899	3.2888687	9.238693	Multitasking_Read
12:11:39.276	0.083799616	3.2011454	8.751075	0.012212418	0.06926907	0.15363261	0.016056899	3.2888687	9.238693	Multitasking_Read
12:11:39.300	0.083799616	3.2011454	8.751075	0.012212418	0.06926907	0.15363261	0.016056899	3.2888687	9.238693	Multitasking_Read
12:11:39.323	0.083799616	3.2011454	8.751075	0.012212418	0.06926907	0.15363261	0.016056899	3.2888687	9.238693	Multitasking_Read
12:11:39.346	0.083799616	3.2011454	8.751075	0.012212418	0.06926907	0.15363261	0.016056899	3.2888687	9.238693	Multitasking_Read
12:11:39.369	0.083799616	3.2011454	8.751075	0.012212418	0.06926907	0.15363261	0.016056899	3.2888687	9.238693	Multitasking_Read
12:11:39.392	0.090982445	3.205934	8.775017	0.015266744	0.043001857	0.1591304	0.044546753	3.285577	9.239772	Multitasking_Read
12:11:39.415	0.090982445	3.205934	8.775017	0.015266744	0.043001857	0.1591304	0.044546753	3.285577	9.239772	Multitasking_Read
12:11:39.439	0.090982445	3.205934	8.775017	0.015266744	0.043001857	0.1591304	0.044546753	3.285577	9.239772	Multitasking_Read
12:11:39.461	0.090982445	3.205934	8.775017	0.015266744	0.043001857	0.1591304	0.044546753	3.285577	9.239772	Multitasking_Read
12:11:39.484	0.090982445	3.205934	8.775017	0.015266744	0.043001857	0.1591304	0.044546753	3.285577	9.239772	Multitasking_Read
12:11:39.508	0.090982445	3.205934	8.775017	0.015266744	0.043001857	0.1591304	0.044546753	3.285577	9.239772	Multitasking_Read
12:11:39.531	0.090982445	3.205934	8.775017	0.015266744	0.043001857	0.1591304	0.044546753	3.285577	9.239772	Multitasking_Read
12:11:39.554	0.090982445	3.205934	8.775017	0.015266744	0.043001857	0.1591304	0.044546753	3.285577	9.239772	Multitasking_Read
12:11:39.578	0.12450229	3.1700199	9.031204	-0.0018374827	0.005739079	0.10903944	0.09565894	3.2699578	9.244923	Multitasking_Read
12:11:39.601	0.12450229	3.1700199	9.031204	-0.0018374827	0.005739079	0.10903944	0.09565894	3.2699578	9.244923	Multitasking_Read
12:11:39.624	0.12450229	3.1700199	9.031204	-0.0018374827	0.005739079	0.10903944	0.09565894	3.2699578	9.244923	Multitasking_Read
12:11:39.647	0.12450229	3.1700199	9.031204	-0.0018374827	0.005739079	0.10903944	0.09565894	3.2699578	9.244923	Multitasking_Read
12:11:39.670	0.12450229	3.1700199	9.031204	-0.0018374827	0.005739079	0.10903944	0.09565894	3.2699578	9.244923	Multitasking_Read
12:11:39.693	0.12450229	3.1700199	9.031204	-0.0018374827	0.005739079	0.10903944	0.09565894	3.2699578	9.244923	Multitasking_Read
12:11:39.716	0.12450229	3.1700199	9.031204	-0.0018374827	0.005739079	0.10903944	0.09565894	3.2699578	9.244923	Multitasking_Read
12:11:39.739	0.12450229	3.1700199	9.031204	-0.0018374827	0.005739079	0.10903944	0.09565894	3.2699578	9.244923	Multitasking_Read
12:11:39.763	0.18196489	3.1365	8.937828	0.018931936	-0.023582453	0.06383542	0.13236174	3.2621615	9.247224	Multitasking_Read
12:11:39.786	0.18196489	3.1365	8.937828	0.018931936	-0.023582453	0.06383542	0.13236174	3.2621615	9.247224	Multitasking_Read
12:11:39.809	0.18196489	3.1365	8.937828	0.018931936	-0.023582453	0.06383542	0.13236174	3.2621615	9.247224	Multitasking_Read
12:11:39.832	0.18196489	3.1365	8.937828	0.018931936	-0.023582453	0.06383542	0.13236174	3.2621615	9.247224	Multitasking_Read
12:11:39.855	0.18196489	3.1365	8.937828	0.018931936	-0.023582453	0.06383542	0.13236174	3.2621615	9.247224	Multitasking_Read
12:11:39.878	0.18196489	3.1365	8.937828	0.018931936	-0.023582453	0.06383542	0.13236174	3.2621615	9.247224	Multitasking_Read
12:11:39.901	0.18196489	3.1365	8.937828	0.018931936	-0.023582453	0.06383542	0.13236174	3.2621615	9.247224	Multitasking_Read
12:11:39.923	0.18196489	3.1365	8.937828	0.018931936	-0.023582453	0.06383542	0.13236174	3.2621615	9.247224	Multitasking_Read
12:11:39.946	0.14365649	3.1149516	9.136553	0.03786876	-0.01991726	0.03634648	0.14254893	3.2234533	9.260637	Multitasking_Read
12:11:39.969	0.14365649	3.1149516	9.136553	0.03786876	-0.01991726	0.03634648	0.14254893	3.2234533	9.260637	Multitasking_Read
12:11:39.993	0.14365649	3.1149516	9.136553	0.03786876	-0.01991726	0.03634648	0.14254893	3.2234533	9.260637	Multitasking_Read
12:11:40.016	0.14365649	3.1149516	9.136553	0.03786876	-0.01991726	0.03634648	0.14254893	3.2234533	9.260637	Multitasking_Read
12:11:40.039	0.14365649	3.1149516	9.136553	0.03786876	-0.01991726	0.03634648	0.14254893	3.2234533	9.260637	Multitasking_Read
12:11:40.062	0.14365649	3.1149516	9.136553	0.03786876	-0.01991726	0.03634648	0.14254893	3.2234533	9.260637	Multitasking_Read
12:11:40.083	0.14365649	3.1149516	9.136553	0.03786876	-0.01991726	0.03634648	0.14254893	3.2234533	9.260637	Multitasking_Read
12:11:40.108	0.16520496	3.1221344	9.12937	-0.011611327	-0.018084666	0.00580322	0.17492048	3.232052	9.257085	Multitasking_Read
12:11:40.129	0.16520496	3.1221344	9.12937	-0.011611327	-0.018084666	0.00580322	0.17492048	3.232052	9.257085	Multitasking_Read
12:11:40.151	0.16520496	3.1221344	9.12937	-0.011611327	-0.018084666	0.00580322	0.17492048	3.232052	9.257085	Multitasking_Read
12:11:40.211	0.16520496	3.1221344	9.12937	-0.011611327	-0.018084666	0.00580322	0.17492048	3.232052	9.257085	Multitasking_Read
12:11:40.250	0.16520496	3.1221344	9.12937	-0.011611327	-0.018084666	0.00580322	0.17492048	3.232052	9.257085	Multitasking_Read
12:11:40.272	0.16520496	3.1221344	9.12937	-0.011611327	-0.018084666	0.00580322	0.17492048	3.232052	9.257085	Multitasking_Read
12:11:40.294	0.08619389	3.1221344	9.093455	0.0067146304	-0.0040347646	0.0045814896	0.1906499	3.2394645	9.254183	Multitasking_Read
12:11:40.316	0.08619389	3.1221344	9.093455	0.0067146304	-0.0040347646	0.0045814896	0.1906499	3.2394645	9.254183	Multitasking_Read
12:11:40.338	0.08619389	3.1221344	9.093455	0.0067146304	-0.0040347646	0.0045814896	0.1906499	3.2394645	9.254183	Multitasking_Read
12:11:40.360	0.08619389	3.1221344	9.093455	0.0067146304	-0.0040347646	0.0045814896	0.1906499	3.2394645	9.254183	Multitasking_Read
12:11:40.382	0.08619389	3.1221344	9.093455	0.0067146304	-0.0040347646	0.0045814896	0.1906499	3.2394645	9.254183	Multitasking_Read
12:11:40.404	0.08619389	3.1221344	9.093455	0.0067146304	-0.0040347646	0.0045814896	0.1906499	3.2394645	9.254183	Multitasking_Read
12:11:40.425	0.08619389	3.1221344	9.093455	0.0067146304	-0.0040347646	0.0045814896	0.1906499	3.2394645	9.254183	Multitasking_Read
12:11:40.447	0.08619389	3.1221344	9.093455	0.0067146304	-0.0040347646	0.0045814896	0.1906499	3.2394645	9.254183	Multitasking_Read
12:11:40.468	0.117319465	3.1317115	9.167678	-0.028715553	0.021621574	0.0125227375	0.16426045	3.2492304	9.251265	Multitasking_Read
12:11:40.489	0.117319465	3.1317115	9.167678	-0.028715553	0.021621574	0.0125227375	0.16426045	3.2492304	9.251265	Multitasking_Read
12:11:40.510	0.117319465	3.1317115	9.167678	-0.028715553	0.021621574	0.0125227375	0.16426045	3.2492304	9.251265	Multitasking_Read
12:11:40.532	0.117319465	3.1317115	9.167678	-0.028715553	0.021621574	0.0125227375	0.16426045	3.2492304	9.251265	Multitasking_Read
12:11:40.555	0.117319465	3.1317115	9.167678	-0.028715553	0.021621574	0.0125227375	0.16426045	3.2492304	9.251265	Multitasking_Read
12:11:40.576	0.117319465	3.1317115	9.167678	-0.028715553	0.021621574	0.0125227375	0.16426045	3.2492304	9.251265	Multitasking_Read
12:11:40.599	0.117319465	3.1317115	9.167678	-0.028715553	0.021621574	0.0125227375	0.16426045	3.2492304	9.251265	Multitasking_Read
12:11:40.621	0.117319465	3.1317115	9.167678	-0.028715553	0.021621574	0.0125227375	0.16426045	3.2492304	9.251265	Multitasking_Read
12:11:40.644	0.117319465	3.1317115	9.167678	-0.028715553	0.021621574	0.0125227375	0.16426045	3.2492304	9.251265	Multitasking_Read
12:11:40.666	0.11013664	3.2107224	8.530801	0.007936361	0.006960809	0.014966199	0.15348804	3.283386	9.239383	Multitasking_Read
12:11:40.689	0.11013664	3.2107224	8.530801	0.007936361	0.006960809	0.014966199	0.15348804	3.283386	9.239383	Multitasking_Read
12:11:40.712	0.11013664	3.2107224	8.530801	0.007936361	0.006960809	0.014966199	0.15348804	3.283386	9.239383	Multitasking_Read
12:11:40.735	0.11013664	3.2107224	8.530801	0.007936361	0.006960809	0.014966199	0.15348804	3.283386	9.239383	Multitasking_Read
12:11:40.758	0.11013664	3.2107224	8.530801	0.007936361	0.006960809	0.014966199	0.15348804	3.283386	9.239383	Multitasking_Read
12:11:40.779	0.11013664	3.2107224	8.530801	0.007936361	0.006960809	0.014966199	0.15348804	3.283386	9.239383	Multitasking_Read
12:11:40.800	0.11013664	3.2107224	8.530801	0.007936361	0.006960809	0.014966199	0.15348804	3.283386	9.239383	Multitasking_Read
12:11:40.821	0.11013664	3.2107224	8.530801	0.007936361	0.006960809	0.014966199	0.15348804	3.283386	9.239383	Multitasking_Read
12:11:40.842	0.16759923	3.1700199	8.882759	0.002438574	-0.022360722	0.0076358155	0.15957908	3.3123517	9.228935	Multitasking_Read
12:11:40.863	0.16759923	3.1700199	8.882759	0.002438574	-0.022360722	0.0076358155	0.15957908	3.3123517	9.228935	Multitasking_Read
12:11:40.885	0.16759923	3.1700199	8.882759	0.002438574	-0.022360722	0.0076358155	0.15957908	3.3123517	9.228935	Multitasking_Read
12:11:40.906	0.16759923	3.1700199	8.882759	0.002438574	-0.022360722	0.0076358155	0.15957908	3.3123517	9.228935	Multitasking_Read
12:11:40.928	0.16759923	3.1700199	8.882759	0.002438574	-0.022360722	0.0076358155	0.15957908	3.3123517	9.228935	Multitasking_Read
12:11:40.950	0.16759923	3.1700199	8.882759	0.002438574	-0.022360722	0.0076358155	0.15957908	3.3123517	9.228935	Multitasking_Read
12:11:40.971	0.16759923	3.1700199	8.882759	0.002438574	-0.022360722	0.0076358155	0.15957908	3.3123517	9.228935	Multitasking_Read
12:11:40.992	0.16759923	3.1700199	8.882759	0.002438574	-0.022360722	0.0076358155	0.15957908	3.3123517	9.228935	Multitasking_Read
12:11:41.014	0.22266756	3.1915684	8.818114	0.0012168436	0.000852157	0.008246682	0.15884766	3.3173258	9.227161	Multitasking_Read
12:11:41.035	0.22266756	3.1915684	8.818114	0.0012168436	0.000852157	0.008246682	0.15884766	3.3173258	9.227161	Multitasking_Read
12:11:41.056	0.22266756	3.1915684	8.818114	0.0012168436	0.000852157	0.008246682	0.15884766	3.3173258	9.227161	Multitasking_Read
12:11:41.079	0.22266756	3.1915684	8.818114	0.0012168436	0.000852157	0.008246682	0.15884766	3.3173258	9.227161	Multitasking_Read
12:11:41.101	0.22266756	3.1915684	8.818114	0.0012168436	0.000852157	0.008246682	0.15884766	3.3173258	9.227161	Multitasking_Read
12:11:41.122	0.22266756	3.1915684	8.818114	0.0012168436	0.000852157	0.008246682	0.15884766	3.3173258	9.227161	Multitasking_Read
12:11:41.143	0.22266756	3.1915684	8.818114	0.0012168436	0.000852157	0.008246682	0.15884766	3.3173258	9.227161	Multitasking_Read
12:11:41.165	0.22266756	3.1915684	8.818114	0.0012168436	0.000852157	0.008246682	0.15884766	3.3173258	9.227161	Multitasking_Read
12:11:41.186	0.090982445	3.2179053	8.983319	-0.003059213	0.00940427	0.0027488936	0.1614787	3.3145797	9.228102	Multitasking_Read
12:11:41.207	0.090982445	3.2179053	8.983319	-0.003059213	0.00940427	0.0027488936	0.1614787	3.3145797	9.228102	Multitasking_Read
12:11:41.230	0.090982445	3.2179053	8.983319	-0.003059213	0.00940427	0.0027488936	0.1614787	3.3145797	9.228102	Multitasking_Read
12:11:41.251	0.090982445	3.2179053	8.983319	-0.003059213	0.00940427	0.0027488936	0.1614787	3.3145797	9.228102	Multitasking_Read
12:11:41.272	0.090982445	3.2179053	8.983319	-0.003059213	0.00940427	0.0027488936	0.1614787	3.3145797	9.228102	Multitasking_Read
12:11:41.293	0.090982445	3.2179053	8.983319	-0.003059213	0.00940427	0.0027488936	0.1614787	3.3145797	9.228102	Multitasking_Read
12:11:41.316	0.090982445	3.2179053	8.983319	-0.003059213	0.00940427	0.0027488936	0.1614787	3.3145797	9.228102	Multitasking_Read
12:11:41.337	0.090982445	3.2179053	8.983319	-0.003059213	0.00940427	0.0027488936	0.1614787	3.3145797	9.228102	Multitasking_Read
12:11:41.359	0.090982445	3.2179053	8.983319	-0.003059213	0.00940427	0.0027488936	0.1614787	3.3145797	9.228102	Multitasking_Read
12:11:41.380	0.102953814	3.213117	8.92825	-0.0055026743	0.003295618	0.0021380284	0.15067108	3.3211386	9.225925	Multitasking_Read
12:11:41.402	0.102953814	3.213117	8.92825	-0.0055026743	0.003295618	0.0021380284	0.15067108	3.3211386	9.225925	Multitasking_Read
12:11:41.423	0.102953814	3.213117	8.92825	-0.0055026743	0.003295618	0.0021380284	0.15067108	3.3211386	9.225925	Multitasking_Read
12:11:41.444	0.102953814	3.213117	8.92825	-0.0055026743	0.003295618	0.0021380284	0.15067108	3.3211386	9.225925	Multitasking_Read
12:11:41.465	0.102953814	3.213117	8.92825	-0.0055026743	0.003295618	0.0021380284	0.15067108	3.3211386	9.225925	Multitasking_Read
12:11:41.486	0.102953814	3.213117	8.92825	-0.0055026743	0.003295618	0.0021380284	0.15067108	3.3211386	9.225925	Multitasking_Read
12:11:41.507	0.102953814	3.213117	8.92825	-0.0055026743	0.003295618	0.0021380284	0.15067108	3.3211386	9.225925	Multitasking_Read
12:11:41.528	0.102953814	3.213117	8.92825	-0.0055026743	0.003295618	0.0021380284	0.15067108	3.3211386	9.225925	Multitasking_Read
12:11:41.549	0.14605077	3.2274826	8.854029	-0.011000462	-0.022971587	0.0039706244	0.1416555	3.3291082	9.223196	Multitasking_Read
12:11:41.571	0.14605077	3.2274826	8.854029	-0.011000462	-0.022971587	0.0039706244	0.1416555	3.3291082	9.223196	Multitasking_Read
12:11:41.593	0.14605077	3.2274826	8.854029	-0.011000462	-0.022971587	0.0039706244	0.1416555	3.3291082	9.223196	Multitasking_Read
12:11:41.614	0.14605077	3.2274826	8.854029	-0.011000462	-0.022971587	0.0039706244	0.1416555	3.3291082	9.223196	Multitasking_Read
12:11:41.635	0.14605077	3.2274826	8.854029	-0.011000462	-0.022971587	0.0039706244	0.1416555	3.3291082	9.223196	Multitasking_Read
12:11:41.657	0.14605077	3.2274826	8.854029	-0.011000462	-0.022971587	0.0039706244	0.1416555	3.3291082	9.223196	Multitasking_Read
12:11:41.679	0.14605077	3.2274826	8.854029	-0.011000462	-0.022971587	0.0039706244	0.1416555	3.3291082	9.223196	Multitasking_Read
12:11:41.700	0.14605077	3.2274826	8.854029	-0.011000462	-0.022971587	0.0039706244	0.1416555	3.3291082	9.223196	Multitasking_Read
12:11:41.722	0.14605077	3.2274826	8.854029	-0.011000462	-0.022971587	0.0039706244	0.1416555	3.3291082	9.223196	Multitasking_Read
12:11:41.743	0.098165266	3.222694	8.930645	0.0042711697	0.0014630222	0.010079276	0.13734193	3.3412094	9.218884	Multitasking_Read
12:11:41.765	0.098165266	3.222694	8.930645	0.0042711697	0.0014630222	0.010079276	0.13734193	3.3412094	9.218884	Multitasking_Read
12:11:41.787	0.098165266	3.222694	8.930645	0.0042711697	0.0014630222	0.010079276	0.13734193	3.3412094	9.218884	Multitasking_Read
12:11:41.808	0.098165266	3.222694	8.930645	0.0042711697	0.0014630222	0.010079276	0.13734193	3.3412094	9.218884	Multitasking_Read
12:11:41.830	0.098165266	3.222694	8.930645	0.0042711697	0.0014630222	0.010079276	0.13734193	3.3412094	9.218884	Multitasking_Read
12:11:41.851	0.098165266	3.222694	8.930645	0.0042711697	0.0014630222	0.010079276	0.13734193	3.3412094	9.218884	Multitasking_Read
12:11:41.872	0.098165266	3.222694	8.930645	0.0042711697	0.0014630222	0.010079276	0.13734193	3.3412094	9.218884	Multitasking_Read
12:11:41.893	0.098165266	3.222694	8.930645	0.0042711697	0.0014630222	0.010079276	0.13734193	3.3412094	9.218884	Multitasking_Read
12:11:41.916	0.2083019	3.2705793	8.837268	-0.012833057	0.0020738875	0.010079276	0.14222682	3.3502471	9.215529	Multitasking_Read
12:11:41.937	0.2083019	3.2705793	8.837268	-0.012833057	0.0020738875	0.010079276	0.14222682	3.3502471	9.215529	Multitasking_Read
12:11:41.959	0.2083019	3.2705793	8.837268	-0.012833057	0.0020738875	0.010079276	0.14222682	3.3502471	9.215529	Multitasking_Read
12:11:41.980	0.2083019	3.2705793	8.837268	-0.012833057	0.0020738875	0.010079276	0.14222682	3.3502471	9.215529	Multitasking_Read
12:11:42.001	0.2083019	3.2705793	8.837268	-0.012833057	0.0020738875	0.010079276	0.14222682	3.3502471	9.215529	Multitasking_Read
12:11:42.023	0.2083019	3.2705793	8.837268	-0.012833057	0.0020738875	0.010079276	0.14222682	3.3502471	9.215529	Multitasking_Read
12:11:42.044	0.2083019	3.2705793	8.837268	-0.012833057	0.0020738875	0.010079276	0.14222682	3.3502471	9.215529	Multitasking_Read
12:11:42.065	0.2083019	3.2705793	8.837268	-0.012833057	0.0020738875	0.010079276	0.14222682	3.3502471	9.215529	Multitasking_Read
12:11:42.086	0.090982445	3.213117	8.777411	0.007325496	-0.021749858	0.024129177	0.150052	3.324325	9.224789	Multitasking_Read
12:11:42.108	0.090982445	3.213117	8.777411	0.007325496	-0.021749858	0.024129177	0.150052	3.324325	9.224789	Multitasking_Read
12:11:42.129	0.090982445	3.213117	8.777411	0.007325496	-0.021749858	0.024129177	0.150052	3.324325	9.224789	Multitasking_Read
12:11:42.150	0.090982445	3.213117	8.777411	0.007325496	-0.021749858	0.024129177	0.150052	3.324325	9.224789	Multitasking_Read
12:11:42.172	0.090982445	3.213117	8.777411	0.007325496	-0.021749858	0.024129177	0.150052	3.324325	9.224789	Multitasking_Read
12:11:42.193	0.090982445	3.213117	8.777411	0.007325496	-0.021749858	0.024129177	0.150052	3.324325	9.224789	Multitasking_Read
12:11:42.215	0.090982445	3.213117	8.777411	0.007325496	-0.021749858	0.024129177	0.150052	3.324325	9.224789	Multitasking_Read
12:11:42.236	0.090982445	3.213117	8.777411	0.007325496	-0.021749858	0.024129177	0.150052	3.324325	9.224789	Multitasking_Read
12:11:42.257	0.090982445	3.213117	8.777411	0.007325496	-0.021749858	0.024129177	0.150052	3.324325	9.224789	Multitasking_Read
12:11:42.278	0.14844504	3.172414	8.880365	-0.009778731	0.006349944	0.00030543262	0.15355752	3.3147027	9.228193	Multitasking_Read
12:11:42.300	0.14844504	3.172414	8.880365	-0.009778731	0.006349944	0.00030543262	0.15355752	3.3147027	9.228193	Multitasking_Read
12:11:42.321	0.14844504	3.172414	8.880365	-0.009778731	0.006349944	0.00030543262	0.15355752	3.3147027	9.228193	Multitasking_Read
12:11:42.343	0.14844504	3.172414	8.880365	-0.009778731	0.006349944	0.00030543262	0.15355752	3.3147027	9.228193	Multitasking_Read
12:11:42.364	0.14844504	3.172414	8.880365	-0.009778731	0.006349944	0.00030543262	0.15355752	3.3147027	9.228193	Multitasking_Read
12:11:42.385	0.14844504	3.172414	8.880365	-0.009778731	0.006349944	0.00030543262	0.15355752	3.3147027	9.228193	Multitasking_Read
12:11:42.407	0.14844504	3.172414	8.880365	-0.009778731	0.006349944	0.00030543262	0.15355752	3.3147027	9.228193	Multitasking_Read
12:11:42.434	0.14844504	3.172414	8.880365	-0.009778731	0.006349944	0.00030543262	0.15355752	3.3147027	9.228193	Multitasking_Read
12:11:42.467	0.14605077	3.2179053	8.597841	0.0030494393	0.006349944	0.00580322	0.1498349	3.3231068	9.225231	Multitasking_Read
12:11:42.501	0.14605077	3.2179053	8.597841	0.0030494393	0.006349944	0.00580322	0.1498349	3.3231068	9.225231	Multitasking_Read
12:11:42.536	0.14605077	3.2179053	8.597841	0.0030494393	0.006349944	0.00580322	0.1498349	3.3231068	9.225231	Multitasking_Read
12:11:42.571	0.14605077	3.2179053	8.597841	0.0030494393	0.006349944	0.00580322	0.1498349	3.3231068	9.225231	Multitasking_Read
12:11:42.603	0.14605077	3.2179053	8.597841	0.0030494393	0.006349944	0.00580322	0.1498349	3.3231068	9.225231	Multitasking_Read
12:11:42.637	0.16759923	3.189174	8.91628	-0.008557	-0.040075812	-0.049785517	0.16239339	3.315658	9.227698	Multitasking_Read
12:11:42.670	0.16759923	3.189174	8.91628	-0.008557	-0.040075812	-0.049785517	0.16239339	3.315658	9.227698	Multitasking_Read
12:11:42.693	0.16759923	3.189174	8.91628	-0.008557	-0.040075812	-0.049785517	0.16239339	3.315658	9.227698	Multitasking_Read
12:11:42.715	0.16759923	3.189174	8.91628	-0.008557	-0.040075812	-0.049785517	0.16239339	3.315658	9.227698	Multitasking_Read
12:11:42.738	0.16759923	3.189174	8.91628	-0.008557	-0.040075812	-0.049785517	0.16239339	3.315658	9.227698	Multitasking_Read
12:11:42.761	0.16759923	3.189174	8.91628	-0.008557	-0.040075812	-0.049785517	0.16239339	3.315658	9.227698	Multitasking_Read
12:11:42.783	0.16759923	3.189174	8.91628	-0.008557	-0.040075812	-0.049785517	0.16239339	3.315658	9.227698	Multitasking_Read
12:11:42.807	0.25139886	3.2250881	9.131764	-0.043987185	-0.04313014	-0.118202426	0.18242902	3.2843783	9.238503	Multitasking_Read
12:11:42.829	0.25139886	3.2250881	9.131764	-0.043987185	-0.04313014	-0.118202426	0.18242902	3.2843783	9.238503	Multitasking_Read
12:11:42.853	0.25139886	3.2250881	9.131764	-0.043987185	-0.04313014	-0.118202426	0.18242902	3.2843783	9.238503	Multitasking_Read
12:11:42.875	0.25139886	3.2250881	9.131764	-0.043987185	-0.04313014	-0.118202426	0.18242902	3.2843783	9.238503	Multitasking_Read
12:11:42.898	0.25139886	3.2250881	9.131764	-0.043987185	-0.04313014	-0.118202426	0.18242902	3.2843783	9.238503	Multitasking_Read
12:11:42.920	0.25139886	3.2250881	9.131764	-0.043987185	-0.04313014	-0.118202426	0.18242902	3.2843783	9.238503	Multitasking_Read
12:11:42.943	0.25139886	3.2250881	9.131764	-0.043987185	-0.04313014	-0.118202426	0.18242902	3.2843783	9.238503	Multitasking_Read
12:11:42.966	0.25139886	3.2250881	9.131764	-0.043987185	-0.04313014	-0.118202426	0.18242902	3.2843783	9.238503	Multitasking_Read
12:11:42.989	0.057462595	3.1556542	9.098245	0.010990688	-0.027858509	-0.14996742	0.17692508	3.261661	9.246656	Multitasking_Read
12:11:43.011	0.057462595	3.1556542	9.098245	0.010990688	-0.027858509	-0.14996742	0.17692508	3.261661	9.246656	Multitasking_Read
12:11:43.032	0.057462595	3.1556542	9.098245	0.010990688	-0.027858509	-0.14996742	0.17692508	3.261661	9.246656	Multitasking_Read
12:11:43.054	0.057462595	3.1556542	9.098245	0.010990688	-0.027858509	-0.14996742	0.17692508	3.261661	9.246656	Multitasking_Read
12:11:43.075	0.057462595	3.1556542	9.098245	0.010990688	-0.027858509	-0.14996742	0.17692508	3.261661	9.246656	Multitasking_Read
12:11:43.096	0.057462595	3.1556542	9.098245	0.010990688	-0.027858509	-0.14996742	0.17692508	3.261661	9.246656	Multitasking_Read
12:11:43.116	0.057462595	3.1556542	9.098245	0.010990688	-0.027858509	-0.14996742	0.17692508	3.261661	9.246656	Multitasking_Read
12:11:43.139	0.057462595	3.1556542	9.098245	0.010990688	-0.027858509	-0.14996742	0.17692508	3.261661	9.246656	Multitasking_Read
12:11:43.160	0.057462595	3.1556542	9.098245	0.010990688	-0.027858509	-0.14996742	0.17692508	3.261661	9.246656	Multitasking_Read
12:11:43.182	0.08619389	3.1317115	9.007262	-0.03176988	-0.03579976	-0.14935656	0.15036581	3.2938178	9.23572	Multitasking_Read
12:11:43.205	0.08619389	3.1317115	9.007262	-0.03176988	-0.03579976	-0.14935656	0.15036581	3.2938178	9.23572	Multitasking_Read
12:11:43.226	0.08619389	3.1317115	9.007262	-0.03176988	-0.03579976	-0.14935656	0.15036581	3.2938178	9.23572	Multitasking_Read
12:11:43.247	0.08619389	3.1317115	9.007262	-0.03176988	-0.03579976	-0.14935656	0.15036581	3.2938178	9.23572	Multitasking_Read
12:11:43.268	0.08619389	3.1317115	9.007262	-0.03176988	-0.03579976	-0.14935656	0.15036581	3.2938178	9.23572	Multitasking_Read
12:11:43.291	0.08619389	3.1317115	9.007262	-0.03176988	-0.03579976	-0.14935656	0.15036581	3.2938178	9.23572	Multitasking_Read
12:11:43.314	0.08619389	3.1317115	9.007262	-0.03176988	-0.03579976	-0.14935656	0.15036581	3.2938178	9.23572	Multitasking_Read
12:11:43.336	0.08619389	3.1317115	9.007262	-0.03176988	-0.03579976	-0.14935656	0.15036581	3.2938178	9.23572	Multitasking_Read
12:11:43.357	0.090982445	3.1293173	8.89952	-0.029937284	0.008793405	-0.13103059	0.103712946	3.282345	9.240446	Multitasking_Read
12:11:43.379	0.090982445	3.1293173	8.89952	-0.029937284	0.008793405	-0.13103059	0.103712946	3.282345	9.240446	Multitasking_Read
12:11:43.400	0.090982445	3.1293173	8.89952	-0.029937284	0.008793405	-0.13103059	0.103712946	3.282345	9.240446	Multitasking_Read
12:11:43.421	0.090982445	3.1293173	8.89952	-0.029937284	0.008793405	-0.13103059	0.103712946	3.282345	9.240446	Multitasking_Read
12:11:43.443	0.090982445	3.1293173	8.89952	-0.029937284	0.008793405	-0.13103059	0.103712946	3.282345	9.240446	Multitasking_Read
12:11:43.464	0.090982445	3.1293173	8.89952	-0.029937284	0.008793405	-0.13103059	0.103712946	3.282345	9.240446	Multitasking_Read
12:11:43.485	0.090982445	3.1293173	8.89952	-0.029937284	0.008793405	-0.13103059	0.103712946	3.282345	9.240446	Multitasking_Read
12:11:43.507	0.090982445	3.1293173	8.89952	-0.029937284	0.008793405	-0.13103059	0.103712946	3.282345	9.240446	Multitasking_Read
12:11:43.528	-0.17238778	3.1700199	9.11261	-0.015887383	-0.022971587	-0.10415253	0.04938125	3.2653441	9.246916	Multitasking_Read
12:11:43.549	-0.17238778	3.1700199	9.11261	-0.015887383	-0.022971587	-0.10415253	0.04938125	3.2653441	9.246916	Multitasking_Read
12:11:43.570	-0.17238778	3.1700199	9.11261	-0.015887383	-0.022971587	-0.10415253	0.04938125	3.2653441	9.246916	Multitasking_Read
12:11:43.591	-0.17238778	3.1700199	9.11261	-0.015887383	-0.022971587	-0.10415253	0.04938125	3.2653441	9.246916	Multitasking_Read
12:11:43.613	-0.17238778	3.1700199	9.11261	-0.015887383	-0.022971587	-0.10415253	0.04938125	3.2653441	9.246916	Multitasking_Read
12:11:43.634	-0.17238778	3.1700199	9.11261	-0.015887383	-0.022971587	-0.10415253	0.04938125	3.2653441	9.246916	Multitasking_Read
12:11:43.655	-0.17238778	3.1700199	9.11261	-0.015887383	-0.022971587	-0.10415253	0.04938125	3.2653441	9.246916	Multitasking_Read
12:11:43.676	-0.17238778	3.1700199	9.11261	-0.015887383	-0.022971587	-0.10415253	0.04938125	3.2653441	9.246916	Multitasking_Read
12:11:43.697	-0.17238778	3.1700199	9.11261	-0.015887383	-0.022971587	-0.10415253	0.04938125	3.2653441	9.246916	Multitasking_Read
12:11:43.718	-0.22506183	3.2394538	8.992896	0.032981835	-0.015030339	-0.03573562	-0.0175175	3.2807224	9.241588	Multitasking_Read
12:11:43.739	-0.22506183	3.2394538	8.992896	0.032981835	-0.015030339	-0.03573562	-0.0175175	3.2807224	9.241588	Multitasking_Read
12:11:43.773	-0.22506183	3.2394538	8.992896	0.032981835	-0.015030339	-0.03573562	-0.0175175	3.2807224	9.241588	Multitasking_Read
12:11:43.806	-0.22506183	3.2394538	8.992896	0.032981835	-0.015030339	-0.03573562	-0.0175175	3.2807224	9.241588	Multitasking_Read
12:11:43.840	-0.22506183	3.2394538	8.992896	0.032981835	-0.015030339	-0.03573562	-0.0175175	3.2807224	9.241588	Multitasking_Read
12:11:43.875	-0.22506183	3.2394538	8.992896	0.032981835	-0.015030339	-0.03573562	-0.0175175	3.2807224	9.241588	Multitasking_Read
12:11:43.909	-0.3232271	3.1604428	8.875577	-0.008557	0.052775703	0.039400805	-0.105609104	3.3124912	9.22966	Multitasking_Read
12:11:43.943	-0.3232271	3.1604428	8.875577	-0.008557	0.052775703	0.039400805	-0.105609104	3.3124912	9.22966	Multitasking_Read
12:11:43.976	-0.3232271	3.1604428	8.875577	-0.008557	0.052775703	0.039400805	-0.105609104	3.3124912	9.22966	Multitasking_Read
12:11:44.009	-0.3232271	3.1604428	8.875577	-0.008557	0.052775703	0.039400805	-0.105609104	3.3124912	9.22966	Multitasking_Read
12:11:44.032	-0.3232271	3.1604428	8.875577	-0.008557	0.052775703	0.039400805	-0.105609104	3.3124912	9.22966	Multitasking_Read
12:11:44.055	-0.3232271	3.1604428	8.875577	-0.008557	0.052775703	0.039400805	-0.105609104	3.3124912	9.22966	Multitasking_Read
12:11:44.077	-0.23224466	3.2083282	8.901914	0.0195428	0.00940427	0.09132436	-0.11294449	3.3140638	9.22901	Multitasking_Read
12:11:44.100	-0.23224466	3.2083282	8.901914	0.0195428	0.00940427	0.09132436	-0.11294449	3.3140638	9.22901	Multitasking_Read
12:11:44.123	-0.23224466	3.2083282	8.901914	0.0195428	0.00940427	0.09132436	-0.11294449	3.3140638	9.22901	Multitasking_Read
12:11:44.146	-0.23224466	3.2083282	8.901914	0.0195428	0.00940427	0.09132436	-0.11294449	3.3140638	9.22901	Multitasking_Read
12:11:44.169	-0.23224466	3.2083282	8.901914	0.0195428	0.00940427	0.09132436	-0.11294449	3.3140638	9.22901	Multitasking_Read
12:11:44.191	-0.23224466	3.2083282	8.901914	0.0195428	0.00940427	0.09132436	-0.11294449	3.3140638	9.22901	Multitasking_Read
12:11:44.214	-0.23224466	3.2083282	8.901914	0.0195428	0.00940427	0.09132436	-0.11294449	3.3140638	9.22901	Multitasking_Read
12:11:44.236	-0.23224466	3.2083282	8.901914	0.0195428	0.00940427	0.09132436	-0.11294449	3.3140638	9.22901	Multitasking_Read
12:11:44.260	-0.19154198	3.2179053	9.04557	0.025651453	0.041169263	0.18906279	-0.12120431	3.332619	9.222219	Multitasking_Read
12:11:44.281	-0.19154198	3.2179053	9.04557	0.025651453	0.041169263	0.18906279	-0.12120431	3.332619	9.222219	Multitasking_Read
12:11:44.303	-0.19154198	3.2179053	9.04557	0.025651453	0.041169263	0.18906279	-0.12120431	3.332619	9.222219	Multitasking_Read
12:11:44.325	-0.19154198	3.2179053	9.04557	0.025651453	0.041169263	0.18906279	-0.12120431	3.332619	9.222219	Multitasking_Read
12:11:44.346	-0.19154198	3.2179053	9.04557	0.025651453	0.041169263	0.18906279	-0.12120431	3.332619	9.222219	Multitasking_Read
12:11:44.369	-0.19154198	3.2179053	9.04557	0.025651453	0.041169263	0.18906279	-0.12120431	3.332619	9.222219	Multitasking_Read
12:11:44.390	-0.19154198	3.2179053	9.04557	0.025651453	0.041169263	0.18906279	-0.12120431	3.332619	9.222219	Multitasking_Read
12:11:44.412	-0.19154198	3.2179053	9.04557	0.025651453	0.041169263	0.18906279	-0.12120431	3.332619	9.222219	Multitasking_Read
12:11:44.434	-0.021548472	3.205934	8.621783	-0.014054787	0.08148637	0.25442538	-0.08058025	3.3611732	9.212296	Multitasking_Read
12:11:44.457	-0.021548472	3.205934	8.621783	-0.014054787	0.08148637	0.25442538	-0.08058025	3.3611732	9.212296	Multitasking_Read
12:11:44.480	-0.021548472	3.205934	8.621783	-0.014054787	0.08148637	0.25442538	-0.08058025	3.3611732	9.212296	Multitasking_Read
12:11:44.502	-0.021548472	3.205934	8.621783	-0.014054787	0.08148637	0.25442538	-0.08058025	3.3611732	9.212296	Multitasking_Read
12:11:44.525	-0.021548472	3.205934	8.621783	-0.014054787	0.08148637	0.25442538	-0.08058025	3.3611732	9.212296	Multitasking_Read
12:11:44.548	-0.021548472	3.205934	8.621783	-0.014054787	0.08148637	0.25442538	-0.08058025	3.3611732	9.212296	Multitasking_Read
12:11:44.571	-0.021548472	3.205934	8.621783	-0.014054787	0.08148637	0.25442538	-0.08058025	3.3611732	9.212296	Multitasking_Read
12:11:44.593	-0.021548472	3.205934	8.621783	-0.014054787	0.08148637	0.25442538	-0.08058025	3.3611732	9.212296	Multitasking_Read
12:11:44.616	0.028731298	3.1772027	8.621783	0.024429724	0.08820589	0.26908615	-0.077271715	3.370249	9.209008	Multitasking_Read
12:11:44.639	0.028731298	3.1772027	8.621783	0.024429724	0.08820589	0.26908615	-0.077271715	3.370249	9.209008	Multitasking_Read
12:11:44.661	0.028731298	3.1772027	8.621783	0.024429724	0.08820589	0.26908615	-0.077271715	3.370249	9.209008	Multitasking_Read
12:11:44.683	0.028731298	3.1772027	8.621783	0.024429724	0.08820589	0.26908615	-0.077271715	3.370249	9.209008	Multitasking_Read
12:11:44.705	0.028731298	3.1772027	8.621783	0.024429724	0.08820589	0.26908615	-0.077271715	3.370249	9.209008	Multitasking_Read
12:11:44.728	0.028731298	3.1772027	8.621783	0.024429724	0.08820589	0.26908615	-0.077271715	3.370249	9.209008	Multitasking_Read
12:11:44.750	0.028731298	3.1772027	8.621783	0.024429724	0.08820589	0.26908615	-0.077271715	3.370249	9.209008	Multitasking_Read
12:11:44.773	0.028731298	3.1772027	8.621783	0.024429724	0.08820589	0.26908615	-0.077271715	3.370249	9.209008	Multitasking_Read
12:11:44.795	0.13168511	3.2202997	9.000079	-0.012833057	0.072934255	0.22082779	-0.042230062	3.361328	9.212495	Multitasking_Read
12:11:44.819	0.13168511	3.2202997	9.000079	-0.012833057	0.072934255	0.22082779	-0.042230062	3.361328	9.212495	Multitasking_Read
12:11:44.842	0.13168511	3.2202997	9.000079	-0.012833057	0.072934255	0.22082779	-0.042230062	3.361328	9.212495	Multitasking_Read
12:11:44.864	0.13168511	3.2202997	9.000079	-0.012833057	0.072934255	0.22082779	-0.042230062	3.361328	9.212495	Multitasking_Read
12:11:44.887	0.13168511	3.2202997	9.000079	-0.012833057	0.072934255	0.22082779	-0.042230062	3.361328	9.212495	Multitasking_Read
12:11:44.910	0.13168511	3.2202997	9.000079	-0.012833057	0.072934255	0.22082779	-0.042230062	3.361328	9.212495	Multitasking_Read
12:11:44.934	0.13168511	3.2202997	9.000079	-0.012833057	0.072934255	0.22082779	-0.042230062	3.361328	9.212495	Multitasking_Read
12:11:44.956	0.13168511	3.2202997	9.000079	-0.012833057	0.072934255	0.22082779	-0.042230062	3.361328	9.212495	Multitasking_Read
12:11:44.979	0.19154198	3.241848	8.885154	-0.03421334	0.05338657	0.17440203	-0.0077054054	3.3424017	9.219473	Multitasking_Read
12:11:45.001	0.19154198	3.241848	8.885154	-0.03421334	0.05338657	0.17440203	-0.0077054054	3.3424017	9.219473	Multitasking_Read
12:11:45.024	0.19154198	3.241848	8.885154	-0.03421334	0.05338657	0.17440203	-0.0077054054	3.3424017	9.219473	Multitasking_Read
12:11:45.047	0.19154198	3.241848	8.885154	-0.03421334	0.05338657	0.17440203	-0.0077054054	3.3424017	9.219473	Multitasking_Read
12:11:45.069	0.19154198	3.241848	8.885154	-0.03421334	0.05338657	0.17440203	-0.0077054054	3.3424017	9.219473	Multitasking_Read
12:11:45.092	0.19154198	3.241848	8.885154	-0.03421334	0.05338657	0.17440203	-0.0077054054	3.3424017	9.219473	Multitasking_Read
12:11:45.114	0.19154198	3.241848	8.885154	-0.03421334	0.05338657	0.17440203	-0.0077054054	3.3424017	9.219473	Multitasking_Read
12:11:45.136	0.19154198	3.241848	8.885154	-0.03421334	0.05338657	0.17440203	-0.0077054054	3.3424017	9.219473	Multitasking_Read
12:11:45.158	0.2777359	3.189174	8.844451	-0.026882958	0.07354512	0.105374254	0.08574534	3.3164074	9.228459	Multitasking_Read
12:11:45.180	0.2777359	3.189174	8.844451	-0.026882958	0.07354512	0.105374254	0.08574534	3.3164074	9.228459	Multitasking_Read
12:11:45.203	0.2777359	3.189174	8.844451	-0.026882958	0.07354512	0.105374254	0.08574534	3.3164074	9.228459	Multitasking_Read
12:11:45.225	0.2777359	3.189174	8.844451	-0.026882958	0.07354512	0.105374254	0.08574534	3.3164074	9.228459	Multitasking_Read
12:11:45.248	0.2777359	3.189174	8.844451	-0.026882958	0.07354512	0.105374254	0.08574534	3.3164074	9.228459	Multitasking_Read
12:11:45.271	0.2777359	3.189174	8.844451	-0.026882958	0.07354512	0.105374254	0.08574534	3.3164074	9.228459	Multitasking_Read
12:11:45.294	0.2777359	3.189174	8.844451	-0.026882958	0.07354512	0.105374254	0.08574534	3.3164074	9.228459	Multitasking_Read
12:11:45.318	0.2777359	3.189174	8.844451	-0.026882958	0.07354512	0.105374254	0.08574534	3.3164074	9.228459	Multitasking_Read
12:11:45.340	0.3328042	3.2346652	8.91628	-0.017109113	-0.009532552	0.03145956	0.15484647	3.2866743	9.238191	Multitasking_Read
12:11:45.362	0.3328042	3.2346652	8.91628	-0.017109113	-0.009532552	0.03145956	0.15484647	3.2866743	9.238191	Multitasking_Read
12:11:45.384	0.3328042	3.2346652	8.91628	-0.017109113	-0.009532552	0.03145956	0.15484647	3.2866743	9.238191	Multitasking_Read
12:11:45.406	0.3328042	3.2346652	8.91628	-0.017109113	-0.009532552	0.03145956	0.15484647	3.2866743	9.238191	Multitasking_Read
12:11:45.429	0.3328042	3.2346652	8.91628	-0.017109113	-0.009532552	0.03145956	0.15484647	3.2866743	9.238191	Multitasking_Read
12:11:45.451	0.3328042	3.2346652	8.91628	-0.017109113	-0.009532552	0.03145956	0.15484647	3.2866743	9.238191	Multitasking_Read
12:11:45.474	0.3328042	3.2346652	8.91628	-0.017109113	-0.009532552	0.03145956	0.15484647	3.2866743	9.238191	Multitasking_Read
12:11:45.496	0.3328042	3.2346652	8.91628	-0.017109113	-0.009532552	0.03145956	0.15484647	3.2866743	9.238191	Multitasking_Read
12:11:45.518	0.083799616	3.172414	9.14613	0.0030494393	-0.07122994	-0.04062254	0.22175859	3.268034	9.243439	Multitasking_Read
12:11:45.541	0.083799616	3.172414	9.14613	0.0030494393	-0.07122994	-0.04062254	0.22175859	3.268034	9.243439	Multitasking_Read
12:11:45.562	0.083799616	3.172414	9.14613	0.0030494393	-0.07122994	-0.04062254	0.22175859	3.268034	9.243439	Multitasking_Read
12:11:45.584	0.083799616	3.172414	9.14613	0.0030494393	-0.07122994	-0.04062254	0.22175859	3.268034	9.243439	Multitasking_Read
12:11:45.605	0.083799616	3.172414	9.14613	0.0030494393	-0.07122994	-0.04062254	0.22175859	3.268034	9.243439	Multitasking_Read
12:11:45.626	0.083799616	3.172414	9.14613	0.0030494393	-0.07122994	-0.04062254	0.22175859	3.268034	9.243439	Multitasking_Read
12:11:45.648	0.083799616	3.172414	9.14613	0.0030494393	-0.07122994	-0.04062254	0.22175859	3.268034	9.243439	Multitasking_Read
12:11:45.670	0.083799616	3.172414	9.14613	0.0030494393	-0.07122994	-0.04062254	0.22175859	3.268034	9.243439	Multitasking_Read
12:11:45.693	0.42139238	3.1149516	9.3280945	-0.011611327	-0.047406197	-0.121256754	0.22056852	3.270352	9.242647	Multitasking_Read
12:11:45.715	0.42139238	3.1149516	9.3280945	-0.011611327	-0.047406197	-0.121256754	0.22056852	3.270352	9.242647	Multitasking_Read
12:11:45.737	0.42139238	3.1149516	9.3280945	-0.011611327	-0.047406197	-0.121256754	0.22056852	3.270352	9.242647	Multitasking_Read
12:11:45.760	0.42139238	3.1149516	9.3280945	-0.011611327	-0.047406197	-0.121256754	0.22056852	3.270352	9.242647	Multitasking_Read
12:11:45.783	0.42139238	3.1149516	9.3280945	-0.011611327	-0.047406197	-0.121256754	0.22056852	3.270352	9.242647	Multitasking_Read
12:11:45.806	0.42139238	3.1149516	9.3280945	-0.011611327	-0.047406197	-0.121256754	0.22056852	3.270352	9.242647	Multitasking_Read
12:11:45.830	0.42139238	3.1149516	9.3280945	-0.011611327	-0.047406197	-0.121256754	0.22056852	3.270352	9.242647	Multitasking_Read
12:11:45.853	0.42139238	3.1149516	9.3280945	-0.011611327	-0.047406197	-0.121256754	0.22056852	3.270352	9.242647	Multitasking_Read
12:11:45.876	0.29689008	3.1748085	9.091062	0.14843537	-0.069397345	-0.19333886	0.24381739	3.2942	9.233589	Multitasking_Read
12:11:45.898	0.29689008	3.1748085	9.091062	0.14843537	-0.069397345	-0.19333886	0.24381739	3.2942	9.233589	Multitasking_Read
12:11:45.920	0.29689008	3.1748085	9.091062	0.14843537	-0.069397345	-0.19333886	0.24381739	3.2942	9.233589	Multitasking_Read
12:11:45.944	0.29689008	3.1748085	9.091062	0.14843537	-0.069397345	-0.19333886	0.24381739	3.2942	9.233589	Multitasking_Read
12:11:45.967	0.29689008	3.1748085	9.091062	0.14843537	-0.069397345	-0.19333886	0.24381739	3.2942	9.233589	Multitasking_Read
12:11:45.990	0.29689008	3.1748085	9.091062	0.14843537	-0.069397345	-0.19333886	0.24381739	3.2942	9.233589	Multitasking_Read
12:11:46.012	0.29689008	3.1748085	9.091062	0.14843537	-0.069397345	-0.19333886	0.24381739	3.2942	9.233589	Multitasking_Read
12:11:46.038	0.29689008	3.1748085	9.091062	0.14843537	-0.069397345	-0.19333886	0.24381739	3.2942	9.233589	Multitasking_Read
12:11:46.059	0.11013664	3.1604428	8.48531	0.13499634	-0.11215791	-0.20861048	0.21580936	3.3754003	9.204916	Multitasking_Read
12:11:46.081	0.11013664	3.1604428	8.48531	0.13499634	-0.11215791	-0.20861048	0.21580936	3.3754003	9.204916	Multitasking_Read
12:11:46.104	0.11013664	3.1604428	8.48531	0.13499634	-0.11215791	-0.20861048	0.21580936	3.3754003	9.204916	Multitasking_Read
12:11:46.127	0.11013664	3.1604428	8.48531	0.13499634	-0.11215791	-0.20861048	0.21580936	3.3754003	9.204916	Multitasking_Read
12:11:46.150	0.11013664	3.1604428	8.48531	0.13499634	-0.11215791	-0.20861048	0.21580936	3.3754003	9.204916	Multitasking_Read
12:11:46.173	0.11013664	3.1604428	8.48531	0.13499634	-0.11215791	-0.20861048	0.21580936	3.3754003	9.204916	Multitasking_Read
12:11:46.194	0.11013664	3.1604428	8.48531	0.13499634	-0.11215791	-0.20861048	0.21580936	3.3754003	9.204916	Multitasking_Read
12:11:46.215	0.11013664	3.1604428	8.48531	0.13499634	-0.11215791	-0.20861048	0.21580936	3.3754003	9.204916	Multitasking_Read
12:11:46.236	0.07422252	3.2873392	8.645726	0.018321069	-0.09199936	-0.24648413	0.2226548	3.445333	9.178806	Multitasking_Read
12:11:46.257	0.07422252	3.2873392	8.645726	0.018321069	-0.09199936	-0.24648413	0.2226548	3.445333	9.178806	Multitasking_Read
12:11:46.278	0.07422252	3.2873392	8.645726	0.018321069	-0.09199936	-0.24648413	0.2226548	3.445333	9.178806	Multitasking_Read
12:11:46.302	0.07422252	3.2873392	8.645726	0.018321069	-0.09199936	-0.24648413	0.2226548	3.445333	9.178806	Multitasking_Read
12:11:46.327	0.07422252	3.2873392	8.645726	0.018321069	-0.09199936	-0.24648413	0.2226548	3.445333	9.178806	Multitasking_Read
12:11:46.349	0.07422252	3.2873392	8.645726	0.018321069	-0.09199936	-0.24648413	0.2226548	3.445333	9.178806	Multitasking_Read
12:11:46.369	0.07422252	3.2873392	8.645726	0.018321069	-0.09199936	-0.24648413	0.2226548	3.445333	9.178806	Multitasking_Read
12:11:46.391	0.07422252	3.2873392	8.645726	0.018321069	-0.09199936	-0.24648413	0.2226548	3.445333	9.178806	Multitasking_Read
12:11:46.413	-0.026337024	3.301705	8.952193	-0.0012266175	-0.08161466	-0.15668693	0.19120578	3.4429505	9.1804085	Multitasking_Read
12:11:46.434	-0.026337024	3.301705	8.952193	-0.0012266175	-0.08161466	-0.15668693	0.19120578	3.4429505	9.1804085	Multitasking_Read
12:11:46.455	-0.026337024	3.301705	8.952193	-0.0012266175	-0.08161466	-0.15668693	0.19120578	3.4429505	9.1804085	Multitasking_Read
12:11:46.477	-0.026337024	3.301705	8.952193	-0.0012266175	-0.08161466	-0.15668693	0.19120578	3.4429505	9.1804085	Multitasking_Read
12:11:46.499	-0.026337024	3.301705	8.952193	-0.0012266175	-0.08161466	-0.15668693	0.19120578	3.4429505	9.1804085	Multitasking_Read
12:11:46.520	-0.026337024	3.301705	8.952193	-0.0012266175	-0.08161466	-0.15668693	0.19120578	3.4429505	9.1804085	Multitasking_Read
12:11:46.541	-0.026337024	3.301705	8.952193	-0.0012266175	-0.08161466	-0.15668693	0.19120578	3.4429505	9.1804085	Multitasking_Read
12:11:46.563	-0.026337024	3.301705	8.952193	-0.0012266175	-0.08161466	-0.15668693	0.19120578	3.4429505	9.1804085	Multitasking_Read
12:11:46.584	-0.21309046	3.3256476	8.887548	-0.023828633	-0.0070890915	-0.10598512	0.094638854	3.4324493	9.1858425	Multitasking_Read
12:11:46.607	-0.21309046	3.3256476	8.887548	-0.023828633	-0.0070890915	-0.10598512	0.094638854	3.4324493	9.1858425	Multitasking_Read
12:11:46.628	-0.21309046	3.3256476	8.887548	-0.023828633	-0.0070890915	-0.10598512	0.094638854	3.4324493	9.1858425	Multitasking_Read
12:11:46.649	-0.21309046	3.3256476	8.887548	-0.023828633	-0.0070890915	-0.10598512	0.094638854	3.4324493	9.1858425	Multitasking_Read
12:11:46.670	-0.21309046	3.3256476	8.887548	-0.023828633	-0.0070890915	-0.10598512	0.094638854	3.4324493	9.1858425	Multitasking_Read
12:11:46.691	-0.21309046	3.3256476	8.887548	-0.023828633	-0.0070890915	-0.10598512	0.094638854	3.4324493	9.1858425	Multitasking_Read
12:11:46.712	-0.21309046	3.3256476	8.887548	-0.023828633	-0.0070890915	-0.10598512	0.094638854	3.4324493	9.1858425	Multitasking_Read
12:11:46.734	-0.21309046	3.3256476	8.887548	-0.023828633	-0.0070890915	-0.10598512	0.094638854	3.4324493	9.1858425	Multitasking_Read
12:11:46.755	-0.21309046	3.3256476	8.887548	-0.023828633	-0.0070890915	-0.10598512	0.094638854	3.4324493	9.1858425	Multitasking_Read
12:11:46.776	-0.24421602	3.3136764	8.813326	-0.0012266175	0.005739079	-0.0106901415	-0.009895673	3.4004824	9.198207	Multitasking_Read
12:11:46.797	-0.24421602	3.3136764	8.813326	-0.0012266175	0.005739079	-0.0106901415	-0.009895673	3.4004824	9.198207	Multitasking_Read
12:11:46.818	-0.24421602	3.3136764	8.813326	-0.0012266175	0.005739079	-0.0106901415	-0.009895673	3.4004824	9.198207	Multitasking_Read
12:11:46.840	-0.24421602	3.3136764	8.813326	-0.0012266175	0.005739079	-0.0106901415	-0.009895673	3.4004824	9.198207	Multitasking_Read
12:11:46.861	-0.24421602	3.3136764	8.813326	-0.0012266175	0.005739079	-0.0106901415	-0.009895673	3.4004824	9.198207	Multitasking_Read
12:11:46.882	-0.24421602	3.3136764	8.813326	-0.0012266175	0.005739079	-0.0106901415	-0.009895673	3.4004824	9.198207	Multitasking_Read
12:11:46.904	-0.24421602	3.3136764	8.813326	-0.0012266175	0.005739079	-0.0106901415	-0.009895673	3.4004824	9.198207	Multitasking_Read
12:11:46.925	-0.24421602	3.3136764	8.813326	-0.0012266175	0.005739079	-0.0106901415	-0.009895673	3.4004824	9.198207	Multitasking_Read
12:11:46.946	0.05027977	3.294522	8.942616	-0.012833057	0.02345417	0.01740966	-0.0638468	3.4083529	9.195077	Multitasking_Read
12:11:46.968	0.05027977	3.294522	8.942616	-0.012833057	0.02345417	0.01740966	-0.0638468	3.4083529	9.195077	Multitasking_Read
12:11:46.989	0.05027977	3.294522	8.942616	-0.012833057	0.02345417	0.01740966	-0.0638468	3.4083529	9.195077	Multitasking_Read
12:11:47.021	0.05027977	3.294522	8.942616	-0.012833057	0.02345417	0.01740966	-0.0638468	3.4083529	9.195077	Multitasking_Read
12:11:47.055	0.05027977	3.294522	8.942616	-0.012833057	0.02345417	0.01740966	-0.0638468	3.4083529	9.195077	Multitasking_Read
12:11:47.088	0.05027977	3.294522	8.942616	-0.012833057	0.02345417	0.01740966	-0.0638468	3.4083529	9.195077	Multitasking_Read
12:11:47.123	-0.014365649	3.3208592	8.844451	-0.048874106	-0.0009804387	0.01863139	-0.0162605	3.401418	9.197851	Multitasking_Read
12:11:47.155	-0.014365649	3.3208592	8.844451	-0.048874106	-0.0009804387	0.01863139	-0.0162605	3.401418	9.197851	Multitasking_Read
12:11:47.189	-0.014365649	3.3208592	8.844451	-0.048874106	-0.0009804387	0.01863139	-0.0162605	3.401418	9.197851	Multitasking_Read
12:11:47.223	-0.014365649	3.3208592	8.844451	-0.048874106	-0.0009804387	0.01863139	-0.0162605	3.401418	9.197851	Multitasking_Read
12:11:47.256	-0.014365649	3.3208592	8.844451	-0.048874106	-0.0009804387	0.01863139	-0.0162605	3.401418	9.197851	Multitasking_Read
12:11:47.279	-0.014365649	3.3208592	8.844451	-0.048874106	-0.0009804387	0.01863139	-0.0162605	3.401418	9.197851	Multitasking_Read
12:11:47.302	-0.014365649	3.3208592	8.844451	-0.048874106	-0.0009804387	0.01863139	-0.0162605	3.401418	9.197851	Multitasking_Read
12:11:47.325	-0.038308397	3.1987512	9.076695	-0.033602472	0.014291192	0.087659165	-0.010599003	3.374404	9.207804	Multitasking_Read
12:11:47.352	-0.038308397	3.1987512	9.076695	-0.033602472	0.014291192	0.087659165	-0.010599003	3.374404	9.207804	Multitasking_Read
12:11:47.374	-0.038308397	3.1987512	9.076695	-0.033602472	0.014291192	0.087659165	-0.010599003	3.374404	9.207804	Multitasking_Read
12:11:47.397	-0.038308397	3.1987512	9.076695	-0.033602472	0.014291192	0.087659165	-0.010599003	3.374404	9.207804	Multitasking_Read
12:11:47.419	-0.038308397	3.1987512	9.076695	-0.033602472	0.014291192	0.087659165	-0.010599003	3.374404	9.207804	Multitasking_Read
12:11:47.442	-0.038308397	3.1987512	9.076695	-0.033602472	0.014291192	0.087659165	-0.010599003	3.374404	9.207804	Multitasking_Read
12:11:47.466	-0.038308397	3.1987512	9.076695	-0.033602472	0.014291192	0.087659165	-0.010599003	3.374404	9.207804	Multitasking_Read
12:11:47.488	0.019154198	3.2681851	8.870789	0.032370973	0.03506061	0.112704635	-0.0010863431	3.366687	9.210635	Multitasking_Read
12:11:47.510	0.019154198	3.2681851	8.870789	0.032370973	0.03506061	0.112704635	-0.0010863431	3.366687	9.210635	Multitasking_Read
12:11:47.532	0.019154198	3.2681851	8.870789	0.032370973	0.03506061	0.112704635	-0.0010863431	3.366687	9.210635	Multitasking_Read
12:11:47.555	0.019154198	3.2681851	8.870789	0.032370973	0.03506061	0.112704635	-0.0010863431	3.366687	9.210635	Multitasking_Read
12:11:47.579	0.019154198	3.2681851	8.870789	0.032370973	0.03506061	0.112704635	-0.0010863431	3.366687	9.210635	Multitasking_Read
12:11:47.602	0.019154198	3.2681851	8.870789	0.032370973	0.03506061	0.112704635	-0.0010863431	3.366687	9.210635	Multitasking_Read
12:11:47.624	0.019154198	3.2681851	8.870789	0.032370973	0.03506061	0.112704635	-0.0010863431	3.366687	9.210635	Multitasking_Read
12:11:47.647	0.019154198	3.2681851	8.870789	0.032370973	0.03506061	0.112704635	-0.0010863431	3.366687	9.210635	Multitasking_Read
12:11:47.671	0.105348095	3.2107224	8.89952	-4.886922e-06	0.049110513	0.14202617	0.015153782	3.3684509	9.209978	Multitasking_Read
12:11:47.694	0.105348095	3.2107224	8.89952	-4.886922e-06	0.049110513	0.14202617	0.015153782	3.3684509	9.209978	Multitasking_Read
12:11:47.716	0.105348095	3.2107224	8.89952	-4.886922e-06	0.049110513	0.14202617	0.015153782	3.3684509	9.209978	Multitasking_Read
12:11:47.739	0.105348095	3.2107224	8.89952	-4.886922e-06	0.049110513	0.14202617	0.015153782	3.3684509	9.209978	Multitasking_Read
12:11:47.762	0.105348095	3.2107224	8.89952	-4.886922e-06	0.049110513	0.14202617	0.015153782	3.3684509	9.209978	Multitasking_Read
12:11:47.785	0.105348095	3.2107224	8.89952	-4.886922e-06	0.049110513	0.14202617	0.015153782	3.3684509	9.209978	Multitasking_Read
12:11:47.808	0.105348095	3.2107224	8.89952	-4.886922e-06	0.049110513	0.14202617	0.015153782	3.3684509	9.209978	Multitasking_Read
12:11:47.832	0.105348095	3.2107224	8.89952	-4.886922e-06	0.049110513	0.14202617	0.015153782	3.3684509	9.209978	Multitasking_Read
12:11:47.855	0.10774237	3.258608	8.60263	0.01709934	0.030784553	0.12614368	0.035308138	3.3621354	9.21223	Multitasking_Read
12:11:47.877	0.10774237	3.258608	8.60263	0.01709934	0.030784553	0.12614368	0.035308138	3.3621354	9.21223	Multitasking_Read
12:11:47.900	0.10774237	3.258608	8.60263	0.01709934	0.030784553	0.12614368	0.035308138	3.3621354	9.21223	Multitasking_Read
12:11:47.927	0.10774237	3.258608	8.60263	0.01709934	0.030784553	0.12614368	0.035308138	3.3621354	9.21223	Multitasking_Read
12:11:47.949	0.10774237	3.258608	8.60263	0.01709934	0.030784553	0.12614368	0.035308138	3.3621354	9.21223	Multitasking_Read
12:11:47.972	0.10774237	3.258608	8.60263	0.01709934	0.030784553	0.12614368	0.035308138	3.3621354	9.21223	Multitasking_Read
12:11:47.995	0.10774237	3.258608	8.60263	0.01709934	0.030784553	0.12614368	0.035308138	3.3621354	9.21223	Multitasking_Read
12:11:48.018	0.10774237	3.258608	8.60263	0.01709934	0.030784553	0.12614368	0.035308138	3.3621354	9.21223	Multitasking_Read
12:11:48.041	0.09337672	3.215511	9.033599	-0.0055026743	0.036893208	0.12186761	0.04998013	3.3481631	9.217249	Multitasking_Read
12:11:48.063	0.09337672	3.215511	9.033599	-0.0055026743	0.036893208	0.12186761	0.04998013	3.3481631	9.217249	Multitasking_Read
12:11:48.086	0.09337672	3.215511	9.033599	-0.0055026743	0.036893208	0.12186761	0.04998013	3.3481631	9.217249	Multitasking_Read
12:11:48.109	0.09337672	3.215511	9.033599	-0.0055026743	0.036893208	0.12186761	0.04998013	3.3481631	9.217249	Multitasking_Read
12:11:48.132	0.09337672	3.215511	9.033599	-0.0055026743	0.036893208	0.12186761	0.04998013	3.3481631	9.217249	Multitasking_Read
12:11:48.155	0.09337672	3.215511	9.033599	-0.0055026743	0.036893208	0.12186761	0.04998013	3.3481631	9.217249	Multitasking_Read
12:11:48.179	0.09337672	3.215511	9.033599	-0.0055026743	0.036893208	0.12186761	0.04998013	3.3481631	9.217249	Multitasking_Read
12:11:48.202	0.09337672	3.215511	9.033599	-0.0055026743	0.036893208	0.12186761	0.04998013	3.3481631	9.217249	Multitasking_Read
12:11:48.225	0.12929083	3.258608	8.664881	0.01587761	0.010015136	0.11575896	0.08415303	3.3485441	9.216863	Multitasking_Read
12:11:48.248	0.12929083	3.258608	8.664881	0.01587761	0.010015136	0.11575896	0.08415303	3.3485441	9.216863	Multitasking_Read
12:11:48.272	0.12929083	3.258608	8.664881	0.01587761	0.010015136	0.11575896	0.08415303	3.3485441	9.216863	Multitasking_Read
12:11:48.295	0.12929083	3.258608	8.664881	0.01587761	0.010015136	0.11575896	0.08415303	3.3485441	9.216863	Multitasking_Read
12:11:48.318	0.12929083	3.258608	8.664881	0.01587761	0.010015136	0.11575896	0.08415303	3.3485441	9.216863	Multitasking_Read
12:11:48.340	0.12929083	3.258608	8.664881	0.01587761	0.010015136	0.11575896	0.08415303	3.3485441	9.216863	Multitasking_Read
12:11:48.363	0.12929083	3.258608	8.664881	0.01587761	0.010015136	0.11575896	0.08415303	3.3485441	9.216863	Multitasking_Read
12:11:48.386	0.15802214	3.2202997	8.940222	-0.023828633	0.00024129178	0.076052725	0.114839576	3.3300145	9.223242	Multitasking_Read
12:11:48.409	0.15802214	3.2202997	8.940222	-0.023828633	0.00024129178	0.076052725	0.114839576	3.3300145	9.223242	Multitasking_Read
12:11:48.431	0.15802214	3.2202997	8.940222	-0.023828633	0.00024129178	0.076052725	0.114839576	3.3300145	9.223242	Multitasking_Read
12:11:48.454	0.15802214	3.2202997	8.940222	-0.023828633	0.00024129178	0.076052725	0.114839576	3.3300145	9.223242	Multitasking_Read
12:11:48.476	0.15802214	3.2202997	8.940222	-0.023828633	0.00024129178	0.076052725	0.114839576	3.3300145	9.223242	Multitasking_Read
12:11:48.500	0.15802214	3.2202997	8.940222	-0.023828633	0.00024129178	0.076052725	0.114839576	3.3300145	9.223242	Multitasking_Read
12:11:48.522	0.15802214	3.2202997	8.940222	-0.023828633	0.00024129178	0.076052725	0.114839576	3.3300145	9.223242	Multitasking_Read
12:11:48.545	0.15802214	3.2202997	8.940222	-0.023828633	0.00024129178	0.076052725	0.114839576	3.3300145	9.223242	Multitasking_Read
12:11:48.568	0.32562137	3.2035396	8.906702	-0.03054815	-0.0070890915	0.033292156	0.16327849	3.3215594	9.22556	Multitasking_Read
12:11:48.591	0.32562137	3.2035396	8.906702	-0.03054815	-0.0070890915	0.033292156	0.16327849	3.3215594	9.22556	Multitasking_Read
12:11:48.615	0.32562137	3.2035396	8.906702	-0.03054815	-0.0070890915	0.033292156	0.16327849	3.3215594	9.22556	Multitasking_Read
12:11:48.638	0.32562137	3.2035396	8.906702	-0.03054815	-0.0070890915	0.033292156	0.16327849	3.3215594	9.22556	Multitasking_Read
12:11:48.661	0.32562137	3.2035396	8.906702	-0.03054815	-0.0070890915	0.033292156	0.16327849	3.3215594	9.22556	Multitasking_Read
12:11:48.684	0.32562137	3.2035396	8.906702	-0.03054815	-0.0070890915	0.033292156	0.16327849	3.3215594	9.22556	Multitasking_Read
12:11:48.707	0.32562137	3.2035396	8.906702	-0.03054815	-0.0070890915	0.033292156	0.16327849	3.3215594	9.22556	Multitasking_Read
12:11:48.731	0.32562137	3.2035396	8.906702	-0.03054815	-0.0070890915	0.033292156	0.16327849	3.3215594	9.22556	Multitasking_Read
12:11:48.754	0.23463893	3.172414	8.870789	0.012212418	-0.037021488	0.008246682	0.20830292	3.310837	9.228507	Multitasking_Read
12:11:48.776	0.23463893	3.172414	8.870789	0.012212418	-0.037021488	0.008246682	0.20830292	3.310837	9.228507	Multitasking_Read
12:11:48.799	0.23463893	3.172414	8.870789	0.012212418	-0.037021488	0.008246682	0.20830292	3.310837	9.228507	Multitasking_Read
12:11:48.822	0.23463893	3.172414	8.870789	0.012212418	-0.037021488	0.008246682	0.20830292	3.310837	9.228507	Multitasking_Read
12:11:48.846	0.23463893	3.172414	8.870789	0.012212418	-0.037021488	0.008246682	0.20830292	3.310837	9.228507	Multitasking_Read
12:11:48.869	0.23463893	3.172414	8.870789	0.012212418	-0.037021488	0.008246682	0.20830292	3.310837	9.228507	Multitasking_Read
12:11:48.892	0.23463893	3.172414	8.870789	0.012212418	-0.037021488	0.008246682	0.20830292	3.310837	9.228507	Multitasking_Read
12:11:48.915	0.23463893	3.172414	8.870789	0.012212418	-0.037021488	0.008246682	0.20830292	3.310837	9.228507	Multitasking_Read
12:11:48.937	0.17478207	3.222694	9.016839	0.0006059783	-0.0174738	0.013744468	0.22756588	3.3107162	9.228095	Multitasking_Read
12:11:48.960	0.17478207	3.222694	9.016839	0.0006059783	-0.0174738	0.013744468	0.22756588	3.3107162	9.228095	Multitasking_Read
12:11:48.983	0.17478207	3.222694	9.016839	0.0006059783	-0.0174738	0.013744468	0.22756588	3.3107162	9.228095	Multitasking_Read
12:11:49.006	0.17478207	3.222694	9.016839	0.0006059783	-0.0174738	0.013744468	0.22756588	3.3107162	9.228095	Multitasking_Read
12:11:49.029	0.17478207	3.222694	9.016839	0.0006059783	-0.0174738	0.013744468	0.22756588	3.3107162	9.228095	Multitasking_Read
12:11:49.052	0.17478207	3.222694	9.016839	0.0006059783	-0.0174738	0.013744468	0.22756588	3.3107162	9.228095	Multitasking_Read
12:11:49.076	0.17478207	3.222694	9.016839	0.0006059783	-0.0174738	0.013744468	0.22756588	3.3107162	9.228095	Multitasking_Read
12:11:49.098	0.17478207	3.222694	9.016839	0.0006059783	-0.0174738	0.013744468	0.22756588	3.3107162	9.228095	Multitasking_Read
12:11:49.122	0.08858817	3.2250881	8.822903	-0.0006157522	0.003295618	0.0033597588	0.22085297	3.3213024	9.224453	Multitasking_Read
12:11:49.145	0.08858817	3.2250881	8.822903	-0.0006157522	0.003295618	0.0033597588	0.22085297	3.3213024	9.224453	Multitasking_Read
12:11:49.168	0.08858817	3.2250881	8.822903	-0.0006157522	0.003295618	0.0033597588	0.22085297	3.3213024	9.224453	Multitasking_Read
12:11:49.192	0.08858817	3.2250881	8.822903	-0.0006157522	0.003295618	0.0033597588	0.22085297	3.3213024	9.224453	Multitasking_Read
12:11:49.215	0.08858817	3.2250881	8.822903	-0.0006157522	0.003295618	0.0033597588	0.22085297	3.3213024	9.224453	Multitasking_Read
12:11:49.237	0.08858817	3.2250881	8.822903	-0.0006157522	0.003295618	0.0033597588	0.22085297	3.3213024	9.224453	Multitasking_Read
12:11:49.260	0.08858817	3.2250881	8.822903	-0.0006157522	0.003295618	0.0033597588	0.22085297	3.3213024	9.224453	Multitasking_Read
12:11:49.283	0.08858817	3.2250881	8.822903	-0.0006157522	0.003295618	0.0033597588	0.22085297	3.3213024	9.224453	Multitasking_Read
12:11:49.307	0.17717634	3.1963568	8.91149	-0.004280944	-0.0046456303	0.0039706244	0.19995703	3.3172529	9.226387	Multitasking_Read
12:11:49.332	0.17717634	3.1963568	8.91149	-0.004280944	-0.0046456303	0.0039706244	0.19995703	3.3172529	9.226387	Multitasking_Read
12:11:49.354	0.17717634	3.1963568	8.91149	-0.004280944	-0.0046456303	0.0039706244	0.19995703	3.3172529	9.226387	Multitasking_Read
12:11:49.377	0.17717634	3.1963568	8.91149	-0.004280944	-0.0046456303	0.0039706244	0.19995703	3.3172529	9.226387	Multitasking_Read
12:11:49.400	0.17717634	3.1963568	8.91149	-0.004280944	-0.0046456303	0.0039706244	0.19995703	3.3172529	9.226387	Multitasking_Read
12:11:49.424	0.17717634	3.1963568	8.91149	-0.004280944	-0.0046456303	0.0039706244	0.19995703	3.3172529	9.226387	Multitasking_Read
12:11:49.446	0.17717634	3.1963568	8.91149	-0.004280944	-0.0046456303	0.0039706244	0.19995703	3.3172529	9.226387	Multitasking_Read
12:11:49.469	0.12929083	3.215511	9.021627	0.0048820353	-0.011365147	0.016187929	0.19806549	3.3095443	9.229197	Multitasking_Read
12:11:49.492	0.12929083	3.215511	9.021627	0.0048820353	-0.011365147	0.016187929	0.19806549	3.3095443	9.229197	Multitasking_Read
12:11:49.515	0.12929083	3.215511	9.021627	0.0048820353	-0.011365147	0.016187929	0.19806549	3.3095443	9.229197	Multitasking_Read
12:11:49.537	0.12929083	3.215511	9.021627	0.0048820353	-0.011365147	0.016187929	0.19806549	3.3095443	9.229197	Multitasking_Read
12:11:49.560	0.12929083	3.215511	9.021627	0.0048820353	-0.011365147	0.016187929	0.19806549	3.3095443	9.229197	Multitasking_Read
12:11:49.583	0.12929083	3.215511	9.021627	0.0048820353	-0.011365147	0.016187929	0.19806549	3.3095443	9.229197	Multitasking_Read
12:11:49.606	0.12929083	3.215511	9.021627	0.0048820353	-0.011365147	0.016187929	0.19806549	3.3095443	9.229197	Multitasking_Read
12:11:49.629	0.12929083	3.215511	9.021627	0.0048820353	-0.011365147	0.016187929	0.19806549	3.3095443	9.229197	Multitasking_Read
12:11:49.653	0.15802214	3.1963568	8.8636055	-0.03299161	0.006960809	0.00580322	0.19873615	3.3007748	9.232321	Multitasking_Read
12:11:49.676	0.15802214	3.1963568	8.8636055	-0.03299161	0.006960809	0.00580322	0.19873615	3.3007748	9.232321	Multitasking_Read
12:11:49.699	0.15802214	3.1963568	8.8636055	-0.03299161	0.006960809	0.00580322	0.19873615	3.3007748	9.232321	Multitasking_Read
12:11:49.722	0.15802214	3.1963568	8.8636055	-0.03299161	0.006960809	0.00580322	0.19873615	3.3007748	9.232321	Multitasking_Read
12:11:49.745	0.15802214	3.1963568	8.8636055	-0.03299161	0.006960809	0.00580322	0.19873615	3.3007748	9.232321	Multitasking_Read
12:11:49.768	0.15802214	3.1963568	8.8636055	-0.03299161	0.006960809	0.00580322	0.19873615	3.3007748	9.232321	Multitasking_Read
12:11:49.791	0.15802214	3.1963568	8.8636055	-0.03299161	0.006960809	0.00580322	0.19873615	3.3007748	9.232321	Multitasking_Read
12:11:49.813	0.15802214	3.1963568	8.8636055	-0.03299161	0.006960809	0.00580322	0.19873615	3.3007748	9.232321	Multitasking_Read
12:11:49.835	0.15083931	3.1700199	9.100638	-0.0061135394	0.011236866	0.0015271632	0.18473877	3.266643	9.244744	Multitasking_Read
12:11:49.857	0.15083931	3.1700199	9.100638	-0.0061135394	0.011236866	0.0015271632	0.18473877	3.266643	9.244744	Multitasking_Read
12:11:49.881	0.15083931	3.1700199	9.100638	-0.0061135394	0.011236866	0.0015271632	0.18473877	3.266643	9.244744	Multitasking_Read
12:11:49.904	0.15083931	3.1700199	9.100638	-0.0061135394	0.011236866	0.0015271632	0.18473877	3.266643	9.244744	Multitasking_Read
12:11:49.927	0.15083931	3.1700199	9.100638	-0.0061135394	0.011236866	0.0015271632	0.18473877	3.266643	9.244744	Multitasking_Read
12:11:49.950	0.15083931	3.1700199	9.100638	-0.0061135394	0.011236866	0.0015271632	0.18473877	3.266643	9.244744	Multitasking_Read
12:11:49.973	0.15083931	3.1700199	9.100638	-0.0061135394	0.011236866	0.0015271632	0.18473877	3.266643	9.244744	Multitasking_Read
12:11:49.997	0.15083931	3.1700199	9.100638	-0.0061135394	0.011236866	0.0015271632	0.18473877	3.266643	9.244744	Multitasking_Read
12:11:50.020	0.14605077	3.15326	8.767835	0.009768957	0.00940427	0.009468411	0.1718038	3.2634451	9.246122	Multitasking_Read
12:11:50.043	0.14605077	3.15326	8.767835	0.009768957	0.00940427	0.009468411	0.1718038	3.2634451	9.246122	Multitasking_Read
12:11:50.066	0.14605077	3.15326	8.767835	0.009768957	0.00940427	0.009468411	0.1718038	3.2634451	9.246122	Multitasking_Read
12:11:50.089	0.14605077	3.15326	8.767835	0.009768957	0.00940427	0.009468411	0.1718038	3.2634451	9.246122	Multitasking_Read
12:11:50.112	0.14605077	3.15326	8.767835	0.009768957	0.00940427	0.009468411	0.1718038	3.2634451	9.246122	Multitasking_Read
12:11:50.135	0.14605077	3.15326	8.767835	0.009768957	0.00940427	0.009468411	0.1718038	3.2634451	9.246122	Multitasking_Read
12:11:50.159	0.14605077	3.15326	8.767835	0.009768957	0.00940427	0.009468411	0.1718038	3.2634451	9.246122	Multitasking_Read
12:11:50.182	0.14605077	3.15326	8.767835	0.009768957	0.00940427	0.009468411	0.1718038	3.2634451	9.246122	Multitasking_Read
12:11:50.206	0.083799616	3.1317115	8.940222	0.016488474	0.017345518	0.009468411	0.14613344	3.26457	9.246167	Multitasking_Read
12:11:50.229	0.083799616	3.1317115	8.940222	0.016488474	0.017345518	0.009468411	0.14613344	3.26457	9.246167	Multitasking_Read
12:11:50.250	0.083799616	3.1317115	8.940222	0.016488474	0.017345518	0.009468411	0.14613344	3.26457	9.246167	Multitasking_Read
12:11:50.271	0.083799616	3.1317115	8.940222	0.016488474	0.017345518	0.009468411	0.14613344	3.26457	9.246167	Multitasking_Read
12:11:50.291	0.083799616	3.1317115	8.940222	0.016488474	0.017345518	0.009468411	0.14613344	3.26457	9.246167	Multitasking_Read
12:11:50.312	0.083799616	3.1317115	8.940222	0.016488474	0.017345518	0.009468411	0.14613344	3.26457	9.246167	Multitasking_Read
12:11:50.334	0.083799616	3.1317115	8.940222	0.016488474	0.017345518	0.009468411	0.14613344	3.26457	9.246167	Multitasking_Read
12:11:50.355	0.083799616	3.1317115	8.940222	0.016488474	0.017345518	0.009468411	0.14613344	3.26457	9.246167	Multitasking_Read
12:11:50.376	0.08858817	3.1700199	8.684034	0.0006059783	0.00940427	0.0033597588	0.14795157	3.31246	9.22909	Multitasking_Read
12:11:50.398	0.08858817	3.1700199	8.684034	0.0006059783	0.00940427	0.0033597588	0.14795157	3.31246	9.22909	Multitasking_Read
12:11:50.421	0.08858817	3.1700199	8.684034	0.0006059783	0.00940427	0.0033597588	0.14795157	3.31246	9.22909	Multitasking_Read
12:11:50.443	0.08858817	3.1700199	8.684034	0.0006059783	0.00940427	0.0033597588	0.14795157	3.31246	9.22909	Multitasking_Read
12:11:50.464	0.08858817	3.1700199	8.684034	0.0006059783	0.00940427	0.0033597588	0.14795157	3.31246	9.22909	Multitasking_Read
12:11:50.485	0.08858817	3.1700199	8.684034	0.0006059783	0.00940427	0.0033597588	0.14795157	3.31246	9.22909	Multitasking_Read
12:11:50.506	0.08858817	3.1700199	8.684034	0.0006059783	0.00940427	0.0033597588	0.14795157	3.31246	9.22909	Multitasking_Read
12:11:50.528	0.08858817	3.1700199	8.684034	0.0006059783	0.00940427	0.0033597588	0.14795157	3.31246	9.22909	Multitasking_Read
12:11:50.549	0.083799616	3.2538195	9.04557	-0.0018374827	-0.0070890915	0.0070249503	0.15619901	3.3073518	9.230784	Multitasking_Read
12:11:50.571	0.083799616	3.2538195	9.04557	-0.0018374827	-0.0070890915	0.0070249503	0.15619901	3.3073518	9.230784	Multitasking_Read
12:11:50.593	0.083799616	3.2538195	9.04557	-0.0018374827	-0.0070890915	0.0070249503	0.15619901	3.3073518	9.230784	Multitasking_Read
12:11:50.614	0.083799616	3.2538195	9.04557	-0.0018374827	-0.0070890915	0.0070249503	0.15619901	3.3073518	9.230784	Multitasking_Read
12:11:50.635	0.083799616	3.2538195	9.04557	-0.0018374827	-0.0070890915	0.0070249503	0.15619901	3.3073518	9.230784	Multitasking_Read
12:11:50.659	0.083799616	3.2538195	9.04557	-0.0018374827	-0.0070890915	0.0070249503	0.15619901	3.3073518	9.230784	Multitasking_Read
12:11:50.680	0.083799616	3.2538195	9.04557	-0.0018374827	-0.0070890915	0.0070249503	0.15619901	3.3073518	9.230784	Multitasking_Read
12:11:50.702	0.083799616	3.2538195	9.04557	-0.0018374827	-0.0070890915	0.0070249503	0.15619901	3.3073518	9.230784	Multitasking_Read
12:11:50.723	0.15562786	3.1915684	8.923462	0.0012168436	-0.0058673606	0.0064140847	0.15474397	3.3147182	9.228167	Multitasking_Read
12:11:50.744	0.15562786	3.1915684	8.923462	0.0012168436	-0.0058673606	0.0064140847	0.15474397	3.3147182	9.228167	Multitasking_Read
12:11:50.766	0.15562786	3.1915684	8.923462	0.0012168436	-0.0058673606	0.0064140847	0.15474397	3.3147182	9.228167	Multitasking_Read
12:11:50.789	0.15562786	3.1915684	8.923462	0.0012168436	-0.0058673606	0.0064140847	0.15474397	3.3147182	9.228167	Multitasking_Read
12:11:50.810	0.15562786	3.1915684	8.923462	0.0012168436	-0.0058673606	0.0064140847	0.15474397	3.3147182	9.228167	Multitasking_Read
12:11:50.831	0.15562786	3.1915684	8.923462	0.0012168436	-0.0058673606	0.0064140847	0.15474397	3.3147182	9.228167	Multitasking_Read
12:11:50.852	0.15562786	3.1915684	8.923462	0.0012168436	-0.0058673606	0.0064140847	0.15474397	3.3147182	9.228167	Multitasking_Read
12:11:50.873	0.15562786	3.1915684	8.923462	0.0012168436	-0.0058673606	0.0064140847	0.15474397	3.3147182	9.228167	Multitasking_Read
12:11:50.894	0.15562786	3.1915684	8.923462	0.0012168436	-0.0058673606	0.0064140847	0.15474397	3.3147182	9.228167	Multitasking_Read
12:11:50.915	0.09577099	3.2202997	8.937828	0.01709934	-0.001591304	0.008857545	0.15429883	3.315926	9.227741	Multitasking_Read
12:11:50.937	0.09577099	3.2202997	8.937828	0.01709934	-0.001591304	0.008857545	0.15429883	3.315926	9.227741	Multitasking_Read
12:11:50.959	0.09577099	3.2202997	8.937828	0.01709934	-0.001591304	0.008857545	0.15429883	3.315926	9.227741	Multitasking_Read
12:11:50.983	0.09577099	3.2202997	8.937828	0.01709934	-0.001591304	0.008857545	0.15429883	3.315926	9.227741	Multitasking_Read
12:11:51.004	0.09577099	3.2202997	8.937828	0.01709934	-0.001591304	0.008857545	0.15429883	3.315926	9.227741	Multitasking_Read
12:11:51.025	0.09577099	3.2202997	8.937828	0.01709934	-0.001591304	0.008857545	0.15429883	3.315926	9.227741	Multitasking_Read
12:11:51.047	0.09577099	3.2202997	8.937828	0.01709934	-0.001591304	0.008857545	0.15429883	3.315926	9.227741	Multitasking_Read
12:11:51.069	0.09577099	3.2202997	8.937828	0.01709934	-0.001591304	0.008857545	0.15429883	3.315926	9.227741	Multitasking_Read
12:11:51.090	0.15083931	3.1963568	9.024022	0.0006059783	-0.0040347646	0.0125227375	0.14816017	3.3225908	9.225444	Multitasking_Read
12:11:51.112	0.15083931	3.1963568	9.024022	0.0006059783	-0.0040347646	0.0125227375	0.14816017	3.3225908	9.225444	Multitasking_Read
12:11:51.134	0.15083931	3.1963568	9.024022	0.0006059783	-0.0040347646	0.0125227375	0.14816017	3.3225908	9.225444	Multitasking_Read
12:11:51.157	0.15083931	3.1963568	9.024022	0.0006059783	-0.0040347646	0.0125227375	0.14816017	3.3225908	9.225444	Multitasking_Read
12:11:51.179	0.15083931	3.1963568	9.024022	0.0006059783	-0.0040347646	0.0125227375	0.14816017	3.3225908	9.225444	Multitasking_Read
12:11:51.200	0.15083931	3.1963568	9.024022	0.0006059783	-0.0040347646	0.0125227375	0.14816017	3.3225908	9.225444	Multitasking_Read
12:11:51.221	0.15083931	3.1963568	9.024022	0.0006059783	-0.0040347646	0.0125227375	0.14816017	3.3225908	9.225444	Multitasking_Read
12:11:51.243	0.15083931	3.1963568	9.024022	0.0006059783	-0.0040347646	0.0125227375	0.14816017	3.3225908	9.225444	Multitasking_Read
12:11:51.264	0.117319465	3.1987512	8.889942	0.0006059783	-0.020528127	0.0064140847	0.15258339	3.3339014	9.221291	Multitasking_Read
12:11:51.285	0.117319465	3.1987512	8.889942	0.0006059783	-0.020528127	0.0064140847	0.15258339	3.3339014	9.221291	Multitasking_Read
12:11:51.306	0.117319465	3.1987512	8.889942	0.0006059783	-0.020528127	0.0064140847	0.15258339	3.3339014	9.221291	Multitasking_Read
12:11:51.327	0.117319465	3.1987512	8.889942	0.0006059783	-0.020528127	0.0064140847	0.15258339	3.3339014	9.221291	Multitasking_Read
12:11:51.349	0.117319465	3.1987512	8.889942	0.0006059783	-0.020528127	0.0064140847	0.15258339	3.3339014	9.221291	Multitasking_Read
12:11:51.371	0.117319465	3.1987512	8.889942	0.0006059783	-0.020528127	0.0064140847	0.15258339	3.3339014	9.221291	Multitasking_Read
12:11:51.392	0.117319465	3.1987512	8.889942	0.0006059783	-0.020528127	0.0064140847	0.15258339	3.3339014	9.221291	Multitasking_Read
12:11:51.414	0.117319465	3.1987512	8.889942	0.0006059783	-0.020528127	0.0064140847	0.15258339	3.3339014	9.221291	Multitasking_Read
12:11:51.435	0.117319465	3.1987512	8.889942	0.0006059783	-0.020528127	0.0064140847	0.15258339	3.3339014	9.221291	Multitasking_Read
12:11:51.458	0.11971374	3.2633965	9.059936	-0.0061135394	-0.0052564954	0.009468411	0.15274237	3.341202	9.218644	Multitasking_Read
12:11:51.480	0.11971374	3.2633965	9.059936	-0.0061135394	-0.0052564954	0.009468411	0.15274237	3.341202	9.218644	Multitasking_Read
12:11:51.501	0.11971374	3.2633965	9.059936	-0.0061135394	-0.0052564954	0.009468411	0.15274237	3.341202	9.218644	Multitasking_Read
12:11:51.523	0.11971374	3.2633965	9.059936	-0.0061135394	-0.0052564954	0.009468411	0.15274237	3.341202	9.218644	Multitasking_Read
12:11:51.544	0.11971374	3.2633965	9.059936	-0.0061135394	-0.0052564954	0.009468411	0.15274237	3.341202	9.218644	Multitasking_Read
12:11:51.565	0.11971374	3.2633965	9.059936	-0.0061135394	-0.0052564954	0.009468411	0.15274237	3.341202	9.218644	Multitasking_Read
12:11:51.586	0.11971374	3.2633965	9.059936	-0.0061135394	-0.0052564954	0.009468411	0.15274237	3.341202	9.218644	Multitasking_Read
12:11:51.609	0.11971374	3.2633965	9.059936	-0.0061135394	-0.0052564954	0.009468411	0.15274237	3.341202	9.218644	Multitasking_Read
12:11:51.633	0.11013664	3.2633965	8.976136	0.010379822	0.0051282137	0.0076358155	0.14589155	3.356066	9.213355	Multitasking_Read
12:11:51.654	0.11013664	3.2633965	8.976136	0.010379822	0.0051282137	0.0076358155	0.14589155	3.356066	9.213355	Multitasking_Read
12:11:51.676	0.11013664	3.2633965	8.976136	0.010379822	0.0051282137	0.0076358155	0.14589155	3.356066	9.213355	Multitasking_Read
12:11:51.697	0.11013664	3.2633965	8.976136	0.010379822	0.0051282137	0.0076358155	0.14589155	3.356066	9.213355	Multitasking_Read
12:11:51.719	0.11013664	3.2633965	8.976136	0.010379822	0.0051282137	0.0076358155	0.14589155	3.356066	9.213355	Multitasking_Read
12:11:51.741	0.11013664	3.2633965	8.976136	0.010379822	0.0051282137	0.0076358155	0.14589155	3.356066	9.213355	Multitasking_Read
12:11:51.763	0.11013664	3.2633965	8.976136	0.010379822	0.0051282137	0.0076358155	0.14589155	3.356066	9.213355	Multitasking_Read
12:11:51.785	0.11013664	3.2633965	8.976136	0.010379822	0.0051282137	0.0076358155	0.14589155	3.356066	9.213355	Multitasking_Read
12:11:51.806	0.19633053	3.222694	8.923462	-0.039100263	0.011236866	0.010079276	0.14863467	3.3594081	9.212092	Multitasking_Read
12:11:51.827	0.19633053	3.222694	8.923462	-0.039100263	0.011236866	0.010079276	0.14863467	3.3594081	9.212092	Multitasking_Read
12:11:51.849	0.19633053	3.222694	8.923462	-0.039100263	0.011236866	0.010079276	0.14863467	3.3594081	9.212092	Multitasking_Read
12:11:51.870	0.19633053	3.222694	8.923462	-0.039100263	0.011236866	0.010079276	0.14863467	3.3594081	9.212092	Multitasking_Read
12:11:51.891	0.19633053	3.222694	8.923462	-0.039100263	0.011236866	0.010079276	0.14863467	3.3594081	9.212092	Multitasking_Read
12:11:51.912	0.19633053	3.222694	8.923462	-0.039100263	0.011236866	0.010079276	0.14863467	3.3594081	9.212092	Multitasking_Read
12:11:51.934	0.19633053	3.222694	8.923462	-0.039100263	0.011236866	0.010079276	0.14863467	3.3594081	9.212092	Multitasking_Read
12:11:51.955	0.19633053	3.222694	8.923462	-0.039100263	0.011236866	0.010079276	0.14863467	3.3594081	9.212092	Multitasking_Read
12:11:51.977	0.19633053	3.222694	8.923462	-0.039100263	0.011236866	0.010079276	0.14863467	3.3594081	9.212092	Multitasking_Read
12:11:51.998	0.090982445	3.213117	8.837268	0.007936361	-0.0058673606	0.016798794	0.15363775	3.3188174	9.226712	Multitasking_Read
12:11:52.020	0.090982445	3.213117	8.837268	0.007936361	-0.0058673606	0.016798794	0.15363775	3.3188174	9.226712	Multitasking_Read
12:11:52.041	0.090982445	3.213117	8.837268	0.007936361	-0.0058673606	0.016798794	0.15363775	3.3188174	9.226712	Multitasking_Read
12:11:52.063	0.090982445	3.213117	8.837268	0.007936361	-0.0058673606	0.016798794	0.15363775	3.3188174	9.226712	Multitasking_Read
12:11:52.084	0.090982445	3.213117	8.837268	0.007936361	-0.0058673606	0.016798794	0.15363775	3.3188174	9.226712	Multitasking_Read
12:11:52.105	0.090982445	3.213117	8.837268	0.007936361	-0.0058673606	0.016798794	0.15363775	3.3188174	9.226712	Multitasking_Read
12:11:52.127	0.090982445	3.213117	8.837268	0.007936361	-0.0058673606	0.016798794	0.15363775	3.3188174	9.226712	Multitasking_Read
12:11:52.148	0.090982445	3.213117	8.837268	0.007936361	-0.0058673606	0.016798794	0.15363775	3.3188174	9.226712	Multitasking_Read
12:11:52.169	0.19633053	3.189174	8.707977	-0.009778731	0.028341092	0.0064140847	0.15866308	3.3171515	9.227226	Multitasking_Read
12:11:52.191	0.19633053	3.189174	8.707977	-0.009778731	0.028341092	0.0064140847	0.15866308	3.3171515	9.227226	Multitasking_Read
12:11:52.212	0.19633053	3.189174	8.707977	-0.009778731	0.028341092	0.0064140847	0.15866308	3.3171515	9.227226	Multitasking_Read
12:11:52.244	0.19633053	3.189174	8.707977	-0.009778731	0.028341092	0.0064140847	0.15866308	3.3171515	9.227226	Multitasking_Read
12:11:52.279	0.19633053	3.189174	8.707977	-0.009778731	0.028341092	0.0064140847	0.15866308	3.3171515	9.227226	Multitasking_Read
12:11:52.313	0.19633053	3.189174	8.707977	-0.009778731	0.028341092	0.0064140847	0.15866308	3.3171515	9.227226	Multitasking_Read
12:11:52.347	0.083799616	3.2274826	8.834874	0.009158092	0.00940427	0.00091629784	0.15518376	3.3383484	9.219638	Multitasking_Read
12:11:52.368	0.083799616	3.2274826	8.834874	0.009158092	0.00940427	0.00091629784	0.15518376	3.3383484	9.219638	Multitasking_Read
12:11:52.389	0.083799616	3.2274826	8.834874	0.009158092	0.00940427	0.00091629784	0.15518376	3.3383484	9.219638	Multitasking_Read
12:11:52.410	0.083799616	3.2274826	8.834874	0.009158092	0.00940427	0.00091629784	0.15518376	3.3383484	9.219638	Multitasking_Read
12:11:52.432	0.083799616	3.2274826	8.834874	0.009158092	0.00940427	0.00091629784	0.15518376	3.3383484	9.219638	Multitasking_Read
12:11:52.453	0.083799616	3.2274826	8.834874	0.009158092	0.00940427	0.00091629784	0.15518376	3.3383484	9.219638	Multitasking_Read
12:11:52.475	0.083799616	3.2274826	8.834874	0.009158092	0.00940427	0.00091629784	0.15518376	3.3383484	9.219638	Multitasking_Read
12:11:52.497	0.083799616	3.2274826	8.834874	0.009158092	0.00940427	0.00091629784	0.15518376	3.3383484	9.219638	Multitasking_Read
12:11:52.519	0.083799616	3.2274826	8.834874	0.009158092	0.00940427	0.00091629784	0.15518376	3.3383484	9.219638	Multitasking_Read
12:11:52.541	0.17717634	3.265791	8.844451	0.016488474	-0.007699956	0.00580322	0.1564051	3.3492785	9.215652	Multitasking_Read
12:11:52.564	0.17717634	3.265791	8.844451	0.016488474	-0.007699956	0.00580322	0.1564051	3.3492785	9.215652	Multitasking_Read
12:11:52.585	0.17717634	3.265791	8.844451	0.016488474	-0.007699956	0.00580322	0.1564051	3.3492785	9.215652	Multitasking_Read
12:11:52.606	0.17717634	3.265791	8.844451	0.016488474	-0.007699956	0.00580322	0.1564051	3.3492785	9.215652	Multitasking_Read
12:11:52.627	0.17717634	3.265791	8.844451	0.016488474	-0.007699956	0.00580322	0.1564051	3.3492785	9.215652	Multitasking_Read
12:11:52.650	0.17717634	3.265791	8.844451	0.016488474	-0.007699956	0.00580322	0.1564051	3.3492785	9.215652	Multitasking_Read
12:11:52.671	0.17717634	3.265791	8.844451	0.016488474	-0.007699956	0.00580322	0.1564051	3.3492785	9.215652	Multitasking_Read
12:11:52.692	0.17717634	3.265791	8.844451	0.016488474	-0.007699956	0.00580322	0.1564051	3.3492785	9.215652	Multitasking_Read
12:11:52.714	0.15323359	3.2777622	8.885154	0.031760104	-0.00036957348	0.016187929	0.15154462	3.3555193	9.213463	Multitasking_Read
12:11:52.736	0.15323359	3.2777622	8.885154	0.031760104	-0.00036957348	0.016187929	0.15154462	3.3555193	9.213463	Multitasking_Read
12:11:52.757	0.15323359	3.2777622	8.885154	0.031760104	-0.00036957348	0.016187929	0.15154462	3.3555193	9.213463	Multitasking_Read
12:11:52.777	0.15323359	3.2777622	8.885154	0.031760104	-0.00036957348	0.016187929	0.15154462	3.3555193	9.213463	Multitasking_Read
12:11:52.799	0.15323359	3.2777622	8.885154	0.031760104	-0.00036957348	0.016187929	0.15154462	3.3555193	9.213463	Multitasking_Read
12:11:52.820	0.15323359	3.2777622	8.885154	0.031760104	-0.00036957348	0.016187929	0.15154462	3.3555193	9.213463	Multitasking_Read
12:11:52.841	0.15323359	3.2777622	8.885154	0.031760104	-0.00036957348	0.016187929	0.15154462	3.3555193	9.213463	Multitasking_Read
12:11:52.863	0.15323359	3.2777622	8.885154	0.031760104	-0.00036957348	0.016187929	0.15154462	3.3555193	9.213463	Multitasking_Read
12:11:52.884	0.076616794	3.2346652	8.834874	-0.0012266175	0.010015136	0.005192355	0.145552	3.361879	9.211241	Multitasking_Read
12:11:52.906	0.076616794	3.2346652	8.834874	-0.0012266175	0.010015136	0.005192355	0.145552	3.361879	9.211241	Multitasking_Read
12:11:52.927	0.076616794	3.2346652	8.834874	-0.0012266175	0.010015136	0.005192355	0.145552	3.361879	9.211241	Multitasking_Read
12:11:52.949	0.076616794	3.2346652	8.834874	-0.0012266175	0.010015136	0.005192355	0.145552	3.361879	9.211241	Multitasking_Read
12:11:52.970	0.076616794	3.2346652	8.834874	-0.0012266175	0.010015136	0.005192355	0.145552	3.361879	9.211241	Multitasking_Read
12:11:52.991	0.076616794	3.2346652	8.834874	-0.0012266175	0.010015136	0.005192355	0.145552	3.361879	9.211241	Multitasking_Read
12:11:53.013	0.076616794	3.2346652	8.834874	-0.0012266175	0.010015136	0.005192355	0.145552	3.361879	9.211241	Multitasking_Read
12:11:53.034	0.076616794	3.2346652	8.834874	-0.0012266175	0.010015136	0.005192355	0.145552	3.361879	9.211241	Multitasking_Read
12:11:53.056	0.076616794	3.2346652	8.834874	-0.0012266175	0.010015136	0.005192355	0.145552	3.361879	9.211241	Multitasking_Read
12:11:53.078	0.08858817	3.2562137	8.91628	-0.022606902	0.0020738875	0.0045814896	0.13987282	3.362072	9.211258	Multitasking_Read
12:11:53.100	0.08858817	3.2562137	8.91628	-0.022606902	0.0020738875	0.0045814896	0.13987282	3.362072	9.211258	Multitasking_Read
12:11:53.122	0.08858817	3.2562137	8.91628	-0.022606902	0.0020738875	0.0045814896	0.13987282	3.362072	9.211258	Multitasking_Read
12:11:53.144	0.08858817	3.2562137	8.91628	-0.022606902	0.0020738875	0.0045814896	0.13987282	3.362072	9.211258	Multitasking_Read
12:11:53.166	0.08858817	3.2562137	8.91628	-0.022606902	0.0020738875	0.0045814896	0.13987282	3.362072	9.211258	Multitasking_Read
12:11:53.189	0.08858817	3.2562137	8.91628	-0.022606902	0.0020738875	0.0045814896	0.13987282	3.362072	9.211258	Multitasking_Read
12:11:53.210	0.08858817	3.2562137	8.91628	-0.022606902	0.0020738875	0.0045814896	0.13987282	3.362072	9.211258	Multitasking_Read
12:11:53.231	0.08858817	3.2562137	8.91628	-0.022606902	0.0020738875	0.0045814896	0.13987282	3.362072	9.211258	Multitasking_Read
12:11:53.253	0.08858817	3.2394538	8.9186735	0.014655879	-0.00036957348	0.0125227375	0.1341887	3.3520498	9.214994	Multitasking_Read
12:11:53.274	0.08858817	3.2394538	8.9186735	0.014655879	-0.00036957348	0.0125227375	0.1341887	3.3520498	9.214994	Multitasking_Read
12:11:53.295	0.08858817	3.2394538	8.9186735	0.014655879	-0.00036957348	0.0125227375	0.1341887	3.3520498	9.214994	Multitasking_Read
12:11:53.317	0.08858817	3.2394538	8.9186735	0.014655879	-0.00036957348	0.0125227375	0.1341887	3.3520498	9.214994	Multitasking_Read
12:11:53.340	0.08858817	3.2394538	8.9186735	0.014655879	-0.00036957348	0.0125227375	0.1341887	3.3520498	9.214994	Multitasking_Read
12:11:53.362	0.08858817	3.2394538	8.9186735	0.014655879	-0.00036957348	0.0125227375	0.1341887	3.3520498	9.214994	Multitasking_Read
12:11:53.385	0.08858817	3.2394538	8.9186735	0.014655879	-0.00036957348	0.0125227375	0.1341887	3.3520498	9.214994	Multitasking_Read
12:11:53.406	0.08858817	3.2394538	8.9186735	0.014655879	-0.00036957348	0.0125227375	0.1341887	3.3520498	9.214994	Multitasking_Read
12:11:53.427	0.105348095	3.2490308	8.93304	0.008547227	0.014902058	0.011911872	0.12324777	3.3621864	9.211453	Multitasking_Read
12:11:53.448	0.105348095	3.2490308	8.93304	0.008547227	0.014902058	0.011911872	0.12324777	3.3621864	9.211453	Multitasking_Read
12:11:53.469	0.105348095	3.2490308	8.93304	0.008547227	0.014902058	0.011911872	0.12324777	3.3621864	9.211453	Multitasking_Read
12:11:53.490	0.105348095	3.2490308	8.93304	0.008547227	0.014902058	0.011911872	0.12324777	3.3621864	9.211453	Multitasking_Read
12:11:53.511	0.105348095	3.2490308	8.93304	0.008547227	0.014902058	0.011911872	0.12324777	3.3621864	9.211453	Multitasking_Read
12:11:53.532	0.105348095	3.2490308	8.93304	0.008547227	0.014902058	0.011911872	0.12324777	3.3621864	9.211453	Multitasking_Read
12:11:53.556	0.105348095	3.2490308	8.93304	0.008547227	0.014902058	0.011911872	0.12324777	3.3621864	9.211453	Multitasking_Read
12:11:53.577	0.105348095	3.2490308	8.93304	0.008547227	0.014902058	0.011911872	0.12324777	3.3621864	9.211453	Multitasking_Read
12:11:53.598	0.105348095	3.2490308	8.93304	0.008547227	0.014902058	0.011911872	0.12324777	3.3621864	9.211453	Multitasking_Read
12:11:53.624	0.083799616	3.2921278	8.827691	-0.0067244046	0.006960809	0.0076358155	0.112932004	3.3732815	9.207529	Multitasking_Read
12:11:53.645	0.083799616	3.2921278	8.827691	-0.0067244046	0.006960809	0.0076358155	0.112932004	3.3732815	9.207529	Multitasking_Read
12:11:53.666	0.083799616	3.2921278	8.827691	-0.0067244046	0.006960809	0.0076358155	0.112932004	3.3732815	9.207529	Multitasking_Read
12:11:53.688	0.083799616	3.2921278	8.827691	-0.0067244046	0.006960809	0.0076358155	0.112932004	3.3732815	9.207529	Multitasking_Read
12:11:53.709	0.083799616	3.2921278	8.827691	-0.0067244046	0.006960809	0.0076358155	0.112932004	3.3732815	9.207529	Multitasking_Read
12:11:53.731	0.083799616	3.2921278	8.827691	-0.0067244046	0.006960809	0.0076358155	0.112932004	3.3732815	9.207529	Multitasking_Read
12:11:53.752	0.083799616	3.2921278	8.827691	-0.0067244046	0.006960809	0.0076358155	0.112932004	3.3732815	9.207529	Multitasking_Read
12:11:53.773	0.083799616	3.2921278	8.827691	-0.0067244046	0.006960809	0.0076358155	0.112932004	3.3732815	9.207529	Multitasking_Read
12:11:53.794	0.083799616	3.2562137	8.779806	0.0036603045	-0.03274543	0.0064140847	0.11775753	3.3776238	9.205876	Multitasking_Read
12:11:53.815	0.083799616	3.2562137	8.779806	0.0036603045	-0.03274543	0.0064140847	0.11775753	3.3776238	9.205876	Multitasking_Read
12:11:53.837	0.083799616	3.2562137	8.779806	0.0036603045	-0.03274543	0.0064140847	0.11775753	3.3776238	9.205876	Multitasking_Read
12:11:53.858	0.083799616	3.2562137	8.779806	0.0036603045	-0.03274543	0.0064140847	0.11775753	3.3776238	9.205876	Multitasking_Read
12:11:53.880	0.083799616	3.2562137	8.779806	0.0036603045	-0.03274543	0.0064140847	0.11775753	3.3776238	9.205876	Multitasking_Read
12:11:53.903	0.083799616	3.2562137	8.779806	0.0036603045	-0.03274543	0.0064140847	0.11775753	3.3776238	9.205876	Multitasking_Read
12:11:53.925	0.083799616	3.2562137	8.779806	0.0036603045	-0.03274543	0.0064140847	0.11775753	3.3776238	9.205876	Multitasking_Read
12:11:53.947	0.083799616	3.2562137	8.779806	0.0036603045	-0.03274543	0.0064140847	0.11775753	3.3776238	9.205876	Multitasking_Read
12:11:53.970	0.083799616	3.2633965	9.000079	-0.020774305	-0.013197743	0.0045814896	0.12560605	3.3735259	9.207274	Multitasking_Read
12:11:53.991	0.083799616	3.2633965	9.000079	-0.020774305	-0.013197743	0.0045814896	0.12560605	3.3735259	9.207274	Multitasking_Read
12:11:54.012	0.083799616	3.2633965	9.000079	-0.020774305	-0.013197743	0.0045814896	0.12560605	3.3735259	9.207274	Multitasking_Read
12:11:54.033	0.083799616	3.2633965	9.000079	-0.020774305	-0.013197743	0.0045814896	0.12560605	3.3735259	9.207274	Multitasking_Read
12:11:54.055	0.083799616	3.2633965	9.000079	-0.020774305	-0.013197743	0.0045814896	0.12560605	3.3735259	9.207274	Multitasking_Read
12:11:54.076	0.083799616	3.2633965	9.000079	-0.020774305	-0.013197743	0.0045814896	0.12560605	3.3735259	9.207274	Multitasking_Read
12:11:54.098	0.083799616	3.2633965	9.000079	-0.020774305	-0.013197743	0.0045814896	0.12560605	3.3735259	9.207274	Multitasking_Read
12:11:54.121	0.083799616	3.2633965	9.000079	-0.020774305	-0.013197743	0.0045814896	0.12560605	3.3735259	9.207274	Multitasking_Read
12:11:54.142	0.12689656	3.2633965	8.854029	0.0012168436	0.005739079	0.0015271632	0.13411188	3.376148	9.206194	Multitasking_Read
12:11:54.165	0.12689656	3.2633965	8.854029	0.0012168436	0.005739079	0.0015271632	0.13411188	3.376148	9.206194	Multitasking_Read
12:11:54.187	0.12689656	3.2633965	8.854029	0.0012168436	0.005739079	0.0015271632	0.13411188	3.376148	9.206194	Multitasking_Read
12:11:54.209	0.12689656	3.2633965	8.854029	0.0012168436	0.005739079	0.0015271632	0.13411188	3.376148	9.206194	Multitasking_Read
12:11:54.230	0.12689656	3.2633965	8.854029	0.0012168436	0.005739079	0.0015271632	0.13411188	3.376148	9.206194	Multitasking_Read
12:11:54.252	0.12689656	3.2633965	8.854029	0.0012168436	0.005739079	0.0015271632	0.13411188	3.376148	9.206194	Multitasking_Read
12:11:54.275	0.12689656	3.2633965	8.854029	0.0012168436	0.005739079	0.0015271632	0.13411188	3.376148	9.206194	Multitasking_Read
12:11:54.296	0.12689656	3.2633965	8.854029	0.0012168436	0.005739079	0.0015271632	0.13411188	3.376148	9.206194	Multitasking_Read
12:11:54.317	0.12689656	3.2633965	8.854029	0.0012168436	0.005739079	0.0015271632	0.13411188	3.376148	9.206194	Multitasking_Read
12:11:54.338	0.10055954	3.2490308	8.71516	-0.037878532	-0.00036957348	0.008857545	0.13635686	3.3655934	9.210025	Multitasking_Read
12:11:54.359	0.10055954	3.2490308	8.71516	-0.037878532	-0.00036957348	0.008857545	0.13635686	3.3655934	9.210025	Multitasking_Read
12:11:54.380	0.10055954	3.2490308	8.71516	-0.037878532	-0.00036957348	0.008857545	0.13635686	3.3655934	9.210025	Multitasking_Read
12:11:54.402	0.10055954	3.2490308	8.71516	-0.037878532	-0.00036957348	0.008857545	0.13635686	3.3655934	9.210025	Multitasking_Read
12:11:54.423	0.10055954	3.2490308	8.71516	-0.037878532	-0.00036957348	0.008857545	0.13635686	3.3655934	9.210025	Multitasking_Read
12:11:54.444	0.10055954	3.2490308	8.71516	-0.037878532	-0.00036957348	0.008857545	0.13635686	3.3655934	9.210025	Multitasking_Read
12:11:54.466	0.10055954	3.2490308	8.71516	-0.037878532	-0.00036957348	0.008857545	0.13635686	3.3655934	9.210025	Multitasking_Read
12:11:54.487	0.10055954	3.2490308	8.71516	-0.037878532	-0.00036957348	0.008857545	0.13635686	3.3655934	9.210025	Multitasking_Read
12:11:54.508	0.098165266	3.232271	8.913885	-0.012833057	0.024065036	0.011301007	0.14939366	3.3299387	9.222774	Multitasking_Read
12:11:54.529	0.098165266	3.232271	8.913885	-0.012833057	0.024065036	0.011301007	0.14939366	3.3299387	9.222774	Multitasking_Read
12:11:54.550	0.098165266	3.232271	8.913885	-0.012833057	0.024065036	0.011301007	0.14939366	3.3299387	9.222774	Multitasking_Read
12:11:54.571	0.098165266	3.232271	8.913885	-0.012833057	0.024065036	0.011301007	0.14939366	3.3299387	9.222774	Multitasking_Read
12:11:54.592	0.098165266	3.232271	8.913885	-0.012833057	0.024065036	0.011301007	0.14939366	3.3299387	9.222774	Multitasking_Read
12:11:54.613	0.098165266	3.232271	8.913885	-0.012833057	0.024065036	0.011301007	0.14939366	3.3299387	9.222774	Multitasking_Read
12:11:54.634	0.098165266	3.232271	8.913885	-0.012833057	0.024065036	0.011301007	0.14939366	3.3299387	9.222774	Multitasking_Read
12:11:54.655	0.098165266	3.232271	8.913885	-0.012833057	0.024065036	0.011301007	0.14939366	3.3299387	9.222774	Multitasking_Read
12:11:54.677	0.098165266	3.232271	8.913885	-0.012833057	0.024065036	0.011301007	0.14939366	3.3299387	9.222774	Multitasking_Read
12:11:54.698	0.1340794	3.2011454	8.626573	0.002438574	0.0039064833	0.005192355	0.16378461	3.323668	9.224792	Multitasking_Read
12:11:54.719	0.1340794	3.2011454	8.626573	0.002438574	0.0039064833	0.005192355	0.16378461	3.323668	9.224792	Multitasking_Read
12:11:54.756	0.1340794	3.2011454	8.626573	0.002438574	0.0039064833	0.005192355	0.16378461	3.323668	9.224792	Multitasking_Read
12:11:54.791	0.1340794	3.2011454	8.626573	0.002438574	0.0039064833	0.005192355	0.16378461	3.323668	9.224792	Multitasking_Read
12:11:54.823	0.1340794	3.2011454	8.626573	0.002438574	0.0039064833	0.005192355	0.16378461	3.323668	9.224792	Multitasking_Read
12:11:54.858	0.1340794	3.2011454	8.626573	0.002438574	0.0039064833	0.005192355	0.16378461	3.323668	9.224792	Multitasking_Read
12:11:54.893	0.08858817	3.2490308	9.100638	-0.023217766	0.016734654	-0.0033597588	0.16332942	3.3423042	9.218063	Multitasking_Read
12:11:54.914	0.08858817	3.2490308	9.100638	-0.023217766	0.016734654	-0.0033597588	0.16332942	3.3423042	9.218063	Multitasking_Read
12:11:54.935	0.08858817	3.2490308	9.100638	-0.023217766	0.016734654	-0.0033597588	0.16332942	3.3423042	9.218063	Multitasking_Read
12:11:54.957	0.08858817	3.2490308	9.100638	-0.023217766	0.016734654	-0.0033597588	0.16332942	3.3423042	9.218063	Multitasking_Read
12:11:54.980	0.08858817	3.2490308	9.100638	-0.023217766	0.016734654	-0.0033597588	0.16332942	3.3423042	9.218063	Multitasking_Read
12:11:55.001	0.08858817	3.2490308	9.100638	-0.023217766	0.016734654	-0.0033597588	0.16332942	3.3423042	9.218063	Multitasking_Read
12:11:55.022	0.08858817	3.2490308	9.100638	-0.023217766	0.016734654	-0.0033597588	0.16332942	3.3423042	9.218063	Multitasking_Read
12:11:55.043	0.17957062	3.2633965	8.983319	0.011601553	-0.0046456303	0.005192355	0.16172546	3.3564584	9.212947	Multitasking_Read
12:11:55.065	0.17957062	3.2633965	8.983319	0.011601553	-0.0046456303	0.005192355	0.16172546	3.3564584	9.212947	Multitasking_Read
12:11:55.086	0.17957062	3.2633965	8.983319	0.011601553	-0.0046456303	0.005192355	0.16172546	3.3564584	9.212947	Multitasking_Read
12:11:55.108	0.17957062	3.2633965	8.983319	0.011601553	-0.0046456303	0.005192355	0.16172546	3.3564584	9.212947	Multitasking_Read
12:11:55.129	0.17957062	3.2633965	8.983319	0.011601553	-0.0046456303	0.005192355	0.16172546	3.3564584	9.212947	Multitasking_Read
12:11:55.150	0.17957062	3.2633965	8.983319	0.011601553	-0.0046456303	0.005192355	0.16172546	3.3564584	9.212947	Multitasking_Read
12:11:55.181	0.17957062	3.2633965	8.983319	0.011601553	-0.0046456303	0.005192355	0.16172546	3.3564584	9.212947	Multitasking_Read
12:11:55.217	0.17957062	3.2633965	8.983319	0.011601553	-0.0046456303	0.005192355	0.16172546	3.3564584	9.212947	Multitasking_Read
12:11:55.239	0.12210801	3.2562137	8.930645	0.026873184	0.000852157	0.014966199	0.15558033	3.3592389	9.212039	Multitasking_Read
12:11:55.259	0.12210801	3.2562137	8.930645	0.026873184	0.000852157	0.014966199	0.15558033	3.3592389	9.212039	Multitasking_Read
12:11:55.279	0.12210801	3.2562137	8.930645	0.026873184	0.000852157	0.014966199	0.15558033	3.3592389	9.212039	Multitasking_Read
12:11:55.300	0.12210801	3.2562137	8.930645	0.026873184	0.000852157	0.014966199	0.15558033	3.3592389	9.212039	Multitasking_Read
12:11:55.321	0.12210801	3.2562137	8.930645	0.026873184	0.000852157	0.014966199	0.15558033	3.3592389	9.212039	Multitasking_Read
12:11:55.343	0.12210801	3.2562137	8.930645	0.026873184	0.000852157	0.014966199	0.15558033	3.3592389	9.212039	Multitasking_Read
12:11:55.364	0.12210801	3.2562137	8.930645	0.026873184	0.000852157	0.014966199	0.15558033	3.3592389	9.212039	Multitasking_Read
12:11:55.386	0.12210801	3.2562137	8.930645	0.026873184	0.000852157	0.014966199	0.15558033	3.3592389	9.212039	Multitasking_Read
12:11:55.407	0.076616794	3.232271	8.818114	-0.0018374827	-0.0009804387	0.0076358155	0.14665294	3.3620727	9.211153	Multitasking_Read
12:11:55.429	0.076616794	3.232271	8.818114	-0.0018374827	-0.0009804387	0.0076358155	0.14665294	3.3620727	9.211153	Multitasking_Read
12:11:55.451	0.076616794	3.232271	8.818114	-0.0018374827	-0.0009804387	0.0076358155	0.14665294	3.3620727	9.211153	Multitasking_Read
12:11:55.472	0.076616794	3.232271	8.818114	-0.0018374827	-0.0009804387	0.0076358155	0.14665294	3.3620727	9.211153	Multitasking_Read
12:11:55.493	0.076616794	3.232271	8.818114	-0.0018374827	-0.0009804387	0.0076358155	0.14665294	3.3620727	9.211153	Multitasking_Read
12:11:55.515	0.076616794	3.232271	8.818114	-0.0018374827	-0.0009804387	0.0076358155	0.14665294	3.3620727	9.211153	Multitasking_Read
12:11:55.536	0.076616794	3.232271	8.818114	-0.0018374827	-0.0009804387	0.0076358155	0.14665294	3.3620727	9.211153	Multitasking_Read
12:11:55.558	0.076616794	3.232271	8.818114	-0.0018374827	-0.0009804387	0.0076358155	0.14665294	3.3620727	9.211153	Multitasking_Read
12:11:55.579	0.076616794	3.232271	8.818114	-0.0018374827	-0.0009804387	0.0076358155	0.14665294	3.3620727	9.211153	Multitasking_Read
12:11:55.601	0.13168511	3.222694	8.942616	-0.028104689	-0.0089216875	0.008246682	0.14826728	3.324616	9.224712	Multitasking_Read
12:11:55.622	0.13168511	3.222694	8.942616	-0.028104689	-0.0089216875	0.008246682	0.14826728	3.324616	9.224712	Multitasking_Read
12:11:55.643	0.13168511	3.222694	8.942616	-0.028104689	-0.0089216875	0.008246682	0.14826728	3.324616	9.224712	Multitasking_Read
12:11:55.664	0.13168511	3.222694	8.942616	-0.028104689	-0.0089216875	0.008246682	0.14826728	3.324616	9.224712	Multitasking_Read
12:11:55.685	0.13168511	3.222694	8.942616	-0.028104689	-0.0089216875	0.008246682	0.14826728	3.324616	9.224712	Multitasking_Read
12:11:55.706	0.13168511	3.222694	8.942616	-0.028104689	-0.0089216875	0.008246682	0.14826728	3.324616	9.224712	Multitasking_Read
[truncated: 3,306 more rows]
