# Supplementary material for: Real-time Smartphone Activity Classification Using Inertial Sensors—Recognition of Scrolling, Typing, and Watching Videos While Sitting or Walking
Source: Sensors (Basel). 2020 Jan 24;20(3):655. doi: 10.3390/s20030655 (PMC7038357; doi:10.3390/s20030655)
Supplement: Supplementary file 1 [file sensors-20-00655-s001.zip › sensors-668083-supplementary/5Hz_data/6940/2019_09_15_12_03_46_Walking_Idle.csv]

time	accX	accY	accZ	rotX	rotY	rotZ	graX	graY	graZ	activity
12:28:44.872	1.2665714	4.0726614	8.760652	-0.27234757	0.33872172	0.83371687	0.62402654	4.101274	8.885973	Walking_Idle
12:28:44.893	2.1213274	2.2985039	8.406299	-0.004788573	-0.2690892	0.45192605	1.2664815	3.3651695	9.123707	Walking_Idle
12:28:44.914	2.1213274	2.2985039	8.406299	-0.004788573	-0.2690892	0.45192605	1.2664815	3.3651695	9.123707	Walking_Idle
12:28:44.935	2.1213274	2.2985039	8.406299	-0.004788573	-0.2690892	0.45192605	1.2664815	3.3651695	9.123707	Walking_Idle
12:28:44.956	2.1213274	2.2985039	8.406299	-0.004788573	-0.2690892	0.45192605	1.2664815	3.3651695	9.123707	Walking_Idle
12:28:44.977	2.1213274	2.2985039	8.406299	-0.004788573	-0.2690892	0.45192605	1.2664815	3.3651695	9.123707	Walking_Idle
12:28:44.998	2.1213274	2.2985039	8.406299	-0.004788573	-0.2690892	0.45192605	1.2664815	3.3651695	9.123707	Walking_Idle
12:28:45.020	2.1213274	2.2985039	8.406299	-0.004788573	-0.2690892	0.45192605	1.2664815	3.3651695	9.123707	Walking_Idle
12:28:45.041	2.1213274	2.2985039	8.406299	-0.004788573	-0.2690892	0.45192605	1.2664815	3.3651695	9.123707	Walking_Idle
12:28:45.062	3.047912	3.0287576	6.263423	-0.19537853	-0.18540065	0.10556545	1.4881067	2.9207952	9.242558	Walking_Idle
12:28:45.084	3.047912	3.0287576	6.263423	-0.19537853	-0.18540065	0.10556545	1.4881067	2.9207952	9.242558	Walking_Idle
12:28:45.105	3.047912	3.0287576	6.263423	-0.19537853	-0.18540065	0.10556545	1.4881067	2.9207952	9.242558	Walking_Idle
12:28:45.126	3.047912	3.0287576	6.263423	-0.19537853	-0.18540065	0.10556545	1.4881067	2.9207952	9.242558	Walking_Idle
12:28:45.147	3.047912	3.0287576	6.263423	-0.19537853	-0.18540065	0.10556545	1.4881067	2.9207952	9.242558	Walking_Idle
12:28:45.169	3.047912	3.0287576	6.263423	-0.19537853	-0.18540065	0.10556545	1.4881067	2.9207952	9.242558	Walking_Idle
12:28:45.190	3.047912	3.0287576	6.263423	-0.19537853	-0.18540065	0.10556545	1.4881067	2.9207952	9.242558	Walking_Idle
12:28:45.211	3.047912	3.0287576	6.263423	-0.19537853	-0.18540065	0.10556545	1.4881067	2.9207952	9.242558	Walking_Idle
12:28:45.232	3.047912	3.0287576	6.263423	-0.19537853	-0.18540065	0.10556545	1.4881067	2.9207952	9.242558	Walking_Idle
12:28:45.253	1.1277034	3.9888618	11.051972	-0.38535765	0.4743338	0.40977633	0.90258974	2.601017	9.412248	Walking_Idle
12:28:45.274	1.1277034	3.9888618	11.051972	-0.38535765	0.4743338	0.40977633	0.90258974	2.601017	9.412248	Walking_Idle
12:28:45.296	1.1277034	3.9888618	11.051972	-0.38535765	0.4743338	0.40977633	0.90258974	2.601017	9.412248	Walking_Idle
12:28:45.317	1.1277034	3.9888618	11.051972	-0.38535765	0.4743338	0.40977633	0.90258974	2.601017	9.412248	Walking_Idle
12:28:45.339	1.1277034	3.9888618	11.051972	-0.38535765	0.4743338	0.40977633	0.90258974	2.601017	9.412248	Walking_Idle
12:28:45.360	1.1277034	3.9888618	11.051972	-0.38535765	0.4743338	0.40977633	0.90258974	2.601017	9.412248	Walking_Idle
12:28:45.383	1.1277034	3.9888618	11.051972	-0.38535765	0.4743338	0.40977633	0.90258974	2.601017	9.412248	Walking_Idle
12:28:45.407	1.1277034	3.9888618	11.051972	-0.38535765	0.4743338	0.40977633	0.90258974	2.601017	9.412248	Walking_Idle
12:28:45.429	-2.2410412	4.2019525	10.896344	0.31041792	0.32650444	-0.26584062	-0.33562976	3.283846	9.234397	Walking_Idle
12:28:45.452	-2.2410412	4.2019525	10.896344	0.31041792	0.32650444	-0.26584062	-0.33562976	3.283846	9.234397	Walking_Idle
12:28:45.475	-2.2410412	4.2019525	10.896344	0.31041792	0.32650444	-0.26584062	-0.33562976	3.283846	9.234397	Walking_Idle
12:28:45.498	-2.2410412	4.2019525	10.896344	0.31041792	0.32650444	-0.26584062	-0.33562976	3.283846	9.234397	Walking_Idle
12:28:45.521	-2.2410412	4.2019525	10.896344	0.31041792	0.32650444	-0.26584062	-0.33562976	3.283846	9.234397	Walking_Idle
12:28:45.544	-2.2410412	4.2019525	10.896344	0.31041792	0.32650444	-0.26584062	-0.33562976	3.283846	9.234397	Walking_Idle
12:28:45.567	-2.2410412	4.2019525	10.896344	0.31041792	0.32650444	-0.26584062	-0.33562976	3.283846	9.234397	Walking_Idle
12:28:45.591	-2.2410412	4.2019525	10.896344	0.31041792	0.32650444	-0.26584062	-0.33562976	3.283846	9.234397	Walking_Idle
12:28:45.614	0.11492519	3.519584	5.133325	0.78383845	-0.34300387	0.37068096	1.2735244	4.632149	8.549368	Walking_Idle
12:28:45.637	0.11492519	3.519584	5.133325	0.78383845	-0.34300387	0.37068096	1.2735244	4.632149	8.549368	Walking_Idle
12:28:45.661	0.11492519	3.519584	5.133325	0.78383845	-0.34300387	0.37068096	1.2735244	4.632149	8.549368	Walking_Idle
12:28:45.684	0.11492519	3.519584	5.133325	0.78383845	-0.34300387	0.37068096	1.2735244	4.632149	8.549368	Walking_Idle
12:28:45.707	0.11492519	3.519584	5.133325	0.78383845	-0.34300387	0.37068096	1.2735244	4.632149	8.549368	Walking_Idle
12:28:45.730	0.11492519	3.519584	5.133325	0.78383845	-0.34300387	0.37068096	1.2735244	4.632149	8.549368	Walking_Idle
12:28:45.754	0.11492519	3.519584	5.133325	0.78383845	-0.34300387	0.37068096	1.2735244	4.632149	8.549368	Walking_Idle
12:28:45.777	0.11492519	3.519584	5.133325	0.78383845	-0.34300387	0.37068096	1.2735244	4.632149	8.549368	Walking_Idle
12:28:45.800	1.1660118	3.2562137	5.521198	-1.2759992	1.049158	-1.0068201	1.3655635	4.0330033	8.834052	Walking_Idle
12:28:45.823	1.1660118	3.2562137	5.521198	-1.2759992	1.049158	-1.0068201	1.3655635	4.0330033	8.834052	Walking_Idle
12:28:45.846	1.1660118	3.2562137	5.521198	-1.2759992	1.049158	-1.0068201	1.3655635	4.0330033	8.834052	Walking_Idle
12:28:45.869	1.1660118	3.2562137	5.521198	-1.2759992	1.049158	-1.0068201	1.3655635	4.0330033	8.834052	Walking_Idle
12:28:45.893	1.1660118	3.2562137	5.521198	-1.2759992	1.049158	-1.0068201	1.3655635	4.0330033	8.834052	Walking_Idle
12:28:45.916	1.1660118	3.2562137	5.521198	-1.2759992	1.049158	-1.0068201	1.3655635	4.0330033	8.834052	Walking_Idle
12:28:45.939	1.1660118	3.2562137	5.521198	-1.2759992	1.049158	-1.0068201	1.3655635	4.0330033	8.834052	Walking_Idle
12:28:45.962	1.1660118	3.2562137	5.521198	-1.2759992	1.049158	-1.0068201	1.3655635	4.0330033	8.834052	Walking_Idle
12:28:45.985	2.4613144	4.067873	8.114198	-0.47148964	0.01679574	0.041424606	1.5538968	3.688771	8.952583	Walking_Idle
12:28:46.009	2.4613144	4.067873	8.114198	-0.47148964	0.01679574	0.041424606	1.5538968	3.688771	8.952583	Walking_Idle
12:28:46.032	2.4613144	4.067873	8.114198	-0.47148964	0.01679574	0.041424606	1.5538968	3.688771	8.952583	Walking_Idle
12:28:46.055	2.4613144	4.067873	8.114198	-0.47148964	0.01679574	0.041424606	1.5538968	3.688771	8.952583	Walking_Idle
12:28:46.078	2.4613144	4.067873	8.114198	-0.47148964	0.01679574	0.041424606	1.5538968	3.688771	8.952583	Walking_Idle
12:28:46.101	2.4613144	4.067873	8.114198	-0.47148964	0.01679574	0.041424606	1.5538968	3.688771	8.952583	Walking_Idle
12:28:46.123	2.4613144	4.067873	8.114198	-0.47148964	0.01679574	0.041424606	1.5538968	3.688771	8.952583	Walking_Idle
12:28:46.147	2.5331428	3.5554981	9.498088	-0.24363689	-0.03085175	-0.7710262	0.8213535	3.4720888	9.134568	Walking_Idle
12:28:46.170	2.5331428	3.5554981	9.498088	-0.24363689	-0.03085175	-0.7710262	0.8213535	3.4720888	9.134568	Walking_Idle
12:28:46.192	2.5331428	3.5554981	9.498088	-0.24363689	-0.03085175	-0.7710262	0.8213535	3.4720888	9.134568	Walking_Idle
12:28:46.216	2.5331428	3.5554981	9.498088	-0.24363689	-0.03085175	-0.7710262	0.8213535	3.4720888	9.134568	Walking_Idle
12:28:46.239	2.5331428	3.5554981	9.498088	-0.24363689	-0.03085175	-0.7710262	0.8213535	3.4720888	9.134568	Walking_Idle
12:28:46.262	2.5331428	3.5554981	9.498088	-0.24363689	-0.03085175	-0.7710262	0.8213535	3.4720888	9.134568	Walking_Idle
12:28:46.285	2.5331428	3.5554981	9.498088	-0.24363689	-0.03085175	-0.7710262	0.8213535	3.4720888	9.134568	Walking_Idle
12:28:46.307	2.5331428	3.5554981	9.498088	-0.24363689	-0.03085175	-0.7710262	0.8213535	3.4720888	9.134568	Walking_Idle
12:28:46.332	2.1931558	2.0016139	7.7047763	0.24444444	-0.65637773	-0.65190744	1.0325502	3.0586772	9.26006	Walking_Idle
12:28:46.355	2.1931558	2.0016139	7.7047763	0.24444444	-0.65637773	-0.65190744	1.0325502	3.0586772	9.26006	Walking_Idle
12:28:46.378	2.1931558	2.0016139	7.7047763	0.24444444	-0.65637773	-0.65190744	1.0325502	3.0586772	9.26006	Walking_Idle
12:28:46.401	2.1931558	2.0016139	7.7047763	0.24444444	-0.65637773	-0.65190744	1.0325502	3.0586772	9.26006	Walking_Idle
12:28:46.423	2.1931558	2.0016139	7.7047763	0.24444444	-0.65637773	-0.65190744	1.0325502	3.0586772	9.26006	Walking_Idle
12:28:46.445	2.1931558	2.0016139	7.7047763	0.24444444	-0.65637773	-0.65190744	1.0325502	3.0586772	9.26006	Walking_Idle
12:28:46.467	2.1931558	2.0016139	7.7047763	0.24444444	-0.65637773	-0.65190744	1.0325502	3.0586772	9.26006	Walking_Idle
12:28:46.490	2.1931558	2.0016139	7.7047763	0.24444444	-0.65637773	-0.65190744	1.0325502	3.0586772	9.26006	Walking_Idle
12:28:46.513	0.33759275	2.7318676	7.5754857	-0.26929322	0.045506407	-0.48086518	1.3109277	3.0129793	9.239794	Walking_Idle
12:28:46.536	0.33759275	2.7318676	7.5754857	-0.26929322	0.045506407	-0.48086518	1.3109277	3.0129793	9.239794	Walking_Idle
12:28:46.560	0.33759275	2.7318676	7.5754857	-0.26929322	0.045506407	-0.48086518	1.3109277	3.0129793	9.239794	Walking_Idle
12:28:46.583	0.33759275	2.7318676	7.5754857	-0.26929322	0.045506407	-0.48086518	1.3109277	3.0129793	9.239794	Walking_Idle
12:28:46.605	0.33759275	2.7318676	7.5754857	-0.26929322	0.045506407	-0.48086518	1.3109277	3.0129793	9.239794	Walking_Idle
12:28:46.629	0.33759275	2.7318676	7.5754857	-0.26929322	0.045506407	-0.48086518	1.3109277	3.0129793	9.239794	Walking_Idle
12:28:46.651	0.33759275	2.7318676	7.5754857	-0.26929322	0.045506407	-0.48086518	1.3109277	3.0129793	9.239794	Walking_Idle
12:28:46.674	0.33759275	2.7318676	7.5754857	-0.26929322	0.045506407	-0.48086518	1.3109277	3.0129793	9.239794	Walking_Idle
12:28:46.697	0.95531565	2.719896	10.178062	-0.6883468	-0.50549406	0.052420177	1.3601245	2.7700863	9.30844	Walking_Idle
12:28:46.721	0.95531565	2.719896	10.178062	-0.6883468	-0.50549406	0.052420177	1.3601245	2.7700863	9.30844	Walking_Idle
12:28:46.744	0.95531565	2.719896	10.178062	-0.6883468	-0.50549406	0.052420177	1.3601245	2.7700863	9.30844	Walking_Idle
12:28:46.767	0.95531565	2.719896	10.178062	-0.6883468	-0.50549406	0.052420177	1.3601245	2.7700863	9.30844	Walking_Idle
12:28:46.790	0.95531565	2.719896	10.178062	-0.6883468	-0.50549406	0.052420177	1.3601245	2.7700863	9.30844	Walking_Idle
12:28:46.814	0.95531565	2.719896	10.178062	-0.6883468	-0.50549406	0.052420177	1.3601245	2.7700863	9.30844	Walking_Idle
12:28:46.836	0.95531565	2.719896	10.178062	-0.6883468	-0.50549406	0.052420177	1.3601245	2.7700863	9.30844	Walking_Idle
12:28:46.859	0.95531565	2.719896	10.178062	-0.6883468	-0.50549406	0.052420177	1.3601245	2.7700863	9.30844	Walking_Idle
12:28:46.884	2.5546913	1.2450229	11.3344965	0.5144469	-0.27580872	0.54111236	2.3050685	1.8939298	9.341845	Walking_Idle
12:28:46.907	2.5546913	1.2450229	11.3344965	0.5144469	-0.27580872	0.54111236	2.3050685	1.8939298	9.341845	Walking_Idle
12:28:46.931	2.5546913	1.2450229	11.3344965	0.5144469	-0.27580872	0.54111236	2.3050685	1.8939298	9.341845	Walking_Idle
12:28:46.954	2.5546913	1.2450229	11.3344965	0.5144469	-0.27580872	0.54111236	2.3050685	1.8939298	9.341845	Walking_Idle
12:28:46.977	2.5546913	1.2450229	11.3344965	0.5144469	-0.27580872	0.54111236	2.3050685	1.8939298	9.341845	Walking_Idle
12:28:47.000	2.5546913	1.2450229	11.3344965	0.5144469	-0.27580872	0.54111236	2.3050685	1.8939298	9.341845	Walking_Idle
12:28:47.023	2.5546913	1.2450229	11.3344965	0.5144469	-0.27580872	0.54111236	2.3050685	1.8939298	9.341845	Walking_Idle
12:28:47.047	1.4605076	1.7143008	7.556331	-0.1782743	0.22387905	0.71459806	2.5774333	1.9004631	9.269058	Walking_Idle
12:28:47.070	1.4605076	1.7143008	7.556331	-0.1782743	0.22387905	0.71459806	2.5774333	1.9004631	9.269058	Walking_Idle
12:28:47.093	1.4605076	1.7143008	7.556331	-0.1782743	0.22387905	0.71459806	2.5774333	1.9004631	9.269058	Walking_Idle
12:28:47.115	1.4605076	1.7143008	7.556331	-0.1782743	0.22387905	0.71459806	2.5774333	1.9004631	9.269058	Walking_Idle
12:28:47.139	1.4605076	1.7143008	7.556331	-0.1782743	0.22387905	0.71459806	2.5774333	1.9004631	9.269058	Walking_Idle
12:28:47.162	1.4605076	1.7143008	7.556331	-0.1782743	0.22387905	0.71459806	2.5774333	1.9004631	9.269058	Walking_Idle
12:28:47.185	1.4605076	1.7143008	7.556331	-0.1782743	0.22387905	0.71459806	2.5774333	1.9004631	9.269058	Walking_Idle
12:28:47.207	1.4605076	1.7143008	7.556331	-0.1782743	0.22387905	0.71459806	2.5774333	1.9004631	9.269058	Walking_Idle
12:28:47.230	4.0559015	2.954535	7.7311134	0.20046215	-0.5635263	0.0078270165	3.6452374	2.2200737	8.829149	Walking_Idle
12:28:47.254	4.0559015	2.954535	7.7311134	0.20046215	-0.5635263	0.0078270165	3.6452374	2.2200737	8.829149	Walking_Idle
12:28:47.277	4.0559015	2.954535	7.7311134	0.20046215	-0.5635263	0.0078270165	3.6452374	2.2200737	8.829149	Walking_Idle
12:28:47.299	4.0559015	2.954535	7.7311134	0.20046215	-0.5635263	0.0078270165	3.6452374	2.2200737	8.829149	Walking_Idle
12:28:47.322	4.0559015	2.954535	7.7311134	0.20046215	-0.5635263	0.0078270165	3.6452374	2.2200737	8.829149	Walking_Idle
12:28:47.345	4.0559015	2.954535	7.7311134	0.20046215	-0.5635263	0.0078270165	3.6452374	2.2200737	8.829149	Walking_Idle
12:28:47.367	4.0559015	2.954535	7.7311134	0.20046215	-0.5635263	0.0078270165	3.6452374	2.2200737	8.829149	Walking_Idle
12:28:47.390	4.0559015	2.954535	7.7311134	0.20046215	-0.5635263	0.0078270165	3.6452374	2.2200737	8.829149	Walking_Idle
12:28:47.414	5.444581	0.66800267	11.514068	-0.28395396	0.2758026	-0.6122012	3.4776917	1.633267	9.022664	Walking_Idle
12:28:47.437	5.444581	0.66800267	11.514068	-0.28395396	0.2758026	-0.6122012	3.4776917	1.633267	9.022664	Walking_Idle
12:28:47.460	5.444581	0.66800267	11.514068	-0.28395396	0.2758026	-0.6122012	3.4776917	1.633267	9.022664	Walking_Idle
12:28:47.483	5.444581	0.66800267	11.514068	-0.28395396	0.2758026	-0.6122012	3.4776917	1.633267	9.022664	Walking_Idle
12:28:47.507	5.444581	0.66800267	11.514068	-0.28395396	0.2758026	-0.6122012	3.4776917	1.633267	9.022664	Walking_Idle
12:28:47.530	5.444581	0.66800267	11.514068	-0.28395396	0.2758026	-0.6122012	3.4776917	1.633267	9.022664	Walking_Idle
12:28:47.553	5.444581	0.66800267	11.514068	-0.28395396	0.2758026	-0.6122012	3.4776917	1.633267	9.022664	Walking_Idle
12:28:47.575	5.444581	0.66800267	11.514068	-0.28395396	0.2758026	-0.6122012	3.4776917	1.633267	9.022664	Walking_Idle
12:28:47.599	2.300898	1.1660118	5.5906315	-0.3297689	0.43768188	-0.36907685	3.55496	2.0626254	8.903831	Walking_Idle
12:28:47.622	2.300898	1.1660118	5.5906315	-0.3297689	0.43768188	-0.36907685	3.55496	2.0626254	8.903831	Walking_Idle
12:28:47.645	2.300898	1.1660118	5.5906315	-0.3297689	0.43768188	-0.36907685	3.55496	2.0626254	8.903831	Walking_Idle
12:28:47.668	2.300898	1.1660118	5.5906315	-0.3297689	0.43768188	-0.36907685	3.55496	2.0626254	8.903831	Walking_Idle
12:28:47.691	2.300898	1.1660118	5.5906315	-0.3297689	0.43768188	-0.36907685	3.55496	2.0626254	8.903831	Walking_Idle
12:28:47.714	2.300898	1.1660118	5.5906315	-0.3297689	0.43768188	-0.36907685	3.55496	2.0626254	8.903831	Walking_Idle
12:28:47.737	2.300898	1.1660118	5.5906315	-0.3297689	0.43768188	-0.36907685	3.55496	2.0626254	8.903831	Walking_Idle
12:28:47.760	2.300898	1.1660118	5.5906315	-0.3297689	0.43768188	-0.36907685	3.55496	2.0626254	8.903831	Walking_Idle
12:28:47.784	3.328042	3.5387383	8.540379	-0.053046927	0.3637672	0.20391476	3.2632074	2.200273	8.982241	Walking_Idle
12:28:47.806	3.328042	3.5387383	8.540379	-0.053046927	0.3637672	0.20391476	3.2632074	2.200273	8.982241	Walking_Idle
12:28:47.830	3.328042	3.5387383	8.540379	-0.053046927	0.3637672	0.20391476	3.2632074	2.200273	8.982241	Walking_Idle
12:28:47.853	3.328042	3.5387383	8.540379	-0.053046927	0.3637672	0.20391476	3.2632074	2.200273	8.982241	Walking_Idle
12:28:47.876	3.328042	3.5387383	8.540379	-0.053046927	0.3637672	0.20391476	3.2632074	2.200273	8.982241	Walking_Idle
12:28:47.899	3.328042	3.5387383	8.540379	-0.053046927	0.3637672	0.20391476	3.2632074	2.200273	8.982241	Walking_Idle
12:28:47.921	3.328042	3.5387383	8.540379	-0.053046927	0.3637672	0.20391476	3.2632074	2.200273	8.982241	Walking_Idle
12:28:47.944	4.786155	2.5738454	14.432689	0.5120034	-0.08827308	0.16359766	2.6084507	2.295062	9.170553	Walking_Idle
12:28:47.966	4.786155	2.5738454	14.432689	0.5120034	-0.08827308	0.16359766	2.6084507	2.295062	9.170553	Walking_Idle
12:28:47.989	4.786155	2.5738454	14.432689	0.5120034	-0.08827308	0.16359766	2.6084507	2.295062	9.170553	Walking_Idle
12:28:48.012	4.786155	2.5738454	14.432689	0.5120034	-0.08827308	0.16359766	2.6084507	2.295062	9.170553	Walking_Idle
12:28:48.036	4.786155	2.5738454	14.432689	0.5120034	-0.08827308	0.16359766	2.6084507	2.295062	9.170553	Walking_Idle
12:28:48.059	4.786155	2.5738454	14.432689	0.5120034	-0.08827308	0.16359766	2.6084507	2.295062	9.170553	Walking_Idle
12:28:48.081	4.786155	2.5738454	14.432689	0.5120034	-0.08827308	0.16359766	2.6084507	2.295062	9.170553	Walking_Idle
12:28:48.104	4.786155	2.5738454	14.432689	0.5120034	-0.08827308	0.16359766	2.6084507	2.295062	9.170553	Walking_Idle
12:28:48.126	2.6504622	1.1133378	6.9936767	0.16808629	-0.41752946	0.17398237	3.4120593	3.0483606	8.673853	Walking_Idle
12:28:48.149	2.6504622	1.1133378	6.9936767	0.16808629	-0.41752946	0.17398237	3.4120593	3.0483606	8.673853	Walking_Idle
12:28:48.172	2.6504622	1.1133378	6.9936767	0.16808629	-0.41752946	0.17398237	3.4120593	3.0483606	8.673853	Walking_Idle
12:28:48.195	2.6504622	1.1133378	6.9936767	0.16808629	-0.41752946	0.17398237	3.4120593	3.0483606	8.673853	Walking_Idle
12:28:48.219	2.6504622	1.1133378	6.9936767	0.16808629	-0.41752946	0.17398237	3.4120593	3.0483606	8.673853	Walking_Idle
12:28:48.242	2.6504622	1.1133378	6.9936767	0.16808629	-0.41752946	0.17398237	3.4120593	3.0483606	8.673853	Walking_Idle
12:28:48.264	2.6504622	1.1133378	6.9936767	0.16808629	-0.41752946	0.17398237	3.4120593	3.0483606	8.673853	Walking_Idle
12:28:48.288	2.6504622	1.1133378	6.9936767	0.16808629	-0.41752946	0.17398237	3.4120593	3.0483606	8.673853	Walking_Idle
12:28:48.311	2.9760835	3.1772027	5.7606254	-0.5527347	0.044284675	0.3089836	2.9995453	2.4512947	9.00912	Walking_Idle
12:28:48.333	2.9760835	3.1772027	5.7606254	-0.5527347	0.044284675	0.3089836	2.9995453	2.4512947	9.00912	Walking_Idle
12:28:48.357	2.9760835	3.1772027	5.7606254	-0.5527347	0.044284675	0.3089836	2.9995453	2.4512947	9.00912	Walking_Idle
12:28:48.380	2.9760835	3.1772027	5.7606254	-0.5527347	0.044284675	0.3089836	2.9995453	2.4512947	9.00912	Walking_Idle
12:28:48.404	2.9760835	3.1772027	5.7606254	-0.5527347	0.044284675	0.3089836	2.9995453	2.4512947	9.00912	Walking_Idle
12:28:48.427	2.9760835	3.1772027	5.7606254	-0.5527347	0.044284675	0.3089836	2.9995453	2.4512947	9.00912	Walking_Idle
12:28:48.450	2.9760835	3.1772027	5.7606254	-0.5527347	0.044284675	0.3089836	2.9995453	2.4512947	9.00912	Walking_Idle
12:28:48.473	2.9760835	3.1772027	5.7606254	-0.5527347	0.044284675	0.3089836	2.9995453	2.4512947	9.00912	Walking_Idle
12:28:48.496	3.337619	0.85236186	14.85887	-1.0463139	0.09009957	0.75002825	2.2012072	0.47423318	9.5446415	Walking_Idle
12:28:48.520	3.337619	0.85236186	14.85887	-1.0463139	0.09009957	0.75002825	2.2012072	0.47423318	9.5446415	Walking_Idle
12:28:48.543	3.337619	0.85236186	14.85887	-1.0463139	0.09009957	0.75002825	2.2012072	0.47423318	9.5446415	Walking_Idle
12:28:48.565	3.337619	0.85236186	14.85887	-1.0463139	0.09009957	0.75002825	2.2012072	0.47423318	9.5446415	Walking_Idle
12:28:48.589	3.337619	0.85236186	14.85887	-1.0463139	0.09009957	0.75002825	2.2012072	0.47423318	9.5446415	Walking_Idle
12:28:48.612	3.337619	0.85236186	14.85887	-1.0463139	0.09009957	0.75002825	2.2012072	0.47423318	9.5446415	Walking_Idle
12:28:48.635	3.337619	0.85236186	14.85887	-1.0463139	0.09009957	0.75002825	2.2012072	0.47423318	9.5446415	Walking_Idle
12:28:48.659	3.337619	0.85236186	14.85887	-1.0463139	0.09009957	0.75002825	2.2012072	0.47423318	9.5446415	Walking_Idle
12:28:48.681	1.1061549	-1.5275474	6.2969427	0.4649668	-0.37232542	-0.97261167	1.8150523	0.56318265	9.620748	Walking_Idle
12:28:48.705	1.1061549	-1.5275474	6.2969427	0.4649668	-0.37232542	-0.97261167	1.8150523	0.56318265	9.620748	Walking_Idle
12:28:48.728	1.1061549	-1.5275474	6.2969427	0.4649668	-0.37232542	-0.97261167	1.8150523	0.56318265	9.620748	Walking_Idle
12:28:48.751	1.1061549	-1.5275474	6.2969427	0.4649668	-0.37232542	-0.97261167	1.8150523	0.56318265	9.620748	Walking_Idle
12:28:48.774	1.1061549	-1.5275474	6.2969427	0.4649668	-0.37232542	-0.97261167	1.8150523	0.56318265	9.620748	Walking_Idle
12:28:48.797	1.1061549	-1.5275474	6.2969427	0.4649668	-0.37232542	-0.97261167	1.8150523	0.56318265	9.620748	Walking_Idle
12:28:48.820	1.1061549	-1.5275474	6.2969427	0.4649668	-0.37232542	-0.97261167	1.8150523	0.56318265	9.620748	Walking_Idle
12:28:48.842	1.1061549	-1.5275474	6.2969427	0.4649668	-0.37232542	-0.97261167	1.8150523	0.56318265	9.620748	Walking_Idle
12:28:48.865	1.4365649	1.0965779	5.8420305	0.491234	-0.8188679	0.33952686	1.7556648	0.28019226	9.644144	Walking_Idle
12:28:48.889	1.4365649	1.0965779	5.8420305	0.491234	-0.8188679	0.33952686	1.7556648	0.28019226	9.644144	Walking_Idle
12:28:48.912	1.4365649	1.0965779	5.8420305	0.491234	-0.8188679	0.33952686	1.7556648	0.28019226	9.644144	Walking_Idle
12:28:48.935	1.4365649	1.0965779	5.8420305	0.491234	-0.8188679	0.33952686	1.7556648	0.28019226	9.644144	Walking_Idle
12:28:48.958	1.4365649	1.0965779	5.8420305	0.491234	-0.8188679	0.33952686	1.7556648	0.28019226	9.644144	Walking_Idle
12:28:48.982	1.4365649	1.0965779	5.8420305	0.491234	-0.8188679	0.33952686	1.7556648	0.28019226	9.644144	Walking_Idle
12:28:49.005	1.4365649	1.0965779	5.8420305	0.491234	-0.8188679	0.33952686	1.7556648	0.28019226	9.644144	Walking_Idle
12:28:49.027	2.691165	1.4317763	12.890776	-0.52646744	0.51526177	-0.009277211	1.9886839	0.36807597	9.595834	Walking_Idle
12:28:49.050	2.691165	1.4317763	12.890776	-0.52646744	0.51526177	-0.009277211	1.9886839	0.36807597	9.595834	Walking_Idle
12:28:49.073	2.691165	1.4317763	12.890776	-0.52646744	0.51526177	-0.009277211	1.9886839	0.36807597	9.595834	Walking_Idle
12:28:49.097	2.691165	1.4317763	12.890776	-0.52646744	0.51526177	-0.009277211	1.9886839	0.36807597	9.595834	Walking_Idle
12:28:49.119	2.691165	1.4317763	12.890776	-0.52646744	0.51526177	-0.009277211	1.9886839	0.36807597	9.595834	Walking_Idle
12:28:49.142	2.691165	1.4317763	12.890776	-0.52646744	0.51526177	-0.009277211	1.9886839	0.36807597	9.595834	Walking_Idle
12:28:49.165	2.691165	1.4317763	12.890776	-0.52646744	0.51526177	-0.009277211	1.9886839	0.36807597	9.595834	Walking_Idle
12:28:49.188	2.691165	1.4317763	12.890776	-0.52646744	0.51526177	-0.009277211	1.9886839	0.36807597	9.595834	Walking_Idle
12:28:49.212	1.472479	-0.7877164	7.865193	1.3146803	-0.44318578	0.15321295	1.6428167	1.2868471	9.582044	Walking_Idle
12:28:49.235	1.472479	-0.7877164	7.865193	1.3146803	-0.44318578	0.15321295	1.6428167	1.2868471	9.582044	Walking_Idle
12:28:49.258	1.472479	-0.7877164	7.865193	1.3146803	-0.44318578	0.15321295	1.6428167	1.2868471	9.582044	Walking_Idle
12:28:49.281	1.472479	-0.7877164	7.865193	1.3146803	-0.44318578	0.15321295	1.6428167	1.2868471	9.582044	Walking_Idle
12:28:49.303	1.472479	-0.7877164	7.865193	1.3146803	-0.44318578	0.15321295	1.6428167	1.2868471	9.582044	Walking_Idle
12:28:49.327	1.472479	-0.7877164	7.865193	1.3146803	-0.44318578	0.15321295	1.6428167	1.2868471	9.582044	Walking_Idle
12:28:49.350	1.472479	-0.7877164	7.865193	1.3146803	-0.44318578	0.15321295	1.6428167	1.2868471	9.582044	Walking_Idle
12:28:49.372	1.472479	-0.7877164	7.865193	1.3146803	-0.44318578	0.15321295	1.6428167	1.2868471	9.582044	Walking_Idle
12:28:49.396	0.9313729	1.403045	5.4158497	0.06790439	-0.13653143	0.43298924	1.8396578	0.8646406	9.593667	Walking_Idle
12:28:49.419	0.9313729	1.403045	5.4158497	0.06790439	-0.13653143	0.43298924	1.8396578	0.8646406	9.593667	Walking_Idle
12:28:49.442	0.9313729	1.403045	5.4158497	0.06790439	-0.13653143	0.43298924	1.8396578	0.8646406	9.593667	Walking_Idle
12:28:49.465	0.9313729	1.403045	5.4158497	0.06790439	-0.13653143	0.43298924	1.8396578	0.8646406	9.593667	Walking_Idle
12:28:49.487	0.9313729	1.403045	5.4158497	0.06790439	-0.13653143	0.43298924	1.8396578	0.8646406	9.593667	Walking_Idle
12:28:49.510	0.9313729	1.403045	5.4158497	0.06790439	-0.13653143	0.43298924	1.8396578	0.8646406	9.593667	Walking_Idle
12:28:49.533	0.9313729	1.403045	5.4158497	0.06790439	-0.13653143	0.43298924	1.8396578	0.8646406	9.593667	Walking_Idle
12:28:49.560	0.9313729	1.403045	5.4158497	0.06790439	-0.13653143	0.43298924	1.8396578	0.8646406	9.593667	Walking_Idle
12:28:49.585	2.5379312	2.8683412	8.456578	0.056908816	-0.2073918	-0.08624623	2.3730958	1.3841745	9.413972	Walking_Idle
12:28:49.606	2.5379312	2.8683412	8.456578	0.056908816	-0.2073918	-0.08624623	2.3730958	1.3841745	9.413972	Walking_Idle
12:28:49.627	2.5379312	2.8683412	8.456578	0.056908816	-0.2073918	-0.08624623	2.3730958	1.3841745	9.413972	Walking_Idle
12:28:49.649	2.5379312	2.8683412	8.456578	0.056908816	-0.2073918	-0.08624623	2.3730958	1.3841745	9.413972	Walking_Idle
12:28:49.670	2.5379312	2.8683412	8.456578	0.056908816	-0.2073918	-0.08624623	2.3730958	1.3841745	9.413972	Walking_Idle
12:28:49.693	2.5379312	2.8683412	8.456578	0.056908816	-0.2073918	-0.08624623	2.3730958	1.3841745	9.413972	Walking_Idle
12:28:49.716	2.5379312	2.8683412	8.456578	0.056908816	-0.2073918	-0.08624623	2.3730958	1.3841745	9.413972	Walking_Idle
12:28:49.739	2.5379312	2.8683412	8.456578	0.056908816	-0.2073918	-0.08624623	2.3730958	1.3841745	9.413972	Walking_Idle
12:28:49.764	3.1676257	0.07422252	11.181263	0.35012415	0.38575837	-0.2078084	2.2908251	1.0355713	9.478929	Walking_Idle
12:28:49.788	3.1676257	0.07422252	11.181263	0.35012415	0.38575837	-0.2078084	2.2908251	1.0355713	9.478929	Walking_Idle
12:28:49.811	3.1676257	0.07422252	11.181263	0.35012415	0.38575837	-0.2078084	2.2908251	1.0355713	9.478929	Walking_Idle
12:28:49.834	3.1676257	0.07422252	11.181263	0.35012415	0.38575837	-0.2078084	2.2908251	1.0355713	9.478929	Walking_Idle
12:28:49.857	3.1676257	0.07422252	11.181263	0.35012415	0.38575837	-0.2078084	2.2908251	1.0355713	9.478929	Walking_Idle
12:28:49.879	3.1676257	0.07422252	11.181263	0.35012415	0.38575837	-0.2078084	2.2908251	1.0355713	9.478929	Walking_Idle
12:28:49.901	3.1676257	0.07422252	11.181263	0.35012415	0.38575837	-0.2078084	2.2908251	1.0355713	9.478929	Walking_Idle
12:28:49.922	1.664021	1.3168511	7.1229677	-0.06709682	0.2690831	0.096402474	2.371222	1.1944132	9.440395	Walking_Idle
12:28:49.944	1.664021	1.3168511	7.1229677	-0.06709682	0.2690831	0.096402474	2.371222	1.1944132	9.440395	Walking_Idle
12:28:49.967	1.664021	1.3168511	7.1229677	-0.06709682	0.2690831	0.096402474	2.371222	1.1944132	9.440395	Walking_Idle
12:28:49.990	1.664021	1.3168511	7.1229677	-0.06709682	0.2690831	0.096402474	2.371222	1.1944132	9.440395	Walking_Idle
12:28:50.012	1.664021	1.3168511	7.1229677	-0.06709682	0.2690831	0.096402474	2.371222	1.1944132	9.440395	Walking_Idle
12:28:50.035	1.664021	1.3168511	7.1229677	-0.06709682	0.2690831	0.096402474	2.371222	1.1944132	9.440395	Walking_Idle
12:28:50.058	1.664021	1.3168511	7.1229677	-0.06709682	0.2690831	0.096402474	2.371222	1.1944132	9.440395	Walking_Idle
12:28:50.081	1.664021	1.3168511	7.1229677	-0.06709682	0.2690831	0.096402474	2.371222	1.1944132	9.440395	Walking_Idle
12:28:50.103	2.779753	2.760599	8.760652	-0.24913467	0.26114184	0.14893688	2.417778	1.3691695	9.404792	Walking_Idle
12:28:50.127	2.779753	2.760599	8.760652	-0.24913467	0.26114184	0.14893688	2.417778	1.3691695	9.404792	Walking_Idle
12:28:50.150	2.779753	2.760599	8.760652	-0.24913467	0.26114184	0.14893688	2.417778	1.3691695	9.404792	Walking_Idle
12:28:50.173	2.779753	2.760599	8.760652	-0.24913467	0.26114184	0.14893688	2.417778	1.3691695	9.404792	Walking_Idle
12:28:50.196	2.779753	2.760599	8.760652	-0.24913467	0.26114184	0.14893688	2.417778	1.3691695	9.404792	Walking_Idle
12:28:50.219	2.779753	2.760599	8.760652	-0.24913467	0.26114184	0.14893688	2.417778	1.3691695	9.404792	Walking_Idle
12:28:50.242	2.779753	2.760599	8.760652	-0.24913467	0.26114184	0.14893688	2.417778	1.3691695	9.404792	Walking_Idle
12:28:50.265	2.779753	2.760599	8.760652	-0.24913467	0.26114184	0.14893688	2.417778	1.3691695	9.404792	Walking_Idle
12:28:50.289	3.4549387	-1.2665714	14.669722	-0.16117008	-0.44624013	-0.012331536	1.9747487	0.7276238	9.578168	Walking_Idle
12:28:50.311	3.4549387	-1.2665714	14.669722	-0.16117008	-0.44624013	-0.012331536	1.9747487	0.7276238	9.578168	Walking_Idle
12:28:50.334	3.4549387	-1.2665714	14.669722	-0.16117008	-0.44624013	-0.012331536	1.9747487	0.7276238	9.578168	Walking_Idle
12:28:50.358	3.4549387	-1.2665714	14.669722	-0.16117008	-0.44624013	-0.012331536	1.9747487	0.7276238	9.578168	Walking_Idle
12:28:50.380	3.4549387	-1.2665714	14.669722	-0.16117008	-0.44624013	-0.012331536	1.9747487	0.7276238	9.578168	Walking_Idle
12:28:50.403	3.4549387	-1.2665714	14.669722	-0.16117008	-0.44624013	-0.012331536	1.9747487	0.7276238	9.578168	Walking_Idle
12:28:50.426	3.4549387	-1.2665714	14.669722	-0.16117008	-0.44624013	-0.012331536	1.9747487	0.7276238	9.578168	Walking_Idle
12:28:50.449	3.4549387	-1.2665714	14.669722	-0.16117008	-0.44624013	-0.012331536	1.9747487	0.7276238	9.578168	Walking_Idle
12:28:50.472	1.0223553	-0.23463893	7.362395	-0.41162482	0.5555788	0.18864313	1.9729036	0.48493525	9.593898	Walking_Idle
12:28:50.494	1.0223553	-0.23463893	7.362395	-0.41162482	0.5555788	0.18864313	1.9729036	0.48493525	9.593898	Walking_Idle
12:28:50.517	1.0223553	-0.23463893	7.362395	-0.41162482	0.5555788	0.18864313	1.9729036	0.48493525	9.593898	Walking_Idle
12:28:50.540	1.0223553	-0.23463893	7.362395	-0.41162482	0.5555788	0.18864313	1.9729036	0.48493525	9.593898	Walking_Idle
12:28:50.563	1.0223553	-0.23463893	7.362395	-0.41162482	0.5555788	0.18864313	1.9729036	0.48493525	9.593898	Walking_Idle
12:28:50.587	1.0223553	-0.23463893	7.362395	-0.41162482	0.5555788	0.18864313	1.9729036	0.48493525	9.593898	Walking_Idle
12:28:50.609	1.0223553	-0.23463893	7.362395	-0.41162482	0.5555788	0.18864313	1.9729036	0.48493525	9.593898	Walking_Idle
12:28:50.631	1.0223553	-0.23463893	7.362395	-0.41162482	0.5555788	0.18864313	1.9729036	0.48493525	9.593898	Walking_Idle
12:28:50.652	1.1516461	1.2713599	6.8859344	0.042858917	-0.34850168	-0.13206112	1.6599431	0.049735416	9.665014	Walking_Idle
12:28:50.673	1.1516461	1.2713599	6.8859344	0.042858917	-0.34850168	-0.13206112	1.6599431	0.049735416	9.665014	Walking_Idle
12:28:50.694	1.1516461	1.2713599	6.8859344	0.042858917	-0.34850168	-0.13206112	1.6599431	0.049735416	9.665014	Walking_Idle
12:28:50.715	1.1516461	1.2713599	6.8859344	0.042858917	-0.34850168	-0.13206112	1.6599431	0.049735416	9.665014	Walking_Idle
12:28:50.736	1.1516461	1.2713599	6.8859344	0.042858917	-0.34850168	-0.13206112	1.6599431	0.049735416	9.665014	Walking_Idle
12:28:50.758	1.1516461	1.2713599	6.8859344	0.042858917	-0.34850168	-0.13206112	1.6599431	0.049735416	9.665014	Walking_Idle
12:28:50.780	1.1516461	1.2713599	6.8859344	0.042858917	-0.34850168	-0.13206112	1.6599431	0.049735416	9.665014	Walking_Idle
12:28:50.803	1.1516461	1.2713599	6.8859344	0.042858917	-0.34850168	-0.13206112	1.6599431	0.049735416	9.665014	Walking_Idle
12:28:50.825	2.4014575	-0.44054657	15.10548	-0.16483526	0.19028147	0.30104232	1.8413386	-0.3976148	9.62402	Walking_Idle
12:28:50.849	2.4014575	-0.44054657	15.10548	-0.16483526	0.19028147	0.30104232	1.8413386	-0.3976148	9.62402	Walking_Idle
12:28:50.872	2.4014575	-0.44054657	15.10548	-0.16483526	0.19028147	0.30104232	1.8413386	-0.3976148	9.62402	Walking_Idle
12:28:50.895	2.4014575	-0.44054657	15.10548	-0.16483526	0.19028147	0.30104232	1.8413386	-0.3976148	9.62402	Walking_Idle
12:28:50.918	2.4014575	-0.44054657	15.10548	-0.16483526	0.19028147	0.30104232	1.8413386	-0.3976148	9.62402	Walking_Idle
12:28:50.941	2.4014575	-0.44054657	15.10548	-0.16483526	0.19028147	0.30104232	1.8413386	-0.3976148	9.62402	Walking_Idle
12:28:50.962	2.4014575	-0.44054657	15.10548	-0.16483526	0.19028147	0.30104232	1.8413386	-0.3976148	9.62402	Walking_Idle
12:28:50.984	2.4014575	-0.44054657	15.10548	-0.16483526	0.19028147	0.30104232	1.8413386	-0.3976148	9.62402	Walking_Idle
12:28:51.005	1.8364087	-1.5538844	8.293768	0.16136678	-0.054064628	-0.15160881	1.6829712	-0.036307815	9.661091	Walking_Idle
12:28:51.027	1.8364087	-1.5538844	8.293768	0.16136678	-0.054064628	-0.15160881	1.6829712	-0.036307815	9.661091	Walking_Idle
12:28:51.048	1.8364087	-1.5538844	8.293768	0.16136678	-0.054064628	-0.15160881	1.6829712	-0.036307815	9.661091	Walking_Idle
12:28:51.070	1.8364087	-1.5538844	8.293768	0.16136678	-0.054064628	-0.15160881	1.6829712	-0.036307815	9.661091	Walking_Idle
12:28:51.091	1.8364087	-1.5538844	8.293768	0.16136678	-0.054064628	-0.15160881	1.6829712	-0.036307815	9.661091	Walking_Idle
12:28:51.113	1.8364087	-1.5538844	8.293768	0.16136678	-0.054064628	-0.15160881	1.6829712	-0.036307815	9.661091	Walking_Idle
12:28:51.137	1.8364087	-1.5538844	8.293768	0.16136678	-0.054064628	-0.15160881	1.6829712	-0.036307815	9.661091	Walking_Idle
12:28:51.160	1.8364087	-1.5538844	8.293768	0.16136678	-0.054064628	-0.15160881	1.6829712	-0.036307815	9.661091	Walking_Idle
12:28:51.183	1.8364087	-1.5538844	8.293768	-0.12268556	-0.2477089	-0.28477743	1.6383884	-0.091051035	9.66839	Walking_Idle
12:28:51.206	1.6544439	1.0223553	6.483696	-0.12268556	-0.2477089	-0.28477743	1.6383884	-0.091051035	9.66839	Walking_Idle
12:28:51.228	1.6544439	1.0223553	6.483696	-0.12268556	-0.2477089	-0.28477743	1.6383884	-0.091051035	9.66839	Walking_Idle
12:28:51.252	1.6544439	1.0223553	6.483696	-0.12268556	-0.2477089	-0.28477743	1.6383884	-0.091051035	9.66839	Walking_Idle
12:28:51.275	1.6544439	1.0223553	6.483696	-0.12268556	-0.2477089	-0.28477743	1.6383884	-0.091051035	9.66839	Walking_Idle
12:28:51.298	1.6544439	1.0223553	6.483696	-0.12268556	-0.2477089	-0.28477743	1.6383884	-0.091051035	9.66839	Walking_Idle
12:28:51.320	1.6544439	1.0223553	6.483696	-0.12268556	-0.2477089	-0.28477743	1.6383884	-0.091051035	9.66839	Walking_Idle
12:28:51.343	1.6544439	1.0223553	6.483696	-0.12268556	-0.2477089	-0.28477743	1.6383884	-0.091051035	9.66839	Walking_Idle
12:28:51.366	0.24182175	1.0247496	12.890776	-0.42933992	0.28557643	-0.4839195	2.0201542	0.44956318	9.585784	Walking_Idle
12:28:51.389	0.24182175	1.0247496	12.890776	-0.42933992	0.28557643	-0.4839195	2.0201542	0.44956318	9.585784	Walking_Idle
12:28:51.411	0.24182175	1.0247496	12.890776	-0.42933992	0.28557643	-0.4839195	2.0201542	0.44956318	9.585784	Walking_Idle
12:28:51.434	0.24182175	1.0247496	12.890776	-0.42933992	0.28557643	-0.4839195	2.0201542	0.44956318	9.585784	Walking_Idle
12:28:51.457	0.24182175	1.0247496	12.890776	-0.42933992	0.28557643	-0.4839195	2.0201542	0.44956318	9.585784	Walking_Idle
12:28:51.481	0.24182175	1.0247496	12.890776	-0.42933992	0.28557643	-0.4839195	2.0201542	0.44956318	9.585784	Walking_Idle
12:28:51.504	0.24182175	1.0247496	12.890776	-0.42933992	0.28557643	-0.4839195	2.0201542	0.44956318	9.585784	Walking_Idle
12:28:51.526	0.24182175	1.0247496	12.890776	-0.42933992	0.28557643	-0.4839195	2.0201542	0.44956318	9.585784	Walking_Idle
12:28:51.549	1.0008069	-0.80687064	7.448589	0.8846312	-0.4816703	0.2717208	2.1225996	0.9967184	9.522159	Walking_Idle
12:28:51.573	1.0008069	-0.80687064	7.448589	0.8846312	-0.4816703	0.2717208	2.1225996	0.9967184	9.522159	Walking_Idle
12:28:51.596	1.0008069	-0.80687064	7.448589	0.8846312	-0.4816703	0.2717208	2.1225996	0.9967184	9.522159	Walking_Idle
12:28:51.620	1.0008069	-0.80687064	7.448589	0.8846312	-0.4816703	0.2717208	2.1225996	0.9967184	9.522159	Walking_Idle
12:28:51.642	1.0008069	-0.80687064	7.448589	0.8846312	-0.4816703	0.2717208	2.1225996	0.9967184	9.522159	Walking_Idle
12:28:51.665	1.0008069	-0.80687064	7.448589	0.8846312	-0.4816703	0.2717208	2.1225996	0.9967184	9.522159	Walking_Idle
12:28:51.687	1.0008069	-0.80687064	7.448589	0.8846312	-0.4816703	0.2717208	2.1225996	0.9967184	9.522159	Walking_Idle
12:28:51.711	1.0008069	-0.80687064	7.448589	0.8846312	-0.4816703	0.2717208	2.1225996	0.9967184	9.522159	Walking_Idle
12:28:51.734	0.8978531	1.2905141	4.4916596	0.023311228	0.12858407	0.33036387	1.8360544	0.8038376	9.599642	Walking_Idle
12:28:51.756	0.8978531	1.2905141	4.4916596	0.023311228	0.12858407	0.33036387	1.8360544	0.8038376	9.599642	Walking_Idle
12:28:51.780	0.8978531	1.2905141	4.4916596	0.023311228	0.12858407	0.33036387	1.8360544	0.8038376	9.599642	Walking_Idle
12:28:51.803	0.8978531	1.2905141	4.4916596	0.023311228	0.12858407	0.33036387	1.8360544	0.8038376	9.599642	Walking_Idle
12:28:51.826	0.8978531	1.2905141	4.4916596	0.023311228	0.12858407	0.33036387	1.8360544	0.8038376	9.599642	Walking_Idle
12:28:51.849	0.8978531	1.2905141	4.4916596	0.023311228	0.12858407	0.33036387	1.8360544	0.8038376	9.599642	Walking_Idle
12:28:51.872	0.8978531	1.2905141	4.4916596	0.023311228	0.12858407	0.33036387	1.8360544	0.8038376	9.599642	Walking_Idle
12:28:51.895	0.8978531	1.2905141	4.4916596	0.023311228	0.12858407	0.33036387	1.8360544	0.8038376	9.599642	Walking_Idle
12:28:51.918	1.6544439	-0.18435916	11.978557	-1.4116112	0.1072038	0.01637913	1.8310021	0.25087237	9.630934	Walking_Idle
12:28:51.942	1.6544439	-0.18435916	11.978557	-1.4116112	0.1072038	0.01637913	1.8310021	0.25087237	9.630934	Walking_Idle
12:28:51.965	1.6544439	-0.18435916	11.978557	-1.4116112	0.1072038	0.01637913	1.8310021	0.25087237	9.630934	Walking_Idle
12:28:51.988	1.6544439	-0.18435916	11.978557	-1.4116112	0.1072038	0.01637913	1.8310021	0.25087237	9.630934	Walking_Idle
12:28:52.011	1.6544439	-0.18435916	11.978557	-1.4116112	0.1072038	0.01637913	1.8310021	0.25087237	9.630934	Walking_Idle
12:28:52.033	1.6544439	-0.18435916	11.978557	-1.4116112	0.1072038	0.01637913	1.8310021	0.25087237	9.630934	Walking_Idle
12:28:52.057	1.6544439	-0.18435916	11.978557	-1.4116112	0.1072038	0.01637913	1.8310021	0.25087237	9.630934	Walking_Idle
12:28:52.080	1.6544439	-0.18435916	11.978557	-1.4116112	0.1072038	0.01637913	1.8310021	0.25087237	9.630934	Walking_Idle
12:28:52.102	2.3870919	-1.3575538	9.160496	1.1882312	0.31611973	-0.18337381	1.7457496	-0.2780503	9.646006	Walking_Idle
12:28:52.124	2.3870919	-1.3575538	9.160496	1.1882312	0.31611973	-0.18337381	1.7457496	-0.2780503	9.646006	Walking_Idle
12:28:52.146	2.3870919	-1.3575538	9.160496	1.1882312	0.31611973	-0.18337381	1.7457496	-0.2780503	9.646006	Walking_Idle
12:28:52.170	2.3870919	-1.3575538	9.160496	1.1882312	0.31611973	-0.18337381	1.7457496	-0.2780503	9.646006	Walking_Idle
12:28:52.193	2.3870919	-1.3575538	9.160496	1.1882312	0.31611973	-0.18337381	1.7457496	-0.2780503	9.646006	Walking_Idle
12:28:52.215	2.3870919	-1.3575538	9.160496	1.1882312	0.31611973	-0.18337381	1.7457496	-0.2780503	9.646006	Walking_Idle
12:28:52.237	2.3870919	-1.3575538	9.160496	1.1882312	0.31611973	-0.18337381	1.7457496	-0.2780503	9.646006	Walking_Idle
12:28:52.259	2.3870919	-1.3575538	9.160496	1.1882312	0.31611973	-0.18337381	1.7457496	-0.2780503	9.646006	Walking_Idle
12:28:52.280	1.158829	0.13168511	7.2163444	0.062406603	0.24342674	0.0994568	1.9743187	-0.08711294	9.60546	Walking_Idle
12:28:52.302	1.158829	0.13168511	7.2163444	0.062406603	0.24342674	0.0994568	1.9743187	-0.08711294	9.60546	Walking_Idle
12:28:52.323	1.158829	0.13168511	7.2163444	0.062406603	0.24342674	0.0994568	1.9743187	-0.08711294	9.60546	Walking_Idle
12:28:52.344	1.158829	0.13168511	7.2163444	0.062406603	0.24342674	0.0994568	1.9743187	-0.08711294	9.60546	Walking_Idle
12:28:52.365	1.158829	0.13168511	7.2163444	0.062406603	0.24342674	0.0994568	1.9743187	-0.08711294	9.60546	Walking_Idle
12:28:52.387	1.158829	0.13168511	7.2163444	0.062406603	0.24342674	0.0994568	1.9743187	-0.08711294	9.60546	Walking_Idle
12:28:52.409	1.158829	0.13168511	7.2163444	0.062406603	0.24342674	0.0994568	1.9743187	-0.08711294	9.60546	Walking_Idle
12:28:52.430	1.158829	0.13168511	7.2163444	0.062406603	0.24342674	0.0994568	1.9743187	-0.08711294	9.60546	Walking_Idle
12:28:52.451	2.832427	2.918621	8.700794	0.30553097	-0.14508356	-0.10212873	2.313634	0.5547039	9.513662	Walking_Idle
12:28:52.472	2.832427	2.918621	8.700794	0.30553097	-0.14508356	-0.10212873	2.313634	0.5547039	9.513662	Walking_Idle
12:28:52.494	2.832427	2.918621	8.700794	0.30553097	-0.14508356	-0.10212873	2.313634	0.5547039	9.513662	Walking_Idle
12:28:52.515	2.832427	2.918621	8.700794	0.30553097	-0.14508356	-0.10212873	2.313634	0.5547039	9.513662	Walking_Idle
12:28:52.536	2.832427	2.918621	8.700794	0.30553097	-0.14508356	-0.10212873	2.313634	0.5547039	9.513662	Walking_Idle
12:28:52.557	2.832427	2.918621	8.700794	0.30553097	-0.14508356	-0.10212873	2.313634	0.5547039	9.513662	Walking_Idle
12:28:52.578	2.832427	2.918621	8.700794	0.30553097	-0.14508356	-0.10212873	2.313634	0.5547039	9.513662	Walking_Idle
12:28:52.600	2.832427	2.918621	8.700794	0.30553097	-0.14508356	-0.10212873	2.313634	0.5547039	9.513662	Walking_Idle
12:28:52.621	0.77574503	-1.1396748	13.812572	1.0654473	0.12675148	0.087239504	1.945325	0.52271426	9.597545	Walking_Idle
12:28:52.642	0.77574503	-1.1396748	13.812572	1.0654473	0.12675148	0.087239504	1.945325	0.52271426	9.597545	Walking_Idle
12:28:52.663	0.77574503	-1.1396748	13.812572	1.0654473	0.12675148	0.087239504	1.945325	0.52271426	9.597545	Walking_Idle
12:28:52.684	0.77574503	-1.1396748	13.812572	1.0654473	0.12675148	0.087239504	1.945325	0.52271426	9.597545	Walking_Idle
12:28:52.707	0.77574503	-1.1396748	13.812572	1.0654473	0.12675148	0.087239504	1.945325	0.52271426	9.597545	Walking_Idle
12:28:52.730	0.77574503	-1.1396748	13.812572	1.0654473	0.12675148	0.087239504	1.945325	0.52271426	9.597545	Walking_Idle
12:28:52.753	0.77574503	-1.1396748	13.812572	1.0654473	0.12675148	0.087239504	1.945325	0.52271426	9.597545	Walking_Idle
12:28:52.776	0.77574503	-1.1396748	13.812572	1.0654473	0.12675148	0.087239504	1.945325	0.52271426	9.597545	Walking_Idle
12:28:52.798	0.77574503	-1.1396748	13.812572	1.0654473	0.12675148	0.087239504	1.945325	0.52271426	9.597545	Walking_Idle
12:28:52.822	-0.20590763	-0.18196489	6.464542	-0.06282077	0.27641347	0.2985989	1.7748458	1.233725	9.565471	Walking_Idle
12:28:52.845	-0.20590763	-0.18196489	6.464542	-0.06282077	0.27641347	0.2985989	1.7748458	1.233725	9.565471	Walking_Idle
12:28:52.867	-0.20590763	-0.18196489	6.464542	-0.06282077	0.27641347	0.2985989	1.7748458	1.233725	9.565471	Walking_Idle
12:28:52.891	-0.20590763	-0.18196489	6.464542	-0.06282077	0.27641347	0.2985989	1.7748458	1.233725	9.565471	Walking_Idle
12:28:52.914	-0.20590763	-0.18196489	6.464542	-0.06282077	0.27641347	0.2985989	1.7748458	1.233725	9.565471	Walking_Idle
12:28:52.939	-0.20590763	-0.18196489	6.464542	-0.06282077	0.27641347	0.2985989	1.7748458	1.233725	9.565471	Walking_Idle
12:28:52.961	-0.20590763	-0.18196489	6.464542	-0.06282077	0.27641347	0.2985989	1.7748458	1.233725	9.565471	Walking_Idle
12:28:52.985	1.3838909	1.7430321	7.6305537	-0.6614687	0.022293527	0.22224072	1.6489257	0.4864141	9.654782	Walking_Idle
12:28:53.007	1.3838909	1.7430321	7.6305537	-0.6614687	0.022293527	0.22224072	1.6489257	0.4864141	9.654782	Walking_Idle
12:28:53.029	1.3838909	1.7430321	7.6305537	-0.6614687	0.022293527	0.22224072	1.6489257	0.4864141	9.654782	Walking_Idle
12:28:53.053	1.3838909	1.7430321	7.6305537	-0.6614687	0.022293527	0.22224072	1.6489257	0.4864141	9.654782	Walking_Idle
12:28:53.076	1.3838909	1.7430321	7.6305537	-0.6614687	0.022293527	0.22224072	1.6489257	0.4864141	9.654782	Walking_Idle
12:28:53.099	1.3838909	1.7430321	7.6305537	-0.6614687	0.022293527	0.22224072	1.6489257	0.4864141	9.654782	Walking_Idle
12:28:53.122	1.3838909	1.7430321	7.6305537	-0.6614687	0.022293527	0.22224072	1.6489257	0.4864141	9.654782	Walking_Idle
12:28:53.145	1.3838909	1.7430321	7.6305537	-0.6614687	0.022293527	0.22224072	1.6489257	0.4864141	9.654782	Walking_Idle
12:28:53.169	4.417437	0.86912173	14.626625	-0.70789444	0.002134974	0.101900265	1.8969679	-0.5475534	9.605836	Walking_Idle
12:28:53.193	4.417437	0.86912173	14.626625	-0.70789444	0.002134974	0.101900265	1.8969679	-0.5475534	9.605836	Walking_Idle
12:28:53.216	4.417437	0.86912173	14.626625	-0.70789444	0.002134974	0.101900265	1.8969679	-0.5475534	9.605836	Walking_Idle
12:28:53.238	4.417437	0.86912173	14.626625	-0.70789444	0.002134974	0.101900265	1.8969679	-0.5475534	9.605836	Walking_Idle
12:28:53.260	4.417437	0.86912173	14.626625	-0.70789444	0.002134974	0.101900265	1.8969679	-0.5475534	9.605836	Walking_Idle
12:28:53.284	4.417437	0.86912173	14.626625	-0.70789444	0.002134974	0.101900265	1.8969679	-0.5475534	9.605836	Walking_Idle
12:28:53.308	4.417437	0.86912173	14.626625	-0.70789444	0.002134974	0.101900265	1.8969679	-0.5475534	9.605836	Walking_Idle
12:28:53.331	4.417437	0.86912173	14.626625	-0.70789444	0.002134974	0.101900265	1.8969679	-0.5475534	9.605836	Walking_Idle
12:28:53.353	1.8364087	-1.8747171	7.2522583	0.48695794	-0.7382337	-0.77285874	2.150079	0.03858418	9.56797	Walking_Idle
12:28:53.376	1.8364087	-1.8747171	7.2522583	0.48695794	-0.7382337	-0.77285874	2.150079	0.03858418	9.56797	Walking_Idle
12:28:53.402	1.8364087	-1.8747171	7.2522583	0.48695794	-0.7382337	-0.77285874	2.150079	0.03858418	9.56797	Walking_Idle
12:28:53.425	1.8364087	-1.8747171	7.2522583	0.48695794	-0.7382337	-0.77285874	2.150079	0.03858418	9.56797	Walking_Idle
12:28:53.448	1.8364087	-1.8747171	7.2522583	0.48695794	-0.7382337	-0.77285874	2.150079	0.03858418	9.56797	Walking_Idle
12:28:53.471	1.8364087	-1.8747171	7.2522583	0.48695794	-0.7382337	-0.77285874	2.150079	0.03858418	9.56797	Walking_Idle
12:28:53.493	1.8364087	-1.8747171	7.2522583	0.48695794	-0.7382337	-0.77285874	2.150079	0.03858418	9.56797	Walking_Idle
12:28:53.517	1.8364087	-1.8747171	7.2522583	0.48695794	-0.7382337	-0.77285874	2.150079	0.03858418	9.56797	Walking_Idle
12:28:53.540	2.4277947	1.6568382	6.5459476	0.080121696	-0.14264008	-0.053259507	2.1455116	0.13121197	9.568174	Walking_Idle
12:28:53.563	2.4277947	1.6568382	6.5459476	0.080121696	-0.14264008	-0.053259507	2.1455116	0.13121197	9.568174	Walking_Idle
12:28:53.586	2.4277947	1.6568382	6.5459476	0.080121696	-0.14264008	-0.053259507	2.1455116	0.13121197	9.568174	Walking_Idle
12:28:53.609	2.4277947	1.6568382	6.5459476	0.080121696	-0.14264008	-0.053259507	2.1455116	0.13121197	9.568174	Walking_Idle
12:28:53.633	2.4277947	1.6568382	6.5459476	0.080121696	-0.14264008	-0.053259507	2.1455116	0.13121197	9.568174	Walking_Idle
12:28:53.655	2.4277947	1.6568382	6.5459476	0.080121696	-0.14264008	-0.053259507	2.1455116	0.13121197	9.568174	Walking_Idle
12:28:53.677	2.4277947	1.6568382	6.5459476	0.080121696	-0.14264008	-0.053259507	2.1455116	0.13121197	9.568174	Walking_Idle
12:28:53.699	2.4277947	1.6568382	6.5459476	0.080121696	-0.14264008	-0.053259507	2.1455116	0.13121197	9.568174	Walking_Idle
12:28:53.720	1.4772675	1.647261	14.391986	-0.3914663	0.45112094	-0.11129171	2.1576796	0.6905032	9.541384	Walking_Idle
12:28:53.743	1.4772675	1.647261	14.391986	-0.3914663	0.45112094	-0.11129171	2.1576796	0.6905032	9.541384	Walking_Idle
12:28:53.766	1.4772675	1.647261	14.391986	-0.3914663	0.45112094	-0.11129171	2.1576796	0.6905032	9.541384	Walking_Idle
12:28:53.789	1.4772675	1.647261	14.391986	-0.3914663	0.45112094	-0.11129171	2.1576796	0.6905032	9.541384	Walking_Idle
12:28:53.812	1.4772675	1.647261	14.391986	-0.3914663	0.45112094	-0.11129171	2.1576796	0.6905032	9.541384	Walking_Idle
12:28:53.835	1.4772675	1.647261	14.391986	-0.3914663	0.45112094	-0.11129171	2.1576796	0.6905032	9.541384	Walking_Idle
12:28:53.859	1.4772675	1.647261	14.391986	-0.3914663	0.45112094	-0.11129171	2.1576796	0.6905032	9.541384	Walking_Idle
12:28:53.881	1.4772675	1.647261	14.391986	-0.3914663	0.45112094	-0.11129171	2.1576796	0.6905032	9.541384	Walking_Idle
12:28:53.904	2.2697725	-0.37111259	8.458973	0.56759214	-0.7718313	0.10495459	2.2557147	1.3420044	9.448871	Walking_Idle
12:28:53.927	2.2697725	-0.37111259	8.458973	0.56759214	-0.7718313	0.10495459	2.2557147	1.3420044	9.448871	Walking_Idle
12:28:53.950	2.2697725	-0.37111259	8.458973	0.56759214	-0.7718313	0.10495459	2.2557147	1.3420044	9.448871	Walking_Idle
12:28:53.973	2.2697725	-0.37111259	8.458973	0.56759214	-0.7718313	0.10495459	2.2557147	1.3420044	9.448871	Walking_Idle
12:28:53.995	2.2697725	-0.37111259	8.458973	0.56759214	-0.7718313	0.10495459	2.2557147	1.3420044	9.448871	Walking_Idle
12:28:54.018	2.2697725	-0.37111259	8.458973	0.56759214	-0.7718313	0.10495459	2.2557147	1.3420044	9.448871	Walking_Idle
12:28:54.041	2.2697725	-0.37111259	8.458973	0.56759214	-0.7718313	0.10495459	2.2557147	1.3420044	9.448871	Walking_Idle
12:28:54.063	1.7262721	1.5754328	5.166845	-0.124518156	-0.005806274	0.44703913	2.3311257	1.1811054	9.452049	Walking_Idle
12:28:54.087	1.7262721	1.5754328	5.166845	-0.124518156	-0.005806274	0.44703913	2.3311257	1.1811054	9.452049	Walking_Idle
12:28:54.110	1.7262721	1.5754328	5.166845	-0.124518156	-0.005806274	0.44703913	2.3311257	1.1811054	9.452049	Walking_Idle
12:28:54.133	1.7262721	1.5754328	5.166845	-0.124518156	-0.005806274	0.44703913	2.3311257	1.1811054	9.452049	Walking_Idle
12:28:54.156	1.7262721	1.5754328	5.166845	-0.124518156	-0.005806274	0.44703913	2.3311257	1.1811054	9.452049	Walking_Idle
12:28:54.179	1.7262721	1.5754328	5.166845	-0.124518156	-0.005806274	0.44703913	2.3311257	1.1811054	9.452049	Walking_Idle
12:28:54.201	1.7262721	1.5754328	5.166845	-0.124518156	-0.005806274	0.44703913	2.3311257	1.1811054	9.452049	Walking_Idle
12:28:54.224	1.7262721	1.5754328	5.166845	-0.124518156	-0.005806274	0.44703913	2.3311257	1.1811054	9.452049	Walking_Idle
12:28:54.246	2.2027328	0.51716334	11.523644	-1.126948	0.19883358	-0.20719756	2.364109	0.6941272	9.492079	Walking_Idle
12:28:54.270	2.2027328	0.51716334	11.523644	-1.126948	0.19883358	-0.20719756	2.364109	0.6941272	9.492079	Walking_Idle
12:28:54.292	2.2027328	0.51716334	11.523644	-1.126948	0.19883358	-0.20719756	2.364109	0.6941272	9.492079	Walking_Idle
12:28:54.316	2.2027328	0.51716334	11.523644	-1.126948	0.19883358	-0.20719756	2.364109	0.6941272	9.492079	Walking_Idle
12:28:54.339	2.2027328	0.51716334	11.523644	-1.126948	0.19883358	-0.20719756	2.364109	0.6941272	9.492079	Walking_Idle
12:28:54.362	2.2027328	0.51716334	11.523644	-1.126948	0.19883358	-0.20719756	2.364109	0.6941272	9.492079	Walking_Idle
12:28:54.385	2.2027328	0.51716334	11.523644	-1.126948	0.19883358	-0.20719756	2.364109	0.6941272	9.492079	Walking_Idle
12:28:54.407	2.2027328	0.51716334	11.523644	-1.126948	0.19883358	-0.20719756	2.364109	0.6941272	9.492079	Walking_Idle
12:28:54.431	2.4852571	-0.5698374	8.887548	1.2285483	0.08887784	-0.011720671	2.157602	0.08538038	9.565973	Walking_Idle
12:28:54.454	2.4852571	-0.5698374	8.887548	1.2285483	0.08887784	-0.011720671	2.157602	0.08538038	9.565973	Walking_Idle
12:28:54.477	2.4852571	-0.5698374	8.887548	1.2285483	0.08887784	-0.011720671	2.157602	0.08538038	9.565973	Walking_Idle
12:28:54.500	2.4852571	-0.5698374	8.887548	1.2285483	0.08887784	-0.011720671	2.157602	0.08538038	9.565973	Walking_Idle
12:28:54.523	2.4852571	-0.5698374	8.887548	1.2285483	0.08887784	-0.011720671	2.157602	0.08538038	9.565973	Walking_Idle
12:28:54.545	2.4852571	-0.5698374	8.887548	1.2285483	0.08887784	-0.011720671	2.157602	0.08538038	9.565973	Walking_Idle
12:28:54.567	2.4852571	-0.5698374	8.887548	1.2285483	0.08887784	-0.011720671	2.157602	0.08538038	9.565973	Walking_Idle
12:28:54.590	2.4852571	-0.5698374	8.887548	1.2285483	0.08887784	-0.011720671	2.157602	0.08538038	9.565973	Walking_Idle
12:28:54.612	2.5762396	1.1348863	6.732701	0.541325	-0.26970008	0.38839605	2.2864287	0.52815735	9.521748	Walking_Idle
12:28:54.634	2.5762396	1.1348863	6.732701	0.541325	-0.26970008	0.38839605	2.2864287	0.52815735	9.521748	Walking_Idle
12:28:54.656	2.5762396	1.1348863	6.732701	0.541325	-0.26970008	0.38839605	2.2864287	0.52815735	9.521748	Walking_Idle
12:28:54.678	2.5762396	1.1348863	6.732701	0.541325	-0.26970008	0.38839605	2.2864287	0.52815735	9.521748	Walking_Idle
12:28:54.699	2.5762396	1.1348863	6.732701	0.541325	-0.26970008	0.38839605	2.2864287	0.52815735	9.521748	Walking_Idle
12:28:54.722	2.5762396	1.1348863	6.732701	0.541325	-0.26970008	0.38839605	2.2864287	0.52815735	9.521748	Walking_Idle
12:28:54.743	2.5762396	1.1348863	6.732701	0.541325	-0.26970008	0.38839605	2.2864287	0.52815735	9.521748	Walking_Idle
12:28:54.765	2.5762396	1.1348863	6.732701	0.541325	-0.26970008	0.38839605	2.2864287	0.52815735	9.521748	Walking_Idle
12:28:54.786	3.5578923	3.955342	8.509253	0.39593902	-0.02168877	0.07441133	2.9753506	1.7170465	9.185283	Walking_Idle
12:28:54.807	3.5578923	3.955342	8.509253	0.39593902	-0.02168877	0.07441133	2.9753506	1.7170465	9.185283	Walking_Idle
12:28:54.828	3.5578923	3.955342	8.509253	0.39593902	-0.02168877	0.07441133	2.9753506	1.7170465	9.185283	Walking_Idle
12:28:54.850	3.5578923	3.955342	8.509253	0.39593902	-0.02168877	0.07441133	2.9753506	1.7170465	9.185283	Walking_Idle
12:28:54.872	3.5578923	3.955342	8.509253	0.39593902	-0.02168877	0.07441133	2.9753506	1.7170465	9.185283	Walking_Idle
12:28:54.893	3.5578923	3.955342	8.509253	0.39593902	-0.02168877	0.07441133	2.9753506	1.7170465	9.185283	Walking_Idle
12:28:54.914	3.5578923	3.955342	8.509253	0.39593902	-0.02168877	0.07441133	2.9753506	1.7170465	9.185283	Walking_Idle
12:28:54.935	3.5578923	3.955342	8.509253	0.39593902	-0.02168877	0.07441133	2.9753506	1.7170465	9.185283	Walking_Idle
12:28:54.956	3.5578923	3.955342	8.509253	0.39593902	-0.02168877	0.07441133	2.9753506	1.7170465	9.185283	Walking_Idle
12:28:54.979	1.036721	-0.07422252	10.946625	-0.33404496	0.43707103	0.28699243	2.5727305	1.5660813	9.332675	Walking_Idle
12:28:55.002	1.036721	-0.07422252	10.946625	-0.33404496	0.43707103	0.28699243	2.5727305	1.5660813	9.332675	Walking_Idle
12:28:55.024	1.036721	-0.07422252	10.946625	-0.33404496	0.43707103	0.28699243	2.5727305	1.5660813	9.332675	Walking_Idle
12:28:55.045	1.036721	-0.07422252	10.946625	-0.33404496	0.43707103	0.28699243	2.5727305	1.5660813	9.332675	Walking_Idle
12:28:55.067	1.036721	-0.07422252	10.946625	-0.33404496	0.43707103	0.28699243	2.5727305	1.5660813	9.332675	Walking_Idle
12:28:55.088	1.036721	-0.07422252	10.946625	-0.33404496	0.43707103	0.28699243	2.5727305	1.5660813	9.332675	Walking_Idle
12:28:55.109	1.036721	-0.07422252	10.946625	-0.33404496	0.43707103	0.28699243	2.5727305	1.5660813	9.332675	Walking_Idle
12:28:55.130	1.036721	-0.07422252	10.946625	-0.33404496	0.43707103	0.28699243	2.5727305	1.5660813	9.332675	Walking_Idle
12:28:55.151	0.87630457	-0.9217958	6.8787518	-0.9161995	-0.033906076	0.3963373	2.3273077	0.67374223	9.502636	Walking_Idle
12:28:55.173	0.87630457	-0.9217958	6.8787518	-0.9161995	-0.033906076	0.3963373	2.3273077	0.67374223	9.502636	Walking_Idle
12:28:55.194	0.87630457	-0.9217958	6.8787518	-0.9161995	-0.033906076	0.3963373	2.3273077	0.67374223	9.502636	Walking_Idle
12:28:55.215	0.87630457	-0.9217958	6.8787518	-0.9161995	-0.033906076	0.3963373	2.3273077	0.67374223	9.502636	Walking_Idle
12:28:55.237	0.87630457	-0.9217958	6.8787518	-0.9161995	-0.033906076	0.3963373	2.3273077	0.67374223	9.502636	Walking_Idle
12:28:55.260	0.87630457	-0.9217958	6.8787518	-0.9161995	-0.033906076	0.3963373	2.3273077	0.67374223	9.502636	Walking_Idle
12:28:55.283	0.87630457	-0.9217958	6.8787518	-0.9161995	-0.033906076	0.3963373	2.3273077	0.67374223	9.502636	Walking_Idle
12:28:55.306	0.87630457	-0.9217958	6.8787518	-0.9161995	-0.033906076	0.3963373	2.3273077	0.67374223	9.502636	Walking_Idle
12:28:55.328	4.4318027	1.2761484	7.4366174	0.09111727	-1.0210643	0.6553442	3.3496013	-0.042439613	9.216764	Walking_Idle
12:28:55.352	4.4318027	1.2761484	7.4366174	0.09111727	-1.0210643	0.6553442	3.3496013	-0.042439613	9.216764	Walking_Idle
12:28:55.374	4.4318027	1.2761484	7.4366174	0.09111727	-1.0210643	0.6553442	3.3496013	-0.042439613	9.216764	Walking_Idle
12:28:55.396	4.4318027	1.2761484	7.4366174	0.09111727	-1.0210643	0.6553442	3.3496013	-0.042439613	9.216764	Walking_Idle
12:28:55.418	4.4318027	1.2761484	7.4366174	0.09111727	-1.0210643	0.6553442	3.3496013	-0.042439613	9.216764	Walking_Idle
12:28:55.440	4.4318027	1.2761484	7.4366174	0.09111727	-1.0210643	0.6553442	3.3496013	-0.042439613	9.216764	Walking_Idle
12:28:55.461	4.4318027	1.2761484	7.4366174	0.09111727	-1.0210643	0.6553442	3.3496013	-0.042439613	9.216764	Walking_Idle
12:28:55.483	4.4318027	1.2761484	7.4366174	0.09111727	-1.0210643	0.6553442	3.3496013	-0.042439613	9.216764	Walking_Idle
12:28:55.504	7.4629545	-0.22506183	11.485336	-0.6339798	-0.5665806	0.08662863	5.065794	-0.39865232	8.387441	Walking_Idle
12:28:55.526	7.4629545	-0.22506183	11.485336	-0.6339798	-0.5665806	0.08662863	5.065794	-0.39865232	8.387441	Walking_Idle
12:28:55.547	7.4629545	-0.22506183	11.485336	-0.6339798	-0.5665806	0.08662863	5.065794	-0.39865232	8.387441	Walking_Idle
12:28:55.569	7.4629545	-0.22506183	11.485336	-0.6339798	-0.5665806	0.08662863	5.065794	-0.39865232	8.387441	Walking_Idle
12:28:55.590	7.4629545	-0.22506183	11.485336	-0.6339798	-0.5665806	0.08662863	5.065794	-0.39865232	8.387441	Walking_Idle
12:28:55.611	7.4629545	-0.22506183	11.485336	-0.6339798	-0.5665806	0.08662863	5.065794	-0.39865232	8.387441	Walking_Idle
12:28:55.633	7.4629545	-0.22506183	11.485336	-0.6339798	-0.5665806	0.08662863	5.065794	-0.39865232	8.387441	Walking_Idle
12:28:55.654	7.4629545	-0.22506183	11.485336	-0.6339798	-0.5665806	0.08662863	5.065794	-0.39865232	8.387441	Walking_Idle
12:28:55.675	7.4629545	-0.22506183	11.485336	-0.6339798	-0.5665806	0.08662863	5.065794	-0.39865232	8.387441	Walking_Idle
12:28:55.699	5.36557	-0.9696813	6.5124273	-0.11840951	-0.10843163	-0.44299155	5.517395	-0.39767888	8.097566	Walking_Idle
12:28:55.721	5.36557	-0.9696813	6.5124273	-0.11840951	-0.10843163	-0.44299155	5.517395	-0.39767888	8.097566	Walking_Idle
12:28:55.743	5.36557	-0.9696813	6.5124273	-0.11840951	-0.10843163	-0.44299155	5.517395	-0.39767888	8.097566	Walking_Idle
12:28:55.764	5.36557	-0.9696813	6.5124273	-0.11840951	-0.10843163	-0.44299155	5.517395	-0.39767888	8.097566	Walking_Idle
12:28:55.785	5.36557	-0.9696813	6.5124273	-0.11840951	-0.10843163	-0.44299155	5.517395	-0.39767888	8.097566	Walking_Idle
12:28:55.806	5.36557	-0.9696813	6.5124273	-0.11840951	-0.10843163	-0.44299155	5.517395	-0.39767888	8.097566	Walking_Idle
12:28:55.828	5.36557	-0.9696813	6.5124273	-0.11840951	-0.10843163	-0.44299155	5.517395	-0.39767888	8.097566	Walking_Idle
12:28:55.849	5.36557	-0.9696813	6.5124273	-0.11840951	-0.10843163	-0.44299155	5.517395	-0.39767888	8.097566	Walking_Idle
12:28:55.870	4.398283	1.3791022	6.550736	0.12471486	0.27519175	-0.38312674	5.4033465	0.061305314	8.183545	Walking_Idle
12:28:55.892	4.398283	1.3791022	6.550736	0.12471486	0.27519175	-0.38312674	5.4033465	0.061305314	8.183545	Walking_Idle
12:28:55.913	4.398283	1.3791022	6.550736	0.12471486	0.27519175	-0.38312674	5.4033465	0.061305314	8.183545	Walking_Idle
12:28:55.934	4.398283	1.3791022	6.550736	0.12471486	0.27519175	-0.38312674	5.4033465	0.061305314	8.183545	Walking_Idle
12:28:55.955	4.398283	1.3791022	6.550736	0.12471486	0.27519175	-0.38312674	5.4033465	0.061305314	8.183545	Walking_Idle
12:28:55.977	4.398283	1.3791022	6.550736	0.12471486	0.27519175	-0.38312674	5.4033465	0.061305314	8.183545	Walking_Idle
12:28:55.998	4.398283	1.3791022	6.550736	0.12471486	0.27519175	-0.38312674	5.4033465	0.061305314	8.183545	Walking_Idle
12:28:56.019	4.398283	1.3791022	6.550736	0.12471486	0.27519175	-0.38312674	5.4033465	0.061305314	8.183545	Walking_Idle
12:28:56.042	7.3049326	1.9633054	12.682474	-0.21553709	0.24892452	0.54111236	4.8901916	0.5974348	8.479355	Walking_Idle
12:28:56.065	7.3049326	1.9633054	12.682474	-0.21553709	0.24892452	0.54111236	4.8901916	0.5974348	8.479355	Walking_Idle
12:28:56.086	7.3049326	1.9633054	12.682474	-0.21553709	0.24892452	0.54111236	4.8901916	0.5974348	8.479355	Walking_Idle
12:28:56.109	7.3049326	1.9633054	12.682474	-0.21553709	0.24892452	0.54111236	4.8901916	0.5974348	8.479355	Walking_Idle
12:28:56.131	7.3049326	1.9633054	12.682474	-0.21553709	0.24892452	0.54111236	4.8901916	0.5974348	8.479355	Walking_Idle
12:28:56.153	7.3049326	1.9633054	12.682474	-0.21553709	0.24892452	0.54111236	4.8901916	0.5974348	8.479355	Walking_Idle
12:28:56.175	7.3049326	1.9633054	12.682474	-0.21553709	0.24892452	0.54111236	4.8901916	0.5974348	8.479355	Walking_Idle
12:28:56.197	7.3049326	1.9633054	12.682474	-0.21553709	0.24892452	0.54111236	4.8901916	0.5974348	8.479355	Walking_Idle
12:28:56.220	7.3049326	1.9633054	12.682474	-0.21553709	0.24892452	0.54111236	4.8901916	0.5974348	8.479355	Walking_Idle
12:28:56.244	4.2019525	-0.51716334	8.195602	0.26704645	-0.55069804	-0.12228728	5.0731063	1.3171825	8.288485	Walking_Idle
12:28:56.267	4.2019525	-0.51716334	8.195602	0.26704645	-0.55069804	-0.12228728	5.0731063	1.3171825	8.288485	Walking_Idle
12:28:56.290	4.2019525	-0.51716334	8.195602	0.26704645	-0.55069804	-0.12228728	5.0731063	1.3171825	8.288485	Walking_Idle
12:28:56.313	4.2019525	-0.51716334	8.195602	0.26704645	-0.55069804	-0.12228728	5.0731063	1.3171825	8.288485	Walking_Idle
12:28:56.335	4.2019525	-0.51716334	8.195602	0.26704645	-0.55069804	-0.12228728	5.0731063	1.3171825	8.288485	Walking_Idle
12:28:56.356	4.2019525	-0.51716334	8.195602	0.26704645	-0.55069804	-0.12228728	5.0731063	1.3171825	8.288485	Walking_Idle
12:28:56.378	4.2019525	-0.51716334	8.195602	0.26704645	-0.55069804	-0.12228728	5.0731063	1.3171825	8.288485	Walking_Idle
12:28:56.399	4.2019525	-0.51716334	8.195602	0.26704645	-0.55069804	-0.12228728	4.740143	1.1021771	8.5139065	Walking_Idle
12:28:56.420	3.1388943	1.4006507	4.2378664	0.40204766	-0.03451694	0.6229683	4.740143	1.1021771	8.5139065	Walking_Idle
12:28:56.441	3.1388943	1.4006507	4.2378664	0.40204766	-0.03451694	0.6229683	4.740143	1.1021771	8.5139065	Walking_Idle
12:28:56.462	3.1388943	1.4006507	4.2378664	0.40204766	-0.03451694	0.6229683	4.740143	1.1021771	8.5139065	Walking_Idle
12:28:56.483	3.1388943	1.4006507	4.2378664	0.40204766	-0.03451694	0.6229683	4.740143	1.1021771	8.5139065	Walking_Idle
12:28:56.505	3.1388943	1.4006507	4.2378664	0.40204766	-0.03451694	0.6229683	4.740143	1.1021771	8.5139065	Walking_Idle
12:28:56.526	3.1388943	1.4006507	4.2378664	0.40204766	-0.03451694	0.6229683	4.740143	1.1021771	8.5139065	Walking_Idle
12:28:56.547	3.1388943	1.4006507	4.2378664	0.40204766	-0.03451694	0.6229683	4.740143	1.1021771	8.5139065	Walking_Idle
12:28:56.569	3.1388943	1.4006507	4.2378664	0.40204766	-0.03451694	0.6229683	4.740143	1.1021771	8.5139065	Walking_Idle
12:28:56.590	6.8883286	0.75180227	10.331296	-0.7359943	-0.4114208	0.46475422	5.337012	0.37940744	8.218434	Walking_Idle
12:28:56.612	6.8883286	0.75180227	10.331296	-0.7359943	-0.4114208	0.46475422	5.337012	0.37940744	8.218434	Walking_Idle
12:28:56.635	6.8883286	0.75180227	10.331296	-0.7359943	-0.4114208	0.46475422	5.337012	0.37940744	8.218434	Walking_Idle
12:28:56.658	6.8883286	0.75180227	10.331296	-0.7359943	-0.4114208	0.46475422	5.337012	0.37940744	8.218434	Walking_Idle
12:28:56.681	6.8883286	0.75180227	10.331296	-0.7359943	-0.4114208	0.46475422	5.337012	0.37940744	8.218434	Walking_Idle
12:28:56.704	6.8883286	0.75180227	10.331296	-0.7359943	-0.4114208	0.46475422	5.337012	0.37940744	8.218434	Walking_Idle
12:28:56.727	6.8883286	0.75180227	10.331296	-0.7359943	-0.4114208	0.46475422	5.337012	0.37940744	8.218434	Walking_Idle
12:28:56.751	6.8883286	0.75180227	10.331296	-0.7359943	-0.4114208	0.46475422	5.337012	0.37940744	8.218434	Walking_Idle
12:28:56.774	6.32328	-1.9465454	2.997632	0.48329276	-1.2654104	0.22224072	6.7491155	0.07424118	7.114366	Walking_Idle
12:28:56.797	6.32328	-1.9465454	2.997632	0.48329276	-1.2654104	0.22224072	6.7491155	0.07424118	7.114366	Walking_Idle
12:28:56.820	6.32328	-1.9465454	2.997632	0.48329276	-1.2654104	0.22224072	6.7491155	0.07424118	7.114366	Walking_Idle
12:28:56.844	6.32328	-1.9465454	2.997632	0.48329276	-1.2654104	0.22224072	6.7491155	0.07424118	7.114366	Walking_Idle
12:28:56.867	6.32328	-1.9465454	2.997632	0.48329276	-1.2654104	0.22224072	6.7491155	0.07424118	7.114366	Walking_Idle
12:28:56.890	6.32328	-1.9465454	2.997632	0.48329276	-1.2654104	0.22224072	6.7491155	0.07424118	7.114366	Walking_Idle
12:28:56.913	6.32328	-1.9465454	2.997632	0.48329276	-1.2654104	0.22224072	6.7491155	0.07424118	7.114366	Walking_Idle
12:28:56.936	6.32328	-1.9465454	2.997632	0.48329276	-1.2654104	0.22224072	6.7491155	0.07424118	7.114366	Walking_Idle
12:28:56.962	6.299337	1.4676905	3.6105664	0.21756637	0.33016962	-0.07463979	7.0300593	-0.3058358	6.830447	Walking_Idle
12:28:56.985	6.299337	1.4676905	3.6105664	0.21756637	0.33016962	-0.07463979	7.0300593	-0.3058358	6.830447	Walking_Idle
12:28:57.008	6.299337	1.4676905	3.6105664	0.21756637	0.33016962	-0.07463979	7.0300593	-0.3058358	6.830447	Walking_Idle
12:28:57.031	6.299337	1.4676905	3.6105664	0.21756637	0.33016962	-0.07463979	7.0300593	-0.3058358	6.830447	Walking_Idle
12:28:57.054	6.299337	1.4676905	3.6105664	0.21756637	0.33016962	-0.07463979	7.0300593	-0.3058358	6.830447	Walking_Idle
12:28:57.077	6.299337	1.4676905	3.6105664	0.21756637	0.33016962	-0.07463979	7.0300593	-0.3058358	6.830447	Walking_Idle
12:28:57.100	6.299337	1.4676905	3.6105664	0.21756637	0.33016962	-0.07463979	7.0300593	-0.3058358	6.830447	Walking_Idle
12:28:57.123	10.491713	1.6520497	9.708784	-0.34198618	-0.3674385	-0.7527002	7.5739822	0.8761379	6.1674476	Walking_Idle
12:28:57.146	10.491713	1.6520497	9.708784	-0.34198618	-0.3674385	-0.7527002	7.5739822	0.8761379	6.1674476	Walking_Idle
12:28:57.169	10.491713	1.6520497	9.708784	-0.34198618	-0.3674385	-0.7527002	7.5739822	0.8761379	6.1674476	Walking_Idle
12:28:57.192	10.491713	1.6520497	9.708784	-0.34198618	-0.3674385	-0.7527002	7.5739822	0.8761379	6.1674476	Walking_Idle
12:28:57.215	10.491713	1.6520497	9.708784	-0.34198618	-0.3674385	-0.7527002	7.5739822	0.8761379	6.1674476	Walking_Idle
12:28:57.237	10.491713	1.6520497	9.708784	-0.34198618	-0.3674385	-0.7527002	7.5739822	0.8761379	6.1674476	Walking_Idle
12:28:57.260	10.491713	1.6520497	9.708784	-0.34198618	-0.3674385	-0.7527002	7.5739822	0.8761379	6.1674476	Walking_Idle
12:28:57.283	10.491713	1.6520497	9.708784	-0.34198618	-0.3674385	-0.7527002	7.5739822	0.8761379	6.1674476	Walking_Idle
12:28:57.307	6.261029	0.30646718	4.8579836	0.94449604	-0.46456608	-0.1589392	7.4321303	1.814494	6.1352553	Walking_Idle
12:28:57.330	6.261029	0.30646718	4.8579836	0.94449604	-0.46456608	-0.1589392	7.4321303	1.814494	6.1352553	Walking_Idle
12:28:57.352	6.261029	0.30646718	4.8579836	0.94449604	-0.46456608	-0.1589392	7.4321303	1.814494	6.1352553	Walking_Idle
12:28:57.374	6.261029	0.30646718	4.8579836	0.94449604	-0.46456608	-0.1589392	7.4321303	1.814494	6.1352553	Walking_Idle
12:28:57.396	6.261029	0.30646718	4.8579836	0.94449604	-0.46456608	-0.1589392	7.4321303	1.814494	6.1352553	Walking_Idle
12:28:57.420	6.261029	0.30646718	4.8579836	0.94449604	-0.46456608	-0.1589392	7.4321303	1.814494	6.1352553	Walking_Idle
12:28:57.443	6.261029	0.30646718	4.8579836	0.94449604	-0.46456608	-0.1589392	7.4321303	1.814494	6.1352553	Walking_Idle
12:28:57.466	6.261029	0.30646718	4.8579836	0.94449604	-0.46456608	-0.1589392	7.4321303	1.814494	6.1352553	Walking_Idle
12:28:57.489	3.6440864	0.083799616	3.1317115	-0.049381737	-0.059562415	0.8831969	8.144153	1.1348712	5.3436937	Walking_Idle
12:28:57.511	3.6440864	0.083799616	3.1317115	-0.049381737	-0.059562415	0.8831969	8.144153	1.1348712	5.3436937	Walking_Idle
12:28:57.535	3.6440864	0.083799616	3.1317115	-0.049381737	-0.059562415	0.8831969	8.144153	1.1348712	5.3436937	Walking_Idle
12:28:57.558	3.6440864	0.083799616	3.1317115	-0.049381737	-0.059562415	0.8831969	8.144153	1.1348712	5.3436937	Walking_Idle
12:28:57.581	3.6440864	0.083799616	3.1317115	-0.049381737	-0.059562415	0.8831969	8.144153	1.1348712	5.3436937	Walking_Idle
12:28:57.604	3.6440864	0.083799616	3.1317115	-0.049381737	-0.059562415	0.8831969	8.144153	1.1348712	5.3436937	Walking_Idle
12:28:57.627	3.6440864	0.083799616	3.1317115	-0.049381737	-0.059562415	0.8831969	8.144153	1.1348712	5.3436937	Walking_Idle
12:28:57.650	3.6440864	0.083799616	3.1317115	-0.049381737	-0.059562415	0.8831969	8.144153	1.1348712	5.3436937	Walking_Idle
12:28:57.673	10.561146	0.2466103	5.2506447	-0.24546948	0.22265734	0.40122426	8.025883	-0.54490817	5.608793	Walking_Idle
12:28:57.695	10.561146	0.2466103	5.2506447	-0.24546948	0.22265734	0.40122426	8.025883	-0.54490817	5.608793	Walking_Idle
12:28:57.717	10.561146	0.2466103	5.2506447	-0.24546948	0.22265734	0.40122426	8.025883	-0.54490817	5.608793	Walking_Idle
12:28:57.741	10.561146	0.2466103	5.2506447	-0.24546948	0.22265734	0.40122426	8.025883	-0.54490817	5.608793	Walking_Idle
12:28:57.764	10.561146	0.2466103	5.2506447	-0.24546948	0.22265734	0.40122426	8.025883	-0.54490817	5.608793	Walking_Idle
12:28:57.786	10.561146	0.2466103	5.2506447	-0.24546948	0.22265734	0.40122426	8.025883	-0.54490817	5.608793	Walking_Idle
12:28:57.809	10.561146	0.2466103	5.2506447	-0.24546948	0.22265734	0.40122426	8.025883	-0.54490817	5.608793	Walking_Idle
12:28:57.832	10.561146	0.2466103	5.2506447	-0.24546948	0.22265734	0.40122426	8.025883	-0.54490817	5.608793	Walking_Idle
12:28:57.854	8.269825	-0.6296943	8.703189	0.32202432	0.99479103	-0.20231062	7.554205	-1.4923723	6.0726542	Walking_Idle
12:28:57.878	8.269825	-0.6296943	8.703189	0.32202432	0.99479103	-0.20231062	7.554205	-1.4923723	6.0726542	Walking_Idle
12:28:57.901	8.269825	-0.6296943	8.703189	0.32202432	0.99479103	-0.20231062	7.554205	-1.4923723	6.0726542	Walking_Idle
12:28:57.923	8.269825	-0.6296943	8.703189	0.32202432	0.99479103	-0.20231062	7.554205	-1.4923723	6.0726542	Walking_Idle
12:28:57.946	8.269825	-0.6296943	8.703189	0.32202432	0.99479103	-0.20231062	7.554205	-1.4923723	6.0726542	Walking_Idle
12:28:57.969	8.269825	-0.6296943	8.703189	0.32202432	0.99479103	-0.20231062	7.554205	-1.4923723	6.0726542	Walking_Idle
12:28:57.992	8.269825	-0.6296943	8.703189	0.32202432	0.99479103	-0.20231062	7.554205	-1.4923723	6.0726542	Walking_Idle
12:28:58.015	8.269825	-0.6296943	8.703189	0.32202432	0.99479103	-0.20231062	7.554205	-1.4923723	6.0726542	Walking_Idle
12:28:58.037	5.834848	0.09337672	3.5315554	0.5120034	-0.0027519478	-0.4246656	7.9176307	-0.34649378	5.775931	Walking_Idle
12:28:58.059	5.834848	0.09337672	3.5315554	0.5120034	-0.0027519478	-0.4246656	7.9176307	-0.34649378	5.775931	Walking_Idle
12:28:58.080	5.834848	0.09337672	3.5315554	0.5120034	-0.0027519478	-0.4246656	7.9176307	-0.34649378	5.775931	Walking_Idle
12:28:58.102	5.834848	0.09337672	3.5315554	0.5120034	-0.0027519478	-0.4246656	7.9176307	-0.34649378	5.775931	Walking_Idle
12:28:58.124	5.834848	0.09337672	3.5315554	0.5120034	-0.0027519478	-0.4246656	7.9176307	-0.34649378	5.775931	Walking_Idle
12:28:58.145	5.834848	0.09337672	3.5315554	0.5120034	-0.0027519478	-0.4246656	7.9176307	-0.34649378	5.775931	Walking_Idle
12:28:58.167	5.834848	0.09337672	3.5315554	0.5120034	-0.0027519478	-0.4246656	7.9176307	-0.34649378	5.775931	Walking_Idle
12:28:58.189	5.834848	0.09337672	3.5315554	0.5120034	-0.0027519478	-0.4246656	7.9176307	-0.34649378	5.775931	Walking_Idle
12:28:58.211	6.979311	2.4277947	6.672844	0.33363077	0.9227089	-0.71849173	7.503577	0.7164682	6.2732234	Walking_Idle
12:28:58.232	6.979311	2.4277947	6.672844	0.33363077	0.9227089	-0.71849173	7.503577	0.7164682	6.2732234	Walking_Idle
12:28:58.254	6.979311	2.4277947	6.672844	0.33363077	0.9227089	-0.71849173	7.503577	0.7164682	6.2732234	Walking_Idle
12:28:58.277	6.979311	2.4277947	6.672844	0.33363077	0.9227089	-0.71849173	7.503577	0.7164682	6.2732234	Walking_Idle
12:28:58.300	6.979311	2.4277947	6.672844	0.33363077	0.9227089	-0.71849173	7.503577	0.7164682	6.2732234	Walking_Idle
12:28:58.324	6.979311	2.4277947	6.672844	0.33363077	0.9227089	-0.71849173	7.503577	0.7164682	6.2732234	Walking_Idle
12:28:58.346	6.979311	2.4277947	6.672844	0.33363077	0.9227089	-0.71849173	7.503577	0.7164682	6.2732234	Walking_Idle
12:28:58.368	6.979311	2.4277947	6.672844	0.33363077	0.9227089	-0.71849173	7.503577	0.7164682	6.2732234	Walking_Idle
12:28:58.390	6.778192	-0.48843205	9.311335	0.2664356	0.3796497	-0.155274	6.6984076	1.3906766	7.0262127	Walking_Idle
12:28:58.413	6.778192	-0.48843205	9.311335	0.2664356	0.3796497	-0.155274	6.6984076	1.3906766	7.0262127	Walking_Idle
12:28:58.437	6.778192	-0.48843205	9.311335	0.2664356	0.3796497	-0.155274	6.6984076	1.3906766	7.0262127	Walking_Idle
12:28:58.460	6.778192	-0.48843205	9.311335	0.2664356	0.3796497	-0.155274	6.6984076	1.3906766	7.0262127	Walking_Idle
12:28:58.483	6.778192	-0.48843205	9.311335	0.2664356	0.3796497	-0.155274	6.6984076	1.3906766	7.0262127	Walking_Idle
12:28:58.505	6.778192	-0.48843205	9.311335	0.2664356	0.3796497	-0.155274	6.6984076	1.3906766	7.0262127	Walking_Idle
12:28:58.527	6.778192	-0.48843205	9.311335	0.2664356	0.3796497	-0.155274	6.6984076	1.3906766	7.0262127	Walking_Idle
12:28:58.549	6.778192	-0.48843205	9.311335	0.2664356	0.3796497	-0.155274	6.6984076	1.3906766	7.0262127	Walking_Idle
12:28:58.571	3.294522	0.52913475	5.5547175	-0.104359604	1.026556	0.30470753	5.7596807	1.0641634	7.865363	Walking_Idle
12:28:58.592	3.294522	0.52913475	5.5547175	-0.104359604	1.026556	0.30470753	5.7596807	1.0641634	7.865363	Walking_Idle
12:28:58.614	3.294522	0.52913475	5.5547175	-0.104359604	1.026556	0.30470753	5.7596807	1.0641634	7.865363	Walking_Idle
12:28:58.637	3.294522	0.52913475	5.5547175	-0.104359604	1.026556	0.30470753	5.7596807	1.0641634	7.865363	Walking_Idle
12:28:58.660	3.294522	0.52913475	5.5547175	-0.104359604	1.026556	0.30470753	5.7596807	1.0641634	7.865363	Walking_Idle
12:28:58.684	3.294522	0.52913475	5.5547175	-0.104359604	1.026556	0.30470753	5.7596807	1.0641634	7.865363	Walking_Idle
12:28:58.707	3.294522	0.52913475	5.5547175	-0.104359604	1.026556	0.30470753	5.7596807	1.0641634	7.865363	Walking_Idle
12:28:58.730	3.294522	0.52913475	5.5547175	-0.104359604	1.026556	0.30470753	5.7596807	1.0641634	7.865363	Walking_Idle
12:28:58.753	4.2594147	2.3631492	6.9003	-0.5179154	0.53480947	0.0731896	4.7031794	0.6565087	8.580179	Walking_Idle
12:28:58.777	4.2594147	2.3631492	6.9003	-0.5179154	0.53480947	0.0731896	4.7031794	0.6565087	8.580179	Walking_Idle
12:28:58.800	4.2594147	2.3631492	6.9003	-0.5179154	0.53480947	0.0731896	4.7031794	0.6565087	8.580179	Walking_Idle
12:28:58.825	4.2594147	2.3631492	6.9003	-0.5179154	0.53480947	0.0731896	4.7031794	0.6565087	8.580179	Walking_Idle
12:28:58.848	4.2594147	2.3631492	6.9003	-0.5179154	0.53480947	0.0731896	4.7031794	0.6565087	8.580179	Walking_Idle
12:28:58.871	4.2594147	2.3631492	6.9003	-0.5179154	0.53480947	0.0731896	4.7031794	0.6565087	8.580179	Walking_Idle
12:28:58.893	4.2594147	2.3631492	6.9003	-0.5179154	0.53480947	0.0731896	4.7031794	0.6565087	8.580179	Walking_Idle
12:28:58.915	4.2594147	2.3631492	6.9003	-0.5179154	0.53480947	0.0731896	4.7031794	0.6565087	8.580179	Walking_Idle
12:28:58.936	7.4821086	1.0702409	13.333716	-0.42384213	0.36743242	0.3053184	4.5272346	0.26418555	8.695098	Walking_Idle
12:28:58.958	7.4821086	1.0702409	13.333716	-0.42384213	0.36743242	0.3053184	4.5272346	0.26418555	8.695098	Walking_Idle
12:28:58.979	7.4821086	1.0702409	13.333716	-0.42384213	0.36743242	0.3053184	4.5272346	0.26418555	8.695098	Walking_Idle
12:28:59.001	7.4821086	1.0702409	13.333716	-0.42384213	0.36743242	0.3053184	4.5272346	0.26418555	8.695098	Walking_Idle
12:28:59.023	7.4821086	1.0702409	13.333716	-0.42384213	0.36743242	0.3053184	4.5272346	0.26418555	8.695098	Walking_Idle
12:28:59.046	7.4821086	1.0702409	13.333716	-0.42384213	0.36743242	0.3053184	4.5272346	0.26418555	8.695098	Walking_Idle
12:28:59.069	7.4821086	1.0702409	13.333716	-0.42384213	0.36743242	0.3053184	4.5272346	0.26418555	8.695098	Walking_Idle
12:28:59.092	7.4821086	1.0702409	13.333716	-0.42384213	0.36743242	0.3053184	4.5272346	0.26418555	8.695098	Walking_Idle
12:28:59.115	3.5387383	-0.75180227	6.7566433	-0.1642244	-0.083997026	-0.18887159	4.2802467	0.5331045	8.807137	Walking_Idle
12:28:59.140	3.5387383	-0.75180227	6.7566433	-0.1642244	-0.083997026	-0.18887159	4.2802467	0.5331045	8.807137	Walking_Idle
12:28:59.162	3.5387383	-0.75180227	6.7566433	-0.1642244	-0.083997026	-0.18887159	4.2802467	0.5331045	8.807137	Walking_Idle
12:28:59.186	3.5387383	-0.75180227	6.7566433	-0.1642244	-0.083997026	-0.18887159	4.2802467	0.5331045	8.807137	Walking_Idle
12:28:59.209	3.5387383	-0.75180227	6.7566433	-0.1642244	-0.083997026	-0.18887159	4.2802467	0.5331045	8.807137	Walking_Idle
12:28:59.232	3.5387383	-0.75180227	6.7566433	-0.1642244	-0.083997026	-0.18887159	4.2802467	0.5331045	8.807137	Walking_Idle
12:28:59.255	3.5387383	-0.75180227	6.7566433	-0.1642244	-0.083997026	-0.18887159	4.2802467	0.5331045	8.807137	Walking_Idle
12:28:59.279	3.5387383	-0.75180227	6.7566433	-0.1642244	-0.083997026	-0.18887159	4.2802467	0.5331045	8.807137	Walking_Idle
12:28:59.301	3.816474	2.0423164	7.168459	0.031252477	0.21654868	-0.22613437	4.147267	0.5278952	8.870845	Walking_Idle
12:28:59.323	3.816474	2.0423164	7.168459	0.031252477	0.21654868	-0.22613437	4.147267	0.5278952	8.870845	Walking_Idle
12:28:59.347	3.816474	2.0423164	7.168459	0.031252477	0.21654868	-0.22613437	4.147267	0.5278952	8.870845	Walking_Idle
12:28:59.370	3.816474	2.0423164	7.168459	0.031252477	0.21654868	-0.22613437	4.147267	0.5278952	8.870845	Walking_Idle
12:28:59.393	3.816474	2.0423164	7.168459	0.031252477	0.21654868	-0.22613437	4.147267	0.5278952	8.870845	Walking_Idle
12:28:59.416	3.816474	2.0423164	7.168459	0.031252477	0.21654868	-0.22613437	4.147267	0.5278952	8.870845	Walking_Idle
12:28:59.439	3.816474	2.0423164	7.168459	0.031252477	0.21654868	-0.22613437	4.147267	0.5278952	8.870845	Walking_Idle
12:28:59.463	4.1325183	3.545921	11.269852	0.19679695	0.60322636	0.2784403	4.508383	1.4290932	8.590841	Walking_Idle
12:28:59.486	4.1325183	3.545921	11.269852	0.19679695	0.60322636	0.2784403	4.508383	1.4290932	8.590841	Walking_Idle
12:28:59.509	4.1325183	3.545921	11.269852	0.19679695	0.60322636	0.2784403	4.508383	1.4290932	8.590841	Walking_Idle
12:28:59.532	4.1325183	3.545921	11.269852	0.19679695	0.60322636	0.2784403	4.508383	1.4290932	8.590841	Walking_Idle
12:28:59.554	4.1325183	3.545921	11.269852	0.19679695	0.60322636	0.2784403	4.508383	1.4290932	8.590841	Walking_Idle
12:28:59.578	4.1325183	3.545921	11.269852	0.19679695	0.60322636	0.2784403	4.508383	1.4290932	8.590841	Walking_Idle
12:28:59.601	4.1325183	3.545921	11.269852	0.19679695	0.60322636	0.2784403	4.508383	1.4290932	8.590841	Walking_Idle
12:28:59.624	4.1325183	3.545921	11.269852	0.19679695	0.60322636	0.2784403	4.508383	1.4290932	8.590841	Walking_Idle
12:28:59.646	4.0319586	-1.1300977	7.292961	-0.29494956	-0.8225331	-0.09479835	4.53759	1.2151464	8.608371	Walking_Idle
12:28:59.669	4.0319586	-1.1300977	7.292961	-0.29494956	-0.8225331	-0.09479835	4.53759	1.2151464	8.608371	Walking_Idle
12:28:59.693	4.0319586	-1.1300977	7.292961	-0.29494956	-0.8225331	-0.09479835	4.53759	1.2151464	8.608371	Walking_Idle
12:28:59.715	4.0319586	-1.1300977	7.292961	-0.29494956	-0.8225331	-0.09479835	4.53759	1.2151464	8.608371	Walking_Idle
12:28:59.739	4.0319586	-1.1300977	7.292961	-0.29494956	-0.8225331	-0.09479835	4.53759	1.2151464	8.608371	Walking_Idle
12:28:59.762	4.0319586	-1.1300977	7.292961	-0.29494956	-0.8225331	-0.09479835	4.53759	1.2151464	8.608371	Walking_Idle
12:28:59.787	4.0319586	-1.1300977	7.292961	-0.29494956	-0.8225331	-0.09479835	4.53759	1.2151464	8.608371	Walking_Idle
12:28:59.810	4.0319586	-1.1300977	7.292961	-0.29494956	-0.8225331	-0.09479835	4.53759	1.2151464	8.608371	Walking_Idle
12:28:59.831	3.7590115	0.8475733	6.969734	-0.07259461	-0.446851	0.5967011	4.167706	-0.44043598	8.866035	Walking_Idle
12:28:59.852	3.7590115	0.8475733	6.969734	-0.07259461	-0.446851	0.5967011	4.167706	-0.44043598	8.866035	Walking_Idle
12:28:59.874	3.7590115	0.8475733	6.969734	-0.07259461	-0.446851	0.5967011	4.167706	-0.44043598	8.866035	Walking_Idle
12:28:59.895	3.7590115	0.8475733	6.969734	-0.07259461	-0.446851	0.5967011	4.167706	-0.44043598	8.866035	Walking_Idle
12:28:59.917	3.7590115	0.8475733	6.969734	-0.07259461	-0.446851	0.5967011	4.167706	-0.44043598	8.866035	Walking_Idle
12:28:59.939	3.7590115	0.8475733	6.969734	-0.07259461	-0.446851	0.5967011	4.167706	-0.44043598	8.866035	Walking_Idle
12:28:59.960	3.7590115	0.8475733	6.969734	-0.07259461	-0.446851	0.5967011	4.167706	-0.44043598	8.866035	Walking_Idle
12:28:59.981	3.7590115	0.8475733	6.969734	-0.07259461	-0.446851	0.5967011	4.167706	-0.44043598	8.866035	Walking_Idle
12:29:00.002	5.3248672	-0.21787901	11.810958	-0.34992743	0.24342674	0.053031042	4.3800254	-0.52560043	8.758395	Walking_Idle
12:29:00.025	5.3248672	-0.21787901	11.810958	-0.34992743	0.24342674	0.053031042	4.3800254	-0.52560043	8.758395	Walking_Idle
12:29:00.047	5.3248672	-0.21787901	11.810958	-0.34992743	0.24342674	0.053031042	4.3800254	-0.52560043	8.758395	Walking_Idle
12:29:00.069	5.3248672	-0.21787901	11.810958	-0.34992743	0.24342674	0.053031042	4.3800254	-0.52560043	8.758395	Walking_Idle
12:29:00.090	5.3248672	-0.21787901	11.810958	-0.34992743	0.24342674	0.053031042	4.3800254	-0.52560043	8.758395	Walking_Idle
12:29:00.111	5.3248672	-0.21787901	11.810958	-0.34992743	0.24342674	0.053031042	4.3800254	-0.52560043	8.758395	Walking_Idle
12:29:00.133	5.3248672	-0.21787901	11.810958	-0.34992743	0.24342674	0.053031042	4.3800254	-0.52560043	8.758395	Walking_Idle
12:29:00.154	5.3248672	-0.21787901	11.810958	-0.34992743	0.24342674	0.053031042	4.3800254	-0.52560043	8.758395	Walking_Idle
12:29:00.175	5.3248672	-0.21787901	11.810958	-0.34992743	0.24342674	0.053031042	4.3800254	-0.52560043	8.758395	Walking_Idle
12:29:00.197	4.235472	-2.2673783	6.4597535	0.7184759	-0.17135075	-0.6317489	4.0409646	-0.20538755	8.933017	Walking_Idle
12:29:00.219	4.235472	-2.2673783	6.4597535	0.7184759	-0.17135075	-0.6317489	4.0409646	-0.20538755	8.933017	Walking_Idle
12:29:00.243	4.235472	-2.2673783	6.4597535	0.7184759	-0.17135075	-0.6317489	4.0409646	-0.20538755	8.933017	Walking_Idle
12:29:00.266	4.235472	-2.2673783	6.4597535	0.7184759	-0.17135075	-0.6317489	4.0409646	-0.20538755	8.933017	Walking_Idle
12:29:00.288	4.235472	-2.2673783	6.4597535	0.7184759	-0.17135075	-0.6317489	4.0409646	-0.20538755	8.933017	Walking_Idle
12:29:00.311	4.235472	-2.2673783	6.4597535	0.7184759	-0.17135075	-0.6317489	4.0409646	-0.20538755	8.933017	Walking_Idle
12:29:00.333	4.235472	-2.2673783	6.4597535	0.7184759	-0.17135075	-0.6317489	4.0409646	-0.20538755	8.933017	Walking_Idle
12:29:00.357	4.235472	-2.2673783	6.4597535	0.7184759	-0.17135075	-0.6317489	4.0409646	-0.20538755	8.933017	Walking_Idle
12:29:00.381	3.4166303	0.749408	5.2410674	0.29148108	-0.07361232	0.10067853	4.333797	-0.2734259	8.792828	Walking_Idle
12:29:00.403	3.4166303	0.749408	5.2410674	0.29148108	-0.07361232	0.10067853	4.333797	-0.2734259	8.792828	Walking_Idle
12:29:00.426	3.4166303	0.749408	5.2410674	0.29148108	-0.07361232	0.10067853	4.333797	-0.2734259	8.792828	Walking_Idle
12:29:00.449	3.4166303	0.749408	5.2410674	0.29148108	-0.07361232	0.10067853	4.333797	-0.2734259	8.792828	Walking_Idle
12:29:00.473	3.4166303	0.749408	5.2410674	0.29148108	-0.07361232	0.10067853	4.333797	-0.2734259	8.792828	Walking_Idle
12:29:00.496	3.4166303	0.749408	5.2410674	0.29148108	-0.07361232	0.10067853	4.333797	-0.2734259	8.792828	Walking_Idle
12:29:00.519	3.4166303	0.749408	5.2410674	0.29148108	-0.07361232	0.10067853	4.333797	-0.2734259	8.792828	Walking_Idle
12:29:00.542	3.4166303	0.749408	5.2410674	-0.17888516	-0.07605578	-0.13694805	4.333797	-0.2734259	8.792828	Walking_Idle
12:29:00.564	6.117372	2.011191	8.660092	-0.17888516	-0.07605578	-0.13694805	4.185417	0.3636757	8.861173	Walking_Idle
12:29:00.587	6.117372	2.011191	8.660092	-0.17888516	-0.07605578	-0.13694805	4.185417	0.3636757	8.861173	Walking_Idle
12:29:00.610	6.117372	2.011191	8.660092	-0.17888516	-0.07605578	-0.13694805	4.185417	0.3636757	8.861173	Walking_Idle
12:29:00.632	6.117372	2.011191	8.660092	-0.17888516	-0.07605578	-0.13694805	4.185417	0.3636757	8.861173	Walking_Idle
12:29:00.654	6.117372	2.011191	8.660092	-0.17888516	-0.07605578	-0.13694805	4.185417	0.3636757	8.861173	Walking_Idle
12:29:00.676	6.117372	2.011191	8.660092	-0.17888516	-0.07605578	-0.13694805	4.185417	0.3636757	8.861173	Walking_Idle
12:29:00.700	6.117372	2.011191	8.660092	-0.17888516	-0.07605578	-0.13694805	4.185417	0.3636757	8.861173	Walking_Idle
12:29:00.722	1.647261	-1.8220432	8.267431	0.7758972	0.01679574	-0.017829325	3.8170087	0.46378392	9.021403	Walking_Idle
12:29:00.746	1.647261	-1.8220432	8.267431	0.7758972	0.01679574	-0.017829325	3.8170087	0.46378392	9.021403	Walking_Idle
12:29:00.769	1.647261	-1.8220432	8.267431	0.7758972	0.01679574	-0.017829325	3.8170087	0.46378392	9.021403	Walking_Idle
12:29:00.791	1.647261	-1.8220432	8.267431	0.7758972	0.01679574	-0.017829325	3.8170087	0.46378392	9.021403	Walking_Idle
12:29:00.815	1.647261	-1.8220432	8.267431	0.7758972	0.01679574	-0.017829325	3.8170087	0.46378392	9.021403	Walking_Idle
12:29:00.837	1.647261	-1.8220432	8.267431	0.7758972	0.01679574	-0.017829325	3.8170087	0.46378392	9.021403	Walking_Idle
12:29:00.860	1.647261	-1.8220432	8.267431	0.7758972	0.01679574	-0.017829325	3.8170087	0.46378392	9.021403	Walking_Idle
12:29:00.881	1.647261	-1.8220432	8.267431	0.7758972	0.01679574	-0.017829325	3.8170087	0.46378392	9.021403	Walking_Idle
12:29:00.902	1.5347302	-0.052674048	5.5283804	-0.08053587	0.23609635	0.5453884	3.743117	-0.07731183	9.063855	Walking_Idle
12:29:00.924	1.5347302	-0.052674048	5.5283804	-0.08053587	0.23609635	0.5453884	3.743117	-0.07731183	9.063855	Walking_Idle
12:29:00.946	1.5347302	-0.052674048	5.5283804	-0.08053587	0.23609635	0.5453884	3.743117	-0.07731183	9.063855	Walking_Idle
12:29:00.968	1.5347302	-0.052674048	5.5283804	-0.08053587	0.23609635	0.5453884	3.743117	-0.07731183	9.063855	Walking_Idle
12:29:00.992	1.5347302	-0.052674048	5.5283804	-0.08053587	0.23609635	0.5453884	3.743117	-0.07731183	9.063855	Walking_Idle
12:29:01.015	1.5347302	-0.052674048	5.5283804	-0.08053587	0.23609635	0.5453884	3.743117	-0.07731183	9.063855	Walking_Idle
12:29:01.038	1.5347302	-0.052674048	5.5283804	-0.08053587	0.23609635	0.5453884	3.743117	-0.07731183	9.063855	Walking_Idle
12:29:01.063	1.5347302	-0.052674048	5.5283804	-0.08053587	0.23609635	0.5453884	3.743117	-0.07731183	9.063855	Walking_Idle
12:29:01.085	5.377541	1.0846065	9.016839	-0.51852626	-0.51710045	0.15260208	4.001653	-0.34836036	8.946273	Walking_Idle
12:29:01.108	5.377541	1.0846065	9.016839	-0.51852626	-0.51710045	0.15260208	4.001653	-0.34836036	8.946273	Walking_Idle
12:29:01.132	5.377541	1.0846065	9.016839	-0.51852626	-0.51710045	0.15260208	4.001653	-0.34836036	8.946273	Walking_Idle
12:29:01.154	5.377541	1.0846065	9.016839	-0.51852626	-0.51710045	0.15260208	4.001653	-0.34836036	8.946273	Walking_Idle
12:29:01.177	5.377541	1.0846065	9.016839	-0.51852626	-0.51710045	0.15260208	4.001653	-0.34836036	8.946273	Walking_Idle
12:29:01.200	5.377541	1.0846065	9.016839	-0.51852626	-0.51710045	0.15260208	4.001653	-0.34836036	8.946273	Walking_Idle
12:29:01.223	5.377541	1.0846065	9.016839	-0.51852626	-0.51710045	0.15260208	4.001653	-0.34836036	8.946273	Walking_Idle
12:29:01.247	5.377541	1.0846065	9.016839	-0.51852626	-0.51710045	0.15260208	4.001653	-0.34836036	8.946273	Walking_Idle
12:29:01.270	6.4190507	-1.2737542	12.320938	-0.2063741	-0.32834312	-0.48330864	4.474761	-0.5757349	8.707205	Walking_Idle
12:29:01.292	6.4190507	-1.2737542	12.320938	-0.2063741	-0.32834312	-0.48330864	4.474761	-0.5757349	8.707205	Walking_Idle
12:29:01.316	6.4190507	-1.2737542	12.320938	-0.2063741	-0.32834312	-0.48330864	4.474761	-0.5757349	8.707205	Walking_Idle
12:29:01.339	6.4190507	-1.2737542	12.320938	-0.2063741	-0.32834312	-0.48330864	4.474761	-0.5757349	8.707205	Walking_Idle
12:29:01.362	6.4190507	-1.2737542	12.320938	-0.2063741	-0.32834312	-0.48330864	4.474761	-0.5757349	8.707205	Walking_Idle
12:29:01.386	6.4190507	-1.2737542	12.320938	-0.2063741	-0.32834312	-0.48330864	4.474761	-0.5757349	8.707205	Walking_Idle
12:29:01.409	6.4190507	-1.2737542	12.320938	-0.2063741	-0.32834312	-0.48330864	4.474761	-0.5757349	8.707205	Walking_Idle
12:29:01.432	6.4190507	-1.2737542	12.320938	-0.2063741	-0.32834312	-0.48330864	4.474761	-0.5757349	8.707205	Walking_Idle
12:29:01.455	2.8898897	-0.8284191	6.960157	-0.21248275	0.26053098	0.037148546	4.491183	-0.4237482	8.707472	Walking_Idle
12:29:01.476	2.8898897	-0.8284191	6.960157	-0.21248275	0.26053098	0.037148546	4.491183	-0.4237482	8.707472	Walking_Idle
12:29:01.498	2.8898897	-0.8284191	6.960157	-0.21248275	0.26053098	0.037148546	4.491183	-0.4237482	8.707472	Walking_Idle
12:29:01.519	2.8898897	-0.8284191	6.960157	-0.21248275	0.26053098	0.037148546	4.491183	-0.4237482	8.707472	Walking_Idle
12:29:01.541	2.8898897	-0.8284191	6.960157	-0.21248275	0.26053098	0.037148546	4.491183	-0.4237482	8.707472	Walking_Idle
12:29:01.563	2.8898897	-0.8284191	6.960157	-0.21248275	0.26053098	0.037148546	4.491183	-0.4237482	8.707472	Walking_Idle
12:29:01.586	2.8898897	-0.8284191	6.960157	-0.21248275	0.26053098	0.037148546	4.491183	-0.4237482	8.707472	Walking_Idle
12:29:01.609	2.8898897	-0.8284191	6.960157	-0.21248275	0.26053098	0.037148546	4.491183	-0.4237482	8.707472	Walking_Idle
12:29:01.632	4.2977233	1.2809371	7.1493044	-0.08420106	-0.03329521	-0.14611103	4.617682	-0.16235238	8.649913	Walking_Idle
12:29:01.655	4.2977233	1.2809371	7.1493044	-0.08420106	-0.03329521	-0.14611103	4.617682	-0.16235238	8.649913	Walking_Idle
12:29:01.678	4.2977233	1.2809371	7.1493044	-0.08420106	-0.03329521	-0.14611103	4.617682	-0.16235238	8.649913	Walking_Idle
12:29:01.701	4.2977233	1.2809371	7.1493044	-0.08420106	-0.03329521	-0.14611103	4.617682	-0.16235238	8.649913	Walking_Idle
12:29:01.725	4.2977233	1.2809371	7.1493044	-0.08420106	-0.03329521	-0.14611103	4.617682	-0.16235238	8.649913	Walking_Idle
12:29:01.748	4.2977233	1.2809371	7.1493044	-0.08420106	-0.03329521	-0.14611103	4.617682	-0.16235238	8.649913	Walking_Idle
12:29:01.771	4.2977233	1.2809371	7.1493044	-0.08420106	-0.03329521	-0.14611103	4.617682	-0.16235238	8.649913	Walking_Idle
12:29:01.794	4.2977233	1.2809371	7.1493044	-0.08420106	-0.03329521	-0.14611103	4.617682	-0.16235238	8.649913	Walking_Idle
12:29:01.818	7.805336	-0.15323359	13.695251	-0.1080248	-0.057118952	-0.18031947	4.559801	-0.061108038	8.6818695	Walking_Idle
12:29:01.841	7.805336	-0.15323359	13.695251	-0.1080248	-0.057118952	-0.18031947	4.559801	-0.061108038	8.6818695	Walking_Idle
12:29:01.865	7.805336	-0.15323359	13.695251	-0.1080248	-0.057118952	-0.18031947	4.559801	-0.061108038	8.6818695	Walking_Idle
12:29:01.888	7.805336	-0.15323359	13.695251	-0.1080248	-0.057118952	-0.18031947	4.559801	-0.061108038	8.6818695	Walking_Idle
12:29:01.911	7.805336	-0.15323359	13.695251	-0.1080248	-0.057118952	-0.18031947	4.559801	-0.061108038	8.6818695	Walking_Idle
12:29:01.933	7.805336	-0.15323359	13.695251	-0.1080248	-0.057118952	-0.18031947	4.559801	-0.061108038	8.6818695	Walking_Idle
12:29:01.957	7.805336	-0.15323359	13.695251	-0.1080248	-0.057118952	-0.18031947	4.559801	-0.061108038	8.6818695	Walking_Idle
12:29:01.979	7.805336	-0.15323359	13.695251	-0.1080248	-0.057118952	-0.18031947	4.559801	-0.061108038	8.6818695	Walking_Idle
12:29:02.004	3.4908526	-1.2569942	7.82449	-0.1959894	-0.29963246	-0.016607594	4.9335685	0.4449225	8.463589	Walking_Idle
12:29:02.028	3.4908526	-1.2569942	7.82449	-0.1959894	-0.29963246	-0.016607594	4.9335685	0.4449225	8.463589	Walking_Idle
12:29:02.051	3.4908526	-1.2569942	7.82449	-0.1959894	-0.29963246	-0.016607594	4.9335685	0.4449225	8.463589	Walking_Idle
12:29:02.075	3.4908526	-1.2569942	7.82449	-0.1959894	-0.29963246	-0.016607594	4.9335685	0.4449225	8.463589	Walking_Idle
12:29:02.099	3.4908526	-1.2569942	7.82449	-0.1959894	-0.29963246	-0.016607594	4.9335685	0.4449225	8.463589	Walking_Idle
12:29:02.121	3.4908526	-1.2569942	7.82449	-0.1959894	-0.29963246	-0.016607594	4.9335685	0.4449225	8.463589	Walking_Idle
12:29:02.144	3.4908526	-1.2569942	7.82449	-0.1959894	-0.29963246	-0.016607594	4.9335685	0.4449225	8.463589	Walking_Idle
12:29:02.167	3.3352249	0.95531565	6.4693303	-0.120242104	-0.010693196	0.20696908	4.633123	-0.08328147	8.642776	Walking_Idle
12:29:02.191	3.3352249	0.95531565	6.4693303	-0.120242104	-0.010693196	0.20696908	4.633123	-0.08328147	8.642776	Walking_Idle
12:29:02.214	3.3352249	0.95531565	6.4693303	-0.120242104	-0.010693196	0.20696908	4.633123	-0.08328147	8.642776	Walking_Idle
12:29:02.237	3.3352249	0.95531565	6.4693303	-0.120242104	-0.010693196	0.20696908	4.633123	-0.08328147	8.642776	Walking_Idle
12:29:02.260	3.3352249	0.95531565	6.4693303	-0.120242104	-0.010693196	0.20696908	4.633123	-0.08328147	8.642776	Walking_Idle
12:29:02.283	3.3352249	0.95531565	6.4693303	-0.120242104	-0.010693196	0.20696908	4.633123	-0.08328147	8.642776	Walking_Idle
12:29:02.307	3.3352249	0.95531565	6.4693303	-0.120242104	-0.010693196	0.20696908	4.633123	-0.08328147	8.642776	Walking_Idle
12:29:02.330	3.3352249	0.95531565	6.4693303	-0.120242104	-0.010693196	0.20696908	4.633123	-0.08328147	8.642776	Walking_Idle
12:29:02.353	7.103813	-0.15802214	11.825323	-0.62420595	0.12430802	0.023098648	4.7305818	-0.31870154	8.584311	Walking_Idle
12:29:02.376	7.103813	-0.15802214	11.825323	-0.62420595	0.12430802	0.023098648	4.7305818	-0.31870154	8.584311	Walking_Idle
12:29:02.399	7.103813	-0.15802214	11.825323	-0.62420595	0.12430802	0.023098648	4.7305818	-0.31870154	8.584311	Walking_Idle
12:29:02.422	7.103813	-0.15802214	11.825323	-0.62420595	0.12430802	0.023098648	4.7305818	-0.31870154	8.584311	Walking_Idle
12:29:02.444	7.103813	-0.15802214	11.825323	-0.62420595	0.12430802	0.023098648	4.7305818	-0.31870154	8.584311	Walking_Idle
12:29:02.466	7.103813	-0.15802214	11.825323	-0.62420595	0.12430802	0.023098648	4.7305818	-0.31870154	8.584311	Walking_Idle
12:29:02.489	7.103813	-0.15802214	11.825323	-0.62420595	0.12430802	0.023098648	4.7305818	-0.31870154	8.584311	Walking_Idle
12:29:02.511	7.103813	-0.15802214	11.825323	-0.62420595	0.12430802	0.023098648	4.7305818	-0.31870154	8.584311	Walking_Idle
12:29:02.536	4.2977233	-1.5203645	4.7191157	0.20046215	-0.060784146	-0.6274728	4.522597	-0.038639307	8.701437	Walking_Idle
12:29:02.559	4.2977233	-1.5203645	4.7191157	0.20046215	-0.060784146	-0.6274728	4.522597	-0.038639307	8.701437	Walking_Idle
12:29:02.582	4.2977233	-1.5203645	4.7191157	0.20046215	-0.060784146	-0.6274728	4.522597	-0.038639307	8.701437	Walking_Idle
12:29:02.605	4.2977233	-1.5203645	4.7191157	0.20046215	-0.060784146	-0.6274728	4.522597	-0.038639307	8.701437	Walking_Idle
12:29:02.628	4.2977233	-1.5203645	4.7191157	0.20046215	-0.060784146	-0.6274728	4.522597	-0.038639307	8.701437	Walking_Idle
12:29:02.652	4.2977233	-1.5203645	4.7191157	0.20046215	-0.060784146	-0.6274728	4.522597	-0.038639307	8.701437	Walking_Idle
12:29:02.675	4.2977233	-1.5203645	4.7191157	0.20046215	-0.060784146	-0.6274728	4.522597	-0.038639307	8.701437	Walking_Idle
12:29:02.698	4.2977233	-1.5203645	4.7191157	0.20046215	-0.060784146	-0.6274728	4.522597	-0.038639307	8.701437	Walking_Idle
12:29:02.721	3.9002736	1.3407938	5.643306	0.08195429	-0.059562415	0.061583158	4.4534245	-0.29473442	8.732152	Walking_Idle
12:29:02.743	3.9002736	1.3407938	5.643306	0.08195429	-0.059562415	0.061583158	4.4534245	-0.29473442	8.732152	Walking_Idle
12:29:02.766	3.9002736	1.3407938	5.643306	0.08195429	-0.059562415	0.061583158	4.4534245	-0.29473442	8.732152	Walking_Idle
12:29:02.792	3.9002736	1.3407938	5.643306	0.08195429	-0.059562415	0.061583158	4.4534245	-0.29473442	8.732152	Walking_Idle
12:29:02.815	3.9002736	1.3407938	5.643306	0.08195429	-0.059562415	0.061583158	4.4534245	-0.29473442	8.732152	Walking_Idle
12:29:02.838	3.9002736	1.3407938	5.643306	0.08195429	-0.059562415	0.061583158	4.4534245	-0.29473442	8.732152	Walking_Idle
12:29:02.861	3.9002736	1.3407938	5.643306	0.08195429	-0.059562415	0.061583158	4.4534245	-0.29473442	8.732152	Walking_Idle
12:29:02.884	5.5738716	1.1923488	11.576319	-0.53624135	0.14263399	-0.38679194	4.6335044	0.43081442	8.63223	Walking_Idle
12:29:02.907	5.5738716	1.1923488	11.576319	-0.53624135	0.14263399	-0.38679194	4.6335044	0.43081442	8.63223	Walking_Idle
12:29:02.930	5.5738716	1.1923488	11.576319	-0.53624135	0.14263399	-0.38679194	4.6335044	0.43081442	8.63223	Walking_Idle
12:29:02.953	5.5738716	1.1923488	11.576319	-0.53624135	0.14263399	-0.38679194	4.6335044	0.43081442	8.63223	Walking_Idle
12:29:02.975	5.5738716	1.1923488	11.576319	-0.53624135	0.14263399	-0.38679194	4.6335044	0.43081442	8.63223	Walking_Idle
12:29:02.999	5.5738716	1.1923488	11.576319	-0.53624135	0.14263399	-0.38679194	4.6335044	0.43081442	8.63223	Walking_Idle
12:29:03.021	5.5738716	1.1923488	11.576319	-0.53624135	0.14263399	-0.38679194	4.6335044	0.43081442	8.63223	Walking_Idle
12:29:03.042	5.5738716	1.1923488	11.576319	-0.53624135	0.14263399	-0.38679194	4.6335044	0.43081442	8.63223	Walking_Idle
12:29:03.063	2.9090438	-0.7398309	7.597034	0.7954449	0.06566496	0.03592682	4.219419	0.83646876	8.8129	Walking_Idle
12:29:03.084	2.9090438	-0.7398309	7.597034	0.7954449	0.06566496	0.03592682	4.219419	0.83646876	8.8129	Walking_Idle
12:29:03.106	2.9090438	-0.7398309	7.597034	0.7954449	0.06566496	0.03592682	4.219419	0.83646876	8.8129	Walking_Idle
12:29:03.129	2.9090438	-0.7398309	7.597034	0.7954449	0.06566496	0.03592682	4.219419	0.83646876	8.8129	Walking_Idle
12:29:03.152	2.9090438	-0.7398309	7.597034	0.7954449	0.06566496	0.03592682	4.219419	0.83646876	8.8129	Walking_Idle
12:29:03.175	2.9090438	-0.7398309	7.597034	0.7954449	0.06566496	0.03592682	4.219419	0.83646876	8.8129	Walking_Idle
12:29:03.198	2.9090438	-0.7398309	7.597034	0.7954449	0.06566496	0.03592682	4.219419	0.83646876	8.8129	Walking_Idle
12:29:03.222	2.9090438	-0.7398309	7.597034	0.7954449	0.06566496	0.03592682	4.219419	0.83646876	8.8129	Walking_Idle
12:29:03.245	2.4182177	0.31843856	4.644893	0.11738448	0.09071043	0.59120333	3.9637299	0.2520949	8.966363	Walking_Idle
12:29:03.268	2.4182177	0.31843856	4.644893	0.11738448	0.09071043	0.59120333	3.9637299	0.2520949	8.966363	Walking_Idle
12:29:03.291	2.4182177	0.31843856	4.644893	0.11738448	0.09071043	0.59120333	3.9637299	0.2520949	8.966363	Walking_Idle
12:29:03.314	2.4182177	0.31843856	4.644893	0.11738448	0.09071043	0.59120333	3.9637299	0.2520949	8.966363	Walking_Idle
12:29:03.337	2.4182177	0.31843856	4.644893	0.11738448	0.09071043	0.59120333	3.9637299	0.2520949	8.966363	Walking_Idle
12:29:03.360	2.4182177	0.31843856	4.644893	0.11738448	0.09071043	0.59120333	3.9637299	0.2520949	8.966363	Walking_Idle
12:29:03.382	2.4182177	0.31843856	4.644893	0.11738448	0.09071043	0.59120333	3.9637299	0.2520949	8.966363	Walking_Idle
12:29:03.404	2.4182177	0.31843856	4.644893	0.11738448	0.09071043	0.59120333	3.9637299	0.2520949	8.966363	Walking_Idle
12:29:03.426	4.846012	0.22266756	9.73991	-0.94002324	-0.30818456	0.29493368	4.345172	-0.4259265	8.781139	Walking_Idle
12:29:03.449	4.846012	0.22266756	9.73991	-0.94002324	-0.30818456	0.29493368	4.345172	-0.4259265	8.781139	Walking_Idle
12:29:03.472	4.846012	0.22266756	9.73991	-0.94002324	-0.30818456	0.29493368	4.345172	-0.4259265	8.781139	Walking_Idle
12:29:03.495	4.846012	0.22266756	9.73991	-0.94002324	-0.30818456	0.29493368	4.345172	-0.4259265	8.781139	Walking_Idle
12:29:03.518	4.846012	0.22266756	9.73991	-0.94002324	-0.30818456	0.29493368	4.345172	-0.4259265	8.781139	Walking_Idle
12:29:03.541	4.846012	0.22266756	9.73991	-0.94002324	-0.30818456	0.29493368	4.345172	-0.4259265	8.781139	Walking_Idle
12:29:03.564	4.846012	0.22266756	9.73991	-0.94002324	-0.30818456	0.29493368	4.345172	-0.4259265	8.781139	Walking_Idle
12:29:03.587	4.846012	0.22266756	9.73991	-0.94002324	-0.30818456	0.29493368	4.345172	-0.4259265	8.781139	Walking_Idle
12:29:03.610	6.409474	-2.1979442	13.968199	0.46007988	0.51953787	-0.16260439	4.668044	-1.293658	8.526791	Walking_Idle
12:29:03.632	6.409474	-2.1979442	13.968199	0.46007988	0.51953787	-0.16260439	4.668044	-1.293658	8.526791	Walking_Idle
12:29:03.655	6.409474	-2.1979442	13.968199	0.46007988	0.51953787	-0.16260439	4.668044	-1.293658	8.526791	Walking_Idle
12:29:03.679	6.409474	-2.1979442	13.968199	0.46007988	0.51953787	-0.16260439	4.668044	-1.293658	8.526791	Walking_Idle
12:29:03.702	6.409474	-2.1979442	13.968199	0.46007988	0.51953787	-0.16260439	4.668044	-1.293658	8.526791	Walking_Idle
12:29:03.725	6.409474	-2.1979442	13.968199	0.46007988	0.51953787	-0.16260439	4.668044	-1.293658	8.526791	Walking_Idle
12:29:03.748	6.409474	-2.1979442	13.968199	0.46007988	0.51953787	-0.16260439	4.668044	-1.293658	8.526791	Walking_Idle
12:29:03.770	6.409474	-2.1979442	13.968199	0.46007988	0.51953787	-0.16260439	4.668044	-1.293658	8.526791	Walking_Idle
12:29:03.793	3.4429672	-0.11971374	5.906676	0.0025418103	0.28007868	-0.1412241	4.851769	-0.5914021	8.50182	Walking_Idle
12:29:03.817	3.4429672	-0.11971374	5.906676	0.0025418103	0.28007868	-0.1412241	4.851769	-0.5914021	8.50182	Walking_Idle
12:29:03.839	3.4429672	-0.11971374	5.906676	0.0025418103	0.28007868	-0.1412241	4.851769	-0.5914021	8.50182	Walking_Idle
12:29:03.862	3.4429672	-0.11971374	5.906676	0.0025418103	0.28007868	-0.1412241	4.851769	-0.5914021	8.50182	Walking_Idle
12:29:03.885	3.4429672	-0.11971374	5.906676	0.0025418103	0.28007868	-0.1412241	4.851769	-0.5914021	8.50182	Walking_Idle
12:29:03.909	3.4429672	-0.11971374	5.906676	0.0025418103	0.28007868	-0.1412241	4.851769	-0.5914021	8.50182	Walking_Idle
12:29:03.932	3.4429672	-0.11971374	5.906676	0.0025418103	0.28007868	-0.1412241	4.851769	-0.5914021	8.50182	Walking_Idle
12:29:03.955	3.4429672	-0.11971374	5.906676	0.0025418103	0.28007868	-0.1412241	4.851769	-0.5914021	8.50182	Walking_Idle
12:29:03.978	4.635316	2.2123098	8.528407	0.4545821	0.088266976	0.13916305	4.8228664	-0.009399295	8.538749	Walking_Idle
12:29:04.001	4.635316	2.2123098	8.528407	0.4545821	0.088266976	0.13916305	4.8228664	-0.009399295	8.538749	Walking_Idle
12:29:04.023	4.635316	2.2123098	8.528407	0.4545821	0.088266976	0.13916305	4.8228664	-0.009399295	8.538749	Walking_Idle
12:29:04.046	4.635316	2.2123098	8.528407	0.4545821	0.088266976	0.13916305	4.8228664	-0.009399295	8.538749	Walking_Idle
12:29:04.069	4.635316	2.2123098	8.528407	0.4545821	0.088266976	0.13916305	4.8228664	-0.009399295	8.538749	Walking_Idle
12:29:04.092	4.635316	2.2123098	8.528407	0.4545821	0.088266976	0.13916305	4.8228664	-0.009399295	8.538749	Walking_Idle
12:29:04.115	4.635316	2.2123098	8.528407	0.4545821	0.088266976	0.13916305	4.8228664	-0.009399295	8.538749	Walking_Idle
12:29:04.140	4.635316	2.2123098	8.528407	0.4545821	0.088266976	0.13916305	4.8228664	-0.009399295	8.538749	Walking_Idle
12:29:04.162	5.8659735	-1.9154198	11.810958	0.31835914	-0.6423279	-0.36602253	5.1955276	0.48000175	8.303398	Walking_Idle
12:29:04.185	5.8659735	-1.9154198	11.810958	0.31835914	-0.6423279	-0.36602253	5.1955276	0.48000175	8.303398	Walking_Idle
12:29:04.208	5.8659735	-1.9154198	11.810958	0.31835914	-0.6423279	-0.36602253	5.1955276	0.48000175	8.303398	Walking_Idle
12:29:04.230	5.8659735	-1.9154198	11.810958	0.31835914	-0.6423279	-0.36602253	5.1955276	0.48000175	8.303398	Walking_Idle
12:29:04.254	5.8659735	-1.9154198	11.810958	0.31835914	-0.6423279	-0.36602253	5.1955276	0.48000175	8.303398	Walking_Idle
12:29:04.277	5.8659735	-1.9154198	11.810958	0.31835914	-0.6423279	-0.36602253	5.1955276	0.48000175	8.303398	Walking_Idle
12:29:04.300	5.8659735	-1.9154198	11.810958	0.31835914	-0.6423279	-0.36602253	5.1955276	0.48000175	8.303398	Walking_Idle
12:29:04.323	2.875524	-0.8356019	6.0455437	-0.15567228	0.39247787	0.4268806	5.1240106	0.22839963	8.35839	Walking_Idle
12:29:04.346	2.875524	-0.8356019	6.0455437	-0.15567228	0.39247787	0.4268806	5.1240106	0.22839963	8.35839	Walking_Idle
12:29:04.370	2.875524	-0.8356019	6.0455437	-0.15567228	0.39247787	0.4268806	5.1240106	0.22839963	8.35839	Walking_Idle
12:29:04.392	2.875524	-0.8356019	6.0455437	-0.15567228	0.39247787	0.4268806	5.1240106	0.22839963	8.35839	Walking_Idle
12:29:04.415	2.875524	-0.8356019	6.0455437	-0.15567228	0.39247787	0.4268806	5.1240106	0.22839963	8.35839	Walking_Idle
12:29:04.438	2.875524	-0.8356019	6.0455437	-0.15567228	0.39247787	0.4268806	5.1240106	0.22839963	8.35839	Walking_Idle
12:29:04.460	2.875524	-0.8356019	6.0455437	-0.15567228	0.39247787	0.4268806	5.1240106	0.22839963	8.35839	Walking_Idle
12:29:04.483	2.875524	-0.8356019	6.0455437	-0.15567228	0.39247787	0.4268806	5.1240106	0.22839963	8.35839	Walking_Idle
12:29:04.505	4.529968	2.0686533	6.445388	-0.027390586	-0.13103364	0.26194695	5.1968	-0.22607665	8.3133955	Walking_Idle
12:29:04.526	4.529968	2.0686533	6.445388	-0.027390586	-0.13103364	0.26194695	5.1968	-0.22607665	8.3133955	Walking_Idle
12:29:04.548	4.529968	2.0686533	6.445388	-0.027390586	-0.13103364	0.26194695	5.1968	-0.22607665	8.3133955	Walking_Idle
12:29:04.571	4.529968	2.0686533	6.445388	-0.027390586	-0.13103364	0.26194695	5.1968	-0.22607665	8.3133955	Walking_Idle
12:29:04.595	4.529968	2.0686533	6.445388	-0.027390586	-0.13103364	0.26194695	5.1968	-0.22607665	8.3133955	Walking_Idle
12:29:04.617	4.529968	2.0686533	6.445388	-0.027390586	-0.13103364	0.26194695	5.1968	-0.22607665	8.3133955	Walking_Idle
12:29:04.640	4.529968	2.0686533	6.445388	-0.027390586	-0.13103364	0.26194695	5.1968	-0.22607665	8.3133955	Walking_Idle
12:29:04.663	4.529968	2.0686533	6.445388	-0.027390586	-0.13103364	0.26194695	5.1968	-0.22607665	8.3133955	Walking_Idle
12:29:04.687	8.779806	1.0271438	11.2914	0.18580137	-0.22388516	0.4232154	5.3551197	-0.16805887	8.2136965	Walking_Idle
12:29:04.711	8.779806	1.0271438	11.2914	0.18580137	-0.22388516	0.4232154	5.3551197	-0.16805887	8.2136965	Walking_Idle
12:29:04.733	8.779806	1.0271438	11.2914	0.18580137	-0.22388516	0.4232154	5.3551197	-0.16805887	8.2136965	Walking_Idle
12:29:04.755	8.779806	1.0271438	11.2914	0.18580137	-0.22388516	0.4232154	5.3551197	-0.16805887	8.2136965	Walking_Idle
12:29:04.778	8.779806	1.0271438	11.2914	0.18580137	-0.22388516	0.4232154	5.3551197	-0.16805887	8.2136965	Walking_Idle
12:29:04.800	8.779806	1.0271438	11.2914	0.18580137	-0.22388516	0.4232154	5.3551197	-0.16805887	8.2136965	Walking_Idle
12:29:04.822	8.779806	1.0271438	11.2914	0.18580137	-0.22388516	0.4232154	5.3551197	-0.16805887	8.2136965	Walking_Idle
12:29:04.843	8.779806	1.0271438	11.2914	0.18580137	-0.22388516	0.4232154	5.3551197	-0.16805887	8.2136965	Walking_Idle
12:29:04.865	4.3767343	-1.7645805	6.117372	-0.1904916	-0.03634954	-0.572495	5.454309	0.36425623	8.141755	Walking_Idle
12:29:04.886	4.3767343	-1.7645805	6.117372	-0.1904916	-0.03634954	-0.572495	5.454309	0.36425623	8.141755	Walking_Idle
12:29:04.907	4.3767343	-1.7645805	6.117372	-0.1904916	-0.03634954	-0.572495	5.454309	0.36425623	8.141755	Walking_Idle
12:29:04.930	4.3767343	-1.7645805	6.117372	-0.1904916	-0.03634954	-0.572495	5.454309	0.36425623	8.141755	Walking_Idle
12:29:04.953	4.3767343	-1.7645805	6.117372	-0.1904916	-0.03634954	-0.572495	5.454309	0.36425623	8.141755	Walking_Idle
12:29:04.976	4.3767343	-1.7645805	6.117372	-0.1904916	-0.03634954	-0.572495	5.454309	0.36425623	8.141755	Walking_Idle
12:29:04.998	4.3767343	-1.7645805	6.117372	-0.1904916	-0.03634954	-0.572495	5.454309	0.36425623	8.141755	Walking_Idle
12:29:05.021	4.3767343	-1.7645805	6.117372	-0.1904916	-0.03634954	-0.572495	5.454309	0.36425623	8.141755	Walking_Idle
12:29:05.045	4.513208	1.6975409	5.7989335	0.19374263	-0.23793508	-0.08013758	5.2982345	0.19927807	8.24981	Walking_Idle
12:29:05.068	4.513208	1.6975409	5.7989335	0.19374263	-0.23793508	-0.08013758	5.2982345	0.19927807	8.24981	Walking_Idle
12:29:05.090	4.513208	1.6975409	5.7989335	0.19374263	-0.23793508	-0.08013758	5.2982345	0.19927807	8.24981	Walking_Idle
12:29:05.113	4.513208	1.6975409	5.7989335	0.19374263	-0.23793508	-0.08013758	5.2982345	0.19927807	8.24981	Walking_Idle
12:29:05.135	4.513208	1.6975409	5.7989335	0.19374263	-0.23793508	-0.08013758	5.2982345	0.19927807	8.24981	Walking_Idle
12:29:05.159	4.513208	1.6975409	5.7989335	0.19374263	-0.23793508	-0.08013758	5.2982345	0.19927807	8.24981	Walking_Idle
12:29:05.182	4.513208	1.6975409	5.7989335	0.19374263	-0.23793508	-0.08013758	5.2982345	0.19927807	8.24981	Walking_Idle
12:29:05.205	4.513208	1.6975409	5.7989335	0.19374263	-0.23793508	-0.08013758	5.2982345	0.19927807	8.24981	Walking_Idle
12:29:05.228	6.402291	2.2745612	12.567549	-0.5313544	0.6123893	-0.250569	5.7487025	1.002825	7.8814397	Walking_Idle
12:29:05.251	6.402291	2.2745612	12.567549	-0.5313544	0.6123893	-0.250569	5.7487025	1.002825	7.8814397	Walking_Idle
12:29:05.274	6.402291	2.2745612	12.567549	-0.5313544	0.6123893	-0.250569	5.7487025	1.002825	7.8814397	Walking_Idle
12:29:05.298	6.402291	2.2745612	12.567549	-0.5313544	0.6123893	-0.250569	5.7487025	1.002825	7.8814397	Walking_Idle
12:29:05.321	6.402291	2.2745612	12.567549	-0.5313544	0.6123893	-0.250569	5.7487025	1.002825	7.8814397	Walking_Idle
12:29:05.344	6.402291	2.2745612	12.567549	-0.5313544	0.6123893	-0.250569	5.7487025	1.002825	7.8814397	Walking_Idle
12:29:05.367	6.402291	2.2745612	12.567549	-0.5313544	0.6123893	-0.250569	5.7487025	1.002825	7.8814397	Walking_Idle
12:29:05.391	6.402291	2.2745612	12.567549	-0.5313544	0.6123893	-0.250569	5.7487025	1.002825	7.8814397	Walking_Idle
12:29:05.415	3.842811	0.10774237	5.731894	0.6873218	-0.80970496	-0.02332711	5.5368223	1.7543422	7.90166	Walking_Idle
12:29:05.437	3.842811	0.10774237	5.731894	0.6873218	-0.80970496	-0.02332711	5.5368223	1.7543422	7.90166	Walking_Idle
12:29:05.461	3.842811	0.10774237	5.731894	0.6873218	-0.80970496	-0.02332711	5.5368223	1.7543422	7.90166	Walking_Idle
12:29:05.484	3.842811	0.10774237	5.731894	0.6873218	-0.80970496	-0.02332711	5.5368223	1.7543422	7.90166	Walking_Idle
12:29:05.506	3.842811	0.10774237	5.731894	0.6873218	-0.80970496	-0.02332711	5.5368223	1.7543422	7.90166	Walking_Idle
12:29:05.529	3.842811	0.10774237	5.731894	0.6873218	-0.80970496	-0.02332711	5.5368223	1.7543422	7.90166	Walking_Idle
12:29:05.552	3.842811	0.10774237	5.731894	0.6873218	-0.80970496	-0.02332711	5.5368223	1.7543422	7.90166	Walking_Idle
12:29:05.575	3.842811	0.10774237	5.731894	0.6873218	-0.80970496	-0.02332711	5.5368223	1.7543422	7.90166	Walking_Idle
12:29:05.597	3.8045027	1.3551595	5.3799353	-0.037775297	-0.033906076	0.4788041	5.6060266	0.9909923	7.985033	Walking_Idle
12:29:05.621	3.8045027	1.3551595	5.3799353	-0.037775297	-0.033906076	0.4788041	5.6060266	0.9909923	7.985033	Walking_Idle
12:29:05.644	3.8045027	1.3551595	5.3799353	-0.037775297	-0.033906076	0.4788041	5.6060266	0.9909923	7.985033	Walking_Idle
12:29:05.666	3.8045027	1.3551595	5.3799353	-0.037775297	-0.033906076	0.4788041	5.6060266	0.9909923	7.985033	Walking_Idle
12:29:05.690	3.8045027	1.3551595	5.3799353	-0.037775297	-0.033906076	0.4788041	5.6060266	0.9909923	7.985033	Walking_Idle
12:29:05.713	3.8045027	1.3551595	5.3799353	-0.037775297	-0.033906076	0.4788041	5.6060266	0.9909923	7.985033	Walking_Idle
12:29:05.735	3.8045027	1.3551595	5.3799353	-0.037775297	-0.033906076	0.4788041	5.6060266	0.9909923	7.985033	Walking_Idle
12:29:05.758	3.8045027	1.3551595	5.3799353	-0.037775297	-0.033906076	0.4788041	5.6060266	0.9909923	7.985033	Walking_Idle
12:29:05.781	8.291373	1.4293821	9.893144	-0.5228023	0.09865168	0.09884594	5.785789	0.65694124	7.8907175	Walking_Idle
12:29:05.804	8.291373	1.4293821	9.893144	-0.5228023	0.09865168	0.09884594	5.785789	0.65694124	7.8907175	Walking_Idle
12:29:05.825	8.291373	1.4293821	9.893144	-0.5228023	0.09865168	0.09884594	5.785789	0.65694124	7.8907175	Walking_Idle
12:29:05.847	8.291373	1.4293821	9.893144	-0.5228023	0.09865168	0.09884594	5.785789	0.65694124	7.8907175	Walking_Idle
12:29:05.868	8.291373	1.4293821	9.893144	-0.5228023	0.09865168	0.09884594	5.785789	0.65694124	7.8907175	Walking_Idle
12:29:05.889	8.291373	1.4293821	9.893144	-0.5228023	0.09865168	0.09884594	5.785789	0.65694124	7.8907175	Walking_Idle
12:29:05.910	8.291373	1.4293821	9.893144	-0.5228023	0.09865168	0.09884594	5.785789	0.65694124	7.8907175	Walking_Idle
12:29:05.931	8.291373	1.4293821	9.893144	-0.5228023	0.09865168	0.09884594	5.785789	0.65694124	7.8907175	Walking_Idle
12:29:05.953	4.652076	-1.2737542	5.3248672	0.4545821	-0.22266343	-0.8070672	5.4762464	0.3280363	8.12856	Walking_Idle
12:29:05.974	4.652076	-1.2737542	5.3248672	0.4545821	-0.22266343	-0.8070672	5.4762464	0.3280363	8.12856	Walking_Idle
12:29:05.997	4.652076	-1.2737542	5.3248672	0.4545821	-0.22266343	-0.8070672	5.4762464	0.3280363	8.12856	Walking_Idle
12:29:06.020	4.652076	-1.2737542	5.3248672	0.4545821	-0.22266343	-0.8070672	5.4762464	0.3280363	8.12856	Walking_Idle
12:29:06.042	4.652076	-1.2737542	5.3248672	0.4545821	-0.22266343	-0.8070672	5.4762464	0.3280363	8.12856	Walking_Idle
12:29:06.065	4.652076	-1.2737542	5.3248672	0.4545821	-0.22266343	-0.8070672	5.4762464	0.3280363	8.12856	Walking_Idle
12:29:06.087	4.652076	-1.2737542	5.3248672	0.4545821	-0.22266343	-0.8070672	5.4762464	0.3280363	8.12856	Walking_Idle
12:29:06.110	4.652076	-1.2737542	5.3248672	0.4545821	-0.22266343	-0.8070672	5.4762464	0.3280363	8.12856	Walking_Idle
12:29:06.131	3.3591676	0.34956414	5.542746	-0.07992499	-0.12431413	-0.18642813	6.096568	0.16521278	7.679513	Walking_Idle
12:29:06.153	3.3591676	0.34956414	5.542746	-0.07992499	-0.12431413	-0.18642813	6.096568	0.16521278	7.679513	Walking_Idle
12:29:06.177	3.3591676	0.34956414	5.542746	-0.07992499	-0.12431413	-0.18642813	6.096568	0.16521278	7.679513	Walking_Idle
12:29:06.199	3.3591676	0.34956414	5.542746	-0.07992499	-0.12431413	-0.18642813	6.096568	0.16521278	7.679513	Walking_Idle
12:29:06.223	3.3591676	0.34956414	5.542746	-0.07992499	-0.12431413	-0.18642813	6.096568	0.16521278	7.679513	Walking_Idle
12:29:06.245	3.3591676	0.34956414	5.542746	-0.07992499	-0.12431413	-0.18642813	6.096568	0.16521278	7.679513	Walking_Idle
12:29:06.270	3.3591676	0.34956414	5.542746	-0.07992499	-0.12431413	-0.18642813	6.096568	0.16521278	7.679513	Walking_Idle
12:29:06.292	3.3591676	0.34956414	5.542746	-0.07992499	-0.12431413	-0.18642813	6.096568	0.16521278	7.679513	Walking_Idle
12:29:06.314	6.3304625	2.2410412	9.141341	0.41304323	-0.30085418	-0.056313835	6.2198477	0.4057316	7.570943	Walking_Idle
12:29:06.337	6.3304625	2.2410412	9.141341	0.41304323	-0.30085418	-0.056313835	6.2198477	0.4057316	7.570943	Walking_Idle
12:29:06.360	6.3304625	2.2410412	9.141341	0.41304323	-0.30085418	-0.056313835	6.2198477	0.4057316	7.570943	Walking_Idle
12:29:06.383	6.3304625	2.2410412	9.141341	0.41304323	-0.30085418	-0.056313835	6.2198477	0.4057316	7.570943	Walking_Idle
12:29:06.407	6.3304625	2.2410412	9.141341	0.41304323	-0.30085418	-0.056313835	6.2198477	0.4057316	7.570943	Walking_Idle
12:29:06.430	6.3304625	2.2410412	9.141341	0.41304323	-0.30085418	-0.056313835	6.2198477	0.4057316	7.570943	Walking_Idle
12:29:06.452	6.3304625	2.2410412	9.141341	0.41304323	-0.30085418	-0.056313835	6.2198477	0.4057316	7.570943	Walking_Idle
12:29:06.474	6.3304625	2.2410412	9.141341	0.41304323	-0.30085418	-0.056313835	6.2198477	0.4057316	7.570943	Walking_Idle
12:29:06.496	4.7358756	-0.9816527	8.942616	1.2261049	-0.3338409	-0.1467219	6.215513	0.982508	7.5214624	Walking_Idle
12:29:06.519	4.7358756	-0.9816527	8.942616	1.2261049	-0.3338409	-0.1467219	6.215513	0.982508	7.5214624	Walking_Idle
12:29:06.542	4.7358756	-0.9816527	8.942616	1.2261049	-0.3338409	-0.1467219	6.215513	0.982508	7.5214624	Walking_Idle
12:29:06.565	4.7358756	-0.9816527	8.942616	1.2261049	-0.3338409	-0.1467219	6.215513	0.982508	7.5214624	Walking_Idle
12:29:06.588	4.7358756	-0.9816527	8.942616	1.2261049	-0.3338409	-0.1467219	6.215513	0.982508	7.5214624	Walking_Idle
12:29:06.611	4.7358756	-0.9816527	8.942616	1.2261049	-0.3338409	-0.1467219	6.215513	0.982508	7.5214624	Walking_Idle
12:29:06.635	4.7358756	-0.9816527	8.942616	1.2261049	-0.3338409	-0.1467219	6.215513	0.982508	7.5214624	Walking_Idle
12:29:06.658	4.7358756	-0.9816527	8.942616	1.2261049	-0.3338409	-0.1467219	6.215513	0.982508	7.5214624	Walking_Idle
12:29:06.681	5.4852834	0.6153286	4.573065	0.11555188	0.27824607	0.728648	7.706363	1.2410501	5.936499	Walking_Idle
12:29:06.704	5.4852834	0.6153286	4.573065	0.11555188	0.27824607	0.728648	7.706363	1.2410501	5.936499	Walking_Idle
12:29:06.726	5.4852834	0.6153286	4.573065	0.11555188	0.27824607	0.728648	7.706363	1.2410501	5.936499	Walking_Idle
12:29:06.750	5.4852834	0.6153286	4.573065	0.11555188	0.27824607	0.728648	7.706363	1.2410501	5.936499	Walking_Idle
12:29:06.773	5.4852834	0.6153286	4.573065	0.11555188	0.27824607	0.728648	7.706363	1.2410501	5.936499	Walking_Idle
12:29:06.795	5.4852834	0.6153286	4.573065	0.11555188	0.27824607	0.728648	7.706363	1.2410501	5.936499	Walking_Idle
12:29:06.817	5.4852834	0.6153286	4.573065	0.11555188	0.27824607	0.728648	7.706363	1.2410501	5.936499	Walking_Idle
12:29:06.839	7.5587254	2.0854135	4.1157584	-0.092753164	-0.14264008	0.30104232	7.780146	0.86261433	5.907247	Walking_Idle
12:29:06.861	7.5587254	2.0854135	4.1157584	-0.092753164	-0.14264008	0.30104232	7.780146	0.86261433	5.907247	Walking_Idle
12:29:06.882	7.5587254	2.0854135	4.1157584	-0.092753164	-0.14264008	0.30104232	7.780146	0.86261433	5.907247	Walking_Idle
12:29:06.903	7.5587254	2.0854135	4.1157584	-0.092753164	-0.14264008	0.30104232	7.780146	0.86261433	5.907247	Walking_Idle
12:29:06.924	7.5587254	2.0854135	4.1157584	-0.092753164	-0.14264008	0.30104232	7.780146	0.86261433	5.907247	Walking_Idle
12:29:06.947	7.5587254	2.0854135	4.1157584	-0.092753164	-0.14264008	0.30104232	7.780146	0.86261433	5.907247	Walking_Idle
12:29:06.968	7.5587254	2.0854135	4.1157584	-0.092753164	-0.14264008	0.30104232	7.780146	0.86261433	5.907247	Walking_Idle
12:29:06.990	7.5587254	2.0854135	4.1157584	-0.092753164	-0.14264008	0.30104232	7.780146	0.86261433	5.907247	Walking_Idle
12:29:07.013	7.5587254	2.0854135	4.1157584	-0.092753164	-0.14264008	0.30104232	7.780146	0.86261433	5.907247	Walking_Idle
12:29:07.036	12.143762	0.88588166	7.5036573	-0.46049404	0.2813004	0.09701335	7.8206697	0.42483854	5.901436	Walking_Idle
12:29:07.058	12.143762	0.88588166	7.5036573	-0.46049404	0.2813004	0.09701335	7.8206697	0.42483854	5.901436	Walking_Idle
12:29:07.082	12.143762	0.88588166	7.5036573	-0.46049404	0.2813004	0.09701335	7.8206697	0.42483854	5.901436	Walking_Idle
12:29:07.106	12.143762	0.88588166	7.5036573	-0.46049404	0.2813004	0.09701335	7.8206697	0.42483854	5.901436	Walking_Idle
12:29:07.129	12.143762	0.88588166	7.5036573	-0.46049404	0.2813004	0.09701335	7.8206697	0.42483854	5.901436	Walking_Idle
12:29:07.151	12.143762	0.88588166	7.5036573	-0.46049404	0.2813004	0.09701335	7.8206697	0.42483854	5.901436	Walking_Idle
12:29:07.174	12.143762	0.88588166	7.5036573	-0.46049404	0.2813004	0.09701335	7.8206697	0.42483854	5.901436	Walking_Idle
12:29:07.198	12.143762	0.88588166	7.5036573	-0.46049404	0.2813004	0.09701335	7.8206697	0.42483854	5.901436	Walking_Idle
12:29:07.220	5.9449844	-0.43815228	4.9417834	-0.42689645	0.05650198	-0.10945912	7.9168825	0.4465509	5.7700763	Walking_Idle
12:29:07.243	5.9449844	-0.43815228	4.9417834	-0.42689645	0.05650198	-0.10945912	7.9168825	0.4465509	5.7700763	Walking_Idle
12:29:07.266	5.9449844	-0.43815228	4.9417834	-0.42689645	0.05650198	-0.10945912	7.9168825	0.4465509	5.7700763	Walking_Idle
12:29:07.289	5.9449844	-0.43815228	4.9417834	-0.42689645	0.05650198	-0.10945912	7.9168825	0.4465509	5.7700763	Walking_Idle
12:29:07.313	5.9449844	-0.43815228	4.9417834	-0.42689645	0.05650198	-0.10945912	7.9168825	0.4465509	5.7700763	Walking_Idle
12:29:07.336	5.9449844	-0.43815228	4.9417834	-0.42689645	0.05650198	-0.10945912	7.9168825	0.4465509	5.7700763	Walking_Idle
12:29:07.359	5.9449844	-0.43815228	4.9417834	-0.42689645	0.05650198	-0.10945912	7.9168825	0.4465509	5.7700763	Walking_Idle
12:29:07.381	7.7957587	2.0064023	5.813299	0.26215956	0.11881024	-0.03737701	7.82136	0.38607726	5.9031854	Walking_Idle
12:29:07.404	7.7957587	2.0064023	5.813299	0.26215956	0.11881024	-0.03737701	7.82136	0.38607726	5.9031854	Walking_Idle
12:29:07.428	7.7957587	2.0064023	5.813299	0.26215956	0.11881024	-0.03737701	7.82136	0.38607726	5.9031854	Walking_Idle
12:29:07.451	7.7957587	2.0064023	5.813299	0.26215956	0.11881024	-0.03737701	7.82136	0.38607726	5.9031854	Walking_Idle
12:29:07.474	7.7957587	2.0064023	5.813299	0.26215956	0.11881024	-0.03737701	7.82136	0.38607726	5.9031854	Walking_Idle
12:29:07.497	7.7957587	2.0064023	5.813299	0.26215956	0.11881024	-0.03737701	7.82136	0.38607726	5.9031854	Walking_Idle
12:29:07.520	7.7957587	2.0064023	5.813299	0.26215956	0.11881024	-0.03737701	7.82136	0.38607726	5.9031854	Walking_Idle
12:29:07.543	7.7957587	2.0064023	5.813299	0.26215956	0.11881024	-0.03737701	7.82136	0.38607726	5.9031854	Walking_Idle
12:29:07.566	13.78384	2.8300328	8.480521	0.6256244	-0.3167367	0.17153889	7.798634	1.1154786	5.8401423	Walking_Idle
12:29:07.589	13.78384	2.8300328	8.480521	0.6256244	-0.3167367	0.17153889	7.798634	1.1154786	5.8401423	Walking_Idle
12:29:07.611	13.78384	2.8300328	8.480521	0.6256244	-0.3167367	0.17153889	7.798634	1.1154786	5.8401423	Walking_Idle
12:29:07.634	13.78384	2.8300328	8.480521	0.6256244	-0.3167367	0.17153889	7.798634	1.1154786	5.8401423	Walking_Idle
12:29:07.657	13.78384	2.8300328	8.480521	0.6256244	-0.3167367	0.17153889	7.798634	1.1154786	5.8401423	Walking_Idle
12:29:07.680	13.78384	2.8300328	8.480521	0.6256244	-0.3167367	0.17153889	7.798634	1.1154786	5.8401423	Walking_Idle
12:29:07.702	13.78384	2.8300328	8.480521	0.6256244	-0.3167367	0.17153889	7.798634	1.1154786	5.8401423	Walking_Idle
12:29:07.725	13.78384	2.8300328	8.480521	0.6256244	-0.3167367	0.17153889	7.798634	1.1154786	5.8401423	Walking_Idle
12:29:07.748	7.3600006	-0.009577099	4.680807	-0.57228243	-0.4572357	0.1978061	8.126366	1.8831341	5.156181	Walking_Idle
12:29:07.772	7.3600006	-0.009577099	4.680807	-0.57228243	-0.4572357	0.1978061	8.126366	1.8831341	5.156181	Walking_Idle
12:29:07.795	7.3600006	-0.009577099	4.680807	-0.57228243	-0.4572357	0.1978061	8.126366	1.8831341	5.156181	Walking_Idle
12:29:07.817	7.3600006	-0.009577099	4.680807	-0.57228243	-0.4572357	0.1978061	8.126366	1.8831341	5.156181	Walking_Idle
12:29:07.839	7.3600006	-0.009577099	4.680807	-0.57228243	-0.4572357	0.1978061	8.126366	1.8831341	5.156181	Walking_Idle
12:29:07.860	7.3600006	-0.009577099	4.680807	-0.57228243	-0.4572357	0.1978061	8.126366	1.8831341	5.156181	Walking_Idle
12:29:07.882	7.3600006	-0.009577099	4.680807	-0.57228243	-0.4572357	0.1978061	8.126366	1.8831341	5.156181	Walking_Idle
12:29:07.904	7.3600006	-0.009577099	4.680807	-0.57228243	-0.4572357	0.1978061	8.126366	1.8831341	5.156181	Walking_Idle
12:29:07.926	6.919454	2.4110348	4.563488	-0.12757249	-0.09804693	0.33097473	7.82282	0.7318878	5.868399	Walking_Idle
12:29:07.949	6.919454	2.4110348	4.563488	-0.12757249	-0.09804693	0.33097473	7.82282	0.7318878	5.868399	Walking_Idle
12:29:07.972	6.919454	2.4110348	4.563488	-0.12757249	-0.09804693	0.33097473	7.82282	0.7318878	5.868399	Walking_Idle
12:29:07.996	6.919454	2.4110348	4.563488	-0.12757249	-0.09804693	0.33097473	7.82282	0.7318878	5.868399	Walking_Idle
12:29:08.018	6.919454	2.4110348	4.563488	-0.12757249	-0.09804693	0.33097473	7.82282	0.7318878	5.868399	Walking_Idle
12:29:08.041	6.919454	2.4110348	4.563488	-0.12757249	-0.09804693	0.33097473	7.82282	0.7318878	5.868399	Walking_Idle
12:29:08.064	6.919454	2.4110348	4.563488	-0.12757249	-0.09804693	0.33097473	7.82282	0.7318878	5.868399	Walking_Idle
12:29:08.086	6.919454	2.4110348	4.563488	-0.12757249	-0.09804693	0.33097473	7.82282	0.7318878	5.868399	Walking_Idle
12:29:08.111	10.618608	1.7693691	8.229122	-0.016395012	0.21715954	0.21979725	7.6429377	0.97082204	6.067393	Walking_Idle
12:29:08.134	10.618608	1.7693691	8.229122	-0.016395012	0.21715954	0.21979725	7.6429377	0.97082204	6.067393	Walking_Idle
12:29:08.156	10.618608	1.7693691	8.229122	-0.016395012	0.21715954	0.21979725	7.6429377	0.97082204	6.067393	Walking_Idle
12:29:08.180	10.618608	1.7693691	8.229122	-0.016395012	0.21715954	0.21979725	7.6429377	0.97082204	6.067393	Walking_Idle
12:29:08.202	10.618608	1.7693691	8.229122	-0.016395012	0.21715954	0.21979725	7.6429377	0.97082204	6.067393	Walking_Idle
12:29:08.226	10.618608	1.7693691	8.229122	-0.016395012	0.21715954	0.21979725	7.6429377	0.97082204	6.067393	Walking_Idle
12:29:08.249	10.618608	1.7693691	8.229122	-0.016395012	0.21715954	0.21979725	7.6429377	0.97082204	6.067393	Walking_Idle
12:29:08.271	10.618608	1.7693691	8.229122	-0.016395012	0.21715954	0.21979725	7.6429377	0.97082204	6.067393	Walking_Idle
12:29:08.296	6.5746784	-0.37111259	3.3687446	-0.17949603	-0.5635263	-0.43443942	7.719281	1.5705221	5.840926	Walking_Idle
12:29:08.319	6.5746784	-0.37111259	3.3687446	-0.17949603	-0.5635263	-0.43443942	7.719281	1.5705221	5.840926	Walking_Idle
12:29:08.341	6.5746784	-0.37111259	3.3687446	-0.17949603	-0.5635263	-0.43443942	7.719281	1.5705221	5.840926	Walking_Idle
12:29:08.362	6.5746784	-0.37111259	3.3687446	-0.17949603	-0.5635263	-0.43443942	7.719281	1.5705221	5.840926	Walking_Idle
12:29:08.384	6.5746784	-0.37111259	3.3687446	-0.17949603	-0.5635263	-0.43443942	7.719281	1.5705221	5.840926	Walking_Idle
12:29:08.406	6.5746784	-0.37111259	3.3687446	-0.17949603	-0.5635263	-0.43443942	7.719281	1.5705221	5.840926	Walking_Idle
12:29:08.429	6.5746784	-0.37111259	3.3687446	-0.17949603	-0.5635263	-0.43443942	7.719281	1.5705221	5.840926	Walking_Idle
12:29:08.452	6.5746784	-0.37111259	3.3687446	-0.17949603	-0.5635263	-0.43443942	7.719281	1.5705221	5.840926	Walking_Idle
12:29:08.476	6.1892004	2.0662591	4.070267	0.15831245	0.01801747	0.038981143	7.580386	0.93846	6.1503873	Walking_Idle
12:29:08.498	6.1892004	2.0662591	4.070267	0.15831245	0.01801747	0.038981143	7.580386	0.93846	6.1503873	Walking_Idle
12:29:08.521	6.1892004	2.0662591	4.070267	0.15831245	0.01801747	0.038981143	7.580386	0.93846	6.1503873	Walking_Idle
12:29:08.543	6.1892004	2.0662591	4.070267	0.15831245	0.01801747	0.038981143	7.580386	0.93846	6.1503873	Walking_Idle
12:29:08.567	6.1892004	2.0662591	4.070267	0.15831245	0.01801747	0.038981143	7.580386	0.93846	6.1503873	Walking_Idle
12:29:08.590	6.1892004	2.0662591	4.070267	0.15831245	0.01801747	0.038981143	7.580386	0.93846	6.1503873	Walking_Idle
12:29:08.613	6.1892004	2.0662591	4.070267	0.15831245	0.01801747	0.038981143	7.580386	0.93846	6.1503873	Walking_Idle
12:29:08.636	6.1892004	2.0662591	4.070267	0.15831245	0.01801747	0.038981143	7.580386	0.93846	6.1503873	Walking_Idle
12:29:08.659	10.508472	2.3583608	9.332883	-0.4140683	-0.6911971	0.21796466	7.82068	1.5426486	5.7120547	Walking_Idle
12:29:08.682	10.508472	2.3583608	9.332883	-0.4140683	-0.6911971	0.21796466	7.82068	1.5426486	5.7120547	Walking_Idle
12:29:08.705	10.508472	2.3583608	9.332883	-0.4140683	-0.6911971	0.21796466	7.82068	1.5426486	5.7120547	Walking_Idle
12:29:08.729	10.508472	2.3583608	9.332883	-0.4140683	-0.6911971	0.21796466	7.82068	1.5426486	5.7120547	Walking_Idle
12:29:08.752	10.508472	2.3583608	9.332883	-0.4140683	-0.6911971	0.21796466	7.82068	1.5426486	5.7120547	Walking_Idle
12:29:08.774	10.508472	2.3583608	9.332883	-0.4140683	-0.6911971	0.21796466	7.82068	1.5426486	5.7120547	Walking_Idle
12:29:08.800	10.508472	2.3583608	9.332883	-0.4140683	-0.6911971	0.21796466	7.82068	1.5426486	5.7120547	Walking_Idle
12:29:08.823	7.7047763	0.045491222	3.6273263	0.5651487	-0.010082331	0.25278398	8.739677	1.5806959	4.1580834	Walking_Idle
12:29:08.845	7.7047763	0.045491222	3.6273263	0.5651487	-0.010082331	0.25278398	8.739677	1.5806959	4.1580834	Walking_Idle
12:29:08.866	7.7047763	0.045491222	3.6273263	0.5651487	-0.010082331	0.25278398	8.739677	1.5806959	4.1580834	Walking_Idle
12:29:08.888	7.7047763	0.045491222	3.6273263	0.5651487	-0.010082331	0.25278398	8.739677	1.5806959	4.1580834	Walking_Idle
12:29:08.910	7.7047763	0.045491222	3.6273263	0.5651487	-0.010082331	0.25278398	8.739677	1.5806959	4.1580834	Walking_Idle
12:29:08.931	7.7047763	0.045491222	3.6273263	0.5651487	-0.010082331	0.25278398	8.739677	1.5806959	4.1580834	Walking_Idle
12:29:08.953	7.7047763	0.045491222	3.6273263	0.5651487	-0.010082331	0.25278398	8.739677	1.5806959	4.1580834	Walking_Idle
12:29:08.976	7.7047763	0.045491222	3.6273263	0.5651487	-0.010082331	0.25278398	8.739677	1.5806959	4.1580834	Walking_Idle
12:29:09.000	6.0934296	0.51955765	3.189174	-0.1379572	0.38453662	0.4000025	8.770425	0.7579355	4.321516	Walking_Idle
12:29:09.022	6.0934296	0.51955765	3.189174	-0.1379572	0.38453662	0.4000025	8.770425	0.7579355	4.321516	Walking_Idle
12:29:09.043	6.0934296	0.51955765	3.189174	-0.1379572	0.38453662	0.4000025	8.770425	0.7579355	4.321516	Walking_Idle
12:29:09.065	6.0934296	0.51955765	3.189174	-0.1379572	0.38453662	0.4000025	8.770425	0.7579355	4.321516	Walking_Idle
12:29:09.086	6.0934296	0.51955765	3.189174	-0.1379572	0.38453662	0.4000025	8.770425	0.7579355	4.321516	Walking_Idle
12:29:09.109	6.0934296	0.51955765	3.189174	-0.1379572	0.38453662	0.4000025	8.770425	0.7579355	4.321516	Walking_Idle
12:29:09.132	6.0934296	0.51955765	3.189174	-0.1379572	0.38453662	0.4000025	8.770425	0.7579355	4.321516	Walking_Idle
12:29:09.155	6.0934296	0.51955765	3.189174	-0.1379572	0.38453662	0.4000025	8.770425	0.7579355	4.321516	Walking_Idle
12:29:09.176	6.0934296	0.51955765	3.189174	-0.1379572	0.38453662	0.4000025	8.770425	0.7579355	4.321516	Walking_Idle
12:29:09.199	11.267457	1.5562786	3.1987512	-0.68223816	-0.19028758	-0.06730941	8.855204	0.48837802	4.185349	Walking_Idle
12:29:09.221	11.267457	1.5562786	3.1987512	-0.68223816	-0.19028758	-0.06730941	8.855204	0.48837802	4.185349	Walking_Idle
12:29:09.243	11.267457	1.5562786	3.1987512	-0.68223816	-0.19028758	-0.06730941	8.855204	0.48837802	4.185349	Walking_Idle
12:29:09.265	11.267457	1.5562786	3.1987512	-0.68223816	-0.19028758	-0.06730941	8.855204	0.48837802	4.185349	Walking_Idle
12:29:09.287	11.267457	1.5562786	3.1987512	-0.68223816	-0.19028758	-0.06730941	8.855204	0.48837802	4.185349	Walking_Idle
12:29:09.309	11.267457	1.5562786	3.1987512	-0.68223816	-0.19028758	-0.06730941	8.855204	0.48837802	4.185349	Walking_Idle
12:29:09.332	11.267457	1.5562786	3.1987512	-0.68223816	-0.19028758	-0.06730941	8.855204	0.48837802	4.185349	Walking_Idle
12:29:09.354	11.267457	1.5562786	3.1987512	-0.68223816	-0.19028758	-0.06730941	8.855204	0.48837802	4.185349	Walking_Idle
12:29:09.377	7.666468	-0.90982443	2.2410412	0.38677606	-1.606884	-0.7374286	9.367347	0.69223124	2.8184893	Walking_Idle
12:29:09.399	7.666468	-0.90982443	2.2410412	0.38677606	-1.606884	-0.7374286	9.367347	0.69223124	2.8184893	Walking_Idle
12:29:09.421	7.666468	-0.90982443	2.2410412	0.38677606	-1.606884	-0.7374286	9.367347	0.69223124	2.8184893	Walking_Idle
12:29:09.442	7.666468	-0.90982443	2.2410412	0.38677606	-1.606884	-0.7374286	9.367347	0.69223124	2.8184893	Walking_Idle
12:29:09.467	7.666468	-0.90982443	2.2410412	0.38677606	-1.606884	-0.7374286	9.367347	0.69223124	2.8184893	Walking_Idle
12:29:09.489	7.666468	-0.90982443	2.2410412	0.38677606	-1.606884	-0.7374286	9.367347	0.69223124	2.8184893	Walking_Idle
12:29:09.510	7.666468	-0.90982443	2.2410412	0.38677606	-1.606884	-0.7374286	9.367347	0.69223124	2.8184893	Walking_Idle
12:29:09.532	7.666468	-0.90982443	2.2410412	0.38677606	-1.606884	-0.7374286	9.367347	0.69223124	2.8184893	Walking_Idle
12:29:09.554	9.251478	0.7589851	1.0079896	-0.81907195	-0.15241393	0.62907696	9.751955	0.066932805	1.031917	Walking_Idle
12:29:09.577	9.251478	0.7589851	1.0079896	-0.81907195	-0.15241393	0.62907696	9.751955	0.066932805	1.031917	Walking_Idle
12:29:09.599	9.251478	0.7589851	1.0079896	-0.81907195	-0.15241393	0.62907696	9.751955	0.066932805	1.031917	Walking_Idle
12:29:09.622	9.251478	0.7589851	1.0079896	-0.81907195	-0.15241393	0.62907696	9.751955	0.066932805	1.031917	Walking_Idle
12:29:09.646	9.251478	0.7589851	1.0079896	-0.81907195	-0.15241393	0.62907696	9.751955	0.066932805	1.031917	Walking_Idle
12:29:09.668	9.251478	0.7589851	1.0079896	-0.81907195	-0.15241393	0.62907696	9.751955	0.066932805	1.031917	Walking_Idle
12:29:09.692	9.251478	0.7589851	1.0079896	-0.81907195	-0.15241393	0.62907696	9.751955	0.066932805	1.031917	Walking_Idle
12:29:09.714	9.251478	0.7589851	1.0079896	-0.81907195	-0.15241393	0.62907696	9.751955	0.066932805	1.031917	Walking_Idle
12:29:09.736	11.006481	2.2099156	1.8483802	-0.778144	1.9715645	-0.35685953	9.591483	0.0009123656	2.0429199	Walking_Idle
12:29:09.758	11.006481	2.2099156	1.8483802	-0.778144	1.9715645	-0.35685953	9.591483	0.0009123656	2.0429199	Walking_Idle
12:29:09.780	11.006481	2.2099156	1.8483802	-0.778144	1.9715645	-0.35685953	9.591483	0.0009123656	2.0429199	Walking_Idle
12:29:09.803	11.006481	2.2099156	1.8483802	-0.778144	1.9715645	-0.35685953	9.591483	0.0009123656	2.0429199	Walking_Idle
12:29:09.825	11.006481	2.2099156	1.8483802	-0.778144	1.9715645	-0.35685953	9.591483	0.0009123656	2.0429199	Walking_Idle
12:29:09.847	11.006481	2.2099156	1.8483802	-0.778144	1.9715645	-0.35685953	9.591483	0.0009123656	2.0429199	Walking_Idle
12:29:09.869	11.006481	2.2099156	1.8483802	-0.778144	1.9715645	-0.35685953	9.591483	0.0009123656	2.0429199	Walking_Idle
12:29:09.892	11.006481	2.2099156	1.8483802	-0.778144	1.9715645	-0.35685953	9.591483	0.0009123656	2.0429199	Walking_Idle
12:29:09.916	10.929865	-0.3328042	8.382356	-0.383525	1.4926461	-0.9054165	8.377572	0.78875047	5.0363045	Walking_Idle
12:29:09.942	10.929865	-0.3328042	8.382356	-0.383525	1.4926461	-0.9054165	8.377572	0.78875047	5.0363045	Walking_Idle
12:29:09.963	10.929865	-0.3328042	8.382356	-0.383525	1.4926461	-0.9054165	8.377572	0.78875047	5.0363045	Walking_Idle
12:29:09.985	10.929865	-0.3328042	8.382356	-0.383525	1.4926461	-0.9054165	8.377572	0.78875047	5.0363045	Walking_Idle
12:29:10.007	10.929865	-0.3328042	8.382356	-0.383525	1.4926461	-0.9054165	8.377572	0.78875047	5.0363045	Walking_Idle
12:29:10.030	10.929865	-0.3328042	8.382356	-0.383525	1.4926461	-0.9054165	8.377572	0.78875047	5.0363045	Walking_Idle
12:29:10.051	10.929865	-0.3328042	8.382356	-0.383525	1.4926461	-0.9054165	8.377572	0.78875047	5.0363045	Walking_Idle
12:29:10.073	10.929865	-0.3328042	8.382356	-0.383525	1.4926461	-0.9054165	8.377572	0.78875047	5.0363045	Walking_Idle
12:29:10.095	3.5578923	-0.22506183	3.6560576	0.14731687	-0.26664573	-0.021494515	7.748166	1.3952264	5.8471837	Walking_Idle
12:29:10.119	3.5578923	-0.22506183	3.6560576	0.14731687	-0.26664573	-0.021494515	7.748166	1.3952264	5.8471837	Walking_Idle
12:29:10.142	3.5578923	-0.22506183	3.6560576	0.14731687	-0.26664573	-0.021494515	7.748166	1.3952264	5.8471837	Walking_Idle
12:29:10.164	3.5578923	-0.22506183	3.6560576	0.14731687	-0.26664573	-0.021494515	7.748166	1.3952264	5.8471837	Walking_Idle
12:29:10.186	3.5578923	-0.22506183	3.6560576	0.14731687	-0.26664573	-0.021494515	7.748166	1.3952264	5.8471837	Walking_Idle
12:29:10.207	3.5578923	-0.22506183	3.6560576	0.14731687	-0.26664573	-0.021494515	7.748166	1.3952264	5.8471837	Walking_Idle
12:29:10.229	3.5578923	-0.22506183	3.6560576	0.14731687	-0.26664573	-0.021494515	7.748166	1.3952264	5.8471837	Walking_Idle
12:29:10.251	3.5578923	-0.22506183	3.6560576	0.14731687	-0.26664573	-0.021494515	7.748166	1.3952264	5.8471837	Walking_Idle
12:29:10.274	6.282577	0.18675344	1.8196489	0.12288226	-1.3863617	0.079909116	8.822376	0.8189723	4.2030005	Walking_Idle
12:29:10.296	6.282577	0.18675344	1.8196489	0.12288226	-1.3863617	0.079909116	8.822376	0.8189723	4.2030005	Walking_Idle
12:29:10.319	6.282577	0.18675344	1.8196489	0.12288226	-1.3863617	0.079909116	8.822376	0.8189723	4.2030005	Walking_Idle
12:29:10.341	6.282577	0.18675344	1.8196489	0.12288226	-1.3863617	0.079909116	8.822376	0.8189723	4.2030005	Walking_Idle
12:29:10.364	6.282577	0.18675344	1.8196489	0.12288226	-1.3863617	0.079909116	8.822376	0.8189723	4.2030005	Walking_Idle
12:29:10.386	6.282577	0.18675344	1.8196489	0.12288226	-1.3863617	0.079909116	8.822376	0.8189723	4.2030005	Walking_Idle
12:29:10.407	6.282577	0.18675344	1.8196489	0.12288226	-1.3863617	0.079909116	8.822376	0.8189723	4.2030005	Walking_Idle
12:29:10.428	6.282577	0.18675344	1.8196489	0.12288226	-1.3863617	0.079909116	8.822376	0.8189723	4.2030005	Walking_Idle
12:29:10.450	10.654523	-4.3073006	0.679974	-1.4745303	-1.471272	1.5142207	9.42192	-1.207401	2.4371345	Walking_Idle
12:29:10.472	10.654523	-4.3073006	0.679974	-1.4745303	-1.471272	1.5142207	9.42192	-1.207401	2.4371345	Walking_Idle
12:29:10.494	10.654523	-4.3073006	0.679974	-1.4745303	-1.471272	1.5142207	9.42192	-1.207401	2.4371345	Walking_Idle
12:29:10.516	10.654523	-4.3073006	0.679974	-1.4745303	-1.471272	1.5142207	9.42192	-1.207401	2.4371345	Walking_Idle
12:29:10.538	10.654523	-4.3073006	0.679974	-1.4745303	-1.471272	1.5142207	9.42192	-1.207401	2.4371345	Walking_Idle
12:29:10.561	10.654523	-4.3073006	0.679974	-1.4745303	-1.471272	1.5142207	9.42192	-1.207401	2.4371345	Walking_Idle
12:29:10.584	10.654523	-4.3073006	0.679974	-1.4745303	-1.471272	1.5142207	9.42192	-1.207401	2.4371345	Walking_Idle
12:29:10.608	10.654523	-4.3073006	0.679974	-1.4745303	-1.471272	1.5142207	9.42192	-1.207401	2.4371345	Walking_Idle
12:29:10.630	8.851634	-6.7063637	1.4078336	-1.6724507	-0.8701806	2.3230064	8.674524	-4.560069	-0.3584221	Walking_Idle
12:29:10.653	8.851634	-6.7063637	1.4078336	-1.6724507	-0.8701806	2.3230064	8.674524	-4.560069	-0.3584221	Walking_Idle
12:29:10.675	8.851634	-6.7063637	1.4078336	-1.6724507	-0.8701806	2.3230064	8.674524	-4.560069	-0.3584221	Walking_Idle
12:29:10.698	8.851634	-6.7063637	1.4078336	-1.6724507	-0.8701806	2.3230064	8.674524	-4.560069	-0.3584221	Walking_Idle
12:29:10.720	8.851634	-6.7063637	1.4078336	-1.6724507	-0.8701806	2.3230064	8.674524	-4.560069	-0.3584221	Walking_Idle
12:29:10.742	8.851634	-6.7063637	1.4078336	-1.6724507	-0.8701806	2.3230064	8.674524	-4.560069	-0.3584221	Walking_Idle
12:29:10.763	8.851634	-6.7063637	1.4078336	-1.6724507	-0.8701806	2.3230064	8.674524	-4.560069	-0.3584221	Walking_Idle
12:29:10.784	8.851634	-6.7063637	1.4078336	-1.6724507	-0.8701806	2.3230064	8.674524	-4.560069	-0.3584221	Walking_Idle
12:29:10.805	7.800547	-3.9577363	0.22985038	-0.24791293	0.423632	0.94917035	6.8438277	-6.97153	-0.8543951	Walking_Idle
12:29:10.828	7.800547	-3.9577363	0.22985038	-0.24791293	0.423632	0.94917035	6.8438277	-6.97153	-0.8543951	Walking_Idle
12:29:10.850	7.800547	-3.9577363	0.22985038	-0.24791293	0.423632	0.94917035	6.8438277	-6.97153	-0.8543951	Walking_Idle
12:29:10.872	7.800547	-3.9577363	0.22985038	-0.24791293	0.423632	0.94917035	6.8438277	-6.97153	-0.8543951	Walking_Idle
12:29:10.895	7.800547	-3.9577363	0.22985038	-0.24791293	0.423632	0.94917035	6.8438277	-6.97153	-0.8543951	Walking_Idle
12:29:10.918	7.800547	-3.9577363	0.22985038	-0.24791293	0.423632	0.94917035	6.8438277	-6.97153	-0.8543951	Walking_Idle
12:29:10.942	7.800547	-3.9577363	0.22985038	-0.24791293	0.423632	0.94917035	6.8438277	-6.97153	-0.8543951	Walking_Idle
12:29:10.965	7.800547	-3.9577363	0.22985038	-0.24791293	0.423632	0.94917035	6.8438277	-6.97153	-0.8543951	Walking_Idle
12:29:10.988	12.1605215	-8.667274	1.0223553	-0.9058148	1.5647283	0.46475422	6.5815396	-7.2621765	-0.3380331	Walking_Idle
12:29:11.011	12.1605215	-8.667274	1.0223553	-0.9058148	1.5647283	0.46475422	6.5815396	-7.2621765	-0.3380331	Walking_Idle
12:29:11.035	12.1605215	-8.667274	1.0223553	-0.9058148	1.5647283	0.46475422	6.5815396	-7.2621765	-0.3380331	Walking_Idle
12:29:11.058	12.1605215	-8.667274	1.0223553	-0.9058148	1.5647283	0.46475422	6.5815396	-7.2621765	-0.3380331	Walking_Idle
12:29:11.081	12.1605215	-8.667274	1.0223553	-0.9058148	1.5647283	0.46475422	6.5815396	-7.2621765	-0.3380331	Walking_Idle
12:29:11.104	12.1605215	-8.667274	1.0223553	-0.9058148	1.5647283	0.46475422	6.5815396	-7.2621765	-0.3380331	Walking_Idle
12:29:11.126	12.1605215	-8.667274	1.0223553	-0.9058148	1.5647283	0.46475422	6.5815396	-7.2621765	-0.3380331	Walking_Idle
12:29:11.150	12.1605215	-8.667274	1.0223553	-0.9058148	1.5647283	0.46475422	6.5815396	-7.2621765	-0.3380331	Walking_Idle
12:29:11.173	8.248277	-8.576292	-1.9752767	0.51627946	-0.43646628	-1.8033885	8.056817	-5.53002	0.822593	Walking_Idle
12:29:11.196	8.248277	-8.576292	-1.9752767	0.51627946	-0.43646628	-1.8033885	8.056817	-5.53002	0.822593	Walking_Idle
12:29:11.220	8.248277	-8.576292	-1.9752767	0.51627946	-0.43646628	-1.8033885	8.056817	-5.53002	0.822593	Walking_Idle
12:29:11.243	8.248277	-8.576292	-1.9752767	0.51627946	-0.43646628	-1.8033885	8.056817	-5.53002	0.822593	Walking_Idle
12:29:11.266	8.248277	-8.576292	-1.9752767	0.51627946	-0.43646628	-1.8033885	8.056817	-5.53002	0.822593	Walking_Idle
12:29:11.288	8.248277	-8.576292	-1.9752767	0.51627946	-0.43646628	-1.8033885	8.056817	-5.53002	0.822593	Walking_Idle
12:29:11.311	8.248277	-8.576292	-1.9752767	0.51627946	-0.43646628	-1.8033885	8.056817	-5.53002	0.822593	Walking_Idle
12:29:11.333	8.248277	-8.576292	-1.9752767	0.51627946	-0.43646628	-1.8033885	8.056817	-5.53002	0.822593	Walking_Idle
12:29:11.358	4.371946	-4.3264546	-1.3048798	0.11433015	0.24648108	-0.85227126	8.901278	-4.022156	0.87164897	Walking_Idle
12:29:11.381	4.371946	-4.3264546	-1.3048798	0.11433015	0.24648108	-0.85227126	8.901278	-4.022156	0.87164897	Walking_Idle
12:29:11.403	4.371946	-4.3264546	-1.3048798	0.11433015	0.24648108	-0.85227126	8.901278	-4.022156	0.87164897	Walking_Idle
12:29:11.425	4.371946	-4.3264546	-1.3048798	0.11433015	0.24648108	-0.85227126	8.901278	-4.022156	0.87164897	Walking_Idle
12:29:11.448	4.371946	-4.3264546	-1.3048798	0.11433015	0.24648108	-0.85227126	8.901278	-4.022156	0.87164897	Walking_Idle
12:29:11.470	4.371946	-4.3264546	-1.3048798	0.11433015	0.24648108	-0.85227126	8.901278	-4.022156	0.87164897	Walking_Idle
12:29:11.494	4.371946	-4.3264546	-1.3048798	0.11433015	0.24648108	-0.85227126	8.901278	-4.022156	0.87164897	Walking_Idle
12:29:11.516	4.371946	-4.3264546	-1.3048798	0.11433015	0.24648108	-0.85227126	8.901278	-4.022156	0.87164897	Walking_Idle
12:29:11.540	6.529187	-7.9609637	0.0047885496	-1.0078293	-0.100490384	1.6027962	8.236496	-5.319598	-0.17900398	Walking_Idle
12:29:11.563	6.529187	-7.9609637	0.0047885496	-1.0078293	-0.100490384	1.6027962	8.236496	-5.319598	-0.17900398	Walking_Idle
12:29:11.586	6.529187	-7.9609637	0.0047885496	-1.0078293	-0.100490384	1.6027962	8.236496	-5.319598	-0.17900398	Walking_Idle
12:29:11.610	6.529187	-7.9609637	0.0047885496	-1.0078293	-0.100490384	1.6027962	8.236496	-5.319598	-0.17900398	Walking_Idle
12:29:11.633	6.529187	-7.9609637	0.0047885496	-1.0078293	-0.100490384	1.6027962	8.236496	-5.319598	-0.17900398	Walking_Idle
12:29:11.656	6.529187	-7.9609637	0.0047885496	-1.0078293	-0.100490384	1.6027962	8.236496	-5.319598	-0.17900398	Walking_Idle
12:29:11.679	6.529187	-7.9609637	0.0047885496	-1.0078293	-0.100490384	1.6027962	8.236496	-5.319598	-0.17900398	Walking_Idle
12:29:11.702	9.907509	-6.804529	0.2777359	-0.7530985	0.35399336	0.51484513	6.3073144	-7.408586	-1.2249545	Walking_Idle
12:29:11.725	9.907509	-6.804529	0.2777359	-0.7530985	0.35399336	0.51484513	6.3073144	-7.408586	-1.2249545	Walking_Idle
12:29:11.747	9.907509	-6.804529	0.2777359	-0.7530985	0.35399336	0.51484513	6.3073144	-7.408586	-1.2249545	Walking_Idle
12:29:11.770	9.907509	-6.804529	0.2777359	-0.7530985	0.35399336	0.51484513	6.3073144	-7.408586	-1.2249545	Walking_Idle
12:29:11.793	9.907509	-6.804529	0.2777359	-0.7530985	0.35399336	0.51484513	6.3073144	-7.408586	-1.2249545	Walking_Idle
12:29:11.815	9.907509	-6.804529	0.2777359	-0.7530985	0.35399336	0.51484513	6.3073144	-7.408586	-1.2249545	Walking_Idle
12:29:11.839	9.907509	-6.804529	0.2777359	-0.7530985	0.35399336	0.51484513	6.3073144	-7.408586	-1.2249545	Walking_Idle
12:29:11.862	9.907509	-6.804529	0.2777359	-0.7530985	0.35399336	0.51484513	6.3073144	-7.408586	-1.2249545	Walking_Idle
12:29:11.885	4.6329217	-4.3767343	0.36392978	-1.1183959	0.736395	0.03165076	6.8998823	-6.904734	-0.94131875	Walking_Idle
12:29:11.908	4.6329217	-4.3767343	0.36392978	-1.1183959	0.736395	0.03165076	6.8998823	-6.904734	-0.94131875	Walking_Idle
12:29:11.930	4.6329217	-4.3767343	0.36392978	-1.1183959	0.736395	0.03165076	6.8998823	-6.904734	-0.94131875	Walking_Idle
12:29:11.954	4.6329217	-4.3767343	0.36392978	-1.1183959	0.736395	0.03165076	6.8998823	-6.904734	-0.94131875	Walking_Idle
12:29:11.976	4.6329217	-4.3767343	0.36392978	-1.1183959	0.736395	0.03165076	6.8998823	-6.904734	-0.94131875	Walking_Idle
12:29:11.999	4.6329217	-4.3767343	0.36392978	-1.1183959	0.736395	0.03165076	6.8998823	-6.904734	-0.94131875	Walking_Idle
12:29:12.022	4.6329217	-4.3767343	0.36392978	-1.1183959	0.736395	0.03165076	6.8998823	-6.904734	-0.94131875	Walking_Idle
12:29:12.045	4.6329217	-4.3767343	0.36392978	-1.1183959	0.736395	0.03165076	6.8998823	-6.904734	-0.94131875	Walking_Idle
12:29:12.069	9.445415	-8.40151	-0.17957062	-0.72988564	0.76571655	0.34441376	7.0642266	-6.77162	-0.64163613	Walking_Idle
12:29:12.092	9.445415	-8.40151	-0.17957062	-0.72988564	0.76571655	0.34441376	7.0642266	-6.77162	-0.64163613	Walking_Idle
12:29:12.115	9.445415	-8.40151	-0.17957062	-0.72988564	0.76571655	0.34441376	7.0642266	-6.77162	-0.64163613	Walking_Idle
12:29:12.138	9.445415	-8.40151	-0.17957062	-0.72988564	0.76571655	0.34441376	7.0642266	-6.77162	-0.64163613	Walking_Idle
12:29:12.161	9.445415	-8.40151	-0.17957062	-0.72988564	0.76571655	0.34441376	7.0642266	-6.77162	-0.64163613	Walking_Idle
12:29:12.184	9.445415	-8.40151	-0.17957062	-0.72988564	0.76571655	0.34441376	7.0642266	-6.77162	-0.64163613	Walking_Idle
12:29:12.206	9.445415	-8.40151	-0.17957062	-0.72988564	0.76571655	0.34441376	7.0642266	-6.77162	-0.64163613	Walking_Idle
12:29:12.229	9.445415	-8.40151	-0.17957062	-0.72988564	0.76571655	0.34441376	7.0642266	-6.77162	-0.64163613	Walking_Idle
12:29:12.253	10.671283	-6.7255177	-0.1987248	0.26215956	-0.3411713	-1.4160999	7.4557953	-6.3687215	-0.14402153	Walking_Idle
12:29:12.276	10.671283	-6.7255177	-0.1987248	0.26215956	-0.3411713	-1.4160999	7.4557953	-6.3687215	-0.14402153	Walking_Idle
12:29:12.300	10.671283	-6.7255177	-0.1987248	0.26215956	-0.3411713	-1.4160999	7.4557953	-6.3687215	-0.14402153	Walking_Idle
12:29:12.322	10.671283	-6.7255177	-0.1987248	0.26215956	-0.3411713	-1.4160999	7.4557953	-6.3687215	-0.14402153	Walking_Idle
12:29:12.346	10.671283	-6.7255177	-0.1987248	0.26215956	-0.3411713	-1.4160999	7.4557953	-6.3687215	-0.14402153	Walking_Idle
12:29:12.369	10.671283	-6.7255177	-0.1987248	0.26215956	-0.3411713	-1.4160999	7.4557953	-6.3687215	-0.14402153	Walking_Idle
12:29:12.392	10.671283	-6.7255177	-0.1987248	0.26215956	-0.3411713	-1.4160999	7.4557953	-6.3687215	-0.14402153	Walking_Idle
12:29:12.416	10.671283	-6.7255177	-0.1987248	0.26215956	-0.3411713	-1.4160999	7.4557953	-6.3687215	-0.14402153	Walking_Idle
12:29:12.439	5.1452966	-5.00164	-1.175589	0.5816421	0.13224927	-1.2444468	8.807679	-4.294569	-0.3889514	Walking_Idle
12:29:12.462	5.1452966	-5.00164	-1.175589	0.5816421	0.13224927	-1.2444468	8.807679	-4.294569	-0.3889514	Walking_Idle
12:29:12.485	5.1452966	-5.00164	-1.175589	0.5816421	0.13224927	-1.2444468	8.807679	-4.294569	-0.3889514	Walking_Idle
12:29:12.508	5.1452966	-5.00164	-1.175589	0.5816421	0.13224927	-1.2444468	8.807679	-4.294569	-0.3889514	Walking_Idle
12:29:12.531	5.1452966	-5.00164	-1.175589	0.5816421	0.13224927	-1.2444468	8.807679	-4.294569	-0.3889514	Walking_Idle
12:29:12.553	5.1452966	-5.00164	-1.175589	0.5816421	0.13224927	-1.2444468	8.807679	-4.294569	-0.3889514	Walking_Idle
12:29:12.576	5.1452966	-5.00164	-1.175589	0.5816421	0.13224927	-1.2444468	8.807679	-4.294569	-0.3889514	Walking_Idle
12:29:12.599	4.599402	-6.138921	-1.7454263	-0.7653158	0.35032815	0.3419703	8.675478	-4.5241146	-0.66211426	Walking_Idle
12:29:12.622	4.599402	-6.138921	-1.7454263	-0.7653158	0.35032815	0.3419703	8.675478	-4.5241146	-0.66211426	Walking_Idle
12:29:12.645	4.599402	-6.138921	-1.7454263	-0.7653158	0.35032815	0.3419703	8.675478	-4.5241146	-0.66211426	Walking_Idle
12:29:12.668	4.599402	-6.138921	-1.7454263	-0.7653158	0.35032815	0.3419703	8.675478	-4.5241146	-0.66211426	Walking_Idle
12:29:12.690	4.599402	-6.138921	-1.7454263	-0.7653158	0.35032815	0.3419703	8.675478	-4.5241146	-0.66211426	Walking_Idle
12:29:12.713	4.599402	-6.138921	-1.7454263	-0.7653158	0.35032815	0.3419703	8.675478	-4.5241146	-0.66211426	Walking_Idle
12:29:12.736	4.599402	-6.138921	-1.7454263	-0.7653158	0.35032815	0.3419703	8.675478	-4.5241146	-0.66211426	Walking_Idle
12:29:12.760	4.599402	-6.138921	-1.7454263	-0.7653158	0.35032815	0.3419703	8.675478	-4.5241146	-0.66211426	Walking_Idle
12:29:12.783	11.8301115	-7.127756	-0.818842	-1.766524	0.3478847	2.0725515	6.8548765	-6.8336215	-1.5755688	Walking_Idle
12:29:12.806	11.8301115	-7.127756	-0.818842	-1.766524	0.3478847	2.0725515	6.8548765	-6.8336215	-1.5755688	Walking_Idle
12:29:12.830	11.8301115	-7.127756	-0.818842	-1.766524	0.3478847	2.0725515	6.8548765	-6.8336215	-1.5755688	Walking_Idle
12:29:12.853	11.8301115	-7.127756	-0.818842	-1.766524	0.3478847	2.0725515	6.8548765	-6.8336215	-1.5755688	Walking_Idle
12:29:12.876	11.8301115	-7.127756	-0.818842	-1.766524	0.3478847	2.0725515	6.8548765	-6.8336215	-1.5755688	Walking_Idle
12:29:12.899	11.8301115	-7.127756	-0.818842	-1.766524	0.3478847	2.0725515	6.8548765	-6.8336215	-1.5755688	Walking_Idle
12:29:12.921	11.8301115	-7.127756	-0.818842	-1.766524	0.3478847	2.0725515	6.8548765	-6.8336215	-1.5755688	Walking_Idle
12:29:12.943	11.8301115	-7.127756	-0.818842	-1.766524	0.3478847	2.0725515	6.8548765	-6.8336215	-1.5755688	Walking_Idle
12:29:12.967	5.930619	-3.9481592	0.40463245	-0.5215806	1.1291814	0.07380046	6.7421703	-6.9066706	-1.7352158	Walking_Idle
12:29:12.990	5.930619	-3.9481592	0.40463245	-0.5215806	1.1291814	0.07380046	6.7421703	-6.9066706	-1.7352158	Walking_Idle
12:29:13.014	5.930619	-3.9481592	0.40463245	-0.5215806	1.1291814	0.07380046	6.7421703	-6.9066706	-1.7352158	Walking_Idle
12:29:13.036	5.930619	-3.9481592	0.40463245	-0.5215806	1.1291814	0.07380046	6.7421703	-6.9066706	-1.7352158	Walking_Idle
12:29:13.059	5.930619	-3.9481592	0.40463245	-0.5215806	1.1291814	0.07380046	6.7421703	-6.9066706	-1.7352158	Walking_Idle
12:29:13.083	5.930619	-3.9481592	0.40463245	-0.5215806	1.1291814	0.07380046	6.7421703	-6.9066706	-1.7352158	Walking_Idle
12:29:13.106	5.930619	-3.9481592	0.40463245	-0.5215806	1.1291814	0.07380046	6.7421703	-6.9066706	-1.7352158	Walking_Idle
12:29:13.130	5.930619	-3.9481592	0.40463245	-0.5215806	1.1291814	0.07380046	6.7421703	-6.9066706	-1.7352158	Walking_Idle
12:29:13.153	6.23948	-5.794145	0.50998056	-0.7213335	0.54336154	0.27294254	7.1178913	-6.6070433	-1.3610628	Walking_Idle
12:29:13.176	6.23948	-5.794145	0.50998056	-0.7213335	0.54336154	0.27294254	7.1178913	-6.6070433	-1.3610628	Walking_Idle
12:29:13.199	6.23948	-5.794145	0.50998056	-0.7213335	0.54336154	0.27294254	7.1178913	-6.6070433	-1.3610628	Walking_Idle
12:29:13.222	6.23948	-5.794145	0.50998056	-0.7213335	0.54336154	0.27294254	7.1178913	-6.6070433	-1.3610628	Walking_Idle
12:29:13.245	6.23948	-5.794145	0.50998056	-0.7213335	0.54336154	0.27294254	7.1178913	-6.6070433	-1.3610628	Walking_Idle
12:29:13.267	6.23948	-5.794145	0.50998056	-0.7213335	0.54336154	0.27294254	7.1178913	-6.6070433	-1.3610628	Walking_Idle
12:29:13.290	6.23948	-5.794145	0.50998056	-0.7213335	0.54336154	0.27294254	7.1178913	-6.6070433	-1.3610628	Walking_Idle
12:29:13.313	6.23948	-5.794145	0.50998056	-0.7213335	0.54336154	0.27294254	7.1178913	-6.6070433	-1.3610628	Walking_Idle
12:29:13.337	10.661706	-7.352818	-0.7805336	-0.24180429	0.6679781	0.19658437	7.0692616	-6.743566	-0.8483745	Walking_Idle
12:29:13.359	10.661706	-7.352818	-0.7805336	-0.24180429	0.6679781	0.19658437	7.0692616	-6.743566	-0.8483745	Walking_Idle
12:29:13.382	10.661706	-7.352818	-0.7805336	-0.24180429	0.6679781	0.19658437	7.0692616	-6.743566	-0.8483745	Walking_Idle
12:29:13.405	10.661706	-7.352818	-0.7805336	-0.24180429	0.6679781	0.19658437	7.0692616	-6.743566	-0.8483745	Walking_Idle
12:29:13.427	10.661706	-7.352818	-0.7805336	-0.24180429	0.6679781	0.19658437	7.0692616	-6.743566	-0.8483745	Walking_Idle
12:29:13.451	10.661706	-7.352818	-0.7805336	-0.24180429	0.6679781	0.19658437	7.0692616	-6.743566	-0.8483745	Walking_Idle
12:29:13.474	10.661706	-7.352818	-0.7805336	-0.24180429	0.6679781	0.19658437	7.0692616	-6.743566	-0.8483745	Walking_Idle
12:29:13.497	10.661706	-7.352818	-0.7805336	-0.24180429	0.6679781	0.19658437	7.0692616	-6.743566	-0.8483745	Walking_Idle
12:29:13.520	6.610593	-7.2019787	0.33519846	1.2768067	-0.9349323	-1.6189071	8.124786	-5.4464674	-0.70261985	Walking_Idle
12:29:13.544	6.610593	-7.2019787	0.33519846	1.2768067	-0.9349323	-1.6189071	8.124786	-5.4464674	-0.70261985	Walking_Idle
12:29:13.568	6.610593	-7.2019787	0.33519846	1.2768067	-0.9349323	-1.6189071	8.124786	-5.4464674	-0.70261985	Walking_Idle
12:29:13.591	6.610593	-7.2019787	0.33519846	1.2768067	-0.9349323	-1.6189071	8.124786	-5.4464674	-0.70261985	Walking_Idle
12:29:13.614	6.610593	-7.2019787	0.33519846	1.2768067	-0.9349323	-1.6189071	8.124786	-5.4464674	-0.70261985	Walking_Idle
12:29:13.637	6.610593	-7.2019787	0.33519846	1.2768067	-0.9349323	-1.6189071	8.124786	-5.4464674	-0.70261985	Walking_Idle
12:29:13.660	6.610593	-7.2019787	0.33519846	1.2768067	-0.9349323	-1.6189071	8.124786	-5.4464674	-0.70261985	Walking_Idle
12:29:13.684	4.314483	-5.1620564	-1.7023294	0.4374779	-0.61483896	-0.7111614	8.695031	-4.440565	-0.9206787	Walking_Idle
12:29:13.707	4.314483	-5.1620564	-1.7023294	0.4374779	-0.61483896	-0.7111614	8.695031	-4.440565	-0.9206787	Walking_Idle
12:29:13.730	4.314483	-5.1620564	-1.7023294	0.4374779	-0.61483896	-0.7111614	8.695031	-4.440565	-0.9206787	Walking_Idle
12:29:13.753	4.314483	-5.1620564	-1.7023294	0.4374779	-0.61483896	-0.7111614	8.695031	-4.440565	-0.9206787	Walking_Idle
12:29:13.776	4.314483	-5.1620564	-1.7023294	0.4374779	-0.61483896	-0.7111614	8.695031	-4.440565	-0.9206787	Walking_Idle
12:29:13.800	4.314483	-5.1620564	-1.7023294	0.4374779	-0.61483896	-0.7111614	8.695031	-4.440565	-0.9206787	Walking_Idle
12:29:13.829	4.314483	-5.1620564	-1.7023294	0.4374779	-0.61483896	-0.7111614	8.695031	-4.440565	-0.9206787	Walking_Idle
12:29:13.852	4.314483	-5.1620564	-1.7023294	0.4374779	-0.61483896	-0.7111614	8.695031	-4.440565	-0.9206787	Walking_Idle
12:29:13.875	8.612206	-8.875577	-1.3048798	-0.5087524	0.25747666	1.2796484	7.836285	-5.732618	-1.3782939	Walking_Idle
12:29:13.898	8.612206	-8.875577	-1.3048798	-0.5087524	0.25747666	1.2796484	7.836285	-5.732618	-1.3782939	Walking_Idle
12:29:13.922	8.612206	-8.875577	-1.3048798	-0.5087524	0.25747666	1.2796484	7.836285	-5.732618	-1.3782939	Walking_Idle
12:29:13.945	8.612206	-8.875577	-1.3048798	-0.5087524	0.25747666	1.2796484	7.836285	-5.732618	-1.3782939	Walking_Idle
12:29:13.968	8.612206	-8.875577	-1.3048798	-0.5087524	0.25747666	1.2796484	7.836285	-5.732618	-1.3782939	Walking_Idle
12:29:13.991	8.612206	-8.875577	-1.3048798	-0.5087524	0.25747666	1.2796484	7.836285	-5.732618	-1.3782939	Walking_Idle
12:29:14.014	8.612206	-8.875577	-1.3048798	-0.5087524	0.25747666	1.2796484	7.836285	-5.732618	-1.3782939	Walking_Idle
12:29:14.036	8.612206	-8.875577	-1.3048798	-0.5087524	0.25747666	1.2796484	7.836285	-5.732618	-1.3782939	Walking_Idle
12:29:14.059	11.585896	-5.233885	-1.2737542	-0.26013026	0.24464849	0.93573135	6.117547	-7.470688	-1.7130028	Walking_Idle
12:29:14.082	11.585896	-5.233885	-1.2737542	-0.26013026	0.24464849	0.93573135	6.117547	-7.470688	-1.7130028	Walking_Idle
12:29:14.106	11.585896	-5.233885	-1.2737542	-0.26013026	0.24464849	0.93573135	6.117547	-7.470688	-1.7130028	Walking_Idle
12:29:14.129	11.585896	-5.233885	-1.2737542	-0.26013026	0.24464849	0.93573135	6.117547	-7.470688	-1.7130028	Walking_Idle
12:29:14.153	11.585896	-5.233885	-1.2737542	-0.26013026	0.24464849	0.93573135	6.117547	-7.470688	-1.7130028	Walking_Idle
12:29:14.177	11.585896	-5.233885	-1.2737542	-0.26013026	0.24464849	0.93573135	6.117547	-7.470688	-1.7130028	Walking_Idle
12:29:14.200	11.585896	-5.233885	-1.2737542	-0.26013026	0.24464849	0.93573135	6.117547	-7.470688	-1.7130028	Walking_Idle
12:29:14.223	5.5547175	-4.3911	-0.57462597	-0.33893186	0.49999014	0.17214976	6.8166156	-6.9320884	-1.2844185	Walking_Idle
12:29:14.246	5.5547175	-4.3911	-0.57462597	-0.33893186	0.49999014	0.17214976	6.8166156	-6.9320884	-1.2844185	Walking_Idle
12:29:14.270	5.5547175	-4.3911	-0.57462597	-0.33893186	0.49999014	0.17214976	6.8166156	-6.9320884	-1.2844185	Walking_Idle
12:29:14.292	5.5547175	-4.3911	-0.57462597	-0.33893186	0.49999014	0.17214976	6.8166156	-6.9320884	-1.2844185	Walking_Idle
12:29:14.315	5.5547175	-4.3911	-0.57462597	-0.33893186	0.49999014	0.17214976	6.8166156	-6.9320884	-1.2844185	Walking_Idle
12:29:14.337	5.5547175	-4.3911	-0.57462597	-0.33893186	0.49999014	0.17214976	6.8166156	-6.9320884	-1.2844185	Walking_Idle
12:29:14.360	5.5547175	-4.3911	-0.57462597	-0.33893186	0.49999014	0.17214976	6.8166156	-6.9320884	-1.2844185	Walking_Idle
12:29:14.384	5.5547175	-4.3911	-0.57462597	-0.33893186	0.49999014	0.17214976	6.8166156	-6.9320884	-1.2844185	Walking_Idle
12:29:14.406	9.964972	-7.3432407	-1.5347302	-0.44827673	0.69119096	0.021876916	7.071892	-6.747557	-0.79307055	Walking_Idle
12:29:14.429	9.964972	-7.3432407	-1.5347302	-0.44827673	0.69119096	0.021876916	7.071892	-6.747557	-0.79307055	Walking_Idle
12:29:14.452	9.964972	-7.3432407	-1.5347302	-0.44827673	0.69119096	0.021876916	7.071892	-6.747557	-0.79307055	Walking_Idle
12:29:14.474	9.964972	-7.3432407	-1.5347302	-0.44827673	0.69119096	0.021876916	7.071892	-6.747557	-0.79307055	Walking_Idle
12:29:14.498	9.964972	-7.3432407	-1.5347302	-0.44827673	0.69119096	0.021876916	7.071892	-6.747557	-0.79307055	Walking_Idle
12:29:14.521	9.964972	-7.3432407	-1.5347302	-0.44827673	0.69119096	0.021876916	7.071892	-6.747557	-0.79307055	Walking_Idle
12:29:14.544	9.964972	-7.3432407	-1.5347302	-0.44827673	0.69119096	0.021876916	7.071892	-6.747557	-0.79307055	Walking_Idle
12:29:14.567	9.964972	-7.3432407	-1.5347302	-0.44827673	0.69119096	0.021876916	7.071892	-6.747557	-0.79307055	Walking_Idle
12:29:14.590	9.921875	-6.65369	-0.045491222	-0.10313788	0.45906216	-1.1283823	7.64608	-6.130411	-0.3542688	Walking_Idle
12:29:14.614	9.921875	-6.65369	-0.045491222	-0.10313788	0.45906216	-1.1283823	7.64608	-6.130411	-0.3542688	Walking_Idle
12:29:14.637	9.921875	-6.65369	-0.045491222	-0.10313788	0.45906216	-1.1283823	7.64608	-6.130411	-0.3542688	Walking_Idle
12:29:14.659	9.921875	-6.65369	-0.045491222	-0.10313788	0.45906216	-1.1283823	7.64608	-6.130411	-0.3542688	Walking_Idle
12:29:14.682	9.921875	-6.65369	-0.045491222	-0.10313788	0.45906216	-1.1283823	7.64608	-6.130411	-0.3542688	Walking_Idle
12:29:14.705	9.921875	-6.65369	-0.045491222	-0.10313788	0.45906216	-1.1283823	7.64608	-6.130411	-0.3542688	Walking_Idle
12:29:14.729	9.921875	-6.65369	-0.045491222	-0.10313788	0.45906216	-1.1283823	7.64608	-6.130411	-0.3542688	Walking_Idle
12:29:14.751	9.921875	-6.65369	-0.045491222	-0.10313788	0.45906216	-1.1283823	7.64608	-6.130411	-0.3542688	Walking_Idle
12:29:14.775	5.439792	-5.4948606	-0.6656084	0.59630287	0.053447656	-1.2792661	8.76497	-4.396698	-0.120561145	Walking_Idle
12:29:14.798	5.439792	-5.4948606	-0.6656084	0.59630287	0.053447656	-1.2792661	8.76497	-4.396698	-0.120561145	Walking_Idle
12:29:14.821	5.439792	-5.4948606	-0.6656084	0.59630287	0.053447656	-1.2792661	8.76497	-4.396698	-0.120561145	Walking_Idle
12:29:14.844	5.439792	-5.4948606	-0.6656084	0.59630287	0.053447656	-1.2792661	8.76497	-4.396698	-0.120561145	Walking_Idle
12:29:14.867	5.439792	-5.4948606	-0.6656084	0.59630287	0.053447656	-1.2792661	8.76497	-4.396698	-0.120561145	Walking_Idle
12:29:14.891	5.439792	-5.4948606	-0.6656084	0.59630287	0.053447656	-1.2792661	8.76497	-4.396698	-0.120561145	Walking_Idle
12:29:14.914	5.439792	-5.4948606	-0.6656084	0.59630287	0.053447656	-1.2792661	8.76497	-4.396698	-0.120561145	Walking_Idle
12:29:14.937	5.439792	-5.4948606	-0.6656084	0.59630287	0.053447656	-1.2792661	8.76497	-4.396698	-0.120561145	Walking_Idle
12:29:14.960	4.8316464	-5.834848	-2.2123098	-0.16972218	0.01801747	0.12389141	8.729222	-4.4657288	-0.16805881	Walking_Idle
12:29:14.983	4.8316464	-5.834848	-2.2123098	-0.16972218	0.01801747	0.12389141	8.729222	-4.4657288	-0.16805881	Walking_Idle
12:29:15.006	4.8316464	-5.834848	-2.2123098	-0.16972218	0.01801747	0.12389141	8.729222	-4.4657288	-0.16805881	Walking_Idle
12:29:15.029	4.8316464	-5.834848	-2.2123098	-0.16972218	0.01801747	0.12389141	8.729222	-4.4657288	-0.16805881	Walking_Idle
12:29:15.051	4.8316464	-5.834848	-2.2123098	-0.16972218	0.01801747	0.12389141	8.729222	-4.4657288	-0.16805881	Walking_Idle
12:29:15.075	4.8316464	-5.834848	-2.2123098	-0.16972218	0.01801747	0.12389141	8.729222	-4.4657288	-0.16805881	Walking_Idle
12:29:15.098	4.8316464	-5.834848	-2.2123098	-0.16972218	0.01801747	0.12389141	8.729222	-4.4657288	-0.16805881	Walking_Idle
12:29:15.120	10.455798	-10.321719	-3.8547823	-1.53073	0.15607302	1.4152606	7.298841	-6.3923855	-1.4262902	Walking_Idle
12:29:15.142	10.455798	-10.321719	-3.8547823	-1.53073	0.15607302	1.4152606	7.298841	-6.3923855	-1.4262902	Walking_Idle
12:29:15.165	10.455798	-10.321719	-3.8547823	-1.53073	0.15607302	1.4152606	7.298841	-6.3923855	-1.4262902	Walking_Idle
12:29:15.189	10.455798	-10.321719	-3.8547823	-1.53073	0.15607302	1.4152606	7.298841	-6.3923855	-1.4262902	Walking_Idle
12:29:15.210	10.455798	-10.321719	-3.8547823	-1.53073	0.15607302	1.4152606	7.298841	-6.3923855	-1.4262902	Walking_Idle
12:29:15.232	10.455798	-10.321719	-3.8547823	-1.53073	0.15607302	1.4152606	7.298841	-6.3923855	-1.4262902	Walking_Idle
12:29:15.257	10.455798	-10.321719	-3.8547823	-1.53073	0.15607302	1.4152606	7.298841	-6.3923855	-1.4262902	Walking_Idle
12:29:15.279	10.455798	-10.321719	-3.8547823	-1.53073	0.15607302	1.4152606	7.298841	-6.3923855	-1.4262902	Walking_Idle
12:29:15.303	7.26423	-4.295329	-0.08858817	-0.25707594	-0.027797423	0.44642824	6.491298	-7.121137	-1.8227848	Walking_Idle
12:29:15.325	7.26423	-4.295329	-0.08858817	-0.25707594	-0.027797423	0.44642824	6.491298	-7.121137	-1.8227848	Walking_Idle
12:29:15.348	7.26423	-4.295329	-0.08858817	-0.25707594	-0.027797423	0.44642824	6.491298	-7.121137	-1.8227848	Walking_Idle
12:29:15.372	7.26423	-4.295329	-0.08858817	-0.25707594	-0.027797423	0.44642824	6.491298	-7.121137	-1.8227848	Walking_Idle
12:29:15.395	7.26423	-4.295329	-0.08858817	-0.25707594	-0.027797423	0.44642824	6.491298	-7.121137	-1.8227848	Walking_Idle
12:29:15.419	7.26423	-4.295329	-0.08858817	-0.25707594	-0.027797423	0.44642824	6.491298	-7.121137	-1.8227848	Walking_Idle
12:29:15.442	7.26423	-4.295329	-0.08858817	-0.25707594	-0.027797423	0.44642824	6.491298	-7.121137	-1.8227848	Walking_Idle
12:29:15.465	7.26423	-4.295329	-0.08858817	-0.25707594	-0.027797423	0.44642824	6.491298	-7.121137	-1.8227848	Walking_Idle
12:29:15.487	7.805336	-4.592219	0.7110996	-0.69689894	0.45417526	0.62968785	6.6401105	-7.079246	-1.401223	Walking_Idle
12:29:15.510	7.805336	-4.592219	0.7110996	-0.69689894	0.45417526	0.62968785	6.6401105	-7.079246	-1.401223	Walking_Idle
12:29:15.534	7.805336	-4.592219	0.7110996	-0.69689894	0.45417526	0.62968785	6.6401105	-7.079246	-1.401223	Walking_Idle
12:29:15.557	7.805336	-4.592219	0.7110996	-0.69689894	0.45417526	0.62968785	6.6401105	-7.079246	-1.401223	Walking_Idle
12:29:15.580	7.805336	-4.592219	0.7110996	-0.69689894	0.45417526	0.62968785	6.6401105	-7.079246	-1.401223	Walking_Idle
12:29:15.603	7.805336	-4.592219	0.7110996	-0.69689894	0.45417526	0.62968785	6.6401105	-7.079246	-1.401223	Walking_Idle
12:29:15.627	7.805336	-4.592219	0.7110996	-0.69689894	0.45417526	0.62968785	6.6401105	-7.079246	-1.401223	Walking_Idle
12:29:15.650	7.805336	-4.592219	0.7110996	-0.69689894	0.45417526	0.62968785	6.6401105	-7.079246	-1.401223	Walking_Idle
12:29:15.674	12.289813	-8.20518	0.6105401	0.009872193	0.8927765	-0.5340104	7.1816163	-6.6531825	-0.574239	Walking_Idle
12:29:15.697	12.289813	-8.20518	0.6105401	0.009872193	0.8927765	-0.5340104	7.1816163	-6.6531825	-0.574239	Walking_Idle
12:29:15.720	12.289813	-8.20518	0.6105401	0.009872193	0.8927765	-0.5340104	7.1816163	-6.6531825	-0.574239	Walking_Idle
12:29:15.743	12.289813	-8.20518	0.6105401	0.009872193	0.8927765	-0.5340104	7.1816163	-6.6531825	-0.574239	Walking_Idle
12:29:15.767	12.289813	-8.20518	0.6105401	0.009872193	0.8927765	-0.5340104	7.1816163	-6.6531825	-0.574239	Walking_Idle
12:29:15.790	12.289813	-8.20518	0.6105401	0.009872193	0.8927765	-0.5340104	7.1816163	-6.6531825	-0.574239	Walking_Idle
12:29:15.813	12.289813	-8.20518	0.6105401	0.009872193	0.8927765	-0.5340104	7.1816163	-6.6531825	-0.574239	Walking_Idle
12:29:15.836	12.289813	-8.20518	0.6105401	0.009872193	0.8927765	-0.5340104	7.1816163	-6.6531825	-0.574239	Walking_Idle
12:29:15.859	7.1493044	-7.759845	-0.28252444	1.3226216	-0.23488073	-1.7282519	8.6673155	-4.566699	0.4394798	Walking_Idle
12:29:15.883	7.1493044	-7.759845	-0.28252444	1.3226216	-0.23488073	-1.7282519	8.6673155	-4.566699	0.4394798	Walking_Idle
12:29:15.905	7.1493044	-7.759845	-0.28252444	1.3226216	-0.23488073	-1.7282519	8.6673155	-4.566699	0.4394798	Walking_Idle
12:29:15.929	7.1493044	-7.759845	-0.28252444	1.3226216	-0.23488073	-1.7282519	8.6673155	-4.566699	0.4394798	Walking_Idle
12:29:15.951	7.1493044	-7.759845	-0.28252444	1.3226216	-0.23488073	-1.7282519	8.6673155	-4.566699	0.4394798	Walking_Idle
12:29:15.974	7.1493044	-7.759845	-0.28252444	1.3226216	-0.23488073	-1.7282519	8.6673155	-4.566699	0.4394798	Walking_Idle
12:29:15.998	7.1493044	-7.759845	-0.28252444	1.3226216	-0.23488073	-1.7282519	8.6673155	-4.566699	0.4394798	Walking_Idle
12:29:16.020	3.4166303	-4.168432	-2.2601955	0.39471728	-0.28252822	-0.56577545	8.6673155	-4.566699	0.4394798	Walking_Idle
12:29:16.042	3.4166303	-4.168432	-2.2601955	0.39471728	-0.28252822	-0.56577545	9.07652	-3.7127974	0.04398586	Walking_Idle
12:29:16.065	3.4166303	-4.168432	-2.2601955	0.39471728	-0.28252822	-0.56577545	9.07652	-3.7127974	0.04398586	Walking_Idle
12:29:16.088	3.4166303	-4.168432	-2.2601955	0.39471728	-0.28252822	-0.56577545	9.07652	-3.7127974	0.04398586	Walking_Idle
12:29:16.112	3.4166303	-4.168432	-2.2601955	0.39471728	-0.28252822	-0.56577545	9.07652	-3.7127974	0.04398586	Walking_Idle
12:29:16.135	3.4166303	-4.168432	-2.2601955	0.39471728	-0.28252822	-0.56577545	9.07652	-3.7127974	0.04398586	Walking_Idle
12:29:16.157	3.4166303	-4.168432	-2.2601955	0.39471728	-0.28252822	-0.56577545	9.07652	-3.7127974	0.04398586	Walking_Idle
12:29:16.181	3.4166303	-4.168432	-2.2601955	0.39471728	-0.28252822	-0.56577545	9.07652	-3.7127974	0.04398586	Walking_Idle
12:29:16.203	10.589877	-10.750294	-3.0981915	-1.4000047	0.022904392	1.8947898	7.849207	-5.6503468	-1.6228747	Walking_Idle
12:29:16.226	10.589877	-10.750294	-3.0981915	-1.4000047	0.022904392	1.8947898	7.849207	-5.6503468	-1.6228747	Walking_Idle
12:29:16.247	10.589877	-10.750294	-3.0981915	-1.4000047	0.022904392	1.8947898	7.849207	-5.6503468	-1.6228747	Walking_Idle
12:29:16.269	10.589877	-10.750294	-3.0981915	-1.4000047	0.022904392	1.8947898	7.849207	-5.6503468	-1.6228747	Walking_Idle
12:29:16.290	10.589877	-10.750294	-3.0981915	-1.4000047	0.022904392	1.8947898	7.849207	-5.6503468	-1.6228747	Walking_Idle
12:29:16.313	10.589877	-10.750294	-3.0981915	-1.4000047	0.022904392	1.8947898	7.849207	-5.6503468	-1.6228747	Walking_Idle
12:29:16.336	10.589877	-10.750294	-3.0981915	-1.4000047	0.022904392	1.8947898	7.849207	-5.6503468	-1.6228747	Walking_Idle
12:29:16.359	10.589877	-10.750294	-3.0981915	-1.4000047	0.022904392	1.8947898	7.849207	-5.6503468	-1.6228747	Walking_Idle
12:29:16.382	9.651321	-4.8915033	-0.5219519	-0.43056163	0.5158726	0.49774092	6.237424	-7.1602173	-2.4486406	Walking_Idle
12:29:16.404	9.651321	-4.8915033	-0.5219519	-0.43056163	0.5158726	0.49774092	6.237424	-7.1602173	-2.4486406	Walking_Idle
12:29:16.427	9.651321	-4.8915033	-0.5219519	-0.43056163	0.5158726	0.49774092	6.237424	-7.1602173	-2.4486406	Walking_Idle
12:29:16.451	9.651321	-4.8915033	-0.5219519	-0.43056163	0.5158726	0.49774092	6.237424	-7.1602173	-2.4486406	Walking_Idle
12:29:16.473	9.651321	-4.8915033	-0.5219519	-0.43056163	0.5158726	0.49774092	6.237424	-7.1602173	-2.4486406	Walking_Idle
12:29:16.496	9.651321	-4.8915033	-0.5219519	-0.43056163	0.5158726	0.49774092	6.237424	-7.1602173	-2.4486406	Walking_Idle
12:29:16.519	9.651321	-4.8915033	-0.5219519	-0.43056163	0.5158726	0.49774092	6.237424	-7.1602173	-2.4486406	Walking_Idle
12:29:16.542	9.651321	-4.8915033	-0.5219519	-0.43056163	0.5158726	0.49774092	6.237424	-7.1602173	-2.4486406	Walking_Idle
12:29:16.565	5.916253	-4.6233444	0.19393626	-0.96018183	0.6972996	0.09579161	7.1047673	-6.5195365	-1.7854408	Walking_Idle
12:29:16.588	5.916253	-4.6233444	0.19393626	-0.96018183	0.6972996	0.09579161	7.1047673	-6.5195365	-1.7854408	Walking_Idle
12:29:16.611	5.916253	-4.6233444	0.19393626	-0.96018183	0.6972996	0.09579161	7.1047673	-6.5195365	-1.7854408	Walking_Idle
12:29:16.634	5.916253	-4.6233444	0.19393626	-0.96018183	0.6972996	0.09579161	7.1047673	-6.5195365	-1.7854408	Walking_Idle
12:29:16.657	5.916253	-4.6233444	0.19393626	-0.96018183	0.6972996	0.09579161	7.1047673	-6.5195365	-1.7854408	Walking_Idle
12:29:16.685	5.916253	-4.6233444	0.19393626	-0.96018183	0.6972996	0.09579161	7.1047673	-6.5195365	-1.7854408	Walking_Idle
12:29:16.707	5.916253	-4.6233444	0.19393626	-0.96018183	0.6972996	0.09579161	7.1047673	-6.5195365	-1.7854408	Walking_Idle
12:29:16.728	5.916253	-4.6233444	0.19393626	-0.96018183	0.6972996	0.09579161	7.1047673	-6.5195365	-1.7854408	Walking_Idle
12:29:16.750	11.403931	-6.9218483	-0.68236834	-0.6443645	0.7516666	0.35052243	7.334904	-6.401761	-1.1775241	Walking_Idle
12:29:16.771	11.403931	-6.9218483	-0.68236834	-0.6443645	0.7516666	0.35052243	7.334904	-6.401761	-1.1775241	Walking_Idle
12:29:16.795	11.403931	-6.9218483	-0.68236834	-0.6443645	0.7516666	0.35052243	7.334904	-6.401761	-1.1775241	Walking_Idle
12:29:16.819	11.403931	-6.9218483	-0.68236834	-0.6443645	0.7516666	0.35052243	7.334904	-6.401761	-1.1775241	Walking_Idle
12:29:16.841	11.403931	-6.9218483	-0.68236834	-0.6443645	0.7516666	0.35052243	7.334904	-6.401761	-1.1775241	Walking_Idle
12:29:16.863	11.403931	-6.9218483	-0.68236834	-0.6443645	0.7516666	0.35052243	7.334904	-6.401761	-1.1775241	Walking_Idle
12:29:16.886	11.403931	-6.9218483	-0.68236834	-0.6443645	0.7516666	0.35052243	7.334904	-6.401761	-1.1775241	Walking_Idle
12:29:16.909	11.403931	-6.9218483	-0.68236834	-0.6443645	0.7516666	0.35052243	7.334904	-6.401761	-1.1775241	Walking_Idle
12:29:16.932	10.113417	-7.905895	-0.24900457	0.64150685	-0.69547313	-1.3275244	8.04348	-5.569397	-0.6741484	Walking_Idle
12:29:16.954	10.113417	-7.905895	-0.24900457	0.64150685	-0.69547313	-1.3275244	8.04348	-5.569397	-0.6741484	Walking_Idle
12:29:16.977	10.113417	-7.905895	-0.24900457	0.64150685	-0.69547313	-1.3275244	8.04348	-5.569397	-0.6741484	Walking_Idle
12:29:17.001	10.113417	-7.905895	-0.24900457	0.64150685	-0.69547313	-1.3275244	8.04348	-5.569397	-0.6741484	Walking_Idle
12:29:17.024	10.113417	-7.905895	-0.24900457	0.64150685	-0.69547313	-1.3275244	8.04348	-5.569397	-0.6741484	Walking_Idle
12:29:17.046	10.113417	-7.905895	-0.24900457	0.64150685	-0.69547313	-1.3275244	8.04348	-5.569397	-0.6741484	Walking_Idle
12:29:17.069	10.113417	-7.905895	-0.24900457	0.64150685	-0.69547313	-1.3275244	8.04348	-5.569397	-0.6741484	Walking_Idle
12:29:17.091	10.113417	-7.905895	-0.24900457	0.64150685	-0.69547313	-1.3275244	8.04348	-5.569397	-0.6741484	Walking_Idle
12:29:17.114	4.9369946	-5.377541	-0.17238778	1.111873	-0.111485966	-1.329357	8.981584	-3.9331865	-0.1765905	Walking_Idle
12:29:17.138	4.9369946	-5.377541	-0.17238778	1.111873	-0.111485966	-1.329357	8.981584	-3.9331865	-0.1765905	Walking_Idle
12:29:17.160	4.9369946	-5.377541	-0.17238778	1.111873	-0.111485966	-1.329357	8.981584	-3.9331865	-0.1765905	Walking_Idle
12:29:17.183	4.9369946	-5.377541	-0.17238778	1.111873	-0.111485966	-1.329357	8.981584	-3.9331865	-0.1765905	Walking_Idle
12:29:17.205	4.9369946	-5.377541	-0.17238778	1.111873	-0.111485966	-1.329357	8.981584	-3.9331865	-0.1765905	Walking_Idle
12:29:17.226	4.9369946	-5.377541	-0.17238778	1.111873	-0.111485966	-1.329357	8.981584	-3.9331865	-0.1765905	Walking_Idle
12:29:17.249	4.9369946	-5.377541	-0.17238778	1.111873	-0.111485966	-1.329357	8.981584	-3.9331865	-0.1765905	Walking_Idle
12:29:17.271	4.9369946	-5.377541	-0.17238778	1.111873	-0.111485966	-1.329357	8.981584	-3.9331865	-0.1765905	Walking_Idle
12:29:17.293	4.9393888	-6.596227	-2.0902019	-0.16788958	-0.26114795	0.66267455	8.768453	-4.3771367	-0.3532909	Walking_Idle
12:29:17.316	4.9393888	-6.596227	-2.0902019	-0.16788958	-0.26114795	0.66267455	8.768453	-4.3771367	-0.3532909	Walking_Idle
12:29:17.339	4.9393888	-6.596227	-2.0902019	-0.16788958	-0.26114795	0.66267455	8.768453	-4.3771367	-0.3532909	Walking_Idle
12:29:17.361	4.9393888	-6.596227	-2.0902019	-0.16788958	-0.26114795	0.66267455	8.768453	-4.3771367	-0.3532909	Walking_Idle
12:29:17.383	4.9393888	-6.596227	-2.0902019	-0.16788958	-0.26114795	0.66267455	8.768453	-4.3771367	-0.3532909	Walking_Idle
12:29:17.406	4.9393888	-6.596227	-2.0902019	-0.16788958	-0.26114795	0.66267455	8.768453	-4.3771367	-0.3532909	Walking_Idle
12:29:17.429	4.9393888	-6.596227	-2.0902019	-0.16788958	-0.26114795	0.66267455	8.768453	-4.3771367	-0.3532909	Walking_Idle
12:29:17.452	4.9393888	-6.596227	-2.0902019	-0.16788958	-0.26114795	0.66267455	8.768453	-4.3771367	-0.3532909	Walking_Idle
12:29:17.475	10.245102	-6.4597535	0.6296943	-1.2741665	0.43646017	1.6217331	6.690352	-6.95856	-1.7285587	Walking_Idle
12:29:17.498	10.245102	-6.4597535	0.6296943	-1.2741665	0.43646017	1.6217331	6.690352	-6.95856	-1.7285587	Walking_Idle
12:29:17.522	10.245102	-6.4597535	0.6296943	-1.2741665	0.43646017	1.6217331	6.690352	-6.95856	-1.7285587	Walking_Idle
12:29:17.545	10.245102	-6.4597535	0.6296943	-1.2741665	0.43646017	1.6217331	6.690352	-6.95856	-1.7285587	Walking_Idle
12:29:17.569	10.245102	-6.4597535	0.6296943	-1.2741665	0.43646017	1.6217331	6.690352	-6.95856	-1.7285587	Walking_Idle
12:29:17.593	10.245102	-6.4597535	0.6296943	-1.2741665	0.43646017	1.6217331	6.690352	-6.95856	-1.7285587	Walking_Idle
12:29:17.615	10.245102	-6.4597535	0.6296943	-1.2741665	0.43646017	1.6217331	6.690352	-6.95856	-1.7285587	Walking_Idle
12:29:17.638	6.8524146	-3.2705793	-0.6464542	0.009872193	0.37842798	0.47208458	6.1385136	-7.4985695	-1.5033448	Walking_Idle
12:29:17.660	6.8524146	-3.2705793	-0.6464542	0.009872193	0.37842798	0.47208458	6.1385136	-7.4985695	-1.5033448	Walking_Idle
12:29:17.681	6.8524146	-3.2705793	-0.6464542	0.009872193	0.37842798	0.47208458	6.1385136	-7.4985695	-1.5033448	Walking_Idle
12:29:17.703	6.8524146	-3.2705793	-0.6464542	0.009872193	0.37842798	0.47208458	6.1385136	-7.4985695	-1.5033448	Walking_Idle
12:29:17.725	6.8524146	-3.2705793	-0.6464542	0.009872193	0.37842798	0.47208458	6.1385136	-7.4985695	-1.5033448	Walking_Idle
12:29:17.746	6.8524146	-3.2705793	-0.6464542	0.009872193	0.37842798	0.47208458	6.1385136	-7.4985695	-1.5033448	Walking_Idle
12:29:17.767	6.8524146	-3.2705793	-0.6464542	0.009872193	0.37842798	0.47208458	6.1385136	-7.4985695	-1.5033448	Walking_Idle
12:29:17.788	6.8524146	-3.2705793	-0.6464542	0.009872193	0.37842798	0.47208458	6.1385136	-7.4985695	-1.5033448	Walking_Idle
12:29:17.810	6.8524146	-3.2705793	-0.6464542	0.009872193	0.37842798	0.47208458	6.1385136	-7.4985695	-1.5033448	Walking_Idle
12:29:17.834	9.5244255	-6.1293435	0.51716334	-0.4647701	0.4694469	0.35113326	6.634096	-7.073009	-1.4599253	Walking_Idle
12:29:17.856	9.5244255	-6.1293435	0.51716334	-0.4647701	0.4694469	0.35113326	6.634096	-7.073009	-1.4599253	Walking_Idle
12:29:17.877	9.5244255	-6.1293435	0.51716334	-0.4647701	0.4694469	0.35113326	6.634096	-7.073009	-1.4599253	Walking_Idle
12:29:17.899	9.5244255	-6.1293435	0.51716334	-0.4647701	0.4694469	0.35113326	6.634096	-7.073009	-1.4599253	Walking_Idle
12:29:17.924	9.5244255	-6.1293435	0.51716334	-0.4647701	0.4694469	0.35113326	6.634096	-7.073009	-1.4599253	Walking_Idle
12:29:17.947	9.5244255	-6.1293435	0.51716334	-0.4647701	0.4694469	0.35113326	6.634096	-7.073009	-1.4599253	Walking_Idle
12:29:17.970	9.5244255	-6.1293435	0.51716334	-0.4647701	0.4694469	0.35113326	6.634096	-7.073009	-1.4599253	Walking_Idle
12:29:17.992	9.5244255	-6.1293435	0.51716334	-0.4647701	0.4694469	0.35113326	6.634096	-7.073009	-1.4599253	Walking_Idle
12:29:18.016	11.300977	-6.5411587	0.8044763	0.47474062	-0.0051954086	-0.88709056	7.407036	-6.380203	-0.7737895	Walking_Idle
12:29:18.040	11.300977	-6.5411587	0.8044763	0.47474062	-0.0051954086	-0.88709056	7.407036	-6.380203	-0.7737895	Walking_Idle
12:29:18.063	11.300977	-6.5411587	0.8044763	0.47474062	-0.0051954086	-0.88709056	7.407036	-6.380203	-0.7737895	Walking_Idle
12:29:18.086	11.300977	-6.5411587	0.8044763	0.47474062	-0.0051954086	-0.88709056	7.407036	-6.380203	-0.7737895	Walking_Idle
12:29:18.109	11.300977	-6.5411587	0.8044763	0.47474062	-0.0051954086	-0.88709056	7.407036	-6.380203	-0.7737895	Walking_Idle
12:29:18.132	11.300977	-6.5411587	0.8044763	0.47474062	-0.0051954086	-0.88709056	7.407036	-6.380203	-0.7737895	Walking_Idle
12:29:18.155	11.300977	-6.5411587	0.8044763	0.47474062	-0.0051954086	-0.88709056	7.407036	-6.380203	-0.7737895	Walking_Idle
12:29:18.177	11.300977	-6.5411587	0.8044763	0.47474062	-0.0051954086	-0.88709056	7.407036	-6.380203	-0.7737895	Walking_Idle
12:29:18.201	5.5978146	-6.4358106	0.18675344	0.9194506	0.25258973	-1.986648	8.890715	-4.126812	-0.30756548	Walking_Idle
12:29:18.225	5.5978146	-6.4358106	0.18675344	0.9194506	0.25258973	-1.986648	8.890715	-4.126812	-0.30756548	Walking_Idle
12:29:18.247	5.5978146	-6.4358106	0.18675344	0.9194506	0.25258973	-1.986648	8.890715	-4.126812	-0.30756548	Walking_Idle
12:29:18.272	5.5978146	-6.4358106	0.18675344	0.9194506	0.25258973	-1.986648	8.890715	-4.126812	-0.30756548	Walking_Idle
12:29:18.294	5.5978146	-6.4358106	0.18675344	0.9194506	0.25258973	-1.986648	8.890715	-4.126812	-0.30756548	Walking_Idle
12:29:18.316	5.5978146	-6.4358106	0.18675344	0.9194506	0.25258973	-1.986648	8.890715	-4.126812	-0.30756548	Walking_Idle
12:29:18.340	5.5978146	-6.4358106	0.18675344	0.9194506	0.25258973	-1.986648	8.890715	-4.126812	-0.30756548	Walking_Idle
12:29:18.363	3.519584	-4.8148866	-0.6368771	0.5077274	-0.025353963	-0.31104463	9.149	-3.530663	0.017697569	Walking_Idle
12:29:18.386	3.519584	-4.8148866	-0.6368771	0.5077274	-0.025353963	-0.31104463	9.149	-3.530663	0.017697569	Walking_Idle
12:29:18.409	3.519584	-4.8148866	-0.6368771	0.5077274	-0.025353963	-0.31104463	9.149	-3.530663	0.017697569	Walking_Idle
12:29:18.431	3.519584	-4.8148866	-0.6368771	0.5077274	-0.025353963	-0.31104463	9.149	-3.530663	0.017697569	Walking_Idle
12:29:18.454	3.519584	-4.8148866	-0.6368771	0.5077274	-0.025353963	-0.31104463	9.149	-3.530663	0.017697569	Walking_Idle
12:29:18.476	3.519584	-4.8148866	-0.6368771	0.5077274	-0.025353963	-0.31104463	9.149	-3.530663	0.017697569	Walking_Idle
12:29:18.500	3.519584	-4.8148866	-0.6368771	0.5077274	-0.025353963	-0.31104463	9.149	-3.530663	0.017697569	Walking_Idle
12:29:18.523	3.519584	-4.8148866	-0.6368771	0.5077274	-0.025353963	-0.31104463	9.149	-3.530663	0.017697569	Walking_Idle
12:29:18.546	10.489318	-10.63058	-2.9066496	-1.0151597	-0.24893065	2.183729	7.5127454	-6.2243013	-0.9932611	Walking_Idle
12:29:18.569	10.489318	-10.63058	-2.9066496	-1.0151597	-0.24893065	2.183729	7.5127454	-6.2243013	-0.9932611	Walking_Idle
12:29:18.592	10.489318	-10.63058	-2.9066496	-1.0151597	-0.24893065	2.183729	7.5127454	-6.2243013	-0.9932611	Walking_Idle
12:29:18.614	10.489318	-10.63058	-2.9066496	-1.0151597	-0.24893065	2.183729	7.5127454	-6.2243013	-0.9932611	Walking_Idle
12:29:18.637	10.489318	-10.63058	-2.9066496	-1.0151597	-0.24893065	2.183729	7.5127454	-6.2243013	-0.9932611	Walking_Idle
12:29:18.660	10.489318	-10.63058	-2.9066496	-1.0151597	-0.24893065	2.183729	7.5127454	-6.2243013	-0.9932611	Walking_Idle
12:29:18.683	10.489318	-10.63058	-2.9066496	-1.0151597	-0.24893065	2.183729	7.5127454	-6.2243013	-0.9932611	Walking_Idle
12:29:18.706	10.489318	-10.63058	-2.9066496	-1.0151597	-0.24893065	2.183729	7.5127454	-6.2243013	-0.9932611	Walking_Idle
12:29:18.729	10.139753	-4.7933383	-0.7039168	0.47290805	-0.107209906	1.2069554	5.352252	-8.065335	-1.5727795	Walking_Idle
12:29:18.752	10.139753	-4.7933383	-0.7039168	0.47290805	-0.107209906	1.2069554	5.352252	-8.065335	-1.5727795	Walking_Idle
12:29:18.774	10.139753	-4.7933383	-0.7039168	0.47290805	-0.107209906	1.2069554	5.352252	-8.065335	-1.5727795	Walking_Idle
12:29:18.797	10.139753	-4.7933383	-0.7039168	0.47290805	-0.107209906	1.2069554	5.352252	-8.065335	-1.5727795	Walking_Idle
12:29:18.820	10.139753	-4.7933383	-0.7039168	0.47290805	-0.107209906	1.2069554	5.352252	-8.065335	-1.5727795	Walking_Idle
12:29:18.844	10.139753	-4.7933383	-0.7039168	0.47290805	-0.107209906	1.2069554	5.352252	-8.065335	-1.5727795	Walking_Idle
12:29:18.867	10.139753	-4.7933383	-0.7039168	0.47290805	-0.107209906	1.2069554	5.352252	-8.065335	-1.5727795	Walking_Idle
12:29:18.889	10.139753	-4.7933383	-0.7039168	0.47290805	-0.107209906	1.2069554	5.352252	-8.065335	-1.5727795	Walking_Idle
12:29:18.913	7.405492	-4.4389853	-0.35435268	-0.2607411	0.2758026	0.34807894	6.0104504	-7.685189	-0.9912305	Walking_Idle
12:29:18.936	7.405492	-4.4389853	-0.35435268	-0.2607411	0.2758026	0.34807894	6.0104504	-7.685189	-0.9912305	Walking_Idle
12:29:18.960	7.405492	-4.4389853	-0.35435268	-0.2607411	0.2758026	0.34807894	6.0104504	-7.685189	-0.9912305	Walking_Idle
12:29:18.981	7.405492	-4.4389853	-0.35435268	-0.2607411	0.2758026	0.34807894	6.0104504	-7.685189	-0.9912305	Walking_Idle
12:29:19.003	7.405492	-4.4389853	-0.35435268	-0.2607411	0.2758026	0.34807894	6.0104504	-7.685189	-0.9912305	Walking_Idle
12:29:19.025	7.405492	-4.4389853	-0.35435268	-0.2607411	0.2758026	0.34807894	6.0104504	-7.685189	-0.9912305	Walking_Idle
12:29:19.047	7.405492	-4.4389853	-0.35435268	-0.2607411	0.2758026	0.34807894	6.0104504	-7.685189	-0.9912305	Walking_Idle
12:29:19.071	7.405492	-4.4389853	-0.35435268	-0.2607411	0.2758026	0.34807894	6.0104504	-7.685189	-0.9912305	Walking_Idle
12:29:19.093	10.858036	-8.48531	-0.65363705	-0.47454396	0.56779623	-0.6140338	6.9408135	-6.877697	-0.8321657	Walking_Idle
12:29:19.115	10.858036	-8.48531	-0.65363705	-0.47454396	0.56779623	-0.6140338	6.9408135	-6.877697	-0.8321657	Walking_Idle
12:29:19.137	10.858036	-8.48531	-0.65363705	-0.47454396	0.56779623	-0.6140338	6.9408135	-6.877697	-0.8321657	Walking_Idle
12:29:19.158	10.858036	-8.48531	-0.65363705	-0.47454396	0.56779623	-0.6140338	6.9408135	-6.877697	-0.8321657	Walking_Idle
12:29:19.180	10.858036	-8.48531	-0.65363705	-0.47454396	0.56779623	-0.6140338	6.9408135	-6.877697	-0.8321657	Walking_Idle
12:29:19.203	10.858036	-8.48531	-0.65363705	-0.47454396	0.56779623	-0.6140338	6.9408135	-6.877697	-0.8321657	Walking_Idle
12:29:19.226	10.858036	-8.48531	-0.65363705	-0.47454396	0.56779623	-0.6140338	6.9408135	-6.877697	-0.8321657	Walking_Idle
12:29:19.249	10.858036	-8.48531	-0.65363705	-0.47454396	0.56779623	-0.6140338	6.9408135	-6.877697	-0.8321657	Walking_Idle
12:29:19.272	9.766247	-8.791777	-0.72546524	0.56942475	-0.9966297	-1.4240412	8.052083	-5.5480804	-0.74343646	Walking_Idle
12:29:19.295	9.766247	-8.791777	-0.72546524	0.56942475	-0.9966297	-1.4240412	8.052083	-5.5480804	-0.74343646	Walking_Idle
12:29:19.318	9.766247	-8.791777	-0.72546524	0.56942475	-0.9966297	-1.4240412	8.052083	-5.5480804	-0.74343646	Walking_Idle
12:29:19.341	9.766247	-8.791777	-0.72546524	0.56942475	-0.9966297	-1.4240412	8.052083	-5.5480804	-0.74343646	Walking_Idle
12:29:19.363	9.766247	-8.791777	-0.72546524	0.56942475	-0.9966297	-1.4240412	8.052083	-5.5480804	-0.74343646	Walking_Idle
12:29:19.385	9.766247	-8.791777	-0.72546524	0.56942475	-0.9966297	-1.4240412	8.052083	-5.5480804	-0.74343646	Walking_Idle
12:29:19.409	9.766247	-8.791777	-0.72546524	0.56942475	-0.9966297	-1.4240412	8.052083	-5.5480804	-0.74343646	Walking_Idle
12:29:19.432	9.766247	-8.791777	-0.72546524	0.56942475	-0.9966297	-1.4240412	8.052083	-5.5480804	-0.74343646	Walking_Idle
12:29:19.455	4.5084195	-4.8723493	-0.845179	0.92678094	-0.39920348	-1.3537916	8.865639	-4.1677146	-0.447894	Walking_Idle
12:29:19.478	4.5084195	-4.8723493	-0.845179	0.92678094	-0.39920348	-1.3537916	8.865639	-4.1677146	-0.447894	Walking_Idle
12:29:19.501	4.5084195	-4.8723493	-0.845179	0.92678094	-0.39920348	-1.3537916	8.865639	-4.1677146	-0.447894	Walking_Idle
12:29:19.524	4.5084195	-4.8723493	-0.845179	0.92678094	-0.39920348	-1.3537916	8.865639	-4.1677146	-0.447894	Walking_Idle
12:29:19.546	4.5084195	-4.8723493	-0.845179	0.92678094	-0.39920348	-1.3537916	8.865639	-4.1677146	-0.447894	Walking_Idle
12:29:19.569	4.5084195	-4.8723493	-0.845179	0.92678094	-0.39920348	-1.3537916	8.865639	-4.1677146	-0.447894	Walking_Idle
12:29:19.591	4.5084195	-4.8723493	-0.845179	0.92678094	-0.39920348	-1.3537916	8.865639	-4.1677146	-0.447894	Walking_Idle
12:29:19.614	4.5084195	-4.8723493	-0.845179	0.92678094	-0.39920348	-1.3537916	8.865639	-4.1677146	-0.447894	Walking_Idle
12:29:19.639	5.978504	-7.8891354	0.014365649	-0.36764252	-0.041847326	1.1055518	8.522677	-4.7892985	-0.77246904	Walking_Idle
12:29:19.661	5.978504	-7.8891354	0.014365649	-0.36764252	-0.041847326	1.1055518	8.522677	-4.7892985	-0.77246904	Walking_Idle
12:29:19.683	5.978504	-7.8891354	0.014365649	-0.36764252	-0.041847326	1.1055518	8.522677	-4.7892985	-0.77246904	Walking_Idle
12:29:19.705	5.978504	-7.8891354	0.014365649	-0.36764252	-0.041847326	1.1055518	8.522677	-4.7892985	-0.77246904	Walking_Idle
12:29:19.729	5.978504	-7.8891354	0.014365649	-0.36764252	-0.041847326	1.1055518	8.522677	-4.7892985	-0.77246904	Walking_Idle
12:29:19.753	5.978504	-7.8891354	0.014365649	-0.36764252	-0.041847326	1.1055518	8.522677	-4.7892985	-0.77246904	Walking_Idle
12:29:19.775	5.978504	-7.8891354	0.014365649	-0.36764252	-0.041847326	1.1055518	8.522677	-4.7892985	-0.77246904	Walking_Idle
12:29:19.797	5.978504	-7.8891354	0.014365649	-0.36764252	-0.041847326	1.1055518	8.522677	-4.7892985	-0.77246904	Walking_Idle
12:29:19.820	10.443827	-6.304126	-2.710319	-0.23386304	0.14813177	1.1617515	6.453713	-7.2771034	-1.2503076	Walking_Idle
12:29:19.846	10.443827	-6.304126	-2.710319	-0.23386304	0.14813177	1.1617515	6.453713	-7.2771034	-1.2503076	Walking_Idle
12:29:19.870	10.443827	-6.304126	-2.710319	-0.23386304	0.14813177	1.1617515	6.453713	-7.2771034	-1.2503076	Walking_Idle
12:29:19.892	10.443827	-6.304126	-2.710319	-0.23386304	0.14813177	1.1617515	6.453713	-7.2771034	-1.2503076	Walking_Idle
12:29:19.915	10.443827	-6.304126	-2.710319	-0.23386304	0.14813177	1.1617515	6.453713	-7.2771034	-1.2503076	Walking_Idle
12:29:19.937	10.443827	-6.304126	-2.710319	-0.23386304	0.14813177	1.1617515	6.453713	-7.2771034	-1.2503076	Walking_Idle
12:29:19.958	10.443827	-6.304126	-2.710319	-0.23386304	0.14813177	1.1617515	6.453713	-7.2771034	-1.2503076	Walking_Idle
12:29:19.979	6.038361	-3.5147953	-1.0965779	-0.3206059	0.53297687	0.25644916	6.5238934	-7.2437167	-1.0665321	Walking_Idle
12:29:20.001	6.038361	-3.5147953	-1.0965779	-0.3206059	0.53297687	0.25644916	6.5238934	-7.2437167	-1.0665321	Walking_Idle
12:29:20.023	6.038361	-3.5147953	-1.0965779	-0.3206059	0.53297687	0.25644916	6.5238934	-7.2437167	-1.0665321	Walking_Idle
12:29:20.046	6.038361	-3.5147953	-1.0965779	-0.3206059	0.53297687	0.25644916	6.5238934	-7.2437167	-1.0665321	Walking_Idle
12:29:20.069	6.038361	-3.5147953	-1.0965779	-0.3206059	0.53297687	0.25644916	6.5238934	-7.2437167	-1.0665321	Walking_Idle
12:29:20.092	6.038361	-3.5147953	-1.0965779	-0.3206059	0.53297687	0.25644916	6.5238934	-7.2437167	-1.0665321	Walking_Idle
12:29:20.115	6.038361	-3.5147953	-1.0965779	-0.3206059	0.53297687	0.25644916	6.5238934	-7.2437167	-1.0665321	Walking_Idle
12:29:20.138	6.038361	-3.5147953	-1.0965779	-0.3206059	0.53297687	0.25644916	6.5238934	-7.2437167	-1.0665321	Walking_Idle
12:29:20.161	9.799767	-6.8332605	-1.2402344	-0.14834191	-0.068114534	0.30592927	6.8529015	-6.9342375	-1.0602614	Walking_Idle
12:29:20.184	9.799767	-6.8332605	-1.2402344	-0.14834191	-0.068114534	0.30592927	6.8529015	-6.9342375	-1.0602614	Walking_Idle
12:29:20.206	9.799767	-6.8332605	-1.2402344	-0.14834191	-0.068114534	0.30592927	6.8529015	-6.9342375	-1.0602614	Walking_Idle
12:29:20.229	9.799767	-6.8332605	-1.2402344	-0.14834191	-0.068114534	0.30592927	6.8529015	-6.9342375	-1.0602614	Walking_Idle
12:29:20.252	9.799767	-6.8332605	-1.2402344	-0.14834191	-0.068114534	0.30592927	6.8529015	-6.9342375	-1.0602614	Walking_Idle
12:29:20.275	9.799767	-6.8332605	-1.2402344	-0.14834191	-0.068114534	0.30592927	6.8529015	-6.9342375	-1.0602614	Walking_Idle
12:29:20.297	9.799767	-6.8332605	-1.2402344	-0.14834191	-0.068114534	0.30592927	6.8529015	-6.9342375	-1.0602614	Walking_Idle
12:29:20.321	9.799767	-6.8332605	-1.2402344	-0.14834191	-0.068114534	0.30592927	6.8529015	-6.9342375	-1.0602614	Walking_Idle
12:29:20.344	10.010463	-6.5603127	0.28970724	0.7007608	-0.23610248	-1.170532	7.509544	-6.2512064	-0.83617145	Walking_Idle
12:29:20.367	10.010463	-6.5603127	0.28970724	0.7007608	-0.23610248	-1.170532	7.509544	-6.2512064	-0.83617145	Walking_Idle
12:29:20.389	10.010463	-6.5603127	0.28970724	0.7007608	-0.23610248	-1.170532	7.509544	-6.2512064	-0.83617145	Walking_Idle
12:29:20.412	10.010463	-6.5603127	0.28970724	0.7007608	-0.23610248	-1.170532	7.509544	-6.2512064	-0.83617145	Walking_Idle
12:29:20.436	10.010463	-6.5603127	0.28970724	0.7007608	-0.23610248	-1.170532	7.509544	-6.2512064	-0.83617145	Walking_Idle
12:29:20.459	10.010463	-6.5603127	0.28970724	0.7007608	-0.23610248	-1.170532	7.509544	-6.2512064	-0.83617145	Walking_Idle
12:29:20.482	10.010463	-6.5603127	0.28970724	0.7007608	-0.23610248	-1.170532	7.509544	-6.2512064	-0.83617145	Walking_Idle
12:29:20.504	10.010463	-6.5603127	0.28970724	0.7007608	-0.23610248	-1.170532	7.509544	-6.2512064	-0.83617145	Walking_Idle
12:29:20.528	5.8420305	-5.157268	-0.36871833	0.98298055	0.017406605	-1.4570278	8.712791	-4.475316	-0.478271	Walking_Idle
12:29:20.552	5.8420305	-5.157268	-0.36871833	0.98298055	0.017406605	-1.4570278	8.712791	-4.475316	-0.478271	Walking_Idle
12:29:20.576	5.8420305	-5.157268	-0.36871833	0.98298055	0.017406605	-1.4570278	8.712791	-4.475316	-0.478271	Walking_Idle
12:29:20.599	5.8420305	-5.157268	-0.36871833	0.98298055	0.017406605	-1.4570278	8.712791	-4.475316	-0.478271	Walking_Idle
12:29:20.621	5.8420305	-5.157268	-0.36871833	0.98298055	0.017406605	-1.4570278	8.712791	-4.475316	-0.478271	Walking_Idle
12:29:20.642	5.8420305	-5.157268	-0.36871833	0.98298055	0.017406605	-1.4570278	8.712791	-4.475316	-0.478271	Walking_Idle
12:29:20.664	5.8420305	-5.157268	-0.36871833	0.98298055	0.017406605	-1.4570278	8.712791	-4.475316	-0.478271	Walking_Idle
12:29:20.686	5.8420305	-5.157268	-0.36871833	0.98298055	0.017406605	-1.4570278	8.712791	-4.475316	-0.478271	Walking_Idle
12:29:20.709	3.9098508	-6.28976	-1.4676905	0.16381024	-0.010693196	-0.054481238	8.857624	-4.1818414	-0.474125	Walking_Idle
12:29:20.732	3.9098508	-6.28976	-1.4676905	0.16381024	-0.010693196	-0.054481238	8.857624	-4.1818414	-0.474125	Walking_Idle
12:29:20.754	3.9098508	-6.28976	-1.4676905	0.16381024	-0.010693196	-0.054481238	8.857624	-4.1818414	-0.474125	Walking_Idle
12:29:20.778	3.9098508	-6.28976	-1.4676905	0.16381024	-0.010693196	-0.054481238	8.857624	-4.1818414	-0.474125	Walking_Idle
12:29:20.800	3.9098508	-6.28976	-1.4676905	0.16381024	-0.010693196	-0.054481238	8.857624	-4.1818414	-0.474125	Walking_Idle
12:29:20.823	3.9098508	-6.28976	-1.4676905	0.16381024	-0.010693196	-0.054481238	8.857624	-4.1818414	-0.474125	Walking_Idle
12:29:20.845	3.9098508	-6.28976	-1.4676905	0.16381024	-0.010693196	-0.054481238	8.857624	-4.1818414	-0.474125	Walking_Idle
12:29:20.869	3.9098508	-6.28976	-1.4676905	0.16381024	-0.010693196	-0.054481238	8.857624	-4.1818414	-0.474125	Walking_Idle
12:29:20.891	9.58907	-7.6975937	0.117319465	-1.054866	-0.26786748	2.0896559	6.9704547	-6.7478447	-1.4314883	Walking_Idle
12:29:20.914	9.58907	-7.6975937	0.117319465	-1.054866	-0.26786748	2.0896559	6.9704547	-6.7478447	-1.4314883	Walking_Idle
12:29:20.937	9.58907	-7.6975937	0.117319465	-1.054866	-0.26786748	2.0896559	6.9704547	-6.7478447	-1.4314883	Walking_Idle
12:29:20.960	9.58907	-7.6975937	0.117319465	-1.054866	-0.26786748	2.0896559	6.9704547	-6.7478447	-1.4314883	Walking_Idle
12:29:20.982	9.58907	-7.6975937	0.117319465	-1.054866	-0.26786748	2.0896559	6.9704547	-6.7478447	-1.4314883	Walking_Idle
12:29:21.006	9.58907	-7.6975937	0.117319465	-1.054866	-0.26786748	2.0896559	6.9704547	-6.7478447	-1.4314883	Walking_Idle
12:29:21.029	9.58907	-7.6975937	0.117319465	-1.054866	-0.26786748	2.0896559	6.9704547	-6.7478447	-1.4314883	Walking_Idle
12:29:21.052	9.58907	-7.6975937	0.117319465	-1.054866	-0.26786748	2.0896559	6.9704547	-6.7478447	-1.4314883	Walking_Idle
12:29:21.075	6.9505796	-3.7877429	-0.10055954	-0.59121925	0.99051493	0.3260878	6.1009803	-7.4973946	-1.6544541	Walking_Idle
12:29:21.098	6.9505796	-3.7877429	-0.10055954	-0.59121925	0.99051493	0.3260878	6.1009803	-7.4973946	-1.6544541	Walking_Idle
12:29:21.121	6.9505796	-3.7877429	-0.10055954	-0.59121925	0.99051493	0.3260878	6.1009803	-7.4973946	-1.6544541	Walking_Idle
12:29:21.144	6.9505796	-3.7877429	-0.10055954	-0.59121925	0.99051493	0.3260878	6.1009803	-7.4973946	-1.6544541	Walking_Idle
12:29:21.166	6.9505796	-3.7877429	-0.10055954	-0.59121925	0.99051493	0.3260878	6.1009803	-7.4973946	-1.6544541	Walking_Idle
12:29:21.189	6.9505796	-3.7877429	-0.10055954	-0.59121925	0.99051493	0.3260878	6.1009803	-7.4973946	-1.6544541	Walking_Idle
12:29:21.212	6.9505796	-3.7877429	-0.10055954	-0.59121925	0.99051493	0.3260878	6.1009803	-7.4973946	-1.6544541	Walking_Idle
12:29:21.239	6.9505796	-3.7877429	-0.10055954	-0.59121925	0.99051493	0.3260878	6.1009803	-7.4973946	-1.6544541	Walking_Idle
12:29:21.263	7.9992723	-5.011217	-0.64166564	-0.23264131	0.27641347	0.19963871	6.8202605	-6.9609756	-1.094937	Walking_Idle
12:29:21.286	7.9992723	-5.011217	-0.64166564	-0.23264131	0.27641347	0.19963871	6.8202605	-6.9609756	-1.094937	Walking_Idle
12:29:21.308	7.9992723	-5.011217	-0.64166564	-0.23264131	0.27641347	0.19963871	6.8202605	-6.9609756	-1.094937	Walking_Idle
12:29:21.331	7.9992723	-5.011217	-0.64166564	-0.23264131	0.27641347	0.19963871	6.8202605	-6.9609756	-1.094937	Walking_Idle
12:29:21.354	7.9992723	-5.011217	-0.64166564	-0.23264131	0.27641347	0.19963871	6.8202605	-6.9609756	-1.094937	Walking_Idle
12:29:21.377	7.9992723	-5.011217	-0.64166564	-0.23264131	0.27641347	0.19963871	6.8202605	-6.9609756	-1.094937	Walking_Idle
12:29:21.400	7.9992723	-5.011217	-0.64166564	-0.23264131	0.27641347	0.19963871	6.8202605	-6.9609756	-1.094937	Walking_Idle
12:29:21.424	11.791803	-7.345635	-0.6608198	0.1503712	0.11209072	-0.06547681	7.1201296	-6.698961	-0.7730536	Walking_Idle
12:29:21.447	11.791803	-7.345635	-0.6608198	0.1503712	0.11209072	-0.06547681	7.1201296	-6.698961	-0.7730536	Walking_Idle
12:29:21.471	11.791803	-7.345635	-0.6608198	0.1503712	0.11209072	-0.06547681	7.1201296	-6.698961	-0.7730536	Walking_Idle
12:29:21.494	11.791803	-7.345635	-0.6608198	0.1503712	0.11209072	-0.06547681	7.1201296	-6.698961	-0.7730536	Walking_Idle
12:29:21.517	11.791803	-7.345635	-0.6608198	0.1503712	0.11209072	-0.06547681	7.1201296	-6.698961	-0.7730536	Walking_Idle
12:29:21.540	11.791803	-7.345635	-0.6608198	0.1503712	0.11209072	-0.06547681	7.1201296	-6.698961	-0.7730536	Walking_Idle
12:29:21.562	11.791803	-7.345635	-0.6608198	0.1503712	0.11209072	-0.06547681	7.1201296	-6.698961	-0.7730536	Walking_Idle
12:29:21.586	11.791803	-7.345635	-0.6608198	0.1503712	0.11209072	-0.06547681	7.1201296	-6.698961	-0.7730536	Walking_Idle
12:29:21.609	7.3145094	-6.759038	0.6296943	0.8974594	-0.6068977	-1.5358294	8.2611065	-5.2361236	-0.7121885	Walking_Idle
12:29:21.632	7.3145094	-6.759038	0.6296943	0.8974594	-0.6068977	-1.5358294	8.2611065	-5.2361236	-0.7121885	Walking_Idle
12:29:21.655	7.3145094	-6.759038	0.6296943	0.8974594	-0.6068977	-1.5358294	8.2611065	-5.2361236	-0.7121885	Walking_Idle
12:29:21.679	7.3145094	-6.759038	0.6296943	0.8974594	-0.6068977	-1.5358294	8.2611065	-5.2361236	-0.7121885	Walking_Idle
12:29:21.702	7.3145094	-6.759038	0.6296943	0.8974594	-0.6068977	-1.5358294	8.2611065	-5.2361236	-0.7121885	Walking_Idle
12:29:21.725	7.3145094	-6.759038	0.6296943	0.8974594	-0.6068977	-1.5358294	8.2611065	-5.2361236	-0.7121885	Walking_Idle
12:29:21.748	7.3145094	-6.759038	0.6296943	0.8974594	-0.6068977	-1.5358294	8.2611065	-5.2361236	-0.7121885	Walking_Idle
12:29:21.771	7.3145094	-6.759038	0.6296943	0.8974594	-0.6068977	-1.5358294	8.2611065	-5.2361236	-0.7121885	Walking_Idle
12:29:21.795	3.6512692	-4.7167215	-1.5610672	0.7025934	-0.28374997	-0.75147843	8.910223	-4.0700274	-0.46120706	Walking_Idle
12:29:21.818	3.6512692	-4.7167215	-1.5610672	0.7025934	-0.28374997	-0.75147843	8.910223	-4.0700274	-0.46120706	Walking_Idle
12:29:21.840	3.6512692	-4.7167215	-1.5610672	0.7025934	-0.28374997	-0.75147843	8.910223	-4.0700274	-0.46120706	Walking_Idle
12:29:21.862	3.6512692	-4.7167215	-1.5610672	0.7025934	-0.28374997	-0.75147843	8.910223	-4.0700274	-0.46120706	Walking_Idle
12:29:21.885	3.6512692	-4.7167215	-1.5610672	0.7025934	-0.28374997	-0.75147843	8.910223	-4.0700274	-0.46120706	Walking_Idle
12:29:21.908	3.6512692	-4.7167215	-1.5610672	0.7025934	-0.28374997	-0.75147843	8.910223	-4.0700274	-0.46120706	Walking_Idle
12:29:21.931	3.6512692	-4.7167215	-1.5610672	0.7025934	-0.28374997	-0.75147843	8.910223	-4.0700274	-0.46120706	Walking_Idle
12:29:21.955	3.6512692	-4.7167215	-1.5610672	0.7025934	-0.28374997	-0.75147843	8.910223	-4.0700274	-0.46120706	Walking_Idle
12:29:21.979	9.29218	-10.439038	-0.4166038	-0.80074596	-0.04490165	1.8899028	7.739921	-5.8779697	-1.3088673	Walking_Idle
12:29:22.002	9.29218	-10.439038	-0.4166038	-0.80074596	-0.04490165	1.8899028	7.739921	-5.8779697	-1.3088673	Walking_Idle
12:29:22.025	9.29218	-10.439038	-0.4166038	-0.80074596	-0.04490165	1.8899028	7.739921	-5.8779697	-1.3088673	Walking_Idle
12:29:22.047	9.29218	-10.439038	-0.4166038	-0.80074596	-0.04490165	1.8899028	7.739921	-5.8779697	-1.3088673	Walking_Idle
12:29:22.070	9.29218	-10.439038	-0.4166038	-0.80074596	-0.04490165	1.8899028	7.739921	-5.8779697	-1.3088673	Walking_Idle
12:29:22.093	9.29218	-10.439038	-0.4166038	-0.80074596	-0.04490165	1.8899028	7.739921	-5.8779697	-1.3088673	Walking_Idle
12:29:22.116	9.29218	-10.439038	-0.4166038	-0.80074596	-0.04490165	1.8899028	7.739921	-5.8779697	-1.3088673	Walking_Idle
12:29:22.139	10.108628	-5.8444247	-0.80208206	-0.031666644	0.051004194	0.77385205	6.086476	-7.5770473	-1.3088428	Walking_Idle
12:29:22.162	10.108628	-5.8444247	-0.80208206	-0.031666644	0.051004194	0.77385205	6.086476	-7.5770473	-1.3088428	Walking_Idle
12:29:22.185	10.108628	-5.8444247	-0.80208206	-0.031666644	0.051004194	0.77385205	6.086476	-7.5770473	-1.3088428	Walking_Idle
12:29:22.208	10.108628	-5.8444247	-0.80208206	-0.031666644	0.051004194	0.77385205	6.086476	-7.5770473	-1.3088428	Walking_Idle
12:29:22.230	10.108628	-5.8444247	-0.80208206	-0.031666644	0.051004194	0.77385205	6.086476	-7.5770473	-1.3088428	Walking_Idle
12:29:22.252	10.108628	-5.8444247	-0.80208206	-0.031666644	0.051004194	0.77385205	6.086476	-7.5770473	-1.3088428	Walking_Idle
12:29:22.274	10.108628	-5.8444247	-0.80208206	-0.031666644	0.051004194	0.77385205	6.086476	-7.5770473	-1.3088428	Walking_Idle
12:29:22.297	10.108628	-5.8444247	-0.80208206	-0.031666644	0.051004194	0.77385205	6.086476	-7.5770473	-1.3088428	Walking_Idle
12:29:22.320	6.4693303	-4.07745	-0.91700727	-0.3346558	0.2935177	0.14160651	6.603546	-7.180478	-1.001943	Walking_Idle
12:29:22.343	6.4693303	-4.07745	-0.91700727	-0.3346558	0.2935177	0.14160651	6.603546	-7.180478	-1.001943	Walking_Idle
12:29:22.365	6.4693303	-4.07745	-0.91700727	-0.3346558	0.2935177	0.14160651	6.603546	-7.180478	-1.001943	Walking_Idle
12:29:22.390	6.4693303	-4.07745	-0.91700727	-0.3346558	0.2935177	0.14160651	6.603546	-7.180478	-1.001943	Walking_Idle
12:29:22.413	6.4693303	-4.07745	-0.91700727	-0.3346558	0.2935177	0.14160651	6.603546	-7.180478	-1.001943	Walking_Idle
12:29:22.435	6.4693303	-4.07745	-0.91700727	-0.3346558	0.2935177	0.14160651	6.603546	-7.180478	-1.001943	Walking_Idle
12:29:22.458	6.4693303	-4.07745	-0.91700727	-0.3346558	0.2935177	0.14160651	6.603546	-7.180478	-1.001943	Walking_Idle
12:29:22.480	6.4693303	-4.07745	-0.91700727	-0.3346558	0.2935177	0.14160651	6.603546	-7.180478	-1.001943	Walking_Idle
12:29:22.504	10.841276	-7.8987126	-0.75180227	-0.21309362	0.25808752	0.05486364	7.0094604	-6.7823944	-1.0181676	Walking_Idle
12:29:22.527	10.841276	-7.8987126	-0.75180227	-0.21309362	0.25808752	0.05486364	7.0094604	-6.7823944	-1.0181676	Walking_Idle
12:29:22.550	10.841276	-7.8987126	-0.75180227	-0.21309362	0.25808752	0.05486364	7.0094604	-6.7823944	-1.0181676	Walking_Idle
12:29:22.573	10.841276	-7.8987126	-0.75180227	-0.21309362	0.25808752	0.05486364	7.0094604	-6.7823944	-1.0181676	Walking_Idle
12:29:22.596	10.841276	-7.8987126	-0.75180227	-0.21309362	0.25808752	0.05486364	7.0094604	-6.7823944	-1.0181676	Walking_Idle
12:29:22.620	10.841276	-7.8987126	-0.75180227	-0.21309362	0.25808752	0.05486364	7.0094604	-6.7823944	-1.0181676	Walking_Idle
12:29:22.644	10.841276	-7.8987126	-0.75180227	-0.21309362	0.25808752	0.05486364	7.0094604	-6.7823944	-1.0181676	Walking_Idle
12:29:22.667	10.841276	-7.8987126	-0.75180227	-0.21309362	0.25808752	0.05486364	7.0094604	-6.7823944	-1.0181676	Walking_Idle
12:29:22.689	8.952193	-8.0687065	-0.21069619	0.6036332	-0.93432146	-1.2139034	7.669698	-6.0460033	-0.88977325	Walking_Idle
12:29:22.713	8.952193	-8.0687065	-0.21069619	0.6036332	-0.93432146	-1.2139034	7.669698	-6.0460033	-0.88977325	Walking_Idle
12:29:22.736	8.952193	-8.0687065	-0.21069619	0.6036332	-0.93432146	-1.2139034	7.669698	-6.0460033	-0.88977325	Walking_Idle
12:29:22.760	8.952193	-8.0687065	-0.21069619	0.6036332	-0.93432146	-1.2139034	7.669698	-6.0460033	-0.88977325	Walking_Idle
12:29:22.783	8.952193	-8.0687065	-0.21069619	0.6036332	-0.93432146	-1.2139034	7.669698	-6.0460033	-0.88977325	Walking_Idle
12:29:22.806	8.952193	-8.0687065	-0.21069619	0.6036332	-0.93432146	-1.2139034	7.669698	-6.0460033	-0.88977325	Walking_Idle
12:29:22.829	8.952193	-8.0687065	-0.21069619	0.6036332	-0.93432146	-1.2139034	7.669698	-6.0460033	-0.88977325	Walking_Idle
12:29:22.852	8.952193	-8.0687065	-0.21069619	0.6036332	-0.93432146	-1.2139034	7.669698	-6.0460033	-0.88977325	Walking_Idle
12:29:22.874	4.477294	-4.9441776	-0.3974496	0.9921435	-0.45234877	-0.92435336	8.45925	-4.905142	-0.74211717	Walking_Idle
12:29:22.896	4.477294	-4.9441776	-0.3974496	0.9921435	-0.45234877	-0.92435336	8.45925	-4.905142	-0.74211717	Walking_Idle
12:29:22.918	4.477294	-4.9441776	-0.3974496	0.9921435	-0.45234877	-0.92435336	8.45925	-4.905142	-0.74211717	Walking_Idle
12:29:22.941	4.477294	-4.9441776	-0.3974496	0.9921435	-0.45234877	-0.92435336	8.45925	-4.905142	-0.74211717	Walking_Idle
12:29:22.964	4.477294	-4.9441776	-0.3974496	0.9921435	-0.45234877	-0.92435336	8.45925	-4.905142	-0.74211717	Walking_Idle
12:29:22.986	4.477294	-4.9441776	-0.3974496	0.9921435	-0.45234877	-0.92435336	8.45925	-4.905142	-0.74211717	Walking_Idle
12:29:23.009	4.477294	-4.9441776	-0.3974496	0.9921435	-0.45234877	-0.92435336	8.45925	-4.905142	-0.74211717	Walking_Idle
12:29:23.032	4.477294	-4.9441776	-0.3974496	0.9921435	-0.45234877	-0.92435336	8.45925	-4.905142	-0.74211717	Walking_Idle
12:29:23.055	6.193989	-8.118986	-0.66800267	-0.5625085	0.023515256	0.50079525	8.206731	-5.3128395	-0.77017075	Walking_Idle
12:29:23.079	6.193989	-8.118986	-0.66800267	-0.5625085	0.023515256	0.50079525	8.206731	-5.3128395	-0.77017075	Walking_Idle
12:29:23.102	6.193989	-8.118986	-0.66800267	-0.5625085	0.023515256	0.50079525	8.206731	-5.3128395	-0.77017075	Walking_Idle
12:29:23.124	6.193989	-8.118986	-0.66800267	-0.5625085	0.023515256	0.50079525	8.206731	-5.3128395	-0.77017075	Walking_Idle
12:29:23.147	6.193989	-8.118986	-0.66800267	-0.5625085	0.023515256	0.50079525	8.206731	-5.3128395	-0.77017075	Walking_Idle
12:29:23.171	6.193989	-8.118986	-0.66800267	-0.5625085	0.023515256	0.50079525	8.206731	-5.3128395	-0.77017075	Walking_Idle
12:29:23.194	6.193989	-8.118986	-0.66800267	-0.5625085	0.023515256	0.50079525	8.206731	-5.3128395	-0.77017075	Walking_Idle
12:29:23.218	6.193989	-8.118986	-0.66800267	-0.5625085	0.023515256	0.50079525	8.206731	-5.3128395	-0.77017075	Walking_Idle
12:29:23.241	9.996098	-5.978504	-1.7430321	0.37944567	0.05650198	1.4555776	6.3226933	-7.4387827	-0.9263374	Walking_Idle
12:29:23.264	9.996098	-5.978504	-1.7430321	0.37944567	0.05650198	1.4555776	6.3226933	-7.4387827	-0.9263374	Walking_Idle
12:29:23.287	9.996098	-5.978504	-1.7430321	0.37944567	0.05650198	1.4555776	6.3226933	-7.4387827	-0.9263374	Walking_Idle
12:29:23.311	9.996098	-5.978504	-1.7430321	0.37944567	0.05650198	1.4555776	6.3226933	-7.4387827	-0.9263374	Walking_Idle
12:29:23.334	9.996098	-5.978504	-1.7430321	0.37944567	0.05650198	1.4555776	6.3226933	-7.4387827	-0.9263374	Walking_Idle
12:29:23.357	9.996098	-5.978504	-1.7430321	0.37944567	0.05650198	1.4555776	6.3226933	-7.4387827	-0.9263374	Walking_Idle
12:29:23.380	9.996098	-5.978504	-1.7430321	0.37944567	0.05650198	1.4555776	6.3226933	-7.4387827	-0.9263374	Walking_Idle
12:29:23.403	5.899493	-4.7191157	0.6273	-0.5270784	0.85245943	0.24789706	6.3324018	-7.419429	-1.011383	Walking_Idle
12:29:23.427	5.899493	-4.7191157	0.6273	-0.5270784	0.85245943	0.24789706	6.3324018	-7.419429	-1.011383	Walking_Idle
12:29:23.450	5.899493	-4.7191157	0.6273	-0.5270784	0.85245943	0.24789706	6.3324018	-7.419429	-1.011383	Walking_Idle
12:29:23.473	5.899493	-4.7191157	0.6273	-0.5270784	0.85245943	0.24789706	6.3324018	-7.419429	-1.011383	Walking_Idle
12:29:23.496	5.899493	-4.7191157	0.6273	-0.5270784	0.85245943	0.24789706	6.3324018	-7.419429	-1.011383	Walking_Idle
12:29:23.519	5.899493	-4.7191157	0.6273	-0.5270784	0.85245943	0.24789706	6.3324018	-7.419429	-1.011383	Walking_Idle
12:29:23.549	5.899493	-4.7191157	0.6273	-0.5270784	0.85245943	0.24789706	6.3324018	-7.419429	-1.011383	Walking_Idle
12:29:23.571	5.899493	-4.7191157	0.6273	-0.5270784	0.85245943	0.24789706	6.3324018	-7.419429	-1.011383	Walking_Idle
12:29:23.593	7.886741	-5.8204823	-1.0032011	-0.06465337	0.30695674	0.10006767	6.7529883	-7.0698433	-0.76436406	Walking_Idle
12:29:23.616	7.886741	-5.8204823	-1.0032011	-0.06465337	0.30695674	0.10006767	6.7529883	-7.0698433	-0.76436406	Walking_Idle
12:29:23.638	7.886741	-5.8204823	-1.0032011	-0.06465337	0.30695674	0.10006767	6.7529883	-7.0698433	-0.76436406	Walking_Idle
12:29:23.662	7.886741	-5.8204823	-1.0032011	-0.06465337	0.30695674	0.10006767	6.7529883	-7.0698433	-0.76436406	Walking_Idle
12:29:23.684	7.886741	-5.8204823	-1.0032011	-0.06465337	0.30695674	0.10006767	6.7529883	-7.0698433	-0.76436406	Walking_Idle
12:29:23.707	7.886741	-5.8204823	-1.0032011	-0.06465337	0.30695674	0.10006767	6.7529883	-7.0698433	-0.76436406	Walking_Idle
12:29:23.730	7.886741	-5.8204823	-1.0032011	-0.06465337	0.30695674	0.10006767	6.7529883	-7.0698433	-0.76436406	Walking_Idle
12:29:23.753	7.886741	-5.8204823	-1.0032011	-0.06465337	0.30695674	0.10006767	6.7529883	-7.0698433	-0.76436406	Walking_Idle
12:29:23.777	11.037607	-6.6872096	-0.19633053	-0.023725396	0.1389688	-0.21819313	7.0767975	-6.7570047	-0.6571166	Walking_Idle
12:29:23.800	11.037607	-6.6872096	-0.19633053	-0.023725396	0.1389688	-0.21819313	7.0767975	-6.7570047	-0.6571166	Walking_Idle
12:29:23.823	11.037607	-6.6872096	-0.19633053	-0.023725396	0.1389688	-0.21819313	7.0767975	-6.7570047	-0.6571166	Walking_Idle
12:29:23.846	11.037607	-6.6872096	-0.19633053	-0.023725396	0.1389688	-0.21819313	7.0767975	-6.7570047	-0.6571166	Walking_Idle
12:29:23.869	11.037607	-6.6872096	-0.19633053	-0.023725396	0.1389688	-0.21819313	7.0767975	-6.7570047	-0.6571166	Walking_Idle
12:29:23.892	11.037607	-6.6872096	-0.19633053	-0.023725396	0.1389688	-0.21819313	7.0767975	-6.7570047	-0.6571166	Walking_Idle
12:29:23.914	11.037607	-6.6872096	-0.19633053	-0.023725396	0.1389688	-0.21819313	7.0767975	-6.7570047	-0.6571166	Walking_Idle
12:29:23.936	11.037607	-6.6872096	-0.19633053	-0.023725396	0.1389688	-0.21819313	7.0767975	-6.7570047	-0.6571166	Walking_Idle
12:29:23.959	6.3113084	-6.23948	-0.08140534	0.4722972	-0.67775804	-1.1809168	8.1637945	-5.357735	-0.90394795	Walking_Idle
12:29:23.982	6.3113084	-6.23948	-0.08140534	0.4722972	-0.67775804	-1.1809168	8.1637945	-5.357735	-0.90394795	Walking_Idle
12:29:24.005	6.3113084	-6.23948	-0.08140534	0.4722972	-0.67775804	-1.1809168	8.1637945	-5.357735	-0.90394795	Walking_Idle
12:29:24.028	6.3113084	-6.23948	-0.08140534	0.4722972	-0.67775804	-1.1809168	8.1637945	-5.357735	-0.90394795	Walking_Idle
12:29:24.051	6.3113084	-6.23948	-0.08140534	0.4722972	-0.67775804	-1.1809168	8.1637945	-5.357735	-0.90394795	Walking_Idle
12:29:24.074	6.3113084	-6.23948	-0.08140534	0.4722972	-0.67775804	-1.1809168	8.1637945	-5.357735	-0.90394795	Walking_Idle
12:29:24.097	6.3113084	-6.23948	-0.08140534	0.4722972	-0.67775804	-1.1809168	8.1637945	-5.357735	-0.90394795	Walking_Idle
12:29:24.121	4.295329	-5.2650104	-1.2091088	0.60974187	-0.38209927	-0.63541406	8.562287	-4.762666	-0.41775957	Walking_Idle
12:29:24.144	4.295329	-5.2650104	-1.2091088	0.60974187	-0.38209927	-0.63541406	8.562287	-4.762666	-0.41775957	Walking_Idle
12:29:24.168	4.295329	-5.2650104	-1.2091088	0.60974187	-0.38209927	-0.63541406	8.562287	-4.762666	-0.41775957	Walking_Idle
12:29:24.191	4.295329	-5.2650104	-1.2091088	0.60974187	-0.38209927	-0.63541406	8.562287	-4.762666	-0.41775957	Walking_Idle
12:29:24.214	4.295329	-5.2650104	-1.2091088	0.60974187	-0.38209927	-0.63541406	8.562287	-4.762666	-0.41775957	Walking_Idle
12:29:24.241	4.295329	-5.2650104	-1.2091088	0.60974187	-0.38209927	-0.63541406	8.562287	-4.762666	-0.41775957	Walking_Idle
12:29:24.264	4.295329	-5.2650104	-1.2091088	0.60974187	-0.38209927	-0.63541406	8.562287	-4.762666	-0.41775957	Walking_Idle
12:29:24.287	4.295329	-5.2650104	-1.2091088	0.60974187	-0.38209927	-0.63541406	8.562287	-4.762666	-0.41775957	Walking_Idle
12:29:24.309	8.346442	-10.527626	-2.300898	-0.6138212	0.25747666	1.4091519	7.5594974	-6.2137365	-0.64306647	Walking_Idle
12:29:24.332	8.346442	-10.527626	-2.300898	-0.6138212	0.25747666	1.4091519	7.5594974	-6.2137365	-0.64306647	Walking_Idle
12:29:24.356	8.346442	-10.527626	-2.300898	-0.6138212	0.25747666	1.4091519	7.5594974	-6.2137365	-0.64306647	Walking_Idle
12:29:24.379	8.346442	-10.527626	-2.300898	-0.6138212	0.25747666	1.4091519	7.5594974	-6.2137365	-0.64306647	Walking_Idle
12:29:24.401	8.346442	-10.527626	-2.300898	-0.6138212	0.25747666	1.4091519	7.5594974	-6.2137365	-0.64306647	Walking_Idle
12:29:24.424	8.346442	-10.527626	-2.300898	-0.6138212	0.25747666	1.4091519	7.5594974	-6.2137365	-0.64306647	Walking_Idle
12:29:24.446	8.346442	-10.527626	-2.300898	-0.6138212	0.25747666	1.4091519	7.5594974	-6.2137365	-0.64306647	Walking_Idle
12:29:24.469	8.346442	-10.527626	-2.300898	-0.6138212	0.25747666	1.4091519	7.5594974	-6.2137365	-0.64306647	Walking_Idle
12:29:24.492	9.311335	-5.873156	-1.525153	-0.383525	0.039397754	0.19169745	6.1105824	-7.583197	-1.1514392	Walking_Idle
12:29:24.514	9.311335	-5.873156	-1.525153	-0.383525	0.039397754	0.19169745	6.1105824	-7.583197	-1.1514392	Walking_Idle
12:29:24.537	9.311335	-5.873156	-1.525153	-0.383525	0.039397754	0.19169745	6.1105824	-7.583197	-1.1514392	Walking_Idle
12:29:24.560	9.311335	-5.873156	-1.525153	-0.383525	0.039397754	0.19169745	6.1105824	-7.583197	-1.1514392	Walking_Idle
12:29:24.584	9.311335	-5.873156	-1.525153	-0.383525	0.039397754	0.19169745	6.1105824	-7.583197	-1.1514392	Walking_Idle
12:29:24.607	9.311335	-5.873156	-1.525153	-0.383525	0.039397754	0.19169745	6.1105824	-7.583197	-1.1514392	Walking_Idle
12:29:24.630	9.311335	-5.873156	-1.525153	-0.383525	0.039397754	0.19169745	6.1105824	-7.583197	-1.1514392	Walking_Idle
12:29:24.653	9.311335	-5.873156	-1.525153	-0.383525	0.039397754	0.19169745	6.1105824	-7.583197	-1.1514392	Walking_Idle
12:29:24.676	5.9018874	-4.644893	-0.06943397	-0.5563999	0.56779623	0.025542108	6.767556	-7.030155	-0.9730501	Walking_Idle
12:29:24.700	5.9018874	-4.644893	-0.06943397	-0.5563999	0.56779623	0.025542108	6.767556	-7.030155	-0.9730501	Walking_Idle
12:29:24.723	5.9018874	-4.644893	-0.06943397	-0.5563999	0.56779623	0.025542108	6.767556	-7.030155	-0.9730501	Walking_Idle
12:29:24.746	5.9018874	-4.644893	-0.06943397	-0.5563999	0.56779623	0.025542108	6.767556	-7.030155	-0.9730501	Walking_Idle
12:29:24.769	5.9018874	-4.644893	-0.06943397	-0.5563999	0.56779623	0.025542108	6.767556	-7.030155	-0.9730501	Walking_Idle
12:29:24.791	5.9018874	-4.644893	-0.06943397	-0.5563999	0.56779623	0.025542108	6.767556	-7.030155	-0.9730501	Walking_Idle
12:29:24.815	5.9018874	-4.644893	-0.06943397	-0.5563999	0.56779623	0.025542108	6.767556	-7.030155	-0.9730501	Walking_Idle
12:29:24.839	10.659311	-7.5419655	-0.8140534	-0.76409405	0.6972996	-0.35502696	7.2945256	-6.504463	-0.80750066	Walking_Idle
12:29:24.861	10.659311	-7.5419655	-0.8140534	-0.76409405	0.6972996	-0.35502696	7.2945256	-6.504463	-0.80750066	Walking_Idle
12:29:24.884	10.659311	-7.5419655	-0.8140534	-0.76409405	0.6972996	-0.35502696	7.2945256	-6.504463	-0.80750066	Walking_Idle
12:29:24.907	10.659311	-7.5419655	-0.8140534	-0.76409405	0.6972996	-0.35502696	7.2945256	-6.504463	-0.80750066	Walking_Idle
12:29:24.931	10.659311	-7.5419655	-0.8140534	-0.76409405	0.6972996	-0.35502696	7.2945256	-6.504463	-0.80750066	Walking_Idle
12:29:24.953	10.659311	-7.5419655	-0.8140534	-0.76409405	0.6972996	-0.35502696	7.2945256	-6.504463	-0.80750066	Walking_Idle
12:29:24.975	10.659311	-7.5419655	-0.8140534	-0.76409405	0.6972996	-0.35502696	7.2945256	-6.504463	-0.80750066	Walking_Idle
12:29:24.997	10.659311	-7.5419655	-0.8140534	-0.76409405	0.6972996	-0.35502696	7.2945256	-6.504463	-0.80750066	Walking_Idle
12:29:25.021	8.063917	-7.802942	-3.2538195	-0.3468731	1.0289996	-1.2090166	8.217164	-5.352043	-0.06361527	Walking_Idle
12:29:25.044	8.063917	-7.802942	-3.2538195	-0.3468731	1.0289996	-1.2090166	8.217164	-5.352043	-0.06361527	Walking_Idle
12:29:25.067	8.063917	-7.802942	-3.2538195	-0.3468731	1.0289996	-1.2090166	8.217164	-5.352043	-0.06361527	Walking_Idle
12:29:25.089	8.063917	-7.802942	-3.2538195	-0.3468731	1.0289996	-1.2090166	8.217164	-5.352043	-0.06361527	Walking_Idle
12:29:25.112	8.063917	-7.802942	-3.2538195	-0.3468731	1.0289996	-1.2090166	8.217164	-5.352043	-0.06361527	Walking_Idle
12:29:25.135	8.063917	-7.802942	-3.2538195	-0.3468731	1.0289996	-1.2090166	8.217164	-5.352043	-0.06361527	Walking_Idle
12:29:25.159	8.063917	-7.802942	-3.2538195	-0.3468731	1.0289996	-1.2090166	8.217164	-5.352043	-0.06361527	Walking_Idle
12:29:25.182	8.063917	-7.802942	-3.2538195	-0.3468731	1.0289996	-1.2090166	8.217164	-5.352043	-0.06361527	Walking_Idle
12:29:25.205	10.381576	-3.8835137	-4.7167215	-1.7335372	1.3949077	-1.9994762	8.982258	-3.9193	0.35811493	Walking_Idle
12:29:25.228	10.381576	-3.8835137	-4.7167215	-1.7335372	1.3949077	-1.9994762	8.982258	-3.9193	0.35811493	Walking_Idle
12:29:25.251	10.381576	-3.8835137	-4.7167215	-1.7335372	1.3949077	-1.9994762	8.982258	-3.9193	0.35811493	Walking_Idle
12:29:25.274	10.381576	-3.8835137	-4.7167215	-1.7335372	1.3949077	-1.9994762	8.982258	-3.9193	0.35811493	Walking_Idle
12:29:25.296	10.381576	-3.8835137	-4.7167215	-1.7335372	1.3949077	-1.9994762	8.982258	-3.9193	0.35811493	Walking_Idle
12:29:25.319	10.381576	-3.8835137	-4.7167215	-1.7335372	1.3949077	-1.9994762	8.982258	-3.9193	0.35811493	Walking_Idle
12:29:25.342	10.381576	-3.8835137	-4.7167215	-1.7335372	1.3949077	-1.9994762	8.982258	-3.9193	0.35811493	Walking_Idle
12:29:25.365	10.381576	-3.8835137	-4.7167215	-1.7335372	1.3949077	-1.9994762	8.982258	-3.9193	0.35811493	Walking_Idle
12:29:25.389	13.158935	-5.559506	0.95531565	-2.7823927	-0.19212018	-4.0770288	9.77145	0.71473	0.42196286	Walking_Idle
12:29:25.412	13.158935	-5.559506	0.95531565	-2.7823927	-0.19212018	-4.0770288	9.77145	0.71473	0.42196286	Walking_Idle
12:29:25.435	13.158935	-5.559506	0.95531565	-2.7823927	-0.19212018	-4.0770288	9.77145	0.71473	0.42196286	Walking_Idle
12:29:25.458	13.158935	-5.559506	0.95531565	-2.7823927	-0.19212018	-4.0770288	9.77145	0.71473	0.42196286	Walking_Idle
12:29:25.481	13.158935	-5.559506	0.95531565	-2.7823927	-0.19212018	-4.0770288	9.77145	0.71473	0.42196286	Walking_Idle
12:29:25.503	13.158935	-5.559506	0.95531565	-2.7823927	-0.19212018	-4.0770288	9.77145	0.71473	0.42196286	Walking_Idle
12:29:25.526	13.158935	-5.559506	0.95531565	-2.7823927	-0.19212018	-4.0770288	9.77145	0.71473	0.42196286	Walking_Idle
12:29:25.549	13.158935	-5.559506	0.95531565	-2.7823927	-0.19212018	-4.0770288	9.77145	0.71473	0.42196286	Walking_Idle
12:29:25.572	6.524399	0.6703969	4.0199876	-2.323633	-0.5543633	-2.1925094	8.808272	4.1302004	1.2352585	Walking_Idle
12:29:25.595	6.524399	0.6703969	4.0199876	-2.323633	-0.5543633	-2.1925094	8.808272	4.1302004	1.2352585	Walking_Idle
12:29:25.619	6.524399	0.6703969	4.0199876	-2.323633	-0.5543633	-2.1925094	8.808272	4.1302004	1.2352585	Walking_Idle
12:29:25.642	6.524399	0.6703969	4.0199876	-2.323633	-0.5543633	-2.1925094	8.808272	4.1302004	1.2352585	Walking_Idle
12:29:25.665	6.524399	0.6703969	4.0199876	-2.323633	-0.5543633	-2.1925094	8.808272	4.1302004	1.2352585	Walking_Idle
12:29:25.687	6.524399	0.6703969	4.0199876	-2.323633	-0.5543633	-2.1925094	8.808272	4.1302004	1.2352585	Walking_Idle
12:29:25.711	6.524399	0.6703969	4.0199876	-2.323633	-0.5543633	-2.1925094	8.808272	4.1302004	1.2352585	Walking_Idle
12:29:25.733	6.524399	0.6703969	4.0199876	-2.323633	-0.5543633	-2.1925094	8.808272	4.1302004	1.2352585	Walking_Idle
12:29:25.756	3.8116856	4.2977233	3.476487	-0.15506142	-0.8518546	-0.34952915	8.236118	4.434584	2.944641	Walking_Idle
12:29:25.780	3.8116856	4.2977233	3.476487	-0.15506142	-0.8518546	-0.34952915	8.236118	4.434584	2.944641	Walking_Idle
12:29:25.802	3.8116856	4.2977233	3.476487	-0.15506142	-0.8518546	-0.34952915	8.236118	4.434584	2.944641	Walking_Idle
12:29:25.824	3.8116856	4.2977233	3.476487	-0.15506142	-0.8518546	-0.34952915	8.236118	4.434584	2.944641	Walking_Idle
12:29:25.848	3.8116856	4.2977233	3.476487	-0.15506142	-0.8518546	-0.34952915	8.236118	4.434584	2.944641	Walking_Idle
12:29:25.871	3.8116856	4.2977233	3.476487	-0.15506142	-0.8518546	-0.34952915	8.236118	4.434584	2.944641	Walking_Idle
12:29:25.894	3.8116856	4.2977233	3.476487	-0.15506142	-0.8518546	-0.34952915	8.236118	4.434584	2.944641	Walking_Idle
12:29:25.916	3.8116856	4.2977233	3.476487	-0.15506142	-0.8518546	-0.34952915	8.236118	4.434584	2.944641	Walking_Idle
12:29:25.941	5.03516	5.3535986	4.087027	-0.6541383	0.15729474	-0.049594317	7.795172	5.0311418	3.1769547	Walking_Idle
12:29:25.964	5.03516	5.3535986	4.087027	-0.6541383	0.15729474	-0.049594317	7.795172	5.0311418	3.1769547	Walking_Idle
12:29:25.988	5.03516	5.3535986	4.087027	-0.6541383	0.15729474	-0.049594317	7.795172	5.0311418	3.1769547	Walking_Idle
12:29:26.011	5.03516	5.3535986	4.087027	-0.6541383	0.15729474	-0.049594317	7.795172	5.0311418	3.1769547	Walking_Idle
12:29:26.034	5.03516	5.3535986	4.087027	-0.6541383	0.15729474	-0.049594317	7.795172	5.0311418	3.1769547	Walking_Idle
12:29:26.057	5.03516	5.3535986	4.087027	-0.6541383	0.15729474	-0.049594317	7.795172	5.0311418	3.1769547	Walking_Idle
12:29:26.081	5.03516	5.3535986	4.087027	-0.6541383	0.15729474	-0.049594317	7.795172	5.0311418	3.1769547	Walking_Idle
12:29:26.103	7.020014	5.095017	6.081458	-0.58755404	-0.22021997	0.502017	7.3206	4.733006	4.4919558	Walking_Idle
12:29:26.126	7.020014	5.095017	6.081458	-0.58755404	-0.22021997	0.502017	7.3206	4.733006	4.4919558	Walking_Idle
12:29:26.149	7.020014	5.095017	6.081458	-0.58755404	-0.22021997	0.502017	7.3206	4.733006	4.4919558	Walking_Idle
12:29:26.172	7.020014	5.095017	6.081458	-0.58755404	-0.22021997	0.502017	7.3206	4.733006	4.4919558	Walking_Idle
12:29:26.195	7.020014	5.095017	6.081458	-0.58755404	-0.22021997	0.502017	7.3206	4.733006	4.4919558	Walking_Idle
12:29:26.218	7.020014	5.095017	6.081458	-0.58755404	-0.22021997	0.502017	7.3206	4.733006	4.4919558	Walking_Idle
12:29:26.241	7.020014	5.095017	6.081458	-0.58755404	-0.22021997	0.502017	7.3206	4.733006	4.4919558	Walking_Idle
12:29:26.264	7.020014	5.095017	6.081458	-0.58755404	-0.22021997	0.502017	7.3206	4.733006	4.4919558	Walking_Idle
12:29:26.287	11.569136	5.3440213	4.2187123	-0.274791	0.6856932	0.606475	7.470868	3.8726983	5.0357337	Walking_Idle
12:29:26.311	11.569136	5.3440213	4.2187123	-0.274791	0.6856932	0.606475	7.470868	3.8726983	5.0357337	Walking_Idle
12:29:26.334	11.569136	5.3440213	4.2187123	-0.274791	0.6856932	0.606475	7.470868	3.8726983	5.0357337	Walking_Idle
12:29:26.357	11.569136	5.3440213	4.2187123	-0.274791	0.6856932	0.606475	7.470868	3.8726983	5.0357337	Walking_Idle
12:29:26.380	11.569136	5.3440213	4.2187123	-0.274791	0.6856932	0.606475	7.470868	3.8726983	5.0357337	Walking_Idle
12:29:26.403	11.569136	5.3440213	4.2187123	-0.274791	0.6856932	0.606475	7.470868	3.8726983	5.0357337	Walking_Idle
12:29:26.425	11.569136	5.3440213	4.2187123	-0.274791	0.6856932	0.606475	7.470868	3.8726983	5.0357337	Walking_Idle
12:29:26.447	11.569136	5.3440213	4.2187123	-0.274791	0.6856932	0.606475	7.470868	3.8726983	5.0357337	Walking_Idle
12:29:26.469	7.563514	1.7621863	3.833234	0.19191003	-0.5476437	-0.4735348	7.7774653	3.8904793	4.532706	Walking_Idle
12:29:26.492	7.563514	1.7621863	3.833234	0.19191003	-0.5476437	-0.4735348	7.7774653	3.8904793	4.532706	Walking_Idle
12:29:26.515	7.563514	1.7621863	3.833234	0.19191003	-0.5476437	-0.4735348	7.7774653	3.8904793	4.532706	Walking_Idle
12:29:26.539	7.563514	1.7621863	3.833234	0.19191003	-0.5476437	-0.4735348	7.7774653	3.8904793	4.532706	Walking_Idle
12:29:26.562	7.563514	1.7621863	3.833234	0.19191003	-0.5476437	-0.4735348	7.7774653	3.8904793	4.532706	Walking_Idle
12:29:26.584	7.563514	1.7621863	3.833234	0.19191003	-0.5476437	-0.4735348	7.7774653	3.8904793	4.532706	Walking_Idle
12:29:26.607	7.563514	1.7621863	3.833234	0.19191003	-0.5476437	-0.4735348	7.7774653	3.8904793	4.532706	Walking_Idle
12:29:26.630	7.563514	1.7621863	3.833234	0.19191003	-0.5476437	-0.4735348	7.7774653	3.8904793	4.532706	Walking_Idle
12:29:26.655	5.916253	2.011191	4.503631	-0.43789202	-0.38576448	0.25706002	8.205066	3.6299736	3.9585881	Walking_Idle
12:29:26.677	5.916253	2.011191	4.503631	-0.43789202	-0.38576448	0.25706002	8.205066	3.6299736	3.9585881	Walking_Idle
12:29:26.699	5.916253	2.011191	4.503631	-0.43789202	-0.38576448	0.25706002	8.205066	3.6299736	3.9585881	Walking_Idle
12:29:26.720	5.916253	2.011191	4.503631	-0.43789202	-0.38576448	0.25706002	8.205066	3.6299736	3.9585881	Walking_Idle
12:29:26.742	5.916253	2.011191	4.503631	-0.43789202	-0.38576448	0.25706002	8.205066	3.6299736	3.9585881	Walking_Idle
12:29:26.764	5.916253	2.011191	4.503631	-0.43789202	-0.38576448	0.25706002	8.205066	3.6299736	3.9585881	Walking_Idle
12:29:26.787	5.916253	2.011191	4.503631	-0.43789202	-0.38576448	0.25706002	8.205066	3.6299736	3.9585881	Walking_Idle
12:29:26.809	5.916253	2.011191	4.503631	-0.43789202	-0.38576448	0.25706002	8.205066	3.6299736	3.9585881	Walking_Idle
12:29:26.831	8.746285	4.781367	4.4389853	0.10944323	0.8836135	0.44703913	7.9266343	2.4309523	5.2372866	Walking_Idle
12:29:26.854	8.746285	4.781367	4.4389853	0.10944323	0.8836135	0.44703913	7.9266343	2.4309523	5.2372866	Walking_Idle
12:29:26.876	8.746285	4.781367	4.4389853	0.10944323	0.8836135	0.44703913	7.9266343	2.4309523	5.2372866	Walking_Idle
12:29:26.899	8.746285	4.781367	4.4389853	0.10944323	0.8836135	0.44703913	7.9266343	2.4309523	5.2372866	Walking_Idle
12:29:26.921	8.746285	4.781367	4.4389853	0.10944323	0.8836135	0.44703913	7.9266343	2.4309523	5.2372866	Walking_Idle
12:29:26.944	8.746285	4.781367	4.4389853	0.10944323	0.8836135	0.44703913	7.9266343	2.4309523	5.2372866	Walking_Idle
12:29:26.967	8.746285	4.781367	4.4389853	0.10944323	0.8836135	0.44703913	7.9266343	2.4309523	5.2372866	Walking_Idle
12:29:26.990	8.746285	4.781367	4.4389853	0.10944323	0.8836135	0.44703913	7.9266343	2.4309523	5.2372866	Walking_Idle
12:29:27.014	11.933065	6.838049	-1.934574	-0.94368845	0.7516666	-0.034933552	8.262717	1.8950356	4.930154	Walking_Idle
12:29:27.037	11.933065	6.838049	-1.934574	-0.94368845	0.7516666	-0.034933552	8.262717	1.8950356	4.930154	Walking_Idle
12:29:27.059	11.933065	6.838049	-1.934574	-0.94368845	0.7516666	-0.034933552	8.262717	1.8950356	4.930154	Walking_Idle
12:29:27.082	11.933065	6.838049	-1.934574	-0.94368845	0.7516666	-0.034933552	8.262717	1.8950356	4.930154	Walking_Idle
12:29:27.106	11.933065	6.838049	-1.934574	-0.94368845	0.7516666	-0.034933552	8.262717	1.8950356	4.930154	Walking_Idle
12:29:27.129	11.933065	6.838049	-1.934574	-0.94368845	0.7516666	-0.034933552	8.262717	1.8950356	4.930154	Walking_Idle
12:29:27.151	11.933065	6.838049	-1.934574	-0.94368845	0.7516666	-0.034933552	8.262717	1.8950356	4.930154	Walking_Idle
12:29:27.174	11.933065	6.838049	-1.934574	-0.94368845	0.7516666	-0.034933552	8.262717	1.8950356	4.930154	Walking_Idle
12:29:27.195	6.7207294	-0.6895511	8.111803	-0.6425319	0.58978736	-2.0416257	7.462727	3.2252798	5.4841137	Walking_Idle
12:29:27.218	6.7207294	-0.6895511	8.111803	-0.6425319	0.58978736	-2.0416257	7.462727	3.2252798	5.4841137	Walking_Idle
12:29:27.241	6.7207294	-0.6895511	8.111803	-0.6425319	0.58978736	-2.0416257	7.462727	3.2252798	5.4841137	Walking_Idle
12:29:27.263	6.7207294	-0.6895511	8.111803	-0.6425319	0.58978736	-2.0416257	7.462727	3.2252798	5.4841137	Walking_Idle
12:29:27.285	6.7207294	-0.6895511	8.111803	-0.6425319	0.58978736	-2.0416257	7.462727	3.2252798	5.4841137	Walking_Idle
12:29:27.308	6.7207294	-0.6895511	8.111803	-0.6425319	0.58978736	-2.0416257	7.462727	3.2252798	5.4841137	Walking_Idle
12:29:27.331	6.7207294	-0.6895511	8.111803	-0.6425319	0.58978736	-2.0416257	7.462727	3.2252798	5.4841137	Walking_Idle
12:29:27.355	6.7207294	-0.6895511	8.111803	-0.6425319	0.58978736	-2.0416257	7.462727	3.2252798	5.4841137	Walking_Idle
12:29:27.379	6.2155375	3.1460772	5.830059	0.039804593	0.6942453	-0.06058989	6.2149343	3.1891801	6.882881	Walking_Idle
12:29:27.401	6.2155375	3.1460772	5.830059	0.039804593	0.6942453	-0.06058989	6.2149343	3.1891801	6.882881	Walking_Idle
12:29:27.422	6.2155375	3.1460772	5.830059	0.039804593	0.6942453	-0.06058989	6.2149343	3.1891801	6.882881	Walking_Idle
12:29:27.443	6.2155375	3.1460772	5.830059	0.039804593	0.6942453	-0.06058989	6.2149343	3.1891801	6.882881	Walking_Idle
12:29:27.464	6.2155375	3.1460772	5.830059	0.039804593	0.6942453	-0.06058989	6.2149343	3.1891801	6.882881	Walking_Idle
12:29:27.485	6.2155375	3.1460772	5.830059	0.039804593	0.6942453	-0.06058989	6.2149343	3.1891801	6.882881	Walking_Idle
12:29:27.508	6.2155375	3.1460772	5.830059	0.039804593	0.6942453	-0.06058989	6.2149343	3.1891801	6.882881	Walking_Idle
12:29:27.530	6.2155375	3.1460772	5.830059	0.039804593	0.6942453	-0.06058989	6.2149343	3.1891801	6.882881	Walking_Idle
12:29:27.554	7.656891	3.1819913	4.6233444	-0.13245942	0.4230211	0.11961535	6.126481	3.684865	6.712546	Walking_Idle
12:29:27.576	7.656891	3.1819913	4.6233444	-0.13245942	0.4230211	0.11961535	6.126481	3.684865	6.712546	Walking_Idle
12:29:27.599	7.656891	3.1819913	4.6233444	-0.13245942	0.4230211	0.11961535	6.126481	3.684865	6.712546	Walking_Idle
12:29:27.621	7.656891	3.1819913	4.6233444	-0.13245942	0.4230211	0.11961535	6.126481	3.684865	6.712546	Walking_Idle
12:29:27.644	7.656891	3.1819913	4.6233444	-0.13245942	0.4230211	0.11961535	6.126481	3.684865	6.712546	Walking_Idle
12:29:27.668	7.656891	3.1819913	4.6233444	-0.13245942	0.4230211	0.11961535	6.126481	3.684865	6.712546	Walking_Idle
12:29:27.691	7.656891	3.1819913	4.6233444	-0.13245942	0.4230211	0.11961535	6.126481	3.684865	6.712546	Walking_Idle
12:29:27.714	7.656891	3.1819913	4.6233444	-0.13245942	0.4230211	0.11961535	6.126481	3.684865	6.712546	Walking_Idle
12:29:27.736	5.9282246	2.3990633	3.328042	0.19924042	0.05161506	-0.6097578	6.21922	3.914352	6.493794	Walking_Idle
12:29:27.759	5.9282246	2.3990633	3.328042	0.19924042	0.05161506	-0.6097578	6.21922	3.914352	6.493794	Walking_Idle
12:29:27.782	5.9282246	2.3990633	3.328042	0.19924042	0.05161506	-0.6097578	6.21922	3.914352	6.493794	Walking_Idle
12:29:27.804	5.9282246	2.3990633	3.328042	0.19924042	0.05161506	-0.6097578	6.21922	3.914352	6.493794	Walking_Idle
12:29:27.826	5.9282246	2.3990633	3.328042	0.19924042	0.05161506	-0.6097578	6.21922	3.914352	6.493794	Walking_Idle
12:29:27.850	5.9282246	2.3990633	3.328042	0.19924042	0.05161506	-0.6097578	6.21922	3.914352	6.493794	Walking_Idle
12:29:27.873	5.9282246	2.3990633	3.328042	0.19924042	0.05161506	-0.6097578	6.21922	3.914352	6.493794	Walking_Idle
12:29:27.894	5.9282246	2.3990633	3.328042	0.6702175	-0.7620574	0.30592927	6.21922	3.914352	6.493794	Walking_Idle
12:29:27.916	2.796513	1.4245936	4.8292522	0.6702175	-0.7620574	0.30592927	6.561446	3.7806396	6.230933	Walking_Idle
12:29:27.938	2.796513	1.4245936	4.8292522	0.6702175	-0.7620574	0.30592927	6.561446	3.7806396	6.230933	Walking_Idle
12:29:27.960	2.796513	1.4245936	4.8292522	0.6702175	-0.7620574	0.30592927	6.561446	3.7806396	6.230933	Walking_Idle
12:29:27.984	2.796513	1.4245936	4.8292522	0.6702175	-0.7620574	0.30592927	6.561446	3.7806396	6.230933	Walking_Idle
12:29:28.006	2.796513	1.4245936	4.8292522	0.6702175	-0.7620574	0.30592927	6.561446	3.7806396	6.230933	Walking_Idle
12:29:28.029	2.796513	1.4245936	4.8292522	0.6702175	-0.7620574	0.30592927	6.561446	3.7806396	6.230933	Walking_Idle
12:29:28.052	2.796513	1.4245936	4.8292522	0.6702175	-0.7620574	0.30592927	6.561446	3.7806396	6.230933	Walking_Idle
12:29:28.075	2.796513	1.4245936	4.8292522	0.6702175	-0.7620574	0.30592927	6.561446	3.7806396	6.230933	Walking_Idle
12:29:28.100	7.1924014	3.9673133	7.886741	-0.45010933	-0.14874876	1.5368228	7.339575	2.249214	6.102615	Walking_Idle
12:29:28.122	7.1924014	3.9673133	7.886741	-0.45010933	-0.14874876	1.5368228	7.339575	2.249214	6.102615	Walking_Idle
12:29:28.145	7.1924014	3.9673133	7.886741	-0.45010933	-0.14874876	1.5368228	7.339575	2.249214	6.102615	Walking_Idle
12:29:28.169	7.1924014	3.9673133	7.886741	-0.45010933	-0.14874876	1.5368228	7.339575	2.249214	6.102615	Walking_Idle
12:29:28.192	7.1924014	3.9673133	7.886741	-0.45010933	-0.14874876	1.5368228	7.339575	2.249214	6.102615	Walking_Idle
12:29:28.215	7.1924014	3.9673133	7.886741	-0.45010933	-0.14874876	1.5368228	7.339575	2.249214	6.102615	Walking_Idle
12:29:28.239	7.1924014	3.9673133	7.886741	-0.45010933	-0.14874876	1.5368228	7.339575	2.249214	6.102615	Walking_Idle
12:29:28.262	4.6927786	-2.0327394	5.305713	1.3702691	-0.8622393	2.0603342	8.097712	0.9632417	5.446962	Walking_Idle
12:29:28.284	4.6927786	-2.0327394	5.305713	1.3702691	-0.8622393	2.0603342	8.097712	0.9632417	5.446962	Walking_Idle
12:29:28.307	4.6927786	-2.0327394	5.305713	1.3702691	-0.8622393	2.0603342	8.097712	0.9632417	5.446962	Walking_Idle
12:29:28.331	4.6927786	-2.0327394	5.305713	1.3702691	-0.8622393	2.0603342	8.097712	0.9632417	5.446962	Walking_Idle
12:29:28.354	4.6927786	-2.0327394	5.305713	1.3702691	-0.8622393	2.0603342	8.097712	0.9632417	5.446962	Walking_Idle
12:29:28.376	4.6927786	-2.0327394	5.305713	1.3702691	-0.8622393	2.0603342	8.097712	0.9632417	5.446962	Walking_Idle
12:29:28.399	4.6927786	-2.0327394	5.305713	1.3702691	-0.8622393	2.0603342	8.097712	0.9632417	5.446962	Walking_Idle
12:29:28.422	4.6927786	-2.0327394	5.305713	1.3702691	-0.8622393	2.0603342	8.097712	0.9632417	5.446962	Walking_Idle
12:29:28.444	9.744699	-3.0622776	2.640885	3.2315755	-2.658794	3.2838972	8.544433	-2.8963566	3.8436804	Walking_Idle
12:29:28.468	9.744699	-3.0622776	2.640885	3.2315755	-2.658794	3.2838972	8.544433	-2.8963566	3.8436804	Walking_Idle
12:29:28.490	9.744699	-3.0622776	2.640885	3.2315755	-2.658794	3.2838972	8.544433	-2.8963566	3.8436804	Walking_Idle
12:29:28.513	9.744699	-3.0622776	2.640885	3.2315755	-2.658794	3.2838972	8.544433	-2.8963566	3.8436804	Walking_Idle
12:29:28.535	9.744699	-3.0622776	2.640885	3.2315755	-2.658794	3.2838972	8.544433	-2.8963566	3.8436804	Walking_Idle
12:29:28.558	9.744699	-3.0622776	2.640885	3.2315755	-2.658794	3.2838972	8.544433	-2.8963566	3.8436804	Walking_Idle
12:29:28.581	9.744699	-3.0622776	2.640885	3.2315755	-2.658794	3.2838972	8.544433	-2.8963566	3.8436804	Walking_Idle
12:29:28.603	9.744699	-3.0622776	2.640885	3.2315755	-2.658794	3.2838972	8.544433	-2.8963566	3.8436804	Walking_Idle
12:29:28.625	11.080704	-7.6616793	4.113364	2.2755713	-0.73701197	0.6987156	8.219227	-4.318297	3.1570244	Walking_Idle
12:29:28.648	11.080704	-7.6616793	4.113364	2.2755713	-0.73701197	0.6987156	8.219227	-4.318297	3.1570244	Walking_Idle
12:29:28.672	11.080704	-7.6616793	4.113364	2.2755713	-0.73701197	0.6987156	8.219227	-4.318297	3.1570244	Walking_Idle
12:29:28.694	11.080704	-7.6616793	4.113364	2.2755713	-0.73701197	0.6987156	8.219227	-4.318297	3.1570244	Walking_Idle
12:29:28.717	11.080704	-7.6616793	4.113364	2.2755713	-0.73701197	0.6987156	8.219227	-4.318297	3.1570244	Walking_Idle
12:29:28.739	11.080704	-7.6616793	4.113364	2.2755713	-0.73701197	0.6987156	8.219227	-4.318297	3.1570244	Walking_Idle
12:29:28.762	11.080704	-7.6616793	4.113364	2.2755713	-0.73701197	0.6987156	8.219227	-4.318297	3.1570244	Walking_Idle
12:29:28.784	11.080704	-7.6616793	4.113364	2.2755713	-0.73701197	0.6987156	8.219227	-4.318297	3.1570244	Walking_Idle
12:29:28.807	9.768641	-7.6113997	2.9952378	1.9512019	-0.546422	-0.6256403	8.469348	-3.4685786	3.5226924	Walking_Idle
12:29:28.831	9.768641	-7.6113997	2.9952378	1.9512019	-0.546422	-0.6256403	8.469348	-3.4685786	3.5226924	Walking_Idle
12:29:28.853	9.768641	-7.6113997	2.9952378	1.9512019	-0.546422	-0.6256403	8.469348	-3.4685786	3.5226924	Walking_Idle
12:29:28.877	9.768641	-7.6113997	2.9952378	1.9512019	-0.546422	-0.6256403	8.469348	-3.4685786	3.5226924	Walking_Idle
12:29:28.898	9.768641	-7.6113997	2.9952378	1.9512019	-0.546422	-0.6256403	8.469348	-3.4685786	3.5226924	Walking_Idle
12:29:28.921	9.768641	-7.6113997	2.9952378	1.9512019	-0.546422	-0.6256403	8.469348	-3.4685786	3.5226924	Walking_Idle
12:29:28.942	9.768641	-7.6113997	2.9952378	1.9512019	-0.546422	-0.6256403	8.469348	-3.4685786	3.5226924	Walking_Idle
12:29:28.964	9.768641	-7.6113997	2.9952378	1.9512019	-0.546422	-0.6256403	8.469348	-3.4685786	3.5226924	Walking_Idle
12:29:28.986	4.908263	-4.0128045	-1.0271438	0.85592055	-0.6728711	-0.4930825	9.048408	-2.3818693	2.9365165	Walking_Idle
12:29:29.008	4.908263	-4.0128045	-1.0271438	0.85592055	-0.6728711	-0.4930825	9.048408	-2.3818693	2.9365165	Walking_Idle
12:29:29.030	4.908263	-4.0128045	-1.0271438	0.85592055	-0.6728711	-0.4930825	9.048408	-2.3818693	2.9365165	Walking_Idle
12:29:29.053	4.908263	-4.0128045	-1.0271438	0.85592055	-0.6728711	-0.4930825	9.048408	-2.3818693	2.9365165	Walking_Idle
12:29:29.076	4.908263	-4.0128045	-1.0271438	0.85592055	-0.6728711	-0.4930825	9.048408	-2.3818693	2.9365165	Walking_Idle
12:29:29.099	4.908263	-4.0128045	-1.0271438	0.85592055	-0.6728711	-0.4930825	9.048408	-2.3818693	2.9365165	Walking_Idle
12:29:29.122	4.908263	-4.0128045	-1.0271438	0.85592055	-0.6728711	-0.4930825	9.048408	-2.3818693	2.9365165	Walking_Idle
12:29:29.146	4.908263	-4.0128045	-1.0271438	0.85592055	-0.6728711	-0.4930825	9.048408	-2.3818693	2.9365165	Walking_Idle
12:29:29.169	6.9673395	-7.9585695	0.8236305	-0.99866635	-0.56169367	1.1177691	8.799126	-4.2562675	0.7934727	Walking_Idle
12:29:29.191	6.9673395	-7.9585695	0.8236305	-0.99866635	-0.56169367	1.1177691	8.799126	-4.2562675	0.7934727	Walking_Idle
12:29:29.214	6.9673395	-7.9585695	0.8236305	-0.99866635	-0.56169367	1.1177691	8.799126	-4.2562675	0.7934727	Walking_Idle
12:29:29.237	6.9673395	-7.9585695	0.8236305	-0.99866635	-0.56169367	1.1177691	8.799126	-4.2562675	0.7934727	Walking_Idle
12:29:29.261	6.9673395	-7.9585695	0.8236305	-0.99866635	-0.56169367	1.1177691	8.799126	-4.2562675	0.7934727	Walking_Idle
12:29:29.284	6.9673395	-7.9585695	0.8236305	-0.99866635	-0.56169367	1.1177691	8.799126	-4.2562675	0.7934727	Walking_Idle
12:29:29.307	6.9673395	-7.9585695	0.8236305	-0.99866635	-0.56169367	1.1177691	8.799126	-4.2562675	0.7934727	Walking_Idle
12:29:29.330	6.9673395	-7.9585695	0.8236305	-0.99866635	-0.56169367	1.1177691	8.799126	-4.2562675	0.7934727	Walking_Idle
12:29:29.352	11.626598	-6.1077952	1.8962656	-0.5893866	-1.1792785	2.3077347	6.452873	-7.31058	-1.0419962	Walking_Idle
12:29:29.376	11.626598	-6.1077952	1.8962656	-0.5893866	-1.1792785	2.3077347	6.452873	-7.31058	-1.0419962	Walking_Idle
12:29:29.399	11.626598	-6.1077952	1.8962656	-0.5893866	-1.1792785	2.3077347	6.452873	-7.31058	-1.0419962	Walking_Idle
12:29:29.422	11.626598	-6.1077952	1.8962656	-0.5893866	-1.1792785	2.3077347	6.452873	-7.31058	-1.0419962	Walking_Idle
12:29:29.445	11.626598	-6.1077952	1.8962656	-0.5893866	-1.1792785	2.3077347	6.452873	-7.31058	-1.0419962	Walking_Idle
12:29:29.467	11.626598	-6.1077952	1.8962656	-0.5893866	-1.1792785	2.3077347	6.452873	-7.31058	-1.0419962	Walking_Idle
12:29:29.490	11.626598	-6.1077952	1.8962656	-0.5893866	-1.1792785	2.3077347	6.452873	-7.31058	-1.0419962	Walking_Idle
12:29:29.512	11.626598	-6.1077952	1.8962656	-0.5893866	-1.1792785	2.3077347	6.452873	-7.31058	-1.0419962	Walking_Idle
12:29:29.536	7.4246464	-3.981679	-0.18196489	-0.7946373	0.1053712	0.7494174	5.8867826	-7.68869	-1.5490938	Walking_Idle
12:29:29.559	7.4246464	-3.981679	-0.18196489	-0.7946373	0.1053712	0.7494174	5.8867826	-7.68869	-1.5490938	Walking_Idle
12:29:29.582	7.4246464	-3.981679	-0.18196489	-0.7946373	0.1053712	0.7494174	5.8867826	-7.68869	-1.5490938	Walking_Idle
12:29:29.605	7.4246464	-3.981679	-0.18196489	-0.7946373	0.1053712	0.7494174	5.8867826	-7.68869	-1.5490938	Walking_Idle
12:29:29.627	7.4246464	-3.981679	-0.18196489	-0.7946373	0.1053712	0.7494174	5.8867826	-7.68869	-1.5490938	Walking_Idle
12:29:29.650	7.4246464	-3.981679	-0.18196489	-0.7946373	0.1053712	0.7494174	5.8867826	-7.68869	-1.5490938	Walking_Idle
12:29:29.673	7.4246464	-3.981679	-0.18196489	-0.7946373	0.1053712	0.7494174	5.8867826	-7.68869	-1.5490938	Walking_Idle
12:29:29.696	7.4246464	-3.981679	-0.18196489	-0.7946373	0.1053712	0.7494174	5.8867826	-7.68869	-1.5490938	Walking_Idle
12:29:29.719	10.048771	-7.067899	2.4589202	-0.56983894	0.36437806	0.07685479	6.516028	-7.1216297	-1.7302351	Walking_Idle
12:29:29.742	10.048771	-7.067899	2.4589202	-0.56983894	0.36437806	0.07685479	6.516028	-7.1216297	-1.7302351	Walking_Idle
12:29:29.765	10.048771	-7.067899	2.4589202	-0.56983894	0.36437806	0.07685479	6.516028	-7.1216297	-1.7302351	Walking_Idle
12:29:29.788	10.048771	-7.067899	2.4589202	-0.56983894	0.36437806	0.07685479	6.516028	-7.1216297	-1.7302351	Walking_Idle
12:29:29.812	10.048771	-7.067899	2.4589202	-0.56983894	0.36437806	0.07685479	6.516028	-7.1216297	-1.7302351	Walking_Idle
12:29:29.838	10.048771	-7.067899	2.4589202	-0.56983894	0.36437806	0.07685479	6.516028	-7.1216297	-1.7302351	Walking_Idle
12:29:29.863	10.048771	-7.067899	2.4589202	-0.56983894	0.36437806	0.07685479	6.516028	-7.1216297	-1.7302351	Walking_Idle
12:29:29.886	10.714379	-8.159689	1.8914771	1.4576228	-0.08216443	-1.505897	7.52201	-6.289187	-0.18891865	Walking_Idle
12:29:29.908	10.714379	-8.159689	1.8914771	1.4576228	-0.08216443	-1.505897	7.52201	-6.289187	-0.18891865	Walking_Idle
12:29:29.931	10.714379	-8.159689	1.8914771	1.4576228	-0.08216443	-1.505897	7.52201	-6.289187	-0.18891865	Walking_Idle
12:29:29.955	10.714379	-8.159689	1.8914771	1.4576228	-0.08216443	-1.505897	7.52201	-6.289187	-0.18891865	Walking_Idle
12:29:29.978	10.714379	-8.159689	1.8914771	1.4576228	-0.08216443	-1.505897	7.52201	-6.289187	-0.18891865	Walking_Idle
12:29:30.000	10.714379	-8.159689	1.8914771	1.4576228	-0.08216443	-1.505897	7.52201	-6.289187	-0.18891865	Walking_Idle
12:29:30.023	10.714379	-8.159689	1.8914771	1.4576228	-0.08216443	-1.505897	7.52201	-6.289187	-0.18891865	Walking_Idle
12:29:30.045	10.714379	-8.159689	1.8914771	1.4576228	-0.08216443	-1.505897	7.52201	-6.289187	-0.18891865	Walking_Idle
12:29:30.069	5.217125	-6.7063637	-2.3032923	2.4069076	-0.3075737	-1.9243398	9.021758	-3.591562	1.3706051	Walking_Idle
12:29:30.091	5.217125	-6.7063637	-2.3032923	2.4069076	-0.3075737	-1.9243398	9.021758	-3.591562	1.3706051	Walking_Idle
12:29:30.114	5.217125	-6.7063637	-2.3032923	2.4069076	-0.3075737	-1.9243398	9.021758	-3.591562	1.3706051	Walking_Idle
12:29:30.137	5.217125	-6.7063637	-2.3032923	2.4069076	-0.3075737	-1.9243398	9.021758	-3.591562	1.3706051	Walking_Idle
12:29:30.159	5.217125	-6.7063637	-2.3032923	2.4069076	-0.3075737	-1.9243398	9.021758	-3.591562	1.3706051	Walking_Idle
12:29:30.183	5.217125	-6.7063637	-2.3032923	2.4069076	-0.3075737	-1.9243398	9.021758	-3.591562	1.3706051	Walking_Idle
12:29:30.205	5.217125	-6.7063637	-2.3032923	2.4069076	-0.3075737	-1.9243398	9.021758	-3.591562	1.3706051	Walking_Idle
12:29:30.227	5.217125	-6.7063637	-2.3032923	2.4069076	-0.3075737	-1.9243398	9.021758	-3.591562	1.3706051	Walking_Idle
12:29:30.250	3.4836698	-6.9218483	-1.4509305	0.0074287322	-0.56047195	0.18436706	9.106617	-3.6351318	0.15967444	Walking_Idle
12:29:30.273	3.4836698	-6.9218483	-1.4509305	0.0074287322	-0.56047195	0.18436706	9.106617	-3.6351318	0.15967444	Walking_Idle
12:29:30.296	3.4836698	-6.9218483	-1.4509305	0.0074287322	-0.56047195	0.18436706	9.106617	-3.6351318	0.15967444	Walking_Idle
12:29:30.320	3.4836698	-6.9218483	-1.4509305	0.0074287322	-0.56047195	0.18436706	9.106617	-3.6351318	0.15967444	Walking_Idle
12:29:30.343	3.4836698	-6.9218483	-1.4509305	0.0074287322	-0.56047195	0.18436706	9.106617	-3.6351318	0.15967444	Walking_Idle
12:29:30.366	3.4836698	-6.9218483	-1.4509305	0.0074287322	-0.56047195	0.18436706	9.106617	-3.6351318	0.15967444	Walking_Idle
[truncated: 3,256 more rows]
