# Supplementary material for: Real-time Smartphone Activity Classification Using Inertial Sensors—Recognition of Scrolling, Typing, and Watching Videos While Sitting or Walking
Source: Sensors (Basel). 2020 Jan 24;20(3):655. doi: 10.3390/s20030655 (PMC7038357; doi:10.3390/s20030655)
Supplement: Supplementary file 1 [file sensors-20-00655-s001.zip › sensors-668083-supplementary/5Hz_data/6940/2019_09_15_12_03_46_Walking_Watch.csv]

time	accX	accY	accZ	rotX	rotY	rotZ	graX	graY	graZ	activity
12:37:28.857	8.145323	0.6488485	5.31529	0.3421829	-0.058340687	0.050587587	6.858326	0.17735782	7.0072994	Walking_Watch
12:37:28.878	8.145323	0.6488485	5.31529	0.3421829	-0.058340687	0.050587587	6.858326	0.17735782	7.0072994	Walking_Watch
12:37:28.923	8.145323	0.6488485	5.31529	0.3421829	-0.058340687	0.050587587	6.858326	0.17735782	7.0072994	Walking_Watch
12:37:28.974	8.145323	0.6488485	5.31529	0.3421829	-0.058340687	0.050587587	6.858326	0.17735782	7.0072994	Walking_Watch
12:37:28.998	8.145323	0.6488485	5.31529	0.3421829	-0.058340687	0.050587587	6.858326	0.17735782	7.0072994	Walking_Watch
12:37:29.021	7.3025384	-0.9337672	9.395134	-0.4592723	0.48777285	-0.07708325	6.8472652	-0.03440978	7.02026	Walking_Watch
12:37:29.044	7.3025384	-0.9337672	9.395134	-0.4592723	0.48777285	-0.07708325	6.8472652	-0.03440978	7.02026	Walking_Watch
12:37:29.066	7.3025384	-0.9337672	9.395134	-0.4592723	0.48777285	-0.07708325	6.8472652	-0.03440978	7.02026	Walking_Watch
12:37:29.089	7.3025384	-0.9337672	9.395134	-0.4592723	0.48777285	-0.07708325	6.8472652	-0.03440978	7.02026	Walking_Watch
12:37:29.116	7.3025384	-0.9337672	9.395134	-0.4592723	0.48777285	-0.07708325	6.8472652	-0.03440978	7.02026	Walking_Watch
12:37:29.139	7.3025384	-0.9337672	9.395134	-0.4592723	0.48777285	-0.07708325	6.8472652	-0.03440978	7.02026	Walking_Watch
12:37:29.182	4.6233444	-1.0510867	6.830866	0.2401684	0.11697764	-0.30249253	6.179841	-0.4846812	7.5990086	Walking_Watch
12:37:29.202	4.6233444	-1.0510867	6.830866	0.2401684	0.11697764	-0.30249253	6.179841	-0.4846812	7.5990086	Walking_Watch
12:37:29.223	4.6233444	-1.0510867	6.830866	0.2401684	0.11697764	-0.30249253	6.179841	-0.4846812	7.5990086	Walking_Watch
12:37:29.244	4.6233444	-1.0510867	6.830866	0.2401684	0.11697764	-0.30249253	6.179841	-0.4846812	7.5990086	Walking_Watch
12:37:29.266	4.6233444	-1.0510867	6.830866	0.2401684	0.11697764	-0.30249253	6.179841	-0.4846812	7.5990086	Walking_Watch
12:37:29.287	4.6233444	-1.0510867	6.830866	0.2401684	0.11697764	-0.30249253	6.179841	-0.4846812	7.5990086	Walking_Watch
12:37:29.308	4.6233444	-1.0510867	6.830866	0.2401684	0.11697764	-0.30249253	6.179841	-0.4846812	7.5990086	Walking_Watch
12:37:29.330	4.6233444	-1.0510867	6.830866	0.2401684	0.11697764	-0.30249253	6.179841	-0.4846812	7.5990086	Walking_Watch
12:37:29.351	4.6233444	-1.0510867	6.830866	0.2401684	0.11697764	-0.30249253	6.179841	-0.4846812	7.5990086	Walking_Watch
12:37:29.373	5.4924664	-0.76137936	6.0311785	0.11921707	-0.11392942	-0.07219633	6.172776	-0.32757908	7.6131353	Walking_Watch
12:37:29.394	5.4924664	-0.76137936	6.0311785	0.11921707	-0.11392942	-0.07219633	6.172776	-0.32757908	7.6131353	Walking_Watch
12:37:29.416	5.4924664	-0.76137936	6.0311785	0.11921707	-0.11392942	-0.07219633	6.172776	-0.32757908	7.6131353	Walking_Watch
12:37:29.437	5.4924664	-0.76137936	6.0311785	0.11921707	-0.11392942	-0.07219633	6.172776	-0.32757908	7.6131353	Walking_Watch
12:37:29.459	5.4924664	-0.76137936	6.0311785	0.11921707	-0.11392942	-0.07219633	6.172776	-0.32757908	7.6131353	Walking_Watch
12:37:29.481	5.4924664	-0.76137936	6.0311785	0.11921707	-0.11392942	-0.07219633	6.172776	-0.32757908	7.6131353	Walking_Watch
12:37:29.503	5.4924664	-0.76137936	6.0311785	0.11921707	-0.11392942	-0.07219633	6.172776	-0.32757908	7.6131353	Walking_Watch
12:37:29.524	5.4924664	-0.76137936	6.0311785	0.11921707	-0.11392942	-0.07219633	6.172776	-0.32757908	7.6131353	Walking_Watch
12:37:29.546	5.4924664	-0.76137936	6.0311785	0.11921707	-0.11392942	-0.07219633	6.172776	-0.32757908	7.6131353	Walking_Watch
12:37:29.567	7.92505	-0.44772938	9.0838785	0.044080645	-0.2916912	-0.06975287	6.2511325	-0.43021572	7.5437775	Walking_Watch
12:37:29.591	7.92505	-0.44772938	9.0838785	0.044080645	-0.2916912	-0.06975287	6.2511325	-0.43021572	7.5437775	Walking_Watch
12:37:29.613	7.92505	-0.44772938	9.0838785	0.044080645	-0.2916912	-0.06975287	6.2511325	-0.43021572	7.5437775	Walking_Watch
12:37:29.636	7.92505	-0.44772938	9.0838785	0.044080645	-0.2916912	-0.06975287	6.2511325	-0.43021572	7.5437775	Walking_Watch
12:37:29.659	7.92505	-0.44772938	9.0838785	0.044080645	-0.2916912	-0.06975287	6.2511325	-0.43021572	7.5437775	Walking_Watch
12:37:29.680	7.92505	-0.44772938	9.0838785	0.044080645	-0.2916912	-0.06975287	6.2511325	-0.43021572	7.5437775	Walking_Watch
12:37:29.702	7.92505	-0.44772938	9.0838785	0.044080645	-0.2916912	-0.06975287	6.2511325	-0.43021572	7.5437775	Walking_Watch
12:37:29.723	4.350397	0.7972935	7.333664	0.11005409	-0.12675759	0.23140371	6.3925605	0.041293256	7.4366493	Walking_Watch
12:37:29.744	4.350397	0.7972935	7.333664	0.11005409	-0.12675759	0.23140371	6.3925605	0.041293256	7.4366493	Walking_Watch
12:37:29.765	4.350397	0.7972935	7.333664	0.11005409	-0.12675759	0.23140371	6.3925605	0.041293256	7.4366493	Walking_Watch
12:37:29.786	4.350397	0.7972935	7.333664	0.11005409	-0.12675759	0.23140371	6.3925605	0.041293256	7.4366493	Walking_Watch
12:37:29.808	4.350397	0.7972935	7.333664	0.11005409	-0.12675759	0.23140371	6.3925605	0.041293256	7.4366493	Walking_Watch
12:37:29.830	4.350397	0.7972935	7.333664	0.11005409	-0.12675759	0.23140371	6.3925605	0.041293256	7.4366493	Walking_Watch
12:37:29.852	4.350397	0.7972935	7.333664	0.11005409	-0.12675759	0.23140371	6.3925605	0.041293256	7.4366493	Walking_Watch
12:37:29.876	4.350397	0.7972935	7.333664	0.11005409	-0.12675759	0.23140371	6.3925605	0.041293256	7.4366493	Walking_Watch
12:37:29.898	4.350397	0.7972935	7.333664	0.11005409	-0.12675759	0.23140371	6.3925605	0.041293256	7.4366493	Walking_Watch
12:37:29.927	5.851608	-0.50758624	5.9258304	-0.0658751	0.32894787	0.361518	5.8732185	-0.2513282	7.849363	Walking_Watch
12:37:29.949	5.851608	-0.50758624	5.9258304	-0.0658751	0.32894787	0.361518	5.8732185	-0.2513282	7.849363	Walking_Watch
12:37:29.970	5.851608	-0.50758624	5.9258304	-0.0658751	0.32894787	0.361518	5.8732185	-0.2513282	7.849363	Walking_Watch
12:37:29.992	5.851608	-0.50758624	5.9258304	-0.0658751	0.32894787	0.361518	5.8732185	-0.2513282	7.849363	Walking_Watch
12:37:30.014	5.851608	-0.50758624	5.9258304	-0.0658751	0.32894787	0.361518	5.8732185	-0.2513282	7.849363	Walking_Watch
12:37:30.036	5.851608	-0.50758624	5.9258304	-0.0658751	0.32894787	0.361518	5.8732185	-0.2513282	7.849363	Walking_Watch
12:37:30.058	5.851608	-0.50758624	5.9258304	-0.0658751	0.32894787	0.361518	5.8732185	-0.2513282	7.849363	Walking_Watch
12:37:30.080	5.851608	-0.50758624	5.9258304	-0.5643411	0.016184876	0.11961535	5.8732185	-0.2513282	7.849363	Walking_Watch
12:37:30.101	6.9840994	-0.8140534	7.7311134	-0.5643411	0.016184876	0.11961535	5.6147513	-0.40487698	8.0300045	Walking_Watch
12:37:30.124	6.9840994	-0.8140534	7.7311134	-0.5643411	0.016184876	0.11961535	5.6147513	-0.40487698	8.0300045	Walking_Watch
12:37:30.146	6.9840994	-0.8140534	7.7311134	-0.5643411	0.016184876	0.11961535	5.6147513	-0.40487698	8.0300045	Walking_Watch
12:37:30.169	6.9840994	-0.8140534	7.7311134	-0.5643411	0.016184876	0.11961535	5.6147513	-0.40487698	8.0300045	Walking_Watch
12:37:30.191	6.9840994	-0.8140534	7.7311134	-0.5643411	0.016184876	0.11961535	5.6147513	-0.40487698	8.0300045	Walking_Watch
12:37:30.213	6.9840994	-0.8140534	7.7311134	-0.5643411	0.016184876	0.11961535	5.6147513	-0.40487698	8.0300045	Walking_Watch
12:37:30.235	6.9840994	-0.8140534	7.7311134	-0.5643411	0.016184876	0.11961535	5.6147513	-0.40487698	8.0300045	Walking_Watch
12:37:30.257	6.9840994	-0.8140534	7.7311134	-0.5643411	0.016184876	0.11961535	5.6147513	-0.40487698	8.0300045	Walking_Watch
12:37:30.280	4.6999617	-2.3679378	8.672064	-0.16300267	-0.03573867	-0.6836724	5.918757	-0.8025002	7.7778277	Walking_Watch
12:37:30.302	4.6999617	-2.3679378	8.672064	-0.16300267	-0.03573867	-0.6836724	5.918757	-0.8025002	7.7778277	Walking_Watch
12:37:30.325	4.6999617	-2.3679378	8.672064	-0.16300267	-0.03573867	-0.6836724	5.918757	-0.8025002	7.7778277	Walking_Watch
12:37:30.350	4.6999617	-2.3679378	8.672064	-0.16300267	-0.03573867	-0.6836724	5.918757	-0.8025002	7.7778277	Walking_Watch
12:37:30.373	4.6999617	-2.3679378	8.672064	-0.16300267	-0.03573867	-0.6836724	5.918757	-0.8025002	7.7778277	Walking_Watch
12:37:30.395	4.6999617	-2.3679378	8.672064	-0.16300267	-0.03573867	-0.6836724	5.918757	-0.8025002	7.7778277	Walking_Watch
12:37:30.418	4.6999617	-2.3679378	8.672064	-0.16300267	-0.03573867	-0.6836724	5.918757	-0.8025002	7.7778277	Walking_Watch
12:37:30.441	4.6999617	-2.3679378	8.672064	-0.16300267	-0.03573867	-0.6836724	5.918757	-0.8025002	7.7778277	Walking_Watch
12:37:30.467	4.565882	-0.73743665	7.4653487	-0.08114673	0.32589355	-0.19436939	5.614542	-0.9574644	7.983138	Walking_Watch
12:37:30.488	4.565882	-0.73743665	7.4653487	-0.08114673	0.32589355	-0.19436939	5.614542	-0.9574644	7.983138	Walking_Watch
12:37:30.509	4.565882	-0.73743665	7.4653487	-0.08114673	0.32589355	-0.19436939	5.614542	-0.9574644	7.983138	Walking_Watch
12:37:30.531	4.565882	-0.73743665	7.4653487	-0.08114673	0.32589355	-0.19436939	5.614542	-0.9574644	7.983138	Walking_Watch
12:37:30.554	4.565882	-0.73743665	7.4653487	-0.08114673	0.32589355	-0.19436939	5.614542	-0.9574644	7.983138	Walking_Watch
12:37:30.577	4.565882	-0.73743665	7.4653487	-0.08114673	0.32589355	-0.19436939	5.614542	-0.9574644	7.983138	Walking_Watch
12:37:30.600	4.565882	-0.73743665	7.4653487	-0.08114673	0.32589355	-0.19436939	5.614542	-0.9574644	7.983138	Walking_Watch
12:37:30.622	5.523592	-1.1708003	6.8356547	0.014759115	0.0051893	-0.116178624	5.422561	-0.7670938	8.13497	Walking_Watch
12:37:30.643	5.523592	-1.1708003	6.8356547	0.014759115	0.0051893	-0.116178624	5.422561	-0.7670938	8.13497	Walking_Watch
12:37:30.665	5.523592	-1.1708003	6.8356547	0.014759115	0.0051893	-0.116178624	5.422561	-0.7670938	8.13497	Walking_Watch
12:37:30.687	5.523592	-1.1708003	6.8356547	0.014759115	0.0051893	-0.116178624	5.422561	-0.7670938	8.13497	Walking_Watch
12:37:30.710	5.523592	-1.1708003	6.8356547	0.014759115	0.0051893	-0.116178624	5.422561	-0.7670938	8.13497	Walking_Watch
12:37:30.732	5.523592	-1.1708003	6.8356547	0.014759115	0.0051893	-0.116178624	5.422561	-0.7670938	8.13497	Walking_Watch
12:37:30.754	5.523592	-1.1708003	6.8356547	0.014759115	0.0051893	-0.116178624	5.422561	-0.7670938	8.13497	Walking_Watch
12:37:30.776	5.523592	-1.1708003	6.8356547	0.014759115	0.0051893	-0.116178624	5.422561	-0.7670938	8.13497	Walking_Watch
12:37:30.800	7.8197017	-0.098165266	9.873989	0.09905852	0.0058001657	0.009659612	5.888147	-0.6588652	7.814471	Walking_Watch
12:37:30.821	7.8197017	-0.098165266	9.873989	0.09905852	0.0058001657	0.009659612	5.888147	-0.6588652	7.814471	Walking_Watch
12:37:30.844	7.8197017	-0.098165266	9.873989	0.09905852	0.0058001657	0.009659612	5.888147	-0.6588652	7.814471	Walking_Watch
12:37:30.865	7.8197017	-0.098165266	9.873989	0.09905852	0.0058001657	0.009659612	5.888147	-0.6588652	7.814471	Walking_Watch
12:37:30.886	7.8197017	-0.098165266	9.873989	0.09905852	0.0058001657	0.009659612	5.888147	-0.6588652	7.814471	Walking_Watch
12:37:30.909	7.8197017	-0.098165266	9.873989	0.09905852	0.0058001657	0.009659612	5.888147	-0.6588652	7.814471	Walking_Watch
12:37:30.932	7.8197017	-0.098165266	9.873989	0.09905852	0.0058001657	0.009659612	5.888147	-0.6588652	7.814471	Walking_Watch
12:37:30.955	7.8197017	-0.098165266	9.873989	0.09905852	0.0058001657	0.009659612	5.888147	-0.6588652	7.814471	Walking_Watch
12:37:30.977	7.8197017	-0.098165266	9.873989	0.09905852	0.0058001657	0.009659612	5.888147	-0.6588652	7.814471	Walking_Watch
12:37:31.000	3.7518287	0.84039044	7.2019787	0.3208026	-0.14874876	0.35540932	6.1514792	-0.29721493	7.631597	Walking_Watch
12:37:31.023	3.7518287	0.84039044	7.2019787	0.3208026	-0.14874876	0.35540932	6.1514792	-0.29721493	7.631597	Walking_Watch
12:37:31.044	3.7518287	0.84039044	7.2019787	0.3208026	-0.14874876	0.35540932	6.1514792	-0.29721493	7.631597	Walking_Watch
12:37:31.070	3.7518287	0.84039044	7.2019787	0.3208026	-0.14874876	0.35540932	6.1514792	-0.29721493	7.631597	Walking_Watch
12:37:31.094	3.7518287	0.84039044	7.2019787	0.3208026	-0.14874876	0.35540932	6.1514792	-0.29721493	7.631597	Walking_Watch
12:37:31.116	3.7518287	0.84039044	7.2019787	0.3208026	-0.14874876	0.35540932	6.1514792	-0.29721493	7.631597	Walking_Watch
12:37:31.137	3.7518287	0.84039044	7.2019787	0.3208026	-0.14874876	0.35540932	6.1514792	-0.29721493	7.631597	Walking_Watch
12:37:31.160	3.7518287	0.84039044	7.2019787	-0.31449726	-0.0088606	0.01882259	6.1514792	-0.29721493	7.631597	Walking_Watch
12:37:31.182	5.4589467	-0.37829542	6.2131433	-0.31449726	-0.0088606	0.01882259	5.594394	-0.36726767	8.046006	Walking_Watch
12:37:31.204	5.4589467	-0.37829542	6.2131433	-0.31449726	-0.0088606	0.01882259	5.594394	-0.36726767	8.046006	Walking_Watch
12:37:31.227	5.4589467	-0.37829542	6.2131433	-0.31449726	-0.0088606	0.01882259	5.594394	-0.36726767	8.046006	Walking_Watch
12:37:31.256	5.4589467	-0.37829542	6.2131433	-0.31449726	-0.0088606	0.01882259	5.594394	-0.36726767	8.046006	Walking_Watch
12:37:31.279	5.4589467	-0.37829542	6.2131433	-0.31449726	-0.0088606	0.01882259	5.594394	-0.36726767	8.046006	Walking_Watch
12:37:31.300	5.4589467	-0.37829542	6.2131433	-0.31449726	-0.0088606	0.01882259	5.594394	-0.36726767	8.046006	Walking_Watch
12:37:31.322	5.4589467	-0.37829542	6.2131433	-0.31449726	-0.0088606	0.01882259	5.594394	-0.36726767	8.046006	Walking_Watch
12:37:31.344	6.65369	0.0023942748	7.333664	-0.4030727	-0.00030848692	0.29554456	5.8006577	-0.6226403	7.882578	Walking_Watch
12:37:31.367	6.65369	0.0023942748	7.333664	-0.4030727	-0.00030848692	0.29554456	5.8006577	-0.6226403	7.882578	Walking_Watch
12:37:31.389	6.65369	0.0023942748	7.333664	-0.4030727	-0.00030848692	0.29554456	5.8006577	-0.6226403	7.882578	Walking_Watch
12:37:31.412	6.65369	0.0023942748	7.333664	-0.4030727	-0.00030848692	0.29554456	5.8006577	-0.6226403	7.882578	Walking_Watch
12:37:31.434	6.65369	0.0023942748	7.333664	-0.4030727	-0.00030848692	0.29554456	5.8006577	-0.6226403	7.882578	Walking_Watch
12:37:31.457	6.65369	0.0023942748	7.333664	-0.4030727	-0.00030848692	0.29554456	5.8006577	-0.6226403	7.882578	Walking_Watch
12:37:31.480	6.65369	0.0023942748	7.333664	-0.4030727	-0.00030848692	0.29554456	5.8006577	-0.6226403	7.882578	Walking_Watch
12:37:31.503	6.65369	0.0023942748	7.333664	-0.4030727	-0.00030848692	0.29554456	5.8006577	-0.6226403	7.882578	Walking_Watch
12:37:31.525	6.65369	0.0023942748	7.333664	-0.12879422	0.96119344	-0.05570297	5.8006577	-0.6226403	7.882578	Walking_Watch
12:37:31.548	6.201172	-1.9489397	9.909904	-0.12879422	0.96119344	-0.05570297	5.933553	-0.78249025	7.7685924	Walking_Watch
12:37:31.570	6.201172	-1.9489397	9.909904	-0.12879422	0.96119344	-0.05570297	5.933553	-0.78249025	7.7685924	Walking_Watch
12:37:31.591	6.201172	-1.9489397	9.909904	-0.12879422	0.96119344	-0.05570297	5.933553	-0.78249025	7.7685924	Walking_Watch
12:37:31.613	6.201172	-1.9489397	9.909904	-0.12879422	0.96119344	-0.05570297	5.933553	-0.78249025	7.7685924	Walking_Watch
12:37:31.636	6.201172	-1.9489397	9.909904	-0.12879422	0.96119344	-0.05570297	5.933553	-0.78249025	7.7685924	Walking_Watch
12:37:31.657	6.201172	-1.9489397	9.909904	-0.12879422	0.96119344	-0.05570297	5.933553	-0.78249025	7.7685924	Walking_Watch
12:37:31.680	6.201172	-1.9489397	9.909904	-0.12879422	0.96119344	-0.05570297	5.933553	-0.78249025	7.7685924	Walking_Watch
12:37:31.703	3.4788814	-0.29689008	7.805336	0.13387784	-0.20250489	-0.45643058	5.408393	-0.6422185	8.155192	Walking_Watch
12:37:31.726	3.4788814	-0.29689008	7.805336	0.13387784	-0.20250489	-0.45643058	5.408393	-0.6422185	8.155192	Walking_Watch
12:37:31.747	3.4788814	-0.29689008	7.805336	0.13387784	-0.20250489	-0.45643058	5.408393	-0.6422185	8.155192	Walking_Watch
12:37:31.769	3.4788814	-0.29689008	7.805336	0.13387784	-0.20250489	-0.45643058	5.408393	-0.6422185	8.155192	Walking_Watch
12:37:31.792	3.4788814	-0.29689008	7.805336	0.13387784	-0.20250489	-0.45643058	5.408393	-0.6422185	8.155192	Walking_Watch
12:37:31.814	3.4788814	-0.29689008	7.805336	0.13387784	-0.20250489	-0.45643058	5.408393	-0.6422185	8.155192	Walking_Watch
12:37:31.835	3.4788814	-0.29689008	7.805336	0.13387784	-0.20250489	-0.45643058	5.408393	-0.6422185	8.155192	Walking_Watch
12:37:31.857	3.4788814	-0.29689008	7.805336	0.13387784	-0.20250489	-0.45643058	5.408393	-0.6422185	8.155192	Walking_Watch
12:37:31.878	3.4788814	-0.29689008	7.805336	0.13387784	-0.20250489	-0.45643058	5.408393	-0.6422185	8.155192	Walking_Watch
12:37:31.904	5.375147	-0.22027329	6.4789076	-0.1605592	-0.100490384	0.35907453	5.5148635	-0.6522316	8.08277	Walking_Watch
12:37:31.926	5.375147	-0.22027329	6.4789076	-0.1605592	-0.100490384	0.35907453	5.5148635	-0.6522316	8.08277	Walking_Watch
12:37:31.949	5.375147	-0.22027329	6.4789076	-0.1605592	-0.100490384	0.35907453	5.5148635	-0.6522316	8.08277	Walking_Watch
12:37:31.971	5.375147	-0.22027329	6.4789076	-0.1605592	-0.100490384	0.35907453	5.5148635	-0.6522316	8.08277	Walking_Watch
12:37:31.994	5.375147	-0.22027329	6.4789076	-0.1605592	-0.100490384	0.35907453	5.5148635	-0.6522316	8.08277	Walking_Watch
12:37:32.016	5.375147	-0.22027329	6.4789076	-0.1605592	-0.100490384	0.35907453	5.5148635	-0.6522316	8.08277	Walking_Watch
12:37:32.039	5.375147	-0.22027329	6.4789076	-0.1605592	-0.100490384	0.35907453	5.5148635	-0.6522316	8.08277	Walking_Watch
12:37:32.062	6.7925577	-1.6664152	9.033599	-0.08175759	0.24159415	-0.04409653	5.8025174	-0.96544594	7.846596	Walking_Watch
12:37:32.083	6.7925577	-1.6664152	9.033599	-0.08175759	0.24159415	-0.04409653	5.8025174	-0.96544594	7.846596	Walking_Watch
12:37:32.104	6.7925577	-1.6664152	9.033599	-0.08175759	0.24159415	-0.04409653	5.8025174	-0.96544594	7.846596	Walking_Watch
12:37:32.126	6.7925577	-1.6664152	9.033599	-0.08175759	0.24159415	-0.04409653	5.8025174	-0.96544594	7.846596	Walking_Watch
12:37:32.149	6.7925577	-1.6664152	9.033599	-0.08175759	0.24159415	-0.04409653	5.8025174	-0.96544594	7.846596	Walking_Watch
12:37:32.172	6.7925577	-1.6664152	9.033599	-0.08175759	0.24159415	-0.04409653	5.8025174	-0.96544594	7.846596	Walking_Watch
12:37:32.195	6.7925577	-1.6664152	9.033599	-0.08175759	0.24159415	-0.04409653	5.8025174	-0.96544594	7.846596	Walking_Watch
12:37:32.216	6.7925577	-1.6664152	9.033599	-0.08175759	0.24159415	-0.04409653	5.8025174	-0.96544594	7.846596	Walking_Watch
12:37:32.241	3.7853484	0.99362403	8.530801	0.0117047895	-0.33994955	-0.36357903	6.001924	-0.45429993	7.7421455	Walking_Watch
12:37:32.263	3.7853484	0.99362403	8.530801	0.0117047895	-0.33994955	-0.36357903	6.001924	-0.45429993	7.7421455	Walking_Watch
12:37:32.285	3.7853484	0.99362403	8.530801	0.0117047895	-0.33994955	-0.36357903	6.001924	-0.45429993	7.7421455	Walking_Watch
12:37:32.306	3.7853484	0.99362403	8.530801	0.0117047895	-0.33994955	-0.36357903	6.001924	-0.45429993	7.7421455	Walking_Watch
12:37:32.327	3.7853484	0.99362403	8.530801	0.0117047895	-0.33994955	-0.36357903	6.001924	-0.45429993	7.7421455	Walking_Watch
12:37:32.350	3.7853484	0.99362403	8.530801	0.0117047895	-0.33994955	-0.36357903	6.001924	-0.45429993	7.7421455	Walking_Watch
12:37:32.371	3.7853484	0.99362403	8.530801	0.0117047895	-0.33994955	-0.36357903	6.001924	-0.45429993	7.7421455	Walking_Watch
12:37:32.392	3.7853484	0.99362403	8.530801	0.0117047895	-0.33994955	-0.36357903	6.001924	-0.45429993	7.7421455	Walking_Watch
12:37:32.414	3.7853484	0.99362403	8.530801	0.0117047895	-0.33994955	-0.36357903	6.001924	-0.45429993	7.7421455	Walking_Watch
12:37:32.438	5.219519	-0.009577099	7.067899	-0.04877087	0.40469515	0.29187936	5.473223	-0.29266953	8.131943	Walking_Watch
12:37:32.460	5.219519	-0.009577099	7.067899	-0.04877087	0.40469515	0.29187936	5.473223	-0.29266953	8.131943	Walking_Watch
12:37:32.483	5.219519	-0.009577099	7.067899	-0.04877087	0.40469515	0.29187936	5.473223	-0.29266953	8.131943	Walking_Watch
12:37:32.506	5.219519	-0.009577099	7.067899	-0.04877087	0.40469515	0.29187936	5.473223	-0.29266953	8.131943	Walking_Watch
12:37:32.528	5.219519	-0.009577099	7.067899	-0.04877087	0.40469515	0.29187936	5.473223	-0.29266953	8.131943	Walking_Watch
12:37:32.549	5.219519	-0.009577099	7.067899	-0.04877087	0.40469515	0.29187936	5.473223	-0.29266953	8.131943	Walking_Watch
12:37:32.570	5.219519	-0.009577099	7.067899	-0.04877087	0.40469515	0.29187936	5.473223	-0.29266953	8.131943	Walking_Watch
12:37:32.592	5.219519	-0.009577099	7.067899	-0.04877087	0.40469515	0.29187936	5.473223	-0.29266953	8.131943	Walking_Watch
12:37:32.615	6.8619914	-1.3407938	7.3001437	-0.28273228	-0.34727994	0.052420177	5.703346	-0.4146474	7.9668226	Walking_Watch
12:37:32.637	6.8619914	-1.3407938	7.3001437	-0.28273228	-0.34727994	0.052420177	5.703346	-0.4146474	7.9668226	Walking_Watch
12:37:32.658	6.8619914	-1.3407938	7.3001437	-0.28273228	-0.34727994	0.052420177	5.703346	-0.4146474	7.9668226	Walking_Watch
12:37:32.680	6.8619914	-1.3407938	7.3001437	-0.28273228	-0.34727994	0.052420177	5.703346	-0.4146474	7.9668226	Walking_Watch
12:37:32.702	6.8619914	-1.3407938	7.3001437	-0.28273228	-0.34727994	0.052420177	5.703346	-0.4146474	7.9668226	Walking_Watch
12:37:32.725	6.8619914	-1.3407938	7.3001437	-0.28273228	-0.34727994	0.052420177	5.703346	-0.4146474	7.9668226	Walking_Watch
12:37:32.748	6.8619914	-1.3407938	7.3001437	-0.28273228	-0.34727994	0.052420177	5.703346	-0.4146474	7.9668226	Walking_Watch
12:37:32.771	6.8619914	-1.3407938	7.3001437	-0.28273228	-0.34727994	0.052420177	5.703346	-0.4146474	7.9668226	Walking_Watch
12:37:32.794	6.0527267	-1.2569942	11.461393	-0.19843286	0.7351733	-0.31043378	5.804643	-0.31449878	7.897943	Walking_Watch
12:37:32.816	6.0527267	-1.2569942	11.461393	-0.19843286	0.7351733	-0.31043378	5.804643	-0.31449878	7.897943	Walking_Watch
12:37:32.840	6.0527267	-1.2569942	11.461393	-0.19843286	0.7351733	-0.31043378	5.804643	-0.31449878	7.897943	Walking_Watch
12:37:32.862	6.0527267	-1.2569942	11.461393	-0.19843286	0.7351733	-0.31043378	5.804643	-0.31449878	7.897943	Walking_Watch
12:37:32.884	6.0527267	-1.2569942	11.461393	-0.19843286	0.7351733	-0.31043378	5.804643	-0.31449878	7.897943	Walking_Watch
12:37:32.906	6.0527267	-1.2569942	11.461393	-0.19843286	0.7351733	-0.31043378	5.804643	-0.31449878	7.897943	Walking_Watch
12:37:32.928	6.0527267	-1.2569942	11.461393	-0.19843286	0.7351733	-0.31043378	5.804643	-0.31449878	7.897943	Walking_Watch
12:37:32.950	6.0527267	-1.2569942	11.461393	-0.19843286	0.7351733	-0.31043378	5.804643	-0.31449878	7.897943	Walking_Watch
12:37:32.972	3.2873392	-1.0223553	6.8165	-0.05671212	0.5983395	-0.40572876	5.434312	-0.44647405	8.15103	Walking_Watch
12:37:32.994	3.2873392	-1.0223553	6.8165	-0.05671212	0.5983395	-0.40572876	5.434312	-0.44647405	8.15103	Walking_Watch
12:37:33.017	3.2873392	-1.0223553	6.8165	-0.05671212	0.5983395	-0.40572876	5.434312	-0.44647405	8.15103	Walking_Watch
12:37:33.040	3.2873392	-1.0223553	6.8165	-0.05671212	0.5983395	-0.40572876	5.434312	-0.44647405	8.15103	Walking_Watch
12:37:33.065	3.2873392	-1.0223553	6.8165	-0.05671212	0.5983395	-0.40572876	5.434312	-0.44647405	8.15103	Walking_Watch
12:37:33.087	3.2873392	-1.0223553	6.8165	-0.05671212	0.5983395	-0.40572876	5.434312	-0.44647405	8.15103	Walking_Watch
12:37:33.109	3.2873392	-1.0223553	6.8165	-0.05671212	0.5983395	-0.40572876	5.434312	-0.44647405	8.15103	Walking_Watch
12:37:33.130	3.2873392	-1.0223553	6.8165	-0.05671212	0.5983395	-0.40572876	5.434312	-0.44647405	8.15103	Walking_Watch
12:37:33.153	5.4924664	-0.7637737	6.9122715	0.023311228	0.043062948	-0.13694805	5.150516	-0.4321388	8.334013	Walking_Watch
12:37:33.175	5.4924664	-0.7637737	6.9122715	0.023311228	0.043062948	-0.13694805	5.150516	-0.4321388	8.334013	Walking_Watch
12:37:33.197	5.4924664	-0.7637737	6.9122715	0.023311228	0.043062948	-0.13694805	5.150516	-0.4321388	8.334013	Walking_Watch
12:37:33.219	5.4924664	-0.7637737	6.9122715	0.023311228	0.043062948	-0.13694805	5.150516	-0.4321388	8.334013	Walking_Watch
12:37:33.241	5.4924664	-0.7637737	6.9122715	0.023311228	0.043062948	-0.13694805	5.150516	-0.4321388	8.334013	Walking_Watch
12:37:33.264	5.4924664	-0.7637737	6.9122715	0.023311228	0.043062948	-0.13694805	5.150516	-0.4321388	8.334013	Walking_Watch
12:37:33.286	5.4924664	-0.7637737	6.9122715	0.023311228	0.043062948	-0.13694805	5.150516	-0.4321388	8.334013	Walking_Watch
12:37:33.310	5.4924664	-0.7637737	6.9122715	0.023311228	0.043062948	-0.13694805	5.150516	-0.4321388	8.334013	Walking_Watch
12:37:33.332	7.4414062	0.043096945	10.407912	0.14609514	0.18844886	-0.09052228	5.294481	-0.3471778	8.247318	Walking_Watch
12:37:33.355	7.4414062	0.043096945	10.407912	0.14609514	0.18844886	-0.09052228	5.294481	-0.3471778	8.247318	Walking_Watch
12:37:33.377	7.4414062	0.043096945	10.407912	0.14609514	0.18844886	-0.09052228	5.294481	-0.3471778	8.247318	Walking_Watch
12:37:33.401	7.4414062	0.043096945	10.407912	0.14609514	0.18844886	-0.09052228	5.294481	-0.3471778	8.247318	Walking_Watch
12:37:33.424	7.4414062	0.043096945	10.407912	0.14609514	0.18844886	-0.09052228	5.294481	-0.3471778	8.247318	Walking_Watch
12:37:33.445	7.4414062	0.043096945	10.407912	0.14609514	0.18844886	-0.09052228	5.294481	-0.3471778	8.247318	Walking_Watch
12:37:33.467	7.4414062	0.043096945	10.407912	0.14609514	0.18844886	-0.09052228	5.294481	-0.3471778	8.247318	Walking_Watch
12:37:33.488	7.4414062	0.043096945	10.407912	0.14609514	0.18844886	-0.09052228	5.294481	-0.3471778	8.247318	Walking_Watch
12:37:33.512	3.241848	0.9313729	7.18043	0.105167165	-0.59529126	0.050587587	5.4062815	-0.20366307	8.179302	Walking_Watch
12:37:33.535	3.241848	0.9313729	7.18043	0.105167165	-0.59529126	0.050587587	5.4062815	-0.20366307	8.179302	Walking_Watch
12:37:33.557	3.241848	0.9313729	7.18043	0.105167165	-0.59529126	0.050587587	5.4062815	-0.20366307	8.179302	Walking_Watch
12:37:33.580	3.241848	0.9313729	7.18043	0.105167165	-0.59529126	0.050587587	5.4062815	-0.20366307	8.179302	Walking_Watch
12:37:33.603	3.241848	0.9313729	7.18043	0.105167165	-0.59529126	0.050587587	5.4062815	-0.20366307	8.179302	Walking_Watch
12:37:33.627	3.241848	0.9313729	7.18043	0.105167165	-0.59529126	0.050587587	5.4062815	-0.20366307	8.179302	Walking_Watch
12:37:33.648	3.241848	0.9313729	7.18043	0.105167165	-0.59529126	0.050587587	5.4062815	-0.20366307	8.179302	Walking_Watch
12:37:33.671	3.241848	0.9313729	7.18043	0.105167165	-0.59529126	0.050587587	5.4062815	-0.20366307	8.179302	Walking_Watch
12:37:33.693	5.2219133	0.105348095	5.681614	0.09722592	-0.14447269	-0.043485664	5.2894607	-0.09784122	8.257261	Walking_Watch
12:37:33.714	5.2219133	0.105348095	5.681614	0.09722592	-0.14447269	-0.043485664	5.2894607	-0.09784122	8.257261	Walking_Watch
12:37:33.735	5.2219133	0.105348095	5.681614	0.09722592	-0.14447269	-0.043485664	5.2894607	-0.09784122	8.257261	Walking_Watch
12:37:33.757	5.2219133	0.105348095	5.681614	0.09722592	-0.14447269	-0.043485664	5.2894607	-0.09784122	8.257261	Walking_Watch
12:37:33.780	5.2219133	0.105348095	5.681614	0.09722592	-0.14447269	-0.043485664	5.2894607	-0.09784122	8.257261	Walking_Watch
12:37:33.802	5.2219133	0.105348095	5.681614	0.09722592	-0.14447269	-0.043485664	5.2894607	-0.09784122	8.257261	Walking_Watch
12:37:33.825	5.2219133	0.105348095	5.681614	0.09722592	-0.14447269	-0.043485664	5.2894607	-0.09784122	8.257261	Walking_Watch
12:37:33.848	5.2219133	0.105348095	5.681614	0.09722592	-0.14447269	-0.043485664	5.2894607	-0.09784122	8.257261	Walking_Watch
12:37:33.870	6.7255177	0.43096948	7.3480296	-0.17399825	0.008243627	0.15199122	5.815301	-0.2062921	7.893669	Walking_Watch
12:37:33.892	6.7255177	0.43096948	7.3480296	-0.17399825	0.008243627	0.15199122	5.815301	-0.2062921	7.893669	Walking_Watch
12:37:33.915	6.7255177	0.43096948	7.3480296	-0.17399825	0.008243627	0.15199122	5.815301	-0.2062921	7.893669	Walking_Watch
12:37:33.938	6.7255177	0.43096948	7.3480296	-0.17399825	0.008243627	0.15199122	5.815301	-0.2062921	7.893669	Walking_Watch
12:37:33.961	6.7255177	0.43096948	7.3480296	-0.17399825	0.008243627	0.15199122	5.815301	-0.2062921	7.893669	Walking_Watch
12:37:33.982	6.7255177	0.43096948	7.3480296	-0.17399825	0.008243627	0.15199122	5.815301	-0.2062921	7.893669	Walking_Watch
12:37:34.004	6.7255177	0.43096948	7.3480296	-0.17399825	0.008243627	0.15199122	5.815301	-0.2062921	7.893669	Walking_Watch
12:37:34.026	6.7255177	0.43096948	7.3480296	-0.17399825	0.008243627	0.15199122	5.815301	-0.2062921	7.893669	Walking_Watch
12:37:34.048	5.564295	-1.5778271	9.953	-0.062209908	0.22571166	0.0731896	5.7860646	-0.43980289	7.9055896	Walking_Watch
12:37:34.071	5.564295	-1.5778271	9.953	-0.062209908	0.22571166	0.0731896	5.7860646	-0.43980289	7.9055896	Walking_Watch
12:37:34.093	5.564295	-1.5778271	9.953	-0.062209908	0.22571166	0.0731896	5.7860646	-0.43980289	7.9055896	Walking_Watch
12:37:34.115	5.564295	-1.5778271	9.953	-0.062209908	0.22571166	0.0731896	5.7860646	-0.43980289	7.9055896	Walking_Watch
12:37:34.138	5.564295	-1.5778271	9.953	-0.062209908	0.22571166	0.0731896	5.7860646	-0.43980289	7.9055896	Walking_Watch
12:37:34.161	5.564295	-1.5778271	9.953	-0.062209908	0.22571166	0.0731896	5.7860646	-0.43980289	7.9055896	Walking_Watch
12:37:34.184	5.564295	-1.5778271	9.953	-0.062209908	0.22571166	0.0731896	5.7860646	-0.43980289	7.9055896	Walking_Watch
12:37:34.207	5.564295	-1.5778271	9.953	-0.062209908	0.22571166	0.0731896	5.7860646	-0.43980289	7.9055896	Walking_Watch
12:37:34.230	3.964919	-0.083799616	7.14691	0.02575469	0.51037484	-0.5285127	5.5226483	-0.3964625	8.094041	Walking_Watch
12:37:34.251	3.964919	-0.083799616	7.14691	0.02575469	0.51037484	-0.5285127	5.5226483	-0.3964625	8.094041	Walking_Watch
12:37:34.273	3.964919	-0.083799616	7.14691	0.02575469	0.51037484	-0.5285127	5.5226483	-0.3964625	8.094041	Walking_Watch
12:37:34.296	3.964919	-0.083799616	7.14691	0.02575469	0.51037484	-0.5285127	5.5226483	-0.3964625	8.094041	Walking_Watch
12:37:34.318	3.964919	-0.083799616	7.14691	0.02575469	0.51037484	-0.5285127	5.5226483	-0.3964625	8.094041	Walking_Watch
12:37:34.340	3.964919	-0.083799616	7.14691	0.02575469	0.51037484	-0.5285127	5.5226483	-0.3964625	8.094041	Walking_Watch
12:37:34.363	3.964919	-0.083799616	7.14691	0.02575469	0.51037484	-0.5285127	5.5226483	-0.3964625	8.094041	Walking_Watch
12:37:34.386	3.964919	-0.083799616	7.14691	0.02575469	0.51037484	-0.5285127	5.5226483	-0.3964625	8.094041	Walking_Watch
12:37:34.408	5.6935854	-0.4189981	7.369578	0.15831245	-0.05772982	-0.0019468275	5.345357	-0.100348964	8.221157	Walking_Watch
12:37:34.430	5.6935854	-0.4189981	7.369578	0.15831245	-0.05772982	-0.0019468275	5.345357	-0.100348964	8.221157	Walking_Watch
12:37:34.452	5.6935854	-0.4189981	7.369578	0.15831245	-0.05772982	-0.0019468275	5.345357	-0.100348964	8.221157	Walking_Watch
12:37:34.474	5.6935854	-0.4189981	7.369578	0.15831245	-0.05772982	-0.0019468275	5.345357	-0.100348964	8.221157	Walking_Watch
12:37:34.495	5.6935854	-0.4189981	7.369578	0.15831245	-0.05772982	-0.0019468275	5.345357	-0.100348964	8.221157	Walking_Watch
12:37:34.517	5.6935854	-0.4189981	7.369578	0.15831245	-0.05772982	-0.0019468275	5.345357	-0.100348964	8.221157	Walking_Watch
12:37:34.539	5.6935854	-0.4189981	7.369578	0.15831245	-0.05772982	-0.0019468275	5.345357	-0.100348964	8.221157	Walking_Watch
12:37:34.561	5.6935854	-0.4189981	7.369578	0.15831245	-0.05772982	-0.0019468275	5.345357	-0.100348964	8.221157	Walking_Watch
12:37:34.581	7.0176196	1.1660118	10.877191	0.22856195	0.3008481	0.12022622	5.345357	-0.100348964	8.221157	Walking_Watch
12:37:34.604	7.0176196	1.1660118	10.877191	0.22856195	0.3008481	0.12022622	5.5677195	-0.015309651	8.072828	Walking_Watch
12:37:34.627	7.0176196	1.1660118	10.877191	0.22856195	0.3008481	0.12022622	5.5677195	-0.015309651	8.072828	Walking_Watch
12:37:34.650	7.0176196	1.1660118	10.877191	0.22856195	0.3008481	0.12022622	5.5677195	-0.015309651	8.072828	Walking_Watch
12:37:34.672	7.0176196	1.1660118	10.877191	0.22856195	0.3008481	0.12022622	5.5677195	-0.015309651	8.072828	Walking_Watch
12:37:34.693	7.0176196	1.1660118	10.877191	0.22856195	0.3008481	0.12022622	5.5677195	-0.015309651	8.072828	Walking_Watch
12:37:34.716	7.0176196	1.1660118	10.877191	0.22856195	0.3008481	0.12022622	5.5677195	-0.015309651	8.072828	Walking_Watch
12:37:34.739	7.0176196	1.1660118	10.877191	0.22856195	0.3008481	0.12022622	5.5677195	-0.015309651	8.072828	Walking_Watch
12:37:34.761	3.7350688	0.6488485	6.7997403	0.06485007	0.16218168	0.33036387	5.693478	0.08847893	7.9841595	Walking_Watch
12:37:34.783	3.7350688	0.6488485	6.7997403	0.06485007	0.16218168	0.33036387	5.693478	0.08847893	7.9841595	Walking_Watch
12:37:34.805	3.7350688	0.6488485	6.7997403	0.06485007	0.16218168	0.33036387	5.693478	0.08847893	7.9841595	Walking_Watch
12:37:34.826	3.7350688	0.6488485	6.7997403	0.06485007	0.16218168	0.33036387	5.693478	0.08847893	7.9841595	Walking_Watch
12:37:34.849	3.7350688	0.6488485	6.7997403	0.06485007	0.16218168	0.33036387	5.693478	0.08847893	7.9841595	Walking_Watch
12:37:34.871	3.7350688	0.6488485	6.7997403	0.06485007	0.16218168	0.33036387	5.693478	0.08847893	7.9841595	Walking_Watch
12:37:34.893	3.7350688	0.6488485	6.7997403	0.06485007	0.16218168	0.33036387	5.693478	0.08847893	7.9841595	Walking_Watch
12:37:34.915	3.7350688	0.6488485	6.7997403	0.06485007	0.16218168	0.33036387	5.693478	0.08847893	7.9841595	Walking_Watch
12:37:34.938	3.7350688	0.6488485	6.7997403	0.06485007	0.16218168	0.33036387	5.693478	0.08847893	7.9841595	Walking_Watch
12:37:34.962	4.9417834	0.409421	5.4685235	-0.22103487	-0.041236456	0.015157399	5.501402	0.068483025	8.117893	Walking_Watch
12:37:34.984	4.9417834	0.409421	5.4685235	-0.22103487	-0.041236456	0.015157399	5.501402	0.068483025	8.117893	Walking_Watch
12:37:35.006	4.9417834	0.409421	5.4685235	-0.22103487	-0.041236456	0.015157399	5.501402	0.068483025	8.117893	Walking_Watch
12:37:35.028	4.9417834	0.409421	5.4685235	-0.22103487	-0.041236456	0.015157399	5.501402	0.068483025	8.117893	Walking_Watch
12:37:35.052	4.9417834	0.409421	5.4685235	-0.22103487	-0.041236456	0.015157399	5.501402	0.068483025	8.117893	Walking_Watch
12:37:35.074	4.9417834	0.409421	5.4685235	-0.22103487	-0.041236456	0.015157399	5.501402	0.068483025	8.117893	Walking_Watch
12:37:35.096	4.9417834	0.409421	5.4685235	-0.22103487	-0.041236456	0.015157399	5.501402	0.068483025	8.117893	Walking_Watch
12:37:35.117	4.9417834	0.409421	5.4685235	-0.22103487	-0.041236456	0.015157399	5.501402	0.068483025	8.117893	Walking_Watch
12:37:35.139	6.196383	0.54350036	8.576292	-0.012729821	-0.10659904	-0.024548842	5.873911	0.22837593	7.849544	Walking_Watch
12:37:35.161	6.196383	0.54350036	8.576292	-0.012729821	-0.10659904	-0.024548842	5.873911	0.22837593	7.849544	Walking_Watch
12:37:35.185	6.196383	0.54350036	8.576292	-0.012729821	-0.10659904	-0.024548842	5.873911	0.22837593	7.849544	Walking_Watch
12:37:35.206	6.196383	0.54350036	8.576292	-0.012729821	-0.10659904	-0.024548842	5.873911	0.22837593	7.849544	Walking_Watch
12:37:35.227	6.196383	0.54350036	8.576292	-0.012729821	-0.10659904	-0.024548842	5.873911	0.22837593	7.849544	Walking_Watch
12:37:35.248	6.196383	0.54350036	8.576292	-0.012729821	-0.10659904	-0.024548842	5.873911	0.22837593	7.849544	Walking_Watch
12:37:35.270	6.196383	0.54350036	8.576292	-0.012729821	-0.10659904	-0.024548842	5.873911	0.22837593	7.849544	Walking_Watch
12:37:35.292	6.196383	0.54350036	8.576292	-0.012729821	-0.10659904	-0.024548842	5.873911	0.22837593	7.849544	Walking_Watch
12:37:35.313	5.4517636	-0.5961744	9.560339	-0.055490386	-0.3246779	0.0029400946	6.1012783	-0.094424255	7.6769667	Walking_Watch
12:37:35.335	5.4517636	-0.5961744	9.560339	-0.055490386	-0.3246779	0.0029400946	6.1012783	-0.094424255	7.6769667	Walking_Watch
12:37:35.357	5.4517636	-0.5961744	9.560339	-0.055490386	-0.3246779	0.0029400946	6.1012783	-0.094424255	7.6769667	Walking_Watch
12:37:35.379	5.4517636	-0.5961744	9.560339	-0.055490386	-0.3246779	0.0029400946	6.1012783	-0.094424255	7.6769667	Walking_Watch
12:37:35.403	5.4517636	-0.5961744	9.560339	-0.055490386	-0.3246779	0.0029400946	6.1012783	-0.094424255	7.6769667	Walking_Watch
12:37:35.425	5.4517636	-0.5961744	9.560339	-0.055490386	-0.3246779	0.0029400946	6.1012783	-0.094424255	7.6769667	Walking_Watch
12:37:35.448	5.4517636	-0.5961744	9.560339	-0.055490386	-0.3246779	0.0029400946	6.1012783	-0.094424255	7.6769667	Walking_Watch
12:37:35.470	5.4517636	-0.5961744	9.560339	-0.055490386	-0.3246779	0.0029400946	6.1012783	-0.094424255	7.6769667	Walking_Watch
12:37:35.493	4.867561	0.21069619	5.889916	0.17297322	0.004578435	0.10984152	5.9814005	-0.040814824	7.7711987	Walking_Watch
12:37:35.516	4.867561	0.21069619	5.889916	0.17297322	0.004578435	0.10984152	5.9814005	-0.040814824	7.7711987	Walking_Watch
12:37:35.538	4.867561	0.21069619	5.889916	0.17297322	0.004578435	0.10984152	5.9814005	-0.040814824	7.7711987	Walking_Watch
12:37:35.560	4.867561	0.21069619	5.889916	0.17297322	0.004578435	0.10984152	5.9814005	-0.040814824	7.7711987	Walking_Watch
12:37:35.582	4.867561	0.21069619	5.889916	0.17297322	0.004578435	0.10984152	5.9814005	-0.040814824	7.7711987	Walking_Watch
12:37:35.605	4.867561	0.21069619	5.889916	0.17297322	0.004578435	0.10984152	5.9814005	-0.040814824	7.7711987	Walking_Watch
12:37:35.627	4.867561	0.21069619	5.889916	0.17297322	0.004578435	0.10984152	5.9814005	-0.040814824	7.7711987	Walking_Watch
12:37:35.650	4.867561	0.21069619	5.889916	0.17297322	0.004578435	0.10984152	5.9814005	-0.040814824	7.7711987	Walking_Watch
12:37:35.673	6.5746784	-0.600963	7.0080423	0.3855543	0.12369716	-0.054481238	5.8427176	0.20314401	7.8734803	Walking_Watch
12:37:35.695	6.5746784	-0.600963	7.0080423	0.3855543	0.12369716	-0.054481238	5.8427176	0.20314401	7.8734803	Walking_Watch
12:37:35.718	6.5746784	-0.600963	7.0080423	0.3855543	0.12369716	-0.054481238	5.8427176	0.20314401	7.8734803	Walking_Watch
12:37:35.741	6.5746784	-0.600963	7.0080423	0.3855543	0.12369716	-0.054481238	5.8427176	0.20314401	7.8734803	Walking_Watch
12:37:35.764	6.5746784	-0.600963	7.0080423	0.3855543	0.12369716	-0.054481238	5.8427176	0.20314401	7.8734803	Walking_Watch
12:37:35.787	6.5746784	-0.600963	7.0080423	0.3855543	0.12369716	-0.054481238	5.8427176	0.20314401	7.8734803	Walking_Watch
12:37:35.809	6.5746784	-0.600963	7.0080423	0.3855543	0.12369716	-0.054481238	5.8427176	0.20314401	7.8734803	Walking_Watch
12:37:35.831	6.5746784	-0.600963	7.0080423	0.3855543	0.12369716	-0.054481238	5.8427176	0.20314401	7.8734803	Walking_Watch
12:37:35.853	7.7694216	1.7933118	9.632168	0.25544003	0.14080139	0.060972296	6.0697174	0.4561799	7.6890016	Walking_Watch
12:37:35.875	7.7694216	1.7933118	9.632168	0.25544003	0.14080139	0.060972296	6.0697174	0.4561799	7.6890016	Walking_Watch
12:37:35.896	7.7694216	1.7933118	9.632168	0.25544003	0.14080139	0.060972296	6.0697174	0.4561799	7.6890016	Walking_Watch
12:37:35.918	7.7694216	1.7933118	9.632168	0.25544003	0.14080139	0.060972296	6.0697174	0.4561799	7.6890016	Walking_Watch
12:37:35.943	7.7694216	1.7933118	9.632168	0.25544003	0.14080139	0.060972296	6.0697174	0.4561799	7.6890016	Walking_Watch
12:37:35.966	7.7694216	1.7933118	9.632168	0.25544003	0.14080139	0.060972296	6.0697174	0.4561799	7.6890016	Walking_Watch
12:37:35.987	7.7694216	1.7933118	9.632168	0.25544003	0.14080139	0.060972296	6.0697174	0.4561799	7.6890016	Walking_Watch
12:37:36.009	7.7694216	1.7933118	9.632168	0.25544003	0.14080139	0.060972296	6.0697174	0.4561799	7.6890016	Walking_Watch
12:37:36.032	3.6919718	0.45012367	6.8691745	0.10455631	0.40652776	0.52339727	5.945965	0.6852434	7.768285	Walking_Watch
12:37:36.059	3.6919718	0.45012367	6.8691745	0.10455631	0.40652776	0.52339727	5.945965	0.6852434	7.768285	Walking_Watch
12:37:36.082	3.6919718	0.45012367	6.8691745	0.10455631	0.40652776	0.52339727	5.945965	0.6852434	7.768285	Walking_Watch
12:37:36.104	3.6919718	0.45012367	6.8691745	0.10455631	0.40652776	0.52339727	5.945965	0.6852434	7.768285	Walking_Watch
12:37:36.126	3.6919718	0.45012367	6.8691745	0.10455631	0.40652776	0.52339727	5.945965	0.6852434	7.768285	Walking_Watch
12:37:36.147	3.6919718	0.45012367	6.8691745	0.10455631	0.40652776	0.52339727	5.945965	0.6852434	7.768285	Walking_Watch
12:37:36.169	3.6919718	0.45012367	6.8691745	0.10455631	0.40652776	0.52339727	5.945965	0.6852434	7.768285	Walking_Watch
12:37:36.193	3.6919718	0.45012367	6.8691745	0.10455631	0.40652776	0.52339727	5.945965	0.6852434	7.768285	Walking_Watch
12:37:36.215	5.114171	0.3974496	5.446975	-0.102527015	0.053447656	0.19353004	5.6343236	0.49641904	8.011136	Walking_Watch
12:37:36.238	5.114171	0.3974496	5.446975	-0.102527015	0.053447656	0.19353004	5.6343236	0.49641904	8.011136	Walking_Watch
12:37:36.261	5.114171	0.3974496	5.446975	-0.102527015	0.053447656	0.19353004	5.6343236	0.49641904	8.011136	Walking_Watch
12:37:36.283	5.114171	0.3974496	5.446975	-0.102527015	0.053447656	0.19353004	5.6343236	0.49641904	8.011136	Walking_Watch
12:37:36.307	5.114171	0.3974496	5.446975	-0.102527015	0.053447656	0.19353004	5.6343236	0.49641904	8.011136	Walking_Watch
12:37:36.329	5.114171	0.3974496	5.446975	-0.102527015	0.053447656	0.19353004	5.6343236	0.49641904	8.011136	Walking_Watch
12:37:36.351	5.114171	0.3974496	5.446975	-0.102527015	0.053447656	0.19353004	5.6343236	0.49641904	8.011136	Walking_Watch
12:37:36.373	5.114171	0.3974496	5.446975	-0.102527015	0.053447656	0.19353004	5.6343236	0.49641904	8.011136	Walking_Watch
12:37:36.396	6.361588	-0.56265455	9.287392	-0.29006267	0.076660536	0.0059944205	5.8030467	0.016929947	7.905358	Walking_Watch
12:37:36.419	6.361588	-0.56265455	9.287392	-0.29006267	0.076660536	0.0059944205	5.8030467	0.016929947	7.905358	Walking_Watch
12:37:36.441	6.361588	-0.56265455	9.287392	-0.29006267	0.076660536	0.0059944205	5.8030467	0.016929947	7.905358	Walking_Watch
12:37:36.463	6.361588	-0.56265455	9.287392	-0.29006267	0.076660536	0.0059944205	5.8030467	0.016929947	7.905358	Walking_Watch
12:37:36.486	6.361588	-0.56265455	9.287392	-0.29006267	0.076660536	0.0059944205	5.8030467	0.016929947	7.905358	Walking_Watch
12:37:36.508	6.361588	-0.56265455	9.287392	-0.29006267	0.076660536	0.0059944205	5.8030467	0.016929947	7.905358	Walking_Watch
12:37:36.532	6.361588	-0.56265455	9.287392	-0.29006267	0.076660536	0.0059944205	5.8030467	0.016929947	7.905358	Walking_Watch
12:37:36.554	6.361588	-0.56265455	9.287392	-0.29006267	0.076660536	0.0059944205	5.8030467	0.016929947	7.905358	Walking_Watch
12:37:36.577	4.702356	-1.3743137	8.030397	-0.134292	-0.4767834	-0.49796942	5.8592825	-0.26589713	7.859291	Walking_Watch
12:37:36.600	4.702356	-1.3743137	8.030397	-0.134292	-0.4767834	-0.49796942	5.8592825	-0.26589713	7.859291	Walking_Watch
12:37:36.621	4.702356	-1.3743137	8.030397	-0.134292	-0.4767834	-0.49796942	5.8592825	-0.26589713	7.859291	Walking_Watch
12:37:36.643	4.702356	-1.3743137	8.030397	-0.134292	-0.4767834	-0.49796942	5.8592825	-0.26589713	7.859291	Walking_Watch
12:37:36.665	4.702356	-1.3743137	8.030397	-0.134292	-0.4767834	-0.49796942	5.8592825	-0.26589713	7.859291	Walking_Watch
12:37:36.687	4.702356	-1.3743137	8.030397	-0.134292	-0.4767834	-0.49796942	5.8592825	-0.26589713	7.859291	Walking_Watch
12:37:36.709	4.702356	-1.3743137	8.030397	-0.134292	-0.4767834	-0.49796942	5.8592825	-0.26589713	7.859291	Walking_Watch
12:37:36.732	4.702356	-1.3743137	8.030397	-0.134292	-0.4767834	-0.49796942	5.8592825	-0.26589713	7.859291	Walking_Watch
12:37:36.755	5.217125	0.3328042	6.201172	-0.031666644	-0.04062559	0.0011074987	5.393653	0.025833383	8.190126	Walking_Watch
12:37:36.777	5.217125	0.3328042	6.201172	-0.031666644	-0.04062559	0.0011074987	5.393653	0.025833383	8.190126	Walking_Watch
12:37:36.800	5.217125	0.3328042	6.201172	-0.031666644	-0.04062559	0.0011074987	5.393653	0.025833383	8.190126	Walking_Watch
12:37:36.822	5.217125	0.3328042	6.201172	-0.031666644	-0.04062559	0.0011074987	5.393653	0.025833383	8.190126	Walking_Watch
12:37:36.845	5.217125	0.3328042	6.201172	-0.031666644	-0.04062559	0.0011074987	5.393653	0.025833383	8.190126	Walking_Watch
12:37:36.870	5.217125	0.3328042	6.201172	-0.031666644	-0.04062559	0.0011074987	5.393653	0.025833383	8.190126	Walking_Watch
12:37:36.894	5.217125	0.3328042	6.201172	-0.031666644	-0.04062559	0.0011074987	5.393653	0.025833383	8.190126	Walking_Watch
12:37:36.916	5.217125	0.3328042	6.201172	-0.031666644	-0.04062559	0.0011074987	5.393653	0.025833383	8.190126	Walking_Watch
12:37:36.939	7.257047	-0.47885495	7.388732	0.11555188	-0.25626102	-0.0001142318	5.623104	0.023703678	8.034332	Walking_Watch
12:37:36.961	7.257047	-0.47885495	7.388732	0.11555188	-0.25626102	-0.0001142318	5.623104	0.023703678	8.034332	Walking_Watch
12:37:36.983	7.257047	-0.47885495	7.388732	0.11555188	-0.25626102	-0.0001142318	5.623104	0.023703678	8.034332	Walking_Watch
12:37:37.006	7.257047	-0.47885495	7.388732	0.11555188	-0.25626102	-0.0001142318	5.623104	0.023703678	8.034332	Walking_Watch
12:37:37.029	7.257047	-0.47885495	7.388732	0.11555188	-0.25626102	-0.0001142318	5.623104	0.023703678	8.034332	Walking_Watch
12:37:37.052	7.257047	-0.47885495	7.388732	0.11555188	-0.25626102	-0.0001142318	5.623104	0.023703678	8.034332	Walking_Watch
12:37:37.077	7.257047	-0.47885495	7.388732	0.11555188	-0.25626102	-0.0001142318	5.623104	0.023703678	8.034332	Walking_Watch
12:37:37.100	6.1652575	1.4916332	10.130177	-0.17338738	-0.054064628	0.22590591	5.9714093	0.05949103	7.778757	Walking_Watch
12:37:37.122	6.1652575	1.4916332	10.130177	-0.17338738	-0.054064628	0.22590591	5.9714093	0.05949103	7.778757	Walking_Watch
12:37:37.143	6.1652575	1.4916332	10.130177	-0.17338738	-0.054064628	0.22590591	5.9714093	0.05949103	7.778757	Walking_Watch
12:37:37.165	6.1652575	1.4916332	10.130177	-0.17338738	-0.054064628	0.22590591	5.9714093	0.05949103	7.778757	Walking_Watch
12:37:37.187	6.1652575	1.4916332	10.130177	-0.17338738	-0.054064628	0.22590591	5.9714093	0.05949103	7.778757	Walking_Watch
12:37:37.208	6.1652575	1.4916332	10.130177	-0.17338738	-0.054064628	0.22590591	5.9714093	0.05949103	7.778757	Walking_Watch
12:37:37.235	6.1652575	1.4916332	10.130177	-0.17338738	-0.054064628	0.22590591	5.9714093	0.05949103	7.778757	Walking_Watch
12:37:37.257	6.1652575	1.4916332	10.130177	-0.17338738	-0.054064628	0.22590591	5.9714093	0.05949103	7.778757	Walking_Watch
12:37:37.279	6.1652575	1.4916332	10.130177	-0.17338738	-0.054064628	0.22590591	5.9714093	0.05949103	7.778757	Walking_Watch
12:37:37.302	4.393494	0.09577099	6.7877693	0.1363213	0.37537363	0.37801135	5.8247933	0.2228025	7.8862205	Walking_Watch
12:37:37.324	4.393494	0.09577099	6.7877693	0.1363213	0.37537363	0.37801135	5.8247933	0.2228025	7.8862205	Walking_Watch
12:37:37.347	4.393494	0.09577099	6.7877693	0.1363213	0.37537363	0.37801135	5.8247933	0.2228025	7.8862205	Walking_Watch
12:37:37.370	4.393494	0.09577099	6.7877693	0.1363213	0.37537363	0.37801135	5.8247933	0.2228025	7.8862205	Walking_Watch
12:37:37.391	4.393494	0.09577099	6.7877693	0.1363213	0.37537363	0.37801135	5.8247933	0.2228025	7.8862205	Walking_Watch
12:37:37.413	4.393494	0.09577099	6.7877693	0.1363213	0.37537363	0.37801135	5.8247933	0.2228025	7.8862205	Walking_Watch
12:37:37.435	4.393494	0.09577099	6.7877693	0.1363213	0.37537363	0.37801135	5.8247933	0.2228025	7.8862205	Walking_Watch
12:37:37.456	4.393494	0.09577099	6.7877693	0.1363213	0.37537363	0.37801135	5.8247933	0.2228025	7.8862205	Walking_Watch
12:37:37.479	4.80531	0.9577099	5.5092263	-0.134292	0.094375625	0.043868065	5.491372	0.28927332	8.119821	Walking_Watch
12:37:37.500	4.80531	0.9577099	5.5092263	-0.134292	0.094375625	0.043868065	5.491372	0.28927332	8.119821	Walking_Watch
12:37:37.522	4.80531	0.9577099	5.5092263	-0.134292	0.094375625	0.043868065	5.491372	0.28927332	8.119821	Walking_Watch
12:37:37.545	4.80531	0.9577099	5.5092263	-0.134292	0.094375625	0.043868065	5.491372	0.28927332	8.119821	Walking_Watch
12:37:37.567	4.80531	0.9577099	5.5092263	-0.134292	0.094375625	0.043868065	5.491372	0.28927332	8.119821	Walking_Watch
12:37:37.589	4.80531	0.9577099	5.5092263	-0.134292	0.094375625	0.043868065	5.491372	0.28927332	8.119821	Walking_Watch
12:37:37.612	4.80531	0.9577099	5.5092263	-0.134292	0.094375625	0.043868065	5.491372	0.28927332	8.119821	Walking_Watch
12:37:37.634	4.80531	0.9577099	5.5092263	-0.134292	0.094375625	0.043868065	5.491372	0.28927332	8.119821	Walking_Watch
12:37:37.658	6.136526	-0.08619389	9.093455	-0.14589843	0.29962635	0.26194695	5.371739	-0.12701061	8.203574	Walking_Watch
12:37:37.680	6.136526	-0.08619389	9.093455	-0.14589843	0.29962635	0.26194695	5.371739	-0.12701061	8.203574	Walking_Watch
12:37:37.702	6.136526	-0.08619389	9.093455	-0.14589843	0.29962635	0.26194695	5.371739	-0.12701061	8.203574	Walking_Watch
12:37:37.724	6.136526	-0.08619389	9.093455	-0.14589843	0.29962635	0.26194695	5.371739	-0.12701061	8.203574	Walking_Watch
12:37:37.746	6.136526	-0.08619389	9.093455	-0.14589843	0.29962635	0.26194695	5.371739	-0.12701061	8.203574	Walking_Watch
12:37:37.769	6.136526	-0.08619389	9.093455	-0.14589843	0.29962635	0.26194695	5.371739	-0.12701061	8.203574	Walking_Watch
12:37:37.791	6.136526	-0.08619389	9.093455	-0.14589843	0.29962635	0.26194695	5.371739	-0.12701061	8.203574	Walking_Watch
12:37:37.812	6.136526	-0.08619389	9.093455	-0.14589843	0.29962635	0.26194695	5.371739	-0.12701061	8.203574	Walking_Watch
12:37:37.833	4.338426	-1.3455825	8.4781275	-0.261352	-0.4761725	-0.091133155	5.3188596	-0.5191455	8.222565	Walking_Watch
12:37:37.855	4.338426	-1.3455825	8.4781275	-0.261352	-0.4761725	-0.091133155	5.3188596	-0.5191455	8.222565	Walking_Watch
12:37:37.876	4.338426	-1.3455825	8.4781275	-0.261352	-0.4761725	-0.091133155	5.3188596	-0.5191455	8.222565	Walking_Watch
12:37:37.897	4.338426	-1.3455825	8.4781275	-0.261352	-0.4761725	-0.091133155	5.3188596	-0.5191455	8.222565	Walking_Watch
12:37:37.918	4.338426	-1.3455825	8.4781275	-0.261352	-0.4761725	-0.091133155	5.3188596	-0.5191455	8.222565	Walking_Watch
12:37:37.939	4.338426	-1.3455825	8.4781275	-0.261352	-0.4761725	-0.091133155	5.3188596	-0.5191455	8.222565	Walking_Watch
12:37:37.960	4.338426	-1.3455825	8.4781275	-0.261352	-0.4761725	-0.091133155	5.3188596	-0.5191455	8.222565	Walking_Watch
12:37:37.982	4.338426	-1.3455825	8.4781275	-0.261352	-0.4761725	-0.091133155	5.3188596	-0.5191455	8.222565	Walking_Watch
12:37:38.004	4.63771	0.18914771	6.079064	0.06546093	0.007632761	-0.08868969	5.006767	-0.48027724	8.418548	Walking_Watch
12:37:38.025	4.63771	0.18914771	6.079064	0.06546093	0.007632761	-0.08868969	5.006767	-0.48027724	8.418548	Walking_Watch
12:37:38.047	4.63771	0.18914771	6.079064	0.06546093	0.007632761	-0.08868969	5.006767	-0.48027724	8.418548	Walking_Watch
12:37:38.070	4.63771	0.18914771	6.079064	0.06546093	0.007632761	-0.08868969	5.006767	-0.48027724	8.418548	Walking_Watch
12:37:38.093	4.63771	0.18914771	6.079064	0.06546093	0.007632761	-0.08868969	5.006767	-0.48027724	8.418548	Walking_Watch
12:37:38.115	4.63771	0.18914771	6.079064	0.06546093	0.007632761	-0.08868969	5.006767	-0.48027724	8.418548	Walking_Watch
12:37:38.136	4.63771	0.18914771	6.079064	0.06546093	0.007632761	-0.08868969	5.006767	-0.48027724	8.418548	Walking_Watch
12:37:38.157	4.63771	0.18914771	6.079064	0.06546093	0.007632761	-0.08868969	5.006767	-0.48027724	8.418548	Walking_Watch
12:37:38.179	4.63771	0.18914771	6.079064	0.0764565	-0.4639552	0.09456988	5.006767	-0.48027724	8.418548	Walking_Watch
12:37:38.202	6.464542	-0.3040729	7.4845033	0.0764565	-0.4639552	0.09456988	5.318941	-0.37383056	8.230399	Walking_Watch
12:37:38.223	6.464542	-0.3040729	7.4845033	0.0764565	-0.4639552	0.09456988	5.318941	-0.37383056	8.230399	Walking_Watch
12:37:38.245	6.464542	-0.3040729	7.4845033	0.0764565	-0.4639552	0.09456988	5.318941	-0.37383056	8.230399	Walking_Watch
12:37:38.267	6.464542	-0.3040729	7.4845033	0.0764565	-0.4639552	0.09456988	5.318941	-0.37383056	8.230399	Walking_Watch
12:37:38.289	6.464542	-0.3040729	7.4845033	0.0764565	-0.4639552	0.09456988	5.318941	-0.37383056	8.230399	Walking_Watch
12:37:38.313	6.464542	-0.3040729	7.4845033	0.0764565	-0.4639552	0.09456988	5.318941	-0.37383056	8.230399	Walking_Watch
12:37:38.335	6.464542	-0.3040729	7.4845033	0.0764565	-0.4639552	0.09456988	5.318941	-0.37383056	8.230399	Walking_Watch
12:37:38.358	6.464542	-0.3040729	7.4845033	0.0764565	-0.4639552	0.09456988	5.318941	-0.37383056	8.230399	Walking_Watch
12:37:38.380	5.4493694	1.0008069	10.632975	0.21084686	0.24892452	0.11411757	5.492889	-0.19464594	8.1216135	Walking_Watch
12:37:38.402	5.4493694	1.0008069	10.632975	0.21084686	0.24892452	0.11411757	5.492889	-0.19464594	8.1216135	Walking_Watch
12:37:38.425	5.4493694	1.0008069	10.632975	0.21084686	0.24892452	0.11411757	5.492889	-0.19464594	8.1216135	Walking_Watch
12:37:38.447	5.4493694	1.0008069	10.632975	0.21084686	0.24892452	0.11411757	5.492889	-0.19464594	8.1216135	Walking_Watch
12:37:38.469	5.4493694	1.0008069	10.632975	0.21084686	0.24892452	0.11411757	5.492889	-0.19464594	8.1216135	Walking_Watch
12:37:38.491	5.4493694	1.0008069	10.632975	0.21084686	0.24892452	0.11411757	5.492889	-0.19464594	8.1216135	Walking_Watch
12:37:38.513	5.4493694	1.0008069	10.632975	0.21084686	0.24892452	0.11411757	5.492889	-0.19464594	8.1216135	Walking_Watch
12:37:38.536	5.4493694	1.0008069	10.632975	0.21084686	0.24892452	0.11411757	5.492889	-0.19464594	8.1216135	Walking_Watch
12:37:38.558	4.304906	-0.13647367	8.482916	0.0764565	0.2794678	0.41771758	5.3462887	-0.32038552	8.214919	Walking_Watch
12:37:38.580	4.304906	-0.13647367	8.482916	0.0764565	0.2794678	0.41771758	5.3462887	-0.32038552	8.214919	Walking_Watch
12:37:38.603	4.304906	-0.13647367	8.482916	0.0764565	0.2794678	0.41771758	5.3462887	-0.32038552	8.214919	Walking_Watch
12:37:38.625	4.304906	-0.13647367	8.482916	0.0764565	0.2794678	0.41771758	5.3462887	-0.32038552	8.214919	Walking_Watch
12:37:38.648	4.304906	-0.13647367	8.482916	0.0764565	0.2794678	0.41771758	5.3462887	-0.32038552	8.214919	Walking_Watch
12:37:38.671	4.304906	-0.13647367	8.482916	0.0764565	0.2794678	0.41771758	5.3462887	-0.32038552	8.214919	Walking_Watch
12:37:38.693	4.304906	-0.13647367	8.482916	0.0764565	0.2794678	0.41771758	5.3462887	-0.32038552	8.214919	Walking_Watch
12:37:38.715	4.304906	-0.13647367	8.482916	0.0764565	0.2794678	0.41771758	5.3462887	-0.32038552	8.214919	Walking_Watch
12:37:38.737	4.965726	0.031125572	6.1915946	0.1344887	-0.00763887	0.26194695	5.141221	-0.13288331	8.349884	Walking_Watch
12:37:38.760	4.965726	0.031125572	6.1915946	0.1344887	-0.00763887	0.26194695	5.141221	-0.13288331	8.349884	Walking_Watch
12:37:38.782	4.965726	0.031125572	6.1915946	0.1344887	-0.00763887	0.26194695	5.141221	-0.13288331	8.349884	Walking_Watch
12:37:38.804	4.965726	0.031125572	6.1915946	0.1344887	-0.00763887	0.26194695	5.141221	-0.13288331	8.349884	Walking_Watch
12:37:38.826	4.965726	0.031125572	6.1915946	0.1344887	-0.00763887	0.26194695	5.141221	-0.13288331	8.349884	Walking_Watch
12:37:38.848	4.965726	0.031125572	6.1915946	0.1344887	-0.00763887	0.26194695	5.141221	-0.13288331	8.349884	Walking_Watch
12:37:38.874	4.965726	0.031125572	6.1915946	0.1344887	-0.00763887	0.26194695	5.141221	-0.13288331	8.349884	Walking_Watch
12:37:38.895	4.965726	0.031125572	6.1915946	0.1344887	-0.00763887	0.26194695	5.141221	-0.13288331	8.349884	Walking_Watch
12:37:38.917	6.2753944	-0.505192	9.342461	0.031252477	-0.23976767	-0.11862209	5.44357	-0.13067046	8.15603	Walking_Watch
12:37:38.938	6.2753944	-0.505192	9.342461	0.031252477	-0.23976767	-0.11862209	5.44357	-0.13067046	8.15603	Walking_Watch
12:37:38.960	6.2753944	-0.505192	9.342461	0.031252477	-0.23976767	-0.11862209	5.44357	-0.13067046	8.15603	Walking_Watch
12:37:38.983	6.2753944	-0.505192	9.342461	0.031252477	-0.23976767	-0.11862209	5.44357	-0.13067046	8.15603	Walking_Watch
12:37:39.006	6.2753944	-0.505192	9.342461	0.031252477	-0.23976767	-0.11862209	5.44357	-0.13067046	8.15603	Walking_Watch
12:37:39.028	6.2753944	-0.505192	9.342461	0.031252477	-0.23976767	-0.11862209	5.44357	-0.13067046	8.15603	Walking_Watch
12:37:39.050	6.2753944	-0.505192	9.342461	0.031252477	-0.23976767	-0.11862209	5.44357	-0.13067046	8.15603	Walking_Watch
12:37:39.072	6.2753944	-0.505192	9.342461	0.031252477	-0.23976767	-0.11862209	5.44357	-0.13067046	8.15603	Walking_Watch
12:37:39.096	4.685596	-1.2138973	7.7239304	-0.061599042	-0.44746184	-0.32509455	5.5544558	-0.16127631	8.080369	Walking_Watch
12:37:39.118	4.685596	-1.2138973	7.7239304	-0.061599042	-0.44746184	-0.32509455	5.5544558	-0.16127631	8.080369	Walking_Watch
12:37:39.140	4.685596	-1.2138973	7.7239304	-0.061599042	-0.44746184	-0.32509455	5.5544558	-0.16127631	8.080369	Walking_Watch
12:37:39.163	4.685596	-1.2138973	7.7239304	-0.061599042	-0.44746184	-0.32509455	5.5544558	-0.16127631	8.080369	Walking_Watch
12:37:39.184	4.685596	-1.2138973	7.7239304	-0.061599042	-0.44746184	-0.32509455	5.5544558	-0.16127631	8.080369	Walking_Watch
12:37:39.208	4.685596	-1.2138973	7.7239304	-0.061599042	-0.44746184	-0.32509455	5.5544558	-0.16127631	8.080369	Walking_Watch
12:37:39.231	4.685596	-1.2138973	7.7239304	-0.061599042	-0.44746184	-0.32509455	5.5544558	-0.16127631	8.080369	Walking_Watch
12:37:39.254	4.685596	-1.2138973	7.7239304	-0.061599042	-0.44746184	-0.32509455	5.5544558	-0.16127631	8.080369	Walking_Watch
12:37:39.275	4.8771377	-0.37590113	6.2921543	-0.10497048	0.099873416	-0.08930056	5.365184	-0.1257428	8.207885	Walking_Watch
12:37:39.297	4.8771377	-0.37590113	6.2921543	-0.10497048	0.099873416	-0.08930056	5.365184	-0.1257428	8.207885	Walking_Watch
12:37:39.319	4.8771377	-0.37590113	6.2921543	-0.10497048	0.099873416	-0.08930056	5.365184	-0.1257428	8.207885	Walking_Watch
12:37:39.341	4.8771377	-0.37590113	6.2921543	-0.10497048	0.099873416	-0.08930056	5.365184	-0.1257428	8.207885	Walking_Watch
12:37:39.364	4.8771377	-0.37590113	6.2921543	-0.10497048	0.099873416	-0.08930056	5.365184	-0.1257428	8.207885	Walking_Watch
12:37:39.387	4.8771377	-0.37590113	6.2921543	-0.10497048	0.099873416	-0.08930056	5.365184	-0.1257428	8.207885	Walking_Watch
12:37:39.410	4.8771377	-0.37590113	6.2921543	-0.10497048	0.099873416	-0.08930056	5.365184	-0.1257428	8.207885	Walking_Watch
12:37:39.433	4.8771377	-0.37590113	6.2921543	-0.10497048	0.099873416	-0.08930056	5.365184	-0.1257428	8.207885	Walking_Watch
12:37:39.456	6.7925577	-0.505192	7.3025384	0.039193727	-0.34850168	0.021266052	5.466284	-0.20304084	8.139341	Walking_Watch
12:37:39.478	6.7925577	-0.505192	7.3025384	0.039193727	-0.34850168	0.021266052	5.466284	-0.20304084	8.139341	Walking_Watch
12:37:39.501	6.7925577	-0.505192	7.3025384	0.039193727	-0.34850168	0.021266052	5.466284	-0.20304084	8.139341	Walking_Watch
12:37:39.523	6.7925577	-0.505192	7.3025384	0.039193727	-0.34850168	0.021266052	5.466284	-0.20304084	8.139341	Walking_Watch
12:37:39.546	6.7925577	-0.505192	7.3025384	0.039193727	-0.34850168	0.021266052	5.466284	-0.20304084	8.139341	Walking_Watch
12:37:39.567	6.7925577	-0.505192	7.3025384	0.039193727	-0.34850168	0.021266052	5.466284	-0.20304084	8.139341	Walking_Watch
12:37:39.589	6.7925577	-0.505192	7.3025384	0.039193727	-0.34850168	0.021266052	5.466284	-0.20304084	8.139341	Walking_Watch
12:37:39.611	6.7925577	-0.505192	7.3025384	0.039193727	-0.34850168	0.021266052	5.466284	-0.20304084	8.139341	Walking_Watch
12:37:39.633	6.510033	1.3814965	8.980925	-0.027390586	-0.062005877	0.25095138	5.8322287	-0.20955475	7.881088	Walking_Watch
12:37:39.657	6.510033	1.3814965	8.980925	-0.027390586	-0.062005877	0.25095138	5.8322287	-0.20955475	7.881088	Walking_Watch
12:37:39.680	6.510033	1.3814965	8.980925	-0.027390586	-0.062005877	0.25095138	5.8322287	-0.20955475	7.881088	Walking_Watch
12:37:39.702	6.510033	1.3814965	8.980925	-0.027390586	-0.062005877	0.25095138	5.8322287	-0.20955475	7.881088	Walking_Watch
12:37:39.723	6.510033	1.3814965	8.980925	-0.027390586	-0.062005877	0.25095138	5.8322287	-0.20955475	7.881088	Walking_Watch
12:37:39.746	6.510033	1.3814965	8.980925	-0.027390586	-0.062005877	0.25095138	5.8322287	-0.20955475	7.881088	Walking_Watch
12:37:39.769	6.510033	1.3814965	8.980925	-0.027390586	-0.062005877	0.25095138	5.8322287	-0.20955475	7.881088	Walking_Watch
12:37:39.791	6.510033	1.3814965	8.980925	-0.027390586	-0.062005877	0.25095138	5.8322287	-0.20955475	7.881088	Walking_Watch
12:37:39.812	4.417437	0.5889916	7.781393	0.062406603	0.22204646	0.26866648	5.573501	-0.13839637	8.067669	Walking_Watch
12:37:39.834	4.417437	0.5889916	7.781393	0.062406603	0.22204646	0.26866648	5.573501	-0.13839637	8.067669	Walking_Watch
12:37:39.856	4.417437	0.5889916	7.781393	0.062406603	0.22204646	0.26866648	5.573501	-0.13839637	8.067669	Walking_Watch
12:37:39.879	4.417437	0.5889916	7.781393	0.062406603	0.22204646	0.26866648	5.573501	-0.13839637	8.067669	Walking_Watch
12:37:39.902	4.417437	0.5889916	7.781393	0.062406603	0.22204646	0.26866648	5.573501	-0.13839637	8.067669	Walking_Watch
12:37:39.923	4.417437	0.5889916	7.781393	0.062406603	0.22204646	0.26866648	5.573501	-0.13839637	8.067669	Walking_Watch
12:37:39.945	4.417437	0.5889916	7.781393	0.062406603	0.22204646	0.26866648	5.573501	-0.13839637	8.067669	Walking_Watch
12:37:39.967	4.417437	0.5889916	7.781393	0.062406603	0.22204646	0.26866648	5.573501	-0.13839637	8.067669	Walking_Watch
12:37:39.990	4.786155	-0.07422252	6.385531	-0.041440487	0.007021896	0.091515556	5.4359484	-0.13687764	8.161009	Walking_Watch
12:37:40.013	4.786155	-0.07422252	6.385531	-0.041440487	0.007021896	0.091515556	5.4359484	-0.13687764	8.161009	Walking_Watch
12:37:40.035	4.786155	-0.07422252	6.385531	-0.041440487	0.007021896	0.091515556	5.4359484	-0.13687764	8.161009	Walking_Watch
12:37:40.057	4.786155	-0.07422252	6.385531	-0.041440487	0.007021896	0.091515556	5.4359484	-0.13687764	8.161009	Walking_Watch
12:37:40.079	4.786155	-0.07422252	6.385531	-0.041440487	0.007021896	0.091515556	5.4359484	-0.13687764	8.161009	Walking_Watch
12:37:40.102	4.786155	-0.07422252	6.385531	-0.041440487	0.007021896	0.091515556	5.4359484	-0.13687764	8.161009	Walking_Watch
12:37:40.123	4.786155	-0.07422252	6.385531	-0.041440487	0.007021896	0.091515556	5.4359484	-0.13687764	8.161009	Walking_Watch
12:37:40.145	4.786155	-0.07422252	6.385531	-0.041440487	0.007021896	0.091515556	5.4359484	-0.13687764	8.161009	Walking_Watch
12:37:40.168	6.438205	-0.35674694	9.517242	-0.29678217	-0.1915093	0.038370278	5.9261923	-0.24076457	7.8097777	Walking_Watch
12:37:40.191	6.438205	-0.35674694	9.517242	-0.29678217	-0.1915093	0.038370278	5.9261923	-0.24076457	7.8097777	Walking_Watch
12:37:40.214	6.438205	-0.35674694	9.517242	-0.29678217	-0.1915093	0.038370278	5.9261923	-0.24076457	7.8097777	Walking_Watch
12:37:40.237	6.438205	-0.35674694	9.517242	-0.29678217	-0.1915093	0.038370278	5.9261923	-0.24076457	7.8097777	Walking_Watch
12:37:40.259	6.438205	-0.35674694	9.517242	-0.29678217	-0.1915093	0.038370278	5.9261923	-0.24076457	7.8097777	Walking_Watch
12:37:40.281	6.438205	-0.35674694	9.517242	-0.29678217	-0.1915093	0.038370278	5.9261923	-0.24076457	7.8097777	Walking_Watch
12:37:40.304	6.438205	-0.35674694	9.517242	-0.29678217	-0.1915093	0.038370278	5.9261923	-0.24076457	7.8097777	Walking_Watch
12:37:40.327	6.438205	-0.35674694	9.517242	-0.29678217	-0.1915093	0.038370278	5.9261923	-0.24076457	7.8097777	Walking_Watch
12:37:40.350	5.1093826	-1.1085492	7.8556156	0.0055961367	-0.15791172	-0.15649572	5.953227	-0.4143005	7.781886	Walking_Watch
12:37:40.375	5.1093826	-1.1085492	7.8556156	0.0055961367	-0.15791172	-0.15649572	5.953227	-0.4143005	7.781886	Walking_Watch
12:37:40.397	5.1093826	-1.1085492	7.8556156	0.0055961367	-0.15791172	-0.15649572	5.953227	-0.4143005	7.781886	Walking_Watch
12:37:40.419	5.1093826	-1.1085492	7.8556156	0.0055961367	-0.15791172	-0.15649572	5.953227	-0.4143005	7.781886	Walking_Watch
12:37:40.442	5.1093826	-1.1085492	7.8556156	0.0055961367	-0.15791172	-0.15649572	5.953227	-0.4143005	7.781886	Walking_Watch
12:37:40.464	5.1093826	-1.1085492	7.8556156	0.0055961367	-0.15791172	-0.15649572	5.953227	-0.4143005	7.781886	Walking_Watch
12:37:40.487	5.1093826	-1.1085492	7.8556156	0.0055961367	-0.15791172	-0.15649572	5.953227	-0.4143005	7.781886	Walking_Watch
12:37:40.509	5.1093826	-1.1085492	7.8556156	0.0055961367	-0.15791172	-0.15649572	5.953227	-0.4143005	7.781886	Walking_Watch
12:37:40.532	4.925023	-0.6656084	5.9617443	-0.023725396	0.030234776	-0.014164132	5.6302834	-0.35912177	8.0213	Walking_Watch
12:37:40.555	4.925023	-0.6656084	5.9617443	-0.023725396	0.030234776	-0.014164132	5.6302834	-0.35912177	8.0213	Walking_Watch
12:37:40.578	4.925023	-0.6656084	5.9617443	-0.023725396	0.030234776	-0.014164132	5.6302834	-0.35912177	8.0213	Walking_Watch
12:37:40.601	4.925023	-0.6656084	5.9617443	-0.023725396	0.030234776	-0.014164132	5.6302834	-0.35912177	8.0213	Walking_Watch
12:37:40.623	4.925023	-0.6656084	5.9617443	-0.023725396	0.030234776	-0.014164132	5.6302834	-0.35912177	8.0213	Walking_Watch
12:37:40.646	4.925023	-0.6656084	5.9617443	-0.023725396	0.030234776	-0.014164132	5.6302834	-0.35912177	8.0213	Walking_Watch
12:37:40.669	4.925023	-0.6656084	5.9617443	-0.023725396	0.030234776	-0.014164132	5.6302834	-0.35912177	8.0213	Walking_Watch
12:37:40.691	4.925023	-0.6656084	5.9617443	-0.023725396	0.030234776	-0.014164132	5.6302834	-0.35912177	8.0213	Walking_Watch
12:37:40.714	6.857203	-0.9792584	7.1924014	0.08745208	-0.41019908	0.009048747	5.8513336	-0.47121438	7.8555794	Walking_Watch
12:37:40.736	6.857203	-0.9792584	7.1924014	0.08745208	-0.41019908	0.009048747	5.8513336	-0.47121438	7.8555794	Walking_Watch
12:37:40.759	6.857203	-0.9792584	7.1924014	0.08745208	-0.41019908	0.009048747	5.8513336	-0.47121438	7.8555794	Walking_Watch
12:37:40.782	6.857203	-0.9792584	7.1924014	0.08745208	-0.41019908	0.009048747	5.8513336	-0.47121438	7.8555794	Walking_Watch
12:37:40.805	6.857203	-0.9792584	7.1924014	0.08745208	-0.41019908	0.009048747	5.8513336	-0.47121438	7.8555794	Walking_Watch
12:37:40.827	6.857203	-0.9792584	7.1924014	0.08745208	-0.41019908	0.009048747	5.8513336	-0.47121438	7.8555794	Walking_Watch
12:37:40.849	6.857203	-0.9792584	7.1924014	0.08745208	-0.41019908	0.009048747	5.8513336	-0.47121438	7.8555794	Walking_Watch
12:37:40.871	6.857203	-0.9792584	7.1924014	0.08745208	-0.41019908	0.009048747	5.8513336	-0.47121438	7.8555794	Walking_Watch
12:37:40.893	6.593833	0.749408	9.665688	-0.17277652	0.16279253	0.06891354	6.166557	-0.4381528	7.612613	Walking_Watch
12:37:40.915	6.593833	0.749408	9.665688	-0.17277652	0.16279253	0.06891354	6.166557	-0.4381528	7.612613	Walking_Watch
12:37:40.937	6.593833	0.749408	9.665688	-0.17277652	0.16279253	0.06891354	6.166557	-0.4381528	7.612613	Walking_Watch
12:37:40.959	6.593833	0.749408	9.665688	-0.17277652	0.16279253	0.06891354	6.166557	-0.4381528	7.612613	Walking_Watch
12:37:40.982	6.593833	0.749408	9.665688	-0.17277652	0.16279253	0.06891354	6.166557	-0.4381528	7.612613	Walking_Watch
12:37:41.006	6.593833	0.749408	9.665688	-0.17277652	0.16279253	0.06891354	6.166557	-0.4381528	7.612613	Walking_Watch
12:37:41.028	6.593833	0.749408	9.665688	-0.17277652	0.16279253	0.06891354	6.166557	-0.4381528	7.612613	Walking_Watch
12:37:41.050	6.593833	0.749408	9.665688	-0.17277652	0.16279253	0.06891354	6.166557	-0.4381528	7.612613	Walking_Watch
12:37:41.073	4.731087	0.47885495	6.682421	-0.051214334	0.07177361	0.41893932	6.0925813	-0.40360594	7.6738467	Walking_Watch
12:37:41.095	4.731087	0.47885495	6.682421	-0.051214334	0.07177361	0.41893932	6.0925813	-0.40360594	7.6738467	Walking_Watch
12:37:41.118	4.731087	0.47885495	6.682421	-0.051214334	0.07177361	0.41893932	6.0925813	-0.40360594	7.6738467	Walking_Watch
12:37:41.141	4.731087	0.47885495	6.682421	-0.051214334	0.07177361	0.41893932	6.0925813	-0.40360594	7.6738467	Walking_Watch
12:37:41.162	4.731087	0.47885495	6.682421	-0.051214334	0.07177361	0.41893932	6.0925813	-0.40360594	7.6738467	Walking_Watch
12:37:41.184	4.731087	0.47885495	6.682421	-0.051214334	0.07177361	0.41893932	6.0925813	-0.40360594	7.6738467	Walking_Watch
12:37:41.207	4.731087	0.47885495	6.682421	-0.051214334	0.07177361	0.41893932	6.0925813	-0.40360594	7.6738467	Walking_Watch
12:37:41.230	4.731087	0.47885495	6.682421	-0.051214334	0.07177361	0.41893932	6.0925813	-0.40360594	7.6738467	Walking_Watch
12:37:41.253	5.116565	-0.35914123	6.0886407	-0.19782199	0.03695429	0.15809987	5.9370213	-0.59377635	7.782646	Walking_Watch
12:37:41.276	5.116565	-0.35914123	6.0886407	-0.19782199	0.03695429	0.15809987	5.9370213	-0.59377635	7.782646	Walking_Watch
12:37:41.298	5.116565	-0.35914123	6.0886407	-0.19782199	0.03695429	0.15809987	5.9370213	-0.59377635	7.782646	Walking_Watch
12:37:41.320	5.116565	-0.35914123	6.0886407	-0.19782199	0.03695429	0.15809987	5.9370213	-0.59377635	7.782646	Walking_Watch
12:37:41.343	5.116565	-0.35914123	6.0886407	-0.19782199	0.03695429	0.15809987	5.9370213	-0.59377635	7.782646	Walking_Watch
12:37:41.366	5.116565	-0.35914123	6.0886407	-0.19782199	0.03695429	0.15809987	5.9370213	-0.59377635	7.782646	Walking_Watch
12:37:41.390	5.116565	-0.35914123	6.0886407	-0.19782199	0.03695429	0.15809987	5.9370213	-0.59377635	7.782646	Walking_Watch
12:37:41.413	5.116565	-0.35914123	6.0886407	-0.19782199	0.03695429	0.15809987	5.9370213	-0.59377635	7.782646	Walking_Watch
12:37:41.435	6.7494607	-0.7972935	8.561927	-0.05671212	0.049171597	-0.042263936	6.2091007	-0.8327675	7.544792	Walking_Watch
12:37:41.457	6.7494607	-0.7972935	8.561927	-0.05671212	0.049171597	-0.042263936	6.2091007	-0.8327675	7.544792	Walking_Watch
12:37:41.480	6.7494607	-0.7972935	8.561927	-0.05671212	0.049171597	-0.042263936	6.2091007	-0.8327675	7.544792	Walking_Watch
12:37:41.502	6.7494607	-0.7972935	8.561927	-0.05671212	0.049171597	-0.042263936	6.2091007	-0.8327675	7.544792	Walking_Watch
12:37:41.525	6.7494607	-0.7972935	8.561927	-0.05671212	0.049171597	-0.042263936	6.2091007	-0.8327675	7.544792	Walking_Watch
12:37:41.548	6.7494607	-0.7972935	8.561927	-0.05671212	0.049171597	-0.042263936	6.2091007	-0.8327675	7.544792	Walking_Watch
12:37:41.571	6.7494607	-0.7972935	8.561927	-0.05671212	0.049171597	-0.042263936	6.2091007	-0.8327675	7.544792	Walking_Watch
12:37:41.593	6.7494607	-0.7972935	8.561927	-0.05671212	0.049171597	-0.042263936	6.2091007	-0.8327675	7.544792	Walking_Watch
12:37:41.616	5.4086666	-1.5179702	8.159689	-0.17338738	-0.19334191	-0.16993476	6.2217345	-0.98696715	7.515735	Walking_Watch
12:37:41.640	5.4086666	-1.5179702	8.159689	-0.17338738	-0.19334191	-0.16993476	6.2217345	-0.98696715	7.515735	Walking_Watch
12:37:41.662	5.4086666	-1.5179702	8.159689	-0.17338738	-0.19334191	-0.16993476	6.2217345	-0.98696715	7.515735	Walking_Watch
12:37:41.684	5.4086666	-1.5179702	8.159689	-0.17338738	-0.19334191	-0.16993476	6.2217345	-0.98696715	7.515735	Walking_Watch
12:37:41.706	5.4086666	-1.5179702	8.159689	-0.17338738	-0.19334191	-0.16993476	6.2217345	-0.98696715	7.515735	Walking_Watch
12:37:41.727	5.4086666	-1.5179702	8.159689	-0.17338738	-0.19334191	-0.16993476	6.2217345	-0.98696715	7.515735	Walking_Watch
12:37:41.748	5.4086666	-1.5179702	8.159689	-0.17338738	-0.19334191	-0.16993476	6.2217345	-0.98696715	7.515735	Walking_Watch
12:37:41.771	5.4086666	-1.5179702	8.159689	-0.17338738	-0.19334191	-0.16993476	6.2217345	-0.98696715	7.515735	Walking_Watch
12:37:41.792	5.355993	-1.0462981	6.1054006	-0.2802888	0.06749756	-0.08013758	5.9646297	-1.0768439	7.7093415	Walking_Watch
12:37:41.815	5.355993	-1.0462981	6.1054006	-0.2802888	0.06749756	-0.08013758	5.9646297	-1.0768439	7.7093415	Walking_Watch
12:37:41.837	5.355993	-1.0462981	6.1054006	-0.2802888	0.06749756	-0.08013758	5.9646297	-1.0768439	7.7093415	Walking_Watch
12:37:41.858	5.355993	-1.0462981	6.1054006	-0.2802888	0.06749756	-0.08013758	5.9646297	-1.0768439	7.7093415	Walking_Watch
12:37:41.882	5.355993	-1.0462981	6.1054006	-0.2802888	0.06749756	-0.08013758	5.9646297	-1.0768439	7.7093415	Walking_Watch
12:37:41.905	5.355993	-1.0462981	6.1054006	-0.2802888	0.06749756	-0.08013758	5.9646297	-1.0768439	7.7093415	Walking_Watch
12:37:41.927	5.355993	-1.0462981	6.1054006	-0.2802888	0.06749756	-0.08013758	5.9646297	-1.0768439	7.7093415	Walking_Watch
12:37:41.948	5.355993	-1.0462981	6.1054006	-0.2802888	0.06749756	-0.08013758	5.9646297	-1.0768439	7.7093415	Walking_Watch
12:37:41.970	6.926637	-1.3527653	6.9050884	0.021478632	-0.3320083	0.058528833	5.964414	-1.1869057	7.6933317	Walking_Watch
12:37:41.991	6.926637	-1.3527653	6.9050884	0.021478632	-0.3320083	0.058528833	5.964414	-1.1869057	7.6933317	Walking_Watch
12:37:42.013	6.926637	-1.3527653	6.9050884	0.021478632	-0.3320083	0.058528833	5.964414	-1.1869057	7.6933317	Walking_Watch
12:37:42.036	6.926637	-1.3527653	6.9050884	0.021478632	-0.3320083	0.058528833	5.964414	-1.1869057	7.6933317	Walking_Watch
12:37:42.057	6.926637	-1.3527653	6.9050884	0.021478632	-0.3320083	0.058528833	5.964414	-1.1869057	7.6933317	Walking_Watch
12:37:42.080	6.926637	-1.3527653	6.9050884	0.021478632	-0.3320083	0.058528833	5.964414	-1.1869057	7.6933317	Walking_Watch
12:37:42.102	6.926637	-1.3527653	6.9050884	0.021478632	-0.3320083	0.058528833	5.964414	-1.1869057	7.6933317	Walking_Watch
12:37:42.124	6.926637	-1.3527653	6.9050884	0.021478632	-0.3320083	0.058528833	5.964414	-1.1869057	7.6933317	Walking_Watch
12:37:42.147	7.4270406	0.0047885496	9.07909	0.17480582	0.051004194	0.23201455	6.3036757	-1.0884331	7.4329896	Walking_Watch
12:37:42.169	7.4270406	0.0047885496	9.07909	0.17480582	0.051004194	0.23201455	6.3036757	-1.0884331	7.4329896	Walking_Watch
12:37:42.192	7.4270406	0.0047885496	9.07909	0.17480582	0.051004194	0.23201455	6.3036757	-1.0884331	7.4329896	Walking_Watch
12:37:42.214	7.4270406	0.0047885496	9.07909	0.17480582	0.051004194	0.23201455	6.3036757	-1.0884331	7.4329896	Walking_Watch
12:37:42.236	7.4270406	0.0047885496	9.07909	0.17480582	0.051004194	0.23201455	6.3036757	-1.0884331	7.4329896	Walking_Watch
12:37:42.258	7.4270406	0.0047885496	9.07909	0.17480582	0.051004194	0.23201455	6.3036757	-1.0884331	7.4329896	Walking_Watch
12:37:42.280	7.4270406	0.0047885496	9.07909	0.17480582	0.051004194	0.23201455	6.3036757	-1.0884331	7.4329896	Walking_Watch
12:37:42.303	7.4270406	0.0047885496	9.07909	0.17480582	0.051004194	0.23201455	6.3036757	-1.0884331	7.4329896	Walking_Watch
12:37:42.324	4.8388295	-0.25139886	6.6848154	-0.009675494	0.12736236	0.33036387	6.1984577	-1.1464387	7.5123315	Walking_Watch
12:37:42.347	4.8388295	-0.25139886	6.6848154	-0.009675494	0.12736236	0.33036387	6.1984577	-1.1464387	7.5123315	Walking_Watch
12:37:42.369	4.8388295	-0.25139886	6.6848154	-0.009675494	0.12736236	0.33036387	6.1984577	-1.1464387	7.5123315	Walking_Watch
12:37:42.391	4.8388295	-0.25139886	6.6848154	-0.009675494	0.12736236	0.33036387	6.1984577	-1.1464387	7.5123315	Walking_Watch
12:37:42.413	4.8388295	-0.25139886	6.6848154	-0.009675494	0.12736236	0.33036387	6.1984577	-1.1464387	7.5123315	Walking_Watch
12:37:42.436	4.8388295	-0.25139886	6.6848154	-0.009675494	0.12736236	0.33036387	6.1984577	-1.1464387	7.5123315	Walking_Watch
12:37:42.458	4.8388295	-0.25139886	6.6848154	-0.009675494	0.12736236	0.33036387	6.1984577	-1.1464387	7.5123315	Walking_Watch
12:37:42.481	4.8388295	-0.25139886	6.6848154	-0.009675494	0.12736236	0.33036387	6.1984577	-1.1464387	7.5123315	Walking_Watch
12:37:42.503	5.5571117	-0.86912173	6.2538457	-0.10069442	0.069941014	0.16787371	5.9708896	-1.310216	7.668254	Walking_Watch
12:37:42.524	5.5571117	-0.86912173	6.2538457	-0.10069442	0.069941014	0.16787371	5.9708896	-1.310216	7.668254	Walking_Watch
12:37:42.546	5.5571117	-0.86912173	6.2538457	-0.10069442	0.069941014	0.16787371	5.9708896	-1.310216	7.668254	Walking_Watch
12:37:42.569	5.5571117	-0.86912173	6.2538457	-0.10069442	0.069941014	0.16787371	5.9708896	-1.310216	7.668254	Walking_Watch
12:37:42.591	5.5571117	-0.86912173	6.2538457	-0.10069442	0.069941014	0.16787371	5.9708896	-1.310216	7.668254	Walking_Watch
12:37:42.613	5.5571117	-0.86912173	6.2538457	-0.10069442	0.069941014	0.16787371	5.9708896	-1.310216	7.668254	Walking_Watch
12:37:42.636	5.5571117	-0.86912173	6.2538457	-0.10069442	0.069941014	0.16787371	5.9708896	-1.310216	7.668254	Walking_Watch
12:37:42.658	5.5571117	-0.86912173	6.2538457	-0.10069442	0.069941014	0.16787371	5.9708896	-1.310216	7.668254	Walking_Watch
12:37:42.681	6.936214	-1.647261	8.628966	-0.005399438	-0.075444914	0.015768265	6.3650494	-1.2646447	7.3523526	Walking_Watch
12:37:42.702	6.936214	-1.647261	8.628966	-0.005399438	-0.075444914	0.015768265	6.3650494	-1.2646447	7.3523526	Walking_Watch
12:37:42.724	6.936214	-1.647261	8.628966	-0.005399438	-0.075444914	0.015768265	6.3650494	-1.2646447	7.3523526	Walking_Watch
12:37:42.746	6.936214	-1.647261	8.628966	-0.005399438	-0.075444914	0.015768265	6.3650494	-1.2646447	7.3523526	Walking_Watch
12:37:42.768	6.936214	-1.647261	8.628966	-0.005399438	-0.075444914	0.015768265	6.3650494	-1.2646447	7.3523526	Walking_Watch
12:37:42.790	6.936214	-1.647261	8.628966	-0.005399438	-0.075444914	0.015768265	6.3650494	-1.2646447	7.3523526	Walking_Watch
12:37:42.812	6.936214	-1.647261	8.628966	-0.005399438	-0.075444914	0.015768265	6.3650494	-1.2646447	7.3523526	Walking_Watch
12:37:42.835	6.936214	-1.647261	8.628966	-0.005399438	-0.075444914	0.015768265	6.3650494	-1.2646447	7.3523526	Walking_Watch
12:37:42.857	6.936214	-1.647261	8.628966	-0.005399438	-0.075444914	0.015768265	6.3650494	-1.2646447	7.3523526	Walking_Watch
12:37:42.881	4.903475	-2.3799093	7.987301	-0.12268556	-0.12981191	-0.24140601	6.28798	-1.5495936	7.364125	Walking_Watch
12:37:42.909	4.903475	-2.3799093	7.987301	-0.12268556	-0.12981191	-0.24140601	6.28798	-1.5495936	7.364125	Walking_Watch
12:37:42.931	4.903475	-2.3799093	7.987301	-0.12268556	-0.12981191	-0.24140601	6.28798	-1.5495936	7.364125	Walking_Watch
12:37:42.952	4.903475	-2.3799093	7.987301	-0.12268556	-0.12981191	-0.24140601	6.28798	-1.5495936	7.364125	Walking_Watch
12:37:42.974	4.903475	-2.3799093	7.987301	-0.12268556	-0.12981191	-0.24140601	6.28798	-1.5495936	7.364125	Walking_Watch
12:37:42.996	4.903475	-2.3799093	7.987301	-0.12268556	-0.12981191	-0.24140601	6.28798	-1.5495936	7.364125	Walking_Watch
12:37:43.019	4.903475	-2.3799093	7.987301	-0.12268556	-0.12981191	-0.24140601	6.28798	-1.5495936	7.364125	Walking_Watch
12:37:43.041	4.9776974	-1.2210802	6.5196104	-0.054879524	0.16095993	-0.059979025	5.8434553	-1.4801674	7.735211	Walking_Watch
12:37:43.063	4.9776974	-1.2210802	6.5196104	-0.054879524	0.16095993	-0.059979025	5.8434553	-1.4801674	7.735211	Walking_Watch
12:37:43.088	4.9776974	-1.2210802	6.5196104	-0.054879524	0.16095993	-0.059979025	5.8434553	-1.4801674	7.735211	Walking_Watch
12:37:43.110	4.9776974	-1.2210802	6.5196104	-0.054879524	0.16095993	-0.059979025	5.8434553	-1.4801674	7.735211	Walking_Watch
12:37:43.132	4.9776974	-1.2210802	6.5196104	-0.054879524	0.16095993	-0.059979025	5.8434553	-1.4801674	7.735211	Walking_Watch
12:37:43.155	4.9776974	-1.2210802	6.5196104	-0.054879524	0.16095993	-0.059979025	5.8434553	-1.4801674	7.735211	Walking_Watch
12:37:43.176	4.9776974	-1.2210802	6.5196104	-0.054879524	0.16095993	-0.059979025	5.8434553	-1.4801674	7.735211	Walking_Watch
12:37:43.198	4.9776974	-1.2210802	6.5196104	-0.054879524	0.16095993	-0.059979025	5.8434553	-1.4801674	7.735211	Walking_Watch
12:37:43.221	4.9776974	-1.2210802	6.5196104	-0.054879524	0.16095993	-0.059979025	5.8434553	-1.4801674	7.735211	Walking_Watch
12:37:43.243	6.732701	-1.56825	6.7566433	0.17419495	-0.16402037	-0.030046629	5.911913	-1.4051328	7.697093	Walking_Watch
12:37:43.265	6.732701	-1.56825	6.7566433	0.17419495	-0.16402037	-0.030046629	5.911913	-1.4051328	7.697093	Walking_Watch
12:37:43.286	6.732701	-1.56825	6.7566433	0.17419495	-0.16402037	-0.030046629	5.911913	-1.4051328	7.697093	Walking_Watch
12:37:43.308	6.732701	-1.56825	6.7566433	0.17419495	-0.16402037	-0.030046629	5.911913	-1.4051328	7.697093	Walking_Watch
12:37:43.329	6.732701	-1.56825	6.7566433	0.17419495	-0.16402037	-0.030046629	5.911913	-1.4051328	7.697093	Walking_Watch
12:37:43.351	6.732701	-1.56825	6.7566433	0.17419495	-0.16402037	-0.030046629	5.911913	-1.4051328	7.697093	Walking_Watch
12:37:43.374	6.732701	-1.56825	6.7566433	0.17419495	-0.16402037	-0.030046629	5.911913	-1.4051328	7.697093	Walking_Watch
12:37:43.395	6.732701	-1.56825	6.7566433	0.17419495	-0.16402037	-0.030046629	5.911913	-1.4051328	7.697093	Walking_Watch
12:37:43.418	7.570697	-0.31604427	9.160496	-0.0017342464	-0.02046704	-0.132672	6.2817135	-1.2367389	7.4283834	Walking_Watch
12:37:43.440	7.570697	-0.31604427	9.160496	-0.0017342464	-0.02046704	-0.132672	6.2817135	-1.2367389	7.4283834	Walking_Watch
12:37:43.463	7.570697	-0.31604427	9.160496	-0.0017342464	-0.02046704	-0.132672	6.2817135	-1.2367389	7.4283834	Walking_Watch
12:37:43.485	7.570697	-0.31604427	9.160496	-0.0017342464	-0.02046704	-0.132672	6.2817135	-1.2367389	7.4283834	Walking_Watch
12:37:43.507	7.570697	-0.31604427	9.160496	-0.0017342464	-0.02046704	-0.132672	6.2817135	-1.2367389	7.4283834	Walking_Watch
12:37:43.531	7.570697	-0.31604427	9.160496	-0.0017342464	-0.02046704	-0.132672	6.2817135	-1.2367389	7.4283834	Walking_Watch
12:37:43.552	7.570697	-0.31604427	9.160496	-0.0017342464	-0.02046704	-0.132672	6.2817135	-1.2367389	7.4283834	Walking_Watch
12:37:43.575	7.570697	-0.31604427	9.160496	-0.0017342464	-0.02046704	-0.132672	6.2817135	-1.2367389	7.4283834	Walking_Watch
12:37:43.599	5.2290964	0.076616794	6.2753944	-0.07015115	-0.107209906	0.18009102	6.379092	-0.92367584	7.390825	Walking_Watch
12:37:43.622	5.2290964	0.076616794	6.2753944	-0.07015115	-0.107209906	0.18009102	6.379092	-0.92367584	7.390825	Walking_Watch
12:37:43.643	5.2290964	0.076616794	6.2753944	-0.07015115	-0.107209906	0.18009102	6.379092	-0.92367584	7.390825	Walking_Watch
12:37:43.665	5.2290964	0.076616794	6.2753944	-0.07015115	-0.107209906	0.18009102	6.379092	-0.92367584	7.390825	Walking_Watch
12:37:43.689	5.2290964	0.076616794	6.2753944	-0.07015115	-0.107209906	0.18009102	6.379092	-0.92367584	7.390825	Walking_Watch
12:37:43.711	5.2290964	0.076616794	6.2753944	-0.07015115	-0.107209906	0.18009102	6.379092	-0.92367584	7.390825	Walking_Watch
12:37:43.734	5.2290964	0.076616794	6.2753944	-0.07015115	-0.107209906	0.18009102	6.379092	-0.92367584	7.390825	Walking_Watch
12:37:43.756	5.2290964	0.076616794	6.2753944	-0.07015115	-0.107209906	0.18009102	6.379092	-0.92367584	7.390825	Walking_Watch
12:37:43.780	5.4493694	-0.20111908	5.97611	-0.09030971	0.08460178	-0.086857095	6.3058767	-0.8092013	7.466689	Walking_Watch
12:37:43.802	5.4493694	-0.20111908	5.97611	-0.09030971	0.08460178	-0.086857095	6.3058767	-0.8092013	7.466689	Walking_Watch
12:37:43.824	5.4493694	-0.20111908	5.97611	-0.09030971	0.08460178	-0.086857095	6.3058767	-0.8092013	7.466689	Walking_Watch
12:37:43.846	5.4493694	-0.20111908	5.97611	-0.09030971	0.08460178	-0.086857095	6.3058767	-0.8092013	7.466689	Walking_Watch
12:37:43.868	5.4493694	-0.20111908	5.97611	-0.09030971	0.08460178	-0.086857095	6.3058767	-0.8092013	7.466689	Walking_Watch
12:37:43.891	5.4493694	-0.20111908	5.97611	-0.09030971	0.08460178	-0.086857095	6.3058767	-0.8092013	7.466689	Walking_Watch
12:37:43.914	5.4493694	-0.20111908	5.97611	-0.09030971	0.08460178	-0.086857095	6.3058767	-0.8092013	7.466689	Walking_Watch
12:37:43.937	5.4493694	-0.20111908	5.97611	-0.09030971	0.08460178	-0.086857095	6.3058767	-0.8092013	7.466689	Walking_Watch
12:37:43.959	7.2762012	-0.34477556	6.838049	-0.17094393	0.04245208	-0.058146432	6.727913	-0.5271917	7.1153073	Walking_Watch
12:37:43.982	7.2762012	-0.34477556	6.838049	-0.17094393	0.04245208	-0.058146432	6.727913	-0.5271917	7.1153073	Walking_Watch
12:37:44.004	7.2762012	-0.34477556	6.838049	-0.17094393	0.04245208	-0.058146432	6.727913	-0.5271917	7.1153073	Walking_Watch
12:37:44.028	7.2762012	-0.34477556	6.838049	-0.17094393	0.04245208	-0.058146432	6.727913	-0.5271917	7.1153073	Walking_Watch
12:37:44.050	7.2762012	-0.34477556	6.838049	-0.17094393	0.04245208	-0.058146432	6.727913	-0.5271917	7.1153073	Walking_Watch
12:37:44.072	7.2762012	-0.34477556	6.838049	-0.17094393	0.04245208	-0.058146432	6.727913	-0.5271917	7.1153073	Walking_Watch
12:37:44.094	7.2762012	-0.34477556	6.838049	-0.17094393	0.04245208	-0.058146432	6.727913	-0.5271917	7.1153073	Walking_Watch
12:37:44.116	7.2762012	-0.34477556	6.838049	-0.17094393	0.04245208	-0.058146432	6.727913	-0.5271917	7.1153073	Walking_Watch
12:37:44.138	6.7877693	-2.1931558	8.262642	-0.08175759	0.082769185	-0.14733274	6.7660384	-0.6455406	7.0692487	Walking_Watch
12:37:44.160	6.7877693	-2.1931558	8.262642	-0.08175759	0.082769185	-0.14733274	6.7660384	-0.6455406	7.0692487	Walking_Watch
12:37:44.182	6.7877693	-2.1931558	8.262642	-0.08175759	0.082769185	-0.14733274	6.7660384	-0.6455406	7.0692487	Walking_Watch
12:37:44.204	6.7877693	-2.1931558	8.262642	-0.08175759	0.082769185	-0.14733274	6.7660384	-0.6455406	7.0692487	Walking_Watch
12:37:44.227	6.7877693	-2.1931558	8.262642	-0.08175759	0.082769185	-0.14733274	6.7660384	-0.6455406	7.0692487	Walking_Watch
12:37:44.251	6.7877693	-2.1931558	8.262642	-0.08175759	0.082769185	-0.14733274	6.7660384	-0.6455406	7.0692487	Walking_Watch
12:37:44.272	6.7877693	-2.1931558	8.262642	-0.08175759	0.082769185	-0.14733274	6.7660384	-0.6455406	7.0692487	Walking_Watch
12:37:44.294	6.7877693	-2.1931558	8.262642	-0.08175759	0.082769185	-0.14733274	6.7660384	-0.6455406	7.0692487	Walking_Watch
12:37:44.316	4.6496816	-1.2186859	6.969734	-0.015173282	0.34177607	-0.31837502	6.3329997	-0.7836485	7.4464297	Walking_Watch
12:37:44.339	4.6496816	-1.2186859	6.969734	-0.015173282	0.34177607	-0.31837502	6.3329997	-0.7836485	7.4464297	Walking_Watch
12:37:44.361	4.6496816	-1.2186859	6.969734	-0.015173282	0.34177607	-0.31837502	6.3329997	-0.7836485	7.4464297	Walking_Watch
12:37:44.383	4.6496816	-1.2186859	6.969734	-0.015173282	0.34177607	-0.31837502	6.3329997	-0.7836485	7.4464297	Walking_Watch
12:37:44.405	4.6496816	-1.2186859	6.969734	-0.015173282	0.34177607	-0.31837502	6.3329997	-0.7836485	7.4464297	Walking_Watch
12:37:44.427	4.6496816	-1.2186859	6.969734	-0.015173282	0.34177607	-0.31837502	6.3329997	-0.7836485	7.4464297	Walking_Watch
12:37:44.449	4.6496816	-1.2186859	6.969734	-0.015173282	0.34177607	-0.31837502	6.3329997	-0.7836485	7.4464297	Walking_Watch
12:37:44.472	4.6496816	-1.2186859	6.969734	-0.015173282	0.34177607	-0.31837502	6.3329997	-0.7836485	7.4464297	Walking_Watch
12:37:44.494	5.6169686	-1.3120626	6.261029	0.15159293	0.016184876	-0.07769412	6.0722513	-0.83196914	7.655449	Walking_Watch
12:37:44.516	5.6169686	-1.3120626	6.261029	0.15159293	0.016184876	-0.07769412	6.0722513	-0.83196914	7.655449	Walking_Watch
12:37:44.538	5.6169686	-1.3120626	6.261029	0.15159293	0.016184876	-0.07769412	6.0722513	-0.83196914	7.655449	Walking_Watch
12:37:44.560	5.6169686	-1.3120626	6.261029	0.15159293	0.016184876	-0.07769412	6.0722513	-0.83196914	7.655449	Walking_Watch
12:37:44.583	5.6169686	-1.3120626	6.261029	0.15159293	0.016184876	-0.07769412	6.0722513	-0.83196914	7.655449	Walking_Watch
12:37:44.605	5.6169686	-1.3120626	6.261029	0.15159293	0.016184876	-0.07769412	6.0722513	-0.83196914	7.655449	Walking_Watch
12:37:44.627	5.6169686	-1.3120626	6.261029	0.15159293	0.016184876	-0.07769412	6.0722513	-0.83196914	7.655449	Walking_Watch
12:37:44.649	5.6169686	-1.3120626	6.261029	0.15159293	0.016184876	-0.07769412	6.0722513	-0.83196914	7.655449	Walking_Watch
12:37:44.671	8.159689	-0.72785956	8.784595	0.110664956	-0.22266343	-0.16810217	6.367223	-0.6375085	7.4311743	Walking_Watch
12:37:44.694	8.159689	-0.72785956	8.784595	0.110664956	-0.22266343	-0.16810217	6.367223	-0.6375085	7.4311743	Walking_Watch
12:37:44.716	8.159689	-0.72785956	8.784595	0.110664956	-0.22266343	-0.16810217	6.367223	-0.6375085	7.4311743	Walking_Watch
12:37:44.739	8.159689	-0.72785956	8.784595	0.110664956	-0.22266343	-0.16810217	6.367223	-0.6375085	7.4311743	Walking_Watch
12:37:44.761	8.159689	-0.72785956	8.784595	0.110664956	-0.22266343	-0.16810217	6.367223	-0.6375085	7.4311743	Walking_Watch
12:37:44.784	8.159689	-0.72785956	8.784595	0.110664956	-0.22266343	-0.16810217	6.367223	-0.6375085	7.4311743	Walking_Watch
12:37:44.807	8.159689	-0.72785956	8.784595	0.110664956	-0.22266343	-0.16810217	6.367223	-0.6375085	7.4311743	Walking_Watch
12:37:44.830	8.159689	-0.72785956	8.784595	0.110664956	-0.22266343	-0.16810217	6.367223	-0.6375085	7.4311743	Walking_Watch
12:37:44.853	4.573065	0.21069619	6.9673395	0.21451205	-0.07788838	0.1929192	6.5548105	-0.39393356	7.283512	Walking_Watch
12:37:44.874	4.573065	0.21069619	6.9673395	0.21451205	-0.07788838	0.1929192	6.5548105	-0.39393356	7.283512	Walking_Watch
12:37:44.896	4.573065	0.21069619	6.9673395	0.21451205	-0.07788838	0.1929192	6.5548105	-0.39393356	7.283512	Walking_Watch
12:37:44.918	4.573065	0.21069619	6.9673395	0.21451205	-0.07788838	0.1929192	6.5548105	-0.39393356	7.283512	Walking_Watch
12:37:44.940	4.573065	0.21069619	6.9673395	0.21451205	-0.07788838	0.1929192	6.5548105	-0.39393356	7.283512	Walking_Watch
12:37:44.962	4.573065	0.21069619	6.9673395	0.21451205	-0.07788838	0.1929192	6.5548105	-0.39393356	7.283512	Walking_Watch
12:37:44.984	4.573065	0.21069619	6.9673395	0.21451205	-0.07788838	0.1929192	6.5548105	-0.39393356	7.283512	Walking_Watch
12:37:45.007	4.573065	0.21069619	6.9673395	0.21451205	-0.07788838	0.1929192	6.5548105	-0.39393356	7.283512	Walking_Watch
12:37:45.030	5.7103453	-0.600963	5.564295	0.11249755	0.2018879	-0.006222884	6.1408205	-0.3971132	7.635633	Walking_Watch
12:37:45.052	5.7103453	-0.600963	5.564295	0.11249755	0.2018879	-0.006222884	6.1408205	-0.3971132	7.635633	Walking_Watch
12:37:45.073	5.7103453	-0.600963	5.564295	0.11249755	0.2018879	-0.006222884	6.1408205	-0.3971132	7.635633	Walking_Watch
12:37:45.095	5.7103453	-0.600963	5.564295	0.11249755	0.2018879	-0.006222884	6.1408205	-0.3971132	7.635633	Walking_Watch
12:37:45.116	5.7103453	-0.600963	5.564295	0.11249755	0.2018879	-0.006222884	6.1408205	-0.3971132	7.635633	Walking_Watch
12:37:45.138	5.7103453	-0.600963	5.564295	0.11249755	0.2018879	-0.006222884	6.1408205	-0.3971132	7.635633	Walking_Watch
12:37:45.160	5.7103453	-0.600963	5.564295	0.11249755	0.2018879	-0.006222884	6.1408205	-0.3971132	7.635633	Walking_Watch
12:37:45.181	5.7103453	-0.600963	5.564295	0.11249755	0.2018879	-0.006222884	6.1408205	-0.3971132	7.635633	Walking_Watch
12:37:45.202	6.507639	0.30646718	7.292961	-0.0640425	0.031456508	-0.10151786	5.9236555	-0.26723114	7.8108416	Walking_Watch
12:37:45.225	6.507639	0.30646718	7.292961	-0.0640425	0.031456508	-0.10151786	5.9236555	-0.26723114	7.8108416	Walking_Watch
12:37:45.248	6.507639	0.30646718	7.292961	-0.0640425	0.031456508	-0.10151786	5.9236555	-0.26723114	7.8108416	Walking_Watch
12:37:45.271	6.507639	0.30646718	7.292961	-0.0640425	0.031456508	-0.10151786	5.9236555	-0.26723114	7.8108416	Walking_Watch
12:37:45.294	6.507639	0.30646718	7.292961	-0.0640425	0.031456508	-0.10151786	5.9236555	-0.26723114	7.8108416	Walking_Watch
12:37:45.316	6.507639	0.30646718	7.292961	-0.0640425	0.031456508	-0.10151786	5.9236555	-0.26723114	7.8108416	Walking_Watch
12:37:45.338	6.507639	0.30646718	7.292961	-0.0640425	0.031456508	-0.10151786	5.9236555	-0.26723114	7.8108416	Walking_Watch
12:37:45.362	6.507639	0.30646718	7.292961	-0.0640425	0.031456508	-0.10151786	5.9236555	-0.26723114	7.8108416	Walking_Watch
12:37:45.384	6.7398834	-1.7143008	11.399142	-0.25096726	0.19394666	-0.14550015	5.8747687	-0.4256889	7.8406777	Walking_Watch
12:37:45.406	6.7398834	-1.7143008	11.399142	-0.25096726	0.19394666	-0.14550015	5.8747687	-0.4256889	7.8406777	Walking_Watch
12:37:45.428	6.7398834	-1.7143008	11.399142	-0.25096726	0.19394666	-0.14550015	5.8747687	-0.4256889	7.8406777	Walking_Watch
12:37:45.450	6.7398834	-1.7143008	11.399142	-0.25096726	0.19394666	-0.14550015	5.8747687	-0.4256889	7.8406777	Walking_Watch
12:37:45.472	6.7398834	-1.7143008	11.399142	-0.25096726	0.19394666	-0.14550015	5.8747687	-0.4256889	7.8406777	Walking_Watch
12:37:45.494	6.7398834	-1.7143008	11.399142	-0.25096726	0.19394666	-0.14550015	5.8747687	-0.4256889	7.8406777	Walking_Watch
12:37:45.516	6.7398834	-1.7143008	11.399142	-0.25096726	0.19394666	-0.14550015	5.8747687	-0.4256889	7.8406777	Walking_Watch
12:37:45.539	6.7398834	-1.7143008	11.399142	-0.25096726	0.19394666	-0.14550015	5.8747687	-0.4256889	7.8406777	Walking_Watch
12:37:45.562	3.7230973	-0.69194543	6.028784	-0.13245942	0.013741414	-0.4173352	5.778807	-0.4260767	7.9116464	Walking_Watch
12:37:45.584	3.7230973	-0.69194543	6.028784	-0.13245942	0.013741414	-0.4173352	5.778807	-0.4260767	7.9116464	Walking_Watch
12:37:45.606	3.7230973	-0.69194543	6.028784	-0.13245942	0.013741414	-0.4173352	5.778807	-0.4260767	7.9116464	Walking_Watch
12:37:45.627	3.7230973	-0.69194543	6.028784	-0.13245942	0.013741414	-0.4173352	5.778807	-0.4260767	7.9116464	Walking_Watch
12:37:45.651	3.7230973	-0.69194543	6.028784	-0.13245942	0.013741414	-0.4173352	5.778807	-0.4260767	7.9116464	Walking_Watch
12:37:45.672	3.7230973	-0.69194543	6.028784	-0.13245942	0.013741414	-0.4173352	5.778807	-0.4260767	7.9116464	Walking_Watch
12:37:45.694	3.7230973	-0.69194543	6.028784	-0.13245942	0.013741414	-0.4173352	5.778807	-0.4260767	7.9116464	Walking_Watch
12:37:45.716	3.7230973	-0.69194543	6.028784	-0.13245942	0.013741414	-0.4173352	5.778807	-0.4260767	7.9116464	Walking_Watch
12:37:45.739	3.7230973	-0.69194543	6.028784	-0.053657793	-0.2916912	-0.096630946	5.778807	-0.4260767	7.9116464	Walking_Watch
12:37:45.762	4.8340406	-0.29928434	6.8619914	-0.053657793	-0.2916912	-0.096630946	5.7974906	-0.25067163	7.905478	Walking_Watch
12:37:45.784	4.8340406	-0.29928434	6.8619914	-0.053657793	-0.2916912	-0.096630946	5.7974906	-0.25067163	7.905478	Walking_Watch
12:37:45.810	4.8340406	-0.29928434	6.8619914	-0.053657793	-0.2916912	-0.096630946	5.7974906	-0.25067163	7.905478	Walking_Watch
12:37:45.833	4.8340406	-0.29928434	6.8619914	-0.053657793	-0.2916912	-0.096630946	5.7974906	-0.25067163	7.905478	Walking_Watch
12:37:45.854	4.8340406	-0.29928434	6.8619914	-0.053657793	-0.2916912	-0.096630946	5.7974906	-0.25067163	7.905478	Walking_Watch
12:37:45.876	4.8340406	-0.29928434	6.8619914	-0.053657793	-0.2916912	-0.096630946	5.7974906	-0.25067163	7.905478	Walking_Watch
12:37:45.897	4.8340406	-0.29928434	6.8619914	-0.053657793	-0.2916912	-0.096630946	5.7974906	-0.25067163	7.905478	Walking_Watch
12:37:45.920	8.193209	-0.13647367	8.236305	-0.12818335	-0.043069053	-0.16382611	6.3574653	-0.13467838	7.465573	Walking_Watch
12:37:45.941	8.193209	-0.13647367	8.236305	-0.12818335	-0.043069053	-0.16382611	6.3574653	-0.13467838	7.465573	Walking_Watch
12:37:45.963	8.193209	-0.13647367	8.236305	-0.12818335	-0.043069053	-0.16382611	6.3574653	-0.13467838	7.465573	Walking_Watch
12:37:45.985	8.193209	-0.13647367	8.236305	-0.12818335	-0.043069053	-0.16382611	6.3574653	-0.13467838	7.465573	Walking_Watch
12:37:46.007	8.193209	-0.13647367	8.236305	-0.12818335	-0.043069053	-0.16382611	6.3574653	-0.13467838	7.465573	Walking_Watch
12:37:46.030	8.193209	-0.13647367	8.236305	-0.12818335	-0.043069053	-0.16382611	6.3574653	-0.13467838	7.465573	Walking_Watch
12:37:46.053	8.193209	-0.13647367	8.236305	-0.12818335	-0.043069053	-0.16382611	6.3574653	-0.13467838	7.465573	Walking_Watch
12:37:46.076	8.193209	-0.13647367	8.236305	-0.12818335	-0.043069053	-0.16382611	6.3574653	-0.13467838	7.465573	Walking_Watch
12:37:46.098	8.193209	-0.13647367	8.236305	-0.12818335	-0.043069053	-0.16382611	6.3574653	-0.13467838	7.465573	Walking_Watch
12:37:46.121	4.1325183	1.4221992	6.6584783	0.34462634	-0.041847326	0.10984152	6.1603045	0.21150179	7.627335	Walking_Watch
12:37:46.144	4.1325183	1.4221992	6.6584783	0.34462634	-0.041847326	0.10984152	6.1603045	0.21150179	7.627335	Walking_Watch
12:37:46.167	4.1325183	1.4221992	6.6584783	0.34462634	-0.041847326	0.10984152	6.1603045	0.21150179	7.627335	Walking_Watch
12:37:46.190	4.1325183	1.4221992	6.6584783	0.34462634	-0.041847326	0.10984152	6.1603045	0.21150179	7.627335	Walking_Watch
12:37:46.212	4.1325183	1.4221992	6.6584783	0.34462634	-0.041847326	0.10984152	6.1603045	0.21150179	7.627335	Walking_Watch
12:37:46.234	4.1325183	1.4221992	6.6584783	0.34462634	-0.041847326	0.10984152	6.1603045	0.21150179	7.627335	Walking_Watch
12:37:46.257	4.1325183	1.4221992	6.6584783	0.34462634	-0.041847326	0.10984152	6.1603045	0.21150179	7.627335	Walking_Watch
12:37:46.279	4.1325183	1.4221992	6.6584783	-0.0499926	0.31611973	0.11289584	6.1603045	0.21150179	7.627335	Walking_Watch
12:37:46.301	5.166845	-0.12210801	5.913859	-0.0499926	0.31611973	0.11289584	5.8040795	0.231077	7.9012423	Walking_Watch
12:37:46.323	5.166845	-0.12210801	5.913859	-0.0499926	0.31611973	0.11289584	5.8040795	0.231077	7.9012423	Walking_Watch
12:37:46.345	5.166845	-0.12210801	5.913859	-0.0499926	0.31611973	0.11289584	5.8040795	0.231077	7.9012423	Walking_Watch
12:37:46.368	5.166845	-0.12210801	5.913859	-0.0499926	0.31611973	0.11289584	5.8040795	0.231077	7.9012423	Walking_Watch
12:37:46.390	5.166845	-0.12210801	5.913859	-0.0499926	0.31611973	0.11289584	5.8040795	0.231077	7.9012423	Walking_Watch
12:37:46.412	5.166845	-0.12210801	5.913859	-0.0499926	0.31611973	0.11289584	5.8040795	0.231077	7.9012423	Walking_Watch
12:37:46.435	5.166845	-0.12210801	5.913859	-0.0499926	0.31611973	0.11289584	5.8040795	0.231077	7.9012423	Walking_Watch
12:37:46.457	6.998465	-0.24900457	7.6353426	-0.1220747	-0.17440507	0.0994568	6.035534	-0.21805209	7.72626	Walking_Watch
12:37:46.480	6.998465	-0.24900457	7.6353426	-0.1220747	-0.17440507	0.0994568	6.035534	-0.21805209	7.72626	Walking_Watch
12:37:46.501	6.998465	-0.24900457	7.6353426	-0.1220747	-0.17440507	0.0994568	6.035534	-0.21805209	7.72626	Walking_Watch
12:37:46.524	6.998465	-0.24900457	7.6353426	-0.1220747	-0.17440507	0.0994568	6.035534	-0.21805209	7.72626	Walking_Watch
12:37:46.546	6.998465	-0.24900457	7.6353426	-0.1220747	-0.17440507	0.0994568	6.035534	-0.21805209	7.72626	Walking_Watch
12:37:46.569	6.998465	-0.24900457	7.6353426	-0.1220747	-0.17440507	0.0994568	6.035534	-0.21805209	7.72626	Walking_Watch
12:37:46.592	6.998465	-0.24900457	7.6353426	-0.1220747	-0.17440507	0.0994568	6.035534	-0.21805209	7.72626	Walking_Watch
12:37:46.615	6.998465	-0.24900457	7.6353426	-0.1220747	-0.17440507	0.0994568	6.035534	-0.21805209	7.72626	Walking_Watch
12:37:46.637	6.998465	-0.24900457	7.6353426	-0.17094393	0.014963144	-0.250569	6.3005314	-0.54680765	7.494974	Walking_Watch
12:37:46.660	6.0527267	-2.0327394	9.182044	-0.17094393	0.014963144	-0.250569	6.3005314	-0.54680765	7.494974	Walking_Watch
12:37:46.683	6.0527267	-2.0327394	9.182044	-0.17094393	0.014963144	-0.250569	6.3005314	-0.54680765	7.494974	Walking_Watch
12:37:46.707	6.0527267	-2.0327394	9.182044	-0.17094393	0.014963144	-0.250569	6.3005314	-0.54680765	7.494974	Walking_Watch
12:37:46.729	6.0527267	-2.0327394	9.182044	-0.17094393	0.014963144	-0.250569	6.3005314	-0.54680765	7.494974	Walking_Watch
12:37:46.751	6.0527267	-2.0327394	9.182044	-0.17094393	0.014963144	-0.250569	6.3005314	-0.54680765	7.494974	Walking_Watch
12:37:46.772	6.0527267	-2.0327394	9.182044	-0.17094393	0.014963144	-0.250569	6.3005314	-0.54680765	7.494974	Walking_Watch
12:37:46.794	6.0527267	-2.0327394	9.182044	-0.17094393	0.014963144	-0.250569	6.3005314	-0.54680765	7.494974	Walking_Watch
12:37:46.818	6.0527267	-2.0327394	9.182044	-0.17094393	0.014963144	-0.250569	6.3005314	-0.54680765	7.494974	Walking_Watch
12:37:46.839	4.96812	-0.54350036	6.265817	-0.31755158	0.14263399	-0.19375852	6.0033092	-0.5891424	7.731978	Walking_Watch
12:37:46.861	4.96812	-0.54350036	6.265817	-0.31755158	0.14263399	-0.19375852	6.0033092	-0.5891424	7.731978	Walking_Watch
12:37:46.882	4.96812	-0.54350036	6.265817	-0.31755158	0.14263399	-0.19375852	6.0033092	-0.5891424	7.731978	Walking_Watch
12:37:46.904	4.96812	-0.54350036	6.265817	-0.31755158	0.14263399	-0.19375852	6.0033092	-0.5891424	7.731978	Walking_Watch
12:37:46.927	4.96812	-0.54350036	6.265817	-0.31755158	0.14263399	-0.19375852	6.0033092	-0.5891424	7.731978	Walking_Watch
12:37:46.949	4.96812	-0.54350036	6.265817	-0.31755158	0.14263399	-0.19375852	6.0033092	-0.5891424	7.731978	Walking_Watch
12:37:46.972	4.96812	-0.54350036	6.265817	-0.31755158	0.14263399	-0.19375852	6.0033092	-0.5891424	7.731978	Walking_Watch
12:37:46.994	4.96812	-0.54350036	6.265817	-0.31755158	0.14263399	-0.19375852	6.0033092	-0.5891424	7.731978	Walking_Watch
12:37:47.015	6.0838523	-1.2258687	7.0894475	0.13571043	-0.02168877	0.016989997	5.961881	-0.6918394	7.7554903	Walking_Watch
12:37:47.040	6.0838523	-1.2258687	7.0894475	0.13571043	-0.02168877	0.016989997	5.961881	-0.6918394	7.7554903	Walking_Watch
12:37:47.062	6.0838523	-1.2258687	7.0894475	0.13571043	-0.02168877	0.016989997	5.961881	-0.6918394	7.7554903	Walking_Watch
12:37:47.083	6.0838523	-1.2258687	7.0894475	0.13571043	-0.02168877	0.016989997	5.961881	-0.6918394	7.7554903	Walking_Watch
12:37:47.106	6.0838523	-1.2258687	7.0894475	0.13571043	-0.02168877	0.016989997	5.961881	-0.6918394	7.7554903	Walking_Watch
12:37:47.127	6.0838523	-1.2258687	7.0894475	0.13571043	-0.02168877	0.016989997	5.961881	-0.6918394	7.7554903	Walking_Watch
12:37:47.149	6.0838523	-1.2258687	7.0894475	0.13571043	-0.02168877	0.016989997	5.961881	-0.6918394	7.7554903	Walking_Watch
12:37:47.170	6.0838523	-1.2258687	7.0894475	0.13571043	-0.02168877	0.016989997	5.961881	-0.6918394	7.7554903	Walking_Watch
12:37:47.192	7.989695	-0.3423813	8.684034	-0.066485964	-0.12614673	-0.064865954	6.495081	-0.7390629	7.3101315	Walking_Watch
12:37:47.213	7.989695	-0.3423813	8.684034	-0.066485964	-0.12614673	-0.064865954	6.495081	-0.7390629	7.3101315	Walking_Watch
12:37:47.235	7.989695	-0.3423813	8.684034	-0.066485964	-0.12614673	-0.064865954	6.495081	-0.7390629	7.3101315	Walking_Watch
12:37:47.258	7.989695	-0.3423813	8.684034	-0.066485964	-0.12614673	-0.064865954	6.495081	-0.7390629	7.3101315	Walking_Watch
12:37:47.280	7.989695	-0.3423813	8.684034	-0.066485964	-0.12614673	-0.064865954	6.495081	-0.7390629	7.3101315	Walking_Watch
12:37:47.302	7.989695	-0.3423813	8.684034	-0.066485964	-0.12614673	-0.064865954	6.495081	-0.7390629	7.3101315	Walking_Watch
12:37:47.323	7.989695	-0.3423813	8.684034	-0.066485964	-0.12614673	-0.064865954	6.495081	-0.7390629	7.3101315	Walking_Watch
12:37:47.345	7.989695	-0.3423813	8.684034	-0.066485964	-0.12614673	-0.064865954	6.495081	-0.7390629	7.3101315	Walking_Watch
12:37:47.368	4.616162	-0.40223816	6.344828	-0.08420106	0.1438557	0.053031042	6.63645	-0.576961	7.19687	Walking_Watch
12:37:47.390	4.616162	-0.40223816	6.344828	-0.08420106	0.1438557	0.053031042	6.63645	-0.576961	7.19687	Walking_Watch
12:37:47.413	4.616162	-0.40223816	6.344828	-0.08420106	0.1438557	0.053031042	6.63645	-0.576961	7.19687	Walking_Watch
12:37:47.435	4.616162	-0.40223816	6.344828	-0.08420106	0.1438557	0.053031042	6.63645	-0.576961	7.19687	Walking_Watch
12:37:47.458	4.616162	-0.40223816	6.344828	-0.08420106	0.1438557	0.053031042	6.63645	-0.576961	7.19687	Walking_Watch
12:37:47.481	4.616162	-0.40223816	6.344828	-0.08420106	0.1438557	0.053031042	6.63645	-0.576961	7.19687	Walking_Watch
12:37:47.504	4.616162	-0.40223816	6.344828	-0.08420106	0.1438557	0.053031042	6.63645	-0.576961	7.19687	Walking_Watch
12:37:47.526	4.616162	-0.40223816	6.344828	-0.08420106	0.1438557	0.053031042	6.63645	-0.576961	7.19687	Walking_Watch
12:37:47.549	5.5523233	-0.54828894	5.5571117	-0.22958699	0.053447656	-0.38434848	6.2866955	-0.6430705	7.498949	Walking_Watch
12:37:47.570	5.5523233	-0.54828894	5.5571117	-0.22958699	0.053447656	-0.38434848	6.2866955	-0.6430705	7.498949	Walking_Watch
12:37:47.592	5.5523233	-0.54828894	5.5571117	-0.22958699	0.053447656	-0.38434848	6.2866955	-0.6430705	7.498949	Walking_Watch
12:37:47.614	5.5523233	-0.54828894	5.5571117	-0.22958699	0.053447656	-0.38434848	6.2866955	-0.6430705	7.498949	Walking_Watch
12:37:47.635	5.5523233	-0.54828894	5.5571117	-0.22958699	0.053447656	-0.38434848	6.2866955	-0.6430705	7.498949	Walking_Watch
12:37:47.656	5.5523233	-0.54828894	5.5571117	-0.22958699	0.053447656	-0.38434848	6.2866955	-0.6430705	7.498949	Walking_Watch
12:37:47.677	5.5523233	-0.54828894	5.5571117	-0.22958699	0.053447656	-0.38434848	6.2866955	-0.6430705	7.498949	Walking_Watch
12:37:47.699	5.5523233	-0.54828894	5.5571117	-0.22958699	0.053447656	-0.38434848	6.2866955	-0.6430705	7.498949	Walking_Watch
12:37:47.720	7.1493044	0.14126222	7.307327	-0.30899945	-0.027186558	-0.45887402	6.282271	-0.4475012	7.5168533	Walking_Watch
12:37:47.741	7.1493044	0.14126222	7.307327	-0.30899945	-0.027186558	-0.45887402	6.282271	-0.4475012	7.5168533	Walking_Watch
12:37:47.762	7.1493044	0.14126222	7.307327	-0.30899945	-0.027186558	-0.45887402	6.282271	-0.4475012	7.5168533	Walking_Watch
12:37:47.784	7.1493044	0.14126222	7.307327	-0.30899945	-0.027186558	-0.45887402	6.282271	-0.4475012	7.5168533	Walking_Watch
12:37:47.805	7.1493044	0.14126222	7.307327	-0.30899945	-0.027186558	-0.45887402	6.282271	-0.4475012	7.5168533	Walking_Watch
12:37:47.826	7.1493044	0.14126222	7.307327	-0.30899945	-0.027186558	-0.45887402	6.282271	-0.4475012	7.5168533	Walking_Watch
12:37:47.847	7.1493044	0.14126222	7.307327	-0.30899945	-0.027186558	-0.45887402	6.282271	-0.4475012	7.5168533	Walking_Watch
12:37:47.869	7.1493044	0.14126222	7.307327	-0.30899945	-0.027186558	-0.45887402	6.282271	-0.4475012	7.5168533	Walking_Watch
12:37:47.894	7.1493044	0.14126222	7.307327	-0.30899945	-0.027186558	-0.45887402	6.282271	-0.4475012	7.5168533	Walking_Watch
12:37:47.920	5.791751	-1.4964218	9.979338	-0.042051353	0.3790388	-0.35869214	6.3349886	-0.38235068	7.476098	Walking_Watch
12:37:47.943	5.791751	-1.4964218	9.979338	-0.042051353	0.3790388	-0.35869214	6.3349886	-0.38235068	7.476098	Walking_Watch
12:37:47.965	5.791751	-1.4964218	9.979338	-0.042051353	0.3790388	-0.35869214	6.3349886	-0.38235068	7.476098	Walking_Watch
12:37:47.988	5.791751	-1.4964218	9.979338	-0.042051353	0.3790388	-0.35869214	6.3349886	-0.38235068	7.476098	Walking_Watch
12:37:48.010	5.791751	-1.4964218	9.979338	-0.042051353	0.3790388	-0.35869214	6.3349886	-0.38235068	7.476098	Walking_Watch
12:37:48.033	5.791751	-1.4964218	9.979338	-0.042051353	0.3790388	-0.35869214	6.3349886	-0.38235068	7.476098	Walking_Watch
12:37:48.055	5.791751	-1.4964218	9.979338	-0.042051353	0.3790388	-0.35869214	6.3349886	-0.38235068	7.476098	Walking_Watch
12:37:48.076	5.791751	-1.4964218	9.979338	-0.042051353	0.3790388	-0.35869214	6.3349886	-0.38235068	7.476098	Walking_Watch
12:37:48.099	4.9609375	-0.27294734	5.9808984	-0.18255036	0.11270159	-0.39595494	5.860787	-0.39313626	7.8528304	Walking_Watch
12:37:48.120	4.9609375	-0.27294734	5.9808984	-0.18255036	0.11270159	-0.39595494	5.860787	-0.39313626	7.8528304	Walking_Watch
12:37:48.142	4.9609375	-0.27294734	5.9808984	-0.18255036	0.11270159	-0.39595494	5.860787	-0.39313626	7.8528304	Walking_Watch
12:37:48.164	4.9609375	-0.27294734	5.9808984	-0.18255036	0.11270159	-0.39595494	5.860787	-0.39313626	7.8528304	Walking_Watch
12:37:48.188	4.9609375	-0.27294734	5.9808984	-0.18255036	0.11270159	-0.39595494	5.860787	-0.39313626	7.8528304	Walking_Watch
12:37:48.214	4.9609375	-0.27294734	5.9808984	-0.18255036	0.11270159	-0.39595494	5.860787	-0.39313626	7.8528304	Walking_Watch
12:37:48.237	4.9609375	-0.27294734	5.9808984	-0.18255036	0.11270159	-0.39595494	5.860787	-0.39313626	7.8528304	Walking_Watch
12:37:48.262	6.241874	-1.0079896	7.415069	0.029419882	-0.105988175	-0.15588488	5.792814	-0.20868045	7.910126	Walking_Watch
12:37:48.284	6.241874	-1.0079896	7.415069	0.029419882	-0.105988175	-0.15588488	5.792814	-0.20868045	7.910126	Walking_Watch
12:37:48.307	6.241874	-1.0079896	7.415069	0.029419882	-0.105988175	-0.15588488	5.792814	-0.20868045	7.910126	Walking_Watch
12:37:48.328	6.241874	-1.0079896	7.415069	0.029419882	-0.105988175	-0.15588488	5.792814	-0.20868045	7.910126	Walking_Watch
12:37:48.350	6.241874	-1.0079896	7.415069	0.029419882	-0.105988175	-0.15588488	5.792814	-0.20868045	7.910126	Walking_Watch
12:37:48.373	6.241874	-1.0079896	7.415069	0.029419882	-0.105988175	-0.15588488	5.792814	-0.20868045	7.910126	Walking_Watch
12:37:48.394	6.241874	-1.0079896	7.415069	0.029419882	-0.105988175	-0.15588488	5.792814	-0.20868045	7.910126	Walking_Watch
12:37:48.416	6.241874	-1.0079896	7.415069	0.029419882	-0.105988175	-0.15588488	5.792814	-0.20868045	7.910126	Walking_Watch
12:37:48.438	6.854809	0.505192	10.321719	0.018424306	0.117588505	-0.12411987	5.9783697	-0.060460024	7.7733994	Walking_Watch
12:37:48.460	6.854809	0.505192	10.321719	0.018424306	0.117588505	-0.12411987	5.9783697	-0.060460024	7.7733994	Walking_Watch
12:37:48.482	6.854809	0.505192	10.321719	0.018424306	0.117588505	-0.12411987	5.9783697	-0.060460024	7.7733994	Walking_Watch
12:37:48.504	6.854809	0.505192	10.321719	0.018424306	0.117588505	-0.12411987	5.9783697	-0.060460024	7.7733994	Walking_Watch
12:37:48.526	6.854809	0.505192	10.321719	0.018424306	0.117588505	-0.12411987	5.9783697	-0.060460024	7.7733994	Walking_Watch
12:37:48.549	6.854809	0.505192	10.321719	0.018424306	0.117588505	-0.12411987	5.9783697	-0.060460024	7.7733994	Walking_Watch
12:37:48.572	6.854809	0.505192	10.321719	0.018424306	0.117588505	-0.12411987	5.9783697	-0.060460024	7.7733994	Walking_Watch
12:37:48.594	6.854809	0.505192	10.321719	0.018424306	0.117588505	-0.12411987	5.9783697	-0.060460024	7.7733994	Walking_Watch
12:37:48.615	6.854809	0.505192	10.321719	0.018424306	0.117588505	-0.12411987	5.9783697	-0.060460024	7.7733994	Walking_Watch
12:37:48.638	4.6281333	0.38068968	5.377541	-0.2821214	0.3320022	-0.0013359623	6.0547066	0.09956834	7.713686	Walking_Watch
12:37:48.659	4.6281333	0.38068968	5.377541	-0.2821214	0.3320022	-0.0013359623	6.0547066	0.09956834	7.713686	Walking_Watch
12:37:48.681	4.6281333	0.38068968	5.377541	-0.2821214	0.3320022	-0.0013359623	6.0547066	0.09956834	7.713686	Walking_Watch
12:37:48.704	4.6281333	0.38068968	5.377541	-0.2821214	0.3320022	-0.0013359623	6.0547066	0.09956834	7.713686	Walking_Watch
12:37:48.725	4.6281333	0.38068968	5.377541	-0.2821214	0.3320022	-0.0013359623	6.0547066	0.09956834	7.713686	Walking_Watch
12:37:48.747	4.6281333	0.38068968	5.377541	-0.2821214	0.3320022	-0.0013359623	6.0547066	0.09956834	7.713686	Walking_Watch
12:37:48.770	4.6281333	0.38068968	5.377541	-0.2821214	0.3320022	-0.0013359623	6.0547066	0.09956834	7.713686	Walking_Watch
12:37:48.793	4.6281333	0.38068968	5.377541	-0.2821214	0.3320022	-0.0013359623	6.0547066	0.09956834	7.713686	Walking_Watch
12:37:48.816	5.5738716	-0.04070267	6.682421	-0.37802726	-0.12064894	-0.3415879	5.592309	-0.0135097625	8.055819	Walking_Watch
12:37:48.841	5.5738716	-0.04070267	6.682421	-0.37802726	-0.12064894	-0.3415879	5.592309	-0.0135097625	8.055819	Walking_Watch
12:37:48.863	5.5738716	-0.04070267	6.682421	-0.37802726	-0.12064894	-0.3415879	5.592309	-0.0135097625	8.055819	Walking_Watch
12:37:48.884	5.5738716	-0.04070267	6.682421	-0.37802726	-0.12064894	-0.3415879	5.592309	-0.0135097625	8.055819	Walking_Watch
12:37:48.906	5.5738716	-0.04070267	6.682421	-0.37802726	-0.12064894	-0.3415879	5.592309	-0.0135097625	8.055819	Walking_Watch
12:37:48.928	5.5738716	-0.04070267	6.682421	-0.37802726	-0.12064894	-0.3415879	5.592309	-0.0135097625	8.055819	Walking_Watch
12:37:48.951	5.5738716	-0.04070267	6.682421	-0.37802726	-0.12064894	-0.3415879	5.592309	-0.0135097625	8.055819	Walking_Watch
12:37:48.974	5.5738716	-0.04070267	6.682421	-0.37802726	-0.12064894	-0.3415879	5.592309	-0.0135097625	8.055819	Walking_Watch
12:37:48.998	6.395108	-0.4932206	8.605023	-0.19660026	-0.31918013	-0.6476314	6.226947	-0.13412762	7.57479	Walking_Watch
12:37:49.020	6.395108	-0.4932206	8.605023	-0.19660026	-0.31918013	-0.6476314	6.226947	-0.13412762	7.57479	Walking_Watch
12:37:49.044	6.395108	-0.4932206	8.605023	-0.19660026	-0.31918013	-0.6476314	6.226947	-0.13412762	7.57479	Walking_Watch
12:37:49.066	6.395108	-0.4932206	8.605023	-0.19660026	-0.31918013	-0.6476314	6.226947	-0.13412762	7.57479	Walking_Watch
12:37:49.088	6.395108	-0.4932206	8.605023	-0.19660026	-0.31918013	-0.6476314	6.226947	-0.13412762	7.57479	Walking_Watch
12:37:49.111	6.395108	-0.4932206	8.605023	-0.19660026	-0.31918013	-0.6476314	6.226947	-0.13412762	7.57479	Walking_Watch
12:37:49.133	6.395108	-0.4932206	8.605023	-0.19660026	-0.31918013	-0.6476314	6.226947	-0.13412762	7.57479	Walking_Watch
12:37:49.155	6.395108	-0.4932206	8.605023	-0.19660026	-0.31918013	-0.6476314	6.226947	-0.13412762	7.57479	Walking_Watch
12:37:49.177	6.0048413	-1.1684061	9.289786	-0.62664944	0.197001	-0.8712081	6.1645217	-0.007785247	7.626857	Walking_Watch
12:37:49.199	6.0048413	-1.1684061	9.289786	-0.62664944	0.197001	-0.8712081	6.1645217	-0.007785247	7.626857	Walking_Watch
12:37:49.221	6.0048413	-1.1684061	9.289786	-0.62664944	0.197001	-0.8712081	6.1645217	-0.007785247	7.626857	Walking_Watch
12:37:49.244	6.0048413	-1.1684061	9.289786	-0.62664944	0.197001	-0.8712081	6.1645217	-0.007785247	7.626857	Walking_Watch
12:37:49.268	6.0048413	-1.1684061	9.289786	-0.62664944	0.197001	-0.8712081	6.1645217	-0.007785247	7.626857	Walking_Watch
12:37:49.290	6.0048413	-1.1684061	9.289786	-0.62664944	0.197001	-0.8712081	6.1645217	-0.007785247	7.626857	Walking_Watch
12:37:49.317	6.0048413	-1.1684061	9.289786	-0.62664944	0.197001	-0.8712081	6.1645217	-0.007785247	7.626857	Walking_Watch
12:37:49.339	4.9346004	-0.05985687	6.1724405	-0.5844997	0.0192392	-0.45643058	5.8248014	-0.11788813	7.8884797	Walking_Watch
12:37:49.362	4.9346004	-0.05985687	6.1724405	-0.5844997	0.0192392	-0.45643058	5.8248014	-0.11788813	7.8884797	Walking_Watch
12:37:49.385	4.9346004	-0.05985687	6.1724405	-0.5844997	0.0192392	-0.45643058	5.8248014	-0.11788813	7.8884797	Walking_Watch
12:37:49.407	4.9346004	-0.05985687	6.1724405	-0.5844997	0.0192392	-0.45643058	5.8248014	-0.11788813	7.8884797	Walking_Watch
12:37:49.428	4.9346004	-0.05985687	6.1724405	-0.5844997	0.0192392	-0.45643058	5.8248014	-0.11788813	7.8884797	Walking_Watch
12:37:49.450	4.9346004	-0.05985687	6.1724405	-0.5844997	0.0192392	-0.45643058	5.8248014	-0.11788813	7.8884797	Walking_Watch
12:37:49.471	4.9346004	-0.05985687	6.1724405	-0.5844997	0.0192392	-0.45643058	5.8248014	-0.11788813	7.8884797	Walking_Watch
12:37:49.493	4.9346004	-0.05985687	6.1724405	-0.5844997	0.0192392	-0.45643058	5.8248014	-0.11788813	7.8884797	Walking_Watch
12:37:49.515	4.9346004	-0.05985687	6.1724405	-0.5844997	0.0192392	-0.45643058	5.8248014	-0.11788813	7.8884797	Walking_Watch
12:37:49.538	6.9003	-0.5027977	7.328875	-0.11230086	-0.23732421	-0.3947332	5.854654	-0.1201061	7.8663135	Walking_Watch
12:37:49.560	6.9003	-0.5027977	7.328875	-0.11230086	-0.23732421	-0.3947332	5.854654	-0.1201061	7.8663135	Walking_Watch
12:37:49.583	6.9003	-0.5027977	7.328875	-0.11230086	-0.23732421	-0.3947332	5.854654	-0.1201061	7.8663135	Walking_Watch
12:37:49.605	6.9003	-0.5027977	7.328875	-0.11230086	-0.23732421	-0.3947332	5.854654	-0.1201061	7.8663135	Walking_Watch
12:37:49.628	6.9003	-0.5027977	7.328875	-0.11230086	-0.23732421	-0.3947332	5.854654	-0.1201061	7.8663135	Walking_Watch
12:37:49.650	6.9003	-0.5027977	7.328875	-0.11230086	-0.23732421	-0.3947332	5.854654	-0.1201061	7.8663135	Walking_Watch
12:37:49.672	6.9003	-0.5027977	7.328875	-0.11230086	-0.23732421	-0.3947332	5.854654	-0.1201061	7.8663135	Walking_Watch
12:37:49.694	6.9003	-0.5027977	7.328875	-0.11230086	-0.23732421	-0.3947332	5.854654	-0.1201061	7.8663135	Walking_Watch
12:37:49.716	7.439012	0.7781393	9.471751	-0.18071775	0.016184876	-0.20475408	6.3259196	0.0709177	7.493198	Walking_Watch
12:37:49.738	7.439012	0.7781393	9.471751	-0.18071775	0.016184876	-0.20475408	6.3259196	0.0709177	7.493198	Walking_Watch
12:37:49.759	7.439012	0.7781393	9.471751	-0.18071775	0.016184876	-0.20475408	6.3259196	0.0709177	7.493198	Walking_Watch
12:37:49.781	7.439012	0.7781393	9.471751	-0.18071775	0.016184876	-0.20475408	6.3259196	0.0709177	7.493198	Walking_Watch
12:37:49.803	7.439012	0.7781393	9.471751	-0.18071775	0.016184876	-0.20475408	6.3259196	0.0709177	7.493198	Walking_Watch
12:37:49.825	7.439012	0.7781393	9.471751	-0.18071775	0.016184876	-0.20475408	6.3259196	0.0709177	7.493198	Walking_Watch
12:37:49.847	7.439012	0.7781393	9.471751	-0.18071775	0.016184876	-0.20475408	6.3259196	0.0709177	7.493198	Walking_Watch
12:37:49.869	7.439012	0.7781393	9.471751	-0.18071775	0.016184876	-0.20475408	6.3259196	0.0709177	7.493198	Walking_Watch
12:37:49.892	4.8819265	0.37111259	5.95935	-0.21187189	0.093153894	-0.019051054	6.378068	0.36708003	7.4401474	Walking_Watch
12:37:49.915	4.8819265	0.37111259	5.95935	-0.21187189	0.093153894	-0.019051054	6.378068	0.36708003	7.4401474	Walking_Watch
12:37:49.939	4.8819265	0.37111259	5.95935	-0.21187189	0.093153894	-0.019051054	6.378068	0.36708003	7.4401474	Walking_Watch
12:37:49.961	4.8819265	0.37111259	5.95935	-0.21187189	0.093153894	-0.019051054	6.378068	0.36708003	7.4401474	Walking_Watch
12:37:49.985	4.8819265	0.37111259	5.95935	-0.21187189	0.093153894	-0.019051054	6.378068	0.36708003	7.4401474	Walking_Watch
12:37:50.006	4.8819265	0.37111259	5.95935	-0.21187189	0.093153894	-0.019051054	6.378068	0.36708003	7.4401474	Walking_Watch
12:37:50.028	4.8819265	0.37111259	5.95935	-0.21187189	0.093153894	-0.019051054	6.378068	0.36708003	7.4401474	Walking_Watch
12:37:50.057	5.5092263	0.3328042	5.3105016	-0.3560361	-0.13469884	-0.23346475	6.292521	0.18312077	7.5193715	Walking_Watch
12:37:50.079	5.5092263	0.3328042	5.3105016	-0.3560361	-0.13469884	-0.23346475	6.292521	0.18312077	7.5193715	Walking_Watch
12:37:50.101	5.5092263	0.3328042	5.3105016	-0.3560361	-0.13469884	-0.23346475	6.292521	0.18312077	7.5193715	Walking_Watch
12:37:50.123	5.5092263	0.3328042	5.3105016	-0.3560361	-0.13469884	-0.23346475	6.292521	0.18312077	7.5193715	Walking_Watch
12:37:50.145	5.5092263	0.3328042	5.3105016	-0.3560361	-0.13469884	-0.23346475	6.292521	0.18312077	7.5193715	Walking_Watch
12:37:50.169	5.5092263	0.3328042	5.3105016	-0.3560361	-0.13469884	-0.23346475	6.292521	0.18312077	7.5193715	Walking_Watch
12:37:50.193	5.5092263	0.3328042	5.3105016	-0.3560361	-0.13469884	-0.23346475	6.292521	0.18312077	7.5193715	Walking_Watch
12:37:50.216	5.5092263	0.3328042	5.3105016	-0.3560361	-0.13469884	-0.23346475	6.292521	0.18312077	7.5193715	Walking_Watch
12:37:50.238	7.048745	-0.19633053	8.284191	-0.42200953	-0.1127077	-0.3238728	6.5845766	-0.014105098	7.267286	Walking_Watch
12:37:50.260	7.048745	-0.19633053	8.284191	-0.42200953	-0.1127077	-0.3238728	6.5845766	-0.014105098	7.267286	Walking_Watch
12:37:50.282	7.048745	-0.19633053	8.284191	-0.42200953	-0.1127077	-0.3238728	6.5845766	-0.014105098	7.267286	Walking_Watch
12:37:50.304	7.048745	-0.19633053	8.284191	-0.42200953	-0.1127077	-0.3238728	6.5845766	-0.014105098	7.267286	Walking_Watch
12:37:50.325	7.048745	-0.19633053	8.284191	-0.42200953	-0.1127077	-0.3238728	6.5845766	-0.014105098	7.267286	Walking_Watch
12:37:50.347	7.048745	-0.19633053	8.284191	-0.42200953	-0.1127077	-0.3238728	6.5845766	-0.014105098	7.267286	Walking_Watch
12:37:50.370	7.048745	-0.19633053	8.284191	-0.42200953	-0.1127077	-0.3238728	6.5845766	-0.014105098	7.267286	Walking_Watch
12:37:50.393	7.048745	-0.19633053	8.284191	-0.42200953	-0.1127077	-0.3238728	6.5845766	-0.014105098	7.267286	Walking_Watch
12:37:50.416	7.048745	-0.19633053	8.284191	-0.42200953	-0.1127077	-0.3238728	6.5845766	-0.014105098	7.267286	Walking_Watch
12:37:50.439	6.32328	-1.7813405	7.9753294	-0.41284657	0.34055433	-0.75941974	6.7175226	-0.3145324	7.1376657	Walking_Watch
12:37:50.461	6.32328	-1.7813405	7.9753294	-0.41284657	0.34055433	-0.75941974	6.7175226	-0.3145324	7.1376657	Walking_Watch
12:37:50.484	6.32328	-1.7813405	7.9753294	-0.41284657	0.34055433	-0.75941974	6.7175226	-0.3145324	7.1376657	Walking_Watch
12:37:50.508	6.32328	-1.7813405	7.9753294	-0.41284657	0.34055433	-0.75941974	6.7175226	-0.3145324	7.1376657	Walking_Watch
12:37:50.530	6.32328	-1.7813405	7.9753294	-0.41284657	0.34055433	-0.75941974	6.7175226	-0.3145324	7.1376657	Walking_Watch
12:37:50.552	6.32328	-1.7813405	7.9753294	-0.41284657	0.34055433	-0.75941974	6.7175226	-0.3145324	7.1376657	Walking_Watch
12:37:50.574	6.32328	-1.7813405	7.9753294	-0.41284657	0.34055433	-0.75941974	6.7175226	-0.3145324	7.1376657	Walking_Watch
12:37:50.597	6.32328	-1.7813405	7.9753294	-0.41284657	0.34055433	-0.75941974	6.7175226	-0.3145324	7.1376657	Walking_Watch
12:37:50.620	5.4158497	-0.53871185	6.2753944	-0.44033548	0.15729474	-0.6256403	6.1766315	-0.35961145	7.608563	Walking_Watch
12:37:50.643	5.4158497	-0.53871185	6.2753944	-0.44033548	0.15729474	-0.6256403	6.1766315	-0.35961145	7.608563	Walking_Watch
12:37:50.665	5.4158497	-0.53871185	6.2753944	-0.44033548	0.15729474	-0.6256403	6.1766315	-0.35961145	7.608563	Walking_Watch
12:37:50.688	5.4158497	-0.53871185	6.2753944	-0.44033548	0.15729474	-0.6256403	6.1766315	-0.35961145	7.608563	Walking_Watch
12:37:50.710	5.4158497	-0.53871185	6.2753944	-0.44033548	0.15729474	-0.6256403	6.1766315	-0.35961145	7.608563	Walking_Watch
12:37:50.734	5.4158497	-0.53871185	6.2753944	-0.44033548	0.15729474	-0.6256403	6.1766315	-0.35961145	7.608563	Walking_Watch
12:37:50.756	5.4158497	-0.53871185	6.2753944	-0.44033548	0.15729474	-0.6256403	6.1766315	-0.35961145	7.608563	Walking_Watch
12:37:50.778	7.142122	0.019154198	6.6345353	-0.066485964	-0.26175883	-0.47170222	6.240082	-0.2651796	7.560516	Walking_Watch
12:37:50.800	7.142122	0.019154198	6.6345353	-0.066485964	-0.26175883	-0.47170222	6.240082	-0.2651796	7.560516	Walking_Watch
12:37:50.821	7.142122	0.019154198	6.6345353	-0.066485964	-0.26175883	-0.47170222	6.240082	-0.2651796	7.560516	Walking_Watch
12:37:50.843	7.142122	0.019154198	6.6345353	-0.066485964	-0.26175883	-0.47170222	6.240082	-0.2651796	7.560516	Walking_Watch
12:37:50.865	7.142122	0.019154198	6.6345353	-0.066485964	-0.26175883	-0.47170222	6.240082	-0.2651796	7.560516	Walking_Watch
12:37:50.887	7.142122	0.019154198	6.6345353	-0.066485964	-0.26175883	-0.47170222	6.240082	-0.2651796	7.560516	Walking_Watch
12:37:50.910	7.142122	0.019154198	6.6345353	-0.066485964	-0.26175883	-0.47170222	6.240082	-0.2651796	7.560516	Walking_Watch
12:37:50.932	7.142122	0.019154198	6.6345353	-0.066485964	-0.26175883	-0.47170222	6.240082	-0.2651796	7.560516	Walking_Watch
12:37:50.955	7.142122	0.019154198	6.6345353	-0.066485964	-0.26175883	-0.47170222	6.240082	-0.2651796	7.560516	Walking_Watch
12:37:50.978	6.035967	0.85954463	10.836488	-0.09030971	0.29107425	-0.012942402	6.268073	-0.010279402	7.5419784	Walking_Watch
12:37:51.000	6.035967	0.85954463	10.836488	-0.09030971	0.29107425	-0.012942402	6.268073	-0.010279402	7.5419784	Walking_Watch
12:37:51.023	6.035967	0.85954463	10.836488	-0.09030971	0.29107425	-0.012942402	6.268073	-0.010279402	7.5419784	Walking_Watch
12:37:51.044	6.035967	0.85954463	10.836488	-0.09030971	0.29107425	-0.012942402	6.268073	-0.010279402	7.5419784	Walking_Watch
12:37:51.067	6.035967	0.85954463	10.836488	-0.09030971	0.29107425	-0.012942402	6.268073	-0.010279402	7.5419784	Walking_Watch
12:37:51.090	6.035967	0.85954463	10.836488	-0.09030971	0.29107425	-0.012942402	6.268073	-0.010279402	7.5419784	Walking_Watch
12:37:51.111	6.035967	0.85954463	10.836488	-0.09030971	0.29107425	-0.012942402	6.268073	-0.010279402	7.5419784	Walking_Watch
12:37:51.132	6.035967	0.85954463	10.836488	-0.09030971	0.29107425	-0.012942402	6.268073	-0.010279402	7.5419784	Walking_Watch
12:37:51.154	5.1285367	0.72546524	6.423839	-0.026779722	0.28740907	0.37984395	6.1887193	0.20500366	7.604477	Walking_Watch
12:37:51.178	5.1285367	0.72546524	6.423839	-0.026779722	0.28740907	0.37984395	6.1887193	0.20500366	7.604477	Walking_Watch
12:37:51.200	5.1285367	0.72546524	6.423839	-0.026779722	0.28740907	0.37984395	6.1887193	0.20500366	7.604477	Walking_Watch
12:37:51.225	5.1285367	0.72546524	6.423839	-0.026779722	0.28740907	0.37984395	6.1887193	0.20500366	7.604477	Walking_Watch
12:37:51.249	5.1285367	0.72546524	6.423839	-0.026779722	0.28740907	0.37984395	6.1887193	0.20500366	7.604477	Walking_Watch
12:37:51.272	5.1285367	0.72546524	6.423839	-0.026779722	0.28740907	0.37984395	6.1887193	0.20500366	7.604477	Walking_Watch
12:37:51.295	5.1285367	0.72546524	6.423839	-0.026779722	0.28740907	0.37984395	6.1887193	0.20500366	7.604477	Walking_Watch
12:37:51.316	5.1285367	0.72546524	6.423839	-0.15689401	0.043062948	0.05975056	6.1887193	0.20500366	7.604477	Walking_Watch
12:37:51.337	5.5810547	0.17717634	5.6169686	-0.15689401	0.043062948	0.05975056	6.044341	0.021256432	7.7224245	Walking_Watch
12:37:51.358	5.5810547	0.17717634	5.6169686	-0.15689401	0.043062948	0.05975056	6.044341	0.021256432	7.7224245	Walking_Watch
12:37:51.381	5.5810547	0.17717634	5.6169686	-0.15689401	0.043062948	0.05975056	6.044341	0.021256432	7.7224245	Walking_Watch
12:37:51.404	5.5810547	0.17717634	5.6169686	-0.15689401	0.043062948	0.05975056	6.044341	0.021256432	7.7224245	Walking_Watch
12:37:51.426	5.5810547	0.17717634	5.6169686	-0.15689401	0.043062948	0.05975056	6.044341	0.021256432	7.7224245	Walking_Watch
12:37:51.448	5.5810547	0.17717634	5.6169686	-0.15689401	0.043062948	0.05975056	6.044341	0.021256432	7.7224245	Walking_Watch
12:37:51.471	5.5810547	0.17717634	5.6169686	-0.15689401	0.043062948	0.05975056	6.044341	0.021256432	7.7224245	Walking_Watch
12:37:51.493	5.5810547	0.17717634	5.6169686	-0.15689401	0.043062948	0.05975056	6.044341	0.021256432	7.7224245	Walking_Watch
12:37:51.517	8.116591	-0.7733508	8.461368	-0.33160147	-0.415086	-0.025770573	6.5206046	-0.079984225	7.324319	Walking_Watch
12:37:51.539	8.116591	-0.7733508	8.461368	-0.33160147	-0.415086	-0.025770573	6.5206046	-0.079984225	7.324319	Walking_Watch
12:37:51.561	8.116591	-0.7733508	8.461368	-0.33160147	-0.415086	-0.025770573	6.5206046	-0.079984225	7.324319	Walking_Watch
12:37:51.583	8.116591	-0.7733508	8.461368	-0.33160147	-0.415086	-0.025770573	6.5206046	-0.079984225	7.324319	Walking_Watch
12:37:51.605	8.116591	-0.7733508	8.461368	-0.33160147	-0.415086	-0.025770573	6.5206046	-0.079984225	7.324319	Walking_Watch
12:37:51.626	8.116591	-0.7733508	8.461368	-0.33160147	-0.415086	-0.025770573	6.5206046	-0.079984225	7.324319	Walking_Watch
12:37:51.647	8.116591	-0.7733508	8.461368	-0.33160147	-0.415086	-0.025770573	6.5206046	-0.079984225	7.324319	Walking_Watch
12:37:51.670	8.116591	-0.7733508	8.461368	-0.33160147	-0.415086	-0.025770573	6.5206046	-0.079984225	7.324319	Walking_Watch
12:37:51.693	4.781367	-2.0854135	6.3113084	-0.32427108	-0.22144172	-0.64030105	6.509257	-0.41587827	7.323038	Walking_Watch
12:37:51.715	4.781367	-2.0854135	6.3113084	-0.32427108	-0.22144172	-0.64030105	6.509257	-0.41587827	7.323038	Walking_Watch
12:37:51.739	4.781367	-2.0854135	6.3113084	-0.32427108	-0.22144172	-0.64030105	6.509257	-0.41587827	7.323038	Walking_Watch
12:37:51.761	4.781367	-2.0854135	6.3113084	-0.32427108	-0.22144172	-0.64030105	6.509257	-0.41587827	7.323038	Walking_Watch
12:37:51.783	4.781367	-2.0854135	6.3113084	-0.32427108	-0.22144172	-0.64030105	6.509257	-0.41587827	7.323038	Walking_Watch
12:37:51.806	4.781367	-2.0854135	6.3113084	-0.32427108	-0.22144172	-0.64030105	6.509257	-0.41587827	7.323038	Walking_Watch
12:37:51.828	4.781367	-2.0854135	6.3113084	-0.32427108	-0.22144172	-0.64030105	6.509257	-0.41587827	7.323038	Walking_Watch
12:37:51.851	4.781367	-2.0854135	6.3113084	-0.32427108	-0.22144172	-0.64030105	6.509257	-0.41587827	7.323038	Walking_Watch
12:37:51.872	5.619363	-0.7877164	6.062304	-0.19476767	0.076660536	-0.30432513	6.178656	-0.5599405	7.5947995	Walking_Watch
12:37:51.894	5.619363	-0.7877164	6.062304	-0.19476767	0.076660536	-0.30432513	6.178656	-0.5599405	7.5947995	Walking_Watch
12:37:51.915	5.619363	-0.7877164	6.062304	-0.19476767	0.076660536	-0.30432513	6.178656	-0.5599405	7.5947995	Walking_Watch
12:37:51.937	5.619363	-0.7877164	6.062304	-0.19476767	0.076660536	-0.30432513	6.178656	-0.5599405	7.5947995	Walking_Watch
12:37:51.960	5.619363	-0.7877164	6.062304	-0.19476767	0.076660536	-0.30432513	6.178656	-0.5599405	7.5947995	Walking_Watch
12:37:51.982	5.619363	-0.7877164	6.062304	-0.19476767	0.076660536	-0.30432513	6.178656	-0.5599405	7.5947995	Walking_Watch
12:37:52.005	5.619363	-0.7877164	6.062304	-0.19476767	0.076660536	-0.30432513	6.178656	-0.5599405	7.5947995	Walking_Watch
12:37:52.028	5.619363	-0.7877164	6.062304	-0.19476767	0.076660536	-0.30432513	6.178656	-0.5599405	7.5947995	Walking_Watch
12:37:52.059	7.6042166	-1.1564348	7.0152254	-0.008453764	-0.15791172	-0.35991386	6.297377	-0.5402519	7.4980984	Walking_Watch
12:37:52.080	7.6042166	-1.1564348	7.0152254	-0.008453764	-0.15791172	-0.35991386	6.297377	-0.5402519	7.4980984	Walking_Watch
12:37:52.101	7.6042166	-1.1564348	7.0152254	-0.008453764	-0.15791172	-0.35991386	6.297377	-0.5402519	7.4980984	Walking_Watch
12:37:52.122	7.6042166	-1.1564348	7.0152254	-0.008453764	-0.15791172	-0.35991386	6.297377	-0.5402519	7.4980984	Walking_Watch
12:37:52.145	7.6042166	-1.1564348	7.0152254	-0.008453764	-0.15791172	-0.35991386	6.297377	-0.5402519	7.4980984	Walking_Watch
12:37:52.167	7.6042166	-1.1564348	7.0152254	-0.008453764	-0.15791172	-0.35991386	6.297377	-0.5402519	7.4980984	Walking_Watch
12:37:52.190	7.6042166	-1.1564348	7.0152254	-0.008453764	-0.15791172	-0.35991386	6.297377	-0.5402519	7.4980984	Walking_Watch
12:37:52.212	7.6042166	-1.1564348	7.0152254	-0.008453764	-0.15791172	-0.35991386	6.297377	-0.5402519	7.4980984	Walking_Watch
12:37:52.235	6.2873654	0.31365	8.686429	-0.05915558	-0.14325096	-0.14855449	6.4123454	-0.2570871	7.4152594	Walking_Watch
12:37:52.257	6.2873654	0.31365	8.686429	-0.05915558	-0.14325096	-0.14855449	6.4123454	-0.2570871	7.4152594	Walking_Watch
12:37:52.280	6.2873654	0.31365	8.686429	-0.05915558	-0.14325096	-0.14855449	6.4123454	-0.2570871	7.4152594	Walking_Watch
12:37:52.303	6.2873654	0.31365	8.686429	-0.05915558	-0.14325096	-0.14855449	6.4123454	-0.2570871	7.4152594	Walking_Watch
12:37:52.325	6.2873654	0.31365	8.686429	-0.05915558	-0.14325096	-0.14855449	6.4123454	-0.2570871	7.4152594	Walking_Watch
12:37:52.346	6.2873654	0.31365	8.686429	-0.05915558	-0.14325096	-0.14855449	6.4123454	-0.2570871	7.4152594	Walking_Watch
12:37:52.368	6.2873654	0.31365	8.686429	-0.05915558	-0.14325096	-0.14855449	6.4123454	-0.2570871	7.4152594	Walking_Watch
12:37:52.390	6.2873654	0.31365	8.686429	-0.05915558	-0.14325096	-0.14855449	6.4123454	-0.2570871	7.4152594	Walking_Watch
12:37:52.412	5.2458563	0.13886794	6.8907228	-0.43361595	0.22754425	-0.19803457	6.445485	-0.1818395	7.3887033	Walking_Watch
12:37:52.434	5.2458563	0.13886794	6.8907228	-0.43361595	0.22754425	-0.19803457	6.445485	-0.1818395	7.3887033	Walking_Watch
12:37:52.456	5.2458563	0.13886794	6.8907228	-0.43361595	0.22754425	-0.19803457	6.445485	-0.1818395	7.3887033	Walking_Watch
12:37:52.478	5.2458563	0.13886794	6.8907228	-0.43361595	0.22754425	-0.19803457	6.445485	-0.1818395	7.3887033	Walking_Watch
12:37:52.500	5.2458563	0.13886794	6.8907228	-0.43361595	0.22754425	-0.19803457	6.445485	-0.1818395	7.3887033	Walking_Watch
12:37:52.522	5.2458563	0.13886794	6.8907228	-0.43361595	0.22754425	-0.19803457	6.445485	-0.1818395	7.3887033	Walking_Watch
12:37:52.544	5.2458563	0.13886794	6.8907228	-0.43361595	0.22754425	-0.19803457	6.445485	-0.1818395	7.3887033	Walking_Watch
12:37:52.566	5.2458563	0.13886794	6.8907228	-0.43361595	0.22754425	-0.19803457	6.445485	-0.1818395	7.3887033	Walking_Watch
12:37:52.589	5.686403	0.1340794	6.4501762	-0.4452224	0.07482794	-0.4417698	6.2106943	-0.12376755	7.5883007	Walking_Watch
12:37:52.611	5.686403	0.1340794	6.4501762	-0.4452224	0.07482794	-0.4417698	6.2106943	-0.12376755	7.5883007	Walking_Watch
12:37:52.634	5.686403	0.1340794	6.4501762	-0.4452224	0.07482794	-0.4417698	6.2106943	-0.12376755	7.5883007	Walking_Watch
12:37:52.656	5.686403	0.1340794	6.4501762	-0.4452224	0.07482794	-0.4417698	6.2106943	-0.12376755	7.5883007	Walking_Watch
12:37:52.678	5.686403	0.1340794	6.4501762	-0.4452224	0.07482794	-0.4417698	6.2106943	-0.12376755	7.5883007	Walking_Watch
12:37:52.700	5.686403	0.1340794	6.4501762	-0.4452224	0.07482794	-0.4417698	6.2106943	-0.12376755	7.5883007	Walking_Watch
12:37:52.722	5.686403	0.1340794	6.4501762	-0.4452224	0.07482794	-0.4417698	6.2106943	-0.12376755	7.5883007	Walking_Watch
12:37:52.746	5.686403	0.1340794	6.4501762	-0.4452224	0.07482794	-0.4417698	6.2106943	-0.12376755	7.5883007	Walking_Watch
12:37:52.769	6.811712	-0.19393626	8.408693	-0.4525528	-0.114540294	-0.30432513	6.483964	-0.254904	7.35279	Walking_Watch
12:37:52.792	6.811712	-0.19393626	8.408693	-0.4525528	-0.114540294	-0.30432513	6.483964	-0.254904	7.35279	Walking_Watch
12:37:52.813	6.811712	-0.19393626	8.408693	-0.4525528	-0.114540294	-0.30432513	6.483964	-0.254904	7.35279	Walking_Watch
12:37:52.835	6.811712	-0.19393626	8.408693	-0.4525528	-0.114540294	-0.30432513	6.483964	-0.254904	7.35279	Walking_Watch
12:37:52.858	6.811712	-0.19393626	8.408693	-0.4525528	-0.114540294	-0.30432513	6.483964	-0.254904	7.35279	Walking_Watch
12:37:52.881	6.811712	-0.19393626	8.408693	-0.4525528	-0.114540294	-0.30432513	6.483964	-0.254904	7.35279	Walking_Watch
12:37:52.904	6.811712	-0.19393626	8.408693	-0.4525528	-0.114540294	-0.30432513	6.483964	-0.254904	7.35279	Walking_Watch
12:37:52.926	6.811712	-0.19393626	8.408693	-0.4525528	-0.114540294	-0.30432513	6.483964	-0.254904	7.35279	Walking_Watch
12:37:52.947	5.9186473	-1.4413534	8.2578535	-0.27967796	0.13102755	-0.5743276	6.569358	-0.5288653	7.261829	Walking_Watch
12:37:52.970	5.9186473	-1.4413534	8.2578535	-0.27967796	0.13102755	-0.5743276	6.569358	-0.5288653	7.261829	Walking_Watch
12:37:52.992	5.9186473	-1.4413534	8.2578535	-0.27967796	0.13102755	-0.5743276	6.569358	-0.5288653	7.261829	Walking_Watch
12:37:53.015	5.9186473	-1.4413534	8.2578535	-0.27967796	0.13102755	-0.5743276	6.569358	-0.5288653	7.261829	Walking_Watch
12:37:53.037	5.9186473	-1.4413534	8.2578535	-0.27967796	0.13102755	-0.5743276	6.569358	-0.5288653	7.261829	Walking_Watch
12:37:53.058	5.9186473	-1.4413534	8.2578535	-0.27967796	0.13102755	-0.5743276	6.569358	-0.5288653	7.261829	Walking_Watch
12:37:53.080	5.9186473	-1.4413534	8.2578535	-0.27967796	0.13102755	-0.5743276	6.569358	-0.5288653	7.261829	Walking_Watch
12:37:53.103	5.9186473	-1.4413534	8.2578535	-0.27967796	0.13102755	-0.5743276	6.569358	-0.5288653	7.261829	Walking_Watch
12:37:53.124	5.482889	-1.036721	6.299337	-0.28151053	0.14996438	-0.43260682	6.238864	-0.62174165	7.540578	Walking_Watch
12:37:53.145	5.482889	-1.036721	6.299337	-0.28151053	0.14996438	-0.43260682	6.238864	-0.62174165	7.540578	Walking_Watch
12:37:53.167	5.482889	-1.036721	6.299337	-0.28151053	0.14996438	-0.43260682	6.238864	-0.62174165	7.540578	Walking_Watch
12:37:53.190	5.482889	-1.036721	6.299337	-0.28151053	0.14996438	-0.43260682	6.238864	-0.62174165	7.540578	Walking_Watch
12:37:53.212	5.482889	-1.036721	6.299337	-0.28151053	0.14996438	-0.43260682	6.238864	-0.62174165	7.540578	Walking_Watch
12:37:53.235	5.482889	-1.036721	6.299337	-0.28151053	0.14996438	-0.43260682	6.238864	-0.62174165	7.540578	Walking_Watch
12:37:53.257	5.482889	-1.036721	6.299337	-0.28151053	0.14996438	-0.43260682	6.238864	-0.62174165	7.540578	Walking_Watch
12:37:53.278	5.482889	-1.036721	6.299337	-0.28151053	0.14996438	-0.43260682	6.238864	-0.62174165	7.540578	Walking_Watch
12:37:53.300	6.3807425	-1.0510867	6.656084	-0.10680307	-0.027186558	-0.28050137	6.178731	-0.6587119	7.5868125	Walking_Watch
12:37:53.322	6.3807425	-1.0510867	6.656084	-0.10680307	-0.027186558	-0.28050137	6.178731	-0.6587119	7.5868125	Walking_Watch
12:37:53.344	6.3807425	-1.0510867	6.656084	-0.10680307	-0.027186558	-0.28050137	6.178731	-0.6587119	7.5868125	Walking_Watch
12:37:53.367	6.3807425	-1.0510867	6.656084	-0.10680307	-0.027186558	-0.28050137	6.178731	-0.6587119	7.5868125	Walking_Watch
12:37:53.390	6.3807425	-1.0510867	6.656084	-0.10680307	-0.027186558	-0.28050137	6.178731	-0.6587119	7.5868125	Walking_Watch
12:37:53.412	6.3807425	-1.0510867	6.656084	-0.10680307	-0.027186558	-0.28050137	6.178731	-0.6587119	7.5868125	Walking_Watch
12:37:53.434	6.3807425	-1.0510867	6.656084	-0.10680307	-0.027186558	-0.28050137	6.178731	-0.6587119	7.5868125	Walking_Watch
12:37:53.455	6.3807425	-1.0510867	6.656084	-0.10680307	-0.027186558	-0.28050137	6.178731	-0.6587119	7.5868125	Walking_Watch
12:37:53.477	8.303345	-0.3304099	8.413482	0.14914948	0.0051893	-0.41000482	6.463144	-0.55429125	7.354649	Walking_Watch
12:37:53.499	8.303345	-0.3304099	8.413482	0.14914948	0.0051893	-0.41000482	6.463144	-0.55429125	7.354649	Walking_Watch
12:37:53.522	8.303345	-0.3304099	8.413482	0.14914948	0.0051893	-0.41000482	6.463144	-0.55429125	7.354649	Walking_Watch
12:37:53.543	8.303345	-0.3304099	8.413482	0.14914948	0.0051893	-0.41000482	6.463144	-0.55429125	7.354649	Walking_Watch
12:37:53.566	8.303345	-0.3304099	8.413482	0.14914948	0.0051893	-0.41000482	6.463144	-0.55429125	7.354649	Walking_Watch
12:37:53.590	8.303345	-0.3304099	8.413482	0.14914948	0.0051893	-0.41000482	6.463144	-0.55429125	7.354649	Walking_Watch
12:37:53.612	8.303345	-0.3304099	8.413482	0.14914948	0.0051893	-0.41000482	6.463144	-0.55429125	7.354649	Walking_Watch
12:37:53.635	8.303345	-0.3304099	8.413482	0.14914948	0.0051893	-0.41000482	6.463144	-0.55429125	7.354649	Walking_Watch
12:37:53.657	8.303345	-0.3304099	8.413482	-0.24119341	-0.25259584	0.084185176	6.463144	-0.55429125	7.354649	Walking_Watch
12:37:53.679	4.173221	0.6296943	7.2522583	-0.24119341	-0.25259584	0.084185176	6.5720778	-0.2565552	7.274081	Walking_Watch
12:37:53.701	4.173221	0.6296943	7.2522583	-0.24119341	-0.25259584	0.084185176	6.5720778	-0.2565552	7.274081	Walking_Watch
12:37:53.723	4.173221	0.6296943	7.2522583	-0.24119341	-0.25259584	0.084185176	6.5720778	-0.2565552	7.274081	Walking_Watch
12:37:53.745	4.173221	0.6296943	7.2522583	-0.24119341	-0.25259584	0.084185176	6.5720778	-0.2565552	7.274081	Walking_Watch
12:37:53.767	4.173221	0.6296943	7.2522583	-0.24119341	-0.25259584	0.084185176	6.5720778	-0.2565552	7.274081	Walking_Watch
12:37:53.789	4.173221	0.6296943	7.2522583	-0.24119341	-0.25259584	0.084185176	6.5720778	-0.2565552	7.274081	Walking_Watch
12:37:53.812	4.173221	0.6296943	7.2522583	-0.24119341	-0.25259584	0.084185176	6.5720778	-0.2565552	7.274081	Walking_Watch
12:37:53.836	4.173221	0.6296943	7.2522583	-0.24119341	-0.25259584	0.084185176	6.30188	-0.36167526	7.505055	Walking_Watch
12:37:53.859	5.480495	-0.33759275	5.4709177	-0.13551374	0.21044002	-0.2114736	6.30188	-0.36167526	7.505055	Walking_Watch
12:37:53.881	5.480495	-0.33759275	5.4709177	-0.13551374	0.21044002	-0.2114736	6.30188	-0.36167526	7.505055	Walking_Watch
12:37:53.902	5.480495	-0.33759275	5.4709177	-0.13551374	0.21044002	-0.2114736	6.30188	-0.36167526	7.505055	Walking_Watch
12:37:53.924	5.480495	-0.33759275	5.4709177	-0.13551374	0.21044002	-0.2114736	6.30188	-0.36167526	7.505055	Walking_Watch
12:37:53.947	5.480495	-0.33759275	5.4709177	-0.13551374	0.21044002	-0.2114736	6.30188	-0.36167526	7.505055	Walking_Watch
12:37:53.970	5.480495	-0.33759275	5.4709177	-0.13551374	0.21044002	-0.2114736	6.30188	-0.36167526	7.505055	Walking_Watch
12:37:53.991	5.480495	-0.33759275	5.4709177	-0.13551374	0.21044002	-0.2114736	6.30188	-0.36167526	7.505055	Walking_Watch
12:37:54.013	5.480495	-0.33759275	5.4709177	-0.13551374	0.21044002	-0.2114736	6.30188	-0.36167526	7.505055	Walking_Watch
12:37:54.036	7.4461946	-0.0023942748	7.285778	-0.5270784	-0.09926865	-0.1589392	6.3646626	-0.5239129	7.4422398	Walking_Watch
12:37:54.057	7.4461946	-0.0023942748	7.285778	-0.5270784	-0.09926865	-0.1589392	6.3646626	-0.5239129	7.4422398	Walking_Watch
12:37:54.080	7.4461946	-0.0023942748	7.285778	-0.5270784	-0.09926865	-0.1589392	6.3646626	-0.5239129	7.4422398	Walking_Watch
12:37:54.102	7.4461946	-0.0023942748	7.285778	-0.5270784	-0.09926865	-0.1589392	6.3646626	-0.5239129	7.4422398	Walking_Watch
12:37:54.123	7.4461946	-0.0023942748	7.285778	-0.5270784	-0.09926865	-0.1589392	6.3646626	-0.5239129	7.4422398	Walking_Watch
12:37:54.145	7.4461946	-0.0023942748	7.285778	-0.5270784	-0.09926865	-0.1589392	6.3646626	-0.5239129	7.4422398	Walking_Watch
12:37:54.168	7.4461946	-0.0023942748	7.285778	-0.5270784	-0.09926865	-0.1589392	6.3646626	-0.5239129	7.4422398	Walking_Watch
12:37:54.191	7.4461946	-0.0023942748	7.285778	-0.5270784	-0.09926865	-0.1589392	6.3646626	-0.5239129	7.4422398	Walking_Watch
12:37:54.213	6.589044	-2.535537	8.640938	-0.15994835	0.40408432	-0.25301245	6.359072	-0.74884033	7.427769	Walking_Watch
12:37:54.236	6.589044	-2.535537	8.640938	-0.15994835	0.40408432	-0.25301245	6.359072	-0.74884033	7.427769	Walking_Watch
12:37:54.257	6.589044	-2.535537	8.640938	-0.15994835	0.40408432	-0.25301245	6.359072	-0.74884033	7.427769	Walking_Watch
12:37:54.279	6.589044	-2.535537	8.640938	-0.15994835	0.40408432	-0.25301245	6.359072	-0.74884033	7.427769	Walking_Watch
12:37:54.302	6.589044	-2.535537	8.640938	-0.15994835	0.40408432	-0.25301245	6.359072	-0.74884033	7.427769	Walking_Watch
12:37:54.324	6.589044	-2.535537	8.640938	-0.15994835	0.40408432	-0.25301245	6.359072	-0.74884033	7.427769	Walking_Watch
12:37:54.346	6.589044	-2.535537	8.640938	-0.15994835	0.40408432	-0.25301245	6.359072	-0.74884033	7.427769	Walking_Watch
12:37:54.368	6.589044	-2.535537	8.640938	-0.15994835	0.40408432	-0.25301245	6.359072	-0.74884033	7.427769	Walking_Watch
12:37:54.395	4.276175	-1.1516461	6.402291	-0.24180429	0.42057768	-0.5999839	5.9807644	-0.9151053	7.717733	Walking_Watch
12:37:54.418	4.276175	-1.1516461	6.402291	-0.24180429	0.42057768	-0.5999839	5.9807644	-0.9151053	7.717733	Walking_Watch
12:37:54.440	4.276175	-1.1516461	6.402291	-0.24180429	0.42057768	-0.5999839	5.9807644	-0.9151053	7.717733	Walking_Watch
12:37:54.462	4.276175	-1.1516461	6.402291	-0.24180429	0.42057768	-0.5999839	5.9807644	-0.9151053	7.717733	Walking_Watch
12:37:54.484	4.276175	-1.1516461	6.402291	-0.24180429	0.42057768	-0.5999839	5.9807644	-0.9151053	7.717733	Walking_Watch
12:37:54.506	4.276175	-1.1516461	6.402291	-0.24180429	0.42057768	-0.5999839	5.9807644	-0.9151053	7.717733	Walking_Watch
12:37:54.530	4.276175	-1.1516461	6.402291	-0.24180429	0.42057768	-0.5999839	5.9807644	-0.9151053	7.717733	Walking_Watch
12:37:54.552	4.276175	-1.1516461	6.402291	-0.24180429	0.42057768	-0.5999839	5.9807644	-0.9151053	7.717733	Walking_Watch
12:37:54.575	6.3113084	-0.8978531	7.5467544	-0.31388637	-0.16890728	-0.2554559	5.7905746	-0.95705146	7.8564396	Walking_Watch
12:37:54.596	6.3113084	-0.8978531	7.5467544	-0.31388637	-0.16890728	-0.2554559	5.7905746	-0.95705146	7.8564396	Walking_Watch
12:37:54.618	6.3113084	-0.8978531	7.5467544	-0.31388637	-0.16890728	-0.2554559	5.7905746	-0.95705146	7.8564396	Walking_Watch
12:37:54.641	6.3113084	-0.8978531	7.5467544	-0.31388637	-0.16890728	-0.2554559	5.7905746	-0.95705146	7.8564396	Walking_Watch
12:37:54.664	6.3113084	-0.8978531	7.5467544	-0.31388637	-0.16890728	-0.2554559	5.7905746	-0.95705146	7.8564396	Walking_Watch
12:37:54.687	6.3113084	-0.8978531	7.5467544	-0.31388637	-0.16890728	-0.2554559	5.7905746	-0.95705146	7.8564396	Walking_Watch
12:37:54.709	6.3113084	-0.8978531	7.5467544	-0.31388637	-0.16890728	-0.2554559	5.7905746	-0.95705146	7.8564396	Walking_Watch
12:37:54.731	6.3113084	-0.8978531	7.5467544	-0.31388637	-0.16890728	-0.2554559	5.7905746	-0.95705146	7.8564396	Walking_Watch
12:37:54.754	7.7694216	0.23942748	9.701602	0.29087022	0.14141224	-0.3189859	6.1706953	-0.5489137	7.6020756	Walking_Watch
12:37:54.776	7.7694216	0.23942748	9.701602	0.29087022	0.14141224	-0.3189859	6.1706953	-0.5489137	7.6020756	Walking_Watch
12:37:54.797	7.7694216	0.23942748	9.701602	0.29087022	0.14141224	-0.3189859	6.1706953	-0.5489137	7.6020756	Walking_Watch
12:37:54.819	7.7694216	0.23942748	9.701602	0.29087022	0.14141224	-0.3189859	6.1706953	-0.5489137	7.6020756	Walking_Watch
12:37:54.841	7.7694216	0.23942748	9.701602	0.29087022	0.14141224	-0.3189859	6.1706953	-0.5489137	7.6020756	Walking_Watch
12:37:54.863	7.7694216	0.23942748	9.701602	0.29087022	0.14141224	-0.3189859	6.1706953	-0.5489137	7.6020756	Walking_Watch
12:37:54.885	7.7694216	0.23942748	9.701602	0.29087022	0.14141224	-0.3189859	6.1706953	-0.5489137	7.6020756	Walking_Watch
12:37:54.907	7.7694216	0.23942748	9.701602	0.29087022	0.14141224	-0.3189859	6.1706953	-0.5489137	7.6020756	Walking_Watch
12:37:54.928	3.7757714	0.53871185	7.448589	0.22611849	0.22693338	0.49224317	6.164785	-0.2351501	7.6230235	Walking_Watch
12:37:54.950	3.7757714	0.53871185	7.448589	0.22611849	0.22693338	0.49224317	6.164785	-0.2351501	7.6230235	Walking_Watch
12:37:54.973	3.7757714	0.53871185	7.448589	0.22611849	0.22693338	0.49224317	6.164785	-0.2351501	7.6230235	Walking_Watch
12:37:54.996	3.7757714	0.53871185	7.448589	0.22611849	0.22693338	0.49224317	6.164785	-0.2351501	7.6230235	Walking_Watch
12:37:55.018	3.7757714	0.53871185	7.448589	0.22611849	0.22693338	0.49224317	6.164785	-0.2351501	7.6230235	Walking_Watch
12:37:55.041	3.7757714	0.53871185	7.448589	0.22611849	0.22693338	0.49224317	6.164785	-0.2351501	7.6230235	Walking_Watch
12:37:55.063	3.7757714	0.53871185	7.448589	0.22611849	0.22693338	0.49224317	6.164785	-0.2351501	7.6230235	Walking_Watch
12:37:55.085	3.7757714	0.53871185	7.448589	0.22611849	0.22693338	0.49224317	6.164785	-0.2351501	7.6230235	Walking_Watch
12:37:55.107	5.0926223	-0.49082634	5.7725964	0.11677361	0.18722714	0.18864313	5.6515265	-0.13507819	8.013262	Walking_Watch
12:37:55.129	5.0926223	-0.49082634	5.7725964	0.11677361	0.18722714	0.18864313	5.6515265	-0.13507819	8.013262	Walking_Watch
12:37:55.152	5.0926223	-0.49082634	5.7725964	0.11677361	0.18722714	0.18864313	5.6515265	-0.13507819	8.013262	Walking_Watch
12:37:55.173	5.0926223	-0.49082634	5.7725964	0.11677361	0.18722714	0.18864313	5.6515265	-0.13507819	8.013262	Walking_Watch
12:37:55.197	5.0926223	-0.49082634	5.7725964	0.11677361	0.18722714	0.18864313	5.6515265	-0.13507819	8.013262	Walking_Watch
12:37:55.219	5.0926223	-0.49082634	5.7725964	0.11677361	0.18722714	0.18864313	5.6515265	-0.13507819	8.013262	Walking_Watch
12:37:55.241	5.0926223	-0.49082634	5.7725964	0.11677361	0.18722714	0.18864313	5.6515265	-0.13507819	8.013262	Walking_Watch
12:37:55.263	5.0926223	-0.49082634	5.7725964	0.11677361	0.18722714	0.18864313	5.6515265	-0.13507819	8.013262	Walking_Watch
12:37:55.286	6.316097	-0.5554718	9.165284	-0.25646505	0.07299535	0.05364191	5.883236	-0.38641587	7.836359	Walking_Watch
12:37:55.313	6.316097	-0.5554718	9.165284	-0.25646505	0.07299535	0.05364191	5.883236	-0.38641587	7.836359	Walking_Watch
12:37:55.335	6.316097	-0.5554718	9.165284	-0.25646505	0.07299535	0.05364191	5.883236	-0.38641587	7.836359	Walking_Watch
12:37:55.358	6.316097	-0.5554718	9.165284	-0.25646505	0.07299535	0.05364191	5.883236	-0.38641587	7.836359	Walking_Watch
12:37:55.380	6.316097	-0.5554718	9.165284	-0.25646505	0.07299535	0.05364191	5.883236	-0.38641587	7.836359	Walking_Watch
12:37:55.401	6.316097	-0.5554718	9.165284	-0.25646505	0.07299535	0.05364191	5.883236	-0.38641587	7.836359	Walking_Watch
12:37:55.425	6.316097	-0.5554718	9.165284	-0.25646505	0.07299535	0.05364191	5.883236	-0.38641587	7.836359	Walking_Watch
12:37:55.447	6.316097	-0.5554718	9.165284	-0.25646505	0.07299535	0.05364191	5.883236	-0.38641587	7.836359	Walking_Watch
12:37:55.470	4.9202347	-2.2147043	8.739103	-0.6614687	-0.27886304	-0.34403136	5.7965817	-0.8713998	7.8619714	Walking_Watch
12:37:55.492	4.9202347	-2.2147043	8.739103	-0.6614687	-0.27886304	-0.34403136	5.7965817	-0.8713998	7.8619714	Walking_Watch
12:37:55.514	4.9202347	-2.2147043	8.739103	-0.6614687	-0.27886304	-0.34403136	5.7965817	-0.8713998	7.8619714	Walking_Watch
12:37:55.537	4.9202347	-2.2147043	8.739103	-0.6614687	-0.27886304	-0.34403136	5.7965817	-0.8713998	7.8619714	Walking_Watch
12:37:55.560	4.9202347	-2.2147043	8.739103	-0.6614687	-0.27886304	-0.34403136	5.7965817	-0.8713998	7.8619714	Walking_Watch
12:37:55.583	4.9202347	-2.2147043	8.739103	-0.6614687	-0.27886304	-0.34403136	5.7965817	-0.8713998	7.8619714	Walking_Watch
12:37:55.604	4.9202347	-2.2147043	8.739103	-0.6614687	-0.27886304	-0.34403136	5.7965817	-0.8713998	7.8619714	Walking_Watch
12:37:55.626	4.9202347	-2.2147043	8.739103	-0.6614687	-0.27886304	-0.34403136	5.7965817	-0.8713998	7.8619714	Walking_Watch
12:37:55.649	4.9705143	-0.3974496	5.418244	-0.062209908	0.048560735	-0.26767322	5.504911	-0.8092916	8.075356	Walking_Watch
12:37:55.670	4.9705143	-0.3974496	5.418244	-0.062209908	0.048560735	-0.26767322	5.504911	-0.8092916	8.075356	Walking_Watch
12:37:55.692	4.9705143	-0.3974496	5.418244	-0.062209908	0.048560735	-0.26767322	5.504911	-0.8092916	8.075356	Walking_Watch
12:37:55.715	4.9705143	-0.3974496	5.418244	-0.062209908	0.048560735	-0.26767322	5.504911	-0.8092916	8.075356	Walking_Watch
12:37:55.737	4.9705143	-0.3974496	5.418244	-0.062209908	0.048560735	-0.26767322	5.504911	-0.8092916	8.075356	Walking_Watch
12:37:55.761	4.9705143	-0.3974496	5.418244	-0.062209908	0.048560735	-0.26767322	5.504911	-0.8092916	8.075356	Walking_Watch
12:37:55.782	4.9705143	-0.3974496	5.418244	-0.062209908	0.048560735	-0.26767322	5.504911	-0.8092916	8.075356	Walking_Watch
12:37:55.803	4.9705143	-0.3974496	5.418244	-0.062209908	0.048560735	-0.26767322	5.504911	-0.8092916	8.075356	Walking_Watch
12:37:55.825	6.9721284	-0.5458947	7.9346266	0.20351648	-0.28191736	-0.17298909	5.4994674	-0.5009721	8.104025	Walking_Watch
12:37:55.847	6.9721284	-0.5458947	7.9346266	0.20351648	-0.28191736	-0.17298909	5.4994674	-0.5009721	8.104025	Walking_Watch
12:37:55.869	6.9721284	-0.5458947	7.9346266	0.20351648	-0.28191736	-0.17298909	5.4994674	-0.5009721	8.104025	Walking_Watch
12:37:55.891	6.9721284	-0.5458947	7.9346266	0.20351648	-0.28191736	-0.17298909	5.4994674	-0.5009721	8.104025	Walking_Watch
12:37:55.914	6.9721284	-0.5458947	7.9346266	0.20351648	-0.28191736	-0.17298909	5.4994674	-0.5009721	8.104025	Walking_Watch
12:37:55.937	6.9721284	-0.5458947	7.9346266	0.20351648	-0.28191736	-0.17298909	5.4994674	-0.5009721	8.104025	Walking_Watch
12:37:55.960	6.9721284	-0.5458947	7.9346266	0.20351648	-0.28191736	-0.17298909	5.4994674	-0.5009721	8.104025	Walking_Watch
12:37:55.983	6.9721284	-0.5458947	7.9346266	0.20351648	-0.28191736	-0.17298909	5.4994674	-0.5009721	8.104025	Walking_Watch
12:37:56.005	5.786962	0.7589851	10.290593	0.07034785	0.31062192	0.19475178	5.884909	-0.3205407	7.838077	Walking_Watch
12:37:56.028	5.786962	0.7589851	10.290593	0.07034785	0.31062192	0.19475178	5.884909	-0.3205407	7.838077	Walking_Watch
12:37:56.050	5.786962	0.7589851	10.290593	0.07034785	0.31062192	0.19475178	5.884909	-0.3205407	7.838077	Walking_Watch
12:37:56.073	5.786962	0.7589851	10.290593	0.07034785	0.31062192	0.19475178	5.884909	-0.3205407	7.838077	Walking_Watch
12:37:56.096	5.786962	0.7589851	10.290593	0.07034785	0.31062192	0.19475178	5.884909	-0.3205407	7.838077	Walking_Watch
12:37:56.118	5.786962	0.7589851	10.290593	0.07034785	0.31062192	0.19475178	5.884909	-0.3205407	7.838077	Walking_Watch
12:37:56.140	5.786962	0.7589851	10.290593	0.07034785	0.31062192	0.19475178	5.884909	-0.3205407	7.838077	Walking_Watch
12:37:56.162	5.786962	0.7589851	10.290593	0.07034785	0.31062192	0.19475178	5.884909	-0.3205407	7.838077	Walking_Watch
12:37:56.184	4.233078	0.083799616	7.283384	0.30369836	0.4743338	0.45681295	5.696796	-0.2048362	7.9796534	Walking_Watch
12:37:56.206	4.233078	0.083799616	7.283384	0.30369836	0.4743338	0.45681295	5.696796	-0.2048362	7.9796534	Walking_Watch
12:37:56.227	4.233078	0.083799616	7.283384	0.30369836	0.4743338	0.45681295	5.696796	-0.2048362	7.9796534	Walking_Watch
12:37:56.250	4.233078	0.083799616	7.283384	0.30369836	0.4743338	0.45681295	5.696796	-0.2048362	7.9796534	Walking_Watch
12:37:56.272	4.233078	0.083799616	7.283384	0.30369836	0.4743338	0.45681295	5.696796	-0.2048362	7.9796534	Walking_Watch
12:37:56.295	4.233078	0.083799616	7.283384	0.30369836	0.4743338	0.45681295	5.696796	-0.2048362	7.9796534	Walking_Watch
12:37:56.317	4.233078	0.083799616	7.283384	0.30369836	0.4743338	0.45681295	5.696796	-0.2048362	7.9796534	Walking_Watch
12:37:56.340	4.233078	0.083799616	7.283384	0.30369836	0.4743338	0.45681295	5.696796	-0.2048362	7.9796534	Walking_Watch
12:37:56.364	5.813299	-0.07901107	6.2346916	-0.08786625	0.06505409	0.25278398	5.4436045	-0.35274142	8.149422	Walking_Watch
12:37:56.386	5.813299	-0.07901107	6.2346916	-0.08786625	0.06505409	0.25278398	5.4436045	-0.35274142	8.149422	Walking_Watch
12:37:56.408	5.813299	-0.07901107	6.2346916	-0.08786625	0.06505409	0.25278398	5.4436045	-0.35274142	8.149422	Walking_Watch
12:37:56.430	5.813299	-0.07901107	6.2346916	-0.08786625	0.06505409	0.25278398	5.4436045	-0.35274142	8.149422	Walking_Watch
12:37:56.452	5.813299	-0.07901107	6.2346916	-0.08786625	0.06505409	0.25278398	5.4436045	-0.35274142	8.149422	Walking_Watch
12:37:56.473	5.813299	-0.07901107	6.2346916	-0.08786625	0.06505409	0.25278398	5.4436045	-0.35274142	8.149422	Walking_Watch
12:37:56.495	5.813299	-0.07901107	6.2346916	-0.08786625	0.06505409	0.25278398	5.4436045	-0.35274142	8.149422	Walking_Watch
12:37:56.517	5.813299	-0.07901107	6.2346916	-0.08786625	0.06505409	0.25278398	5.4436045	-0.35274142	8.149422	Walking_Watch
12:37:56.540	7.1756415	-1.4389591	7.728719	0.054465353	-0.2794739	0.20269303	5.8165274	-0.7275544	7.8618693	Walking_Watch
12:37:56.562	7.1756415	-1.4389591	7.728719	0.054465353	-0.2794739	0.20269303	5.8165274	-0.7275544	7.8618693	Walking_Watch
12:37:56.584	7.1756415	-1.4389591	7.728719	0.054465353	-0.2794739	0.20269303	5.8165274	-0.7275544	7.8618693	Walking_Watch
12:37:56.606	7.1756415	-1.4389591	7.728719	0.054465353	-0.2794739	0.20269303	5.8165274	-0.7275544	7.8618693	Walking_Watch
12:37:56.629	7.1756415	-1.4389591	7.728719	0.054465353	-0.2794739	0.20269303	5.8165274	-0.7275544	7.8618693	Walking_Watch
12:37:56.651	7.1756415	-1.4389591	7.728719	0.054465353	-0.2794739	0.20269303	5.8165274	-0.7275544	7.8618693	Walking_Watch
12:37:56.673	7.1756415	-1.4389591	7.728719	0.054465353	-0.2794739	0.20269303	5.8165274	-0.7275544	7.8618693	Walking_Watch
12:37:56.695	7.1756415	-1.4389591	7.728719	0.054465353	-0.2794739	0.20269303	5.8165274	-0.7275544	7.8618693	Walking_Watch
12:37:56.716	3.8021083	-1.6688095	8.73192	-0.28395396	-0.0082497345	-0.4484893	5.6292405	-1.0714015	7.9582715	Walking_Watch
12:37:56.738	3.8021083	-1.6688095	8.73192	-0.28395396	-0.0082497345	-0.4484893	5.6292405	-1.0714015	7.9582715	Walking_Watch
12:37:56.761	3.8021083	-1.6688095	8.73192	-0.28395396	-0.0082497345	-0.4484893	5.6292405	-1.0714015	7.9582715	Walking_Watch
12:37:56.783	3.8021083	-1.6688095	8.73192	-0.28395396	-0.0082497345	-0.4484893	5.6292405	-1.0714015	7.9582715	Walking_Watch
12:37:56.805	3.8021083	-1.6688095	8.73192	-0.28395396	-0.0082497345	-0.4484893	5.6292405	-1.0714015	7.9582715	Walking_Watch
12:37:56.827	3.8021083	-1.6688095	8.73192	-0.28395396	-0.0082497345	-0.4484893	5.6292405	-1.0714015	7.9582715	Walking_Watch
12:37:56.850	3.8021083	-1.6688095	8.73192	-0.28395396	-0.0082497345	-0.4484893	5.6292405	-1.0714015	7.9582715	Walking_Watch
12:37:56.873	3.8021083	-1.6688095	8.73192	-0.28395396	-0.0082497345	-0.4484893	5.6292405	-1.0714015	7.9582715	Walking_Watch
12:37:56.896	3.8021083	-1.6688095	8.73192	-0.28395396	-0.0082497345	-0.4484893	5.6292405	-1.0714015	7.9582715	Walking_Watch
12:37:56.919	5.2027593	-0.19154198	5.9042816	-0.0041777072	-0.087051354	-0.1907042	5.2103925	-0.78503555	8.270782	Walking_Watch
12:37:56.941	5.2027593	-0.19154198	5.9042816	-0.0041777072	-0.087051354	-0.1907042	5.2103925	-0.78503555	8.270782	Walking_Watch
12:37:56.964	5.2027593	-0.19154198	5.9042816	-0.0041777072	-0.087051354	-0.1907042	5.2103925	-0.78503555	8.270782	Walking_Watch
12:37:56.986	5.2027593	-0.19154198	5.9042816	-0.0041777072	-0.087051354	-0.1907042	5.2103925	-0.78503555	8.270782	Walking_Watch
12:37:57.008	5.2027593	-0.19154198	5.9042816	-0.0041777072	-0.087051354	-0.1907042	5.2103925	-0.78503555	8.270782	Walking_Watch
12:37:57.030	5.2027593	-0.19154198	5.9042816	-0.0041777072	-0.087051354	-0.1907042	5.2103925	-0.78503555	8.270782	Walking_Watch
12:37:57.053	5.2027593	-0.19154198	5.9042816	-0.0041777072	-0.087051354	-0.1907042	5.2103925	-0.78503555	8.270782	Walking_Watch
12:37:57.076	6.5842557	-0.09577099	7.972935	0.02819815	-0.48594636	-0.025159705	5.2103925	-0.78503555	8.270782	Walking_Watch
12:37:57.099	6.5842557	-0.09577099	7.972935	0.02819815	-0.48594636	-0.025159705	5.563562	-0.402326	8.065682	Walking_Watch
12:37:57.121	6.5842557	-0.09577099	7.972935	0.02819815	-0.48594636	-0.025159705	5.563562	-0.402326	8.065682	Walking_Watch
12:37:57.142	6.5842557	-0.09577099	7.972935	0.02819815	-0.48594636	-0.025159705	5.563562	-0.402326	8.065682	Walking_Watch
12:37:57.164	6.5842557	-0.09577099	7.972935	0.02819815	-0.48594636	-0.025159705	5.563562	-0.402326	8.065682	Walking_Watch
12:37:57.185	6.5842557	-0.09577099	7.972935	0.02819815	-0.48594636	-0.025159705	5.563562	-0.402326	8.065682	Walking_Watch
12:37:57.206	6.5842557	-0.09577099	7.972935	0.02819815	-0.48594636	-0.025159705	5.563562	-0.402326	8.065682	Walking_Watch
12:37:57.227	6.5842557	-0.09577099	7.972935	0.02819815	-0.48594636	-0.025159705	5.563562	-0.402326	8.065682	Walking_Watch
12:37:57.252	6.5842557	-0.09577099	7.972935	0.02819815	-0.48594636	-0.025159705	5.563562	-0.402326	8.065682	Walking_Watch
12:37:57.274	4.644893	1.3431882	9.60583	0.027587285	-0.13958576	0.3700701	5.7175465	-0.17597894	7.9654903	Walking_Watch
12:37:57.297	4.644893	1.3431882	9.60583	0.027587285	-0.13958576	0.3700701	5.7175465	-0.17597894	7.9654903	Walking_Watch
12:37:57.321	4.644893	1.3431882	9.60583	0.027587285	-0.13958576	0.3700701	5.7175465	-0.17597894	7.9654903	Walking_Watch
12:37:57.342	4.644893	1.3431882	9.60583	0.027587285	-0.13958576	0.3700701	5.7175465	-0.17597894	7.9654903	Walking_Watch
12:37:57.364	4.644893	1.3431882	9.60583	0.027587285	-0.13958576	0.3700701	5.7175465	-0.17597894	7.9654903	Walking_Watch
12:37:57.386	4.644893	1.3431882	9.60583	0.027587285	-0.13958576	0.3700701	5.7175465	-0.17597894	7.9654903	Walking_Watch
12:37:57.408	4.644893	1.3431882	9.60583	0.027587285	-0.13958576	0.3700701	5.7175465	-0.17597894	7.9654903	Walking_Watch
12:37:57.435	5.0854397	-0.38787252	6.919454	0.027587285	-0.13958576	0.3700701	5.7175465	-0.17597894	7.9654903	Walking_Watch
12:37:57.457	5.0854397	-0.38787252	6.919454	0.20962512	0.17073378	0.48735625	5.37505	-0.21648178	8.199532	Walking_Watch
12:37:57.478	5.0854397	-0.38787252	6.919454	0.20962512	0.17073378	0.48735625	5.37505	-0.21648178	8.199532	Walking_Watch
12:37:57.500	5.0854397	-0.38787252	6.919454	0.20962512	0.17073378	0.48735625	5.37505	-0.21648178	8.199532	Walking_Watch
12:37:57.523	5.0854397	-0.38787252	6.919454	0.20962512	0.17073378	0.48735625	5.37505	-0.21648178	8.199532	Walking_Watch
12:37:57.546	5.0854397	-0.38787252	6.919454	0.20962512	0.17073378	0.48735625	5.37505	-0.21648178	8.199532	Walking_Watch
12:37:57.568	5.0854397	-0.38787252	6.919454	0.20962512	0.17073378	0.48735625	5.37505	-0.21648178	8.199532	Walking_Watch
12:37:57.591	5.0854397	-0.38787252	6.919454	0.20962512	0.17073378	0.48735625	5.37505	-0.21648178	8.199532	Walking_Watch
12:37:57.614	5.0854397	-0.38787252	6.919454	0.20962512	0.17073378	0.48735625	5.37505	-0.21648178	8.199532	Walking_Watch
12:37:57.636	5.906676	-0.14365649	6.754249	0.004374406	-0.17012903	0.07685479	5.51627	-0.3224882	8.101671	Walking_Watch
12:37:57.660	5.906676	-0.14365649	6.754249	0.004374406	-0.17012903	0.07685479	5.51627	-0.3224882	8.101671	Walking_Watch
12:37:57.682	5.906676	-0.14365649	6.754249	0.004374406	-0.17012903	0.07685479	5.51627	-0.3224882	8.101671	Walking_Watch
12:37:57.705	5.906676	-0.14365649	6.754249	0.004374406	-0.17012903	0.07685479	5.51627	-0.3224882	8.101671	Walking_Watch
12:37:57.727	5.906676	-0.14365649	6.754249	0.004374406	-0.17012903	0.07685479	5.51627	-0.3224882	8.101671	Walking_Watch
12:37:57.748	5.906676	-0.14365649	6.754249	0.004374406	-0.17012903	0.07685479	5.51627	-0.3224882	8.101671	Walking_Watch
12:37:57.770	5.906676	-0.14365649	6.754249	0.004374406	-0.17012903	0.07685479	5.51627	-0.3224882	8.101671	Walking_Watch
12:37:57.792	5.906676	-0.14365649	6.754249	0.004374406	-0.17012903	0.07685479	5.51627	-0.3224882	8.101671	Walking_Watch
12:37:57.814	7.6257653	-1.1827718	9.055147	-0.007842899	0.3478847	0.10067853	5.9922724	-0.3874803	7.7532477	Walking_Watch
12:37:57.837	7.6257653	-1.1827718	9.055147	-0.007842899	0.3478847	0.10067853	5.9922724	-0.3874803	7.7532477	Walking_Watch
12:37:57.858	7.6257653	-1.1827718	9.055147	-0.007842899	0.3478847	0.10067853	5.9922724	-0.3874803	7.7532477	Walking_Watch
12:37:57.881	7.6257653	-1.1827718	9.055147	-0.007842899	0.3478847	0.10067853	5.9922724	-0.3874803	7.7532477	Walking_Watch
12:37:57.904	7.6257653	-1.1827718	9.055147	-0.007842899	0.3478847	0.10067853	5.9922724	-0.3874803	7.7532477	Walking_Watch
12:37:57.926	7.6257653	-1.1827718	9.055147	-0.007842899	0.3478847	0.10067853	5.9922724	-0.3874803	7.7532477	Walking_Watch
12:37:57.949	7.6257653	-1.1827718	9.055147	-0.007842899	0.3478847	0.10067853	5.9922724	-0.3874803	7.7532477	Walking_Watch
12:37:57.971	7.6257653	-1.1827718	9.055147	-0.007842899	0.3478847	0.10067853	5.9922724	-0.3874803	7.7532477	Walking_Watch
12:37:57.995	3.6536634	-1.1708003	6.6417184	-0.08908798	0.08521265	-0.44787845	5.874063	-0.5108673	7.836117	Walking_Watch
12:37:58.016	3.6536634	-1.1708003	6.6417184	-0.08908798	0.08521265	-0.44787845	5.874063	-0.5108673	7.836117	Walking_Watch
12:37:58.038	3.6536634	-1.1708003	6.6417184	-0.08908798	0.08521265	-0.44787845	5.874063	-0.5108673	7.836117	Walking_Watch
12:37:58.060	3.6536634	-1.1708003	6.6417184	-0.08908798	0.08521265	-0.44787845	5.874063	-0.5108673	7.836117	Walking_Watch
12:37:58.083	3.6536634	-1.1708003	6.6417184	-0.08908798	0.08521265	-0.44787845	5.874063	-0.5108673	7.836117	Walking_Watch
12:37:58.106	3.6536634	-1.1708003	6.6417184	-0.08908798	0.08521265	-0.44787845	5.874063	-0.5108673	7.836117	Walking_Watch
12:37:58.128	3.6536634	-1.1708003	6.6417184	-0.08908798	0.08521265	-0.44787845	5.874063	-0.5108673	7.836117	Walking_Watch
12:37:58.152	3.6536634	-1.1708003	6.6417184	-0.08908798	0.08521265	-0.44787845	5.874063	-0.5108673	7.836117	Walking_Watch
12:37:58.175	5.2865586	-0.16281068	6.718335	-0.031666644	0.13774705	-0.16810217	5.454386	-0.24859059	8.146056	Walking_Watch
12:37:58.197	5.2865586	-0.16281068	6.718335	-0.031666644	0.13774705	-0.16810217	5.454386	-0.24859059	8.146056	Walking_Watch
12:37:58.219	5.2865586	-0.16281068	6.718335	-0.031666644	0.13774705	-0.16810217	5.454386	-0.24859059	8.146056	Walking_Watch
12:37:58.242	5.2865586	-0.16281068	6.718335	-0.031666644	0.13774705	-0.16810217	5.454386	-0.24859059	8.146056	Walking_Watch
12:37:58.263	5.2865586	-0.16281068	6.718335	-0.031666644	0.13774705	-0.16810217	5.454386	-0.24859059	8.146056	Walking_Watch
12:37:58.285	5.2865586	-0.16281068	6.718335	-0.031666644	0.13774705	-0.16810217	5.454386	-0.24859059	8.146056	Walking_Watch
12:37:58.307	5.2865586	-0.16281068	6.718335	-0.031666644	0.13774705	-0.16810217	5.454386	-0.24859059	8.146056	Walking_Watch
12:37:58.329	5.2865586	-0.16281068	6.718335	-0.031666644	0.13774705	-0.16810217	5.454386	-0.24859059	8.146056	Walking_Watch
12:37:58.351	6.605804	-0.8379962	8.79896	-0.003566842	-0.075444914	-0.064865954	5.8247147	-0.20993133	7.886632	Walking_Watch
12:37:58.373	6.605804	-0.8379962	8.79896	-0.003566842	-0.075444914	-0.064865954	5.8247147	-0.20993133	7.886632	Walking_Watch
12:37:58.396	6.605804	-0.8379962	8.79896	-0.003566842	-0.075444914	-0.064865954	5.8247147	-0.20993133	7.886632	Walking_Watch
12:37:58.417	6.605804	-0.8379962	8.79896	-0.003566842	-0.075444914	-0.064865954	5.8247147	-0.20993133	7.886632	Walking_Watch
12:37:58.441	6.605804	-0.8379962	8.79896	-0.003566842	-0.075444914	-0.064865954	5.8247147	-0.20993133	7.886632	Walking_Watch
12:37:58.463	6.605804	-0.8379962	8.79896	-0.003566842	-0.075444914	-0.064865954	5.8247147	-0.20993133	7.886632	Walking_Watch
12:37:58.485	6.605804	-0.8379962	8.79896	-0.003566842	-0.075444914	-0.064865954	5.8247147	-0.20993133	7.886632	Walking_Watch
12:37:58.507	6.605804	-0.8379962	8.79896	-0.003566842	-0.075444914	-0.064865954	5.8247147	-0.20993133	7.886632	Walking_Watch
12:37:58.528	4.5012364	1.6233183	8.875577	0.11127582	-0.11820548	0.27294254	5.9152794	-0.0497339	7.821593	Walking_Watch
12:37:58.551	4.5012364	1.6233183	8.875577	0.11127582	-0.11820548	0.27294254	5.9152794	-0.0497339	7.821593	Walking_Watch
12:37:58.573	4.5012364	1.6233183	8.875577	0.11127582	-0.11820548	0.27294254	5.9152794	-0.0497339	7.821593	Walking_Watch
12:37:58.596	4.5012364	1.6233183	8.875577	0.11127582	-0.11820548	0.27294254	5.9152794	-0.0497339	7.821593	Walking_Watch
12:37:58.618	4.5012364	1.6233183	8.875577	0.11127582	-0.11820548	0.27294254	5.9152794	-0.0497339	7.821593	Walking_Watch
12:37:58.640	4.5012364	1.6233183	8.875577	0.11127582	-0.11820548	0.27294254	5.9152794	-0.0497339	7.821593	Walking_Watch
12:37:58.664	4.5012364	1.6233183	8.875577	0.11127582	-0.11820548	0.27294254	5.9152794	-0.0497339	7.821593	Walking_Watch
12:37:58.686	4.5012364	1.6233183	8.875577	0.11127582	-0.11820548	0.27294254	5.9152794	-0.0497339	7.821593	Walking_Watch
12:37:58.708	4.5850363	-0.32083282	5.593026	0.023922095	0.42241025	0.2876033	5.3489876	0.06609898	8.219143	Walking_Watch
12:37:58.730	4.5850363	-0.32083282	5.593026	0.023922095	0.42241025	0.2876033	5.3489876	0.06609898	8.219143	Walking_Watch
12:37:58.753	4.5850363	-0.32083282	5.593026	0.023922095	0.42241025	0.2876033	5.3489876	0.06609898	8.219143	Walking_Watch
12:37:58.775	4.5850363	-0.32083282	5.593026	0.023922095	0.42241025	0.2876033	5.3489876	0.06609898	8.219143	Walking_Watch
12:37:58.797	4.5850363	-0.32083282	5.593026	0.023922095	0.42241025	0.2876033	5.3489876	0.06609898	8.219143	Walking_Watch
12:37:58.820	4.5850363	-0.32083282	5.593026	0.023922095	0.42241025	0.2876033	5.3489876	0.06609898	8.219143	Walking_Watch
12:37:58.841	4.5850363	-0.32083282	5.593026	0.023922095	0.42241025	0.2876033	5.3489876	0.06609898	8.219143	Walking_Watch
12:37:58.864	4.5850363	-0.32083282	5.593026	0.023922095	0.42241025	0.2876033	5.3489876	0.06609898	8.219143	Walking_Watch
12:37:58.886	6.2706056	-0.61293435	8.346442	-0.35176003	0.13224927	0.13305439	5.001792	-0.23797823	8.431833	Walking_Watch
12:37:58.908	6.2706056	-0.61293435	8.346442	-0.35176003	0.13224927	0.13305439	5.001792	-0.23797823	8.431833	Walking_Watch
12:37:58.930	6.2706056	-0.61293435	8.346442	-0.35176003	0.13224927	0.13305439	5.001792	-0.23797823	8.431833	Walking_Watch
12:37:58.952	6.2706056	-0.61293435	8.346442	-0.35176003	0.13224927	0.13305439	5.001792	-0.23797823	8.431833	Walking_Watch
12:37:58.977	6.2706056	-0.61293435	8.346442	-0.35176003	0.13224927	0.13305439	5.001792	-0.23797823	8.431833	Walking_Watch
12:37:59.000	6.2706056	-0.61293435	8.346442	-0.35176003	0.13224927	0.13305439	5.001792	-0.23797823	8.431833	Walking_Watch
12:37:59.022	6.2706056	-0.61293435	8.346442	-0.35176003	0.13224927	0.13305439	5.001792	-0.23797823	8.431833	Walking_Watch
12:37:59.044	6.2706056	-0.61293435	8.346442	-0.35176003	0.13224927	0.13305439	5.001792	-0.23797823	8.431833	Walking_Watch
12:37:59.065	5.5140147	-2.1093562	12.076722	-0.22164574	0.49632496	-0.19681284	5.1061716	-0.7039091	8.342774	Walking_Watch
12:37:59.086	5.5140147	-2.1093562	12.076722	-0.22164574	0.49632496	-0.19681284	5.1061716	-0.7039091	8.342774	Walking_Watch
12:37:59.109	5.5140147	-2.1093562	12.076722	-0.22164574	0.49632496	-0.19681284	5.1061716	-0.7039091	8.342774	Walking_Watch
12:37:59.132	5.5140147	-2.1093562	12.076722	-0.22164574	0.49632496	-0.19681284	5.1061716	-0.7039091	8.342774	Walking_Watch
12:37:59.154	5.5140147	-2.1093562	12.076722	-0.22164574	0.49632496	-0.19681284	5.1061716	-0.7039091	8.342774	Walking_Watch
12:37:59.176	5.5140147	-2.1093562	12.076722	-0.22164574	0.49632496	-0.19681284	5.1061716	-0.7039091	8.342774	Walking_Watch
12:37:59.199	5.5140147	-2.1093562	12.076722	-0.22164574	0.49632496	-0.19681284	5.1061716	-0.7039091	8.342774	Walking_Watch
12:37:59.222	5.5140147	-2.1093562	12.076722	-0.22164574	0.49632496	-0.19681284	5.1061716	-0.7039091	8.342774	Walking_Watch
12:37:59.244	2.9138324	-0.5123748	7.5659084	0.2578835	0.12858407	-0.48208693	5.0621667	-0.79368085	8.361512	Walking_Watch
12:37:59.267	2.9138324	-0.5123748	7.5659084	0.2578835	0.12858407	-0.48208693	5.0621667	-0.79368085	8.361512	Walking_Watch
12:37:59.288	2.9138324	-0.5123748	7.5659084	0.2578835	0.12858407	-0.48208693	5.0621667	-0.79368085	8.361512	Walking_Watch
12:37:59.311	2.9138324	-0.5123748	7.5659084	0.2578835	0.12858407	-0.48208693	5.0621667	-0.79368085	8.361512	Walking_Watch
12:37:59.333	2.9138324	-0.5123748	7.5659084	0.2578835	0.12858407	-0.48208693	5.0621667	-0.79368085	8.361512	Walking_Watch
12:37:59.355	2.9138324	-0.5123748	7.5659084	0.2578835	0.12858407	-0.48208693	5.0621667	-0.79368085	8.361512	Walking_Watch
12:37:59.376	2.9138324	-0.5123748	7.5659084	0.2578835	0.12858407	-0.48208693	5.0621667	-0.79368085	8.361512	Walking_Watch
12:37:59.398	2.9138324	-0.5123748	7.5659084	0.2578835	0.12858407	-0.48208693	5.0621667	-0.79368085	8.361512	Walking_Watch
12:37:59.420	4.7262983	-0.5818088	6.715941	0.23283802	0.10842553	-0.08197018	4.8132343	-0.3546794	8.536822	Walking_Watch
12:37:59.441	4.7262983	-0.5818088	6.715941	0.23283802	0.10842553	-0.08197018	4.8132343	-0.3546794	8.536822	Walking_Watch
12:37:59.463	4.7262983	-0.5818088	6.715941	0.23283802	0.10842553	-0.08197018	4.8132343	-0.3546794	8.536822	Walking_Watch
12:37:59.484	4.7262983	-0.5818088	6.715941	0.23283802	0.10842553	-0.08197018	4.8132343	-0.3546794	8.536822	Walking_Watch
12:37:59.507	4.7262983	-0.5818088	6.715941	0.23283802	0.10842553	-0.08197018	4.8132343	-0.3546794	8.536822	Walking_Watch
12:37:59.527	4.7262983	-0.5818088	6.715941	0.23283802	0.10842553	-0.08197018	4.8132343	-0.3546794	8.536822	Walking_Watch
12:37:59.548	4.7262983	-0.5818088	6.715941	0.23283802	0.10842553	-0.08197018	4.8132343	-0.3546794	8.536822	Walking_Watch
12:37:59.570	4.7262983	-0.5818088	6.715941	0.23283802	0.10842553	-0.08197018	4.8132343	-0.3546794	8.536822	Walking_Watch
12:37:59.592	4.7262983	-0.5818088	6.715941	0.23283802	0.10842553	-0.08197018	4.8132343	-0.3546794	8.536822	Walking_Watch
12:37:59.614	5.576266	0.062251143	9.747093	0.13082352	0.22204646	-0.13022853	5.0729136	0.09627207	8.392058	Walking_Watch
12:37:59.636	5.576266	0.062251143	9.747093	0.13082352	0.22204646	-0.13022853	5.0729136	0.09627207	8.392058	Walking_Watch
12:37:59.660	5.576266	0.062251143	9.747093	0.13082352	0.22204646	-0.13022853	5.0729136	0.09627207	8.392058	Walking_Watch
12:37:59.683	5.576266	0.062251143	9.747093	0.13082352	0.22204646	-0.13022853	5.0729136	0.09627207	8.392058	Walking_Watch
12:37:59.705	5.576266	0.062251143	9.747093	0.13082352	0.22204646	-0.13022853	5.0729136	0.09627207	8.392058	Walking_Watch
12:37:59.728	5.576266	0.062251143	9.747093	0.13082352	0.22204646	-0.13022853	5.0729136	0.09627207	8.392058	Walking_Watch
12:37:59.750	5.576266	0.062251143	9.747093	0.13082352	0.22204646	-0.13022853	5.0729136	0.09627207	8.392058	Walking_Watch
12:37:59.772	5.576266	0.062251143	9.747093	0.13082352	0.22204646	-0.13022853	5.0729136	0.09627207	8.392058	Walking_Watch
12:37:59.795	3.3352249	0.7901107	8.466156	0.062406603	-0.514657	0.38412	4.9512615	0.19158202	8.46278	Walking_Watch
12:37:59.817	3.3352249	0.7901107	8.466156	0.062406603	-0.514657	0.38412	4.9512615	0.19158202	8.46278	Walking_Watch
12:37:59.840	3.3352249	0.7901107	8.466156	0.062406603	-0.514657	0.38412	4.9512615	0.19158202	8.46278	Walking_Watch
12:37:59.862	3.3352249	0.7901107	8.466156	0.062406603	-0.514657	0.38412	4.9512615	0.19158202	8.46278	Walking_Watch
12:37:59.884	3.3352249	0.7901107	8.466156	0.062406603	-0.514657	0.38412	4.9512615	0.19158202	8.46278	Walking_Watch
12:37:59.906	3.3352249	0.7901107	8.466156	0.062406603	-0.514657	0.38412	4.9512615	0.19158202	8.46278	Walking_Watch
12:37:59.927	3.3352249	0.7901107	8.466156	0.062406603	-0.514657	0.38412	4.9512615	0.19158202	8.46278	Walking_Watch
12:37:59.950	3.3352249	0.7901107	8.466156	0.062406603	-0.514657	0.38412	4.9512615	0.19158202	8.46278	Walking_Watch
12:37:59.973	4.1612496	-0.68236834	7.041562	-0.7402703	0.35582596	0.13855219	4.464622	-0.17388964	8.729677	Walking_Watch
12:37:59.997	4.1612496	-0.68236834	7.041562	-0.7402703	0.35582596	0.13855219	4.464622	-0.17388964	8.729677	Walking_Watch
12:38:00.019	4.1612496	-0.68236834	7.041562	-0.7402703	0.35582596	0.13855219	4.464622	-0.17388964	8.729677	Walking_Watch
12:38:00.042	4.1612496	-0.68236834	7.041562	-0.7402703	0.35582596	0.13855219	4.464622	-0.17388964	8.729677	Walking_Watch
12:38:00.063	4.1612496	-0.68236834	7.041562	-0.7402703	0.35582596	0.13855219	4.464622	-0.17388964	8.729677	Walking_Watch
12:38:00.085	4.1612496	-0.68236834	7.041562	-0.7402703	0.35582596	0.13855219	4.464622	-0.17388964	8.729677	Walking_Watch
12:38:00.107	4.1612496	-0.68236834	7.041562	-0.7402703	0.35582596	0.13855219	4.464622	-0.17388964	8.729677	Walking_Watch
12:38:00.128	4.1612496	-0.68236834	7.041562	-0.7402703	0.35582596	0.13855219	4.464622	-0.17388964	8.729677	Walking_Watch
12:38:00.149	5.0064287	-1.4796618	7.6042166	-0.22653265	-0.43524453	-0.045929126	4.6282005	-0.7441579	8.6137295	Walking_Watch
12:38:00.170	5.0064287	-1.4796618	7.6042166	-0.22653265	-0.43524453	-0.045929126	4.6282005	-0.7441579	8.6137295	Walking_Watch
12:38:00.191	5.0064287	-1.4796618	7.6042166	-0.22653265	-0.43524453	-0.045929126	4.6282005	-0.7441579	8.6137295	Walking_Watch
12:38:00.212	5.0064287	-1.4796618	7.6042166	-0.22653265	-0.43524453	-0.045929126	4.6282005	-0.7441579	8.6137295	Walking_Watch
12:38:00.234	5.0064287	-1.4796618	7.6042166	-0.22653265	-0.43524453	-0.045929126	4.6282005	-0.7441579	8.6137295	Walking_Watch
12:38:00.257	5.0064287	-1.4796618	7.6042166	-0.22653265	-0.43524453	-0.045929126	4.6282005	-0.7441579	8.6137295	Walking_Watch
12:38:00.279	5.0064287	-1.4796618	7.6042166	-0.22653265	-0.43524453	-0.045929126	4.6282005	-0.7441579	8.6137295	Walking_Watch
12:38:00.301	5.0064287	-1.4796618	7.6042166	-0.22653265	-0.43524453	-0.045929126	4.6282005	-0.7441579	8.6137295	Walking_Watch
12:38:00.324	4.5084195	-2.7773588	11.198023	-0.555789	-0.37171456	0.09456988	4.9251585	-1.1493304	8.401917	Walking_Watch
12:38:00.345	4.5084195	-2.7773588	11.198023	-0.555789	-0.37171456	0.09456988	4.9251585	-1.1493304	8.401917	Walking_Watch
12:38:00.368	4.5084195	-2.7773588	11.198023	-0.555789	-0.37171456	0.09456988	4.9251585	-1.1493304	8.401917	Walking_Watch
12:38:00.390	4.5084195	-2.7773588	11.198023	-0.555789	-0.37171456	0.09456988	4.9251585	-1.1493304	8.401917	Walking_Watch
12:38:00.412	4.5084195	-2.7773588	11.198023	-0.555789	-0.37171456	0.09456988	4.9251585	-1.1493304	8.401917	Walking_Watch
12:38:00.434	4.5084195	-2.7773588	11.198023	-0.555789	-0.37171456	0.09456988	4.9251585	-1.1493304	8.401917	Walking_Watch
12:38:00.456	4.5084195	-2.7773588	11.198023	-0.555789	-0.37171456	0.09456988	4.9251585	-1.1493304	8.401917	Walking_Watch
12:38:00.478	4.5084195	-2.7773588	11.198023	-0.555789	-0.37171456	0.09456988	4.9251585	-1.1493304	8.401917	Walking_Watch
12:38:00.499	3.869148	-0.29210153	6.4621477	0.2627704	0.1597382	-0.3941223	5.1466384	-1.1012092	8.274648	Walking_Watch
12:38:00.522	3.869148	-0.29210153	6.4621477	0.2627704	0.1597382	-0.3941223	5.1466384	-1.1012092	8.274648	Walking_Watch
12:38:00.545	3.869148	-0.29210153	6.4621477	0.2627704	0.1597382	-0.3941223	5.1466384	-1.1012092	8.274648	Walking_Watch
12:38:00.567	3.869148	-0.29210153	6.4621477	0.2627704	0.1597382	-0.3941223	5.1466384	-1.1012092	8.274648	Walking_Watch
12:38:00.591	3.869148	-0.29210153	6.4621477	0.2627704	0.1597382	-0.3941223	5.1466384	-1.1012092	8.274648	Walking_Watch
12:38:00.614	3.869148	-0.29210153	6.4621477	0.2627704	0.1597382	-0.3941223	5.1466384	-1.1012092	8.274648	Walking_Watch
12:38:00.637	3.869148	-0.29210153	6.4621477	0.2627704	0.1597382	-0.3941223	5.1466384	-1.1012092	8.274648	Walking_Watch
12:38:00.660	3.869148	-0.29210153	6.4621477	0.2627704	0.1597382	-0.3941223	5.1466384	-1.1012092	8.274648	Walking_Watch
12:38:00.681	5.2219133	-1.2593886	7.084659	0.030641612	0.18234022	-0.17787603	4.9414306	-0.8127276	8.431613	Walking_Watch
12:38:00.703	5.2219133	-1.2593886	7.084659	0.030641612	0.18234022	-0.17787603	4.9414306	-0.8127276	8.431613	Walking_Watch
12:38:00.724	5.2219133	-1.2593886	7.084659	0.030641612	0.18234022	-0.17787603	4.9414306	-0.8127276	8.431613	Walking_Watch
12:38:00.746	5.2219133	-1.2593886	7.084659	0.030641612	0.18234022	-0.17787603	4.9414306	-0.8127276	8.431613	Walking_Watch
12:38:00.769	5.2219133	-1.2593886	7.084659	0.030641612	0.18234022	-0.17787603	4.9414306	-0.8127276	8.431613	Walking_Watch
12:38:00.793	5.2219133	-1.2593886	7.084659	0.030641612	0.18234022	-0.17787603	4.9414306	-0.8127276	8.431613	Walking_Watch
12:38:00.817	5.2219133	-1.2593886	7.084659	0.030641612	0.18234022	-0.17787603	4.9414306	-0.8127276	8.431613	Walking_Watch
12:38:00.839	5.2219133	-1.2593886	7.084659	0.030641612	0.18234022	-0.17787603	4.9414306	-0.8127276	8.431613	Walking_Watch
12:38:00.861	6.543553	-0.07901107	9.210775	0.59630287	0.06505409	-0.07219633	5.185793	-0.6949961	8.294268	Walking_Watch
12:38:00.886	6.543553	-0.07901107	9.210775	0.59630287	0.06505409	-0.07219633	5.185793	-0.6949961	8.294268	Walking_Watch
12:38:00.908	6.543553	-0.07901107	9.210775	0.59630287	0.06505409	-0.07219633	5.185793	-0.6949961	8.294268	Walking_Watch
12:38:00.929	6.543553	-0.07901107	9.210775	0.59630287	0.06505409	-0.07219633	5.185793	-0.6949961	8.294268	Walking_Watch
12:38:00.951	6.543553	-0.07901107	9.210775	0.59630287	0.06505409	-0.07219633	5.185793	-0.6949961	8.294268	Walking_Watch
12:38:00.972	6.543553	-0.07901107	9.210775	0.59630287	0.06505409	-0.07219633	5.185793	-0.6949961	8.294268	Walking_Watch
12:38:00.996	6.543553	-0.07901107	9.210775	0.59630287	0.06505409	-0.07219633	5.185793	-0.6949961	8.294268	Walking_Watch
12:38:01.017	6.543553	-0.07901107	9.210775	0.59630287	0.06505409	-0.07219633	5.185793	-0.6949961	8.294268	Walking_Watch
12:38:01.039	3.675212	0.9577099	6.91706	0.33790684	0.069330156	0.3529659	5.458873	-0.52343893	8.130011	Walking_Watch
12:38:01.061	3.675212	0.9577099	6.91706	0.33790684	0.069330156	0.3529659	5.458873	-0.52343893	8.130011	Walking_Watch
12:38:01.087	3.675212	0.9577099	6.91706	0.33790684	0.069330156	0.3529659	5.458873	-0.52343893	8.130011	Walking_Watch
12:38:01.111	3.675212	0.9577099	6.91706	0.33790684	0.069330156	0.3529659	5.458873	-0.52343893	8.130011	Walking_Watch
12:38:01.134	3.675212	0.9577099	6.91706	0.33790684	0.069330156	0.3529659	5.458873	-0.52343893	8.130011	Walking_Watch
12:38:01.156	3.675212	0.9577099	6.91706	0.33790684	0.069330156	0.3529659	5.458873	-0.52343893	8.130011	Walking_Watch
12:38:01.179	3.675212	0.9577099	6.91706	0.33790684	0.069330156	0.3529659	5.458873	-0.52343893	8.130011	Walking_Watch
12:38:01.201	3.675212	0.9577099	6.91706	0.33790684	0.069330156	0.3529659	5.458873	-0.52343893	8.130011	Walking_Watch
12:38:01.222	5.9617443	-1.1660118	6.9505796	0.14304082	0.16279253	0.23445803	5.0782256	-0.49689102	8.374668	Walking_Watch
12:38:01.244	5.9617443	-1.1660118	6.9505796	0.14304082	0.16279253	0.23445803	5.0782256	-0.49689102	8.374668	Walking_Watch
12:38:01.267	5.9617443	-1.1660118	6.9505796	0.14304082	0.16279253	0.23445803	5.0782256	-0.49689102	8.374668	Walking_Watch
12:38:01.290	5.9617443	-1.1660118	6.9505796	0.14304082	0.16279253	0.23445803	5.0782256	-0.49689102	8.374668	Walking_Watch
12:38:01.312	5.9617443	-1.1660118	6.9505796	0.14304082	0.16279253	0.23445803	5.0782256	-0.49689102	8.374668	Walking_Watch
12:38:01.336	5.9617443	-1.1660118	6.9505796	0.14304082	0.16279253	0.23445803	5.0782256	-0.49689102	8.374668	Walking_Watch
12:38:01.358	5.9617443	-1.1660118	6.9505796	0.14304082	0.16279253	0.23445803	5.0782256	-0.49689102	8.374668	Walking_Watch
12:38:01.380	5.9617443	-1.1660118	6.9505796	0.14304082	0.16279253	0.23445803	5.0782256	-0.49689102	8.374668	Walking_Watch
12:38:01.401	6.5579185	-0.0670397	7.9513865	-0.15200709	-0.22632863	0.09884594	4.976972	-0.41986266	8.439421	Walking_Watch
12:38:01.423	6.5579185	-0.0670397	7.9513865	-0.15200709	-0.22632863	0.09884594	4.976972	-0.41986266	8.439421	Walking_Watch
12:38:01.445	6.5579185	-0.0670397	7.9513865	-0.15200709	-0.22632863	0.09884594	4.976972	-0.41986266	8.439421	Walking_Watch
12:38:01.468	6.5579185	-0.0670397	7.9513865	-0.15200709	-0.22632863	0.09884594	4.976972	-0.41986266	8.439421	Walking_Watch
12:38:01.490	6.5579185	-0.0670397	7.9513865	-0.15200709	-0.22632863	0.09884594	4.976972	-0.41986266	8.439421	Walking_Watch
12:38:01.511	6.5579185	-0.0670397	7.9513865	-0.15200709	-0.22632863	0.09884594	4.976972	-0.41986266	8.439421	Walking_Watch
12:38:01.533	6.5579185	-0.0670397	7.9513865	-0.15200709	-0.22632863	0.09884594	4.976972	-0.41986266	8.439421	Walking_Watch
12:38:01.555	6.5579185	-0.0670397	7.9513865	-0.15200709	-0.22632863	0.09884594	4.976972	-0.41986266	8.439421	Walking_Watch
12:38:01.576	6.5579185	-0.0670397	7.9513865	-0.15200709	-0.22632863	0.09884594	4.976972	-0.41986266	8.439421	Walking_Watch
12:38:01.598	5.2147307	-1.7047237	9.325701	-0.09702923	0.25808752	-0.22857784	5.2005386	-0.5960301	8.292737	Walking_Watch
12:38:01.620	5.2147307	-1.7047237	9.325701	-0.09702923	0.25808752	-0.22857784	5.2005386	-0.5960301	8.292737	Walking_Watch
12:38:01.643	5.2147307	-1.7047237	9.325701	-0.09702923	0.25808752	-0.22857784	5.2005386	-0.5960301	8.292737	Walking_Watch
12:38:01.666	5.2147307	-1.7047237	9.325701	-0.09702923	0.25808752	-0.22857784	5.2005386	-0.5960301	8.292737	Walking_Watch
12:38:01.689	5.2147307	-1.7047237	9.325701	-0.09702923	0.25808752	-0.22857784	5.2005386	-0.5960301	8.292737	Walking_Watch
12:38:01.712	5.2147307	-1.7047237	9.325701	-0.09702923	0.25808752	-0.22857784	5.2005386	-0.5960301	8.292737	Walking_Watch
12:38:01.733	5.2147307	-1.7047237	9.325701	-0.09702923	0.25808752	-0.22857784	5.2005386	-0.5960301	8.292737	Walking_Watch
12:38:01.755	3.5746522	-0.749408	6.9553685	-0.028001452	0.047339	-0.09296575	5.0305305	-0.7780843	8.382047	Walking_Watch
12:38:01.777	3.5746522	-0.749408	6.9553685	-0.028001452	0.047339	-0.09296575	5.0305305	-0.7780843	8.382047	Walking_Watch
12:38:01.799	3.5746522	-0.749408	6.9553685	-0.028001452	0.047339	-0.09296575	5.0305305	-0.7780843	8.382047	Walking_Watch
12:38:01.821	3.5746522	-0.749408	6.9553685	-0.028001452	0.047339	-0.09296575	5.0305305	-0.7780843	8.382047	Walking_Watch
12:38:01.843	3.5746522	-0.749408	6.9553685	-0.028001452	0.047339	-0.09296575	5.0305305	-0.7780843	8.382047	Walking_Watch
12:38:01.866	3.5746522	-0.749408	6.9553685	-0.028001452	0.047339	-0.09296575	5.0305305	-0.7780843	8.382047	Walking_Watch
12:38:01.888	3.5746522	-0.749408	6.9553685	-0.028001452	0.047339	-0.09296575	5.0305305	-0.7780843	8.382047	Walking_Watch
12:38:01.910	3.5746522	-0.749408	6.9553685	-0.028001452	0.047339	-0.09296575	5.0305305	-0.7780843	8.382047	Walking_Watch
12:38:01.933	3.5746522	-0.749408	6.9553685	-0.028001452	0.047339	-0.09296575	5.0305305	-0.7780843	8.382047	Walking_Watch
12:38:01.955	4.8412237	-1.2138973	7.788576	0.17786014	0.09498649	0.0292073	4.9401546	-0.6686527	8.445004	Walking_Watch
12:38:01.977	4.8412237	-1.2138973	7.788576	0.17786014	0.09498649	0.0292073	4.9401546	-0.6686527	8.445004	Walking_Watch
12:38:01.999	4.8412237	-1.2138973	7.788576	0.17786014	0.09498649	0.0292073	4.9401546	-0.6686527	8.445004	Walking_Watch
12:38:02.021	4.8412237	-1.2138973	7.788576	0.17786014	0.09498649	0.0292073	4.9401546	-0.6686527	8.445004	Walking_Watch
12:38:02.044	4.8412237	-1.2138973	7.788576	0.17786014	0.09498649	0.0292073	4.9401546	-0.6686527	8.445004	Walking_Watch
12:38:02.067	4.8412237	-1.2138973	7.788576	0.17786014	0.09498649	0.0292073	4.9401546	-0.6686527	8.445004	Walking_Watch
12:38:02.091	4.8412237	-1.2138973	7.788576	0.17786014	0.09498649	0.0292073	4.9401546	-0.6686527	8.445004	Walking_Watch
12:38:02.115	4.8412237	-1.2138973	7.788576	0.34523723	0.09804082	0.07563306	4.9401546	-0.6686527	8.445004	Walking_Watch
12:38:02.137	6.9003	-0.38308397	9.7135725	0.34523723	0.09804082	0.07563306	5.4139853	-0.46977967	8.163234	Walking_Watch
12:38:02.160	6.9003	-0.38308397	9.7135725	0.34523723	0.09804082	0.07563306	5.4139853	-0.46977967	8.163234	Walking_Watch
12:38:02.181	6.9003	-0.38308397	9.7135725	0.34523723	0.09804082	0.07563306	5.4139853	-0.46977967	8.163234	Walking_Watch
12:38:02.203	6.9003	-0.38308397	9.7135725	0.34523723	0.09804082	0.07563306	5.4139853	-0.46977967	8.163234	Walking_Watch
12:38:02.226	6.9003	-0.38308397	9.7135725	0.34523723	0.09804082	0.07563306	5.4139853	-0.46977967	8.163234	Walking_Watch
12:38:02.249	6.9003	-0.38308397	9.7135725	0.34523723	0.09804082	0.07563306	5.4139853	-0.46977967	8.163234	Walking_Watch
12:38:02.271	6.9003	-0.38308397	9.7135725	0.34523723	0.09804082	0.07563306	5.4139853	-0.46977967	8.163234	Walking_Watch
12:38:02.293	6.9003	-0.38308397	9.7135725	0.34523723	0.09804082	0.07563306	5.4139853	-0.46977967	8.163234	Walking_Watch
12:38:02.315	3.0359404	0.54350036	7.6544967	0.03736113	-0.013747523	0.15015861	5.4055386	-0.18938744	8.180137	Walking_Watch
12:38:02.339	3.0359404	0.54350036	7.6544967	0.03736113	-0.013747523	0.15015861	5.4055386	-0.18938744	8.180137	Walking_Watch
12:38:02.361	3.0359404	0.54350036	7.6544967	0.03736113	-0.013747523	0.15015861	5.4055386	-0.18938744	8.180137	Walking_Watch
12:38:02.383	3.0359404	0.54350036	7.6544967	0.03736113	-0.013747523	0.15015861	5.4055386	-0.18938744	8.180137	Walking_Watch
12:38:02.405	3.0359404	0.54350036	7.6544967	0.03736113	-0.013747523	0.15015861	5.4055386	-0.18938744	8.180137	Walking_Watch
12:38:02.427	3.0359404	0.54350036	7.6544967	0.03736113	-0.013747523	0.15015861	5.4055386	-0.18938744	8.180137	Walking_Watch
12:38:02.451	3.0359404	0.54350036	7.6544967	0.03736113	-0.013747523	0.15015861	5.4055386	-0.18938744	8.180137	Walking_Watch
12:38:02.474	5.1021996	-0.4668836	5.8851275	-0.3206059	-0.030240884	-0.08868969	5.2500324	-0.4955983	8.268124	Walking_Watch
12:38:02.499	5.1021996	-0.4668836	5.8851275	-0.3206059	-0.030240884	-0.08868969	5.2500324	-0.4955983	8.268124	Walking_Watch
12:38:02.522	5.1021996	-0.4668836	5.8851275	-0.3206059	-0.030240884	-0.08868969	5.2500324	-0.4955983	8.268124	Walking_Watch
12:38:02.544	5.1021996	-0.4668836	5.8851275	-0.3206059	-0.030240884	-0.08868969	5.2500324	-0.4955983	8.268124	Walking_Watch
12:38:02.566	5.1021996	-0.4668836	5.8851275	-0.3206059	-0.030240884	-0.08868969	5.2500324	-0.4955983	8.268124	Walking_Watch
12:38:02.587	5.1021996	-0.4668836	5.8851275	-0.3206059	-0.030240884	-0.08868969	5.2500324	-0.4955983	8.268124	Walking_Watch
12:38:02.609	5.1021996	-0.4668836	5.8851275	-0.3206059	-0.030240884	-0.08868969	5.2500324	-0.4955983	8.268124	Walking_Watch
12:38:02.632	5.1021996	-0.4668836	5.8851275	-0.3206059	-0.030240884	-0.08868969	5.2500324	-0.4955983	8.268124	Walking_Watch
12:38:02.654	5.1021996	-0.4668836	5.8851275	-0.3206059	-0.030240884	-0.08868969	5.2500324	-0.4955983	8.268124	Walking_Watch
12:38:02.678	6.3639827	-0.6943397	8.727132	-0.33832097	-0.12553586	-0.053259507	5.4987354	-0.7564089	8.0846815	Walking_Watch
12:38:02.701	6.3639827	-0.6943397	8.727132	-0.33832097	-0.12553586	-0.053259507	5.4987354	-0.7564089	8.0846815	Walking_Watch
12:38:02.727	6.3639827	-0.6943397	8.727132	-0.33832097	-0.12553586	-0.053259507	5.4987354	-0.7564089	8.0846815	Walking_Watch
12:38:02.750	6.3639827	-0.6943397	8.727132	-0.33832097	-0.12553586	-0.053259507	5.4987354	-0.7564089	8.0846815	Walking_Watch
12:38:02.772	6.3639827	-0.6943397	8.727132	-0.33832097	-0.12553586	-0.053259507	5.4987354	-0.7564089	8.0846815	Walking_Watch
12:38:02.795	6.3639827	-0.6943397	8.727132	-0.33832097	-0.12553586	-0.053259507	5.4987354	-0.7564089	8.0846815	Walking_Watch
12:38:02.817	6.3639827	-0.6943397	8.727132	-0.33832097	-0.12553586	-0.053259507	5.4987354	-0.7564089	8.0846815	Walking_Watch
12:38:02.838	4.9417834	-1.5993756	9.411894	-0.13734633	-0.105988175	-0.16382611	5.4321375	-0.9024954	8.114658	Walking_Watch
12:38:02.860	4.9417834	-1.5993756	9.411894	-0.13734633	-0.105988175	-0.16382611	5.4321375	-0.9024954	8.114658	Walking_Watch
12:38:02.882	4.9417834	-1.5993756	9.411894	-0.13734633	-0.105988175	-0.16382611	5.4321375	-0.9024954	8.114658	Walking_Watch
12:38:02.904	4.9417834	-1.5993756	9.411894	-0.13734633	-0.105988175	-0.16382611	5.4321375	-0.9024954	8.114658	Walking_Watch
12:38:02.927	4.9417834	-1.5993756	9.411894	-0.13734633	-0.105988175	-0.16382611	5.4321375	-0.9024954	8.114658	Walking_Watch
12:38:02.949	4.9417834	-1.5993756	9.411894	-0.13734633	-0.105988175	-0.16382611	5.4321375	-0.9024954	8.114658	Walking_Watch
12:38:02.972	4.9417834	-1.5993756	9.411894	-0.13734633	-0.105988175	-0.16382611	5.4321375	-0.9024954	8.114658	Walking_Watch
12:38:02.993	4.9417834	-1.5993756	9.411894	-0.13734633	-0.105988175	-0.16382611	5.4321375	-0.9024954	8.114658	Walking_Watch
12:38:03.016	4.398283	-1.0534809	6.3639827	-0.07564894	0.13224927	-0.050816048	5.196651	-0.8702305	8.270905	Walking_Watch
12:38:03.038	4.398283	-1.0534809	6.3639827	-0.07564894	0.13224927	-0.050816048	5.196651	-0.8702305	8.270905	Walking_Watch
12:38:03.060	4.398283	-1.0534809	6.3639827	-0.07564894	0.13224927	-0.050816048	5.196651	-0.8702305	8.270905	Walking_Watch
12:38:03.082	4.398283	-1.0534809	6.3639827	-0.07564894	0.13224927	-0.050816048	5.196651	-0.8702305	8.270905	Walking_Watch
12:38:03.103	4.398283	-1.0534809	6.3639827	-0.07564894	0.13224927	-0.050816048	5.196651	-0.8702305	8.270905	Walking_Watch
12:38:03.126	4.398283	-1.0534809	6.3639827	-0.07564894	0.13224927	-0.050816048	5.196651	-0.8702305	8.270905	Walking_Watch
12:38:03.147	4.398283	-1.0534809	6.3639827	-0.07564894	0.13224927	-0.050816048	5.196651	-0.8702305	8.270905	Walking_Watch
12:38:03.169	4.398283	-1.0534809	6.3639827	-0.07564894	0.13224927	-0.050816048	5.196651	-0.8702305	8.270905	Walking_Watch
12:38:03.191	4.398283	-1.0534809	6.3639827	-0.07564894	0.13224927	-0.050816048	5.196651	-0.8702305	8.270905	Walking_Watch
12:38:03.215	5.8228765	-1.2665714	8.023215	0.08439775	-0.11515115	-0.06669854	5.0698113	-0.9182353	8.344112	Walking_Watch
12:38:03.237	5.8228765	-1.2665714	8.023215	0.08439775	-0.11515115	-0.06669854	5.0698113	-0.9182353	8.344112	Walking_Watch
12:38:03.261	5.8228765	-1.2665714	8.023215	0.08439775	-0.11515115	-0.06669854	5.0698113	-0.9182353	8.344112	Walking_Watch
12:38:03.282	5.8228765	-1.2665714	8.023215	0.08439775	-0.11515115	-0.06669854	5.0698113	-0.9182353	8.344112	Walking_Watch
12:38:03.304	5.8228765	-1.2665714	8.023215	0.08439775	-0.11515115	-0.06669854	5.0698113	-0.9182353	8.344112	Walking_Watch
12:38:03.325	5.8228765	-1.2665714	8.023215	0.08439775	-0.11515115	-0.06669854	5.0698113	-0.9182353	8.344112	Walking_Watch
12:38:03.347	5.8228765	-1.2665714	8.023215	0.08439775	-0.11515115	-0.06669854	5.0698113	-0.9182353	8.344112	Walking_Watch
12:38:03.368	5.8228765	-1.2665714	8.023215	0.08439775	-0.11515115	-0.06669854	5.0698113	-0.9182353	8.344112	Walking_Watch
12:38:03.390	6.9003	0.7853221	9.660899	0.16381024	-0.17623767	0.01882259	5.6233916	-0.679896	8.005344	Walking_Watch
12:38:03.412	6.9003	0.7853221	9.660899	0.16381024	-0.17623767	0.01882259	5.6233916	-0.679896	8.005344	Walking_Watch
12:38:03.438	6.9003	0.7853221	9.660899	0.16381024	-0.17623767	0.01882259	5.6233916	-0.679896	8.005344	Walking_Watch
12:38:03.460	6.9003	0.7853221	9.660899	0.16381024	-0.17623767	0.01882259	5.6233916	-0.679896	8.005344	Walking_Watch
12:38:03.483	6.9003	0.7853221	9.660899	0.16381024	-0.17623767	0.01882259	5.6233916	-0.679896	8.005344	Walking_Watch
12:38:03.505	6.9003	0.7853221	9.660899	0.16381024	-0.17623767	0.01882259	5.6233916	-0.679896	8.005344	Walking_Watch
12:38:03.527	6.9003	0.7853221	9.660899	0.16381024	-0.17623767	0.01882259	5.6233916	-0.679896	8.005344	Walking_Watch
12:38:03.549	6.9003	0.7853221	9.660899	0.16381024	-0.17623767	0.01882259	5.6233916	-0.679896	8.005344	Walking_Watch
12:38:03.572	3.5914123	0.45970076	7.2522583	0.08989554	0.20433137	0.50262785	5.627088	-0.5249658	8.0144	Walking_Watch
12:38:03.594	3.5914123	0.45970076	7.2522583	0.08989554	0.20433137	0.50262785	5.627088	-0.5249658	8.0144	Walking_Watch
12:38:03.616	3.5914123	0.45970076	7.2522583	0.08989554	0.20433137	0.50262785	5.627088	-0.5249658	8.0144	Walking_Watch
12:38:03.637	3.5914123	0.45970076	7.2522583	0.08989554	0.20433137	0.50262785	5.627088	-0.5249658	8.0144	Walking_Watch
12:38:03.659	3.5914123	0.45970076	7.2522583	0.08989554	0.20433137	0.50262785	5.627088	-0.5249658	8.0144	Walking_Watch
12:38:03.682	3.5914123	0.45970076	7.2522583	0.08989554	0.20433137	0.50262785	5.627088	-0.5249658	8.0144	Walking_Watch
12:38:03.704	3.5914123	0.45970076	7.2522583	0.08989554	0.20433137	0.50262785	5.627088	-0.5249658	8.0144	Walking_Watch
12:38:03.726	3.5914123	0.45970076	7.2522583	0.08989554	0.20433137	0.50262785	5.627088	-0.5249658	8.0144	Walking_Watch
12:38:03.748	4.563488	-0.32801566	6.4621477	-0.13978979	0.15607302	0.17703669	5.2340593	-0.6382896	8.268467	Walking_Watch
12:38:03.770	4.563488	-0.32801566	6.4621477	-0.13978979	0.15607302	0.17703669	5.2340593	-0.6382896	8.268467	Walking_Watch
12:38:03.794	4.563488	-0.32801566	6.4621477	-0.13978979	0.15607302	0.17703669	5.2340593	-0.6382896	8.268467	Walking_Watch
12:38:03.816	4.563488	-0.32801566	6.4621477	-0.13978979	0.15607302	0.17703669	5.2340593	-0.6382896	8.268467	Walking_Watch
12:38:03.838	4.563488	-0.32801566	6.4621477	-0.13978979	0.15607302	0.17703669	5.2340593	-0.6382896	8.268467	Walking_Watch
12:38:03.859	4.563488	-0.32801566	6.4621477	-0.13978979	0.15607302	0.17703669	5.2340593	-0.6382896	8.268467	Walking_Watch
12:38:03.881	4.563488	-0.32801566	6.4621477	-0.13978979	0.15607302	0.17703669	5.2340593	-0.6382896	8.268467	Walking_Watch
12:38:03.902	4.563488	-0.32801566	6.4621477	-0.13978979	0.15607302	0.17703669	5.2340593	-0.6382896	8.268467	Walking_Watch
12:38:03.924	5.652883	-0.50040346	9.308941	-0.13551374	-0.072390586	0.103732854	5.386884	-0.87348914	8.147934	Walking_Watch
12:38:03.947	5.652883	-0.50040346	9.308941	-0.13551374	-0.072390586	0.103732854	5.386884	-0.87348914	8.147934	Walking_Watch
12:38:03.968	5.652883	-0.50040346	9.308941	-0.13551374	-0.072390586	0.103732854	5.386884	-0.87348914	8.147934	Walking_Watch
12:38:03.991	5.652883	-0.50040346	9.308941	-0.13551374	-0.072390586	0.103732854	5.386884	-0.87348914	8.147934	Walking_Watch
12:38:04.014	5.652883	-0.50040346	9.308941	-0.13551374	-0.072390586	0.103732854	5.386884	-0.87348914	8.147934	Walking_Watch
12:38:04.037	5.652883	-0.50040346	9.308941	-0.13551374	-0.072390586	0.103732854	5.386884	-0.87348914	8.147934	Walking_Watch
12:38:04.058	5.652883	-0.50040346	9.308941	-0.13551374	-0.072390586	0.103732854	5.386884	-0.87348914	8.147934	Walking_Watch
12:38:04.081	5.652883	-0.50040346	9.308941	-0.13551374	-0.072390586	0.103732854	5.386884	-0.87348914	8.147934	Walking_Watch
12:38:04.104	4.644893	-2.1141446	8.581081	-0.111689985	-0.2721435	-0.15099794	5.3252096	-1.1467177	8.154601	Walking_Watch
12:38:04.127	4.644893	-2.1141446	8.581081	-0.111689985	-0.2721435	-0.15099794	5.3252096	-1.1467177	8.154601	Walking_Watch
12:38:04.148	4.644893	-2.1141446	8.581081	-0.111689985	-0.2721435	-0.15099794	5.3252096	-1.1467177	8.154601	Walking_Watch
12:38:04.170	4.644893	-2.1141446	8.581081	-0.111689985	-0.2721435	-0.15099794	5.3252096	-1.1467177	8.154601	Walking_Watch
12:38:04.191	4.644893	-2.1141446	8.581081	-0.111689985	-0.2721435	-0.15099794	5.3252096	-1.1467177	8.154601	Walking_Watch
12:38:04.213	4.644893	-2.1141446	8.581081	-0.111689985	-0.2721435	-0.15099794	5.3252096	-1.1467177	8.154601	Walking_Watch
12:38:04.236	4.644893	-2.1141446	8.581081	-0.111689985	-0.2721435	-0.15099794	5.3252096	-1.1467177	8.154601	Walking_Watch
12:38:04.258	4.644893	-2.1141446	8.581081	-0.111689985	-0.2721435	-0.15099794	5.3252096	-1.1467177	8.154601	Walking_Watch
12:38:04.281	4.1971636	-1.0510867	6.830866	0.037971996	0.09498649	0.012103073	5.1101723	-1.1515121	8.290387	Walking_Watch
12:38:04.304	4.1971636	-1.0510867	6.830866	0.037971996	0.09498649	0.012103073	5.1101723	-1.1515121	8.290387	Walking_Watch
12:38:04.327	4.1971636	-1.0510867	6.830866	0.037971996	0.09498649	0.012103073	5.1101723	-1.1515121	8.290387	Walking_Watch
12:38:04.351	4.1971636	-1.0510867	6.830866	0.037971996	0.09498649	0.012103073	5.1101723	-1.1515121	8.290387	Walking_Watch
12:38:04.373	4.1971636	-1.0510867	6.830866	0.037971996	0.09498649	0.012103073	5.1101723	-1.1515121	8.290387	Walking_Watch
12:38:04.395	4.1971636	-1.0510867	6.830866	0.037971996	0.09498649	0.012103073	5.1101723	-1.1515121	8.290387	Walking_Watch
12:38:04.417	4.1971636	-1.0510867	6.830866	0.037971996	0.09498649	0.012103073	5.1101723	-1.1515121	8.290387	Walking_Watch
12:38:04.440	4.1971636	-1.0510867	6.830866	0.037971996	0.09498649	0.012103073	5.1101723	-1.1515121	8.290387	Walking_Watch
12:38:04.463	5.7127395	-1.6065584	7.6449194	0.21206859	-0.23426989	0.06463748	5.051847	-1.0315887	8.341763	Walking_Watch
12:38:04.486	5.7127395	-1.6065584	7.6449194	0.21206859	-0.23426989	0.06463748	5.051847	-1.0315887	8.341763	Walking_Watch
12:38:04.511	5.7127395	-1.6065584	7.6449194	0.21206859	-0.23426989	0.06463748	5.051847	-1.0315887	8.341763	Walking_Watch
12:38:04.533	5.7127395	-1.6065584	7.6449194	0.21206859	-0.23426989	0.06463748	5.051847	-1.0315887	8.341763	Walking_Watch
12:38:04.556	5.7127395	-1.6065584	7.6449194	0.21206859	-0.23426989	0.06463748	5.051847	-1.0315887	8.341763	Walking_Watch
12:38:04.578	5.7127395	-1.6065584	7.6449194	0.21206859	-0.23426989	0.06463748	5.051847	-1.0315887	8.341763	Walking_Watch
12:38:04.600	5.7127395	-1.6065584	7.6449194	0.21206859	-0.23426989	0.06463748	5.051847	-1.0315887	8.341763	Walking_Watch
12:38:04.623	5.7127395	-1.6065584	7.6449194	0.21206859	-0.23426989	0.06463748	5.051847	-1.0315887	8.341763	Walking_Watch
12:38:04.645	7.4174633	0.2466103	9.522031	0.23222715	-0.15363567	-0.14916535	5.5600195	-0.74017817	8.044167	Walking_Watch
12:38:04.667	7.4174633	0.2466103	9.522031	0.23222715	-0.15363567	-0.14916535	5.5600195	-0.74017817	8.044167	Walking_Watch
12:38:04.688	7.4174633	0.2466103	9.522031	0.23222715	-0.15363567	-0.14916535	5.5600195	-0.74017817	8.044167	Walking_Watch
12:38:04.711	7.4174633	0.2466103	9.522031	0.23222715	-0.15363567	-0.14916535	5.5600195	-0.74017817	8.044167	Walking_Watch
12:38:04.734	7.4174633	0.2466103	9.522031	0.23222715	-0.15363567	-0.14916535	5.5600195	-0.74017817	8.044167	Walking_Watch
12:38:04.756	7.4174633	0.2466103	9.522031	0.23222715	-0.15363567	-0.14916535	5.5600195	-0.74017817	8.044167	Walking_Watch
12:38:04.779	7.4174633	0.2466103	9.522031	0.23222715	-0.15363567	-0.14916535	5.5600195	-0.74017817	8.044167	Walking_Watch
12:38:04.802	7.4174633	0.2466103	9.522031	0.23222715	-0.15363567	-0.14916535	5.5600195	-0.74017817	8.044167	Walking_Watch
12:38:04.825	3.9673133	0.35914123	7.4030976	-0.104359604	0.16767946	0.2613361	5.721305	-0.51704806	7.947932	Walking_Watch
12:38:04.847	3.9673133	0.35914123	7.4030976	-0.104359604	0.16767946	0.2613361	5.721305	-0.51704806	7.947932	Walking_Watch
12:38:04.869	3.9673133	0.35914123	7.4030976	-0.104359604	0.16767946	0.2613361	5.721305	-0.51704806	7.947932	Walking_Watch
12:38:04.892	3.9673133	0.35914123	7.4030976	-0.104359604	0.16767946	0.2613361	5.721305	-0.51704806	7.947932	Walking_Watch
12:38:04.914	3.9673133	0.35914123	7.4030976	-0.104359604	0.16767946	0.2613361	5.721305	-0.51704806	7.947932	Walking_Watch
12:38:04.935	3.9673133	0.35914123	7.4030976	-0.104359604	0.16767946	0.2613361	5.721305	-0.51704806	7.947932	Walking_Watch
12:38:04.957	3.9673133	0.35914123	7.4030976	-0.104359604	0.16767946	0.2613361	5.721305	-0.51704806	7.947932	Walking_Watch
12:38:04.978	3.9673133	0.35914123	7.4030976	-0.104359604	0.16767946	0.2613361	5.721305	-0.51704806	7.947932	Walking_Watch
12:38:05.001	4.8747435	-0.4070267	6.4166565	-0.25707594	0.12858407	-0.013553267	5.3818755	-0.756046	8.162976	Walking_Watch
12:38:05.024	4.8747435	-0.4070267	6.4166565	-0.25707594	0.12858407	-0.013553267	5.3818755	-0.756046	8.162976	Walking_Watch
12:38:05.046	4.8747435	-0.4070267	6.4166565	-0.25707594	0.12858407	-0.013553267	5.3818755	-0.756046	8.162976	Walking_Watch
12:38:05.069	4.8747435	-0.4070267	6.4166565	-0.25707594	0.12858407	-0.013553267	5.3818755	-0.756046	8.162976	Walking_Watch
12:38:05.091	4.8747435	-0.4070267	6.4166565	-0.25707594	0.12858407	-0.013553267	5.3818755	-0.756046	8.162976	Walking_Watch
12:38:05.113	4.8747435	-0.4070267	6.4166565	-0.25707594	0.12858407	-0.013553267	5.3818755	-0.756046	8.162976	Walking_Watch
12:38:05.136	4.8747435	-0.4070267	6.4166565	-0.25707594	0.12858407	-0.013553267	5.3818755	-0.756046	8.162976	Walking_Watch
12:38:05.157	4.8747435	-0.4070267	6.4166565	-0.25707594	0.12858407	-0.013553267	5.3818755	-0.756046	8.162976	Walking_Watch
12:38:05.179	6.7638264	-0.57462597	8.262642	-0.3169407	-0.13836403	-0.10579392	5.667018	-0.94248736	7.9477634	Walking_Watch
12:38:05.202	6.7638264	-0.57462597	8.262642	-0.3169407	-0.13836403	-0.10579392	5.667018	-0.94248736	7.9477634	Walking_Watch
12:38:05.223	6.7638264	-0.57462597	8.262642	-0.3169407	-0.13836403	-0.10579392	5.667018	-0.94248736	7.9477634	Walking_Watch
12:38:05.245	6.7638264	-0.57462597	8.262642	-0.3169407	-0.13836403	-0.10579392	5.667018	-0.94248736	7.9477634	Walking_Watch
12:38:05.267	6.7638264	-0.57462597	8.262642	-0.3169407	-0.13836403	-0.10579392	5.667018	-0.94248736	7.9477634	Walking_Watch
12:38:05.289	6.7638264	-0.57462597	8.262642	-0.3169407	-0.13836403	-0.10579392	5.667018	-0.94248736	7.9477634	Walking_Watch
12:38:05.312	6.7638264	-0.57462597	8.262642	-0.3169407	-0.13836403	-0.10579392	5.667018	-0.94248736	7.9477634	Walking_Watch
12:38:05.334	6.7638264	-0.57462597	8.262642	-0.3169407	-0.13836403	-0.10579392	5.667018	-0.94248736	7.9477634	Walking_Watch
12:38:05.358	5.834848	-2.0255566	8.502069	-0.29372784	-0.25442845	-0.25789934	5.8395343	-1.1908711	7.787937	Walking_Watch
12:38:05.380	5.834848	-2.0255566	8.502069	-0.29372784	-0.25442845	-0.25789934	5.8395343	-1.1908711	7.787937	Walking_Watch
12:38:05.401	5.834848	-2.0255566	8.502069	-0.29372784	-0.25442845	-0.25789934	5.8395343	-1.1908711	7.787937	Walking_Watch
12:38:05.423	5.834848	-2.0255566	8.502069	-0.29372784	-0.25442845	-0.25789934	5.8395343	-1.1908711	7.787937	Walking_Watch
12:38:05.444	5.834848	-2.0255566	8.502069	-0.29372784	-0.25442845	-0.25789934	5.8395343	-1.1908711	7.787937	Walking_Watch
12:38:05.467	5.834848	-2.0255566	8.502069	-0.29372784	-0.25442845	-0.25789934	5.8395343	-1.1908711	7.787937	Walking_Watch
12:38:05.488	5.834848	-2.0255566	8.502069	-0.29372784	-0.25442845	-0.25789934	5.8395343	-1.1908711	7.787937	Walking_Watch
12:38:05.510	5.834848	-2.0255566	8.502069	-0.29372784	-0.25442845	-0.25789934	5.8395343	-1.1908711	7.787937	Walking_Watch
12:38:05.532	5.834848	-2.0255566	8.502069	-0.29372784	-0.25442845	-0.25789934	5.8395343	-1.1908711	7.787937	Walking_Watch
12:38:05.554	4.3695517	-1.0510867	6.474119	0.1259366	0.25747666	-0.14611103	5.693791	-1.1751846	7.8974705	Walking_Watch
12:38:05.577	4.3695517	-1.0510867	6.474119	0.1259366	0.25747666	-0.14611103	5.693791	-1.1751846	7.8974705	Walking_Watch
12:38:05.601	4.3695517	-1.0510867	6.474119	0.1259366	0.25747666	-0.14611103	5.693791	-1.1751846	7.8974705	Walking_Watch
12:38:05.623	4.3695517	-1.0510867	6.474119	0.1259366	0.25747666	-0.14611103	5.693791	-1.1751846	7.8974705	Walking_Watch
12:38:05.646	4.3695517	-1.0510867	6.474119	0.1259366	0.25747666	-0.14611103	5.693791	-1.1751846	7.8974705	Walking_Watch
12:38:05.669	4.3695517	-1.0510867	6.474119	0.1259366	0.25747666	-0.14611103	5.693791	-1.1751846	7.8974705	Walking_Watch
12:38:05.692	4.3695517	-1.0510867	6.474119	0.1259366	0.25747666	-0.14611103	5.693791	-1.1751846	7.8974705	Walking_Watch
12:38:05.714	4.3695517	-1.0510867	6.474119	0.1259366	0.25747666	-0.14611103	5.693791	-1.1751846	7.8974705	Walking_Watch
12:38:05.736	5.262616	-1.4245936	8.018426	0.210236	0.09742995	-0.064865954	5.3808074	-0.8982393	8.149259	Walking_Watch
12:38:05.757	5.262616	-1.4245936	8.018426	0.210236	0.09742995	-0.064865954	5.3808074	-0.8982393	8.149259	Walking_Watch
12:38:05.779	5.262616	-1.4245936	8.018426	0.210236	0.09742995	-0.064865954	5.3808074	-0.8982393	8.149259	Walking_Watch
12:38:05.802	5.262616	-1.4245936	8.018426	0.210236	0.09742995	-0.064865954	5.3808074	-0.8982393	8.149259	Walking_Watch
12:38:05.824	5.262616	-1.4245936	8.018426	0.210236	0.09742995	-0.064865954	5.3808074	-0.8982393	8.149259	Walking_Watch
12:38:05.846	5.262616	-1.4245936	8.018426	0.210236	0.09742995	-0.064865954	5.3808074	-0.8982393	8.149259	Walking_Watch
12:38:05.869	5.262616	-1.4245936	8.018426	0.210236	0.09742995	-0.064865954	5.3808074	-0.8982393	8.149259	Walking_Watch
12:38:05.891	5.262616	-1.4245936	8.018426	0.210236	0.09742995	-0.064865954	5.3808074	-0.8982393	8.149259	Walking_Watch
12:38:05.914	7.058322	0.15562786	9.37598	0.17908186	0.061999768	-0.08930056	5.5465283	-0.6244424	8.063275	Walking_Watch
12:38:05.938	7.058322	0.15562786	9.37598	0.17908186	0.061999768	-0.08930056	5.5465283	-0.6244424	8.063275	Walking_Watch
12:38:05.959	7.058322	0.15562786	9.37598	0.17908186	0.061999768	-0.08930056	5.5465283	-0.6244424	8.063275	Walking_Watch
12:38:05.981	7.058322	0.15562786	9.37598	0.17908186	0.061999768	-0.08930056	5.5465283	-0.6244424	8.063275	Walking_Watch
12:38:06.002	7.058322	0.15562786	9.37598	0.17908186	0.061999768	-0.08930056	5.5465283	-0.6244424	8.063275	Walking_Watch
12:38:06.024	7.058322	0.15562786	9.37598	0.17908186	0.061999768	-0.08930056	5.5465283	-0.6244424	8.063275	Walking_Watch
12:38:06.045	7.058322	0.15562786	9.37598	0.17908186	0.061999768	-0.08930056	5.5465283	-0.6244424	8.063275	Walking_Watch
12:38:06.067	7.058322	0.15562786	9.37598	0.17908186	0.061999768	-0.08930056	5.5465283	-0.6244424	8.063275	Walking_Watch
12:38:06.088	3.1556542	0.62251145	7.16367	0.0049852715	0.080936596	0.33219647	5.411399	-0.47058207	8.164903	Walking_Watch
12:38:06.109	3.1556542	0.62251145	7.16367	0.0049852715	0.080936596	0.33219647	5.411399	-0.47058207	8.164903	Walking_Watch
12:38:06.131	3.1556542	0.62251145	7.16367	0.0049852715	0.080936596	0.33219647	5.411399	-0.47058207	8.164903	Walking_Watch
12:38:06.152	3.1556542	0.62251145	7.16367	0.0049852715	0.080936596	0.33219647	5.411399	-0.47058207	8.164903	Walking_Watch
12:38:06.174	3.1556542	0.62251145	7.16367	0.0049852715	0.080936596	0.33219647	5.411399	-0.47058207	8.164903	Walking_Watch
12:38:06.196	3.1556542	0.62251145	7.16367	0.0049852715	0.080936596	0.33219647	5.411399	-0.47058207	8.164903	Walking_Watch
12:38:06.218	3.1556542	0.62251145	7.16367	0.0049852715	0.080936596	0.33219647	5.411399	-0.47058207	8.164903	Walking_Watch
12:38:06.240	3.1556542	0.62251145	7.16367	0.0049852715	0.080936596	0.33219647	5.411399	-0.47058207	8.164903	Walking_Watch
12:38:06.262	4.6568646	-0.52913475	6.490879	-0.092753164	0.020460932	0.11839362	5.046546	-0.66741776	8.381961	Walking_Watch
12:38:06.283	4.6568646	-0.52913475	6.490879	-0.092753164	0.020460932	0.11839362	5.046546	-0.66741776	8.381961	Walking_Watch
12:38:06.305	4.6568646	-0.52913475	6.490879	-0.092753164	0.020460932	0.11839362	5.046546	-0.66741776	8.381961	Walking_Watch
12:38:06.326	4.6568646	-0.52913475	6.490879	-0.092753164	0.020460932	0.11839362	5.046546	-0.66741776	8.381961	Walking_Watch
12:38:06.347	4.6568646	-0.52913475	6.490879	-0.092753164	0.020460932	0.11839362	5.046546	-0.66741776	8.381961	Walking_Watch
12:38:06.369	4.6568646	-0.52913475	6.490879	-0.092753164	0.020460932	0.11839362	5.046546	-0.66741776	8.381961	Walking_Watch
12:38:06.392	4.6568646	-0.52913475	6.490879	-0.092753164	0.020460932	0.11839362	5.046546	-0.66741776	8.381961	Walking_Watch
12:38:06.413	4.6568646	-0.52913475	6.490879	-0.092753164	0.020460932	0.11839362	5.046546	-0.66741776	8.381961	Walking_Watch
12:38:06.435	6.402291	-0.5961744	8.408693	-0.30350167	0.23548551	0.22407332	5.4875364	-0.86192167	8.081732	Walking_Watch
12:38:06.460	6.402291	-0.5961744	8.408693	-0.30350167	0.23548551	0.22407332	5.4875364	-0.86192167	8.081732	Walking_Watch
12:38:06.482	6.402291	-0.5961744	8.408693	-0.30350167	0.23548551	0.22407332	5.4875364	-0.86192167	8.081732	Walking_Watch
12:38:06.505	6.402291	-0.5961744	8.408693	-0.30350167	0.23548551	0.22407332	5.4875364	-0.86192167	8.081732	Walking_Watch
12:38:06.527	6.402291	-0.5961744	8.408693	-0.30350167	0.23548551	0.22407332	5.4875364	-0.86192167	8.081732	Walking_Watch
12:38:06.548	6.402291	-0.5961744	8.408693	-0.30350167	0.23548551	0.22407332	5.4875364	-0.86192167	8.081732	Walking_Watch
12:38:06.571	6.402291	-0.5961744	8.408693	-0.30350167	0.23548551	0.22407332	5.4875364	-0.86192167	8.081732	Walking_Watch
12:38:06.594	6.402291	-0.5961744	8.408693	-0.30350167	0.23548551	0.22407332	5.4875364	-0.86192167	8.081732	Walking_Watch
12:38:06.616	3.6800003	-3.040729	10.166091	-0.092753164	-0.14202923	-0.8064564	5.099111	-1.2015384	8.290097	Walking_Watch
12:38:06.638	3.6800003	-3.040729	10.166091	-0.092753164	-0.14202923	-0.8064564	5.099111	-1.2015384	8.290097	Walking_Watch
12:38:06.660	3.6800003	-3.040729	10.166091	-0.092753164	-0.14202923	-0.8064564	5.099111	-1.2015384	8.290097	Walking_Watch
12:38:06.683	3.6800003	-3.040729	10.166091	-0.092753164	-0.14202923	-0.8064564	5.099111	-1.2015384	8.290097	Walking_Watch
12:38:06.705	3.6800003	-3.040729	10.166091	-0.092753164	-0.14202923	-0.8064564	5.099111	-1.2015384	8.290097	Walking_Watch
12:38:06.727	3.6800003	-3.040729	10.166091	-0.092753164	-0.14202923	-0.8064564	5.099111	-1.2015384	8.290097	Walking_Watch
12:38:06.749	3.6800003	-3.040729	10.166091	-0.092753164	-0.14202923	-0.8064564	5.099111	-1.2015384	8.290097	Walking_Watch
12:38:06.772	3.6800003	-3.040729	10.166091	-0.092753164	-0.14202923	-0.8064564	5.099111	-1.2015384	8.290097	Walking_Watch
12:38:06.794	3.7230973	-1.1995317	5.95935	-0.08908798	-0.09193827	-0.52912354	5.4408174	-1.2578886	8.061363	Walking_Watch
12:38:06.815	3.7230973	-1.1995317	5.95935	-0.08908798	-0.09193827	-0.52912354	5.4408174	-1.2578886	8.061363	Walking_Watch
12:38:06.837	3.7230973	-1.1995317	5.95935	-0.08908798	-0.09193827	-0.52912354	5.4408174	-1.2578886	8.061363	Walking_Watch
12:38:06.860	3.7230973	-1.1995317	5.95935	-0.08908798	-0.09193827	-0.52912354	5.4408174	-1.2578886	8.061363	Walking_Watch
12:38:06.882	3.7230973	-1.1995317	5.95935	-0.08908798	-0.09193827	-0.52912354	5.4408174	-1.2578886	8.061363	Walking_Watch
12:38:06.905	3.7230973	-1.1995317	5.95935	-0.08908798	-0.09193827	-0.52912354	5.4408174	-1.2578886	8.061363	Walking_Watch
12:38:06.929	3.7230973	-1.1995317	5.95935	-0.08908798	-0.09193827	-0.52912354	5.4408174	-1.2578886	8.061363	Walking_Watch
12:38:06.951	3.7230973	-1.1995317	5.95935	-0.08908798	-0.09193827	-0.52912354	5.4408174	-1.2578886	8.061363	Walking_Watch
12:38:06.974	3.7230973	-1.1995317	5.95935	-0.08908798	-0.09193827	-0.52912354	5.4408174	-1.2578886	8.061363	Walking_Watch
12:38:06.998	4.802915	-0.6560313	8.329682	0.049578436	0.3991974	-0.0850245	5.4226794	-0.9425682	8.116431	Walking_Watch
12:38:07.021	4.802915	-0.6560313	8.329682	0.049578436	0.3991974	-0.0850245	5.4226794	-0.9425682	8.116431	Walking_Watch
12:38:07.043	4.802915	-0.6560313	8.329682	0.049578436	0.3991974	-0.0850245	5.4226794	-0.9425682	8.116431	Walking_Watch
12:38:07.064	4.802915	-0.6560313	8.329682	0.049578436	0.3991974	-0.0850245	5.4226794	-0.9425682	8.116431	Walking_Watch
12:38:07.086	4.802915	-0.6560313	8.329682	0.049578436	0.3991974	-0.0850245	5.4226794	-0.9425682	8.116431	Walking_Watch
12:38:07.109	4.802915	-0.6560313	8.329682	0.049578436	0.3991974	-0.0850245	5.4226794	-0.9425682	8.116431	Walking_Watch
12:38:07.132	4.802915	-0.6560313	8.329682	0.049578436	0.3991974	-0.0850245	5.4226794	-0.9425682	8.116431	Walking_Watch
12:38:07.155	4.802915	-0.6560313	8.329682	0.2768203	0.38331488	-0.07708325	5.4226794	-0.9425682	8.116431	Walking_Watch
12:38:07.178	7.501263	0.6847626	10.972961	0.2768203	0.38331488	-0.07708325	5.066704	-0.10798633	8.395664	Walking_Watch
12:38:07.201	7.501263	0.6847626	10.972961	0.2768203	0.38331488	-0.07708325	5.066704	-0.10798633	8.395664	Walking_Watch
12:38:07.223	7.501263	0.6847626	10.972961	0.2768203	0.38331488	-0.07708325	5.066704	-0.10798633	8.395664	Walking_Watch
12:38:07.246	7.501263	0.6847626	10.972961	0.2768203	0.38331488	-0.07708325	5.066704	-0.10798633	8.395664	Walking_Watch
12:38:07.268	7.501263	0.6847626	10.972961	0.2768203	0.38331488	-0.07708325	5.066704	-0.10798633	8.395664	Walking_Watch
12:38:07.291	7.501263	0.6847626	10.972961	0.2768203	0.38331488	-0.07708325	5.066704	-0.10798633	8.395664	Walking_Watch
12:38:07.313	7.501263	0.6847626	10.972961	0.2768203	0.38331488	-0.07708325	5.066704	-0.10798633	8.395664	Walking_Watch
12:38:07.335	3.9146392	0.9984126	7.3480296	-0.028001452	0.36559978	0.28699243	5.294204	-0.19836818	8.252419	Walking_Watch
12:38:07.357	3.9146392	0.9984126	7.3480296	-0.028001452	0.36559978	0.28699243	5.294204	-0.19836818	8.252419	Walking_Watch
12:38:07.379	3.9146392	0.9984126	7.3480296	-0.028001452	0.36559978	0.28699243	5.294204	-0.19836818	8.252419	Walking_Watch
12:38:07.401	3.9146392	0.9984126	7.3480296	-0.028001452	0.36559978	0.28699243	5.294204	-0.19836818	8.252419	Walking_Watch
12:38:07.423	3.9146392	0.9984126	7.3480296	-0.028001452	0.36559978	0.28699243	5.294204	-0.19836818	8.252419	Walking_Watch
12:38:07.445	3.9146392	0.9984126	7.3480296	-0.028001452	0.36559978	0.28699243	5.294204	-0.19836818	8.252419	Walking_Watch
12:38:07.469	3.9146392	0.9984126	7.3480296	-0.028001452	0.36559978	0.28699243	5.294204	-0.19836818	8.252419	Walking_Watch
12:38:07.490	3.9146392	0.9984126	7.3480296	-0.028001452	0.36559978	0.28699243	5.294204	-0.19836818	8.252419	Walking_Watch
12:38:07.512	3.9146392	0.9984126	7.3480296	-0.028001452	0.36559978	0.28699243	5.294204	-0.19836818	8.252419	Walking_Watch
12:38:07.533	4.333637	0.083799616	7.084659	0.023922095	-0.05895155	0.12877834	4.71925	-0.21409276	8.593788	Walking_Watch
12:38:07.555	4.333637	0.083799616	7.084659	0.023922095	-0.05895155	0.12877834	4.71925	-0.21409276	8.593788	Walking_Watch
12:38:07.577	4.333637	0.083799616	7.084659	0.023922095	-0.05895155	0.12877834	4.71925	-0.21409276	8.593788	Walking_Watch
12:38:07.599	4.333637	0.083799616	7.084659	0.023922095	-0.05895155	0.12877834	4.71925	-0.21409276	8.593788	Walking_Watch
12:38:07.621	4.333637	0.083799616	7.084659	0.023922095	-0.05895155	0.12877834	4.71925	-0.21409276	8.593788	Walking_Watch
12:38:07.643	4.333637	0.083799616	7.084659	0.023922095	-0.05895155	0.12877834	4.71925	-0.21409276	8.593788	Walking_Watch
12:38:07.665	4.333637	0.083799616	7.084659	0.023922095	-0.05895155	0.12877834	4.71925	-0.21409276	8.593788	Walking_Watch
12:38:07.686	4.333637	0.083799616	7.084659	0.023922095	-0.05895155	0.12877834	4.71925	-0.21409276	8.593788	Walking_Watch
12:38:07.707	5.3512044	-0.87630457	10.343267	-0.20515238	-0.20067228	-0.38618106	5.123662	-0.30836907	8.356036	Walking_Watch
12:38:07.729	5.3512044	-0.87630457	10.343267	-0.20515238	-0.20067228	-0.38618106	5.123662	-0.30836907	8.356036	Walking_Watch
12:38:07.751	5.3512044	-0.87630457	10.343267	-0.20515238	-0.20067228	-0.38618106	5.123662	-0.30836907	8.356036	Walking_Watch
12:38:07.774	5.3512044	-0.87630457	10.343267	-0.20515238	-0.20067228	-0.38618106	5.123662	-0.30836907	8.356036	Walking_Watch
12:38:07.797	5.3512044	-0.87630457	10.343267	-0.20515238	-0.20067228	-0.38618106	5.123662	-0.30836907	8.356036	Walking_Watch
12:38:07.820	5.3512044	-0.87630457	10.343267	-0.20515238	-0.20067228	-0.38618106	5.123662	-0.30836907	8.356036	Walking_Watch
12:38:07.841	5.3512044	-0.87630457	10.343267	-0.20515238	-0.20067228	-0.38618106	5.123662	-0.30836907	8.356036	Walking_Watch
12:38:07.863	5.3512044	-0.87630457	10.343267	-0.20515238	-0.20067228	-0.38618106	5.123662	-0.30836907	8.356036	Walking_Watch
12:38:07.885	3.8954852	-0.7733508	7.8364615	-0.29433867	-0.29657814	-0.24934724	5.3244977	-0.5505033	8.216874	Walking_Watch
12:38:07.908	3.8954852	-0.7733508	7.8364615	-0.29433867	-0.29657814	-0.24934724	5.3244977	-0.5505033	8.216874	Walking_Watch
12:38:07.930	3.8954852	-0.7733508	7.8364615	-0.29433867	-0.29657814	-0.24934724	5.3244977	-0.5505033	8.216874	Walking_Watch
12:38:07.953	3.8954852	-0.7733508	7.8364615	-0.29433867	-0.29657814	-0.24934724	5.3244977	-0.5505033	8.216874	Walking_Watch
12:38:07.975	3.8954852	-0.7733508	7.8364615	-0.29433867	-0.29657814	-0.24934724	5.3244977	-0.5505033	8.216874	Walking_Watch
12:38:07.998	3.8954852	-0.7733508	7.8364615	-0.29433867	-0.29657814	-0.24934724	5.3244977	-0.5505033	8.216874	Walking_Watch
12:38:08.022	3.8954852	-0.7733508	7.8364615	-0.29433867	-0.29657814	-0.24934724	5.3244977	-0.5505033	8.216874	Walking_Watch
12:38:08.043	3.8954852	-0.7733508	7.8364615	-0.29433867	-0.29657814	-0.24934724	5.3244977	-0.5505033	8.216874	Walking_Watch
12:38:08.065	5.233885	-0.102953814	5.834848	0.019035172	0.13102755	-0.28111225	5.1292872	-0.568142	8.3389435	Walking_Watch
12:38:08.088	5.233885	-0.102953814	5.834848	0.019035172	0.13102755	-0.28111225	5.1292872	-0.568142	8.3389435	Walking_Watch
12:38:08.110	5.233885	-0.102953814	5.834848	0.019035172	0.13102755	-0.28111225	5.1292872	-0.568142	8.3389435	Walking_Watch
12:38:08.133	5.233885	-0.102953814	5.834848	0.019035172	0.13102755	-0.28111225	5.1292872	-0.568142	8.3389435	Walking_Watch
12:38:08.154	5.233885	-0.102953814	5.834848	0.019035172	0.13102755	-0.28111225	5.1292872	-0.568142	8.3389435	Walking_Watch
12:38:08.176	5.233885	-0.102953814	5.834848	0.019035172	0.13102755	-0.28111225	5.1292872	-0.568142	8.3389435	Walking_Watch
12:38:08.199	5.233885	-0.102953814	5.834848	0.019035172	0.13102755	-0.28111225	5.1292872	-0.568142	8.3389435	Walking_Watch
12:38:08.222	5.233885	-0.102953814	5.834848	0.019035172	0.13102755	-0.28111225	5.1292872	-0.568142	8.3389435	Walking_Watch
12:38:08.244	7.003254	-0.22745611	8.051947	0.24444444	-0.34727994	0.09884594	5.2566366	-0.26323447	8.274588	Walking_Watch
12:38:08.267	7.003254	-0.22745611	8.051947	0.24444444	-0.34727994	0.09884594	5.2566366	-0.26323447	8.274588	Walking_Watch
12:38:08.289	7.003254	-0.22745611	8.051947	0.24444444	-0.34727994	0.09884594	5.2566366	-0.26323447	8.274588	Walking_Watch
12:38:08.311	7.003254	-0.22745611	8.051947	0.24444444	-0.34727994	0.09884594	5.2566366	-0.26323447	8.274588	Walking_Watch
12:38:08.334	7.003254	-0.22745611	8.051947	0.24444444	-0.34727994	0.09884594	5.2566366	-0.26323447	8.274588	Walking_Watch
12:38:08.357	7.003254	-0.22745611	8.051947	0.24444444	-0.34727994	0.09884594	5.2566366	-0.26323447	8.274588	Walking_Watch
12:38:08.379	7.003254	-0.22745611	8.051947	0.24444444	-0.34727994	0.09884594	5.2566366	-0.26323447	8.274588	Walking_Watch
12:38:08.400	7.003254	-0.22745611	8.051947	0.24444444	-0.34727994	0.09884594	5.2566366	-0.26323447	8.274588	Walking_Watch
12:38:08.422	2.9090438	0.9984126	9.718362	0.2224533	-0.025964826	0.16787371	5.3529897	0.19930254	8.214386	Walking_Watch
12:38:08.444	2.9090438	0.9984126	9.718362	0.2224533	-0.025964826	0.16787371	5.3529897	0.19930254	8.214386	Walking_Watch
12:38:08.467	2.9090438	0.9984126	9.718362	0.2224533	-0.025964826	0.16787371	5.3529897	0.19930254	8.214386	Walking_Watch
12:38:08.490	2.9090438	0.9984126	9.718362	0.2224533	-0.025964826	0.16787371	5.3529897	0.19930254	8.214386	Walking_Watch
12:38:08.514	2.9090438	0.9984126	9.718362	0.2224533	-0.025964826	0.16787371	5.3529897	0.19930254	8.214386	Walking_Watch
12:38:08.539	2.9090438	0.9984126	9.718362	0.2224533	-0.025964826	0.16787371	5.3529897	0.19930254	8.214386	Walking_Watch
12:38:08.560	2.9090438	0.9984126	9.718362	0.2224533	-0.025964826	0.16787371	5.3529897	0.19930254	8.214386	Walking_Watch
12:38:08.582	2.9090438	0.9984126	9.718362	0.2224533	-0.025964826	0.16787371	5.3529897	0.19930254	8.214386	Walking_Watch
12:38:08.604	3.675212	0.4166038	7.6042166	-0.21492623	0.25747666	0.36823753	5.275426	0.057788756	8.266614	Walking_Watch
12:38:08.626	3.675212	0.4166038	7.6042166	-0.21492623	0.25747666	0.36823753	5.275426	0.057788756	8.266614	Walking_Watch
12:38:08.647	3.675212	0.4166038	7.6042166	-0.21492623	0.25747666	0.36823753	5.275426	0.057788756	8.266614	Walking_Watch
12:38:08.668	3.675212	0.4166038	7.6042166	-0.21492623	0.25747666	0.36823753	5.275426	0.057788756	8.266614	Walking_Watch
12:38:08.692	3.675212	0.4166038	7.6042166	-0.21492623	0.25747666	0.36823753	5.275426	0.057788756	8.266614	Walking_Watch
12:38:08.713	3.675212	0.4166038	7.6042166	-0.21492623	0.25747666	0.36823753	5.275426	0.057788756	8.266614	Walking_Watch
12:38:08.734	3.675212	0.4166038	7.6042166	-0.21492623	0.25747666	0.36823753	5.275426	0.057788756	8.266614	Walking_Watch
12:38:08.755	3.675212	0.4166038	7.6042166	-0.21492623	0.25747666	0.36823753	5.275426	0.057788756	8.266614	Walking_Watch
12:38:08.776	5.2506447	0.090982445	6.8524146	-0.06526423	0.018628336	0.020044321	5.22553	-0.34103844	8.291435	Walking_Watch
12:38:08.797	5.2506447	0.090982445	6.8524146	-0.06526423	0.018628336	0.020044321	5.22553	-0.34103844	8.291435	Walking_Watch
12:38:08.819	5.2506447	0.090982445	6.8524146	-0.06526423	0.018628336	0.020044321	5.22553	-0.34103844	8.291435	Walking_Watch
12:38:08.840	5.2506447	0.090982445	6.8524146	-0.06526423	0.018628336	0.020044321	5.22553	-0.34103844	8.291435	Walking_Watch
12:38:08.861	5.2506447	0.090982445	6.8524146	-0.06526423	0.018628336	0.020044321	5.22553	-0.34103844	8.291435	Walking_Watch
12:38:08.882	5.2506447	0.090982445	6.8524146	-0.06526423	0.018628336	0.020044321	5.22553	-0.34103844	8.291435	Walking_Watch
12:38:08.903	5.2506447	0.090982445	6.8524146	-0.06526423	0.018628336	0.020044321	5.22553	-0.34103844	8.291435	Walking_Watch
12:38:08.924	5.2506447	0.090982445	6.8524146	-0.06526423	0.018628336	0.020044321	5.22553	-0.34103844	8.291435	Walking_Watch
12:38:08.945	5.2506447	0.090982445	6.8524146	-0.06526423	0.018628336	0.020044321	5.22553	-0.34103844	8.291435	Walking_Watch
12:38:08.967	7.59464	-0.87630457	9.665688	-0.261352	-0.03085175	-0.06853113	5.6491632	-0.62912893	7.991337	Walking_Watch
12:38:08.989	7.59464	-0.87630457	9.665688	-0.261352	-0.03085175	-0.06853113	5.6491632	-0.62912893	7.991337	Walking_Watch
12:38:09.012	7.59464	-0.87630457	9.665688	-0.261352	-0.03085175	-0.06853113	5.6491632	-0.62912893	7.991337	Walking_Watch
12:38:09.035	7.59464	-0.87630457	9.665688	-0.261352	-0.03085175	-0.06853113	5.6491632	-0.62912893	7.991337	Walking_Watch
12:38:09.058	7.59464	-0.87630457	9.665688	-0.261352	-0.03085175	-0.06853113	5.6491632	-0.62912893	7.991337	Walking_Watch
12:38:09.081	7.59464	-0.87630457	9.665688	-0.261352	-0.03085175	-0.06853113	5.6491632	-0.62912893	7.991337	Walking_Watch
12:38:09.103	7.59464	-0.87630457	9.665688	-0.261352	-0.03085175	-0.06853113	5.6491632	-0.62912893	7.991337	Walking_Watch
12:38:09.126	7.59464	-0.87630457	9.665688	-0.261352	-0.03085175	-0.06853113	5.6491632	-0.62912893	7.991337	Walking_Watch
12:38:09.148	3.677606	-0.82123625	6.919454	0.040415455	0.18356195	-0.3067686	5.5098057	-0.6959053	8.082577	Walking_Watch
12:38:09.170	3.677606	-0.82123625	6.919454	0.040415455	0.18356195	-0.3067686	5.5098057	-0.6959053	8.082577	Walking_Watch
12:38:09.192	3.677606	-0.82123625	6.919454	0.040415455	0.18356195	-0.3067686	5.5098057	-0.6959053	8.082577	Walking_Watch
12:38:09.213	3.677606	-0.82123625	6.919454	0.040415455	0.18356195	-0.3067686	5.5098057	-0.6959053	8.082577	Walking_Watch
12:38:09.235	3.677606	-0.82123625	6.919454	0.040415455	0.18356195	-0.3067686	5.5098057	-0.6959053	8.082577	Walking_Watch
12:38:09.257	3.677606	-0.82123625	6.919454	0.040415455	0.18356195	-0.3067686	5.5098057	-0.6959053	8.082577	Walking_Watch
12:38:09.279	3.677606	-0.82123625	6.919454	0.040415455	0.18356195	-0.3067686	5.5098057	-0.6959053	8.082577	Walking_Watch
12:38:09.302	3.677606	-0.82123625	6.919454	0.040415455	0.18356195	-0.3067686	5.5098057	-0.6959053	8.082577	Walking_Watch
12:38:09.324	5.276982	-0.749408	6.1484976	-0.017005878	-0.07300145	-0.14733274	5.3894796	-0.6736995	8.165169	Walking_Watch
12:38:09.348	5.276982	-0.749408	6.1484976	-0.017005878	-0.07300145	-0.14733274	5.3894796	-0.6736995	8.165169	Walking_Watch
12:38:09.371	5.276982	-0.749408	6.1484976	-0.017005878	-0.07300145	-0.14733274	5.3894796	-0.6736995	8.165169	Walking_Watch
12:38:09.394	5.276982	-0.749408	6.1484976	-0.017005878	-0.07300145	-0.14733274	5.3894796	-0.6736995	8.165169	Walking_Watch
12:38:09.416	5.276982	-0.749408	6.1484976	-0.017005878	-0.07300145	-0.14733274	5.3894796	-0.6736995	8.165169	Walking_Watch
12:38:09.439	5.276982	-0.749408	6.1484976	-0.017005878	-0.07300145	-0.14733274	5.3894796	-0.6736995	8.165169	Walking_Watch
12:38:09.461	5.276982	-0.749408	6.1484976	-0.017005878	-0.07300145	-0.14733274	5.3894796	-0.6736995	8.165169	Walking_Watch
12:38:09.483	5.276982	-0.749408	6.1484976	-0.017005878	-0.07300145	-0.14733274	5.3894796	-0.6736995	8.165169	Walking_Watch
12:38:09.506	7.9418097	-1.175589	9.5483675	0.07767824	-0.037571266	-0.29821646	5.9884524	-0.7040086	7.7338934	Walking_Watch
12:38:09.528	7.9418097	-1.175589	9.5483675	0.07767824	-0.037571266	-0.29821646	5.9884524	-0.7040086	7.7338934	Walking_Watch
12:38:09.550	7.9418097	-1.175589	9.5483675	0.07767824	-0.037571266	-0.29821646	5.9884524	-0.7040086	7.7338934	Walking_Watch
12:38:09.573	7.9418097	-1.175589	9.5483675	0.07767824	-0.037571266	-0.29821646	5.9884524	-0.7040086	7.7338934	Walking_Watch
12:38:09.595	7.9418097	-1.175589	9.5483675	0.07767824	-0.037571266	-0.29821646	5.9884524	-0.7040086	7.7338934	Walking_Watch
12:38:09.617	7.9418097	-1.175589	9.5483675	0.07767824	-0.037571266	-0.29821646	5.9884524	-0.7040086	7.7338934	Walking_Watch
12:38:09.639	7.9418097	-1.175589	9.5483675	0.07767824	-0.037571266	-0.29821646	5.9884524	-0.7040086	7.7338934	Walking_Watch
12:38:09.661	7.9418097	-1.175589	9.5483675	0.07767824	-0.037571266	-0.29821646	5.9884524	-0.7040086	7.7338934	Walking_Watch
12:38:09.685	4.9274178	0.8140534	8.2027855	0.44236478	-0.08888395	0.12816747	5.9789762	-0.07906024	7.772769	Walking_Watch
12:38:09.707	4.9274178	0.8140534	8.2027855	0.44236478	-0.08888395	0.12816747	5.9789762	-0.07906024	7.772769	Walking_Watch
12:38:09.728	4.9274178	0.8140534	8.2027855	0.44236478	-0.08888395	0.12816747	5.9789762	-0.07906024	7.772769	Walking_Watch
12:38:09.750	4.9274178	0.8140534	8.2027855	0.44236478	-0.08888395	0.12816747	5.9789762	-0.07906024	7.772769	Walking_Watch
12:38:09.772	4.9274178	0.8140534	8.2027855	0.44236478	-0.08888395	0.12816747	5.9789762	-0.07906024	7.772769	Walking_Watch
12:38:09.794	4.9274178	0.8140534	8.2027855	0.44236478	-0.08888395	0.12816747	5.9789762	-0.07906024	7.772769	Walking_Watch
12:38:09.815	4.9274178	0.8140534	8.2027855	0.44236478	-0.08888395	0.12816747	5.9789762	-0.07906024	7.772769	Walking_Watch
12:38:09.839	4.9274178	0.8140534	8.2027855	0.44236478	-0.08888395	0.12816747	5.9789762	-0.07906024	7.772769	Walking_Watch
12:38:09.861	4.7789726	-0.47167215	6.577073	-0.067707695	0.07421707	0.5075148	5.5599523	-0.027842531	8.07815	Walking_Watch
12:38:09.884	4.7789726	-0.47167215	6.577073	-0.067707695	0.07421707	0.5075148	5.5599523	-0.027842531	8.07815	Walking_Watch
12:38:09.908	4.7789726	-0.47167215	6.577073	-0.067707695	0.07421707	0.5075148	5.5599523	-0.027842531	8.07815	Walking_Watch
12:38:09.932	4.7789726	-0.47167215	6.577073	-0.067707695	0.07421707	0.5075148	5.5599523	-0.027842531	8.07815	Walking_Watch
12:38:09.955	4.7789726	-0.47167215	6.577073	-0.067707695	0.07421707	0.5075148	5.5599523	-0.027842531	8.07815	Walking_Watch
12:38:09.977	4.7789726	-0.47167215	6.577073	-0.067707695	0.07421707	0.5075148	5.5599523	-0.027842531	8.07815	Walking_Watch
12:38:09.999	4.7789726	-0.47167215	6.577073	-0.067707695	0.07421707	0.5075148	5.5599523	-0.027842531	8.07815	Walking_Watch
12:38:10.021	4.7789726	-0.47167215	6.577073	-0.067707695	0.07421707	0.5075148	5.5599523	-0.027842531	8.07815	Walking_Watch
12:38:10.043	6.342434	-0.0047885496	7.151699	-0.10191614	-0.17562681	0.14466083	5.653392	-0.32504195	8.006487	Walking_Watch
12:38:10.065	6.342434	-0.0047885496	7.151699	-0.10191614	-0.17562681	0.14466083	5.653392	-0.32504195	8.006487	Walking_Watch
12:38:10.087	6.342434	-0.0047885496	7.151699	-0.10191614	-0.17562681	0.14466083	5.653392	-0.32504195	8.006487	Walking_Watch
12:38:10.109	6.342434	-0.0047885496	7.151699	-0.10191614	-0.17562681	0.14466083	5.653392	-0.32504195	8.006487	Walking_Watch
12:38:10.133	6.342434	-0.0047885496	7.151699	-0.10191614	-0.17562681	0.14466083	5.653392	-0.32504195	8.006487	Walking_Watch
12:38:10.155	6.342434	-0.0047885496	7.151699	-0.10191614	-0.17562681	0.14466083	5.653392	-0.32504195	8.006487	Walking_Watch
12:38:10.177	6.342434	-0.0047885496	7.151699	-0.10191614	-0.17562681	0.14466083	5.653392	-0.32504195	8.006487	Walking_Watch
12:38:10.198	6.342434	-0.0047885496	7.151699	-0.10191614	-0.17562681	0.14466083	5.653392	-0.32504195	8.006487	Walking_Watch
12:38:10.221	5.2745876	-2.3727264	9.797373	-0.21981314	-0.15363567	-0.17787603	5.6750813	-0.56334966	7.977872	Walking_Watch
12:38:10.244	5.2745876	-2.3727264	9.797373	-0.21981314	-0.15363567	-0.17787603	5.6750813	-0.56334966	7.977872	Walking_Watch
12:38:10.266	5.2745876	-2.3727264	9.797373	-0.21981314	-0.15363567	-0.17787603	5.6750813	-0.56334966	7.977872	Walking_Watch
12:38:10.288	5.2745876	-2.3727264	9.797373	-0.21981314	-0.15363567	-0.17787603	5.6750813	-0.56334966	7.977872	Walking_Watch
12:38:10.309	5.2745876	-2.3727264	9.797373	-0.21981314	-0.15363567	-0.17787603	5.6750813	-0.56334966	7.977872	Walking_Watch
12:38:10.332	5.2745876	-2.3727264	9.797373	-0.21981314	-0.15363567	-0.17787603	5.6750813	-0.56334966	7.977872	Walking_Watch
12:38:10.354	5.2745876	-2.3727264	9.797373	-0.21981314	-0.15363567	-0.17787603	5.6750813	-0.56334966	7.977872	Walking_Watch
12:38:10.377	5.2745876	-2.3727264	9.797373	-0.21981314	-0.15363567	-0.17787603	5.6750813	-0.56334966	7.977872	Walking_Watch
12:38:10.399	4.0750556	-1.1492519	7.1947956	-0.15445057	0.4303515	-0.33914444	5.517915	-0.758301	8.071429	Walking_Watch
12:38:10.420	4.0750556	-1.1492519	7.1947956	-0.15445057	0.4303515	-0.33914444	5.517915	-0.758301	8.071429	Walking_Watch
12:38:10.443	4.0750556	-1.1492519	7.1947956	-0.15445057	0.4303515	-0.33914444	5.517915	-0.758301	8.071429	Walking_Watch
12:38:10.466	4.0750556	-1.1492519	7.1947956	-0.15445057	0.4303515	-0.33914444	5.517915	-0.758301	8.071429	Walking_Watch
12:38:10.488	4.0750556	-1.1492519	7.1947956	-0.15445057	0.4303515	-0.33914444	5.517915	-0.758301	8.071429	Walking_Watch
12:38:10.510	4.0750556	-1.1492519	7.1947956	-0.15445057	0.4303515	-0.33914444	5.517915	-0.758301	8.071429	Walking_Watch
12:38:10.532	4.0750556	-1.1492519	7.1947956	-0.15445057	0.4303515	-0.33914444	5.517915	-0.758301	8.071429	Walking_Watch
12:38:10.554	4.0750556	-1.1492519	7.1947956	-0.15445057	0.4303515	-0.33914444	5.517915	-0.758301	8.071429	Walking_Watch
12:38:10.577	5.461341	-1.3407938	7.666468	-0.07687067	-0.19273104	-0.26706234	5.5169363	-0.6794544	8.079117	Walking_Watch
12:38:10.599	5.461341	-1.3407938	7.666468	-0.07687067	-0.19273104	-0.26706234	5.5169363	-0.6794544	8.079117	Walking_Watch
12:38:10.621	5.461341	-1.3407938	7.666468	-0.07687067	-0.19273104	-0.26706234	5.5169363	-0.6794544	8.079117	Walking_Watch
12:38:10.642	5.461341	-1.3407938	7.666468	-0.07687067	-0.19273104	-0.26706234	5.5169363	-0.6794544	8.079117	Walking_Watch
12:38:10.664	5.461341	-1.3407938	7.666468	-0.07687067	-0.19273104	-0.26706234	5.5169363	-0.6794544	8.079117	Walking_Watch
12:38:10.686	5.461341	-1.3407938	7.666468	-0.07687067	-0.19273104	-0.26706234	5.5169363	-0.6794544	8.079117	Walking_Watch
12:38:10.708	5.461341	-1.3407938	7.666468	-0.07687067	-0.19273104	-0.26706234	5.5169363	-0.6794544	8.079117	Walking_Watch
12:38:10.731	5.461341	-1.3407938	7.666468	-0.07687067	-0.19273104	-0.26706234	5.5169363	-0.6794544	8.079117	Walking_Watch
12:38:10.754	7.3815494	0.9577099	9.3592205	0.11799534	-0.18478979	-0.05936816	5.879455	-0.2600142	7.8444085	Walking_Watch
12:38:10.776	7.3815494	0.9577099	9.3592205	0.11799534	-0.18478979	-0.05936816	5.879455	-0.2600142	7.8444085	Walking_Watch
12:38:10.799	7.3815494	0.9577099	9.3592205	0.11799534	-0.18478979	-0.05936816	5.879455	-0.2600142	7.8444085	Walking_Watch
12:38:10.821	7.3815494	0.9577099	9.3592205	0.11799534	-0.18478979	-0.05936816	5.879455	-0.2600142	7.8444085	Walking_Watch
12:38:10.843	7.3815494	0.9577099	9.3592205	0.11799534	-0.18478979	-0.05936816	5.879455	-0.2600142	7.8444085	Walking_Watch
12:38:10.865	7.3815494	0.9577099	9.3592205	0.11799534	-0.18478979	-0.05936816	5.879455	-0.2600142	7.8444085	Walking_Watch
12:38:10.888	7.3815494	0.9577099	9.3592205	0.11799534	-0.18478979	-0.05936816	5.879455	-0.2600142	7.8444085	Walking_Watch
12:38:10.912	7.3815494	0.9577099	9.3592205	0.11799534	-0.18478979	-0.05936816	5.879455	-0.2600142	7.8444085	Walking_Watch
12:38:10.933	7.3815494	0.9577099	9.3592205	0.11799534	-0.18478979	-0.05936816	6.0944467	-0.111884065	7.682158	Walking_Watch
12:38:10.955	4.0535073	0.55786604	6.708758	-0.056101255	0.17989676	0.057917964	6.0944467	-0.111884065	7.682158	Walking_Watch
12:38:10.977	4.0535073	0.55786604	6.708758	-0.056101255	0.17989676	0.057917964	6.0944467	-0.111884065	7.682158	Walking_Watch
12:38:10.999	4.0535073	0.55786604	6.708758	-0.056101255	0.17989676	0.057917964	6.0944467	-0.111884065	7.682158	Walking_Watch
12:38:11.021	4.0535073	0.55786604	6.708758	-0.056101255	0.17989676	0.057917964	6.0944467	-0.111884065	7.682158	Walking_Watch
12:38:11.043	4.0535073	0.55786604	6.708758	-0.056101255	0.17989676	0.057917964	6.0944467	-0.111884065	7.682158	Walking_Watch
12:38:11.066	4.0535073	0.55786604	6.708758	-0.056101255	0.17989676	0.057917964	6.0944467	-0.111884065	7.682158	Walking_Watch
12:38:11.087	4.0535073	0.55786604	6.708758	-0.056101255	0.17989676	0.057917964	6.0944467	-0.111884065	7.682158	Walking_Watch
12:38:11.109	4.0535073	0.55786604	6.708758	-0.056101255	0.17989676	0.057917964	6.0944467	-0.111884065	7.682158	Walking_Watch
12:38:11.132	5.504438	-0.19154198	6.694392	-0.063431635	-0.028408289	0.19597352	5.803413	-0.38737538	7.895609	Walking_Watch
12:38:11.155	5.504438	-0.19154198	6.694392	-0.063431635	-0.028408289	0.19597352	5.803413	-0.38737538	7.895609	Walking_Watch
12:38:11.177	5.504438	-0.19154198	6.694392	-0.063431635	-0.028408289	0.19597352	5.803413	-0.38737538	7.895609	Walking_Watch
12:38:11.199	5.504438	-0.19154198	6.694392	-0.063431635	-0.028408289	0.19597352	5.803413	-0.38737538	7.895609	Walking_Watch
12:38:11.222	5.504438	-0.19154198	6.694392	-0.063431635	-0.028408289	0.19597352	5.803413	-0.38737538	7.895609	Walking_Watch
12:38:11.245	5.504438	-0.19154198	6.694392	-0.063431635	-0.028408289	0.19597352	5.803413	-0.38737538	7.895609	Walking_Watch
12:38:11.266	5.504438	-0.19154198	6.694392	-0.063431635	-0.028408289	0.19597352	5.803413	-0.38737538	7.895609	Walking_Watch
12:38:11.294	5.504438	-0.19154198	6.694392	-0.063431635	-0.028408289	0.19597352	5.803413	-0.38737538	7.895609	Walking_Watch
12:38:11.316	6.938608	-1.2210802	8.844451	-0.315719	-0.027186558	-0.20475408	6.035173	-0.47810823	7.714819	Walking_Watch
12:38:11.338	6.938608	-1.2210802	8.844451	-0.315719	-0.027186558	-0.20475408	6.035173	-0.47810823	7.714819	Walking_Watch
12:38:11.361	6.938608	-1.2210802	8.844451	-0.315719	-0.027186558	-0.20475408	6.035173	-0.47810823	7.714819	Walking_Watch
12:38:11.382	6.938608	-1.2210802	8.844451	-0.315719	-0.027186558	-0.20475408	6.035173	-0.47810823	7.714819	Walking_Watch
12:38:11.404	6.938608	-1.2210802	8.844451	-0.315719	-0.027186558	-0.20475408	6.035173	-0.47810823	7.714819	Walking_Watch
12:38:11.427	6.938608	-1.2210802	8.844451	-0.315719	-0.027186558	-0.20475408	6.035173	-0.47810823	7.714819	Walking_Watch
12:38:11.450	6.938608	-1.2210802	8.844451	-0.315719	-0.027186558	-0.20475408	6.035173	-0.47810823	7.714819	Walking_Watch
12:38:11.474	6.938608	-1.2210802	8.844451	0.041637186	-0.051010303	-0.07830498	6.035173	-0.47810823	7.714819	Walking_Watch
12:38:11.497	5.3105016	-1.0486923	6.840443	0.041637186	-0.051010303	-0.07830498	6.0661182	-0.55299395	7.685489	Walking_Watch
12:38:11.518	5.3105016	-1.0486923	6.840443	0.041637186	-0.051010303	-0.07830498	6.0661182	-0.55299395	7.685489	Walking_Watch
12:38:11.540	5.3105016	-1.0486923	6.840443	0.041637186	-0.051010303	-0.07830498	6.0661182	-0.55299395	7.685489	Walking_Watch
12:38:11.562	5.3105016	-1.0486923	6.840443	0.041637186	-0.051010303	-0.07830498	6.0661182	-0.55299395	7.685489	Walking_Watch
12:38:11.585	5.3105016	-1.0486923	6.840443	0.041637186	-0.051010303	-0.07830498	6.0661182	-0.55299395	7.685489	Walking_Watch
12:38:11.607	5.3105016	-1.0486923	6.840443	0.041637186	-0.051010303	-0.07830498	6.0661182	-0.55299395	7.685489	Walking_Watch
12:38:11.629	5.3105016	-1.0486923	6.840443	0.041637186	-0.051010303	-0.07830498	6.0661182	-0.55299395	7.685489	Walking_Watch
12:38:11.651	5.3105016	-1.0486923	6.840443	0.041637186	-0.051010303	-0.07830498	6.0661182	-0.55299395	7.685489	Walking_Watch
12:38:11.674	5.2841644	-0.44054657	6.055121	-0.007842899	-0.046123378	-0.075250655	5.895937	-0.7368027	7.8016253	Walking_Watch
12:38:11.698	5.2841644	-0.44054657	6.055121	-0.007842899	-0.046123378	-0.075250655	5.895937	-0.7368027	7.8016253	Walking_Watch
12:38:11.720	5.2841644	-0.44054657	6.055121	-0.007842899	-0.046123378	-0.075250655	5.895937	-0.7368027	7.8016253	Walking_Watch
12:38:11.742	5.2841644	-0.44054657	6.055121	-0.007842899	-0.046123378	-0.075250655	5.895937	-0.7368027	7.8016253	Walking_Watch
12:38:11.764	5.2841644	-0.44054657	6.055121	-0.007842899	-0.046123378	-0.075250655	5.895937	-0.7368027	7.8016253	Walking_Watch
12:38:11.785	5.2841644	-0.44054657	6.055121	-0.007842899	-0.046123378	-0.075250655	5.895937	-0.7368027	7.8016253	Walking_Watch
12:38:11.809	5.2841644	-0.44054657	6.055121	-0.007842899	-0.046123378	-0.075250655	5.895937	-0.7368027	7.8016253	Walking_Watch
12:38:11.833	8.135746	-0.75659084	6.5196104	0.07034785	-0.3271214	-0.09479835	6.210237	-0.5436038	7.570193	Walking_Watch
12:38:11.855	8.135746	-0.75659084	6.5196104	0.07034785	-0.3271214	-0.09479835	6.210237	-0.5436038	7.570193	Walking_Watch
12:38:11.877	8.135746	-0.75659084	6.5196104	0.07034785	-0.3271214	-0.09479835	6.210237	-0.5436038	7.570193	Walking_Watch
12:38:11.899	8.135746	-0.75659084	6.5196104	0.07034785	-0.3271214	-0.09479835	6.210237	-0.5436038	7.570193	Walking_Watch
12:38:11.921	8.135746	-0.75659084	6.5196104	0.07034785	-0.3271214	-0.09479835	6.210237	-0.5436038	7.570193	Walking_Watch
12:38:11.943	8.135746	-0.75659084	6.5196104	0.07034785	-0.3271214	-0.09479835	6.210237	-0.5436038	7.570193	Walking_Watch
12:38:11.967	8.135746	-0.75659084	6.5196104	0.07034785	-0.3271214	-0.09479835	6.210237	-0.5436038	7.570193	Walking_Watch
12:38:11.989	8.135746	-0.75659084	6.5196104	0.07034785	-0.3271214	-0.09479835	6.210237	-0.5436038	7.570193	Walking_Watch
12:38:12.015	5.4517636	0.62251145	9.862018	0.2365032	-0.33872783	-0.17421083	6.393738	-0.1307333	7.4346066	Walking_Watch
12:38:12.037	5.4517636	0.62251145	9.862018	0.2365032	-0.33872783	-0.17421083	6.393738	-0.1307333	7.4346066	Walking_Watch
12:38:12.060	5.4517636	0.62251145	9.862018	0.2365032	-0.33872783	-0.17421083	6.393738	-0.1307333	7.4346066	Walking_Watch
12:38:12.081	5.4517636	0.62251145	9.862018	0.2365032	-0.33872783	-0.17421083	6.393738	-0.1307333	7.4346066	Walking_Watch
12:38:12.104	5.4517636	0.62251145	9.862018	0.2365032	-0.33872783	-0.17421083	6.393738	-0.1307333	7.4346066	Walking_Watch
12:38:12.126	5.4517636	0.62251145	9.862018	0.2365032	-0.33872783	-0.17421083	6.393738	-0.1307333	7.4346066	Walking_Watch
12:38:12.148	5.4517636	0.62251145	9.862018	0.2365032	-0.33872783	-0.17421083	6.393738	-0.1307333	7.4346066	Walking_Watch
12:38:12.170	5.4517636	0.62251145	9.862018	0.2365032	-0.33872783	-0.17421083	6.393738	-0.1307333	7.4346066	Walking_Watch
12:38:12.191	5.4517636	0.62251145	9.862018	0.2365032	-0.33872783	-0.17421083	6.201539	0.10694383	7.596039	Walking_Watch
12:38:12.212	4.2019525	0.43575802	6.5818615	-0.26196283	0.08643438	0.38839605	6.201539	0.10694383	7.596039	Walking_Watch
12:38:12.234	4.2019525	0.43575802	6.5818615	-0.26196283	0.08643438	0.38839605	6.201539	0.10694383	7.596039	Walking_Watch
12:38:12.255	4.2019525	0.43575802	6.5818615	-0.26196283	0.08643438	0.38839605	6.201539	0.10694383	7.596039	Walking_Watch
12:38:12.277	4.2019525	0.43575802	6.5818615	-0.26196283	0.08643438	0.38839605	6.201539	0.10694383	7.596039	Walking_Watch
12:38:12.303	4.2019525	0.43575802	6.5818615	-0.26196283	0.08643438	0.38839605	6.201539	0.10694383	7.596039	Walking_Watch
12:38:12.326	4.2019525	0.43575802	6.5818615	-0.26196283	0.08643438	0.38839605	6.201539	0.10694383	7.596039	Walking_Watch
12:38:12.349	4.2019525	0.43575802	6.5818615	-0.26196283	0.08643438	0.38839605	6.201539	0.10694383	7.596039	Walking_Watch
12:38:12.372	4.2019525	0.43575802	6.5818615	-0.26196283	0.08643438	0.38839605	6.201539	0.10694383	7.596039	Walking_Watch
12:38:12.395	6.1915946	-0.011971374	6.23948	-0.03960789	-0.19578537	0.14832602	6.213949	-0.23083164	7.5831275	Walking_Watch
12:38:12.417	6.1915946	-0.011971374	6.23948	-0.03960789	-0.19578537	0.14832602	6.213949	-0.23083164	7.5831275	Walking_Watch
12:38:12.438	6.1915946	-0.011971374	6.23948	-0.03960789	-0.19578537	0.14832602	6.213949	-0.23083164	7.5831275	Walking_Watch
12:38:12.460	6.1915946	-0.011971374	6.23948	-0.03960789	-0.19578537	0.14832602	6.213949	-0.23083164	7.5831275	Walking_Watch
12:38:12.482	6.1915946	-0.011971374	6.23948	-0.03960789	-0.19578537	0.14832602	6.213949	-0.23083164	7.5831275	Walking_Watch
12:38:12.503	6.1915946	-0.011971374	6.23948	-0.03960789	-0.19578537	0.14832602	6.213949	-0.23083164	7.5831275	Walking_Watch
12:38:12.525	6.1915946	-0.011971374	6.23948	-0.03960789	-0.19578537	0.14832602	6.213949	-0.23083164	7.5831275	Walking_Watch
12:38:12.547	6.1915946	-0.011971374	6.23948	-0.03960789	-0.19578537	0.14832602	6.213949	-0.23083164	7.5831275	Walking_Watch
12:38:12.570	7.965752	-1.1109436	8.952193	-0.07564894	0.07971486	0.038981143	6.5200334	-0.31916985	7.318308	Walking_Watch
12:38:12.593	7.965752	-1.1109436	8.952193	-0.07564894	0.07971486	0.038981143	6.5200334	-0.31916985	7.318308	Walking_Watch
12:38:12.614	7.965752	-1.1109436	8.952193	-0.07564894	0.07971486	0.038981143	6.5200334	-0.31916985	7.318308	Walking_Watch
12:38:12.636	7.965752	-1.1109436	8.952193	-0.07564894	0.07971486	0.038981143	6.5200334	-0.31916985	7.318308	Walking_Watch
12:38:12.658	7.965752	-1.1109436	8.952193	-0.07564894	0.07971486	0.038981143	6.5200334	-0.31916985	7.318308	Walking_Watch
12:38:12.679	7.965752	-1.1109436	8.952193	-0.07564894	0.07971486	0.038981143	6.5200334	-0.31916985	7.318308	Walking_Watch
12:38:12.701	7.965752	-1.1109436	8.952193	-0.07564894	0.07971486	0.038981143	6.5200334	-0.31916985	7.318308	Walking_Watch
12:38:12.723	7.965752	-1.1109436	8.952193	-0.07564894	0.07971486	0.038981143	6.5200334	-0.31916985	7.318308	Walking_Watch
12:38:12.744	4.740664	-0.9577099	5.66246	-0.17766343	0.16767946	-0.13816978	6.3290195	-0.3850738	7.4810104	Walking_Watch
12:38:12.766	4.740664	-0.9577099	5.66246	-0.17766343	0.16767946	-0.13816978	6.3290195	-0.3850738	7.4810104	Walking_Watch
12:38:12.788	4.740664	-0.9577099	5.66246	-0.17766343	0.16767946	-0.13816978	6.3290195	-0.3850738	7.4810104	Walking_Watch
12:38:12.811	4.740664	-0.9577099	5.66246	-0.17766343	0.16767946	-0.13816978	6.3290195	-0.3850738	7.4810104	Walking_Watch
12:38:12.833	4.740664	-0.9577099	5.66246	-0.17766343	0.16767946	-0.13816978	6.3290195	-0.3850738	7.4810104	Walking_Watch
12:38:12.856	4.740664	-0.9577099	5.66246	-0.17766343	0.16767946	-0.13816978	6.3290195	-0.3850738	7.4810104	Walking_Watch
12:38:12.878	4.740664	-0.9577099	5.66246	-0.17766343	0.16767946	-0.13816978	6.3290195	-0.3850738	7.4810104	Walking_Watch
12:38:12.901	4.740664	-0.9577099	5.66246	-0.17766343	0.16767946	-0.13816978	6.3290195	-0.3850738	7.4810104	Walking_Watch
12:38:12.925	5.442187	-0.32083282	5.506832	0.06973699	0.14874263	-0.2786688	6.102475	-0.55919707	7.656203	Walking_Watch
12:38:12.947	5.442187	-0.32083282	5.506832	0.06973699	0.14874263	-0.2786688	6.102475	-0.55919707	7.656203	Walking_Watch
12:38:12.968	5.442187	-0.32083282	5.506832	0.06973699	0.14874263	-0.2786688	6.102475	-0.55919707	7.656203	Walking_Watch
12:38:12.990	5.442187	-0.32083282	5.506832	0.06973699	0.14874263	-0.2786688	6.102475	-0.55919707	7.656203	Walking_Watch
12:38:13.012	5.442187	-0.32083282	5.506832	0.06973699	0.14874263	-0.2786688	6.102475	-0.55919707	7.656203	Walking_Watch
12:38:13.035	5.442187	-0.32083282	5.506832	0.06973699	0.14874263	-0.2786688	6.102475	-0.55919707	7.656203	Walking_Watch
12:38:13.057	5.442187	-0.32083282	5.506832	0.06973699	0.14874263	-0.2786688	6.102475	-0.55919707	7.656203	Walking_Watch
12:38:13.080	5.442187	-0.32083282	5.506832	0.06973699	0.14874263	-0.2786688	6.102475	-0.55919707	7.656203	Walking_Watch
12:38:13.102	7.3671837	-0.045491222	9.229929	0.114941016	-0.0064171394	-0.47109133	6.3342133	-0.21485856	7.4834433	Walking_Watch
12:38:13.125	7.3671837	-0.045491222	9.229929	0.114941016	-0.0064171394	-0.47109133	6.3342133	-0.21485856	7.4834433	Walking_Watch
12:38:13.148	7.3671837	-0.045491222	9.229929	0.114941016	-0.0064171394	-0.47109133	6.3342133	-0.21485856	7.4834433	Walking_Watch
12:38:13.170	7.3671837	-0.045491222	9.229929	0.114941016	-0.0064171394	-0.47109133	6.3342133	-0.21485856	7.4834433	Walking_Watch
12:38:13.193	7.3671837	-0.045491222	9.229929	0.114941016	-0.0064171394	-0.47109133	6.3342133	-0.21485856	7.4834433	Walking_Watch
12:38:13.214	7.3671837	-0.045491222	9.229929	0.114941016	-0.0064171394	-0.47109133	6.3342133	-0.21485856	7.4834433	Walking_Watch
12:38:13.236	7.3671837	-0.045491222	9.229929	0.114941016	-0.0064171394	-0.47109133	6.3342133	-0.21485856	7.4834433	Walking_Watch
12:38:13.258	7.3671837	-0.045491222	9.229929	0.114941016	-0.0064171394	-0.47109133	6.3342133	-0.21485856	7.4834433	Walking_Watch
12:38:13.280	6.447782	1.2857256	7.8460383	0.29820058	-0.029019153	0.0890721	6.4392376	0.13541283	7.3951454	Walking_Watch
12:38:13.302	6.447782	1.2857256	7.8460383	0.29820058	-0.029019153	0.0890721	6.4392376	0.13541283	7.3951454	Walking_Watch
12:38:13.324	6.447782	1.2857256	7.8460383	0.29820058	-0.029019153	0.0890721	6.4392376	0.13541283	7.3951454	Walking_Watch
12:38:13.347	6.447782	1.2857256	7.8460383	0.29820058	-0.029019153	0.0890721	6.4392376	0.13541283	7.3951454	Walking_Watch
12:38:13.369	6.447782	1.2857256	7.8460383	0.29820058	-0.029019153	0.0890721	6.4392376	0.13541283	7.3951454	Walking_Watch
12:38:13.391	6.447782	1.2857256	7.8460383	0.29820058	-0.029019153	0.0890721	6.4392376	0.13541283	7.3951454	Walking_Watch
12:38:13.412	6.447782	1.2857256	7.8460383	0.29820058	-0.029019153	0.0890721	6.4392376	0.13541283	7.3951454	Walking_Watch
12:38:13.435	6.447782	1.2857256	7.8460383	0.29820058	-0.029019153	0.0890721	6.4392376	0.13541283	7.3951454	Walking_Watch
12:38:13.457	6.447782	1.2857256	7.8460383	0.29820058	-0.029019153	0.0890721	6.4392376	0.13541283	7.3951454	Walking_Watch
12:38:13.481	5.1045938	-0.117319465	5.6457	-0.006010303	-0.019856174	0.57898605	6.098876	0.20288959	7.676775	Walking_Watch
12:38:13.503	5.1045938	-0.117319465	5.6457	-0.006010303	-0.019856174	0.57898605	6.098876	0.20288959	7.676775	Walking_Watch
12:38:13.524	5.1045938	-0.117319465	5.6457	-0.006010303	-0.019856174	0.57898605	6.098876	0.20288959	7.676775	Walking_Watch
12:38:13.546	5.1045938	-0.117319465	5.6457	-0.006010303	-0.019856174	0.57898605	6.098876	0.20288959	7.676775	Walking_Watch
[truncated: 3,381 more rows]
