# Supplementary material for: Real-time Smartphone Activity Classification Using Inertial Sensors—Recognition of Scrolling, Typing, and Watching Videos While Sitting or Walking
Source: Sensors (Basel). 2020 Jan 24;20(3):655. doi: 10.3390/s20030655 (PMC7038357; doi:10.3390/s20030655)
Supplement: Supplementary file 1 [file sensors-20-00655-s001.zip › sensors-668083-supplementary/5Hz_data/6940/2019_09_15_12_03_46_Sitting_Read.csv]

time	accX	accY	accZ	rotX	rotY	rotZ	graX	graY	graZ	activity
12:18:02.554	-0.16520496	4.048719	8.980925	-0.5313544	-0.2513741	-0.1375589	-0.7693889	3.7306333	9.036636	Sitting_Read
12:18:02.616	-0.16520496	4.048719	8.980925	-0.5313544	-0.2513741	-0.1375589	-0.7693889	3.7306333	9.036636	Sitting_Read
12:18:02.641	-0.16520496	4.048719	8.980925	-0.5313544	-0.2513741	-0.1375589	-0.7693889	3.7306333	9.036636	Sitting_Read
12:18:02.661	-0.16520496	4.048719	8.980925	-0.5313544	-0.2513741	-0.1375589	-0.7693889	3.7306333	9.036636	Sitting_Read
12:18:02.683	-0.16520496	4.048719	8.980925	-0.5313544	-0.2513741	-0.1375589	-0.7693889	3.7306333	9.036636	Sitting_Read
12:18:02.704	-0.16520496	4.048719	8.980925	-0.5313544	-0.2513741	-0.1375589	-0.7693889	3.7306333	9.036636	Sitting_Read
12:18:02.726	0.13647367	3.0742488	8.985713	-0.027390586	0.26236355	0.10556545	-0.5361853	3.4325972	9.170613	Sitting_Read
12:18:02.747	0.13647367	3.0742488	8.985713	-0.027390586	0.26236355	0.10556545	-0.5361853	3.4325972	9.170613	Sitting_Read
12:18:02.768	0.13647367	3.0742488	8.985713	-0.027390586	0.26236355	0.10556545	-0.5361853	3.4325972	9.170613	Sitting_Read
12:18:02.789	0.13647367	3.0742488	8.985713	-0.027390586	0.26236355	0.10556545	-0.5361853	3.4325972	9.170613	Sitting_Read
12:18:02.811	0.13647367	3.0742488	8.985713	-0.027390586	0.26236355	0.10556545	-0.5361853	3.4325972	9.170613	Sitting_Read
12:18:02.832	0.13647367	3.0742488	8.985713	-0.027390586	0.26236355	0.10556545	-0.5361853	3.4325972	9.170613	Sitting_Read
12:18:02.853	0.13647367	3.0742488	8.985713	-0.027390586	0.26236355	0.10556545	-0.5361853	3.4325972	9.170613	Sitting_Read
12:18:02.875	0.13647367	3.0742488	8.985713	-0.027390586	0.26236355	0.10556545	-0.5361853	3.4325972	9.170613	Sitting_Read
12:18:02.896	0.13647367	3.0742488	8.985713	0.0501893	-0.3246779	0.014546535	-0.5361853	3.4325972	9.170613	Sitting_Read
12:18:02.918	-0.5770202	3.4142358	8.906702	0.0501893	-0.3246779	0.014546535	-0.71985525	3.4524806	9.15055	Sitting_Read
12:18:02.939	-0.5770202	3.4142358	8.906702	0.0501893	-0.3246779	0.014546535	-0.71985525	3.4524806	9.15055	Sitting_Read
12:18:02.960	-0.5770202	3.4142358	8.906702	0.0501893	-0.3246779	0.014546535	-0.71985525	3.4524806	9.15055	Sitting_Read
12:18:02.981	-0.5770202	3.4142358	8.906702	0.0501893	-0.3246779	0.014546535	-0.71985525	3.4524806	9.15055	Sitting_Read
12:18:03.002	-0.5770202	3.4142358	8.906702	0.0501893	-0.3246779	0.014546535	-0.71985525	3.4524806	9.15055	Sitting_Read
12:18:03.024	-0.5770202	3.4142358	8.906702	0.0501893	-0.3246779	0.014546535	-0.71985525	3.4524806	9.15055	Sitting_Read
12:18:03.046	-0.5770202	3.4142358	8.906702	0.0501893	-0.3246779	0.014546535	-0.71985525	3.4524806	9.15055	Sitting_Read
12:18:03.067	-0.5770202	3.4142358	8.906702	0.0501893	-0.3246779	0.014546535	-0.71985525	3.4524806	9.15055	Sitting_Read
12:18:03.090	-0.5243462	3.2729738	9.450203	-0.0011233811	0.087045245	-0.29516214	-0.58418816	3.4116817	9.175484	Sitting_Read
12:18:03.113	-0.5243462	3.2729738	9.450203	-0.0011233811	0.087045245	-0.29516214	-0.58418816	3.4116817	9.175484	Sitting_Read
12:18:03.137	-0.5243462	3.2729738	9.450203	-0.0011233811	0.087045245	-0.29516214	-0.58418816	3.4116817	9.175484	Sitting_Read
12:18:03.160	-0.5243462	3.2729738	9.450203	-0.0011233811	0.087045245	-0.29516214	-0.58418816	3.4116817	9.175484	Sitting_Read
12:18:03.183	-0.5243462	3.2729738	9.450203	-0.0011233811	0.087045245	-0.29516214	-0.58418816	3.4116817	9.175484	Sitting_Read
12:18:03.206	-0.5243462	3.2729738	9.450203	-0.0011233811	0.087045245	-0.29516214	-0.58418816	3.4116817	9.175484	Sitting_Read
12:18:03.229	-0.5243462	3.2729738	9.450203	-0.0011233811	0.087045245	-0.29516214	-0.58418816	3.4116817	9.175484	Sitting_Read
12:18:03.252	-0.5243462	3.2729738	9.450203	-0.0011233811	0.087045245	-0.29516214	-0.58418816	3.4116817	9.175484	Sitting_Read
12:18:03.276	-0.29210153	3.1676257	9.687236	-0.1605592	-0.12064894	-0.3751855	-0.41844842	3.2748559	9.234207	Sitting_Read
12:18:03.300	-0.29210153	3.1676257	9.687236	-0.1605592	-0.12064894	-0.3751855	-0.41844842	3.2748559	9.234207	Sitting_Read
12:18:03.323	-0.29210153	3.1676257	9.687236	-0.1605592	-0.12064894	-0.3751855	-0.41844842	3.2748559	9.234207	Sitting_Read
12:18:03.346	-0.29210153	3.1676257	9.687236	-0.1605592	-0.12064894	-0.3751855	-0.41844842	3.2748559	9.234207	Sitting_Read
12:18:03.373	-0.29210153	3.1676257	9.687236	-0.1605592	-0.12064894	-0.3751855	-0.41844842	3.2748559	9.234207	Sitting_Read
12:18:03.396	-0.29210153	3.1676257	9.687236	-0.1605592	-0.12064894	-0.3751855	-0.41844842	3.2748559	9.234207	Sitting_Read
12:18:03.419	-0.29210153	3.1676257	9.687236	-0.1605592	-0.12064894	-0.3751855	-0.41844842	3.2748559	9.234207	Sitting_Read
12:18:03.441	-0.28731298	3.1819913	8.813326	0.057519685	-0.12431413	-0.45887402	-0.38249785	3.2987883	9.227245	Sitting_Read
12:18:03.464	-0.28731298	3.1819913	8.813326	0.057519685	-0.12431413	-0.45887402	-0.38249785	3.2987883	9.227245	Sitting_Read
12:18:03.487	-0.28731298	3.1819913	8.813326	0.057519685	-0.12431413	-0.45887402	-0.38249785	3.2987883	9.227245	Sitting_Read
12:18:03.510	-0.28731298	3.1819913	8.813326	0.057519685	-0.12431413	-0.45887402	-0.38249785	3.2987883	9.227245	Sitting_Read
12:18:03.533	-0.28731298	3.1819913	8.813326	0.057519685	-0.12431413	-0.45887402	-0.38249785	3.2987883	9.227245	Sitting_Read
12:18:03.555	-0.28731298	3.1819913	8.813326	0.057519685	-0.12431413	-0.45887402	-0.38249785	3.2987883	9.227245	Sitting_Read
12:18:03.577	-0.28731298	3.1819913	8.813326	0.057519685	-0.12431413	-0.45887402	-0.38249785	3.2987883	9.227245	Sitting_Read
12:18:03.601	-0.28731298	3.1819913	8.813326	0.057519685	-0.12431413	-0.45887402	-0.38249785	3.2987883	9.227245	Sitting_Read
12:18:03.623	-0.3974496	3.0000262	8.79896	0.05935228	-0.16829643	-0.47781086	-0.30736545	3.3357904	9.216746	Sitting_Read
12:18:03.645	-0.3974496	3.0000262	8.79896	0.05935228	-0.16829643	-0.47781086	-0.30736545	3.3357904	9.216746	Sitting_Read
12:18:03.668	-0.3974496	3.0000262	8.79896	0.05935228	-0.16829643	-0.47781086	-0.30736545	3.3357904	9.216746	Sitting_Read
12:18:03.691	-0.3974496	3.0000262	8.79896	0.05935228	-0.16829643	-0.47781086	-0.30736545	3.3357904	9.216746	Sitting_Read
12:18:03.715	-0.3974496	3.0000262	8.79896	0.05935228	-0.16829643	-0.47781086	-0.30736545	3.3357904	9.216746	Sitting_Read
12:18:03.738	-0.3974496	3.0000262	8.79896	0.05935228	-0.16829643	-0.47781086	-0.30736545	3.3357904	9.216746	Sitting_Read
12:18:03.760	-0.3974496	3.0000262	8.79896	0.05935228	-0.16829643	-0.47781086	-0.30736545	3.3357904	9.216746	Sitting_Read
12:18:03.782	-0.3974496	3.0000262	8.79896	0.05935228	-0.16829643	-0.47781086	-0.30736545	3.3357904	9.216746	Sitting_Read
12:18:03.803	-0.51955765	3.0646718	8.976136	-0.012729821	-0.18417892	-0.4387155	-0.31503582	3.3062663	9.227119	Sitting_Read
12:18:03.825	-0.51955765	3.0646718	8.976136	-0.012729821	-0.18417892	-0.4387155	-0.31503582	3.3062663	9.227119	Sitting_Read
12:18:03.847	-0.51955765	3.0646718	8.976136	-0.012729821	-0.18417892	-0.4387155	-0.31503582	3.3062663	9.227119	Sitting_Read
12:18:03.869	-0.51955765	3.0646718	8.976136	-0.012729821	-0.18417892	-0.4387155	-0.31503582	3.3062663	9.227119	Sitting_Read
12:18:03.891	-0.51955765	3.0646718	8.976136	-0.012729821	-0.18417892	-0.4387155	-0.31503582	3.3062663	9.227119	Sitting_Read
12:18:03.913	-0.51955765	3.0646718	8.976136	-0.012729821	-0.18417892	-0.4387155	-0.31503582	3.3062663	9.227119	Sitting_Read
12:18:03.937	-0.51955765	3.0646718	8.976136	-0.012729821	-0.18417892	-0.4387155	-0.31503582	3.3062663	9.227119	Sitting_Read
12:18:03.962	-0.51955765	3.0646718	8.976136	-0.012729821	-0.18417892	-0.4387155	-0.31503582	3.3062663	9.227119	Sitting_Read
12:18:03.985	-0.57223165	3.110163	8.707977	-0.027390586	-0.10659904	-0.26584062	-0.29885525	3.3172438	9.223717	Sitting_Read
12:18:04.008	-0.57223165	3.110163	8.707977	-0.027390586	-0.10659904	-0.26584062	-0.29885525	3.3172438	9.223717	Sitting_Read
12:18:04.031	-0.57223165	3.110163	8.707977	-0.027390586	-0.10659904	-0.26584062	-0.29885525	3.3172438	9.223717	Sitting_Read
12:18:04.055	-0.57223165	3.110163	8.707977	-0.027390586	-0.10659904	-0.26584062	-0.29885525	3.3172438	9.223717	Sitting_Read
12:18:04.078	-0.57223165	3.110163	8.707977	-0.027390586	-0.10659904	-0.26584062	-0.29885525	3.3172438	9.223717	Sitting_Read
12:18:04.101	-0.57223165	3.110163	8.707977	-0.027390586	-0.10659904	-0.26584062	-0.29885525	3.3172438	9.223717	Sitting_Read
12:18:04.124	-0.57223165	3.110163	8.707977	-0.027390586	-0.10659904	-0.26584062	-0.29885525	3.3172438	9.223717	Sitting_Read
12:18:04.147	-0.57223165	3.110163	8.707977	-0.027390586	-0.10659904	-0.26584062	-0.29885525	3.3172438	9.223717	Sitting_Read
12:18:04.171	-1.0534809	3.1269228	9.356826	0.008650463	0.07116275	-0.007444615	-0.42059726	3.253894	9.241518	Sitting_Read
12:18:04.194	-1.0534809	3.1269228	9.356826	0.008650463	0.07116275	-0.007444615	-0.42059726	3.253894	9.241518	Sitting_Read
12:18:04.221	-1.0534809	3.1269228	9.356826	0.008650463	0.07116275	-0.007444615	-0.42059726	3.253894	9.241518	Sitting_Read
12:18:04.258	-1.0534809	3.1269228	9.356826	0.008650463	0.07116275	-0.007444615	-0.42059726	3.253894	9.241518	Sitting_Read
12:18:04.288	-1.0534809	3.1269228	9.356826	0.008650463	0.07116275	-0.007444615	-0.42059726	3.253894	9.241518	Sitting_Read
12:18:04.322	-1.0534809	3.1269228	9.356826	0.008650463	0.07116275	-0.007444615	-0.42059726	3.253894	9.241518	Sitting_Read
12:18:04.357	-0.84278476	3.1652312	8.480521	0.056908816	0.12369716	0.20330389	-0.64976186	3.2957025	9.213388	Sitting_Read
12:18:04.389	-0.84278476	3.1652312	8.480521	0.056908816	0.12369716	0.20330389	-0.64976186	3.2957025	9.213388	Sitting_Read
12:18:04.423	-0.84278476	3.1652312	8.480521	0.056908816	0.12369716	0.20330389	-0.64976186	3.2957025	9.213388	Sitting_Read
12:18:04.457	-0.84278476	3.1652312	8.480521	0.056908816	0.12369716	0.20330389	-0.64976186	3.2957025	9.213388	Sitting_Read
12:18:04.489	-0.84278476	3.1652312	8.480521	0.056908816	0.12369716	0.20330389	-0.64976186	3.2957025	9.213388	Sitting_Read
12:18:04.512	-0.84278476	3.1652312	8.480521	0.056908816	0.12369716	0.20330389	-0.64976186	3.2957025	9.213388	Sitting_Read
12:18:04.535	-0.7302538	3.15326	8.844451	0.025143825	0.20616397	0.38167655	-0.7100142	3.348505	9.189873	Sitting_Read
12:18:04.558	-0.7302538	3.15326	8.844451	0.025143825	0.20616397	0.38167655	-0.7100142	3.348505	9.189873	Sitting_Read
12:18:04.583	-0.7302538	3.15326	8.844451	0.025143825	0.20616397	0.38167655	-0.7100142	3.348505	9.189873	Sitting_Read
12:18:04.606	-0.7302538	3.15326	8.844451	0.025143825	0.20616397	0.38167655	-0.7100142	3.348505	9.189873	Sitting_Read
12:18:04.630	-0.7302538	3.15326	8.844451	0.025143825	0.20616397	0.38167655	-0.7100142	3.348505	9.189873	Sitting_Read
12:18:04.652	-0.7302538	3.15326	8.844451	0.025143825	0.20616397	0.38167655	-0.7100142	3.348505	9.189873	Sitting_Read
12:18:04.676	-0.7302538	3.15326	8.844451	0.025143825	0.20616397	0.38167655	-0.7100142	3.348505	9.189873	Sitting_Read
12:18:04.699	-0.7302538	3.15326	8.844451	-0.055490386	0.22754425	0.52461904	-0.78241444	3.3911066	9.168347	Sitting_Read
12:18:04.722	-0.56744313	3.2011454	8.712766	-0.055490386	0.22754425	0.52461904	-0.78241444	3.3911066	9.168347	Sitting_Read
12:18:04.745	-0.56744313	3.2011454	8.712766	-0.055490386	0.22754425	0.52461904	-0.78241444	3.3911066	9.168347	Sitting_Read
12:18:04.768	-0.56744313	3.2011454	8.712766	-0.055490386	0.22754425	0.52461904	-0.78241444	3.3911066	9.168347	Sitting_Read
12:18:04.790	-0.56744313	3.2011454	8.712766	-0.055490386	0.22754425	0.52461904	-0.78241444	3.3911066	9.168347	Sitting_Read
12:18:04.813	-0.56744313	3.2011454	8.712766	-0.055490386	0.22754425	0.52461904	-0.78241444	3.3911066	9.168347	Sitting_Read
12:18:04.836	-0.56744313	3.2011454	8.712766	-0.055490386	0.22754425	0.52461904	-0.78241444	3.3911066	9.168347	Sitting_Read
12:18:04.860	-0.56744313	3.2011454	8.712766	-0.055490386	0.22754425	0.52461904	-0.78241444	3.3911066	9.168347	Sitting_Read
12:18:04.883	-0.23942748	3.1652312	8.894731	-0.053046927	0.24525934	0.47819325	-0.78448933	3.3678823	9.176726	Sitting_Read
12:18:04.906	-0.23942748	3.1652312	8.894731	-0.053046927	0.24525934	0.47819325	-0.78448933	3.3678823	9.176726	Sitting_Read
12:18:04.929	-0.23942748	3.1652312	8.894731	-0.053046927	0.24525934	0.47819325	-0.78448933	3.3678823	9.176726	Sitting_Read
12:18:04.957	-0.23942748	3.1652312	8.894731	-0.053046927	0.24525934	0.47819325	-0.78448933	3.3678823	9.176726	Sitting_Read
12:18:04.980	-0.23942748	3.1652312	8.894731	-0.053046927	0.24525934	0.47819325	-0.78448933	3.3678823	9.176726	Sitting_Read
12:18:05.003	-0.23942748	3.1652312	8.894731	-0.053046927	0.24525934	0.47819325	-0.78448933	3.3678823	9.176726	Sitting_Read
12:18:05.026	-0.23942748	3.1652312	8.894731	-0.053046927	0.24525934	0.47819325	-0.78448933	3.3678823	9.176726	Sitting_Read
12:18:05.049	-0.23942748	3.1652312	8.894731	-0.053046927	0.24525934	0.47819325	-0.78448933	3.3678823	9.176726	Sitting_Read
12:18:05.072	-0.7015225	3.1700199	8.91149	-0.092753164	0.20799656	0.50812566	-0.74633044	3.3405306	9.189898	Sitting_Read
12:18:05.095	-0.7015225	3.1700199	8.91149	-0.092753164	0.20799656	0.50812566	-0.74633044	3.3405306	9.189898	Sitting_Read
12:18:05.118	-0.7015225	3.1700199	8.91149	-0.092753164	0.20799656	0.50812566	-0.74633044	3.3405306	9.189898	Sitting_Read
12:18:05.141	-0.7015225	3.1700199	8.91149	-0.092753164	0.20799656	0.50812566	-0.74633044	3.3405306	9.189898	Sitting_Read
12:18:05.165	-0.7015225	3.1700199	8.91149	-0.092753164	0.20799656	0.50812566	-0.74633044	3.3405306	9.189898	Sitting_Read
12:18:05.187	-0.7015225	3.1700199	8.91149	-0.092753164	0.20799656	0.50812566	-0.74633044	3.3405306	9.189898	Sitting_Read
12:18:05.211	-0.7015225	3.1700199	8.91149	-0.092753164	0.20799656	0.50812566	-0.74633044	3.3405306	9.189898	Sitting_Read
12:18:05.233	-0.7015225	3.1700199	8.91149	-0.092753164	0.20799656	0.50812566	-0.74633044	3.3405306	9.189898	Sitting_Read
12:18:05.257	-0.92658436	3.162837	8.966559	-0.025557991	0.2373181	0.5673796	-0.7236068	3.3326762	9.194565	Sitting_Read
12:18:05.279	-0.92658436	3.162837	8.966559	-0.025557991	0.2373181	0.5673796	-0.7236068	3.3326762	9.194565	Sitting_Read
12:18:05.303	-0.92658436	3.162837	8.966559	-0.025557991	0.2373181	0.5673796	-0.7236068	3.3326762	9.194565	Sitting_Read
12:18:05.325	-0.92658436	3.162837	8.966559	-0.025557991	0.2373181	0.5673796	-0.7236068	3.3326762	9.194565	Sitting_Read
12:18:05.349	-0.92658436	3.162837	8.966559	-0.025557991	0.2373181	0.5673796	-0.7236068	3.3326762	9.194565	Sitting_Read
12:18:05.372	-0.92658436	3.162837	8.966559	-0.025557991	0.2373181	0.5673796	-0.7236068	3.3326762	9.194565	Sitting_Read
12:18:05.394	-0.92658436	3.162837	8.966559	-0.025557991	0.2373181	0.5673796	-0.7236068	3.3326762	9.194565	Sitting_Read
12:18:05.418	-0.92658436	3.162837	8.966559	-0.025557991	0.2373181	0.5673796	-0.7236068	3.3326762	9.194565	Sitting_Read
12:18:05.441	-0.5506832	3.1029801	8.868394	0.054465353	0.23792896	0.6773353	-0.7024176	3.3968434	9.172701	Sitting_Read
12:18:05.464	-0.5506832	3.1029801	8.868394	0.054465353	0.23792896	0.6773353	-0.7024176	3.3968434	9.172701	Sitting_Read
12:18:05.485	-0.5506832	3.1029801	8.868394	0.054465353	0.23792896	0.6773353	-0.7024176	3.3968434	9.172701	Sitting_Read
12:18:05.508	-0.5506832	3.1029801	8.868394	0.054465353	0.23792896	0.6773353	-0.7024176	3.3968434	9.172701	Sitting_Read
12:18:05.532	-0.5506832	3.1029801	8.868394	0.054465353	0.23792896	0.6773353	-0.7024176	3.3968434	9.172701	Sitting_Read
12:18:05.554	-0.5506832	3.1029801	8.868394	0.054465353	0.23792896	0.6773353	-0.7024176	3.3968434	9.172701	Sitting_Read
12:18:05.577	-0.5506832	3.1029801	8.868394	0.054465353	0.23792896	0.6773353	-0.7024176	3.3968434	9.172701	Sitting_Read
12:18:05.601	-0.20351335	3.258608	9.050359	-0.08297932	0.09254303	0.565547	-0.7417868	3.4157076	9.162591	Sitting_Read
12:18:05.623	-0.20351335	3.258608	9.050359	-0.08297932	0.09254303	0.565547	-0.7417868	3.4157076	9.162591	Sitting_Read
12:18:05.646	-0.20351335	3.258608	9.050359	-0.08297932	0.09254303	0.565547	-0.7417868	3.4157076	9.162591	Sitting_Read
12:18:05.668	-0.20351335	3.258608	9.050359	-0.08297932	0.09254303	0.565547	-0.7417868	3.4157076	9.162591	Sitting_Read
12:18:05.692	-0.20351335	3.258608	9.050359	-0.08297932	0.09254303	0.565547	-0.7417868	3.4157076	9.162591	Sitting_Read
12:18:05.715	-0.20351335	3.258608	9.050359	-0.08297932	0.09254303	0.565547	-0.7417868	3.4157076	9.162591	Sitting_Read
12:18:05.738	-0.20351335	3.258608	9.050359	-0.08297932	0.09254303	0.565547	-0.7417868	3.4157076	9.162591	Sitting_Read
12:18:05.763	-0.20351335	3.258608	9.050359	-0.08297932	0.09254303	0.565547	-0.7417868	3.4157076	9.162591	Sitting_Read
12:18:05.786	-0.117319465	3.15326	9.002473	0.0031526757	-0.03573867	0.30104232	-0.5682756	3.376985	9.189309	Sitting_Read
12:18:05.809	-0.117319465	3.15326	9.002473	0.0031526757	-0.03573867	0.30104232	-0.5682756	3.376985	9.189309	Sitting_Read
12:18:05.832	-0.117319465	3.15326	9.002473	0.0031526757	-0.03573867	0.30104232	-0.5682756	3.376985	9.189309	Sitting_Read
12:18:05.855	-0.117319465	3.15326	9.002473	0.0031526757	-0.03573867	0.30104232	-0.5682756	3.376985	9.189309	Sitting_Read
12:18:05.879	-0.117319465	3.15326	9.002473	0.0031526757	-0.03573867	0.30104232	-0.5682756	3.376985	9.189309	Sitting_Read
12:18:05.902	-0.117319465	3.15326	9.002473	0.0031526757	-0.03573867	0.30104232	-0.5682756	3.376985	9.189309	Sitting_Read
12:18:05.925	-0.117319465	3.15326	9.002473	0.0031526757	-0.03573867	0.30104232	-0.5682756	3.376985	9.189309	Sitting_Read
12:18:05.948	-0.117319465	3.15326	9.002473	0.0031526757	-0.03573867	0.30104232	-0.5682756	3.376985	9.189309	Sitting_Read
12:18:05.971	-0.27294734	3.3998702	8.803748	-0.01150809	0.10659293	0.060361426	-0.4340341	3.375602	9.197135	Sitting_Read
12:18:05.995	-0.27294734	3.3998702	8.803748	-0.01150809	0.10659293	0.060361426	-0.4340341	3.375602	9.197135	Sitting_Read
12:18:06.018	-0.27294734	3.3998702	8.803748	-0.01150809	0.10659293	0.060361426	-0.4340341	3.375602	9.197135	Sitting_Read
12:18:06.041	-0.27294734	3.3998702	8.803748	-0.01150809	0.10659293	0.060361426	-0.4340341	3.375602	9.197135	Sitting_Read
12:18:06.064	-0.27294734	3.3998702	8.803748	-0.01150809	0.10659293	0.060361426	-0.4340341	3.375602	9.197135	Sitting_Read
12:18:06.087	-0.27294734	3.3998702	8.803748	-0.01150809	0.10659293	0.060361426	-0.4340341	3.375602	9.197135	Sitting_Read
12:18:06.110	-0.27294734	3.3998702	8.803748	-0.01150809	0.10659293	0.060361426	-0.4340341	3.375602	9.197135	Sitting_Read
12:18:06.132	-0.27294734	3.3998702	8.803748	-0.01150809	0.10659293	0.060361426	-0.4340341	3.375602	9.197135	Sitting_Read
12:18:06.155	-0.23224466	3.1077688	8.447001	0.24444444	0.035121698	-0.14916535	-0.35367024	3.46521	9.167202	Sitting_Read
12:18:06.178	-0.23224466	3.1077688	8.447001	0.24444444	0.035121698	-0.14916535	-0.35367024	3.46521	9.167202	Sitting_Read
12:18:06.200	-0.23224466	3.1077688	8.447001	0.24444444	0.035121698	-0.14916535	-0.35367024	3.46521	9.167202	Sitting_Read
12:18:06.224	-0.23224466	3.1077688	8.447001	0.24444444	0.035121698	-0.14916535	-0.35367024	3.46521	9.167202	Sitting_Read
12:18:06.248	-0.23224466	3.1077688	8.447001	0.24444444	0.035121698	-0.14916535	-0.35367024	3.46521	9.167202	Sitting_Read
12:18:06.271	-0.23224466	3.1077688	8.447001	0.24444444	0.035121698	-0.14916535	-0.35367024	3.46521	9.167202	Sitting_Read
12:18:06.293	-0.23224466	3.1077688	8.447001	0.24444444	0.035121698	-0.14916535	-0.35367024	3.46521	9.167202	Sitting_Read
12:18:06.315	-0.4285752	4.0535073	8.329682	0.1503712	-0.0027519478	-0.23163216	-0.35367024	3.46521	9.167202	Sitting_Read
12:18:06.336	-0.4285752	4.0535073	8.329682	0.1503712	-0.0027519478	-0.23163216	-0.29182038	3.7419717	9.059959	Sitting_Read
12:18:06.357	-0.4285752	4.0535073	8.329682	0.1503712	-0.0027519478	-0.23163216	-0.29182038	3.7419717	9.059959	Sitting_Read
12:18:06.379	-0.4285752	4.0535073	8.329682	0.1503712	-0.0027519478	-0.23163216	-0.29182038	3.7419717	9.059959	Sitting_Read
12:18:06.402	-0.4285752	4.0535073	8.329682	0.1503712	-0.0027519478	-0.23163216	-0.29182038	3.7419717	9.059959	Sitting_Read
12:18:06.425	-0.4285752	4.0535073	8.329682	0.1503712	-0.0027519478	-0.23163216	-0.29182038	3.7419717	9.059959	Sitting_Read
12:18:06.447	-0.4285752	4.0535073	8.329682	0.1503712	-0.0027519478	-0.23163216	-0.29182038	3.7419717	9.059959	Sitting_Read
12:18:06.471	-0.4285752	4.0535073	8.329682	0.1503712	-0.0027519478	-0.23163216	-0.29182038	3.7419717	9.059959	Sitting_Read
12:18:06.493	-0.4285752	4.0535073	8.329682	0.1503712	-0.0027519478	-0.23163216	-0.29182038	3.7419717	9.059959	Sitting_Read
12:18:06.516	-0.22266756	3.8883023	8.27222	0.08745208	-0.072390586	-0.32692713	-0.4293727	3.9191887	8.979197	Sitting_Read
12:18:06.540	-0.22266756	3.8883023	8.27222	0.08745208	-0.072390586	-0.32692713	-0.4293727	3.9191887	8.979197	Sitting_Read
12:18:06.563	-0.22266756	3.8883023	8.27222	0.08745208	-0.072390586	-0.32692713	-0.4293727	3.9191887	8.979197	Sitting_Read
12:18:06.585	-0.22266756	3.8883023	8.27222	0.08745208	-0.072390586	-0.32692713	-0.4293727	3.9191887	8.979197	Sitting_Read
12:18:06.606	-0.22266756	3.8883023	8.27222	0.08745208	-0.072390586	-0.32692713	-0.4293727	3.9191887	8.979197	Sitting_Read
12:18:06.628	-0.22266756	3.8883023	8.27222	0.08745208	-0.072390586	-0.32692713	-0.4293727	3.9191887	8.979197	Sitting_Read
12:18:06.649	-0.22266756	3.8883023	8.27222	0.08745208	-0.072390586	-0.32692713	-0.4293727	3.9191887	8.979197	Sitting_Read
12:18:06.672	-0.22266756	3.8883023	8.27222	0.08745208	-0.072390586	-0.32692713	-0.4293727	3.9191887	8.979197	Sitting_Read
12:18:06.695	-0.409421	3.6608462	8.786988	0.08561949	-0.13469884	-0.45154363	-0.5103962	3.912536	8.977858	Sitting_Read
12:18:06.717	-0.409421	3.6608462	8.786988	0.08561949	-0.13469884	-0.45154363	-0.5103962	3.912536	8.977858	Sitting_Read
12:18:06.738	-0.409421	3.6608462	8.786988	0.08561949	-0.13469884	-0.45154363	-0.5103962	3.912536	8.977858	Sitting_Read
12:18:06.759	-0.409421	3.6608462	8.786988	0.08561949	-0.13469884	-0.45154363	-0.5103962	3.912536	8.977858	Sitting_Read
12:18:06.780	-0.409421	3.6608462	8.786988	0.08561949	-0.13469884	-0.45154363	-0.5103962	3.912536	8.977858	Sitting_Read
12:18:06.800	-0.409421	3.6608462	8.786988	0.08561949	-0.13469884	-0.45154363	-0.5103962	3.912536	8.977858	Sitting_Read
12:18:06.821	-0.409421	3.6608462	8.786988	0.08561949	-0.13469884	-0.45154363	-0.5103962	3.912536	8.977858	Sitting_Read
12:18:06.843	-0.409421	3.6608462	8.786988	0.08561949	-0.13469884	-0.45154363	-0.5103962	3.912536	8.977858	Sitting_Read
12:18:06.864	-0.35435268	3.929005	8.861211	0.11860621	-0.22938295	-0.59570783	-0.6082475	4.0112185	8.928075	Sitting_Read
12:18:06.885	-0.35435268	3.929005	8.861211	0.11860621	-0.22938295	-0.59570783	-0.6082475	4.0112185	8.928075	Sitting_Read
12:18:06.907	-0.35435268	3.929005	8.861211	0.11860621	-0.22938295	-0.59570783	-0.6082475	4.0112185	8.928075	Sitting_Read
12:18:06.928	-0.35435268	3.929005	8.861211	0.11860621	-0.22938295	-0.59570783	-0.6082475	4.0112185	8.928075	Sitting_Read
12:18:06.951	-0.35435268	3.929005	8.861211	0.11860621	-0.22938295	-0.59570783	-0.6082475	4.0112185	8.928075	Sitting_Read
12:18:06.974	-0.35435268	3.929005	8.861211	0.11860621	-0.22938295	-0.59570783	-0.6082475	4.0112185	8.928075	Sitting_Read
12:18:06.995	-0.35435268	3.929005	8.861211	0.11860621	-0.22938295	-0.59570783	-0.6082475	4.0112185	8.928075	Sitting_Read
12:18:07.017	-0.35435268	3.929005	8.861211	0.11860621	-0.22938295	-0.59570783	-0.6082475	4.0112185	8.928075	Sitting_Read
12:18:07.038	-0.72546524	3.9673133	8.573898	0.114941016	-0.29291293	-0.66962254	-0.6453417	4.108017	8.881333	Sitting_Read
12:18:07.060	-0.72546524	3.9673133	8.573898	0.114941016	-0.29291293	-0.66962254	-0.6453417	4.108017	8.881333	Sitting_Read
12:18:07.082	-0.72546524	3.9673133	8.573898	0.114941016	-0.29291293	-0.66962254	-0.6453417	4.108017	8.881333	Sitting_Read
12:18:07.103	-0.72546524	3.9673133	8.573898	0.114941016	-0.29291293	-0.66962254	-0.6453417	4.108017	8.881333	Sitting_Read
12:18:07.125	-0.72546524	3.9673133	8.573898	0.114941016	-0.29291293	-0.66962254	-0.6453417	4.108017	8.881333	Sitting_Read
12:18:07.147	-0.72546524	3.9673133	8.573898	0.114941016	-0.29291293	-0.66962254	-0.6453417	4.108017	8.881333	Sitting_Read
12:18:07.168	-0.72546524	3.9673133	8.573898	0.114941016	-0.29291293	-0.66962254	-0.6453417	4.108017	8.881333	Sitting_Read
12:18:07.189	-0.72546524	3.9673133	8.573898	0.114941016	-0.29291293	-0.66962254	-0.6453417	4.108017	8.881333	Sitting_Read
12:18:07.210	-0.72546524	3.9673133	8.573898	0.114941016	-0.29291293	-0.66962254	-0.6453417	4.108017	8.881333	Sitting_Read
12:18:07.231	-1.2569942	3.6369035	8.772623	-0.028001452	-0.20128316	-0.64579874	-0.79885894	4.0823774	8.880674	Sitting_Read
12:18:07.253	-1.2569942	3.6369035	8.772623	-0.028001452	-0.20128316	-0.64579874	-0.79885894	4.0823774	8.880674	Sitting_Read
12:18:07.274	-1.2569942	3.6369035	8.772623	-0.028001452	-0.20128316	-0.64579874	-0.79885894	4.0823774	8.880674	Sitting_Read
12:18:07.295	-1.2569942	3.6369035	8.772623	-0.028001452	-0.20128316	-0.64579874	-0.79885894	4.0823774	8.880674	Sitting_Read
12:18:07.315	-1.2569942	3.6369035	8.772623	-0.028001452	-0.20128316	-0.64579874	-0.79885894	4.0823774	8.880674	Sitting_Read
12:18:07.338	-1.2569942	3.6369035	8.772623	-0.028001452	-0.20128316	-0.64579874	-0.79885894	4.0823774	8.880674	Sitting_Read
12:18:07.359	-1.2569942	3.6369035	8.772623	-0.028001452	-0.20128316	-0.64579874	-0.79885894	4.0823774	8.880674	Sitting_Read
12:18:07.380	-1.2569942	3.6369035	8.772623	-0.028001452	-0.20128316	-0.64579874	-0.79885894	4.0823774	8.880674	Sitting_Read
12:18:07.401	-1.3072741	3.9936504	8.442213	0.0764565	-0.17501594	-0.5999839	-1.030333	4.0831513	8.856446	Sitting_Read
12:18:07.423	-1.3072741	3.9936504	8.442213	0.0764565	-0.17501594	-0.5999839	-1.030333	4.0831513	8.856446	Sitting_Read
12:18:07.444	-1.3072741	3.9936504	8.442213	0.0764565	-0.17501594	-0.5999839	-1.030333	4.0831513	8.856446	Sitting_Read
12:18:07.465	-1.3072741	3.9936504	8.442213	0.0764565	-0.17501594	-0.5999839	-1.030333	4.0831513	8.856446	Sitting_Read
12:18:07.486	-1.3072741	3.9936504	8.442213	0.0764565	-0.17501594	-0.5999839	-1.030333	4.0831513	8.856446	Sitting_Read
12:18:07.508	-1.3072741	3.9936504	8.442213	0.0764565	-0.17501594	-0.5999839	-1.030333	4.0831513	8.856446	Sitting_Read
12:18:07.529	-1.3072741	3.9936504	8.442213	0.0764565	-0.17501594	-0.5999839	-1.030333	4.0831513	8.856446	Sitting_Read
12:18:07.550	-1.3072741	3.9936504	8.442213	0.0764565	-0.17501594	-0.5999839	-1.030333	4.0831513	8.856446	Sitting_Read
12:18:07.572	-1.3072741	3.9936504	8.442213	0.0764565	-0.17501594	-0.5999839	-1.030333	4.0831513	8.856446	Sitting_Read
12:18:07.593	-1.376708	3.8380225	8.425453	0.15709071	-0.2605371	-0.5596668	-1.1697874	4.0826187	8.8393545	Sitting_Read
12:18:07.614	-1.376708	3.8380225	8.425453	0.15709071	-0.2605371	-0.5596668	-1.1697874	4.0826187	8.8393545	Sitting_Read
12:18:07.636	-1.376708	3.8380225	8.425453	0.15709071	-0.2605371	-0.5596668	-1.1697874	4.0826187	8.8393545	Sitting_Read
12:18:07.657	-1.376708	3.8380225	8.425453	0.15709071	-0.2605371	-0.5596668	-1.1697874	4.0826187	8.8393545	Sitting_Read
12:18:07.679	-1.376708	3.8380225	8.425453	0.15709071	-0.2605371	-0.5596668	-1.1697874	4.0826187	8.8393545	Sitting_Read
12:18:07.701	-1.376708	3.8380225	8.425453	0.15709071	-0.2605371	-0.5596668	-1.1697874	4.0826187	8.8393545	Sitting_Read
12:18:07.722	-1.376708	3.8380225	8.425453	0.15709071	-0.2605371	-0.5596668	-1.1697874	4.0826187	8.8393545	Sitting_Read
12:18:07.743	-1.376708	3.8380225	8.425453	0.15709071	-0.2605371	-0.5596668	-1.1697874	4.0826187	8.8393545	Sitting_Read
12:18:07.764	-1.5371244	3.9098508	8.516436	0.022089498	-0.12920105	-0.48697385	-1.183196	4.060122	8.847927	Sitting_Read
12:18:07.785	-1.5371244	3.9098508	8.516436	0.022089498	-0.12920105	-0.48697385	-1.183196	4.060122	8.847927	Sitting_Read
12:18:07.806	-1.5371244	3.9098508	8.516436	0.022089498	-0.12920105	-0.48697385	-1.183196	4.060122	8.847927	Sitting_Read
12:18:07.827	-1.5371244	3.9098508	8.516436	0.022089498	-0.12920105	-0.48697385	-1.183196	4.060122	8.847927	Sitting_Read
12:18:07.848	-1.5371244	3.9098508	8.516436	0.022089498	-0.12920105	-0.48697385	-1.183196	4.060122	8.847927	Sitting_Read
12:18:07.869	-1.5371244	3.9098508	8.516436	0.022089498	-0.12920105	-0.48697385	-1.183196	4.060122	8.847927	Sitting_Read
12:18:07.891	-1.5371244	3.9098508	8.516436	0.022089498	-0.12920105	-0.48697385	-1.183196	4.060122	8.847927	Sitting_Read
12:18:07.912	-1.5371244	3.9098508	8.516436	0.022089498	-0.12920105	-0.48697385	-1.183196	4.060122	8.847927	Sitting_Read
12:18:07.934	-1.5371244	3.9098508	8.516436	0.022089498	-0.12920105	-0.48697385	-1.183196	4.060122	8.847927	Sitting_Read
12:18:07.955	-1.8292259	3.7590115	8.523619	0.04224805	-0.11942721	-0.30004907	-1.282045	4.028735	8.848503	Sitting_Read
12:18:07.976	-1.8292259	3.7590115	8.523619	0.04224805	-0.11942721	-0.30004907	-1.282045	4.028735	8.848503	Sitting_Read
12:18:07.997	-1.8292259	3.7590115	8.523619	0.04224805	-0.11942721	-0.30004907	-1.282045	4.028735	8.848503	Sitting_Read
12:18:08.019	-1.8292259	3.7590115	8.523619	0.04224805	-0.11942721	-0.30004907	-1.282045	4.028735	8.848503	Sitting_Read
12:18:08.040	-1.8292259	3.7590115	8.523619	0.04224805	-0.11942721	-0.30004907	-1.282045	4.028735	8.848503	Sitting_Read
12:18:08.061	-1.8292259	3.7590115	8.523619	0.04224805	-0.11942721	-0.30004907	-1.282045	4.028735	8.848503	Sitting_Read
12:18:08.082	-1.8292259	3.7590115	8.523619	0.04224805	-0.11942721	-0.30004907	-1.282045	4.028735	8.848503	Sitting_Read
12:18:08.103	-1.8292259	3.7590115	8.523619	0.04224805	-0.11942721	-0.30004907	-1.282045	4.028735	8.848503	Sitting_Read
12:18:08.124	-2.135693	3.9002736	8.846846	-0.027390586	0.14568831	-0.06547681	-1.4689306	4.002242	8.831458	Sitting_Read
12:18:08.146	-2.135693	3.9002736	8.846846	-0.027390586	0.14568831	-0.06547681	-1.4689306	4.002242	8.831458	Sitting_Read
12:18:08.167	-2.135693	3.9002736	8.846846	-0.027390586	0.14568831	-0.06547681	-1.4689306	4.002242	8.831458	Sitting_Read
12:18:08.188	-2.135693	3.9002736	8.846846	-0.027390586	0.14568831	-0.06547681	-1.4689306	4.002242	8.831458	Sitting_Read
12:18:08.210	-2.135693	3.9002736	8.846846	-0.027390586	0.14568831	-0.06547681	-1.4689306	4.002242	8.831458	Sitting_Read
12:18:08.232	-2.135693	3.9002736	8.846846	-0.027390586	0.14568831	-0.06547681	-1.4689306	4.002242	8.831458	Sitting_Read
12:18:08.253	-2.135693	3.9002736	8.846846	-0.027390586	0.14568831	-0.06547681	-1.4689306	4.002242	8.831458	Sitting_Read
12:18:08.274	-2.135693	3.9002736	8.846846	-0.027390586	0.14568831	-0.06547681	-1.4689306	4.002242	8.831458	Sitting_Read
12:18:08.295	-2.135693	3.9002736	8.846846	-0.03960789	0.13347101	0.22712764	-1.4689306	4.002242	8.831458	Sitting_Read
12:18:08.316	-2.0614705	3.737463	8.389539	-0.03960789	0.13347101	0.22712764	-1.808089	3.9905667	8.773628	Sitting_Read
12:18:08.340	-2.0614705	3.737463	8.389539	-0.03960789	0.13347101	0.22712764	-1.808089	3.9905667	8.773628	Sitting_Read
12:18:08.362	-2.0614705	3.737463	8.389539	-0.03960789	0.13347101	0.22712764	-1.808089	3.9905667	8.773628	Sitting_Read
12:18:08.383	-2.0614705	3.737463	8.389539	-0.03960789	0.13347101	0.22712764	-1.808089	3.9905667	8.773628	Sitting_Read
12:18:08.404	-2.0614705	3.737463	8.389539	-0.03960789	0.13347101	0.22712764	-1.808089	3.9905667	8.773628	Sitting_Read
12:18:08.426	-2.0614705	3.737463	8.389539	-0.03960789	0.13347101	0.22712764	-1.808089	3.9905667	8.773628	Sitting_Read
12:18:08.447	-2.0614705	3.737463	8.389539	-0.03960789	0.13347101	0.22712764	-1.808089	3.9905667	8.773628	Sitting_Read
12:18:08.468	-2.0614705	3.737463	8.389539	-0.03960789	0.13347101	0.22712764	-1.808089	3.9905667	8.773628	Sitting_Read
12:18:08.490	-1.8364087	3.8835137	8.379962	-0.015173282	0.1896706	0.41160893	-1.8446069	3.9790995	8.771233	Sitting_Read
12:18:08.512	-1.8364087	3.8835137	8.379962	-0.015173282	0.1896706	0.41160893	-1.8446069	3.9790995	8.771233	Sitting_Read
12:18:08.533	-1.8364087	3.8835137	8.379962	-0.015173282	0.1896706	0.41160893	-1.8446069	3.9790995	8.771233	Sitting_Read
12:18:08.555	-1.8364087	3.8835137	8.379962	-0.015173282	0.1896706	0.41160893	-1.8446069	3.9790995	8.771233	Sitting_Read
12:18:08.576	-1.8364087	3.8835137	8.379962	-0.015173282	0.1896706	0.41160893	-1.8446069	3.9790995	8.771233	Sitting_Read
12:18:08.598	-1.8364087	3.8835137	8.379962	-0.015173282	0.1896706	0.41160893	-1.8446069	3.9790995	8.771233	Sitting_Read
12:18:08.620	-1.8364087	3.8835137	8.379962	-0.015173282	0.1896706	0.41160893	-1.8446069	3.9790995	8.771233	Sitting_Read
12:18:08.641	-1.8364087	3.8835137	8.379962	-0.015173282	0.1896706	0.41160893	-1.8446069	3.9790995	8.771233	Sitting_Read
12:18:08.662	-1.472479	3.703943	8.650515	-0.09336404	0.21349436	0.49774092	-1.8314489	3.9956644	8.766459	Sitting_Read
12:18:08.683	-1.472479	3.703943	8.650515	-0.09336404	0.21349436	0.49774092	-1.8314489	3.9956644	8.766459	Sitting_Read
12:18:08.704	-1.472479	3.703943	8.650515	-0.09336404	0.21349436	0.49774092	-1.8314489	3.9956644	8.766459	Sitting_Read
12:18:08.725	-1.472479	3.703943	8.650515	-0.09336404	0.21349436	0.49774092	-1.8314489	3.9956644	8.766459	Sitting_Read
12:18:08.746	-1.472479	3.703943	8.650515	-0.09336404	0.21349436	0.49774092	-1.8314489	3.9956644	8.766459	Sitting_Read
12:18:08.768	-1.472479	3.703943	8.650515	-0.09336404	0.21349436	0.49774092	-1.8314489	3.9956644	8.766459	Sitting_Read
12:18:08.789	-1.472479	3.703943	8.650515	-0.09336404	0.21349436	0.49774092	-1.8314489	3.9956644	8.766459	Sitting_Read
12:18:08.810	-1.472479	3.703943	8.650515	-0.09336404	0.21349436	0.49774092	-1.8314489	3.9956644	8.766459	Sitting_Read
12:18:08.831	-1.472479	3.703943	8.650515	-0.09336404	0.21349436	0.49774092	-1.8314489	3.9956644	8.766459	Sitting_Read
12:18:08.852	-1.4341706	3.7590115	8.810931	-0.14040065	0.16706859	0.4775824	-1.7331153	3.9943762	8.787015	Sitting_Read
12:18:08.873	-1.4341706	3.7590115	8.810931	-0.14040065	0.16706859	0.4775824	-1.7331153	3.9943762	8.787015	Sitting_Read
12:18:08.894	-1.4341706	3.7590115	8.810931	-0.14040065	0.16706859	0.4775824	-1.7331153	3.9943762	8.787015	Sitting_Read
12:18:08.915	-1.4341706	3.7590115	8.810931	-0.14040065	0.16706859	0.4775824	-1.7331153	3.9943762	8.787015	Sitting_Read
12:18:08.937	-1.4341706	3.7590115	8.810931	-0.14040065	0.16706859	0.4775824	-1.7331153	3.9943762	8.787015	Sitting_Read
12:18:08.958	-1.4341706	3.7590115	8.810931	-0.14040065	0.16706859	0.4775824	-1.7331153	3.9943762	8.787015	Sitting_Read
12:18:08.981	-1.4341706	3.7590115	8.810931	-0.14040065	0.16706859	0.4775824	-1.7331153	3.9943762	8.787015	Sitting_Read
12:18:09.002	-1.4341706	3.7590115	8.810931	-0.14040065	0.16706859	0.4775824	-1.7331153	3.9943762	8.787015	Sitting_Read
12:18:09.023	-1.5036045	3.7542229	8.528407	-0.08236846	0.2092183	0.5350037	-1.7025061	4.0336213	8.775063	Sitting_Read
12:18:09.045	-1.5036045	3.7542229	8.528407	-0.08236846	0.2092183	0.5350037	-1.7025061	4.0336213	8.775063	Sitting_Read
12:18:09.066	-1.5036045	3.7542229	8.528407	-0.08236846	0.2092183	0.5350037	-1.7025061	4.0336213	8.775063	Sitting_Read
12:18:09.088	-1.5036045	3.7542229	8.528407	-0.08236846	0.2092183	0.5350037	-1.7025061	4.0336213	8.775063	Sitting_Read
12:18:09.111	-1.5036045	3.7542229	8.528407	-0.08236846	0.2092183	0.5350037	-1.7025061	4.0336213	8.775063	Sitting_Read
12:18:09.133	-1.5036045	3.7542229	8.528407	-0.08236846	0.2092183	0.5350037	-1.7025061	4.0336213	8.775063	Sitting_Read
12:18:09.154	-1.5036045	3.7542229	8.528407	-0.08236846	0.2092183	0.5350037	-1.7025061	4.0336213	8.775063	Sitting_Read
12:18:09.175	-1.5036045	3.7542229	8.528407	-0.08236846	0.2092183	0.5350037	-1.7025061	4.0336213	8.775063	Sitting_Read
12:18:09.196	-1.5443072	3.7949257	8.293768	-0.10313788	0.2703048	0.5459993	-1.6905128	4.0591006	8.765628	Sitting_Read
12:18:09.217	-1.5443072	3.7949257	8.293768	-0.10313788	0.2703048	0.5459993	-1.6905128	4.0591006	8.765628	Sitting_Read
12:18:09.239	-1.5443072	3.7949257	8.293768	-0.10313788	0.2703048	0.5459993	-1.6905128	4.0591006	8.765628	Sitting_Read
12:18:09.262	-1.5443072	3.7949257	8.293768	-0.10313788	0.2703048	0.5459993	-1.6905128	4.0591006	8.765628	Sitting_Read
12:18:09.283	-1.5443072	3.7949257	8.293768	-0.10313788	0.2703048	0.5459993	-1.6905128	4.0591006	8.765628	Sitting_Read
12:18:09.304	-1.5443072	3.7949257	8.293768	-0.10313788	0.2703048	0.5459993	-1.6905128	4.0591006	8.765628	Sitting_Read
12:18:09.325	-1.5443072	3.7949257	8.293768	-0.10313788	0.2703048	0.5459993	-1.6905128	4.0591006	8.765628	Sitting_Read
12:18:09.346	-1.5443072	3.7949257	8.293768	-0.10313788	0.2703048	0.5459993	-1.6905128	4.0591006	8.765628	Sitting_Read
12:18:09.367	-1.5443072	3.7949257	8.293768	-0.10313788	0.2703048	0.5459993	-1.6905128	4.0591006	8.765628	Sitting_Read
12:18:09.388	-1.5083932	3.7015488	8.73192	-0.11840951	0.23120944	0.5343929	-1.6641784	4.0251684	8.786289	Sitting_Read
12:18:09.409	-1.5083932	3.7015488	8.73192	-0.11840951	0.23120944	0.5343929	-1.6641784	4.0251684	8.786289	Sitting_Read
12:18:09.430	-1.5083932	3.7015488	8.73192	-0.11840951	0.23120944	0.5343929	-1.6641784	4.0251684	8.786289	Sitting_Read
12:18:09.451	-1.5083932	3.7015488	8.73192	-0.11840951	0.23120944	0.5343929	-1.6641784	4.0251684	8.786289	Sitting_Read
12:18:09.472	-1.5083932	3.7015488	8.73192	-0.11840951	0.23120944	0.5343929	-1.6641784	4.0251684	8.786289	Sitting_Read
12:18:09.495	-1.5083932	3.7015488	8.73192	-0.11840951	0.23120944	0.5343929	-1.6641784	4.0251684	8.786289	Sitting_Read
12:18:09.517	-1.5083932	3.7015488	8.73192	-0.11840951	0.23120944	0.5343929	-1.6641784	4.0251684	8.786289	Sitting_Read
12:18:09.538	-1.5083932	3.7015488	8.73192	-0.11840951	0.23120944	0.5343929	-1.6641784	4.0251684	8.786289	Sitting_Read
12:18:09.562	-1.2522057	3.756617	8.348836	-0.11107913	0.219603	0.49224317	-1.633352	4.003271	8.802063	Sitting_Read
12:18:09.584	-1.2522057	3.756617	8.348836	-0.11107913	0.219603	0.49224317	-1.633352	4.003271	8.802063	Sitting_Read
12:18:09.605	-1.2522057	3.756617	8.348836	-0.11107913	0.219603	0.49224317	-1.633352	4.003271	8.802063	Sitting_Read
12:18:09.629	-1.2522057	3.756617	8.348836	-0.11107913	0.219603	0.49224317	-1.633352	4.003271	8.802063	Sitting_Read
12:18:09.651	-1.2522057	3.756617	8.348836	-0.11107913	0.219603	0.49224317	-1.633352	4.003271	8.802063	Sitting_Read
12:18:09.672	-1.2522057	3.756617	8.348836	-0.11107913	0.219603	0.49224317	-1.633352	4.003271	8.802063	Sitting_Read
12:18:09.693	-1.2522057	3.756617	8.348836	-0.11107913	0.219603	0.49224317	-1.633352	4.003271	8.802063	Sitting_Read
12:18:09.715	-1.2522057	3.756617	8.348836	-0.11107913	0.219603	0.49224317	-1.633352	4.003271	8.802063	Sitting_Read
12:18:09.736	-1.3144568	3.6919718	8.655303	-0.045105677	0.15362956	0.4421522	-1.5916996	3.9588914	8.829723	Sitting_Read
12:18:09.757	-1.3144568	3.6919718	8.655303	-0.045105677	0.15362956	0.4421522	-1.5916996	3.9588914	8.829723	Sitting_Read
12:18:09.779	-1.3144568	3.6919718	8.655303	-0.045105677	0.15362956	0.4421522	-1.5916996	3.9588914	8.829723	Sitting_Read
12:18:09.801	-1.3144568	3.6919718	8.655303	-0.045105677	0.15362956	0.4421522	-1.5916996	3.9588914	8.829723	Sitting_Read
12:18:09.822	-1.3144568	3.6919718	8.655303	-0.045105677	0.15362956	0.4421522	-1.5916996	3.9588914	8.829723	Sitting_Read
12:18:09.843	-1.3144568	3.6919718	8.655303	-0.045105677	0.15362956	0.4421522	-1.5916996	3.9588914	8.829723	Sitting_Read
12:18:09.863	-1.3144568	3.6919718	8.655303	-0.045105677	0.15362956	0.4421522	-1.5916996	3.9588914	8.829723	Sitting_Read
12:18:09.885	-1.3144568	3.6919718	8.655303	-0.045105677	0.15362956	0.4421522	-1.5916996	3.9588914	8.829723	Sitting_Read
12:18:09.907	-1.3144568	3.6919718	8.655303	-0.045105677	0.15362956	0.4421522	-1.5916996	3.9588914	8.829723	Sitting_Read
12:18:09.928	-1.3407938	3.7254915	8.600235	-0.08420106	0.14019053	0.34930068	-1.4897882	3.9427638	8.854688	Sitting_Read
12:18:09.950	-1.3407938	3.7254915	8.600235	-0.08420106	0.14019053	0.34930068	-1.4897882	3.9427638	8.854688	Sitting_Read
12:18:09.972	-1.3407938	3.7254915	8.600235	-0.08420106	0.14019053	0.34930068	-1.4897882	3.9427638	8.854688	Sitting_Read
12:18:09.994	-1.3407938	3.7254915	8.600235	-0.08420106	0.14019053	0.34930068	-1.4897882	3.9427638	8.854688	Sitting_Read
12:18:10.015	-1.3407938	3.7254915	8.600235	-0.08420106	0.14019053	0.34930068	-1.4897882	3.9427638	8.854688	Sitting_Read
12:18:10.036	-1.3407938	3.7254915	8.600235	-0.08420106	0.14019053	0.34930068	-1.4897882	3.9427638	8.854688	Sitting_Read
12:18:10.057	-1.3407938	3.7254915	8.600235	-0.08420106	0.14019053	0.34930068	-1.4897882	3.9427638	8.854688	Sitting_Read
12:18:10.078	-1.3407938	3.7254915	8.600235	-0.08420106	0.14019053	0.34930068	-1.4897882	3.9427638	8.854688	Sitting_Read
12:18:10.100	-1.175589	3.5698638	8.56911	-0.036553565	0.07971486	0.2668339	-1.411965	3.905116	8.884075	Sitting_Read
12:18:10.121	-1.175589	3.5698638	8.56911	-0.036553565	0.07971486	0.2668339	-1.411965	3.905116	8.884075	Sitting_Read
12:18:10.142	-1.175589	3.5698638	8.56911	-0.036553565	0.07971486	0.2668339	-1.411965	3.905116	8.884075	Sitting_Read
12:18:10.163	-1.175589	3.5698638	8.56911	-0.036553565	0.07971486	0.2668339	-1.411965	3.905116	8.884075	Sitting_Read
12:18:10.184	-1.175589	3.5698638	8.56911	-0.036553565	0.07971486	0.2668339	-1.411965	3.905116	8.884075	Sitting_Read
12:18:10.207	-1.175589	3.5698638	8.56911	-0.036553565	0.07971486	0.2668339	-1.411965	3.905116	8.884075	Sitting_Read
12:18:10.229	-1.175589	3.5698638	8.56911	-0.036553565	0.07971486	0.2668339	-1.411965	3.905116	8.884075	Sitting_Read
12:18:10.250	-1.175589	3.5698638	8.56911	-0.036553565	0.07971486	0.2668339	-1.411965	3.905116	8.884075	Sitting_Read
12:18:10.271	-1.175589	3.5698638	8.56911	-0.036553565	0.07971486	0.2668339	-1.411965	3.905116	8.884075	Sitting_Read
12:18:10.293	-1.0415095	3.6895776	8.557138	-0.03227751	0.0051893	0.13000005	-1.3294095	3.8700855	8.912097	Sitting_Read
12:18:10.316	-1.0415095	3.6895776	8.557138	-0.03227751	0.0051893	0.13000005	-1.3294095	3.8700855	8.912097	Sitting_Read
12:18:10.337	-1.0415095	3.6895776	8.557138	-0.03227751	0.0051893	0.13000005	-1.3294095	3.8700855	8.912097	Sitting_Read
12:18:10.358	-1.0415095	3.6895776	8.557138	-0.03227751	0.0051893	0.13000005	-1.3294095	3.8700855	8.912097	Sitting_Read
12:18:10.379	-1.0415095	3.6895776	8.557138	-0.03227751	0.0051893	0.13000005	-1.3294095	3.8700855	8.912097	Sitting_Read
12:18:10.400	-1.0415095	3.6895776	8.557138	-0.03227751	0.0051893	0.13000005	-1.3294095	3.8700855	8.912097	Sitting_Read
12:18:10.422	-1.0415095	3.6895776	8.557138	-0.03227751	0.0051893	0.13000005	-1.3294095	3.8700855	8.912097	Sitting_Read
12:18:10.443	-1.0415095	3.6895776	8.557138	-0.03227751	0.0051893	0.13000005	-1.3294095	3.8700855	8.912097	Sitting_Read
12:18:10.464	-1.0008069	3.6392977	8.652909	0.017202575	-0.010082331	0.023709513	-1.2127326	3.8391361	8.942073	Sitting_Read
12:18:10.486	-1.0008069	3.6392977	8.652909	0.017202575	-0.010082331	0.023709513	-1.2127326	3.8391361	8.942073	Sitting_Read
12:18:10.507	-1.0008069	3.6392977	8.652909	0.017202575	-0.010082331	0.023709513	-1.2127326	3.8391361	8.942073	Sitting_Read
12:18:10.529	-1.0008069	3.6392977	8.652909	0.017202575	-0.010082331	0.023709513	-1.2127326	3.8391361	8.942073	Sitting_Read
12:18:10.550	-1.0008069	3.6392977	8.652909	0.017202575	-0.010082331	0.023709513	-1.2127326	3.8391361	8.942073	Sitting_Read
12:18:10.572	-1.0008069	3.6392977	8.652909	0.017202575	-0.010082331	0.023709513	-1.2127326	3.8391361	8.942073	Sitting_Read
12:18:10.593	-1.0008069	3.6392977	8.652909	0.017202575	-0.010082331	0.023709513	-1.2127326	3.8391361	8.942073	Sitting_Read
12:18:10.614	-1.0008069	3.6392977	8.652909	0.017202575	-0.010082331	0.023709513	-1.2127326	3.8391361	8.942073	Sitting_Read
12:18:10.636	-0.77574503	3.6560576	8.578687	-0.055490386	-0.057118952	-0.09357662	-1.1534519	3.8117042	8.961632	Sitting_Read
12:18:10.657	-0.77574503	3.6560576	8.578687	-0.055490386	-0.057118952	-0.09357662	-1.1534519	3.8117042	8.961632	Sitting_Read
12:18:10.679	-0.77574503	3.6560576	8.578687	-0.055490386	-0.057118952	-0.09357662	-1.1534519	3.8117042	8.961632	Sitting_Read
12:18:10.701	-0.77574503	3.6560576	8.578687	-0.055490386	-0.057118952	-0.09357662	-1.1534519	3.8117042	8.961632	Sitting_Read
12:18:10.722	-0.77574503	3.6560576	8.578687	-0.055490386	-0.057118952	-0.09357662	-1.1534519	3.8117042	8.961632	Sitting_Read
12:18:10.743	-0.77574503	3.6560576	8.578687	-0.055490386	-0.057118952	-0.09357662	-1.1534519	3.8117042	8.961632	Sitting_Read
12:18:10.764	-0.77574503	3.6560576	8.578687	-0.055490386	-0.057118952	-0.09357662	-1.1534519	3.8117042	8.961632	Sitting_Read
12:18:10.785	-0.77574503	3.6560576	8.578687	-0.055490386	-0.057118952	-0.09357662	-1.1534519	3.8117042	8.961632	Sitting_Read
12:18:10.807	-0.77574503	3.6560576	8.578687	-0.055490386	-0.057118952	-0.09357662	-1.1534519	3.8117042	8.961632	Sitting_Read
12:18:10.828	-0.85236186	3.5315554	8.703189	0.02819815	-0.098657794	-0.2762253	-1.0901058	3.72848	9.00447	Sitting_Read
12:18:10.852	-0.85236186	3.5315554	8.703189	0.02819815	-0.098657794	-0.2762253	-1.0901058	3.72848	9.00447	Sitting_Read
12:18:10.873	-0.85236186	3.5315554	8.703189	0.02819815	-0.098657794	-0.2762253	-1.0901058	3.72848	9.00447	Sitting_Read
12:18:10.894	-0.85236186	3.5315554	8.703189	0.02819815	-0.098657794	-0.2762253	-1.0901058	3.72848	9.00447	Sitting_Read
12:18:10.915	-0.85236186	3.5315554	8.703189	0.02819815	-0.098657794	-0.2762253	-1.0901058	3.72848	9.00447	Sitting_Read
12:18:10.937	-0.85236186	3.5315554	8.703189	0.02819815	-0.098657794	-0.2762253	-1.0901058	3.72848	9.00447	Sitting_Read
12:18:10.961	-0.85236186	3.5315554	8.703189	0.02819815	-0.098657794	-0.2762253	-1.0901058	3.72848	9.00447	Sitting_Read
12:18:10.986	-0.85236186	3.5315554	8.703189	0.02819815	-0.098657794	-0.2762253	-1.0901058	3.72848	9.00447	Sitting_Read
12:18:11.008	-0.9433443	3.493247	8.784595	-0.007842899	-0.22510691	-0.46009576	-1.0700003	3.7017293	9.017907	Sitting_Read
12:18:11.029	-0.9433443	3.493247	8.784595	-0.007842899	-0.22510691	-0.46009576	-1.0700003	3.7017293	9.017907	Sitting_Read
12:18:11.050	-0.9433443	3.493247	8.784595	-0.007842899	-0.22510691	-0.46009576	-1.0700003	3.7017293	9.017907	Sitting_Read
12:18:11.072	-0.9433443	3.493247	8.784595	-0.007842899	-0.22510691	-0.46009576	-1.0700003	3.7017293	9.017907	Sitting_Read
12:18:11.093	-0.9433443	3.493247	8.784595	-0.007842899	-0.22510691	-0.46009576	-1.0700003	3.7017293	9.017907	Sitting_Read
12:18:11.114	-0.9433443	3.493247	8.784595	-0.007842899	-0.22510691	-0.46009576	-1.0700003	3.7017293	9.017907	Sitting_Read
12:18:11.136	-0.9433443	3.493247	8.784595	-0.007842899	-0.22510691	-0.46009576	-1.0700003	3.7017293	9.017907	Sitting_Read
12:18:11.158	-0.9433443	3.493247	8.784595	-0.007842899	-0.22510691	-0.46009576	-1.0700003	3.7017293	9.017907	Sitting_Read
12:18:11.180	-0.75659084	3.4238129	8.439818	0.17602754	-0.2672566	-0.70993966	-1.0726646	3.6440158	9.041068	Sitting_Read
12:18:11.203	-0.75659084	3.4238129	8.439818	0.17602754	-0.2672566	-0.70993966	-1.0726646	3.6440158	9.041068	Sitting_Read
12:18:11.224	-0.75659084	3.4238129	8.439818	0.17602754	-0.2672566	-0.70993966	-1.0726646	3.6440158	9.041068	Sitting_Read
12:18:11.246	-0.75659084	3.4238129	8.439818	0.17602754	-0.2672566	-0.70993966	-1.0726646	3.6440158	9.041068	Sitting_Read
12:18:11.267	-0.75659084	3.4238129	8.439818	0.17602754	-0.2672566	-0.70993966	-1.0726646	3.6440158	9.041068	Sitting_Read
12:18:11.290	-0.75659084	3.4238129	8.439818	0.17602754	-0.2672566	-0.70993966	-1.0726646	3.6440158	9.041068	Sitting_Read
12:18:11.312	-0.75659084	3.4238129	8.439818	0.17602754	-0.2672566	-0.70993966	-1.0726646	3.6440158	9.041068	Sitting_Read
12:18:11.333	-0.75659084	3.4238129	8.439818	0.17602754	-0.2672566	-0.70993966	-1.0726646	3.6440158	9.041068	Sitting_Read
12:18:11.353	-0.75659084	3.4238129	8.439818	0.17663841	-0.28924775	-0.7832435	-1.0726646	3.6440158	9.041068	Sitting_Read
12:18:11.375	-1.1947432	3.2466366	8.873182	0.17663841	-0.28924775	-0.7832435	-1.1096056	3.6270804	9.043419	Sitting_Read
12:18:11.397	-1.1947432	3.2466366	8.873182	0.17663841	-0.28924775	-0.7832435	-1.1096056	3.6270804	9.043419	Sitting_Read
12:18:11.418	-1.1947432	3.2466366	8.873182	0.17663841	-0.28924775	-0.7832435	-1.1096056	3.6270804	9.043419	Sitting_Read
12:18:11.439	-1.1947432	3.2466366	8.873182	0.17663841	-0.28924775	-0.7832435	-1.1096056	3.6270804	9.043419	Sitting_Read
12:18:11.460	-1.1947432	3.2466366	8.873182	0.17663841	-0.28924775	-0.7832435	-1.1096056	3.6270804	9.043419	Sitting_Read
12:18:11.481	-1.1947432	3.2466366	8.873182	0.17663841	-0.28924775	-0.7832435	-1.1096056	3.6270804	9.043419	Sitting_Read
12:18:11.502	-1.1947432	3.2466366	8.873182	0.17663841	-0.28924775	-0.7832435	-1.1096056	3.6270804	9.043419	Sitting_Read
12:18:11.523	-1.1947432	3.2466366	8.873182	0.17663841	-0.28924775	-0.7832435	-1.1096056	3.6270804	9.043419	Sitting_Read
12:18:11.545	-1.498816	3.1460772	8.880365	0.029419882	-0.26298052	-0.771637	-1.2430495	3.5701742	9.048703	Sitting_Read
12:18:11.566	-1.498816	3.1460772	8.880365	0.029419882	-0.26298052	-0.771637	-1.2430495	3.5701742	9.048703	Sitting_Read
12:18:11.588	-1.498816	3.1460772	8.880365	0.029419882	-0.26298052	-0.771637	-1.2430495	3.5701742	9.048703	Sitting_Read
12:18:11.609	-1.498816	3.1460772	8.880365	0.029419882	-0.26298052	-0.771637	-1.2430495	3.5701742	9.048703	Sitting_Read
12:18:11.631	-1.498816	3.1460772	8.880365	0.029419882	-0.26298052	-0.771637	-1.2430495	3.5701742	9.048703	Sitting_Read
12:18:11.652	-1.498816	3.1460772	8.880365	0.029419882	-0.26298052	-0.771637	-1.2430495	3.5701742	9.048703	Sitting_Read
12:18:11.674	-1.498816	3.1460772	8.880365	0.029419882	-0.26298052	-0.771637	-1.2430495	3.5701742	9.048703	Sitting_Read
12:18:11.695	-1.498816	3.1460772	8.880365	0.029419882	-0.26298052	-0.771637	-1.2430495	3.5701742	9.048703	Sitting_Read
12:18:11.716	-1.7119064	3.0694604	8.660092	0.12532572	-0.1670747	-0.7087179	-1.3679359	3.5056918	9.055895	Sitting_Read
12:18:11.739	-1.7119064	3.0694604	8.660092	0.12532572	-0.1670747	-0.7087179	-1.3679359	3.5056918	9.055895	Sitting_Read
12:18:11.760	-1.7119064	3.0694604	8.660092	0.12532572	-0.1670747	-0.7087179	-1.3679359	3.5056918	9.055895	Sitting_Read
12:18:11.781	-1.7119064	3.0694604	8.660092	0.12532572	-0.1670747	-0.7087179	-1.3679359	3.5056918	9.055895	Sitting_Read
12:18:11.803	-1.7119064	3.0694604	8.660092	0.12532572	-0.1670747	-0.7087179	-1.3679359	3.5056918	9.055895	Sitting_Read
12:18:11.824	-1.7119064	3.0694604	8.660092	0.12532572	-0.1670747	-0.7087179	-1.3679359	3.5056918	9.055895	Sitting_Read
12:18:11.846	-1.7119064	3.0694604	8.660092	0.12532572	-0.1670747	-0.7087179	-1.3679359	3.5056918	9.055895	Sitting_Read
12:18:11.867	-1.7119064	3.0694604	8.660092	0.12532572	-0.1670747	-0.7087179	-1.3679359	3.5056918	9.055895	Sitting_Read
12:18:11.890	-1.7119064	3.0694604	8.660092	0.12532572	-0.1670747	-0.7087179	-1.3679359	3.5056918	9.055895	Sitting_Read
12:18:11.912	-1.8364087	3.2514253	8.482916	0.09050641	-0.1988397	-0.54439515	-1.5050062	3.4924362	9.03926	Sitting_Read
12:18:11.934	-1.8364087	3.2514253	8.482916	0.09050641	-0.1988397	-0.54439515	-1.5050062	3.4924362	9.03926	Sitting_Read
12:18:11.955	-1.8364087	3.2514253	8.482916	0.09050641	-0.1988397	-0.54439515	-1.5050062	3.4924362	9.03926	Sitting_Read
12:18:11.976	-1.8364087	3.2514253	8.482916	0.09050641	-0.1988397	-0.54439515	-1.5050062	3.4924362	9.03926	Sitting_Read
12:18:11.998	-1.8364087	3.2514253	8.482916	0.09050641	-0.1988397	-0.54439515	-1.5050062	3.4924362	9.03926	Sitting_Read
12:18:12.019	-1.8364087	3.2514253	8.482916	0.09050641	-0.1988397	-0.54439515	-1.5050062	3.4924362	9.03926	Sitting_Read
12:18:12.041	-1.8364087	3.2514253	8.482916	0.09050641	-0.1988397	-0.54439515	-1.5050062	3.4924362	9.03926	Sitting_Read
12:18:12.062	-1.8364087	3.2514253	8.482916	0.09050641	-0.1988397	-0.54439515	-1.5050062	3.4924362	9.03926	Sitting_Read
12:18:12.086	-1.8771114	3.222694	8.717555	0.091728136	-0.17990287	-0.37090942	-1.5712966	3.4756174	9.034459	Sitting_Read
12:18:12.107	-1.8771114	3.222694	8.717555	0.091728136	-0.17990287	-0.37090942	-1.5712966	3.4756174	9.034459	Sitting_Read
12:18:12.128	-1.8771114	3.222694	8.717555	0.091728136	-0.17990287	-0.37090942	-1.5712966	3.4756174	9.034459	Sitting_Read
12:18:12.150	-1.8771114	3.222694	8.717555	0.091728136	-0.17990287	-0.37090942	-1.5712966	3.4756174	9.034459	Sitting_Read
12:18:12.171	-1.8771114	3.222694	8.717555	0.091728136	-0.17990287	-0.37090942	-1.5712966	3.4756174	9.034459	Sitting_Read
12:18:12.192	-1.8771114	3.222694	8.717555	0.091728136	-0.17990287	-0.37090942	-1.5712966	3.4756174	9.034459	Sitting_Read
12:18:12.213	-1.8771114	3.222694	8.717555	0.091728136	-0.17990287	-0.37090942	-1.5712966	3.4756174	9.034459	Sitting_Read
12:18:12.234	-1.8771114	3.222694	8.717555	0.091728136	-0.17990287	-0.37090942	-1.5712966	3.4756174	9.034459	Sitting_Read
12:18:12.256	-1.9321798	3.2993107	8.849239	0.006207002	-0.049177706	-0.1571066	-1.6323786	3.4479375	9.034237	Sitting_Read
12:18:12.277	-1.9321798	3.2993107	8.849239	0.006207002	-0.049177706	-0.1571066	-1.6323786	3.4479375	9.034237	Sitting_Read
12:18:12.299	-1.9321798	3.2993107	8.849239	0.006207002	-0.049177706	-0.1571066	-1.6323786	3.4479375	9.034237	Sitting_Read
12:18:12.320	-1.9321798	3.2993107	8.849239	0.006207002	-0.049177706	-0.1571066	-1.6323786	3.4479375	9.034237	Sitting_Read
12:18:12.342	-1.9321798	3.2993107	8.849239	0.006207002	-0.049177706	-0.1571066	-1.6323786	3.4479375	9.034237	Sitting_Read
12:18:12.364	-1.9321798	3.2993107	8.849239	0.006207002	-0.049177706	-0.1571066	-1.6323786	3.4479375	9.034237	Sitting_Read
12:18:12.385	-1.9321798	3.2993107	8.849239	0.006207002	-0.049177706	-0.1571066	-1.6323786	3.4479375	9.034237	Sitting_Read
12:18:12.406	-1.9321798	3.2993107	8.849239	0.006207002	-0.049177706	-0.1571066	-1.6323786	3.4479375	9.034237	Sitting_Read
12:18:12.428	-1.9321798	3.2993107	8.849239	0.006207002	-0.049177706	-0.1571066	-1.6323786	3.4479375	9.034237	Sitting_Read
12:18:12.449	-2.126116	3.2274826	8.660092	-0.06465337	0.020460932	0.06891354	-1.7726666	3.4327548	9.013557	Sitting_Read
12:18:12.470	-2.126116	3.2274826	8.660092	-0.06465337	0.020460932	0.06891354	-1.7726666	3.4327548	9.013557	Sitting_Read
12:18:12.491	-2.126116	3.2274826	8.660092	-0.06465337	0.020460932	0.06891354	-1.7726666	3.4327548	9.013557	Sitting_Read
12:18:12.514	-2.126116	3.2274826	8.660092	-0.06465337	0.020460932	0.06891354	-1.7726666	3.4327548	9.013557	Sitting_Read
12:18:12.535	-2.126116	3.2274826	8.660092	-0.06465337	0.020460932	0.06891354	-1.7726666	3.4327548	9.013557	Sitting_Read
12:18:12.556	-2.126116	3.2274826	8.660092	-0.06465337	0.020460932	0.06891354	-1.7726666	3.4327548	9.013557	Sitting_Read
12:18:12.578	-2.126116	3.2274826	8.660092	-0.06465337	0.020460932	0.06891354	-1.7726666	3.4327548	9.013557	Sitting_Read
12:18:12.599	-2.126116	3.2274826	8.660092	-0.06465337	0.020460932	0.06891354	-1.7726666	3.4327548	9.013557	Sitting_Read
12:18:12.620	-2.205127	3.031152	8.655303	-0.035331838	0.09193217	0.39267212	-1.8869977	3.3962188	9.004183	Sitting_Read
12:18:12.641	-2.205127	3.031152	8.655303	-0.035331838	0.09193217	0.39267212	-1.8869977	3.3962188	9.004183	Sitting_Read
12:18:12.663	-2.205127	3.031152	8.655303	-0.035331838	0.09193217	0.39267212	-1.8869977	3.3962188	9.004183	Sitting_Read
12:18:12.684	-2.205127	3.031152	8.655303	-0.035331838	0.09193217	0.39267212	-1.8869977	3.3962188	9.004183	Sitting_Read
12:18:12.705	-2.205127	3.031152	8.655303	-0.035331838	0.09193217	0.39267212	-1.8869977	3.3962188	9.004183	Sitting_Read
12:18:12.726	-2.205127	3.031152	8.655303	-0.035331838	0.09193217	0.39267212	-1.8869977	3.3962188	9.004183	Sitting_Read
12:18:12.747	-2.205127	3.031152	8.655303	-0.035331838	0.09193217	0.39267212	-1.8869977	3.3962188	9.004183	Sitting_Read
12:18:12.768	-2.205127	3.031152	8.655303	-0.035331838	0.09193217	0.39267212	-1.8869977	3.3962188	9.004183	Sitting_Read
12:18:12.790	-2.205127	3.031152	8.655303	-0.035331838	0.09193217	0.39267212	-1.8869977	3.3962188	9.004183	Sitting_Read
12:18:12.811	-1.759792	3.179597	8.509253	-0.1587266	0.21532695	0.6748918	-1.8411484	3.4835014	8.980297	Sitting_Read
12:18:12.843	-1.759792	3.179597	8.509253	-0.1587266	0.21532695	0.6748918	-1.8411484	3.4835014	8.980297	Sitting_Read
12:18:12.876	-1.759792	3.179597	8.509253	-0.1587266	0.21532695	0.6748918	-1.8411484	3.4835014	8.980297	Sitting_Read
12:18:12.910	-1.759792	3.179597	8.509253	-0.1587266	0.21532695	0.6748918	-1.8411484	3.4835014	8.980297	Sitting_Read
12:18:12.943	-1.759792	3.179597	8.509253	-0.1587266	0.21532695	0.6748918	-1.8411484	3.4835014	8.980297	Sitting_Read
12:18:12.976	-1.1923488	2.9401696	9.004868	-0.17338738	0.26786137	0.769576	-1.7920803	3.43182	9.010073	Sitting_Read
12:18:13.010	-1.1923488	2.9401696	9.004868	-0.17338738	0.26786137	0.769576	-1.7920803	3.43182	9.010073	Sitting_Read
12:18:13.044	-1.1923488	2.9401696	9.004868	-0.17338738	0.26786137	0.769576	-1.7920803	3.43182	9.010073	Sitting_Read
12:18:13.077	-1.1923488	2.9401696	9.004868	-0.17338738	0.26786137	0.769576	-1.7920803	3.43182	9.010073	Sitting_Read
12:18:13.098	-1.1923488	2.9401696	9.004868	-0.17338738	0.26786137	0.769576	-1.7920803	3.43182	9.010073	Sitting_Read
12:18:13.119	-1.1923488	2.9401696	9.004868	-0.17338738	0.26786137	0.769576	-1.7920803	3.43182	9.010073	Sitting_Read
12:18:13.141	-1.1923488	2.9401696	9.004868	-0.17338738	0.26786137	0.769576	-1.7920803	3.43182	9.010073	Sitting_Read
12:18:13.164	-1.1085492	3.0550947	8.913885	-0.05915558	0.26175272	0.72070676	-1.7047107	3.4040031	9.037537	Sitting_Read
12:18:13.186	-1.1085492	3.0550947	8.913885	-0.05915558	0.26175272	0.72070676	-1.7047107	3.4040031	9.037537	Sitting_Read
12:18:13.209	-1.1085492	3.0550947	8.913885	-0.05915558	0.26175272	0.72070676	-1.7047107	3.4040031	9.037537	Sitting_Read
12:18:13.232	-1.1085492	3.0550947	8.913885	-0.05915558	0.26175272	0.72070676	-1.7047107	3.4040031	9.037537	Sitting_Read
12:18:13.255	-1.1085492	3.0550947	8.913885	-0.05915558	0.26175272	0.72070676	-1.7047107	3.4040031	9.037537	Sitting_Read
12:18:13.277	-1.1085492	3.0550947	8.913885	-0.05915558	0.26175272	0.72070676	-1.7047107	3.4040031	9.037537	Sitting_Read
12:18:13.300	-1.1085492	3.0550947	8.913885	-0.05915558	0.26175272	0.72070676	-1.7047107	3.4040031	9.037537	Sitting_Read
12:18:13.324	-1.1085492	3.0550947	8.913885	-0.05915558	0.26175272	0.72070676	-1.7047107	3.4040031	9.037537	Sitting_Read
12:18:13.347	-1.350371	3.1125572	9.0288105	-0.07442721	0.23304203	0.6638963	-1.628711	3.4525375	9.03314	Sitting_Read
12:18:13.370	-1.350371	3.1125572	9.0288105	-0.07442721	0.23304203	0.6638963	-1.628711	3.4525375	9.03314	Sitting_Read
12:18:13.393	-1.350371	3.1125572	9.0288105	-0.07442721	0.23304203	0.6638963	-1.628711	3.4525375	9.03314	Sitting_Read
12:18:13.416	-1.350371	3.1125572	9.0288105	-0.07442721	0.23304203	0.6638963	-1.628711	3.4525375	9.03314	Sitting_Read
12:18:13.439	-1.350371	3.1125572	9.0288105	-0.07442721	0.23304203	0.6638963	-1.628711	3.4525375	9.03314	Sitting_Read
12:18:13.461	-1.350371	3.1125572	9.0288105	-0.07442721	0.23304203	0.6638963	-1.628711	3.4525375	9.03314	Sitting_Read
12:18:13.484	-1.350371	3.1125572	9.0288105	-0.07442721	0.23304203	0.6638963	-1.628711	3.4525375	9.03314	Sitting_Read
12:18:13.506	-1.350371	3.1125572	9.0288105	-0.07442721	0.23304203	0.6638963	-1.628711	3.4525375	9.03314	Sitting_Read
12:18:13.528	-1.0582695	3.205934	8.887548	-0.10985739	0.25075713	0.5631035	-1.6178449	3.4828916	9.023436	Sitting_Read
12:18:13.552	-1.0582695	3.205934	8.887548	-0.10985739	0.25075713	0.5631035	-1.6178449	3.4828916	9.023436	Sitting_Read
12:18:13.575	-1.0582695	3.205934	8.887548	-0.10985739	0.25075713	0.5631035	-1.6178449	3.4828916	9.023436	Sitting_Read
12:18:13.598	-1.0582695	3.205934	8.887548	-0.10985739	0.25075713	0.5631035	-1.6178449	3.4828916	9.023436	Sitting_Read
12:18:13.619	-1.0582695	3.205934	8.887548	-0.10985739	0.25075713	0.5631035	-1.6178449	3.4828916	9.023436	Sitting_Read
12:18:13.641	-1.0582695	3.205934	8.887548	-0.10985739	0.25075713	0.5631035	-1.6178449	3.4828916	9.023436	Sitting_Read
12:18:13.665	-1.0582695	3.205934	8.887548	-0.10985739	0.25075713	0.5631035	-1.6178449	3.4828916	9.023436	Sitting_Read
12:18:13.689	-1.0582695	3.205934	8.887548	-0.10985739	0.25075713	0.5631035	-1.6178449	3.4828916	9.023436	Sitting_Read
12:18:13.711	-0.94573855	3.294522	9.067119	-0.06831856	0.057723712	0.3260878	-1.5149983	3.440472	9.057499	Sitting_Read
12:18:13.734	-0.94573855	3.294522	9.067119	-0.06831856	0.057723712	0.3260878	-1.5149983	3.440472	9.057499	Sitting_Read
12:18:13.756	-0.94573855	3.294522	9.067119	-0.06831856	0.057723712	0.3260878	-1.5149983	3.440472	9.057499	Sitting_Read
12:18:13.780	-0.94573855	3.294522	9.067119	-0.06831856	0.057723712	0.3260878	-1.5149983	3.440472	9.057499	Sitting_Read
12:18:13.803	-0.94573855	3.294522	9.067119	-0.06831856	0.057723712	0.3260878	-1.5149983	3.440472	9.057499	Sitting_Read
12:18:13.826	-0.94573855	3.294522	9.067119	-0.06831856	0.057723712	0.3260878	-1.5149983	3.440472	9.057499	Sitting_Read
12:18:13.849	-0.94573855	3.294522	9.067119	-0.06831856	0.057723712	0.3260878	-1.5149983	3.440472	9.057499	Sitting_Read
12:18:13.872	-0.94573855	3.294522	9.067119	-0.06831856	0.057723712	0.3260878	-1.5149983	3.440472	9.057499	Sitting_Read
12:18:13.897	-0.87151605	3.2274826	8.679246	0.04224805	-0.015580119	0.11106324	-1.4122493	3.4453702	9.072229	Sitting_Read
12:18:13.920	-0.87151605	3.2274826	8.679246	0.04224805	-0.015580119	0.11106324	-1.4122493	3.4453702	9.072229	Sitting_Read
12:18:13.943	-0.87151605	3.2274826	8.679246	0.04224805	-0.015580119	0.11106324	-1.4122493	3.4453702	9.072229	Sitting_Read
12:18:13.966	-0.87151605	3.2274826	8.679246	0.04224805	-0.015580119	0.11106324	-1.4122493	3.4453702	9.072229	Sitting_Read
12:18:13.988	-0.87151605	3.2274826	8.679246	0.04224805	-0.015580119	0.11106324	-1.4122493	3.4453702	9.072229	Sitting_Read
12:18:14.011	-0.87151605	3.2274826	8.679246	0.04224805	-0.015580119	0.11106324	-1.4122493	3.4453702	9.072229	Sitting_Read
12:18:14.032	-0.87151605	3.2274826	8.679246	0.04224805	-0.015580119	0.11106324	-1.4122493	3.4453702	9.072229	Sitting_Read
12:18:14.053	-0.87151605	3.2274826	8.679246	0.04224805	-0.015580119	0.11106324	-1.4122493	3.4453702	9.072229	Sitting_Read
12:18:14.074	-0.38547826	3.4118416	8.645726	-0.05243606	-0.40897733	-0.11862209	-1.0366814	3.6229904	9.053706	Sitting_Read
12:18:14.095	-0.38547826	3.4118416	8.645726	-0.05243606	-0.40897733	-0.11862209	-1.0366814	3.6229904	9.053706	Sitting_Read
12:18:14.116	-0.38547826	3.4118416	8.645726	-0.05243606	-0.40897733	-0.11862209	-1.0366814	3.6229904	9.053706	Sitting_Read
12:18:14.139	-0.38547826	3.4118416	8.645726	-0.05243606	-0.40897733	-0.11862209	-1.0366814	3.6229904	9.053706	Sitting_Read
12:18:14.160	-0.38547826	3.4118416	8.645726	-0.05243606	-0.40897733	-0.11862209	-1.0366814	3.6229904	9.053706	Sitting_Read
12:18:14.184	-0.38547826	3.4118416	8.645726	-0.05243606	-0.40897733	-0.11862209	-1.0366814	3.6229904	9.053706	Sitting_Read
12:18:14.204	-0.38547826	3.4118416	8.645726	-0.05243606	-0.40897733	-0.11862209	-1.0366814	3.6229904	9.053706	Sitting_Read
12:18:14.225	-0.38547826	3.4118416	8.645726	-0.05243606	-0.40897733	-0.11862209	-1.0366814	3.6229904	9.053706	Sitting_Read
12:18:14.246	-0.69912827	3.3256476	9.7135725	-0.14528759	-0.20189402	-0.45643058	-1.066082	3.5769408	9.06859	Sitting_Read
12:18:14.269	-0.69912827	3.3256476	9.7135725	-0.14528759	-0.20189402	-0.45643058	-1.066082	3.5769408	9.06859	Sitting_Read
12:18:14.289	-0.69912827	3.3256476	9.7135725	-0.14528759	-0.20189402	-0.45643058	-1.066082	3.5769408	9.06859	Sitting_Read
12:18:14.309	-0.69912827	3.3256476	9.7135725	-0.14528759	-0.20189402	-0.45643058	-1.066082	3.5769408	9.06859	Sitting_Read
12:18:14.331	-0.69912827	3.3256476	9.7135725	-0.14528759	-0.20189402	-0.45643058	-1.066082	3.5769408	9.06859	Sitting_Read
12:18:14.352	-0.69912827	3.3256476	9.7135725	-0.14528759	-0.20189402	-0.45643058	-1.066082	3.5769408	9.06859	Sitting_Read
12:18:14.373	-0.69912827	3.3256476	9.7135725	-0.14528759	-0.20189402	-0.45643058	-1.066082	3.5769408	9.06859	Sitting_Read
12:18:14.394	-0.69912827	3.3256476	9.7135725	-0.14528759	-0.20189402	-0.45643058	-1.066082	3.5769408	9.06859	Sitting_Read
12:18:14.415	-0.82602483	3.2873392	8.547561	0.08256516	-0.20433748	-0.65679437	-1.0277834	3.612796	9.058794	Sitting_Read
12:18:14.437	-0.82602483	3.2873392	8.547561	0.08256516	-0.20433748	-0.65679437	-1.0277834	3.612796	9.058794	Sitting_Read
12:18:14.458	-0.82602483	3.2873392	8.547561	0.08256516	-0.20433748	-0.65679437	-1.0277834	3.612796	9.058794	Sitting_Read
12:18:14.479	-0.82602483	3.2873392	8.547561	0.08256516	-0.20433748	-0.65679437	-1.0277834	3.612796	9.058794	Sitting_Read
12:18:14.502	-0.82602483	3.2873392	8.547561	0.08256516	-0.20433748	-0.65679437	-1.0277834	3.612796	9.058794	Sitting_Read
12:18:14.524	-0.82602483	3.2873392	8.547561	0.08256516	-0.20433748	-0.65679437	-1.0277834	3.612796	9.058794	Sitting_Read
12:18:14.546	-0.82602483	3.2873392	8.547561	0.08256516	-0.20433748	-0.65679437	-1.0277834	3.612796	9.058794	Sitting_Read
12:18:14.569	-0.82602483	3.2873392	8.547561	0.08256516	-0.20433748	-0.65679437	-1.0277834	3.612796	9.058794	Sitting_Read
12:18:14.590	-0.82602483	3.2873392	8.547561	0.08256516	-0.20433748	-0.65679437	-1.0277834	3.612796	9.058794	Sitting_Read
12:18:14.612	-1.1444633	3.2538195	8.854029	0.10272371	-0.25198498	-0.67328775	-1.0702739	3.6196005	9.051153	Sitting_Read
12:18:14.633	-1.1444633	3.2538195	8.854029	0.10272371	-0.25198498	-0.67328775	-1.0702739	3.6196005	9.051153	Sitting_Read
12:18:14.654	-1.1444633	3.2538195	8.854029	0.10272371	-0.25198498	-0.67328775	-1.0702739	3.6196005	9.051153	Sitting_Read
12:18:14.675	-1.1444633	3.2538195	8.854029	0.10272371	-0.25198498	-0.67328775	-1.0702739	3.6196005	9.051153	Sitting_Read
12:18:14.696	-1.1444633	3.2538195	8.854029	0.10272371	-0.25198498	-0.67328775	-1.0702739	3.6196005	9.051153	Sitting_Read
12:18:14.717	-1.1444633	3.2538195	8.854029	0.10272371	-0.25198498	-0.67328775	-1.0702739	3.6196005	9.051153	Sitting_Read
12:18:14.739	-1.1444633	3.2538195	8.854029	0.10272371	-0.25198498	-0.67328775	-1.0702739	3.6196005	9.051153	Sitting_Read
12:18:14.761	-1.1444633	3.2538195	8.854029	0.10272371	-0.25198498	-0.67328775	-1.0702739	3.6196005	9.051153	Sitting_Read
12:18:14.782	-1.23784	3.1604428	8.813326	0.0764565	-0.23854592	-0.7252113	-1.1723355	3.5764148	9.0556755	Sitting_Read
12:18:14.804	-1.23784	3.1604428	8.813326	0.0764565	-0.23854592	-0.7252113	-1.1723355	3.5764148	9.0556755	Sitting_Read
12:18:14.825	-1.23784	3.1604428	8.813326	0.0764565	-0.23854592	-0.7252113	-1.1723355	3.5764148	9.0556755	Sitting_Read
12:18:14.846	-1.23784	3.1604428	8.813326	0.0764565	-0.23854592	-0.7252113	-1.1723355	3.5764148	9.0556755	Sitting_Read
12:18:14.867	-1.23784	3.1604428	8.813326	0.0764565	-0.23854592	-0.7252113	-1.1723355	3.5764148	9.0556755	Sitting_Read
12:18:14.889	-1.23784	3.1604428	8.813326	0.0764565	-0.23854592	-0.7252113	-1.1723355	3.5764148	9.0556755	Sitting_Read
12:18:14.910	-1.23784	3.1604428	8.813326	0.0764565	-0.23854592	-0.7252113	-1.1723355	3.5764148	9.0556755	Sitting_Read
12:18:14.931	-1.23784	3.1604428	8.813326	0.0764565	-0.23854592	-0.7252113	-1.1723355	3.5764148	9.0556755	Sitting_Read
12:18:14.956	-1.6305012	3.050306	9.007262	0.044080645	-0.20800267	-0.6934463	-1.3011531	3.4885423	9.072345	Sitting_Read
12:18:14.979	-1.6305012	3.050306	9.007262	0.044080645	-0.20800267	-0.6934463	-1.3011531	3.4885423	9.072345	Sitting_Read
12:18:15.004	-1.6305012	3.050306	9.007262	0.044080645	-0.20800267	-0.6934463	-1.3011531	3.4885423	9.072345	Sitting_Read
12:18:15.025	-1.6305012	3.050306	9.007262	0.044080645	-0.20800267	-0.6934463	-1.3011531	3.4885423	9.072345	Sitting_Read
12:18:15.046	-1.6305012	3.050306	9.007262	0.044080645	-0.20800267	-0.6934463	-1.3011531	3.4885423	9.072345	Sitting_Read
12:18:15.068	-1.6305012	3.050306	9.007262	0.044080645	-0.20800267	-0.6934463	-1.3011531	3.4885423	9.072345	Sitting_Read
12:18:15.092	-1.6305012	3.050306	9.007262	0.044080645	-0.20800267	-0.6934463	-1.3011531	3.4885423	9.072345	Sitting_Read
12:18:15.113	-1.6305012	3.050306	9.007262	0.044080645	-0.20800267	-0.6934463	-1.3011531	3.4885423	9.072345	Sitting_Read
12:18:15.135	-1.7406378	3.0742488	8.894731	0.0031526757	-0.10171212	-0.50957584	-1.4069505	3.4401815	9.075021	Sitting_Read
12:18:15.157	-1.7406378	3.0742488	8.894731	0.0031526757	-0.10171212	-0.50957584	-1.4069505	3.4401815	9.075021	Sitting_Read
12:18:15.178	-1.7406378	3.0742488	8.894731	0.0031526757	-0.10171212	-0.50957584	-1.4069505	3.4401815	9.075021	Sitting_Read
12:18:15.199	-1.7406378	3.0742488	8.894731	0.0031526757	-0.10171212	-0.50957584	-1.4069505	3.4401815	9.075021	Sitting_Read
12:18:15.222	-1.7406378	3.0742488	8.894731	0.0031526757	-0.10171212	-0.50957584	-1.4069505	3.4401815	9.075021	Sitting_Read
12:18:15.243	-1.7406378	3.0742488	8.894731	0.0031526757	-0.10171212	-0.50957584	-1.4069505	3.4401815	9.075021	Sitting_Read
12:18:15.264	-1.7406378	3.0742488	8.894731	0.0031526757	-0.10171212	-0.50957584	-1.4069505	3.4401815	9.075021	Sitting_Read
12:18:15.285	-1.7406378	3.0742488	8.894731	0.0031526757	-0.10171212	-0.50957584	-1.4069505	3.4401815	9.075021	Sitting_Read
12:18:15.307	-1.7406378	3.0742488	8.894731	0.0031526757	-0.10171212	-0.50957584	-1.4069505	3.4401815	9.075021	Sitting_Read
12:18:15.328	-2.1907616	3.1963568	8.724737	0.0782891	-0.041847326	-0.3189859	-1.4962528	3.364653	9.089044	Sitting_Read
12:18:15.349	-2.1907616	3.1963568	8.724737	0.0782891	-0.041847326	-0.3189859	-1.4962528	3.364653	9.089044	Sitting_Read
12:18:15.372	-2.1907616	3.1963568	8.724737	0.0782891	-0.041847326	-0.3189859	-1.4962528	3.364653	9.089044	Sitting_Read
12:18:15.394	-2.1907616	3.1963568	8.724737	0.0782891	-0.041847326	-0.3189859	-1.4962528	3.364653	9.089044	Sitting_Read
12:18:15.416	-2.1907616	3.1963568	8.724737	0.0782891	-0.041847326	-0.3189859	-1.4962528	3.364653	9.089044	Sitting_Read
12:18:15.439	-2.1907616	3.1963568	8.724737	0.0782891	-0.041847326	-0.3189859	-1.4962528	3.364653	9.089044	Sitting_Read
12:18:15.460	-2.1907616	3.1963568	8.724737	0.0782891	-0.041847326	-0.3189859	-1.4962528	3.364653	9.089044	Sitting_Read
12:18:15.482	-2.1907616	3.1963568	8.724737	0.0782891	-0.041847326	-0.3189859	-1.4962528	3.364653	9.089044	Sitting_Read
12:18:15.506	-2.013585	3.1652312	8.631361	-0.0133406855	-0.043069053	-0.062422484	-1.6188182	3.3281898	9.081463	Sitting_Read
12:18:15.527	-2.013585	3.1652312	8.631361	-0.0133406855	-0.043069053	-0.062422484	-1.6188182	3.3281898	9.081463	Sitting_Read
12:18:15.548	-2.013585	3.1652312	8.631361	-0.0133406855	-0.043069053	-0.062422484	-1.6188182	3.3281898	9.081463	Sitting_Read
12:18:15.569	-2.013585	3.1652312	8.631361	-0.0133406855	-0.043069053	-0.062422484	-1.6188182	3.3281898	9.081463	Sitting_Read
12:18:15.590	-2.013585	3.1652312	8.631361	-0.0133406855	-0.043069053	-0.062422484	-1.6188182	3.3281898	9.081463	Sitting_Read
12:18:15.612	-2.013585	3.1652312	8.631361	-0.0133406855	-0.043069053	-0.062422484	-1.6188182	3.3281898	9.081463	Sitting_Read
12:18:15.633	-2.013585	3.1652312	8.631361	-0.0133406855	-0.043069053	-0.062422484	-1.6188182	3.3281898	9.081463	Sitting_Read
12:18:15.657	-2.013585	3.1652312	8.631361	-0.0133406855	-0.043069053	-0.062422484	-1.6188182	3.3281898	9.081463	Sitting_Read
12:18:15.679	-1.7071179	3.2179053	8.710372	0.008039597	0.09071043	0.07074614	-1.8001584	3.3427446	9.041895	Sitting_Read
12:18:15.700	-1.7071179	3.2179053	8.710372	0.008039597	0.09071043	0.07074614	-1.8001584	3.3427446	9.041895	Sitting_Read
12:18:15.721	-1.7071179	3.2179053	8.710372	0.008039597	0.09071043	0.07074614	-1.8001584	3.3427446	9.041895	Sitting_Read
12:18:15.742	-1.7071179	3.2179053	8.710372	0.008039597	0.09071043	0.07074614	-1.8001584	3.3427446	9.041895	Sitting_Read
12:18:15.765	-1.7071179	3.2179053	8.710372	0.008039597	0.09071043	0.07074614	-1.8001584	3.3427446	9.041895	Sitting_Read
12:18:15.786	-1.7071179	3.2179053	8.710372	0.008039597	0.09071043	0.07074614	-1.8001584	3.3427446	9.041895	Sitting_Read
12:18:15.807	-1.7071179	3.2179053	8.710372	0.008039597	0.09071043	0.07074614	-1.8001584	3.3427446	9.041895	Sitting_Read
12:18:15.828	-1.7071179	3.2179053	8.710372	0.008039597	0.09071043	0.07074614	-1.8001584	3.3427446	9.041895	Sitting_Read
12:18:15.851	-1.7071179	3.2179053	8.710372	0.008039597	0.09071043	0.07074614	-1.8001584	3.3427446	9.041895	Sitting_Read
12:18:15.872	-1.8244374	3.205934	8.705584	-0.030444914	0.06627583	0.189254	-1.8144697	3.3671203	9.029983	Sitting_Read
12:18:15.893	-1.8244374	3.205934	8.705584	-0.030444914	0.06627583	0.189254	-1.8144697	3.3671203	9.029983	Sitting_Read
12:18:15.914	-1.8244374	3.205934	8.705584	-0.030444914	0.06627583	0.189254	-1.8144697	3.3671203	9.029983	Sitting_Read
12:18:15.936	-1.8244374	3.205934	8.705584	-0.030444914	0.06627583	0.189254	-1.8144697	3.3671203	9.029983	Sitting_Read
12:18:15.962	-1.8244374	3.205934	8.705584	-0.030444914	0.06627583	0.189254	-1.8144697	3.3671203	9.029983	Sitting_Read
12:18:15.984	-1.8244374	3.205934	8.705584	-0.030444914	0.06627583	0.189254	-1.8144697	3.3671203	9.029983	Sitting_Read
12:18:16.006	-1.8244374	3.205934	8.705584	-0.030444914	0.06627583	0.189254	-1.8144697	3.3671203	9.029983	Sitting_Read
12:18:16.027	-1.8244374	3.205934	8.705584	-0.030444914	0.06627583	0.189254	-1.8144697	3.3671203	9.029983	Sitting_Read
12:18:16.049	-1.7406378	3.1772027	8.868394	-0.092753164	0.06016717	0.28882504	-1.7835464	3.3551316	9.040597	Sitting_Read
12:18:16.070	-1.7406378	3.1772027	8.868394	-0.092753164	0.06016717	0.28882504	-1.7835464	3.3551316	9.040597	Sitting_Read
12:18:16.108	-1.7406378	3.1772027	8.868394	-0.092753164	0.06016717	0.28882504	-1.7835464	3.3551316	9.040597	Sitting_Read
12:18:16.141	-1.7406378	3.1772027	8.868394	-0.092753164	0.06016717	0.28882504	-1.7835464	3.3551316	9.040597	Sitting_Read
12:18:16.162	-1.7406378	3.1772027	8.868394	-0.092753164	0.06016717	0.28882504	-1.7835464	3.3551316	9.040597	Sitting_Read
12:18:16.192	-1.7406378	3.1772027	8.868394	-0.092753164	0.06016717	0.28882504	-1.7835464	3.3551316	9.040597	Sitting_Read
12:18:16.213	-1.6305012	3.172414	8.676852	-0.09030971	0.113312446	0.39328298	-1.726128	3.3963733	9.036343	Sitting_Read
12:18:16.242	-1.6305012	3.172414	8.676852	-0.09030971	0.113312446	0.39328298	-1.726128	3.3963733	9.036343	Sitting_Read
12:18:16.263	-1.6305012	3.172414	8.676852	-0.09030971	0.113312446	0.39328298	-1.726128	3.3963733	9.036343	Sitting_Read
12:18:16.284	-1.6305012	3.172414	8.676852	-0.09030971	0.113312446	0.39328298	-1.726128	3.3963733	9.036343	Sitting_Read
12:18:16.305	-1.6305012	3.172414	8.676852	-0.09030971	0.113312446	0.39328298	-1.726128	3.3963733	9.036343	Sitting_Read
12:18:16.326	-1.6305012	3.172414	8.676852	-0.09030971	0.113312446	0.39328298	-1.726128	3.3963733	9.036343	Sitting_Read
12:18:16.347	-1.6305012	3.172414	8.676852	-0.09030971	0.113312446	0.39328298	-1.726128	3.3963733	9.036343	Sitting_Read
12:18:16.368	-1.6305012	3.172414	8.676852	-0.09030971	0.113312446	0.39328298	-1.726128	3.3963733	9.036343	Sitting_Read
12:18:16.389	-1.6305012	3.172414	8.676852	-0.09030971	0.113312446	0.39328298	-1.726128	3.3963733	9.036343	Sitting_Read
12:18:16.410	-1.5131817	3.1245286	8.772623	-0.04449481	0.16584687	0.41710672	-1.6979756	3.4079726	9.03731	Sitting_Read
12:18:16.431	-1.5131817	3.1245286	8.772623	-0.04449481	0.16584687	0.41710672	-1.6979756	3.4079726	9.03731	Sitting_Read
12:18:16.452	-1.5131817	3.1245286	8.772623	-0.04449481	0.16584687	0.41710672	-1.6979756	3.4079726	9.03731	Sitting_Read
12:18:16.473	-1.5131817	3.1245286	8.772623	-0.04449481	0.16584687	0.41710672	-1.6979756	3.4079726	9.03731	Sitting_Read
12:18:16.494	-1.5131817	3.1245286	8.772623	-0.04449481	0.16584687	0.41710672	-1.6979756	3.4079726	9.03731	Sitting_Read
12:18:16.515	-1.5131817	3.1245286	8.772623	-0.04449481	0.16584687	0.41710672	-1.6979756	3.4079726	9.03731	Sitting_Read
12:18:16.536	-1.5131817	3.1245286	8.772623	-0.04449481	0.16584687	0.41710672	-1.6979756	3.4079726	9.03731	Sitting_Read
12:18:16.557	-1.5131817	3.1245286	8.772623	-0.04449481	0.16584687	0.41710672	-1.6979756	3.4079726	9.03731	Sitting_Read
12:18:16.578	-1.2426286	3.1915684	8.669669	-0.062209908	0.075438805	0.40305683	-1.6606501	3.4033723	9.045976	Sitting_Read
12:18:16.601	-1.2426286	3.1915684	8.669669	-0.062209908	0.075438805	0.40305683	-1.6606501	3.4033723	9.045976	Sitting_Read
12:18:16.623	-1.2426286	3.1915684	8.669669	-0.062209908	0.075438805	0.40305683	-1.6606501	3.4033723	9.045976	Sitting_Read
12:18:16.648	-1.2426286	3.1915684	8.669669	-0.062209908	0.075438805	0.40305683	-1.6606501	3.4033723	9.045976	Sitting_Read
12:18:16.671	-1.2426286	3.1915684	8.669669	-0.062209908	0.075438805	0.40305683	-1.6606501	3.4033723	9.045976	Sitting_Read
12:18:16.694	-1.2426286	3.1915684	8.669669	-0.062209908	0.075438805	0.40305683	-1.6606501	3.4033723	9.045976	Sitting_Read
12:18:16.734	-1.2426286	3.1915684	8.669669	-0.062209908	0.075438805	0.40305683	-1.6606501	3.4033723	9.045976	Sitting_Read
12:18:16.762	-1.333611	3.1580484	8.8636055	-0.07625981	0.09559736	0.35479847	-1.5833404	3.3681304	9.072987	Sitting_Read
12:18:16.795	-1.333611	3.1580484	8.8636055	-0.07625981	0.09559736	0.35479847	-1.5833404	3.3681304	9.072987	Sitting_Read
12:18:16.828	-1.333611	3.1580484	8.8636055	-0.07625981	0.09559736	0.35479847	-1.5833404	3.3681304	9.072987	Sitting_Read
12:18:16.863	-1.333611	3.1580484	8.8636055	-0.07625981	0.09559736	0.35479847	-1.5833404	3.3681304	9.072987	Sitting_Read
12:18:16.897	-1.333611	3.1580484	8.8636055	-0.07625981	0.09559736	0.35479847	-1.5833404	3.3681304	9.072987	Sitting_Read
12:18:16.931	-1.333611	3.1580484	8.8636055	-0.07625981	0.09559736	0.35479847	-1.5833404	3.3681304	9.072987	Sitting_Read
12:18:16.966	-1.0654523	3.1772027	8.892337	-0.061599042	0.01557401	0.2631687	-1.5089182	3.3381727	9.096709	Sitting_Read
12:18:16.988	-1.0654523	3.1772027	8.892337	-0.061599042	0.01557401	0.2631687	-1.5089182	3.3381727	9.096709	Sitting_Read
12:18:17.009	-1.0654523	3.1772027	8.892337	-0.061599042	0.01557401	0.2631687	-1.5089182	3.3381727	9.096709	Sitting_Read
12:18:17.031	-1.0654523	3.1772027	8.892337	-0.061599042	0.01557401	0.2631687	-1.5089182	3.3381727	9.096709	Sitting_Read
12:18:17.053	-1.0654523	3.1772027	8.892337	-0.061599042	0.01557401	0.2631687	-1.5089182	3.3381727	9.096709	Sitting_Read
12:18:17.075	-1.0654523	3.1772027	8.892337	-0.061599042	0.01557401	0.2631687	-1.5089182	3.3381727	9.096709	Sitting_Read
12:18:17.097	-1.0654523	3.1772027	8.892337	-0.061599042	0.01557401	0.2631687	-1.5089182	3.3381727	9.096709	Sitting_Read
12:18:17.120	-1.2737542	3.172414	8.818114	-0.02311453	0.01801747	0.15443468	-1.4491017	3.2962978	9.121672	Sitting_Read
12:18:17.143	-1.2737542	3.172414	8.818114	-0.02311453	0.01801747	0.15443468	-1.4491017	3.2962978	9.121672	Sitting_Read
12:18:17.167	-1.2737542	3.172414	8.818114	-0.02311453	0.01801747	0.15443468	-1.4491017	3.2962978	9.121672	Sitting_Read
12:18:17.190	-1.2737542	3.172414	8.818114	-0.02311453	0.01801747	0.15443468	-1.4491017	3.2962978	9.121672	Sitting_Read
12:18:17.213	-1.2737542	3.172414	8.818114	-0.02311453	0.01801747	0.15443468	-1.4491017	3.2962978	9.121672	Sitting_Read
12:18:17.236	-1.2737542	3.172414	8.818114	-0.02311453	0.01801747	0.15443468	-1.4491017	3.2962978	9.121672	Sitting_Read
12:18:17.259	-1.2737542	3.172414	8.818114	-0.02311453	0.01801747	0.15443468	-1.4491017	3.2962978	9.121672	Sitting_Read
12:18:17.282	-1.2737542	3.172414	8.818114	-0.02311453	0.01801747	0.15443468	-1.4491017	3.2962978	9.121672	Sitting_Read
12:18:17.306	-1.3024855	3.0000262	9.174861	-0.079314135	-0.013747523	0.07746565	-1.459418	3.1884098	9.158303	Sitting_Read
12:18:17.329	-1.3024855	3.0000262	9.174861	-0.079314135	-0.013747523	0.07746565	-1.459418	3.1884098	9.158303	Sitting_Read
12:18:17.351	-1.3024855	3.0000262	9.174861	-0.079314135	-0.013747523	0.07746565	-1.459418	3.1884098	9.158303	Sitting_Read
12:18:17.374	-1.3024855	3.0000262	9.174861	-0.079314135	-0.013747523	0.07746565	-1.459418	3.1884098	9.158303	Sitting_Read
12:18:17.397	-1.3024855	3.0000262	9.174861	-0.079314135	-0.013747523	0.07746565	-1.459418	3.1884098	9.158303	Sitting_Read
12:18:17.421	-1.3024855	3.0000262	9.174861	-0.079314135	-0.013747523	0.07746565	-1.459418	3.1884098	9.158303	Sitting_Read
12:18:17.443	-1.3024855	3.0000262	9.174861	-0.079314135	-0.013747523	0.07746565	-1.459418	3.1884098	9.158303	Sitting_Read
12:18:17.466	-1.3024855	3.0000262	9.174861	-0.079314135	-0.013747523	0.07746565	-1.459418	3.1884098	9.158303	Sitting_Read
12:18:17.489	-1.515576	2.9641123	8.935433	-0.037775297	-0.0070280046	0.091515556	-1.4064643	3.1740873	9.171554	Sitting_Read
12:18:17.512	-1.515576	2.9641123	8.935433	-0.037775297	-0.0070280046	0.091515556	-1.4064643	3.1740873	9.171554	Sitting_Read
12:18:17.536	-1.515576	2.9641123	8.935433	-0.037775297	-0.0070280046	0.091515556	-1.4064643	3.1740873	9.171554	Sitting_Read
12:18:17.559	-1.515576	2.9641123	8.935433	-0.037775297	-0.0070280046	0.091515556	-1.4064643	3.1740873	9.171554	Sitting_Read
12:18:17.582	-1.515576	2.9641123	8.935433	-0.037775297	-0.0070280046	0.091515556	-1.4064643	3.1740873	9.171554	Sitting_Read
12:18:17.605	-1.515576	2.9641123	8.935433	-0.037775297	-0.0070280046	0.091515556	-1.4064643	3.1740873	9.171554	Sitting_Read
12:18:17.627	-1.515576	2.9641123	8.935433	-0.037775297	-0.0070280046	0.091515556	-1.4064643	3.1740873	9.171554	Sitting_Read
12:18:17.650	-1.515576	2.9641123	8.935433	-0.037775297	-0.0070280046	0.091515556	-1.4064643	3.1740873	9.171554	Sitting_Read
12:18:17.673	-1.1564348	3.1077688	9.033599	-0.049381737	0.09742995	0.09823507	-1.4392732	3.1257565	9.183055	Sitting_Read
12:18:17.697	-1.1564348	3.1077688	9.033599	-0.049381737	0.09742995	0.09823507	-1.4392732	3.1257565	9.183055	Sitting_Read
12:18:17.720	-1.1564348	3.1077688	9.033599	-0.049381737	0.09742995	0.09823507	-1.4392732	3.1257565	9.183055	Sitting_Read
12:18:17.742	-1.1564348	3.1077688	9.033599	-0.049381737	0.09742995	0.09823507	-1.4392732	3.1257565	9.183055	Sitting_Read
12:18:17.766	-1.1564348	3.1077688	9.033599	-0.049381737	0.09742995	0.09823507	-1.4392732	3.1257565	9.183055	Sitting_Read
12:18:17.792	-1.1564348	3.1077688	9.033599	-0.049381737	0.09742995	0.09823507	-1.4392732	3.1257565	9.183055	Sitting_Read
12:18:17.815	-1.1564348	3.1077688	9.033599	-0.049381737	0.09742995	0.09823507	-1.4392732	3.1257565	9.183055	Sitting_Read
12:18:17.838	-1.4844503	2.8731298	8.4230585	-0.019449338	-0.055897225	0.010881343	-1.3089821	3.1271942	9.202043	Sitting_Read
12:18:17.859	-1.4844503	2.8731298	8.4230585	-0.019449338	-0.055897225	0.010881343	-1.3089821	3.1271942	9.202043	Sitting_Read
12:18:17.881	-1.4844503	2.8731298	8.4230585	-0.019449338	-0.055897225	0.010881343	-1.3089821	3.1271942	9.202043	Sitting_Read
12:18:17.903	-1.4844503	2.8731298	8.4230585	-0.019449338	-0.055897225	0.010881343	-1.3089821	3.1271942	9.202043	Sitting_Read
12:18:17.925	-1.4844503	2.8731298	8.4230585	-0.019449338	-0.055897225	0.010881343	-1.3089821	3.1271942	9.202043	Sitting_Read
12:18:17.948	-1.4844503	2.8731298	8.4230585	-0.019449338	-0.055897225	0.010881343	-1.3089821	3.1271942	9.202043	Sitting_Read
12:18:17.970	-1.4844503	2.8731298	8.4230585	-0.019449338	-0.055897225	0.010881343	-1.3089821	3.1271942	9.202043	Sitting_Read
12:18:17.993	-1.4844503	2.8731298	8.4230585	-0.019449338	-0.055897225	0.010881343	-1.3089821	3.1271942	9.202043	Sitting_Read
12:18:18.017	-1.3647367	2.9617178	9.210775	-0.035331838	0.013130548	-0.028824897	-1.3035356	3.0260506	9.236568	Sitting_Read
12:18:18.038	-1.3647367	2.9617178	9.210775	-0.035331838	0.013130548	-0.028824897	-1.3035356	3.0260506	9.236568	Sitting_Read
12:18:18.060	-1.3647367	2.9617178	9.210775	-0.035331838	0.013130548	-0.028824897	-1.3035356	3.0260506	9.236568	Sitting_Read
12:18:18.081	-1.3647367	2.9617178	9.210775	-0.035331838	0.013130548	-0.028824897	-1.3035356	3.0260506	9.236568	Sitting_Read
12:18:18.105	-1.3647367	2.9617178	9.210775	-0.035331838	0.013130548	-0.028824897	-1.3035356	3.0260506	9.236568	Sitting_Read
12:18:18.128	-1.3647367	2.9617178	9.210775	-0.035331838	0.013130548	-0.028824897	-1.3035356	3.0260506	9.236568	Sitting_Read
12:18:18.151	-1.3647367	2.9617178	9.210775	-0.035331838	0.013130548	-0.028824897	-1.3035356	3.0260506	9.236568	Sitting_Read
12:18:18.173	-1.3647367	2.9617178	9.210775	-0.035331838	0.013130548	-0.028824897	-1.3035356	3.0260506	9.236568	Sitting_Read
12:18:18.196	-1.1827718	2.892284	9.088667	-0.03349924	0.013741414	-0.0068337494	-1.3035356	3.0260506	9.236568	Sitting_Read
12:18:18.218	-1.1827718	2.892284	9.088667	-0.03349924	0.013741414	-0.0068337494	-1.3025606	3.0248208	9.237108	Sitting_Read
12:18:18.239	-1.1827718	2.892284	9.088667	-0.03349924	0.013741414	-0.0068337494	-1.3025606	3.0248208	9.237108	Sitting_Read
12:18:18.260	-1.1827718	2.892284	9.088667	-0.03349924	0.013741414	-0.0068337494	-1.3025606	3.0248208	9.237108	Sitting_Read
12:18:18.281	-1.1827718	2.892284	9.088667	-0.03349924	0.013741414	-0.0068337494	-1.3025606	3.0248208	9.237108	Sitting_Read
12:18:18.302	-1.1827718	2.892284	9.088667	-0.03349924	0.013741414	-0.0068337494	-1.3025606	3.0248208	9.237108	Sitting_Read
12:18:18.323	-1.1827718	2.892284	9.088667	-0.03349924	0.013741414	-0.0068337494	-1.3025606	3.0248208	9.237108	Sitting_Read
12:18:18.343	-1.1827718	2.892284	9.088667	-0.03349924	0.013741414	-0.0068337494	-1.3025606	3.0248208	9.237108	Sitting_Read
12:18:18.364	-1.1827718	2.892284	9.088667	-0.03349924	0.013741414	-0.0068337494	-1.3025606	3.0248208	9.237108	Sitting_Read
12:18:18.385	-1.4221992	2.9760835	8.966559	0.014759115	0.048560735	0.0011074987	-1.3533721	3.0435886	9.223629	Sitting_Read
12:18:18.407	-1.4221992	2.9760835	8.966559	0.014759115	0.048560735	0.0011074987	-1.3533721	3.0435886	9.223629	Sitting_Read
12:18:18.429	-1.4221992	2.9760835	8.966559	0.014759115	0.048560735	0.0011074987	-1.3533721	3.0435886	9.223629	Sitting_Read
12:18:18.450	-1.4221992	2.9760835	8.966559	0.014759115	0.048560735	0.0011074987	-1.3533721	3.0435886	9.223629	Sitting_Read
12:18:18.471	-1.4221992	2.9760835	8.966559	0.014759115	0.048560735	0.0011074987	-1.3533721	3.0435886	9.223629	Sitting_Read
12:18:18.492	-1.4221992	2.9760835	8.966559	0.014759115	0.048560735	0.0011074987	-1.3533721	3.0435886	9.223629	Sitting_Read
12:18:18.513	-1.4221992	2.9760835	8.966559	0.014759115	0.048560735	0.0011074987	-1.3533721	3.0435886	9.223629	Sitting_Read
12:18:18.536	-1.4221992	2.9760835	8.966559	0.014759115	0.048560735	0.0011074987	-1.3533721	3.0435886	9.223629	Sitting_Read
12:18:18.558	-1.4269878	2.9593236	8.909097	-0.0023451117	-0.003973678	0.006605286	-1.3733125	3.0536394	9.217358	Sitting_Read
12:18:18.579	-1.4269878	2.9593236	8.909097	-0.0023451117	-0.003973678	0.006605286	-1.3733125	3.0536394	9.217358	Sitting_Read
12:18:18.600	-1.4269878	2.9593236	8.909097	-0.0023451117	-0.003973678	0.006605286	-1.3733125	3.0536394	9.217358	Sitting_Read
12:18:18.623	-1.4269878	2.9593236	8.909097	-0.0023451117	-0.003973678	0.006605286	-1.3733125	3.0536394	9.217358	Sitting_Read
12:18:18.644	-1.4269878	2.9593236	8.909097	-0.0023451117	-0.003973678	0.006605286	-1.3733125	3.0536394	9.217358	Sitting_Read
12:18:18.665	-1.4269878	2.9593236	8.909097	-0.0023451117	-0.003973678	0.006605286	-1.3733125	3.0536394	9.217358	Sitting_Read
12:18:18.687	-1.4269878	2.9593236	8.909097	-0.0023451117	-0.003973678	0.006605286	-1.3733125	3.0536394	9.217358	Sitting_Read
12:18:18.708	-1.4269878	2.9593236	8.909097	-0.0023451117	-0.003973678	0.006605286	-1.3733125	3.0536394	9.217358	Sitting_Read
12:18:18.730	-1.4269878	2.9593236	8.909097	-0.0023451117	-0.003973678	0.006605286	-1.3733125	3.0536394	9.217358	Sitting_Read
12:18:18.754	-1.3455825	2.9473522	8.964165	0.009261328	-0.047955975	0.011492208	-1.3996729	3.058897	9.211647	Sitting_Read
12:18:18.775	-1.3455825	2.9473522	8.964165	0.009261328	-0.047955975	0.011492208	-1.3996729	3.058897	9.211647	Sitting_Read
12:18:18.797	-1.3455825	2.9473522	8.964165	0.009261328	-0.047955975	0.011492208	-1.3996729	3.058897	9.211647	Sitting_Read
12:18:18.819	-1.3455825	2.9473522	8.964165	0.009261328	-0.047955975	0.011492208	-1.3996729	3.058897	9.211647	Sitting_Read
12:18:18.840	-1.3455825	2.9473522	8.964165	0.009261328	-0.047955975	0.011492208	-1.3996729	3.058897	9.211647	Sitting_Read
12:18:18.861	-1.3455825	2.9473522	8.964165	0.009261328	-0.047955975	0.011492208	-1.3996729	3.058897	9.211647	Sitting_Read
12:18:18.882	-1.3455825	2.9473522	8.964165	0.009261328	-0.047955975	0.011492208	-1.3996729	3.058897	9.211647	Sitting_Read
12:18:18.905	-1.3455825	2.9473522	8.964165	0.009261328	-0.047955975	0.011492208	-1.3996729	3.058897	9.211647	Sitting_Read
12:18:18.926	-1.4557191	2.9617178	8.89952	-0.049381737	-0.023521366	-0.00805548	-1.3950609	3.0661948	9.209921	Sitting_Read
12:18:18.948	-1.4557191	2.9617178	8.89952	-0.049381737	-0.023521366	-0.00805548	-1.3950609	3.0661948	9.209921	Sitting_Read
12:18:18.970	-1.4557191	2.9617178	8.89952	-0.049381737	-0.023521366	-0.00805548	-1.3950609	3.0661948	9.209921	Sitting_Read
12:18:18.991	-1.4557191	2.9617178	8.89952	-0.049381737	-0.023521366	-0.00805548	-1.3950609	3.0661948	9.209921	Sitting_Read
12:18:19.012	-1.4557191	2.9617178	8.89952	-0.049381737	-0.023521366	-0.00805548	-1.3950609	3.0661948	9.209921	Sitting_Read
12:18:19.033	-1.4557191	2.9617178	8.89952	-0.049381737	-0.023521366	-0.00805548	-1.3950609	3.0661948	9.209921	Sitting_Read
12:18:19.055	-1.4557191	2.9617178	8.89952	-0.049381737	-0.023521366	-0.00805548	-1.3950609	3.0661948	9.209921	Sitting_Read
12:18:19.076	-1.4557191	2.9617178	8.89952	-0.049381737	-0.023521366	-0.00805548	-1.3950609	3.0661948	9.209921	Sitting_Read
12:18:19.098	-1.2689656	2.9138324	9.012051	0.019646037	-0.004584544	0.012103073	-1.3440659	3.045494	9.2243595	Sitting_Read
12:18:19.119	-1.2689656	2.9138324	9.012051	0.019646037	-0.004584544	0.012103073	-1.3440659	3.045494	9.2243595	Sitting_Read
12:18:19.140	-1.2689656	2.9138324	9.012051	0.019646037	-0.004584544	0.012103073	-1.3440659	3.045494	9.2243595	Sitting_Read
12:18:19.162	-1.2689656	2.9138324	9.012051	0.019646037	-0.004584544	0.012103073	-1.3440659	3.045494	9.2243595	Sitting_Read
12:18:19.183	-1.2689656	2.9138324	9.012051	0.019646037	-0.004584544	0.012103073	-1.3440659	3.045494	9.2243595	Sitting_Read
12:18:19.204	-1.2689656	2.9138324	9.012051	0.019646037	-0.004584544	0.012103073	-1.3440659	3.045494	9.2243595	Sitting_Read
12:18:19.226	-1.2689656	2.9138324	9.012051	0.019646037	-0.004584544	0.012103073	-1.3440659	3.045494	9.2243595	Sitting_Read
12:18:19.247	-1.2689656	2.9138324	9.012051	0.019646037	-0.004584544	0.012103073	-1.3440659	3.045494	9.2243595	Sitting_Read
12:18:19.268	-1.2689656	2.9138324	9.012051	0.019646037	-0.004584544	0.012103073	-1.3440659	3.045494	9.2243595	Sitting_Read
12:18:19.290	-1.1947432	2.9641123	8.906702	-0.022503665	-0.014358388	0.0053835553	-1.3208208	3.0739522	9.218277	Sitting_Read
12:18:19.313	-1.1947432	2.9641123	8.906702	-0.022503665	-0.014358388	0.0053835553	-1.3208208	3.0739522	9.218277	Sitting_Read
12:18:19.334	-1.1947432	2.9641123	8.906702	-0.022503665	-0.014358388	0.0053835553	-1.3208208	3.0739522	9.218277	Sitting_Read
12:18:19.356	-1.1947432	2.9641123	8.906702	-0.022503665	-0.014358388	0.0053835553	-1.3208208	3.0739522	9.218277	Sitting_Read
12:18:19.390	-1.1947432	2.9641123	8.906702	-0.022503665	-0.014358388	0.0053835553	-1.3208208	3.0739522	9.218277	Sitting_Read
12:18:19.423	-1.1947432	2.9641123	8.906702	-0.022503665	-0.014358388	0.0053835553	-1.3208208	3.0739522	9.218277	Sitting_Read
12:18:19.457	-1.3312168	2.9473522	8.992896	-0.0011233811	0.061388906	0.00049663347	-1.3536676	3.081321	9.211048	Sitting_Read
12:18:19.478	-1.3312168	2.9473522	8.992896	-0.0011233811	0.061388906	0.00049663347	-1.3536676	3.081321	9.211048	Sitting_Read
12:18:19.498	-1.3312168	2.9473522	8.992896	-0.0011233811	0.061388906	0.00049663347	-1.3536676	3.081321	9.211048	Sitting_Read
12:18:19.519	-1.3312168	2.9473522	8.992896	-0.0011233811	0.061388906	0.00049663347	-1.3536676	3.081321	9.211048	Sitting_Read
12:18:19.541	-1.3312168	2.9473522	8.992896	-0.0011233811	0.061388906	0.00049663347	-1.3536676	3.081321	9.211048	Sitting_Read
12:18:19.562	-1.3312168	2.9473522	8.992896	-0.0011233811	0.061388906	0.00049663347	-1.3536676	3.081321	9.211048	Sitting_Read
12:18:19.583	-1.3312168	2.9473522	8.992896	-0.0011233811	0.061388906	0.00049663347	-1.3536676	3.081321	9.211048	Sitting_Read
12:18:19.604	-1.3312168	2.9473522	8.992896	-0.0011233811	0.061388906	0.00049663347	-1.3536676	3.081321	9.211048	Sitting_Read
12:18:19.626	-1.3312168	2.9473522	8.992896	-0.0011233811	0.061388906	0.00049663347	-1.3536676	3.081321	9.211048	Sitting_Read
12:18:19.648	-1.3288225	2.9329867	8.976136	0.011093924	-0.012525792	0.011492208	-1.3723744	3.0958543	9.203404	Sitting_Read
12:18:19.669	-1.3288225	2.9329867	8.976136	0.011093924	-0.012525792	0.011492208	-1.3723744	3.0958543	9.203404	Sitting_Read
12:18:19.691	-1.3288225	2.9329867	8.976136	0.011093924	-0.012525792	0.011492208	-1.3723744	3.0958543	9.203404	Sitting_Read
12:18:19.712	-1.3288225	2.9329867	8.976136	0.011093924	-0.012525792	0.011492208	-1.3723744	3.0958543	9.203404	Sitting_Read
12:18:19.733	-1.3288225	2.9329867	8.976136	0.011093924	-0.012525792	0.011492208	-1.3723744	3.0958543	9.203404	Sitting_Read
12:18:19.755	-1.3288225	2.9329867	8.976136	0.011093924	-0.012525792	0.011492208	-1.3723744	3.0958543	9.203404	Sitting_Read
12:18:19.777	-1.3288225	2.9329867	8.976136	0.011093924	-0.012525792	0.011492208	-1.3723744	3.0958543	9.203404	Sitting_Read
12:18:19.798	-1.3288225	2.9329867	8.976136	0.011093924	-0.012525792	0.011492208	-1.3723744	3.0958543	9.203404	Sitting_Read
12:18:19.819	-1.3695252	3.031152	8.822903	-0.0029559769	0.020460932	0.0053835553	-1.3866222	3.1217446	9.192516	Sitting_Read
12:18:19.843	-1.3695252	3.031152	8.822903	-0.0029559769	0.020460932	0.0053835553	-1.3866222	3.1217446	9.192516	Sitting_Read
12:18:19.865	-1.3695252	3.031152	8.822903	-0.0029559769	0.020460932	0.0053835553	-1.3866222	3.1217446	9.192516	Sitting_Read
12:18:19.886	-1.3695252	3.031152	8.822903	-0.0029559769	0.020460932	0.0053835553	-1.3866222	3.1217446	9.192516	Sitting_Read
12:18:19.910	-1.3695252	3.031152	8.822903	-0.0029559769	0.020460932	0.0053835553	-1.3866222	3.1217446	9.192516	Sitting_Read
12:18:19.932	-1.3695252	3.031152	8.822903	-0.0029559769	0.020460932	0.0053835553	-1.3866222	3.1217446	9.192516	Sitting_Read
12:18:19.953	-1.3695252	3.031152	8.822903	-0.0029559769	0.020460932	0.0053835553	-1.3866222	3.1217446	9.192516	Sitting_Read
12:18:19.977	-1.3695252	3.031152	8.822903	-0.0029559769	0.020460932	0.0053835553	-1.3866222	3.1217446	9.192516	Sitting_Read
12:18:19.998	-1.3383996	3.0359404	8.834874	0.0049852715	0.023515256	0.010881343	-1.3970494	3.1330082	9.187103	Sitting_Read
12:18:20.019	-1.3383996	3.0359404	8.834874	0.0049852715	0.023515256	0.010881343	-1.3970494	3.1330082	9.187103	Sitting_Read
12:18:20.040	-1.3383996	3.0359404	8.834874	0.0049852715	0.023515256	0.010881343	-1.3970494	3.1330082	9.187103	Sitting_Read
12:18:20.061	-1.3383996	3.0359404	8.834874	0.0049852715	0.023515256	0.010881343	-1.3970494	3.1330082	9.187103	Sitting_Read
12:18:20.082	-1.3383996	3.0359404	8.834874	0.0049852715	0.023515256	0.010881343	-1.3970494	3.1330082	9.187103	Sitting_Read
12:18:20.103	-1.3383996	3.0359404	8.834874	0.0049852715	0.023515256	0.010881343	-1.3970494	3.1330082	9.187103	Sitting_Read
12:18:20.124	-1.3383996	3.0359404	8.834874	0.0049852715	0.023515256	0.010881343	-1.3970494	3.1330082	9.187103	Sitting_Read
12:18:20.146	-1.3383996	3.0359404	8.834874	0.0049852715	0.023515256	0.010881343	-1.3970494	3.1330082	9.187103	Sitting_Read
12:18:20.168	-1.3383996	3.0359404	8.834874	0.0049852715	0.023515256	0.010881343	-1.3970494	3.1330082	9.187103	Sitting_Read
12:18:20.189	-1.3527653	3.059883	8.755863	0.008039597	0.011297952	0.012103073	-1.4107655	3.1379547	9.183319	Sitting_Read
12:18:20.212	-1.3527653	3.059883	8.755863	0.008039597	0.011297952	0.012103073	-1.4107655	3.1379547	9.183319	Sitting_Read
12:18:20.233	-1.3527653	3.059883	8.755863	0.008039597	0.011297952	0.012103073	-1.4107655	3.1379547	9.183319	Sitting_Read
12:18:20.255	-1.3527653	3.059883	8.755863	0.008039597	0.011297952	0.012103073	-1.4107655	3.1379547	9.183319	Sitting_Read
12:18:20.279	-1.3527653	3.059883	8.755863	0.008039597	0.011297952	0.012103073	-1.4107655	3.1379547	9.183319	Sitting_Read
12:18:20.300	-1.3527653	3.059883	8.755863	0.008039597	0.011297952	0.012103073	-1.4107655	3.1379547	9.183319	Sitting_Read
12:18:20.321	-1.3527653	3.059883	8.755863	0.008039597	0.011297952	0.012103073	-1.4107655	3.1379547	9.183319	Sitting_Read
12:18:20.343	-1.3527653	3.059883	8.755863	0.008039597	0.011297952	0.012103073	-1.4107655	3.1379547	9.183319	Sitting_Read
12:18:20.364	-1.3455825	3.031152	8.631361	0.015369981	0.011297952	0.006605286	-1.4029437	3.136569	9.184991	Sitting_Read
12:18:20.386	-1.3455825	3.031152	8.631361	0.015369981	0.011297952	0.006605286	-1.4029437	3.136569	9.184991	Sitting_Read
12:18:20.407	-1.3455825	3.031152	8.631361	0.015369981	0.011297952	0.006605286	-1.4029437	3.136569	9.184991	Sitting_Read
12:18:20.430	-1.3455825	3.031152	8.631361	0.015369981	0.011297952	0.006605286	-1.4029437	3.136569	9.184991	Sitting_Read
12:18:20.451	-1.3455825	3.031152	8.631361	0.015369981	0.011297952	0.006605286	-1.4029437	3.136569	9.184991	Sitting_Read
12:18:20.472	-1.3455825	3.031152	8.631361	0.015369981	0.011297952	0.006605286	-1.4029437	3.136569	9.184991	Sitting_Read
12:18:20.495	-1.3455825	3.031152	8.631361	0.015369981	0.011297952	0.006605286	-1.4029437	3.136569	9.184991	Sitting_Read
12:18:20.517	-1.3455825	3.031152	8.631361	0.015369981	0.011297952	0.006605286	-1.4029437	3.136569	9.184991	Sitting_Read
12:18:20.539	-1.462902	3.047912	8.973742	-0.012729821	-0.051010303	0.006605286	-1.3715742	3.1013377	9.201676	Sitting_Read
12:18:20.560	-1.462902	3.047912	8.973742	-0.012729821	-0.051010303	0.006605286	-1.3715742	3.1013377	9.201676	Sitting_Read
12:18:20.581	-1.462902	3.047912	8.973742	-0.012729821	-0.051010303	0.006605286	-1.3715742	3.1013377	9.201676	Sitting_Read
12:18:20.602	-1.462902	3.047912	8.973742	-0.012729821	-0.051010303	0.006605286	-1.3715742	3.1013377	9.201676	Sitting_Read
12:18:20.624	-1.462902	3.047912	8.973742	-0.012729821	-0.051010303	0.006605286	-1.3715742	3.1013377	9.201676	Sitting_Read
12:18:20.645	-1.462902	3.047912	8.973742	-0.012729821	-0.051010303	0.006605286	-1.3715742	3.1013377	9.201676	Sitting_Read
12:18:20.667	-1.462902	3.047912	8.973742	-0.012729821	-0.051010303	0.006605286	-1.3715742	3.1013377	9.201676	Sitting_Read
12:18:20.688	-1.462902	3.047912	8.973742	-0.012729821	-0.051010303	0.006605286	-1.3715742	3.1013377	9.201676	Sitting_Read
12:18:20.709	-1.462902	3.047912	8.973742	-0.012729821	-0.051010303	0.006605286	-1.3715742	3.1013377	9.201676	Sitting_Read
12:18:20.730	-1.3383996	3.0119977	8.777411	-0.013951551	-0.024132231	-0.0025576928	-1.3469743	3.1244893	9.197477	Sitting_Read
12:18:20.752	-1.3383996	3.0119977	8.777411	-0.013951551	-0.024132231	-0.0025576928	-1.3469743	3.1244893	9.197477	Sitting_Read
12:18:20.773	-1.3383996	3.0119977	8.777411	-0.013951551	-0.024132231	-0.0025576928	-1.3469743	3.1244893	9.197477	Sitting_Read
12:18:20.794	-1.3383996	3.0119977	8.777411	-0.013951551	-0.024132231	-0.0025576928	-1.3469743	3.1244893	9.197477	Sitting_Read
12:18:20.815	-1.3383996	3.0119977	8.777411	-0.013951551	-0.024132231	-0.0025576928	-1.3469743	3.1244893	9.197477	Sitting_Read
12:18:20.837	-1.3383996	3.0119977	8.777411	-0.013951551	-0.024132231	-0.0025576928	-1.3469743	3.1244893	9.197477	Sitting_Read
12:18:20.859	-1.3383996	3.0119977	8.777411	-0.013951551	-0.024132231	-0.0025576928	-1.3469743	3.1244893	9.197477	Sitting_Read
12:18:20.880	-1.3383996	3.0119977	8.777411	-0.013951551	-0.024132231	-0.0025576928	-1.3469743	3.1244893	9.197477	Sitting_Read
12:18:20.913	-1.2713599	2.9665065	8.942616	0.017202575	0.0027458393	0.00477269	-1.3329545	3.1089973	9.204767	Sitting_Read
12:18:20.946	-1.2713599	2.9665065	8.942616	0.017202575	0.0027458393	0.00477269	-1.3329545	3.1089973	9.204767	Sitting_Read
12:18:20.980	-1.2713599	2.9665065	8.942616	0.017202575	0.0027458393	0.00477269	-1.3329545	3.1089973	9.204767	Sitting_Read
12:18:21.013	-1.2713599	2.9665065	8.942616	0.017202575	0.0027458393	0.00477269	-1.3329545	3.1089973	9.204767	Sitting_Read
12:18:21.049	-1.2713599	2.9665065	8.942616	0.017202575	0.0027458393	0.00477269	-1.3329545	3.1089973	9.204767	Sitting_Read
12:18:21.081	-1.3120626	2.997632	8.9186735	0.011093924	-0.00030848692	0.00477269	-1.3277733	3.1115136	9.204667	Sitting_Read
12:18:21.115	-1.3120626	2.997632	8.9186735	0.011093924	-0.00030848692	0.00477269	-1.3277733	3.1115136	9.204667	Sitting_Read
12:18:21.149	-1.3120626	2.997632	8.9186735	0.011093924	-0.00030848692	0.00477269	-1.3277733	3.1115136	9.204667	Sitting_Read
12:18:21.176	-1.3120626	2.997632	8.9186735	0.011093924	-0.00030848692	0.00477269	-1.3277733	3.1115136	9.204667	Sitting_Read
12:18:21.200	-1.3120626	2.997632	8.9186735	0.011093924	-0.00030848692	0.00477269	-1.3277733	3.1115136	9.204667	Sitting_Read
12:18:21.221	-1.3120626	2.997632	8.9186735	0.011093924	-0.00030848692	0.00477269	-1.3277733	3.1115136	9.204667	Sitting_Read
12:18:21.243	-1.3120626	2.997632	8.9186735	0.011093924	-0.00030848692	0.00477269	-1.3277733	3.1115136	9.204667	Sitting_Read
12:18:21.268	-1.2354459	2.978478	9.201198	-0.026168855	-0.041847326	-0.004390288	-1.3277526	3.1157262	9.203243	Sitting_Read
12:18:21.291	-1.2354459	2.978478	9.201198	-0.026168855	-0.041847326	-0.004390288	-1.3277526	3.1157262	9.203243	Sitting_Read
12:18:21.314	-1.2354459	2.978478	9.201198	-0.026168855	-0.041847326	-0.004390288	-1.3277526	3.1157262	9.203243	Sitting_Read
12:18:21.336	-1.2354459	2.978478	9.201198	-0.026168855	-0.041847326	-0.004390288	-1.3277526	3.1157262	9.203243	Sitting_Read
12:18:21.359	-1.2354459	2.978478	9.201198	-0.026168855	-0.041847326	-0.004390288	-1.3277526	3.1157262	9.203243	Sitting_Read
12:18:21.382	-1.2354459	2.978478	9.201198	-0.026168855	-0.041847326	-0.004390288	-1.3277526	3.1157262	9.203243	Sitting_Read
12:18:21.405	-1.2354459	2.978478	9.201198	-0.026168855	-0.041847326	-0.004390288	-1.3277526	3.1157262	9.203243	Sitting_Read
12:18:21.428	-1.2354459	2.978478	9.201198	-0.026168855	-0.041847326	-0.004390288	-1.3277526	3.1157262	9.203243	Sitting_Read
12:18:21.451	-1.2641771	3.0119977	8.870789	-0.01150809	-0.041847326	0.008437881	-1.3076308	3.1315076	9.200768	Sitting_Read
12:18:21.474	-1.2641771	3.0119977	8.870789	-0.01150809	-0.041847326	0.008437881	-1.3076308	3.1315076	9.200768	Sitting_Read
12:18:21.496	-1.2641771	3.0119977	8.870789	-0.01150809	-0.041847326	0.008437881	-1.3076308	3.1315076	9.200768	Sitting_Read
12:18:21.519	-1.2641771	3.0119977	8.870789	-0.01150809	-0.041847326	0.008437881	-1.3076308	3.1315076	9.200768	Sitting_Read
12:18:21.540	-1.2641771	3.0119977	8.870789	-0.01150809	-0.041847326	0.008437881	-1.3076308	3.1315076	9.200768	Sitting_Read
12:18:21.560	-1.2641771	3.0119977	8.870789	-0.01150809	-0.041847326	0.008437881	-1.3076308	3.1315076	9.200768	Sitting_Read
12:18:21.581	-1.2641771	3.0119977	8.870789	-0.01150809	-0.041847326	0.008437881	-1.3076308	3.1315076	9.200768	Sitting_Read
12:18:21.602	-1.2641771	3.0119977	8.870789	-0.01150809	-0.041847326	0.008437881	-1.3076308	3.1315076	9.200768	Sitting_Read
12:18:21.622	-1.2138973	3.040729	8.779806	-0.0066211685	0.057723712	-0.005612019	-1.3324955	3.140583	9.194104	Sitting_Read
12:18:21.643	-1.2138973	3.040729	8.779806	-0.0066211685	0.057723712	-0.005612019	-1.3324955	3.140583	9.194104	Sitting_Read
12:18:21.664	-1.2138973	3.040729	8.779806	-0.0066211685	0.057723712	-0.005612019	-1.3324955	3.140583	9.194104	Sitting_Read
12:18:21.686	-1.2138973	3.040729	8.779806	-0.0066211685	0.057723712	-0.005612019	-1.3324955	3.140583	9.194104	Sitting_Read
12:18:21.707	-1.2138973	3.040729	8.779806	-0.0066211685	0.057723712	-0.005612019	-1.3324955	3.140583	9.194104	Sitting_Read
12:18:21.729	-1.2138973	3.040729	8.779806	-0.0066211685	0.057723712	-0.005612019	-1.3324955	3.140583	9.194104	Sitting_Read
12:18:21.752	-1.2138973	3.040729	8.779806	-0.0066211685	0.057723712	-0.005612019	-1.3324955	3.140583	9.194104	Sitting_Read
12:18:21.774	-1.2138973	3.040729	8.779806	-0.0066211685	0.057723712	-0.005612019	-1.3324955	3.140583	9.194104	Sitting_Read
12:18:21.795	-1.3455825	3.0239692	8.923462	-0.0133406855	0.049171597	0.0041618245	-1.3539184	3.1363072	9.192434	Sitting_Read
12:18:21.818	-1.3455825	3.0239692	8.923462	-0.0133406855	0.049171597	0.0041618245	-1.3539184	3.1363072	9.192434	Sitting_Read
12:18:21.840	-1.3455825	3.0239692	8.923462	-0.0133406855	0.049171597	0.0041618245	-1.3539184	3.1363072	9.192434	Sitting_Read
12:18:21.863	-1.3455825	3.0239692	8.923462	-0.0133406855	0.049171597	0.0041618245	-1.3539184	3.1363072	9.192434	Sitting_Read
12:18:21.886	-1.3455825	3.0239692	8.923462	-0.0133406855	0.049171597	0.0041618245	-1.3539184	3.1363072	9.192434	Sitting_Read
12:18:21.907	-1.3455825	3.0239692	8.923462	-0.0133406855	0.049171597	0.0041618245	-1.3539184	3.1363072	9.192434	Sitting_Read
12:18:21.929	-1.3455825	3.0239692	8.923462	-0.0133406855	0.049171597	0.0041618245	-1.3539184	3.1363072	9.192434	Sitting_Read
12:18:21.953	-1.3455825	3.0239692	8.923462	-0.0133406855	0.049171597	0.0041618245	-1.3539184	3.1363072	9.192434	Sitting_Read
12:18:21.977	-1.4078336	2.9904492	8.775017	9.83493e-05	0.010076222	0.012103073	-1.4051088	3.1442404	9.182035	Sitting_Read
12:18:21.998	-1.4078336	2.9904492	8.775017	9.83493e-05	0.010076222	0.012103073	-1.4051088	3.1442404	9.182035	Sitting_Read
12:18:22.020	-1.4078336	2.9904492	8.775017	9.83493e-05	0.010076222	0.012103073	-1.4051088	3.1442404	9.182035	Sitting_Read
12:18:22.042	-1.4078336	2.9904492	8.775017	9.83493e-05	0.010076222	0.012103073	-1.4051088	3.1442404	9.182035	Sitting_Read
12:18:22.063	-1.4078336	2.9904492	8.775017	9.83493e-05	0.010076222	0.012103073	-1.4051088	3.1442404	9.182035	Sitting_Read
12:18:22.086	-1.4078336	2.9904492	8.775017	9.83493e-05	0.010076222	0.012103073	-1.4051088	3.1442404	9.182035	Sitting_Read
12:18:22.109	-1.4078336	2.9904492	8.775017	9.83493e-05	0.010076222	0.012103073	-1.4051088	3.1442404	9.182035	Sitting_Read
12:18:22.130	-1.4078336	2.9904492	8.775017	9.83493e-05	0.010076222	0.012103073	-1.4051088	3.1442404	9.182035	Sitting_Read
12:18:22.154	-1.3551595	3.0383348	8.887548	-0.025557991	0.014352279	0.0017183638	-1.4225769	3.1491802	9.177652	Sitting_Read
12:18:22.176	-1.3551595	3.0383348	8.887548	-0.025557991	0.014352279	0.0017183638	-1.4225769	3.1491802	9.177652	Sitting_Read
12:18:22.197	-1.3551595	3.0383348	8.887548	-0.025557991	0.014352279	0.0017183638	-1.4225769	3.1491802	9.177652	Sitting_Read
12:18:22.220	-1.3551595	3.0383348	8.887548	-0.025557991	0.014352279	0.0017183638	-1.4225769	3.1491802	9.177652	Sitting_Read
12:18:22.243	-1.3551595	3.0383348	8.887548	-0.025557991	0.014352279	0.0017183638	-1.4225769	3.1491802	9.177652	Sitting_Read
12:18:22.266	-1.3551595	3.0383348	8.887548	-0.025557991	0.014352279	0.0017183638	-1.4225769	3.1491802	9.177652	Sitting_Read
12:18:22.287	-1.3551595	3.0383348	8.887548	-0.025557991	0.014352279	0.0017183638	-1.4225769	3.1491802	9.177652	Sitting_Read
12:18:22.308	-1.3551595	3.0383348	8.887548	-0.025557991	0.014352279	0.0017183638	-1.4225769	3.1491802	9.177652	Sitting_Read
12:18:22.329	-1.3551595	3.0383348	8.887548	-0.025557991	0.014352279	0.0017183638	-1.4225769	3.1491802	9.177652	Sitting_Read
12:18:22.350	-1.3455825	3.0048149	9.069513	-0.019449338	-0.017412715	0.0023292291	-1.378861	3.1392848	9.18771	Sitting_Read
12:18:22.371	-1.3455825	3.0048149	9.069513	-0.019449338	-0.017412715	0.0023292291	-1.378861	3.1392848	9.18771	Sitting_Read
12:18:22.393	-1.3455825	3.0048149	9.069513	-0.019449338	-0.017412715	0.0023292291	-1.378861	3.1392848	9.18771	Sitting_Read
12:18:22.414	-1.3455825	3.0048149	9.069513	-0.019449338	-0.017412715	0.0023292291	-1.378861	3.1392848	9.18771	Sitting_Read
12:18:22.435	-1.3455825	3.0048149	9.069513	-0.019449338	-0.017412715	0.0023292291	-1.378861	3.1392848	9.18771	Sitting_Read
12:18:22.456	-1.3455825	3.0048149	9.069513	-0.019449338	-0.017412715	0.0023292291	-1.378861	3.1392848	9.18771	Sitting_Read
12:18:22.478	-1.3455825	3.0048149	9.069513	-0.019449338	-0.017412715	0.0023292291	-1.378861	3.1392848	9.18771	Sitting_Read
12:18:22.499	-1.3455825	3.0048149	9.069513	-0.019449338	-0.017412715	0.0023292291	-1.378861	3.1392848	9.18771	Sitting_Read
12:18:22.521	-1.2569942	3.0239692	8.892337	-0.028001452	-0.012525792	-0.0013359623	-1.3728402	3.144958	9.18667	Sitting_Read
12:18:22.542	-1.2569942	3.0239692	8.892337	-0.028001452	-0.012525792	-0.0013359623	-1.3728402	3.144958	9.18667	Sitting_Read
12:18:22.563	-1.2569942	3.0239692	8.892337	-0.028001452	-0.012525792	-0.0013359623	-1.3728402	3.144958	9.18667	Sitting_Read
12:18:22.584	-1.2569942	3.0239692	8.892337	-0.028001452	-0.012525792	-0.0013359623	-1.3728402	3.144958	9.18667	Sitting_Read
12:18:22.605	-1.2569942	3.0239692	8.892337	-0.028001452	-0.012525792	-0.0013359623	-1.3728402	3.144958	9.18667	Sitting_Read
12:18:22.626	-1.2569942	3.0239692	8.892337	-0.028001452	-0.012525792	-0.0013359623	-1.3728402	3.144958	9.18667	Sitting_Read
12:18:22.654	-1.2569942	3.0239692	8.892337	-0.028001452	-0.012525792	-0.0013359623	-1.3728402	3.144958	9.18667	Sitting_Read
12:18:22.688	-1.2569942	3.0239692	8.892337	-0.028001452	-0.012525792	-0.0013359623	-1.3728402	3.144958	9.18667	Sitting_Read
12:18:22.721	-1.2689656	3.0335462	8.813326	0.0074287322	-0.021077905	-0.023937976	-1.3652143	3.1426966	9.1885805	Sitting_Read
12:18:22.757	-1.2689656	3.0335462	8.813326	0.0074287322	-0.021077905	-0.023937976	-1.3652143	3.1426966	9.1885805	Sitting_Read
12:18:22.791	-1.2689656	3.0335462	8.813326	0.0074287322	-0.021077905	-0.023937976	-1.3652143	3.1426966	9.1885805	Sitting_Read
12:18:22.824	-1.2689656	3.0335462	8.813326	0.0074287322	-0.021077905	-0.023937976	-1.3652143	3.1426966	9.1885805	Sitting_Read
12:18:22.857	-1.2689656	3.0335462	8.813326	0.0074287322	-0.021077905	-0.023937976	-1.3652143	3.1426966	9.1885805	Sitting_Read
12:18:22.891	-1.2091088	3.0694604	8.703189	0.020256903	-0.019856174	-0.08807883	-1.3509315	3.1368241	9.192698	Sitting_Read
12:18:22.922	-1.2091088	3.0694604	8.703189	0.020256903	-0.019856174	-0.08807883	-1.3509315	3.1368241	9.192698	Sitting_Read
12:18:22.944	-1.2091088	3.0694604	8.703189	0.020256903	-0.019856174	-0.08807883	-1.3509315	3.1368241	9.192698	Sitting_Read
12:18:22.966	-1.2091088	3.0694604	8.703189	0.020256903	-0.019856174	-0.08807883	-1.3509315	3.1368241	9.192698	Sitting_Read
12:18:22.988	-1.2091088	3.0694604	8.703189	0.020256903	-0.019856174	-0.08807883	-1.3509315	3.1368241	9.192698	Sitting_Read
12:18:23.011	-1.2091088	3.0694604	8.703189	0.020256903	-0.019856174	-0.08807883	-1.3509315	3.1368241	9.192698	Sitting_Read
12:18:23.034	-1.2091088	3.0694604	8.703189	0.020256903	-0.019856174	-0.08807883	-1.3509315	3.1368241	9.192698	Sitting_Read
12:18:23.057	-1.175589	2.9641123	8.923462	0.004374406	-0.06933626	-0.13633719	-1.3551111	3.1243894	9.196316	Sitting_Read
12:18:23.079	-1.175589	2.9641123	8.923462	0.004374406	-0.06933626	-0.13633719	-1.3551111	3.1243894	9.196316	Sitting_Read
12:18:23.102	-1.175589	2.9641123	8.923462	0.004374406	-0.06933626	-0.13633719	-1.3551111	3.1243894	9.196316	Sitting_Read
12:18:23.126	-1.175589	2.9641123	8.923462	0.004374406	-0.06933626	-0.13633719	-1.3551111	3.1243894	9.196316	Sitting_Read
12:18:23.149	-1.175589	2.9641123	8.923462	0.004374406	-0.06933626	-0.13633719	-1.3551111	3.1243894	9.196316	Sitting_Read
12:18:23.171	-1.175589	2.9641123	8.923462	0.004374406	-0.06933626	-0.13633719	-1.3551111	3.1243894	9.196316	Sitting_Read
12:18:23.194	-1.175589	2.9641123	8.923462	0.004374406	-0.06933626	-0.13633719	-1.3551111	3.1243894	9.196316	Sitting_Read
12:18:23.217	-1.175589	2.9641123	8.923462	0.004374406	-0.06933626	-0.13633719	-1.3551111	3.1243894	9.196316	Sitting_Read
12:18:23.241	-1.2450229	2.9952378	8.91149	0.009261328	-0.07177972	-0.19009332	-1.3423507	3.114408	9.201571	Sitting_Read
12:18:23.264	-1.2450229	2.9952378	8.91149	0.009261328	-0.07177972	-0.19009332	-1.3423507	3.114408	9.201571	Sitting_Read
12:18:23.287	-1.2450229	2.9952378	8.91149	0.009261328	-0.07177972	-0.19009332	-1.3423507	3.114408	9.201571	Sitting_Read
12:18:23.310	-1.2450229	2.9952378	8.91149	0.009261328	-0.07177972	-0.19009332	-1.3423507	3.114408	9.201571	Sitting_Read
12:18:23.336	-1.2450229	2.9952378	8.91149	0.009261328	-0.07177972	-0.19009332	-1.3423507	3.114408	9.201571	Sitting_Read
12:18:23.360	-1.2450229	2.9952378	8.91149	0.009261328	-0.07177972	-0.19009332	-1.3423507	3.114408	9.201571	Sitting_Read
12:18:23.382	-1.2450229	2.9952378	8.91149	0.009261328	-0.07177972	-0.19009332	-1.3423507	3.114408	9.201571	Sitting_Read
12:18:23.405	-1.2450229	2.9952378	8.91149	0.009261328	-0.07177972	-0.19009332	-1.3423507	3.114408	9.201571	Sitting_Read
12:18:23.429	-1.297697	2.9952378	8.839663	0.022089498	-0.062005877	-0.24079514	-1.3502412	3.119672	9.198634	Sitting_Read
12:18:23.452	-1.297697	2.9952378	8.839663	0.022089498	-0.062005877	-0.24079514	-1.3502412	3.119672	9.198634	Sitting_Read
12:18:23.474	-1.297697	2.9952378	8.839663	0.022089498	-0.062005877	-0.24079514	-1.3502412	3.119672	9.198634	Sitting_Read
12:18:23.496	-1.297697	2.9952378	8.839663	0.022089498	-0.062005877	-0.24079514	-1.3502412	3.119672	9.198634	Sitting_Read
12:18:23.519	-1.297697	2.9952378	8.839663	0.022089498	-0.062005877	-0.24079514	-1.3502412	3.119672	9.198634	Sitting_Read
12:18:23.543	-1.297697	2.9952378	8.839663	0.022089498	-0.062005877	-0.24079514	-1.3502412	3.119672	9.198634	Sitting_Read
12:18:23.566	-1.297697	2.9952378	8.839663	0.022089498	-0.062005877	-0.24079514	-1.3502412	3.119672	9.198634	Sitting_Read
12:18:23.589	-1.297697	2.9952378	8.839663	0.022089498	-0.062005877	-0.24079514	-1.3502412	3.119672	9.198634	Sitting_Read
12:18:23.612	-1.2402344	2.9305923	8.978531	0.037971996	-0.06933626	-0.2835557	-1.3420802	3.095279	9.208064	Sitting_Read
12:18:23.635	-1.2402344	2.9305923	8.978531	0.037971996	-0.06933626	-0.2835557	-1.3420802	3.095279	9.208064	Sitting_Read
12:18:23.658	-1.2402344	2.9305923	8.978531	0.037971996	-0.06933626	-0.2835557	-1.3420802	3.095279	9.208064	Sitting_Read
12:18:23.681	-1.2402344	2.9305923	8.978531	0.037971996	-0.06933626	-0.2835557	-1.3420802	3.095279	9.208064	Sitting_Read
12:18:23.704	-1.2402344	2.9305923	8.978531	0.037971996	-0.06933626	-0.2835557	-1.3420802	3.095279	9.208064	Sitting_Read
12:18:23.727	-1.2402344	2.9305923	8.978531	0.037971996	-0.06933626	-0.2835557	-1.3420802	3.095279	9.208064	Sitting_Read
12:18:23.750	-1.2402344	2.9305923	8.978531	0.037971996	-0.06933626	-0.2835557	-1.3420802	3.095279	9.208064	Sitting_Read
12:18:23.773	-1.2402344	2.9305923	8.978531	0.037971996	-0.06933626	-0.2835557	-1.3420802	3.095279	9.208064	Sitting_Read
12:18:23.796	-1.4652961	3.0048149	8.865999	0.08256516	-0.011304061	-0.31715328	-1.3578283	3.100943	9.203849	Sitting_Read
12:18:23.820	-1.4652961	3.0048149	8.865999	0.08256516	-0.011304061	-0.31715328	-1.3578283	3.100943	9.203849	Sitting_Read
12:18:23.842	-1.4652961	3.0048149	8.865999	0.08256516	-0.011304061	-0.31715328	-1.3578283	3.100943	9.203849	Sitting_Read
12:18:23.865	-1.4652961	3.0048149	8.865999	0.08256516	-0.011304061	-0.31715328	-1.3578283	3.100943	9.203849	Sitting_Read
12:18:23.887	-1.4652961	3.0048149	8.865999	0.08256516	-0.011304061	-0.31715328	-1.3578283	3.100943	9.203849	Sitting_Read
12:18:23.910	-1.4652961	3.0048149	8.865999	0.08256516	-0.011304061	-0.31715328	-1.3578283	3.100943	9.203849	Sitting_Read
12:18:23.934	-1.4652961	3.0048149	8.865999	0.08256516	-0.011304061	-0.31715328	-1.3578283	3.100943	9.203849	Sitting_Read
12:18:23.957	-1.3312168	2.9760835	8.796566	0.05629795	-0.097436056	-0.34830743	-1.4527389	3.0987563	9.1900835	Sitting_Read
12:18:23.981	-1.3312168	2.9760835	8.796566	0.05629795	-0.097436056	-0.34830743	-1.4527389	3.0987563	9.1900835	Sitting_Read
12:18:24.004	-1.3312168	2.9760835	8.796566	0.05629795	-0.097436056	-0.34830743	-1.4527389	3.0987563	9.1900835	Sitting_Read
12:18:24.027	-1.3312168	2.9760835	8.796566	0.05629795	-0.097436056	-0.34830743	-1.4527389	3.0987563	9.1900835	Sitting_Read
12:18:24.051	-1.3312168	2.9760835	8.796566	0.05629795	-0.097436056	-0.34830743	-1.4527389	3.0987563	9.1900835	Sitting_Read
12:18:24.073	-1.3312168	2.9760835	8.796566	0.05629795	-0.097436056	-0.34830743	-1.4527389	3.0987563	9.1900835	Sitting_Read
12:18:24.096	-1.3312168	2.9760835	8.796566	0.05629795	-0.097436056	-0.34830743	-1.4527389	3.0987563	9.1900835	Sitting_Read
12:18:24.119	-1.3312168	2.9760835	8.796566	0.05629795	-0.097436056	-0.34830743	-1.4527389	3.0987563	9.1900835	Sitting_Read
12:18:24.141	-1.4796618	2.9138324	8.861211	0.05996314	-0.118816346	-0.37090942	-1.4614112	3.0987422	9.188712	Sitting_Read
12:18:24.165	-1.4796618	2.9138324	8.861211	0.05996314	-0.118816346	-0.37090942	-1.4614112	3.0987422	9.188712	Sitting_Read
12:18:24.188	-1.4796618	2.9138324	8.861211	0.05996314	-0.118816346	-0.37090942	-1.4614112	3.0987422	9.188712	Sitting_Read
12:18:24.212	-1.4796618	2.9138324	8.861211	0.05996314	-0.118816346	-0.37090942	-1.4614112	3.0987422	9.188712	Sitting_Read
12:18:24.234	-1.4796618	2.9138324	8.861211	0.05996314	-0.118816346	-0.37090942	-1.4614112	3.0987422	9.188712	Sitting_Read
12:18:24.257	-1.4796618	2.9138324	8.861211	0.05996314	-0.118816346	-0.37090942	-1.4614112	3.0987422	9.188712	Sitting_Read
12:18:24.281	-1.4796618	2.9138324	8.861211	0.05996314	-0.118816346	-0.37090942	-1.4614112	3.0987422	9.188712	Sitting_Read
12:18:24.304	-1.4796618	2.9138324	8.861211	0.05996314	-0.118816346	-0.37090942	-1.4614112	3.0987422	9.188712	Sitting_Read
12:18:24.326	-1.4796618	2.978478	8.880365	0.08195429	-0.12248154	-0.35502696	-1.4757328	3.099467	9.186179	Sitting_Read
12:18:24.350	-1.4796618	2.978478	8.880365	0.08195429	-0.12248154	-0.35502696	-1.4757328	3.099467	9.186179	Sitting_Read
12:18:24.373	-1.4796618	2.978478	8.880365	0.08195429	-0.12248154	-0.35502696	-1.4757328	3.099467	9.186179	Sitting_Read
12:18:24.397	-1.4796618	2.978478	8.880365	0.08195429	-0.12248154	-0.35502696	-1.4757328	3.099467	9.186179	Sitting_Read
12:18:24.420	-1.4796618	2.978478	8.880365	0.08195429	-0.12248154	-0.35502696	-1.4757328	3.099467	9.186179	Sitting_Read
12:18:24.443	-1.4796618	2.978478	8.880365	0.08195429	-0.12248154	-0.35502696	-1.4757328	3.099467	9.186179	Sitting_Read
12:18:24.466	-1.4796618	2.978478	8.880365	0.08195429	-0.12248154	-0.35502696	-1.4757328	3.099467	9.186179	Sitting_Read
12:18:24.489	-1.4796618	2.978478	8.880365	0.08195429	-0.12248154	-0.35502696	-1.4757328	3.099467	9.186179	Sitting_Read
12:18:24.512	-1.5874043	2.9473522	9.059936	0.04346978	-0.1634095	-0.3257054	-1.4873116	3.1002188	9.184058	Sitting_Read
12:18:24.534	-1.5874043	2.9473522	9.059936	0.04346978	-0.1634095	-0.3257054	-1.4873116	3.1002188	9.184058	Sitting_Read
12:18:24.557	-1.5874043	2.9473522	9.059936	0.04346978	-0.1634095	-0.3257054	-1.4873116	3.1002188	9.184058	Sitting_Read
12:18:24.580	-1.5874043	2.9473522	9.059936	0.04346978	-0.1634095	-0.3257054	-1.4873116	3.1002188	9.184058	Sitting_Read
12:18:24.603	-1.5874043	2.9473522	9.059936	0.04346978	-0.1634095	-0.3257054	-1.4873116	3.1002188	9.184058	Sitting_Read
12:18:24.627	-1.5874043	2.9473522	9.059936	0.04346978	-0.1634095	-0.3257054	-1.4873116	3.1002188	9.184058	Sitting_Read
12:18:24.650	-1.5874043	2.9473522	9.059936	0.04346978	-0.1634095	-0.3257054	-1.4873116	3.1002188	9.184058	Sitting_Read
12:18:24.674	-1.5874043	2.9473522	9.059936	0.04346978	-0.1634095	-0.3257054	-1.4873116	3.1002188	9.184058	Sitting_Read
12:18:24.697	-1.6400782	3.007209	8.789383	0.07401305	-0.037571266	-0.21574967	-1.4930414	3.110276	9.179726	Sitting_Read
12:18:24.720	-1.6400782	3.007209	8.789383	0.07401305	-0.037571266	-0.21574967	-1.4930414	3.110276	9.179726	Sitting_Read
12:18:24.744	-1.6400782	3.007209	8.789383	0.07401305	-0.037571266	-0.21574967	-1.4930414	3.110276	9.179726	Sitting_Read
12:18:24.767	-1.6400782	3.007209	8.789383	0.07401305	-0.037571266	-0.21574967	-1.4930414	3.110276	9.179726	Sitting_Read
12:18:24.789	-1.6400782	3.007209	8.789383	0.07401305	-0.037571266	-0.21574967	-1.4930414	3.110276	9.179726	Sitting_Read
12:18:24.812	-1.6400782	3.007209	8.789383	0.07401305	-0.037571266	-0.21574967	-1.4930414	3.110276	9.179726	Sitting_Read
12:18:24.835	-1.6400782	3.007209	8.789383	0.07401305	-0.037571266	-0.21574967	-1.4930414	3.110276	9.179726	Sitting_Read
12:18:24.859	-1.673598	2.9689007	8.849239	-0.009675494	0.0027458393	-0.12289815	-1.5003891	3.1184478	9.1757555	Sitting_Read
12:18:24.882	-1.673598	2.9689007	8.849239	-0.009675494	0.0027458393	-0.12289815	-1.5003891	3.1184478	9.1757555	Sitting_Read
12:18:24.905	-1.673598	2.9689007	8.849239	-0.009675494	0.0027458393	-0.12289815	-1.5003891	3.1184478	9.1757555	Sitting_Read
12:18:24.928	-1.673598	2.9689007	8.849239	-0.009675494	0.0027458393	-0.12289815	-1.5003891	3.1184478	9.1757555	Sitting_Read
12:18:24.951	-1.673598	2.9689007	8.849239	-0.009675494	0.0027458393	-0.12289815	-1.5003891	3.1184478	9.1757555	Sitting_Read
12:18:24.974	-1.673598	2.9689007	8.849239	-0.009675494	0.0027458393	-0.12289815	-1.5003891	3.1184478	9.1757555	Sitting_Read
12:18:24.997	-1.673598	2.9689007	8.849239	-0.009675494	0.0027458393	-0.12289815	-1.5003891	3.1184478	9.1757555	Sitting_Read
12:18:25.020	-1.673598	2.9689007	8.849239	-0.009675494	0.0027458393	-0.12289815	-1.5003891	3.1184478	9.1757555	Sitting_Read
12:18:25.042	-1.7023294	3.0215747	8.913885	0.07401305	-0.13775317	0.0072161513	-1.5844901	3.1152797	9.162685	Sitting_Read
12:18:25.063	-1.7023294	3.0215747	8.913885	0.07401305	-0.13775317	0.0072161513	-1.5844901	3.1152797	9.162685	Sitting_Read
12:18:25.085	-1.7023294	3.0215747	8.913885	0.07401305	-0.13775317	0.0072161513	-1.5844901	3.1152797	9.162685	Sitting_Read
12:18:25.107	-1.7023294	3.0215747	8.913885	0.07401305	-0.13775317	0.0072161513	-1.5844901	3.1152797	9.162685	Sitting_Read
12:18:25.130	-1.7023294	3.0215747	8.913885	0.07401305	-0.13775317	0.0072161513	-1.5844901	3.1152797	9.162685	Sitting_Read
12:18:25.153	-1.7023294	3.0215747	8.913885	0.07401305	-0.13775317	0.0072161513	-1.5844901	3.1152797	9.162685	Sitting_Read
12:18:25.176	-1.7023294	3.0215747	8.913885	0.07401305	-0.13775317	0.0072161513	-1.5844901	3.1152797	9.162685	Sitting_Read
12:18:25.198	-1.7023294	3.0215747	8.913885	0.07401305	-0.13775317	0.0072161513	-1.5844901	3.1152797	9.162685	Sitting_Read
12:18:25.221	-1.7238779	2.9952378	9.103033	-0.005399438	0.08215832	0.1012894	-1.6037526	3.1183105	9.158302	Sitting_Read
12:18:25.244	-1.7238779	2.9952378	9.103033	-0.005399438	0.08215832	0.1012894	-1.6037526	3.1183105	9.158302	Sitting_Read
12:18:25.267	-1.7238779	2.9952378	9.103033	-0.005399438	0.08215832	0.1012894	-1.6037526	3.1183105	9.158302	Sitting_Read
12:18:25.290	-1.7238779	2.9952378	9.103033	-0.005399438	0.08215832	0.1012894	-1.6037526	3.1183105	9.158302	Sitting_Read
12:18:25.314	-1.7238779	2.9952378	9.103033	-0.005399438	0.08215832	0.1012894	-1.6037526	3.1183105	9.158302	Sitting_Read
12:18:25.337	-1.7238779	2.9952378	9.103033	-0.005399438	0.08215832	0.1012894	-1.6037526	3.1183105	9.158302	Sitting_Read
12:18:25.359	-1.7238779	2.9952378	9.103033	-0.005399438	0.08215832	0.1012894	-1.6037526	3.1183105	9.158302	Sitting_Read
12:18:25.382	-1.7238779	2.9952378	9.103033	-0.005399438	0.08215832	0.1012894	-1.6037526	3.1183105	9.158302	Sitting_Read
12:18:25.405	-1.6783867	2.8563697	9.141341	-0.105581336	0.11209072	0.20208217	-1.6676246	3.080364	9.159736	Sitting_Read
12:18:25.427	-1.6783867	2.8563697	9.141341	-0.105581336	0.11209072	0.20208217	-1.6676246	3.080364	9.159736	Sitting_Read
12:18:25.450	-1.6783867	2.8563697	9.141341	-0.105581336	0.11209072	0.20208217	-1.6676246	3.080364	9.159736	Sitting_Read
12:18:25.472	-1.6783867	2.8563697	9.141341	-0.105581336	0.11209072	0.20208217	-1.6676246	3.080364	9.159736	Sitting_Read
12:18:25.494	-1.6783867	2.8563697	9.141341	-0.105581336	0.11209072	0.20208217	-1.6676246	3.080364	9.159736	Sitting_Read
12:18:25.517	-1.6783867	2.8563697	9.141341	-0.105581336	0.11209072	0.20208217	-1.6676246	3.080364	9.159736	Sitting_Read
12:18:25.541	-1.6783867	2.8563697	9.141341	-0.105581336	0.11209072	0.20208217	-1.6676246	3.080364	9.159736	Sitting_Read
12:18:25.563	-1.6783867	2.8563697	9.141341	-0.105581336	0.11209072	0.20208217	-1.6676246	3.080364	9.159736	Sitting_Read
12:18:25.585	-1.6496553	3.0048149	9.000079	-0.098250955	0.069941014	0.31142703	-1.6084517	3.1056066	9.161794	Sitting_Read
12:18:25.608	-1.6496553	3.0048149	9.000079	-0.098250955	0.069941014	0.31142703	-1.6084517	3.1056066	9.161794	Sitting_Read
12:18:25.629	-1.6496553	3.0048149	9.000079	-0.098250955	0.069941014	0.31142703	-1.6084517	3.1056066	9.161794	Sitting_Read
12:18:25.652	-1.6496553	3.0048149	9.000079	-0.098250955	0.069941014	0.31142703	-1.6084517	3.1056066	9.161794	Sitting_Read
12:18:25.675	-1.6496553	3.0048149	9.000079	-0.098250955	0.069941014	0.31142703	-1.6084517	3.1056066	9.161794	Sitting_Read
12:18:25.698	-1.6496553	3.0048149	9.000079	-0.098250955	0.069941014	0.31142703	-1.6084517	3.1056066	9.161794	Sitting_Read
12:18:25.720	-1.6496553	3.0048149	9.000079	-0.098250955	0.069941014	0.31142703	-1.6084517	3.1056066	9.161794	Sitting_Read
12:18:25.741	-1.6496553	3.0048149	9.000079	-0.098250955	0.069941014	0.31142703	-1.6084517	3.1056066	9.161794	Sitting_Read
12:18:25.762	-1.8148603	3.0694604	8.763046	-0.008453764	0.30145895	0.38350916	-1.6517898	3.1155386	9.150703	Sitting_Read
12:18:25.782	-1.8148603	3.0694604	8.763046	-0.008453764	0.30145895	0.38350916	-1.6517898	3.1155386	9.150703	Sitting_Read
12:18:25.803	-1.8148603	3.0694604	8.763046	-0.008453764	0.30145895	0.38350916	-1.6517898	3.1155386	9.150703	Sitting_Read
12:18:25.824	-1.8148603	3.0694604	8.763046	-0.008453764	0.30145895	0.38350916	-1.6517898	3.1155386	9.150703	Sitting_Read
12:18:25.845	-1.8148603	3.0694604	8.763046	-0.008453764	0.30145895	0.38350916	-1.6517898	3.1155386	9.150703	Sitting_Read
12:18:25.867	-1.8148603	3.0694604	8.763046	-0.008453764	0.30145895	0.38350916	-1.6517898	3.1155386	9.150703	Sitting_Read
12:18:25.889	-1.8148603	3.0694604	8.763046	-0.008453764	0.30145895	0.38350916	-1.6517898	3.1155386	9.150703	Sitting_Read
12:18:25.910	-1.8148603	3.0694604	8.763046	-0.008453764	0.30145895	0.38350916	-1.6517898	3.1155386	9.150703	Sitting_Read
12:18:25.932	-1.5059988	2.9066496	8.861211	-0.07564894	0.12675148	0.43909788	-1.7342005	3.1433356	9.125917	Sitting_Read
12:18:25.954	-1.5059988	2.9066496	8.861211	-0.07564894	0.12675148	0.43909788	-1.7342005	3.1433356	9.125917	Sitting_Read
12:18:25.975	-1.5059988	2.9066496	8.861211	-0.07564894	0.12675148	0.43909788	-1.7342005	3.1433356	9.125917	Sitting_Read
12:18:25.996	-1.5059988	2.9066496	8.861211	-0.07564894	0.12675148	0.43909788	-1.7342005	3.1433356	9.125917	Sitting_Read
12:18:26.018	-1.5059988	2.9066496	8.861211	-0.07564894	0.12675148	0.43909788	-1.7342005	3.1433356	9.125917	Sitting_Read
12:18:26.041	-1.5059988	2.9066496	8.861211	-0.07564894	0.12675148	0.43909788	-1.7342005	3.1433356	9.125917	Sitting_Read
12:18:26.062	-1.5059988	2.9066496	8.861211	-0.07564894	0.12675148	0.43909788	-1.7342005	3.1433356	9.125917	Sitting_Read
12:18:26.084	-1.5059988	2.9066496	8.861211	-0.07564894	0.12675148	0.43909788	-1.7342005	3.1433356	9.125917	Sitting_Read
12:18:26.105	-1.5059988	2.9066496	8.861211	-0.07564894	0.12675148	0.43909788	-1.7342005	3.1433356	9.125917	Sitting_Read
12:18:26.127	-1.1947432	2.9856608	8.875577	-0.09092057	0.110258125	0.33769426	-1.6809739	3.1399956	9.137019	Sitting_Read
12:18:26.148	-1.1947432	2.9856608	8.875577	-0.09092057	0.110258125	0.33769426	-1.6809739	3.1399956	9.137019	Sitting_Read
12:18:26.172	-1.1947432	2.9856608	8.875577	-0.09092057	0.110258125	0.33769426	-1.6809739	3.1399956	9.137019	Sitting_Read
12:18:26.193	-1.1947432	2.9856608	8.875577	-0.09092057	0.110258125	0.33769426	-1.6809739	3.1399956	9.137019	Sitting_Read
12:18:26.214	-1.1947432	2.9856608	8.875577	-0.09092057	0.110258125	0.33769426	-1.6809739	3.1399956	9.137019	Sitting_Read
12:18:26.235	-1.1947432	2.9856608	8.875577	-0.09092057	0.110258125	0.33769426	-1.6809739	3.1399956	9.137019	Sitting_Read
12:18:26.257	-1.1947432	2.9856608	8.875577	-0.09092057	0.110258125	0.33769426	-1.6809739	3.1399956	9.137019	Sitting_Read
12:18:26.279	-1.1947432	2.9856608	8.875577	-0.09092057	0.110258125	0.33769426	-1.6809739	3.1399956	9.137019	Sitting_Read
12:18:26.301	-1.4317763	2.9377751	8.851634	-0.050603464	0.03634343	0.21979725	-1.5633296	3.1179223	9.165421	Sitting_Read
12:18:26.322	-1.4317763	2.9377751	8.851634	-0.050603464	0.03634343	0.21979725	-1.5633296	3.1179223	9.165421	Sitting_Read
12:18:26.343	-1.4317763	2.9377751	8.851634	-0.050603464	0.03634343	0.21979725	-1.5633296	3.1179223	9.165421	Sitting_Read
12:18:26.365	-1.4317763	2.9377751	8.851634	-0.050603464	0.03634343	0.21979725	-1.5633296	3.1179223	9.165421	Sitting_Read
12:18:26.389	-1.4317763	2.9377751	8.851634	-0.050603464	0.03634343	0.21979725	-1.5633296	3.1179223	9.165421	Sitting_Read
12:18:26.413	-1.4317763	2.9377751	8.851634	-0.050603464	0.03634343	0.21979725	-1.5633296	3.1179223	9.165421	Sitting_Read
12:18:26.434	-1.4317763	2.9377751	8.851634	-0.050603464	0.03634343	0.21979725	-1.5633296	3.1179223	9.165421	Sitting_Read
12:18:26.456	-1.4317763	2.9377751	8.851634	-0.050603464	0.03634343	0.21979725	-1.5633296	3.1179223	9.165421	Sitting_Read
12:18:26.477	-1.297697	2.875524	8.784595	-0.007842899	0.026569584	0.20880169	-1.502806	3.1209934	9.174495	Sitting_Read
12:18:26.498	-1.297697	2.875524	8.784595	-0.007842899	0.026569584	0.20880169	-1.502806	3.1209934	9.174495	Sitting_Read
12:18:26.520	-1.297697	2.875524	8.784595	-0.007842899	0.026569584	0.20880169	-1.502806	3.1209934	9.174495	Sitting_Read
12:18:26.541	-1.297697	2.875524	8.784595	-0.007842899	0.026569584	0.20880169	-1.502806	3.1209934	9.174495	Sitting_Read
12:18:26.562	-1.297697	2.875524	8.784595	-0.007842899	0.026569584	0.20880169	-1.502806	3.1209934	9.174495	Sitting_Read
12:18:26.585	-1.297697	2.875524	8.784595	-0.007842899	0.026569584	0.20880169	-1.502806	3.1209934	9.174495	Sitting_Read
12:18:26.606	-1.297697	2.875524	8.784595	-0.007842899	0.026569584	0.20880169	-1.502806	3.1209934	9.174495	Sitting_Read
12:18:26.629	-1.297697	2.875524	8.784595	-0.007842899	0.026569584	0.20880169	-1.502806	3.1209934	9.174495	Sitting_Read
12:18:26.650	-1.297697	2.875524	8.784595	-0.007842899	0.026569584	0.20880169	-1.502806	3.1209934	9.174495	Sitting_Read
12:18:26.673	-1.6759924	2.935381	8.767835	0.024532959	0.15546215	0.3016532	-1.48856	3.1583028	9.1640415	Sitting_Read
12:18:26.697	-1.6759924	2.935381	8.767835	0.024532959	0.15546215	0.3016532	-1.48856	3.1583028	9.1640415	Sitting_Read
12:18:26.719	-1.6759924	2.935381	8.767835	0.024532959	0.15546215	0.3016532	-1.48856	3.1583028	9.1640415	Sitting_Read
12:18:26.740	-1.6759924	2.935381	8.767835	0.024532959	0.15546215	0.3016532	-1.48856	3.1583028	9.1640415	Sitting_Read
12:18:26.762	-1.6759924	2.935381	8.767835	0.024532959	0.15546215	0.3016532	-1.48856	3.1583028	9.1640415	Sitting_Read
12:18:26.783	-1.6759924	2.935381	8.767835	0.024532959	0.15546215	0.3016532	-1.48856	3.1583028	9.1640415	Sitting_Read
12:18:26.804	-1.6759924	2.935381	8.767835	0.024532959	0.15546215	0.3016532	-1.48856	3.1583028	9.1640415	Sitting_Read
12:18:26.826	-1.6759924	2.935381	8.767835	0.024532959	0.15546215	0.3016532	-1.48856	3.1583028	9.1640415	Sitting_Read
12:18:26.848	-1.6448668	3.0694604	8.456578	-0.051825196	0.17073378	0.39145038	-1.4883581	3.2314866	9.138526	Sitting_Read
12:18:26.869	-1.6448668	3.0694604	8.456578	-0.051825196	0.17073378	0.39145038	-1.4883581	3.2314866	9.138526	Sitting_Read
12:18:26.891	-1.6448668	3.0694604	8.456578	-0.051825196	0.17073378	0.39145038	-1.4883581	3.2314866	9.138526	Sitting_Read
12:18:26.912	-1.6448668	3.0694604	8.456578	-0.051825196	0.17073378	0.39145038	-1.4883581	3.2314866	9.138526	Sitting_Read
12:18:26.933	-1.6448668	3.0694604	8.456578	-0.051825196	0.17073378	0.39145038	-1.4883581	3.2314866	9.138526	Sitting_Read
12:18:26.955	-1.6448668	3.0694604	8.456578	-0.051825196	0.17073378	0.39145038	-1.4883581	3.2314866	9.138526	Sitting_Read
12:18:26.978	-1.6448668	3.0694604	8.456578	-0.051825196	0.17073378	0.39145038	-1.4883581	3.2314866	9.138526	Sitting_Read
12:18:26.999	-1.6448668	3.0694604	8.456578	-0.051825196	0.17073378	0.39145038	-1.4883581	3.2314866	9.138526	Sitting_Read
12:18:27.021	-1.3982565	2.9665065	8.763046	-0.07992499	0.006411031	0.40611115	-1.526229	3.1901948	9.146783	Sitting_Read
12:18:27.042	-1.3982565	2.9665065	8.763046	-0.07992499	0.006411031	0.40611115	-1.526229	3.1901948	9.146783	Sitting_Read
12:18:27.063	-1.3982565	2.9665065	8.763046	-0.07992499	0.006411031	0.40611115	-1.526229	3.1901948	9.146783	Sitting_Read
12:18:27.084	-1.3982565	2.9665065	8.763046	-0.07992499	0.006411031	0.40611115	-1.526229	3.1901948	9.146783	Sitting_Read
12:18:27.106	-1.3982565	2.9665065	8.763046	-0.07992499	0.006411031	0.40611115	-1.526229	3.1901948	9.146783	Sitting_Read
12:18:27.127	-1.3982565	2.9665065	8.763046	-0.07992499	0.006411031	0.40611115	-1.526229	3.1901948	9.146783	Sitting_Read
12:18:27.149	-1.3982565	2.9665065	8.763046	-0.07992499	0.006411031	0.40611115	-1.526229	3.1901948	9.146783	Sitting_Read
12:18:27.170	-1.3982565	2.9665065	8.763046	-0.07992499	0.006411031	0.40611115	-1.526229	3.1901948	9.146783	Sitting_Read
12:18:27.193	-1.0989721	2.9928436	9.069513	-0.11352258	0.043062948	0.23201455	-1.4336568	3.0857892	9.19744	Sitting_Read
12:18:27.214	-1.0989721	2.9928436	9.069513	-0.11352258	0.043062948	0.23201455	-1.4336568	3.0857892	9.19744	Sitting_Read
12:18:27.235	-1.0989721	2.9928436	9.069513	-0.11352258	0.043062948	0.23201455	-1.4336568	3.0857892	9.19744	Sitting_Read
12:18:27.260	-1.0989721	2.9928436	9.069513	-0.11352258	0.043062948	0.23201455	-1.4336568	3.0857892	9.19744	Sitting_Read
12:18:27.282	-1.0989721	2.9928436	9.069513	-0.11352258	0.043062948	0.23201455	-1.4336568	3.0857892	9.19744	Sitting_Read
12:18:27.303	-1.0989721	2.9928436	9.069513	-0.11352258	0.043062948	0.23201455	-1.4336568	3.0857892	9.19744	Sitting_Read
12:18:27.327	-1.0989721	2.9928436	9.069513	-0.11352258	0.043062948	0.23201455	-1.4336568	3.0857892	9.19744	Sitting_Read
12:18:27.348	-1.0989721	2.9928436	9.069513	-0.11352258	0.043062948	0.23201455	-1.4336568	3.0857892	9.19744	Sitting_Read
12:18:27.370	-1.0989721	2.9928436	9.069513	-0.11352258	0.043062948	0.23201455	-1.4336568	3.0857892	9.19744	Sitting_Read
12:18:27.394	-1.036721	2.9210153	8.935433	0.014148249	0.02962391	0.091515556	-1.3328619	3.0723343	9.217082	Sitting_Read
12:18:27.415	-1.036721	2.9210153	8.935433	0.014148249	0.02962391	0.091515556	-1.3328619	3.0723343	9.217082	Sitting_Read
12:18:27.436	-1.036721	2.9210153	8.935433	0.014148249	0.02962391	0.091515556	-1.3328619	3.0723343	9.217082	Sitting_Read
12:18:27.457	-1.036721	2.9210153	8.935433	0.014148249	0.02962391	0.091515556	-1.3328619	3.0723343	9.217082	Sitting_Read
12:18:27.479	-1.036721	2.9210153	8.935433	0.014148249	0.02962391	0.091515556	-1.3328619	3.0723343	9.217082	Sitting_Read
12:18:27.502	-1.036721	2.9210153	8.935433	0.014148249	0.02962391	0.091515556	-1.3328619	3.0723343	9.217082	Sitting_Read
12:18:27.523	-1.036721	2.9210153	8.935433	0.014148249	0.02962391	0.091515556	-1.3328619	3.0723343	9.217082	Sitting_Read
12:18:27.545	-1.036721	2.9210153	8.935433	0.014148249	0.02962391	0.091515556	-1.3328619	3.0723343	9.217082	Sitting_Read
12:18:27.566	-1.2067145	2.9401696	9.06233	0.06607179	-0.024132231	-0.047761723	-1.2356919	3.0593293	9.23493	Sitting_Read
12:18:27.588	-1.2067145	2.9401696	9.06233	0.06607179	-0.024132231	-0.047761723	-1.2356919	3.0593293	9.23493	Sitting_Read
12:18:27.612	-1.2067145	2.9401696	9.06233	0.06607179	-0.024132231	-0.047761723	-1.2356919	3.0593293	9.23493	Sitting_Read
12:18:27.633	-1.2067145	2.9401696	9.06233	0.06607179	-0.024132231	-0.047761723	-1.2356919	3.0593293	9.23493	Sitting_Read
12:18:27.654	-1.2067145	2.9401696	9.06233	0.06607179	-0.024132231	-0.047761723	-1.2356919	3.0593293	9.23493	Sitting_Read
12:18:27.675	-1.2067145	2.9401696	9.06233	0.06607179	-0.024132231	-0.047761723	-1.2356919	3.0593293	9.23493	Sitting_Read
12:18:27.696	-1.2067145	2.9401696	9.06233	0.06607179	-0.024132231	-0.047761723	-1.2356919	3.0593293	9.23493	Sitting_Read
12:18:27.718	-1.2067145	2.9401696	9.06233	0.06607179	-0.024132231	-0.047761723	-1.2356919	3.0593293	9.23493	Sitting_Read
12:18:27.739	-1.211503	3.007209	8.712766	-0.005399438	-0.03451694	-0.050205182	-1.2357246	3.0903778	9.224583	Sitting_Read
12:18:27.762	-1.211503	3.007209	8.712766	-0.005399438	-0.03451694	-0.050205182	-1.2357246	3.0903778	9.224583	Sitting_Read
12:18:27.783	-1.211503	3.007209	8.712766	-0.005399438	-0.03451694	-0.050205182	-1.2357246	3.0903778	9.224583	Sitting_Read
12:18:27.804	-1.211503	3.007209	8.712766	-0.005399438	-0.03451694	-0.050205182	-1.2357246	3.0903778	9.224583	Sitting_Read
12:18:27.826	-1.211503	3.007209	8.712766	-0.005399438	-0.03451694	-0.050205182	-1.2357246	3.0903778	9.224583	Sitting_Read
12:18:27.847	-1.211503	3.007209	8.712766	-0.005399438	-0.03451694	-0.050205182	-1.2357246	3.0903778	9.224583	Sitting_Read
12:18:27.868	-1.211503	3.007209	8.712766	-0.005399438	-0.03451694	-0.050205182	-1.2357246	3.0903778	9.224583	Sitting_Read
12:18:27.889	-1.211503	3.007209	8.712766	-0.005399438	-0.03451694	-0.050205182	-1.2357246	3.0903778	9.224583	Sitting_Read
12:18:27.913	-1.2833313	2.8707354	8.865999	0.008650463	-0.016801849	-0.09968527	-1.2583947	3.0704975	9.228156	Sitting_Read
12:18:27.935	-1.2833313	2.8707354	8.865999	0.008650463	-0.016801849	-0.09968527	-1.2583947	3.0704975	9.228156	Sitting_Read
12:18:27.956	-1.2833313	2.8707354	8.865999	0.008650463	-0.016801849	-0.09968527	-1.2583947	3.0704975	9.228156	Sitting_Read
12:18:27.979	-1.2833313	2.8707354	8.865999	0.008650463	-0.016801849	-0.09968527	-1.2583947	3.0704975	9.228156	Sitting_Read
12:18:28.001	-1.2833313	2.8707354	8.865999	0.008650463	-0.016801849	-0.09968527	-1.2583947	3.0704975	9.228156	Sitting_Read
12:18:28.023	-1.2833313	2.8707354	8.865999	0.008650463	-0.016801849	-0.09968527	-1.2583947	3.0704975	9.228156	Sitting_Read
12:18:28.046	-1.2833313	2.8707354	8.865999	0.008650463	-0.016801849	-0.09968527	-1.2583947	3.0704975	9.228156	Sitting_Read
12:18:28.067	-1.2833313	2.8707354	8.865999	0.008650463	-0.016801849	-0.09968527	-1.2583947	3.0704975	9.228156	Sitting_Read
12:18:28.088	-1.2833313	2.8707354	8.865999	0.008650463	-0.016801849	-0.09968527	-1.2583947	3.0704975	9.228156	Sitting_Read
12:18:28.110	-1.3814965	2.944958	8.892337	0.013537385	-0.0021410827	-0.1430567	-1.2828853	3.0476232	9.232365	Sitting_Read
12:18:28.132	-1.3814965	2.944958	8.892337	0.013537385	-0.0021410827	-0.1430567	-1.2828853	3.0476232	9.232365	Sitting_Read
12:18:28.154	-1.3814965	2.944958	8.892337	0.013537385	-0.0021410827	-0.1430567	-1.2828853	3.0476232	9.232365	Sitting_Read
12:18:28.175	-1.3814965	2.944958	8.892337	0.013537385	-0.0021410827	-0.1430567	-1.2828853	3.0476232	9.232365	Sitting_Read
12:18:28.197	-1.3814965	2.944958	8.892337	0.013537385	-0.0021410827	-0.1430567	-1.2828853	3.0476232	9.232365	Sitting_Read
12:18:28.218	-1.3814965	2.944958	8.892337	0.013537385	-0.0021410827	-0.1430567	-1.2828853	3.0476232	9.232365	Sitting_Read
12:18:28.239	-1.3814965	2.944958	8.892337	0.013537385	-0.0021410827	-0.1430567	-1.2828853	3.0476232	9.232365	Sitting_Read
12:18:28.260	-1.3814965	2.944958	8.892337	0.013537385	-0.0021410827	-0.1430567	-1.2828853	3.0476232	9.232365	Sitting_Read
12:18:28.281	-1.324034	2.9401696	8.89952	0.0019309451	-0.039403863	-0.1711565	-1.3251778	3.0477061	9.226362	Sitting_Read
12:18:28.303	-1.324034	2.9401696	8.89952	0.0019309451	-0.039403863	-0.1711565	-1.3251778	3.0477061	9.226362	Sitting_Read
12:18:28.324	-1.324034	2.9401696	8.89952	0.0019309451	-0.039403863	-0.1711565	-1.3251778	3.0477061	9.226362	Sitting_Read
12:18:28.347	-1.324034	2.9401696	8.89952	0.0019309451	-0.039403863	-0.1711565	-1.3251778	3.0477061	9.226362	Sitting_Read
12:18:28.368	-1.324034	2.9401696	8.89952	0.0019309451	-0.039403863	-0.1711565	-1.3251778	3.0477061	9.226362	Sitting_Read
12:18:28.390	-1.324034	2.9401696	8.89952	0.0019309451	-0.039403863	-0.1711565	-1.3251778	3.0477061	9.226362	Sitting_Read
12:18:28.411	-1.324034	2.9401696	8.89952	0.0019309451	-0.039403863	-0.1711565	-1.3251778	3.0477061	9.226362	Sitting_Read
12:18:28.433	-1.324034	2.9401696	8.89952	0.0019309451	-0.039403863	-0.1711565	-1.3251778	3.0477061	9.226362	Sitting_Read
12:18:28.454	-1.3168511	2.9593236	8.786988	0.017202575	-0.011914927	-0.19803457	-1.3501792	3.034901	9.226957	Sitting_Read
12:18:28.475	-1.3168511	2.9593236	8.786988	0.017202575	-0.011914927	-0.19803457	-1.3501792	3.034901	9.226957	Sitting_Read
12:18:28.498	-1.3168511	2.9593236	8.786988	0.017202575	-0.011914927	-0.19803457	-1.3501792	3.034901	9.226957	Sitting_Read
12:18:28.519	-1.3168511	2.9593236	8.786988	0.017202575	-0.011914927	-0.19803457	-1.3501792	3.034901	9.226957	Sitting_Read
12:18:28.541	-1.3168511	2.9593236	8.786988	0.017202575	-0.011914927	-0.19803457	-1.3501792	3.034901	9.226957	Sitting_Read
12:18:28.562	-1.3168511	2.9593236	8.786988	0.017202575	-0.011914927	-0.19803457	-1.3501792	3.034901	9.226957	Sitting_Read
12:18:28.584	-1.3168511	2.9593236	8.786988	0.017202575	-0.011914927	-0.19803457	-1.3501792	3.034901	9.226957	Sitting_Read
12:18:28.605	-1.3168511	2.9593236	8.786988	0.017202575	-0.011914927	-0.19803457	-1.3501792	3.034901	9.226957	Sitting_Read
12:18:28.626	-1.3168511	2.9593236	8.786988	0.017202575	-0.011914927	-0.19803457	-1.3501792	3.034901	9.226957	Sitting_Read
12:18:28.649	-1.2306572	2.7725701	9.134158	-0.021892799	-0.15668999	-0.22063658	-1.3659075	2.9891412	9.239572	Sitting_Read
12:18:28.670	-1.2306572	2.7725701	9.134158	-0.021892799	-0.15668999	-0.22063658	-1.3659075	2.9891412	9.239572	Sitting_Read
12:18:28.691	-1.2306572	2.7725701	9.134158	-0.021892799	-0.15668999	-0.22063658	-1.3659075	2.9891412	9.239572	Sitting_Read
12:18:28.712	-1.2306572	2.7725701	9.134158	-0.021892799	-0.15668999	-0.22063658	-1.3659075	2.9891412	9.239572	Sitting_Read
12:18:28.734	-1.2306572	2.7725701	9.134158	-0.021892799	-0.15668999	-0.22063658	-1.3659075	2.9891412	9.239572	Sitting_Read
12:18:28.755	-1.2306572	2.7725701	9.134158	-0.021892799	-0.15668999	-0.22063658	-1.3659075	2.9891412	9.239572	Sitting_Read
12:18:28.776	-1.2306572	2.7725701	9.134158	-0.021892799	-0.15668999	-0.22063658	-1.3659075	2.9891412	9.239572	Sitting_Read
12:18:28.797	-1.2306572	2.7725701	9.134158	-0.021892799	-0.15668999	-0.22063658	-1.3659075	2.9891412	9.239572	Sitting_Read
12:18:28.819	-0.9313729	2.7869358	8.763046	0.056908816	-0.18417892	-0.26400802	-1.2687501	3.011547	9.246147	Sitting_Read
12:18:28.840	-0.9313729	2.7869358	8.763046	0.056908816	-0.18417892	-0.26400802	-1.2687501	3.011547	9.246147	Sitting_Read
12:18:28.861	-0.9313729	2.7869358	8.763046	0.056908816	-0.18417892	-0.26400802	-1.2687501	3.011547	9.246147	Sitting_Read
12:18:28.882	-0.9313729	2.7869358	8.763046	0.056908816	-0.18417892	-0.26400802	-1.2687501	3.011547	9.246147	Sitting_Read
12:18:28.903	-0.9313729	2.7869358	8.763046	0.056908816	-0.18417892	-0.26400802	-1.2687501	3.011547	9.246147	Sitting_Read
12:18:28.925	-0.9313729	2.7869358	8.763046	0.056908816	-0.18417892	-0.26400802	-1.2687501	3.011547	9.246147	Sitting_Read
12:18:28.944	-0.9313729	2.7869358	8.763046	0.056908816	-0.18417892	-0.26400802	-1.2687501	3.011547	9.246147	Sitting_Read
12:18:28.965	-0.9313729	2.7869358	8.763046	0.056908816	-0.18417892	-0.26400802	-1.2687501	3.011547	9.246147	Sitting_Read
12:18:28.986	-0.9313729	2.7869358	8.763046	0.056908816	-0.18417892	-0.26400802	-1.2687501	3.011547	9.246147	Sitting_Read
12:18:29.007	-1.2689656	2.8898897	9.277815	0.0025418103	-0.09621433	-0.3806833	-1.3051444	3.0253928	9.236556	Sitting_Read
12:18:29.028	-1.2689656	2.8898897	9.277815	0.0025418103	-0.09621433	-0.3806833	-1.3051444	3.0253928	9.236556	Sitting_Read
12:18:29.051	-1.2689656	2.8898897	9.277815	0.0025418103	-0.09621433	-0.3806833	-1.3051444	3.0253928	9.236556	Sitting_Read
12:18:29.072	-1.2689656	2.8898897	9.277815	0.0025418103	-0.09621433	-0.3806833	-1.3051444	3.0253928	9.236556	Sitting_Read
12:18:29.094	-1.2689656	2.8898897	9.277815	0.0025418103	-0.09621433	-0.3806833	-1.3051444	3.0253928	9.236556	Sitting_Read
12:18:29.118	-1.2689656	2.8898897	9.277815	0.0025418103	-0.09621433	-0.3806833	-1.3051444	3.0253928	9.236556	Sitting_Read
12:18:29.140	-1.2689656	2.8898897	9.277815	0.0025418103	-0.09621433	-0.3806833	-1.3051444	3.0253928	9.236556	Sitting_Read
12:18:29.161	-1.2689656	2.8898897	9.277815	0.0025418103	-0.09621433	-0.3806833	-1.3051444	3.0253928	9.236556	Sitting_Read
12:18:29.185	-1.3072741	2.8491871	8.942616	0.056908816	-0.0949926	-0.38495934	-1.3410794	3.0503895	9.223178	Sitting_Read
12:18:29.207	-1.3072741	2.8491871	8.942616	0.056908816	-0.0949926	-0.38495934	-1.3410794	3.0503895	9.223178	Sitting_Read
12:18:29.228	-1.3072741	2.8491871	8.942616	0.056908816	-0.0949926	-0.38495934	-1.3410794	3.0503895	9.223178	Sitting_Read
12:18:29.251	-1.3072741	2.8491871	8.942616	0.056908816	-0.0949926	-0.38495934	-1.3410794	3.0503895	9.223178	Sitting_Read
12:18:29.274	-1.3072741	2.8491871	8.942616	0.056908816	-0.0949926	-0.38495934	-1.3410794	3.0503895	9.223178	Sitting_Read
12:18:29.295	-1.3072741	2.8491871	8.942616	0.056908816	-0.0949926	-0.38495934	-1.3410794	3.0503895	9.223178	Sitting_Read
12:18:29.318	-1.3072741	2.8491871	8.942616	0.056908816	-0.0949926	-0.38495934	-1.3410794	3.0503895	9.223178	Sitting_Read
12:18:29.340	-1.3072741	2.8491871	8.942616	0.056908816	-0.0949926	-0.38495934	-1.3410794	3.0503895	9.223178	Sitting_Read
12:18:29.361	-1.5586729	2.8898897	8.904308	0.06485007	-0.090105675	-0.3305923	-1.396119	3.0604954	9.211656	Sitting_Read
12:18:29.382	-1.5586729	2.8898897	8.904308	0.06485007	-0.090105675	-0.3305923	-1.396119	3.0604954	9.211656	Sitting_Read
12:18:29.403	-1.5586729	2.8898897	8.904308	0.06485007	-0.090105675	-0.3305923	-1.396119	3.0604954	9.211656	Sitting_Read
12:18:29.425	-1.5586729	2.8898897	8.904308	0.06485007	-0.090105675	-0.3305923	-1.396119	3.0604954	9.211656	Sitting_Read
12:18:29.447	-1.5586729	2.8898897	8.904308	0.06485007	-0.090105675	-0.3305923	-1.396119	3.0604954	9.211656	Sitting_Read
12:18:29.469	-1.5586729	2.8898897	8.904308	0.06485007	-0.090105675	-0.3305923	-1.396119	3.0604954	9.211656	Sitting_Read
12:18:29.490	-1.5586729	2.8898897	8.904308	0.06485007	-0.090105675	-0.3305923	-1.396119	3.0604954	9.211656	Sitting_Read
12:18:29.511	-1.5586729	2.8898897	8.904308	0.06485007	-0.090105675	-0.3305923	-1.396119	3.0604954	9.211656	Sitting_Read
12:18:29.532	-1.6041641	2.9114382	8.73192	0.04591324	-0.05772982	-0.25789934	-1.4533027	3.0671015	9.200606	Sitting_Read
12:18:29.554	-1.6041641	2.9114382	8.73192	0.04591324	-0.05772982	-0.25789934	-1.4533027	3.0671015	9.200606	Sitting_Read
12:18:29.575	-1.6041641	2.9114382	8.73192	0.04591324	-0.05772982	-0.25789934	-1.4533027	3.0671015	9.200606	Sitting_Read
12:18:29.596	-1.6041641	2.9114382	8.73192	0.04591324	-0.05772982	-0.25789934	-1.4533027	3.0671015	9.200606	Sitting_Read
12:18:29.620	-1.6041641	2.9114382	8.73192	0.04591324	-0.05772982	-0.25789934	-1.4533027	3.0671015	9.200606	Sitting_Read
12:18:29.641	-1.6041641	2.9114382	8.73192	0.04591324	-0.05772982	-0.25789934	-1.4533027	3.0671015	9.200606	Sitting_Read
12:18:29.662	-1.6041641	2.9114382	8.73192	0.04591324	-0.05772982	-0.25789934	-1.4533027	3.0671015	9.200606	Sitting_Read
12:18:29.685	-1.6041641	2.9114382	8.73192	0.04591324	-0.05772982	-0.25789934	-1.4533027	3.0671015	9.200606	Sitting_Read
12:18:29.707	-1.6041641	2.9114382	8.73192	0.04591324	-0.05772982	-0.25789934	-1.4533027	3.0671015	9.200606	Sitting_Read
12:18:29.728	-1.6831752	2.9377751	8.990502	0.042858917	-0.087051354	-0.21025188	-1.5122205	3.0564137	9.194666	Sitting_Read
12:18:29.749	-1.6831752	2.9377751	8.990502	0.042858917	-0.087051354	-0.21025188	-1.5122205	3.0564137	9.194666	Sitting_Read
12:18:29.771	-1.6831752	2.9377751	8.990502	0.042858917	-0.087051354	-0.21025188	-1.5122205	3.0564137	9.194666	Sitting_Read
12:18:29.792	-1.6831752	2.9377751	8.990502	0.042858917	-0.087051354	-0.21025188	-1.5122205	3.0564137	9.194666	Sitting_Read
12:18:29.814	-1.6831752	2.9377751	8.990502	0.042858917	-0.087051354	-0.21025188	-1.5122205	3.0564137	9.194666	Sitting_Read
12:18:29.835	-1.6831752	2.9377751	8.990502	0.042858917	-0.087051354	-0.21025188	-1.5122205	3.0564137	9.194666	Sitting_Read
12:18:29.856	-1.6831752	2.9377751	8.990502	0.042858917	-0.087051354	-0.21025188	-1.5122205	3.0564137	9.194666	Sitting_Read
12:18:29.878	-1.6831752	2.9377751	8.990502	0.042858917	-0.087051354	-0.21025188	-1.5122205	3.0564137	9.194666	Sitting_Read
12:18:29.899	-1.7047237	2.9593236	9.059936	0.0068178666	-0.021077905	-0.15832832	-1.532648	3.051873	9.192794	Sitting_Read
12:18:29.921	-1.7047237	2.9593236	9.059936	0.0068178666	-0.021077905	-0.15832832	-1.532648	3.051873	9.192794	Sitting_Read
12:18:29.942	-1.7047237	2.9593236	9.059936	0.0068178666	-0.021077905	-0.15832832	-1.532648	3.051873	9.192794	Sitting_Read
12:18:29.963	-1.7047237	2.9593236	9.059936	0.0068178666	-0.021077905	-0.15832832	-1.532648	3.051873	9.192794	Sitting_Read
12:18:29.985	-1.7047237	2.9593236	9.059936	0.0068178666	-0.021077905	-0.15832832	-1.532648	3.051873	9.192794	Sitting_Read
12:18:30.009	-1.7047237	2.9593236	9.059936	0.0068178666	-0.021077905	-0.15832832	-1.532648	3.051873	9.192794	Sitting_Read
12:18:30.031	-1.7047237	2.9593236	9.059936	0.0068178666	-0.021077905	-0.15832832	-1.532648	3.051873	9.192794	Sitting_Read
12:18:30.052	-1.7047237	2.9593236	9.059936	0.0068178666	-0.021077905	-0.15832832	-1.532648	3.051873	9.192794	Sitting_Read
12:18:30.073	-1.7981004	2.9329867	8.89952	0.025143825	0.029013045	-0.058146432	-1.6153879	3.0502539	9.1791525	Sitting_Read
12:18:30.095	-1.7981004	2.9329867	8.89952	0.025143825	0.029013045	-0.058146432	-1.6153879	3.0502539	9.1791525	Sitting_Read
12:18:30.116	-1.7981004	2.9329867	8.89952	0.025143825	0.029013045	-0.058146432	-1.6153879	3.0502539	9.1791525	Sitting_Read
12:18:30.139	-1.7981004	2.9329867	8.89952	0.025143825	0.029013045	-0.058146432	-1.6153879	3.0502539	9.1791525	Sitting_Read
12:18:30.160	-1.7981004	2.9329867	8.89952	0.025143825	0.029013045	-0.058146432	-1.6153879	3.0502539	9.1791525	Sitting_Read
12:18:30.181	-1.7981004	2.9329867	8.89952	0.025143825	0.029013045	-0.058146432	-1.6153879	3.0502539	9.1791525	Sitting_Read
12:18:30.202	-1.7981004	2.9329867	8.89952	0.025143825	0.029013045	-0.058146432	-1.6153879	3.0502539	9.1791525	Sitting_Read
12:18:30.223	-1.7981004	2.9329867	8.89952	0.025143825	0.029013045	-0.058146432	-1.6153879	3.0502539	9.1791525	Sitting_Read
12:18:30.245	-1.7981004	2.9329867	8.89952	0.025143825	0.029013045	-0.058146432	-1.6153879	3.0502539	9.1791525	Sitting_Read
12:18:30.269	-1.6855695	2.9641123	8.679246	-0.02311453	0.010076222	0.012713939	-1.6751907	3.0650716	9.163485	Sitting_Read
12:18:30.290	-1.6855695	2.9641123	8.679246	-0.02311453	0.010076222	0.012713939	-1.6751907	3.0650716	9.163485	Sitting_Read
12:18:30.311	-1.6855695	2.9641123	8.679246	-0.02311453	0.010076222	0.012713939	-1.6751907	3.0650716	9.163485	Sitting_Read
12:18:30.333	-1.6855695	2.9641123	8.679246	-0.02311453	0.010076222	0.012713939	-1.6751907	3.0650716	9.163485	Sitting_Read
12:18:30.354	-1.6855695	2.9641123	8.679246	-0.02311453	0.010076222	0.012713939	-1.6751907	3.0650716	9.163485	Sitting_Read
12:18:30.375	-1.6855695	2.9641123	8.679246	-0.02311453	0.010076222	0.012713939	-1.6751907	3.0650716	9.163485	Sitting_Read
12:18:30.397	-1.6855695	2.9641123	8.679246	-0.02311453	0.010076222	0.012713939	-1.6751907	3.0650716	9.163485	Sitting_Read
12:18:30.419	-1.6855695	2.9641123	8.679246	-0.02311453	0.010076222	0.012713939	-1.6751907	3.0650716	9.163485	Sitting_Read
12:18:30.441	-1.6305012	2.9234095	9.024022	-0.042051353	-0.07727751	0.006605286	-1.6599866	3.0444484	9.173121	Sitting_Read
12:18:30.462	-1.6305012	2.9234095	9.024022	-0.042051353	-0.07727751	0.006605286	-1.6599866	3.0444484	9.173121	Sitting_Read
12:18:30.483	-1.6305012	2.9234095	9.024022	-0.042051353	-0.07727751	0.006605286	-1.6599866	3.0444484	9.173121	Sitting_Read
12:18:30.504	-1.6305012	2.9234095	9.024022	-0.042051353	-0.07727751	0.006605286	-1.6599866	3.0444484	9.173121	Sitting_Read
12:18:30.526	-1.6305012	2.9234095	9.024022	-0.042051353	-0.07727751	0.006605286	-1.6599866	3.0444484	9.173121	Sitting_Read
12:18:30.547	-1.6305012	2.9234095	9.024022	-0.042051353	-0.07727751	0.006605286	-1.6599866	3.0444484	9.173121	Sitting_Read
12:18:30.569	-1.6305012	2.9234095	9.024022	-0.042051353	-0.07727751	0.006605286	-1.6599866	3.0444484	9.173121	Sitting_Read
12:18:30.590	-1.6305012	2.9234095	9.024022	-0.042051353	-0.07727751	0.006605286	-1.6599866	3.0444484	9.173121	Sitting_Read
12:18:30.611	-1.5083932	2.9736893	8.775017	0.0068178666	-0.036960404	0.009048747	-1.5929914	3.0692234	9.1767435	Sitting_Read
12:18:30.632	-1.5083932	2.9736893	8.775017	0.0068178666	-0.036960404	0.009048747	-1.5929914	3.0692234	9.1767435	Sitting_Read
12:18:30.654	-1.5083932	2.9736893	8.775017	0.0068178666	-0.036960404	0.009048747	-1.5929914	3.0692234	9.1767435	Sitting_Read
12:18:30.675	-1.5083932	2.9736893	8.775017	0.0068178666	-0.036960404	0.009048747	-1.5929914	3.0692234	9.1767435	Sitting_Read
12:18:30.696	-1.5083932	2.9736893	8.775017	0.0068178666	-0.036960404	0.009048747	-1.5929914	3.0692234	9.1767435	Sitting_Read
12:18:30.717	-1.5083932	2.9736893	8.775017	0.0068178666	-0.036960404	0.009048747	-1.5929914	3.0692234	9.1767435	Sitting_Read
12:18:30.739	-1.5083932	2.9736893	8.775017	0.0068178666	-0.036960404	0.009048747	-1.5929914	3.0692234	9.1767435	Sitting_Read
12:18:30.760	-1.5083932	2.9736893	8.775017	0.0068178666	-0.036960404	0.009048747	-1.5929914	3.0692234	9.1767435	Sitting_Read
12:18:30.781	-1.5083932	2.9736893	8.775017	0.0068178666	-0.036960404	0.009048747	-1.5929914	3.0692234	9.1767435	Sitting_Read
12:18:30.803	-1.3072741	2.901861	8.79896	-0.006010303	0.002134974	0.00477269	-1.5060861	3.0889416	9.184798	Sitting_Read
12:18:30.824	-1.3072741	2.901861	8.79896	-0.006010303	0.002134974	0.00477269	-1.5060861	3.0889416	9.184798	Sitting_Read
12:18:30.858	-1.3072741	2.901861	8.79896	-0.006010303	0.002134974	0.00477269	-1.5060861	3.0889416	9.184798	Sitting_Read
12:18:30.891	-1.3072741	2.901861	8.79896	-0.006010303	0.002134974	0.00477269	-1.5060861	3.0889416	9.184798	Sitting_Read
12:18:30.925	-1.3072741	2.901861	8.79896	-0.006010303	0.002134974	0.00477269	-1.5060861	3.0889416	9.184798	Sitting_Read
12:18:30.959	-1.3072741	2.901861	8.79896	-0.006010303	0.002134974	0.00477269	-1.5060861	3.0889416	9.184798	Sitting_Read
12:18:30.996	-1.5467016	3.0263634	8.607418	0.014759115	0.07482794	0.009659612	-1.5332032	3.1009138	9.176273	Sitting_Read
12:18:31.026	-1.5467016	3.0263634	8.607418	0.014759115	0.07482794	0.009659612	-1.5332032	3.1009138	9.176273	Sitting_Read
12:18:31.047	-1.5467016	3.0263634	8.607418	0.014759115	0.07482794	0.009659612	-1.5332032	3.1009138	9.176273	Sitting_Read
12:18:31.068	-1.5467016	3.0263634	8.607418	0.014759115	0.07482794	0.009659612	-1.5332032	3.1009138	9.176273	Sitting_Read
12:18:31.089	-1.5467016	3.0263634	8.607418	0.014759115	0.07482794	0.009659612	-1.5332032	3.1009138	9.176273	Sitting_Read
12:18:31.111	-1.5467016	3.0263634	8.607418	0.014759115	0.07482794	0.009659612	-1.5332032	3.1009138	9.176273	Sitting_Read
12:18:31.132	-1.5467016	3.0263634	8.607418	0.014759115	0.07482794	0.009659612	-1.5332032	3.1009138	9.176273	Sitting_Read
12:18:31.154	-1.5514901	2.9904492	8.626573	0.029419882	0.052836787	0.06647008	-1.568095	3.0966976	9.1718	Sitting_Read
12:18:31.178	-1.5514901	2.9904492	8.626573	0.029419882	0.052836787	0.06647008	-1.568095	3.0966976	9.1718	Sitting_Read
12:18:31.199	-1.5514901	2.9904492	8.626573	0.029419882	0.052836787	0.06647008	-1.568095	3.0966976	9.1718	Sitting_Read
12:18:31.220	-1.5514901	2.9904492	8.626573	0.029419882	0.052836787	0.06647008	-1.568095	3.0966976	9.1718	Sitting_Read
12:18:31.244	-1.5514901	2.9904492	8.626573	0.029419882	0.052836787	0.06647008	-1.568095	3.0966976	9.1718	Sitting_Read
12:18:31.266	-1.5514901	2.9904492	8.626573	0.029419882	0.052836787	0.06647008	-1.568095	3.0966976	9.1718	Sitting_Read
12:18:31.287	-1.5514901	2.9904492	8.626573	0.029419882	0.052836787	0.06647008	-1.568095	3.0966976	9.1718	Sitting_Read
12:18:31.308	-1.5514901	2.9904492	8.626573	0.029419882	0.052836787	0.06647008	-1.568095	3.0966976	9.1718	Sitting_Read
12:18:31.330	-1.5514901	2.9904492	8.626573	0.029419882	0.052836787	0.06647008	-1.568095	3.0966976	9.1718	Sitting_Read
12:18:31.354	-1.6592325	2.9832664	8.707977	-0.0029559769	0.06261063	0.13794132	-1.6258824	3.1150324	9.155515	Sitting_Read
12:18:31.376	-1.6592325	2.9832664	8.707977	-0.0029559769	0.06261063	0.13794132	-1.6258824	3.1150324	9.155515	Sitting_Read
12:18:31.397	-1.6592325	2.9832664	8.707977	-0.0029559769	0.06261063	0.13794132	-1.6258824	3.1150324	9.155515	Sitting_Read
12:18:31.418	-1.6592325	2.9832664	8.707977	-0.0029559769	0.06261063	0.13794132	-1.6258824	3.1150324	9.155515	Sitting_Read
12:18:31.439	-1.6592325	2.9832664	8.707977	-0.0029559769	0.06261063	0.13794132	-1.6258824	3.1150324	9.155515	Sitting_Read
12:18:31.462	-1.6592325	2.9832664	8.707977	-0.0029559769	0.06261063	0.13794132	-1.6258824	3.1150324	9.155515	Sitting_Read
12:18:31.483	-1.6592325	2.9832664	8.707977	-0.0029559769	0.06261063	0.13794132	-1.6258824	3.1150324	9.155515	Sitting_Read
12:18:31.505	-1.6592325	2.9832664	8.707977	-0.0029559769	0.06261063	0.13794132	-1.6258824	3.1150324	9.155515	Sitting_Read
12:18:31.526	-1.7119064	2.997632	8.827691	-0.04632741	0.061388906	0.20696908	-1.6759274	3.1181455	9.145425	Sitting_Read
12:18:31.547	-1.7119064	2.997632	8.827691	-0.04632741	0.061388906	0.20696908	-1.6759274	3.1181455	9.145425	Sitting_Read
12:18:31.568	-1.7119064	2.997632	8.827691	-0.04632741	0.061388906	0.20696908	-1.6759274	3.1181455	9.145425	Sitting_Read
12:18:31.589	-1.7119064	2.997632	8.827691	-0.04632741	0.061388906	0.20696908	-1.6759274	3.1181455	9.145425	Sitting_Read
12:18:31.610	-1.7119064	2.997632	8.827691	-0.04632741	0.061388906	0.20696908	-1.6759274	3.1181455	9.145425	Sitting_Read
12:18:31.631	-1.7119064	2.997632	8.827691	-0.04632741	0.061388906	0.20696908	-1.6759274	3.1181455	9.145425	Sitting_Read
12:18:31.652	-1.7119064	2.997632	8.827691	-0.04632741	0.061388906	0.20696908	-1.6759274	3.1181455	9.145425	Sitting_Read
12:18:31.673	-1.7119064	2.997632	8.827691	-0.04632741	0.061388906	0.20696908	-1.6759274	3.1181455	9.145425	Sitting_Read
12:18:31.696	-1.6592325	2.9665065	8.763046	-0.051214334	0.05589112	0.266223	-1.6833056	3.1204531	9.143283	Sitting_Read
12:18:31.718	-1.6592325	2.9665065	8.763046	-0.051214334	0.05589112	0.266223	-1.6833056	3.1204531	9.143283	Sitting_Read
12:18:31.739	-1.6592325	2.9665065	8.763046	-0.051214334	0.05589112	0.266223	-1.6833056	3.1204531	9.143283	Sitting_Read
12:18:31.760	-1.6592325	2.9665065	8.763046	-0.051214334	0.05589112	0.266223	-1.6833056	3.1204531	9.143283	Sitting_Read
12:18:31.782	-1.6592325	2.9665065	8.763046	-0.051214334	0.05589112	0.266223	-1.6833056	3.1204531	9.143283	Sitting_Read
12:18:31.803	-1.6592325	2.9665065	8.763046	-0.051214334	0.05589112	0.266223	-1.6833056	3.1204531	9.143283	Sitting_Read
12:18:31.825	-1.6592325	2.9665065	8.763046	-0.051214334	0.05589112	0.266223	-1.6833056	3.1204531	9.143283	Sitting_Read
12:18:31.846	-1.6592325	2.9665065	8.763046	-0.051214334	0.05589112	0.266223	-1.6833056	3.1204531	9.143283	Sitting_Read
12:18:31.868	-1.6592325	2.9665065	8.763046	-0.051214334	0.05589112	0.266223	-1.6833056	3.1204531	9.143283	Sitting_Read
12:18:31.889	-1.4174107	2.9593236	8.763046	-0.032888375	0.053447656	0.27477512	-1.6506454	3.1228805	9.148407	Sitting_Read
12:18:31.910	-1.4174107	2.9593236	8.763046	-0.032888375	0.053447656	0.27477512	-1.6506454	3.1228805	9.148407	Sitting_Read
12:18:31.932	-1.4174107	2.9593236	8.763046	-0.032888375	0.053447656	0.27477512	-1.6506454	3.1228805	9.148407	Sitting_Read
12:18:31.953	-1.4174107	2.9593236	8.763046	-0.032888375	0.053447656	0.27477512	-1.6506454	3.1228805	9.148407	Sitting_Read
12:18:31.974	-1.4174107	2.9593236	8.763046	-0.032888375	0.053447656	0.27477512	-1.6506454	3.1228805	9.148407	Sitting_Read
12:18:31.998	-1.4174107	2.9593236	8.763046	-0.032888375	0.053447656	0.27477512	-1.6506454	3.1228805	9.148407	Sitting_Read
12:18:32.019	-1.4174107	2.9593236	8.763046	-0.032888375	0.053447656	0.27477512	-1.6506454	3.1228805	9.148407	Sitting_Read
12:18:32.041	-1.4174107	2.9593236	8.763046	-0.032888375	0.053447656	0.27477512	-1.6506454	3.1228805	9.148407	Sitting_Read
12:18:32.062	-1.446142	3.050306	8.91149	-0.043273084	0.066886686	0.2613361	-1.6186621	3.1302118	9.151616	Sitting_Read
12:18:32.083	-1.446142	3.050306	8.91149	-0.043273084	0.066886686	0.2613361	-1.6186621	3.1302118	9.151616	Sitting_Read
12:18:32.104	-1.446142	3.050306	8.91149	-0.043273084	0.066886686	0.2613361	-1.6186621	3.1302118	9.151616	Sitting_Read
12:18:32.125	-1.446142	3.050306	8.91149	-0.043273084	0.066886686	0.2613361	-1.6186621	3.1302118	9.151616	Sitting_Read
12:18:32.148	-1.446142	3.050306	8.91149	-0.043273084	0.066886686	0.2613361	-1.6186621	3.1302118	9.151616	Sitting_Read
12:18:32.169	-1.446142	3.050306	8.91149	-0.043273084	0.066886686	0.2613361	-1.6186621	3.1302118	9.151616	Sitting_Read
12:18:32.190	-1.446142	3.050306	8.91149	-0.043273084	0.066886686	0.2613361	-1.6186621	3.1302118	9.151616	Sitting_Read
12:18:32.211	-1.446142	3.050306	8.91149	-0.043273084	0.066886686	0.2613361	-1.6186621	3.1302118	9.151616	Sitting_Read
12:18:32.232	-1.4964218	2.9569294	8.995291	-0.06282077	0.06749756	0.24056669	-1.5796354	3.121858	9.1612835	Sitting_Read
12:18:32.253	-1.4964218	2.9569294	8.995291	-0.06282077	0.06749756	0.24056669	-1.5796354	3.121858	9.1612835	Sitting_Read
12:18:32.274	-1.4964218	2.9569294	8.995291	-0.06282077	0.06749756	0.24056669	-1.5796354	3.121858	9.1612835	Sitting_Read
12:18:32.295	-1.4964218	2.9569294	8.995291	-0.06282077	0.06749756	0.24056669	-1.5796354	3.121858	9.1612835	Sitting_Read
12:18:32.317	-1.4964218	2.9569294	8.995291	-0.06282077	0.06749756	0.24056669	-1.5796354	3.121858	9.1612835	Sitting_Read
12:18:32.338	-1.4964218	2.9569294	8.995291	-0.06282077	0.06749756	0.24056669	-1.5796354	3.121858	9.1612835	Sitting_Read
12:18:32.359	-1.4964218	2.9569294	8.995291	-0.06282077	0.06749756	0.24056669	-1.5796354	3.121858	9.1612835	Sitting_Read
12:18:32.380	-1.4964218	2.9569294	8.995291	-0.06282077	0.06749756	0.24056669	-1.5796354	3.121858	9.1612835	Sitting_Read
12:18:32.401	-1.4964218	2.9569294	8.995291	-0.06282077	0.06749756	0.24056669	-1.5796354	3.121858	9.1612835	Sitting_Read
12:18:32.422	-1.3695252	2.9305923	8.9498	-0.08175759	0.03695429	0.21979725	-1.5485513	3.1343584	9.162322	Sitting_Read
12:18:32.444	-1.3695252	2.9305923	8.9498	-0.08175759	0.03695429	0.21979725	-1.5485513	3.1343584	9.162322	Sitting_Read
12:18:32.466	-1.3695252	2.9305923	8.9498	-0.08175759	0.03695429	0.21979725	-1.5485513	3.1343584	9.162322	Sitting_Read
12:18:32.488	-1.3695252	2.9305923	8.9498	-0.08175759	0.03695429	0.21979725	-1.5485513	3.1343584	9.162322	Sitting_Read
12:18:32.509	-1.3695252	2.9305923	8.9498	-0.08175759	0.03695429	0.21979725	-1.5485513	3.1343584	9.162322	Sitting_Read
12:18:32.531	-1.3695252	2.9305923	8.9498	-0.08175759	0.03695429	0.21979725	-1.5485513	3.1343584	9.162322	Sitting_Read
12:18:32.553	-1.3695252	2.9305923	8.9498	-0.08175759	0.03695429	0.21979725	-1.5485513	3.1343584	9.162322	Sitting_Read
12:18:32.574	-1.3695252	2.9305923	8.9498	-0.08175759	0.03695429	0.21979725	-1.5485513	3.1343584	9.162322	Sitting_Read
12:18:32.596	-1.3862851	3.0024207	8.794171	-0.02433626	0.06016717	0.22101898	-1.5154821	3.1192575	9.172999	Sitting_Read
12:18:32.617	-1.3862851	3.0024207	8.794171	-0.02433626	0.06016717	0.22101898	-1.5154821	3.1192575	9.172999	Sitting_Read
12:18:32.639	-1.3862851	3.0024207	8.794171	-0.02433626	0.06016717	0.22101898	-1.5154821	3.1192575	9.172999	Sitting_Read
12:18:32.660	-1.3862851	3.0024207	8.794171	-0.02433626	0.06016717	0.22101898	-1.5154821	3.1192575	9.172999	Sitting_Read
12:18:32.681	-1.3862851	3.0024207	8.794171	-0.02433626	0.06016717	0.22101898	-1.5154821	3.1192575	9.172999	Sitting_Read
12:18:32.702	-1.3862851	3.0024207	8.794171	-0.02433626	0.06016717	0.22101898	-1.5154821	3.1192575	9.172999	Sitting_Read
12:18:32.723	-1.3862851	3.0024207	8.794171	-0.02433626	0.06016717	0.22101898	-1.5154821	3.1192575	9.172999	Sitting_Read
12:18:32.745	-1.3862851	3.0024207	8.794171	-0.02433626	0.06016717	0.22101898	-1.5154821	3.1192575	9.172999	Sitting_Read
12:18:32.766	-1.3862851	3.0024207	8.794171	-0.02433626	0.06016717	0.22101898	-1.5154821	3.1192575	9.172999	Sitting_Read
12:18:32.787	-1.4676905	3.007209	8.887548	-0.023725396	0.041841213	0.17092805	-1.4865681	3.1161797	9.178774	Sitting_Read
12:18:32.809	-1.4676905	3.007209	8.887548	-0.023725396	0.041841213	0.17092805	-1.4865681	3.1161797	9.178774	Sitting_Read
12:18:32.830	-1.4676905	3.007209	8.887548	-0.023725396	0.041841213	0.17092805	-1.4865681	3.1161797	9.178774	Sitting_Read
12:18:32.851	-1.4676905	3.007209	8.887548	-0.023725396	0.041841213	0.17092805	-1.4865681	3.1161797	9.178774	Sitting_Read
12:18:32.873	-1.4676905	3.007209	8.887548	-0.023725396	0.041841213	0.17092805	-1.4865681	3.1161797	9.178774	Sitting_Read
12:18:32.894	-1.4676905	3.007209	8.887548	-0.023725396	0.041841213	0.17092805	-1.4865681	3.1161797	9.178774	Sitting_Read
12:18:32.915	-1.4676905	3.007209	8.887548	-0.023725396	0.041841213	0.17092805	-1.4865681	3.1161797	9.178774	Sitting_Read
12:18:32.936	-1.4676905	3.007209	8.887548	-0.023725396	0.041841213	0.17092805	-1.4865681	3.1161797	9.178774	Sitting_Read
12:18:32.958	-1.3671309	2.9641123	8.91149	-0.053046927	0.024126124	0.13671958	-1.4538033	3.1113155	9.185671	Sitting_Read
12:18:32.980	-1.3671309	2.9641123	8.91149	-0.053046927	0.024126124	0.13671958	-1.4538033	3.1113155	9.185671	Sitting_Read
12:18:33.004	-1.3671309	2.9641123	8.91149	-0.053046927	0.024126124	0.13671958	-1.4538033	3.1113155	9.185671	Sitting_Read
12:18:33.026	-1.3671309	2.9641123	8.91149	-0.053046927	0.024126124	0.13671958	-1.4538033	3.1113155	9.185671	Sitting_Read
12:18:33.047	-1.3671309	2.9641123	8.91149	-0.053046927	0.024126124	0.13671958	-1.4538033	3.1113155	9.185671	Sitting_Read
12:18:33.069	-1.3671309	2.9641123	8.91149	-0.053046927	0.024126124	0.13671958	-1.4538033	3.1113155	9.185671	Sitting_Read
12:18:33.090	-1.3671309	2.9641123	8.91149	-0.053046927	0.024126124	0.13671958	-1.4538033	3.1113155	9.185671	Sitting_Read
12:18:33.112	-1.3671309	2.9641123	8.91149	-0.053046927	0.024126124	0.13671958	-1.4538033	3.1113155	9.185671	Sitting_Read
12:18:33.133	-1.4748733	3.0191805	8.964165	-0.02433626	0.022904392	0.12816747	-1.4409496	3.0983515	9.192075	Sitting_Read
12:18:33.154	-1.4748733	3.0191805	8.964165	-0.02433626	0.022904392	0.12816747	-1.4409496	3.0983515	9.192075	Sitting_Read
12:18:33.178	-1.4748733	3.0191805	8.964165	-0.02433626	0.022904392	0.12816747	-1.4409496	3.0983515	9.192075	Sitting_Read
12:18:33.200	-1.4748733	3.0191805	8.964165	-0.02433626	0.022904392	0.12816747	-1.4409496	3.0983515	9.192075	Sitting_Read
12:18:33.222	-1.4748733	3.0191805	8.964165	-0.02433626	0.022904392	0.12816747	-1.4409496	3.0983515	9.192075	Sitting_Read
12:18:33.243	-1.4748733	3.0191805	8.964165	-0.02433626	0.022904392	0.12816747	-1.4409496	3.0983515	9.192075	Sitting_Read
12:18:33.265	-1.4748733	3.0191805	8.964165	-0.02433626	0.022904392	0.12816747	-1.4409496	3.0983515	9.192075	Sitting_Read
12:18:33.287	-1.4748733	3.0191805	8.964165	-0.02433626	0.022904392	0.12816747	-1.4409496	3.0983515	9.192075	Sitting_Read
12:18:33.308	-1.4748733	3.0191805	8.964165	-0.02433626	0.022904392	0.12816747	-1.4409496	3.0983515	9.192075	Sitting_Read
12:18:33.330	-1.3743137	2.8970726	9.009656	-0.03960789	0.063832365	0.11289584	-1.4309517	3.0908642	9.196157	Sitting_Read
12:18:33.351	-1.3743137	2.8970726	9.009656	-0.03960789	0.063832365	0.11289584	-1.4309517	3.0908642	9.196157	Sitting_Read
12:18:33.372	-1.3743137	2.8970726	9.009656	-0.03960789	0.063832365	0.11289584	-1.4309517	3.0908642	9.196157	Sitting_Read
12:18:33.394	-1.3743137	2.8970726	9.009656	-0.03960789	0.063832365	0.11289584	-1.4309517	3.0908642	9.196157	Sitting_Read
12:18:33.415	-1.3743137	2.8970726	9.009656	-0.03960789	0.063832365	0.11289584	-1.4309517	3.0908642	9.196157	Sitting_Read
12:18:33.436	-1.3743137	2.8970726	9.009656	-0.03960789	0.063832365	0.11289584	-1.4309517	3.0908642	9.196157	Sitting_Read
12:18:33.457	-1.3743137	2.8970726	9.009656	-0.03960789	0.063832365	0.11289584	-1.4309517	3.0908642	9.196157	Sitting_Read
12:18:33.479	-1.3743137	2.8970726	9.009656	-0.03960789	0.063832365	0.11289584	-1.4309517	3.0908642	9.196157	Sitting_Read
12:18:33.500	-1.2426286	2.885101	8.856422	-0.01028636	0.013741414	0.08540691	-1.4249449	3.0817537	9.200146	Sitting_Read
12:18:33.521	-1.2426286	2.885101	8.856422	-0.01028636	0.013741414	0.08540691	-1.4249449	3.0817537	9.200146	Sitting_Read
12:18:33.542	-1.2426286	2.885101	8.856422	-0.01028636	0.013741414	0.08540691	-1.4249449	3.0817537	9.200146	Sitting_Read
12:18:33.563	-1.2426286	2.885101	8.856422	-0.01028636	0.013741414	0.08540691	-1.4249449	3.0817537	9.200146	Sitting_Read
12:18:33.585	-1.2426286	2.885101	8.856422	-0.01028636	0.013741414	0.08540691	-1.4249449	3.0817537	9.200146	Sitting_Read
12:18:33.606	-1.2426286	2.885101	8.856422	-0.01028636	0.013741414	0.08540691	-1.4249449	3.0817537	9.200146	Sitting_Read
12:18:33.627	-1.2426286	2.885101	8.856422	-0.01028636	0.013741414	0.08540691	-1.4249449	3.0817537	9.200146	Sitting_Read
12:18:33.648	-1.2426286	2.885101	8.856422	-0.01028636	0.013741414	0.08540691	-1.4249449	3.0817537	9.200146	Sitting_Read
12:18:33.672	-1.4293821	2.9928436	8.91149	0.050800163	0.023515256	0.054252774	-1.427873	3.079596	9.200415	Sitting_Read
12:18:33.694	-1.4293821	2.9928436	8.91149	0.050800163	0.023515256	0.054252774	-1.427873	3.079596	9.200415	Sitting_Read
12:18:33.716	-1.4293821	2.9928436	8.91149	0.050800163	0.023515256	0.054252774	-1.427873	3.079596	9.200415	Sitting_Read
12:18:33.738	-1.4293821	2.9928436	8.91149	0.050800163	0.023515256	0.054252774	-1.427873	3.079596	9.200415	Sitting_Read
12:18:33.759	-1.4293821	2.9928436	8.91149	0.050800163	0.023515256	0.054252774	-1.427873	3.079596	9.200415	Sitting_Read
12:18:33.781	-1.4293821	2.9928436	8.91149	0.050800163	0.023515256	0.054252774	-1.427873	3.079596	9.200415	Sitting_Read
12:18:33.802	-1.4293821	2.9928436	8.91149	0.050800163	0.023515256	0.054252774	-1.427873	3.079596	9.200415	Sitting_Read
12:18:33.826	-1.4293821	2.9928436	8.91149	0.050800163	0.023515256	0.054252774	-1.427873	3.079596	9.200415	Sitting_Read
12:18:33.848	-1.4293821	2.9928436	8.91149	0.037971996	-0.011304061	0.009048747	-1.427873	3.079596	9.200415	Sitting_Read
12:18:33.869	-1.4269878	2.988055	8.73192	0.037971996	-0.011304061	0.009048747	-1.4091848	3.0989144	9.196809	Sitting_Read
12:18:33.891	-1.4269878	2.988055	8.73192	0.037971996	-0.011304061	0.009048747	-1.4091848	3.0989144	9.196809	Sitting_Read
12:18:33.913	-1.4269878	2.988055	8.73192	0.037971996	-0.011304061	0.009048747	-1.4091848	3.0989144	9.196809	Sitting_Read
12:18:33.935	-1.4269878	2.988055	8.73192	0.037971996	-0.011304061	0.009048747	-1.4091848	3.0989144	9.196809	Sitting_Read
12:18:33.958	-1.4269878	2.988055	8.73192	0.037971996	-0.011304061	0.009048747	-1.4091848	3.0989144	9.196809	Sitting_Read
12:18:33.979	-1.4269878	2.988055	8.73192	0.037971996	-0.011304061	0.009048747	-1.4091848	3.0989144	9.196809	Sitting_Read
12:18:34.000	-1.4269878	2.988055	8.73192	0.037971996	-0.011304061	0.009048747	-1.4091848	3.0989144	9.196809	Sitting_Read
12:18:34.023	-1.4269878	2.988055	8.73192	0.037971996	-0.011304061	0.009048747	-1.4091848	3.0989144	9.196809	Sitting_Read
12:18:34.045	-1.5036045	3.0024207	8.8636055	0.0117047895	0.033899967	0.01637913	-1.4276739	3.1067047	9.191327	Sitting_Read
12:18:34.067	-1.5036045	3.0024207	8.8636055	0.0117047895	0.033899967	0.01637913	-1.4276739	3.1067047	9.191327	Sitting_Read
12:18:34.090	-1.5036045	3.0024207	8.8636055	0.0117047895	0.033899967	0.01637913	-1.4276739	3.1067047	9.191327	Sitting_Read
12:18:34.111	-1.5036045	3.0024207	8.8636055	0.0117047895	0.033899967	0.01637913	-1.4276739	3.1067047	9.191327	Sitting_Read
12:18:34.132	-1.5036045	3.0024207	8.8636055	0.0117047895	0.033899967	0.01637913	-1.4276739	3.1067047	9.191327	Sitting_Read
12:18:34.153	-1.5036045	3.0024207	8.8636055	0.0117047895	0.033899967	0.01637913	-1.4276739	3.1067047	9.191327	Sitting_Read
12:18:34.175	-1.5036045	3.0024207	8.8636055	0.0117047895	0.033899967	0.01637913	-1.4276739	3.1067047	9.191327	Sitting_Read
12:18:34.196	-1.5036045	3.0024207	8.8636055	0.0117047895	0.033899967	0.01637913	-1.4276739	3.1067047	9.191327	Sitting_Read
12:18:34.218	-1.5179702	2.9952378	8.6984005	0.022089498	0.0009132435	0.0017183638	-1.4626225	3.1039417	9.186764	Sitting_Read
12:18:34.242	-1.5179702	2.9952378	8.6984005	0.022089498	0.0009132435	0.0017183638	-1.4626225	3.1039417	9.186764	Sitting_Read
12:18:34.266	-1.5179702	2.9952378	8.6984005	0.022089498	0.0009132435	0.0017183638	-1.4626225	3.1039417	9.186764	Sitting_Read
12:18:34.287	-1.5179702	2.9952378	8.6984005	0.022089498	0.0009132435	0.0017183638	-1.4626225	3.1039417	9.186764	Sitting_Read
12:18:34.308	-1.5179702	2.9952378	8.6984005	0.022089498	0.0009132435	0.0017183638	-1.4626225	3.1039417	9.186764	Sitting_Read
12:18:34.329	-1.5179702	2.9952378	8.6984005	0.022089498	0.0009132435	0.0017183638	-1.4626225	3.1039417	9.186764	Sitting_Read
12:18:34.350	-1.5179702	2.9952378	8.6984005	0.022089498	0.0009132435	0.0017183638	-1.4626225	3.1039417	9.186764	Sitting_Read
12:18:34.372	-1.5179702	2.9952378	8.6984005	0.022089498	0.0009132435	0.0017183638	-1.4626225	3.1039417	9.186764	Sitting_Read
12:18:34.393	-1.3910737	2.9856608	8.909097	-0.0066211685	-0.09560346	-0.0001142318	-1.4664705	3.0926616	9.189956	Sitting_Read
12:18:34.414	-1.3910737	2.9856608	8.909097	-0.0066211685	-0.09560346	-0.0001142318	-1.4664705	3.0926616	9.189956	Sitting_Read
12:18:34.435	-1.3910737	2.9856608	8.909097	-0.0066211685	-0.09560346	-0.0001142318	-1.4664705	3.0926616	9.189956	Sitting_Read
12:18:34.456	-1.3910737	2.9856608	8.909097	-0.0066211685	-0.09560346	-0.0001142318	-1.4664705	3.0926616	9.189956	Sitting_Read
12:18:34.478	-1.3910737	2.9856608	8.909097	-0.0066211685	-0.09560346	-0.0001142318	-1.4664705	3.0926616	9.189956	Sitting_Read
12:18:34.500	-1.3910737	2.9856608	8.909097	-0.0066211685	-0.09560346	-0.0001142318	-1.4664705	3.0926616	9.189956	Sitting_Read
12:18:34.521	-1.3910737	2.9856608	8.909097	-0.0066211685	-0.09560346	-0.0001142318	-1.4664705	3.0926616	9.189956	Sitting_Read
12:18:34.543	-1.3910737	2.9856608	8.909097	-0.0066211685	-0.09560346	-0.0001142318	-1.4664705	3.0926616	9.189956	Sitting_Read
12:18:34.564	-1.3910737	2.9856608	8.909097	-0.0066211685	-0.09560346	-0.0001142318	-1.4664705	3.0926616	9.189956	Sitting_Read
12:18:34.586	-1.4174107	2.9808722	8.889942	-0.014562417	-0.038182132	-0.0025576928	-1.4525071	3.0706913	9.199534	Sitting_Read
12:18:34.607	-1.4174107	2.9808722	8.889942	-0.014562417	-0.038182132	-0.0025576928	-1.4525071	3.0706913	9.199534	Sitting_Read
12:18:34.629	-1.4174107	2.9808722	8.889942	-0.014562417	-0.038182132	-0.0025576928	-1.4525071	3.0706913	9.199534	Sitting_Read
12:18:34.650	-1.4174107	2.9808722	8.889942	-0.014562417	-0.038182132	-0.0025576928	-1.4525071	3.0706913	9.199534	Sitting_Read
12:18:34.671	-1.4174107	2.9808722	8.889942	-0.014562417	-0.038182132	-0.0025576928	-1.4525071	3.0706913	9.199534	Sitting_Read
12:18:34.692	-1.4174107	2.9808722	8.889942	-0.014562417	-0.038182132	-0.0025576928	-1.4525071	3.0706913	9.199534	Sitting_Read
12:18:34.713	-1.4174107	2.9808722	8.889942	-0.014562417	-0.038182132	-0.0025576928	-1.4525071	3.0706913	9.199534	Sitting_Read
12:18:34.734	-1.4174107	2.9808722	8.889942	-0.014562417	-0.038182132	-0.0025576928	-1.4525071	3.0706913	9.199534	Sitting_Read
12:18:34.755	-1.4054393	2.8994668	9.004868	0.023922095	-0.047345113	-0.029435765	-1.4225001	3.0552151	9.209372	Sitting_Read
12:18:34.776	-1.4054393	2.8994668	9.004868	0.023922095	-0.047345113	-0.029435765	-1.4225001	3.0552151	9.209372	Sitting_Read
12:18:34.797	-1.4054393	2.8994668	9.004868	0.023922095	-0.047345113	-0.029435765	-1.4225001	3.0552151	9.209372	Sitting_Read
12:18:34.818	-1.4054393	2.8994668	9.004868	0.023922095	-0.047345113	-0.029435765	-1.4225001	3.0552151	9.209372	Sitting_Read
12:18:34.842	-1.4054393	2.8994668	9.004868	0.023922095	-0.047345113	-0.029435765	-1.4225001	3.0552151	9.209372	Sitting_Read
12:18:34.876	-1.4054393	2.8994668	9.004868	0.023922095	-0.047345113	-0.029435765	-1.4225001	3.0552151	9.209372	Sitting_Read
12:18:34.909	-1.4054393	2.8994668	9.004868	0.023922095	-0.047345113	-0.029435765	-1.4225001	3.0552151	9.209372	Sitting_Read
12:18:34.944	-1.3383996	2.9832664	9.098245	0.02819815	-0.052232035	-0.038598742	-1.3448653	3.0443294	9.224628	Sitting_Read
12:18:34.978	-1.3383996	2.9832664	9.098245	0.02819815	-0.052232035	-0.038598742	-1.3448653	3.0443294	9.224628	Sitting_Read
12:18:35.012	-1.3383996	2.9832664	9.098245	0.02819815	-0.052232035	-0.038598742	-1.3448653	3.0443294	9.224628	Sitting_Read
12:18:35.044	-1.3383996	2.9832664	9.098245	0.02819815	-0.052232035	-0.038598742	-1.3448653	3.0443294	9.224628	Sitting_Read
12:18:35.077	-1.3383996	2.9832664	9.098245	0.02819815	-0.052232035	-0.038598742	-1.3448653	3.0443294	9.224628	Sitting_Read
12:18:35.100	-1.3383996	2.9832664	9.098245	0.02819815	-0.052232035	-0.038598742	-1.3448653	3.0443294	9.224628	Sitting_Read
12:18:35.121	-1.2929084	2.9497466	8.921068	0.034917668	-0.068114534	-0.094187476	-1.2466561	3.0772977	9.227483	Sitting_Read
12:18:35.144	-1.2929084	2.9497466	8.921068	0.034917668	-0.068114534	-0.094187476	-1.2466561	3.0772977	9.227483	Sitting_Read
12:18:35.168	-1.2929084	2.9497466	8.921068	0.034917668	-0.068114534	-0.094187476	-1.2466561	3.0772977	9.227483	Sitting_Read
12:18:35.191	-1.2929084	2.9497466	8.921068	0.034917668	-0.068114534	-0.094187476	-1.2466561	3.0772977	9.227483	Sitting_Read
12:18:35.214	-1.2929084	2.9497466	8.921068	0.034917668	-0.068114534	-0.094187476	-1.2466561	3.0772977	9.227483	Sitting_Read
12:18:35.235	-1.2929084	2.9497466	8.921068	0.034917668	-0.068114534	-0.094187476	-1.2466561	3.0772977	9.227483	Sitting_Read
12:18:35.255	-1.2929084	2.9497466	8.921068	0.034917668	-0.068114534	-0.094187476	-1.2466561	3.0772977	9.227483	Sitting_Read
12:18:35.276	-1.2929084	2.9497466	8.921068	0.034917668	-0.068114534	-0.094187476	-1.2466561	3.0772977	9.227483	Sitting_Read
12:18:35.297	-1.2593886	2.925804	9.119793	0.0007092146	-0.038792998	-0.10151786	-1.3229753	3.062039	9.221932	Sitting_Read
12:18:35.318	-1.2593886	2.925804	9.119793	0.0007092146	-0.038792998	-0.10151786	-1.3229753	3.062039	9.221932	Sitting_Read
12:18:35.340	-1.2593886	2.925804	9.119793	0.0007092146	-0.038792998	-0.10151786	-1.3229753	3.062039	9.221932	Sitting_Read
12:18:35.362	-1.2593886	2.925804	9.119793	0.0007092146	-0.038792998	-0.10151786	-1.3229753	3.062039	9.221932	Sitting_Read
12:18:35.383	-1.2593886	2.925804	9.119793	0.0007092146	-0.038792998	-0.10151786	-1.3229753	3.062039	9.221932	Sitting_Read
12:18:35.405	-1.2593886	2.925804	9.119793	0.0007092146	-0.038792998	-0.10151786	-1.3229753	3.062039	9.221932	Sitting_Read
12:18:35.429	-1.2593886	2.925804	9.119793	0.0007092146	-0.038792998	-0.10151786	-1.3229753	3.062039	9.221932	Sitting_Read
12:18:35.451	-1.2593886	2.925804	9.119793	0.0007092146	-0.038792998	-0.10151786	-1.3229753	3.062039	9.221932	Sitting_Read
12:18:35.473	-1.3048798	2.8970726	9.035994	0.008650463	-0.014969253	-0.08868969	-1.330328	3.069873	9.218268	Sitting_Read
12:18:35.496	-1.3048798	2.8970726	9.035994	0.008650463	-0.014969253	-0.08868969	-1.330328	3.069873	9.218268	Sitting_Read
12:18:35.517	-1.3048798	2.8970726	9.035994	0.008650463	-0.014969253	-0.08868969	-1.330328	3.069873	9.218268	Sitting_Read
12:18:35.541	-1.3048798	2.8970726	9.035994	0.008650463	-0.014969253	-0.08868969	-1.330328	3.069873	9.218268	Sitting_Read
12:18:35.563	-1.3048798	2.8970726	9.035994	0.008650463	-0.014969253	-0.08868969	-1.330328	3.069873	9.218268	Sitting_Read
12:18:35.586	-1.3048798	2.8970726	9.035994	0.008650463	-0.014969253	-0.08868969	-1.330328	3.069873	9.218268	Sitting_Read
12:18:35.608	-1.3048798	2.8970726	9.035994	0.008650463	-0.014969253	-0.08868969	-1.330328	3.069873	9.218268	Sitting_Read
12:18:35.630	-1.3048798	2.8970726	9.035994	0.008650463	-0.014969253	-0.08868969	-1.330328	3.069873	9.218268	Sitting_Read
12:18:35.652	-1.2498114	2.9521408	8.839663	-0.0011233811	-0.022910502	-0.110069975	-1.3411819	3.0662808	9.217893	Sitting_Read
12:18:35.673	-1.2498114	2.9521408	8.839663	-0.0011233811	-0.022910502	-0.110069975	-1.3411819	3.0662808	9.217893	Sitting_Read
12:18:35.695	-1.2498114	2.9521408	8.839663	-0.0011233811	-0.022910502	-0.110069975	-1.3411819	3.0662808	9.217893	Sitting_Read
12:18:35.716	-1.2498114	2.9521408	8.839663	-0.0011233811	-0.022910502	-0.110069975	-1.3411819	3.0662808	9.217893	Sitting_Read
12:18:35.737	-1.2498114	2.9521408	8.839663	-0.0011233811	-0.022910502	-0.110069975	-1.3411819	3.0662808	9.217893	Sitting_Read
12:18:35.759	-1.2498114	2.9521408	8.839663	-0.0011233811	-0.022910502	-0.110069975	-1.3411819	3.0662808	9.217893	Sitting_Read
12:18:35.781	-1.2498114	2.9521408	8.839663	-0.0011233811	-0.022910502	-0.110069975	-1.3411819	3.0662808	9.217893	Sitting_Read
12:18:35.802	-1.2498114	2.9521408	8.839663	-0.0011233811	-0.022910502	-0.110069975	-1.3411819	3.0662808	9.217893	Sitting_Read
12:18:35.823	-1.2498114	2.9521408	8.839663	-0.0011233811	-0.022910502	-0.110069975	-1.3411819	3.0662808	9.217893	Sitting_Read
12:18:35.844	-1.2881198	2.9138324	9.024022	0.031252477	-0.032684345	-0.15221968	-1.3558712	3.0533366	9.220039	Sitting_Read
12:18:35.867	-1.2881198	2.9138324	9.024022	0.031252477	-0.032684345	-0.15221968	-1.3558712	3.0533366	9.220039	Sitting_Read
12:18:35.889	-1.2881198	2.9138324	9.024022	0.031252477	-0.032684345	-0.15221968	-1.3558712	3.0533366	9.220039	Sitting_Read
12:18:35.910	-1.2881198	2.9138324	9.024022	0.031252477	-0.032684345	-0.15221968	-1.3558712	3.0533366	9.220039	Sitting_Read
12:18:35.932	-1.2881198	2.9138324	9.024022	0.031252477	-0.032684345	-0.15221968	-1.3558712	3.0533366	9.220039	Sitting_Read
12:18:35.953	-1.2881198	2.9138324	9.024022	0.031252477	-0.032684345	-0.15221968	-1.3558712	3.0533366	9.220039	Sitting_Read
12:18:35.975	-1.2881198	2.9138324	9.024022	0.031252477	-0.032684345	-0.15221968	-1.3558712	3.0533366	9.220039	Sitting_Read
12:18:35.996	-1.2881198	2.9138324	9.024022	0.031252477	-0.032684345	-0.15221968	-1.3558712	3.0533366	9.220039	Sitting_Read
12:18:36.017	-1.2354459	2.944958	8.980925	0.029419882	-0.07422318	-0.19375852	-1.3416072	3.048608	9.223689	Sitting_Read
12:18:36.039	-1.2354459	2.944958	8.980925	0.029419882	-0.07422318	-0.19375852	-1.3416072	3.048608	9.223689	Sitting_Read
12:18:36.061	-1.2354459	2.944958	8.980925	0.029419882	-0.07422318	-0.19375852	-1.3416072	3.048608	9.223689	Sitting_Read
12:18:36.083	-1.2354459	2.944958	8.980925	0.029419882	-0.07422318	-0.19375852	-1.3416072	3.048608	9.223689	Sitting_Read
12:18:36.104	-1.2354459	2.944958	8.980925	0.029419882	-0.07422318	-0.19375852	-1.3416072	3.048608	9.223689	Sitting_Read
12:18:36.125	-1.2354459	2.944958	8.980925	0.029419882	-0.07422318	-0.19375852	-1.3416072	3.048608	9.223689	Sitting_Read
12:18:36.146	-1.2354459	2.944958	8.980925	0.029419882	-0.07422318	-0.19375852	-1.3416072	3.048608	9.223689	Sitting_Read
12:18:36.167	-1.2354459	2.944958	8.980925	0.029419882	-0.07422318	-0.19375852	-1.3416072	3.048608	9.223689	Sitting_Read
12:18:36.188	-1.2881198	2.9497466	8.937828	0.02697642	-0.058340687	-0.24629292	-1.3416072	3.048608	9.223689	Sitting_Read
12:18:36.209	-1.2881198	2.9497466	8.937828	0.02697642	-0.058340687	-0.24629292	-1.3482985	3.0629103	9.217973	Sitting_Read
12:18:36.230	-1.2881198	2.9497466	8.937828	0.02697642	-0.058340687	-0.24629292	-1.3482985	3.0629103	9.217973	Sitting_Read
12:18:36.251	-1.2881198	2.9497466	8.937828	0.02697642	-0.058340687	-0.24629292	-1.3482985	3.0629103	9.217973	Sitting_Read
12:18:36.272	-1.2881198	2.9497466	8.937828	0.02697642	-0.058340687	-0.24629292	-1.3482985	3.0629103	9.217973	Sitting_Read
12:18:36.294	-1.2881198	2.9497466	8.937828	0.02697642	-0.058340687	-0.24629292	-1.3482985	3.0629103	9.217973	Sitting_Read
12:18:36.317	-1.2881198	2.9497466	8.937828	0.02697642	-0.058340687	-0.24629292	-1.3482985	3.0629103	9.217973	Sitting_Read
12:18:36.338	-1.2881198	2.9497466	8.937828	0.02697642	-0.058340687	-0.24629292	-1.3482985	3.0629103	9.217973	Sitting_Read
12:18:36.360	-1.2881198	2.9497466	8.937828	0.02697642	-0.058340687	-0.24629292	-1.3482985	3.0629103	9.217973	Sitting_Read
12:18:36.381	-1.3719195	2.9329867	8.959376	0.025143825	-0.053453762	-0.22308005	-1.3655912	3.0590205	9.216721	Sitting_Read
12:18:36.402	-1.3719195	2.9329867	8.959376	0.025143825	-0.053453762	-0.22308005	-1.3655912	3.0590205	9.216721	Sitting_Read
12:18:36.424	-1.3719195	2.9329867	8.959376	0.025143825	-0.053453762	-0.22308005	-1.3655912	3.0590205	9.216721	Sitting_Read
12:18:36.445	-1.3719195	2.9329867	8.959376	0.025143825	-0.053453762	-0.22308005	-1.3655912	3.0590205	9.216721	Sitting_Read
12:18:36.467	-1.3719195	2.9329867	8.959376	0.025143825	-0.053453762	-0.22308005	-1.3655912	3.0590205	9.216721	Sitting_Read
12:18:36.488	-1.3719195	2.9329867	8.959376	0.025143825	-0.053453762	-0.22308005	-1.3655912	3.0590205	9.216721	Sitting_Read
12:18:36.510	-1.3719195	2.9329867	8.959376	0.025143825	-0.053453762	-0.22308005	-1.3655912	3.0590205	9.216721	Sitting_Read
12:18:36.531	-1.3719195	2.9329867	8.959376	0.025143825	-0.053453762	-0.22308005	-1.3655912	3.0590205	9.216721	Sitting_Read
12:18:36.553	-1.5730386	2.9569294	9.019233	0.02575469	-0.036960404	-0.16565871	-1.4262354	3.0637455	9.205959	Sitting_Read
12:18:36.575	-1.5730386	2.9569294	9.019233	0.02575469	-0.036960404	-0.16565871	-1.4262354	3.0637455	9.205959	Sitting_Read
12:18:36.597	-1.5730386	2.9569294	9.019233	0.02575469	-0.036960404	-0.16565871	-1.4262354	3.0637455	9.205959	Sitting_Read
12:18:36.619	-1.5730386	2.9569294	9.019233	0.02575469	-0.036960404	-0.16565871	-1.4262354	3.0637455	9.205959	Sitting_Read
12:18:36.640	-1.5730386	2.9569294	9.019233	0.02575469	-0.036960404	-0.16565871	-1.4262354	3.0637455	9.205959	Sitting_Read
12:18:36.661	-1.5730386	2.9569294	9.019233	0.02575469	-0.036960404	-0.16565871	-1.4262354	3.0637455	9.205959	Sitting_Read
12:18:36.682	-1.5730386	2.9569294	9.019233	0.02575469	-0.036960404	-0.16565871	-1.4262354	3.0637455	9.205959	Sitting_Read
12:18:36.703	-1.5730386	2.9569294	9.019233	0.02575469	-0.036960404	-0.16565871	-1.4262354	3.0637455	9.205959	Sitting_Read
12:18:36.725	-1.5730386	2.9569294	9.019233	0.02575469	-0.036960404	-0.16565871	-1.4262354	3.0637455	9.205959	Sitting_Read
12:18:36.746	-1.6759924	2.9473522	8.892337	0.013537385	0.011297952	-0.07952671	-1.5368619	3.079589	9.18284	Sitting_Read
12:18:36.769	-1.6759924	2.9473522	8.892337	0.013537385	0.011297952	-0.07952671	-1.5368619	3.079589	9.18284	Sitting_Read
12:18:36.791	-1.6759924	2.9473522	8.892337	0.013537385	0.011297952	-0.07952671	-1.5368619	3.079589	9.18284	Sitting_Read
12:18:36.812	-1.6759924	2.9473522	8.892337	0.013537385	0.011297952	-0.07952671	-1.5368619	3.079589	9.18284	Sitting_Read
12:18:36.833	-1.6759924	2.9473522	8.892337	0.013537385	0.011297952	-0.07952671	-1.5368619	3.079589	9.18284	Sitting_Read
12:18:36.854	-1.6759924	2.9473522	8.892337	0.013537385	0.011297952	-0.07952671	-1.5368619	3.079589	9.18284	Sitting_Read
12:18:36.875	-1.6759924	2.9473522	8.892337	0.013537385	0.011297952	-0.07952671	-1.5368619	3.079589	9.18284	Sitting_Read
12:18:36.897	-1.6759924	2.9473522	8.892337	0.013537385	0.011297952	-0.07952671	-1.5368619	3.079589	9.18284	Sitting_Read
12:18:36.918	-1.9321798	3.2011454	9.158101	0.04774584	-0.016190983	-0.037987877	-1.5345863	3.0720115	9.185759	Sitting_Read
12:18:36.940	-1.9321798	3.2011454	9.158101	0.04774584	-0.016190983	-0.037987877	-1.5345863	3.0720115	9.185759	Sitting_Read
12:18:36.961	-1.9321798	3.2011454	9.158101	0.04774584	-0.016190983	-0.037987877	-1.5345863	3.0720115	9.185759	Sitting_Read
12:18:36.982	-1.9321798	3.2011454	9.158101	0.04774584	-0.016190983	-0.037987877	-1.5345863	3.0720115	9.185759	Sitting_Read
12:18:37.004	-1.9321798	3.2011454	9.158101	0.04774584	-0.016190983	-0.037987877	-1.5345863	3.0720115	9.185759	Sitting_Read
12:18:37.025	-1.9321798	3.2011454	9.158101	0.04774584	-0.016190983	-0.037987877	-1.5345863	3.0720115	9.185759	Sitting_Read
12:18:37.046	-1.9321798	3.2011454	9.158101	0.04774584	-0.016190983	-0.037987877	-1.5345863	3.0720115	9.185759	Sitting_Read
12:18:37.068	-1.9321798	3.2011454	9.158101	0.04774584	-0.016190983	-0.037987877	-1.5345863	3.0720115	9.185759	Sitting_Read
12:18:37.094	-1.3982565	3.083826	8.849239	-0.0011233811	-0.00030848692	0.023098648	-1.5395851	3.1346753	9.163725	Sitting_Read
12:18:37.116	-1.3982565	3.083826	8.849239	-0.0011233811	-0.00030848692	0.023098648	-1.5395851	3.1346753	9.163725	Sitting_Read
12:18:37.137	-1.3982565	3.083826	8.849239	-0.0011233811	-0.00030848692	0.023098648	-1.5395851	3.1346753	9.163725	Sitting_Read
12:18:37.159	-1.3982565	3.083826	8.849239	-0.0011233811	-0.00030848692	0.023098648	-1.5395851	3.1346753	9.163725	Sitting_Read
12:18:37.180	-1.3982565	3.083826	8.849239	-0.0011233811	-0.00030848692	0.023098648	-1.5395851	3.1346753	9.163725	Sitting_Read
12:18:37.201	-1.3982565	3.083826	8.849239	-0.0011233811	-0.00030848692	0.023098648	-1.5395851	3.1346753	9.163725	Sitting_Read
12:18:37.222	-1.3982565	3.083826	8.849239	-0.0011233811	-0.00030848692	0.023098648	-1.5395851	3.1346753	9.163725	Sitting_Read
12:18:37.243	-1.3982565	3.083826	8.849239	-0.0011233811	-0.00030848692	0.023098648	-1.5395851	3.1346753	9.163725	Sitting_Read
12:18:37.265	-1.3982565	3.083826	8.849239	-0.0011233811	-0.00030848692	0.023098648	-1.5395851	3.1346753	9.163725	Sitting_Read
12:18:37.286	-1.4006507	3.0742488	8.650515	0.067293525	0.16034907	0.022487782	-1.5188533	3.1389368	9.165726	Sitting_Read
12:18:37.321	-1.4006507	3.0742488	8.650515	0.067293525	0.16034907	0.022487782	-1.5188533	3.1389368	9.165726	Sitting_Read
12:18:37.354	-1.4006507	3.0742488	8.650515	0.067293525	0.16034907	0.022487782	-1.5188533	3.1389368	9.165726	Sitting_Read
12:18:37.375	-1.4006507	3.0742488	8.650515	0.067293525	0.16034907	0.022487782	-1.5188533	3.1389368	9.165726	Sitting_Read
12:18:37.396	-1.4006507	3.0742488	8.650515	0.067293525	0.16034907	0.022487782	-1.5188533	3.1389368	9.165726	Sitting_Read
12:18:37.417	-1.4006507	3.0742488	8.650515	0.067293525	0.16034907	0.022487782	-1.5188533	3.1389368	9.165726	Sitting_Read
12:18:37.440	-1.4006507	3.0742488	8.650515	0.067293525	0.16034907	0.022487782	-1.5188533	3.1389368	9.165726	Sitting_Read
12:18:37.461	-1.4078336	2.9904492	8.856422	0.013537385	0.008854493	0.006605286	-1.5307372	3.1262376	9.168089	Sitting_Read
12:18:37.484	-1.4078336	2.9904492	8.856422	0.013537385	0.008854493	0.006605286	-1.5307372	3.1262376	9.168089	Sitting_Read
12:18:37.506	-1.4078336	2.9904492	8.856422	0.013537385	0.008854493	0.006605286	-1.5307372	3.1262376	9.168089	Sitting_Read
12:18:37.527	-1.4078336	2.9904492	8.856422	0.013537385	0.008854493	0.006605286	-1.5307372	3.1262376	9.168089	Sitting_Read
12:18:37.548	-1.4078336	2.9904492	8.856422	0.013537385	0.008854493	0.006605286	-1.5307372	3.1262376	9.168089	Sitting_Read
12:18:37.569	-1.4078336	2.9904492	8.856422	0.013537385	0.008854493	0.006605286	-1.5307372	3.1262376	9.168089	Sitting_Read
12:18:37.590	-1.4078336	2.9904492	8.856422	0.013537385	0.008854493	0.006605286	-1.5307372	3.1262376	9.168089	Sitting_Read
12:18:37.611	-1.4078336	2.9904492	8.856422	0.013537385	0.008854493	0.006605286	-1.5307372	3.1262376	9.168089	Sitting_Read
12:18:37.632	-1.525153	3.0119977	8.968953	-0.012729821	-0.0082497345	0.0017183638	-1.5214053	3.130174	9.168299	Sitting_Read
12:18:37.653	-1.525153	3.0119977	8.968953	-0.012729821	-0.0082497345	0.0017183638	-1.5214053	3.130174	9.168299	Sitting_Read
12:18:37.674	-1.525153	3.0119977	8.968953	-0.012729821	-0.0082497345	0.0017183638	-1.5214053	3.130174	9.168299	Sitting_Read
12:18:37.695	-1.525153	3.0119977	8.968953	-0.012729821	-0.0082497345	0.0017183638	-1.5214053	3.130174	9.168299	Sitting_Read
12:18:37.716	-1.525153	3.0119977	8.968953	-0.012729821	-0.0082497345	0.0017183638	-1.5214053	3.130174	9.168299	Sitting_Read
12:18:37.737	-1.525153	3.0119977	8.968953	-0.012729821	-0.0082497345	0.0017183638	-1.5214053	3.130174	9.168299	Sitting_Read
12:18:37.758	-1.525153	3.0119977	8.968953	-0.012729821	-0.0082497345	0.0017183638	-1.5214053	3.130174	9.168299	Sitting_Read
12:18:37.779	-1.525153	3.0119977	8.968953	-0.012729821	-0.0082497345	0.0017183638	-1.5214053	3.130174	9.168299	Sitting_Read
12:18:37.800	-1.525153	3.0119977	8.968953	-0.012729821	-0.0082497345	0.0017183638	-1.5214053	3.130174	9.168299	Sitting_Read
12:18:37.821	-1.5036045	2.9904492	8.995291	-0.005399438	0.03756516	-0.0068337494	-1.5284084	3.1215453	9.170074	Sitting_Read
12:18:37.842	-1.5036045	2.9904492	8.995291	-0.005399438	0.03756516	-0.0068337494	-1.5284084	3.1215453	9.170074	Sitting_Read
12:18:37.863	-1.5036045	2.9904492	8.995291	-0.005399438	0.03756516	-0.0068337494	-1.5284084	3.1215453	9.170074	Sitting_Read
12:18:37.884	-1.5036045	2.9904492	8.995291	-0.005399438	0.03756516	-0.0068337494	-1.5284084	3.1215453	9.170074	Sitting_Read
12:18:37.908	-1.5036045	2.9904492	8.995291	-0.005399438	0.03756516	-0.0068337494	-1.5284084	3.1215453	9.170074	Sitting_Read
12:18:37.929	-1.5036045	2.9904492	8.995291	-0.005399438	0.03756516	-0.0068337494	-1.5284084	3.1215453	9.170074	Sitting_Read
12:18:37.950	-1.5036045	2.9904492	8.995291	-0.005399438	0.03756516	-0.0068337494	-1.5284084	3.1215453	9.170074	Sitting_Read
12:18:37.971	-1.5036045	2.9904492	8.995291	-0.005399438	0.03756516	-0.0068337494	-1.5284084	3.1215453	9.170074	Sitting_Read
12:18:37.995	-1.5754328	3.0550947	8.851634	0.019646037	-0.017412715	-0.005001154	-1.5448017	3.1187136	9.168292	Sitting_Read
12:18:38.016	-1.5754328	3.0550947	8.851634	0.019646037	-0.017412715	-0.005001154	-1.5448017	3.1187136	9.168292	Sitting_Read
12:18:38.038	-1.5754328	3.0550947	8.851634	0.019646037	-0.017412715	-0.005001154	-1.5448017	3.1187136	9.168292	Sitting_Read
12:18:38.059	-1.5754328	3.0550947	8.851634	0.019646037	-0.017412715	-0.005001154	-1.5448017	3.1187136	9.168292	Sitting_Read
12:18:38.080	-1.5754328	3.0550947	8.851634	0.019646037	-0.017412715	-0.005001154	-1.5448017	3.1187136	9.168292	Sitting_Read
12:18:38.101	-1.5754328	3.0550947	8.851634	0.019646037	-0.017412715	-0.005001154	-1.5448017	3.1187136	9.168292	Sitting_Read
12:18:38.122	-1.5754328	3.0550947	8.851634	0.019646037	-0.017412715	-0.005001154	-1.5448017	3.1187136	9.168292	Sitting_Read
12:18:38.144	-1.5754328	3.0550947	8.851634	0.019646037	-0.017412715	-0.005001154	-1.5448017	3.1187136	9.168292	Sitting_Read
12:18:38.165	-1.5754328	3.0550947	8.851634	0.019646037	-0.017412715	-0.005001154	-1.5448017	3.1187136	9.168292	Sitting_Read
12:18:38.186	-1.4413534	2.9569294	9.153313	-0.01028636	0.023515256	0.00049663347	-1.5259113	3.075914	9.185898	Sitting_Read
12:18:38.209	-1.4413534	2.9569294	9.153313	-0.01028636	0.023515256	0.00049663347	-1.5259113	3.075914	9.185898	Sitting_Read
12:18:38.230	-1.4413534	2.9569294	9.153313	-0.01028636	0.023515256	0.00049663347	-1.5259113	3.075914	9.185898	Sitting_Read
12:18:38.251	-1.4413534	2.9569294	9.153313	-0.01028636	0.023515256	0.00049663347	-1.5259113	3.075914	9.185898	Sitting_Read
12:18:38.272	-1.4413534	2.9569294	9.153313	-0.01028636	0.023515256	0.00049663347	-1.5259113	3.075914	9.185898	Sitting_Read
12:18:38.295	-1.4413534	2.9569294	9.153313	-0.01028636	0.023515256	0.00049663347	-1.5259113	3.075914	9.185898	Sitting_Read
12:18:38.316	-1.4413534	2.9569294	9.153313	-0.01028636	0.023515256	0.00049663347	-1.5259113	3.075914	9.185898	Sitting_Read
12:18:38.338	-1.4413534	2.9569294	9.153313	-0.01028636	0.023515256	0.00049663347	-1.5259113	3.075914	9.185898	Sitting_Read
12:18:38.359	-1.4676905	2.9210153	8.913885	-0.006010303	0.0332891	0.008437881	-1.5038046	3.0702987	9.191421	Sitting_Read
12:18:38.381	-1.4676905	2.9210153	8.913885	-0.006010303	0.0332891	0.008437881	-1.5038046	3.0702987	9.191421	Sitting_Read
12:18:38.403	-1.4676905	2.9210153	8.913885	-0.006010303	0.0332891	0.008437881	-1.5038046	3.0702987	9.191421	Sitting_Read
12:18:38.426	-1.4676905	2.9210153	8.913885	-0.006010303	0.0332891	0.008437881	-1.5038046	3.0702987	9.191421	Sitting_Read
12:18:38.447	-1.4676905	2.9210153	8.913885	-0.006010303	0.0332891	0.008437881	-1.5038046	3.0702987	9.191421	Sitting_Read
12:18:38.469	-1.4676905	2.9210153	8.913885	-0.006010303	0.0332891	0.008437881	-1.5038046	3.0702987	9.191421	Sitting_Read
12:18:38.490	-1.4676905	2.9210153	8.913885	-0.006010303	0.0332891	0.008437881	-1.5038046	3.0702987	9.191421	Sitting_Read
12:18:38.511	-1.4676905	2.9210153	8.913885	-0.006010303	0.0332891	0.008437881	-1.5038046	3.0702987	9.191421	Sitting_Read
12:18:38.532	-1.5610672	3.0167863	9.311335	0.06668267	-0.028408289	0.0041618245	-1.4630151	3.0466094	9.205874	Sitting_Read
12:18:38.553	-1.5610672	3.0167863	9.311335	0.06668267	-0.028408289	0.0041618245	-1.4630151	3.0466094	9.205874	Sitting_Read
12:18:38.574	-1.5610672	3.0167863	9.311335	0.06668267	-0.028408289	0.0041618245	-1.4630151	3.0466094	9.205874	Sitting_Read
12:18:38.595	-1.5610672	3.0167863	9.311335	0.06668267	-0.028408289	0.0041618245	-1.4630151	3.0466094	9.205874	Sitting_Read
12:18:38.616	-1.5610672	3.0167863	9.311335	0.06668267	-0.028408289	0.0041618245	-1.4630151	3.0466094	9.205874	Sitting_Read
12:18:38.637	-1.5610672	3.0167863	9.311335	0.06668267	-0.028408289	0.0041618245	-1.4630151	3.0466094	9.205874	Sitting_Read
12:18:38.659	-1.5610672	3.0167863	9.311335	0.06668267	-0.028408289	0.0041618245	-1.4630151	3.0466094	9.205874	Sitting_Read
12:18:38.680	-1.5610672	3.0167863	9.311335	0.06668267	-0.028408289	0.0041618245	-1.4630151	3.0466094	9.205874	Sitting_Read
12:18:38.701	-1.5610672	3.0167863	9.311335	0.06668267	-0.028408289	0.0041618245	-1.4630151	3.0466094	9.205874	Sitting_Read
12:18:38.723	-1.1708003	3.0000262	8.904308	-0.038386162	-0.036960404	-0.021494515	-1.3805411	3.0863318	9.2053795	Sitting_Read
12:18:38.745	-1.1708003	3.0000262	8.904308	-0.038386162	-0.036960404	-0.021494515	-1.3805411	3.0863318	9.2053795	Sitting_Read
12:18:38.766	-1.1708003	3.0000262	8.904308	-0.038386162	-0.036960404	-0.021494515	-1.3805411	3.0863318	9.2053795	Sitting_Read
12:18:38.787	-1.1708003	3.0000262	8.904308	-0.038386162	-0.036960404	-0.021494515	-1.3805411	3.0863318	9.2053795	Sitting_Read
12:18:38.809	-1.1708003	3.0000262	8.904308	-0.038386162	-0.036960404	-0.021494515	-1.3805411	3.0863318	9.2053795	Sitting_Read
12:18:38.830	-1.1708003	3.0000262	8.904308	-0.038386162	-0.036960404	-0.021494515	-1.3805411	3.0863318	9.2053795	Sitting_Read
12:18:38.851	-1.1708003	3.0000262	8.904308	-0.038386162	-0.036960404	-0.021494515	-1.3805411	3.0863318	9.2053795	Sitting_Read
12:18:38.872	-1.1708003	3.0000262	8.904308	-0.038386162	-0.036960404	-0.021494515	-1.3805411	3.0863318	9.2053795	Sitting_Read
12:18:38.895	-1.5203645	2.9856608	8.889942	-0.08053587	0.057723712	-0.052037776	-1.4385481	3.0850325	9.196929	Sitting_Read
12:18:38.928	-1.5203645	2.9856608	8.889942	-0.08053587	0.057723712	-0.052037776	-1.4385481	3.0850325	9.196929	Sitting_Read
12:18:38.949	-1.5203645	2.9856608	8.889942	-0.08053587	0.057723712	-0.052037776	-1.4385481	3.0850325	9.196929	Sitting_Read
12:18:38.969	-1.5203645	2.9856608	8.889942	-0.08053587	0.057723712	-0.052037776	-1.4385481	3.0850325	9.196929	Sitting_Read
12:18:38.992	-1.5203645	2.9856608	8.889942	-0.08053587	0.057723712	-0.052037776	-1.4385481	3.0850325	9.196929	Sitting_Read
12:18:39.014	-1.5203645	2.9856608	8.889942	-0.08053587	0.057723712	-0.052037776	-1.4385481	3.0850325	9.196929	Sitting_Read
12:18:39.036	-1.5203645	2.9856608	8.889942	-0.08053587	0.057723712	-0.052037776	-1.4385481	3.0850325	9.196929	Sitting_Read
12:18:39.058	-1.5203645	2.9856608	8.889942	-0.08053587	0.057723712	-0.052037776	-1.4385481	3.0850325	9.196929	Sitting_Read
12:18:39.079	-1.4940275	2.9856608	8.74868	0.0068178666	-0.025353963	-0.074028924	-1.4497002	3.0524745	9.206038	Sitting_Read
12:18:39.101	-1.4940275	2.9856608	8.74868	0.0068178666	-0.025353963	-0.074028924	-1.4497002	3.0524745	9.206038	Sitting_Read
12:18:39.123	-1.4940275	2.9856608	8.74868	0.0068178666	-0.025353963	-0.074028924	-1.4497002	3.0524745	9.206038	Sitting_Read
12:18:39.146	-1.4940275	2.9856608	8.74868	0.0068178666	-0.025353963	-0.074028924	-1.4497002	3.0524745	9.206038	Sitting_Read
12:18:39.167	-1.4940275	2.9856608	8.74868	0.0068178666	-0.025353963	-0.074028924	-1.4497002	3.0524745	9.206038	Sitting_Read
12:18:39.189	-1.4940275	2.9856608	8.74868	0.0068178666	-0.025353963	-0.074028924	-1.4497002	3.0524745	9.206038	Sitting_Read
12:18:39.210	-1.4940275	2.9856608	8.74868	0.0068178666	-0.025353963	-0.074028924	-1.4497002	3.0524745	9.206038	Sitting_Read
12:18:39.232	-1.4940275	2.9856608	8.74868	0.0068178666	-0.025353963	-0.074028924	-1.4497002	3.0524745	9.206038	Sitting_Read
12:18:39.253	-1.4054393	2.901861	9.009656	0.017202575	-0.016801849	-0.096630946	-1.4690707	3.0402732	9.207005	Sitting_Read
12:18:39.274	-1.4054393	2.901861	9.009656	0.017202575	-0.016801849	-0.096630946	-1.4690707	3.0402732	9.207005	Sitting_Read
12:18:39.296	-1.4054393	2.901861	9.009656	0.017202575	-0.016801849	-0.096630946	-1.4690707	3.0402732	9.207005	Sitting_Read
12:18:39.322	-1.4054393	2.901861	9.009656	0.017202575	-0.016801849	-0.096630946	-1.4690707	3.0402732	9.207005	Sitting_Read
12:18:39.343	-1.4054393	2.901861	9.009656	0.017202575	-0.016801849	-0.096630946	-1.4690707	3.0402732	9.207005	Sitting_Read
12:18:39.365	-1.4054393	2.901861	9.009656	0.017202575	-0.016801849	-0.096630946	-1.4690707	3.0402732	9.207005	Sitting_Read
12:18:39.387	-1.4054393	2.901861	9.009656	0.017202575	-0.016801849	-0.096630946	-1.4690707	3.0402732	9.207005	Sitting_Read
12:18:39.408	-1.4054393	2.901861	9.009656	0.017202575	-0.016801849	-0.096630946	-1.4690707	3.0402732	9.207005	Sitting_Read
12:18:39.432	-1.5443072	3.0096035	8.822903	0.039804593	-0.027797423	-0.096630946	-1.4878429	3.0484257	9.201293	Sitting_Read
12:18:39.453	-1.5443072	3.0096035	8.822903	0.039804593	-0.027797423	-0.096630946	-1.4878429	3.0484257	9.201293	Sitting_Read
12:18:39.475	-1.5443072	3.0096035	8.822903	0.039804593	-0.027797423	-0.096630946	-1.4878429	3.0484257	9.201293	Sitting_Read
12:18:39.498	-1.5443072	3.0096035	8.822903	0.039804593	-0.027797423	-0.096630946	-1.4878429	3.0484257	9.201293	Sitting_Read
12:18:39.520	-1.5443072	3.0096035	8.822903	0.039804593	-0.027797423	-0.096630946	-1.4878429	3.0484257	9.201293	Sitting_Read
12:18:39.541	-1.5443072	3.0096035	8.822903	0.039804593	-0.027797423	-0.096630946	-1.4878429	3.0484257	9.201293	Sitting_Read
12:18:39.565	-1.5443072	3.0096035	8.822903	0.039804593	-0.027797423	-0.096630946	-1.4878429	3.0484257	9.201293	Sitting_Read
12:18:39.586	-1.5443072	3.0096035	8.822903	0.039804593	-0.027797423	-0.096630946	-1.4878429	3.0484257	9.201293	Sitting_Read
12:18:39.607	-1.5443072	3.0096035	8.822903	0.039804593	-0.027797423	-0.096630946	-1.4878429	3.0484257	9.201293	Sitting_Read
12:18:39.628	-1.5538844	2.9473522	8.868394	0.015369981	-0.00030848692	-0.09357662	-1.5122155	3.0521548	9.196082	Sitting_Read
12:18:39.649	-1.5538844	2.9473522	8.868394	0.015369981	-0.00030848692	-0.09357662	-1.5122155	3.0521548	9.196082	Sitting_Read
12:18:39.671	-1.5538844	2.9473522	8.868394	0.015369981	-0.00030848692	-0.09357662	-1.5122155	3.0521548	9.196082	Sitting_Read
12:18:39.692	-1.5538844	2.9473522	8.868394	0.015369981	-0.00030848692	-0.09357662	-1.5122155	3.0521548	9.196082	Sitting_Read
12:18:39.716	-1.5538844	2.9473522	8.868394	0.015369981	-0.00030848692	-0.09357662	-1.5122155	3.0521548	9.196082	Sitting_Read
12:18:39.737	-1.5538844	2.9473522	8.868394	0.015369981	-0.00030848692	-0.09357662	-1.5122155	3.0521548	9.196082	Sitting_Read
12:18:39.759	-1.5538844	2.9473522	8.868394	0.015369981	-0.00030848692	-0.09357662	-1.5122155	3.0521548	9.196082	Sitting_Read
12:18:39.782	-1.5538844	2.9473522	8.868394	0.015369981	-0.00030848692	-0.09357662	-1.5122155	3.0521548	9.196082	Sitting_Read
12:18:39.804	-1.5778271	2.928198	8.854029	0.025143825	-0.012525792	-0.0728072	-1.5550325	3.055678	9.187768	Sitting_Read
12:18:39.825	-1.5778271	2.928198	8.854029	0.025143825	-0.012525792	-0.0728072	-1.5550325	3.055678	9.187768	Sitting_Read
12:18:39.849	-1.5778271	2.928198	8.854029	0.025143825	-0.012525792	-0.0728072	-1.5550325	3.055678	9.187768	Sitting_Read
12:18:39.871	-1.5778271	2.928198	8.854029	0.025143825	-0.012525792	-0.0728072	-1.5550325	3.055678	9.187768	Sitting_Read
12:18:39.893	-1.5778271	2.928198	8.854029	0.025143825	-0.012525792	-0.0728072	-1.5550325	3.055678	9.187768	Sitting_Read
12:18:39.916	-1.5778271	2.928198	8.854029	0.025143825	-0.012525792	-0.0728072	-1.5550325	3.055678	9.187768	Sitting_Read
12:18:39.938	-1.5778271	2.928198	8.854029	0.025143825	-0.012525792	-0.0728072	-1.5550325	3.055678	9.187768	Sitting_Read
12:18:39.959	-1.5778271	2.928198	8.854029	0.025143825	-0.012525792	-0.0728072	-1.5550325	3.055678	9.187768	Sitting_Read
12:18:39.980	-1.6424725	2.9808722	8.700794	0.019646037	-0.004584544	-0.057535563	-1.5929716	3.0698874	9.176524	Sitting_Read
12:18:40.001	-1.6424725	2.9808722	8.700794	0.019646037	-0.004584544	-0.057535563	-1.5929716	3.0698874	9.176524	Sitting_Read
12:18:40.022	-1.6424725	2.9808722	8.700794	0.019646037	-0.004584544	-0.057535563	-1.5929716	3.0698874	9.176524	Sitting_Read
12:18:40.044	-1.6424725	2.9808722	8.700794	0.019646037	-0.004584544	-0.057535563	-1.5929716	3.0698874	9.176524	Sitting_Read
12:18:40.067	-1.6424725	2.9808722	8.700794	0.019646037	-0.004584544	-0.057535563	-1.5929716	3.0698874	9.176524	Sitting_Read
12:18:40.089	-1.6424725	2.9808722	8.700794	0.019646037	-0.004584544	-0.057535563	-1.5929716	3.0698874	9.176524	Sitting_Read
12:18:40.110	-1.6424725	2.9808722	8.700794	0.019646037	-0.004584544	-0.057535563	-1.5929716	3.0698874	9.176524	Sitting_Read
12:18:40.134	-1.6424725	2.9808722	8.700794	0.019646037	-0.004584544	-0.057535563	-1.5929716	3.0698874	9.176524	Sitting_Read
12:18:40.154	-1.6664152	2.954535	8.909097	0.015369981	-0.0064171394	-0.009888076	-1.64039	3.0596688	9.171582	Sitting_Read
12:18:40.177	-1.6664152	2.954535	8.909097	0.015369981	-0.0064171394	-0.009888076	-1.64039	3.0596688	9.171582	Sitting_Read
12:18:40.199	-1.6664152	2.954535	8.909097	0.015369981	-0.0064171394	-0.009888076	-1.64039	3.0596688	9.171582	Sitting_Read
12:18:40.220	-1.6664152	2.954535	8.909097	0.015369981	-0.0064171394	-0.009888076	-1.64039	3.0596688	9.171582	Sitting_Read
12:18:40.242	-1.6664152	2.954535	8.909097	0.015369981	-0.0064171394	-0.009888076	-1.64039	3.0596688	9.171582	Sitting_Read
12:18:40.263	-1.6664152	2.954535	8.909097	0.015369981	-0.0064171394	-0.009888076	-1.64039	3.0596688	9.171582	Sitting_Read
12:18:40.285	-1.6664152	2.954535	8.909097	0.015369981	-0.0064171394	-0.009888076	-1.64039	3.0596688	9.171582	Sitting_Read
12:18:40.306	-1.6664152	2.954535	8.909097	0.015369981	-0.0064171394	-0.009888076	-1.64039	3.0596688	9.171582	Sitting_Read
12:18:40.327	-1.6664152	2.954535	8.909097	0.015369981	-0.0064171394	-0.009888076	-1.64039	3.0596688	9.171582	Sitting_Read
12:18:40.348	-1.4820561	2.8467927	8.959376	-0.014562417	-0.15241393	0.01760086	-1.6407293	3.046905	9.175769	Sitting_Read
12:18:40.369	-1.4820561	2.8467927	8.959376	-0.014562417	-0.15241393	0.01760086	-1.6407293	3.046905	9.175769	Sitting_Read
12:18:40.390	-1.4820561	2.8467927	8.959376	-0.014562417	-0.15241393	0.01760086	-1.6407293	3.046905	9.175769	Sitting_Read
12:18:40.411	-1.4820561	2.8467927	8.959376	-0.014562417	-0.15241393	0.01760086	-1.6407293	3.046905	9.175769	Sitting_Read
12:18:40.433	-1.4820561	2.8467927	8.959376	-0.014562417	-0.15241393	0.01760086	-1.6407293	3.046905	9.175769	Sitting_Read
12:18:40.455	-1.4820561	2.8467927	8.959376	-0.014562417	-0.15241393	0.01760086	-1.6407293	3.046905	9.175769	Sitting_Read
12:18:40.476	-1.4820561	2.8467927	8.959376	-0.014562417	-0.15241393	0.01760086	-1.6407293	3.046905	9.175769	Sitting_Read
12:18:40.497	-1.4820561	2.8467927	8.959376	-0.014562417	-0.15241393	0.01760086	-1.6407293	3.046905	9.175769	Sitting_Read
12:18:40.518	-1.3120626	3.0167863	8.679246	0.0117047895	0.0051893	0.047533255	-1.5126194	3.122927	9.172223	Sitting_Read
12:18:40.540	-1.3120626	3.0167863	8.679246	0.0117047895	0.0051893	0.047533255	-1.5126194	3.122927	9.172223	Sitting_Read
12:18:40.561	-1.3120626	3.0167863	8.679246	0.0117047895	0.0051893	0.047533255	-1.5126194	3.122927	9.172223	Sitting_Read
12:18:40.582	-1.3120626	3.0167863	8.679246	0.0117047895	0.0051893	0.047533255	-1.5126194	3.122927	9.172223	Sitting_Read
12:18:40.603	-1.3120626	3.0167863	8.679246	0.0117047895	0.0051893	0.047533255	-1.5126194	3.122927	9.172223	Sitting_Read
12:18:40.623	-1.3120626	3.0167863	8.679246	0.0117047895	0.0051893	0.047533255	-1.5126194	3.122927	9.172223	Sitting_Read
12:18:40.644	-1.3120626	3.0167863	8.679246	0.0117047895	0.0051893	0.047533255	-1.5126194	3.122927	9.172223	Sitting_Read
12:18:40.665	-1.3120626	3.0167863	8.679246	0.0117047895	0.0051893	0.047533255	-1.5126194	3.122927	9.172223	Sitting_Read
12:18:40.687	-1.3120626	3.0167863	8.679246	0.0117047895	0.0051893	0.047533255	-1.5126194	3.122927	9.172223	Sitting_Read
12:18:40.708	-1.5227587	3.0239692	9.09585	-0.06465337	0.029013045	-0.012942402	-1.548747	3.0909793	9.177014	Sitting_Read
12:18:40.729	-1.5227587	3.0239692	9.09585	-0.06465337	0.029013045	-0.012942402	-1.548747	3.0909793	9.177014	Sitting_Read
12:18:40.750	-1.5227587	3.0239692	9.09585	-0.06465337	0.029013045	-0.012942402	-1.548747	3.0909793	9.177014	Sitting_Read
12:18:40.771	-1.5227587	3.0239692	9.09585	-0.06465337	0.029013045	-0.012942402	-1.548747	3.0909793	9.177014	Sitting_Read
12:18:40.793	-1.5227587	3.0239692	9.09585	-0.06465337	0.029013045	-0.012942402	-1.548747	3.0909793	9.177014	Sitting_Read
12:18:40.815	-1.5227587	3.0239692	9.09585	-0.06465337	0.029013045	-0.012942402	-1.548747	3.0909793	9.177014	Sitting_Read
12:18:40.838	-1.5227587	3.0239692	9.09585	-0.06465337	0.029013045	-0.012942402	-1.548747	3.0909793	9.177014	Sitting_Read
12:18:40.859	-1.5227587	3.0239692	9.09585	-0.06465337	0.029013045	-0.012942402	-1.548747	3.0909793	9.177014	Sitting_Read
12:18:40.881	-1.5443072	2.997632	8.679246	-0.006010303	0.016184876	0.0072161513	-1.5575217	3.1038146	9.171195	Sitting_Read
12:18:40.902	-1.5443072	2.997632	8.679246	-0.006010303	0.016184876	0.0072161513	-1.5575217	3.1038146	9.171195	Sitting_Read
12:18:40.924	-1.5443072	2.997632	8.679246	-0.006010303	0.016184876	0.0072161513	-1.5575217	3.1038146	9.171195	Sitting_Read
12:18:40.945	-1.5443072	2.997632	8.679246	-0.006010303	0.016184876	0.0072161513	-1.5575217	3.1038146	9.171195	Sitting_Read
12:18:40.967	-1.5443072	2.997632	8.679246	-0.006010303	0.016184876	0.0072161513	-1.5575217	3.1038146	9.171195	Sitting_Read
12:18:40.992	-1.5443072	2.997632	8.679246	-0.006010303	0.016184876	0.0072161513	-1.5575217	3.1038146	9.171195	Sitting_Read
12:18:41.013	-1.5443072	2.997632	8.679246	-0.006010303	0.016184876	0.0072161513	-1.5575217	3.1038146	9.171195	Sitting_Read
12:18:41.034	-1.5443072	2.997632	8.679246	-0.006010303	0.016184876	0.0072161513	-1.5575217	3.1038146	9.171195	Sitting_Read
12:18:41.057	-1.4485363	3.0167863	8.889942	0.0055961367	0.03206737	-0.005001154	-1.5703087	3.083229	9.175958	Sitting_Read
12:18:41.078	-1.4485363	3.0167863	8.889942	0.0055961367	0.03206737	-0.005001154	-1.5703087	3.083229	9.175958	Sitting_Read
12:18:41.099	-1.4485363	3.0167863	8.889942	0.0055961367	0.03206737	-0.005001154	-1.5703087	3.083229	9.175958	Sitting_Read
12:18:41.123	-1.4485363	3.0167863	8.889942	0.0055961367	0.03206737	-0.005001154	-1.5703087	3.083229	9.175958	Sitting_Read
12:18:41.144	-1.4485363	3.0167863	8.889942	0.0055961367	0.03206737	-0.005001154	-1.5703087	3.083229	9.175958	Sitting_Read
12:18:41.165	-1.4485363	3.0167863	8.889942	0.0055961367	0.03206737	-0.005001154	-1.5703087	3.083229	9.175958	Sitting_Read
12:18:41.186	-1.4485363	3.0167863	8.889942	0.0055961367	0.03206737	-0.005001154	-1.5703087	3.083229	9.175958	Sitting_Read
12:18:41.208	-1.4485363	3.0167863	8.889942	0.0055961367	0.03206737	-0.005001154	-1.5703087	3.083229	9.175958	Sitting_Read
12:18:41.229	-1.56825	2.928198	8.940222	9.83493e-05	0.0051893	-0.0025576928	-1.599619	3.0799403	9.171998	Sitting_Read
12:18:41.250	-1.56825	2.928198	8.940222	9.83493e-05	0.0051893	-0.0025576928	-1.599619	3.0799403	9.171998	Sitting_Read
12:18:41.273	-1.56825	2.928198	8.940222	9.83493e-05	0.0051893	-0.0025576928	-1.599619	3.0799403	9.171998	Sitting_Read
12:18:41.295	-1.56825	2.928198	8.940222	9.83493e-05	0.0051893	-0.0025576928	-1.599619	3.0799403	9.171998	Sitting_Read
12:18:41.316	-1.56825	2.928198	8.940222	9.83493e-05	0.0051893	-0.0025576928	-1.599619	3.0799403	9.171998	Sitting_Read
12:18:41.337	-1.56825	2.928198	8.940222	9.83493e-05	0.0051893	-0.0025576928	-1.599619	3.0799403	9.171998	Sitting_Read
12:18:41.358	-1.56825	2.928198	8.940222	9.83493e-05	0.0051893	-0.0025576928	-1.599619	3.0799403	9.171998	Sitting_Read
12:18:41.380	-1.56825	2.928198	8.940222	9.83493e-05	0.0051893	-0.0025576928	-1.599619	3.0799403	9.171998	Sitting_Read
12:18:41.401	-1.56825	2.928198	8.940222	9.83493e-05	0.0051893	-0.0025576928	-1.599619	3.0799403	9.171998	Sitting_Read
12:18:41.424	-1.5227587	2.9808722	8.868394	0.009872193	0.0058001657	0.0029400946	-1.5986428	3.0795984	9.172282	Sitting_Read
12:18:41.445	-1.5227587	2.9808722	8.868394	0.009872193	0.0058001657	0.0029400946	-1.5986428	3.0795984	9.172282	Sitting_Read
12:18:41.466	-1.5227587	2.9808722	8.868394	0.009872193	0.0058001657	0.0029400946	-1.5986428	3.0795984	9.172282	Sitting_Read
12:18:41.487	-1.5227587	2.9808722	8.868394	0.009872193	0.0058001657	0.0029400946	-1.5986428	3.0795984	9.172282	Sitting_Read
12:18:41.509	-1.5227587	2.9808722	8.868394	0.009872193	0.0058001657	0.0029400946	-1.5986428	3.0795984	9.172282	Sitting_Read
12:18:41.530	-1.5227587	2.9808722	8.868394	0.009872193	0.0058001657	0.0029400946	-1.5986428	3.0795984	9.172282	Sitting_Read
12:18:41.551	-1.5227587	2.9808722	8.868394	0.009872193	0.0058001657	0.0029400946	-1.5986428	3.0795984	9.172282	Sitting_Read
12:18:41.574	-1.5227587	2.9808722	8.868394	0.009872193	0.0058001657	0.0029400946	-1.5986428	3.0795984	9.172282	Sitting_Read
12:18:41.595	-1.5802214	2.9832664	8.79896	-0.0023451117	0.022293527	-0.0001142318	-1.5992348	3.084998	9.170365	Sitting_Read
12:18:41.617	-1.5802214	2.9832664	8.79896	-0.0023451117	0.022293527	-0.0001142318	-1.5992348	3.084998	9.170365	Sitting_Read
12:18:41.638	-1.5802214	2.9832664	8.79896	-0.0023451117	0.022293527	-0.0001142318	-1.5992348	3.084998	9.170365	Sitting_Read
12:18:41.659	-1.5802214	2.9832664	8.79896	-0.0023451117	0.022293527	-0.0001142318	-1.5992348	3.084998	9.170365	Sitting_Read
12:18:41.680	-1.5802214	2.9832664	8.79896	-0.0023451117	0.022293527	-0.0001142318	-1.5992348	3.084998	9.170365	Sitting_Read
12:18:41.701	-1.5802214	2.9832664	8.79896	-0.0023451117	0.022293527	-0.0001142318	-1.5992348	3.084998	9.170365	Sitting_Read
12:18:41.722	-1.5802214	2.9832664	8.79896	-0.0023451117	0.022293527	-0.0001142318	-1.5992348	3.084998	9.170365	Sitting_Read
12:18:41.744	-1.5802214	2.9832664	8.79896	-0.0023451117	0.022293527	-0.0001142318	-1.5992348	3.084998	9.170365	Sitting_Read
12:18:41.765	-1.5802214	2.9832664	8.79896	-0.0023451117	0.022293527	-0.0001142318	-1.5992348	3.084998	9.170365	Sitting_Read
12:18:41.786	-1.4533248	3.0359404	8.935433	0.0031526757	-0.036960404	-0.004390288	-1.5351042	3.0590317	9.190003	Sitting_Read
12:18:41.807	-1.4533248	3.0359404	8.935433	0.0031526757	-0.036960404	-0.004390288	-1.5351042	3.0590317	9.190003	Sitting_Read
12:18:41.829	-1.4533248	3.0359404	8.935433	0.0031526757	-0.036960404	-0.004390288	-1.5351042	3.0590317	9.190003	Sitting_Read
12:18:41.850	-1.4533248	3.0359404	8.935433	0.0031526757	-0.036960404	-0.004390288	-1.5351042	3.0590317	9.190003	Sitting_Read
12:18:41.871	-1.4533248	3.0359404	8.935433	0.0031526757	-0.036960404	-0.004390288	-1.5351042	3.0590317	9.190003	Sitting_Read
12:18:41.892	-1.4533248	3.0359404	8.935433	0.0031526757	-0.036960404	-0.004390288	-1.5351042	3.0590317	9.190003	Sitting_Read
12:18:41.913	-1.4533248	3.0359404	8.935433	0.0031526757	-0.036960404	-0.004390288	-1.5351042	3.0590317	9.190003	Sitting_Read
12:18:41.934	-1.4533248	3.0359404	8.935433	0.0031526757	-0.036960404	-0.004390288	-1.5351042	3.0590317	9.190003	Sitting_Read
12:18:41.956	-1.3407938	3.0431232	8.791777	0.017202575	-0.0064171394	0.010881343	-1.480032	3.111374	9.18146	Sitting_Read
12:18:41.977	-1.3407938	3.0431232	8.791777	0.017202575	-0.0064171394	0.010881343	-1.480032	3.111374	9.18146	Sitting_Read
12:18:41.999	-1.3407938	3.0431232	8.791777	0.017202575	-0.0064171394	0.010881343	-1.480032	3.111374	9.18146	Sitting_Read
12:18:42.020	-1.3407938	3.0431232	8.791777	0.017202575	-0.0064171394	0.010881343	-1.480032	3.111374	9.18146	Sitting_Read
12:18:42.041	-1.3407938	3.0431232	8.791777	0.017202575	-0.0064171394	0.010881343	-1.480032	3.111374	9.18146	Sitting_Read
12:18:42.063	-1.3407938	3.0431232	8.791777	0.017202575	-0.0064171394	0.010881343	-1.480032	3.111374	9.18146	Sitting_Read
12:18:42.084	-1.3407938	3.0431232	8.791777	0.017202575	-0.0064171394	0.010881343	-1.480032	3.111374	9.18146	Sitting_Read
12:18:42.105	-1.3407938	3.0431232	8.791777	0.017202575	-0.0064171394	0.010881343	-1.480032	3.111374	9.18146	Sitting_Read
12:18:42.143	-1.4581133	2.9928436	8.942616	-0.0011233811	0.03084564	-0.0001142318	-1.4674896	3.1207685	9.180285	Sitting_Read
12:18:42.176	-1.4581133	2.9928436	8.942616	-0.0011233811	0.03084564	-0.0001142318	-1.4674896	3.1207685	9.180285	Sitting_Read
12:18:42.210	-1.4581133	2.9928436	8.942616	-0.0011233811	0.03084564	-0.0001142318	-1.4674896	3.1207685	9.180285	Sitting_Read
12:18:42.244	-1.4581133	2.9928436	8.942616	-0.0011233811	0.03084564	-0.0001142318	-1.4674896	3.1207685	9.180285	Sitting_Read
12:18:42.277	-1.4581133	2.9928436	8.942616	-0.0011233811	0.03084564	-0.0001142318	-1.4674896	3.1207685	9.180285	Sitting_Read
12:18:42.314	-1.515576	3.047912	9.026416	-0.07870327	-0.04367992	-0.0007250971	-1.5369426	3.133159	9.164688	Sitting_Read
12:18:42.345	-1.515576	3.047912	9.026416	-0.07870327	-0.04367992	-0.0007250971	-1.5369426	3.133159	9.164688	Sitting_Read
12:18:42.365	-1.515576	3.047912	9.026416	-0.07870327	-0.04367992	-0.0007250971	-1.5369426	3.133159	9.164688	Sitting_Read
12:18:42.386	-1.515576	3.047912	9.026416	-0.07870327	-0.04367992	-0.0007250971	-1.5369426	3.133159	9.164688	Sitting_Read
12:18:42.407	-1.515576	3.047912	9.026416	-0.07870327	-0.04367992	-0.0007250971	-1.5369426	3.133159	9.164688	Sitting_Read
12:18:42.429	-1.515576	3.047912	9.026416	-0.07870327	-0.04367992	-0.0007250971	-1.5369426	3.133159	9.164688	Sitting_Read
12:18:42.450	-1.515576	3.047912	9.026416	-0.07870327	-0.04367992	-0.0007250971	-1.5369426	3.133159	9.164688	Sitting_Read
12:18:42.471	-1.515576	3.047912	9.026416	-0.07870327	-0.04367992	-0.0007250971	-1.5369426	3.133159	9.164688	Sitting_Read
12:18:42.492	-1.5467016	3.0119977	8.93304	-0.00906463	-0.0021410827	-0.005001154	-1.5496345	3.1216428	9.16648	Sitting_Read
12:18:42.513	-1.5467016	3.0119977	8.93304	-0.00906463	-0.0021410827	-0.005001154	-1.5496345	3.1216428	9.16648	Sitting_Read
12:18:42.535	-1.5467016	3.0119977	8.93304	-0.00906463	-0.0021410827	-0.005001154	-1.5496345	3.1216428	9.16648	Sitting_Read
12:18:42.557	-1.5467016	3.0119977	8.93304	-0.00906463	-0.0021410827	-0.005001154	-1.5496345	3.1216428	9.16648	Sitting_Read
12:18:42.579	-1.5467016	3.0119977	8.93304	-0.00906463	-0.0021410827	-0.005001154	-1.5496345	3.1216428	9.16648	Sitting_Read
12:18:42.601	-1.5467016	3.0119977	8.93304	-0.00906463	-0.0021410827	-0.005001154	-1.5496345	3.1216428	9.16648	Sitting_Read
12:18:42.623	-1.5467016	3.0119977	8.93304	-0.00906463	-0.0021410827	-0.005001154	-1.5496345	3.1216428	9.16648	Sitting_Read
12:18:42.646	-1.5467016	3.0119977	8.93304	-0.00906463	-0.0021410827	-0.005001154	-1.5496345	3.1216428	9.16648	Sitting_Read
12:18:42.668	-1.5467016	3.0119977	8.93304	0.008039597	-0.003973678	-0.0001142318	-1.5496345	3.1216428	9.16648	Sitting_Read
12:18:42.690	-1.5323359	2.9832664	8.887548	0.008039597	-0.003973678	-0.0001142318	-1.5599617	3.1255677	9.163389	Sitting_Read
12:18:42.713	-1.5323359	2.9832664	8.887548	0.008039597	-0.003973678	-0.0001142318	-1.5599617	3.1255677	9.163389	Sitting_Read
12:18:42.734	-1.5323359	2.9832664	8.887548	0.008039597	-0.003973678	-0.0001142318	-1.5599617	3.1255677	9.163389	Sitting_Read
12:18:42.755	-1.5323359	2.9832664	8.887548	0.008039597	-0.003973678	-0.0001142318	-1.5599617	3.1255677	9.163389	Sitting_Read
12:18:42.778	-1.5323359	2.9832664	8.887548	0.008039597	-0.003973678	-0.0001142318	-1.5599617	3.1255677	9.163389	Sitting_Read
12:18:42.799	-1.5323359	2.9832664	8.887548	0.008039597	-0.003973678	-0.0001142318	-1.5599617	3.1255677	9.163389	Sitting_Read
12:18:42.820	-1.5323359	2.9832664	8.887548	0.008039597	-0.003973678	-0.0001142318	-1.5599617	3.1255677	9.163389	Sitting_Read
12:18:42.841	-1.5323359	2.9832664	8.887548	0.008039597	-0.003973678	-0.0001142318	-1.5599617	3.1255677	9.163389	Sitting_Read
12:18:42.863	-1.5826156	3.0167863	8.904308	-0.021281935	0.011908818	0.0011074987	-1.5665606	3.1291866	9.161029	Sitting_Read
12:18:42.887	-1.5826156	3.0167863	8.904308	-0.021281935	0.011908818	0.0011074987	-1.5665606	3.1291866	9.161029	Sitting_Read
12:18:42.909	-1.5826156	3.0167863	8.904308	-0.021281935	0.011908818	0.0011074987	-1.5665606	3.1291866	9.161029	Sitting_Read
12:18:42.930	-1.5826156	3.0167863	8.904308	-0.021281935	0.011908818	0.0011074987	-1.5665606	3.1291866	9.161029	Sitting_Read
12:18:42.952	-1.5826156	3.0167863	8.904308	-0.021281935	0.011908818	0.0011074987	-1.5665606	3.1291866	9.161029	Sitting_Read
12:18:42.973	-1.5826156	3.0167863	8.904308	-0.021281935	0.011908818	0.0011074987	-1.5665606	3.1291866	9.161029	Sitting_Read
12:18:42.995	-1.5826156	3.0167863	8.904308	-0.021281935	0.011908818	0.0011074987	-1.5665606	3.1291866	9.161029	Sitting_Read
12:18:43.017	-1.5826156	3.0167863	8.904308	-0.021281935	0.011908818	0.0011074987	-1.5665606	3.1291866	9.161029	Sitting_Read
12:18:43.038	-1.5371244	2.9689007	8.930645	-0.0017342464	0.004578435	0.0078270165	-1.5660441	3.13227	9.160063	Sitting_Read
12:18:43.059	-1.5371244	2.9689007	8.930645	-0.0017342464	0.004578435	0.0078270165	-1.5660441	3.13227	9.160063	Sitting_Read
12:18:43.081	-1.5371244	2.9689007	8.930645	-0.0017342464	0.004578435	0.0078270165	-1.5660441	3.13227	9.160063	Sitting_Read
12:18:43.102	-1.5371244	2.9689007	8.930645	-0.0017342464	0.004578435	0.0078270165	-1.5660441	3.13227	9.160063	Sitting_Read
12:18:43.123	-1.5371244	2.9689007	8.930645	-0.0017342464	0.004578435	0.0078270165	-1.5660441	3.13227	9.160063	Sitting_Read
12:18:43.144	-1.5371244	2.9689007	8.930645	-0.0017342464	0.004578435	0.0078270165	-1.5660441	3.13227	9.160063	Sitting_Read
12:18:43.165	-1.5371244	2.9689007	8.930645	-0.0017342464	0.004578435	0.0078270165	-1.5660441	3.13227	9.160063	Sitting_Read
12:18:43.186	-1.5371244	2.9689007	8.930645	-0.0017342464	0.004578435	0.0078270165	-1.5660441	3.13227	9.160063	Sitting_Read
12:18:43.207	-1.5371244	2.9689007	8.930645	-0.0017342464	0.004578435	0.0078270165	-1.5660441	3.13227	9.160063	Sitting_Read
12:18:43.228	-1.5778271	3.0359404	8.904308	0.0031526757	0.01801747	0.00049663347	-1.5707283	3.1261728	9.161345	Sitting_Read
12:18:43.249	-1.5778271	3.0359404	8.904308	0.0031526757	0.01801747	0.00049663347	-1.5707283	3.1261728	9.161345	Sitting_Read
12:18:43.271	-1.5778271	3.0359404	8.904308	0.0031526757	0.01801747	0.00049663347	-1.5707283	3.1261728	9.161345	Sitting_Read
12:18:43.292	-1.5778271	3.0359404	8.904308	0.0031526757	0.01801747	0.00049663347	-1.5707283	3.1261728	9.161345	Sitting_Read
12:18:43.316	-1.5778271	3.0359404	8.904308	0.0031526757	0.01801747	0.00049663347	-1.5707283	3.1261728	9.161345	Sitting_Read
12:18:43.337	-1.5778271	3.0359404	8.904308	0.0031526757	0.01801747	0.00049663347	-1.5707283	3.1261728	9.161345	Sitting_Read
12:18:43.358	-1.5778271	3.0359404	8.904308	0.0031526757	0.01801747	0.00049663347	-1.5707283	3.1261728	9.161345	Sitting_Read
12:18:43.380	-1.5778271	3.0359404	8.904308	0.0031526757	0.01801747	0.00049663347	-1.5707283	3.1261728	9.161345	Sitting_Read
12:18:43.401	-1.6496553	3.040729	9.057542	-0.010897226	0.008243627	0.0017183638	-1.5970703	3.1201355	9.158848	Sitting_Read
12:18:43.424	-1.6496553	3.040729	9.057542	-0.010897226	0.008243627	0.0017183638	-1.5970703	3.1201355	9.158848	Sitting_Read
12:18:43.445	-1.6496553	3.040729	9.057542	-0.010897226	0.008243627	0.0017183638	-1.5970703	3.1201355	9.158848	Sitting_Read
12:18:43.466	-1.6496553	3.040729	9.057542	-0.010897226	0.008243627	0.0017183638	-1.5970703	3.1201355	9.158848	Sitting_Read
12:18:43.487	-1.6496553	3.040729	9.057542	-0.010897226	0.008243627	0.0017183638	-1.5970703	3.1201355	9.158848	Sitting_Read
12:18:43.509	-1.6496553	3.040729	9.057542	-0.010897226	0.008243627	0.0017183638	-1.5970703	3.1201355	9.158848	Sitting_Read
12:18:43.533	-1.6496553	3.040729	9.057542	-0.010897226	0.008243627	0.0017183638	-1.5970703	3.1201355	9.158848	Sitting_Read
12:18:43.554	-1.6496553	3.040729	9.057542	-0.010897226	0.008243627	0.0017183638	-1.5970703	3.1201355	9.158848	Sitting_Read
12:18:43.575	-1.6448668	2.997632	8.7822	-0.0133406855	0.01557401	0.00049663347	-1.6078848	3.126695	9.1547165	Sitting_Read
12:18:43.596	-1.6448668	2.997632	8.7822	-0.0133406855	0.01557401	0.00049663347	-1.6078848	3.126695	9.1547165	Sitting_Read
12:18:43.616	-1.6448668	2.997632	8.7822	-0.0133406855	0.01557401	0.00049663347	-1.6078848	3.126695	9.1547165	Sitting_Read
12:18:43.638	-1.6448668	2.997632	8.7822	-0.0133406855	0.01557401	0.00049663347	-1.6078848	3.126695	9.1547165	Sitting_Read
12:18:43.659	-1.6448668	2.997632	8.7822	-0.0133406855	0.01557401	0.00049663347	-1.6078848	3.126695	9.1547165	Sitting_Read
12:18:43.680	-1.6448668	2.997632	8.7822	-0.0133406855	0.01557401	0.00049663347	-1.6078848	3.126695	9.1547165	Sitting_Read
12:18:43.702	-1.6448668	2.997632	8.7822	-0.0133406855	0.01557401	0.00049663347	-1.6078848	3.126695	9.1547165	Sitting_Read
12:18:43.724	-1.6448668	2.997632	8.7822	-0.0133406855	0.01557401	0.00049663347	-1.6078848	3.126695	9.1547165	Sitting_Read
12:18:43.746	-1.6448668	2.997632	8.7822	-0.0133406855	0.01557401	0.00049663347	-1.6078848	3.126695	9.1547165	Sitting_Read
12:18:43.767	-1.611347	2.9569294	8.870789	-0.021892799	-0.041236456	-0.0013359623	-1.634878	3.0977235	9.159785	Sitting_Read
12:18:43.789	-1.611347	2.9569294	8.870789	-0.021892799	-0.041236456	-0.0013359623	-1.634878	3.0977235	9.159785	Sitting_Read
12:18:43.810	-1.611347	2.9569294	8.870789	-0.021892799	-0.041236456	-0.0013359623	-1.634878	3.0977235	9.159785	Sitting_Read
12:18:43.831	-1.611347	2.9569294	8.870789	-0.021892799	-0.041236456	-0.0013359623	-1.634878	3.0977235	9.159785	Sitting_Read
12:18:43.852	-1.611347	2.9569294	8.870789	-0.021892799	-0.041236456	-0.0013359623	-1.634878	3.0977235	9.159785	Sitting_Read
12:18:43.874	-1.611347	2.9569294	8.870789	-0.021892799	-0.041236456	-0.0013359623	-1.634878	3.0977235	9.159785	Sitting_Read
12:18:43.896	-1.611347	2.9569294	8.870789	-0.021892799	-0.041236456	-0.0013359623	-1.634878	3.0977235	9.159785	Sitting_Read
12:18:43.918	-1.611347	2.9569294	8.870789	-0.021892799	-0.041236456	-0.0013359623	-1.634878	3.0977235	9.159785	Sitting_Read
12:18:43.939	-1.6855695	2.9832664	9.09585	-0.0066211685	0.012519683	0.0017183638	-1.6492921	3.0613866	9.169412	Sitting_Read
12:18:43.961	-1.6855695	2.9832664	9.09585	-0.0066211685	0.012519683	0.0017183638	-1.6492921	3.0613866	9.169412	Sitting_Read
12:18:43.985	-1.6855695	2.9832664	9.09585	-0.0066211685	0.012519683	0.0017183638	-1.6492921	3.0613866	9.169412	Sitting_Read
12:18:44.006	-1.6855695	2.9832664	9.09585	-0.0066211685	0.012519683	0.0017183638	-1.6492921	3.0613866	9.169412	Sitting_Read
12:18:44.028	-1.6855695	2.9832664	9.09585	-0.0066211685	0.012519683	0.0017183638	-1.6492921	3.0613866	9.169412	Sitting_Read
12:18:44.049	-1.6855695	2.9832664	9.09585	-0.0066211685	0.012519683	0.0017183638	-1.6492921	3.0613866	9.169412	Sitting_Read
12:18:44.071	-1.6855695	2.9832664	9.09585	-0.0066211685	0.012519683	0.0017183638	-1.6492921	3.0613866	9.169412	Sitting_Read
12:18:44.092	-1.6855695	2.9832664	9.09585	-0.0066211685	0.012519683	0.0017183638	-1.6492921	3.0613866	9.169412	Sitting_Read
12:18:44.113	-1.403045	2.8420043	8.985713	-0.03227751	-0.19273104	0.020044321	-1.601426	3.0404782	9.18484	Sitting_Read
12:18:44.134	-1.403045	2.8420043	8.985713	-0.03227751	-0.19273104	0.020044321	-1.601426	3.0404782	9.18484	Sitting_Read
12:18:44.155	-1.403045	2.8420043	8.985713	-0.03227751	-0.19273104	0.020044321	-1.601426	3.0404782	9.18484	Sitting_Read
12:18:44.176	-1.403045	2.8420043	8.985713	-0.03227751	-0.19273104	0.020044321	-1.601426	3.0404782	9.18484	Sitting_Read
12:18:44.197	-1.403045	2.8420043	8.985713	-0.03227751	-0.19273104	0.020044321	-1.601426	3.0404782	9.18484	Sitting_Read
12:18:44.218	-1.403045	2.8420043	8.985713	-0.03227751	-0.19273104	0.020044321	-1.601426	3.0404782	9.18484	Sitting_Read
12:18:44.239	-1.403045	2.8420043	8.985713	-0.03227751	-0.19273104	0.020044321	-1.601426	3.0404782	9.18484	Sitting_Read
12:18:44.260	-1.403045	2.8420043	8.985713	-0.03227751	-0.19273104	0.020044321	-1.601426	3.0404782	9.18484	Sitting_Read
12:18:44.281	-1.403045	2.8420043	8.985713	-0.03227751	-0.19273104	0.020044321	-1.601426	3.0404782	9.18484	Sitting_Read
12:18:44.302	-1.4245936	2.997632	8.662486	0.030030746	-0.07177972	0.057917964	-1.5046359	3.0874865	9.185525	Sitting_Read
12:18:44.323	-1.4245936	2.997632	8.662486	0.030030746	-0.07177972	0.057917964	-1.5046359	3.0874865	9.185525	Sitting_Read
12:18:44.345	-1.4245936	2.997632	8.662486	0.030030746	-0.07177972	0.057917964	-1.5046359	3.0874865	9.185525	Sitting_Read
12:18:44.366	-1.4245936	2.997632	8.662486	0.030030746	-0.07177972	0.057917964	-1.5046359	3.0874865	9.185525	Sitting_Read
12:18:44.387	-1.4245936	2.997632	8.662486	0.030030746	-0.07177972	0.057917964	-1.5046359	3.0874865	9.185525	Sitting_Read
12:18:44.408	-1.4245936	2.997632	8.662486	0.030030746	-0.07177972	0.057917964	-1.5046359	3.0874865	9.185525	Sitting_Read
12:18:44.429	-1.4245936	2.997632	8.662486	0.030030746	-0.07177972	0.057917964	-1.5046359	3.0874865	9.185525	Sitting_Read
12:18:44.450	-1.4245936	2.997632	8.662486	0.030030746	-0.07177972	0.057917964	-1.5046359	3.0874865	9.185525	Sitting_Read
12:18:44.472	-1.4437478	2.8467927	9.050359	-0.07442721	-0.00763887	0.010270477	-1.4842066	3.0428615	9.203722	Sitting_Read
12:18:44.495	-1.4437478	2.8467927	9.050359	-0.07442721	-0.00763887	0.010270477	-1.4842066	3.0428615	9.203722	Sitting_Read
12:18:44.520	-1.4437478	2.8467927	9.050359	-0.07442721	-0.00763887	0.010270477	-1.4842066	3.0428615	9.203722	Sitting_Read
12:18:44.554	-1.4437478	2.8467927	9.050359	-0.07442721	-0.00763887	0.010270477	-1.4842066	3.0428615	9.203722	Sitting_Read
12:18:44.587	-1.4437478	2.8467927	9.050359	-0.07442721	-0.00763887	0.010270477	-1.4842066	3.0428615	9.203722	Sitting_Read
12:18:44.623	-1.4437478	2.8467927	9.050359	-0.07442721	-0.00763887	0.010270477	-1.4842066	3.0428615	9.203722	Sitting_Read
12:18:44.656	-1.446142	2.9210153	8.758257	0.015980845	-0.032684345	0.01760086	-1.4880735	3.0298195	9.207398	Sitting_Read
12:18:44.690	-1.446142	2.9210153	8.758257	0.015980845	-0.032684345	0.01760086	-1.4880735	3.0298195	9.207398	Sitting_Read
12:18:44.723	-1.446142	2.9210153	8.758257	0.015980845	-0.032684345	0.01760086	-1.4880735	3.0298195	9.207398	Sitting_Read
12:18:44.756	-1.446142	2.9210153	8.758257	0.015980845	-0.032684345	0.01760086	-1.4880735	3.0298195	9.207398	Sitting_Read
12:18:44.790	-1.446142	2.9210153	8.758257	0.015980845	-0.032684345	0.01760086	-1.4880735	3.0298195	9.207398	Sitting_Read
12:18:44.813	-1.446142	2.9210153	8.758257	0.015980845	-0.032684345	0.01760086	-1.4880735	3.0298195	9.207398	Sitting_Read
12:18:44.836	-1.376708	2.892284	8.942616	-0.00906463	0.0009132435	-0.0007250971	-1.4712452	3.0416179	9.206214	Sitting_Read
12:18:44.859	-1.376708	2.892284	8.942616	-0.00906463	0.0009132435	-0.0007250971	-1.4712452	3.0416179	9.206214	Sitting_Read
12:18:44.882	-1.376708	2.892284	8.942616	-0.00906463	0.0009132435	-0.0007250971	-1.4712452	3.0416179	9.206214	Sitting_Read
12:18:44.905	-1.376708	2.892284	8.942616	-0.00906463	0.0009132435	-0.0007250971	-1.4712452	3.0416179	9.206214	Sitting_Read
12:18:44.927	-1.376708	2.892284	8.942616	-0.00906463	0.0009132435	-0.0007250971	-1.4712452	3.0416179	9.206214	Sitting_Read
12:18:44.950	-1.376708	2.892284	8.942616	-0.00906463	0.0009132435	-0.0007250971	-1.4712452	3.0416179	9.206214	Sitting_Read
12:18:44.972	-1.376708	2.892284	8.942616	-0.00906463	0.0009132435	-0.0007250971	-1.4712452	3.0416179	9.206214	Sitting_Read
12:18:45.001	-1.376708	2.892284	8.942616	-0.00906463	0.0009132435	-0.0007250971	-1.4712452	3.0416179	9.206214	Sitting_Read
12:18:45.024	-1.4174107	2.9234095	8.710372	0.025143825	-0.0051954086	-0.004390288	-1.4574103	3.0471256	9.206593	Sitting_Read
12:18:45.047	-1.4174107	2.9234095	8.710372	0.025143825	-0.0051954086	-0.004390288	-1.4574103	3.0471256	9.206593	Sitting_Read
12:18:45.069	-1.4174107	2.9234095	8.710372	0.025143825	-0.0051954086	-0.004390288	-1.4574103	3.0471256	9.206593	Sitting_Read
12:18:45.092	-1.4174107	2.9234095	8.710372	0.025143825	-0.0051954086	-0.004390288	-1.4574103	3.0471256	9.206593	Sitting_Read
12:18:45.115	-1.4174107	2.9234095	8.710372	0.025143825	-0.0051954086	-0.004390288	-1.4574103	3.0471256	9.206593	Sitting_Read
12:18:45.137	-1.4174107	2.9234095	8.710372	0.025143825	-0.0051954086	-0.004390288	-1.4574103	3.0471256	9.206593	Sitting_Read
12:18:45.160	-1.4174107	2.9234095	8.710372	0.025143825	-0.0051954086	-0.004390288	-1.4574103	3.0471256	9.206593	Sitting_Read
12:18:45.183	-1.4174107	2.9234095	8.710372	0.025143825	-0.0051954086	-0.004390288	-1.4574103	3.0471256	9.206593	Sitting_Read
12:18:45.206	-1.472479	2.9329867	8.703189	0.018424306	-0.003973678	0.0053835553	-1.4549559	3.065479	9.200886	Sitting_Read
12:18:45.229	-1.472479	2.9329867	8.703189	0.018424306	-0.003973678	0.0053835553	-1.4549559	3.065479	9.200886	Sitting_Read
12:18:45.252	-1.472479	2.9329867	8.703189	0.018424306	-0.003973678	0.0053835553	-1.4549559	3.065479	9.200886	Sitting_Read
12:18:45.275	-1.472479	2.9329867	8.703189	0.018424306	-0.003973678	0.0053835553	-1.4549559	3.065479	9.200886	Sitting_Read
12:18:45.297	-1.472479	2.9329867	8.703189	0.018424306	-0.003973678	0.0053835553	-1.4549559	3.065479	9.200886	Sitting_Read
12:18:45.321	-1.472479	2.9329867	8.703189	0.018424306	-0.003973678	0.0053835553	-1.4549559	3.065479	9.200886	Sitting_Read
12:18:45.342	-1.472479	2.9329867	8.703189	0.018424306	-0.003973678	0.0053835553	-1.4549559	3.065479	9.200886	Sitting_Read
12:18:45.363	-1.472479	2.9329867	8.703189	0.018424306	-0.003973678	0.0053835553	-1.4549559	3.065479	9.200886	Sitting_Read
12:18:45.385	-1.4605076	2.9521408	8.830086	0.017202575	0.03267824	0.0035509595	-1.4990146	3.076624	9.190087	Sitting_Read
12:18:45.406	-1.4605076	2.9521408	8.830086	0.017202575	0.03267824	0.0035509595	-1.4990146	3.076624	9.190087	Sitting_Read
12:18:45.427	-1.4605076	2.9521408	8.830086	0.017202575	0.03267824	0.0035509595	-1.4990146	3.076624	9.190087	Sitting_Read
12:18:45.448	-1.4605076	2.9521408	8.830086	0.017202575	0.03267824	0.0035509595	-1.4990146	3.076624	9.190087	Sitting_Read
12:18:45.470	-1.4605076	2.9521408	8.830086	0.017202575	0.03267824	0.0035509595	-1.4990146	3.076624	9.190087	Sitting_Read
12:18:45.492	-1.4605076	2.9521408	8.830086	0.017202575	0.03267824	0.0035509595	-1.4990146	3.076624	9.190087	Sitting_Read
12:18:45.513	-1.4605076	2.9521408	8.830086	0.017202575	0.03267824	0.0035509595	-1.4990146	3.076624	9.190087	Sitting_Read
12:18:45.535	-1.4605076	2.9521408	8.830086	0.017202575	0.03267824	0.0035509595	-1.4990146	3.076624	9.190087	Sitting_Read
12:18:45.556	-1.4748733	2.925804	8.880365	0.0049852715	0.013741414	0.009048747	-1.5301617	3.0762656	9.185072	Sitting_Read
12:18:45.577	-1.4748733	2.925804	8.880365	0.0049852715	0.013741414	0.009048747	-1.5301617	3.0762656	9.185072	Sitting_Read
12:18:45.599	-1.4748733	2.925804	8.880365	0.0049852715	0.013741414	0.009048747	-1.5301617	3.0762656	9.185072	Sitting_Read
12:18:45.620	-1.4748733	2.925804	8.880365	0.0049852715	0.013741414	0.009048747	-1.5301617	3.0762656	9.185072	Sitting_Read
12:18:45.642	-1.4748733	2.925804	8.880365	0.0049852715	0.013741414	0.009048747	-1.5301617	3.0762656	9.185072	Sitting_Read
12:18:45.664	-1.4748733	2.925804	8.880365	0.0049852715	0.013741414	0.009048747	-1.5301617	3.0762656	9.185072	Sitting_Read
12:18:45.686	-1.4748733	2.925804	8.880365	0.0049852715	0.013741414	0.009048747	-1.5301617	3.0762656	9.185072	Sitting_Read
12:18:45.709	-1.4748733	2.925804	8.880365	0.0049852715	0.013741414	0.009048747	-1.5301617	3.0762656	9.185072	Sitting_Read
12:18:45.731	-1.4772675	2.9952378	8.901914	-0.028612318	0.011297952	0.0041618245	-1.5334473	3.0798435	9.183326	Sitting_Read
12:18:45.753	-1.4772675	2.9952378	8.901914	-0.028612318	0.011297952	0.0041618245	-1.5334473	3.0798435	9.183326	Sitting_Read
12:18:45.776	-1.4772675	2.9952378	8.901914	-0.028612318	0.011297952	0.0041618245	-1.5334473	3.0798435	9.183326	Sitting_Read
12:18:45.797	-1.4772675	2.9952378	8.901914	-0.028612318	0.011297952	0.0041618245	-1.5334473	3.0798435	9.183326	Sitting_Read
12:18:45.819	-1.4772675	2.9952378	8.901914	-0.028612318	0.011297952	0.0041618245	-1.5334473	3.0798435	9.183326	Sitting_Read
12:18:45.840	-1.4772675	2.9952378	8.901914	-0.028612318	0.011297952	0.0041618245	-1.5334473	3.0798435	9.183326	Sitting_Read
12:18:45.861	-1.4772675	2.9952378	8.901914	-0.028612318	0.011297952	0.0041618245	-1.5334473	3.0798435	9.183326	Sitting_Read
12:18:45.884	-1.4772675	2.9952378	8.901914	-0.028612318	0.011297952	0.0041618245	-1.5334473	3.0798435	9.183326	Sitting_Read
12:18:45.906	-1.4772675	2.9952378	8.901914	-0.028612318	0.011297952	0.0041618245	-1.5334473	3.0798435	9.183326	Sitting_Read
12:18:45.929	-1.5059988	2.9521408	8.7822	-0.0066211685	-0.010082331	0.0023292291	-1.5345873	3.0790603	9.183397	Sitting_Read
12:18:45.950	-1.5059988	2.9521408	8.7822	-0.0066211685	-0.010082331	0.0023292291	-1.5345873	3.0790603	9.183397	Sitting_Read
12:18:45.972	-1.5059988	2.9521408	8.7822	-0.0066211685	-0.010082331	0.0023292291	-1.5345873	3.0790603	9.183397	Sitting_Read
12:18:45.994	-1.5059988	2.9521408	8.7822	-0.0066211685	-0.010082331	0.0023292291	-1.5345873	3.0790603	9.183397	Sitting_Read
12:18:46.015	-1.5059988	2.9521408	8.7822	-0.0066211685	-0.010082331	0.0023292291	-1.5345873	3.0790603	9.183397	Sitting_Read
12:18:46.037	-1.5059988	2.9521408	8.7822	-0.0066211685	-0.010082331	0.0023292291	-1.5345873	3.0790603	9.183397	Sitting_Read
12:18:46.061	-1.5059988	2.9521408	8.7822	-0.0066211685	-0.010082331	0.0023292291	-1.5345873	3.0790603	9.183397	Sitting_Read
12:18:46.082	-1.5059988	2.9521408	8.7822	-0.0066211685	-0.010082331	0.0023292291	-1.5345873	3.0790603	9.183397	Sitting_Read
12:18:46.103	-1.498816	2.9808722	8.79896	0.0013200798	0.0015241088	0.0059944205	-1.5405434	3.0803058	9.181983	Sitting_Read
12:18:46.124	-1.498816	2.9808722	8.79896	0.0013200798	0.0015241088	0.0059944205	-1.5405434	3.0803058	9.181983	Sitting_Read
12:18:46.145	-1.498816	2.9808722	8.79896	0.0013200798	0.0015241088	0.0059944205	-1.5405434	3.0803058	9.181983	Sitting_Read
12:18:46.166	-1.498816	2.9808722	8.79896	0.0013200798	0.0015241088	0.0059944205	-1.5405434	3.0803058	9.181983	Sitting_Read
12:18:46.187	-1.498816	2.9808722	8.79896	0.0013200798	0.0015241088	0.0059944205	-1.5405434	3.0803058	9.181983	Sitting_Read
12:18:46.208	-1.498816	2.9808722	8.79896	0.0013200798	0.0015241088	0.0059944205	-1.5405434	3.0803058	9.181983	Sitting_Read
12:18:46.229	-1.498816	2.9808722	8.79896	0.0013200798	0.0015241088	0.0059944205	-1.5405434	3.0803058	9.181983	Sitting_Read
12:18:46.250	-1.498816	2.9808722	8.79896	0.0013200798	0.0015241088	0.0059944205	-1.5405434	3.0803058	9.181983	Sitting_Read
12:18:46.271	-1.4700848	2.9329867	8.73192	-0.0072320336	0.020460932	0.0072161513	-1.5447986	3.0809057	9.1810665	Sitting_Read
12:18:46.292	-1.4700848	2.9329867	8.73192	-0.0072320336	0.020460932	0.0072161513	-1.5447986	3.0809057	9.1810665	Sitting_Read
12:18:46.313	-1.4700848	2.9329867	8.73192	-0.0072320336	0.020460932	0.0072161513	-1.5447986	3.0809057	9.1810665	Sitting_Read
12:18:46.334	-1.4700848	2.9329867	8.73192	-0.0072320336	0.020460932	0.0072161513	-1.5447986	3.0809057	9.1810665	Sitting_Read
12:18:46.355	-1.4700848	2.9329867	8.73192	-0.0072320336	0.020460932	0.0072161513	-1.5447986	3.0809057	9.1810665	Sitting_Read
12:18:46.379	-1.4700848	2.9329867	8.73192	-0.0072320336	0.020460932	0.0072161513	-1.5447986	3.0809057	9.1810665	Sitting_Read
12:18:46.400	-1.4700848	2.9329867	8.73192	-0.0072320336	0.020460932	0.0072161513	-1.5447986	3.0809057	9.1810665	Sitting_Read
12:18:46.421	-1.4700848	2.9329867	8.73192	-0.0072320336	0.020460932	0.0072161513	-1.5447986	3.0809057	9.1810665	Sitting_Read
12:18:46.442	-1.4700848	2.9329867	8.73192	-0.0072320336	0.020460932	0.0072161513	-1.5447986	3.0809057	9.1810665	Sitting_Read
12:18:46.464	-1.515576	2.9689007	8.813326	0.014759115	-0.010082331	0.009048747	-1.5568928	3.0767608	9.180414	Sitting_Read
12:18:46.485	-1.515576	2.9689007	8.813326	0.014759115	-0.010082331	0.009048747	-1.5568928	3.0767608	9.180414	Sitting_Read
12:18:46.506	-1.515576	2.9689007	8.813326	0.014759115	-0.010082331	0.009048747	-1.5568928	3.0767608	9.180414	Sitting_Read
12:18:46.527	-1.515576	2.9689007	8.813326	0.014759115	-0.010082331	0.009048747	-1.5568928	3.0767608	9.180414	Sitting_Read
12:18:46.548	-1.515576	2.9689007	8.813326	0.014759115	-0.010082331	0.009048747	-1.5568928	3.0767608	9.180414	Sitting_Read
12:18:46.570	-1.515576	2.9689007	8.813326	0.014759115	-0.010082331	0.009048747	-1.5568928	3.0767608	9.180414	Sitting_Read
12:18:46.592	-1.515576	2.9689007	8.813326	0.014759115	-0.010082331	0.009048747	-1.5568928	3.0767608	9.180414	Sitting_Read
12:18:46.613	-1.515576	2.9689007	8.813326	0.014759115	-0.010082331	0.009048747	-1.5568928	3.0767608	9.180414	Sitting_Read
12:18:46.635	-1.5395187	2.9497466	8.719949	-0.019449338	0.01801747	0.0035509595	-1.558361	3.0772436	9.180003	Sitting_Read
12:18:46.656	-1.5395187	2.9497466	8.719949	-0.019449338	0.01801747	0.0035509595	-1.558361	3.0772436	9.180003	Sitting_Read
12:18:46.678	-1.5395187	2.9497466	8.719949	-0.019449338	0.01801747	0.0035509595	-1.558361	3.0772436	9.180003	Sitting_Read
12:18:46.700	-1.5395187	2.9497466	8.719949	-0.019449338	0.01801747	0.0035509595	-1.558361	3.0772436	9.180003	Sitting_Read
12:18:46.722	-1.5395187	2.9497466	8.719949	-0.019449338	0.01801747	0.0035509595	-1.558361	3.0772436	9.180003	Sitting_Read
12:18:46.743	-1.5395187	2.9497466	8.719949	-0.019449338	0.01801747	0.0035509595	-1.558361	3.0772436	9.180003	Sitting_Read
12:18:46.764	-1.5395187	2.9497466	8.719949	-0.019449338	0.01801747	0.0035509595	-1.558361	3.0772436	9.180003	Sitting_Read
12:18:46.785	-1.5395187	2.9497466	8.719949	-0.019449338	0.01801747	0.0035509595	-1.558361	3.0772436	9.180003	Sitting_Read
12:18:46.807	-1.5395187	2.9497466	8.719949	-0.01150809	-0.01924531	0.0072161513	-1.558361	3.0772436	9.180003	Sitting_Read
12:18:46.829	-1.5443072	2.9689007	8.894731	-0.01150809	-0.01924531	0.0072161513	-1.5697043	3.0655367	9.181987	Sitting_Read
12:18:46.850	-1.5443072	2.9689007	8.894731	-0.01150809	-0.01924531	0.0072161513	-1.5697043	3.0655367	9.181987	Sitting_Read
12:18:46.871	-1.5443072	2.9689007	8.894731	-0.01150809	-0.01924531	0.0072161513	-1.5697043	3.0655367	9.181987	Sitting_Read
12:18:46.892	-1.5443072	2.9689007	8.894731	-0.01150809	-0.01924531	0.0072161513	-1.5697043	3.0655367	9.181987	Sitting_Read
12:18:46.915	-1.5443072	2.9689007	8.894731	-0.01150809	-0.01924531	0.0072161513	-1.5697043	3.0655367	9.181987	Sitting_Read
12:18:46.936	-1.5443072	2.9689007	8.894731	-0.01150809	-0.01924531	0.0072161513	-1.5697043	3.0655367	9.181987	Sitting_Read
12:18:46.957	-1.5443072	2.9689007	8.894731	-0.01150809	-0.01924531	0.0072161513	-1.5697043	3.0655367	9.181987	Sitting_Read
12:18:46.978	-1.5443072	2.9689007	8.894731	-0.01150809	-0.01924531	0.0072161513	-1.5697043	3.0655367	9.181987	Sitting_Read
12:18:47.001	-1.5443072	2.9521408	8.772623	0.0055961367	0.029013045	0.0035509595	-1.5653394	3.0591438	9.184864	Sitting_Read
12:18:47.022	-1.5443072	2.9521408	8.772623	0.0055961367	0.029013045	0.0035509595	-1.5653394	3.0591438	9.184864	Sitting_Read
12:18:47.044	-1.5443072	2.9521408	8.772623	0.0055961367	0.029013045	0.0035509595	-1.5653394	3.0591438	9.184864	Sitting_Read
12:18:47.066	-1.5443072	2.9521408	8.772623	0.0055961367	0.029013045	0.0035509595	-1.5653394	3.0591438	9.184864	Sitting_Read
12:18:47.087	-1.5443072	2.9521408	8.772623	0.0055961367	0.029013045	0.0035509595	-1.5653394	3.0591438	9.184864	Sitting_Read
12:18:47.108	-1.5443072	2.9521408	8.772623	0.0055961367	0.029013045	0.0035509595	-1.5653394	3.0591438	9.184864	Sitting_Read
12:18:47.130	-1.5443072	2.9521408	8.772623	0.0055961367	0.029013045	0.0035509595	-1.5653394	3.0591438	9.184864	Sitting_Read
12:18:47.151	-1.5443072	2.9521408	8.772623	0.0055961367	0.029013045	0.0035509595	-1.5653394	3.0591438	9.184864	Sitting_Read
12:18:47.173	-1.5897985	2.9497466	8.873182	-0.01028636	0.021682661	0.0035509595	-1.5639634	3.0566342	9.185933	Sitting_Read
[truncated: 3,251 more rows]
