# Supplementary material for: Real-time Smartphone Activity Classification Using Inertial Sensors—Recognition of Scrolling, Typing, and Watching Videos While Sitting or Walking
Source: Sensors (Basel). 2020 Jan 24;20(3):655. doi: 10.3390/s20030655 (PMC7038357; doi:10.3390/s20030655)
Supplement: Supplementary file 1 [file sensors-20-00655-s001.zip › sensors-668083-supplementary/5Hz_data/6940/2019_09_15_12_03_46_Multitasking_Scroll.csv]

time	accX	accY	accZ	rotX	rotY	rotZ	graX	graY	graZ	activity
12:13:27.507	-1.175589	3.8619652	8.633755	-0.067200065	-0.08589071	0.061391957	-1.0794084	3.951235	8.910274	Multitasking_Scroll
12:13:27.535	-1.175589	3.8619652	8.633755	-0.067200065	-0.08589071	0.061391957	-1.0794084	3.951235	8.910274	Multitasking_Scroll
12:13:27.629	-1.1444633	4.065479	8.626573	0.24189775	-0.008310822	0.03573562	-1.0208042	3.9389558	8.92261	Multitasking_Scroll
12:13:27.657	-1.1444633	4.065479	8.626573	0.24189775	-0.008310822	0.03573562	-1.0208042	3.9389558	8.92261	Multitasking_Scroll
12:13:27.678	-1.1444633	4.065479	8.626573	0.24189775	-0.008310822	0.03573562	-1.0208042	3.9389558	8.92261	Multitasking_Scroll
12:13:27.702	-1.1444633	4.065479	8.626573	0.24189775	-0.008310822	0.03573562	-1.0208042	3.9389558	8.92261	Multitasking_Scroll
12:13:27.723	-0.51716334	3.9457648	7.735902	0.23151305	-0.21233982	-0.022296581	-0.8453769	4.0344405	8.898259	Multitasking_Scroll
12:13:27.744	-0.51716334	3.9457648	7.735902	0.23151305	-0.21233982	-0.022296581	-0.8453769	4.0344405	8.898259	Multitasking_Scroll
12:13:27.765	-0.51716334	3.9457648	7.735902	0.23151305	-0.21233982	-0.022296581	-0.8453769	4.0344405	8.898259	Multitasking_Scroll
12:13:27.786	-0.51716334	3.9457648	7.735902	0.23151305	-0.21233982	-0.022296581	-0.8453769	4.0344405	8.898259	Multitasking_Scroll
12:13:27.808	-0.51716334	3.9457648	7.735902	0.23151305	-0.21233982	-0.022296581	-0.8453769	4.0344405	8.898259	Multitasking_Scroll
12:13:27.829	-0.51716334	3.9457648	7.735902	0.23151305	-0.21233982	-0.022296581	-0.8453769	4.0344405	8.898259	Multitasking_Scroll
12:13:27.850	-0.51716334	3.9457648	7.735902	0.23151305	-0.21233982	-0.022296581	-0.8453769	4.0344405	8.898259	Multitasking_Scroll
12:13:27.871	-0.51716334	3.9457648	7.735902	0.23151305	-0.21233982	-0.022296581	-0.8453769	4.0344405	8.898259	Multitasking_Scroll
12:13:27.893	-0.51716334	3.9457648	7.735902	0.23151305	-0.21233982	-0.022296581	-0.8453769	4.0344405	8.898259	Multitasking_Scroll
12:13:27.914	-1.541913	3.5794408	8.394327	-0.15088859	-0.1036058	0.022296581	-0.8657955	3.749535	9.020075	Multitasking_Scroll
12:13:27.935	-1.541913	3.5794408	8.394327	-0.15088859	-0.1036058	0.022296581	-0.8657955	3.749535	9.020075	Multitasking_Scroll
12:13:27.957	-1.541913	3.5794408	8.394327	-0.15088859	-0.1036058	0.022296581	-0.8657955	3.749535	9.020075	Multitasking_Scroll
12:13:27.978	-1.541913	3.5794408	8.394327	-0.15088859	-0.1036058	0.022296581	-0.8657955	3.749535	9.020075	Multitasking_Scroll
12:13:27.999	-1.541913	3.5794408	8.394327	-0.15088859	-0.1036058	0.022296581	-0.8657955	3.749535	9.020075	Multitasking_Scroll
12:13:28.021	-1.541913	3.5794408	8.394327	-0.15088859	-0.1036058	0.022296581	-0.8657955	3.749535	9.020075	Multitasking_Scroll
12:13:28.042	-1.541913	3.5794408	8.394327	-0.15088859	-0.1036058	0.022296581	-0.8657955	3.749535	9.020075	Multitasking_Scroll
12:13:28.065	-1.541913	3.5794408	8.394327	-0.15088859	-0.1036058	0.022296581	-0.8657955	3.749535	9.020075	Multitasking_Scroll
12:13:28.087	-1.0702409	3.6273263	8.360807	-0.11851274	0.03139542	0.024129177	-0.7711711	3.6261704	9.078906	Multitasking_Scroll
12:13:28.109	-1.0702409	3.6273263	8.360807	-0.11851274	0.03139542	0.024129177	-0.7711711	3.6261704	9.078906	Multitasking_Scroll
12:13:28.133	-1.0702409	3.6273263	8.360807	-0.11851274	0.03139542	0.024129177	-0.7711711	3.6261704	9.078906	Multitasking_Scroll
12:13:28.155	-1.0702409	3.6273263	8.360807	-0.11851274	0.03139542	0.024129177	-0.7711711	3.6261704	9.078906	Multitasking_Scroll
12:13:28.176	-1.0702409	3.6273263	8.360807	-0.11851274	0.03139542	0.024129177	-0.7711711	3.6261704	9.078906	Multitasking_Scroll
12:13:28.197	-1.0702409	3.6273263	8.360807	-0.11851274	0.03139542	0.024129177	-0.7711711	3.6261704	9.078906	Multitasking_Scroll
12:13:28.218	-1.0702409	3.6273263	8.360807	-0.11851274	0.03139542	0.024129177	-0.7711711	3.6261704	9.078906	Multitasking_Scroll
12:13:28.240	-1.0702409	3.6273263	8.360807	-0.11851274	0.03139542	0.024129177	-0.7711711	3.6261704	9.078906	Multitasking_Scroll
12:13:28.262	-1.0702409	3.6273263	8.360807	-0.11851274	0.03139542	0.024129177	-0.7711711	3.6261704	9.078906	Multitasking_Scroll
12:13:28.284	-0.73743665	3.407053	9.203592	0.10750739	-0.12865128	-0.05345071	-0.8339705	3.5687783	9.09608	Multitasking_Scroll
12:13:28.305	-0.73743665	3.407053	9.203592	0.10750739	-0.12865128	-0.05345071	-0.8339705	3.5687783	9.09608	Multitasking_Scroll
12:13:28.327	-0.73743665	3.407053	9.203592	0.10750739	-0.12865128	-0.05345071	-0.8339705	3.5687783	9.09608	Multitasking_Scroll
12:13:28.351	-0.73743665	3.407053	9.203592	0.10750739	-0.12865128	-0.05345071	-0.8339705	3.5687783	9.09608	Multitasking_Scroll
12:13:28.374	-0.73743665	3.407053	9.203592	0.10750739	-0.12865128	-0.05345071	-0.8339705	3.5687783	9.09608	Multitasking_Scroll
12:13:28.395	-0.73743665	3.407053	9.203592	0.10750739	-0.12865128	-0.05345071	-0.8339705	3.5687783	9.09608	Multitasking_Scroll
12:13:28.418	-0.73743665	3.407053	9.203592	0.10750739	-0.12865128	-0.05345071	-0.8339705	3.5687783	9.09608	Multitasking_Scroll
12:13:28.441	-0.73743665	3.407053	9.203592	0.10750739	-0.12865128	-0.05345071	-0.8339705	3.5687783	9.09608	Multitasking_Scroll
12:13:28.464	-0.87630457	3.5674694	8.516436	0.06902289	0.01978898	-0.024740042	-0.8569483	3.666983	9.054791	Multitasking_Scroll
12:13:28.487	-0.87630457	3.5674694	8.516436	0.06902289	0.01978898	-0.024740042	-0.8569483	3.666983	9.054791	Multitasking_Scroll
12:13:28.511	-0.87630457	3.5674694	8.516436	0.06902289	0.01978898	-0.024740042	-0.8569483	3.666983	9.054791	Multitasking_Scroll
12:13:28.533	-0.87630457	3.5674694	8.516436	0.06902289	0.01978898	-0.024740042	-0.8569483	3.666983	9.054791	Multitasking_Scroll
12:13:28.554	-0.87630457	3.5674694	8.516436	0.06902289	0.01978898	-0.024740042	-0.8569483	3.666983	9.054791	Multitasking_Scroll
12:13:28.576	-0.87630457	3.5674694	8.516436	0.06902289	0.01978898	-0.024740042	-0.8569483	3.666983	9.054791	Multitasking_Scroll
12:13:28.597	-0.87630457	3.5674694	8.516436	0.06902289	0.01978898	-0.024740042	-0.8569483	3.666983	9.054791	Multitasking_Scroll
12:13:28.619	-0.87630457	3.5674694	8.516436	0.06902289	0.01978898	-0.024740042	-0.8569483	3.666983	9.054791	Multitasking_Scroll
12:13:28.642	-0.74701375	3.605778	8.420665	0.021375397	-0.00036957348	0.040011674	-0.8224441	3.7657363	9.017382	Multitasking_Scroll
12:13:28.664	-0.74701375	3.605778	8.420665	0.021375397	-0.00036957348	0.040011674	-0.8224441	3.7657363	9.017382	Multitasking_Scroll
12:13:28.687	-0.74701375	3.605778	8.420665	0.021375397	-0.00036957348	0.040011674	-0.8224441	3.7657363	9.017382	Multitasking_Scroll
12:13:28.710	-0.74701375	3.605778	8.420665	0.021375397	-0.00036957348	0.040011674	-0.8224441	3.7657363	9.017382	Multitasking_Scroll
12:13:28.733	-0.74701375	3.605778	8.420665	0.021375397	-0.00036957348	0.040011674	-0.8224441	3.7657363	9.017382	Multitasking_Scroll
12:13:28.756	-0.74701375	3.605778	8.420665	0.021375397	-0.00036957348	0.040011674	-0.8224441	3.7657363	9.017382	Multitasking_Scroll
12:13:28.778	-0.74701375	3.605778	8.420665	0.021375397	-0.00036957348	0.040011674	-0.8224441	3.7657363	9.017382	Multitasking_Scroll
12:13:28.801	-0.74701375	3.605778	8.420665	0.021375397	-0.00036957348	0.040011674	-0.8224441	3.7657363	9.017382	Multitasking_Scroll
12:13:28.824	-0.84039044	3.7015488	8.8324795	0.08490538	-0.13964686	-0.0045814896	-0.79894733	3.7773252	9.0146475	Multitasking_Scroll
12:13:28.846	-0.84039044	3.7015488	8.8324795	0.08490538	-0.13964686	-0.0045814896	-0.79894733	3.7773252	9.0146475	Multitasking_Scroll
12:13:28.869	-0.84039044	3.7015488	8.8324795	0.08490538	-0.13964686	-0.0045814896	-0.79894733	3.7773252	9.0146475	Multitasking_Scroll
12:13:28.891	-0.84039044	3.7015488	8.8324795	0.08490538	-0.13964686	-0.0045814896	-0.79894733	3.7773252	9.0146475	Multitasking_Scroll
12:13:28.915	-0.84039044	3.7015488	8.8324795	0.08490538	-0.13964686	-0.0045814896	-0.79894733	3.7773252	9.0146475	Multitasking_Scroll
12:13:28.937	-0.84039044	3.7015488	8.8324795	0.08490538	-0.13964686	-0.0045814896	-0.79894733	3.7773252	9.0146475	Multitasking_Scroll
12:13:28.960	-0.84039044	3.7015488	8.8324795	0.08490538	-0.13964686	-0.0045814896	-0.79894733	3.7773252	9.0146475	Multitasking_Scroll
12:13:28.983	-0.84039044	3.7015488	8.8324795	0.08490538	-0.13964686	-0.0045814896	-0.79894733	3.7773252	9.0146475	Multitasking_Scroll
12:13:29.005	-0.6560313	3.5746522	8.710372	-0.14661255	0.03017369	0.060170226	-0.72468555	3.7374299	9.037523	Multitasking_Scroll
12:13:29.028	-0.6560313	3.5746522	8.710372	-0.14661255	0.03017369	0.060170226	-0.72468555	3.7374299	9.037523	Multitasking_Scroll
12:13:29.050	-0.6560313	3.5746522	8.710372	-0.14661255	0.03017369	0.060170226	-0.72468555	3.7374299	9.037523	Multitasking_Scroll
12:13:29.073	-0.6560313	3.5746522	8.710372	-0.14661255	0.03017369	0.060170226	-0.72468555	3.7374299	9.037523	Multitasking_Scroll
12:13:29.095	-0.6560313	3.5746522	8.710372	-0.14661255	0.03017369	0.060170226	-0.72468555	3.7374299	9.037523	Multitasking_Scroll
12:13:29.118	-0.6560313	3.5746522	8.710372	-0.14661255	0.03017369	0.060170226	-0.72468555	3.7374299	9.037523	Multitasking_Scroll
12:13:29.156	-0.6560313	3.5746522	8.710372	-0.14661255	0.03017369	0.060170226	-0.72468555	3.7374299	9.037523	Multitasking_Scroll
12:13:29.182	-0.6464542	3.4836698	9.170073	0.047031738	-0.021749858	0.014966199	-0.7672197	3.6165648	9.083073	Multitasking_Scroll
12:13:29.222	-0.6464542	3.4836698	9.170073	0.047031738	-0.021749858	0.014966199	-0.7672197	3.6165648	9.083073	Multitasking_Scroll
12:13:29.256	-0.6464542	3.4836698	9.170073	0.047031738	-0.021749858	0.014966199	-0.7672197	3.6165648	9.083073	Multitasking_Scroll
12:13:29.288	-0.6464542	3.4836698	9.170073	0.047031738	-0.021749858	0.014966199	-0.7672197	3.6165648	9.083073	Multitasking_Scroll
12:13:29.321	-0.6464542	3.4836698	9.170073	0.047031738	-0.021749858	0.014966199	-0.7672197	3.6165648	9.083073	Multitasking_Scroll
12:13:29.354	-0.6656084	3.605778	9.653716	0.05619472	-0.108492725	-0.02107485	-0.72944975	3.6634228	9.067391	Multitasking_Scroll
12:13:29.389	-0.6656084	3.605778	9.653716	0.05619472	-0.108492725	-0.02107485	-0.72944975	3.6634228	9.067391	Multitasking_Scroll
12:13:29.412	-0.6656084	3.605778	9.653716	0.05619472	-0.108492725	-0.02107485	-0.72944975	3.6634228	9.067391	Multitasking_Scroll
12:13:29.434	-0.6656084	3.605778	9.653716	0.05619472	-0.108492725	-0.02107485	-0.72944975	3.6634228	9.067391	Multitasking_Scroll
12:13:29.460	-0.6656084	3.605778	9.653716	0.05619472	-0.108492725	-0.02107485	-0.72944975	3.6634228	9.067391	Multitasking_Scroll
12:13:29.482	-0.6656084	3.605778	9.653716	0.05619472	-0.108492725	-0.02107485	-0.72944975	3.6634228	9.067391	Multitasking_Scroll
12:13:29.505	-0.6656084	3.605778	9.653716	0.05619472	-0.108492725	-0.02107485	-0.72944975	3.6634228	9.067391	Multitasking_Scroll
12:13:29.527	-0.6440599	3.5387383	8.430242	0.043366548	-0.015030339	0.0033597588	-0.7031705	3.6953995	9.056485	Multitasking_Scroll
12:13:29.549	-0.6440599	3.5387383	8.430242	0.043366548	-0.015030339	0.0033597588	-0.7031705	3.6953995	9.056485	Multitasking_Scroll
12:13:29.571	-0.6440599	3.5387383	8.430242	0.043366548	-0.015030339	0.0033597588	-0.7031705	3.6953995	9.056485	Multitasking_Scroll
12:13:29.593	-0.6440599	3.5387383	8.430242	0.043366548	-0.015030339	0.0033597588	-0.7031705	3.6953995	9.056485	Multitasking_Scroll
12:13:29.615	-0.6440599	3.5387383	8.430242	0.043366548	-0.015030339	0.0033597588	-0.7031705	3.6953995	9.056485	Multitasking_Scroll
12:13:29.636	-0.6440599	3.5387383	8.430242	0.043366548	-0.015030339	0.0033597588	-0.7031705	3.6953995	9.056485	Multitasking_Scroll
12:13:29.658	-0.6440599	3.5387383	8.430242	0.043366548	-0.015030339	0.0033597588	-0.7031705	3.6953995	9.056485	Multitasking_Scroll
12:13:29.680	-0.6440599	3.5387383	8.430242	0.043366548	-0.015030339	0.0033597588	-0.7031705	3.6953995	9.056485	Multitasking_Scroll
12:13:29.703	-0.6440599	3.5387383	8.430242	0.043366548	-0.015030339	0.0033597588	-0.7031705	3.6953995	9.056485	Multitasking_Scroll
12:13:29.725	-0.6488485	3.476487	8.801354	0.029927509	-0.057790905	-0.0045814896	-0.71132135	3.664559	9.068374	Multitasking_Scroll
12:13:29.748	-0.6488485	3.476487	8.801354	0.029927509	-0.057790905	-0.0045814896	-0.71132135	3.664559	9.068374	Multitasking_Scroll
12:13:29.772	-0.6488485	3.476487	8.801354	0.029927509	-0.057790905	-0.0045814896	-0.71132135	3.664559	9.068374	Multitasking_Scroll
12:13:29.796	-0.6488485	3.476487	8.801354	0.029927509	-0.057790905	-0.0045814896	-0.71132135	3.664559	9.068374	Multitasking_Scroll
12:13:29.818	-0.6488485	3.476487	8.801354	0.029927509	-0.057790905	-0.0045814896	-0.71132135	3.664559	9.068374	Multitasking_Scroll
12:13:29.840	-0.6488485	3.476487	8.801354	0.029927509	-0.057790905	-0.0045814896	-0.71132135	3.664559	9.068374	Multitasking_Scroll
12:13:29.863	-0.6488485	3.476487	8.801354	0.029927509	-0.057790905	-0.0045814896	-0.71132135	3.664559	9.068374	Multitasking_Scroll
12:13:29.885	-0.65842557	3.459727	8.583475	0.031760104	0.028341092	-0.010079276	-0.6835477	3.6516142	9.075728	Multitasking_Scroll
12:13:29.908	-0.65842557	3.459727	8.583475	0.031760104	0.028341092	-0.010079276	-0.6835477	3.6516142	9.075728	Multitasking_Scroll
12:13:29.930	-0.65842557	3.459727	8.583475	0.031760104	0.028341092	-0.010079276	-0.6835477	3.6516142	9.075728	Multitasking_Scroll
12:13:29.953	-0.65842557	3.459727	8.583475	0.031760104	0.028341092	-0.010079276	-0.6835477	3.6516142	9.075728	Multitasking_Scroll
12:13:29.975	-0.65842557	3.459727	8.583475	0.031760104	0.028341092	-0.010079276	-0.6835477	3.6516142	9.075728	Multitasking_Scroll
12:13:29.998	-0.65842557	3.459727	8.583475	0.031760104	0.028341092	-0.010079276	-0.6835477	3.6516142	9.075728	Multitasking_Scroll
12:13:30.021	-0.65842557	3.459727	8.583475	0.031760104	0.028341092	-0.010079276	-0.6835477	3.6516142	9.075728	Multitasking_Scroll
12:13:30.044	-0.65842557	3.459727	8.583475	0.031760104	0.028341092	-0.010079276	-0.6835477	3.6516142	9.075728	Multitasking_Scroll
12:13:30.067	-0.5698374	3.4333901	8.935433	0.044588275	-0.04984966	0.029626964	-0.6585427	3.6332355	9.084948	Multitasking_Scroll
12:13:30.090	-0.5698374	3.4333901	8.935433	0.044588275	-0.04984966	0.029626964	-0.6585427	3.6332355	9.084948	Multitasking_Scroll
12:13:30.113	-0.5698374	3.4333901	8.935433	0.044588275	-0.04984966	0.029626964	-0.6585427	3.6332355	9.084948	Multitasking_Scroll
12:13:30.135	-0.5698374	3.4333901	8.935433	0.044588275	-0.04984966	0.029626964	-0.6585427	3.6332355	9.084948	Multitasking_Scroll
12:13:30.158	-0.5698374	3.4333901	8.935433	0.044588275	-0.04984966	0.029626964	-0.6585427	3.6332355	9.084948	Multitasking_Scroll
12:13:30.184	-0.5698374	3.4333901	8.935433	0.044588275	-0.04984966	0.029626964	-0.6585427	3.6332355	9.084948	Multitasking_Scroll
12:13:30.206	-0.5698374	3.4333901	8.935433	0.044588275	-0.04984966	0.029626964	-0.6585427	3.6332355	9.084948	Multitasking_Scroll
12:13:30.229	-0.5698374	3.4333901	8.935433	0.044588275	-0.04984966	0.029626964	-0.6585427	3.6332355	9.084948	Multitasking_Scroll
12:13:30.252	-0.54828894	3.519584	8.935433	-0.0079461355	0.007571675	0.008857545	-0.6732753	3.6399584	9.081176	Multitasking_Scroll
12:13:30.275	-0.54828894	3.519584	8.935433	-0.0079461355	0.007571675	0.008857545	-0.6732753	3.6399584	9.081176	Multitasking_Scroll
12:13:30.298	-0.54828894	3.519584	8.935433	-0.0079461355	0.007571675	0.008857545	-0.6732753	3.6399584	9.081176	Multitasking_Scroll
12:13:30.320	-0.54828894	3.519584	8.935433	-0.0079461355	0.007571675	0.008857545	-0.6732753	3.6399584	9.081176	Multitasking_Scroll
12:13:30.343	-0.54828894	3.519584	8.935433	-0.0079461355	0.007571675	0.008857545	-0.6732753	3.6399584	9.081176	Multitasking_Scroll
12:13:30.366	-0.54828894	3.519584	8.935433	-0.0079461355	0.007571675	0.008857545	-0.6732753	3.6399584	9.081176	Multitasking_Scroll
12:13:30.388	-0.54828894	3.519584	8.935433	-0.0079461355	0.007571675	0.008857545	-0.6732753	3.6399584	9.081176	Multitasking_Scroll
12:13:30.412	-0.54828894	3.519584	8.935433	-0.0079461355	0.007571675	0.008857545	-0.6732753	3.6399584	9.081176	Multitasking_Scroll
12:13:30.434	-0.82602483	3.4166303	9.014444	-0.09591073	-0.06267783	0.061391957	-0.71374327	3.5824602	9.100929	Multitasking_Scroll
12:13:30.457	-0.82602483	3.4166303	9.014444	-0.09591073	-0.06267783	0.061391957	-0.71374327	3.5824602	9.100929	Multitasking_Scroll
12:13:30.480	-0.82602483	3.4166303	9.014444	-0.09591073	-0.06267783	0.061391957	-0.71374327	3.5824602	9.100929	Multitasking_Scroll
12:13:30.503	-0.82602483	3.4166303	9.014444	-0.09591073	-0.06267783	0.061391957	-0.71374327	3.5824602	9.100929	Multitasking_Scroll
12:13:30.525	-0.82602483	3.4166303	9.014444	-0.09591073	-0.06267783	0.061391957	-0.71374327	3.5824602	9.100929	Multitasking_Scroll
12:13:30.547	-0.82602483	3.4166303	9.014444	-0.09591073	-0.06267783	0.061391957	-0.71374327	3.5824602	9.100929	Multitasking_Scroll
12:13:30.570	-0.82602483	3.4166303	9.014444	-0.09591073	-0.06267783	0.061391957	-0.71374327	3.5824602	9.100929	Multitasking_Scroll
12:13:30.593	-0.82602483	3.4166303	9.014444	-0.09591073	-0.06267783	0.061391957	-0.71374327	3.5824602	9.100929	Multitasking_Scroll
12:13:30.616	-0.6488485	3.4381785	8.777411	0.007936361	0.052775703	0.0045814896	-0.7226578	3.5494025	9.11317	Multitasking_Scroll
12:13:30.638	-0.6488485	3.4381785	8.777411	0.007936361	0.052775703	0.0045814896	-0.7226578	3.5494025	9.11317	Multitasking_Scroll
12:13:30.661	-0.6488485	3.4381785	8.777411	0.007936361	0.052775703	0.0045814896	-0.7226578	3.5494025	9.11317	Multitasking_Scroll
12:13:30.683	-0.6488485	3.4381785	8.777411	0.007936361	0.052775703	0.0045814896	-0.7226578	3.5494025	9.11317	Multitasking_Scroll
12:13:30.706	-0.6488485	3.4381785	8.777411	0.007936361	0.052775703	0.0045814896	-0.7226578	3.5494025	9.11317	Multitasking_Scroll
12:13:30.729	-0.6488485	3.4381785	8.777411	0.007936361	0.052775703	0.0045814896	-0.7226578	3.5494025	9.11317	Multitasking_Scroll
12:13:30.752	-0.6488485	3.4381785	8.777411	0.007936361	0.052775703	0.0045814896	-0.7226578	3.5494025	9.11317	Multitasking_Scroll
12:13:30.772	-0.6488485	3.4381785	8.777411	0.007936361	0.052775703	0.0045814896	-0.7226578	3.5494025	9.11317	Multitasking_Scroll
12:13:30.792	-0.7877164	3.440573	7.905895	-0.020774305	0.13218819	0.010079276	-0.7909149	3.608778	9.084137	Multitasking_Scroll
12:13:30.813	-0.7877164	3.440573	7.905895	-0.020774305	0.13218819	0.010079276	-0.7909149	3.608778	9.084137	Multitasking_Scroll
12:13:30.835	-0.7877164	3.440573	7.905895	-0.020774305	0.13218819	0.010079276	-0.7909149	3.608778	9.084137	Multitasking_Scroll
12:13:30.856	-0.7877164	3.440573	7.905895	-0.020774305	0.13218819	0.010079276	-0.7909149	3.608778	9.084137	Multitasking_Scroll
12:13:30.878	-0.7877164	3.440573	7.905895	-0.020774305	0.13218819	0.010079276	-0.7909149	3.608778	9.084137	Multitasking_Scroll
12:13:30.900	-0.7877164	3.440573	7.905895	-0.020774305	0.13218819	0.010079276	-0.7909149	3.608778	9.084137	Multitasking_Scroll
12:13:30.921	-0.7877164	3.440573	7.905895	-0.020774305	0.13218819	0.010079276	-0.7909149	3.608778	9.084137	Multitasking_Scroll
12:13:30.942	-0.7877164	3.440573	7.905895	-0.020774305	0.13218819	0.010079276	-0.7909149	3.608778	9.084137	Multitasking_Scroll
12:13:30.963	-0.8044763	3.4740927	8.743892	0.06047077	0.033228017	0.009468411	-0.80626774	3.6174152	9.07935	Multitasking_Scroll
12:13:30.984	-0.8044763	3.4740927	8.743892	0.06047077	0.033228017	0.009468411	-0.80626774	3.6174152	9.07935	Multitasking_Scroll
12:13:31.005	-0.8044763	3.4740927	8.743892	0.06047077	0.033228017	0.009468411	-0.80626774	3.6174152	9.07935	Multitasking_Scroll
12:13:31.028	-0.8044763	3.4740927	8.743892	0.06047077	0.033228017	0.009468411	-0.80626774	3.6174152	9.07935	Multitasking_Scroll
12:13:31.049	-0.8044763	3.4740927	8.743892	0.06047077	0.033228017	0.009468411	-0.80626774	3.6174152	9.07935	Multitasking_Scroll
12:13:31.070	-0.8044763	3.4740927	8.743892	0.06047077	0.033228017	0.009468411	-0.80626774	3.6174152	9.07935	Multitasking_Scroll
12:13:31.091	-0.8044763	3.4740927	8.743892	0.06047077	0.033228017	0.009468411	-0.80626774	3.6174152	9.07935	Multitasking_Scroll
12:13:31.112	-0.8044763	3.4740927	8.743892	0.06047077	0.033228017	0.009468411	-0.80626774	3.6174152	9.07935	Multitasking_Scroll
12:13:31.134	-0.8044763	3.4740927	8.743892	0.06047077	0.033228017	0.009468411	-0.80626774	3.6174152	9.07935	Multitasking_Scroll
12:13:31.156	-0.9074302	3.5578923	8.492493	0.009158092	0.017956385	0.011911872	-0.8154095	3.6689963	9.057811	Multitasking_Scroll
12:13:31.179	-0.9074302	3.5578923	8.492493	0.009158092	0.017956385	0.011911872	-0.8154095	3.6689963	9.057811	Multitasking_Scroll
12:13:31.200	-0.9074302	3.5578923	8.492493	0.009158092	0.017956385	0.011911872	-0.8154095	3.6689963	9.057811	Multitasking_Scroll
12:13:31.221	-0.9074302	3.5578923	8.492493	0.009158092	0.017956385	0.011911872	-0.8154095	3.6689963	9.057811	Multitasking_Scroll
12:13:31.242	-0.9074302	3.5578923	8.492493	0.009158092	0.017956385	0.011911872	-0.8154095	3.6689963	9.057811	Multitasking_Scroll
12:13:31.263	-0.9074302	3.5578923	8.492493	0.009158092	0.017956385	0.011911872	-0.8154095	3.6689963	9.057811	Multitasking_Scroll
12:13:31.284	-0.9074302	3.5578923	8.492493	0.009158092	0.017956385	0.011911872	-0.8154095	3.6689963	9.057811	Multitasking_Scroll
12:13:31.306	-0.9074302	3.5578923	8.492493	0.009158092	0.017956385	0.011911872	-0.8154095	3.6689963	9.057811	Multitasking_Scroll
12:13:31.327	-0.9026416	3.5746522	8.612206	0.114226915	-0.010754283	-0.014966199	-0.825598	3.650846	9.064219	Multitasking_Scroll
12:13:31.348	-0.9026416	3.5746522	8.612206	0.114226915	-0.010754283	-0.014966199	-0.825598	3.650846	9.064219	Multitasking_Scroll
12:13:31.369	-0.9026416	3.5746522	8.612206	0.114226915	-0.010754283	-0.014966199	-0.825598	3.650846	9.064219	Multitasking_Scroll
12:13:31.390	-0.9026416	3.5746522	8.612206	0.114226915	-0.010754283	-0.014966199	-0.825598	3.650846	9.064219	Multitasking_Scroll
12:13:31.411	-0.9026416	3.5746522	8.612206	0.114226915	-0.010754283	-0.014966199	-0.825598	3.650846	9.064219	Multitasking_Scroll
12:13:31.432	-0.9026416	3.5746522	8.612206	0.114226915	-0.010754283	-0.014966199	-0.825598	3.650846	9.064219	Multitasking_Scroll
12:13:31.453	-0.9026416	3.5746522	8.612206	0.114226915	-0.010754283	-0.014966199	-0.825598	3.650846	9.064219	Multitasking_Scroll
12:13:31.474	-0.9026416	3.5746522	8.612206	0.114226915	-0.010754283	-0.014966199	-0.825598	3.650846	9.064219	Multitasking_Scroll
12:13:31.502	-0.9026416	3.5746522	8.612206	-0.015276518	0.025897633	-0.0039706244	-0.825598	3.650846	9.064219	Multitasking_Scroll
12:13:31.524	-0.88588166	3.510007	8.820508	-0.015276518	0.025897633	-0.0039706244	-0.87161565	3.675642	9.049878	Multitasking_Scroll
12:13:31.547	-0.88588166	3.510007	8.820508	-0.015276518	0.025897633	-0.0039706244	-0.87161565	3.675642	9.049878	Multitasking_Scroll
12:13:31.569	-0.88588166	3.510007	8.820508	-0.015276518	0.025897633	-0.0039706244	-0.87161565	3.675642	9.049878	Multitasking_Scroll
12:13:31.590	-0.88588166	3.510007	8.820508	-0.015276518	0.025897633	-0.0039706244	-0.87161565	3.675642	9.049878	Multitasking_Scroll
12:13:31.611	-0.88588166	3.510007	8.820508	-0.015276518	0.025897633	-0.0039706244	-0.87161565	3.675642	9.049878	Multitasking_Scroll
12:13:31.633	-0.88588166	3.510007	8.820508	-0.015276518	0.025897633	-0.0039706244	-0.87161565	3.675642	9.049878	Multitasking_Scroll
12:13:31.654	-0.88588166	3.510007	8.820508	-0.015276518	0.025897633	-0.0039706244	-0.87161565	3.675642	9.049878	Multitasking_Scroll
12:13:31.676	-0.88588166	3.510007	8.820508	-0.015276518	0.025897633	-0.0039706244	-0.87161565	3.675642	9.049878	Multitasking_Scroll
12:13:31.698	-0.8786988	3.581835	8.413482	0.06047077	-0.022360722	0.005192355	-0.8746299	3.6873453	9.044825	Multitasking_Scroll
12:13:31.720	-0.8786988	3.581835	8.413482	0.06047077	-0.022360722	0.005192355	-0.8746299	3.6873453	9.044825	Multitasking_Scroll
12:13:31.742	-0.8786988	3.581835	8.413482	0.06047077	-0.022360722	0.005192355	-0.8746299	3.6873453	9.044825	Multitasking_Scroll
12:13:31.765	-0.8786988	3.581835	8.413482	0.06047077	-0.022360722	0.005192355	-0.8746299	3.6873453	9.044825	Multitasking_Scroll
12:13:31.786	-0.8786988	3.581835	8.413482	0.06047077	-0.022360722	0.005192355	-0.8746299	3.6873453	9.044825	Multitasking_Scroll
12:13:31.807	-0.8786988	3.581835	8.413482	0.06047077	-0.022360722	0.005192355	-0.8746299	3.6873453	9.044825	Multitasking_Scroll
12:13:31.828	-0.8786988	3.581835	8.413482	0.06047077	-0.022360722	0.005192355	-0.8746299	3.6873453	9.044825	Multitasking_Scroll
12:13:31.849	-0.8786988	3.581835	8.413482	0.06047077	-0.022360722	0.005192355	-0.8746299	3.6873453	9.044825	Multitasking_Scroll
12:13:31.870	-0.8332076	3.553104	9.093455	0.0048820353	-0.0046456303	0.00580322	-0.8565432	3.672568	9.052567	Multitasking_Scroll
12:13:31.891	-0.8332076	3.553104	9.093455	0.0048820353	-0.0046456303	0.00580322	-0.8565432	3.672568	9.052567	Multitasking_Scroll
12:13:31.913	-0.8332076	3.553104	9.093455	0.0048820353	-0.0046456303	0.00580322	-0.8565432	3.672568	9.052567	Multitasking_Scroll
12:13:31.934	-0.8332076	3.553104	9.093455	0.0048820353	-0.0046456303	0.00580322	-0.8565432	3.672568	9.052567	Multitasking_Scroll
12:13:31.955	-0.8332076	3.553104	9.093455	0.0048820353	-0.0046456303	0.00580322	-0.8565432	3.672568	9.052567	Multitasking_Scroll
12:13:31.976	-0.8332076	3.553104	9.093455	0.0048820353	-0.0046456303	0.00580322	-0.8565432	3.672568	9.052567	Multitasking_Scroll
12:13:31.997	-0.8332076	3.553104	9.093455	0.0048820353	-0.0046456303	0.00580322	-0.8565432	3.672568	9.052567	Multitasking_Scroll
12:13:32.018	-0.8332076	3.553104	9.093455	0.0048820353	-0.0046456303	0.00580322	-0.8565432	3.672568	9.052567	Multitasking_Scroll
12:13:32.039	-0.8332076	3.553104	9.093455	0.0048820353	-0.0046456303	0.00580322	-0.8565432	3.672568	9.052567	Multitasking_Scroll
12:13:32.060	-0.83081335	3.5602865	8.877971	-0.051317565	-0.023582453	0.0033597588	-0.81401676	3.6925473	9.04836	Multitasking_Scroll
12:13:32.083	-0.83081335	3.5602865	8.877971	-0.051317565	-0.023582453	0.0033597588	-0.81401676	3.6925473	9.04836	Multitasking_Scroll
12:13:32.105	-0.83081335	3.5602865	8.877971	-0.051317565	-0.023582453	0.0033597588	-0.81401676	3.6925473	9.04836	Multitasking_Scroll
12:13:32.128	-0.83081335	3.5602865	8.877971	-0.051317565	-0.023582453	0.0033597588	-0.81401676	3.6925473	9.04836	Multitasking_Scroll
12:13:32.151	-0.83081335	3.5602865	8.877971	-0.051317565	-0.023582453	0.0033597588	-0.81401676	3.6925473	9.04836	Multitasking_Scroll
12:13:32.172	-0.83081335	3.5602865	8.877971	-0.051317565	-0.023582453	0.0033597588	-0.81401676	3.6925473	9.04836	Multitasking_Scroll
12:13:32.193	-0.83081335	3.5602865	8.877971	-0.051317565	-0.023582453	0.0033597588	-0.81401676	3.6925473	9.04836	Multitasking_Scroll
12:13:32.214	-0.83081335	3.5602865	8.877971	-0.051317565	-0.023582453	0.0033597588	-0.81401676	3.6925473	9.04836	Multitasking_Scroll
12:13:32.237	-0.7039168	3.5866237	9.261055	0.010990688	-0.03518889	0.0039706244	-0.7917916	3.65753	9.064542	Multitasking_Scroll
12:13:32.258	-0.7039168	3.5866237	9.261055	0.010990688	-0.03518889	0.0039706244	-0.7917916	3.65753	9.064542	Multitasking_Scroll
12:13:32.280	-0.7039168	3.5866237	9.261055	0.010990688	-0.03518889	0.0039706244	-0.7917916	3.65753	9.064542	Multitasking_Scroll
12:13:32.301	-0.7039168	3.5866237	9.261055	0.010990688	-0.03518889	0.0039706244	-0.7917916	3.65753	9.064542	Multitasking_Scroll
12:13:32.322	-0.7039168	3.5866237	9.261055	0.010990688	-0.03518889	0.0039706244	-0.7917916	3.65753	9.064542	Multitasking_Scroll
12:13:32.344	-0.7039168	3.5866237	9.261055	0.010990688	-0.03518889	0.0039706244	-0.7917916	3.65753	9.064542	Multitasking_Scroll
12:13:32.365	-0.7039168	3.5866237	9.261055	0.010990688	-0.03518889	0.0039706244	-0.7917916	3.65753	9.064542	Multitasking_Scroll
12:13:32.386	-0.7039168	3.5866237	9.261055	0.010990688	-0.03518889	0.0039706244	-0.7917916	3.65753	9.064542	Multitasking_Scroll
12:13:32.407	-0.7039168	3.4956412	8.763046	-0.053761028	-0.013808609	0.022907445	-0.7888681	3.6754375	9.057549	Multitasking_Scroll
12:13:32.428	-0.7039168	3.4956412	8.763046	-0.053761028	-0.013808609	0.022907445	-0.7888681	3.6754375	9.057549	Multitasking_Scroll
12:13:32.449	-0.7039168	3.4956412	8.763046	-0.053761028	-0.013808609	0.022907445	-0.7888681	3.6754375	9.057549	Multitasking_Scroll
12:13:32.470	-0.7039168	3.4956412	8.763046	-0.053761028	-0.013808609	0.022907445	-0.7888681	3.6754375	9.057549	Multitasking_Scroll
12:13:32.492	-0.7039168	3.4956412	8.763046	-0.053761028	-0.013808609	0.022907445	-0.7888681	3.6754375	9.057549	Multitasking_Scroll
12:13:32.514	-0.7039168	3.4956412	8.763046	-0.053761028	-0.013808609	0.022907445	-0.7888681	3.6754375	9.057549	Multitasking_Scroll
12:13:32.535	-0.7039168	3.4956412	8.763046	-0.053761028	-0.013808609	0.022907445	-0.7888681	3.6754375	9.057549	Multitasking_Scroll
12:13:32.556	-0.7039168	3.4956412	8.763046	-0.053761028	-0.013808609	0.022907445	-0.7888681	3.6754375	9.057549	Multitasking_Scroll
12:13:32.577	-0.7039168	3.4956412	8.763046	-0.053761028	-0.013808609	0.022907445	-0.7888681	3.6754375	9.057549	Multitasking_Scroll
12:13:32.599	-0.75659084	3.4238129	9.201198	-0.097743325	0.019178115	0.005192355	-0.77520245	3.609705	9.085123	Multitasking_Scroll
12:13:32.620	-0.75659084	3.4238129	9.201198	-0.097743325	0.019178115	0.005192355	-0.77520245	3.609705	9.085123	Multitasking_Scroll
12:13:32.641	-0.75659084	3.4238129	9.201198	-0.097743325	0.019178115	0.005192355	-0.77520245	3.609705	9.085123	Multitasking_Scroll
12:13:32.662	-0.75659084	3.4238129	9.201198	-0.097743325	0.019178115	0.005192355	-0.77520245	3.609705	9.085123	Multitasking_Scroll
12:13:32.683	-0.75659084	3.4238129	9.201198	-0.097743325	0.019178115	0.005192355	-0.77520245	3.609705	9.085123	Multitasking_Scroll
12:13:32.705	-0.75659084	3.4238129	9.201198	-0.097743325	0.019178115	0.005192355	-0.77520245	3.609705	9.085123	Multitasking_Scroll
12:13:32.727	-0.75659084	3.4238129	9.201198	-0.097743325	0.019178115	0.005192355	-0.77520245	3.609705	9.085123	Multitasking_Scroll
12:13:32.748	-0.75659084	3.4238129	9.201198	-0.097743325	0.019178115	0.005192355	-0.77520245	3.609705	9.085123	Multitasking_Scroll
12:13:32.770	-0.69912827	3.4357843	8.408693	0.046420872	-0.018084666	0.0070249503	-0.7562205	3.5949233	9.092581	Multitasking_Scroll
12:13:32.791	-0.69912827	3.4357843	8.408693	0.046420872	-0.018084666	0.0070249503	-0.7562205	3.5949233	9.092581	Multitasking_Scroll
12:13:32.813	-0.69912827	3.4357843	8.408693	0.046420872	-0.018084666	0.0070249503	-0.7562205	3.5949233	9.092581	Multitasking_Scroll
12:13:32.837	-0.69912827	3.4357843	8.408693	0.046420872	-0.018084666	0.0070249503	-0.7562205	3.5949233	9.092581	Multitasking_Scroll
12:13:32.869	-0.69912827	3.4357843	8.408693	0.046420872	-0.018084666	0.0070249503	-0.7562205	3.5949233	9.092581	Multitasking_Scroll
12:13:32.903	-0.69912827	3.4357843	8.408693	0.046420872	-0.018084666	0.0070249503	-0.7562205	3.5949233	9.092581	Multitasking_Scroll
12:13:32.936	-0.69912827	3.4357843	8.408693	0.046420872	-0.018084666	0.0070249503	-0.7562205	3.5949233	9.092581	Multitasking_Scroll
12:13:32.970	-0.69912827	3.4286015	9.284998	0.0018277088	-0.05595831	0.0070249503	-0.68585944	3.5655744	9.109701	Multitasking_Scroll
12:13:33.004	-0.69912827	3.4286015	9.284998	0.0018277088	-0.05595831	0.0070249503	-0.68585944	3.5655744	9.109701	Multitasking_Scroll
12:13:33.036	-0.69912827	3.4286015	9.284998	0.0018277088	-0.05595831	0.0070249503	-0.68585944	3.5655744	9.109701	Multitasking_Scroll
12:13:33.057	-0.69912827	3.4286015	9.284998	0.0018277088	-0.05595831	0.0070249503	-0.68585944	3.5655744	9.109701	Multitasking_Scroll
12:13:33.078	-0.69912827	3.4286015	9.284998	0.0018277088	-0.05595831	0.0070249503	-0.68585944	3.5655744	9.109701	Multitasking_Scroll
12:13:33.103	-0.69912827	3.4286015	9.284998	0.0018277088	-0.05595831	0.0070249503	-0.68585944	3.5655744	9.109701	Multitasking_Scroll
12:13:33.124	-0.64166564	3.4716985	8.631361	-0.042765453	0.006960809	0.027794369	-0.6648343	3.6118114	9.09303	Multitasking_Scroll
12:13:33.153	-0.64166564	3.4716985	8.631361	-0.042765453	0.006960809	0.027794369	-0.6648343	3.6118114	9.09303	Multitasking_Scroll
12:13:33.174	-0.64166564	3.4716985	8.631361	-0.042765453	0.006960809	0.027794369	-0.6648343	3.6118114	9.09303	Multitasking_Scroll
12:13:33.195	-0.64166564	3.4716985	8.631361	-0.042765453	0.006960809	0.027794369	-0.6648343	3.6118114	9.09303	Multitasking_Scroll
12:13:33.216	-0.64166564	3.4716985	8.631361	-0.042765453	0.006960809	0.027794369	-0.6648343	3.6118114	9.09303	Multitasking_Scroll
12:13:33.237	-0.64166564	3.4716985	8.631361	-0.042765453	0.006960809	0.027794369	-0.6648343	3.6118114	9.09303	Multitasking_Scroll
12:13:33.259	-0.64166564	3.4716985	8.631361	-0.042765453	0.006960809	0.027794369	-0.6648343	3.6118114	9.09303	Multitasking_Scroll
12:13:33.279	-0.64166564	3.4716985	8.631361	-0.042765453	0.006960809	0.027794369	-0.6648343	3.6118114	9.09303	Multitasking_Scroll
12:13:33.301	-0.64166564	3.4716985	8.631361	-0.042765453	0.006960809	0.027794369	-0.6648343	3.6118114	9.09303	Multitasking_Scroll
12:13:33.322	-0.749408	3.5339496	8.923462	-0.027493821	0.017345518	0.0021380284	-0.7107653	3.640759	9.077998	Multitasking_Scroll
12:13:33.343	-0.749408	3.5339496	8.923462	-0.027493821	0.017345518	0.0021380284	-0.7107653	3.640759	9.077998	Multitasking_Scroll
12:13:33.365	-0.749408	3.5339496	8.923462	-0.027493821	0.017345518	0.0021380284	-0.7107653	3.640759	9.077998	Multitasking_Scroll
12:13:33.387	-0.749408	3.5339496	8.923462	-0.027493821	0.017345518	0.0021380284	-0.7107653	3.640759	9.077998	Multitasking_Scroll
12:13:33.409	-0.749408	3.5339496	8.923462	-0.027493821	0.017345518	0.0021380284	-0.7107653	3.640759	9.077998	Multitasking_Scroll
12:13:33.432	-0.749408	3.5339496	8.923462	-0.027493821	0.017345518	0.0021380284	-0.7107653	3.640759	9.077998	Multitasking_Scroll
12:13:33.454	-0.749408	3.5339496	8.923462	-0.027493821	0.017345518	0.0021380284	-0.7107653	3.640759	9.077998	Multitasking_Scroll
12:13:33.476	-0.749408	3.5339496	8.923462	-0.027493821	0.017345518	0.0021380284	-0.7107653	3.640759	9.077998	Multitasking_Scroll
12:13:33.497	-0.6608198	3.5219781	8.5331955	0.008547227	0.03750407	0.0039706244	-0.7131582	3.6696205	9.066182	Multitasking_Scroll
12:13:33.519	-0.6608198	3.5219781	8.5331955	0.008547227	0.03750407	0.0039706244	-0.7131582	3.6696205	9.066182	Multitasking_Scroll
12:13:33.541	-0.6608198	3.5219781	8.5331955	0.008547227	0.03750407	0.0039706244	-0.7131582	3.6696205	9.066182	Multitasking_Scroll
12:13:33.563	-0.6608198	3.5219781	8.5331955	0.008547227	0.03750407	0.0039706244	-0.7131582	3.6696205	9.066182	Multitasking_Scroll
12:13:33.584	-0.6608198	3.5219781	8.5331955	0.008547227	0.03750407	0.0039706244	-0.7131582	3.6696205	9.066182	Multitasking_Scroll
12:13:33.607	-0.6608198	3.5219781	8.5331955	0.008547227	0.03750407	0.0039706244	-0.7131582	3.6696205	9.066182	Multitasking_Scroll
12:13:33.629	-0.6608198	3.5219781	8.5331955	0.008547227	0.03750407	0.0039706244	-0.7131582	3.6696205	9.066182	Multitasking_Scroll
12:13:33.650	-0.6608198	3.5219781	8.5331955	0.008547227	0.03750407	0.0039706244	-0.7131582	3.6696205	9.066182	Multitasking_Scroll
12:13:33.671	-0.70631105	3.5554981	8.877971	-0.0024483479	-0.0040347646	0.0015271632	-0.722134	3.67728	9.0623665	Multitasking_Scroll
12:13:33.693	-0.70631105	3.5554981	8.877971	-0.0024483479	-0.0040347646	0.0015271632	-0.722134	3.67728	9.0623665	Multitasking_Scroll
12:13:33.715	-0.70631105	3.5554981	8.877971	-0.0024483479	-0.0040347646	0.0015271632	-0.722134	3.67728	9.0623665	Multitasking_Scroll
12:13:33.737	-0.70631105	3.5554981	8.877971	-0.0024483479	-0.0040347646	0.0015271632	-0.722134	3.67728	9.0623665	Multitasking_Scroll
12:13:33.760	-0.70631105	3.5554981	8.877971	-0.0024483479	-0.0040347646	0.0015271632	-0.722134	3.67728	9.0623665	Multitasking_Scroll
12:13:33.782	-0.70631105	3.5554981	8.877971	-0.0024483479	-0.0040347646	0.0015271632	-0.722134	3.67728	9.0623665	Multitasking_Scroll
12:13:33.804	-0.70631105	3.5554981	8.877971	-0.0024483479	-0.0040347646	0.0015271632	-0.722134	3.67728	9.0623665	Multitasking_Scroll
12:13:33.826	-0.70631105	3.5554981	8.877971	-0.0024483479	-0.0040347646	0.0015271632	-0.722134	3.67728	9.0623665	Multitasking_Scroll
12:13:33.849	-0.76137936	3.5698638	8.640938	0.0036603045	-0.019306397	0.0021380284	-0.73008084	3.6860394	9.058171	Multitasking_Scroll
12:13:33.871	-0.76137936	3.5698638	8.640938	0.0036603045	-0.019306397	0.0021380284	-0.73008084	3.6860394	9.058171	Multitasking_Scroll
12:13:33.892	-0.76137936	3.5698638	8.640938	0.0036603045	-0.019306397	0.0021380284	-0.73008084	3.6860394	9.058171	Multitasking_Scroll
12:13:33.914	-0.76137936	3.5698638	8.640938	0.0036603045	-0.019306397	0.0021380284	-0.73008084	3.6860394	9.058171	Multitasking_Scroll
12:13:33.935	-0.76137936	3.5698638	8.640938	0.0036603045	-0.019306397	0.0021380284	-0.73008084	3.6860394	9.058171	Multitasking_Scroll
12:13:33.958	-0.76137936	3.5698638	8.640938	0.0036603045	-0.019306397	0.0021380284	-0.73008084	3.6860394	9.058171	Multitasking_Scroll
12:13:33.979	-0.76137936	3.5698638	8.640938	0.0036603045	-0.019306397	0.0021380284	-0.73008084	3.6860394	9.058171	Multitasking_Scroll
12:13:34.000	-0.76137936	3.5698638	8.640938	0.0036603045	-0.019306397	0.0021380284	-0.73008084	3.6860394	9.058171	Multitasking_Scroll
12:13:34.021	-0.76137936	3.5698638	8.640938	0.007325496	-0.028469376	0.0045814896	-0.73008084	3.6860394	9.058171	Multitasking_Scroll
12:13:34.042	-0.7206767	3.5363438	8.956982	0.007325496	-0.028469376	0.0045814896	-0.72235715	3.674279	9.063567	Multitasking_Scroll
12:13:34.063	-0.7206767	3.5363438	8.956982	0.007325496	-0.028469376	0.0045814896	-0.72235715	3.674279	9.063567	Multitasking_Scroll
12:13:34.084	-0.7206767	3.5363438	8.956982	0.007325496	-0.028469376	0.0045814896	-0.72235715	3.674279	9.063567	Multitasking_Scroll
12:13:34.105	-0.7206767	3.5363438	8.956982	0.007325496	-0.028469376	0.0045814896	-0.72235715	3.674279	9.063567	Multitasking_Scroll
12:13:34.126	-0.7206767	3.5363438	8.956982	0.007325496	-0.028469376	0.0045814896	-0.72235715	3.674279	9.063567	Multitasking_Scroll
12:13:34.147	-0.7206767	3.5363438	8.956982	0.007325496	-0.028469376	0.0045814896	-0.72235715	3.674279	9.063567	Multitasking_Scroll
12:13:34.168	-0.7206767	3.5363438	8.956982	0.007325496	-0.028469376	0.0045814896	-0.72235715	3.674279	9.063567	Multitasking_Scroll
12:13:34.189	-0.7206767	3.5363438	8.956982	0.007325496	-0.028469376	0.0045814896	-0.72235715	3.674279	9.063567	Multitasking_Scroll
12:13:34.211	-0.72546524	3.562681	8.664881	0.012823283	0.017345518	0.008857545	-0.7438536	3.6778014	9.060399	Multitasking_Scroll
12:13:34.232	-0.72546524	3.562681	8.664881	0.012823283	0.017345518	0.008857545	-0.7438536	3.6778014	9.060399	Multitasking_Scroll
12:13:34.253	-0.72546524	3.562681	8.664881	0.012823283	0.017345518	0.008857545	-0.7438536	3.6778014	9.060399	Multitasking_Scroll
12:13:34.274	-0.72546524	3.562681	8.664881	0.012823283	0.017345518	0.008857545	-0.7438536	3.6778014	9.060399	Multitasking_Scroll
12:13:34.295	-0.72546524	3.562681	8.664881	0.012823283	0.017345518	0.008857545	-0.7438536	3.6778014	9.060399	Multitasking_Scroll
12:13:34.316	-0.72546524	3.562681	8.664881	0.012823283	0.017345518	0.008857545	-0.7438536	3.6778014	9.060399	Multitasking_Scroll
12:13:34.338	-0.72546524	3.562681	8.664881	0.012823283	0.017345518	0.008857545	-0.7438536	3.6778014	9.060399	Multitasking_Scroll
12:13:34.360	-0.72546524	3.562681	8.664881	0.012823283	0.017345518	0.008857545	-0.7438536	3.6778014	9.060399	Multitasking_Scroll
12:13:34.382	-0.7781393	3.562681	8.707977	-0.013443922	0.032006282	0.008246682	-0.7736321	3.6689978	9.061475	Multitasking_Scroll
12:13:34.404	-0.7781393	3.562681	8.707977	-0.013443922	0.032006282	0.008246682	-0.7736321	3.6689978	9.061475	Multitasking_Scroll
12:13:34.427	-0.7781393	3.562681	8.707977	-0.013443922	0.032006282	0.008246682	-0.7736321	3.6689978	9.061475	Multitasking_Scroll
12:13:34.449	-0.7781393	3.562681	8.707977	-0.013443922	0.032006282	0.008246682	-0.7736321	3.6689978	9.061475	Multitasking_Scroll
12:13:34.471	-0.7781393	3.562681	8.707977	-0.013443922	0.032006282	0.008246682	-0.7736321	3.6689978	9.061475	Multitasking_Scroll
12:13:34.497	-0.7781393	3.562681	8.707977	-0.013443922	0.032006282	0.008246682	-0.7736321	3.6689978	9.061475	Multitasking_Scroll
12:13:34.517	-0.7781393	3.562681	8.707977	-0.013443922	0.032006282	0.008246682	-0.7736321	3.6689978	9.061475	Multitasking_Scroll
12:13:34.539	-0.7781393	3.562681	8.707977	-0.013443922	0.032006282	0.008246682	-0.7736321	3.6689978	9.061475	Multitasking_Scroll
12:13:34.563	-0.7589851	3.5507095	8.454185	0.03725789	0.0039064833	0.0033597588	-0.77233315	3.6581528	9.065969	Multitasking_Scroll
12:13:34.584	-0.7589851	3.5507095	8.454185	0.03725789	0.0039064833	0.0033597588	-0.77233315	3.6581528	9.065969	Multitasking_Scroll
12:13:34.606	-0.7589851	3.5507095	8.454185	0.03725789	0.0039064833	0.0033597588	-0.77233315	3.6581528	9.065969	Multitasking_Scroll
12:13:34.628	-0.7589851	3.5507095	8.454185	0.03725789	0.0039064833	0.0033597588	-0.77233315	3.6581528	9.065969	Multitasking_Scroll
12:13:34.649	-0.7589851	3.5507095	8.454185	0.03725789	0.0039064833	0.0033597588	-0.77233315	3.6581528	9.065969	Multitasking_Scroll
12:13:34.670	-0.7589851	3.5507095	8.454185	0.03725789	0.0039064833	0.0033597588	-0.77233315	3.6581528	9.065969	Multitasking_Scroll
12:13:34.694	-0.7589851	3.5507095	8.454185	0.03725789	0.0039064833	0.0033597588	-0.77233315	3.6581528	9.065969	Multitasking_Scroll
12:13:34.727	-0.7589851	3.5507095	8.454185	0.03725789	0.0039064833	0.0033597588	-0.77233315	3.6581528	9.065969	Multitasking_Scroll
12:13:34.761	-0.7781393	3.4549387	8.784595	-0.13622783	0.007571675	0.011911872	-0.7170884	3.602517	9.092746	Multitasking_Scroll
12:13:34.794	-0.7781393	3.4549387	8.784595	-0.13622783	0.007571675	0.011911872	-0.7170884	3.602517	9.092746	Multitasking_Scroll
12:13:34.828	-0.7781393	3.4549387	8.784595	-0.13622783	0.007571675	0.011911872	-0.7170884	3.602517	9.092746	Multitasking_Scroll
12:13:34.861	-0.7781393	3.4549387	8.784595	-0.13622783	0.007571675	0.011911872	-0.7170884	3.602517	9.092746	Multitasking_Scroll
12:13:34.895	-0.7781393	3.4549387	8.784595	-0.13622783	0.007571675	0.011911872	-0.7170884	3.602517	9.092746	Multitasking_Scroll
12:13:34.916	-0.7781393	3.4549387	8.784595	-0.13622783	0.007571675	0.011911872	-0.7170884	3.602517	9.092746	Multitasking_Scroll
12:13:34.937	-0.7446195	3.4980354	8.830086	0.10323134	-0.0009804387	-0.0045814896	-0.71980876	3.624248	9.083892	Multitasking_Scroll
12:13:34.958	-0.7446195	3.4980354	8.830086	0.10323134	-0.0009804387	-0.0045814896	-0.71980876	3.624248	9.083892	Multitasking_Scroll
12:13:34.979	-0.7446195	3.4980354	8.830086	0.10323134	-0.0009804387	-0.0045814896	-0.71980876	3.624248	9.083892	Multitasking_Scroll
12:13:35.000	-0.7446195	3.4980354	8.830086	0.10323134	-0.0009804387	-0.0045814896	-0.71980876	3.624248	9.083892	Multitasking_Scroll
12:13:35.021	-0.7446195	3.4980354	8.830086	0.10323134	-0.0009804387	-0.0045814896	-0.71980876	3.624248	9.083892	Multitasking_Scroll
12:13:35.042	-0.7446195	3.4980354	8.830086	0.10323134	-0.0009804387	-0.0045814896	-0.71980876	3.624248	9.083892	Multitasking_Scroll
12:13:35.063	-0.7446195	3.4980354	8.830086	0.10323134	-0.0009804387	-0.0045814896	-0.71980876	3.624248	9.083892	Multitasking_Scroll
12:13:35.084	-0.7446195	3.4980354	8.830086	0.10323134	-0.0009804387	-0.0045814896	-0.71980876	3.624248	9.083892	Multitasking_Scroll
12:13:35.105	-0.6751855	3.493247	9.033599	-0.055593625	0.0014630222	0.00091629784	-0.7297575	3.651537	9.072161	Multitasking_Scroll
12:13:35.126	-0.6751855	3.493247	9.033599	-0.055593625	0.0014630222	0.00091629784	-0.7297575	3.651537	9.072161	Multitasking_Scroll
12:13:35.146	-0.6751855	3.493247	9.033599	-0.055593625	0.0014630222	0.00091629784	-0.7297575	3.651537	9.072161	Multitasking_Scroll
12:13:35.167	-0.6751855	3.493247	9.033599	-0.055593625	0.0014630222	0.00091629784	-0.7297575	3.651537	9.072161	Multitasking_Scroll
12:13:35.188	-0.6751855	3.493247	9.033599	-0.055593625	0.0014630222	0.00091629784	-0.7297575	3.651537	9.072161	Multitasking_Scroll
12:13:35.209	-0.6751855	3.493247	9.033599	-0.055593625	0.0014630222	0.00091629784	-0.7297575	3.651537	9.072161	Multitasking_Scroll
12:13:35.231	-0.6751855	3.493247	9.033599	-0.055593625	0.0014630222	0.00091629784	-0.7297575	3.651537	9.072161	Multitasking_Scroll
12:13:35.252	-0.6751855	3.493247	9.033599	-0.055593625	0.0014630222	0.00091629784	-0.7297575	3.651537	9.072161	Multitasking_Scroll
12:13:35.273	-0.6751855	3.493247	9.033599	-0.055593625	0.0014630222	0.00091629784	-0.7297575	3.651537	9.072161	Multitasking_Scroll
12:13:35.294	-0.68236834	3.5794408	8.691217	-0.0061135394	-0.012586879	0.011301007	-0.7332693	3.6730263	9.063198	Multitasking_Scroll
12:13:35.315	-0.68236834	3.5794408	8.691217	-0.0061135394	-0.012586879	0.011301007	-0.7332693	3.6730263	9.063198	Multitasking_Scroll
12:13:35.336	-0.68236834	3.5794408	8.691217	-0.0061135394	-0.012586879	0.011301007	-0.7332693	3.6730263	9.063198	Multitasking_Scroll
12:13:35.358	-0.68236834	3.5794408	8.691217	-0.0061135394	-0.012586879	0.011301007	-0.7332693	3.6730263	9.063198	Multitasking_Scroll
12:13:35.379	-0.68236834	3.5794408	8.691217	-0.0061135394	-0.012586879	0.011301007	-0.7332693	3.6730263	9.063198	Multitasking_Scroll
12:13:35.400	-0.68236834	3.5794408	8.691217	-0.0061135394	-0.012586879	0.011301007	-0.7332693	3.6730263	9.063198	Multitasking_Scroll
12:13:35.423	-0.68236834	3.5794408	8.691217	-0.0061135394	-0.012586879	0.011301007	-0.7332693	3.6730263	9.063198	Multitasking_Scroll
12:13:35.443	-0.68236834	3.5794408	8.691217	-0.0061135394	-0.012586879	0.011301007	-0.7332693	3.6730263	9.063198	Multitasking_Scroll
12:13:35.465	-0.7350424	3.5243726	8.794171	-0.020774305	0.014291192	0.0021380284	-0.73211133	3.667684	9.0654545	Multitasking_Scroll
12:13:35.487	-0.7350424	3.5243726	8.794171	-0.020774305	0.014291192	0.0021380284	-0.73211133	3.667684	9.0654545	Multitasking_Scroll
12:13:35.508	-0.7350424	3.5243726	8.794171	-0.020774305	0.014291192	0.0021380284	-0.73211133	3.667684	9.0654545	Multitasking_Scroll
12:13:35.529	-0.7350424	3.5243726	8.794171	-0.020774305	0.014291192	0.0021380284	-0.73211133	3.667684	9.0654545	Multitasking_Scroll
12:13:35.551	-0.7350424	3.5243726	8.794171	-0.020774305	0.014291192	0.0021380284	-0.73211133	3.667684	9.0654545	Multitasking_Scroll
12:13:35.574	-0.7350424	3.5243726	8.794171	-0.020774305	0.014291192	0.0021380284	-0.73211133	3.667684	9.0654545	Multitasking_Scroll
12:13:35.600	-0.7350424	3.5243726	8.794171	-0.020774305	0.014291192	0.0021380284	-0.73211133	3.667684	9.0654545	Multitasking_Scroll
12:13:35.622	-0.7350424	3.5243726	8.794171	-0.020774305	0.014291192	0.0021380284	-0.73211133	3.667684	9.0654545	Multitasking_Scroll
12:13:35.644	-0.75659084	3.5507095	8.961771	-0.08430429	0.025286766	0.024129177	-0.72758013	3.6668162	9.066172	Multitasking_Scroll
12:13:35.666	-0.75659084	3.5507095	8.961771	-0.08430429	0.025286766	0.024129177	-0.72758013	3.6668162	9.066172	Multitasking_Scroll
12:13:35.687	-0.75659084	3.5507095	8.961771	-0.08430429	0.025286766	0.024129177	-0.72758013	3.6668162	9.066172	Multitasking_Scroll
12:13:35.709	-0.75659084	3.5507095	8.961771	-0.08430429	0.025286766	0.024129177	-0.72758013	3.6668162	9.066172	Multitasking_Scroll
12:13:35.732	-0.75659084	3.5507095	8.961771	-0.08430429	0.025286766	0.024129177	-0.72758013	3.6668162	9.066172	Multitasking_Scroll
12:13:35.753	-0.75659084	3.5507095	8.961771	-0.08430429	0.025286766	0.024129177	-0.72758013	3.6668162	9.066172	Multitasking_Scroll
12:13:35.774	-0.75659084	3.5507095	8.961771	-0.08430429	0.025286766	0.024129177	-0.72758013	3.6668162	9.066172	Multitasking_Scroll
12:13:35.796	-0.75659084	3.5507095	8.961771	-0.08430429	0.025286766	0.024129177	-0.72758013	3.6668162	9.066172	Multitasking_Scroll
12:13:35.819	-0.75659084	3.5507095	8.961771	-0.08430429	0.025286766	0.024129177	-0.72758013	3.6668162	9.066172	Multitasking_Scroll
12:13:35.841	-0.723071	3.5698638	8.549955	0.03481443	0.013069462	0.0033597588	-0.71985185	3.6552877	9.071442	Multitasking_Scroll
12:13:35.864	-0.723071	3.5698638	8.549955	0.03481443	0.013069462	0.0033597588	-0.71985185	3.6552877	9.071442	Multitasking_Scroll
12:13:35.885	-0.723071	3.5698638	8.549955	0.03481443	0.013069462	0.0033597588	-0.71985185	3.6552877	9.071442	Multitasking_Scroll
12:13:35.906	-0.723071	3.5698638	8.549955	0.03481443	0.013069462	0.0033597588	-0.71985185	3.6552877	9.071442	Multitasking_Scroll
12:13:35.927	-0.723071	3.5698638	8.549955	0.03481443	0.013069462	0.0033597588	-0.71985185	3.6552877	9.071442	Multitasking_Scroll
12:13:35.948	-0.723071	3.5698638	8.549955	0.03481443	0.013069462	0.0033597588	-0.71985185	3.6552877	9.071442	Multitasking_Scroll
12:13:35.971	-0.723071	3.5698638	8.549955	0.03481443	0.013069462	0.0033597588	-0.71985185	3.6552877	9.071442	Multitasking_Scroll
12:13:35.994	-0.723071	3.5698638	8.549955	0.03481443	0.013069462	0.0033597588	-0.71985185	3.6552877	9.071442	Multitasking_Scroll
12:13:36.015	-0.723071	3.4549387	9.026416	-0.011000462	-0.0040347646	0.0064140847	-0.7397056	3.6409676	9.075603	Multitasking_Scroll
12:13:36.038	-0.723071	3.4549387	9.026416	-0.011000462	-0.0040347646	0.0064140847	-0.7397056	3.6409676	9.075603	Multitasking_Scroll
12:13:36.059	-0.723071	3.4549387	9.026416	-0.011000462	-0.0040347646	0.0064140847	-0.7397056	3.6409676	9.075603	Multitasking_Scroll
12:13:36.081	-0.723071	3.4549387	9.026416	-0.011000462	-0.0040347646	0.0064140847	-0.7397056	3.6409676	9.075603	Multitasking_Scroll
12:13:36.102	-0.723071	3.4549387	9.026416	-0.011000462	-0.0040347646	0.0064140847	-0.7397056	3.6409676	9.075603	Multitasking_Scroll
12:13:36.123	-0.723071	3.4549387	9.026416	-0.011000462	-0.0040347646	0.0064140847	-0.7397056	3.6409676	9.075603	Multitasking_Scroll
12:13:36.144	-0.723071	3.4549387	9.026416	-0.011000462	-0.0040347646	0.0064140847	-0.7397056	3.6409676	9.075603	Multitasking_Scroll
12:13:36.165	-0.723071	3.4549387	9.026416	-0.011000462	-0.0040347646	0.0064140847	-0.7397056	3.6409676	9.075603	Multitasking_Scroll
12:13:36.186	-0.72785956	3.4908526	8.696006	-0.059258815	0.01978898	0.0143553335	-0.7408042	3.647785	9.072775	Multitasking_Scroll
12:13:36.209	-0.72785956	3.4908526	8.696006	-0.059258815	0.01978898	0.0143553335	-0.7408042	3.647785	9.072775	Multitasking_Scroll
12:13:36.231	-0.72785956	3.4908526	8.696006	-0.059258815	0.01978898	0.0143553335	-0.7408042	3.647785	9.072775	Multitasking_Scroll
12:13:36.253	-0.72785956	3.4908526	8.696006	-0.059258815	0.01978898	0.0143553335	-0.7408042	3.647785	9.072775	Multitasking_Scroll
12:13:36.274	-0.72785956	3.4908526	8.696006	-0.059258815	0.01978898	0.0143553335	-0.7408042	3.647785	9.072775	Multitasking_Scroll
12:13:36.296	-0.72785956	3.4908526	8.696006	-0.059258815	0.01978898	0.0143553335	-0.7408042	3.647785	9.072775	Multitasking_Scroll
12:13:36.317	-0.72785956	3.4908526	8.696006	-0.059258815	0.01978898	0.0143553335	-0.7408042	3.647785	9.072775	Multitasking_Scroll
12:13:36.339	-0.72785956	3.4908526	8.696006	-0.059258815	0.01978898	0.0143553335	-0.7408042	3.647785	9.072775	Multitasking_Scroll
12:13:36.360	-0.72785956	3.4908526	8.696006	-0.059258815	0.01978898	0.0143553335	-0.7408042	3.647785	9.072775	Multitasking_Scroll
12:13:36.381	-0.7206767	3.5243726	8.523619	-0.020163441	0.017345518	0.019242257	-0.7321182	3.6415086	9.076001	Multitasking_Scroll
12:13:36.403	-0.7206767	3.5243726	8.523619	-0.020163441	0.017345518	0.019242257	-0.7321182	3.6415086	9.076001	Multitasking_Scroll
12:13:36.425	-0.7206767	3.5243726	8.523619	-0.020163441	0.017345518	0.019242257	-0.7321182	3.6415086	9.076001	Multitasking_Scroll
12:13:36.446	-0.7206767	3.5243726	8.523619	-0.020163441	0.017345518	0.019242257	-0.7321182	3.6415086	9.076001	Multitasking_Scroll
12:13:36.467	-0.7206767	3.5243726	8.523619	-0.020163441	0.017345518	0.019242257	-0.7321182	3.6415086	9.076001	Multitasking_Scroll
12:13:36.489	-0.7206767	3.5243726	8.523619	-0.020163441	0.017345518	0.019242257	-0.7321182	3.6415086	9.076001	Multitasking_Scroll
12:13:36.510	-0.7206767	3.5243726	8.523619	-0.020163441	0.017345518	0.019242257	-0.7321182	3.6415086	9.076001	Multitasking_Scroll
12:13:36.531	-0.7206767	3.5243726	8.523619	-0.020163441	0.017345518	0.019242257	-0.7321182	3.6415086	9.076001	Multitasking_Scroll
12:13:36.554	-0.723071	3.5435266	8.739103	0.0653577	-0.010754283	0.0021380284	-0.73595357	3.6214178	9.083726	Multitasking_Scroll
12:13:36.576	-0.723071	3.5435266	8.739103	0.0653577	-0.010754283	0.0021380284	-0.73595357	3.6214178	9.083726	Multitasking_Scroll
12:13:36.597	-0.723071	3.5435266	8.739103	0.0653577	-0.010754283	0.0021380284	-0.73595357	3.6214178	9.083726	Multitasking_Scroll
12:13:36.618	-0.723071	3.5435266	8.739103	0.0653577	-0.010754283	0.0021380284	-0.73595357	3.6214178	9.083726	Multitasking_Scroll
12:13:36.639	-0.723071	3.5435266	8.739103	0.0653577	-0.010754283	0.0021380284	-0.73595357	3.6214178	9.083726	Multitasking_Scroll
12:13:36.661	-0.723071	3.5435266	8.739103	0.0653577	-0.010754283	0.0021380284	-0.73595357	3.6214178	9.083726	Multitasking_Scroll
12:13:36.683	-0.723071	3.5435266	8.739103	0.0653577	-0.010754283	0.0021380284	-0.73595357	3.6214178	9.083726	Multitasking_Scroll
12:13:36.704	-0.723071	3.5435266	8.739103	0.0653577	-0.010754283	0.0021380284	-0.73595357	3.6214178	9.083726	Multitasking_Scroll
12:13:36.726	-0.69912827	3.4836698	8.791777	-0.0067244046	0.03383888	-0.0045814896	-0.7412455	3.6123474	9.086906	Multitasking_Scroll
12:13:36.747	-0.69912827	3.4836698	8.791777	-0.0067244046	0.03383888	-0.0045814896	-0.7412455	3.6123474	9.086906	Multitasking_Scroll
12:13:36.768	-0.69912827	3.4836698	8.791777	-0.0067244046	0.03383888	-0.0045814896	-0.7412455	3.6123474	9.086906	Multitasking_Scroll
12:13:36.791	-0.69912827	3.4836698	8.791777	-0.0067244046	0.03383888	-0.0045814896	-0.7412455	3.6123474	9.086906	Multitasking_Scroll
12:13:36.813	-0.69912827	3.4836698	8.791777	-0.0067244046	0.03383888	-0.0045814896	-0.7412455	3.6123474	9.086906	Multitasking_Scroll
12:13:36.834	-0.69912827	3.4836698	8.791777	-0.0067244046	0.03383888	-0.0045814896	-0.7412455	3.6123474	9.086906	Multitasking_Scroll
12:13:36.855	-0.69912827	3.4836698	8.791777	-0.0067244046	0.03383888	-0.0045814896	-0.7412455	3.6123474	9.086906	Multitasking_Scroll
12:13:36.887	-0.69912827	3.4836698	8.791777	-0.0067244046	0.03383888	-0.0045814896	-0.7412455	3.6123474	9.086906	Multitasking_Scroll
12:13:36.921	-0.749408	3.5004299	8.56911	-0.023828633	-0.001591304	0.016798794	-0.70470953	3.591779	9.09796	Multitasking_Scroll
12:13:36.955	-0.749408	3.5004299	8.56911	-0.023828633	-0.001591304	0.016798794	-0.70470953	3.591779	9.09796	Multitasking_Scroll
12:13:36.988	-0.749408	3.5004299	8.56911	-0.023828633	-0.001591304	0.016798794	-0.70470953	3.591779	9.09796	Multitasking_Scroll
12:13:37.022	-0.749408	3.5004299	8.56911	-0.023828633	-0.001591304	0.016798794	-0.70470953	3.591779	9.09796	Multitasking_Scroll
12:13:37.055	-0.749408	3.5004299	8.56911	-0.023828633	-0.001591304	0.016798794	-0.70470953	3.591779	9.09796	Multitasking_Scroll
12:13:37.076	-0.749408	3.5004299	8.56911	-0.023828633	-0.001591304	0.016798794	-0.70470953	3.591779	9.09796	Multitasking_Scroll
12:13:37.097	-0.68236834	3.4812756	8.638543	-0.080028236	0.03139542	0.022296581	-0.6673194	3.6079018	9.0943985	Multitasking_Scroll
12:13:37.118	-0.68236834	3.4812756	8.638543	-0.080028236	0.03139542	0.022296581	-0.6673194	3.6079018	9.0943985	Multitasking_Scroll
12:13:37.139	-0.68236834	3.4812756	8.638543	-0.080028236	0.03139542	0.022296581	-0.6673194	3.6079018	9.0943985	Multitasking_Scroll
12:13:37.159	-0.68236834	3.4812756	8.638543	-0.080028236	0.03139542	0.022296581	-0.6673194	3.6079018	9.0943985	Multitasking_Scroll
12:13:37.180	-0.68236834	3.4812756	8.638543	-0.080028236	0.03139542	0.022296581	-0.6673194	3.6079018	9.0943985	Multitasking_Scroll
12:13:37.201	-0.68236834	3.4812756	8.638543	-0.080028236	0.03139542	0.022296581	-0.6673194	3.6079018	9.0943985	Multitasking_Scroll
12:13:37.222	-0.68236834	3.4812756	8.638543	-0.080028236	0.03139542	0.022296581	-0.6673194	3.6079018	9.0943985	Multitasking_Scroll
12:13:37.243	-0.68236834	3.4812756	8.638543	-0.080028236	0.03139542	0.022296581	-0.6673194	3.6079018	9.0943985	Multitasking_Scroll
12:13:37.264	-0.7541966	3.5985951	8.45179	0.10323134	0.034449745	-0.0027488936	-0.684292	3.601325	9.095745	Multitasking_Scroll
12:13:37.285	-0.7541966	3.5985951	8.45179	0.10323134	0.034449745	-0.0027488936	-0.684292	3.601325	9.095745	Multitasking_Scroll
12:13:37.306	-0.7541966	3.5985951	8.45179	0.10323134	0.034449745	-0.0027488936	-0.684292	3.601325	9.095745	Multitasking_Scroll
12:13:37.327	-0.7541966	3.5985951	8.45179	0.10323134	0.034449745	-0.0027488936	-0.684292	3.601325	9.095745	Multitasking_Scroll
12:13:37.348	-0.7541966	3.5985951	8.45179	0.10323134	0.034449745	-0.0027488936	-0.684292	3.601325	9.095745	Multitasking_Scroll
12:13:37.368	-0.7541966	3.5985951	8.45179	0.10323134	0.034449745	-0.0027488936	-0.684292	3.601325	9.095745	Multitasking_Scroll
12:13:37.390	-0.7541966	3.5985951	8.45179	0.10323134	0.034449745	-0.0027488936	-0.684292	3.601325	9.095745	Multitasking_Scroll
12:13:37.412	-0.7541966	3.5985951	8.45179	0.10323134	0.034449745	-0.0027488936	-0.684292	3.601325	9.095745	Multitasking_Scroll
12:13:37.433	-0.7541966	3.5985951	8.45179	0.10323134	0.034449745	-0.0027488936	-0.684292	3.601325	9.095745	Multitasking_Scroll
12:13:37.454	-0.7805336	3.407053	8.796566	-0.073308714	0.043001857	0.013133603	-0.7223625	3.615027	9.087361	Multitasking_Scroll
12:13:37.478	-0.7805336	3.407053	8.796566	-0.073308714	0.043001857	0.013133603	-0.7223625	3.615027	9.087361	Multitasking_Scroll
12:13:37.500	-0.7805336	3.407053	8.796566	-0.073308714	0.043001857	0.013133603	-0.7223625	3.615027	9.087361	Multitasking_Scroll
12:13:37.522	-0.7805336	3.407053	8.796566	-0.073308714	0.043001857	0.013133603	-0.7223625	3.615027	9.087361	Multitasking_Scroll
12:13:37.543	-0.7805336	3.407053	8.796566	-0.073308714	0.043001857	0.013133603	-0.7223625	3.615027	9.087361	Multitasking_Scroll
12:13:37.565	-0.7805336	3.407053	8.796566	-0.073308714	0.043001857	0.013133603	-0.7223625	3.615027	9.087361	Multitasking_Scroll
12:13:37.586	-0.7805336	3.407053	8.796566	-0.073308714	0.043001857	0.013133603	-0.7223625	3.615027	9.087361	Multitasking_Scroll
12:13:37.609	-0.7805336	3.407053	8.796566	-0.073308714	0.043001857	0.013133603	-0.7223625	3.615027	9.087361	Multitasking_Scroll
12:13:37.630	-0.7110996	3.5171897	8.391933	0.0012168436	0.05705176	0.014966199	-0.7272208	3.6128957	9.087822	Multitasking_Scroll
12:13:37.651	-0.7110996	3.5171897	8.391933	0.0012168436	0.05705176	0.014966199	-0.7272208	3.6128957	9.087822	Multitasking_Scroll
12:13:37.672	-0.7110996	3.5171897	8.391933	0.0012168436	0.05705176	0.014966199	-0.7272208	3.6128957	9.087822	Multitasking_Scroll
12:13:37.694	-0.7110996	3.5171897	8.391933	0.0012168436	0.05705176	0.014966199	-0.7272208	3.6128957	9.087822	Multitasking_Scroll
12:13:37.715	-0.7110996	3.5171897	8.391933	0.0012168436	0.05705176	0.014966199	-0.7272208	3.6128957	9.087822	Multitasking_Scroll
12:13:37.736	-0.7110996	3.5171897	8.391933	0.0012168436	0.05705176	0.014966199	-0.7272208	3.6128957	9.087822	Multitasking_Scroll
12:13:37.760	-0.7110996	3.5171897	8.391933	0.0012168436	0.05705176	0.014966199	-0.7272208	3.6128957	9.087822	Multitasking_Scroll
12:13:37.781	-0.7110996	3.5171897	8.391933	0.0012168436	0.05705176	0.014966199	-0.7272208	3.6128957	9.087822	Multitasking_Scroll
12:13:37.803	-0.7709565	3.4357843	8.897125	0.018321069	-0.025415048	0.0027488936	-0.74981093	3.586789	9.096322	Multitasking_Scroll
12:13:37.826	-0.7709565	3.4357843	8.897125	0.018321069	-0.025415048	0.0027488936	-0.74981093	3.586789	9.096322	Multitasking_Scroll
12:13:37.847	-0.7709565	3.4357843	8.897125	0.018321069	-0.025415048	0.0027488936	-0.74981093	3.586789	9.096322	Multitasking_Scroll
12:13:37.870	-0.7709565	3.4357843	8.897125	0.018321069	-0.025415048	0.0027488936	-0.74981093	3.586789	9.096322	Multitasking_Scroll
12:13:37.893	-0.7709565	3.4357843	8.897125	0.018321069	-0.025415048	0.0027488936	-0.74981093	3.586789	9.096322	Multitasking_Scroll
12:13:37.915	-0.7709565	3.4357843	8.897125	0.018321069	-0.025415048	0.0027488936	-0.74981093	3.586789	9.096322	Multitasking_Scroll
12:13:37.937	-0.7709565	3.4357843	8.897125	0.018321069	-0.025415048	0.0027488936	-0.74981093	3.586789	9.096322	Multitasking_Scroll
12:13:37.960	-0.7709565	3.4357843	8.897125	0.018321069	-0.025415048	0.0027488936	-0.74981093	3.586789	9.096322	Multitasking_Scroll
12:13:37.982	-0.7134939	3.4549387	9.091062	-0.026882958	-0.0455736	0.0015271632	-0.74208856	3.5770235	9.100801	Multitasking_Scroll
12:13:38.003	-0.7134939	3.4549387	9.091062	-0.026882958	-0.0455736	0.0015271632	-0.74208856	3.5770235	9.100801	Multitasking_Scroll
12:13:38.024	-0.7134939	3.4549387	9.091062	-0.026882958	-0.0455736	0.0015271632	-0.74208856	3.5770235	9.100801	Multitasking_Scroll
12:13:38.045	-0.7134939	3.4549387	9.091062	-0.026882958	-0.0455736	0.0015271632	-0.74208856	3.5770235	9.100801	Multitasking_Scroll
12:13:38.067	-0.7134939	3.4549387	9.091062	-0.026882958	-0.0455736	0.0015271632	-0.74208856	3.5770235	9.100801	Multitasking_Scroll
12:13:38.089	-0.7134939	3.4549387	9.091062	-0.026882958	-0.0455736	0.0015271632	-0.74208856	3.5770235	9.100801	Multitasking_Scroll
12:13:38.111	-0.7134939	3.4549387	9.091062	-0.026882958	-0.0455736	0.0015271632	-0.74208856	3.5770235	9.100801	Multitasking_Scroll
12:13:38.133	-0.7134939	3.4549387	9.091062	-0.026882958	-0.0455736	0.0015271632	-0.74208856	3.5770235	9.100801	Multitasking_Scroll
12:13:38.154	-0.7134939	3.4549387	9.091062	-0.026882958	-0.0455736	0.0015271632	-0.74208856	3.5770235	9.100801	Multitasking_Scroll
12:13:38.175	-0.7302538	3.397476	8.885154	-0.03421334	-0.015030339	0.015577064	-0.7482181	3.5850828	9.097127	Multitasking_Scroll
12:13:38.197	-0.7302538	3.397476	8.885154	-0.03421334	-0.015030339	0.015577064	-0.7482181	3.5850828	9.097127	Multitasking_Scroll
12:13:38.218	-0.7302538	3.397476	8.885154	-0.03421334	-0.015030339	0.015577064	-0.7482181	3.5850828	9.097127	Multitasking_Scroll
12:13:38.240	-0.7302538	3.397476	8.885154	-0.03421334	-0.015030339	0.015577064	-0.7482181	3.5850828	9.097127	Multitasking_Scroll
12:13:38.262	-0.7302538	3.397476	8.885154	-0.03421334	-0.015030339	0.015577064	-0.7482181	3.5850828	9.097127	Multitasking_Scroll
12:13:38.283	-0.7302538	3.397476	8.885154	-0.03421334	-0.015030339	0.015577064	-0.7482181	3.5850828	9.097127	Multitasking_Scroll
12:13:38.304	-0.7302538	3.397476	8.885154	-0.03421334	-0.015030339	0.015577064	-0.7482181	3.5850828	9.097127	Multitasking_Scroll
12:13:38.325	-0.7302538	3.397476	8.885154	-0.03421334	-0.015030339	0.015577064	-0.7482181	3.5850828	9.097127	Multitasking_Scroll
12:13:38.346	-0.71588814	3.459727	8.758257	0.0061037657	-0.021749858	-0.0064140847	-0.67871106	3.5806267	9.104331	Multitasking_Scroll
12:13:38.367	-0.71588814	3.459727	8.758257	0.0061037657	-0.021749858	-0.0064140847	-0.67871106	3.5806267	9.104331	Multitasking_Scroll
12:13:38.388	-0.71588814	3.459727	8.758257	0.0061037657	-0.021749858	-0.0064140847	-0.67871106	3.5806267	9.104331	Multitasking_Scroll
12:13:38.409	-0.71588814	3.459727	8.758257	0.0061037657	-0.021749858	-0.0064140847	-0.67871106	3.5806267	9.104331	Multitasking_Scroll
12:13:38.430	-0.71588814	3.459727	8.758257	0.0061037657	-0.021749858	-0.0064140847	-0.67871106	3.5806267	9.104331	Multitasking_Scroll
12:13:38.452	-0.71588814	3.459727	8.758257	0.0061037657	-0.021749858	-0.0064140847	-0.67871106	3.5806267	9.104331	Multitasking_Scroll
12:13:38.473	-0.71588814	3.459727	8.758257	0.0061037657	-0.021749858	-0.0064140847	-0.67871106	3.5806267	9.104331	Multitasking_Scroll
12:13:38.495	-0.71588814	3.459727	8.758257	0.0061037657	-0.021749858	-0.0064140847	-0.67871106	3.5806267	9.104331	Multitasking_Scroll
12:13:38.516	-0.71588814	3.459727	8.758257	0.0061037657	-0.021749858	-0.0064140847	-0.67871106	3.5806267	9.104331	Multitasking_Scroll
12:13:38.537	-0.6153286	3.4381785	9.201198	-0.0647566	-0.02908024	0.027183505	-0.6306541	3.539397	9.123887	Multitasking_Scroll
12:13:38.558	-0.6153286	3.4381785	9.201198	-0.0647566	-0.02908024	0.027183505	-0.6306541	3.539397	9.123887	Multitasking_Scroll
12:13:38.580	-0.6153286	3.4381785	9.201198	-0.0647566	-0.02908024	0.027183505	-0.6306541	3.539397	9.123887	Multitasking_Scroll
12:13:38.601	-0.6153286	3.4381785	9.201198	-0.0647566	-0.02908024	0.027183505	-0.6306541	3.539397	9.123887	Multitasking_Scroll
12:13:38.622	-0.6153286	3.4381785	9.201198	-0.0647566	-0.02908024	0.027183505	-0.6306541	3.539397	9.123887	Multitasking_Scroll
12:13:38.643	-0.6153286	3.4381785	9.201198	-0.0647566	-0.02908024	0.027183505	-0.6306541	3.539397	9.123887	Multitasking_Scroll
12:13:38.664	-0.6153286	3.4381785	9.201198	-0.0647566	-0.02908024	0.027183505	-0.6306541	3.539397	9.123887	Multitasking_Scroll
12:13:38.696	-0.6153286	3.4381785	9.201198	-0.0647566	-0.02908024	0.027183505	-0.6306541	3.539397	9.123887	Multitasking_Scroll
12:13:38.729	-0.64166564	3.407053	8.9186735	-0.0079461355	-0.051071387	0.016798794	-0.6160187	3.524041	9.130829	Multitasking_Scroll
12:13:38.763	-0.64166564	3.407053	8.9186735	-0.0079461355	-0.051071387	0.016798794	-0.6160187	3.524041	9.130829	Multitasking_Scroll
12:13:38.798	-0.64166564	3.407053	8.9186735	-0.0079461355	-0.051071387	0.016798794	-0.6160187	3.524041	9.130829	Multitasking_Scroll
12:13:38.833	-0.64166564	3.407053	8.9186735	-0.0079461355	-0.051071387	0.016798794	-0.6160187	3.524041	9.130829	Multitasking_Scroll
12:13:38.865	-0.64166564	3.407053	8.9186735	-0.0079461355	-0.051071387	0.016798794	-0.6160187	3.524041	9.130829	Multitasking_Scroll
12:13:38.899	-0.6344828	3.4214187	8.791777	0.083683655	-0.00036957348	0.010079276	-0.58766943	3.5408726	9.1261835	Multitasking_Scroll
12:13:38.933	-0.6344828	3.4214187	8.791777	0.083683655	-0.00036957348	0.010079276	-0.58766943	3.5408726	9.1261835	Multitasking_Scroll
12:13:38.956	-0.6344828	3.4214187	8.791777	0.083683655	-0.00036957348	0.010079276	-0.58766943	3.5408726	9.1261835	Multitasking_Scroll
12:13:38.979	-0.6344828	3.4214187	8.791777	0.083683655	-0.00036957348	0.010079276	-0.58766943	3.5408726	9.1261835	Multitasking_Scroll
12:13:39.003	-0.6344828	3.4214187	8.791777	0.083683655	-0.00036957348	0.010079276	-0.58766943	3.5408726	9.1261835	Multitasking_Scroll
12:13:39.026	-0.6344828	3.4214187	8.791777	0.083683655	-0.00036957348	0.010079276	-0.58766943	3.5408726	9.1261835	Multitasking_Scroll
12:13:39.049	-0.6344828	3.4214187	8.791777	0.083683655	-0.00036957348	0.010079276	-0.58766943	3.5408726	9.1261835	Multitasking_Scroll
12:13:39.071	-0.5650489	3.502824	8.818114	0.02504059	0.008793405	-0.010079276	-0.56394875	3.5874074	9.109492	Multitasking_Scroll
12:13:39.093	-0.5650489	3.502824	8.818114	0.02504059	0.008793405	-0.010079276	-0.56394875	3.5874074	9.109492	Multitasking_Scroll
12:13:39.114	-0.5650489	3.502824	8.818114	0.02504059	0.008793405	-0.010079276	-0.56394875	3.5874074	9.109492	Multitasking_Scroll
12:13:39.135	-0.5650489	3.502824	8.818114	0.02504059	0.008793405	-0.010079276	-0.56394875	3.5874074	9.109492	Multitasking_Scroll
12:13:39.156	-0.5650489	3.502824	8.818114	0.02504059	0.008793405	-0.010079276	-0.56394875	3.5874074	9.109492	Multitasking_Scroll
12:13:39.176	-0.5650489	3.502824	8.818114	0.02504059	0.008793405	-0.010079276	-0.56394875	3.5874074	9.109492	Multitasking_Scroll
12:13:39.199	-0.5650489	3.502824	8.818114	0.02504059	0.008793405	-0.010079276	-0.56394875	3.5874074	9.109492	Multitasking_Scroll
12:13:39.220	-0.5650489	3.502824	8.818114	0.02504059	0.008793405	-0.010079276	-0.56394875	3.5874074	9.109492	Multitasking_Scroll
12:13:39.241	-0.6488485	3.4956412	9.012051	-0.034824207	0.003295618	-0.0027488936	-0.6388814	3.6273875	9.088688	Multitasking_Scroll
12:13:39.262	-0.6488485	3.4956412	9.012051	-0.034824207	0.003295618	-0.0027488936	-0.6388814	3.6273875	9.088688	Multitasking_Scroll
12:13:39.283	-0.6488485	3.4956412	9.012051	-0.034824207	0.003295618	-0.0027488936	-0.6388814	3.6273875	9.088688	Multitasking_Scroll
12:13:39.304	-0.6488485	3.4956412	9.012051	-0.034824207	0.003295618	-0.0027488936	-0.6388814	3.6273875	9.088688	Multitasking_Scroll
12:13:39.325	-0.6488485	3.4956412	9.012051	-0.034824207	0.003295618	-0.0027488936	-0.6388814	3.6273875	9.088688	Multitasking_Scroll
12:13:39.347	-0.6488485	3.4956412	9.012051	-0.034824207	0.003295618	-0.0027488936	-0.6388814	3.6273875	9.088688	Multitasking_Scroll
12:13:39.369	-0.6488485	3.4956412	9.012051	-0.034824207	0.003295618	-0.0027488936	-0.6388814	3.6273875	9.088688	Multitasking_Scroll
12:13:39.391	-0.6488485	3.4956412	9.012051	-0.034824207	0.003295618	-0.0027488936	-0.6388814	3.6273875	9.088688	Multitasking_Scroll
12:13:39.412	-0.6488485	3.4956412	9.012051	-0.034824207	0.003295618	-0.0027488936	-0.6388814	3.6273875	9.088688	Multitasking_Scroll
12:13:39.434	-0.68236834	3.572258	8.669669	0.023207992	0.051553976	0.00091629784	-0.6571629	3.6502416	9.078229	Multitasking_Scroll
12:13:39.455	-0.68236834	3.572258	8.669669	0.023207992	0.051553976	0.00091629784	-0.6571629	3.6502416	9.078229	Multitasking_Scroll
12:13:39.477	-0.68236834	3.572258	8.669669	0.023207992	0.051553976	0.00091629784	-0.6571629	3.6502416	9.078229	Multitasking_Scroll
12:13:39.498	-0.68236834	3.572258	8.669669	0.023207992	0.051553976	0.00091629784	-0.6571629	3.6502416	9.078229	Multitasking_Scroll
12:13:39.519	-0.68236834	3.572258	8.669669	0.023207992	0.051553976	0.00091629784	-0.6571629	3.6502416	9.078229	Multitasking_Scroll
12:13:39.541	-0.68236834	3.572258	8.669669	0.023207992	0.051553976	0.00091629784	-0.6571629	3.6502416	9.078229	Multitasking_Scroll
12:13:39.562	-0.68236834	3.572258	8.669669	0.023207992	0.051553976	0.00091629784	-0.6571629	3.6502416	9.078229	Multitasking_Scroll
12:13:39.584	-0.68236834	3.572258	8.669669	0.023207992	0.051553976	0.00091629784	-0.6571629	3.6502416	9.078229	Multitasking_Scroll
12:13:39.605	-0.7110996	3.5650752	8.605023	0.009768957	-0.0022021693	0.0021380284	-0.67070013	3.6766012	9.066593	Multitasking_Scroll
12:13:39.626	-0.7110996	3.5650752	8.605023	0.009768957	-0.0022021693	0.0021380284	-0.67070013	3.6766012	9.066593	Multitasking_Scroll
12:13:39.647	-0.7110996	3.5650752	8.605023	0.009768957	-0.0022021693	0.0021380284	-0.67070013	3.6766012	9.066593	Multitasking_Scroll
12:13:39.668	-0.7110996	3.5650752	8.605023	0.009768957	-0.0022021693	0.0021380284	-0.67070013	3.6766012	9.066593	Multitasking_Scroll
12:13:39.689	-0.7110996	3.5650752	8.605023	0.009768957	-0.0022021693	0.0021380284	-0.67070013	3.6766012	9.066593	Multitasking_Scroll
12:13:39.710	-0.7110996	3.5650752	8.605023	0.009768957	-0.0022021693	0.0021380284	-0.67070013	3.6766012	9.066593	Multitasking_Scroll
12:13:39.731	-0.7110996	3.5650752	8.605023	0.009768957	-0.0022021693	0.0021380284	-0.67070013	3.6766012	9.066593	Multitasking_Scroll
12:13:39.753	-0.7110996	3.5650752	8.605023	0.009768957	-0.0022021693	0.0021380284	-0.67070013	3.6766012	9.066593	Multitasking_Scroll
12:13:39.774	-0.7110996	3.5650752	8.605023	0.009768957	-0.0022021693	0.0021380284	-0.67070013	3.6766012	9.066593	Multitasking_Scroll
12:13:39.795	-0.68715686	3.5746522	8.676852	0.009768957	-0.010754283	0.0106901415	-0.6804994	3.6801317	9.06443	Multitasking_Scroll
12:13:39.819	-0.68715686	3.5746522	8.676852	0.009768957	-0.010754283	0.0106901415	-0.6804994	3.6801317	9.06443	Multitasking_Scroll
12:13:39.844	-0.68715686	3.5746522	8.676852	0.009768957	-0.010754283	0.0106901415	-0.6804994	3.6801317	9.06443	Multitasking_Scroll
12:13:39.866	-0.68715686	3.5746522	8.676852	0.009768957	-0.010754283	0.0106901415	-0.6804994	3.6801317	9.06443	Multitasking_Scroll
12:13:39.887	-0.68715686	3.5746522	8.676852	0.009768957	-0.010754283	0.0106901415	-0.6804994	3.6801317	9.06443	Multitasking_Scroll
12:13:39.909	-0.68715686	3.5746522	8.676852	0.009768957	-0.010754283	0.0106901415	-0.6804994	3.6801317	9.06443	Multitasking_Scroll
12:13:39.930	-0.68715686	3.5746522	8.676852	0.009768957	-0.010754283	0.0106901415	-0.6804994	3.6801317	9.06443	Multitasking_Scroll
12:13:39.953	-0.68715686	3.5746522	8.676852	0.009768957	-0.010754283	0.0106901415	-0.6804994	3.6801317	9.06443	Multitasking_Scroll
12:13:39.974	-0.7110996	3.615355	8.684034	-0.017719978	-0.038854085	0.015577064	-0.679003	3.6974332	9.057499	Multitasking_Scroll
12:13:39.995	-0.7110996	3.615355	8.684034	-0.017719978	-0.038854085	0.015577064	-0.679003	3.6974332	9.057499	Multitasking_Scroll
12:13:40.016	-0.7110996	3.615355	8.684034	-0.017719978	-0.038854085	0.015577064	-0.679003	3.6974332	9.057499	Multitasking_Scroll
12:13:40.037	-0.7110996	3.615355	8.684034	-0.017719978	-0.038854085	0.015577064	-0.679003	3.6974332	9.057499	Multitasking_Scroll
12:13:40.058	-0.7110996	3.615355	8.684034	-0.017719978	-0.038854085	0.015577064	-0.679003	3.6974332	9.057499	Multitasking_Scroll
12:13:40.080	-0.7110996	3.615355	8.684034	-0.017719978	-0.038854085	0.015577064	-0.679003	3.6974332	9.057499	Multitasking_Scroll
12:13:40.104	-0.7110996	3.615355	8.684034	-0.017719978	-0.038854085	0.015577064	-0.679003	3.6974332	9.057499	Multitasking_Scroll
12:13:40.125	-0.7110996	3.615355	8.684034	-0.017719978	-0.038854085	0.015577064	-0.679003	3.6974332	9.057499	Multitasking_Scroll
12:13:40.146	-0.6703969	3.5770466	8.842057	0.021986261	-0.0040347646	-0.00091629784	-0.6651956	3.6968675	9.058756	Multitasking_Scroll
12:13:40.168	-0.6703969	3.5770466	8.842057	0.021986261	-0.0040347646	-0.00091629784	-0.6651956	3.6968675	9.058756	Multitasking_Scroll
12:13:40.191	-0.6703969	3.5770466	8.842057	0.021986261	-0.0040347646	-0.00091629784	-0.6651956	3.6968675	9.058756	Multitasking_Scroll
12:13:40.212	-0.6703969	3.5770466	8.842057	0.021986261	-0.0040347646	-0.00091629784	-0.6651956	3.6968675	9.058756	Multitasking_Scroll
12:13:40.233	-0.6703969	3.5770466	8.842057	0.021986261	-0.0040347646	-0.00091629784	-0.6651956	3.6968675	9.058756	Multitasking_Scroll
12:13:40.254	-0.6703969	3.5770466	8.842057	0.021986261	-0.0040347646	-0.00091629784	-0.6651956	3.6968675	9.058756	Multitasking_Scroll
12:13:40.275	-0.6703969	3.5770466	8.842057	0.021986261	-0.0040347646	-0.00091629784	-0.6651956	3.6968675	9.058756	Multitasking_Scroll
12:13:40.297	-0.6703969	3.5770466	8.842057	0.021986261	-0.0040347646	-0.00091629784	-0.6651956	3.6968675	9.058756	Multitasking_Scroll
12:13:40.322	-0.6943397	3.6129606	8.873182	-0.003059213	-0.00036957348	0.00580322	-0.664439	3.7045784	9.05566	Multitasking_Scroll
12:13:40.343	-0.6943397	3.6129606	8.873182	-0.003059213	-0.00036957348	0.00580322	-0.664439	3.7045784	9.05566	Multitasking_Scroll
12:13:40.364	-0.6943397	3.6129606	8.873182	-0.003059213	-0.00036957348	0.00580322	-0.664439	3.7045784	9.05566	Multitasking_Scroll
12:13:40.387	-0.6943397	3.6129606	8.873182	-0.003059213	-0.00036957348	0.00580322	-0.664439	3.7045784	9.05566	Multitasking_Scroll
12:13:40.408	-0.6943397	3.6129606	8.873182	-0.003059213	-0.00036957348	0.00580322	-0.664439	3.7045784	9.05566	Multitasking_Scroll
12:13:40.430	-0.6943397	3.6129606	8.873182	-0.003059213	-0.00036957348	0.00580322	-0.664439	3.7045784	9.05566	Multitasking_Scroll
12:13:40.451	-0.6943397	3.6129606	8.873182	-0.003059213	-0.00036957348	0.00580322	-0.664439	3.7045784	9.05566	Multitasking_Scroll
12:13:40.472	-0.6943397	3.6129606	8.873182	-0.003059213	-0.00036957348	0.00580322	-0.664439	3.7045784	9.05566	Multitasking_Scroll
12:13:40.493	-0.6943397	3.6129606	8.873182	-0.003059213	-0.00036957348	0.00580322	-0.664439	3.7045784	9.05566	Multitasking_Scroll
12:13:40.515	-0.56744313	3.5578923	8.655303	0.032981835	0.0014630222	0.00580322	-0.65895885	3.7236423	9.048238	Multitasking_Scroll
12:13:40.538	-0.56744313	3.5578923	8.655303	0.032981835	0.0014630222	0.00580322	-0.65895885	3.7236423	9.048238	Multitasking_Scroll
12:13:40.559	-0.56744313	3.5578923	8.655303	0.032981835	0.0014630222	0.00580322	-0.65895885	3.7236423	9.048238	Multitasking_Scroll
12:13:40.581	-0.56744313	3.5578923	8.655303	0.032981835	0.0014630222	0.00580322	-0.65895885	3.7236423	9.048238	Multitasking_Scroll
12:13:40.603	-0.56744313	3.5578923	8.655303	0.032981835	0.0014630222	0.00580322	-0.65895885	3.7236423	9.048238	Multitasking_Scroll
12:13:40.626	-0.56744313	3.5578923	8.655303	0.032981835	0.0014630222	0.00580322	-0.65895885	3.7236423	9.048238	Multitasking_Scroll
12:13:40.647	-0.56744313	3.5578923	8.655303	0.032981835	0.0014630222	0.00580322	-0.65895885	3.7236423	9.048238	Multitasking_Scroll
12:13:40.668	-0.56744313	3.5578923	8.655303	0.032981835	0.0014630222	0.00580322	-0.65895885	3.7236423	9.048238	Multitasking_Scroll
12:13:40.689	-0.24421602	3.3831103	7.7957587	-0.102019385	0.09370367	0.0045814896	-0.66162574	3.6973917	9.058803	Multitasking_Scroll
12:13:40.710	-0.24421602	3.3831103	7.7957587	-0.102019385	0.09370367	0.0045814896	-0.66162574	3.6973917	9.058803	Multitasking_Scroll
12:13:40.733	-0.24421602	3.3831103	7.7957587	-0.102019385	0.09370367	0.0045814896	-0.66162574	3.6973917	9.058803	Multitasking_Scroll
12:13:40.756	-0.24421602	3.3831103	7.7957587	-0.102019385	0.09370367	0.0045814896	-0.66162574	3.6973917	9.058803	Multitasking_Scroll
12:13:40.788	-0.24421602	3.3831103	7.7957587	-0.102019385	0.09370367	0.0045814896	-0.66162574	3.6973917	9.058803	Multitasking_Scroll
12:13:40.822	-0.24421602	3.3831103	7.7957587	-0.102019385	0.09370367	0.0045814896	-0.66162574	3.6973917	9.058803	Multitasking_Scroll
12:13:40.855	-0.24421602	3.3831103	7.7957587	-0.102019385	0.09370367	0.0045814896	-0.66162574	3.6973917	9.058803	Multitasking_Scroll
12:13:40.889	-0.7326481	3.4645157	8.947405	-0.14600168	0.014291192	0.030848695	-0.64886475	3.6294928	9.08714	Multitasking_Scroll
12:13:40.922	-0.7326481	3.4645157	8.947405	-0.14600168	0.014291192	0.030848695	-0.64886475	3.6294928	9.08714	Multitasking_Scroll
12:13:40.955	-0.7326481	3.4645157	8.947405	-0.14600168	0.014291192	0.030848695	-0.64886475	3.6294928	9.08714	Multitasking_Scroll
12:13:40.989	-0.7326481	3.4645157	8.947405	-0.14600168	0.014291192	0.030848695	-0.64886475	3.6294928	9.08714	Multitasking_Scroll
12:13:41.010	-0.7326481	3.4645157	8.947405	-0.14600168	0.014291192	0.030848695	-0.64886475	3.6294928	9.08714	Multitasking_Scroll
12:13:41.031	-0.7326481	3.4645157	8.947405	-0.14600168	0.014291192	0.030848695	-0.64886475	3.6294928	9.08714	Multitasking_Scroll
12:13:41.052	-0.69912827	3.4908526	8.91149	0.030538376	-0.10910358	-0.00030543262	-0.6516947	3.5946794	9.100766	Multitasking_Scroll
12:13:41.073	-0.69912827	3.4908526	8.91149	0.030538376	-0.10910358	-0.00030543262	-0.6516947	3.5946794	9.100766	Multitasking_Scroll
12:13:41.094	-0.69912827	3.4908526	8.91149	0.030538376	-0.10910358	-0.00030543262	-0.6516947	3.5946794	9.100766	Multitasking_Scroll
12:13:41.115	-0.69912827	3.4908526	8.91149	0.030538376	-0.10910358	-0.00030543262	-0.6516947	3.5946794	9.100766	Multitasking_Scroll
12:13:41.136	-0.69912827	3.4908526	8.91149	0.030538376	-0.10910358	-0.00030543262	-0.6516947	3.5946794	9.100766	Multitasking_Scroll
12:13:41.157	-0.69912827	3.4908526	8.91149	0.030538376	-0.10910358	-0.00030543262	-0.6516947	3.5946794	9.100766	Multitasking_Scroll
12:13:41.178	-0.69912827	3.4908526	8.91149	0.030538376	-0.10910358	-0.00030543262	-0.6516947	3.5946794	9.100766	Multitasking_Scroll
12:13:41.199	-0.69912827	3.4908526	8.91149	0.030538376	-0.10910358	-0.00030543262	-0.6516947	3.5946794	9.100766	Multitasking_Scroll
12:13:41.219	-0.6344828	3.5171897	9.09585	-0.037267666	0.010015136	-0.00091629784	-0.6724217	3.6054702	9.094988	Multitasking_Scroll
12:13:41.241	-0.6344828	3.5171897	9.09585	-0.037267666	0.010015136	-0.00091629784	-0.6724217	3.6054702	9.094988	Multitasking_Scroll
12:13:41.261	-0.6344828	3.5171897	9.09585	-0.037267666	0.010015136	-0.00091629784	-0.6724217	3.6054702	9.094988	Multitasking_Scroll
12:13:41.281	-0.6344828	3.5171897	9.09585	-0.037267666	0.010015136	-0.00091629784	-0.6724217	3.6054702	9.094988	Multitasking_Scroll
12:13:41.301	-0.6344828	3.5171897	9.09585	-0.037267666	0.010015136	-0.00091629784	-0.6724217	3.6054702	9.094988	Multitasking_Scroll
12:13:41.322	-0.6344828	3.5171897	9.09585	-0.037267666	0.010015136	-0.00091629784	-0.6724217	3.6054702	9.094988	Multitasking_Scroll
12:13:41.343	-0.6344828	3.5171897	9.09585	-0.037267666	0.010015136	-0.00091629784	-0.6724217	3.6054702	9.094988	Multitasking_Scroll
12:13:41.364	-0.6344828	3.5171897	9.09585	-0.037267666	0.010015136	-0.00091629784	-0.6724217	3.6054702	9.094988	Multitasking_Scroll
12:13:41.385	-0.6344828	3.5171897	9.09585	-0.037267666	0.010015136	-0.00091629784	-0.6724217	3.6054702	9.094988	Multitasking_Scroll
12:13:41.405	-0.66321415	3.4980354	8.995291	0.020764532	0.003295618	0.0045814896	-0.68616176	3.6076305	9.093104	Multitasking_Scroll
12:13:41.425	-0.66321415	3.4980354	8.995291	0.020764532	0.003295618	0.0045814896	-0.68616176	3.6076305	9.093104	Multitasking_Scroll
12:13:41.446	-0.66321415	3.4980354	8.995291	0.020764532	0.003295618	0.0045814896	-0.68616176	3.6076305	9.093104	Multitasking_Scroll
12:13:41.467	-0.66321415	3.4980354	8.995291	0.020764532	0.003295618	0.0045814896	-0.68616176	3.6076305	9.093104	Multitasking_Scroll
12:13:41.488	-0.66321415	3.4980354	8.995291	0.020764532	0.003295618	0.0045814896	-0.68616176	3.6076305	9.093104	Multitasking_Scroll
12:13:41.509	-0.66321415	3.4980354	8.995291	0.020764532	0.003295618	0.0045814896	-0.68616176	3.6076305	9.093104	Multitasking_Scroll
12:13:41.530	-0.66321415	3.4980354	8.995291	0.020764532	0.003295618	0.0045814896	-0.68616176	3.6076305	9.093104	Multitasking_Scroll
12:13:41.551	-0.66321415	3.4980354	8.995291	0.020764532	0.003295618	0.0045814896	-0.68616176	3.6076305	9.093104	Multitasking_Scroll
12:13:41.572	-0.66321415	3.4980354	8.995291	0.020764532	0.003295618	0.0045814896	-0.68616176	3.6076305	9.093104	Multitasking_Scroll
12:13:41.609	-0.71588814	3.5770466	8.375174	-0.054371893	0.015512923	0.048563786	-0.63067514	3.6281545	9.088956	Multitasking_Scroll
12:13:41.642	-0.71588814	3.5770466	8.375174	-0.054371893	0.015512923	0.048563786	-0.63067514	3.6281545	9.088956	Multitasking_Scroll
12:13:41.663	-0.71588814	3.5770466	8.375174	-0.054371893	0.015512923	0.048563786	-0.63067514	3.6281545	9.088956	Multitasking_Scroll
12:13:41.684	-0.71588814	3.5770466	8.375174	-0.054371893	0.015512923	0.048563786	-0.63067514	3.6281545	9.088956	Multitasking_Scroll
12:13:41.709	-0.71588814	3.5770466	8.375174	-0.054371893	0.015512923	0.048563786	-0.63067514	3.6281545	9.088956	Multitasking_Scroll
12:13:41.730	-0.71588814	3.5770466	8.375174	-0.054371893	0.015512923	0.048563786	-0.63067514	3.6281545	9.088956	Multitasking_Scroll
12:13:41.751	-0.71588814	3.5770466	8.375174	-0.054371893	0.015512923	0.048563786	-0.63067514	3.6281545	9.088956	Multitasking_Scroll
12:13:41.771	-0.5458947	3.3998702	8.784595	-0.09713246	-0.07978206	0.049785517	-0.4980527	3.5267684	9.13697	Multitasking_Scroll
12:13:41.792	-0.5458947	3.3998702	8.784595	-0.09713246	-0.07978206	0.049785517	-0.4980527	3.5267684	9.13697	Multitasking_Scroll
12:13:41.813	-0.5458947	3.3998702	8.784595	-0.09713246	-0.07978206	0.049785517	-0.4980527	3.5267684	9.13697	Multitasking_Scroll
12:13:41.834	-0.5458947	3.3998702	8.784595	-0.09713246	-0.07978206	0.049785517	-0.4980527	3.5267684	9.13697	Multitasking_Scroll
12:13:41.855	-0.5458947	3.3998702	8.784595	-0.09713246	-0.07978206	0.049785517	-0.4980527	3.5267684	9.13697	Multitasking_Scroll
12:13:41.876	-0.5458947	3.3998702	8.784595	-0.09713246	-0.07978206	0.049785517	-0.4980527	3.5267684	9.13697	Multitasking_Scroll
12:13:41.897	-0.5458947	3.3998702	8.784595	-0.09713246	-0.07978206	0.049785517	-0.4980527	3.5267684	9.13697	Multitasking_Scroll
12:13:41.918	-0.5458947	3.3998702	8.784595	-0.09713246	-0.07978206	0.049785517	-0.4980527	3.5267684	9.13697	Multitasking_Scroll
12:13:41.939	-0.5458947	3.3998702	8.784595	0.09773355	0.014902058	-0.010079276	-0.4976634	3.4945211	9.149372	Multitasking_Scroll
12:13:41.960	-0.46209505	3.3495905	8.425453	0.09773355	0.014902058	-0.010079276	-0.4976634	3.4945211	9.149372	Multitasking_Scroll
12:13:41.981	-0.46209505	3.3495905	8.425453	0.09773355	0.014902058	-0.010079276	-0.4976634	3.4945211	9.149372	Multitasking_Scroll
12:13:42.002	-0.46209505	3.3495905	8.425453	0.09773355	0.014902058	-0.010079276	-0.4976634	3.4945211	9.149372	Multitasking_Scroll
12:13:42.023	-0.46209505	3.3495905	8.425453	0.09773355	0.014902058	-0.010079276	-0.4976634	3.4945211	9.149372	Multitasking_Scroll
12:13:42.044	-0.46209505	3.3495905	8.425453	0.09773355	0.014902058	-0.010079276	-0.4976634	3.4945211	9.149372	Multitasking_Scroll
12:13:42.065	-0.46209505	3.3495905	8.425453	0.09773355	0.014902058	-0.010079276	-0.4976634	3.4945211	9.149372	Multitasking_Scroll
12:13:42.087	-0.46209505	3.3495905	8.425453	0.09773355	0.014902058	-0.010079276	-0.4976634	3.4945211	9.149372	Multitasking_Scroll
12:13:42.109	-0.46209505	3.3495905	8.425453	0.09773355	0.014902058	-0.010079276	-0.4976634	3.4945211	9.149372	Multitasking_Scroll
12:13:42.130	-0.4668836	3.3208592	9.021627	-0.067200065	-0.015030339	0.0143553335	-0.5265676	3.4927418	9.148436	Multitasking_Scroll
12:13:42.151	-0.4668836	3.3208592	9.021627	-0.067200065	-0.015030339	0.0143553335	-0.5265676	3.4927418	9.148436	Multitasking_Scroll
12:13:42.173	-0.4668836	3.3208592	9.021627	-0.067200065	-0.015030339	0.0143553335	-0.5265676	3.4927418	9.148436	Multitasking_Scroll
12:13:42.196	-0.4668836	3.3208592	9.021627	-0.067200065	-0.015030339	0.0143553335	-0.5265676	3.4927418	9.148436	Multitasking_Scroll
12:13:42.217	-0.4668836	3.3208592	9.021627	-0.067200065	-0.015030339	0.0143553335	-0.5265676	3.4927418	9.148436	Multitasking_Scroll
12:13:42.238	-0.4668836	3.3208592	9.021627	-0.067200065	-0.015030339	0.0143553335	-0.5265676	3.4927418	9.148436	Multitasking_Scroll
12:13:42.259	-0.4668836	3.3208592	9.021627	-0.067200065	-0.015030339	0.0143553335	-0.5265676	3.4927418	9.148436	Multitasking_Scroll
12:13:42.280	-0.4668836	3.3208592	9.021627	-0.067200065	-0.015030339	0.0143553335	-0.5265676	3.4927418	9.148436	Multitasking_Scroll
12:13:42.301	-0.3974496	3.354379	9.016839	-0.0024483479	-0.1494207	0.0033597588	-0.5099721	3.4790416	9.154592	Multitasking_Scroll
12:13:42.322	-0.3974496	3.354379	9.016839	-0.0024483479	-0.1494207	0.0033597588	-0.5099721	3.4790416	9.154592	Multitasking_Scroll
12:13:42.345	-0.3974496	3.354379	9.016839	-0.0024483479	-0.1494207	0.0033597588	-0.5099721	3.4790416	9.154592	Multitasking_Scroll
12:13:42.379	-0.3974496	3.354379	9.016839	-0.0024483479	-0.1494207	0.0033597588	-0.5099721	3.4790416	9.154592	Multitasking_Scroll
12:13:42.412	-0.3974496	3.354379	9.016839	-0.0024483479	-0.1494207	0.0033597588	-0.5099721	3.4790416	9.154592	Multitasking_Scroll
12:13:42.446	-0.3974496	3.354379	9.016839	-0.0024483479	-0.1494207	0.0033597588	-0.5099721	3.4790416	9.154592	Multitasking_Scroll
12:13:42.467	-0.3974496	3.354379	9.016839	-0.0024483479	-0.1494207	0.0033597588	-0.5099721	3.4790416	9.154592	Multitasking_Scroll
12:13:42.488	-0.46209505	3.1915684	8.763046	-0.047652375	0.06438214	0.0125227375	-0.46944723	3.3689752	9.197825	Multitasking_Scroll
12:13:42.513	-0.46209505	3.1915684	8.763046	-0.047652375	0.06438214	0.0125227375	-0.46944723	3.3689752	9.197825	Multitasking_Scroll
12:13:42.549	-0.46209505	3.1915684	8.763046	-0.047652375	0.06438214	0.0125227375	-0.46944723	3.3689752	9.197825	Multitasking_Scroll
12:13:42.570	-0.46209505	3.1915684	8.763046	-0.047652375	0.06438214	0.0125227375	-0.46944723	3.3689752	9.197825	Multitasking_Scroll
12:13:42.591	-0.46209505	3.1915684	8.763046	-0.047652375	0.06438214	0.0125227375	-0.46944723	3.3689752	9.197825	Multitasking_Scroll
12:13:42.616	-0.46209505	3.1915684	8.763046	-0.047652375	0.06438214	0.0125227375	-0.46944723	3.3689752	9.197825	Multitasking_Scroll
12:13:42.636	-0.46209505	3.1915684	8.763046	-0.047652375	0.06438214	0.0125227375	-0.46944723	3.3689752	9.197825	Multitasking_Scroll
12:13:42.656	-0.46209505	3.1915684	8.763046	-0.047652375	0.06438214	0.0125227375	-0.46944723	3.3689752	9.197825	Multitasking_Scroll
12:13:42.676	-0.36392978	2.9234095	9.179649	-0.14600168	0.022843305	0.03268129	-0.5034368	3.1966152	9.257353	Multitasking_Scroll
12:13:42.697	-0.36392978	2.9234095	9.179649	-0.14600168	0.022843305	0.03268129	-0.5034368	3.1966152	9.257353	Multitasking_Scroll
12:13:42.718	-0.36392978	2.9234095	9.179649	-0.14600168	0.022843305	0.03268129	-0.5034368	3.1966152	9.257353	Multitasking_Scroll
12:13:42.739	-0.36392978	2.9234095	9.179649	-0.14600168	0.022843305	0.03268129	-0.5034368	3.1966152	9.257353	Multitasking_Scroll
12:13:42.759	-0.36392978	2.9234095	9.179649	-0.14600168	0.022843305	0.03268129	-0.5034368	3.1966152	9.257353	Multitasking_Scroll
12:13:42.780	-0.36392978	2.9234095	9.179649	-0.14600168	0.022843305	0.03268129	-0.5034368	3.1966152	9.257353	Multitasking_Scroll
12:13:42.801	-0.36392978	2.9234095	9.179649	-0.14600168	0.022843305	0.03268129	-0.5034368	3.1966152	9.257353	Multitasking_Scroll
12:13:42.821	-0.36392978	2.9234095	9.179649	-0.14600168	0.022843305	0.03268129	-0.5034368	3.1966152	9.257353	Multitasking_Scroll
12:13:42.842	-0.1340794	2.3344178	8.229122	0.59681046	0.28062844	-0.0571159	-0.52972955	2.8748643	9.360819	Multitasking_Scroll
12:13:42.864	-0.1340794	2.3344178	8.229122	0.59681046	0.28062844	-0.0571159	-0.52972955	2.8748643	9.360819	Multitasking_Scroll
12:13:42.887	-0.1340794	2.3344178	8.229122	0.59681046	0.28062844	-0.0571159	-0.52972955	2.8748643	9.360819	Multitasking_Scroll
12:13:42.909	-0.1340794	2.3344178	8.229122	0.59681046	0.28062844	-0.0571159	-0.52972955	2.8748643	9.360819	Multitasking_Scroll
12:13:42.931	-0.1340794	2.3344178	8.229122	0.59681046	0.28062844	-0.0571159	-0.52972955	2.8748643	9.360819	Multitasking_Scroll
12:13:42.954	-0.1340794	2.3344178	8.229122	0.59681046	0.28062844	-0.0571159	-0.52972955	2.8748643	9.360819	Multitasking_Scroll
12:13:42.976	-0.1340794	2.3344178	8.229122	0.59681046	0.28062844	-0.0571159	-0.52972955	2.8748643	9.360819	Multitasking_Scroll
12:13:43.000	-0.1340794	2.3344178	8.229122	0.59681046	0.28062844	-0.0571159	-0.52972955	2.8748643	9.360819	Multitasking_Scroll
12:13:43.033	-0.5219519	2.6456738	9.404712	-0.1386713	-0.043741006	0.011911872	-0.6499463	2.9105492	9.342196	Multitasking_Scroll
12:13:43.067	-0.5219519	2.6456738	9.404712	-0.1386713	-0.043741006	0.011911872	-0.6499463	2.9105492	9.342196	Multitasking_Scroll
12:13:43.100	-0.5219519	2.6456738	9.404712	-0.1386713	-0.043741006	0.011911872	-0.6499463	2.9105492	9.342196	Multitasking_Scroll
12:13:43.134	-0.5219519	2.6456738	9.404712	-0.1386713	-0.043741006	0.011911872	-0.6499463	2.9105492	9.342196	Multitasking_Scroll
12:13:43.168	-0.5219519	2.6456738	9.404712	-0.1386713	-0.043741006	0.011911872	-0.6499463	2.9105492	9.342196	Multitasking_Scroll
12:13:43.202	-0.7039168	2.7510219	8.662486	0.22296092	0.13096645	-0.043676864	-0.67818004	2.910566	9.340185	Multitasking_Scroll
12:13:43.234	-0.7039168	2.7510219	8.662486	0.22296092	0.13096645	-0.043676864	-0.67818004	2.910566	9.340185	Multitasking_Scroll
12:13:43.267	-0.7039168	2.7510219	8.662486	0.22296092	0.13096645	-0.043676864	-0.67818004	2.910566	9.340185	Multitasking_Scroll
12:13:43.290	-0.7039168	2.7510219	8.662486	0.22296092	0.13096645	-0.043676864	-0.67818004	2.910566	9.340185	Multitasking_Scroll
12:13:43.312	-0.7039168	2.7510219	8.662486	0.22296092	0.13096645	-0.043676864	-0.67818004	2.910566	9.340185	Multitasking_Scroll
12:13:43.335	-0.7039168	2.7510219	8.662486	0.22296092	0.13096645	-0.043676864	-0.67818004	2.910566	9.340185	Multitasking_Scroll
12:13:43.358	-0.7039168	2.7510219	8.662486	0.22296092	0.13096645	-0.043676864	-0.67818004	2.910566	9.340185	Multitasking_Scroll
12:13:43.381	-0.68236834	2.8300328	8.370385	0.14171585	0.07782117	-0.023518313	-0.71350455	3.0008576	9.308928	Multitasking_Scroll
12:13:43.404	-0.68236834	2.8300328	8.370385	0.14171585	0.07782117	-0.023518313	-0.71350455	3.0008576	9.308928	Multitasking_Scroll
12:13:43.425	-0.68236834	2.8300328	8.370385	0.14171585	0.07782117	-0.023518313	-0.71350455	3.0008576	9.308928	Multitasking_Scroll
12:13:43.449	-0.68236834	2.8300328	8.370385	0.14171585	0.07782117	-0.023518313	-0.71350455	3.0008576	9.308928	Multitasking_Scroll
12:13:43.472	-0.68236834	2.8300328	8.370385	0.14171585	0.07782117	-0.023518313	-0.71350455	3.0008576	9.308928	Multitasking_Scroll
12:13:43.494	-0.68236834	2.8300328	8.370385	0.14171585	0.07782117	-0.023518313	-0.71350455	3.0008576	9.308928	Multitasking_Scroll
12:13:43.518	-0.68236834	2.8300328	8.370385	0.14171585	0.07782117	-0.023518313	-0.71350455	3.0008576	9.308928	Multitasking_Scroll
12:13:43.542	-0.68236834	2.8300328	8.370385	0.14171585	0.07782117	-0.023518313	-0.71350455	3.0008576	9.308928	Multitasking_Scroll
12:13:43.563	-0.7637737	2.8467927	9.318518	0.063525096	0.07171252	-0.024129177	-0.686487	3.0226815	9.303898	Multitasking_Scroll
12:13:43.584	-0.7637737	2.8467927	9.318518	0.063525096	0.07171252	-0.024129177	-0.686487	3.0226815	9.303898	Multitasking_Scroll
12:13:43.604	-0.7637737	2.8467927	9.318518	0.063525096	0.07171252	-0.024129177	-0.686487	3.0226815	9.303898	Multitasking_Scroll
12:13:43.625	-0.7637737	2.8467927	9.318518	0.063525096	0.07171252	-0.024129177	-0.686487	3.0226815	9.303898	Multitasking_Scroll
12:13:43.646	-0.7637737	2.8467927	9.318518	0.063525096	0.07171252	-0.024129177	-0.686487	3.0226815	9.303898	Multitasking_Scroll
12:13:43.669	-0.7637737	2.8467927	9.318518	0.063525096	0.07171252	-0.024129177	-0.686487	3.0226815	9.303898	Multitasking_Scroll
12:13:43.691	-0.7637737	2.8467927	9.318518	0.063525096	0.07171252	-0.024129177	-0.686487	3.0226815	9.303898	Multitasking_Scroll
12:13:43.712	-0.7637737	2.8467927	9.318518	0.063525096	0.07171252	-0.024129177	-0.686487	3.0226815	9.303898	Multitasking_Scroll
12:13:43.733	-0.7637737	2.8467927	9.318518	0.063525096	0.07171252	-0.024129177	-0.686487	3.0226815	9.303898	Multitasking_Scroll
12:13:43.754	-0.679974	2.8898897	8.925857	0.0048820353	-0.040075812	0.010079276	-0.69180214	3.0802865	9.284591	Multitasking_Scroll
12:13:43.775	-0.679974	2.8898897	8.925857	0.0048820353	-0.040075812	0.010079276	-0.69180214	3.0802865	9.284591	Multitasking_Scroll
12:13:43.796	-0.679974	2.8898897	8.925857	0.0048820353	-0.040075812	0.010079276	-0.69180214	3.0802865	9.284591	Multitasking_Scroll
12:13:43.820	-0.679974	2.8898897	8.925857	0.0048820353	-0.040075812	0.010079276	-0.69180214	3.0802865	9.284591	Multitasking_Scroll
12:13:43.841	-0.679974	2.8898897	8.925857	0.0048820353	-0.040075812	0.010079276	-0.69180214	3.0802865	9.284591	Multitasking_Scroll
12:13:43.862	-0.679974	2.8898897	8.925857	0.0048820353	-0.040075812	0.010079276	-0.69180214	3.0802865	9.284591	Multitasking_Scroll
12:13:43.883	-0.679974	2.8898897	8.925857	0.0048820353	-0.040075812	0.010079276	-0.69180214	3.0802865	9.284591	Multitasking_Scroll
12:13:43.904	-0.679974	2.8898897	8.925857	0.0048820353	-0.040075812	0.010079276	-0.69180214	3.0802865	9.284591	Multitasking_Scroll
12:13:43.925	-0.71588814	2.9329867	9.122187	0.0030494393	-0.0022021693	0.0039706244	-0.69771	3.0895972	9.281054	Multitasking_Scroll
12:13:43.948	-0.71588814	2.9329867	9.122187	0.0030494393	-0.0022021693	0.0039706244	-0.69771	3.0895972	9.281054	Multitasking_Scroll
12:13:43.970	-0.71588814	2.9329867	9.122187	0.0030494393	-0.0022021693	0.0039706244	-0.69771	3.0895972	9.281054	Multitasking_Scroll
12:13:43.992	-0.71588814	2.9329867	9.122187	0.0030494393	-0.0022021693	0.0039706244	-0.69771	3.0895972	9.281054	Multitasking_Scroll
12:13:44.013	-0.71588814	2.9329867	9.122187	0.0030494393	-0.0022021693	0.0039706244	-0.69771	3.0895972	9.281054	Multitasking_Scroll
12:13:44.035	-0.71588814	2.9329867	9.122187	0.0030494393	-0.0022021693	0.0039706244	-0.69771	3.0895972	9.281054	Multitasking_Scroll
12:13:44.057	-0.71588814	2.9329867	9.122187	0.0030494393	-0.0022021693	0.0039706244	-0.69771	3.0895972	9.281054	Multitasking_Scroll
12:13:44.078	-0.71588814	2.9329867	9.122187	0.0030494393	-0.0022021693	0.0039706244	-0.69771	3.0895972	9.281054	Multitasking_Scroll
12:13:44.099	-0.6943397	2.9641123	8.9498	-0.004891809	0.024065036	0.0027488936	-0.6945344	3.1102679	9.274385	Multitasking_Scroll
12:13:44.121	-0.6943397	2.9641123	8.9498	-0.004891809	0.024065036	0.0027488936	-0.6945344	3.1102679	9.274385	Multitasking_Scroll
12:13:44.142	-0.6943397	2.9641123	8.9498	-0.004891809	0.024065036	0.0027488936	-0.6945344	3.1102679	9.274385	Multitasking_Scroll
12:13:44.163	-0.6943397	2.9641123	8.9498	-0.004891809	0.024065036	0.0027488936	-0.6945344	3.1102679	9.274385	Multitasking_Scroll
12:13:44.185	-0.6943397	2.9641123	8.9498	-0.004891809	0.024065036	0.0027488936	-0.6945344	3.1102679	9.274385	Multitasking_Scroll
12:13:44.206	-0.6943397	2.9641123	8.9498	-0.004891809	0.024065036	0.0027488936	-0.6945344	3.1102679	9.274385	Multitasking_Scroll
12:13:44.229	-0.6943397	2.9641123	8.9498	-0.004891809	0.024065036	0.0027488936	-0.6945344	3.1102679	9.274385	Multitasking_Scroll
12:13:44.250	-0.6943397	2.9641123	8.9498	-0.004891809	0.024065036	0.0027488936	-0.6945344	3.1102679	9.274385	Multitasking_Scroll
12:13:44.272	-0.6943397	2.9641123	8.9498	-0.004891809	0.024065036	0.0027488936	-0.6945344	3.1102679	9.274385	Multitasking_Scroll
12:13:44.293	-0.6943397	2.9904492	9.155706	0.0042711697	-0.026025914	0.0015271632	-0.6929531	3.1208613	9.270946	Multitasking_Scroll
12:13:44.315	-0.6943397	2.9904492	9.155706	0.0042711697	-0.026025914	0.0015271632	-0.6929531	3.1208613	9.270946	Multitasking_Scroll
12:13:44.337	-0.6943397	2.9904492	9.155706	0.0042711697	-0.026025914	0.0015271632	-0.6929531	3.1208613	9.270946	Multitasking_Scroll
12:13:44.359	-0.6943397	2.9904492	9.155706	0.0042711697	-0.026025914	0.0015271632	-0.6929531	3.1208613	9.270946	Multitasking_Scroll
12:13:44.380	-0.6943397	2.9904492	9.155706	0.0042711697	-0.026025914	0.0015271632	-0.6929531	3.1208613	9.270946	Multitasking_Scroll
12:13:44.401	-0.6943397	2.9904492	9.155706	0.0042711697	-0.026025914	0.0015271632	-0.6929531	3.1208613	9.270946	Multitasking_Scroll
12:13:44.423	-0.6943397	2.9904492	9.155706	0.0042711697	-0.026025914	0.0015271632	-0.6929531	3.1208613	9.270946	Multitasking_Scroll
12:13:44.445	-0.6943397	2.9904492	9.155706	0.0042711697	-0.026025914	0.0015271632	-0.6929531	3.1208613	9.270946	Multitasking_Scroll
12:13:44.467	-0.65842557	2.9760835	8.846846	0.042144813	-0.0046456303	0.008246682	-0.6680545	3.15861	9.259981	Multitasking_Scroll
12:13:44.489	-0.65842557	2.9760835	8.846846	0.042144813	-0.0046456303	0.008246682	-0.6680545	3.15861	9.259981	Multitasking_Scroll
12:13:44.511	-0.65842557	2.9760835	8.846846	0.042144813	-0.0046456303	0.008246682	-0.6680545	3.15861	9.259981	Multitasking_Scroll
12:13:44.535	-0.65842557	2.9760835	8.846846	0.042144813	-0.0046456303	0.008246682	-0.6680545	3.15861	9.259981	Multitasking_Scroll
12:13:44.556	-0.65842557	2.9760835	8.846846	0.042144813	-0.0046456303	0.008246682	-0.6680545	3.15861	9.259981	Multitasking_Scroll
12:13:44.577	-0.65842557	2.9760835	8.846846	0.042144813	-0.0046456303	0.008246682	-0.6680545	3.15861	9.259981	Multitasking_Scroll
12:13:44.599	-0.65842557	2.9760835	8.846846	0.042144813	-0.0046456303	0.008246682	-0.6680545	3.15861	9.259981	Multitasking_Scroll
12:13:44.620	-0.65842557	2.9760835	8.846846	0.042144813	-0.0046456303	0.008246682	-0.6680545	3.15861	9.259981	Multitasking_Scroll
12:13:44.643	-0.70631105	3.0287576	8.858817	0.02870578	-0.009532552	0.0076358155	-0.66643125	3.215745	9.240413	Multitasking_Scroll
12:13:44.666	-0.70631105	3.0287576	8.858817	0.02870578	-0.009532552	0.0076358155	-0.66643125	3.215745	9.240413	Multitasking_Scroll
12:13:44.691	-0.70631105	3.0287576	8.858817	0.02870578	-0.009532552	0.0076358155	-0.66643125	3.215745	9.240413	Multitasking_Scroll
12:13:44.712	-0.70631105	3.0287576	8.858817	0.02870578	-0.009532552	0.0076358155	-0.66643125	3.215745	9.240413	Multitasking_Scroll
12:13:44.734	-0.70631105	3.0287576	8.858817	0.02870578	-0.009532552	0.0076358155	-0.66643125	3.215745	9.240413	Multitasking_Scroll
12:13:44.755	-0.70631105	3.0287576	8.858817	0.02870578	-0.009532552	0.0076358155	-0.66643125	3.215745	9.240413	Multitasking_Scroll
12:13:44.777	-0.70631105	3.0287576	8.858817	0.02870578	-0.009532552	0.0076358155	-0.66643125	3.215745	9.240413	Multitasking_Scroll
12:13:44.798	-0.70631105	3.0287576	8.858817	0.02870578	-0.009532552	0.0076358155	-0.66643125	3.215745	9.240413	Multitasking_Scroll
12:13:44.819	-0.5818088	3.1317115	8.880365	0.014655879	0.01856725	0.016187929	-0.63731533	3.234742	9.235836	Multitasking_Scroll
12:13:44.840	-0.5818088	3.1317115	8.880365	0.014655879	0.01856725	0.016187929	-0.63731533	3.234742	9.235836	Multitasking_Scroll
12:13:44.861	-0.5818088	3.1317115	8.880365	0.014655879	0.01856725	0.016187929	-0.63731533	3.234742	9.235836	Multitasking_Scroll
12:13:44.882	-0.5818088	3.1317115	8.880365	0.014655879	0.01856725	0.016187929	-0.63731533	3.234742	9.235836	Multitasking_Scroll
12:13:44.903	-0.5818088	3.1317115	8.880365	0.014655879	0.01856725	0.016187929	-0.63731533	3.234742	9.235836	Multitasking_Scroll
12:13:44.925	-0.5818088	3.1317115	8.880365	0.014655879	0.01856725	0.016187929	-0.63731533	3.234742	9.235836	Multitasking_Scroll
12:13:44.946	-0.5818088	3.1317115	8.880365	0.014655879	0.01856725	0.016187929	-0.63731533	3.234742	9.235836	Multitasking_Scroll
12:13:44.968	-0.5818088	3.1317115	8.880365	0.014655879	0.01856725	0.016187929	-0.63731533	3.234742	9.235836	Multitasking_Scroll
12:13:44.989	-0.5818088	3.1317115	8.880365	0.014655879	0.01856725	0.016187929	-0.63731533	3.234742	9.235836	Multitasking_Scroll
12:13:45.010	-0.6368771	3.1436827	9.024022	0.032370973	0.006960809	0.013744468	-0.60114664	3.2525322	9.232011	Multitasking_Scroll
12:13:45.032	-0.6368771	3.1436827	9.024022	0.032370973	0.006960809	0.013744468	-0.60114664	3.2525322	9.232011	Multitasking_Scroll
12:13:45.053	-0.6368771	3.1436827	9.024022	0.032370973	0.006960809	0.013744468	-0.60114664	3.2525322	9.232011	Multitasking_Scroll
12:13:45.074	-0.6368771	3.1436827	9.024022	0.032370973	0.006960809	0.013744468	-0.60114664	3.2525322	9.232011	Multitasking_Scroll
12:13:45.095	-0.6368771	3.1436827	9.024022	0.032370973	0.006960809	0.013744468	-0.60114664	3.2525322	9.232011	Multitasking_Scroll
12:13:45.116	-0.6368771	3.1436827	9.024022	0.032370973	0.006960809	0.013744468	-0.60114664	3.2525322	9.232011	Multitasking_Scroll
12:13:45.137	-0.6368771	3.1436827	9.024022	0.032370973	0.006960809	0.013744468	-0.60114664	3.2525322	9.232011	Multitasking_Scroll
12:13:45.159	-0.6368771	3.1436827	9.024022	0.032370973	0.006960809	0.013744468	-0.60114664	3.2525322	9.232011	Multitasking_Scroll
12:13:45.180	-0.57462597	3.1412885	8.820508	0.012823283	0.010015136	0.009468411	-0.58645827	3.2757454	9.224745	Multitasking_Scroll
12:13:45.209	-0.57462597	3.1412885	8.820508	0.012823283	0.010015136	0.009468411	-0.58645827	3.2757454	9.224745	Multitasking_Scroll
12:13:45.242	-0.57462597	3.1412885	8.820508	0.012823283	0.010015136	0.009468411	-0.58645827	3.2757454	9.224745	Multitasking_Scroll
12:13:45.275	-0.57462597	3.1412885	8.820508	0.012823283	0.010015136	0.009468411	-0.58645827	3.2757454	9.224745	Multitasking_Scroll
12:13:45.310	-0.57462597	3.1412885	8.820508	0.012823283	0.010015136	0.009468411	-0.58645827	3.2757454	9.224745	Multitasking_Scroll
12:13:45.345	-0.57462597	3.1412885	8.820508	0.012823283	0.010015136	0.009468411	-0.58645827	3.2757454	9.224745	Multitasking_Scroll
12:13:45.376	-0.5363176	3.1604428	9.047964	-0.028715553	0.055219162	0.011301007	-0.5852187	3.2827375	9.222338	Multitasking_Scroll
12:13:45.411	-0.5363176	3.1604428	9.047964	-0.028715553	0.055219162	0.011301007	-0.5852187	3.2827375	9.222338	Multitasking_Scroll
12:13:45.445	-0.5363176	3.1604428	9.047964	-0.028715553	0.055219162	0.011301007	-0.5852187	3.2827375	9.222338	Multitasking_Scroll
12:13:45.467	-0.5363176	3.1604428	9.047964	-0.028715553	0.055219162	0.011301007	-0.5852187	3.2827375	9.222338	Multitasking_Scroll
12:13:45.491	-0.5363176	3.1604428	9.047964	-0.028715553	0.055219162	0.011301007	-0.5852187	3.2827375	9.222338	Multitasking_Scroll
12:13:45.514	-0.5363176	3.1604428	9.047964	-0.028715553	0.055219162	0.011301007	-0.5852187	3.2827375	9.222338	Multitasking_Scroll
12:13:45.537	-0.5363176	3.1604428	9.047964	-0.028715553	0.055219162	0.011301007	-0.5852187	3.2827375	9.222338	Multitasking_Scroll
12:13:45.560	-0.54350036	3.2011454	8.696006	-0.020774305	0.0039064833	0.0064140847	-0.56946623	3.3007054	9.216909	Multitasking_Scroll
12:13:45.582	-0.54350036	3.2011454	8.696006	-0.020774305	0.0039064833	0.0064140847	-0.56946623	3.3007054	9.216909	Multitasking_Scroll
12:13:45.606	-0.54350036	3.2011454	8.696006	-0.020774305	0.0039064833	0.0064140847	-0.56946623	3.3007054	9.216909	Multitasking_Scroll
12:13:45.628	-0.54350036	3.2011454	8.696006	-0.020774305	0.0039064833	0.0064140847	-0.56946623	3.3007054	9.216909	Multitasking_Scroll
12:13:45.651	-0.54350036	3.2011454	8.696006	-0.020774305	0.0039064833	0.0064140847	-0.56946623	3.3007054	9.216909	Multitasking_Scroll
12:13:45.674	-0.54350036	3.2011454	8.696006	-0.020774305	0.0039064833	0.0064140847	-0.56946623	3.3007054	9.216909	Multitasking_Scroll
12:13:45.697	-0.54350036	3.2011454	8.696006	-0.020774305	0.0039064833	0.0064140847	-0.56946623	3.3007054	9.216909	Multitasking_Scroll
12:13:45.720	-0.54350036	3.2011454	8.696006	0.0335927	-0.021138992	-0.0045814896	-0.56946623	3.3007054	9.216909	Multitasking_Scroll
12:13:45.743	-0.52674043	3.2083282	8.640938	0.0335927	-0.021138992	-0.0045814896	-0.5625468	3.2959547	9.219034	Multitasking_Scroll
12:13:45.766	-0.52674043	3.2083282	8.640938	0.0335927	-0.021138992	-0.0045814896	-0.5625468	3.2959547	9.219034	Multitasking_Scroll
12:13:45.788	-0.52674043	3.2083282	8.640938	0.0335927	-0.021138992	-0.0045814896	-0.5625468	3.2959547	9.219034	Multitasking_Scroll
12:13:45.810	-0.52674043	3.2083282	8.640938	0.0335927	-0.021138992	-0.0045814896	-0.5625468	3.2959547	9.219034	Multitasking_Scroll
12:13:45.833	-0.52674043	3.2083282	8.640938	0.0335927	-0.021138992	-0.0045814896	-0.5625468	3.2959547	9.219034	Multitasking_Scroll
12:13:45.856	-0.52674043	3.2083282	8.640938	0.0335927	-0.021138992	-0.0045814896	-0.5625468	3.2959547	9.219034	Multitasking_Scroll
12:13:45.879	-0.52674043	3.2083282	8.640938	0.0335927	-0.021138992	-0.0045814896	-0.5625468	3.2959547	9.219034	Multitasking_Scroll
12:13:45.901	-0.6296943	3.0742488	9.071907	-0.097743325	0.010626001	0.01740966	-0.6165456	3.2444558	9.233837	Multitasking_Scroll
12:13:45.924	-0.6296943	3.0742488	9.071907	-0.097743325	0.010626001	0.01740966	-0.6165456	3.2444558	9.233837	Multitasking_Scroll
12:13:45.947	-0.6296943	3.0742488	9.071907	-0.097743325	0.010626001	0.01740966	-0.6165456	3.2444558	9.233837	Multitasking_Scroll
12:13:45.970	-0.6296943	3.0742488	9.071907	-0.097743325	0.010626001	0.01740966	-0.6165456	3.2444558	9.233837	Multitasking_Scroll
12:13:45.992	-0.6296943	3.0742488	9.071907	-0.097743325	0.010626001	0.01740966	-0.6165456	3.2444558	9.233837	Multitasking_Scroll
12:13:46.015	-0.6296943	3.0742488	9.071907	-0.097743325	0.010626001	0.01740966	-0.6165456	3.2444558	9.233837	Multitasking_Scroll
12:13:46.038	-0.6296943	3.0742488	9.071907	-0.097743325	0.010626001	0.01740966	-0.6165456	3.2444558	9.233837	Multitasking_Scroll
12:13:46.061	-0.6296943	3.0742488	9.071907	-0.097743325	0.010626001	0.01740966	-0.6165456	3.2444558	9.233837	Multitasking_Scroll
12:13:46.083	-0.56265455	3.1436827	8.554744	0.08734885	0.05399743	0.005192355	-0.5971826	3.2292042	9.240454	Multitasking_Scroll
12:13:46.106	-0.56265455	3.1436827	8.554744	0.08734885	0.05399743	0.005192355	-0.5971826	3.2292042	9.240454	Multitasking_Scroll
12:13:46.128	-0.56265455	3.1436827	8.554744	0.08734885	0.05399743	0.005192355	-0.5971826	3.2292042	9.240454	Multitasking_Scroll
12:13:46.150	-0.56265455	3.1436827	8.554744	0.08734885	0.05399743	0.005192355	-0.5971826	3.2292042	9.240454	Multitasking_Scroll
12:13:46.172	-0.56265455	3.1436827	8.554744	0.08734885	0.05399743	0.005192355	-0.5971826	3.2292042	9.240454	Multitasking_Scroll
12:13:46.194	-0.56265455	3.1436827	8.554744	0.08734885	0.05399743	0.005192355	-0.5971826	3.2292042	9.240454	Multitasking_Scroll
12:13:46.216	-0.56265455	3.1436827	8.554744	0.08734885	0.05399743	0.005192355	-0.5971826	3.2292042	9.240454	Multitasking_Scroll
12:13:46.240	-0.56265455	3.1436827	8.554744	0.08734885	0.05399743	0.005192355	-0.5971826	3.2292042	9.240454	Multitasking_Scroll
12:13:46.263	-0.4836435	3.057489	9.306546	0.052529525	0.007571675	0.0070249503	-0.5799914	3.240903	9.2374525	Multitasking_Scroll
12:13:46.285	-0.4836435	3.057489	9.306546	0.052529525	0.007571675	0.0070249503	-0.5799914	3.240903	9.2374525	Multitasking_Scroll
12:13:46.308	-0.4836435	3.057489	9.306546	0.052529525	0.007571675	0.0070249503	-0.5799914	3.240903	9.2374525	Multitasking_Scroll
12:13:46.330	-0.4836435	3.057489	9.306546	0.052529525	0.007571675	0.0070249503	-0.5799914	3.240903	9.2374525	Multitasking_Scroll
12:13:46.350	-0.4836435	3.057489	9.306546	0.052529525	0.007571675	0.0070249503	-0.5799914	3.240903	9.2374525	Multitasking_Scroll
12:13:46.370	-0.4836435	3.057489	9.306546	0.052529525	0.007571675	0.0070249503	-0.5799914	3.240903	9.2374525	Multitasking_Scroll
12:13:46.391	-0.4836435	3.057489	9.306546	0.052529525	0.007571675	0.0070249503	-0.5799914	3.240903	9.2374525	Multitasking_Scroll
12:13:46.412	-0.4836435	3.057489	9.306546	0.052529525	0.007571675	0.0070249503	-0.5799914	3.240903	9.2374525	Multitasking_Scroll
12:13:46.433	-0.4836435	3.057489	9.306546	0.052529525	0.007571675	0.0070249503	-0.5799914	3.240903	9.2374525	Multitasking_Scroll
12:13:46.455	-0.6081458	3.1963568	9.131764	-0.015276518	-0.021138992	0.0076358155	-0.6386755	3.329386	9.202046	Multitasking_Scroll
12:13:46.476	-0.6081458	3.1963568	9.131764	-0.015276518	-0.021138992	0.0076358155	-0.6386755	3.329386	9.202046	Multitasking_Scroll
12:13:46.500	-0.6081458	3.1963568	9.131764	-0.015276518	-0.021138992	0.0076358155	-0.6386755	3.329386	9.202046	Multitasking_Scroll
12:13:46.523	-0.6081458	3.1963568	9.131764	-0.015276518	-0.021138992	0.0076358155	-0.6386755	3.329386	9.202046	Multitasking_Scroll
12:13:46.544	-0.6081458	3.1963568	9.131764	-0.015276518	-0.021138992	0.0076358155	-0.6386755	3.329386	9.202046	Multitasking_Scroll
12:13:46.565	-0.6081458	3.1963568	9.131764	-0.015276518	-0.021138992	0.0076358155	-0.6386755	3.329386	9.202046	Multitasking_Scroll
12:13:46.587	-0.6081458	3.1963568	9.131764	-0.015276518	-0.021138992	0.0076358155	-0.6386755	3.329386	9.202046	Multitasking_Scroll
12:13:46.608	-0.6081458	3.1963568	9.131764	-0.015276518	-0.021138992	0.0076358155	-0.6386755	3.329386	9.202046	Multitasking_Scroll
12:13:46.629	-0.6273	3.1819913	9.0288105	0.012212418	-0.036410622	0.013744468	-0.64380497	3.3412046	9.197404	Multitasking_Scroll
12:13:46.651	-0.6273	3.1819913	9.0288105	0.012212418	-0.036410622	0.013744468	-0.64380497	3.3412046	9.197404	Multitasking_Scroll
12:13:46.673	-0.6273	3.1819913	9.0288105	0.012212418	-0.036410622	0.013744468	-0.64380497	3.3412046	9.197404	Multitasking_Scroll
12:13:46.694	-0.6273	3.1819913	9.0288105	0.012212418	-0.036410622	0.013744468	-0.64380497	3.3412046	9.197404	Multitasking_Scroll
12:13:46.716	-0.6273	3.1819913	9.0288105	0.012212418	-0.036410622	0.013744468	-0.64380497	3.3412046	9.197404	Multitasking_Scroll
12:13:46.738	-0.6273	3.1819913	9.0288105	0.012212418	-0.036410622	0.013744468	-0.64380497	3.3412046	9.197404	Multitasking_Scroll
12:13:46.760	-0.6273	3.1819913	9.0288105	0.012212418	-0.036410622	0.013744468	-0.64380497	3.3412046	9.197404	Multitasking_Scroll
12:13:46.783	-0.6273	3.1819913	9.0288105	0.012212418	-0.036410622	0.013744468	-0.64380497	3.3412046	9.197404	Multitasking_Scroll
12:13:46.804	-0.7398309	3.3088877	8.494887	0.03114924	0.003295618	0.011301007	-0.6600291	3.393508	9.177082	Multitasking_Scroll
12:13:46.825	-0.7398309	3.3088877	8.494887	0.03114924	0.003295618	0.011301007	-0.6600291	3.393508	9.177082	Multitasking_Scroll
12:13:46.846	-0.7398309	3.3088877	8.494887	0.03114924	0.003295618	0.011301007	-0.6600291	3.393508	9.177082	Multitasking_Scroll
12:13:46.867	-0.7398309	3.3088877	8.494887	0.03114924	0.003295618	0.011301007	-0.6600291	3.393508	9.177082	Multitasking_Scroll
12:13:46.888	-0.7398309	3.3088877	8.494887	0.03114924	0.003295618	0.011301007	-0.6600291	3.393508	9.177082	Multitasking_Scroll
12:13:46.909	-0.7398309	3.3088877	8.494887	0.03114924	0.003295618	0.011301007	-0.6600291	3.393508	9.177082	Multitasking_Scroll
12:13:46.929	-0.7398309	3.3088877	8.494887	0.03114924	0.003295618	0.011301007	-0.6600291	3.393508	9.177082	Multitasking_Scroll
12:13:46.951	-0.7398309	3.3088877	8.494887	0.03114924	0.003295618	0.011301007	-0.6600291	3.393508	9.177082	Multitasking_Scroll
12:13:46.973	-0.7398309	3.3088877	8.494887	0.03114924	0.003295618	0.011301007	-0.6600291	3.393508	9.177082	Multitasking_Scroll
12:13:46.994	-0.5961744	3.294522	9.225141	-0.0006157522	-0.059623502	0.019242257	-0.64795727	3.3911297	9.178822	Multitasking_Scroll
12:13:47.015	-0.5961744	3.294522	9.225141	-0.0006157522	-0.059623502	0.019242257	-0.64795727	3.3911297	9.178822	Multitasking_Scroll
12:13:47.036	-0.5961744	3.294522	9.225141	-0.0006157522	-0.059623502	0.019242257	-0.64795727	3.3911297	9.178822	Multitasking_Scroll
12:13:47.057	-0.5961744	3.294522	9.225141	-0.0006157522	-0.059623502	0.019242257	-0.64795727	3.3911297	9.178822	Multitasking_Scroll
12:13:47.078	-0.5961744	3.294522	9.225141	-0.0006157522	-0.059623502	0.019242257	-0.64795727	3.3911297	9.178822	Multitasking_Scroll
12:13:47.102	-0.5961744	3.294522	9.225141	-0.0006157522	-0.059623502	0.019242257	-0.64795727	3.3911297	9.178822	Multitasking_Scroll
12:13:47.124	-0.5961744	3.294522	9.225141	-0.0006157522	-0.059623502	0.019242257	-0.64795727	3.3911297	9.178822	Multitasking_Scroll
12:13:47.145	-0.5961744	3.294522	9.225141	-0.0006157522	-0.059623502	0.019242257	-0.64795727	3.3911297	9.178822	Multitasking_Scroll
12:13:47.168	-0.6344828	3.318465	8.667274	0.0054929005	0.012458596	0.00091629784	-0.64878017	3.4120817	9.170996	Multitasking_Scroll
12:13:47.190	-0.6344828	3.318465	8.667274	0.0054929005	0.012458596	0.00091629784	-0.64878017	3.4120817	9.170996	Multitasking_Scroll
12:13:47.211	-0.6344828	3.318465	8.667274	0.0054929005	0.012458596	0.00091629784	-0.64878017	3.4120817	9.170996	Multitasking_Scroll
12:13:47.232	-0.6344828	3.318465	8.667274	0.0054929005	0.012458596	0.00091629784	-0.64878017	3.4120817	9.170996	Multitasking_Scroll
12:13:47.253	-0.6344828	3.318465	8.667274	0.0054929005	0.012458596	0.00091629784	-0.64878017	3.4120817	9.170996	Multitasking_Scroll
12:13:47.274	-0.6344828	3.318465	8.667274	0.0054929005	0.012458596	0.00091629784	-0.64878017	3.4120817	9.170996	Multitasking_Scroll
12:13:47.295	-0.6344828	3.318465	8.667274	0.0054929005	0.012458596	0.00091629784	-0.64878017	3.4120817	9.170996	Multitasking_Scroll
12:13:47.316	-0.6344828	3.318465	8.667274	0.0054929005	0.012458596	0.00091629784	-0.64878017	3.4120817	9.170996	Multitasking_Scroll
12:13:47.338	-0.51716334	3.275368	9.117398	-0.009167866	-0.081003785	0.019242257	-0.637644	3.4127362	9.171533	Multitasking_Scroll
12:13:47.360	-0.51716334	3.275368	9.117398	-0.009167866	-0.081003785	0.019242257	-0.637644	3.4127362	9.171533	Multitasking_Scroll
12:13:47.382	-0.51716334	3.275368	9.117398	-0.009167866	-0.081003785	0.019242257	-0.637644	3.4127362	9.171533	Multitasking_Scroll
12:13:47.403	-0.51716334	3.275368	9.117398	-0.009167866	-0.081003785	0.019242257	-0.637644	3.4127362	9.171533	Multitasking_Scroll
12:13:47.424	-0.51716334	3.275368	9.117398	-0.009167866	-0.081003785	0.019242257	-0.637644	3.4127362	9.171533	Multitasking_Scroll
12:13:47.446	-0.51716334	3.275368	9.117398	-0.009167866	-0.081003785	0.019242257	-0.637644	3.4127362	9.171533	Multitasking_Scroll
12:13:47.470	-0.51716334	3.275368	9.117398	-0.009167866	-0.081003785	0.019242257	-0.637644	3.4127362	9.171533	Multitasking_Scroll
12:13:47.491	-0.51716334	3.275368	9.117398	-0.009167866	-0.081003785	0.019242257	-0.637644	3.4127362	9.171533	Multitasking_Scroll
12:13:47.514	-0.51716334	3.275368	9.117398	-0.009167866	-0.081003785	0.019242257	-0.637644	3.4127362	9.171533	Multitasking_Scroll
12:13:47.536	-0.6201172	3.347196	8.545167	0.023818858	0.041169263	0.00580322	-0.62010145	3.4285872	9.166823	Multitasking_Scroll
12:13:47.559	-0.6201172	3.347196	8.545167	0.023818858	0.041169263	0.00580322	-0.62010145	3.4285872	9.166823	Multitasking_Scroll
12:13:47.580	-0.6201172	3.347196	8.545167	0.023818858	0.041169263	0.00580322	-0.62010145	3.4285872	9.166823	Multitasking_Scroll
12:13:47.601	-0.6201172	3.347196	8.545167	0.023818858	0.041169263	0.00580322	-0.62010145	3.4285872	9.166823	Multitasking_Scroll
12:13:47.622	-0.6201172	3.347196	8.545167	0.023818858	0.041169263	0.00580322	-0.62010145	3.4285872	9.166823	Multitasking_Scroll
12:13:47.644	-0.6201172	3.347196	8.545167	0.023818858	0.041169263	0.00580322	-0.62010145	3.4285872	9.166823	Multitasking_Scroll
12:13:47.666	-0.6201172	3.347196	8.545167	0.023818858	0.041169263	0.00580322	-0.62010145	3.4285872	9.166823	Multitasking_Scroll
12:13:47.689	-0.6201172	3.347196	8.545167	0.023818858	0.041169263	0.00580322	-0.62010145	3.4285872	9.166823	Multitasking_Scroll
12:13:47.710	-0.57462597	3.344802	9.110215	0.036036164	-0.036410622	0.0039706244	-0.6068765	3.419927	9.170941	Multitasking_Scroll
12:13:47.731	-0.57462597	3.344802	9.110215	0.036036164	-0.036410622	0.0039706244	-0.6068765	3.419927	9.170941	Multitasking_Scroll
12:13:47.755	-0.57462597	3.344802	9.110215	0.036036164	-0.036410622	0.0039706244	-0.6068765	3.419927	9.170941	Multitasking_Scroll
12:13:47.777	-0.57462597	3.344802	9.110215	0.036036164	-0.036410622	0.0039706244	-0.6068765	3.419927	9.170941	Multitasking_Scroll
12:13:47.798	-0.57462597	3.344802	9.110215	0.036036164	-0.036410622	0.0039706244	-0.6068765	3.419927	9.170941	Multitasking_Scroll
12:13:47.819	-0.57462597	3.344802	9.110215	0.036036164	-0.036410622	0.0039706244	-0.6068765	3.419927	9.170941	Multitasking_Scroll
12:13:47.840	-0.57462597	3.344802	9.110215	0.036036164	-0.036410622	0.0039706244	-0.6068765	3.419927	9.170941	Multitasking_Scroll
12:13:47.861	-0.57462597	3.344802	9.110215	0.036036164	-0.036410622	0.0039706244	-0.6068765	3.419927	9.170941	Multitasking_Scroll
12:13:47.882	-0.5602603	3.3256476	8.806143	0.013434148	0.000852157	0.0015271632	-0.5960402	3.443602	9.162789	Multitasking_Scroll
12:13:47.905	-0.5602603	3.3256476	8.806143	0.013434148	0.000852157	0.0015271632	-0.5960402	3.443602	9.162789	Multitasking_Scroll
12:13:47.926	-0.5602603	3.3256476	8.806143	0.013434148	0.000852157	0.0015271632	-0.5960402	3.443602	9.162789	Multitasking_Scroll
12:13:47.947	-0.5602603	3.3256476	8.806143	0.013434148	0.000852157	0.0015271632	-0.5960402	3.443602	9.162789	Multitasking_Scroll
12:13:47.968	-0.5602603	3.3256476	8.806143	0.013434148	0.000852157	0.0015271632	-0.5960402	3.443602	9.162789	Multitasking_Scroll
12:13:47.989	-0.5602603	3.3256476	8.806143	0.013434148	0.000852157	0.0015271632	-0.5960402	3.443602	9.162789	Multitasking_Scroll
12:13:48.010	-0.5602603	3.3256476	8.806143	0.013434148	0.000852157	0.0015271632	-0.5960402	3.443602	9.162789	Multitasking_Scroll
12:13:48.031	-0.5602603	3.3256476	8.806143	0.013434148	0.000852157	0.0015271632	-0.5960402	3.443602	9.162789	Multitasking_Scroll
12:13:48.056	-0.5602603	3.3256476	8.806143	0.013434148	0.000852157	0.0015271632	-0.5960402	3.443602	9.162789	Multitasking_Scroll
12:13:48.077	-0.5506832	3.2777622	9.105427	-0.016498249	-0.0455736	0.021685716	-0.60449314	3.4414885	9.163031	Multitasking_Scroll
12:13:48.098	-0.5506832	3.2777622	9.105427	-0.016498249	-0.0455736	0.021685716	-0.60449314	3.4414885	9.163031	Multitasking_Scroll
12:13:48.119	-0.5506832	3.2777622	9.105427	-0.016498249	-0.0455736	0.021685716	-0.60449314	3.4414885	9.163031	Multitasking_Scroll
12:13:48.140	-0.5506832	3.2777622	9.105427	-0.016498249	-0.0455736	0.021685716	-0.60449314	3.4414885	9.163031	Multitasking_Scroll
12:13:48.161	-0.5506832	3.2777622	9.105427	-0.016498249	-0.0455736	0.021685716	-0.60449314	3.4414885	9.163031	Multitasking_Scroll
12:13:48.182	-0.5506832	3.2777622	9.105427	-0.016498249	-0.0455736	0.021685716	-0.60449314	3.4414885	9.163031	Multitasking_Scroll
12:13:48.204	-0.5506832	3.2777622	9.105427	-0.016498249	-0.0455736	0.021685716	-0.60449314	3.4414885	9.163031	Multitasking_Scroll
12:13:48.225	-0.5506832	3.2777622	9.105427	-0.016498249	-0.0455736	0.021685716	-0.60449314	3.4414885	9.163031	Multitasking_Scroll
12:13:48.246	-0.5602603	3.2993107	9.110215	0.011601553	-0.027247645	-0.005192355	-0.5762926	3.411458	9.176067	Multitasking_Scroll
12:13:48.267	-0.5602603	3.2993107	9.110215	0.011601553	-0.027247645	-0.005192355	-0.5762926	3.411458	9.176067	Multitasking_Scroll
12:13:48.289	-0.5602603	3.2993107	9.110215	0.011601553	-0.027247645	-0.005192355	-0.5762926	3.411458	9.176067	Multitasking_Scroll
12:13:48.310	-0.5602603	3.2993107	9.110215	0.011601553	-0.027247645	-0.005192355	-0.5762926	3.411458	9.176067	Multitasking_Scroll
12:13:48.331	-0.5602603	3.2993107	9.110215	0.011601553	-0.027247645	-0.005192355	-0.5762926	3.411458	9.176067	Multitasking_Scroll
12:13:48.353	-0.5602603	3.2993107	9.110215	0.011601553	-0.027247645	-0.005192355	-0.5762926	3.411458	9.176067	Multitasking_Scroll
12:13:48.374	-0.5602603	3.2993107	9.110215	0.011601553	-0.027247645	-0.005192355	-0.5762926	3.411458	9.176067	Multitasking_Scroll
12:13:48.395	-0.5602603	3.2993107	9.110215	0.011601553	-0.027247645	-0.005192355	-0.5762926	3.411458	9.176067	Multitasking_Scroll
12:13:48.417	-0.5602603	3.2993107	9.110215	0.011601553	-0.027247645	-0.005192355	-0.58338034	3.4237413	9.171043	Multitasking_Scroll
12:13:48.438	-0.5770202	3.301705	8.595447	0.042144813	0.049110513	-0.0033597588	-0.58338034	3.4237413	9.171043	Multitasking_Scroll
12:13:48.460	-0.5770202	3.301705	8.595447	0.042144813	0.049110513	-0.0033597588	-0.58338034	3.4237413	9.171043	Multitasking_Scroll
12:13:48.481	-0.5770202	3.301705	8.595447	0.042144813	0.049110513	-0.0033597588	-0.58338034	3.4237413	9.171043	Multitasking_Scroll
12:13:48.502	-0.5770202	3.301705	8.595447	0.042144813	0.049110513	-0.0033597588	-0.58338034	3.4237413	9.171043	Multitasking_Scroll
12:13:48.525	-0.5770202	3.301705	8.595447	0.042144813	0.049110513	-0.0033597588	-0.58338034	3.4237413	9.171043	Multitasking_Scroll
12:13:48.557	-0.5770202	3.301705	8.595447	0.042144813	0.049110513	-0.0033597588	-0.58338034	3.4237413	9.171043	Multitasking_Scroll
12:13:48.590	-0.5770202	3.301705	8.595447	0.042144813	0.049110513	-0.0033597588	-0.58338034	3.4237413	9.171043	Multitasking_Scroll
12:13:48.624	-0.66800267	3.3352249	8.267431	0.007936361	0.103477515	-0.0064140847	-0.57937753	3.4265127	9.170262	Multitasking_Scroll
12:13:48.660	-0.66800267	3.3352249	8.267431	0.007936361	0.103477515	-0.0064140847	-0.57937753	3.4265127	9.170262	Multitasking_Scroll
12:13:48.693	-0.66800267	3.3352249	8.267431	0.007936361	0.103477515	-0.0064140847	-0.57937753	3.4265127	9.170262	Multitasking_Scroll
12:13:48.727	-0.66800267	3.3352249	8.267431	0.007936361	0.103477515	-0.0064140847	-0.57937753	3.4265127	9.170262	Multitasking_Scroll
12:13:48.760	-0.66800267	3.3352249	8.267431	0.007936361	0.103477515	-0.0064140847	-0.57937753	3.4265127	9.170262	Multitasking_Scroll
12:13:48.793	-0.6201172	3.2801564	8.904308	0.047031738	0.025286766	0.0070249503	-0.610228	3.40411	9.176602	Multitasking_Scroll
12:13:48.817	-0.6201172	3.2801564	8.904308	0.047031738	0.025286766	0.0070249503	-0.610228	3.40411	9.176602	Multitasking_Scroll
12:13:48.840	-0.6201172	3.2801564	8.904308	0.047031738	0.025286766	0.0070249503	-0.610228	3.40411	9.176602	Multitasking_Scroll
12:13:48.865	-0.6201172	3.2801564	8.904308	0.047031738	0.025286766	0.0070249503	-0.610228	3.40411	9.176602	Multitasking_Scroll
12:13:48.888	-0.6201172	3.2801564	8.904308	0.047031738	0.025286766	0.0070249503	-0.610228	3.40411	9.176602	Multitasking_Scroll
12:13:48.911	-0.6201172	3.2801564	8.904308	0.047031738	0.025286766	0.0070249503	-0.610228	3.40411	9.176602	Multitasking_Scroll
12:13:48.933	-0.6201172	3.2801564	8.904308	0.047031738	0.025286766	0.0070249503	-0.610228	3.40411	9.176602	Multitasking_Scroll
12:13:48.954	-0.6201172	3.2801564	8.904308	0.047031738	0.025286766	0.0070249503	-0.610228	3.40411	9.176602	Multitasking_Scroll
12:13:48.977	-0.531529	3.2274826	9.016839	-0.07391958	0.01856725	0.01740966	-0.6192748	3.3997765	9.177603	Multitasking_Scroll
12:13:48.998	-0.531529	3.2274826	9.016839	-0.07391958	0.01856725	0.01740966	-0.6192748	3.3997765	9.177603	Multitasking_Scroll
12:13:49.020	-0.531529	3.2274826	9.016839	-0.07391958	0.01856725	0.01740966	-0.6192748	3.3997765	9.177603	Multitasking_Scroll
12:13:49.043	-0.531529	3.2274826	9.016839	-0.07391958	0.01856725	0.01740966	-0.6192748	3.3997765	9.177603	Multitasking_Scroll
12:13:49.066	-0.531529	3.2274826	9.016839	-0.07391958	0.01856725	0.01740966	-0.6192748	3.3997765	9.177603	Multitasking_Scroll
12:13:49.090	-0.531529	3.2274826	9.016839	-0.07391958	0.01856725	0.01740966	-0.6192748	3.3997765	9.177603	Multitasking_Scroll
12:13:49.113	-0.531529	3.2274826	9.016839	-0.07391958	0.01856725	0.01740966	-0.6192748	3.3997765	9.177603	Multitasking_Scroll
12:13:49.136	-0.531529	3.2274826	9.016839	-0.07391958	0.01856725	0.01740966	-0.6192748	3.3997765	9.177603	Multitasking_Scroll
12:13:49.160	-0.6751855	3.2705793	8.777411	0.040923085	-0.027247645	0.0076358155	-0.6197456	3.3847902	9.183109	Multitasking_Scroll
12:13:49.182	-0.6751855	3.2705793	8.777411	0.040923085	-0.027247645	0.0076358155	-0.6197456	3.3847902	9.183109	Multitasking_Scroll
12:13:49.205	-0.6751855	3.2705793	8.777411	0.040923085	-0.027247645	0.0076358155	-0.6197456	3.3847902	9.183109	Multitasking_Scroll
12:13:49.227	-0.6751855	3.2705793	8.777411	0.040923085	-0.027247645	0.0076358155	-0.6197456	3.3847902	9.183109	Multitasking_Scroll
12:13:49.248	-0.6751855	3.2705793	8.777411	0.040923085	-0.027247645	0.0076358155	-0.6197456	3.3847902	9.183109	Multitasking_Scroll
12:13:49.270	-0.6751855	3.2705793	8.777411	0.040923085	-0.027247645	0.0076358155	-0.6197456	3.3847902	9.183109	Multitasking_Scroll
12:13:49.292	-0.6751855	3.2705793	8.777411	0.040923085	-0.027247645	0.0076358155	-0.6197456	3.3847902	9.183109	Multitasking_Scroll
12:13:49.316	-0.6751855	3.2705793	8.777411	0.040923085	-0.027247645	0.0076358155	-0.6197456	3.3847902	9.183109	Multitasking_Scroll
12:13:49.338	-0.600963	3.2442424	9.103033	-0.029326418	-0.027247645	0.020463986	-0.6109838	3.3897831	9.181853	Multitasking_Scroll
12:13:49.361	-0.600963	3.2442424	9.103033	-0.029326418	-0.027247645	0.020463986	-0.6109838	3.3897831	9.181853	Multitasking_Scroll
12:13:49.384	-0.600963	3.2442424	9.103033	-0.029326418	-0.027247645	0.020463986	-0.6109838	3.3897831	9.181853	Multitasking_Scroll
12:13:49.406	-0.600963	3.2442424	9.103033	-0.029326418	-0.027247645	0.020463986	-0.6109838	3.3897831	9.181853	Multitasking_Scroll
12:13:49.430	-0.600963	3.2442424	9.103033	-0.029326418	-0.027247645	0.020463986	-0.6109838	3.3897831	9.181853	Multitasking_Scroll
12:13:49.453	-0.600963	3.2442424	9.103033	-0.029326418	-0.027247645	0.020463986	-0.6109838	3.3897831	9.181853	Multitasking_Scroll
12:13:49.475	-0.600963	3.2442424	9.103033	-0.029326418	-0.027247645	0.020463986	-0.6109838	3.3897831	9.181853	Multitasking_Scroll
12:13:49.496	-0.600963	3.2442424	9.103033	-0.029326418	-0.027247645	0.020463986	-0.6109838	3.3897831	9.181853	Multitasking_Scroll
12:13:49.517	-0.6703969	3.354379	8.396722	0.13255288	0.122414336	-0.01863139	-0.6071375	3.432682	9.166158	Multitasking_Scroll
12:13:49.539	-0.6703969	3.354379	8.396722	0.13255288	0.122414336	-0.01863139	-0.6071375	3.432682	9.166158	Multitasking_Scroll
12:13:49.561	-0.6703969	3.354379	8.396722	0.13255288	0.122414336	-0.01863139	-0.6071375	3.432682	9.166158	Multitasking_Scroll
12:13:49.582	-0.6703969	3.354379	8.396722	0.13255288	0.122414336	-0.01863139	-0.6071375	3.432682	9.166158	Multitasking_Scroll
12:13:49.603	-0.6703969	3.354379	8.396722	0.13255288	0.122414336	-0.01863139	-0.6071375	3.432682	9.166158	Multitasking_Scroll
12:13:49.624	-0.6703969	3.354379	8.396722	0.13255288	0.122414336	-0.01863139	-0.6071375	3.432682	9.166158	Multitasking_Scroll
12:13:49.647	-0.6703969	3.354379	8.396722	0.13255288	0.122414336	-0.01863139	-0.6071375	3.432682	9.166158	Multitasking_Scroll
12:13:49.668	-0.6703969	3.354379	8.396722	0.13255288	0.122414336	-0.01863139	-0.6071375	3.432682	9.166158	Multitasking_Scroll
12:13:49.689	-0.57462597	3.328042	9.203592	0.020153666	-0.015641205	0.0076358155	-0.61102325	3.4462173	9.160818	Multitasking_Scroll
12:13:49.710	-0.57462597	3.328042	9.203592	0.020153666	-0.015641205	0.0076358155	-0.61102325	3.4462173	9.160818	Multitasking_Scroll
12:13:49.731	-0.57462597	3.328042	9.203592	0.020153666	-0.015641205	0.0076358155	-0.61102325	3.4462173	9.160818	Multitasking_Scroll
12:13:49.752	-0.57462597	3.328042	9.203592	0.020153666	-0.015641205	0.0076358155	-0.61102325	3.4462173	9.160818	Multitasking_Scroll
12:13:49.773	-0.57462597	3.328042	9.203592	0.020153666	-0.015641205	0.0076358155	-0.61102325	3.4462173	9.160818	Multitasking_Scroll
12:13:49.794	-0.57462597	3.328042	9.203592	0.020153666	-0.015641205	0.0076358155	-0.61102325	3.4462173	9.160818	Multitasking_Scroll
12:13:49.815	-0.57462597	3.328042	9.203592	0.020153666	-0.015641205	0.0076358155	-0.61102325	3.4462173	9.160818	Multitasking_Scroll
12:13:49.837	-0.57462597	3.328042	9.203592	0.020153666	-0.015641205	0.0076358155	-0.61102325	3.4462173	9.160818	Multitasking_Scroll
12:13:49.858	-0.6656084	3.328042	8.490098	-0.04215459	0.036282342	0.013744468	-0.5911197	3.4833264	9.148081	Multitasking_Scroll
12:13:49.880	-0.6656084	3.328042	8.490098	-0.04215459	0.036282342	0.013744468	-0.5911197	3.4833264	9.148081	Multitasking_Scroll
12:13:49.901	-0.6656084	3.328042	8.490098	-0.04215459	0.036282342	0.013744468	-0.5911197	3.4833264	9.148081	Multitasking_Scroll
12:13:49.922	-0.6656084	3.328042	8.490098	-0.04215459	0.036282342	0.013744468	-0.5911197	3.4833264	9.148081	Multitasking_Scroll
12:13:49.944	-0.6656084	3.328042	8.490098	-0.04215459	0.036282342	0.013744468	-0.5911197	3.4833264	9.148081	Multitasking_Scroll
12:13:49.966	-0.6656084	3.328042	8.490098	-0.04215459	0.036282342	0.013744468	-0.5911197	3.4833264	9.148081	Multitasking_Scroll
12:13:49.988	-0.6656084	3.328042	8.490098	-0.04215459	0.036282342	0.013744468	-0.5911197	3.4833264	9.148081	Multitasking_Scroll
12:13:50.010	-0.6656084	3.328042	8.490098	-0.04215459	0.036282342	0.013744468	-0.5911197	3.4833264	9.148081	Multitasking_Scroll
12:13:50.031	-0.6656084	3.328042	8.490098	-0.04215459	0.036282342	0.013744468	-0.5911197	3.4833264	9.148081	Multitasking_Scroll
12:13:50.053	-0.6464542	3.3926873	8.557138	0.050086062	-0.0040347646	-0.0033597588	-0.5761445	3.4743023	9.152466	Multitasking_Scroll
12:13:50.075	-0.6464542	3.3926873	8.557138	0.050086062	-0.0040347646	-0.0033597588	-0.5761445	3.4743023	9.152466	Multitasking_Scroll
12:13:50.098	-0.6464542	3.3926873	8.557138	0.050086062	-0.0040347646	-0.0033597588	-0.5761445	3.4743023	9.152466	Multitasking_Scroll
12:13:50.119	-0.6464542	3.3926873	8.557138	0.050086062	-0.0040347646	-0.0033597588	-0.5761445	3.4743023	9.152466	Multitasking_Scroll
12:13:50.140	-0.6464542	3.3926873	8.557138	0.050086062	-0.0040347646	-0.0033597588	-0.5761445	3.4743023	9.152466	Multitasking_Scroll
12:13:50.161	-0.6464542	3.3926873	8.557138	0.050086062	-0.0040347646	-0.0033597588	-0.5761445	3.4743023	9.152466	Multitasking_Scroll
12:13:50.182	-0.6464542	3.3926873	8.557138	0.050086062	-0.0040347646	-0.0033597588	-0.5761445	3.4743023	9.152466	Multitasking_Scroll
12:13:50.203	-0.6464542	3.3926873	8.557138	0.050086062	-0.0040347646	-0.0033597588	-0.5761445	3.4743023	9.152466	Multitasking_Scroll
12:13:50.225	-0.56265455	3.3519847	8.707977	0.008547227	-0.022971587	-0.0076358155	-0.56596524	3.4701412	9.15468	Multitasking_Scroll
12:13:50.246	-0.56265455	3.3519847	8.707977	0.008547227	-0.022971587	-0.0076358155	-0.56596524	3.4701412	9.15468	Multitasking_Scroll
12:13:50.267	-0.56265455	3.3519847	8.707977	0.008547227	-0.022971587	-0.0076358155	-0.56596524	3.4701412	9.15468	Multitasking_Scroll
12:13:50.289	-0.56265455	3.3519847	8.707977	0.008547227	-0.022971587	-0.0076358155	-0.56596524	3.4701412	9.15468	Multitasking_Scroll
12:13:50.310	-0.56265455	3.3519847	8.707977	0.008547227	-0.022971587	-0.0076358155	-0.56596524	3.4701412	9.15468	Multitasking_Scroll
12:13:50.333	-0.56265455	3.3519847	8.707977	0.008547227	-0.022971587	-0.0076358155	-0.56596524	3.4701412	9.15468	Multitasking_Scroll
12:13:50.354	-0.56265455	3.3519847	8.707977	0.008547227	-0.022971587	-0.0076358155	-0.56596524	3.4701412	9.15468	Multitasking_Scroll
12:13:50.375	-0.56265455	3.3519847	8.707977	0.008547227	-0.022971587	-0.0076358155	-0.56596524	3.4701412	9.15468	Multitasking_Scroll
12:13:50.396	-0.56265455	3.3519847	8.707977	-0.039100263	-0.029691106	0.01985312	-0.56596524	3.4701412	9.15468	Multitasking_Scroll
12:13:50.417	-0.51716334	3.3088877	9.344854	-0.039100263	-0.029691106	0.01985312	-0.5304026	3.4718456	9.156164	Multitasking_Scroll
12:13:50.438	-0.51716334	3.3088877	9.344854	-0.039100263	-0.029691106	0.01985312	-0.5304026	3.4718456	9.156164	Multitasking_Scroll
12:13:50.460	-0.51716334	3.3088877	9.344854	-0.039100263	-0.029691106	0.01985312	-0.5304026	3.4718456	9.156164	Multitasking_Scroll
12:13:50.483	-0.51716334	3.3088877	9.344854	-0.039100263	-0.029691106	0.01985312	-0.5304026	3.4718456	9.156164	Multitasking_Scroll
12:13:50.504	-0.51716334	3.3088877	9.344854	-0.039100263	-0.029691106	0.01985312	-0.5304026	3.4718456	9.156164	Multitasking_Scroll
12:13:50.525	-0.51716334	3.3088877	9.344854	-0.039100263	-0.029691106	0.01985312	-0.5304026	3.4718456	9.156164	Multitasking_Scroll
12:13:50.547	-0.51716334	3.3088877	9.344854	-0.039100263	-0.029691106	0.01985312	-0.5304026	3.4718456	9.156164	Multitasking_Scroll
12:13:50.568	-0.51716334	3.3088877	9.344854	-0.039100263	-0.029691106	0.01985312	-0.5304026	3.4718456	9.156164	Multitasking_Scroll
12:13:50.589	-0.46209505	3.3639562	8.760652	-0.019552574	0.03139542	0.014966199	-0.5257393	3.4747488	9.155331	Multitasking_Scroll
12:13:50.611	-0.46209505	3.3639562	8.760652	-0.019552574	0.03139542	0.014966199	-0.5257393	3.4747488	9.155331	Multitasking_Scroll
12:13:50.633	-0.46209505	3.3639562	8.760652	-0.019552574	0.03139542	0.014966199	-0.5257393	3.4747488	9.155331	Multitasking_Scroll
12:13:50.654	-0.46209505	3.3639562	8.760652	-0.019552574	0.03139542	0.014966199	-0.5257393	3.4747488	9.155331	Multitasking_Scroll
12:13:50.675	-0.46209505	3.3639562	8.760652	-0.019552574	0.03139542	0.014966199	-0.5257393	3.4747488	9.155331	Multitasking_Scroll
12:13:50.696	-0.46209505	3.3639562	8.760652	-0.019552574	0.03139542	0.014966199	-0.5257393	3.4747488	9.155331	Multitasking_Scroll
12:13:50.717	-0.46209505	3.3639562	8.760652	-0.019552574	0.03139542	0.014966199	-0.5257393	3.4747488	9.155331	Multitasking_Scroll
12:13:50.738	-0.46209505	3.3639562	8.760652	-0.019552574	0.03139542	0.014966199	-0.5257393	3.4747488	9.155331	Multitasking_Scroll
12:13:50.759	-0.5147691	3.3735332	8.93304	-0.013443922	-0.0052564954	0.013744468	-0.52967256	3.462874	9.159602	Multitasking_Scroll
12:13:50.781	-0.5147691	3.3735332	8.93304	-0.013443922	-0.0052564954	0.013744468	-0.52967256	3.462874	9.159602	Multitasking_Scroll
12:13:50.802	-0.5147691	3.3735332	8.93304	-0.013443922	-0.0052564954	0.013744468	-0.52967256	3.462874	9.159602	Multitasking_Scroll
12:13:50.824	-0.5147691	3.3735332	8.93304	-0.013443922	-0.0052564954	0.013744468	-0.52967256	3.462874	9.159602	Multitasking_Scroll
12:13:50.846	-0.5147691	3.3735332	8.93304	-0.013443922	-0.0052564954	0.013744468	-0.52967256	3.462874	9.159602	Multitasking_Scroll
12:13:50.868	-0.5147691	3.3735332	8.93304	-0.013443922	-0.0052564954	0.013744468	-0.52967256	3.462874	9.159602	Multitasking_Scroll
12:13:50.889	-0.5147691	3.3735332	8.93304	-0.013443922	-0.0052564954	0.013744468	-0.52967256	3.462874	9.159602	Multitasking_Scroll
12:13:50.911	-0.5147691	3.3735332	8.93304	-0.013443922	-0.0052564954	0.013744468	-0.52967256	3.462874	9.159602	Multitasking_Scroll
12:13:50.935	-0.53392327	3.3040993	8.901914	0.0061037657	0.014291192	0.009468411	-0.54690164	3.447247	9.164484	Multitasking_Scroll
12:13:50.957	-0.53392327	3.3040993	8.901914	0.0061037657	0.014291192	0.009468411	-0.54690164	3.447247	9.164484	Multitasking_Scroll
12:13:50.979	-0.53392327	3.3040993	8.901914	0.0061037657	0.014291192	0.009468411	-0.54690164	3.447247	9.164484	Multitasking_Scroll
12:13:51.002	-0.53392327	3.3040993	8.901914	0.0061037657	0.014291192	0.009468411	-0.54690164	3.447247	9.164484	Multitasking_Scroll
12:13:51.024	-0.53392327	3.3040993	8.901914	0.0061037657	0.014291192	0.009468411	-0.54690164	3.447247	9.164484	Multitasking_Scroll
12:13:51.046	-0.53392327	3.3040993	8.901914	0.0061037657	0.014291192	0.009468411	-0.54690164	3.447247	9.164484	Multitasking_Scroll
12:13:51.067	-0.53392327	3.3040993	8.901914	0.0061037657	0.014291192	0.009468411	-0.54690164	3.447247	9.164484	Multitasking_Scroll
12:13:51.088	-0.53392327	3.3040993	8.901914	0.0061037657	0.014291192	0.009468411	-0.54690164	3.447247	9.164484	Multitasking_Scroll
12:13:51.109	-0.53392327	3.3040993	8.901914	0.0061037657	0.014291192	0.009468411	-0.54690164	3.447247	9.164484	Multitasking_Scroll
12:13:51.130	-0.55786604	3.301705	8.959376	-0.0055026743	-0.0058673606	-0.0021380284	-0.56875646	3.4370236	9.166993	Multitasking_Scroll
12:13:51.152	-0.55786604	3.301705	8.959376	-0.0055026743	-0.0058673606	-0.0021380284	-0.56875646	3.4370236	9.166993	Multitasking_Scroll
12:13:51.174	-0.55786604	3.301705	8.959376	-0.0055026743	-0.0058673606	-0.0021380284	-0.56875646	3.4370236	9.166993	Multitasking_Scroll
12:13:51.195	-0.55786604	3.301705	8.959376	-0.0055026743	-0.0058673606	-0.0021380284	-0.56875646	3.4370236	9.166993	Multitasking_Scroll
12:13:51.216	-0.55786604	3.301705	8.959376	-0.0055026743	-0.0058673606	-0.0021380284	-0.56875646	3.4370236	9.166993	Multitasking_Scroll
12:13:51.237	-0.55786604	3.301705	8.959376	-0.0055026743	-0.0058673606	-0.0021380284	-0.56875646	3.4370236	9.166993	Multitasking_Scroll
12:13:51.259	-0.55786604	3.301705	8.959376	-0.0055026743	-0.0058673606	-0.0021380284	-0.56875646	3.4370236	9.166993	Multitasking_Scroll
12:13:51.280	-0.55786604	3.301705	8.959376	-0.0055026743	-0.0058673606	-0.0021380284	-0.56875646	3.4370236	9.166993	Multitasking_Scroll
12:13:51.301	-0.5698374	3.2825508	8.892337	-0.054371893	0.039336666	0.02107485	-0.5890094	3.4268131	9.169536	Multitasking_Scroll
12:13:51.322	-0.5698374	3.2825508	8.892337	-0.054371893	0.039336666	0.02107485	-0.5890094	3.4268131	9.169536	Multitasking_Scroll
12:13:51.344	-0.5698374	3.2825508	8.892337	-0.054371893	0.039336666	0.02107485	-0.5890094	3.4268131	9.169536	Multitasking_Scroll
12:13:51.366	-0.5698374	3.2825508	8.892337	-0.054371893	0.039336666	0.02107485	-0.5890094	3.4268131	9.169536	Multitasking_Scroll
12:13:51.387	-0.5698374	3.2825508	8.892337	-0.054371893	0.039336666	0.02107485	-0.5890094	3.4268131	9.169536	Multitasking_Scroll
12:13:51.408	-0.5698374	3.2825508	8.892337	-0.054371893	0.039336666	0.02107485	-0.5890094	3.4268131	9.169536	Multitasking_Scroll
12:13:51.430	-0.5698374	3.2825508	8.892337	-0.054371893	0.039336666	0.02107485	-0.5890094	3.4268131	9.169536	Multitasking_Scroll
12:13:51.451	-0.5698374	3.2825508	8.892337	-0.054371893	0.039336666	0.02107485	-0.5890094	3.4268131	9.169536	Multitasking_Scroll
12:13:51.476	-0.5698374	3.2825508	8.892337	0.028094914	0.013069462	0.00091629784	-0.5890094	3.4268131	9.169536	Multitasking_Scroll
12:13:51.497	-0.68715686	3.347196	8.60263	0.028094914	0.013069462	0.00091629784	-0.5946318	3.412018	9.174689	Multitasking_Scroll
12:13:51.520	-0.68715686	3.347196	8.60263	0.028094914	0.013069462	0.00091629784	-0.5946318	3.412018	9.174689	Multitasking_Scroll
12:13:51.542	-0.68715686	3.347196	8.60263	0.028094914	0.013069462	0.00091629784	-0.5946318	3.412018	9.174689	Multitasking_Scroll
12:13:51.563	-0.68715686	3.347196	8.60263	0.028094914	0.013069462	0.00091629784	-0.5946318	3.412018	9.174689	Multitasking_Scroll
12:13:51.584	-0.68715686	3.347196	8.60263	0.028094914	0.013069462	0.00091629784	-0.5946318	3.412018	9.174689	Multitasking_Scroll
12:13:51.605	-0.68715686	3.347196	8.60263	0.028094914	0.013069462	0.00091629784	-0.5946318	3.412018	9.174689	Multitasking_Scroll
12:13:51.626	-0.68715686	3.347196	8.60263	0.028094914	0.013069462	0.00091629784	-0.5946318	3.412018	9.174689	Multitasking_Scroll
12:13:51.647	-0.68715686	3.347196	8.60263	0.028094914	0.013069462	0.00091629784	-0.5946318	3.412018	9.174689	Multitasking_Scroll
12:13:51.669	-0.6344828	3.2514253	9.1940155	0.0048820353	-0.043741006	0.005192355	-0.612503	3.3887768	9.182124	Multitasking_Scroll
12:13:51.690	-0.6344828	3.2514253	9.1940155	0.0048820353	-0.043741006	0.005192355	-0.612503	3.3887768	9.182124	Multitasking_Scroll
12:13:51.711	-0.6344828	3.2514253	9.1940155	0.0048820353	-0.043741006	0.005192355	-0.612503	3.3887768	9.182124	Multitasking_Scroll
12:13:51.732	-0.6344828	3.2514253	9.1940155	0.0048820353	-0.043741006	0.005192355	-0.612503	3.3887768	9.182124	Multitasking_Scroll
12:13:51.755	-0.6344828	3.2514253	9.1940155	0.0048820353	-0.043741006	0.005192355	-0.612503	3.3887768	9.182124	Multitasking_Scroll
12:13:51.777	-0.6344828	3.2514253	9.1940155	0.0048820353	-0.043741006	0.005192355	-0.612503	3.3887768	9.182124	Multitasking_Scroll
12:13:51.798	-0.6344828	3.2514253	9.1940155	0.0048820353	-0.043741006	0.005192355	-0.612503	3.3887768	9.182124	Multitasking_Scroll
12:13:51.819	-0.6344828	3.2514253	9.1940155	0.0048820353	-0.043741006	0.005192355	-0.612503	3.3887768	9.182124	Multitasking_Scroll
12:13:51.840	-0.600963	3.3064935	9.050359	-0.070254385	-0.0058673606	0.0106901415	-0.6157412	3.3970256	9.178859	Multitasking_Scroll
12:13:51.862	-0.600963	3.3064935	9.050359	-0.070254385	-0.0058673606	0.0106901415	-0.6157412	3.3970256	9.178859	Multitasking_Scroll
12:13:51.883	-0.600963	3.3064935	9.050359	-0.070254385	-0.0058673606	0.0106901415	-0.6157412	3.3970256	9.178859	Multitasking_Scroll
12:13:51.905	-0.600963	3.3064935	9.050359	-0.070254385	-0.0058673606	0.0106901415	-0.6157412	3.3970256	9.178859	Multitasking_Scroll
12:13:51.926	-0.600963	3.3064935	9.050359	-0.070254385	-0.0058673606	0.0106901415	-0.6157412	3.3970256	9.178859	Multitasking_Scroll
12:13:51.947	-0.600963	3.3064935	9.050359	-0.070254385	-0.0058673606	0.0106901415	-0.6157412	3.3970256	9.178859	Multitasking_Scroll
12:13:51.968	-0.600963	3.3064935	9.050359	-0.070254385	-0.0058673606	0.0106901415	-0.6157412	3.3970256	9.178859	Multitasking_Scroll
12:13:51.989	-0.600963	3.3064935	9.050359	-0.070254385	-0.0058673606	0.0106901415	-0.6157412	3.3970256	9.178859	Multitasking_Scroll
12:13:52.011	-0.600963	3.3064935	9.050359	-0.070254385	-0.0058673606	0.0106901415	-0.6157412	3.3970256	9.178859	Multitasking_Scroll
12:13:52.032	-0.60335726	3.3232534	8.851634	0.04153395	-0.022971587	0.015577064	-0.59658307	3.394168	9.181181	Multitasking_Scroll
12:13:52.053	-0.60335726	3.3232534	8.851634	0.04153395	-0.022971587	0.015577064	-0.59658307	3.394168	9.181181	Multitasking_Scroll
12:13:52.074	-0.60335726	3.3232534	8.851634	0.04153395	-0.022971587	0.015577064	-0.59658307	3.394168	9.181181	Multitasking_Scroll
12:13:52.095	-0.60335726	3.3232534	8.851634	0.04153395	-0.022971587	0.015577064	-0.59658307	3.394168	9.181181	Multitasking_Scroll
12:13:52.116	-0.60335726	3.3232534	8.851634	0.04153395	-0.022971587	0.015577064	-0.59658307	3.394168	9.181181	Multitasking_Scroll
12:13:52.138	-0.60335726	3.3232534	8.851634	0.04153395	-0.022971587	0.015577064	-0.59658307	3.394168	9.181181	Multitasking_Scroll
12:13:52.159	-0.60335726	3.3232534	8.851634	0.04153395	-0.022971587	0.015577064	-0.59658307	3.394168	9.181181	Multitasking_Scroll
12:13:52.180	-0.60335726	3.3232534	8.851634	0.04153395	-0.022971587	0.015577064	-0.59658307	3.394168	9.181181	Multitasking_Scroll
12:13:52.201	-0.61293435	3.301705	8.89952	0.022597129	-0.0058673606	-0.0033597588	-0.5836188	3.4094198	9.176362	Multitasking_Scroll
12:13:52.224	-0.61293435	3.301705	8.89952	0.022597129	-0.0058673606	-0.0033597588	-0.5836188	3.4094198	9.176362	Multitasking_Scroll
12:13:52.246	-0.61293435	3.301705	8.89952	0.022597129	-0.0058673606	-0.0033597588	-0.5836188	3.4094198	9.176362	Multitasking_Scroll
12:13:52.267	-0.61293435	3.301705	8.89952	0.022597129	-0.0058673606	-0.0033597588	-0.5836188	3.4094198	9.176362	Multitasking_Scroll
12:13:52.288	-0.61293435	3.301705	8.89952	0.022597129	-0.0058673606	-0.0033597588	-0.5836188	3.4094198	9.176362	Multitasking_Scroll
12:13:52.309	-0.61293435	3.301705	8.89952	0.022597129	-0.0058673606	-0.0033597588	-0.5836188	3.4094198	9.176362	Multitasking_Scroll
12:13:52.331	-0.61293435	3.301705	8.89952	0.022597129	-0.0058673606	-0.0033597588	-0.5836188	3.4094198	9.176362	Multitasking_Scroll
12:13:52.353	-0.61293435	3.301705	8.89952	0.022597129	-0.0058673606	-0.0033597588	-0.5836188	3.4094198	9.176362	Multitasking_Scroll
12:13:52.376	-0.61293435	3.301705	8.89952	-0.0024483479	-0.026025914	0.01740966	-0.57229733	3.425161	9.17121	Multitasking_Scroll
12:13:52.397	-0.50998056	3.3400133	8.968953	-0.0024483479	-0.026025914	0.01740966	-0.57229733	3.425161	9.17121	Multitasking_Scroll
12:13:52.418	-0.50998056	3.3400133	8.968953	-0.0024483479	-0.026025914	0.01740966	-0.57229733	3.425161	9.17121	Multitasking_Scroll
12:13:52.442	-0.50998056	3.3400133	8.968953	-0.0024483479	-0.026025914	0.01740966	-0.57229733	3.425161	9.17121	Multitasking_Scroll
12:13:52.463	-0.50998056	3.3400133	8.968953	-0.0024483479	-0.026025914	0.01740966	-0.57229733	3.425161	9.17121	Multitasking_Scroll
12:13:52.484	-0.50998056	3.3400133	8.968953	-0.0024483479	-0.026025914	0.01740966	-0.57229733	3.425161	9.17121	Multitasking_Scroll
12:13:52.506	-0.50998056	3.3400133	8.968953	-0.0024483479	-0.026025914	0.01740966	-0.57229733	3.425161	9.17121	Multitasking_Scroll
12:13:52.528	-0.50998056	3.3400133	8.968953	-0.0024483479	-0.026025914	0.01740966	-0.57229733	3.425161	9.17121	Multitasking_Scroll
12:13:52.550	-0.50998056	3.3400133	8.968953	-0.0024483479	-0.026025914	0.01740966	-0.57229733	3.425161	9.17121	Multitasking_Scroll
12:13:52.572	-0.6105401	3.3160706	9.004868	-0.0024483479	-0.006478226	0.00580322	-0.5512601	3.4392378	9.167231	Multitasking_Scroll
12:13:52.593	-0.6105401	3.3160706	9.004868	-0.0024483479	-0.006478226	0.00580322	-0.5512601	3.4392378	9.167231	Multitasking_Scroll
12:13:52.615	-0.6105401	3.3160706	9.004868	-0.0024483479	-0.006478226	0.00580322	-0.5512601	3.4392378	9.167231	Multitasking_Scroll
12:13:52.636	-0.6105401	3.3160706	9.004868	-0.0024483479	-0.006478226	0.00580322	-0.5512601	3.4392378	9.167231	Multitasking_Scroll
12:13:52.657	-0.6105401	3.3160706	9.004868	-0.0024483479	-0.006478226	0.00580322	-0.5512601	3.4392378	9.167231	Multitasking_Scroll
12:13:52.679	-0.6105401	3.3160706	9.004868	-0.0024483479	-0.006478226	0.00580322	-0.5512601	3.4392378	9.167231	Multitasking_Scroll
12:13:52.701	-0.6105401	3.3160706	9.004868	-0.0024483479	-0.006478226	0.00580322	-0.5512601	3.4392378	9.167231	Multitasking_Scroll
12:13:52.722	-0.6105401	3.3160706	9.004868	-0.0024483479	-0.006478226	0.00580322	-0.5512601	3.4392378	9.167231	Multitasking_Scroll
12:13:52.743	-0.6392714	3.3208592	8.842057	-0.0024483479	-0.03274543	0.0070249503	-0.5458996	3.4517257	9.162857	Multitasking_Scroll
12:13:52.765	-0.6392714	3.3208592	8.842057	-0.0024483479	-0.03274543	0.0070249503	-0.5458996	3.4517257	9.162857	Multitasking_Scroll
12:13:52.786	-0.6392714	3.3208592	8.842057	-0.0024483479	-0.03274543	0.0070249503	-0.5458996	3.4517257	9.162857	Multitasking_Scroll
12:13:52.807	-0.6392714	3.3208592	8.842057	-0.0024483479	-0.03274543	0.0070249503	-0.5458996	3.4517257	9.162857	Multitasking_Scroll
12:13:52.828	-0.6392714	3.3208592	8.842057	-0.0024483479	-0.03274543	0.0070249503	-0.5458996	3.4517257	9.162857	Multitasking_Scroll
12:13:52.849	-0.6392714	3.3208592	8.842057	-0.0024483479	-0.03274543	0.0070249503	-0.5458996	3.4517257	9.162857	Multitasking_Scroll
12:13:52.870	-0.6392714	3.3208592	8.842057	-0.0024483479	-0.03274543	0.0070249503	-0.5458996	3.4517257	9.162857	Multitasking_Scroll
12:13:52.891	-0.6392714	3.3208592	8.842057	-0.0024483479	-0.03274543	0.0070249503	-0.5458996	3.4517257	9.162857	Multitasking_Scroll
12:13:52.912	-0.6392714	3.3208592	8.842057	-0.0024483479	-0.03274543	0.0070249503	-0.5458996	3.4517257	9.162857	Multitasking_Scroll
12:13:52.933	-0.54828894	3.3304362	8.549955	0.026873184	0.06193868	0.0015271632	-0.5253718	3.4536774	9.1633215	Multitasking_Scroll
12:13:52.954	-0.54828894	3.3304362	8.549955	0.026873184	0.06193868	0.0015271632	-0.5253718	3.4536774	9.1633215	Multitasking_Scroll
12:13:52.975	-0.54828894	3.3304362	8.549955	0.026873184	0.06193868	0.0015271632	-0.5253718	3.4536774	9.1633215	Multitasking_Scroll
12:13:52.996	-0.54828894	3.3304362	8.549955	0.026873184	0.06193868	0.0015271632	-0.5253718	3.4536774	9.1633215	Multitasking_Scroll
12:13:53.017	-0.54828894	3.3304362	8.549955	0.026873184	0.06193868	0.0015271632	-0.5253718	3.4536774	9.1633215	Multitasking_Scroll
12:13:53.039	-0.54828894	3.3304362	8.549955	0.026873184	0.06193868	0.0015271632	-0.5253718	3.4536774	9.1633215	Multitasking_Scroll
12:13:53.062	-0.54828894	3.3304362	8.549955	0.026873184	0.06193868	0.0015271632	-0.5253718	3.4536774	9.1633215	Multitasking_Scroll
12:13:53.084	-0.54828894	3.3304362	8.549955	0.026873184	0.06193868	0.0015271632	-0.5253718	3.4536774	9.1633215	Multitasking_Scroll
12:13:53.105	-0.45970076	3.3352249	8.760652	0.014655879	0.011847732	0.009468411	-0.5430657	3.416869	9.176082	Multitasking_Scroll
12:13:53.128	-0.45970076	3.3352249	8.760652	0.014655879	0.011847732	0.009468411	-0.5430657	3.416869	9.176082	Multitasking_Scroll
12:13:53.150	-0.45970076	3.3352249	8.760652	0.014655879	0.011847732	0.009468411	-0.5430657	3.416869	9.176082	Multitasking_Scroll
12:13:53.171	-0.45970076	3.3352249	8.760652	0.014655879	0.011847732	0.009468411	-0.5430657	3.416869	9.176082	Multitasking_Scroll
12:13:53.196	-0.45970076	3.3352249	8.760652	0.014655879	0.011847732	0.009468411	-0.5430657	3.416869	9.176082	Multitasking_Scroll
12:13:53.217	-0.45970076	3.3352249	8.760652	0.014655879	0.011847732	0.009468411	-0.5430657	3.416869	9.176082	Multitasking_Scroll
12:13:53.238	-0.45970076	3.3352249	8.760652	0.014655879	0.011847732	0.009468411	-0.5430657	3.416869	9.176082	Multitasking_Scroll
12:13:53.259	-0.45970076	3.3352249	8.760652	0.014655879	0.011847732	0.009468411	-0.5430657	3.416869	9.176082	Multitasking_Scroll
12:13:53.294	-0.67757976	3.3639562	9.14613	-0.03299161	-0.012586879	0.025350908	-0.5392507	3.3904538	9.186098	Multitasking_Scroll
12:13:53.328	-0.67757976	3.3639562	9.14613	-0.03299161	-0.012586879	0.025350908	-0.5392507	3.3904538	9.186098	Multitasking_Scroll
12:13:53.362	-0.67757976	3.3639562	9.14613	-0.03299161	-0.012586879	0.025350908	-0.5392507	3.3904538	9.186098	Multitasking_Scroll
12:13:53.395	-0.67757976	3.3639562	9.14613	-0.03299161	-0.012586879	0.025350908	-0.5392507	3.3904538	9.186098	Multitasking_Scroll
12:13:53.428	-0.67757976	3.3639562	9.14613	-0.03299161	-0.012586879	0.025350908	-0.5392507	3.3904538	9.186098	Multitasking_Scroll
12:13:53.462	-0.51955765	3.2969165	8.648121	0.029316645	0.024675902	0.008246682	-0.54881376	3.4115036	9.177735	Multitasking_Scroll
12:13:53.495	-0.51955765	3.2969165	8.648121	0.029316645	0.024675902	0.008246682	-0.54881376	3.4115036	9.177735	Multitasking_Scroll
12:13:53.536	-0.51955765	3.2969165	8.648121	0.029316645	0.024675902	0.008246682	-0.54881376	3.4115036	9.177735	Multitasking_Scroll
12:13:53.562	-0.51955765	3.2969165	8.648121	0.029316645	0.024675902	0.008246682	-0.54881376	3.4115036	9.177735	Multitasking_Scroll
12:13:53.596	-0.51955765	3.2969165	8.648121	0.029316645	0.024675902	0.008246682	-0.54881376	3.4115036	9.177735	Multitasking_Scroll
12:13:53.629	-0.51955765	3.2969165	8.648121	0.029316645	0.024675902	0.008246682	-0.54881376	3.4115036	9.177735	Multitasking_Scroll
12:13:53.650	-0.65363705	3.3591676	9.09585	-0.025661226	0.049110513	0.019242257	-0.56484365	3.391248	9.184268	Multitasking_Scroll
12:13:53.671	-0.65363705	3.3591676	9.09585	-0.025661226	0.049110513	0.019242257	-0.56484365	3.391248	9.184268	Multitasking_Scroll
12:13:53.692	-0.65363705	3.3591676	9.09585	-0.025661226	0.049110513	0.019242257	-0.56484365	3.391248	9.184268	Multitasking_Scroll
12:13:53.712	-0.65363705	3.3591676	9.09585	-0.025661226	0.049110513	0.019242257	-0.56484365	3.391248	9.184268	Multitasking_Scroll
12:13:53.733	-0.65363705	3.3591676	9.09585	-0.025661226	0.049110513	0.019242257	-0.56484365	3.391248	9.184268	Multitasking_Scroll
12:13:53.754	-0.65363705	3.3591676	9.09585	-0.025661226	0.049110513	0.019242257	-0.56484365	3.391248	9.184268	Multitasking_Scroll
12:13:53.775	-0.65363705	3.3591676	9.09585	-0.025661226	0.049110513	0.019242257	-0.56484365	3.391248	9.184268	Multitasking_Scroll
12:13:53.795	-0.65363705	3.3591676	9.09585	-0.025661226	0.049110513	0.019242257	-0.56484365	3.391248	9.184268	Multitasking_Scroll
12:13:53.817	-0.6560313	3.3136764	8.875577	0.0067146304	0.060106087	-0.0039706244	-0.5745809	3.3953547	9.182146	Multitasking_Scroll
12:13:53.838	-0.6560313	3.3136764	8.875577	0.0067146304	0.060106087	-0.0039706244	-0.5745809	3.3953547	9.182146	Multitasking_Scroll
12:13:53.859	-0.6560313	3.3136764	8.875577	0.0067146304	0.060106087	-0.0039706244	-0.5745809	3.3953547	9.182146	Multitasking_Scroll
12:13:53.882	-0.6560313	3.3136764	8.875577	0.0067146304	0.060106087	-0.0039706244	-0.5745809	3.3953547	9.182146	Multitasking_Scroll
12:13:53.903	-0.6560313	3.3136764	8.875577	0.0067146304	0.060106087	-0.0039706244	-0.5745809	3.3953547	9.182146	Multitasking_Scroll
12:13:53.925	-0.6560313	3.3136764	8.875577	0.0067146304	0.060106087	-0.0039706244	-0.5745809	3.3953547	9.182146	Multitasking_Scroll
12:13:53.946	-0.6560313	3.3136764	8.875577	0.0067146304	0.060106087	-0.0039706244	-0.5745809	3.3953547	9.182146	Multitasking_Scroll
12:13:53.968	-0.6560313	3.3136764	8.875577	0.0067146304	0.060106087	-0.0039706244	-0.5745809	3.3953547	9.182146	Multitasking_Scroll
12:13:53.990	-0.6560313	3.3136764	8.875577	0.0067146304	0.060106087	-0.0039706244	-0.5745809	3.3953547	9.182146	Multitasking_Scroll
12:13:54.011	-0.6057515	3.2490308	8.887548	0.014045013	0.040558398	0.0021380284	-0.5954685	3.3919988	9.182055	Multitasking_Scroll
12:13:54.032	-0.6057515	3.2490308	8.887548	0.014045013	0.040558398	0.0021380284	-0.5954685	3.3919988	9.182055	Multitasking_Scroll
12:13:54.055	-0.6057515	3.2490308	8.887548	0.014045013	0.040558398	0.0021380284	-0.5954685	3.3919988	9.182055	Multitasking_Scroll
12:13:54.077	-0.6057515	3.2490308	8.887548	0.014045013	0.040558398	0.0021380284	-0.5954685	3.3919988	9.182055	Multitasking_Scroll
12:13:54.099	-0.6057515	3.2490308	8.887548	0.014045013	0.040558398	0.0021380284	-0.5954685	3.3919988	9.182055	Multitasking_Scroll
12:13:54.120	-0.6057515	3.2490308	8.887548	0.014045013	0.040558398	0.0021380284	-0.5954685	3.3919988	9.182055	Multitasking_Scroll
12:13:54.141	-0.6057515	3.2490308	8.887548	0.014045013	0.040558398	0.0021380284	-0.5954685	3.3919988	9.182055	Multitasking_Scroll
12:13:54.162	-0.6057515	3.2490308	8.887548	0.014045013	0.040558398	0.0021380284	-0.5954685	3.3919988	9.182055	Multitasking_Scroll
12:13:54.183	-0.6057515	3.2514253	8.995291	-0.01894171	-0.0028130345	0.0045814896	-0.60476094	3.38383	9.184461	Multitasking_Scroll
12:13:54.204	-0.6057515	3.2514253	8.995291	-0.01894171	-0.0028130345	0.0045814896	-0.60476094	3.38383	9.184461	Multitasking_Scroll
12:13:54.225	-0.6057515	3.2514253	8.995291	-0.01894171	-0.0028130345	0.0045814896	-0.60476094	3.38383	9.184461	Multitasking_Scroll
12:13:54.246	-0.6057515	3.2514253	8.995291	-0.01894171	-0.0028130345	0.0045814896	-0.60476094	3.38383	9.184461	Multitasking_Scroll
12:13:54.269	-0.6057515	3.2514253	8.995291	-0.01894171	-0.0028130345	0.0045814896	-0.60476094	3.38383	9.184461	Multitasking_Scroll
12:13:54.290	-0.6057515	3.2514253	8.995291	-0.01894171	-0.0028130345	0.0045814896	-0.60476094	3.38383	9.184461	Multitasking_Scroll
12:13:54.311	-0.6057515	3.2514253	8.995291	-0.01894171	-0.0028130345	0.0045814896	-0.60476094	3.38383	9.184461	Multitasking_Scroll
12:13:54.332	-0.6057515	3.2514253	8.995291	-0.01894171	-0.0028130345	0.0045814896	-0.60476094	3.38383	9.184461	Multitasking_Scroll
12:13:54.353	-0.6057515	3.2514253	8.995291	-0.01894171	-0.0028130345	0.0045814896	-0.60476094	3.38383	9.184461	Multitasking_Scroll
12:13:54.375	-0.5818088	3.2681851	8.293768	-0.033602472	0.055219162	0.016798794	-0.6051332	3.3973787	9.179434	Multitasking_Scroll
12:13:54.397	-0.5818088	3.2681851	8.293768	-0.033602472	0.055219162	0.016798794	-0.6051332	3.3973787	9.179434	Multitasking_Scroll
12:13:54.419	-0.5818088	3.2681851	8.293768	-0.033602472	0.055219162	0.016798794	-0.6051332	3.3973787	9.179434	Multitasking_Scroll
12:13:54.440	-0.5818088	3.2681851	8.293768	-0.033602472	0.055219162	0.016798794	-0.6051332	3.3973787	9.179434	Multitasking_Scroll
12:13:54.461	-0.5818088	3.2681851	8.293768	-0.033602472	0.055219162	0.016798794	-0.6051332	3.3973787	9.179434	Multitasking_Scroll
12:13:54.482	-0.5818088	3.2681851	8.293768	-0.033602472	0.055219162	0.016798794	-0.6051332	3.3973787	9.179434	Multitasking_Scroll
12:13:54.504	-0.5818088	3.2681851	8.293768	-0.033602472	0.055219162	0.016798794	-0.6051332	3.3973787	9.179434	Multitasking_Scroll
12:13:54.525	-0.5818088	3.2681851	8.293768	-0.033602472	0.055219162	0.016798794	-0.6051332	3.3973787	9.179434	Multitasking_Scroll
12:13:54.547	-0.60335726	3.2250881	9.035994	-0.004891809	-0.041297548	0.016798794	-0.6011648	3.3636584	9.192103	Multitasking_Scroll
12:13:54.568	-0.60335726	3.2250881	9.035994	-0.004891809	-0.041297548	0.016798794	-0.6011648	3.3636584	9.192103	Multitasking_Scroll
12:13:54.589	-0.60335726	3.2250881	9.035994	-0.004891809	-0.041297548	0.016798794	-0.6011648	3.3636584	9.192103	Multitasking_Scroll
12:13:54.611	-0.60335726	3.2250881	9.035994	-0.004891809	-0.041297548	0.016798794	-0.6011648	3.3636584	9.192103	Multitasking_Scroll
12:13:54.632	-0.60335726	3.2250881	9.035994	-0.004891809	-0.041297548	0.016798794	-0.6011648	3.3636584	9.192103	Multitasking_Scroll
12:13:54.653	-0.60335726	3.2250881	9.035994	-0.004891809	-0.041297548	0.016798794	-0.6011648	3.3636584	9.192103	Multitasking_Scroll
12:13:54.675	-0.60335726	3.2250881	9.035994	-0.004891809	-0.041297548	0.016798794	-0.6011648	3.3636584	9.192103	Multitasking_Scroll
12:13:54.696	-0.60335726	3.2250881	9.035994	-0.004891809	-0.041297548	0.016798794	-0.6011648	3.3636584	9.192103	Multitasking_Scroll
12:13:54.718	-0.5865973	3.275368	8.743892	-0.0079461355	0.013069462	0.008857545	-0.5714574	3.3722124	9.1908655	Multitasking_Scroll
12:13:54.751	-0.5865973	3.275368	8.743892	-0.0079461355	0.013069462	0.008857545	-0.5714574	3.3722124	9.1908655	Multitasking_Scroll
12:13:54.785	-0.5865973	3.275368	8.743892	-0.0079461355	0.013069462	0.008857545	-0.5714574	3.3722124	9.1908655	Multitasking_Scroll
12:13:54.819	-0.5865973	3.275368	8.743892	-0.0079461355	0.013069462	0.008857545	-0.5714574	3.3722124	9.1908655	Multitasking_Scroll
12:13:54.854	-0.5865973	3.275368	8.743892	-0.0079461355	0.013069462	0.008857545	-0.5714574	3.3722124	9.1908655	Multitasking_Scroll
12:13:54.886	-0.5865973	3.275368	8.743892	-0.0079461355	0.013069462	0.008857545	-0.5714574	3.3722124	9.1908655	Multitasking_Scroll
12:13:54.920	-0.531529	3.2011454	9.105427	-0.02505036	-0.01869553	0.01740966	-0.570842	3.3610313	9.194997	Multitasking_Scroll
12:13:54.953	-0.531529	3.2011454	9.105427	-0.02505036	-0.01869553	0.01740966	-0.570842	3.3610313	9.194997	Multitasking_Scroll
12:13:54.974	-0.531529	3.2011454	9.105427	-0.02505036	-0.01869553	0.01740966	-0.570842	3.3610313	9.194997	Multitasking_Scroll
12:13:54.999	-0.531529	3.2011454	9.105427	-0.02505036	-0.01869553	0.01740966	-0.570842	3.3610313	9.194997	Multitasking_Scroll
12:13:55.022	-0.531529	3.2011454	9.105427	-0.02505036	-0.01869553	0.01740966	-0.570842	3.3610313	9.194997	Multitasking_Scroll
12:13:55.045	-0.531529	3.2011454	9.105427	-0.02505036	-0.01869553	0.01740966	-0.570842	3.3610313	9.194997	Multitasking_Scroll
12:13:55.068	-0.531529	3.2011454	9.105427	-0.02505036	-0.01869553	0.01740966	-0.570842	3.3610313	9.194997	Multitasking_Scroll
12:13:55.090	-0.4836435	3.2298768	8.947405	-0.0079461355	-0.007699956	0.0076358155	-0.5520792	3.3612607	9.196059	Multitasking_Scroll
12:13:55.113	-0.4836435	3.2298768	8.947405	-0.0079461355	-0.007699956	0.0076358155	-0.5520792	3.3612607	9.196059	Multitasking_Scroll
12:13:55.137	-0.4836435	3.2298768	8.947405	-0.0079461355	-0.007699956	0.0076358155	-0.5520792	3.3612607	9.196059	Multitasking_Scroll
12:13:55.160	-0.4836435	3.2298768	8.947405	-0.0079461355	-0.007699956	0.0076358155	-0.5520792	3.3612607	9.196059	Multitasking_Scroll
12:13:55.183	-0.4836435	3.2298768	8.947405	-0.0079461355	-0.007699956	0.0076358155	-0.5520792	3.3612607	9.196059	Multitasking_Scroll
12:13:55.206	-0.4836435	3.2298768	8.947405	-0.0079461355	-0.007699956	0.0076358155	-0.5520792	3.3612607	9.196059	Multitasking_Scroll
12:13:55.229	-0.4836435	3.2298768	8.947405	-0.0079461355	-0.007699956	0.0076358155	-0.5520792	3.3612607	9.196059	Multitasking_Scroll
12:13:55.252	-0.4836435	3.2298768	8.947405	-0.0079461355	-0.007699956	0.0076358155	-0.5520792	3.3612607	9.196059	Multitasking_Scroll
12:13:55.275	-0.5506832	3.1748085	9.014444	-0.08124996	-0.0028130345	0.033292156	-0.56128234	3.3571198	9.197014	Multitasking_Scroll
12:13:55.297	-0.5506832	3.1748085	9.014444	-0.08124996	-0.0028130345	0.033292156	-0.56128234	3.3571198	9.197014	Multitasking_Scroll
12:13:55.320	-0.5506832	3.1748085	9.014444	-0.08124996	-0.0028130345	0.033292156	-0.56128234	3.3571198	9.197014	Multitasking_Scroll
12:13:55.342	-0.5506832	3.1748085	9.014444	-0.08124996	-0.0028130345	0.033292156	-0.56128234	3.3571198	9.197014	Multitasking_Scroll
12:13:55.366	-0.5506832	3.1748085	9.014444	-0.08124996	-0.0028130345	0.033292156	-0.56128234	3.3571198	9.197014	Multitasking_Scroll
12:13:55.389	-0.5506832	3.1748085	9.014444	-0.08124996	-0.0028130345	0.033292156	-0.56128234	3.3571198	9.197014	Multitasking_Scroll
12:13:55.415	-0.5506832	3.1748085	9.014444	-0.08124996	-0.0028130345	0.033292156	-0.56128234	3.3571198	9.197014	Multitasking_Scroll
12:13:55.438	-0.51716334	3.2179053	8.631361	-0.011000462	0.010015136	0.0106901415	-0.54297453	3.3527365	9.199713	Multitasking_Scroll
12:13:55.461	-0.51716334	3.2179053	8.631361	-0.011000462	0.010015136	0.0106901415	-0.54297453	3.3527365	9.199713	Multitasking_Scroll
12:13:55.485	-0.51716334	3.2179053	8.631361	-0.011000462	0.010015136	0.0106901415	-0.54297453	3.3527365	9.199713	Multitasking_Scroll
12:13:55.508	-0.51716334	3.2179053	8.631361	-0.011000462	0.010015136	0.0106901415	-0.54297453	3.3527365	9.199713	Multitasking_Scroll
12:13:55.531	-0.51716334	3.2179053	8.631361	-0.011000462	0.010015136	0.0106901415	-0.54297453	3.3527365	9.199713	Multitasking_Scroll
12:13:55.553	-0.51716334	3.2179053	8.631361	-0.011000462	0.010015136	0.0106901415	-0.54297453	3.3527365	9.199713	Multitasking_Scroll
12:13:55.576	-0.51716334	3.2179053	8.631361	-0.011000462	0.010015136	0.0106901415	-0.54297453	3.3527365	9.199713	Multitasking_Scroll
12:13:55.598	-0.51716334	3.2179053	8.631361	-0.011000462	0.010015136	0.0106901415	-0.54297453	3.3527365	9.199713	Multitasking_Scroll
12:13:55.620	-0.49082634	3.222694	8.978531	-0.011000462	-0.01869553	0.0106901415	-0.53188264	3.3412292	9.204545	Multitasking_Scroll
12:13:55.642	-0.49082634	3.222694	8.978531	-0.011000462	-0.01869553	0.0106901415	-0.53188264	3.3412292	9.204545	Multitasking_Scroll
12:13:55.664	-0.49082634	3.222694	8.978531	-0.011000462	-0.01869553	0.0106901415	-0.53188264	3.3412292	9.204545	Multitasking_Scroll
12:13:55.687	-0.49082634	3.222694	8.978531	-0.011000462	-0.01869553	0.0106901415	-0.53188264	3.3412292	9.204545	Multitasking_Scroll
12:13:55.710	-0.49082634	3.222694	8.978531	-0.011000462	-0.01869553	0.0106901415	-0.53188264	3.3412292	9.204545	Multitasking_Scroll
12:13:55.733	-0.49082634	3.222694	8.978531	-0.011000462	-0.01869553	0.0106901415	-0.53188264	3.3412292	9.204545	Multitasking_Scroll
12:13:55.756	-0.49082634	3.222694	8.978531	-0.011000462	-0.01869553	0.0106901415	-0.53188264	3.3412292	9.204545	Multitasking_Scroll
12:13:55.779	-0.49082634	3.222694	8.978531	-0.011000462	-0.01869553	0.0106901415	-0.53188264	3.3412292	9.204545	Multitasking_Scroll
12:13:55.802	-0.4836435	3.213117	8.820508	-0.040932857	0.013680328	0.011911872	-0.5389789	3.340805	9.204286	Multitasking_Scroll
12:13:55.825	-0.4836435	3.213117	8.820508	-0.040932857	0.013680328	0.011911872	-0.5389789	3.340805	9.204286	Multitasking_Scroll
12:13:55.848	-0.4836435	3.213117	8.820508	-0.040932857	0.013680328	0.011911872	-0.5389789	3.340805	9.204286	Multitasking_Scroll
12:13:55.871	-0.4836435	3.213117	8.820508	-0.040932857	0.013680328	0.011911872	-0.5389789	3.340805	9.204286	Multitasking_Scroll
12:13:55.893	-0.4836435	3.213117	8.820508	-0.040932857	0.013680328	0.011911872	-0.5389789	3.340805	9.204286	Multitasking_Scroll
12:13:55.916	-0.4836435	3.213117	8.820508	-0.040932857	0.013680328	0.011911872	-0.5389789	3.340805	9.204286	Multitasking_Scroll
12:13:55.940	-0.4836435	3.213117	8.820508	-0.040932857	0.013680328	0.011911872	-0.5389789	3.340805	9.204286	Multitasking_Scroll
12:13:55.963	-0.4836435	3.213117	8.820508	-0.040932857	0.013680328	0.011911872	-0.5389789	3.340805	9.204286	Multitasking_Scroll
12:13:55.986	-0.57223165	3.241848	8.882759	-0.004891809	-0.0046456303	0.0106901415	-0.5427097	3.330979	9.207628	Multitasking_Scroll
12:13:56.009	-0.57223165	3.241848	8.882759	-0.004891809	-0.0046456303	0.0106901415	-0.5427097	3.330979	9.207628	Multitasking_Scroll
12:13:56.032	-0.57223165	3.241848	8.882759	-0.004891809	-0.0046456303	0.0106901415	-0.5427097	3.330979	9.207628	Multitasking_Scroll
12:13:56.055	-0.57223165	3.241848	8.882759	-0.004891809	-0.0046456303	0.0106901415	-0.5427097	3.330979	9.207628	Multitasking_Scroll
12:13:56.079	-0.57223165	3.241848	8.882759	-0.004891809	-0.0046456303	0.0106901415	-0.5427097	3.330979	9.207628	Multitasking_Scroll
12:13:56.102	-0.57223165	3.241848	8.882759	-0.004891809	-0.0046456303	0.0106901415	-0.5427097	3.330979	9.207628	Multitasking_Scroll
12:13:56.124	-0.57223165	3.241848	8.882759	-0.004891809	-0.0046456303	0.0106901415	-0.5427097	3.330979	9.207628	Multitasking_Scroll
12:13:56.148	-0.57223165	3.241848	8.882759	-0.004891809	-0.0046456303	0.0106901415	-0.5427097	3.330979	9.207628	Multitasking_Scroll
12:13:56.172	-0.4668836	3.2107224	8.846846	-0.0024483479	-0.0070890915	0.0039706244	-0.54084015	3.328958	9.208468	Multitasking_Scroll
12:13:56.195	-0.4668836	3.2107224	8.846846	-0.0024483479	-0.0070890915	0.0039706244	-0.54084015	3.328958	9.208468	Multitasking_Scroll
12:13:56.217	-0.4668836	3.2107224	8.846846	-0.0024483479	-0.0070890915	0.0039706244	-0.54084015	3.328958	9.208468	Multitasking_Scroll
12:13:56.240	-0.4668836	3.2107224	8.846846	-0.0024483479	-0.0070890915	0.0039706244	-0.54084015	3.328958	9.208468	Multitasking_Scroll
12:13:56.263	-0.4668836	3.2107224	8.846846	-0.0024483479	-0.0070890915	0.0039706244	-0.54084015	3.328958	9.208468	Multitasking_Scroll
12:13:56.287	-0.4668836	3.2107224	8.846846	-0.0024483479	-0.0070890915	0.0039706244	-0.54084015	3.328958	9.208468	Multitasking_Scroll
12:13:56.310	-0.4668836	3.2107224	8.846846	-0.0024483479	-0.0070890915	0.0039706244	-0.54084015	3.328958	9.208468	Multitasking_Scroll
12:13:56.332	-0.4668836	3.2107224	8.846846	-0.0024483479	-0.0070890915	0.0039706244	-0.54084015	3.328958	9.208468	Multitasking_Scroll
12:13:56.356	-0.56265455	3.2179053	8.736709	0.024429724	0.014902058	0.0070249503	-0.53020376	3.3273396	9.209673	Multitasking_Scroll
12:13:56.379	-0.56265455	3.2179053	8.736709	0.024429724	0.014902058	0.0070249503	-0.53020376	3.3273396	9.209673	Multitasking_Scroll
12:13:56.402	-0.56265455	3.2179053	8.736709	0.024429724	0.014902058	0.0070249503	-0.53020376	3.3273396	9.209673	Multitasking_Scroll
12:13:56.425	-0.56265455	3.2179053	8.736709	0.024429724	0.014902058	0.0070249503	-0.53020376	3.3273396	9.209673	Multitasking_Scroll
12:13:56.448	-0.56265455	3.2179053	8.736709	0.024429724	0.014902058	0.0070249503	-0.53020376	3.3273396	9.209673	Multitasking_Scroll
12:13:56.471	-0.56265455	3.2179053	8.736709	0.024429724	0.014902058	0.0070249503	-0.53020376	3.3273396	9.209673	Multitasking_Scroll
12:13:56.494	-0.56265455	3.2179053	8.736709	0.024429724	0.014902058	0.0070249503	-0.53020376	3.3273396	9.209673	Multitasking_Scroll
12:13:56.517	-0.5698374	3.1604428	8.707977	0.016488474	0.02345417	0.00091629784	-0.5276365	3.3311107	9.208456	Multitasking_Scroll
12:13:56.540	-0.5698374	3.1604428	8.707977	0.016488474	0.02345417	0.00091629784	-0.5276365	3.3311107	9.208456	Multitasking_Scroll
12:13:56.564	-0.5698374	3.1604428	8.707977	0.016488474	0.02345417	0.00091629784	-0.5276365	3.3311107	9.208456	Multitasking_Scroll
12:13:56.586	-0.5698374	3.1604428	8.707977	0.016488474	0.02345417	0.00091629784	-0.5276365	3.3311107	9.208456	Multitasking_Scroll
12:13:56.609	-0.5698374	3.1604428	8.707977	0.016488474	0.02345417	0.00091629784	-0.5276365	3.3311107	9.208456	Multitasking_Scroll
12:13:56.633	-0.5698374	3.1604428	8.707977	0.016488474	0.02345417	0.00091629784	-0.5276365	3.3311107	9.208456	Multitasking_Scroll
12:13:56.656	-0.5698374	3.1604428	8.707977	0.016488474	0.02345417	0.00091629784	-0.5276365	3.3311107	9.208456	Multitasking_Scroll
12:13:56.679	-0.5698374	3.1604428	8.707977	0.016488474	0.02345417	0.00091629784	-0.5276365	3.3311107	9.208456	Multitasking_Scroll
12:13:56.702	-0.53871185	3.1987512	8.93304	-0.0018374827	0.00818254	0.015577064	-0.5301592	3.3172336	9.21332	Multitasking_Scroll
12:13:56.725	-0.53871185	3.1987512	8.93304	-0.0018374827	0.00818254	0.015577064	-0.5301592	3.3172336	9.21332	Multitasking_Scroll
12:13:56.749	-0.53871185	3.1987512	8.93304	-0.0018374827	0.00818254	0.015577064	-0.5301592	3.3172336	9.21332	Multitasking_Scroll
12:13:56.774	-0.53871185	3.1987512	8.93304	-0.0018374827	0.00818254	0.015577064	-0.5301592	3.3172336	9.21332	Multitasking_Scroll
12:13:56.798	-0.53871185	3.1987512	8.93304	-0.0018374827	0.00818254	0.015577064	-0.5301592	3.3172336	9.21332	Multitasking_Scroll
12:13:56.819	-0.53871185	3.1987512	8.93304	-0.0018374827	0.00818254	0.015577064	-0.5301592	3.3172336	9.21332	Multitasking_Scroll
12:13:56.841	-0.53871185	3.1987512	8.93304	-0.0018374827	0.00818254	0.015577064	-0.5301592	3.3172336	9.21332	Multitasking_Scroll
12:13:56.865	-0.53871185	3.1987512	8.93304	-0.0018374827	0.00818254	0.015577064	-0.5301592	3.3172336	9.21332	Multitasking_Scroll
12:13:56.889	-0.46209505	3.2035396	9.009656	0.0012168436	-0.008310822	0.0076358155	-0.5242662	3.3050356	9.218039	Multitasking_Scroll
12:13:56.912	-0.46209505	3.2035396	9.009656	0.0012168436	-0.008310822	0.0076358155	-0.5242662	3.3050356	9.218039	Multitasking_Scroll
12:13:56.935	-0.46209505	3.2035396	9.009656	0.0012168436	-0.008310822	0.0076358155	-0.5242662	3.3050356	9.218039	Multitasking_Scroll
12:13:56.957	-0.46209505	3.2035396	9.009656	0.0012168436	-0.008310822	0.0076358155	-0.5242662	3.3050356	9.218039	Multitasking_Scroll
12:13:56.981	-0.46209505	3.2035396	9.009656	0.0012168436	-0.008310822	0.0076358155	-0.5242662	3.3050356	9.218039	Multitasking_Scroll
12:13:57.004	-0.46209505	3.2035396	9.009656	0.0012168436	-0.008310822	0.0076358155	-0.5242662	3.3050356	9.218039	Multitasking_Scroll
12:13:57.027	-0.46209505	3.2035396	9.009656	0.0012168436	-0.008310822	0.0076358155	-0.5242662	3.3050356	9.218039	Multitasking_Scroll
12:13:57.050	-0.46209505	3.2035396	9.009656	0.0012168436	-0.008310822	0.0076358155	-0.5242662	3.3050356	9.218039	Multitasking_Scroll
12:13:57.072	-0.5123748	3.2107224	9.2419	-0.028104689	0.006349944	0.009468411	-0.53050244	3.295095	9.22124	Multitasking_Scroll
12:13:57.096	-0.5123748	3.2107224	9.2419	-0.028104689	0.006349944	0.009468411	-0.53050244	3.295095	9.22124	Multitasking_Scroll
12:13:57.119	-0.5123748	3.2107224	9.2419	-0.028104689	0.006349944	0.009468411	-0.53050244	3.295095	9.22124	Multitasking_Scroll
12:13:57.142	-0.5123748	3.2107224	9.2419	-0.028104689	0.006349944	0.009468411	-0.53050244	3.295095	9.22124	Multitasking_Scroll
12:13:57.165	-0.5123748	3.2107224	9.2419	-0.028104689	0.006349944	0.009468411	-0.53050244	3.295095	9.22124	Multitasking_Scroll
12:13:57.188	-0.5123748	3.2107224	9.2419	-0.028104689	0.006349944	0.009468411	-0.53050244	3.295095	9.22124	Multitasking_Scroll
12:13:57.211	-0.5123748	3.2107224	9.2419	-0.028104689	0.006349944	0.009468411	-0.53050244	3.295095	9.22124	Multitasking_Scroll
12:13:57.234	-0.5123748	3.2107224	9.2419	-0.028104689	0.006349944	0.009468411	-0.53050244	3.295095	9.22124	Multitasking_Scroll
12:13:57.258	-0.3519584	3.2346652	8.600235	0.010379822	-0.024193317	0.035124753	-0.47080493	3.3462222	9.2060585	Multitasking_Scroll
12:13:57.281	-0.3519584	3.2346652	8.600235	0.010379822	-0.024193317	0.035124753	-0.47080493	3.3462222	9.2060585	Multitasking_Scroll
12:13:57.304	-0.3519584	3.2346652	8.600235	0.010379822	-0.024193317	0.035124753	-0.47080493	3.3462222	9.2060585	Multitasking_Scroll
12:13:57.327	-0.3519584	3.2346652	8.600235	0.010379822	-0.024193317	0.035124753	-0.47080493	3.3462222	9.2060585	Multitasking_Scroll
12:13:57.351	-0.3519584	3.2346652	8.600235	0.010379822	-0.024193317	0.035124753	-0.47080493	3.3462222	9.2060585	Multitasking_Scroll
12:13:57.374	-0.3519584	3.2346652	8.600235	0.010379822	-0.024193317	0.035124753	-0.47080493	3.3462222	9.2060585	Multitasking_Scroll
12:13:57.396	-0.3519584	3.2346652	8.600235	0.010379822	-0.024193317	0.035124753	-0.47080493	3.3462222	9.2060585	Multitasking_Scroll
12:13:57.420	-0.39266106	3.205934	9.174861	0.08001846	-0.02663678	0.0039706244	-0.49821842	3.3315504	9.209936	Multitasking_Scroll
12:13:57.443	-0.39266106	3.205934	9.174861	0.08001846	-0.02663678	0.0039706244	-0.49821842	3.3315504	9.209936	Multitasking_Scroll
12:13:57.465	-0.39266106	3.205934	9.174861	0.08001846	-0.02663678	0.0039706244	-0.49821842	3.3315504	9.209936	Multitasking_Scroll
12:13:57.487	-0.39266106	3.205934	9.174861	0.08001846	-0.02663678	0.0039706244	-0.49821842	3.3315504	9.209936	Multitasking_Scroll
12:13:57.510	-0.39266106	3.205934	9.174861	0.08001846	-0.02663678	0.0039706244	-0.49821842	3.3315504	9.209936	Multitasking_Scroll
12:13:57.532	-0.39266106	3.205934	9.174861	0.08001846	-0.02663678	0.0039706244	-0.49821842	3.3315504	9.209936	Multitasking_Scroll
12:13:57.592	-0.39266106	3.205934	9.174861	0.08001846	-0.02663678	0.0039706244	-0.49821842	3.3315504	9.209936	Multitasking_Scroll
12:13:57.629	-0.5506832	3.2921278	8.897125	0.0036603045	0.027730228	0.0015271632	-0.51119393	3.3684373	9.195797	Multitasking_Scroll
12:13:57.651	-0.5506832	3.2921278	8.897125	0.0036603045	0.027730228	0.0015271632	-0.51119393	3.3684373	9.195797	Multitasking_Scroll
12:13:57.672	-0.5506832	3.2921278	8.897125	0.0036603045	0.027730228	0.0015271632	-0.51119393	3.3684373	9.195797	Multitasking_Scroll
12:13:57.693	-0.5506832	3.2921278	8.897125	0.0036603045	0.027730228	0.0015271632	-0.51119393	3.3684373	9.195797	Multitasking_Scroll
12:13:57.716	-0.5506832	3.2921278	8.897125	0.0036603045	0.027730228	0.0015271632	-0.51119393	3.3684373	9.195797	Multitasking_Scroll
12:13:57.738	-0.5506832	3.2921278	8.897125	0.0036603045	0.027730228	0.0015271632	-0.51119393	3.3684373	9.195797	Multitasking_Scroll
12:13:57.760	-0.5506832	3.2921278	8.897125	0.0036603045	0.027730228	0.0015271632	-0.51119393	3.3684373	9.195797	Multitasking_Scroll
12:13:57.781	-0.51716334	3.2610023	8.664881	0.04397741	-0.011365147	0.0106901415	-0.52077425	3.3615024	9.197797	Multitasking_Scroll
12:13:57.802	-0.51716334	3.2610023	8.664881	0.04397741	-0.011365147	0.0106901415	-0.52077425	3.3615024	9.197797	Multitasking_Scroll
12:13:57.824	-0.51716334	3.2610023	8.664881	0.04397741	-0.011365147	0.0106901415	-0.52077425	3.3615024	9.197797	Multitasking_Scroll
12:13:57.845	-0.51716334	3.2610023	8.664881	0.04397741	-0.011365147	0.0106901415	-0.52077425	3.3615024	9.197797	Multitasking_Scroll
12:13:57.866	-0.51716334	3.2610023	8.664881	0.04397741	-0.011365147	0.0106901415	-0.52077425	3.3615024	9.197797	Multitasking_Scroll
12:13:57.887	-0.51716334	3.2610023	8.664881	0.04397741	-0.011365147	0.0106901415	-0.52077425	3.3615024	9.197797	Multitasking_Scroll
12:13:57.908	-0.51716334	3.2610023	8.664881	0.04397741	-0.011365147	0.0106901415	-0.52077425	3.3615024	9.197797	Multitasking_Scroll
12:13:57.930	-0.51716334	3.2610023	8.664881	0.04397741	-0.011365147	0.0106901415	-0.52077425	3.3615024	9.197797	Multitasking_Scroll
12:13:57.953	-0.51716334	3.2610023	8.664881	0.04397741	-0.011365147	0.0106901415	-0.52077425	3.3615024	9.197797	Multitasking_Scroll
12:13:57.974	-0.52913475	3.1772027	9.12937	-0.0061135394	-0.029691106	0.022907445	-0.5235424	3.3523214	9.200991	Multitasking_Scroll
12:13:57.996	-0.52913475	3.1772027	9.12937	-0.0061135394	-0.029691106	0.022907445	-0.5235424	3.3523214	9.200991	Multitasking_Scroll
12:13:58.019	-0.52913475	3.1772027	9.12937	-0.0061135394	-0.029691106	0.022907445	-0.5235424	3.3523214	9.200991	Multitasking_Scroll
12:13:58.042	-0.52913475	3.1772027	9.12937	-0.0061135394	-0.029691106	0.022907445	-0.5235424	3.3523214	9.200991	Multitasking_Scroll
12:13:58.065	-0.52913475	3.1772027	9.12937	-0.0061135394	-0.029691106	0.022907445	-0.5235424	3.3523214	9.200991	Multitasking_Scroll
12:13:58.087	-0.52913475	3.1772027	9.12937	-0.0061135394	-0.029691106	0.022907445	-0.5235424	3.3523214	9.200991	Multitasking_Scroll
12:13:58.110	-0.52913475	3.1772027	9.12937	-0.0061135394	-0.029691106	0.022907445	-0.5235424	3.3523214	9.200991	Multitasking_Scroll
12:13:58.132	-0.52913475	3.1772027	9.12937	-0.0061135394	-0.029691106	0.022907445	-0.5235424	3.3523214	9.200991	Multitasking_Scroll
12:13:58.156	-0.50758624	3.2490308	8.8085375	-0.029937284	0.000852157	0.011301007	-0.50669414	3.3611705	9.198706	Multitasking_Scroll
12:13:58.177	-0.50758624	3.2490308	8.8085375	-0.029937284	0.000852157	0.011301007	-0.50669414	3.3611705	9.198706	Multitasking_Scroll
12:13:58.200	-0.50758624	3.2490308	8.8085375	-0.029937284	0.000852157	0.011301007	-0.50669414	3.3611705	9.198706	Multitasking_Scroll
12:13:58.222	-0.50758624	3.2490308	8.8085375	-0.029937284	0.000852157	0.011301007	-0.50669414	3.3611705	9.198706	Multitasking_Scroll
12:13:58.244	-0.50758624	3.2490308	8.8085375	-0.029937284	0.000852157	0.011301007	-0.50669414	3.3611705	9.198706	Multitasking_Scroll
12:13:58.268	-0.50758624	3.2490308	8.8085375	-0.029937284	0.000852157	0.011301007	-0.50669414	3.3611705	9.198706	Multitasking_Scroll
12:13:58.290	-0.50758624	3.2490308	8.8085375	-0.029937284	0.000852157	0.011301007	-0.50669414	3.3611705	9.198706	Multitasking_Scroll
12:13:58.313	-0.50758624	3.2490308	8.8085375	-0.029937284	0.000852157	0.011301007	-0.50669414	3.3611705	9.198706	Multitasking_Scroll
12:13:58.335	-0.5219519	3.2035396	8.925857	-0.004891809	0.0039064833	0.0033597588	-0.5064266	3.354143	9.201284	Multitasking_Scroll
12:13:58.358	-0.5219519	3.2035396	8.925857	-0.004891809	0.0039064833	0.0033597588	-0.5064266	3.354143	9.201284	Multitasking_Scroll
12:13:58.381	-0.5219519	3.2035396	8.925857	-0.004891809	0.0039064833	0.0033597588	-0.5064266	3.354143	9.201284	Multitasking_Scroll
12:13:58.404	-0.5219519	3.2035396	8.925857	-0.004891809	0.0039064833	0.0033597588	-0.5064266	3.354143	9.201284	Multitasking_Scroll
12:13:58.426	-0.5219519	3.2035396	8.925857	-0.004891809	0.0039064833	0.0033597588	-0.5064266	3.354143	9.201284	Multitasking_Scroll
12:13:58.449	-0.5219519	3.2035396	8.925857	-0.004891809	0.0039064833	0.0033597588	-0.5064266	3.354143	9.201284	Multitasking_Scroll
12:13:58.472	-0.5219519	3.2035396	8.925857	-0.004891809	0.0039064833	0.0033597588	-0.5064266	3.354143	9.201284	Multitasking_Scroll
12:13:58.494	-0.5219519	3.2035396	8.925857	-0.004891809	0.0039064833	0.0033597588	-0.5064266	3.354143	9.201284	Multitasking_Scroll
12:13:58.516	-0.4932206	3.222694	9.277815	-0.04337632	-0.020528127	0.0076358155	-0.51095384	3.3456073	9.20414	Multitasking_Scroll
12:13:58.539	-0.4932206	3.222694	9.277815	-0.04337632	-0.020528127	0.0076358155	-0.51095384	3.3456073	9.20414	Multitasking_Scroll
12:13:58.561	-0.4932206	3.222694	9.277815	-0.04337632	-0.020528127	0.0076358155	-0.51095384	3.3456073	9.20414	Multitasking_Scroll
12:13:58.584	-0.4932206	3.222694	9.277815	-0.04337632	-0.020528127	0.0076358155	-0.51095384	3.3456073	9.20414	Multitasking_Scroll
12:13:58.607	-0.4932206	3.222694	9.277815	-0.04337632	-0.020528127	0.0076358155	-0.51095384	3.3456073	9.20414	Multitasking_Scroll
12:13:58.630	-0.4932206	3.222694	9.277815	-0.04337632	-0.020528127	0.0076358155	-0.51095384	3.3456073	9.20414	Multitasking_Scroll
12:13:58.653	-0.4932206	3.222694	9.277815	-0.04337632	-0.020528127	0.0076358155	-0.51095384	3.3456073	9.20414	Multitasking_Scroll
12:13:58.674	-0.4932206	3.222694	9.277815	-0.04337632	-0.020528127	0.0076358155	-0.51095384	3.3456073	9.20414	Multitasking_Scroll
12:13:58.698	-0.4740664	3.222694	8.858817	-0.024439497	0.013069462	0.00091629784	-0.46254694	3.3802123	9.194052	Multitasking_Scroll
12:13:58.721	-0.4740664	3.222694	8.858817	-0.024439497	0.013069462	0.00091629784	-0.46254694	3.3802123	9.194052	Multitasking_Scroll
12:13:58.744	-0.4740664	3.222694	8.858817	-0.024439497	0.013069462	0.00091629784	-0.46254694	3.3802123	9.194052	Multitasking_Scroll
12:13:58.766	-0.4740664	3.222694	8.858817	-0.024439497	0.013069462	0.00091629784	-0.46254694	3.3802123	9.194052	Multitasking_Scroll
12:13:58.789	-0.4740664	3.222694	8.858817	-0.024439497	0.013069462	0.00091629784	-0.46254694	3.3802123	9.194052	Multitasking_Scroll
12:13:58.811	-0.4740664	3.222694	8.858817	-0.024439497	0.013069462	0.00091629784	-0.46254694	3.3802123	9.194052	Multitasking_Scroll
12:13:58.834	-0.4740664	3.222694	8.858817	-0.024439497	0.013069462	0.00091629784	-0.46254694	3.3802123	9.194052	Multitasking_Scroll
12:13:58.860	-0.45251793	3.1843855	8.942616	0.02504059	0.012458596	0.013133603	-0.49237627	3.3572168	9.200925	Multitasking_Scroll
12:13:58.882	-0.45251793	3.1843855	8.942616	0.02504059	0.012458596	0.013133603	-0.49237627	3.3572168	9.200925	Multitasking_Scroll
12:13:58.905	-0.45251793	3.1843855	8.942616	0.02504059	0.012458596	0.013133603	-0.49237627	3.3572168	9.200925	Multitasking_Scroll
12:13:58.928	-0.45251793	3.1843855	8.942616	0.02504059	0.012458596	0.013133603	-0.49237627	3.3572168	9.200925	Multitasking_Scroll
12:13:58.951	-0.45251793	3.1843855	8.942616	0.02504059	0.012458596	0.013133603	-0.49237627	3.3572168	9.200925	Multitasking_Scroll
12:13:58.974	-0.45251793	3.1843855	8.942616	0.02504059	0.012458596	0.013133603	-0.49237627	3.3572168	9.200925	Multitasking_Scroll
12:13:58.997	-0.45251793	3.1843855	8.942616	0.02504059	0.012458596	0.013133603	-0.49237627	3.3572168	9.200925	Multitasking_Scroll
12:13:59.020	-0.45251793	3.1843855	8.942616	0.02504059	0.012458596	0.013133603	-0.49237627	3.3572168	9.200925	Multitasking_Scroll
12:13:59.043	-0.50040346	3.1843855	8.9976845	-0.07391958	0.013069462	0.016187929	-0.49771616	3.3588998	9.200024	Multitasking_Scroll
12:13:59.066	-0.50040346	3.1843855	8.9976845	-0.07391958	0.013069462	0.016187929	-0.49771616	3.3588998	9.200024	Multitasking_Scroll
12:13:59.088	-0.50040346	3.1843855	8.9976845	-0.07391958	0.013069462	0.016187929	-0.49771616	3.3588998	9.200024	Multitasking_Scroll
12:13:59.111	-0.50040346	3.1843855	8.9976845	-0.07391958	0.013069462	0.016187929	-0.49771616	3.3588998	9.200024	Multitasking_Scroll
12:13:59.133	-0.50040346	3.1843855	8.9976845	-0.07391958	0.013069462	0.016187929	-0.49771616	3.3588998	9.200024	Multitasking_Scroll
12:13:59.155	-0.50040346	3.1843855	8.9976845	-0.07391958	0.013069462	0.016187929	-0.49771616	3.3588998	9.200024	Multitasking_Scroll
12:13:59.178	-0.50040346	3.1843855	8.9976845	-0.07391958	0.013069462	0.016187929	-0.49771616	3.3588998	9.200024	Multitasking_Scroll
12:13:59.201	-0.50040346	3.1843855	8.9976845	-0.07391958	0.013069462	0.016187929	-0.49771616	3.3588998	9.200024	Multitasking_Scroll
12:13:59.224	-0.44054657	3.2346652	8.930645	-0.011611327	-0.015641205	0.0143553335	-0.4694811	3.3476872	9.205593	Multitasking_Scroll
12:13:59.247	-0.44054657	3.2346652	8.930645	-0.011611327	-0.015641205	0.0143553335	-0.4694811	3.3476872	9.205593	Multitasking_Scroll
12:13:59.269	-0.44054657	3.2346652	8.930645	-0.011611327	-0.015641205	0.0143553335	-0.4694811	3.3476872	9.205593	Multitasking_Scroll
12:13:59.292	-0.44054657	3.2346652	8.930645	-0.011611327	-0.015641205	0.0143553335	-0.4694811	3.3476872	9.205593	Multitasking_Scroll
12:13:59.315	-0.44054657	3.2346652	8.930645	-0.011611327	-0.015641205	0.0143553335	-0.4694811	3.3476872	9.205593	Multitasking_Scroll
12:13:59.338	-0.44054657	3.2346652	8.930645	-0.011611327	-0.015641205	0.0143553335	-0.4694811	3.3476872	9.205593	Multitasking_Scroll
12:13:59.360	-0.44054657	3.2346652	8.930645	-0.011611327	-0.015641205	0.0143553335	-0.4694811	3.3476872	9.205593	Multitasking_Scroll
12:13:59.382	-0.44054657	3.2346652	8.930645	-0.011611327	-0.015641205	0.0143553335	-0.4694811	3.3476872	9.205593	Multitasking_Scroll
12:13:59.407	-0.5243462	3.2346652	8.9186735	-0.03299161	0.005739079	0.010079276	-0.46230802	3.347937	9.205865	Multitasking_Scroll
12:13:59.430	-0.5243462	3.2346652	8.9186735	-0.03299161	0.005739079	0.010079276	-0.46230802	3.347937	9.205865	Multitasking_Scroll
12:13:59.453	-0.5243462	3.2346652	8.9186735	-0.03299161	0.005739079	0.010079276	-0.46230802	3.347937	9.205865	Multitasking_Scroll
12:13:59.476	-0.5243462	3.2346652	8.9186735	-0.03299161	0.005739079	0.010079276	-0.46230802	3.347937	9.205865	Multitasking_Scroll
12:13:59.498	-0.5243462	3.2346652	8.9186735	-0.03299161	0.005739079	0.010079276	-0.46230802	3.347937	9.205865	Multitasking_Scroll
12:13:59.521	-0.5243462	3.2346652	8.9186735	-0.03299161	0.005739079	0.010079276	-0.46230802	3.347937	9.205865	Multitasking_Scroll
12:13:59.543	-0.5243462	3.2346652	8.9186735	-0.03299161	0.005739079	0.010079276	-0.46230802	3.347937	9.205865	Multitasking_Scroll
12:13:59.566	-0.5243462	3.2346652	8.9186735	-0.03299161	0.005739079	0.010079276	-0.46230802	3.347937	9.205865	Multitasking_Scroll
12:13:59.588	-0.5554718	3.2442424	8.526012	0.06596856	0.01856725	-0.0021380284	-0.45592007	3.3404164	9.208916	Multitasking_Scroll
12:13:59.610	-0.5554718	3.2442424	8.526012	0.06596856	0.01856725	-0.0021380284	-0.45592007	3.3404164	9.208916	Multitasking_Scroll
12:13:59.631	-0.5554718	3.2442424	8.526012	0.06596856	0.01856725	-0.0021380284	-0.45592007	3.3404164	9.208916	Multitasking_Scroll
12:13:59.652	-0.5554718	3.2442424	8.526012	0.06596856	0.01856725	-0.0021380284	-0.45592007	3.3404164	9.208916	Multitasking_Scroll
12:13:59.672	-0.5554718	3.2442424	8.526012	0.06596856	0.01856725	-0.0021380284	-0.45592007	3.3404164	9.208916	Multitasking_Scroll
12:13:59.693	-0.5554718	3.2442424	8.526012	0.06596856	0.01856725	-0.0021380284	-0.45592007	3.3404164	9.208916	Multitasking_Scroll
12:13:59.714	-0.5554718	3.2442424	8.526012	0.06596856	0.01856725	-0.0021380284	-0.45592007	3.3404164	9.208916	Multitasking_Scroll
12:13:59.736	-0.5554718	3.2442424	8.526012	0.06596856	0.01856725	-0.0021380284	-0.45592007	3.3404164	9.208916	Multitasking_Scroll
12:13:59.759	-0.5818088	3.344802	8.530801	0.026873184	0.0014630222	0.0027488936	-0.5055333	3.3771553	9.192911	Multitasking_Scroll
12:13:59.781	-0.5818088	3.344802	8.530801	0.026873184	0.0014630222	0.0027488936	-0.5055333	3.3771553	9.192911	Multitasking_Scroll
12:13:59.802	-0.5818088	3.344802	8.530801	0.026873184	0.0014630222	0.0027488936	-0.5055333	3.3771553	9.192911	Multitasking_Scroll
12:13:59.823	-0.5818088	3.344802	8.530801	0.026873184	0.0014630222	0.0027488936	-0.5055333	3.3771553	9.192911	Multitasking_Scroll
12:13:59.845	-0.5818088	3.344802	8.530801	0.026873184	0.0014630222	0.0027488936	-0.5055333	3.3771553	9.192911	Multitasking_Scroll
12:13:59.868	-0.5818088	3.344802	8.530801	0.026873184	0.0014630222	0.0027488936	-0.5055333	3.3771553	9.192911	Multitasking_Scroll
12:13:59.890	-0.5818088	3.344802	8.530801	0.026873184	0.0014630222	0.0027488936	-0.5055333	3.3771553	9.192911	Multitasking_Scroll
12:13:59.911	-0.5818088	3.344802	8.530801	0.026873184	0.0014630222	0.0027488936	-0.5055333	3.3771553	9.192911	Multitasking_Scroll
12:13:59.934	-0.5818088	3.344802	8.530801	0.027484048	0.020399844	-0.0021380284	-0.5055333	3.3771553	9.192911	Multitasking_Scroll
12:13:59.955	-0.52674043	3.2801564	8.8324795	0.027484048	0.020399844	-0.0021380284	-0.5218068	3.3790715	9.1912985	Multitasking_Scroll
12:13:59.976	-0.52674043	3.2801564	8.8324795	0.027484048	0.020399844	-0.0021380284	-0.5218068	3.3790715	9.1912985	Multitasking_Scroll
12:13:59.998	-0.52674043	3.2801564	8.8324795	0.027484048	0.020399844	-0.0021380284	-0.5218068	3.3790715	9.1912985	Multitasking_Scroll
12:14:00.019	-0.52674043	3.2801564	8.8324795	0.027484048	0.020399844	-0.0021380284	-0.5218068	3.3790715	9.1912985	Multitasking_Scroll
12:14:00.041	-0.52674043	3.2801564	8.8324795	0.027484048	0.020399844	-0.0021380284	-0.5218068	3.3790715	9.1912985	Multitasking_Scroll
12:14:00.064	-0.52674043	3.2801564	8.8324795	0.027484048	0.020399844	-0.0021380284	-0.5218068	3.3790715	9.1912985	Multitasking_Scroll
12:14:00.085	-0.52674043	3.2801564	8.8324795	0.027484048	0.020399844	-0.0021380284	-0.5218068	3.3790715	9.1912985	Multitasking_Scroll
12:14:00.106	-0.52674043	3.2801564	8.8324795	0.027484048	0.020399844	-0.0021380284	-0.5218068	3.3790715	9.1912985	Multitasking_Scroll
12:14:00.127	-0.5961744	3.3735332	8.696006	-0.031159014	0.01978898	0.008857545	-0.54861474	3.3895402	9.185881	Multitasking_Scroll
12:14:00.148	-0.5961744	3.3735332	8.696006	-0.031159014	0.01978898	0.008857545	-0.54861474	3.3895402	9.185881	Multitasking_Scroll
12:14:00.169	-0.5961744	3.3735332	8.696006	-0.031159014	0.01978898	0.008857545	-0.54861474	3.3895402	9.185881	Multitasking_Scroll
12:14:00.190	-0.5961744	3.3735332	8.696006	-0.031159014	0.01978898	0.008857545	-0.54861474	3.3895402	9.185881	Multitasking_Scroll
12:14:00.210	-0.5961744	3.3735332	8.696006	-0.031159014	0.01978898	0.008857545	-0.54861474	3.3895402	9.185881	Multitasking_Scroll
12:14:00.238	-0.5961744	3.3735332	8.696006	-0.031159014	0.01978898	0.008857545	-0.54861474	3.3895402	9.185881	Multitasking_Scroll
12:14:00.260	-0.5961744	3.3735332	8.696006	-0.031159014	0.01978898	0.008857545	-0.54861474	3.3895402	9.185881	Multitasking_Scroll
12:14:00.293	-0.5961744	3.3735332	8.696006	-0.031159014	0.01978898	0.008857545	-0.54861474	3.3895402	9.185881	Multitasking_Scroll
12:14:00.326	-0.54828894	3.1963568	8.820508	-0.050095838	0.016734654	-0.0045814896	-0.5103117	3.3456335	9.204166	Multitasking_Scroll
12:14:00.360	-0.54828894	3.1963568	8.820508	-0.050095838	0.016734654	-0.0045814896	-0.5103117	3.3456335	9.204166	Multitasking_Scroll
12:14:00.393	-0.54828894	3.1963568	8.820508	-0.050095838	0.016734654	-0.0045814896	-0.5103117	3.3456335	9.204166	Multitasking_Scroll
12:14:00.427	-0.54828894	3.1963568	8.820508	-0.050095838	0.016734654	-0.0045814896	-0.5103117	3.3456335	9.204166	Multitasking_Scroll
12:14:00.461	-0.54828894	3.1963568	8.820508	-0.050095838	0.016734654	-0.0045814896	-0.5103117	3.3456335	9.204166	Multitasking_Scroll
12:14:00.494	-0.5698374	3.2370596	9.021627	-0.06231314	0.0045173485	0.0045814896	-0.54150605	3.3337247	9.206705	Multitasking_Scroll
12:14:00.527	-0.5698374	3.2370596	9.021627	-0.06231314	0.0045173485	0.0045814896	-0.54150605	3.3337247	9.206705	Multitasking_Scroll
12:14:00.561	-0.5698374	3.2370596	9.021627	-0.06231314	0.0045173485	0.0045814896	-0.54150605	3.3337247	9.206705	Multitasking_Scroll
12:14:00.594	-0.5698374	3.2370596	9.021627	-0.06231314	0.0045173485	0.0045814896	-0.54150605	3.3337247	9.206705	Multitasking_Scroll
12:14:00.628	-0.5698374	3.2370596	9.021627	-0.06231314	0.0045173485	0.0045814896	-0.54150605	3.3337247	9.206705	Multitasking_Scroll
12:14:00.661	-0.55786604	3.2107224	8.885154	0.0067146304	0.000852157	0.005192355	-0.5478911	3.3226957	9.210314	Multitasking_Scroll
12:14:00.695	-0.55786604	3.2107224	8.885154	0.0067146304	0.000852157	0.005192355	-0.5478911	3.3226957	9.210314	Multitasking_Scroll
12:14:00.729	-0.55786604	3.2107224	8.885154	0.0067146304	0.000852157	0.005192355	-0.5478911	3.3226957	9.210314	Multitasking_Scroll
12:14:00.763	-0.55786604	3.2107224	8.885154	0.0067146304	0.000852157	0.005192355	-0.5478911	3.3226957	9.210314	Multitasking_Scroll
12:14:00.795	-0.55786604	3.2107224	8.885154	0.0067146304	0.000852157	0.005192355	-0.5478911	3.3226957	9.210314	Multitasking_Scroll
12:14:00.830	-0.55786604	3.2107224	8.885154	0.0067146304	0.000852157	0.005192355	-0.5478911	3.3226957	9.210314	Multitasking_Scroll
12:14:00.850	-0.5818088	3.1580484	9.335278	-0.045819778	-0.020528127	0.008857545	-0.59508115	3.3200476	9.20834	Multitasking_Scroll
12:14:00.879	-0.5818088	3.1580484	9.335278	-0.045819778	-0.020528127	0.008857545	-0.59508115	3.3200476	9.20834	Multitasking_Scroll
12:14:00.900	-0.5818088	3.1580484	9.335278	-0.045819778	-0.020528127	0.008857545	-0.59508115	3.3200476	9.20834	Multitasking_Scroll
12:14:00.921	-0.5818088	3.1580484	9.335278	-0.045819778	-0.020528127	0.008857545	-0.59508115	3.3200476	9.20834	Multitasking_Scroll
12:14:00.946	-0.5818088	3.1580484	9.335278	-0.045819778	-0.020528127	0.008857545	-0.59508115	3.3200476	9.20834	Multitasking_Scroll
12:14:00.967	-0.5818088	3.1580484	9.335278	-0.045819778	-0.020528127	0.008857545	-0.59508115	3.3200476	9.20834	Multitasking_Scroll
12:14:00.988	-0.5818088	3.1580484	9.335278	-0.045819778	-0.020528127	0.008857545	-0.59508115	3.3200476	9.20834	Multitasking_Scroll
12:14:01.007	-0.5818088	3.1580484	9.335278	-0.045819778	-0.020528127	0.008857545	-0.59508115	3.3200476	9.20834	Multitasking_Scroll
12:14:01.029	-0.5506832	3.1819913	8.873182	-0.004280944	-0.0046456303	0.011301007	-0.5909287	3.3379793	9.202123	Multitasking_Scroll
12:14:01.053	-0.5506832	3.1819913	8.873182	-0.004280944	-0.0046456303	0.011301007	-0.5909287	3.3379793	9.202123	Multitasking_Scroll
12:14:01.076	-0.5506832	3.1819913	8.873182	-0.004280944	-0.0046456303	0.011301007	-0.5909287	3.3379793	9.202123	Multitasking_Scroll
12:14:01.097	-0.5506832	3.1819913	8.873182	-0.004280944	-0.0046456303	0.011301007	-0.5909287	3.3379793	9.202123	Multitasking_Scroll
12:14:01.120	-0.5506832	3.1819913	8.873182	-0.004280944	-0.0046456303	0.011301007	-0.5909287	3.3379793	9.202123	Multitasking_Scroll
12:14:01.143	-0.5506832	3.1819913	8.873182	-0.004280944	-0.0046456303	0.011301007	-0.5909287	3.3379793	9.202123	Multitasking_Scroll
12:14:01.166	-0.5506832	3.1819913	8.873182	-0.004280944	-0.0046456303	0.011301007	-0.5909287	3.3379793	9.202123	Multitasking_Scroll
12:14:01.188	-0.5506832	3.1819913	8.873182	-0.004280944	-0.0046456303	0.011301007	-0.5909287	3.3379793	9.202123	Multitasking_Scroll
12:14:01.211	-0.5770202	3.1580484	8.825297	0.018321069	0.007571675	0.0143553335	-0.6167749	3.336293	9.201039	Multitasking_Scroll
12:14:01.234	-0.5770202	3.1580484	8.825297	0.018321069	0.007571675	0.0143553335	-0.6167749	3.336293	9.201039	Multitasking_Scroll
12:14:01.257	-0.5770202	3.1580484	8.825297	0.018321069	0.007571675	0.0143553335	-0.6167749	3.336293	9.201039	Multitasking_Scroll
12:14:01.280	-0.5770202	3.1580484	8.825297	0.018321069	0.007571675	0.0143553335	-0.6167749	3.336293	9.201039	Multitasking_Scroll
12:14:01.303	-0.5770202	3.1580484	8.825297	0.018321069	0.007571675	0.0143553335	-0.6167749	3.336293	9.201039	Multitasking_Scroll
12:14:01.325	-0.5770202	3.1580484	8.825297	0.018321069	0.007571675	0.0143553335	-0.6167749	3.336293	9.201039	Multitasking_Scroll
12:14:01.348	-0.5770202	3.1580484	8.825297	0.018321069	0.007571675	0.0143553335	-0.6167749	3.336293	9.201039	Multitasking_Scroll
12:14:01.371	-0.5770202	3.1580484	8.825297	0.018321069	0.007571675	0.0143553335	-0.6167749	3.336293	9.201039	Multitasking_Scroll
12:14:01.394	-0.59378016	3.2179053	8.743892	-0.033602472	-0.007699956	0.01740966	-0.6214973	3.3373559	9.200335	Multitasking_Scroll
12:14:01.434	-0.59378016	3.2179053	8.743892	-0.033602472	-0.007699956	0.01740966	-0.6214973	3.3373559	9.200335	Multitasking_Scroll
12:14:01.468	-0.59378016	3.2179053	8.743892	-0.033602472	-0.007699956	0.01740966	-0.6214973	3.3373559	9.200335	Multitasking_Scroll
12:14:01.502	-0.59378016	3.2179053	8.743892	-0.033602472	-0.007699956	0.01740966	-0.6214973	3.3373559	9.200335	Multitasking_Scroll
12:14:01.537	-0.59378016	3.2179053	8.743892	-0.033602472	-0.007699956	0.01740966	-0.6214973	3.3373559	9.200335	Multitasking_Scroll
12:14:01.566	-0.6392714	3.284945	8.612206	-0.014665653	-0.018084666	0.028405234	-0.6110927	3.3422608	9.199251	Multitasking_Scroll
12:14:01.600	-0.6392714	3.284945	8.612206	-0.014665653	-0.018084666	0.028405234	-0.6110927	3.3422608	9.199251	Multitasking_Scroll
12:14:01.635	-0.6392714	3.284945	8.612206	-0.014665653	-0.018084666	0.028405234	-0.6110927	3.3422608	9.199251	Multitasking_Scroll
12:14:01.668	-0.6392714	3.284945	8.612206	-0.014665653	-0.018084666	0.028405234	-0.6110927	3.3422608	9.199251	Multitasking_Scroll
12:14:01.692	-0.6392714	3.284945	8.612206	-0.014665653	-0.018084666	0.028405234	-0.6110927	3.3422608	9.199251	Multitasking_Scroll
12:14:01.714	-0.6392714	3.284945	8.612206	-0.014665653	-0.018084666	0.028405234	-0.6110927	3.3422608	9.199251	Multitasking_Scroll
12:14:01.737	-0.56744313	3.2394538	8.667274	-0.0055026743	-0.03274543	0.023518313	-0.61056924	3.3217947	9.2066965	Multitasking_Scroll
12:14:01.759	-0.56744313	3.2394538	8.667274	-0.0055026743	-0.03274543	0.023518313	-0.61056924	3.3217947	9.2066965	Multitasking_Scroll
12:14:01.781	-0.56744313	3.2394538	8.667274	-0.0055026743	-0.03274543	0.023518313	-0.61056924	3.3217947	9.2066965	Multitasking_Scroll
12:14:01.805	-0.56744313	3.2394538	8.667274	-0.0055026743	-0.03274543	0.023518313	-0.61056924	3.3217947	9.2066965	Multitasking_Scroll
12:14:01.827	-0.56744313	3.2394538	8.667274	-0.0055026743	-0.03274543	0.023518313	-0.61056924	3.3217947	9.2066965	Multitasking_Scroll
12:14:01.849	-0.56744313	3.2394538	8.667274	-0.0055026743	-0.03274543	0.023518313	-0.61056924	3.3217947	9.2066965	Multitasking_Scroll
12:14:01.872	-0.56744313	3.2394538	8.667274	-0.0055026743	-0.03274543	0.023518313	-0.61056924	3.3217947	9.2066965	Multitasking_Scroll
12:14:01.895	-0.56744313	3.2394538	8.667274	-0.0055026743	-0.03274543	0.023518313	-0.61056924	3.3217947	9.2066965	Multitasking_Scroll
12:14:01.918	-0.4956149	3.1412885	9.019233	0.03481443	-0.042519275	0.02107485	-0.6292884	3.3057308	9.211216	Multitasking_Scroll
12:14:01.941	-0.4956149	3.1412885	9.019233	0.03481443	-0.042519275	0.02107485	-0.6292884	3.3057308	9.211216	Multitasking_Scroll
12:14:01.963	-0.4956149	3.1412885	9.019233	0.03481443	-0.042519275	0.02107485	-0.6292884	3.3057308	9.211216	Multitasking_Scroll
12:14:01.986	-0.4956149	3.1412885	9.019233	0.03481443	-0.042519275	0.02107485	-0.6292884	3.3057308	9.211216	Multitasking_Scroll
12:14:02.008	-0.4956149	3.1412885	9.019233	0.03481443	-0.042519275	0.02107485	-0.6292884	3.3057308	9.211216	Multitasking_Scroll
12:14:02.032	-0.4956149	3.1412885	9.019233	0.03481443	-0.042519275	0.02107485	-0.6292884	3.3057308	9.211216	Multitasking_Scroll
12:14:02.055	-0.4956149	3.1412885	9.019233	0.03481443	-0.042519275	0.02107485	-0.6292884	3.3057308	9.211216	Multitasking_Scroll
12:14:02.077	-0.4956149	3.1412885	9.019233	0.03481443	-0.042519275	0.02107485	-0.6292884	3.3057308	9.211216	Multitasking_Scroll
12:14:02.100	-0.6177229	3.1987512	8.851634	-0.025661226	0.017345518	0.027183505	-0.64720047	3.3092573	9.20871	Multitasking_Scroll
12:14:02.123	-0.6177229	3.1987512	8.851634	-0.025661226	0.017345518	0.027183505	-0.64720047	3.3092573	9.20871	Multitasking_Scroll
12:14:02.146	-0.6177229	3.1987512	8.851634	-0.025661226	0.017345518	0.027183505	-0.64720047	3.3092573	9.20871	Multitasking_Scroll
12:14:02.169	-0.6177229	3.1987512	8.851634	-0.025661226	0.017345518	0.027183505	-0.64720047	3.3092573	9.20871	Multitasking_Scroll
12:14:02.191	-0.6177229	3.1987512	8.851634	-0.025661226	0.017345518	0.027183505	-0.64720047	3.3092573	9.20871	Multitasking_Scroll
12:14:02.213	-0.6177229	3.1987512	8.851634	-0.025661226	0.017345518	0.027183505	-0.64720047	3.3092573	9.20871	Multitasking_Scroll
12:14:02.236	-0.6177229	3.1987512	8.851634	-0.025661226	0.017345518	0.027183505	-0.64720047	3.3092573	9.20871	Multitasking_Scroll
12:14:02.259	-0.6177229	3.1987512	8.851634	-0.025661226	0.017345518	0.027183505	-0.64720047	3.3092573	9.20871	Multitasking_Scroll
12:14:02.281	-0.6081458	3.1508656	8.734315	0.059249043	-0.022971587	0.016187929	-0.63207614	3.3137972	9.208127	Multitasking_Scroll
12:14:02.304	-0.6081458	3.1508656	8.734315	0.059249043	-0.022971587	0.016187929	-0.63207614	3.3137972	9.208127	Multitasking_Scroll
12:14:02.326	-0.6081458	3.1508656	8.734315	0.059249043	-0.022971587	0.016187929	-0.63207614	3.3137972	9.208127	Multitasking_Scroll
12:14:02.348	-0.6081458	3.1508656	8.734315	0.059249043	-0.022971587	0.016187929	-0.63207614	3.3137972	9.208127	Multitasking_Scroll
12:14:02.372	-0.6081458	3.1508656	8.734315	0.059249043	-0.022971587	0.016187929	-0.63207614	3.3137972	9.208127	Multitasking_Scroll
12:14:02.393	-0.6081458	3.1508656	8.734315	0.059249043	-0.022971587	0.016187929	-0.63207614	3.3137972	9.208127	Multitasking_Scroll
12:14:02.416	-0.6081458	3.1508656	8.734315	0.059249043	-0.022971587	0.016187929	-0.63207614	3.3137972	9.208127	Multitasking_Scroll
12:14:02.438	-0.6081458	3.1508656	8.734315	0.059249043	-0.022971587	0.016187929	-0.63207614	3.3137972	9.208127	Multitasking_Scroll
12:14:02.459	-0.54828894	3.2083282	8.875577	0.07696413	0.12607953	0.025961773	-0.628621	3.3475606	9.196143	Multitasking_Scroll
12:14:02.480	-0.54828894	3.2083282	8.875577	0.07696413	0.12607953	0.025961773	-0.628621	3.3475606	9.196143	Multitasking_Scroll
12:14:02.500	-0.54828894	3.2083282	8.875577	0.07696413	0.12607953	0.025961773	-0.628621	3.3475606	9.196143	Multitasking_Scroll
12:14:02.521	-0.54828894	3.2083282	8.875577	0.07696413	0.12607953	0.025961773	-0.628621	3.3475606	9.196143	Multitasking_Scroll
12:14:02.544	-0.54828894	3.2083282	8.875577	0.07696413	0.12607953	0.025961773	-0.628621	3.3475606	9.196143	Multitasking_Scroll
12:14:02.565	-0.54828894	3.2083282	8.875577	0.07696413	0.12607953	0.025961773	-0.628621	3.3475606	9.196143	Multitasking_Scroll
12:14:02.586	-0.54828894	3.2083282	8.875577	0.07696413	0.12607953	0.025961773	-0.628621	3.3475606	9.196143	Multitasking_Scroll
12:14:02.607	-0.54828894	3.2083282	8.875577	0.07696413	0.12607953	0.025961773	-0.628621	3.3475606	9.196143	Multitasking_Scroll
12:14:02.629	-0.54828894	3.2083282	8.875577	0.07696413	0.12607953	0.025961773	-0.628621	3.3475606	9.196143	Multitasking_Scroll
12:14:02.650	-0.56265455	3.232271	9.119793	-0.017109113	-0.074895136	0.01740966	-0.65495884	3.3592556	9.190039	Multitasking_Scroll
12:14:02.672	-0.56265455	3.232271	9.119793	-0.017109113	-0.074895136	0.01740966	-0.65495884	3.3592556	9.190039	Multitasking_Scroll
12:14:02.694	-0.56265455	3.232271	9.119793	-0.017109113	-0.074895136	0.01740966	-0.65495884	3.3592556	9.190039	Multitasking_Scroll
12:14:02.715	-0.56265455	3.232271	9.119793	-0.017109113	-0.074895136	0.01740966	-0.65495884	3.3592556	9.190039	Multitasking_Scroll
12:14:02.736	-0.56265455	3.232271	9.119793	-0.017109113	-0.074895136	0.01740966	-0.65495884	3.3592556	9.190039	Multitasking_Scroll
12:14:02.756	-0.56265455	3.232271	9.119793	-0.017109113	-0.074895136	0.01740966	-0.65495884	3.3592556	9.190039	Multitasking_Scroll
12:14:02.778	-0.56265455	3.232271	9.119793	-0.017109113	-0.074895136	0.01740966	-0.65495884	3.3592556	9.190039	Multitasking_Scroll
12:14:02.800	-0.56265455	3.232271	9.119793	-0.017109113	-0.074895136	0.01740966	-0.65495884	3.3592556	9.190039	Multitasking_Scroll
12:14:02.823	-0.60335726	3.2250881	9.407105	0.0006059783	-0.033356298	0.0106901415	-0.66672206	3.3596482	9.189049	Multitasking_Scroll
12:14:02.844	-0.60335726	3.2250881	9.407105	0.0006059783	-0.033356298	0.0106901415	-0.66672206	3.3596482	9.189049	Multitasking_Scroll
12:14:02.865	-0.60335726	3.2250881	9.407105	0.0006059783	-0.033356298	0.0106901415	-0.66672206	3.3596482	9.189049	Multitasking_Scroll
12:14:02.887	-0.60335726	3.2250881	9.407105	0.0006059783	-0.033356298	0.0106901415	-0.66672206	3.3596482	9.189049	Multitasking_Scroll
12:14:02.909	-0.60335726	3.2250881	9.407105	0.0006059783	-0.033356298	0.0106901415	-0.66672206	3.3596482	9.189049	Multitasking_Scroll
12:14:02.930	-0.60335726	3.2250881	9.407105	0.0006059783	-0.033356298	0.0106901415	-0.66672206	3.3596482	9.189049	Multitasking_Scroll
12:14:02.952	-0.60335726	3.2250881	9.407105	0.0006059783	-0.033356298	0.0106901415	-0.66672206	3.3596482	9.189049	Multitasking_Scroll
12:14:02.973	-0.60335726	3.2250881	9.407105	0.0006059783	-0.033356298	0.0106901415	-0.66672206	3.3596482	9.189049	Multitasking_Scroll
12:14:02.995	-0.5985687	3.265791	9.172467	-0.003059213	-0.055347446	0.011301007	-0.6327368	3.3684366	9.188233	Multitasking_Scroll
12:14:03.017	-0.5985687	3.265791	9.172467	-0.003059213	-0.055347446	0.011301007	-0.6327368	3.3684366	9.188233	Multitasking_Scroll
12:14:03.041	-0.5985687	3.265791	9.172467	-0.003059213	-0.055347446	0.011301007	-0.6327368	3.3684366	9.188233	Multitasking_Scroll
12:14:03.062	-0.5985687	3.265791	9.172467	-0.003059213	-0.055347446	0.011301007	-0.6327368	3.3684366	9.188233	Multitasking_Scroll
12:14:03.083	-0.5985687	3.265791	9.172467	-0.003059213	-0.055347446	0.011301007	-0.6327368	3.3684366	9.188233	Multitasking_Scroll
12:14:03.104	-0.5985687	3.265791	9.172467	-0.003059213	-0.055347446	0.011301007	-0.6327368	3.3684366	9.188233	Multitasking_Scroll
12:14:03.126	-0.5985687	3.265791	9.172467	-0.003059213	-0.055347446	0.011301007	-0.6327368	3.3684366	9.188233	Multitasking_Scroll
12:14:03.147	-0.5985687	3.265791	9.172467	-0.003059213	-0.055347446	0.011301007	-0.6327368	3.3684366	9.188233	Multitasking_Scroll
12:14:03.170	-0.5985687	3.265791	9.172467	-0.003059213	-0.055347446	0.011301007	-0.6327368	3.3684366	9.188233	Multitasking_Scroll
12:14:03.191	-0.6273	3.2370596	8.937828	0.009158092	-0.008310822	0.011301007	-0.62783146	3.3781176	9.185016	Multitasking_Scroll
12:14:03.212	-0.6273	3.2370596	8.937828	0.009158092	-0.008310822	0.011301007	-0.62783146	3.3781176	9.185016	Multitasking_Scroll
12:14:03.234	-0.6273	3.2370596	8.937828	0.009158092	-0.008310822	0.011301007	-0.62783146	3.3781176	9.185016	Multitasking_Scroll
12:14:03.256	-0.6273	3.2370596	8.937828	0.009158092	-0.008310822	0.011301007	-0.62783146	3.3781176	9.185016	Multitasking_Scroll
12:14:03.277	-0.6273	3.2370596	8.937828	0.009158092	-0.008310822	0.011301007	-0.62783146	3.3781176	9.185016	Multitasking_Scroll
12:14:03.299	-0.6273	3.2370596	8.937828	0.009158092	-0.008310822	0.011301007	-0.62783146	3.3781176	9.185016	Multitasking_Scroll
12:14:03.320	-0.6273	3.2370596	8.937828	0.009158092	-0.008310822	0.011301007	-0.62783146	3.3781176	9.185016	Multitasking_Scroll
12:14:03.342	-0.6273	3.2370596	8.937828	0.009158092	-0.008310822	0.011301007	-0.62783146	3.3781176	9.185016	Multitasking_Scroll
12:14:03.364	-0.53871185	3.232271	8.81572	-0.06658919	0.02345417	0.022296581	-0.62633085	3.3869982	9.181848	Multitasking_Scroll
12:14:03.385	-0.53871185	3.232271	8.81572	-0.06658919	0.02345417	0.022296581	-0.62633085	3.3869982	9.181848	Multitasking_Scroll
12:14:03.406	-0.53871185	3.232271	8.81572	-0.06658919	0.02345417	0.022296581	-0.62633085	3.3869982	9.181848	Multitasking_Scroll
12:14:03.427	-0.53871185	3.232271	8.81572	-0.06658919	0.02345417	0.022296581	-0.62633085	3.3869982	9.181848	Multitasking_Scroll
12:14:03.449	-0.53871185	3.232271	8.81572	-0.06658919	0.02345417	0.022296581	-0.62633085	3.3869982	9.181848	Multitasking_Scroll
12:14:03.470	-0.53871185	3.232271	8.81572	-0.06658919	0.02345417	0.022296581	-0.62633085	3.3869982	9.181848	Multitasking_Scroll
12:14:03.493	-0.53871185	3.232271	8.81572	-0.06658919	0.02345417	0.022296581	-0.62633085	3.3869982	9.181848	Multitasking_Scroll
12:14:03.514	-0.53871185	3.232271	8.81572	-0.06658919	0.02345417	0.022296581	-0.62633085	3.3869982	9.181848	Multitasking_Scroll
12:14:03.538	-0.69194543	3.3088877	8.595447	0.020764532	0.017956385	0.010079276	-0.6248368	3.3699687	9.188213	Multitasking_Scroll
12:14:03.560	-0.69194543	3.3088877	8.595447	0.020764532	0.017956385	0.010079276	-0.6248368	3.3699687	9.188213	Multitasking_Scroll
12:14:03.581	-0.69194543	3.3088877	8.595447	0.020764532	0.017956385	0.010079276	-0.6248368	3.3699687	9.188213	Multitasking_Scroll
12:14:03.603	-0.69194543	3.3088877	8.595447	0.020764532	0.017956385	0.010079276	-0.6248368	3.3699687	9.188213	Multitasking_Scroll
12:14:03.624	-0.69194543	3.3088877	8.595447	0.020764532	0.017956385	0.010079276	-0.6248368	3.3699687	9.188213	Multitasking_Scroll
12:14:03.645	-0.69194543	3.3088877	8.595447	0.020764532	0.017956385	0.010079276	-0.6248368	3.3699687	9.188213	Multitasking_Scroll
12:14:03.669	-0.69194543	3.3088877	8.595447	0.020764532	0.017956385	0.010079276	-0.6248368	3.3699687	9.188213	Multitasking_Scroll
12:14:03.690	-0.69194543	3.3088877	8.595447	0.020764532	0.017956385	0.010079276	-0.6248368	3.3699687	9.188213	Multitasking_Scroll
12:14:03.712	-0.69194543	3.3088877	8.595447	0.020764532	0.017956385	0.010079276	-0.6248368	3.3699687	9.188213	Multitasking_Scroll
12:14:03.734	-0.70631105	3.2370596	9.081485	-0.003059213	-0.027858509	0.00580322	-0.6393275	3.3422143	9.19735	Multitasking_Scroll
12:14:03.755	-0.70631105	3.2370596	9.081485	-0.003059213	-0.027858509	0.00580322	-0.6393275	3.3422143	9.19735	Multitasking_Scroll
12:14:03.777	-0.70631105	3.2370596	9.081485	-0.003059213	-0.027858509	0.00580322	-0.6393275	3.3422143	9.19735	Multitasking_Scroll
12:14:03.798	-0.70631105	3.2370596	9.081485	-0.003059213	-0.027858509	0.00580322	-0.6393275	3.3422143	9.19735	Multitasking_Scroll
12:14:03.819	-0.70631105	3.2370596	9.081485	-0.003059213	-0.027858509	0.00580322	-0.6393275	3.3422143	9.19735	Multitasking_Scroll
12:14:03.841	-0.70631105	3.2370596	9.081485	-0.003059213	-0.027858509	0.00580322	-0.6393275	3.3422143	9.19735	Multitasking_Scroll
12:14:03.862	-0.70631105	3.2370596	9.081485	-0.003059213	-0.027858509	0.00580322	-0.6393275	3.3422143	9.19735	Multitasking_Scroll
12:14:03.883	-0.70631105	3.2370596	9.081485	-0.003059213	-0.027858509	0.00580322	-0.6393275	3.3422143	9.19735	Multitasking_Scroll
12:14:03.904	-0.56744313	3.1700199	9.201198	-0.07819564	-0.11460137	-0.0033597588	-0.60696256	3.3216	9.2070055	Multitasking_Scroll
12:14:03.925	-0.56744313	3.1700199	9.201198	-0.07819564	-0.11460137	-0.0033597588	-0.60696256	3.3216	9.2070055	Multitasking_Scroll
12:14:03.946	-0.56744313	3.1700199	9.201198	-0.07819564	-0.11460137	-0.0033597588	-0.60696256	3.3216	9.2070055	Multitasking_Scroll
12:14:03.967	-0.56744313	3.1700199	9.201198	-0.07819564	-0.11460137	-0.0033597588	-0.60696256	3.3216	9.2070055	Multitasking_Scroll
12:14:03.991	-0.56744313	3.1700199	9.201198	-0.07819564	-0.11460137	-0.0033597588	-0.60696256	3.3216	9.2070055	Multitasking_Scroll
12:14:04.012	-0.56744313	3.1700199	9.201198	-0.07819564	-0.11460137	-0.0033597588	-0.60696256	3.3216	9.2070055	Multitasking_Scroll
12:14:04.033	-0.56744313	3.1700199	9.201198	-0.07819564	-0.11460137	-0.0033597588	-0.60696256	3.3216	9.2070055	Multitasking_Scroll
12:14:04.054	-0.56744313	3.1700199	9.201198	-0.07819564	-0.11460137	-0.0033597588	-0.60696256	3.3216	9.2070055	Multitasking_Scroll
12:14:04.075	-0.62251145	3.2514253	8.794171	-0.03299161	0.017345518	0.016187929	-0.57515436	3.3297486	9.206103	Multitasking_Scroll
12:14:04.096	-0.62251145	3.2514253	8.794171	-0.03299161	0.017345518	0.016187929	-0.57515436	3.3297486	9.206103	Multitasking_Scroll
12:14:04.118	-0.62251145	3.2514253	8.794171	-0.03299161	0.017345518	0.016187929	-0.57515436	3.3297486	9.206103	Multitasking_Scroll
12:14:04.139	-0.62251145	3.2514253	8.794171	-0.03299161	0.017345518	0.016187929	-0.57515436	3.3297486	9.206103	Multitasking_Scroll
12:14:04.160	-0.62251145	3.2514253	8.794171	-0.03299161	0.017345518	0.016187929	-0.57515436	3.3297486	9.206103	Multitasking_Scroll
12:14:04.182	-0.62251145	3.2514253	8.794171	-0.03299161	0.017345518	0.016187929	-0.57515436	3.3297486	9.206103	Multitasking_Scroll
12:14:04.203	-0.62251145	3.2514253	8.794171	-0.03299161	0.017345518	0.016187929	-0.57515436	3.3297486	9.206103	Multitasking_Scroll
12:14:04.224	-0.62251145	3.2514253	8.794171	-0.03299161	0.017345518	0.016187929	-0.57515436	3.3297486	9.206103	Multitasking_Scroll
12:14:04.245	-0.62251145	3.2514253	8.794171	-0.03299161	0.017345518	0.016187929	-0.57515436	3.3297486	9.206103	Multitasking_Scroll
12:14:04.266	-0.679974	3.241848	9.057542	-0.034824207	-0.0070890915	0.013133603	-0.5708549	3.3293421	9.206518	Multitasking_Scroll
12:14:04.287	-0.679974	3.241848	9.057542	-0.034824207	-0.0070890915	0.013133603	-0.5708549	3.3293421	9.206518	Multitasking_Scroll
12:14:04.308	-0.679974	3.241848	9.057542	-0.034824207	-0.0070890915	0.013133603	-0.5708549	3.3293421	9.206518	Multitasking_Scroll
12:14:04.330	-0.679974	3.241848	9.057542	-0.034824207	-0.0070890915	0.013133603	-0.5708549	3.3293421	9.206518	Multitasking_Scroll
12:14:04.362	-0.679974	3.241848	9.057542	-0.034824207	-0.0070890915	0.013133603	-0.5708549	3.3293421	9.206518	Multitasking_Scroll
12:14:04.396	-0.679974	3.241848	9.057542	-0.034824207	-0.0070890915	0.013133603	-0.5708549	3.3293421	9.206518	Multitasking_Scroll
12:14:04.417	-0.679974	3.241848	9.057542	-0.034824207	-0.0070890915	0.013133603	-0.5708549	3.3293421	9.206518	Multitasking_Scroll
12:14:04.440	-0.65842557	3.2394538	8.825297	-0.034824207	0.01978898	0.013744468	-0.6295071	3.3496962	9.195305	Multitasking_Scroll
12:14:04.461	-0.65842557	3.2394538	8.825297	-0.034824207	0.01978898	0.013744468	-0.6295071	3.3496962	9.195305	Multitasking_Scroll
12:14:04.483	-0.65842557	3.2394538	8.825297	-0.034824207	0.01978898	0.013744468	-0.6295071	3.3496962	9.195305	Multitasking_Scroll
12:14:04.504	-0.65842557	3.2394538	8.825297	-0.034824207	0.01978898	0.013744468	-0.6295071	3.3496962	9.195305	Multitasking_Scroll
12:14:04.525	-0.65842557	3.2394538	8.825297	-0.034824207	0.01978898	0.013744468	-0.6295071	3.3496962	9.195305	Multitasking_Scroll
12:14:04.555	-0.65842557	3.2394538	8.825297	-0.034824207	0.01978898	0.013744468	-0.6295071	3.3496962	9.195305	Multitasking_Scroll
12:14:04.579	-0.65842557	3.2394538	8.825297	-0.034824207	0.01978898	0.013744468	-0.6295071	3.3496962	9.195305	Multitasking_Scroll
12:14:04.601	-0.65842557	3.2394538	8.825297	-0.034824207	0.01978898	0.013744468	-0.6295071	3.3496962	9.195305	Multitasking_Scroll
12:14:04.622	-0.50998056	3.215511	9.12937	-0.038489398	-0.019306397	0.015577064	-0.6052134	3.3509512	9.196479	Multitasking_Scroll
12:14:04.643	-0.50998056	3.215511	9.12937	-0.038489398	-0.019306397	0.015577064	-0.6052134	3.3509512	9.196479	Multitasking_Scroll
12:14:04.665	-0.50998056	3.215511	9.12937	-0.038489398	-0.019306397	0.015577064	-0.6052134	3.3509512	9.196479	Multitasking_Scroll
12:14:04.687	-0.50998056	3.215511	9.12937	-0.038489398	-0.019306397	0.015577064	-0.6052134	3.3509512	9.196479	Multitasking_Scroll
12:14:04.708	-0.50998056	3.215511	9.12937	-0.038489398	-0.019306397	0.015577064	-0.6052134	3.3509512	9.196479	Multitasking_Scroll
12:14:04.732	-0.50998056	3.215511	9.12937	-0.038489398	-0.019306397	0.015577064	-0.6052134	3.3509512	9.196479	Multitasking_Scroll
12:14:04.754	-0.50998056	3.215511	9.12937	-0.038489398	-0.019306397	0.015577064	-0.6052134	3.3509512	9.196479	Multitasking_Scroll
12:14:04.775	-0.50998056	3.215511	9.12937	-0.038489398	-0.019306397	0.015577064	-0.6052134	3.3509512	9.196479	Multitasking_Scroll
12:14:04.796	-0.6656084	3.275368	8.645726	-0.0024483479	0.013680328	0.02107485	-0.61230654	3.3602052	9.192632	Multitasking_Scroll
12:14:04.818	-0.6656084	3.275368	8.645726	-0.0024483479	0.013680328	0.02107485	-0.61230654	3.3602052	9.192632	Multitasking_Scroll
12:14:04.839	-0.6656084	3.275368	8.645726	-0.0024483479	0.013680328	0.02107485	-0.61230654	3.3602052	9.192632	Multitasking_Scroll
12:14:04.861	-0.6656084	3.275368	8.645726	-0.0024483479	0.013680328	0.02107485	-0.61230654	3.3602052	9.192632	Multitasking_Scroll
12:14:04.883	-0.6656084	3.275368	8.645726	-0.0024483479	0.013680328	0.02107485	-0.61230654	3.3602052	9.192632	Multitasking_Scroll
12:14:04.904	-0.6656084	3.275368	8.645726	-0.0024483479	0.013680328	0.02107485	-0.61230654	3.3602052	9.192632	Multitasking_Scroll
12:14:04.925	-0.6656084	3.275368	8.645726	-0.0024483479	0.013680328	0.02107485	-0.61230654	3.3602052	9.192632	Multitasking_Scroll
12:14:04.946	-0.6656084	3.275368	8.645726	-0.0024483479	0.013680328	0.02107485	-0.61230654	3.3602052	9.192632	Multitasking_Scroll
12:14:04.967	-0.6656084	3.275368	8.645726	-0.0024483479	0.013680328	0.02107485	-0.61230654	3.3602052	9.192632	Multitasking_Scroll
12:14:04.988	-0.6656084	3.205934	9.131764	-0.020163441	0.025286766	0.0045814896	-0.62489045	3.338616	9.199648	Multitasking_Scroll
12:14:05.009	-0.6656084	3.205934	9.131764	-0.020163441	0.025286766	0.0045814896	-0.62489045	3.338616	9.199648	Multitasking_Scroll
12:14:05.030	-0.6656084	3.205934	9.131764	-0.020163441	0.025286766	0.0045814896	-0.62489045	3.338616	9.199648	Multitasking_Scroll
12:14:05.052	-0.6656084	3.205934	9.131764	-0.020163441	0.025286766	0.0045814896	-0.62489045	3.338616	9.199648	Multitasking_Scroll
12:14:05.072	-0.6656084	3.205934	9.131764	-0.020163441	0.025286766	0.0045814896	-0.62489045	3.338616	9.199648	Multitasking_Scroll
12:14:05.095	-0.6656084	3.205934	9.131764	-0.020163441	0.025286766	0.0045814896	-0.62489045	3.338616	9.199648	Multitasking_Scroll
12:14:05.117	-0.6656084	3.205934	9.131764	-0.020163441	0.025286766	0.0045814896	-0.62489045	3.338616	9.199648	Multitasking_Scroll
12:14:05.138	-0.6656084	3.205934	9.131764	-0.020163441	0.025286766	0.0045814896	-0.62489045	3.338616	9.199648	Multitasking_Scroll
12:14:05.159	-0.6273	3.232271	8.542772	-0.028104689	0.01978898	0.00580322	-0.6051029	3.3481147	9.197518	Multitasking_Scroll
12:14:05.180	-0.6273	3.232271	8.542772	-0.028104689	0.01978898	0.00580322	-0.6051029	3.3481147	9.197518	Multitasking_Scroll
12:14:05.201	-0.6273	3.232271	8.542772	-0.028104689	0.01978898	0.00580322	-0.6051029	3.3481147	9.197518	Multitasking_Scroll
12:14:05.223	-0.6273	3.232271	8.542772	-0.028104689	0.01978898	0.00580322	-0.6051029	3.3481147	9.197518	Multitasking_Scroll
12:14:05.244	-0.6273	3.232271	8.542772	-0.028104689	0.01978898	0.00580322	-0.6051029	3.3481147	9.197518	Multitasking_Scroll
12:14:05.265	-0.6273	3.232271	8.542772	-0.028104689	0.01978898	0.00580322	-0.6051029	3.3481147	9.197518	Multitasking_Scroll
12:14:05.287	-0.6273	3.232271	8.542772	-0.028104689	0.01978898	0.00580322	-0.6051029	3.3481147	9.197518	Multitasking_Scroll
12:14:05.308	-0.6273	3.232271	8.542772	-0.028104689	0.01978898	0.00580322	-0.6051029	3.3481147	9.197518	Multitasking_Scroll
12:14:05.329	-0.6273	3.232271	8.542772	-0.028104689	0.01978898	0.00580322	-0.6051029	3.3481147	9.197518	Multitasking_Scroll
12:14:05.351	-0.63208854	3.215511	9.170073	-0.036045935	0.03017369	0.034513887	-0.5798085	3.315125	9.211088	Multitasking_Scroll
12:14:05.372	-0.63208854	3.215511	9.170073	-0.036045935	0.03017369	0.034513887	-0.5798085	3.315125	9.211088	Multitasking_Scroll
12:14:05.395	-0.63208854	3.215511	9.170073	-0.036045935	0.03017369	0.034513887	-0.5798085	3.315125	9.211088	Multitasking_Scroll
12:14:05.416	-0.63208854	3.215511	9.170073	-0.036045935	0.03017369	0.034513887	-0.5798085	3.315125	9.211088	Multitasking_Scroll
12:14:05.438	-0.63208854	3.215511	9.170073	-0.036045935	0.03017369	0.034513887	-0.5798085	3.315125	9.211088	Multitasking_Scroll
12:14:05.459	-0.63208854	3.215511	9.170073	-0.036045935	0.03017369	0.034513887	-0.5798085	3.315125	9.211088	Multitasking_Scroll
12:14:05.481	-0.63208854	3.215511	9.170073	-0.036045935	0.03017369	0.034513887	-0.5798085	3.315125	9.211088	Multitasking_Scroll
12:14:05.502	-0.63208854	3.215511	9.170073	-0.036045935	0.03017369	0.034513887	-0.5798085	3.315125	9.211088	Multitasking_Scroll
12:14:05.524	-0.4668836	3.0957973	9.026416	0.34574485	0.5964458	-0.05345071	-0.72023225	3.3814306	9.177012	Multitasking_Scroll
12:14:05.545	-0.4668836	3.0957973	9.026416	0.34574485	0.5964458	-0.05345071	-0.72023225	3.3814306	9.177012	Multitasking_Scroll
12:14:05.566	-0.4668836	3.0957973	9.026416	0.34574485	0.5964458	-0.05345071	-0.72023225	3.3814306	9.177012	Multitasking_Scroll
12:14:05.588	-0.4668836	3.0957973	9.026416	0.34574485	0.5964458	-0.05345071	-0.72023225	3.3814306	9.177012	Multitasking_Scroll
12:14:05.609	-0.4668836	3.0957973	9.026416	0.34574485	0.5964458	-0.05345071	-0.72023225	3.3814306	9.177012	Multitasking_Scroll
12:14:05.635	-0.4668836	3.0957973	9.026416	0.34574485	0.5964458	-0.05345071	-0.72023225	3.3814306	9.177012	Multitasking_Scroll
12:14:05.668	-0.4668836	3.0957973	9.026416	0.34574485	0.5964458	-0.05345071	-0.72023225	3.3814306	9.177012	Multitasking_Scroll
12:14:05.702	-1.2833313	3.5746522	7.431829	-0.013443922	0.43884254	-0.04062254	-1.4323851	3.678097	8.977206	Multitasking_Scroll
12:14:05.740	-1.2833313	3.5746522	7.431829	-0.013443922	0.43884254	-0.04062254	-1.4323851	3.678097	8.977206	Multitasking_Scroll
12:14:05.769	-1.2833313	3.5746522	7.431829	-0.013443922	0.43884254	-0.04062254	-1.4323851	3.678097	8.977206	Multitasking_Scroll
12:14:05.803	-1.2833313	3.5746522	7.431829	-0.013443922	0.43884254	-0.04062254	-1.4323851	3.678097	8.977206	Multitasking_Scroll
12:14:05.836	-1.2833313	3.5746522	7.431829	-0.013443922	0.43884254	-0.04062254	-1.4323851	3.678097	8.977206	Multitasking_Scroll
12:14:05.870	-1.2833313	3.5746522	7.431829	-0.013443922	0.43884254	-0.04062254	-1.4323851	3.678097	8.977206	Multitasking_Scroll
12:14:05.892	-1.1947432	3.3855045	7.762239	-0.19242744	-0.49455956	-0.014966199	-1.3740509	3.6314054	9.00529	Multitasking_Scroll
12:14:05.914	-1.1947432	3.3855045	7.762239	-0.19242744	-0.49455956	-0.014966199	-1.3740509	3.6314054	9.00529	Multitasking_Scroll
12:14:05.935	-1.1947432	3.3855045	7.762239	-0.19242744	-0.49455956	-0.014966199	-1.3740509	3.6314054	9.00529	Multitasking_Scroll
12:14:05.956	-1.1947432	3.3855045	7.762239	-0.19242744	-0.49455956	-0.014966199	-1.3740509	3.6314054	9.00529	Multitasking_Scroll
12:14:05.978	-1.1947432	3.3855045	7.762239	-0.19242744	-0.49455956	-0.014966199	-1.3740509	3.6314054	9.00529	Multitasking_Scroll
12:14:05.999	-1.1947432	3.3855045	7.762239	-0.19242744	-0.49455956	-0.014966199	-1.3740509	3.6314054	9.00529	Multitasking_Scroll
12:14:06.020	-1.1947432	3.3855045	7.762239	-0.19242744	-0.49455956	-0.014966199	-1.3740509	3.6314054	9.00529	Multitasking_Scroll
12:14:06.042	-1.1947432	3.3855045	7.762239	-0.19242744	-0.49455956	-0.014966199	-1.3740509	3.6314054	9.00529	Multitasking_Scroll
12:14:06.063	-1.0510867	3.347196	9.050359	-0.0012266175	-0.16041628	0.01863139	-1.0215306	3.386233	9.146599	Multitasking_Scroll
12:14:06.084	-1.0510867	3.347196	9.050359	-0.0012266175	-0.16041628	0.01863139	-1.0215306	3.386233	9.146599	Multitasking_Scroll
12:14:06.106	-1.0510867	3.347196	9.050359	-0.0012266175	-0.16041628	0.01863139	-1.0215306	3.386233	9.146599	Multitasking_Scroll
12:14:06.127	-1.0510867	3.347196	9.050359	-0.0012266175	-0.16041628	0.01863139	-1.0215306	3.386233	9.146599	Multitasking_Scroll
12:14:06.149	-1.0510867	3.347196	9.050359	-0.0012266175	-0.16041628	0.01863139	-1.0215306	3.386233	9.146599	Multitasking_Scroll
12:14:06.170	-1.0510867	3.347196	9.050359	-0.0012266175	-0.16041628	0.01863139	-1.0215306	3.386233	9.146599	Multitasking_Scroll
12:14:06.191	-1.0510867	3.347196	9.050359	-0.0012266175	-0.16041628	0.01863139	-1.0215306	3.386233	9.146599	Multitasking_Scroll
12:14:06.213	-1.0510867	3.347196	9.050359	-0.0012266175	-0.16041628	0.01863139	-1.0215306	3.386233	9.146599	Multitasking_Scroll
12:14:06.234	-0.9505271	3.2538195	8.93304	-0.067200065	0.0026847527	0.011911872	-0.89492583	3.3644404	9.167879	Multitasking_Scroll
12:14:06.257	-0.9505271	3.2538195	8.93304	-0.067200065	0.0026847527	0.011911872	-0.89492583	3.3644404	9.167879	Multitasking_Scroll
12:14:06.278	-0.9505271	3.2538195	8.93304	-0.067200065	0.0026847527	0.011911872	-0.89492583	3.3644404	9.167879	Multitasking_Scroll
12:14:06.299	-0.9505271	3.2538195	8.93304	-0.067200065	0.0026847527	0.011911872	-0.89492583	3.3644404	9.167879	Multitasking_Scroll
12:14:06.320	-0.9505271	3.2538195	8.93304	-0.067200065	0.0026847527	0.011911872	-0.89492583	3.3644404	9.167879	Multitasking_Scroll
12:14:06.344	-0.9505271	3.2538195	8.93304	-0.067200065	0.0026847527	0.011911872	-0.89492583	3.3644404	9.167879	Multitasking_Scroll
12:14:06.368	-0.9505271	3.2538195	8.93304	-0.067200065	0.0026847527	0.011911872	-0.89492583	3.3644404	9.167879	Multitasking_Scroll
12:14:06.391	-0.9505271	3.2538195	8.93304	-0.067200065	0.0026847527	0.011911872	-0.89492583	3.3644404	9.167879	Multitasking_Scroll
12:14:06.414	-0.9505271	3.2538195	8.93304	-0.067200065	0.0026847527	0.011911872	-0.89492583	3.3644404	9.167879	Multitasking_Scroll
12:14:06.438	-0.8571504	3.2466366	9.117398	-0.019552574	-0.062066965	0.0076358155	-0.86346203	3.3639288	9.171083	Multitasking_Scroll
12:14:06.460	-0.8571504	3.2466366	9.117398	-0.019552574	-0.062066965	0.0076358155	-0.86346203	3.3639288	9.171083	Multitasking_Scroll
12:14:06.484	-0.8571504	3.2466366	9.117398	-0.019552574	-0.062066965	0.0076358155	-0.86346203	3.3639288	9.171083	Multitasking_Scroll
12:14:06.507	-0.8571504	3.2466366	9.117398	-0.019552574	-0.062066965	0.0076358155	-0.86346203	3.3639288	9.171083	Multitasking_Scroll
12:14:06.529	-0.8571504	3.2466366	9.117398	-0.019552574	-0.062066965	0.0076358155	-0.86346203	3.3639288	9.171083	Multitasking_Scroll
12:14:06.555	-0.8571504	3.2466366	9.117398	-0.019552574	-0.062066965	0.0076358155	-0.86346203	3.3639288	9.171083	Multitasking_Scroll
12:14:06.579	-0.8571504	3.2466366	9.117398	-0.019552574	-0.062066965	0.0076358155	-0.86346203	3.3639288	9.171083	Multitasking_Scroll
12:14:06.602	-0.79250497	3.275368	8.980925	-0.029937284	-0.02663678	0.010079276	-0.8249339	3.3944669	9.163376	Multitasking_Scroll
12:14:06.626	-0.79250497	3.275368	8.980925	-0.029937284	-0.02663678	0.010079276	-0.8249339	3.3944669	9.163376	Multitasking_Scroll
12:14:06.649	-0.79250497	3.275368	8.980925	-0.029937284	-0.02663678	0.010079276	-0.8249339	3.3944669	9.163376	Multitasking_Scroll
12:14:06.671	-0.79250497	3.275368	8.980925	-0.029937284	-0.02663678	0.010079276	-0.8249339	3.3944669	9.163376	Multitasking_Scroll
12:14:06.691	-0.79250497	3.275368	8.980925	-0.029937284	-0.02663678	0.010079276	-0.8249339	3.3944669	9.163376	Multitasking_Scroll
12:14:06.713	-0.79250497	3.275368	8.980925	-0.029937284	-0.02663678	0.010079276	-0.8249339	3.3944669	9.163376	Multitasking_Scroll
12:14:06.733	-0.79250497	3.275368	8.980925	-0.029937284	-0.02663678	0.010079276	-0.8249339	3.3944669	9.163376	Multitasking_Scroll
12:14:06.754	-0.79250497	3.275368	8.980925	-0.029937284	-0.02663678	0.010079276	-0.8249339	3.3944669	9.163376	Multitasking_Scroll
12:14:06.774	-0.9433443	3.4788814	8.300951	0.01587761	0.047277916	-0.014966199	-0.88821155	3.487215	9.122542	Multitasking_Scroll
12:14:06.796	-0.9433443	3.4788814	8.300951	0.01587761	0.047277916	-0.014966199	-0.88821155	3.487215	9.122542	Multitasking_Scroll
12:14:06.818	-0.9433443	3.4788814	8.300951	0.01587761	0.047277916	-0.014966199	-0.88821155	3.487215	9.122542	Multitasking_Scroll
12:14:06.839	-0.9433443	3.4788814	8.300951	0.01587761	0.047277916	-0.014966199	-0.88821155	3.487215	9.122542	Multitasking_Scroll
12:14:06.860	-0.9433443	3.4788814	8.300951	0.01587761	0.047277916	-0.014966199	-0.88821155	3.487215	9.122542	Multitasking_Scroll
12:14:06.881	-0.9433443	3.4788814	8.300951	0.01587761	0.047277916	-0.014966199	-0.88821155	3.487215	9.122542	Multitasking_Scroll
12:14:06.903	-0.9433443	3.4788814	8.300951	0.01587761	0.047277916	-0.014966199	-0.88821155	3.487215	9.122542	Multitasking_Scroll
12:14:06.925	-0.9433443	3.4788814	8.300951	0.01587761	0.047277916	-0.014966199	-0.88821155	3.487215	9.122542	Multitasking_Scroll
12:14:06.946	-0.9433443	3.4788814	8.300951	0.01587761	0.047277916	-0.014966199	-0.88821155	3.487215	9.122542	Multitasking_Scroll
12:14:06.967	-0.8786988	3.380716	9.313729	-0.06597833	-0.096886285	0.022296581	-0.8789771	3.5199163	9.11087	Multitasking_Scroll
12:14:06.989	-0.8786988	3.380716	9.313729	-0.06597833	-0.096886285	0.022296581	-0.8789771	3.5199163	9.11087	Multitasking_Scroll
12:14:07.012	-0.8786988	3.380716	9.313729	-0.06597833	-0.096886285	0.022296581	-0.8789771	3.5199163	9.11087	Multitasking_Scroll
12:14:07.034	-0.8786988	3.380716	9.313729	-0.06597833	-0.096886285	0.022296581	-0.8789771	3.5199163	9.11087	Multitasking_Scroll
12:14:07.055	-0.8786988	3.380716	9.313729	-0.06597833	-0.096886285	0.022296581	-0.8789771	3.5199163	9.11087	Multitasking_Scroll
12:14:07.078	-0.8786988	3.380716	9.313729	-0.06597833	-0.096886285	0.022296581	-0.8789771	3.5199163	9.11087	Multitasking_Scroll
12:14:07.099	-0.8786988	3.380716	9.313729	-0.06597833	-0.096886285	0.022296581	-0.8789771	3.5199163	9.11087	Multitasking_Scroll
12:14:07.120	-0.8786988	3.380716	9.313729	-0.06597833	-0.096886285	0.022296581	-0.8789771	3.5199163	9.11087	Multitasking_Scroll
12:14:07.143	-0.8475733	3.4740927	8.564321	-0.03054815	-0.021138992	-0.00030543262	-0.84887064	3.5119684	9.116791	Multitasking_Scroll
12:14:07.164	-0.8475733	3.4740927	8.564321	-0.03054815	-0.021138992	-0.00030543262	-0.84887064	3.5119684	9.116791	Multitasking_Scroll
12:14:07.185	-0.8475733	3.4740927	8.564321	-0.03054815	-0.021138992	-0.00030543262	-0.84887064	3.5119684	9.116791	Multitasking_Scroll
12:14:07.206	-0.8475733	3.4740927	8.564321	-0.03054815	-0.021138992	-0.00030543262	-0.84887064	3.5119684	9.116791	Multitasking_Scroll
12:14:07.227	-0.8475733	3.4740927	8.564321	-0.03054815	-0.021138992	-0.00030543262	-0.84887064	3.5119684	9.116791	Multitasking_Scroll
12:14:07.251	-0.8475733	3.4740927	8.564321	-0.03054815	-0.021138992	-0.00030543262	-0.84887064	3.5119684	9.116791	Multitasking_Scroll
12:14:07.273	-0.8475733	3.4740927	8.564321	-0.03054815	-0.021138992	-0.00030543262	-0.84887064	3.5119684	9.116791	Multitasking_Scroll
12:14:07.294	-0.8475733	3.4740927	8.564321	-0.03054815	-0.021138992	-0.00030543262	-0.84887064	3.5119684	9.116791	Multitasking_Scroll
12:14:07.325	-0.9241901	3.4262073	8.073495	0.045810007	0.032617148	0.028405234	-0.8050473	3.4885614	9.129743	Multitasking_Scroll
12:14:07.359	-0.9241901	3.4262073	8.073495	0.045810007	0.032617148	0.028405234	-0.8050473	3.4885614	9.129743	Multitasking_Scroll
12:14:07.393	-0.9241901	3.4262073	8.073495	0.045810007	0.032617148	0.028405234	-0.8050473	3.4885614	9.129743	Multitasking_Scroll
12:14:07.426	-0.9241901	3.4262073	8.073495	0.045810007	0.032617148	0.028405234	-0.8050473	3.4885614	9.129743	Multitasking_Scroll
12:14:07.447	-0.9241901	3.4262073	8.073495	0.045810007	0.032617148	0.028405234	-0.8050473	3.4885614	9.129743	Multitasking_Scroll
12:14:07.476	-0.9241901	3.4262073	8.073495	0.045810007	0.032617148	0.028405234	-0.8050473	3.4885614	9.129743	Multitasking_Scroll
12:14:07.498	-0.7709565	3.3495905	9.27542	0.012823283	0.19571817	0.0033597588	-0.7999849	3.4772086	9.134518	Multitasking_Scroll
12:14:07.519	-0.7709565	3.3495905	9.27542	0.012823283	0.19571817	0.0033597588	-0.7999849	3.4772086	9.134518	Multitasking_Scroll
12:14:07.539	-0.7709565	3.3495905	9.27542	0.012823283	0.19571817	0.0033597588	-0.7999849	3.4772086	9.134518	Multitasking_Scroll
12:14:07.560	-0.7709565	3.3495905	9.27542	0.012823283	0.19571817	0.0033597588	-0.7999849	3.4772086	9.134518	Multitasking_Scroll
12:14:07.581	-0.7709565	3.3495905	9.27542	0.012823283	0.19571817	0.0033597588	-0.7999849	3.4772086	9.134518	Multitasking_Scroll
12:14:07.602	-0.7709565	3.3495905	9.27542	0.012823283	0.19571817	0.0033597588	-0.7999849	3.4772086	9.134518	Multitasking_Scroll
12:14:07.623	-0.7709565	3.3495905	9.27542	0.012823283	0.19571817	0.0033597588	-0.7999849	3.4772086	9.134518	Multitasking_Scroll
12:14:07.644	-0.7709565	3.3495905	9.27542	0.012823283	0.19571817	0.0033597588	-0.7999849	3.4772086	9.134518	Multitasking_Scroll
12:14:07.664	-0.7709565	3.3495905	9.27542	0.012823283	0.19571817	0.0033597588	-0.7999849	3.4772086	9.134518	Multitasking_Scroll
12:14:07.684	-0.80208206	3.46691	8.334471	0.046420872	-0.04984966	0.0125227375	-0.78642553	3.5040946	9.125418	Multitasking_Scroll
12:14:07.705	-0.80208206	3.46691	8.334471	0.046420872	-0.04984966	0.0125227375	-0.78642553	3.5040946	9.125418	Multitasking_Scroll
12:14:07.728	-0.80208206	3.46691	8.334471	0.046420872	-0.04984966	0.0125227375	-0.78642553	3.5040946	9.125418	Multitasking_Scroll
12:14:07.748	-0.80208206	3.46691	8.334471	0.046420872	-0.04984966	0.0125227375	-0.78642553	3.5040946	9.125418	Multitasking_Scroll
12:14:07.768	-0.80208206	3.46691	8.334471	0.046420872	-0.04984966	0.0125227375	-0.78642553	3.5040946	9.125418	Multitasking_Scroll
12:14:07.789	-0.80208206	3.46691	8.334471	0.046420872	-0.04984966	0.0125227375	-0.78642553	3.5040946	9.125418	Multitasking_Scroll
12:14:07.812	-0.80208206	3.46691	8.334471	0.046420872	-0.04984966	0.0125227375	-0.78642553	3.5040946	9.125418	Multitasking_Scroll
12:14:07.835	-0.80208206	3.46691	8.334471	0.046420872	-0.04984966	0.0125227375	-0.78642553	3.5040946	9.125418	Multitasking_Scroll
12:14:07.857	-0.75659084	3.380716	9.124581	0.04031222	-0.068175614	0.005192355	-0.77694696	3.5092065	9.124264	Multitasking_Scroll
12:14:07.880	-0.75659084	3.380716	9.124581	0.04031222	-0.068175614	0.005192355	-0.77694696	3.5092065	9.124264	Multitasking_Scroll
12:14:07.901	-0.75659084	3.380716	9.124581	0.04031222	-0.068175614	0.005192355	-0.77694696	3.5092065	9.124264	Multitasking_Scroll
12:14:07.922	-0.75659084	3.380716	9.124581	0.04031222	-0.068175614	0.005192355	-0.77694696	3.5092065	9.124264	Multitasking_Scroll
12:14:07.943	-0.75659084	3.380716	9.124581	0.04031222	-0.068175614	0.005192355	-0.77694696	3.5092065	9.124264	Multitasking_Scroll
12:14:07.964	-0.75659084	3.380716	9.124581	0.04031222	-0.068175614	0.005192355	-0.77694696	3.5092065	9.124264	Multitasking_Scroll
12:14:07.985	-0.75659084	3.380716	9.124581	0.04031222	-0.068175614	0.005192355	-0.77694696	3.5092065	9.124264	Multitasking_Scroll
12:14:08.006	-0.75659084	3.380716	9.124581	0.04031222	-0.068175614	0.005192355	-0.77694696	3.5092065	9.124264	Multitasking_Scroll
12:14:08.027	-0.75659084	3.380716	9.124581	0.04031222	-0.068175614	0.005192355	-0.77694696	3.5092065	9.124264	Multitasking_Scroll
12:14:08.049	-0.7781393	3.3639562	9.122187	-4.886922e-06	0.032617148	0.008246682	-0.78421694	3.5002487	9.127082	Multitasking_Scroll
12:14:08.070	-0.7781393	3.3639562	9.122187	-4.886922e-06	0.032617148	0.008246682	-0.78421694	3.5002487	9.127082	Multitasking_Scroll
12:14:08.091	-0.7781393	3.3639562	9.122187	-4.886922e-06	0.032617148	0.008246682	-0.78421694	3.5002487	9.127082	Multitasking_Scroll
12:14:08.114	-0.7781393	3.3639562	9.122187	-4.886922e-06	0.032617148	0.008246682	-0.78421694	3.5002487	9.127082	Multitasking_Scroll
12:14:08.135	-0.7781393	3.3639562	9.122187	-4.886922e-06	0.032617148	0.008246682	-0.78421694	3.5002487	9.127082	Multitasking_Scroll
12:14:08.156	-0.7781393	3.3639562	9.122187	-4.886922e-06	0.032617148	0.008246682	-0.78421694	3.5002487	9.127082	Multitasking_Scroll
12:14:08.177	-0.7781393	3.3639562	9.122187	-4.886922e-06	0.032617148	0.008246682	-0.78421694	3.5002487	9.127082	Multitasking_Scroll
12:14:08.199	-0.7781393	3.3639562	9.122187	-4.886922e-06	0.032617148	0.008246682	-0.78421694	3.5002487	9.127082	Multitasking_Scroll
12:14:08.221	-0.7302538	3.354379	8.739103	-0.047652375	-0.008310822	0.0143553335	-0.7780327	3.5080528	9.124616	Multitasking_Scroll
12:14:08.242	-0.7302538	3.354379	8.739103	-0.047652375	-0.008310822	0.0143553335	-0.7780327	3.5080528	9.124616	Multitasking_Scroll
12:14:08.265	-0.7302538	3.354379	8.739103	-0.047652375	-0.008310822	0.0143553335	-0.7780327	3.5080528	9.124616	Multitasking_Scroll
12:14:08.286	-0.7302538	3.354379	8.739103	-0.047652375	-0.008310822	0.0143553335	-0.7780327	3.5080528	9.124616	Multitasking_Scroll
12:14:08.307	-0.7302538	3.354379	8.739103	-0.047652375	-0.008310822	0.0143553335	-0.7780327	3.5080528	9.124616	Multitasking_Scroll
12:14:08.328	-0.7302538	3.354379	8.739103	-0.047652375	-0.008310822	0.0143553335	-0.7780327	3.5080528	9.124616	Multitasking_Scroll
12:14:08.350	-0.7302538	3.354379	8.739103	-0.047652375	-0.008310822	0.0143553335	-0.7780327	3.5080528	9.124616	Multitasking_Scroll
12:14:08.372	-0.7302538	3.354379	8.739103	-0.047652375	-0.008310822	0.0143553335	-0.7780327	3.5080528	9.124616	Multitasking_Scroll
12:14:08.393	-0.71588814	3.2777622	9.107821	-0.04337632	-0.056569174	0.013133603	-0.7589479	3.4765515	9.138268	Multitasking_Scroll
12:14:08.415	-0.71588814	3.2777622	9.107821	-0.04337632	-0.056569174	0.013133603	-0.7589479	3.4765515	9.138268	Multitasking_Scroll
12:14:08.436	-0.71588814	3.2777622	9.107821	-0.04337632	-0.056569174	0.013133603	-0.7589479	3.4765515	9.138268	Multitasking_Scroll
12:14:08.457	-0.71588814	3.2777622	9.107821	-0.04337632	-0.056569174	0.013133603	-0.7589479	3.4765515	9.138268	Multitasking_Scroll
12:14:08.480	-0.71588814	3.2777622	9.107821	-0.04337632	-0.056569174	0.013133603	-0.7589479	3.4765515	9.138268	Multitasking_Scroll
12:14:08.501	-0.71588814	3.2777622	9.107821	-0.04337632	-0.056569174	0.013133603	-0.7589479	3.4765515	9.138268	Multitasking_Scroll
12:14:08.523	-0.71588814	3.2777622	9.107821	-0.04337632	-0.056569174	0.013133603	-0.7589479	3.4765515	9.138268	Multitasking_Scroll
12:14:08.546	-0.71588814	3.2777622	9.107821	-0.04337632	-0.056569174	0.013133603	-0.7589479	3.4765515	9.138268	Multitasking_Scroll
12:14:08.568	-0.71588814	3.2777622	9.107821	-0.04337632	-0.056569174	0.013133603	-0.7589479	3.4765515	9.138268	Multitasking_Scroll
12:14:08.589	-0.76137936	3.3208592	8.427847	-0.036656804	0.05399743	0.013133603	-0.7574469	3.4577873	9.145509	Multitasking_Scroll
12:14:08.610	-0.76137936	3.3208592	8.427847	-0.036656804	0.05399743	0.013133603	-0.7574469	3.4577873	9.145509	Multitasking_Scroll
12:14:08.633	-0.76137936	3.3208592	8.427847	-0.036656804	0.05399743	0.013133603	-0.7574469	3.4577873	9.145509	Multitasking_Scroll
12:14:08.655	-0.76137936	3.3208592	8.427847	-0.036656804	0.05399743	0.013133603	-0.7574469	3.4577873	9.145509	Multitasking_Scroll
12:14:08.676	-0.76137936	3.3208592	8.427847	-0.036656804	0.05399743	0.013133603	-0.7574469	3.4577873	9.145509	Multitasking_Scroll
12:14:08.697	-0.76137936	3.3208592	8.427847	-0.036656804	0.05399743	0.013133603	-0.7574469	3.4577873	9.145509	Multitasking_Scroll
12:14:08.718	-0.76137936	3.3208592	8.427847	-0.036656804	0.05399743	0.013133603	-0.7574469	3.4577873	9.145509	Multitasking_Scroll
12:14:08.739	-0.76137936	3.3208592	8.427847	-0.036656804	0.05399743	0.013133603	-0.7574469	3.4577873	9.145509	Multitasking_Scroll
12:14:08.760	-0.81165916	3.2897336	9.012051	0.045810007	-0.030912835	0.00580322	-0.7509468	3.4139307	9.162506	Multitasking_Scroll
12:14:08.781	-0.81165916	3.2897336	9.012051	0.045810007	-0.030912835	0.00580322	-0.7509468	3.4139307	9.162506	Multitasking_Scroll
12:14:08.803	-0.81165916	3.2897336	9.012051	0.045810007	-0.030912835	0.00580322	-0.7509468	3.4139307	9.162506	Multitasking_Scroll
12:14:08.826	-0.81165916	3.2897336	9.012051	0.045810007	-0.030912835	0.00580322	-0.7509468	3.4139307	9.162506	Multitasking_Scroll
12:14:08.847	-0.81165916	3.2897336	9.012051	0.045810007	-0.030912835	0.00580322	-0.7509468	3.4139307	9.162506	Multitasking_Scroll
12:14:08.868	-0.81165916	3.2897336	9.012051	0.045810007	-0.030912835	0.00580322	-0.7509468	3.4139307	9.162506	Multitasking_Scroll
12:14:08.890	-0.81165916	3.2897336	9.012051	0.045810007	-0.030912835	0.00580322	-0.7509468	3.4139307	9.162506	Multitasking_Scroll
12:14:08.911	-0.81165916	3.2897336	9.012051	0.045810007	-0.030912835	0.00580322	-0.7509468	3.4139307	9.162506	Multitasking_Scroll
12:14:08.935	-0.7302538	3.2729738	9.2490835	-0.036656804	-0.04984966	0.0021380284	-0.7522057	3.4224677	9.159218	Multitasking_Scroll
12:14:08.956	-0.7302538	3.2729738	9.2490835	-0.036656804	-0.04984966	0.0021380284	-0.7522057	3.4224677	9.159218	Multitasking_Scroll
12:14:08.977	-0.7302538	3.2729738	9.2490835	-0.036656804	-0.04984966	0.0021380284	-0.7522057	3.4224677	9.159218	Multitasking_Scroll
12:14:09.001	-0.7302538	3.2729738	9.2490835	-0.036656804	-0.04984966	0.0021380284	-0.7522057	3.4224677	9.159218	Multitasking_Scroll
12:14:09.022	-0.7302538	3.2729738	9.2490835	-0.036656804	-0.04984966	0.0021380284	-0.7522057	3.4224677	9.159218	Multitasking_Scroll
12:14:09.043	-0.7302538	3.2729738	9.2490835	-0.036656804	-0.04984966	0.0021380284	-0.7522057	3.4224677	9.159218	Multitasking_Scroll
12:14:09.065	-0.7302538	3.2729738	9.2490835	-0.036656804	-0.04984966	0.0021380284	-0.7522057	3.4224677	9.159218	Multitasking_Scroll
12:14:09.087	-0.7302538	3.2729738	9.2490835	-0.036656804	-0.04984966	0.0021380284	-0.7522057	3.4224677	9.159218	Multitasking_Scroll
12:14:09.108	-0.7302538	3.2729738	9.2490835	-0.036656804	-0.04984966	0.0021380284	-0.7522057	3.4224677	9.159218	Multitasking_Scroll
12:14:09.130	-0.72546524	3.3112822	8.729526	-0.011611327	0.010626001	0.0106901415	-0.73758626	3.440437	9.153672	Multitasking_Scroll
12:14:09.152	-0.72546524	3.3112822	8.729526	-0.011611327	0.010626001	0.0106901415	-0.73758626	3.440437	9.153672	Multitasking_Scroll
12:14:09.173	-0.72546524	3.3112822	8.729526	-0.011611327	0.010626001	0.0106901415	-0.73758626	3.440437	9.153672	Multitasking_Scroll
12:14:09.194	-0.72546524	3.3112822	8.729526	-0.011611327	0.010626001	0.0106901415	-0.73758626	3.440437	9.153672	Multitasking_Scroll
12:14:09.215	-0.72546524	3.3112822	8.729526	-0.011611327	0.010626001	0.0106901415	-0.73758626	3.440437	9.153672	Multitasking_Scroll
12:14:09.238	-0.72546524	3.3112822	8.729526	-0.011611327	0.010626001	0.0106901415	-0.73758626	3.440437	9.153672	Multitasking_Scroll
12:14:09.261	-0.72546524	3.3112822	8.729526	-0.011611327	0.010626001	0.0106901415	-0.73758626	3.440437	9.153672	Multitasking_Scroll
12:14:09.282	-0.72546524	3.3112822	8.729526	-0.011611327	0.010626001	0.0106901415	-0.73758626	3.440437	9.153672	Multitasking_Scroll
12:14:09.304	-0.96489275	3.3088877	8.873182	-0.03176988	-0.0455736	-0.030848695	-0.72301894	3.4087117	9.166695	Multitasking_Scroll
12:14:09.335	-0.96489275	3.3088877	8.873182	-0.03176988	-0.0455736	-0.030848695	-0.72301894	3.4087117	9.166695	Multitasking_Scroll
12:14:09.368	-0.96489275	3.3088877	8.873182	-0.03176988	-0.0455736	-0.030848695	-0.72301894	3.4087117	9.166695	Multitasking_Scroll
12:14:09.402	-0.96489275	3.3088877	8.873182	-0.03176988	-0.0455736	-0.030848695	-0.72301894	3.4087117	9.166695	Multitasking_Scroll
12:14:09.435	-0.96489275	3.3088877	8.873182	-0.03176988	-0.0455736	-0.030848695	-0.72301894	3.4087117	9.166695	Multitasking_Scroll
12:14:09.468	-0.96489275	3.3088877	8.873182	-0.03176988	-0.0455736	-0.030848695	-0.72301894	3.4087117	9.166695	Multitasking_Scroll
12:14:09.502	-1.0151725	3.469304	8.394327	-0.06109141	0.043612726	0.033292156	-0.7188272	3.4569576	9.14894	Multitasking_Scroll
12:14:09.535	-1.0151725	3.469304	8.394327	-0.06109141	0.043612726	0.033292156	-0.7188272	3.4569576	9.14894	Multitasking_Scroll
12:14:09.569	-1.0151725	3.469304	8.394327	-0.06109141	0.043612726	0.033292156	-0.7188272	3.4569576	9.14894	Multitasking_Scroll
12:14:09.590	-1.0151725	3.469304	8.394327	-0.06109141	0.043612726	0.033292156	-0.7188272	3.4569576	9.14894	Multitasking_Scroll
12:14:09.612	-1.0151725	3.469304	8.394327	-0.06109141	0.043612726	0.033292156	-0.7188272	3.4569576	9.14894	Multitasking_Scroll
12:14:09.632	-1.0151725	3.469304	8.394327	-0.06109141	0.043612726	0.033292156	-0.7188272	3.4569576	9.14894	Multitasking_Scroll
12:14:09.653	-0.64166564	3.3567734	9.134158	0.009768957	-0.06512129	-0.0106901415	-0.68954223	3.4396098	9.157728	Multitasking_Scroll
12:14:09.674	-0.64166564	3.3567734	9.134158	0.009768957	-0.06512129	-0.0106901415	-0.68954223	3.4396098	9.157728	Multitasking_Scroll
12:14:09.695	-0.64166564	3.3567734	9.134158	0.009768957	-0.06512129	-0.0106901415	-0.68954223	3.4396098	9.157728	Multitasking_Scroll
12:14:09.716	-0.64166564	3.3567734	9.134158	0.009768957	-0.06512129	-0.0106901415	-0.68954223	3.4396098	9.157728	Multitasking_Scroll
12:14:09.737	-0.64166564	3.3567734	9.134158	0.009768957	-0.06512129	-0.0106901415	-0.68954223	3.4396098	9.157728	Multitasking_Scroll
12:14:09.758	-0.64166564	3.3567734	9.134158	0.009768957	-0.06512129	-0.0106901415	-0.68954223	3.4396098	9.157728	Multitasking_Scroll
12:14:09.779	-0.64166564	3.3567734	9.134158	0.009768957	-0.06512129	-0.0106901415	-0.68954223	3.4396098	9.157728	Multitasking_Scroll
12:14:09.800	-0.64166564	3.3567734	9.134158	0.009768957	-0.06512129	-0.0106901415	-0.68954223	3.4396098	9.157728	Multitasking_Scroll
12:14:09.822	-0.64166564	3.3567734	9.134158	0.009768957	-0.06512129	-0.0106901415	-0.68954223	3.4396098	9.157728	Multitasking_Scroll
12:14:09.842	-0.69912827	3.3256476	8.789383	0.036647025	0.026508497	0.0015271632	-0.6831546	3.4735723	9.145379	Multitasking_Scroll
12:14:09.862	-0.69912827	3.3256476	8.789383	0.036647025	0.026508497	0.0015271632	-0.6831546	3.4735723	9.145379	Multitasking_Scroll
12:14:09.883	-0.69912827	3.3256476	8.789383	0.036647025	0.026508497	0.0015271632	-0.6831546	3.4735723	9.145379	Multitasking_Scroll
12:14:09.906	-0.69912827	3.3256476	8.789383	0.036647025	0.026508497	0.0015271632	-0.6831546	3.4735723	9.145379	Multitasking_Scroll
12:14:09.927	-0.69912827	3.3256476	8.789383	0.036647025	0.026508497	0.0015271632	-0.6831546	3.4735723	9.145379	Multitasking_Scroll
12:14:09.948	-0.69912827	3.3256476	8.789383	0.036647025	0.026508497	0.0015271632	-0.6831546	3.4735723	9.145379	Multitasking_Scroll
12:14:09.969	-0.69912827	3.3256476	8.789383	0.036647025	0.026508497	0.0015271632	-0.6831546	3.4735723	9.145379	Multitasking_Scroll
12:14:09.990	-0.69912827	3.3256476	8.789383	0.036647025	0.026508497	0.0015271632	-0.6831546	3.4735723	9.145379	Multitasking_Scroll
12:14:10.013	-0.69912827	3.3256476	8.789383	0.036647025	0.026508497	0.0015271632	-0.6831546	3.4735723	9.145379	Multitasking_Scroll
12:14:10.035	-0.7326481	3.4309957	8.7534685	0.007325496	-0.027247645	0.013744468	-0.6820039	3.4853551	9.140982	Multitasking_Scroll
12:14:10.056	-0.7326481	3.4309957	8.7534685	0.007325496	-0.027247645	0.013744468	-0.6820039	3.4853551	9.140982	Multitasking_Scroll
12:14:10.077	-0.7326481	3.4309957	8.7534685	0.007325496	-0.027247645	0.013744468	-0.6820039	3.4853551	9.140982	Multitasking_Scroll
12:14:10.099	-0.7326481	3.4309957	8.7534685	0.007325496	-0.027247645	0.013744468	-0.6820039	3.4853551	9.140982	Multitasking_Scroll
12:14:10.123	-0.7326481	3.4309957	8.7534685	0.007325496	-0.027247645	0.013744468	-0.6820039	3.4853551	9.140982	Multitasking_Scroll
12:14:10.144	-0.7326481	3.4309957	8.7534685	0.007325496	-0.027247645	0.013744468	-0.6820039	3.4853551	9.140982	Multitasking_Scroll
12:14:10.165	-0.7326481	3.4309957	8.7534685	0.007325496	-0.027247645	0.013744468	-0.6820039	3.4853551	9.140982	Multitasking_Scroll
12:14:10.187	-0.7326481	3.4309957	8.7534685	0.007325496	-0.027247645	0.013744468	-0.6820039	3.4853551	9.140982	Multitasking_Scroll
12:14:10.208	-0.69194543	3.3687446	9.076695	0.018321069	-0.052293118	0.0076358155	-0.660017	3.483702	9.143225	Multitasking_Scroll
12:14:10.230	-0.69194543	3.3687446	9.076695	0.018321069	-0.052293118	0.0076358155	-0.660017	3.483702	9.143225	Multitasking_Scroll
12:14:10.250	-0.69194543	3.3687446	9.076695	0.018321069	-0.052293118	0.0076358155	-0.660017	3.483702	9.143225	Multitasking_Scroll
12:14:10.273	-0.69194543	3.3687446	9.076695	0.018321069	-0.052293118	0.0076358155	-0.660017	3.483702	9.143225	Multitasking_Scroll
12:14:10.295	-0.69194543	3.3687446	9.076695	0.018321069	-0.052293118	0.0076358155	-0.660017	3.483702	9.143225	Multitasking_Scroll
12:14:10.316	-0.69194543	3.3687446	9.076695	0.018321069	-0.052293118	0.0076358155	-0.660017	3.483702	9.143225	Multitasking_Scroll
12:14:10.338	-0.69194543	3.3687446	9.076695	0.018321069	-0.052293118	0.0076358155	-0.660017	3.483702	9.143225	Multitasking_Scroll
12:14:10.360	-0.69194543	3.3687446	9.076695	0.018321069	-0.052293118	0.0076358155	-0.660017	3.483702	9.143225	Multitasking_Scroll
12:14:10.381	-0.69194543	3.3950818	8.945011	-0.037267666	-0.015030339	0.00091629784	-0.6594212	3.4848413	9.142834	Multitasking_Scroll
12:14:10.403	-0.69194543	3.3950818	8.945011	-0.037267666	-0.015030339	0.00091629784	-0.6594212	3.4848413	9.142834	Multitasking_Scroll
12:14:10.424	-0.69194543	3.3950818	8.945011	-0.037267666	-0.015030339	0.00091629784	-0.6594212	3.4848413	9.142834	Multitasking_Scroll
12:14:10.445	-0.69194543	3.3950818	8.945011	-0.037267666	-0.015030339	0.00091629784	-0.6594212	3.4848413	9.142834	Multitasking_Scroll
12:14:10.466	-0.69194543	3.3950818	8.945011	-0.037267666	-0.015030339	0.00091629784	-0.6594212	3.4848413	9.142834	Multitasking_Scroll
12:14:10.488	-0.69194543	3.3950818	8.945011	-0.037267666	-0.015030339	0.00091629784	-0.6594212	3.4848413	9.142834	Multitasking_Scroll
12:14:10.509	-0.69194543	3.3950818	8.945011	-0.037267666	-0.015030339	0.00091629784	-0.6594212	3.4848413	9.142834	Multitasking_Scroll
12:14:10.532	-0.69194543	3.3950818	8.945011	-0.037267666	-0.015030339	0.00091629784	-0.6594212	3.4848413	9.142834	Multitasking_Scroll
12:14:10.553	-0.69194543	3.3950818	8.945011	-0.034824207	0.052775703	0.028405234	-0.6594212	3.4848413	9.142834	Multitasking_Scroll
12:14:10.575	-0.5770202	3.3256476	8.5882635	-0.034824207	0.052775703	0.028405234	-0.6318064	3.4721997	9.1495905	Multitasking_Scroll
12:14:10.596	-0.5770202	3.3256476	8.5882635	-0.034824207	0.052775703	0.028405234	-0.6318064	3.4721997	9.1495905	Multitasking_Scroll
12:14:10.617	-0.5770202	3.3256476	8.5882635	-0.034824207	0.052775703	0.028405234	-0.6318064	3.4721997	9.1495905	Multitasking_Scroll
12:14:10.638	-0.5770202	3.3256476	8.5882635	-0.034824207	0.052775703	0.028405234	-0.6318064	3.4721997	9.1495905	Multitasking_Scroll
12:14:10.659	-0.5770202	3.3256476	8.5882635	-0.034824207	0.052775703	0.028405234	-0.6318064	3.4721997	9.1495905	Multitasking_Scroll
12:14:10.680	-0.5770202	3.3256476	8.5882635	-0.034824207	0.052775703	0.028405234	-0.6318064	3.4721997	9.1495905	Multitasking_Scroll
12:14:10.701	-0.5770202	3.3256476	8.5882635	-0.034824207	0.052775703	0.028405234	-0.6318064	3.4721997	9.1495905	Multitasking_Scroll
12:14:10.723	-0.5770202	3.3256476	8.5882635	-0.034824207	0.052775703	0.028405234	-0.6318064	3.4721997	9.1495905	Multitasking_Scroll
12:14:10.744	-0.65124273	3.3950818	8.846846	0.022597129	-0.01991726	-0.00580322	-0.62443113	3.4524384	9.157572	Multitasking_Scroll
12:14:10.766	-0.65124273	3.3950818	8.846846	0.022597129	-0.01991726	-0.00580322	-0.62443113	3.4524384	9.157572	Multitasking_Scroll
12:14:10.787	-0.65124273	3.3950818	8.846846	0.022597129	-0.01991726	-0.00580322	-0.62443113	3.4524384	9.157572	Multitasking_Scroll
12:14:10.808	-0.65124273	3.3950818	8.846846	0.022597129	-0.01991726	-0.00580322	-0.62443113	3.4524384	9.157572	Multitasking_Scroll
12:14:10.830	-0.65124273	3.3950818	8.846846	0.022597129	-0.01991726	-0.00580322	-0.62443113	3.4524384	9.157572	Multitasking_Scroll
12:14:10.851	-0.65124273	3.3950818	8.846846	0.022597129	-0.01991726	-0.00580322	-0.62443113	3.4524384	9.157572	Multitasking_Scroll
12:14:10.872	-0.65124273	3.3950818	8.846846	0.022597129	-0.01991726	-0.00580322	-0.62443113	3.4524384	9.157572	Multitasking_Scroll
12:14:10.894	-0.65124273	3.3950818	8.846846	0.022597129	-0.01991726	-0.00580322	-0.62443113	3.4524384	9.157572	Multitasking_Scroll
12:14:10.916	-0.65124273	3.3304362	8.889942	-0.040932857	-0.0022021693	0.0045814896	-0.6230761	3.4497771	9.158667	Multitasking_Scroll
12:14:10.942	-0.65124273	3.3304362	8.889942	-0.040932857	-0.0022021693	0.0045814896	-0.6230761	3.4497771	9.158667	Multitasking_Scroll
12:14:10.976	-0.65124273	3.3304362	8.889942	-0.040932857	-0.0022021693	0.0045814896	-0.6230761	3.4497771	9.158667	Multitasking_Scroll
12:14:11.009	-0.65124273	3.3304362	8.889942	-0.040932857	-0.0022021693	0.0045814896	-0.6230761	3.4497771	9.158667	Multitasking_Scroll
12:14:11.045	-0.65124273	3.3304362	8.889942	-0.040932857	-0.0022021693	0.0045814896	-0.6230761	3.4497771	9.158667	Multitasking_Scroll
12:14:11.079	-0.65124273	3.3304362	8.889942	-0.040932857	-0.0022021693	0.0045814896	-0.6230761	3.4497771	9.158667	Multitasking_Scroll
12:14:11.112	-0.7637737	3.3352249	8.913885	-0.07086526	0.017345518	0.010079276	-0.6405375	3.4163048	9.170002	Multitasking_Scroll
12:14:11.146	-0.7637737	3.3352249	8.913885	-0.07086526	0.017345518	0.010079276	-0.6405375	3.4163048	9.170002	Multitasking_Scroll
12:14:11.179	-0.7637737	3.3352249	8.913885	-0.07086526	0.017345518	0.010079276	-0.6405375	3.4163048	9.170002	Multitasking_Scroll
12:14:11.202	-0.7637737	3.3352249	8.913885	-0.07086526	0.017345518	0.010079276	-0.6405375	3.4163048	9.170002	Multitasking_Scroll
12:14:11.225	-0.7637737	3.3352249	8.913885	-0.07086526	0.017345518	0.010079276	-0.6405375	3.4163048	9.170002	Multitasking_Scroll
12:14:11.249	-0.7637737	3.3352249	8.913885	-0.07086526	0.017345518	0.010079276	-0.6405375	3.4163048	9.170002	Multitasking_Scroll
12:14:11.272	-0.7637737	3.3352249	8.913885	-0.07086526	0.017345518	0.010079276	-0.6405375	3.4163048	9.170002	Multitasking_Scroll
12:14:11.296	-0.6296943	3.258608	8.681641	-0.003059213	0.00024129178	0.0064140847	-0.63034153	3.3752983	9.185881	Multitasking_Scroll
12:14:11.319	-0.6296943	3.258608	8.681641	-0.003059213	0.00024129178	0.0064140847	-0.63034153	3.3752983	9.185881	Multitasking_Scroll
12:14:11.343	-0.6296943	3.258608	8.681641	-0.003059213	0.00024129178	0.0064140847	-0.63034153	3.3752983	9.185881	Multitasking_Scroll
12:14:11.366	-0.6296943	3.258608	8.681641	-0.003059213	0.00024129178	0.0064140847	-0.63034153	3.3752983	9.185881	Multitasking_Scroll
12:14:11.389	-0.6296943	3.258608	8.681641	-0.003059213	0.00024129178	0.0064140847	-0.63034153	3.3752983	9.185881	Multitasking_Scroll
12:14:11.411	-0.6296943	3.258608	8.681641	-0.003059213	0.00024129178	0.0064140847	-0.63034153	3.3752983	9.185881	Multitasking_Scroll
12:14:11.434	-0.6296943	3.258608	8.681641	-0.003059213	0.00024129178	0.0064140847	-0.63034153	3.3752983	9.185881	Multitasking_Scroll
12:14:11.458	-0.69673395	3.1293173	8.875577	-0.06353487	0.025897633	0.00091629784	-0.62952495	3.3362377	9.200196	Multitasking_Scroll
12:14:11.482	-0.69673395	3.1293173	8.875577	-0.06353487	0.025897633	0.00091629784	-0.62952495	3.3362377	9.200196	Multitasking_Scroll
12:14:11.505	-0.69673395	3.1293173	8.875577	-0.06353487	0.025897633	0.00091629784	-0.62952495	3.3362377	9.200196	Multitasking_Scroll
12:14:11.527	-0.69673395	3.1293173	8.875577	-0.06353487	0.025897633	0.00091629784	-0.62952495	3.3362377	9.200196	Multitasking_Scroll
12:14:11.554	-0.69673395	3.1293173	8.875577	-0.06353487	0.025897633	0.00091629784	-0.62952495	3.3362377	9.200196	Multitasking_Scroll
12:14:11.577	-0.69673395	3.1293173	8.875577	-0.06353487	0.025897633	0.00091629784	-0.62952495	3.3362377	9.200196	Multitasking_Scroll
12:14:11.601	-0.69673395	3.1293173	8.875577	-0.06353487	0.025897633	0.00091629784	-0.62952495	3.3362377	9.200196	Multitasking_Scroll
12:14:11.624	-0.69673395	3.1293173	8.875577	-0.06353487	0.025897633	0.00091629784	-0.62952495	3.3362377	9.200196	Multitasking_Scroll
12:14:11.646	-0.64166564	3.0694604	8.8324795	-0.014665653	0.056440894	-0.008246682	-0.6222367	3.2556958	9.229499	Multitasking_Scroll
12:14:11.668	-0.64166564	3.0694604	8.8324795	-0.014665653	0.056440894	-0.008246682	-0.6222367	3.2556958	9.229499	Multitasking_Scroll
12:14:11.691	-0.64166564	3.0694604	8.8324795	-0.014665653	0.056440894	-0.008246682	-0.6222367	3.2556958	9.229499	Multitasking_Scroll
12:14:11.715	-0.64166564	3.0694604	8.8324795	-0.014665653	0.056440894	-0.008246682	-0.6222367	3.2556958	9.229499	Multitasking_Scroll
12:14:11.738	-0.64166564	3.0694604	8.8324795	-0.014665653	0.056440894	-0.008246682	-0.6222367	3.2556958	9.229499	Multitasking_Scroll
12:14:11.761	-0.64166564	3.0694604	8.8324795	-0.014665653	0.056440894	-0.008246682	-0.6222367	3.2556958	9.229499	Multitasking_Scroll
12:14:11.783	-0.64166564	3.0694604	8.8324795	-0.014665653	0.056440894	-0.008246682	-0.6222367	3.2556958	9.229499	Multitasking_Scroll
12:14:11.805	-0.64166564	3.0694604	8.8324795	-0.014665653	0.056440894	-0.008246682	-0.6222367	3.2556958	9.229499	Multitasking_Scroll
12:14:11.828	-0.59378016	3.0359404	9.004868	-0.070254385	-0.03579976	-0.0021380284	-0.606594	3.1876497	9.254258	Multitasking_Scroll
12:14:11.850	-0.59378016	3.0359404	9.004868	-0.070254385	-0.03579976	-0.0021380284	-0.606594	3.1876497	9.254258	Multitasking_Scroll
12:14:11.873	-0.59378016	3.0359404	9.004868	-0.070254385	-0.03579976	-0.0021380284	-0.606594	3.1876497	9.254258	Multitasking_Scroll
12:14:11.896	-0.59378016	3.0359404	9.004868	-0.070254385	-0.03579976	-0.0021380284	-0.606594	3.1876497	9.254258	Multitasking_Scroll
12:14:11.919	-0.59378016	3.0359404	9.004868	-0.070254385	-0.03579976	-0.0021380284	-0.606594	3.1876497	9.254258	Multitasking_Scroll
12:14:11.941	-0.59378016	3.0359404	9.004868	-0.070254385	-0.03579976	-0.0021380284	-0.606594	3.1876497	9.254258	Multitasking_Scroll
12:14:11.964	-0.59378016	3.0359404	9.004868	-0.070254385	-0.03579976	-0.0021380284	-0.606594	3.1876497	9.254258	Multitasking_Scroll
12:14:11.987	-0.59378016	3.0359404	9.004868	-0.070254385	-0.03579976	-0.0021380284	-0.606594	3.1876497	9.254258	Multitasking_Scroll
12:14:12.010	-0.63208854	3.0000262	8.947405	0.010990688	-0.0089216875	-0.0015271632	-0.58294547	3.140802	9.271779	Multitasking_Scroll
12:14:12.032	-0.63208854	3.0000262	8.947405	0.010990688	-0.0089216875	-0.0015271632	-0.58294547	3.140802	9.271779	Multitasking_Scroll
12:14:12.056	-0.63208854	3.0000262	8.947405	0.010990688	-0.0089216875	-0.0015271632	-0.58294547	3.140802	9.271779	Multitasking_Scroll
12:14:12.079	-0.63208854	3.0000262	8.947405	0.010990688	-0.0089216875	-0.0015271632	-0.58294547	3.140802	9.271779	Multitasking_Scroll
12:14:12.102	-0.63208854	3.0000262	8.947405	0.010990688	-0.0089216875	-0.0015271632	-0.58294547	3.140802	9.271779	Multitasking_Scroll
12:14:12.125	-0.63208854	3.0000262	8.947405	0.010990688	-0.0089216875	-0.0015271632	-0.58294547	3.140802	9.271779	Multitasking_Scroll
12:14:12.148	-0.63208854	3.0000262	8.947405	0.010990688	-0.0089216875	-0.0015271632	-0.58294547	3.140802	9.271779	Multitasking_Scroll
12:14:12.171	-0.63208854	3.0000262	8.947405	0.010990688	-0.0089216875	-0.0015271632	-0.58294547	3.140802	9.271779	Multitasking_Scroll
12:14:12.194	-0.5818088	2.9856608	8.959376	-0.015887383	-0.019306397	0.0070249503	-0.53141123	3.1476574	9.2725525	Multitasking_Scroll
12:14:12.217	-0.5818088	2.9856608	8.959376	-0.015887383	-0.019306397	0.0070249503	-0.53141123	3.1476574	9.2725525	Multitasking_Scroll
12:14:12.240	-0.5818088	2.9856608	8.959376	-0.015887383	-0.019306397	0.0070249503	-0.53141123	3.1476574	9.2725525	Multitasking_Scroll
12:14:12.263	-0.5818088	2.9856608	8.959376	-0.015887383	-0.019306397	0.0070249503	-0.53141123	3.1476574	9.2725525	Multitasking_Scroll
12:14:12.287	-0.5818088	2.9856608	8.959376	-0.015887383	-0.019306397	0.0070249503	-0.53141123	3.1476574	9.2725525	Multitasking_Scroll
12:14:12.309	-0.5818088	2.9856608	8.959376	-0.015887383	-0.019306397	0.0070249503	-0.53141123	3.1476574	9.2725525	Multitasking_Scroll
12:14:12.332	-0.5818088	2.9856608	8.959376	-0.015887383	-0.019306397	0.0070249503	-0.53141123	3.1476574	9.2725525	Multitasking_Scroll
12:14:12.355	-0.5818088	2.9856608	8.959376	0.04031222	-0.05046052	0.024129177	-0.53141123	3.1476574	9.2725525	Multitasking_Scroll
12:14:12.377	-0.3232271	2.9641123	8.923462	0.04031222	-0.05046052	0.024129177	-0.47980085	3.1456103	9.27606	Multitasking_Scroll
12:14:12.401	-0.3232271	2.9641123	8.923462	0.04031222	-0.05046052	0.024129177	-0.47980085	3.1456103	9.27606	Multitasking_Scroll
12:14:12.424	-0.3232271	2.9641123	8.923462	0.04031222	-0.05046052	0.024129177	-0.47980085	3.1456103	9.27606	Multitasking_Scroll
12:14:12.447	-0.3232271	2.9641123	8.923462	0.04031222	-0.05046052	0.024129177	-0.47980085	3.1456103	9.27606	Multitasking_Scroll
12:14:12.469	-0.3232271	2.9641123	8.923462	0.04031222	-0.05046052	0.024129177	-0.47980085	3.1456103	9.27606	Multitasking_Scroll
12:14:12.491	-0.3232271	2.9641123	8.923462	0.04031222	-0.05046052	0.024129177	-0.47980085	3.1456103	9.27606	Multitasking_Scroll
12:14:12.515	-0.3232271	2.9641123	8.923462	0.04031222	-0.05046052	0.024129177	-0.47980085	3.1456103	9.27606	Multitasking_Scroll
12:14:12.584	-0.27055305	3.0742488	8.600235	0.02504059	-0.040075812	0.00580322	-0.45604414	3.1899438	9.262109	Multitasking_Scroll
12:14:12.608	-0.27055305	3.0742488	8.600235	0.02504059	-0.040075812	0.00580322	-0.45604414	3.1899438	9.262109	Multitasking_Scroll
12:14:12.629	-0.27055305	3.0742488	8.600235	0.02504059	-0.040075812	0.00580322	-0.45604414	3.1899438	9.262109	Multitasking_Scroll
12:14:12.652	-0.27055305	3.0742488	8.600235	0.02504059	-0.040075812	0.00580322	-0.45604414	3.1899438	9.262109	Multitasking_Scroll
12:14:12.673	-0.27055305	3.0742488	8.600235	0.02504059	-0.040075812	0.00580322	-0.45604414	3.1899438	9.262109	Multitasking_Scroll
12:14:12.694	-0.27055305	3.0742488	8.600235	0.02504059	-0.040075812	0.00580322	-0.45604414	3.1899438	9.262109	Multitasking_Scroll
12:14:12.716	-0.84039044	3.1149516	8.885154	-0.11423669	0.13768597	-0.01740966	-0.5586799	3.2066123	9.250724	Multitasking_Scroll
12:14:12.737	-0.84039044	3.1149516	8.885154	-0.11423669	0.13768597	-0.01740966	-0.5586799	3.2066123	9.250724	Multitasking_Scroll
12:14:12.760	-0.84039044	3.1149516	8.885154	-0.11423669	0.13768597	-0.01740966	-0.5586799	3.2066123	9.250724	Multitasking_Scroll
12:14:12.782	-0.84039044	3.1149516	8.885154	-0.11423669	0.13768597	-0.01740966	-0.5586799	3.2066123	9.250724	Multitasking_Scroll
12:14:12.803	-0.84039044	3.1149516	8.885154	-0.11423669	0.13768597	-0.01740966	-0.5586799	3.2066123	9.250724	Multitasking_Scroll
12:14:12.825	-0.84039044	3.1149516	8.885154	-0.11423669	0.13768597	-0.01740966	-0.5586799	3.2066123	9.250724	Multitasking_Scroll
12:14:12.846	-0.84039044	3.1149516	8.885154	-0.11423669	0.13768597	-0.01740966	-0.5586799	3.2066123	9.250724	Multitasking_Scroll
12:14:12.883	-0.84039044	3.1149516	8.885154	-0.11423669	0.13768597	-0.01740966	-0.5586799	3.2066123	9.250724	Multitasking_Scroll
12:14:12.917	-0.68715686	3.179597	8.056735	-0.009778731	0.18105741	0.026572637	-0.5583654	3.184537	9.258365	Multitasking_Scroll
12:14:12.950	-0.68715686	3.179597	8.056735	-0.009778731	0.18105741	0.026572637	-0.5583654	3.184537	9.258365	Multitasking_Scroll
12:14:12.984	-0.68715686	3.179597	8.056735	-0.009778731	0.18105741	0.026572637	-0.5583654	3.184537	9.258365	Multitasking_Scroll
12:14:13.019	-0.68715686	3.179597	8.056735	-0.009778731	0.18105741	0.026572637	-0.5583654	3.184537	9.258365	Multitasking_Scroll
12:14:13.040	-0.68715686	3.179597	8.056735	-0.009778731	0.18105741	0.026572637	-0.5583654	3.184537	9.258365	Multitasking_Scroll
12:14:13.061	-0.68715686	3.179597	8.056735	-0.009778731	0.18105741	0.026572637	-0.5583654	3.184537	9.258365	Multitasking_Scroll
12:14:13.082	-0.17717634	2.9569294	9.641745	0.15882008	-0.28930885	-0.008857545	-0.5547779	3.1891222	9.257002	Multitasking_Scroll
12:14:13.102	-0.17717634	2.9569294	9.641745	0.15882008	-0.28930885	-0.008857545	-0.5547779	3.1891222	9.257002	Multitasking_Scroll
12:14:13.122	-0.17717634	2.9569294	9.641745	0.15882008	-0.28930885	-0.008857545	-0.5547779	3.1891222	9.257002	Multitasking_Scroll
[truncated: 3,266 more rows]
