# Supplementary material for: Real-time Smartphone Activity Classification Using Inertial Sensors—Recognition of Scrolling, Typing, and Watching Videos While Sitting or Walking
Source: Sensors (Basel). 2020 Jan 24;20(3):655. doi: 10.3390/s20030655 (PMC7038357; doi:10.3390/s20030655)
Supplement: Supplementary file 1 [file sensors-20-00655-s001.zip › sensors-668083-supplementary/5Hz_data/6940/2019_09_15_12_03_46_Sitting_Scroll.csv]

time	accX	accY	accZ	rotX	rotY	rotZ	graX	graY	graZ	activity
12:20:23.054	-1.0822122	3.1700199	9.1940155	0.10089111	-0.22266343	0.02676384	-1.0887307	3.14661	9.2240925	Sitting_Scroll
12:20:23.075	-1.0822122	3.1700199	9.1940155	0.10089111	-0.22266343	0.02676384	-1.0887307	3.14661	9.2240925	Sitting_Scroll
12:20:23.096	-0.80687064	3.1269228	9.3592205	0.096004196	-0.060173284	-0.034933552	-0.9425125	3.2445052	9.206261	Sitting_Scroll
12:20:23.117	-0.80687064	3.1269228	9.3592205	0.096004196	-0.060173284	-0.034933552	-0.9425125	3.2445052	9.206261	Sitting_Scroll
12:20:23.138	-0.80687064	3.1269228	9.3592205	0.096004196	-0.060173284	-0.034933552	-0.9425125	3.2445052	9.206261	Sitting_Scroll
12:20:23.160	-0.80687064	3.1269228	9.3592205	0.096004196	-0.060173284	-0.034933552	-0.9425125	3.2445052	9.206261	Sitting_Scroll
12:20:23.182	-0.80687064	3.1269228	9.3592205	0.096004196	-0.060173284	-0.034933552	-0.9425125	3.2445052	9.206261	Sitting_Scroll
12:20:23.204	-0.80687064	3.1269228	9.3592205	0.096004196	-0.060173284	-0.034933552	-0.9425125	3.2445052	9.206261	Sitting_Scroll
12:20:23.225	-0.80687064	3.1269228	9.3592205	0.096004196	-0.060173284	-0.034933552	-0.9425125	3.2445052	9.206261	Sitting_Scroll
12:20:23.246	-0.80687064	3.1269228	9.3592205	0.096004196	-0.060173284	-0.034933552	-0.9425125	3.2445052	9.206261	Sitting_Scroll
12:20:23.268	-1.1492519	3.2250881	8.964165	-0.043273084	-0.18051374	-0.0013359623	-1.0293574	3.2804112	9.184208	Sitting_Scroll
12:20:23.290	-1.1492519	3.2250881	8.964165	-0.043273084	-0.18051374	-0.0013359623	-1.0293574	3.2804112	9.184208	Sitting_Scroll
12:20:23.311	-1.1492519	3.2250881	8.964165	-0.043273084	-0.18051374	-0.0013359623	-1.0293574	3.2804112	9.184208	Sitting_Scroll
12:20:23.332	-1.1492519	3.2250881	8.964165	-0.043273084	-0.18051374	-0.0013359623	-1.0293574	3.2804112	9.184208	Sitting_Scroll
12:20:23.353	-1.1492519	3.2250881	8.964165	-0.043273084	-0.18051374	-0.0013359623	-1.0293574	3.2804112	9.184208	Sitting_Scroll
12:20:23.374	-1.1492519	3.2250881	8.964165	-0.043273084	-0.18051374	-0.0013359623	-1.0293574	3.2804112	9.184208	Sitting_Scroll
12:20:23.396	-1.1492519	3.2250881	8.964165	-0.043273084	-0.18051374	-0.0013359623	-1.0293574	3.2804112	9.184208	Sitting_Scroll
12:20:23.417	-1.1492519	3.2250881	8.964165	-0.043273084	-0.18051374	-0.0013359623	-1.0293574	3.2804112	9.184208	Sitting_Scroll
12:20:23.438	-1.1492519	3.2250881	8.964165	-0.043273084	-0.18051374	-0.0013359623	-1.0293574	3.2804112	9.184208	Sitting_Scroll
12:20:23.460	-1.3910737	3.265791	9.354432	-0.12879422	0.05161506	-0.02210538	-0.99311155	3.0649965	9.262284	Sitting_Scroll
12:20:23.482	-1.3910737	3.265791	9.354432	-0.12879422	0.05161506	-0.02210538	-0.99311155	3.0649965	9.262284	Sitting_Scroll
12:20:23.504	-1.3910737	3.265791	9.354432	-0.12879422	0.05161506	-0.02210538	-0.99311155	3.0649965	9.262284	Sitting_Scroll
12:20:23.527	-1.3910737	3.265791	9.354432	-0.12879422	0.05161506	-0.02210538	-0.99311155	3.0649965	9.262284	Sitting_Scroll
12:20:23.551	-1.3910737	3.265791	9.354432	-0.12879422	0.05161506	-0.02210538	-0.99311155	3.0649965	9.262284	Sitting_Scroll
12:20:23.574	-1.3910737	3.265791	9.354432	-0.12879422	0.05161506	-0.02210538	-0.99311155	3.0649965	9.262284	Sitting_Scroll
12:20:23.597	-1.3910737	3.265791	9.354432	-0.12879422	0.05161506	-0.02210538	-0.99311155	3.0649965	9.262284	Sitting_Scroll
12:20:23.620	-1.3910737	3.265791	9.354432	-0.12879422	0.05161506	-0.02210538	-0.99311155	3.0649965	9.262284	Sitting_Scroll
12:20:23.644	-0.94573855	2.944958	8.901914	0.0501893	-0.082775295	0.01637913	-0.9834345	3.0316024	9.274299	Sitting_Scroll
12:20:23.667	-0.94573855	2.944958	8.901914	0.0501893	-0.082775295	0.01637913	-0.9834345	3.0316024	9.274299	Sitting_Scroll
12:20:23.690	-0.94573855	2.944958	8.901914	0.0501893	-0.082775295	0.01637913	-0.9834345	3.0316024	9.274299	Sitting_Scroll
12:20:23.713	-0.94573855	2.944958	8.901914	0.0501893	-0.082775295	0.01637913	-0.9834345	3.0316024	9.274299	Sitting_Scroll
12:20:23.735	-0.94573855	2.944958	8.901914	0.0501893	-0.082775295	0.01637913	-0.9834345	3.0316024	9.274299	Sitting_Scroll
12:20:23.757	-0.94573855	2.944958	8.901914	0.0501893	-0.082775295	0.01637913	-0.9834345	3.0316024	9.274299	Sitting_Scroll
12:20:23.780	-0.94573855	2.944958	8.901914	0.0501893	-0.082775295	0.01637913	-0.9834345	3.0316024	9.274299	Sitting_Scroll
12:20:23.803	-0.94573855	2.944958	8.901914	0.0501893	-0.082775295	0.01637913	-0.9834345	3.0316024	9.274299	Sitting_Scroll
12:20:23.826	-1.0582695	2.5379312	8.8636055	-0.070762016	0.054669384	0.19475178	-0.9919947	2.9773428	9.29095	Sitting_Scroll
12:20:23.850	-1.0582695	2.5379312	8.8636055	-0.070762016	0.054669384	0.19475178	-0.9919947	2.9773428	9.29095	Sitting_Scroll
12:20:23.872	-1.0582695	2.5379312	8.8636055	-0.070762016	0.054669384	0.19475178	-0.9919947	2.9773428	9.29095	Sitting_Scroll
12:20:23.896	-1.0582695	2.5379312	8.8636055	-0.070762016	0.054669384	0.19475178	-0.9919947	2.9773428	9.29095	Sitting_Scroll
12:20:23.919	-1.0582695	2.5379312	8.8636055	-0.070762016	0.054669384	0.19475178	-0.9919947	2.9773428	9.29095	Sitting_Scroll
12:20:23.941	-1.0582695	2.5379312	8.8636055	-0.070762016	0.054669384	0.19475178	-0.9919947	2.9773428	9.29095	Sitting_Scroll
12:20:23.964	-1.0582695	2.5379312	8.8636055	-0.070762016	0.054669384	0.19475178	-0.9919947	2.9773428	9.29095	Sitting_Scroll
12:20:23.987	-1.0582695	2.5379312	8.8636055	-0.070762016	0.054669384	0.19475178	-0.9919947	2.9773428	9.29095	Sitting_Scroll
12:20:24.010	-0.97446984	2.7749646	8.6984005	-0.012118956	0.09681909	0.0035509595	-0.8549261	2.9227862	9.321845	Sitting_Scroll
12:20:24.032	-0.97446984	2.7749646	8.6984005	-0.012118956	0.09681909	0.0035509595	-0.8549261	2.9227862	9.321845	Sitting_Scroll
12:20:24.055	-0.97446984	2.7749646	8.6984005	-0.012118956	0.09681909	0.0035509595	-0.8549261	2.9227862	9.321845	Sitting_Scroll
12:20:24.076	-0.97446984	2.7749646	8.6984005	-0.012118956	0.09681909	0.0035509595	-0.8549261	2.9227862	9.321845	Sitting_Scroll
12:20:24.097	-0.97446984	2.7749646	8.6984005	-0.012118956	0.09681909	0.0035509595	-0.8549261	2.9227862	9.321845	Sitting_Scroll
12:20:24.118	-0.97446984	2.7749646	8.6984005	-0.012118956	0.09681909	0.0035509595	-0.8549261	2.9227862	9.321845	Sitting_Scroll
12:20:24.139	-0.97446984	2.7749646	8.6984005	-0.012118956	0.09681909	0.0035509595	-0.8549261	2.9227862	9.321845	Sitting_Scroll
12:20:24.160	-0.97446984	2.7749646	8.6984005	-0.012118956	0.09681909	0.0035509595	-0.8549261	2.9227862	9.321845	Sitting_Scroll
12:20:24.184	-0.8786988	2.9090438	9.098245	0.047134973	-0.027797423	-0.0007250971	-0.88812965	3.0054095	9.292421	Sitting_Scroll
12:20:24.206	-0.8786988	2.9090438	9.098245	0.047134973	-0.027797423	-0.0007250971	-0.88812965	3.0054095	9.292421	Sitting_Scroll
12:20:24.227	-0.8786988	2.9090438	9.098245	0.047134973	-0.027797423	-0.0007250971	-0.88812965	3.0054095	9.292421	Sitting_Scroll
12:20:24.250	-0.8786988	2.9090438	9.098245	0.047134973	-0.027797423	-0.0007250971	-0.88812965	3.0054095	9.292421	Sitting_Scroll
12:20:24.271	-0.8786988	2.9090438	9.098245	0.047134973	-0.027797423	-0.0007250971	-0.88812965	3.0054095	9.292421	Sitting_Scroll
12:20:24.292	-0.8786988	2.9090438	9.098245	0.047134973	-0.027797423	-0.0007250971	-0.88812965	3.0054095	9.292421	Sitting_Scroll
12:20:24.313	-0.8786988	2.9090438	9.098245	0.047134973	-0.027797423	-0.0007250971	-0.88812965	3.0054095	9.292421	Sitting_Scroll
12:20:24.334	-0.8786988	2.9090438	9.098245	0.047134973	-0.027797423	-0.0007250971	-0.88812965	3.0054095	9.292421	Sitting_Scroll
12:20:24.355	-0.76137936	2.988055	9.009656	-0.012729821	-0.041236456	0.010881343	-0.8736442	3.090195	9.265949	Sitting_Scroll
12:20:24.376	-0.76137936	2.988055	9.009656	-0.012729821	-0.041236456	0.010881343	-0.8736442	3.090195	9.265949	Sitting_Scroll
12:20:24.397	-0.76137936	2.988055	9.009656	-0.012729821	-0.041236456	0.010881343	-0.8736442	3.090195	9.265949	Sitting_Scroll
12:20:24.418	-0.76137936	2.988055	9.009656	-0.012729821	-0.041236456	0.010881343	-0.8736442	3.090195	9.265949	Sitting_Scroll
12:20:24.439	-0.76137936	2.988055	9.009656	-0.012729821	-0.041236456	0.010881343	-0.8736442	3.090195	9.265949	Sitting_Scroll
12:20:24.461	-0.76137936	2.988055	9.009656	-0.012729821	-0.041236456	0.010881343	-0.8736442	3.090195	9.265949	Sitting_Scroll
12:20:24.484	-0.76137936	2.988055	9.009656	-0.012729821	-0.041236456	0.010881343	-0.8736442	3.090195	9.265949	Sitting_Scroll
12:20:24.505	-0.76137936	2.988055	9.009656	-0.012729821	-0.041236456	0.010881343	-0.8736442	3.090195	9.265949	Sitting_Scroll
12:20:24.526	-0.76137936	2.988055	9.009656	-0.016395012	-0.0033628133	0.009659612	-0.8736442	3.090195	9.265949	Sitting_Scroll
12:20:24.548	-0.90024734	3.0215747	8.995291	-0.016395012	-0.0033628133	0.009659612	-0.8381659	3.1094048	9.262798	Sitting_Scroll
12:20:24.569	-0.90024734	3.0215747	8.995291	-0.016395012	-0.0033628133	0.009659612	-0.8381659	3.1094048	9.262798	Sitting_Scroll
12:20:24.591	-0.90024734	3.0215747	8.995291	-0.016395012	-0.0033628133	0.009659612	-0.8381659	3.1094048	9.262798	Sitting_Scroll
12:20:24.613	-0.90024734	3.0215747	8.995291	-0.016395012	-0.0033628133	0.009659612	-0.8381659	3.1094048	9.262798	Sitting_Scroll
12:20:24.635	-0.90024734	3.0215747	8.995291	-0.016395012	-0.0033628133	0.009659612	-0.8381659	3.1094048	9.262798	Sitting_Scroll
12:20:24.657	-0.90024734	3.0215747	8.995291	-0.016395012	-0.0033628133	0.009659612	-0.8381659	3.1094048	9.262798	Sitting_Scroll
12:20:24.678	-0.90024734	3.0215747	8.995291	-0.016395012	-0.0033628133	0.009659612	-0.8381659	3.1094048	9.262798	Sitting_Scroll
12:20:24.702	-0.90024734	3.0215747	8.995291	-0.016395012	-0.0033628133	0.009659612	-0.8381659	3.1094048	9.262798	Sitting_Scroll
12:20:24.723	-0.87151605	3.0000262	8.91628	0.022089498	-0.045512516	-0.0019468275	-0.8303775	3.1338425	9.255262	Sitting_Scroll
12:20:24.745	-0.87151605	3.0000262	8.91628	0.022089498	-0.045512516	-0.0019468275	-0.8303775	3.1338425	9.255262	Sitting_Scroll
12:20:24.767	-0.87151605	3.0000262	8.91628	0.022089498	-0.045512516	-0.0019468275	-0.8303775	3.1338425	9.255262	Sitting_Scroll
12:20:24.788	-0.87151605	3.0000262	8.91628	0.022089498	-0.045512516	-0.0019468275	-0.8303775	3.1338425	9.255262	Sitting_Scroll
12:20:24.809	-0.87151605	3.0000262	8.91628	0.022089498	-0.045512516	-0.0019468275	-0.8303775	3.1338425	9.255262	Sitting_Scroll
12:20:24.830	-0.87151605	3.0000262	8.91628	0.022089498	-0.045512516	-0.0019468275	-0.8303775	3.1338425	9.255262	Sitting_Scroll
12:20:24.851	-0.87151605	3.0000262	8.91628	0.022089498	-0.045512516	-0.0019468275	-0.8303775	3.1338425	9.255262	Sitting_Scroll
12:20:24.872	-0.87151605	3.0000262	8.91628	0.022089498	-0.045512516	-0.0019468275	-0.8303775	3.1338425	9.255262	Sitting_Scroll
12:20:24.894	-0.7733508	3.0191805	9.220352	-0.05243606	-0.011914927	0.0072161513	-0.7783019	3.120862	9.26417	Sitting_Scroll
12:20:24.915	-0.7733508	3.0191805	9.220352	-0.05243606	-0.011914927	0.0072161513	-0.7783019	3.120862	9.26417	Sitting_Scroll
12:20:24.937	-0.7733508	3.0191805	9.220352	-0.05243606	-0.011914927	0.0072161513	-0.7783019	3.120862	9.26417	Sitting_Scroll
12:20:24.958	-0.7733508	3.0191805	9.220352	-0.05243606	-0.011914927	0.0072161513	-0.7783019	3.120862	9.26417	Sitting_Scroll
12:20:24.980	-0.7733508	3.0191805	9.220352	-0.05243606	-0.011914927	0.0072161513	-0.7783019	3.120862	9.26417	Sitting_Scroll
12:20:25.001	-0.7733508	3.0191805	9.220352	-0.05243606	-0.011914927	0.0072161513	-0.7783019	3.120862	9.26417	Sitting_Scroll
12:20:25.023	-0.7733508	3.0191805	9.220352	-0.05243606	-0.011914927	0.0072161513	-0.7783019	3.120862	9.26417	Sitting_Scroll
12:20:25.044	-0.7733508	3.0191805	9.220352	-0.05243606	-0.011914927	0.0072161513	-0.7783019	3.120862	9.26417	Sitting_Scroll
12:20:25.065	-0.7733508	3.0191805	9.220352	-0.05243606	-0.011914927	0.0072161513	-0.7783019	3.120862	9.26417	Sitting_Scroll
12:20:25.086	-0.71828246	2.9377751	8.743892	-0.075038075	0.013130548	0.0078270165	-0.75635856	3.09772	9.273749	Sitting_Scroll
12:20:25.107	-0.71828246	2.9377751	8.743892	-0.075038075	0.013130548	0.0078270165	-0.75635856	3.09772	9.273749	Sitting_Scroll
12:20:25.129	-0.71828246	2.9377751	8.743892	-0.075038075	0.013130548	0.0078270165	-0.75635856	3.09772	9.273749	Sitting_Scroll
12:20:25.152	-0.71828246	2.9377751	8.743892	-0.075038075	0.013130548	0.0078270165	-0.75635856	3.09772	9.273749	Sitting_Scroll
12:20:25.188	-0.71828246	2.9377751	8.743892	-0.075038075	0.013130548	0.0078270165	-0.75635856	3.09772	9.273749	Sitting_Scroll
12:20:25.220	-0.71828246	2.9377751	8.743892	-0.075038075	0.013130548	0.0078270165	-0.75635856	3.09772	9.273749	Sitting_Scroll
12:20:25.253	-0.77574503	2.9329867	8.894731	0.023311228	0.066886686	-0.01966192	-0.78531915	3.0524347	9.28635	Sitting_Scroll
12:20:25.288	-0.77574503	2.9329867	8.894731	0.023311228	0.066886686	-0.01966192	-0.78531915	3.0524347	9.28635	Sitting_Scroll
12:20:25.309	-0.77574503	2.9329867	8.894731	0.023311228	0.066886686	-0.01966192	-0.78531915	3.0524347	9.28635	Sitting_Scroll
12:20:25.333	-0.77574503	2.9329867	8.894731	0.023311228	0.066886686	-0.01966192	-0.78531915	3.0524347	9.28635	Sitting_Scroll
12:20:25.355	-0.77574503	2.9329867	8.894731	0.023311228	0.066886686	-0.01966192	-0.78531915	3.0524347	9.28635	Sitting_Scroll
12:20:25.376	-0.77574503	2.9329867	8.894731	0.023311228	0.066886686	-0.01966192	-0.78531915	3.0524347	9.28635	Sitting_Scroll
12:20:25.397	-0.77574503	2.9329867	8.894731	0.023311228	0.066886686	-0.01966192	-0.78531915	3.0524347	9.28635	Sitting_Scroll
12:20:25.419	-0.77574503	2.9329867	8.894731	0.023311228	0.066886686	-0.01966192	-0.78531915	3.0524347	9.28635	Sitting_Scroll
12:20:25.440	-0.818842	2.9689007	8.92825	0.016591711	-0.0070280046	0.0011074987	-0.7981541	3.0996344	9.269606	Sitting_Scroll
12:20:25.462	-0.818842	2.9689007	8.92825	0.016591711	-0.0070280046	0.0011074987	-0.7981541	3.0996344	9.269606	Sitting_Scroll
12:20:25.484	-0.818842	2.9689007	8.92825	0.016591711	-0.0070280046	0.0011074987	-0.7981541	3.0996344	9.269606	Sitting_Scroll
12:20:25.506	-0.818842	2.9689007	8.92825	0.016591711	-0.0070280046	0.0011074987	-0.7981541	3.0996344	9.269606	Sitting_Scroll
12:20:25.528	-0.818842	2.9689007	8.92825	0.016591711	-0.0070280046	0.0011074987	-0.7981541	3.0996344	9.269606	Sitting_Scroll
12:20:25.549	-0.818842	2.9689007	8.92825	0.016591711	-0.0070280046	0.0011074987	-0.7981541	3.0996344	9.269606	Sitting_Scroll
12:20:25.572	-0.818842	2.9689007	8.92825	0.016591711	-0.0070280046	0.0011074987	-0.7981541	3.0996344	9.269606	Sitting_Scroll
12:20:25.593	-0.818842	2.9689007	8.92825	0.016591711	-0.0070280046	0.0011074987	-0.7981541	3.0996344	9.269606	Sitting_Scroll
12:20:25.615	-0.8547561	2.9473522	8.885154	0.011093924	0.0051893	0.0053835553	-0.79591453	3.1071086	9.267296	Sitting_Scroll
12:20:25.636	-0.8547561	2.9473522	8.885154	0.011093924	0.0051893	0.0053835553	-0.79591453	3.1071086	9.267296	Sitting_Scroll
12:20:25.657	-0.8547561	2.9473522	8.885154	0.011093924	0.0051893	0.0053835553	-0.79591453	3.1071086	9.267296	Sitting_Scroll
12:20:25.678	-0.8547561	2.9473522	8.885154	0.011093924	0.0051893	0.0053835553	-0.79591453	3.1071086	9.267296	Sitting_Scroll
12:20:25.700	-0.8547561	2.9473522	8.885154	0.011093924	0.0051893	0.0053835553	-0.79591453	3.1071086	9.267296	Sitting_Scroll
12:20:25.723	-0.8547561	2.9473522	8.885154	0.011093924	0.0051893	0.0053835553	-0.79591453	3.1071086	9.267296	Sitting_Scroll
12:20:25.745	-0.8547561	2.9473522	8.885154	0.011093924	0.0051893	0.0053835553	-0.79591453	3.1071086	9.267296	Sitting_Scroll
12:20:25.766	-0.8547561	2.9473522	8.885154	0.011093924	0.0051893	0.0053835553	-0.79591453	3.1071086	9.267296	Sitting_Scroll
12:20:25.790	-0.7206767	2.971295	8.758257	0.03736113	-0.0015302174	0.0035509595	-0.7553759	3.0950992	9.274704	Sitting_Scroll
12:20:25.812	-0.7206767	2.971295	8.758257	0.03736113	-0.0015302174	0.0035509595	-0.7553759	3.0950992	9.274704	Sitting_Scroll
12:20:25.833	-0.7206767	2.971295	8.758257	0.03736113	-0.0015302174	0.0035509595	-0.7553759	3.0950992	9.274704	Sitting_Scroll
12:20:25.856	-0.7206767	2.971295	8.758257	0.03736113	-0.0015302174	0.0035509595	-0.7553759	3.0950992	9.274704	Sitting_Scroll
12:20:25.878	-0.7206767	2.971295	8.758257	0.03736113	-0.0015302174	0.0035509595	-0.7553759	3.0950992	9.274704	Sitting_Scroll
12:20:25.900	-0.7206767	2.971295	8.758257	0.03736113	-0.0015302174	0.0035509595	-0.7553759	3.0950992	9.274704	Sitting_Scroll
12:20:25.923	-0.7206767	2.971295	8.758257	0.03736113	-0.0015302174	0.0035509595	-0.7553759	3.0950992	9.274704	Sitting_Scroll
12:20:25.945	-0.7206767	2.971295	8.758257	0.03736113	-0.0015302174	0.0035509595	-0.7553759	3.0950992	9.274704	Sitting_Scroll
12:20:25.967	-0.64166564	3.0287576	8.91149	0.019646037	-0.06872539	0.013935669	-0.75819916	3.1394134	9.259567	Sitting_Scroll
12:20:25.988	-0.64166564	3.0287576	8.91149	0.019646037	-0.06872539	0.013935669	-0.75819916	3.1394134	9.259567	Sitting_Scroll
12:20:26.009	-0.64166564	3.0287576	8.91149	0.019646037	-0.06872539	0.013935669	-0.75819916	3.1394134	9.259567	Sitting_Scroll
12:20:26.031	-0.64166564	3.0287576	8.91149	0.019646037	-0.06872539	0.013935669	-0.75819916	3.1394134	9.259567	Sitting_Scroll
12:20:26.052	-0.64166564	3.0287576	8.91149	0.019646037	-0.06872539	0.013935669	-0.75819916	3.1394134	9.259567	Sitting_Scroll
12:20:26.074	-0.64166564	3.0287576	8.91149	0.019646037	-0.06872539	0.013935669	-0.75819916	3.1394134	9.259567	Sitting_Scroll
12:20:26.095	-0.64166564	3.0287576	8.91149	0.019646037	-0.06872539	0.013935669	-0.75819916	3.1394134	9.259567	Sitting_Scroll
12:20:26.116	-0.64166564	3.0287576	8.91149	0.019646037	-0.06872539	0.013935669	-0.75819916	3.1394134	9.259567	Sitting_Scroll
12:20:26.137	-0.64166564	3.0287576	8.91149	0.019646037	-0.06872539	0.013935669	-0.75819916	3.1394134	9.259567	Sitting_Scroll
12:20:26.162	-0.7948992	3.1388943	8.89952	0.04591324	0.023515256	-0.0025576928	-0.74383664	3.2134128	9.235315	Sitting_Scroll
12:20:26.184	-0.7948992	3.1388943	8.89952	0.04591324	0.023515256	-0.0025576928	-0.74383664	3.2134128	9.235315	Sitting_Scroll
12:20:26.205	-0.7948992	3.1388943	8.89952	0.04591324	0.023515256	-0.0025576928	-0.74383664	3.2134128	9.235315	Sitting_Scroll
12:20:26.226	-0.7948992	3.1388943	8.89952	0.04591324	0.023515256	-0.0025576928	-0.74383664	3.2134128	9.235315	Sitting_Scroll
12:20:26.248	-0.7948992	3.1388943	8.89952	0.04591324	0.023515256	-0.0025576928	-0.74383664	3.2134128	9.235315	Sitting_Scroll
12:20:26.269	-0.7948992	3.1388943	8.89952	0.04591324	0.023515256	-0.0025576928	-0.74383664	3.2134128	9.235315	Sitting_Scroll
12:20:26.292	-0.7948992	3.1388943	8.89952	0.04591324	0.023515256	-0.0025576928	-0.74383664	3.2134128	9.235315	Sitting_Scroll
12:20:26.313	-0.7948992	3.1388943	8.89952	0.04591324	0.023515256	-0.0025576928	-0.74383664	3.2134128	9.235315	Sitting_Scroll
12:20:26.335	-0.6703969	3.15326	8.842057	0.011093924	-0.010082331	0.0035509595	-0.7446921	3.2532718	9.221282	Sitting_Scroll
12:20:26.359	-0.6703969	3.15326	8.842057	0.011093924	-0.010082331	0.0035509595	-0.7446921	3.2532718	9.221282	Sitting_Scroll
12:20:26.380	-0.6703969	3.15326	8.842057	0.011093924	-0.010082331	0.0035509595	-0.7446921	3.2532718	9.221282	Sitting_Scroll
12:20:26.401	-0.6703969	3.15326	8.842057	0.011093924	-0.010082331	0.0035509595	-0.7446921	3.2532718	9.221282	Sitting_Scroll
12:20:26.422	-0.6703969	3.15326	8.842057	0.011093924	-0.010082331	0.0035509595	-0.7446921	3.2532718	9.221282	Sitting_Scroll
12:20:26.446	-0.6703969	3.15326	8.842057	0.011093924	-0.010082331	0.0035509595	-0.7446921	3.2532718	9.221282	Sitting_Scroll
12:20:26.468	-0.6703969	3.15326	8.842057	0.011093924	-0.010082331	0.0035509595	-0.7446921	3.2532718	9.221282	Sitting_Scroll
12:20:26.489	-0.6703969	3.15326	8.842057	0.011093924	-0.010082331	0.0035509595	-0.7446921	3.2532718	9.221282	Sitting_Scroll
12:20:26.510	-0.72785956	3.2083282	8.822903	0.024532959	0.027180448	0.0035509595	-0.74734867	3.2702005	9.215076	Sitting_Scroll
12:20:26.532	-0.72785956	3.2083282	8.822903	0.024532959	0.027180448	0.0035509595	-0.74734867	3.2702005	9.215076	Sitting_Scroll
12:20:26.553	-0.72785956	3.2083282	8.822903	0.024532959	0.027180448	0.0035509595	-0.74734867	3.2702005	9.215076	Sitting_Scroll
12:20:26.574	-0.72785956	3.2083282	8.822903	0.024532959	0.027180448	0.0035509595	-0.74734867	3.2702005	9.215076	Sitting_Scroll
12:20:26.597	-0.72785956	3.2083282	8.822903	0.024532959	0.027180448	0.0035509595	-0.74734867	3.2702005	9.215076	Sitting_Scroll
12:20:26.617	-0.72785956	3.2083282	8.822903	0.024532959	0.027180448	0.0035509595	-0.74734867	3.2702005	9.215076	Sitting_Scroll
12:20:26.639	-0.72785956	3.2083282	8.822903	0.024532959	0.027180448	0.0035509595	-0.74734867	3.2702005	9.215076	Sitting_Scroll
12:20:26.661	-0.72785956	3.2083282	8.822903	0.024532959	0.027180448	0.0035509595	-0.74734867	3.2702005	9.215076	Sitting_Scroll
12:20:26.682	-0.72785956	3.2083282	8.822903	0.024532959	0.027180448	0.0035509595	-0.74734867	3.2702005	9.215076	Sitting_Scroll
12:20:26.703	-0.6488485	3.2107224	9.000079	-0.012118956	0.0009132435	0.010881343	-0.7423883	3.3058362	9.202753	Sitting_Scroll
12:20:26.724	-0.6488485	3.2107224	9.000079	-0.012118956	0.0009132435	0.010881343	-0.7423883	3.3058362	9.202753	Sitting_Scroll
12:20:26.746	-0.6488485	3.2107224	9.000079	-0.012118956	0.0009132435	0.010881343	-0.7423883	3.3058362	9.202753	Sitting_Scroll
12:20:26.768	-0.6488485	3.2107224	9.000079	-0.012118956	0.0009132435	0.010881343	-0.7423883	3.3058362	9.202753	Sitting_Scroll
12:20:26.789	-0.6488485	3.2107224	9.000079	-0.012118956	0.0009132435	0.010881343	-0.7423883	3.3058362	9.202753	Sitting_Scroll
12:20:26.812	-0.6488485	3.2107224	9.000079	-0.012118956	0.0009132435	0.010881343	-0.7423883	3.3058362	9.202753	Sitting_Scroll
12:20:26.833	-0.6488485	3.2107224	9.000079	-0.012118956	0.0009132435	0.010881343	-0.7423883	3.3058362	9.202753	Sitting_Scroll
12:20:26.854	-0.6488485	3.2107224	9.000079	-0.012118956	0.0009132435	0.010881343	-0.7423883	3.3058362	9.202753	Sitting_Scroll
12:20:26.875	-0.80208206	3.2346652	8.667274	0.05629795	0.09009957	-0.005612019	-0.78653276	3.3457747	9.184636	Sitting_Scroll
12:20:26.896	-0.80208206	3.2346652	8.667274	0.05629795	0.09009957	-0.005612019	-0.78653276	3.3457747	9.184636	Sitting_Scroll
12:20:26.918	-0.80208206	3.2346652	8.667274	0.05629795	0.09009957	-0.005612019	-0.78653276	3.3457747	9.184636	Sitting_Scroll
12:20:26.939	-0.80208206	3.2346652	8.667274	0.05629795	0.09009957	-0.005612019	-0.78653276	3.3457747	9.184636	Sitting_Scroll
12:20:26.962	-0.80208206	3.2346652	8.667274	0.05629795	0.09009957	-0.005612019	-0.78653276	3.3457747	9.184636	Sitting_Scroll
12:20:26.983	-0.80208206	3.2346652	8.667274	0.05629795	0.09009957	-0.005612019	-0.78653276	3.3457747	9.184636	Sitting_Scroll
12:20:27.004	-0.80208206	3.2346652	8.667274	0.05629795	0.09009957	-0.005612019	-0.78653276	3.3457747	9.184636	Sitting_Scroll
12:20:27.026	-0.80208206	3.2346652	8.667274	0.05629795	0.09009957	-0.005612019	-0.78653276	3.3457747	9.184636	Sitting_Scroll
12:20:27.047	-0.83081335	3.241848	8.760652	0.045302376	0.014963144	-0.005612019	-0.8189763	3.3795688	9.169414	Sitting_Scroll
12:20:27.069	-0.83081335	3.241848	8.760652	0.045302376	0.014963144	-0.005612019	-0.8189763	3.3795688	9.169414	Sitting_Scroll
12:20:27.090	-0.83081335	3.241848	8.760652	0.045302376	0.014963144	-0.005612019	-0.8189763	3.3795688	9.169414	Sitting_Scroll
12:20:27.112	-0.83081335	3.241848	8.760652	0.045302376	0.014963144	-0.005612019	-0.8189763	3.3795688	9.169414	Sitting_Scroll
12:20:27.134	-0.83081335	3.241848	8.760652	0.045302376	0.014963144	-0.005612019	-0.8189763	3.3795688	9.169414	Sitting_Scroll
12:20:27.155	-0.83081335	3.241848	8.760652	0.045302376	0.014963144	-0.005612019	-0.8189763	3.3795688	9.169414	Sitting_Scroll
12:20:27.176	-0.83081335	3.241848	8.760652	0.045302376	0.014963144	-0.005612019	-0.8189763	3.3795688	9.169414	Sitting_Scroll
12:20:27.198	-0.83081335	3.241848	8.760652	0.045302376	0.014963144	-0.005612019	-0.8189763	3.3795688	9.169414	Sitting_Scroll
12:20:27.221	-0.83081335	3.241848	8.760652	0.045302376	0.014963144	-0.005612019	-0.8189763	3.3795688	9.169414	Sitting_Scroll
12:20:27.242	-0.9074302	3.2562137	8.674458	0.010483059	0.014963144	-0.0007250971	-0.89272875	3.392443	9.157769	Sitting_Scroll
12:20:27.263	-0.9074302	3.2562137	8.674458	0.010483059	0.014963144	-0.0007250971	-0.89272875	3.392443	9.157769	Sitting_Scroll
12:20:27.284	-0.9074302	3.2562137	8.674458	0.010483059	0.014963144	-0.0007250971	-0.89272875	3.392443	9.157769	Sitting_Scroll
12:20:27.305	-0.9074302	3.2562137	8.674458	0.010483059	0.014963144	-0.0007250971	-0.89272875	3.392443	9.157769	Sitting_Scroll
12:20:27.326	-0.9074302	3.2562137	8.674458	0.010483059	0.014963144	-0.0007250971	-0.89272875	3.392443	9.157769	Sitting_Scroll
12:20:27.346	-0.9074302	3.2562137	8.674458	0.010483059	0.014963144	-0.0007250971	-0.89272875	3.392443	9.157769	Sitting_Scroll
12:20:27.368	-0.9074302	3.2562137	8.674458	0.010483059	0.014963144	-0.0007250971	-0.89272875	3.392443	9.157769	Sitting_Scroll
12:20:27.389	-0.9074302	3.2562137	8.674458	0.010483059	0.014963144	-0.0007250971	-0.89272875	3.392443	9.157769	Sitting_Scroll
12:20:27.410	-0.89545876	3.2681851	8.988108	0.008650463	-0.011304061	0.0059944205	-0.9105237	3.360692	9.167719	Sitting_Scroll
12:20:27.432	-0.89545876	3.2681851	8.988108	0.008650463	-0.011304061	0.0059944205	-0.9105237	3.360692	9.167719	Sitting_Scroll
12:20:27.453	-0.89545876	3.2681851	8.988108	0.008650463	-0.011304061	0.0059944205	-0.9105237	3.360692	9.167719	Sitting_Scroll
12:20:27.474	-0.89545876	3.2681851	8.988108	0.008650463	-0.011304061	0.0059944205	-0.9105237	3.360692	9.167719	Sitting_Scroll
12:20:27.495	-0.89545876	3.2681851	8.988108	0.008650463	-0.011304061	0.0059944205	-0.9105237	3.360692	9.167719	Sitting_Scroll
12:20:27.516	-0.89545876	3.2681851	8.988108	0.008650463	-0.011304061	0.0059944205	-0.9105237	3.360692	9.167719	Sitting_Scroll
12:20:27.538	-0.89545876	3.2681851	8.988108	0.008650463	-0.011304061	0.0059944205	-0.9105237	3.360692	9.167719	Sitting_Scroll
12:20:27.560	-0.89545876	3.2681851	8.988108	0.008650463	-0.011304061	0.0059944205	-0.9105237	3.360692	9.167719	Sitting_Scroll
12:20:27.582	-0.89545876	3.2681851	8.988108	0.008650463	-0.011304061	0.0059944205	-0.9105237	3.360692	9.167719	Sitting_Scroll
12:20:27.603	-0.9194015	3.2466366	8.786988	-0.012118956	0.01557401	0.00049663347	-0.902931	3.3750536	9.163192	Sitting_Scroll
12:20:27.625	-0.9194015	3.2466366	8.786988	-0.012118956	0.01557401	0.00049663347	-0.902931	3.3750536	9.163192	Sitting_Scroll
12:20:27.648	-0.9194015	3.2466366	8.786988	-0.012118956	0.01557401	0.00049663347	-0.902931	3.3750536	9.163192	Sitting_Scroll
12:20:27.669	-0.9194015	3.2466366	8.786988	-0.012118956	0.01557401	0.00049663347	-0.902931	3.3750536	9.163192	Sitting_Scroll
12:20:27.691	-0.9194015	3.2466366	8.786988	-0.012118956	0.01557401	0.00049663347	-0.902931	3.3750536	9.163192	Sitting_Scroll
12:20:27.712	-0.9194015	3.2466366	8.786988	-0.012118956	0.01557401	0.00049663347	-0.902931	3.3750536	9.163192	Sitting_Scroll
12:20:27.733	-0.9194015	3.2466366	8.786988	-0.012118956	0.01557401	0.00049663347	-0.902931	3.3750536	9.163192	Sitting_Scroll
12:20:27.755	-0.9194015	3.2466366	8.786988	-0.012118956	0.01557401	0.00049663347	-0.902931	3.3750536	9.163192	Sitting_Scroll
12:20:27.776	-0.9026416	3.2705793	8.834874	0.012315654	0.01679574	0.0078270165	-0.9177232	3.3598862	9.167296	Sitting_Scroll
12:20:27.799	-0.9026416	3.2705793	8.834874	0.012315654	0.01679574	0.0078270165	-0.9177232	3.3598862	9.167296	Sitting_Scroll
12:20:27.820	-0.9026416	3.2705793	8.834874	0.012315654	0.01679574	0.0078270165	-0.9177232	3.3598862	9.167296	Sitting_Scroll
12:20:27.842	-0.9026416	3.2705793	8.834874	0.012315654	0.01679574	0.0078270165	-0.9177232	3.3598862	9.167296	Sitting_Scroll
12:20:27.863	-0.9026416	3.2705793	8.834874	0.012315654	0.01679574	0.0078270165	-0.9177232	3.3598862	9.167296	Sitting_Scroll
12:20:27.885	-0.9026416	3.2705793	8.834874	0.012315654	0.01679574	0.0078270165	-0.9177232	3.3598862	9.167296	Sitting_Scroll
12:20:27.906	-0.9026416	3.2705793	8.834874	0.012315654	0.01679574	0.0078270165	-0.9177232	3.3598862	9.167296	Sitting_Scroll
12:20:27.927	-0.9026416	3.2705793	8.834874	0.012315654	0.01679574	0.0078270165	-0.9177232	3.3598862	9.167296	Sitting_Scroll
12:20:27.950	-0.90982443	3.294522	8.772623	0.0013200798	-0.055897225	0.0041618245	-0.90947497	3.4026988	9.152315	Sitting_Scroll
12:20:27.972	-0.90982443	3.294522	8.772623	0.0013200798	-0.055897225	0.0041618245	-0.90947497	3.4026988	9.152315	Sitting_Scroll
12:20:27.994	-0.90982443	3.294522	8.772623	0.0013200798	-0.055897225	0.0041618245	-0.90947497	3.4026988	9.152315	Sitting_Scroll
12:20:28.017	-0.90982443	3.294522	8.772623	0.0013200798	-0.055897225	0.0041618245	-0.90947497	3.4026988	9.152315	Sitting_Scroll
12:20:28.038	-0.90982443	3.294522	8.772623	0.0013200798	-0.055897225	0.0041618245	-0.90947497	3.4026988	9.152315	Sitting_Scroll
12:20:28.059	-0.90982443	3.294522	8.772623	0.0013200798	-0.055897225	0.0041618245	-0.90947497	3.4026988	9.152315	Sitting_Scroll
12:20:28.080	-0.90982443	3.294522	8.772623	0.0013200798	-0.055897225	0.0041618245	-0.90947497	3.4026988	9.152315	Sitting_Scroll
12:20:28.102	-0.90982443	3.294522	8.772623	0.0013200798	-0.055897225	0.0041618245	-0.90947497	3.4026988	9.152315	Sitting_Scroll
12:20:28.123	-0.90982443	3.294522	8.772623	0.0013200798	-0.055897225	0.0041618245	-0.90947497	3.4026988	9.152315	Sitting_Scroll
12:20:28.144	-0.8739103	3.2729738	8.870789	-0.0041777072	0.0033567045	0.0041618245	-0.9037264	3.4043298	9.152278	Sitting_Scroll
12:20:28.165	-0.8739103	3.2729738	8.870789	-0.0041777072	0.0033567045	0.0041618245	-0.9037264	3.4043298	9.152278	Sitting_Scroll
12:20:28.187	-0.8739103	3.2729738	8.870789	-0.0041777072	0.0033567045	0.0041618245	-0.9037264	3.4043298	9.152278	Sitting_Scroll
12:20:28.212	-0.8739103	3.2729738	8.870789	-0.0041777072	0.0033567045	0.0041618245	-0.9037264	3.4043298	9.152278	Sitting_Scroll
12:20:28.234	-0.8739103	3.2729738	8.870789	-0.0041777072	0.0033567045	0.0041618245	-0.9037264	3.4043298	9.152278	Sitting_Scroll
12:20:28.255	-0.8739103	3.2729738	8.870789	-0.0041777072	0.0033567045	0.0041618245	-0.9037264	3.4043298	9.152278	Sitting_Scroll
12:20:28.277	-0.8739103	3.2729738	8.870789	-0.0041777072	0.0033567045	0.0041618245	-0.9037264	3.4043298	9.152278	Sitting_Scroll
12:20:28.298	-0.8739103	3.2729738	8.870789	-0.0041777072	0.0033567045	0.0041618245	-0.9037264	3.4043298	9.152278	Sitting_Scroll
12:20:28.319	-0.8978531	3.3112822	8.889942	-0.0133406855	-0.0021410827	0.008437881	-0.9094572	3.4089282	9.149999	Sitting_Scroll
12:20:28.340	-0.8978531	3.3112822	8.889942	-0.0133406855	-0.0021410827	0.008437881	-0.9094572	3.4089282	9.149999	Sitting_Scroll
12:20:28.361	-0.8978531	3.3112822	8.889942	-0.0133406855	-0.0021410827	0.008437881	-0.9094572	3.4089282	9.149999	Sitting_Scroll
12:20:28.382	-0.8978531	3.3112822	8.889942	-0.0133406855	-0.0021410827	0.008437881	-0.9094572	3.4089282	9.149999	Sitting_Scroll
12:20:28.403	-0.8978531	3.3112822	8.889942	-0.0133406855	-0.0021410827	0.008437881	-0.9094572	3.4089282	9.149999	Sitting_Scroll
12:20:28.424	-0.8978531	3.3112822	8.889942	-0.0133406855	-0.0021410827	0.008437881	-0.9094572	3.4089282	9.149999	Sitting_Scroll
12:20:28.445	-0.8978531	3.3112822	8.889942	-0.0133406855	-0.0021410827	0.008437881	-0.9094572	3.4089282	9.149999	Sitting_Scroll
12:20:28.468	-0.8978531	3.3112822	8.889942	-0.0133406855	-0.0021410827	0.008437881	-0.9094572	3.4089282	9.149999	Sitting_Scroll
12:20:28.490	-0.89545876	3.3064935	8.81572	0.0037635406	-0.00763887	0.0072161513	-0.911464	3.4089365	9.149795	Sitting_Scroll
12:20:28.511	-0.89545876	3.3064935	8.81572	0.0037635406	-0.00763887	0.0072161513	-0.911464	3.4089365	9.149795	Sitting_Scroll
12:20:28.533	-0.89545876	3.3064935	8.81572	0.0037635406	-0.00763887	0.0072161513	-0.911464	3.4089365	9.149795	Sitting_Scroll
12:20:28.554	-0.89545876	3.3064935	8.81572	0.0037635406	-0.00763887	0.0072161513	-0.911464	3.4089365	9.149795	Sitting_Scroll
12:20:28.576	-0.89545876	3.3064935	8.81572	0.0037635406	-0.00763887	0.0072161513	-0.911464	3.4089365	9.149795	Sitting_Scroll
12:20:28.597	-0.89545876	3.3064935	8.81572	0.0037635406	-0.00763887	0.0072161513	-0.911464	3.4089365	9.149795	Sitting_Scroll
12:20:28.619	-0.89545876	3.3064935	8.81572	0.0037635406	-0.00763887	0.0072161513	-0.911464	3.4089365	9.149795	Sitting_Scroll
12:20:28.641	-0.89545876	3.3064935	8.81572	0.0037635406	-0.00763887	0.0072161513	-0.911464	3.4089365	9.149795	Sitting_Scroll
12:20:28.663	-0.89545876	3.3064935	8.81572	0.0037635406	-0.00763887	0.0072161513	-0.911464	3.4089365	9.149795	Sitting_Scroll
12:20:28.686	-0.8786988	3.2969165	8.8324795	-0.0011233811	0.004578435	0.0072161513	-0.91205525	3.4136798	9.147968	Sitting_Scroll
12:20:28.707	-0.8786988	3.2969165	8.8324795	-0.0011233811	0.004578435	0.0072161513	-0.91205525	3.4136798	9.147968	Sitting_Scroll
12:20:28.728	-0.8786988	3.2969165	8.8324795	-0.0011233811	0.004578435	0.0072161513	-0.91205525	3.4136798	9.147968	Sitting_Scroll
12:20:28.750	-0.8786988	3.2969165	8.8324795	-0.0011233811	0.004578435	0.0072161513	-0.91205525	3.4136798	9.147968	Sitting_Scroll
12:20:28.771	-0.8786988	3.2969165	8.8324795	-0.0011233811	0.004578435	0.0072161513	-0.91205525	3.4136798	9.147968	Sitting_Scroll
12:20:28.792	-0.8786988	3.2969165	8.8324795	-0.0011233811	0.004578435	0.0072161513	-0.91205525	3.4136798	9.147968	Sitting_Scroll
12:20:28.814	-0.8786988	3.2969165	8.8324795	-0.0011233811	0.004578435	0.0072161513	-0.91205525	3.4136798	9.147968	Sitting_Scroll
12:20:28.837	-0.8786988	3.2969165	8.8324795	-0.0011233811	0.004578435	0.0072161513	-0.91205525	3.4136798	9.147968	Sitting_Scroll
12:20:28.858	-0.87630457	3.2801564	8.679246	-0.026168855	0.0033567045	0.013935669	-0.91048944	3.412421	9.148594	Sitting_Scroll
12:20:28.879	-0.87630457	3.2801564	8.679246	-0.026168855	0.0033567045	0.013935669	-0.91048944	3.412421	9.148594	Sitting_Scroll
12:20:28.900	-0.87630457	3.2801564	8.679246	-0.026168855	0.0033567045	0.013935669	-0.91048944	3.412421	9.148594	Sitting_Scroll
12:20:28.922	-0.87630457	3.2801564	8.679246	-0.026168855	0.0033567045	0.013935669	-0.91048944	3.412421	9.148594	Sitting_Scroll
12:20:28.943	-0.87630457	3.2801564	8.679246	-0.026168855	0.0033567045	0.013935669	-0.91048944	3.412421	9.148594	Sitting_Scroll
12:20:28.965	-0.87630457	3.2801564	8.679246	-0.026168855	0.0033567045	0.013935669	-0.91048944	3.412421	9.148594	Sitting_Scroll
12:20:28.987	-0.87630457	3.2801564	8.679246	-0.026168855	0.0033567045	0.013935669	-0.91048944	3.412421	9.148594	Sitting_Scroll
12:20:29.009	-0.87630457	3.2801564	8.679246	-0.026168855	0.0033567045	0.013935669	-0.91048944	3.412421	9.148594	Sitting_Scroll
12:20:29.030	-0.9122187	3.2442424	8.803748	0.0074287322	0.0058001657	0.0053835553	-0.9216182	3.4165125	9.145951	Sitting_Scroll
12:20:29.052	-0.9122187	3.2442424	8.803748	0.0074287322	0.0058001657	0.0053835553	-0.9216182	3.4165125	9.145951	Sitting_Scroll
12:20:29.073	-0.9122187	3.2442424	8.803748	0.0074287322	0.0058001657	0.0053835553	-0.9216182	3.4165125	9.145951	Sitting_Scroll
12:20:29.094	-0.9122187	3.2442424	8.803748	0.0074287322	0.0058001657	0.0053835553	-0.9216182	3.4165125	9.145951	Sitting_Scroll
12:20:29.115	-0.9122187	3.2442424	8.803748	0.0074287322	0.0058001657	0.0053835553	-0.9216182	3.4165125	9.145951	Sitting_Scroll
12:20:29.137	-0.9122187	3.2442424	8.803748	0.0074287322	0.0058001657	0.0053835553	-0.9216182	3.4165125	9.145951	Sitting_Scroll
12:20:29.159	-0.9122187	3.2442424	8.803748	0.0074287322	0.0058001657	0.0053835553	-0.9216182	3.4165125	9.145951	Sitting_Scroll
12:20:29.183	-0.9122187	3.2442424	8.803748	0.0074287322	0.0058001657	0.0053835553	-0.9216182	3.4165125	9.145951	Sitting_Scroll
12:20:29.205	-0.9122187	3.2442424	8.803748	0.0074287322	0.0058001657	0.0053835553	-0.9216182	3.4165125	9.145951	Sitting_Scroll
12:20:29.227	-0.89545876	3.2801564	8.722343	-0.024947125	0.0033567045	0.009048747	-0.91792434	3.4239583	9.143538	Sitting_Scroll
12:20:29.250	-0.89545876	3.2801564	8.722343	-0.024947125	0.0033567045	0.009048747	-0.91792434	3.4239583	9.143538	Sitting_Scroll
12:20:29.273	-0.89545876	3.2801564	8.722343	-0.024947125	0.0033567045	0.009048747	-0.91792434	3.4239583	9.143538	Sitting_Scroll
12:20:29.295	-0.89545876	3.2801564	8.722343	-0.024947125	0.0033567045	0.009048747	-0.91792434	3.4239583	9.143538	Sitting_Scroll
12:20:29.317	-0.89545876	3.2801564	8.722343	-0.024947125	0.0033567045	0.009048747	-0.91792434	3.4239583	9.143538	Sitting_Scroll
12:20:29.340	-0.89545876	3.2801564	8.722343	-0.024947125	0.0033567045	0.009048747	-0.91792434	3.4239583	9.143538	Sitting_Scroll
12:20:29.361	-0.89545876	3.2801564	8.722343	-0.024947125	0.0033567045	0.009048747	-0.91792434	3.4239583	9.143538	Sitting_Scroll
12:20:29.383	-0.89545876	3.2801564	8.722343	-0.024947125	0.0033567045	0.009048747	-0.91792434	3.4239583	9.143538	Sitting_Scroll
12:20:29.407	-0.8786988	3.2801564	8.830086	-0.021281935	0.006411031	0.008437881	-0.9063702	3.4099915	9.149908	Sitting_Scroll
12:20:29.428	-0.8786988	3.2801564	8.830086	-0.021281935	0.006411031	0.008437881	-0.9063702	3.4099915	9.149908	Sitting_Scroll
12:20:29.450	-0.8786988	3.2801564	8.830086	-0.021281935	0.006411031	0.008437881	-0.9063702	3.4099915	9.149908	Sitting_Scroll
12:20:29.474	-0.8786988	3.2801564	8.830086	-0.021281935	0.006411031	0.008437881	-0.9063702	3.4099915	9.149908	Sitting_Scroll
12:20:29.495	-0.8786988	3.2801564	8.830086	-0.021281935	0.006411031	0.008437881	-0.9063702	3.4099915	9.149908	Sitting_Scroll
12:20:29.516	-0.8786988	3.2801564	8.830086	-0.021281935	0.006411031	0.008437881	-0.9063702	3.4099915	9.149908	Sitting_Scroll
12:20:29.537	-0.8786988	3.2801564	8.830086	-0.021281935	0.006411031	0.008437881	-0.9063702	3.4099915	9.149908	Sitting_Scroll
12:20:29.559	-0.8786988	3.2801564	8.830086	-0.021281935	0.006411031	0.008437881	-0.9063702	3.4099915	9.149908	Sitting_Scroll
12:20:29.580	-0.90982443	3.2394538	8.844451	-0.03716443	-0.036960404	0.012713939	-0.8895926	3.374552	9.164681	Sitting_Scroll
12:20:29.602	-0.90982443	3.2394538	8.844451	-0.03716443	-0.036960404	0.012713939	-0.8895926	3.374552	9.164681	Sitting_Scroll
12:20:29.623	-0.90982443	3.2394538	8.844451	-0.03716443	-0.036960404	0.012713939	-0.8895926	3.374552	9.164681	Sitting_Scroll
12:20:29.645	-0.90982443	3.2394538	8.844451	-0.03716443	-0.036960404	0.012713939	-0.8895926	3.374552	9.164681	Sitting_Scroll
12:20:29.666	-0.90982443	3.2394538	8.844451	-0.03716443	-0.036960404	0.012713939	-0.8895926	3.374552	9.164681	Sitting_Scroll
12:20:29.687	-0.90982443	3.2394538	8.844451	-0.03716443	-0.036960404	0.012713939	-0.8895926	3.374552	9.164681	Sitting_Scroll
12:20:29.722	-0.90982443	3.2394538	8.844451	-0.03716443	-0.036960404	0.012713939	-0.8895926	3.374552	9.164681	Sitting_Scroll
12:20:29.756	-0.70870537	3.1293173	8.6984005	-0.04449481	0.020460932	0.0017183638	-0.81863695	3.290885	9.201645	Sitting_Scroll
12:20:29.789	-0.70870537	3.1293173	8.6984005	-0.04449481	0.020460932	0.0017183638	-0.81863695	3.290885	9.201645	Sitting_Scroll
12:20:29.823	-0.70870537	3.1293173	8.6984005	-0.04449481	0.020460932	0.0017183638	-0.81863695	3.290885	9.201645	Sitting_Scroll
12:20:29.843	-0.70870537	3.1293173	8.6984005	-0.04449481	0.020460932	0.0017183638	-0.81863695	3.290885	9.201645	Sitting_Scroll
12:20:29.863	-0.70870537	3.1293173	8.6984005	-0.04449481	0.020460932	0.0017183638	-0.81863695	3.290885	9.201645	Sitting_Scroll
12:20:29.884	-0.70870537	3.1293173	8.6984005	-0.04449481	0.020460932	0.0017183638	-0.81863695	3.290885	9.201645	Sitting_Scroll
12:20:29.905	-0.70870537	3.1293173	8.6984005	-0.04449481	0.020460932	0.0017183638	-0.81863695	3.290885	9.201645	Sitting_Scroll
12:20:29.926	-0.9385557	3.1269228	8.751075	0.04774584	0.0058001657	-0.005612019	-0.8754707	3.2464366	9.212196	Sitting_Scroll
12:20:29.946	-0.9385557	3.1269228	8.751075	0.04774584	0.0058001657	-0.005612019	-0.8754707	3.2464366	9.212196	Sitting_Scroll
12:20:29.967	-0.9385557	3.1269228	8.751075	0.04774584	0.0058001657	-0.005612019	-0.8754707	3.2464366	9.212196	Sitting_Scroll
12:20:29.988	-0.9385557	3.1269228	8.751075	0.04774584	0.0058001657	-0.005612019	-0.8754707	3.2464366	9.212196	Sitting_Scroll
12:20:30.008	-0.9385557	3.1269228	8.751075	0.04774584	0.0058001657	-0.005612019	-0.8754707	3.2464366	9.212196	Sitting_Scroll
12:20:30.028	-0.9385557	3.1269228	8.751075	0.04774584	0.0058001657	-0.005612019	-0.8754707	3.2464366	9.212196	Sitting_Scroll
12:20:30.048	-0.9385557	3.1269228	8.751075	0.04774584	0.0058001657	-0.005612019	-0.8754707	3.2464366	9.212196	Sitting_Scroll
12:20:30.069	-0.9385557	3.1269228	8.751075	0.04774584	0.0058001657	-0.005612019	-0.8754707	3.2464366	9.212196	Sitting_Scroll
12:20:30.090	-0.9385557	3.1269228	8.751075	0.04774584	0.0058001657	-0.005612019	-0.8754707	3.2464366	9.212196	Sitting_Scroll
12:20:30.111	-0.85954463	3.1388943	8.945011	0.019646037	0.017406605	0.011492208	-0.8696345	3.2641714	9.206481	Sitting_Scroll
12:20:30.131	-0.85954463	3.1388943	8.945011	0.019646037	0.017406605	0.011492208	-0.8696345	3.2641714	9.206481	Sitting_Scroll
12:20:30.150	-0.85954463	3.1388943	8.945011	0.019646037	0.017406605	0.011492208	-0.8696345	3.2641714	9.206481	Sitting_Scroll
12:20:30.171	-0.85954463	3.1388943	8.945011	0.019646037	0.017406605	0.011492208	-0.8696345	3.2641714	9.206481	Sitting_Scroll
12:20:30.191	-0.85954463	3.1388943	8.945011	0.019646037	0.017406605	0.011492208	-0.8696345	3.2641714	9.206481	Sitting_Scroll
12:20:30.212	-0.85954463	3.1388943	8.945011	0.019646037	0.017406605	0.011492208	-0.8696345	3.2641714	9.206481	Sitting_Scroll
12:20:30.233	-0.85954463	3.1388943	8.945011	0.019646037	0.017406605	0.011492208	-0.8696345	3.2641714	9.206481	Sitting_Scroll
12:20:30.253	-0.85954463	3.1388943	8.945011	0.019646037	0.017406605	0.011492208	-0.8696345	3.2641714	9.206481	Sitting_Scroll
12:20:30.273	-0.85954463	3.1388943	8.945011	0.019646037	0.017406605	0.011492208	-0.8696345	3.2641714	9.206481	Sitting_Scroll
12:20:30.295	-0.89067024	3.162837	8.842057	0.006207002	-0.014969253	0.006605286	-0.8723355	3.2730787	9.203063	Sitting_Scroll
12:20:30.316	-0.89067024	3.162837	8.842057	0.006207002	-0.014969253	0.006605286	-0.8723355	3.2730787	9.203063	Sitting_Scroll
12:20:30.337	-0.89067024	3.162837	8.842057	0.006207002	-0.014969253	0.006605286	-0.8723355	3.2730787	9.203063	Sitting_Scroll
12:20:30.360	-0.89067024	3.162837	8.842057	0.006207002	-0.014969253	0.006605286	-0.8723355	3.2730787	9.203063	Sitting_Scroll
12:20:30.382	-0.89067024	3.162837	8.842057	0.006207002	-0.014969253	0.006605286	-0.8723355	3.2730787	9.203063	Sitting_Scroll
12:20:30.405	-0.89067024	3.162837	8.842057	0.006207002	-0.014969253	0.006605286	-0.8723355	3.2730787	9.203063	Sitting_Scroll
12:20:30.427	-0.89067024	3.162837	8.842057	0.006207002	-0.014969253	0.006605286	-0.8723355	3.2730787	9.203063	Sitting_Scroll
12:20:30.448	-0.89067024	3.162837	8.842057	0.006207002	-0.014969253	0.006605286	-0.8723355	3.2730787	9.203063	Sitting_Scroll
12:20:30.469	-0.8140534	3.172414	8.837268	-0.005399438	-0.016801849	0.0023292291	-0.84539	3.2837756	9.201767	Sitting_Scroll
12:20:30.490	-0.8140534	3.172414	8.837268	-0.005399438	-0.016801849	0.0023292291	-0.84539	3.2837756	9.201767	Sitting_Scroll
12:20:30.512	-0.8140534	3.172414	8.837268	-0.005399438	-0.016801849	0.0023292291	-0.84539	3.2837756	9.201767	Sitting_Scroll
12:20:30.534	-0.8140534	3.172414	8.837268	-0.005399438	-0.016801849	0.0023292291	-0.84539	3.2837756	9.201767	Sitting_Scroll
12:20:30.555	-0.8140534	3.172414	8.837268	-0.005399438	-0.016801849	0.0023292291	-0.84539	3.2837756	9.201767	Sitting_Scroll
12:20:30.578	-0.8140534	3.172414	8.837268	-0.005399438	-0.016801849	0.0023292291	-0.84539	3.2837756	9.201767	Sitting_Scroll
12:20:30.600	-0.8140534	3.172414	8.837268	-0.005399438	-0.016801849	0.0023292291	-0.84539	3.2837756	9.201767	Sitting_Scroll
12:20:30.622	-0.8140534	3.172414	8.837268	-0.005399438	-0.016801849	0.0023292291	-0.84539	3.2837756	9.201767	Sitting_Scroll
12:20:30.646	-0.88588166	3.1652312	8.937828	-0.021281935	0.010076222	0.0072161513	-0.83693945	3.2788157	9.204308	Sitting_Scroll
12:20:30.667	-0.88588166	3.1652312	8.937828	-0.021281935	0.010076222	0.0072161513	-0.83693945	3.2788157	9.204308	Sitting_Scroll
12:20:30.688	-0.88588166	3.1652312	8.937828	-0.021281935	0.010076222	0.0072161513	-0.83693945	3.2788157	9.204308	Sitting_Scroll
12:20:30.712	-0.88588166	3.1652312	8.937828	-0.021281935	0.010076222	0.0072161513	-0.83693945	3.2788157	9.204308	Sitting_Scroll
12:20:30.734	-0.88588166	3.1652312	8.937828	-0.021281935	0.010076222	0.0072161513	-0.83693945	3.2788157	9.204308	Sitting_Scroll
12:20:30.756	-0.88588166	3.1652312	8.937828	-0.021281935	0.010076222	0.0072161513	-0.83693945	3.2788157	9.204308	Sitting_Scroll
12:20:30.779	-0.88588166	3.1652312	8.937828	-0.021281935	0.010076222	0.0072161513	-0.83693945	3.2788157	9.204308	Sitting_Scroll
12:20:30.800	-0.88588166	3.1652312	8.937828	-0.021281935	0.010076222	0.0072161513	-0.83693945	3.2788157	9.204308	Sitting_Scroll
12:20:30.821	-0.88588166	3.1652312	8.937828	-0.021281935	0.010076222	0.0072161513	-0.83693945	3.2788157	9.204308	Sitting_Scroll
12:20:30.842	-0.7877164	3.172414	9.009656	-0.00906463	-0.10354472	0.01760086	-0.78149545	3.2812402	9.208317	Sitting_Scroll
12:20:30.863	-0.7877164	3.172414	9.009656	-0.00906463	-0.10354472	0.01760086	-0.78149545	3.2812402	9.208317	Sitting_Scroll
12:20:30.884	-0.7877164	3.172414	9.009656	-0.00906463	-0.10354472	0.01760086	-0.78149545	3.2812402	9.208317	Sitting_Scroll
12:20:30.905	-0.7877164	3.172414	9.009656	-0.00906463	-0.10354472	0.01760086	-0.78149545	3.2812402	9.208317	Sitting_Scroll
12:20:30.926	-0.7877164	3.172414	9.009656	-0.00906463	-0.10354472	0.01760086	-0.78149545	3.2812402	9.208317	Sitting_Scroll
12:20:30.948	-0.7877164	3.172414	9.009656	-0.00906463	-0.10354472	0.01760086	-0.78149545	3.2812402	9.208317	Sitting_Scroll
12:20:30.969	-0.7877164	3.172414	9.009656	-0.00906463	-0.10354472	0.01760086	-0.78149545	3.2812402	9.208317	Sitting_Scroll
12:20:30.991	-0.7877164	3.172414	9.009656	-0.00906463	-0.10354472	0.01760086	-0.78149545	3.2812402	9.208317	Sitting_Scroll
12:20:31.012	-0.68715686	3.1484714	8.801354	-0.0029559769	-0.018023578	0.0029400946	-0.737265	3.2940626	9.207385	Sitting_Scroll
12:20:31.033	-0.68715686	3.1484714	8.801354	-0.0029559769	-0.018023578	0.0029400946	-0.737265	3.2940626	9.207385	Sitting_Scroll
12:20:31.055	-0.68715686	3.1484714	8.801354	-0.0029559769	-0.018023578	0.0029400946	-0.737265	3.2940626	9.207385	Sitting_Scroll
12:20:31.076	-0.68715686	3.1484714	8.801354	-0.0029559769	-0.018023578	0.0029400946	-0.737265	3.2940626	9.207385	Sitting_Scroll
12:20:31.097	-0.68715686	3.1484714	8.801354	-0.0029559769	-0.018023578	0.0029400946	-0.737265	3.2940626	9.207385	Sitting_Scroll
12:20:31.119	-0.68715686	3.1484714	8.801354	-0.0029559769	-0.018023578	0.0029400946	-0.737265	3.2940626	9.207385	Sitting_Scroll
12:20:31.140	-0.68715686	3.1484714	8.801354	-0.0029559769	-0.018023578	0.0029400946	-0.737265	3.2940626	9.207385	Sitting_Scroll
12:20:31.161	-0.68715686	3.1484714	8.801354	-0.0029559769	-0.018023578	0.0029400946	-0.737265	3.2940626	9.207385	Sitting_Scroll
12:20:31.184	-0.68715686	3.1484714	8.801354	-0.0029559769	-0.018023578	0.0029400946	-0.737265	3.2940626	9.207385	Sitting_Scroll
12:20:31.214	-0.7350424	3.1819913	9.009656	-0.0359427	-0.01924531	0.014546535	-0.7253852	3.2605371	9.220254	Sitting_Scroll
12:20:31.247	-0.7350424	3.1819913	9.009656	-0.0359427	-0.01924531	0.014546535	-0.7253852	3.2605371	9.220254	Sitting_Scroll
12:20:31.281	-0.7350424	3.1819913	9.009656	-0.0359427	-0.01924531	0.014546535	-0.7253852	3.2605371	9.220254	Sitting_Scroll
12:20:31.302	-0.7350424	3.1819913	9.009656	-0.0359427	-0.01924531	0.014546535	-0.7253852	3.2605371	9.220254	Sitting_Scroll
12:20:31.323	-0.7350424	3.1819913	9.009656	-0.0359427	-0.01924531	0.014546535	-0.7253852	3.2605371	9.220254	Sitting_Scroll
12:20:31.344	-0.7350424	3.1819913	9.009656	-0.0359427	-0.01924531	0.014546535	-0.7253852	3.2605371	9.220254	Sitting_Scroll
12:20:31.366	-0.6895511	3.110163	8.894731	0.015980845	0.024736987	0.0035509595	-0.7519261	3.2553184	9.219972	Sitting_Scroll
12:20:31.387	-0.6895511	3.110163	8.894731	0.015980845	0.024736987	0.0035509595	-0.7519261	3.2553184	9.219972	Sitting_Scroll
12:20:31.409	-0.6895511	3.110163	8.894731	0.015980845	0.024736987	0.0035509595	-0.7519261	3.2553184	9.219972	Sitting_Scroll
12:20:31.431	-0.6895511	3.110163	8.894731	0.015980845	0.024736987	0.0035509595	-0.7519261	3.2553184	9.219972	Sitting_Scroll
12:20:31.453	-0.6895511	3.110163	8.894731	0.015980845	0.024736987	0.0035509595	-0.7519261	3.2553184	9.219972	Sitting_Scroll
12:20:31.474	-0.6895511	3.110163	8.894731	0.015980845	0.024736987	0.0035509595	-0.7519261	3.2553184	9.219972	Sitting_Scroll
12:20:31.495	-0.6895511	3.110163	8.894731	0.015980845	0.024736987	0.0035509595	-0.7519261	3.2553184	9.219972	Sitting_Scroll
12:20:31.516	-0.6895511	3.110163	8.894731	0.015980845	0.024736987	0.0035509595	-0.7519261	3.2553184	9.219972	Sitting_Scroll
12:20:31.538	-0.6895511	3.110163	8.894731	0.015980845	0.024736987	0.0035509595	-0.7519261	3.2553184	9.219972	Sitting_Scroll
12:20:31.559	-0.7350424	3.1915684	8.935433	0.0007092146	0.0009132435	0.010270477	-0.76047665	3.2784016	9.211088	Sitting_Scroll
12:20:31.582	-0.7350424	3.1915684	8.935433	0.0007092146	0.0009132435	0.010270477	-0.76047665	3.2784016	9.211088	Sitting_Scroll
12:20:31.604	-0.7350424	3.1915684	8.935433	0.0007092146	0.0009132435	0.010270477	-0.76047665	3.2784016	9.211088	Sitting_Scroll
12:20:31.625	-0.7350424	3.1915684	8.935433	0.0007092146	0.0009132435	0.010270477	-0.76047665	3.2784016	9.211088	Sitting_Scroll
12:20:31.646	-0.7350424	3.1915684	8.935433	0.0007092146	0.0009132435	0.010270477	-0.76047665	3.2784016	9.211088	Sitting_Scroll
12:20:31.668	-0.7350424	3.1915684	8.935433	0.0007092146	0.0009132435	0.010270477	-0.76047665	3.2784016	9.211088	Sitting_Scroll
12:20:31.690	-0.7350424	3.1915684	8.935433	0.0007092146	0.0009132435	0.010270477	-0.76047665	3.2784016	9.211088	Sitting_Scroll
12:20:31.711	-0.7350424	3.1915684	8.935433	0.0007092146	0.0009132435	0.010270477	-0.76047665	3.2784016	9.211088	Sitting_Scroll
12:20:31.733	-0.71828246	3.1556542	8.810931	-0.0072320336	-0.06139501	0.0059944205	-0.74020165	3.296439	9.2063	Sitting_Scroll
12:20:31.754	-0.71828246	3.1556542	8.810931	-0.0072320336	-0.06139501	0.0059944205	-0.74020165	3.296439	9.2063	Sitting_Scroll
12:20:31.775	-0.71828246	3.1556542	8.810931	-0.0072320336	-0.06139501	0.0059944205	-0.74020165	3.296439	9.2063	Sitting_Scroll
12:20:31.796	-0.71828246	3.1556542	8.810931	-0.0072320336	-0.06139501	0.0059944205	-0.74020165	3.296439	9.2063	Sitting_Scroll
12:20:31.817	-0.71828246	3.1556542	8.810931	-0.0072320336	-0.06139501	0.0059944205	-0.74020165	3.296439	9.2063	Sitting_Scroll
12:20:31.839	-0.71828246	3.1556542	8.810931	-0.0072320336	-0.06139501	0.0059944205	-0.74020165	3.296439	9.2063	Sitting_Scroll
12:20:31.860	-0.71828246	3.1556542	8.810931	-0.0072320336	-0.06139501	0.0059944205	-0.74020165	3.296439	9.2063	Sitting_Scroll
12:20:31.881	-0.71828246	3.1556542	8.810931	-0.0072320336	-0.06139501	0.0059944205	-0.74020165	3.296439	9.2063	Sitting_Scroll
12:20:31.902	-0.71828246	3.1556542	8.810931	-0.0072320336	-0.06139501	0.0059944205	-0.74020165	3.296439	9.2063	Sitting_Scroll
12:20:31.924	-0.6296943	3.1556542	8.743892	-0.003566842	-0.044290785	0.013935669	-0.6340617	3.2911568	9.216106	Sitting_Scroll
12:20:31.946	-0.6296943	3.1556542	8.743892	-0.003566842	-0.044290785	0.013935669	-0.6340617	3.2911568	9.216106	Sitting_Scroll
12:20:31.967	-0.6296943	3.1556542	8.743892	-0.003566842	-0.044290785	0.013935669	-0.6340617	3.2911568	9.216106	Sitting_Scroll
12:20:31.988	-0.6296943	3.1556542	8.743892	-0.003566842	-0.044290785	0.013935669	-0.6340617	3.2911568	9.216106	Sitting_Scroll
12:20:32.010	-0.6296943	3.1556542	8.743892	-0.003566842	-0.044290785	0.013935669	-0.6340617	3.2911568	9.216106	Sitting_Scroll
12:20:32.031	-0.6296943	3.1556542	8.743892	-0.003566842	-0.044290785	0.013935669	-0.6340617	3.2911568	9.216106	Sitting_Scroll
12:20:32.054	-0.6296943	3.1556542	8.743892	-0.003566842	-0.044290785	0.013935669	-0.6340617	3.2911568	9.216106	Sitting_Scroll
12:20:32.075	-0.6296943	3.1556542	8.743892	-0.003566842	-0.044290785	0.013935669	-0.6340617	3.2911568	9.216106	Sitting_Scroll
12:20:32.096	-0.5698374	3.1125572	9.024022	-0.015784148	-0.010693196	0.009659612	-0.6441885	3.283716	9.218059	Sitting_Scroll
12:20:32.116	-0.5698374	3.1125572	9.024022	-0.015784148	-0.010693196	0.009659612	-0.6441885	3.283716	9.218059	Sitting_Scroll
12:20:32.150	-0.5698374	3.1125572	9.024022	-0.015784148	-0.010693196	0.009659612	-0.6441885	3.283716	9.218059	Sitting_Scroll
12:20:32.176	-0.5698374	3.1125572	9.024022	-0.015784148	-0.010693196	0.009659612	-0.6441885	3.283716	9.218059	Sitting_Scroll
12:20:32.197	-0.5698374	3.1125572	9.024022	-0.015784148	-0.010693196	0.009659612	-0.6441885	3.283716	9.218059	Sitting_Scroll
12:20:32.218	-0.5698374	3.1125572	9.024022	-0.015784148	-0.010693196	0.009659612	-0.6441885	3.283716	9.218059	Sitting_Scroll
12:20:32.239	-0.5698374	3.1125572	9.024022	-0.015784148	-0.010693196	0.009659612	-0.6441885	3.283716	9.218059	Sitting_Scroll
12:20:32.260	-0.5698374	3.1125572	9.024022	-0.015784148	-0.010693196	0.009659612	-0.6441885	3.283716	9.218059	Sitting_Scroll
12:20:32.281	-0.723071	3.189174	8.937828	-0.0023451117	0.035121698	0.0029400946	-0.6577738	3.2950604	9.21305	Sitting_Scroll
12:20:32.303	-0.723071	3.189174	8.937828	-0.0023451117	0.035121698	0.0029400946	-0.6577738	3.2950604	9.21305	Sitting_Scroll
12:20:32.324	-0.723071	3.189174	8.937828	-0.0023451117	0.035121698	0.0029400946	-0.6577738	3.2950604	9.21305	Sitting_Scroll
12:20:32.345	-0.723071	3.189174	8.937828	-0.0023451117	0.035121698	0.0029400946	-0.6577738	3.2950604	9.21305	Sitting_Scroll
12:20:32.366	-0.723071	3.189174	8.937828	-0.0023451117	0.035121698	0.0029400946	-0.6577738	3.2950604	9.21305	Sitting_Scroll
12:20:32.387	-0.723071	3.189174	8.937828	-0.0023451117	0.035121698	0.0029400946	-0.6577738	3.2950604	9.21305	Sitting_Scroll
12:20:32.408	-0.723071	3.189174	8.937828	-0.0023451117	0.035121698	0.0029400946	-0.6577738	3.2950604	9.21305	Sitting_Scroll
12:20:32.429	-0.723071	3.189174	8.937828	-0.0023451117	0.035121698	0.0029400946	-0.6577738	3.2950604	9.21305	Sitting_Scroll
12:20:32.452	-0.6488485	3.213117	8.937828	0.0013200798	0.011297952	0.0053835553	-0.6774169	3.3083992	9.206843	Sitting_Scroll
12:20:32.474	-0.6488485	3.213117	8.937828	0.0013200798	0.011297952	0.0053835553	-0.6774169	3.3083992	9.206843	Sitting_Scroll
12:20:32.495	-0.6488485	3.213117	8.937828	0.0013200798	0.011297952	0.0053835553	-0.6774169	3.3083992	9.206843	Sitting_Scroll
12:20:32.516	-0.6488485	3.213117	8.937828	0.0013200798	0.011297952	0.0053835553	-0.6774169	3.3083992	9.206843	Sitting_Scroll
12:20:32.537	-0.6488485	3.213117	8.937828	0.0013200798	0.011297952	0.0053835553	-0.6774169	3.3083992	9.206843	Sitting_Scroll
12:20:32.558	-0.6488485	3.213117	8.937828	0.0013200798	0.011297952	0.0053835553	-0.6774169	3.3083992	9.206843	Sitting_Scroll
12:20:32.579	-0.6488485	3.213117	8.937828	0.0013200798	0.011297952	0.0053835553	-0.6774169	3.3083992	9.206843	Sitting_Scroll
12:20:32.603	-0.6488485	3.213117	8.937828	0.0013200798	0.011297952	0.0053835553	-0.6774169	3.3083992	9.206843	Sitting_Scroll
12:20:32.624	-0.6943397	3.213117	8.954588	-0.005399438	-0.0033628133	0.0078270165	-0.68874323	3.3120399	9.204694	Sitting_Scroll
12:20:32.646	-0.6943397	3.213117	8.954588	-0.005399438	-0.0033628133	0.0078270165	-0.68874323	3.3120399	9.204694	Sitting_Scroll
12:20:32.667	-0.6943397	3.213117	8.954588	-0.005399438	-0.0033628133	0.0078270165	-0.68874323	3.3120399	9.204694	Sitting_Scroll
12:20:32.689	-0.6943397	3.213117	8.954588	-0.005399438	-0.0033628133	0.0078270165	-0.68874323	3.3120399	9.204694	Sitting_Scroll
12:20:32.710	-0.6943397	3.213117	8.954588	-0.005399438	-0.0033628133	0.0078270165	-0.68874323	3.3120399	9.204694	Sitting_Scroll
12:20:32.731	-0.6943397	3.213117	8.954588	-0.005399438	-0.0033628133	0.0078270165	-0.68874323	3.3120399	9.204694	Sitting_Scroll
12:20:32.755	-0.6943397	3.213117	8.954588	-0.005399438	-0.0033628133	0.0078270165	-0.68874323	3.3120399	9.204694	Sitting_Scroll
12:20:32.776	-0.6943397	3.213117	8.954588	-0.005399438	-0.0033628133	0.0078270165	-0.68874323	3.3120399	9.204694	Sitting_Scroll
12:20:32.796	-0.6943397	3.213117	8.954588	-0.005399438	-0.0033628133	0.0078270165	-0.68874323	3.3120399	9.204694	Sitting_Scroll
12:20:32.818	-0.68236834	3.2035396	8.880365	-0.0011233811	0.011908818	0.0029400946	-0.7041848	3.3201876	9.20059	Sitting_Scroll
12:20:32.839	-0.68236834	3.2035396	8.880365	-0.0011233811	0.011908818	0.0029400946	-0.7041848	3.3201876	9.20059	Sitting_Scroll
12:20:32.861	-0.68236834	3.2035396	8.880365	-0.0011233811	0.011908818	0.0029400946	-0.7041848	3.3201876	9.20059	Sitting_Scroll
12:20:32.882	-0.68236834	3.2035396	8.880365	-0.0011233811	0.011908818	0.0029400946	-0.7041848	3.3201876	9.20059	Sitting_Scroll
12:20:32.904	-0.68236834	3.2035396	8.880365	-0.0011233811	0.011908818	0.0029400946	-0.7041848	3.3201876	9.20059	Sitting_Scroll
12:20:32.926	-0.68236834	3.2035396	8.880365	-0.0011233811	0.011908818	0.0029400946	-0.7041848	3.3201876	9.20059	Sitting_Scroll
12:20:32.947	-0.68236834	3.2035396	8.880365	-0.0011233811	0.011908818	0.0029400946	-0.7041848	3.3201876	9.20059	Sitting_Scroll
12:20:32.969	-0.68236834	3.2035396	8.880365	-0.0011233811	0.011908818	0.0029400946	-0.7041848	3.3201876	9.20059	Sitting_Scroll
12:20:32.990	-0.6703969	3.205934	8.91149	-0.01028636	0.013130548	0.0053835553	-0.7157191	3.3253915	9.19782	Sitting_Scroll
12:20:33.011	-0.6703969	3.205934	8.91149	-0.01028636	0.013130548	0.0053835553	-0.7157191	3.3253915	9.19782	Sitting_Scroll
12:20:33.032	-0.6703969	3.205934	8.91149	-0.01028636	0.013130548	0.0053835553	-0.7157191	3.3253915	9.19782	Sitting_Scroll
12:20:33.053	-0.6703969	3.205934	8.91149	-0.01028636	0.013130548	0.0053835553	-0.7157191	3.3253915	9.19782	Sitting_Scroll
12:20:33.075	-0.6703969	3.205934	8.91149	-0.01028636	0.013130548	0.0053835553	-0.7157191	3.3253915	9.19782	Sitting_Scroll
12:20:33.097	-0.6703969	3.205934	8.91149	-0.01028636	0.013130548	0.0053835553	-0.7157191	3.3253915	9.19782	Sitting_Scroll
12:20:33.118	-0.6703969	3.205934	8.91149	-0.01028636	0.013130548	0.0053835553	-0.7157191	3.3253915	9.19782	Sitting_Scroll
12:20:33.139	-0.6703969	3.205934	8.91149	-0.01028636	0.013130548	0.0053835553	-0.7157191	3.3253915	9.19782	Sitting_Scroll
12:20:33.161	-0.6703969	3.205934	8.91149	-0.01028636	0.013130548	0.0053835553	-0.7157191	3.3253915	9.19782	Sitting_Scroll
12:20:33.182	-0.75180227	3.2514253	9.06233	0.0019309451	-0.0021410827	0.0041618245	-0.7236772	3.3262568	9.196884	Sitting_Scroll
12:20:33.203	-0.75180227	3.2514253	9.06233	0.0019309451	-0.0021410827	0.0041618245	-0.7236772	3.3262568	9.196884	Sitting_Scroll
12:20:33.224	-0.75180227	3.2514253	9.06233	0.0019309451	-0.0021410827	0.0041618245	-0.7236772	3.3262568	9.196884	Sitting_Scroll
12:20:33.246	-0.75180227	3.2514253	9.06233	0.0019309451	-0.0021410827	0.0041618245	-0.7236772	3.3262568	9.196884	Sitting_Scroll
12:20:33.267	-0.75180227	3.2514253	9.06233	0.0019309451	-0.0021410827	0.0041618245	-0.7236772	3.3262568	9.196884	Sitting_Scroll
12:20:33.289	-0.75180227	3.2514253	9.06233	0.0019309451	-0.0021410827	0.0041618245	-0.7236772	3.3262568	9.196884	Sitting_Scroll
12:20:33.311	-0.75180227	3.2514253	9.06233	0.0019309451	-0.0021410827	0.0041618245	-0.7236772	3.3262568	9.196884	Sitting_Scroll
12:20:33.332	-0.75180227	3.2514253	9.06233	0.0019309451	-0.0021410827	0.0041618245	-0.7236772	3.3262568	9.196884	Sitting_Scroll
12:20:33.353	-0.76616794	3.241848	8.834874	0.01292652	0.010687087	0.0041618245	-0.72139895	3.3430912	9.190957	Sitting_Scroll
12:20:33.374	-0.76616794	3.241848	8.834874	0.01292652	0.010687087	0.0041618245	-0.72139895	3.3430912	9.190957	Sitting_Scroll
12:20:33.395	-0.76616794	3.241848	8.834874	0.01292652	0.010687087	0.0041618245	-0.72139895	3.3430912	9.190957	Sitting_Scroll
12:20:33.416	-0.76616794	3.241848	8.834874	0.01292652	0.010687087	0.0041618245	-0.72139895	3.3430912	9.190957	Sitting_Scroll
12:20:33.438	-0.76616794	3.241848	8.834874	0.01292652	0.010687087	0.0041618245	-0.72139895	3.3430912	9.190957	Sitting_Scroll
12:20:33.459	-0.76616794	3.241848	8.834874	0.01292652	0.010687087	0.0041618245	-0.72139895	3.3430912	9.190957	Sitting_Scroll
12:20:33.480	-0.76616794	3.241848	8.834874	0.01292652	0.010687087	0.0041618245	-0.72139895	3.3430912	9.190957	Sitting_Scroll
12:20:33.502	-0.76616794	3.241848	8.834874	0.01292652	0.010687087	0.0041618245	-0.72139895	3.3430912	9.190957	Sitting_Scroll
12:20:33.524	-0.76616794	3.241848	8.834874	0.01292652	0.010687087	0.0041618245	-0.72139895	3.3430912	9.190957	Sitting_Scroll
12:20:33.546	-0.68715686	3.2394538	8.76544	0.0049852715	0.008854493	0.006605286	-0.7320262	3.3597698	9.184032	Sitting_Scroll
12:20:33.567	-0.68715686	3.2394538	8.76544	0.0049852715	0.008854493	0.006605286	-0.7320262	3.3597698	9.184032	Sitting_Scroll
12:20:33.588	-0.68715686	3.2394538	8.76544	0.0049852715	0.008854493	0.006605286	-0.7320262	3.3597698	9.184032	Sitting_Scroll
12:20:33.609	-0.68715686	3.2394538	8.76544	0.0049852715	0.008854493	0.006605286	-0.7320262	3.3597698	9.184032	Sitting_Scroll
12:20:33.630	-0.68715686	3.2394538	8.76544	0.0049852715	0.008854493	0.006605286	-0.7320262	3.3597698	9.184032	Sitting_Scroll
12:20:33.651	-0.68715686	3.2394538	8.76544	0.0049852715	0.008854493	0.006605286	-0.7320262	3.3597698	9.184032	Sitting_Scroll
12:20:33.672	-0.68715686	3.2394538	8.76544	0.0049852715	0.008854493	0.006605286	-0.7320262	3.3597698	9.184032	Sitting_Scroll
12:20:33.694	-0.68715686	3.2394538	8.76544	0.0049852715	0.008854493	0.006605286	-0.7320262	3.3597698	9.184032	Sitting_Scroll
12:20:33.715	-0.79250497	3.2250881	8.755863	0.014148249	-0.0070280046	0.0078270165	-0.7345821	3.3623004	9.182902	Sitting_Scroll
12:20:33.737	-0.79250497	3.2250881	8.755863	0.014148249	-0.0070280046	0.0078270165	-0.7345821	3.3623004	9.182902	Sitting_Scroll
12:20:33.759	-0.79250497	3.2250881	8.755863	0.014148249	-0.0070280046	0.0078270165	-0.7345821	3.3623004	9.182902	Sitting_Scroll
12:20:33.780	-0.79250497	3.2250881	8.755863	0.014148249	-0.0070280046	0.0078270165	-0.7345821	3.3623004	9.182902	Sitting_Scroll
12:20:33.801	-0.79250497	3.2250881	8.755863	0.014148249	-0.0070280046	0.0078270165	-0.7345821	3.3623004	9.182902	Sitting_Scroll
12:20:33.823	-0.79250497	3.2250881	8.755863	0.014148249	-0.0070280046	0.0078270165	-0.7345821	3.3623004	9.182902	Sitting_Scroll
12:20:33.844	-0.79250497	3.2250881	8.755863	0.014148249	-0.0070280046	0.0078270165	-0.7345821	3.3623004	9.182902	Sitting_Scroll
12:20:33.865	-0.79250497	3.2250881	8.755863	0.014148249	-0.0070280046	0.0078270165	-0.7345821	3.3623004	9.182902	Sitting_Scroll
12:20:33.887	-0.7134939	3.2107224	8.775017	-0.005399438	-0.015580119	0.0053835553	-0.7278805	3.3615763	9.183701	Sitting_Scroll
12:20:33.910	-0.7134939	3.2107224	8.775017	-0.005399438	-0.015580119	0.0053835553	-0.7278805	3.3615763	9.183701	Sitting_Scroll
12:20:33.931	-0.7134939	3.2107224	8.775017	-0.005399438	-0.015580119	0.0053835553	-0.7278805	3.3615763	9.183701	Sitting_Scroll
12:20:33.952	-0.7134939	3.2107224	8.775017	-0.005399438	-0.015580119	0.0053835553	-0.7278805	3.3615763	9.183701	Sitting_Scroll
12:20:33.973	-0.7134939	3.2107224	8.775017	-0.005399438	-0.015580119	0.0053835553	-0.7278805	3.3615763	9.183701	Sitting_Scroll
12:20:33.995	-0.7134939	3.2107224	8.775017	-0.005399438	-0.015580119	0.0053835553	-0.7278805	3.3615763	9.183701	Sitting_Scroll
12:20:34.016	-0.7134939	3.2107224	8.775017	-0.005399438	-0.015580119	0.0053835553	-0.7278805	3.3615763	9.183701	Sitting_Scroll
12:20:34.038	-0.7134939	3.2107224	8.775017	-0.005399438	-0.015580119	0.0053835553	-0.7278805	3.3615763	9.183701	Sitting_Scroll
12:20:34.060	-0.7134939	3.2107224	8.775017	-0.005399438	-0.015580119	0.0053835553	-0.7278805	3.3615763	9.183701	Sitting_Scroll
12:20:34.081	-0.723071	3.2466366	8.894731	-0.0066211685	-0.0033628133	0.010270477	-0.7279435	3.3592613	9.184543	Sitting_Scroll
12:20:34.102	-0.723071	3.2466366	8.894731	-0.0066211685	-0.0033628133	0.010270477	-0.7279435	3.3592613	9.184543	Sitting_Scroll
12:20:34.123	-0.723071	3.2466366	8.894731	-0.0066211685	-0.0033628133	0.010270477	-0.7279435	3.3592613	9.184543	Sitting_Scroll
12:20:34.143	-0.723071	3.2466366	8.894731	-0.0066211685	-0.0033628133	0.010270477	-0.7279435	3.3592613	9.184543	Sitting_Scroll
12:20:34.165	-0.723071	3.2466366	8.894731	-0.0066211685	-0.0033628133	0.010270477	-0.7279435	3.3592613	9.184543	Sitting_Scroll
12:20:34.188	-0.723071	3.2466366	8.894731	-0.0066211685	-0.0033628133	0.010270477	-0.7279435	3.3592613	9.184543	Sitting_Scroll
12:20:34.210	-0.723071	3.2466366	8.894731	-0.0066211685	-0.0033628133	0.010270477	-0.7279435	3.3592613	9.184543	Sitting_Scroll
12:20:34.232	-0.723071	3.2466366	8.894731	-0.0066211685	-0.0033628133	0.010270477	-0.7279435	3.3592613	9.184543	Sitting_Scroll
12:20:34.253	-0.7110996	3.241848	8.755863	-0.01028636	0.007021896	0.006605286	-0.71515983	3.3551226	9.187059	Sitting_Scroll
12:20:34.274	-0.7110996	3.241848	8.755863	-0.01028636	0.007021896	0.006605286	-0.71515983	3.3551226	9.187059	Sitting_Scroll
12:20:34.296	-0.7110996	3.241848	8.755863	-0.01028636	0.007021896	0.006605286	-0.71515983	3.3551226	9.187059	Sitting_Scroll
12:20:34.319	-0.7110996	3.241848	8.755863	-0.01028636	0.007021896	0.006605286	-0.71515983	3.3551226	9.187059	Sitting_Scroll
12:20:34.339	-0.7110996	3.241848	8.755863	-0.01028636	0.007021896	0.006605286	-0.71515983	3.3551226	9.187059	Sitting_Scroll
12:20:34.361	-0.7110996	3.241848	8.755863	-0.01028636	0.007021896	0.006605286	-0.71515983	3.3551226	9.187059	Sitting_Scroll
12:20:34.382	-0.7110996	3.241848	8.755863	-0.01028636	0.007021896	0.006605286	-0.71515983	3.3551226	9.187059	Sitting_Scroll
12:20:34.403	-0.7110996	3.241848	8.755863	-0.01028636	0.007021896	0.006605286	-0.71515983	3.3551226	9.187059	Sitting_Scroll
12:20:34.424	-0.7206767	3.2466366	8.930645	-0.01150809	0.01679574	0.0059944205	-0.7208622	3.3359344	9.193599	Sitting_Scroll
12:20:34.445	-0.7206767	3.2466366	8.930645	-0.01150809	0.01679574	0.0059944205	-0.7208622	3.3359344	9.193599	Sitting_Scroll
12:20:34.466	-0.7206767	3.2466366	8.930645	-0.01150809	0.01679574	0.0059944205	-0.7208622	3.3359344	9.193599	Sitting_Scroll
12:20:34.487	-0.7206767	3.2466366	8.930645	-0.01150809	0.01679574	0.0059944205	-0.7208622	3.3359344	9.193599	Sitting_Scroll
12:20:34.508	-0.7206767	3.2466366	8.930645	-0.01150809	0.01679574	0.0059944205	-0.7208622	3.3359344	9.193599	Sitting_Scroll
12:20:34.531	-0.7206767	3.2466366	8.930645	-0.01150809	0.01679574	0.0059944205	-0.7208622	3.3359344	9.193599	Sitting_Scroll
12:20:34.553	-0.7206767	3.2466366	8.930645	-0.01150809	0.01679574	0.0059944205	-0.7208622	3.3359344	9.193599	Sitting_Scroll
12:20:34.574	-0.7206767	3.2466366	8.930645	-0.01150809	0.01679574	0.0059944205	-0.7208622	3.3359344	9.193599	Sitting_Scroll
12:20:34.596	-0.7206767	3.2466366	8.930645	-0.01150809	0.01679574	0.0059944205	-0.7208622	3.3359344	9.193599	Sitting_Scroll
12:20:34.617	-0.69673395	3.1819913	8.913885	-0.020060204	-0.011304061	0.010881343	-0.7142169	3.3032255	9.20592	Sitting_Scroll
12:20:34.639	-0.69673395	3.1819913	8.913885	-0.020060204	-0.011304061	0.010881343	-0.7142169	3.3032255	9.20592	Sitting_Scroll
12:20:34.662	-0.69673395	3.1819913	8.913885	-0.020060204	-0.011304061	0.010881343	-0.7142169	3.3032255	9.20592	Sitting_Scroll
12:20:34.684	-0.69673395	3.1819913	8.913885	-0.020060204	-0.011304061	0.010881343	-0.7142169	3.3032255	9.20592	Sitting_Scroll
12:20:34.706	-0.69673395	3.1819913	8.913885	-0.020060204	-0.011304061	0.010881343	-0.7142169	3.3032255	9.20592	Sitting_Scroll
12:20:34.729	-0.69673395	3.1819913	8.913885	-0.020060204	-0.011304061	0.010881343	-0.7142169	3.3032255	9.20592	Sitting_Scroll
12:20:34.751	-0.69673395	3.1819913	8.913885	-0.020060204	-0.011304061	0.010881343	-0.7142169	3.3032255	9.20592	Sitting_Scroll
12:20:34.772	-0.69673395	3.1819913	8.913885	-0.020060204	-0.011304061	0.010881343	-0.7142169	3.3032255	9.20592	Sitting_Scroll
12:20:34.793	-0.723071	3.1436827	8.794171	-0.003566842	0.014963144	0.0053835553	-0.71763283	3.3093624	9.20345	Sitting_Scroll
12:20:34.814	-0.723071	3.1436827	8.794171	-0.003566842	0.014963144	0.0053835553	-0.71763283	3.3093624	9.20345	Sitting_Scroll
12:20:34.835	-0.723071	3.1436827	8.794171	-0.003566842	0.014963144	0.0053835553	-0.71763283	3.3093624	9.20345	Sitting_Scroll
12:20:34.857	-0.723071	3.1436827	8.794171	-0.003566842	0.014963144	0.0053835553	-0.71763283	3.3093624	9.20345	Sitting_Scroll
12:20:34.880	-0.723071	3.1436827	8.794171	-0.003566842	0.014963144	0.0053835553	-0.71763283	3.3093624	9.20345	Sitting_Scroll
12:20:34.901	-0.723071	3.1436827	8.794171	-0.003566842	0.014963144	0.0053835553	-0.71763283	3.3093624	9.20345	Sitting_Scroll
12:20:34.922	-0.723071	3.1436827	8.794171	-0.003566842	0.014963144	0.0053835553	-0.71763283	3.3093624	9.20345	Sitting_Scroll
12:20:34.945	-0.723071	3.1436827	8.794171	-0.003566842	0.014963144	0.0053835553	-0.71763283	3.3093624	9.20345	Sitting_Scroll
12:20:34.967	-0.6440599	3.1819913	8.976136	-0.009675494	-0.049788572	0.00477269	-0.7140398	3.2994008	9.207305	Sitting_Scroll
12:20:34.988	-0.6440599	3.1819913	8.976136	-0.009675494	-0.049788572	0.00477269	-0.7140398	3.2994008	9.207305	Sitting_Scroll
12:20:35.009	-0.6440599	3.1819913	8.976136	-0.009675494	-0.049788572	0.00477269	-0.7140398	3.2994008	9.207305	Sitting_Scroll
12:20:35.031	-0.6440599	3.1819913	8.976136	-0.009675494	-0.049788572	0.00477269	-0.7140398	3.2994008	9.207305	Sitting_Scroll
12:20:35.052	-0.6440599	3.1819913	8.976136	-0.009675494	-0.049788572	0.00477269	-0.7140398	3.2994008	9.207305	Sitting_Scroll
12:20:35.074	-0.6440599	3.1819913	8.976136	-0.009675494	-0.049788572	0.00477269	-0.7140398	3.2994008	9.207305	Sitting_Scroll
12:20:35.096	-0.6440599	3.1819913	8.976136	-0.009675494	-0.049788572	0.00477269	-0.7140398	3.2994008	9.207305	Sitting_Scroll
12:20:35.117	-0.6440599	3.1819913	8.976136	-0.009675494	-0.049788572	0.00477269	-0.7140398	3.2994008	9.207305	Sitting_Scroll
12:20:35.138	-0.6440599	3.1819913	8.976136	-0.009675494	-0.049788572	0.00477269	-0.7140398	3.2994008	9.207305	Sitting_Scroll
12:20:35.160	-0.7326481	3.1580484	8.873182	-0.00051251595	0.017406605	0.0078270165	-0.67398757	3.2861853	9.215048	Sitting_Scroll
12:20:35.181	-0.7326481	3.1580484	8.873182	-0.00051251595	0.017406605	0.0078270165	-0.67398757	3.2861853	9.215048	Sitting_Scroll
12:20:35.202	-0.7326481	3.1580484	8.873182	-0.00051251595	0.017406605	0.0078270165	-0.67398757	3.2861853	9.215048	Sitting_Scroll
12:20:35.224	-0.7326481	3.1580484	8.873182	-0.00051251595	0.017406605	0.0078270165	-0.67398757	3.2861853	9.215048	Sitting_Scroll
12:20:35.245	-0.7326481	3.1580484	8.873182	-0.00051251595	0.017406605	0.0078270165	-0.67398757	3.2861853	9.215048	Sitting_Scroll
12:20:35.266	-0.7326481	3.1580484	8.873182	-0.00051251595	0.017406605	0.0078270165	-0.67398757	3.2861853	9.215048	Sitting_Scroll
12:20:35.287	-0.7326481	3.1580484	8.873182	-0.00051251595	0.017406605	0.0078270165	-0.67398757	3.2861853	9.215048	Sitting_Scroll
12:20:35.308	-0.7326481	3.1580484	8.873182	-0.00051251595	0.017406605	0.0078270165	-0.67398757	3.2861853	9.215048	Sitting_Scroll
12:20:35.330	-0.6201172	3.1843855	8.873182	-0.005399438	-0.0064171394	0.006605286	-0.68010235	3.285577	9.214815	Sitting_Scroll
12:20:35.351	-0.6201172	3.1843855	8.873182	-0.005399438	-0.0064171394	0.006605286	-0.68010235	3.285577	9.214815	Sitting_Scroll
12:20:35.372	-0.6201172	3.1843855	8.873182	-0.005399438	-0.0064171394	0.006605286	-0.68010235	3.285577	9.214815	Sitting_Scroll
12:20:35.394	-0.6201172	3.1843855	8.873182	-0.005399438	-0.0064171394	0.006605286	-0.68010235	3.285577	9.214815	Sitting_Scroll
12:20:35.415	-0.6201172	3.1843855	8.873182	-0.005399438	-0.0064171394	0.006605286	-0.68010235	3.285577	9.214815	Sitting_Scroll
12:20:35.436	-0.6201172	3.1843855	8.873182	-0.005399438	-0.0064171394	0.006605286	-0.68010235	3.285577	9.214815	Sitting_Scroll
12:20:35.458	-0.6201172	3.1843855	8.873182	-0.005399438	-0.0064171394	0.006605286	-0.68010235	3.285577	9.214815	Sitting_Scroll
12:20:35.481	-0.6201172	3.1843855	8.873182	-0.005399438	-0.0064171394	0.006605286	-0.68010235	3.285577	9.214815	Sitting_Scroll
12:20:35.515	-0.65842557	3.2011454	8.873182	-0.005399438	0.0192392	0.0053835553	-0.6754519	3.277855	9.217907	Sitting_Scroll
12:20:35.548	-0.65842557	3.2011454	8.873182	-0.005399438	0.0192392	0.0053835553	-0.6754519	3.277855	9.217907	Sitting_Scroll
12:20:35.584	-0.65842557	3.2011454	8.873182	-0.005399438	0.0192392	0.0053835553	-0.6754519	3.277855	9.217907	Sitting_Scroll
12:20:35.618	-0.65842557	3.2011454	8.873182	-0.005399438	0.0192392	0.0053835553	-0.6754519	3.277855	9.217907	Sitting_Scroll
12:20:35.651	-0.65842557	3.2011454	8.873182	-0.005399438	0.0192392	0.0053835553	-0.6754519	3.277855	9.217907	Sitting_Scroll
12:20:35.684	-0.65842557	3.2011454	8.873182	-0.005399438	0.0192392	0.0053835553	-0.6754519	3.277855	9.217907	Sitting_Scroll
12:20:35.718	-0.600963	3.1484714	8.897125	0.025143825	0.011297952	-0.0019468275	-0.685883	3.274103	9.21847	Sitting_Scroll
12:20:35.741	-0.600963	3.1484714	8.897125	0.025143825	0.011297952	-0.0019468275	-0.685883	3.274103	9.21847	Sitting_Scroll
12:20:35.763	-0.600963	3.1484714	8.897125	0.025143825	0.011297952	-0.0019468275	-0.685883	3.274103	9.21847	Sitting_Scroll
12:20:35.786	-0.600963	3.1484714	8.897125	0.025143825	0.011297952	-0.0019468275	-0.685883	3.274103	9.21847	Sitting_Scroll
12:20:35.807	-0.600963	3.1484714	8.897125	0.025143825	0.011297952	-0.0019468275	-0.685883	3.274103	9.21847	Sitting_Scroll
12:20:35.827	-0.600963	3.1484714	8.897125	0.025143825	0.011297952	-0.0019468275	-0.685883	3.274103	9.21847	Sitting_Scroll
12:20:35.847	-0.600963	3.1484714	8.897125	0.025143825	0.011297952	-0.0019468275	-0.685883	3.274103	9.21847	Sitting_Scroll
12:20:35.868	-0.7134939	3.1412885	8.772623	0.009872193	0.06016717	-0.0001142318	-0.7313908	3.263986	9.218559	Sitting_Scroll
12:20:35.890	-0.7134939	3.1412885	8.772623	0.009872193	0.06016717	-0.0001142318	-0.7313908	3.263986	9.218559	Sitting_Scroll
12:20:35.911	-0.7134939	3.1412885	8.772623	0.009872193	0.06016717	-0.0001142318	-0.7313908	3.263986	9.218559	Sitting_Scroll
12:20:35.932	-0.7134939	3.1412885	8.772623	0.009872193	0.06016717	-0.0001142318	-0.7313908	3.263986	9.218559	Sitting_Scroll
12:20:35.954	-0.7134939	3.1412885	8.772623	0.009872193	0.06016717	-0.0001142318	-0.7313908	3.263986	9.218559	Sitting_Scroll
12:20:35.975	-0.7134939	3.1412885	8.772623	0.009872193	0.06016717	-0.0001142318	-0.7313908	3.263986	9.218559	Sitting_Scroll
12:20:35.997	-0.7134939	3.1412885	8.772623	0.009872193	0.06016717	-0.0001142318	-0.7313908	3.263986	9.218559	Sitting_Scroll
12:20:36.018	-0.7134939	3.1412885	8.772623	0.009872193	0.06016717	-0.0001142318	-0.7313908	3.263986	9.218559	Sitting_Scroll
12:20:36.041	-0.7134939	3.1412885	8.772623	0.009872193	0.06016717	-0.0001142318	-0.7313908	3.263986	9.218559	Sitting_Scroll
12:20:36.062	-0.70631105	3.1484714	8.959376	-0.0011233811	0.01679574	0.008437881	-0.7483915	3.2820644	9.210773	Sitting_Scroll
12:20:36.087	-0.70631105	3.1484714	8.959376	-0.0011233811	0.01679574	0.008437881	-0.7483915	3.2820644	9.210773	Sitting_Scroll
12:20:36.108	-0.70631105	3.1484714	8.959376	-0.0011233811	0.01679574	0.008437881	-0.7483915	3.2820644	9.210773	Sitting_Scroll
12:20:36.129	-0.70631105	3.1484714	8.959376	-0.0011233811	0.01679574	0.008437881	-0.7483915	3.2820644	9.210773	Sitting_Scroll
12:20:36.153	-0.70631105	3.1484714	8.959376	-0.0011233811	0.01679574	0.008437881	-0.7483915	3.2820644	9.210773	Sitting_Scroll
12:20:36.174	-0.70631105	3.1484714	8.959376	-0.0011233811	0.01679574	0.008437881	-0.7483915	3.2820644	9.210773	Sitting_Scroll
12:20:36.196	-0.70631105	3.1484714	8.959376	-0.0011233811	0.01679574	0.008437881	-0.7483915	3.2820644	9.210773	Sitting_Scroll
12:20:36.219	-0.70631105	3.1484714	8.959376	-0.0011233811	0.01679574	0.008437881	-0.7483915	3.2820644	9.210773	Sitting_Scroll
12:20:36.241	-0.7853221	3.1245286	8.839663	-0.0017342464	0.008243627	0.0053835553	-0.76155084	3.2889493	9.207238	Sitting_Scroll
12:20:36.262	-0.7853221	3.1245286	8.839663	-0.0017342464	0.008243627	0.0053835553	-0.76155084	3.2889493	9.207238	Sitting_Scroll
12:20:36.283	-0.7853221	3.1245286	8.839663	-0.0017342464	0.008243627	0.0053835553	-0.76155084	3.2889493	9.207238	Sitting_Scroll
12:20:36.304	-0.7853221	3.1245286	8.839663	-0.0017342464	0.008243627	0.0053835553	-0.76155084	3.2889493	9.207238	Sitting_Scroll
12:20:36.325	-0.7853221	3.1245286	8.839663	-0.0017342464	0.008243627	0.0053835553	-0.76155084	3.2889493	9.207238	Sitting_Scroll
12:20:36.346	-0.7853221	3.1245286	8.839663	-0.0017342464	0.008243627	0.0053835553	-0.76155084	3.2889493	9.207238	Sitting_Scroll
12:20:36.371	-0.7853221	3.1245286	8.839663	-0.0017342464	0.008243627	0.0053835553	-0.76155084	3.2889493	9.207238	Sitting_Scroll
12:20:36.393	-0.7853221	3.1245286	8.839663	-0.0017342464	0.008243627	0.0053835553	-0.76155084	3.2889493	9.207238	Sitting_Scroll
12:20:36.414	-0.9888355	3.294522	8.818114	0.1522038	0.06505409	-0.009277211	-0.8037073	3.34395	9.183813	Sitting_Scroll
12:20:36.437	-0.9888355	3.294522	8.818114	0.1522038	0.06505409	-0.009277211	-0.8037073	3.34395	9.183813	Sitting_Scroll
12:20:36.469	-0.9888355	3.294522	8.818114	0.1522038	0.06505409	-0.009277211	-0.8037073	3.34395	9.183813	Sitting_Scroll
12:20:36.502	-0.9888355	3.294522	8.818114	0.1522038	0.06505409	-0.009277211	-0.8037073	3.34395	9.183813	Sitting_Scroll
12:20:36.536	-0.9888355	3.294522	8.818114	0.1522038	0.06505409	-0.009277211	-0.8037073	3.34395	9.183813	Sitting_Scroll
12:20:36.569	-0.9888355	3.294522	8.818114	0.1522038	0.06505409	-0.009277211	-0.8037073	3.34395	9.183813	Sitting_Scroll
12:20:36.603	-0.600963	3.2921278	9.225141	-0.17277652	-0.03329521	0.03226163	-0.7472207	3.4136648	9.1629095	Sitting_Scroll
12:20:36.624	-0.600963	3.2921278	9.225141	-0.17277652	-0.03329521	0.03226163	-0.7472207	3.4136648	9.1629095	Sitting_Scroll
12:20:36.645	-0.600963	3.2921278	9.225141	-0.17277652	-0.03329521	0.03226163	-0.7472207	3.4136648	9.1629095	Sitting_Scroll
12:20:36.666	-0.600963	3.2921278	9.225141	-0.17277652	-0.03329521	0.03226163	-0.7472207	3.4136648	9.1629095	Sitting_Scroll
12:20:36.687	-0.600963	3.2921278	9.225141	-0.17277652	-0.03329521	0.03226163	-0.7472207	3.4136648	9.1629095	Sitting_Scroll
12:20:36.708	-0.600963	3.2921278	9.225141	-0.17277652	-0.03329521	0.03226163	-0.7472207	3.4136648	9.1629095	Sitting_Scroll
12:20:36.729	-0.600963	3.2921278	9.225141	-0.17277652	-0.03329521	0.03226163	-0.7472207	3.4136648	9.1629095	Sitting_Scroll
12:20:36.750	-0.600963	3.2921278	9.225141	-0.17277652	-0.03329521	0.03226163	-0.7472207	3.4136648	9.1629095	Sitting_Scroll
12:20:36.771	-0.7901107	3.3208592	8.820508	0.014148249	0.040008616	-0.0007250971	-0.78870606	3.4023185	9.163653	Sitting_Scroll
12:20:36.792	-0.7901107	3.3208592	8.820508	0.014148249	0.040008616	-0.0007250971	-0.78870606	3.4023185	9.163653	Sitting_Scroll
12:20:36.813	-0.7901107	3.3208592	8.820508	0.014148249	0.040008616	-0.0007250971	-0.78870606	3.4023185	9.163653	Sitting_Scroll
12:20:36.833	-0.7901107	3.3208592	8.820508	0.014148249	0.040008616	-0.0007250971	-0.78870606	3.4023185	9.163653	Sitting_Scroll
12:20:36.854	-0.7901107	3.3208592	8.820508	0.014148249	0.040008616	-0.0007250971	-0.78870606	3.4023185	9.163653	Sitting_Scroll
12:20:36.875	-0.7901107	3.3208592	8.820508	0.014148249	0.040008616	-0.0007250971	-0.78870606	3.4023185	9.163653	Sitting_Scroll
12:20:36.896	-0.7901107	3.3208592	8.820508	0.014148249	0.040008616	-0.0007250971	-0.78870606	3.4023185	9.163653	Sitting_Scroll
12:20:36.917	-0.7901107	3.3208592	8.820508	0.014148249	0.040008616	-0.0007250971	-0.78870606	3.4023185	9.163653	Sitting_Scroll
12:20:36.938	-0.7901107	3.3208592	8.820508	0.014148249	0.040008616	-0.0007250971	-0.78870606	3.4023185	9.163653	Sitting_Scroll
12:20:36.959	-0.7350424	3.3615618	8.887548	-0.017005878	-0.025353963	0.01637913	-0.7944802	3.4084792	9.160865	Sitting_Scroll
12:20:36.980	-0.7350424	3.3615618	8.887548	-0.017005878	-0.025353963	0.01637913	-0.7944802	3.4084792	9.160865	Sitting_Scroll
12:20:37.001	-0.7350424	3.3615618	8.887548	-0.017005878	-0.025353963	0.01637913	-0.7944802	3.4084792	9.160865	Sitting_Scroll
12:20:37.022	-0.7350424	3.3615618	8.887548	-0.017005878	-0.025353963	0.01637913	-0.7944802	3.4084792	9.160865	Sitting_Scroll
12:20:37.043	-0.7350424	3.3615618	8.887548	-0.017005878	-0.025353963	0.01637913	-0.7944802	3.4084792	9.160865	Sitting_Scroll
12:20:37.064	-0.7350424	3.3615618	8.887548	-0.017005878	-0.025353963	0.01637913	-0.7944802	3.4084792	9.160865	Sitting_Scroll
12:20:37.085	-0.7350424	3.3615618	8.887548	-0.017005878	-0.025353963	0.01637913	-0.7944802	3.4084792	9.160865	Sitting_Scroll
12:20:37.106	-0.7350424	3.3615618	8.887548	-0.017005878	-0.025353963	0.01637913	-0.7944802	3.4084792	9.160865	Sitting_Scroll
12:20:37.127	-0.70870537	3.3519847	9.138947	0.05385449	-0.100490384	0.01882259	-0.7315258	3.3988373	9.169686	Sitting_Scroll
12:20:37.149	-0.70870537	3.3519847	9.138947	0.05385449	-0.100490384	0.01882259	-0.7315258	3.3988373	9.169686	Sitting_Scroll
12:20:37.170	-0.70870537	3.3519847	9.138947	0.05385449	-0.100490384	0.01882259	-0.7315258	3.3988373	9.169686	Sitting_Scroll
12:20:37.190	-0.70870537	3.3519847	9.138947	0.05385449	-0.100490384	0.01882259	-0.7315258	3.3988373	9.169686	Sitting_Scroll
12:20:37.210	-0.70870537	3.3519847	9.138947	0.05385449	-0.100490384	0.01882259	-0.7315258	3.3988373	9.169686	Sitting_Scroll
12:20:37.231	-0.70870537	3.3519847	9.138947	0.05385449	-0.100490384	0.01882259	-0.7315258	3.3988373	9.169686	Sitting_Scroll
12:20:37.252	-0.70870537	3.3519847	9.138947	0.05385449	-0.100490384	0.01882259	-0.7315258	3.3988373	9.169686	Sitting_Scroll
12:20:37.274	-0.70870537	3.3519847	9.138947	0.05385449	-0.100490384	0.01882259	-0.7315258	3.3988373	9.169686	Sitting_Scroll
12:20:37.295	-0.70870537	3.3519847	9.138947	0.05385449	-0.100490384	0.01882259	-0.7315258	3.3988373	9.169686	Sitting_Scroll
12:20:37.315	-0.6656084	3.3615618	7.599428	-0.030444914	0.31856316	-0.0007250971	-0.5805983	3.4404924	9.164949	Sitting_Scroll
12:20:37.336	-0.6656084	3.3615618	7.599428	-0.030444914	0.31856316	-0.0007250971	-0.5805983	3.4404924	9.164949	Sitting_Scroll
12:20:37.360	-0.6656084	3.3615618	7.599428	-0.030444914	0.31856316	-0.0007250971	-0.5805983	3.4404924	9.164949	Sitting_Scroll
12:20:37.380	-0.6656084	3.3615618	7.599428	-0.030444914	0.31856316	-0.0007250971	-0.5805983	3.4404924	9.164949	Sitting_Scroll
12:20:37.400	-0.6656084	3.3615618	7.599428	-0.030444914	0.31856316	-0.0007250971	-0.5805983	3.4404924	9.164949	Sitting_Scroll
12:20:37.421	-0.6656084	3.3615618	7.599428	-0.030444914	0.31856316	-0.0007250971	-0.5805983	3.4404924	9.164949	Sitting_Scroll
12:20:37.442	-0.6656084	3.3615618	7.599428	-0.030444914	0.31856316	-0.0007250971	-0.5805983	3.4404924	9.164949	Sitting_Scroll
12:20:37.463	-0.6656084	3.3615618	7.599428	-0.030444914	0.31856316	-0.0007250971	-0.5805983	3.4404924	9.164949	Sitting_Scroll
12:20:37.484	-0.6488485	3.1772027	8.767835	0.018424306	0.06016717	-0.006222884	-0.6936852	3.3219023	9.2007675	Sitting_Scroll
12:20:37.505	-0.6488485	3.1772027	8.767835	0.018424306	0.06016717	-0.006222884	-0.6936852	3.3219023	9.2007675	Sitting_Scroll
12:20:37.526	-0.6488485	3.1772027	8.767835	0.018424306	0.06016717	-0.006222884	-0.6936852	3.3219023	9.2007675	Sitting_Scroll
12:20:37.548	-0.6488485	3.1772027	8.767835	0.018424306	0.06016717	-0.006222884	-0.6936852	3.3219023	9.2007675	Sitting_Scroll
12:20:37.568	-0.6488485	3.1772027	8.767835	0.018424306	0.06016717	-0.006222884	-0.6936852	3.3219023	9.2007675	Sitting_Scroll
12:20:37.589	-0.6488485	3.1772027	8.767835	0.018424306	0.06016717	-0.006222884	-0.6936852	3.3219023	9.2007675	Sitting_Scroll
12:20:37.611	-0.6488485	3.1772027	8.767835	0.018424306	0.06016717	-0.006222884	-0.6936852	3.3219023	9.2007675	Sitting_Scroll
12:20:37.632	-0.6488485	3.1772027	8.767835	0.018424306	0.06016717	-0.006222884	-0.6936852	3.3219023	9.2007675	Sitting_Scroll
12:20:37.654	-0.6488485	3.1772027	8.767835	0.018424306	0.06016717	-0.006222884	-0.6936852	3.3219023	9.2007675	Sitting_Scroll
12:20:37.675	-0.68236834	3.2370596	8.930645	0.012315654	-0.045512516	0.009659612	-0.6669175	3.3479993	9.193284	Sitting_Scroll
12:20:37.696	-0.68236834	3.2370596	8.930645	0.012315654	-0.045512516	0.009659612	-0.6669175	3.3479993	9.193284	Sitting_Scroll
12:20:37.717	-0.68236834	3.2370596	8.930645	0.012315654	-0.045512516	0.009659612	-0.6669175	3.3479993	9.193284	Sitting_Scroll
12:20:37.739	-0.68236834	3.2370596	8.930645	0.012315654	-0.045512516	0.009659612	-0.6669175	3.3479993	9.193284	Sitting_Scroll
12:20:37.760	-0.68236834	3.2370596	8.930645	0.012315654	-0.045512516	0.009659612	-0.6669175	3.3479993	9.193284	Sitting_Scroll
12:20:37.782	-0.68236834	3.2370596	8.930645	0.012315654	-0.045512516	0.009659612	-0.6669175	3.3479993	9.193284	Sitting_Scroll
12:20:37.803	-0.68236834	3.2370596	8.930645	0.012315654	-0.045512516	0.009659612	-0.6669175	3.3479993	9.193284	Sitting_Scroll
12:20:37.824	-0.68236834	3.2370596	8.930645	0.012315654	-0.045512516	0.009659612	-0.6669175	3.3479993	9.193284	Sitting_Scroll
12:20:37.845	-0.6105401	3.241848	8.904308	-0.008453764	-0.024743097	0.012103073	-0.6307917	3.3641992	9.18992	Sitting_Scroll
12:20:37.866	-0.6105401	3.241848	8.904308	-0.008453764	-0.024743097	0.012103073	-0.6307917	3.3641992	9.18992	Sitting_Scroll
12:20:37.888	-0.6105401	3.241848	8.904308	-0.008453764	-0.024743097	0.012103073	-0.6307917	3.3641992	9.18992	Sitting_Scroll
12:20:37.909	-0.6105401	3.241848	8.904308	-0.008453764	-0.024743097	0.012103073	-0.6307917	3.3641992	9.18992	Sitting_Scroll
12:20:37.930	-0.6105401	3.241848	8.904308	-0.008453764	-0.024743097	0.012103073	-0.6307917	3.3641992	9.18992	Sitting_Scroll
12:20:37.952	-0.6105401	3.241848	8.904308	-0.008453764	-0.024743097	0.012103073	-0.6307917	3.3641992	9.18992	Sitting_Scroll
12:20:37.973	-0.6105401	3.241848	8.904308	-0.008453764	-0.024743097	0.012103073	-0.6307917	3.3641992	9.18992	Sitting_Scroll
12:20:37.994	-0.6105401	3.241848	8.904308	-0.008453764	-0.024743097	0.012103073	-0.6307917	3.3641992	9.18992	Sitting_Scroll
12:20:38.026	-0.5602603	3.1508656	8.9186735	-0.04877087	-0.010082331	0.01637913	-0.6233893	3.3229494	9.2054205	Sitting_Scroll
12:20:38.061	-0.5602603	3.1508656	8.9186735	-0.04877087	-0.010082331	0.01637913	-0.6233893	3.3229494	9.2054205	Sitting_Scroll
12:20:38.094	-0.5602603	3.1508656	8.9186735	-0.04877087	-0.010082331	0.01637913	-0.6233893	3.3229494	9.2054205	Sitting_Scroll
12:20:38.114	-0.5602603	3.1508656	8.9186735	-0.04877087	-0.010082331	0.01637913	-0.6233893	3.3229494	9.2054205	Sitting_Scroll
12:20:38.135	-0.5602603	3.1508656	8.9186735	-0.04877087	-0.010082331	0.01637913	-0.6233893	3.3229494	9.2054205	Sitting_Scroll
12:20:38.155	-0.5602603	3.1508656	8.9186735	-0.04877087	-0.010082331	0.01637913	-0.6233893	3.3229494	9.2054205	Sitting_Scroll
12:20:38.179	-0.5602603	3.1508656	8.9186735	-0.04877087	-0.010082331	0.01637913	-0.6233893	3.3229494	9.2054205	Sitting_Scroll
12:20:38.202	-0.5602603	3.1508656	8.9186735	0.030030746	0.038176026	-0.005001154	-0.6233893	3.3229494	9.2054205	Sitting_Scroll
12:20:38.223	-0.6488485	3.15326	8.760652	0.030030746	0.038176026	-0.005001154	-0.64800775	3.2879608	9.216278	Sitting_Scroll
12:20:38.245	-0.6488485	3.15326	8.760652	0.030030746	0.038176026	-0.005001154	-0.64800775	3.2879608	9.216278	Sitting_Scroll
12:20:38.267	-0.6488485	3.15326	8.760652	0.030030746	0.038176026	-0.005001154	-0.64800775	3.2879608	9.216278	Sitting_Scroll
12:20:38.288	-0.6488485	3.15326	8.760652	0.030030746	0.038176026	-0.005001154	-0.64800775	3.2879608	9.216278	Sitting_Scroll
12:20:38.309	-0.6488485	3.15326	8.760652	0.030030746	0.038176026	-0.005001154	-0.64800775	3.2879608	9.216278	Sitting_Scroll
12:20:38.330	-0.6488485	3.15326	8.760652	0.030030746	0.038176026	-0.005001154	-0.64800775	3.2879608	9.216278	Sitting_Scroll
12:20:38.351	-0.6488485	3.15326	8.760652	0.030030746	0.038176026	-0.005001154	-0.64800775	3.2879608	9.216278	Sitting_Scroll
12:20:38.373	-0.6488485	3.15326	8.760652	0.030030746	0.038176026	-0.005001154	-0.64800775	3.2879608	9.216278	Sitting_Scroll
12:20:38.395	-0.67757976	3.265791	8.516436	0.08195429	0.014352279	-0.010498942	-0.6216098	3.2835264	9.219676	Sitting_Scroll
12:20:38.416	-0.67757976	3.265791	8.516436	0.08195429	0.014352279	-0.010498942	-0.6216098	3.2835264	9.219676	Sitting_Scroll
12:20:38.437	-0.67757976	3.265791	8.516436	0.08195429	0.014352279	-0.010498942	-0.6216098	3.2835264	9.219676	Sitting_Scroll
12:20:38.459	-0.67757976	3.265791	8.516436	0.08195429	0.014352279	-0.010498942	-0.6216098	3.2835264	9.219676	Sitting_Scroll
12:20:38.481	-0.67757976	3.265791	8.516436	0.08195429	0.014352279	-0.010498942	-0.6216098	3.2835264	9.219676	Sitting_Scroll
12:20:38.502	-0.67757976	3.265791	8.516436	0.08195429	0.014352279	-0.010498942	-0.6216098	3.2835264	9.219676	Sitting_Scroll
12:20:38.523	-0.67757976	3.265791	8.516436	0.08195429	0.014352279	-0.010498942	-0.6216098	3.2835264	9.219676	Sitting_Scroll
12:20:38.544	-0.67757976	3.265791	8.516436	0.08195429	0.014352279	-0.010498942	-0.6216098	3.2835264	9.219676	Sitting_Scroll
12:20:38.565	-0.59378016	3.162837	9.002473	-0.015173282	0.01679574	0.0072161513	-0.6088581	3.2969527	9.2157345	Sitting_Scroll
12:20:38.587	-0.59378016	3.162837	9.002473	-0.015173282	0.01679574	0.0072161513	-0.6088581	3.2969527	9.2157345	Sitting_Scroll
12:20:38.608	-0.59378016	3.162837	9.002473	-0.015173282	0.01679574	0.0072161513	-0.6088581	3.2969527	9.2157345	Sitting_Scroll
12:20:38.629	-0.59378016	3.162837	9.002473	-0.015173282	0.01679574	0.0072161513	-0.6088581	3.2969527	9.2157345	Sitting_Scroll
12:20:38.650	-0.59378016	3.162837	9.002473	-0.015173282	0.01679574	0.0072161513	-0.6088581	3.2969527	9.2157345	Sitting_Scroll
12:20:38.672	-0.59378016	3.162837	9.002473	-0.015173282	0.01679574	0.0072161513	-0.6088581	3.2969527	9.2157345	Sitting_Scroll
12:20:38.693	-0.59378016	3.162837	9.002473	-0.015173282	0.01679574	0.0072161513	-0.6088581	3.2969527	9.2157345	Sitting_Scroll
12:20:38.714	-0.59378016	3.162837	9.002473	-0.015173282	0.01679574	0.0072161513	-0.6088581	3.2969527	9.2157345	Sitting_Scroll
12:20:38.736	-0.59378016	3.162837	9.002473	-0.015173282	0.01679574	0.0072161513	-0.6088581	3.2969527	9.2157345	Sitting_Scroll
12:20:38.757	-0.6081458	3.2107224	8.688824	0.015369981	0.016184876	0.0017183638	-0.6102458	3.2968109	9.215693	Sitting_Scroll
12:20:38.780	-0.6081458	3.2107224	8.688824	0.015369981	0.016184876	0.0017183638	-0.6102458	3.2968109	9.215693	Sitting_Scroll
12:20:38.813	-0.6081458	3.2107224	8.688824	0.015369981	0.016184876	0.0017183638	-0.6102458	3.2968109	9.215693	Sitting_Scroll
12:20:38.847	-0.6081458	3.2107224	8.688824	0.015369981	0.016184876	0.0017183638	-0.6102458	3.2968109	9.215693	Sitting_Scroll
12:20:38.882	-0.6081458	3.2107224	8.688824	0.015369981	0.016184876	0.0017183638	-0.6102458	3.2968109	9.215693	Sitting_Scroll
12:20:38.916	-0.6081458	3.2107224	8.688824	0.015369981	0.016184876	0.0017183638	-0.6102458	3.2968109	9.215693	Sitting_Scroll
12:20:38.950	-0.57462597	3.162837	8.849239	-0.0066211685	0.0033567045	0.0029400946	-0.6113634	3.2949836	9.216273	Sitting_Scroll
12:20:38.983	-0.57462597	3.162837	8.849239	-0.0066211685	0.0033567045	0.0029400946	-0.6113634	3.2949836	9.216273	Sitting_Scroll
12:20:39.016	-0.57462597	3.162837	8.849239	-0.0066211685	0.0033567045	0.0029400946	-0.6113634	3.2949836	9.216273	Sitting_Scroll
12:20:39.050	-0.57462597	3.162837	8.849239	-0.0066211685	0.0033567045	0.0029400946	-0.6113634	3.2949836	9.216273	Sitting_Scroll
12:20:39.073	-0.57462597	3.162837	8.849239	-0.0066211685	0.0033567045	0.0029400946	-0.6113634	3.2949836	9.216273	Sitting_Scroll
12:20:39.097	-0.57462597	3.162837	8.849239	-0.0066211685	0.0033567045	0.0029400946	-0.6113634	3.2949836	9.216273	Sitting_Scroll
12:20:39.119	-0.5650489	3.2274826	8.834874	-0.0011233811	-0.0051954086	0.00049663347	-0.5969618	3.3189235	9.208624	Sitting_Scroll
12:20:39.142	-0.5650489	3.2274826	8.834874	-0.0011233811	-0.0051954086	0.00049663347	-0.5969618	3.3189235	9.208624	Sitting_Scroll
12:20:39.165	-0.5650489	3.2274826	8.834874	-0.0011233811	-0.0051954086	0.00049663347	-0.5969618	3.3189235	9.208624	Sitting_Scroll
12:20:39.188	-0.5650489	3.2274826	8.834874	-0.0011233811	-0.0051954086	0.00049663347	-0.5969618	3.3189235	9.208624	Sitting_Scroll
12:20:39.211	-0.5650489	3.2274826	8.834874	-0.0011233811	-0.0051954086	0.00049663347	-0.5969618	3.3189235	9.208624	Sitting_Scroll
12:20:39.234	-0.5650489	3.2274826	8.834874	-0.0011233811	-0.0051954086	0.00049663347	-0.5969618	3.3189235	9.208624	Sitting_Scroll
12:20:39.257	-0.5650489	3.2274826	8.834874	-0.0011233811	-0.0051954086	0.00049663347	-0.5969618	3.3189235	9.208624	Sitting_Scroll
12:20:39.280	-0.5650489	3.2274826	8.834874	-0.0011233811	-0.0051954086	0.00049663347	-0.5969618	3.3189235	9.208624	Sitting_Scroll
12:20:39.303	-0.5889916	3.2035396	9.021627	-0.015784148	0.022293527	0.0072161513	-0.61113936	3.305586	9.212491	Sitting_Scroll
12:20:39.326	-0.5889916	3.2035396	9.021627	-0.015784148	0.022293527	0.0072161513	-0.61113936	3.305586	9.212491	Sitting_Scroll
12:20:39.349	-0.5889916	3.2035396	9.021627	-0.015784148	0.022293527	0.0072161513	-0.61113936	3.305586	9.212491	Sitting_Scroll
12:20:39.372	-0.5889916	3.2035396	9.021627	-0.015784148	0.022293527	0.0072161513	-0.61113936	3.305586	9.212491	Sitting_Scroll
12:20:39.399	-0.5889916	3.2035396	9.021627	-0.015784148	0.022293527	0.0072161513	-0.61113936	3.305586	9.212491	Sitting_Scroll
12:20:39.420	-0.5889916	3.2035396	9.021627	-0.015784148	0.022293527	0.0072161513	-0.61113936	3.305586	9.212491	Sitting_Scroll
12:20:39.441	-0.5889916	3.2035396	9.021627	-0.015784148	0.022293527	0.0072161513	-0.61113936	3.305586	9.212491	Sitting_Scroll
12:20:39.462	-0.5889916	3.2035396	9.021627	-0.0041777072	-0.0070280046	0.0023292291	-0.61113936	3.305586	9.212491	Sitting_Scroll
12:20:39.483	-0.5123748	3.2466366	9.270632	-0.0041777072	-0.0070280046	0.0023292291	-0.64987123	3.3138783	9.20686	Sitting_Scroll
12:20:39.503	-0.5123748	3.2466366	9.270632	-0.0041777072	-0.0070280046	0.0023292291	-0.64987123	3.3138783	9.20686	Sitting_Scroll
12:20:39.524	-0.5123748	3.2466366	9.270632	-0.0041777072	-0.0070280046	0.0023292291	-0.64987123	3.3138783	9.20686	Sitting_Scroll
12:20:39.545	-0.5123748	3.2466366	9.270632	-0.0041777072	-0.0070280046	0.0023292291	-0.64987123	3.3138783	9.20686	Sitting_Scroll
12:20:39.568	-0.5123748	3.2466366	9.270632	-0.0041777072	-0.0070280046	0.0023292291	-0.64987123	3.3138783	9.20686	Sitting_Scroll
12:20:39.589	-0.5123748	3.2466366	9.270632	-0.0041777072	-0.0070280046	0.0023292291	-0.64987123	3.3138783	9.20686	Sitting_Scroll
12:20:39.610	-0.5123748	3.2466366	9.270632	-0.0041777072	-0.0070280046	0.0023292291	-0.64987123	3.3138783	9.20686	Sitting_Scroll
12:20:39.631	-0.5123748	3.2466366	9.270632	-0.0041777072	-0.0070280046	0.0023292291	-0.64987123	3.3138783	9.20686	Sitting_Scroll
12:20:39.656	-0.8044763	3.232271	8.937828	0.0031526757	0.016184876	0.010270477	-0.6799017	3.3280706	9.199568	Sitting_Scroll
12:20:39.677	-0.8044763	3.232271	8.937828	0.0031526757	0.016184876	0.010270477	-0.6799017	3.3280706	9.199568	Sitting_Scroll
12:20:39.698	-0.8044763	3.232271	8.937828	0.0031526757	0.016184876	0.010270477	-0.6799017	3.3280706	9.199568	Sitting_Scroll
12:20:39.719	-0.8044763	3.232271	8.937828	0.0031526757	0.016184876	0.010270477	-0.6799017	3.3280706	9.199568	Sitting_Scroll
12:20:39.740	-0.8044763	3.232271	8.937828	0.0031526757	0.016184876	0.010270477	-0.6799017	3.3280706	9.199568	Sitting_Scroll
12:20:39.761	-0.8044763	3.232271	8.937828	0.0031526757	0.016184876	0.010270477	-0.6799017	3.3280706	9.199568	Sitting_Scroll
12:20:39.785	-0.8044763	3.232271	8.937828	0.0031526757	0.016184876	0.010270477	-0.6799017	3.3280706	9.199568	Sitting_Scroll
12:20:39.807	-0.8044763	3.232271	8.937828	0.0031526757	0.016184876	0.010270477	-0.6799017	3.3280706	9.199568	Sitting_Scroll
12:20:39.828	-0.600963	3.1867797	8.89952	-0.008453764	-0.049177706	0.0035509595	-0.6812981	3.334445	9.197156	Sitting_Scroll
12:20:39.850	-0.600963	3.1867797	8.89952	-0.008453764	-0.049177706	0.0035509595	-0.6812981	3.334445	9.197156	Sitting_Scroll
12:20:39.872	-0.600963	3.1867797	8.89952	-0.008453764	-0.049177706	0.0035509595	-0.6812981	3.334445	9.197156	Sitting_Scroll
12:20:39.893	-0.600963	3.1867797	8.89952	-0.008453764	-0.049177706	0.0035509595	-0.6812981	3.334445	9.197156	Sitting_Scroll
12:20:39.914	-0.600963	3.1867797	8.89952	-0.008453764	-0.049177706	0.0035509595	-0.6812981	3.334445	9.197156	Sitting_Scroll
12:20:39.936	-0.600963	3.1867797	8.89952	-0.008453764	-0.049177706	0.0035509595	-0.6812981	3.334445	9.197156	Sitting_Scroll
12:20:39.957	-0.600963	3.1867797	8.89952	-0.008453764	-0.049177706	0.0035509595	-0.6812981	3.334445	9.197156	Sitting_Scroll
12:20:39.978	-0.600963	3.1867797	8.89952	-0.008453764	-0.049177706	0.0035509595	-0.6812981	3.334445	9.197156	Sitting_Scroll
12:20:39.999	-0.600963	3.1867797	8.89952	-0.008453764	-0.049177706	0.0035509595	-0.6812981	3.334445	9.197156	Sitting_Scroll
12:20:40.020	-0.8092649	3.15326	8.887548	0.0007092146	0.16095993	0.0017183638	-0.7752796	3.3085437	9.199067	Sitting_Scroll
12:20:40.041	-0.8092649	3.15326	8.887548	0.0007092146	0.16095993	0.0017183638	-0.7752796	3.3085437	9.199067	Sitting_Scroll
12:20:40.062	-0.8092649	3.15326	8.887548	0.0007092146	0.16095993	0.0017183638	-0.7752796	3.3085437	9.199067	Sitting_Scroll
12:20:40.083	-0.8092649	3.15326	8.887548	0.0007092146	0.16095993	0.0017183638	-0.7752796	3.3085437	9.199067	Sitting_Scroll
12:20:40.103	-0.8092649	3.15326	8.887548	0.0007092146	0.16095993	0.0017183638	-0.7752796	3.3085437	9.199067	Sitting_Scroll
12:20:40.124	-0.8092649	3.15326	8.887548	0.0007092146	0.16095993	0.0017183638	-0.7752796	3.3085437	9.199067	Sitting_Scroll
12:20:40.144	-0.8092649	3.15326	8.887548	0.0007092146	0.16095993	0.0017183638	-0.7752796	3.3085437	9.199067	Sitting_Scroll
12:20:40.164	-0.8092649	3.15326	8.887548	0.0007092146	0.16095993	0.0017183638	-0.7752796	3.3085437	9.199067	Sitting_Scroll
12:20:40.189	-0.88588166	3.2107224	8.621783	0.08806294	0.009465357	-0.02210538	-0.8670633	3.2960727	9.195351	Sitting_Scroll
12:20:40.212	-0.88588166	3.2107224	8.621783	0.08806294	0.009465357	-0.02210538	-0.8670633	3.2960727	9.195351	Sitting_Scroll
12:20:40.233	-0.88588166	3.2107224	8.621783	0.08806294	0.009465357	-0.02210538	-0.8670633	3.2960727	9.195351	Sitting_Scroll
12:20:40.270	-0.88588166	3.2107224	8.621783	0.08806294	0.009465357	-0.02210538	-0.8670633	3.2960727	9.195351	Sitting_Scroll
12:20:40.303	-0.88588166	3.2107224	8.621783	0.08806294	0.009465357	-0.02210538	-0.8670633	3.2960727	9.195351	Sitting_Scroll
12:20:40.338	-0.88588166	3.2107224	8.621783	0.08806294	0.009465357	-0.02210538	-0.8670633	3.2960727	9.195351	Sitting_Scroll
12:20:40.370	-0.85954463	2.9689007	8.48531	-0.08847711	-0.03634954	0.0059944205	-0.8288146	3.297043	9.198529	Sitting_Scroll
12:20:40.404	-0.85954463	2.9689007	8.48531	-0.08847711	-0.03634954	0.0059944205	-0.8288146	3.297043	9.198529	Sitting_Scroll
12:20:40.425	-0.85954463	2.9689007	8.48531	-0.08847711	-0.03634954	0.0059944205	-0.8288146	3.297043	9.198529	Sitting_Scroll
12:20:40.445	-0.85954463	2.9689007	8.48531	-0.08847711	-0.03634954	0.0059944205	-0.8288146	3.297043	9.198529	Sitting_Scroll
12:20:40.466	-0.85954463	2.9689007	8.48531	-0.08847711	-0.03634954	0.0059944205	-0.8288146	3.297043	9.198529	Sitting_Scroll
12:20:40.487	-0.85954463	2.9689007	8.48531	-0.08847711	-0.03634954	0.0059944205	-0.8288146	3.297043	9.198529	Sitting_Scroll
12:20:40.520	-0.85954463	2.9689007	8.48531	-0.08847711	-0.03634954	0.0059944205	-0.8288146	3.297043	9.198529	Sitting_Scroll
12:20:40.553	-0.75659084	3.11974	8.868394	-0.0023451117	0.013130548	-0.0019468275	-0.80012053	3.169549	9.245764	Sitting_Scroll
12:20:40.587	-0.75659084	3.11974	8.868394	-0.0023451117	0.013130548	-0.0019468275	-0.80012053	3.169549	9.245764	Sitting_Scroll
12:20:40.608	-0.75659084	3.11974	8.868394	-0.0023451117	0.013130548	-0.0019468275	-0.80012053	3.169549	9.245764	Sitting_Scroll
12:20:40.629	-0.75659084	3.11974	8.868394	-0.0023451117	0.013130548	-0.0019468275	-0.80012053	3.169549	9.245764	Sitting_Scroll
12:20:40.650	-0.75659084	3.11974	8.868394	-0.0023451117	0.013130548	-0.0019468275	-0.80012053	3.169549	9.245764	Sitting_Scroll
12:20:40.672	-0.75659084	3.11974	8.868394	-0.0023451117	0.013130548	-0.0019468275	-0.80012053	3.169549	9.245764	Sitting_Scroll
12:20:40.693	-0.75659084	3.11974	8.868394	-0.0023451117	0.013130548	-0.0019468275	-0.80012053	3.169549	9.245764	Sitting_Scroll
12:20:40.714	-0.75659084	3.11974	8.868394	-0.0023451117	0.013130548	-0.0019468275	-0.80012053	3.169549	9.245764	Sitting_Scroll
12:20:40.735	-0.9505271	3.1029801	8.810931	0.058741413	0.010076222	-0.0025576928	-0.84649307	3.1346421	9.253531	Sitting_Scroll
12:20:40.756	-0.9505271	3.1029801	8.810931	0.058741413	0.010076222	-0.0025576928	-0.84649307	3.1346421	9.253531	Sitting_Scroll
12:20:40.777	-0.9505271	3.1029801	8.810931	0.058741413	0.010076222	-0.0025576928	-0.84649307	3.1346421	9.253531	Sitting_Scroll
12:20:40.797	-0.9505271	3.1029801	8.810931	0.058741413	0.010076222	-0.0025576928	-0.84649307	3.1346421	9.253531	Sitting_Scroll
12:20:40.818	-0.9505271	3.1029801	8.810931	0.058741413	0.010076222	-0.0025576928	-0.84649307	3.1346421	9.253531	Sitting_Scroll
12:20:40.839	-0.9505271	3.1029801	8.810931	0.058741413	0.010076222	-0.0025576928	-0.84649307	3.1346421	9.253531	Sitting_Scroll
12:20:40.860	-0.9505271	3.1029801	8.810931	0.058741413	0.010076222	-0.0025576928	-0.84649307	3.1346421	9.253531	Sitting_Scroll
12:20:40.881	-0.9505271	3.1029801	8.810931	0.058741413	0.010076222	-0.0025576928	-0.84649307	3.1346421	9.253531	Sitting_Scroll
12:20:40.902	-0.9505271	3.1029801	8.810931	0.10028025	0.03267824	-0.015996728	-0.8064903	3.2183192	9.228345	Sitting_Scroll
12:20:40.923	-0.77574503	3.0790374	8.956982	0.10028025	0.03267824	-0.015996728	-0.8064903	3.2183192	9.228345	Sitting_Scroll
12:20:40.944	-0.77574503	3.0790374	8.956982	0.10028025	0.03267824	-0.015996728	-0.8064903	3.2183192	9.228345	Sitting_Scroll
12:20:40.965	-0.77574503	3.0790374	8.956982	0.10028025	0.03267824	-0.015996728	-0.8064903	3.2183192	9.228345	Sitting_Scroll
12:20:40.986	-0.77574503	3.0790374	8.956982	0.10028025	0.03267824	-0.015996728	-0.8064903	3.2183192	9.228345	Sitting_Scroll
12:20:41.008	-0.77574503	3.0790374	8.956982	0.10028025	0.03267824	-0.015996728	-0.8064903	3.2183192	9.228345	Sitting_Scroll
12:20:41.030	-0.77574503	3.0790374	8.956982	0.10028025	0.03267824	-0.015996728	-0.8064903	3.2183192	9.228345	Sitting_Scroll
12:20:41.052	-0.77574503	3.0790374	8.956982	0.10028025	0.03267824	-0.015996728	-0.8064903	3.2183192	9.228345	Sitting_Scroll
12:20:41.075	-0.77574503	3.0790374	8.956982	0.10028025	0.03267824	-0.015996728	-0.8064903	3.2183192	9.228345	Sitting_Scroll
12:20:41.096	-0.74222517	3.1772027	8.786988	0.05629795	-0.013747523	0.0041618245	-0.8163527	3.3017228	9.197966	Sitting_Scroll
12:20:41.117	-0.74222517	3.1772027	8.786988	0.05629795	-0.013747523	0.0041618245	-0.8163527	3.3017228	9.197966	Sitting_Scroll
12:20:41.142	-0.74222517	3.1772027	8.786988	0.05629795	-0.013747523	0.0041618245	-0.8163527	3.3017228	9.197966	Sitting_Scroll
12:20:41.164	-0.74222517	3.1772027	8.786988	0.05629795	-0.013747523	0.0041618245	-0.8163527	3.3017228	9.197966	Sitting_Scroll
12:20:41.185	-0.74222517	3.1772027	8.786988	0.05629795	-0.013747523	0.0041618245	-0.8163527	3.3017228	9.197966	Sitting_Scroll
12:20:41.208	-0.74222517	3.1772027	8.786988	0.05629795	-0.013747523	0.0041618245	-0.8163527	3.3017228	9.197966	Sitting_Scroll
12:20:41.230	-0.74222517	3.1772027	8.786988	0.05629795	-0.013747523	0.0041618245	-0.8163527	3.3017228	9.197966	Sitting_Scroll
12:20:41.251	-0.74222517	3.1772027	8.786988	0.05629795	-0.013747523	0.0041618245	-0.8163527	3.3017228	9.197966	Sitting_Scroll
12:20:41.275	-0.7781393	3.2346652	8.942616	-0.00906463	-0.030240884	0.016989997	-0.80658406	3.3132663	9.1946745	Sitting_Scroll
12:20:41.297	-0.7781393	3.2346652	8.942616	-0.00906463	-0.030240884	0.016989997	-0.80658406	3.3132663	9.1946745	Sitting_Scroll
12:20:41.318	-0.7781393	3.2346652	8.942616	-0.00906463	-0.030240884	0.016989997	-0.80658406	3.3132663	9.1946745	Sitting_Scroll
12:20:41.340	-0.7781393	3.2346652	8.942616	-0.00906463	-0.030240884	0.016989997	-0.80658406	3.3132663	9.1946745	Sitting_Scroll
12:20:41.361	-0.7781393	3.2346652	8.942616	-0.00906463	-0.030240884	0.016989997	-0.80658406	3.3132663	9.1946745	Sitting_Scroll
12:20:41.383	-0.7781393	3.2346652	8.942616	-0.00906463	-0.030240884	0.016989997	-0.80658406	3.3132663	9.1946745	Sitting_Scroll
12:20:41.404	-0.7781393	3.2346652	8.942616	-0.00906463	-0.030240884	0.016989997	-0.80658406	3.3132663	9.1946745	Sitting_Scroll
12:20:41.426	-0.7781393	3.2346652	8.942616	-0.00906463	-0.030240884	0.016989997	-0.80658406	3.3132663	9.1946745	Sitting_Scroll
12:20:41.447	-0.7829279	3.1748085	8.6984005	0.022700364	-0.010693196	-0.0001142318	-0.78973097	3.315237	9.195429	Sitting_Scroll
12:20:41.469	-0.7829279	3.1748085	8.6984005	0.022700364	-0.010693196	-0.0001142318	-0.78973097	3.315237	9.195429	Sitting_Scroll
12:20:41.490	-0.7829279	3.1748085	8.6984005	0.022700364	-0.010693196	-0.0001142318	-0.78973097	3.315237	9.195429	Sitting_Scroll
12:20:41.511	-0.7829279	3.1748085	8.6984005	0.022700364	-0.010693196	-0.0001142318	-0.78973097	3.315237	9.195429	Sitting_Scroll
12:20:41.533	-0.7829279	3.1748085	8.6984005	0.022700364	-0.010693196	-0.0001142318	-0.78973097	3.315237	9.195429	Sitting_Scroll
12:20:41.555	-0.7829279	3.1748085	8.6984005	0.022700364	-0.010693196	-0.0001142318	-0.78973097	3.315237	9.195429	Sitting_Scroll
12:20:41.576	-0.7829279	3.1748085	8.6984005	0.022700364	-0.010693196	-0.0001142318	-0.78973097	3.315237	9.195429	Sitting_Scroll
12:20:41.598	-0.7829279	3.1748085	8.6984005	0.022700364	-0.010693196	-0.0001142318	-0.78973097	3.315237	9.195429	Sitting_Scroll
12:20:41.619	-0.7829279	3.1748085	8.6984005	0.022700364	-0.010693196	-0.0001142318	-0.78973097	3.315237	9.195429	Sitting_Scroll
12:20:41.640	-0.84039044	3.2298768	8.767835	0.0074287322	-0.01924531	0.010270477	-0.80150163	3.3322935	9.188241	Sitting_Scroll
12:20:41.660	-0.84039044	3.2298768	8.767835	0.0074287322	-0.01924531	0.010270477	-0.80150163	3.3322935	9.188241	Sitting_Scroll
12:20:41.682	-0.84039044	3.2298768	8.767835	0.0074287322	-0.01924531	0.010270477	-0.80150163	3.3322935	9.188241	Sitting_Scroll
12:20:41.703	-0.84039044	3.2298768	8.767835	0.0074287322	-0.01924531	0.010270477	-0.80150163	3.3322935	9.188241	Sitting_Scroll
12:20:41.724	-0.84039044	3.2298768	8.767835	0.0074287322	-0.01924531	0.010270477	-0.80150163	3.3322935	9.188241	Sitting_Scroll
12:20:41.745	-0.84039044	3.2298768	8.767835	0.0074287322	-0.01924531	0.010270477	-0.80150163	3.3322935	9.188241	Sitting_Scroll
12:20:41.766	-0.84039044	3.2298768	8.767835	0.0074287322	-0.01924531	0.010270477	-0.80150163	3.3322935	9.188241	Sitting_Scroll
12:20:41.787	-0.84039044	3.2298768	8.767835	0.0074287322	-0.01924531	0.010270477	-0.80150163	3.3322935	9.188241	Sitting_Scroll
12:20:41.811	-0.8092649	3.2394538	8.789383	0.0025418103	0.002134974	0.008437881	-0.77963555	3.3384225	9.187898	Sitting_Scroll
12:20:41.832	-0.8092649	3.2394538	8.789383	0.0025418103	0.002134974	0.008437881	-0.77963555	3.3384225	9.187898	Sitting_Scroll
12:20:41.853	-0.8092649	3.2394538	8.789383	0.0025418103	0.002134974	0.008437881	-0.77963555	3.3384225	9.187898	Sitting_Scroll
12:20:41.874	-0.8092649	3.2394538	8.789383	0.0025418103	0.002134974	0.008437881	-0.77963555	3.3384225	9.187898	Sitting_Scroll
12:20:41.896	-0.8092649	3.2394538	8.789383	0.0025418103	0.002134974	0.008437881	-0.77963555	3.3384225	9.187898	Sitting_Scroll
12:20:41.918	-0.8092649	3.2394538	8.789383	0.0025418103	0.002134974	0.008437881	-0.77963555	3.3384225	9.187898	Sitting_Scroll
12:20:41.939	-0.8092649	3.2394538	8.789383	0.0025418103	0.002134974	0.008437881	-0.77963555	3.3384225	9.187898	Sitting_Scroll
12:20:41.962	-0.8092649	3.2394538	8.789383	0.0025418103	0.002134974	0.008437881	-0.77963555	3.3384225	9.187898	Sitting_Scroll
12:20:41.983	-0.7134939	3.2370596	8.942616	-0.015173282	-0.0064171394	0.0059944205	-0.7802895	3.3318443	9.190229	Sitting_Scroll
12:20:42.005	-0.7134939	3.2370596	8.942616	-0.015173282	-0.0064171394	0.0059944205	-0.7802895	3.3318443	9.190229	Sitting_Scroll
12:20:42.026	-0.7134939	3.2370596	8.942616	-0.015173282	-0.0064171394	0.0059944205	-0.7802895	3.3318443	9.190229	Sitting_Scroll
12:20:42.048	-0.7134939	3.2370596	8.942616	-0.015173282	-0.0064171394	0.0059944205	-0.7802895	3.3318443	9.190229	Sitting_Scroll
12:20:42.070	-0.7134939	3.2370596	8.942616	-0.015173282	-0.0064171394	0.0059944205	-0.7802895	3.3318443	9.190229	Sitting_Scroll
12:20:42.092	-0.7134939	3.2370596	8.942616	-0.015173282	-0.0064171394	0.0059944205	-0.7802895	3.3318443	9.190229	Sitting_Scroll
12:20:42.115	-0.7134939	3.2370596	8.942616	-0.015173282	-0.0064171394	0.0059944205	-0.7802895	3.3318443	9.190229	Sitting_Scroll
12:20:42.137	-0.7134939	3.2370596	8.942616	-0.015173282	-0.0064171394	0.0059944205	-0.7802895	3.3318443	9.190229	Sitting_Scroll
12:20:42.158	-0.7134939	3.2370596	8.942616	-0.015173282	-0.0064171394	0.0059944205	-0.7802895	3.3318443	9.190229	Sitting_Scroll
12:20:42.181	-0.6057515	3.1843855	8.959376	0.014148249	-0.047345113	0.013935669	-0.7330953	3.2901323	9.209125	Sitting_Scroll
12:20:42.203	-0.6057515	3.1843855	8.959376	0.014148249	-0.047345113	0.013935669	-0.7330953	3.2901323	9.209125	Sitting_Scroll
12:20:42.225	-0.6057515	3.1843855	8.959376	0.014148249	-0.047345113	0.013935669	-0.7330953	3.2901323	9.209125	Sitting_Scroll
12:20:42.246	-0.6057515	3.1843855	8.959376	0.014148249	-0.047345113	0.013935669	-0.7330953	3.2901323	9.209125	Sitting_Scroll
12:20:42.267	-0.6057515	3.1843855	8.959376	0.014148249	-0.047345113	0.013935669	-0.7330953	3.2901323	9.209125	Sitting_Scroll
12:20:42.288	-0.6057515	3.1843855	8.959376	0.014148249	-0.047345113	0.013935669	-0.7330953	3.2901323	9.209125	Sitting_Scroll
12:20:42.309	-0.6057515	3.1843855	8.959376	0.014148249	-0.047345113	0.013935669	-0.7330953	3.2901323	9.209125	Sitting_Scroll
12:20:42.330	-0.6057515	3.1843855	8.959376	0.014148249	-0.047345113	0.013935669	-0.7330953	3.2901323	9.209125	Sitting_Scroll
12:20:42.351	-0.8284191	3.162837	8.81572	0.024532959	0.1493535	-0.007444615	-0.71994853	3.2855887	9.211782	Sitting_Scroll
12:20:42.372	-0.8284191	3.162837	8.81572	0.024532959	0.1493535	-0.007444615	-0.71994853	3.2855887	9.211782	Sitting_Scroll
12:20:42.393	-0.8284191	3.162837	8.81572	0.024532959	0.1493535	-0.007444615	-0.71994853	3.2855887	9.211782	Sitting_Scroll
12:20:42.413	-0.8284191	3.162837	8.81572	0.024532959	0.1493535	-0.007444615	-0.71994853	3.2855887	9.211782	Sitting_Scroll
12:20:42.434	-0.8284191	3.162837	8.81572	0.024532959	0.1493535	-0.007444615	-0.71994853	3.2855887	9.211782	Sitting_Scroll
12:20:42.455	-0.8284191	3.162837	8.81572	0.024532959	0.1493535	-0.007444615	-0.71994853	3.2855887	9.211782	Sitting_Scroll
12:20:42.476	-0.8284191	3.162837	8.81572	0.024532959	0.1493535	-0.007444615	-0.71994853	3.2855887	9.211782	Sitting_Scroll
12:20:42.497	-0.8284191	3.162837	8.81572	0.024532959	0.1493535	-0.007444615	-0.71994853	3.2855887	9.211782	Sitting_Scroll
12:20:42.519	-0.8284191	3.162837	8.81572	0.024532959	0.1493535	-0.007444615	-0.71994853	3.2855887	9.211782	Sitting_Scroll
12:20:42.541	-0.7015225	3.1987512	8.8324795	-0.0029559769	-0.00091935217	0.009048747	-0.73677766	3.2890475	9.209218	Sitting_Scroll
12:20:42.564	-0.7015225	3.1987512	8.8324795	-0.0029559769	-0.00091935217	0.009048747	-0.73677766	3.2890475	9.209218	Sitting_Scroll
12:20:42.586	-0.7015225	3.1987512	8.8324795	-0.0029559769	-0.00091935217	0.009048747	-0.73677766	3.2890475	9.209218	Sitting_Scroll
12:20:42.608	-0.7015225	3.1987512	8.8324795	-0.0029559769	-0.00091935217	0.009048747	-0.73677766	3.2890475	9.209218	Sitting_Scroll
12:20:42.629	-0.7015225	3.1987512	8.8324795	-0.0029559769	-0.00091935217	0.009048747	-0.73677766	3.2890475	9.209218	Sitting_Scroll
12:20:42.650	-0.7015225	3.1987512	8.8324795	-0.0029559769	-0.00091935217	0.009048747	-0.73677766	3.2890475	9.209218	Sitting_Scroll
12:20:42.671	-0.7015225	3.1987512	8.8324795	-0.0029559769	-0.00091935217	0.009048747	-0.73677766	3.2890475	9.209218	Sitting_Scroll
12:20:42.692	-0.7015225	3.1987512	8.8324795	-0.0029559769	-0.00091935217	0.009048747	-0.73677766	3.2890475	9.209218	Sitting_Scroll
12:20:42.715	-0.7637737	3.1341057	8.724737	-0.0072320336	0.02840218	0.006605286	-0.7372058	3.3037043	9.203937	Sitting_Scroll
12:20:42.737	-0.7637737	3.1341057	8.724737	-0.0072320336	0.02840218	0.006605286	-0.7372058	3.3037043	9.203937	Sitting_Scroll
12:20:42.759	-0.7637737	3.1341057	8.724737	-0.0072320336	0.02840218	0.006605286	-0.7372058	3.3037043	9.203937	Sitting_Scroll
12:20:42.782	-0.7637737	3.1341057	8.724737	-0.0072320336	0.02840218	0.006605286	-0.7372058	3.3037043	9.203937	Sitting_Scroll
12:20:42.804	-0.7637737	3.1341057	8.724737	-0.0072320336	0.02840218	0.006605286	-0.7372058	3.3037043	9.203937	Sitting_Scroll
12:20:42.825	-0.7637737	3.1341057	8.724737	-0.0072320336	0.02840218	0.006605286	-0.7372058	3.3037043	9.203937	Sitting_Scroll
12:20:42.846	-0.7637737	3.1341057	8.724737	-0.0072320336	0.02840218	0.006605286	-0.7372058	3.3037043	9.203937	Sitting_Scroll
12:20:42.867	-0.7637737	3.1341057	8.724737	-0.0072320336	0.02840218	0.006605286	-0.7372058	3.3037043	9.203937	Sitting_Scroll
12:20:42.888	-0.7829279	3.2179053	8.820508	0.022089498	-0.00763887	0.0072161513	-0.7617448	3.3026044	9.2023325	Sitting_Scroll
12:20:42.910	-0.7829279	3.2179053	8.820508	0.022089498	-0.00763887	0.0072161513	-0.7617448	3.3026044	9.2023325	Sitting_Scroll
12:20:42.933	-0.7829279	3.2179053	8.820508	0.022089498	-0.00763887	0.0072161513	-0.7617448	3.3026044	9.2023325	Sitting_Scroll
12:20:42.954	-0.7829279	3.2179053	8.820508	0.022089498	-0.00763887	0.0072161513	-0.7617448	3.3026044	9.2023325	Sitting_Scroll
12:20:42.975	-0.7829279	3.2179053	8.820508	0.022089498	-0.00763887	0.0072161513	-0.7617448	3.3026044	9.2023325	Sitting_Scroll
12:20:42.996	-0.7829279	3.2179053	8.820508	0.022089498	-0.00763887	0.0072161513	-0.7617448	3.3026044	9.2023325	Sitting_Scroll
12:20:43.017	-0.7829279	3.2179053	8.820508	0.022089498	-0.00763887	0.0072161513	-0.7617448	3.3026044	9.2023325	Sitting_Scroll
12:20:43.039	-0.7829279	3.2179053	8.820508	0.022089498	-0.00763887	0.0072161513	-0.7617448	3.3026044	9.2023325	Sitting_Scroll
12:20:43.060	-0.7829279	3.2179053	8.820508	0.022089498	-0.00763887	0.0072161513	-0.7617448	3.3026044	9.2023325	Sitting_Scroll
12:20:43.083	-0.7302538	3.1963568	8.92825	0.011093924	0.0003023783	0.00477269	-0.76724356	3.3117251	9.198597	Sitting_Scroll
12:20:43.104	-0.7302538	3.1963568	8.92825	0.011093924	0.0003023783	0.00477269	-0.76724356	3.3117251	9.198597	Sitting_Scroll
12:20:43.126	-0.7302538	3.1963568	8.92825	0.011093924	0.0003023783	0.00477269	-0.76724356	3.3117251	9.198597	Sitting_Scroll
12:20:43.147	-0.7302538	3.1963568	8.92825	0.011093924	0.0003023783	0.00477269	-0.76724356	3.3117251	9.198597	Sitting_Scroll
12:20:43.168	-0.7302538	3.1963568	8.92825	0.011093924	0.0003023783	0.00477269	-0.76724356	3.3117251	9.198597	Sitting_Scroll
12:20:43.191	-0.7302538	3.1963568	8.92825	0.011093924	0.0003023783	0.00477269	-0.76724356	3.3117251	9.198597	Sitting_Scroll
12:20:43.212	-0.7302538	3.1963568	8.92825	0.011093924	0.0003023783	0.00477269	-0.76724356	3.3117251	9.198597	Sitting_Scroll
12:20:43.233	-0.7302538	3.1963568	8.92825	0.011093924	0.0003023783	0.00477269	-0.76724356	3.3117251	9.198597	Sitting_Scroll
12:20:43.255	-0.7805336	3.172414	8.894731	0.0013200798	-0.0070280046	0.00477269	-0.7694982	3.3184745	9.195976	Sitting_Scroll
12:20:43.276	-0.7805336	3.172414	8.894731	0.0013200798	-0.0070280046	0.00477269	-0.7694982	3.3184745	9.195976	Sitting_Scroll
12:20:43.298	-0.7805336	3.172414	8.894731	0.0013200798	-0.0070280046	0.00477269	-0.7694982	3.3184745	9.195976	Sitting_Scroll
12:20:43.319	-0.7805336	3.172414	8.894731	0.0013200798	-0.0070280046	0.00477269	-0.7694982	3.3184745	9.195976	Sitting_Scroll
12:20:43.342	-0.7805336	3.172414	8.894731	0.0013200798	-0.0070280046	0.00477269	-0.7694982	3.3184745	9.195976	Sitting_Scroll
12:20:43.364	-0.7805336	3.172414	8.894731	0.0013200798	-0.0070280046	0.00477269	-0.7694982	3.3184745	9.195976	Sitting_Scroll
12:20:43.385	-0.7805336	3.172414	8.894731	0.0013200798	-0.0070280046	0.00477269	-0.7694982	3.3184745	9.195976	Sitting_Scroll
12:20:43.407	-0.7805336	3.172414	8.894731	0.0013200798	-0.0070280046	0.00477269	-0.7694982	3.3184745	9.195976	Sitting_Scroll
12:20:43.428	-0.81644773	3.2274826	8.8324795	-0.005399438	0.011908818	0.00477269	-0.7901212	3.3217304	9.19305	Sitting_Scroll
12:20:43.450	-0.81644773	3.2274826	8.8324795	-0.005399438	0.011908818	0.00477269	-0.7901212	3.3217304	9.19305	Sitting_Scroll
12:20:43.471	-0.81644773	3.2274826	8.8324795	-0.005399438	0.011908818	0.00477269	-0.7901212	3.3217304	9.19305	Sitting_Scroll
12:20:43.494	-0.81644773	3.2274826	8.8324795	-0.005399438	0.011908818	0.00477269	-0.7901212	3.3217304	9.19305	Sitting_Scroll
12:20:43.515	-0.81644773	3.2274826	8.8324795	-0.005399438	0.011908818	0.00477269	-0.7901212	3.3217304	9.19305	Sitting_Scroll
12:20:43.536	-0.81644773	3.2274826	8.8324795	-0.005399438	0.011908818	0.00477269	-0.7901212	3.3217304	9.19305	Sitting_Scroll
12:20:43.558	-0.81644773	3.2274826	8.8324795	-0.005399438	0.011908818	0.00477269	-0.7901212	3.3217304	9.19305	Sitting_Scroll
12:20:43.579	-0.81644773	3.2274826	8.8324795	-0.005399438	0.011908818	0.00477269	-0.7901212	3.3217304	9.19305	Sitting_Scroll
12:20:43.604	-0.7733508	3.1819913	8.76544	0.0019309451	-0.0027519478	0.0078270165	-0.79836535	3.3209934	9.192606	Sitting_Scroll
12:20:43.626	-0.7733508	3.1819913	8.76544	0.0019309451	-0.0027519478	0.0078270165	-0.79836535	3.3209934	9.192606	Sitting_Scroll
12:20:43.648	-0.7733508	3.1819913	8.76544	0.0019309451	-0.0027519478	0.0078270165	-0.79836535	3.3209934	9.192606	Sitting_Scroll
12:20:43.669	-0.7733508	3.1819913	8.76544	0.0019309451	-0.0027519478	0.0078270165	-0.79836535	3.3209934	9.192606	Sitting_Scroll
12:20:43.692	-0.7733508	3.1819913	8.76544	0.0019309451	-0.0027519478	0.0078270165	-0.79836535	3.3209934	9.192606	Sitting_Scroll
12:20:43.713	-0.7733508	3.1819913	8.76544	0.0019309451	-0.0027519478	0.0078270165	-0.79836535	3.3209934	9.192606	Sitting_Scroll
12:20:43.735	-0.7733508	3.1819913	8.76544	0.0019309451	-0.0027519478	0.0078270165	-0.79836535	3.3209934	9.192606	Sitting_Scroll
12:20:43.756	-0.7733508	3.1819913	8.76544	0.0019309451	-0.0027519478	0.0078270165	-0.79836535	3.3209934	9.192606	Sitting_Scroll
12:20:43.777	-0.7733508	3.1819913	8.76544	0.0019309451	-0.0027519478	0.0078270165	-0.79836535	3.3209934	9.192606	Sitting_Scroll
12:20:43.798	-0.65842557	3.1867797	8.93304	-0.009675494	0.01679574	0.006605286	-0.7120702	3.3122087	9.202858	Sitting_Scroll
12:20:43.820	-0.65842557	3.1867797	8.93304	-0.009675494	0.01679574	0.006605286	-0.7120702	3.3122087	9.202858	Sitting_Scroll
12:20:43.841	-0.65842557	3.1867797	8.93304	-0.009675494	0.01679574	0.006605286	-0.7120702	3.3122087	9.202858	Sitting_Scroll
12:20:43.863	-0.65842557	3.1867797	8.93304	-0.009675494	0.01679574	0.006605286	-0.7120702	3.3122087	9.202858	Sitting_Scroll
12:20:43.884	-0.65842557	3.1867797	8.93304	-0.009675494	0.01679574	0.006605286	-0.7120702	3.3122087	9.202858	Sitting_Scroll
12:20:43.905	-0.65842557	3.1867797	8.93304	-0.009675494	0.01679574	0.006605286	-0.7120702	3.3122087	9.202858	Sitting_Scroll
12:20:43.926	-0.65842557	3.1867797	8.93304	-0.009675494	0.01679574	0.006605286	-0.7120702	3.3122087	9.202858	Sitting_Scroll
12:20:43.948	-0.65842557	3.1867797	8.93304	-0.009675494	0.01679574	0.006605286	-0.7120702	3.3122087	9.202858	Sitting_Scroll
12:20:43.969	-0.71588814	3.1843855	8.990502	-0.028612318	-0.010082331	0.0053835553	-0.7212694	3.3060462	9.204358	Sitting_Scroll
12:20:43.990	-0.71588814	3.1843855	8.990502	-0.028612318	-0.010082331	0.0053835553	-0.7212694	3.3060462	9.204358	Sitting_Scroll
12:20:44.011	-0.71588814	3.1843855	8.990502	-0.028612318	-0.010082331	0.0053835553	-0.7212694	3.3060462	9.204358	Sitting_Scroll
12:20:44.032	-0.71588814	3.1843855	8.990502	-0.028612318	-0.010082331	0.0053835553	-0.7212694	3.3060462	9.204358	Sitting_Scroll
12:20:44.054	-0.71588814	3.1843855	8.990502	-0.028612318	-0.010082331	0.0053835553	-0.7212694	3.3060462	9.204358	Sitting_Scroll
12:20:44.075	-0.71588814	3.1843855	8.990502	-0.028612318	-0.010082331	0.0053835553	-0.7212694	3.3060462	9.204358	Sitting_Scroll
12:20:44.103	-0.71588814	3.1843855	8.990502	-0.028612318	-0.010082331	0.0053835553	-0.7212694	3.3060462	9.204358	Sitting_Scroll
12:20:44.137	-0.71588814	3.1843855	8.990502	-0.028612318	-0.010082331	0.0053835553	-0.7212694	3.3060462	9.204358	Sitting_Scroll
12:20:44.170	-0.74701375	3.1676257	9.131764	-0.06037731	-0.0082497345	0.0053835553	-0.7051423	3.2689934	9.21883	Sitting_Scroll
12:20:44.204	-0.74701375	3.1676257	9.131764	-0.06037731	-0.0082497345	0.0053835553	-0.7051423	3.2689934	9.21883	Sitting_Scroll
12:20:44.238	-0.74701375	3.1676257	9.131764	-0.06037731	-0.0082497345	0.0053835553	-0.7051423	3.2689934	9.21883	Sitting_Scroll
12:20:44.273	-0.74701375	3.1676257	9.131764	-0.06037731	-0.0082497345	0.0053835553	-0.7051423	3.2689934	9.21883	Sitting_Scroll
12:20:44.306	-0.74701375	3.1676257	9.131764	-0.06037731	-0.0082497345	0.0053835553	-0.7051423	3.2689934	9.21883	Sitting_Scroll
12:20:44.340	-0.70870537	3.110163	8.827691	-0.020060204	0.0009132435	0.009659612	-0.68215173	3.2285688	9.234792	Sitting_Scroll
12:20:44.363	-0.70870537	3.110163	8.827691	-0.020060204	0.0009132435	0.009659612	-0.68215173	3.2285688	9.234792	Sitting_Scroll
12:20:44.385	-0.70870537	3.110163	8.827691	-0.020060204	0.0009132435	0.009659612	-0.68215173	3.2285688	9.234792	Sitting_Scroll
12:20:44.408	-0.70870537	3.110163	8.827691	-0.020060204	0.0009132435	0.009659612	-0.68215173	3.2285688	9.234792	Sitting_Scroll
12:20:44.431	-0.70870537	3.110163	8.827691	-0.020060204	0.0009132435	0.009659612	-0.68215173	3.2285688	9.234792	Sitting_Scroll
12:20:44.452	-0.70870537	3.110163	8.827691	-0.020060204	0.0009132435	0.009659612	-0.68215173	3.2285688	9.234792	Sitting_Scroll
12:20:44.472	-0.70870537	3.110163	8.827691	-0.020060204	0.0009132435	0.009659612	-0.68215173	3.2285688	9.234792	Sitting_Scroll
12:20:44.493	-0.70870537	3.110163	8.827691	-0.020060204	0.0009132435	0.009659612	-0.68215173	3.2285688	9.234792	Sitting_Scroll
12:20:44.515	-0.679974	3.0957973	8.822903	0.0117047895	0.041841213	-0.0001142318	-0.6889111	3.2258384	9.235245	Sitting_Scroll
12:20:44.535	-0.679974	3.0957973	8.822903	0.0117047895	0.041841213	-0.0001142318	-0.6889111	3.2258384	9.235245	Sitting_Scroll
12:20:44.557	-0.679974	3.0957973	8.822903	0.0117047895	0.041841213	-0.0001142318	-0.6889111	3.2258384	9.235245	Sitting_Scroll
12:20:44.579	-0.679974	3.0957973	8.822903	0.0117047895	0.041841213	-0.0001142318	-0.6889111	3.2258384	9.235245	Sitting_Scroll
12:20:44.600	-0.679974	3.0957973	8.822903	0.0117047895	0.041841213	-0.0001142318	-0.6889111	3.2258384	9.235245	Sitting_Scroll
12:20:44.624	-0.679974	3.0957973	8.822903	0.0117047895	0.041841213	-0.0001142318	-0.6889111	3.2258384	9.235245	Sitting_Scroll
12:20:44.645	-0.679974	3.0957973	8.822903	0.0117047895	0.041841213	-0.0001142318	-0.6889111	3.2258384	9.235245	Sitting_Scroll
12:20:44.667	-0.679974	3.0957973	8.822903	0.0117047895	0.041841213	-0.0001142318	-0.6889111	3.2258384	9.235245	Sitting_Scroll
12:20:44.690	-0.6751855	3.1029801	8.92825	0.0013200798	-0.016801849	0.0078270165	-0.705574	3.2249053	9.234312	Sitting_Scroll
12:20:44.712	-0.6751855	3.1029801	8.92825	0.0013200798	-0.016801849	0.0078270165	-0.705574	3.2249053	9.234312	Sitting_Scroll
12:20:44.733	-0.6751855	3.1029801	8.92825	0.0013200798	-0.016801849	0.0078270165	-0.705574	3.2249053	9.234312	Sitting_Scroll
12:20:44.755	-0.6751855	3.1029801	8.92825	0.0013200798	-0.016801849	0.0078270165	-0.705574	3.2249053	9.234312	Sitting_Scroll
12:20:44.776	-0.6751855	3.1029801	8.92825	0.0013200798	-0.016801849	0.0078270165	-0.705574	3.2249053	9.234312	Sitting_Scroll
12:20:44.797	-0.6751855	3.1029801	8.92825	0.0013200798	-0.016801849	0.0078270165	-0.705574	3.2249053	9.234312	Sitting_Scroll
12:20:44.819	-0.6751855	3.1029801	8.92825	0.0013200798	-0.016801849	0.0078270165	-0.705574	3.2249053	9.234312	Sitting_Scroll
12:20:44.841	-0.6751855	3.1029801	8.92825	0.0013200798	-0.016801849	0.0078270165	-0.705574	3.2249053	9.234312	Sitting_Scroll
12:20:44.862	-0.6751855	3.093403	8.92825	-0.00906463	0.006411031	0.0078270165	-0.7004297	3.225228	9.2345915	Sitting_Scroll
12:20:44.883	-0.6751855	3.093403	8.92825	-0.00906463	0.006411031	0.0078270165	-0.7004297	3.225228	9.2345915	Sitting_Scroll
12:20:44.906	-0.6751855	3.093403	8.92825	-0.00906463	0.006411031	0.0078270165	-0.7004297	3.225228	9.2345915	Sitting_Scroll
12:20:44.926	-0.6751855	3.093403	8.92825	-0.00906463	0.006411031	0.0078270165	-0.7004297	3.225228	9.2345915	Sitting_Scroll
12:20:44.948	-0.6751855	3.093403	8.92825	-0.00906463	0.006411031	0.0078270165	-0.7004297	3.225228	9.2345915	Sitting_Scroll
12:20:44.969	-0.6751855	3.093403	8.92825	-0.00906463	0.006411031	0.0078270165	-0.7004297	3.225228	9.2345915	Sitting_Scroll
12:20:44.991	-0.6751855	3.093403	8.92825	-0.00906463	0.006411031	0.0078270165	-0.7004297	3.225228	9.2345915	Sitting_Scroll
12:20:45.013	-0.6751855	3.093403	8.92825	-0.00906463	0.006411031	0.0078270165	-0.7004297	3.225228	9.2345915	Sitting_Scroll
12:20:45.035	-0.6751855	3.093403	8.92825	-0.00906463	0.006411031	0.0078270165	-0.7004297	3.225228	9.2345915	Sitting_Scroll
12:20:45.058	-0.6895511	3.1125572	8.988108	-0.022503665	-0.025353963	-0.0019468275	-0.68408585	3.211937	9.240447	Sitting_Scroll
12:20:45.079	-0.6895511	3.1125572	8.988108	-0.022503665	-0.025353963	-0.0019468275	-0.68408585	3.211937	9.240447	Sitting_Scroll
12:20:45.100	-0.6895511	3.1125572	8.988108	-0.022503665	-0.025353963	-0.0019468275	-0.68408585	3.211937	9.240447	Sitting_Scroll
12:20:45.121	-0.6895511	3.1125572	8.988108	-0.022503665	-0.025353963	-0.0019468275	-0.68408585	3.211937	9.240447	Sitting_Scroll
12:20:45.142	-0.6895511	3.1125572	8.988108	-0.022503665	-0.025353963	-0.0019468275	-0.68408585	3.211937	9.240447	Sitting_Scroll
12:20:45.163	-0.6895511	3.1125572	8.988108	-0.022503665	-0.025353963	-0.0019468275	-0.68408585	3.211937	9.240447	Sitting_Scroll
12:20:45.184	-0.6895511	3.1125572	8.988108	-0.022503665	-0.025353963	-0.0019468275	-0.68408585	3.211937	9.240447	Sitting_Scroll
12:20:45.205	-0.6895511	3.1125572	8.988108	-0.022503665	-0.025353963	-0.0019468275	-0.68408585	3.211937	9.240447	Sitting_Scroll
12:20:45.225	-0.72546524	3.11974	8.868394	0.014148249	-0.0064171394	0.0029400946	-0.6935712	3.2290792	9.233763	Sitting_Scroll
12:20:45.247	-0.72546524	3.11974	8.868394	0.014148249	-0.0064171394	0.0029400946	-0.6935712	3.2290792	9.233763	Sitting_Scroll
12:20:45.268	-0.72546524	3.11974	8.868394	0.014148249	-0.0064171394	0.0029400946	-0.6935712	3.2290792	9.233763	Sitting_Scroll
12:20:45.289	-0.72546524	3.11974	8.868394	0.014148249	-0.0064171394	0.0029400946	-0.6935712	3.2290792	9.233763	Sitting_Scroll
12:20:45.311	-0.72546524	3.11974	8.868394	0.014148249	-0.0064171394	0.0029400946	-0.6935712	3.2290792	9.233763	Sitting_Scroll
12:20:45.333	-0.72546524	3.11974	8.868394	0.014148249	-0.0064171394	0.0029400946	-0.6935712	3.2290792	9.233763	Sitting_Scroll
12:20:45.354	-0.72546524	3.11974	8.868394	0.014148249	-0.0064171394	0.0029400946	-0.6935712	3.2290792	9.233763	Sitting_Scroll
12:20:45.376	-0.72546524	3.11974	8.868394	0.014148249	-0.0064171394	0.0029400946	-0.6935712	3.2290792	9.233763	Sitting_Scroll
12:20:45.398	-0.72546524	3.11974	8.868394	0.014148249	-0.0064171394	0.0029400946	-0.6935712	3.2290792	9.233763	Sitting_Scroll
12:20:45.419	-0.67279124	3.1293173	8.806143	-0.015784148	-0.051621165	0.011492208	-0.6607744	3.2194138	9.239541	Sitting_Scroll
12:20:45.441	-0.67279124	3.1293173	8.806143	-0.015784148	-0.051621165	0.011492208	-0.6607744	3.2194138	9.239541	Sitting_Scroll
12:20:45.462	-0.67279124	3.1293173	8.806143	-0.015784148	-0.051621165	0.011492208	-0.6607744	3.2194138	9.239541	Sitting_Scroll
12:20:45.483	-0.67279124	3.1293173	8.806143	-0.015784148	-0.051621165	0.011492208	-0.6607744	3.2194138	9.239541	Sitting_Scroll
12:20:45.504	-0.67279124	3.1293173	8.806143	-0.015784148	-0.051621165	0.011492208	-0.6607744	3.2194138	9.239541	Sitting_Scroll
12:20:45.526	-0.67279124	3.1293173	8.806143	-0.015784148	-0.051621165	0.011492208	-0.6607744	3.2194138	9.239541	Sitting_Scroll
12:20:45.547	-0.67279124	3.1293173	8.806143	-0.015784148	-0.051621165	0.011492208	-0.6607744	3.2194138	9.239541	Sitting_Scroll
12:20:45.568	-0.67279124	3.1293173	8.806143	-0.015784148	-0.051621165	0.011492208	-0.6607744	3.2194138	9.239541	Sitting_Scroll
12:20:45.589	-0.6153286	3.0981915	8.89952	0.0055961367	-0.06750366	0.013324804	-0.61677647	3.1907005	9.252534	Sitting_Scroll
12:20:45.610	-0.6153286	3.0981915	8.89952	0.0055961367	-0.06750366	0.013324804	-0.61677647	3.1907005	9.252534	Sitting_Scroll
12:20:45.631	-0.6153286	3.0981915	8.89952	0.0055961367	-0.06750366	0.013324804	-0.61677647	3.1907005	9.252534	Sitting_Scroll
12:20:45.653	-0.6153286	3.0981915	8.89952	0.0055961367	-0.06750366	0.013324804	-0.61677647	3.1907005	9.252534	Sitting_Scroll
12:20:45.674	-0.6153286	3.0981915	8.89952	0.0055961367	-0.06750366	0.013324804	-0.61677647	3.1907005	9.252534	Sitting_Scroll
12:20:45.695	-0.6153286	3.0981915	8.89952	0.0055961367	-0.06750366	0.013324804	-0.61677647	3.1907005	9.252534	Sitting_Scroll
12:20:45.716	-0.6153286	3.0981915	8.89952	0.0055961367	-0.06750366	0.013324804	-0.61677647	3.1907005	9.252534	Sitting_Scroll
12:20:45.737	-0.6153286	3.0981915	8.89952	0.0055961367	-0.06750366	0.013324804	-0.61677647	3.1907005	9.252534	Sitting_Scroll
12:20:45.761	-0.5985687	3.059883	8.968953	0.019035172	-0.030240884	-0.0031685582	-0.5663495	3.185603	9.257514	Sitting_Scroll
12:20:45.794	-0.5985687	3.059883	8.968953	0.019035172	-0.030240884	-0.0031685582	-0.5663495	3.185603	9.257514	Sitting_Scroll
12:20:45.827	-0.5985687	3.059883	8.968953	0.019035172	-0.030240884	-0.0031685582	-0.5663495	3.185603	9.257514	Sitting_Scroll
12:20:45.863	-0.5985687	3.059883	8.968953	0.019035172	-0.030240884	-0.0031685582	-0.5663495	3.185603	9.257514	Sitting_Scroll
12:20:45.897	-0.5985687	3.059883	8.968953	0.019035172	-0.030240884	-0.0031685582	-0.5663495	3.185603	9.257514	Sitting_Scroll
12:20:45.932	-0.5985687	3.059883	8.968953	0.019035172	-0.030240884	-0.0031685582	-0.5663495	3.185603	9.257514	Sitting_Scroll
12:20:45.962	-0.52913475	3.0550947	9.050359	-0.07198375	0.03206737	0.014546535	-0.5519202	3.1725194	9.262876	Sitting_Scroll
12:20:45.995	-0.52913475	3.0550947	9.050359	-0.07198375	0.03206737	0.014546535	-0.5519202	3.1725194	9.262876	Sitting_Scroll
12:20:46.030	-0.52913475	3.0550947	9.050359	-0.07198375	0.03206737	0.014546535	-0.5519202	3.1725194	9.262876	Sitting_Scroll
12:20:46.053	-0.52913475	3.0550947	9.050359	-0.07198375	0.03206737	0.014546535	-0.5519202	3.1725194	9.262876	Sitting_Scroll
12:20:46.077	-0.52913475	3.0550947	9.050359	-0.07198375	0.03206737	0.014546535	-0.5519202	3.1725194	9.262876	Sitting_Scroll
12:20:46.100	-0.52913475	3.0550947	9.050359	-0.07198375	0.03206737	0.014546535	-0.5519202	3.1725194	9.262876	Sitting_Scroll
12:20:46.123	-0.52913475	3.0550947	9.050359	-0.07198375	0.03206737	0.014546535	-0.5519202	3.1725194	9.262876	Sitting_Scroll
12:20:46.146	-0.59378016	2.9425638	9.182044	-0.03349924	0.05650198	0.013324804	-0.6116107	3.097472	9.284501	Sitting_Scroll
12:20:46.169	-0.59378016	2.9425638	9.182044	-0.03349924	0.05650198	0.013324804	-0.6116107	3.097472	9.284501	Sitting_Scroll
12:20:46.192	-0.59378016	2.9425638	9.182044	-0.03349924	0.05650198	0.013324804	-0.6116107	3.097472	9.284501	Sitting_Scroll
12:20:46.213	-0.59378016	2.9425638	9.182044	-0.03349924	0.05650198	0.013324804	-0.6116107	3.097472	9.284501	Sitting_Scroll
12:20:46.234	-0.59378016	2.9425638	9.182044	-0.03349924	0.05650198	0.013324804	-0.6116107	3.097472	9.284501	Sitting_Scroll
12:20:46.255	-0.59378016	2.9425638	9.182044	-0.03349924	0.05650198	0.013324804	-0.6116107	3.097472	9.284501	Sitting_Scroll
12:20:46.275	-0.59378016	2.9425638	9.182044	-0.03349924	0.05650198	0.013324804	-0.6116107	3.097472	9.284501	Sitting_Scroll
12:20:46.296	-0.59378016	2.9425638	9.182044	-0.03349924	0.05650198	0.013324804	-0.6116107	3.097472	9.284501	Sitting_Scroll
12:20:46.319	-0.6895511	2.9808722	9.06233	-0.003566842	0.008243627	0.0072161513	-0.6548247	3.104385	9.279244	Sitting_Scroll
12:20:46.341	-0.6895511	2.9808722	9.06233	-0.003566842	0.008243627	0.0072161513	-0.6548247	3.104385	9.279244	Sitting_Scroll
12:20:46.365	-0.6895511	2.9808722	9.06233	-0.003566842	0.008243627	0.0072161513	-0.6548247	3.104385	9.279244	Sitting_Scroll
12:20:46.386	-0.6895511	2.9808722	9.06233	-0.003566842	0.008243627	0.0072161513	-0.6548247	3.104385	9.279244	Sitting_Scroll
12:20:46.407	-0.6895511	2.9808722	9.06233	-0.003566842	0.008243627	0.0072161513	-0.6548247	3.104385	9.279244	Sitting_Scroll
12:20:46.428	-0.6895511	2.9808722	9.06233	-0.003566842	0.008243627	0.0072161513	-0.6548247	3.104385	9.279244	Sitting_Scroll
12:20:46.450	-0.6895511	2.9808722	9.06233	-0.003566842	0.008243627	0.0072161513	-0.6548247	3.104385	9.279244	Sitting_Scroll
12:20:46.472	-0.6895511	2.9808722	9.06233	-0.003566842	0.008243627	0.0072161513	-0.6548247	3.104385	9.279244	Sitting_Scroll
12:20:46.495	-0.69673395	2.978478	8.93304	0.0068178666	-0.010693196	0.012103073	-0.6534072	3.1086211	9.277926	Sitting_Scroll
12:20:46.516	-0.69673395	2.978478	8.93304	0.0068178666	-0.010693196	0.012103073	-0.6534072	3.1086211	9.277926	Sitting_Scroll
12:20:46.538	-0.69673395	2.978478	8.93304	0.0068178666	-0.010693196	0.012103073	-0.6534072	3.1086211	9.277926	Sitting_Scroll
12:20:46.560	-0.69673395	2.978478	8.93304	0.0068178666	-0.010693196	0.012103073	-0.6534072	3.1086211	9.277926	Sitting_Scroll
12:20:46.581	-0.69673395	2.978478	8.93304	0.0068178666	-0.010693196	0.012103073	-0.6534072	3.1086211	9.277926	Sitting_Scroll
12:20:46.603	-0.69673395	2.978478	8.93304	0.0068178666	-0.010693196	0.012103073	-0.6534072	3.1086211	9.277926	Sitting_Scroll
12:20:46.625	-0.69673395	2.978478	8.93304	0.0068178666	-0.010693196	0.012103073	-0.6534072	3.1086211	9.277926	Sitting_Scroll
12:20:46.646	-0.69673395	2.978478	8.93304	0.0068178666	-0.010693196	0.012103073	-0.6534072	3.1086211	9.277926	Sitting_Scroll
12:20:46.667	-0.6488485	2.971295	8.983319	0.018424306	0.0027458393	0.0017183638	-0.6435102	3.1095865	9.278294	Sitting_Scroll
12:20:46.689	-0.6488485	2.971295	8.983319	0.018424306	0.0027458393	0.0017183638	-0.6435102	3.1095865	9.278294	Sitting_Scroll
12:20:46.711	-0.6488485	2.971295	8.983319	0.018424306	0.0027458393	0.0017183638	-0.6435102	3.1095865	9.278294	Sitting_Scroll
12:20:46.732	-0.6488485	2.971295	8.983319	0.018424306	0.0027458393	0.0017183638	-0.6435102	3.1095865	9.278294	Sitting_Scroll
12:20:46.754	-0.6488485	2.971295	8.983319	0.018424306	0.0027458393	0.0017183638	-0.6435102	3.1095865	9.278294	Sitting_Scroll
12:20:46.776	-0.6488485	2.971295	8.983319	0.018424306	0.0027458393	0.0017183638	-0.6435102	3.1095865	9.278294	Sitting_Scroll
12:20:46.799	-0.6488485	2.971295	8.983319	0.018424306	0.0027458393	0.0017183638	-0.6435102	3.1095865	9.278294	Sitting_Scroll
12:20:46.821	-0.6488485	2.971295	8.983319	0.018424306	0.0027458393	0.0017183638	-0.6435102	3.1095865	9.278294	Sitting_Scroll
12:20:46.844	-0.6368771	3.0431232	9.012051	-0.017616743	-0.003973678	0.008437881	-0.6504973	3.115365	9.275867	Sitting_Scroll
12:20:46.866	-0.6368771	3.0431232	9.012051	-0.017616743	-0.003973678	0.008437881	-0.6504973	3.115365	9.275867	Sitting_Scroll
12:20:46.887	-0.6368771	3.0431232	9.012051	-0.017616743	-0.003973678	0.008437881	-0.6504973	3.115365	9.275867	Sitting_Scroll
12:20:46.908	-0.6368771	3.0431232	9.012051	-0.017616743	-0.003973678	0.008437881	-0.6504973	3.115365	9.275867	Sitting_Scroll
12:20:46.929	-0.6368771	3.0431232	9.012051	-0.017616743	-0.003973678	0.008437881	-0.6504973	3.115365	9.275867	Sitting_Scroll
12:20:46.950	-0.6368771	3.0431232	9.012051	-0.017616743	-0.003973678	0.008437881	-0.6504973	3.115365	9.275867	Sitting_Scroll
12:20:46.972	-0.6368771	3.0431232	9.012051	-0.017616743	-0.003973678	0.008437881	-0.6504973	3.115365	9.275867	Sitting_Scroll
12:20:46.993	-0.6368771	3.0431232	9.012051	-0.017616743	-0.003973678	0.008437881	-0.6504973	3.115365	9.275867	Sitting_Scroll
12:20:47.014	-0.6368771	3.0431232	9.012051	-0.017616743	-0.003973678	0.008437881	-0.6504973	3.115365	9.275867	Sitting_Scroll
12:20:47.049	-0.3902668	3.014392	9.431048	0.03736113	-0.13469884	-0.011109806	-0.6125786	3.084762	9.288669	Sitting_Scroll
12:20:47.083	-0.3902668	3.014392	9.431048	0.03736113	-0.13469884	-0.011109806	-0.6125786	3.084762	9.288669	Sitting_Scroll
12:20:47.116	-0.3902668	3.014392	9.431048	0.03736113	-0.13469884	-0.011109806	-0.6125786	3.084762	9.288669	Sitting_Scroll
12:20:47.150	-0.3902668	3.014392	9.431048	0.03736113	-0.13469884	-0.011109806	-0.6125786	3.084762	9.288669	Sitting_Scroll
12:20:47.183	-0.3902668	3.014392	9.431048	0.03736113	-0.13469884	-0.011109806	-0.6125786	3.084762	9.288669	Sitting_Scroll
12:20:47.217	-0.58420306	3.0191805	8.909097	0.006207002	0.044284675	0.0011074987	-0.58434266	3.0928824	9.287787	Sitting_Scroll
12:20:47.252	-0.58420306	3.0191805	8.909097	0.006207002	0.044284675	0.0011074987	-0.58434266	3.0928824	9.287787	Sitting_Scroll
12:20:47.273	-0.58420306	3.0191805	8.909097	0.006207002	0.044284675	0.0011074987	-0.58434266	3.0928824	9.287787	Sitting_Scroll
12:20:47.294	-0.58420306	3.0191805	8.909097	0.006207002	0.044284675	0.0011074987	-0.58434266	3.0928824	9.287787	Sitting_Scroll
12:20:47.315	-0.58420306	3.0191805	8.909097	0.006207002	0.044284675	0.0011074987	-0.58434266	3.0928824	9.287787	Sitting_Scroll
12:20:47.337	-0.58420306	3.0191805	8.909097	0.006207002	0.044284675	0.0011074987	-0.58434266	3.0928824	9.287787	Sitting_Scroll
12:20:47.359	-0.58420306	3.0191805	8.909097	0.006207002	0.044284675	0.0011074987	-0.58434266	3.0928824	9.287787	Sitting_Scroll
12:20:47.379	-0.58420306	3.0191805	8.909097	0.006207002	0.044284675	0.0011074987	-0.58434266	3.0928824	9.287787	Sitting_Scroll
12:20:47.401	-0.6177229	2.9689007	8.825297	0.023922095	0.011908818	0.0023292291	-0.60431945	3.1069834	9.281801	Sitting_Scroll
12:20:47.422	-0.6177229	2.9689007	8.825297	0.023922095	0.011908818	0.0023292291	-0.60431945	3.1069834	9.281801	Sitting_Scroll
12:20:47.443	-0.6177229	2.9689007	8.825297	0.023922095	0.011908818	0.0023292291	-0.60431945	3.1069834	9.281801	Sitting_Scroll
12:20:47.464	-0.6177229	2.9689007	8.825297	0.023922095	0.011908818	0.0023292291	-0.60431945	3.1069834	9.281801	Sitting_Scroll
12:20:47.485	-0.6177229	2.9689007	8.825297	0.023922095	0.011908818	0.0023292291	-0.60431945	3.1069834	9.281801	Sitting_Scroll
12:20:47.506	-0.6177229	2.9689007	8.825297	0.023922095	0.011908818	0.0023292291	-0.60431945	3.1069834	9.281801	Sitting_Scroll
12:20:47.526	-0.6177229	2.9689007	8.825297	0.023922095	0.011908818	0.0023292291	-0.60431945	3.1069834	9.281801	Sitting_Scroll
12:20:47.547	-0.6177229	2.9689007	8.825297	0.023922095	0.011908818	0.0023292291	-0.60431945	3.1069834	9.281801	Sitting_Scroll
12:20:47.569	-0.62251145	3.031152	9.0288105	0.015369981	-0.0021410827	0.011492208	-0.60951966	3.1108038	9.280181	Sitting_Scroll
12:20:47.590	-0.62251145	3.031152	9.0288105	0.015369981	-0.0021410827	0.011492208	-0.60951966	3.1108038	9.280181	Sitting_Scroll
12:20:47.611	-0.62251145	3.031152	9.0288105	0.015369981	-0.0021410827	0.011492208	-0.60951966	3.1108038	9.280181	Sitting_Scroll
12:20:47.632	-0.62251145	3.031152	9.0288105	0.015369981	-0.0021410827	0.011492208	-0.60951966	3.1108038	9.280181	Sitting_Scroll
12:20:47.653	-0.62251145	3.031152	9.0288105	0.015369981	-0.0021410827	0.011492208	-0.60951966	3.1108038	9.280181	Sitting_Scroll
12:20:47.674	-0.62251145	3.031152	9.0288105	0.015369981	-0.0021410827	0.011492208	-0.60951966	3.1108038	9.280181	Sitting_Scroll
12:20:47.694	-0.62251145	3.031152	9.0288105	0.015369981	-0.0021410827	0.011492208	-0.60951966	3.1108038	9.280181	Sitting_Scroll
12:20:47.715	-0.62251145	3.031152	9.0288105	0.015369981	-0.0021410827	0.011492208	-0.60951966	3.1108038	9.280181	Sitting_Scroll
12:20:47.736	-0.62251145	3.031152	9.0288105	0.015369981	-0.0021410827	0.011492208	-0.60951966	3.1108038	9.280181	Sitting_Scroll
12:20:47.757	-0.57223165	3.007209	9.081485	-0.004788573	-0.014969253	0.00477269	-0.62068844	3.1178656	9.27707	Sitting_Scroll
12:20:47.778	-0.57223165	3.007209	9.081485	-0.004788573	-0.014969253	0.00477269	-0.62068844	3.1178656	9.27707	Sitting_Scroll
12:20:47.799	-0.57223165	3.007209	9.081485	-0.004788573	-0.014969253	0.00477269	-0.62068844	3.1178656	9.27707	Sitting_Scroll
12:20:47.820	-0.57223165	3.007209	9.081485	-0.004788573	-0.014969253	0.00477269	-0.62068844	3.1178656	9.27707	Sitting_Scroll
12:20:47.841	-0.57223165	3.007209	9.081485	-0.004788573	-0.014969253	0.00477269	-0.62068844	3.1178656	9.27707	Sitting_Scroll
12:20:47.862	-0.57223165	3.007209	9.081485	-0.004788573	-0.014969253	0.00477269	-0.62068844	3.1178656	9.27707	Sitting_Scroll
12:20:47.883	-0.57223165	3.007209	9.081485	-0.004788573	-0.014969253	0.00477269	-0.62068844	3.1178656	9.27707	Sitting_Scroll
12:20:47.904	-0.57223165	3.007209	9.081485	-0.004788573	-0.014969253	0.00477269	-0.62068844	3.1178656	9.27707	Sitting_Scroll
12:20:47.926	-0.6440599	2.997632	8.940222	0.004374406	0.025958719	0.0035509595	-0.6278899	3.1334355	9.271338	Sitting_Scroll
12:20:47.947	-0.6440599	2.997632	8.940222	0.004374406	0.025958719	0.0035509595	-0.6278899	3.1334355	9.271338	Sitting_Scroll
12:20:47.967	-0.6440599	2.997632	8.940222	0.004374406	0.025958719	0.0035509595	-0.6278899	3.1334355	9.271338	Sitting_Scroll
12:20:47.988	-0.6440599	2.997632	8.940222	0.004374406	0.025958719	0.0035509595	-0.6278899	3.1334355	9.271338	Sitting_Scroll
12:20:48.009	-0.6440599	2.997632	8.940222	0.004374406	0.025958719	0.0035509595	-0.6278899	3.1334355	9.271338	Sitting_Scroll
12:20:48.030	-0.6440599	2.997632	8.940222	0.004374406	0.025958719	0.0035509595	-0.6278899	3.1334355	9.271338	Sitting_Scroll
12:20:48.051	-0.6440599	2.997632	8.940222	0.004374406	0.025958719	0.0035509595	-0.6278899	3.1334355	9.271338	Sitting_Scroll
12:20:48.072	-0.6440599	2.997632	8.940222	0.004374406	0.025958719	0.0035509595	-0.6278899	3.1334355	9.271338	Sitting_Scroll
12:20:48.097	-0.6440599	2.997632	8.940222	0.004374406	0.025958719	0.0035509595	-0.6278899	3.1334355	9.271338	Sitting_Scroll
12:20:48.118	-0.6440599	3.0527003	8.834874	0.006207002	0.020460932	0.012103073	-0.63557535	3.1412241	9.268179	Sitting_Scroll
12:20:48.140	-0.6440599	3.0527003	8.834874	0.006207002	0.020460932	0.012103073	-0.63557535	3.1412241	9.268179	Sitting_Scroll
12:20:48.162	-0.6440599	3.0527003	8.834874	0.006207002	0.020460932	0.012103073	-0.63557535	3.1412241	9.268179	Sitting_Scroll
12:20:48.183	-0.6440599	3.0527003	8.834874	0.006207002	0.020460932	0.012103073	-0.63557535	3.1412241	9.268179	Sitting_Scroll
12:20:48.205	-0.6440599	3.0527003	8.834874	0.006207002	0.020460932	0.012103073	-0.63557535	3.1412241	9.268179	Sitting_Scroll
12:20:48.229	-0.6440599	3.0527003	8.834874	0.006207002	0.020460932	0.012103073	-0.63557535	3.1412241	9.268179	Sitting_Scroll
12:20:48.250	-0.6440599	3.0527003	8.834874	0.006207002	0.020460932	0.012103073	-0.63557535	3.1412241	9.268179	Sitting_Scroll
12:20:48.271	-0.6440599	3.0527003	8.834874	0.006207002	0.020460932	0.012103073	-0.63557535	3.1412241	9.268179	Sitting_Scroll
12:20:48.292	-0.70631105	3.067066	8.789383	0.052021895	-0.054675493	-0.0001142318	-0.61341023	3.164681	9.261688	Sitting_Scroll
12:20:48.314	-0.70631105	3.067066	8.789383	0.052021895	-0.054675493	-0.0001142318	-0.61341023	3.164681	9.261688	Sitting_Scroll
12:20:48.335	-0.70631105	3.067066	8.789383	0.052021895	-0.054675493	-0.0001142318	-0.61341023	3.164681	9.261688	Sitting_Scroll
12:20:48.356	-0.70631105	3.067066	8.789383	0.052021895	-0.054675493	-0.0001142318	-0.61341023	3.164681	9.261688	Sitting_Scroll
12:20:48.377	-0.70631105	3.067066	8.789383	0.052021895	-0.054675493	-0.0001142318	-0.61341023	3.164681	9.261688	Sitting_Scroll
12:20:48.399	-0.70631105	3.067066	8.789383	0.052021895	-0.054675493	-0.0001142318	-0.61341023	3.164681	9.261688	Sitting_Scroll
12:20:48.420	-0.70631105	3.067066	8.789383	0.052021895	-0.054675493	-0.0001142318	-0.61341023	3.164681	9.261688	Sitting_Scroll
12:20:48.442	-0.70631105	3.067066	8.789383	0.052021895	-0.054675493	-0.0001142318	-0.61341023	3.164681	9.261688	Sitting_Scroll
12:20:48.463	-0.6344828	3.040729	8.837268	0.014759115	-0.019856174	0.009659612	-0.6151232	3.1573825	9.264066	Sitting_Scroll
12:20:48.484	-0.6344828	3.040729	8.837268	0.014759115	-0.019856174	0.009659612	-0.6151232	3.1573825	9.264066	Sitting_Scroll
12:20:48.506	-0.6344828	3.040729	8.837268	0.014759115	-0.019856174	0.009659612	-0.6151232	3.1573825	9.264066	Sitting_Scroll
12:20:48.527	-0.6344828	3.040729	8.837268	0.014759115	-0.019856174	0.009659612	-0.6151232	3.1573825	9.264066	Sitting_Scroll
12:20:48.548	-0.6344828	3.040729	8.837268	0.014759115	-0.019856174	0.009659612	-0.6151232	3.1573825	9.264066	Sitting_Scroll
12:20:48.570	-0.6344828	3.040729	8.837268	0.014759115	-0.019856174	0.009659612	-0.6151232	3.1573825	9.264066	Sitting_Scroll
12:20:48.591	-0.6344828	3.040729	8.837268	0.014759115	-0.019856174	0.009659612	-0.6151232	3.1573825	9.264066	Sitting_Scroll
12:20:48.612	-0.6344828	3.040729	8.837268	0.014759115	-0.019856174	0.009659612	-0.6151232	3.1573825	9.264066	Sitting_Scroll
12:20:48.641	-0.6344828	3.040729	8.837268	0.014759115	-0.019856174	0.009659612	-0.6151232	3.1573825	9.264066	Sitting_Scroll
12:20:48.673	-0.5818088	3.0263634	8.940222	0.0025418103	0.010687087	0.0035509595	-0.61818814	3.1573505	9.263874	Sitting_Scroll
12:20:48.707	-0.5818088	3.0263634	8.940222	0.0025418103	0.010687087	0.0035509595	-0.61818814	3.1573505	9.263874	Sitting_Scroll
12:20:48.743	-0.5818088	3.0263634	8.940222	0.0025418103	0.010687087	0.0035509595	-0.61818814	3.1573505	9.263874	Sitting_Scroll
12:20:48.776	-0.5818088	3.0263634	8.940222	0.0025418103	0.010687087	0.0035509595	-0.61818814	3.1573505	9.263874	Sitting_Scroll
12:20:48.808	-0.5818088	3.0263634	8.940222	0.0025418103	0.010687087	0.0035509595	-0.61818814	3.1573505	9.263874	Sitting_Scroll
12:20:48.843	-0.6560313	3.031152	8.968953	-0.009675494	0.0003023783	0.0053835553	-0.6424315	3.1645062	9.259782	Sitting_Scroll
12:20:48.877	-0.6560313	3.031152	8.968953	-0.009675494	0.0003023783	0.0053835553	-0.6424315	3.1645062	9.259782	Sitting_Scroll
12:20:48.899	-0.6560313	3.031152	8.968953	-0.009675494	0.0003023783	0.0053835553	-0.6424315	3.1645062	9.259782	Sitting_Scroll
12:20:48.921	-0.6560313	3.031152	8.968953	-0.009675494	0.0003023783	0.0053835553	-0.6424315	3.1645062	9.259782	Sitting_Scroll
12:20:48.944	-0.6560313	3.031152	8.968953	-0.009675494	0.0003023783	0.0053835553	-0.6424315	3.1645062	9.259782	Sitting_Scroll
12:20:48.967	-0.6560313	3.031152	8.968953	-0.009675494	0.0003023783	0.0053835553	-0.6424315	3.1645062	9.259782	Sitting_Scroll
12:20:48.990	-0.6560313	3.031152	8.968953	-0.009675494	0.0003023783	0.0053835553	-0.6424315	3.1645062	9.259782	Sitting_Scroll
12:20:49.013	-0.65363705	3.050306	8.880365	-0.010897226	0.017406605	0.008437881	-0.65500903	3.1656046	9.258525	Sitting_Scroll
12:20:49.036	-0.65363705	3.050306	8.880365	-0.010897226	0.017406605	0.008437881	-0.65500903	3.1656046	9.258525	Sitting_Scroll
12:20:49.060	-0.65363705	3.050306	8.880365	-0.010897226	0.017406605	0.008437881	-0.65500903	3.1656046	9.258525	Sitting_Scroll
12:20:49.083	-0.65363705	3.050306	8.880365	-0.010897226	0.017406605	0.008437881	-0.65500903	3.1656046	9.258525	Sitting_Scroll
12:20:49.106	-0.65363705	3.050306	8.880365	-0.010897226	0.017406605	0.008437881	-0.65500903	3.1656046	9.258525	Sitting_Scroll
12:20:49.129	-0.65363705	3.050306	8.880365	-0.010897226	0.017406605	0.008437881	-0.65500903	3.1656046	9.258525	Sitting_Scroll
12:20:49.152	-0.65363705	3.050306	8.880365	-0.010897226	0.017406605	0.008437881	-0.65500903	3.1656046	9.258525	Sitting_Scroll
12:20:49.174	-0.65363705	3.050306	8.880365	-0.010897226	0.017406605	0.008437881	-0.65500903	3.1656046	9.258525	Sitting_Scroll
12:20:49.197	-0.6296943	3.0383348	8.940222	-0.005399438	0.0015241088	0.0059944205	-0.6643997	3.1644683	9.258244	Sitting_Scroll
12:20:49.220	-0.6296943	3.0383348	8.940222	-0.005399438	0.0015241088	0.0059944205	-0.6643997	3.1644683	9.258244	Sitting_Scroll
12:20:49.243	-0.6296943	3.0383348	8.940222	-0.005399438	0.0015241088	0.0059944205	-0.6643997	3.1644683	9.258244	Sitting_Scroll
12:20:49.265	-0.6296943	3.0383348	8.940222	-0.005399438	0.0015241088	0.0059944205	-0.6643997	3.1644683	9.258244	Sitting_Scroll
12:20:49.289	-0.6296943	3.0383348	8.940222	-0.005399438	0.0015241088	0.0059944205	-0.6643997	3.1644683	9.258244	Sitting_Scroll
12:20:49.312	-0.6296943	3.0383348	8.940222	-0.005399438	0.0015241088	0.0059944205	-0.6643997	3.1644683	9.258244	Sitting_Scroll
12:20:49.337	-0.6296943	3.0383348	8.940222	-0.005399438	0.0015241088	0.0059944205	-0.6643997	3.1644683	9.258244	Sitting_Scroll
12:20:49.361	-0.6296943	3.0383348	8.940222	-0.005399438	0.0015241088	0.0059944205	-0.6643997	3.1644683	9.258244	Sitting_Scroll
12:20:49.383	-0.69194543	3.0981915	9.026416	0.0025418103	-0.004584544	0.0072161513	-0.6687945	3.163764	9.258168	Sitting_Scroll
12:20:49.405	-0.69194543	3.0981915	9.026416	0.0025418103	-0.004584544	0.0072161513	-0.6687945	3.163764	9.258168	Sitting_Scroll
12:20:49.427	-0.69194543	3.0981915	9.026416	0.0025418103	-0.004584544	0.0072161513	-0.6687945	3.163764	9.258168	Sitting_Scroll
12:20:49.448	-0.69194543	3.0981915	9.026416	0.0025418103	-0.004584544	0.0072161513	-0.6687945	3.163764	9.258168	Sitting_Scroll
12:20:49.469	-0.69194543	3.0981915	9.026416	0.0025418103	-0.004584544	0.0072161513	-0.6687945	3.163764	9.258168	Sitting_Scroll
12:20:49.491	-0.69194543	3.0981915	9.026416	0.0025418103	-0.004584544	0.0072161513	-0.6687945	3.163764	9.258168	Sitting_Scroll
12:20:49.515	-0.69194543	3.0981915	9.026416	0.0025418103	-0.004584544	0.0072161513	-0.6687945	3.163764	9.258168	Sitting_Scroll
12:20:49.538	-0.69194543	3.0981915	9.026416	0.0025418103	-0.004584544	0.0072161513	-0.6687945	3.163764	9.258168	Sitting_Scroll
12:20:49.561	-0.6488485	3.0263634	8.89952	0.0019309451	-0.017412715	0.0078270165	-0.66804767	3.1767359	9.253779	Sitting_Scroll
12:20:49.583	-0.6488485	3.0263634	8.89952	0.0019309451	-0.017412715	0.0078270165	-0.66804767	3.1767359	9.253779	Sitting_Scroll
12:20:49.606	-0.6488485	3.0263634	8.89952	0.0019309451	-0.017412715	0.0078270165	-0.66804767	3.1767359	9.253779	Sitting_Scroll
12:20:49.629	-0.6488485	3.0263634	8.89952	0.0019309451	-0.017412715	0.0078270165	-0.66804767	3.1767359	9.253779	Sitting_Scroll
12:20:49.652	-0.6488485	3.0263634	8.89952	0.0019309451	-0.017412715	0.0078270165	-0.66804767	3.1767359	9.253779	Sitting_Scroll
12:20:49.675	-0.6488485	3.0263634	8.89952	0.0019309451	-0.017412715	0.0078270165	-0.66804767	3.1767359	9.253779	Sitting_Scroll
12:20:49.698	-0.6488485	3.0263634	8.89952	0.0019309451	-0.017412715	0.0078270165	-0.66804767	3.1767359	9.253779	Sitting_Scroll
12:20:49.720	-0.6488485	3.0263634	8.89952	0.0019309451	-0.017412715	0.0078270165	-0.66804767	3.1767359	9.253779	Sitting_Scroll
12:20:49.743	-0.69912827	3.0862203	8.937828	-0.007842899	-0.0021410827	0.013324804	-0.6634411	3.1774201	9.253876	Sitting_Scroll
12:20:49.766	-0.69912827	3.0862203	8.937828	-0.007842899	-0.0021410827	0.013324804	-0.6634411	3.1774201	9.253876	Sitting_Scroll
12:20:49.788	-0.69912827	3.0862203	8.937828	-0.007842899	-0.0021410827	0.013324804	-0.6634411	3.1774201	9.253876	Sitting_Scroll
12:20:49.809	-0.69912827	3.0862203	8.937828	-0.007842899	-0.0021410827	0.013324804	-0.6634411	3.1774201	9.253876	Sitting_Scroll
12:20:49.830	-0.69912827	3.0862203	8.937828	-0.007842899	-0.0021410827	0.013324804	-0.6634411	3.1774201	9.253876	Sitting_Scroll
12:20:49.850	-0.69912827	3.0862203	8.937828	-0.007842899	-0.0021410827	0.013324804	-0.6634411	3.1774201	9.253876	Sitting_Scroll
12:20:49.871	-0.69912827	3.0862203	8.937828	-0.007842899	-0.0021410827	0.013324804	-0.6634411	3.1774201	9.253876	Sitting_Scroll
12:20:49.891	-0.69912827	3.0862203	8.937828	-0.007842899	-0.0021410827	0.013324804	-0.6634411	3.1774201	9.253876	Sitting_Scroll
12:20:49.911	-0.679974	3.057489	8.91149	0.017202575	0.016184876	0.0035509595	-0.68896925	3.1844168	9.249603	Sitting_Scroll
12:20:49.933	-0.679974	3.057489	8.91149	0.017202575	0.016184876	0.0035509595	-0.68896925	3.1844168	9.249603	Sitting_Scroll
12:20:49.955	-0.679974	3.057489	8.91149	0.017202575	0.016184876	0.0035509595	-0.68896925	3.1844168	9.249603	Sitting_Scroll
12:20:49.976	-0.679974	3.057489	8.91149	0.017202575	0.016184876	0.0035509595	-0.68896925	3.1844168	9.249603	Sitting_Scroll
12:20:49.998	-0.679974	3.057489	8.91149	0.017202575	0.016184876	0.0035509595	-0.68896925	3.1844168	9.249603	Sitting_Scroll
12:20:50.019	-0.679974	3.057489	8.91149	0.017202575	0.016184876	0.0035509595	-0.68896925	3.1844168	9.249603	Sitting_Scroll
12:20:50.040	-0.679974	3.057489	8.91149	0.017202575	0.016184876	0.0035509595	-0.68896925	3.1844168	9.249603	Sitting_Scroll
12:20:50.064	-0.679974	3.057489	8.91149	0.017202575	0.016184876	0.0035509595	-0.68896925	3.1844168	9.249603	Sitting_Scroll
12:20:50.086	-0.7302538	3.0862203	8.954588	9.83493e-05	-0.013747523	0.0078270165	-0.69407517	3.2000422	9.243828	Sitting_Scroll
12:20:50.107	-0.7302538	3.0862203	8.954588	9.83493e-05	-0.013747523	0.0078270165	-0.69407517	3.2000422	9.243828	Sitting_Scroll
12:20:50.128	-0.7302538	3.0862203	8.954588	9.83493e-05	-0.013747523	0.0078270165	-0.69407517	3.2000422	9.243828	Sitting_Scroll
12:20:50.149	-0.7302538	3.0862203	8.954588	9.83493e-05	-0.013747523	0.0078270165	-0.69407517	3.2000422	9.243828	Sitting_Scroll
12:20:50.170	-0.7302538	3.0862203	8.954588	9.83493e-05	-0.013747523	0.0078270165	-0.69407517	3.2000422	9.243828	Sitting_Scroll
12:20:50.197	-0.7302538	3.0862203	8.954588	9.83493e-05	-0.013747523	0.0078270165	-0.69407517	3.2000422	9.243828	Sitting_Scroll
12:20:50.219	-0.7302538	3.0862203	8.954588	9.83493e-05	-0.013747523	0.0078270165	-0.69407517	3.2000422	9.243828	Sitting_Scroll
12:20:50.240	-0.7302538	3.0862203	8.954588	9.83493e-05	-0.013747523	0.0078270165	-0.69407517	3.2000422	9.243828	Sitting_Scroll
12:20:50.261	-0.6943397	3.0957973	8.875577	-0.006010303	0.011297952	0.008437881	-0.6969066	3.2077463	9.240945	Sitting_Scroll
12:20:50.284	-0.6943397	3.0957973	8.875577	-0.006010303	0.011297952	0.008437881	-0.6969066	3.2077463	9.240945	Sitting_Scroll
12:20:50.305	-0.6943397	3.0957973	8.875577	-0.006010303	0.011297952	0.008437881	-0.6969066	3.2077463	9.240945	Sitting_Scroll
12:20:50.326	-0.6943397	3.0957973	8.875577	-0.006010303	0.011297952	0.008437881	-0.6969066	3.2077463	9.240945	Sitting_Scroll
12:20:50.349	-0.6943397	3.0957973	8.875577	-0.006010303	0.011297952	0.008437881	-0.6969066	3.2077463	9.240945	Sitting_Scroll
12:20:50.370	-0.6943397	3.0957973	8.875577	-0.006010303	0.011297952	0.008437881	-0.6969066	3.2077463	9.240945	Sitting_Scroll
12:20:50.392	-0.6943397	3.0957973	8.875577	-0.006010303	0.011297952	0.008437881	-0.6969066	3.2077463	9.240945	Sitting_Scroll
12:20:50.413	-0.6943397	3.0957973	8.875577	-0.006010303	0.011297952	0.008437881	-0.6969066	3.2077463	9.240945	Sitting_Scroll
12:20:50.435	-0.6943397	3.0957973	8.875577	-0.006010303	0.011297952	0.008437881	-0.6969066	3.2077463	9.240945	Sitting_Scroll
12:20:50.456	-0.6703969	3.0957973	8.976136	-0.003566842	-0.00763887	0.0072161513	-0.68979824	3.2114668	9.240186	Sitting_Scroll
12:20:50.477	-0.6703969	3.0957973	8.976136	-0.003566842	-0.00763887	0.0072161513	-0.68979824	3.2114668	9.240186	Sitting_Scroll
12:20:50.499	-0.6703969	3.0957973	8.976136	-0.003566842	-0.00763887	0.0072161513	-0.68979824	3.2114668	9.240186	Sitting_Scroll
12:20:50.521	-0.6703969	3.0957973	8.976136	-0.003566842	-0.00763887	0.0072161513	-0.68979824	3.2114668	9.240186	Sitting_Scroll
12:20:50.542	-0.6703969	3.0957973	8.976136	-0.003566842	-0.00763887	0.0072161513	-0.68979824	3.2114668	9.240186	Sitting_Scroll
12:20:50.563	-0.6703969	3.0957973	8.976136	-0.003566842	-0.00763887	0.0072161513	-0.68979824	3.2114668	9.240186	Sitting_Scroll
12:20:50.584	-0.6703969	3.0957973	8.976136	-0.003566842	-0.00763887	0.0072161513	-0.68979824	3.2114668	9.240186	Sitting_Scroll
12:20:50.605	-0.6703969	3.0957973	8.976136	-0.003566842	-0.00763887	0.0072161513	-0.68979824	3.2114668	9.240186	Sitting_Scroll
12:20:50.627	-0.6464542	3.1245286	8.976136	-0.0041777072	-0.0027519478	0.0041618245	-0.68740803	3.2142618	9.239392	Sitting_Scroll
12:20:50.650	-0.6464542	3.1245286	8.976136	-0.0041777072	-0.0027519478	0.0041618245	-0.68740803	3.2142618	9.239392	Sitting_Scroll
12:20:50.671	-0.6464542	3.1245286	8.976136	-0.0041777072	-0.0027519478	0.0041618245	-0.68740803	3.2142618	9.239392	Sitting_Scroll
12:20:50.692	-0.6464542	3.1245286	8.976136	-0.0041777072	-0.0027519478	0.0041618245	-0.68740803	3.2142618	9.239392	Sitting_Scroll
12:20:50.713	-0.6464542	3.1245286	8.976136	-0.0041777072	-0.0027519478	0.0041618245	-0.68740803	3.2142618	9.239392	Sitting_Scroll
12:20:50.734	-0.6464542	3.1245286	8.976136	-0.0041777072	-0.0027519478	0.0041618245	-0.68740803	3.2142618	9.239392	Sitting_Scroll
12:20:50.755	-0.6464542	3.1245286	8.976136	-0.0041777072	-0.0027519478	0.0041618245	-0.68740803	3.2142618	9.239392	Sitting_Scroll
12:20:50.777	-0.6464542	3.1245286	8.976136	-0.0041777072	-0.0027519478	0.0041618245	-0.68740803	3.2142618	9.239392	Sitting_Scroll
12:20:50.798	-0.6464542	3.1245286	8.976136	-0.0041777072	-0.0027519478	0.0041618245	-0.68740803	3.2142618	9.239392	Sitting_Scroll
12:20:50.819	-0.68715686	3.1053743	8.923462	0.0019309451	0.008854493	0.0072161513	-0.68899155	3.21752	9.23814	Sitting_Scroll
12:20:50.840	-0.68715686	3.1053743	8.923462	0.0019309451	0.008854493	0.0072161513	-0.68899155	3.21752	9.23814	Sitting_Scroll
12:20:50.861	-0.68715686	3.1053743	8.923462	0.0019309451	0.008854493	0.0072161513	-0.68899155	3.21752	9.23814	Sitting_Scroll
12:20:50.882	-0.68715686	3.1053743	8.923462	0.0019309451	0.008854493	0.0072161513	-0.68899155	3.21752	9.23814	Sitting_Scroll
12:20:50.903	-0.68715686	3.1053743	8.923462	0.0019309451	0.008854493	0.0072161513	-0.68899155	3.21752	9.23814	Sitting_Scroll
12:20:50.928	-0.68715686	3.1053743	8.923462	0.0019309451	0.008854493	0.0072161513	-0.68899155	3.21752	9.23814	Sitting_Scroll
12:20:50.949	-0.68715686	3.1053743	8.923462	0.0019309451	0.008854493	0.0072161513	-0.68899155	3.21752	9.23814	Sitting_Scroll
12:20:50.971	-0.68715686	3.1053743	8.923462	0.0019309451	0.008854493	0.0072161513	-0.68899155	3.21752	9.23814	Sitting_Scroll
12:20:50.992	-0.7589851	3.0957973	8.854029	-0.0017342464	0.0009132435	0.0017183638	-0.6634943	3.1941898	9.248097	Sitting_Scroll
12:20:51.013	-0.7589851	3.0957973	8.854029	-0.0017342464	0.0009132435	0.0017183638	-0.6634943	3.1941898	9.248097	Sitting_Scroll
12:20:51.035	-0.7589851	3.0957973	8.854029	-0.0017342464	0.0009132435	0.0017183638	-0.6634943	3.1941898	9.248097	Sitting_Scroll
12:20:51.056	-0.7589851	3.0957973	8.854029	-0.0017342464	0.0009132435	0.0017183638	-0.6634943	3.1941898	9.248097	Sitting_Scroll
12:20:51.077	-0.7589851	3.0957973	8.854029	-0.0017342464	0.0009132435	0.0017183638	-0.6634943	3.1941898	9.248097	Sitting_Scroll
12:20:51.099	-0.7589851	3.0957973	8.854029	-0.0017342464	0.0009132435	0.0017183638	-0.6634943	3.1941898	9.248097	Sitting_Scroll
12:20:51.120	-0.7589851	3.0957973	8.854029	-0.0017342464	0.0009132435	0.0017183638	-0.6634943	3.1941898	9.248097	Sitting_Scroll
12:20:51.141	-0.7589851	3.0957973	8.854029	-0.0017342464	0.0009132435	0.0017183638	-0.6634943	3.1941898	9.248097	Sitting_Scroll
12:20:51.162	-0.6344828	3.057489	8.966559	-0.015784148	0.0009132435	0.0059944205	-0.66133565	3.185238	9.251339	Sitting_Scroll
12:20:51.186	-0.6344828	3.057489	8.966559	-0.015784148	0.0009132435	0.0059944205	-0.66133565	3.185238	9.251339	Sitting_Scroll
12:20:51.207	-0.6344828	3.057489	8.966559	-0.015784148	0.0009132435	0.0059944205	-0.66133565	3.185238	9.251339	Sitting_Scroll
12:20:51.227	-0.6344828	3.057489	8.966559	-0.015784148	0.0009132435	0.0059944205	-0.66133565	3.185238	9.251339	Sitting_Scroll
12:20:51.248	-0.6344828	3.057489	8.966559	-0.015784148	0.0009132435	0.0059944205	-0.66133565	3.185238	9.251339	Sitting_Scroll
12:20:51.270	-0.6344828	3.057489	8.966559	-0.015784148	0.0009132435	0.0059944205	-0.66133565	3.185238	9.251339	Sitting_Scroll
12:20:51.292	-0.6344828	3.057489	8.966559	-0.015784148	0.0009132435	0.0059944205	-0.66133565	3.185238	9.251339	Sitting_Scroll
12:20:51.313	-0.6344828	3.057489	8.966559	-0.015784148	0.0009132435	0.0059944205	-0.66133565	3.185238	9.251339	Sitting_Scroll
12:20:51.343	-0.6344828	3.057489	8.966559	-0.015784148	0.0009132435	0.0059944205	-0.66133565	3.185238	9.251339	Sitting_Scroll
12:20:51.368	-0.6177229	3.1029801	9.191621	0.0068178666	-0.068114534	-0.0025576928	-0.65535426	3.1567366	9.261527	Sitting_Scroll
12:20:51.402	-0.6177229	3.1029801	9.191621	0.0068178666	-0.068114534	-0.0025576928	-0.65535426	3.1567366	9.261527	Sitting_Scroll
12:20:51.435	-0.6177229	3.1029801	9.191621	0.0068178666	-0.068114534	-0.0025576928	-0.65535426	3.1567366	9.261527	Sitting_Scroll
12:20:51.468	-0.6177229	3.1029801	9.191621	0.0068178666	-0.068114534	-0.0025576928	-0.65535426	3.1567366	9.261527	Sitting_Scroll
12:20:51.502	-0.6177229	3.1029801	9.191621	0.0068178666	-0.068114534	-0.0025576928	-0.65535426	3.1567366	9.261527	Sitting_Scroll
12:20:51.523	-0.6847626	3.0981915	9.270632	-0.007842899	0.07055188	0.013935669	-0.67499787	3.1714592	9.255085	Sitting_Scroll
12:20:51.544	-0.6847626	3.0981915	9.270632	-0.007842899	0.07055188	0.013935669	-0.67499787	3.1714592	9.255085	Sitting_Scroll
12:20:51.565	-0.6847626	3.0981915	9.270632	-0.007842899	0.07055188	0.013935669	-0.67499787	3.1714592	9.255085	Sitting_Scroll
12:20:51.586	-0.6847626	3.0981915	9.270632	-0.007842899	0.07055188	0.013935669	-0.67499787	3.1714592	9.255085	Sitting_Scroll
12:20:51.607	-0.6847626	3.0981915	9.270632	-0.007842899	0.07055188	0.013935669	-0.67499787	3.1714592	9.255085	Sitting_Scroll
12:20:51.628	-0.6847626	3.0981915	9.270632	-0.007842899	0.07055188	0.013935669	-0.67499787	3.1714592	9.255085	Sitting_Scroll
12:20:51.649	-0.6847626	3.0981915	9.270632	-0.007842899	0.07055188	0.013935669	-0.67499787	3.1714592	9.255085	Sitting_Scroll
12:20:51.670	-0.6847626	3.0981915	9.270632	-0.007842899	0.07055188	0.013935669	-0.67499787	3.1714592	9.255085	Sitting_Scroll
12:20:51.691	-0.6847626	3.0981915	9.270632	-0.007842899	0.07055188	0.013935669	-0.67499787	3.1714592	9.255085	Sitting_Scroll
12:20:51.712	-0.7110996	3.0431232	8.856422	-0.018227607	0.033899967	0.008437881	-0.69631976	3.1646109	9.25585	Sitting_Scroll
12:20:51.733	-0.7110996	3.0431232	8.856422	-0.018227607	0.033899967	0.008437881	-0.69631976	3.1646109	9.25585	Sitting_Scroll
12:20:51.754	-0.7110996	3.0431232	8.856422	-0.018227607	0.033899967	0.008437881	-0.69631976	3.1646109	9.25585	Sitting_Scroll
12:20:51.774	-0.7110996	3.0431232	8.856422	-0.018227607	0.033899967	0.008437881	-0.69631976	3.1646109	9.25585	Sitting_Scroll
12:20:51.794	-0.7110996	3.0431232	8.856422	-0.018227607	0.033899967	0.008437881	-0.69631976	3.1646109	9.25585	Sitting_Scroll
12:20:51.815	-0.7110996	3.0431232	8.856422	-0.018227607	0.033899967	0.008437881	-0.69631976	3.1646109	9.25585	Sitting_Scroll
12:20:51.836	-0.7110996	3.0431232	8.856422	-0.018227607	0.033899967	0.008437881	-0.69631976	3.1646109	9.25585	Sitting_Scroll
12:20:51.871	-0.7110996	3.0431232	8.856422	-0.018227607	0.033899967	0.008437881	-0.69631976	3.1646109	9.25585	Sitting_Scroll
12:20:51.904	-0.5961744	3.0239692	8.921068	0.019035172	-0.027797423	0.012713939	-0.6843051	3.160292	9.258221	Sitting_Scroll
12:20:51.925	-0.5961744	3.0239692	8.921068	0.019035172	-0.027797423	0.012713939	-0.6843051	3.160292	9.258221	Sitting_Scroll
12:20:51.954	-0.5961744	3.0239692	8.921068	0.019035172	-0.027797423	0.012713939	-0.6843051	3.160292	9.258221	Sitting_Scroll
12:20:51.975	-0.5961744	3.0239692	8.921068	0.019035172	-0.027797423	0.012713939	-0.6843051	3.160292	9.258221	Sitting_Scroll
12:20:51.996	-0.5961744	3.0239692	8.921068	0.019035172	-0.027797423	0.012713939	-0.6843051	3.160292	9.258221	Sitting_Scroll
12:20:52.017	-0.5961744	3.0239692	8.921068	0.019035172	-0.027797423	0.012713939	-0.6843051	3.160292	9.258221	Sitting_Scroll
12:20:52.038	-0.5961744	3.0239692	8.921068	0.019035172	-0.027797423	0.012713939	-0.6843051	3.160292	9.258221	Sitting_Scroll
12:20:52.059	-0.5961744	3.0239692	8.921068	-0.10497048	-0.08338616	0.0017183638	-0.6843051	3.160292	9.258221	Sitting_Scroll
12:20:52.080	-0.6057515	3.093403	9.284998	-0.10497048	-0.08338616	0.0017183638	-0.7335977	3.1383905	9.261895	Sitting_Scroll
12:20:52.101	-0.6057515	3.093403	9.284998	-0.10497048	-0.08338616	0.0017183638	-0.7335977	3.1383905	9.261895	Sitting_Scroll
12:20:52.122	-0.6057515	3.093403	9.284998	-0.10497048	-0.08338616	0.0017183638	-0.7335977	3.1383905	9.261895	Sitting_Scroll
12:20:52.143	-0.6057515	3.093403	9.284998	-0.10497048	-0.08338616	0.0017183638	-0.7335977	3.1383905	9.261895	Sitting_Scroll
12:20:52.164	-0.6057515	3.093403	9.284998	-0.10497048	-0.08338616	0.0017183638	-0.7335977	3.1383905	9.261895	Sitting_Scroll
12:20:52.185	-0.6057515	3.093403	9.284998	-0.10497048	-0.08338616	0.0017183638	-0.7335977	3.1383905	9.261895	Sitting_Scroll
12:20:52.206	-0.6057515	3.093403	9.284998	-0.10497048	-0.08338616	0.0017183638	-0.7335977	3.1383905	9.261895	Sitting_Scroll
12:20:52.227	-0.6057515	3.093403	9.284998	-0.10497048	-0.08338616	0.0017183638	-0.7335977	3.1383905	9.261895	Sitting_Scroll
12:20:52.248	-0.7853221	2.9329867	9.016839	0.014759115	-0.031462613	0.010270477	-0.7378661	3.121491	9.267265	Sitting_Scroll
12:20:52.268	-0.7853221	2.9329867	9.016839	0.014759115	-0.031462613	0.010270477	-0.7378661	3.121491	9.267265	Sitting_Scroll
12:20:52.290	-0.7853221	2.9329867	9.016839	0.014759115	-0.031462613	0.010270477	-0.7378661	3.121491	9.267265	Sitting_Scroll
12:20:52.310	-0.7853221	2.9329867	9.016839	0.014759115	-0.031462613	0.010270477	-0.7378661	3.121491	9.267265	Sitting_Scroll
12:20:52.331	-0.7853221	2.9329867	9.016839	0.014759115	-0.031462613	0.010270477	-0.7378661	3.121491	9.267265	Sitting_Scroll
12:20:52.352	-0.7853221	2.9329867	9.016839	0.014759115	-0.031462613	0.010270477	-0.7378661	3.121491	9.267265	Sitting_Scroll
12:20:52.373	-0.7853221	2.9329867	9.016839	0.014759115	-0.031462613	0.010270477	-0.7378661	3.121491	9.267265	Sitting_Scroll
12:20:52.395	-0.7853221	2.9329867	9.016839	0.014759115	-0.031462613	0.010270477	-0.7378661	3.121491	9.267265	Sitting_Scroll
12:20:52.416	-0.7853221	2.9329867	9.016839	0.014759115	-0.031462613	0.010270477	-0.7378661	3.121491	9.267265	Sitting_Scroll
12:20:52.438	-0.66321415	3.0431232	9.107821	0.020867767	0.029013045	0.0041618245	-0.7209728	3.1465762	9.260109	Sitting_Scroll
12:20:52.459	-0.66321415	3.0431232	9.107821	0.020867767	0.029013045	0.0041618245	-0.7209728	3.1465762	9.260109	Sitting_Scroll
12:20:52.480	-0.66321415	3.0431232	9.107821	0.020867767	0.029013045	0.0041618245	-0.7209728	3.1465762	9.260109	Sitting_Scroll
12:20:52.502	-0.66321415	3.0431232	9.107821	0.020867767	0.029013045	0.0041618245	-0.7209728	3.1465762	9.260109	Sitting_Scroll
12:20:52.523	-0.66321415	3.0431232	9.107821	0.020867767	0.029013045	0.0041618245	-0.7209728	3.1465762	9.260109	Sitting_Scroll
12:20:52.546	-0.66321415	3.0431232	9.107821	0.020867767	0.029013045	0.0041618245	-0.7209728	3.1465762	9.260109	Sitting_Scroll
12:20:52.566	-0.66321415	3.0431232	9.107821	0.020867767	0.029013045	0.0041618245	-0.7209728	3.1465762	9.260109	Sitting_Scroll
12:20:52.588	-0.66321415	3.0431232	9.107821	0.020867767	0.029013045	0.0041618245	-0.7209728	3.1465762	9.260109	Sitting_Scroll
12:20:52.609	-0.8044763	3.0862203	8.954588	-0.017616743	0.0039675697	-0.0025576928	-0.732753	3.1438248	9.2601185	Sitting_Scroll
12:20:52.629	-0.8044763	3.0862203	8.954588	-0.017616743	0.0039675697	-0.0025576928	-0.732753	3.1438248	9.2601185	Sitting_Scroll
12:20:52.651	-0.8044763	3.0862203	8.954588	-0.017616743	0.0039675697	-0.0025576928	-0.732753	3.1438248	9.2601185	Sitting_Scroll
12:20:52.673	-0.8044763	3.0862203	8.954588	-0.017616743	0.0039675697	-0.0025576928	-0.732753	3.1438248	9.2601185	Sitting_Scroll
12:20:52.694	-0.8044763	3.0862203	8.954588	-0.017616743	0.0039675697	-0.0025576928	-0.732753	3.1438248	9.2601185	Sitting_Scroll
12:20:52.716	-0.8044763	3.0862203	8.954588	-0.017616743	0.0039675697	-0.0025576928	-0.732753	3.1438248	9.2601185	Sitting_Scroll
12:20:52.739	-0.8044763	3.0862203	8.954588	-0.017616743	0.0039675697	-0.0025576928	-0.732753	3.1438248	9.2601185	Sitting_Scroll
12:20:52.760	-0.8044763	3.0862203	8.954588	-0.017616743	0.0039675697	-0.0025576928	-0.732753	3.1438248	9.2601185	Sitting_Scroll
12:20:52.781	-0.67279124	2.9952378	8.935433	-0.0041777072	0.006411031	0.0059944205	-0.74880725	3.139325	9.260362	Sitting_Scroll
12:20:52.802	-0.67279124	2.9952378	8.935433	-0.0041777072	0.006411031	0.0059944205	-0.74880725	3.139325	9.260362	Sitting_Scroll
12:20:52.823	-0.67279124	2.9952378	8.935433	-0.0041777072	0.006411031	0.0059944205	-0.74880725	3.139325	9.260362	Sitting_Scroll
12:20:52.844	-0.67279124	2.9952378	8.935433	-0.0041777072	0.006411031	0.0059944205	-0.74880725	3.139325	9.260362	Sitting_Scroll
12:20:52.865	-0.67279124	2.9952378	8.935433	-0.0041777072	0.006411031	0.0059944205	-0.74880725	3.139325	9.260362	Sitting_Scroll
12:20:52.886	-0.67279124	2.9952378	8.935433	-0.0041777072	0.006411031	0.0059944205	-0.74880725	3.139325	9.260362	Sitting_Scroll
12:20:52.907	-0.67279124	2.9952378	8.935433	-0.0041777072	0.006411031	0.0059944205	-0.74880725	3.139325	9.260362	Sitting_Scroll
12:20:52.930	-0.67279124	2.9952378	8.935433	-0.0041777072	0.006411031	0.0059944205	-0.74880725	3.139325	9.260362	Sitting_Scroll
12:20:52.952	-0.67279124	2.9952378	8.935433	-0.0041777072	0.006411031	0.0059944205	-0.74880725	3.139325	9.260362	Sitting_Scroll
12:20:52.973	-0.9289786	3.11974	8.81572	-0.02311453	0.01801747	0.01637913	-0.7378214	3.1344087	9.262908	Sitting_Scroll
12:20:52.994	-0.9289786	3.11974	8.81572	-0.02311453	0.01801747	0.01637913	-0.7378214	3.1344087	9.262908	Sitting_Scroll
12:20:53.015	-0.9289786	3.11974	8.81572	-0.02311453	0.01801747	0.01637913	-0.7378214	3.1344087	9.262908	Sitting_Scroll
12:20:53.036	-0.9289786	3.11974	8.81572	-0.02311453	0.01801747	0.01637913	-0.7378214	3.1344087	9.262908	Sitting_Scroll
12:20:53.057	-0.9289786	3.11974	8.81572	-0.02311453	0.01801747	0.01637913	-0.7378214	3.1344087	9.262908	Sitting_Scroll
12:20:53.078	-0.9289786	3.11974	8.81572	-0.02311453	0.01801747	0.01637913	-0.7378214	3.1344087	9.262908	Sitting_Scroll
12:20:53.099	-0.9289786	3.11974	8.81572	-0.02311453	0.01801747	0.01637913	-0.7378214	3.1344087	9.262908	Sitting_Scroll
12:20:53.120	-0.9289786	3.11974	8.81572	-0.02311453	0.01801747	0.01637913	-0.7378214	3.1344087	9.262908	Sitting_Scroll
12:20:53.141	-0.72546524	2.9617178	8.93304	-0.016395012	-0.02046704	0.015157399	-0.7335212	3.0996015	9.274955	Sitting_Scroll
12:20:53.162	-0.72546524	2.9617178	8.93304	-0.016395012	-0.02046704	0.015157399	-0.7335212	3.0996015	9.274955	Sitting_Scroll
12:20:53.183	-0.72546524	2.9617178	8.93304	-0.016395012	-0.02046704	0.015157399	-0.7335212	3.0996015	9.274955	Sitting_Scroll
12:20:53.205	-0.72546524	2.9617178	8.93304	-0.016395012	-0.02046704	0.015157399	-0.7335212	3.0996015	9.274955	Sitting_Scroll
12:20:53.227	-0.72546524	2.9617178	8.93304	-0.016395012	-0.02046704	0.015157399	-0.7335212	3.0996015	9.274955	Sitting_Scroll
12:20:53.247	-0.72546524	2.9617178	8.93304	-0.016395012	-0.02046704	0.015157399	-0.7335212	3.0996015	9.274955	Sitting_Scroll
12:20:53.267	-0.72546524	2.9617178	8.93304	-0.016395012	-0.02046704	0.015157399	-0.7335212	3.0996015	9.274955	Sitting_Scroll
12:20:53.290	-0.72546524	2.9617178	8.93304	-0.016395012	-0.02046704	0.015157399	-0.7335212	3.0996015	9.274955	Sitting_Scroll
12:20:53.315	-0.72546524	2.9617178	8.93304	-0.016395012	-0.02046704	0.015157399	-0.7335212	3.0996015	9.274955	Sitting_Scroll
12:20:53.336	-0.7733508	2.9521408	8.91149	0.019035172	-0.0064171394	0.0072161513	-0.7667854	3.1035354	9.270947	Sitting_Scroll
12:20:53.358	-0.7733508	2.9521408	8.91149	0.019035172	-0.0064171394	0.0072161513	-0.7667854	3.1035354	9.270947	Sitting_Scroll
12:20:53.380	-0.7733508	2.9521408	8.91149	0.019035172	-0.0064171394	0.0072161513	-0.7667854	3.1035354	9.270947	Sitting_Scroll
12:20:53.401	-0.7733508	2.9521408	8.91149	0.019035172	-0.0064171394	0.0072161513	-0.7667854	3.1035354	9.270947	Sitting_Scroll
12:20:53.423	-0.7733508	2.9521408	8.91149	0.019035172	-0.0064171394	0.0072161513	-0.7667854	3.1035354	9.270947	Sitting_Scroll
12:20:53.445	-0.7733508	2.9521408	8.91149	0.019035172	-0.0064171394	0.0072161513	-0.7667854	3.1035354	9.270947	Sitting_Scroll
12:20:53.467	-0.7733508	2.9521408	8.91149	0.019035172	-0.0064171394	0.0072161513	-0.7667854	3.1035354	9.270947	Sitting_Scroll
12:20:53.488	-0.7733508	2.9521408	8.91149	0.019035172	-0.0064171394	0.0072161513	-0.7667854	3.1035354	9.270947	Sitting_Scroll
12:20:53.509	-0.80208206	2.9808722	8.813326	-0.015173282	-0.011914927	0.012103073	-0.7640958	3.1109948	9.26867	Sitting_Scroll
12:20:53.532	-0.80208206	2.9808722	8.813326	-0.015173282	-0.011914927	0.012103073	-0.7640958	3.1109948	9.26867	Sitting_Scroll
12:20:53.554	-0.80208206	2.9808722	8.813326	-0.015173282	-0.011914927	0.012103073	-0.7640958	3.1109948	9.26867	Sitting_Scroll
12:20:53.577	-0.80208206	2.9808722	8.813326	-0.015173282	-0.011914927	0.012103073	-0.7640958	3.1109948	9.26867	Sitting_Scroll
12:20:53.598	-0.80208206	2.9808722	8.813326	-0.015173282	-0.011914927	0.012103073	-0.7640958	3.1109948	9.26867	Sitting_Scroll
12:20:53.619	-0.80208206	2.9808722	8.813326	-0.015173282	-0.011914927	0.012103073	-0.7640958	3.1109948	9.26867	Sitting_Scroll
12:20:53.640	-0.80208206	2.9808722	8.813326	-0.015173282	-0.011914927	0.012103073	-0.7640958	3.1109948	9.26867	Sitting_Scroll
12:20:53.662	-0.80208206	2.9808722	8.813326	-0.015173282	-0.011914927	0.012103073	-0.7640958	3.1109948	9.26867	Sitting_Scroll
12:20:53.684	-0.69194543	2.9736893	8.885154	-0.00051251595	-0.010693196	0.013324804	-0.70728123	3.107784	9.274256	Sitting_Scroll
12:20:53.705	-0.69194543	2.9736893	8.885154	-0.00051251595	-0.010693196	0.013324804	-0.70728123	3.107784	9.274256	Sitting_Scroll
12:20:53.726	-0.69194543	2.9736893	8.885154	-0.00051251595	-0.010693196	0.013324804	-0.70728123	3.107784	9.274256	Sitting_Scroll
12:20:53.747	-0.69194543	2.9736893	8.885154	-0.00051251595	-0.010693196	0.013324804	-0.70728123	3.107784	9.274256	Sitting_Scroll
12:20:53.769	-0.69194543	2.9736893	8.885154	-0.00051251595	-0.010693196	0.013324804	-0.70728123	3.107784	9.274256	Sitting_Scroll
12:20:53.790	-0.69194543	2.9736893	8.885154	-0.00051251595	-0.010693196	0.013324804	-0.70728123	3.107784	9.274256	Sitting_Scroll
12:20:53.811	-0.69194543	2.9736893	8.885154	-0.00051251595	-0.010693196	0.013324804	-0.70728123	3.107784	9.274256	Sitting_Scroll
12:20:53.833	-0.69194543	2.9736893	8.885154	-0.00051251595	-0.010693196	0.013324804	-0.70728123	3.107784	9.274256	Sitting_Scroll
12:20:53.854	-0.69194543	2.9736893	8.885154	-0.00051251595	-0.010693196	0.013324804	-0.70728123	3.107784	9.274256	Sitting_Scroll
12:20:53.875	-0.6751855	3.0191805	9.021627	-0.014562417	-0.011304061	0.014546535	-0.68623155	3.0989046	9.278807	Sitting_Scroll
12:20:53.896	-0.6751855	3.0191805	9.021627	-0.014562417	-0.011304061	0.014546535	-0.68623155	3.0989046	9.278807	Sitting_Scroll
12:20:53.918	-0.6751855	3.0191805	9.021627	-0.014562417	-0.011304061	0.014546535	-0.68623155	3.0989046	9.278807	Sitting_Scroll
12:20:53.939	-0.6751855	3.0191805	9.021627	-0.014562417	-0.011304061	0.014546535	-0.68623155	3.0989046	9.278807	Sitting_Scroll
12:20:53.963	-0.6751855	3.0191805	9.021627	-0.014562417	-0.011304061	0.014546535	-0.68623155	3.0989046	9.278807	Sitting_Scroll
12:20:53.997	-0.6751855	3.0191805	9.021627	-0.014562417	-0.011304061	0.014546535	-0.68623155	3.0989046	9.278807	Sitting_Scroll
12:20:54.031	-0.6751855	3.0191805	9.021627	-0.014562417	-0.011304061	0.014546535	-0.68623155	3.0989046	9.278807	Sitting_Scroll
12:20:54.064	-0.72785956	2.944958	9.28021	-0.08603365	0.0027458393	0.019433456	-0.73334247	3.0793443	9.281714	Sitting_Scroll
12:20:54.086	-0.72785956	2.944958	9.28021	-0.08603365	0.0027458393	0.019433456	-0.73334247	3.0793443	9.281714	Sitting_Scroll
12:20:54.107	-0.72785956	2.944958	9.28021	-0.08603365	0.0027458393	0.019433456	-0.73334247	3.0793443	9.281714	Sitting_Scroll
12:20:54.128	-0.72785956	2.944958	9.28021	-0.08603365	0.0027458393	0.019433456	-0.73334247	3.0793443	9.281714	Sitting_Scroll
12:20:54.150	-0.72785956	2.944958	9.28021	-0.08603365	0.0027458393	0.019433456	-0.73334247	3.0793443	9.281714	Sitting_Scroll
12:20:54.171	-0.72785956	2.944958	9.28021	-0.08603365	0.0027458393	0.019433456	-0.73334247	3.0793443	9.281714	Sitting_Scroll
12:20:54.192	-0.72785956	2.944958	9.28021	-0.08603365	0.0027458393	0.019433456	-0.73334247	3.0793443	9.281714	Sitting_Scroll
12:20:54.213	-0.72785956	2.944958	9.28021	-0.08603365	0.0027458393	0.019433456	-0.73334247	3.0793443	9.281714	Sitting_Scroll
12:20:54.235	-0.7446195	3.0096035	8.976136	0.022089498	0.035732564	-0.0031685582	-0.7056135	3.089994	9.280324	Sitting_Scroll
12:20:54.256	-0.7446195	3.0096035	8.976136	0.022089498	0.035732564	-0.0031685582	-0.7056135	3.089994	9.280324	Sitting_Scroll
12:20:54.278	-0.7446195	3.0096035	8.976136	0.022089498	0.035732564	-0.0031685582	-0.7056135	3.089994	9.280324	Sitting_Scroll
12:20:54.299	-0.7446195	3.0096035	8.976136	0.022089498	0.035732564	-0.0031685582	-0.7056135	3.089994	9.280324	Sitting_Scroll
12:20:54.320	-0.7446195	3.0096035	8.976136	0.022089498	0.035732564	-0.0031685582	-0.7056135	3.089994	9.280324	Sitting_Scroll
12:20:54.342	-0.7446195	3.0096035	8.976136	0.022089498	0.035732564	-0.0031685582	-0.7056135	3.089994	9.280324	Sitting_Scroll
12:20:54.363	-0.7446195	3.0096035	8.976136	0.022089498	0.035732564	-0.0031685582	-0.7056135	3.089994	9.280324	Sitting_Scroll
12:20:54.384	-0.7446195	3.0096035	8.976136	0.022089498	0.035732564	-0.0031685582	-0.7056135	3.089994	9.280324	Sitting_Scroll
12:20:54.405	-0.6392714	3.0383348	8.980925	-0.020671068	0.0027458393	0.008437881	-0.69574755	3.0978258	9.278458	Sitting_Scroll
12:20:54.426	-0.6392714	3.0383348	8.980925	-0.020671068	0.0027458393	0.008437881	-0.69574755	3.0978258	9.278458	Sitting_Scroll
12:20:54.447	-0.6392714	3.0383348	8.980925	-0.020671068	0.0027458393	0.008437881	-0.69574755	3.0978258	9.278458	Sitting_Scroll
12:20:54.468	-0.6392714	3.0383348	8.980925	-0.020671068	0.0027458393	0.008437881	-0.69574755	3.0978258	9.278458	Sitting_Scroll
12:20:54.489	-0.6392714	3.0383348	8.980925	-0.020671068	0.0027458393	0.008437881	-0.69574755	3.0978258	9.278458	Sitting_Scroll
12:20:54.510	-0.6392714	3.0383348	8.980925	-0.020671068	0.0027458393	0.008437881	-0.69574755	3.0978258	9.278458	Sitting_Scroll
12:20:54.531	-0.6392714	3.0383348	8.980925	-0.020671068	0.0027458393	0.008437881	-0.69574755	3.0978258	9.278458	Sitting_Scroll
12:20:54.552	-0.6392714	3.0383348	8.980925	-0.020671068	0.0027458393	0.008437881	-0.69574755	3.0978258	9.278458	Sitting_Scroll
12:20:54.573	-0.6392714	3.0383348	8.980925	-0.020671068	0.0027458393	0.008437881	-0.69574755	3.0978258	9.278458	Sitting_Scroll
12:20:54.594	-0.6656084	3.0048149	9.055147	0.021478632	-0.027186558	0.0059944205	-0.70489526	3.09617	9.27832	Sitting_Scroll
12:20:54.615	-0.6656084	3.0048149	9.055147	0.021478632	-0.027186558	0.0059944205	-0.70489526	3.09617	9.27832	Sitting_Scroll
12:20:54.636	-0.6656084	3.0048149	9.055147	0.021478632	-0.027186558	0.0059944205	-0.70489526	3.09617	9.27832	Sitting_Scroll
12:20:54.658	-0.6656084	3.0048149	9.055147	0.021478632	-0.027186558	0.0059944205	-0.70489526	3.09617	9.27832	Sitting_Scroll
12:20:54.680	-0.6656084	3.0048149	9.055147	0.021478632	-0.027186558	0.0059944205	-0.70489526	3.09617	9.27832	Sitting_Scroll
12:20:54.703	-0.6656084	3.0048149	9.055147	0.021478632	-0.027186558	0.0059944205	-0.70489526	3.09617	9.27832	Sitting_Scroll
12:20:54.724	-0.6656084	3.0048149	9.055147	0.021478632	-0.027186558	0.0059944205	-0.70489526	3.09617	9.27832	Sitting_Scroll
12:20:54.747	-0.6656084	3.0048149	9.055147	0.021478632	-0.027186558	0.0059944205	-0.70489526	3.09617	9.27832	Sitting_Scroll
12:20:54.768	-0.7398309	2.9952378	8.980925	9.83493e-05	0.009465357	0.0078270165	-0.6941476	3.1048992	9.276214	Sitting_Scroll
12:20:54.789	-0.7398309	2.9952378	8.980925	9.83493e-05	0.009465357	0.0078270165	-0.6941476	3.1048992	9.276214	Sitting_Scroll
12:20:54.811	-0.7398309	2.9952378	8.980925	9.83493e-05	0.009465357	0.0078270165	-0.6941476	3.1048992	9.276214	Sitting_Scroll
12:20:54.832	-0.7398309	2.9952378	8.980925	9.83493e-05	0.009465357	0.0078270165	-0.6941476	3.1048992	9.276214	Sitting_Scroll
12:20:54.854	-0.7398309	2.9952378	8.980925	9.83493e-05	0.009465357	0.0078270165	-0.6941476	3.1048992	9.276214	Sitting_Scroll
12:20:54.876	-0.7398309	2.9952378	8.980925	9.83493e-05	0.009465357	0.0078270165	-0.6941476	3.1048992	9.276214	Sitting_Scroll
12:20:54.898	-0.7398309	2.9952378	8.980925	9.83493e-05	0.009465357	0.0078270165	-0.6941476	3.1048992	9.276214	Sitting_Scroll
12:20:54.920	-0.7398309	2.9952378	8.980925	9.83493e-05	0.009465357	0.0078270165	-0.6941476	3.1048992	9.276214	Sitting_Scroll
12:20:54.941	-0.7637737	3.007209	8.870789	-0.01150809	0.035121698	0.0017183638	-0.70288086	3.1028419	9.276244	Sitting_Scroll
12:20:54.962	-0.7637737	3.007209	8.870789	-0.01150809	0.035121698	0.0017183638	-0.70288086	3.1028419	9.276244	Sitting_Scroll
12:20:54.983	-0.7637737	3.007209	8.870789	-0.01150809	0.035121698	0.0017183638	-0.70288086	3.1028419	9.276244	Sitting_Scroll
12:20:55.005	-0.7637737	3.007209	8.870789	-0.01150809	0.035121698	0.0017183638	-0.70288086	3.1028419	9.276244	Sitting_Scroll
12:20:55.028	-0.7637737	3.007209	8.870789	-0.01150809	0.035121698	0.0017183638	-0.70288086	3.1028419	9.276244	Sitting_Scroll
12:20:55.049	-0.7637737	3.007209	8.870789	-0.01150809	0.035121698	0.0017183638	-0.70288086	3.1028419	9.276244	Sitting_Scroll
12:20:55.070	-0.7637737	3.007209	8.870789	-0.01150809	0.035121698	0.0017183638	-0.70288086	3.1028419	9.276244	Sitting_Scroll
12:20:55.091	-0.7637737	3.007209	8.870789	-0.01150809	0.035121698	0.0017183638	-0.70288086	3.1028419	9.276244	Sitting_Scroll
12:20:55.113	-0.7637737	3.007209	8.870789	-0.01150809	0.035121698	0.0017183638	-0.70288086	3.1028419	9.276244	Sitting_Scroll
12:20:55.137	-0.6895511	3.014392	8.865999	0.020867767	-0.00030848692	0.0023292291	-0.7016119	3.1012807	9.276863	Sitting_Scroll
12:20:55.159	-0.6895511	3.014392	8.865999	0.020867767	-0.00030848692	0.0023292291	-0.7016119	3.1012807	9.276863	Sitting_Scroll
12:20:55.180	-0.6895511	3.014392	8.865999	0.020867767	-0.00030848692	0.0023292291	-0.7016119	3.1012807	9.276863	Sitting_Scroll
12:20:55.202	-0.6895511	3.014392	8.865999	0.020867767	-0.00030848692	0.0023292291	-0.7016119	3.1012807	9.276863	Sitting_Scroll
12:20:55.229	-0.6895511	3.014392	8.865999	0.020867767	-0.00030848692	0.0023292291	-0.7016119	3.1012807	9.276863	Sitting_Scroll
12:20:55.250	-0.6895511	3.014392	8.865999	0.020867767	-0.00030848692	0.0023292291	-0.7016119	3.1012807	9.276863	Sitting_Scroll
12:20:55.273	-0.6895511	3.014392	8.865999	0.020867767	-0.00030848692	0.0023292291	-0.7016119	3.1012807	9.276863	Sitting_Scroll
12:20:55.296	-0.6895511	3.014392	8.865999	0.020867767	-0.00030848692	0.0023292291	-0.7016119	3.1012807	9.276863	Sitting_Scroll
12:20:55.318	-0.65363705	3.0119977	9.107821	-0.01028636	-0.025964826	0.012103073	-0.7110087	3.1107793	9.272965	Sitting_Scroll
12:20:55.341	-0.65363705	3.0119977	9.107821	-0.01028636	-0.025964826	0.012103073	-0.7110087	3.1107793	9.272965	Sitting_Scroll
12:20:55.362	-0.65363705	3.0119977	9.107821	-0.01028636	-0.025964826	0.012103073	-0.7110087	3.1107793	9.272965	Sitting_Scroll
12:20:55.384	-0.65363705	3.0119977	9.107821	-0.01028636	-0.025964826	0.012103073	-0.7110087	3.1107793	9.272965	Sitting_Scroll
12:20:55.405	-0.65363705	3.0119977	9.107821	-0.01028636	-0.025964826	0.012103073	-0.7110087	3.1107793	9.272965	Sitting_Scroll
12:20:55.426	-0.65363705	3.0119977	9.107821	-0.01028636	-0.025964826	0.012103073	-0.7110087	3.1107793	9.272965	Sitting_Scroll
12:20:55.449	-0.65363705	3.0119977	9.107821	-0.01028636	-0.025964826	0.012103073	-0.7110087	3.1107793	9.272965	Sitting_Scroll
12:20:55.472	-0.65363705	3.0119977	9.107821	-0.01028636	-0.025964826	0.012103073	-0.7110087	3.1107793	9.272965	Sitting_Scroll
12:20:55.493	-0.723071	2.9808722	8.901914	-0.01028636	0.021071797	0.0017183638	-0.7116022	3.106233	9.274444	Sitting_Scroll
12:20:55.514	-0.723071	2.9808722	8.901914	-0.01028636	0.021071797	0.0017183638	-0.7116022	3.106233	9.274444	Sitting_Scroll
12:20:55.537	-0.723071	2.9808722	8.901914	-0.01028636	0.021071797	0.0017183638	-0.7116022	3.106233	9.274444	Sitting_Scroll
12:20:55.558	-0.723071	2.9808722	8.901914	-0.01028636	0.021071797	0.0017183638	-0.7116022	3.106233	9.274444	Sitting_Scroll
12:20:55.579	-0.723071	2.9808722	8.901914	-0.01028636	0.021071797	0.0017183638	-0.7116022	3.106233	9.274444	Sitting_Scroll
12:20:55.600	-0.723071	2.9808722	8.901914	-0.01028636	0.021071797	0.0017183638	-0.7116022	3.106233	9.274444	Sitting_Scroll
12:20:55.622	-0.723071	2.9808722	8.901914	-0.01028636	0.021071797	0.0017183638	-0.7116022	3.106233	9.274444	Sitting_Scroll
12:20:55.643	-0.723071	2.9808722	8.901914	-0.01028636	0.021071797	0.0017183638	-0.7116022	3.106233	9.274444	Sitting_Scroll
12:20:55.664	-0.6488485	2.9736893	8.842057	-0.012118956	0.0033567045	0.009659612	-0.7223709	3.1210608	9.268632	Sitting_Scroll
12:20:55.685	-0.6488485	2.9736893	8.842057	-0.012118956	0.0033567045	0.009659612	-0.7223709	3.1210608	9.268632	Sitting_Scroll
12:20:55.708	-0.6488485	2.9736893	8.842057	-0.012118956	0.0033567045	0.009659612	-0.7223709	3.1210608	9.268632	Sitting_Scroll
12:20:55.730	-0.6488485	2.9736893	8.842057	-0.012118956	0.0033567045	0.009659612	-0.7223709	3.1210608	9.268632	Sitting_Scroll
12:20:55.751	-0.6488485	2.9736893	8.842057	-0.012118956	0.0033567045	0.009659612	-0.7223709	3.1210608	9.268632	Sitting_Scroll
12:20:55.773	-0.6488485	2.9736893	8.842057	-0.012118956	0.0033567045	0.009659612	-0.7223709	3.1210608	9.268632	Sitting_Scroll
12:20:55.798	-0.6488485	2.9736893	8.842057	-0.012118956	0.0033567045	0.009659612	-0.7223709	3.1210608	9.268632	Sitting_Scroll
12:20:55.819	-0.6488485	2.9736893	8.842057	-0.012118956	0.0033567045	0.009659612	-0.7223709	3.1210608	9.268632	Sitting_Scroll
12:20:55.841	-0.66800267	3.0431232	9.038387	0.0068178666	-0.027186558	0.006605286	-0.6774136	3.1137438	9.274486	Sitting_Scroll
12:20:55.862	-0.66800267	3.0431232	9.038387	0.0068178666	-0.027186558	0.006605286	-0.6774136	3.1137438	9.274486	Sitting_Scroll
12:20:55.884	-0.66800267	3.0431232	9.038387	0.0068178666	-0.027186558	0.006605286	-0.6774136	3.1137438	9.274486	Sitting_Scroll
12:20:55.905	-0.66800267	3.0431232	9.038387	0.0068178666	-0.027186558	0.006605286	-0.6774136	3.1137438	9.274486	Sitting_Scroll
12:20:55.926	-0.66800267	3.0431232	9.038387	0.0068178666	-0.027186558	0.006605286	-0.6774136	3.1137438	9.274486	Sitting_Scroll
12:20:55.948	-0.66800267	3.0431232	9.038387	0.0068178666	-0.027186558	0.006605286	-0.6774136	3.1137438	9.274486	Sitting_Scroll
12:20:55.969	-0.66800267	3.0431232	9.038387	0.0068178666	-0.027186558	0.006605286	-0.6774136	3.1137438	9.274486	Sitting_Scroll
12:20:55.990	-0.66800267	3.0431232	9.038387	0.0068178666	-0.027186558	0.006605286	-0.6774136	3.1137438	9.274486	Sitting_Scroll
12:20:56.011	-0.66800267	3.0431232	9.038387	0.0068178666	-0.027186558	0.006605286	-0.6774136	3.1137438	9.274486	Sitting_Scroll
12:20:56.032	-0.71828246	3.0000262	8.717555	0.02697642	0.0051893	-0.012331536	-0.6909276	3.1508799	9.260937	Sitting_Scroll
12:20:56.054	-0.71828246	3.0000262	8.717555	0.02697642	0.0051893	-0.012331536	-0.6909276	3.1508799	9.260937	Sitting_Scroll
12:20:56.075	-0.71828246	3.0000262	8.717555	0.02697642	0.0051893	-0.012331536	-0.6909276	3.1508799	9.260937	Sitting_Scroll
12:20:56.097	-0.71828246	3.0000262	8.717555	0.02697642	0.0051893	-0.012331536	-0.6909276	3.1508799	9.260937	Sitting_Scroll
12:20:56.118	-0.71828246	3.0000262	8.717555	0.02697642	0.0051893	-0.012331536	-0.6909276	3.1508799	9.260937	Sitting_Scroll
12:20:56.139	-0.71828246	3.0000262	8.717555	0.02697642	0.0051893	-0.012331536	-0.6909276	3.1508799	9.260937	Sitting_Scroll
12:20:56.161	-0.71828246	3.0000262	8.717555	0.02697642	0.0051893	-0.012331536	-0.6909276	3.1508799	9.260937	Sitting_Scroll
12:20:56.182	-0.71828246	3.0000262	8.717555	0.02697642	0.0051893	-0.012331536	-0.6909276	3.1508799	9.260937	Sitting_Scroll
12:20:56.208	-0.65124273	3.0024207	8.870789	-0.012729821	-0.0027519478	0.006605286	-0.6846674	3.1463592	9.2629385	Sitting_Scroll
12:20:56.241	-0.65124273	3.0024207	8.870789	-0.012729821	-0.0027519478	0.006605286	-0.6846674	3.1463592	9.2629385	Sitting_Scroll
12:20:56.274	-0.65124273	3.0024207	8.870789	-0.012729821	-0.0027519478	0.006605286	-0.6846674	3.1463592	9.2629385	Sitting_Scroll
12:20:56.308	-0.65124273	3.0024207	8.870789	-0.012729821	-0.0027519478	0.006605286	-0.6846674	3.1463592	9.2629385	Sitting_Scroll
12:20:56.328	-0.65124273	3.0024207	8.870789	-0.012729821	-0.0027519478	0.006605286	-0.6846674	3.1463592	9.2629385	Sitting_Scroll
12:20:56.349	-0.65124273	3.0024207	8.870789	-0.012729821	-0.0027519478	0.006605286	-0.6846674	3.1463592	9.2629385	Sitting_Scroll
12:20:56.370	-0.65124273	3.0024207	8.870789	-0.012729821	-0.0027519478	0.006605286	-0.6846674	3.1463592	9.2629385	Sitting_Scroll
12:20:56.393	-0.75659084	2.9234095	9.12937	-0.020060204	-0.044290785	0.014546535	-0.72532475	3.1503682	9.25848	Sitting_Scroll
12:20:56.414	-0.75659084	2.9234095	9.12937	-0.020060204	-0.044290785	0.014546535	-0.72532475	3.1503682	9.25848	Sitting_Scroll
12:20:56.435	-0.75659084	2.9234095	9.12937	-0.020060204	-0.044290785	0.014546535	-0.72532475	3.1503682	9.25848	Sitting_Scroll
12:20:56.459	-0.75659084	2.9234095	9.12937	-0.020060204	-0.044290785	0.014546535	-0.72532475	3.1503682	9.25848	Sitting_Scroll
12:20:56.480	-0.75659084	2.9234095	9.12937	-0.020060204	-0.044290785	0.014546535	-0.72532475	3.1503682	9.25848	Sitting_Scroll
12:20:56.502	-0.75659084	2.9234095	9.12937	-0.020060204	-0.044290785	0.014546535	-0.72532475	3.1503682	9.25848	Sitting_Scroll
12:20:56.523	-0.75659084	2.9234095	9.12937	-0.020060204	-0.044290785	0.014546535	-0.72532475	3.1503682	9.25848	Sitting_Scroll
12:20:56.545	-0.75659084	2.9234095	9.12937	-0.020060204	-0.044290785	0.014546535	-0.72532475	3.1503682	9.25848	Sitting_Scroll
12:20:56.566	-0.7541966	3.0359404	8.901914	-0.008453764	0.007021896	0.011492208	-0.71618164	3.123223	9.268384	Sitting_Scroll
12:20:56.587	-0.7541966	3.0359404	8.901914	-0.008453764	0.007021896	0.011492208	-0.71618164	3.123223	9.268384	Sitting_Scroll
12:20:56.610	-0.7541966	3.0359404	8.901914	-0.008453764	0.007021896	0.011492208	-0.71618164	3.123223	9.268384	Sitting_Scroll
12:20:56.631	-0.7541966	3.0359404	8.901914	-0.008453764	0.007021896	0.011492208	-0.71618164	3.123223	9.268384	Sitting_Scroll
12:20:56.654	-0.7541966	3.0359404	8.901914	-0.008453764	0.007021896	0.011492208	-0.71618164	3.123223	9.268384	Sitting_Scroll
12:20:56.676	-0.7541966	3.0359404	8.901914	-0.008453764	0.007021896	0.011492208	-0.71618164	3.123223	9.268384	Sitting_Scroll
12:20:56.697	-0.7541966	3.0359404	8.901914	-0.008453764	0.007021896	0.011492208	-0.71618164	3.123223	9.268384	Sitting_Scroll
12:20:56.718	-0.7541966	3.0359404	8.901914	-0.008453764	0.007021896	0.011492208	-0.71618164	3.123223	9.268384	Sitting_Scroll
12:20:56.739	-0.6273	2.9689007	8.925857	0.011093924	-0.035127807	0.011492208	-0.67571646	3.1184502	9.273027	Sitting_Scroll
12:20:56.761	-0.6273	2.9689007	8.925857	0.011093924	-0.035127807	0.011492208	-0.67571646	3.1184502	9.273027	Sitting_Scroll
12:20:56.782	-0.6273	2.9689007	8.925857	0.011093924	-0.035127807	0.011492208	-0.67571646	3.1184502	9.273027	Sitting_Scroll
12:20:56.803	-0.6273	2.9689007	8.925857	0.011093924	-0.035127807	0.011492208	-0.67571646	3.1184502	9.273027	Sitting_Scroll
12:20:56.825	-0.6273	2.9689007	8.925857	0.011093924	-0.035127807	0.011492208	-0.67571646	3.1184502	9.273027	Sitting_Scroll
12:20:56.846	-0.6273	2.9689007	8.925857	0.011093924	-0.035127807	0.011492208	-0.67571646	3.1184502	9.273027	Sitting_Scroll
12:20:56.868	-0.6273	2.9689007	8.925857	0.011093924	-0.035127807	0.011492208	-0.67571646	3.1184502	9.273027	Sitting_Scroll
12:20:56.889	-0.6273	2.9689007	8.925857	0.011093924	-0.035127807	0.011492208	-0.67571646	3.1184502	9.273027	Sitting_Scroll
12:20:56.910	-0.6273	2.9689007	8.925857	0.011093924	-0.035127807	0.011492208	-0.67571646	3.1184502	9.273027	Sitting_Scroll
12:20:56.931	-0.723071	3.0550947	9.067119	0.012315654	0.018628336	-0.0031685582	-0.6950925	3.116081	9.272392	Sitting_Scroll
12:20:56.952	-0.723071	3.0550947	9.067119	0.012315654	0.018628336	-0.0031685582	-0.6950925	3.116081	9.272392	Sitting_Scroll
12:20:56.973	-0.723071	3.0550947	9.067119	0.012315654	0.018628336	-0.0031685582	-0.6950925	3.116081	9.272392	Sitting_Scroll
12:20:56.996	-0.723071	3.0550947	9.067119	0.012315654	0.018628336	-0.0031685582	-0.6950925	3.116081	9.272392	Sitting_Scroll
12:20:57.018	-0.723071	3.0550947	9.067119	0.012315654	0.018628336	-0.0031685582	-0.6950925	3.116081	9.272392	Sitting_Scroll
12:20:57.039	-0.723071	3.0550947	9.067119	0.012315654	0.018628336	-0.0031685582	-0.6950925	3.116081	9.272392	Sitting_Scroll
12:20:57.062	-0.723071	3.0550947	9.067119	0.012315654	0.018628336	-0.0031685582	-0.6950925	3.116081	9.272392	Sitting_Scroll
12:20:57.084	-0.723071	3.0550947	9.067119	0.012315654	0.018628336	-0.0031685582	-0.6950925	3.116081	9.272392	Sitting_Scroll
12:20:57.105	-0.6895511	3.0096035	8.91149	0.01292652	0.03267824	0.0041618245	-0.702405	3.1224196	9.269709	Sitting_Scroll
12:20:57.126	-0.6895511	3.0096035	8.91149	0.01292652	0.03267824	0.0041618245	-0.702405	3.1224196	9.269709	Sitting_Scroll
12:20:57.148	-0.6895511	3.0096035	8.91149	0.01292652	0.03267824	0.0041618245	-0.702405	3.1224196	9.269709	Sitting_Scroll
12:20:57.169	-0.6895511	3.0096035	8.91149	0.01292652	0.03267824	0.0041618245	-0.702405	3.1224196	9.269709	Sitting_Scroll
12:20:57.191	-0.6895511	3.0096035	8.91149	0.01292652	0.03267824	0.0041618245	-0.702405	3.1224196	9.269709	Sitting_Scroll
12:20:57.213	-0.6895511	3.0096035	8.91149	0.01292652	0.03267824	0.0041618245	-0.702405	3.1224196	9.269709	Sitting_Scroll
12:20:57.234	-0.6895511	3.0096035	8.91149	0.01292652	0.03267824	0.0041618245	-0.702405	3.1224196	9.269709	Sitting_Scroll
12:20:57.255	-0.6895511	3.0096035	8.91149	0.01292652	0.03267824	0.0041618245	-0.702405	3.1224196	9.269709	Sitting_Scroll
12:20:57.276	-0.6895511	3.0096035	8.91149	0.01292652	0.03267824	0.0041618245	-0.702405	3.1224196	9.269709	Sitting_Scroll
12:20:57.297	-0.6847626	3.0119977	8.937828	0.016591711	-0.0088606	0.0053835553	-0.70648545	3.124494	9.2687	Sitting_Scroll
12:20:57.319	-0.6847626	3.0119977	8.937828	0.016591711	-0.0088606	0.0053835553	-0.70648545	3.124494	9.2687	Sitting_Scroll
12:20:57.341	-0.6847626	3.0119977	8.937828	0.016591711	-0.0088606	0.0053835553	-0.70648545	3.124494	9.2687	Sitting_Scroll
12:20:57.363	-0.6847626	3.0119977	8.937828	0.016591711	-0.0088606	0.0053835553	-0.70648545	3.124494	9.2687	Sitting_Scroll
12:20:57.385	-0.6847626	3.0119977	8.937828	0.016591711	-0.0088606	0.0053835553	-0.70648545	3.124494	9.2687	Sitting_Scroll
12:20:57.406	-0.6847626	3.0119977	8.937828	0.016591711	-0.0088606	0.0053835553	-0.70648545	3.124494	9.2687	Sitting_Scroll
12:20:57.430	-0.6847626	3.0119977	8.937828	0.016591711	-0.0088606	0.0053835553	-0.70648545	3.124494	9.2687	Sitting_Scroll
12:20:57.452	-0.6847626	3.0119977	8.937828	0.016591711	-0.0088606	0.0053835553	-0.70648545	3.124494	9.2687	Sitting_Scroll
12:20:57.473	-0.67279124	2.9856608	9.04557	-0.012118956	-0.010693196	0.010881343	-0.72654617	3.1186585	9.269114	Sitting_Scroll
12:20:57.495	-0.67279124	2.9856608	9.04557	-0.012118956	-0.010693196	0.010881343	-0.72654617	3.1186585	9.269114	Sitting_Scroll
12:20:57.516	-0.67279124	2.9856608	9.04557	-0.012118956	-0.010693196	0.010881343	-0.72654617	3.1186585	9.269114	Sitting_Scroll
12:20:57.538	-0.67279124	2.9856608	9.04557	-0.012118956	-0.010693196	0.010881343	-0.72654617	3.1186585	9.269114	Sitting_Scroll
12:20:57.559	-0.67279124	2.9856608	9.04557	-0.012118956	-0.010693196	0.010881343	-0.72654617	3.1186585	9.269114	Sitting_Scroll
12:20:57.581	-0.67279124	2.9856608	9.04557	-0.012118956	-0.010693196	0.010881343	-0.72654617	3.1186585	9.269114	Sitting_Scroll
12:20:57.602	-0.67279124	2.9856608	9.04557	-0.012118956	-0.010693196	0.010881343	-0.72654617	3.1186585	9.269114	Sitting_Scroll
12:20:57.623	-0.67279124	2.9856608	9.04557	-0.012118956	-0.010693196	0.010881343	-0.72654617	3.1186585	9.269114	Sitting_Scroll
12:20:57.645	-0.7805336	3.0191805	8.988108	-0.01150809	0.017406605	0.0011074987	-0.7091437	3.1272216	9.267576	Sitting_Scroll
12:20:57.667	-0.7805336	3.0191805	8.988108	-0.01150809	0.017406605	0.0011074987	-0.7091437	3.1272216	9.267576	Sitting_Scroll
12:20:57.689	-0.7805336	3.0191805	8.988108	-0.01150809	0.017406605	0.0011074987	-0.7091437	3.1272216	9.267576	Sitting_Scroll
12:20:57.711	-0.7805336	3.0191805	8.988108	-0.01150809	0.017406605	0.0011074987	-0.7091437	3.1272216	9.267576	Sitting_Scroll
12:20:57.732	-0.7805336	3.0191805	8.988108	-0.01150809	0.017406605	0.0011074987	-0.7091437	3.1272216	9.267576	Sitting_Scroll
12:20:57.753	-0.7805336	3.0191805	8.988108	-0.01150809	0.017406605	0.0011074987	-0.7091437	3.1272216	9.267576	Sitting_Scroll
12:20:57.775	-0.7805336	3.0191805	8.988108	-0.01150809	0.017406605	0.0011074987	-0.7091437	3.1272216	9.267576	Sitting_Scroll
12:20:57.796	-0.7805336	3.0191805	8.988108	-0.01150809	0.017406605	0.0011074987	-0.7091437	3.1272216	9.267576	Sitting_Scroll
12:20:57.817	-0.7805336	3.0191805	8.988108	-0.0072320336	0.0009132435	0.0035509595	-0.7091437	3.1272216	9.267576	Sitting_Scroll
12:20:57.838	-0.82123625	3.1867797	8.854029	-0.0072320336	0.0009132435	0.0035509595	-0.68715584	3.113823	9.273742	Sitting_Scroll
12:20:57.860	-0.82123625	3.1867797	8.854029	-0.0072320336	0.0009132435	0.0035509595	-0.68715584	3.113823	9.273742	Sitting_Scroll
12:20:57.881	-0.82123625	3.1867797	8.854029	-0.0072320336	0.0009132435	0.0035509595	-0.68715584	3.113823	9.273742	Sitting_Scroll
12:20:57.902	-0.82123625	3.1867797	8.854029	-0.0072320336	0.0009132435	0.0035509595	-0.68715584	3.113823	9.273742	Sitting_Scroll
12:20:57.923	-0.82123625	3.1867797	8.854029	-0.0072320336	0.0009132435	0.0035509595	-0.68715584	3.113823	9.273742	Sitting_Scroll
12:20:57.945	-0.82123625	3.1867797	8.854029	-0.0072320336	0.0009132435	0.0035509595	-0.68715584	3.113823	9.273742	Sitting_Scroll
12:20:57.966	-0.82123625	3.1867797	8.854029	-0.0072320336	0.0009132435	0.0035509595	-0.68715584	3.113823	9.273742	Sitting_Scroll
12:20:57.987	-0.82123625	3.1867797	8.854029	-0.0072320336	0.0009132435	0.0035509595	-0.68715584	3.113823	9.273742	Sitting_Scroll
12:20:58.008	-0.62251145	3.0119977	8.904308	0.018424306	-0.00091935217	0.00049663347	-0.6582279	3.1214488	9.273277	Sitting_Scroll
12:20:58.029	-0.62251145	3.0119977	8.904308	0.018424306	-0.00091935217	0.00049663347	-0.6582279	3.1214488	9.273277	Sitting_Scroll
12:20:58.050	-0.62251145	3.0119977	8.904308	0.018424306	-0.00091935217	0.00049663347	-0.6582279	3.1214488	9.273277	Sitting_Scroll
12:20:58.072	-0.62251145	3.0119977	8.904308	0.018424306	-0.00091935217	0.00049663347	-0.6582279	3.1214488	9.273277	Sitting_Scroll
12:20:58.093	-0.62251145	3.0119977	8.904308	0.018424306	-0.00091935217	0.00049663347	-0.6582279	3.1214488	9.273277	Sitting_Scroll
12:20:58.115	-0.62251145	3.0119977	8.904308	0.018424306	-0.00091935217	0.00049663347	-0.6582279	3.1214488	9.273277	Sitting_Scroll
12:20:58.136	-0.62251145	3.0119977	8.904308	0.018424306	-0.00091935217	0.00049663347	-0.6582279	3.1214488	9.273277	Sitting_Scroll
12:20:58.157	-0.62251145	3.0119977	8.904308	0.018424306	-0.00091935217	0.00049663347	-0.6582279	3.1214488	9.273277	Sitting_Scroll
12:20:58.178	-0.69194543	3.0167863	9.119793	0.0049852715	-0.01924531	0.013324804	-0.6691224	3.1317334	9.269029	Sitting_Scroll
12:20:58.200	-0.69194543	3.0167863	9.119793	0.0049852715	-0.01924531	0.013324804	-0.6691224	3.1317334	9.269029	Sitting_Scroll
12:20:58.221	-0.69194543	3.0167863	9.119793	0.0049852715	-0.01924531	0.013324804	-0.6691224	3.1317334	9.269029	Sitting_Scroll
12:20:58.242	-0.69194543	3.0167863	9.119793	0.0049852715	-0.01924531	0.013324804	-0.6691224	3.1317334	9.269029	Sitting_Scroll
12:20:58.263	-0.69194543	3.0167863	9.119793	0.0049852715	-0.01924531	0.013324804	-0.6691224	3.1317334	9.269029	Sitting_Scroll
12:20:58.285	-0.69194543	3.0167863	9.119793	0.0049852715	-0.01924531	0.013324804	-0.6691224	3.1317334	9.269029	Sitting_Scroll
12:20:58.306	-0.69194543	3.0167863	9.119793	0.0049852715	-0.01924531	0.013324804	-0.6691224	3.1317334	9.269029	Sitting_Scroll
12:20:58.327	-0.69194543	3.0167863	9.119793	0.0049852715	-0.01924531	0.013324804	-0.6691224	3.1317334	9.269029	Sitting_Scroll
12:20:58.348	-0.69194543	3.0167863	9.119793	0.0049852715	-0.01924531	0.013324804	-0.6691224	3.1317334	9.269029	Sitting_Scroll
12:20:58.369	-0.64166564	2.9904492	8.837268	-0.005399438	-0.005806274	0.0078270165	-0.6659343	3.1444817	9.264941	Sitting_Scroll
12:20:58.393	-0.64166564	2.9904492	8.837268	-0.005399438	-0.005806274	0.0078270165	-0.6659343	3.1444817	9.264941	Sitting_Scroll
12:20:58.414	-0.64166564	2.9904492	8.837268	-0.005399438	-0.005806274	0.0078270165	-0.6659343	3.1444817	9.264941	Sitting_Scroll
12:20:58.436	-0.64166564	2.9904492	8.837268	-0.005399438	-0.005806274	0.0078270165	-0.6659343	3.1444817	9.264941	Sitting_Scroll
12:20:58.457	-0.64166564	2.9904492	8.837268	-0.005399438	-0.005806274	0.0078270165	-0.6659343	3.1444817	9.264941	Sitting_Scroll
12:20:58.478	-0.64166564	2.9904492	8.837268	-0.005399438	-0.005806274	0.0078270165	-0.6659343	3.1444817	9.264941	Sitting_Scroll
12:20:58.499	-0.64166564	2.9904492	8.837268	-0.005399438	-0.005806274	0.0078270165	-0.6659343	3.1444817	9.264941	Sitting_Scroll
12:20:58.521	-0.64166564	2.9904492	8.837268	-0.005399438	-0.005806274	0.0078270165	-0.6659343	3.1444817	9.264941	Sitting_Scroll
12:20:58.542	-0.68715686	3.0359404	8.935433	-0.010897226	0.012519683	0.0023292291	-0.6683384	3.1488352	9.26329	Sitting_Scroll
12:20:58.563	-0.68715686	3.0359404	8.935433	-0.010897226	0.012519683	0.0023292291	-0.6683384	3.1488352	9.26329	Sitting_Scroll
12:20:58.586	-0.68715686	3.0359404	8.935433	-0.010897226	0.012519683	0.0023292291	-0.6683384	3.1488352	9.26329	Sitting_Scroll
12:20:58.607	-0.68715686	3.0359404	8.935433	-0.010897226	0.012519683	0.0023292291	-0.6683384	3.1488352	9.26329	Sitting_Scroll
12:20:58.628	-0.68715686	3.0359404	8.935433	-0.010897226	0.012519683	0.0023292291	-0.6683384	3.1488352	9.26329	Sitting_Scroll
12:20:58.650	-0.68715686	3.0359404	8.935433	-0.010897226	0.012519683	0.0023292291	-0.6683384	3.1488352	9.26329	Sitting_Scroll
12:20:58.671	-0.68715686	3.0359404	8.935433	-0.010897226	0.012519683	0.0023292291	-0.6683384	3.1488352	9.26329	Sitting_Scroll
12:20:58.692	-0.68715686	3.0359404	8.935433	-0.010897226	0.012519683	0.0023292291	-0.6683384	3.1488352	9.26329	Sitting_Scroll
12:20:58.714	-0.68715686	3.0359404	8.935433	-0.010897226	0.012519683	0.0023292291	-0.6683384	3.1488352	9.26329	Sitting_Scroll
12:20:58.737	-0.6895511	3.0527003	8.976136	-0.00906463	0.012519683	0.0072161513	-0.6691756	3.1395593	9.266377	Sitting_Scroll
12:20:58.760	-0.6895511	3.0527003	8.976136	-0.00906463	0.012519683	0.0072161513	-0.6691756	3.1395593	9.266377	Sitting_Scroll
12:20:58.781	-0.6895511	3.0527003	8.976136	-0.00906463	0.012519683	0.0072161513	-0.6691756	3.1395593	9.266377	Sitting_Scroll
12:20:58.804	-0.6895511	3.0527003	8.976136	-0.00906463	0.012519683	0.0072161513	-0.6691756	3.1395593	9.266377	Sitting_Scroll
12:20:58.825	-0.6895511	3.0527003	8.976136	-0.00906463	0.012519683	0.0072161513	-0.6691756	3.1395593	9.266377	Sitting_Scroll
12:20:58.846	-0.6895511	3.0527003	8.976136	-0.00906463	0.012519683	0.0072161513	-0.6691756	3.1395593	9.266377	Sitting_Scroll
12:20:58.867	-0.6895511	3.0527003	8.976136	-0.00906463	0.012519683	0.0072161513	-0.6691756	3.1395593	9.266377	Sitting_Scroll
12:20:58.888	-0.6895511	3.0527003	8.976136	-0.00906463	0.012519683	0.0072161513	-0.6691756	3.1395593	9.266377	Sitting_Scroll
12:20:58.909	-0.7134939	3.0718546	9.110215	0.039193727	0.016184876	-0.0037794232	-0.71210355	3.1497486	9.259717	Sitting_Scroll
12:20:58.931	-0.7134939	3.0718546	9.110215	0.039193727	0.016184876	-0.0037794232	-0.71210355	3.1497486	9.259717	Sitting_Scroll
12:20:58.954	-0.7134939	3.0718546	9.110215	0.039193727	0.016184876	-0.0037794232	-0.71210355	3.1497486	9.259717	Sitting_Scroll
12:20:58.975	-0.7134939	3.0718546	9.110215	0.039193727	0.016184876	-0.0037794232	-0.71210355	3.1497486	9.259717	Sitting_Scroll
12:20:58.997	-0.7134939	3.0718546	9.110215	0.039193727	0.016184876	-0.0037794232	-0.71210355	3.1497486	9.259717	Sitting_Scroll
12:20:59.018	-0.7134939	3.0718546	9.110215	0.039193727	0.016184876	-0.0037794232	-0.71210355	3.1497486	9.259717	Sitting_Scroll
12:20:59.040	-0.7134939	3.0718546	9.110215	0.039193727	0.016184876	-0.0037794232	-0.71210355	3.1497486	9.259717	Sitting_Scroll
12:20:59.061	-0.7134939	3.0718546	9.110215	0.039193727	0.016184876	-0.0037794232	-0.71210355	3.1497486	9.259717	Sitting_Scroll
12:20:59.082	-0.64166564	3.1053743	8.978531	-0.016395012	0.027180448	0.010881343	-0.6628666	3.1986084	9.246615	Sitting_Scroll
12:20:59.103	-0.64166564	3.1053743	8.978531	-0.016395012	0.027180448	0.010881343	-0.6628666	3.1986084	9.246615	Sitting_Scroll
12:20:59.124	-0.64166564	3.1053743	8.978531	-0.016395012	0.027180448	0.010881343	-0.6628666	3.1986084	9.246615	Sitting_Scroll
12:20:59.146	-0.64166564	3.1053743	8.978531	-0.016395012	0.027180448	0.010881343	-0.6628666	3.1986084	9.246615	Sitting_Scroll
12:20:59.167	-0.64166564	3.1053743	8.978531	-0.016395012	0.027180448	0.010881343	-0.6628666	3.1986084	9.246615	Sitting_Scroll
12:20:59.188	-0.64166564	3.1053743	8.978531	-0.016395012	0.027180448	0.010881343	-0.6628666	3.1986084	9.246615	Sitting_Scroll
12:20:59.210	-0.64166564	3.1053743	8.978531	-0.016395012	0.027180448	0.010881343	-0.6628666	3.1986084	9.246615	Sitting_Scroll
12:20:59.231	-0.64166564	3.1053743	8.978531	-0.016395012	0.027180448	0.010881343	-0.6628666	3.1986084	9.246615	Sitting_Scroll
12:20:59.253	-0.64166564	3.1053743	8.978531	-0.016395012	0.027180448	0.010881343	-0.6628666	3.1986084	9.246615	Sitting_Scroll
12:20:59.274	-0.63208854	3.1365	8.983319	0.0025418103	0.0192392	0.0072161513	-0.6574179	3.196069	9.247882	Sitting_Scroll
12:20:59.295	-0.63208854	3.1365	8.983319	0.0025418103	0.0192392	0.0072161513	-0.6574179	3.196069	9.247882	Sitting_Scroll
12:20:59.316	-0.63208854	3.1365	8.983319	0.0025418103	0.0192392	0.0072161513	-0.6574179	3.196069	9.247882	Sitting_Scroll
12:20:59.338	-0.63208854	3.1365	8.983319	0.0025418103	0.0192392	0.0072161513	-0.6574179	3.196069	9.247882	Sitting_Scroll
12:20:59.359	-0.63208854	3.1365	8.983319	0.0025418103	0.0192392	0.0072161513	-0.6574179	3.196069	9.247882	Sitting_Scroll
12:20:59.381	-0.63208854	3.1365	8.983319	0.0025418103	0.0192392	0.0072161513	-0.6574179	3.196069	9.247882	Sitting_Scroll
12:20:59.405	-0.63208854	3.1365	8.983319	0.0025418103	0.0192392	0.0072161513	-0.6574179	3.196069	9.247882	Sitting_Scroll
12:20:59.438	-0.6440599	3.1173458	8.952193	-0.008453764	-0.024132231	0.010270477	-0.6822122	3.2120593	9.240543	Sitting_Scroll
12:20:59.472	-0.6440599	3.1173458	8.952193	-0.008453764	-0.024132231	0.010270477	-0.6822122	3.2120593	9.240543	Sitting_Scroll
12:20:59.507	-0.6440599	3.1173458	8.952193	-0.008453764	-0.024132231	0.010270477	-0.6822122	3.2120593	9.240543	Sitting_Scroll
12:20:59.541	-0.6440599	3.1173458	8.952193	-0.008453764	-0.024132231	0.010270477	-0.6822122	3.2120593	9.240543	Sitting_Scroll
12:20:59.575	-0.6440599	3.1173458	8.952193	-0.008453764	-0.024132231	0.010270477	-0.6822122	3.2120593	9.240543	Sitting_Scroll
12:20:59.609	-0.6440599	3.1173458	8.952193	-0.008453764	-0.024132231	0.010270477	-0.6822122	3.2120593	9.240543	Sitting_Scroll
12:20:59.642	-0.74222517	3.0814316	8.954588	-0.0041777072	0.01679574	0.00049663347	-0.69145316	3.2113874	9.24009	Sitting_Scroll
12:20:59.669	-0.74222517	3.0814316	8.954588	-0.0041777072	0.01679574	0.00049663347	-0.69145316	3.2113874	9.24009	Sitting_Scroll
12:20:59.691	-0.74222517	3.0814316	8.954588	-0.0041777072	0.01679574	0.00049663347	-0.69145316	3.2113874	9.24009	Sitting_Scroll
12:20:59.713	-0.74222517	3.0814316	8.954588	-0.0041777072	0.01679574	0.00049663347	-0.69145316	3.2113874	9.24009	Sitting_Scroll
12:20:59.735	-0.74222517	3.0814316	8.954588	-0.0041777072	0.01679574	0.00049663347	-0.69145316	3.2113874	9.24009	Sitting_Scroll
12:20:59.757	-0.74222517	3.0814316	8.954588	-0.0041777072	0.01679574	0.00049663347	-0.69145316	3.2113874	9.24009	Sitting_Scroll
12:20:59.780	-0.74222517	3.0814316	8.954588	-0.0041777072	0.01679574	0.00049663347	-0.69145316	3.2113874	9.24009	Sitting_Scroll
12:20:59.803	-0.70870537	3.0981915	8.865999	-0.0072320336	0.01679574	0.0017183638	-0.70570153	3.197124	9.2439575	Sitting_Scroll
12:20:59.826	-0.70870537	3.0981915	8.865999	-0.0072320336	0.01679574	0.0017183638	-0.70570153	3.197124	9.2439575	Sitting_Scroll
12:20:59.849	-0.70870537	3.0981915	8.865999	-0.0072320336	0.01679574	0.0017183638	-0.70570153	3.197124	9.2439575	Sitting_Scroll
12:20:59.872	-0.70870537	3.0981915	8.865999	-0.0072320336	0.01679574	0.0017183638	-0.70570153	3.197124	9.2439575	Sitting_Scroll
12:20:59.895	-0.70870537	3.0981915	8.865999	-0.0072320336	0.01679574	0.0017183638	-0.70570153	3.197124	9.2439575	Sitting_Scroll
12:20:59.917	-0.70870537	3.0981915	8.865999	-0.0072320336	0.01679574	0.0017183638	-0.70570153	3.197124	9.2439575	Sitting_Scroll
12:20:59.940	-0.70870537	3.0981915	8.865999	-0.0072320336	0.01679574	0.0017183638	-0.70570153	3.197124	9.2439575	Sitting_Scroll
12:20:59.963	-0.70870537	3.0981915	8.865999	-0.0072320336	0.01679574	0.0017183638	-0.70570153	3.197124	9.2439575	Sitting_Scroll
12:20:59.986	-0.72546524	3.093403	8.906702	0.0019309451	-0.0051954086	0.0078270165	-0.7039994	3.1903648	9.246423	Sitting_Scroll
12:21:00.010	-0.72546524	3.093403	8.906702	0.0019309451	-0.0051954086	0.0078270165	-0.7039994	3.1903648	9.246423	Sitting_Scroll
12:21:00.032	-0.72546524	3.093403	8.906702	0.0019309451	-0.0051954086	0.0078270165	-0.7039994	3.1903648	9.246423	Sitting_Scroll
12:21:00.054	-0.72546524	3.093403	8.906702	0.0019309451	-0.0051954086	0.0078270165	-0.7039994	3.1903648	9.246423	Sitting_Scroll
12:21:00.076	-0.72546524	3.093403	8.906702	0.0019309451	-0.0051954086	0.0078270165	-0.7039994	3.1903648	9.246423	Sitting_Scroll
12:21:00.097	-0.72546524	3.093403	8.906702	0.0019309451	-0.0051954086	0.0078270165	-0.7039994	3.1903648	9.246423	Sitting_Scroll
12:21:00.118	-0.72546524	3.093403	8.906702	0.0019309451	-0.0051954086	0.0078270165	-0.7039994	3.1903648	9.246423	Sitting_Scroll
12:21:00.139	-0.72546524	3.093403	8.906702	0.0019309451	-0.0051954086	0.0078270165	-0.7039994	3.1903648	9.246423	Sitting_Scroll
12:21:00.163	-0.63208854	3.0646718	8.964165	0.009261328	-0.0051954086	0.0072161513	-0.70911443	3.1775575	9.250441	Sitting_Scroll
12:21:00.186	-0.63208854	3.0646718	8.964165	0.009261328	-0.0051954086	0.0072161513	-0.70911443	3.1775575	9.250441	Sitting_Scroll
12:21:00.210	-0.63208854	3.0646718	8.964165	0.009261328	-0.0051954086	0.0072161513	-0.70911443	3.1775575	9.250441	Sitting_Scroll
12:21:00.233	-0.63208854	3.0646718	8.964165	0.009261328	-0.0051954086	0.0072161513	-0.70911443	3.1775575	9.250441	Sitting_Scroll
12:21:00.256	-0.63208854	3.0646718	8.964165	0.009261328	-0.0051954086	0.0072161513	-0.70911443	3.1775575	9.250441	Sitting_Scroll
12:21:00.279	-0.63208854	3.0646718	8.964165	0.009261328	-0.0051954086	0.0072161513	-0.70911443	3.1775575	9.250441	Sitting_Scroll
12:21:00.302	-0.63208854	3.0646718	8.964165	0.009261328	-0.0051954086	0.0072161513	-0.70911443	3.1775575	9.250441	Sitting_Scroll
12:21:00.325	-0.63208854	3.0646718	8.964165	0.009261328	-0.0051954086	0.0072161513	-0.70911443	3.1775575	9.250441	Sitting_Scroll
12:21:00.349	-0.7039168	3.0790374	8.904308	0.0068178666	0.0051893	0.0072161513	-0.69928557	3.180431	9.250201	Sitting_Scroll
12:21:00.372	-0.7039168	3.0790374	8.904308	0.0068178666	0.0051893	0.0072161513	-0.69928557	3.180431	9.250201	Sitting_Scroll
12:21:00.395	-0.7039168	3.0790374	8.904308	0.0068178666	0.0051893	0.0072161513	-0.69928557	3.180431	9.250201	Sitting_Scroll
12:21:00.418	-0.7039168	3.0790374	8.904308	0.0068178666	0.0051893	0.0072161513	-0.69928557	3.180431	9.250201	Sitting_Scroll
12:21:00.441	-0.7039168	3.0790374	8.904308	0.0068178666	0.0051893	0.0072161513	-0.69928557	3.180431	9.250201	Sitting_Scroll
12:21:00.464	-0.7039168	3.0790374	8.904308	0.0068178666	0.0051893	0.0072161513	-0.69928557	3.180431	9.250201	Sitting_Scroll
12:21:00.486	-0.7039168	3.0790374	8.904308	0.0068178666	0.0051893	0.0072161513	-0.69928557	3.180431	9.250201	Sitting_Scroll
12:21:00.509	-0.7039168	3.0790374	8.904308	0.0068178666	0.0051893	0.0072161513	-0.69928557	3.180431	9.250201	Sitting_Scroll
12:21:00.532	-0.679974	3.0694604	8.925857	-0.012118956	0.0027458393	0.0059944205	-0.69275904	3.180767	9.250578	Sitting_Scroll
12:21:00.555	-0.679974	3.0694604	8.925857	-0.012118956	0.0027458393	0.0059944205	-0.69275904	3.180767	9.250578	Sitting_Scroll
12:21:00.579	-0.679974	3.0694604	8.925857	-0.012118956	0.0027458393	0.0059944205	-0.69275904	3.180767	9.250578	Sitting_Scroll
12:21:00.602	-0.679974	3.0694604	8.925857	-0.012118956	0.0027458393	0.0059944205	-0.69275904	3.180767	9.250578	Sitting_Scroll
12:21:00.625	-0.679974	3.0694604	8.925857	-0.012118956	0.0027458393	0.0059944205	-0.69275904	3.180767	9.250578	Sitting_Scroll
12:21:00.648	-0.679974	3.0694604	8.925857	-0.012118956	0.0027458393	0.0059944205	-0.69275904	3.180767	9.250578	Sitting_Scroll
12:21:00.671	-0.679974	3.0694604	8.925857	-0.012118956	0.0027458393	0.0059944205	-0.69275904	3.180767	9.250578	Sitting_Scroll
12:21:00.694	-0.679974	3.0694604	8.925857	-0.012118956	0.0027458393	0.0059944205	-0.69275904	3.180767	9.250578	Sitting_Scroll
12:21:00.717	-0.74222517	3.0646718	8.786988	-0.020060204	-0.010693196	-0.005612019	-0.68968713	3.1777022	9.25186	Sitting_Scroll
12:21:00.740	-0.74222517	3.0646718	8.786988	-0.020060204	-0.010693196	-0.005612019	-0.68968713	3.1777022	9.25186	Sitting_Scroll
12:21:00.763	-0.74222517	3.0646718	8.786988	-0.020060204	-0.010693196	-0.005612019	-0.68968713	3.1777022	9.25186	Sitting_Scroll
12:21:00.786	-0.74222517	3.0646718	8.786988	-0.020060204	-0.010693196	-0.005612019	-0.68968713	3.1777022	9.25186	Sitting_Scroll
12:21:00.808	-0.74222517	3.0646718	8.786988	-0.020060204	-0.010693196	-0.005612019	-0.68968713	3.1777022	9.25186	Sitting_Scroll
12:21:00.832	-0.74222517	3.0646718	8.786988	-0.020060204	-0.010693196	-0.005612019	-0.68968713	3.1777022	9.25186	Sitting_Scroll
12:21:00.854	-0.74222517	3.0646718	8.786988	-0.020060204	-0.010693196	-0.005612019	-0.68968713	3.1777022	9.25186	Sitting_Scroll
12:21:00.878	-0.74222517	3.0646718	8.786988	-0.020060204	-0.010693196	-0.005612019	-0.68968713	3.1777022	9.25186	Sitting_Scroll
12:21:00.900	-0.6847626	3.014392	8.935433	0.004374406	0.0039675697	0.0053835553	-0.66707057	3.1459033	9.264377	Sitting_Scroll
12:21:00.924	-0.6847626	3.014392	8.935433	0.004374406	0.0039675697	0.0053835553	-0.66707057	3.1459033	9.264377	Sitting_Scroll
12:21:00.947	-0.6847626	3.014392	8.935433	0.004374406	0.0039675697	0.0053835553	-0.66707057	3.1459033	9.264377	Sitting_Scroll
12:21:00.969	-0.6847626	3.014392	8.935433	0.004374406	0.0039675697	0.0053835553	-0.66707057	3.1459033	9.264377	Sitting_Scroll
12:21:00.992	-0.6847626	3.014392	8.935433	0.004374406	0.0039675697	0.0053835553	-0.66707057	3.1459033	9.264377	Sitting_Scroll
12:21:01.015	-0.6847626	3.014392	8.935433	0.004374406	0.0039675697	0.0053835553	-0.66707057	3.1459033	9.264377	Sitting_Scroll
12:21:01.039	-0.6847626	3.014392	8.935433	0.004374406	0.0039675697	0.0053835553	-0.66707057	3.1459033	9.264377	Sitting_Scroll
12:21:01.062	-0.65124273	2.9665065	8.767835	9.83493e-05	-0.00091935217	0.012103073	-0.68437535	3.1403875	9.264986	Sitting_Scroll
12:21:01.085	-0.65124273	2.9665065	8.767835	9.83493e-05	-0.00091935217	0.012103073	-0.68437535	3.1403875	9.264986	Sitting_Scroll
12:21:01.106	-0.65124273	2.9665065	8.767835	9.83493e-05	-0.00091935217	0.012103073	-0.68437535	3.1403875	9.264986	Sitting_Scroll
12:21:01.127	-0.65124273	2.9665065	8.767835	9.83493e-05	-0.00091935217	0.012103073	-0.68437535	3.1403875	9.264986	Sitting_Scroll
12:21:01.148	-0.65124273	2.9665065	8.767835	9.83493e-05	-0.00091935217	0.012103073	-0.68437535	3.1403875	9.264986	Sitting_Scroll
12:21:01.169	-0.65124273	2.9665065	8.767835	9.83493e-05	-0.00091935217	0.012103073	-0.68437535	3.1403875	9.264986	Sitting_Scroll
12:21:01.189	-0.65124273	2.9665065	8.767835	9.83493e-05	-0.00091935217	0.012103073	-0.68437535	3.1403875	9.264986	Sitting_Scroll
12:21:01.211	-0.65124273	2.9665065	8.767835	9.83493e-05	-0.00091935217	0.012103073	-0.68437535	3.1403875	9.264986	Sitting_Scroll
12:21:01.233	-0.65124273	2.9665065	8.767835	9.83493e-05	-0.00091935217	0.012103073	-0.68437535	3.1403875	9.264986	Sitting_Scroll
12:21:01.254	-0.70870537	3.0096035	8.81572	0.0117047895	0.025958719	0.0035509595	-0.6952804	3.1213453	9.270607	Sitting_Scroll
12:21:01.275	-0.70870537	3.0096035	8.81572	0.0117047895	0.025958719	0.0035509595	-0.6952804	3.1213453	9.270607	Sitting_Scroll
12:21:01.297	-0.70870537	3.0096035	8.81572	0.0117047895	0.025958719	0.0035509595	-0.6952804	3.1213453	9.270607	Sitting_Scroll
12:21:01.319	-0.70870537	3.0096035	8.81572	0.0117047895	0.025958719	0.0035509595	-0.6952804	3.1213453	9.270607	Sitting_Scroll
12:21:01.340	-0.70870537	3.0096035	8.81572	0.0117047895	0.025958719	0.0035509595	-0.6952804	3.1213453	9.270607	Sitting_Scroll
12:21:01.361	-0.70870537	3.0096035	8.81572	0.0117047895	0.025958719	0.0035509595	-0.6952804	3.1213453	9.270607	Sitting_Scroll
12:21:01.384	-0.70870537	3.0096035	8.81572	0.0117047895	0.025958719	0.0035509595	-0.6952804	3.1213453	9.270607	Sitting_Scroll
12:21:01.405	-0.70870537	3.0096035	8.81572	0.0117047895	0.025958719	0.0035509595	-0.6952804	3.1213453	9.270607	Sitting_Scroll
12:21:01.426	-0.7326481	2.9736893	8.868394	0.0019309451	0.016184876	0.0035509595	-0.70643336	3.128284	9.267426	Sitting_Scroll
12:21:01.448	-0.7326481	2.9736893	8.868394	0.0019309451	0.016184876	0.0035509595	-0.70643336	3.128284	9.267426	Sitting_Scroll
12:21:01.470	-0.7326481	2.9736893	8.868394	0.0019309451	0.016184876	0.0035509595	-0.70643336	3.128284	9.267426	Sitting_Scroll
12:21:01.491	-0.7326481	2.9736893	8.868394	0.0019309451	0.016184876	0.0035509595	-0.70643336	3.128284	9.267426	Sitting_Scroll
12:21:01.512	-0.7326481	2.9736893	8.868394	0.0019309451	0.016184876	0.0035509595	-0.70643336	3.128284	9.267426	Sitting_Scroll
12:21:01.533	-0.7326481	2.9736893	8.868394	0.0019309451	0.016184876	0.0035509595	-0.70643336	3.128284	9.267426	Sitting_Scroll
12:21:01.555	-0.7326481	2.9736893	8.868394	0.0019309451	0.016184876	0.0035509595	-0.70643336	3.128284	9.267426	Sitting_Scroll
12:21:01.577	-0.7326481	2.9736893	8.868394	0.0019309451	0.016184876	0.0035509595	-0.70643336	3.128284	9.267426	Sitting_Scroll
12:21:01.600	-0.69912827	3.031152	8.992896	0.009872193	-0.0082497345	0.009659612	-0.7159227	3.1296058	9.266251	Sitting_Scroll
12:21:01.621	-0.69912827	3.031152	8.992896	0.009872193	-0.0082497345	0.009659612	-0.7159227	3.1296058	9.266251	Sitting_Scroll
12:21:01.642	-0.69912827	3.031152	8.992896	0.009872193	-0.0082497345	0.009659612	-0.7159227	3.1296058	9.266251	Sitting_Scroll
12:21:01.666	-0.69912827	3.031152	8.992896	0.009872193	-0.0082497345	0.009659612	-0.7159227	3.1296058	9.266251	Sitting_Scroll
12:21:01.687	-0.69912827	3.031152	8.992896	0.009872193	-0.0082497345	0.009659612	-0.7159227	3.1296058	9.266251	Sitting_Scroll
12:21:01.708	-0.69912827	3.031152	8.992896	0.009872193	-0.0082497345	0.009659612	-0.7159227	3.1296058	9.266251	Sitting_Scroll
12:21:01.730	-0.69912827	3.031152	8.992896	0.009872193	-0.0082497345	0.009659612	-0.7159227	3.1296058	9.266251	Sitting_Scroll
12:21:01.752	-0.69912827	3.031152	8.992896	0.009872193	-0.0082497345	0.009659612	-0.7159227	3.1296058	9.266251	Sitting_Scroll
12:21:01.773	-0.69912827	3.031152	8.992896	0.009872193	-0.0082497345	0.009659612	-0.7159227	3.1296058	9.266251	Sitting_Scroll
12:21:01.795	-0.67757976	3.0191805	8.930645	0.022089498	-0.0051954086	0.012103073	-0.7138854	3.1370857	9.263878	Sitting_Scroll
12:21:01.818	-0.67757976	3.0191805	8.930645	0.022089498	-0.0051954086	0.012103073	-0.7138854	3.1370857	9.263878	Sitting_Scroll
12:21:01.840	-0.67757976	3.0191805	8.930645	0.022089498	-0.0051954086	0.012103073	-0.7138854	3.1370857	9.263878	Sitting_Scroll
12:21:01.861	-0.67757976	3.0191805	8.930645	0.022089498	-0.0051954086	0.012103073	-0.7138854	3.1370857	9.263878	Sitting_Scroll
12:21:01.884	-0.67757976	3.0191805	8.930645	0.022089498	-0.0051954086	0.012103073	-0.7138854	3.1370857	9.263878	Sitting_Scroll
12:21:01.907	-0.67757976	3.0191805	8.930645	0.022089498	-0.0051954086	0.012103073	-0.7138854	3.1370857	9.263878	Sitting_Scroll
12:21:01.928	-0.67757976	3.0191805	8.930645	0.022089498	-0.0051954086	0.012103073	-0.7138854	3.1370857	9.263878	Sitting_Scroll
12:21:01.951	-0.67757976	3.0191805	8.930645	0.022089498	-0.0051954086	0.012103073	-0.7138854	3.1370857	9.263878	Sitting_Scroll
12:21:01.973	-0.7589851	3.1412885	9.055147	-0.015784148	0.008854493	0.0078270165	-0.74280125	3.1410625	9.260256	Sitting_Scroll
12:21:01.994	-0.7589851	3.1412885	9.055147	-0.015784148	0.008854493	0.0078270165	-0.74280125	3.1410625	9.260256	Sitting_Scroll
12:21:02.018	-0.7589851	3.1412885	9.055147	-0.015784148	0.008854493	0.0078270165	-0.74280125	3.1410625	9.260256	Sitting_Scroll
12:21:02.039	-0.7589851	3.1412885	9.055147	-0.015784148	0.008854493	0.0078270165	-0.74280125	3.1410625	9.260256	Sitting_Scroll
12:21:02.060	-0.7589851	3.1412885	9.055147	-0.015784148	0.008854493	0.0078270165	-0.74280125	3.1410625	9.260256	Sitting_Scroll
12:21:02.082	-0.7589851	3.1412885	9.055147	-0.015784148	0.008854493	0.0078270165	-0.74280125	3.1410625	9.260256	Sitting_Scroll
12:21:02.103	-0.7589851	3.1412885	9.055147	-0.015784148	0.008854493	0.0078270165	-0.74280125	3.1410625	9.260256	Sitting_Scroll
12:21:02.125	-0.7589851	3.1412885	9.055147	-0.015784148	0.008854493	0.0078270165	-0.74280125	3.1410625	9.260256	Sitting_Scroll
12:21:02.147	-0.5650489	3.0239692	9.124581	-0.0359427	-0.099879526	0.00477269	-0.71890444	3.1036398	9.274749	Sitting_Scroll
12:21:02.183	-0.5650489	3.0239692	9.124581	-0.0359427	-0.099879526	0.00477269	-0.71890444	3.1036398	9.274749	Sitting_Scroll
12:21:02.218	-0.5650489	3.0239692	9.124581	-0.0359427	-0.099879526	0.00477269	-0.71890444	3.1036398	9.274749	Sitting_Scroll
12:21:02.251	-0.5650489	3.0239692	9.124581	-0.0359427	-0.099879526	0.00477269	-0.71890444	3.1036398	9.274749	Sitting_Scroll
12:21:02.284	-0.5650489	3.0239692	9.124581	-0.0359427	-0.099879526	0.00477269	-0.71890444	3.1036398	9.274749	Sitting_Scroll
12:21:02.305	-0.5650489	3.0239692	9.124581	-0.0359427	-0.099879526	0.00477269	-0.71890444	3.1036398	9.274749	Sitting_Scroll
12:21:02.334	-0.7350424	3.014392	8.882759	-0.005399438	-0.0033628133	0.008437881	-0.707768	3.1315484	9.26622	Sitting_Scroll
12:21:02.355	-0.7350424	3.014392	8.882759	-0.005399438	-0.0033628133	0.008437881	-0.707768	3.1315484	9.26622	Sitting_Scroll
12:21:02.384	-0.7350424	3.014392	8.882759	-0.005399438	-0.0033628133	0.008437881	-0.707768	3.1315484	9.26622	Sitting_Scroll
12:21:02.405	-0.7350424	3.014392	8.882759	-0.005399438	-0.0033628133	0.008437881	-0.707768	3.1315484	9.26622	Sitting_Scroll
12:21:02.426	-0.7350424	3.014392	8.882759	-0.005399438	-0.0033628133	0.008437881	-0.707768	3.1315484	9.26622	Sitting_Scroll
12:21:02.447	-0.7350424	3.014392	8.882759	-0.005399438	-0.0033628133	0.008437881	-0.707768	3.1315484	9.26622	Sitting_Scroll
12:21:02.469	-0.7350424	3.014392	8.882759	-0.005399438	-0.0033628133	0.008437881	-0.707768	3.1315484	9.26622	Sitting_Scroll
12:21:02.489	-0.7350424	3.014392	8.882759	-0.005399438	-0.0033628133	0.008437881	-0.707768	3.1315484	9.26622	Sitting_Scroll
12:21:02.511	-0.6703969	3.0048149	9.148524	-0.020060204	0.013741414	0.011492208	-0.70231867	3.112741	9.272969	Sitting_Scroll
12:21:02.532	-0.6703969	3.0048149	9.148524	-0.020060204	0.013741414	0.011492208	-0.70231867	3.112741	9.272969	Sitting_Scroll
12:21:02.553	-0.6703969	3.0048149	9.148524	-0.020060204	0.013741414	0.011492208	-0.70231867	3.112741	9.272969	Sitting_Scroll
12:21:02.574	-0.6703969	3.0048149	9.148524	-0.020060204	0.013741414	0.011492208	-0.70231867	3.112741	9.272969	Sitting_Scroll
12:21:02.595	-0.6703969	3.0048149	9.148524	-0.020060204	0.013741414	0.011492208	-0.70231867	3.112741	9.272969	Sitting_Scroll
12:21:02.616	-0.6703969	3.0048149	9.148524	-0.020060204	0.013741414	0.011492208	-0.70231867	3.112741	9.272969	Sitting_Scroll
12:21:02.637	-0.6703969	3.0048149	9.148524	-0.020060204	0.013741414	0.011492208	-0.70231867	3.112741	9.272969	Sitting_Scroll
12:21:02.658	-0.6703969	3.0048149	9.148524	-0.020060204	0.013741414	0.011492208	-0.70231867	3.112741	9.272969	Sitting_Scroll
12:21:02.679	-0.7110996	2.988055	8.842057	-0.004788573	-0.0015302174	0.010270477	-0.71005535	3.1059573	9.274655	Sitting_Scroll
12:21:02.700	-0.7110996	2.988055	8.842057	-0.004788573	-0.0015302174	0.010270477	-0.71005535	3.1059573	9.274655	Sitting_Scroll
12:21:02.721	-0.7110996	2.988055	8.842057	-0.004788573	-0.0015302174	0.010270477	-0.71005535	3.1059573	9.274655	Sitting_Scroll
12:21:02.742	-0.7110996	2.988055	8.842057	-0.004788573	-0.0015302174	0.010270477	-0.71005535	3.1059573	9.274655	Sitting_Scroll
12:21:02.763	-0.7110996	2.988055	8.842057	-0.004788573	-0.0015302174	0.010270477	-0.71005535	3.1059573	9.274655	Sitting_Scroll
12:21:02.784	-0.7110996	2.988055	8.842057	-0.004788573	-0.0015302174	0.010270477	-0.71005535	3.1059573	9.274655	Sitting_Scroll
12:21:02.805	-0.7110996	2.988055	8.842057	-0.004788573	-0.0015302174	0.010270477	-0.71005535	3.1059573	9.274655	Sitting_Scroll
12:21:02.829	-0.7110996	2.988055	8.842057	-0.004788573	-0.0015302174	0.010270477	-0.71005535	3.1059573	9.274655	Sitting_Scroll
12:21:02.855	-0.7110996	2.988055	8.842057	-0.004788573	-0.0015302174	0.010270477	-0.71005535	3.1059573	9.274655	Sitting_Scroll
12:21:02.886	-0.69912827	2.9760835	9.007262	0.0055961367	-0.019856174	0.010270477	-0.7089353	3.0952668	9.278313	Sitting_Scroll
12:21:02.921	-0.69912827	2.9760835	9.007262	0.0055961367	-0.019856174	0.010270477	-0.7089353	3.0952668	9.278313	Sitting_Scroll
12:21:02.954	-0.69912827	2.9760835	9.007262	0.0055961367	-0.019856174	0.010270477	-0.7089353	3.0952668	9.278313	Sitting_Scroll
12:21:02.987	-0.69912827	2.9760835	9.007262	0.0055961367	-0.019856174	0.010270477	-0.7089353	3.0952668	9.278313	Sitting_Scroll
12:21:03.008	-0.69912827	2.9760835	9.007262	0.0055961367	-0.019856174	0.010270477	-0.7089353	3.0952668	9.278313	Sitting_Scroll
12:21:03.037	-0.62251145	2.9736893	8.870789	-0.005399438	-0.02168877	0.010881343	-0.69806045	3.1244519	9.269352	Sitting_Scroll
12:21:03.058	-0.62251145	2.9736893	8.870789	-0.005399438	-0.02168877	0.010881343	-0.69806045	3.1244519	9.269352	Sitting_Scroll
12:21:03.079	-0.62251145	2.9736893	8.870789	-0.005399438	-0.02168877	0.010881343	-0.69806045	3.1244519	9.269352	Sitting_Scroll
12:21:03.100	-0.62251145	2.9736893	8.870789	-0.005399438	-0.02168877	0.010881343	-0.69806045	3.1244519	9.269352	Sitting_Scroll
12:21:03.121	-0.62251145	2.9736893	8.870789	-0.005399438	-0.02168877	0.010881343	-0.69806045	3.1244519	9.269352	Sitting_Scroll
12:21:03.142	-0.62251145	2.9736893	8.870789	-0.005399438	-0.02168877	0.010881343	-0.69806045	3.1244519	9.269352	Sitting_Scroll
12:21:03.163	-0.62251145	2.9736893	8.870789	-0.005399438	-0.02168877	0.010881343	-0.69806045	3.1244519	9.269352	Sitting_Scroll
12:21:03.183	-0.62251145	2.9736893	8.870789	-0.005399438	-0.02168877	0.010881343	-0.69806045	3.1244519	9.269352	Sitting_Scroll
12:21:03.205	-0.62251145	2.9736893	8.870789	-0.005399438	-0.02168877	0.010881343	-0.69806045	3.1244519	9.269352	Sitting_Scroll
12:21:03.226	-0.7206767	3.0191805	8.906702	-0.0133406855	-0.011304061	0.00477269	-0.7238886	3.138537	9.26261	Sitting_Scroll
12:21:03.247	-0.7206767	3.0191805	8.906702	-0.0133406855	-0.011304061	0.00477269	-0.7238886	3.138537	9.26261	Sitting_Scroll
12:21:03.268	-0.7206767	3.0191805	8.906702	-0.0133406855	-0.011304061	0.00477269	-0.7238886	3.138537	9.26261	Sitting_Scroll
12:21:03.289	-0.7206767	3.0191805	8.906702	-0.0133406855	-0.011304061	0.00477269	-0.7238886	3.138537	9.26261	Sitting_Scroll
12:21:03.310	-0.7206767	3.0191805	8.906702	-0.0133406855	-0.011304061	0.00477269	-0.7238886	3.138537	9.26261	Sitting_Scroll
12:21:03.332	-0.7206767	3.0191805	8.906702	-0.0133406855	-0.011304061	0.00477269	-0.7238886	3.138537	9.26261	Sitting_Scroll
12:21:03.353	-0.7206767	3.0191805	8.906702	-0.0133406855	-0.011304061	0.00477269	-0.7238886	3.138537	9.26261	Sitting_Scroll
12:21:03.374	-0.7206767	3.0191805	8.906702	-0.0133406855	-0.011304061	0.00477269	-0.7238886	3.138537	9.26261	Sitting_Scroll
12:21:03.395	-0.7206767	3.0191805	8.906702	-0.0133406855	-0.011304061	0.00477269	-0.7238886	3.138537	9.26261	Sitting_Scroll
12:21:03.417	-0.7398309	3.0957973	8.961771	0.0049852715	0.018628336	0.00477269	-0.73676	3.132098	9.263775	Sitting_Scroll
12:21:03.438	-0.7398309	3.0957973	8.961771	0.0049852715	0.018628336	0.00477269	-0.73676	3.132098	9.263775	Sitting_Scroll
12:21:03.459	-0.7398309	3.0957973	8.961771	0.0049852715	0.018628336	0.00477269	-0.73676	3.132098	9.263775	Sitting_Scroll
12:21:03.480	-0.7398309	3.0957973	8.961771	0.0049852715	0.018628336	0.00477269	-0.73676	3.132098	9.263775	Sitting_Scroll
12:21:03.502	-0.7398309	3.0957973	8.961771	0.0049852715	0.018628336	0.00477269	-0.73676	3.132098	9.263775	Sitting_Scroll
12:21:03.525	-0.7398309	3.0957973	8.961771	0.0049852715	0.018628336	0.00477269	-0.73676	3.132098	9.263775	Sitting_Scroll
12:21:03.546	-0.7398309	3.0957973	8.961771	0.0049852715	0.018628336	0.00477269	-0.73676	3.132098	9.263775	Sitting_Scroll
12:21:03.568	-0.7398309	3.0957973	8.961771	0.0049852715	0.018628336	0.00477269	-0.73676	3.132098	9.263775	Sitting_Scroll
12:21:03.592	-0.71588814	3.0527003	9.033599	-0.004788573	0.021071797	0.0035509595	-0.7340425	3.1269913	9.265716	Sitting_Scroll
12:21:03.613	-0.71588814	3.0527003	9.033599	-0.004788573	0.021071797	0.0035509595	-0.7340425	3.1269913	9.265716	Sitting_Scroll
12:21:03.634	-0.71588814	3.0527003	9.033599	-0.004788573	0.021071797	0.0035509595	-0.7340425	3.1269913	9.265716	Sitting_Scroll
12:21:03.655	-0.71588814	3.0527003	9.033599	-0.004788573	0.021071797	0.0035509595	-0.7340425	3.1269913	9.265716	Sitting_Scroll
12:21:03.676	-0.71588814	3.0527003	9.033599	-0.004788573	0.021071797	0.0035509595	-0.7340425	3.1269913	9.265716	Sitting_Scroll
12:21:03.697	-0.71588814	3.0527003	9.033599	-0.004788573	0.021071797	0.0035509595	-0.7340425	3.1269913	9.265716	Sitting_Scroll
12:21:03.718	-0.71588814	3.0527003	9.033599	-0.004788573	0.021071797	0.0035509595	-0.7340425	3.1269913	9.265716	Sitting_Scroll
12:21:03.739	-0.71588814	3.0527003	9.033599	-0.004788573	0.021071797	0.0035509595	-0.7340425	3.1269913	9.265716	Sitting_Scroll
12:21:03.760	-0.7110996	2.9641123	8.9498	0.0074287322	-0.044290785	0.010270477	-0.7355215	3.1251364	9.266224	Sitting_Scroll
12:21:03.782	-0.7110996	2.9641123	8.9498	0.0074287322	-0.044290785	0.010270477	-0.7355215	3.1251364	9.266224	Sitting_Scroll
12:21:03.803	-0.7110996	2.9641123	8.9498	0.0074287322	-0.044290785	0.010270477	-0.7355215	3.1251364	9.266224	Sitting_Scroll
12:21:03.826	-0.7110996	2.9641123	8.9498	0.0074287322	-0.044290785	0.010270477	-0.7355215	3.1251364	9.266224	Sitting_Scroll
12:21:03.849	-0.7110996	2.9641123	8.9498	0.0074287322	-0.044290785	0.010270477	-0.7355215	3.1251364	9.266224	Sitting_Scroll
12:21:03.870	-0.7110996	2.9641123	8.9498	0.0074287322	-0.044290785	0.010270477	-0.7355215	3.1251364	9.266224	Sitting_Scroll
12:21:03.894	-0.7110996	2.9641123	8.9498	0.0074287322	-0.044290785	0.010270477	-0.7355215	3.1251364	9.266224	Sitting_Scroll
12:21:03.915	-0.7110996	2.9641123	8.9498	0.0074287322	-0.044290785	0.010270477	-0.7355215	3.1251364	9.266224	Sitting_Scroll
12:21:03.936	-0.7110996	2.9641123	8.9498	0.0074287322	-0.044290785	0.010270477	-0.7072982	3.1244829	9.268641	Sitting_Scroll
12:21:03.957	-0.8356019	2.9928436	8.846846	0.02575469	-0.04001473	0.00049663347	-0.7072982	3.1244829	9.268641	Sitting_Scroll
12:21:03.978	-0.8356019	2.9928436	8.846846	0.02575469	-0.04001473	0.00049663347	-0.7072982	3.1244829	9.268641	Sitting_Scroll
12:21:03.999	-0.8356019	2.9928436	8.846846	0.02575469	-0.04001473	0.00049663347	-0.7072982	3.1244829	9.268641	Sitting_Scroll
12:21:04.020	-0.8356019	2.9928436	8.846846	0.02575469	-0.04001473	0.00049663347	-0.7072982	3.1244829	9.268641	Sitting_Scroll
12:21:04.042	-0.8356019	2.9928436	8.846846	0.02575469	-0.04001473	0.00049663347	-0.7072982	3.1244829	9.268641	Sitting_Scroll
12:21:04.063	-0.8356019	2.9928436	8.846846	0.02575469	-0.04001473	0.00049663347	-0.7072982	3.1244829	9.268641	Sitting_Scroll
12:21:04.084	-0.8356019	2.9928436	8.846846	0.02575469	-0.04001473	0.00049663347	-0.7072982	3.1244829	9.268641	Sitting_Scroll
12:21:04.105	-0.8356019	2.9928436	8.846846	0.02575469	-0.04001473	0.00049663347	-0.7072982	3.1244829	9.268641	Sitting_Scroll
12:21:04.126	-0.5411061	3.0096035	8.590658	-0.030444914	-0.049177706	0.015157399	-0.6261292	3.1164331	9.277186	Sitting_Scroll
12:21:04.147	-0.5411061	3.0096035	8.590658	-0.030444914	-0.049177706	0.015157399	-0.6261292	3.1164331	9.277186	Sitting_Scroll
12:21:04.169	-0.5411061	3.0096035	8.590658	-0.030444914	-0.049177706	0.015157399	-0.6261292	3.1164331	9.277186	Sitting_Scroll
12:21:04.190	-0.5411061	3.0096035	8.590658	-0.030444914	-0.049177706	0.015157399	-0.6261292	3.1164331	9.277186	Sitting_Scroll
12:21:04.214	-0.5411061	3.0096035	8.590658	-0.030444914	-0.049177706	0.015157399	-0.6261292	3.1164331	9.277186	Sitting_Scroll
12:21:04.236	-0.5411061	3.0096035	8.590658	-0.030444914	-0.049177706	0.015157399	-0.6261292	3.1164331	9.277186	Sitting_Scroll
12:21:04.257	-0.5411061	3.0096035	8.590658	-0.030444914	-0.049177706	0.015157399	-0.6261292	3.1164331	9.277186	Sitting_Scroll
12:21:04.279	-0.5411061	3.0096035	8.590658	-0.030444914	-0.049177706	0.015157399	-0.6261292	3.1164331	9.277186	Sitting_Scroll
12:21:04.300	-0.42618093	2.753416	8.870789	-0.134292	-0.10659904	0.050587587	-0.5105472	2.9639664	9.334057	Sitting_Scroll
12:21:04.321	-0.42618093	2.753416	8.870789	-0.134292	-0.10659904	0.050587587	-0.5105472	2.9639664	9.334057	Sitting_Scroll
12:21:04.344	-0.42618093	2.753416	8.870789	-0.134292	-0.10659904	0.050587587	-0.5105472	2.9639664	9.334057	Sitting_Scroll
12:21:04.377	-0.42618093	2.753416	8.870789	-0.134292	-0.10659904	0.050587587	-0.5105472	2.9639664	9.334057	Sitting_Scroll
12:21:04.411	-0.42618093	2.753416	8.870789	-0.134292	-0.10659904	0.050587587	-0.5105472	2.9639664	9.334057	Sitting_Scroll
12:21:04.447	-0.42618093	2.753416	8.870789	-0.134292	-0.10659904	0.050587587	-0.5105472	2.9639664	9.334057	Sitting_Scroll
12:21:04.478	-0.30646718	2.5762396	9.253872	-0.007842899	-0.031462613	0.014546535	-0.4192536	2.7539165	9.402688	Sitting_Scroll
12:21:04.511	-0.30646718	2.5762396	9.253872	-0.007842899	-0.031462613	0.014546535	-0.4192536	2.7539165	9.402688	Sitting_Scroll
12:21:04.547	-0.30646718	2.5762396	9.253872	-0.007842899	-0.031462613	0.014546535	-0.4192536	2.7539165	9.402688	Sitting_Scroll
12:21:04.581	-0.30646718	2.5762396	9.253872	-0.007842899	-0.031462613	0.014546535	-0.4192536	2.7539165	9.402688	Sitting_Scroll
12:21:04.613	-0.30646718	2.5762396	9.253872	-0.007842899	-0.031462613	0.014546535	-0.4192536	2.7539165	9.402688	Sitting_Scroll
12:21:04.636	-0.30646718	2.5762396	9.253872	-0.007842899	-0.031462613	0.014546535	-0.4192536	2.7539165	9.402688	Sitting_Scroll
12:21:04.659	-0.41420954	2.6528566	9.031204	0.0361394	0.022904392	0.0059944205	-0.41351256	2.7511158	9.403763	Sitting_Scroll
12:21:04.683	-0.41420954	2.6528566	9.031204	0.0361394	0.022904392	0.0059944205	-0.41351256	2.7511158	9.403763	Sitting_Scroll
12:21:04.707	-0.41420954	2.6528566	9.031204	0.0361394	0.022904392	0.0059944205	-0.41351256	2.7511158	9.403763	Sitting_Scroll
12:21:04.730	-0.41420954	2.6528566	9.031204	0.0361394	0.022904392	0.0059944205	-0.41351256	2.7511158	9.403763	Sitting_Scroll
12:21:04.753	-0.41420954	2.6528566	9.031204	0.0361394	0.022904392	0.0059944205	-0.41351256	2.7511158	9.403763	Sitting_Scroll
12:21:04.776	-0.41420954	2.6528566	9.031204	0.0361394	0.022904392	0.0059944205	-0.41351256	2.7511158	9.403763	Sitting_Scroll
12:21:04.799	-0.41420954	2.6528566	9.031204	0.0361394	0.022904392	0.0059944205	-0.41351256	2.7511158	9.403763	Sitting_Scroll
12:21:04.821	-0.41420954	2.6528566	9.031204	0.0361394	0.022904392	0.0059944205	-0.41351256	2.7511158	9.403763	Sitting_Scroll
12:21:04.844	-0.45970076	2.6121538	9.026416	-0.0041777072	0.006411031	0.012713939	-0.42511657	2.7535305	9.402538	Sitting_Scroll
12:21:04.867	-0.45970076	2.6121538	9.026416	-0.0041777072	0.006411031	0.012713939	-0.42511657	2.7535305	9.402538	Sitting_Scroll
12:21:04.890	-0.45970076	2.6121538	9.026416	-0.0041777072	0.006411031	0.012713939	-0.42511657	2.7535305	9.402538	Sitting_Scroll
12:21:04.912	-0.45970076	2.6121538	9.026416	-0.0041777072	0.006411031	0.012713939	-0.42511657	2.7535305	9.402538	Sitting_Scroll
12:21:04.936	-0.45970076	2.6121538	9.026416	-0.0041777072	0.006411031	0.012713939	-0.42511657	2.7535305	9.402538	Sitting_Scroll
12:21:04.959	-0.45970076	2.6121538	9.026416	-0.0041777072	0.006411031	0.012713939	-0.42511657	2.7535305	9.402538	Sitting_Scroll
12:21:04.982	-0.45970076	2.6121538	9.026416	-0.0041777072	0.006411031	0.012713939	-0.42511657	2.7535305	9.402538	Sitting_Scroll
12:21:05.005	-0.45970076	2.6121538	9.026416	-0.0041777072	0.006411031	0.012713939	-0.42511657	2.7535305	9.402538	Sitting_Scroll
12:21:05.028	-0.42618093	2.604971	9.014444	0.010483059	0.063832365	0.0035509595	-0.4870906	2.7398014	9.4035425	Sitting_Scroll
12:21:05.052	-0.42618093	2.604971	9.014444	0.010483059	0.063832365	0.0035509595	-0.4870906	2.7398014	9.4035425	Sitting_Scroll
12:21:05.075	-0.42618093	2.604971	9.014444	0.010483059	0.063832365	0.0035509595	-0.4870906	2.7398014	9.4035425	Sitting_Scroll
12:21:05.098	-0.42618093	2.604971	9.014444	0.010483059	0.063832365	0.0035509595	-0.4870906	2.7398014	9.4035425	Sitting_Scroll
12:21:05.121	-0.42618093	2.604971	9.014444	0.010483059	0.063832365	0.0035509595	-0.4870906	2.7398014	9.4035425	Sitting_Scroll
12:21:05.144	-0.42618093	2.604971	9.014444	0.010483059	0.063832365	0.0035509595	-0.4870906	2.7398014	9.4035425	Sitting_Scroll
12:21:05.166	-0.42618093	2.604971	9.014444	0.010483059	0.063832365	0.0035509595	-0.4870906	2.7398014	9.4035425	Sitting_Scroll
12:21:05.188	-0.42618093	2.604971	9.014444	0.010483059	0.063832365	0.0035509595	-0.4870906	2.7398014	9.4035425	Sitting_Scroll
12:21:05.211	-0.5961744	2.597788	9.047964	0.004374406	0.048560735	-0.0001142318	-0.61097145	2.7136724	9.403886	Sitting_Scroll
12:21:05.234	-0.5961744	2.597788	9.047964	0.004374406	0.048560735	-0.0001142318	-0.61097145	2.7136724	9.403886	Sitting_Scroll
12:21:05.257	-0.5961744	2.597788	9.047964	0.004374406	0.048560735	-0.0001142318	-0.61097145	2.7136724	9.403886	Sitting_Scroll
12:21:05.281	-0.5961744	2.597788	9.047964	0.004374406	0.048560735	-0.0001142318	-0.61097145	2.7136724	9.403886	Sitting_Scroll
12:21:05.304	-0.5961744	2.597788	9.047964	0.004374406	0.048560735	-0.0001142318	-0.61097145	2.7136724	9.403886	Sitting_Scroll
12:21:05.327	-0.5961744	2.597788	9.047964	0.004374406	0.048560735	-0.0001142318	-0.61097145	2.7136724	9.403886	Sitting_Scroll
12:21:05.351	-0.5961744	2.597788	9.047964	0.004374406	0.048560735	-0.0001142318	-0.61097145	2.7136724	9.403886	Sitting_Scroll
12:21:05.373	-0.5961744	2.597788	9.047964	0.004374406	0.048560735	-0.0001142318	-0.61097145	2.7136724	9.403886	Sitting_Scroll
12:21:05.396	-0.600963	2.6025767	8.885154	-0.020671068	0.011908818	0.016989997	-0.6370057	2.746113	9.392735	Sitting_Scroll
12:21:05.419	-0.600963	2.6025767	8.885154	-0.020671068	0.011908818	0.016989997	-0.6370057	2.746113	9.392735	Sitting_Scroll
12:21:05.442	-0.600963	2.6025767	8.885154	-0.020671068	0.011908818	0.016989997	-0.6370057	2.746113	9.392735	Sitting_Scroll
12:21:05.465	-0.600963	2.6025767	8.885154	-0.020671068	0.011908818	0.016989997	-0.6370057	2.746113	9.392735	Sitting_Scroll
12:21:05.489	-0.600963	2.6025767	8.885154	-0.020671068	0.011908818	0.016989997	-0.6370057	2.746113	9.392735	Sitting_Scroll
12:21:05.512	-0.600963	2.6025767	8.885154	-0.020671068	0.011908818	0.016989997	-0.6370057	2.746113	9.392735	Sitting_Scroll
12:21:05.536	-0.600963	2.6025767	8.885154	-0.020671068	0.011908818	0.016989997	-0.6370057	2.746113	9.392735	Sitting_Scroll
12:21:05.559	-0.600963	2.6025767	8.885154	0.015980845	0.010076222	-0.006222884	-0.6370057	2.746113	9.392735	Sitting_Scroll
12:21:05.581	-0.6201172	2.6504622	8.9498	0.015980845	0.010076222	-0.006222884	-0.6086695	2.7521782	9.392838	Sitting_Scroll
12:21:05.604	-0.6201172	2.6504622	8.9498	0.015980845	0.010076222	-0.006222884	-0.6086695	2.7521782	9.392838	Sitting_Scroll
12:21:05.628	-0.6201172	2.6504622	8.9498	0.015980845	0.010076222	-0.006222884	-0.6086695	2.7521782	9.392838	Sitting_Scroll
12:21:05.651	-0.6201172	2.6504622	8.9498	0.015980845	0.010076222	-0.006222884	-0.6086695	2.7521782	9.392838	Sitting_Scroll
12:21:05.673	-0.6201172	2.6504622	8.9498	0.015980845	0.010076222	-0.006222884	-0.6086695	2.7521782	9.392838	Sitting_Scroll
12:21:05.696	-0.6201172	2.6504622	8.9498	0.015980845	0.010076222	-0.006222884	-0.6086695	2.7521782	9.392838	Sitting_Scroll
12:21:05.721	-0.6201172	2.6504622	8.9498	0.015980845	0.010076222	-0.006222884	-0.6086695	2.7521782	9.392838	Sitting_Scroll
12:21:05.744	-0.6153286	2.667222	9.038387	0.021478632	-0.02046704	-0.0031685582	-0.59427434	2.765089	9.389968	Sitting_Scroll
12:21:05.768	-0.6153286	2.667222	9.038387	0.021478632	-0.02046704	-0.0031685582	-0.59427434	2.765089	9.389968	Sitting_Scroll
12:21:05.791	-0.6153286	2.667222	9.038387	0.021478632	-0.02046704	-0.0031685582	-0.59427434	2.765089	9.389968	Sitting_Scroll
12:21:05.814	-0.6153286	2.667222	9.038387	0.021478632	-0.02046704	-0.0031685582	-0.59427434	2.765089	9.389968	Sitting_Scroll
12:21:05.837	-0.6153286	2.667222	9.038387	0.021478632	-0.02046704	-0.0031685582	-0.59427434	2.765089	9.389968	Sitting_Scroll
12:21:05.861	-0.6153286	2.667222	9.038387	0.021478632	-0.02046704	-0.0031685582	-0.59427434	2.765089	9.389968	Sitting_Scroll
12:21:05.883	-0.6153286	2.667222	9.038387	0.021478632	-0.02046704	-0.0031685582	-0.59427434	2.765089	9.389968	Sitting_Scroll
12:21:05.906	-0.6153286	2.667222	9.038387	0.021478632	-0.02046704	-0.0031685582	-0.59427434	2.765089	9.389968	Sitting_Scroll
12:21:05.930	-0.5770202	2.7127132	9.026416	0.046524107	-0.024743097	0.0017183638	-0.5678213	2.7901845	9.384179	Sitting_Scroll
12:21:05.953	-0.5770202	2.7127132	9.026416	0.046524107	-0.024743097	0.0017183638	-0.5678213	2.7901845	9.384179	Sitting_Scroll
12:21:05.976	-0.5770202	2.7127132	9.026416	0.046524107	-0.024743097	0.0017183638	-0.5678213	2.7901845	9.384179	Sitting_Scroll
12:21:05.999	-0.5770202	2.7127132	9.026416	0.046524107	-0.024743097	0.0017183638	-0.5678213	2.7901845	9.384179	Sitting_Scroll
12:21:06.022	-0.5770202	2.7127132	9.026416	0.046524107	-0.024743097	0.0017183638	-0.5678213	2.7901845	9.384179	Sitting_Scroll
12:21:06.044	-0.5770202	2.7127132	9.026416	0.046524107	-0.024743097	0.0017183638	-0.5678213	2.7901845	9.384179	Sitting_Scroll
12:21:06.066	-0.5770202	2.7127132	9.026416	0.046524107	-0.024743097	0.0017183638	-0.5678213	2.7901845	9.384179	Sitting_Scroll
12:21:06.089	-0.5770202	2.7127132	9.026416	0.046524107	-0.024743097	0.0017183638	-0.5678213	2.7901845	9.384179	Sitting_Scroll
12:21:06.112	-0.531529	2.7031362	9.124581	-0.019449338	-0.054675493	0.013935669	-0.5485146	2.7977924	9.383062	Sitting_Scroll
12:21:06.134	-0.531529	2.7031362	9.124581	-0.019449338	-0.054675493	0.013935669	-0.5485146	2.7977924	9.383062	Sitting_Scroll
12:21:06.157	-0.531529	2.7031362	9.124581	-0.019449338	-0.054675493	0.013935669	-0.5485146	2.7977924	9.383062	Sitting_Scroll
12:21:06.180	-0.531529	2.7031362	9.124581	-0.019449338	-0.054675493	0.013935669	-0.5485146	2.7977924	9.383062	Sitting_Scroll
12:21:06.204	-0.531529	2.7031362	9.124581	-0.019449338	-0.054675493	0.013935669	-0.5485146	2.7977924	9.383062	Sitting_Scroll
12:21:06.227	-0.531529	2.7031362	9.124581	-0.019449338	-0.054675493	0.013935669	-0.5485146	2.7977924	9.383062	Sitting_Scroll
12:21:06.250	-0.531529	2.7031362	9.124581	-0.019449338	-0.054675493	0.013935669	-0.5485146	2.7977924	9.383062	Sitting_Scroll
12:21:06.273	-0.531529	2.7031362	9.124581	-0.019449338	-0.054675493	0.013935669	-0.5485146	2.7977924	9.383062	Sitting_Scroll
12:21:06.297	-0.45251793	2.727079	9.182044	0.004374406	-0.011304061	0.009659612	-0.46956843	2.777394	9.3934	Sitting_Scroll
12:21:06.321	-0.45251793	2.727079	9.182044	0.004374406	-0.011304061	0.009659612	-0.46956843	2.777394	9.3934	Sitting_Scroll
12:21:06.344	-0.45251793	2.727079	9.182044	0.004374406	-0.011304061	0.009659612	-0.46956843	2.777394	9.3934	Sitting_Scroll
12:21:06.366	-0.45251793	2.727079	9.182044	0.004374406	-0.011304061	0.009659612	-0.46956843	2.777394	9.3934	Sitting_Scroll
12:21:06.389	-0.45251793	2.727079	9.182044	0.004374406	-0.011304061	0.009659612	-0.46956843	2.777394	9.3934	Sitting_Scroll
12:21:06.411	-0.45251793	2.727079	9.182044	0.004374406	-0.011304061	0.009659612	-0.46956843	2.777394	9.3934	Sitting_Scroll
12:21:06.435	-0.45251793	2.727079	9.182044	0.004374406	-0.011304061	0.009659612	-0.46956843	2.777394	9.3934	Sitting_Scroll
12:21:06.458	-0.45251793	2.727079	9.182044	0.004374406	-0.011304061	0.009659612	-0.46956843	2.777394	9.3934	Sitting_Scroll
12:21:06.480	-0.56265455	2.710319	9.074302	0.004374406	0.046728138	0.0011074987	-0.5071145	2.798926	9.385054	Sitting_Scroll
12:21:06.503	-0.56265455	2.710319	9.074302	0.004374406	0.046728138	0.0011074987	-0.5071145	2.798926	9.385054	Sitting_Scroll
12:21:06.526	-0.56265455	2.710319	9.074302	0.004374406	0.046728138	0.0011074987	-0.5071145	2.798926	9.385054	Sitting_Scroll
12:21:06.550	-0.56265455	2.710319	9.074302	0.004374406	0.046728138	0.0011074987	-0.5071145	2.798926	9.385054	Sitting_Scroll
12:21:06.572	-0.56265455	2.710319	9.074302	0.004374406	0.046728138	0.0011074987	-0.5071145	2.798926	9.385054	Sitting_Scroll
12:21:06.593	-0.56265455	2.710319	9.074302	0.004374406	0.046728138	0.0011074987	-0.5071145	2.798926	9.385054	Sitting_Scroll
12:21:06.614	-0.56265455	2.710319	9.074302	0.004374406	0.046728138	0.0011074987	-0.5071145	2.798926	9.385054	Sitting_Scroll
12:21:06.635	-0.56265455	2.710319	9.074302	0.0117047895	0.033899967	-0.0037794232	-0.5071145	2.798926	9.385054	Sitting_Scroll
12:21:06.656	-0.59378016	2.6767993	9.158101	0.0117047895	0.033899967	-0.0037794232	-0.5760698	2.815297	9.376173	Sitting_Scroll
12:21:06.677	-0.59378016	2.6767993	9.158101	0.0117047895	0.033899967	-0.0037794232	-0.5760698	2.815297	9.376173	Sitting_Scroll
12:21:06.698	-0.59378016	2.6767993	9.158101	0.0117047895	0.033899967	-0.0037794232	-0.5760698	2.815297	9.376173	Sitting_Scroll
12:21:06.719	-0.59378016	2.6767993	9.158101	0.0117047895	0.033899967	-0.0037794232	-0.5760698	2.815297	9.376173	Sitting_Scroll
12:21:06.741	-0.59378016	2.6767993	9.158101	0.0117047895	0.033899967	-0.0037794232	-0.5760698	2.815297	9.376173	Sitting_Scroll
12:21:06.762	-0.59378016	2.6767993	9.158101	0.0117047895	0.033899967	-0.0037794232	-0.5760698	2.815297	9.376173	Sitting_Scroll
12:21:06.785	-0.59378016	2.6767993	9.158101	0.0117047895	0.033899967	-0.0037794232	-0.5760698	2.815297	9.376173	Sitting_Scroll
12:21:06.806	-0.59378016	2.6767993	9.158101	0.0117047895	0.033899967	-0.0037794232	-0.5760698	2.815297	9.376173	Sitting_Scroll
12:21:06.828	-0.5506832	2.7127132	9.021627	0.004374406	0.007021896	0.0072161513	-0.61962783	2.844174	9.364674	Sitting_Scroll
12:21:06.849	-0.5506832	2.7127132	9.021627	0.004374406	0.007021896	0.0072161513	-0.61962783	2.844174	9.364674	Sitting_Scroll
12:21:06.872	-0.5506832	2.7127132	9.021627	0.004374406	0.007021896	0.0072161513	-0.61962783	2.844174	9.364674	Sitting_Scroll
12:21:06.894	-0.5506832	2.7127132	9.021627	0.004374406	0.007021896	0.0072161513	-0.61962783	2.844174	9.364674	Sitting_Scroll
12:21:06.915	-0.5506832	2.7127132	9.021627	0.004374406	0.007021896	0.0072161513	-0.61962783	2.844174	9.364674	Sitting_Scroll
12:21:06.937	-0.5506832	2.7127132	9.021627	0.004374406	0.007021896	0.0072161513	-0.61962783	2.844174	9.364674	Sitting_Scroll
12:21:06.957	-0.5506832	2.7127132	9.021627	0.004374406	0.007021896	0.0072161513	-0.61962783	2.844174	9.364674	Sitting_Scroll
12:21:06.979	-0.5506832	2.7127132	9.021627	0.004374406	0.007021896	0.0072161513	-0.61962783	2.844174	9.364674	Sitting_Scroll
12:21:07.001	-0.679974	2.7989073	8.937828	0.044691514	0.018628336	-0.0013359623	-0.64003104	2.8927445	9.34841	Sitting_Scroll
12:21:07.023	-0.679974	2.7989073	8.937828	0.044691514	0.018628336	-0.0013359623	-0.64003104	2.8927445	9.34841	Sitting_Scroll
12:21:07.044	-0.679974	2.7989073	8.937828	0.044691514	0.018628336	-0.0013359623	-0.64003104	2.8927445	9.34841	Sitting_Scroll
12:21:07.065	-0.679974	2.7989073	8.937828	0.044691514	0.018628336	-0.0013359623	-0.64003104	2.8927445	9.34841	Sitting_Scroll
12:21:07.086	-0.679974	2.7989073	8.937828	0.044691514	0.018628336	-0.0013359623	-0.64003104	2.8927445	9.34841	Sitting_Scroll
12:21:07.108	-0.679974	2.7989073	8.937828	0.044691514	0.018628336	-0.0013359623	-0.64003104	2.8927445	9.34841	Sitting_Scroll
12:21:07.130	-0.679974	2.7989073	8.937828	0.044691514	0.018628336	-0.0013359623	-0.64003104	2.8927445	9.34841	Sitting_Scroll
12:21:07.151	-0.679974	2.7989073	8.937828	0.044691514	0.018628336	-0.0013359623	-0.64003104	2.8927445	9.34841	Sitting_Scroll
12:21:07.173	-0.679974	2.7989073	8.937828	0.044691514	0.018628336	-0.0013359623	-0.64003104	2.8927445	9.34841	Sitting_Scroll
12:21:07.196	-0.6368771	2.8635526	9.0838785	0.008650463	-0.024743097	0.0078270165	-0.6453045	2.9676673	9.3245325	Sitting_Scroll
12:21:07.218	-0.6368771	2.8635526	9.0838785	0.008650463	-0.024743097	0.0078270165	-0.6453045	2.9676673	9.3245325	Sitting_Scroll
12:21:07.242	-0.6368771	2.8635526	9.0838785	0.008650463	-0.024743097	0.0078270165	-0.6453045	2.9676673	9.3245325	Sitting_Scroll
12:21:07.263	-0.6368771	2.8635526	9.0838785	0.008650463	-0.024743097	0.0078270165	-0.6453045	2.9676673	9.3245325	Sitting_Scroll
12:21:07.284	-0.6368771	2.8635526	9.0838785	0.008650463	-0.024743097	0.0078270165	-0.6453045	2.9676673	9.3245325	Sitting_Scroll
12:21:07.307	-0.6368771	2.8635526	9.0838785	0.008650463	-0.024743097	0.0078270165	-0.6453045	2.9676673	9.3245325	Sitting_Scroll
12:21:07.329	-0.6368771	2.8635526	9.0838785	0.008650463	-0.024743097	0.0078270165	-0.6453045	2.9676673	9.3245325	Sitting_Scroll
12:21:07.351	-0.6368771	2.8635526	9.0838785	0.008650463	-0.024743097	0.0078270165	-0.6453045	2.9676673	9.3245325	Sitting_Scroll
12:21:07.374	-0.5985687	2.9473522	8.983319	0.031863343	-0.01924531	0.006605286	-0.62727076	3.0283527	9.306233	Sitting_Scroll
12:21:07.395	-0.5985687	2.9473522	8.983319	0.031863343	-0.01924531	0.006605286	-0.62727076	3.0283527	9.306233	Sitting_Scroll
12:21:07.416	-0.5985687	2.9473522	8.983319	0.031863343	-0.01924531	0.006605286	-0.62727076	3.0283527	9.306233	Sitting_Scroll
12:21:07.437	-0.5985687	2.9473522	8.983319	0.031863343	-0.01924531	0.006605286	-0.62727076	3.0283527	9.306233	Sitting_Scroll
12:21:07.461	-0.5985687	2.9473522	8.983319	0.031863343	-0.01924531	0.006605286	-0.62727076	3.0283527	9.306233	Sitting_Scroll
12:21:07.483	-0.5985687	2.9473522	8.983319	0.031863343	-0.01924531	0.006605286	-0.62727076	3.0283527	9.306233	Sitting_Scroll
12:21:07.504	-0.5985687	2.9473522	8.983319	0.031863343	-0.01924531	0.006605286	-0.62727076	3.0283527	9.306233	Sitting_Scroll
12:21:07.525	-0.5985687	2.9473522	8.983319	0.031863343	-0.01924531	0.006605286	-0.62727076	3.0283527	9.306233	Sitting_Scroll
12:21:07.546	-0.5913859	2.9641123	9.002473	-0.0066211685	-0.029019153	0.008437881	-0.60215527	3.0514047	9.300362	Sitting_Scroll
12:21:07.567	-0.5913859	2.9641123	9.002473	-0.0066211685	-0.029019153	0.008437881	-0.60215527	3.0514047	9.300362	Sitting_Scroll
12:21:07.593	-0.5913859	2.9641123	9.002473	-0.0066211685	-0.029019153	0.008437881	-0.60215527	3.0514047	9.300362	Sitting_Scroll
12:21:07.614	-0.5913859	2.9641123	9.002473	-0.0066211685	-0.029019153	0.008437881	-0.60215527	3.0514047	9.300362	Sitting_Scroll
12:21:07.635	-0.5913859	2.9641123	9.002473	-0.0066211685	-0.029019153	0.008437881	-0.60215527	3.0514047	9.300362	Sitting_Scroll
12:21:07.657	-0.5913859	2.9641123	9.002473	-0.0066211685	-0.029019153	0.008437881	-0.60215527	3.0514047	9.300362	Sitting_Scroll
12:21:07.678	-0.5913859	2.9641123	9.002473	-0.0066211685	-0.029019153	0.008437881	-0.60215527	3.0514047	9.300362	Sitting_Scroll
12:21:07.699	-0.5913859	2.9641123	9.002473	-0.0066211685	-0.029019153	0.008437881	-0.60215527	3.0514047	9.300362	Sitting_Scroll
[truncated: 3,296 more rows]
