# Supplementary material for: Real-time Smartphone Activity Classification Using Inertial Sensors—Recognition of Scrolling, Typing, and Watching Videos While Sitting or Walking
Source: Sensors (Basel). 2020 Jan 24;20(3):655. doi: 10.3390/s20030655 (PMC7038357; doi:10.3390/s20030655)
Supplement: Supplementary file 1 [file sensors-20-00655-s001.zip › sensors-668083-supplementary/5Hz_data/6940/E4/TEMP.csv]

1568505841.000000
4.000000
24.59
24.59
24.59
24.59
24.59
24.59
24.59
24.59
24.81
24.81
24.81
24.81
24.03
24.03
24.03
24.03
26.61
26.61
26.61
26.61
28.51
28.51
28.51
28.51
28.67
28.67
28.67
28.67
26.43
26.43
26.43
26.43
24.73
24.73
24.73
24.73
25.87
25.87
25.87
25.87
25.99
25.99
25.99
25.99
25.63
25.63
25.63
25.63
25.91
25.91
25.91
25.91
26.31
26.31
26.31
26.31
26.11
26.11
26.11
26.11
26.23
26.23
26.23
26.23
26.79
26.79
26.79
26.79
22.91
22.91
22.91
22.91
23.05
23.05
23.05
23.05
26.09
26.09
26.09
26.09
26.25
26.25
26.25
26.25
25.41
25.41
25.41
25.41
25.43
25.43
25.43
25.43
25.59
25.59
25.59
25.59
25.63
25.63
25.63
25.63
23.05
23.05
23.05
23.05
27.31
27.31
27.31
27.31
27.01
27.01
27.01
27.01
28.17
28.17
28.17
28.17
28.45
28.45
28.45
28.45
28.85
28.85
28.85
28.85
28.81
28.81
28.81
28.81
29.33
29.33
29.33
29.33
29.93
29.93
29.93
29.93
30.37
30.37
30.37
30.37
30.45
30.45
30.45
30.45
30.47
30.47
30.47
30.47
30.43
30.43
30.43
30.43
30.41
30.41
30.41
30.41
30.41
30.41
30.41
30.41
30.39
30.39
30.39
30.39
30.39
30.39
30.39
30.39
30.37
30.37
30.37
30.37
30.37
30.37
30.37
30.37
30.35
30.35
30.35
30.35
30.37
30.37
30.37
30.37
30.37
30.37
30.37
30.37
30.33
30.33
30.33
30.33
30.33
30.33
30.33
30.33
30.35
30.35
30.35
30.35
30.31
30.31
30.31
30.31
30.31
30.31
30.31
30.31
30.33
30.33
30.33
30.33
30.35
30.35
30.35
30.35
30.27
30.27
30.27
30.27
30.29
30.29
30.29
30.29
30.37
30.37
30.37
30.37
30.39
30.39
30.39
30.39
30.49
30.49
30.49
30.49
30.47
30.47
30.47
30.47
30.49
30.49
30.49
30.49
30.47
30.47
30.47
30.47
30.47
30.47
30.47
30.47
30.49
30.49
30.49
30.49
30.49
30.49
30.49
30.49
30.51
30.51
30.51
30.51
30.49
30.49
30.49
30.49
30.49
30.49
30.49
30.49
30.49
30.49
30.49
30.49
30.47
30.47
30.47
30.47
30.47
30.47
30.47
30.47
30.49
30.49
30.49
30.49
30.49
30.49
30.49
30.49
30.49
30.49
30.49
30.49
30.47
30.47
30.47
30.47
30.45
30.45
30.45
30.45
30.45
30.45
30.45
30.45
30.45
30.45
30.45
30.45
30.47
30.47
30.47
30.47
30.45
30.45
30.45
30.45
30.49
30.49
30.49
30.49
30.47
30.47
30.47
30.47
30.49
30.49
30.49
30.49
30.49
30.49
30.49
30.49
30.49
30.49
30.49
30.49
30.49
30.49
30.49
30.49
30.49
30.49
30.49
30.49
30.51
30.51
30.51
30.51
30.49
30.49
30.49
30.49
30.51
30.51
30.51
30.51
30.51
30.51
30.51
30.51
30.51
30.51
30.51
30.51
30.51
30.51
30.51
30.51
30.53
30.53
30.53
30.53
30.49
30.49
30.49
30.49
30.51
30.51
30.51
30.51
30.53
30.53
30.53
30.53
30.53
30.53
30.53
30.53
30.51
30.51
30.51
30.51
30.53
30.53
30.53
30.53
30.53
30.53
30.53
30.53
30.51
30.51
30.51
30.51
30.53
30.53
30.53
30.53
30.53
30.53
30.53
30.53
30.53
30.53
30.53
30.53
30.55
30.55
30.55
30.55
30.49
30.49
30.49
30.49
30.51
30.51
30.51
30.51
30.51
30.51
30.51
30.51
30.53
30.53
30.53
30.53
30.53
30.53
30.53
30.53
30.53
30.53
30.53
30.53
30.53
30.53
30.53
30.53
30.53
30.53
30.53
30.53
30.53
30.53
30.53
30.53
30.53
30.53
30.53
30.53
30.53
30.53
30.53
30.53
30.53
30.53
30.53
30.53
30.55
30.55
30.55
30.55
30.51
30.51
30.51
30.51
30.51
30.51
30.51
30.51
30.53
30.53
30.53
30.53
30.53
30.53
30.53
30.53
30.53
30.53
30.53
30.53
30.51
30.51
30.51
30.51
30.53
30.53
30.53
30.53
30.51
30.51
30.51
30.51
30.51
30.51
30.51
30.51
30.53
30.53
30.53
30.53
30.53
30.53
30.53
30.53
30.53
30.53
30.53
30.53
30.55
30.55
30.55
30.55
30.53
30.53
30.53
30.53
30.51
30.51
30.51
30.51
30.53
30.53
30.53
30.53
30.53
30.53
30.53
30.53
30.51
30.51
30.51
30.51
30.51
30.51
30.51
30.51
30.51
30.51
30.51
30.51
30.49
30.49
30.49
30.49
30.49
30.49
30.49
30.49
30.53
30.53
30.53
30.53
30.51
30.51
30.51
30.51
30.51
30.51
30.51
30.51
30.51
30.51
30.51
30.51
30.51
30.51
30.51
30.51
30.51
30.51
30.51
30.51
30.49
30.49
30.49
30.49
30.51
30.51
30.51
30.51
30.49
30.49
30.49
30.49
30.51
30.51
30.51
30.51
30.53
30.53
30.53
30.53
30.49
30.49
30.49
30.49
30.51
30.51
30.51
30.51
30.53
30.53
30.53
30.53
30.53
30.53
30.53
30.53
30.53
30.53
30.53
30.53
30.51
30.51
30.51
30.51
30.51
30.51
30.51
30.51
30.51
30.51
30.51
30.51
30.51
30.51
30.51
30.51
30.51
30.51
30.51
30.51
30.53
30.53
30.53
30.53
30.51
30.51
30.51
30.51
30.49
30.49
30.49
30.49
30.49
30.49
30.49
30.49
30.51
30.51
30.51
30.51
30.51
30.51
30.51
30.51
30.53
30.53
30.53
30.53
30.51
30.51
30.51
30.51
30.49
30.49
30.49
30.49
30.49
30.49
30.49
30.49
30.49
30.49
30.49
30.49
30.51
30.51
30.51
30.51
30.49
30.49
30.49
30.49
30.49
30.49
30.49
30.49
30.49
30.49
30.49
30.49
30.49
30.49
30.49
30.49
30.49
30.49
30.49
30.49
30.51
30.51
30.51
30.51
30.51
30.51
30.51
30.51
30.49
30.49
30.49
30.49
30.49
30.49
30.49
30.49
30.49
30.49
30.49
30.49
30.51
30.51
30.51
30.51
30.49
30.49
30.49
30.49
30.51
30.51
30.51
30.51
30.49
30.49
30.49
30.49
30.51
30.51
30.51
30.51
30.49
30.49
30.49
30.49
30.51
30.51
30.51
30.51
30.49
30.49
30.49
30.49
30.49
30.49
30.49
30.49
30.49
30.49
30.49
30.49
30.47
30.47
30.47
30.47
30.49
30.49
30.49
30.49
30.49
30.49
30.49
30.49
30.51
30.51
30.51
30.51
30.49
30.49
30.49
30.49
30.49
30.49
30.49
30.49
30.49
30.49
30.49
30.49
30.49
30.49
30.49
30.49
30.49
30.49
30.49
30.49
30.51
30.51
30.51
30.51
30.49
30.49
30.49
30.49
30.49
30.49
30.49
30.49
30.51
30.51
30.51
30.51
30.49
30.49
30.49
30.49
30.47
30.47
30.47
30.47
30.51
30.51
30.51
30.51
30.49
30.49
30.49
30.49
30.49
30.49
30.49
30.49
30.47
30.47
30.47
30.47
30.49
30.49
30.49
30.49
30.47
30.47
30.47
30.47
30.47
30.47
30.47
30.47
30.49
30.49
30.49
30.49
30.47
30.47
30.47
30.47
30.47
30.47
30.47
30.47
30.47
30.47
30.47
30.47
30.47
30.47
30.47
30.47
30.47
30.47
30.47
30.47
30.47
30.47
30.47
30.47
30.47
30.47
30.47
30.47
30.47
30.47
30.47
30.47
30.47
30.47
30.47
30.47
30.49
30.49
30.49
30.49
30.45
30.45
30.45
30.45
30.47
30.47
30.47
30.47
30.49
30.49
30.49
30.49
30.45
30.45
30.45
30.45
30.49
30.49
30.49
30.49
30.49
30.49
30.49
30.49
30.47
30.47
30.47
30.47
30.47
30.47
30.47
30.47
30.45
30.45
30.45
30.45
30.45
30.45
30.45
30.45
30.45
30.45
30.45
30.45
30.47
30.47
30.47
30.47
30.47
30.47
30.47
30.47
30.47
30.47
30.47
30.47
30.47
30.47
30.47
30.47
30.49
30.49
30.49
30.49
30.47
30.47
30.47
30.47
30.47
30.47
30.47
30.47
30.49
30.49
30.49
30.49
30.47
30.47
30.47
30.47
30.49
30.49
30.49
30.49
30.47
30.47
30.47
30.47
30.47
30.47
30.47
30.47
30.49
30.49
30.49
30.49
30.47
30.47
30.47
30.47
30.47
30.47
30.47
30.47
30.47
30.47
30.47
30.47
30.45
30.45
30.45
30.45
30.47
30.47
30.47
30.47
30.47
30.47
30.47
30.47
30.47
30.47
30.47
30.47
30.45
30.45
30.45
30.45
30.49
30.49
30.49
30.49
30.45
30.45
30.45
30.45
30.47
30.47
30.47
30.47
30.45
30.45
30.45
30.45
30.45
30.45
30.45
30.45
30.45
30.45
30.45
30.45
30.47
30.47
30.47
30.47
30.45
30.45
30.45
30.45
30.45
30.45
30.45
30.45
30.45
30.45
30.45
30.45
30.47
30.47
30.47
30.47
30.45
30.45
30.45
30.45
30.47
30.47
30.47
30.47
30.45
30.45
30.45
30.45
30.45
30.45
30.45
30.45
30.47
30.47
30.47
30.47
30.45
30.45
30.45
30.45
30.45
30.45
30.45
30.45
30.45
30.45
30.45
30.45
30.45
30.45
30.45
30.45
30.43
30.43
30.43
30.43
30.47
30.47
30.47
30.47
30.47
30.47
30.47
30.47
30.47
30.47
30.47
30.47
30.45
30.45
30.45
30.45
30.43
30.43
30.43
30.43
30.45
30.45
30.45
30.45
30.45
30.45
30.45
30.45
30.45
30.45
30.45
30.45
30.43
30.43
30.43
30.43
30.45
30.45
30.45
30.45
30.43
30.43
30.43
30.43
30.45
30.45
30.45
30.45
30.43
30.43
30.43
30.43
30.45
30.45
30.45
30.45
30.45
30.45
30.45
30.45
30.43
30.43
30.43
30.43
30.45
30.45
30.45
30.45
30.45
30.45
30.45
30.45
30.43
30.43
30.43
30.43
30.45
30.45
30.45
30.45
30.45
30.45
30.45
30.45
30.45
30.45
30.45
30.45
30.41
30.41
30.41
30.41
30.43
30.43
30.43
30.43
30.43
30.43
30.43
30.43
30.43
30.43
30.43
30.43
30.41
30.41
30.41
30.41
30.43
30.43
30.43
30.43
30.41
30.41
30.41
30.41
30.41
30.41
30.41
30.41
30.41
30.41
30.41
30.41
30.41
30.41
30.41
30.41
30.41
30.41
30.41
30.41
30.41
30.41
30.41
30.41
30.43
30.43
30.43
30.43
30.41
30.41
30.41
30.41
30.43
30.43
30.43
30.43
30.41
30.41
30.41
30.41
30.41
30.41
30.41
30.41
30.41
30.41
30.41
30.41
30.41
30.41
30.41
30.41
30.41
30.41
30.41
30.41
30.41
30.41
30.41
30.41
30.41
30.41
30.41
30.41
30.41
30.41
30.41
30.41
30.41
30.41
30.41
30.41
30.41
30.41
30.41
30.41
30.41
30.41
30.41
30.41
30.41
30.41
30.41
30.41
30.43
30.43
30.43
30.43
30.43
30.43
30.43
30.43
30.43
30.43
30.43
30.43
30.43
30.43
30.43
30.43
30.39
30.39
30.39
30.39
30.39
30.39
30.39
30.39
30.39
30.39
30.39
30.39
30.41
30.41
30.41
30.41
30.41
30.41
30.41
30.41
30.43
30.43
30.43
30.43
30.41
30.41
30.41
30.41
30.43
30.43
30.43
30.43
30.39
30.39
30.39
30.39
30.39
30.39
30.39
30.39
30.41
30.41
30.41
30.41
30.41
30.41
30.41
30.41
30.43
30.43
30.43
30.43
30.43
30.43
30.43
30.43
30.41
30.41
30.41
30.41
30.41
30.41
30.41
30.41
30.39
30.39
30.39
30.39
30.39
30.39
30.39
30.39
30.41
30.41
30.41
30.41
30.41
30.41
30.41
30.41
30.39
30.39
30.39
30.39
30.39
30.39
30.39
30.39
30.39
30.39
30.39
30.39
30.39
30.39
30.39
30.39
30.41
30.41
30.41
30.41
30.39
30.39
30.39
30.39
30.37
30.37
30.37
30.37
30.39
30.39
30.39
30.39
30.39
30.39
30.39
30.39
30.41
30.41
30.41
30.41
30.39
30.39
30.39
30.39
30.41
30.41
30.41
30.41
30.39
30.39
30.39
30.39
30.41
30.41
30.41
30.41
30.39
30.39
30.39
30.39
30.43
30.43
30.43
30.43
30.39
30.39
30.39
30.39
30.39
30.39
30.39
30.39
30.41
30.41
30.41
30.41
30.41
30.41
30.41
30.41
30.41
30.41
30.41
30.41
30.39
30.39
30.39
30.39
30.39
30.39
30.39
30.39
30.41
30.41
30.41
30.41
30.39
30.39
30.39
30.39
30.41
30.41
30.41
30.41
30.39
30.39
30.39
30.39
30.39
30.39
30.39
30.39
30.37
30.37
30.37
30.37
30.39
30.39
30.39
30.39
30.37
30.37
30.37
30.37
30.39
30.39
30.39
30.39
30.39
30.39
30.39
30.39
30.41
30.41
30.41
30.41
30.39
30.39
30.39
30.39
30.41
30.41
30.41
30.41
30.41
30.41
30.41
30.41
30.39
30.39
30.39
30.39
30.39
30.39
30.39
30.39
30.39
30.39
30.39
30.39
30.41
30.41
30.41
30.41
30.39
30.39
30.39
30.39
30.37
30.37
30.37
30.37
30.39
30.39
30.39
30.39
30.39
30.39
30.39
30.39
30.39
30.39
30.39
30.39
30.39
30.39
30.39
30.39
30.35
30.35
30.35
30.35
30.39
30.39
30.39
30.39
30.41
30.41
30.41
30.41
30.41
30.41
30.41
30.41
30.41
30.41
30.41
30.41
30.39
30.39
30.39
30.39
30.39
30.39
30.39
30.39
30.39
30.39
30.39
30.39
30.39
30.39
30.39
30.39
30.41
30.41
30.41
30.41
30.39
30.39
30.39
30.39
30.41
30.41
30.41
30.41
30.39
30.39
30.39
30.39
30.41
30.41
30.41
30.41
30.39
30.39
30.39
30.39
30.39
30.39
30.39
30.39
30.37
30.37
30.37
30.37
30.37
30.37
30.37
30.37
30.41
30.41
30.41
30.41
30.39
30.39
30.39
30.39
30.39
30.39
30.39
30.39
30.41
30.41
30.41
30.41
30.41
30.41
30.41
30.41
30.39
30.39
30.39
30.39
30.39
30.39
30.39
30.39
30.39
30.39
30.39
30.39
30.37
30.37
30.37
30.37
30.37
30.37
30.37
30.37
30.37
30.37
30.37
30.37
30.37
30.37
30.37
30.37
30.37
30.37
30.37
30.37
30.41
30.41
30.41
30.41
30.39
30.39
30.39
30.39
30.37
30.37
30.37
30.37
30.39
30.39
30.39
30.39
30.37
30.37
30.37
30.37
30.39
30.39
30.39
30.39
30.37
30.37
30.37
30.37
30.39
30.39
30.39
30.39
30.37
30.37
30.37
30.37
30.39
30.39
30.39
30.39
30.37
30.37
30.37
30.37
30.39
30.39
30.39
30.39
30.35
30.35
30.35
30.35
30.37
30.37
30.37
30.37
30.39
30.39
30.39
30.39
30.39
30.39
30.39
30.39
30.37
30.37
30.37
30.37
30.39
30.39
30.39
30.39
30.37
30.37
30.37
30.37
30.37
30.37
30.37
30.37
30.39
30.39
30.39
30.39
30.35
30.35
30.35
30.35
30.37
30.37
30.37
30.37
30.35
30.35
30.35
30.35
30.37
30.37
30.37
30.37
30.37
30.37
30.37
30.37
30.35
30.35
30.35
30.35
30.37
30.37
30.37
30.37
30.37
30.37
30.37
30.37
30.37
30.37
30.37
30.37
30.35
30.35
30.35
30.35
30.35
30.35
30.35
30.35
30.37
30.37
30.37
30.37
30.35
30.35
30.35
30.35
30.37
30.37
30.37
30.37
30.37
30.37
30.37
30.37
30.39
30.39
30.39
30.39
30.37
30.37
30.37
30.37
30.39
30.39
30.39
30.39
30.37
30.37
30.37
30.37
30.37
30.37
30.37
30.37
30.35
30.35
30.35
30.35
30.35
30.35
30.35
30.35
30.39
30.39
30.39
30.39
30.39
30.39
30.39
30.39
30.35
30.35
30.35
30.35
30.37
30.37
30.37
30.37
30.35
30.35
30.35
30.35
30.37
30.37
30.37
30.37
30.37
30.37
30.37
30.37
30.37
30.37
30.37
30.37
30.35
30.35
30.35
30.35
30.37
30.37
30.37
30.37
30.35
30.35
30.35
30.35
30.37
30.37
30.37
30.37
30.37
30.37
30.37
30.37
30.37
30.37
30.37
30.37
30.37
30.37
30.37
30.37
30.35
30.35
30.35
30.35
30.37
30.37
30.37
30.37
30.33
30.33
30.33
30.33
30.35
30.35
30.35
30.35
30.35
30.35
30.35
30.35
30.33
30.33
30.33
30.33
30.35
30.35
30.35
30.35
30.35
30.35
30.35
30.35
30.35
30.35
30.35
30.35
30.35
30.35
30.35
30.35
30.33
30.33
[truncated: 7,098 more rows]
