# Supplementary material for: Real-time Smartphone Activity Classification Using Inertial Sensors—Recognition of Scrolling, Typing, and Watching Videos While Sitting or Walking
Source: Sensors (Basel). 2020 Jan 24;20(3):655. doi: 10.3390/s20030655 (PMC7038357; doi:10.3390/s20030655)
Supplement: Supplementary file 1 [file sensors-20-00655-s001.zip › sensors-668083-supplementary/5Hz_data/6940/E4/HR.csv]

1568505851.000000
1.000000
107.00
108.00
110.00
111.00
112.00
111.17
111.14
111.00
110.67
110.10
109.64
109.75
109.85
109.71
109.53
109.25
109.00
108.78
108.68
108.30
108.19
108.14
108.04
107.92
107.76
107.35
106.81
106.43
106.03
105.67
105.19
104.75
104.30
103.76
103.31
102.94
102.68
102.53
102.23
102.00
101.76
101.36
101.09
100.84
100.58
100.30
100.02
99.75
99.41
99.12
98.76
98.44
98.13
97.81
97.53
97.23
96.95
96.55
96.19
95.83
95.15
94.48
93.78
93.15
92.47
91.93
91.28
90.67
90.12
89.62
89.17
88.60
87.95
87.30
86.67
86.10
85.52
84.92
84.27
83.72
83.08
82.40
81.73
81.10
80.48
80.02
79.63
79.22
78.90
78.58
78.33
78.10
77.88
77.75
77.57
77.35
77.07
76.72
76.48
76.23
76.02
75.92
75.75
75.58
75.43
75.30
75.15
74.98
74.87
74.72
74.62
74.50
74.37
74.25
74.10
73.95
73.82
73.80
73.78
73.77
73.95
74.12
74.25
74.32
74.42
74.50
74.62
74.70
74.73
74.78
74.78
74.77
75.08
75.47
75.78
76.07
76.40
76.75
77.12
77.48
77.85
78.27
78.68
79.13
79.30
79.42
79.50
79.53
79.43
79.30
79.20
79.08
78.98
78.85
78.75
78.65
78.55
78.45
78.25
78.07
77.78
77.50
77.17
76.83
76.50
76.17
75.85
75.55
75.27
74.95
74.63
74.28
73.92
73.52
73.13
72.75
72.65
72.67
72.65
72.63
72.57
72.50
72.42
72.32
72.25
72.20
72.17
72.17
72.20
72.25
72.33
72.45
72.32
72.15
72.05
71.92
71.75
71.58
71.42
71.25
71.08
70.88
70.67
70.38
70.37
70.35
70.37
70.40
70.48
70.60
70.68
70.73
70.77
70.82
70.83
70.87
70.93
71.02
71.28
71.50
71.80
72.10
72.42
72.72
73.00
73.25
73.52
73.77
74.02
74.30
74.62
74.97
75.37
75.83
76.35
76.90
77.15
77.27
77.40
77.50
77.57
77.58
77.58
77.60
77.57
77.53
77.50
77.47
77.43
77.38
77.30
77.23
77.17
77.12
77.03
76.97
76.90
76.82
76.73
76.67
76.60
76.57
76.58
76.62
76.68
76.77
76.85
76.93
77.02
77.08
77.13
77.22
77.33
77.47
77.63
77.82
77.97
78.10
78.13
78.17
78.20
78.25
78.33
78.43
78.55
78.72
78.92
79.13
79.35
79.58
79.75
79.93
80.12
80.17
80.15
80.12
80.10
80.10
80.10
80.12
80.13
80.17
80.22
80.27
80.30
80.38
80.48
80.57
80.63
80.70
80.72
80.68
80.65
80.60
80.63
80.72
80.85
81.03
81.22
81.40
81.58
81.75
81.87
81.98
82.07
82.13
82.15
82.15
82.12
82.10
82.10
82.08
82.03
81.97
81.90
81.82
81.77
81.72
81.68
81.67
81.67
81.65
81.62
81.58
81.57
81.55
81.50
81.45
81.40
81.32
81.27
81.15
81.00
80.93
80.87
80.78
80.68
80.58
80.48
80.40
80.35
80.30
80.25
80.22
80.22
80.22
80.23
80.25
80.28
80.28
80.33
80.35
80.35
80.35
80.30
80.20
80.05
79.87
79.68
79.48
79.30
79.13
79.00
78.87
78.75
78.65
78.55
78.47
78.43
78.38
78.33
78.30
78.27
78.23
78.18
78.13
78.08
78.03
77.97
77.90
77.82
77.72
77.60
77.48
77.35
77.20
77.05
76.92
76.77
76.65
76.55
76.50
76.47
76.43
76.35
76.30
76.25
76.22
76.23
76.37
76.50
76.67
76.83
77.02
77.20
77.33
77.43
77.52
77.57
77.60
77.62
77.65
77.68
77.72
77.75
77.80
77.88
77.95
78.02
78.10
78.15
78.20
78.22
78.23
78.23
78.22
78.23
78.27
78.27
78.27
78.27
78.25
78.23
78.22
78.20
78.17
78.13
78.10
78.07
78.03
77.98
77.93
77.88
77.83
77.75
77.65
77.57
77.47
77.40
77.32
77.25
77.18
77.13
77.10
77.17
77.23
77.30
77.33
77.32
77.17
77.03
76.88
76.77
76.60
76.40
76.20
76.00
75.82
75.67
75.53
75.42
75.33
75.25
75.18
75.12
75.05
74.95
74.88
74.82
74.73
74.67
74.57
74.50
74.42
74.32
74.22
74.12
74.00
73.92
73.85
73.78
73.75
73.75
73.77
73.78
73.82
73.83
73.87
73.90
73.92
74.02
74.15
74.32
74.42
74.43
74.50
74.53
74.58
74.65
74.72
74.73
74.80
74.87
74.93
74.98
75.10
75.18
75.27
75.38
75.50
75.62
75.72
75.80
75.88
75.98
76.07
76.12
76.12
76.08
76.07
76.05
76.05
76.07
76.10
76.13
76.18
76.22
76.23
76.25
76.25
76.25
76.27
76.27
76.28
76.33
76.38
76.42
76.45
76.45
76.43
76.42
76.37
76.28
76.18
76.10
76.02
75.97
75.92
75.88
75.87
75.78
75.67
75.50
75.42
75.42
75.37
75.33
75.27
75.17
75.07
75.00
74.90
74.82
74.75
74.68
74.53
74.45
74.38
74.27
74.17
74.05
73.93
73.80
73.68
73.60
73.52
73.48
73.50
73.52
73.52
73.53
73.52
73.48
73.40
73.32
73.20
73.10
73.00
72.90
72.80
72.67
72.53
72.40
72.27
72.12
71.98
71.88
71.83
71.82
71.80
71.80
71.82
71.85
71.88
71.90
71.92
71.92
71.92
71.90
71.88
71.87
71.85
71.87
71.85
71.85
71.87
71.88
71.92
71.95
71.98
71.98
71.95
71.90
71.87
71.83
71.82
71.78
71.83
71.88
71.92
71.93
71.95
71.95
71.95
71.90
71.87
71.82
71.77
71.75
71.77
71.78
71.87
71.98
72.15
72.35
72.58
72.80
73.00
73.18
73.33
73.55
73.78
74.02
74.27
74.55
74.82
75.08
75.33
75.58
75.85
76.10
76.35
76.58
76.83
77.10
77.33
77.58
77.83
78.12
78.42
78.70
78.98
79.22
79.47
79.73
79.98
80.27
80.57
80.88
81.22
81.57
81.93
82.25
82.45
82.57
82.62
82.68
82.65
82.60
82.55
82.52
82.47
82.43
82.40
82.40
82.37
82.35
82.23
82.10
81.95
81.82
81.68
81.53
81.37
81.17
80.95
80.75
80.57
80.40
80.28
80.12
79.97
79.82
79.65
79.47
79.30
79.12
78.92
78.72
78.50
78.28
78.07
77.85
77.63
77.37
77.10
76.78
76.45
76.07
75.65
75.25
74.83
74.45
74.07
73.68
73.32
72.93
72.53
72.13
71.72
71.32
70.90
70.52
70.22
70.00
69.83
69.57
69.35
69.20
69.08
68.98
68.88
68.75
68.65
68.53
68.45
68.35
68.35
68.35
68.43
68.50
68.53
68.55
68.55
68.55
68.55
68.50
68.45
68.40
68.35
68.32
68.25
68.18
68.12
68.05
67.98
67.93
67.88
67.83
67.77
67.68
67.72
67.70
67.65
67.67
67.68
67.75
67.85
67.98
68.17
68.45
68.83
69.27
69.68
70.07
70.43
70.77
71.08
71.35
71.63
71.88
72.15
72.43
72.73
73.03
73.33
73.70
74.07
74.37
74.65
74.87
75.05
75.10
75.12
75.13
75.15
75.13
75.12
75.10
75.02
74.92
74.82
74.73
74.68
74.65
74.60
74.60
74.58
74.58
74.58
74.60
74.62
74.65
74.68
74.72
74.75
74.77
74.77
74.73
74.73
74.73
74.62
74.53
74.47
74.38
74.33
74.27
74.17
74.05
73.90
73.65
73.32
72.95
72.60
72.28
72.00
71.73
71.48
71.28
71.07
70.87
70.68
70.50
70.32
70.13
69.95
69.78
69.60
69.48
69.38
69.32
69.30
69.45
69.65
69.88
70.08
70.32
70.58
70.90
71.25
71.62
72.00
72.37
72.75
73.15
73.55
73.92
74.28
74.60
74.77
74.83
74.92
75.00
75.08
75.15
75.22
75.28
75.37
75.47
75.57
75.70
75.83
76.00
76.17
76.33
76.48
76.63
76.77
76.90
77.03
77.15
77.28
77.40
77.52
77.63
77.73
77.82
77.90
77.97
78.03
78.12
78.20
78.27
78.32
78.35
78.38
78.40
78.40
78.37
78.30
78.27
78.22
78.17
78.07
77.93
77.82
77.70
77.53
77.30
76.97
76.60
76.22
75.85
75.47
75.07
74.70
74.37
74.05
73.75
73.58
73.50
73.40
73.30
73.20
73.13
73.07
73.00
72.93
72.87
72.82
72.75
72.68
72.60
72.52
72.42
72.30
72.17
72.03
71.90
71.77
71.63
71.50
71.38
71.27
71.15
71.03
70.92
70.80
70.68
70.57
70.45
70.32
70.18
70.05
69.92
69.78
69.67
69.55
69.42
69.30
69.17
69.05
68.93
68.80
68.67
68.57
68.48
68.40
68.35
68.37
68.42
68.48
68.57
68.67
68.77
68.85
68.95
69.05
69.17
69.28
69.40
69.50
69.57
69.62
69.65
69.67
69.67
69.68
69.68
69.65
69.62
69.57
69.50
69.42
69.33
69.28
69.23
69.22
69.22
69.22
69.22
69.22
69.22
69.22
69.23
69.28
69.37
69.45
69.53
69.58
69.63
69.67
69.67
69.67
69.68
69.72
69.75
69.90
70.10
70.32
70.50
70.67
70.83
71.00
71.17
71.32
71.45
71.60
71.72
71.80
71.87
71.90
71.92
71.90
71.87
71.85
71.83
71.83
71.87
71.93
72.00
72.08
72.20
72.32
72.42
72.52
72.62
72.70
72.82
72.93
73.05
73.18
73.33
73.52
73.70
73.83
73.95
74.03
74.13
74.20
74.28
74.37
74.52
74.67
74.78
74.87
74.95
75.03
75.13
75.23
75.33
75.45
75.62
75.78
75.92
76.03
76.15
76.17
76.17
76.15
76.18
76.23
76.30
76.38
76.47
76.52
76.55
76.57
76.60
76.65
76.70
76.77
76.85
76.93
77.02
77.07
77.10
77.10
77.05
76.98
76.93
76.90
76.87
76.87
76.88
76.92
76.97
77.02
77.03
77.07
77.10
77.12
77.12
77.10
77.08
77.10
77.13
77.18
77.20
77.25
77.32
77.37
77.33
77.30
77.28
77.25
77.22
77.18
77.13
77.12
77.10
77.08
77.03
76.98
76.95
76.92
76.87
76.82
76.75
76.70
76.63
76.55
76.45
76.35
76.23
76.15
76.07
76.00
75.95
75.90
75.87
75.83
75.78
75.72
75.65
75.60
75.55
75.50
75.48
75.47
75.45
75.37
75.27
75.13
75.02
74.88
74.70
74.52
74.37
74.25
74.13
74.02
73.95
73.88
73.85
73.82
73.75
73.68
73.63
73.62
73.57
73.52
73.47
73.42
73.38
73.35
73.22
73.08
72.95
72.82
72.68
72.55
72.40
72.23
72.07
71.90
71.75
71.58
71.40
71.20
70.98
70.78
70.60
70.42
70.25
70.13
70.03
69.93
69.83
69.73
69.62
69.50
69.42
69.48
69.55
69.60
69.65
69.68
69.67
69.63
69.55
69.52
69.45
69.40
69.33
69.28
69.28
69.28
69.27
69.23
69.18
69.15
69.08
69.02
68.92
68.82
68.77
68.72
68.63
68.52
68.42
68.35
68.30
68.25
68.18
68.13
68.15
68.18
68.22
68.27
68.32
68.37
68.45
68.57
68.72
68.88
69.08
69.27
69.47
69.65
69.83
70.02
70.17
70.30
70.42
70.47
70.52
70.58
70.65
70.72
70.78
70.88
70.93
70.83
70.72
70.57
70.38
70.25
70.08
69.97
69.92
69.88
69.90
69.93
69.98
70.03
70.03
70.07
70.10
70.08
70.05
70.17
70.32
70.48
70.70
70.98
71.25
71.50
71.75
71.98
72.15
72.28
72.47
72.67
72.82
73.05
73.43
73.80
74.22
74.60
74.98
75.38
75.78
76.18
76.58
76.95
77.25
77.57
77.88
78.22
78.55
78.88
79.23
79.62
80.03
80.48
80.95
81.42
81.90
82.42
82.92
83.38
83.87
84.38
84.90
85.47
86.08
86.67
87.28
87.87
88.40
88.92
89.40
89.87
90.33
90.82
91.35
91.85
92.37
92.92
93.52
93.98
94.43
94.87
95.25
95.57
95.87
96.18
96.52
96.87
97.27
97.70
98.08
98.45
98.87
99.17
99.33
99.47
99.55
99.65
99.72
99.77
99.77
99.73
99.65
99.57
99.50
99.42
99.48
99.57
99.63
99.70
99.77
99.82
99.87
99.93
100.00
100.00
99.97
99.90
99.87
99.73
99.60
99.45
99.33
99.23
99.13
99.07
99.00
98.92
98.85
98.77
98.62
98.47
98.25
98.03
97.80
97.57
97.32
97.07
96.80
96.53
96.25
95.95
95.60
95.25
94.88
94.52
94.12
93.70
93.30
92.88
92.50
92.13
91.55
91.05
90.57
90.10
89.62
89.17
88.77
88.33
87.95
87.53
87.12
86.80
86.50
86.23
86.07
85.87
85.70
85.55
85.33
85.10
84.88
84.62
84.33
84.15
83.95
83.72
83.55
83.45
83.38
83.33
83.25
83.15
82.95
82.58
82.18
81.80
81.43
81.10
80.82
80.57
80.35
80.12
79.93
79.75
79.83
79.92
80.00
80.02
80.02
80.07
80.17
80.27
80.40
80.47
80.57
80.68
80.83
80.97
80.95
80.85
81.00
81.05
81.13
81.47
81.82
82.13
82.43
82.75
83.20
83.68
84.18
84.58
84.98
85.38
85.55
85.77
86.03
86.28
86.60
86.92
87.20
87.52
87.83
88.10
88.38
88.70
88.93
89.18
89.40
89.57
89.75
89.98
90.28
90.77
91.32
91.87
92.40
92.92
93.45
93.95
94.48
95.02
95.50
96.00
96.23
96.45
96.63
96.88
97.17
97.40
97.63
97.85
98.07
98.40
98.73
98.87
98.98
99.10
99.35
99.67
99.92
100.18
100.40
100.33
100.27
100.17
100.07
99.97
99.78
99.63
99.47
99.28
99.27
99.22
99.15
99.05
98.88
98.72
98.57
98.45
98.35
98.23
98.13
98.03
97.95
97.87
97.80
97.73
97.65
97.62
97.58
97.50
97.42
97.30
97.17
97.00
96.78
96.55
96.37
96.20
96.02
95.85
95.72
95.57
95.45
95.33
95.25
95.17
95.07
94.98
94.90
94.83
94.75
94.60
94.45
94.50
94.53
94.58
94.62
94.67
94.75
94.87
94.97
95.12
95.25
95.38
95.50
95.63
95.72
95.82
95.93
96.10
96.10
96.13
96.18
96.23
96.30
96.35
96.38
96.40
96.38
96.35
96.28
96.22
96.12
95.98
95.83
95.70
95.57
95.42
95.28
95.18
95.12
95.05
95.00
94.97
94.98
94.98
94.95
94.88
94.82
94.75
94.67
94.62
94.53
94.47
94.40
94.33
94.27
94.20
94.13
94.07
94.02
93.98
93.95
93.92
93.90
93.88
93.88
93.88
93.88
93.88
93.90
93.93
94.00
94.08
94.23
94.32
94.43
94.57
94.72
94.83
94.93
95.08
95.20
95.32
95.43
95.53
95.55
95.60
95.65
95.67
95.70
95.75
95.72
95.72
95.70
95.68
95.67
95.65
95.62
95.55
95.47
95.40
95.33
95.30
95.28
95.30
95.33
95.40
95.47
95.55
95.65
95.75
95.85
95.98
96.13
96.27
96.42
96.55
96.67
96.75
96.78
96.77
96.75
96.70
96.63
96.55
96.45
96.33
96.22
96.10
95.98
95.85
95.70
95.57
95.38
95.27
95.12
94.92
94.70
94.52
94.37
94.15
93.95
93.75
93.55
93.35
93.25
93.13
93.03
92.97
92.92
92.83
92.85
92.85
92.85
92.85
92.85
92.85
92.87
92.88
92.90
92.92
92.93
92.92
92.88
92.83
92.77
92.70
92.63
92.53
92.45
92.33
92.22
92.05
91.87
91.67
91.43
91.20
91.02
90.87
90.77
90.72
90.70
90.72
90.75
90.77
90.78
90.83
90.88
90.92
90.95
90.98
91.05
91.12
91.18
91.23
91.32
91.42
91.52
91.58
91.60
91.63
91.67
91.68
91.68
91.72
91.77
91.80
91.87
91.97
92.05
92.15
92.23
92.33
92.42
92.52
92.62
92.72
92.82
92.93
93.03
93.12
93.20
93.28
93.33
93.40
93.45
93.50
93.52
93.60
93.63
93.67
93.72
93.80
93.88
93.98
94.08
94.20
94.27
94.35
94.43
94.48
94.50
94.52
94.53
94.60
94.67
94.72
94.75
94.82
94.88
94.92
94.90
94.88
94.88
94.90
94.88
94.85
94.82
94.82
94.83
94.83
94.83
94.87
94.92
94.98
95.02
95.03
95.02
94.98
94.95
94.92
94.90
94.90
94.93
94.95
94.97
94.97
94.95
94.92
94.90
94.88
94.87
94.85
94.90
94.95
95.02
95.07
95.13
95.15
95.18
95.22
95.18
95.13
95.10
95.07
95.05
95.02
95.00
94.97
94.95
94.98
95.02
95.05
95.07
95.07
95.07
95.05
95.03
95.00
94.97
94.95
94.95
94.97
94.97
94.97
94.97
94.97
94.98
94.98
94.97
94.93
94.90
94.85
94.82
94.77
94.70
94.65
94.58
94.52
94.45
94.40
94.35
94.32
94.30
94.28
94.30
94.33
94.35
94.33
94.27
94.18
[truncated: 276 more rows]
