# Supplementary material for: Real-time Smartphone Activity Classification Using Inertial Sensors—Recognition of Scrolling, Typing, and Watching Videos While Sitting or Walking
Source: Sensors (Basel). 2020 Jan 24;20(3):655. doi: 10.3390/s20030655 (PMC7038357; doi:10.3390/s20030655)
Supplement: Supplementary file 1 [file sensors-20-00655-s001.zip › sensors-668083-supplementary/5Hz_data/6940/E4/ACC.csv]

1568505841.000000	1568505841.000000	1568505841.000000
32.000000	32.000000	32.000000
14	-13	60
15	-15	56
16	-16	54
15	-16	56
17	-17	56
14	-16	57
16	-18	58
15	-17	57
16	-18	56
16	-17	55
17	-15	54
18	-15	55
17	-16	57
17	-15	57
16	-15	58
17	-16	58
18	-17	57
18	-18	56
18	-19	55
19	-20	58
15	-18	50
19	-18	55
17	-17	54
19	-19	54
18	-19	54
17	-18	57
18	-19	56
8	-16	57
13	-16	58
14	-15	57
15	-15	56
16	-17	56
16	-17	56
15	-18	56
16	-18	56
16	-18	56
16	-18	57
16	-18	58
20	-20	57
24	-26	58
30	-31	56
34	-31	56
46	-38	43
47	-35	43
30	-32	53
22	-30	57
10	-23	50
2	-21	48
-13	-14	49
-13	-17	54
-32	-21	49
-33	-31	61
-33	-23	62
-21	-22	57
-14	-27	54
-26	-29	55
-22	-24	55
-25	-13	58
-23	-13	58
-19	-19	53
-23	-14	60
-22	-11	59
-12	-15	53
-16	-19	55
-18	-15	57
-16	-14	55
-14	-17	55
-14	-22	57
-14	-22	56
-13	-17	56
-14	-17	57
-15	-21	55
-13	-19	56
-13	-17	55
-12	-22	57
-12	-22	58
-14	-19	56
-13	-20	58
-14	-20	56
-15	-19	57
-15	-21	57
-15	-20	56
-13	-20	57
-14	-21	57
-12	-22	56
-21	-16	56
-17	-17	56
-14	-18	57
-15	-20	57
-20	-98	32
0	13	55
-6	15	68
-19	31	47
-21	27	51
-8	5	69
-8	9	62
-5	-6	60
-7	-26	39
-26	5	59
-26	19	71
-29	23	70
-36	23	60
-34	26	64
-27	20	59
-29	12	56
-28	-1	53
-31	10	65
-19	-15	41
-32	2	53
-26	-6	44
-14	-22	39
-18	-9	50
-15	2	70
-13	-1	70
-15	-3	61
-19	2	54
-20	4	51
-20	9	58
-19	8	58
-22	13	52
-23	15	50
-23	16	56
-25	16	53
-26	16	53
-28	13	52
-29	14	53
-28	12	55
-28	13	57
-27	10	52
-28	11	51
-29	15	51
-29	16	52
-29	15	52
-29	12	51
-29	13	53
-29	15	48
-29	16	45
-22	16	33
-11	18	18
-6	19	18
1	38	36
6	38	40
-4	32	41
7	22	35
15	13	63
15	19	55
31	2	63
23	-28	77
2	-61	103
6	-128	127
23	-128	84
-11	-8	24
-25	10	27
6	-5	0
-5	-21	9
3	-27	21
23	-47	73
40	-42	85
34	-58	68
30	-42	54
16	-9	39
18	-9	30
17	-7	30
37	4	65
44	12	83
45	15	84
38	28	68
28	33	45
32	22	42
32	12	53
31	15	51
28	14	52
27	7	57
26	6	55
23	2	50
23	2	53
22	-2	54
21	-1	55
20	2	54
20	6	58
20	6	57
21	8	60
22	9	61
21	6	59
21	4	56
20	4	58
16	2	50
16	-4	58
18	-4	62
17	-4	58
14	-8	57
14	-10	60
14	-12	61
12	-11	58
11	-11	54
13	-11	58
12	-10	57
12	-10	63
11	-9	62
10	-9	54
10	-11	56
11	-14	60
10	-10	60
8	-17	50
10	-25	54
11	-21	59
12	-18	58
12	-20	58
12	-17	54
11	-14	52
12	-18	58
11	-17	60
12	-18	69
12	-11	72
11	-14	69
8	-13	55
7	-12	55
1	-12	46
3	-17	50
4	-16	50
8	-25	56
10	-25	56
12	-23	53
13	-28	51
15	-18	46
14	-16	33
35	-14	62
37	-14	71
34	-13	51
41	-16	60
39	-10	50
36	-18	42
38	-20	44
36	-23	37
35	-27	32
38	-24	39
40	-21	41
40	-20	40
43	-23	45
43	-22	43
42	-22	41
42	-22	39
43	-24	40
42	-25	40
41	-26	39
41	-23	39
41	-23	39
41	-24	38
41	-23	38
41	-23	39
42	-23	41
42	-23	40
41	-21	39
41	-22	38
41	-22	39
42	-23	40
42	-24	40
42	-25	39
41	-23	37
42	-24	38
42	-23	40
42	-25	39
42	-23	39
43	-23	40
43	-23	40
43	-22	40
44	-21	40
43	-19	37
46	-19	41
47	-19	44
47	-19	47
46	-21	47
43	-19	46
41	-19	45
41	-20	44
40	-22	43
37	-23	42
33	-26	43
31	-26	44
32	-24	47
32	-23	48
33	-22	49
32	-21	49
29	-18	52
25	-27	55
22	-25	56
16	-20	58
15	-16	58
9	-12	54
7	-11	51
8	-2	56
4	1	47
-3	8	56
3	-3	51
3	-4	51
6	5	50
7	-6	39
5	-54	13
9	-68	19
26	-82	37
21	-75	29
11	-67	22
5	-51	7
4	-47	5
0	-56	-3
0	-60	1
-9	-68	-10
-10	-68	-12
-13	-66	-15
-9	-61	-12
-8	-60	-11
-4	-60	-10
-3	-63	-9
-1	-64	-11
-1	-66	-11
1	-65	-9
1	-64	-10
2	-64	-8
0	-61	-10
0	-60	-10
3	-60	-7
4	-60	-5
5	-61	-5
7	-63	-3
11	-65	-1
18	-63	6
22	-60	12
20	-57	9
16	-57	5
15	-59	2
15	-62	2
13	-65	-3
13	-64	-4
13	-62	-3
15	-60	-1
16	-61	0
18	-61	3
21	-61	5
23	-59	8
26	-58	14
27	-59	15
23	-58	11
23	-57	12
23	-59	12
22	-58	11
20	-57	11
20	-56	9
22	-58	11
21	-57	13
20	-58	12
21	-54	13
21	-56	13
23	-57	15
22	-59	15
24	-58	18
24	-57	15
22	-61	12
19	-63	4
16	-58	6
13	-56	-8
12	-61	-3
16	-61	0
15	-51	-2
18	-57	0
24	-56	7
25	-56	9
28	-56	11
29	-53	13
34	-51	19
36	-50	21
39	-44	26
41	-43	27
40	-42	26
41	-43	26
40	-43	24
40	-45	25
39	-46	23
37	-48	22
37	-44	22
37	-40	24
37	-39	23
38	-39	25
40	-40	26
41	-41	27
41	-43	25
40	-41	24
39	-41	22
40	-41	22
41	-42	24
40	-43	23
40	-42	22
41	-41	23
41	-41	23
41	-39	22
42	-39	23
43	-40	23
44	-39	24
43	-39	23
43	-38	24
43	-38	26
42	-35	25
44	-36	28
44	-36	29
44	-36	32
47	-32	36
44	-34	34
42	-33	29
40	-37	32
38	-36	30
33	-38	28
32	-37	28
33	-38	32
35	-36	36
35	-34	37
37	-33	40
37	-33	40
38	-29	39
37	-28	35
38	-29	34
40	-31	37
46	-34	44
44	-39	43
43	-41	41
37	-41	34
35	-36	31
33	-38	32
31	-42	34
24	-34	32
17	-36	30
15	-39	29
16	-47	33
15	-43	32
14	-40	32
16	-50	34
26	-57	40
28	-53	38
28	-38	29
31	-31	29
33	-34	31
39	-44	41
40	-47	45
35	-48	40
31	-45	36
27	-44	34
25	-41	33
24	-39	32
26	-34	33
27	-35	33
30	-38	35
33	-39	39
36	-39	40
36	-40	40
37	-39	39
33	-40	36
32	-40	34
30	-37	30
30	-36	30
34	-39	34
36	-41	38
37	-46	37
39	-43	37
41	-42	37
40	-44	37
40	-50	43
39	-69	55
39	-86	58
33	-88	55
29	-86	50
15	-75	28
13	-51	16
18	-41	22
22	-21	23
24	-18	29
18	-4	30
14	-4	29
6	-5	34
8	-12	43
20	-10	90
-3	-3	58
-1	-21	61
-17	-30	69
-6	-17	73
-31	-30	60
4	-26	76
-27	-15	71
-31	-1	84
-19	-3	61
10	-3	13
5	33	40
5	31	29
2	16	25
1	14	38
-6	-8	8
-16	-15	94
-18	3	98
-18	-7	84
-7	20	60
-1	15	50
-5	35	73
4	25	63
6	17	66
-8	-4	48
0	4	68
6	6	71
6	11	68
-2	3	49
1	8	45
1	5	43
1	15	47
-2	9	59
-2	4	58
2	0	58
-7	-4	68
-6	-3	68
-3	-2	70
-1	2	72
-4	4	76
2	5	74
5	5	71
2	2	69
2	0	66
4	2	62
3	2	65
4	-1	70
14	8	70
14	10	73
20	15	62
24	18	64
29	13	59
26	11	53
19	11	69
15	7	68
7	-1	56
9	2	54
11	-2	54
11	0	57
7	4	57
9	2	54
9	1	53
10	10	52
12	6	52
11	1	55
5	1	58
3	0	55
2	-2	57
2	-4	59
4	-11	59
-8	-7	59
-11	5	44
-4	-7	67
-5	-10	55
-7	27	58
15	23	59
15	8	80
3	-2	56
10	-1	54
1	1	58
-6	0	58
-3	-1	60
-1	1	64
1	0	57
1	1	57
4	1	57
3	-2	59
3	1	61
2	-2	61
2	-2	62
-1	2	62
-3	0	62
-9	3	62
-9	3	59
-6	-2	59
-6	-1	59
-5	-2	58
-5	2	61
-7	3	61
-9	0	61
-9	0	63
-5	-4	60
-6	-3	60
-6	-4	59
-4	-4	58
-4	-5	58
-7	-2	60
-8	-1	61
-8	-2	63
-7	-3	63
-7	-3	63
-9	-2	64
-10	0	64
-8	-1	62
-8	-2	61
-7	-2	62
-4	-1	61
-3	-5	61
-10	-4	66
-19	2	71
-25	11	70
-24	10	65
-16	-2	52
-16	-5	53
-21	-3	61
-14	-11	57
4	-23	49
9	-25	48
23	-21	43
34	-22	40
35	-25	42
32	-25	47
33	-28	46
37	-31	43
35	-30	45
31	-25	44
37	-25	26
45	-36	14
54	-43	4
51	-46	4
50	-48	0
50	-52	-3
45	-50	3
39	-50	10
38	-54	12
37	-54	12
37	-54	11
36	-49	8
37	-45	5
42	-42	-4
41	-41	-5
45	-39	-11
42	-37	-2
43	-40	0
42	-41	5
45	-45	4
48	-53	2
48	-54	2
45	-48	3
44	-47	3
42	-44	2
42	-46	1
44	-47	-1
43	-47	0
44	-47	-1
42	-49	1
43	-49	1
39	-48	5
40	-48	4
39	-48	5
38	-48	6
39	-49	5
37	-47	6
38	-47	5
40	-46	3
41	-49	4
41	-49	4
41	-50	4
41	-51	4
40	-48	5
40	-48	5
41	-50	5
40	-50	6
40	-49	8
39	-48	10
39	-49	11
40	-53	12
39	-54	13
40	-51	7
41	-52	4
41	-51	5
41	-48	4
42	-42	1
43	-40	-1
46	-41	-3
45	-42	0
47	-42	1
51	-55	1
54	-61	0
52	-53	1
46	-35	3
42	-28	5
39	-22	5
38	-22	5
39	-26	8
40	-31	9
44	-45	8
46	-47	7
46	-44	9
46	-43	8
44	-44	9
45	-43	6
45	-41	5
44	-40	4
43	-39	5
44	-46	8
44	-47	13
44	-48	16
44	-51	18
45	-51	17
43	-50	14
43	-48	12
43	-47	8
43	-46	8
41	-44	9
41	-46	12
40	-48	16
40	-47	15
38	-47	13
38	-49	13
39	-50	12
37	-49	14
38	-46	15
37	-45	16
37	-46	16
37	-45	15
38	-45	14
39	-46	12
41	-47	11
41	-47	11
40	-48	13
41	-47	13
39	-45	14
41	-45	13
42	-46	11
41	-46	11
41	-45	11
41	-45	11
41	-45	11
41	-45	11
42	-45	10
41	-45	11
42	-45	9
40	-47	10
40	-46	11
41	-48	11
39	-47	14
37	-44	14
41	-46	10
40	-45	7
42	-46	6
41	-45	5
40	-48	3
44	-45	1
40	-45	9
38	-44	11
39	-50	11
39	-49	9
39	-50	6
39	-46	2
11	-40	0
32	-50	3
9	-43	5
20	-65	-36
26	-72	-42
-13	18	-37
127	75	-128
11	-33	-20
25	-18	-41
4	-37	-24
30	-26	-44
35	-22	-48
18	-28	-43
15	-33	-44
30	-36	-67
15	-43	-51
12	-19	-33
14	-19	-35
11	-35	-43
9	-21	-51
9	-18	-31
7	-32	-38
11	-38	-34
8	-47	-67
20	-62	-83
24	-52	-97
27	-39	-76
24	-44	-70
28	-23	-32
25	-14	-45
16	-15	-38
25	-29	-56
22	-17	-46
20	-22	-44
10	-23	-53
1	-24	-62
-6	-23	-63
-3	-26	-69
-1	-25	-67
18	-27	-72
23	-34	-85
23	-35	-51
20	-31	-47
17	-34	-44
11	-31	-55
17	-26	-44
16	-19	-65
24	-5	-47
25	-1	-53
27	-5	-52
20	-3	-47
31	-7	-45
32	-9	-47
39	-21	-53
40	-16	-61
30	-13	-55
31	-16	-65
30	-13	-58
36	-11	-60
36	-5	-56
19	-7	-34
32	3	-57
31	-2	-59
28	4	-54
28	3	-56
30	2	-59
33	1	-63
26	2	-52
30	3	-58
27	-3	-49
26	-1	-51
27	0	-55
23	-4	-51
27	-1	-57
22	-5	-54
11	14	-43
54	-13	-80
31	9	-59
29	5	-56
32	-1	-58
35	2	-62
33	9	-60
33	-2	-61
24	-1	-56
29	1	-61
31	8	-61
26	6	-56
30	-10	-64
27	-3	-59
24	11	-61
19	12	-59
5	17	-42
26	18	-68
24	12	-66
18	11	-59
19	8	-58
19	12	-59
21	14	-60
18	10	-62
17	15	-58
17	16	-58
17	15	-70
16	6	-66
11	10	-72
8	8	-63
-2	13	-58
-9	6	-59
4	3	-75
-11	15	-68
-12	7	-66
-4	10	-53
-13	10	-56
-14	13	-58
-14	13	-59
-16	13	-60
-16	8	-66
-16	10	-63
-13	4	-61
-14	11	-60
-13	11	-60
-17	12	-61
-14	11	-59
-15	11	-64
-12	12	-64
-15	11	-63
-17	13	-62
-14	11	-64
-13	13	-65
-11	6	-63
-12	8	-65
-13	10	-61
-10	12	-58
-9	5	-63
-12	13	-61
-12	-4	-64
-12	7	-61
-18	11	-58
-17	4	-62
-15	9	-59
-16	2	-61
-15	8	-60
-13	7	-62
-17	2	-65
-14	4	-62
-12	6	-63
-13	7	-62
-14	5	-62
-15	5	-63
-15	4	-63
-13	4	-62
-12	5	-63
-13	7	-62
-15	5	-64
-16	5	-62
-18	6	-63
-11	6	-61
-15	7	-62
-15	6	-61
-14	6	-60
-17	7	-62
-18	6	-60
-19	6	-61
-15	7	-63
-14	6	-62
-17	5	-61
-17	7	-64
-16	5	-64
-18	8	-61
-17	9	-61
-18	7	-59
-17	2	-60
-20	6	-59
-16	5	-59
-18	6	-62
-21	6	-66
-22	6	-64
-17	7	-62
-18	7	-60
-18	9	-62
-17	7	-58
-16	8	-60
-18	8	-61
-20	7	-62
-21	8	-61
-17	7	-61
-19	8	-64
-20	7	-62
-18	9	-59
-20	5	-55
-17	8	-58
-19	8	-62
-16	10	-62
-24	8	-63
-22	8	-63
-17	8	-62
-18	8	-58
-22	7	-60
-20	8	-61
-18	9	-60
-21	8	-61
-20	7	-60
-23	8	-56
-19	9	-55
-15	12	-60
-15	7	-58
-18	6	-60
-19	5	-64
-18	7	-66
-20	6	-66
-18	6	-64
-18	7	-60
-13	6	-57
-13	7	-58
-13	10	-60
-14	10	-63
-20	8	-65
-13	9	-67
-16	5	-65
-26	26	-127
-19	7	-59
-21	6	-56
-16	7	-57
-13	6	-56
-16	6	-60
-19	7	-69
-21	4	-67
-19	7	-65
-19	4	-53
-18	6	-53
-18	8	-66
-14	5	-54
-24	5	-67
-24	1	-66
-21	3	-60
-25	4	-59
-23	4	-60
0	-15	-5
-21	4	-52
-20	6	-56
-20	7	-60
-26	7	-66
-26	8	-66
-22	4	-62
-24	5	-61
-23	8	-65
-20	6	-67
-21	6	-63
-16	7	-56
-15	7	-55
-17	10	-56
-16	7	-58
-18	7	-61
-17	7	-64
-17	5	-64
-15	7	-64
-13	6	-67
-15	8	-65
-10	6	-61
-18	6	-65
-9	9	-58
-12	10	-61
-15	6	-62
-10	9	-62
-8	8	-60
-8	9	-59
-8	5	-65
-3	5	-66
-4	6	-67
-6	-2	-61
1	8	-63
-2	4	-62
1	7	-60
3	4	-66
3	7	-66
1	4	-65
8	10	-62
6	8	-61
8	10	-59
5	10	-64
1	8	-68
8	9	-62
4	12	-60
7	12	-65
10	12	-59
12	11	-62
10	11	-64
12	15	-67
10	9	-68
12	10	-64
13	10	-62
15	11	-61
13	11	-63
16	10	-57
15	10	-61
11	7	-61
-2	14	-59
6	5	-62
13	12	-64
12	8	-64
6	3	-72
14	9	-68
19	11	-61
17	12	-60
13	12	-59
0	9	-61
11	7	-64
14	8	-60
13	7	-63
12	6	-63
13	6	-62
9	6	-64
16	6	-63
14	7	-62
18	9	-57
6	6	-62
14	10	-62
15	4	-63
16	5	-59
16	7	-60
15	7	-59
13	8	-60
8	6	-62
13	7	-62
11	7	-65
11	7	-68
12	5	-64
9	7	-61
14	6	-59
10	10	-61
11	6	-62
10	6	-63
11	8	-63
3	7	-68
11	8	-65
8	6	-66
13	3	-61
8	9	-61
9	9	-62
9	8	-62
11	9	-61
9	9	-62
8	10	-61
7	7	-62
10	11	-67
9	10	-71
11	9	-71
9	4	-66
8	7	-61
3	9	-62
8	-2	-53
13	10	-61
2	10	-63
11	12	-64
6	8	-66
6	9	-68
11	8	-67
5	6	-68
5	8	-66
6	10	-64
5	10	-61
6	11	-61
6	11	-60
4	10	-60
5	9	-62
4	8	-64
5	9	-64
5	9	-64
5	9	-64
5	8	-64
5	9	-64
4	9	-64
4	9	-63
4	9	-63
4	9	-63
4	9	-62
4	9	-63
3	9	-63
4	9	-63
4	9	-63
4	8	-63
4	8	-64
4	8	-64
5	8	-64
4	8	-64
4	8	-63
4	8	-63
4	8	-63
4	8	-63
4	8	-64
4	8	-64
4	7	-63
4	8	-63
4	7	-64
4	7	-64
3	7	-64
4	8	-63
3	8	-64
3	7	-63
4	7	-63
4	8	-63
4	8	-63
2	7	-63
4	7	-63
4	7	-63
4	7	-64
3	7	-63
3	7	-63
4	7	-63
3	7	-63
3	7	-63
3	7	-63
4	7	-64
4	7	-64
3	7	-64
4	7	-64
3	7	-64
3	7	-63
3	7	-64
4	7	-63
3	7	-63
3	7	-63
3	7	-64
3	7	-64
3	7	-64
4	7	-63
3	6	-63
3	7	-63
4	7	-63
3	7	-63
3	7	-63
3	7	-64
3	6	-64
3	7	-64
3	7	-64
4	7	-64
3	7	-64
3	6	-64
3	7	-64
3	7	-64
3	7	-64
2	6	-64
3	6	-64
3	6	-64
4	7	-64
3	7	-63
3	7	-63
2	7	-64
2	7	-64
3	6	-64
4	6	-64
4	6	-64
4	6	-64
4	6	-64
2	6	-64
2	6	-64
3	5	-65
2	4	-67
3	3	-68
3	4	-68
2	7	-67
2	4	-64
1	3	-63
1	2	-65
0	2	-65
1	2	-65
1	2	-65
-2	1	-64
-4	1	-65
-4	2	-64
-2	-1	-65
-4	-3	-64
-7	-3	-65
-6	-3	-65
-8	0	-63
-9	0	-63
-6	-2	-63
-9	-3	-62
-9	-4	-62
-9	-6	-62
-10	-6	-61
-12	-7	-61
-13	-8	-61
-12	-5	-62
-12	-5	-62
-17	-7	-61
-18	-7	-62
-16	-5	-63
-16	-5	-62
-20	-4	-60
-22	-5	-58
-20	-6	-57
-21	-8	-57
-18	-6	-58
-17	-6	-58
-17	-7	-58
-18	-8	-58
-19	-11	-58
-18	-11	-59
-16	-11	-61
-16	-10	-61
-17	-9	-61
-19	-8	-61
-19	-8	-60
-18	-8	-59
-18	-7	-59
-18	-9	-60
-17	-9	-60
-17	-8	-62
-18	-6	-63
-18	-5	-63
-20	-5	-62
-20	-5	-62
-18	-5	-63
-19	-6	-63
-20	-7	-62
-20	-7	-62
-20	-7	-61
-20	-5	-61
-20	-4	-60
-19	-5	-60
-20	-5	-59
-20	-5	-60
-20	-5	-60
-20	-5	-61
-19	-4	-62
-19	-4	-62
-20	-5	-61
-20	-5	-61
-20	-4	-60
-20	-5	-60
-19	-3	-60
-18	-3	-61
-19	-4	-60
-19	-4	-61
-19	-4	-61
-19	-4	-60
-19	-5	-60
-20	-5	-61
-20	-4	-62
-19	-4	-61
-21	-4	-62
-20	-4	-62
-18	-4	-62
-17	-3	-63
-16	-2	-62
-17	-3	-62
-17	-3	-61
-17	-4	-61
-17	-4	-61
-17	-4	-61
-17	-4	-61
-17	-3	-61
-17	-4	-62
-16	-5	-63
-15	-4	-63
-16	-3	-64
-16	-3	-61
-17	-4	-60
-19	-3	-59
-20	-3	-59
-18	-3	-62
-18	-4	-63
-18	-4	-64
-17	-4	-63
-16	-4	-63
-15	-3	-62
-16	-3	-61
-15	-4	-60
-15	-4	-60
-15	-4	-60
-15	-4	-61
-14	-4	-64
-14	-3	-65
-14	-3	-65
-14	-3	-63
-14	-3	-63
-13	-4	-62
-15	-3	-62
-14	-4	-61
-13	-4	-61
-14	-4	-61
-13	-4	-60
-12	-4	-60
-13	-3	-63
-13	-3	-63
-14	-4	-64
-14	-4	-64
-13	-3	-64
-14	-2	-63
-14	-3	-63
-14	-4	-63
-14	-4	-63
-14	-3	-64
-14	-3	-63
-13	-3	-63
-12	-3	-63
-12	-3	-62
-13	-3	-61
-13	-2	-60
-13	-2	-61
-13	-2	-62
-13	-2	-63
-13	-2	-64
-14	-3	-64
-15	-3	-64
-15	-2	-64
-15	-2	-63
-15	-2	-63
-14	-2	-63
-13	-1	-63
-13	-1	-62
-14	-1	-62
-14	0	-62
-14	-1	-62
-14	-1	-62
-15	-1	-62
-14	-1	-62
-14	0	-63
-14	0	-63
-15	-1	-62
-15	0	-62
-15	0	-62
-14	0	-63
-14	-1	-63
-14	0	-63
-14	0	-63
-15	0	-62
-15	-1	-62
-14	0	-62
-15	0	-63
-15	0	-62
-15	0	-62
-15	0	-62
-15	0	-63
-15	0	-63
-14	0	-63
-14	0	-63
-14	0	-63
-14	0	-63
-14	0	-64
-16	-1	-65
-15	0	-65
-17	1	-63
-19	1	-61
-21	1	-58
-19	1	-58
-18	1	-59
-19	1	-62
-19	1	-62
-24	1	-64
-25	2	-64
-26	2	-62
-26	3	-62
-21	4	-62
-18	3	-63
-16	2	-62
-14	2	-63
-13	1	-62
-12	-1	-62
-11	-2	-62
-6	-3	-64
-6	-4	-64
-5	-5	-63
-4	-5	-63
-6	-6	-62
-5	-5	-63
-5	-5	-63
-6	-5	-61
-6	-6	-61
-6	-7	-61
-5	-6	-62
-5	-6	-62
-5	-7	-62
-6	-8	-62
-6	-9	-63
-7	-9	-64
-6	-9	-65
-7	-9	-65
-6	-8	-65
-5	-7	-65
-5	-7	-65
-5	-7	-64
-5	-7	-64
-5	-6	-64
-5	-6	-63
-3	-6	-62
-3	-7	-61
-4	-7	-61
-6	-6	-61
-5	-6	-60
-3	-5	-60
-3	-5	-61
-3	-5	-61
-4	-5	-63
-3	-4	-64
-2	-4	-65
-2	-4	-64
-3	-4	-64
-2	-4	-64
-2	-3	-64
-2	-3	-65
0	-4	-65
1	-3	-65
0	-2	-65
2	-2	-65
1	-2	-64
0	-2	-64
-1	-2	-64
0	-1	-65
-2	-1	-66
-1	-1	-66
-1	-1	-66
-1	-1	-66
1	-2	-64
0	-2	-68
12	0	-71
-2	-5	-66
-7	-2	-63
-8	-1	-64
-5	1	-65
-3	1	-61
-5	3	-53
-8	1	-63
-6	-3	-60
-16	-7	-65
-19	1	-62
-18	-3	-61
-21	-2	-64
-19	-2	-63
-20	-4	-62
-20	-4	-64
-23	-5	-59
-26	-6	-61
-29	-4	-58
-28	-3	-58
-25	0	-57
-20	0	-52
-15	-3	-50
-13	-7	-48
-1	5	-52
-66	-1	-83
2	5	-62
-20	-5	-67
-15	-3	-63
-19	-2	-61
-17	-2	-59
-15	2	-56
-3	12	-57
-11	-5	-67
-1	4	-60
-8	2	-63
-13	7	-62
-17	5	-68
-14	3	-69
-14	5	-64
-18	6	-64
10	12	-54
-16	10	-65
-4	-2	-64
-12	10	-64
-7	0	-74
-16	7	-66
-18	-1	-67
-9	8	-62
-11	7	-60
-9	16	-53
-7	10	-65
-3	4	-67
-19	1	-66
-6	4	-61
-6	8	-64
-22	3	-66
-5	5	-65
-13	7	-61
-11	7	-60
-10	7	-62
-12	7	-61
-9	4	-60
-13	7	-63
-7	4	-65
-8	2	-64
-9	4	-63
-7	5	-61
-7	3	-61
-10	5	-63
-9	4	-64
-7	4	-63
-9	3	-63
-9	6	-62
-11	5	-64
-11	5	-63
-11	4	-62
-12	5	-63
-11	6	-64
-12	5	-64
-16	7	-63
-13	6	-62
-13	6	-61
-17	7	-63
-14	8	-63
-17	7	-64
-18	7	-64
-13	8	-61
-21	7	-63
-19	7	-57
-24	9	-63
-36	3	-69
1	12	-56
-16	9	-65
-14	6	-56
-11	6	-57
0	3	-56
-24	5	-64
-9	3	-69
-14	2	-63
-14	5	-60
-16	1	-67
-15	2	-66
-15	2	-60
-16	4	-60
-16	5	-60
-14	4	-61
-10	4	-61
-16	2	-61
-13	3	-60
-13	3	-62
-15	3	-63
-9	3	-63
-10	2	-63
-15	2	-63
-12	1	-63
-15	1	-63
-10	2	-62
-12	2	-63
-12	1	-64
-9	1	-63
-11	1	-62
-10	2	-62
-10	2	-62
-10	1	-64
-8	0	-63
-10	0	-63
-11	6	-64
-12	1	-65
-10	0	-64
-8	3	-58
-7	1	-62
-9	1	-58
-7	3	-64
-7	2	-64
-8	1	-65
-12	0	-66
-8	2	-66
-6	0	-64
-4	-2	-63
-5	1	-63
-11	1	-66
-1	1	-68
-1	-7	-65
6	0	-58
-3	1	-63
2	1	-65
-3	-1	-65
-3	0	-69
-1	-2	-65
3	1	-61
4	1	-61
0	1	-62
-8	2	-64
-2	3	-63
-3	-4	-66
-3	1	-63
-1	3	-62
1	-2	-61
-1	-1	-65
4	1	-64
4	2	-62
-4	0	-62
-5	1	-62
-4	-1	-64
-4	1	-66
2	1	-66
-1	-2	-65
2	1	-64
4	-2	-64
8	5	-64
2	-3	-69
5	-2	-61
6	8	-60
9	2	-62
9	-3	-60
7	0	-62
6	-1	-63
4	1	-66
5	-4	-62
5	-2	-64
6	0	-66
7	-1	-66
5	-2	-66
6	0	-64
3	1	-64
4	0	-63
2	-1	-63
1	0	-63
-1	1	-64
-12	4	-46
-4	6	-66
-16	-4	-63
-15	-8	-62
-14	-2	-67
-11	-2	-60
-13	-1	-61
-13	1	-61
-14	0	-64
-10	0	-64
-11	0	-63
-13	2	-62
-14	-1	-64
-13	1	-62
-14	2	-62
-13	2	-60
-19	0	-62
-19	1	-65
-16	-3	-67
-18	3	-63
-23	0	-64
-25	4	-62
-29	5	-61
-26	1	-57
-23	4	-54
-25	3	-56
-25	0	-57
-24	4	-57
-26	3	-57
-25	4	-56
-26	3	-56
-23	5	-57
-28	2	-60
-32	4	-59
-30	8	-58
-33	5	-63
-28	3	-51
-24	-4	-55
-35	7	-52
-28	8	-58
-31	3	-62
-26	6	-58
-37	0	-58
-29	7	-57
-25	3	-58
-42	6	-55
-32	8	-53
-28	8	-50
-33	5	-55
-27	8	-53
-30	4	-54
-36	5	-56
-40	1	-56
-40	5	-57
-34	6	-55
-35	3	-52
-36	3	-55
-45	3	-53
-31	8	-56
-27	10	-51
-44	1	-54
-36	4	-49
-39	2	-53
-35	5	-52
-34	4	-55
-34	3	-55
-35	5	-53
-34	-5	-54
-32	3	-60
-28	0	-57
-25	2	-56
-27	2	-56
-30	3	-60
-32	-2	-59
-28	0	-57
-29	-3	-57
-25	-3	-56
-29	-1	-55
-31	-1	-60
-27	-2	-59
-27	-1	-58
-24	0	-57
-28	-3	-57
-28	-4	-57
-30	-2	-61
-30	-2	-63
-28	-3	-63
-25	-4	-60
-24	-4	-55
-26	-2	-50
-28	-4	-56
-26	-4	-56
-24	-4	-58
-26	-4	-57
-24	-5	-61
-20	-4	-62
-21	-8	-59
-18	-6	-56
-26	-4	-65
-24	-6	-63
-22	-7	-65
-12	-15	-53
-10	-2	-58
-14	-6	-65
-18	-8	-67
-22	-6	-65
-16	-2	-56
-26	-2	-55
-26	-3	-55
-28	-6	-56
-24	-6	-55
-26	-5	-57
-29	-5	-58
-30	-3	-58
-28	-4	-61
-26	-6	-59
-30	-5	-59
-28	-5	-56
-28	-6	-55
-25	-6	-55
-26	-4	-57
-31	-5	-61
-29	-7	-62
-26	-2	-63
-29	-2	-64
-27	-4	-59
-27	-4	-54
-19	-4	-51
-28	-4	-47
-36	-4	-52
-39	-3	-55
-39	-2	-56
-32	-1	-55
-34	-4	-59
-33	-5	-59
-29	-3	-54
-30	-4	-52
-33	-3	-56
-33	-3	-54
-36	-2	-59
-34	-1	-57
-34	-2	-55
-30	-2	-52
-29	0	-53
-28	-1	-52
-33	-4	-55
-35	-3	-60
-30	-2	-60
-33	-1	-53
-32	-2	-59
-36	2	-61
-29	-3	-59
-31	-3	-57
-33	-3	-55
-29	-2	-51
-27	1	-49
-30	1	-55
-34	0	-58
-29	-1	-58
-31	0	-58
-36	-2	-58
-34	-3	-57
-29	-2	-61
-24	-3	-60
-28	1	-59
-30	1	-53
-30	1	-54
-25	-2	-60
-25	-1	-60
-23	-2	-62
-24	1	-58
-30	0	-59
-25	0	-56
-25	1	-58
-28	2	-60
-25	2	-60
-24	1	-59
-23	1	-59
-25	0	-56
-25	1	-58
-28	2	-60
-25	2	-60
-24	1	-59
-23	1	-59
-31	2	-67
-28	-2	-62
-29	-2	-54
-26	1	-52
-25	0	-54
-26	3	-57
-24	3	-60
-27	-2	-70
-23	-1	-68
-21	-1	-60
-22	1	-56
-23	2	-56
-20	3	-60
-16	1	-56
-20	4	-62
-22	5	-60
-21	4	-57
-18	3	-58
-19	6	-62
-29	7	-72
-31	5	-71
-21	-9	-57
-19	-5	-54
-21	1	-55
-30	2	-57
-30	2	-57
-30	2	-57
-30	2	-57
-30	2	-57
-30	2	-57
-30	2	-57
-30	2	-57
-30	2	-57
-30	2	-57
-30	2	-57
-30	2	-57
-30	2	-57
-30	2	-57
-30	2	-57
-30	2	-57
-30	2	-57
-30	2	-57
-30	2	-57
-30	2	-57
-30	2	-57
-30	2	-57
-30	2	-57
-30	2	-57
-30	2	-57
-30	2	-57
-30	2	-57
-30	2	-57
-30	2	-57
-30	2	-57
-30	2	-57
-30	2	-57
-30	2	-57
-30	2	-57
-30	2	-57
-30	2	-57
-30	2	-57
-30	2	-57
-30	2	-57
-30	2	-57
-30	2	-57
-30	2	-57
-30	2	-57
-30	2	-57
-30	2	-57
-30	2	-57
-30	2	-57
-30	2	-57
-30	2	-57
-30	2	-57
-30	2	-57
-30	2	-57
-30	2	-57
-30	2	-57
-30	2	-57
-30	2	-57
-30	2	-57
-30	2	-57
-30	2	-57
-30	2	-57
-30	2	-57
-30	2	-57
-30	2	-57
-30	2	-57
-30	2	-57
-30	2	-57
-30	2	-57
-30	2	-57
-30	2	-57
-30	2	-57
-30	2	-57
-30	2	-57
-30	2	-57
-30	2	-57
-30	2	-57
-30	2	-57
-30	2	-57
-30	2	-57
-30	2	-57
-30	2	-57
-30	2	-57
-30	2	-57
-30	2	-57
-30	2	-57
-30	2	-57
-30	2	-57
-30	2	-57
-30	2	-57
-30	2	-57
-30	2	-57
-30	2	-57
-30	2	-57
-30	2	-57
-30	2	-57
-30	2	-57
-30	2	-57
-30	2	-57
-30	2	-57
-30	2	-57
-30	2	-57
-30	2	-57
-30	2	-57
-30	2	-57
-30	2	-57
-30	2	-57
-30	2	-57
-30	2	-57
-30	2	-57
-30	2	-57
-30	2	-57
-30	2	-57
-30	2	-57
-30	2	-57
-30	2	-57
-30	2	-57
-30	2	-57
-30	2	-57
-30	2	-57
-30	2	-57
-30	2	-57
-30	2	-57
-30	2	-57
-30	2	-57
-30	2	-57
-30	2	-57
-30	2	-57
-30	2	-57
-30	2	-57
-30	2	-57
-30	2	-57
-30	2	-57
-30	2	-57
-30	2	-57
-31	2	-56
-30	1	-55
-30	2	-54
-28	-1	-56
-27	-2	-55
[truncated: 71,070 more rows]
