# Supplementary material for: Real-time Smartphone Activity Classification Using Inertial Sensors—Recognition of Scrolling, Typing, and Watching Videos While Sitting or Walking
Source: Sensors (Basel). 2020 Jan 24;20(3):655. doi: 10.3390/s20030655 (PMC7038357; doi:10.3390/s20030655)
Supplement: Supplementary file 1 [file sensors-20-00655-s001.zip › sensors-668083-supplementary/5Hz_data/6940/E4/IBI.csv]

1568505841.000000	IBI
39.892451	0.781286
40.767491	0.875040
91.504188	0.750034
92.332351	0.828163
93.113637	0.781286
93.957426	0.843789
94.754337	0.796911
95.598126	0.843789
96.285657	0.687531
97.035691	0.750034
97.754474	0.718783
98.488883	0.734409
99.254543	0.765660
100.035829	0.781286
100.817115	0.781286
101.723406	0.906291
102.442189	0.718783
103.223475	0.781286
103.942258	0.718783
104.739169	0.796911
105.551706	0.812537
106.286115	0.734409
107.020524	0.734409
107.676804	0.656280
108.442464	0.765660
109.098744	0.656280
116.942853	0.765660
117.661636	0.718783
118.505424	0.843789
119.333587	0.828163
120.349259	1.015671
124.380693	0.812537
125.146353	0.765660
125.880762	0.734409
126.615170	0.734409
131.896662	0.890666
168.804602	0.671906
169.445256	0.640654
176.679962	0.515649
190.149329	0.640654
196.118352	0.640654
196.790258	0.671906
197.602795	0.812537
198.259075	0.656280
199.055987	0.796911
199.837272	0.781286
215.884882	0.843789
216.900553	1.015671
217.634962	0.734409
218.369371	0.734409
234.057589	0.812537
239.682846	0.734409
240.401629	0.718783
241.089161	0.687531
241.682938	0.593777
242.511101	0.828163
243.183007	0.671906
243.964292	0.781286
244.683075	0.718783
245.479987	0.796911
246.323775	0.843789
247.183190	0.859414
247.964475	0.781286
248.761387	0.796911
249.495795	0.734409
250.308333	0.812537
251.136496	0.828163
252.105290	0.968794
260.261913	0.765660
261.136953	0.875040
261.840111	0.703157
275.528237	0.796911
276.403277	0.875040
277.184563	0.781286
277.950223	0.765660
278.637754	0.687531
282.106663	0.656280
302.857613	0.640654
303.560770	0.703157
304.263927	0.703157
305.045213	0.781286
305.779622	0.734409
306.529656	0.750034
312.608059	0.703157
313.248714	0.640654
313.873742	0.625029
314.686280	0.812537
315.467565	0.781286
316.311354	0.843789
317.045763	0.734409
317.873925	0.828163
318.702088	0.828163
319.483374	0.781286
320.217783	0.734409
334.280926	0.875040
335.124715	0.843789
335.890375	0.765660
336.640409	0.750034
337.406070	0.765660
338.312361	0.906291
342.015656	0.781286
342.703187	0.687531
343.421970	0.718783
344.062624	0.640654
344.843910	0.781286
345.656447	0.812537
346.375230	0.718783
346.984633	0.609403
347.750293	0.765660
348.594082	0.843789
349.297239	0.703157
349.906642	0.609403
354.141211	0.812537
354.891245	0.750034
355.594402	0.703157
356.360062	0.765660
357.203851	0.843789
357.969511	0.765660
358.703919	0.734409
359.422702	0.718783
360.219614	0.796911
361.063402	0.843789
361.797811	0.734409
362.563471	0.765660
363.532265	0.968794
364.219797	0.687531
365.032334	0.812537
365.907374	0.875040
366.657408	0.750034
367.469946	0.812537
368.282483	0.812537
368.970014	0.687531
369.798177	0.828163
370.610714	0.812537
371.360749	0.750034
372.001403	0.640654
372.688935	0.687531
373.360840	0.671906
374.001495	0.640654
374.720278	0.718783
375.517189	0.796911
376.267223	0.750034
377.064135	0.796911
377.829795	0.765660
378.595455	0.765660
379.361115	0.765660
380.142401	0.781286
381.001815	0.859414
381.876855	0.875040
385.798910	0.828163
386.548944	0.750034
387.345855	0.796911
388.017761	0.671906
388.736544	0.718783
389.408450	0.671906
390.205361	0.796911
390.971021	0.765660
391.799184	0.828163
392.611722	0.812537
393.408633	0.796911
394.283673	0.875040
395.064959	0.781286
395.924373	0.859414
396.674407	0.750034
397.502570	0.828163
398.252605	0.750034
399.018265	0.765660
399.783925	0.765660
400.674591	0.890666
401.471502	0.796911
402.237162	0.765660
402.955945	0.718783
403.659102	0.703157
404.346634	0.687531
405.112294	0.765660
405.971708	0.859414
406.752994	0.781286
407.596782	0.843789
408.362442	0.765660
409.174980	0.812537
410.003143	0.828163
410.768803	0.765660
411.628217	0.859414
412.393877	0.765660
413.112660	0.718783
413.815817	0.703157
432.847938	0.703157
433.566721	0.718783
434.363633	0.796911
435.082416	0.718783
435.832450	0.750034
436.582484	0.750034
437.316893	0.734409
438.020050	0.703157
438.832587	0.812537
439.613873	0.781286
440.442036	0.828163
441.176445	0.734409
441.942105	0.765660
442.785893	0.843789
443.442173	0.656280
444.145330	0.703157
444.895365	0.750034
445.645399	0.750034
446.426685	0.781286
447.145468	0.718783
447.942379	0.796911
448.645536	0.703157
449.442448	0.796911
450.254985	0.812537
450.989394	0.734409
451.786305	0.796911
452.551965	0.765660
453.348877	0.796911
454.192665	0.843789
454.927074	0.734409
455.802114	0.875040
456.520897	0.718783
457.302183	0.781286
458.161597	0.859414
459.067888	0.906291
459.880426	0.812537
460.755466	0.875040
461.489874	0.734409
462.224283	0.734409
462.974317	0.750034
463.849357	0.875040
464.646269	0.796911
465.427555	0.781286
466.115086	0.687531
466.927623	0.812537
467.896418	0.968794
468.740206	0.843789
469.662123	0.921917
470.474661	0.812537
471.302824	0.828163
472.209115	0.906291
473.099781	0.890666
473.990447	0.890666
474.943615	0.953169
478.818793	0.828163
479.631330	0.812537
480.475118	0.843789
481.287656	0.812537
482.178321	0.890666
482.897104	0.718783
483.600261	0.703157
484.350296	0.750034
485.053453	0.703157
489.397402	0.937543
490.100559	0.703157
490.756839	0.656280
491.459996	0.703157
492.178779	0.718783
493.022568	0.843789
493.850731	0.828163
494.585139	0.734409
495.397676	0.812537
496.272717	0.875040
497.054002	0.781286
497.897791	0.843789
498.757205	0.859414
499.522865	0.765660
500.351028	0.828163
501.147940	0.796911
501.960477	0.812537
502.804265	0.843789
503.585551	0.781286
504.382463	0.796911
505.226251	0.843789
505.929409	0.703157
506.757571	0.828163
507.476354	0.718783
508.320143	0.843789
509.163932	0.843789
509.976469	0.812537
510.914012	0.937543
511.710923	0.796911
512.601589	0.890666
513.476629	0.875040
514.257915	0.781286
515.164206	0.906291
515.992369	0.828163
516.758029	0.765660
517.554941	0.796911
518.445606	0.890666
519.258144	0.812537
520.086307	0.828163
520.742587	0.656280
521.476995	0.734409
522.242655	0.765660
547.150045	0.718783
547.900080	0.750034
553.025314	0.828163
553.869103	0.843789
554.712892	0.843789
555.447300	0.734409
556.275463	0.828163
557.041123	0.765660
557.806783	0.765660
568.791661	0.734409
569.541695	0.750034
570.307355	0.765660
571.213647	0.906291
572.041810	0.828163
572.932476	0.890666
573.713761	0.781286
574.698181	0.984420
575.495093	0.796911
576.323256	0.828163
577.182670	0.859414
577.963956	0.781286
578.901499	0.937543
579.823416	0.921917
580.776585	0.953169
581.604748	0.828163
582.339156	0.734409
583.167319	0.828163
586.964368	0.765660
587.776905	0.812537
588.714448	0.937543
589.542611	0.828163
590.386400	0.843789
591.261440	0.875040
592.089602	0.828163
592.902140	0.812537
593.777180	0.875040
594.808477	1.031297
595.558511	0.750034
596.480428	0.921917
597.324217	0.843789
598.183631	0.859414
598.949291	0.765660
599.855583	0.906291
603.840140	0.890666
604.887063	1.046923
605.824606	0.937543
606.809026	0.984420
607.684066	0.875040
608.527855	0.843789
609.293515	0.765660
609.934169	0.640654
610.762332	0.828163
611.559244	0.796911
618.012664	0.906291
618.778324	0.765660
624.028564	0.937543
624.856727	0.828163
625.653639	0.796911
626.466176	0.812537
627.247462	0.781286
627.934993	0.687531
628.591273	0.656280
629.294430	0.703157
630.153845	0.859414
631.060136	0.906291
631.966428	0.906291
632.747714	0.781286
641.248103	0.796911
642.201271	0.953169
647.748400	0.875040
648.623440	0.875040
649.467229	0.843789
650.389146	0.921917
655.389375	0.984420
656.248789	0.859414
657.061327	0.812537
657.811361	0.750034
663.545998	0.734409
664.358536	0.812537
665.327330	0.968794
669.077502	0.859414
669.968167	0.890666
676.343459	0.796911
676.999739	0.656280
677.796651	0.796911
678.499808	0.703157
684.109440	0.718783
703.985349	0.562526
704.704132	0.718783
720.095462	0.656280
732.986677	0.812537
733.877343	0.890666
734.752383	0.875040
735.611797	0.859414
736.518089	0.906291
737.330626	0.812537
738.158789	0.828163
739.018203	0.859414
739.830740	0.812537
740.658903	0.828163
741.455815	0.796911
742.315229	0.859414
743.221520	0.906291
744.065309	0.843789
744.955975	0.890666
745.768512	0.812537
746.627926	0.859414
747.518592	0.890666
748.284252	0.765660
760.831702	0.906291
761.566110	0.734409
762.347396	0.781286
763.206810	0.859414
764.144353	0.937543
765.066270	0.921917
765.972562	0.906291
766.863228	0.890666
767.847648	0.984420
768.863319	1.015671
769.847739	0.984420
770.769656	0.921917
777.926234	1.000046
778.801274	0.875040
779.754443	0.953169
780.738863	0.984420
781.535774	0.796911
782.426440	0.890666
783.301480	0.875040
784.176520	0.875040
785.067186	0.890666
785.973477	0.906291
786.786015	0.812537
787.707932	0.921917
788.645475	0.937543
789.536140	0.890666
790.520561	0.984420
803.208641	0.843789
804.130558	0.921917
804.958721	0.828163
805.802510	0.843789
806.755679	0.953169
807.615093	0.859414
808.490133	0.875040
809.396425	0.906291
810.224587	0.828163
811.146505	0.921917
812.052796	0.906291
812.880959	0.828163
813.755999	0.875040
814.631039	0.875040
815.427951	0.796911
816.287365	0.859414
817.162405	0.875040
829.616100	0.640654
830.225503	0.609403
830.897409	0.671906
831.553689	0.656280
832.225595	0.671906
847.335661	0.828163
848.241953	0.906291
849.148244	0.906291
850.023284	0.875040
850.913950	0.890666
851.788990	0.875040
852.632779	0.843789
853.414064	0.781286
854.085970	0.671906
854.757876	0.671906
855.492285	0.734409
856.320447	0.828163
857.148610	0.828163
857.898645	0.750034
858.867439	0.968794
859.820608	0.953169
860.680022	0.859414
861.539436	0.859414
862.492605	0.953169
863.336394	0.843789
864.195808	0.859414
865.055222	0.859414
865.945888	0.890666
866.774051	0.828163
867.633465	0.859414
868.508505	0.875040
869.321043	0.812537
870.164831	0.843789
871.008620	0.843789
871.883660	0.875040
872.696197	0.812537
873.618114	0.921917
874.477529	0.859414
875.336943	0.859414
876.290112	0.953169
877.243280	0.953169
878.087069	0.843789
878.993360	0.906291
879.899652	0.906291
880.743440	0.843789
881.634106	0.890666
882.524772	0.890666
883.337309	0.812537
884.118595	0.781286
885.024886	0.906291
885.899926	0.875040
886.821844	0.921917
887.712509	0.890666
888.587549	0.875040
889.446964	0.859414
890.353255	0.906291
891.212670	0.859414
891.978330	0.765660
892.900247	0.921917
893.728410	0.828163
894.509696	0.781286
895.478490	0.968794
896.337904	0.859414
897.150441	0.812537
903.588236	0.781286
904.338270	0.750034
909.854148	0.859414
910.666685	0.812537
924.604823	0.765660
925.386109	0.781286
926.167395	0.781286
926.886178	0.718783
927.714340	0.828163
928.573755	0.859414
929.323789	0.750034
930.105075	0.781286
931.011366	0.906291
931.870781	0.859414
932.652066	0.781286
933.495855	0.843789
934.370895	0.875040
935.167807	0.796911
935.870964	0.703157
936.683501	0.812537
937.511664	0.828163
938.277324	0.765660
939.042984	0.765660
939.855521	0.812537
940.636807	0.781286
941.386841	0.750034
942.152501	0.765660
942.949413	0.796911
943.715073	0.765660
944.433856	0.718783
945.215142	0.781286
946.027679	0.812537
946.824590	0.796911
947.621502	0.796911
948.371536	0.750034
949.199699	0.828163
949.949733	0.750034
950.762270	0.812537
951.621685	0.859414
952.496725	0.875040
953.309262	0.812537
953.996794	0.687531
954.824956	0.828163
955.715622	0.890666
956.559411	0.843789
957.293819	0.734409
957.965725	0.671906
965.153554	0.796911
966.028594	0.875040
973.325803	0.843789
974.200843	0.875040
975.138386	0.937543
976.091555	0.953169
977.029098	0.937543
977.951015	0.921917
978.810429	0.859414
986.513907	0.921917
987.357696	0.843789
988.232736	0.875040
989.139027	0.906291
989.951564	0.812537
990.732850	0.781286
991.607890	0.875040
992.482930	0.875040
993.295467	0.812537
994.217385	0.921917
995.139302	0.921917
995.904962	0.765660
996.717499	0.812537
997.530036	0.812537
998.295696	0.765660
999.170736	0.875040
1000.077028	0.906291
1000.858314	0.781286
1001.717728	0.859414
1002.639645	0.921917
1003.530311	0.890666
1004.467854	0.937543
1005.389771	0.921917
1006.171057	0.781286
1006.952343	0.781286
1007.905511	0.953169
1008.811803	0.906291
1009.702468	0.890666
1010.546257	0.843789
1011.483800	0.937543
1012.327589	0.843789
1013.187003	0.859414
1014.124546	0.937543
1014.983960	0.859414
1015.905877	0.921917
1016.812169	0.906291
1017.702835	0.890666
1018.593500	0.890666
1019.546669	0.953169
1020.421709	0.875040
1021.328001	0.906291
1022.203041	0.875040
1023.062455	0.859414
1023.859366	0.796911
1024.796909	0.937543
1025.671949	0.875040
1026.484487	0.812537
1027.453281	0.968794
1028.375198	0.921917
1029.265864	0.890666
1030.219033	0.953169
1031.156575	0.937543
1032.031615	0.875040
1032.953533	0.921917
1033.859824	0.906291
1034.656736	0.796911
1035.469273	0.812537
1041.828939	0.703157
1042.625850	0.796911
1043.344633	0.718783
1044.250925	0.906291
1045.141591	0.890666
1045.938502	0.796911
1046.751039	0.812537
1047.454196	0.703157
1048.235482	0.781286
1049.126148	0.890666
1050.001188	0.875040
1050.813725	0.812537
1051.688765	0.875040
1052.657560	0.968794
1053.407594	0.750034
1054.204505	0.796911
1055.063920	0.859414
1055.970211	0.906291
1056.720246	0.750034
1057.704666	0.984420
1058.689086	0.984420
1059.595377	0.906291
1060.470417	0.875040
1061.392334	0.921917
1062.267375	0.875040
1063.079912	0.812537
1063.954952	0.875040
1064.829992	0.875040
1065.595652	0.765660
1066.548820	0.953169
1067.470738	0.921917
1068.330152	0.859414
1069.252069	0.921917
1070.173986	0.921917
1071.049026	0.875040
1071.814687	0.765660
1072.533469	0.718783
1073.267878	0.734409
1074.080415	0.812537
1074.971081	0.890666
1075.830495	0.859414
1082.862067	0.781286
1083.627727	0.765660
1084.487142	0.859414
1085.346556	0.859414
1086.143467	0.796911
1086.877876	0.734409
1087.674788	0.796911
1088.440448	0.765660
1089.159230	0.718783
1089.940516	0.781286
1090.784305	0.843789
1091.534339	0.750034
1092.284374	0.750034
1093.112536	0.828163
1093.987576	0.875040
1094.753237	0.765660
1095.550148	0.796911
1096.425188	0.875040
1097.237725	0.812537
1098.019011	0.781286
1098.894051	0.875040
1099.690963	0.796911
1100.472248	0.781286
1107.347563	0.781286
1108.191352	0.843789
1108.894509	0.703157
1109.800800	0.906291
1110.503958	0.703157
1120.551292	0.718783
1130.911142	0.828163
1131.676802	0.765660
1135.630108	0.765660
1136.364516	0.734409
1137.223931	0.859414
1137.958339	0.734409
1142.724182	0.890666
1157.771746	0.734409
1163.053238	0.750034
1163.943904	0.890666
1164.740815	0.796911
1165.490849	0.750034
1166.319012	0.828163
1167.053421	0.734409
1172.178656	0.687531
1204.586389	0.718783
1205.523932	0.937543
1225.540473	0.703157
1240.041137	0.843789
1240.853674	0.812537
1241.666211	0.812537
1242.416246	0.750034
1243.119403	0.703157
1255.041824	0.984420
1256.026244	0.984420
1256.995038	0.968794
1257.932581	0.937543
1258.698241	0.765660
1259.557655	0.859414
1260.542075	0.984420
1261.557747	1.015671
1262.573418	1.015671
1263.464084	0.890666
1264.292247	0.828163
1265.229790	0.937543
1266.182959	0.953169
1267.104876	0.921917
1268.089296	0.984420
1269.026839	0.937543
1269.980007	0.953169
1279.589822	0.781286
1280.339857	0.750034
1281.058640	0.718783
1281.871177	0.812537
1282.714965	0.843789
1283.590005	0.875040
1284.465045	0.875040
1285.402588	0.937543
1286.152623	0.750034
1287.090166	0.937543
1287.918329	0.828163
1288.746491	0.828163
1289.668409	0.921917
1290.559074	0.890666
1291.418489	0.859414
1292.371657	0.953169
1293.277949	0.906291
1294.137363	0.859414
1295.074906	0.937543
1295.981198	0.906291
1296.762483	0.781286
1297.637523	0.875040
1298.418809	0.781286
1299.293849	0.875040
1300.231392	0.937543
1301.168935	0.937543
1302.090852	0.921917
1302.997144	0.906291
1303.903435	0.906291
1304.684721	0.781286
1305.466007	0.781286
1306.341047	0.875040
1307.262964	0.921917
1308.122378	0.859414
1308.981793	0.859414
1309.919336	0.937543
1310.747499	0.828163
1311.560036	0.812537
1312.450701	0.890666
1313.419496	0.968794
1314.310162	0.890666
1315.107073	0.796911
1315.966487	0.859414
1316.888405	0.921917
1317.747819	0.859414
1318.450976	0.703157
1319.263513	0.812537
1320.169805	0.906291
1321.138599	0.968794
1321.919885	0.781286
1322.763674	0.843789
1323.482456	0.718783
1324.123111	0.640654
1324.873145	0.750034
1325.560677	0.687531
1326.310711	0.750034
1327.138874	0.828163
1328.060791	0.921917
1328.998334	0.937543
1329.904625	0.906291
1330.810917	0.906291
1331.701583	0.890666
1332.529746	0.828163
1333.389160	0.859414
1334.279826	0.890666
1335.014234	0.734409
1335.733017	0.718783
1336.545554	0.812537
1337.420594	0.875040
1338.155003	0.734409
1338.936289	0.781286
1339.842580	0.906291
1340.858252	1.015671
1341.780169	0.921917
1342.561455	0.781286
1343.498998	0.937543
1351.311855	0.875040
1376.844274	0.609403
1377.406800	0.562526
1378.063080	0.656280
1378.719360	0.656280
1379.375640	0.656280
1379.969417	0.593777
1380.594446	0.625029
1381.235100	0.640654
1381.844503	0.609403
1382.422654	0.578151
1383.063309	0.640654
1383.657086	0.593777
1384.328992	0.671906
1412.049011	0.593777
1412.611536	0.562526
1419.064957	0.578151
1419.643108	0.578151
1439.206504	0.656280
1439.909661	0.703157
1440.628444	0.718783
1441.378478	0.750034
1442.034758	0.656280
1442.675412	0.640654
1474.958140	0.781286
1478.286417	0.718783
1478.927072	0.640654
1479.614603	0.687531
1480.349012	0.734409
1489.740067	0.500023
1505.412659	0.703157
1506.084565	0.671906
1509.490971	0.640654
1545.414490	0.546900
1546.055145	0.640654
1546.633296	0.578151
1554.008634	0.609403
1554.555534	0.546900
1555.164937	0.609403
1555.680585	0.515649
1563.227806	0.703157
1563.759080	0.531274
1570.650020	0.593777
1579.369169	0.593777
1579.916070	0.546900
1580.650478	0.734409
1581.291132	0.640654
1586.822636	0.593777
1587.416413	0.593777
1587.947687	0.531274
1588.619593	0.671906
1589.197744	0.578151
1589.760270	0.562526
1593.588570	0.796911
1623.871207	0.546900
1664.810580	0.546900
1665.529363	0.718783
1666.107515	0.578151
1700.280954	0.687531
1700.905983	0.625029
1704.687406	0.687531
1713.906578	0.687531
1714.469104	0.562526
1729.001019	0.656280
1729.579170	0.578151
1793.832112	0.671906
1794.425889	0.593777
1795.160297	0.734409
1795.754075	0.593777
1796.472857	0.718783
1815.879996	0.593777
1816.551901	0.671906
1823.942865	0.656280
1824.552268	0.609403
1825.208548	0.656280
1825.911705	0.703157
1845.131335	0.625029
1845.787615	0.656280
1860.335155	1.234432
1904.899695	0.609403
1905.524724	0.625029
1906.274758	0.750034
1906.946664	0.671906
1907.540441	0.593777
2013.482791	0.625029
2019.858083	0.640654
2020.514363	0.656280
2021.139391	0.625029
2021.811297	0.671906
2022.467577	0.656280
2023.076980	0.609403
2023.717634	0.640654
2024.373914	0.656280
