# Supplementary material for: Real-time Smartphone Activity Classification Using Inertial Sensors—Recognition of Scrolling, Typing, and Watching Videos While Sitting or Walking
Source: Sensors (Basel). 2020 Jan 24;20(3):655. doi: 10.3390/s20030655 (PMC7038357; doi:10.3390/s20030655)
Supplement: Supplementary file 1 [file sensors-20-00655-s001.zip › sensors-668083-supplementary/5Hz_data/6940/E4/EDA.csv]

1568505841.000000
4.000000
0.000000
0.002563
0.006407
0.007688
0.008969
0.006407
0.002563
0.010251
0.010251
0.007688
0.006407
0.006407
0.010251
0.008969
0.007688
0.006407
0.006407
0.006407
0.008969
0.830302
1.177810
1.616094
1.461152
2.094130
1.275559
0.788454
0.309137
0.000000
0.000000
0.000000
0.000000
0.000000
0.000000
0.000000
0.000000
0.000000
0.002563
0.001281
0.002563
0.000000
0.001281
0.006407
0.005125
0.002563
0.002563
0.005125
0.006407
0.006407
0.003844
0.003844
0.006407
0.007688
0.003844
0.005125
0.003844
0.007688
0.006407
0.005125
0.005125
0.003844
0.007688
0.006407
0.005125
0.002563
0.007688
0.007688
0.006407
0.005125
0.007688
0.016657
0.005125
0.005125
0.005125
0.007688
0.003844
0.005125
0.005125
0.007688
0.006407
0.005125
0.005125
0.008969
0.006407
0.006407
0.005125
0.005125
0.008969
0.008969
0.007688
0.005125
0.005125
0.008969
0.008969
0.005125
0.003844
0.005125
0.007688
0.005125
0.005125
0.007688
0.007688
0.007688
0.005125
0.005125
0.008969
0.138384
0.253704
0.547128
0.591975
0.726515
0.789567
0.416699
0.476922
0.397480
0.534582
0.584554
0.672966
0.701155
0.724219
0.717812
0.763940
0.771628
0.838257
0.918981
0.907449
0.839539
0.844664
0.779316
0.177091
0.160433
0.179653
0.201436
0.256533
0.286004
0.266784
0.314193
0.327006
0.362884
0.439763
0.476922
0.484610
0.485891
0.489735
0.488454
0.493579
0.501267
0.505111
0.507674
0.512799
0.512799
0.528175
0.534582
0.535863
0.537145
0.540989
0.544833
0.542270
0.537145
0.539707
0.543551
0.548677
0.558927
0.571741
0.589679
0.607618
0.614024
0.624275
0.629400
0.634526
0.631963
0.630682
0.625556
0.625556
0.621712
0.616587
0.612743
0.606336
0.601211
0.593523
0.584554
0.580710
0.576866
0.570459
0.565334
0.465390
0.402605
0.519206
0.598648
0.594804
0.587116
0.565334
0.493579
0.480766
0.528175
0.540989
0.467953
0.478203
0.523050
0.551239
0.578147
0.589679
0.578147
0.506393
0.551239
0.461546
0.325725
0.476922
0.620431
0.525613
0.000000
0.000000
0.017939
0.041003
0.002563
0.000000
0.015376
0.372867
0.524064
0.649635
0.775205
0.734470
0.671684
0.711406
0.774191
0.789567
0.793411
0.794692
0.784441
0.592242
0.592242
0.592242
0.592242
0.592242
0.592242
0.592242
0.592242
0.592242
0.592242
0.592242
0.592242
0.592242
0.592242
0.592242
0.592242
0.592242
0.592242
0.592242
0.587116
0.579428
0.571741
0.567897
0.564053
0.558927
0.556365
0.548677
0.549958
0.547395
0.551239
0.547395
0.547395
0.552521
0.553802
0.551239
0.547395
0.551239
0.544833
0.542270
0.543551
0.547395
0.552521
0.552521
0.553802
0.548677
0.551239
0.553802
0.562771
0.562771
0.562771
0.562771
0.556365
0.548677
0.540989
0.543551
0.539707
0.532019
0.523050
0.520487
0.516643
0.511518
0.505111
0.498705
0.501267
0.497423
0.492298
0.489735
0.492298
0.489735
0.489735
0.488454
0.489735
0.487173
0.487173
0.482047
0.478203
0.476922
0.470515
0.467953
0.465390
0.473078
0.475641
0.466671
0.432075
0.360321
0.348789
0.406449
0.501267
0.492298
0.521769
0.552521
0.558927
0.508955
0.493579
0.515362
0.567897
0.607618
0.580710
0.571741
0.562771
0.555083
0.543551
0.547395
0.542270
0.543551
0.539707
0.537145
0.537145
0.533301
0.530738
0.525613
0.526894
0.525613
0.524331
0.516643
0.512799
0.515362
0.511518
0.506393
0.497423
0.498705
0.494861
0.494861
0.488454
0.484610
0.482047
0.479485
0.475641
0.470515
0.467953
0.464109
0.464109
0.458983
0.453858
0.455139
0.452577
0.447451
0.442326
0.442326
0.439763
0.439763
0.429513
0.430794
0.430794
0.426950
0.424387
0.420543
0.417981
0.419262
0.416699
0.409011
0.407730
0.405167
0.403886
0.401323
0.396198
0.396198
0.397480
0.403886
0.406449
0.411574
0.415418
0.420543
0.420543
0.420543
0.421825
0.421825
0.424387
0.423106
0.419262
0.417981
0.415418
0.412855
0.405167
0.402605
0.403886
0.401323
0.394917
0.393636
0.394917
0.392354
0.387229
0.383385
0.383385
0.389792
0.392354
0.400042
0.406449
0.409011
0.417981
0.421825
0.424387
0.421825
0.420543
0.426950
0.421825
0.415418
0.411574
0.415418
0.415418
0.411574
0.410293
0.411574
0.410293
0.412855
0.411574
0.407730
0.402605
0.406449
0.407730
0.398761
0.393636
0.396198
0.396198
0.391073
0.385948
0.385948
0.384666
0.378260
0.376978
0.378260
0.382104
0.389792
0.397480
0.398761
0.405167
0.411574
0.416699
0.419262
0.412855
0.414137
0.416699
0.412855
0.411574
0.407730
0.406449
0.405167
0.401323
0.394917
0.388510
0.387229
0.383385
0.376978
0.375697
0.378260
0.375697
0.374416
0.368009
0.365446
0.369290
0.365446
0.359040
0.356477
0.360321
0.359040
0.355196
0.351352
0.348789
0.350070
0.351352
0.344945
0.343664
0.341101
0.342382
0.342382
0.337257
0.334694
0.337257
0.334694
0.333413
0.332132
0.329569
0.334694
0.338538
0.338538
0.334694
0.350070
0.350070
0.350070
0.347508
0.350070
0.356477
0.355196
0.355196
0.348789
0.353914
0.356477
0.356477
0.356477
0.355196
0.359040
0.360321
0.357758
0.355196
0.352633
0.353914
0.356477
0.355196
0.355196
0.357758
0.356477
0.357758
0.350070
0.347508
0.351352
0.350070
0.341101
0.342382
0.341101
0.342382
0.343664
0.338538
0.333413
0.334694
0.335976
0.333413
0.327006
0.321881
0.328288
0.324444
0.324444
0.318037
0.318037
0.320600
0.324444
0.325725
0.319318
0.319318
0.328288
0.334694
0.353914
0.362884
0.375697
0.374416
0.392354
0.402605
0.407730
0.410293
0.412855
0.411574
0.432075
0.424387
0.414137
0.424387
0.414137
0.382104
0.403886
0.406449
0.406449
0.406449
0.393636
0.400042
0.396198
0.385948
0.393636
0.393636
0.387229
0.391073
0.389792
0.385948
0.394917
0.391073
0.397480
0.394917
0.392354
0.388510
0.388510
0.383385
0.378260
0.374416
0.352633
0.369290
0.366728
0.361602
0.341101
0.342382
0.293692
0.255252
0.242438
0.269346
0.279597
0.264221
0.264221
0.264221
0.265502
0.271909
0.259096
0.256533
0.261658
0.250126
0.246282
0.245001
0.239876
0.233469
0.228344
0.224500
0.224500
0.229625
0.225781
0.220656
0.220656
0.225781
0.227062
0.224500
0.219374
0.209124
0.220656
0.219374
0.218093
0.212968
0.211686
0.220656
0.220656
0.218093
0.212968
0.214249
0.218093
0.220656
0.220656
0.221937
0.223218
0.224500
0.224500
0.221937
0.220656
0.218093
0.223218
0.215530
0.224500
0.212968
0.206561
0.205280
0.201436
0.198873
0.192467
0.191185
0.193748
0.191185
0.189904
0.187341
0.191185
0.193748
0.192467
0.192467
0.192467
0.188623
0.195029
0.193748
0.191185
0.184779
0.183497
0.188623
0.188623
0.186060
0.182216
0.183497
0.187341
0.188623
0.186060
0.180935
0.177091
0.182216
0.183497
0.180935
0.177091
0.177091
0.180935
0.182216
0.182216
0.179653
0.179653
0.177091
0.182216
0.179653
0.179653
0.180935
0.182216
0.180935
0.175809
0.175809
0.178372
0.179653
0.175809
0.179653
0.179653
0.182216
0.186060
0.183497
0.179653
0.178372
0.183497
0.183497
0.179653
0.171965
0.174528
0.179653
0.177091
0.171965
0.165559
0.161715
0.166840
0.166840
0.164277
0.161715
0.157871
0.164277
0.165559
0.160433
0.156589
0.154027
0.155308
0.155308
0.151464
0.146339
0.147620
0.145057
0.146339
0.142495
0.143776
0.145057
0.146339
0.147620
0.143776
0.143776
0.151464
0.148901
0.143776
0.150183
0.152745
0.148901
0.148901
0.147620
0.141213
0.137369
0.143776
0.139932
0.141213
0.137369
0.136088
0.133525
0.136088
0.136088
0.134807
0.130963
0.138651
0.137369
0.136088
0.134807
0.136088
0.139932
0.138651
0.137369
0.138651
0.145057
0.145057
0.145057
0.142495
0.142495
0.143776
0.142495
0.143776
0.138651
0.137369
0.138651
0.139932
0.134807
0.134807
0.134807
0.138651
0.139932
0.129681
0.132244
0.134807
0.130963
0.129681
0.129681
0.134807
0.134807
0.139932
0.136088
0.132244
0.121993
0.127119
0.129681
0.128400
0.124556
0.123275
0.129681
0.127119
0.124556
0.121993
0.121993
0.120712
0.127119
0.124556
0.119431
0.120712
0.124556
0.123275
0.120712
0.118149
0.120712
0.121993
0.119431
0.120712
0.114305
0.115587
0.119431
0.118149
0.120712
0.114305
0.116868
0.119431
0.119431
0.121993
0.123275
0.127119
0.130963
0.125837
0.124556
0.123275
0.129681
0.138651
0.147620
0.133525
0.123275
0.127119
0.124556
0.121993
0.119431
0.123275
0.124556
0.118149
0.118149
0.123275
0.121993
0.119431
0.105336
0.104055
0.107899
0.109180
0.110461
0.110461
0.107899
0.110461
0.106617
0.102773
0.092523
0.104055
0.102773
0.104055
0.100211
0.105336
0.109180
0.107899
0.105336
0.101492
0.106617
0.101492
0.106617
0.106617
0.104055
0.110461
0.111743
0.110461
0.106617
0.105336
0.110461
0.106617
0.101492
0.104055
0.109180
0.121993
0.118149
0.115587
0.106617
0.105336
0.105336
0.102773
0.095085
0.095085
0.095085
0.098929
0.097648
0.096367
0.101492
0.098929
0.098929
0.095085
0.088679
0.092523
0.087397
0.093804
0.089960
0.091241
0.096367
0.098929
0.091241
0.092523
0.095085
0.093804
0.092523
0.084835
0.084835
0.087397
0.092523
0.089960
0.092523
0.095085
0.095085
0.096367
0.092523
0.088679
0.091241
0.092523
0.092523
0.088679
0.084835
0.092523
0.088679
0.088679
0.084835
0.086116
0.095085
0.089960
0.095085
0.091241
0.091241
0.092523
0.093804
0.091241
0.087397
0.087397
0.088679
0.092523
0.083553
0.087397
0.086116
0.091241
0.089960
0.083553
0.082272
0.083553
0.084835
0.086116
0.079709
0.073303
0.083553
0.086116
0.083553
0.080991
0.080991
0.088679
0.087397
0.083553
0.078428
0.079709
0.078428
0.080991
0.079709
0.075865
0.074584
0.080991
0.079709
0.075865
0.074584
0.077147
0.078428
0.073303
0.075865
0.074584
0.075865
0.077147
0.078428
0.074584
0.072021
0.074584
0.074584
0.072021
0.063052
0.068177
0.069459
0.072021
0.069459
0.070740
0.072021
0.074584
0.072021
0.068177
0.066896
0.068177
0.072021
0.073303
0.069459
0.096367
0.088679
0.088679
0.080991
0.070740
0.072021
0.075865
0.073303
0.073303
0.070740
0.066896
0.069459
0.069459
0.066896
0.064333
0.064333
0.069459
0.068177
0.060489
0.066896
0.057927
0.068177
0.064333
0.065615
0.065615
0.061771
0.065615
0.068177
0.066896
0.061771
0.065615
0.072021
0.073303
0.070740
0.068177
0.068177
0.074584
0.070740
0.073303
0.068177
0.061771
0.070740
0.070740
0.063052
0.064333
0.063052
0.069459
0.068177
0.061771
0.063052
0.066896
0.066896
0.064333
0.063052
0.061771
0.066896
0.065615
0.066896
0.063052
0.073303
0.066896
0.066896
0.063052
0.061771
0.069459
0.065615
0.063052
0.063052
0.059208
0.056645
0.061771
0.061771
0.059208
0.051520
0.057927
0.065615
0.063052
0.061771
0.055364
0.056645
0.060489
0.057927
0.057927
0.055364
0.051520
0.061771
0.074584
0.072021
0.065615
0.055364
0.057927
0.057927
0.063052
0.055364
0.054083
0.052801
0.055364
0.057927
0.051520
0.048957
0.055364
0.056645
0.054083
0.051520
0.051520
0.056645
0.055364
0.060489
0.051520
0.055364
0.052801
0.059208
0.066896
0.065615
0.065615
0.075865
0.066896
0.055364
0.064333
0.063052
0.063052
0.069459
0.070740
0.089960
0.106617
0.119431
0.115587
0.116868
0.110461
0.116868
0.118149
0.120712
0.141213
0.130963
0.118149
0.123275
0.133525
0.127119
0.127119
0.137369
0.146339
0.148901
0.151464
0.124556
0.107899
0.111743
0.107899
0.109180
0.113024
0.128400
0.139932
0.143776
0.107899
0.087397
0.104055
0.105336
0.096367
0.097648
0.128400
0.136088
0.139932
0.139932
0.145057
0.146339
0.147620
0.152745
0.157871
0.157871
0.161715
0.166840
0.182216
0.192467
0.192467
0.206561
0.219374
0.225781
0.225781
0.223218
0.219374
0.221937
0.223218
0.223218
0.211686
0.205280
0.210405
0.210405
0.203999
0.198873
0.195029
0.197592
0.193748
0.197592
0.182216
0.180935
0.183497
0.182216
0.180935
0.177091
0.175809
0.175809
0.177091
0.175809
0.170684
0.168121
0.173247
0.164277
0.169403
0.171965
0.171965
0.165559
0.173247
0.164277
0.160433
0.160433
0.166840
0.161715
0.155308
0.160433
0.160433
0.161715
0.160433
0.160433
0.156589
0.155308
0.157871
0.160433
0.160433
0.152745
0.157871
0.165559
0.164277
0.161715
0.160433
0.159152
0.161715
0.162996
0.161715
0.157871
0.154027
0.160433
0.159152
0.159152
0.156589
0.151464
0.154027
0.155308
0.152745
0.147620
0.146339
0.147620
0.150183
0.147620
0.143776
0.143776
0.145057
0.146339
0.145057
0.145057
0.141213
0.142495
0.138651
0.138651
0.132244
0.132244
0.137369
0.136088
0.136088
0.134807
0.132244
0.142495
0.143776
0.138651
0.142495
0.143776
0.147620
0.146339
0.148901
0.142495
0.142495
0.145057
0.148901
0.150183
0.146339
0.157871
0.169403
0.175809
0.184779
0.186060
0.195029
0.203999
0.203999
0.207842
0.209124
0.203999
0.209124
0.214249
0.212968
0.206561
0.207842
0.203999
0.203999
0.207842
0.202717
0.200155
0.197592
0.198873
0.200155
0.196311
0.196311
0.191185
0.196311
0.195029
0.192467
0.187341
0.186060
0.187341
0.188623
0.186060
0.184779
0.183497
0.187341
0.186060
0.183497
0.189904
0.180935
0.180935
0.180935
0.183497
0.180935
0.178372
0.183497
0.184779
0.182216
0.183497
0.180935
0.184779
0.184779
0.178372
0.177091
0.175809
0.175809
0.177091
0.177091
0.175809
0.173247
0.171965
0.178372
0.177091
0.175809
0.173247
0.174528
0.175809
0.175809
0.175809
0.171965
0.169403
0.171965
0.173247
0.171965
0.164277
0.168121
0.169403
0.169403
0.169403
0.165559
0.165559
0.168121
0.168121
0.165559
0.161715
0.156589
0.162996
0.165559
0.162996
0.157871
0.156589
0.156589
0.160433
0.161715
0.160433
0.156589
0.154027
0.159152
0.161715
0.159152
0.159152
0.159152
0.161715
0.164277
0.162996
0.165559
0.161715
0.162996
0.170684
0.171965
0.165559
0.164277
0.173247
0.170684
0.170684
0.165559
0.166840
0.168121
0.166840
0.170684
0.165559
0.165559
0.169403
0.168121
0.168121
0.162996
0.161715
0.168121
0.166840
0.161715
0.159152
0.160433
0.159152
0.161715
0.162996
0.164277
0.159152
0.159152
0.161715
0.162996
0.157871
0.159152
0.156589
0.159152
0.157871
0.157871
0.155308
0.152745
0.154027
0.156589
0.157871
0.150183
0.152745
0.151464
0.155308
0.155308
0.154027
0.152745
0.152745
0.156589
0.155308
0.156589
0.147620
0.151464
0.159152
0.161715
0.162996
0.160433
0.160433
0.164277
0.162996
0.164277
0.161715
0.156589
0.164277
0.164277
0.165559
0.159152
0.157871
0.161715
0.164277
0.160433
0.155308
0.156589
0.156589
0.159152
0.160433
0.154027
0.155308
0.157871
0.160433
0.156589
0.155308
0.154027
0.152745
0.150183
0.156589
0.157871
0.151464
0.152745
0.155308
0.155308
0.155308
0.148901
0.148901
0.154027
0.152745
0.152745
0.150183
0.147620
0.151464
0.151464
0.147620
0.146339
0.154027
0.148901
0.148901
0.148901
0.142495
0.138651
0.141213
0.143776
0.143776
0.142495
0.142495
0.138651
0.141213
0.141213
0.138651
0.136088
0.138651
0.142495
0.141213
0.139932
0.138651
0.138651
0.142495
0.143776
0.145057
0.133525
0.138651
0.137369
0.139932
0.138651
0.137369
0.134807
0.133525
0.137369
0.138651
0.137369
0.128400
0.132244
0.137369
0.134807
0.134807
0.130963
0.132244
0.132244
0.138651
0.137369
0.136088
0.128400
0.129681
0.136088
0.133525
0.133525
0.130963
0.130963
0.129681
0.132244
0.130963
0.127119
0.125837
0.129681
0.133525
0.129681
0.129681
0.127119
0.123275
0.127119
0.128400
0.127119
0.121993
0.118149
0.125837
0.125837
0.124556
0.120712
0.119431
0.121993
0.125837
0.124556
0.124556
0.121993
0.116868
0.125837
0.125837
0.125837
0.120712
0.120712
0.119431
0.123275
0.123275
0.121993
0.118149
0.113024
0.120712
0.123275
0.121993
0.119431
0.121993
0.118149
0.124556
0.123275
0.124556
0.120712
0.120712
0.123275
0.119431
0.120712
0.123275
0.120712
0.116868
0.120712
0.121993
0.120712
0.118149
0.114305
0.119431
0.120712
0.119431
0.118149
0.114305
0.114305
0.119431
0.116868
0.118149
0.113024
0.106617
0.118149
0.116868
0.116868
0.116868
0.113024
0.113024
0.121993
0.120712
0.121993
0.123275
0.124556
0.136088
0.136088
0.141213
0.160433
0.198873
0.212968
0.200155
0.191185
0.183497
0.192467
0.173247
0.189904
0.192467
0.196311
0.198873
0.200155
0.207842
0.201436
0.197592
0.195029
0.195029
0.198873
0.200155
0.201436
0.197592
0.192467
0.189904
0.193748
0.192467
0.187341
0.187341
0.193748
0.196311
0.201436
0.200155
0.201436
0.196311
0.197592
0.198873
0.197592
0.193748
0.189904
0.195029
0.191185
0.189904
0.186060
0.183497
0.189904
0.192467
0.192467
0.189904
0.195029
0.198873
0.203999
0.200155
0.188623
0.187341
0.188623
0.192467
0.189904
0.188623
0.186060
0.191185
0.191185
0.192467
0.188623
0.186060
0.183497
0.184779
0.183497
0.179653
0.177091
0.173247
0.175809
0.174528
0.170684
0.165559
0.165559
0.171965
0.169403
0.165559
0.161715
0.160433
0.164277
0.175809
0.171965
0.166840
0.160433
0.166840
0.168121
0.164277
0.157871
0.159152
0.157871
0.162996
0.162996
0.161715
0.164277
0.162996
0.169403
0.165559
0.168121
0.165559
0.162996
0.166840
0.168121
0.165559
0.161715
0.159152
0.159152
0.162996
0.161715
0.157871
0.156589
0.155308
0.159152
0.160433
0.156589
0.154027
0.155308
0.152745
0.156589
0.156589
0.151464
0.151464
0.155308
0.156589
0.156589
0.159152
0.151464
0.148901
0.148901
0.152745
0.152745
0.146339
0.148901
0.152745
0.151464
0.148901
0.147620
0.145057
0.147620
0.147620
0.147620
0.146339
0.143776
0.142495
0.143776
0.145057
0.146339
0.145057
0.141213
0.146339
0.142495
0.145057
0.142495
0.141213
0.143776
0.146339
0.142495
0.138651
0.138651
0.145057
0.141213
0.136088
0.137369
0.138651
0.142495
0.143776
0.143776
0.141213
0.139932
0.134807
0.141213
0.141213
0.137369
0.134807
0.134807
0.138651
0.138651
0.137369
0.134807
0.132244
0.129681
0.136088
0.136088
0.130963
0.130963
0.129681
0.133525
0.134807
0.133525
0.129681
0.129681
0.133525
0.132244
0.130963
0.125837
0.129681
0.129681
0.130963
0.132244
0.130963
0.128400
0.127119
0.132244
0.130963
0.128400
0.124556
0.124556
0.129681
0.128400
0.129681
0.127119
0.125837
0.123275
0.128400
0.128400
0.128400
0.120712
0.123275
0.125837
0.127119
0.127119
0.120712
0.123275
0.121993
0.125837
0.125837
0.124556
0.115587
0.121993
0.123275
0.121993
0.121993
0.119431
0.116868
0.120712
0.120712
0.123275
0.118149
0.115587
0.116868
0.119431
0.121993
0.120712
0.115587
0.116868
0.120712
0.120712
0.120712
0.115587
0.113024
0.118149
0.120712
0.119431
0.113024
0.113024
0.114305
0.116868
0.116868
0.113024
0.113024
0.109180
0.113024
0.119431
0.116868
0.116868
0.111743
0.116868
0.114305
0.116868
0.111743
0.109180
0.114305
0.116868
0.115587
0.110461
0.110461
0.115587
0.115587
0.114305
0.114305
0.109180
0.109180
0.111743
0.111743
0.106617
0.105336
0.106617
0.109180
0.111743
0.111743
0.105336
0.106617
0.104055
0.107899
0.109180
0.110461
0.105336
0.102773
0.109180
0.107899
0.107899
0.118149
0.102773
0.102773
0.102773
0.106617
0.106617
0.102773
0.101492
0.105336
0.106617
0.106617
0.101492
0.102773
0.102773
0.098929
0.106617
0.106617
0.101492
0.100211
0.104055
0.105336
0.104055
0.100211
0.100211
0.101492
0.102773
0.105336
0.104055
0.100211
0.101492
0.106617
0.105336
0.104055
0.105336
0.098929
0.101492
0.102773
[truncated: 7,134 more rows]
