# Supplementary material for: Real-time Smartphone Activity Classification Using Inertial Sensors—Recognition of Scrolling, Typing, and Watching Videos While Sitting or Walking
Source: Sensors (Basel). 2020 Jan 24;20(3):655. doi: 10.3390/s20030655 (PMC7038357; doi:10.3390/s20030655)
Supplement: Supplementary file 1 [file sensors-20-00655-s001.zip › sensors-668083-supplementary/5Hz_data/6940/E4/BVP.csv]

1568505841.00
64.000000
-0.00
-0.00
-0.00
-0.00
-0.00
-0.00
-0.00
-0.00
-0.00
-0.00
0.00
0.01
0.01
-0.00
-0.03
-0.05
-0.05
0.00
0.13
0.36
0.66
1.01
1.37
1.72
2.06
2.40
2.79
3.24
3.80
4.42
5.06
5.66
6.20
6.68
7.15
7.68
8.31
9.14
10.09
11.04
11.88
12.56
13.14
13.76
14.65
15.96
17.91
20.32
22.90
25.38
27.58
29.57
31.68
34.32
37.81
42.54
48.15
54.10
59.83
64.97
69.58
74.14
79.34
85.71
93.76
103.00
112.62
121.73
129.77
136.75
143.30
150.75
157.77
166.64
177.95
191.79
206.97
220.57
228.25
225.36
208.53
176.87
132.76
80.05
23.07
-34.94
-92.44
-149.16
-205.22
-260.36
-313.72
-363.84
-409.78
-450.83
-486.40
-515.60
-537.05
-549.01
-549.71
-538.07
-513.86
-478.28
-433.44
-381.96
-326.48
-269.25
-211.97
-155.92
-102.13
-51.45
-4.87
36.75
72.74
102.82
127.15
146.21
160.72
171.39
178.83
183.44
185.51
185.27
183.00
179.03
173.80
167.71
161.10
154.24
147.26
140.24
133.20
126.21
119.32
112.61
106.15
99.99
94.16
88.68
83.55
78.78
74.38
70.38
66.78
63.59
60.81
58.42
56.39
54.65
53.12
51.71
50.28
48.71
46.86
44.57
41.77
38.41
34.50
30.13
25.44
20.63
16.00
11.80
8.26
5.54
3.66
2.53
1.92
1.49
0.85
-0.43
-2.72
-6.27
-11.21
-17.40
-24.54
-32.15
-39.58
-46.08
-50.92
-53.48
-53.28
-50.08
-43.90
-35.07
-24.11
-11.82
0.93
13.26
24.38
33.72
40.95
45.96
48.90
50.06
49.89
48.86
47.34
45.70
44.30
43.43
43.33
44.14
45.93
48.73
52.47
56.90
61.86
67.22
72.90
78.88
85.11
91.53
98.09
104.55
110.46
115.37
119.04
121.26
121.82
120.48
116.79
110.16
101.28
90.20
77.04
62.12
45.97
29.16
12.27
-4.34
-20.46
-36.84
-54.40
-73.67
-94.68
-116.91
-139.59
-161.99
-183.65
-204.38
-225.51
-248.44
-273.89
-301.78
-331.13
-360.54
-388.66
-414.47
-437.38
-458.75
-479.82
-500.95
-521.30
-538.83
-550.97
-555.26
-549.96
-523.44
-469.10
-385.58
-277.94
-156.58
-33.86
79.53
176.77
254.97
314.25
354.81
377.97
386.04
382.14
370.00
353.37
335.31
317.95
302.36
287.53
272.27
255.70
237.74
219.08
200.84
184.12
169.58
157.44
146.71
136.35
125.63
114.36
102.87
91.81
81.84
73.37
66.53
60.78
55.56
50.43
45.19
39.98
35.10
30.90
27.62
25.32
23.78
22.72
21.90
21.18
20.56
20.18
20.18
20.72
21.83
23.47
25.50
27.82
30.29
32.78
35.34
38.10
41.11
44.27
47.49
50.18
51.69
51.48
49.20
44.92
39.00
32.02
24.49
16.56
8.16
-0.82
-10.33
-20.17
-29.47
-37.11
-42.18
-44.29
-43.86
-42.07
-40.43
-40.32
-42.55
-46.79
-52.03
-57.25
-61.54
-64.84
-67.76
-71.16
-74.75
-80.30
-88.81
-100.32
-113.34
-124.35
-128.24
-120.21
-98.27
-64.87
-26.73
7.97
32.65
45.14
47.63
45.04
41.92
40.54
40.64
40.91
40.67
40.01
38.90
36.79
32.26
24.28
13.61
2.78
-4.78
-6.43
-2.01
6.25
15.00
21.49
24.71
25.26
24.36
22.85
20.90
18.36
15.35
12.58
10.93
10.87
12.11
13.95
15.22
15.18
13.73
11.35
8.90
7.17
6.56
6.98
7.89
8.54
8.40
7.28
5.42
3.31
1.50
0.30
-0.23
-0.35
-0.46
-0.91
-1.83
-3.20
-4.79
-6.37
-7.78
-8.97
-10.05
-11.22
-12.64
-14.39
-16.47
-18.85
-21.46
-24.24
-27.05
-29.77
-32.26
-34.22
-35.16
-34.59
-32.00
-26.92
-19.07
-8.41
4.76
19.76
35.28
50.25
63.40
73.44
79.23
79.94
75.20
65.44
51.09
32.92
12.00
-10.59
-33.75
-56.56
-78.60
-99.21
-117.82
-133.92
-146.98
-156.42
-161.56
-161.65
-155.89
-143.60
-124.32
-98.56
-66.97
-30.84
7.84
46.33
81.60
110.68
130.97
140.64
138.67
125.03
100.75
67.65
28.37
-14.00
-56.18
-95.12
-128.12
-153.17
-169.45
-176.52
-174.63
-164.66
-148.18
-127.16
-103.73
-79.94
-57.48
-37.57
-20.89
-7.67
2.17
8.88
12.82
14.22
13.34
10.27
4.96
-2.72
-12.95
-25.91
-41.66
-60.15
-81.29
-104.68
-129.76
-155.87
-182.37
-208.63
-234.11
-258.35
-280.87
-301.41
-319.41
-334.24
-345.21
-351.64
-352.80
-348.15
-337.15
-319.36
-294.90
-263.55
-225.10
-179.56
-127.22
-68.64
-4.76
63.17
133.84
203.63
269.44
328.46
378.17
416.22
440.66
449.73
442.12
421.08
389.10
349.10
304.12
256.97
209.85
164.63
122.47
84.20
50.77
23.10
3.02
-7.20
-5.48
7.00
28.73
57.43
90.64
126.35
162.95
200.02
237.80
276.86
317.81
361.48
407.88
455.41
500.14
535.78
555.59
554.77
532.54
492.94
443.66
392.91
346.51
306.47
271.42
238.75
206.63
174.89
144.55
116.84
92.09
69.73
48.96
29.58
12.31
-1.75
-11.92
-18.84
-24.34
-30.94
-40.73
-54.59
-72.00
-91.57
-111.97
-132.68
-154.17
-177.41
-203.21
-231.55
-261.27
-289.88
-313.84
-329.01
-331.52
-319.06
-291.73
-252.66
-207.46
-162.91
-125.08
-97.64
-81.18
-73.42
-70.53
-68.45
-64.08
-55.69
-42.90
-26.42
-7.57
11.91
30.39
46.51
59.68
70.14
78.79
86.56
93.61
98.90
100.09
94.15
78.24
50.95
13.17
-31.74
-78.69
-122.68
-160.15
-190.10
-213.37
-231.86
-246.82
-257.20
-259.19
-247.31
-217.14
-167.87
-104.33
-35.45
28.15
77.55
108.84
124.31
130.85
135.66
143.92
156.47
169.95
178.52
176.21
158.73
124.53
75.49
17.90
-38.46
-81.25
-98.71
-84.21
-40.02
21.94
82.81
122.75
127.12
91.38
21.65
-67.49
-158.44
-236.09
-291.64
-323.97
-336.46
-335.71
-328.00
-317.25
-304.89
-290.35
-272.55
-250.03
-221.57
-186.20
-143.82
-96.35
-46.58
1.72
45.38
83.01
116.01
147.05
178.42
209.90
238.48
259.83
269.35
264.52
245.84
216.90
183.52
151.25
124.06
103.83
91.26
85.02
82.93
81.79
78.93
72.99
64.40
55.57
49.41
48.54
53.16
61.28
68.94
72.08
67.97
56.31
39.54
21.15
4.75
-8.04
-17.29
-24.20
-30.24
-36.32
-43.12
-51.05
-61.30
-75.11
-93.68
-116.50
-140.53
-161.11
-173.28
-173.64
-161.28
-138.85
-111.04
-83.68
-62.14
-48.84
-43.43
-43.31
-45.40
-46.89
-46.64
-44.94
-43.24
-43.42
-46.91
-54.32
-65.04
-77.79
-90.70
-102.24
-111.12
-116.69
-118.90
-118.22
-115.91
-113.47
-112.38
-112.97
-114.13
-113.34
-107.41
-93.81
-71.77
-43.02
-11.18
18.95
43.24
59.31
67.58
71.41
75.83
85.77
103.91
129.68
159.04
186.18
205.38
212.77
207.50
191.66
169.91
148.00
131.45
123.50
123.90
129.43
134.13
132.27
120.59
99.55
72.45
43.59
16.30
-7.63
-27.46
-42.53
-51.52
-53.22
-47.71
-37.61
-27.60
-23.09
-28.17
-43.71
-67.10
-92.91
-114.98
-128.18
-129.91
-120.09
-100.76
-75.06
-46.22
-17.20
9.72
32.65
50.20
61.31
65.53
63.20
55.62
44.89
33.36
23.03
15.04
9.66
6.44
4.82
4.51
5.45
7.79
11.46
16.08
20.97
25.37
28.61
30.17
29.71
26.99
22.16
15.72
8.70
2.32
-2.24
-4.38
-4.47
-3.61
-3.44
-5.16
-9.19
-15.11
-21.58
-26.84
-29.38
-28.61
-25.42
-22.78
-25.23
-38.00
-65.12
-106.83
-158.09
-209.00
-247.16
-261.16
-243.89
-193.78
-115.26
-17.48
88.00
189.23
276.11
342.04
384.93
404.62
404.19
388.12
360.59
324.88
283.29
238.13
192.28
148.82
109.81
75.97
47.17
21.12
-4.12
-29.56
-54.97
-79.21
-100.60
-117.37
-127.77
-130.90
-127.66
-119.46
-109.61
-101.89
-99.24
-102.51
-110.43
-119.98
-127.84
-131.49
-129.31
-120.93
-106.68
-87.80
-66.53
-46.17
-30.61
-23.36
-26.60
-40.01
-60.88
-84.20
-104.05
-114.93
-113.36
-99.05
-74.82
-46.31
-19.87
-1.03
7.11
4.68
-5.51
-18.94
-30.81
-37.36
-36.87
-29.64
-17.91
-4.62
7.58
17.09
23.69
27.78
29.89
30.05
27.81
22.90
15.66
7.24
-0.66
-6.55
-9.94
-11.17
-11.66
-12.95
-16.25
-22.06
-29.93
-38.81
-47.27
-53.65
-56.12
-52.70
-41.78
-22.70
3.76
34.97
67.01
95.43
116.24
127.59
130.21
127.13
122.86
121.42
124.84
132.15
138.66
137.49
122.24
89.37
39.57
-22.42
-89.66
-155.15
-213.44
-262.03
-300.73
-330.10
-347.68
-350.46
-335.36
-300.26
-248.16
-181.14
-102.10
-15.63
72.34
153.91
221.33
269.77
297.24
305.99
301.37
288.83
271.95
251.96
228.88
202.89
175.33
148.48
124.42
104.09
86.59
70.04
53.03
35.59
19.24
6.17
-1.57
-3.19
0.47
6.66
11.77
12.51
6.61
-7.07
-29.06
-58.39
-92.21
-125.60
-152.33
-166.48
-164.64
-147.32
-117.46
-83.10
-52.22
-29.55
-15.65
-8.14
-3.99
-1.25
0.51
0.97
-0.08
-1.58
-1.88
0.16
4.43
9.69
14.16
16.46
16.22
13.97
11.22
9.53
9.77
11.79
14.65
17.06
18.05
17.33
15.19
12.62
10.59
9.73
10.00
10.84
11.49
11.32
10.07
7.85
5.12
2.39
-0.04
-2.20
-4.33
-6.87
-10.13
-14.26
-19.42
-25.39
-31.94
-38.83
-46.07
-53.72
-62.06
-71.32
-81.76
-93.43
-106.19
-119.83
-133.94
-148.31
-162.64
-176.87
-190.86
-204.16
-216.09
-225.50
-231.13
-231.57
-225.96
-213.96
-196.06
-173.18
-146.32
-116.45
-84.06
-49.62
-13.38
23.98
61.47
97.99
132.38
164.10
193.05
219.86
245.21
270.01
294.81
320.12
346.30
372.86
397.99
417.46
425.64
416.74
387.32
338.33
275.05
205.23
136.12
72.69
17.11
-29.69
-66.70
-92.42
-105.95
-108.62
-104.37
-98.86
-96.75
-99.85
-106.54
-112.94
-115.43
-112.18
-103.91
-92.80
-81.27
-70.73
-61.53
-53.30
-45.60
-38.30
-31.58
-25.97
-21.68
-18.71
-16.71
-15.20
-13.74
-12.13
-10.45
-8.99
-8.04
-7.72
-7.90
-8.26
-8.47
-8.30
-7.74
-6.96
-6.24
-5.79
-5.68
-5.82
-6.00
-6.03
-5.84
-5.45
-5.02
-4.70
-4.56
-4.61
-4.78
-4.94
-4.99
-4.90
-4.68
-4.40
-4.10
-3.83
-3.59
-3.38
-3.17
-2.96
-2.72
-2.46
-2.18
-1.88
-1.57
-1.25
-0.91
-0.55
-0.19
0.20
0.60
1.03
1.49
1.98
2.51
3.08
3.70
4.35
5.05
5.82
6.66
7.60
8.62
9.70
10.82
11.96
13.08
14.23
15.48
16.90
18.52
20.33
22.30
24.35
26.45
28.51
30.61
32.83
35.26
38.01
41.05
44.29
47.58
50.76
53.58
55.94
57.74
58.82
58.92
57.60
54.37
48.80
40.73
30.14
17.72
4.45
-8.59
-20.55
-31.08
-40.26
-48.54
-55.47
-61.64
-66.85
-70.50
-71.98
-71.09
-68.37
-64.98
-62.74
-62.43
-64.36
-67.70
-71.06
-73.16
-73.29
-71.72
-69.50
-67.96
-68.19
-71.21
-77.50
-86.97
-98.22
-108.10
-111.99
-105.29
-85.63
-54.50
-17.54
17.75
44.73
60.28
65.39
63.78
59.50
54.99
50.68
45.80
39.93
33.65
28.28
24.85
23.38
22.77
21.46
18.11
12.36
4.96
-2.76
-9.44
-14.40
-17.83
-20.66
-24.03
-28.78
-35.23
-42.79
-50.71
-58.09
-64.56
-70.11
-75.14
-80.01
-84.67
-88.82
-91.59
-92.18
-89.68
-83.70
-74.07
-61.01
-45.03
-26.45
-5.93
15.77
37.52
58.19
76.67
92.19
104.53
113.80
120.70
125.62
128.84
130.14
129.17
125.71
119.68
111.98
103.27
94.68
86.60
79.15
72.35
66.35
62.16
60.25
60.75
62.04
62.21
59.46
53.24
44.62
35.06
25.96
16.74
6.23
-7.12
-22.92
-38.95
-51.93
-58.88
-59.56
-55.59
-50.43
-46.66
-45.45
-46.25
-47.97
-50.62
-54.74
-62.00
-72.47
-84.45
-94.01
-96.71
-89.65
-72.95
-50.48
-27.72
-10.80
-2.97
-4.20
-11.03
-17.89
-19.51
-11.37
8.09
38.32
75.65
114.91
149.49
172.48
178.75
165.87
135.80
92.91
43.46
-7.14
-54.35
-94.41
-123.36
-136.50
-130.59
-104.96
-63.86
-15.11
31.41
67.56
88.76
94.47
87.88
72.88
53.93
34.10
15.63
-0.60
-14.74
-27.23
-38.85
-49.48
-59.26
-67.75
-74.65
-79.08
-79.55
-74.05
-60.54
-39.71
-14.57
8.79
24.75
29.89
25.06
14.97
5.24
0.44
1.16
5.40
9.34
10.44
8.28
4.42
1.61
1.38
4.06
7.71
10.28
10.10
7.44
4.28
2.74
4.24
7.69
11.00
11.96
10.74
9.35
10.57
15.76
22.85
27.94
26.27
16.58
1.35
-13.23
-20.32
-16.08
-0.86
20.23
40.68
54.16
57.77
51.67
38.73
22.69
6.42
-8.15
-21.05
-32.19
-41.76
-48.57
-50.96
-47.61
-38.36
-25.44
-12.17
-2.43
2.12
1.81
-0.44
-1.45
0.34
4.57
8.39
9.40
6.35
1.06
-2.82
-1.66
6.26
19.33
34.11
46.03
52.44
53.18
51.10
50.09
52.68
58.73
64.41
64.46
53.28
28.08
-10.26
-56.88
-104.72
-146.97
-179.03
-200.25
-212.51
-218.93
-222.09
-223.36
-222.20
-216.56
-204.64
-185.06
-159.51
-129.86
-98.66
-69.09
-44.23
-26.28
-15.56
-10.74
-8.63
-5.14
4.28
23.06
52.26
89.77
130.49
167.66
194.68
207.94
207.95
198.89
187.18
178.73
176.44
179.40
184.19
186.62
184.16
176.39
164.82
151.70
138.69
126.59
115.01
102.76
88.43
70.60
47.89
19.54
-14.10
-50.28
-84.85
-112.34
-127.66
-128.28
-115.45
-93.96
-69.96
-47.75
-28.65
-10.06
12.50
41.16
73.07
100.66
114.15
105.72
72.91
19.94
-43.00
-103.05
-148.58
-172.46
-173.57
-155.96
-126.62
-92.07
-57.86
-27.49
-2.76
14.95
24.41
24.85
16.65
2.03
-15.08
-30.55
-41.36
-46.88
-48.92
-50.61
-55.13
-64.14
-77.47
-93.06
-108.10
-119.63
-125.36
-123.73
-113.63
-94.33
-65.97
-31.13
5.47
37.21
57.63
63.03
54.37
37.13
18.94
6.72
3.89
9.78
20.98
33.80
46.03
57.10
67.06
75.44
81.04
82.44
79.09
71.79
62.52
53.74
47.22
43.48
41.74
40.42
37.99
33.64
27.62
21.01
15.20
11.16
9.15
8.58
8.46
7.78
6.04
3.31
0.20
-2.55
-4.38
-5.16
-5.17
-4.89
-4.81
-5.20
-6.04
-7.09
-8.00
-8.55
-8.66
-8.44
-8.04
-7.66
-7.33
-7.10
-6.95
-6.81
-6.64
-6.42
-6.16
-5.86
-5.55
-5.24
-4.94
-4.65
-4.37
-4.10
-3.85
-3.61
-3.38
-3.17
-2.97
-2.79
-2.63
-2.48
-2.34
-2.22
-2.10
-1.99
-1.88
-1.78
-1.70
-1.62
-1.55
-1.47
-1.41
-1.36
-1.30
-1.24
-1.19
-1.15
-1.11
-1.07
-1.03
-1.00
-0.96
-0.93
-0.90
-0.87
-0.84
-0.82
-0.80
-0.77
-0.75
-0.73
-0.71
-0.69
-0.67
-0.65
-0.64
-0.62
-0.60
-0.58
-0.57
-0.55
-0.54
-0.53
-0.52
-0.51
-0.48
-0.44
-0.39
-0.37
-0.39
-0.48
-0.65
-0.86
-1.07
-1.20
-1.23
-1.15
-0.98
-0.80
-0.68
-0.67
-0.78
-0.93
-1.05
-1.04
-0.91
-0.70
-0.56
-0.64
-0.99
-1.58
-2.23
-2.66
-2.73
-2.39
-1.86
-1.48
-1.61
-2.41
-3.76
-5.23
-6.22
-6.30
-5.41
-3.95
-2.72
-2.51
-3.77
-6.35
-9.37
-11.67
-12.26
-10.88
-8.20
-5.63
-4.71
-6.39
-10.49
-15.67
-20.07
-21.86
-20.33
-16.10
-11.00
-7.48
-7.85
-13.35
-23.45
-35.24
-43.72
-43.44
-30.46
-4.30
31.38
69.67
102.49
123.05
127.90
117.31
94.98
66.38
37.07
11.36
-8.54
-22.68
-32.67
-40.07
-45.01
-45.43
-37.99
-20.40
6.25
37.13
65.10
83.76
90.57
87.14
78.35
69.95
65.55
65.25
65.47
61.50
48.53
24.47
-8.48
-44.70
-77.00
-99.62
-110.09
-110.35
-105.47
-99.79
-95.77
-93.34
-90.77
-86.41
-79.58
-70.20
-57.91
-41.68
-20.25
6.27
35.59
64.12
88.21
105.91
117.68
125.51
130.89
133.14
130.62
119.89
99.51
71.17
39.49
10.11
-12.93
-28.82
-39.39
-48.04
-57.24
-67.13
-75.85
-81.23
-82.48
-79.91
-77.35
-77.79
-82.68
-91.70
-102.94
-113.63
-120.55
-120.53
-111.13
-91.85
-64.40
-33.13
-3.60
19.44
33.82
40.43
42.15
41.99
41.39
40.38
38.10
34.14
29.29
25.23
23.46
24.42
27.21
30.11
31.54
30.65
27.70
23.76
20.16
18.03
17.80
19.17
21.22
22.98
23.66
22.93
20.99
18.44
16.12
14.76
14.74
15.96
17.94
19.89
21.11
21.23
20.18
18.32
16.16
14.18
12.90
13.09
15.66
20.97
27.82
32.91
31.54
19.49
-4.68
-38.16
-74.36
-105.40
-125.46
-132.71
-129.46
-120.68
-110.36
-101.03
-93.62
-88.52
-86.22
-86.71
-88.23
-86.83
-77.47
-56.54
-24.55
13.52
49.78
76.85
90.97
93.20
[truncated: 144,115 more rows]
