# Supplementary material for: Real-time Smartphone Activity Classification Using Inertial Sensors—Recognition of Scrolling, Typing, and Watching Videos While Sitting or Walking
Source: Sensors (Basel). 2020 Jan 24;20(3):655. doi: 10.3390/s20030655 (PMC7038357; doi:10.3390/s20030655)
Supplement: Supplementary file 1 [file sensors-20-00655-s001.zip › sensors-668083-supplementary/5Hz_data/6940/2019_09_15_12_03_46_Walking_Type.csv]

time	accX	accY	accZ	rotX	rotY	rotZ	graX	graY	graZ	activity
12:30:54.162	0.06464542	2.597788	10.561146	-0.22347833	-0.5189331	-0.021494515	0.28333348	3.7154105	9.071153	Walking_Type
12:30:54.184	0.06464542	2.597788	10.561146	-0.22347833	-0.5189331	-0.021494515	0.28333348	3.7154105	9.071153	Walking_Type
12:30:54.205	0.06464542	2.597788	10.561146	-0.22347833	-0.5189331	-0.021494515	0.28333348	3.7154105	9.071153	Walking_Type
12:30:54.226	0.06464542	2.597788	10.561146	-0.22347833	-0.5189331	-0.021494515	0.28333348	3.7154105	9.071153	Walking_Type
12:30:54.247	0.06464542	2.597788	10.561146	-0.22347833	-0.5189331	-0.021494515	0.28333348	3.7154105	9.071153	Walking_Type
12:30:54.268	0.06464542	2.597788	10.561146	-0.22347833	-0.5189331	-0.021494515	0.28333348	3.7154105	9.071153	Walking_Type
12:30:54.289	1.6831752	2.0902019	7.125362	0.107610635	0.0009132435	-0.33181405	0.7548386	3.7389576	9.034421	Walking_Type
12:30:54.310	1.6831752	2.0902019	7.125362	0.107610635	0.0009132435	-0.33181405	0.7548386	3.7389576	9.034421	Walking_Type
12:30:54.331	1.6831752	2.0902019	7.125362	0.107610635	0.0009132435	-0.33181405	0.7548386	3.7389576	9.034421	Walking_Type
12:30:54.353	1.6831752	2.0902019	7.125362	0.107610635	0.0009132435	-0.33181405	0.7548386	3.7389576	9.034421	Walking_Type
12:30:54.374	1.6831752	2.0902019	7.125362	0.107610635	0.0009132435	-0.33181405	0.7548386	3.7389576	9.034421	Walking_Type
12:30:54.395	1.6831752	2.0902019	7.125362	0.107610635	0.0009132435	-0.33181405	0.7548386	3.7389576	9.034421	Walking_Type
12:30:54.416	1.6831752	2.0902019	7.125362	0.107610635	0.0009132435	-0.33181405	0.7548386	3.7389576	9.034421	Walking_Type
12:30:54.437	1.6831752	2.0902019	7.125362	0.107610635	0.0009132435	-0.33181405	0.7548386	3.7389576	9.034421	Walking_Type
12:30:54.458	1.6831752	2.0902019	7.125362	0.107610635	0.0009132435	-0.33181405	0.7548386	3.7389576	9.034421	Walking_Type
12:30:54.480	0.2466103	3.9098508	7.9968777	-0.16911133	0.5494702	-0.29088607	0.7324222	3.2537506	9.222095	Walking_Type
12:30:54.501	0.2466103	3.9098508	7.9968777	-0.16911133	0.5494702	-0.29088607	0.7324222	3.2537506	9.222095	Walking_Type
12:30:54.522	0.2466103	3.9098508	7.9968777	-0.16911133	0.5494702	-0.29088607	0.7324222	3.2537506	9.222095	Walking_Type
12:30:54.543	0.2466103	3.9098508	7.9968777	-0.16911133	0.5494702	-0.29088607	0.7324222	3.2537506	9.222095	Walking_Type
12:30:54.565	0.2466103	3.9098508	7.9968777	-0.16911133	0.5494702	-0.29088607	0.7324222	3.2537506	9.222095	Walking_Type
12:30:54.586	0.2466103	3.9098508	7.9968777	-0.16911133	0.5494702	-0.29088607	0.7324222	3.2537506	9.222095	Walking_Type
12:30:54.607	0.2466103	3.9098508	7.9968777	-0.16911133	0.5494702	-0.29088607	0.7324222	3.2537506	9.222095	Walking_Type
12:30:54.628	0.2466103	3.9098508	7.9968777	-0.16911133	0.5494702	-0.29088607	0.7324222	3.2537506	9.222095	Walking_Type
12:30:54.650	-0.09577099	4.1947694	9.967366	-0.28273228	1.2037069	0.18681054	0.1061098	3.6521275	9.100609	Walking_Type
12:30:54.672	-0.09577099	4.1947694	9.967366	-0.28273228	1.2037069	0.18681054	0.1061098	3.6521275	9.100609	Walking_Type
12:30:54.696	-0.09577099	4.1947694	9.967366	-0.28273228	1.2037069	0.18681054	0.1061098	3.6521275	9.100609	Walking_Type
12:30:54.719	-0.09577099	4.1947694	9.967366	-0.28273228	1.2037069	0.18681054	0.1061098	3.6521275	9.100609	Walking_Type
12:30:54.742	-0.09577099	4.1947694	9.967366	-0.28273228	1.2037069	0.18681054	0.1061098	3.6521275	9.100609	Walking_Type
12:30:54.764	-0.09577099	4.1947694	9.967366	-0.28273228	1.2037069	0.18681054	0.1061098	3.6521275	9.100609	Walking_Type
12:30:54.786	-0.09577099	4.1947694	9.967366	-0.28273228	1.2037069	0.18681054	0.1061098	3.6521275	9.100609	Walking_Type
12:30:54.810	-0.09577099	4.1947694	9.967366	-0.28273228	1.2037069	0.18681054	0.1061098	3.6521275	9.100609	Walking_Type
12:30:54.833	-1.0175668	2.1668186	8.786988	0.69098693	-0.105988175	0.078687385	-0.3883639	3.815547	9.025582	Walking_Type
12:30:54.856	-1.0175668	2.1668186	8.786988	0.69098693	-0.105988175	0.078687385	-0.3883639	3.815547	9.025582	Walking_Type
12:30:54.879	-1.0175668	2.1668186	8.786988	0.69098693	-0.105988175	0.078687385	-0.3883639	3.815547	9.025582	Walking_Type
12:30:54.902	-1.0175668	2.1668186	8.786988	0.69098693	-0.105988175	0.078687385	-0.3883639	3.815547	9.025582	Walking_Type
12:30:54.924	-1.0175668	2.1668186	8.786988	0.69098693	-0.105988175	0.078687385	-0.3883639	3.815547	9.025582	Walking_Type
12:30:54.947	-1.0175668	2.1668186	8.786988	0.69098693	-0.105988175	0.078687385	-0.3883639	3.815547	9.025582	Walking_Type
12:30:54.969	-1.0175668	2.1668186	8.786988	0.69098693	-0.105988175	0.078687385	-0.3883639	3.815547	9.025582	Walking_Type
12:30:54.991	-1.0175668	2.1668186	8.786988	0.69098693	-0.105988175	0.078687385	-0.3883639	3.815547	9.025582	Walking_Type
12:30:55.014	-0.70631105	3.4262073	7.058322	-0.20942843	0.049782462	0.21857554	-0.36061603	3.7257397	9.064171	Walking_Type
12:30:55.037	-0.70631105	3.4262073	7.058322	-0.20942843	0.049782462	0.21857554	-0.36061603	3.7257397	9.064171	Walking_Type
12:30:55.061	-0.70631105	3.4262073	7.058322	-0.20942843	0.049782462	0.21857554	-0.36061603	3.7257397	9.064171	Walking_Type
12:30:55.086	-0.70631105	3.4262073	7.058322	-0.20942843	0.049782462	0.21857554	-0.36061603	3.7257397	9.064171	Walking_Type
12:30:55.107	-0.70631105	3.4262073	7.058322	-0.20942843	0.049782462	0.21857554	-0.36061603	3.7257397	9.064171	Walking_Type
12:30:55.129	-0.70631105	3.4262073	7.058322	-0.20942843	0.049782462	0.21857554	-0.36061603	3.7257397	9.064171	Walking_Type
12:30:55.150	-0.70631105	3.4262073	7.058322	-0.20942843	0.049782462	0.21857554	-0.36061603	3.7257397	9.064171	Walking_Type
12:30:55.171	-0.70631105	3.4262073	7.058322	-0.20942843	0.049782462	0.21857554	-0.36061603	3.7257397	9.064171	Walking_Type
12:30:55.193	-0.9194015	4.7526355	8.193209	0.121049665	-0.15058134	0.12328055	-0.21674328	3.5401618	9.142793	Walking_Type
12:30:55.215	-0.9194015	4.7526355	8.193209	0.121049665	-0.15058134	0.12328055	-0.21674328	3.5401618	9.142793	Walking_Type
12:30:55.236	-0.9194015	4.7526355	8.193209	0.121049665	-0.15058134	0.12328055	-0.21674328	3.5401618	9.142793	Walking_Type
12:30:55.257	-0.9194015	4.7526355	8.193209	0.121049665	-0.15058134	0.12328055	-0.21674328	3.5401618	9.142793	Walking_Type
12:30:55.278	-0.9194015	4.7526355	8.193209	0.121049665	-0.15058134	0.12328055	-0.21674328	3.5401618	9.142793	Walking_Type
12:30:55.299	-0.9194015	4.7526355	8.193209	0.121049665	-0.15058134	0.12328055	-0.21674328	3.5401618	9.142793	Walking_Type
12:30:55.319	-0.9194015	4.7526355	8.193209	0.121049665	-0.15058134	0.12328055	-0.21674328	3.5401618	9.142793	Walking_Type
12:30:55.340	-0.9194015	4.7526355	8.193209	0.121049665	-0.15058134	0.12328055	-0.21674328	3.5401618	9.142793	Walking_Type
12:30:55.363	1.6352897	5.1883936	10.130177	-0.026779722	-0.59712386	-0.042263936	0.4240468	3.9508986	8.965543	Walking_Type
12:30:55.396	1.6352897	5.1883936	10.130177	-0.026779722	-0.59712386	-0.042263936	0.4240468	3.9508986	8.965543	Walking_Type
12:30:55.430	1.6352897	5.1883936	10.130177	-0.026779722	-0.59712386	-0.042263936	0.4240468	3.9508986	8.965543	Walking_Type
12:30:55.464	1.6352897	5.1883936	10.130177	-0.026779722	-0.59712386	-0.042263936	0.4240468	3.9508986	8.965543	Walking_Type
12:30:55.497	1.6352897	5.1883936	10.130177	-0.026779722	-0.59712386	-0.042263936	0.4240468	3.9508986	8.965543	Walking_Type
12:30:55.530	1.6352897	5.1883936	10.130177	-0.026779722	-0.59712386	-0.042263936	0.4240468	3.9508986	8.965543	Walking_Type
12:30:55.564	0.967287	1.8244374	6.5124273	0.08439775	0.2794678	-0.2078084	0.699275	3.8807359	8.978934	Walking_Type
12:30:55.597	0.967287	1.8244374	6.5124273	0.08439775	0.2794678	-0.2078084	0.699275	3.8807359	8.978934	Walking_Type
12:30:55.618	0.967287	1.8244374	6.5124273	0.08439775	0.2794678	-0.2078084	0.699275	3.8807359	8.978934	Walking_Type
12:30:55.639	0.967287	1.8244374	6.5124273	0.08439775	0.2794678	-0.2078084	0.699275	3.8807359	8.978934	Walking_Type
12:30:55.665	0.967287	1.8244374	6.5124273	0.08439775	0.2794678	-0.2078084	0.699275	3.8807359	8.978934	Walking_Type
12:30:55.687	0.967287	1.8244374	6.5124273	0.08439775	0.2794678	-0.2078084	0.699275	3.8807359	8.978934	Walking_Type
12:30:55.712	0.967287	1.8244374	6.5124273	0.08439775	0.2794678	-0.2078084	0.699275	3.8807359	8.978934	Walking_Type
12:30:55.735	1.0295382	3.4908526	6.976917	-0.03227751	0.09559736	-0.091133155	0.83040905	3.6512423	9.063621	Walking_Type
12:30:55.758	1.0295382	3.4908526	6.976917	-0.03227751	0.09559736	-0.091133155	0.83040905	3.6512423	9.063621	Walking_Type
12:30:55.781	1.0295382	3.4908526	6.976917	-0.03227751	0.09559736	-0.091133155	0.83040905	3.6512423	9.063621	Walking_Type
12:30:55.804	1.0295382	3.4908526	6.976917	-0.03227751	0.09559736	-0.091133155	0.83040905	3.6512423	9.063621	Walking_Type
12:30:55.827	1.0295382	3.4908526	6.976917	-0.03227751	0.09559736	-0.091133155	0.83040905	3.6512423	9.063621	Walking_Type
12:30:55.850	1.0295382	3.4908526	6.976917	-0.03227751	0.09559736	-0.091133155	0.83040905	3.6512423	9.063621	Walking_Type
12:30:55.873	1.0295382	3.4908526	6.976917	-0.03227751	0.09559736	-0.091133155	0.83040905	3.6512423	9.063621	Walking_Type
12:30:55.895	1.0295382	3.4908526	6.976917	-0.03227751	0.09559736	-0.091133155	0.83040905	3.6512423	9.063621	Walking_Type
12:30:55.918	-0.5889916	4.6329217	11.150138	0.0013200798	0.6136111	0.16481937	-0.023959773	3.9062295	8.995063	Walking_Type
12:30:55.940	-0.5889916	4.6329217	11.150138	0.0013200798	0.6136111	0.16481937	-0.023959773	3.9062295	8.995063	Walking_Type
12:30:55.963	-0.5889916	4.6329217	11.150138	0.0013200798	0.6136111	0.16481937	-0.023959773	3.9062295	8.995063	Walking_Type
12:30:55.986	-0.5889916	4.6329217	11.150138	0.0013200798	0.6136111	0.16481937	-0.023959773	3.9062295	8.995063	Walking_Type
12:30:56.011	-0.5889916	4.6329217	11.150138	0.0013200798	0.6136111	0.16481937	-0.023959773	3.9062295	8.995063	Walking_Type
12:30:56.033	-0.5889916	4.6329217	11.150138	0.0013200798	0.6136111	0.16481937	-0.023959773	3.9062295	8.995063	Walking_Type
12:30:56.056	-0.5889916	4.6329217	11.150138	0.0013200798	0.6136111	0.16481937	-0.023959773	3.9062295	8.995063	Walking_Type
12:30:56.079	-0.5889916	4.6329217	11.150138	0.0013200798	0.6136111	0.16481937	-0.023959773	3.9062295	8.995063	Walking_Type
12:30:56.102	-0.88109314	2.796513	8.296163	0.94571775	0.27824607	0.22896023	-0.20363837	4.1373353	8.888834	Walking_Type
12:30:56.125	-0.88109314	2.796513	8.296163	0.94571775	0.27824607	0.22896023	-0.20363837	4.1373353	8.888834	Walking_Type
12:30:56.148	-0.88109314	2.796513	8.296163	0.94571775	0.27824607	0.22896023	-0.20363837	4.1373353	8.888834	Walking_Type
12:30:56.171	-0.88109314	2.796513	8.296163	0.94571775	0.27824607	0.22896023	-0.20363837	4.1373353	8.888834	Walking_Type
12:30:56.194	-0.88109314	2.796513	8.296163	0.94571775	0.27824607	0.22896023	-0.20363837	4.1373353	8.888834	Walking_Type
12:30:56.217	-0.88109314	2.796513	8.296163	0.94571775	0.27824607	0.22896023	-0.20363837	4.1373353	8.888834	Walking_Type
12:30:56.241	-0.88109314	2.796513	8.296163	0.94571775	0.27824607	0.22896023	-0.20363837	4.1373353	8.888834	Walking_Type
12:30:56.264	-0.88109314	2.796513	8.296163	0.94571775	0.27824607	0.22896023	-0.20363837	4.1373353	8.888834	Walking_Type
12:30:56.286	-0.55786604	3.9984388	6.873963	-0.05915558	0.035732564	-0.009888076	-0.2429878	3.9193468	8.986103	Walking_Type
12:30:56.309	-0.55786604	3.9984388	6.873963	-0.05915558	0.035732564	-0.009888076	-0.2429878	3.9193468	8.986103	Walking_Type
12:30:56.332	-0.55786604	3.9984388	6.873963	-0.05915558	0.035732564	-0.009888076	-0.2429878	3.9193468	8.986103	Walking_Type
12:30:56.355	-0.55786604	3.9984388	6.873963	-0.05915558	0.035732564	-0.009888076	-0.2429878	3.9193468	8.986103	Walking_Type
12:30:56.378	-0.55786604	3.9984388	6.873963	-0.05915558	0.035732564	-0.009888076	-0.2429878	3.9193468	8.986103	Walking_Type
12:30:56.401	-0.55786604	3.9984388	6.873963	-0.05915558	0.035732564	-0.009888076	-0.2429878	3.9193468	8.986103	Walking_Type
12:30:56.424	-0.55786604	3.9984388	6.873963	-0.05915558	0.035732564	-0.009888076	-0.2429878	3.9193468	8.986103	Walking_Type
12:30:56.447	0.083799616	5.5786605	8.190814	0.30064404	-0.041847326	0.101900265	0.05108334	4.223601	8.850366	Walking_Type
12:30:56.470	0.083799616	5.5786605	8.190814	0.30064404	-0.041847326	0.101900265	0.05108334	4.223601	8.850366	Walking_Type
12:30:56.492	0.083799616	5.5786605	8.190814	0.30064404	-0.041847326	0.101900265	0.05108334	4.223601	8.850366	Walking_Type
12:30:56.515	0.083799616	5.5786605	8.190814	0.30064404	-0.041847326	0.101900265	0.05108334	4.223601	8.850366	Walking_Type
12:30:56.538	0.083799616	5.5786605	8.190814	0.30064404	-0.041847326	0.101900265	0.05108334	4.223601	8.850366	Walking_Type
12:30:56.561	0.083799616	5.5786605	8.190814	0.30064404	-0.041847326	0.101900265	0.05108334	4.223601	8.850366	Walking_Type
12:30:56.585	0.083799616	5.5786605	8.190814	0.30064404	-0.041847326	0.101900265	0.05108334	4.223601	8.850366	Walking_Type
12:30:56.608	0.083799616	5.5786605	8.190814	0.30064404	-0.041847326	0.101900265	0.05108334	4.223601	8.850366	Walking_Type
12:30:56.632	1.0558752	4.276175	10.714379	-0.2857866	-0.098657794	-0.09357662	0.2682699	4.4545693	8.732424	Walking_Type
12:30:56.654	1.0558752	4.276175	10.714379	-0.2857866	-0.098657794	-0.09357662	0.2682699	4.4545693	8.732424	Walking_Type
12:30:56.675	1.0558752	4.276175	10.714379	-0.2857866	-0.098657794	-0.09357662	0.2682699	4.4545693	8.732424	Walking_Type
12:30:56.698	1.0558752	4.276175	10.714379	-0.2857866	-0.098657794	-0.09357662	0.2682699	4.4545693	8.732424	Walking_Type
12:30:56.719	1.0558752	4.276175	10.714379	-0.2857866	-0.098657794	-0.09357662	0.2682699	4.4545693	8.732424	Walking_Type
12:30:56.744	1.0558752	4.276175	10.714379	-0.2857866	-0.098657794	-0.09357662	0.2682699	4.4545693	8.732424	Walking_Type
12:30:56.765	1.0558752	4.276175	10.714379	-0.2857866	-0.098657794	-0.09357662	0.2682699	4.4545693	8.732424	Walking_Type
12:30:56.786	1.0558752	4.276175	10.714379	-0.2857866	-0.098657794	-0.09357662	0.2682699	4.4545693	8.732424	Walking_Type
12:30:56.807	0.7829279	3.3783216	7.51084	-0.36519906	-0.5079375	-0.23041043	0.53419685	4.2821436	8.806148	Walking_Type
12:30:56.829	0.7829279	3.3783216	7.51084	-0.36519906	-0.5079375	-0.23041043	0.53419685	4.2821436	8.806148	Walking_Type
12:30:56.850	0.7829279	3.3783216	7.51084	-0.36519906	-0.5079375	-0.23041043	0.53419685	4.2821436	8.806148	Walking_Type
12:30:56.872	0.7829279	3.3783216	7.51084	-0.36519906	-0.5079375	-0.23041043	0.53419685	4.2821436	8.806148	Walking_Type
12:30:56.892	0.7829279	3.3783216	7.51084	-0.36519906	-0.5079375	-0.23041043	0.53419685	4.2821436	8.806148	Walking_Type
12:30:56.914	0.7829279	3.3783216	7.51084	-0.36519906	-0.5079375	-0.23041043	0.53419685	4.2821436	8.806148	Walking_Type
12:30:56.944	0.7829279	3.3783216	7.51084	-0.36519906	-0.5079375	-0.23041043	0.53419685	4.2821436	8.806148	Walking_Type
12:30:56.965	0.7829279	3.3783216	7.51084	-0.36519906	-0.5079375	-0.23041043	0.53419685	4.2821436	8.806148	Walking_Type
12:30:56.986	1.1157321	4.166038	7.4821086	-0.21859142	0.42241025	-0.1571066	0.5283598	4.0729	8.905205	Walking_Type
12:30:57.008	1.1157321	4.166038	7.4821086	-0.21859142	0.42241025	-0.1571066	0.5283598	4.0729	8.905205	Walking_Type
12:30:57.029	1.1157321	4.166038	7.4821086	-0.21859142	0.42241025	-0.1571066	0.5283598	4.0729	8.905205	Walking_Type
12:30:57.049	1.1157321	4.166038	7.4821086	-0.21859142	0.42241025	-0.1571066	0.5283598	4.0729	8.905205	Walking_Type
12:30:57.070	1.1157321	4.166038	7.4821086	-0.21859142	0.42241025	-0.1571066	0.5283598	4.0729	8.905205	Walking_Type
12:30:57.111	1.1157321	4.166038	7.4821086	-0.21859142	0.42241025	-0.1571066	0.5283598	4.0729	8.905205	Walking_Type
12:30:57.132	1.1157321	4.166038	7.4821086	-0.21859142	0.42241025	-0.1571066	0.5283598	4.0729	8.905205	Walking_Type
12:30:57.153	1.1157321	4.166038	7.4821086	-0.21859142	0.42241025	-0.1571066	0.5283598	4.0729	8.905205	Walking_Type
12:30:57.173	-1.3120626	5.9856873	12.198831	-0.32488197	-0.2354916	-0.24812552	-0.1457935	4.277256	8.8235035	Walking_Type
12:30:57.194	-1.3120626	5.9856873	12.198831	-0.32488197	-0.2354916	-0.24812552	-0.1457935	4.277256	8.8235035	Walking_Type
12:30:57.215	-1.3120626	5.9856873	12.198831	-0.32488197	-0.2354916	-0.24812552	-0.1457935	4.277256	8.8235035	Walking_Type
12:30:57.236	-1.3120626	5.9856873	12.198831	-0.32488197	-0.2354916	-0.24812552	-0.1457935	4.277256	8.8235035	Walking_Type
12:30:57.259	-1.3120626	5.9856873	12.198831	-0.32488197	-0.2354916	-0.24812552	-0.1457935	4.277256	8.8235035	Walking_Type
12:30:57.281	-1.3120626	5.9856873	12.198831	-0.32488197	-0.2354916	-0.24812552	-0.1457935	4.277256	8.8235035	Walking_Type
12:30:57.303	-1.3120626	5.9856873	12.198831	-0.32488197	-0.2354916	-0.24812552	-0.1457935	4.277256	8.8235035	Walking_Type
12:30:57.326	-1.3120626	5.9856873	12.198831	-0.32488197	-0.2354916	-0.24812552	-0.1457935	4.277256	8.8235035	Walking_Type
12:30:57.349	-1.2809371	2.9521408	5.62894	0.09356073	0.18783802	0.46414334	-0.13056275	4.5021105	8.711161	Walking_Type
12:30:57.373	-1.2809371	2.9521408	5.62894	0.09356073	0.18783802	0.46414334	-0.13056275	4.5021105	8.711161	Walking_Type
12:30:57.396	-1.2809371	2.9521408	5.62894	0.09356073	0.18783802	0.46414334	-0.13056275	4.5021105	8.711161	Walking_Type
12:30:57.419	-1.2809371	2.9521408	5.62894	0.09356073	0.18783802	0.46414334	-0.13056275	4.5021105	8.711161	Walking_Type
12:30:57.442	-1.2809371	2.9521408	5.62894	0.09356073	0.18783802	0.46414334	-0.13056275	4.5021105	8.711161	Walking_Type
12:30:57.463	-1.2809371	2.9521408	5.62894	0.09356073	0.18783802	0.46414334	-0.13056275	4.5021105	8.711161	Walking_Type
12:30:57.486	-1.2809371	2.9521408	5.62894	0.09356073	0.18783802	0.46414334	-0.13056275	4.5021105	8.711161	Walking_Type
12:30:57.507	-1.2809371	2.9521408	5.62894	0.09356073	0.18783802	0.46414334	-0.13056275	4.5021105	8.711161	Walking_Type
12:30:57.530	-0.55786604	3.7159145	6.5196104	0.2878159	-0.22510691	0.23079284	0.0049734777	4.180444	8.870976	Walking_Type
12:30:57.553	-0.55786604	3.7159145	6.5196104	0.2878159	-0.22510691	0.23079284	0.0049734777	4.180444	8.870976	Walking_Type
12:30:57.575	-0.55786604	3.7159145	6.5196104	0.2878159	-0.22510691	0.23079284	0.0049734777	4.180444	8.870976	Walking_Type
12:30:57.599	-0.55786604	3.7159145	6.5196104	0.2878159	-0.22510691	0.23079284	0.0049734777	4.180444	8.870976	Walking_Type
12:30:57.622	-0.55786604	3.7159145	6.5196104	0.2878159	-0.22510691	0.23079284	0.0049734777	4.180444	8.870976	Walking_Type
12:30:57.644	-0.55786604	3.7159145	6.5196104	0.2878159	-0.22510691	0.23079284	0.0049734777	4.180444	8.870976	Walking_Type
12:30:57.664	-0.55786604	3.7159145	6.5196104	0.2878159	-0.22510691	0.23079284	0.0049734777	4.180444	8.870976	Walking_Type
12:30:57.685	-0.55786604	3.7159145	6.5196104	0.2878159	-0.22510691	0.23079284	0.0049734777	4.180444	8.870976	Walking_Type
12:30:57.706	0.2753416	5.212336	8.739103	0.32752213	0.30268067	0.14893688	0.25236866	4.667443	8.621001	Walking_Type
12:30:57.727	0.2753416	5.212336	8.739103	0.32752213	0.30268067	0.14893688	0.25236866	4.667443	8.621001	Walking_Type
12:30:57.748	0.2753416	5.212336	8.739103	0.32752213	0.30268067	0.14893688	0.25236866	4.667443	8.621001	Walking_Type
12:30:57.769	0.2753416	5.212336	8.739103	0.32752213	0.30268067	0.14893688	0.25236866	4.667443	8.621001	Walking_Type
12:30:57.790	0.2753416	5.212336	8.739103	0.32752213	0.30268067	0.14893688	0.25236866	4.667443	8.621001	Walking_Type
12:30:57.811	0.2753416	5.212336	8.739103	0.32752213	0.30268067	0.14893688	0.25236866	4.667443	8.621001	Walking_Type
12:30:57.832	0.2753416	5.212336	8.739103	0.32752213	0.30268067	0.14893688	0.25236866	4.667443	8.621001	Walking_Type
12:30:57.853	0.2753416	5.212336	8.739103	0.32752213	0.30268067	0.14893688	0.25236866	4.667443	8.621001	Walking_Type
12:30:57.874	0.2753416	5.212336	8.739103	0.32752213	0.30268067	0.14893688	0.25236866	4.667443	8.621001	Walking_Type
12:30:57.896	0.73743665	3.459727	9.809344	0.4264823	-0.036960404	-0.023937976	0.699532	4.4586067	8.706425	Walking_Type
12:30:57.917	0.73743665	3.459727	9.809344	0.4264823	-0.036960404	-0.023937976	0.699532	4.4586067	8.706425	Walking_Type
12:30:57.938	0.73743665	3.459727	9.809344	0.4264823	-0.036960404	-0.023937976	0.699532	4.4586067	8.706425	Walking_Type
12:30:57.960	0.73743665	3.459727	9.809344	0.4264823	-0.036960404	-0.023937976	0.699532	4.4586067	8.706425	Walking_Type
12:30:57.983	0.73743665	3.459727	9.809344	0.4264823	-0.036960404	-0.023937976	0.699532	4.4586067	8.706425	Walking_Type
12:30:58.004	0.73743665	3.459727	9.809344	0.4264823	-0.036960404	-0.023937976	0.699532	4.4586067	8.706425	Walking_Type
12:30:58.025	0.73743665	3.459727	9.809344	0.4264823	-0.036960404	-0.023937976	0.699532	4.4586067	8.706425	Walking_Type
12:30:58.047	0.73743665	3.459727	9.809344	0.4264823	-0.036960404	-0.023937976	0.699532	4.4586067	8.706425	Walking_Type
12:30:58.068	1.1109436	3.7087317	7.5874567	-0.13123767	-0.14997047	0.058528833	0.75019205	4.1853733	8.836867	Walking_Type
12:30:58.089	1.1109436	3.7087317	7.5874567	-0.13123767	-0.14997047	0.058528833	0.75019205	4.1853733	8.836867	Walking_Type
12:30:58.110	1.1109436	3.7087317	7.5874567	-0.13123767	-0.14997047	0.058528833	0.75019205	4.1853733	8.836867	Walking_Type
12:30:58.131	1.1109436	3.7087317	7.5874567	-0.13123767	-0.14997047	0.058528833	0.75019205	4.1853733	8.836867	Walking_Type
12:30:58.152	1.1109436	3.7087317	7.5874567	-0.13123767	-0.14997047	0.058528833	0.75019205	4.1853733	8.836867	Walking_Type
12:30:58.173	1.1109436	3.7087317	7.5874567	-0.13123767	-0.14997047	0.058528833	0.75019205	4.1853733	8.836867	Walking_Type
12:30:58.194	1.1109436	3.7087317	7.5874567	-0.13123767	-0.14997047	0.058528833	0.75019205	4.1853733	8.836867	Walking_Type
12:30:58.216	1.1109436	3.7087317	7.5874567	-0.13123767	-0.14997047	0.058528833	0.75019205	4.1853733	8.836867	Walking_Type
12:30:58.237	1.1109436	3.7087317	7.5874567	-0.13123767	-0.14997047	0.058528833	0.75019205	4.1853733	8.836867	Walking_Type
12:30:58.258	1.3455825	5.5786605	8.413482	-0.26440632	-0.63072145	-0.14733274	0.38126448	4.529232	8.68971	Walking_Type
12:30:58.279	1.3455825	5.5786605	8.413482	-0.26440632	-0.63072145	-0.14733274	0.38126448	4.529232	8.68971	Walking_Type
12:30:58.300	1.3455825	5.5786605	8.413482	-0.26440632	-0.63072145	-0.14733274	0.38126448	4.529232	8.68971	Walking_Type
12:30:58.321	1.3455825	5.5786605	8.413482	-0.26440632	-0.63072145	-0.14733274	0.38126448	4.529232	8.68971	Walking_Type
12:30:58.342	1.3455825	5.5786605	8.413482	-0.26440632	-0.63072145	-0.14733274	0.38126448	4.529232	8.68971	Walking_Type
12:30:58.363	1.3455825	5.5786605	8.413482	-0.26440632	-0.63072145	-0.14733274	0.38126448	4.529232	8.68971	Walking_Type
12:30:58.384	1.3455825	5.5786605	8.413482	-0.26440632	-0.63072145	-0.14733274	0.38126448	4.529232	8.68971	Walking_Type
12:30:58.405	1.3455825	5.5786605	8.413482	-0.26440632	-0.63072145	-0.14733274	0.38126448	4.529232	8.68971	Walking_Type
12:30:58.426	-0.45730647	5.7199225	9.775824	-0.06892942	-0.41691858	-0.051426914	0.05618008	4.8058443	8.5481615	Walking_Type
12:30:58.447	-0.45730647	5.7199225	9.775824	-0.06892942	-0.41691858	-0.051426914	0.05618008	4.8058443	8.5481615	Walking_Type
12:30:58.469	-0.45730647	5.7199225	9.775824	-0.06892942	-0.41691858	-0.051426914	0.05618008	4.8058443	8.5481615	Walking_Type
12:30:58.490	-0.45730647	5.7199225	9.775824	-0.06892942	-0.41691858	-0.051426914	0.05618008	4.8058443	8.5481615	Walking_Type
12:30:58.514	-0.45730647	5.7199225	9.775824	-0.06892942	-0.41691858	-0.051426914	0.05618008	4.8058443	8.5481615	Walking_Type
12:30:58.535	-0.45730647	5.7199225	9.775824	-0.06892942	-0.41691858	-0.051426914	0.05618008	4.8058443	8.5481615	Walking_Type
12:30:58.556	-0.45730647	5.7199225	9.775824	-0.06892942	-0.41691858	-0.051426914	0.05618008	4.8058443	8.5481615	Walking_Type
12:30:58.577	-0.45730647	5.7199225	9.775824	-0.06892942	-0.41691858	-0.051426914	0.05618008	4.8058443	8.5481615	Walking_Type
12:30:58.598	-0.45730647	5.7199225	9.775824	-0.06892942	-0.41691858	-0.051426914	0.05618008	4.8058443	8.5481615	Walking_Type
12:30:58.619	-0.03351985	2.8994668	6.136526	-0.3120538	0.25808752	-0.034322686	0.47116724	4.7806478	8.549487	Walking_Type
12:30:58.640	-0.03351985	2.8994668	6.136526	-0.3120538	0.25808752	-0.034322686	0.47116724	4.7806478	8.549487	Walking_Type
12:30:58.661	-0.03351985	2.8994668	6.136526	-0.3120538	0.25808752	-0.034322686	0.47116724	4.7806478	8.549487	Walking_Type
12:30:58.681	-0.03351985	2.8994668	6.136526	-0.3120538	0.25808752	-0.034322686	0.47116724	4.7806478	8.549487	Walking_Type
12:30:58.702	-0.03351985	2.8994668	6.136526	-0.3120538	0.25808752	-0.034322686	0.47116724	4.7806478	8.549487	Walking_Type
12:30:58.723	-0.03351985	2.8994668	6.136526	-0.3120538	0.25808752	-0.034322686	0.47116724	4.7806478	8.549487	Walking_Type
12:30:58.744	-0.03351985	2.8994668	6.136526	-0.3120538	0.25808752	-0.034322686	0.47116724	4.7806478	8.549487	Walking_Type
12:30:58.765	-0.03351985	2.8994668	6.136526	-0.3120538	0.25808752	-0.034322686	0.47116724	4.7806478	8.549487	Walking_Type
12:30:58.785	-0.31604427	4.1804037	5.0160055	0.31347224	0.26786137	0.13244353	0.271454	4.3140254	8.802606	Walking_Type
12:30:58.812	-0.31604427	4.1804037	5.0160055	0.31347224	0.26786137	0.13244353	0.271454	4.3140254	8.802606	Walking_Type
12:30:58.834	-0.31604427	4.1804037	5.0160055	0.31347224	0.26786137	0.13244353	0.271454	4.3140254	8.802606	Walking_Type
12:30:58.855	-0.31604427	4.1804037	5.0160055	0.31347224	0.26786137	0.13244353	0.271454	4.3140254	8.802606	Walking_Type
12:30:58.876	-0.31604427	4.1804037	5.0160055	0.31347224	0.26786137	0.13244353	0.271454	4.3140254	8.802606	Walking_Type
12:30:58.897	-0.31604427	4.1804037	5.0160055	0.31347224	0.26786137	0.13244353	0.271454	4.3140254	8.802606	Walking_Type
12:30:58.918	-0.31604427	4.1804037	5.0160055	0.31347224	0.26786137	0.13244353	0.271454	4.3140254	8.802606	Walking_Type
12:30:58.939	-0.31604427	4.1804037	5.0160055	0.31347224	0.26786137	0.13244353	0.271454	4.3140254	8.802606	Walking_Type
12:30:58.969	1.1157321	5.6145744	9.086273	-0.020060204	0.17073378	-0.02332711	0.7687548	4.5694375	8.642895	Walking_Type
12:30:58.990	1.1157321	5.6145744	9.086273	-0.020060204	0.17073378	-0.02332711	0.7687548	4.5694375	8.642895	Walking_Type
12:30:59.011	1.1157321	5.6145744	9.086273	-0.020060204	0.17073378	-0.02332711	0.7687548	4.5694375	8.642895	Walking_Type
12:30:59.034	1.1157321	5.6145744	9.086273	-0.020060204	0.17073378	-0.02332711	0.7687548	4.5694375	8.642895	Walking_Type
12:30:59.067	1.1157321	5.6145744	9.086273	-0.020060204	0.17073378	-0.02332711	0.7687548	4.5694375	8.642895	Walking_Type
12:30:59.089	1.1157321	5.6145744	9.086273	-0.020060204	0.17073378	-0.02332711	0.7687548	4.5694375	8.642895	Walking_Type
12:30:59.111	1.1157321	5.6145744	9.086273	-0.020060204	0.17073378	-0.02332711	0.7687548	4.5694375	8.642895	Walking_Type
12:30:59.133	1.1157321	5.6145744	9.086273	-0.020060204	0.17073378	-0.02332711	0.7687548	4.5694375	8.642895	Walking_Type
12:30:59.155	2.126116	2.7845416	7.9322324	0.78078413	-0.38637534	-0.22185832	0.9652638	4.4372764	8.691905	Walking_Type
12:30:59.176	2.126116	2.7845416	7.9322324	0.78078413	-0.38637534	-0.22185832	0.9652638	4.4372764	8.691905	Walking_Type
12:30:59.197	2.126116	2.7845416	7.9322324	0.78078413	-0.38637534	-0.22185832	0.9652638	4.4372764	8.691905	Walking_Type
12:30:59.219	2.126116	2.7845416	7.9322324	0.78078413	-0.38637534	-0.22185832	0.9652638	4.4372764	8.691905	Walking_Type
12:30:59.240	2.126116	2.7845416	7.9322324	0.78078413	-0.38637534	-0.22185832	0.9652638	4.4372764	8.691905	Walking_Type
12:30:59.266	2.126116	2.7845416	7.9322324	0.78078413	-0.38637534	-0.22185832	0.9652638	4.4372764	8.691905	Walking_Type
12:30:59.288	2.126116	2.7845416	7.9322324	0.78078413	-0.38637534	-0.22185832	0.9652638	4.4372764	8.691905	Walking_Type
12:30:59.310	2.126116	2.7845416	7.9322324	0.78078413	-0.38637534	-0.22185832	0.9652638	4.4372764	8.691905	Walking_Type
12:30:59.331	0.70631105	3.7422516	6.6632667	0.06546093	0.30145895	-0.053259507	0.67141914	4.1377974	8.8655615	Walking_Type
12:30:59.355	0.70631105	3.7422516	6.6632667	0.06546093	0.30145895	-0.053259507	0.67141914	4.1377974	8.8655615	Walking_Type
12:30:59.378	0.70631105	3.7422516	6.6632667	0.06546093	0.30145895	-0.053259507	0.67141914	4.1377974	8.8655615	Walking_Type
12:30:59.401	0.70631105	3.7422516	6.6632667	0.06546093	0.30145895	-0.053259507	0.67141914	4.1377974	8.8655615	Walking_Type
12:30:59.424	0.70631105	3.7422516	6.6632667	0.06546093	0.30145895	-0.053259507	0.67141914	4.1377974	8.8655615	Walking_Type
12:30:59.446	0.70631105	3.7422516	6.6632667	0.06546093	0.30145895	-0.053259507	0.67141914	4.1377974	8.8655615	Walking_Type
12:30:59.467	0.70631105	3.7422516	6.6632667	0.06546093	0.30145895	-0.053259507	0.67141914	4.1377974	8.8655615	Walking_Type
12:30:59.488	0.70631105	3.7422516	6.6632667	0.06546093	0.30145895	-0.053259507	0.67141914	4.1377974	8.8655615	Walking_Type
12:30:59.509	0.68715686	5.834848	8.482916	-0.007842899	0.050393328	-0.062422484	0.360386	4.3277946	8.792649	Walking_Type
12:30:59.530	0.68715686	5.834848	8.482916	-0.007842899	0.050393328	-0.062422484	0.360386	4.3277946	8.792649	Walking_Type
12:30:59.552	0.68715686	5.834848	8.482916	-0.007842899	0.050393328	-0.062422484	0.360386	4.3277946	8.792649	Walking_Type
12:30:59.575	0.68715686	5.834848	8.482916	-0.007842899	0.050393328	-0.062422484	0.360386	4.3277946	8.792649	Walking_Type
12:30:59.597	0.68715686	5.834848	8.482916	-0.007842899	0.050393328	-0.062422484	0.360386	4.3277946	8.792649	Walking_Type
12:30:59.618	0.68715686	5.834848	8.482916	-0.007842899	0.050393328	-0.062422484	0.360386	4.3277946	8.792649	Walking_Type
12:30:59.639	0.68715686	5.834848	8.482916	-0.007842899	0.050393328	-0.062422484	0.360386	4.3277946	8.792649	Walking_Type
12:30:59.660	0.68715686	5.834848	8.482916	-0.007842899	0.050393328	-0.062422484	0.360386	4.3277946	8.792649	Walking_Type
12:30:59.681	-0.6656084	3.3400133	10.063137	0.22856195	0.2018879	0.116561025	0.2966928	4.4130306	8.75257	Walking_Type
12:30:59.703	-0.6656084	3.3400133	10.063137	0.22856195	0.2018879	0.116561025	0.2966928	4.4130306	8.75257	Walking_Type
12:30:59.725	-0.6656084	3.3400133	10.063137	0.22856195	0.2018879	0.116561025	0.2966928	4.4130306	8.75257	Walking_Type
12:30:59.747	-0.6656084	3.3400133	10.063137	0.22856195	0.2018879	0.116561025	0.2966928	4.4130306	8.75257	Walking_Type
12:30:59.773	-0.6656084	3.3400133	10.063137	0.22856195	0.2018879	0.116561025	0.2966928	4.4130306	8.75257	Walking_Type
12:30:59.794	-0.6656084	3.3400133	10.063137	0.22856195	0.2018879	0.116561025	0.2966928	4.4130306	8.75257	Walking_Type
12:30:59.815	-0.6656084	3.3400133	10.063137	0.22856195	0.2018879	0.116561025	0.2966928	4.4130306	8.75257	Walking_Type
12:30:59.836	-0.6656084	3.3400133	10.063137	0.22856195	0.2018879	0.116561025	0.2966928	4.4130306	8.75257	Walking_Type
12:30:59.857	-0.6656084	3.3400133	10.063137	0.22856195	0.2018879	0.116561025	0.2966928	4.4130306	8.75257	Walking_Type
12:30:59.879	0.21548474	4.022382	7.6712565	-0.49042645	0.1194211	0.072578736	0.2245902	4.268049	8.826306	Walking_Type
12:30:59.900	0.21548474	4.022382	7.6712565	-0.49042645	0.1194211	0.072578736	0.2245902	4.268049	8.826306	Walking_Type
12:30:59.923	0.21548474	4.022382	7.6712565	-0.49042645	0.1194211	0.072578736	0.2245902	4.268049	8.826306	Walking_Type
12:30:59.944	0.21548474	4.022382	7.6712565	-0.49042645	0.1194211	0.072578736	0.2245902	4.268049	8.826306	Walking_Type
12:30:59.965	0.21548474	4.022382	7.6712565	-0.49042645	0.1194211	0.072578736	0.2245902	4.268049	8.826306	Walking_Type
12:30:59.986	0.21548474	4.022382	7.6712565	-0.49042645	0.1194211	0.072578736	0.2245902	4.268049	8.826306	Walking_Type
12:31:00.007	0.21548474	4.022382	7.6712565	-0.49042645	0.1194211	0.072578736	0.2245902	4.268049	8.826306	Walking_Type
12:31:00.029	0.21548474	4.022382	7.6712565	-0.49042645	0.1194211	0.072578736	0.2245902	4.268049	8.826306	Walking_Type
12:31:00.050	-0.04070267	5.322473	7.211556	0.12166053	0.06566496	0.0591397	0.426264	4.382433	8.7625885	Walking_Type
12:31:00.072	-0.04070267	5.322473	7.211556	0.12166053	0.06566496	0.0591397	0.426264	4.382433	8.7625885	Walking_Type
12:31:00.094	-0.04070267	5.322473	7.211556	0.12166053	0.06566496	0.0591397	0.426264	4.382433	8.7625885	Walking_Type
12:31:00.117	-0.04070267	5.322473	7.211556	0.12166053	0.06566496	0.0591397	0.426264	4.382433	8.7625885	Walking_Type
12:31:00.141	-0.04070267	5.322473	7.211556	0.12166053	0.06566496	0.0591397	0.426264	4.382433	8.7625885	Walking_Type
12:31:00.164	-0.04070267	5.322473	7.211556	0.12166053	0.06566496	0.0591397	0.426264	4.382433	8.7625885	Walking_Type
12:31:00.187	-0.04070267	5.322473	7.211556	0.12166053	0.06566496	0.0591397	0.426264	4.382433	8.7625885	Walking_Type
12:31:00.209	-0.04070267	5.322473	7.211556	0.12166053	0.06566496	0.0591397	0.426264	4.382433	8.7625885	Walking_Type
12:31:00.231	1.8819	6.308914	10.285805	0.026365554	-0.21166787	0.17459323	0.36344242	4.6724577	8.614314	Walking_Type
12:31:00.253	1.8819	6.308914	10.285805	0.026365554	-0.21166787	0.17459323	0.36344242	4.6724577	8.614314	Walking_Type
12:31:00.275	1.8819	6.308914	10.285805	0.026365554	-0.21166787	0.17459323	0.36344242	4.6724577	8.614314	Walking_Type
12:31:00.296	1.8819	6.308914	10.285805	0.026365554	-0.21166787	0.17459323	0.36344242	4.6724577	8.614314	Walking_Type
12:31:00.317	1.8819	6.308914	10.285805	0.026365554	-0.21166787	0.17459323	0.36344242	4.6724577	8.614314	Walking_Type
12:31:00.340	1.8819	6.308914	10.285805	0.026365554	-0.21166787	0.17459323	0.36344242	4.6724577	8.614314	Walking_Type
12:31:00.360	1.8819	6.308914	10.285805	0.026365554	-0.21166787	0.17459323	0.36344242	4.6724577	8.614314	Walking_Type
12:31:00.381	1.8819	6.308914	10.285805	0.026365554	-0.21166787	0.17459323	0.36344242	4.6724577	8.614314	Walking_Type
12:31:00.402	0.8571504	2.640885	7.285778	-0.43239427	-0.29657814	-0.11984382	0.6699469	4.664212	8.600387	Walking_Type
12:31:00.423	0.8571504	2.640885	7.285778	-0.43239427	-0.29657814	-0.11984382	0.6699469	4.664212	8.600387	Walking_Type
12:31:00.443	0.8571504	2.640885	7.285778	-0.43239427	-0.29657814	-0.11984382	0.6699469	4.664212	8.600387	Walking_Type
12:31:00.464	0.8571504	2.640885	7.285778	-0.43239427	-0.29657814	-0.11984382	0.6699469	4.664212	8.600387	Walking_Type
12:31:00.486	0.8571504	2.640885	7.285778	-0.43239427	-0.29657814	-0.11984382	0.6699469	4.664212	8.600387	Walking_Type
12:31:00.508	0.8571504	2.640885	7.285778	-0.43239427	-0.29657814	-0.11984382	0.6699469	4.664212	8.600387	Walking_Type
12:31:00.530	0.8571504	2.640885	7.285778	-0.43239427	-0.29657814	-0.11984382	0.6699469	4.664212	8.600387	Walking_Type
12:31:00.551	0.8571504	2.640885	7.285778	-0.43239427	-0.29657814	-0.11984382	0.6699469	4.664212	8.600387	Walking_Type
12:31:00.572	0.8571504	2.640885	7.285778	-0.43239427	-0.29657814	-0.11984382	0.6699469	4.664212	8.600387	Walking_Type
12:31:00.593	0.58420306	3.4453614	7.127756	-0.30227995	0.74616885	-0.0019468275	0.60435253	4.2560806	8.814245	Walking_Type
12:31:00.614	0.58420306	3.4453614	7.127756	-0.30227995	0.74616885	-0.0019468275	0.60435253	4.2560806	8.814245	Walking_Type
12:31:00.635	0.58420306	3.4453614	7.127756	-0.30227995	0.74616885	-0.0019468275	0.60435253	4.2560806	8.814245	Walking_Type
12:31:00.656	0.58420306	3.4453614	7.127756	-0.30227995	0.74616885	-0.0019468275	0.60435253	4.2560806	8.814245	Walking_Type
12:31:00.677	0.58420306	3.4453614	7.127756	-0.30227995	0.74616885	-0.0019468275	0.60435253	4.2560806	8.814245	Walking_Type
12:31:00.699	0.58420306	3.4453614	7.127756	-0.30227995	0.74616885	-0.0019468275	0.60435253	4.2560806	8.814245	Walking_Type
12:31:00.722	0.58420306	3.4453614	7.127756	-0.30227995	0.74616885	-0.0019468275	0.60435253	4.2560806	8.814245	Walking_Type
12:31:00.744	0.58420306	3.4453614	7.127756	-0.30227995	0.74616885	-0.0019468275	0.60435253	4.2560806	8.814245	Walking_Type
12:31:00.765	0.14605077	6.771009	10.530021	-0.22958699	0.050393328	-0.1149569	0.08798136	4.607183	8.656586	Walking_Type
12:31:00.786	0.14605077	6.771009	10.530021	-0.22958699	0.050393328	-0.1149569	0.08798136	4.607183	8.656586	Walking_Type
12:31:00.808	0.14605077	6.771009	10.530021	-0.22958699	0.050393328	-0.1149569	0.08798136	4.607183	8.656586	Walking_Type
12:31:00.829	0.14605077	6.771009	10.530021	-0.22958699	0.050393328	-0.1149569	0.08798136	4.607183	8.656586	Walking_Type
12:31:00.850	0.14605077	6.771009	10.530021	-0.22958699	0.050393328	-0.1149569	0.08798136	4.607183	8.656586	Walking_Type
12:31:00.871	0.14605077	6.771009	10.530021	-0.22958699	0.050393328	-0.1149569	0.08798136	4.607183	8.656586	Walking_Type
12:31:00.894	0.14605077	6.771009	10.530021	-0.22958699	0.050393328	-0.1149569	0.08798136	4.607183	8.656586	Walking_Type
12:31:00.917	0.14605077	6.771009	10.530021	-0.22958699	0.050393328	-0.1149569	0.08798136	4.607183	8.656586	Walking_Type
12:31:00.938	0.14605077	6.771009	10.530021	-0.22958699	0.050393328	-0.1149569	0.08798136	4.607183	8.656586	Walking_Type
12:31:00.959	-1.8292259	2.865947	7.5323887	0.31774828	0.016184876	0.23873408	0.22864816	4.7168665	8.594723	Walking_Type
12:31:00.980	-1.8292259	2.865947	7.5323887	0.31774828	0.016184876	0.23873408	0.22864816	4.7168665	8.594723	Walking_Type
12:31:01.001	-1.8292259	2.865947	7.5323887	0.31774828	0.016184876	0.23873408	0.22864816	4.7168665	8.594723	Walking_Type
12:31:01.024	-1.8292259	2.865947	7.5323887	0.31774828	0.016184876	0.23873408	0.22864816	4.7168665	8.594723	Walking_Type
12:31:01.045	-1.8292259	2.865947	7.5323887	0.31774828	0.016184876	0.23873408	0.22864816	4.7168665	8.594723	Walking_Type
12:31:01.065	-1.8292259	2.865947	7.5323887	0.31774828	0.016184876	0.23873408	0.22864816	4.7168665	8.594723	Walking_Type
12:31:01.086	-1.8292259	2.865947	7.5323887	0.31774828	0.016184876	0.23873408	0.22864816	4.7168665	8.594723	Walking_Type
12:31:01.107	-1.8292259	2.865947	7.5323887	0.31774828	0.016184876	0.23873408	0.22864816	4.7168665	8.594723	Walking_Type
12:31:01.133	-0.31125572	3.9361877	5.791751	0.35989797	-0.64293873	0.17764755	0.05579466	4.286267	8.820157	Walking_Type
12:31:01.155	-0.31125572	3.9361877	5.791751	0.35989797	-0.64293873	0.17764755	0.05579466	4.286267	8.820157	Walking_Type
12:31:01.176	-0.31125572	3.9361877	5.791751	0.35989797	-0.64293873	0.17764755	0.05579466	4.286267	8.820157	Walking_Type
12:31:01.197	-0.31125572	3.9361877	5.791751	0.35989797	-0.64293873	0.17764755	0.05579466	4.286267	8.820157	Walking_Type
12:31:01.218	-0.31125572	3.9361877	5.791751	0.35989797	-0.64293873	0.17764755	0.05579466	4.286267	8.820157	Walking_Type
12:31:01.239	-0.31125572	3.9361877	5.791751	0.35989797	-0.64293873	0.17764755	0.05579466	4.286267	8.820157	Walking_Type
12:31:01.260	-0.31125572	3.9361877	5.791751	0.35989797	-0.64293873	0.17764755	0.05579466	4.286267	8.820157	Walking_Type
12:31:01.281	-0.31125572	3.9361877	5.791751	0.35989797	-0.64293873	0.17764755	0.05579466	4.286267	8.820157	Walking_Type
12:31:01.303	0.69194543	5.5020437	8.906702	0.11188669	-0.45295963	-0.030657494	0.6191715	4.744944	8.559936	Walking_Type
12:31:01.328	0.69194543	5.5020437	8.906702	0.11188669	-0.45295963	-0.030657494	0.6191715	4.744944	8.559936	Walking_Type
12:31:01.350	0.69194543	5.5020437	8.906702	0.11188669	-0.45295963	-0.030657494	0.6191715	4.744944	8.559936	Walking_Type
12:31:01.371	0.69194543	5.5020437	8.906702	0.11188669	-0.45295963	-0.030657494	0.6191715	4.744944	8.559936	Walking_Type
12:31:01.392	0.69194543	5.5020437	8.906702	0.11188669	-0.45295963	-0.030657494	0.6191715	4.744944	8.559936	Walking_Type
12:31:01.413	0.69194543	5.5020437	8.906702	0.11188669	-0.45295963	-0.030657494	0.6191715	4.744944	8.559936	Walking_Type
12:31:01.434	0.69194543	5.5020437	8.906702	0.11188669	-0.45295963	-0.030657494	0.6191715	4.744944	8.559936	Walking_Type
12:31:01.455	0.69194543	5.5020437	8.906702	0.11188669	-0.45295963	-0.030657494	0.6191715	4.744944	8.559936	Walking_Type
12:31:01.479	0.69194543	5.5020437	8.906702	0.11188669	-0.45295963	-0.030657494	0.6191715	4.744944	8.559936	Walking_Type
12:31:01.501	0.7637737	3.6369035	11.523644	0.053243626	0.6148328	0.13183266	0.79061306	4.644435	8.600843	Walking_Type
12:31:01.522	0.7637737	3.6369035	11.523644	0.053243626	0.6148328	0.13183266	0.79061306	4.644435	8.600843	Walking_Type
12:31:01.544	0.7637737	3.6369035	11.523644	0.053243626	0.6148328	0.13183266	0.79061306	4.644435	8.600843	Walking_Type
12:31:01.566	0.7637737	3.6369035	11.523644	0.053243626	0.6148328	0.13183266	0.79061306	4.644435	8.600843	Walking_Type
12:31:01.588	0.7637737	3.6369035	11.523644	0.053243626	0.6148328	0.13183266	0.79061306	4.644435	8.600843	Walking_Type
12:31:01.609	0.7637737	3.6369035	11.523644	0.053243626	0.6148328	0.13183266	0.79061306	4.644435	8.600843	Walking_Type
12:31:01.631	0.7637737	3.6369035	11.523644	0.053243626	0.6148328	0.13183266	0.79061306	4.644435	8.600843	Walking_Type
12:31:01.653	0.7637737	3.6369035	11.523644	0.053243626	0.6148328	0.13183266	0.79061306	4.644435	8.600843	Walking_Type
12:31:01.677	1.2426286	3.7207031	8.214757	-0.45316365	-0.34911254	0.04081374	0.5783816	4.278508	8.805124	Walking_Type
12:31:01.698	1.2426286	3.7207031	8.214757	-0.45316365	-0.34911254	0.04081374	0.5783816	4.278508	8.805124	Walking_Type
12:31:01.720	1.2426286	3.7207031	8.214757	-0.45316365	-0.34911254	0.04081374	0.5783816	4.278508	8.805124	Walking_Type
12:31:01.743	1.2426286	3.7207031	8.214757	-0.45316365	-0.34911254	0.04081374	0.5783816	4.278508	8.805124	Walking_Type
12:31:01.765	1.2426286	3.7207031	8.214757	-0.45316365	-0.34911254	0.04081374	0.5783816	4.278508	8.805124	Walking_Type
12:31:01.788	1.2426286	3.7207031	8.214757	-0.45316365	-0.34911254	0.04081374	0.5783816	4.278508	8.805124	Walking_Type
12:31:01.810	1.2426286	3.7207031	8.214757	-0.45316365	-0.34911254	0.04081374	0.5783816	4.278508	8.805124	Walking_Type
12:31:01.832	1.2426286	3.7207031	8.214757	-0.45316365	-0.34911254	0.04081374	0.5783816	4.278508	8.805124	Walking_Type
12:31:01.854	1.7933118	5.418244	8.609812	0.0361394	0.088266976	0.013324804	0.2743678	4.3789716	8.770387	Walking_Type
12:31:01.874	1.7933118	5.418244	8.609812	0.0361394	0.088266976	0.013324804	0.2743678	4.3789716	8.770387	Walking_Type
12:31:01.896	1.7933118	5.418244	8.609812	0.0361394	0.088266976	0.013324804	0.2743678	4.3789716	8.770387	Walking_Type
12:31:01.917	1.7933118	5.418244	8.609812	0.0361394	0.088266976	0.013324804	0.2743678	4.3789716	8.770387	Walking_Type
12:31:01.941	1.7933118	5.418244	8.609812	0.0361394	0.088266976	0.013324804	0.2743678	4.3789716	8.770387	Walking_Type
12:31:01.962	1.7933118	5.418244	8.609812	0.0361394	0.088266976	0.013324804	0.2743678	4.3789716	8.770387	Walking_Type
12:31:01.983	1.7933118	5.418244	8.609812	0.0361394	0.088266976	0.013324804	0.2743678	4.3789716	8.770387	Walking_Type
12:31:02.004	1.7933118	5.418244	8.609812	0.0361394	0.088266976	0.013324804	0.2743678	4.3789716	8.770387	Walking_Type
12:31:02.025	-0.93616146	4.7717896	10.3193245	-0.032888375	-0.4224164	-0.055092104	0.11710564	4.6866736	8.613463	Walking_Type
12:31:02.047	-0.93616146	4.7717896	10.3193245	-0.032888375	-0.4224164	-0.055092104	0.11710564	4.6866736	8.613463	Walking_Type
12:31:02.068	-0.93616146	4.7717896	10.3193245	-0.032888375	-0.4224164	-0.055092104	0.11710564	4.6866736	8.613463	Walking_Type
12:31:02.090	-0.93616146	4.7717896	10.3193245	-0.032888375	-0.4224164	-0.055092104	0.11710564	4.6866736	8.613463	Walking_Type
12:31:02.111	-0.93616146	4.7717896	10.3193245	-0.032888375	-0.4224164	-0.055092104	0.11710564	4.6866736	8.613463	Walking_Type
12:31:02.132	-0.93616146	4.7717896	10.3193245	-0.032888375	-0.4224164	-0.055092104	0.11710564	4.6866736	8.613463	Walking_Type
12:31:02.153	-0.93616146	4.7717896	10.3193245	-0.032888375	-0.4224164	-0.055092104	0.11710564	4.6866736	8.613463	Walking_Type
12:31:02.174	-0.93616146	4.7717896	10.3193245	-0.032888375	-0.4224164	-0.055092104	0.11710564	4.6866736	8.613463	Walking_Type
12:31:02.195	-0.93616146	4.7717896	10.3193245	-0.032888375	-0.4224164	-0.055092104	0.11710564	4.6866736	8.613463	Walking_Type
12:31:02.229	-0.05027977	3.7542229	7.7957587	-0.39207715	0.18356195	0.13916305	-0.044212505	4.402588	8.762741	Walking_Type
12:31:02.250	-0.05027977	3.7542229	7.7957587	-0.39207715	0.18356195	0.13916305	-0.044212505	4.402588	8.762741	Walking_Type
12:31:02.273	-0.05027977	3.7542229	7.7957587	-0.39207715	0.18356195	0.13916305	-0.044212505	4.402588	8.762741	Walking_Type
12:31:02.295	-0.05027977	3.7542229	7.7957587	-0.39207715	0.18356195	0.13916305	-0.044212505	4.402588	8.762741	Walking_Type
12:31:02.317	-0.05027977	3.7542229	7.7957587	-0.39207715	0.18356195	0.13916305	-0.044212505	4.402588	8.762741	Walking_Type
12:31:02.341	-0.05027977	3.7542229	7.7957587	-0.39207715	0.18356195	0.13916305	-0.044212505	4.402588	8.762741	Walking_Type
12:31:02.363	-0.05027977	3.7542229	7.7957587	-0.39207715	0.18356195	0.13916305	-0.044212505	4.402588	8.762741	Walking_Type
12:31:02.386	-0.016759925	4.3264546	7.5467544	-0.23569563	-0.24526545	0.009659612	0.1304685	4.260835	8.831683	Walking_Type
12:31:02.408	-0.016759925	4.3264546	7.5467544	-0.23569563	-0.24526545	0.009659612	0.1304685	4.260835	8.831683	Walking_Type
12:31:02.430	-0.016759925	4.3264546	7.5467544	-0.23569563	-0.24526545	0.009659612	0.1304685	4.260835	8.831683	Walking_Type
12:31:02.451	-0.016759925	4.3264546	7.5467544	-0.23569563	-0.24526545	0.009659612	0.1304685	4.260835	8.831683	Walking_Type
12:31:02.473	-0.016759925	4.3264546	7.5467544	-0.23569563	-0.24526545	0.009659612	0.1304685	4.260835	8.831683	Walking_Type
12:31:02.495	-0.016759925	4.3264546	7.5467544	-0.23569563	-0.24526545	0.009659612	0.1304685	4.260835	8.831683	Walking_Type
12:31:02.517	-0.016759925	4.3264546	7.5467544	-0.23569563	-0.24526545	0.009659612	0.1304685	4.260835	8.831683	Walking_Type
12:31:02.539	-0.016759925	4.3264546	7.5467544	-0.23569563	-0.24526545	0.009659612	0.1304685	4.260835	8.831683	Walking_Type
12:31:02.561	-0.016759925	4.3264546	7.5467544	-0.23569563	-0.24526545	0.009659612	0.1304685	4.260835	8.831683	Walking_Type
12:31:02.583	1.2186859	6.091035	10.211582	-0.15811576	0.19944444	0.13000005	0.21693698	4.468704	8.7266245	Walking_Type
12:31:02.605	1.2186859	6.091035	10.211582	-0.15811576	0.19944444	0.13000005	0.21693698	4.468704	8.7266245	Walking_Type
12:31:02.626	1.2186859	6.091035	10.211582	-0.15811576	0.19944444	0.13000005	0.21693698	4.468704	8.7266245	Walking_Type
12:31:02.647	1.2186859	6.091035	10.211582	-0.15811576	0.19944444	0.13000005	0.21693698	4.468704	8.7266245	Walking_Type
12:31:02.668	1.2186859	6.091035	10.211582	-0.15811576	0.19944444	0.13000005	0.21693698	4.468704	8.7266245	Walking_Type
12:31:02.689	1.2186859	6.091035	10.211582	-0.15811576	0.19944444	0.13000005	0.21693698	4.468704	8.7266245	Walking_Type
12:31:02.710	1.2186859	6.091035	10.211582	-0.15811576	0.19944444	0.13000005	0.21693698	4.468704	8.7266245	Walking_Type
12:31:02.731	1.2186859	6.091035	10.211582	-0.15811576	0.19944444	0.13000005	0.21693698	4.468704	8.7266245	Walking_Type
12:31:02.752	0.67279124	2.5475085	7.963358	0.34645894	-0.655156	-0.04043134	0.6308001	4.439525	8.721414	Walking_Type
12:31:02.773	0.67279124	2.5475085	7.963358	0.34645894	-0.655156	-0.04043134	0.6308001	4.439525	8.721414	Walking_Type
12:31:02.793	0.67279124	2.5475085	7.963358	0.34645894	-0.655156	-0.04043134	0.6308001	4.439525	8.721414	Walking_Type
12:31:02.814	0.67279124	2.5475085	7.963358	0.34645894	-0.655156	-0.04043134	0.6308001	4.439525	8.721414	Walking_Type
12:31:02.839	0.67279124	2.5475085	7.963358	0.34645894	-0.655156	-0.04043134	0.6308001	4.439525	8.721414	Walking_Type
12:31:02.862	0.67279124	2.5475085	7.963358	0.34645894	-0.655156	-0.04043134	0.6308001	4.439525	8.721414	Walking_Type
12:31:02.889	0.67279124	2.5475085	7.963358	0.34645894	-0.655156	-0.04043134	0.6308001	4.439525	8.721414	Walking_Type
12:31:02.911	0.67279124	2.5475085	7.963358	0.34645894	-0.655156	-0.04043134	0.6308001	4.439525	8.721414	Walking_Type
12:31:02.932	0.8044763	3.6273263	6.4932733	0.11310842	0.049782462	0.14221738	0.50100565	4.3117447	8.793647	Walking_Type
12:31:02.954	0.8044763	3.6273263	6.4932733	0.11310842	0.049782462	0.14221738	0.50100565	4.3117447	8.793647	Walking_Type
12:31:02.975	0.8044763	3.6273263	6.4932733	0.11310842	0.049782462	0.14221738	0.50100565	4.3117447	8.793647	Walking_Type
12:31:02.996	0.8044763	3.6273263	6.4932733	0.11310842	0.049782462	0.14221738	0.50100565	4.3117447	8.793647	Walking_Type
12:31:03.016	0.8044763	3.6273263	6.4932733	0.11310842	0.049782462	0.14221738	0.50100565	4.3117447	8.793647	Walking_Type
12:31:03.051	0.8044763	3.6273263	6.4932733	0.11310842	0.049782462	0.14221738	0.50100565	4.3117447	8.793647	Walking_Type
12:31:03.072	0.8044763	3.6273263	6.4932733	0.11310842	0.049782462	0.14221738	0.50100565	4.3117447	8.793647	Walking_Type
12:31:03.092	0.8044763	3.6273263	6.4932733	0.11310842	0.049782462	0.14221738	0.50100565	4.3117447	8.793647	Walking_Type
12:31:03.113	1.2306572	5.5020437	9.522031	-0.09030971	0.12003197	-0.014164132	0.662314	4.5468707	8.663583	Walking_Type
12:31:03.133	1.2306572	5.5020437	9.522031	-0.09030971	0.12003197	-0.014164132	0.662314	4.5468707	8.663583	Walking_Type
12:31:03.155	1.2306572	5.5020437	9.522031	-0.09030971	0.12003197	-0.014164132	0.662314	4.5468707	8.663583	Walking_Type
12:31:03.176	1.2306572	5.5020437	9.522031	-0.09030971	0.12003197	-0.014164132	0.662314	4.5468707	8.663583	Walking_Type
12:31:03.198	1.2306572	5.5020437	9.522031	-0.09030971	0.12003197	-0.014164132	0.662314	4.5468707	8.663583	Walking_Type
12:31:03.221	1.2306572	5.5020437	9.522031	-0.09030971	0.12003197	-0.014164132	0.662314	4.5468707	8.663583	Walking_Type
12:31:03.243	1.2306572	5.5020437	9.522031	-0.09030971	0.12003197	-0.014164132	0.662314	4.5468707	8.663583	Walking_Type
12:31:03.267	1.2306572	5.5020437	9.522031	-0.09030971	0.12003197	-0.014164132	0.662314	4.5468707	8.663583	Walking_Type
12:31:03.291	-1.0534809	3.397476	8.497281	0.8327077	0.011297952	0.24423188	0.29724535	4.561657	8.676018	Walking_Type
12:31:03.312	-1.0534809	3.397476	8.497281	0.8327077	0.011297952	0.24423188	0.29724535	4.561657	8.676018	Walking_Type
12:31:03.332	-1.0534809	3.397476	8.497281	0.8327077	0.011297952	0.24423188	0.29724535	4.561657	8.676018	Walking_Type
12:31:03.354	-1.0534809	3.397476	8.497281	0.8327077	0.011297952	0.24423188	0.29724535	4.561657	8.676018	Walking_Type
12:31:03.375	-1.0534809	3.397476	8.497281	0.8327077	0.011297952	0.24423188	0.29724535	4.561657	8.676018	Walking_Type
12:31:03.396	-1.0534809	3.397476	8.497281	0.8327077	0.011297952	0.24423188	0.29724535	4.561657	8.676018	Walking_Type
12:31:03.422	-1.0534809	3.397476	8.497281	0.8327077	0.011297952	0.24423188	0.29724535	4.561657	8.676018	Walking_Type
12:31:03.443	-1.0534809	3.397476	8.497281	0.8327077	0.011297952	0.24423188	0.29724535	4.561657	8.676018	Walking_Type
12:31:03.464	-1.0534809	3.397476	8.497281	-0.015784148	-0.351556	0.11106324	0.29724535	4.561657	8.676018	Walking_Type
12:31:03.486	-0.0670397	4.515602	9.076695	-0.015784148	-0.351556	0.11106324	0.16270366	4.3153276	8.804647	Walking_Type
12:31:03.506	-0.0670397	4.515602	9.076695	-0.015784148	-0.351556	0.11106324	0.16270366	4.3153276	8.804647	Walking_Type
12:31:03.528	-0.0670397	4.515602	9.076695	-0.015784148	-0.351556	0.11106324	0.16270366	4.3153276	8.804647	Walking_Type
12:31:03.549	-0.0670397	4.515602	9.076695	-0.015784148	-0.351556	0.11106324	0.16270366	4.3153276	8.804647	Walking_Type
12:31:03.570	-0.0670397	4.515602	9.076695	-0.015784148	-0.351556	0.11106324	0.16270366	4.3153276	8.804647	Walking_Type
12:31:03.590	-0.0670397	4.515602	9.076695	-0.015784148	-0.351556	0.11106324	0.16270366	4.3153276	8.804647	Walking_Type
12:31:03.621	-0.0670397	4.515602	9.076695	-0.015784148	-0.351556	0.11106324	0.16270366	4.3153276	8.804647	Walking_Type
12:31:03.642	-0.0670397	4.515602	9.076695	-0.015784148	-0.351556	0.11106324	0.16270366	4.3153276	8.804647	Walking_Type
12:31:03.664	1.0965779	5.6552773	9.124581	0.2701008	0.11819937	-0.19131505	0.6733739	4.498896	8.687742	Walking_Type
12:31:03.688	1.0965779	5.6552773	9.124581	0.2701008	0.11819937	-0.19131505	0.6733739	4.498896	8.687742	Walking_Type
12:31:03.710	1.0965779	5.6552773	9.124581	0.2701008	0.11819937	-0.19131505	0.6733739	4.498896	8.687742	Walking_Type
12:31:03.731	1.0965779	5.6552773	9.124581	0.2701008	0.11819937	-0.19131505	0.6733739	4.498896	8.687742	Walking_Type
12:31:03.752	1.0965779	5.6552773	9.124581	0.2701008	0.11819937	-0.19131505	0.6733739	4.498896	8.687742	Walking_Type
12:31:03.774	1.0965779	5.6552773	9.124581	0.2701008	0.11819937	-0.19131505	0.6733739	4.498896	8.687742	Walking_Type
12:31:03.796	1.0965779	5.6552773	9.124581	0.2701008	0.11819937	-0.19131505	0.6733739	4.498896	8.687742	Walking_Type
12:31:03.823	1.0965779	5.6552773	9.124581	0.2701008	0.11819937	-0.19131505	0.6733739	4.498896	8.687742	Walking_Type
12:31:03.855	1.611347	5.030371	10.328901	-0.41467914	-0.25198498	-0.45643058	0.65121305	4.8009963	8.526237	Walking_Type
12:31:03.887	1.611347	5.030371	10.328901	-0.41467914	-0.25198498	-0.45643058	0.65121305	4.8009963	8.526237	Walking_Type
12:31:03.923	1.611347	5.030371	10.328901	-0.41467914	-0.25198498	-0.45643058	0.65121305	4.8009963	8.526237	Walking_Type
12:31:03.956	1.611347	5.030371	10.328901	-0.41467914	-0.25198498	-0.45643058	0.65121305	4.8009963	8.526237	Walking_Type
12:31:03.991	1.611347	5.030371	10.328901	-0.41467914	-0.25198498	-0.45643058	0.65121305	4.8009963	8.526237	Walking_Type
12:31:04.020	0.68715686	3.265791	6.5148215	-0.34504053	-0.026575694	-0.2768362	0.35434318	4.627526	8.638912	Walking_Type
12:31:04.058	0.68715686	3.265791	6.5148215	-0.34504053	-0.026575694	-0.2768362	0.35434318	4.627526	8.638912	Walking_Type
12:31:04.086	0.68715686	3.265791	6.5148215	-0.34504053	-0.026575694	-0.2768362	0.35434318	4.627526	8.638912	Walking_Type
12:31:04.107	0.68715686	3.265791	6.5148215	-0.34504053	-0.026575694	-0.2768362	0.35434318	4.627526	8.638912	Walking_Type
12:31:04.128	0.68715686	3.265791	6.5148215	-0.34504053	-0.026575694	-0.2768362	0.35434318	4.627526	8.638912	Walking_Type
12:31:04.149	0.68715686	3.265791	6.5148215	-0.34504053	-0.026575694	-0.2768362	0.35434318	4.627526	8.638912	Walking_Type
12:31:04.171	0.68715686	3.265791	6.5148215	-0.34504053	-0.026575694	-0.2768362	0.35434318	4.627526	8.638912	Walking_Type
12:31:04.195	0.94095	4.371946	6.014418	-0.0133406855	0.35277164	-0.29088607	0.21736287	4.49195	8.714671	Walking_Type
12:31:04.217	0.94095	4.371946	6.014418	-0.0133406855	0.35277164	-0.29088607	0.21736287	4.49195	8.714671	Walking_Type
12:31:04.239	0.94095	4.371946	6.014418	-0.0133406855	0.35277164	-0.29088607	0.21736287	4.49195	8.714671	Walking_Type
12:31:04.261	0.94095	4.371946	6.014418	-0.0133406855	0.35277164	-0.29088607	0.21736287	4.49195	8.714671	Walking_Type
12:31:04.284	0.94095	4.371946	6.014418	-0.0133406855	0.35277164	-0.29088607	0.21736287	4.49195	8.714671	Walking_Type
12:31:04.307	0.94095	4.371946	6.014418	-0.0133406855	0.35277164	-0.29088607	0.21736287	4.49195	8.714671	Walking_Type
12:31:04.340	0.94095	4.371946	6.014418	-0.0133406855	0.35277164	-0.29088607	0.21736287	4.49195	8.714671	Walking_Type
12:31:04.364	0.94095	4.371946	6.014418	-0.0133406855	0.35277164	-0.29088607	0.21736287	4.49195	8.714671	Walking_Type
12:31:04.386	-0.7781393	7.2187386	11.217177	-0.015784148	0.219603	-0.21758226	-0.11213074	4.793677	8.554439	Walking_Type
12:31:04.409	-0.7781393	7.2187386	11.217177	-0.015784148	0.219603	-0.21758226	-0.11213074	4.793677	8.554439	Walking_Type
12:31:04.431	-0.7781393	7.2187386	11.217177	-0.015784148	0.219603	-0.21758226	-0.11213074	4.793677	8.554439	Walking_Type
12:31:04.454	-0.7781393	7.2187386	11.217177	-0.015784148	0.219603	-0.21758226	-0.11213074	4.793677	8.554439	Walking_Type
12:31:04.477	-0.7781393	7.2187386	11.217177	-0.015784148	0.219603	-0.21758226	-0.11213074	4.793677	8.554439	Walking_Type
12:31:04.501	-0.7781393	7.2187386	11.217177	-0.015784148	0.219603	-0.21758226	-0.11213074	4.793677	8.554439	Walking_Type
12:31:04.523	-0.7781393	7.2187386	11.217177	-0.015784148	0.219603	-0.21758226	-0.11213074	4.793677	8.554439	Walking_Type
12:31:04.546	-1.2569942	2.7079248	8.705584	0.047134973	0.67225415	0.29554456	-0.48616222	4.918211	8.470253	Walking_Type
12:31:04.567	-1.2569942	2.7079248	8.705584	0.047134973	0.67225415	0.29554456	-0.48616222	4.918211	8.470253	Walking_Type
12:31:04.589	-1.2569942	2.7079248	8.705584	0.047134973	0.67225415	0.29554456	-0.48616222	4.918211	8.470253	Walking_Type
12:31:04.626	-1.2569942	2.7079248	8.705584	0.047134973	0.67225415	0.29554456	-0.48616222	4.918211	8.470253	Walking_Type
12:31:04.656	-1.2569942	2.7079248	8.705584	0.047134973	0.67225415	0.29554456	-0.48616222	4.918211	8.470253	Walking_Type
12:31:04.691	-1.2569942	2.7079248	8.705584	0.047134973	0.67225415	0.29554456	-0.48616222	4.918211	8.470253	Walking_Type
12:31:04.725	-0.29689008	3.5435266	5.5307746	0.30736357	-0.084607884	-0.062422484	-0.15341406	4.486285	8.718949	Walking_Type
12:31:04.758	-0.29689008	3.5435266	5.5307746	0.30736357	-0.084607884	-0.062422484	-0.15341406	4.486285	8.718949	Walking_Type
12:31:04.791	-0.29689008	3.5435266	5.5307746	0.30736357	-0.084607884	-0.062422484	-0.15341406	4.486285	8.718949	Walking_Type
12:31:04.824	-0.29689008	3.5435266	5.5307746	0.30736357	-0.084607884	-0.062422484	-0.15341406	4.486285	8.718949	Walking_Type
12:31:04.857	-0.29689008	3.5435266	5.5307746	0.30736357	-0.084607884	-0.062422484	-0.15341406	4.486285	8.718949	Walking_Type
12:31:04.879	-0.29689008	3.5435266	5.5307746	0.30736357	-0.084607884	-0.062422484	-0.15341406	4.486285	8.718949	Walking_Type
12:31:04.901	-0.29689008	3.5435266	5.5307746	0.30736357	-0.084607884	-0.062422484	-0.15341406	4.486285	8.718949	Walking_Type
12:31:04.923	0.84996754	5.5738716	10.05356	0.19313176	-0.29413468	0.23262542	0.46028683	4.8111997	8.532928	Walking_Type
12:31:04.945	0.84996754	5.5738716	10.05356	0.19313176	-0.29413468	0.23262542	0.46028683	4.8111997	8.532928	Walking_Type
12:31:04.968	0.84996754	5.5738716	10.05356	0.19313176	-0.29413468	0.23262542	0.46028683	4.8111997	8.532928	Walking_Type
12:31:04.990	0.84996754	5.5738716	10.05356	0.19313176	-0.29413468	0.23262542	0.46028683	4.8111997	8.532928	Walking_Type
12:31:05.013	0.84996754	5.5738716	10.05356	0.19313176	-0.29413468	0.23262542	0.46028683	4.8111997	8.532928	Walking_Type
12:31:05.034	0.84996754	5.5738716	10.05356	0.19313176	-0.29413468	0.23262542	0.46028683	4.8111997	8.532928	Walking_Type
12:31:05.055	0.84996754	5.5738716	10.05356	0.19313176	-0.29413468	0.23262542	0.46028683	4.8111997	8.532928	Walking_Type
12:31:05.077	0.84996754	5.5738716	10.05356	0.19313176	-0.29413468	0.23262542	0.46028683	4.8111997	8.532928	Walking_Type
12:31:05.099	1.446142	3.2801564	9.835681	0.5981354	-0.24709806	-0.045929126	0.66341805	4.672176	8.59657	Walking_Type
12:31:05.126	1.446142	3.2801564	9.835681	0.5981354	-0.24709806	-0.045929126	0.66341805	4.672176	8.59657	Walking_Type
12:31:05.147	1.446142	3.2801564	9.835681	0.5981354	-0.24709806	-0.045929126	0.66341805	4.672176	8.59657	Walking_Type
12:31:05.169	1.446142	3.2801564	9.835681	0.5981354	-0.24709806	-0.045929126	0.66341805	4.672176	8.59657	Walking_Type
12:31:05.190	1.446142	3.2801564	9.835681	0.5981354	-0.24709806	-0.045929126	0.66341805	4.672176	8.59657	Walking_Type
12:31:05.214	1.446142	3.2801564	9.835681	0.5981354	-0.24709806	-0.045929126	0.66341805	4.672176	8.59657	Walking_Type
12:31:05.237	1.446142	3.2801564	9.835681	0.5981354	-0.24709806	-0.045929126	0.66341805	4.672176	8.59657	Walking_Type
12:31:05.259	1.446142	3.2801564	9.835681	0.5981354	-0.24709806	-0.045929126	0.66341805	4.672176	8.59657	Walking_Type
12:31:05.280	0.39266106	3.5866237	6.6273527	-0.17277652	-0.18784411	-0.3067686	0.34341985	4.3108726	8.801637	Walking_Type
12:31:05.302	0.39266106	3.5866237	6.6273527	-0.17277652	-0.18784411	-0.3067686	0.34341985	4.3108726	8.801637	Walking_Type
12:31:05.325	0.39266106	3.5866237	6.6273527	-0.17277652	-0.18784411	-0.3067686	0.34341985	4.3108726	8.801637	Walking_Type
12:31:05.348	0.39266106	3.5866237	6.6273527	-0.17277652	-0.18784411	-0.3067686	0.34341985	4.3108726	8.801637	Walking_Type
12:31:05.371	0.39266106	3.5866237	6.6273527	-0.17277652	-0.18784411	-0.3067686	0.34341985	4.3108726	8.801637	Walking_Type
12:31:05.394	0.39266106	3.5866237	6.6273527	-0.17277652	-0.18784411	-0.3067686	0.34341985	4.3108726	8.801637	Walking_Type
12:31:05.417	0.39266106	3.5866237	6.6273527	-0.17277652	-0.18784411	-0.3067686	0.34341985	4.3108726	8.801637	Walking_Type
12:31:05.439	0.39266106	3.5866237	6.6273527	-0.17277652	-0.18784411	-0.3067686	0.34341985	4.3108726	8.801637	Walking_Type
12:31:05.462	0.09337672	6.318491	8.772623	0.3489024	0.54763764	-0.041653067	0.31675854	4.5479207	8.682538	Walking_Type
12:31:05.485	0.09337672	6.318491	8.772623	0.3489024	0.54763764	-0.041653067	0.31675854	4.5479207	8.682538	Walking_Type
12:31:05.507	0.09337672	6.318491	8.772623	0.3489024	0.54763764	-0.041653067	0.31675854	4.5479207	8.682538	Walking_Type
12:31:05.530	0.09337672	6.318491	8.772623	0.3489024	0.54763764	-0.041653067	0.31675854	4.5479207	8.682538	Walking_Type
12:31:05.552	0.09337672	6.318491	8.772623	0.3489024	0.54763764	-0.041653067	0.31675854	4.5479207	8.682538	Walking_Type
12:31:05.574	0.09337672	6.318491	8.772623	0.3489024	0.54763764	-0.041653067	0.31675854	4.5479207	8.682538	Walking_Type
12:31:05.595	0.09337672	6.318491	8.772623	0.3489024	0.54763764	-0.041653067	0.31675854	4.5479207	8.682538	Walking_Type
12:31:05.630	-0.70631105	3.4166303	11.159715	-0.08420106	0.23059857	0.25706002	-0.24820356	4.6673703	8.6211605	Walking_Type
12:31:05.652	-0.70631105	3.4166303	11.159715	-0.08420106	0.23059857	0.25706002	-0.24820356	4.6673703	8.6211605	Walking_Type
12:31:05.674	-0.70631105	3.4166303	11.159715	-0.08420106	0.23059857	0.25706002	-0.24820356	4.6673703	8.6211605	Walking_Type
12:31:05.695	-0.70631105	3.4166303	11.159715	-0.08420106	0.23059857	0.25706002	-0.24820356	4.6673703	8.6211605	Walking_Type
12:31:05.716	-0.70631105	3.4166303	11.159715	-0.08420106	0.23059857	0.25706002	-0.24820356	4.6673703	8.6211605	Walking_Type
12:31:05.735	-0.70631105	3.4166303	11.159715	-0.08420106	0.23059857	0.25706002	-0.24820356	4.6673703	8.6211605	Walking_Type
12:31:05.760	-0.70631105	3.4166303	11.159715	-0.08420106	0.23059857	0.25706002	-0.24820356	4.6673703	8.6211605	Walking_Type
12:31:05.781	-0.70631105	3.4166303	11.159715	-0.08420106	0.23059857	0.25706002	-0.24820356	4.6673703	8.6211605	Walking_Type
12:31:05.804	-0.70631105	3.4166303	11.159715	-0.08420106	0.23059857	0.25706002	-0.24820356	4.6673703	8.6211605	Walking_Type
12:31:05.827	0.818842	4.0199876	7.6616793	-0.12329643	-0.5244309	0.0078270165	0.22246312	4.47664	8.722417	Walking_Type
12:31:05.848	0.818842	4.0199876	7.6616793	-0.12329643	-0.5244309	0.0078270165	0.22246312	4.47664	8.722417	Walking_Type
12:31:05.869	0.818842	4.0199876	7.6616793	-0.12329643	-0.5244309	0.0078270165	0.22246312	4.47664	8.722417	Walking_Type
12:31:05.889	0.818842	4.0199876	7.6616793	-0.12329643	-0.5244309	0.0078270165	0.22246312	4.47664	8.722417	Walking_Type
12:31:05.910	0.818842	4.0199876	7.6616793	-0.12329643	-0.5244309	0.0078270165	0.22246312	4.47664	8.722417	Walking_Type
12:31:05.932	0.818842	4.0199876	7.6616793	-0.12329643	-0.5244309	0.0078270165	0.22246312	4.47664	8.722417	Walking_Type
12:31:05.954	0.818842	4.0199876	7.6616793	-0.12329643	-0.5244309	0.0078270165	0.22246312	4.47664	8.722417	Walking_Type
12:31:05.976	0.818842	4.0199876	7.6616793	-0.12329643	-0.5244309	0.0078270165	0.22246312	4.47664	8.722417	Walking_Type
12:31:05.997	0.56744313	4.867561	5.99287	-0.079314135	-0.28802603	0.024320377	0.36935157	4.581383	8.662845	Walking_Type
12:31:06.018	0.56744313	4.867561	5.99287	-0.079314135	-0.28802603	0.024320377	0.36935157	4.581383	8.662845	Walking_Type
12:31:06.039	0.56744313	4.867561	5.99287	-0.079314135	-0.28802603	0.024320377	0.36935157	4.581383	8.662845	Walking_Type
12:31:06.066	0.56744313	4.867561	5.99287	-0.079314135	-0.28802603	0.024320377	0.36935157	4.581383	8.662845	Walking_Type
12:31:06.087	0.56744313	4.867561	5.99287	-0.079314135	-0.28802603	0.024320377	0.36935157	4.581383	8.662845	Walking_Type
12:31:06.108	0.56744313	4.867561	5.99287	-0.079314135	-0.28802603	0.024320377	0.36935157	4.581383	8.662845	Walking_Type
12:31:06.129	0.56744313	4.867561	5.99287	-0.079314135	-0.28802603	0.024320377	0.36935157	4.581383	8.662845	Walking_Type
12:31:06.151	0.56744313	4.867561	5.99287	-0.079314135	-0.28802603	0.024320377	0.36935157	4.581383	8.662845	Walking_Type
12:31:06.172	2.0375278	6.366377	10.146936	0.29758972	-0.09316	-0.02088365	0.5939559	4.5625124	8.660314	Walking_Type
12:31:06.198	2.0375278	6.366377	10.146936	0.29758972	-0.09316	-0.02088365	0.5939559	4.5625124	8.660314	Walking_Type
12:31:06.218	2.0375278	6.366377	10.146936	0.29758972	-0.09316	-0.02088365	0.5939559	4.5625124	8.660314	Walking_Type
12:31:06.241	2.0375278	6.366377	10.146936	0.29758972	-0.09316	-0.02088365	0.5939559	4.5625124	8.660314	Walking_Type
12:31:06.262	2.0375278	6.366377	10.146936	0.29758972	-0.09316	-0.02088365	0.5939559	4.5625124	8.660314	Walking_Type
12:31:06.283	2.0375278	6.366377	10.146936	0.29758972	-0.09316	-0.02088365	0.5939559	4.5625124	8.660314	Walking_Type
12:31:06.305	2.0375278	6.366377	10.146936	0.29758972	-0.09316	-0.02088365	0.5939559	4.5625124	8.660314	Walking_Type
12:31:06.326	2.0375278	6.366377	10.146936	0.29758972	-0.09316	-0.02088365	0.5939559	4.5625124	8.660314	Walking_Type
12:31:06.347	1.2905141	3.1173458	5.777385	0.012315654	-0.25015238	-0.22124745	0.6777319	4.7792783	8.536365	Walking_Type
12:31:06.368	1.2905141	3.1173458	5.777385	0.012315654	-0.25015238	-0.22124745	0.6777319	4.7792783	8.536365	Walking_Type
12:31:06.390	1.2905141	3.1173458	5.777385	0.012315654	-0.25015238	-0.22124745	0.6777319	4.7792783	8.536365	Walking_Type
12:31:06.411	1.2905141	3.1173458	5.777385	0.012315654	-0.25015238	-0.22124745	0.6777319	4.7792783	8.536365	Walking_Type
12:31:06.432	1.2905141	3.1173458	5.777385	0.012315654	-0.25015238	-0.22124745	0.6777319	4.7792783	8.536365	Walking_Type
12:31:06.455	1.2905141	3.1173458	5.777385	0.012315654	-0.25015238	-0.22124745	0.6777319	4.7792783	8.536365	Walking_Type
12:31:06.477	1.2905141	3.1173458	5.777385	0.012315654	-0.25015238	-0.22124745	0.6777319	4.7792783	8.536365	Walking_Type
12:31:06.500	1.2905141	3.1173458	5.777385	0.012315654	-0.25015238	-0.22124745	0.6777319	4.7792783	8.536365	Walking_Type
12:31:06.523	1.2905141	3.1173458	5.777385	0.012315654	-0.25015238	-0.22124745	0.6777319	4.7792783	8.536365	Walking_Type
12:31:06.545	0.46927786	3.962525	6.8619914	0.22000985	0.31550884	-0.057535563	0.44189367	4.5502796	8.675831	Walking_Type
12:31:06.570	0.46927786	3.962525	6.8619914	0.22000985	0.31550884	-0.057535563	0.44189367	4.5502796	8.675831	Walking_Type
12:31:06.590	0.46927786	3.962525	6.8619914	0.22000985	0.31550884	-0.057535563	0.44189367	4.5502796	8.675831	Walking_Type
12:31:06.611	0.46927786	3.962525	6.8619914	0.22000985	0.31550884	-0.057535563	0.44189367	4.5502796	8.675831	Walking_Type
12:31:06.632	0.46927786	3.962525	6.8619914	0.22000985	0.31550884	-0.057535563	0.44189367	4.5502796	8.675831	Walking_Type
12:31:06.653	0.46927786	3.962525	6.8619914	0.22000985	0.31550884	-0.057535563	0.44189367	4.5502796	8.675831	Walking_Type
12:31:06.675	0.46927786	3.962525	6.8619914	0.22000985	0.31550884	-0.057535563	0.44189367	4.5502796	8.675831	Walking_Type
12:31:06.696	0.46927786	3.962525	6.8619914	0.22000985	0.31550884	-0.057535563	0.44189367	4.5502796	8.675831	Walking_Type
12:31:06.718	-0.5770202	5.4948606	10.175668	-0.23874995	0.60444814	0.1978061	-0.17154841	4.951903	8.462834	Walking_Type
12:31:06.739	-0.5770202	5.4948606	10.175668	-0.23874995	0.60444814	0.1978061	-0.17154841	4.951903	8.462834	Walking_Type
12:31:06.761	-0.5770202	5.4948606	10.175668	-0.23874995	0.60444814	0.1978061	-0.17154841	4.951903	8.462834	Walking_Type
12:31:06.782	-0.5770202	5.4948606	10.175668	-0.23874995	0.60444814	0.1978061	-0.17154841	4.951903	8.462834	Walking_Type
12:31:06.805	-0.5770202	5.4948606	10.175668	-0.23874995	0.60444814	0.1978061	-0.17154841	4.951903	8.462834	Walking_Type
12:31:06.826	-0.5770202	5.4948606	10.175668	-0.23874995	0.60444814	0.1978061	-0.17154841	4.951903	8.462834	Walking_Type
12:31:06.846	-0.5770202	5.4948606	10.175668	-0.23874995	0.60444814	0.1978061	-0.17154841	4.951903	8.462834	Walking_Type
12:31:06.867	-0.5770202	5.4948606	10.175668	-0.23874995	0.60444814	0.1978061	-0.17154841	4.951903	8.462834	Walking_Type
12:31:06.888	-0.6608198	3.2490308	9.105427	0.66227627	-0.10476644	0.26011434	-0.5002957	4.853078	8.506922	Walking_Type
12:31:06.910	-0.6608198	3.2490308	9.105427	0.66227627	-0.10476644	0.26011434	-0.5002957	4.853078	8.506922	Walking_Type
12:31:06.933	-0.6608198	3.2490308	9.105427	0.66227627	-0.10476644	0.26011434	-0.5002957	4.853078	8.506922	Walking_Type
12:31:06.954	-0.6608198	3.2490308	9.105427	0.66227627	-0.10476644	0.26011434	-0.5002957	4.853078	8.506922	Walking_Type
12:31:06.975	-0.6608198	3.2490308	9.105427	0.66227627	-0.10476644	0.26011434	-0.5002957	4.853078	8.506922	Walking_Type
12:31:07.001	-0.6608198	3.2490308	9.105427	0.66227627	-0.10476644	0.26011434	-0.5002957	4.853078	8.506922	Walking_Type
12:31:07.022	-0.6608198	3.2490308	9.105427	0.66227627	-0.10476644	0.26011434	-0.5002957	4.853078	8.506922	Walking_Type
12:31:07.042	-0.6608198	3.2490308	9.105427	0.66227627	-0.10476644	0.26011434	-0.5002957	4.853078	8.506922	Walking_Type
12:31:07.063	-0.6608198	3.2490308	9.105427	0.66227627	-0.10476644	0.26011434	-0.5002957	4.853078	8.506922	Walking_Type
12:31:07.085	0.29689008	4.242655	7.7957587	-0.12329643	-0.13775317	0.16481937	0.01176785	4.5066485	8.709785	Walking_Type
12:31:07.108	0.29689008	4.242655	7.7957587	-0.12329643	-0.13775317	0.16481937	0.01176785	4.5066485	8.709785	Walking_Type
12:31:07.131	0.29689008	4.242655	7.7957587	-0.12329643	-0.13775317	0.16481937	0.01176785	4.5066485	8.709785	Walking_Type
12:31:07.152	0.29689008	4.242655	7.7957587	-0.12329643	-0.13775317	0.16481937	0.01176785	4.5066485	8.709785	Walking_Type
12:31:07.173	0.29689008	4.242655	7.7957587	-0.12329643	-0.13775317	0.16481937	0.01176785	4.5066485	8.709785	Walking_Type
12:31:07.193	0.29689008	4.242655	7.7957587	-0.12329643	-0.13775317	0.16481937	0.01176785	4.5066485	8.709785	Walking_Type
12:31:07.226	0.29689008	4.242655	7.7957587	-0.12329643	-0.13775317	0.16481937	0.01176785	4.5066485	8.709785	Walking_Type
12:31:07.246	0.7039168	5.774991	6.902694	-0.1605592	-0.094381735	0.060972296	0.8781775	4.843285	8.481847	Walking_Type
12:31:07.267	0.7039168	5.774991	6.902694	-0.1605592	-0.094381735	0.060972296	0.8781775	4.843285	8.481847	Walking_Type
12:31:07.289	0.7039168	5.774991	6.902694	-0.1605592	-0.094381735	0.060972296	0.8781775	4.843285	8.481847	Walking_Type
12:31:07.311	0.7039168	5.774991	6.902694	-0.1605592	-0.094381735	0.060972296	0.8781775	4.843285	8.481847	Walking_Type
12:31:07.334	0.7039168	5.774991	6.902694	-0.1605592	-0.094381735	0.060972296	0.8781775	4.843285	8.481847	Walking_Type
12:31:07.356	0.7039168	5.774991	6.902694	-0.1605592	-0.094381735	0.060972296	0.8781775	4.843285	8.481847	Walking_Type
12:31:07.379	0.7039168	5.774991	6.902694	-0.1605592	-0.094381735	0.060972296	0.8781775	4.843285	8.481847	Walking_Type
12:31:07.400	0.7039168	5.774991	6.902694	-0.1605592	-0.094381735	0.060972296	0.8781775	4.843285	8.481847	Walking_Type
12:31:07.422	0.7039168	5.774991	6.902694	-0.1605592	-0.094381735	0.060972296	0.8781775	4.843285	8.481847	Walking_Type
12:31:07.446	2.2625897	4.338426	12.127002	-0.7946373	0.25869837	-0.1711565	0.7891376	4.7609344	8.537044	Walking_Type
12:31:07.467	2.2625897	4.338426	12.127002	-0.7946373	0.25869837	-0.1711565	0.7891376	4.7609344	8.537044	Walking_Type
12:31:07.488	2.2625897	4.338426	12.127002	-0.7946373	0.25869837	-0.1711565	0.7891376	4.7609344	8.537044	Walking_Type
12:31:07.509	2.2625897	4.338426	12.127002	-0.7946373	0.25869837	-0.1711565	0.7891376	4.7609344	8.537044	Walking_Type
12:31:07.530	2.2625897	4.338426	12.127002	-0.7946373	0.25869837	-0.1711565	0.7891376	4.7609344	8.537044	Walking_Type
12:31:07.554	2.2625897	4.338426	12.127002	-0.7946373	0.25869837	-0.1711565	0.7891376	4.7609344	8.537044	Walking_Type
12:31:07.575	2.2625897	4.338426	12.127002	-0.7946373	0.25869837	-0.1711565	0.7891376	4.7609344	8.537044	Walking_Type
12:31:07.597	2.2625897	4.338426	12.127002	-0.7946373	0.25869837	-0.1711565	0.7891376	4.7609344	8.537044	Walking_Type
12:31:07.619	0.8643332	3.553104	6.6273527	-0.17094393	-0.39981437	-0.16871305	0.7932595	4.7136784	8.562846	Walking_Type
12:31:07.641	0.8643332	3.553104	6.6273527	-0.17094393	-0.39981437	-0.16871305	0.7932595	4.7136784	8.562846	Walking_Type
12:31:07.664	0.8643332	3.553104	6.6273527	-0.17094393	-0.39981437	-0.16871305	0.7932595	4.7136784	8.562846	Walking_Type
12:31:07.685	0.8643332	3.553104	6.6273527	-0.17094393	-0.39981437	-0.16871305	0.7932595	4.7136784	8.562846	Walking_Type
12:31:07.706	0.8643332	3.553104	6.6273527	-0.17094393	-0.39981437	-0.16871305	0.7932595	4.7136784	8.562846	Walking_Type
12:31:07.728	0.8643332	3.553104	6.6273527	-0.17094393	-0.39981437	-0.16871305	0.7932595	4.7136784	8.562846	Walking_Type
12:31:07.749	0.8643332	3.553104	6.6273527	-0.17094393	-0.39981437	-0.16871305	0.7932595	4.7136784	8.562846	Walking_Type
12:31:07.774	0.8643332	3.553104	6.6273527	-0.17094393	-0.39981437	-0.16871305	0.7932595	4.7136784	8.562846	Walking_Type
12:31:07.795	0.86193895	4.913052	7.1828246	-0.20209806	-0.16218777	-0.12350901	0.47551122	4.7258425	8.579665	Walking_Type
12:31:07.816	0.86193895	4.913052	7.1828246	-0.20209806	-0.16218777	-0.12350901	0.47551122	4.7258425	8.579665	Walking_Type
12:31:07.837	0.86193895	4.913052	7.1828246	-0.20209806	-0.16218777	-0.12350901	0.47551122	4.7258425	8.579665	Walking_Type
12:31:07.858	0.86193895	4.913052	7.1828246	-0.20209806	-0.16218777	-0.12350901	0.47551122	4.7258425	8.579665	Walking_Type
12:31:07.879	0.86193895	4.913052	7.1828246	-0.20209806	-0.16218777	-0.12350901	0.47551122	4.7258425	8.579665	Walking_Type
12:31:07.900	0.86193895	4.913052	7.1828246	-0.20209806	-0.16218777	-0.12350901	0.47551122	4.7258425	8.579665	Walking_Type
12:31:07.921	0.86193895	4.913052	7.1828246	-0.20209806	-0.16218777	-0.12350901	0.47551122	4.7258425	8.579665	Walking_Type
12:31:07.942	0.86193895	4.913052	7.1828246	-0.20209806	-0.16218777	-0.12350901	0.47551122	4.7258425	8.579665	Walking_Type
12:31:07.963	0.86193895	4.913052	7.1828246	-0.20209806	-0.16218777	-0.12350901	0.47551122	4.7258425	8.579665	Walking_Type
12:31:07.985	-0.46927786	6.718335	11.123801	0.09661506	0.049171597	-0.22308005	0.16432416	4.874929	8.507552	Walking_Type
12:31:08.008	-0.46927786	6.718335	11.123801	0.09661506	0.049171597	-0.22308005	0.16432416	4.874929	8.507552	Walking_Type
12:31:08.039	-0.46927786	6.718335	11.123801	0.09661506	0.049171597	-0.22308005	0.16432416	4.874929	8.507552	Walking_Type
12:31:08.074	-0.46927786	6.718335	11.123801	0.09661506	0.049171597	-0.22308005	0.16432416	4.874929	8.507552	Walking_Type
12:31:08.094	-0.46927786	6.718335	11.123801	0.09661506	0.049171597	-0.22308005	0.16432416	4.874929	8.507552	Walking_Type
12:31:08.115	-0.46927786	6.718335	11.123801	0.09661506	0.049171597	-0.22308005	0.16432416	4.874929	8.507552	Walking_Type
12:31:08.136	-0.46927786	6.718335	11.123801	0.09661506	0.049171597	-0.22308005	0.16432416	4.874929	8.507552	Walking_Type
12:31:08.157	-1.1947432	3.067066	6.229903	0.3544002	-0.14630528	0.22407332	0.13557686	5.139742	8.350749	Walking_Type
12:31:08.179	-1.1947432	3.067066	6.229903	0.3544002	-0.14630528	0.22407332	0.13557686	5.139742	8.350749	Walking_Type
12:31:08.199	-1.1947432	3.067066	6.229903	0.3544002	-0.14630528	0.22407332	0.13557686	5.139742	8.350749	Walking_Type
12:31:08.220	-1.1947432	3.067066	6.229903	0.3544002	-0.14630528	0.22407332	0.13557686	5.139742	8.350749	Walking_Type
12:31:08.243	-1.1947432	3.067066	6.229903	0.3544002	-0.14630528	0.22407332	0.13557686	5.139742	8.350749	Walking_Type
12:31:08.264	-1.1947432	3.067066	6.229903	0.3544002	-0.14630528	0.22407332	0.13557686	5.139742	8.350749	Walking_Type
12:31:08.285	-1.1947432	3.067066	6.229903	0.3544002	-0.14630528	0.22407332	0.13557686	5.139742	8.350749	Walking_Type
12:31:08.312	-1.1947432	3.067066	6.229903	0.3544002	-0.14630528	0.22407332	0.13557686	5.139742	8.350749	Walking_Type
12:31:08.335	-0.20351335	4.355186	7.161276	0.11982793	0.004578435	-0.031268362	0.12850605	4.745743	8.580894	Walking_Type
12:31:08.360	-0.20351335	4.355186	7.161276	0.11982793	0.004578435	-0.031268362	0.12850605	4.745743	8.580894	Walking_Type
12:31:08.382	-0.20351335	4.355186	7.161276	0.11982793	0.004578435	-0.031268362	0.12850605	4.745743	8.580894	Walking_Type
12:31:08.404	-0.20351335	4.355186	7.161276	0.11982793	0.004578435	-0.031268362	0.12850605	4.745743	8.580894	Walking_Type
12:31:08.428	-0.20351335	4.355186	7.161276	0.11982793	0.004578435	-0.031268362	0.12850605	4.745743	8.580894	Walking_Type
12:31:08.451	-0.20351335	4.355186	7.161276	0.11982793	0.004578435	-0.031268362	0.12850605	4.745743	8.580894	Walking_Type
12:31:08.476	-0.20351335	4.355186	7.161276	0.11982793	0.004578435	-0.031268362	0.12850605	4.745743	8.580894	Walking_Type
12:31:08.499	-0.20351335	4.355186	7.161276	0.11982793	0.004578435	-0.031268362	0.12850605	4.745743	8.580894	Walking_Type
12:31:08.520	-0.4644893	5.9904757	9.708784	-0.032888375	-0.09254914	-0.02088365	0.17418	5.218188	8.301237	Walking_Type
12:31:08.542	-0.4644893	5.9904757	9.708784	-0.032888375	-0.09254914	-0.02088365	0.17418	5.218188	8.301237	Walking_Type
12:31:08.576	-0.4644893	5.9904757	9.708784	-0.032888375	-0.09254914	-0.02088365	0.17418	5.218188	8.301237	Walking_Type
12:31:08.598	-0.4644893	5.9904757	9.708784	-0.032888375	-0.09254914	-0.02088365	0.17418	5.218188	8.301237	Walking_Type
12:31:08.619	-0.4644893	5.9904757	9.708784	-0.032888375	-0.09254914	-0.02088365	0.17418	5.218188	8.301237	Walking_Type
12:31:08.641	-0.4644893	5.9904757	9.708784	-0.032888375	-0.09254914	-0.02088365	0.17418	5.218188	8.301237	Walking_Type
12:31:08.664	-0.4644893	5.9904757	9.708784	-0.032888375	-0.09254914	-0.02088365	0.17418	5.218188	8.301237	Walking_Type
12:31:08.687	1.1923488	3.929005	11.485336	-0.20881757	0.01679574	-0.1711565	0.49831173	5.168505	8.319169	Walking_Type
12:31:08.711	1.1923488	3.929005	11.485336	-0.20881757	0.01679574	-0.1711565	0.49831173	5.168505	8.319169	Walking_Type
12:31:08.734	1.1923488	3.929005	11.485336	-0.20881757	0.01679574	-0.1711565	0.49831173	5.168505	8.319169	Walking_Type
12:31:08.757	1.1923488	3.929005	11.485336	-0.20881757	0.01679574	-0.1711565	0.49831173	5.168505	8.319169	Walking_Type
12:31:08.779	1.1923488	3.929005	11.485336	-0.20881757	0.01679574	-0.1711565	0.49831173	5.168505	8.319169	Walking_Type
12:31:08.803	1.1923488	3.929005	11.485336	-0.20881757	0.01679574	-0.1711565	0.49831173	5.168505	8.319169	Walking_Type
12:31:08.826	1.1923488	3.929005	11.485336	-0.20881757	0.01679574	-0.1711565	0.49831173	5.168505	8.319169	Walking_Type
12:31:08.849	1.1923488	3.929005	11.485336	-0.20881757	0.01679574	-0.1711565	0.49831173	5.168505	8.319169	Walking_Type
12:31:08.872	0.43336374	4.189981	6.1269493	-0.10008355	-0.08033183	-0.015996728	0.6062747	4.881316	8.48384	Walking_Type
12:31:08.894	0.43336374	4.189981	6.1269493	-0.10008355	-0.08033183	-0.015996728	0.6062747	4.881316	8.48384	Walking_Type
12:31:08.918	0.43336374	4.189981	6.1269493	-0.10008355	-0.08033183	-0.015996728	0.6062747	4.881316	8.48384	Walking_Type
12:31:08.941	0.43336374	4.189981	6.1269493	-0.10008355	-0.08033183	-0.015996728	0.6062747	4.881316	8.48384	Walking_Type
12:31:08.964	0.43336374	4.189981	6.1269493	-0.10008355	-0.08033183	-0.015996728	0.6062747	4.881316	8.48384	Walking_Type
12:31:08.987	0.43336374	4.189981	6.1269493	-0.10008355	-0.08033183	-0.015996728	0.6062747	4.881316	8.48384	Walking_Type
12:31:09.010	0.43336374	4.189981	6.1269493	-0.10008355	-0.08033183	-0.015996728	0.6062747	4.881316	8.48384	Walking_Type
12:31:09.034	0.43336374	4.189981	6.1269493	-0.10008355	-0.08033183	-0.015996728	0.6062747	4.881316	8.48384	Walking_Type
12:31:09.056	0.3902668	6.062304	7.886741	0.08928467	0.24525934	-0.01966192	0.33566573	4.9136767	8.480181	Walking_Type
12:31:09.081	0.3902668	6.062304	7.886741	0.08928467	0.24525934	-0.01966192	0.33566573	4.9136767	8.480181	Walking_Type
12:31:09.104	0.3902668	6.062304	7.886741	0.08928467	0.24525934	-0.01966192	0.33566573	4.9136767	8.480181	Walking_Type
12:31:09.126	0.3902668	6.062304	7.886741	0.08928467	0.24525934	-0.01966192	0.33566573	4.9136767	8.480181	Walking_Type
12:31:09.150	0.3902668	6.062304	7.886741	0.08928467	0.24525934	-0.01966192	0.33566573	4.9136767	8.480181	Walking_Type
12:31:09.173	0.3902668	6.062304	7.886741	0.08928467	0.24525934	-0.01966192	0.33566573	4.9136767	8.480181	Walking_Type
12:31:09.196	0.3902668	6.062304	7.886741	0.08928467	0.24525934	-0.01966192	0.33566573	4.9136767	8.480181	Walking_Type
12:31:09.219	0.3902668	6.062304	7.886741	0.08928467	0.24525934	-0.01966192	0.33566573	4.9136767	8.480181	Walking_Type
12:31:09.242	-1.010384	4.8843207	10.779025	-0.098250955	0.010687087	0.16726285	-0.091037095	5.036189	8.4142065	Walking_Type
12:31:09.266	-1.010384	4.8843207	10.779025	-0.098250955	0.010687087	0.16726285	-0.091037095	5.036189	8.4142065	Walking_Type
12:31:09.290	-1.010384	4.8843207	10.779025	-0.098250955	0.010687087	0.16726285	-0.091037095	5.036189	8.4142065	Walking_Type
12:31:09.313	-1.010384	4.8843207	10.779025	-0.098250955	0.010687087	0.16726285	-0.091037095	5.036189	8.4142065	Walking_Type
12:31:09.336	-1.010384	4.8843207	10.779025	-0.098250955	0.010687087	0.16726285	-0.091037095	5.036189	8.4142065	Walking_Type
12:31:09.358	-1.010384	4.8843207	10.779025	-0.098250955	0.010687087	0.16726285	-0.091037095	5.036189	8.4142065	Walking_Type
12:31:09.380	-1.010384	4.8843207	10.779025	-0.098250955	0.010687087	0.16726285	-0.091037095	5.036189	8.4142065	Walking_Type
12:31:09.401	-1.010384	4.8843207	10.779025	-0.098250955	0.010687087	0.16726285	-0.091037095	5.036189	8.4142065	Walking_Type
12:31:09.422	0.4285752	4.37434	7.3216925	-0.16300267	-0.31734753	0.09090468	0.094807185	4.9869456	8.443443	Walking_Type
12:31:09.443	0.4285752	4.37434	7.3216925	-0.16300267	-0.31734753	0.09090468	0.094807185	4.9869456	8.443443	Walking_Type
12:31:09.480	0.4285752	4.37434	7.3216925	-0.16300267	-0.31734753	0.09090468	0.094807185	4.9869456	8.443443	Walking_Type
12:31:09.501	0.4285752	4.37434	7.3216925	-0.16300267	-0.31734753	0.09090468	0.094807185	4.9869456	8.443443	Walking_Type
12:31:09.523	0.4285752	4.37434	7.3216925	-0.16300267	-0.31734753	0.09090468	0.094807185	4.9869456	8.443443	Walking_Type
12:31:09.545	0.4285752	4.37434	7.3216925	-0.16300267	-0.31734753	0.09090468	0.094807185	4.9869456	8.443443	Walking_Type
12:31:09.567	0.4285752	4.37434	7.3216925	-0.16300267	-0.31734753	0.09090468	0.094807185	4.9869456	8.443443	Walking_Type
12:31:09.589	0.22745611	4.336032	6.1054006	0.062406603	-0.21227874	-0.0007250971	0.37886056	4.9209895	8.474119	Walking_Type
12:31:09.610	0.22745611	4.336032	6.1054006	0.062406603	-0.21227874	-0.0007250971	0.37886056	4.9209895	8.474119	Walking_Type
12:31:09.631	0.22745611	4.336032	6.1054006	0.062406603	-0.21227874	-0.0007250971	0.37886056	4.9209895	8.474119	Walking_Type
12:31:09.653	0.22745611	4.336032	6.1054006	0.062406603	-0.21227874	-0.0007250971	0.37886056	4.9209895	8.474119	Walking_Type
12:31:09.674	0.22745611	4.336032	6.1054006	0.062406603	-0.21227874	-0.0007250971	0.37886056	4.9209895	8.474119	Walking_Type
12:31:09.695	0.22745611	4.336032	6.1054006	0.062406603	-0.21227874	-0.0007250971	0.37886056	4.9209895	8.474119	Walking_Type
12:31:09.716	0.22745611	4.336032	6.1054006	0.062406603	-0.21227874	-0.0007250971	0.37886056	4.9209895	8.474119	Walking_Type
12:31:09.736	0.22745611	4.336032	6.1054006	0.062406603	-0.21227874	-0.0007250971	0.37886056	4.9209895	8.474119	Walking_Type
12:31:09.765	-0.56744313	7.7047763	9.850046	0.06607179	0.025347853	0.18131274	0.24099998	5.01967	8.421115	Walking_Type
12:31:09.787	-0.56744313	7.7047763	9.850046	0.06607179	0.025347853	0.18131274	0.24099998	5.01967	8.421115	Walking_Type
12:31:09.809	-0.56744313	7.7047763	9.850046	0.06607179	0.025347853	0.18131274	0.24099998	5.01967	8.421115	Walking_Type
12:31:09.831	-0.56744313	7.7047763	9.850046	0.06607179	0.025347853	0.18131274	0.24099998	5.01967	8.421115	Walking_Type
12:31:09.854	-0.56744313	7.7047763	9.850046	0.06607179	0.025347853	0.18131274	0.24099998	5.01967	8.421115	Walking_Type
12:31:09.877	-0.56744313	7.7047763	9.850046	0.06607179	0.025347853	0.18131274	0.24099998	5.01967	8.421115	Walking_Type
12:31:09.899	-0.56744313	7.7047763	9.850046	0.06607179	0.025347853	0.18131274	0.24099998	5.01967	8.421115	Walking_Type
12:31:09.921	-0.56744313	7.7047763	9.850046	0.06607179	0.025347853	0.18131274	0.24099998	5.01967	8.421115	Walking_Type
12:31:09.943	-0.56744313	7.7047763	9.850046	0.06607179	0.025347853	0.18131274	0.24099998	5.01967	8.421115	Walking_Type
12:31:09.964	0.7996878	3.3064935	7.3647895	0.4845145	0.39431044	0.24056669	0.40956375	5.058548	8.391286	Walking_Type
12:31:09.986	0.7996878	3.3064935	7.3647895	0.4845145	0.39431044	0.24056669	0.40956375	5.058548	8.391286	Walking_Type
12:31:10.007	0.7996878	3.3064935	7.3647895	0.4845145	0.39431044	0.24056669	0.40956375	5.058548	8.391286	Walking_Type
12:31:10.028	0.7996878	3.3064935	7.3647895	0.4845145	0.39431044	0.24056669	0.40956375	5.058548	8.391286	Walking_Type
12:31:10.049	0.7996878	3.3064935	7.3647895	0.4845145	0.39431044	0.24056669	0.40956375	5.058548	8.391286	Walking_Type
12:31:10.070	0.7996878	3.3064935	7.3647895	0.4845145	0.39431044	0.24056669	0.40956375	5.058548	8.391286	Walking_Type
12:31:10.091	0.7996878	3.3064935	7.3647895	0.4845145	0.39431044	0.24056669	0.40956375	5.058548	8.391286	Walking_Type
12:31:10.112	0.7996878	3.3064935	7.3647895	0.4845145	0.39431044	0.24056669	0.40956375	5.058548	8.391286	Walking_Type
12:31:10.133	0.47167215	4.2211065	6.361588	0.18396878	0.39308876	0.1275566	0.36697105	4.8792105	8.498764	Walking_Type
12:31:10.156	0.47167215	4.2211065	6.361588	0.18396878	0.39308876	0.1275566	0.36697105	4.8792105	8.498764	Walking_Type
12:31:10.178	0.47167215	4.2211065	6.361588	0.18396878	0.39308876	0.1275566	0.36697105	4.8792105	8.498764	Walking_Type
12:31:10.199	0.47167215	4.2211065	6.361588	0.18396878	0.39308876	0.1275566	0.36697105	4.8792105	8.498764	Walking_Type
12:31:10.220	0.47167215	4.2211065	6.361588	0.18396878	0.39308876	0.1275566	0.36697105	4.8792105	8.498764	Walking_Type
12:31:10.250	0.47167215	4.2211065	6.361588	0.18396878	0.39308876	0.1275566	0.36697105	4.8792105	8.498764	Walking_Type
12:31:10.273	0.47167215	4.2211065	6.361588	0.18396878	0.39308876	0.1275566	0.36697105	4.8792105	8.498764	Walking_Type
12:31:10.294	0.47167215	4.2211065	6.361588	0.18396878	0.39308876	0.1275566	0.36697105	4.8792105	8.498764	Walking_Type
12:31:10.315	0.117319465	6.648901	6.9721284	0.34462634	0.6246066	0.01637913	0.09574867	5.0779266	8.38903	Walking_Type
12:31:10.337	0.117319465	6.648901	6.9721284	0.34462634	0.6246066	0.01637913	0.09574867	5.0779266	8.38903	Walking_Type
12:31:10.358	0.117319465	6.648901	6.9721284	0.34462634	0.6246066	0.01637913	0.09574867	5.0779266	8.38903	Walking_Type
12:31:10.379	0.117319465	6.648901	6.9721284	0.34462634	0.6246066	0.01637913	0.09574867	5.0779266	8.38903	Walking_Type
12:31:10.402	0.117319465	6.648901	6.9721284	0.34462634	0.6246066	0.01637913	0.09574867	5.0779266	8.38903	Walking_Type
12:31:10.423	0.117319465	6.648901	6.9721284	0.34462634	0.6246066	0.01637913	0.09574867	5.0779266	8.38903	Walking_Type
12:31:10.444	0.117319465	6.648901	6.9721284	0.34462634	0.6246066	0.01637913	0.09574867	5.0779266	8.38903	Walking_Type
12:31:10.465	0.117319465	6.648901	6.9721284	0.34462634	0.6246066	0.01637913	0.09574867	5.0779266	8.38903	Walking_Type
12:31:10.486	0.117319465	6.648901	6.9721284	0.34462634	0.6246066	0.01637913	0.09574867	5.0779266	8.38903	Walking_Type
12:31:10.509	-0.29928434	4.206741	10.544386	-0.19171333	0.12858407	-0.22491264	0.7217397	4.7538753	8.546937	Walking_Type
12:31:10.532	-0.29928434	4.206741	10.544386	-0.19171333	0.12858407	-0.22491264	0.7217397	4.7538753	8.546937	Walking_Type
12:31:10.554	-0.29928434	4.206741	10.544386	-0.19171333	0.12858407	-0.22491264	0.7217397	4.7538753	8.546937	Walking_Type
12:31:10.577	-0.29928434	4.206741	10.544386	-0.19171333	0.12858407	-0.22491264	0.7217397	4.7538753	8.546937	Walking_Type
12:31:10.599	-0.29928434	4.206741	10.544386	-0.19171333	0.12858407	-0.22491264	0.7217397	4.7538753	8.546937	Walking_Type
12:31:10.621	-0.29928434	4.206741	10.544386	-0.19171333	0.12858407	-0.22491264	0.7217397	4.7538753	8.546937	Walking_Type
12:31:10.642	-0.29928434	4.206741	10.544386	-0.19171333	0.12858407	-0.22491264	0.7217397	4.7538753	8.546937	Walking_Type
12:31:10.663	-0.29928434	4.206741	10.544386	-0.58511055	0.51648355	0.16543025	0.7217397	4.7538753	8.546937	Walking_Type
12:31:10.685	0.67279124	4.3791285	7.3767605	-0.58511055	0.51648355	0.16543025	0.4387579	4.8587995	8.507051	Walking_Type
12:31:10.706	0.67279124	4.3791285	7.3767605	-0.58511055	0.51648355	0.16543025	0.4387579	4.8587995	8.507051	Walking_Type
12:31:10.728	0.67279124	4.3791285	7.3767605	-0.58511055	0.51648355	0.16543025	0.4387579	4.8587995	8.507051	Walking_Type
12:31:10.751	0.67279124	4.3791285	7.3767605	-0.58511055	0.51648355	0.16543025	0.4387579	4.8587995	8.507051	Walking_Type
12:31:10.772	0.67279124	4.3791285	7.3767605	-0.58511055	0.51648355	0.16543025	0.4387579	4.8587995	8.507051	Walking_Type
12:31:10.793	0.67279124	4.3791285	7.3767605	-0.58511055	0.51648355	0.16543025	0.4387579	4.8587995	8.507051	Walking_Type
12:31:10.814	0.67279124	4.3791285	7.3767605	-0.58511055	0.51648355	0.16543025	0.4387579	4.8587995	8.507051	Walking_Type
12:31:10.850	0.05027977	5.28177	4.913052	0.09905852	-0.8225331	-0.0037794232	0.31095237	4.9540725	8.45759	Walking_Type
12:31:10.871	0.05027977	5.28177	4.913052	0.09905852	-0.8225331	-0.0037794232	0.31095237	4.9540725	8.45759	Walking_Type
12:31:10.892	0.05027977	5.28177	4.913052	0.09905852	-0.8225331	-0.0037794232	0.31095237	4.9540725	8.45759	Walking_Type
12:31:10.914	0.05027977	5.28177	4.913052	0.09905852	-0.8225331	-0.0037794232	0.31095237	4.9540725	8.45759	Walking_Type
12:31:10.936	0.05027977	5.28177	4.913052	0.09905852	-0.8225331	-0.0037794232	0.31095237	4.9540725	8.45759	Walking_Type
12:31:10.957	0.05027977	5.28177	4.913052	0.09905852	-0.8225331	-0.0037794232	0.31095237	4.9540725	8.45759	Walking_Type
12:31:10.979	0.05027977	5.28177	4.913052	0.09905852	-0.8225331	-0.0037794232	0.31095237	4.9540725	8.45759	Walking_Type
12:31:11.001	0.05027977	5.28177	4.913052	0.09905852	-0.8225331	-0.0037794232	0.31095237	4.9540725	8.45759	Walking_Type
12:31:11.024	0.05027977	5.28177	4.913052	0.09905852	-0.8225331	-0.0037794232	0.31095237	4.9540725	8.45759	Walking_Type
12:31:11.047	2.1811843	6.3472223	9.732727	0.1363213	-0.18417892	-0.39656577	0.7819651	4.9179587	8.44823	Walking_Type
12:31:11.070	2.1811843	6.3472223	9.732727	0.1363213	-0.18417892	-0.39656577	0.7819651	4.9179587	8.44823	Walking_Type
12:31:11.093	2.1811843	6.3472223	9.732727	0.1363213	-0.18417892	-0.39656577	0.7819651	4.9179587	8.44823	Walking_Type
12:31:11.116	2.1811843	6.3472223	9.732727	0.1363213	-0.18417892	-0.39656577	0.7819651	4.9179587	8.44823	Walking_Type
12:31:11.139	2.1811843	6.3472223	9.732727	0.1363213	-0.18417892	-0.39656577	0.7819651	4.9179587	8.44823	Walking_Type
12:31:11.162	2.1811843	6.3472223	9.732727	0.1363213	-0.18417892	-0.39656577	0.7819651	4.9179587	8.44823	Walking_Type
12:31:11.185	2.1811843	6.3472223	9.732727	0.1363213	-0.18417892	-0.39656577	0.7819651	4.9179587	8.44823	Walking_Type
12:31:11.209	1.2905141	3.265791	7.269018	0.12349313	0.20616397	-0.23529735	0.6596293	4.9512324	8.439224	Walking_Type
12:31:11.232	1.2905141	3.265791	7.269018	0.12349313	0.20616397	-0.23529735	0.6596293	4.9512324	8.439224	Walking_Type
12:31:11.255	1.2905141	3.265791	7.269018	0.12349313	0.20616397	-0.23529735	0.6596293	4.9512324	8.439224	Walking_Type
12:31:11.277	1.2905141	3.265791	7.269018	0.12349313	0.20616397	-0.23529735	0.6596293	4.9512324	8.439224	Walking_Type
12:31:11.300	1.2905141	3.265791	7.269018	0.12349313	0.20616397	-0.23529735	0.6596293	4.9512324	8.439224	Walking_Type
12:31:11.323	1.2905141	3.265791	7.269018	0.12349313	0.20616397	-0.23529735	0.6596293	4.9512324	8.439224	Walking_Type
12:31:11.354	1.2905141	3.265791	7.269018	0.12349313	0.20616397	-0.23529735	0.6596293	4.9512324	8.439224	Walking_Type
12:31:11.375	1.2905141	3.265791	7.269018	0.12349313	0.20616397	-0.23529735	0.6596293	4.9512324	8.439224	Walking_Type
12:31:11.396	0.7829279	3.8356283	6.6872096	0.08378689	-0.16279864	-0.1271742	0.53264683	4.656587	8.614108	Walking_Type
12:31:11.425	0.7829279	3.8356283	6.6872096	0.08378689	-0.16279864	-0.1271742	0.53264683	4.656587	8.614108	Walking_Type
12:31:11.447	0.7829279	3.8356283	6.6872096	0.08378689	-0.16279864	-0.1271742	0.53264683	4.656587	8.614108	Walking_Type
12:31:11.467	0.7829279	3.8356283	6.6872096	0.08378689	-0.16279864	-0.1271742	0.53264683	4.656587	8.614108	Walking_Type
12:31:11.488	0.7829279	3.8356283	6.6872096	0.08378689	-0.16279864	-0.1271742	0.53264683	4.656587	8.614108	Walking_Type
12:31:11.510	0.7829279	3.8356283	6.6872096	0.08378689	-0.16279864	-0.1271742	0.53264683	4.656587	8.614108	Walking_Type
12:31:11.532	0.7829279	3.8356283	6.6872096	0.08378689	-0.16279864	-0.1271742	0.53264683	4.656587	8.614108	Walking_Type
12:31:11.553	0.7829279	3.8356283	6.6872096	0.08378689	-0.16279864	-0.1271742	0.53264683	4.656587	8.614108	Walking_Type
12:31:11.574	0.91700727	6.012024	9.419077	-0.14834191	-0.17257248	-0.20536496	0.51070744	5.1021214	8.359301	Walking_Type
12:31:11.595	0.91700727	6.012024	9.419077	-0.14834191	-0.17257248	-0.20536496	0.51070744	5.1021214	8.359301	Walking_Type
12:31:11.618	0.91700727	6.012024	9.419077	-0.14834191	-0.17257248	-0.20536496	0.51070744	5.1021214	8.359301	Walking_Type
12:31:11.638	0.91700727	6.012024	9.419077	-0.14834191	-0.17257248	-0.20536496	0.51070744	5.1021214	8.359301	Walking_Type
12:31:11.660	0.91700727	6.012024	9.419077	-0.14834191	-0.17257248	-0.20536496	0.51070744	5.1021214	8.359301	Walking_Type
12:31:11.690	0.91700727	6.012024	9.419077	-0.14834191	-0.17257248	-0.20536496	0.51070744	5.1021214	8.359301	Walking_Type
12:31:11.711	0.91700727	6.012024	9.419077	-0.14834191	-0.17257248	-0.20536496	0.51070744	5.1021214	8.359301	Walking_Type
12:31:11.732	0.91700727	6.012024	9.419077	-0.14834191	-0.17257248	-0.20536496	0.51070744	5.1021214	8.359301	Walking_Type
12:31:11.752	-0.5818088	4.182798	9.335278	0.6036332	0.08643438	-0.02088365	0.4365335	4.9033375	8.481574	Walking_Type
12:31:11.773	-0.5818088	4.182798	9.335278	0.6036332	0.08643438	-0.02088365	0.4365335	4.9033375	8.481574	Walking_Type
12:31:11.795	-0.5818088	4.182798	9.335278	0.6036332	0.08643438	-0.02088365	0.4365335	4.9033375	8.481574	Walking_Type
12:31:11.816	-0.5818088	4.182798	9.335278	0.6036332	0.08643438	-0.02088365	0.4365335	4.9033375	8.481574	Walking_Type
12:31:11.837	-0.5818088	4.182798	9.335278	0.6036332	0.08643438	-0.02088365	0.4365335	4.9033375	8.481574	Walking_Type
12:31:11.858	-0.5818088	4.182798	9.335278	0.6036332	0.08643438	-0.02088365	0.4365335	4.9033375	8.481574	Walking_Type
12:31:11.879	-0.5818088	4.182798	9.335278	0.6036332	0.08643438	-0.02088365	0.4365335	4.9033375	8.481574	Walking_Type
12:31:11.900	-0.5818088	4.182798	9.335278	0.6036332	0.08643438	-0.02088365	0.4365335	4.9033375	8.481574	Walking_Type
12:31:11.921	-0.5818088	4.182798	9.335278	0.6036332	0.08643438	-0.02088365	0.4365335	4.9033375	8.481574	Walking_Type
12:31:11.943	0.68715686	4.3264546	6.359194	0.16869716	0.16890119	0.12450228	0.5999227	4.729905	8.569625	Walking_Type
12:31:11.963	0.68715686	4.3264546	6.359194	0.16869716	0.16890119	0.12450228	0.5999227	4.729905	8.569625	Walking_Type
12:31:11.984	0.68715686	4.3264546	6.359194	0.16869716	0.16890119	0.12450228	0.5999227	4.729905	8.569625	Walking_Type
12:31:12.005	0.68715686	4.3264546	6.359194	0.16869716	0.16890119	0.12450228	0.5999227	4.729905	8.569625	Walking_Type
12:31:12.026	0.68715686	4.3264546	6.359194	0.16869716	0.16890119	0.12450228	0.5999227	4.729905	8.569625	Walking_Type
12:31:12.052	0.68715686	4.3264546	6.359194	0.16869716	0.16890119	0.12450228	0.5999227	4.729905	8.569625	Walking_Type
12:31:12.074	0.68715686	4.3264546	6.359194	0.16869716	0.16890119	0.12450228	0.5999227	4.729905	8.569625	Walking_Type
12:31:12.094	0.68715686	4.3264546	6.359194	0.16869716	0.16890119	0.12450228	0.5999227	4.729905	8.569625	Walking_Type
12:31:12.115	0.19154198	5.5547175	8.964165	-0.21920227	-0.7968768	-0.12350901	0.66691005	4.6510243	8.607761	Walking_Type
12:31:12.143	0.19154198	5.5547175	8.964165	-0.21920227	-0.7968768	-0.12350901	0.66691005	4.6510243	8.607761	Walking_Type
12:31:12.164	0.19154198	5.5547175	8.964165	-0.21920227	-0.7968768	-0.12350901	0.66691005	4.6510243	8.607761	Walking_Type
12:31:12.185	0.19154198	5.5547175	8.964165	-0.21920227	-0.7968768	-0.12350901	0.66691005	4.6510243	8.607761	Walking_Type
12:31:12.208	0.19154198	5.5547175	8.964165	-0.21920227	-0.7968768	-0.12350901	0.66691005	4.6510243	8.607761	Walking_Type
12:31:12.231	0.19154198	5.5547175	8.964165	-0.21920227	-0.7968768	-0.12350901	0.66691005	4.6510243	8.607761	Walking_Type
12:31:12.252	0.19154198	5.5547175	8.964165	-0.21920227	-0.7968768	-0.12350901	0.66691005	4.6510243	8.607761	Walking_Type
12:31:12.279	0.19154198	5.5547175	8.964165	-0.21920227	-0.7968768	-0.12350901	0.66691005	4.6510243	8.607761	Walking_Type
12:31:12.310	1.5730386	4.764607	11.576319	-0.28273228	0.20616397	-0.46559355	0.8308469	4.773918	8.525827	Walking_Type
12:31:12.342	1.5730386	4.764607	11.576319	-0.28273228	0.20616397	-0.46559355	0.8308469	4.773918	8.525827	Walking_Type
12:31:12.375	1.5730386	4.764607	11.576319	-0.28273228	0.20616397	-0.46559355	0.8308469	4.773918	8.525827	Walking_Type
12:31:12.409	1.5730386	4.764607	11.576319	-0.28273228	0.20616397	-0.46559355	0.8308469	4.773918	8.525827	Walking_Type
12:31:12.451	1.5730386	4.764607	11.576319	-0.28273228	0.20616397	-0.46559355	0.8308469	4.773918	8.525827	Walking_Type
12:31:12.476	0.31125572	3.5842295	6.6177754	-0.5716715	0.094375625	-0.3782398	0.92248666	4.877372	8.457578	Walking_Type
12:31:12.511	0.31125572	3.5842295	6.6177754	-0.5716715	0.094375625	-0.3782398	0.92248666	4.877372	8.457578	Walking_Type
12:31:12.545	0.31125572	3.5842295	6.6177754	-0.5716715	0.094375625	-0.3782398	0.92248666	4.877372	8.457578	Walking_Type
12:31:12.567	0.31125572	3.5842295	6.6177754	-0.5716715	0.094375625	-0.3782398	0.92248666	4.877372	8.457578	Walking_Type
12:31:12.591	0.31125572	3.5842295	6.6177754	-0.5716715	0.094375625	-0.3782398	0.92248666	4.877372	8.457578	Walking_Type
12:31:12.614	0.31125572	3.5842295	6.6177754	-0.5716715	0.094375625	-0.3782398	0.92248666	4.877372	8.457578	Walking_Type
12:31:12.636	0.31125572	3.5842295	6.6177754	-0.5716715	0.094375625	-0.3782398	0.92248666	4.877372	8.457578	Walking_Type
12:31:12.657	-0.098165266	4.8843207	6.768615	0.15647987	0.32894787	-0.31287724	0.5944432	4.571683	8.655444	Walking_Type
12:31:12.678	-0.098165266	4.8843207	6.768615	0.15647987	0.32894787	-0.31287724	0.5944432	4.571683	8.655444	Walking_Type
12:31:12.700	-0.098165266	4.8843207	6.768615	0.15647987	0.32894787	-0.31287724	0.5944432	4.571683	8.655444	Walking_Type
12:31:12.721	-0.098165266	4.8843207	6.768615	0.15647987	0.32894787	-0.31287724	0.5944432	4.571683	8.655444	Walking_Type
12:31:12.743	-0.098165266	4.8843207	6.768615	0.15647987	0.32894787	-0.31287724	0.5944432	4.571683	8.655444	Walking_Type
12:31:12.766	-0.098165266	4.8843207	6.768615	0.15647987	0.32894787	-0.31287724	0.5944432	4.571683	8.655444	Walking_Type
12:31:12.789	-0.098165266	4.8843207	6.768615	0.15647987	0.32894787	-0.31287724	0.5944432	4.571683	8.655444	Walking_Type
12:31:12.811	-0.098165266	4.8843207	6.768615	0.15647987	0.32894787	-0.31287724	0.5944432	4.571683	8.655444	Walking_Type
12:31:12.833	-0.076616794	6.4980617	10.738322	0.16625369	0.007632761	-0.48758468	-0.008003858	4.8528423	8.5217495	Walking_Type
12:31:12.856	-0.076616794	6.4980617	10.738322	0.16625369	0.007632761	-0.48758468	-0.008003858	4.8528423	8.5217495	Walking_Type
12:31:12.878	-0.076616794	6.4980617	10.738322	0.16625369	0.007632761	-0.48758468	-0.008003858	4.8528423	8.5217495	Walking_Type
12:31:12.901	-0.076616794	6.4980617	10.738322	0.16625369	0.007632761	-0.48758468	-0.008003858	4.8528423	8.5217495	Walking_Type
12:31:12.925	-0.076616794	6.4980617	10.738322	0.16625369	0.007632761	-0.48758468	-0.008003858	4.8528423	8.5217495	Walking_Type
12:31:12.948	-0.076616794	6.4980617	10.738322	0.16625369	0.007632761	-0.48758468	-0.008003858	4.8528423	8.5217495	Walking_Type
12:31:12.970	-0.076616794	6.4980617	10.738322	0.16625369	0.007632761	-0.48758468	-0.008003858	4.8528423	8.5217495	Walking_Type
12:31:12.992	-0.076616794	6.4980617	10.738322	0.16625369	0.007632761	-0.48758468	-0.008003858	4.8528423	8.5217495	Walking_Type
12:31:13.016	0.026337024	3.2442424	6.610593	0.17847101	-0.058340687	-0.25606677	-0.22734891	5.2291656	8.293039	Walking_Type
12:31:13.039	0.026337024	3.2442424	6.610593	0.17847101	-0.058340687	-0.25606677	-0.22734891	5.2291656	8.293039	Walking_Type
12:31:13.061	0.026337024	3.2442424	6.610593	0.17847101	-0.058340687	-0.25606677	-0.22734891	5.2291656	8.293039	Walking_Type
12:31:13.084	0.026337024	3.2442424	6.610593	0.17847101	-0.058340687	-0.25606677	-0.22734891	5.2291656	8.293039	Walking_Type
12:31:13.107	0.026337024	3.2442424	6.610593	0.17847101	-0.058340687	-0.25606677	-0.22734891	5.2291656	8.293039	Walking_Type
12:31:13.130	0.026337024	3.2442424	6.610593	0.17847101	-0.058340687	-0.25606677	-0.22734891	5.2291656	8.293039	Walking_Type
12:31:13.164	0.026337024	3.2442424	6.610593	0.17847101	-0.058340687	-0.25606677	-0.22734891	5.2291656	8.293039	Walking_Type
12:31:13.185	0.44054657	4.1157584	6.897906	0.12654746	-0.5280961	-0.39656577	-0.18976328	4.8003964	8.5493	Walking_Type
12:31:13.206	0.44054657	4.1157584	6.897906	0.12654746	-0.5280961	-0.39656577	-0.18976328	4.8003964	8.5493	Walking_Type
12:31:13.233	0.44054657	4.1157584	6.897906	0.12654746	-0.5280961	-0.39656577	-0.18976328	4.8003964	8.5493	Walking_Type
12:31:13.264	0.44054657	4.1157584	6.897906	0.12654746	-0.5280961	-0.39656577	-0.18976328	4.8003964	8.5493	Walking_Type
12:31:13.299	0.44054657	4.1157584	6.897906	0.12654746	-0.5280961	-0.39656577	-0.18976328	4.8003964	8.5493	Walking_Type
12:31:13.332	0.44054657	4.1157584	6.897906	0.12654746	-0.5280961	-0.39656577	-0.18976328	4.8003964	8.5493	Walking_Type
12:31:13.365	-0.31365	5.6145744	8.528407	0.20412734	-0.6203367	-0.30127078	0.062014412	4.9873433	8.443512	Walking_Type
12:31:13.398	-0.31365	5.6145744	8.528407	0.20412734	-0.6203367	-0.30127078	0.062014412	4.9873433	8.443512	Walking_Type
12:31:13.431	-0.31365	5.6145744	8.528407	0.20412734	-0.6203367	-0.30127078	0.062014412	4.9873433	8.443512	Walking_Type
12:31:13.465	-0.31365	5.6145744	8.528407	0.20412734	-0.6203367	-0.30127078	0.062014412	4.9873433	8.443512	Walking_Type
12:31:13.486	-0.31365	5.6145744	8.528407	0.20412734	-0.6203367	-0.30127078	0.062014412	4.9873433	8.443512	Walking_Type
12:31:13.507	-0.31365	5.6145744	8.528407	0.20412734	-0.6203367	-0.30127078	0.062014412	4.9873433	8.443512	Walking_Type
12:31:13.529	-0.31365	5.6145744	8.528407	0.20412734	-0.6203367	-0.30127078	0.062014412	4.9873433	8.443512	Walking_Type
12:31:13.551	1.7430321	4.3216662	11.827718	-0.42384213	-0.3851536	-0.7704153	0.40229484	5.021471	8.413878	Walking_Type
12:31:13.579	1.7430321	4.3216662	11.827718	-0.42384213	-0.3851536	-0.7704153	0.40229484	5.021471	8.413878	Walking_Type
12:31:13.601	1.7430321	4.3216662	11.827718	-0.42384213	-0.3851536	-0.7704153	0.40229484	5.021471	8.413878	Walking_Type
12:31:13.623	1.7430321	4.3216662	11.827718	-0.42384213	-0.3851536	-0.7704153	0.40229484	5.021471	8.413878	Walking_Type
12:31:13.645	1.7430321	4.3216662	11.827718	-0.42384213	-0.3851536	-0.7704153	0.40229484	5.021471	8.413878	Walking_Type
12:31:13.671	1.7430321	4.3216662	11.827718	-0.42384213	-0.3851536	-0.7704153	0.40229484	5.021471	8.413878	Walking_Type
12:31:13.693	1.7430321	4.3216662	11.827718	-0.42384213	-0.3851536	-0.7704153	0.40229484	5.021471	8.413878	Walking_Type
12:31:13.716	1.7430321	4.3216662	11.827718	-0.42384213	-0.3851536	-0.7704153	0.40229484	5.021471	8.413878	Walking_Type
12:31:13.738	0.5027977	3.7829542	6.881146	-0.2607411	-0.5452002	-0.5688298	0.43677244	4.724706	8.582351	Walking_Type
12:31:13.759	0.5027977	3.7829542	6.881146	-0.2607411	-0.5452002	-0.5688298	0.43677244	4.724706	8.582351	Walking_Type
12:31:13.781	0.5027977	3.7829542	6.881146	-0.2607411	-0.5452002	-0.5688298	0.43677244	4.724706	8.582351	Walking_Type
12:31:13.803	0.5027977	3.7829542	6.881146	-0.2607411	-0.5452002	-0.5688298	0.43677244	4.724706	8.582351	Walking_Type
12:31:13.827	0.5027977	3.7829542	6.881146	-0.2607411	-0.5452002	-0.5688298	0.43677244	4.724706	8.582351	Walking_Type
12:31:13.850	0.5027977	3.7829542	6.881146	-0.2607411	-0.5452002	-0.5688298	0.43677244	4.724706	8.582351	Walking_Type
12:31:13.872	0.5027977	3.7829542	6.881146	-0.2607411	-0.5452002	-0.5688298	0.43677244	4.724706	8.582351	Walking_Type
12:31:13.895	0.5027977	3.7829542	6.881146	-0.2607411	-0.5452002	-0.5688298	0.43677244	4.724706	8.582351	Walking_Type
12:31:13.918	0.45491222	5.06868	7.362395	0.01292652	0.01679574	-0.45459795	0.31099707	4.5956783	8.657562	Walking_Type
12:31:13.940	0.45491222	5.06868	7.362395	0.01292652	0.01679574	-0.45459795	0.31099707	4.5956783	8.657562	Walking_Type
12:31:13.963	0.45491222	5.06868	7.362395	0.01292652	0.01679574	-0.45459795	0.31099707	4.5956783	8.657562	Walking_Type
12:31:13.985	0.45491222	5.06868	7.362395	0.01292652	0.01679574	-0.45459795	0.31099707	4.5956783	8.657562	Walking_Type
12:31:14.009	0.45491222	5.06868	7.362395	0.01292652	0.01679574	-0.45459795	0.31099707	4.5956783	8.657562	Walking_Type
12:31:14.031	0.45491222	5.06868	7.362395	0.01292652	0.01679574	-0.45459795	0.31099707	4.5956783	8.657562	Walking_Type
12:31:14.055	0.45491222	5.06868	7.362395	0.01292652	0.01679574	-0.45459795	0.31099707	4.5956783	8.657562	Walking_Type
12:31:14.077	0.45491222	5.06868	7.362395	0.01292652	0.01679574	-0.45459795	0.31099707	4.5956783	8.657562	Walking_Type
12:31:14.100	-0.5602603	6.3280683	10.427067	0.020256903	-0.054064628	-0.18154122	-0.2010656	4.852768	8.5194235	Walking_Type
12:31:14.122	-0.5602603	6.3280683	10.427067	0.020256903	-0.054064628	-0.18154122	-0.2010656	4.852768	8.5194235	Walking_Type
12:31:14.146	-0.5602603	6.3280683	10.427067	0.020256903	-0.054064628	-0.18154122	-0.2010656	4.852768	8.5194235	Walking_Type
12:31:14.169	-0.5602603	6.3280683	10.427067	0.020256903	-0.054064628	-0.18154122	-0.2010656	4.852768	8.5194235	Walking_Type
12:31:14.192	-0.5602603	6.3280683	10.427067	0.020256903	-0.054064628	-0.18154122	-0.2010656	4.852768	8.5194235	Walking_Type
12:31:14.214	-0.5602603	6.3280683	10.427067	0.020256903	-0.054064628	-0.18154122	-0.2010656	4.852768	8.5194235	Walking_Type
12:31:14.238	-0.5602603	6.3280683	10.427067	0.020256903	-0.054064628	-0.18154122	-0.2010656	4.852768	8.5194235	Walking_Type
12:31:14.262	-0.5602603	6.3280683	10.427067	0.020256903	-0.054064628	-0.18154122	-0.2010656	4.852768	8.5194235	Walking_Type
12:31:14.283	-0.55786604	3.275368	6.6608725	-0.092753164	-0.17990287	0.03287249	-0.15461393	5.3175454	8.238333	Walking_Type
12:31:14.306	-0.55786604	3.275368	6.6608725	-0.092753164	-0.17990287	0.03287249	-0.15461393	5.3175454	8.238333	Walking_Type
12:31:14.329	-0.55786604	3.275368	6.6608725	-0.092753164	-0.17990287	0.03287249	-0.15461393	5.3175454	8.238333	Walking_Type
12:31:14.351	-0.55786604	3.275368	6.6608725	-0.092753164	-0.17990287	0.03287249	-0.15461393	5.3175454	8.238333	Walking_Type
12:31:14.375	-0.55786604	3.275368	6.6608725	-0.092753164	-0.17990287	0.03287249	-0.15461393	5.3175454	8.238333	Walking_Type
12:31:14.396	-0.55786604	3.275368	6.6608725	-0.092753164	-0.17990287	0.03287249	-0.15461393	5.3175454	8.238333	Walking_Type
12:31:14.417	-0.55786604	3.275368	6.6608725	-0.092753164	-0.17990287	0.03287249	-0.15461393	5.3175454	8.238333	Walking_Type
12:31:14.437	-0.55786604	3.275368	6.6608725	-0.092753164	-0.17990287	0.03287249	-0.15461393	5.3175454	8.238333	Walking_Type
12:31:14.458	0.9385557	3.8571768	5.803722	0.25360742	-0.9899102	-0.4662044	0.19272242	4.86855	8.510607	Walking_Type
12:31:14.479	0.9385557	3.8571768	5.803722	0.25360742	-0.9899102	-0.4662044	0.19272242	4.86855	8.510607	Walking_Type
12:31:14.500	0.9385557	3.8571768	5.803722	0.25360742	-0.9899102	-0.4662044	0.19272242	4.86855	8.510607	Walking_Type
12:31:14.525	0.9385557	3.8571768	5.803722	0.25360742	-0.9899102	-0.4662044	0.19272242	4.86855	8.510607	Walking_Type
12:31:14.546	0.9385557	3.8571768	5.803722	0.25360742	-0.9899102	-0.4662044	0.19272242	4.86855	8.510607	Walking_Type
12:31:14.567	0.9385557	3.8571768	5.803722	0.25360742	-0.9899102	-0.4662044	0.19272242	4.86855	8.510607	Walking_Type
12:31:14.588	0.9385557	3.8571768	5.803722	0.25360742	-0.9899102	-0.4662044	0.19272242	4.86855	8.510607	Walking_Type
12:31:14.621	0.9385557	3.8571768	5.803722	0.25360742	-0.9899102	-0.4662044	0.19272242	4.86855	8.510607	Walking_Type
12:31:14.642	-0.038308397	5.4589467	7.3647895	-0.06831856	-0.019856174	-0.2328539	0.6913139	5.0670815	8.367622	Walking_Type
12:31:14.663	-0.038308397	5.4589467	7.3647895	-0.06831856	-0.019856174	-0.2328539	0.6913139	5.0670815	8.367622	Walking_Type
12:31:14.684	-0.038308397	5.4589467	7.3647895	-0.06831856	-0.019856174	-0.2328539	0.6913139	5.0670815	8.367622	Walking_Type
12:31:14.705	-0.038308397	5.4589467	7.3647895	-0.06831856	-0.019856174	-0.2328539	0.6913139	5.0670815	8.367622	Walking_Type
12:31:14.726	-0.038308397	5.4589467	7.3647895	-0.06831856	-0.019856174	-0.2328539	0.6913139	5.0670815	8.367622	Walking_Type
12:31:14.748	-0.038308397	5.4589467	7.3647895	-0.06831856	-0.019856174	-0.2328539	0.6913139	5.0670815	8.367622	Walking_Type
12:31:14.769	-0.038308397	5.4589467	7.3647895	-0.06831856	-0.019856174	-0.2328539	0.6913139	5.0670815	8.367622	Walking_Type
12:31:14.791	-0.038308397	5.4589467	7.3647895	-0.06831856	-0.019856174	-0.2328539	0.6913139	5.0670815	8.367622	Walking_Type
12:31:14.812	1.5203645	4.1612496	12.117425	-0.12940508	-0.58429563	-0.5297344	0.6341596	4.92696	8.455369	Walking_Type
12:31:14.833	1.5203645	4.1612496	12.117425	-0.12940508	-0.58429563	-0.5297344	0.6341596	4.92696	8.455369	Walking_Type
12:31:14.875	1.5203645	4.1612496	12.117425	-0.12940508	-0.58429563	-0.5297344	0.6341596	4.92696	8.455369	Walking_Type
12:31:14.897	1.5203645	4.1612496	12.117425	-0.12940508	-0.58429563	-0.5297344	0.6341596	4.92696	8.455369	Walking_Type
12:31:14.918	1.5203645	4.1612496	12.117425	-0.12940508	-0.58429563	-0.5297344	0.6341596	4.92696	8.455369	Walking_Type
12:31:14.941	1.5203645	4.1612496	12.117425	-0.12940508	-0.58429563	-0.5297344	0.6341596	4.92696	8.455369	Walking_Type
12:31:14.964	1.5203645	4.1612496	12.117425	-0.12940508	-0.58429563	-0.5297344	0.6341596	4.92696	8.455369	Walking_Type
12:31:14.987	1.1947432	4.249838	6.3831367	-0.22714353	-0.44135317	-0.56027764	0.71519744	4.770643	8.538139	Walking_Type
12:31:15.010	1.1947432	4.249838	6.3831367	-0.22714353	-0.44135317	-0.56027764	0.71519744	4.770643	8.538139	Walking_Type
12:31:15.033	1.1947432	4.249838	6.3831367	-0.22714353	-0.44135317	-0.56027764	0.71519744	4.770643	8.538139	Walking_Type
12:31:15.055	1.1947432	4.249838	6.3831367	-0.22714353	-0.44135317	-0.56027764	0.71519744	4.770643	8.538139	Walking_Type
12:31:15.076	1.1947432	4.249838	6.3831367	-0.22714353	-0.44135317	-0.56027764	0.71519744	4.770643	8.538139	Walking_Type
12:31:15.099	1.1947432	4.249838	6.3831367	-0.22714353	-0.44135317	-0.56027764	0.71519744	4.770643	8.538139	Walking_Type
12:31:15.122	1.1947432	4.249838	6.3831367	-0.22714353	-0.44135317	-0.56027764	0.71519744	4.770643	8.538139	Walking_Type
12:31:15.144	1.1947432	4.249838	6.3831367	-0.22714353	-0.44135317	-0.56027764	0.71519744	4.770643	8.538139	Walking_Type
12:31:15.167	0.845179	5.5283804	7.3600006	0.075845644	-0.03634954	-0.3415879	0.6452957	4.758077	8.550709	Walking_Type
12:31:15.189	0.845179	5.5283804	7.3600006	0.075845644	-0.03634954	-0.3415879	0.6452957	4.758077	8.550709	Walking_Type
12:31:15.211	0.845179	5.5283804	7.3600006	0.075845644	-0.03634954	-0.3415879	0.6452957	4.758077	8.550709	Walking_Type
12:31:15.232	0.845179	5.5283804	7.3600006	0.075845644	-0.03634954	-0.3415879	0.6452957	4.758077	8.550709	Walking_Type
12:31:15.253	0.845179	5.5283804	7.3600006	0.075845644	-0.03634954	-0.3415879	0.6452957	4.758077	8.550709	Walking_Type
12:31:15.274	0.845179	5.5283804	7.3600006	0.075845644	-0.03634954	-0.3415879	0.6452957	4.758077	8.550709	Walking_Type
12:31:15.295	0.845179	5.5283804	7.3600006	0.075845644	-0.03634954	-0.3415879	0.6452957	4.758077	8.550709	Walking_Type
12:31:15.316	0.845179	5.5283804	7.3600006	0.075845644	-0.03634954	-0.3415879	0.6452957	4.758077	8.550709	Walking_Type
12:31:15.340	0.845179	5.5283804	7.3600006	0.075845644	-0.03634954	-0.3415879	0.6452957	4.758077	8.550709	Walking_Type
12:31:15.362	-0.43336374	7.120573	9.960183	0.26154867	0.061999768	-0.1907042	0.33319077	4.933729	8.468626	Walking_Type
12:31:15.385	-0.43336374	7.120573	9.960183	0.26154867	0.061999768	-0.1907042	0.33319077	4.933729	8.468626	Walking_Type
12:31:15.408	-0.43336374	7.120573	9.960183	0.26154867	0.061999768	-0.1907042	0.33319077	4.933729	8.468626	Walking_Type
12:31:15.431	-0.43336374	7.120573	9.960183	0.26154867	0.061999768	-0.1907042	0.33319077	4.933729	8.468626	Walking_Type
12:31:15.453	-0.43336374	7.120573	9.960183	0.26154867	0.061999768	-0.1907042	0.33319077	4.933729	8.468626	Walking_Type
12:31:15.474	-0.43336374	7.120573	9.960183	0.26154867	0.061999768	-0.1907042	0.33319077	4.933729	8.468626	Walking_Type
12:31:15.495	-0.43336374	7.120573	9.960183	0.26154867	0.061999768	-0.1907042	0.33319077	4.933729	8.468626	Walking_Type
12:31:15.516	-0.43336374	7.120573	9.960183	0.26154867	0.061999768	-0.1907042	0.33319077	4.933729	8.468626	Walking_Type
12:31:15.537	-0.10774237	3.5674694	6.610593	-0.029223183	0.36010203	0.21429947	0.31102848	5.2484946	8.278099	Walking_Type
12:31:15.561	-0.10774237	3.5674694	6.610593	-0.029223183	0.36010203	0.21429947	0.31102848	5.2484946	8.278099	Walking_Type
12:31:15.583	-0.10774237	3.5674694	6.610593	-0.029223183	0.36010203	0.21429947	0.31102848	5.2484946	8.278099	Walking_Type
12:31:15.605	-0.10774237	3.5674694	6.610593	-0.029223183	0.36010203	0.21429947	0.31102848	5.2484946	8.278099	Walking_Type
12:31:15.626	-0.10774237	3.5674694	6.610593	-0.029223183	0.36010203	0.21429947	0.31102848	5.2484946	8.278099	Walking_Type
12:31:15.655	-0.10774237	3.5674694	6.610593	-0.029223183	0.36010203	0.21429947	0.31102848	5.2484946	8.278099	Walking_Type
12:31:15.676	-0.10774237	3.5674694	6.610593	-0.029223183	0.36010203	0.21429947	0.31102848	5.2484946	8.278099	Walking_Type
12:31:15.697	-0.10774237	3.5674694	6.610593	-0.029223183	0.36010203	0.21429947	0.31102848	5.2484946	8.278099	Walking_Type
12:31:15.718	0.13647367	4.7334814	7.290567	-0.12757249	-0.19334191	-0.23712994	0.44718146	4.9132376	8.4752865	Walking_Type
12:31:15.740	0.13647367	4.7334814	7.290567	-0.12757249	-0.19334191	-0.23712994	0.44718146	4.9132376	8.4752865	Walking_Type
12:31:15.763	0.13647367	4.7334814	7.290567	-0.12757249	-0.19334191	-0.23712994	0.44718146	4.9132376	8.4752865	Walking_Type
12:31:15.785	0.13647367	4.7334814	7.290567	-0.12757249	-0.19334191	-0.23712994	0.44718146	4.9132376	8.4752865	Walking_Type
12:31:15.806	0.13647367	4.7334814	7.290567	-0.12757249	-0.19334191	-0.23712994	0.44718146	4.9132376	8.4752865	Walking_Type
12:31:15.829	0.13647367	4.7334814	7.290567	-0.12757249	-0.19334191	-0.23712994	0.44718146	4.9132376	8.4752865	Walking_Type
12:31:15.850	0.13647367	4.7334814	7.290567	-0.12757249	-0.19334191	-0.23712994	0.44718146	4.9132376	8.4752865	Walking_Type
12:31:15.874	0.13647367	4.7334814	7.290567	-0.12757249	-0.19334191	-0.23712994	0.44718146	4.9132376	8.4752865	Walking_Type
12:31:15.895	0.2370332	6.1484976	7.292961	0.10944323	-0.6722602	-0.058146432	0.64943993	5.1320133	8.3313265	Walking_Type
12:31:15.916	0.2370332	6.1484976	7.292961	0.10944323	-0.6722602	-0.058146432	0.64943993	5.1320133	8.3313265	Walking_Type
12:31:15.939	0.2370332	6.1484976	7.292961	0.10944323	-0.6722602	-0.058146432	0.64943993	5.1320133	8.3313265	Walking_Type
12:31:15.960	0.2370332	6.1484976	7.292961	0.10944323	-0.6722602	-0.058146432	0.64943993	5.1320133	8.3313265	Walking_Type
12:31:15.983	0.2370332	6.1484976	7.292961	0.10944323	-0.6722602	-0.058146432	0.64943993	5.1320133	8.3313265	Walking_Type
12:31:16.006	0.2370332	6.1484976	7.292961	0.10944323	-0.6722602	-0.058146432	0.64943993	5.1320133	8.3313265	Walking_Type
12:31:16.029	0.2370332	6.1484976	7.292961	0.10944323	-0.6722602	-0.058146432	0.64943993	5.1320133	8.3313265	Walking_Type
12:31:16.052	0.2370332	6.1484976	7.292961	0.10944323	-0.6722602	-0.058146432	0.64943993	5.1320133	8.3313265	Walking_Type
12:31:16.074	1.1971374	4.1397014	10.575512	0.07034785	-0.45845744	-0.32753798	0.93313617	5.087154	8.331896	Walking_Type
12:31:16.095	1.1971374	4.1397014	10.575512	0.07034785	-0.45845744	-0.32753798	0.93313617	5.087154	8.331896	Walking_Type
12:31:16.116	1.1971374	4.1397014	10.575512	0.07034785	-0.45845744	-0.32753798	0.93313617	5.087154	8.331896	Walking_Type
12:31:16.137	1.1971374	4.1397014	10.575512	0.07034785	-0.45845744	-0.32753798	0.93313617	5.087154	8.331896	Walking_Type
12:31:16.159	1.1971374	4.1397014	10.575512	0.07034785	-0.45845744	-0.32753798	0.93313617	5.087154	8.331896	Walking_Type
12:31:16.181	1.1971374	4.1397014	10.575512	0.07034785	-0.45845744	-0.32753798	0.93313617	5.087154	8.331896	Walking_Type
12:31:16.202	1.1971374	4.1397014	10.575512	0.07034785	-0.45845744	-0.32753798	0.93313617	5.087154	8.331896	Walking_Type
12:31:16.224	1.1971374	4.1397014	10.575512	0.07034785	-0.45845744	-0.32753798	0.93313617	5.087154	8.331896	Walking_Type
12:31:16.247	0.91700727	3.9864676	7.7239304	-0.22103487	-0.083997026	-0.16321525	1.1036456	4.896693	8.42465	Walking_Type
12:31:16.269	0.91700727	3.9864676	7.7239304	-0.22103487	-0.083997026	-0.16321525	1.1036456	4.896693	8.42465	Walking_Type
12:31:16.291	0.91700727	3.9864676	7.7239304	-0.22103487	-0.083997026	-0.16321525	1.1036456	4.896693	8.42465	Walking_Type
12:31:16.312	0.91700727	3.9864676	7.7239304	-0.22103487	-0.083997026	-0.16321525	1.1036456	4.896693	8.42465	Walking_Type
12:31:16.332	0.91700727	3.9864676	7.7239304	-0.22103487	-0.083997026	-0.16321525	1.1036456	4.896693	8.42465	Walking_Type
12:31:16.353	0.91700727	3.9864676	7.7239304	-0.22103487	-0.083997026	-0.16321525	1.1036456	4.896693	8.42465	Walking_Type
12:31:16.375	0.91700727	3.9864676	7.7239304	-0.22103487	-0.083997026	-0.16321525	1.1036456	4.896693	8.42465	Walking_Type
12:31:16.396	0.91700727	3.9864676	7.7239304	-0.22103487	-0.083997026	-0.16321525	1.1036456	4.896693	8.42465	Walking_Type
12:31:16.417	0.91700727	3.9864676	7.7239304	-0.22103487	-0.083997026	-0.16321525	1.1036456	4.896693	8.42465	Walking_Type
12:31:16.438	0.7733508	5.583449	7.963358	-0.025557991	0.197001	-0.083802775	0.6747148	4.892308	8.472335	Walking_Type
12:31:16.461	0.7733508	5.583449	7.963358	-0.025557991	0.197001	-0.083802775	0.6747148	4.892308	8.472335	Walking_Type
12:31:16.482	0.7733508	5.583449	7.963358	-0.025557991	0.197001	-0.083802775	0.6747148	4.892308	8.472335	Walking_Type
12:31:16.505	0.7733508	5.583449	7.963358	-0.025557991	0.197001	-0.083802775	0.6747148	4.892308	8.472335	Walking_Type
12:31:16.527	0.7733508	5.583449	7.963358	-0.025557991	0.197001	-0.083802775	0.6747148	4.892308	8.472335	Walking_Type
12:31:16.548	0.7733508	5.583449	7.963358	-0.025557991	0.197001	-0.083802775	0.6747148	4.892308	8.472335	Walking_Type
12:31:16.569	0.7733508	5.583449	7.963358	-0.025557991	0.197001	-0.083802775	0.6747148	4.892308	8.472335	Walking_Type
12:31:16.590	0.7733508	5.583449	7.963358	-0.025557991	0.197001	-0.083802775	0.6747148	4.892308	8.472335	Walking_Type
12:31:16.618	-1.3168511	7.312115	9.354432	0.19191003	0.16218168	-0.19620198	0.11370193	5.4259977	8.167986	Walking_Type
12:31:16.639	-1.3168511	7.312115	9.354432	0.19191003	0.16218168	-0.19620198	0.11370193	5.4259977	8.167986	Walking_Type
12:31:16.660	-1.3168511	7.312115	9.354432	0.19191003	0.16218168	-0.19620198	0.11370193	5.4259977	8.167986	Walking_Type
12:31:16.682	-1.3168511	7.312115	9.354432	0.19191003	0.16218168	-0.19620198	0.11370193	5.4259977	8.167986	Walking_Type
12:31:16.703	-1.3168511	7.312115	9.354432	0.19191003	0.16218168	-0.19620198	0.11370193	5.4259977	8.167986	Walking_Type
12:31:16.724	-1.3168511	7.312115	9.354432	0.19191003	0.16218168	-0.19620198	0.11370193	5.4259977	8.167986	Walking_Type
12:31:16.745	-1.3168511	7.312115	9.354432	0.19191003	0.16218168	-0.19620198	0.11370193	5.4259977	8.167986	Walking_Type
12:31:16.768	-1.3168511	7.312115	9.354432	0.19191003	0.16218168	-0.19620198	0.11370193	5.4259977	8.167986	Walking_Type
12:31:16.792	0.21309046	3.5076127	4.8555894	0.38188913	0.006411031	0.049976718	0.4206661	5.388135	8.182995	Walking_Type
12:31:16.813	0.21309046	3.5076127	4.8555894	0.38188913	0.006411031	0.049976718	0.4206661	5.388135	8.182995	Walking_Type
12:31:16.835	0.21309046	3.5076127	4.8555894	0.38188913	0.006411031	0.049976718	0.4206661	5.388135	8.182995	Walking_Type
12:31:16.856	0.21309046	3.5076127	4.8555894	0.38188913	0.006411031	0.049976718	0.4206661	5.388135	8.182995	Walking_Type
12:31:16.878	0.21309046	3.5076127	4.8555894	0.38188913	0.006411031	0.049976718	0.4206661	5.388135	8.182995	Walking_Type
12:31:16.904	0.21309046	3.5076127	4.8555894	0.38188913	0.006411031	0.049976718	0.4206661	5.388135	8.182995	Walking_Type
12:31:16.925	0.21309046	3.5076127	4.8555894	0.38188913	0.006411031	0.049976718	0.4206661	5.388135	8.182995	Walking_Type
12:31:16.946	0.21309046	3.5076127	4.8555894	0.38188913	0.006411031	0.049976718	0.4206661	5.388135	8.182995	Walking_Type
12:31:16.967	0.29689008	4.4294086	8.181237	-0.092753164	0.1053712	-0.23712994	0.8186456	5.1351805	8.314448	Walking_Type
12:31:16.988	0.29689008	4.4294086	8.181237	-0.092753164	0.1053712	-0.23712994	0.8186456	5.1351805	8.314448	Walking_Type
12:31:17.009	0.29689008	4.4294086	8.181237	-0.092753164	0.1053712	-0.23712994	0.8186456	5.1351805	8.314448	Walking_Type
12:31:17.029	0.29689008	4.4294086	8.181237	-0.092753164	0.1053712	-0.23712994	0.8186456	5.1351805	8.314448	Walking_Type
12:31:17.049	0.29689008	4.4294086	8.181237	-0.092753164	0.1053712	-0.23712994	0.8186456	5.1351805	8.314448	Walking_Type
12:31:17.071	0.29689008	4.4294086	8.181237	-0.092753164	0.1053712	-0.23712994	0.8186456	5.1351805	8.314448	Walking_Type
12:31:17.092	0.29689008	4.4294086	8.181237	-0.092753164	0.1053712	-0.23712994	0.8186456	5.1351805	8.314448	Walking_Type
12:31:17.113	0.29689008	4.4294086	8.181237	-0.092753164	0.1053712	-0.23712994	0.8186456	5.1351805	8.314448	Walking_Type
12:31:17.134	0.29689008	4.4294086	8.181237	-0.092753164	0.1053712	-0.23712994	0.8186456	5.1351805	8.314448	Walking_Type
12:31:17.156	1.3743137	5.3703585	8.482916	0.056908816	0.047339	-0.65923786	0.7973605	5.217288	8.265256	Walking_Type
12:31:17.178	1.3743137	5.3703585	8.482916	0.056908816	0.047339	-0.65923786	0.7973605	5.217288	8.265256	Walking_Type
12:31:17.200	1.3743137	5.3703585	8.482916	0.056908816	0.047339	-0.65923786	0.7973605	5.217288	8.265256	Walking_Type
12:31:17.221	1.3743137	5.3703585	8.482916	0.056908816	0.047339	-0.65923786	0.7973605	5.217288	8.265256	Walking_Type
12:31:17.242	1.3743137	5.3703585	8.482916	0.056908816	0.047339	-0.65923786	0.7973605	5.217288	8.265256	Walking_Type
12:31:17.264	1.3743137	5.3703585	8.482916	0.056908816	0.047339	-0.65923786	0.7973605	5.217288	8.265256	Walking_Type
12:31:17.286	1.3743137	5.3703585	8.482916	0.056908816	0.047339	-0.65923786	0.7973605	5.217288	8.265256	Walking_Type
12:31:17.309	1.3743137	5.3703585	8.482916	0.056908816	0.047339	-0.65923786	0.7973605	5.217288	8.265256	Walking_Type
12:31:17.332	1.6233183	4.5108137	10.43425	-0.21553709	-0.22877209	-0.9298511	0.48691347	5.173185	8.316935	Walking_Type
12:31:17.356	1.6233183	4.5108137	10.43425	-0.21553709	-0.22877209	-0.9298511	0.48691347	5.173185	8.316935	Walking_Type
12:31:17.378	1.6233183	4.5108137	10.43425	-0.21553709	-0.22877209	-0.9298511	0.48691347	5.173185	8.316935	Walking_Type
12:31:17.400	1.6233183	4.5108137	10.43425	-0.21553709	-0.22877209	-0.9298511	0.48691347	5.173185	8.316935	Walking_Type
12:31:17.422	1.6233183	4.5108137	10.43425	-0.21553709	-0.22877209	-0.9298511	0.48691347	5.173185	8.316935	Walking_Type
12:31:17.443	1.6233183	4.5108137	10.43425	-0.21553709	-0.22877209	-0.9298511	0.48691347	5.173185	8.316935	Walking_Type
12:31:17.465	1.6233183	4.5108137	10.43425	-0.21553709	-0.22877209	-0.9298511	0.48691347	5.173185	8.316935	Walking_Type
12:31:17.488	1.6233183	4.5108137	10.43425	-0.21553709	-0.22877209	-0.9298511	0.48691347	5.173185	8.316935	Walking_Type
12:31:17.510	1.3838909	4.398283	6.3639827	-0.13307026	-0.72174037	-0.42527643	0.59382224	4.791477	8.535775	Walking_Type
12:31:17.533	1.3838909	4.398283	6.3639827	-0.13307026	-0.72174037	-0.42527643	0.59382224	4.791477	8.535775	Walking_Type
12:31:17.557	1.3838909	4.398283	6.3639827	-0.13307026	-0.72174037	-0.42527643	0.59382224	4.791477	8.535775	Walking_Type
12:31:17.580	1.3838909	4.398283	6.3639827	-0.13307026	-0.72174037	-0.42527643	0.59382224	4.791477	8.535775	Walking_Type
12:31:17.603	1.3838909	4.398283	6.3639827	-0.13307026	-0.72174037	-0.42527643	0.59382224	4.791477	8.535775	Walking_Type
12:31:17.625	1.3838909	4.398283	6.3639827	-0.13307026	-0.72174037	-0.42527643	0.59382224	4.791477	8.535775	Walking_Type
12:31:17.647	1.3838909	4.398283	6.3639827	-0.13307026	-0.72174037	-0.42527643	0.59382224	4.791477	8.535775	Walking_Type
12:31:17.669	1.3838909	4.398283	6.3639827	-0.13307026	-0.72174037	-0.42527643	0.59382224	4.791477	8.535775	Walking_Type
12:31:17.694	0.34956414	5.3535986	8.059129	0.17419495	0.18234022	-0.5211823	0.29919505	4.6702538	8.617979	Walking_Type
12:31:17.719	0.34956414	5.3535986	8.059129	0.17419495	0.18234022	-0.5211823	0.29919505	4.6702538	8.617979	Walking_Type
12:31:17.742	0.34956414	5.3535986	8.059129	0.17419495	0.18234022	-0.5211823	0.29919505	4.6702538	8.617979	Walking_Type
12:31:17.764	0.34956414	5.3535986	8.059129	0.17419495	0.18234022	-0.5211823	0.29919505	4.6702538	8.617979	Walking_Type
12:31:17.787	0.34956414	5.3535986	8.059129	0.17419495	0.18234022	-0.5211823	0.29919505	4.6702538	8.617979	Walking_Type
12:31:17.811	0.34956414	5.3535986	8.059129	0.17419495	0.18234022	-0.5211823	0.29919505	4.6702538	8.617979	Walking_Type
12:31:17.833	0.34956414	5.3535986	8.059129	0.17419495	0.18234022	-0.5211823	0.29919505	4.6702538	8.617979	Walking_Type
12:31:17.856	0.34956414	5.3535986	8.059129	0.17419495	0.18234022	-0.5211823	0.29919505	4.6702538	8.617979	Walking_Type
12:31:17.878	-0.967287	5.296136	11.169292	-0.25218898	-0.45479223	-0.32937062	-0.02921236	4.825962	8.536953	Walking_Type
12:31:17.901	-0.967287	5.296136	11.169292	-0.25218898	-0.45479223	-0.32937062	-0.02921236	4.825962	8.536953	Walking_Type
12:31:17.925	-0.967287	5.296136	11.169292	-0.25218898	-0.45479223	-0.32937062	-0.02921236	4.825962	8.536953	Walking_Type
12:31:17.948	-0.967287	5.296136	11.169292	-0.25218898	-0.45479223	-0.32937062	-0.02921236	4.825962	8.536953	Walking_Type
12:31:17.971	-0.967287	5.296136	11.169292	-0.25218898	-0.45479223	-0.32937062	-0.02921236	4.825962	8.536953	Walking_Type
12:31:17.994	-0.967287	5.296136	11.169292	-0.25218898	-0.45479223	-0.32937062	-0.02921236	4.825962	8.536953	Walking_Type
12:31:18.017	-0.967287	5.296136	11.169292	-0.25218898	-0.45479223	-0.32937062	-0.02921236	4.825962	8.536953	Walking_Type
12:31:18.041	-0.967287	5.296136	11.169292	-0.25218898	-0.45479223	-0.32937062	-0.02921236	4.825962	8.536953	Walking_Type
12:31:18.064	0.6105401	3.5842295	7.350424	-0.0017342464	-0.437688	-0.2151388	-0.042532224	4.959686	8.45991	Walking_Type
12:31:18.086	0.6105401	3.5842295	7.350424	-0.0017342464	-0.437688	-0.2151388	-0.042532224	4.959686	8.45991	Walking_Type
12:31:18.107	0.6105401	3.5842295	7.350424	-0.0017342464	-0.437688	-0.2151388	-0.042532224	4.959686	8.45991	Walking_Type
12:31:18.128	0.6105401	3.5842295	7.350424	-0.0017342464	-0.437688	-0.2151388	-0.042532224	4.959686	8.45991	Walking_Type
12:31:18.149	0.6105401	3.5842295	7.350424	-0.0017342464	-0.437688	-0.2151388	-0.042532224	4.959686	8.45991	Walking_Type
12:31:18.170	0.6105401	3.5842295	7.350424	-0.0017342464	-0.437688	-0.2151388	-0.042532224	4.959686	8.45991	Walking_Type
12:31:18.191	0.6105401	3.5842295	7.350424	-0.0017342464	-0.437688	-0.2151388	-0.042532224	4.959686	8.45991	Walking_Type
12:31:18.213	0.6105401	3.5842295	7.350424	-0.0017342464	-0.437688	-0.2151388	-0.042532224	4.959686	8.45991	Walking_Type
12:31:18.234	0.14365649	4.393494	8.291373	0.21267946	-0.34483647	-0.39228973	0.10191724	4.6883044	8.612769	Walking_Type
12:31:18.257	0.14365649	4.393494	8.291373	0.21267946	-0.34483647	-0.39228973	0.10191724	4.6883044	8.612769	Walking_Type
12:31:18.280	0.14365649	4.393494	8.291373	0.21267946	-0.34483647	-0.39228973	0.10191724	4.6883044	8.612769	Walking_Type
12:31:18.301	0.14365649	4.393494	8.291373	0.21267946	-0.34483647	-0.39228973	0.10191724	4.6883044	8.612769	Walking_Type
12:31:18.322	0.14365649	4.393494	8.291373	0.21267946	-0.34483647	-0.39228973	0.10191724	4.6883044	8.612769	Walking_Type
12:31:18.343	0.14365649	4.393494	8.291373	0.21267946	-0.34483647	-0.39228973	0.10191724	4.6883044	8.612769	Walking_Type
12:31:18.371	0.14365649	4.393494	8.291373	0.21267946	-0.34483647	-0.39228973	0.10191724	4.6883044	8.612769	Walking_Type
12:31:18.392	0.14365649	4.393494	8.291373	0.21267946	-0.34483647	-0.39228973	0.10191724	4.6883044	8.612769	Walking_Type
12:31:18.412	0.66800267	5.2865586	9.143736	0.0782891	-0.28069565	-0.29027525	0.3368447	5.0174923	8.419126	Walking_Type
12:31:18.436	0.66800267	5.2865586	9.143736	0.0782891	-0.28069565	-0.29027525	0.3368447	5.0174923	8.419126	Walking_Type
12:31:18.457	0.66800267	5.2865586	9.143736	0.0782891	-0.28069565	-0.29027525	0.3368447	5.0174923	8.419126	Walking_Type
12:31:18.479	0.66800267	5.2865586	9.143736	0.0782891	-0.28069565	-0.29027525	0.3368447	5.0174923	8.419126	Walking_Type
12:31:18.500	0.66800267	5.2865586	9.143736	0.0782891	-0.28069565	-0.29027525	0.3368447	5.0174923	8.419126	Walking_Type
12:31:18.523	0.66800267	5.2865586	9.143736	0.0782891	-0.28069565	-0.29027525	0.3368447	5.0174923	8.419126	Walking_Type
12:31:18.544	0.66800267	5.2865586	9.143736	0.0782891	-0.28069565	-0.29027525	0.3368447	5.0174923	8.419126	Walking_Type
12:31:18.565	0.66800267	5.2865586	9.143736	0.0782891	-0.28069565	-0.29027525	0.3368447	5.0174923	8.419126	Walking_Type
12:31:18.586	2.0159793	4.271386	10.740717	-0.15994835	-0.13408798	-0.5083541	0.43916103	4.8211865	8.528404	Walking_Type
12:31:18.609	2.0159793	4.271386	10.740717	-0.15994835	-0.13408798	-0.5083541	0.43916103	4.8211865	8.528404	Walking_Type
12:31:18.638	2.0159793	4.271386	10.740717	-0.15994835	-0.13408798	-0.5083541	0.43916103	4.8211865	8.528404	Walking_Type
12:31:18.658	2.0159793	4.271386	10.740717	-0.15994835	-0.13408798	-0.5083541	0.43916103	4.8211865	8.528404	Walking_Type
12:31:18.679	2.0159793	4.271386	10.740717	-0.15994835	-0.13408798	-0.5083541	0.43916103	4.8211865	8.528404	Walking_Type
12:31:18.700	2.0159793	4.271386	10.740717	-0.15994835	-0.13408798	-0.5083541	0.43916103	4.8211865	8.528404	Walking_Type
12:31:18.721	2.0159793	4.271386	10.740717	-0.15994835	-0.13408798	-0.5083541	0.43916103	4.8211865	8.528404	Walking_Type
12:31:18.742	2.0159793	4.271386	10.740717	-0.15994835	-0.13408798	-0.5083541	0.43916103	4.8211865	8.528404	Walking_Type
12:31:18.763	2.0159793	4.271386	10.740717	-0.15994835	-0.13408798	-0.5083541	0.43916103	4.8211865	8.528404	Walking_Type
12:31:18.784	1.0774237	4.024776	6.7135468	-0.1379572	-0.4321902	-0.63480324	0.47934243	4.638297	8.627096	Walking_Type
12:31:18.806	1.0774237	4.024776	6.7135468	-0.1379572	-0.4321902	-0.63480324	0.47934243	4.638297	8.627096	Walking_Type
12:31:18.827	1.0774237	4.024776	6.7135468	-0.1379572	-0.4321902	-0.63480324	0.47934243	4.638297	8.627096	Walking_Type
12:31:18.848	1.0774237	4.024776	6.7135468	-0.1379572	-0.4321902	-0.63480324	0.47934243	4.638297	8.627096	Walking_Type
12:31:18.869	1.0774237	4.024776	6.7135468	-0.1379572	-0.4321902	-0.63480324	0.47934243	4.638297	8.627096	Walking_Type
12:31:18.891	1.0774237	4.024776	6.7135468	-0.1379572	-0.4321902	-0.63480324	0.47934243	4.638297	8.627096	Walking_Type
12:31:18.913	1.0774237	4.024776	6.7135468	-0.1379572	-0.4321902	-0.63480324	0.47934243	4.638297	8.627096	Walking_Type
12:31:18.934	1.0774237	4.024776	6.7135468	-0.1379572	-0.4321902	-0.63480324	0.47934243	4.638297	8.627096	Walking_Type
12:31:18.958	0.5650489	5.559506	7.84125	0.34401548	0.0003023783	-0.7325417	0.44014814	4.644641	8.625771	Walking_Type
12:31:18.979	0.5650489	5.559506	7.84125	0.34401548	0.0003023783	-0.7325417	0.44014814	4.644641	8.625771	Walking_Type
12:31:19.000	0.5650489	5.559506	7.84125	0.34401548	0.0003023783	-0.7325417	0.44014814	4.644641	8.625771	Walking_Type
12:31:19.021	0.5650489	5.559506	7.84125	0.34401548	0.0003023783	-0.7325417	0.44014814	4.644641	8.625771	Walking_Type
12:31:19.042	0.5650489	5.559506	7.84125	0.34401548	0.0003023783	-0.7325417	0.44014814	4.644641	8.625771	Walking_Type
12:31:19.063	0.5650489	5.559506	7.84125	0.34401548	0.0003023783	-0.7325417	0.44014814	4.644641	8.625771	Walking_Type
12:31:19.084	0.5650489	5.559506	7.84125	0.34401548	0.0003023783	-0.7325417	0.44014814	4.644641	8.625771	Walking_Type
12:31:19.104	0.5650489	5.559506	7.84125	0.34401548	0.0003023783	-0.7325417	0.44014814	4.644641	8.625771	Walking_Type
12:31:19.125	0.5650489	5.559506	7.84125	0.34401548	0.0003023783	-0.7325417	0.44014814	4.644641	8.625771	Walking_Type
12:31:19.157	-1.1564348	3.9242165	11.423085	-0.010897226	-0.0033628133	-0.15832832	0.018102752	4.6998925	8.607036	Walking_Type
12:31:19.178	-1.1564348	3.9242165	11.423085	-0.010897226	-0.0033628133	-0.15832832	0.018102752	4.6998925	8.607036	Walking_Type
12:31:19.199	-1.1564348	3.9242165	11.423085	-0.010897226	-0.0033628133	-0.15832832	0.018102752	4.6998925	8.607036	Walking_Type
12:31:19.220	-1.1564348	3.9242165	11.423085	-0.010897226	-0.0033628133	-0.15832832	0.018102752	4.6998925	8.607036	Walking_Type
12:31:19.241	-1.1564348	3.9242165	11.423085	-0.010897226	-0.0033628133	-0.15832832	0.018102752	4.6998925	8.607036	Walking_Type
12:31:19.263	-1.1564348	3.9242165	11.423085	-0.010897226	-0.0033628133	-0.15832832	0.018102752	4.6998925	8.607036	Walking_Type
12:31:19.284	-1.1564348	3.9242165	11.423085	-0.010897226	-0.0033628133	-0.15832832	0.018102752	4.6998925	8.607036	Walking_Type
12:31:19.305	-1.1564348	3.9242165	11.423085	-0.010897226	-0.0033628133	-0.15832832	0.018102752	4.6998925	8.607036	Walking_Type
12:31:19.326	-0.117319465	3.512401	9.675264	-0.6480297	-0.054064628	0.01637913	0.051857907	4.653536	8.63205	Walking_Type
12:31:19.347	-0.117319465	3.512401	9.675264	-0.6480297	-0.054064628	0.01637913	0.051857907	4.653536	8.63205	Walking_Type
12:31:19.368	-0.117319465	3.512401	9.675264	-0.6480297	-0.054064628	0.01637913	0.051857907	4.653536	8.63205	Walking_Type
12:31:19.389	-0.117319465	3.512401	9.675264	-0.6480297	-0.054064628	0.01637913	0.051857907	4.653536	8.63205	Walking_Type
12:31:19.410	-0.117319465	3.512401	9.675264	-0.6480297	-0.054064628	0.01637913	0.051857907	4.653536	8.63205	Walking_Type
12:31:19.432	-0.117319465	3.512401	9.675264	-0.6480297	-0.054064628	0.01637913	0.051857907	4.653536	8.63205	Walking_Type
12:31:19.453	-0.117319465	3.512401	9.675264	-0.6480297	-0.054064628	0.01637913	0.051857907	4.653536	8.63205	Walking_Type
12:31:19.474	-0.117319465	3.512401	9.675264	-0.6480297	-0.054064628	0.01637913	0.051857907	4.653536	8.63205	Walking_Type
12:31:19.495	-0.31843856	4.4820824	6.591439	-0.045105677	-0.058340687	-0.1534414	0.28996506	4.5245094	8.695694	Walking_Type
12:31:19.517	-0.31843856	4.4820824	6.591439	-0.045105677	-0.058340687	-0.1534414	0.28996506	4.5245094	8.695694	Walking_Type
12:31:19.538	-0.31843856	4.4820824	6.591439	-0.045105677	-0.058340687	-0.1534414	0.28996506	4.5245094	8.695694	Walking_Type
12:31:19.559	-0.31843856	4.4820824	6.591439	-0.045105677	-0.058340687	-0.1534414	0.28996506	4.5245094	8.695694	Walking_Type
12:31:19.581	-0.31843856	4.4820824	6.591439	-0.045105677	-0.058340687	-0.1534414	0.28996506	4.5245094	8.695694	Walking_Type
12:31:19.603	-0.31843856	4.4820824	6.591439	-0.045105677	-0.058340687	-0.1534414	0.28996506	4.5245094	8.695694	Walking_Type
12:31:19.625	-0.31843856	4.4820824	6.591439	-0.045105677	-0.058340687	-0.1534414	0.28996506	4.5245094	8.695694	Walking_Type
12:31:19.659	-0.31843856	4.4820824	6.591439	-0.045105677	-0.058340687	-0.1534414	0.28996506	4.5245094	8.695694	Walking_Type
12:31:19.681	1.5371244	6.193989	9.45978	0.094782464	-0.9019456	-0.22857784	0.4070495	4.7489405	8.570427	Walking_Type
12:31:19.702	1.5371244	6.193989	9.45978	0.094782464	-0.9019456	-0.22857784	0.4070495	4.7489405	8.570427	Walking_Type
12:31:19.723	1.5371244	6.193989	9.45978	0.094782464	-0.9019456	-0.22857784	0.4070495	4.7489405	8.570427	Walking_Type
12:31:19.744	1.5371244	6.193989	9.45978	0.094782464	-0.9019456	-0.22857784	0.4070495	4.7489405	8.570427	Walking_Type
12:31:19.783	1.5371244	6.193989	9.45978	0.094782464	-0.9019456	-0.22857784	0.4070495	4.7489405	8.570427	Walking_Type
12:31:19.807	1.5371244	6.193989	9.45978	0.094782464	-0.9019456	-0.22857784	0.4070495	4.7489405	8.570427	Walking_Type
12:31:19.831	1.5371244	6.193989	9.45978	0.094782464	-0.9019456	-0.22857784	0.4070495	4.7489405	8.570427	Walking_Type
12:31:19.854	0.9194015	2.875524	6.794952	0.017202575	-0.18967672	-0.33181405	0.5540613	4.633675	8.625104	Walking_Type
12:31:19.875	0.9194015	2.875524	6.794952	0.017202575	-0.18967672	-0.33181405	0.5540613	4.633675	8.625104	Walking_Type
12:31:19.897	0.9194015	2.875524	6.794952	0.017202575	-0.18967672	-0.33181405	0.5540613	4.633675	8.625104	Walking_Type
12:31:19.920	0.9194015	2.875524	6.794952	0.017202575	-0.18967672	-0.33181405	0.5540613	4.633675	8.625104	Walking_Type
12:31:19.942	0.9194015	2.875524	6.794952	0.017202575	-0.18967672	-0.33181405	0.5540613	4.633675	8.625104	Walking_Type
12:31:19.964	0.9194015	2.875524	6.794952	0.017202575	-0.18967672	-0.33181405	0.5540613	4.633675	8.625104	Walking_Type
12:31:19.985	0.9194015	2.875524	6.794952	0.017202575	-0.18967672	-0.33181405	0.5540613	4.633675	8.625104	Walking_Type
12:31:20.010	0.9194015	2.875524	6.794952	0.017202575	-0.18967672	-0.33181405	0.5540613	4.633675	8.625104	Walking_Type
12:31:20.032	0.031125572	4.2139235	6.220326	0.3825	0.082769185	-0.2872209	0.5334469	4.3636036	8.766114	Walking_Type
12:31:20.053	0.031125572	4.2139235	6.220326	0.3825	0.082769185	-0.2872209	0.5334469	4.3636036	8.766114	Walking_Type
12:31:20.072	0.031125572	4.2139235	6.220326	0.3825	0.082769185	-0.2872209	0.5334469	4.3636036	8.766114	Walking_Type
12:31:20.094	0.031125572	4.2139235	6.220326	0.3825	0.082769185	-0.2872209	0.5334469	4.3636036	8.766114	Walking_Type
12:31:20.115	0.031125572	4.2139235	6.220326	0.3825	0.082769185	-0.2872209	0.5334469	4.3636036	8.766114	Walking_Type
12:31:20.136	0.031125572	4.2139235	6.220326	0.3825	0.082769185	-0.2872209	0.5334469	4.3636036	8.766114	Walking_Type
12:31:20.158	0.031125572	4.2139235	6.220326	0.3825	0.082769185	-0.2872209	0.5334469	4.3636036	8.766114	Walking_Type
12:31:20.179	0.031125572	4.2139235	6.220326	0.3825	0.082769185	-0.2872209	0.5334469	4.3636036	8.766114	Walking_Type
12:31:20.200	0.031125572	4.2139235	6.220326	0.3825	0.082769185	-0.2872209	0.5334469	4.3636036	8.766114	Walking_Type
12:31:20.221	0.18435916	5.482889	9.462174	-0.078092396	0.4114147	0.17520408	0.4878047	4.5810227	8.657172	Walking_Type
12:31:20.242	0.18435916	5.482889	9.462174	-0.078092396	0.4114147	0.17520408	0.4878047	4.5810227	8.657172	Walking_Type
12:31:20.264	0.18435916	5.482889	9.462174	-0.078092396	0.4114147	0.17520408	0.4878047	4.5810227	8.657172	Walking_Type
12:31:20.286	0.18435916	5.482889	9.462174	-0.078092396	0.4114147	0.17520408	0.4878047	4.5810227	8.657172	Walking_Type
12:31:20.305	0.18435916	5.482889	9.462174	-0.078092396	0.4114147	0.17520408	0.4878047	4.5810227	8.657172	Walking_Type
12:31:20.334	0.18435916	5.482889	9.462174	-0.078092396	0.4114147	0.17520408	0.4878047	4.5810227	8.657172	Walking_Type
12:31:20.355	0.18435916	5.482889	9.462174	-0.078092396	0.4114147	0.17520408	0.4878047	4.5810227	8.657172	Walking_Type
12:31:20.376	0.18435916	5.482889	9.462174	-0.078092396	0.4114147	0.17520408	0.4878047	4.5810227	8.657172	Walking_Type
12:31:20.398	-0.9984126	3.0910087	8.526012	0.63723075	0.28007868	0.08296344	0.5083746	4.3862433	8.7563	Walking_Type
12:31:20.420	-0.9984126	3.0910087	8.526012	0.63723075	0.28007868	0.08296344	0.5083746	4.3862433	8.7563	Walking_Type
12:31:20.442	-0.9984126	3.0910087	8.526012	0.63723075	0.28007868	0.08296344	0.5083746	4.3862433	8.7563	Walking_Type
12:31:20.463	-0.9984126	3.0910087	8.526012	0.63723075	0.28007868	0.08296344	0.5083746	4.3862433	8.7563	Walking_Type
12:31:20.485	-0.9984126	3.0910087	8.526012	0.63723075	0.28007868	0.08296344	0.5083746	4.3862433	8.7563	Walking_Type
12:31:20.506	-0.9984126	3.0910087	8.526012	0.63723075	0.28007868	0.08296344	0.5083746	4.3862433	8.7563	Walking_Type
12:31:20.528	-0.9984126	3.0910087	8.526012	0.63723075	0.28007868	0.08296344	0.5083746	4.3862433	8.7563	Walking_Type
12:31:20.549	-0.9984126	3.0910087	8.526012	0.63723075	0.28007868	0.08296344	0.5083746	4.3862433	8.7563	Walking_Type
12:31:20.570	0.9241901	3.9098508	6.428628	0.009261328	0.06627583	0.20269303	0.49147472	4.392821	8.753966	Walking_Type
12:31:20.591	0.9241901	3.9098508	6.428628	0.009261328	0.06627583	0.20269303	0.49147472	4.392821	8.753966	Walking_Type
12:31:20.612	0.9241901	3.9098508	6.428628	0.009261328	0.06627583	0.20269303	0.49147472	4.392821	8.753966	Walking_Type
12:31:20.633	0.9241901	3.9098508	6.428628	0.009261328	0.06627583	0.20269303	0.49147472	4.392821	8.753966	Walking_Type
12:31:20.654	0.9241901	3.9098508	6.428628	0.009261328	0.06627583	0.20269303	0.49147472	4.392821	8.753966	Walking_Type
12:31:20.675	0.9241901	3.9098508	6.428628	0.009261328	0.06627583	0.20269303	0.49147472	4.392821	8.753966	Walking_Type
12:31:20.697	0.9241901	3.9098508	6.428628	0.009261328	0.06627583	0.20269303	0.49147472	4.392821	8.753966	Walking_Type
12:31:20.724	0.9241901	3.9098508	6.428628	0.009261328	0.06627583	0.20269303	0.49147472	4.392821	8.753966	Walking_Type
12:31:20.745	0.9241901	3.9098508	6.428628	0.091728136	-0.5073266	-0.041653067	0.49147472	4.392821	8.753966	Walking_Type
12:31:20.767	0.39505535	5.317684	8.621783	0.091728136	-0.5073266	-0.041653067	0.6463588	4.291182	8.794222	Walking_Type
12:31:20.788	0.39505535	5.317684	8.621783	0.091728136	-0.5073266	-0.041653067	0.6463588	4.291182	8.794222	Walking_Type
12:31:20.810	0.39505535	5.317684	8.621783	0.091728136	-0.5073266	-0.041653067	0.6463588	4.291182	8.794222	Walking_Type
12:31:20.831	0.39505535	5.317684	8.621783	0.091728136	-0.5073266	-0.041653067	0.6463588	4.291182	8.794222	Walking_Type
12:31:20.852	0.39505535	5.317684	8.621783	0.091728136	-0.5073266	-0.041653067	0.6463588	4.291182	8.794222	Walking_Type
12:31:20.874	0.39505535	5.317684	8.621783	0.091728136	-0.5073266	-0.041653067	0.6463588	4.291182	8.794222	Walking_Type
12:31:20.896	0.39505535	5.317684	8.621783	0.091728136	-0.5073266	-0.041653067	0.6463588	4.291182	8.794222	Walking_Type
12:31:20.917	0.39505535	5.317684	8.621783	0.091728136	-0.5073266	-0.041653067	0.6463588	4.291182	8.794222	Walking_Type
12:31:20.938	2.4876516	4.1971636	11.566742	-0.09580749	-0.5390916	-0.1571066	1.0294759	4.4776907	8.663764	Walking_Type
12:31:20.959	2.4876516	4.1971636	11.566742	-0.09580749	-0.5390916	-0.1571066	1.0294759	4.4776907	8.663764	Walking_Type
12:31:20.980	2.4876516	4.1971636	11.566742	-0.09580749	-0.5390916	-0.1571066	1.0294759	4.4776907	8.663764	Walking_Type
12:31:21.005	2.4876516	4.1971636	11.566742	-0.09580749	-0.5390916	-0.1571066	1.0294759	4.4776907	8.663764	Walking_Type
12:31:21.036	2.4876516	4.1971636	11.566742	-0.09580749	-0.5390916	-0.1571066	1.0294759	4.4776907	8.663764	Walking_Type
12:31:21.066	2.4876516	4.1971636	11.566742	-0.09580749	-0.5390916	-0.1571066	1.0294759	4.4776907	8.663764	Walking_Type
12:31:21.102	2.4876516	4.1971636	11.566742	-0.09580749	-0.5390916	-0.1571066	1.0294759	4.4776907	8.663764	Walking_Type
12:31:21.134	-0.03351985	3.7087317	7.5587254	-0.27906707	0.0772714	-0.055092104	0.42989278	4.319275	8.7937155	Walking_Type
12:31:21.166	-0.03351985	3.7087317	7.5587254	-0.27906707	0.0772714	-0.055092104	0.42989278	4.319275	8.7937155	Walking_Type
12:31:21.199	-0.03351985	3.7087317	7.5587254	-0.27906707	0.0772714	-0.055092104	0.42989278	4.319275	8.7937155	Walking_Type
12:31:21.232	-0.03351985	3.7087317	7.5587254	-0.27906707	0.0772714	-0.055092104	0.42989278	4.319275	8.7937155	Walking_Type
12:31:21.266	-0.03351985	3.7087317	7.5587254	-0.27906707	0.0772714	-0.055092104	0.42989278	4.319275	8.7937155	Walking_Type
12:31:21.287	0.531529	4.537151	7.407886	0.06973699	-0.06322761	-0.1674913	0.2568701	4.17513	8.869762	Walking_Type
12:31:21.309	0.531529	4.537151	7.407886	0.06973699	-0.06322761	-0.1674913	0.2568701	4.17513	8.869762	Walking_Type
12:31:21.330	0.531529	4.537151	7.407886	0.06973699	-0.06322761	-0.1674913	0.2568701	4.17513	8.869762	Walking_Type
12:31:21.351	0.531529	4.537151	7.407886	0.06973699	-0.06322761	-0.1674913	0.2568701	4.17513	8.869762	Walking_Type
12:31:21.373	0.531529	4.537151	7.407886	0.06973699	-0.06322761	-0.1674913	0.2568701	4.17513	8.869762	Walking_Type
12:31:21.395	0.531529	4.537151	7.407886	0.06973699	-0.06322761	-0.1674913	0.2568701	4.17513	8.869762	Walking_Type
12:31:21.419	0.531529	4.537151	7.407886	0.06973699	-0.06322761	-0.1674913	0.2568701	4.17513	8.869762	Walking_Type
12:31:21.442	0.531529	4.537151	7.407886	0.06973699	-0.06322761	-0.1674913	0.2568701	4.17513	8.869762	Walking_Type
12:31:21.465	0.531529	4.537151	7.407886	0.06973699	-0.06322761	-0.1674913	0.2568701	4.17513	8.869762	Walking_Type
12:31:21.489	-1.3527653	6.5363703	9.747093	0.26215956	0.19211406	-0.10335045	-0.07027787	4.5232344	8.700907	Walking_Type
12:31:21.511	-1.3527653	6.5363703	9.747093	0.26215956	0.19211406	-0.10335045	-0.07027787	4.5232344	8.700907	Walking_Type
12:31:21.535	-1.3527653	6.5363703	9.747093	0.26215956	0.19211406	-0.10335045	-0.07027787	4.5232344	8.700907	Walking_Type
12:31:21.556	-1.3527653	6.5363703	9.747093	0.26215956	0.19211406	-0.10335045	-0.07027787	4.5232344	8.700907	Walking_Type
12:31:21.578	-1.3527653	6.5363703	9.747093	0.26215956	0.19211406	-0.10335045	-0.07027787	4.5232344	8.700907	Walking_Type
12:31:21.599	-1.3527653	6.5363703	9.747093	0.26215956	0.19211406	-0.10335045	-0.07027787	4.5232344	8.700907	Walking_Type
12:31:21.621	-1.3527653	6.5363703	9.747093	0.26215956	0.19211406	-0.10335045	-0.07027787	4.5232344	8.700907	Walking_Type
12:31:21.645	-1.3527653	6.5363703	9.747093	0.26215956	0.19211406	-0.10335045	-0.07027787	4.5232344	8.700907	Walking_Type
12:31:21.667	0.7350424	1.8268317	7.970541	-0.2314196	-0.063838474	-0.013553267	0.02444467	4.7749543	8.565604	Walking_Type
12:31:21.690	0.7350424	1.8268317	7.970541	-0.2314196	-0.063838474	-0.013553267	0.02444467	4.7749543	8.565604	Walking_Type
12:31:21.712	0.7350424	1.8268317	7.970541	-0.2314196	-0.063838474	-0.013553267	0.02444467	4.7749543	8.565604	Walking_Type
12:31:21.735	0.7350424	1.8268317	7.970541	-0.2314196	-0.063838474	-0.013553267	0.02444467	4.7749543	8.565604	Walking_Type
12:31:21.759	0.7350424	1.8268317	7.970541	-0.2314196	-0.063838474	-0.013553267	0.02444467	4.7749543	8.565604	Walking_Type
12:31:21.788	0.7350424	1.8268317	7.970541	-0.2314196	-0.063838474	-0.013553267	0.02444467	4.7749543	8.565604	Walking_Type
12:31:21.811	0.7350424	1.8268317	7.970541	-0.2314196	-0.063838474	-0.013553267	0.02444467	4.7749543	8.565604	Walking_Type
12:31:21.834	-1.0391153	4.398283	6.3831367	-0.0017342464	-0.16463125	0.28515986	-0.14362128	4.5644007	8.678478	Walking_Type
12:31:21.856	-1.0391153	4.398283	6.3831367	-0.0017342464	-0.16463125	0.28515986	-0.14362128	4.5644007	8.678478	Walking_Type
12:31:21.880	-1.0391153	4.398283	6.3831367	-0.0017342464	-0.16463125	0.28515986	-0.14362128	4.5644007	8.678478	Walking_Type
12:31:21.904	-1.0391153	4.398283	6.3831367	-0.0017342464	-0.16463125	0.28515986	-0.14362128	4.5644007	8.678478	Walking_Type
12:31:21.927	-1.0391153	4.398283	6.3831367	-0.0017342464	-0.16463125	0.28515986	-0.14362128	4.5644007	8.678478	Walking_Type
12:31:21.950	-1.0391153	4.398283	6.3831367	-0.0017342464	-0.16463125	0.28515986	-0.14362128	4.5644007	8.678478	Walking_Type
12:31:21.976	-1.0391153	4.398283	6.3831367	-0.0017342464	-0.16463125	0.28515986	-0.14362128	4.5644007	8.678478	Walking_Type
12:31:21.997	-1.0391153	4.398283	6.3831367	-0.0017342464	-0.16463125	0.28515986	-0.14362128	4.5644007	8.678478	Walking_Type
12:31:22.018	-0.2466103	5.813299	9.3831625	0.2768203	-0.5702458	-0.07463979	-0.08025822	4.760222	8.57346	Walking_Type
12:31:22.039	-0.2466103	5.813299	9.3831625	0.2768203	-0.5702458	-0.07463979	-0.08025822	4.760222	8.57346	Walking_Type
12:31:22.060	-0.2466103	5.813299	9.3831625	0.2768203	-0.5702458	-0.07463979	-0.08025822	4.760222	8.57346	Walking_Type
12:31:22.098	-0.2466103	5.813299	9.3831625	0.2768203	-0.5702458	-0.07463979	-0.08025822	4.760222	8.57346	Walking_Type
12:31:22.120	-0.2466103	5.813299	9.3831625	0.2768203	-0.5702458	-0.07463979	-0.08025822	4.760222	8.57346	Walking_Type
12:31:22.155	-0.2466103	5.813299	9.3831625	0.2768203	-0.5702458	-0.07463979	-0.08025822	4.760222	8.57346	Walking_Type
12:31:22.187	1.3120626	3.5554981	9.462174	0.5058948	-0.44746184	-0.25301245	0.379634	4.7119217	8.592092	Walking_Type
12:31:22.221	1.3120626	3.5554981	9.462174	0.5058948	-0.44746184	-0.25301245	0.379634	4.7119217	8.592092	Walking_Type
12:31:22.255	1.3120626	3.5554981	9.462174	0.5058948	-0.44746184	-0.25301245	0.379634	4.7119217	8.592092	Walking_Type
12:31:22.288	1.3120626	3.5554981	9.462174	0.5058948	-0.44746184	-0.25301245	0.379634	4.7119217	8.592092	Walking_Type
12:31:22.323	1.3120626	3.5554981	9.462174	0.5058948	-0.44746184	-0.25301245	0.379634	4.7119217	8.592092	Walking_Type
12:31:22.355	1.3120626	3.5554981	9.462174	0.5058948	-0.44746184	-0.25301245	0.379634	4.7119217	8.592092	Walking_Type
12:31:22.379	0.9241901	3.9313993	6.447782	-0.10924653	-0.13469884	-0.21758226	0.46473342	4.578968	8.659529	Walking_Type
12:31:22.400	0.9241901	3.9313993	6.447782	-0.10924653	-0.13469884	-0.21758226	0.46473342	4.578968	8.659529	Walking_Type
12:31:22.423	0.9241901	3.9313993	6.447782	-0.10924653	-0.13469884	-0.21758226	0.46473342	4.578968	8.659529	Walking_Type
12:31:22.444	0.9241901	3.9313993	6.447782	-0.10924653	-0.13469884	-0.21758226	0.46473342	4.578968	8.659529	Walking_Type
12:31:22.481	0.9241901	3.9313993	6.447782	-0.10924653	-0.13469884	-0.21758226	0.46473342	4.578968	8.659529	Walking_Type
12:31:22.502	0.9241901	3.9313993	6.447782	-0.10924653	-0.13469884	-0.21758226	0.46473342	4.578968	8.659529	Walking_Type
12:31:22.522	0.9241901	3.9313993	6.447782	-0.10924653	-0.13469884	-0.21758226	0.46473342	4.578968	8.659529	Walking_Type
12:31:22.544	0.9241901	3.9313993	6.447782	-0.10924653	-0.13469884	-0.21758226	0.46473342	4.578968	8.659529	Walking_Type
12:31:22.565	0.84039044	6.1461034	8.449396	0.07218045	-0.0088606	-0.16321525	0.46693647	4.5763497	8.660794	Walking_Type
12:31:22.586	0.84039044	6.1461034	8.449396	0.07218045	-0.0088606	-0.16321525	0.46693647	4.5763497	8.660794	Walking_Type
12:31:22.609	0.84039044	6.1461034	8.449396	0.07218045	-0.0088606	-0.16321525	0.46693647	4.5763497	8.660794	Walking_Type
12:31:22.630	0.84039044	6.1461034	8.449396	0.07218045	-0.0088606	-0.16321525	0.46693647	4.5763497	8.660794	Walking_Type
12:31:22.652	0.84039044	6.1461034	8.449396	0.07218045	-0.0088606	-0.16321525	0.46693647	4.5763497	8.660794	Walking_Type
12:31:22.674	0.84039044	6.1461034	8.449396	0.07218045	-0.0088606	-0.16321525	0.46693647	4.5763497	8.660794	Walking_Type
12:31:22.695	0.84039044	6.1461034	8.449396	0.07218045	-0.0088606	-0.16321525	0.46693647	4.5763497	8.660794	Walking_Type
12:31:22.717	0.84039044	6.1461034	8.449396	0.07218045	-0.0088606	-0.16321525	0.46693647	4.5763497	8.660794	Walking_Type
12:31:22.741	-1.4365649	6.016813	9.596253	0.3739479	0.14629918	0.31142703	0.37865278	4.948554	8.458061	Walking_Type
12:31:22.764	-1.4365649	6.016813	9.596253	0.3739479	0.14629918	0.31142703	0.37865278	4.948554	8.458061	Walking_Type
12:31:22.787	-1.4365649	6.016813	9.596253	0.3739479	0.14629918	0.31142703	0.37865278	4.948554	8.458061	Walking_Type
12:31:22.809	-1.4365649	6.016813	9.596253	0.3739479	0.14629918	0.31142703	0.37865278	4.948554	8.458061	Walking_Type
12:31:22.832	-1.4365649	6.016813	9.596253	0.3739479	0.14629918	0.31142703	0.37865278	4.948554	8.458061	Walking_Type
12:31:22.854	-1.4365649	6.016813	9.596253	0.3739479	0.14629918	0.31142703	0.37865278	4.948554	8.458061	Walking_Type
12:31:22.880	-1.4365649	6.016813	9.596253	0.3739479	0.14629918	0.31142703	0.37865278	4.948554	8.458061	Walking_Type
12:31:22.903	-1.4365649	6.016813	9.596253	0.3739479	0.14629918	0.31142703	0.37865278	4.948554	8.458061	Walking_Type
12:31:22.926	-0.0023942748	3.9792848	8.020821	-0.5643411	0.3142871	0.36212885	0.30443844	5.0514235	8.400046	Walking_Type
12:31:22.949	-0.0023942748	3.9792848	8.020821	-0.5643411	0.3142871	0.36212885	0.30443844	5.0514235	8.400046	Walking_Type
12:31:22.972	-0.0023942748	3.9792848	8.020821	-0.5643411	0.3142871	0.36212885	0.30443844	5.0514235	8.400046	Walking_Type
12:31:22.997	-0.0023942748	3.9792848	8.020821	-0.5643411	0.3142871	0.36212885	0.30443844	5.0514235	8.400046	Walking_Type
12:31:23.019	-0.0023942748	3.9792848	8.020821	-0.5643411	0.3142871	0.36212885	0.30443844	5.0514235	8.400046	Walking_Type
12:31:23.041	-0.0023942748	3.9792848	8.020821	-0.5643411	0.3142871	0.36212885	0.30443844	5.0514235	8.400046	Walking_Type
12:31:23.063	-0.0023942748	3.9792848	8.020821	-0.5643411	0.3142871	0.36212885	0.30443844	5.0514235	8.400046	Walking_Type
12:31:23.085	-0.0023942748	3.9792848	8.020821	-0.5643411	0.3142871	0.36212885	0.30443844	5.0514235	8.400046	Walking_Type
12:31:23.108	0.53392327	4.5682764	5.669643	-0.15261796	0.21349436	0.17825842	0.531664	4.9564133	8.445215	Walking_Type
12:31:23.130	0.53392327	4.5682764	5.669643	-0.15261796	0.21349436	0.17825842	0.531664	4.9564133	8.445215	Walking_Type
12:31:23.152	0.53392327	4.5682764	5.669643	-0.15261796	0.21349436	0.17825842	0.531664	4.9564133	8.445215	Walking_Type
12:31:23.177	0.53392327	4.5682764	5.669643	-0.15261796	0.21349436	0.17825842	0.531664	4.9564133	8.445215	Walking_Type
12:31:23.199	0.53392327	4.5682764	5.669643	-0.15261796	0.21349436	0.17825842	0.531664	4.9564133	8.445215	Walking_Type
12:31:23.223	0.53392327	4.5682764	5.669643	-0.15261796	0.21349436	0.17825842	0.531664	4.9564133	8.445215	Walking_Type
12:31:23.249	0.53392327	4.5682764	5.669643	-0.15261796	0.21349436	0.17825842	0.531664	4.9564133	8.445215	Walking_Type
12:31:23.272	1.3360053	6.818895	9.103033	-0.10130528	0.14019053	0.20757996	0.72141814	5.004939	8.40241	Walking_Type
12:31:23.294	1.3360053	6.818895	9.103033	-0.10130528	0.14019053	0.20757996	0.72141814	5.004939	8.40241	Walking_Type
12:31:23.316	1.3360053	6.818895	9.103033	-0.10130528	0.14019053	0.20757996	0.72141814	5.004939	8.40241	Walking_Type
12:31:23.339	1.3360053	6.818895	9.103033	-0.10130528	0.14019053	0.20757996	0.72141814	5.004939	8.40241	Walking_Type
12:31:23.361	1.3360053	6.818895	9.103033	-0.10130528	0.14019053	0.20757996	0.72141814	5.004939	8.40241	Walking_Type
12:31:23.384	1.3360053	6.818895	9.103033	-0.10130528	0.14019053	0.20757996	0.72141814	5.004939	8.40241	Walking_Type
12:31:23.406	1.3360053	6.818895	9.103033	-0.10130528	0.14019053	0.20757996	0.72141814	5.004939	8.40241	Walking_Type
12:31:23.429	1.3360053	6.818895	9.103033	-0.10130528	0.14019053	0.20757996	0.72141814	5.004939	8.40241	Walking_Type
12:31:23.455	0.4836435	3.6273263	8.913885	0.436867	0.0894887	-0.09540921	0.6292201	4.9091263	8.466103	Walking_Type
12:31:23.475	0.4836435	3.6273263	8.913885	0.436867	0.0894887	-0.09540921	0.6292201	4.9091263	8.466103	Walking_Type
12:31:23.495	0.4836435	3.6273263	8.913885	0.436867	0.0894887	-0.09540921	0.6292201	4.9091263	8.466103	Walking_Type
12:31:23.516	0.4836435	3.6273263	8.913885	0.436867	0.0894887	-0.09540921	0.6292201	4.9091263	8.466103	Walking_Type
12:31:23.537	0.4836435	3.6273263	8.913885	0.436867	0.0894887	-0.09540921	0.6292201	4.9091263	8.466103	Walking_Type
12:31:23.558	0.4836435	3.6273263	8.913885	0.436867	0.0894887	-0.09540921	0.6292201	4.9091263	8.466103	Walking_Type
12:31:23.580	0.4836435	3.6273263	8.913885	0.436867	0.0894887	-0.09540921	0.6292201	4.9091263	8.466103	Walking_Type
12:31:23.603	0.4836435	3.6273263	8.913885	0.436867	0.0894887	-0.09540921	0.6292201	4.9091263	8.466103	Walking_Type
12:31:23.625	1.4221992	3.9792848	6.8883286	-0.26868236	-0.28802603	-0.16321525	0.98120695	4.6565876	8.574601	Walking_Type
12:31:23.646	1.4221992	3.9792848	6.8883286	-0.26868236	-0.28802603	-0.16321525	0.98120695	4.6565876	8.574601	Walking_Type
12:31:23.667	1.4221992	3.9792848	6.8883286	-0.26868236	-0.28802603	-0.16321525	0.98120695	4.6565876	8.574601	Walking_Type
12:31:23.696	1.4221992	3.9792848	6.8883286	-0.26868236	-0.28802603	-0.16321525	0.98120695	4.6565876	8.574601	Walking_Type
12:31:23.718	1.4221992	3.9792848	6.8883286	-0.26868236	-0.28802603	-0.16321525	0.98120695	4.6565876	8.574601	Walking_Type
12:31:23.739	1.4221992	3.9792848	6.8883286	-0.26868236	-0.28802603	-0.16321525	0.98120695	4.6565876	8.574601	Walking_Type
12:31:23.760	1.4221992	3.9792848	6.8883286	-0.26868236	-0.28802603	-0.16321525	0.98120695	4.6565876	8.574601	Walking_Type
12:31:23.785	1.4221992	3.9792848	6.8883286	-0.26868236	-0.28802603	-0.16321525	0.98120695	4.6565876	8.574601	Walking_Type
12:31:23.806	0.2681588	5.8947043	6.2131433	0.27620944	0.3686541	-0.06608768	0.56799847	4.8161783	8.5236225	Walking_Type
12:31:23.827	0.2681588	5.8947043	6.2131433	0.27620944	0.3686541	-0.06608768	0.56799847	4.8161783	8.5236225	Walking_Type
12:31:23.848	0.2681588	5.8947043	6.2131433	0.27620944	0.3686541	-0.06608768	0.56799847	4.8161783	8.5236225	Walking_Type
12:31:23.869	0.2681588	5.8947043	6.2131433	0.27620944	0.3686541	-0.06608768	0.56799847	4.8161783	8.5236225	Walking_Type
12:31:23.890	0.2681588	5.8947043	6.2131433	0.27620944	0.3686541	-0.06608768	0.56799847	4.8161783	8.5236225	Walking_Type
12:31:23.911	0.2681588	5.8947043	6.2131433	0.27620944	0.3686541	-0.06608768	0.56799847	4.8161783	8.5236225	Walking_Type
12:31:23.933	0.2681588	5.8947043	6.2131433	0.27620944	0.3686541	-0.06608768	0.56799847	4.8161783	8.5236225	Walking_Type
12:31:23.954	0.2681588	5.8947043	6.2131433	0.27620944	0.3686541	-0.06608768	0.56799847	4.8161783	8.5236225	Walking_Type
12:31:23.974	0.2681588	5.8947043	6.2131433	0.27620944	0.3686541	-0.06608768	0.56799847	4.8161783	8.5236225	Walking_Type
12:31:23.995	0.5363176	3.8140798	11.583502	0.28964847	0.039397754	0.21857554	0.798637	4.755005	8.539466	Walking_Type
12:31:24.017	0.5363176	3.8140798	11.583502	0.28964847	0.039397754	0.21857554	0.798637	4.755005	8.539466	Walking_Type
12:31:24.039	0.5363176	3.8140798	11.583502	0.28964847	0.039397754	0.21857554	0.798637	4.755005	8.539466	Walking_Type
12:31:24.060	0.5363176	3.8140798	11.583502	0.28964847	0.039397754	0.21857554	0.798637	4.755005	8.539466	Walking_Type
12:31:24.080	0.5363176	3.8140798	11.583502	0.28964847	0.039397754	0.21857554	0.798637	4.755005	8.539466	Walking_Type
12:31:24.102	0.5363176	3.8140798	11.583502	0.28964847	0.039397754	0.21857554	0.798637	4.755005	8.539466	Walking_Type
12:31:24.123	0.5363176	3.8140798	11.583502	0.28964847	0.039397754	0.21857554	0.798637	4.755005	8.539466	Walking_Type
12:31:24.144	0.5363176	3.8140798	11.583502	0.28964847	0.039397754	0.21857554	0.798637	4.755005	8.539466	Walking_Type
12:31:24.165	0.5363176	3.8140798	11.583502	-0.3401536	0.22876598	0.33219647	0.798637	4.755005	8.539466	Walking_Type
12:31:24.186	0.2083019	4.146884	6.1652575	-0.3401536	0.22876598	0.33219647	0.5945465	4.662524	8.606841	Walking_Type
12:31:24.207	0.2083019	4.146884	6.1652575	-0.3401536	0.22876598	0.33219647	0.5945465	4.662524	8.606841	Walking_Type
12:31:24.228	0.2083019	4.146884	6.1652575	-0.3401536	0.22876598	0.33219647	0.5945465	4.662524	8.606841	Walking_Type
12:31:24.251	0.2083019	4.146884	6.1652575	-0.3401536	0.22876598	0.33219647	0.5945465	4.662524	8.606841	Walking_Type
12:31:24.272	0.2083019	4.146884	6.1652575	-0.3401536	0.22876598	0.33219647	0.5945465	4.662524	8.606841	Walking_Type
12:31:24.292	0.2083019	4.146884	6.1652575	-0.3401536	0.22876598	0.33219647	0.5945465	4.662524	8.606841	Walking_Type
12:31:24.316	0.2083019	4.146884	6.1652575	-0.3401536	0.22876598	0.33219647	0.5945465	4.662524	8.606841	Walking_Type
12:31:24.337	0.2083019	4.146884	6.1652575	-0.3401536	0.22876598	0.33219647	0.5945465	4.662524	8.606841	Walking_Type
12:31:24.358	1.297697	4.925023	6.378348	-0.015173282	0.03267824	0.07196786	0.4840355	4.5163875	8.6912775	Walking_Type
12:31:24.379	1.297697	4.925023	6.378348	-0.015173282	0.03267824	0.07196786	0.4840355	4.5163875	8.6912775	Walking_Type
12:31:24.401	1.297697	4.925023	6.378348	-0.015173282	0.03267824	0.07196786	0.4840355	4.5163875	8.6912775	Walking_Type
12:31:24.425	1.297697	4.925023	6.378348	-0.015173282	0.03267824	0.07196786	0.4840355	4.5163875	8.6912775	Walking_Type
12:31:24.447	1.297697	4.925023	6.378348	-0.015173282	0.03267824	0.07196786	0.4840355	4.5163875	8.6912775	Walking_Type
12:31:24.468	1.297697	4.925023	6.378348	-0.015173282	0.03267824	0.07196786	0.4840355	4.5163875	8.6912775	Walking_Type
12:31:24.490	1.297697	4.925023	6.378348	-0.015173282	0.03267824	0.07196786	0.4840355	4.5163875	8.6912775	Walking_Type
12:31:24.511	1.297697	4.925023	6.378348	-0.015173282	0.03267824	0.07196786	0.4840355	4.5163875	8.6912775	Walking_Type
12:31:24.532	2.3679378	6.3376455	9.474146	0.088673815	-0.038182132	-0.03737701	0.70008963	4.557411	8.655069	Walking_Type
12:31:24.553	2.3679378	6.3376455	9.474146	0.088673815	-0.038182132	-0.03737701	0.70008963	4.557411	8.655069	Walking_Type
12:31:24.575	2.3679378	6.3376455	9.474146	0.088673815	-0.038182132	-0.03737701	0.70008963	4.557411	8.655069	Walking_Type
12:31:24.597	2.3679378	6.3376455	9.474146	0.088673815	-0.038182132	-0.03737701	0.70008963	4.557411	8.655069	Walking_Type
12:31:24.618	2.3679378	6.3376455	9.474146	0.088673815	-0.038182132	-0.03737701	0.70008963	4.557411	8.655069	Walking_Type
12:31:24.639	2.3679378	6.3376455	9.474146	0.088673815	-0.038182132	-0.03737701	0.70008963	4.557411	8.655069	Walking_Type
12:31:24.661	2.3679378	6.3376455	9.474146	0.088673815	-0.038182132	-0.03737701	0.70008963	4.557411	8.655069	Walking_Type
12:31:24.682	2.3679378	6.3376455	9.474146	0.088673815	-0.038182132	-0.03737701	0.70008963	4.557411	8.655069	Walking_Type
12:31:24.703	2.3679378	6.3376455	9.474146	0.088673815	-0.038182132	-0.03737701	0.70008963	4.557411	8.655069	Walking_Type
12:31:24.724	1.6137413	2.4876516	7.326481	-0.050603464	-0.09071655	-0.14366758	0.834895	4.559317	8.642103	Walking_Type
12:31:24.747	1.6137413	2.4876516	7.326481	-0.050603464	-0.09071655	-0.14366758	0.834895	4.559317	8.642103	Walking_Type
12:31:24.770	1.6137413	2.4876516	7.326481	-0.050603464	-0.09071655	-0.14366758	0.834895	4.559317	8.642103	Walking_Type
12:31:24.793	1.6137413	2.4876516	7.326481	-0.050603464	-0.09071655	-0.14366758	0.834895	4.559317	8.642103	Walking_Type
12:31:24.814	1.6137413	2.4876516	7.326481	-0.050603464	-0.09071655	-0.14366758	0.834895	4.559317	8.642103	Walking_Type
12:31:24.837	1.6137413	2.4876516	7.326481	-0.050603464	-0.09071655	-0.14366758	0.834895	4.559317	8.642103	Walking_Type
12:31:24.861	1.6137413	2.4876516	7.326481	-0.050603464	-0.09071655	-0.14366758	0.834895	4.559317	8.642103	Walking_Type
12:31:24.882	1.6137413	2.4876516	7.326481	-0.050603464	-0.09071655	-0.14366758	0.834895	4.559317	8.642103	Walking_Type
12:31:24.902	1.4389591	3.4262073	6.3113084	0.23467061	-0.28069565	-0.28783175	1.0739604	4.2361016	8.779088	Walking_Type
12:31:24.923	1.4389591	3.4262073	6.3113084	0.23467061	-0.28069565	-0.28783175	1.0739604	4.2361016	8.779088	Walking_Type
12:31:24.944	1.4389591	3.4262073	6.3113084	0.23467061	-0.28069565	-0.28783175	1.0739604	4.2361016	8.779088	Walking_Type
12:31:24.968	1.4389591	3.4262073	6.3113084	0.23467061	-0.28069565	-0.28783175	1.0739604	4.2361016	8.779088	Walking_Type
12:31:24.990	1.4389591	3.4262073	6.3113084	0.23467061	-0.28069565	-0.28783175	1.0739604	4.2361016	8.779088	Walking_Type
12:31:25.014	1.4389591	3.4262073	6.3113084	0.23467061	-0.28069565	-0.28783175	1.0739604	4.2361016	8.779088	Walking_Type
12:31:25.035	1.4389591	3.4262073	6.3113084	0.23467061	-0.28069565	-0.28783175	1.0739604	4.2361016	8.779088	Walking_Type
12:31:25.057	1.4389591	3.4262073	6.3113084	0.23467061	-0.28069565	-0.28783175	1.0739604	4.2361016	8.779088	Walking_Type
12:31:25.079	1.0510867	5.499649	8.648121	0.23405974	0.1597382	0.12450228	0.64399135	4.611833	8.630564	Walking_Type
12:31:25.100	1.0510867	5.499649	8.648121	0.23405974	0.1597382	0.12450228	0.64399135	4.611833	8.630564	Walking_Type
12:31:25.121	1.0510867	5.499649	8.648121	0.23405974	0.1597382	0.12450228	0.64399135	4.611833	8.630564	Walking_Type
12:31:25.142	1.0510867	5.499649	8.648121	0.23405974	0.1597382	0.12450228	0.64399135	4.611833	8.630564	Walking_Type
12:31:25.167	1.0510867	5.499649	8.648121	0.23405974	0.1597382	0.12450228	0.64399135	4.611833	8.630564	Walking_Type
12:31:25.188	1.0510867	5.499649	8.648121	0.23405974	0.1597382	0.12450228	0.64399135	4.611833	8.630564	Walking_Type
12:31:25.209	1.0510867	5.499649	8.648121	0.23405974	0.1597382	0.12450228	0.64399135	4.611833	8.630564	Walking_Type
12:31:25.232	1.0510867	5.499649	8.648121	0.23405974	0.1597382	0.12450228	0.64399135	4.611833	8.630564	Walking_Type
12:31:25.252	-0.9074302	3.6632404	11.059155	0.19985129	0.16829032	-0.09296575	0.27301013	4.65316	8.628089	Walking_Type
12:31:25.273	-0.9074302	3.6632404	11.059155	0.19985129	0.16829032	-0.09296575	0.27301013	4.65316	8.628089	Walking_Type
12:31:25.294	-0.9074302	3.6632404	11.059155	0.19985129	0.16829032	-0.09296575	0.27301013	4.65316	8.628089	Walking_Type
12:31:25.314	-0.9074302	3.6632404	11.059155	0.19985129	0.16829032	-0.09296575	0.27301013	4.65316	8.628089	Walking_Type
12:31:25.335	-0.9074302	3.6632404	11.059155	0.19985129	0.16829032	-0.09296575	0.27301013	4.65316	8.628089	Walking_Type
12:31:25.369	-0.9074302	3.6632404	11.059155	0.19985129	0.16829032	-0.09296575	0.27301013	4.65316	8.628089	Walking_Type
12:31:25.392	-0.9074302	3.6632404	11.059155	0.19985129	0.16829032	-0.09296575	0.27301013	4.65316	8.628089	Walking_Type
12:31:25.414	-0.9074302	3.6632404	11.059155	0.19985129	0.16829032	-0.09296575	0.27301013	4.65316	8.628089	Walking_Type
12:31:25.436	0.031125572	4.3911	7.6880164	-0.23874995	0.038786888	0.24850792	0.14317583	4.367399	8.779276	Walking_Type
12:31:25.459	0.031125572	4.3911	7.6880164	-0.23874995	0.038786888	0.24850792	0.14317583	4.367399	8.779276	Walking_Type
12:31:25.481	0.031125572	4.3911	7.6880164	-0.23874995	0.038786888	0.24850792	0.14317583	4.367399	8.779276	Walking_Type
12:31:25.503	0.031125572	4.3911	7.6880164	-0.23874995	0.038786888	0.24850792	0.14317583	4.367399	8.779276	Walking_Type
12:31:25.527	0.031125572	4.3911	7.6880164	-0.23874995	0.038786888	0.24850792	0.14317583	4.367399	8.779276	Walking_Type
12:31:25.550	0.031125572	4.3911	7.6880164	-0.23874995	0.038786888	0.24850792	0.14317583	4.367399	8.779276	Walking_Type
12:31:25.571	0.031125572	4.3911	7.6880164	-0.23874995	0.038786888	0.24850792	0.14317583	4.367399	8.779276	Walking_Type
12:31:25.593	0.031125572	4.3911	7.6880164	-0.23874995	0.038786888	0.24850792	0.14317583	4.367399	8.779276	Walking_Type
12:31:25.614	-0.098165266	5.621757	7.039168	0.29209194	-0.113318555	0.07380046	0.28785688	4.474282	8.721715	Walking_Type
12:31:25.636	-0.098165266	5.621757	7.039168	0.29209194	-0.113318555	0.07380046	0.28785688	4.474282	8.721715	Walking_Type
12:31:25.658	-0.098165266	5.621757	7.039168	0.29209194	-0.113318555	0.07380046	0.28785688	4.474282	8.721715	Walking_Type
12:31:25.681	-0.098165266	5.621757	7.039168	0.29209194	-0.113318555	0.07380046	0.28785688	4.474282	8.721715	Walking_Type
12:31:25.704	-0.098165266	5.621757	7.039168	0.29209194	-0.113318555	0.07380046	0.28785688	4.474282	8.721715	Walking_Type
12:31:25.727	-0.098165266	5.621757	7.039168	0.29209194	-0.113318555	0.07380046	0.28785688	4.474282	8.721715	Walking_Type
12:31:25.750	-0.098165266	5.621757	7.039168	0.29209194	-0.113318555	0.07380046	0.28785688	4.474282	8.721715	Walking_Type
12:31:25.779	-0.098165266	5.621757	7.039168	0.29209194	-0.113318555	0.07380046	0.28785688	4.474282	8.721715	Walking_Type
12:31:25.800	1.6281068	5.3272614	10.00328	-0.10680307	0.12980582	-0.02088365	0.5071348	4.752562	8.563078	Walking_Type
12:31:25.822	1.6281068	5.3272614	10.00328	-0.10680307	0.12980582	-0.02088365	0.5071348	4.752562	8.563078	Walking_Type
12:31:25.845	1.6281068	5.3272614	10.00328	-0.10680307	0.12980582	-0.02088365	0.5071348	4.752562	8.563078	Walking_Type
12:31:25.868	1.6281068	5.3272614	10.00328	-0.10680307	0.12980582	-0.02088365	0.5071348	4.752562	8.563078	Walking_Type
12:31:25.892	1.6281068	5.3272614	10.00328	-0.10680307	0.12980582	-0.02088365	0.5071348	4.752562	8.563078	Walking_Type
12:31:25.915	1.6281068	5.3272614	10.00328	-0.10680307	0.12980582	-0.02088365	0.5071348	4.752562	8.563078	Walking_Type
12:31:25.937	1.6281068	5.3272614	10.00328	-0.10680307	0.12980582	-0.02088365	0.5071348	4.752562	8.563078	Walking_Type
12:31:25.960	1.6281068	5.3272614	10.00328	-0.10680307	0.12980582	-0.02088365	0.5071348	4.752562	8.563078	Walking_Type
12:31:25.984	0.56744313	3.2394538	7.415069	-0.3120538	0.26419616	-0.33547926	0.74205184	4.4856095	8.689018	Walking_Type
12:31:26.007	0.56744313	3.2394538	7.415069	-0.3120538	0.26419616	-0.33547926	0.74205184	4.4856095	8.689018	Walking_Type
12:31:26.030	0.56744313	3.2394538	7.415069	-0.3120538	0.26419616	-0.33547926	0.74205184	4.4856095	8.689018	Walking_Type
12:31:26.053	0.56744313	3.2394538	7.415069	-0.3120538	0.26419616	-0.33547926	0.74205184	4.4856095	8.689018	Walking_Type
12:31:26.076	0.56744313	3.2394538	7.415069	-0.3120538	0.26419616	-0.33547926	0.74205184	4.4856095	8.689018	Walking_Type
12:31:26.100	0.56744313	3.2394538	7.415069	-0.3120538	0.26419616	-0.33547926	0.74205184	4.4856095	8.689018	Walking_Type
12:31:26.122	0.56744313	3.2394538	7.415069	-0.3120538	0.26419616	-0.33547926	0.74205184	4.4856095	8.689018	Walking_Type
12:31:26.146	0.56744313	3.2394538	7.415069	-0.3120538	0.26419616	-0.33547926	0.74205184	4.4856095	8.689018	Walking_Type
12:31:26.169	0.5770202	4.0128045	6.454965	0.17114063	0.21471608	-0.20169976	0.4986844	4.318304	8.79056	Walking_Type
12:31:26.193	0.5770202	4.0128045	6.454965	0.17114063	0.21471608	-0.20169976	0.4986844	4.318304	8.79056	Walking_Type
12:31:26.216	0.5770202	4.0128045	6.454965	0.17114063	0.21471608	-0.20169976	0.4986844	4.318304	8.79056	Walking_Type
12:31:26.239	0.5770202	4.0128045	6.454965	0.17114063	0.21471608	-0.20169976	0.4986844	4.318304	8.79056	Walking_Type
12:31:26.261	0.5770202	4.0128045	6.454965	0.17114063	0.21471608	-0.20169976	0.4986844	4.318304	8.79056	Walking_Type
12:31:26.283	0.5770202	4.0128045	6.454965	0.17114063	0.21471608	-0.20169976	0.4986844	4.318304	8.79056	Walking_Type
12:31:26.305	0.5770202	4.0128045	6.454965	0.17114063	0.21471608	-0.20169976	0.4986844	4.318304	8.79056	Walking_Type
12:31:26.328	0.5770202	4.0128045	6.454965	0.17114063	0.21471608	-0.20169976	0.4986844	4.318304	8.79056	Walking_Type
12:31:26.351	0.27294734	6.160469	10.721562	-0.007842899	0.01801747	-0.0990744	0.15772633	4.654859	8.63005	Walking_Type
12:31:26.393	0.27294734	6.160469	10.721562	-0.007842899	0.01801747	-0.0990744	0.15772633	4.654859	8.63005	Walking_Type
12:31:26.416	0.27294734	6.160469	10.721562	-0.007842899	0.01801747	-0.0990744	0.15772633	4.654859	8.63005	Walking_Type
12:31:26.439	0.27294734	6.160469	10.721562	-0.007842899	0.01801747	-0.0990744	0.15772633	4.654859	8.63005	Walking_Type
12:31:26.464	0.27294734	6.160469	10.721562	-0.007842899	0.01801747	-0.0990744	0.15772633	4.654859	8.63005	Walking_Type
12:31:26.487	0.27294734	6.160469	10.721562	-0.007842899	0.01801747	-0.0990744	0.15772633	4.654859	8.63005	Walking_Type
12:31:26.510	-1.1492519	3.0622776	6.751855	0.24261184	-0.21472219	0.4580347	0.028850283	4.703927	8.6048	Walking_Type
12:31:26.533	-1.1492519	3.0622776	6.751855	0.24261184	-0.21472219	0.4580347	0.028850283	4.703927	8.6048	Walking_Type
12:31:26.556	-1.1492519	3.0622776	6.751855	0.24261184	-0.21472219	0.4580347	0.028850283	4.703927	8.6048	Walking_Type
12:31:26.580	-1.1492519	3.0622776	6.751855	0.24261184	-0.21472219	0.4580347	0.028850283	4.703927	8.6048	Walking_Type
12:31:26.603	-1.1492519	3.0622776	6.751855	0.24261184	-0.21472219	0.4580347	0.028850283	4.703927	8.6048	Walking_Type
12:31:26.626	-1.1492519	3.0622776	6.751855	0.24261184	-0.21472219	0.4580347	0.028850283	4.703927	8.6048	Walking_Type
12:31:26.649	-1.1492519	3.0622776	6.751855	0.24261184	-0.21472219	0.4580347	0.028850283	4.703927	8.6048	Walking_Type
12:31:26.672	-1.1492519	3.0622776	6.751855	0.24261184	-0.21472219	0.4580347	0.028850283	4.703927	8.6048	Walking_Type
12:31:26.696	0.30167863	3.553104	6.6680555	0.16564284	-0.09926865	0.30592927	0.23836252	4.4182596	8.751715	Walking_Type
12:31:26.719	0.30167863	3.553104	6.6680555	0.16564284	-0.09926865	0.30592927	0.23836252	4.4182596	8.751715	Walking_Type
12:31:26.742	0.30167863	3.553104	6.6680555	0.16564284	-0.09926865	0.30592927	0.23836252	4.4182596	8.751715	Walking_Type
12:31:26.765	0.30167863	3.553104	6.6680555	0.16564284	-0.09926865	0.30592927	0.23836252	4.4182596	8.751715	Walking_Type
12:31:26.788	0.30167863	3.553104	6.6680555	0.16564284	-0.09926865	0.30592927	0.23836252	4.4182596	8.751715	Walking_Type
12:31:26.812	0.30167863	3.553104	6.6680555	0.16564284	-0.09926865	0.30592927	0.23836252	4.4182596	8.751715	Walking_Type
12:31:26.834	0.30167863	3.553104	6.6680555	0.16564284	-0.09926865	0.30592927	0.23836252	4.4182596	8.751715	Walking_Type
12:31:26.855	0.30167863	3.553104	6.6680555	0.16564284	-0.09926865	0.30592927	0.23836252	4.4182596	8.751715	Walking_Type
12:31:26.875	1.1516461	5.212336	9.93624	-0.19782199	-0.23304814	-0.007444615	0.41496095	4.691476	8.60164	Walking_Type
12:31:26.896	1.1516461	5.212336	9.93624	-0.19782199	-0.23304814	-0.007444615	0.41496095	4.691476	8.60164	Walking_Type
12:31:26.927	1.1516461	5.212336	9.93624	-0.19782199	-0.23304814	-0.007444615	0.41496095	4.691476	8.60164	Walking_Type
12:31:26.947	1.1516461	5.212336	9.93624	-0.19782199	-0.23304814	-0.007444615	0.41496095	4.691476	8.60164	Walking_Type
12:31:26.970	1.1516461	5.212336	9.93624	-0.19782199	-0.23304814	-0.007444615	0.41496095	4.691476	8.60164	Walking_Type
12:31:26.993	1.1516461	5.212336	9.93624	-0.19782199	-0.23304814	-0.007444615	0.41496095	4.691476	8.60164	Walking_Type
12:31:27.015	1.1516461	5.212336	9.93624	-0.19782199	-0.23304814	-0.007444615	0.41496095	4.691476	8.60164	Walking_Type
12:31:27.039	1.1516461	5.212336	9.93624	-0.19782199	-0.23304814	-0.007444615	0.41496095	4.691476	8.60164	Walking_Type
12:31:27.061	1.403045	4.1612496	9.385557	0.53460544	-0.25442845	-0.20536496	0.575789	4.6538177	8.612828	Walking_Type
12:31:27.082	1.403045	4.1612496	9.385557	0.53460544	-0.25442845	-0.20536496	0.575789	4.6538177	8.612828	Walking_Type
12:31:27.103	1.403045	4.1612496	9.385557	0.53460544	-0.25442845	-0.20536496	0.575789	4.6538177	8.612828	Walking_Type
12:31:27.124	1.403045	4.1612496	9.385557	0.53460544	-0.25442845	-0.20536496	0.575789	4.6538177	8.612828	Walking_Type
12:31:27.145	1.403045	4.1612496	9.385557	0.53460544	-0.25442845	-0.20536496	0.575789	4.6538177	8.612828	Walking_Type
12:31:27.166	1.403045	4.1612496	9.385557	0.53460544	-0.25442845	-0.20536496	0.575789	4.6538177	8.612828	Walking_Type
12:31:27.187	1.403045	4.1612496	9.385557	0.53460544	-0.25442845	-0.20536496	0.575789	4.6538177	8.612828	Walking_Type
12:31:27.208	1.403045	4.1612496	9.385557	0.53460544	-0.25442845	-0.20536496	0.575789	4.6538177	8.612828	Walking_Type
12:31:27.230	0.56265455	4.008016	7.3145094	-0.15994835	0.050393328	0.17092805	0.5696362	4.4691315	8.710495	Walking_Type
12:31:27.252	0.56265455	4.008016	7.3145094	-0.15994835	0.050393328	0.17092805	0.5696362	4.4691315	8.710495	Walking_Type
12:31:27.274	0.56265455	4.008016	7.3145094	-0.15994835	0.050393328	0.17092805	0.5696362	4.4691315	8.710495	Walking_Type
12:31:27.296	0.56265455	4.008016	7.3145094	-0.15994835	0.050393328	0.17092805	0.5696362	4.4691315	8.710495	Walking_Type
12:31:27.317	0.56265455	4.008016	7.3145094	-0.15994835	0.050393328	0.17092805	0.5696362	4.4691315	8.710495	Walking_Type
12:31:27.337	0.56265455	4.008016	7.3145094	-0.15994835	0.050393328	0.17092805	0.5696362	4.4691315	8.710495	Walking_Type
12:31:27.358	0.56265455	4.008016	7.3145094	-0.15994835	0.050393328	0.17092805	0.5696362	4.4691315	8.710495	Walking_Type
12:31:27.381	0.56265455	4.008016	7.3145094	-0.15994835	0.050393328	0.17092805	0.5696362	4.4691315	8.710495	Walking_Type
12:31:27.402	0.56265455	4.008016	7.3145094	-0.15994835	0.050393328	0.17092805	0.5696362	4.4691315	8.710495	Walking_Type
12:31:27.423	0.55786604	5.7295	8.178843	0.1943535	0.14691004	-0.09357662	0.322808	4.4784527	8.718349	Walking_Type
12:31:27.444	0.55786604	5.7295	8.178843	0.1943535	0.14691004	-0.09357662	0.322808	4.4784527	8.718349	Walking_Type
12:31:27.465	0.55786604	5.7295	8.178843	0.1943535	0.14691004	-0.09357662	0.322808	4.4784527	8.718349	Walking_Type
12:31:27.487	0.55786604	5.7295	8.178843	0.1943535	0.14691004	-0.09357662	0.322808	4.4784527	8.718349	Walking_Type
12:31:27.508	0.55786604	5.7295	8.178843	0.1943535	0.14691004	-0.09357662	0.322808	4.4784527	8.718349	Walking_Type
12:31:27.529	0.55786604	5.7295	8.178843	0.1943535	0.14691004	-0.09357662	0.322808	4.4784527	8.718349	Walking_Type
12:31:27.552	0.55786604	5.7295	8.178843	0.1943535	0.14691004	-0.09357662	0.322808	4.4784527	8.718349	Walking_Type
12:31:27.574	0.55786604	5.7295	8.178843	0.1943535	0.14691004	-0.09357662	0.322808	4.4784527	8.718349	Walking_Type
12:31:27.595	-0.22027329	5.0160055	10.865219	-0.22470006	-0.28497168	0.17581496	0.19742621	4.745357	8.579802	Walking_Type
12:31:27.616	-0.22027329	5.0160055	10.865219	-0.22470006	-0.28497168	0.17581496	0.19742621	4.745357	8.579802	Walking_Type
12:31:27.636	-0.22027329	5.0160055	10.865219	-0.22470006	-0.28497168	0.17581496	0.19742621	4.745357	8.579802	Walking_Type
12:31:27.664	-0.22027329	5.0160055	10.865219	-0.22470006	-0.28497168	0.17581496	0.19742621	4.745357	8.579802	Walking_Type
12:31:27.685	-0.22027329	5.0160055	10.865219	-0.22470006	-0.28497168	0.17581496	0.19742621	4.745357	8.579802	Walking_Type
12:31:27.706	-0.22027329	5.0160055	10.865219	-0.22470006	-0.28497168	0.17581496	0.19742621	4.745357	8.579802	Walking_Type
12:31:27.727	-0.22027329	5.0160055	10.865219	-0.22470006	-0.28497168	0.17581496	0.19742621	4.745357	8.579802	Walking_Type
12:31:27.763	-0.22027329	5.0160055	10.865219	-0.22470006	-0.28497168	0.17581496	0.19742621	4.745357	8.579802	Walking_Type
12:31:27.785	-0.09337672	4.1420956	6.378348	-0.32121676	0.03267824	0.18986486	0.4113375	4.7583094	8.565023	Walking_Type
12:31:27.807	-0.09337672	4.1420956	6.378348	-0.32121676	0.03267824	0.18986486	0.4113375	4.7583094	8.565023	Walking_Type
12:31:27.828	-0.09337672	4.1420956	6.378348	-0.32121676	0.03267824	0.18986486	0.4113375	4.7583094	8.565023	Walking_Type
12:31:27.849	-0.09337672	4.1420956	6.378348	-0.32121676	0.03267824	0.18986486	0.4113375	4.7583094	8.565023	Walking_Type
12:31:27.869	-0.09337672	4.1420956	6.378348	-0.32121676	0.03267824	0.18986486	0.4113375	4.7583094	8.565023	Walking_Type
12:31:27.890	-0.09337672	4.1420956	6.378348	-0.32121676	0.03267824	0.18986486	0.4113375	4.7583094	8.565023	Walking_Type
12:31:27.921	-0.09337672	4.1420956	6.378348	-0.32121676	0.03267824	0.18986486	0.4113375	4.7583094	8.565023	Walking_Type
12:31:27.942	-0.09337672	4.1420956	6.378348	-0.32121676	0.03267824	0.18986486	0.4113375	4.7583094	8.565023	Walking_Type
12:31:27.963	-0.40223816	5.0758624	6.4956675	-0.020671068	-0.053453762	-0.097241804	0.32380652	4.5871134	8.661634	Walking_Type
12:31:27.985	-0.40223816	5.0758624	6.4956675	-0.020671068	-0.053453762	-0.097241804	0.32380652	4.5871134	8.661634	Walking_Type
12:31:28.006	-0.40223816	5.0758624	6.4956675	-0.020671068	-0.053453762	-0.097241804	0.32380652	4.5871134	8.661634	Walking_Type
12:31:28.028	-0.40223816	5.0758624	6.4956675	-0.020671068	-0.053453762	-0.097241804	0.32380652	4.5871134	8.661634	Walking_Type
12:31:28.051	-0.40223816	5.0758624	6.4956675	-0.020671068	-0.053453762	-0.097241804	0.32380652	4.5871134	8.661634	Walking_Type
12:31:28.074	-0.40223816	5.0758624	6.4956675	-0.020671068	-0.053453762	-0.097241804	0.32380652	4.5871134	8.661634	Walking_Type
12:31:28.096	-0.40223816	5.0758624	6.4956675	-0.020671068	-0.053453762	-0.097241804	0.32380652	4.5871134	8.661634	Walking_Type
12:31:28.118	-0.40223816	5.0758624	6.4956675	-0.020671068	-0.053453762	-0.097241804	0.32380652	4.5871134	8.661634	Walking_Type
12:31:28.139	1.0989721	6.969734	10.029617	0.07156958	-0.12248154	0.13183266	0.4928995	4.844158	8.512434	Walking_Type
12:31:28.160	1.0989721	6.969734	10.029617	0.07156958	-0.12248154	0.13183266	0.4928995	4.844158	8.512434	Walking_Type
12:31:28.181	1.0989721	6.969734	10.029617	0.07156958	-0.12248154	0.13183266	0.4928995	4.844158	8.512434	Walking_Type
12:31:28.203	1.0989721	6.969734	10.029617	0.07156958	-0.12248154	0.13183266	0.4928995	4.844158	8.512434	Walking_Type
12:31:28.225	1.0989721	6.969734	10.029617	0.07156958	-0.12248154	0.13183266	0.4928995	4.844158	8.512434	Walking_Type
12:31:28.249	1.0989721	6.969734	10.029617	0.07156958	-0.12248154	0.13183266	0.4928995	4.844158	8.512434	Walking_Type
12:31:28.270	1.0989721	6.969734	10.029617	0.07156958	-0.12248154	0.13183266	0.4928995	4.844158	8.512434	Walking_Type
12:31:28.291	1.0989721	6.969734	10.029617	0.07156958	-0.12248154	0.13183266	0.4928995	4.844158	8.512434	Walking_Type
12:31:28.315	1.0247496	3.0335462	8.265037	0.05263276	-0.7241838	-0.17482169	0.5445031	4.940111	8.453945	Walking_Type
12:31:28.336	1.0247496	3.0335462	8.265037	0.05263276	-0.7241838	-0.17482169	0.5445031	4.940111	8.453945	Walking_Type
12:31:28.358	1.0247496	3.0335462	8.265037	0.05263276	-0.7241838	-0.17482169	0.5445031	4.940111	8.453945	Walking_Type
12:31:28.380	1.0247496	3.0335462	8.265037	0.05263276	-0.7241838	-0.17482169	0.5445031	4.940111	8.453945	Walking_Type
12:31:28.402	1.0247496	3.0335462	8.265037	0.05263276	-0.7241838	-0.17482169	0.5445031	4.940111	8.453945	Walking_Type
12:31:28.423	1.0247496	3.0335462	8.265037	0.05263276	-0.7241838	-0.17482169	0.5445031	4.940111	8.453945	Walking_Type
12:31:28.444	1.0247496	3.0335462	8.265037	0.05263276	-0.7241838	-0.17482169	0.5445031	4.940111	8.453945	Walking_Type
12:31:28.465	1.0247496	3.0335462	8.265037	0.05263276	-0.7241838	-0.17482169	0.5445031	4.940111	8.453945	Walking_Type
12:31:28.488	1.1731946	3.4118416	3.7446458	0.38005653	0.27458087	-0.27256012	0.9950258	4.64492	8.579335	Walking_Type
12:31:28.509	1.1731946	3.4118416	3.7446458	0.38005653	0.27458087	-0.27256012	0.9950258	4.64492	8.579335	Walking_Type
12:31:28.530	1.1731946	3.4118416	3.7446458	0.38005653	0.27458087	-0.27256012	0.9950258	4.64492	8.579335	Walking_Type
12:31:28.551	1.1731946	3.4118416	3.7446458	0.38005653	0.27458087	-0.27256012	0.9950258	4.64492	8.579335	Walking_Type
12:31:28.572	1.1731946	3.4118416	3.7446458	0.38005653	0.27458087	-0.27256012	0.9950258	4.64492	8.579335	Walking_Type
12:31:28.594	1.1731946	3.4118416	3.7446458	0.38005653	0.27458087	-0.27256012	0.9950258	4.64492	8.579335	Walking_Type
12:31:28.615	1.1731946	3.4118416	3.7446458	0.38005653	0.27458087	-0.27256012	0.9950258	4.64492	8.579335	Walking_Type
12:31:28.636	1.1731946	3.4118416	3.7446458	0.38005653	0.27458087	-0.27256012	0.9950258	4.64492	8.579335	Walking_Type
12:31:28.657	1.1731946	3.4118416	3.7446458	0.38005653	0.27458087	-0.27256012	0.9950258	4.64492	8.579335	Walking_Type
12:31:28.684	0.5219519	5.669643	9.72315	0.19801868	-0.094381735	-0.008666346	0.64505935	4.7184014	8.572686	Walking_Type
12:31:28.705	0.5219519	5.669643	9.72315	0.19801868	-0.094381735	-0.008666346	0.64505935	4.7184014	8.572686	Walking_Type
12:31:28.726	0.5219519	5.669643	9.72315	0.19801868	-0.094381735	-0.008666346	0.64505935	4.7184014	8.572686	Walking_Type
12:31:28.747	0.5219519	5.669643	9.72315	0.19801868	-0.094381735	-0.008666346	0.64505935	4.7184014	8.572686	Walking_Type
12:31:28.768	0.5219519	5.669643	9.72315	0.19801868	-0.094381735	-0.008666346	0.64505935	4.7184014	8.572686	Walking_Type
12:31:28.789	0.5219519	5.669643	9.72315	0.19801868	-0.094381735	-0.008666346	0.64505935	4.7184014	8.572686	Walking_Type
12:31:28.819	0.5219519	5.669643	9.72315	0.19801868	-0.094381735	-0.008666346	0.64505935	4.7184014	8.572686	Walking_Type
12:31:28.841	0.5219519	5.669643	9.72315	0.19801868	-0.094381735	-0.008666346	0.64505935	4.7184014	8.572686	Walking_Type
12:31:28.864	-0.749408	3.6129606	12.256292	-0.10008355	-0.06628194	-0.013553267	0.83452684	4.6637855	8.586211	Walking_Type
12:31:28.887	-0.749408	3.6129606	12.256292	-0.10008355	-0.06628194	-0.013553267	0.83452684	4.6637855	8.586211	Walking_Type
12:31:28.909	-0.749408	3.6129606	12.256292	-0.10008355	-0.06628194	-0.013553267	0.83452684	4.6637855	8.586211	Walking_Type
12:31:28.930	-0.749408	3.6129606	12.256292	-0.10008355	-0.06628194	-0.013553267	0.83452684	4.6637855	8.586211	Walking_Type
12:31:28.950	-0.749408	3.6129606	12.256292	-0.10008355	-0.06628194	-0.013553267	0.83452684	4.6637855	8.586211	Walking_Type
12:31:28.971	-0.749408	3.6129606	12.256292	-0.10008355	-0.06628194	-0.013553267	0.83452684	4.6637855	8.586211	Walking_Type
12:31:28.995	-0.749408	3.6129606	12.256292	-0.10008355	-0.06628194	-0.013553267	0.83452684	4.6637855	8.586211	Walking_Type
12:31:29.016	-0.749408	3.6129606	12.256292	-0.10008355	-0.06628194	-0.013553267	0.83452684	4.6637855	8.586211	Walking_Type
12:31:29.036	0.28731298	4.1780095	7.3767605	-0.005399438	0.20982917	0.23445803	0.7526795	4.452767	8.704982	Walking_Type
12:31:29.057	0.28731298	4.1780095	7.3767605	-0.005399438	0.20982917	0.23445803	0.7526795	4.452767	8.704982	Walking_Type
12:31:29.078	0.28731298	4.1780095	7.3767605	-0.005399438	0.20982917	0.23445803	0.7526795	4.452767	8.704982	Walking_Type
12:31:29.099	0.28731298	4.1780095	7.3767605	-0.005399438	0.20982917	0.23445803	0.7526795	4.452767	8.704982	Walking_Type
12:31:29.123	0.28731298	4.1780095	7.3767605	-0.005399438	0.20982917	0.23445803	0.7526795	4.452767	8.704982	Walking_Type
12:31:29.145	0.28731298	4.1780095	7.3767605	-0.005399438	0.20982917	0.23445803	0.7526795	4.452767	8.704982	Walking_Type
12:31:29.166	0.28731298	4.1780095	7.3767605	-0.005399438	0.20982917	0.23445803	0.7526795	4.452767	8.704982	Walking_Type
12:31:29.187	0.28731298	4.1780095	7.3767605	-0.005399438	0.20982917	0.23445803	0.7526795	4.452767	8.704982	Walking_Type
12:31:29.210	0.90024734	5.3631754	8.439818	-0.08297932	-0.09071655	0.033483356	0.7817222	4.663523	8.591323	Walking_Type
12:31:29.233	0.90024734	5.3631754	8.439818	-0.08297932	-0.09071655	0.033483356	0.7817222	4.663523	8.591323	Walking_Type
12:31:29.257	0.90024734	5.3631754	8.439818	-0.08297932	-0.09071655	0.033483356	0.7817222	4.663523	8.591323	Walking_Type
12:31:29.280	0.90024734	5.3631754	8.439818	-0.08297932	-0.09071655	0.033483356	0.7817222	4.663523	8.591323	Walking_Type
12:31:29.302	0.90024734	5.3631754	8.439818	-0.08297932	-0.09071655	0.033483356	0.7817222	4.663523	8.591323	Walking_Type
12:31:29.328	0.90024734	5.3631754	8.439818	-0.08297932	-0.09071655	0.033483356	0.7817222	4.663523	8.591323	Walking_Type
12:31:29.350	0.90024734	5.3631754	8.439818	-0.08297932	-0.09071655	0.033483356	0.7817222	4.663523	8.591323	Walking_Type
12:31:29.374	0.90024734	5.3631754	8.439818	-0.08297932	-0.09071655	0.033483356	0.7817222	4.663523	8.591323	Walking_Type
12:31:29.394	1.4269878	6.533976	8.18842	-0.056101255	0.6997431	0.07624393	1.3638594	4.8751225	8.3990135	Walking_Type
12:31:29.414	1.4269878	6.533976	8.18842	-0.056101255	0.6997431	0.07624393	1.3638594	4.8751225	8.3990135	Walking_Type
12:31:29.435	1.4269878	6.533976	8.18842	-0.056101255	0.6997431	0.07624393	1.3638594	4.8751225	8.3990135	Walking_Type
12:31:29.456	1.4269878	6.533976	8.18842	-0.056101255	0.6997431	0.07624393	1.3638594	4.8751225	8.3990135	Walking_Type
12:31:29.479	1.4269878	6.533976	8.18842	-0.056101255	0.6997431	0.07624393	1.3638594	4.8751225	8.3990135	Walking_Type
12:31:29.500	1.4269878	6.533976	8.18842	-0.056101255	0.6997431	0.07624393	1.3638594	4.8751225	8.3990135	Walking_Type
12:31:29.521	1.4269878	6.533976	8.18842	-0.056101255	0.6997431	0.07624393	1.3638594	4.8751225	8.3990135	Walking_Type
12:31:29.544	1.4269878	6.533976	8.18842	-0.056101255	0.6997431	0.07624393	1.3638594	4.8751225	8.3990135	Walking_Type
12:31:29.567	1.4269878	6.533976	8.18842	-0.056101255	0.6997431	0.07624393	1.3638594	4.8751225	8.3990135	Walking_Type
12:31:29.592	1.8842943	2.6145482	4.652076	-0.13673545	0.541529	-0.58349055	1.2178574	4.6760373	8.533572	Walking_Type
12:31:29.613	1.8842943	2.6145482	4.652076	-0.13673545	0.541529	-0.58349055	1.2178574	4.6760373	8.533572	Walking_Type
12:31:29.634	1.8842943	2.6145482	4.652076	-0.13673545	0.541529	-0.58349055	1.2178574	4.6760373	8.533572	Walking_Type
12:31:29.656	1.8842943	2.6145482	4.652076	-0.13673545	0.541529	-0.58349055	1.2178574	4.6760373	8.533572	Walking_Type
12:31:29.678	1.8842943	2.6145482	4.652076	-0.13673545	0.541529	-0.58349055	1.2178574	4.6760373	8.533572	Walking_Type
12:31:29.699	1.8842943	2.6145482	4.652076	-0.13673545	0.541529	-0.58349055	1.2178574	4.6760373	8.533572	Walking_Type
12:31:29.721	1.8842943	2.6145482	4.652076	-0.13673545	0.541529	-0.58349055	1.2178574	4.6760373	8.533572	Walking_Type
12:31:29.743	1.8842943	2.6145482	4.652076	-0.13673545	0.541529	-0.58349055	1.2178574	4.6760373	8.533572	Walking_Type
12:31:29.765	1.1013664	3.799714	5.9641385	-0.092142306	0.32955876	-0.23896255	1.0012763	4.394687	8.70945	Walking_Type
12:31:29.786	1.1013664	3.799714	5.9641385	-0.092142306	0.32955876	-0.23896255	1.0012763	4.394687	8.70945	Walking_Type
12:31:29.807	1.1013664	3.799714	5.9641385	-0.092142306	0.32955876	-0.23896255	1.0012763	4.394687	8.70945	Walking_Type
12:31:29.831	1.1013664	3.799714	5.9641385	-0.092142306	0.32955876	-0.23896255	1.0012763	4.394687	8.70945	Walking_Type
12:31:29.856	1.1013664	3.799714	5.9641385	-0.092142306	0.32955876	-0.23896255	1.0012763	4.394687	8.70945	Walking_Type
12:31:29.892	1.1013664	3.799714	5.9641385	-0.092142306	0.32955876	-0.23896255	1.0012763	4.394687	8.70945	Walking_Type
12:31:29.925	1.1013664	3.799714	5.9641385	-0.092142306	0.32955876	-0.23896255	1.0012763	4.394687	8.70945	Walking_Type
12:31:29.957	0.888276	6.672844	9.759064	-0.021892799	0.049171597	-0.049594317	0.49797854	4.799867	8.53719	Walking_Type
12:31:29.991	0.888276	6.672844	9.759064	-0.021892799	0.049171597	-0.049594317	0.49797854	4.799867	8.53719	Walking_Type
12:31:30.023	0.888276	6.672844	9.759064	-0.021892799	0.049171597	-0.049594317	0.49797854	4.799867	8.53719	Walking_Type
12:31:30.056	0.888276	6.672844	9.759064	-0.021892799	0.049171597	-0.049594317	0.49797854	4.799867	8.53719	Walking_Type
12:31:30.093	0.888276	6.672844	9.759064	-0.021892799	0.049171597	-0.049594317	0.49797854	4.799867	8.53719	Walking_Type
12:31:30.114	0.0071828244	2.8156672	7.273807	0.5144469	0.5366421	0.17153889	0.31281558	4.936285	8.467916	Walking_Type
12:31:30.135	0.0071828244	2.8156672	7.273807	0.5144469	0.5366421	0.17153889	0.31281558	4.936285	8.467916	Walking_Type
12:31:30.157	0.0071828244	2.8156672	7.273807	0.5144469	0.5366421	0.17153889	0.31281558	4.936285	8.467916	Walking_Type
12:31:30.178	0.0071828244	2.8156672	7.273807	0.5144469	0.5366421	0.17153889	0.31281558	4.936285	8.467916	Walking_Type
12:31:30.201	0.0071828244	2.8156672	7.273807	0.5144469	0.5366421	0.17153889	0.31281558	4.936285	8.467916	Walking_Type
12:31:30.222	0.0071828244	2.8156672	7.273807	0.5144469	0.5366421	0.17153889	0.31281558	4.936285	8.467916	Walking_Type
12:31:30.244	0.0071828244	2.8156672	7.273807	0.5144469	0.5366421	0.17153889	0.31281558	4.936285	8.467916	Walking_Type
12:31:30.267	0.0071828244	2.8156672	7.273807	0.5144469	0.5366421	0.17153889	0.31281558	4.936285	8.467916	Walking_Type
12:31:30.290	0.0071828244	2.8156672	7.273807	0.5144469	0.5366421	0.17153889	0.31281558	4.936285	8.467916	Walking_Type
12:31:30.313	0.5123748	4.4198313	6.0599093	0.08378689	0.11697764	0.065248355	0.33881718	4.755235	8.569906	Walking_Type
12:31:30.336	0.5123748	4.4198313	6.0599093	0.08378689	0.11697764	0.065248355	0.33881718	4.755235	8.569906	Walking_Type
12:31:30.359	0.5123748	4.4198313	6.0599093	0.08378689	0.11697764	0.065248355	0.33881718	4.755235	8.569906	Walking_Type
12:31:30.381	0.5123748	4.4198313	6.0599093	0.08378689	0.11697764	0.065248355	0.33881718	4.755235	8.569906	Walking_Type
12:31:30.404	0.5123748	4.4198313	6.0599093	0.08378689	0.11697764	0.065248355	0.33881718	4.755235	8.569906	Walking_Type
12:31:30.428	0.5123748	4.4198313	6.0599093	0.08378689	0.11697764	0.065248355	0.33881718	4.755235	8.569906	Walking_Type
12:31:30.451	0.5123748	4.4198313	6.0599093	0.08378689	0.11697764	0.065248355	0.33881718	4.755235	8.569906	Walking_Type
12:31:30.473	0.1699935	6.0838523	7.2953553	0.014148249	0.044284675	0.09212642	0.37893218	4.970005	8.445461	Walking_Type
12:31:30.496	0.1699935	6.0838523	7.2953553	0.014148249	0.044284675	0.09212642	0.37893218	4.970005	8.445461	Walking_Type
12:31:30.519	0.1699935	6.0838523	7.2953553	0.014148249	0.044284675	0.09212642	0.37893218	4.970005	8.445461	Walking_Type
12:31:30.542	0.1699935	6.0838523	7.2953553	0.014148249	0.044284675	0.09212642	0.37893218	4.970005	8.445461	Walking_Type
12:31:30.565	0.1699935	6.0838523	7.2953553	0.014148249	0.044284675	0.09212642	0.37893218	4.970005	8.445461	Walking_Type
12:31:30.595	0.1699935	6.0838523	7.2953553	0.014148249	0.044284675	0.09212642	0.37893218	4.970005	8.445461	Walking_Type
12:31:30.618	0.1699935	6.0838523	7.2953553	0.014148249	0.044284675	0.09212642	0.37893218	4.970005	8.445461	Walking_Type
12:31:30.641	0.1699935	6.0838523	7.2953553	0.014148249	0.044284675	0.09212642	0.37893218	4.970005	8.445461	Walking_Type
12:31:30.665	3.050306	3.3902931	10.941835	-0.4256747	0.13286014	-0.22613437	0.625713	4.9836206	8.422728	Walking_Type
12:31:30.688	3.050306	3.3902931	10.941835	-0.4256747	0.13286014	-0.22613437	0.625713	4.9836206	8.422728	Walking_Type
12:31:30.711	3.050306	3.3902931	10.941835	-0.4256747	0.13286014	-0.22613437	0.625713	4.9836206	8.422728	Walking_Type
12:31:30.734	3.050306	3.3902931	10.941835	-0.4256747	0.13286014	-0.22613437	0.625713	4.9836206	8.422728	Walking_Type
12:31:30.756	3.050306	3.3902931	10.941835	-0.4256747	0.13286014	-0.22613437	0.625713	4.9836206	8.422728	Walking_Type
12:31:30.779	3.050306	3.3902931	10.941835	-0.4256747	0.13286014	-0.22613437	0.625713	4.9836206	8.422728	Walking_Type
12:31:30.807	3.050306	3.3902931	10.941835	-0.4256747	0.13286014	-0.22613437	0.625713	4.9836206	8.422728	Walking_Type
12:31:30.843	0.8332076	3.703943	6.158075	-0.19660026	-0.2232743	0.043868065	0.60328245	4.833807	8.511211	Walking_Type
12:31:30.876	0.8332076	3.703943	6.158075	-0.19660026	-0.2232743	0.043868065	0.60328245	4.833807	8.511211	Walking_Type
12:31:30.911	0.8332076	3.703943	6.158075	-0.19660026	-0.2232743	0.043868065	0.60328245	4.833807	8.511211	Walking_Type
12:31:30.943	0.8332076	3.703943	6.158075	-0.19660026	-0.2232743	0.043868065	0.60328245	4.833807	8.511211	Walking_Type
12:31:30.978	0.8332076	3.703943	6.158075	-0.19660026	-0.2232743	0.043868065	0.60328245	4.833807	8.511211	Walking_Type
12:31:31.010	1.1947432	4.522785	8.219545	0.08256516	-0.25870448	0.10984152	0.6706008	4.5785027	8.64627	Walking_Type
12:31:31.043	1.1947432	4.522785	8.219545	0.08256516	-0.25870448	0.10984152	0.6706008	4.5785027	8.64627	Walking_Type
12:31:31.077	1.1947432	4.522785	8.219545	0.08256516	-0.25870448	0.10984152	0.6706008	4.5785027	8.64627	Walking_Type
12:31:31.100	1.1947432	4.522785	8.219545	0.08256516	-0.25870448	0.10984152	0.6706008	4.5785027	8.64627	Walking_Type
12:31:31.129	1.1947432	4.522785	8.219545	0.08256516	-0.25870448	0.10984152	0.6706008	4.5785027	8.64627	Walking_Type
12:31:31.150	1.1947432	4.522785	8.219545	0.08256516	-0.25870448	0.10984152	0.6706008	4.5785027	8.64627	Walking_Type
12:31:31.171	1.1947432	4.522785	8.219545	0.08256516	-0.25870448	0.10984152	0.6706008	4.5785027	8.64627	Walking_Type
12:31:31.192	0.59378016	6.141315	10.769448	-0.041440487	0.123086296	-0.06730941	0.46659467	4.796502	8.540854	Walking_Type
12:31:31.214	0.59378016	6.141315	10.769448	-0.041440487	0.123086296	-0.06730941	0.46659467	4.796502	8.540854	Walking_Type
12:31:31.236	0.59378016	6.141315	10.769448	-0.041440487	0.123086296	-0.06730941	0.46659467	4.796502	8.540854	Walking_Type
12:31:31.257	0.59378016	6.141315	10.769448	-0.041440487	0.123086296	-0.06730941	0.46659467	4.796502	8.540854	Walking_Type
12:31:31.280	0.59378016	6.141315	10.769448	-0.041440487	0.123086296	-0.06730941	0.46659467	4.796502	8.540854	Walking_Type
12:31:31.300	0.59378016	6.141315	10.769448	-0.041440487	0.123086296	-0.06730941	0.46659467	4.796502	8.540854	Walking_Type
12:31:31.321	0.59378016	6.141315	10.769448	-0.041440487	0.123086296	-0.06730941	0.46659467	4.796502	8.540854	Walking_Type
12:31:31.342	0.59378016	6.141315	10.769448	-0.041440487	0.123086296	-0.06730941	0.46659467	4.796502	8.540854	Walking_Type
12:31:31.363	0.59378016	6.141315	10.769448	-0.041440487	0.123086296	-0.06730941	0.46659467	4.796502	8.540854	Walking_Type
12:31:31.384	-0.57223165	2.978478	7.2714124	-0.08908798	0.105982065	0.36579403	0.30647078	4.997709	8.432044	Walking_Type
12:31:31.406	-0.57223165	2.978478	7.2714124	-0.08908798	0.105982065	0.36579403	0.30647078	4.997709	8.432044	Walking_Type
12:31:31.430	-0.57223165	2.978478	7.2714124	-0.08908798	0.105982065	0.36579403	0.30647078	4.997709	8.432044	Walking_Type
12:31:31.452	-0.57223165	2.978478	7.2714124	-0.08908798	0.105982065	0.36579403	0.30647078	4.997709	8.432044	Walking_Type
12:31:31.475	-0.57223165	2.978478	7.2714124	-0.08908798	0.105982065	0.36579403	0.30647078	4.997709	8.432044	Walking_Type
12:31:31.497	-0.57223165	2.978478	7.2714124	-0.08908798	0.105982065	0.36579403	0.30647078	4.997709	8.432044	Walking_Type
12:31:31.518	-0.57223165	2.978478	7.2714124	-0.08908798	0.105982065	0.36579403	0.30647078	4.997709	8.432044	Walking_Type
12:31:31.542	-0.57223165	2.978478	7.2714124	-0.08908798	0.105982065	0.36579403	0.30647078	4.997709	8.432044	Walking_Type
12:31:31.563	0.29689008	3.9864676	6.4597535	-0.03472097	-0.09071655	0.043257203	0.52960795	4.683868	8.599493	Walking_Type
12:31:31.585	0.29689008	3.9864676	6.4597535	-0.03472097	-0.09071655	0.043257203	0.52960795	4.683868	8.599493	Walking_Type
12:31:31.606	0.29689008	3.9864676	6.4597535	-0.03472097	-0.09071655	0.043257203	0.52960795	4.683868	8.599493	Walking_Type
12:31:31.628	0.29689008	3.9864676	6.4597535	-0.03472097	-0.09071655	0.043257203	0.52960795	4.683868	8.599493	Walking_Type
12:31:31.650	0.29689008	3.9864676	6.4597535	-0.03472097	-0.09071655	0.043257203	0.52960795	4.683868	8.599493	Walking_Type
12:31:31.671	0.29689008	3.9864676	6.4597535	-0.03472097	-0.09071655	0.043257203	0.52960795	4.683868	8.599493	Walking_Type
12:31:31.692	0.29689008	3.9864676	6.4597535	-0.03472097	-0.09071655	0.043257203	0.52960795	4.683868	8.599493	Walking_Type
12:31:31.713	0.29689008	3.9864676	6.4597535	-0.03472097	-0.09071655	0.043257203	0.52960795	4.683868	8.599493	Walking_Type
12:31:31.734	0.749408	5.9378014	8.2387	0.23772493	0.09376476	-0.12534161	0.6363953	5.0213633	8.39948	Walking_Type
12:31:31.756	0.749408	5.9378014	8.2387	0.23772493	0.09376476	-0.12534161	0.6363953	5.0213633	8.39948	Walking_Type
12:31:31.779	0.749408	5.9378014	8.2387	0.23772493	0.09376476	-0.12534161	0.6363953	5.0213633	8.39948	Walking_Type
12:31:31.802	0.749408	5.9378014	8.2387	0.23772493	0.09376476	-0.12534161	0.6363953	5.0213633	8.39948	Walking_Type
12:31:31.824	0.749408	5.9378014	8.2387	0.23772493	0.09376476	-0.12534161	0.6363953	5.0213633	8.39948	Walking_Type
12:31:31.847	0.749408	5.9378014	8.2387	0.23772493	0.09376476	-0.12534161	0.6363953	5.0213633	8.39948	Walking_Type
12:31:31.871	0.749408	5.9378014	8.2387	0.23772493	0.09376476	-0.12534161	0.6363953	5.0213633	8.39948	Walking_Type
12:31:31.893	0.749408	5.9378014	8.2387	0.23772493	0.09376476	-0.12534161	0.6363953	5.0213633	8.39948	Walking_Type
12:31:31.915	1.4676905	4.1013927	11.360834	-0.016395012	-0.111485966	-0.07647239	0.77426964	4.9090695	8.454107	Walking_Type
12:31:31.936	1.4676905	4.1013927	11.360834	-0.016395012	-0.111485966	-0.07647239	0.77426964	4.9090695	8.454107	Walking_Type
12:31:31.958	1.4676905	4.1013927	11.360834	-0.016395012	-0.111485966	-0.07647239	0.77426964	4.9090695	8.454107	Walking_Type
12:31:31.981	1.4676905	4.1013927	11.360834	-0.016395012	-0.111485966	-0.07647239	0.77426964	4.9090695	8.454107	Walking_Type
12:31:32.003	1.4676905	4.1013927	11.360834	-0.016395012	-0.111485966	-0.07647239	0.77426964	4.9090695	8.454107	Walking_Type
12:31:32.024	1.4676905	4.1013927	11.360834	-0.016395012	-0.111485966	-0.07647239	0.77426964	4.9090695	8.454107	Walking_Type
12:31:32.045	1.4676905	4.1013927	11.360834	-0.016395012	-0.111485966	-0.07647239	0.77426964	4.9090695	8.454107	Walking_Type
12:31:32.065	1.4676905	4.1013927	11.360834	-0.016395012	-0.111485966	-0.07647239	0.77426964	4.9090695	8.454107	Walking_Type
12:31:32.101	0.600963	3.8236568	4.743058	-0.16972218	-0.06750366	0.14832602	0.7054464	4.6877103	8.584758	Walking_Type
12:31:32.122	0.600963	3.8236568	4.743058	-0.16972218	-0.06750366	0.14832602	0.7054464	4.6877103	8.584758	Walking_Type
12:31:32.145	0.600963	3.8236568	4.743058	-0.16972218	-0.06750366	0.14832602	0.7054464	4.6877103	8.584758	Walking_Type
12:31:32.168	0.600963	3.8236568	4.743058	-0.16972218	-0.06750366	0.14832602	0.7054464	4.6877103	8.584758	Walking_Type
12:31:32.191	0.600963	3.8236568	4.743058	-0.16972218	-0.06750366	0.14832602	0.7054464	4.6877103	8.584758	Walking_Type
12:31:32.215	0.600963	3.8236568	4.743058	-0.16972218	-0.06750366	0.14832602	0.7054464	4.6877103	8.584758	Walking_Type
12:31:32.237	0.600963	3.8236568	4.743058	-0.16972218	-0.06750366	0.14832602	0.7054464	4.6877103	8.584758	Walking_Type
12:31:32.259	0.600963	3.8236568	4.743058	-0.16972218	-0.06750366	0.14832602	0.7054464	4.6877103	8.584758	Walking_Type
12:31:32.287	1.5203645	5.3703585	7.170853	0.17786014	0.523203	0.13000005	0.64540863	4.722502	8.570401	Walking_Type
12:31:32.307	1.5203645	5.3703585	7.170853	0.17786014	0.523203	0.13000005	0.64540863	4.722502	8.570401	Walking_Type
12:31:32.329	1.5203645	5.3703585	7.170853	0.17786014	0.523203	0.13000005	0.64540863	4.722502	8.570401	Walking_Type
12:31:32.355	1.5203645	5.3703585	7.170853	0.17786014	0.523203	0.13000005	0.64540863	4.722502	8.570401	Walking_Type
12:31:32.380	1.5203645	5.3703585	7.170853	0.17786014	0.523203	0.13000005	0.64540863	4.722502	8.570401	Walking_Type
12:31:32.401	1.5203645	5.3703585	7.170853	0.17786014	0.523203	0.13000005	0.64540863	4.722502	8.570401	Walking_Type
12:31:32.421	1.5203645	5.3703585	7.170853	0.17786014	0.523203	0.13000005	0.64540863	4.722502	8.570401	Walking_Type
12:31:32.443	1.5203645	5.3703585	7.170853	0.17786014	0.523203	0.13000005	0.64540863	4.722502	8.570401	Walking_Type
12:31:32.469	0.14844504	5.5379577	10.465375	-0.02311453	0.12736236	0.068302676	0.35763517	4.9385266	8.464833	Walking_Type
12:31:32.490	0.14844504	5.5379577	10.465375	-0.02311453	0.12736236	0.068302676	0.35763517	4.9385266	8.464833	Walking_Type
12:31:32.511	0.14844504	5.5379577	10.465375	-0.02311453	0.12736236	0.068302676	0.35763517	4.9385266	8.464833	Walking_Type
12:31:32.532	0.14844504	5.5379577	10.465375	-0.02311453	0.12736236	0.068302676	0.35763517	4.9385266	8.464833	Walking_Type
12:31:32.553	0.14844504	5.5379577	10.465375	-0.02311453	0.12736236	0.068302676	0.35763517	4.9385266	8.464833	Walking_Type
12:31:32.574	0.14844504	5.5379577	10.465375	-0.02311453	0.12736236	0.068302676	0.35763517	4.9385266	8.464833	Walking_Type
12:31:32.605	0.14844504	5.5379577	10.465375	-0.02311453	0.12736236	0.068302676	0.35763517	4.9385266	8.464833	Walking_Type
12:31:32.627	0.14844504	5.5379577	10.465375	-0.02311453	0.12736236	0.068302676	0.35763517	4.9385266	8.464833	Walking_Type
12:31:32.648	-0.45970076	3.8188684	9.802161	-0.6107669	-0.75045097	0.24789706	0.42124978	4.9929786	8.429891	Walking_Type
12:31:32.680	-0.45970076	3.8188684	9.802161	-0.6107669	-0.75045097	0.24789706	0.42124978	4.9929786	8.429891	Walking_Type
12:31:32.702	-0.45970076	3.8188684	9.802161	-0.6107669	-0.75045097	0.24789706	0.42124978	4.9929786	8.429891	Walking_Type
12:31:32.723	-0.45970076	3.8188684	9.802161	-0.6107669	-0.75045097	0.24789706	0.42124978	4.9929786	8.429891	Walking_Type
12:31:32.745	-0.45970076	3.8188684	9.802161	-0.6107669	-0.75045097	0.24789706	0.42124978	4.9929786	8.429891	Walking_Type
12:31:32.767	-0.45970076	3.8188684	9.802161	-0.6107669	-0.75045097	0.24789706	0.42124978	4.9929786	8.429891	Walking_Type
12:31:32.789	-0.45970076	3.8188684	9.802161	-0.6107669	-0.75045097	0.24789706	0.42124978	4.9929786	8.429891	Walking_Type
12:31:32.810	-0.37590113	4.515602	8.865999	-0.22347833	-0.6918079	0.06463748	0.63969827	4.68946	8.588952	Walking_Type
12:31:32.831	-0.37590113	4.515602	8.865999	-0.22347833	-0.6918079	0.06463748	0.63969827	4.68946	8.588952	Walking_Type
12:31:32.852	-0.37590113	4.515602	8.865999	-0.22347833	-0.6918079	0.06463748	0.63969827	4.68946	8.588952	Walking_Type
12:31:32.873	-0.37590113	4.515602	8.865999	-0.22347833	-0.6918079	0.06463748	0.63969827	4.68946	8.588952	Walking_Type
12:31:32.917	-0.37590113	4.515602	8.865999	-0.22347833	-0.6918079	0.06463748	0.63969827	4.68946	8.588952	Walking_Type
12:31:32.954	-0.37590113	4.515602	8.865999	-0.22347833	-0.6918079	0.06463748	0.63969827	4.68946	8.588952	Walking_Type
12:31:32.986	-0.37590113	4.515602	8.865999	-0.22347833	-0.6918079	0.06463748	0.63969827	4.68946	8.588952	Walking_Type
12:31:33.021	1.1253091	5.7725964	11.006481	-0.44827673	-0.30879545	-0.054481238	0.9358821	4.905413	8.439872	Walking_Type
12:31:33.053	1.1253091	5.7725964	11.006481	-0.44827673	-0.30879545	-0.054481238	0.9358821	4.905413	8.439872	Walking_Type
12:31:33.087	1.1253091	5.7725964	11.006481	-0.44827673	-0.30879545	-0.054481238	0.9358821	4.905413	8.439872	Walking_Type
12:31:33.121	1.1253091	5.7725964	11.006481	-0.44827673	-0.30879545	-0.054481238	0.9358821	4.905413	8.439872	Walking_Type
12:31:33.155	1.1253091	5.7725964	11.006481	-0.44827673	-0.30879545	-0.054481238	0.9358821	4.905413	8.439872	Walking_Type
12:31:33.178	2.2769554	3.2083282	7.2594414	0.5791986	0.83046824	-0.020272786	0.87806267	5.0870867	8.337921	Walking_Type
12:31:33.200	2.2769554	3.2083282	7.2594414	0.5791986	0.83046824	-0.020272786	0.87806267	5.0870867	8.337921	Walking_Type
12:31:33.222	2.2769554	3.2083282	7.2594414	0.5791986	0.83046824	-0.020272786	0.87806267	5.0870867	8.337921	Walking_Type
12:31:33.244	2.2769554	3.2083282	7.2594414	0.5791986	0.83046824	-0.020272786	0.87806267	5.0870867	8.337921	Walking_Type
12:31:33.266	2.2769554	3.2083282	7.2594414	0.5791986	0.83046824	-0.020272786	0.87806267	5.0870867	8.337921	Walking_Type
12:31:33.287	2.2769554	3.2083282	7.2594414	0.5791986	0.83046824	-0.020272786	0.87806267	5.0870867	8.337921	Walking_Type
12:31:33.309	2.2769554	3.2083282	7.2594414	0.5791986	0.83046824	-0.020272786	0.87806267	5.0870867	8.337921	Walking_Type
12:31:33.331	2.2769554	3.2083282	7.2594414	0.5791986	0.83046824	-0.020272786	0.87806267	5.0870867	8.337921	Walking_Type
12:31:33.353	0.7709565	4.02717	7.84125	-0.13734633	-0.13408798	-0.15649572	0.53218865	4.6620607	8.611175	Walking_Type
12:31:33.374	0.7709565	4.02717	7.84125	-0.13734633	-0.13408798	-0.15649572	0.53218865	4.6620607	8.611175	Walking_Type
12:31:33.394	0.7709565	4.02717	7.84125	-0.13734633	-0.13408798	-0.15649572	0.53218865	4.6620607	8.611175	Walking_Type
12:31:33.417	0.7709565	4.02717	7.84125	-0.13734633	-0.13408798	-0.15649572	0.53218865	4.6620607	8.611175	Walking_Type
12:31:33.442	0.7709565	4.02717	7.84125	-0.13734633	-0.13408798	-0.15649572	0.53218865	4.6620607	8.611175	Walking_Type
12:31:33.480	0.7709565	4.02717	7.84125	-0.13734633	-0.13408798	-0.15649572	0.53218865	4.6620607	8.611175	Walking_Type
12:31:33.507	0.7709565	4.02717	7.84125	-0.13734633	-0.13408798	-0.15649572	0.53218865	4.6620607	8.611175	Walking_Type
12:31:33.540	0.92658436	5.916253	9.000079	0.12715831	0.24831368	-0.011109806	0.200835	4.76567	8.568456	Walking_Type
12:31:33.574	0.92658436	5.916253	9.000079	0.12715831	0.24831368	-0.011109806	0.200835	4.76567	8.568456	Walking_Type
12:31:33.606	0.92658436	5.916253	9.000079	0.12715831	0.24831368	-0.011109806	0.200835	4.76567	8.568456	Walking_Type
12:31:33.640	0.92658436	5.916253	9.000079	0.12715831	0.24831368	-0.011109806	0.200835	4.76567	8.568456	Walking_Type
12:31:33.673	0.92658436	5.916253	9.000079	0.12715831	0.24831368	-0.011109806	0.200835	4.76567	8.568456	Walking_Type
12:31:33.707	0.92658436	5.916253	9.000079	0.12715831	0.24831368	-0.011109806	0.200835	4.76567	8.568456	Walking_Type
12:31:33.740	-0.7948992	5.384724	10.424672	-0.03349924	-0.49022242	0.20696908	0.291499	5.007108	8.426996	Walking_Type
12:31:33.762	-0.7948992	5.384724	10.424672	-0.03349924	-0.49022242	0.20696908	0.291499	5.007108	8.426996	Walking_Type
12:31:33.783	-0.7948992	5.384724	10.424672	-0.03349924	-0.49022242	0.20696908	0.291499	5.007108	8.426996	Walking_Type
12:31:33.805	-0.7948992	5.384724	10.424672	-0.03349924	-0.49022242	0.20696908	0.291499	5.007108	8.426996	Walking_Type
12:31:33.830	-0.7948992	5.384724	10.424672	-0.03349924	-0.49022242	0.20696908	0.291499	5.007108	8.426996	Walking_Type
12:31:33.851	-0.7948992	5.384724	10.424672	-0.03349924	-0.49022242	0.20696908	0.291499	5.007108	8.426996	Walking_Type
12:31:33.872	-0.7948992	5.384724	10.424672	-0.03349924	-0.49022242	0.20696908	0.291499	5.007108	8.426996	Walking_Type
12:31:33.893	0.38308397	3.634509	7.1947956	-0.42933992	-0.078499235	0.17520408	0.420964	5.1339393	8.344809	Walking_Type
12:31:33.915	0.38308397	3.634509	7.1947956	-0.42933992	-0.078499235	0.17520408	0.420964	5.1339393	8.344809	Walking_Type
12:31:33.936	0.38308397	3.634509	7.1947956	-0.42933992	-0.078499235	0.17520408	0.420964	5.1339393	8.344809	Walking_Type
12:31:33.960	0.38308397	3.634509	7.1947956	-0.42933992	-0.078499235	0.17520408	0.420964	5.1339393	8.344809	Walking_Type
12:31:33.993	0.38308397	3.634509	7.1947956	-0.42933992	-0.078499235	0.17520408	0.420964	5.1339393	8.344809	Walking_Type
12:31:34.015	0.38308397	3.634509	7.1947956	-0.42933992	-0.078499235	0.17520408	0.420964	5.1339393	8.344809	Walking_Type
12:31:34.037	0.38308397	3.634509	7.1947956	-0.42933992	-0.078499235	0.17520408	0.420964	5.1339393	8.344809	Walking_Type
12:31:34.060	0.38308397	3.634509	7.1947956	-0.42933992	-0.078499235	0.17520408	0.420964	5.1339393	8.344809	Walking_Type
12:31:34.083	-0.26097596	4.747847	5.0423427	0.17297322	0.23304203	-0.058757294	0.69424456	4.974046	8.423019	Walking_Type
12:31:34.105	-0.26097596	4.747847	5.0423427	0.17297322	0.23304203	-0.058757294	0.69424456	4.974046	8.423019	Walking_Type
12:31:34.127	-0.26097596	4.747847	5.0423427	0.17297322	0.23304203	-0.058757294	0.69424456	4.974046	8.423019	Walking_Type
12:31:34.150	-0.26097596	4.747847	5.0423427	0.17297322	0.23304203	-0.058757294	0.69424456	4.974046	8.423019	Walking_Type
12:31:34.172	-0.26097596	4.747847	5.0423427	0.17297322	0.23304203	-0.058757294	0.69424456	4.974046	8.423019	Walking_Type
12:31:34.195	-0.26097596	4.747847	5.0423427	0.17297322	0.23304203	-0.058757294	0.69424456	4.974046	8.423019	Walking_Type
12:31:34.217	-0.26097596	4.747847	5.0423427	0.17297322	0.23304203	-0.058757294	0.69424456	4.974046	8.423019	Walking_Type
12:31:34.240	-0.26097596	4.747847	5.0423427	0.17297322	0.23304203	-0.058757294	0.69424456	4.974046	8.423019	Walking_Type
12:31:34.261	1.802889	6.864386	10.61382	-0.07870327	-0.14141837	0.048144124	0.58564454	5.161448	8.317861	Walking_Type
12:31:34.284	1.802889	6.864386	10.61382	-0.07870327	-0.14141837	0.048144124	0.58564454	5.161448	8.317861	Walking_Type
12:31:34.306	1.802889	6.864386	10.61382	-0.07870327	-0.14141837	0.048144124	0.58564454	5.161448	8.317861	Walking_Type
12:31:34.330	1.802889	6.864386	10.61382	-0.07870327	-0.14141837	0.048144124	0.58564454	5.161448	8.317861	Walking_Type
12:31:34.353	1.802889	6.864386	10.61382	-0.07870327	-0.14141837	0.048144124	0.58564454	5.161448	8.317861	Walking_Type
12:31:34.375	1.802889	6.864386	10.61382	-0.07870327	-0.14141837	0.048144124	0.58564454	5.161448	8.317861	Walking_Type
12:31:34.398	1.802889	6.864386	10.61382	-0.07870327	-0.14141837	0.048144124	0.58564454	5.161448	8.317861	Walking_Type
12:31:34.421	1.802889	6.864386	10.61382	-0.07870327	-0.14141837	0.048144124	0.58564454	5.161448	8.317861	Walking_Type
12:31:34.445	1.5059988	2.813273	6.936214	0.18885571	0.3985865	-0.034933552	0.6851491	5.139602	8.323787	Walking_Type
12:31:34.468	1.5059988	2.813273	6.936214	0.18885571	0.3985865	-0.034933552	0.6851491	5.139602	8.323787	Walking_Type
12:31:34.496	1.5059988	2.813273	6.936214	0.18885571	0.3985865	-0.034933552	0.6851491	5.139602	8.323787	Walking_Type
12:31:34.519	1.5059988	2.813273	6.936214	0.18885571	0.3985865	-0.034933552	0.6851491	5.139602	8.323787	Walking_Type
12:31:34.542	1.5059988	2.813273	6.936214	0.18885571	0.3985865	-0.034933552	0.6851491	5.139602	8.323787	Walking_Type
12:31:34.565	1.5059988	2.813273	6.936214	0.18885571	0.3985865	-0.034933552	0.6851491	5.139602	8.323787	Walking_Type
12:31:34.589	1.5059988	2.813273	6.936214	0.18885571	0.3985865	-0.034933552	0.6851491	5.139602	8.323787	Walking_Type
12:31:34.612	1.0654523	3.8906965	7.2762012	-0.073205486	0.034510832	0.0017183638	0.6561	4.5826626	8.645177	Walking_Type
12:31:34.635	1.0654523	3.8906965	7.2762012	-0.073205486	0.034510832	0.0017183638	0.6561	4.5826626	8.645177	Walking_Type
12:31:34.657	1.0654523	3.8906965	7.2762012	-0.073205486	0.034510832	0.0017183638	0.6561	4.5826626	8.645177	Walking_Type
12:31:34.678	1.0654523	3.8906965	7.2762012	-0.073205486	0.034510832	0.0017183638	0.6561	4.5826626	8.645177	Walking_Type
12:31:34.699	1.0654523	3.8906965	7.2762012	-0.073205486	0.034510832	0.0017183638	0.6561	4.5826626	8.645177	Walking_Type
12:31:34.720	1.0654523	3.8906965	7.2762012	-0.073205486	0.034510832	0.0017183638	0.6561	4.5826626	8.645177	Walking_Type
12:31:34.742	1.0654523	3.8906965	7.2762012	-0.073205486	0.034510832	0.0017183638	0.6561	4.5826626	8.645177	Walking_Type
12:31:34.762	1.0654523	3.8906965	7.2762012	-0.073205486	0.034510832	0.0017183638	0.6561	4.5826626	8.645177	Walking_Type
12:31:34.783	1.0654523	3.8906965	7.2762012	-0.073205486	0.034510832	0.0017183638	0.6561	4.5826626	8.645177	Walking_Type
12:31:34.804	1.1899546	5.3009243	8.353624	0.020867767	-0.06444934	-0.05570297	0.6011766	4.8112984	8.524105	Walking_Type
12:31:34.826	1.1899546	5.3009243	8.353624	0.020867767	-0.06444934	-0.05570297	0.6011766	4.8112984	8.524105	Walking_Type
12:31:34.847	1.1899546	5.3009243	8.353624	0.020867767	-0.06444934	-0.05570297	0.6011766	4.8112984	8.524105	Walking_Type
12:31:34.867	1.1899546	5.3009243	8.353624	0.020867767	-0.06444934	-0.05570297	0.6011766	4.8112984	8.524105	Walking_Type
12:31:34.888	1.1899546	5.3009243	8.353624	0.020867767	-0.06444934	-0.05570297	0.6011766	4.8112984	8.524105	Walking_Type
12:31:34.914	1.1899546	5.3009243	8.353624	0.020867767	-0.06444934	-0.05570297	0.6011766	4.8112984	8.524105	Walking_Type
12:31:34.934	1.1899546	5.3009243	8.353624	0.020867767	-0.06444934	-0.05570297	0.6011766	4.8112984	8.524105	Walking_Type
12:31:34.957	1.1899546	5.3009243	8.353624	0.020867767	-0.06444934	-0.05570297	0.6011766	4.8112984	8.524105	Walking_Type
12:31:34.978	-0.15323359	3.8140798	11.643358	-0.021892799	0.069330156	-0.12778507	0.5963825	4.7107873	8.580395	Walking_Type
12:31:34.999	-0.15323359	3.8140798	11.643358	-0.021892799	0.069330156	-0.12778507	0.5963825	4.7107873	8.580395	Walking_Type
12:31:35.020	-0.15323359	3.8140798	11.643358	-0.021892799	0.069330156	-0.12778507	0.5963825	4.7107873	8.580395	Walking_Type
12:31:35.041	-0.15323359	3.8140798	11.643358	-0.021892799	0.069330156	-0.12778507	0.5963825	4.7107873	8.580395	Walking_Type
12:31:35.063	-0.15323359	3.8140798	11.643358	-0.021892799	0.069330156	-0.12778507	0.5963825	4.7107873	8.580395	Walking_Type
12:31:35.085	-0.15323359	3.8140798	11.643358	-0.021892799	0.069330156	-0.12778507	0.5963825	4.7107873	8.580395	Walking_Type
12:31:35.109	-0.15323359	3.8140798	11.643358	-0.021892799	0.069330156	-0.12778507	0.5963825	4.7107873	8.580395	Walking_Type
12:31:35.131	-0.15323359	3.8140798	11.643358	-0.021892799	0.069330156	-0.12778507	0.5963825	4.7107873	8.580395	Walking_Type
12:31:35.155	0.55307746	4.45814	7.1756415	-0.18988074	-0.118816346	0.11839362	0.3681481	4.6780157	8.611096	Walking_Type
12:31:35.178	0.55307746	4.45814	7.1756415	-0.18988074	-0.118816346	0.11839362	0.3681481	4.6780157	8.611096	Walking_Type
12:31:35.201	0.55307746	4.45814	7.1756415	-0.18988074	-0.118816346	0.11839362	0.3681481	4.6780157	8.611096	Walking_Type
12:31:35.223	0.55307746	4.45814	7.1756415	-0.18988074	-0.118816346	0.11839362	0.3681481	4.6780157	8.611096	Walking_Type
12:31:35.245	0.55307746	4.45814	7.1756415	-0.18988074	-0.118816346	0.11839362	0.3681481	4.6780157	8.611096	Walking_Type
12:31:35.266	0.55307746	4.45814	7.1756415	-0.18988074	-0.118816346	0.11839362	0.3681481	4.6780157	8.611096	Walking_Type
12:31:35.288	0.55307746	4.45814	7.1756415	-0.18988074	-0.118816346	0.11839362	0.3681481	4.6780157	8.611096	Walking_Type
12:31:35.311	0.55307746	4.45814	7.1756415	-0.18988074	-0.118816346	0.11839362	0.3681481	4.6780157	8.611096	Walking_Type
12:31:35.335	-0.117319465	5.2075477	7.6975937	0.03736113	0.016184876	-0.06914201	0.53744763	4.6919694	8.594587	Walking_Type
12:31:35.358	-0.117319465	5.2075477	7.6975937	0.03736113	0.016184876	-0.06914201	0.53744763	4.6919694	8.594587	Walking_Type
12:31:35.380	-0.117319465	5.2075477	7.6975937	0.03736113	0.016184876	-0.06914201	0.53744763	4.6919694	8.594587	Walking_Type
12:31:35.403	-0.117319465	5.2075477	7.6975937	0.03736113	0.016184876	-0.06914201	0.53744763	4.6919694	8.594587	Walking_Type
12:31:35.427	-0.117319465	5.2075477	7.6975937	0.03736113	0.016184876	-0.06914201	0.53744763	4.6919694	8.594587	Walking_Type
12:31:35.450	-0.117319465	5.2075477	7.6975937	0.03736113	0.016184876	-0.06914201	0.53744763	4.6919694	8.594587	Walking_Type
12:31:35.472	-0.117319465	5.2075477	7.6975937	0.03736113	0.016184876	-0.06914201	0.53744763	4.6919694	8.594587	Walking_Type
12:31:35.494	-0.117319465	5.2075477	7.6975937	0.03736113	0.016184876	-0.06914201	0.53744763	4.6919694	8.594587	Walking_Type
12:31:35.514	0.9026416	5.9042816	11.265063	-0.2314196	-0.33506265	0.016989997	0.51367223	4.9830995	8.430611	Walking_Type
12:31:35.535	0.9026416	5.9042816	11.265063	-0.2314196	-0.33506265	0.016989997	0.51367223	4.9830995	8.430611	Walking_Type
12:31:35.566	0.9026416	5.9042816	11.265063	-0.2314196	-0.33506265	0.016989997	0.51367223	4.9830995	8.430611	Walking_Type
12:31:35.586	0.9026416	5.9042816	11.265063	-0.2314196	-0.33506265	0.016989997	0.51367223	4.9830995	8.430611	Walking_Type
12:31:35.608	0.9026416	5.9042816	11.265063	-0.2314196	-0.33506265	0.016989997	0.51367223	4.9830995	8.430611	Walking_Type
12:31:35.630	0.9026416	5.9042816	11.265063	-0.2314196	-0.33506265	0.016989997	0.51367223	4.9830995	8.430611	Walking_Type
12:31:35.653	0.9026416	5.9042816	11.265063	-0.2314196	-0.33506265	0.016989997	0.51367223	4.9830995	8.430611	Walking_Type
12:31:35.674	0.9026416	5.9042816	11.265063	-0.2314196	-0.33506265	0.016989997	0.51367223	4.9830995	8.430611	Walking_Type
12:31:35.694	1.2354459	2.7175019	8.719949	-0.58877575	-0.39187312	-0.27378187	0.6596759	4.8919744	8.473711	Walking_Type
12:31:35.715	1.2354459	2.7175019	8.719949	-0.58877575	-0.39187312	-0.27378187	0.6596759	4.8919744	8.473711	Walking_Type
12:31:35.739	1.2354459	2.7175019	8.719949	-0.58877575	-0.39187312	-0.27378187	0.6596759	4.8919744	8.473711	Walking_Type
12:31:35.760	1.2354459	2.7175019	8.719949	-0.58877575	-0.39187312	-0.27378187	0.6596759	4.8919744	8.473711	Walking_Type
12:31:35.782	1.2354459	2.7175019	8.719949	-0.58877575	-0.39187312	-0.27378187	0.6596759	4.8919744	8.473711	Walking_Type
12:31:35.803	1.2354459	2.7175019	8.719949	-0.58877575	-0.39187312	-0.27378187	0.6596759	4.8919744	8.473711	Walking_Type
12:31:35.824	1.2354459	2.7175019	8.719949	-0.58877575	-0.39187312	-0.27378187	0.6596759	4.8919744	8.473711	Walking_Type
12:31:35.845	1.2354459	2.7175019	8.719949	-0.58877575	-0.39187312	-0.27378187	0.6596759	4.8919744	8.473711	Walking_Type
12:31:35.866	1.2354459	2.7175019	8.719949	-0.58877575	-0.39187312	-0.27378187	0.6596759	4.8919744	8.473711	Walking_Type
12:31:35.887	1.0582695	4.2737803	8.085466	0.039193727	0.075438805	-0.2750036	0.69255143	4.607665	8.629028	Walking_Type
12:31:35.909	1.0582695	4.2737803	8.085466	0.039193727	0.075438805	-0.2750036	0.69255143	4.607665	8.629028	Walking_Type
12:31:35.930	1.0582695	4.2737803	8.085466	0.039193727	0.075438805	-0.2750036	0.69255143	4.607665	8.629028	Walking_Type
12:31:35.950	1.0582695	4.2737803	8.085466	0.039193727	0.075438805	-0.2750036	0.69255143	4.607665	8.629028	Walking_Type
12:31:35.972	1.0582695	4.2737803	8.085466	0.039193727	0.075438805	-0.2750036	0.69255143	4.607665	8.629028	Walking_Type
12:31:35.993	1.0582695	4.2737803	8.085466	0.039193727	0.075438805	-0.2750036	0.69255143	4.607665	8.629028	Walking_Type
12:31:36.014	1.0582695	4.2737803	8.085466	0.039193727	0.075438805	-0.2750036	0.69255143	4.607665	8.629028	Walking_Type
12:31:36.035	1.0582695	4.2737803	8.085466	0.039193727	0.075438805	-0.2750036	0.69255143	4.607665	8.629028	Walking_Type
12:31:36.056	1.211503	6.387925	10.055954	-0.17949603	-0.33628437	-0.007444615	0.55741286	5.030297	8.399746	Walking_Type
12:31:36.076	1.211503	6.387925	10.055954	-0.17949603	-0.33628437	-0.007444615	0.55741286	5.030297	8.399746	Walking_Type
12:31:36.098	1.211503	6.387925	10.055954	-0.17949603	-0.33628437	-0.007444615	0.55741286	5.030297	8.399746	Walking_Type
12:31:36.119	1.211503	6.387925	10.055954	-0.17949603	-0.33628437	-0.007444615	0.55741286	5.030297	8.399746	Walking_Type
12:31:36.141	1.211503	6.387925	10.055954	-0.17949603	-0.33628437	-0.007444615	0.55741286	5.030297	8.399746	Walking_Type
12:31:36.162	1.211503	6.387925	10.055954	-0.17949603	-0.33628437	-0.007444615	0.55741286	5.030297	8.399746	Walking_Type
12:31:36.183	1.211503	6.387925	10.055954	-0.17949603	-0.33628437	-0.007444615	0.55741286	5.030297	8.399746	Walking_Type
12:31:36.204	1.211503	6.387925	10.055954	-0.17949603	-0.33628437	-0.007444615	0.55741286	5.030297	8.399746	Walking_Type
12:31:36.225	1.211503	6.387925	10.055954	-0.17949603	-0.33628437	-0.007444615	0.55741286	5.030297	8.399746	Walking_Type
12:31:36.246	-0.30167863	3.2514253	7.4461946	-0.019449338	0.18172936	0.35540932	0.6579752	5.174611	8.304266	Walking_Type
12:31:36.267	-0.30167863	3.2514253	7.4461946	-0.019449338	0.18172936	0.35540932	0.6579752	5.174611	8.304266	Walking_Type
12:31:36.287	-0.30167863	3.2514253	7.4461946	-0.019449338	0.18172936	0.35540932	0.6579752	5.174611	8.304266	Walking_Type
12:31:36.309	-0.30167863	3.2514253	7.4461946	-0.019449338	0.18172936	0.35540932	0.6579752	5.174611	8.304266	Walking_Type
12:31:36.331	-0.30167863	3.2514253	7.4461946	-0.019449338	0.18172936	0.35540932	0.6579752	5.174611	8.304266	Walking_Type
12:31:36.352	-0.30167863	3.2514253	7.4461946	-0.019449338	0.18172936	0.35540932	0.6579752	5.174611	8.304266	Walking_Type
12:31:36.373	-0.30167863	3.2514253	7.4461946	-0.019449338	0.18172936	0.35540932	0.6579752	5.174611	8.304266	Walking_Type
12:31:36.394	-0.30167863	3.2514253	7.4461946	-0.019449338	0.18172936	0.35540932	0.6579752	5.174611	8.304266	Walking_Type
12:31:36.417	0.083799616	4.3264546	6.7877693	-0.06954029	-0.20128316	0.042035468	0.48115805	4.6404967	8.625813	Walking_Type
12:31:36.438	0.083799616	4.3264546	6.7877693	-0.06954029	-0.20128316	0.042035468	0.48115805	4.6404967	8.625813	Walking_Type
12:31:36.459	0.083799616	4.3264546	6.7877693	-0.06954029	-0.20128316	0.042035468	0.48115805	4.6404967	8.625813	Walking_Type
12:31:36.481	0.083799616	4.3264546	6.7877693	-0.06954029	-0.20128316	0.042035468	0.48115805	4.6404967	8.625813	Walking_Type
12:31:36.503	0.083799616	4.3264546	6.7877693	-0.06954029	-0.20128316	0.042035468	0.48115805	4.6404967	8.625813	Walking_Type
12:31:36.526	0.083799616	4.3264546	6.7877693	-0.06954029	-0.20128316	0.042035468	0.48115805	4.6404967	8.625813	Walking_Type
12:31:36.547	0.083799616	4.3264546	6.7877693	-0.06954029	-0.20128316	0.042035468	0.48115805	4.6404967	8.625813	Walking_Type
12:31:36.569	0.083799616	4.3264546	6.7877693	-0.06954029	-0.20128316	0.042035468	0.48115805	4.6404967	8.625813	Walking_Type
12:31:36.589	0.083799616	4.3264546	6.7877693	0.24933137	0.32772613	0.27110994	0.48115805	4.6404967	8.625813	Walking_Type
12:31:36.611	0.22027329	5.7199225	8.114198	0.24933137	0.32772613	0.27110994	0.5714616	4.6873093	8.594935	Walking_Type
12:31:36.633	0.22027329	5.7199225	8.114198	0.24933137	0.32772613	0.27110994	0.5714616	4.6873093	8.594935	Walking_Type
12:31:36.656	0.22027329	5.7199225	8.114198	0.24933137	0.32772613	0.27110994	0.5714616	4.6873093	8.594935	Walking_Type
12:31:36.677	0.22027329	5.7199225	8.114198	0.24933137	0.32772613	0.27110994	0.5714616	4.6873093	8.594935	Walking_Type
12:31:36.698	0.22027329	5.7199225	8.114198	0.24933137	0.32772613	0.27110994	0.5714616	4.6873093	8.594935	Walking_Type
12:31:36.719	0.22027329	5.7199225	8.114198	0.24933137	0.32772613	0.27110994	0.5714616	4.6873093	8.594935	Walking_Type
12:31:36.740	0.22027329	5.7199225	8.114198	0.24933137	0.32772613	0.27110994	0.5714616	4.6873093	8.594935	Walking_Type
12:31:36.761	0.22027329	5.7199225	8.114198	0.24933137	0.32772613	0.27110994	0.5714616	4.6873093	8.594935	Walking_Type
12:31:36.786	2.4206119	4.905869	9.09585	-0.20515238	-0.21838738	-0.028214034	1.0472695	5.0816607	8.321676	Walking_Type
12:31:36.807	2.4206119	4.905869	9.09585	-0.20515238	-0.21838738	-0.028214034	1.0472695	5.0816607	8.321676	Walking_Type
12:31:36.829	2.4206119	4.905869	9.09585	-0.20515238	-0.21838738	-0.028214034	1.0472695	5.0816607	8.321676	Walking_Type
12:31:36.851	2.4206119	4.905869	9.09585	-0.20515238	-0.21838738	-0.028214034	1.0472695	5.0816607	8.321676	Walking_Type
12:31:36.877	2.4206119	4.905869	9.09585	-0.20515238	-0.21838738	-0.028214034	1.0472695	5.0816607	8.321676	Walking_Type
12:31:36.899	2.4206119	4.905869	9.09585	-0.20515238	-0.21838738	-0.028214034	1.0472695	5.0816607	8.321676	Walking_Type
12:31:36.920	2.4206119	4.905869	9.09585	-0.20515238	-0.21838738	-0.028214034	1.0472695	5.0816607	8.321676	Walking_Type
12:31:36.941	2.4206119	4.905869	9.09585	-0.20515238	-0.21838738	-0.028214034	1.0472695	5.0816607	8.321676	Walking_Type
12:31:36.962	1.0822122	3.6201434	9.196409	-0.723777	0.03267824	0.037759416	0.90544486	4.893356	8.450184	Walking_Type
12:31:36.983	1.0822122	3.6201434	9.196409	-0.723777	0.03267824	0.037759416	0.90544486	4.893356	8.450184	Walking_Type
12:31:37.004	1.0822122	3.6201434	9.196409	-0.723777	0.03267824	0.037759416	0.90544486	4.893356	8.450184	Walking_Type
12:31:37.026	1.0822122	3.6201434	9.196409	-0.723777	0.03267824	0.037759416	0.90544486	4.893356	8.450184	Walking_Type
12:31:37.057	1.0822122	3.6201434	9.196409	-0.723777	0.03267824	0.037759416	0.90544486	4.893356	8.450184	Walking_Type
12:31:37.079	1.0822122	3.6201434	9.196409	-0.723777	0.03267824	0.037759416	0.90544486	4.893356	8.450184	Walking_Type
12:31:37.101	1.0822122	3.6201434	9.196409	-0.723777	0.03267824	0.037759416	0.90544486	4.893356	8.450184	Walking_Type
12:31:37.122	1.0822122	3.6201434	9.196409	-0.723777	0.03267824	0.037759416	0.90544486	4.893356	8.450184	Walking_Type
12:31:37.143	0.7326481	4.6568646	5.6361227	0.30308753	0.48960543	0.097624205	0.60235214	4.8088017	8.525429	Walking_Type
12:31:37.165	0.7326481	4.6568646	5.6361227	0.30308753	0.48960543	0.097624205	0.60235214	4.8088017	8.525429	Walking_Type
12:31:37.188	0.7326481	4.6568646	5.6361227	0.30308753	0.48960543	0.097624205	0.60235214	4.8088017	8.525429	Walking_Type
12:31:37.210	0.7326481	4.6568646	5.6361227	0.30308753	0.48960543	0.097624205	0.60235214	4.8088017	8.525429	Walking_Type
12:31:37.233	0.7326481	4.6568646	5.6361227	0.30308753	0.48960543	0.097624205	0.60235214	4.8088017	8.525429	Walking_Type
12:31:37.254	0.7326481	4.6568646	5.6361227	0.30308753	0.48960543	0.097624205	0.60235214	4.8088017	8.525429	Walking_Type
12:31:37.276	0.7326481	4.6568646	5.6361227	0.30308753	0.48960543	0.097624205	0.60235214	4.8088017	8.525429	Walking_Type
12:31:37.297	0.7326481	4.6568646	5.6361227	0.30308753	0.48960543	0.097624205	0.60235214	4.8088017	8.525429	Walking_Type
12:31:37.319	0.6440599	7.3049326	10.364816	0.035528533	0.25930923	-0.10701565	0.35189202	5.091855	8.373741	Walking_Type
12:31:37.340	0.6440599	7.3049326	10.364816	0.035528533	0.25930923	-0.10701565	0.35189202	5.091855	8.373741	Walking_Type
12:31:37.362	0.6440599	7.3049326	10.364816	0.035528533	0.25930923	-0.10701565	0.35189202	5.091855	8.373741	Walking_Type
12:31:37.384	0.6440599	7.3049326	10.364816	0.035528533	0.25930923	-0.10701565	0.35189202	5.091855	8.373741	Walking_Type
12:31:37.408	0.6440599	7.3049326	10.364816	0.035528533	0.25930923	-0.10701565	0.35189202	5.091855	8.373741	Walking_Type
12:31:37.431	0.6440599	7.3049326	10.364816	0.035528533	0.25930923	-0.10701565	0.35189202	5.091855	8.373741	Walking_Type
12:31:37.454	0.6440599	7.3049326	10.364816	0.035528533	0.25930923	-0.10701565	0.35189202	5.091855	8.373741	Walking_Type
12:31:37.478	0.6440599	7.3049326	10.364816	0.035528533	0.25930923	-0.10701565	0.35189202	5.091855	8.373741	Walking_Type
12:31:37.500	-1.0917894	2.8683412	8.253065	0.20107302	0.078493126	0.31325963	0.26934642	5.0745215	8.387315	Walking_Type
12:31:37.523	-1.0917894	2.8683412	8.253065	0.20107302	0.078493126	0.31325963	0.26934642	5.0745215	8.387315	Walking_Type
12:31:37.546	-1.0917894	2.8683412	8.253065	0.20107302	0.078493126	0.31325963	0.26934642	5.0745215	8.387315	Walking_Type
12:31:37.569	-1.0917894	2.8683412	8.253065	0.20107302	0.078493126	0.31325963	0.26934642	5.0745215	8.387315	Walking_Type
12:31:37.592	-1.0917894	2.8683412	8.253065	0.20107302	0.078493126	0.31325963	0.26934642	5.0745215	8.387315	Walking_Type
12:31:37.615	-1.0917894	2.8683412	8.253065	0.20107302	0.078493126	0.31325963	0.26934642	5.0745215	8.387315	Walking_Type
12:31:37.637	-1.0917894	2.8683412	8.253065	0.20107302	0.078493126	0.31325963	0.26934642	5.0745215	8.387315	Walking_Type
12:31:37.658	-1.0917894	2.8683412	8.253065	0.20107302	0.078493126	0.31325963	0.26934642	5.0745215	8.387315	Walking_Type
12:31:37.692	0.72785956	3.78056	8.116591	-0.07687067	-0.9966297	0.08051998	0.11218641	4.6711426	8.62196	Walking_Type
12:31:37.713	0.72785956	3.78056	8.116591	-0.07687067	-0.9966297	0.08051998	0.11218641	4.6711426	8.62196	Walking_Type
12:31:37.734	0.72785956	3.78056	8.116591	-0.07687067	-0.9966297	0.08051998	0.11218641	4.6711426	8.62196	Walking_Type
12:31:37.755	0.72785956	3.78056	8.116591	-0.07687067	-0.9966297	0.08051998	0.11218641	4.6711426	8.62196	Walking_Type
12:31:37.776	0.72785956	3.78056	8.116591	-0.07687067	-0.9966297	0.08051998	0.11218641	4.6711426	8.62196	Walking_Type
12:31:37.797	0.72785956	3.78056	8.116591	-0.07687067	-0.9966297	0.08051998	0.11218641	4.6711426	8.62196	Walking_Type
12:31:37.818	0.72785956	3.78056	8.116591	-0.07687067	-0.9966297	0.08051998	0.11218641	4.6711426	8.62196	Walking_Type
12:31:37.839	0.72785956	3.78056	8.116591	-0.07687067	-0.9966297	0.08051998	0.11218641	4.6711426	8.62196	Walking_Type
12:31:37.861	-0.08619389	5.6552773	6.1484976	0.31102875	-0.2354916	0.04570066	0.82345855	4.896128	8.456961	Walking_Type
12:31:37.882	-0.08619389	5.6552773	6.1484976	0.31102875	-0.2354916	0.04570066	0.82345855	4.896128	8.456961	Walking_Type
12:31:37.904	-0.08619389	5.6552773	6.1484976	0.31102875	-0.2354916	0.04570066	0.82345855	4.896128	8.456961	Walking_Type
12:31:37.925	-0.08619389	5.6552773	6.1484976	0.31102875	-0.2354916	0.04570066	0.82345855	4.896128	8.456961	Walking_Type
12:31:37.946	-0.08619389	5.6552773	6.1484976	0.31102875	-0.2354916	0.04570066	0.82345855	4.896128	8.456961	Walking_Type
12:31:37.967	-0.08619389	5.6552773	6.1484976	0.31102875	-0.2354916	0.04570066	0.82345855	4.896128	8.456961	Walking_Type
12:31:37.994	-0.08619389	5.6552773	6.1484976	0.31102875	-0.2354916	0.04570066	0.82345855	4.896128	8.456961	Walking_Type
12:31:38.015	-0.08619389	5.6552773	6.1484976	0.31102875	-0.2354916	0.04570066	0.82345855	4.896128	8.456961	Walking_Type
12:31:38.035	1.4485363	4.529968	12.723176	-0.36214474	-0.0027519478	-0.24201688	0.91573435	4.8056493	8.499266	Walking_Type
12:31:38.057	1.4485363	4.529968	12.723176	-0.36214474	-0.0027519478	-0.24201688	0.91573435	4.8056493	8.499266	Walking_Type
12:31:38.078	1.4485363	4.529968	12.723176	-0.36214474	-0.0027519478	-0.24201688	0.91573435	4.8056493	8.499266	Walking_Type
12:31:38.099	1.4485363	4.529968	12.723176	-0.36214474	-0.0027519478	-0.24201688	0.91573435	4.8056493	8.499266	Walking_Type
12:31:38.120	1.4485363	4.529968	12.723176	-0.36214474	-0.0027519478	-0.24201688	0.91573435	4.8056493	8.499266	Walking_Type
12:31:38.141	1.4485363	4.529968	12.723176	-0.36214474	-0.0027519478	-0.24201688	0.91573435	4.8056493	8.499266	Walking_Type
12:31:38.162	1.4485363	4.529968	12.723176	-0.36214474	-0.0027519478	-0.24201688	0.91573435	4.8056493	8.499266	Walking_Type
12:31:38.185	1.4485363	4.529968	12.723176	-0.36214474	-0.0027519478	-0.24201688	0.91573435	4.8056493	8.499266	Walking_Type
12:31:38.206	1.4485363	4.529968	12.723176	-0.36214474	-0.0027519478	-0.24201688	0.91573435	4.8056493	8.499266	Walking_Type
12:31:38.227	1.6185298	3.4980354	6.474119	-0.34931657	0.10659293	0.119004495	0.98246396	4.8014297	8.494197	Walking_Type
12:31:38.248	1.6185298	3.4980354	6.474119	-0.34931657	0.10659293	0.119004495	0.98246396	4.8014297	8.494197	Walking_Type
12:31:38.269	1.6185298	3.4980354	6.474119	-0.34931657	0.10659293	0.119004495	0.98246396	4.8014297	8.494197	Walking_Type
12:31:38.290	1.6185298	3.4980354	6.474119	-0.34931657	0.10659293	0.119004495	0.98246396	4.8014297	8.494197	Walking_Type
12:31:38.311	1.6185298	3.4980354	6.474119	-0.34931657	0.10659293	0.119004495	0.98246396	4.8014297	8.494197	Walking_Type
12:31:38.333	1.6185298	3.4980354	6.474119	-0.34931657	0.10659293	0.119004495	0.98246396	4.8014297	8.494197	Walking_Type
12:31:38.353	1.6185298	3.4980354	6.474119	-0.34931657	0.10659293	0.119004495	0.98246396	4.8014297	8.494197	Walking_Type
12:31:38.374	1.6185298	3.4980354	6.474119	-0.34931657	0.10659293	0.119004495	0.98246396	4.8014297	8.494197	Walking_Type
12:31:38.396	1.6448668	5.0591025	8.612206	0.09356073	-0.21899824	-0.1852064	0.7158731	4.650765	8.60397	Walking_Type
12:31:38.417	1.6448668	5.0591025	8.612206	0.09356073	-0.21899824	-0.1852064	0.7158731	4.650765	8.60397	Walking_Type
12:31:38.438	1.6448668	5.0591025	8.612206	0.09356073	-0.21899824	-0.1852064	0.7158731	4.650765	8.60397	Walking_Type
12:31:38.459	1.6448668	5.0591025	8.612206	0.09356073	-0.21899824	-0.1852064	0.7158731	4.650765	8.60397	Walking_Type
12:31:38.480	1.6448668	5.0591025	8.612206	0.09356073	-0.21899824	-0.1852064	0.7158731	4.650765	8.60397	Walking_Type
12:31:38.501	1.6448668	5.0591025	8.612206	0.09356073	-0.21899824	-0.1852064	0.7158731	4.650765	8.60397	Walking_Type
12:31:38.522	1.6448668	5.0591025	8.612206	0.09356073	-0.21899824	-0.1852064	0.7158731	4.650765	8.60397	Walking_Type
12:31:38.543	1.6448668	5.0591025	8.612206	0.09356073	-0.21899824	-0.1852064	0.7158731	4.650765	8.60397	Walking_Type
12:31:38.563	1.6448668	5.0591025	8.612206	0.09356073	-0.21899824	-0.1852064	0.7158731	4.650765	8.60397	Walking_Type
12:31:38.584	0.03351985	6.4142623	9.77343	0.24139012	0.16767946	-0.09296575	0.4377336	5.038964	8.401641	Walking_Type
12:31:38.606	0.03351985	6.4142623	9.77343	0.24139012	0.16767946	-0.09296575	0.4377336	5.038964	8.401641	Walking_Type
12:31:38.627	0.03351985	6.4142623	9.77343	0.24139012	0.16767946	-0.09296575	0.4377336	5.038964	8.401641	Walking_Type
12:31:38.648	0.03351985	6.4142623	9.77343	0.24139012	0.16767946	-0.09296575	0.4377336	5.038964	8.401641	Walking_Type
12:31:38.669	0.03351985	6.4142623	9.77343	0.24139012	0.16767946	-0.09296575	0.4377336	5.038964	8.401641	Walking_Type
12:31:38.690	0.03351985	6.4142623	9.77343	0.24139012	0.16767946	-0.09296575	0.4377336	5.038964	8.401641	Walking_Type
12:31:38.711	0.03351985	6.4142623	9.77343	0.24139012	0.16767946	-0.09296575	0.4377336	5.038964	8.401641	Walking_Type
12:31:38.733	0.03351985	6.4142623	9.77343	0.24139012	0.16767946	-0.09296575	0.4377336	5.038964	8.401641	Walking_Type
12:31:38.754	-1.3455825	3.3687446	7.6257653	-0.39940754	0.28618732	0.2014713	0.3044584	4.8787217	8.5015135	Walking_Type
12:31:38.786	-1.3455825	3.3687446	7.6257653	-0.39940754	0.28618732	0.2014713	0.3044584	4.8787217	8.5015135	Walking_Type
12:31:38.808	-1.3455825	3.3687446	7.6257653	-0.39940754	0.28618732	0.2014713	0.3044584	4.8787217	8.5015135	Walking_Type
12:31:38.830	-1.3455825	3.3687446	7.6257653	-0.39940754	0.28618732	0.2014713	0.3044584	4.8787217	8.5015135	Walking_Type
12:31:38.852	-1.3455825	3.3687446	7.6257653	-0.39940754	0.28618732	0.2014713	0.3044584	4.8787217	8.5015135	Walking_Type
12:31:38.873	-1.3455825	3.3687446	7.6257653	-0.39940754	0.28618732	0.2014713	0.3044584	4.8787217	8.5015135	Walking_Type
12:31:38.894	-1.3455825	3.3687446	7.6257653	-0.39940754	0.28618732	0.2014713	0.3044584	4.8787217	8.5015135	Walking_Type
12:31:38.917	-1.3455825	3.3687446	7.6257653	-0.39940754	0.28618732	0.2014713	0.3044584	4.8787217	8.5015135	Walking_Type
12:31:38.940	0.39266106	3.7781656	6.447782	0.22795108	-0.13836403	0.13305439	0.6063311	4.529325	8.676863	Walking_Type
12:31:38.963	0.39266106	3.7781656	6.447782	0.22795108	-0.13836403	0.13305439	0.6063311	4.529325	8.676863	Walking_Type
12:31:38.984	0.39266106	3.7781656	6.447782	0.22795108	-0.13836403	0.13305439	0.6063311	4.529325	8.676863	Walking_Type
12:31:39.006	0.39266106	3.7781656	6.447782	0.22795108	-0.13836403	0.13305439	0.6063311	4.529325	8.676863	Walking_Type
12:31:39.027	0.39266106	3.7781656	6.447782	0.22795108	-0.13836403	0.13305439	0.6063311	4.529325	8.676863	Walking_Type
12:31:39.049	0.39266106	3.7781656	6.447782	0.22795108	-0.13836403	0.13305439	0.6063311	4.529325	8.676863	Walking_Type
12:31:39.071	0.39266106	3.7781656	6.447782	0.22795108	-0.13836403	0.13305439	0.6063311	4.529325	8.676863	Walking_Type
12:31:39.094	0.39266106	3.7781656	6.447782	0.22795108	-0.13836403	0.13305439	0.6063311	4.529325	8.676863	Walking_Type
12:31:39.118	0.6847626	5.504438	8.080677	0.08256516	0.29473945	-0.005001154	0.7103445	4.8398	8.499537	Walking_Type
12:31:39.141	0.6847626	5.504438	8.080677	0.08256516	0.29473945	-0.005001154	0.7103445	4.8398	8.499537	Walking_Type
12:31:39.163	0.6847626	5.504438	8.080677	0.08256516	0.29473945	-0.005001154	0.7103445	4.8398	8.499537	Walking_Type
12:31:39.186	0.6847626	5.504438	8.080677	0.08256516	0.29473945	-0.005001154	0.7103445	4.8398	8.499537	Walking_Type
12:31:39.209	0.6847626	5.504438	8.080677	0.08256516	0.29473945	-0.005001154	0.7103445	4.8398	8.499537	Walking_Type
12:31:39.232	0.6847626	5.504438	8.080677	0.08256516	0.29473945	-0.005001154	0.7103445	4.8398	8.499537	Walking_Type
12:31:39.255	0.6847626	5.504438	8.080677	0.08256516	0.29473945	-0.005001154	0.7103445	4.8398	8.499537	Walking_Type
12:31:39.278	0.6847626	5.504438	8.080677	0.08256516	0.29473945	-0.005001154	0.7103445	4.8398	8.499537	Walking_Type
12:31:39.302	0.7302538	3.78056	11.1142235	0.26399213	0.082769185	-0.31287724	0.6169661	4.5757866	8.651697	Walking_Type
12:31:39.325	0.7302538	3.78056	11.1142235	0.26399213	0.082769185	-0.31287724	0.6169661	4.5757866	8.651697	Walking_Type
12:31:39.347	0.7302538	3.78056	11.1142235	0.26399213	0.082769185	-0.31287724	0.6169661	4.5757866	8.651697	Walking_Type
12:31:39.371	0.7302538	3.78056	11.1142235	0.26399213	0.082769185	-0.31287724	0.6169661	4.5757866	8.651697	Walking_Type
12:31:39.394	0.7302538	3.78056	11.1142235	0.26399213	0.082769185	-0.31287724	0.6169661	4.5757866	8.651697	Walking_Type
12:31:39.417	0.7302538	3.78056	11.1142235	0.26399213	0.082769185	-0.31287724	0.6169661	4.5757866	8.651697	Walking_Type
12:31:39.438	0.7302538	3.78056	11.1142235	0.26399213	0.082769185	-0.31287724	0.6169661	4.5757866	8.651697	Walking_Type
12:31:39.459	0.7302538	3.78056	11.1142235	0.26399213	0.082769185	-0.31287724	0.6169661	4.5757866	8.651697	Walking_Type
12:31:39.483	0.87151605	3.8715425	9.07909	-0.10680307	-0.21533306	0.13855219	0.6233096	4.344792	8.769527	Walking_Type
12:31:39.504	0.87151605	3.8715425	9.07909	-0.10680307	-0.21533306	0.13855219	0.6233096	4.344792	8.769527	Walking_Type
12:31:39.525	0.87151605	3.8715425	9.07909	-0.10680307	-0.21533306	0.13855219	0.6233096	4.344792	8.769527	Walking_Type
12:31:39.547	0.87151605	3.8715425	9.07909	-0.10680307	-0.21533306	0.13855219	0.6233096	4.344792	8.769527	Walking_Type
12:31:39.568	0.87151605	3.8715425	9.07909	-0.10680307	-0.21533306	0.13855219	0.6233096	4.344792	8.769527	Walking_Type
[truncated: 3,296 more rows]
