# Supplementary material for: Real-time Smartphone Activity Classification Using Inertial Sensors—Recognition of Scrolling, Typing, and Watching Videos While Sitting or Walking
Source: Sensors (Basel). 2020 Jan 24;20(3):655. doi: 10.3390/s20030655 (PMC7038357; doi:10.3390/s20030655)
Supplement: Supplementary file 1 [file sensors-20-00655-s001.zip › sensors-668083-supplementary/5Hz_data/6940/2019_09_15_12_03_46_Walking_Scroll.csv]

time	accX	accY	accZ	rotX	rotY	rotZ	graX	graY	graZ	activity
12:35:22.820	-0.5698374	4.922629	10.161303	0.14548428	0.32894787	-0.27317098	-0.41532385	4.094848	8.901129	Walking_Scroll
12:35:22.842	-0.62251145	2.5618742	8.209969	0.41121066	-0.1530248	-0.21269535	-0.73645127	4.1478457	8.855696	Walking_Scroll
12:35:22.863	-0.62251145	2.5618742	8.209969	0.41121066	-0.1530248	-0.21269535	-0.73645127	4.1478457	8.855696	Walking_Scroll
12:35:22.884	-0.62251145	2.5618742	8.209969	0.41121066	-0.1530248	-0.21269535	-0.73645127	4.1478457	8.855696	Walking_Scroll
12:35:22.905	-0.62251145	2.5618742	8.209969	0.41121066	-0.1530248	-0.21269535	-0.73645127	4.1478457	8.855696	Walking_Scroll
12:35:22.927	-0.62251145	2.5618742	8.209969	0.41121066	-0.1530248	-0.21269535	-0.73645127	4.1478457	8.855696	Walking_Scroll
12:35:22.948	-0.62251145	2.5618742	8.209969	0.41121066	-0.1530248	-0.21269535	-0.73645127	4.1478457	8.855696	Walking_Scroll
12:35:22.969	-0.62251145	2.5618742	8.209969	0.41121066	-0.1530248	-0.21269535	-0.73645127	4.1478457	8.855696	Walking_Scroll
12:35:22.991	-0.62251145	2.5618742	8.209969	0.41121066	-0.1530248	-0.21269535	-0.73645127	4.1478457	8.855696	Walking_Scroll
12:35:23.012	-0.62251145	2.5618742	8.209969	0.41121066	-0.1530248	-0.21269535	-0.73645127	4.1478457	8.855696	Walking_Scroll
12:35:23.033	-0.31604427	2.8683412	7.972935	-0.1501745	-0.32040188	-0.5688298	-0.362537	3.83484	9.0184765	Walking_Scroll
12:35:23.054	-0.31604427	2.8683412	7.972935	-0.1501745	-0.32040188	-0.5688298	-0.362537	3.83484	9.0184765	Walking_Scroll
12:35:23.075	-0.31604427	2.8683412	7.972935	-0.1501745	-0.32040188	-0.5688298	-0.362537	3.83484	9.0184765	Walking_Scroll
12:35:23.096	-0.31604427	2.8683412	7.972935	-0.1501745	-0.32040188	-0.5688298	-0.362537	3.83484	9.0184765	Walking_Scroll
12:35:23.117	-0.31604427	2.8683412	7.972935	-0.1501745	-0.32040188	-0.5688298	-0.362537	3.83484	9.0184765	Walking_Scroll
12:35:23.139	-0.31604427	2.8683412	7.972935	-0.1501745	-0.32040188	-0.5688298	-0.362537	3.83484	9.0184765	Walking_Scroll
12:35:23.160	-0.31604427	2.8683412	7.972935	-0.1501745	-0.32040188	-0.5688298	-0.362537	3.83484	9.0184765	Walking_Scroll
12:35:23.181	-0.31604427	2.8683412	7.972935	-0.1501745	-0.32040188	-0.5688298	-0.362537	3.83484	9.0184765	Walking_Scroll
12:35:23.202	-0.23224466	3.1676257	9.06233	-0.4525528	-0.40836647	-0.8363887	-0.007921003	3.246425	9.253703	Walking_Scroll
12:35:23.223	-0.23224466	3.1676257	9.06233	-0.4525528	-0.40836647	-0.8363887	-0.007921003	3.246425	9.253703	Walking_Scroll
12:35:23.247	-0.23224466	3.1676257	9.06233	-0.4525528	-0.40836647	-0.8363887	-0.007921003	3.246425	9.253703	Walking_Scroll
12:35:23.269	-0.23224466	3.1676257	9.06233	-0.4525528	-0.40836647	-0.8363887	-0.007921003	3.246425	9.253703	Walking_Scroll
12:35:23.292	-0.23224466	3.1676257	9.06233	-0.4525528	-0.40836647	-0.8363887	-0.007921003	3.246425	9.253703	Walking_Scroll
12:35:23.315	-0.23224466	3.1676257	9.06233	-0.4525528	-0.40836647	-0.8363887	-0.007921003	3.246425	9.253703	Walking_Scroll
12:35:23.338	-0.23224466	3.1676257	9.06233	-0.4525528	-0.40836647	-0.8363887	-0.007921003	3.246425	9.253703	Walking_Scroll
12:35:23.362	-0.23224466	3.1676257	9.06233	-0.4525528	-0.40836647	-0.8363887	-0.007921003	3.246425	9.253703	Walking_Scroll
12:35:23.385	0.15802214	3.440573	9.42626	0.20901427	-0.7932115	-1.2413925	0.2741203	2.9579108	9.345908	Walking_Scroll
12:35:23.408	0.15802214	3.440573	9.42626	0.20901427	-0.7932115	-1.2413925	0.2741203	2.9579108	9.345908	Walking_Scroll
12:35:23.431	0.15802214	3.440573	9.42626	0.20901427	-0.7932115	-1.2413925	0.2741203	2.9579108	9.345908	Walking_Scroll
12:35:23.454	0.15802214	3.440573	9.42626	0.20901427	-0.7932115	-1.2413925	0.2741203	2.9579108	9.345908	Walking_Scroll
12:35:23.479	0.15802214	3.440573	9.42626	0.20901427	-0.7932115	-1.2413925	0.2741203	2.9579108	9.345908	Walking_Scroll
12:35:23.502	0.15802214	3.440573	9.42626	0.20901427	-0.7932115	-1.2413925	0.2741203	2.9579108	9.345908	Walking_Scroll
12:35:23.524	0.15802214	3.440573	9.42626	0.20901427	-0.7932115	-1.2413925	0.2741203	2.9579108	9.345908	Walking_Scroll
12:35:23.547	0.15802214	3.440573	9.42626	0.20901427	-0.7932115	-1.2413925	0.2741203	2.9579108	9.345908	Walking_Scroll
12:35:23.571	0.06943397	3.9840732	9.703996	0.13082352	-0.76755524	-1.4051043	0.55486053	3.5670507	9.11804	Walking_Scroll
12:35:23.594	0.06943397	3.9840732	9.703996	0.13082352	-0.76755524	-1.4051043	0.55486053	3.5670507	9.11804	Walking_Scroll
12:35:23.617	0.06943397	3.9840732	9.703996	0.13082352	-0.76755524	-1.4051043	0.55486053	3.5670507	9.11804	Walking_Scroll
12:35:23.640	0.06943397	3.9840732	9.703996	0.13082352	-0.76755524	-1.4051043	0.55486053	3.5670507	9.11804	Walking_Scroll
12:35:23.663	0.06943397	3.9840732	9.703996	0.13082352	-0.76755524	-1.4051043	0.55486053	3.5670507	9.11804	Walking_Scroll
12:35:23.685	0.06943397	3.9840732	9.703996	0.13082352	-0.76755524	-1.4051043	0.55486053	3.5670507	9.11804	Walking_Scroll
12:35:23.710	0.06943397	3.9840732	9.703996	0.13082352	-0.76755524	-1.4051043	0.55486053	3.5670507	9.11804	Walking_Scroll
12:35:23.732	0.06943397	3.9840732	9.703996	0.13082352	-0.76755524	-1.4051043	0.55486053	3.5670507	9.11804	Walking_Scroll
12:35:23.756	1.0678465	2.918621	7.5276	0.14670601	-0.29108036	-1.0880651	0.48227674	3.8218346	9.01839	Walking_Scroll
12:35:23.779	1.0678465	2.918621	7.5276	0.14670601	-0.29108036	-1.0880651	0.48227674	3.8218346	9.01839	Walking_Scroll
12:35:23.802	1.0678465	2.918621	7.5276	0.14670601	-0.29108036	-1.0880651	0.48227674	3.8218346	9.01839	Walking_Scroll
12:35:23.824	1.0678465	2.918621	7.5276	0.14670601	-0.29108036	-1.0880651	0.48227674	3.8218346	9.01839	Walking_Scroll
12:35:23.847	1.0678465	2.918621	7.5276	0.14670601	-0.29108036	-1.0880651	0.48227674	3.8218346	9.01839	Walking_Scroll
12:35:23.870	1.0678465	2.918621	7.5276	0.14670601	-0.29108036	-1.0880651	0.48227674	3.8218346	9.01839	Walking_Scroll
12:35:23.891	1.0678465	2.918621	7.5276	0.14670601	-0.29108036	-1.0880651	0.48227674	3.8218346	9.01839	Walking_Scroll
12:35:23.912	1.0678465	2.918621	7.5276	0.14670601	-0.29108036	-1.0880651	0.48227674	3.8218346	9.01839	Walking_Scroll
12:35:23.934	-0.80687064	4.017593	7.491686	0.1485386	-0.06444934	-0.32204023	0.38084283	3.8458264	9.013043	Walking_Scroll
12:35:23.955	-0.80687064	4.017593	7.491686	0.1485386	-0.06444934	-0.32204023	0.38084283	3.8458264	9.013043	Walking_Scroll
12:35:23.977	-0.80687064	4.017593	7.491686	0.1485386	-0.06444934	-0.32204023	0.38084283	3.8458264	9.013043	Walking_Scroll
12:35:23.998	-0.80687064	4.017593	7.491686	0.1485386	-0.06444934	-0.32204023	0.38084283	3.8458264	9.013043	Walking_Scroll
12:35:24.019	-0.80687064	4.017593	7.491686	0.1485386	-0.06444934	-0.32204023	0.38084283	3.8458264	9.013043	Walking_Scroll
12:35:24.042	-0.80687064	4.017593	7.491686	0.1485386	-0.06444934	-0.32204023	0.38084283	3.8458264	9.013043	Walking_Scroll
12:35:24.065	-0.80687064	4.017593	7.491686	0.1485386	-0.06444934	-0.32204023	0.38084283	3.8458264	9.013043	Walking_Scroll
12:35:24.087	-0.80687064	4.017593	7.491686	0.1485386	-0.06444934	-0.32204023	0.38084283	3.8458264	9.013043	Walking_Scroll
12:35:24.109	-0.89067024	5.305713	8.13814	-0.117187776	0.60444814	-0.028214034	-0.15340163	4.117316	8.899132	Walking_Scroll
12:35:24.131	-0.89067024	5.305713	8.13814	-0.117187776	0.60444814	-0.028214034	-0.15340163	4.117316	8.899132	Walking_Scroll
12:35:24.153	-0.89067024	5.305713	8.13814	-0.117187776	0.60444814	-0.028214034	-0.15340163	4.117316	8.899132	Walking_Scroll
12:35:24.176	-0.89067024	5.305713	8.13814	-0.117187776	0.60444814	-0.028214034	-0.15340163	4.117316	8.899132	Walking_Scroll
12:35:24.198	-0.89067024	5.305713	8.13814	-0.117187776	0.60444814	-0.028214034	-0.15340163	4.117316	8.899132	Walking_Scroll
12:35:24.220	-0.89067024	5.305713	8.13814	-0.117187776	0.60444814	-0.028214034	-0.15340163	4.117316	8.899132	Walking_Scroll
12:35:24.243	-0.89067024	5.305713	8.13814	-0.117187776	0.60444814	-0.028214034	-0.15340163	4.117316	8.899132	Walking_Scroll
12:35:24.267	-0.89067024	5.305713	8.13814	-0.117187776	0.60444814	-0.028214034	-0.15340163	4.117316	8.899132	Walking_Scroll
12:35:24.291	-1.036721	2.6265194	11.394354	-0.4647701	0.07788226	0.16604112	-0.6780757	3.831703	9.001591	Walking_Scroll
12:35:24.314	-1.036721	2.6265194	11.394354	-0.4647701	0.07788226	0.16604112	-0.6780757	3.831703	9.001591	Walking_Scroll
12:35:24.337	-1.036721	2.6265194	11.394354	-0.4647701	0.07788226	0.16604112	-0.6780757	3.831703	9.001591	Walking_Scroll
12:35:24.365	-1.036721	2.6265194	11.394354	-0.4647701	0.07788226	0.16604112	-0.6780757	3.831703	9.001591	Walking_Scroll
12:35:24.395	-1.036721	2.6265194	11.394354	-0.4647701	0.07788226	0.16604112	-0.6780757	3.831703	9.001591	Walking_Scroll
12:35:24.429	-1.036721	2.6265194	11.394354	-0.4647701	0.07788226	0.16604112	-0.6780757	3.831703	9.001591	Walking_Scroll
12:35:24.465	-0.6296943	2.3583608	7.8915296	-0.0066211685	0.13469273	0.6748918	-0.84369934	3.6405094	9.06671	Walking_Scroll
12:35:24.495	-0.6296943	2.3583608	7.8915296	-0.0066211685	0.13469273	0.6748918	-0.84369934	3.6405094	9.06671	Walking_Scroll
12:35:24.529	-0.6296943	2.3583608	7.8915296	-0.0066211685	0.13469273	0.6748918	-0.84369934	3.6405094	9.06671	Walking_Scroll
12:35:24.563	-0.6296943	2.3583608	7.8915296	-0.0066211685	0.13469273	0.6748918	-0.84369934	3.6405094	9.06671	Walking_Scroll
12:35:24.596	-0.6296943	2.3583608	7.8915296	-0.0066211685	0.13469273	0.6748918	-0.84369934	3.6405094	9.06671	Walking_Scroll
12:35:24.617	-0.6296943	2.3583608	7.8915296	-0.0066211685	0.13469273	0.6748918	-0.84369934	3.6405094	9.06671	Walking_Scroll
12:35:24.638	-0.6296943	2.3583608	7.8915296	-0.019449338	-0.090105675	-0.018440189	-0.84369934	3.6405094	9.06671	Walking_Scroll
12:35:24.660	-0.600963	3.4094474	8.372779	-0.019449338	-0.090105675	-0.018440189	-0.38643283	3.5359702	9.138816	Walking_Scroll
12:35:24.682	-0.600963	3.4094474	8.372779	-0.019449338	-0.090105675	-0.018440189	-0.38643283	3.5359702	9.138816	Walking_Scroll
12:35:24.703	-0.600963	3.4094474	8.372779	-0.019449338	-0.090105675	-0.018440189	-0.38643283	3.5359702	9.138816	Walking_Scroll
12:35:24.724	-0.600963	3.4094474	8.372779	-0.019449338	-0.090105675	-0.018440189	-0.38643283	3.5359702	9.138816	Walking_Scroll
12:35:24.747	-0.600963	3.4094474	8.372779	-0.019449338	-0.090105675	-0.018440189	-0.38643283	3.5359702	9.138816	Walking_Scroll
12:35:24.769	-0.600963	3.4094474	8.372779	-0.019449338	-0.090105675	-0.018440189	-0.38643283	3.5359702	9.138816	Walking_Scroll
12:35:24.790	-0.600963	3.4094474	8.372779	-0.019449338	-0.090105675	-0.018440189	-0.38643283	3.5359702	9.138816	Walking_Scroll
12:35:24.813	-0.600963	3.4094474	8.372779	-0.019449338	-0.090105675	-0.018440189	-0.38643283	3.5359702	9.138816	Walking_Scroll
12:35:24.835	-0.43336374	4.477294	8.758257	0.14670601	-0.351556	-0.21086274	-0.14497824	3.8401742	9.022328	Walking_Scroll
12:35:24.856	-0.43336374	4.477294	8.758257	0.14670601	-0.351556	-0.21086274	-0.14497824	3.8401742	9.022328	Walking_Scroll
12:35:24.878	-0.43336374	4.477294	8.758257	0.14670601	-0.351556	-0.21086274	-0.14497824	3.8401742	9.022328	Walking_Scroll
12:35:24.900	-0.43336374	4.477294	8.758257	0.14670601	-0.351556	-0.21086274	-0.14497824	3.8401742	9.022328	Walking_Scroll
12:35:24.921	-0.43336374	4.477294	8.758257	0.14670601	-0.351556	-0.21086274	-0.14497824	3.8401742	9.022328	Walking_Scroll
12:35:24.943	-0.43336374	4.477294	8.758257	0.14670601	-0.351556	-0.21086274	-0.14497824	3.8401742	9.022328	Walking_Scroll
12:35:24.964	-0.43336374	4.477294	8.758257	0.14670601	-0.351556	-0.21086274	-0.14497824	3.8401742	9.022328	Walking_Scroll
12:35:24.985	-0.43336374	4.477294	8.758257	0.14670601	-0.351556	-0.21086274	-0.14497824	3.8401742	9.022328	Walking_Scroll
12:35:25.006	1.1229149	2.762993	9.098245	0.23528147	-0.19395277	-0.37274203	0.2971346	3.8429153	9.017431	Walking_Scroll
12:35:25.027	1.1229149	2.762993	9.098245	0.23528147	-0.19395277	-0.37274203	0.2971346	3.8429153	9.017431	Walking_Scroll
12:35:25.050	1.1229149	2.762993	9.098245	0.23528147	-0.19395277	-0.37274203	0.2971346	3.8429153	9.017431	Walking_Scroll
12:35:25.071	1.1229149	2.762993	9.098245	0.23528147	-0.19395277	-0.37274203	0.2971346	3.8429153	9.017431	Walking_Scroll
12:35:25.092	1.1229149	2.762993	9.098245	0.23528147	-0.19395277	-0.37274203	0.2971346	3.8429153	9.017431	Walking_Scroll
12:35:25.114	1.1229149	2.762993	9.098245	0.23528147	-0.19395277	-0.37274203	0.2971346	3.8429153	9.017431	Walking_Scroll
12:35:25.136	1.1229149	2.762993	9.098245	0.23528147	-0.19395277	-0.37274203	0.2971346	3.8429153	9.017431	Walking_Scroll
12:35:25.157	1.1229149	2.762993	9.098245	0.23528147	-0.19395277	-0.37274203	0.2971346	3.8429153	9.017431	Walking_Scroll
12:35:25.179	0.62251145	3.6704233	8.394327	-0.1904916	0.38453662	-0.22430177	0.24418995	3.5776508	9.127495	Walking_Scroll
12:35:25.200	0.62251145	3.6704233	8.394327	-0.1904916	0.38453662	-0.22430177	0.24418995	3.5776508	9.127495	Walking_Scroll
12:35:25.222	0.62251145	3.6704233	8.394327	-0.1904916	0.38453662	-0.22430177	0.24418995	3.5776508	9.127495	Walking_Scroll
12:35:25.243	0.62251145	3.6704233	8.394327	-0.1904916	0.38453662	-0.22430177	0.24418995	3.5776508	9.127495	Walking_Scroll
12:35:25.264	0.62251145	3.6704233	8.394327	-0.1904916	0.38453662	-0.22430177	0.24418995	3.5776508	9.127495	Walking_Scroll
12:35:25.285	0.62251145	3.6704233	8.394327	-0.1904916	0.38453662	-0.22430177	0.24418995	3.5776508	9.127495	Walking_Scroll
12:35:25.306	0.62251145	3.6704233	8.394327	-0.1904916	0.38453662	-0.22430177	0.24418995	3.5776508	9.127495	Walking_Scroll
12:35:25.327	0.62251145	3.6704233	8.394327	-0.1904916	0.38453662	-0.22430177	0.24418995	3.5776508	9.127495	Walking_Scroll
12:35:25.349	0.62251145	3.6704233	8.394327	-0.1904916	0.38453662	-0.22430177	0.24418995	3.5776508	9.127495	Walking_Scroll
12:35:25.370	-0.18435916	4.5874305	9.107821	0.14914948	0.25258973	-0.18581726	0.09080636	3.676633	9.0909	Walking_Scroll
12:35:25.391	-0.18435916	4.5874305	9.107821	0.14914948	0.25258973	-0.18581726	0.09080636	3.676633	9.0909	Walking_Scroll
12:35:25.412	-0.18435916	4.5874305	9.107821	0.14914948	0.25258973	-0.18581726	0.09080636	3.676633	9.0909	Walking_Scroll
12:35:25.434	-0.18435916	4.5874305	9.107821	0.14914948	0.25258973	-0.18581726	0.09080636	3.676633	9.0909	Walking_Scroll
12:35:25.456	-0.18435916	4.5874305	9.107821	0.14914948	0.25258973	-0.18581726	0.09080636	3.676633	9.0909	Walking_Scroll
12:35:25.477	-0.18435916	4.5874305	9.107821	0.14914948	0.25258973	-0.18581726	0.09080636	3.676633	9.0909	Walking_Scroll
12:35:25.498	-0.18435916	4.5874305	9.107821	0.14914948	0.25258973	-0.18581726	0.09080636	3.676633	9.0909	Walking_Scroll
12:35:25.519	-0.18435916	4.5874305	9.107821	0.14914948	0.25258973	-0.18581726	0.09080636	3.676633	9.0909	Walking_Scroll
12:35:25.540	-1.0486923	5.176422	10.393547	-0.04632741	0.07055188	-0.3702986	-0.32641676	4.172748	8.868597	Walking_Scroll
12:35:25.561	-1.0486923	5.176422	10.393547	-0.04632741	0.07055188	-0.3702986	-0.32641676	4.172748	8.868597	Walking_Scroll
12:35:25.583	-1.0486923	5.176422	10.393547	-0.04632741	0.07055188	-0.3702986	-0.32641676	4.172748	8.868597	Walking_Scroll
12:35:25.617	-1.0486923	5.176422	10.393547	-0.04632741	0.07055188	-0.3702986	-0.32641676	4.172748	8.868597	Walking_Scroll
12:35:25.651	-1.0486923	5.176422	10.393547	-0.04632741	0.07055188	-0.3702986	-0.32641676	4.172748	8.868597	Walking_Scroll
12:35:25.683	-1.0486923	5.176422	10.393547	-0.04632741	0.07055188	-0.3702986	-0.32641676	4.172748	8.868597	Walking_Scroll
12:35:25.717	-1.0486923	5.176422	10.393547	-0.04632741	0.07055188	-0.3702986	-0.32641676	4.172748	8.868597	Walking_Scroll
12:35:25.738	-1.1396748	2.6121538	7.2594414	0.1522038	-0.071168855	0.28149465	-0.45362508	4.3227725	8.790803	Walking_Scroll
12:35:25.759	-1.1396748	2.6121538	7.2594414	0.1522038	-0.071168855	0.28149465	-0.45362508	4.3227725	8.790803	Walking_Scroll
12:35:25.780	-1.1396748	2.6121538	7.2594414	0.1522038	-0.071168855	0.28149465	-0.45362508	4.3227725	8.790803	Walking_Scroll
12:35:25.801	-1.1396748	2.6121538	7.2594414	0.1522038	-0.071168855	0.28149465	-0.45362508	4.3227725	8.790803	Walking_Scroll
12:35:25.823	-1.1396748	2.6121538	7.2594414	0.1522038	-0.071168855	0.28149465	-0.45362508	4.3227725	8.790803	Walking_Scroll
12:35:25.844	-1.1396748	2.6121538	7.2594414	0.1522038	-0.071168855	0.28149465	-0.45362508	4.3227725	8.790803	Walking_Scroll
12:35:25.866	-1.1396748	2.6121538	7.2594414	0.1522038	-0.071168855	0.28149465	-0.45362508	4.3227725	8.790803	Walking_Scroll
12:35:25.887	-1.1396748	2.6121538	7.2594414	0.1522038	-0.071168855	0.28149465	-0.45362508	4.3227725	8.790803	Walking_Scroll
12:35:25.909	-0.3974496	4.1540666	7.3025384	-0.39024454	-0.12981191	0.17520408	-0.23649055	4.022606	8.940531	Walking_Scroll
12:35:25.931	-0.3974496	4.1540666	7.3025384	-0.39024454	-0.12981191	0.17520408	-0.23649055	4.022606	8.940531	Walking_Scroll
12:35:25.953	-0.3974496	4.1540666	7.3025384	-0.39024454	-0.12981191	0.17520408	-0.23649055	4.022606	8.940531	Walking_Scroll
12:35:25.974	-0.3974496	4.1540666	7.3025384	-0.39024454	-0.12981191	0.17520408	-0.23649055	4.022606	8.940531	Walking_Scroll
12:35:25.996	-0.3974496	4.1540666	7.3025384	-0.39024454	-0.12981191	0.17520408	-0.23649055	4.022606	8.940531	Walking_Scroll
12:35:26.019	-0.3974496	4.1540666	7.3025384	-0.39024454	-0.12981191	0.17520408	-0.23649055	4.022606	8.940531	Walking_Scroll
12:35:26.040	-0.3974496	4.1540666	7.3025384	-0.39024454	-0.12981191	0.17520408	-0.23649055	4.022606	8.940531	Walking_Scroll
12:35:26.061	-0.3974496	4.1540666	7.3025384	-0.39024454	-0.12981191	0.17520408	-0.23649055	4.022606	8.940531	Walking_Scroll
12:35:26.082	0.19154198	5.008823	8.837268	0.13754302	-0.27825215	-0.13022853	0.07522855	4.098956	8.908607	Walking_Scroll
12:35:26.104	0.19154198	5.008823	8.837268	0.13754302	-0.27825215	-0.13022853	0.07522855	4.098956	8.908607	Walking_Scroll
12:35:26.125	0.19154198	5.008823	8.837268	0.13754302	-0.27825215	-0.13022853	0.07522855	4.098956	8.908607	Walking_Scroll
12:35:26.146	0.19154198	5.008823	8.837268	0.13754302	-0.27825215	-0.13022853	0.07522855	4.098956	8.908607	Walking_Scroll
12:35:26.166	0.19154198	5.008823	8.837268	0.13754302	-0.27825215	-0.13022853	0.07522855	4.098956	8.908607	Walking_Scroll
12:35:26.187	0.19154198	5.008823	8.837268	0.13754302	-0.27825215	-0.13022853	0.07522855	4.098956	8.908607	Walking_Scroll
12:35:26.208	0.19154198	5.008823	8.837268	0.13754302	-0.27825215	-0.13022853	0.07522855	4.098956	8.908607	Walking_Scroll
12:35:26.230	0.19154198	5.008823	8.837268	0.13754302	-0.27825215	-0.13022853	0.07522855	4.098956	8.908607	Walking_Scroll
12:35:26.251	0.19154198	5.008823	8.837268	0.13754302	-0.27825215	-0.13022853	0.07522855	4.098956	8.908607	Walking_Scroll
12:35:26.271	2.2769554	3.5219781	10.553964	-0.03472097	-0.23182641	-0.28477743	0.4193391	4.0439105	8.924198	Walking_Scroll
12:35:26.292	2.2769554	3.5219781	10.553964	-0.03472097	-0.23182641	-0.28477743	0.4193391	4.0439105	8.924198	Walking_Scroll
12:35:26.314	2.2769554	3.5219781	10.553964	-0.03472097	-0.23182641	-0.28477743	0.4193391	4.0439105	8.924198	Walking_Scroll
12:35:26.335	2.2769554	3.5219781	10.553964	-0.03472097	-0.23182641	-0.28477743	0.4193391	4.0439105	8.924198	Walking_Scroll
12:35:26.356	2.2769554	3.5219781	10.553964	-0.03472097	-0.23182641	-0.28477743	0.4193391	4.0439105	8.924198	Walking_Scroll
12:35:26.377	2.2769554	3.5219781	10.553964	-0.03472097	-0.23182641	-0.28477743	0.4193391	4.0439105	8.924198	Walking_Scroll
12:35:26.399	2.2769554	3.5219781	10.553964	-0.03472097	-0.23182641	-0.28477743	0.4193391	4.0439105	8.924198	Walking_Scroll
12:35:26.420	2.2769554	3.5219781	10.553964	-0.03472097	-0.23182641	-0.28477743	0.4193391	4.0439105	8.924198	Walking_Scroll
12:35:26.441	0.22266756	3.1125572	8.844451	-0.40185097	-0.08582962	-0.4313851	0.38350576	3.7567568	9.050418	Walking_Scroll
12:35:26.462	0.22266756	3.1125572	8.844451	-0.40185097	-0.08582962	-0.4313851	0.38350576	3.7567568	9.050418	Walking_Scroll
12:35:26.483	0.22266756	3.1125572	8.844451	-0.40185097	-0.08582962	-0.4313851	0.38350576	3.7567568	9.050418	Walking_Scroll
12:35:26.504	0.22266756	3.1125572	8.844451	-0.40185097	-0.08582962	-0.4313851	0.38350576	3.7567568	9.050418	Walking_Scroll
12:35:26.525	0.22266756	3.1125572	8.844451	-0.40185097	-0.08582962	-0.4313851	0.38350576	3.7567568	9.050418	Walking_Scroll
12:35:26.555	0.22266756	3.1125572	8.844451	-0.40185097	-0.08582962	-0.4313851	0.38350576	3.7567568	9.050418	Walking_Scroll
12:35:26.587	0.22266756	3.1125572	8.844451	-0.40185097	-0.08582962	-0.4313851	0.38350576	3.7567568	9.050418	Walking_Scroll
12:35:26.621	-0.1340794	4.5012364	8.291373	0.06668267	-0.0082497345	-0.38251588	0.22070502	3.748542	9.059254	Walking_Scroll
12:35:26.661	-0.1340794	4.5012364	8.291373	0.06668267	-0.0082497345	-0.38251588	0.22070502	3.748542	9.059254	Walking_Scroll
12:35:26.690	-0.1340794	4.5012364	8.291373	0.06668267	-0.0082497345	-0.38251588	0.22070502	3.748542	9.059254	Walking_Scroll
12:35:26.724	-0.1340794	4.5012364	8.291373	0.06668267	-0.0082497345	-0.38251588	0.22070502	3.748542	9.059254	Walking_Scroll
12:35:26.758	-0.1340794	4.5012364	8.291373	0.06668267	-0.0082497345	-0.38251588	0.22070502	3.748542	9.059254	Walking_Scroll
12:35:26.788	-0.1340794	4.5012364	8.291373	0.06668267	-0.0082497345	-0.38251588	0.22070502	3.748542	9.059254	Walking_Scroll
12:35:26.822	-1.0606637	5.7223167	10.2091875	0.11433015	0.033899967	-0.25301245	-0.23977315	4.3364515	8.7925005	Walking_Scroll
12:35:26.843	-1.0606637	5.7223167	10.2091875	0.11433015	0.033899967	-0.25301245	-0.23977315	4.3364515	8.7925005	Walking_Scroll
12:35:26.864	-1.0606637	5.7223167	10.2091875	0.11433015	0.033899967	-0.25301245	-0.23977315	4.3364515	8.7925005	Walking_Scroll
12:35:26.885	-1.0606637	5.7223167	10.2091875	0.11433015	0.033899967	-0.25301245	-0.23977315	4.3364515	8.7925005	Walking_Scroll
12:35:26.906	-1.0606637	5.7223167	10.2091875	0.11433015	0.033899967	-0.25301245	-0.23977315	4.3364515	8.7925005	Walking_Scroll
12:35:26.927	-1.0606637	5.7223167	10.2091875	0.11433015	0.033899967	-0.25301245	-0.23977315	4.3364515	8.7925005	Walking_Scroll
12:35:26.948	-1.0606637	5.7223167	10.2091875	0.11433015	0.033899967	-0.25301245	-0.23977315	4.3364515	8.7925005	Walking_Scroll
12:35:26.970	-1.0606637	5.7223167	10.2091875	0.11433015	0.033899967	-0.25301245	-0.23977315	4.3364515	8.7925005	Walking_Scroll
12:35:26.991	-0.3304099	2.291321	8.042369	-0.007842899	0.049171597	0.43970874	-0.41693342	4.357925	8.775251	Walking_Scroll
12:35:27.012	-0.3304099	2.291321	8.042369	-0.007842899	0.049171597	0.43970874	-0.41693342	4.357925	8.775251	Walking_Scroll
12:35:27.033	-0.3304099	2.291321	8.042369	-0.007842899	0.049171597	0.43970874	-0.41693342	4.357925	8.775251	Walking_Scroll
12:35:27.054	-0.3304099	2.291321	8.042369	-0.007842899	0.049171597	0.43970874	-0.41693342	4.357925	8.775251	Walking_Scroll
12:35:27.075	-0.3304099	2.291321	8.042369	-0.007842899	0.049171597	0.43970874	-0.41693342	4.357925	8.775251	Walking_Scroll
12:35:27.096	-0.3304099	2.291321	8.042369	-0.007842899	0.049171597	0.43970874	-0.41693342	4.357925	8.775251	Walking_Scroll
12:35:27.117	-0.3304099	2.291321	8.042369	-0.007842899	0.049171597	0.43970874	-0.41693342	4.357925	8.775251	Walking_Scroll
12:35:27.141	-0.3304099	2.291321	8.042369	-0.007842899	0.049171597	0.43970874	-0.41693342	4.357925	8.775251	Walking_Scroll
12:35:27.162	-0.15802214	3.9840732	7.204373	-0.2277544	-0.0088606	0.11045238	-0.16081132	3.9937437	8.95514	Walking_Scroll
12:35:27.184	-0.15802214	3.9840732	7.204373	-0.2277544	-0.0088606	0.11045238	-0.16081132	3.9937437	8.95514	Walking_Scroll
12:35:27.207	-0.15802214	3.9840732	7.204373	-0.2277544	-0.0088606	0.11045238	-0.16081132	3.9937437	8.95514	Walking_Scroll
12:35:27.229	-0.15802214	3.9840732	7.204373	-0.2277544	-0.0088606	0.11045238	-0.16081132	3.9937437	8.95514	Walking_Scroll
12:35:27.250	-0.15802214	3.9840732	7.204373	-0.2277544	-0.0088606	0.11045238	-0.16081132	3.9937437	8.95514	Walking_Scroll
12:35:27.274	-0.15802214	3.9840732	7.204373	-0.2277544	-0.0088606	0.11045238	-0.16081132	3.9937437	8.95514	Walking_Scroll
12:35:27.296	-0.15802214	3.9840732	7.204373	-0.2277544	-0.0088606	0.11045238	-0.16081132	3.9937437	8.95514	Walking_Scroll
12:35:27.317	-0.15802214	3.9840732	7.204373	-0.2277544	-0.0088606	0.11045238	-0.16081132	3.9937437	8.95514	Walking_Scroll
12:35:27.338	-0.15802214	3.9840732	7.204373	0.045302376	-0.27825215	-0.15649572	-0.16081132	3.9937437	8.95514	Walking_Scroll
12:35:27.359	-0.5889916	5.0040345	8.870789	0.045302376	-0.27825215	-0.15649572	-0.10937113	4.3099732	8.808094	Walking_Scroll
12:35:27.380	-0.5889916	5.0040345	8.870789	0.045302376	-0.27825215	-0.15649572	-0.10937113	4.3099732	8.808094	Walking_Scroll
12:35:27.402	-0.5889916	5.0040345	8.870789	0.045302376	-0.27825215	-0.15649572	-0.10937113	4.3099732	8.808094	Walking_Scroll
12:35:27.424	-0.5889916	5.0040345	8.870789	0.045302376	-0.27825215	-0.15649572	-0.10937113	4.3099732	8.808094	Walking_Scroll
12:35:27.457	-0.5889916	5.0040345	8.870789	0.045302376	-0.27825215	-0.15649572	-0.10937113	4.3099732	8.808094	Walking_Scroll
12:35:27.491	-0.5889916	5.0040345	8.870789	0.045302376	-0.27825215	-0.15649572	-0.10937113	4.3099732	8.808094	Walking_Scroll
12:35:27.524	1.3000913	3.5339496	10.76466	-0.008453764	-0.13958576	-0.32326195	0.04329897	4.479201	8.723831	Walking_Scroll
12:35:27.558	1.3000913	3.5339496	10.76466	-0.008453764	-0.13958576	-0.32326195	0.04329897	4.479201	8.723831	Walking_Scroll
12:35:27.592	1.3000913	3.5339496	10.76466	-0.008453764	-0.13958576	-0.32326195	0.04329897	4.479201	8.723831	Walking_Scroll
12:35:27.625	1.3000913	3.5339496	10.76466	-0.008453764	-0.13958576	-0.32326195	0.04329897	4.479201	8.723831	Walking_Scroll
12:35:27.659	1.3000913	3.5339496	10.76466	-0.008453764	-0.13958576	-0.32326195	0.04329897	4.479201	8.723831	Walking_Scroll
12:35:27.692	1.3000913	3.5339496	10.76466	-0.008453764	-0.13958576	-0.32326195	0.04329897	4.479201	8.723831	Walking_Scroll
12:35:27.725	0.07422252	3.9697077	7.5252056	-0.3804707	-0.107209906	-0.24262773	0.17553192	4.299008	8.812381	Walking_Scroll
12:35:27.746	0.07422252	3.9697077	7.5252056	-0.3804707	-0.107209906	-0.24262773	0.17553192	4.299008	8.812381	Walking_Scroll
12:35:27.767	0.07422252	3.9697077	7.5252056	-0.3804707	-0.107209906	-0.24262773	0.17553192	4.299008	8.812381	Walking_Scroll
12:35:27.793	0.07422252	3.9697077	7.5252056	-0.3804707	-0.107209906	-0.24262773	0.17553192	4.299008	8.812381	Walking_Scroll
12:35:27.814	0.07422252	3.9697077	7.5252056	-0.3804707	-0.107209906	-0.24262773	0.17553192	4.299008	8.812381	Walking_Scroll
12:35:27.835	0.07422252	3.9697077	7.5252056	-0.3804707	-0.107209906	-0.24262773	0.17553192	4.299008	8.812381	Walking_Scroll
12:35:27.856	0.07422252	3.9697077	7.5252056	-0.3804707	-0.107209906	-0.24262773	0.17553192	4.299008	8.812381	Walking_Scroll
12:35:27.877	0.07422252	3.9697077	7.5252056	-0.3804707	-0.107209906	-0.24262773	0.17553192	4.299008	8.812381	Walking_Scroll
12:35:27.898	-0.18435916	4.4988422	7.743085	0.0031526757	0.12247542	-0.086857095	0.06885084	4.225726	8.849229	Walking_Scroll
12:35:27.919	-0.18435916	4.4988422	7.743085	0.0031526757	0.12247542	-0.086857095	0.06885084	4.225726	8.849229	Walking_Scroll
12:35:27.941	-0.18435916	4.4988422	7.743085	0.0031526757	0.12247542	-0.086857095	0.06885084	4.225726	8.849229	Walking_Scroll
12:35:27.963	-0.18435916	4.4988422	7.743085	0.0031526757	0.12247542	-0.086857095	0.06885084	4.225726	8.849229	Walking_Scroll
12:35:27.984	-0.18435916	4.4988422	7.743085	0.0031526757	0.12247542	-0.086857095	0.06885084	4.225726	8.849229	Walking_Scroll
12:35:28.005	-0.18435916	4.4988422	7.743085	0.0031526757	0.12247542	-0.086857095	0.06885084	4.225726	8.849229	Walking_Scroll
12:35:28.028	-0.18435916	4.4988422	7.743085	0.0031526757	0.12247542	-0.086857095	0.06885084	4.225726	8.849229	Walking_Scroll
12:35:28.050	-0.18435916	4.4988422	7.743085	0.0031526757	0.12247542	-0.086857095	0.06885084	4.225726	8.849229	Walking_Scroll
12:35:28.071	-0.82602483	5.715134	9.926663	0.075845644	0.0913213	-0.33364666	-0.26770592	4.5928707	8.660499	Walking_Scroll
12:35:28.092	-0.82602483	5.715134	9.926663	0.075845644	0.0913213	-0.33364666	-0.26770592	4.5928707	8.660499	Walking_Scroll
12:35:28.113	-0.82602483	5.715134	9.926663	0.075845644	0.0913213	-0.33364666	-0.26770592	4.5928707	8.660499	Walking_Scroll
12:35:28.134	-0.82602483	5.715134	9.926663	0.075845644	0.0913213	-0.33364666	-0.26770592	4.5928707	8.660499	Walking_Scroll
12:35:28.156	-0.82602483	5.715134	9.926663	0.075845644	0.0913213	-0.33364666	-0.26770592	4.5928707	8.660499	Walking_Scroll
12:35:28.179	-0.82602483	5.715134	9.926663	0.075845644	0.0913213	-0.33364666	-0.26770592	4.5928707	8.660499	Walking_Scroll
12:35:28.201	-0.82602483	5.715134	9.926663	0.075845644	0.0913213	-0.33364666	-0.26770592	4.5928707	8.660499	Walking_Scroll
12:35:28.222	-0.82602483	5.715134	9.926663	0.075845644	0.0913213	-0.33364666	-0.26770592	4.5928707	8.660499	Walking_Scroll
12:35:28.243	-0.7901107	2.9090438	7.269018	0.0941716	-0.19212018	0.27233166	-0.4495753	4.7517514	8.566743	Walking_Scroll
12:35:28.265	-0.7901107	2.9090438	7.269018	0.0941716	-0.19212018	0.27233166	-0.4495753	4.7517514	8.566743	Walking_Scroll
12:35:28.286	-0.7901107	2.9090438	7.269018	0.0941716	-0.19212018	0.27233166	-0.4495753	4.7517514	8.566743	Walking_Scroll
12:35:28.308	-0.7901107	2.9090438	7.269018	0.0941716	-0.19212018	0.27233166	-0.4495753	4.7517514	8.566743	Walking_Scroll
12:35:28.329	-0.7901107	2.9090438	7.269018	0.0941716	-0.19212018	0.27233166	-0.4495753	4.7517514	8.566743	Walking_Scroll
12:35:28.350	-0.7901107	2.9090438	7.269018	0.0941716	-0.19212018	0.27233166	-0.4495753	4.7517514	8.566743	Walking_Scroll
12:35:28.372	-0.7901107	2.9090438	7.269018	0.0941716	-0.19212018	0.27233166	-0.4495753	4.7517514	8.566743	Walking_Scroll
12:35:28.393	-0.7901107	2.9090438	7.269018	0.0941716	-0.19212018	0.27233166	-0.4495753	4.7517514	8.566743	Walking_Scroll
12:35:28.415	-0.7901107	2.9090438	7.269018	0.0941716	-0.19212018	0.27233166	-0.4495753	4.7517514	8.566743	Walking_Scroll
12:35:28.436	0.39505535	4.192375	6.7662206	-0.12757249	-0.084607884	0.30470753	-0.14919198	4.376603	8.7745905	Walking_Scroll
12:35:28.457	0.39505535	4.192375	6.7662206	-0.12757249	-0.084607884	0.30470753	-0.14919198	4.376603	8.7745905	Walking_Scroll
12:35:28.478	0.39505535	4.192375	6.7662206	-0.12757249	-0.084607884	0.30470753	-0.14919198	4.376603	8.7745905	Walking_Scroll
12:35:28.500	0.39505535	4.192375	6.7662206	-0.12757249	-0.084607884	0.30470753	-0.14919198	4.376603	8.7745905	Walking_Scroll
12:35:28.521	0.39505535	4.192375	6.7662206	-0.12757249	-0.084607884	0.30470753	-0.14919198	4.376603	8.7745905	Walking_Scroll
12:35:28.542	0.39505535	4.192375	6.7662206	-0.12757249	-0.084607884	0.30470753	-0.14919198	4.376603	8.7745905	Walking_Scroll
12:35:28.563	0.39505535	4.192375	6.7662206	-0.12757249	-0.084607884	0.30470753	-0.14919198	4.376603	8.7745905	Walking_Scroll
12:35:28.585	0.39505535	4.192375	6.7662206	-0.12757249	-0.084607884	0.30470753	-0.14919198	4.376603	8.7745905	Walking_Scroll
12:35:28.613	0.6273	5.2458563	8.432636	0.10272371	-0.20800267	-0.063644215	0.08457104	4.391026	8.768243	Walking_Scroll
12:35:28.646	0.6273	5.2458563	8.432636	0.10272371	-0.20800267	-0.063644215	0.08457104	4.391026	8.768243	Walking_Scroll
12:35:28.680	0.6273	5.2458563	8.432636	0.10272371	-0.20800267	-0.063644215	0.08457104	4.391026	8.768243	Walking_Scroll
12:35:28.716	0.6273	5.2458563	8.432636	0.10272371	-0.20800267	-0.063644215	0.08457104	4.391026	8.768243	Walking_Scroll
12:35:28.749	0.6273	5.2458563	8.432636	0.10272371	-0.20800267	-0.063644215	0.08457104	4.391026	8.768243	Walking_Scroll
12:35:28.785	1.3144568	3.9074564	10.972961	-0.102527015	-0.21777652	-0.24812552	0.25560835	4.50175	8.708576	Walking_Scroll
12:35:28.815	1.3144568	3.9074564	10.972961	-0.102527015	-0.21777652	-0.24812552	0.25560835	4.50175	8.708576	Walking_Scroll
12:35:28.848	1.3144568	3.9074564	10.972961	-0.102527015	-0.21777652	-0.24812552	0.25560835	4.50175	8.708576	Walking_Scroll
12:35:28.873	1.3144568	3.9074564	10.972961	-0.102527015	-0.21777652	-0.24812552	0.25560835	4.50175	8.708576	Walking_Scroll
12:35:28.896	1.3144568	3.9074564	10.972961	-0.102527015	-0.21777652	-0.24812552	0.25560835	4.50175	8.708576	Walking_Scroll
12:35:28.919	1.3144568	3.9074564	10.972961	-0.102527015	-0.21777652	-0.24812552	0.25560835	4.50175	8.708576	Walking_Scroll
12:35:28.941	1.3144568	3.9074564	10.972961	-0.102527015	-0.21777652	-0.24812552	0.25560835	4.50175	8.708576	Walking_Scroll
12:35:28.963	0.5506832	3.545921	8.365596	-0.3102212	-0.15546826	-0.4662044	0.33087757	4.307484	8.803774	Walking_Scroll
12:35:28.986	0.5506832	3.545921	8.365596	-0.3102212	-0.15546826	-0.4662044	0.33087757	4.307484	8.803774	Walking_Scroll
12:35:29.010	0.5506832	3.545921	8.365596	-0.3102212	-0.15546826	-0.4662044	0.33087757	4.307484	8.803774	Walking_Scroll
12:35:29.033	0.5506832	3.545921	8.365596	-0.3102212	-0.15546826	-0.4662044	0.33087757	4.307484	8.803774	Walking_Scroll
12:35:29.056	0.5506832	3.545921	8.365596	-0.3102212	-0.15546826	-0.4662044	0.33087757	4.307484	8.803774	Walking_Scroll
12:35:29.079	0.5506832	3.545921	8.365596	-0.3102212	-0.15546826	-0.4662044	0.33087757	4.307484	8.803774	Walking_Scroll
12:35:29.102	0.5506832	3.545921	8.365596	-0.3102212	-0.15546826	-0.4662044	0.33087757	4.307484	8.803774	Walking_Scroll
12:35:29.124	0.5506832	3.545921	8.365596	-0.3102212	-0.15546826	-0.4662044	0.33087757	4.307484	8.803774	Walking_Scroll
12:35:29.146	-0.083799616	4.271386	7.3312693	0.034306806	0.035732564	-0.3061577	0.21007009	4.2647896	8.828239	Walking_Scroll
12:35:29.169	-0.083799616	4.271386	7.3312693	0.034306806	0.035732564	-0.3061577	0.21007009	4.2647896	8.828239	Walking_Scroll
12:35:29.192	-0.083799616	4.271386	7.3312693	0.034306806	0.035732564	-0.3061577	0.21007009	4.2647896	8.828239	Walking_Scroll
12:35:29.214	-0.083799616	4.271386	7.3312693	0.034306806	0.035732564	-0.3061577	0.21007009	4.2647896	8.828239	Walking_Scroll
12:35:29.238	-0.083799616	4.271386	7.3312693	0.034306806	0.035732564	-0.3061577	0.21007009	4.2647896	8.828239	Walking_Scroll
12:35:29.260	-0.083799616	4.271386	7.3312693	0.034306806	0.035732564	-0.3061577	0.21007009	4.2647896	8.828239	Walking_Scroll
12:35:29.281	-0.083799616	4.271386	7.3312693	0.034306806	0.035732564	-0.3061577	0.21007009	4.2647896	8.828239	Walking_Scroll
12:35:29.302	-0.083799616	4.271386	7.3312693	0.034306806	0.035732564	-0.3061577	0.21007009	4.2647896	8.828239	Walking_Scroll
12:35:29.323	-0.50998056	5.794145	10.182851	-0.073205486	0.26053098	-0.14244583	-0.12955278	4.7715425	8.566561	Walking_Scroll
12:35:29.344	-0.50998056	5.794145	10.182851	-0.073205486	0.26053098	-0.14244583	-0.12955278	4.7715425	8.566561	Walking_Scroll
12:35:29.367	-0.50998056	5.794145	10.182851	-0.073205486	0.26053098	-0.14244583	-0.12955278	4.7715425	8.566561	Walking_Scroll
12:35:29.388	-0.50998056	5.794145	10.182851	-0.073205486	0.26053098	-0.14244583	-0.12955278	4.7715425	8.566561	Walking_Scroll
12:35:29.410	-0.50998056	5.794145	10.182851	-0.073205486	0.26053098	-0.14244583	-0.12955278	4.7715425	8.566561	Walking_Scroll
12:35:29.431	-0.50998056	5.794145	10.182851	-0.073205486	0.26053098	-0.14244583	-0.12955278	4.7715425	8.566561	Walking_Scroll
12:35:29.453	-0.50998056	5.794145	10.182851	-0.073205486	0.26053098	-0.14244583	-0.12955278	4.7715425	8.566561	Walking_Scroll
12:35:29.474	-0.50998056	5.794145	10.182851	-0.073205486	0.26053098	-0.14244583	-0.12955278	4.7715425	8.566561	Walking_Scroll
12:35:29.495	-0.50998056	5.794145	10.182851	-0.073205486	0.26053098	-0.14244583	-0.12955278	4.7715425	8.566561	Walking_Scroll
12:35:29.520	-1.4365649	2.925804	6.814106	0.14670601	0.009465357	0.40794376	-0.31241417	4.785989	8.553776	Walking_Scroll
12:35:29.542	-1.4365649	2.925804	6.814106	0.14670601	0.009465357	0.40794376	-0.31241417	4.785989	8.553776	Walking_Scroll
12:35:29.563	-1.4365649	2.925804	6.814106	0.14670601	0.009465357	0.40794376	-0.31241417	4.785989	8.553776	Walking_Scroll
12:35:29.585	-1.4365649	2.925804	6.814106	0.14670601	0.009465357	0.40794376	-0.31241417	4.785989	8.553776	Walking_Scroll
12:35:29.608	-1.4365649	2.925804	6.814106	0.14670601	0.009465357	0.40794376	-0.31241417	4.785989	8.553776	Walking_Scroll
12:35:29.629	-1.4365649	2.925804	6.814106	0.14670601	0.009465357	0.40794376	-0.31241417	4.785989	8.553776	Walking_Scroll
12:35:29.652	-1.4365649	2.925804	6.814106	0.14670601	0.009465357	0.40794376	-0.31241417	4.785989	8.553776	Walking_Scroll
12:35:29.673	-1.4365649	2.925804	6.814106	0.14670601	0.009465357	0.40794376	-0.31241417	4.785989	8.553776	Walking_Scroll
12:35:29.694	0.2561874	3.9984388	7.273807	-0.21431535	0.04123035	0.48308018	-0.025327114	4.303964	8.811675	Walking_Scroll
12:35:29.716	0.2561874	3.9984388	7.273807	-0.21431535	0.04123035	0.48308018	-0.025327114	4.303964	8.811675	Walking_Scroll
12:35:29.739	0.2561874	3.9984388	7.273807	-0.21431535	0.04123035	0.48308018	-0.025327114	4.303964	8.811675	Walking_Scroll
12:35:29.760	0.2561874	3.9984388	7.273807	-0.21431535	0.04123035	0.48308018	-0.025327114	4.303964	8.811675	Walking_Scroll
12:35:29.784	0.2561874	3.9984388	7.273807	-0.21431535	0.04123035	0.48308018	-0.025327114	4.303964	8.811675	Walking_Scroll
12:35:29.805	0.2561874	3.9984388	7.273807	-0.21431535	0.04123035	0.48308018	-0.025327114	4.303964	8.811675	Walking_Scroll
12:35:29.835	0.2561874	3.9984388	7.273807	-0.21431535	0.04123035	0.48308018	-0.025327114	4.303964	8.811675	Walking_Scroll
12:35:29.868	0.44294083	5.183605	8.770228	0.10822149	-0.10537731	0.046311527	0.21001872	4.2362266	8.841982	Walking_Scroll
12:35:29.902	0.44294083	5.183605	8.770228	0.10822149	-0.10537731	0.046311527	0.21001872	4.2362266	8.841982	Walking_Scroll
12:35:29.935	0.44294083	5.183605	8.770228	0.10822149	-0.10537731	0.046311527	0.21001872	4.2362266	8.841982	Walking_Scroll
12:35:29.968	0.44294083	5.183605	8.770228	0.10822149	-0.10537731	0.046311527	0.21001872	4.2362266	8.841982	Walking_Scroll
12:35:30.002	0.44294083	5.183605	8.770228	0.10822149	-0.10537731	0.046311527	0.21001872	4.2362266	8.841982	Walking_Scroll
12:35:30.036	0.44294083	5.183605	8.770228	0.10822149	-0.10537731	0.046311527	0.21001872	4.2362266	8.841982	Walking_Scroll
12:35:30.069	1.4006507	3.991256	11.32492	-0.3804707	0.024736987	-0.18276294	0.2697413	4.3332953	8.793187	Walking_Scroll
12:35:30.102	1.4006507	3.991256	11.32492	-0.3804707	0.024736987	-0.18276294	0.2697413	4.3332953	8.793187	Walking_Scroll
12:35:30.136	1.4006507	3.991256	11.32492	-0.3804707	0.024736987	-0.18276294	0.2697413	4.3332953	8.793187	Walking_Scroll
12:35:30.169	1.4006507	3.991256	11.32492	-0.3804707	0.024736987	-0.18276294	0.2697413	4.3332953	8.793187	Walking_Scroll
12:35:30.202	1.4006507	3.991256	11.32492	-0.3804707	0.024736987	-0.18276294	0.2697413	4.3332953	8.793187	Walking_Scroll
12:35:30.223	0.8643332	3.387899	7.1756415	-0.120242104	-0.14202923	-0.23774081	0.18571003	4.2323456	8.844383	Walking_Scroll
12:35:30.244	0.8643332	3.387899	7.1756415	-0.120242104	-0.14202923	-0.23774081	0.18571003	4.2323456	8.844383	Walking_Scroll
12:35:30.267	0.8643332	3.387899	7.1756415	-0.120242104	-0.14202923	-0.23774081	0.18571003	4.2323456	8.844383	Walking_Scroll
12:35:30.287	0.8643332	3.387899	7.1756415	-0.120242104	-0.14202923	-0.23774081	0.18571003	4.2323456	8.844383	Walking_Scroll
12:35:30.308	0.8643332	3.387899	7.1756415	-0.120242104	-0.14202923	-0.23774081	0.18571003	4.2323456	8.844383	Walking_Scroll
12:35:30.328	0.8643332	3.387899	7.1756415	-0.120242104	-0.14202923	-0.23774081	0.18571003	4.2323456	8.844383	Walking_Scroll
12:35:30.350	0.8643332	3.387899	7.1756415	-0.120242104	-0.14202923	-0.23774081	0.18571003	4.2323456	8.844383	Walking_Scroll
12:35:30.372	0.8643332	3.387899	7.1756415	-0.120242104	-0.14202923	-0.23774081	0.18571003	4.2323456	8.844383	Walking_Scroll
12:35:30.394	0.8643332	3.387899	7.1756415	-0.120242104	-0.14202923	-0.23774081	0.18571003	4.2323456	8.844383	Walking_Scroll
12:35:30.415	0.16520496	4.3025117	7.3169036	0.03736113	0.06016717	-0.16199352	0.15720668	4.1142955	8.900461	Walking_Scroll
12:35:30.437	0.16520496	4.3025117	7.3169036	0.03736113	0.06016717	-0.16199352	0.15720668	4.1142955	8.900461	Walking_Scroll
12:35:30.459	0.16520496	4.3025117	7.3169036	0.03736113	0.06016717	-0.16199352	0.15720668	4.1142955	8.900461	Walking_Scroll
12:35:30.480	0.16520496	4.3025117	7.3169036	0.03736113	0.06016717	-0.16199352	0.15720668	4.1142955	8.900461	Walking_Scroll
12:35:30.501	0.16520496	4.3025117	7.3169036	0.03736113	0.06016717	-0.16199352	0.15720668	4.1142955	8.900461	Walking_Scroll
12:35:30.523	0.16520496	4.3025117	7.3169036	0.03736113	0.06016717	-0.16199352	0.15720668	4.1142955	8.900461	Walking_Scroll
12:35:30.544	0.16520496	4.3025117	7.3169036	0.03736113	0.06016717	-0.16199352	0.15720668	4.1142955	8.900461	Walking_Scroll
12:35:30.566	0.16520496	4.3025117	7.3169036	0.03736113	0.06016717	-0.16199352	0.15720668	4.1142955	8.900461	Walking_Scroll
12:35:30.587	-0.22506183	5.549929	10.783813	-0.13307026	0.34116518	-0.24446033	0.06570625	4.5234785	8.700816	Walking_Scroll
12:35:30.608	-0.22506183	5.549929	10.783813	-0.13307026	0.34116518	-0.24446033	0.06570625	4.5234785	8.700816	Walking_Scroll
12:35:30.630	-0.22506183	5.549929	10.783813	-0.13307026	0.34116518	-0.24446033	0.06570625	4.5234785	8.700816	Walking_Scroll
12:35:30.651	-0.22506183	5.549929	10.783813	-0.13307026	0.34116518	-0.24446033	0.06570625	4.5234785	8.700816	Walking_Scroll
12:35:30.673	-0.22506183	5.549929	10.783813	-0.13307026	0.34116518	-0.24446033	0.06570625	4.5234785	8.700816	Walking_Scroll
12:35:30.694	-0.22506183	5.549929	10.783813	-0.13307026	0.34116518	-0.24446033	0.06570625	4.5234785	8.700816	Walking_Scroll
12:35:30.716	-0.22506183	5.549929	10.783813	-0.13307026	0.34116518	-0.24446033	0.06570625	4.5234785	8.700816	Walking_Scroll
12:35:30.737	-0.22506183	5.549929	10.783813	-0.13307026	0.34116518	-0.24446033	0.06570625	4.5234785	8.700816	Walking_Scroll
12:35:30.758	-0.22506183	5.549929	10.783813	-0.13307026	0.34116518	-0.24446033	0.06570625	4.5234785	8.700816	Walking_Scroll
12:35:30.779	-0.5961744	3.1269228	7.0128307	0.60424405	0.14691004	0.3224226	-0.26091203	4.628407	8.641767	Walking_Scroll
12:35:30.800	-0.5961744	3.1269228	7.0128307	0.60424405	0.14691004	0.3224226	-0.26091203	4.628407	8.641767	Walking_Scroll
12:35:30.821	-0.5961744	3.1269228	7.0128307	0.60424405	0.14691004	0.3224226	-0.26091203	4.628407	8.641767	Walking_Scroll
12:35:30.842	-0.5961744	3.1269228	7.0128307	0.60424405	0.14691004	0.3224226	-0.26091203	4.628407	8.641767	Walking_Scroll
12:35:30.864	-0.5961744	3.1269228	7.0128307	0.60424405	0.14691004	0.3224226	-0.26091203	4.628407	8.641767	Walking_Scroll
12:35:30.885	-0.5961744	3.1269228	7.0128307	0.60424405	0.14691004	0.3224226	-0.26091203	4.628407	8.641767	Walking_Scroll
12:35:30.906	-0.5961744	3.1269228	7.0128307	0.60424405	0.14691004	0.3224226	-0.26091203	4.628407	8.641767	Walking_Scroll
12:35:30.927	-0.5961744	3.1269228	7.0128307	0.60424405	0.14691004	0.3224226	-0.26091203	4.628407	8.641767	Walking_Scroll
12:35:30.950	0.083799616	4.206741	7.685622	-0.17460911	0.039397754	0.30043146	-0.0756893	4.336725	8.795309	Walking_Scroll
12:35:30.971	0.083799616	4.206741	7.685622	-0.17460911	0.039397754	0.30043146	-0.0756893	4.336725	8.795309	Walking_Scroll
12:35:30.992	0.083799616	4.206741	7.685622	-0.17460911	0.039397754	0.30043146	-0.0756893	4.336725	8.795309	Walking_Scroll
12:35:31.014	0.083799616	4.206741	7.685622	-0.17460911	0.039397754	0.30043146	-0.0756893	4.336725	8.795309	Walking_Scroll
12:35:31.035	0.083799616	4.206741	7.685622	-0.17460911	0.039397754	0.30043146	-0.0756893	4.336725	8.795309	Walking_Scroll
12:35:31.057	0.083799616	4.206741	7.685622	-0.17460911	0.039397754	0.30043146	-0.0756893	4.336725	8.795309	Walking_Scroll
12:35:31.078	0.083799616	4.206741	7.685622	-0.17460911	0.039397754	0.30043146	-0.0756893	4.336725	8.795309	Walking_Scroll
12:35:31.099	0.083799616	4.206741	7.685622	-0.17460911	0.039397754	0.30043146	-0.0756893	4.336725	8.795309	Walking_Scroll
12:35:31.120	-0.38787252	5.200365	7.597034	0.15281467	-0.13408798	-0.115567766	0.11709369	4.3620405	8.782325	Walking_Scroll
12:35:31.141	-0.38787252	5.200365	7.597034	0.15281467	-0.13408798	-0.115567766	0.11709369	4.3620405	8.782325	Walking_Scroll
12:35:31.175	-0.38787252	5.200365	7.597034	0.15281467	-0.13408798	-0.115567766	0.11709369	4.3620405	8.782325	Walking_Scroll
12:35:31.208	-0.38787252	5.200365	7.597034	0.15281467	-0.13408798	-0.115567766	0.11709369	4.3620405	8.782325	Walking_Scroll
12:35:31.241	-0.38787252	5.200365	7.597034	0.15281467	-0.13408798	-0.115567766	0.11709369	4.3620405	8.782325	Walking_Scroll
12:35:31.279	-0.38787252	5.200365	7.597034	0.15281467	-0.13408798	-0.115567766	0.11709369	4.3620405	8.782325	Walking_Scroll
12:35:31.311	0.18914771	5.1261425	10.340873	-0.017005878	-0.043069053	-0.103961326	0.14511809	4.740186	8.583703	Walking_Scroll
12:35:31.343	0.18914771	5.1261425	10.340873	-0.017005878	-0.043069053	-0.103961326	0.14511809	4.740186	8.583703	Walking_Scroll
12:35:31.378	0.18914771	5.1261425	10.340873	-0.017005878	-0.043069053	-0.103961326	0.14511809	4.740186	8.583703	Walking_Scroll
12:35:31.411	0.18914771	5.1261425	10.340873	-0.017005878	-0.043069053	-0.103961326	0.14511809	4.740186	8.583703	Walking_Scroll
12:35:31.433	0.18914771	5.1261425	10.340873	-0.017005878	-0.043069053	-0.103961326	0.14511809	4.740186	8.583703	Walking_Scroll
12:35:31.456	0.18914771	5.1261425	10.340873	-0.017005878	-0.043069053	-0.103961326	0.14511809	4.740186	8.583703	Walking_Scroll
12:35:31.480	0.18914771	5.1261425	10.340873	-0.017005878	-0.043069053	-0.103961326	0.14511809	4.740186	8.583703	Walking_Scroll
12:35:31.503	0.11492519	2.8396099	8.492493	-0.22897612	0.10414947	-0.18154122	0.14146876	4.679691	8.616892	Walking_Scroll
12:35:31.527	0.11492519	2.8396099	8.492493	-0.22897612	0.10414947	-0.18154122	0.14146876	4.679691	8.616892	Walking_Scroll
12:35:31.550	0.11492519	2.8396099	8.492493	-0.22897612	0.10414947	-0.18154122	0.14146876	4.679691	8.616892	Walking_Scroll
12:35:31.572	0.11492519	2.8396099	8.492493	-0.22897612	0.10414947	-0.18154122	0.14146876	4.679691	8.616892	Walking_Scroll
12:35:31.595	0.11492519	2.8396099	8.492493	-0.22897612	0.10414947	-0.18154122	0.14146876	4.679691	8.616892	Walking_Scroll
12:35:31.617	0.11492519	2.8396099	8.492493	-0.22897612	0.10414947	-0.18154122	0.14146876	4.679691	8.616892	Walking_Scroll
12:35:31.641	0.11492519	2.8396099	8.492493	-0.22897612	0.10414947	-0.18154122	0.14146876	4.679691	8.616892	Walking_Scroll
12:35:31.663	-0.17238778	4.3240604	7.518023	-0.24608034	0.10903639	-0.056924697	-0.011315321	4.434091	8.746947	Walking_Scroll
12:35:31.685	-0.17238778	4.3240604	7.518023	-0.24608034	0.10903639	-0.056924697	-0.011315321	4.434091	8.746947	Walking_Scroll
12:35:31.707	-0.17238778	4.3240604	7.518023	-0.24608034	0.10903639	-0.056924697	-0.011315321	4.434091	8.746947	Walking_Scroll
12:35:31.730	-0.17238778	4.3240604	7.518023	-0.24608034	0.10903639	-0.056924697	-0.011315321	4.434091	8.746947	Walking_Scroll
12:35:31.753	-0.17238778	4.3240604	7.518023	-0.24608034	0.10903639	-0.056924697	-0.011315321	4.434091	8.746947	Walking_Scroll
12:35:31.775	-0.17238778	4.3240604	7.518023	-0.24608034	0.10903639	-0.056924697	-0.011315321	4.434091	8.746947	Walking_Scroll
12:35:31.798	-0.17238778	4.3240604	7.518023	-0.24608034	0.10903639	-0.056924697	-0.011315321	4.434091	8.746947	Walking_Scroll
12:35:31.820	-0.17238778	4.3240604	7.518023	-0.24608034	0.10903639	-0.056924697	-0.011315321	4.434091	8.746947	Walking_Scroll
12:35:31.843	0.65124273	5.6576715	8.858817	-0.08847711	0.11514504	-0.18764986	-0.004305077	4.987521	8.443635	Walking_Scroll
12:35:31.866	0.65124273	5.6576715	8.858817	-0.08847711	0.11514504	-0.18764986	-0.004305077	4.987521	8.443635	Walking_Scroll
12:35:31.891	0.65124273	5.6576715	8.858817	-0.08847711	0.11514504	-0.18764986	-0.004305077	4.987521	8.443635	Walking_Scroll
12:35:31.912	0.65124273	5.6576715	8.858817	-0.08847711	0.11514504	-0.18764986	-0.004305077	4.987521	8.443635	Walking_Scroll
12:35:31.934	0.65124273	5.6576715	8.858817	-0.08847711	0.11514504	-0.18764986	-0.004305077	4.987521	8.443635	Walking_Scroll
12:35:31.955	0.65124273	5.6576715	8.858817	-0.08847711	0.11514504	-0.18764986	-0.004305077	4.987521	8.443635	Walking_Scroll
12:35:31.979	0.65124273	5.6576715	8.858817	-0.08847711	0.11514504	-0.18764986	-0.004305077	4.987521	8.443635	Walking_Scroll
12:35:32.002	0.65124273	5.6576715	8.858817	-0.08847711	0.11514504	-0.18764986	-0.004305077	4.987521	8.443635	Walking_Scroll
12:35:32.025	-1.515576	2.7582045	8.480521	0.4069346	0.12064283	0.31631395	-0.3820864	4.707548	8.594378	Walking_Scroll
12:35:32.048	-1.515576	2.7582045	8.480521	0.4069346	0.12064283	0.31631395	-0.3820864	4.707548	8.594378	Walking_Scroll
12:35:32.070	-1.515576	2.7582045	8.480521	0.4069346	0.12064283	0.31631395	-0.3820864	4.707548	8.594378	Walking_Scroll
12:35:32.093	-1.515576	2.7582045	8.480521	0.4069346	0.12064283	0.31631395	-0.3820864	4.707548	8.594378	Walking_Scroll
12:35:32.116	-1.515576	2.7582045	8.480521	0.4069346	0.12064283	0.31631395	-0.3820864	4.707548	8.594378	Walking_Scroll
12:35:32.138	-1.515576	2.7582045	8.480521	0.4069346	0.12064283	0.31631395	-0.3820864	4.707548	8.594378	Walking_Scroll
12:35:32.161	-1.515576	2.7582045	8.480521	0.4069346	0.12064283	0.31631395	-0.3820864	4.707548	8.594378	Walking_Scroll
12:35:32.184	-1.515576	2.7582045	8.480521	0.4069346	0.12064283	0.31631395	-0.3820864	4.707548	8.594378	Walking_Scroll
12:35:32.208	-0.49800915	3.6823947	7.9418097	-0.18743728	0.22265734	0.46414334	-0.3151221	4.3946986	8.761146	Walking_Scroll
12:35:32.231	-0.49800915	3.6823947	7.9418097	-0.18743728	0.22265734	0.46414334	-0.3151221	4.3946986	8.761146	Walking_Scroll
12:35:32.254	-0.49800915	3.6823947	7.9418097	-0.18743728	0.22265734	0.46414334	-0.3151221	4.3946986	8.761146	Walking_Scroll
12:35:32.277	-0.49800915	3.6823947	7.9418097	-0.18743728	0.22265734	0.46414334	-0.3151221	4.3946986	8.761146	Walking_Scroll
12:35:32.300	-0.49800915	3.6823947	7.9418097	-0.18743728	0.22265734	0.46414334	-0.3151221	4.3946986	8.761146	Walking_Scroll
12:35:32.323	-0.49800915	3.6823947	7.9418097	-0.18743728	0.22265734	0.46414334	-0.3151221	4.3946986	8.761146	Walking_Scroll
12:35:32.346	-0.49800915	3.6823947	7.9418097	-0.18743728	0.22265734	0.46414334	-0.3151221	4.3946986	8.761146	Walking_Scroll
12:35:32.370	-0.49800915	3.6823947	7.9418097	-0.18743728	0.22265734	0.46414334	-0.3151221	4.3946986	8.761146	Walking_Scroll
12:35:32.391	-0.3998439	5.1237483	7.970541	0.1607559	-0.3130715	0.01760086	-0.07222426	4.3249598	8.801129	Walking_Scroll
12:35:32.413	-0.3998439	5.1237483	7.970541	0.1607559	-0.3130715	0.01760086	-0.07222426	4.3249598	8.801129	Walking_Scroll
12:35:32.434	-0.3998439	5.1237483	7.970541	0.1607559	-0.3130715	0.01760086	-0.07222426	4.3249598	8.801129	Walking_Scroll
12:35:32.455	-0.3998439	5.1237483	7.970541	0.1607559	-0.3130715	0.01760086	-0.07222426	4.3249598	8.801129	Walking_Scroll
12:35:32.474	-0.3998439	5.1237483	7.970541	0.1607559	-0.3130715	0.01760086	-0.07222426	4.3249598	8.801129	Walking_Scroll
12:35:32.495	-0.3998439	5.1237483	7.970541	0.1607559	-0.3130715	0.01760086	-0.07222426	4.3249598	8.801129	Walking_Scroll
12:35:32.515	-0.3998439	5.1237483	7.970541	0.1607559	-0.3130715	0.01760086	-0.07222426	4.3249598	8.801129	Walking_Scroll
12:35:32.536	-0.3998439	5.1237483	7.970541	0.1607559	-0.3130715	0.01760086	-0.07222426	4.3249598	8.801129	Walking_Scroll
12:35:32.557	0.7134939	4.8723493	11.150138	-0.34137532	-0.1597443	-0.2346865	0.29744545	4.532122	8.691476	Walking_Scroll
12:35:32.580	0.7134939	4.8723493	11.150138	-0.34137532	-0.1597443	-0.2346865	0.29744545	4.532122	8.691476	Walking_Scroll
12:35:32.602	0.7134939	4.8723493	11.150138	-0.34137532	-0.1597443	-0.2346865	0.29744545	4.532122	8.691476	Walking_Scroll
12:35:32.623	0.7134939	4.8723493	11.150138	-0.34137532	-0.1597443	-0.2346865	0.29744545	4.532122	8.691476	Walking_Scroll
12:35:32.644	0.7134939	4.8723493	11.150138	-0.34137532	-0.1597443	-0.2346865	0.29744545	4.532122	8.691476	Walking_Scroll
12:35:32.665	0.7134939	4.8723493	11.150138	-0.34137532	-0.1597443	-0.2346865	0.29744545	4.532122	8.691476	Walking_Scroll
12:35:32.688	0.7134939	4.8723493	11.150138	-0.34137532	-0.1597443	-0.2346865	0.29744545	4.532122	8.691476	Walking_Scroll
12:35:32.710	0.7134939	4.8723493	11.150138	-0.34137532	-0.1597443	-0.2346865	0.29744545	4.532122	8.691476	Walking_Scroll
12:35:32.732	0.7134939	4.8723493	11.150138	-0.34137532	-0.1597443	-0.2346865	0.29744545	4.532122	8.691476	Walking_Scroll
12:35:32.755	0.7877164	2.8587642	7.738296	-0.07442721	0.14691004	-0.21819313	0.20372002	4.37321	8.7751875	Walking_Scroll
12:35:32.776	0.7877164	2.8587642	7.738296	-0.07442721	0.14691004	-0.21819313	0.20372002	4.37321	8.7751875	Walking_Scroll
12:35:32.797	0.7877164	2.8587642	7.738296	-0.07442721	0.14691004	-0.21819313	0.20372002	4.37321	8.7751875	Walking_Scroll
12:35:32.819	0.7877164	2.8587642	7.738296	-0.07442721	0.14691004	-0.21819313	0.20372002	4.37321	8.7751875	Walking_Scroll
12:35:32.841	0.7877164	2.8587642	7.738296	-0.07442721	0.14691004	-0.21819313	0.20372002	4.37321	8.7751875	Walking_Scroll
12:35:32.862	0.7877164	2.8587642	7.738296	-0.07442721	0.14691004	-0.21819313	0.20372002	4.37321	8.7751875	Walking_Scroll
12:35:32.885	0.7877164	2.8587642	7.738296	-0.07442721	0.14691004	-0.21819313	0.20372002	4.37321	8.7751875	Walking_Scroll
12:35:32.906	0.7877164	2.8587642	7.738296	-0.07442721	0.14691004	-0.21819313	0.20372002	4.37321	8.7751875	Walking_Scroll
12:35:32.927	0.31365	4.515602	8.042369	-0.13062681	0.061388906	-0.1271742	0.16467433	4.0504093	8.929583	Walking_Scroll
12:35:32.950	0.31365	4.515602	8.042369	-0.13062681	0.061388906	-0.1271742	0.16467433	4.0504093	8.929583	Walking_Scroll
12:35:32.973	0.31365	4.515602	8.042369	-0.13062681	0.061388906	-0.1271742	0.16467433	4.0504093	8.929583	Walking_Scroll
12:35:32.994	0.31365	4.515602	8.042369	-0.13062681	0.061388906	-0.1271742	0.16467433	4.0504093	8.929583	Walking_Scroll
12:35:33.017	0.31365	4.515602	8.042369	-0.13062681	0.061388906	-0.1271742	0.16467433	4.0504093	8.929583	Walking_Scroll
12:35:33.039	0.31365	4.515602	8.042369	-0.13062681	0.061388906	-0.1271742	0.16467433	4.0504093	8.929583	Walking_Scroll
12:35:33.060	0.31365	4.515602	8.042369	-0.13062681	0.061388906	-0.1271742	0.16467433	4.0504093	8.929583	Walking_Scroll
12:35:33.084	0.31365	4.515602	8.042369	-0.13062681	0.061388906	-0.1271742	0.16467433	4.0504093	8.929583	Walking_Scroll
12:35:33.106	0.24182175	5.130931	8.923462	-0.0017342464	0.13835792	-0.20047803	-0.011520927	4.5496917	8.687378	Walking_Scroll
12:35:33.127	0.24182175	5.130931	8.923462	-0.0017342464	0.13835792	-0.20047803	-0.011520927	4.5496917	8.687378	Walking_Scroll
12:35:33.151	0.24182175	5.130931	8.923462	-0.0017342464	0.13835792	-0.20047803	-0.011520927	4.5496917	8.687378	Walking_Scroll
12:35:33.173	0.24182175	5.130931	8.923462	-0.0017342464	0.13835792	-0.20047803	-0.011520927	4.5496917	8.687378	Walking_Scroll
12:35:33.194	0.24182175	5.130931	8.923462	-0.0017342464	0.13835792	-0.20047803	-0.011520927	4.5496917	8.687378	Walking_Scroll
12:35:33.216	0.24182175	5.130931	8.923462	-0.0017342464	0.13835792	-0.20047803	-0.011520927	4.5496917	8.687378	Walking_Scroll
12:35:33.237	0.24182175	5.130931	8.923462	-0.0017342464	0.13835792	-0.20047803	-0.011520927	4.5496917	8.687378	Walking_Scroll
12:35:33.258	0.24182175	5.130931	8.923462	-0.0017342464	0.13835792	-0.20047803	-0.011520927	4.5496917	8.687378	Walking_Scroll
12:35:33.279	-0.4070267	3.8021083	9.138947	0.3806674	0.18600541	0.17398237	-0.30119514	4.509989	8.702853	Walking_Scroll
12:35:33.301	-0.4070267	3.8021083	9.138947	0.3806674	0.18600541	0.17398237	-0.30119514	4.509989	8.702853	Walking_Scroll
12:35:33.322	-0.4070267	3.8021083	9.138947	0.3806674	0.18600541	0.17398237	-0.30119514	4.509989	8.702853	Walking_Scroll
12:35:33.344	-0.4070267	3.8021083	9.138947	0.3806674	0.18600541	0.17398237	-0.30119514	4.509989	8.702853	Walking_Scroll
12:35:33.365	-0.4070267	3.8021083	9.138947	0.3806674	0.18600541	0.17398237	-0.30119514	4.509989	8.702853	Walking_Scroll
12:35:33.388	-0.4070267	3.8021083	9.138947	0.3806674	0.18600541	0.17398237	-0.30119514	4.509989	8.702853	Walking_Scroll
12:35:33.410	-0.4070267	3.8021083	9.138947	0.3806674	0.18600541	0.17398237	-0.30119514	4.509989	8.702853	Walking_Scroll
12:35:33.431	-0.4070267	3.8021083	9.138947	0.3806674	0.18600541	0.17398237	-0.30119514	4.509989	8.702853	Walking_Scroll
12:35:33.453	-0.4070267	3.8021083	9.138947	0.3806674	0.18600541	0.17398237	-0.30119514	4.509989	8.702853	Walking_Scroll
12:35:33.475	-0.9768641	2.9473522	9.155706	-0.47148964	-0.041847326	0.19902784	-0.21175635	4.351919	8.785575	Walking_Scroll
12:35:33.496	-0.9768641	2.9473522	9.155706	-0.47148964	-0.041847326	0.19902784	-0.21175635	4.351919	8.785575	Walking_Scroll
12:35:33.519	-0.9768641	2.9473522	9.155706	-0.47148964	-0.041847326	0.19902784	-0.21175635	4.351919	8.785575	Walking_Scroll
12:35:33.540	-0.9768641	2.9473522	9.155706	-0.47148964	-0.041847326	0.19902784	-0.21175635	4.351919	8.785575	Walking_Scroll
12:35:33.562	-0.9768641	2.9473522	9.155706	-0.47148964	-0.041847326	0.19902784	-0.21175635	4.351919	8.785575	Walking_Scroll
12:35:33.586	-0.9768641	2.9473522	9.155706	-0.47148964	-0.041847326	0.19902784	-0.21175635	4.351919	8.785575	Walking_Scroll
12:35:33.608	-0.9768641	2.9473522	9.155706	-0.47148964	-0.041847326	0.19902784	-0.21175635	4.351919	8.785575	Walking_Scroll
12:35:33.629	-0.9768641	2.9473522	9.155706	-0.47148964	-0.041847326	0.19902784	-0.21175635	4.351919	8.785575	Walking_Scroll
12:35:33.650	-0.18435916	5.106988	6.998465	0.0117047895	0.0009132435	0.11472843	0.01703633	4.2421927	8.841599	Walking_Scroll
12:35:33.671	-0.18435916	5.106988	6.998465	0.0117047895	0.0009132435	0.11472843	0.01703633	4.2421927	8.841599	Walking_Scroll
12:35:33.692	-0.18435916	5.106988	6.998465	0.0117047895	0.0009132435	0.11472843	0.01703633	4.2421927	8.841599	Walking_Scroll
12:35:33.714	-0.18435916	5.106988	6.998465	0.0117047895	0.0009132435	0.11472843	0.01703633	4.2421927	8.841599	Walking_Scroll
12:35:33.737	-0.18435916	5.106988	6.998465	0.0117047895	0.0009132435	0.11472843	0.01703633	4.2421927	8.841599	Walking_Scroll
12:35:33.758	-0.18435916	5.106988	6.998465	0.0117047895	0.0009132435	0.11472843	0.01703633	4.2421927	8.841599	Walking_Scroll
12:35:33.780	-0.18435916	5.106988	6.998465	0.0117047895	0.0009132435	0.11472843	0.01703633	4.2421927	8.841599	Walking_Scroll
12:35:33.804	-0.18435916	5.106988	6.998465	0.0117047895	0.0009132435	0.11472843	0.01703633	4.2421927	8.841599	Walking_Scroll
12:35:33.836	-0.21069619	5.906676	8.375174	0.3629523	-0.09560346	0.15015861	0.057333123	4.5485616	8.687788	Walking_Scroll
12:35:33.869	-0.21069619	5.906676	8.375174	0.3629523	-0.09560346	0.15015861	0.057333123	4.5485616	8.687788	Walking_Scroll
12:35:33.903	-0.21069619	5.906676	8.375174	0.3629523	-0.09560346	0.15015861	0.057333123	4.5485616	8.687788	Walking_Scroll
12:35:33.937	-0.21069619	5.906676	8.375174	0.3629523	-0.09560346	0.15015861	0.057333123	4.5485616	8.687788	Walking_Scroll
12:35:33.971	-0.21069619	5.906676	8.375174	0.3629523	-0.09560346	0.15015861	0.057333123	4.5485616	8.687788	Walking_Scroll
12:35:34.004	1.5514901	2.8515813	7.3312693	0.014759115	0.014352279	-0.16626957	0.2979948	4.421281	8.748363	Walking_Scroll
12:35:34.038	1.5514901	2.8515813	7.3312693	0.014759115	0.014352279	-0.16626957	0.2979948	4.421281	8.748363	Walking_Scroll
12:35:34.071	1.5514901	2.8515813	7.3312693	0.014759115	0.014352279	-0.16626957	0.2979948	4.421281	8.748363	Walking_Scroll
12:35:34.104	1.5514901	2.8515813	7.3312693	0.014759115	0.014352279	-0.16626957	0.2979948	4.421281	8.748363	Walking_Scroll
12:35:34.138	1.5514901	2.8515813	7.3312693	0.014759115	0.014352279	-0.16626957	0.2979948	4.421281	8.748363	Walking_Scroll
12:35:34.172	1.5514901	2.8515813	7.3312693	0.014759115	0.014352279	-0.16626957	0.2979948	4.421281	8.748363	Walking_Scroll
12:35:34.193	0.32083282	4.4844766	6.8284717	0.06362833	0.11514504	-0.19375852	0.25793234	4.122666	8.8942375	Walking_Scroll
12:35:34.213	0.32083282	4.4844766	6.8284717	0.06362833	0.11514504	-0.19375852	0.25793234	4.122666	8.8942375	Walking_Scroll
12:35:34.234	0.32083282	4.4844766	6.8284717	0.06362833	0.11514504	-0.19375852	0.25793234	4.122666	8.8942375	Walking_Scroll
12:35:34.255	0.32083282	4.4844766	6.8284717	0.06362833	0.11514504	-0.19375852	0.25793234	4.122666	8.8942375	Walking_Scroll
12:35:34.277	0.32083282	4.4844766	6.8284717	0.06362833	0.11514504	-0.19375852	0.25793234	4.122666	8.8942375	Walking_Scroll
12:35:34.299	0.32083282	4.4844766	6.8284717	0.06362833	0.11514504	-0.19375852	0.25793234	4.122666	8.8942375	Walking_Scroll
12:35:34.319	0.32083282	4.4844766	6.8284717	0.06362833	0.11514504	-0.19375852	0.25793234	4.122666	8.8942375	Walking_Scroll
12:35:34.343	0.32083282	4.4844766	6.8284717	0.06362833	0.11514504	-0.19375852	0.25793234	4.122666	8.8942375	Walking_Scroll
12:35:34.364	0.102953814	5.8252707	7.881953	0.40082595	0.15668388	-0.006222884	0.091615476	4.471453	8.727431	Walking_Scroll
12:35:34.385	0.102953814	5.8252707	7.881953	0.40082595	0.15668388	-0.006222884	0.091615476	4.471453	8.727431	Walking_Scroll
12:35:34.407	0.102953814	5.8252707	7.881953	0.40082595	0.15668388	-0.006222884	0.091615476	4.471453	8.727431	Walking_Scroll
12:35:34.428	0.102953814	5.8252707	7.881953	0.40082595	0.15668388	-0.006222884	0.091615476	4.471453	8.727431	Walking_Scroll
12:35:34.449	0.102953814	5.8252707	7.881953	0.40082595	0.15668388	-0.006222884	0.091615476	4.471453	8.727431	Walking_Scroll
12:35:34.471	0.102953814	5.8252707	7.881953	0.40082595	0.15668388	-0.006222884	0.091615476	4.471453	8.727431	Walking_Scroll
12:35:34.492	0.102953814	5.8252707	7.881953	0.40082595	0.15668388	-0.006222884	0.091615476	4.471453	8.727431	Walking_Scroll
12:35:34.513	0.102953814	5.8252707	7.881953	0.40082595	0.15668388	-0.006222884	0.091615476	4.471453	8.727431	Walking_Scroll
12:35:34.534	0.102953814	5.8252707	7.881953	0.40082595	0.15668388	-0.006222884	0.091615476	4.471453	8.727431	Walking_Scroll
12:35:34.557	-0.5458947	5.05192	10.807756	0.10028025	0.035121698	-0.187039	-0.28497568	4.6653748	8.621101	Walking_Scroll
12:35:34.578	-0.5458947	5.05192	10.807756	0.10028025	0.035121698	-0.187039	-0.28497568	4.6653748	8.621101	Walking_Scroll
12:35:34.599	-0.5458947	5.05192	10.807756	0.10028025	0.035121698	-0.187039	-0.28497568	4.6653748	8.621101	Walking_Scroll
12:35:34.621	-0.5458947	5.05192	10.807756	0.10028025	0.035121698	-0.187039	-0.28497568	4.6653748	8.621101	Walking_Scroll
12:35:34.643	-0.5458947	5.05192	10.807756	0.10028025	0.035121698	-0.187039	-0.28497568	4.6653748	8.621101	Walking_Scroll
12:35:34.664	-0.5458947	5.05192	10.807756	0.10028025	0.035121698	-0.187039	-0.28497568	4.6653748	8.621101	Walking_Scroll
12:35:34.685	-0.5458947	5.05192	10.807756	0.10028025	0.035121698	-0.187039	-0.28497568	4.6653748	8.621101	Walking_Scroll
12:35:34.708	-0.5458947	5.05192	10.807756	0.10028025	0.035121698	-0.187039	-0.28497568	4.6653748	8.621101	Walking_Scroll
12:35:34.732	-0.84278476	3.1221344	7.491686	-0.022503665	-0.2037266	0.45009345	-0.42780742	4.7153783	8.587932	Walking_Scroll
12:35:34.753	-0.84278476	3.1221344	7.491686	-0.022503665	-0.2037266	0.45009345	-0.42780742	4.7153783	8.587932	Walking_Scroll
12:35:34.775	-0.84278476	3.1221344	7.491686	-0.022503665	-0.2037266	0.45009345	-0.42780742	4.7153783	8.587932	Walking_Scroll
12:35:34.796	-0.84278476	3.1221344	7.491686	-0.022503665	-0.2037266	0.45009345	-0.42780742	4.7153783	8.587932	Walking_Scroll
12:35:34.817	-0.84278476	3.1221344	7.491686	-0.022503665	-0.2037266	0.45009345	-0.42780742	4.7153783	8.587932	Walking_Scroll
12:35:34.842	-0.84278476	3.1221344	7.491686	-0.022503665	-0.2037266	0.45009345	-0.42780742	4.7153783	8.587932	Walking_Scroll
12:35:34.863	-0.84278476	3.1221344	7.491686	-0.022503665	-0.2037266	0.45009345	-0.42780742	4.7153783	8.587932	Walking_Scroll
12:35:34.885	-0.84278476	3.1221344	7.491686	-0.022503665	-0.2037266	0.45009345	-0.42780742	4.7153783	8.587932	Walking_Scroll
12:35:34.906	-0.24421602	4.3216662	8.281796	-0.10008355	0.014963144	0.28699243	-0.22118944	4.3822856	8.770233	Walking_Scroll
12:35:34.927	-0.24421602	4.3216662	8.281796	-0.10008355	0.014963144	0.28699243	-0.22118944	4.3822856	8.770233	Walking_Scroll
12:35:34.948	-0.24421602	4.3216662	8.281796	-0.10008355	0.014963144	0.28699243	-0.22118944	4.3822856	8.770233	Walking_Scroll
12:35:34.969	-0.24421602	4.3216662	8.281796	-0.10008355	0.014963144	0.28699243	-0.22118944	4.3822856	8.770233	Walking_Scroll
12:35:34.991	-0.24421602	4.3216662	8.281796	-0.10008355	0.014963144	0.28699243	-0.22118944	4.3822856	8.770233	Walking_Scroll
12:35:35.024	-0.24421602	4.3216662	8.281796	-0.10008355	0.014963144	0.28699243	-0.22118944	4.3822856	8.770233	Walking_Scroll
12:35:35.058	-0.24421602	4.3216662	8.281796	-0.10008355	0.014963144	0.28699243	-0.22118944	4.3822856	8.770233	Walking_Scroll
12:35:35.092	-0.35674694	5.499649	9.866806	-0.20209806	-0.06444934	0.11289584	-0.020632965	4.534418	8.695342	Walking_Scroll
12:35:35.125	-0.35674694	5.499649	9.866806	-0.20209806	-0.06444934	0.11289584	-0.020632965	4.534418	8.695342	Walking_Scroll
12:35:35.158	-0.35674694	5.499649	9.866806	-0.20209806	-0.06444934	0.11289584	-0.020632965	4.534418	8.695342	Walking_Scroll
12:35:35.192	-0.35674694	5.499649	9.866806	-0.20209806	-0.06444934	0.11289584	-0.020632965	4.534418	8.695342	Walking_Scroll
12:35:35.225	-0.35674694	5.499649	9.866806	-0.20209806	-0.06444934	0.11289584	-0.020632965	4.534418	8.695342	Walking_Scroll
12:35:35.259	0.7996878	3.5674694	8.825297	0.3226352	0.025958719	-0.30188164	0.17342699	4.442077	8.741181	Walking_Scroll
12:35:35.292	0.7996878	3.5674694	8.825297	0.3226352	0.025958719	-0.30188164	0.17342699	4.442077	8.741181	Walking_Scroll
12:35:35.326	0.7996878	3.5674694	8.825297	0.3226352	0.025958719	-0.30188164	0.17342699	4.442077	8.741181	Walking_Scroll
12:35:35.347	0.7996878	3.5674694	8.825297	0.3226352	0.025958719	-0.30188164	0.17342699	4.442077	8.741181	Walking_Scroll
12:35:35.368	0.7996878	3.5674694	8.825297	0.3226352	0.025958719	-0.30188164	0.17342699	4.442077	8.741181	Walking_Scroll
12:35:35.389	0.7996878	3.5674694	8.825297	0.3226352	0.025958719	-0.30188164	0.17342699	4.442077	8.741181	Walking_Scroll
12:35:35.410	0.7996878	3.5674694	8.825297	0.3226352	0.025958719	-0.30188164	0.17342699	4.442077	8.741181	Walking_Scroll
12:35:35.431	0.7996878	3.5674694	8.825297	0.3226352	0.025958719	-0.30188164	0.17342699	4.442077	8.741181	Walking_Scroll
12:35:35.452	0.46927786	4.235472	7.5228114	-0.010897226	0.030234776	-0.25667766	0.12605631	4.423367	8.751472	Walking_Scroll
12:35:35.473	0.46927786	4.235472	7.5228114	-0.010897226	0.030234776	-0.25667766	0.12605631	4.423367	8.751472	Walking_Scroll
12:35:35.494	0.46927786	4.235472	7.5228114	-0.010897226	0.030234776	-0.25667766	0.12605631	4.423367	8.751472	Walking_Scroll
12:35:35.515	0.46927786	4.235472	7.5228114	-0.010897226	0.030234776	-0.25667766	0.12605631	4.423367	8.751472	Walking_Scroll
12:35:35.536	0.46927786	4.235472	7.5228114	-0.010897226	0.030234776	-0.25667766	0.12605631	4.423367	8.751472	Walking_Scroll
12:35:35.558	0.46927786	4.235472	7.5228114	-0.010897226	0.030234776	-0.25667766	0.12605631	4.423367	8.751472	Walking_Scroll
12:35:35.579	0.46927786	4.235472	7.5228114	-0.010897226	0.030234776	-0.25667766	0.12605631	4.423367	8.751472	Walking_Scroll
12:35:35.600	0.46927786	4.235472	7.5228114	-0.010897226	0.030234776	-0.25667766	0.12605631	4.423367	8.751472	Walking_Scroll
12:35:35.621	-0.04070267	5.707951	8.284191	0.39960423	0.16401426	-0.11251344	-0.045232642	4.6842012	8.615484	Walking_Scroll
12:35:35.642	-0.04070267	5.707951	8.284191	0.39960423	0.16401426	-0.11251344	-0.045232642	4.6842012	8.615484	Walking_Scroll
12:35:35.663	-0.04070267	5.707951	8.284191	0.39960423	0.16401426	-0.11251344	-0.045232642	4.6842012	8.615484	Walking_Scroll
12:35:35.684	-0.04070267	5.707951	8.284191	0.39960423	0.16401426	-0.11251344	-0.045232642	4.6842012	8.615484	Walking_Scroll
12:35:35.705	-0.04070267	5.707951	8.284191	0.39960423	0.16401426	-0.11251344	-0.045232642	4.6842012	8.615484	Walking_Scroll
12:35:35.727	-0.04070267	5.707951	8.284191	0.39960423	0.16401426	-0.11251344	-0.045232642	4.6842012	8.615484	Walking_Scroll
12:35:35.749	-0.04070267	5.707951	8.284191	0.39960423	0.16401426	-0.11251344	-0.045232642	4.6842012	8.615484	Walking_Scroll
12:35:35.770	-0.04070267	5.707951	8.284191	0.39960423	0.16401426	-0.11251344	-0.045232642	4.6842012	8.615484	Walking_Scroll
12:35:35.791	-0.04070267	5.707951	8.284191	0.39960423	0.16401426	-0.11251344	-0.045232642	4.6842012	8.615484	Walking_Scroll
12:35:35.813	-1.5059988	6.6800265	11.238726	-0.0658751	0.011908818	-0.50591063	-0.3803674	5.360836	8.20287	Walking_Scroll
12:35:35.834	-1.5059988	6.6800265	11.238726	-0.0658751	0.011908818	-0.50591063	-0.3803674	5.360836	8.20287	Walking_Scroll
12:35:35.855	-1.5059988	6.6800265	11.238726	-0.0658751	0.011908818	-0.50591063	-0.3803674	5.360836	8.20287	Walking_Scroll
12:35:35.876	-1.5059988	6.6800265	11.238726	-0.0658751	0.011908818	-0.50591063	-0.3803674	5.360836	8.20287	Walking_Scroll
12:35:35.897	-1.5059988	6.6800265	11.238726	-0.0658751	0.011908818	-0.50591063	-0.3803674	5.360836	8.20287	Walking_Scroll
12:35:35.920	-1.5059988	6.6800265	11.238726	-0.0658751	0.011908818	-0.50591063	-0.3803674	5.360836	8.20287	Walking_Scroll
12:35:35.941	-1.5059988	6.6800265	11.238726	-0.0658751	0.011908818	-0.50591063	-0.3803674	5.360836	8.20287	Walking_Scroll
12:35:35.962	-1.5059988	6.6800265	11.238726	-0.0658751	0.011908818	-0.50591063	-0.3803674	5.360836	8.20287	Walking_Scroll
12:35:35.983	-1.4652961	4.1420956	6.6848154	0.4667994	-0.0021410827	0.31997916	-0.8161625	5.868074	7.8147264	Walking_Scroll
12:35:36.004	-1.4652961	4.1420956	6.6848154	0.4667994	-0.0021410827	0.31997916	-0.8161625	5.868074	7.8147264	Walking_Scroll
12:35:36.026	-1.4652961	4.1420956	6.6848154	0.4667994	-0.0021410827	0.31997916	-0.8161625	5.868074	7.8147264	Walking_Scroll
12:35:36.047	-1.4652961	4.1420956	6.6848154	0.4667994	-0.0021410827	0.31997916	-0.8161625	5.868074	7.8147264	Walking_Scroll
12:35:36.069	-1.4652961	4.1420956	6.6848154	0.4667994	-0.0021410827	0.31997916	-0.8161625	5.868074	7.8147264	Walking_Scroll
12:35:36.090	-1.4652961	4.1420956	6.6848154	0.4667994	-0.0021410827	0.31997916	-0.8161625	5.868074	7.8147264	Walking_Scroll
12:35:36.112	-1.4652961	4.1420956	6.6848154	0.4667994	-0.0021410827	0.31997916	-0.8161625	5.868074	7.8147264	Walking_Scroll
12:35:36.133	-1.4652961	4.1420956	6.6848154	0.4667994	-0.0021410827	0.31997916	-0.8161625	5.868074	7.8147264	Walking_Scroll
12:35:36.155	-1.4652961	4.1420956	6.6848154	0.4667994	-0.0021410827	0.31997916	-0.8161625	5.868074	7.8147264	Walking_Scroll
12:35:36.176	0.09337672	5.463735	6.63693	-0.08175759	0.049782462	0.3627397	-0.56034636	6.114668	7.64638	Walking_Scroll
12:35:36.197	0.09337672	5.463735	6.63693	-0.08175759	0.049782462	0.3627397	-0.56034636	6.114668	7.64638	Walking_Scroll
12:35:36.219	0.09337672	5.463735	6.63693	-0.08175759	0.049782462	0.3627397	-0.56034636	6.114668	7.64638	Walking_Scroll
12:35:36.240	0.09337672	5.463735	6.63693	-0.08175759	0.049782462	0.3627397	-0.56034636	6.114668	7.64638	Walking_Scroll
12:35:36.261	0.09337672	5.463735	6.63693	-0.08175759	0.049782462	0.3627397	-0.56034636	6.114668	7.64638	Walking_Scroll
12:35:36.283	0.09337672	5.463735	6.63693	-0.08175759	0.049782462	0.3627397	-0.56034636	6.114668	7.64638	Walking_Scroll
12:35:36.304	0.09337672	5.463735	6.63693	-0.08175759	0.049782462	0.3627397	-0.56034636	6.114668	7.64638	Walking_Scroll
12:35:36.325	0.09337672	5.463735	6.63693	-0.08175759	0.049782462	0.3627397	-0.56034636	6.114668	7.64638	Walking_Scroll
12:35:36.347	-0.82602483	8.332076	6.610593	0.5401032	-0.114540294	-0.1448893	-0.4814706	6.577197	7.25803	Walking_Scroll
12:35:36.369	-0.82602483	8.332076	6.610593	0.5401032	-0.114540294	-0.1448893	-0.4814706	6.577197	7.25803	Walking_Scroll
12:35:36.390	-0.82602483	8.332076	6.610593	0.5401032	-0.114540294	-0.1448893	-0.4814706	6.577197	7.25803	Walking_Scroll
12:35:36.411	-0.82602483	8.332076	6.610593	0.5401032	-0.114540294	-0.1448893	-0.4814706	6.577197	7.25803	Walking_Scroll
12:35:36.433	-0.82602483	8.332076	6.610593	0.5401032	-0.114540294	-0.1448893	-0.4814706	6.577197	7.25803	Walking_Scroll
12:35:36.454	-0.82602483	8.332076	6.610593	0.5401032	-0.114540294	-0.1448893	-0.4814706	6.577197	7.25803	Walking_Scroll
12:35:36.482	-0.82602483	8.332076	6.610593	0.5401032	-0.114540294	-0.1448893	-0.4814706	6.577197	7.25803	Walking_Scroll
12:35:36.515	-0.82602483	8.332076	6.610593	0.5401032	-0.114540294	-0.1448893	-0.4814706	6.577197	7.25803	Walking_Scroll
12:35:36.548	0.51955765	6.490879	7.3384523	0.12288226	-0.42669243	-0.22979955	-0.3722301	7.1433315	6.7085404	Walking_Scroll
12:35:36.585	0.51955765	6.490879	7.3384523	0.12288226	-0.42669243	-0.22979955	-0.3722301	7.1433315	6.7085404	Walking_Scroll
12:35:36.616	0.51955765	6.490879	7.3384523	0.12288226	-0.42669243	-0.22979955	-0.3722301	7.1433315	6.7085404	Walking_Scroll
12:35:36.651	0.51955765	6.490879	7.3384523	0.12288226	-0.42669243	-0.22979955	-0.3722301	7.1433315	6.7085404	Walking_Scroll
12:35:36.685	0.51955765	6.490879	7.3384523	0.12288226	-0.42669243	-0.22979955	-0.3722301	7.1433315	6.7085404	Walking_Scroll
12:35:36.719	-0.2466103	6.751855	5.212336	-0.18132862	-0.76816607	-0.031268362	-0.20104982	7.2415066	6.6098766	Walking_Scroll
12:35:36.741	-0.2466103	6.751855	5.212336	-0.18132862	-0.76816607	-0.031268362	-0.20104982	7.2415066	6.6098766	Walking_Scroll
12:35:36.763	-0.2466103	6.751855	5.212336	-0.18132862	-0.76816607	-0.031268362	-0.20104982	7.2415066	6.6098766	Walking_Scroll
12:35:36.787	-0.2466103	6.751855	5.212336	-0.18132862	-0.76816607	-0.031268362	-0.20104982	7.2415066	6.6098766	Walking_Scroll
12:35:36.810	-0.2466103	6.751855	5.212336	-0.18132862	-0.76816607	-0.031268362	-0.20104982	7.2415066	6.6098766	Walking_Scroll
12:35:36.832	-0.2466103	6.751855	5.212336	-0.18132862	-0.76816607	-0.031268362	-0.20104982	7.2415066	6.6098766	Walking_Scroll
12:35:36.856	-0.2466103	6.751855	5.212336	-0.18132862	-0.76816607	-0.031268362	-0.20104982	7.2415066	6.6098766	Walking_Scroll
12:35:36.880	-0.2466103	6.751855	5.212336	-0.18132862	-0.76816607	-0.031268362	-0.20104982	7.2415066	6.6098766	Walking_Scroll
12:35:36.904	1.1731946	7.963358	5.99287	0.12899092	0.26297444	-0.041653067	0.09172734	7.2119026	6.644575	Walking_Scroll
12:35:36.926	1.1731946	7.963358	5.99287	0.12899092	0.26297444	-0.041653067	0.09172734	7.2119026	6.644575	Walking_Scroll
12:35:36.949	1.1731946	7.963358	5.99287	0.12899092	0.26297444	-0.041653067	0.09172734	7.2119026	6.644575	Walking_Scroll
12:35:36.972	1.1731946	7.963358	5.99287	0.12899092	0.26297444	-0.041653067	0.09172734	7.2119026	6.644575	Walking_Scroll
12:35:36.996	1.1731946	7.963358	5.99287	0.12899092	0.26297444	-0.041653067	0.09172734	7.2119026	6.644575	Walking_Scroll
12:35:37.020	1.1731946	7.963358	5.99287	0.12899092	0.26297444	-0.041653067	0.09172734	7.2119026	6.644575	Walking_Scroll
12:35:37.043	1.1731946	7.963358	5.99287	0.12899092	0.26297444	-0.041653067	0.09172734	7.2119026	6.644575	Walking_Scroll
12:35:37.066	-1.0846065	9.586677	7.041562	-0.005399438	-0.12248154	-0.23041043	-0.24928822	7.608217	6.1824927	Walking_Scroll
12:35:37.089	-1.0846065	9.586677	7.041562	-0.005399438	-0.12248154	-0.23041043	-0.24928822	7.608217	6.1824927	Walking_Scroll
12:35:37.113	-1.0846065	9.586677	7.041562	-0.005399438	-0.12248154	-0.23041043	-0.24928822	7.608217	6.1824927	Walking_Scroll
12:35:37.136	-1.0846065	9.586677	7.041562	-0.005399438	-0.12248154	-0.23041043	-0.24928822	7.608217	6.1824927	Walking_Scroll
12:35:37.159	-1.0846065	9.586677	7.041562	-0.005399438	-0.12248154	-0.23041043	-0.24928822	7.608217	6.1824927	Walking_Scroll
12:35:37.182	-1.0846065	9.586677	7.041562	-0.005399438	-0.12248154	-0.23041043	-0.24928822	7.608217	6.1824927	Walking_Scroll
12:35:37.204	-1.0846065	9.586677	7.041562	-0.005399438	-0.12248154	-0.23041043	-0.24928822	7.608217	6.1824927	Walking_Scroll
12:35:37.228	-1.0846065	9.586677	7.041562	-0.005399438	-0.12248154	-0.23041043	-0.24928822	7.608217	6.1824927	Walking_Scroll
12:35:37.251	-0.9385557	6.454965	4.4892654	0.24505532	0.10781466	0.18497793	-0.44563934	7.652281	6.116728	Walking_Scroll
12:35:37.273	-0.9385557	6.454965	4.4892654	0.24505532	0.10781466	0.18497793	-0.44563934	7.652281	6.116728	Walking_Scroll
12:35:37.296	-0.9385557	6.454965	4.4892654	0.24505532	0.10781466	0.18497793	-0.44563934	7.652281	6.116728	Walking_Scroll
12:35:37.319	-0.9385557	6.454965	4.4892654	0.24505532	0.10781466	0.18497793	-0.44563934	7.652281	6.116728	Walking_Scroll
12:35:37.343	-0.9385557	6.454965	4.4892654	0.24505532	0.10781466	0.18497793	-0.44563934	7.652281	6.116728	Walking_Scroll
12:35:37.364	-0.9385557	6.454965	4.4892654	0.24505532	0.10781466	0.18497793	-0.44563934	7.652281	6.116728	Walking_Scroll
12:35:37.387	-0.9385557	6.454965	4.4892654	0.24505532	0.10781466	0.18497793	-0.44563934	7.652281	6.116728	Walking_Scroll
12:35:37.409	-0.9385557	6.454965	4.4892654	0.24505532	0.10781466	0.18497793	-0.44563934	7.652281	6.116728	Walking_Scroll
12:35:37.432	-0.22027329	5.995264	4.810098	0.20229474	0.094375625	0.1874214	-0.43471843	7.622849	6.1541457	Walking_Scroll
12:35:37.456	-0.22027329	5.995264	4.810098	0.20229474	0.094375625	0.1874214	-0.43471843	7.622849	6.1541457	Walking_Scroll
12:35:37.479	-0.22027329	5.995264	4.810098	0.20229474	0.094375625	0.1874214	-0.43471843	7.622849	6.1541457	Walking_Scroll
12:35:37.502	-0.22027329	5.995264	4.810098	0.20229474	0.094375625	0.1874214	-0.43471843	7.622849	6.1541457	Walking_Scroll
12:35:37.525	-0.22027329	5.995264	4.810098	0.20229474	0.094375625	0.1874214	-0.43471843	7.622849	6.1541457	Walking_Scroll
12:35:37.548	-0.22027329	5.995264	4.810098	0.20229474	0.094375625	0.1874214	-0.43471843	7.622849	6.1541457	Walking_Scroll
12:35:37.571	-0.22027329	5.995264	4.810098	0.20229474	0.094375625	0.1874214	-0.43471843	7.622849	6.1541457	Walking_Scroll
12:35:37.594	-0.22027329	5.995264	4.810098	0.20229474	0.094375625	0.1874214	-0.43471843	7.622849	6.1541457	Walking_Scroll
12:35:37.617	0.08619389	8.681641	5.607392	0.107610635	-0.06628194	-0.08563537	-0.34417862	7.889423	5.81454	Walking_Scroll
12:35:37.640	0.08619389	8.681641	5.607392	0.107610635	-0.06628194	-0.08563537	-0.34417862	7.889423	5.81454	Walking_Scroll
12:35:37.663	0.08619389	8.681641	5.607392	0.107610635	-0.06628194	-0.08563537	-0.34417862	7.889423	5.81454	Walking_Scroll
12:35:37.685	0.08619389	8.681641	5.607392	0.107610635	-0.06628194	-0.08563537	-0.34417862	7.889423	5.81454	Walking_Scroll
12:35:37.707	0.08619389	8.681641	5.607392	0.107610635	-0.06628194	-0.08563537	-0.34417862	7.889423	5.81454	Walking_Scroll
12:35:37.730	0.08619389	8.681641	5.607392	0.107610635	-0.06628194	-0.08563537	-0.34417862	7.889423	5.81454	Walking_Scroll
12:35:37.752	0.08619389	8.681641	5.607392	0.107610635	-0.06628194	-0.08563537	-0.34417862	7.889423	5.81454	Walking_Scroll
12:35:37.775	0.08619389	8.681641	5.607392	0.107610635	-0.06628194	-0.08563537	-0.34417862	7.889423	5.81454	Walking_Scroll
12:35:37.801	1.3910737	7.970541	8.511647	-0.2314196	-0.04856684	-0.04043134	-0.46839157	7.8288627	5.8872557	Walking_Scroll
12:35:37.824	1.3910737	7.970541	8.511647	-0.2314196	-0.04856684	-0.04043134	-0.46839157	7.8288627	5.8872557	Walking_Scroll
12:35:37.847	1.3910737	7.970541	8.511647	-0.2314196	-0.04856684	-0.04043134	-0.46839157	7.8288627	5.8872557	Walking_Scroll
12:35:37.870	1.3910737	7.970541	8.511647	-0.2314196	-0.04856684	-0.04043134	-0.46839157	7.8288627	5.8872557	Walking_Scroll
12:35:37.893	1.3910737	7.970541	8.511647	-0.2314196	-0.04856684	-0.04043134	-0.46839157	7.8288627	5.8872557	Walking_Scroll
12:35:37.917	1.3910737	7.970541	8.511647	-0.2314196	-0.04856684	-0.04043134	-0.46839157	7.8288627	5.8872557	Walking_Scroll
12:35:37.939	1.3910737	7.970541	8.511647	-0.2314196	-0.04856684	-0.04043134	-0.46839157	7.8288627	5.8872557	Walking_Scroll
12:35:37.962	0.63208854	6.759038	5.147691	-0.14528759	-0.38393185	-0.14366758	-0.27351442	7.6300607	6.1544847	Walking_Scroll
12:35:37.985	0.63208854	6.759038	5.147691	-0.14528759	-0.38393185	-0.14366758	-0.27351442	7.6300607	6.1544847	Walking_Scroll
12:35:38.008	0.63208854	6.759038	5.147691	-0.14528759	-0.38393185	-0.14366758	-0.27351442	7.6300607	6.1544847	Walking_Scroll
12:35:38.032	0.63208854	6.759038	5.147691	-0.14528759	-0.38393185	-0.14366758	-0.27351442	7.6300607	6.1544847	Walking_Scroll
12:35:38.055	0.63208854	6.759038	5.147691	-0.14528759	-0.38393185	-0.14366758	-0.27351442	7.6300607	6.1544847	Walking_Scroll
12:35:38.077	0.63208854	6.759038	5.147691	-0.14528759	-0.38393185	-0.14366758	-0.27351442	7.6300607	6.1544847	Walking_Scroll
12:35:38.098	0.63208854	6.759038	5.147691	-0.14528759	-0.38393185	-0.14366758	-0.27351442	7.6300607	6.1544847	Walking_Scroll
12:35:38.120	0.63208854	6.759038	5.147691	-0.14528759	-0.38393185	-0.14366758	-0.27351442	7.6300607	6.1544847	Walking_Scroll
12:35:38.144	-0.21787901	7.6449194	5.849213	-0.1605592	-0.032684345	-0.2114736	-0.14616616	7.645014	6.140248	Walking_Scroll
12:35:38.167	-0.21787901	7.6449194	5.849213	-0.1605592	-0.032684345	-0.2114736	-0.14616616	7.645014	6.140248	Walking_Scroll
12:35:38.190	-0.21787901	7.6449194	5.849213	-0.1605592	-0.032684345	-0.2114736	-0.14616616	7.645014	6.140248	Walking_Scroll
12:35:38.213	-0.21787901	7.6449194	5.849213	-0.1605592	-0.032684345	-0.2114736	-0.14616616	7.645014	6.140248	Walking_Scroll
12:35:38.236	-0.21787901	7.6449194	5.849213	-0.1605592	-0.032684345	-0.2114736	-0.14616616	7.645014	6.140248	Walking_Scroll
12:35:38.259	-0.21787901	7.6449194	5.849213	-0.1605592	-0.032684345	-0.2114736	-0.14616616	7.645014	6.140248	Walking_Scroll
12:35:38.283	-0.21787901	7.6449194	5.849213	-0.1605592	-0.032684345	-0.2114736	-0.14616616	7.645014	6.140248	Walking_Scroll
12:35:38.305	-0.21787901	7.6449194	5.849213	-0.1605592	-0.032684345	-0.2114736	-0.14616616	7.645014	6.140248	Walking_Scroll
12:35:38.328	-2.238647	9.603436	7.6473136	0.020867767	0.19028147	-0.16382611	-0.63275146	7.6939836	6.047529	Walking_Scroll
12:35:38.351	-2.238647	9.603436	7.6473136	0.020867767	0.19028147	-0.16382611	-0.63275146	7.6939836	6.047529	Walking_Scroll
12:35:38.375	-2.238647	9.603436	7.6473136	0.020867767	0.19028147	-0.16382611	-0.63275146	7.6939836	6.047529	Walking_Scroll
12:35:38.398	-2.238647	9.603436	7.6473136	0.020867767	0.19028147	-0.16382611	-0.63275146	7.6939836	6.047529	Walking_Scroll
12:35:38.421	-2.238647	9.603436	7.6473136	0.020867767	0.19028147	-0.16382611	-0.63275146	7.6939836	6.047529	Walking_Scroll
12:35:38.446	-2.238647	9.603436	7.6473136	0.020867767	0.19028147	-0.16382611	-0.63275146	7.6939836	6.047529	Walking_Scroll
12:35:38.469	-2.238647	9.603436	7.6473136	0.020867767	0.19028147	-0.16382611	-0.63275146	7.6939836	6.047529	Walking_Scroll
12:35:38.492	-2.238647	9.603436	7.6473136	0.020867767	0.19028147	-0.16382611	-0.63275146	7.6939836	6.047529	Walking_Scroll
12:35:38.514	-1.4700848	5.1237483	6.5220046	-0.09641836	0.15424041	0.47269547	-1.0162327	7.593277	6.122066	Walking_Scroll
12:35:38.535	-1.4700848	5.1237483	6.5220046	-0.09641836	0.15424041	0.47269547	-1.0162327	7.593277	6.122066	Walking_Scroll
12:35:38.558	-1.4700848	5.1237483	6.5220046	-0.09641836	0.15424041	0.47269547	-1.0162327	7.593277	6.122066	Walking_Scroll
12:35:38.581	-1.4700848	5.1237483	6.5220046	-0.09641836	0.15424041	0.47269547	-1.0162327	7.593277	6.122066	Walking_Scroll
12:35:38.603	-1.4700848	5.1237483	6.5220046	-0.09641836	0.15424041	0.47269547	-1.0162327	7.593277	6.122066	Walking_Scroll
12:35:38.625	-1.4700848	5.1237483	6.5220046	-0.09641836	0.15424041	0.47269547	-1.0162327	7.593277	6.122066	Walking_Scroll
12:35:38.647	-1.4700848	5.1237483	6.5220046	-0.09641836	0.15424041	0.47269547	-1.0162327	7.593277	6.122066	Walking_Scroll
12:35:38.670	-1.4700848	5.1237483	6.5220046	-0.09641836	0.15424041	0.47269547	-1.0162327	7.593277	6.122066	Walking_Scroll
12:35:38.692	-0.19393626	6.6848154	4.8148866	-0.261352	0.069941014	0.32669866	-0.47798914	7.302917	6.5275736	Walking_Scroll
12:35:38.716	-0.19393626	6.6848154	4.8148866	-0.261352	0.069941014	0.32669866	-0.47798914	7.302917	6.5275736	Walking_Scroll
12:35:38.739	-0.19393626	6.6848154	4.8148866	-0.261352	0.069941014	0.32669866	-0.47798914	7.302917	6.5275736	Walking_Scroll
12:35:38.762	-0.19393626	6.6848154	4.8148866	-0.261352	0.069941014	0.32669866	-0.47798914	7.302917	6.5275736	Walking_Scroll
12:35:38.784	-0.19393626	6.6848154	4.8148866	-0.261352	0.069941014	0.32669866	-0.47798914	7.302917	6.5275736	Walking_Scroll
12:35:38.808	-0.19393626	6.6848154	4.8148866	-0.261352	0.069941014	0.32669866	-0.47798914	7.302917	6.5275736	Walking_Scroll
12:35:38.831	-0.19393626	6.6848154	4.8148866	-0.261352	0.069941014	0.32669866	-0.47798914	7.302917	6.5275736	Walking_Scroll
12:35:38.853	-0.19393626	6.6848154	4.8148866	-0.261352	0.069941014	0.32669866	-0.47798914	7.302917	6.5275736	Walking_Scroll
12:35:38.875	-1.620924	7.352818	7.063111	0.078899965	-0.08582962	-0.15955007	-0.3676094	7.320924	6.5145373	Walking_Scroll
12:35:38.899	-1.620924	7.352818	7.063111	0.078899965	-0.08582962	-0.15955007	-0.3676094	7.320924	6.5145373	Walking_Scroll
12:35:38.922	-1.620924	7.352818	7.063111	0.078899965	-0.08582962	-0.15955007	-0.3676094	7.320924	6.5145373	Walking_Scroll
12:35:38.944	-1.620924	7.352818	7.063111	0.078899965	-0.08582962	-0.15955007	-0.3676094	7.320924	6.5145373	Walking_Scroll
12:35:38.967	-1.620924	7.352818	7.063111	0.078899965	-0.08582962	-0.15955007	-0.3676094	7.320924	6.5145373	Walking_Scroll
12:35:38.989	-1.620924	7.352818	7.063111	0.078899965	-0.08582962	-0.15955007	-0.3676094	7.320924	6.5145373	Walking_Scroll
12:35:39.012	-1.620924	7.352818	7.063111	0.078899965	-0.08582962	-0.15955007	-0.3676094	7.320924	6.5145373	Walking_Scroll
12:35:39.035	-1.620924	7.352818	7.063111	0.078899965	-0.08582962	-0.15955007	-0.3676094	7.320924	6.5145373	Walking_Scroll
12:35:39.059	0.6153286	7.290567	7.692805	-0.10130528	-0.17929201	-0.18276294	-0.32015535	7.2848806	6.557312	Walking_Scroll
12:35:39.082	0.6153286	7.290567	7.692805	-0.10130528	-0.17929201	-0.18276294	-0.32015535	7.2848806	6.557312	Walking_Scroll
12:35:39.105	0.6153286	7.290567	7.692805	-0.10130528	-0.17929201	-0.18276294	-0.32015535	7.2848806	6.557312	Walking_Scroll
12:35:39.127	0.6153286	7.290567	7.692805	-0.10130528	-0.17929201	-0.18276294	-0.32015535	7.2848806	6.557312	Walking_Scroll
12:35:39.149	0.6153286	7.290567	7.692805	-0.10130528	-0.17929201	-0.18276294	-0.32015535	7.2848806	6.557312	Walking_Scroll
12:35:39.173	0.6153286	7.290567	7.692805	-0.10130528	-0.17929201	-0.18276294	-0.32015535	7.2848806	6.557312	Walking_Scroll
12:35:39.196	0.6153286	7.290567	7.692805	-0.10130528	-0.17929201	-0.18276294	-0.32015535	7.2848806	6.557312	Walking_Scroll
12:35:39.219	1.333611	6.6441126	5.1357193	-0.24241515	-0.21655478	0.13183266	-0.067520864	7.192286	6.66609	Walking_Scroll
12:35:39.242	1.333611	6.6441126	5.1357193	-0.24241515	-0.21655478	0.13183266	-0.067520864	7.192286	6.66609	Walking_Scroll
12:35:39.265	1.333611	6.6441126	5.1357193	-0.24241515	-0.21655478	0.13183266	-0.067520864	7.192286	6.66609	Walking_Scroll
12:35:39.287	1.333611	6.6441126	5.1357193	-0.24241515	-0.21655478	0.13183266	-0.067520864	7.192286	6.66609	Walking_Scroll
12:35:39.310	1.333611	6.6441126	5.1357193	-0.24241515	-0.21655478	0.13183266	-0.067520864	7.192286	6.66609	Walking_Scroll
12:35:39.334	1.333611	6.6441126	5.1357193	-0.24241515	-0.21655478	0.13183266	-0.067520864	7.192286	6.66609	Walking_Scroll
12:35:39.356	1.333611	6.6441126	5.1357193	-0.24241515	-0.21655478	0.13183266	-0.067520864	7.192286	6.66609	Walking_Scroll
12:35:39.379	1.333611	6.6441126	5.1357193	-0.24241515	-0.21655478	0.13183266	-0.067520864	7.192286	6.66609	Walking_Scroll
12:35:39.402	-0.44294083	7.1397276	6.3927135	-0.14895277	0.21838127	0.122058816	-0.1403192	7.011849	6.854534	Walking_Scroll
12:35:39.425	-0.44294083	7.1397276	6.3927135	-0.14895277	0.21838127	0.122058816	-0.1403192	7.011849	6.854534	Walking_Scroll
12:35:39.447	-0.44294083	7.1397276	6.3927135	-0.14895277	0.21838127	0.122058816	-0.1403192	7.011849	6.854534	Walking_Scroll
12:35:39.470	-0.44294083	7.1397276	6.3927135	-0.14895277	0.21838127	0.122058816	-0.1403192	7.011849	6.854534	Walking_Scroll
12:35:39.492	-0.44294083	7.1397276	6.3927135	-0.14895277	0.21838127	0.122058816	-0.1403192	7.011849	6.854534	Walking_Scroll
12:35:39.517	-0.44294083	7.1397276	6.3927135	-0.14895277	0.21838127	0.122058816	-0.1403192	7.011849	6.854534	Walking_Scroll
12:35:39.539	-0.44294083	7.1397276	6.3927135	-0.14895277	0.21838127	0.122058816	-0.1403192	7.011849	6.854534	Walking_Scroll
12:35:39.562	-0.44294083	7.1397276	6.3927135	-0.14895277	0.21838127	0.122058816	-0.1403192	7.011849	6.854534	Walking_Scroll
12:35:39.586	-1.5323359	9.055147	8.322499	-0.17705257	0.22998771	0.057917964	-0.65246874	6.8975267	6.9403653	Walking_Scroll
12:35:39.609	-1.5323359	9.055147	8.322499	-0.17705257	0.22998771	0.057917964	-0.65246874	6.8975267	6.9403653	Walking_Scroll
12:35:39.633	-1.5323359	9.055147	8.322499	-0.17705257	0.22998771	0.057917964	-0.65246874	6.8975267	6.9403653	Walking_Scroll
12:35:39.656	-1.5323359	9.055147	8.322499	-0.17705257	0.22998771	0.057917964	-0.65246874	6.8975267	6.9403653	Walking_Scroll
12:35:39.679	-1.5323359	9.055147	8.322499	-0.17705257	0.22998771	0.057917964	-0.65246874	6.8975267	6.9403653	Walking_Scroll
12:35:39.702	-1.5323359	9.055147	8.322499	-0.17705257	0.22998771	0.057917964	-0.65246874	6.8975267	6.9403653	Walking_Scroll
12:35:39.725	-1.5323359	9.055147	8.322499	-0.17705257	0.22998771	0.057917964	-0.65246874	6.8975267	6.9403653	Walking_Scroll
12:35:39.749	-1.5323359	9.055147	8.322499	-0.17705257	0.22998771	0.057917964	-0.65246874	6.8975267	6.9403653	Walking_Scroll
12:35:39.772	-0.8930645	5.2506447	5.935407	-0.02311453	0.13408187	0.45009345	-0.73233336	6.8808036	6.948995	Walking_Scroll
12:35:39.793	-0.8930645	5.2506447	5.935407	-0.02311453	0.13408187	0.45009345	-0.73233336	6.8808036	6.948995	Walking_Scroll
12:35:39.815	-0.8930645	5.2506447	5.935407	-0.02311453	0.13408187	0.45009345	-0.73233336	6.8808036	6.948995	Walking_Scroll
12:35:39.838	-0.8930645	5.2506447	5.935407	-0.02311453	0.13408187	0.45009345	-0.73233336	6.8808036	6.948995	Walking_Scroll
12:35:39.862	-0.8930645	5.2506447	5.935407	-0.02311453	0.13408187	0.45009345	-0.73233336	6.8808036	6.948995	Walking_Scroll
12:35:39.885	-0.8930645	5.2506447	5.935407	-0.02311453	0.13408187	0.45009345	-0.73233336	6.8808036	6.948995	Walking_Scroll
12:35:39.906	-0.8930645	5.2506447	5.935407	-0.02311453	0.13408187	0.45009345	-0.73233336	6.8808036	6.948995	Walking_Scroll
12:35:39.927	-0.8930645	5.2506447	5.935407	-0.02311453	0.13408187	0.45009345	-0.73233336	6.8808036	6.948995	Walking_Scroll
12:35:39.949	-0.14126222	5.4924664	5.813299	-0.2998365	0.035121698	0.10800892	-0.20667781	6.46413	7.3717422	Walking_Scroll
12:35:39.970	-0.14126222	5.4924664	5.813299	-0.2998365	0.035121698	0.10800892	-0.20667781	6.46413	7.3717422	Walking_Scroll
12:35:39.992	-0.14126222	5.4924664	5.813299	-0.2998365	0.035121698	0.10800892	-0.20667781	6.46413	7.3717422	Walking_Scroll
12:35:40.013	-0.14126222	5.4924664	5.813299	-0.2998365	0.035121698	0.10800892	-0.20667781	6.46413	7.3717422	Walking_Scroll
12:35:40.034	-0.14126222	5.4924664	5.813299	-0.2998365	0.035121698	0.10800892	-0.20667781	6.46413	7.3717422	Walking_Scroll
12:35:40.056	-0.14126222	5.4924664	5.813299	-0.2998365	0.035121698	0.10800892	-0.20667781	6.46413	7.3717422	Walking_Scroll
12:35:40.077	-0.14126222	5.4924664	5.813299	-0.2998365	0.035121698	0.10800892	-0.20667781	6.46413	7.3717422	Walking_Scroll
12:35:40.098	-0.14126222	5.4924664	5.813299	-0.2998365	0.035121698	0.10800892	-0.20667781	6.46413	7.3717422	Walking_Scroll
12:35:40.119	-0.14126222	5.4924664	5.813299	-0.16788958	-0.23854592	-0.24446033	-0.20667781	6.46413	7.3717422	Walking_Scroll
12:35:40.140	-0.70870537	6.742278	7.850827	-0.16788958	-0.23854592	-0.24446033	-0.14120339	6.2593527	7.5479045	Walking_Scroll
12:35:40.162	-0.70870537	6.742278	7.850827	-0.16788958	-0.23854592	-0.24446033	-0.14120339	6.2593527	7.5479045	Walking_Scroll
12:35:40.186	-0.70870537	6.742278	7.850827	-0.16788958	-0.23854592	-0.24446033	-0.14120339	6.2593527	7.5479045	Walking_Scroll
12:35:40.207	-0.70870537	6.742278	7.850827	-0.16788958	-0.23854592	-0.24446033	-0.14120339	6.2593527	7.5479045	Walking_Scroll
12:35:40.228	-0.70870537	6.742278	7.850827	-0.16788958	-0.23854592	-0.24446033	-0.14120339	6.2593527	7.5479045	Walking_Scroll
12:35:40.250	-0.70870537	6.742278	7.850827	-0.16788958	-0.23854592	-0.24446033	-0.14120339	6.2593527	7.5479045	Walking_Scroll
12:35:40.272	-0.70870537	6.742278	7.850827	-0.16788958	-0.23854592	-0.24446033	-0.14120339	6.2593527	7.5479045	Walking_Scroll
12:35:40.295	-0.70870537	6.742278	7.850827	-0.16788958	-0.23854592	-0.24446033	-0.14120339	6.2593527	7.5479045	Walking_Scroll
12:35:40.316	1.0151725	6.2777886	8.408693	-0.049381737	-0.14874876	-0.132672	0.034384575	6.2405605	7.5646944	Walking_Scroll
12:35:40.338	1.0151725	6.2777886	8.408693	-0.049381737	-0.14874876	-0.132672	0.034384575	6.2405605	7.5646944	Walking_Scroll
12:35:40.361	1.0151725	6.2777886	8.408693	-0.049381737	-0.14874876	-0.132672	0.034384575	6.2405605	7.5646944	Walking_Scroll
12:35:40.383	1.0151725	6.2777886	8.408693	-0.049381737	-0.14874876	-0.132672	0.034384575	6.2405605	7.5646944	Walking_Scroll
12:35:40.405	1.0151725	6.2777886	8.408693	-0.049381737	-0.14874876	-0.132672	0.034384575	6.2405605	7.5646944	Walking_Scroll
12:35:40.427	1.0151725	6.2777886	8.408693	-0.049381737	-0.14874876	-0.132672	0.034384575	6.2405605	7.5646944	Walking_Scroll
12:35:40.450	1.0151725	6.2777886	8.408693	-0.049381737	-0.14874876	-0.132672	0.034384575	6.2405605	7.5646944	Walking_Scroll
12:35:40.473	1.0151725	6.2777886	8.408693	-0.049381737	-0.14874876	-0.132672	0.034384575	6.2405605	7.5646944	Walking_Scroll
12:35:40.496	0.8356019	5.5786605	7.211556	-0.16911133	-0.18601152	0.13610873	-0.038630396	5.948276	7.7965946	Walking_Scroll
12:35:40.520	0.8356019	5.5786605	7.211556	-0.16911133	-0.18601152	0.13610873	-0.038630396	5.948276	7.7965946	Walking_Scroll
12:35:40.543	0.8356019	5.5786605	7.211556	-0.16911133	-0.18601152	0.13610873	-0.038630396	5.948276	7.7965946	Walking_Scroll
12:35:40.565	0.8356019	5.5786605	7.211556	-0.16911133	-0.18601152	0.13610873	-0.038630396	5.948276	7.7965946	Walking_Scroll
12:35:40.589	0.8356019	5.5786605	7.211556	-0.16911133	-0.18601152	0.13610873	-0.038630396	5.948276	7.7965946	Walking_Scroll
12:35:40.611	0.8356019	5.5786605	7.211556	-0.16911133	-0.18601152	0.13610873	-0.038630396	5.948276	7.7965946	Walking_Scroll
12:35:40.635	0.8356019	5.5786605	7.211556	-0.16911133	-0.18601152	0.13610873	-0.038630396	5.948276	7.7965946	Walking_Scroll
12:35:40.657	0.8356019	5.5786605	7.211556	-0.16911133	-0.18601152	0.13610873	-0.038630396	5.948276	7.7965946	Walking_Scroll
12:35:40.681	-1.4437478	5.94259	5.8420305	-0.07748154	0.5030445	-0.06853113	-0.08836134	5.8623157	7.861029	Walking_Scroll
12:35:40.705	-1.4437478	5.94259	5.8420305	-0.07748154	0.5030445	-0.06853113	-0.08836134	5.8623157	7.861029	Walking_Scroll
12:35:40.728	-1.4437478	5.94259	5.8420305	-0.07748154	0.5030445	-0.06853113	-0.08836134	5.8623157	7.861029	Walking_Scroll
12:35:40.751	-1.4437478	5.94259	5.8420305	-0.07748154	0.5030445	-0.06853113	-0.08836134	5.8623157	7.861029	Walking_Scroll
12:35:40.774	-1.4437478	5.94259	5.8420305	-0.07748154	0.5030445	-0.06853113	-0.08836134	5.8623157	7.861029	Walking_Scroll
12:35:40.797	-1.4437478	5.94259	5.8420305	-0.07748154	0.5030445	-0.06853113	-0.08836134	5.8623157	7.861029	Walking_Scroll
12:35:40.818	-1.4437478	5.94259	5.8420305	-0.07748154	0.5030445	-0.06853113	-0.08836134	5.8623157	7.861029	Walking_Scroll
12:35:40.839	-1.1564348	7.599428	9.601042	-0.1361246	0.16279253	0.06769181	-0.74715936	5.8742924	7.816952	Walking_Scroll
12:35:40.860	-1.1564348	7.599428	9.601042	-0.1361246	0.16279253	0.06769181	-0.74715936	5.8742924	7.816952	Walking_Scroll
12:35:40.882	-1.1564348	7.599428	9.601042	-0.1361246	0.16279253	0.06769181	-0.74715936	5.8742924	7.816952	Walking_Scroll
12:35:40.903	-1.1564348	7.599428	9.601042	-0.1361246	0.16279253	0.06769181	-0.74715936	5.8742924	7.816952	Walking_Scroll
12:35:40.925	-1.1564348	7.599428	9.601042	-0.1361246	0.16279253	0.06769181	-0.74715936	5.8742924	7.816952	Walking_Scroll
12:35:40.946	-1.1564348	7.599428	9.601042	-0.1361246	0.16279253	0.06769181	-0.74715936	5.8742924	7.816952	Walking_Scroll
12:35:40.967	-1.1564348	7.599428	9.601042	-0.1361246	0.16279253	0.06769181	-0.74715936	5.8742924	7.816952	Walking_Scroll
12:35:40.989	-1.1564348	7.599428	9.601042	-0.1361246	0.16279253	0.06769181	-0.74715936	5.8742924	7.816952	Walking_Scroll
12:35:41.012	-1.1564348	7.599428	9.601042	-0.1361246	0.16279253	0.06769181	-0.74715936	5.8742924	7.816952	Walking_Scroll
12:35:41.033	-0.4644893	4.06069	7.4198575	0.06057401	0.10109515	0.2595035	-0.7806485	5.803939	7.866083	Walking_Scroll
12:35:41.054	-0.4644893	4.06069	7.4198575	0.06057401	0.10109515	0.2595035	-0.7806485	5.803939	7.866083	Walking_Scroll
12:35:41.076	-0.4644893	4.06069	7.4198575	0.06057401	0.10109515	0.2595035	-0.7806485	5.803939	7.866083	Walking_Scroll
12:35:41.098	-0.4644893	4.06069	7.4198575	0.06057401	0.10109515	0.2595035	-0.7806485	5.803939	7.866083	Walking_Scroll
12:35:41.120	-0.4644893	4.06069	7.4198575	0.06057401	0.10109515	0.2595035	-0.7806485	5.803939	7.866083	Walking_Scroll
12:35:41.152	-0.4644893	4.06069	7.4198575	0.06057401	0.10109515	0.2595035	-0.7806485	5.803939	7.866083	Walking_Scroll
12:35:41.186	-0.4644893	4.06069	7.4198575	0.06057401	0.10109515	0.2595035	-0.7806485	5.803939	7.866083	Walking_Scroll
12:35:41.219	-0.9194015	4.697567	6.838049	-0.25951937	0.035121698	0.07502219	-0.5812894	5.514428	8.088482	Walking_Scroll
12:35:41.253	-0.9194015	4.697567	6.838049	-0.25951937	0.035121698	0.07502219	-0.5812894	5.514428	8.088482	Walking_Scroll
12:35:41.286	-0.9194015	4.697567	6.838049	-0.25951937	0.035121698	0.07502219	-0.5812894	5.514428	8.088482	Walking_Scroll
12:35:41.320	-0.9194015	4.697567	6.838049	-0.25951937	0.035121698	0.07502219	-0.5812894	5.514428	8.088482	Walking_Scroll
12:35:41.353	-0.9194015	4.697567	6.838049	-0.25951937	0.035121698	0.07502219	-0.5812894	5.514428	8.088482	Walking_Scroll
12:35:41.374	-0.9194015	4.697567	6.838049	-0.25951937	0.035121698	0.07502219	-0.5812894	5.514428	8.088482	Walking_Scroll
12:35:41.403	-1.5921928	6.301731	8.595447	0.07218045	-0.09926865	-0.23651908	-0.46694672	5.557169	8.06661	Walking_Scroll
12:35:41.424	-1.5921928	6.301731	8.595447	0.07218045	-0.09926865	-0.23651908	-0.46694672	5.557169	8.06661	Walking_Scroll
12:35:41.445	-1.5921928	6.301731	8.595447	0.07218045	-0.09926865	-0.23651908	-0.46694672	5.557169	8.06661	Walking_Scroll
12:35:41.466	-1.5921928	6.301731	8.595447	0.07218045	-0.09926865	-0.23651908	-0.46694672	5.557169	8.06661	Walking_Scroll
12:35:41.487	-1.5921928	6.301731	8.595447	0.07218045	-0.09926865	-0.23651908	-0.46694672	5.557169	8.06661	Walking_Scroll
12:35:41.508	-1.5921928	6.301731	8.595447	0.07218045	-0.09926865	-0.23651908	-0.46694672	5.557169	8.06661	Walking_Scroll
12:35:41.529	-1.5921928	6.301731	8.595447	0.07218045	-0.09926865	-0.23651908	-0.46694672	5.557169	8.06661	Walking_Scroll
12:35:41.550	-1.5921928	6.301731	8.595447	0.07218045	-0.09926865	-0.23651908	-0.46694672	5.557169	8.06661	Walking_Scroll
12:35:41.571	1.4820561	5.3703585	8.691217	0.06301747	-0.2513741	-0.09479835	-0.30377173	5.775014	7.9200573	Walking_Scroll
12:35:41.592	1.4820561	5.3703585	8.691217	0.06301747	-0.2513741	-0.09479835	-0.30377173	5.775014	7.9200573	Walking_Scroll
12:35:41.613	1.4820561	5.3703585	8.691217	0.06301747	-0.2513741	-0.09479835	-0.30377173	5.775014	7.9200573	Walking_Scroll
12:35:41.635	1.4820561	5.3703585	8.691217	0.06301747	-0.2513741	-0.09479835	-0.30377173	5.775014	7.9200573	Walking_Scroll
12:35:41.658	1.4820561	5.3703585	8.691217	0.06301747	-0.2513741	-0.09479835	-0.30377173	5.775014	7.9200573	Walking_Scroll
12:35:41.681	1.4820561	5.3703585	8.691217	0.06301747	-0.2513741	-0.09479835	-0.30377173	5.775014	7.9200573	Walking_Scroll
12:35:41.705	1.4820561	5.3703585	8.691217	0.06301747	-0.2513741	-0.09479835	-0.30377173	5.775014	7.9200573	Walking_Scroll
12:35:41.728	1.4820561	5.3703585	8.691217	0.06301747	-0.2513741	-0.09479835	-0.30377173	5.775014	7.9200573	Walking_Scroll
12:35:41.750	-0.24900457	5.0614967	6.143709	-0.10008355	-0.2092244	-0.12656334	0.04273074	5.640737	8.021881	Walking_Scroll
12:35:41.773	-0.24900457	5.0614967	6.143709	-0.10008355	-0.2092244	-0.12656334	0.04273074	5.640737	8.021881	Walking_Scroll
12:35:41.796	-0.24900457	5.0614967	6.143709	-0.10008355	-0.2092244	-0.12656334	0.04273074	5.640737	8.021881	Walking_Scroll
12:35:41.819	-0.24900457	5.0614967	6.143709	-0.10008355	-0.2092244	-0.12656334	0.04273074	5.640737	8.021881	Walking_Scroll
12:35:41.840	-0.24900457	5.0614967	6.143709	-0.10008355	-0.2092244	-0.12656334	0.04273074	5.640737	8.021881	Walking_Scroll
12:35:41.862	-0.24900457	5.0614967	6.143709	-0.10008355	-0.2092244	-0.12656334	0.04273074	5.640737	8.021881	Walking_Scroll
12:35:41.884	-0.24900457	5.0614967	6.143709	-0.10008355	-0.2092244	-0.12656334	0.04273074	5.640737	8.021881	Walking_Scroll
12:35:41.909	-0.24900457	5.0614967	6.143709	-0.10008355	-0.2092244	-0.12656334	0.04273074	5.640737	8.021881	Walking_Scroll
12:35:41.948	-0.83081335	6.229903	7.922655	0.12960178	0.19577925	0.024931245	-0.10088143	5.568705	8.071535	Walking_Scroll
12:35:41.976	-0.83081335	6.229903	7.922655	0.12960178	0.19577925	0.024931245	-0.10088143	5.568705	8.071535	Walking_Scroll
12:35:42.010	-0.83081335	6.229903	7.922655	0.12960178	0.19577925	0.024931245	-0.10088143	5.568705	8.071535	Walking_Scroll
12:35:42.043	-0.83081335	6.229903	7.922655	0.12960178	0.19577925	0.024931245	-0.10088143	5.568705	8.071535	Walking_Scroll
12:35:42.077	-0.83081335	6.229903	7.922655	0.12960178	0.19577925	0.024931245	-0.10088143	5.568705	8.071535	Walking_Scroll
12:35:42.110	-2.516383	6.2706056	9.39274	-0.37924898	0.16645771	-0.08074845	-0.43846655	5.7047286	7.9645567	Walking_Scroll
12:35:42.144	-2.516383	6.2706056	9.39274	-0.37924898	0.16645771	-0.08074845	-0.43846655	5.7047286	7.9645567	Walking_Scroll
12:35:42.166	-2.516383	6.2706056	9.39274	-0.37924898	0.16645771	-0.08074845	-0.43846655	5.7047286	7.9645567	Walking_Scroll
12:35:42.189	-2.516383	6.2706056	9.39274	-0.37924898	0.16645771	-0.08074845	-0.43846655	5.7047286	7.9645567	Walking_Scroll
12:35:42.212	-2.516383	6.2706056	9.39274	-0.37924898	0.16645771	-0.08074845	-0.43846655	5.7047286	7.9645567	Walking_Scroll
12:35:42.235	-2.516383	6.2706056	9.39274	-0.37924898	0.16645771	-0.08074845	-0.43846655	5.7047286	7.9645567	Walking_Scroll
12:35:42.259	-2.516383	6.2706056	9.39274	-0.37924898	0.16645771	-0.08074845	-0.43846655	5.7047286	7.9645567	Walking_Scroll
12:35:42.281	-0.6464542	3.7446458	7.6616793	-0.09886182	-0.049788572	0.2643904	-0.43846655	5.7047286	7.9645567	Walking_Scroll
12:35:42.303	-0.6464542	3.7446458	7.6616793	-0.09886182	-0.049788572	0.2643904	-0.50562274	5.538655	8.077005	Walking_Scroll
12:35:42.325	-0.6464542	3.7446458	7.6616793	-0.09886182	-0.049788572	0.2643904	-0.50562274	5.538655	8.077005	Walking_Scroll
12:35:42.349	-0.6464542	3.7446458	7.6616793	-0.09886182	-0.049788572	0.2643904	-0.50562274	5.538655	8.077005	Walking_Scroll
12:35:42.372	-0.6464542	3.7446458	7.6616793	-0.09886182	-0.049788572	0.2643904	-0.50562274	5.538655	8.077005	Walking_Scroll
12:35:42.395	-0.6464542	3.7446458	7.6616793	-0.09886182	-0.049788572	0.2643904	-0.50562274	5.538655	8.077005	Walking_Scroll
12:35:42.418	-0.6464542	3.7446458	7.6616793	-0.09886182	-0.049788572	0.2643904	-0.50562274	5.538655	8.077005	Walking_Scroll
12:35:42.440	-0.6464542	3.7446458	7.6616793	-0.09886182	-0.049788572	0.2643904	-0.50562274	5.538655	8.077005	Walking_Scroll
12:35:42.463	-0.65124273	4.62095	7.2881727	-0.025557991	-0.019856174	0.14954776	-0.25481457	5.2718973	8.265139	Walking_Scroll
12:35:42.486	-0.65124273	4.62095	7.2881727	-0.025557991	-0.019856174	0.14954776	-0.25481457	5.2718973	8.265139	Walking_Scroll
12:35:42.509	-0.65124273	4.62095	7.2881727	-0.025557991	-0.019856174	0.14954776	-0.25481457	5.2718973	8.265139	Walking_Scroll
12:35:42.530	-0.65124273	4.62095	7.2881727	-0.025557991	-0.019856174	0.14954776	-0.25481457	5.2718973	8.265139	Walking_Scroll
12:35:42.551	-0.65124273	4.62095	7.2881727	-0.025557991	-0.019856174	0.14954776	-0.25481457	5.2718973	8.265139	Walking_Scroll
12:35:42.573	-0.65124273	4.62095	7.2881727	-0.025557991	-0.019856174	0.14954776	-0.25481457	5.2718973	8.265139	Walking_Scroll
12:35:42.594	-0.65124273	4.62095	7.2881727	-0.025557991	-0.019856174	0.14954776	-0.25481457	5.2718973	8.265139	Walking_Scroll
12:35:42.617	-0.65124273	4.62095	7.2881727	-0.025557991	-0.019856174	0.14954776	-0.25481457	5.2718973	8.265139	Walking_Scroll
12:35:42.640	-0.65124273	4.62095	7.2881727	0.020256903	-0.07666664	-0.2078084	-0.25481457	5.2718973	8.265139	Walking_Scroll
12:35:42.663	-1.8244374	5.9234357	8.61939	0.020256903	-0.07666664	-0.2078084	-0.37488684	5.454466	8.141168	Walking_Scroll
12:35:42.687	-1.8244374	5.9234357	8.61939	0.020256903	-0.07666664	-0.2078084	-0.37488684	5.454466	8.141168	Walking_Scroll
12:35:42.710	-1.8244374	5.9234357	8.61939	0.020256903	-0.07666664	-0.2078084	-0.37488684	5.454466	8.141168	Walking_Scroll
12:35:42.733	-1.8244374	5.9234357	8.61939	0.020256903	-0.07666664	-0.2078084	-0.37488684	5.454466	8.141168	Walking_Scroll
12:35:42.756	-1.8244374	5.9234357	8.61939	0.020256903	-0.07666664	-0.2078084	-0.37488684	5.454466	8.141168	Walking_Scroll
12:35:42.779	-1.8244374	5.9234357	8.61939	0.020256903	-0.07666664	-0.2078084	-0.37488684	5.454466	8.141168	Walking_Scroll
12:35:42.802	-1.8244374	5.9234357	8.61939	0.020256903	-0.07666664	-0.2078084	-0.37488684	5.454466	8.141168	Walking_Scroll
12:35:42.826	1.6879637	5.130931	9.177256	-0.20881757	-0.24709806	-0.0025576928	-0.215047	5.637177	8.021615	Walking_Scroll
12:35:42.849	1.6879637	5.130931	9.177256	-0.20881757	-0.24709806	-0.0025576928	-0.215047	5.637177	8.021615	Walking_Scroll
12:35:42.872	1.6879637	5.130931	9.177256	-0.20881757	-0.24709806	-0.0025576928	-0.215047	5.637177	8.021615	Walking_Scroll
12:35:42.895	1.6879637	5.130931	9.177256	-0.20881757	-0.24709806	-0.0025576928	-0.215047	5.637177	8.021615	Walking_Scroll
12:35:42.918	1.6879637	5.130931	9.177256	-0.20881757	-0.24709806	-0.0025576928	-0.215047	5.637177	8.021615	Walking_Scroll
12:35:42.940	1.6879637	5.130931	9.177256	-0.20881757	-0.24709806	-0.0025576928	-0.215047	5.637177	8.021615	Walking_Scroll
12:35:42.962	1.6879637	5.130931	9.177256	-0.20881757	-0.24709806	-0.0025576928	-0.215047	5.637177	8.021615	Walking_Scroll
12:35:42.985	1.6879637	5.130931	9.177256	-0.20881757	-0.24709806	-0.0025576928	-0.215047	5.637177	8.021615	Walking_Scroll
12:35:43.008	0.5243462	5.1045938	6.529187	-0.24669121	-0.1670747	-0.22857784	0.107007764	5.3516974	8.216948	Walking_Scroll
12:35:43.032	0.5243462	5.1045938	6.529187	-0.24669121	-0.1670747	-0.22857784	0.107007764	5.3516974	8.216948	Walking_Scroll
12:35:43.055	0.5243462	5.1045938	6.529187	-0.24669121	-0.1670747	-0.22857784	0.107007764	5.3516974	8.216948	Walking_Scroll
12:35:43.078	0.5243462	5.1045938	6.529187	-0.24669121	-0.1670747	-0.22857784	0.107007764	5.3516974	8.216948	Walking_Scroll
12:35:43.100	0.5243462	5.1045938	6.529187	-0.24669121	-0.1670747	-0.22857784	0.107007764	5.3516974	8.216948	Walking_Scroll
12:35:43.123	0.5243462	5.1045938	6.529187	-0.24669121	-0.1670747	-0.22857784	0.107007764	5.3516974	8.216948	Walking_Scroll
12:35:43.146	0.5243462	5.1045938	6.529187	-0.24669121	-0.1670747	-0.22857784	0.107007764	5.3516974	8.216948	Walking_Scroll
12:35:43.167	0.5243462	5.1045938	6.529187	-0.24669121	-0.1670747	-0.22857784	0.107007764	5.3516974	8.216948	Walking_Scroll
12:35:43.189	-0.6488485	5.585843	7.573091	0.092339	0.09804082	-0.04653999	0.1681541	5.3181024	8.237707	Walking_Scroll
12:35:43.210	-0.6488485	5.585843	7.573091	0.092339	0.09804082	-0.04653999	0.1681541	5.3181024	8.237707	Walking_Scroll
12:35:43.232	-0.6488485	5.585843	7.573091	0.092339	0.09804082	-0.04653999	0.1681541	5.3181024	8.237707	Walking_Scroll
12:35:43.256	-0.6488485	5.585843	7.573091	0.092339	0.09804082	-0.04653999	0.1681541	5.3181024	8.237707	Walking_Scroll
12:35:43.279	-0.6488485	5.585843	7.573091	0.092339	0.09804082	-0.04653999	0.1681541	5.3181024	8.237707	Walking_Scroll
12:35:43.301	-0.6488485	5.585843	7.573091	0.092339	0.09804082	-0.04653999	0.1681541	5.3181024	8.237707	Walking_Scroll
12:35:43.324	-0.6488485	5.585843	7.573091	0.092339	0.09804082	-0.04653999	0.1681541	5.3181024	8.237707	Walking_Scroll
12:35:43.347	-0.6488485	5.585843	7.573091	0.092339	0.09804082	-0.04653999	0.1681541	5.3181024	8.237707	Walking_Scroll
12:35:43.370	-1.5586729	7.0128307	9.076695	0.062406603	0.20372051	-0.10029613	-0.22175255	5.6505947	8.011987	Walking_Scroll
12:35:43.392	-1.5586729	7.0128307	9.076695	0.062406603	0.20372051	-0.10029613	-0.22175255	5.6505947	8.011987	Walking_Scroll
12:35:43.415	-1.5586729	7.0128307	9.076695	0.062406603	0.20372051	-0.10029613	-0.22175255	5.6505947	8.011987	Walking_Scroll
12:35:43.437	-1.5586729	7.0128307	9.076695	0.062406603	0.20372051	-0.10029613	-0.22175255	5.6505947	8.011987	Walking_Scroll
12:35:43.461	-1.5586729	7.0128307	9.076695	0.062406603	0.20372051	-0.10029613	-0.22175255	5.6505947	8.011987	Walking_Scroll
12:35:43.485	-1.5586729	7.0128307	9.076695	0.062406603	0.20372051	-0.10029613	-0.22175255	5.6505947	8.011987	Walking_Scroll
12:35:43.508	-1.5586729	7.0128307	9.076695	0.062406603	0.20372051	-0.10029613	-0.22175255	5.6505947	8.011987	Walking_Scroll
12:35:43.531	-1.5586729	7.0128307	9.076695	0.062406603	0.20372051	-0.10029613	-0.22175255	5.6505947	8.011987	Walking_Scroll
12:35:43.553	-0.31604427	3.7326744	7.563514	-0.29556042	0.12736236	0.08846123	-0.41986844	5.6078687	8.034045	Walking_Scroll
12:35:43.576	-0.31604427	3.7326744	7.563514	-0.29556042	0.12736236	0.08846123	-0.41986844	5.6078687	8.034045	Walking_Scroll
12:35:43.600	-0.31604427	3.7326744	7.563514	-0.29556042	0.12736236	0.08846123	-0.41986844	5.6078687	8.034045	Walking_Scroll
12:35:43.623	-0.31604427	3.7326744	7.563514	-0.29556042	0.12736236	0.08846123	-0.41986844	5.6078687	8.034045	Walking_Scroll
12:35:43.646	-0.31604427	3.7326744	7.563514	-0.29556042	0.12736236	0.08846123	-0.41986844	5.6078687	8.034045	Walking_Scroll
12:35:43.670	-0.31604427	3.7326744	7.563514	-0.29556042	0.12736236	0.08846123	-0.41986844	5.6078687	8.034045	Walking_Scroll
12:35:43.693	-0.31604427	3.7326744	7.563514	-0.29556042	0.12736236	0.08846123	-0.41986844	5.6078687	8.034045	Walking_Scroll
12:35:43.715	-0.31604427	3.7326744	7.563514	-0.29556042	0.12736236	0.08846123	-0.41986844	5.6078687	8.034045	Walking_Scroll
12:35:43.736	-1.2641771	5.1285367	7.0439563	0.17175148	-0.21533306	0.08846123	-0.15877156	5.3189406	8.237355	Walking_Scroll
12:35:43.757	-1.2641771	5.1285367	7.0439563	0.17175148	-0.21533306	0.08846123	-0.15877156	5.3189406	8.237355	Walking_Scroll
12:35:43.778	-1.2641771	5.1285367	7.0439563	0.17175148	-0.21533306	0.08846123	-0.15877156	5.3189406	8.237355	Walking_Scroll
12:35:43.799	-1.2641771	5.1285367	7.0439563	0.17175148	-0.21533306	0.08846123	-0.15877156	5.3189406	8.237355	Walking_Scroll
12:35:43.820	-1.2641771	5.1285367	7.0439563	0.17175148	-0.21533306	0.08846123	-0.15877156	5.3189406	8.237355	Walking_Scroll
12:35:43.842	-1.2641771	5.1285367	7.0439563	0.17175148	-0.21533306	0.08846123	-0.15877156	5.3189406	8.237355	Walking_Scroll
12:35:43.865	-1.2641771	5.1285367	7.0439563	0.17175148	-0.21533306	0.08846123	-0.15877156	5.3189406	8.237355	Walking_Scroll
12:35:43.887	-1.2641771	5.1285367	7.0439563	0.17175148	-0.21533306	0.08846123	-0.15877156	5.3189406	8.237355	Walking_Scroll
12:35:43.908	-1.1779832	5.952167	8.557138	0.13876475	-0.21350046	-0.16810217	-0.08671554	5.4282756	8.1668005	Walking_Scroll
12:35:43.929	-1.1779832	5.952167	8.557138	0.13876475	-0.21350046	-0.16810217	-0.08671554	5.4282756	8.1668005	Walking_Scroll
12:35:43.950	-1.1779832	5.952167	8.557138	0.13876475	-0.21350046	-0.16810217	-0.08671554	5.4282756	8.1668005	Walking_Scroll
12:35:43.971	-1.1779832	5.952167	8.557138	0.13876475	-0.21350046	-0.16810217	-0.08671554	5.4282756	8.1668005	Walking_Scroll
12:35:43.992	-1.1779832	5.952167	8.557138	0.13876475	-0.21350046	-0.16810217	-0.08671554	5.4282756	8.1668005	Walking_Scroll
12:35:44.013	-1.1779832	5.952167	8.557138	0.13876475	-0.21350046	-0.16810217	-0.08671554	5.4282756	8.1668005	Walking_Scroll
12:35:44.036	-1.1779832	5.952167	8.557138	0.13876475	-0.21350046	-0.16810217	-0.08671554	5.4282756	8.1668005	Walking_Scroll
12:35:44.057	-1.1779832	5.952167	8.557138	0.13876475	-0.21350046	-0.16810217	-0.08671554	5.4282756	8.1668005	Walking_Scroll
12:35:44.082	0.4764607	5.3009243	10.072714	-0.1465093	0.082769185	0.307151	0.03734971	5.528826	8.099448	Walking_Scroll
12:35:44.115	0.4764607	5.3009243	10.072714	-0.1465093	0.082769185	0.307151	0.03734971	5.528826	8.099448	Walking_Scroll
12:35:44.149	0.4764607	5.3009243	10.072714	-0.1465093	0.082769185	0.307151	0.03734971	5.528826	8.099448	Walking_Scroll
12:35:44.182	0.4764607	5.3009243	10.072714	-0.1465093	0.082769185	0.307151	0.03734971	5.528826	8.099448	Walking_Scroll
12:35:44.216	0.4764607	5.3009243	10.072714	-0.1465093	0.082769185	0.307151	0.03734971	5.528826	8.099448	Walking_Scroll
12:35:44.250	0.4764607	5.3009243	10.072714	-0.1465093	0.082769185	0.307151	0.03734971	5.528826	8.099448	Walking_Scroll
12:35:44.283	1.5299416	4.3887057	7.59464	-0.5790019	-0.07361232	-0.026992302	0.3485187	5.3364463	8.220172	Walking_Scroll
12:35:44.316	1.5299416	4.3887057	7.59464	-0.5790019	-0.07361232	-0.026992302	0.3485187	5.3364463	8.220172	Walking_Scroll
12:35:44.350	1.5299416	4.3887057	7.59464	-0.5790019	-0.07361232	-0.026992302	0.3485187	5.3364463	8.220172	Walking_Scroll
12:35:44.371	1.5299416	4.3887057	7.59464	-0.5790019	-0.07361232	-0.026992302	0.3485187	5.3364463	8.220172	Walking_Scroll
12:35:44.392	1.5299416	4.3887057	7.59464	-0.5790019	-0.07361232	-0.026992302	0.3485187	5.3364463	8.220172	Walking_Scroll
12:35:44.413	1.5299416	4.3887057	7.59464	-0.5790019	-0.07361232	-0.026992302	0.3485187	5.3364463	8.220172	Walking_Scroll
12:35:44.434	1.5299416	4.3887057	7.59464	-0.5790019	-0.07361232	-0.026992302	0.3485187	5.3364463	8.220172	Walking_Scroll
12:35:44.455	-0.22027329	5.547535	8.403905	0.09966939	0.3375	0.07746565	0.3588928	5.222012	8.292896	Walking_Scroll
12:35:44.476	-0.22027329	5.547535	8.403905	0.09966939	0.3375	0.07746565	0.3588928	5.222012	8.292896	Walking_Scroll
12:35:44.497	-0.22027329	5.547535	8.403905	0.09966939	0.3375	0.07746565	0.3588928	5.222012	8.292896	Walking_Scroll
12:35:44.518	-0.22027329	5.547535	8.403905	0.09966939	0.3375	0.07746565	0.3588928	5.222012	8.292896	Walking_Scroll
12:35:44.539	-0.22027329	5.547535	8.403905	0.09966939	0.3375	0.07746565	0.3588928	5.222012	8.292896	Walking_Scroll
12:35:44.560	-0.22027329	5.547535	8.403905	0.09966939	0.3375	0.07746565	0.3588928	5.222012	8.292896	Walking_Scroll
12:35:44.580	-0.22027329	5.547535	8.403905	0.09966939	0.3375	0.07746565	0.3588928	5.222012	8.292896	Walking_Scroll
12:35:44.600	-0.22027329	5.547535	8.403905	0.09966939	0.3375	0.07746565	0.3588928	5.222012	8.292896	Walking_Scroll
12:35:44.620	-0.20351335	6.7279124	8.590658	-0.26379544	0.3790388	-0.21025188	-0.058586266	5.730745	7.957732	Walking_Scroll
12:35:44.641	-0.20351335	6.7279124	8.590658	-0.26379544	0.3790388	-0.21025188	-0.058586266	5.730745	7.957732	Walking_Scroll
12:35:44.664	-0.20351335	6.7279124	8.590658	-0.26379544	0.3790388	-0.21025188	-0.058586266	5.730745	7.957732	Walking_Scroll
12:35:44.686	-0.20351335	6.7279124	8.590658	-0.26379544	0.3790388	-0.21025188	-0.058586266	5.730745	7.957732	Walking_Scroll
12:35:44.708	-0.20351335	6.7279124	8.590658	-0.26379544	0.3790388	-0.21025188	-0.058586266	5.730745	7.957732	Walking_Scroll
12:35:44.729	-0.20351335	6.7279124	8.590658	-0.26379544	0.3790388	-0.21025188	-0.058586266	5.730745	7.957732	Walking_Scroll
12:35:44.750	-0.20351335	6.7279124	8.590658	-0.26379544	0.3790388	-0.21025188	-0.058586266	5.730745	7.957732	Walking_Scroll
12:35:44.785	-0.20351335	6.7279124	8.590658	-0.26379544	0.3790388	-0.21025188	-0.058586266	5.730745	7.957732	Walking_Scroll
12:35:44.819	-0.7134939	3.938582	8.854029	-0.21309362	0.10414947	0.21735379	-0.47401562	5.503294	8.103047	Walking_Scroll
12:35:44.853	-0.7134939	3.938582	8.854029	-0.21309362	0.10414947	0.21735379	-0.47401562	5.503294	8.103047	Walking_Scroll
12:35:44.886	-0.7134939	3.938582	8.854029	-0.21309362	0.10414947	0.21735379	-0.47401562	5.503294	8.103047	Walking_Scroll
12:35:44.919	-0.7134939	3.938582	8.854029	-0.21309362	0.10414947	0.21735379	-0.47401562	5.503294	8.103047	Walking_Scroll
12:35:44.953	-0.7134939	3.938582	8.854029	-0.21309362	0.10414947	0.21735379	-0.47401562	5.503294	8.103047	Walking_Scroll
12:35:44.986	-0.038308397	5.2650104	6.229903	0.10883236	-0.16218777	0.20880169	-0.08751761	5.419634	8.172531	Walking_Scroll
12:35:45.020	-0.038308397	5.2650104	6.229903	0.10883236	-0.16218777	0.20880169	-0.08751761	5.419634	8.172531	Walking_Scroll
12:35:45.041	-0.038308397	5.2650104	6.229903	0.10883236	-0.16218777	0.20880169	-0.08751761	5.419634	8.172531	Walking_Scroll
12:35:45.071	-0.038308397	5.2650104	6.229903	0.10883236	-0.16218777	0.20880169	-0.08751761	5.419634	8.172531	Walking_Scroll
12:35:45.103	-0.038308397	5.2650104	6.229903	0.10883236	-0.16218777	0.20880169	-0.08751761	5.419634	8.172531	Walking_Scroll
12:35:45.124	-0.038308397	5.2650104	6.229903	0.10883236	-0.16218777	0.20880169	-0.08751761	5.419634	8.172531	Walking_Scroll
12:35:45.154	-0.038308397	5.2650104	6.229903	0.10883236	-0.16218777	0.20880169	-0.08751761	5.419634	8.172531	Walking_Scroll
12:35:45.174	0.14605077	6.775798	7.8268843	0.65861106	-0.21594392	-0.121676415	0.20220366	5.860392	7.860359	Walking_Scroll
12:35:45.195	0.14605077	6.775798	7.8268843	0.65861106	-0.21594392	-0.121676415	0.20220366	5.860392	7.860359	Walking_Scroll
12:35:45.216	0.14605077	6.775798	7.8268843	0.65861106	-0.21594392	-0.121676415	0.20220366	5.860392	7.860359	Walking_Scroll
12:35:45.236	0.14605077	6.775798	7.8268843	0.65861106	-0.21594392	-0.121676415	0.20220366	5.860392	7.860359	Walking_Scroll
12:35:45.257	0.14605077	6.775798	7.8268843	0.65861106	-0.21594392	-0.121676415	0.20220366	5.860392	7.860359	Walking_Scroll
12:35:45.279	0.14605077	6.775798	7.8268843	0.65861106	-0.21594392	-0.121676415	0.20220366	5.860392	7.860359	Walking_Scroll
12:35:45.302	0.14605077	6.775798	7.8268843	0.65861106	-0.21594392	-0.121676415	0.20220366	5.860392	7.860359	Walking_Scroll
12:35:45.326	0.14605077	6.775798	7.8268843	0.65861106	-0.21594392	-0.121676415	0.20220366	5.860392	7.860359	Walking_Scroll
12:35:45.349	1.4078336	5.810905	8.7534685	-0.56861717	-0.40042523	-0.1448893	0.37285852	6.30389	7.5028157	Walking_Scroll
12:35:45.372	1.4078336	5.810905	8.7534685	-0.56861717	-0.40042523	-0.1448893	0.37285852	6.30389	7.5028157	Walking_Scroll
12:35:45.395	1.4078336	5.810905	8.7534685	-0.56861717	-0.40042523	-0.1448893	0.37285852	6.30389	7.5028157	Walking_Scroll
12:35:45.418	1.4078336	5.810905	8.7534685	-0.56861717	-0.40042523	-0.1448893	0.37285852	6.30389	7.5028157	Walking_Scroll
12:35:45.442	1.4078336	5.810905	8.7534685	-0.56861717	-0.40042523	-0.1448893	0.37285852	6.30389	7.5028157	Walking_Scroll
12:35:45.465	1.4078336	5.810905	8.7534685	-0.56861717	-0.40042523	-0.1448893	0.37285852	6.30389	7.5028157	Walking_Scroll
12:35:45.488	1.4078336	5.810905	8.7534685	-0.56861717	-0.40042523	-0.1448893	0.37285852	6.30389	7.5028157	Walking_Scroll
12:35:45.511	1.4078336	5.810905	8.7534685	-0.56861717	-0.40042523	-0.1448893	0.37285852	6.30389	7.5028157	Walking_Scroll
12:35:45.534	1.063058	5.2027593	6.4789076	-0.33343408	-0.297189	-0.40756133	0.5800307	6.02636	7.714721	Walking_Scroll
12:35:45.557	1.063058	5.2027593	6.4789076	-0.33343408	-0.297189	-0.40756133	0.5800307	6.02636	7.714721	Walking_Scroll
12:35:45.579	1.063058	5.2027593	6.4789076	-0.33343408	-0.297189	-0.40756133	0.5800307	6.02636	7.714721	Walking_Scroll
12:35:45.602	1.063058	5.2027593	6.4789076	-0.33343408	-0.297189	-0.40756133	0.5800307	6.02636	7.714721	Walking_Scroll
12:35:45.624	1.063058	5.2027593	6.4789076	-0.33343408	-0.297189	-0.40756133	0.5800307	6.02636	7.714721	Walking_Scroll
12:35:45.659	1.063058	5.2027593	6.4789076	-0.33343408	-0.297189	-0.40756133	0.5800307	6.02636	7.714721	Walking_Scroll
12:35:45.692	1.063058	5.2027593	6.4789076	-0.33343408	-0.297189	-0.40756133	0.5800307	6.02636	7.714721	Walking_Scroll
12:35:45.724	0.86193895	6.138921	6.404685	-0.043273084	-0.15730086	-0.21452793	0.7809731	5.8886757	7.802815	Walking_Scroll
12:35:45.757	0.86193895	6.138921	6.404685	-0.043273084	-0.15730086	-0.21452793	0.7809731	5.8886757	7.802815	Walking_Scroll
12:35:45.792	0.86193895	6.138921	6.404685	-0.043273084	-0.15730086	-0.21452793	0.7809731	5.8886757	7.802815	Walking_Scroll
12:35:45.826	0.86193895	6.138921	6.404685	-0.043273084	-0.15730086	-0.21452793	0.7809731	5.8886757	7.802815	Walking_Scroll
12:35:45.860	0.86193895	6.138921	6.404685	-0.043273084	-0.15730086	-0.21452793	0.7809731	5.8886757	7.802815	Walking_Scroll
12:35:45.893	1.2593886	7.9609637	8.973742	0.08745208	0.12491889	-0.2536233	0.6698208	6.275588	7.505905	Walking_Scroll
12:35:45.916	1.2593886	7.9609637	8.973742	0.08745208	0.12491889	-0.2536233	0.6698208	6.275588	7.505905	Walking_Scroll
12:35:45.939	1.2593886	7.9609637	8.973742	0.08745208	0.12491889	-0.2536233	0.6698208	6.275588	7.505905	Walking_Scroll
12:35:45.961	1.2593886	7.9609637	8.973742	0.08745208	0.12491889	-0.2536233	0.6698208	6.275588	7.505905	Walking_Scroll
12:35:45.984	1.2593886	7.9609637	8.973742	0.08745208	0.12491889	-0.2536233	0.6698208	6.275588	7.505905	Walking_Scroll
12:35:46.006	1.2593886	7.9609637	8.973742	0.08745208	0.12491889	-0.2536233	0.6698208	6.275588	7.505905	Walking_Scroll
12:35:46.029	1.2593886	7.9609637	8.973742	0.08745208	0.12491889	-0.2536233	0.6698208	6.275588	7.505905	Walking_Scroll
12:35:46.052	1.2593886	7.9609637	8.973742	0.08745208	0.12491889	-0.2536233	0.6698208	6.275588	7.505905	Walking_Scroll
12:35:46.074	-0.4956149	4.8819265	6.062304	0.42159536	0.049171597	-0.049594317	0.124190554	6.425176	7.4075665	Walking_Scroll
12:35:46.097	-0.4956149	4.8819265	6.062304	0.42159536	0.049171597	-0.049594317	0.124190554	6.425176	7.4075665	Walking_Scroll
12:35:46.120	-0.4956149	4.8819265	6.062304	0.42159536	0.049171597	-0.049594317	0.124190554	6.425176	7.4075665	Walking_Scroll
12:35:46.142	-0.4956149	4.8819265	6.062304	0.42159536	0.049171597	-0.049594317	0.124190554	6.425176	7.4075665	Walking_Scroll
12:35:46.164	-0.4956149	4.8819265	6.062304	0.42159536	0.049171597	-0.049594317	0.124190554	6.425176	7.4075665	Walking_Scroll
12:35:46.187	-0.4956149	4.8819265	6.062304	0.42159536	0.049171597	-0.049594317	0.124190554	6.425176	7.4075665	Walking_Scroll
12:35:46.211	-0.4956149	4.8819265	6.062304	0.42159536	0.049171597	-0.049594317	0.124190554	6.425176	7.4075665	Walking_Scroll
12:35:46.234	-0.4956149	4.8819265	6.062304	0.42159536	0.049171597	-0.049594317	0.124190554	6.425176	7.4075665	Walking_Scroll
12:35:46.257	-0.24421602	5.375147	6.7566433	-0.21309362	-0.04001473	0.2014713	0.122319445	6.0943966	7.682039	Walking_Scroll
12:35:46.280	-0.24421602	5.375147	6.7566433	-0.21309362	-0.04001473	0.2014713	0.122319445	6.0943966	7.682039	Walking_Scroll
12:35:46.302	-0.24421602	5.375147	6.7566433	-0.21309362	-0.04001473	0.2014713	0.122319445	6.0943966	7.682039	Walking_Scroll
12:35:46.324	-0.24421602	5.375147	6.7566433	-0.21309362	-0.04001473	0.2014713	0.122319445	6.0943966	7.682039	Walking_Scroll
12:35:46.347	-0.24421602	5.375147	6.7566433	-0.21309362	-0.04001473	0.2014713	0.122319445	6.0943966	7.682039	Walking_Scroll
12:35:46.369	-0.24421602	5.375147	6.7566433	-0.21309362	-0.04001473	0.2014713	0.122319445	6.0943966	7.682039	Walking_Scroll
12:35:46.392	-0.24421602	5.375147	6.7566433	-0.21309362	-0.04001473	0.2014713	0.122319445	6.0943966	7.682039	Walking_Scroll
12:35:46.415	-0.24421602	5.375147	6.7566433	-0.21309362	-0.04001473	0.2014713	0.122319445	6.0943966	7.682039	Walking_Scroll
12:35:46.441	-0.5865973	6.261029	8.351231	-0.15200709	0.28618732	0.06952441	0.10952819	5.9885063	7.7650566	Walking_Scroll
12:35:46.464	-0.5865973	6.261029	8.351231	-0.15200709	0.28618732	0.06952441	0.10952819	5.9885063	7.7650566	Walking_Scroll
12:35:46.487	-0.5865973	6.261029	8.351231	-0.15200709	0.28618732	0.06952441	0.10952819	5.9885063	7.7650566	Walking_Scroll
12:35:46.510	-0.5865973	6.261029	8.351231	-0.15200709	0.28618732	0.06952441	0.10952819	5.9885063	7.7650566	Walking_Scroll
12:35:46.532	-0.5865973	6.261029	8.351231	-0.15200709	0.28618732	0.06952441	0.10952819	5.9885063	7.7650566	Walking_Scroll
12:35:46.556	-0.5865973	6.261029	8.351231	-0.15200709	0.28618732	0.06952441	0.10952819	5.9885063	7.7650566	Walking_Scroll
12:35:46.579	-0.5865973	6.261029	8.351231	-0.15200709	0.28618732	0.06952441	0.10952819	5.9885063	7.7650566	Walking_Scroll
12:35:46.601	0.18675344	7.1493044	7.537177	0.08928467	-0.31123888	-0.083802775	0.09938737	6.320031	7.4978414	Walking_Scroll
12:35:46.624	0.18675344	7.1493044	7.537177	0.08928467	-0.31123888	-0.083802775	0.09938737	6.320031	7.4978414	Walking_Scroll
12:35:46.646	0.18675344	7.1493044	7.537177	0.08928467	-0.31123888	-0.083802775	0.09938737	6.320031	7.4978414	Walking_Scroll
12:35:46.670	0.18675344	7.1493044	7.537177	0.08928467	-0.31123888	-0.083802775	0.09938737	6.320031	7.4978414	Walking_Scroll
12:35:46.692	0.18675344	7.1493044	7.537177	0.08928467	-0.31123888	-0.083802775	0.09938737	6.320031	7.4978414	Walking_Scroll
12:35:46.714	0.18675344	7.1493044	7.537177	0.08928467	-0.31123888	-0.083802775	0.09938737	6.320031	7.4978414	Walking_Scroll
12:35:46.737	0.18675344	7.1493044	7.537177	0.08928467	-0.31123888	-0.083802775	0.09938737	6.320031	7.4978414	Walking_Scroll
12:35:46.759	0.18675344	7.1493044	7.537177	0.08928467	-0.31123888	-0.083802775	0.09938737	6.320031	7.4978414	Walking_Scroll
12:35:46.783	1.0247496	4.9776974	6.0431495	-0.14589843	-0.21411133	0.084185176	0.5684365	6.2628508	7.524888	Walking_Scroll
12:35:46.806	1.0247496	4.9776974	6.0431495	-0.14589843	-0.21411133	0.084185176	0.5684365	6.2628508	7.524888	Walking_Scroll
12:35:46.829	1.0247496	4.9776974	6.0431495	-0.14589843	-0.21411133	0.084185176	0.5684365	6.2628508	7.524888	Walking_Scroll
12:35:46.852	1.0247496	4.9776974	6.0431495	-0.14589843	-0.21411133	0.084185176	0.5684365	6.2628508	7.524888	Walking_Scroll
12:35:46.875	1.0247496	4.9776974	6.0431495	-0.14589843	-0.21411133	0.084185176	0.5684365	6.2628508	7.524888	Walking_Scroll
12:35:46.903	1.0247496	4.9776974	6.0431495	-0.14589843	-0.21411133	0.084185176	0.5684365	6.2628508	7.524888	Walking_Scroll
12:35:46.926	1.0247496	4.9776974	6.0431495	-0.14589843	-0.21411133	0.084185176	0.5684365	6.2628508	7.524888	Walking_Scroll
12:35:46.948	1.0247496	4.9776974	6.0431495	-0.14589843	-0.21411133	0.084185176	0.5684365	6.2628508	7.524888	Walking_Scroll
12:35:46.970	0.21069619	5.6313343	6.30652	-0.10313788	-0.084607884	-0.1412241	0.9418687	6.1043506	7.617093	Walking_Scroll
12:35:46.993	0.21069619	5.6313343	6.30652	-0.10313788	-0.084607884	-0.1412241	0.9418687	6.1043506	7.617093	Walking_Scroll
12:35:47.016	0.21069619	5.6313343	6.30652	-0.10313788	-0.084607884	-0.1412241	0.9418687	6.1043506	7.617093	Walking_Scroll
12:35:47.039	0.21069619	5.6313343	6.30652	-0.10313788	-0.084607884	-0.1412241	0.9418687	6.1043506	7.617093	Walking_Scroll
12:35:47.061	0.21069619	5.6313343	6.30652	-0.10313788	-0.084607884	-0.1412241	0.9418687	6.1043506	7.617093	Walking_Scroll
12:35:47.084	0.21069619	5.6313343	6.30652	-0.10313788	-0.084607884	-0.1412241	0.9418687	6.1043506	7.617093	Walking_Scroll
12:35:47.107	0.21069619	5.6313343	6.30652	-0.10313788	-0.084607884	-0.1412241	0.9418687	6.1043506	7.617093	Walking_Scroll
12:35:47.130	0.21069619	5.6313343	6.30652	-0.10313788	-0.084607884	-0.1412241	0.9418687	6.1043506	7.617093	Walking_Scroll
12:35:47.154	-0.17238778	7.534783	7.3432407	-0.23508476	0.24403761	-0.15221968	0.64559597	6.2711463	7.51174	Walking_Scroll
12:35:47.177	-0.17238778	7.534783	7.3432407	-0.23508476	0.24403761	-0.15221968	0.64559597	6.2711463	7.51174	Walking_Scroll
12:35:47.200	-0.17238778	7.534783	7.3432407	-0.23508476	0.24403761	-0.15221968	0.64559597	6.2711463	7.51174	Walking_Scroll
12:35:47.223	-0.17238778	7.534783	7.3432407	-0.23508476	0.24403761	-0.15221968	0.64559597	6.2711463	7.51174	Walking_Scroll
12:35:47.247	-0.17238778	7.534783	7.3432407	-0.23508476	0.24403761	-0.15221968	0.64559597	6.2711463	7.51174	Walking_Scroll
12:35:47.270	-0.17238778	7.534783	7.3432407	-0.23508476	0.24403761	-0.15221968	0.64559597	6.2711463	7.51174	Walking_Scroll
12:35:47.292	-0.17238778	7.534783	7.3432407	-0.23508476	0.24403761	-0.15221968	0.64559597	6.2711463	7.51174	Walking_Scroll
12:35:47.315	-0.17238778	7.534783	7.3432407	-0.23508476	0.24403761	-0.15221968	0.64559597	6.2711463	7.51174	Walking_Scroll
12:35:47.337	0.09337672	4.6137676	8.755863	0.31835914	0.28496557	0.11595017	0.120518096	6.06174	7.7078624	Walking_Scroll
12:35:47.360	0.09337672	4.6137676	8.755863	0.31835914	0.28496557	0.11595017	0.120518096	6.06174	7.7078624	Walking_Scroll
12:35:47.383	0.09337672	4.6137676	8.755863	0.31835914	0.28496557	0.11595017	0.120518096	6.06174	7.7078624	Walking_Scroll
12:35:47.406	0.09337672	4.6137676	8.755863	0.31835914	0.28496557	0.11595017	0.120518096	6.06174	7.7078624	Walking_Scroll
12:35:47.429	0.09337672	4.6137676	8.755863	0.31835914	0.28496557	0.11595017	0.120518096	6.06174	7.7078624	Walking_Scroll
12:35:47.452	0.09337672	4.6137676	8.755863	0.31835914	0.28496557	0.11595017	0.120518096	6.06174	7.7078624	Walking_Scroll
12:35:47.476	0.09337672	4.6137676	8.755863	0.31835914	0.28496557	0.11595017	0.120518096	6.06174	7.7078624	Walking_Scroll
12:35:47.498	0.09337672	4.6137676	8.755863	0.053243626	0.15362956	0.6394617	0.120518096	6.06174	7.7078624	Walking_Scroll
12:35:47.522	0.6344828	5.1261425	5.949773	0.053243626	0.15362956	0.6394617	0.28169245	5.910803	7.8200617	Walking_Scroll
12:35:47.545	0.6344828	5.1261425	5.949773	0.053243626	0.15362956	0.6394617	0.28169245	5.910803	7.8200617	Walking_Scroll
12:35:47.567	0.6344828	5.1261425	5.949773	0.053243626	0.15362956	0.6394617	0.28169245	5.910803	7.8200617	Walking_Scroll
12:35:47.591	0.6344828	5.1261425	5.949773	0.053243626	0.15362956	0.6394617	0.28169245	5.910803	7.8200617	Walking_Scroll
12:35:47.614	0.6344828	5.1261425	5.949773	0.053243626	0.15362956	0.6394617	0.28169245	5.910803	7.8200617	Walking_Scroll
12:35:47.637	0.6344828	5.1261425	5.949773	0.053243626	0.15362956	0.6394617	0.28169245	5.910803	7.8200617	Walking_Scroll
12:35:47.660	0.6344828	5.1261425	5.949773	0.053243626	0.15362956	0.6394617	0.28169245	5.910803	7.8200617	Walking_Scroll
12:35:47.683	1.0032011	6.533976	7.041562	0.023311228	0.069330156	-0.0831919	0.58958054	5.836843	7.858373	Walking_Scroll
12:35:47.707	1.0032011	6.533976	7.041562	0.023311228	0.069330156	-0.0831919	0.58958054	5.836843	7.858373	Walking_Scroll
12:35:47.731	1.0032011	6.533976	7.041562	0.023311228	0.069330156	-0.0831919	0.58958054	5.836843	7.858373	Walking_Scroll
12:35:47.752	1.0032011	6.533976	7.041562	0.023311228	0.069330156	-0.0831919	0.58958054	5.836843	7.858373	Walking_Scroll
12:35:47.773	1.0032011	6.533976	7.041562	0.023311228	0.069330156	-0.0831919	0.58958054	5.836843	7.858373	Walking_Scroll
12:35:47.794	1.0032011	6.533976	7.041562	0.023311228	0.069330156	-0.0831919	0.58958054	5.836843	7.858373	Walking_Scroll
12:35:47.816	1.0032011	6.533976	7.041562	0.023311228	0.069330156	-0.0831919	0.58958054	5.836843	7.858373	Walking_Scroll
12:35:47.837	1.0032011	6.533976	7.041562	0.023311228	0.069330156	-0.0831919	0.58958054	5.836843	7.858373	Walking_Scroll
12:35:47.858	0.6560313	6.941003	9.115005	-0.2589085	-0.34178215	-0.3696877	0.57229954	6.095959	7.660422	Walking_Scroll
12:35:47.879	0.6560313	6.941003	9.115005	-0.2589085	-0.34178215	-0.3696877	0.57229954	6.095959	7.660422	Walking_Scroll
12:35:47.904	0.6560313	6.941003	9.115005	-0.2589085	-0.34178215	-0.3696877	0.57229954	6.095959	7.660422	Walking_Scroll
12:35:47.927	0.6560313	6.941003	9.115005	-0.2589085	-0.34178215	-0.3696877	0.57229954	6.095959	7.660422	Walking_Scroll
12:35:47.948	0.6560313	6.941003	9.115005	-0.2589085	-0.34178215	-0.3696877	0.57229954	6.095959	7.660422	Walking_Scroll
12:35:47.969	0.6560313	6.941003	9.115005	-0.2589085	-0.34178215	-0.3696877	0.57229954	6.095959	7.660422	Walking_Scroll
12:35:47.990	0.6560313	6.941003	9.115005	-0.2589085	-0.34178215	-0.3696877	0.57229954	6.095959	7.660422	Walking_Scroll
12:35:48.011	0.6560313	6.941003	9.115005	-0.2589085	-0.34178215	-0.3696877	0.57229954	6.095959	7.660422	Walking_Scroll
12:35:48.034	0.6560313	6.941003	9.115005	-0.2589085	-0.34178215	-0.3696877	0.57229954	6.095959	7.660422	Walking_Scroll
12:35:48.056	0.61293435	4.922629	6.3208857	-0.18438295	0.08521265	-0.21208447	0.6139792	5.961381	7.7624273	Walking_Scroll
12:35:48.077	0.61293435	4.922629	6.3208857	-0.18438295	0.08521265	-0.21208447	0.6139792	5.961381	7.7624273	Walking_Scroll
12:35:48.100	0.61293435	4.922629	6.3208857	-0.18438295	0.08521265	-0.21208447	0.6139792	5.961381	7.7624273	Walking_Scroll
12:35:48.134	0.61293435	4.922629	6.3208857	-0.18438295	0.08521265	-0.21208447	0.6139792	5.961381	7.7624273	Walking_Scroll
12:35:48.167	0.61293435	4.922629	6.3208857	-0.18438295	0.08521265	-0.21208447	0.6139792	5.961381	7.7624273	Walking_Scroll
12:35:48.201	0.61293435	4.922629	6.3208857	-0.18438295	0.08521265	-0.21208447	0.6139792	5.961381	7.7624273	Walking_Scroll
12:35:48.234	-0.18435916	5.686403	6.349617	-0.17460911	-0.04367992	0.078687385	0.6482478	5.8002706	7.8807964	Walking_Scroll
12:35:48.267	-0.18435916	5.686403	6.349617	-0.17460911	-0.04367992	0.078687385	0.6482478	5.8002706	7.8807964	Walking_Scroll
12:35:48.301	-0.18435916	5.686403	6.349617	-0.17460911	-0.04367992	0.078687385	0.6482478	5.8002706	7.8807964	Walking_Scroll
12:35:48.334	-0.18435916	5.686403	6.349617	-0.17460911	-0.04367992	0.078687385	0.6482478	5.8002706	7.8807964	Walking_Scroll
12:35:48.368	-0.18435916	5.686403	6.349617	-0.17460911	-0.04367992	0.078687385	0.6482478	5.8002706	7.8807964	Walking_Scroll
12:35:48.401	0.7709565	6.4525704	7.6257653	-0.134292	0.14019053	-0.22246918	0.2475509	6.2015843	7.592719	Walking_Scroll
12:35:48.435	0.7709565	6.4525704	7.6257653	-0.134292	0.14019053	-0.22246918	0.2475509	6.2015843	7.592719	Walking_Scroll
12:35:48.468	0.7709565	6.4525704	7.6257653	-0.134292	0.14019053	-0.22246918	0.2475509	6.2015843	7.592719	Walking_Scroll
12:35:48.502	0.7709565	6.4525704	7.6257653	-0.134292	0.14019053	-0.22246918	0.2475509	6.2015843	7.592719	Walking_Scroll
12:35:48.535	0.7709565	6.4525704	7.6257653	-0.134292	0.14019053	-0.22246918	0.2475509	6.2015843	7.592719	Walking_Scroll
12:35:48.569	0.7709565	6.4525704	7.6257653	-0.134292	0.14019053	-0.22246918	0.2475509	6.2015843	7.592719	Walking_Scroll
12:35:48.603	0.35435268	5.4493694	9.900327	0.0025418103	0.11697764	-0.4014527	-0.23845299	6.088119	7.684289	Walking_Scroll
12:35:48.623	0.35435268	5.4493694	9.900327	0.0025418103	0.11697764	-0.4014527	-0.23845299	6.088119	7.684289	Walking_Scroll
12:35:48.653	0.35435268	5.4493694	9.900327	0.0025418103	0.11697764	-0.4014527	-0.23845299	6.088119	7.684289	Walking_Scroll
12:35:48.686	0.35435268	5.4493694	9.900327	0.0025418103	0.11697764	-0.4014527	-0.23845299	6.088119	7.684289	Walking_Scroll
12:35:48.707	0.35435268	5.4493694	9.900327	0.0025418103	0.11697764	-0.4014527	-0.23845299	6.088119	7.684289	Walking_Scroll
12:35:48.728	0.35435268	5.4493694	9.900327	0.0025418103	0.11697764	-0.4014527	-0.23845299	6.088119	7.684289	Walking_Scroll
12:35:48.753	0.35435268	5.4493694	9.900327	0.0025418103	0.11697764	-0.4014527	-0.23845299	6.088119	7.684289	Walking_Scroll
12:35:48.774	-2.4637089	3.1365	10.750294	0.29636797	-0.44562924	0.38839605	-0.5237623	5.7634377	7.9169927	Walking_Scroll
12:35:48.795	-2.4637089	3.1365	10.750294	0.29636797	-0.44562924	0.38839605	-0.5237623	5.7634377	7.9169927	Walking_Scroll
12:35:48.816	-2.4637089	3.1365	10.750294	0.29636797	-0.44562924	0.38839605	-0.5237623	5.7634377	7.9169927	Walking_Scroll
12:35:48.838	-2.4637089	3.1365	10.750294	0.29636797	-0.44562924	0.38839605	-0.5237623	5.7634377	7.9169927	Walking_Scroll
12:35:48.862	-2.4637089	3.1365	10.750294	0.29636797	-0.44562924	0.38839605	-0.5237623	5.7634377	7.9169927	Walking_Scroll
12:35:48.885	-2.4637089	3.1365	10.750294	0.29636797	-0.44562924	0.38839605	-0.5237623	5.7634377	7.9169927	Walking_Scroll
12:35:48.910	-2.4637089	3.1365	10.750294	0.29636797	-0.44562924	0.38839605	-0.5237623	5.7634377	7.9169927	Walking_Scroll
12:35:48.931	-2.4637089	3.1365	10.750294	0.29636797	-0.44562924	0.38839605	-0.5237623	5.7634377	7.9169927	Walking_Scroll
12:35:48.953	-1.498816	6.426234	4.1349125	0.12471486	-0.3814884	-0.033711817	-0.06431913	6.186647	7.6086535	Walking_Scroll
12:35:48.974	-1.498816	6.426234	4.1349125	0.12471486	-0.3814884	-0.033711817	-0.06431913	6.186647	7.6086535	Walking_Scroll
12:35:48.996	-1.498816	6.426234	4.1349125	0.12471486	-0.3814884	-0.033711817	-0.06431913	6.186647	7.6086535	Walking_Scroll
12:35:49.017	-1.498816	6.426234	4.1349125	0.12471486	-0.3814884	-0.033711817	-0.06431913	6.186647	7.6086535	Walking_Scroll
12:35:49.038	-1.498816	6.426234	4.1349125	0.12471486	-0.3814884	-0.033711817	-0.06431913	6.186647	7.6086535	Walking_Scroll
12:35:49.061	-1.498816	6.426234	4.1349125	0.12471486	-0.3814884	-0.033711817	-0.06431913	6.186647	7.6086535	Walking_Scroll
12:35:49.084	-1.498816	6.426234	4.1349125	0.12471486	-0.3814884	-0.033711817	-0.06431913	6.186647	7.6086535	Walking_Scroll
12:35:49.108	-1.498816	6.426234	4.1349125	0.12471486	-0.3814884	-0.033711817	-0.06431913	6.186647	7.6086535	Walking_Scroll
12:35:49.131	0.5554718	8.162083	8.004061	0.14731687	0.010076222	0.14588256	0.34273264	6.6064525	7.239315	Walking_Scroll
12:35:49.151	0.5554718	8.162083	8.004061	0.14731687	0.010076222	0.14588256	0.34273264	6.6064525	7.239315	Walking_Scroll
12:35:49.172	0.5554718	8.162083	8.004061	0.14731687	0.010076222	0.14588256	0.34273264	6.6064525	7.239315	Walking_Scroll
12:35:49.192	0.5554718	8.162083	8.004061	0.14731687	0.010076222	0.14588256	0.34273264	6.6064525	7.239315	Walking_Scroll
12:35:49.224	0.5554718	8.162083	8.004061	0.14731687	0.010076222	0.14588256	0.34273264	6.6064525	7.239315	Walking_Scroll
12:35:49.246	0.5554718	8.162083	8.004061	0.14731687	0.010076222	0.14588256	0.34273264	6.6064525	7.239315	Walking_Scroll
12:35:49.266	0.5554718	8.162083	8.004061	0.14731687	0.010076222	0.14588256	0.34273264	6.6064525	7.239315	Walking_Scroll
12:35:49.287	0.5554718	8.162083	8.004061	0.14731687	0.010076222	0.14588256	0.34273264	6.6064525	7.239315	Walking_Scroll
12:35:49.308	2.7246847	5.236279	7.642525	-0.28700832	-0.030240884	-0.26889494	0.7136145	6.558184	7.2561183	Walking_Scroll
12:35:49.329	2.7246847	5.236279	7.642525	-0.28700832	-0.030240884	-0.26889494	0.7136145	6.558184	7.2561183	Walking_Scroll
12:35:49.350	2.7246847	5.236279	7.642525	-0.28700832	-0.030240884	-0.26889494	0.7136145	6.558184	7.2561183	Walking_Scroll
12:35:49.371	2.7246847	5.236279	7.642525	-0.28700832	-0.030240884	-0.26889494	0.7136145	6.558184	7.2561183	Walking_Scroll
12:35:49.393	2.7246847	5.236279	7.642525	-0.28700832	-0.030240884	-0.26889494	0.7136145	6.558184	7.2561183	Walking_Scroll
12:35:49.416	2.7246847	5.236279	7.642525	-0.28700832	-0.030240884	-0.26889494	0.7136145	6.558184	7.2561183	Walking_Scroll
12:35:49.437	2.7246847	5.236279	7.642525	-0.28700832	-0.030240884	-0.26889494	0.7136145	6.558184	7.2561183	Walking_Scroll
12:35:49.459	2.7246847	5.236279	7.642525	-0.28700832	-0.030240884	-0.26889494	0.7136145	6.558184	7.2561183	Walking_Scroll
12:35:49.480	0.48843205	5.6792197	5.2434616	0.09722592	-0.22938295	-0.28477743	1.1145444	6.2244406	7.4956307	Walking_Scroll
12:35:49.502	0.48843205	5.6792197	5.2434616	0.09722592	-0.22938295	-0.28477743	1.1145444	6.2244406	7.4956307	Walking_Scroll
12:35:49.524	0.48843205	5.6792197	5.2434616	0.09722592	-0.22938295	-0.28477743	1.1145444	6.2244406	7.4956307	Walking_Scroll
12:35:49.546	0.48843205	5.6792197	5.2434616	0.09722592	-0.22938295	-0.28477743	1.1145444	6.2244406	7.4956307	Walking_Scroll
12:35:49.567	0.48843205	5.6792197	5.2434616	0.09722592	-0.22938295	-0.28477743	1.1145444	6.2244406	7.4956307	Walking_Scroll
12:35:49.589	0.48843205	5.6792197	5.2434616	0.09722592	-0.22938295	-0.28477743	1.1145444	6.2244406	7.4956307	Walking_Scroll
12:35:49.624	0.48843205	5.6792197	5.2434616	0.09722592	-0.22938295	-0.28477743	1.1145444	6.2244406	7.4956307	Walking_Scroll
12:35:49.657	-0.22745611	7.005648	8.746285	0.11616274	0.13469273	-0.02088365	0.73522955	6.184745	7.574875	Walking_Scroll
12:35:49.691	-0.22745611	7.005648	8.746285	0.11616274	0.13469273	-0.02088365	0.73522955	6.184745	7.574875	Walking_Scroll
12:35:49.724	-0.22745611	7.005648	8.746285	0.11616274	0.13469273	-0.02088365	0.73522955	6.184745	7.574875	Walking_Scroll
12:35:49.758	-0.22745611	7.005648	8.746285	0.11616274	0.13469273	-0.02088365	0.73522955	6.184745	7.574875	Walking_Scroll
12:35:49.791	-0.22745611	7.005648	8.746285	0.11616274	0.13469273	-0.02088365	0.73522955	6.184745	7.574875	Walking_Scroll
12:35:49.825	-0.22745611	7.005648	8.746285	0.11616274	0.13469273	-0.02088365	0.73522955	6.184745	7.574875	Walking_Scroll
12:35:49.858	-0.4166038	6.074275	9.665688	-0.36886427	0.1701229	-0.37274203	0.36557525	6.3471894	7.4665833	Walking_Scroll
12:35:49.892	-0.4166038	6.074275	9.665688	-0.36886427	0.1701229	-0.37274203	0.36557525	6.3471894	7.4665833	Walking_Scroll
12:35:49.925	-0.4166038	6.074275	9.665688	-0.36886427	0.1701229	-0.37274203	0.36557525	6.3471894	7.4665833	Walking_Scroll
12:35:49.959	-0.4166038	6.074275	9.665688	-0.36886427	0.1701229	-0.37274203	0.36557525	6.3471894	7.4665833	Walking_Scroll
12:35:49.992	-0.4166038	6.074275	9.665688	-0.36886427	0.1701229	-0.37274203	0.36557525	6.3471894	7.4665833	Walking_Scroll
12:35:50.013	-0.4166038	6.074275	9.665688	-0.36886427	0.1701229	-0.37274203	0.36557525	6.3471894	7.4665833	Walking_Scroll
12:35:50.043	0.6201172	4.539545	7.0176196	0.03247421	0.13652533	0.6480138	0.058047272	5.970298	7.7796206	Walking_Scroll
12:35:50.064	0.6201172	4.539545	7.0176196	0.03247421	0.13652533	0.6480138	0.058047272	5.970298	7.7796206	Walking_Scroll
12:35:50.093	0.6201172	4.539545	7.0176196	0.03247421	0.13652533	0.6480138	0.058047272	5.970298	7.7796206	Walking_Scroll
12:35:50.114	0.6201172	4.539545	7.0176196	0.03247421	0.13652533	0.6480138	0.058047272	5.970298	7.7796206	Walking_Scroll
12:35:50.135	0.6201172	4.539545	7.0176196	0.03247421	0.13652533	0.6480138	0.058047272	5.970298	7.7796206	Walking_Scroll
12:35:50.156	0.6201172	4.539545	7.0176196	0.03247421	0.13652533	0.6480138	0.058047272	5.970298	7.7796206	Walking_Scroll
12:35:50.177	0.6201172	4.539545	7.0176196	0.03247421	0.13652533	0.6480138	0.058047272	5.970298	7.7796206	Walking_Scroll
12:35:50.197	0.35674694	4.96812	9.354432	0.11127582	-0.107209906	0.1012894	0.39538822	5.709537	7.963367	Walking_Scroll
12:35:50.218	0.35674694	4.96812	9.354432	0.11127582	-0.107209906	0.1012894	0.39538822	5.709537	7.963367	Walking_Scroll
12:35:50.239	0.35674694	4.96812	9.354432	0.11127582	-0.107209906	0.1012894	0.39538822	5.709537	7.963367	Walking_Scroll
12:35:50.261	0.35674694	4.96812	9.354432	0.11127582	-0.107209906	0.1012894	0.39538822	5.709537	7.963367	Walking_Scroll
12:35:50.282	0.35674694	4.96812	9.354432	0.11127582	-0.107209906	0.1012894	0.39538822	5.709537	7.963367	Walking_Scroll
12:35:50.304	0.35674694	4.96812	9.354432	0.11127582	-0.107209906	0.1012894	0.39538822	5.709537	7.963367	Walking_Scroll
12:35:50.325	0.35674694	4.96812	9.354432	0.11127582	-0.107209906	0.1012894	0.39538822	5.709537	7.963367	Walking_Scroll
12:35:50.349	0.35674694	4.96812	9.354432	0.11127582	-0.107209906	0.1012894	0.39538822	5.709537	7.963367	Walking_Scroll
12:35:50.370	0.35674694	4.96812	9.354432	0.11127582	-0.107209906	0.1012894	0.39538822	5.709537	7.963367	Walking_Scroll
12:35:50.391	0.96489275	7.1157846	7.16367	0.23894666	-0.0809427	-0.3782398	0.6368227	6.284715	7.50114	Walking_Scroll
12:35:50.412	0.96489275	7.1157846	7.16367	0.23894666	-0.0809427	-0.3782398	0.6368227	6.284715	7.50114	Walking_Scroll
12:35:50.433	0.96489275	7.1157846	7.16367	0.23894666	-0.0809427	-0.3782398	0.6368227	6.284715	7.50114	Walking_Scroll
12:35:50.455	0.96489275	7.1157846	7.16367	0.23894666	-0.0809427	-0.3782398	0.6368227	6.284715	7.50114	Walking_Scroll
12:35:50.476	0.96489275	7.1157846	7.16367	0.23894666	-0.0809427	-0.3782398	0.6368227	6.284715	7.50114	Walking_Scroll
12:35:50.497	0.96489275	7.1157846	7.16367	0.23894666	-0.0809427	-0.3782398	0.6368227	6.284715	7.50114	Walking_Scroll
12:35:50.518	0.96489275	7.1157846	7.16367	0.23894666	-0.0809427	-0.3782398	0.6368227	6.284715	7.50114	Walking_Scroll
12:35:50.539	0.96489275	7.1157846	7.16367	0.23894666	-0.0809427	-0.3782398	0.6368227	6.284715	7.50114	Walking_Scroll
12:35:50.560	0.38787252	4.7693954	6.0455437	-0.15322882	0.2391507	-0.04653999	0.47746348	6.187506	7.593229	Walking_Scroll
12:35:50.582	0.38787252	4.7693954	6.0455437	-0.15322882	0.2391507	-0.04653999	0.47746348	6.187506	7.593229	Walking_Scroll
12:35:50.603	0.38787252	4.7693954	6.0455437	-0.15322882	0.2391507	-0.04653999	0.47746348	6.187506	7.593229	Walking_Scroll
12:35:50.629	0.38787252	4.7693954	6.0455437	-0.15322882	0.2391507	-0.04653999	0.47746348	6.187506	7.593229	Walking_Scroll
12:35:50.662	0.38787252	4.7693954	6.0455437	-0.15322882	0.2391507	-0.04653999	0.47746348	6.187506	7.593229	Walking_Scroll
12:35:50.695	0.38787252	4.7693954	6.0455437	-0.15322882	0.2391507	-0.04653999	0.47746348	6.187506	7.593229	Walking_Scroll
12:35:50.729	0.38787252	4.7693954	6.0455437	-0.15322882	0.2391507	-0.04653999	0.47746348	6.187506	7.593229	Walking_Scroll
12:35:50.763	0.3232271	5.854002	6.016813	-0.05671212	0.2813004	-0.06303335	0.5720295	5.967156	7.7611966	Walking_Scroll
12:35:50.796	0.3232271	5.854002	6.016813	-0.05671212	0.2813004	-0.06303335	0.5720295	5.967156	7.7611966	Walking_Scroll
12:35:50.830	0.3232271	5.854002	6.016813	-0.05671212	0.2813004	-0.06303335	0.5720295	5.967156	7.7611966	Walking_Scroll
12:35:50.863	0.3232271	5.854002	6.016813	-0.05671212	0.2813004	-0.06303335	0.5720295	5.967156	7.7611966	Walking_Scroll
12:35:50.897	0.3232271	5.854002	6.016813	-0.05671212	0.2813004	-0.06303335	0.5720295	5.967156	7.7611966	Walking_Scroll
12:35:50.931	0.035914123	7.0319853	8.13814	0.15281467	0.35888028	-0.16016091	0.13308994	6.2939734	7.519211	Walking_Scroll
12:35:50.951	0.035914123	7.0319853	8.13814	0.15281467	0.35888028	-0.16016091	0.13308994	6.2939734	7.519211	Walking_Scroll
12:35:50.972	0.035914123	7.0319853	8.13814	0.15281467	0.35888028	-0.16016091	0.13308994	6.2939734	7.519211	Walking_Scroll
12:35:50.993	0.035914123	7.0319853	8.13814	0.15281467	0.35888028	-0.16016091	0.13308994	6.2939734	7.519211	Walking_Scroll
12:35:51.014	0.035914123	7.0319853	8.13814	0.15281467	0.35888028	-0.16016091	0.13308994	6.2939734	7.519211	Walking_Scroll
12:35:51.034	0.035914123	7.0319853	8.13814	0.15281467	0.35888028	-0.16016091	0.13308994	6.2939734	7.519211	Walking_Scroll
12:35:51.056	0.035914123	7.0319853	8.13814	0.15281467	0.35888028	-0.16016091	0.13308994	6.2939734	7.519211	Walking_Scroll
12:35:51.077	0.035914123	7.0319853	8.13814	0.15281467	0.35888028	-0.16016091	0.13308994	6.2939734	7.519211	Walking_Scroll
12:35:51.097	-0.5458947	5.312896	8.504464	0.40204766	0.3759845	0.09273728	-0.4548529	6.455824	7.367887	Walking_Scroll
12:35:51.119	-0.5458947	5.312896	8.504464	0.40204766	0.3759845	0.09273728	-0.4548529	6.455824	7.367887	Walking_Scroll
12:35:51.139	-0.5458947	5.312896	8.504464	0.40204766	0.3759845	0.09273728	-0.4548529	6.455824	7.367887	Walking_Scroll
12:35:51.159	-0.5458947	5.312896	8.504464	0.40204766	0.3759845	0.09273728	-0.4548529	6.455824	7.367887	Walking_Scroll
12:35:51.182	-0.5458947	5.312896	8.504464	0.40204766	0.3759845	0.09273728	-0.4548529	6.455824	7.367887	Walking_Scroll
12:35:51.205	-0.5458947	5.312896	8.504464	0.40204766	0.3759845	0.09273728	-0.4548529	6.455824	7.367887	Walking_Scroll
12:35:51.226	-0.5458947	5.312896	8.504464	0.40204766	0.3759845	0.09273728	-0.4548529	6.455824	7.367887	Walking_Scroll
12:35:51.249	-0.5458947	5.312896	8.504464	0.40204766	0.3759845	0.09273728	-0.4548529	6.455824	7.367887	Walking_Scroll
12:35:51.270	-0.5458947	5.312896	8.504464	0.40204766	0.3759845	0.09273728	-0.4548529	6.455824	7.367887	Walking_Scroll
12:35:51.291	0.18675344	5.856396	5.305713	0.05385449	0.043062948	0.4232154	-0.34514123	6.5503945	7.2899632	Walking_Scroll
12:35:51.313	0.18675344	5.856396	5.305713	0.05385449	0.043062948	0.4232154	-0.34514123	6.5503945	7.2899632	Walking_Scroll
12:35:51.335	0.18675344	5.856396	5.305713	0.05385449	0.043062948	0.4232154	-0.34514123	6.5503945	7.2899632	Walking_Scroll
12:35:51.357	0.18675344	5.856396	5.305713	0.05385449	0.043062948	0.4232154	-0.34514123	6.5503945	7.2899632	Walking_Scroll
12:35:51.378	0.18675344	5.856396	5.305713	0.05385449	0.043062948	0.4232154	-0.34514123	6.5503945	7.2899632	Walking_Scroll
12:35:51.400	0.18675344	5.856396	5.305713	0.05385449	0.043062948	0.4232154	-0.34514123	6.5503945	7.2899632	Walking_Scroll
12:35:51.421	0.18675344	5.856396	5.305713	0.05385449	0.043062948	0.4232154	-0.34514123	6.5503945	7.2899632	Walking_Scroll
12:35:51.449	0.18675344	5.856396	5.305713	0.05385449	0.043062948	0.4232154	-0.34514123	6.5503945	7.2899632	Walking_Scroll
12:35:51.483	-0.6177229	6.5124273	7.3192983	-0.028612318	-0.16463125	-0.11862209	-0.035394773	6.513261	7.331202	Walking_Scroll
12:35:51.517	-0.6177229	6.5124273	7.3192983	-0.028612318	-0.16463125	-0.11862209	-0.035394773	6.513261	7.331202	Walking_Scroll
12:35:51.550	-0.6177229	6.5124273	7.3192983	-0.028612318	-0.16463125	-0.11862209	-0.035394773	6.513261	7.331202	Walking_Scroll
12:35:51.583	-0.6177229	6.5124273	7.3192983	-0.028612318	-0.16463125	-0.11862209	-0.035394773	6.513261	7.331202	Walking_Scroll
12:35:51.616	-0.6177229	6.5124273	7.3192983	-0.028612318	-0.16463125	-0.11862209	-0.035394773	6.513261	7.331202	Walking_Scroll
12:35:51.650	0.083799616	7.5036573	7.8460383	-0.20087631	-0.35949725	-0.22124745	0.116176195	6.6457825	7.210433	Walking_Scroll
12:35:51.670	0.083799616	7.5036573	7.8460383	-0.20087631	-0.35949725	-0.22124745	0.116176195	6.6457825	7.210433	Walking_Scroll
12:35:51.701	0.083799616	7.5036573	7.8460383	-0.20087631	-0.35949725	-0.22124745	0.116176195	6.6457825	7.210433	Walking_Scroll
12:35:51.722	0.083799616	7.5036573	7.8460383	-0.20087631	-0.35949725	-0.22124745	0.116176195	6.6457825	7.210433	Walking_Scroll
12:35:51.751	0.083799616	7.5036573	7.8460383	-0.20087631	-0.35949725	-0.22124745	0.116176195	6.6457825	7.210433	Walking_Scroll
12:35:51.772	0.083799616	7.5036573	7.8460383	-0.20087631	-0.35949725	-0.22124745	0.116176195	6.6457825	7.210433	Walking_Scroll
12:35:51.793	0.083799616	7.5036573	7.8460383	-0.20087631	-0.35949725	-0.22124745	0.116176195	6.6457825	7.210433	Walking_Scroll
12:35:51.817	0.51716334	5.566689	7.989695	-0.16666786	-0.31551495	-0.26706234	0.27000257	6.3468323	7.4709535	Walking_Scroll
12:35:51.838	0.51716334	5.566689	7.989695	-0.16666786	-0.31551495	-0.26706234	0.27000257	6.3468323	7.4709535	Walking_Scroll
12:35:51.859	0.51716334	5.566689	7.989695	-0.16666786	-0.31551495	-0.26706234	0.27000257	6.3468323	7.4709535	Walking_Scroll
12:35:51.880	0.51716334	5.566689	7.989695	-0.16666786	-0.31551495	-0.26706234	0.27000257	6.3468323	7.4709535	Walking_Scroll
12:35:51.901	0.51716334	5.566689	7.989695	-0.16666786	-0.31551495	-0.26706234	0.27000257	6.3468323	7.4709535	Walking_Scroll
12:35:51.922	0.51716334	5.566689	7.989695	-0.16666786	-0.31551495	-0.26706234	0.27000257	6.3468323	7.4709535	Walking_Scroll
12:35:51.944	0.51716334	5.566689	7.989695	-0.16666786	-0.31551495	-0.26706234	0.27000257	6.3468323	7.4709535	Walking_Scroll
12:35:51.967	0.51716334	5.566689	7.989695	-0.16666786	-0.31551495	-0.26706234	0.27000257	6.3468323	7.4709535	Walking_Scroll
12:35:51.989	0.51716334	5.566689	7.989695	-0.16666786	-0.31551495	-0.26706234	0.27000257	6.3468323	7.4709535	Walking_Scroll
12:35:52.013	-0.33759275	5.7797794	5.6672482	0.016591711	-0.04367992	-0.17604342	0.448136	6.3867836	7.4282246	Walking_Scroll
12:35:52.036	-0.33759275	5.7797794	5.6672482	0.016591711	-0.04367992	-0.17604342	0.448136	6.3867836	7.4282246	Walking_Scroll
12:35:52.060	-0.33759275	5.7797794	5.6672482	0.016591711	-0.04367992	-0.17604342	0.448136	6.3867836	7.4282246	Walking_Scroll
12:35:52.082	-0.33759275	5.7797794	5.6672482	0.016591711	-0.04367992	-0.17604342	0.448136	6.3867836	7.4282246	Walking_Scroll
12:35:52.105	-0.33759275	5.7797794	5.6672482	0.016591711	-0.04367992	-0.17604342	0.448136	6.3867836	7.4282246	Walking_Scroll
12:35:52.127	-0.33759275	5.7797794	5.6672482	0.016591711	-0.04367992	-0.17604342	0.448136	6.3867836	7.4282246	Walking_Scroll
12:35:52.150	-0.33759275	5.7797794	5.6672482	0.016591711	-0.04367992	-0.17604342	0.448136	6.3867836	7.4282246	Walking_Scroll
12:35:52.174	-0.33759275	5.7797794	5.6672482	0.016591711	-0.04367992	-0.17604342	0.448136	6.3867836	7.4282246	Walking_Scroll
12:35:52.198	0.0	7.865193	7.1995845	-0.020060204	0.35888028	-0.012331536	-0.06442796	6.589091	7.262921	Walking_Scroll
12:35:52.221	0.0	7.865193	7.1995845	-0.020060204	0.35888028	-0.012331536	-0.06442796	6.589091	7.262921	Walking_Scroll
12:35:52.244	0.0	7.865193	7.1995845	-0.020060204	0.35888028	-0.012331536	-0.06442796	6.589091	7.262921	Walking_Scroll
12:35:52.267	0.0	7.865193	7.1995845	-0.020060204	0.35888028	-0.012331536	-0.06442796	6.589091	7.262921	Walking_Scroll
12:35:52.305	0.0	7.865193	7.1995845	-0.020060204	0.35888028	-0.012331536	-0.06442796	6.589091	7.262921	Walking_Scroll
12:35:52.339	0.0	7.865193	7.1995845	-0.020060204	0.35888028	-0.012331536	-0.06442796	6.589091	7.262921	Walking_Scroll
12:35:52.372	-0.12689656	5.3727527	8.442213	0.3470698	0.2709157	0.023709513	-0.7038228	6.571311	7.2451935	Walking_Scroll
12:35:52.406	-0.12689656	5.3727527	8.442213	0.3470698	0.2709157	0.023709513	-0.7038228	6.571311	7.2451935	Walking_Scroll
12:35:52.439	-0.12689656	5.3727527	8.442213	0.3470698	0.2709157	0.023709513	-0.7038228	6.571311	7.2451935	Walking_Scroll
12:35:52.474	-0.12689656	5.3727527	8.442213	0.3470698	0.2709157	0.023709513	-0.7038228	6.571311	7.2451935	Walking_Scroll
12:35:52.506	-0.12689656	5.3727527	8.442213	0.3470698	0.2709157	0.023709513	-0.7038228	6.571311	7.2451935	Walking_Scroll
12:35:52.541	-0.5147691	5.193182	6.8284717	-0.020671068	0.1035386	0.52584076	-0.7253328	6.383926	7.408757	Walking_Scroll
12:35:52.564	-0.5147691	5.193182	6.8284717	-0.020671068	0.1035386	0.52584076	-0.7253328	6.383926	7.408757	Walking_Scroll
12:35:52.587	-0.5147691	5.193182	6.8284717	-0.020671068	0.1035386	0.52584076	-0.7253328	6.383926	7.408757	Walking_Scroll
12:35:52.610	-0.5147691	5.193182	6.8284717	-0.020671068	0.1035386	0.52584076	-0.7253328	6.383926	7.408757	Walking_Scroll
12:35:52.632	-0.5147691	5.193182	6.8284717	-0.020671068	0.1035386	0.52584076	-0.7253328	6.383926	7.408757	Walking_Scroll
12:35:52.655	-0.5147691	5.193182	6.8284717	-0.020671068	0.1035386	0.52584076	-0.7253328	6.383926	7.408757	Walking_Scroll
12:35:52.678	-0.5147691	5.193182	6.8284717	-0.020671068	0.1035386	0.52584076	-0.7253328	6.383926	7.408757	Walking_Scroll
12:35:52.701	-0.5147691	5.193182	6.8284717	-0.020671068	0.1035386	0.52584076	-0.7253328	6.383926	7.408757	Walking_Scroll
12:35:52.725	-0.6081458	6.577073	6.012024	0.039804593	0.029013045	0.020655185	-0.76695997	6.3956428	7.394446	Walking_Scroll
12:35:52.749	-0.6081458	6.577073	6.012024	0.039804593	0.029013045	0.020655185	-0.76695997	6.3956428	7.394446	Walking_Scroll
12:35:52.772	-0.6081458	6.577073	6.012024	0.039804593	0.029013045	0.020655185	-0.76695997	6.3956428	7.394446	Walking_Scroll
12:35:52.795	-0.6081458	6.577073	6.012024	0.039804593	0.029013045	0.020655185	-0.76695997	6.3956428	7.394446	Walking_Scroll
12:35:52.818	-0.6081458	6.577073	6.012024	0.039804593	0.029013045	0.020655185	-0.76695997	6.3956428	7.394446	Walking_Scroll
12:35:52.842	-0.6081458	6.577073	6.012024	0.039804593	0.029013045	0.020655185	-0.76695997	6.3956428	7.394446	Walking_Scroll
12:35:52.865	-0.6081458	6.577073	6.012024	0.039804593	0.029013045	0.020655185	-0.76695997	6.3956428	7.394446	Walking_Scroll
12:35:52.888	-0.6081458	6.577073	6.012024	0.039804593	0.029013045	0.020655185	-0.76695997	6.3956428	7.394446	Walking_Scroll
12:35:52.911	0.12450229	7.450983	6.7494607	-0.22836524	-0.25748277	-0.36418992	-0.6795666	6.573851	7.245205	Walking_Scroll
12:35:52.933	0.12450229	7.450983	6.7494607	-0.22836524	-0.25748277	-0.36418992	-0.6795666	6.573851	7.245205	Walking_Scroll
12:35:52.957	0.12450229	7.450983	6.7494607	-0.22836524	-0.25748277	-0.36418992	-0.6795666	6.573851	7.245205	Walking_Scroll
12:35:52.981	0.12450229	7.450983	6.7494607	-0.22836524	-0.25748277	-0.36418992	-0.6795666	6.573851	7.245205	Walking_Scroll
12:35:53.004	0.12450229	7.450983	6.7494607	-0.22836524	-0.25748277	-0.36418992	-0.6795666	6.573851	7.245205	Walking_Scroll
12:35:53.027	0.12450229	7.450983	6.7494607	-0.22836524	-0.25748277	-0.36418992	-0.6795666	6.573851	7.245205	Walking_Scroll
12:35:53.050	0.12450229	7.450983	6.7494607	-0.22836524	-0.25748277	-0.36418992	-0.6795666	6.573851	7.245205	Walking_Scroll
12:35:53.073	0.12450229	7.450983	6.7494607	-0.22836524	-0.25748277	-0.36418992	-0.6795666	6.573851	7.245205	Walking_Scroll
12:35:53.094	0.3519584	4.975303	7.352818	-0.29189524	-0.5671914	-0.15099794	-0.58481896	6.047704	7.697634	Walking_Scroll
12:35:53.114	0.3519584	4.975303	7.352818	-0.29189524	-0.5671914	-0.15099794	-0.58481896	6.047704	7.697634	Walking_Scroll
12:35:53.135	0.3519584	4.975303	7.352818	-0.29189524	-0.5671914	-0.15099794	-0.58481896	6.047704	7.697634	Walking_Scroll
12:35:53.157	0.3519584	4.975303	7.352818	-0.29189524	-0.5671914	-0.15099794	-0.58481896	6.047704	7.697634	Walking_Scroll
12:35:53.178	0.3519584	4.975303	7.352818	-0.29189524	-0.5671914	-0.15099794	-0.58481896	6.047704	7.697634	Walking_Scroll
12:35:53.199	0.3519584	4.975303	7.352818	-0.29189524	-0.5671914	-0.15099794	-0.58481896	6.047704	7.697634	Walking_Scroll
12:35:53.221	0.3519584	4.975303	7.352818	-0.29189524	-0.5671914	-0.15099794	-0.58481896	6.047704	7.697634	Walking_Scroll
12:35:53.242	0.3519584	4.975303	7.352818	-0.29189524	-0.5671914	-0.15099794	-0.58481896	6.047704	7.697634	Walking_Scroll
12:35:53.273	-0.58420306	5.5523233	5.767808	-0.67979467	0.021071797	0.11839362	-0.25072122	5.7335157	7.9519997	Walking_Scroll
12:35:53.307	-0.58420306	5.5523233	5.767808	-0.67979467	0.021071797	0.11839362	-0.25072122	5.7335157	7.9519997	Walking_Scroll
12:35:53.340	-0.58420306	5.5523233	5.767808	-0.67979467	0.021071797	0.11839362	-0.25072122	5.7335157	7.9519997	Walking_Scroll
12:35:53.373	-0.58420306	5.5523233	5.767808	-0.67979467	0.021071797	0.11839362	-0.25072122	5.7335157	7.9519997	Walking_Scroll
12:35:53.407	-0.58420306	5.5523233	5.767808	-0.67979467	0.021071797	0.11839362	-0.25072122	5.7335157	7.9519997	Walking_Scroll
12:35:53.441	-0.9912298	6.7662206	7.632948	0.42159536	0.20860742	-0.30554685	-0.46045077	5.66273	7.9932337	Walking_Scroll
12:35:53.462	-0.9912298	6.7662206	7.632948	0.42159536	0.20860742	-0.30554685	-0.46045077	5.66273	7.9932337	Walking_Scroll
12:35:53.483	-0.9912298	6.7662206	7.632948	0.42159536	0.20860742	-0.30554685	-0.46045077	5.66273	7.9932337	Walking_Scroll
12:35:53.504	-0.9912298	6.7662206	7.632948	0.42159536	0.20860742	-0.30554685	-0.46045077	5.66273	7.9932337	Walking_Scroll
12:35:53.525	-0.9912298	6.7662206	7.632948	0.42159536	0.20860742	-0.30554685	-0.46045077	5.66273	7.9932337	Walking_Scroll
12:35:53.546	-0.9912298	6.7662206	7.632948	0.42159536	0.20860742	-0.30554685	-0.46045077	5.66273	7.9932337	Walking_Scroll
12:35:53.567	-0.9912298	6.7662206	7.632948	0.42159536	0.20860742	-0.30554685	-0.46045077	5.66273	7.9932337	Walking_Scroll
12:35:53.588	-0.9912298	6.7662206	7.632948	0.42159536	0.20860742	-0.30554685	-0.46045077	5.66273	7.9932337	Walking_Scroll
12:35:53.609	-0.9912298	6.7662206	7.632948	0.42159536	0.20860742	-0.30554685	-0.46045077	5.66273	7.9932337	Walking_Scroll
12:35:53.630	-1.3216397	5.2027593	10.9801445	0.3116396	0.11392332	0.19719523	-0.9621959	5.6959395	7.924693	Walking_Scroll
12:35:53.651	-1.3216397	5.2027593	10.9801445	0.3116396	0.11392332	0.19719523	-0.9621959	5.6959395	7.924693	Walking_Scroll
12:35:53.672	-1.3216397	5.2027593	10.9801445	0.3116396	0.11392332	0.19719523	-0.9621959	5.6959395	7.924693	Walking_Scroll
12:35:53.692	-1.3216397	5.2027593	10.9801445	0.3116396	0.11392332	0.19719523	-0.9621959	5.6959395	7.924693	Walking_Scroll
12:35:53.713	-1.3216397	5.2027593	10.9801445	0.3116396	0.11392332	0.19719523	-0.9621959	5.6959395	7.924693	Walking_Scroll
12:35:53.734	-1.3216397	5.2027593	10.9801445	0.3116396	0.11392332	0.19719523	-0.9621959	5.6959395	7.924693	Walking_Scroll
12:35:53.755	-1.3216397	5.2027593	10.9801445	0.3116396	0.11392332	0.19719523	-0.9621959	5.6959395	7.924693	Walking_Scroll
12:35:53.776	-1.3216397	5.2027593	10.9801445	0.3116396	0.11392332	0.19719523	-0.9621959	5.6959395	7.924693	Walking_Scroll
12:35:53.797	-0.14844504	4.6041903	5.446975	0.16808629	0.2703048	0.3755679	-0.649696	6.0085907	7.7230215	Walking_Scroll
12:35:53.818	-0.14844504	4.6041903	5.446975	0.16808629	0.2703048	0.3755679	-0.649696	6.0085907	7.7230215	Walking_Scroll
12:35:53.839	-0.14844504	4.6041903	5.446975	0.16808629	0.2703048	0.3755679	-0.649696	6.0085907	7.7230215	Walking_Scroll
12:35:53.876	-0.14844504	4.6041903	5.446975	0.16808629	0.2703048	0.3755679	-0.649696	6.0085907	7.7230215	Walking_Scroll
12:35:53.910	-0.14844504	4.6041903	5.446975	0.16808629	0.2703048	0.3755679	-0.649696	6.0085907	7.7230215	Walking_Scroll
12:35:53.943	-0.14844504	4.6041903	5.446975	0.16808629	0.2703048	0.3755679	-0.649696	6.0085907	7.7230215	Walking_Scroll
12:35:53.976	0.083799616	6.179623	7.2378926	-0.020671068	-0.113318555	0.16054334	-0.47474518	6.0029283	7.7401423	Walking_Scroll
12:35:54.010	0.083799616	6.179623	7.2378926	-0.020671068	-0.113318555	0.16054334	-0.47474518	6.0029283	7.7401423	Walking_Scroll
12:35:54.044	0.083799616	6.179623	7.2378926	-0.020671068	-0.113318555	0.16054334	-0.47474518	6.0029283	7.7401423	Walking_Scroll
12:35:54.077	0.083799616	6.179623	7.2378926	-0.020671068	-0.113318555	0.16054334	-0.47474518	6.0029283	7.7401423	Walking_Scroll
12:35:54.110	0.083799616	6.179623	7.2378926	-0.020671068	-0.113318555	0.16054334	-0.47474518	6.0029283	7.7401423	Walking_Scroll
12:35:54.144	0.083799616	6.179623	7.2378926	-0.020671068	-0.113318555	0.16054334	-0.47474518	6.0029283	7.7401423	Walking_Scroll
12:35:54.177	-0.7829279	7.9753294	7.7574506	0.110664956	-0.22938295	-0.3538052	-0.47518834	6.325402	7.478892	Walking_Scroll
12:35:54.211	-0.7829279	7.9753294	7.7574506	0.110664956	-0.22938295	-0.3538052	-0.47518834	6.325402	7.478892	Walking_Scroll
12:35:54.245	-0.7829279	7.9753294	7.7574506	0.110664956	-0.22938295	-0.3538052	-0.47518834	6.325402	7.478892	Walking_Scroll
12:35:54.265	-0.7829279	7.9753294	7.7574506	0.110664956	-0.22938295	-0.3538052	-0.47518834	6.325402	7.478892	Walking_Scroll
12:35:54.295	-0.7829279	7.9753294	7.7574506	0.110664956	-0.22938295	-0.3538052	-0.47518834	6.325402	7.478892	Walking_Scroll
12:35:54.328	-0.7829279	7.9753294	7.7574506	0.110664956	-0.22938295	-0.3538052	-0.47518834	6.325402	7.478892	Walking_Scroll
12:35:54.349	0.2849187	4.886715	7.4868975	0.023922095	-0.1389749	-0.26645148	-0.39839017	6.081875	7.682606	Walking_Scroll
12:35:54.378	0.2849187	4.886715	7.4868975	0.023922095	-0.1389749	-0.26645148	-0.39839017	6.081875	7.682606	Walking_Scroll
12:35:54.399	0.2849187	4.886715	7.4868975	0.023922095	-0.1389749	-0.26645148	-0.39839017	6.081875	7.682606	Walking_Scroll
12:35:54.419	0.2849187	4.886715	7.4868975	0.023922095	-0.1389749	-0.26645148	-0.39839017	6.081875	7.682606	Walking_Scroll
12:35:54.442	0.2849187	4.886715	7.4868975	0.023922095	-0.1389749	-0.26645148	-0.39839017	6.081875	7.682606	Walking_Scroll
12:35:54.465	0.2849187	4.886715	7.4868975	0.023922095	-0.1389749	-0.26645148	-0.39839017	6.081875	7.682606	Walking_Scroll
12:35:54.489	0.2849187	4.886715	7.4868975	0.023922095	-0.1389749	-0.26645148	-0.39839017	6.081875	7.682606	Walking_Scroll
12:35:54.511	0.2849187	4.886715	7.4868975	0.023922095	-0.1389749	-0.26645148	-0.39839017	6.081875	7.682606	Walking_Scroll
12:35:54.534	-0.5506832	5.734288	5.2865586	0.08684122	-0.29230207	-0.1852064	-0.3471327	6.011204	7.740497	Walking_Scroll
12:35:54.556	-0.5506832	5.734288	5.2865586	0.08684122	-0.29230207	-0.1852064	-0.3471327	6.011204	7.740497	Walking_Scroll
12:35:54.578	-0.5506832	5.734288	5.2865586	0.08684122	-0.29230207	-0.1852064	-0.3471327	6.011204	7.740497	Walking_Scroll
12:35:54.601	-0.5506832	5.734288	5.2865586	0.08684122	-0.29230207	-0.1852064	-0.3471327	6.011204	7.740497	Walking_Scroll
12:35:54.624	-0.5506832	5.734288	5.2865586	0.08684122	-0.29230207	-0.1852064	-0.3471327	6.011204	7.740497	Walking_Scroll
12:35:54.646	-0.5506832	5.734288	5.2865586	0.08684122	-0.29230207	-0.1852064	-0.3471327	6.011204	7.740497	Walking_Scroll
12:35:54.669	-0.5506832	5.734288	5.2865586	0.08684122	-0.29230207	-0.1852064	-0.3471327	6.011204	7.740497	Walking_Scroll
12:35:54.692	-0.5506832	5.734288	5.2865586	0.08684122	-0.29230207	-0.1852064	-0.3471327	6.011204	7.740497	Walking_Scroll
12:35:54.715	-0.9241901	7.125362	6.021601	0.03308507	0.28191125	-0.187039	-0.6047889	6.296731	7.4937134	Walking_Scroll
12:35:54.737	-0.9241901	7.125362	6.021601	0.03308507	0.28191125	-0.187039	-0.6047889	6.296731	7.4937134	Walking_Scroll
12:35:54.760	-0.9241901	7.125362	6.021601	0.03308507	0.28191125	-0.187039	-0.6047889	6.296731	7.4937134	Walking_Scroll
12:35:54.784	-0.9241901	7.125362	6.021601	0.03308507	0.28191125	-0.187039	-0.6047889	6.296731	7.4937134	Walking_Scroll
12:35:54.807	-0.9241901	7.125362	6.021601	0.03308507	0.28191125	-0.187039	-0.6047889	6.296731	7.4937134	Walking_Scroll
12:35:54.830	-0.9241901	7.125362	6.021601	0.03308507	0.28191125	-0.187039	-0.6047889	6.296731	7.4937134	Walking_Scroll
12:35:54.867	-0.9241901	7.125362	6.021601	0.03308507	0.28191125	-0.187039	-0.6047889	6.296731	7.4937134	Walking_Scroll
12:35:54.902	-1.2426286	5.276982	9.1628895	0.08500862	0.12491889	0.15871073	-1.0195858	5.8810296	7.7810235	Walking_Scroll
12:35:54.934	-1.2426286	5.276982	9.1628895	0.08500862	0.12491889	0.15871073	-1.0195858	5.8810296	7.7810235	Walking_Scroll
12:35:54.967	-1.2426286	5.276982	9.1628895	0.08500862	0.12491889	0.15871073	-1.0195858	5.8810296	7.7810235	Walking_Scroll
12:35:54.999	-1.2426286	5.276982	9.1628895	0.08500862	0.12491889	0.15871073	-1.0195858	5.8810296	7.7810235	Walking_Scroll
12:35:55.034	-1.2426286	5.276982	9.1628895	0.08500862	0.12491889	0.15871073	-1.0195858	5.8810296	7.7810235	Walking_Scroll
12:35:55.068	-0.6057515	4.625739	6.6273527	0.23161627	0.26602876	0.56371444	-0.8758522	5.7628994	7.886205	Walking_Scroll
12:35:55.102	-0.6057515	4.625739	6.6273527	0.23161627	0.26602876	0.56371444	-0.8758522	5.7628994	7.886205	Walking_Scroll
12:35:55.125	-0.6057515	4.625739	6.6273527	0.23161627	0.26602876	0.56371444	-0.8758522	5.7628994	7.886205	Walking_Scroll
12:35:55.150	-0.6057515	4.625739	6.6273527	0.23161627	0.26602876	0.56371444	-0.8758522	5.7628994	7.886205	Walking_Scroll
12:35:55.174	-0.6057515	4.625739	6.6273527	0.23161627	0.26602876	0.56371444	-0.8758522	5.7628994	7.886205	Walking_Scroll
12:35:55.195	-0.6057515	4.625739	6.6273527	0.23161627	0.26602876	0.56371444	-0.8758522	5.7628994	7.886205	Walking_Scroll
12:35:55.216	-0.6057515	4.625739	6.6273527	0.23161627	0.26602876	0.56371444	-0.8758522	5.7628994	7.886205	Walking_Scroll
12:35:55.237	-0.53392327	6.1748347	7.14691	0.078899965	-0.18540065	-0.047150858	-0.6883168	5.894586	7.807073	Walking_Scroll
12:35:55.258	-0.53392327	6.1748347	7.14691	0.078899965	-0.18540065	-0.047150858	-0.6883168	5.894586	7.807073	Walking_Scroll
12:35:55.279	-0.53392327	6.1748347	7.14691	0.078899965	-0.18540065	-0.047150858	-0.6883168	5.894586	7.807073	Walking_Scroll
12:35:55.301	-0.53392327	6.1748347	7.14691	0.078899965	-0.18540065	-0.047150858	-0.6883168	5.894586	7.807073	Walking_Scroll
12:35:55.321	-0.53392327	6.1748347	7.14691	0.078899965	-0.18540065	-0.047150858	-0.6883168	5.894586	7.807073	Walking_Scroll
12:35:55.344	-0.53392327	6.1748347	7.14691	0.078899965	-0.18540065	-0.047150858	-0.6883168	5.894586	7.807073	Walking_Scroll
12:35:55.365	-0.53392327	6.1748347	7.14691	0.078899965	-0.18540065	-0.047150858	-0.6883168	5.894586	7.807073	Walking_Scroll
12:35:55.386	-0.53392327	6.1748347	7.14691	0.078899965	-0.18540065	-0.047150858	-0.6883168	5.894586	7.807073	Walking_Scroll
12:35:55.408	-0.53392327	6.1748347	7.14691	0.078899965	-0.18540065	-0.047150858	-0.6883168	5.894586	7.807073	Walking_Scroll
12:35:55.429	0.0023942748	7.47732	7.8268843	-0.093974896	-0.4780051	-0.18459554	-0.32924357	6.153407	7.6287274	Walking_Scroll
12:35:55.451	0.0023942748	7.47732	7.8268843	-0.093974896	-0.4780051	-0.18459554	-0.32924357	6.153407	7.6287274	Walking_Scroll
12:35:55.473	0.0023942748	7.47732	7.8268843	-0.093974896	-0.4780051	-0.18459554	-0.32924357	6.153407	7.6287274	Walking_Scroll
12:35:55.494	0.0023942748	7.47732	7.8268843	-0.093974896	-0.4780051	-0.18459554	-0.32924357	6.153407	7.6287274	Walking_Scroll
12:35:55.515	0.0023942748	7.47732	7.8268843	-0.093974896	-0.4780051	-0.18459554	-0.32924357	6.153407	7.6287274	Walking_Scroll
12:35:55.537	0.0023942748	7.47732	7.8268843	-0.093974896	-0.4780051	-0.18459554	-0.32924357	6.153407	7.6287274	Walking_Scroll
12:35:55.558	0.0023942748	7.47732	7.8268843	-0.093974896	-0.4780051	-0.18459554	-0.32924357	6.153407	7.6287274	Walking_Scroll
12:35:55.580	0.0023942748	7.47732	7.8268843	-0.093974896	-0.4780051	-0.18459554	-0.32924357	6.153407	7.6287274	Walking_Scroll
12:35:55.602	0.84039044	4.8915033	7.058322	-0.048160005	-0.24648719	-0.13939151	-0.09762602	5.9102745	7.8249245	Walking_Scroll
12:35:55.623	0.84039044	4.8915033	7.058322	-0.048160005	-0.24648719	-0.13939151	-0.09762602	5.9102745	7.8249245	Walking_Scroll
12:35:55.644	0.84039044	4.8915033	7.058322	-0.048160005	-0.24648719	-0.13939151	-0.09762602	5.9102745	7.8249245	Walking_Scroll
12:35:55.665	0.84039044	4.8915033	7.058322	-0.048160005	-0.24648719	-0.13939151	-0.09762602	5.9102745	7.8249245	Walking_Scroll
12:35:55.688	0.84039044	4.8915033	7.058322	-0.048160005	-0.24648719	-0.13939151	-0.09762602	5.9102745	7.8249245	Walking_Scroll
12:35:55.709	0.84039044	4.8915033	7.058322	-0.048160005	-0.24648719	-0.13939151	-0.09762602	5.9102745	7.8249245	Walking_Scroll
12:35:55.730	0.84039044	4.8915033	7.058322	-0.048160005	-0.24648719	-0.13939151	-0.09762602	5.9102745	7.8249245	Walking_Scroll
12:35:55.752	0.84039044	4.8915033	7.058322	-0.048160005	-0.24648719	-0.13939151	-0.09762602	5.9102745	7.8249245	Walking_Scroll
12:35:55.774	-1.1468576	5.8587904	4.640105	-0.04021876	0.021682661	-0.25851023	-0.09762602	5.9102745	7.8249245	Walking_Scroll
12:35:55.798	-1.1468576	5.8587904	4.640105	-0.04021876	0.021682661	-0.25851023	0.20863064	5.8933344	7.835523	Walking_Scroll
12:35:55.819	-1.1468576	5.8587904	4.640105	-0.04021876	0.021682661	-0.25851023	0.20863064	5.8933344	7.835523	Walking_Scroll
12:35:55.840	-1.1468576	5.8587904	4.640105	-0.04021876	0.021682661	-0.25851023	0.20863064	5.8933344	7.835523	Walking_Scroll
12:35:55.861	-1.1468576	5.8587904	4.640105	-0.04021876	0.021682661	-0.25851023	0.20863064	5.8933344	7.835523	Walking_Scroll
12:35:55.882	-1.1468576	5.8587904	4.640105	-0.04021876	0.021682661	-0.25851023	0.20863064	5.8933344	7.835523	Walking_Scroll
12:35:55.904	-1.1468576	5.8587904	4.640105	-0.04021876	0.021682661	-0.25851023	0.20863064	5.8933344	7.835523	Walking_Scroll
12:35:55.925	-1.1468576	5.8587904	4.640105	-0.04021876	0.021682661	-0.25851023	0.20863064	5.8933344	7.835523	Walking_Scroll
12:35:55.947	-1.1468576	5.8587904	4.640105	-0.04021876	0.021682661	-0.25851023	0.20863064	5.8933344	7.835523	Walking_Scroll
12:35:55.969	0.39505535	7.185219	6.7853746	0.13509956	0.101706006	-0.5486712	0.1097643	6.06483	7.7055917	Walking_Scroll
12:35:55.990	0.39505535	7.185219	6.7853746	0.13509956	0.101706006	-0.5486712	0.1097643	6.06483	7.7055917	Walking_Scroll
12:35:56.011	0.39505535	7.185219	6.7853746	0.13509956	0.101706006	-0.5486712	0.1097643	6.06483	7.7055917	Walking_Scroll
12:35:56.032	0.39505535	7.185219	6.7853746	0.13509956	0.101706006	-0.5486712	0.1097643	6.06483	7.7055917	Walking_Scroll
12:35:56.052	0.39505535	7.185219	6.7853746	0.13509956	0.101706006	-0.5486712	0.1097643	6.06483	7.7055917	Walking_Scroll
12:35:56.074	0.39505535	7.185219	6.7853746	0.13509956	0.101706006	-0.5486712	0.1097643	6.06483	7.7055917	Walking_Scroll
12:35:56.094	0.39505535	7.185219	6.7853746	0.13509956	0.101706006	-0.5486712	0.1097643	6.06483	7.7055917	Walking_Scroll
12:35:56.115	0.39505535	7.185219	6.7853746	0.13509956	0.101706006	-0.5486712	0.1097643	6.06483	7.7055917	Walking_Scroll
12:35:56.142	-0.92658436	5.5619006	10.465375	0.2890376	0.21899214	0.10861978	-0.45476344	5.8560853	7.853012	Walking_Scroll
12:35:56.170	-0.92658436	5.5619006	10.465375	0.2890376	0.21899214	0.10861978	-0.45476344	5.8560853	7.853012	Walking_Scroll
12:35:56.203	-0.92658436	5.5619006	10.465375	0.2890376	0.21899214	0.10861978	-0.45476344	5.8560853	7.853012	Walking_Scroll
12:35:56.236	-0.92658436	5.5619006	10.465375	0.2890376	0.21899214	0.10861978	-0.45476344	5.8560853	7.853012	Walking_Scroll
12:35:56.270	-0.92658436	5.5619006	10.465375	0.2890376	0.21899214	0.10861978	-0.45476344	5.8560853	7.853012	Walking_Scroll
12:35:56.303	-0.92658436	5.5619006	10.465375	0.2890376	0.21899214	0.10861978	-0.45476344	5.8560853	7.853012	Walking_Scroll
12:35:56.324	-0.9433443	4.288146	6.246663	0.17358407	-0.04490165	0.08357431	-0.44954878	5.943708	7.787205	Walking_Scroll
12:35:56.345	-0.9433443	4.288146	6.246663	0.17358407	-0.04490165	0.08357431	-0.44954878	5.943708	7.787205	Walking_Scroll
12:35:56.366	-0.9433443	4.288146	6.246663	0.17358407	-0.04490165	0.08357431	-0.44954878	5.943708	7.787205	Walking_Scroll
12:35:56.387	-0.9433443	4.288146	6.246663	0.17358407	-0.04490165	0.08357431	-0.44954878	5.943708	7.787205	Walking_Scroll
12:35:56.408	-0.9433443	4.288146	6.246663	0.17358407	-0.04490165	0.08357431	-0.44954878	5.943708	7.787205	Walking_Scroll
12:35:56.428	-0.9433443	4.288146	6.246663	0.17358407	-0.04490165	0.08357431	-0.44954878	5.943708	7.787205	Walking_Scroll
12:35:56.449	-0.9433443	4.288146	6.246663	0.17358407	-0.04490165	0.08357431	-0.44954878	5.943708	7.787205	Walking_Scroll
12:35:56.471	-0.9433443	4.288146	6.246663	0.17358407	-0.04490165	0.08357431	-0.44954878	5.943708	7.787205	Walking_Scroll
12:35:56.493	-0.9433443	4.288146	6.246663	0.17358407	-0.04490165	0.08357431	-0.44954878	5.943708	7.787205	Walking_Scroll
12:35:56.521	-0.67757976	5.621757	7.2762012	-0.0658751	-0.19761796	0.010881343	-0.3166871	5.878654	7.8429236	Walking_Scroll
12:35:56.554	-0.67757976	5.621757	7.2762012	-0.0658751	-0.19761796	0.010881343	-0.3166871	5.878654	7.8429236	Walking_Scroll
12:35:56.588	-0.67757976	5.621757	7.2762012	-0.0658751	-0.19761796	0.010881343	-0.3166871	5.878654	7.8429236	Walking_Scroll
12:35:56.622	-0.67757976	5.621757	7.2762012	-0.0658751	-0.19761796	0.010881343	-0.3166871	5.878654	7.8429236	Walking_Scroll
12:35:56.655	-0.67757976	5.621757	7.2762012	-0.0658751	-0.19761796	0.010881343	-0.3166871	5.878654	7.8429236	Walking_Scroll
12:35:56.688	-0.4740664	7.1229677	7.937021	0.083176024	-0.22144172	-0.44787845	-0.31337088	5.9835434	7.7633333	Walking_Scroll
12:35:56.722	-0.4740664	7.1229677	7.937021	0.083176024	-0.22144172	-0.44787845	-0.31337088	5.9835434	7.7633333	Walking_Scroll
12:35:56.755	-0.4740664	7.1229677	7.937021	0.083176024	-0.22144172	-0.44787845	-0.31337088	5.9835434	7.7633333	Walking_Scroll
12:35:56.789	-0.4740664	7.1229677	7.937021	0.083176024	-0.22144172	-0.44787845	-0.31337088	5.9835434	7.7633333	Walking_Scroll
12:35:56.823	-0.4740664	7.1229677	7.937021	0.083176024	-0.22144172	-0.44787845	-0.31337088	5.9835434	7.7633333	Walking_Scroll
12:35:56.856	2.0351336	4.9944572	7.3839436	-0.08481192	-0.1408075	0.028596435	-0.35102406	5.5613604	8.069598	Walking_Scroll
12:35:56.890	2.0351336	4.9944572	7.3839436	-0.08481192	-0.1408075	0.028596435	-0.35102406	5.5613604	8.069598	Walking_Scroll
12:35:56.923	2.0351336	4.9944572	7.3839436	-0.08481192	-0.1408075	0.028596435	-0.35102406	5.5613604	8.069598	Walking_Scroll
12:35:56.956	2.0351336	4.9944572	7.3839436	-0.08481192	-0.1408075	0.028596435	-0.35102406	5.5613604	8.069598	Walking_Scroll
12:35:56.990	2.0351336	4.9944572	7.3839436	-0.08481192	-0.1408075	0.028596435	-0.35102406	5.5613604	8.069598	Walking_Scroll
12:35:57.023	2.0351336	4.9944572	7.3839436	-0.08481192	-0.1408075	0.028596435	-0.35102406	5.5613604	8.069598	Walking_Scroll
12:35:57.057	0.43336374	5.547535	7.6904106	-0.21065016	-0.15668999	-0.32020763	0.10574308	5.2401276	8.28856	Walking_Scroll
12:35:57.091	0.43336374	5.547535	7.6904106	-0.21065016	-0.15668999	-0.32020763	0.10574308	5.2401276	8.28856	Walking_Scroll
12:35:57.124	0.43336374	5.547535	7.6904106	-0.21065016	-0.15668999	-0.32020763	0.10574308	5.2401276	8.28856	Walking_Scroll
12:35:57.157	0.43336374	5.547535	7.6904106	-0.21065016	-0.15668999	-0.32020763	0.10574308	5.2401276	8.28856	Walking_Scroll
12:35:57.191	0.43336374	5.547535	7.6904106	-0.21065016	-0.15668999	-0.32020763	0.10574308	5.2401276	8.28856	Walking_Scroll
12:35:57.211	0.43336374	5.547535	7.6904106	-0.21065016	-0.15668999	-0.32020763	0.10574308	5.2401276	8.28856	Walking_Scroll
12:35:57.242	-0.68236834	6.4765134	8.193209	0.11677361	0.100484274	-0.4649827	-0.018010069	5.506394	8.114779	Walking_Scroll
12:35:57.275	-0.68236834	6.4765134	8.193209	0.11677361	0.100484274	-0.4649827	-0.018010069	5.506394	8.114779	Walking_Scroll
12:35:57.296	-0.68236834	6.4765134	8.193209	0.11677361	0.100484274	-0.4649827	-0.018010069	5.506394	8.114779	Walking_Scroll
12:35:57.325	-0.68236834	6.4765134	8.193209	0.11677361	0.100484274	-0.4649827	-0.018010069	5.506394	8.114779	Walking_Scroll
12:35:57.346	-0.68236834	6.4765134	8.193209	0.11677361	0.100484274	-0.4649827	-0.018010069	5.506394	8.114779	Walking_Scroll
12:35:57.367	-0.68236834	6.4765134	8.193209	0.11677361	0.100484274	-0.4649827	-0.018010069	5.506394	8.114779	Walking_Scroll
12:35:57.388	-0.68236834	6.4765134	8.193209	0.11677361	0.100484274	-0.4649827	-0.018010069	5.506394	8.114779	Walking_Scroll
12:35:57.409	-1.1468576	4.4389853	9.2490835	0.26338124	-0.54275686	-0.35869214	-0.49661586	5.554911	8.066394	Walking_Scroll
12:35:57.430	-1.1468576	4.4389853	9.2490835	0.26338124	-0.54275686	-0.35869214	-0.49661586	5.554911	8.066394	Walking_Scroll
12:35:57.452	-1.1468576	4.4389853	9.2490835	0.26338124	-0.54275686	-0.35869214	-0.49661586	5.554911	8.066394	Walking_Scroll
12:35:57.473	-1.1468576	4.4389853	9.2490835	0.26338124	-0.54275686	-0.35869214	-0.49661586	5.554911	8.066394	Walking_Scroll
12:35:57.494	-1.1468576	4.4389853	9.2490835	0.26338124	-0.54275686	-0.35869214	-0.49661586	5.554911	8.066394	Walking_Scroll
12:35:57.515	-1.1468576	4.4389853	9.2490835	0.26338124	-0.54275686	-0.35869214	-0.49661586	5.554911	8.066394	Walking_Scroll
12:35:57.536	-1.1468576	4.4389853	9.2490835	0.26338124	-0.54275686	-0.35869214	-0.49661586	5.554911	8.066394	Walking_Scroll
12:35:57.557	-1.1468576	4.4389853	9.2490835	0.26338124	-0.54275686	-0.35869214	-0.49661586	5.554911	8.066394	Walking_Scroll
12:35:57.579	0.45251793	4.661653	6.526793	0.31530482	-0.20128316	0.103732854	-0.34823054	5.423208	8.163202	Walking_Scroll
12:35:57.601	0.45251793	4.661653	6.526793	0.31530482	-0.20128316	0.103732854	-0.34823054	5.423208	8.163202	Walking_Scroll
12:35:57.622	0.45251793	4.661653	6.526793	0.31530482	-0.20128316	0.103732854	-0.34823054	5.423208	8.163202	Walking_Scroll
12:35:57.644	0.45251793	4.661653	6.526793	0.31530482	-0.20128316	0.103732854	-0.34823054	5.423208	8.163202	Walking_Scroll
12:35:57.665	0.45251793	4.661653	6.526793	0.31530482	-0.20128316	0.103732854	-0.34823054	5.423208	8.163202	Walking_Scroll
12:35:57.686	0.45251793	4.661653	6.526793	0.31530482	-0.20128316	0.103732854	-0.34823054	5.423208	8.163202	Walking_Scroll
12:35:57.707	0.45251793	4.661653	6.526793	0.31530482	-0.20128316	0.103732854	-0.34823054	5.423208	8.163202	Walking_Scroll
12:35:57.728	0.45251793	4.661653	6.526793	0.31530482	-0.20128316	0.103732854	-0.34823054	5.423208	8.163202	Walking_Scroll
12:35:57.751	0.45251793	4.661653	6.526793	0.31530482	-0.20128316	0.103732854	-0.34823054	5.423208	8.163202	Walking_Scroll
12:35:57.776	-1.6831752	5.0567083	5.1644506	-0.1465093	-0.6759255	0.1611542	-0.15701267	5.5942216	8.052971	Walking_Scroll
12:35:57.811	-1.6831752	5.0567083	5.1644506	-0.1465093	-0.6759255	0.1611542	-0.15701267	5.5942216	8.052971	Walking_Scroll
12:35:57.844	-1.6831752	5.0567083	5.1644506	-0.1465093	-0.6759255	0.1611542	-0.15701267	5.5942216	8.052971	Walking_Scroll
12:35:57.877	-1.6831752	5.0567083	5.1644506	-0.1465093	-0.6759255	0.1611542	-0.15701267	5.5942216	8.052971	Walking_Scroll
12:35:57.911	-1.6831752	5.0567083	5.1644506	-0.1465093	-0.6759255	0.1611542	-0.15701267	5.5942216	8.052971	Walking_Scroll
12:35:57.945	-0.13647367	6.6704497	8.667274	0.1222714	-0.4395206	-0.47170222	0.14796588	5.5592637	8.077314	Walking_Scroll
12:35:57.978	-0.13647367	6.6704497	8.667274	0.1222714	-0.4395206	-0.47170222	0.14796588	5.5592637	8.077314	Walking_Scroll
12:35:58.011	-0.13647367	6.6704497	8.667274	0.1222714	-0.4395206	-0.47170222	0.14796588	5.5592637	8.077314	Walking_Scroll
12:35:58.032	-0.13647367	6.6704497	8.667274	0.1222714	-0.4395206	-0.47170222	0.14796588	5.5592637	8.077314	Walking_Scroll
12:35:58.053	-0.13647367	6.6704497	8.667274	0.1222714	-0.4395206	-0.47170222	0.14796588	5.5592637	8.077314	Walking_Scroll
12:35:58.074	-0.13647367	6.6704497	8.667274	0.1222714	-0.4395206	-0.47170222	0.14796588	5.5592637	8.077314	Walking_Scroll
12:35:58.095	-0.13647367	6.6704497	8.667274	0.1222714	-0.4395206	-0.47170222	0.14796588	5.5592637	8.077314	Walking_Scroll
12:35:58.116	1.1492519	4.070267	8.056735	-0.20393065	0.002134974	-0.49186075	0.19139716	5.407795	8.178598	Walking_Scroll
12:35:58.138	1.1492519	4.070267	8.056735	-0.20393065	0.002134974	-0.49186075	0.19139716	5.407795	8.178598	Walking_Scroll
12:35:58.161	1.1492519	4.070267	8.056735	-0.20393065	0.002134974	-0.49186075	0.19139716	5.407795	8.178598	Walking_Scroll
12:35:58.195	1.1492519	4.070267	8.056735	-0.20393065	0.002134974	-0.49186075	0.19139716	5.407795	8.178598	Walking_Scroll
12:35:58.229	1.1492519	4.070267	8.056735	-0.20393065	0.002134974	-0.49186075	0.19139716	5.407795	8.178598	Walking_Scroll
12:35:58.262	1.1492519	4.070267	8.056735	-0.20393065	0.002134974	-0.49186075	0.19139716	5.407795	8.178598	Walking_Scroll
12:35:58.295	-0.48124924	5.322473	5.209942	0.055076223	-0.35216686	-0.51079756	0.42212784	5.2830563	8.251148	Walking_Scroll
12:35:58.316	-0.48124924	5.322473	5.209942	0.055076223	-0.35216686	-0.51079756	0.42212784	5.2830563	8.251148	Walking_Scroll
12:35:58.337	-0.48124924	5.322473	5.209942	0.055076223	-0.35216686	-0.51079756	0.42212784	5.2830563	8.251148	Walking_Scroll
12:35:58.358	-0.48124924	5.322473	5.209942	0.055076223	-0.35216686	-0.51079756	0.42212784	5.2830563	8.251148	Walking_Scroll
12:35:58.378	-0.48124924	5.322473	5.209942	0.055076223	-0.35216686	-0.51079756	0.42212784	5.2830563	8.251148	Walking_Scroll
12:35:58.399	-0.48124924	5.322473	5.209942	0.055076223	-0.35216686	-0.51079756	0.42212784	5.2830563	8.251148	Walking_Scroll
12:35:58.420	-0.48124924	5.322473	5.209942	0.055076223	-0.35216686	-0.51079756	0.42212784	5.2830563	8.251148	Walking_Scroll
12:35:58.441	-0.48124924	5.322473	5.209942	0.055076223	-0.35216686	-0.51079756	0.42212784	5.2830563	8.251148	Walking_Scroll
12:35:58.462	-0.48124924	5.322473	5.209942	0.055076223	-0.35216686	-0.51079756	0.42212784	5.2830563	8.251148	Walking_Scroll
12:35:58.482	-0.16281068	6.3735595	7.405492	0.31774828	0.110258125	-0.2798905	0.21455388	5.559828	8.075435	Walking_Scroll
12:35:58.504	-0.16281068	6.3735595	7.405492	0.31774828	0.110258125	-0.2798905	0.21455388	5.559828	8.075435	Walking_Scroll
12:35:58.525	-0.16281068	6.3735595	7.405492	0.31774828	0.110258125	-0.2798905	0.21455388	5.559828	8.075435	Walking_Scroll
12:35:58.546	-0.16281068	6.3735595	7.405492	0.31774828	0.110258125	-0.2798905	0.21455388	5.559828	8.075435	Walking_Scroll
12:35:58.567	-0.16281068	6.3735595	7.405492	0.31774828	0.110258125	-0.2798905	0.21455388	5.559828	8.075435	Walking_Scroll
12:35:58.588	-0.16281068	6.3735595	7.405492	0.31774828	0.110258125	-0.2798905	0.21455388	5.559828	8.075435	Walking_Scroll
12:35:58.609	-0.16281068	6.3735595	7.405492	0.31774828	0.110258125	-0.2798905	0.21455388	5.559828	8.075435	Walking_Scroll
12:35:58.631	-0.16281068	6.3735595	7.405492	0.31774828	0.110258125	-0.2798905	0.21455388	5.559828	8.075435	Walking_Scroll
12:35:58.653	-0.16281068	6.3735595	7.405492	0.31774828	0.110258125	-0.2798905	0.21455388	5.559828	8.075435	Walking_Scroll
12:35:58.674	-0.038308397	4.4844766	11.9953165	0.11310842	0.07055188	0.084185176	-0.23679012	5.412483	8.174306	Walking_Scroll
12:35:58.695	-0.038308397	4.4844766	11.9953165	0.11310842	0.07055188	0.084185176	-0.23679012	5.412483	8.174306	Walking_Scroll
12:35:58.716	-0.038308397	4.4844766	11.9953165	0.11310842	0.07055188	0.084185176	-0.23679012	5.412483	8.174306	Walking_Scroll
12:35:58.737	-0.038308397	4.4844766	11.9953165	0.11310842	0.07055188	0.084185176	-0.23679012	5.412483	8.174306	Walking_Scroll
12:35:58.758	-0.038308397	4.4844766	11.9953165	0.11310842	0.07055188	0.084185176	-0.23679012	5.412483	8.174306	Walking_Scroll
12:35:58.779	-0.038308397	4.4844766	11.9953165	0.11310842	0.07055188	0.084185176	-0.23679012	5.412483	8.174306	Walking_Scroll
12:35:58.800	-0.038308397	4.4844766	11.9953165	0.11310842	0.07055188	0.084185176	-0.23679012	5.412483	8.174306	Walking_Scroll
12:35:58.821	-0.038308397	4.4844766	11.9953165	0.11310842	0.07055188	0.084185176	-0.23679012	5.412483	8.174306	Walking_Scroll
12:35:58.842	-0.3304099	4.2187123	7.120573	-0.028612318	-0.113318555	0.04875499	-0.1473552	5.5175366	8.105885	Walking_Scroll
12:35:58.862	-0.3304099	4.2187123	7.120573	-0.028612318	-0.113318555	0.04875499	-0.1473552	5.5175366	8.105885	Walking_Scroll
12:35:58.883	-0.3304099	4.2187123	7.120573	-0.028612318	-0.113318555	0.04875499	-0.1473552	5.5175366	8.105885	Walking_Scroll
12:35:58.904	-0.3304099	4.2187123	7.120573	-0.028612318	-0.113318555	0.04875499	-0.1473552	5.5175366	8.105885	Walking_Scroll
12:35:58.925	-0.3304099	4.2187123	7.120573	-0.028612318	-0.113318555	0.04875499	-0.1473552	5.5175366	8.105885	Walking_Scroll
12:35:58.946	-0.3304099	4.2187123	7.120573	-0.028612318	-0.113318555	0.04875499	-0.1473552	5.5175366	8.105885	Walking_Scroll
12:35:58.967	-0.3304099	4.2187123	7.120573	-0.028612318	-0.113318555	0.04875499	-0.1473552	5.5175366	8.105885	Walking_Scroll
12:35:58.988	-0.3304099	4.2187123	7.120573	-0.028612318	-0.113318555	0.04875499	-0.1473552	5.5175366	8.105885	Walking_Scroll
12:35:59.009	-0.3304099	4.2187123	7.120573	-0.028612318	-0.113318555	0.04875499	-0.1473552	5.5175366	8.105885	Walking_Scroll
12:35:59.030	-0.31604427	5.2458563	7.6353426	0.014759115	-0.2831391	-0.3855702	-0.02510463	5.315807	8.240868	Walking_Scroll
12:35:59.051	-0.31604427	5.2458563	7.6353426	0.014759115	-0.2831391	-0.3855702	-0.02510463	5.315807	8.240868	Walking_Scroll
12:35:59.072	-0.31604427	5.2458563	7.6353426	0.014759115	-0.2831391	-0.3855702	-0.02510463	5.315807	8.240868	Walking_Scroll
12:35:59.092	-0.31604427	5.2458563	7.6353426	0.014759115	-0.2831391	-0.3855702	-0.02510463	5.315807	8.240868	Walking_Scroll
12:35:59.113	-0.31604427	5.2458563	7.6353426	0.014759115	-0.2831391	-0.3855702	-0.02510463	5.315807	8.240868	Walking_Scroll
12:35:59.134	-0.31604427	5.2458563	7.6353426	0.014759115	-0.2831391	-0.3855702	-0.02510463	5.315807	8.240868	Walking_Scroll
12:35:59.154	-0.31604427	5.2458563	7.6353426	0.014759115	-0.2831391	-0.3855702	-0.02510463	5.315807	8.240868	Walking_Scroll
12:35:59.175	-0.31604427	5.2458563	7.6353426	0.014759115	-0.2831391	-0.3855702	-0.02510463	5.315807	8.240868	Walking_Scroll
12:35:59.196	-0.5698374	7.345635	8.075889	0.47840583	-0.41019908	-0.35563782	0.008665391	5.6470413	8.017553	Walking_Scroll
12:35:59.217	-0.5698374	7.345635	8.075889	0.47840583	-0.41019908	-0.35563782	0.008665391	5.6470413	8.017553	Walking_Scroll
12:35:59.239	-0.5698374	7.345635	8.075889	0.47840583	-0.41019908	-0.35563782	0.008665391	5.6470413	8.017553	Walking_Scroll
12:35:59.259	-0.5698374	7.345635	8.075889	0.47840583	-0.41019908	-0.35563782	0.008665391	5.6470413	8.017553	Walking_Scroll
12:35:59.280	-0.5698374	7.345635	8.075889	0.47840583	-0.41019908	-0.35563782	0.008665391	5.6470413	8.017553	Walking_Scroll
12:35:59.300	-0.5698374	7.345635	8.075889	0.47840583	-0.41019908	-0.35563782	0.008665391	5.6470413	8.017553	Walking_Scroll
12:35:59.321	-0.5698374	7.345635	8.075889	0.47840583	-0.41019908	-0.35563782	0.008665391	5.6470413	8.017553	Walking_Scroll
12:35:59.342	-0.5698374	7.345635	8.075889	0.47840583	-0.41019908	-0.35563782	0.008665391	5.6470413	8.017553	Walking_Scroll
12:35:59.363	-0.5698374	7.345635	8.075889	0.47840583	-0.41019908	-0.35563782	0.008665391	5.6470413	8.017553	Walking_Scroll
12:35:59.385	1.1684061	4.2019525	7.118179	0.21390118	-0.19578537	-0.45398712	0.09372224	5.8232317	7.889963	Walking_Scroll
12:35:59.405	1.1684061	4.2019525	7.118179	0.21390118	-0.19578537	-0.45398712	0.09372224	5.8232317	7.889963	Walking_Scroll
12:35:59.426	1.1684061	4.2019525	7.118179	0.21390118	-0.19578537	-0.45398712	0.09372224	5.8232317	7.889963	Walking_Scroll
12:35:59.447	1.1684061	4.2019525	7.118179	0.21390118	-0.19578537	-0.45398712	0.09372224	5.8232317	7.889963	Walking_Scroll
12:35:59.468	1.1684061	4.2019525	7.118179	0.21390118	-0.19578537	-0.45398712	0.09372224	5.8232317	7.889963	Walking_Scroll
12:35:59.489	1.1684061	4.2019525	7.118179	0.21390118	-0.19578537	-0.45398712	0.09372224	5.8232317	7.889963	Walking_Scroll
12:35:59.510	1.1684061	4.2019525	7.118179	0.21390118	-0.19578537	-0.45398712	0.09372224	5.8232317	7.889963	Walking_Scroll
12:35:59.531	1.1684061	4.2019525	7.118179	0.21390118	-0.19578537	-0.45398712	0.09372224	5.8232317	7.889963	Walking_Scroll
12:35:59.554	1.1684061	4.2019525	7.118179	0.21390118	-0.19578537	-0.45398712	0.09372224	5.8232317	7.889963	Walking_Scroll
12:35:59.575	0.14605077	5.384724	5.7223167	0.067293525	-0.2800848	-0.33486837	0.24203299	5.6508665	8.0112095	Walking_Scroll
12:35:59.597	0.14605077	5.384724	5.7223167	0.067293525	-0.2800848	-0.33486837	0.24203299	5.6508665	8.0112095	Walking_Scroll
12:35:59.620	0.14605077	5.384724	5.7223167	0.067293525	-0.2800848	-0.33486837	0.24203299	5.6508665	8.0112095	Walking_Scroll
12:35:59.641	0.14605077	5.384724	5.7223167	0.067293525	-0.2800848	-0.33486837	0.24203299	5.6508665	8.0112095	Walking_Scroll
12:35:59.662	0.14605077	5.384724	5.7223167	0.067293525	-0.2800848	-0.33486837	0.24203299	5.6508665	8.0112095	Walking_Scroll
12:35:59.683	0.14605077	5.384724	5.7223167	0.067293525	-0.2800848	-0.33486837	0.24203299	5.6508665	8.0112095	Walking_Scroll
12:35:59.703	0.14605077	5.384724	5.7223167	0.067293525	-0.2800848	-0.33486837	0.24203299	5.6508665	8.0112095	Walking_Scroll
12:35:59.725	0.14605077	5.384724	5.7223167	0.067293525	-0.2800848	-0.33486837	0.24203299	5.6508665	8.0112095	Walking_Scroll
12:35:59.746	-0.2083019	7.185219	8.353624	-0.17705257	-0.21227874	-0.28294486	0.07685148	5.736561	7.9533825	Walking_Scroll
12:35:59.771	-0.2083019	7.185219	8.353624	-0.17705257	-0.21227874	-0.28294486	0.07685148	5.736561	7.9533825	Walking_Scroll
12:35:59.792	-0.2083019	7.185219	8.353624	-0.17705257	-0.21227874	-0.28294486	0.07685148	5.736561	7.9533825	Walking_Scroll
12:35:59.813	-0.2083019	7.185219	8.353624	-0.17705257	-0.21227874	-0.28294486	0.07685148	5.736561	7.9533825	Walking_Scroll
12:35:59.836	-0.2083019	7.185219	8.353624	-0.17705257	-0.21227874	-0.28294486	0.07685148	5.736561	7.9533825	Walking_Scroll
12:35:59.869	-0.2083019	7.185219	8.353624	-0.17705257	-0.21227874	-0.28294486	0.07685148	5.736561	7.9533825	Walking_Scroll
12:35:59.904	-0.2083019	7.185219	8.353624	-0.17705257	-0.21227874	-0.28294486	0.07685148	5.736561	7.9533825	Walking_Scroll
12:35:59.936	-1.812466	5.9378014	10.635368	-0.26013026	-0.029019153	-0.41305915	-0.5374045	5.675643	7.9792585	Walking_Scroll
12:35:59.970	-1.812466	5.9378014	10.635368	-0.26013026	-0.029019153	-0.41305915	-0.5374045	5.675643	7.9792585	Walking_Scroll
12:35:59.990	-1.812466	5.9378014	10.635368	-0.26013026	-0.029019153	-0.41305915	-0.5374045	5.675643	7.9792585	Walking_Scroll
12:36:00.011	-1.812466	5.9378014	10.635368	-0.26013026	-0.029019153	-0.41305915	-0.5374045	5.675643	7.9792585	Walking_Scroll
12:36:00.032	-1.812466	5.9378014	10.635368	-0.26013026	-0.029019153	-0.41305915	-0.5374045	5.675643	7.9792585	Walking_Scroll
12:36:00.054	-1.812466	5.9378014	10.635368	-0.26013026	-0.029019153	-0.41305915	-0.5374045	5.675643	7.9792585	Walking_Scroll
12:36:00.075	-1.812466	5.9378014	10.635368	-0.26013026	-0.029019153	-0.41305915	-0.5374045	5.675643	7.9792585	Walking_Scroll
12:36:00.095	-1.3791022	3.634509	6.7255177	0.19007744	-0.046734244	0.068302676	-0.78991693	5.497289	8.082462	Walking_Scroll
12:36:00.116	-1.3791022	3.634509	6.7255177	0.19007744	-0.046734244	0.068302676	-0.78991693	5.497289	8.082462	Walking_Scroll
12:36:00.137	-1.3791022	3.634509	6.7255177	0.19007744	-0.046734244	0.068302676	-0.78991693	5.497289	8.082462	Walking_Scroll
12:36:00.171	-1.3791022	3.634509	6.7255177	0.19007744	-0.046734244	0.068302676	-0.78991693	5.497289	8.082462	Walking_Scroll
12:36:00.204	-1.3791022	3.634509	6.7255177	0.19007744	-0.046734244	0.068302676	-0.78991693	5.497289	8.082462	Walking_Scroll
12:36:00.238	-1.3791022	3.634509	6.7255177	0.19007744	-0.046734244	0.068302676	-0.78991693	5.497289	8.082462	Walking_Scroll
12:36:00.271	-1.3791022	3.634509	6.7255177	0.19007744	-0.046734244	0.068302676	-0.78991693	5.497289	8.082462	Walking_Scroll
12:36:00.306	-0.9385557	5.1883936	7.345635	0.083176024	-0.23732421	-0.050205182	-0.52448475	5.324172	8.218786	Walking_Scroll
12:36:00.327	-0.9385557	5.1883936	7.345635	0.083176024	-0.23732421	-0.050205182	-0.52448475	5.324172	8.218786	Walking_Scroll
12:36:00.348	-0.9385557	5.1883936	7.345635	0.083176024	-0.23732421	-0.050205182	-0.52448475	5.324172	8.218786	Walking_Scroll
12:36:00.369	-0.9385557	5.1883936	7.345635	0.083176024	-0.23732421	-0.050205182	-0.52448475	5.324172	8.218786	Walking_Scroll
12:36:00.391	-0.9385557	5.1883936	7.345635	0.083176024	-0.23732421	-0.050205182	-0.52448475	5.324172	8.218786	Walking_Scroll
12:36:00.412	-0.9385557	5.1883936	7.345635	0.083176024	-0.23732421	-0.050205182	-0.52448475	5.324172	8.218786	Walking_Scroll
12:36:00.433	-0.9385557	5.1883936	7.345635	0.083176024	-0.23732421	-0.050205182	-0.52448475	5.324172	8.218786	Walking_Scroll
12:36:00.454	-1.1971374	6.4597535	8.578687	0.17908186	-0.2990216	-0.23896255	-0.45182842	5.749775	7.931346	Walking_Scroll
12:36:00.475	-1.1971374	6.4597535	8.578687	0.17908186	-0.2990216	-0.23896255	-0.45182842	5.749775	7.931346	Walking_Scroll
12:36:00.495	-1.1971374	6.4597535	8.578687	0.17908186	-0.2990216	-0.23896255	-0.45182842	5.749775	7.931346	Walking_Scroll
12:36:00.516	-1.1971374	6.4597535	8.578687	0.17908186	-0.2990216	-0.23896255	-0.45182842	5.749775	7.931346	Walking_Scroll
12:36:00.537	-1.1971374	6.4597535	8.578687	0.17908186	-0.2990216	-0.23896255	-0.45182842	5.749775	7.931346	Walking_Scroll
12:36:00.560	-1.1971374	6.4597535	8.578687	0.17908186	-0.2990216	-0.23896255	-0.45182842	5.749775	7.931346	Walking_Scroll
12:36:00.581	-1.1971374	6.4597535	8.578687	0.17908186	-0.2990216	-0.23896255	-0.45182842	5.749775	7.931346	Walking_Scroll
12:36:00.602	-1.1971374	6.4597535	8.578687	0.17908186	-0.2990216	-0.23896255	-0.45182842	5.749775	7.931346	Walking_Scroll
12:36:00.623	-1.1971374	6.4597535	8.578687	0.17908186	-0.2990216	-0.23896255	-0.45182842	5.749775	7.931346	Walking_Scroll
12:36:00.644	1.1564348	5.087834	7.4821086	0.049578436	-0.17807026	-0.35991386	-0.23110506	5.7868485	7.9138713	Walking_Scroll
12:36:00.664	1.1564348	5.087834	7.4821086	0.049578436	-0.17807026	-0.35991386	-0.23110506	5.7868485	7.9138713	Walking_Scroll
12:36:00.685	1.1564348	5.087834	7.4821086	0.049578436	-0.17807026	-0.35991386	-0.23110506	5.7868485	7.9138713	Walking_Scroll
12:36:00.707	1.1564348	5.087834	7.4821086	0.049578436	-0.17807026	-0.35991386	-0.23110506	5.7868485	7.9138713	Walking_Scroll
12:36:00.729	1.1564348	5.087834	7.4821086	0.049578436	-0.17807026	-0.35991386	-0.23110506	5.7868485	7.9138713	Walking_Scroll
12:36:00.750	1.1564348	5.087834	7.4821086	0.049578436	-0.17807026	-0.35991386	-0.23110506	5.7868485	7.9138713	Walking_Scroll
12:36:00.771	1.1564348	5.087834	7.4821086	0.049578436	-0.17807026	-0.35991386	-0.23110506	5.7868485	7.9138713	Walking_Scroll
12:36:00.792	1.1564348	5.087834	7.4821086	0.049578436	-0.17807026	-0.35991386	-0.23110506	5.7868485	7.9138713	Walking_Scroll
12:36:00.813	0.07422252	4.925023	7.0535336	-0.19782199	-0.24404372	-0.42038953	0.14196254	5.402134	8.183345	Walking_Scroll
12:36:00.833	0.07422252	4.925023	7.0535336	-0.19782199	-0.24404372	-0.42038953	0.14196254	5.402134	8.183345	Walking_Scroll
12:36:00.853	0.07422252	4.925023	7.0535336	-0.19782199	-0.24404372	-0.42038953	0.14196254	5.402134	8.183345	Walking_Scroll
12:36:00.874	0.07422252	4.925023	7.0535336	-0.19782199	-0.24404372	-0.42038953	0.14196254	5.402134	8.183345	Walking_Scroll
12:36:00.895	0.07422252	4.925023	7.0535336	-0.19782199	-0.24404372	-0.42038953	0.14196254	5.402134	8.183345	Walking_Scroll
12:36:00.916	0.07422252	4.925023	7.0535336	-0.19782199	-0.24404372	-0.42038953	0.14196254	5.402134	8.183345	Walking_Scroll
12:36:00.937	0.07422252	4.925023	7.0535336	-0.19782199	-0.24404372	-0.42038953	0.14196254	5.402134	8.183345	Walking_Scroll
12:36:00.958	0.07422252	4.925023	7.0535336	-0.19782199	-0.24404372	-0.42038953	0.14196254	5.402134	8.183345	Walking_Scroll
12:36:00.979	0.07422252	4.925023	7.0535336	-0.19782199	-0.24404372	-0.42038953	0.14196254	5.402134	8.183345	Walking_Scroll
12:36:01.000	-0.31604427	6.5363703	7.9130783	0.14731687	0.100484274	-0.33731186	0.009769407	5.376704	8.201298	Walking_Scroll
12:36:01.021	-0.31604427	6.5363703	7.9130783	0.14731687	0.100484274	-0.33731186	0.009769407	5.376704	8.201298	Walking_Scroll
12:36:01.043	-0.31604427	6.5363703	7.9130783	0.14731687	0.100484274	-0.33731186	0.009769407	5.376704	8.201298	Walking_Scroll
12:36:01.064	-0.31604427	6.5363703	7.9130783	0.14731687	0.100484274	-0.33731186	0.009769407	5.376704	8.201298	Walking_Scroll
12:36:01.085	-0.31604427	6.5363703	7.9130783	0.14731687	0.100484274	-0.33731186	0.009769407	5.376704	8.201298	Walking_Scroll
12:36:01.108	-0.31604427	6.5363703	7.9130783	0.14731687	0.100484274	-0.33731186	0.009769407	5.376704	8.201298	Walking_Scroll
12:36:01.142	-0.31604427	6.5363703	7.9130783	0.14731687	0.100484274	-0.33731186	0.009769407	5.376704	8.201298	Walking_Scroll
12:36:01.175	-1.5467016	6.711152	9.155706	-0.15994835	0.16584687	-0.3079903	-0.54134065	5.706609	7.956878	Walking_Scroll
12:36:01.209	-1.5467016	6.711152	9.155706	-0.15994835	0.16584687	-0.3079903	-0.54134065	5.706609	7.956878	Walking_Scroll
12:36:01.244	-1.5467016	6.711152	9.155706	-0.15994835	0.16584687	-0.3079903	-0.54134065	5.706609	7.956878	Walking_Scroll
12:36:01.277	-1.5467016	6.711152	9.155706	-0.15994835	0.16584687	-0.3079903	-0.54134065	5.706609	7.956878	Walking_Scroll
12:36:01.311	-1.5467016	6.711152	9.155706	-0.15994835	0.16584687	-0.3079903	-0.54134065	5.706609	7.956878	Walking_Scroll
12:36:01.343	-1.5467016	6.711152	9.155706	-0.15994835	0.16584687	-0.3079903	-0.54134065	5.706609	7.956878	Walking_Scroll
12:36:01.377	-0.45251793	3.9481592	7.14691	0.022089498	-0.22449604	0.0053835553	-0.7282237	5.705528	7.942729	Walking_Scroll
12:36:01.399	-0.45251793	3.9481592	7.14691	0.022089498	-0.22449604	0.0053835553	-0.7282237	5.705528	7.942729	Walking_Scroll
12:36:01.420	-0.45251793	3.9481592	7.14691	0.022089498	-0.22449604	0.0053835553	-0.7282237	5.705528	7.942729	Walking_Scroll
12:36:01.442	-0.45251793	3.9481592	7.14691	0.022089498	-0.22449604	0.0053835553	-0.7282237	5.705528	7.942729	Walking_Scroll
12:36:01.464	-0.45251793	3.9481592	7.14691	0.022089498	-0.22449604	0.0053835553	-0.7282237	5.705528	7.942729	Walking_Scroll
12:36:01.485	-0.45251793	3.9481592	7.14691	0.022089498	-0.22449604	0.0053835553	-0.7282237	5.705528	7.942729	Walking_Scroll
12:36:01.506	-0.45251793	3.9481592	7.14691	0.022089498	-0.22449604	0.0053835553	-0.7282237	5.705528	7.942729	Walking_Scroll
12:36:01.527	-0.45251793	3.9481592	7.14691	0.022089498	-0.22449604	0.0053835553	-0.7282237	5.705528	7.942729	Walking_Scroll
12:36:01.550	-0.5913859	5.1261425	7.2187386	-0.11230086	-0.16829643	-0.057535563	-0.40497342	5.5273767	8.090392	Walking_Scroll
12:36:01.572	-0.5913859	5.1261425	7.2187386	-0.11230086	-0.16829643	-0.057535563	-0.40497342	5.5273767	8.090392	Walking_Scroll
12:36:01.594	-0.5913859	5.1261425	7.2187386	-0.11230086	-0.16829643	-0.057535563	-0.40497342	5.5273767	8.090392	Walking_Scroll
12:36:01.616	-0.5913859	5.1261425	7.2187386	-0.11230086	-0.16829643	-0.057535563	-0.40497342	5.5273767	8.090392	Walking_Scroll
12:36:01.638	-0.5913859	5.1261425	7.2187386	-0.11230086	-0.16829643	-0.057535563	-0.40497342	5.5273767	8.090392	Walking_Scroll
12:36:01.660	-0.5913859	5.1261425	7.2187386	-0.11230086	-0.16829643	-0.057535563	-0.40497342	5.5273767	8.090392	Walking_Scroll
12:36:01.682	-0.5913859	5.1261425	7.2187386	-0.11230086	-0.16829643	-0.057535563	-0.40497342	5.5273767	8.090392	Walking_Scroll
12:36:01.705	-0.5913859	5.1261425	7.2187386	-0.11230086	-0.16829643	-0.057535563	-0.40497342	5.5273767	8.090392	Walking_Scroll
12:36:01.728	-0.66321415	6.385531	8.145323	0.18763398	-0.2672566	-0.24995811	-0.28550914	5.7425303	7.9443154	Walking_Scroll
12:36:01.751	-0.66321415	6.385531	8.145323	0.18763398	-0.2672566	-0.24995811	-0.28550914	5.7425303	7.9443154	Walking_Scroll
12:36:01.774	-0.66321415	6.385531	8.145323	0.18763398	-0.2672566	-0.24995811	-0.28550914	5.7425303	7.9443154	Walking_Scroll
12:36:01.797	-0.66321415	6.385531	8.145323	0.18763398	-0.2672566	-0.24995811	-0.28550914	5.7425303	7.9443154	Walking_Scroll
12:36:01.822	-0.66321415	6.385531	8.145323	0.18763398	-0.2672566	-0.24995811	-0.28550914	5.7425303	7.9443154	Walking_Scroll
12:36:01.845	-0.66321415	6.385531	8.145323	0.18763398	-0.2672566	-0.24995811	-0.28550914	5.7425303	7.9443154	Walking_Scroll
12:36:01.867	-0.66321415	6.385531	8.145323	0.18763398	-0.2672566	-0.24995811	-0.28550914	5.7425303	7.9443154	Walking_Scroll
12:36:01.888	-0.66321415	6.385531	8.145323	0.18763398	-0.2672566	-0.24995811	-0.28550914	5.7425303	7.9443154	Walking_Scroll
12:36:01.911	1.5490957	6.016813	8.74868	0.15525812	-0.52382	-0.55233645	0.015967092	5.899083	7.8339577	Walking_Scroll
12:36:01.934	1.5490957	6.016813	8.74868	0.15525812	-0.52382	-0.55233645	0.015967092	5.899083	7.8339577	Walking_Scroll
12:36:01.955	1.5490957	6.016813	8.74868	0.15525812	-0.52382	-0.55233645	0.015967092	5.899083	7.8339577	Walking_Scroll
12:36:01.977	1.5490957	6.016813	8.74868	0.15525812	-0.52382	-0.55233645	0.015967092	5.899083	7.8339577	Walking_Scroll
12:36:01.999	1.5490957	6.016813	8.74868	0.15525812	-0.52382	-0.55233645	0.015967092	5.899083	7.8339577	Walking_Scroll
12:36:02.020	1.5490957	6.016813	8.74868	0.15525812	-0.52382	-0.55233645	0.015967092	5.899083	7.8339577	Walking_Scroll
12:36:02.041	1.5490957	6.016813	8.74868	0.15525812	-0.52382	-0.55233645	0.015967092	5.899083	7.8339577	Walking_Scroll
12:36:02.064	1.5490957	6.016813	8.74868	0.15525812	-0.52382	-0.55233645	0.015967092	5.899083	7.8339577	Walking_Scroll
12:36:02.085	0.62251145	4.7550297	6.0431495	0.004374406	-0.25565016	-0.46986958	0.44465795	5.676573	7.9843054	Walking_Scroll
12:36:02.107	0.62251145	4.7550297	6.0431495	0.004374406	-0.25565016	-0.46986958	0.44465795	5.676573	7.9843054	Walking_Scroll
12:36:02.130	0.62251145	4.7550297	6.0431495	0.004374406	-0.25565016	-0.46986958	0.44465795	5.676573	7.9843054	Walking_Scroll
12:36:02.152	0.62251145	4.7550297	6.0431495	0.004374406	-0.25565016	-0.46986958	0.44465795	5.676573	7.9843054	Walking_Scroll
12:36:02.174	0.62251145	4.7550297	6.0431495	0.004374406	-0.25565016	-0.46986958	0.44465795	5.676573	7.9843054	Walking_Scroll
12:36:02.196	0.62251145	4.7550297	6.0431495	0.004374406	-0.25565016	-0.46986958	0.44465795	5.676573	7.9843054	Walking_Scroll
12:36:02.218	0.62251145	4.7550297	6.0431495	0.004374406	-0.25565016	-0.46986958	0.44465795	5.676573	7.9843054	Walking_Scroll
12:36:02.241	0.62251145	4.7550297	6.0431495	0.004374406	-0.25565016	-0.46986958	0.44465795	5.676573	7.9843054	Walking_Scroll
12:36:02.264	0.28970724	6.507639	7.7957587	0.13082352	0.06261063	-0.36907685	0.1486052	5.6431813	8.018899	Walking_Scroll
12:36:02.285	0.28970724	6.507639	7.7957587	0.13082352	0.06261063	-0.36907685	0.1486052	5.6431813	8.018899	Walking_Scroll
12:36:02.307	0.28970724	6.507639	7.7957587	0.13082352	0.06261063	-0.36907685	0.1486052	5.6431813	8.018899	Walking_Scroll
12:36:02.329	0.28970724	6.507639	7.7957587	0.13082352	0.06261063	-0.36907685	0.1486052	5.6431813	8.018899	Walking_Scroll
12:36:02.351	0.28970724	6.507639	7.7957587	0.13082352	0.06261063	-0.36907685	0.1486052	5.6431813	8.018899	Walking_Scroll
12:36:02.372	0.28970724	6.507639	7.7957587	0.13082352	0.06261063	-0.36907685	0.1486052	5.6431813	8.018899	Walking_Scroll
12:36:02.394	0.28970724	6.507639	7.7957587	0.13082352	0.06261063	-0.36907685	0.1486052	5.6431813	8.018899	Walking_Scroll
12:36:02.417	0.28970724	6.507639	7.7957587	0.13082352	0.06261063	-0.36907685	0.1486052	5.6431813	8.018899	Walking_Scroll
12:36:02.438	-0.21069619	5.566689	12.052779	-0.6675774	-0.20800267	-0.7252113	-0.27930823	5.7116156	7.9667926	Walking_Scroll
12:36:02.461	-0.21069619	5.566689	12.052779	-0.6675774	-0.20800267	-0.7252113	-0.27930823	5.7116156	7.9667926	Walking_Scroll
12:36:02.483	-0.21069619	5.566689	12.052779	-0.6675774	-0.20800267	-0.7252113	-0.27930823	5.7116156	7.9667926	Walking_Scroll
12:36:02.505	-0.21069619	5.566689	12.052779	-0.6675774	-0.20800267	-0.7252113	-0.27930823	5.7116156	7.9667926	Walking_Scroll
12:36:02.527	-0.21069619	5.566689	12.052779	-0.6675774	-0.20800267	-0.7252113	-0.27930823	5.7116156	7.9667926	Walking_Scroll
12:36:02.551	-0.21069619	5.566689	12.052779	-0.6675774	-0.20800267	-0.7252113	-0.27930823	5.7116156	7.9667926	Walking_Scroll
12:36:02.574	-0.21069619	5.566689	12.052779	-0.6675774	-0.20800267	-0.7252113	-0.27930823	5.7116156	7.9667926	Walking_Scroll
12:36:02.596	-0.21069619	5.566689	12.052779	-0.6675774	-0.20800267	-0.7252113	-0.27930823	5.7116156	7.9667926	Walking_Scroll
12:36:02.619	-0.17957062	4.0104103	7.5515428	0.06607179	-0.32895398	-0.005612019	-0.34250456	5.6037827	8.040561	Walking_Scroll
12:36:02.641	-0.17957062	4.0104103	7.5515428	0.06607179	-0.32895398	-0.005612019	-0.34250456	5.6037827	8.040561	Walking_Scroll
12:36:02.664	-0.17957062	4.0104103	7.5515428	0.06607179	-0.32895398	-0.005612019	-0.34250456	5.6037827	8.040561	Walking_Scroll
12:36:02.686	-0.17957062	4.0104103	7.5515428	0.06607179	-0.32895398	-0.005612019	-0.34250456	5.6037827	8.040561	Walking_Scroll
12:36:02.708	-0.17957062	4.0104103	7.5515428	0.06607179	-0.32895398	-0.005612019	-0.34250456	5.6037827	8.040561	Walking_Scroll
12:36:02.730	-0.17957062	4.0104103	7.5515428	0.06607179	-0.32895398	-0.005612019	-0.34250456	5.6037827	8.040561	Walking_Scroll
12:36:02.753	-0.17957062	4.0104103	7.5515428	0.06607179	-0.32895398	-0.005612019	-0.34250456	5.6037827	8.040561	Walking_Scroll
12:36:02.776	-0.17957062	4.0104103	7.5515428	0.06607179	-0.32895398	-0.005612019	-0.34250456	5.6037827	8.040561	Walking_Scroll
12:36:02.798	-0.5027977	5.1093826	6.9936767	0.042858917	-0.20983526	-0.19803457	-0.099651776	5.4440355	8.156158	Walking_Scroll
12:36:02.821	-0.5027977	5.1093826	6.9936767	0.042858917	-0.20983526	-0.19803457	-0.099651776	5.4440355	8.156158	Walking_Scroll
12:36:02.843	-0.5027977	5.1093826	6.9936767	0.042858917	-0.20983526	-0.19803457	-0.099651776	5.4440355	8.156158	Walking_Scroll
12:36:02.866	-0.5027977	5.1093826	6.9936767	0.042858917	-0.20983526	-0.19803457	-0.099651776	5.4440355	8.156158	Walking_Scroll
12:36:02.888	-0.5027977	5.1093826	6.9936767	0.042858917	-0.20983526	-0.19803457	-0.099651776	5.4440355	8.156158	Walking_Scroll
12:36:02.911	-0.5027977	5.1093826	6.9936767	0.042858917	-0.20983526	-0.19803457	-0.099651776	5.4440355	8.156158	Walking_Scroll
12:36:02.932	-0.5027977	5.1093826	6.9936767	0.042858917	-0.20983526	-0.19803457	-0.099651776	5.4440355	8.156158	Walking_Scroll
12:36:02.955	-0.5027977	5.1093826	6.9936767	0.042858917	-0.20983526	-0.19803457	-0.099651776	5.4440355	8.156158	Walking_Scroll
12:36:02.977	-0.9026416	6.3735595	7.3815494	0.25116396	-0.35399944	-0.20597582	-0.10408392	5.699664	7.9795575	Walking_Scroll
12:36:03.001	-0.9026416	6.3735595	7.3815494	0.25116396	-0.35399944	-0.20597582	-0.10408392	5.699664	7.9795575	Walking_Scroll
12:36:03.024	-0.9026416	6.3735595	7.3815494	0.25116396	-0.35399944	-0.20597582	-0.10408392	5.699664	7.9795575	Walking_Scroll
12:36:03.046	-0.9026416	6.3735595	7.3815494	0.25116396	-0.35399944	-0.20597582	-0.10408392	5.699664	7.9795575	Walking_Scroll
12:36:03.069	-0.9026416	6.3735595	7.3815494	0.25116396	-0.35399944	-0.20597582	-0.10408392	5.699664	7.9795575	Walking_Scroll
12:36:03.092	-0.9026416	6.3735595	7.3815494	0.25116396	-0.35399944	-0.20597582	-0.10408392	5.699664	7.9795575	Walking_Scroll
12:36:03.114	-0.9026416	6.3735595	7.3815494	0.25116396	-0.35399944	-0.20597582	-0.10408392	5.699664	7.9795575	Walking_Scroll
12:36:03.138	-0.9026416	6.3735595	7.3815494	0.25116396	-0.35399944	-0.20597582	-0.10408392	5.699664	7.9795575	Walking_Scroll
12:36:03.161	0.15802214	5.5355635	10.321719	-0.34137532	-0.13103364	-0.36480078	-0.111850016	5.726962	7.959884	Walking_Scroll
12:36:03.183	0.15802214	5.5355635	10.321719	-0.34137532	-0.13103364	-0.36480078	-0.111850016	5.726962	7.959884	Walking_Scroll
12:36:03.206	0.15802214	5.5355635	10.321719	-0.34137532	-0.13103364	-0.36480078	-0.111850016	5.726962	7.959884	Walking_Scroll
12:36:03.229	0.15802214	5.5355635	10.321719	-0.34137532	-0.13103364	-0.36480078	-0.111850016	5.726962	7.959884	Walking_Scroll
12:36:03.253	0.15802214	5.5355635	10.321719	-0.34137532	-0.13103364	-0.36480078	-0.111850016	5.726962	7.959884	Walking_Scroll
12:36:03.276	0.15802214	5.5355635	10.321719	-0.34137532	-0.13103364	-0.36480078	-0.111850016	5.726962	7.959884	Walking_Scroll
12:36:03.299	0.15802214	5.5355635	10.321719	-0.34137532	-0.13103364	-0.36480078	-0.111850016	5.726962	7.959884	Walking_Scroll
12:36:03.322	0.15802214	5.5355635	10.321719	-0.34137532	-0.13103364	-0.36480078	-0.111850016	5.726962	7.959884	Walking_Scroll
12:36:03.345	1.5083932	4.8340406	6.3472223	-0.24913467	-0.437688	-0.36235732	0.33319846	5.5872083	8.05248	Walking_Scroll
12:36:03.369	1.5083932	4.8340406	6.3472223	-0.24913467	-0.437688	-0.36235732	0.33319846	5.5872083	8.05248	Walking_Scroll
12:36:03.392	1.5083932	4.8340406	6.3472223	-0.24913467	-0.437688	-0.36235732	0.33319846	5.5872083	8.05248	Walking_Scroll
12:36:03.414	1.5083932	4.8340406	6.3472223	-0.24913467	-0.437688	-0.36235732	0.33319846	5.5872083	8.05248	Walking_Scroll
12:36:03.437	1.5083932	4.8340406	6.3472223	-0.24913467	-0.437688	-0.36235732	0.33319846	5.5872083	8.05248	Walking_Scroll
12:36:03.461	1.5083932	4.8340406	6.3472223	-0.24913467	-0.437688	-0.36235732	0.33319846	5.5872083	8.05248	Walking_Scroll
12:36:03.483	1.5083932	4.8340406	6.3472223	-0.24913467	-0.437688	-0.36235732	0.33319846	5.5872083	8.05248	Walking_Scroll
12:36:03.505	1.5083932	4.8340406	6.3472223	-0.24913467	-0.437688	-0.36235732	0.33319846	5.5872083	8.05248	Walking_Scroll
12:36:03.526	0.37111259	5.66246	7.127756	-0.048160005	-0.5488655	-0.40023094	0.4180296	5.5151916	8.098041	Walking_Scroll
12:36:03.546	0.37111259	5.66246	7.127756	-0.048160005	-0.5488655	-0.40023094	0.4180296	5.5151916	8.098041	Walking_Scroll
12:36:03.567	0.37111259	5.66246	7.127756	-0.048160005	-0.5488655	-0.40023094	0.4180296	5.5151916	8.098041	Walking_Scroll
12:36:03.590	0.37111259	5.66246	7.127756	-0.048160005	-0.5488655	-0.40023094	0.4180296	5.5151916	8.098041	Walking_Scroll
12:36:03.611	0.37111259	5.66246	7.127756	-0.048160005	-0.5488655	-0.40023094	0.4180296	5.5151916	8.098041	Walking_Scroll
12:36:03.633	0.37111259	5.66246	7.127756	-0.048160005	-0.5488655	-0.40023094	0.4180296	5.5151916	8.098041	Walking_Scroll
12:36:03.655	0.37111259	5.66246	7.127756	-0.048160005	-0.5488655	-0.40023094	0.4180296	5.5151916	8.098041	Walking_Scroll
12:36:03.676	0.37111259	5.66246	7.127756	-0.048160005	-0.5488655	-0.40023094	0.4180296	5.5151916	8.098041	Walking_Scroll
12:36:03.698	-1.4126221	6.7734036	9.711179	-0.079314135	0.3271153	-0.3079903	-0.123081245	5.783949	7.918404	Walking_Scroll
12:36:03.721	-1.4126221	6.7734036	9.711179	-0.079314135	0.3271153	-0.3079903	-0.123081245	5.783949	7.918404	Walking_Scroll
12:36:03.742	-1.4126221	6.7734036	9.711179	-0.079314135	0.3271153	-0.3079903	-0.123081245	5.783949	7.918404	Walking_Scroll
12:36:03.765	-1.4126221	6.7734036	9.711179	-0.079314135	0.3271153	-0.3079903	-0.123081245	5.783949	7.918404	Walking_Scroll
12:36:03.787	-1.4126221	6.7734036	9.711179	-0.079314135	0.3271153	-0.3079903	-0.123081245	5.783949	7.918404	Walking_Scroll
12:36:03.821	-1.4126221	6.7734036	9.711179	-0.079314135	0.3271153	-0.3079903	-0.123081245	5.783949	7.918404	Walking_Scroll
12:36:03.854	-1.4126221	6.7734036	9.711179	-0.079314135	0.3271153	-0.3079903	-0.123081245	5.783949	7.918404	Walking_Scroll
12:36:03.887	-1.0295382	3.6560576	6.9912825	0.023922095	0.121864565	0.3053184	-0.4710716	5.4983454	8.106578	Walking_Scroll
12:36:03.921	-1.0295382	3.6560576	6.9912825	0.023922095	0.121864565	0.3053184	-0.4710716	5.4983454	8.106578	Walking_Scroll
12:36:03.954	-1.0295382	3.6560576	6.9912825	0.023922095	0.121864565	0.3053184	-0.4710716	5.4983454	8.106578	Walking_Scroll
12:36:03.988	-1.0295382	3.6560576	6.9912825	0.023922095	0.121864565	0.3053184	-0.4710716	5.4983454	8.106578	Walking_Scroll
12:36:04.021	-1.0295382	3.6560576	6.9912825	0.023922095	0.121864565	0.3053184	-0.4710716	5.4983454	8.106578	Walking_Scroll
12:36:04.054	0.1340794	4.644893	6.6584783	0.19068831	-0.25442845	0.30470753	-0.002719269	5.23963	8.289549	Walking_Scroll
12:36:04.075	0.1340794	4.644893	6.6584783	0.19068831	-0.25442845	0.30470753	-0.002719269	5.23963	8.289549	Walking_Scroll
12:36:04.096	0.1340794	4.644893	6.6584783	0.19068831	-0.25442845	0.30470753	-0.002719269	5.23963	8.289549	Walking_Scroll
12:36:04.117	0.1340794	4.644893	6.6584783	0.19068831	-0.25442845	0.30470753	-0.002719269	5.23963	8.289549	Walking_Scroll
12:36:04.140	0.1340794	4.644893	6.6584783	0.19068831	-0.25442845	0.30470753	-0.002719269	5.23963	8.289549	Walking_Scroll
12:36:04.161	0.1340794	4.644893	6.6584783	0.19068831	-0.25442845	0.30470753	-0.002719269	5.23963	8.289549	Walking_Scroll
12:36:04.181	0.1340794	4.644893	6.6584783	0.19068831	-0.25442845	0.30470753	-0.002719269	5.23963	8.289549	Walking_Scroll
12:36:04.201	0.1340794	4.644893	6.6584783	0.19068831	-0.25442845	0.30470753	-0.002719269	5.23963	8.289549	Walking_Scroll
12:36:04.223	0.1340794	4.644893	6.6584783	0.19068831	-0.25442845	0.30470753	-0.002719269	5.23963	8.289549	Walking_Scroll
12:36:04.244	-0.019154198	6.0838523	7.8987126	0.11738448	-0.1951745	-0.19436939	0.29915744	5.40815	8.17513	Walking_Scroll
12:36:04.265	-0.019154198	6.0838523	7.8987126	0.11738448	-0.1951745	-0.19436939	0.29915744	5.40815	8.17513	Walking_Scroll
12:36:04.286	-0.019154198	6.0838523	7.8987126	0.11738448	-0.1951745	-0.19436939	0.29915744	5.40815	8.17513	Walking_Scroll
12:36:04.307	-0.019154198	6.0838523	7.8987126	0.11738448	-0.1951745	-0.19436939	0.29915744	5.40815	8.17513	Walking_Scroll
12:36:04.329	-0.019154198	6.0838523	7.8987126	0.11738448	-0.1951745	-0.19436939	0.29915744	5.40815	8.17513	Walking_Scroll
12:36:04.350	-0.019154198	6.0838523	7.8987126	0.11738448	-0.1951745	-0.19436939	0.29915744	5.40815	8.17513	Walking_Scroll
12:36:04.371	-0.019154198	6.0838523	7.8987126	0.11738448	-0.1951745	-0.19436939	0.29915744	5.40815	8.17513	Walking_Scroll
12:36:04.392	-0.019154198	6.0838523	7.8987126	0.11738448	-0.1951745	-0.19436939	0.29915744	5.40815	8.17513	Walking_Scroll
12:36:04.412	-0.019154198	6.0838523	7.8987126	0.11738448	-0.1951745	-0.19436939	0.29915744	5.40815	8.17513	Walking_Scroll
12:36:04.434	1.6975409	4.9705143	11.449422	-0.27418014	-0.10110125	-0.22369091	0.50362307	5.3136086	8.226923	Walking_Scroll
12:36:04.455	1.6975409	4.9705143	11.449422	-0.27418014	-0.10110125	-0.22369091	0.50362307	5.3136086	8.226923	Walking_Scroll
12:36:04.477	1.6975409	4.9705143	11.449422	-0.27418014	-0.10110125	-0.22369091	0.50362307	5.3136086	8.226923	Walking_Scroll
12:36:04.498	1.6975409	4.9705143	11.449422	-0.27418014	-0.10110125	-0.22369091	0.50362307	5.3136086	8.226923	Walking_Scroll
12:36:04.519	1.6975409	4.9705143	11.449422	-0.27418014	-0.10110125	-0.22369091	0.50362307	5.3136086	8.226923	Walking_Scroll
12:36:04.541	1.6975409	4.9705143	11.449422	-0.27418014	-0.10110125	-0.22369091	0.50362307	5.3136086	8.226923	Walking_Scroll
12:36:04.562	1.6975409	4.9705143	11.449422	-0.27418014	-0.10110125	-0.22369091	0.50362307	5.3136086	8.226923	Walking_Scroll
12:36:04.583	1.6975409	4.9705143	11.449422	-0.27418014	-0.10110125	-0.22369091	0.50362307	5.3136086	8.226923	Walking_Scroll
12:36:04.605	0.74222517	4.3192716	6.897906	-0.27112582	-0.21044613	-0.53034526	0.63804334	5.0948806	8.354966	Walking_Scroll
12:36:04.626	0.74222517	4.3192716	6.897906	-0.27112582	-0.21044613	-0.53034526	0.63804334	5.0948806	8.354966	Walking_Scroll
12:36:04.648	0.74222517	4.3192716	6.897906	-0.27112582	-0.21044613	-0.53034526	0.63804334	5.0948806	8.354966	Walking_Scroll
12:36:04.669	0.74222517	4.3192716	6.897906	-0.27112582	-0.21044613	-0.53034526	0.63804334	5.0948806	8.354966	Walking_Scroll
12:36:04.691	0.74222517	4.3192716	6.897906	-0.27112582	-0.21044613	-0.53034526	0.63804334	5.0948806	8.354966	Walking_Scroll
12:36:04.712	0.74222517	4.3192716	6.897906	-0.27112582	-0.21044613	-0.53034526	0.63804334	5.0948806	8.354966	Walking_Scroll
12:36:04.733	0.74222517	4.3192716	6.897906	-0.27112582	-0.21044613	-0.53034526	0.63804334	5.0948806	8.354966	Walking_Scroll
12:36:04.755	0.74222517	4.3192716	6.897906	-0.27112582	-0.21044613	-0.53034526	0.63804334	5.0948806	8.354966	Walking_Scroll
12:36:04.776	-0.49800915	5.8204823	6.675238	0.20107302	0.07421707	-0.33670098	0.29162937	5.264074	8.268908	Walking_Scroll
12:36:04.798	-0.49800915	5.8204823	6.675238	0.20107302	0.07421707	-0.33670098	0.29162937	5.264074	8.268908	Walking_Scroll
12:36:04.825	-0.49800915	5.8204823	6.675238	0.20107302	0.07421707	-0.33670098	0.29162937	5.264074	8.268908	Walking_Scroll
12:36:04.858	-0.49800915	5.8204823	6.675238	0.20107302	0.07421707	-0.33670098	0.29162937	5.264074	8.268908	Walking_Scroll
12:36:04.892	-0.49800915	5.8204823	6.675238	0.20107302	0.07421707	-0.33670098	0.29162937	5.264074	8.268908	Walking_Scroll
12:36:04.933	-0.49800915	5.8204823	6.675238	0.20107302	0.07421707	-0.33670098	0.29162937	5.264074	8.268908	Walking_Scroll
12:36:04.960	-1.6448668	6.263423	11.178869	-0.3841359	-0.08033183	0.012103073	-0.2746601	5.406556	8.177042	Walking_Scroll
12:36:04.993	-1.6448668	6.263423	11.178869	-0.3841359	-0.08033183	0.012103073	-0.2746601	5.406556	8.177042	Walking_Scroll
12:36:05.027	-1.6448668	6.263423	11.178869	-0.3841359	-0.08033183	0.012103073	-0.2746601	5.406556	8.177042	Walking_Scroll
12:36:05.060	-1.6448668	6.263423	11.178869	-0.3841359	-0.08033183	0.012103073	-0.2746601	5.406556	8.177042	Walking_Scroll
12:36:05.082	-1.6448668	6.263423	11.178869	-0.3841359	-0.08033183	0.012103073	-0.2746601	5.406556	8.177042	Walking_Scroll
12:36:05.105	-1.6448668	6.263423	11.178869	-0.3841359	-0.08033183	0.012103073	-0.2746601	5.406556	8.177042	Walking_Scroll
12:36:05.128	-1.6448668	6.263423	11.178869	-0.3841359	-0.08033183	0.012103073	-0.2746601	5.406556	8.177042	Walking_Scroll
12:36:05.150	0.71828246	3.7111259	7.120573	0.36173055	0.035732564	0.45620212	-0.42833444	5.404	8.172128	Walking_Scroll
12:36:05.173	0.71828246	3.7111259	7.120573	0.36173055	0.035732564	0.45620212	-0.42833444	5.404	8.172128	Walking_Scroll
12:36:05.194	0.71828246	3.7111259	7.120573	0.36173055	0.035732564	0.45620212	-0.42833444	5.404	8.172128	Walking_Scroll
12:36:05.215	0.71828246	3.7111259	7.120573	0.36173055	0.035732564	0.45620212	-0.42833444	5.404	8.172128	Walking_Scroll
12:36:05.236	0.71828246	3.7111259	7.120573	0.36173055	0.035732564	0.45620212	-0.42833444	5.404	8.172128	Walking_Scroll
12:36:05.257	0.71828246	3.7111259	7.120573	0.36173055	0.035732564	0.45620212	-0.42833444	5.404	8.172128	Walking_Scroll
12:36:05.278	0.71828246	3.7111259	7.120573	0.36173055	0.035732564	0.45620212	-0.42833444	5.404	8.172128	Walking_Scroll
12:36:05.299	0.71828246	3.7111259	7.120573	0.36173055	0.035732564	0.45620212	-0.42833444	5.404	8.172128	Walking_Scroll
12:36:05.321	-0.21787901	4.826858	7.2522583	-0.053657793	-0.14752701	0.10861978	-0.1262365	5.44529	8.15495	Walking_Scroll
12:36:05.342	-0.21787901	4.826858	7.2522583	-0.053657793	-0.14752701	0.10861978	-0.1262365	5.44529	8.15495	Walking_Scroll
12:36:05.364	-0.21787901	4.826858	7.2522583	-0.053657793	-0.14752701	0.10861978	-0.1262365	5.44529	8.15495	Walking_Scroll
12:36:05.385	-0.21787901	4.826858	7.2522583	-0.053657793	-0.14752701	0.10861978	-0.1262365	5.44529	8.15495	Walking_Scroll
12:36:05.406	-0.21787901	4.826858	7.2522583	-0.053657793	-0.14752701	0.10861978	-0.1262365	5.44529	8.15495	Walking_Scroll
12:36:05.430	-0.21787901	4.826858	7.2522583	-0.053657793	-0.14752701	0.10861978	-0.1262365	5.44529	8.15495	Walking_Scroll
12:36:05.451	-0.21787901	4.826858	7.2522583	-0.053657793	-0.14752701	0.10861978	-0.1262365	5.44529	8.15495	Walking_Scroll
12:36:05.472	-0.21787901	4.826858	7.2522583	-0.053657793	-0.14752701	0.10861978	-0.1262365	5.44529	8.15495	Walking_Scroll
12:36:05.495	-0.7589851	6.5794673	8.157294	0.06057401	-0.15852258	-0.16871305	0.010781433	5.643807	8.019832	Walking_Scroll
12:36:05.516	-0.7589851	6.5794673	8.157294	0.06057401	-0.15852258	-0.16871305	0.010781433	5.643807	8.019832	Walking_Scroll
12:36:05.537	-0.7589851	6.5794673	8.157294	0.06057401	-0.15852258	-0.16871305	0.010781433	5.643807	8.019832	Walking_Scroll
12:36:05.559	-0.7589851	6.5794673	8.157294	0.06057401	-0.15852258	-0.16871305	0.010781433	5.643807	8.019832	Walking_Scroll
12:36:05.580	-0.7589851	6.5794673	8.157294	0.06057401	-0.15852258	-0.16871305	0.010781433	5.643807	8.019832	Walking_Scroll
12:36:05.601	-0.7589851	6.5794673	8.157294	0.06057401	-0.15852258	-0.16871305	0.010781433	5.643807	8.019832	Walking_Scroll
12:36:05.622	-0.7589851	6.5794673	8.157294	0.06057401	-0.15852258	-0.16871305	0.010781433	5.643807	8.019832	Walking_Scroll
12:36:05.643	-0.7589851	6.5794673	8.157294	0.06057401	-0.15852258	-0.16871305	0.010781433	5.643807	8.019832	Walking_Scroll
12:36:05.664	-0.7589851	6.5794673	8.157294	0.06057401	-0.15852258	-0.16871305	0.010781433	5.643807	8.019832	Walking_Scroll
12:36:05.685	1.977671	4.6568646	8.114198	0.24505532	-0.050399438	-0.03676615	0.22741376	5.3649383	8.205856	Walking_Scroll
12:36:05.707	1.977671	4.6568646	8.114198	0.24505532	-0.050399438	-0.03676615	0.22741376	5.3649383	8.205856	Walking_Scroll
12:36:05.730	1.977671	4.6568646	8.114198	0.24505532	-0.050399438	-0.03676615	0.22741376	5.3649383	8.205856	Walking_Scroll
12:36:05.751	1.977671	4.6568646	8.114198	0.24505532	-0.050399438	-0.03676615	0.22741376	5.3649383	8.205856	Walking_Scroll
12:36:05.772	1.977671	4.6568646	8.114198	0.24505532	-0.050399438	-0.03676615	0.22741376	5.3649383	8.205856	Walking_Scroll
12:36:05.793	1.977671	4.6568646	8.114198	0.24505532	-0.050399438	-0.03676615	0.22741376	5.3649383	8.205856	Walking_Scroll
12:36:05.814	1.977671	4.6568646	8.114198	0.24505532	-0.050399438	-0.03676615	0.22741376	5.3649383	8.205856	Walking_Scroll
12:36:05.836	1.977671	4.6568646	8.114198	0.24505532	-0.050399438	-0.03676615	0.22741376	5.3649383	8.205856	Walking_Scroll
12:36:05.857	-0.23463893	4.7334814	6.775798	-0.09641836	-0.14386182	-0.16016091	0.33941045	5.135227	8.347731	Walking_Scroll
12:36:05.878	-0.23463893	4.7334814	6.775798	-0.09641836	-0.14386182	-0.16016091	0.33941045	5.135227	8.347731	Walking_Scroll
12:36:05.899	-0.23463893	4.7334814	6.775798	-0.09641836	-0.14386182	-0.16016091	0.33941045	5.135227	8.347731	Walking_Scroll
12:36:05.921	-0.23463893	4.7334814	6.775798	-0.09641836	-0.14386182	-0.16016091	0.33941045	5.135227	8.347731	Walking_Scroll
12:36:05.943	-0.23463893	4.7334814	6.775798	-0.09641836	-0.14386182	-0.16016091	0.33941045	5.135227	8.347731	Walking_Scroll
12:36:05.964	-0.23463893	4.7334814	6.775798	-0.09641836	-0.14386182	-0.16016091	0.33941045	5.135227	8.347731	Walking_Scroll
12:36:05.985	-0.23463893	4.7334814	6.775798	-0.09641836	-0.14386182	-0.16016091	0.33941045	5.135227	8.347731	Walking_Scroll
12:36:06.006	-0.23463893	4.7334814	6.775798	-0.09641836	-0.14386182	-0.16016091	0.33941045	5.135227	8.347731	Walking_Scroll
12:36:06.027	-0.23463893	4.7334814	6.775798	-0.09641836	-0.14386182	-0.16016091	0.33941045	5.135227	8.347731	Walking_Scroll
12:36:06.048	-0.6081458	6.4860907	7.937021	0.04102632	0.24464849	-0.15649572	0.1879433	5.564431	8.0729265	Walking_Scroll
12:36:06.069	-0.6081458	6.4860907	7.937021	0.04102632	0.24464849	-0.15649572	0.1879433	5.564431	8.0729265	Walking_Scroll
12:36:06.091	-0.6081458	6.4860907	7.937021	0.04102632	0.24464849	-0.15649572	0.1879433	5.564431	8.0729265	Walking_Scroll
12:36:06.112	-0.6081458	6.4860907	7.937021	0.04102632	0.24464849	-0.15649572	0.1879433	5.564431	8.0729265	Walking_Scroll
12:36:06.134	-0.6081458	6.4860907	7.937021	0.04102632	0.24464849	-0.15649572	0.1879433	5.564431	8.0729265	Walking_Scroll
12:36:06.155	-0.6081458	6.4860907	7.937021	0.04102632	0.24464849	-0.15649572	0.1879433	5.564431	8.0729265	Walking_Scroll
12:36:06.177	-0.6081458	6.4860907	7.937021	0.04102632	0.24464849	-0.15649572	0.1879433	5.564431	8.0729265	Walking_Scroll
12:36:06.198	-0.6081458	6.4860907	7.937021	0.04102632	0.24464849	-0.15649572	0.1879433	5.564431	8.0729265	Walking_Scroll
12:36:06.231	-1.6520497	5.3679643	10.611426	-0.23569563	0.11086899	-0.102739595	-0.30755877	5.714318	7.963814	Walking_Scroll
12:36:06.265	-1.6520497	5.3679643	10.611426	-0.23569563	0.11086899	-0.102739595	-0.30755877	5.714318	7.963814	Walking_Scroll
12:36:06.298	-1.6520497	5.3679643	10.611426	-0.23569563	0.11086899	-0.102739595	-0.30755877	5.714318	7.963814	Walking_Scroll
12:36:06.334	-1.6520497	5.3679643	10.611426	-0.23569563	0.11086899	-0.102739595	-0.30755877	5.714318	7.963814	Walking_Scroll
12:36:06.367	-1.6520497	5.3679643	10.611426	-0.23569563	0.11086899	-0.102739595	-0.30755877	5.714318	7.963814	Walking_Scroll
12:36:06.401	-0.12929083	3.4166303	6.986494	0.027587285	-0.041847326	0.40488943	-0.38483337	5.4872684	8.118628	Walking_Scroll
12:36:06.434	-0.12929083	3.4166303	6.986494	0.027587285	-0.041847326	0.40488943	-0.38483337	5.4872684	8.118628	Walking_Scroll
12:36:06.468	-0.12929083	3.4166303	6.986494	0.027587285	-0.041847326	0.40488943	-0.38483337	5.4872684	8.118628	Walking_Scroll
12:36:06.492	-0.12929083	3.4166303	6.986494	0.027587285	-0.041847326	0.40488943	-0.38483337	5.4872684	8.118628	Walking_Scroll
12:36:06.515	-0.12929083	3.4166303	6.986494	0.027587285	-0.041847326	0.40488943	-0.38483337	5.4872684	8.118628	Walking_Scroll
12:36:06.537	-0.12929083	3.4166303	6.986494	0.027587285	-0.041847326	0.40488943	-0.38483337	5.4872684	8.118628	Walking_Scroll
12:36:06.560	-0.12929083	3.4166303	6.986494	0.027587285	-0.041847326	0.40488943	-0.38483337	5.4872684	8.118628	Walking_Scroll
12:36:06.582	-0.39505535	5.2937417	6.8787518	0.08989554	-0.07300145	0.3089836	-0.07677461	5.233958	8.292778	Walking_Scroll
12:36:06.605	-0.39505535	5.2937417	6.8787518	0.08989554	-0.07300145	0.3089836	-0.07677461	5.233958	8.292778	Walking_Scroll
12:36:06.627	-0.39505535	5.2937417	6.8787518	0.08989554	-0.07300145	0.3089836	-0.07677461	5.233958	8.292778	Walking_Scroll
12:36:06.649	-0.39505535	5.2937417	6.8787518	0.08989554	-0.07300145	0.3089836	-0.07677461	5.233958	8.292778	Walking_Scroll
12:36:06.670	-0.39505535	5.2937417	6.8787518	0.08989554	-0.07300145	0.3089836	-0.07677461	5.233958	8.292778	Walking_Scroll
12:36:06.691	-0.39505535	5.2937417	6.8787518	0.08989554	-0.07300145	0.3089836	-0.07677461	5.233958	8.292778	Walking_Scroll
12:36:06.712	-0.39505535	5.2937417	6.8787518	0.08989554	-0.07300145	0.3089836	-0.07677461	5.233958	8.292778	Walking_Scroll
12:36:06.735	-0.39505535	5.2937417	6.8787518	0.08989554	-0.07300145	0.3089836	-0.07677461	5.233958	8.292778	Walking_Scroll
12:36:06.757	-0.83081335	6.241874	8.636149	0.18152533	-0.1334771	-0.18948245	0.14235808	5.539439	8.091025	Walking_Scroll
12:36:06.780	-0.83081335	6.241874	8.636149	0.18152533	-0.1334771	-0.18948245	0.14235808	5.539439	8.091025	Walking_Scroll
12:36:06.802	-0.83081335	6.241874	8.636149	0.18152533	-0.1334771	-0.18948245	0.14235808	5.539439	8.091025	Walking_Scroll
12:36:06.823	-0.83081335	6.241874	8.636149	0.18152533	-0.1334771	-0.18948245	0.14235808	5.539439	8.091025	Walking_Scroll
12:36:06.844	-0.83081335	6.241874	8.636149	0.18152533	-0.1334771	-0.18948245	0.14235808	5.539439	8.091025	Walking_Scroll
12:36:06.865	-0.83081335	6.241874	8.636149	0.18152533	-0.1334771	-0.18948245	0.14235808	5.539439	8.091025	Walking_Scroll
12:36:06.886	-0.83081335	6.241874	8.636149	0.18152533	-0.1334771	-0.18948245	0.14235808	5.539439	8.091025	Walking_Scroll
12:36:06.908	-0.83081335	6.241874	8.636149	0.18152533	-0.1334771	-0.18948245	0.14235808	5.539439	8.091025	Walking_Scroll
12:36:06.929	-0.83081335	6.241874	8.636149	0.18152533	-0.1334771	-0.18948245	0.14235808	5.539439	8.091025	Walking_Scroll
12:36:06.951	2.3990633	4.443774	8.130958	0.010483059	0.19089234	0.043257203	0.3481246	5.363082	8.202837	Walking_Scroll
12:36:06.984	2.3990633	4.443774	8.130958	0.010483059	0.19089234	0.043257203	0.3481246	5.363082	8.202837	Walking_Scroll
12:36:07.018	2.3990633	4.443774	8.130958	0.010483059	0.19089234	0.043257203	0.3481246	5.363082	8.202837	Walking_Scroll
12:36:07.052	2.3990633	4.443774	8.130958	0.010483059	0.19089234	0.043257203	0.3481246	5.363082	8.202837	Walking_Scroll
12:36:07.085	2.3990633	4.443774	8.130958	0.010483059	0.19089234	0.043257203	0.3481246	5.363082	8.202837	Walking_Scroll
12:36:07.118	0.75180227	4.889109	6.1125836	0.0031526757	-0.19761796	-0.14427842	0.542837	5.040351	8.394675	Walking_Scroll
12:36:07.152	0.75180227	4.889109	6.1125836	0.0031526757	-0.19761796	-0.14427842	0.542837	5.040351	8.394675	Walking_Scroll
12:36:07.185	0.75180227	4.889109	6.1125836	0.0031526757	-0.19761796	-0.14427842	0.542837	5.040351	8.394675	Walking_Scroll
12:36:07.206	0.75180227	4.889109	6.1125836	0.0031526757	-0.19761796	-0.14427842	0.542837	5.040351	8.394675	Walking_Scroll
12:36:07.226	0.75180227	4.889109	6.1125836	0.0031526757	-0.19761796	-0.14427842	0.542837	5.040351	8.394675	Walking_Scroll
12:36:07.247	0.75180227	4.889109	6.1125836	0.0031526757	-0.19761796	-0.14427842	0.542837	5.040351	8.394675	Walking_Scroll
12:36:07.270	0.75180227	4.889109	6.1125836	0.0031526757	-0.19761796	-0.14427842	0.542837	5.040351	8.394675	Walking_Scroll
12:36:07.291	0.75180227	4.889109	6.1125836	0.3629523	0.30451328	-0.08074845	0.542837	5.040351	8.394675	Walking_Scroll
12:36:07.312	0.076616794	7.0894475	7.2522583	0.3629523	0.30451328	-0.08074845	0.25132695	5.3199124	8.234422	Walking_Scroll
12:36:07.333	0.076616794	7.0894475	7.2522583	0.3629523	0.30451328	-0.08074845	0.25132695	5.3199124	8.234422	Walking_Scroll
12:36:07.354	0.076616794	7.0894475	7.2522583	0.3629523	0.30451328	-0.08074845	0.25132695	5.3199124	8.234422	Walking_Scroll
12:36:07.375	0.076616794	7.0894475	7.2522583	0.3629523	0.30451328	-0.08074845	0.25132695	5.3199124	8.234422	Walking_Scroll
12:36:07.396	0.076616794	7.0894475	7.2522583	0.3629523	0.30451328	-0.08074845	0.25132695	5.3199124	8.234422	Walking_Scroll
12:36:07.416	0.076616794	7.0894475	7.2522583	0.3629523	0.30451328	-0.08074845	0.25132695	5.3199124	8.234422	Walking_Scroll
12:36:07.436	0.076616794	7.0894475	7.2522583	0.3629523	0.30451328	-0.08074845	0.25132695	5.3199124	8.234422	Walking_Scroll
12:36:07.457	0.076616794	7.0894475	7.2522583	0.3629523	0.30451328	-0.08074845	0.25132695	5.3199124	8.234422	Walking_Scroll
12:36:07.477	-1.7981004	5.078257	11.059155	-0.37069687	0.219603	-0.0001142318	-0.4324751	5.4997387	8.107784	Walking_Scroll
12:36:07.499	-1.7981004	5.078257	11.059155	-0.37069687	0.219603	-0.0001142318	-0.4324751	5.4997387	8.107784	Walking_Scroll
12:36:07.522	-1.7981004	5.078257	11.059155	-0.37069687	0.219603	-0.0001142318	-0.4324751	5.4997387	8.107784	Walking_Scroll
12:36:07.543	-1.7981004	5.078257	11.059155	-0.37069687	0.219603	-0.0001142318	-0.4324751	5.4997387	8.107784	Walking_Scroll
12:36:07.564	-1.7981004	5.078257	11.059155	-0.37069687	0.219603	-0.0001142318	-0.4324751	5.4997387	8.107784	Walking_Scroll
12:36:07.585	-1.7981004	5.078257	11.059155	-0.37069687	0.219603	-0.0001142318	-0.4324751	5.4997387	8.107784	Walking_Scroll
12:36:07.608	-1.7981004	5.078257	11.059155	-0.37069687	0.219603	-0.0001142318	-0.4324751	5.4997387	8.107784	Walking_Scroll
12:36:07.632	-1.7981004	5.078257	11.059155	-0.37069687	0.219603	-0.0001142318	-0.4324751	5.4997387	8.107784	Walking_Scroll
12:36:07.653	-0.071828246	4.017593	7.211556	0.21939898	0.09559736	0.5887599	-0.47669157	5.4182205	8.160027	Walking_Scroll
12:36:07.674	-0.071828246	4.017593	7.211556	0.21939898	0.09559736	0.5887599	-0.47669157	5.4182205	8.160027	Walking_Scroll
12:36:07.704	-0.071828246	4.017593	7.211556	0.21939898	0.09559736	0.5887599	-0.47669157	5.4182205	8.160027	Walking_Scroll
12:36:07.738	-0.071828246	4.017593	7.211556	0.21939898	0.09559736	0.5887599	-0.47669157	5.4182205	8.160027	Walking_Scroll
12:36:07.771	-0.071828246	4.017593	7.211556	0.21939898	0.09559736	0.5887599	-0.47669157	5.4182205	8.160027	Walking_Scroll
12:36:07.805	-0.071828246	4.017593	7.211556	0.21939898	0.09559736	0.5887599	-0.47669157	5.4182205	8.160027	Walking_Scroll
12:36:07.838	-0.03351985	5.157268	7.1301503	0.10822149	-0.07177972	0.14466083	-0.12244002	5.3954997	8.188037	Walking_Scroll
12:36:07.872	-0.03351985	5.157268	7.1301503	0.10822149	-0.07177972	0.14466083	-0.12244002	5.3954997	8.188037	Walking_Scroll
12:36:07.893	-0.03351985	5.157268	7.1301503	0.10822149	-0.07177972	0.14466083	-0.12244002	5.3954997	8.188037	Walking_Scroll
12:36:07.915	-0.03351985	5.157268	7.1301503	0.10822149	-0.07177972	0.14466083	-0.12244002	5.3954997	8.188037	Walking_Scroll
12:36:07.936	-0.03351985	5.157268	7.1301503	0.10822149	-0.07177972	0.14466083	-0.12244002	5.3954997	8.188037	Walking_Scroll
12:36:07.957	-0.03351985	5.157268	7.1301503	0.10822149	-0.07177972	0.14466083	-0.12244002	5.3954997	8.188037	Walking_Scroll
12:36:07.978	-0.03351985	5.157268	7.1301503	0.10822149	-0.07177972	0.14466083	-0.12244002	5.3954997	8.188037	Walking_Scroll
12:36:07.999	-0.03351985	5.157268	7.1301503	0.10822149	-0.07177972	0.14466083	-0.12244002	5.3954997	8.188037	Walking_Scroll
12:36:08.020	-0.9720756	7.233104	8.696006	0.13876475	-0.2721435	-0.108848244	0.004213307	5.7377453	7.9528966	Walking_Scroll
12:36:08.041	-0.9720756	7.233104	8.696006	0.13876475	-0.2721435	-0.108848244	0.004213307	5.7377453	7.9528966	Walking_Scroll
12:36:08.062	-0.9720756	7.233104	8.696006	0.13876475	-0.2721435	-0.108848244	0.004213307	5.7377453	7.9528966	Walking_Scroll
12:36:08.083	-0.9720756	7.233104	8.696006	0.13876475	-0.2721435	-0.108848244	0.004213307	5.7377453	7.9528966	Walking_Scroll
12:36:08.104	-0.9720756	7.233104	8.696006	0.13876475	-0.2721435	-0.108848244	0.004213307	5.7377453	7.9528966	Walking_Scroll
12:36:08.124	-0.9720756	7.233104	8.696006	0.13876475	-0.2721435	-0.108848244	0.004213307	5.7377453	7.9528966	Walking_Scroll
12:36:08.145	-0.9720756	7.233104	8.696006	0.13876475	-0.2721435	-0.108848244	0.004213307	5.7377453	7.9528966	Walking_Scroll
12:36:08.166	-0.9720756	7.233104	8.696006	0.13876475	-0.2721435	-0.108848244	0.004213307	5.7377453	7.9528966	Walking_Scroll
12:36:08.187	-0.9720756	7.233104	8.696006	0.13876475	-0.2721435	-0.108848244	0.004213307	5.7377453	7.9528966	Walking_Scroll
12:36:08.208	1.5371244	4.6544704	7.491686	0.015980845	0.0876561	-0.2762253	0.26883858	5.677044	7.991822	Walking_Scroll
12:36:08.229	1.5371244	4.6544704	7.491686	0.015980845	0.0876561	-0.2762253	0.26883858	5.677044	7.991822	Walking_Scroll
12:36:08.250	1.5371244	4.6544704	7.491686	0.015980845	0.0876561	-0.2762253	0.26883858	5.677044	7.991822	Walking_Scroll
12:36:08.271	1.5371244	4.6544704	7.491686	0.015980845	0.0876561	-0.2762253	0.26883858	5.677044	7.991822	Walking_Scroll
12:36:08.292	1.5371244	4.6544704	7.491686	0.015980845	0.0876561	-0.2762253	0.26883858	5.677044	7.991822	Walking_Scroll
12:36:08.313	1.5371244	4.6544704	7.491686	0.015980845	0.0876561	-0.2762253	0.26883858	5.677044	7.991822	Walking_Scroll
12:36:08.333	1.5371244	4.6544704	7.491686	0.015980845	0.0876561	-0.2762253	0.26883858	5.677044	7.991822	Walking_Scroll
12:36:08.354	1.5371244	4.6544704	7.491686	0.015980845	0.0876561	-0.2762253	0.26883858	5.677044	7.991822	Walking_Scroll
12:36:08.376	-0.38787252	5.147691	5.724711	-0.08603365	-0.1915093	-0.28966436	0.32160133	5.4473314	8.148222	Walking_Scroll
12:36:08.398	-0.38787252	5.147691	5.724711	-0.08603365	-0.1915093	-0.28966436	0.32160133	5.4473314	8.148222	Walking_Scroll
12:36:08.420	-0.38787252	5.147691	5.724711	-0.08603365	-0.1915093	-0.28966436	0.32160133	5.4473314	8.148222	Walking_Scroll
12:36:08.443	-0.38787252	5.147691	5.724711	-0.08603365	-0.1915093	-0.28966436	0.32160133	5.4473314	8.148222	Walking_Scroll
12:36:08.464	-0.38787252	5.147691	5.724711	-0.08603365	-0.1915093	-0.28966436	0.32160133	5.4473314	8.148222	Walking_Scroll
12:36:08.485	-0.38787252	5.147691	5.724711	-0.08603365	-0.1915093	-0.28966436	0.32160133	5.4473314	8.148222	Walking_Scroll
12:36:08.506	-0.38787252	5.147691	5.724711	-0.08603365	-0.1915093	-0.28966436	0.32160133	5.4473314	8.148222	Walking_Scroll
12:36:08.529	-0.38787252	5.147691	5.724711	-0.08603365	-0.1915093	-0.28966436	0.32160133	5.4473314	8.148222	Walking_Scroll
12:36:08.550	-0.29928434	7.0511394	7.8268843	0.039804593	0.21227261	-0.03676615	0.03556363	5.5103774	8.112018	Walking_Scroll
12:36:08.572	-0.29928434	7.0511394	7.8268843	0.039804593	0.21227261	-0.03676615	0.03556363	5.5103774	8.112018	Walking_Scroll
12:36:08.593	-0.29928434	7.0511394	7.8268843	0.039804593	0.21227261	-0.03676615	0.03556363	5.5103774	8.112018	Walking_Scroll
12:36:08.614	-0.29928434	7.0511394	7.8268843	0.039804593	0.21227261	-0.03676615	0.03556363	5.5103774	8.112018	Walking_Scroll
12:36:08.636	-0.29928434	7.0511394	7.8268843	0.039804593	0.21227261	-0.03676615	0.03556363	5.5103774	8.112018	Walking_Scroll
12:36:08.657	-0.29928434	7.0511394	7.8268843	0.039804593	0.21227261	-0.03676615	0.03556363	5.5103774	8.112018	Walking_Scroll
12:36:08.679	-0.29928434	7.0511394	7.8268843	0.039804593	0.21227261	-0.03676615	0.03556363	5.5103774	8.112018	Walking_Scroll
12:36:08.700	-0.29928434	7.0511394	7.8268843	0.039804593	0.21227261	-0.03676615	0.03556363	5.5103774	8.112018	Walking_Scroll
12:36:08.721	-0.29928434	7.0511394	7.8268843	0.039804593	0.21227261	-0.03676615	0.03556363	5.5103774	8.112018	Walking_Scroll
12:36:08.743	-1.9537282	4.8220696	10.537204	0.09111727	0.29535028	0.27477512	-0.5113645	5.385747	8.179401	Walking_Scroll
12:36:08.764	-1.9537282	4.8220696	10.537204	0.09111727	0.29535028	0.27477512	-0.5113645	5.385747	8.179401	Walking_Scroll
12:36:08.785	-1.9537282	4.8220696	10.537204	0.09111727	0.29535028	0.27477512	-0.5113645	5.385747	8.179401	Walking_Scroll
12:36:08.806	-1.9537282	4.8220696	10.537204	0.09111727	0.29535028	0.27477512	-0.5113645	5.385747	8.179401	Walking_Scroll
12:36:08.828	-1.9537282	4.8220696	10.537204	0.09111727	0.29535028	0.27477512	-0.5113645	5.385747	8.179401	Walking_Scroll
12:36:08.850	-1.9537282	4.8220696	10.537204	0.09111727	0.29535028	0.27477512	-0.5113645	5.385747	8.179401	Walking_Scroll
12:36:08.871	-1.9537282	4.8220696	10.537204	0.09111727	0.29535028	0.27477512	-0.5113645	5.385747	8.179401	Walking_Scroll
12:36:08.892	-1.9537282	4.8220696	10.537204	0.09111727	0.29535028	0.27477512	-0.5113645	5.385747	8.179401	Walking_Scroll
12:36:08.914	-0.5794145	3.7781656	6.694392	-0.06526423	0.16462512	0.50629306	-0.45183748	5.4266524	8.155835	Walking_Scroll
12:36:08.938	-0.5794145	3.7781656	6.694392	-0.06526423	0.16462512	0.50629306	-0.45183748	5.4266524	8.155835	Walking_Scroll
12:36:08.960	-0.5794145	3.7781656	6.694392	-0.06526423	0.16462512	0.50629306	-0.45183748	5.4266524	8.155835	Walking_Scroll
12:36:08.994	-0.5794145	3.7781656	6.694392	-0.06526423	0.16462512	0.50629306	-0.45183748	5.4266524	8.155835	Walking_Scroll
12:36:09.027	-0.5794145	3.7781656	6.694392	-0.06526423	0.16462512	0.50629306	-0.45183748	5.4266524	8.155835	Walking_Scroll
12:36:09.062	-0.5794145	3.7781656	6.694392	-0.06526423	0.16462512	0.50629306	-0.45183748	5.4266524	8.155835	Walking_Scroll
12:36:09.096	0.052674048	5.454158	7.49408	0.15525812	-0.03329521	0.12877834	-0.14996384	5.372037	8.202991	Walking_Scroll
12:36:09.129	0.052674048	5.454158	7.49408	0.15525812	-0.03329521	0.12877834	-0.14996384	5.372037	8.202991	Walking_Scroll
12:36:09.163	0.052674048	5.454158	7.49408	0.15525812	-0.03329521	0.12877834	-0.14996384	5.372037	8.202991	Walking_Scroll
12:36:09.196	0.052674048	5.454158	7.49408	0.15525812	-0.03329521	0.12877834	-0.14996384	5.372037	8.202991	Walking_Scroll
12:36:09.228	0.052674048	5.454158	7.49408	0.15525812	-0.03329521	0.12877834	-0.14996384	5.372037	8.202991	Walking_Scroll
12:36:09.250	0.052674048	5.454158	7.49408	0.15525812	-0.03329521	0.12877834	-0.14996384	5.372037	8.202991	Walking_Scroll
12:36:09.272	0.7302538	6.778192	9.198804	-0.3908554	-0.3179584	-0.30004907	0.06129516	5.6434975	8.019818	Walking_Scroll
12:36:09.293	0.7302538	6.778192	9.198804	-0.3908554	-0.3179584	-0.30004907	0.06129516	5.6434975	8.019818	Walking_Scroll
12:36:09.315	0.7302538	6.778192	9.198804	-0.3908554	-0.3179584	-0.30004907	0.06129516	5.6434975	8.019818	Walking_Scroll
12:36:09.338	0.7302538	6.778192	9.198804	-0.3908554	-0.3179584	-0.30004907	0.06129516	5.6434975	8.019818	Walking_Scroll
12:36:09.361	0.7302538	6.778192	9.198804	-0.3908554	-0.3179584	-0.30004907	0.06129516	5.6434975	8.019818	Walking_Scroll
12:36:09.384	0.7302538	6.778192	9.198804	-0.3908554	-0.3179584	-0.30004907	0.06129516	5.6434975	8.019818	Walking_Scroll
12:36:09.406	0.7302538	6.778192	9.198804	-0.3908554	-0.3179584	-0.30004907	0.06129516	5.6434975	8.019818	Walking_Scroll
12:36:09.427	0.7302538	6.778192	9.198804	-0.3908554	-0.3179584	-0.30004907	0.06129516	5.6434975	8.019818	Walking_Scroll
12:36:09.450	0.7302538	6.778192	9.198804	-0.3908554	-0.3179584	-0.30004907	0.06129516	5.6434975	8.019818	Walking_Scroll
12:36:09.473	1.6807809	4.35758	6.488485	0.11127582	-0.15730086	-0.25789934	0.103844844	5.307214	8.2457905	Walking_Scroll
12:36:09.496	1.6807809	4.35758	6.488485	0.11127582	-0.15730086	-0.25789934	0.103844844	5.307214	8.2457905	Walking_Scroll
12:36:09.517	1.6807809	4.35758	6.488485	0.11127582	-0.15730086	-0.25789934	0.103844844	5.307214	8.2457905	Walking_Scroll
12:36:09.539	1.6807809	4.35758	6.488485	0.11127582	-0.15730086	-0.25789934	0.103844844	5.307214	8.2457905	Walking_Scroll
12:36:09.561	1.6807809	4.35758	6.488485	0.11127582	-0.15730086	-0.25789934	0.103844844	5.307214	8.2457905	Walking_Scroll
12:36:09.583	1.6807809	4.35758	6.488485	0.11127582	-0.15730086	-0.25789934	0.103844844	5.307214	8.2457905	Walking_Scroll
12:36:09.606	1.6807809	4.35758	6.488485	0.11127582	-0.15730086	-0.25789934	0.103844844	5.307214	8.2457905	Walking_Scroll
12:36:09.628	1.6807809	4.35758	6.488485	0.11127582	-0.15730086	-0.25789934	0.103844844	5.307214	8.2457905	Walking_Scroll
12:36:09.651	0.2777359	5.707951	7.041562	-0.44155723	-0.2513741	-0.40817222	0.52871305	5.250631	8.265693	Walking_Scroll
12:36:09.672	0.2777359	5.707951	7.041562	-0.44155723	-0.2513741	-0.40817222	0.52871305	5.250631	8.265693	Walking_Scroll
12:36:09.694	0.2777359	5.707951	7.041562	-0.44155723	-0.2513741	-0.40817222	0.52871305	5.250631	8.265693	Walking_Scroll
12:36:09.715	0.2777359	5.707951	7.041562	-0.44155723	-0.2513741	-0.40817222	0.52871305	5.250631	8.265693	Walking_Scroll
12:36:09.736	0.2777359	5.707951	7.041562	-0.44155723	-0.2513741	-0.40817222	0.52871305	5.250631	8.265693	Walking_Scroll
12:36:09.758	0.2777359	5.707951	7.041562	-0.44155723	-0.2513741	-0.40817222	0.52871305	5.250631	8.265693	Walking_Scroll
12:36:09.780	0.2777359	5.707951	7.041562	-0.44155723	-0.2513741	-0.40817222	0.52871305	5.250631	8.265693	Walking_Scroll
12:36:09.803	0.2777359	5.707951	7.041562	-0.44155723	-0.2513741	-0.40817222	0.52871305	5.250631	8.265693	Walking_Scroll
12:36:09.828	-0.9481328	6.263423	8.370385	0.23955752	0.2458702	-0.22674523	0.0360433	5.602442	8.048708	Walking_Scroll
12:36:09.850	-0.9481328	6.263423	8.370385	0.23955752	0.2458702	-0.22674523	0.0360433	5.602442	8.048708	Walking_Scroll
12:36:09.872	-0.9481328	6.263423	8.370385	0.23955752	0.2458702	-0.22674523	0.0360433	5.602442	8.048708	Walking_Scroll
12:36:09.894	-0.9481328	6.263423	8.370385	0.23955752	0.2458702	-0.22674523	0.0360433	5.602442	8.048708	Walking_Scroll
12:36:09.916	-0.9481328	6.263423	8.370385	0.23955752	0.2458702	-0.22674523	0.0360433	5.602442	8.048708	Walking_Scroll
12:36:09.944	-0.9481328	6.263423	8.370385	0.23955752	0.2458702	-0.22674523	0.0360433	5.602442	8.048708	Walking_Scroll
12:36:09.966	-0.9481328	6.263423	8.370385	0.23955752	0.2458702	-0.22674523	0.0360433	5.602442	8.048708	Walking_Scroll
12:36:09.989	-0.9481328	6.263423	8.370385	0.23955752	0.2458702	-0.22674523	0.0360433	5.602442	8.048708	Walking_Scroll
12:36:10.010	-0.5243462	4.532362	8.490098	0.5938594	0.36498892	0.4952975	-0.6960785	5.6270156	8.001409	Walking_Scroll
12:36:10.032	-0.5243462	4.532362	8.490098	0.5938594	0.36498892	0.4952975	-0.6960785	5.6270156	8.001409	Walking_Scroll
12:36:10.055	-0.5243462	4.532362	8.490098	0.5938594	0.36498892	0.4952975	-0.6960785	5.6270156	8.001409	Walking_Scroll
12:36:10.079	-0.5243462	4.532362	8.490098	0.5938594	0.36498892	0.4952975	-0.6960785	5.6270156	8.001409	Walking_Scroll
12:36:10.102	-0.5243462	4.532362	8.490098	0.5938594	0.36498892	0.4952975	-0.6960785	5.6270156	8.001409	Walking_Scroll
12:36:10.123	-0.5243462	4.532362	8.490098	0.5938594	0.36498892	0.4952975	-0.6960785	5.6270156	8.001409	Walking_Scroll
12:36:10.145	-0.5243462	4.532362	8.490098	0.5938594	0.36498892	0.4952975	-0.6960785	5.6270156	8.001409	Walking_Scroll
12:36:10.169	-0.5243462	4.532362	8.490098	0.5938594	0.36498892	0.4952975	-0.6960785	5.6270156	8.001409	Walking_Scroll
12:36:10.194	0.11013664	4.9274178	5.2937417	-0.032888375	0.0192392	0.55394053	-0.38712236	5.791647	7.904258	Walking_Scroll
12:36:10.216	0.11013664	4.9274178	5.2937417	-0.032888375	0.0192392	0.55394053	-0.38712236	5.791647	7.904258	Walking_Scroll
12:36:10.238	0.11013664	4.9274178	5.2937417	-0.032888375	0.0192392	0.55394053	-0.38712236	5.791647	7.904258	Walking_Scroll
[truncated: 3,091 more rows]
