# Supplementary material for: Real-time Smartphone Activity Classification Using Inertial Sensors—Recognition of Scrolling, Typing, and Watching Videos While Sitting or Walking
Source: Sensors (Basel). 2020 Jan 24;20(3):655. doi: 10.3390/s20030655 (PMC7038357; doi:10.3390/s20030655)
Supplement: Supplementary file 1 [file sensors-20-00655-s001.zip › sensors-668083-supplementary/5Hz_data/6940/2019_09_15_12_03_46_Sitting_Type.csv]

time	accX	accY	accZ	rotX	rotY	rotZ	graX	graY	graZ	activity
12:22:27.115	-0.49800915	3.9146392	11.535616	-0.05793385	-0.3320083	0.08235258	-0.31658462	3.5284293	9.144415	Sitting_Type
12:22:27.142	-0.49800915	3.9146392	11.535616	-0.05793385	-0.3320083	0.08235258	-0.31658462	3.5284293	9.144415	Sitting_Type
12:22:27.162	-0.49800915	3.9146392	11.535616	-0.05793385	-0.3320083	0.08235258	-0.31658462	3.5284293	9.144415	Sitting_Type
12:22:27.183	-0.49800915	3.9146392	11.535616	-0.05793385	-0.3320083	0.08235258	-0.31658462	3.5284293	9.144415	Sitting_Type
12:22:27.204	-0.49800915	3.9146392	11.535616	-0.05793385	-0.3320083	0.08235258	-0.31658462	3.5284293	9.144415	Sitting_Type
12:22:27.225	-0.49800915	3.9146392	11.535616	-0.05793385	-0.3320083	0.08235258	-0.31658462	3.5284293	9.144415	Sitting_Type
12:22:27.247	-0.49800915	3.9146392	11.535616	-0.05793385	-0.3320083	0.08235258	-0.31658462	3.5284293	9.144415	Sitting_Type
12:22:27.269	0.60335726	3.4262073	8.466156	0.0055961367	-0.32773226	-0.061811622	0.34099823	3.4611444	9.169219	Sitting_Type
12:22:27.290	0.60335726	3.4262073	8.466156	0.0055961367	-0.32773226	-0.061811622	0.34099823	3.4611444	9.169219	Sitting_Type
12:22:27.311	0.60335726	3.4262073	8.466156	0.0055961367	-0.32773226	-0.061811622	0.34099823	3.4611444	9.169219	Sitting_Type
12:22:27.333	0.60335726	3.4262073	8.466156	0.0055961367	-0.32773226	-0.061811622	0.34099823	3.4611444	9.169219	Sitting_Type
12:22:27.354	0.60335726	3.4262073	8.466156	0.0055961367	-0.32773226	-0.061811622	0.34099823	3.4611444	9.169219	Sitting_Type
12:22:27.376	0.60335726	3.4262073	8.466156	0.0055961367	-0.32773226	-0.061811622	0.34099823	3.4611444	9.169219	Sitting_Type
12:22:27.397	0.60335726	3.4262073	8.466156	0.0055961367	-0.32773226	-0.061811622	0.34099823	3.4611444	9.169219	Sitting_Type
12:22:27.418	0.60335726	3.4262073	8.466156	0.0055961367	-0.32773226	-0.061811622	0.34099823	3.4611444	9.169219	Sitting_Type
12:22:27.440	0.10774237	3.0239692	10.015251	-0.050603464	0.26114184	0.071357004	0.35553405	3.1705823	9.273153	Sitting_Type
12:22:27.462	0.10774237	3.0239692	10.015251	-0.050603464	0.26114184	0.071357004	0.35553405	3.1705823	9.273153	Sitting_Type
12:22:27.483	0.10774237	3.0239692	10.015251	-0.050603464	0.26114184	0.071357004	0.35553405	3.1705823	9.273153	Sitting_Type
12:22:27.504	0.10774237	3.0239692	10.015251	-0.050603464	0.26114184	0.071357004	0.35553405	3.1705823	9.273153	Sitting_Type
12:22:27.526	0.10774237	3.0239692	10.015251	-0.050603464	0.26114184	0.071357004	0.35553405	3.1705823	9.273153	Sitting_Type
12:22:27.547	0.10774237	3.0239692	10.015251	-0.050603464	0.26114184	0.071357004	0.35553405	3.1705823	9.273153	Sitting_Type
12:22:27.569	0.10774237	3.0239692	10.015251	-0.050603464	0.26114184	0.071357004	0.35553405	3.1705823	9.273153	Sitting_Type
12:22:27.590	0.10774237	3.0239692	10.015251	-0.050603464	0.26114184	0.071357004	0.35553405	3.1705823	9.273153	Sitting_Type
12:22:27.618	0.10774237	3.0239692	10.015251	-0.050603464	0.26114184	0.071357004	0.35553405	3.1705823	9.273153	Sitting_Type
12:22:27.641	0.035914123	2.9665065	10.439038	0.12043881	-0.14325096	0.071357004	0.021936158	3.0254452	9.328267	Sitting_Type
12:22:27.665	0.035914123	2.9665065	10.439038	0.12043881	-0.14325096	0.071357004	0.021936158	3.0254452	9.328267	Sitting_Type
12:22:27.688	0.035914123	2.9665065	10.439038	0.12043881	-0.14325096	0.071357004	0.021936158	3.0254452	9.328267	Sitting_Type
12:22:27.711	0.035914123	2.9665065	10.439038	0.12043881	-0.14325096	0.071357004	0.021936158	3.0254452	9.328267	Sitting_Type
12:22:27.733	0.035914123	2.9665065	10.439038	0.12043881	-0.14325096	0.071357004	0.021936158	3.0254452	9.328267	Sitting_Type
12:22:27.756	0.035914123	2.9665065	10.439038	0.12043881	-0.14325096	0.071357004	0.021936158	3.0254452	9.328267	Sitting_Type
12:22:27.779	0.035914123	2.9665065	10.439038	0.12043881	-0.14325096	0.071357004	0.021936158	3.0254452	9.328267	Sitting_Type
12:22:27.801	0.035914123	2.9665065	10.439038	0.0055961367	-0.072390586	0.06585921	0.110689305	3.2018394	9.268568	Sitting_Type
12:22:27.823	0.105348095	3.0167863	8.906702	0.0055961367	-0.072390586	0.06585921	0.110689305	3.2018394	9.268568	Sitting_Type
12:22:27.846	0.105348095	3.0167863	8.906702	0.0055961367	-0.072390586	0.06585921	0.110689305	3.2018394	9.268568	Sitting_Type
12:22:27.869	0.105348095	3.0167863	8.906702	0.0055961367	-0.072390586	0.06585921	0.110689305	3.2018394	9.268568	Sitting_Type
12:22:27.892	0.105348095	3.0167863	8.906702	0.0055961367	-0.072390586	0.06585921	0.110689305	3.2018394	9.268568	Sitting_Type
12:22:27.915	0.105348095	3.0167863	8.906702	0.0055961367	-0.072390586	0.06585921	0.110689305	3.2018394	9.268568	Sitting_Type
12:22:27.938	0.105348095	3.0167863	8.906702	0.0055961367	-0.072390586	0.06585921	0.110689305	3.2018394	9.268568	Sitting_Type
12:22:27.962	0.105348095	3.0167863	8.906702	0.0055961367	-0.072390586	0.06585921	0.110689305	3.2018394	9.268568	Sitting_Type
12:22:27.986	-0.17957062	3.4142358	9.28021	-0.09458576	-0.041236456	-0.030046629	0.06554697	3.2689114	9.245555	Sitting_Type
12:22:28.010	-0.17957062	3.4142358	9.28021	-0.09458576	-0.041236456	-0.030046629	0.06554697	3.2689114	9.245555	Sitting_Type
12:22:28.032	-0.17957062	3.4142358	9.28021	-0.09458576	-0.041236456	-0.030046629	0.06554697	3.2689114	9.245555	Sitting_Type
12:22:28.055	-0.17957062	3.4142358	9.28021	-0.09458576	-0.041236456	-0.030046629	0.06554697	3.2689114	9.245555	Sitting_Type
12:22:28.078	-0.17957062	3.4142358	9.28021	-0.09458576	-0.041236456	-0.030046629	0.06554697	3.2689114	9.245555	Sitting_Type
12:22:28.101	-0.17957062	3.4142358	9.28021	-0.09458576	-0.041236456	-0.030046629	0.06554697	3.2689114	9.245555	Sitting_Type
12:22:28.125	-0.17957062	3.4142358	9.28021	-0.09458576	-0.041236456	-0.030046629	0.06554697	3.2689114	9.245555	Sitting_Type
12:22:28.148	-0.17957062	3.4142358	9.28021	-0.09458576	-0.041236456	-0.030046629	0.06554697	3.2689114	9.245555	Sitting_Type
12:22:28.170	0.083799616	2.9569294	8.777411	-0.057322983	0.12858407	0.09823507	0.11768574	3.256915	9.249272	Sitting_Type
12:22:28.193	0.083799616	2.9569294	8.777411	-0.057322983	0.12858407	0.09823507	0.11768574	3.256915	9.249272	Sitting_Type
12:22:28.216	0.083799616	2.9569294	8.777411	-0.057322983	0.12858407	0.09823507	0.11768574	3.256915	9.249272	Sitting_Type
12:22:28.239	0.083799616	2.9569294	8.777411	-0.057322983	0.12858407	0.09823507	0.11768574	3.256915	9.249272	Sitting_Type
12:22:28.261	0.083799616	2.9569294	8.777411	-0.057322983	0.12858407	0.09823507	0.11768574	3.256915	9.249272	Sitting_Type
12:22:28.284	0.083799616	2.9569294	8.777411	-0.057322983	0.12858407	0.09823507	0.11768574	3.256915	9.249272	Sitting_Type
12:22:28.307	0.083799616	2.9569294	8.777411	-0.057322983	0.12858407	0.09823507	0.11768574	3.256915	9.249272	Sitting_Type
12:22:28.330	0.083799616	2.9569294	8.777411	-0.057322983	0.12858407	0.09823507	0.11768574	3.256915	9.249272	Sitting_Type
12:22:28.354	-0.1987248	3.2801564	8.2578535	0.07767824	0.022904392	0.020655185	-0.10519684	3.3222375	9.226161	Sitting_Type
12:22:28.377	-0.1987248	3.2801564	8.2578535	0.07767824	0.022904392	0.020655185	-0.10519684	3.3222375	9.226161	Sitting_Type
12:22:28.399	-0.1987248	3.2801564	8.2578535	0.07767824	0.022904392	0.020655185	-0.10519684	3.3222375	9.226161	Sitting_Type
12:22:28.422	-0.1987248	3.2801564	8.2578535	0.07767824	0.022904392	0.020655185	-0.10519684	3.3222375	9.226161	Sitting_Type
12:22:28.452	-0.1987248	3.2801564	8.2578535	0.07767824	0.022904392	0.020655185	-0.10519684	3.3222375	9.226161	Sitting_Type
12:22:28.472	-0.1987248	3.2801564	8.2578535	0.07767824	0.022904392	0.020655185	-0.10519684	3.3222375	9.226161	Sitting_Type
12:22:28.493	-0.1987248	3.2801564	8.2578535	0.07767824	0.022904392	0.020655185	-0.10519684	3.3222375	9.226161	Sitting_Type
12:22:28.515	-0.1987248	3.2801564	8.2578535	0.07767824	0.022904392	0.020655185	-0.10519684	3.3222375	9.226161	Sitting_Type
12:22:28.535	0.083799616	3.189174	10.1206	0.014759115	-0.10110125	-0.0068337494	-0.12186854	3.3102224	9.230273	Sitting_Type
12:22:28.563	0.083799616	3.189174	10.1206	0.014759115	-0.10110125	-0.0068337494	-0.12186854	3.3102224	9.230273	Sitting_Type
12:22:28.584	0.083799616	3.189174	10.1206	0.014759115	-0.10110125	-0.0068337494	-0.12186854	3.3102224	9.230273	Sitting_Type
12:22:28.606	0.083799616	3.189174	10.1206	0.014759115	-0.10110125	-0.0068337494	-0.12186854	3.3102224	9.230273	Sitting_Type
12:22:28.626	0.083799616	3.189174	10.1206	0.014759115	-0.10110125	-0.0068337494	-0.12186854	3.3102224	9.230273	Sitting_Type
12:22:28.645	0.083799616	3.189174	10.1206	0.014759115	-0.10110125	-0.0068337494	-0.12186854	3.3102224	9.230273	Sitting_Type
12:22:28.666	0.083799616	3.189174	10.1206	0.014759115	-0.10110125	-0.0068337494	-0.12186854	3.3102224	9.230273	Sitting_Type
12:22:28.687	0.083799616	3.189174	10.1206	0.014759115	-0.10110125	-0.0068337494	-0.12186854	3.3102224	9.230273	Sitting_Type
12:22:28.706	0.04070267	3.1987512	9.416683	0.045302376	-0.12797932	0.0035509595	0.040608857	3.3167577	9.228642	Sitting_Type
12:22:28.736	0.04070267	3.1987512	9.416683	0.045302376	-0.12797932	0.0035509595	0.040608857	3.3167577	9.228642	Sitting_Type
12:22:28.770	0.04070267	3.1987512	9.416683	0.045302376	-0.12797932	0.0035509595	0.040608857	3.3167577	9.228642	Sitting_Type
12:22:28.803	0.04070267	3.1987512	9.416683	0.045302376	-0.12797932	0.0035509595	0.040608857	3.3167577	9.228642	Sitting_Type
12:22:28.836	0.04070267	3.1987512	9.416683	0.045302376	-0.12797932	0.0035509595	0.040608857	3.3167577	9.228642	Sitting_Type
12:22:28.870	0.04070267	3.1987512	9.416683	0.045302376	-0.12797932	0.0035509595	0.040608857	3.3167577	9.228642	Sitting_Type
12:22:28.903	0.23942748	3.2107224	9.091062	-0.028612318	-0.112096824	0.0029400946	0.17931086	3.367765	9.208494	Sitting_Type
12:22:28.937	0.23942748	3.2107224	9.091062	-0.028612318	-0.112096824	0.0029400946	0.17931086	3.367765	9.208494	Sitting_Type
12:22:28.970	0.23942748	3.2107224	9.091062	-0.028612318	-0.112096824	0.0029400946	0.17931086	3.367765	9.208494	Sitting_Type
12:22:28.991	0.23942748	3.2107224	9.091062	-0.028612318	-0.112096824	0.0029400946	0.17931086	3.367765	9.208494	Sitting_Type
12:22:29.012	0.23942748	3.2107224	9.091062	-0.028612318	-0.112096824	0.0029400946	0.17931086	3.367765	9.208494	Sitting_Type
12:22:29.034	0.23942748	3.2107224	9.091062	-0.028612318	-0.112096824	0.0029400946	0.17931086	3.367765	9.208494	Sitting_Type
12:22:29.056	0.23942748	3.2107224	9.091062	-0.028612318	-0.112096824	0.0029400946	0.17931086	3.367765	9.208494	Sitting_Type
12:22:29.078	0.20590763	3.3495905	9.012051	-0.08908798	-0.07300145	-0.047150858	0.14641842	3.3838606	9.203175	Sitting_Type
12:22:29.100	0.20590763	3.3495905	9.012051	-0.08908798	-0.07300145	-0.047150858	0.14641842	3.3838606	9.203175	Sitting_Type
12:22:29.122	0.20590763	3.3495905	9.012051	-0.08908798	-0.07300145	-0.047150858	0.14641842	3.3838606	9.203175	Sitting_Type
12:22:29.145	0.20590763	3.3495905	9.012051	-0.08908798	-0.07300145	-0.047150858	0.14641842	3.3838606	9.203175	Sitting_Type
12:22:29.166	0.20590763	3.3495905	9.012051	-0.08908798	-0.07300145	-0.047150858	0.14641842	3.3838606	9.203175	Sitting_Type
12:22:29.187	0.20590763	3.3495905	9.012051	-0.08908798	-0.07300145	-0.047150858	0.14641842	3.3838606	9.203175	Sitting_Type
12:22:29.209	0.20590763	3.3495905	9.012051	-0.08908798	-0.07300145	-0.047150858	0.14641842	3.3838606	9.203175	Sitting_Type
12:22:29.231	0.20590763	3.3495905	9.012051	-0.08908798	-0.07300145	-0.047150858	0.14641842	3.3838606	9.203175	Sitting_Type
12:22:29.253	0.28731298	3.2873392	8.779806	-0.0011233811	0.018628336	-0.037987877	0.28127268	3.3526628	9.211455	Sitting_Type
12:22:29.276	0.28731298	3.2873392	8.779806	-0.0011233811	0.018628336	-0.037987877	0.28127268	3.3526628	9.211455	Sitting_Type
12:22:29.299	0.28731298	3.2873392	8.779806	-0.0011233811	0.018628336	-0.037987877	0.28127268	3.3526628	9.211455	Sitting_Type
12:22:29.322	0.28731298	3.2873392	8.779806	-0.0011233811	0.018628336	-0.037987877	0.28127268	3.3526628	9.211455	Sitting_Type
12:22:29.345	0.28731298	3.2873392	8.779806	-0.0011233811	0.018628336	-0.037987877	0.28127268	3.3526628	9.211455	Sitting_Type
12:22:29.368	0.28731298	3.2873392	8.779806	-0.0011233811	0.018628336	-0.037987877	0.28127268	3.3526628	9.211455	Sitting_Type
12:22:29.389	0.28731298	3.2873392	8.779806	-0.0011233811	0.018628336	-0.037987877	0.28127268	3.3526628	9.211455	Sitting_Type
12:22:29.412	0.28731298	3.2873392	8.779806	-0.0011233811	0.018628336	-0.037987877	0.28127268	3.3526628	9.211455	Sitting_Type
12:22:29.433	0.42618093	3.1341057	8.937828	-0.12573989	0.2336529	-0.012942402	0.37117922	3.3676667	9.202793	Sitting_Type
12:22:29.454	0.42618093	3.1341057	8.937828	-0.12573989	0.2336529	-0.012942402	0.37117922	3.3676667	9.202793	Sitting_Type
12:22:29.474	0.42618093	3.1341057	8.937828	-0.12573989	0.2336529	-0.012942402	0.37117922	3.3676667	9.202793	Sitting_Type
12:22:29.495	0.42618093	3.1341057	8.937828	-0.12573989	0.2336529	-0.012942402	0.37117922	3.3676667	9.202793	Sitting_Type
12:22:29.525	0.42618093	3.1341057	8.937828	-0.12573989	0.2336529	-0.012942402	0.37117922	3.3676667	9.202793	Sitting_Type
12:22:29.547	0.42618093	3.1341057	8.937828	-0.12573989	0.2336529	-0.012942402	0.37117922	3.3676667	9.202793	Sitting_Type
12:22:29.575	0.42618093	3.1341057	8.937828	-0.12573989	0.2336529	-0.012942402	0.37117922	3.3676667	9.202793	Sitting_Type
12:22:29.596	0.42618093	3.1341057	8.937828	-0.12573989	0.2336529	-0.012942402	0.37117922	3.3676667	9.202793	Sitting_Type
12:22:29.617	0.28970724	3.15326	8.08786	-0.16117008	0.3179523	0.113506705	0.13566396	3.3874993	9.202001	Sitting_Type
12:22:29.638	0.28970724	3.15326	8.08786	-0.16117008	0.3179523	0.113506705	0.13566396	3.3874993	9.202001	Sitting_Type
12:22:29.659	0.28970724	3.15326	8.08786	-0.16117008	0.3179523	0.113506705	0.13566396	3.3874993	9.202001	Sitting_Type
12:22:29.680	0.28970724	3.15326	8.08786	-0.16117008	0.3179523	0.113506705	0.13566396	3.3874993	9.202001	Sitting_Type
12:22:29.701	0.28970724	3.15326	8.08786	-0.16117008	0.3179523	0.113506705	0.13566396	3.3874993	9.202001	Sitting_Type
12:22:29.722	0.28970724	3.15326	8.08786	-0.16117008	0.3179523	0.113506705	0.13566396	3.3874993	9.202001	Sitting_Type
12:22:29.746	0.28970724	3.15326	8.08786	-0.16117008	0.3179523	0.113506705	0.13566396	3.3874993	9.202001	Sitting_Type
12:22:29.767	0.28970724	3.15326	8.08786	-0.16117008	0.3179523	0.113506705	0.13566396	3.3874993	9.202001	Sitting_Type
12:22:29.787	0.4644893	2.8707354	7.6975937	-0.17705257	-0.4224164	-0.037987877	0.20031017	3.217028	9.261803	Sitting_Type
12:22:29.808	0.4644893	2.8707354	7.6975937	-0.17705257	-0.4224164	-0.037987877	0.20031017	3.217028	9.261803	Sitting_Type
12:22:29.829	0.4644893	2.8707354	7.6975937	-0.17705257	-0.4224164	-0.037987877	0.20031017	3.217028	9.261803	Sitting_Type
12:22:29.850	0.4644893	2.8707354	7.6975937	-0.17705257	-0.4224164	-0.037987877	0.20031017	3.217028	9.261803	Sitting_Type
12:22:29.871	0.4644893	2.8707354	7.6975937	-0.17705257	-0.4224164	-0.037987877	0.20031017	3.217028	9.261803	Sitting_Type
12:22:29.892	0.4644893	2.8707354	7.6975937	-0.17705257	-0.4224164	-0.037987877	0.20031017	3.217028	9.261803	Sitting_Type
12:22:29.915	0.4644893	2.8707354	7.6975937	-0.17705257	-0.4224164	-0.037987877	0.20031017	3.217028	9.261803	Sitting_Type
12:22:29.937	0.4644893	2.8707354	7.6975937	-0.17705257	-0.4224164	-0.037987877	0.20031017	3.217028	9.261803	Sitting_Type
12:22:29.960	0.3974496	2.8827069	8.305739	0.0074287322	-0.43585542	-0.08991142	0.3402345	3.120515	9.290694	Sitting_Type
12:22:29.981	0.3974496	2.8827069	8.305739	0.0074287322	-0.43585542	-0.08991142	0.3402345	3.120515	9.290694	Sitting_Type
12:22:30.002	0.3974496	2.8827069	8.305739	0.0074287322	-0.43585542	-0.08991142	0.3402345	3.120515	9.290694	Sitting_Type
12:22:30.023	0.3974496	2.8827069	8.305739	0.0074287322	-0.43585542	-0.08991142	0.3402345	3.120515	9.290694	Sitting_Type
12:22:30.044	0.3974496	2.8827069	8.305739	0.0074287322	-0.43585542	-0.08991142	0.3402345	3.120515	9.290694	Sitting_Type
12:22:30.065	0.3974496	2.8827069	8.305739	0.0074287322	-0.43585542	-0.08991142	0.3402345	3.120515	9.290694	Sitting_Type
12:22:30.086	0.3974496	2.8827069	8.305739	0.0074287322	-0.43585542	-0.08991142	0.3402345	3.120515	9.290694	Sitting_Type
12:22:30.112	0.3974496	2.8827069	8.305739	0.0074287322	-0.43585542	-0.08991142	0.3402345	3.120515	9.290694	Sitting_Type
12:22:30.133	0.3974496	2.8827069	8.305739	0.0074287322	-0.43585542	-0.08991142	0.3402345	3.120515	9.290694	Sitting_Type
12:22:30.154	0.22266756	3.1245286	7.8556156	0.17052975	0.25564405	0.08174171	0.57952446	3.2068944	9.249342	Sitting_Type
12:22:30.177	0.22266756	3.1245286	7.8556156	0.17052975	0.25564405	0.08174171	0.57952446	3.2068944	9.249342	Sitting_Type
12:22:30.201	0.22266756	3.1245286	7.8556156	0.17052975	0.25564405	0.08174171	0.57952446	3.2068944	9.249342	Sitting_Type
12:22:30.224	0.22266756	3.1245286	7.8556156	0.17052975	0.25564405	0.08174171	0.57952446	3.2068944	9.249342	Sitting_Type
12:22:30.244	0.22266756	3.1245286	7.8556156	0.17052975	0.25564405	0.08174171	0.57952446	3.2068944	9.249342	Sitting_Type
12:22:30.265	0.22266756	3.1245286	7.8556156	0.17052975	0.25564405	0.08174171	0.57952446	3.2068944	9.249342	Sitting_Type
12:22:30.286	0.22266756	3.1245286	7.8556156	0.17052975	0.25564405	0.08174171	0.57952446	3.2068944	9.249342	Sitting_Type
12:22:30.307	0.22266756	3.1245286	7.8556156	0.17052975	0.25564405	0.08174171	0.57952446	3.2068944	9.249342	Sitting_Type
12:22:30.329	-0.016759925	3.1915684	7.781393	0.2676573	0.6459869	-0.025770573	0.4059297	3.2781317	9.233604	Sitting_Type
12:22:30.350	-0.016759925	3.1915684	7.781393	0.2676573	0.6459869	-0.025770573	0.4059297	3.2781317	9.233604	Sitting_Type
12:22:30.371	-0.016759925	3.1915684	7.781393	0.2676573	0.6459869	-0.025770573	0.4059297	3.2781317	9.233604	Sitting_Type
12:22:30.392	-0.016759925	3.1915684	7.781393	0.2676573	0.6459869	-0.025770573	0.4059297	3.2781317	9.233604	Sitting_Type
12:22:30.413	-0.016759925	3.1915684	7.781393	0.2676573	0.6459869	-0.025770573	0.4059297	3.2781317	9.233604	Sitting_Type
12:22:30.434	-0.016759925	3.1915684	7.781393	0.2676573	0.6459869	-0.025770573	0.4059297	3.2781317	9.233604	Sitting_Type
12:22:30.456	-0.016759925	3.1915684	7.781393	0.2676573	0.6459869	-0.025770573	0.4059297	3.2781317	9.233604	Sitting_Type
12:22:30.483	-0.016759925	3.1915684	7.781393	0.2676573	0.6459869	-0.025770573	0.4059297	3.2781317	9.233604	Sitting_Type
12:22:30.504	0.5243462	2.9497466	8.176449	-0.038386162	0.1035386	-0.10762652	0.48665723	3.3079746	9.219048	Sitting_Type
12:22:30.526	0.5243462	2.9497466	8.176449	-0.038386162	0.1035386	-0.10762652	0.48665723	3.3079746	9.219048	Sitting_Type
12:22:30.548	0.5243462	2.9497466	8.176449	-0.038386162	0.1035386	-0.10762652	0.48665723	3.3079746	9.219048	Sitting_Type
12:22:30.570	0.5243462	2.9497466	8.176449	-0.038386162	0.1035386	-0.10762652	0.48665723	3.3079746	9.219048	Sitting_Type
12:22:30.591	0.5243462	2.9497466	8.176449	-0.038386162	0.1035386	-0.10762652	0.48665723	3.3079746	9.219048	Sitting_Type
12:22:30.613	0.5243462	2.9497466	8.176449	-0.038386162	0.1035386	-0.10762652	0.48665723	3.3079746	9.219048	Sitting_Type
12:22:30.637	0.5243462	2.9497466	8.176449	-0.038386162	0.1035386	-0.10762652	0.48665723	3.3079746	9.219048	Sitting_Type
12:22:30.659	0.5243462	2.9497466	8.176449	-0.038386162	0.1035386	-0.10762652	0.48665723	3.3079746	9.219048	Sitting_Type
12:22:30.681	0.22506183	3.15326	9.567522	-0.020060204	-0.23365901	-0.014774998	0.33947498	3.241222	9.249303	Sitting_Type
12:22:30.702	0.22506183	3.15326	9.567522	-0.020060204	-0.23365901	-0.014774998	0.33947498	3.241222	9.249303	Sitting_Type
12:22:30.724	0.22506183	3.15326	9.567522	-0.020060204	-0.23365901	-0.014774998	0.33947498	3.241222	9.249303	Sitting_Type
12:22:30.746	0.22506183	3.15326	9.567522	-0.020060204	-0.23365901	-0.014774998	0.33947498	3.241222	9.249303	Sitting_Type
12:22:30.767	0.22506183	3.15326	9.567522	-0.020060204	-0.23365901	-0.014774998	0.33947498	3.241222	9.249303	Sitting_Type
12:22:30.789	0.22506183	3.15326	9.567522	-0.020060204	-0.23365901	-0.014774998	0.33947498	3.241222	9.249303	Sitting_Type
12:22:30.811	0.22506183	3.15326	9.567522	-0.020060204	-0.23365901	-0.014774998	0.33947498	3.241222	9.249303	Sitting_Type
12:22:30.834	0.22506183	3.15326	9.567522	-0.020060204	-0.23365901	-0.014774998	0.33947498	3.241222	9.249303	Sitting_Type
12:22:30.858	0.22506183	3.15326	9.567522	-0.020060204	-0.23365901	-0.014774998	0.33947498	3.241222	9.249303	Sitting_Type
12:22:30.882	0.4836435	3.0455174	8.849239	0.083176024	-0.08216443	-0.026992302	0.47814184	3.2223413	9.249771	Sitting_Type
12:22:30.904	0.4836435	3.0455174	8.849239	0.083176024	-0.08216443	-0.026992302	0.47814184	3.2223413	9.249771	Sitting_Type
12:22:30.927	0.4836435	3.0455174	8.849239	0.083176024	-0.08216443	-0.026992302	0.47814184	3.2223413	9.249771	Sitting_Type
12:22:30.951	0.4836435	3.0455174	8.849239	0.083176024	-0.08216443	-0.026992302	0.47814184	3.2223413	9.249771	Sitting_Type
12:22:30.972	0.4836435	3.0455174	8.849239	0.083176024	-0.08216443	-0.026992302	0.47814184	3.2223413	9.249771	Sitting_Type
12:22:30.994	0.4836435	3.0455174	8.849239	0.083176024	-0.08216443	-0.026992302	0.47814184	3.2223413	9.249771	Sitting_Type
12:22:31.015	0.4836435	3.0455174	8.849239	0.083176024	-0.08216443	-0.026992302	0.47814184	3.2223413	9.249771	Sitting_Type
12:22:31.036	0.4836435	3.0455174	8.849239	0.083176024	-0.08216443	-0.026992302	0.47814184	3.2223413	9.249771	Sitting_Type
12:22:31.067	0.28013015	3.0957973	8.961771	0.094782464	0.1701229	-0.0068337494	0.47585547	3.2364898	9.244948	Sitting_Type
12:22:31.089	0.28013015	3.0957973	8.961771	0.094782464	0.1701229	-0.0068337494	0.47585547	3.2364898	9.244948	Sitting_Type
12:22:31.110	0.28013015	3.0957973	8.961771	0.094782464	0.1701229	-0.0068337494	0.47585547	3.2364898	9.244948	Sitting_Type
12:22:31.130	0.28013015	3.0957973	8.961771	0.094782464	0.1701229	-0.0068337494	0.47585547	3.2364898	9.244948	Sitting_Type
12:22:31.151	0.28013015	3.0957973	8.961771	0.094782464	0.1701229	-0.0068337494	0.47585547	3.2364898	9.244948	Sitting_Type
12:22:31.172	0.28013015	3.0957973	8.961771	0.094782464	0.1701229	-0.0068337494	0.47585547	3.2364898	9.244948	Sitting_Type
12:22:31.195	0.28013015	3.0957973	8.961771	0.094782464	0.1701229	-0.0068337494	0.47585547	3.2364898	9.244948	Sitting_Type
12:22:31.217	0.28013015	3.0957973	8.961771	0.094782464	0.1701229	-0.0068337494	0.47585547	3.2364898	9.244948	Sitting_Type
12:22:31.240	0.5147691	2.7869358	8.494887	-0.23080872	0.3497173	0.08785036	0.15385771	3.2997563	9.233543	Sitting_Type
12:22:31.261	0.5147691	2.7869358	8.494887	-0.23080872	0.3497173	0.08785036	0.15385771	3.2997563	9.233543	Sitting_Type
12:22:31.281	0.5147691	2.7869358	8.494887	-0.23080872	0.3497173	0.08785036	0.15385771	3.2997563	9.233543	Sitting_Type
12:22:31.303	0.5147691	2.7869358	8.494887	-0.23080872	0.3497173	0.08785036	0.15385771	3.2997563	9.233543	Sitting_Type
12:22:31.324	0.5147691	2.7869358	8.494887	-0.23080872	0.3497173	0.08785036	0.15385771	3.2997563	9.233543	Sitting_Type
12:22:31.345	0.5147691	2.7869358	8.494887	-0.23080872	0.3497173	0.08785036	0.15385771	3.2997563	9.233543	Sitting_Type
12:22:31.366	0.5147691	2.7869358	8.494887	-0.23080872	0.3497173	0.08785036	0.15385771	3.2997563	9.233543	Sitting_Type
12:22:31.388	0.5147691	2.7869358	8.494887	-0.23080872	0.3497173	0.08785036	0.15385771	3.2997563	9.233543	Sitting_Type
12:22:31.412	0.7972935	2.7941186	9.445415	0.15770158	-0.07666664	-0.12595247	0.4167731	3.1165822	9.288896	Sitting_Type
12:22:31.434	0.7972935	2.7941186	9.445415	0.15770158	-0.07666664	-0.12595247	0.4167731	3.1165822	9.288896	Sitting_Type
12:22:31.455	0.7972935	2.7941186	9.445415	0.15770158	-0.07666664	-0.12595247	0.4167731	3.1165822	9.288896	Sitting_Type
12:22:31.476	0.7972935	2.7941186	9.445415	0.15770158	-0.07666664	-0.12595247	0.4167731	3.1165822	9.288896	Sitting_Type
12:22:31.498	0.7972935	2.7941186	9.445415	0.15770158	-0.07666664	-0.12595247	0.4167731	3.1165822	9.288896	Sitting_Type
12:22:31.520	0.7972935	2.7941186	9.445415	0.15770158	-0.07666664	-0.12595247	0.4167731	3.1165822	9.288896	Sitting_Type
12:22:31.542	0.7972935	2.7941186	9.445415	0.15770158	-0.07666664	-0.12595247	0.4167731	3.1165822	9.288896	Sitting_Type
12:22:31.563	0.7972935	2.7941186	9.445415	0.15770158	-0.07666664	-0.12595247	0.4167731	3.1165822	9.288896	Sitting_Type
12:22:31.585	0.5506832	2.8611584	7.9561753	0.14304082	0.20249878	-0.030046629	0.66786647	3.0597763	9.293121	Sitting_Type
12:22:31.606	0.5506832	2.8611584	7.9561753	0.14304082	0.20249878	-0.030046629	0.66786647	3.0597763	9.293121	Sitting_Type
12:22:31.626	0.5506832	2.8611584	7.9561753	0.14304082	0.20249878	-0.030046629	0.66786647	3.0597763	9.293121	Sitting_Type
12:22:31.646	0.5506832	2.8611584	7.9561753	0.14304082	0.20249878	-0.030046629	0.66786647	3.0597763	9.293121	Sitting_Type
12:22:31.667	0.5506832	2.8611584	7.9561753	0.14304082	0.20249878	-0.030046629	0.66786647	3.0597763	9.293121	Sitting_Type
12:22:31.690	0.5506832	2.8611584	7.9561753	0.14304082	0.20249878	-0.030046629	0.66786647	3.0597763	9.293121	Sitting_Type
12:22:31.710	0.5506832	2.8611584	7.9561753	0.14304082	0.20249878	-0.030046629	0.66786647	3.0597763	9.293121	Sitting_Type
12:22:31.731	0.5506832	2.8611584	7.9561753	0.14304082	0.20249878	-0.030046629	0.66786647	3.0597763	9.293121	Sitting_Type
12:22:31.753	0.5506832	2.8611584	7.9561753	0.14304082	0.20249878	-0.030046629	0.66786647	3.0597763	9.293121	Sitting_Type
12:22:31.775	0.83081335	2.578634	9.732727	-0.2363065	0.4407362	-0.07647239	0.6801635	3.1756191	9.253281	Sitting_Type
12:22:31.795	0.83081335	2.578634	9.732727	-0.2363065	0.4407362	-0.07647239	0.6801635	3.1756191	9.253281	Sitting_Type
12:22:31.820	0.83081335	2.578634	9.732727	-0.2363065	0.4407362	-0.07647239	0.6801635	3.1756191	9.253281	Sitting_Type
12:22:31.841	0.83081335	2.578634	9.732727	-0.2363065	0.4407362	-0.07647239	0.6801635	3.1756191	9.253281	Sitting_Type
12:22:31.861	0.83081335	2.578634	9.732727	-0.2363065	0.4407362	-0.07647239	0.6801635	3.1756191	9.253281	Sitting_Type
12:22:31.882	0.83081335	2.578634	9.732727	-0.2363065	0.4407362	-0.07647239	0.6801635	3.1756191	9.253281	Sitting_Type
12:22:31.903	0.83081335	2.578634	9.732727	-0.2363065	0.4407362	-0.07647239	0.6801635	3.1756191	9.253281	Sitting_Type
12:22:31.924	0.83081335	2.578634	9.732727	-0.2363065	0.4407362	-0.07647239	0.6801635	3.1756191	9.253281	Sitting_Type
12:22:31.952	-0.038308397	3.0718546	9.373586	0.10577804	0.014963144	-0.038598742	0.27574003	3.1400685	9.286243	Sitting_Type
12:22:31.992	-0.038308397	3.0718546	9.373586	0.10577804	0.014963144	-0.038598742	0.27574003	3.1400685	9.286243	Sitting_Type
12:22:32.015	-0.038308397	3.0718546	9.373586	0.10577804	0.014963144	-0.038598742	0.27574003	3.1400685	9.286243	Sitting_Type
12:22:32.036	-0.038308397	3.0718546	9.373586	0.10577804	0.014963144	-0.038598742	0.27574003	3.1400685	9.286243	Sitting_Type
12:22:32.058	-0.038308397	3.0718546	9.373586	0.10577804	0.014963144	-0.038598742	0.27574003	3.1400685	9.286243	Sitting_Type
12:22:32.080	-0.038308397	3.0718546	9.373586	0.10577804	0.014963144	-0.038598742	0.27574003	3.1400685	9.286243	Sitting_Type
12:22:32.105	-0.038308397	3.0718546	9.373586	0.10577804	0.014963144	-0.038598742	0.27574003	3.1400685	9.286243	Sitting_Type
12:22:32.127	0.37829542	3.1269228	9.452597	-0.025557991	-0.0082497345	-0.038598742	0.34718898	3.256363	9.243697	Sitting_Type
12:22:32.149	0.37829542	3.1269228	9.452597	-0.025557991	-0.0082497345	-0.038598742	0.34718898	3.256363	9.243697	Sitting_Type
12:22:32.173	0.37829542	3.1269228	9.452597	-0.025557991	-0.0082497345	-0.038598742	0.34718898	3.256363	9.243697	Sitting_Type
12:22:32.194	0.37829542	3.1269228	9.452597	-0.025557991	-0.0082497345	-0.038598742	0.34718898	3.256363	9.243697	Sitting_Type
12:22:32.215	0.37829542	3.1269228	9.452597	-0.025557991	-0.0082497345	-0.038598742	0.34718898	3.256363	9.243697	Sitting_Type
12:22:32.237	0.37829542	3.1269228	9.452597	-0.025557991	-0.0082497345	-0.038598742	0.34718898	3.256363	9.243697	Sitting_Type
12:22:32.258	0.37829542	3.1269228	9.452597	-0.025557991	-0.0082497345	-0.038598742	0.34718898	3.256363	9.243697	Sitting_Type
12:22:32.280	0.37829542	3.1269228	9.452597	-0.025557991	-0.0082497345	-0.038598742	0.34718898	3.256363	9.243697	Sitting_Type
12:22:32.306	0.5554718	3.11974	9.529214	0.020256903	-0.42058378	-0.05570297	0.6043865	3.1800969	9.257002	Sitting_Type
12:22:32.329	0.5554718	3.11974	9.529214	0.020256903	-0.42058378	-0.05570297	0.6043865	3.1800969	9.257002	Sitting_Type
12:22:32.354	0.5554718	3.11974	9.529214	0.020256903	-0.42058378	-0.05570297	0.6043865	3.1800969	9.257002	Sitting_Type
12:22:32.386	0.5554718	3.11974	9.529214	0.020256903	-0.42058378	-0.05570297	0.6043865	3.1800969	9.257002	Sitting_Type
12:22:32.407	0.5554718	3.11974	9.529214	0.020256903	-0.42058378	-0.05570297	0.6043865	3.1800969	9.257002	Sitting_Type
12:22:32.429	0.5554718	3.11974	9.529214	0.020256903	-0.42058378	-0.05570297	0.6043865	3.1800969	9.257002	Sitting_Type
12:22:32.450	0.5554718	3.11974	9.529214	0.020256903	-0.42058378	-0.05570297	0.6043865	3.1800969	9.257002	Sitting_Type
12:22:32.471	0.5554718	3.11974	9.529214	0.020256903	-0.42058378	-0.05570297	0.6043865	3.1800969	9.257002	Sitting_Type
12:22:32.493	0.7709565	3.0239692	8.626573	-0.034110103	-0.09193827	0.020044321	0.66951466	3.1876929	9.249905	Sitting_Type
12:22:32.516	0.7709565	3.0239692	8.626573	-0.034110103	-0.09193827	0.020044321	0.66951466	3.1876929	9.249905	Sitting_Type
12:22:32.537	0.7709565	3.0239692	8.626573	-0.034110103	-0.09193827	0.020044321	0.66951466	3.1876929	9.249905	Sitting_Type
12:22:32.558	0.7709565	3.0239692	8.626573	-0.034110103	-0.09193827	0.020044321	0.66951466	3.1876929	9.249905	Sitting_Type
12:22:32.579	0.7709565	3.0239692	8.626573	-0.034110103	-0.09193827	0.020044321	0.66951466	3.1876929	9.249905	Sitting_Type
12:22:32.600	0.7709565	3.0239692	8.626573	-0.034110103	-0.09193827	0.020044321	0.66951466	3.1876929	9.249905	Sitting_Type
12:22:32.621	0.7709565	3.0239692	8.626573	-0.034110103	-0.09193827	0.020044321	0.66951466	3.1876929	9.249905	Sitting_Type
12:22:32.642	0.7709565	3.0239692	8.626573	-0.034110103	-0.09193827	0.020044321	0.66951466	3.1876929	9.249905	Sitting_Type
12:22:32.666	0.8978531	2.935381	9.553157	-0.017616743	-0.22510691	-0.008666346	0.69078666	3.1194987	9.2715645	Sitting_Type
12:22:32.690	0.8978531	2.935381	9.553157	-0.017616743	-0.22510691	-0.008666346	0.69078666	3.1194987	9.2715645	Sitting_Type
12:22:32.725	0.8978531	2.935381	9.553157	-0.017616743	-0.22510691	-0.008666346	0.69078666	3.1194987	9.2715645	Sitting_Type
12:22:32.747	0.8978531	2.935381	9.553157	-0.017616743	-0.22510691	-0.008666346	0.69078666	3.1194987	9.2715645	Sitting_Type
12:22:32.768	0.8978531	2.935381	9.553157	-0.017616743	-0.22510691	-0.008666346	0.69078666	3.1194987	9.2715645	Sitting_Type
12:22:32.790	0.8978531	2.935381	9.553157	-0.017616743	-0.22510691	-0.008666346	0.69078666	3.1194987	9.2715645	Sitting_Type
12:22:32.810	0.8978531	2.935381	9.553157	-0.017616743	-0.22510691	-0.008666346	0.69078666	3.1194987	9.2715645	Sitting_Type
12:22:32.831	0.8978531	2.935381	9.553157	-0.017616743	-0.22510691	-0.008666346	0.69078666	3.1194987	9.2715645	Sitting_Type
12:22:32.853	0.8930645	2.8515813	8.360807	-0.098250955	-0.15730086	0.0072161513	0.7991095	3.114249	9.264625	Sitting_Type
12:22:32.876	0.8930645	2.8515813	8.360807	-0.098250955	-0.15730086	0.0072161513	0.7991095	3.114249	9.264625	Sitting_Type
12:22:32.897	0.8930645	2.8515813	8.360807	-0.098250955	-0.15730086	0.0072161513	0.7991095	3.114249	9.264625	Sitting_Type
12:22:32.917	0.8930645	2.8515813	8.360807	-0.098250955	-0.15730086	0.0072161513	0.7991095	3.114249	9.264625	Sitting_Type
12:22:32.938	0.8930645	2.8515813	8.360807	-0.098250955	-0.15730086	0.0072161513	0.7991095	3.114249	9.264625	Sitting_Type
12:22:32.960	0.8930645	2.8515813	8.360807	-0.098250955	-0.15730086	0.0072161513	0.7991095	3.114249	9.264625	Sitting_Type
12:22:32.981	0.8930645	2.8515813	8.360807	-0.098250955	-0.15730086	0.0072161513	0.7991095	3.114249	9.264625	Sitting_Type
12:22:33.003	0.8930645	2.8515813	8.360807	-0.098250955	-0.15730086	0.0072161513	0.7991095	3.114249	9.264625	Sitting_Type
12:22:33.025	1.0534809	2.9521408	8.0711	-0.019449338	0.19455753	-0.011720671	0.8921034	3.044537	9.279295	Sitting_Type
12:22:33.047	1.0534809	2.9521408	8.0711	-0.019449338	0.19455753	-0.011720671	0.8921034	3.044537	9.279295	Sitting_Type
12:22:33.069	1.0534809	2.9521408	8.0711	-0.019449338	0.19455753	-0.011720671	0.8921034	3.044537	9.279295	Sitting_Type
12:22:33.090	1.0534809	2.9521408	8.0711	-0.019449338	0.19455753	-0.011720671	0.8921034	3.044537	9.279295	Sitting_Type
12:22:33.111	1.0534809	2.9521408	8.0711	-0.019449338	0.19455753	-0.011720671	0.8921034	3.044537	9.279295	Sitting_Type
12:22:33.132	1.0534809	2.9521408	8.0711	-0.019449338	0.19455753	-0.011720671	0.8921034	3.044537	9.279295	Sitting_Type
12:22:33.153	1.0534809	2.9521408	8.0711	-0.019449338	0.19455753	-0.011720671	0.8921034	3.044537	9.279295	Sitting_Type
12:22:33.177	1.0534809	2.9521408	8.0711	-0.019449338	0.19455753	-0.011720671	0.8921034	3.044537	9.279295	Sitting_Type
12:22:33.199	1.0534809	2.9521408	8.0711	-0.12085297	0.43707103	0.03959201	0.8921034	3.044537	9.279295	Sitting_Type
12:22:33.220	0.7350424	2.8707354	8.664881	-0.12085297	0.43707103	0.03959201	0.68849814	3.0238903	9.303356	Sitting_Type
12:22:33.241	0.7350424	2.8707354	8.664881	-0.12085297	0.43707103	0.03959201	0.68849814	3.0238903	9.303356	Sitting_Type
12:22:33.261	0.7350424	2.8707354	8.664881	-0.12085297	0.43707103	0.03959201	0.68849814	3.0238903	9.303356	Sitting_Type
12:22:33.282	0.7350424	2.8707354	8.664881	-0.12085297	0.43707103	0.03959201	0.68849814	3.0238903	9.303356	Sitting_Type
12:22:33.304	0.7350424	2.8707354	8.664881	-0.12085297	0.43707103	0.03959201	0.68849814	3.0238903	9.303356	Sitting_Type
12:22:33.327	0.7350424	2.8707354	8.664881	-0.12085297	0.43707103	0.03959201	0.68849814	3.0238903	9.303356	Sitting_Type
12:22:33.349	0.7350424	2.8707354	8.664881	-0.12085297	0.43707103	0.03959201	0.68849814	3.0238903	9.303356	Sitting_Type
12:22:33.369	0.7350424	2.8707354	8.664881	-0.12085297	0.43707103	0.03959201	0.68849814	3.0238903	9.303356	Sitting_Type
12:22:33.390	0.75659084	2.925804	9.675264	-0.0072320336	-0.054064628	0.008437881	0.74969345	3.0180047	9.300537	Sitting_Type
12:22:33.411	0.75659084	2.925804	9.675264	-0.0072320336	-0.054064628	0.008437881	0.74969345	3.0180047	9.300537	Sitting_Type
12:22:33.432	0.75659084	2.925804	9.675264	-0.0072320336	-0.054064628	0.008437881	0.74969345	3.0180047	9.300537	Sitting_Type
12:22:33.453	0.75659084	2.925804	9.675264	-0.0072320336	-0.054064628	0.008437881	0.74969345	3.0180047	9.300537	Sitting_Type
12:22:33.474	0.75659084	2.925804	9.675264	-0.0072320336	-0.054064628	0.008437881	0.74969345	3.0180047	9.300537	Sitting_Type
12:22:33.496	0.75659084	2.925804	9.675264	-0.0072320336	-0.054064628	0.008437881	0.74969345	3.0180047	9.300537	Sitting_Type
12:22:33.525	0.75659084	2.925804	9.675264	-0.0072320336	-0.054064628	0.008437881	0.74969345	3.0180047	9.300537	Sitting_Type
12:22:33.545	0.75659084	2.925804	9.675264	-0.0072320336	-0.054064628	0.008437881	0.74969345	3.0180047	9.300537	Sitting_Type
12:22:33.566	0.6368771	2.8420043	9.165284	0.015980845	-0.09560346	0.029818164	0.7368655	3.0136702	9.302966	Sitting_Type
12:22:33.587	0.6368771	2.8420043	9.165284	0.015980845	-0.09560346	0.029818164	0.7368655	3.0136702	9.302966	Sitting_Type
12:22:33.608	0.6368771	2.8420043	9.165284	0.015980845	-0.09560346	0.029818164	0.7368655	3.0136702	9.302966	Sitting_Type
12:22:33.629	0.6368771	2.8420043	9.165284	0.015980845	-0.09560346	0.029818164	0.7368655	3.0136702	9.302966	Sitting_Type
12:22:33.651	0.6368771	2.8420043	9.165284	0.015980845	-0.09560346	0.029818164	0.7368655	3.0136702	9.302966	Sitting_Type
12:22:33.673	0.6368771	2.8420043	9.165284	0.015980845	-0.09560346	0.029818164	0.7368655	3.0136702	9.302966	Sitting_Type
12:22:33.695	0.6368771	2.8420043	9.165284	0.015980845	-0.09560346	0.029818164	0.7368655	3.0136702	9.302966	Sitting_Type
12:22:33.716	0.6368771	2.8420043	9.165284	0.015980845	-0.09560346	0.029818164	0.7368655	3.0136702	9.302966	Sitting_Type
12:22:33.738	0.6368771	2.8420043	9.165284	0.015980845	-0.09560346	0.029818164	0.7368655	3.0136702	9.302966	Sitting_Type
12:22:33.759	0.08858817	3.2274826	9.105427	0.33790684	0.16095993	0.13061093	0.38849524	3.2152116	9.256451	Sitting_Type
12:22:33.781	0.08858817	3.2274826	9.105427	0.33790684	0.16095993	0.13061093	0.38849524	3.2152116	9.256451	Sitting_Type
12:22:33.804	0.08858817	3.2274826	9.105427	0.33790684	0.16095993	0.13061093	0.38849524	3.2152116	9.256451	Sitting_Type
12:22:33.826	0.08858817	3.2274826	9.105427	0.33790684	0.16095993	0.13061093	0.38849524	3.2152116	9.256451	Sitting_Type
12:22:33.848	0.08858817	3.2274826	9.105427	0.33790684	0.16095993	0.13061093	0.38849524	3.2152116	9.256451	Sitting_Type
12:22:33.871	0.08858817	3.2274826	9.105427	0.33790684	0.16095993	0.13061093	0.38849524	3.2152116	9.256451	Sitting_Type
12:22:33.895	0.08858817	3.2274826	9.105427	0.33790684	0.16095993	0.13061093	0.38849524	3.2152116	9.256451	Sitting_Type
12:22:33.918	0.08858817	3.2274826	9.105427	0.33790684	0.16095993	0.13061093	0.38849524	3.2152116	9.256451	Sitting_Type
12:22:33.941	0.0670397	3.1029801	8.348836	-0.041440487	0.17928588	-0.06058989	-0.04308445	3.3346987	9.222163	Sitting_Type
12:22:33.965	0.0670397	3.1029801	8.348836	-0.041440487	0.17928588	-0.06058989	-0.04308445	3.3346987	9.222163	Sitting_Type
12:22:33.987	0.0670397	3.1029801	8.348836	-0.041440487	0.17928588	-0.06058989	-0.04308445	3.3346987	9.222163	Sitting_Type
12:22:34.010	0.0670397	3.1029801	8.348836	-0.041440487	0.17928588	-0.06058989	-0.04308445	3.3346987	9.222163	Sitting_Type
12:22:34.034	0.0670397	3.1029801	8.348836	-0.041440487	0.17928588	-0.06058989	-0.04308445	3.3346987	9.222163	Sitting_Type
12:22:34.057	0.0670397	3.1029801	8.348836	-0.041440487	0.17928588	-0.06058989	-0.04308445	3.3346987	9.222163	Sitting_Type
12:22:34.081	0.0670397	3.1029801	8.348836	-0.041440487	0.17928588	-0.06058989	-0.04308445	3.3346987	9.222163	Sitting_Type
12:22:34.104	0.4740664	3.2466366	7.972935	0.035528533	-0.06444934	-0.029435765	0.37355143	3.442179	9.175088	Sitting_Type
12:22:34.127	0.4740664	3.2466366	7.972935	0.035528533	-0.06444934	-0.029435765	0.37355143	3.442179	9.175088	Sitting_Type
12:22:34.149	0.4740664	3.2466366	7.972935	0.035528533	-0.06444934	-0.029435765	0.37355143	3.442179	9.175088	Sitting_Type
12:22:34.172	0.4740664	3.2466366	7.972935	0.035528533	-0.06444934	-0.029435765	0.37355143	3.442179	9.175088	Sitting_Type
12:22:34.196	0.4740664	3.2466366	7.972935	0.035528533	-0.06444934	-0.029435765	0.37355143	3.442179	9.175088	Sitting_Type
12:22:34.219	0.4740664	3.2466366	7.972935	0.035528533	-0.06444934	-0.029435765	0.37355143	3.442179	9.175088	Sitting_Type
12:22:34.242	0.4740664	3.2466366	7.972935	0.035528533	-0.06444934	-0.029435765	0.37355143	3.442179	9.175088	Sitting_Type
12:22:34.264	0.4740664	3.2466366	7.972935	0.035528533	-0.06444934	-0.029435765	0.37355143	3.442179	9.175088	Sitting_Type
12:22:34.286	0.2777359	3.371139	8.669669	0.024532959	-0.2037266	-0.050205182	0.30949375	3.4473827	9.175519	Sitting_Type
12:22:34.310	0.2777359	3.371139	8.669669	0.024532959	-0.2037266	-0.050205182	0.30949375	3.4473827	9.175519	Sitting_Type
12:22:34.332	0.2777359	3.371139	8.669669	0.024532959	-0.2037266	-0.050205182	0.30949375	3.4473827	9.175519	Sitting_Type
12:22:34.354	0.2777359	3.371139	8.669669	0.024532959	-0.2037266	-0.050205182	0.30949375	3.4473827	9.175519	Sitting_Type
12:22:34.379	0.2777359	3.371139	8.669669	0.024532959	-0.2037266	-0.050205182	0.30949375	3.4473827	9.175519	Sitting_Type
12:22:34.404	0.2777359	3.371139	8.669669	0.024532959	-0.2037266	-0.050205182	0.30949375	3.4473827	9.175519	Sitting_Type
12:22:34.427	0.2777359	3.371139	8.669669	0.024532959	-0.2037266	-0.050205182	0.30949375	3.4473827	9.175519	Sitting_Type
12:22:34.450	0.2777359	3.371139	8.669669	0.024532959	-0.2037266	-0.050205182	0.30949375	3.4473827	9.175519	Sitting_Type
12:22:34.473	0.25858167	3.371139	8.89952	-0.026168855	-0.23121555	-0.035544414	0.3941046	3.4285085	9.179345	Sitting_Type
12:22:34.496	0.25858167	3.371139	8.89952	-0.026168855	-0.23121555	-0.035544414	0.3941046	3.4285085	9.179345	Sitting_Type
12:22:34.519	0.25858167	3.371139	8.89952	-0.026168855	-0.23121555	-0.035544414	0.3941046	3.4285085	9.179345	Sitting_Type
12:22:34.542	0.25858167	3.371139	8.89952	-0.026168855	-0.23121555	-0.035544414	0.3941046	3.4285085	9.179345	Sitting_Type
12:22:34.564	0.25858167	3.371139	8.89952	-0.026168855	-0.23121555	-0.035544414	0.3941046	3.4285085	9.179345	Sitting_Type
12:22:34.585	0.25858167	3.371139	8.89952	-0.026168855	-0.23121555	-0.035544414	0.3941046	3.4285085	9.179345	Sitting_Type
12:22:34.606	0.25858167	3.371139	8.89952	-0.026168855	-0.23121555	-0.035544414	0.3941046	3.4285085	9.179345	Sitting_Type
12:22:34.627	0.25858167	3.371139	8.89952	-0.026168855	-0.23121555	-0.035544414	0.3941046	3.4285085	9.179345	Sitting_Type
12:22:34.655	0.2466103	3.3663504	8.411087	-0.014562417	0.42668632	0.09579161	0.4794144	3.3677535	9.197759	Sitting_Type
12:22:34.676	0.2466103	3.3663504	8.411087	-0.014562417	0.42668632	0.09579161	0.4794144	3.3677535	9.197759	Sitting_Type
12:22:34.697	0.2466103	3.3663504	8.411087	-0.014562417	0.42668632	0.09579161	0.4794144	3.3677535	9.197759	Sitting_Type
12:22:34.718	0.2466103	3.3663504	8.411087	-0.014562417	0.42668632	0.09579161	0.4794144	3.3677535	9.197759	Sitting_Type
12:22:34.739	0.2466103	3.3663504	8.411087	-0.014562417	0.42668632	0.09579161	0.4794144	3.3677535	9.197759	Sitting_Type
12:22:34.760	0.2466103	3.3663504	8.411087	-0.014562417	0.42668632	0.09579161	0.4794144	3.3677535	9.197759	Sitting_Type
12:22:34.780	0.2466103	3.3663504	8.411087	-0.014562417	0.42668632	0.09579161	0.4794144	3.3677535	9.197759	Sitting_Type
12:22:34.803	0.2466103	3.3663504	8.411087	-0.014562417	0.42668632	0.09579161	0.4794144	3.3677535	9.197759	Sitting_Type
12:22:34.824	0.2466103	3.3663504	8.411087	-0.014562417	0.42668632	0.09579161	0.4794144	3.3677535	9.197759	Sitting_Type
12:22:34.845	-0.09577099	3.301705	9.5244255	-0.29128435	0.10109515	0.00477269	0.13095811	3.3044426	9.23222	Sitting_Type
12:22:34.866	-0.09577099	3.301705	9.5244255	-0.29128435	0.10109515	0.00477269	0.13095811	3.3044426	9.23222	Sitting_Type
12:22:34.900	-0.09577099	3.301705	9.5244255	-0.29128435	0.10109515	0.00477269	0.13095811	3.3044426	9.23222	Sitting_Type
12:22:34.921	-0.09577099	3.301705	9.5244255	-0.29128435	0.10109515	0.00477269	0.13095811	3.3044426	9.23222	Sitting_Type
12:22:34.942	-0.09577099	3.301705	9.5244255	-0.29128435	0.10109515	0.00477269	0.13095811	3.3044426	9.23222	Sitting_Type
12:22:34.963	-0.09577099	3.301705	9.5244255	-0.29128435	0.10109515	0.00477269	0.13095811	3.3044426	9.23222	Sitting_Type
12:22:34.984	-0.09577099	3.301705	9.5244255	-0.29128435	0.10109515	0.00477269	0.13095811	3.3044426	9.23222	Sitting_Type
12:22:35.005	0.16281068	3.2514253	10.008069	-0.025557991	0.13163841	0.020655185	0.5572193	3.1209295	9.280068	Sitting_Type
12:22:35.026	0.16281068	3.2514253	10.008069	-0.025557991	0.13163841	0.020655185	0.5572193	3.1209295	9.280068	Sitting_Type
12:22:35.047	0.16281068	3.2514253	10.008069	-0.025557991	0.13163841	0.020655185	0.5572193	3.1209295	9.280068	Sitting_Type
12:22:35.068	0.16281068	3.2514253	10.008069	-0.025557991	0.13163841	0.020655185	0.5572193	3.1209295	9.280068	Sitting_Type
12:22:35.101	0.16281068	3.2514253	10.008069	-0.025557991	0.13163841	0.020655185	0.5572193	3.1209295	9.280068	Sitting_Type
12:22:35.124	0.16281068	3.2514253	10.008069	-0.025557991	0.13163841	0.020655185	0.5572193	3.1209295	9.280068	Sitting_Type
12:22:35.146	0.16281068	3.2514253	10.008069	-0.025557991	0.13163841	0.020655185	0.5572193	3.1209295	9.280068	Sitting_Type
12:22:35.168	0.16281068	3.2514253	10.008069	-0.025557991	0.13163841	0.020655185	0.5572193	3.1209295	9.280068	Sitting_Type
12:22:35.189	0.9624985	2.5810282	8.904308	0.04591324	0.9141568	0.10067853	0.5625895	3.1251109	9.278338	Sitting_Type
12:22:35.210	0.9624985	2.5810282	8.904308	0.04591324	0.9141568	0.10067853	0.5625895	3.1251109	9.278338	Sitting_Type
12:22:35.230	0.9624985	2.5810282	8.904308	0.04591324	0.9141568	0.10067853	0.5625895	3.1251109	9.278338	Sitting_Type
12:22:35.251	0.9624985	2.5810282	8.904308	0.04591324	0.9141568	0.10067853	0.5625895	3.1251109	9.278338	Sitting_Type
12:22:35.272	0.9624985	2.5810282	8.904308	0.04591324	0.9141568	0.10067853	0.5625895	3.1251109	9.278338	Sitting_Type
12:22:35.292	0.9624985	2.5810282	8.904308	0.04591324	0.9141568	0.10067853	0.5625895	3.1251109	9.278338	Sitting_Type
12:22:35.318	0.9624985	2.5810282	8.904308	0.04591324	0.9141568	0.10067853	0.5625895	3.1251109	9.278338	Sitting_Type
12:22:35.340	0.9624985	2.5810282	8.904308	0.04591324	0.9141568	0.10067853	0.5625895	3.1251109	9.278338	Sitting_Type
12:22:35.362	0.9624985	2.5810282	8.904308	0.04591324	0.9141568	0.10067853	0.5625895	3.1251109	9.278338	Sitting_Type
12:22:35.383	0.14126222	2.82285	8.566715	-0.11902037	0.03084564	-0.0001142318	0.32404667	3.0359063	9.319262	Sitting_Type
12:22:35.405	0.14126222	2.82285	8.566715	-0.11902037	0.03084564	-0.0001142318	0.32404667	3.0359063	9.319262	Sitting_Type
12:22:35.426	0.14126222	2.82285	8.566715	-0.11902037	0.03084564	-0.0001142318	0.32404667	3.0359063	9.319262	Sitting_Type
12:22:35.448	0.14126222	2.82285	8.566715	-0.11902037	0.03084564	-0.0001142318	0.32404667	3.0359063	9.319262	Sitting_Type
12:22:35.470	0.14126222	2.82285	8.566715	-0.11902037	0.03084564	-0.0001142318	0.32404667	3.0359063	9.319262	Sitting_Type
12:22:35.491	0.14126222	2.82285	8.566715	-0.11902037	0.03084564	-0.0001142318	0.32404667	3.0359063	9.319262	Sitting_Type
12:22:35.512	0.14126222	2.82285	8.566715	-0.11902037	0.03084564	-0.0001142318	0.32404667	3.0359063	9.319262	Sitting_Type
12:22:35.532	0.14126222	2.82285	8.566715	-0.11902037	0.03084564	-0.0001142318	0.32404667	3.0359063	9.319262	Sitting_Type
12:22:35.552	0.22985038	2.7869358	9.984126	-0.038386162	0.07238448	-0.031268362	0.4568676	2.959971	9.338106	Sitting_Type
12:22:35.573	0.22985038	2.7869358	9.984126	-0.038386162	0.07238448	-0.031268362	0.4568676	2.959971	9.338106	Sitting_Type
12:22:35.602	0.22985038	2.7869358	9.984126	-0.038386162	0.07238448	-0.031268362	0.4568676	2.959971	9.338106	Sitting_Type
12:22:35.623	0.22985038	2.7869358	9.984126	-0.038386162	0.07238448	-0.031268362	0.4568676	2.959971	9.338106	Sitting_Type
12:22:35.644	0.22985038	2.7869358	9.984126	-0.038386162	0.07238448	-0.031268362	0.4568676	2.959971	9.338106	Sitting_Type
12:22:35.665	0.22985038	2.7869358	9.984126	-0.038386162	0.07238448	-0.031268362	0.4568676	2.959971	9.338106	Sitting_Type
12:22:35.686	0.22985038	2.7869358	9.984126	-0.038386162	0.07238448	-0.031268362	0.4568676	2.959971	9.338106	Sitting_Type
12:22:35.707	0.22985038	2.7869358	9.984126	-0.038386162	0.07238448	-0.031268362	0.4568676	2.959971	9.338106	Sitting_Type
12:22:35.727	0.6488485	3.0263634	8.047157	0.17724927	-0.14019662	-0.009888076	0.49153653	3.1208315	9.2838125	Sitting_Type
12:22:35.749	0.6488485	3.0263634	8.047157	0.17724927	-0.14019662	-0.009888076	0.49153653	3.1208315	9.2838125	Sitting_Type
12:22:35.771	0.6488485	3.0263634	8.047157	0.17724927	-0.14019662	-0.009888076	0.49153653	3.1208315	9.2838125	Sitting_Type
12:22:35.793	0.6488485	3.0263634	8.047157	0.17724927	-0.14019662	-0.009888076	0.49153653	3.1208315	9.2838125	Sitting_Type
12:22:35.816	0.6488485	3.0263634	8.047157	0.17724927	-0.14019662	-0.009888076	0.49153653	3.1208315	9.2838125	Sitting_Type
12:22:35.843	0.6488485	3.0263634	8.047157	0.17724927	-0.14019662	-0.009888076	0.49153653	3.1208315	9.2838125	Sitting_Type
12:22:35.865	0.6488485	3.0263634	8.047157	0.17724927	-0.14019662	-0.009888076	0.49153653	3.1208315	9.2838125	Sitting_Type
12:22:35.886	0.6488485	3.0263634	8.047157	0.17724927	-0.14019662	-0.009888076	0.49153653	3.1208315	9.2838125	Sitting_Type
12:22:35.907	0.34956414	2.9401696	10.59706	-0.2314196	-0.23976767	0.03226163	0.45894518	3.0749946	9.300761	Sitting_Type
12:22:35.928	0.34956414	2.9401696	10.59706	-0.2314196	-0.23976767	0.03226163	0.45894518	3.0749946	9.300761	Sitting_Type
12:22:35.949	0.34956414	2.9401696	10.59706	-0.2314196	-0.23976767	0.03226163	0.45894518	3.0749946	9.300761	Sitting_Type
12:22:35.970	0.34956414	2.9401696	10.59706	-0.2314196	-0.23976767	0.03226163	0.45894518	3.0749946	9.300761	Sitting_Type
12:22:35.991	0.34956414	2.9401696	10.59706	-0.2314196	-0.23976767	0.03226163	0.45894518	3.0749946	9.300761	Sitting_Type
12:22:36.024	0.34956414	2.9401696	10.59706	-0.2314196	-0.23976767	0.03226163	0.45894518	3.0749946	9.300761	Sitting_Type
12:22:36.045	0.34956414	2.9401696	10.59706	-0.2314196	-0.23976767	0.03226163	0.45894518	3.0749946	9.300761	Sitting_Type
12:22:36.067	0.34956414	2.9401696	10.59706	-0.2314196	-0.23976767	0.03226163	0.45894518	3.0749946	9.300761	Sitting_Type
12:22:36.088	0.24182175	2.9952378	8.607418	0.17602754	0.060778037	0.048144124	0.37983572	3.1120138	9.292011	Sitting_Type
12:22:36.110	0.24182175	2.9952378	8.607418	0.17602754	0.060778037	0.048144124	0.37983572	3.1120138	9.292011	Sitting_Type
12:22:36.131	0.24182175	2.9952378	8.607418	0.17602754	0.060778037	0.048144124	0.37983572	3.1120138	9.292011	Sitting_Type
12:22:36.152	0.24182175	2.9952378	8.607418	0.17602754	0.060778037	0.048144124	0.37983572	3.1120138	9.292011	Sitting_Type
12:22:36.173	0.24182175	2.9952378	8.607418	0.17602754	0.060778037	0.048144124	0.37983572	3.1120138	9.292011	Sitting_Type
12:22:36.194	0.24182175	2.9952378	8.607418	0.17602754	0.060778037	0.048144124	0.37983572	3.1120138	9.292011	Sitting_Type
12:22:36.216	0.24182175	2.9952378	8.607418	0.17602754	0.060778037	0.048144124	0.37983572	3.1120138	9.292011	Sitting_Type
12:22:36.237	0.24182175	2.9952378	8.607418	0.17602754	0.060778037	0.048144124	0.37983572	3.1120138	9.292011	Sitting_Type
12:22:36.258	0.24182175	2.9952378	8.607418	0.17602754	0.060778037	0.048144124	0.37983572	3.1120138	9.292011	Sitting_Type
12:22:36.280	0.49800915	3.0359404	9.06233	-0.05671212	-0.078499235	-0.004390288	0.6106527	3.0967991	9.284789	Sitting_Type
12:22:36.312	0.49800915	3.0359404	9.06233	-0.05671212	-0.078499235	-0.004390288	0.6106527	3.0967991	9.284789	Sitting_Type
12:22:36.334	0.49800915	3.0359404	9.06233	-0.05671212	-0.078499235	-0.004390288	0.6106527	3.0967991	9.284789	Sitting_Type
12:22:36.355	0.49800915	3.0359404	9.06233	-0.05671212	-0.078499235	-0.004390288	0.6106527	3.0967991	9.284789	Sitting_Type
12:22:36.376	0.49800915	3.0359404	9.06233	-0.05671212	-0.078499235	-0.004390288	0.6106527	3.0967991	9.284789	Sitting_Type
12:22:36.397	0.49800915	3.0359404	9.06233	-0.05671212	-0.078499235	-0.004390288	0.6106527	3.0967991	9.284789	Sitting_Type
12:22:36.418	0.49800915	3.0359404	9.06233	-0.05671212	-0.078499235	-0.004390288	0.6106527	3.0967991	9.284789	Sitting_Type
12:22:36.439	0.49800915	3.0359404	9.06233	-0.05671212	-0.078499235	-0.004390288	0.6106527	3.0967991	9.284789	Sitting_Type
12:22:36.462	0.62251145	2.9641123	9.553157	-0.06465337	-0.10843163	0.025542108	0.6090783	3.0855262	9.288645	Sitting_Type
12:22:36.485	0.62251145	2.9641123	9.553157	-0.06465337	-0.10843163	0.025542108	0.6090783	3.0855262	9.288645	Sitting_Type
12:22:36.508	0.62251145	2.9641123	9.553157	-0.06465337	-0.10843163	0.025542108	0.6090783	3.0855262	9.288645	Sitting_Type
12:22:36.531	0.62251145	2.9641123	9.553157	-0.06465337	-0.10843163	0.025542108	0.6090783	3.0855262	9.288645	Sitting_Type
12:22:36.554	0.62251145	2.9641123	9.553157	-0.06465337	-0.10843163	0.025542108	0.6090783	3.0855262	9.288645	Sitting_Type
12:22:36.577	0.62251145	2.9641123	9.553157	-0.06465337	-0.10843163	0.025542108	0.6090783	3.0855262	9.288645	Sitting_Type
12:22:36.598	0.62251145	2.9641123	9.553157	-0.06465337	-0.10843163	0.025542108	0.6090783	3.0855262	9.288645	Sitting_Type
12:22:36.619	0.62251145	2.9641123	9.553157	-0.06465337	-0.10843163	0.025542108	0.6090783	3.0855262	9.288645	Sitting_Type
12:22:36.644	0.54828894	3.0167863	8.882759	0.014759115	-0.083997026	-0.012942402	0.59567046	3.0809937	9.2910185	Sitting_Type
12:22:36.665	0.54828894	3.0167863	8.882759	0.014759115	-0.083997026	-0.012942402	0.59567046	3.0809937	9.2910185	Sitting_Type
12:22:36.686	0.54828894	3.0167863	8.882759	0.014759115	-0.083997026	-0.012942402	0.59567046	3.0809937	9.2910185	Sitting_Type
12:22:36.707	0.54828894	3.0167863	8.882759	0.014759115	-0.083997026	-0.012942402	0.59567046	3.0809937	9.2910185	Sitting_Type
12:22:36.728	0.54828894	3.0167863	8.882759	0.014759115	-0.083997026	-0.012942402	0.59567046	3.0809937	9.2910185	Sitting_Type
12:22:36.749	0.54828894	3.0167863	8.882759	0.014759115	-0.083997026	-0.012942402	0.59567046	3.0809937	9.2910185	Sitting_Type
12:22:36.770	0.54828894	3.0167863	8.882759	0.014759115	-0.083997026	-0.012942402	0.59567046	3.0809937	9.2910185	Sitting_Type
12:22:36.792	0.54828894	3.0167863	8.882759	0.014759115	-0.083997026	-0.012942402	0.59567046	3.0809937	9.2910185	Sitting_Type
12:22:36.816	0.58420306	2.9377751	9.198804	-0.018838473	-0.13469884	0.028596435	0.6318968	3.1193814	9.2758045	Sitting_Type
12:22:36.837	0.58420306	2.9377751	9.198804	-0.018838473	-0.13469884	0.028596435	0.6318968	3.1193814	9.2758045	Sitting_Type
12:22:36.859	0.58420306	2.9377751	9.198804	-0.018838473	-0.13469884	0.028596435	0.6318968	3.1193814	9.2758045	Sitting_Type
12:22:36.880	0.58420306	2.9377751	9.198804	-0.018838473	-0.13469884	0.028596435	0.6318968	3.1193814	9.2758045	Sitting_Type
12:22:36.902	0.58420306	2.9377751	9.198804	-0.018838473	-0.13469884	0.028596435	0.6318968	3.1193814	9.2758045	Sitting_Type
12:22:36.923	0.58420306	2.9377751	9.198804	-0.018838473	-0.13469884	0.028596435	0.6318968	3.1193814	9.2758045	Sitting_Type
12:22:36.944	0.58420306	2.9377751	9.198804	-0.018838473	-0.13469884	0.028596435	0.6318968	3.1193814	9.2758045	Sitting_Type
12:22:36.968	0.58420306	2.9377751	9.198804	-0.018838473	-0.13469884	0.028596435	0.6318968	3.1193814	9.2758045	Sitting_Type
12:22:36.990	0.7206767	3.258608	9.217958	-0.2381391	-0.37415802	0.031039895	0.29282892	3.2202544	9.258217	Sitting_Type
12:22:37.010	0.7206767	3.258608	9.217958	-0.2381391	-0.37415802	0.031039895	0.29282892	3.2202544	9.258217	Sitting_Type
12:22:37.031	0.7206767	3.258608	9.217958	-0.2381391	-0.37415802	0.031039895	0.29282892	3.2202544	9.258217	Sitting_Type
12:22:37.052	0.7206767	3.258608	9.217958	-0.2381391	-0.37415802	0.031039895	0.29282892	3.2202544	9.258217	Sitting_Type
12:22:37.078	0.7206767	3.258608	9.217958	-0.2381391	-0.37415802	0.031039895	0.29282892	3.2202544	9.258217	Sitting_Type
12:22:37.100	0.7206767	3.258608	9.217958	-0.2381391	-0.37415802	0.031039895	0.29282892	3.2202544	9.258217	Sitting_Type
12:22:37.121	0.7206767	3.258608	9.217958	-0.2381391	-0.37415802	0.031039895	0.29282892	3.2202544	9.258217	Sitting_Type
12:22:37.143	0.7206767	3.258608	9.217958	-0.2381391	-0.37415802	0.031039895	0.29282892	3.2202544	9.258217	Sitting_Type
12:22:37.166	-0.2370332	3.3519847	8.784595	0.103334576	0.40530604	0.101900265	0.10656609	3.2842257	9.239744	Sitting_Type
12:22:37.188	-0.2370332	3.3519847	8.784595	0.103334576	0.40530604	0.101900265	0.10656609	3.2842257	9.239744	Sitting_Type
12:22:37.209	-0.2370332	3.3519847	8.784595	0.103334576	0.40530604	0.101900265	0.10656609	3.2842257	9.239744	Sitting_Type
12:22:37.232	-0.2370332	3.3519847	8.784595	0.103334576	0.40530604	0.101900265	0.10656609	3.2842257	9.239744	Sitting_Type
12:22:37.255	-0.2370332	3.3519847	8.784595	0.103334576	0.40530604	0.101900265	0.10656609	3.2842257	9.239744	Sitting_Type
12:22:37.276	-0.2370332	3.3519847	8.784595	0.103334576	0.40530604	0.101900265	0.10656609	3.2842257	9.239744	Sitting_Type
12:22:37.298	-0.2370332	3.3519847	8.784595	0.103334576	0.40530604	0.101900265	0.10656609	3.2842257	9.239744	Sitting_Type
12:22:37.319	-0.2370332	3.3519847	8.784595	0.103334576	0.40530604	0.101900265	0.10656609	3.2842257	9.239744	Sitting_Type
12:22:37.340	-0.2370332	3.3519847	8.784595	0.103334576	0.40530604	0.101900265	0.10656609	3.2842257	9.239744	Sitting_Type
12:22:37.364	-0.49082634	3.4788814	8.825297	0.06362833	-0.024132231	0.09701335	-0.2520426	3.4375055	9.180981	Sitting_Type
12:22:37.387	-0.49082634	3.4788814	8.825297	0.06362833	-0.024132231	0.09701335	-0.2520426	3.4375055	9.180981	Sitting_Type
12:22:37.410	-0.49082634	3.4788814	8.825297	0.06362833	-0.024132231	0.09701335	-0.2520426	3.4375055	9.180981	Sitting_Type
12:22:37.431	-0.49082634	3.4788814	8.825297	0.06362833	-0.024132231	0.09701335	-0.2520426	3.4375055	9.180981	Sitting_Type
12:22:37.453	-0.49082634	3.4788814	8.825297	0.06362833	-0.024132231	0.09701335	-0.2520426	3.4375055	9.180981	Sitting_Type
12:22:37.474	-0.49082634	3.4788814	8.825297	0.06362833	-0.024132231	0.09701335	-0.2520426	3.4375055	9.180981	Sitting_Type
12:22:37.501	-0.49082634	3.4788814	8.825297	0.06362833	-0.024132231	0.09701335	-0.2520426	3.4375055	9.180981	Sitting_Type
12:22:37.523	-0.49082634	3.4788814	8.825297	-0.10130528	-0.6716494	-0.04898345	-0.2520426	3.4375055	9.180981	Sitting_Type
12:22:37.544	-0.0047885496	3.337619	8.023215	-0.10130528	-0.6716494	-0.04898345	-0.099098675	3.4796338	9.168026	Sitting_Type
12:22:37.565	-0.0047885496	3.337619	8.023215	-0.10130528	-0.6716494	-0.04898345	-0.099098675	3.4796338	9.168026	Sitting_Type
12:22:37.586	-0.0047885496	3.337619	8.023215	-0.10130528	-0.6716494	-0.04898345	-0.099098675	3.4796338	9.168026	Sitting_Type
12:22:37.607	-0.0047885496	3.337619	8.023215	-0.10130528	-0.6716494	-0.04898345	-0.099098675	3.4796338	9.168026	Sitting_Type
12:22:37.629	-0.0047885496	3.337619	8.023215	-0.10130528	-0.6716494	-0.04898345	-0.099098675	3.4796338	9.168026	Sitting_Type
12:22:37.649	-0.0047885496	3.337619	8.023215	-0.10130528	-0.6716494	-0.04898345	-0.099098675	3.4796338	9.168026	Sitting_Type
12:22:37.670	-0.0047885496	3.337619	8.023215	-0.10130528	-0.6716494	-0.04898345	-0.099098675	3.4796338	9.168026	Sitting_Type
12:22:37.694	-0.0047885496	3.337619	8.023215	-0.10130528	-0.6716494	-0.04898345	-0.099098675	3.4796338	9.168026	Sitting_Type
12:22:37.716	0.3040729	3.1436827	7.7957587	-0.0359427	-0.045512516	-0.017218458	0.42009035	3.2954037	9.22682	Sitting_Type
12:22:37.738	0.3040729	3.1436827	7.7957587	-0.0359427	-0.045512516	-0.017218458	0.42009035	3.2954037	9.22682	Sitting_Type
12:22:37.759	0.3040729	3.1436827	7.7957587	-0.0359427	-0.045512516	-0.017218458	0.42009035	3.2954037	9.22682	Sitting_Type
12:22:37.780	0.3040729	3.1436827	7.7957587	-0.0359427	-0.045512516	-0.017218458	0.42009035	3.2954037	9.22682	Sitting_Type
12:22:37.801	0.3040729	3.1436827	7.7957587	-0.0359427	-0.045512516	-0.017218458	0.42009035	3.2954037	9.22682	Sitting_Type
12:22:37.821	0.3040729	3.1436827	7.7957587	-0.0359427	-0.045512516	-0.017218458	0.42009035	3.2954037	9.22682	Sitting_Type
12:22:37.846	0.3040729	3.1436827	7.7957587	-0.0359427	-0.045512516	-0.017218458	0.42009035	3.2954037	9.22682	Sitting_Type
12:22:37.867	0.3040729	3.1436827	7.7957587	-0.0359427	-0.045512516	-0.017218458	0.42009035	3.2954037	9.22682	Sitting_Type
12:22:37.890	0.20111908	2.885101	8.868394	-0.13856806	0.16462512	0.062194023	0.06430965	3.2141705	9.264737	Sitting_Type
12:22:37.912	0.20111908	2.885101	8.868394	-0.13856806	0.16462512	0.062194023	0.06430965	3.2141705	9.264737	Sitting_Type
12:22:37.934	0.20111908	2.885101	8.868394	-0.13856806	0.16462512	0.062194023	0.06430965	3.2141705	9.264737	Sitting_Type
12:22:37.956	0.20111908	2.885101	8.868394	-0.13856806	0.16462512	0.062194023	0.06430965	3.2141705	9.264737	Sitting_Type
12:22:37.977	0.20111908	2.885101	8.868394	-0.13856806	0.16462512	0.062194023	0.06430965	3.2141705	9.264737	Sitting_Type
12:22:37.999	0.20111908	2.885101	8.868394	-0.13856806	0.16462512	0.062194023	0.06430965	3.2141705	9.264737	Sitting_Type
12:22:38.020	0.20111908	2.885101	8.868394	-0.13856806	0.16462512	0.062194023	0.06430965	3.2141705	9.264737	Sitting_Type
12:22:38.041	0.20111908	2.885101	8.868394	-0.13856806	0.16462512	0.062194023	0.06430965	3.2141705	9.264737	Sitting_Type
12:22:38.065	0.20111908	2.885101	8.868394	-0.13856806	0.16462512	0.062194023	0.06430965	3.2141705	9.264737	Sitting_Type
12:22:38.087	0.9960183	2.5594797	8.176449	-0.027390586	0.018628336	-0.09479835	0.5010904	3.1112645	9.286512	Sitting_Type
12:22:38.110	0.9960183	2.5594797	8.176449	-0.027390586	0.018628336	-0.09479835	0.5010904	3.1112645	9.286512	Sitting_Type
12:22:38.131	0.9960183	2.5594797	8.176449	-0.027390586	0.018628336	-0.09479835	0.5010904	3.1112645	9.286512	Sitting_Type
12:22:38.155	0.9960183	2.5594797	8.176449	-0.027390586	0.018628336	-0.09479835	0.5010904	3.1112645	9.286512	Sitting_Type
12:22:38.177	0.9960183	2.5594797	8.176449	-0.027390586	0.018628336	-0.09479835	0.5010904	3.1112645	9.286512	Sitting_Type
12:22:38.198	0.9960183	2.5594797	8.176449	-0.027390586	0.018628336	-0.09479835	0.5010904	3.1112645	9.286512	Sitting_Type
12:22:38.219	0.9960183	2.5594797	8.176449	-0.027390586	0.018628336	-0.09479835	0.5010904	3.1112645	9.286512	Sitting_Type
12:22:38.240	0.9960183	2.5594797	8.176449	-0.027390586	0.018628336	-0.09479835	0.5010904	3.1112645	9.286512	Sitting_Type
12:22:38.263	0.6296943	2.7127132	8.796566	-0.009675494	-0.22877209	-0.051426914	0.58447975	2.961702	9.330439	Sitting_Type
12:22:38.285	0.6296943	2.7127132	8.796566	-0.009675494	-0.22877209	-0.051426914	0.58447975	2.961702	9.330439	Sitting_Type
12:22:38.306	0.6296943	2.7127132	8.796566	-0.009675494	-0.22877209	-0.051426914	0.58447975	2.961702	9.330439	Sitting_Type
12:22:38.327	0.6296943	2.7127132	8.796566	-0.009675494	-0.22877209	-0.051426914	0.58447975	2.961702	9.330439	Sitting_Type
12:22:38.348	0.6296943	2.7127132	8.796566	-0.009675494	-0.22877209	-0.051426914	0.58447975	2.961702	9.330439	Sitting_Type
12:22:38.369	0.6296943	2.7127132	8.796566	-0.009675494	-0.22877209	-0.051426914	0.58447975	2.961702	9.330439	Sitting_Type
12:22:38.390	0.6296943	2.7127132	8.796566	-0.009675494	-0.22877209	-0.051426914	0.58447975	2.961702	9.330439	Sitting_Type
12:22:38.411	0.6296943	2.7127132	8.796566	-0.009675494	-0.22877209	-0.051426914	0.58447975	2.961702	9.330439	Sitting_Type
12:22:38.432	1.1947432	2.700742	9.778218	0.12776919	0.6826389	-0.16260439	0.6931609	3.2017002	9.243323	Sitting_Type
12:22:38.452	1.1947432	2.700742	9.778218	0.12776919	0.6826389	-0.16260439	0.6931609	3.2017002	9.243323	Sitting_Type
12:22:38.474	1.1947432	2.700742	9.778218	0.12776919	0.6826389	-0.16260439	0.6931609	3.2017002	9.243323	Sitting_Type
12:22:38.496	1.1947432	2.700742	9.778218	0.12776919	0.6826389	-0.16260439	0.6931609	3.2017002	9.243323	Sitting_Type
12:22:38.519	1.1947432	2.700742	9.778218	0.12776919	0.6826389	-0.16260439	0.6931609	3.2017002	9.243323	Sitting_Type
12:22:38.541	1.1947432	2.700742	9.778218	0.12776919	0.6826389	-0.16260439	0.6931609	3.2017002	9.243323	Sitting_Type
12:22:38.563	1.1947432	2.700742	9.778218	0.12776919	0.6826389	-0.16260439	0.6931609	3.2017002	9.243323	Sitting_Type
12:22:38.585	1.1947432	2.700742	9.778218	0.12776919	0.6826389	-0.16260439	0.6931609	3.2017002	9.243323	Sitting_Type
12:22:38.609	0.35674694	3.057489	8.669669	-0.049381737	0.3448304	-0.062422484	0.02990392	3.338536	9.220827	Sitting_Type
12:22:38.631	0.35674694	3.057489	8.669669	-0.049381737	0.3448304	-0.062422484	0.02990392	3.338536	9.220827	Sitting_Type
12:22:38.654	0.35674694	3.057489	8.669669	-0.049381737	0.3448304	-0.062422484	0.02990392	3.338536	9.220827	Sitting_Type
12:22:38.675	0.35674694	3.057489	8.669669	-0.049381737	0.3448304	-0.062422484	0.02990392	3.338536	9.220827	Sitting_Type
12:22:38.697	0.35674694	3.057489	8.669669	-0.049381737	0.3448304	-0.062422484	0.02990392	3.338536	9.220827	Sitting_Type
12:22:38.718	0.35674694	3.057489	8.669669	-0.049381737	0.3448304	-0.062422484	0.02990392	3.338536	9.220827	Sitting_Type
12:22:38.739	0.35674694	3.057489	8.669669	-0.049381737	0.3448304	-0.062422484	0.02990392	3.338536	9.220827	Sitting_Type
12:22:38.760	0.35674694	3.057489	8.669669	-0.049381737	0.3448304	-0.062422484	0.02990392	3.338536	9.220827	Sitting_Type
12:22:38.782	0.35674694	3.057489	8.669669	-0.049381737	0.3448304	-0.062422484	0.02990392	3.338536	9.220827	Sitting_Type
12:22:38.804	-0.13886794	3.1819913	8.842057	0.006207002	0.11881024	0.034094222	-0.15763803	3.3463798	9.216683	Sitting_Type
12:22:38.829	-0.13886794	3.1819913	8.842057	0.006207002	0.11881024	0.034094222	-0.15763803	3.3463798	9.216683	Sitting_Type
12:22:38.851	-0.13886794	3.1819913	8.842057	0.006207002	0.11881024	0.034094222	-0.15763803	3.3463798	9.216683	Sitting_Type
12:22:38.873	-0.13886794	3.1819913	8.842057	0.006207002	0.11881024	0.034094222	-0.15763803	3.3463798	9.216683	Sitting_Type
12:22:38.896	-0.13886794	3.1819913	8.842057	0.006207002	0.11881024	0.034094222	-0.15763803	3.3463798	9.216683	Sitting_Type
12:22:38.919	-0.13886794	3.1819913	8.842057	0.006207002	0.11881024	0.034094222	-0.15763803	3.3463798	9.216683	Sitting_Type
12:22:38.940	-0.13886794	3.1819913	8.842057	0.006207002	0.11881024	0.034094222	-0.15763803	3.3463798	9.216683	Sitting_Type
12:22:38.968	-0.35435268	3.205934	9.012051	-0.016395012	-0.11392942	0.013324804	-0.22711518	3.3433115	9.216348	Sitting_Type
12:22:38.997	-0.35435268	3.205934	9.012051	-0.016395012	-0.11392942	0.013324804	-0.22711518	3.3433115	9.216348	Sitting_Type
12:22:39.018	-0.35435268	3.205934	9.012051	-0.016395012	-0.11392942	0.013324804	-0.22711518	3.3433115	9.216348	Sitting_Type
12:22:39.040	-0.35435268	3.205934	9.012051	-0.016395012	-0.11392942	0.013324804	-0.22711518	3.3433115	9.216348	Sitting_Type
12:22:39.062	-0.35435268	3.205934	9.012051	-0.016395012	-0.11392942	0.013324804	-0.22711518	3.3433115	9.216348	Sitting_Type
12:22:39.085	-0.35435268	3.205934	9.012051	-0.016395012	-0.11392942	0.013324804	-0.22711518	3.3433115	9.216348	Sitting_Type
12:22:39.106	-0.35435268	3.205934	9.012051	-0.016395012	-0.11392942	0.013324804	-0.22711518	3.3433115	9.216348	Sitting_Type
12:22:39.128	-0.35435268	3.205934	9.012051	-0.016395012	-0.11392942	0.013324804	-0.22711518	3.3433115	9.216348	Sitting_Type
12:22:39.150	-0.22745611	3.222694	9.057542	-0.020671068	-0.055897225	0.021876916	-0.17006223	3.3570817	9.21257	Sitting_Type
12:22:39.172	-0.22745611	3.222694	9.057542	-0.020671068	-0.055897225	0.021876916	-0.17006223	3.3570817	9.21257	Sitting_Type
12:22:39.193	-0.22745611	3.222694	9.057542	-0.020671068	-0.055897225	0.021876916	-0.17006223	3.3570817	9.21257	Sitting_Type
12:22:39.214	-0.22745611	3.222694	9.057542	-0.020671068	-0.055897225	0.021876916	-0.17006223	3.3570817	9.21257	Sitting_Type
12:22:39.236	-0.22745611	3.222694	9.057542	-0.020671068	-0.055897225	0.021876916	-0.17006223	3.3570817	9.21257	Sitting_Type
12:22:39.259	-0.22745611	3.222694	9.057542	-0.020671068	-0.055897225	0.021876916	-0.17006223	3.3570817	9.21257	Sitting_Type
12:22:39.282	-0.22745611	3.222694	9.057542	-0.020671068	-0.055897225	0.021876916	-0.17006223	3.3570817	9.21257	Sitting_Type
12:22:39.304	-0.22745611	3.222694	9.057542	-0.020671068	-0.055897225	0.021876916	-0.17006223	3.3570817	9.21257	Sitting_Type
12:22:39.326	-0.22745611	3.222694	9.057542	-0.003566842	0.10903639	0.034094222	-0.07844934	3.372248	9.208265	Sitting_Type
12:22:39.349	-0.2657645	3.3352249	8.7822	-0.003566842	0.10903639	0.034094222	-0.07844934	3.372248	9.208265	Sitting_Type
12:22:39.373	-0.2657645	3.3352249	8.7822	-0.003566842	0.10903639	0.034094222	-0.07844934	3.372248	9.208265	Sitting_Type
12:22:39.395	-0.2657645	3.3352249	8.7822	-0.003566842	0.10903639	0.034094222	-0.07844934	3.372248	9.208265	Sitting_Type
12:22:39.417	-0.2657645	3.3352249	8.7822	-0.003566842	0.10903639	0.034094222	-0.07844934	3.372248	9.208265	Sitting_Type
12:22:39.438	-0.2657645	3.3352249	8.7822	-0.003566842	0.10903639	0.034094222	-0.07844934	3.372248	9.208265	Sitting_Type
12:22:39.460	-0.2657645	3.3352249	8.7822	-0.003566842	0.10903639	0.034094222	-0.07844934	3.372248	9.208265	Sitting_Type
12:22:39.482	-0.2657645	3.3352249	8.7822	-0.003566842	0.10903639	0.034094222	-0.07844934	3.372248	9.208265	Sitting_Type
12:22:39.505	-0.2657645	3.3352249	8.7822	-0.003566842	0.10903639	0.034094222	-0.07844934	3.372248	9.208265	Sitting_Type
12:22:39.528	0.15562786	2.971295	8.614601	-0.08236846	0.009465357	0.05486364	-0.06362598	3.3558784	9.214358	Sitting_Type
12:22:39.550	0.15562786	2.971295	8.614601	-0.08236846	0.009465357	0.05486364	-0.06362598	3.3558784	9.214358	Sitting_Type
12:22:39.572	0.15562786	2.971295	8.614601	-0.08236846	0.009465357	0.05486364	-0.06362598	3.3558784	9.214358	Sitting_Type
12:22:39.595	0.15562786	2.971295	8.614601	-0.08236846	0.009465357	0.05486364	-0.06362598	3.3558784	9.214358	Sitting_Type
12:22:39.618	0.15562786	2.971295	8.614601	-0.08236846	0.009465357	0.05486364	-0.06362598	3.3558784	9.214358	Sitting_Type
12:22:39.641	0.15562786	2.971295	8.614601	-0.08236846	0.009465357	0.05486364	-0.06362598	3.3558784	9.214358	Sitting_Type
12:22:39.664	0.15562786	2.971295	8.614601	-0.08236846	0.009465357	0.05486364	-0.06362598	3.3558784	9.214358	Sitting_Type
12:22:39.687	0.7901107	2.5307484	9.232324	0.08134343	-0.19700709	0.15138036	0.01728212	3.16231	9.282772	Sitting_Type
12:22:39.709	0.7901107	2.5307484	9.232324	0.08134343	-0.19700709	0.15138036	0.01728212	3.16231	9.282772	Sitting_Type
12:22:39.732	0.7901107	2.5307484	9.232324	0.08134343	-0.19700709	0.15138036	0.01728212	3.16231	9.282772	Sitting_Type
12:22:39.754	0.7901107	2.5307484	9.232324	0.08134343	-0.19700709	0.15138036	0.01728212	3.16231	9.282772	Sitting_Type
12:22:39.775	0.7901107	2.5307484	9.232324	0.08134343	-0.19700709	0.15138036	0.01728212	3.16231	9.282772	Sitting_Type
12:22:39.798	0.7901107	2.5307484	9.232324	0.08134343	-0.19700709	0.15138036	0.01728212	3.16231	9.282772	Sitting_Type
12:22:39.821	0.7901107	2.5307484	9.232324	0.08134343	-0.19700709	0.15138036	0.01728212	3.16231	9.282772	Sitting_Type
12:22:39.844	0.7901107	2.5307484	9.232324	0.08134343	-0.19700709	0.15138036	0.01728212	3.16231	9.282772	Sitting_Type
12:22:39.866	0.7901107	2.5307484	9.232324	0.086230345	0.14629918	-0.014774998	0.01728212	3.16231	9.282772	Sitting_Type
12:22:39.889	0.10774237	2.9593236	8.868394	0.086230345	0.14629918	-0.014774998	0.112568796	3.197834	9.269928	Sitting_Type
12:22:39.912	0.10774237	2.9593236	8.868394	0.086230345	0.14629918	-0.014774998	0.112568796	3.197834	9.269928	Sitting_Type
12:22:39.933	0.10774237	2.9593236	8.868394	0.086230345	0.14629918	-0.014774998	0.112568796	3.197834	9.269928	Sitting_Type
12:22:39.954	0.10774237	2.9593236	8.868394	0.086230345	0.14629918	-0.014774998	0.112568796	3.197834	9.269928	Sitting_Type
12:22:39.975	0.10774237	2.9593236	8.868394	0.086230345	0.14629918	-0.014774998	0.112568796	3.197834	9.269928	Sitting_Type
12:22:40.005	0.10774237	2.9593236	8.868394	0.086230345	0.14629918	-0.014774998	0.112568796	3.197834	9.269928	Sitting_Type
12:22:40.025	0.10774237	2.9593236	8.868394	0.086230345	0.14629918	-0.014774998	0.112568796	3.197834	9.269928	Sitting_Type
12:22:40.046	0.20111908	3.1987512	7.6616793	0.042858917	-0.5910152	-0.017829325	0.26883766	3.2578557	9.24578	Sitting_Type
12:22:40.067	0.20111908	3.1987512	7.6616793	0.042858917	-0.5910152	-0.017829325	0.26883766	3.2578557	9.24578	Sitting_Type
12:22:40.088	0.20111908	3.1987512	7.6616793	0.042858917	-0.5910152	-0.017829325	0.26883766	3.2578557	9.24578	Sitting_Type
12:22:40.109	0.20111908	3.1987512	7.6616793	0.042858917	-0.5910152	-0.017829325	0.26883766	3.2578557	9.24578	Sitting_Type
12:22:40.130	0.20111908	3.1987512	7.6616793	0.042858917	-0.5910152	-0.017829325	0.26883766	3.2578557	9.24578	Sitting_Type
12:22:40.152	0.20111908	3.1987512	7.6616793	0.042858917	-0.5910152	-0.017829325	0.26883766	3.2578557	9.24578	Sitting_Type
12:22:40.175	0.20111908	3.1987512	7.6616793	0.042858917	-0.5910152	-0.017829325	0.26883766	3.2578557	9.24578	Sitting_Type
12:22:40.196	0.20111908	3.1987512	7.6616793	0.042858917	-0.5910152	-0.017829325	0.26883766	3.2578557	9.24578	Sitting_Type
12:22:40.217	0.20111908	3.1987512	7.6616793	0.042858917	-0.5910152	-0.017829325	0.26883766	3.2578557	9.24578	Sitting_Type
12:22:40.239	0.13168511	3.0718546	9.229929	0.15953419	-0.0051954086	0.09090468	0.2501945	3.110409	9.296942	Sitting_Type
12:22:40.274	0.13168511	3.0718546	9.229929	0.15953419	-0.0051954086	0.09090468	0.2501945	3.110409	9.296942	Sitting_Type
12:22:40.296	0.13168511	3.0718546	9.229929	0.15953419	-0.0051954086	0.09090468	0.2501945	3.110409	9.296942	Sitting_Type
12:22:40.318	0.13168511	3.0718546	9.229929	0.15953419	-0.0051954086	0.09090468	0.2501945	3.110409	9.296942	Sitting_Type
12:22:40.339	0.13168511	3.0718546	9.229929	0.15953419	-0.0051954086	0.09090468	0.2501945	3.110409	9.296942	Sitting_Type
12:22:40.363	0.13168511	3.0718546	9.229929	0.15953419	-0.0051954086	0.09090468	0.2501945	3.110409	9.296942	Sitting_Type
12:22:40.383	0.13168511	3.0718546	9.229929	0.15953419	-0.0051954086	0.09090468	0.2501945	3.110409	9.296942	Sitting_Type
12:22:40.404	0.13168511	3.0718546	9.229929	0.15953419	-0.0051954086	0.09090468	0.2501945	3.110409	9.296942	Sitting_Type
12:22:40.427	-0.08140534	3.1029801	10.034406	0.1644211	-0.4676204	0.049976718	0.15770283	3.0387955	9.322619	Sitting_Type
12:22:40.448	-0.08140534	3.1029801	10.034406	0.1644211	-0.4676204	0.049976718	0.15770283	3.0387955	9.322619	Sitting_Type
12:22:40.469	-0.08140534	3.1029801	10.034406	0.1644211	-0.4676204	0.049976718	0.15770283	3.0387955	9.322619	Sitting_Type
12:22:40.490	-0.08140534	3.1029801	10.034406	0.1644211	-0.4676204	0.049976718	0.15770283	3.0387955	9.322619	Sitting_Type
12:22:40.512	-0.08140534	3.1029801	10.034406	0.1644211	-0.4676204	0.049976718	0.15770283	3.0387955	9.322619	Sitting_Type
12:22:40.536	-0.08140534	3.1029801	10.034406	0.1644211	-0.4676204	0.049976718	0.15770283	3.0387955	9.322619	Sitting_Type
12:22:40.556	-0.08140534	3.1029801	10.034406	0.1644211	-0.4676204	0.049976718	0.15770283	3.0387955	9.322619	Sitting_Type
12:22:40.577	-0.08140534	3.1029801	10.034406	0.1644211	-0.4676204	0.049976718	0.15770283	3.0387955	9.322619	Sitting_Type
12:22:40.598	0.2777359	2.9066496	8.822903	0.13509956	0.08032572	-0.005001154	0.35626686	3.1492062	9.280407	Sitting_Type
12:22:40.631	0.2777359	2.9066496	8.822903	0.13509956	0.08032572	-0.005001154	0.35626686	3.1492062	9.280407	Sitting_Type
12:22:40.652	0.2777359	2.9066496	8.822903	0.13509956	0.08032572	-0.005001154	0.35626686	3.1492062	9.280407	Sitting_Type
12:22:40.673	0.2777359	2.9066496	8.822903	0.13509956	0.08032572	-0.005001154	0.35626686	3.1492062	9.280407	Sitting_Type
12:22:40.693	0.2777359	2.9066496	8.822903	0.13509956	0.08032572	-0.005001154	0.35626686	3.1492062	9.280407	Sitting_Type
12:22:40.713	0.2777359	2.9066496	8.822903	0.13509956	0.08032572	-0.005001154	0.35626686	3.1492062	9.280407	Sitting_Type
12:22:40.737	0.2777359	2.9066496	8.822903	0.13509956	0.08032572	-0.005001154	0.35626686	3.1492062	9.280407	Sitting_Type
12:22:40.758	0.2777359	2.9066496	8.822903	0.13509956	0.08032572	-0.005001154	0.35626686	3.1492062	9.280407	Sitting_Type
12:22:40.779	0.505192	2.9066496	8.157294	0.030641612	0.08215832	-0.15466313	0.3418244	3.161062	9.276919	Sitting_Type
12:22:40.800	0.505192	2.9066496	8.157294	0.030641612	0.08215832	-0.15466313	0.3418244	3.161062	9.276919	Sitting_Type
12:22:40.821	0.505192	2.9066496	8.157294	0.030641612	0.08215832	-0.15466313	0.3418244	3.161062	9.276919	Sitting_Type
12:22:40.842	0.505192	2.9066496	8.157294	0.030641612	0.08215832	-0.15466313	0.3418244	3.161062	9.276919	Sitting_Type
12:22:40.863	0.505192	2.9066496	8.157294	0.030641612	0.08215832	-0.15466313	0.3418244	3.161062	9.276919	Sitting_Type
12:22:40.884	0.505192	2.9066496	8.157294	0.030641612	0.08215832	-0.15466313	0.3418244	3.161062	9.276919	Sitting_Type
12:22:40.905	0.505192	2.9066496	8.157294	0.030641612	0.08215832	-0.15466313	0.3418244	3.161062	9.276919	Sitting_Type
12:22:40.929	0.505192	2.9066496	8.157294	0.030641612	0.08215832	-0.15466313	0.3418244	3.161062	9.276919	Sitting_Type
12:22:40.950	0.56265455	3.0024207	8.743892	0.07706737	-0.21594392	0.0023292291	0.5691792	3.1576996	9.266895	Sitting_Type
12:22:40.971	0.56265455	3.0024207	8.743892	0.07706737	-0.21594392	0.0023292291	0.5691792	3.1576996	9.266895	Sitting_Type
12:22:40.992	0.56265455	3.0024207	8.743892	0.07706737	-0.21594392	0.0023292291	0.5691792	3.1576996	9.266895	Sitting_Type
12:22:41.013	0.56265455	3.0024207	8.743892	0.07706737	-0.21594392	0.0023292291	0.5691792	3.1576996	9.266895	Sitting_Type
12:22:41.034	0.56265455	3.0024207	8.743892	0.07706737	-0.21594392	0.0023292291	0.5691792	3.1576996	9.266895	Sitting_Type
12:22:41.055	0.56265455	3.0024207	8.743892	0.07706737	-0.21594392	0.0023292291	0.5691792	3.1576996	9.266895	Sitting_Type
12:22:41.076	0.56265455	3.0024207	8.743892	0.07706737	-0.21594392	0.0023292291	0.5691792	3.1576996	9.266895	Sitting_Type
12:22:41.095	0.56265455	3.0024207	8.743892	0.07706737	-0.21594392	0.0023292291	0.5691792	3.1576996	9.266895	Sitting_Type
12:22:41.116	0.56265455	3.0024207	8.743892	0.07706737	-0.21594392	0.0023292291	0.5691792	3.1576996	9.266895	Sitting_Type
12:22:41.137	0.3974496	2.875524	8.791777	0.07095872	0.2825221	-0.0019468275	0.42719722	3.1688247	9.270729	Sitting_Type
12:22:41.159	0.3974496	2.875524	8.791777	0.07095872	0.2825221	-0.0019468275	0.42719722	3.1688247	9.270729	Sitting_Type
12:22:41.184	0.3974496	2.875524	8.791777	0.07095872	0.2825221	-0.0019468275	0.42719722	3.1688247	9.270729	Sitting_Type
12:22:41.208	0.3974496	2.875524	8.791777	0.07095872	0.2825221	-0.0019468275	0.42719722	3.1688247	9.270729	Sitting_Type
12:22:41.230	0.3974496	2.875524	8.791777	0.07095872	0.2825221	-0.0019468275	0.42719722	3.1688247	9.270729	Sitting_Type
12:22:41.251	0.3974496	2.875524	8.791777	0.07095872	0.2825221	-0.0019468275	0.42719722	3.1688247	9.270729	Sitting_Type
12:22:41.273	0.3974496	2.875524	8.791777	0.07095872	0.2825221	-0.0019468275	0.42719722	3.1688247	9.270729	Sitting_Type
12:22:41.294	0.3974496	2.875524	8.791777	0.07095872	0.2825221	-0.0019468275	0.42719722	3.1688247	9.270729	Sitting_Type
12:22:41.316	0.7015225	2.9808722	8.676852	-0.14284411	-0.068114534	0.0017183638	0.40671644	3.1658866	9.272655	Sitting_Type
12:22:41.338	0.7015225	2.9808722	8.676852	-0.14284411	-0.068114534	0.0017183638	0.40671644	3.1658866	9.272655	Sitting_Type
12:22:41.359	0.7015225	2.9808722	8.676852	-0.14284411	-0.068114534	0.0017183638	0.40671644	3.1658866	9.272655	Sitting_Type
12:22:41.383	0.7015225	2.9808722	8.676852	-0.14284411	-0.068114534	0.0017183638	0.40671644	3.1658866	9.272655	Sitting_Type
12:22:41.405	0.7015225	2.9808722	8.676852	-0.14284411	-0.068114534	0.0017183638	0.40671644	3.1658866	9.272655	Sitting_Type
12:22:41.426	0.7015225	2.9808722	8.676852	-0.14284411	-0.068114534	0.0017183638	0.40671644	3.1658866	9.272655	Sitting_Type
12:22:41.447	0.7015225	2.9808722	8.676852	-0.14284411	-0.068114534	0.0017183638	0.40671644	3.1658866	9.272655	Sitting_Type
12:22:41.467	0.7015225	2.9808722	8.676852	-0.14284411	-0.068114534	0.0017183638	0.40671644	3.1658866	9.272655	Sitting_Type
12:22:41.496	0.5243462	3.1293173	8.549955	0.14548428	0.102927744	0.060361426	0.3650778	3.093683	9.29872	Sitting_Type
12:22:41.517	0.5243462	3.1293173	8.549955	0.14548428	0.102927744	0.060361426	0.3650778	3.093683	9.29872	Sitting_Type
12:22:41.538	0.5243462	3.1293173	8.549955	0.14548428	0.102927744	0.060361426	0.3650778	3.093683	9.29872	Sitting_Type
12:22:41.558	0.5243462	3.1293173	8.549955	0.14548428	0.102927744	0.060361426	0.3650778	3.093683	9.29872	Sitting_Type
12:22:41.579	0.5243462	3.1293173	8.549955	0.14548428	0.102927744	0.060361426	0.3650778	3.093683	9.29872	Sitting_Type
12:22:41.600	0.5243462	3.1293173	8.549955	0.14548428	0.102927744	0.060361426	0.3650778	3.093683	9.29872	Sitting_Type
12:22:41.621	0.5243462	3.1293173	8.549955	0.14548428	0.102927744	0.060361426	0.3650778	3.093683	9.29872	Sitting_Type
12:22:41.642	0.5243462	3.1293173	8.549955	0.14548428	0.102927744	0.060361426	0.3650778	3.093683	9.29872	Sitting_Type
12:22:41.664	0.5243462	3.1293173	8.549955	0.1485386	-0.035127807	0.01882259	0.3650778	3.093683	9.29872	Sitting_Type
12:22:41.685	0.31604427	2.9377751	8.415876	0.1485386	-0.035127807	0.01882259	0.36611766	3.109087	9.293542	Sitting_Type
12:22:41.724	0.31604427	2.9377751	8.415876	0.1485386	-0.035127807	0.01882259	0.36611766	3.109087	9.293542	Sitting_Type
12:22:41.743	0.31604427	2.9377751	8.415876	0.1485386	-0.035127807	0.01882259	0.36611766	3.109087	9.293542	Sitting_Type
12:22:41.764	0.31604427	2.9377751	8.415876	0.1485386	-0.035127807	0.01882259	0.36611766	3.109087	9.293542	Sitting_Type
12:22:41.785	0.31604427	2.9377751	8.415876	0.1485386	-0.035127807	0.01882259	0.36611766	3.109087	9.293542	Sitting_Type
12:22:41.813	0.31604427	2.9377751	8.415876	0.1485386	-0.035127807	0.01882259	0.36611766	3.109087	9.293542	Sitting_Type
12:22:41.834	0.31604427	2.9377751	8.415876	0.1485386	-0.035127807	0.01882259	0.36611766	3.109087	9.293542	Sitting_Type
12:22:41.856	0.9864412	2.918621	8.5882635	0.053243626	-0.3778232	-0.006222884	0.50624377	3.2318614	9.244953	Sitting_Type
12:22:41.876	0.9864412	2.918621	8.5882635	0.053243626	-0.3778232	-0.006222884	0.50624377	3.2318614	9.244953	Sitting_Type
12:22:41.897	0.9864412	2.918621	8.5882635	0.053243626	-0.3778232	-0.006222884	0.50624377	3.2318614	9.244953	Sitting_Type
12:22:41.919	0.9864412	2.918621	8.5882635	0.053243626	-0.3778232	-0.006222884	0.50624377	3.2318614	9.244953	Sitting_Type
12:22:41.942	0.9864412	2.918621	8.5882635	0.053243626	-0.3778232	-0.006222884	0.50624377	3.2318614	9.244953	Sitting_Type
12:22:41.963	0.9864412	2.918621	8.5882635	0.053243626	-0.3778232	-0.006222884	0.50624377	3.2318614	9.244953	Sitting_Type
12:22:41.983	0.9864412	2.918621	8.5882635	0.053243626	-0.3778232	-0.006222884	0.50624377	3.2318614	9.244953	Sitting_Type
12:22:42.005	0.9864412	2.918621	8.5882635	0.053243626	-0.3778232	-0.006222884	0.50624377	3.2318614	9.244953	Sitting_Type
12:22:42.025	0.9864412	2.918621	8.5882635	-0.10069442	0.066886686	0.043257203	0.50624377	3.2318614	9.244953	Sitting_Type
12:22:42.047	0.4860378	3.205934	9.577099	-0.10069442	0.066886686	0.043257203	0.32201684	3.2922316	9.231895	Sitting_Type
12:22:42.069	0.4860378	3.205934	9.577099	-0.10069442	0.066886686	0.043257203	0.32201684	3.2922316	9.231895	Sitting_Type
12:22:42.092	0.4860378	3.205934	9.577099	-0.10069442	0.066886686	0.043257203	0.32201684	3.2922316	9.231895	Sitting_Type
12:22:42.113	0.4860378	3.205934	9.577099	-0.10069442	0.066886686	0.043257203	0.32201684	3.2922316	9.231895	Sitting_Type
12:22:42.134	0.4860378	3.205934	9.577099	-0.10069442	0.066886686	0.043257203	0.32201684	3.2922316	9.231895	Sitting_Type
12:22:42.155	0.4860378	3.205934	9.577099	-0.10069442	0.066886686	0.043257203	0.32201684	3.2922316	9.231895	Sitting_Type
12:22:42.182	0.4860378	3.205934	9.577099	-0.10069442	0.066886686	0.043257203	0.32201684	3.2922316	9.231895	Sitting_Type
12:22:42.202	0.4860378	3.205934	9.577099	-0.10069442	0.066886686	0.043257203	0.32201684	3.2922316	9.231895	Sitting_Type
12:22:42.223	0.1699935	3.2490308	8.542772	0.0013200798	0.09498649	0.07441133	0.21259387	3.3363712	9.219209	Sitting_Type
12:22:42.245	0.1699935	3.2490308	8.542772	0.0013200798	0.09498649	0.07441133	0.21259387	3.3363712	9.219209	Sitting_Type
12:22:42.269	0.1699935	3.2490308	8.542772	0.0013200798	0.09498649	0.07441133	0.21259387	3.3363712	9.219209	Sitting_Type
12:22:42.292	0.1699935	3.2490308	8.542772	0.0013200798	0.09498649	0.07441133	0.21259387	3.3363712	9.219209	Sitting_Type
12:22:42.313	0.1699935	3.2490308	8.542772	0.0013200798	0.09498649	0.07441133	0.21259387	3.3363712	9.219209	Sitting_Type
12:22:42.335	0.1699935	3.2490308	8.542772	0.0013200798	0.09498649	0.07441133	0.21259387	3.3363712	9.219209	Sitting_Type
12:22:42.357	0.1699935	3.2490308	8.542772	0.0013200798	0.09498649	0.07441133	0.21259387	3.3363712	9.219209	Sitting_Type
12:22:42.379	0.1699935	3.2490308	8.542772	0.0013200798	0.09498649	0.07441133	0.21259387	3.3363712	9.219209	Sitting_Type
12:22:42.402	0.15802214	3.294522	8.595447	0.07156958	0.07360621	0.05486364	0.14793435	3.3772047	9.205595	Sitting_Type
12:22:42.423	0.15802214	3.294522	8.595447	0.07156958	0.07360621	0.05486364	0.14793435	3.3772047	9.205595	Sitting_Type
12:22:42.444	0.15802214	3.294522	8.595447	0.07156958	0.07360621	0.05486364	0.14793435	3.3772047	9.205595	Sitting_Type
12:22:42.466	0.15802214	3.294522	8.595447	0.07156958	0.07360621	0.05486364	0.14793435	3.3772047	9.205595	Sitting_Type
12:22:42.489	0.15802214	3.294522	8.595447	0.07156958	0.07360621	0.05486364	0.14793435	3.3772047	9.205595	Sitting_Type
12:22:42.512	0.15802214	3.294522	8.595447	0.07156958	0.07360621	0.05486364	0.14793435	3.3772047	9.205595	Sitting_Type
12:22:42.534	0.15802214	3.294522	8.595447	0.07156958	0.07360621	0.05486364	0.14793435	3.3772047	9.205595	Sitting_Type
12:22:42.557	0.15802214	3.294522	8.595447	0.07156958	0.07360621	0.05486364	0.14793435	3.3772047	9.205595	Sitting_Type
12:22:42.580	-0.062251143	3.318465	8.358414	0.024532959	0.20005532	0.008437881	0.07601192	3.358909	9.213161	Sitting_Type
12:22:42.603	-0.062251143	3.318465	8.358414	0.024532959	0.20005532	0.008437881	0.07601192	3.358909	9.213161	Sitting_Type
12:22:42.625	-0.062251143	3.318465	8.358414	0.024532959	0.20005532	0.008437881	0.07601192	3.358909	9.213161	Sitting_Type
12:22:42.649	-0.062251143	3.318465	8.358414	0.024532959	0.20005532	0.008437881	0.07601192	3.358909	9.213161	Sitting_Type
12:22:42.672	-0.062251143	3.318465	8.358414	0.024532959	0.20005532	0.008437881	0.07601192	3.358909	9.213161	Sitting_Type
12:22:42.695	-0.062251143	3.318465	8.358414	0.024532959	0.20005532	0.008437881	0.07601192	3.358909	9.213161	Sitting_Type
12:22:42.717	-0.062251143	3.318465	8.358414	0.024532959	0.20005532	0.008437881	0.07601192	3.358909	9.213161	Sitting_Type
12:22:42.741	-0.062251143	3.318465	8.358414	0.024532959	0.20005532	0.008437881	0.07601192	3.358909	9.213161	Sitting_Type
12:22:42.764	-0.4285752	3.3136764	9.026416	-0.045716546	0.09559736	0.023098648	-0.14930099	3.4124923	9.192551	Sitting_Type
12:22:42.787	-0.4285752	3.3136764	9.026416	-0.045716546	0.09559736	0.023098648	-0.14930099	3.4124923	9.192551	Sitting_Type
12:22:42.810	-0.4285752	3.3136764	9.026416	-0.045716546	0.09559736	0.023098648	-0.14930099	3.4124923	9.192551	Sitting_Type
12:22:42.832	-0.4285752	3.3136764	9.026416	-0.045716546	0.09559736	0.023098648	-0.14930099	3.4124923	9.192551	Sitting_Type
12:22:42.855	-0.4285752	3.3136764	9.026416	-0.045716546	0.09559736	0.023098648	-0.14930099	3.4124923	9.192551	Sitting_Type
12:22:42.878	-0.4285752	3.3136764	9.026416	-0.045716546	0.09559736	0.023098648	-0.14930099	3.4124923	9.192551	Sitting_Type
12:22:42.901	-0.4285752	3.3136764	9.026416	-0.045716546	0.09559736	0.023098648	-0.14930099	3.4124923	9.192551	Sitting_Type
12:22:42.924	-0.4285752	3.3136764	9.026416	-0.045716546	0.09559736	0.023098648	-0.14930099	3.4124923	9.192551	Sitting_Type
12:22:42.950	-0.34716985	3.3112822	8.897125	-0.032888375	0.10659293	0.012103073	-0.23894152	3.414671	9.189847	Sitting_Type
12:22:42.972	-0.34716985	3.3112822	8.897125	-0.032888375	0.10659293	0.012103073	-0.23894152	3.414671	9.189847	Sitting_Type
12:22:42.995	-0.34716985	3.3112822	8.897125	-0.032888375	0.10659293	0.012103073	-0.23894152	3.414671	9.189847	Sitting_Type
12:22:43.017	-0.34716985	3.3112822	8.897125	-0.032888375	0.10659293	0.012103073	-0.23894152	3.414671	9.189847	Sitting_Type
12:22:43.038	-0.34716985	3.3112822	8.897125	-0.032888375	0.10659293	0.012103073	-0.23894152	3.414671	9.189847	Sitting_Type
12:22:43.059	-0.34716985	3.3112822	8.897125	-0.032888375	0.10659293	0.012103073	-0.23894152	3.414671	9.189847	Sitting_Type
12:22:43.081	-0.34716985	3.3112822	8.897125	-0.032888375	0.10659293	0.012103073	-0.23894152	3.414671	9.189847	Sitting_Type
12:22:43.102	-0.34716985	3.3112822	8.897125	-0.032888375	0.10659293	0.012103073	-0.23894152	3.414671	9.189847	Sitting_Type
12:22:43.122	-0.047885496	3.067066	8.298556	0.27437684	-0.88178706	-0.18215206	-0.11548077	3.428745	9.186989	Sitting_Type
12:22:43.144	-0.047885496	3.067066	8.298556	0.27437684	-0.88178706	-0.18215206	-0.11548077	3.428745	9.186989	Sitting_Type
12:22:43.167	-0.047885496	3.067066	8.298556	0.27437684	-0.88178706	-0.18215206	-0.11548077	3.428745	9.186989	Sitting_Type
12:22:43.189	-0.047885496	3.067066	8.298556	0.27437684	-0.88178706	-0.18215206	-0.11548077	3.428745	9.186989	Sitting_Type
12:22:43.210	-0.047885496	3.067066	8.298556	0.27437684	-0.88178706	-0.18215206	-0.11548077	3.428745	9.186989	Sitting_Type
12:22:43.231	-0.047885496	3.067066	8.298556	0.27437684	-0.88178706	-0.18215206	-0.11548077	3.428745	9.186989	Sitting_Type
12:22:43.253	-0.047885496	3.067066	8.298556	0.27437684	-0.88178706	-0.18215206	-0.11548077	3.428745	9.186989	Sitting_Type
12:22:43.274	-0.047885496	3.067066	8.298556	0.27437684	-0.88178706	-0.18215206	-0.11548077	3.428745	9.186989	Sitting_Type
12:22:43.304	0.505192	3.3160706	7.309721	0.10272371	0.101706006	0.0890721	0.4245422	3.4959085	9.152528	Sitting_Type
12:22:43.324	0.505192	3.3160706	7.309721	0.10272371	0.101706006	0.0890721	0.4245422	3.4959085	9.152528	Sitting_Type
12:22:43.346	0.505192	3.3160706	7.309721	0.10272371	0.101706006	0.0890721	0.4245422	3.4959085	9.152528	Sitting_Type
12:22:43.368	0.505192	3.3160706	7.309721	0.10272371	0.101706006	0.0890721	0.4245422	3.4959085	9.152528	Sitting_Type
12:22:43.390	0.505192	3.3160706	7.309721	0.10272371	0.101706006	0.0890721	0.4245422	3.4959085	9.152528	Sitting_Type
12:22:43.411	0.505192	3.3160706	7.309721	0.10272371	0.101706006	0.0890721	0.4245422	3.4959085	9.152528	Sitting_Type
12:22:43.438	0.505192	3.3160706	7.309721	0.10272371	0.101706006	0.0890721	0.4245422	3.4959085	9.152528	Sitting_Type
12:22:43.459	0.505192	3.3160706	7.309721	0.10272371	0.101706006	0.0890721	0.4245422	3.4959085	9.152528	Sitting_Type
12:22:43.480	1.0032011	2.8635526	7.283384	-0.0041777072	-0.18173546	-0.10518305	0.6164716	3.395601	9.1793375	Sitting_Type
12:22:43.504	1.0032011	2.8635526	7.283384	-0.0041777072	-0.18173546	-0.10518305	0.6164716	3.395601	9.1793375	Sitting_Type
12:22:43.526	1.0032011	2.8635526	7.283384	-0.0041777072	-0.18173546	-0.10518305	0.6164716	3.395601	9.1793375	Sitting_Type
12:22:43.550	1.0032011	2.8635526	7.283384	-0.0041777072	-0.18173546	-0.10518305	0.6164716	3.395601	9.1793375	Sitting_Type
12:22:43.571	1.0032011	2.8635526	7.283384	-0.0041777072	-0.18173546	-0.10518305	0.6164716	3.395601	9.1793375	Sitting_Type
12:22:43.593	1.0032011	2.8635526	7.283384	-0.0041777072	-0.18173546	-0.10518305	0.6164716	3.395601	9.1793375	Sitting_Type
12:22:43.615	1.0032011	2.8635526	7.283384	-0.0041777072	-0.18173546	-0.10518305	0.6164716	3.395601	9.1793375	Sitting_Type
12:22:43.641	1.0032011	2.8635526	7.283384	-0.0041777072	-0.18173546	-0.10518305	0.6164716	3.395601	9.1793375	Sitting_Type
12:22:43.661	0.71588814	3.1508656	7.333664	0.2682682	-0.38698617	0.0017183638	0.83688176	3.352807	9.177618	Sitting_Type
12:22:43.682	0.71588814	3.1508656	7.333664	0.2682682	-0.38698617	0.0017183638	0.83688176	3.352807	9.177618	Sitting_Type
12:22:43.704	0.71588814	3.1508656	7.333664	0.2682682	-0.38698617	0.0017183638	0.83688176	3.352807	9.177618	Sitting_Type
12:22:43.725	0.71588814	3.1508656	7.333664	0.2682682	-0.38698617	0.0017183638	0.83688176	3.352807	9.177618	Sitting_Type
12:22:43.746	0.71588814	3.1508656	7.333664	0.2682682	-0.38698617	0.0017183638	0.83688176	3.352807	9.177618	Sitting_Type
12:22:43.767	0.71588814	3.1508656	7.333664	0.2682682	-0.38698617	0.0017183638	0.83688176	3.352807	9.177618	Sitting_Type
12:22:43.788	0.71588814	3.1508656	7.333664	0.2682682	-0.38698617	0.0017183638	0.83688176	3.352807	9.177618	Sitting_Type
12:22:43.808	0.71588814	3.1508656	7.333664	0.2682682	-0.38698617	0.0017183638	0.83688176	3.352807	9.177618	Sitting_Type
12:22:43.829	0.2944958	3.4645157	7.929838	0.09966939	0.08643438	0.08051998	0.8078822	3.3299496	9.188533	Sitting_Type
12:22:43.853	0.2944958	3.4645157	7.929838	0.09966939	0.08643438	0.08051998	0.8078822	3.3299496	9.188533	Sitting_Type
12:22:43.874	0.2944958	3.4645157	7.929838	0.09966939	0.08643438	0.08051998	0.8078822	3.3299496	9.188533	Sitting_Type
12:22:43.895	0.2944958	3.4645157	7.929838	0.09966939	0.08643438	0.08051998	0.8078822	3.3299496	9.188533	Sitting_Type
12:22:43.916	0.2944958	3.4645157	7.929838	0.09966939	0.08643438	0.08051998	0.8078822	3.3299496	9.188533	Sitting_Type
12:22:43.937	0.2944958	3.4645157	7.929838	0.09966939	0.08643438	0.08051998	0.8078822	3.3299496	9.188533	Sitting_Type
12:22:43.959	0.2944958	3.4645157	7.929838	0.09966939	0.08643438	0.08051998	0.8078822	3.3299496	9.188533	Sitting_Type
12:22:43.981	0.2944958	3.4645157	7.929838	0.09966939	0.08643438	0.08051998	0.8078822	3.3299496	9.188533	Sitting_Type
12:22:44.002	0.2944958	3.4645157	7.929838	0.09966939	0.08643438	0.08051998	0.8078822	3.3299496	9.188533	Sitting_Type
12:22:44.023	0.29928434	3.0766432	8.557138	-0.3297689	0.054058522	-0.005001154	0.4445099	3.3490317	9.206345	Sitting_Type
12:22:44.044	0.29928434	3.0766432	8.557138	-0.3297689	0.054058522	-0.005001154	0.4445099	3.3490317	9.206345	Sitting_Type
12:22:44.065	0.29928434	3.0766432	8.557138	-0.3297689	0.054058522	-0.005001154	0.4445099	3.3490317	9.206345	Sitting_Type
12:22:44.086	0.29928434	3.0766432	8.557138	-0.3297689	0.054058522	-0.005001154	0.4445099	3.3490317	9.206345	Sitting_Type
12:22:44.108	0.29928434	3.0766432	8.557138	-0.3297689	0.054058522	-0.005001154	0.4445099	3.3490317	9.206345	Sitting_Type
12:22:44.138	0.29928434	3.0766432	8.557138	-0.3297689	0.054058522	-0.005001154	0.4445099	3.3490317	9.206345	Sitting_Type
12:22:44.160	0.29928434	3.0766432	8.557138	-0.3297689	0.054058522	-0.005001154	0.4445099	3.3490317	9.206345	Sitting_Type
12:22:44.181	0.29928434	3.0766432	8.557138	-0.3297689	0.054058522	-0.005001154	0.4445099	3.3490317	9.206345	Sitting_Type
12:22:44.205	0.409421	3.2705793	9.47654	-0.14345498	0.24159415	-0.017218458	0.49190003	3.2807195	9.228503	Sitting_Type
12:22:44.228	0.409421	3.2705793	9.47654	-0.14345498	0.24159415	-0.017218458	0.49190003	3.2807195	9.228503	Sitting_Type
12:22:44.251	0.409421	3.2705793	9.47654	-0.14345498	0.24159415	-0.017218458	0.49190003	3.2807195	9.228503	Sitting_Type
12:22:44.273	0.409421	3.2705793	9.47654	-0.14345498	0.24159415	-0.017218458	0.49190003	3.2807195	9.228503	Sitting_Type
12:22:44.296	0.409421	3.2705793	9.47654	-0.14345498	0.24159415	-0.017218458	0.49190003	3.2807195	9.228503	Sitting_Type
12:22:44.319	0.409421	3.2705793	9.47654	-0.14345498	0.24159415	-0.017218458	0.49190003	3.2807195	9.228503	Sitting_Type
12:22:44.340	0.409421	3.2705793	9.47654	-0.14345498	0.24159415	-0.017218458	0.49190003	3.2807195	9.228503	Sitting_Type
12:22:44.362	0.409421	3.2705793	9.47654	-0.14345498	0.24159415	-0.017218458	0.49190003	3.2807195	9.228503	Sitting_Type
12:22:44.383	0.31125572	2.978478	9.893144	-0.051214334	-0.12003808	0.03959201	0.349584	3.0486648	9.314173	Sitting_Type
12:22:44.404	0.31125572	2.978478	9.893144	-0.051214334	-0.12003808	0.03959201	0.349584	3.0486648	9.314173	Sitting_Type
12:22:44.425	0.31125572	2.978478	9.893144	-0.051214334	-0.12003808	0.03959201	0.349584	3.0486648	9.314173	Sitting_Type
12:22:44.447	0.31125572	2.978478	9.893144	-0.051214334	-0.12003808	0.03959201	0.349584	3.0486648	9.314173	Sitting_Type
12:22:44.470	0.31125572	2.978478	9.893144	-0.051214334	-0.12003808	0.03959201	0.349584	3.0486648	9.314173	Sitting_Type
12:22:44.494	0.31125572	2.978478	9.893144	-0.051214334	-0.12003808	0.03959201	0.349584	3.0486648	9.314173	Sitting_Type
12:22:44.517	0.31125572	2.978478	9.893144	-0.051214334	-0.12003808	0.03959201	0.349584	3.0486648	9.314173	Sitting_Type
12:22:44.541	0.31125572	2.978478	9.893144	-0.051214334	-0.12003808	0.03959201	0.349584	3.0486648	9.314173	Sitting_Type
12:22:44.564	0.23463893	2.8515813	9.06233	0.046524107	-0.08888395	0.090293825	0.30431783	2.9736233	9.339986	Sitting_Type
12:22:44.586	0.23463893	2.8515813	9.06233	0.046524107	-0.08888395	0.090293825	0.30431783	2.9736233	9.339986	Sitting_Type
12:22:44.609	0.23463893	2.8515813	9.06233	0.046524107	-0.08888395	0.090293825	0.30431783	2.9736233	9.339986	Sitting_Type
12:22:44.632	0.23463893	2.8515813	9.06233	0.046524107	-0.08888395	0.090293825	0.30431783	2.9736233	9.339986	Sitting_Type
12:22:44.655	0.23463893	2.8515813	9.06233	0.046524107	-0.08888395	0.090293825	0.30431783	2.9736233	9.339986	Sitting_Type
12:22:44.679	0.23463893	2.8515813	9.06233	0.046524107	-0.08888395	0.090293825	0.30431783	2.9736233	9.339986	Sitting_Type
12:22:44.702	0.23463893	2.8515813	9.06233	0.046524107	-0.08888395	0.090293825	0.30431783	2.9736233	9.339986	Sitting_Type
12:22:44.724	0.23463893	2.8515813	9.06233	0.046524107	-0.08888395	0.090293825	0.30431783	2.9736233	9.339986	Sitting_Type
12:22:44.746	0.33759275	2.9904492	8.557138	0.17969273	0.1212537	0.023098648	0.31707755	2.988318	9.33487	Sitting_Type
12:22:44.767	0.33759275	2.9904492	8.557138	0.17969273	0.1212537	0.023098648	0.31707755	2.988318	9.33487	Sitting_Type
12:22:44.788	0.33759275	2.9904492	8.557138	0.17969273	0.1212537	0.023098648	0.31707755	2.988318	9.33487	Sitting_Type
12:22:44.813	0.33759275	2.9904492	8.557138	0.17969273	0.1212537	0.023098648	0.31707755	2.988318	9.33487	Sitting_Type
12:22:44.834	0.33759275	2.9904492	8.557138	0.17969273	0.1212537	0.023098648	0.31707755	2.988318	9.33487	Sitting_Type
12:22:44.856	0.33759275	2.9904492	8.557138	0.17969273	0.1212537	0.023098648	0.31707755	2.988318	9.33487	Sitting_Type
12:22:44.879	0.33759275	2.9904492	8.557138	0.17969273	0.1212537	0.023098648	0.31707755	2.988318	9.33487	Sitting_Type
12:22:44.902	0.33759275	2.9904492	8.557138	0.17969273	0.1212537	0.023098648	0.31707755	2.988318	9.33487	Sitting_Type
12:22:44.926	-0.14605077	3.0000262	8.372779	-0.24363689	0.46150565	-0.044707395	0.15734424	3.1175573	9.296583	Sitting_Type
12:22:44.947	-0.14605077	3.0000262	8.372779	-0.24363689	0.46150565	-0.044707395	0.15734424	3.1175573	9.296583	Sitting_Type
12:22:44.968	-0.14605077	3.0000262	8.372779	-0.24363689	0.46150565	-0.044707395	0.15734424	3.1175573	9.296583	Sitting_Type
12:22:44.989	-0.14605077	3.0000262	8.372779	-0.24363689	0.46150565	-0.044707395	0.15734424	3.1175573	9.296583	Sitting_Type
12:22:45.011	-0.14605077	3.0000262	8.372779	-0.24363689	0.46150565	-0.044707395	0.15734424	3.1175573	9.296583	Sitting_Type
12:22:45.032	-0.14605077	3.0000262	8.372779	-0.24363689	0.46150565	-0.044707395	0.15734424	3.1175573	9.296583	Sitting_Type
12:22:45.054	-0.14605077	3.0000262	8.372779	-0.24363689	0.46150565	-0.044707395	0.15734424	3.1175573	9.296583	Sitting_Type
12:22:45.075	-0.14605077	3.0000262	8.372779	-0.24363689	0.46150565	-0.044707395	0.15734424	3.1175573	9.296583	Sitting_Type
12:22:45.096	0.031125572	2.9066496	9.371192	-0.061599042	-0.2709218	-0.18276294	0.53825897	2.929667	9.343324	Sitting_Type
12:22:45.119	0.031125572	2.9066496	9.371192	-0.061599042	-0.2709218	-0.18276294	0.53825897	2.929667	9.343324	Sitting_Type
12:22:45.141	0.031125572	2.9066496	9.371192	-0.061599042	-0.2709218	-0.18276294	0.53825897	2.929667	9.343324	Sitting_Type
12:22:45.166	0.031125572	2.9066496	9.371192	-0.061599042	-0.2709218	-0.18276294	0.53825897	2.929667	9.343324	Sitting_Type
12:22:45.187	0.031125572	2.9066496	9.371192	-0.061599042	-0.2709218	-0.18276294	0.53825897	2.929667	9.343324	Sitting_Type
12:22:45.208	0.031125572	2.9066496	9.371192	-0.061599042	-0.2709218	-0.18276294	0.53825897	2.929667	9.343324	Sitting_Type
12:22:45.229	0.031125572	2.9066496	9.371192	-0.061599042	-0.2709218	-0.18276294	0.53825897	2.929667	9.343324	Sitting_Type
12:22:45.253	0.031125572	2.9066496	9.371192	-0.061599042	-0.2709218	-0.18276294	0.53825897	2.929667	9.343324	Sitting_Type
12:22:45.274	0.33759275	2.5810282	8.439818	0.07706737	-0.37171456	-0.037987877	0.57015675	2.9109445	9.347283	Sitting_Type
12:22:45.295	0.33759275	2.5810282	8.439818	0.07706737	-0.37171456	-0.037987877	0.57015675	2.9109445	9.347283	Sitting_Type
12:22:45.316	0.33759275	2.5810282	8.439818	0.07706737	-0.37171456	-0.037987877	0.57015675	2.9109445	9.347283	Sitting_Type
12:22:45.337	0.33759275	2.5810282	8.439818	0.07706737	-0.37171456	-0.037987877	0.57015675	2.9109445	9.347283	Sitting_Type
12:22:45.358	0.33759275	2.5810282	8.439818	0.07706737	-0.37171456	-0.037987877	0.57015675	2.9109445	9.347283	Sitting_Type
12:22:45.384	0.33759275	2.5810282	8.439818	0.07706737	-0.37171456	-0.037987877	0.57015675	2.9109445	9.347283	Sitting_Type
12:22:45.405	0.33759275	2.5810282	8.439818	0.07706737	-0.37171456	-0.037987877	0.57015675	2.9109445	9.347283	Sitting_Type
12:22:45.427	0.33759275	2.5810282	8.439818	0.07706737	-0.37171456	-0.037987877	0.57015675	2.9109445	9.347283	Sitting_Type
12:22:45.449	0.58420306	3.0048149	9.09585	0.14487341	-0.32834312	-0.026992302	0.4942655	3.012366	9.319427	Sitting_Type
12:22:45.470	0.58420306	3.0048149	9.09585	0.14487341	-0.32834312	-0.026992302	0.4942655	3.012366	9.319427	Sitting_Type
12:22:45.491	0.58420306	3.0048149	9.09585	0.14487341	-0.32834312	-0.026992302	0.4942655	3.012366	9.319427	Sitting_Type
12:22:45.512	0.58420306	3.0048149	9.09585	0.14487341	-0.32834312	-0.026992302	0.4942655	3.012366	9.319427	Sitting_Type
12:22:45.533	0.58420306	3.0048149	9.09585	0.14487341	-0.32834312	-0.026992302	0.4942655	3.012366	9.319427	Sitting_Type
12:22:45.555	0.58420306	3.0048149	9.09585	0.14487341	-0.32834312	-0.026992302	0.4942655	3.012366	9.319427	Sitting_Type
12:22:45.576	0.58420306	3.0048149	9.09585	0.14487341	-0.32834312	-0.026992302	0.4942655	3.012366	9.319427	Sitting_Type
12:22:45.600	0.58420306	3.0048149	9.09585	0.14487341	-0.32834312	-0.026992302	0.4942655	3.012366	9.319427	Sitting_Type
12:22:45.622	0.58420306	3.0048149	9.09585	0.14487341	-0.32834312	-0.026992302	0.4942655	3.012366	9.319427	Sitting_Type
12:22:45.643	0.5147691	3.2466366	8.956982	0.08806294	-0.25381756	-0.009277211	0.4800512	3.0387452	9.311603	Sitting_Type
12:22:45.664	0.5147691	3.2466366	8.956982	0.08806294	-0.25381756	-0.009277211	0.4800512	3.0387452	9.311603	Sitting_Type
12:22:45.685	0.5147691	3.2466366	8.956982	0.08806294	-0.25381756	-0.009277211	0.4800512	3.0387452	9.311603	Sitting_Type
12:22:45.705	0.5147691	3.2466366	8.956982	0.08806294	-0.25381756	-0.009277211	0.4800512	3.0387452	9.311603	Sitting_Type
12:22:45.726	0.5147691	3.2466366	8.956982	0.08806294	-0.25381756	-0.009277211	0.4800512	3.0387452	9.311603	Sitting_Type
12:22:45.752	0.5147691	3.2466366	8.956982	0.08806294	-0.25381756	-0.009277211	0.4800512	3.0387452	9.311603	Sitting_Type
12:22:45.774	0.5147691	3.2466366	8.956982	0.08806294	-0.25381756	-0.009277211	0.4800512	3.0387452	9.311603	Sitting_Type
12:22:45.795	0.5147691	3.2466366	8.956982	0.08806294	-0.25381756	-0.009277211	0.4800512	3.0387452	9.311603	Sitting_Type
12:22:45.816	0.31843856	3.0215747	10.33369	-0.042051353	-0.06994713	0.024931245	0.4499916	3.051904	9.308801	Sitting_Type
12:22:45.837	0.31843856	3.0215747	10.33369	-0.042051353	-0.06994713	0.024931245	0.4499916	3.051904	9.308801	Sitting_Type
12:22:45.859	0.31843856	3.0215747	10.33369	-0.042051353	-0.06994713	0.024931245	0.4499916	3.051904	9.308801	Sitting_Type
12:22:45.884	0.31843856	3.0215747	10.33369	-0.042051353	-0.06994713	0.024931245	0.4499916	3.051904	9.308801	Sitting_Type
12:22:45.906	0.31843856	3.0215747	10.33369	-0.042051353	-0.06994713	0.024931245	0.4499916	3.051904	9.308801	Sitting_Type
12:22:45.928	0.31843856	3.0215747	10.33369	-0.042051353	-0.06994713	0.024931245	0.4499916	3.051904	9.308801	Sitting_Type
12:22:45.950	0.31843856	3.0215747	10.33369	-0.042051353	-0.06994713	0.024931245	0.4499916	3.051904	9.308801	Sitting_Type
12:22:45.973	0.31843856	3.0215747	10.33369	-0.042051353	-0.06994713	0.024931245	0.4499916	3.051904	9.308801	Sitting_Type
12:22:45.996	0.49082634	2.9760835	8.7534685	0.08134343	0.082769185	-0.017218458	0.36895898	3.183237	9.268292	Sitting_Type
12:22:46.019	0.49082634	2.9760835	8.7534685	0.08134343	0.082769185	-0.017218458	0.36895898	3.183237	9.268292	Sitting_Type
12:22:46.043	0.49082634	2.9760835	8.7534685	0.08134343	0.082769185	-0.017218458	0.36895898	3.183237	9.268292	Sitting_Type
12:22:46.066	0.49082634	2.9760835	8.7534685	0.08134343	0.082769185	-0.017218458	0.36895898	3.183237	9.268292	Sitting_Type
12:22:46.088	0.49082634	2.9760835	8.7534685	0.08134343	0.082769185	-0.017218458	0.36895898	3.183237	9.268292	Sitting_Type
12:22:46.110	0.49082634	2.9760835	8.7534685	0.08134343	0.082769185	-0.017218458	0.36895898	3.183237	9.268292	Sitting_Type
12:22:46.132	0.49082634	2.9760835	8.7534685	0.08134343	0.082769185	-0.017218458	0.36895898	3.183237	9.268292	Sitting_Type
12:22:46.167	0.29689008	3.093403	8.0687065	0.16197765	-0.098657794	0.0035509595	0.28491026	3.19488	9.267252	Sitting_Type
12:22:46.187	0.29689008	3.093403	8.0687065	0.16197765	-0.098657794	0.0035509595	0.28491026	3.19488	9.267252	Sitting_Type
12:22:46.208	0.29689008	3.093403	8.0687065	0.16197765	-0.098657794	0.0035509595	0.28491026	3.19488	9.267252	Sitting_Type
12:22:46.229	0.29689008	3.093403	8.0687065	0.16197765	-0.098657794	0.0035509595	0.28491026	3.19488	9.267252	Sitting_Type
12:22:46.250	0.29689008	3.093403	8.0687065	0.16197765	-0.098657794	0.0035509595	0.28491026	3.19488	9.267252	Sitting_Type
12:22:46.272	0.29689008	3.093403	8.0687065	0.16197765	-0.098657794	0.0035509595	0.28491026	3.19488	9.267252	Sitting_Type
12:22:46.293	0.29689008	3.093403	8.0687065	0.16197765	-0.098657794	0.0035509595	0.28491026	3.19488	9.267252	Sitting_Type
12:22:46.314	0.29689008	3.093403	8.0687065	0.16197765	-0.098657794	0.0035509595	0.28491026	3.19488	9.267252	Sitting_Type
12:22:46.340	0.29689008	3.093403	8.0687065	0.16197765	-0.098657794	0.0035509595	0.28491026	3.19488	9.267252	Sitting_Type
12:22:46.361	0.23942748	2.9928436	8.016032	-0.01028636	-0.1127077	-0.047761723	0.46077177	3.2979238	9.223978	Sitting_Type
12:22:46.384	0.23942748	2.9928436	8.016032	-0.01028636	-0.1127077	-0.047761723	0.46077177	3.2979238	9.223978	Sitting_Type
12:22:46.405	0.23942748	2.9928436	8.016032	-0.01028636	-0.1127077	-0.047761723	0.46077177	3.2979238	9.223978	Sitting_Type
12:22:46.427	0.23942748	2.9928436	8.016032	-0.01028636	-0.1127077	-0.047761723	0.46077177	3.2979238	9.223978	Sitting_Type
12:22:46.447	0.23942748	2.9928436	8.016032	-0.01028636	-0.1127077	-0.047761723	0.46077177	3.2979238	9.223978	Sitting_Type
12:22:46.468	0.23942748	2.9928436	8.016032	-0.01028636	-0.1127077	-0.047761723	0.46077177	3.2979238	9.223978	Sitting_Type
12:22:46.490	0.23942748	2.9928436	8.016032	-0.01028636	-0.1127077	-0.047761723	0.46077177	3.2979238	9.223978	Sitting_Type
12:22:46.514	0.23942748	2.9928436	8.016032	-0.01028636	-0.1127077	-0.047761723	0.46077177	3.2979238	9.223978	Sitting_Type
12:22:46.536	0.3615355	3.172414	8.403905	0.19191003	0.24464849	0.013935669	0.55584383	3.287922	9.222308	Sitting_Type
12:22:46.558	0.3615355	3.172414	8.403905	0.19191003	0.24464849	0.013935669	0.55584383	3.287922	9.222308	Sitting_Type
12:22:46.580	0.3615355	3.172414	8.403905	0.19191003	0.24464849	0.013935669	0.55584383	3.287922	9.222308	Sitting_Type
12:22:46.601	0.3615355	3.172414	8.403905	0.19191003	0.24464849	0.013935669	0.55584383	3.287922	9.222308	Sitting_Type
12:22:46.622	0.3615355	3.172414	8.403905	0.19191003	0.24464849	0.013935669	0.55584383	3.287922	9.222308	Sitting_Type
12:22:46.643	0.3615355	3.172414	8.403905	0.19191003	0.24464849	0.013935669	0.55584383	3.287922	9.222308	Sitting_Type
12:22:46.665	0.3615355	3.172414	8.403905	0.19191003	0.24464849	0.013935669	0.55584383	3.287922	9.222308	Sitting_Type
12:22:46.704	0.3615355	3.172414	8.403905	0.19191003	0.24464849	0.013935669	0.55584383	3.287922	9.222308	Sitting_Type
12:22:46.734	0.43575802	3.0550947	7.1995845	-0.095196635	-0.24037853	0.0029400946	0.46503115	3.3132215	9.218279	Sitting_Type
12:22:46.768	0.43575802	3.0550947	7.1995845	-0.095196635	-0.24037853	0.0029400946	0.46503115	3.3132215	9.218279	Sitting_Type
12:22:46.808	0.43575802	3.0550947	7.1995845	-0.095196635	-0.24037853	0.0029400946	0.46503115	3.3132215	9.218279	Sitting_Type
12:22:46.837	0.43575802	3.0550947	7.1995845	-0.095196635	-0.24037853	0.0029400946	0.46503115	3.3132215	9.218279	Sitting_Type
12:22:46.870	0.43575802	3.0550947	7.1995845	-0.095196635	-0.24037853	0.0029400946	0.46503115	3.3132215	9.218279	Sitting_Type
12:22:46.901	0.63208854	3.2083282	7.1588817	0.0037635406	0.19089234	0.050587587	0.5399044	3.2589438	9.233535	Sitting_Type
12:22:46.936	0.63208854	3.2083282	7.1588817	0.0037635406	0.19089234	0.050587587	0.5399044	3.2589438	9.233535	Sitting_Type
12:22:46.958	0.63208854	3.2083282	7.1588817	0.0037635406	0.19089234	0.050587587	0.5399044	3.2589438	9.233535	Sitting_Type
12:22:46.979	0.63208854	3.2083282	7.1588817	0.0037635406	0.19089234	0.050587587	0.5399044	3.2589438	9.233535	Sitting_Type
12:22:47.003	0.63208854	3.2083282	7.1588817	0.0037635406	0.19089234	0.050587587	0.5399044	3.2589438	9.233535	Sitting_Type
12:22:47.024	0.63208854	3.2083282	7.1588817	0.0037635406	0.19089234	0.050587587	0.5399044	3.2589438	9.233535	Sitting_Type
12:22:47.045	0.63208854	3.2083282	7.1588817	0.0037635406	0.19089234	0.050587587	0.5399044	3.2589438	9.233535	Sitting_Type
12:22:47.065	0.63208854	3.2083282	7.1588817	0.0037635406	0.19089234	0.050587587	0.5399044	3.2589438	9.233535	Sitting_Type
12:22:47.087	1.1492519	2.8013015	8.810931	0.09356073	0.15851648	-0.049594317	0.28447607	3.2865963	9.235136	Sitting_Type
12:22:47.109	1.1492519	2.8013015	8.810931	0.09356073	0.15851648	-0.049594317	0.28447607	3.2865963	9.235136	Sitting_Type
12:22:47.132	1.1492519	2.8013015	8.810931	0.09356073	0.15851648	-0.049594317	0.28447607	3.2865963	9.235136	Sitting_Type
12:22:47.154	1.1492519	2.8013015	8.810931	0.09356073	0.15851648	-0.049594317	0.28447607	3.2865963	9.235136	Sitting_Type
12:22:47.177	1.1492519	2.8013015	8.810931	0.09356073	0.15851648	-0.049594317	0.28447607	3.2865963	9.235136	Sitting_Type
12:22:47.199	1.1492519	2.8013015	8.810931	0.09356073	0.15851648	-0.049594317	0.28447607	3.2865963	9.235136	Sitting_Type
12:22:47.220	1.1492519	2.8013015	8.810931	0.09356073	0.15851648	-0.049594317	0.28447607	3.2865963	9.235136	Sitting_Type
12:22:47.256	-0.15083931	3.337619	9.239507	0.048967566	0.16462512	0.021266052	-0.029155076	3.3895404	9.202203	Sitting_Type
12:22:47.277	-0.15083931	3.337619	9.239507	0.048967566	0.16462512	0.021266052	-0.029155076	3.3895404	9.202203	Sitting_Type
12:22:47.299	-0.15083931	3.337619	9.239507	0.048967566	0.16462512	0.021266052	-0.029155076	3.3895404	9.202203	Sitting_Type
12:22:47.322	-0.15083931	3.337619	9.239507	0.048967566	0.16462512	0.021266052	-0.029155076	3.3895404	9.202203	Sitting_Type
12:22:47.345	-0.15083931	3.337619	9.239507	0.048967566	0.16462512	0.021266052	-0.029155076	3.3895404	9.202203	Sitting_Type
12:22:47.368	-0.15083931	3.337619	9.239507	0.048967566	0.16462512	0.021266052	-0.029155076	3.3895404	9.202203	Sitting_Type
12:22:47.391	-0.15083931	3.337619	9.239507	0.048967566	0.16462512	0.021266052	-0.029155076	3.3895404	9.202203	Sitting_Type
12:22:47.413	-0.15083931	3.337619	9.239507	0.048967566	0.16462512	0.021266052	-0.029155076	3.3895404	9.202203	Sitting_Type
12:22:47.435	-0.20351335	3.4022646	8.214757	0.06057401	-0.037571266	-0.005001154	-0.04773564	3.437701	9.184242	Sitting_Type
12:22:47.459	-0.20351335	3.4022646	8.214757	0.06057401	-0.037571266	-0.005001154	-0.04773564	3.437701	9.184242	Sitting_Type
12:22:47.482	-0.20351335	3.4022646	8.214757	0.06057401	-0.037571266	-0.005001154	-0.04773564	3.437701	9.184242	Sitting_Type
12:22:47.504	-0.20351335	3.4022646	8.214757	0.06057401	-0.037571266	-0.005001154	-0.04773564	3.437701	9.184242	Sitting_Type
12:22:47.527	-0.20351335	3.4022646	8.214757	0.06057401	-0.037571266	-0.005001154	-0.04773564	3.437701	9.184242	Sitting_Type
12:22:47.550	-0.20351335	3.4022646	8.214757	0.06057401	-0.037571266	-0.005001154	-0.04773564	3.437701	9.184242	Sitting_Type
12:22:47.573	-0.20351335	3.4022646	8.214757	0.06057401	-0.037571266	-0.005001154	-0.04773564	3.437701	9.184242	Sitting_Type
12:22:47.596	-0.20351335	3.4022646	8.214757	0.06057401	-0.037571266	-0.005001154	-0.04773564	3.437701	9.184242	Sitting_Type
12:22:47.620	-0.1987248	3.4621215	8.719949	-0.013951551	-0.16463125	-0.014774998	0.048464466	3.4324968	9.186184	Sitting_Type
12:22:47.642	-0.1987248	3.4621215	8.719949	-0.013951551	-0.16463125	-0.014774998	0.048464466	3.4324968	9.186184	Sitting_Type
12:22:47.665	-0.1987248	3.4621215	8.719949	-0.013951551	-0.16463125	-0.014774998	0.048464466	3.4324968	9.186184	Sitting_Type
12:22:47.688	-0.1987248	3.4621215	8.719949	-0.013951551	-0.16463125	-0.014774998	0.048464466	3.4324968	9.186184	Sitting_Type
12:22:47.711	-0.1987248	3.4621215	8.719949	-0.013951551	-0.16463125	-0.014774998	0.048464466	3.4324968	9.186184	Sitting_Type
12:22:47.734	-0.1987248	3.4621215	8.719949	-0.013951551	-0.16463125	-0.014774998	0.048464466	3.4324968	9.186184	Sitting_Type
12:22:47.759	-0.1987248	3.4621215	8.719949	-0.013951551	-0.16463125	-0.014774998	0.048464466	3.4324968	9.186184	Sitting_Type
12:22:47.782	-0.1987248	3.4621215	8.719949	-0.013951551	-0.16463125	-0.014774998	0.048464466	3.4324968	9.186184	Sitting_Type
12:22:47.805	0.69673395	3.4956412	8.152506	0.15525812	-0.34666908	-0.12595247	0.487639	3.60166	9.108273	Sitting_Type
12:22:47.829	0.69673395	3.4956412	8.152506	0.15525812	-0.34666908	-0.12595247	0.487639	3.60166	9.108273	Sitting_Type
12:22:47.851	0.69673395	3.4956412	8.152506	0.15525812	-0.34666908	-0.12595247	0.487639	3.60166	9.108273	Sitting_Type
12:22:47.875	0.69673395	3.4956412	8.152506	0.15525812	-0.34666908	-0.12595247	0.487639	3.60166	9.108273	Sitting_Type
12:22:47.898	0.69673395	3.4956412	8.152506	0.15525812	-0.34666908	-0.12595247	0.487639	3.60166	9.108273	Sitting_Type
12:22:47.921	0.69673395	3.4956412	8.152506	0.15525812	-0.34666908	-0.12595247	0.487639	3.60166	9.108273	Sitting_Type
12:22:47.945	0.69673395	3.4956412	8.152506	0.15525812	-0.34666908	-0.12595247	0.487639	3.60166	9.108273	Sitting_Type
12:22:47.968	0.69673395	3.4956412	8.152506	0.15525812	-0.34666908	-0.12595247	0.487639	3.60166	9.108273	Sitting_Type
12:22:47.991	-0.14605077	3.7757714	8.540379	0.08928467	0.19516839	-0.00805548	0.35903993	3.6341114	9.1013565	Sitting_Type
12:22:48.014	-0.14605077	3.7757714	8.540379	0.08928467	0.19516839	-0.00805548	0.35903993	3.6341114	9.1013565	Sitting_Type
12:22:48.037	-0.14605077	3.7757714	8.540379	0.08928467	0.19516839	-0.00805548	0.35903993	3.6341114	9.1013565	Sitting_Type
12:22:48.061	-0.14605077	3.7757714	8.540379	0.08928467	0.19516839	-0.00805548	0.35903993	3.6341114	9.1013565	Sitting_Type
12:22:48.084	-0.14605077	3.7757714	8.540379	0.08928467	0.19516839	-0.00805548	0.35903993	3.6341114	9.1013565	Sitting_Type
12:22:48.107	-0.14605077	3.7757714	8.540379	0.08928467	0.19516839	-0.00805548	0.35903993	3.6341114	9.1013565	Sitting_Type
12:22:48.130	-0.14605077	3.7757714	8.540379	0.08928467	0.19516839	-0.00805548	0.35903993	3.6341114	9.1013565	Sitting_Type
12:22:48.153	-1.7071179	3.8092911	9.835681	-0.2754019	0.052836787	-0.017218458	-0.35399765	3.701054	9.074537	Sitting_Type
12:22:48.174	-1.7071179	3.8092911	9.835681	-0.2754019	0.052836787	-0.017218458	-0.35399765	3.701054	9.074537	Sitting_Type
12:22:48.195	-1.7071179	3.8092911	9.835681	-0.2754019	0.052836787	-0.017218458	-0.35399765	3.701054	9.074537	Sitting_Type
12:22:48.216	-1.7071179	3.8092911	9.835681	-0.2754019	0.052836787	-0.017218458	-0.35399765	3.701054	9.074537	Sitting_Type
12:22:48.255	-1.7071179	3.8092911	9.835681	-0.2754019	0.052836787	-0.017218458	-0.35399765	3.701054	9.074537	Sitting_Type
12:22:48.277	-1.7071179	3.8092911	9.835681	-0.2754019	0.052836787	-0.017218458	-0.35399765	3.701054	9.074537	Sitting_Type
12:22:48.299	-1.7071179	3.8092911	9.835681	-0.2754019	0.052836787	-0.017218458	-0.35399765	3.701054	9.074537	Sitting_Type
12:22:48.322	-1.7071179	3.8092911	9.835681	-0.2754019	0.052836787	-0.017218458	-0.35399765	3.701054	9.074537	Sitting_Type
12:22:48.343	-0.23942748	3.5890179	9.797373	-0.21065016	-0.124924995	-0.10457219	0.042689826	3.5568254	9.138793	Sitting_Type
12:22:48.364	-0.23942748	3.5890179	9.797373	-0.21065016	-0.124924995	-0.10457219	0.042689826	3.5568254	9.138793	Sitting_Type
12:22:48.388	-0.23942748	3.5890179	9.797373	-0.21065016	-0.124924995	-0.10457219	0.042689826	3.5568254	9.138793	Sitting_Type
12:22:48.411	-0.23942748	3.5890179	9.797373	-0.21065016	-0.124924995	-0.10457219	0.042689826	3.5568254	9.138793	Sitting_Type
12:22:48.434	-0.23942748	3.5890179	9.797373	-0.21065016	-0.124924995	-0.10457219	0.042689826	3.5568254	9.138793	Sitting_Type
12:22:48.457	-0.23942748	3.5890179	9.797373	-0.21065016	-0.124924995	-0.10457219	0.042689826	3.5568254	9.138793	Sitting_Type
12:22:48.480	-0.23942748	3.5890179	9.797373	-0.21065016	-0.124924995	-0.10457219	0.042689826	3.5568254	9.138793	Sitting_Type
12:22:48.503	-0.23942748	3.5890179	9.797373	-0.21065016	-0.124924995	-0.10457219	0.042689826	3.5568254	9.138793	Sitting_Type
12:22:48.526	0.08140534	3.5267668	9.26345	-0.021281935	0.022293527	0.011492208	0.17394345	3.5619304	9.135248	Sitting_Type
12:22:48.563	0.08140534	3.5267668	9.26345	-0.021281935	0.022293527	0.011492208	0.17394345	3.5619304	9.135248	Sitting_Type
12:22:48.584	0.08140534	3.5267668	9.26345	-0.021281935	0.022293527	0.011492208	0.17394345	3.5619304	9.135248	Sitting_Type
12:22:48.605	0.08140534	3.5267668	9.26345	-0.021281935	0.022293527	0.011492208	0.17394345	3.5619304	9.135248	Sitting_Type
12:22:48.649	0.08140534	3.5267668	9.26345	-0.021281935	0.022293527	0.011492208	0.17394345	3.5619304	9.135248	Sitting_Type
12:22:48.677	0.08140534	3.5267668	9.26345	-0.021281935	0.022293527	0.011492208	0.17394345	3.5619304	9.135248	Sitting_Type
12:22:48.712	-0.009577099	3.440573	8.947405	-0.045105677	-0.17257248	0.01760086	0.17533407	3.5380006	9.144517	Sitting_Type
12:22:48.745	-0.009577099	3.440573	8.947405	-0.045105677	-0.17257248	0.01760086	0.17533407	3.5380006	9.144517	Sitting_Type
12:22:48.778	-0.009577099	3.440573	8.947405	-0.045105677	-0.17257248	0.01760086	0.17533407	3.5380006	9.144517	Sitting_Type
12:22:48.812	-0.009577099	3.440573	8.947405	-0.045105677	-0.17257248	0.01760086	0.17533407	3.5380006	9.144517	Sitting_Type
12:22:48.844	-0.009577099	3.440573	8.947405	-0.045105677	-0.17257248	0.01760086	0.17533407	3.5380006	9.144517	Sitting_Type
12:22:48.878	0.0071828244	3.4645157	8.868394	-0.041440487	0.2880199	-0.0068337494	0.113760896	3.4996557	9.160231	Sitting_Type
12:22:48.899	0.0071828244	3.4645157	8.868394	-0.041440487	0.2880199	-0.0068337494	0.113760896	3.4996557	9.160231	Sitting_Type
12:22:48.920	0.0071828244	3.4645157	8.868394	-0.041440487	0.2880199	-0.0068337494	0.113760896	3.4996557	9.160231	Sitting_Type
12:22:48.941	0.0071828244	3.4645157	8.868394	-0.041440487	0.2880199	-0.0068337494	0.113760896	3.4996557	9.160231	Sitting_Type
12:22:48.971	0.0071828244	3.4645157	8.868394	-0.041440487	0.2880199	-0.0068337494	0.113760896	3.4996557	9.160231	Sitting_Type
12:22:48.993	0.0071828244	3.4645157	8.868394	-0.041440487	0.2880199	-0.0068337494	0.113760896	3.4996557	9.160231	Sitting_Type
12:22:49.019	0.0071828244	3.4645157	8.868394	-0.041440487	0.2880199	-0.0068337494	0.113760896	3.4996557	9.160231	Sitting_Type
12:22:49.041	0.0071828244	3.4645157	8.868394	-0.041440487	0.2880199	-0.0068337494	0.113760896	3.4996557	9.160231	Sitting_Type
12:22:49.064	-0.076616794	3.4118416	8.547561	0.025143825	-0.08888395	-0.012331536	0.07642017	3.5029514	9.15936	Sitting_Type
12:22:49.087	-0.076616794	3.4118416	8.547561	0.025143825	-0.08888395	-0.012331536	0.07642017	3.5029514	9.15936	Sitting_Type
12:22:49.109	-0.076616794	3.4118416	8.547561	0.025143825	-0.08888395	-0.012331536	0.07642017	3.5029514	9.15936	Sitting_Type
12:22:49.131	-0.076616794	3.4118416	8.547561	0.025143825	-0.08888395	-0.012331536	0.07642017	3.5029514	9.15936	Sitting_Type
12:22:49.154	-0.076616794	3.4118416	8.547561	0.025143825	-0.08888395	-0.012331536	0.07642017	3.5029514	9.15936	Sitting_Type
12:22:49.176	-0.076616794	3.4118416	8.547561	0.025143825	-0.08888395	-0.012331536	0.07642017	3.5029514	9.15936	Sitting_Type
12:22:49.198	-0.076616794	3.4118416	8.547561	0.025143825	-0.08888395	-0.012331536	0.07642017	3.5029514	9.15936	Sitting_Type
12:22:49.220	-0.076616794	3.4118416	8.547561	0.025143825	-0.08888395	-0.012331536	0.07642017	3.5029514	9.15936	Sitting_Type
12:22:49.242	-0.40223816	3.6967604	9.498088	-0.1379572	-0.083997026	0.050587587	0.066655695	3.4955041	9.16228	Sitting_Type
12:22:49.265	-0.40223816	3.6967604	9.498088	-0.1379572	-0.083997026	0.050587587	0.066655695	3.4955041	9.16228	Sitting_Type
12:22:49.288	-0.40223816	3.6967604	9.498088	-0.1379572	-0.083997026	0.050587587	0.066655695	3.4955041	9.16228	Sitting_Type
12:22:49.313	-0.40223816	3.6967604	9.498088	-0.1379572	-0.083997026	0.050587587	0.066655695	3.4955041	9.16228	Sitting_Type
12:22:49.336	-0.40223816	3.6967604	9.498088	-0.1379572	-0.083997026	0.050587587	0.066655695	3.4955041	9.16228	Sitting_Type
12:22:49.357	-0.40223816	3.6967604	9.498088	-0.1379572	-0.083997026	0.050587587	0.066655695	3.4955041	9.16228	Sitting_Type
12:22:49.379	-0.40223816	3.6967604	9.498088	-0.1379572	-0.083997026	0.050587587	0.066655695	3.4955041	9.16228	Sitting_Type
12:22:49.402	-0.40223816	3.6967604	9.498088	-0.1379572	-0.083997026	0.050587587	0.066655695	3.4955041	9.16228	Sitting_Type
12:22:49.424	0.098165266	3.172414	9.201198	-0.10985739	0.0332891	0.11045238	0.24819556	3.2771754	9.239529	Sitting_Type
12:22:49.447	0.098165266	3.172414	9.201198	-0.10985739	0.0332891	0.11045238	0.24819556	3.2771754	9.239529	Sitting_Type
12:22:49.468	0.098165266	3.172414	9.201198	-0.10985739	0.0332891	0.11045238	0.24819556	3.2771754	9.239529	Sitting_Type
12:22:49.491	0.098165266	3.172414	9.201198	-0.10985739	0.0332891	0.11045238	0.24819556	3.2771754	9.239529	Sitting_Type
12:22:49.513	0.098165266	3.172414	9.201198	-0.10985739	0.0332891	0.11045238	0.24819556	3.2771754	9.239529	Sitting_Type
12:22:49.537	0.098165266	3.172414	9.201198	-0.10985739	0.0332891	0.11045238	0.24819556	3.2771754	9.239529	Sitting_Type
12:22:49.559	0.098165266	3.172414	9.201198	-0.10985739	0.0332891	0.11045238	0.24819556	3.2771754	9.239529	Sitting_Type
12:22:49.582	0.098165266	3.172414	9.201198	-0.10985739	0.0332891	0.11045238	0.24819556	3.2771754	9.239529	Sitting_Type
12:22:49.604	0.40463245	3.050306	9.12937	0.028809015	0.047949865	0.04875499	0.27830523	3.1700268	9.275983	Sitting_Type
12:22:49.627	0.40463245	3.050306	9.12937	0.028809015	0.047949865	0.04875499	0.27830523	3.1700268	9.275983	Sitting_Type
12:22:49.651	0.40463245	3.050306	9.12937	0.028809015	0.047949865	0.04875499	0.27830523	3.1700268	9.275983	Sitting_Type
12:22:49.673	0.40463245	3.050306	9.12937	0.028809015	0.047949865	0.04875499	0.27830523	3.1700268	9.275983	Sitting_Type
12:22:49.695	0.40463245	3.050306	9.12937	0.028809015	0.047949865	0.04875499	0.27830523	3.1700268	9.275983	Sitting_Type
12:22:49.718	0.40463245	3.050306	9.12937	0.028809015	0.047949865	0.04875499	0.27830523	3.1700268	9.275983	Sitting_Type
12:22:49.739	0.40463245	3.050306	9.12937	0.028809015	0.047949865	0.04875499	0.27830523	3.1700268	9.275983	Sitting_Type
12:22:49.760	0.40463245	3.050306	9.12937	0.028809015	0.047949865	0.04875499	0.27830523	3.1700268	9.275983	Sitting_Type
12:22:49.781	0.8547561	3.0910087	9.311335	0.07156958	-0.29230207	0.011492208	0.24650948	3.270077	9.242088	Sitting_Type
12:22:49.802	0.8547561	3.0910087	9.311335	0.07156958	-0.29230207	0.011492208	0.24650948	3.270077	9.242088	Sitting_Type
12:22:49.825	0.8547561	3.0910087	9.311335	0.07156958	-0.29230207	0.011492208	0.24650948	3.270077	9.242088	Sitting_Type
12:22:49.846	0.8547561	3.0910087	9.311335	0.07156958	-0.29230207	0.011492208	0.24650948	3.270077	9.242088	Sitting_Type
12:22:49.869	0.8547561	3.0910087	9.311335	0.07156958	-0.29230207	0.011492208	0.24650948	3.270077	9.242088	Sitting_Type
12:22:49.889	0.8547561	3.0910087	9.311335	0.07156958	-0.29230207	0.011492208	0.24650948	3.270077	9.242088	Sitting_Type
12:22:49.910	0.8547561	3.0910087	9.311335	0.07156958	-0.29230207	0.011492208	0.24650948	3.270077	9.242088	Sitting_Type
12:22:49.931	0.8547561	3.0910087	9.311335	0.07156958	-0.29230207	0.011492208	0.24650948	3.270077	9.242088	Sitting_Type
12:22:49.952	0.3902668	3.328042	9.222747	0.16991888	-0.15730086	-0.04531826	0.51701224	3.3094451	9.216867	Sitting_Type
12:22:49.974	0.3902668	3.328042	9.222747	0.16991888	-0.15730086	-0.04531826	0.51701224	3.3094451	9.216867	Sitting_Type
12:22:49.996	0.3902668	3.328042	9.222747	0.16991888	-0.15730086	-0.04531826	0.51701224	3.3094451	9.216867	Sitting_Type
12:22:50.018	0.3902668	3.328042	9.222747	0.16991888	-0.15730086	-0.04531826	0.51701224	3.3094451	9.216867	Sitting_Type
12:22:50.040	0.3902668	3.328042	9.222747	0.16991888	-0.15730086	-0.04531826	0.51701224	3.3094451	9.216867	Sitting_Type
12:22:50.061	0.3902668	3.328042	9.222747	0.16991888	-0.15730086	-0.04531826	0.51701224	3.3094451	9.216867	Sitting_Type
12:22:50.082	0.3902668	3.328042	9.222747	0.16991888	-0.15730086	-0.04531826	0.51701224	3.3094451	9.216867	Sitting_Type
12:22:50.103	0.3902668	3.328042	9.222747	0.16991888	-0.15730086	-0.04531826	0.51701224	3.3094451	9.216867	Sitting_Type
12:22:50.124	0.3902668	3.328042	9.222747	0.16991888	-0.15730086	-0.04531826	0.51701224	3.3094451	9.216867	Sitting_Type
12:22:50.154	0.8786988	3.4716985	8.018426	0.11738448	0.021071797	0.07807653	0.6819107	3.3732338	9.182956	Sitting_Type
12:22:50.175	0.8786988	3.4716985	8.018426	0.11738448	0.021071797	0.07807653	0.6819107	3.3732338	9.182956	Sitting_Type
12:22:50.196	0.8786988	3.4716985	8.018426	0.11738448	0.021071797	0.07807653	0.6819107	3.3732338	9.182956	Sitting_Type
12:22:50.217	0.8786988	3.4716985	8.018426	0.11738448	0.021071797	0.07807653	0.6819107	3.3732338	9.182956	Sitting_Type
12:22:50.252	0.8786988	3.4716985	8.018426	0.11738448	0.021071797	0.07807653	0.6819107	3.3732338	9.182956	Sitting_Type
12:22:50.274	0.8786988	3.4716985	8.018426	0.11738448	0.021071797	0.07807653	0.6819107	3.3732338	9.182956	Sitting_Type
12:22:50.295	0.8786988	3.4716985	8.018426	0.11738448	0.021071797	0.07807653	0.6819107	3.3732338	9.182956	Sitting_Type
12:22:50.317	0.67757976	2.8420043	9.148524	-0.09702923	0.19028147	0.034705088	0.7205978	3.045045	9.29402	Sitting_Type
12:22:50.339	0.67757976	2.8420043	9.148524	-0.09702923	0.19028147	0.034705088	0.7205978	3.045045	9.29402	Sitting_Type
12:22:50.361	0.67757976	2.8420043	9.148524	-0.09702923	0.19028147	0.034705088	0.7205978	3.045045	9.29402	Sitting_Type
12:22:50.382	0.67757976	2.8420043	9.148524	-0.09702923	0.19028147	0.034705088	0.7205978	3.045045	9.29402	Sitting_Type
12:22:50.403	0.67757976	2.8420043	9.148524	-0.09702923	0.19028147	0.034705088	0.7205978	3.045045	9.29402	Sitting_Type
12:22:50.424	0.67757976	2.8420043	9.148524	-0.09702923	0.19028147	0.034705088	0.7205978	3.045045	9.29402	Sitting_Type
12:22:50.445	0.67757976	2.8420043	9.148524	-0.09702923	0.19028147	0.034705088	0.7205978	3.045045	9.29402	Sitting_Type
12:22:50.466	0.67757976	2.8420043	9.148524	-0.09702923	0.19028147	0.034705088	0.7205978	3.045045	9.29402	Sitting_Type
12:22:50.486	0.67757976	2.8420043	9.148524	-0.09702923	0.19028147	0.034705088	0.7205978	3.045045	9.29402	Sitting_Type
12:22:50.507	0.7446195	3.0191805	9.14613	-0.05793385	0.2776352	0.021876916	0.9092658	3.0905864	9.26239	Sitting_Type
12:22:50.528	0.7446195	3.0191805	9.14613	-0.05793385	0.2776352	0.021876916	0.9092658	3.0905864	9.26239	Sitting_Type
12:22:50.549	0.7446195	3.0191805	9.14613	-0.05793385	0.2776352	0.021876916	0.9092658	3.0905864	9.26239	Sitting_Type
12:22:50.581	0.7446195	3.0191805	9.14613	-0.05793385	0.2776352	0.021876916	0.9092658	3.0905864	9.26239	Sitting_Type
12:22:50.603	0.7446195	3.0191805	9.14613	-0.05793385	0.2776352	0.021876916	0.9092658	3.0905864	9.26239	Sitting_Type
12:22:50.623	0.7446195	3.0191805	9.14613	-0.05793385	0.2776352	0.021876916	0.9092658	3.0905864	9.26239	Sitting_Type
12:22:50.653	0.7446195	3.0191805	9.14613	-0.05793385	0.2776352	0.021876916	0.9092658	3.0905864	9.26239	Sitting_Type
12:22:50.673	0.75180227	2.8683412	8.389539	0.05385449	0.047339	-0.015385863	0.75088245	3.1118062	9.269478	Sitting_Type
12:22:50.693	0.75180227	2.8683412	8.389539	0.05385449	0.047339	-0.015385863	0.75088245	3.1118062	9.269478	Sitting_Type
12:22:50.715	0.75180227	2.8683412	8.389539	0.05385449	0.047339	-0.015385863	0.75088245	3.1118062	9.269478	Sitting_Type
12:22:50.737	0.75180227	2.8683412	8.389539	0.05385449	0.047339	-0.015385863	0.75088245	3.1118062	9.269478	Sitting_Type
12:22:50.760	0.75180227	2.8683412	8.389539	0.05385449	0.047339	-0.015385863	0.75088245	3.1118062	9.269478	Sitting_Type
12:22:50.782	0.75180227	2.8683412	8.389539	0.05385449	0.047339	-0.015385863	0.75088245	3.1118062	9.269478	Sitting_Type
12:22:50.804	0.75180227	2.8683412	8.389539	0.05385449	0.047339	-0.015385863	0.75088245	3.1118062	9.269478	Sitting_Type
12:22:50.829	0.75180227	2.8683412	8.389539	0.05385449	0.047339	-0.015385863	0.75088245	3.1118062	9.269478	Sitting_Type
12:22:50.850	0.75180227	2.8683412	8.389539	0.062406603	-0.0015302174	0.013935669	0.75088245	3.1118062	9.269478	Sitting_Type
12:22:50.871	0.7302538	3.0215747	8.667274	0.062406603	-0.0015302174	0.013935669	0.6541256	3.1514888	9.263402	Sitting_Type
12:22:50.893	0.7302538	3.0215747	8.667274	0.062406603	-0.0015302174	0.013935669	0.6541256	3.1514888	9.263402	Sitting_Type
12:22:50.914	0.7302538	3.0215747	8.667274	0.062406603	-0.0015302174	0.013935669	0.6541256	3.1514888	9.263402	Sitting_Type
12:22:50.935	0.7302538	3.0215747	8.667274	0.062406603	-0.0015302174	0.013935669	0.6541256	3.1514888	9.263402	Sitting_Type
12:22:50.960	0.7302538	3.0215747	8.667274	0.062406603	-0.0015302174	0.013935669	0.6541256	3.1514888	9.263402	Sitting_Type
12:22:50.981	0.7302538	3.0215747	8.667274	0.062406603	-0.0015302174	0.013935669	0.6541256	3.1514888	9.263402	Sitting_Type
12:22:51.003	0.7302538	3.0215747	8.667274	0.062406603	-0.0015302174	0.013935669	0.6541256	3.1514888	9.263402	Sitting_Type
12:22:51.025	0.7302538	3.0215747	8.667274	0.062406603	-0.0015302174	0.013935669	0.6541256	3.1514888	9.263402	Sitting_Type
12:22:51.049	-0.14365649	3.1436827	9.517242	-0.09580749	0.47189036	0.11595017	0.32951358	3.1162636	9.292507	Sitting_Type
12:22:51.072	-0.14365649	3.1436827	9.517242	-0.09580749	0.47189036	0.11595017	0.32951358	3.1162636	9.292507	Sitting_Type
12:22:51.096	-0.14365649	3.1436827	9.517242	-0.09580749	0.47189036	0.11595017	0.32951358	3.1162636	9.292507	Sitting_Type
12:22:51.117	-0.14365649	3.1436827	9.517242	-0.09580749	0.47189036	0.11595017	0.32951358	3.1162636	9.292507	Sitting_Type
12:22:51.138	-0.14365649	3.1436827	9.517242	-0.09580749	0.47189036	0.11595017	0.32951358	3.1162636	9.292507	Sitting_Type
12:22:51.160	-0.14365649	3.1436827	9.517242	-0.09580749	0.47189036	0.11595017	0.32951358	3.1162636	9.292507	Sitting_Type
12:22:51.184	-0.14365649	3.1436827	9.517242	-0.09580749	0.47189036	0.11595017	0.32951358	3.1162636	9.292507	Sitting_Type
12:22:51.205	-0.14365649	3.1436827	9.517242	-0.09580749	0.47189036	0.11595017	0.32951358	3.1162636	9.292507	Sitting_Type
12:22:51.226	-0.102953814	3.083826	8.293768	0.22734022	0.0009132435	0.07502219	0.117307335	3.156112	9.284157	Sitting_Type
12:22:51.247	-0.102953814	3.083826	8.293768	0.22734022	0.0009132435	0.07502219	0.117307335	3.156112	9.284157	Sitting_Type
12:22:51.267	-0.102953814	3.083826	8.293768	0.22734022	0.0009132435	0.07502219	0.117307335	3.156112	9.284157	Sitting_Type
12:22:51.288	-0.102953814	3.083826	8.293768	0.22734022	0.0009132435	0.07502219	0.117307335	3.156112	9.284157	Sitting_Type
12:22:51.310	-0.102953814	3.083826	8.293768	0.22734022	0.0009132435	0.07502219	0.117307335	3.156112	9.284157	Sitting_Type
12:22:51.331	-0.102953814	3.083826	8.293768	0.22734022	0.0009132435	0.07502219	0.117307335	3.156112	9.284157	Sitting_Type
12:22:51.353	-0.102953814	3.083826	8.293768	0.22734022	0.0009132435	0.07502219	0.117307335	3.156112	9.284157	Sitting_Type
12:22:51.375	-0.102953814	3.083826	8.293768	0.22734022	0.0009132435	0.07502219	0.117307335	3.156112	9.284157	Sitting_Type
12:22:51.397	0.2681588	2.9210153	8.049552	-0.13490286	0.14874263	-0.010498942	0.1860737	3.17699	9.275909	Sitting_Type
12:22:51.423	0.2681588	2.9210153	8.049552	-0.13490286	0.14874263	-0.010498942	0.1860737	3.17699	9.275909	Sitting_Type
12:22:51.444	0.2681588	2.9210153	8.049552	-0.13490286	0.14874263	-0.010498942	0.1860737	3.17699	9.275909	Sitting_Type
12:22:51.465	0.2681588	2.9210153	8.049552	-0.13490286	0.14874263	-0.010498942	0.1860737	3.17699	9.275909	Sitting_Type
12:22:51.486	0.2681588	2.9210153	8.049552	-0.13490286	0.14874263	-0.010498942	0.1860737	3.17699	9.275909	Sitting_Type
12:22:51.509	0.2681588	2.9210153	8.049552	-0.13490286	0.14874263	-0.010498942	0.1860737	3.17699	9.275909	Sitting_Type
12:22:51.529	0.2681588	2.9210153	8.049552	-0.13490286	0.14874263	-0.010498942	0.1860737	3.17699	9.275909	Sitting_Type
12:22:51.550	0.2681588	2.9210153	8.049552	-0.13490286	0.14874263	-0.010498942	0.1860737	3.17699	9.275909	Sitting_Type
12:22:51.573	0.7829279	3.0455174	8.784595	0.04346978	-0.03207348	-0.10579392	0.5977089	3.2222562	9.242846	Sitting_Type
12:22:51.595	0.7829279	3.0455174	8.784595	0.04346978	-0.03207348	-0.10579392	0.5977089	3.2222562	9.242846	Sitting_Type
12:22:51.617	0.7829279	3.0455174	8.784595	0.04346978	-0.03207348	-0.10579392	0.5977089	3.2222562	9.242846	Sitting_Type
12:22:51.640	0.7829279	3.0455174	8.784595	0.04346978	-0.03207348	-0.10579392	0.5977089	3.2222562	9.242846	Sitting_Type
12:22:51.663	0.7829279	3.0455174	8.784595	0.04346978	-0.03207348	-0.10579392	0.5977089	3.2222562	9.242846	Sitting_Type
12:22:51.686	0.7829279	3.0455174	8.784595	0.04346978	-0.03207348	-0.10579392	0.5977089	3.2222562	9.242846	Sitting_Type
12:22:51.708	0.7829279	3.0455174	8.784595	0.04346978	-0.03207348	-0.10579392	0.5977089	3.2222562	9.242846	Sitting_Type
12:22:51.729	0.7829279	3.0455174	8.784595	0.04346978	-0.03207348	-0.10579392	0.5977089	3.2222562	9.242846	Sitting_Type
12:22:51.751	0.7829279	3.0455174	8.784595	0.04346978	-0.03207348	-0.10579392	0.5977089	3.2222562	9.242846	Sitting_Type
12:22:51.772	0.64166564	3.007209	8.657698	0.07034785	0.035121698	0.009659612	0.6284648	3.2265825	9.239295	Sitting_Type
12:22:51.793	0.64166564	3.007209	8.657698	0.07034785	0.035121698	0.009659612	0.6284648	3.2265825	9.239295	Sitting_Type
12:22:51.815	0.64166564	3.007209	8.657698	0.07034785	0.035121698	0.009659612	0.6284648	3.2265825	9.239295	Sitting_Type
12:22:51.839	0.64166564	3.007209	8.657698	0.07034785	0.035121698	0.009659612	0.6284648	3.2265825	9.239295	Sitting_Type
12:22:51.862	0.64166564	3.007209	8.657698	0.07034785	0.035121698	0.009659612	0.6284648	3.2265825	9.239295	Sitting_Type
12:22:51.886	0.64166564	3.007209	8.657698	0.07034785	0.035121698	0.009659612	0.6284648	3.2265825	9.239295	Sitting_Type
12:22:51.907	0.64166564	3.007209	8.657698	0.07034785	0.035121698	0.009659612	0.6284648	3.2265825	9.239295	Sitting_Type
12:22:51.929	0.64166564	3.007209	8.657698	0.07034785	0.035121698	0.009659612	0.6284648	3.2265825	9.239295	Sitting_Type
12:22:51.951	-0.34956414	3.407053	9.804555	0.16930804	0.020460932	0.09334815	0.048443895	3.4469604	9.180767	Sitting_Type
12:22:51.975	-0.34956414	3.407053	9.804555	0.16930804	0.020460932	0.09334815	0.048443895	3.4469604	9.180767	Sitting_Type
12:22:51.998	-0.34956414	3.407053	9.804555	0.16930804	0.020460932	0.09334815	0.048443895	3.4469604	9.180767	Sitting_Type
12:22:52.020	-0.34956414	3.407053	9.804555	0.16930804	0.020460932	0.09334815	0.048443895	3.4469604	9.180767	Sitting_Type
12:22:52.043	-0.34956414	3.407053	9.804555	0.16930804	0.020460932	0.09334815	0.048443895	3.4469604	9.180767	Sitting_Type
12:22:52.066	-0.34956414	3.407053	9.804555	0.16930804	0.020460932	0.09334815	0.048443895	3.4469604	9.180767	Sitting_Type
12:22:52.090	-0.34956414	3.407053	9.804555	0.16930804	0.020460932	0.09334815	0.048443895	3.4469604	9.180767	Sitting_Type
12:22:52.113	-0.34956414	3.407053	9.804555	0.16930804	0.020460932	0.09334815	0.048443895	3.4469604	9.180767	Sitting_Type
12:22:52.135	-0.26097596	3.545921	8.372779	-0.15322882	0.15424041	-0.03676615	-0.072533615	3.537654	9.146045	Sitting_Type
12:22:52.158	-0.26097596	3.545921	8.372779	-0.15322882	0.15424041	-0.03676615	-0.072533615	3.537654	9.146045	Sitting_Type
12:22:52.180	-0.26097596	3.545921	8.372779	-0.15322882	0.15424041	-0.03676615	-0.072533615	3.537654	9.146045	Sitting_Type
12:22:52.201	-0.26097596	3.545921	8.372779	-0.15322882	0.15424041	-0.03676615	-0.072533615	3.537654	9.146045	Sitting_Type
12:22:52.222	-0.26097596	3.545921	8.372779	-0.15322882	0.15424041	-0.03676615	-0.072533615	3.537654	9.146045	Sitting_Type
12:22:52.260	-0.26097596	3.545921	8.372779	-0.15322882	0.15424041	-0.03676615	-0.072533615	3.537654	9.146045	Sitting_Type
12:22:52.301	-0.73743665	3.7183087	8.825297	-0.2662389	-0.52198744	0.11045238	-0.08927772	3.5427825	9.143911	Sitting_Type
12:22:52.322	-0.73743665	3.7183087	8.825297	-0.2662389	-0.52198744	0.11045238	-0.08927772	3.5427825	9.143911	Sitting_Type
12:22:52.344	-0.73743665	3.7183087	8.825297	-0.2662389	-0.52198744	0.11045238	-0.08927772	3.5427825	9.143911	Sitting_Type
12:22:52.365	-0.73743665	3.7183087	8.825297	-0.2662389	-0.52198744	0.11045238	-0.08927772	3.5427825	9.143911	Sitting_Type
12:22:52.388	-0.73743665	3.7183087	8.825297	-0.2662389	-0.52198744	0.11045238	-0.08927772	3.5427825	9.143911	Sitting_Type
12:22:52.409	-0.73743665	3.7183087	8.825297	-0.2662389	-0.52198744	0.11045238	-0.08927772	3.5427825	9.143911	Sitting_Type
12:22:52.430	-0.73743665	3.7183087	8.825297	-0.2662389	-0.52198744	0.11045238	-0.08927772	3.5427825	9.143911	Sitting_Type
12:22:52.451	-0.73743665	3.7183087	8.825297	-0.2662389	-0.52198744	0.11045238	-0.08927772	3.5427825	9.143911	Sitting_Type
12:22:52.472	-0.73743665	3.7183087	8.825297	-0.2662389	-0.52198744	0.11045238	-0.08927772	3.5427825	9.143911	Sitting_Type
12:22:52.495	1.1803775	3.2083282	8.135746	0.016591711	-0.057118952	-0.056924697	0.8490319	3.4293144	9.148188	Sitting_Type
12:22:52.517	1.1803775	3.2083282	8.135746	0.016591711	-0.057118952	-0.056924697	0.8490319	3.4293144	9.148188	Sitting_Type
12:22:52.541	1.1803775	3.2083282	8.135746	0.016591711	-0.057118952	-0.056924697	0.8490319	3.4293144	9.148188	Sitting_Type
12:22:52.563	1.1803775	3.2083282	8.135746	0.016591711	-0.057118952	-0.056924697	0.8490319	3.4293144	9.148188	Sitting_Type
12:22:52.586	1.1803775	3.2083282	8.135746	0.016591711	-0.057118952	-0.056924697	0.8490319	3.4293144	9.148188	Sitting_Type
12:22:52.609	1.1803775	3.2083282	8.135746	0.016591711	-0.057118952	-0.056924697	0.8490319	3.4293144	9.148188	Sitting_Type
12:22:52.632	1.1803775	3.2083282	8.135746	0.016591711	-0.057118952	-0.056924697	0.8490319	3.4293144	9.148188	Sitting_Type
12:22:52.655	0.967287	3.1269228	8.224334	0.008039597	-0.28252822	-0.026992302	0.77200013	3.3591254	9.180994	Sitting_Type
12:22:52.678	0.967287	3.1269228	8.224334	0.008039597	-0.28252822	-0.026992302	0.77200013	3.3591254	9.180994	Sitting_Type
12:22:52.703	0.967287	3.1269228	8.224334	0.008039597	-0.28252822	-0.026992302	0.77200013	3.3591254	9.180994	Sitting_Type
12:22:52.726	0.967287	3.1269228	8.224334	0.008039597	-0.28252822	-0.026992302	0.77200013	3.3591254	9.180994	Sitting_Type
12:22:52.749	0.967287	3.1269228	8.224334	0.008039597	-0.28252822	-0.026992302	0.77200013	3.3591254	9.180994	Sitting_Type
12:22:52.772	0.967287	3.1269228	8.224334	0.008039597	-0.28252822	-0.026992302	0.77200013	3.3591254	9.180994	Sitting_Type
12:22:52.795	0.967287	3.1269228	8.224334	0.008039597	-0.28252822	-0.026992302	0.77200013	3.3591254	9.180994	Sitting_Type
12:22:52.819	0.967287	3.1269228	8.224334	0.008039597	-0.28252822	-0.026992302	0.77200013	3.3591254	9.180994	Sitting_Type
12:22:52.843	0.600963	3.057489	9.136553	0.0941716	-0.14813788	-0.011109806	0.6367301	3.1692083	9.258567	Sitting_Type
12:22:52.866	0.600963	3.057489	9.136553	0.0941716	-0.14813788	-0.011109806	0.6367301	3.1692083	9.258567	Sitting_Type
12:22:52.888	0.600963	3.057489	9.136553	0.0941716	-0.14813788	-0.011109806	0.6367301	3.1692083	9.258567	Sitting_Type
12:22:52.912	0.600963	3.057489	9.136553	0.0941716	-0.14813788	-0.011109806	0.6367301	3.1692083	9.258567	Sitting_Type
12:22:52.935	0.600963	3.057489	9.136553	0.0941716	-0.14813788	-0.011109806	0.6367301	3.1692083	9.258567	Sitting_Type
12:22:52.958	0.600963	3.057489	9.136553	0.0941716	-0.14813788	-0.011109806	0.6367301	3.1692083	9.258567	Sitting_Type
12:22:52.981	0.600963	3.057489	9.136553	0.0941716	-0.14813788	-0.011109806	0.6367301	3.1692083	9.258567	Sitting_Type
12:22:53.004	0.600963	3.057489	9.136553	0.0941716	-0.14813788	-0.011109806	0.6367301	3.1692083	9.258567	Sitting_Type
12:22:53.028	0.5363176	2.997632	9.28021	0.039804593	0.03634343	0.010881343	0.6362053	3.140143	9.2685	Sitting_Type
12:22:53.051	0.5363176	2.997632	9.28021	0.039804593	0.03634343	0.010881343	0.6362053	3.140143	9.2685	Sitting_Type
12:22:53.074	0.5363176	2.997632	9.28021	0.039804593	0.03634343	0.010881343	0.6362053	3.140143	9.2685	Sitting_Type
12:22:53.097	0.5363176	2.997632	9.28021	0.039804593	0.03634343	0.010881343	0.6362053	3.140143	9.2685	Sitting_Type
12:22:53.120	0.5363176	2.997632	9.28021	0.039804593	0.03634343	0.010881343	0.6362053	3.140143	9.2685	Sitting_Type
12:22:53.143	0.5363176	2.997632	9.28021	0.039804593	0.03634343	0.010881343	0.6362053	3.140143	9.2685	Sitting_Type
12:22:53.165	0.5363176	2.997632	9.28021	0.039804593	0.03634343	0.010881343	0.6362053	3.140143	9.2685	Sitting_Type
12:22:53.188	0.5363176	2.997632	9.28021	0.039804593	0.03634343	0.010881343	0.6362053	3.140143	9.2685	Sitting_Type
12:22:53.213	0.45012367	2.9210153	8.870789	-0.055490386	0.20066619	-0.047150858	0.50746596	3.1158428	9.284632	Sitting_Type
12:22:53.236	0.45012367	2.9210153	8.870789	-0.055490386	0.20066619	-0.047150858	0.50746596	3.1158428	9.284632	Sitting_Type
12:22:53.260	0.45012367	2.9210153	8.870789	-0.055490386	0.20066619	-0.047150858	0.50746596	3.1158428	9.284632	Sitting_Type
12:22:53.283	0.45012367	2.9210153	8.870789	-0.055490386	0.20066619	-0.047150858	0.50746596	3.1158428	9.284632	Sitting_Type
12:22:53.315	0.45012367	2.9210153	8.870789	-0.055490386	0.20066619	-0.047150858	0.50746596	3.1158428	9.284632	Sitting_Type
12:22:53.337	0.45012367	2.9210153	8.870789	-0.055490386	0.20066619	-0.047150858	0.50746596	3.1158428	9.284632	Sitting_Type
12:22:53.358	0.45012367	2.9210153	8.870789	-0.055490386	0.20066619	-0.047150858	0.50746596	3.1158428	9.284632	Sitting_Type
12:22:53.379	0.083799616	3.057489	9.196409	0.017813442	-0.014358388	0.042646337	0.25062206	3.1595502	9.280346	Sitting_Type
12:22:53.401	0.083799616	3.057489	9.196409	0.017813442	-0.014358388	0.042646337	0.25062206	3.1595502	9.280346	Sitting_Type
12:22:53.423	0.083799616	3.057489	9.196409	0.017813442	-0.014358388	0.042646337	0.25062206	3.1595502	9.280346	Sitting_Type
12:22:53.446	0.083799616	3.057489	9.196409	0.017813442	-0.014358388	0.042646337	0.25062206	3.1595502	9.280346	Sitting_Type
12:22:53.469	0.083799616	3.057489	9.196409	0.017813442	-0.014358388	0.042646337	0.25062206	3.1595502	9.280346	Sitting_Type
12:22:53.492	0.083799616	3.057489	9.196409	0.017813442	-0.014358388	0.042646337	0.25062206	3.1595502	9.280346	Sitting_Type
12:22:53.515	0.083799616	3.057489	9.196409	0.017813442	-0.014358388	0.042646337	0.25062206	3.1595502	9.280346	Sitting_Type
12:22:53.537	0.083799616	3.057489	9.196409	0.017813442	-0.014358388	0.042646337	0.25062206	3.1595502	9.280346	Sitting_Type
12:22:53.560	0.083799616	3.1053743	9.069513	-0.070762016	-0.037571266	0.011492208	0.1896185	3.1926966	9.270443	Sitting_Type
12:22:53.582	0.083799616	3.1053743	9.069513	-0.070762016	-0.037571266	0.011492208	0.1896185	3.1926966	9.270443	Sitting_Type
12:22:53.606	0.083799616	3.1053743	9.069513	-0.070762016	-0.037571266	0.011492208	0.1896185	3.1926966	9.270443	Sitting_Type
12:22:53.629	0.083799616	3.1053743	9.069513	-0.070762016	-0.037571266	0.011492208	0.1896185	3.1926966	9.270443	Sitting_Type
12:22:53.652	0.083799616	3.1053743	9.069513	-0.070762016	-0.037571266	0.011492208	0.1896185	3.1926966	9.270443	Sitting_Type
12:22:53.675	0.083799616	3.1053743	9.069513	-0.070762016	-0.037571266	0.011492208	0.1896185	3.1926966	9.270443	Sitting_Type
12:22:53.698	0.083799616	3.1053743	9.069513	-0.070762016	-0.037571266	0.011492208	0.1896185	3.1926966	9.270443	Sitting_Type
12:22:53.723	0.083799616	3.1053743	9.069513	-0.070762016	-0.037571266	0.011492208	0.1896185	3.1926966	9.270443	Sitting_Type
12:22:53.745	0.38308397	2.997632	8.693612	0.031863343	-0.2550393	-0.026992302	0.3196467	3.1436155	9.283634	Sitting_Type
12:22:53.768	0.38308397	2.997632	8.693612	0.031863343	-0.2550393	-0.026992302	0.3196467	3.1436155	9.283634	Sitting_Type
12:22:53.791	0.38308397	2.997632	8.693612	0.031863343	-0.2550393	-0.026992302	0.3196467	3.1436155	9.283634	Sitting_Type
12:22:53.819	0.38308397	2.997632	8.693612	0.031863343	-0.2550393	-0.026992302	0.3196467	3.1436155	9.283634	Sitting_Type
12:22:53.845	0.38308397	2.997632	8.693612	0.031863343	-0.2550393	-0.026992302	0.3196467	3.1436155	9.283634	Sitting_Type
12:22:53.868	0.38308397	2.997632	8.693612	0.031863343	-0.2550393	-0.026992302	0.3196467	3.1436155	9.283634	Sitting_Type
12:22:53.891	0.38308397	2.997632	8.693612	0.031863343	-0.2550393	-0.026992302	0.3196467	3.1436155	9.283634	Sitting_Type
12:22:53.914	0.21787901	3.1604428	9.055147	0.107610635	-0.029019153	0.013324804	0.4140975	3.2069235	9.258215	Sitting_Type
12:22:53.936	0.21787901	3.1604428	9.055147	0.107610635	-0.029019153	0.013324804	0.4140975	3.2069235	9.258215	Sitting_Type
12:22:53.957	0.21787901	3.1604428	9.055147	0.107610635	-0.029019153	0.013324804	0.4140975	3.2069235	9.258215	Sitting_Type
12:22:53.978	0.21787901	3.1604428	9.055147	0.107610635	-0.029019153	0.013324804	0.4140975	3.2069235	9.258215	Sitting_Type
12:22:53.999	0.21787901	3.1604428	9.055147	0.107610635	-0.029019153	0.013324804	0.4140975	3.2069235	9.258215	Sitting_Type
12:22:54.020	0.21787901	3.1604428	9.055147	0.107610635	-0.029019153	0.013324804	0.4140975	3.2069235	9.258215	Sitting_Type
12:22:54.043	0.21787901	3.1604428	9.055147	0.107610635	-0.029019153	0.013324804	0.4140975	3.2069235	9.258215	Sitting_Type
12:22:54.064	0.21787901	3.1604428	9.055147	0.107610635	-0.029019153	0.013324804	0.4140975	3.2069235	9.258215	Sitting_Type
12:22:54.085	0.21787901	3.1604428	9.055147	0.107610635	-0.029019153	0.013324804	0.4140975	3.2069235	9.258215	Sitting_Type
12:22:54.107	-0.21309046	3.189174	10.700014	-0.12879422	-0.30085418	-0.022716247	0.21635431	3.1904407	9.270634	Sitting_Type
12:22:54.129	-0.21309046	3.189174	10.700014	-0.12879422	-0.30085418	-0.022716247	0.21635431	3.1904407	9.270634	Sitting_Type
12:22:54.162	-0.21309046	3.189174	10.700014	-0.12879422	-0.30085418	-0.022716247	0.21635431	3.1904407	9.270634	Sitting_Type
12:22:54.184	-0.21309046	3.189174	10.700014	-0.12879422	-0.30085418	-0.022716247	0.21635431	3.1904407	9.270634	Sitting_Type
12:22:54.206	-0.21309046	3.189174	10.700014	-0.12879422	-0.30085418	-0.022716247	0.21635431	3.1904407	9.270634	Sitting_Type
12:22:54.227	-0.21309046	3.189174	10.700014	-0.12879422	-0.30085418	-0.022716247	0.21635431	3.1904407	9.270634	Sitting_Type
12:22:54.248	-0.21309046	3.189174	10.700014	-0.12879422	-0.30085418	-0.022716247	0.21635431	3.1904407	9.270634	Sitting_Type
12:22:54.269	-0.21309046	3.189174	10.700014	-0.12879422	-0.30085418	-0.022716247	0.21635431	3.1904407	9.270634	Sitting_Type
12:22:54.291	-0.17238778	3.2202997	9.035994	0.094782464	0.22693338	0.061583158	0.25867793	3.263192	9.24419	Sitting_Type
12:22:54.312	-0.17238778	3.2202997	9.035994	0.094782464	0.22693338	0.061583158	0.25867793	3.263192	9.24419	Sitting_Type
12:22:54.337	-0.17238778	3.2202997	9.035994	0.094782464	0.22693338	0.061583158	0.25867793	3.263192	9.24419	Sitting_Type
12:22:54.359	-0.17238778	3.2202997	9.035994	0.094782464	0.22693338	0.061583158	0.25867793	3.263192	9.24419	Sitting_Type
12:22:54.380	-0.17238778	3.2202997	9.035994	0.094782464	0.22693338	0.061583158	0.25867793	3.263192	9.24419	Sitting_Type
12:22:54.400	-0.17238778	3.2202997	9.035994	0.094782464	0.22693338	0.061583158	0.25867793	3.263192	9.24419	Sitting_Type
12:22:54.421	-0.17238778	3.2202997	9.035994	0.094782464	0.22693338	0.061583158	0.25867793	3.263192	9.24419	Sitting_Type
12:22:54.442	-0.17238778	3.2202997	9.035994	0.094782464	0.22693338	0.061583158	0.25867793	3.263192	9.24419	Sitting_Type
12:22:54.463	-0.7134939	3.4980354	9.529214	-0.14284411	0.057112847	0.010881343	-0.18949115	3.337466	9.2193165	Sitting_Type
12:22:54.484	-0.7134939	3.4980354	9.529214	-0.14284411	0.057112847	0.010881343	-0.18949115	3.337466	9.2193165	Sitting_Type
12:22:54.505	-0.7134939	3.4980354	9.529214	-0.14284411	0.057112847	0.010881343	-0.18949115	3.337466	9.2193165	Sitting_Type
12:22:54.527	-0.7134939	3.4980354	9.529214	-0.14284411	0.057112847	0.010881343	-0.18949115	3.337466	9.2193165	Sitting_Type
12:22:54.554	-0.7134939	3.4980354	9.529214	-0.14284411	0.057112847	0.010881343	-0.18949115	3.337466	9.2193165	Sitting_Type
12:22:54.575	-0.7134939	3.4980354	9.529214	-0.14284411	0.057112847	0.010881343	-0.18949115	3.337466	9.2193165	Sitting_Type
12:22:54.601	-0.7134939	3.4980354	9.529214	-0.14284411	0.057112847	0.010881343	-0.18949115	3.337466	9.2193165	Sitting_Type
12:22:54.622	-0.7134939	3.4980354	9.529214	-0.14284411	0.057112847	0.010881343	-0.18949115	3.337466	9.2193165	Sitting_Type
12:22:54.643	-0.04070267	3.1915684	9.332883	-0.16666786	-0.4676204	-0.0001142318	0.19177645	3.200992	9.267537	Sitting_Type
12:22:54.664	-0.04070267	3.1915684	9.332883	-0.16666786	-0.4676204	-0.0001142318	0.19177645	3.200992	9.267537	Sitting_Type
12:22:54.685	-0.04070267	3.1915684	9.332883	-0.16666786	-0.4676204	-0.0001142318	0.19177645	3.200992	9.267537	Sitting_Type
12:22:54.707	-0.04070267	3.1915684	9.332883	-0.16666786	-0.4676204	-0.0001142318	0.19177645	3.200992	9.267537	Sitting_Type
12:22:54.728	-0.04070267	3.1915684	9.332883	-0.16666786	-0.4676204	-0.0001142318	0.19177645	3.200992	9.267537	Sitting_Type
12:22:54.749	-0.04070267	3.1915684	9.332883	-0.16666786	-0.4676204	-0.0001142318	0.19177645	3.200992	9.267537	Sitting_Type
12:22:54.771	-0.04070267	3.1915684	9.332883	-0.16666786	-0.4676204	-0.0001142318	0.19177645	3.200992	9.267537	Sitting_Type
12:22:54.793	-0.04070267	3.1915684	9.332883	-0.16666786	-0.4676204	-0.0001142318	0.19177645	3.200992	9.267537	Sitting_Type
12:22:54.816	0.4644893	2.9904492	7.2953553	0.14670601	0.51526177	-0.047150858	0.4799207	3.252005	9.239292	Sitting_Type
12:22:54.837	0.4644893	2.9904492	7.2953553	0.14670601	0.51526177	-0.047150858	0.4799207	3.252005	9.239292	Sitting_Type
12:22:54.858	0.4644893	2.9904492	7.2953553	0.14670601	0.51526177	-0.047150858	0.4799207	3.252005	9.239292	Sitting_Type
12:22:54.878	0.4644893	2.9904492	7.2953553	0.14670601	0.51526177	-0.047150858	0.4799207	3.252005	9.239292	Sitting_Type
12:22:54.899	0.4644893	2.9904492	7.2953553	0.14670601	0.51526177	-0.047150858	0.4799207	3.252005	9.239292	Sitting_Type
12:22:54.920	0.4644893	2.9904492	7.2953553	0.14670601	0.51526177	-0.047150858	0.4799207	3.252005	9.239292	Sitting_Type
12:22:54.942	0.4644893	2.9904492	7.2953553	0.14670601	0.51526177	-0.047150858	0.4799207	3.252005	9.239292	Sitting_Type
12:22:54.972	0.4644893	2.9904492	7.2953553	0.14670601	0.51526177	-0.047150858	0.4799207	3.252005	9.239292	Sitting_Type
12:22:54.993	0.60335726	2.997632	8.849239	-0.1465093	0.26053098	-0.12473074	0.44827372	3.2453966	9.243204	Sitting_Type
12:22:55.014	0.60335726	2.997632	8.849239	-0.1465093	0.26053098	-0.12473074	0.44827372	3.2453966	9.243204	Sitting_Type
12:22:55.034	0.60335726	2.997632	8.849239	-0.1465093	0.26053098	-0.12473074	0.44827372	3.2453966	9.243204	Sitting_Type
12:22:55.055	0.60335726	2.997632	8.849239	-0.1465093	0.26053098	-0.12473074	0.44827372	3.2453966	9.243204	Sitting_Type
12:22:55.076	0.60335726	2.997632	8.849239	-0.1465093	0.26053098	-0.12473074	0.44827372	3.2453966	9.243204	Sitting_Type
12:22:55.097	0.60335726	2.997632	8.849239	-0.1465093	0.26053098	-0.12473074	0.44827372	3.2453966	9.243204	Sitting_Type
12:22:55.119	0.60335726	2.997632	8.849239	-0.1465093	0.26053098	-0.12473074	0.44827372	3.2453966	9.243204	Sitting_Type
12:22:55.141	0.60335726	2.997632	8.849239	-0.1465093	0.26053098	-0.12473074	0.44827372	3.2453966	9.243204	Sitting_Type
12:22:55.162	0.60335726	2.997632	8.849239	-0.1465093	0.26053098	-0.12473074	0.44827372	3.2453966	9.243204	Sitting_Type
12:22:55.183	0.4166038	3.0527003	8.727132	-0.029834047	0.15057522	-0.013553267	0.41386247	3.231359	9.249724	Sitting_Type
12:22:55.203	0.4166038	3.0527003	8.727132	-0.029834047	0.15057522	-0.013553267	0.41386247	3.231359	9.249724	Sitting_Type
12:22:55.224	0.4166038	3.0527003	8.727132	-0.029834047	0.15057522	-0.013553267	0.41386247	3.231359	9.249724	Sitting_Type
12:22:55.246	0.4166038	3.0527003	8.727132	-0.029834047	0.15057522	-0.013553267	0.41386247	3.231359	9.249724	Sitting_Type
12:22:55.267	0.4166038	3.0527003	8.727132	-0.029834047	0.15057522	-0.013553267	0.41386247	3.231359	9.249724	Sitting_Type
12:22:55.288	0.4166038	3.0527003	8.727132	-0.029834047	0.15057522	-0.013553267	0.41386247	3.231359	9.249724	Sitting_Type
12:22:55.309	0.4166038	3.0527003	8.727132	-0.029834047	0.15057522	-0.013553267	0.41386247	3.231359	9.249724	Sitting_Type
12:22:55.331	0.4166038	3.0527003	8.727132	-0.029834047	0.15057522	-0.013553267	0.41386247	3.231359	9.249724	Sitting_Type
12:22:55.352	0.4166038	3.0527003	8.727132	-0.029834047	0.15057522	-0.013553267	0.41386247	3.231359	9.249724	Sitting_Type
12:22:55.377	-0.54350036	3.440573	7.8388557	-0.027390586	0.42851892	0.061583158	0.12924123	3.3325274	9.222143	Sitting_Type
12:22:55.399	-0.54350036	3.440573	7.8388557	-0.027390586	0.42851892	0.061583158	0.12924123	3.3325274	9.222143	Sitting_Type
12:22:55.421	-0.54350036	3.440573	7.8388557	-0.027390586	0.42851892	0.061583158	0.12924123	3.3325274	9.222143	Sitting_Type
12:22:55.444	-0.54350036	3.440573	7.8388557	-0.027390586	0.42851892	0.061583158	0.12924123	3.3325274	9.222143	Sitting_Type
12:22:55.465	-0.54350036	3.440573	7.8388557	-0.027390586	0.42851892	0.061583158	0.12924123	3.3325274	9.222143	Sitting_Type
12:22:55.486	-0.54350036	3.440573	7.8388557	-0.027390586	0.42851892	0.061583158	0.12924123	3.3325274	9.222143	Sitting_Type
12:22:55.510	-0.54350036	3.440573	7.8388557	-0.027390586	0.42851892	0.061583158	0.12924123	3.3325274	9.222143	Sitting_Type
12:22:55.531	-0.54350036	3.440573	7.8388557	-0.027390586	0.42851892	0.061583158	0.12924123	3.3325274	9.222143	Sitting_Type
12:22:55.554	0.09337672	3.4309957	8.449396	-0.01150809	-0.18173546	-0.029435765	0.06690262	3.409977	9.194451	Sitting_Type
12:22:55.576	0.09337672	3.4309957	8.449396	-0.01150809	-0.18173546	-0.029435765	0.06690262	3.409977	9.194451	Sitting_Type
12:22:55.598	0.09337672	3.4309957	8.449396	-0.01150809	-0.18173546	-0.029435765	0.06690262	3.409977	9.194451	Sitting_Type
12:22:55.620	0.09337672	3.4309957	8.449396	-0.01150809	-0.18173546	-0.029435765	0.06690262	3.409977	9.194451	Sitting_Type
12:22:55.641	0.09337672	3.4309957	8.449396	-0.01150809	-0.18173546	-0.029435765	0.06690262	3.409977	9.194451	Sitting_Type
12:22:55.662	0.09337672	3.4309957	8.449396	-0.01150809	-0.18173546	-0.029435765	0.06690262	3.409977	9.194451	Sitting_Type
12:22:55.683	0.09337672	3.4309957	8.449396	-0.01150809	-0.18173546	-0.029435765	0.06690262	3.409977	9.194451	Sitting_Type
12:22:55.704	0.09337672	3.4309957	8.449396	-0.01150809	-0.18173546	-0.029435765	0.06690262	3.409977	9.194451	Sitting_Type
12:22:55.728	1.1300977	3.0167863	7.6904106	-0.038386162	0.07116275	0.0053835553	0.6506294	3.3403456	9.197235	Sitting_Type
12:22:55.750	1.1300977	3.0167863	7.6904106	-0.038386162	0.07116275	0.0053835553	0.6506294	3.3403456	9.197235	Sitting_Type
12:22:55.772	1.1300977	3.0167863	7.6904106	-0.038386162	0.07116275	0.0053835553	0.6506294	3.3403456	9.197235	Sitting_Type
12:22:55.793	1.1300977	3.0167863	7.6904106	-0.038386162	0.07116275	0.0053835553	0.6506294	3.3403456	9.197235	Sitting_Type
12:22:55.814	1.1300977	3.0167863	7.6904106	-0.038386162	0.07116275	0.0053835553	0.6506294	3.3403456	9.197235	Sitting_Type
12:22:55.835	1.1300977	3.0167863	7.6904106	-0.038386162	0.07116275	0.0053835553	0.6506294	3.3403456	9.197235	Sitting_Type
12:22:55.860	1.1300977	3.0167863	7.6904106	-0.038386162	0.07116275	0.0053835553	0.6506294	3.3403456	9.197235	Sitting_Type
12:22:55.881	1.1300977	3.0167863	7.6904106	-0.038386162	0.07116275	0.0053835553	0.6506294	3.3403456	9.197235	Sitting_Type
12:22:55.903	0.65363705	3.0335462	8.640938	0.12776919	-0.16646384	-0.061811622	0.48751965	3.161259	9.270336	Sitting_Type
12:22:55.925	0.65363705	3.0335462	8.640938	0.12776919	-0.16646384	-0.061811622	0.48751965	3.161259	9.270336	Sitting_Type
12:22:55.947	0.65363705	3.0335462	8.640938	0.12776919	-0.16646384	-0.061811622	0.48751965	3.161259	9.270336	Sitting_Type
12:22:55.968	0.65363705	3.0335462	8.640938	0.12776919	-0.16646384	-0.061811622	0.48751965	3.161259	9.270336	Sitting_Type
12:22:55.989	0.65363705	3.0335462	8.640938	0.12776919	-0.16646384	-0.061811622	0.48751965	3.161259	9.270336	Sitting_Type
12:22:56.011	0.65363705	3.0335462	8.640938	0.12776919	-0.16646384	-0.061811622	0.48751965	3.161259	9.270336	Sitting_Type
12:22:56.033	0.65363705	3.0335462	8.640938	0.12776919	-0.16646384	-0.061811622	0.48751965	3.161259	9.270336	Sitting_Type
12:22:56.055	0.65363705	3.0335462	8.640938	0.12776919	-0.16646384	-0.061811622	0.48751965	3.161259	9.270336	Sitting_Type
12:22:56.076	0.24182175	3.0000262	9.917087	-0.18071775	0.002134974	0.14221738	0.35520524	3.1505873	9.279979	Sitting_Type
12:22:56.097	0.24182175	3.0000262	9.917087	-0.18071775	0.002134974	0.14221738	0.35520524	3.1505873	9.279979	Sitting_Type
12:22:56.118	0.24182175	3.0000262	9.917087	-0.18071775	0.002134974	0.14221738	0.35520524	3.1505873	9.279979	Sitting_Type
12:22:56.139	0.24182175	3.0000262	9.917087	-0.18071775	0.002134974	0.14221738	0.35520524	3.1505873	9.279979	Sitting_Type
12:22:56.161	0.24182175	3.0000262	9.917087	-0.18071775	0.002134974	0.14221738	0.35520524	3.1505873	9.279979	Sitting_Type
12:22:56.183	0.24182175	3.0000262	9.917087	-0.18071775	0.002134974	0.14221738	0.35520524	3.1505873	9.279979	Sitting_Type
12:22:56.205	0.24182175	3.0000262	9.917087	-0.18071775	0.002134974	0.14221738	0.35520524	3.1505873	9.279979	Sitting_Type
12:22:56.226	0.24182175	3.0000262	9.917087	-0.18071775	0.002134974	0.14221738	0.35520524	3.1505873	9.279979	Sitting_Type
12:22:56.249	0.24182175	3.0000262	9.917087	-0.18071775	0.002134974	0.14221738	0.35520524	3.1505873	9.279979	Sitting_Type
12:22:56.272	0.37590113	2.9401696	9.488511	0.096004196	-0.13775317	0.022487782	0.32175803	3.0904849	9.301384	Sitting_Type
12:22:56.294	0.37590113	2.9401696	9.488511	0.096004196	-0.13775317	0.022487782	0.32175803	3.0904849	9.301384	Sitting_Type
12:22:56.317	0.37590113	2.9401696	9.488511	0.096004196	-0.13775317	0.022487782	0.32175803	3.0904849	9.301384	Sitting_Type
12:22:56.341	0.37590113	2.9401696	9.488511	0.096004196	-0.13775317	0.022487782	0.32175803	3.0904849	9.301384	Sitting_Type
12:22:56.364	0.37590113	2.9401696	9.488511	0.096004196	-0.13775317	0.022487782	0.32175803	3.0904849	9.301384	Sitting_Type
12:22:56.387	0.37590113	2.9401696	9.488511	0.096004196	-0.13775317	0.022487782	0.32175803	3.0904849	9.301384	Sitting_Type
12:22:56.409	0.37590113	2.9401696	9.488511	0.096004196	-0.13775317	0.022487782	0.32175803	3.0904849	9.301384	Sitting_Type
12:22:56.431	0.37590113	2.9401696	9.488511	0.096004196	-0.13775317	0.022487782	0.32175803	3.0904849	9.301384	Sitting_Type
12:22:56.452	0.35674694	2.9066496	9.052753	0.044691514	-0.100490384	0.057917964	0.31986424	3.1297703	9.288304	Sitting_Type
12:22:56.476	0.35674694	2.9066496	9.052753	0.044691514	-0.100490384	0.057917964	0.31986424	3.1297703	9.288304	Sitting_Type
12:22:56.499	0.35674694	2.9066496	9.052753	0.044691514	-0.100490384	0.057917964	0.31986424	3.1297703	9.288304	Sitting_Type
12:22:56.522	0.35674694	2.9066496	9.052753	0.044691514	-0.100490384	0.057917964	0.31986424	3.1297703	9.288304	Sitting_Type
12:22:56.544	0.35674694	2.9066496	9.052753	0.044691514	-0.100490384	0.057917964	0.31986424	3.1297703	9.288304	Sitting_Type
12:22:56.566	0.35674694	2.9066496	9.052753	0.044691514	-0.100490384	0.057917964	0.31986424	3.1297703	9.288304	Sitting_Type
12:22:56.590	0.35674694	2.9066496	9.052753	0.044691514	-0.100490384	0.057917964	0.31986424	3.1297703	9.288304	Sitting_Type
12:22:56.611	0.35674694	2.9066496	9.052753	0.044691514	-0.100490384	0.057917964	0.31986424	3.1297703	9.288304	Sitting_Type
12:22:56.634	0.28731298	2.9066496	8.128563	-0.14406584	0.3271153	0.0023292291	0.1477975	3.1294935	9.292728	Sitting_Type
12:22:56.655	0.28731298	2.9066496	8.128563	-0.14406584	0.3271153	0.0023292291	0.1477975	3.1294935	9.292728	Sitting_Type
12:22:56.680	0.28731298	2.9066496	8.128563	-0.14406584	0.3271153	0.0023292291	0.1477975	3.1294935	9.292728	Sitting_Type
12:22:56.701	0.28731298	2.9066496	8.128563	-0.14406584	0.3271153	0.0023292291	0.1477975	3.1294935	9.292728	Sitting_Type
12:22:56.724	0.28731298	2.9066496	8.128563	-0.14406584	0.3271153	0.0023292291	0.1477975	3.1294935	9.292728	Sitting_Type
12:22:56.746	0.28731298	2.9066496	8.128563	-0.14406584	0.3271153	0.0023292291	0.1477975	3.1294935	9.292728	Sitting_Type
12:22:56.769	0.28731298	2.9066496	8.128563	-0.14406584	0.3271153	0.0023292291	0.1477975	3.1294935	9.292728	Sitting_Type
12:22:56.792	0.28731298	2.9066496	8.128563	-0.14406584	0.3271153	0.0023292291	0.1477975	3.1294935	9.292728	Sitting_Type
12:22:56.816	0.58420306	3.050306	9.227535	-0.031666644	0.20799656	0.07685479	0.3068692	3.1514592	9.281407	Sitting_Type
12:22:56.837	0.58420306	3.050306	9.227535	-0.031666644	0.20799656	0.07685479	0.3068692	3.1514592	9.281407	Sitting_Type
12:22:56.858	0.58420306	3.050306	9.227535	-0.031666644	0.20799656	0.07685479	0.3068692	3.1514592	9.281407	Sitting_Type
12:22:56.879	0.58420306	3.050306	9.227535	-0.031666644	0.20799656	0.07685479	0.3068692	3.1514592	9.281407	Sitting_Type
12:22:56.900	0.58420306	3.050306	9.227535	-0.031666644	0.20799656	0.07685479	0.3068692	3.1514592	9.281407	Sitting_Type
12:22:56.921	0.58420306	3.050306	9.227535	-0.031666644	0.20799656	0.07685479	0.3068692	3.1514592	9.281407	Sitting_Type
12:22:56.942	0.58420306	3.050306	9.227535	-0.031666644	0.20799656	0.07685479	0.3068692	3.1514592	9.281407	Sitting_Type
12:22:56.965	0.58420306	3.050306	9.227535	-0.031666644	0.20799656	0.07685479	0.3068692	3.1514592	9.281407	Sitting_Type
12:22:56.986	-0.600963	3.5435266	9.670476	-0.041440487	0.066886686	0.026152974	-0.009902349	3.2380228	9.256645	Sitting_Type
12:22:57.007	-0.600963	3.5435266	9.670476	-0.041440487	0.066886686	0.026152974	-0.009902349	3.2380228	9.256645	Sitting_Type
12:22:57.028	-0.600963	3.5435266	9.670476	-0.041440487	0.066886686	0.026152974	-0.009902349	3.2380228	9.256645	Sitting_Type
12:22:57.049	-0.600963	3.5435266	9.670476	-0.041440487	0.066886686	0.026152974	-0.009902349	3.2380228	9.256645	Sitting_Type
12:22:57.070	-0.600963	3.5435266	9.670476	-0.041440487	0.066886686	0.026152974	-0.009902349	3.2380228	9.256645	Sitting_Type
12:22:57.091	-0.600963	3.5435266	9.670476	-0.041440487	0.066886686	0.026152974	-0.009902349	3.2380228	9.256645	Sitting_Type
12:22:57.114	-0.600963	3.5435266	9.670476	-0.041440487	0.066886686	0.026152974	-0.009902349	3.2380228	9.256645	Sitting_Type
12:22:57.135	-0.600963	3.5435266	9.670476	-0.041440487	0.066886686	0.026152974	-0.009902349	3.2380228	9.256645	Sitting_Type
12:22:57.156	0.46209505	3.1867797	9.701602	-0.20331977	0.40530604	-0.02210538	0.3660468	3.3092601	9.224163	Sitting_Type
12:22:57.177	0.46209505	3.1867797	9.701602	-0.20331977	0.40530604	-0.02210538	0.3660468	3.3092601	9.224163	Sitting_Type
12:22:57.200	0.46209505	3.1867797	9.701602	-0.20331977	0.40530604	-0.02210538	0.3660468	3.3092601	9.224163	Sitting_Type
12:22:57.221	0.46209505	3.1867797	9.701602	-0.20331977	0.40530604	-0.02210538	0.3660468	3.3092601	9.224163	Sitting_Type
12:22:57.243	0.46209505	3.1867797	9.701602	-0.20331977	0.40530604	-0.02210538	0.3660468	3.3092601	9.224163	Sitting_Type
12:22:57.264	0.46209505	3.1867797	9.701602	-0.20331977	0.40530604	-0.02210538	0.3660468	3.3092601	9.224163	Sitting_Type
12:22:57.285	0.46209505	3.1867797	9.701602	-0.20331977	0.40530604	-0.02210538	0.3660468	3.3092601	9.224163	Sitting_Type
12:22:57.306	0.46209505	3.1867797	9.701602	-0.20331977	0.40530604	-0.02210538	0.3660468	3.3092601	9.224163	Sitting_Type
12:22:57.327	0.46209505	3.1867797	9.701602	-0.20331977	0.40530604	-0.02210538	0.3660468	3.3092601	9.224163	Sitting_Type
12:22:57.348	0.38308397	2.925804	9.115005	0.07706737	0.05528025	-0.051426914	0.18471396	3.277289	9.240975	Sitting_Type
12:22:57.369	0.38308397	2.925804	9.115005	0.07706737	0.05528025	-0.051426914	0.18471396	3.277289	9.240975	Sitting_Type
12:22:57.391	0.38308397	2.925804	9.115005	0.07706737	0.05528025	-0.051426914	0.18471396	3.277289	9.240975	Sitting_Type
12:22:57.413	0.38308397	2.925804	9.115005	0.07706737	0.05528025	-0.051426914	0.18471396	3.277289	9.240975	Sitting_Type
12:22:57.436	0.38308397	2.925804	9.115005	0.07706737	0.05528025	-0.051426914	0.18471396	3.277289	9.240975	Sitting_Type
12:22:57.459	0.38308397	2.925804	9.115005	0.07706737	0.05528025	-0.051426914	0.18471396	3.277289	9.240975	Sitting_Type
12:22:57.482	0.38308397	2.925804	9.115005	0.07706737	0.05528025	-0.051426914	0.18471396	3.277289	9.240975	Sitting_Type
12:22:57.503	0.38308397	2.925804	9.115005	0.07706737	0.05528025	-0.051426914	0.18471396	3.277289	9.240975	Sitting_Type
12:22:57.524	0.12210801	3.1819913	8.447001	0.11310842	-0.094381735	-0.033100955	0.010103973	3.318992	9.227923	Sitting_Type
12:22:57.546	0.12210801	3.1819913	8.447001	0.11310842	-0.094381735	-0.033100955	0.010103973	3.318992	9.227923	Sitting_Type
12:22:57.567	0.12210801	3.1819913	8.447001	0.11310842	-0.094381735	-0.033100955	0.010103973	3.318992	9.227923	Sitting_Type
12:22:57.589	0.12210801	3.1819913	8.447001	0.11310842	-0.094381735	-0.033100955	0.010103973	3.318992	9.227923	Sitting_Type
12:22:57.611	0.12210801	3.1819913	8.447001	0.11310842	-0.094381735	-0.033100955	0.010103973	3.318992	9.227923	Sitting_Type
12:22:57.633	0.12210801	3.1819913	8.447001	0.11310842	-0.094381735	-0.033100955	0.010103973	3.318992	9.227923	Sitting_Type
12:22:57.656	0.12210801	3.1819913	8.447001	0.11310842	-0.094381735	-0.033100955	0.010103973	3.318992	9.227923	Sitting_Type
12:22:57.679	0.12210801	3.1819913	8.447001	0.11310842	-0.094381735	-0.033100955	0.010103973	3.318992	9.227923	Sitting_Type
12:22:57.701	-0.34477556	3.5315554	8.449396	0.1644211	0.15729474	0.17276064	-0.110617846	3.437104	9.183925	Sitting_Type
12:22:57.723	-0.34477556	3.5315554	8.449396	0.1644211	0.15729474	0.17276064	-0.110617846	3.437104	9.183925	Sitting_Type
12:22:57.745	-0.34477556	3.5315554	8.449396	0.1644211	0.15729474	0.17276064	-0.110617846	3.437104	9.183925	Sitting_Type
12:22:57.768	-0.34477556	3.5315554	8.449396	0.1644211	0.15729474	0.17276064	-0.110617846	3.437104	9.183925	Sitting_Type
12:22:57.796	-0.34477556	3.5315554	8.449396	0.1644211	0.15729474	0.17276064	-0.110617846	3.437104	9.183925	Sitting_Type
12:22:57.819	-0.34477556	3.5315554	8.449396	0.1644211	0.15729474	0.17276064	-0.110617846	3.437104	9.183925	Sitting_Type
12:22:57.843	-0.34477556	3.5315554	8.449396	0.1644211	0.15729474	0.17276064	-0.110617846	3.437104	9.183925	Sitting_Type
12:22:57.865	-0.34477556	3.5315554	8.449396	0.1644211	0.15729474	0.17276064	-0.110617846	3.437104	9.183925	Sitting_Type
12:22:57.888	0.09577099	3.1987512	8.178843	0.13082352	0.3546042	0.01637913	-0.36347476	3.5314558	9.141502	Sitting_Type
12:22:57.912	0.09577099	3.1987512	8.178843	0.13082352	0.3546042	0.01637913	-0.36347476	3.5314558	9.141502	Sitting_Type
12:22:57.934	0.09577099	3.1987512	8.178843	0.13082352	0.3546042	0.01637913	-0.36347476	3.5314558	9.141502	Sitting_Type
12:22:57.955	0.09577099	3.1987512	8.178843	0.13082352	0.3546042	0.01637913	-0.36347476	3.5314558	9.141502	Sitting_Type
12:22:57.976	0.09577099	3.1987512	8.178843	0.13082352	0.3546042	0.01637913	-0.36347476	3.5314558	9.141502	Sitting_Type
12:22:57.997	0.09577099	3.1987512	8.178843	0.13082352	0.3546042	0.01637913	-0.36347476	3.5314558	9.141502	Sitting_Type
12:22:58.032	0.09577099	3.1987512	8.178843	0.13082352	0.3546042	0.01637913	-0.36347476	3.5314558	9.141502	Sitting_Type
12:22:58.054	-0.5411061	3.4525442	8.758257	-0.15750489	-0.30146506	-0.082581036	-0.27802652	3.5248413	9.147053	Sitting_Type
12:22:58.075	-0.5411061	3.4525442	8.758257	-0.15750489	-0.30146506	-0.082581036	-0.27802652	3.5248413	9.147053	Sitting_Type
12:22:58.097	-0.5411061	3.4525442	8.758257	-0.15750489	-0.30146506	-0.082581036	-0.27802652	3.5248413	9.147053	Sitting_Type
12:22:58.118	-0.5411061	3.4525442	8.758257	-0.15750489	-0.30146506	-0.082581036	-0.27802652	3.5248413	9.147053	Sitting_Type
12:22:58.141	-0.5411061	3.4525442	8.758257	-0.15750489	-0.30146506	-0.082581036	-0.27802652	3.5248413	9.147053	Sitting_Type
12:22:58.162	-0.5411061	3.4525442	8.758257	-0.15750489	-0.30146506	-0.082581036	-0.27802652	3.5248413	9.147053	Sitting_Type
12:22:58.183	-0.5411061	3.4525442	8.758257	-0.15750489	-0.30146506	-0.082581036	-0.27802652	3.5248413	9.147053	Sitting_Type
12:22:58.204	-0.5411061	3.4525442	8.758257	-0.15750489	-0.30146506	-0.082581036	-0.27802652	3.5248413	9.147053	Sitting_Type
12:22:58.226	-0.5411061	3.4525442	8.758257	-0.15750489	-0.30146506	-0.082581036	-0.27802652	3.5248413	9.147053	Sitting_Type
12:22:58.250	-0.20351335	3.371139	8.7822	-0.005399438	-0.03329521	-0.01966192	-0.114573255	3.4422553	9.181945	Sitting_Type
12:22:58.273	-0.20351335	3.371139	8.7822	-0.005399438	-0.03329521	-0.01966192	-0.114573255	3.4422553	9.181945	Sitting_Type
12:22:58.295	-0.20351335	3.371139	8.7822	-0.005399438	-0.03329521	-0.01966192	-0.114573255	3.4422553	9.181945	Sitting_Type
12:22:58.318	-0.20351335	3.371139	8.7822	-0.005399438	-0.03329521	-0.01966192	-0.114573255	3.4422553	9.181945	Sitting_Type
12:22:58.344	-0.20351335	3.371139	8.7822	-0.005399438	-0.03329521	-0.01966192	-0.114573255	3.4422553	9.181945	Sitting_Type
12:22:58.365	-0.20351335	3.371139	8.7822	-0.005399438	-0.03329521	-0.01966192	-0.114573255	3.4422553	9.181945	Sitting_Type
12:22:58.392	-0.20351335	3.371139	8.7822	-0.005399438	-0.03329521	-0.01966192	-0.114573255	3.4422553	9.181945	Sitting_Type
12:22:58.413	-0.22027329	3.2346652	9.2419	-0.019449338	-0.21411133	-0.03249009	-0.09095192	3.3457606	9.217809	Sitting_Type
12:22:58.448	-0.22027329	3.2346652	9.2419	-0.019449338	-0.21411133	-0.03249009	-0.09095192	3.3457606	9.217809	Sitting_Type
12:22:58.468	-0.22027329	3.2346652	9.2419	-0.019449338	-0.21411133	-0.03249009	-0.09095192	3.3457606	9.217809	Sitting_Type
12:22:58.489	-0.22027329	3.2346652	9.2419	-0.019449338	-0.21411133	-0.03249009	-0.09095192	3.3457606	9.217809	Sitting_Type
12:22:58.510	-0.22027329	3.2346652	9.2419	-0.019449338	-0.21411133	-0.03249009	-0.09095192	3.3457606	9.217809	Sitting_Type
12:22:58.531	-0.22027329	3.2346652	9.2419	-0.019449338	-0.21411133	-0.03249009	-0.09095192	3.3457606	9.217809	Sitting_Type
12:22:58.552	-0.22027329	3.2346652	9.2419	-0.019449338	-0.21411133	-0.03249009	-0.09095192	3.3457606	9.217809	Sitting_Type
12:22:58.574	-0.22027329	3.2346652	9.2419	-0.019449338	-0.21411133	-0.03249009	-0.09095192	3.3457606	9.217809	Sitting_Type
12:22:58.596	0.026337024	3.2394538	8.959376	-0.028001452	0.049171597	0.015768265	-0.004797025	3.3527296	9.215723	Sitting_Type
12:22:58.618	0.026337024	3.2394538	8.959376	-0.028001452	0.049171597	0.015768265	-0.004797025	3.3527296	9.215723	Sitting_Type
12:22:58.639	0.026337024	3.2394538	8.959376	-0.028001452	0.049171597	0.015768265	-0.004797025	3.3527296	9.215723	Sitting_Type
12:22:58.661	0.026337024	3.2394538	8.959376	-0.028001452	0.049171597	0.015768265	-0.004797025	3.3527296	9.215723	Sitting_Type
12:22:58.683	0.026337024	3.2394538	8.959376	-0.028001452	0.049171597	0.015768265	-0.004797025	3.3527296	9.215723	Sitting_Type
12:22:58.706	0.026337024	3.2394538	8.959376	-0.028001452	0.049171597	0.015768265	-0.004797025	3.3527296	9.215723	Sitting_Type
12:22:58.730	0.026337024	3.2394538	8.959376	-0.028001452	0.049171597	0.015768265	-0.004797025	3.3527296	9.215723	Sitting_Type
12:22:58.752	0.026337024	3.2394538	8.959376	-0.028001452	0.049171597	0.015768265	-0.004797025	3.3527296	9.215723	Sitting_Type
12:22:58.773	0.19633053	3.1987512	9.000079	-0.04754914	-0.02046704	0.01760086	0.07333861	3.3427818	9.219046	Sitting_Type
12:22:58.795	0.19633053	3.1987512	9.000079	-0.04754914	-0.02046704	0.01760086	0.07333861	3.3427818	9.219046	Sitting_Type
12:22:58.817	0.19633053	3.1987512	9.000079	-0.04754914	-0.02046704	0.01760086	0.07333861	3.3427818	9.219046	Sitting_Type
12:22:58.838	0.19633053	3.1987512	9.000079	-0.04754914	-0.02046704	0.01760086	0.07333861	3.3427818	9.219046	Sitting_Type
12:22:58.861	0.19633053	3.1987512	9.000079	-0.04754914	-0.02046704	0.01760086	0.07333861	3.3427818	9.219046	Sitting_Type
12:22:58.885	0.19633053	3.1987512	9.000079	-0.04754914	-0.02046704	0.01760086	0.07333861	3.3427818	9.219046	Sitting_Type
12:22:58.907	0.19633053	3.1987512	9.000079	-0.04754914	-0.02046704	0.01760086	0.07333861	3.3427818	9.219046	Sitting_Type
12:22:58.930	0.19633053	3.1987512	9.000079	-0.04754914	-0.02046704	0.01760086	0.07333861	3.3427818	9.219046	Sitting_Type
12:22:58.969	0.22985038	3.354379	9.055147	0.044691514	-0.046123378	0.0035509595	0.26046833	3.395773	9.196263	Sitting_Type
12:22:58.993	0.22985038	3.354379	9.055147	0.044691514	-0.046123378	0.0035509595	0.26046833	3.395773	9.196263	Sitting_Type
12:22:59.015	0.22985038	3.354379	9.055147	0.044691514	-0.046123378	0.0035509595	0.26046833	3.395773	9.196263	Sitting_Type
12:22:59.038	0.22985038	3.354379	9.055147	0.044691514	-0.046123378	0.0035509595	0.26046833	3.395773	9.196263	Sitting_Type
12:22:59.062	0.22985038	3.354379	9.055147	0.044691514	-0.046123378	0.0035509595	0.26046833	3.395773	9.196263	Sitting_Type
12:22:59.084	0.22985038	3.354379	9.055147	0.044691514	-0.046123378	0.0035509595	0.26046833	3.395773	9.196263	Sitting_Type
12:22:59.107	0.22985038	3.354379	9.055147	0.044691514	-0.046123378	0.0035509595	0.26046833	3.395773	9.196263	Sitting_Type
12:22:59.130	0.22985038	3.354379	9.055147	0.044691514	-0.046123378	0.0035509595	0.26046833	3.395773	9.196263	Sitting_Type
12:22:59.152	0.26337022	3.397476	8.506859	0.021478632	-0.2037266	0.08357431	0.32417116	3.5005307	9.154866	Sitting_Type
12:22:59.175	0.26337022	3.397476	8.506859	0.021478632	-0.2037266	0.08357431	0.32417116	3.5005307	9.154866	Sitting_Type
12:22:59.198	0.26337022	3.397476	8.506859	0.021478632	-0.2037266	0.08357431	0.32417116	3.5005307	9.154866	Sitting_Type
12:22:59.220	0.26337022	3.397476	8.506859	0.021478632	-0.2037266	0.08357431	0.32417116	3.5005307	9.154866	Sitting_Type
12:22:59.243	0.26337022	3.397476	8.506859	0.021478632	-0.2037266	0.08357431	0.32417116	3.5005307	9.154866	Sitting_Type
12:22:59.265	0.26337022	3.397476	8.506859	0.021478632	-0.2037266	0.08357431	0.32417116	3.5005307	9.154866	Sitting_Type
12:22:59.289	0.26337022	3.397476	8.506859	0.021478632	-0.2037266	0.08357431	0.32417116	3.5005307	9.154866	Sitting_Type
12:22:59.313	0.26337022	3.397476	8.506859	0.021478632	-0.2037266	0.08357431	0.32417116	3.5005307	9.154866	Sitting_Type
12:22:59.335	0.7039168	3.059883	8.152506	0.008650463	0.057723712	0.09456988	0.3015354	3.4067266	9.190956	Sitting_Type
12:22:59.358	0.7039168	3.059883	8.152506	0.008650463	0.057723712	0.09456988	0.3015354	3.4067266	9.190956	Sitting_Type
12:22:59.381	0.7039168	3.059883	8.152506	0.008650463	0.057723712	0.09456988	0.3015354	3.4067266	9.190956	Sitting_Type
12:22:59.405	0.7039168	3.059883	8.152506	0.008650463	0.057723712	0.09456988	0.3015354	3.4067266	9.190956	Sitting_Type
12:22:59.428	0.7039168	3.059883	8.152506	0.008650463	0.057723712	0.09456988	0.3015354	3.4067266	9.190956	Sitting_Type
12:22:59.461	0.7039168	3.059883	8.152506	0.008650463	0.057723712	0.09456988	0.3015354	3.4067266	9.190956	Sitting_Type
12:22:59.484	0.7039168	3.059883	8.152506	0.008650463	0.057723712	0.09456988	0.3015354	3.4067266	9.190956	Sitting_Type
12:22:59.507	0.08858817	3.258608	8.662486	-0.0133406855	0.18844886	0.01882259	0.114255875	3.3966448	9.19892	Sitting_Type
12:22:59.531	0.08858817	3.258608	8.662486	-0.0133406855	0.18844886	0.01882259	0.114255875	3.3966448	9.19892	Sitting_Type
12:22:59.553	0.08858817	3.258608	8.662486	-0.0133406855	0.18844886	0.01882259	0.114255875	3.3966448	9.19892	Sitting_Type
12:22:59.574	0.08858817	3.258608	8.662486	-0.0133406855	0.18844886	0.01882259	0.114255875	3.3966448	9.19892	Sitting_Type
12:22:59.595	0.08858817	3.258608	8.662486	-0.0133406855	0.18844886	0.01882259	0.114255875	3.3966448	9.19892	Sitting_Type
12:22:59.616	0.08858817	3.258608	8.662486	-0.0133406855	0.18844886	0.01882259	0.114255875	3.3966448	9.19892	Sitting_Type
12:22:59.638	0.08858817	3.258608	8.662486	-0.0133406855	0.18844886	0.01882259	0.114255875	3.3966448	9.19892	Sitting_Type
12:22:59.659	0.08858817	3.258608	8.662486	-0.0133406855	0.18844886	0.01882259	0.114255875	3.3966448	9.19892	Sitting_Type
12:22:59.681	-0.1340794	3.213117	9.407105	-0.43178338	-0.31184977	-0.057535563	0.12426516	3.3442328	9.217974	Sitting_Type
12:22:59.704	-0.1340794	3.213117	9.407105	-0.43178338	-0.31184977	-0.057535563	0.12426516	3.3442328	9.217974	Sitting_Type
12:22:59.727	-0.1340794	3.213117	9.407105	-0.43178338	-0.31184977	-0.057535563	0.12426516	3.3442328	9.217974	Sitting_Type
12:22:59.750	-0.1340794	3.213117	9.407105	-0.43178338	-0.31184977	-0.057535563	0.12426516	3.3442328	9.217974	Sitting_Type
12:22:59.773	-0.1340794	3.213117	9.407105	-0.43178338	-0.31184977	-0.057535563	0.12426516	3.3442328	9.217974	Sitting_Type
12:22:59.795	-0.1340794	3.213117	9.407105	-0.43178338	-0.31184977	-0.057535563	0.12426516	3.3442328	9.217974	Sitting_Type
12:22:59.816	-0.1340794	3.213117	9.407105	-0.43178338	-0.31184977	-0.057535563	0.12426516	3.3442328	9.217974	Sitting_Type
12:22:59.836	-0.1340794	3.213117	9.407105	-0.43178338	-0.31184977	-0.057535563	0.12426516	3.3442328	9.217974	Sitting_Type
12:22:59.857	1.3360053	2.648068	9.014444	-0.17277652	0.30451328	-0.018440189	0.6434984	3.210699	9.243792	Sitting_Type
12:22:59.878	1.3360053	2.648068	9.014444	-0.17277652	0.30451328	-0.018440189	0.6434984	3.210699	9.243792	Sitting_Type
12:22:59.899	1.3360053	2.648068	9.014444	-0.17277652	0.30451328	-0.018440189	0.6434984	3.210699	9.243792	Sitting_Type
12:22:59.922	1.3360053	2.648068	9.014444	-0.17277652	0.30451328	-0.018440189	0.6434984	3.210699	9.243792	Sitting_Type
12:22:59.951	1.3360053	2.648068	9.014444	-0.17277652	0.30451328	-0.018440189	0.6434984	3.210699	9.243792	Sitting_Type
12:22:59.974	1.3360053	2.648068	9.014444	-0.17277652	0.30451328	-0.018440189	0.6434984	3.210699	9.243792	Sitting_Type
12:22:59.995	1.3360053	2.648068	9.014444	-0.17277652	0.30451328	-0.018440189	0.6434984	3.210699	9.243792	Sitting_Type
12:23:00.017	1.3360053	2.648068	9.014444	-0.17277652	0.30451328	-0.018440189	0.6434984	3.210699	9.243792	Sitting_Type
12:23:00.039	0.19633053	3.1149516	7.7119594	-0.018838473	0.38453662	-0.012942402	0.44285348	3.2041717	9.257836	Sitting_Type
12:23:00.060	0.19633053	3.1149516	7.7119594	-0.018838473	0.38453662	-0.012942402	0.44285348	3.2041717	9.257836	Sitting_Type
12:23:00.081	0.19633053	3.1149516	7.7119594	-0.018838473	0.38453662	-0.012942402	0.44285348	3.2041717	9.257836	Sitting_Type
12:23:00.103	0.19633053	3.1149516	7.7119594	-0.018838473	0.38453662	-0.012942402	0.44285348	3.2041717	9.257836	Sitting_Type
12:23:00.124	0.19633053	3.1149516	7.7119594	-0.018838473	0.38453662	-0.012942402	0.44285348	3.2041717	9.257836	Sitting_Type
12:23:00.144	0.19633053	3.1149516	7.7119594	-0.018838473	0.38453662	-0.012942402	0.44285348	3.2041717	9.257836	Sitting_Type
12:23:00.165	0.19633053	3.1149516	7.7119594	-0.018838473	0.38453662	-0.012942402	0.44285348	3.2041717	9.257836	Sitting_Type
12:23:00.195	0.19633053	3.1149516	7.7119594	-0.018838473	0.38453662	-0.012942402	0.44285348	3.2041717	9.257836	Sitting_Type
12:23:00.216	0.7134939	2.865947	8.0375805	0.058741413	-0.1597443	0.087239504	0.5120058	3.2493405	9.238506	Sitting_Type
12:23:00.238	0.7134939	2.865947	8.0375805	0.058741413	-0.1597443	0.087239504	0.5120058	3.2493405	9.238506	Sitting_Type
12:23:00.259	0.7134939	2.865947	8.0375805	0.058741413	-0.1597443	0.087239504	0.5120058	3.2493405	9.238506	Sitting_Type
12:23:00.281	0.7134939	2.865947	8.0375805	0.058741413	-0.1597443	0.087239504	0.5120058	3.2493405	9.238506	Sitting_Type
12:23:00.302	0.7134939	2.865947	8.0375805	0.058741413	-0.1597443	0.087239504	0.5120058	3.2493405	9.238506	Sitting_Type
12:23:00.323	0.7134939	2.865947	8.0375805	0.058741413	-0.1597443	0.087239504	0.5120058	3.2493405	9.238506	Sitting_Type
12:23:00.344	0.7134939	2.865947	8.0375805	0.058741413	-0.1597443	0.087239504	0.5120058	3.2493405	9.238506	Sitting_Type
12:23:00.366	0.7134939	2.865947	8.0375805	0.058741413	-0.1597443	0.087239504	0.5120058	3.2493405	9.238506	Sitting_Type
12:23:00.394	0.7134939	2.865947	8.0375805	0.058741413	-0.1597443	0.087239504	0.5120058	3.2493405	9.238506	Sitting_Type
12:23:00.414	0.55307746	3.0981915	7.944204	0.023311228	0.2495354	0.049365852	0.43702963	3.3375227	9.210881	Sitting_Type
12:23:00.435	0.55307746	3.0981915	7.944204	0.023311228	0.2495354	0.049365852	0.43702963	3.3375227	9.210881	Sitting_Type
12:23:00.456	0.55307746	3.0981915	7.944204	0.023311228	0.2495354	0.049365852	0.43702963	3.3375227	9.210881	Sitting_Type
12:23:00.477	0.55307746	3.0981915	7.944204	0.023311228	0.2495354	0.049365852	0.43702963	3.3375227	9.210881	Sitting_Type
12:23:00.498	0.55307746	3.0981915	7.944204	0.023311228	0.2495354	0.049365852	0.43702963	3.3375227	9.210881	Sitting_Type
12:23:00.519	0.55307746	3.0981915	7.944204	0.023311228	0.2495354	0.049365852	0.43702963	3.3375227	9.210881	Sitting_Type
12:23:00.540	0.55307746	3.0981915	7.944204	0.023311228	0.2495354	0.049365852	0.43702963	3.3375227	9.210881	Sitting_Type
12:23:00.561	0.55307746	3.0981915	7.944204	0.023311228	0.2495354	0.049365852	0.43702963	3.3375227	9.210881	Sitting_Type
12:23:00.582	0.8379962	3.0550947	7.8963184	-0.063431635	-0.32101274	-0.06853113	0.50150603	3.3339148	9.208901	Sitting_Type
12:23:00.604	0.8379962	3.0550947	7.8963184	-0.063431635	-0.32101274	-0.06853113	0.50150603	3.3339148	9.208901	Sitting_Type
12:23:00.628	0.8379962	3.0550947	7.8963184	-0.063431635	-0.32101274	-0.06853113	0.50150603	3.3339148	9.208901	Sitting_Type
12:23:00.649	0.8379962	3.0550947	7.8963184	-0.063431635	-0.32101274	-0.06853113	0.50150603	3.3339148	9.208901	Sitting_Type
12:23:00.670	0.8379962	3.0550947	7.8963184	-0.063431635	-0.32101274	-0.06853113	0.50150603	3.3339148	9.208901	Sitting_Type
12:23:00.691	0.8379962	3.0550947	7.8963184	-0.063431635	-0.32101274	-0.06853113	0.50150603	3.3339148	9.208901	Sitting_Type
12:23:00.712	0.8379962	3.0550947	7.8963184	-0.063431635	-0.32101274	-0.06853113	0.50150603	3.3339148	9.208901	Sitting_Type
12:23:00.733	0.8379962	3.0550947	7.8963184	-0.063431635	-0.32101274	-0.06853113	0.50150603	3.3339148	9.208901	Sitting_Type
12:23:00.753	0.44772938	3.0167863	7.649708	0.08928467	0.07604967	0.05119845	0.41737303	3.3411365	9.210483	Sitting_Type
12:23:00.774	0.44772938	3.0167863	7.649708	0.08928467	0.07604967	0.05119845	0.41737303	3.3411365	9.210483	Sitting_Type
12:23:00.796	0.44772938	3.0167863	7.649708	0.08928467	0.07604967	0.05119845	0.41737303	3.3411365	9.210483	Sitting_Type
12:23:00.817	0.44772938	3.0167863	7.649708	0.08928467	0.07604967	0.05119845	0.41737303	3.3411365	9.210483	Sitting_Type
12:23:00.841	0.44772938	3.0167863	7.649708	0.08928467	0.07604967	0.05119845	0.41737303	3.3411365	9.210483	Sitting_Type
12:23:00.862	0.44772938	3.0167863	7.649708	0.08928467	0.07604967	0.05119845	0.41737303	3.3411365	9.210483	Sitting_Type
12:23:00.884	0.44772938	3.0167863	7.649708	0.08928467	0.07604967	0.05119845	0.41737303	3.3411365	9.210483	Sitting_Type
12:23:00.905	0.44772938	3.0167863	7.649708	0.08928467	0.07604967	0.05119845	0.41737303	3.3411365	9.210483	Sitting_Type
12:23:00.926	0.44772938	3.0167863	7.649708	0.08928467	0.07604967	0.05119845	0.41737303	3.3411365	9.210483	Sitting_Type
12:23:00.954	0.16759923	3.1508656	9.799767	0.15586899	-0.14874876	0.049976718	0.1434335	3.3187652	9.226894	Sitting_Type
12:23:00.976	0.16759923	3.1508656	9.799767	0.15586899	-0.14874876	0.049976718	0.1434335	3.3187652	9.226894	Sitting_Type
12:23:00.997	0.16759923	3.1508656	9.799767	0.15586899	-0.14874876	0.049976718	0.1434335	3.3187652	9.226894	Sitting_Type
12:23:01.018	0.16759923	3.1508656	9.799767	0.15586899	-0.14874876	0.049976718	0.1434335	3.3187652	9.226894	Sitting_Type
12:23:01.040	0.16759923	3.1508656	9.799767	0.15586899	-0.14874876	0.049976718	0.1434335	3.3187652	9.226894	Sitting_Type
12:23:01.061	0.16759923	3.1508656	9.799767	0.15586899	-0.14874876	0.049976718	0.1434335	3.3187652	9.226894	Sitting_Type
12:23:01.082	0.16759923	3.1508656	9.799767	0.15586899	-0.14874876	0.049976718	0.1434335	3.3187652	9.226894	Sitting_Type
12:23:01.103	0.16759923	3.1508656	9.799767	0.15586899	-0.14874876	0.049976718	0.1434335	3.3187652	9.226894	Sitting_Type
12:23:01.124	0.09577099	3.4166303	8.561927	0.055076223	-0.28802603	-0.028214034	0.49879903	3.3973236	9.185845	Sitting_Type
12:23:01.154	0.09577099	3.4166303	8.561927	0.055076223	-0.28802603	-0.028214034	0.49879903	3.3973236	9.185845	Sitting_Type
12:23:01.175	0.09577099	3.4166303	8.561927	0.055076223	-0.28802603	-0.028214034	0.49879903	3.3973236	9.185845	Sitting_Type
12:23:01.196	0.09577099	3.4166303	8.561927	0.055076223	-0.28802603	-0.028214034	0.49879903	3.3973236	9.185845	Sitting_Type
12:23:01.218	0.09577099	3.4166303	8.561927	0.055076223	-0.28802603	-0.028214034	0.49879903	3.3973236	9.185845	Sitting_Type
12:23:01.246	0.09577099	3.4166303	8.561927	0.055076223	-0.28802603	-0.028214034	0.49879903	3.3973236	9.185845	Sitting_Type
12:23:01.267	0.09577099	3.4166303	8.561927	0.055076223	-0.28802603	-0.028214034	0.49879903	3.3973236	9.185845	Sitting_Type
12:23:01.288	0.09577099	3.4166303	8.561927	0.055076223	-0.28802603	-0.028214034	0.49879903	3.3973236	9.185845	Sitting_Type
12:23:01.309	0.7206767	3.0766432	10.041589	-0.08481192	-0.13775317	-0.0068337494	0.48128447	3.3129482	9.217544	Sitting_Type
12:23:01.330	0.7206767	3.0766432	10.041589	-0.08481192	-0.13775317	-0.0068337494	0.48128447	3.3129482	9.217544	Sitting_Type
12:23:01.351	0.7206767	3.0766432	10.041589	-0.08481192	-0.13775317	-0.0068337494	0.48128447	3.3129482	9.217544	Sitting_Type
12:23:01.384	0.7206767	3.0766432	10.041589	-0.08481192	-0.13775317	-0.0068337494	0.48128447	3.3129482	9.217544	Sitting_Type
12:23:01.405	0.7206767	3.0766432	10.041589	-0.08481192	-0.13775317	-0.0068337494	0.48128447	3.3129482	9.217544	Sitting_Type
12:23:01.429	0.7206767	3.0766432	10.041589	-0.08481192	-0.13775317	-0.0068337494	0.48128447	3.3129482	9.217544	Sitting_Type
12:23:01.450	0.7206767	3.0766432	10.041589	-0.08481192	-0.13775317	-0.0068337494	0.48128447	3.3129482	9.217544	Sitting_Type
12:23:01.471	0.7206767	3.0766432	10.041589	-0.08481192	-0.13775317	-0.0068337494	0.48128447	3.3129482	9.217544	Sitting_Type
12:23:01.493	-0.3040729	3.476487	10.108628	0.023922095	-0.049788572	0.046922393	0.12708655	3.3201447	9.226639	Sitting_Type
12:23:01.516	-0.3040729	3.476487	10.108628	0.023922095	-0.049788572	0.046922393	0.12708655	3.3201447	9.226639	Sitting_Type
12:23:01.539	-0.3040729	3.476487	10.108628	0.023922095	-0.049788572	0.046922393	0.12708655	3.3201447	9.226639	Sitting_Type
12:23:01.561	-0.3040729	3.476487	10.108628	0.023922095	-0.049788572	0.046922393	0.12708655	3.3201447	9.226639	Sitting_Type
12:23:01.582	-0.3040729	3.476487	10.108628	0.023922095	-0.049788572	0.046922393	0.12708655	3.3201447	9.226639	Sitting_Type
12:23:01.604	-0.3040729	3.476487	10.108628	0.023922095	-0.049788572	0.046922393	0.12708655	3.3201447	9.226639	Sitting_Type
12:23:01.626	-0.3040729	3.476487	10.108628	0.023922095	-0.049788572	0.046922393	0.12708655	3.3201447	9.226639	Sitting_Type
12:23:01.648	-0.3040729	3.476487	10.108628	0.023922095	-0.049788572	0.046922393	0.12708655	3.3201447	9.226639	Sitting_Type
12:23:01.669	-0.4070267	3.3855045	9.488511	-0.11657691	0.093153894	0.087239504	-0.1295485	3.3647296	9.210439	Sitting_Type
12:23:01.690	-0.4070267	3.3855045	9.488511	-0.11657691	0.093153894	0.087239504	-0.1295485	3.3647296	9.210439	Sitting_Type
12:23:01.710	-0.4070267	3.3855045	9.488511	-0.11657691	0.093153894	0.087239504	-0.1295485	3.3647296	9.210439	Sitting_Type
12:23:01.740	-0.4070267	3.3855045	9.488511	-0.11657691	0.093153894	0.087239504	-0.1295485	3.3647296	9.210439	Sitting_Type
12:23:01.762	-0.4070267	3.3855045	9.488511	-0.11657691	0.093153894	0.087239504	-0.1295485	3.3647296	9.210439	Sitting_Type
12:23:01.785	-0.4070267	3.3855045	9.488511	-0.11657691	0.093153894	0.087239504	-0.1295485	3.3647296	9.210439	Sitting_Type
12:23:01.808	-0.4070267	3.3855045	9.488511	-0.11657691	0.093153894	0.087239504	-0.1295485	3.3647296	9.210439	Sitting_Type
12:23:01.831	-0.4070267	3.3855045	9.488511	-0.11657691	0.093153894	0.087239504	-0.1295485	3.3647296	9.210439	Sitting_Type
12:23:01.852	-0.8236305	3.3639562	8.978531	-0.14406584	-0.003973678	0.0029400946	-0.25979173	3.3457813	9.214588	Sitting_Type
12:23:01.873	-0.8236305	3.3639562	8.978531	-0.14406584	-0.003973678	0.0029400946	-0.25979173	3.3457813	9.214588	Sitting_Type
12:23:01.895	-0.8236305	3.3639562	8.978531	-0.14406584	-0.003973678	0.0029400946	-0.25979173	3.3457813	9.214588	Sitting_Type
12:23:01.917	-0.8236305	3.3639562	8.978531	-0.14406584	-0.003973678	0.0029400946	-0.25979173	3.3457813	9.214588	Sitting_Type
12:23:01.938	-0.8236305	3.3639562	8.978531	-0.14406584	-0.003973678	0.0029400946	-0.25979173	3.3457813	9.214588	Sitting_Type
12:23:01.959	-0.8236305	3.3639562	8.978531	-0.14406584	-0.003973678	0.0029400946	-0.25979173	3.3457813	9.214588	Sitting_Type
12:23:01.980	-0.8236305	3.3639562	8.978531	-0.14406584	-0.003973678	0.0029400946	-0.25979173	3.3457813	9.214588	Sitting_Type
12:23:02.001	-0.8236305	3.3639562	8.978531	-0.14406584	-0.003973678	0.0029400946	-0.25979173	3.3457813	9.214588	Sitting_Type
12:23:02.022	0.46209505	2.9904492	8.8324795	-0.27784532	0.3882018	-0.0850245	0.54693526	3.1716585	9.263467	Sitting_Type
12:23:02.043	0.46209505	2.9904492	8.8324795	-0.27784532	0.3882018	-0.0850245	0.54693526	3.1716585	9.263467	Sitting_Type
12:23:02.064	0.46209505	2.9904492	8.8324795	-0.27784532	0.3882018	-0.0850245	0.54693526	3.1716585	9.263467	Sitting_Type
12:23:02.089	0.46209505	2.9904492	8.8324795	-0.27784532	0.3882018	-0.0850245	0.54693526	3.1716585	9.263467	Sitting_Type
12:23:02.112	0.46209505	2.9904492	8.8324795	-0.27784532	0.3882018	-0.0850245	0.54693526	3.1716585	9.263467	Sitting_Type
12:23:02.133	0.46209505	2.9904492	8.8324795	-0.27784532	0.3882018	-0.0850245	0.54693526	3.1716585	9.263467	Sitting_Type
12:23:02.153	0.46209505	2.9904492	8.8324795	-0.27784532	0.3882018	-0.0850245	0.54693526	3.1716585	9.263467	Sitting_Type
12:23:02.174	0.46209505	2.9904492	8.8324795	-0.27784532	0.3882018	-0.0850245	0.54693526	3.1716585	9.263467	Sitting_Type
12:23:02.195	0.84039044	3.0886145	7.9992723	-0.073205486	0.082769185	-0.016607594	0.8638717	3.1262825	9.254753	Sitting_Type
12:23:02.216	0.84039044	3.0886145	7.9992723	-0.073205486	0.082769185	-0.016607594	0.8638717	3.1262825	9.254753	Sitting_Type
12:23:02.237	0.84039044	3.0886145	7.9992723	-0.073205486	0.082769185	-0.016607594	0.8638717	3.1262825	9.254753	Sitting_Type
12:23:02.258	0.84039044	3.0886145	7.9992723	-0.073205486	0.082769185	-0.016607594	0.8638717	3.1262825	9.254753	Sitting_Type
12:23:02.280	0.84039044	3.0886145	7.9992723	-0.073205486	0.082769185	-0.016607594	0.8638717	3.1262825	9.254753	Sitting_Type
12:23:02.301	0.84039044	3.0886145	7.9992723	-0.073205486	0.082769185	-0.016607594	0.8638717	3.1262825	9.254753	Sitting_Type
12:23:02.322	0.84039044	3.0886145	7.9992723	-0.073205486	0.082769185	-0.016607594	0.8638717	3.1262825	9.254753	Sitting_Type
12:23:02.343	0.84039044	3.0886145	7.9992723	-0.073205486	0.082769185	-0.016607594	0.8638717	3.1262825	9.254753	Sitting_Type
12:23:02.364	0.84039044	3.0886145	7.9992723	-0.073205486	0.082769185	-0.016607594	0.8638717	3.1262825	9.254753	Sitting_Type
12:23:02.385	0.749408	3.067066	7.82449	0.0019309451	0.116366774	0.050587587	0.78554475	3.0893269	9.274123	Sitting_Type
12:23:02.406	0.749408	3.067066	7.82449	0.0019309451	0.116366774	0.050587587	0.78554475	3.0893269	9.274123	Sitting_Type
12:23:02.427	0.749408	3.067066	7.82449	0.0019309451	0.116366774	0.050587587	0.78554475	3.0893269	9.274123	Sitting_Type
12:23:02.448	0.749408	3.067066	7.82449	0.0019309451	0.116366774	0.050587587	0.78554475	3.0893269	9.274123	Sitting_Type
12:23:02.469	0.749408	3.067066	7.82449	0.0019309451	0.116366774	0.050587587	0.78554475	3.0893269	9.274123	Sitting_Type
12:23:02.490	0.749408	3.067066	7.82449	0.0019309451	0.116366774	0.050587587	0.78554475	3.0893269	9.274123	Sitting_Type
12:23:02.511	0.749408	3.067066	7.82449	0.0019309451	0.116366774	0.050587587	0.78554475	3.0893269	9.274123	Sitting_Type
12:23:02.532	0.749408	3.067066	7.82449	0.0019309451	0.116366774	0.050587587	0.78554475	3.0893269	9.274123	Sitting_Type
12:23:02.553	0.5913859	2.82285	8.983319	-0.058544718	0.15485129	-0.04653999	0.6482937	3.0546963	9.296178	Sitting_Type
12:23:02.574	0.5913859	2.82285	8.983319	-0.058544718	0.15485129	-0.04653999	0.6482937	3.0546963	9.296178	Sitting_Type
12:23:02.595	0.5913859	2.82285	8.983319	-0.058544718	0.15485129	-0.04653999	0.6482937	3.0546963	9.296178	Sitting_Type
12:23:02.616	0.5913859	2.82285	8.983319	-0.058544718	0.15485129	-0.04653999	0.6482937	3.0546963	9.296178	Sitting_Type
12:23:02.637	0.5913859	2.82285	8.983319	-0.058544718	0.15485129	-0.04653999	0.6482937	3.0546963	9.296178	Sitting_Type
12:23:02.658	0.5913859	2.82285	8.983319	-0.058544718	0.15485129	-0.04653999	0.6482937	3.0546963	9.296178	Sitting_Type
12:23:02.682	0.5913859	2.82285	8.983319	-0.058544718	0.15485129	-0.04653999	0.6482937	3.0546963	9.296178	Sitting_Type
12:23:02.702	0.5913859	2.82285	8.983319	-0.058544718	0.15485129	-0.04653999	0.6482937	3.0546963	9.296178	Sitting_Type
12:23:02.723	0.5913859	2.82285	8.983319	-0.058544718	0.15485129	-0.04653999	0.6482937	3.0546963	9.296178	Sitting_Type
12:23:02.745	0.62251145	2.971295	9.071907	0.040415455	-0.42730328	0.0078270165	0.6686641	3.0960276	9.28105	Sitting_Type
12:23:02.766	0.62251145	2.971295	9.071907	0.040415455	-0.42730328	0.0078270165	0.6686641	3.0960276	9.28105	Sitting_Type
12:23:02.788	0.62251145	2.971295	9.071907	0.040415455	-0.42730328	0.0078270165	0.6686641	3.0960276	9.28105	Sitting_Type
12:23:02.810	0.62251145	2.971295	9.071907	0.040415455	-0.42730328	0.0078270165	0.6686641	3.0960276	9.28105	Sitting_Type
12:23:02.831	0.62251145	2.971295	9.071907	0.040415455	-0.42730328	0.0078270165	0.6686641	3.0960276	9.28105	Sitting_Type
12:23:02.860	0.62251145	2.971295	9.071907	0.040415455	-0.42730328	0.0078270165	0.6686641	3.0960276	9.28105	Sitting_Type
12:23:02.881	0.62251145	2.971295	9.071907	0.040415455	-0.42730328	0.0078270165	0.6686641	3.0960276	9.28105	Sitting_Type
12:23:02.902	0.62251145	2.971295	9.071907	0.040415455	-0.42730328	0.0078270165	0.6686641	3.0960276	9.28105	Sitting_Type
12:23:02.923	0.7039168	2.935381	8.868394	0.09356073	0.066886686	0.043868065	0.682115	3.1155708	9.273527	Sitting_Type
12:23:02.944	0.7039168	2.935381	8.868394	0.09356073	0.066886686	0.043868065	0.682115	3.1155708	9.273527	Sitting_Type
12:23:02.965	0.7039168	2.935381	8.868394	0.09356073	0.066886686	0.043868065	0.682115	3.1155708	9.273527	Sitting_Type
12:23:02.986	0.7039168	2.935381	8.868394	0.09356073	0.066886686	0.043868065	0.682115	3.1155708	9.273527	Sitting_Type
12:23:03.008	0.7039168	2.935381	8.868394	0.09356073	0.066886686	0.043868065	0.682115	3.1155708	9.273527	Sitting_Type
12:23:03.030	0.7039168	2.935381	8.868394	0.09356073	0.066886686	0.043868065	0.682115	3.1155708	9.273527	Sitting_Type
12:23:03.050	0.7039168	2.935381	8.868394	0.09356073	0.066886686	0.043868065	0.682115	3.1155708	9.273527	Sitting_Type
12:23:03.070	0.7039168	2.935381	8.868394	0.09356073	0.066886686	0.043868065	0.682115	3.1155708	9.273527	Sitting_Type
12:23:03.091	0.7039168	2.935381	8.868394	0.09356073	0.066886686	0.043868065	0.682115	3.1155708	9.273527	Sitting_Type
12:23:03.112	0.6656084	2.9928436	8.277008	0.09661506	-0.010082331	-0.0068337494	0.62381214	3.1524677	9.265161	Sitting_Type
12:23:03.134	0.6656084	2.9928436	8.277008	0.09661506	-0.010082331	-0.0068337494	0.62381214	3.1524677	9.265161	Sitting_Type
12:23:03.155	0.6656084	2.9928436	8.277008	0.09661506	-0.010082331	-0.0068337494	0.62381214	3.1524677	9.265161	Sitting_Type
12:23:03.176	0.6656084	2.9928436	8.277008	0.09661506	-0.010082331	-0.0068337494	0.62381214	3.1524677	9.265161	Sitting_Type
12:23:03.197	0.6656084	2.9928436	8.277008	0.09661506	-0.010082331	-0.0068337494	0.62381214	3.1524677	9.265161	Sitting_Type
12:23:03.219	0.6656084	2.9928436	8.277008	0.09661506	-0.010082331	-0.0068337494	0.62381214	3.1524677	9.265161	Sitting_Type
12:23:03.241	0.6656084	2.9928436	8.277008	0.09661506	-0.010082331	-0.0068337494	0.62381214	3.1524677	9.265161	Sitting_Type
12:23:03.262	0.6656084	2.9928436	8.277008	0.09661506	-0.010082331	-0.0068337494	0.62381214	3.1524677	9.265161	Sitting_Type
12:23:03.283	0.68715686	3.0718546	9.567522	0.0025418103	0.197001	-0.016607594	0.5878748	3.1770942	9.259096	Sitting_Type
12:23:03.304	0.68715686	3.0718546	9.567522	0.0025418103	0.197001	-0.016607594	0.5878748	3.1770942	9.259096	Sitting_Type
12:23:03.325	0.68715686	3.0718546	9.567522	0.0025418103	0.197001	-0.016607594	0.5878748	3.1770942	9.259096	Sitting_Type
12:23:03.346	0.68715686	3.0718546	9.567522	0.0025418103	0.197001	-0.016607594	0.5878748	3.1770942	9.259096	Sitting_Type
12:23:03.367	0.68715686	3.0718546	9.567522	0.0025418103	0.197001	-0.016607594	0.5878748	3.1770942	9.259096	Sitting_Type
12:23:03.387	0.68715686	3.0718546	9.567522	0.0025418103	0.197001	-0.016607594	0.5878748	3.1770942	9.259096	Sitting_Type
12:23:03.413	0.68715686	3.0718546	9.567522	0.0025418103	0.197001	-0.016607594	0.5878748	3.1770942	9.259096	Sitting_Type
12:23:03.434	0.68715686	3.0718546	9.567522	0.0025418103	0.197001	-0.016607594	0.5878748	3.1770942	9.259096	Sitting_Type
12:23:03.455	0.58420306	2.9689007	8.906702	-0.08603365	0.0894887	0.05119845	0.4045777	3.1886845	9.264933	Sitting_Type
12:23:03.476	0.58420306	2.9689007	8.906702	-0.08603365	0.0894887	0.05119845	0.4045777	3.1886845	9.264933	Sitting_Type
12:23:03.498	0.58420306	2.9689007	8.906702	-0.08603365	0.0894887	0.05119845	0.4045777	3.1886845	9.264933	Sitting_Type
12:23:03.518	0.58420306	2.9689007	8.906702	-0.08603365	0.0894887	0.05119845	0.4045777	3.1886845	9.264933	Sitting_Type
12:23:03.539	0.58420306	2.9689007	8.906702	-0.08603365	0.0894887	0.05119845	0.4045777	3.1886845	9.264933	Sitting_Type
12:23:03.560	0.58420306	2.9689007	8.906702	-0.08603365	0.0894887	0.05119845	0.4045777	3.1886845	9.264933	Sitting_Type
12:23:03.581	0.58420306	2.9689007	8.906702	-0.08603365	0.0894887	0.05119845	0.4045777	3.1886845	9.264933	Sitting_Type
12:23:03.602	0.58420306	2.9689007	8.906702	-0.08603365	0.0894887	0.05119845	0.4045777	3.1886845	9.264933	Sitting_Type
12:23:03.623	0.58420306	2.9689007	8.906702	-0.08603365	0.0894887	0.05119845	0.4045777	3.1886845	9.264933	Sitting_Type
12:23:03.644	0.61293435	2.971295	9.914692	-0.18132862	-0.20494835	-0.005612019	0.66978335	3.15576	9.260828	Sitting_Type
12:23:03.665	0.61293435	2.971295	9.914692	-0.18132862	-0.20494835	-0.005612019	0.66978335	3.15576	9.260828	Sitting_Type
12:23:03.686	0.61293435	2.971295	9.914692	-0.18132862	-0.20494835	-0.005612019	0.66978335	3.15576	9.260828	Sitting_Type
12:23:03.713	0.61293435	2.971295	9.914692	-0.18132862	-0.20494835	-0.005612019	0.66978335	3.15576	9.260828	Sitting_Type
12:23:03.734	0.61293435	2.971295	9.914692	-0.18132862	-0.20494835	-0.005612019	0.66978335	3.15576	9.260828	Sitting_Type
12:23:03.755	0.61293435	2.971295	9.914692	-0.18132862	-0.20494835	-0.005612019	0.66978335	3.15576	9.260828	Sitting_Type
12:23:03.776	0.61293435	2.971295	9.914692	-0.18132862	-0.20494835	-0.005612019	0.66978335	3.15576	9.260828	Sitting_Type
12:23:03.797	0.61293435	2.971295	9.914692	-0.18132862	-0.20494835	-0.005612019	0.66978335	3.15576	9.260828	Sitting_Type
12:23:03.818	0.7350424	2.9904492	9.718362	0.022700364	0.0033567045	-0.006222884	0.78579617	3.0495756	9.28725	Sitting_Type
12:23:03.840	0.7350424	2.9904492	9.718362	0.022700364	0.0033567045	-0.006222884	0.78579617	3.0495756	9.28725	Sitting_Type
12:23:03.863	0.7350424	2.9904492	9.718362	0.022700364	0.0033567045	-0.006222884	0.78579617	3.0495756	9.28725	Sitting_Type
12:23:03.886	0.7350424	2.9904492	9.718362	0.022700364	0.0033567045	-0.006222884	0.78579617	3.0495756	9.28725	Sitting_Type
12:23:03.908	0.7350424	2.9904492	9.718362	0.022700364	0.0033567045	-0.006222884	0.78579617	3.0495756	9.28725	Sitting_Type
12:23:03.930	0.7350424	2.9904492	9.718362	0.022700364	0.0033567045	-0.006222884	0.78579617	3.0495756	9.28725	Sitting_Type
12:23:03.951	0.7350424	2.9904492	9.718362	0.022700364	0.0033567045	-0.006222884	0.78579617	3.0495756	9.28725	Sitting_Type
12:23:03.972	0.7350424	2.9904492	9.718362	0.022700364	0.0033567045	-0.006222884	0.78579617	3.0495756	9.28725	Sitting_Type
12:23:03.994	1.2162915	2.6121538	8.049552	0.0117047895	-0.010693196	0.0041618245	0.8665586	3.063671	9.275417	Sitting_Type
12:23:04.018	1.2162915	2.6121538	8.049552	0.0117047895	-0.010693196	0.0041618245	0.8665586	3.063671	9.275417	Sitting_Type
12:23:04.038	1.2162915	2.6121538	8.049552	0.0117047895	-0.010693196	0.0041618245	0.8665586	3.063671	9.275417	Sitting_Type
12:23:04.059	1.2162915	2.6121538	8.049552	0.0117047895	-0.010693196	0.0041618245	0.8665586	3.063671	9.275417	Sitting_Type
12:23:04.080	1.2162915	2.6121538	8.049552	0.0117047895	-0.010693196	0.0041618245	0.8665586	3.063671	9.275417	Sitting_Type
12:23:04.102	1.2162915	2.6121538	8.049552	0.0117047895	-0.010693196	0.0041618245	0.8665586	3.063671	9.275417	Sitting_Type
12:23:04.123	1.2162915	2.6121538	8.049552	0.0117047895	-0.010693196	0.0041618245	0.8665586	3.063671	9.275417	Sitting_Type
12:23:04.144	1.2162915	2.6121538	8.049552	0.0117047895	-0.010693196	0.0041618245	0.8665586	3.063671	9.275417	Sitting_Type
12:23:04.167	1.2162915	2.6121538	8.049552	0.0117047895	-0.010693196	0.0041618245	0.8665586	3.063671	9.275417	Sitting_Type
12:23:04.197	0.87151605	2.8611584	9.148524	-0.07564894	0.0015241088	0.008437881	0.88723373	3.039176	9.28152	Sitting_Type
12:23:04.218	0.87151605	2.8611584	9.148524	-0.07564894	0.0015241088	0.008437881	0.88723373	3.039176	9.28152	Sitting_Type
12:23:04.239	0.87151605	2.8611584	9.148524	-0.07564894	0.0015241088	0.008437881	0.88723373	3.039176	9.28152	Sitting_Type
12:23:04.260	0.87151605	2.8611584	9.148524	-0.07564894	0.0015241088	0.008437881	0.88723373	3.039176	9.28152	Sitting_Type
12:23:04.281	0.87151605	2.8611584	9.148524	-0.07564894	0.0015241088	0.008437881	0.88723373	3.039176	9.28152	Sitting_Type
12:23:04.302	0.87151605	2.8611584	9.148524	-0.07564894	0.0015241088	0.008437881	0.88723373	3.039176	9.28152	Sitting_Type
12:23:04.323	0.87151605	2.8611584	9.148524	-0.07564894	0.0015241088	0.008437881	0.88723373	3.039176	9.28152	Sitting_Type
12:23:04.348	0.87151605	2.8611584	9.148524	-0.07564894	0.0015241088	0.008437881	0.88723373	3.039176	9.28152	Sitting_Type
12:23:04.369	0.68236834	2.928198	9.239507	-0.004788573	0.23792896	0.023098648	0.87054527	3.0380197	9.283478	Sitting_Type
12:23:04.390	0.68236834	2.928198	9.239507	-0.004788573	0.23792896	0.023098648	0.87054527	3.0380197	9.283478	Sitting_Type
12:23:04.411	0.68236834	2.928198	9.239507	-0.004788573	0.23792896	0.023098648	0.87054527	3.0380197	9.283478	Sitting_Type
12:23:04.433	0.68236834	2.928198	9.239507	-0.004788573	0.23792896	0.023098648	0.87054527	3.0380197	9.283478	Sitting_Type
12:23:04.453	0.68236834	2.928198	9.239507	-0.004788573	0.23792896	0.023098648	0.87054527	3.0380197	9.283478	Sitting_Type
12:23:04.475	0.68236834	2.928198	9.239507	-0.004788573	0.23792896	0.023098648	0.87054527	3.0380197	9.283478	Sitting_Type
12:23:04.497	0.68236834	2.928198	9.239507	-0.004788573	0.23792896	0.023098648	0.87054527	3.0380197	9.283478	Sitting_Type
12:23:04.518	0.68236834	2.928198	9.239507	-0.004788573	0.23792896	0.023098648	0.87054527	3.0380197	9.283478	Sitting_Type
12:23:04.549	0.73743665	3.0455174	9.876384	0.04591324	0.17562069	0.010270477	0.899097	3.0014455	9.292649	Sitting_Type
12:23:04.571	0.73743665	3.0455174	9.876384	0.04591324	0.17562069	0.010270477	0.899097	3.0014455	9.292649	Sitting_Type
12:23:04.592	0.73743665	3.0455174	9.876384	0.04591324	0.17562069	0.010270477	0.899097	3.0014455	9.292649	Sitting_Type
12:23:04.613	0.73743665	3.0455174	9.876384	0.04591324	0.17562069	0.010270477	0.899097	3.0014455	9.292649	Sitting_Type
12:23:04.634	0.73743665	3.0455174	9.876384	0.04591324	0.17562069	0.010270477	0.899097	3.0014455	9.292649	Sitting_Type
12:23:04.656	0.73743665	3.0455174	9.876384	0.04591324	0.17562069	0.010270477	0.899097	3.0014455	9.292649	Sitting_Type
12:23:04.679	0.73743665	3.0455174	9.876384	0.04591324	0.17562069	0.010270477	0.899097	3.0014455	9.292649	Sitting_Type
12:23:04.702	0.73743665	3.0455174	9.876384	0.04591324	0.17562069	0.010270477	0.899097	3.0014455	9.292649	Sitting_Type
12:23:04.724	0.9074302	2.8467927	8.8636055	0.12410399	0.17134465	0.10006767	0.86170596	3.0910885	9.266768	Sitting_Type
12:23:04.747	0.9074302	2.8467927	8.8636055	0.12410399	0.17134465	0.10006767	0.86170596	3.0910885	9.266768	Sitting_Type
12:23:04.771	0.9074302	2.8467927	8.8636055	0.12410399	0.17134465	0.10006767	0.86170596	3.0910885	9.266768	Sitting_Type
12:23:04.794	0.9074302	2.8467927	8.8636055	0.12410399	0.17134465	0.10006767	0.86170596	3.0910885	9.266768	Sitting_Type
12:23:04.815	0.9074302	2.8467927	8.8636055	0.12410399	0.17134465	0.10006767	0.86170596	3.0910885	9.266768	Sitting_Type
12:23:04.837	0.9074302	2.8467927	8.8636055	0.12410399	0.17134465	0.10006767	0.86170596	3.0910885	9.266768	Sitting_Type
12:23:04.861	0.9074302	2.8467927	8.8636055	0.12410399	0.17134465	0.10006767	0.86170596	3.0910885	9.266768	Sitting_Type
12:23:04.884	0.9074302	2.8467927	8.8636055	0.12410399	0.17134465	0.10006767	0.86170596	3.0910885	9.266768	Sitting_Type
12:23:04.907	0.600963	2.9569294	8.262642	0.078899965	0.35582596	0.05608537	0.56220305	3.1641788	9.265111	Sitting_Type
12:23:04.929	0.600963	2.9569294	8.262642	0.078899965	0.35582596	0.05608537	0.56220305	3.1641788	9.265111	Sitting_Type
12:23:04.952	0.600963	2.9569294	8.262642	0.078899965	0.35582596	0.05608537	0.56220305	3.1641788	9.265111	Sitting_Type
12:23:04.973	0.600963	2.9569294	8.262642	0.078899965	0.35582596	0.05608537	0.56220305	3.1641788	9.265111	Sitting_Type
12:23:04.994	0.600963	2.9569294	8.262642	0.078899965	0.35582596	0.05608537	0.56220305	3.1641788	9.265111	Sitting_Type
12:23:05.015	0.600963	2.9569294	8.262642	0.078899965	0.35582596	0.05608537	0.56220305	3.1641788	9.265111	Sitting_Type
12:23:05.043	0.600963	2.9569294	8.262642	0.078899965	0.35582596	0.05608537	0.56220305	3.1641788	9.265111	Sitting_Type
12:23:05.067	0.600963	2.9569294	8.262642	0.078899965	0.35582596	0.05608537	0.56220305	3.1641788	9.265111	Sitting_Type
12:23:05.088	0.600963	3.1245286	8.535589	-0.08053587	-0.13592058	0.0029400946	0.59499687	3.2060988	9.248637	Sitting_Type
12:23:05.109	0.600963	3.1245286	8.535589	-0.08053587	-0.13592058	0.0029400946	0.59499687	3.2060988	9.248637	Sitting_Type
12:23:05.130	0.600963	3.1245286	8.535589	-0.08053587	-0.13592058	0.0029400946	0.59499687	3.2060988	9.248637	Sitting_Type
12:23:05.154	0.600963	3.1245286	8.535589	-0.08053587	-0.13592058	0.0029400946	0.59499687	3.2060988	9.248637	Sitting_Type
12:23:05.175	0.600963	3.1245286	8.535589	-0.08053587	-0.13592058	0.0029400946	0.59499687	3.2060988	9.248637	Sitting_Type
12:23:05.196	0.600963	3.1245286	8.535589	-0.08053587	-0.13592058	0.0029400946	0.59499687	3.2060988	9.248637	Sitting_Type
12:23:05.217	0.600963	3.1245286	8.535589	-0.08053587	-0.13592058	0.0029400946	0.59499687	3.2060988	9.248637	Sitting_Type
12:23:05.238	0.600963	3.1245286	8.535589	-0.08053587	-0.13592058	0.0029400946	0.59499687	3.2060988	9.248637	Sitting_Type
12:23:05.259	0.53392327	2.9521408	8.214757	0.025143825	-0.062005877	-0.07036373	0.5485034	3.130568	9.277342	Sitting_Type
12:23:05.280	0.53392327	2.9521408	8.214757	0.025143825	-0.062005877	-0.07036373	0.5485034	3.130568	9.277342	Sitting_Type
12:23:05.303	0.53392327	2.9521408	8.214757	0.025143825	-0.062005877	-0.07036373	0.5485034	3.130568	9.277342	Sitting_Type
12:23:05.324	0.53392327	2.9521408	8.214757	0.025143825	-0.062005877	-0.07036373	0.5485034	3.130568	9.277342	Sitting_Type
12:23:05.345	0.53392327	2.9521408	8.214757	0.025143825	-0.062005877	-0.07036373	0.5485034	3.130568	9.277342	Sitting_Type
12:23:05.366	0.53392327	2.9521408	8.214757	0.025143825	-0.062005877	-0.07036373	0.5485034	3.130568	9.277342	Sitting_Type
12:23:05.387	0.53392327	2.9521408	8.214757	0.025143825	-0.062005877	-0.07036373	0.5485034	3.130568	9.277342	Sitting_Type
12:23:05.408	0.53392327	2.9521408	8.214757	0.025143825	-0.062005877	-0.07036373	0.5485034	3.130568	9.277342	Sitting_Type
12:23:05.429	0.53392327	2.9521408	8.214757	0.025143825	-0.062005877	-0.07036373	0.5485034	3.130568	9.277342	Sitting_Type
12:23:05.450	1.0151725	2.997632	9.632168	-0.14284411	-0.4321902	-0.017829325	0.9218252	3.0152586	9.285948	Sitting_Type
12:23:05.478	1.0151725	2.997632	9.632168	-0.14284411	-0.4321902	-0.017829325	0.9218252	3.0152586	9.285948	Sitting_Type
12:23:05.499	1.0151725	2.997632	9.632168	-0.14284411	-0.4321902	-0.017829325	0.9218252	3.0152586	9.285948	Sitting_Type
12:23:05.520	1.0151725	2.997632	9.632168	-0.14284411	-0.4321902	-0.017829325	0.9218252	3.0152586	9.285948	Sitting_Type
12:23:05.541	1.0151725	2.997632	9.632168	-0.14284411	-0.4321902	-0.017829325	0.9218252	3.0152586	9.285948	Sitting_Type
12:23:05.562	1.0151725	2.997632	9.632168	-0.14284411	-0.4321902	-0.017829325	0.9218252	3.0152586	9.285948	Sitting_Type
12:23:05.583	1.0151725	2.997632	9.632168	-0.14284411	-0.4321902	-0.017829325	0.9218252	3.0152586	9.285948	Sitting_Type
12:23:05.604	1.0151725	2.997632	9.632168	-0.14284411	-0.4321902	-0.017829325	0.9218252	3.0152586	9.285948	Sitting_Type
12:23:05.625	1.0247496	2.9425638	8.794171	0.2084034	0.06444323	0.12450228	0.8755073	3.1042407	9.261077	Sitting_Type
12:23:05.647	1.0247496	2.9425638	8.794171	0.2084034	0.06444323	0.12450228	0.8755073	3.1042407	9.261077	Sitting_Type
12:23:05.672	1.0247496	2.9425638	8.794171	0.2084034	0.06444323	0.12450228	0.8755073	3.1042407	9.261077	Sitting_Type
12:23:05.693	1.0247496	2.9425638	8.794171	0.2084034	0.06444323	0.12450228	0.8755073	3.1042407	9.261077	Sitting_Type
12:23:05.714	1.0247496	2.9425638	8.794171	0.2084034	0.06444323	0.12450228	0.8755073	3.1042407	9.261077	Sitting_Type
12:23:05.735	1.0247496	2.9425638	8.794171	0.2084034	0.06444323	0.12450228	0.8755073	3.1042407	9.261077	Sitting_Type
12:23:05.756	1.0247496	2.9425638	8.794171	0.2084034	0.06444323	0.12450228	0.8755073	3.1042407	9.261077	Sitting_Type
12:23:05.777	1.0247496	2.9425638	8.794171	0.2084034	0.06444323	0.12450228	0.8755073	3.1042407	9.261077	Sitting_Type
12:23:05.798	0.2681588	3.3855045	10.738322	-0.10924653	-0.52382	0.2014713	0.2998187	3.1464598	9.283334	Sitting_Type
12:23:05.823	0.2681588	3.3855045	10.738322	-0.10924653	-0.52382	0.2014713	0.2998187	3.1464598	9.283334	Sitting_Type
12:23:05.844	0.2681588	3.3855045	10.738322	-0.10924653	-0.52382	0.2014713	0.2998187	3.1464598	9.283334	Sitting_Type
12:23:05.865	0.2681588	3.3855045	10.738322	-0.10924653	-0.52382	0.2014713	0.2998187	3.1464598	9.283334	Sitting_Type
12:23:05.886	0.2681588	3.3855045	10.738322	-0.10924653	-0.52382	0.2014713	0.2998187	3.1464598	9.283334	Sitting_Type
12:23:05.906	0.2681588	3.3855045	10.738322	-0.10924653	-0.52382	0.2014713	0.2998187	3.1464598	9.283334	Sitting_Type
12:23:05.928	0.2681588	3.3855045	10.738322	-0.10924653	-0.52382	0.2014713	0.2998187	3.1464598	9.283334	Sitting_Type
12:23:05.950	0.2681588	3.3855045	10.738322	-0.10924653	-0.52382	0.2014713	0.2998187	3.1464598	9.283334	Sitting_Type
12:23:05.973	0.2681588	3.3855045	10.738322	-0.10924653	-0.52382	0.2014713	0.2998187	3.1464598	9.283334	Sitting_Type
12:23:05.994	0.42618093	3.0957973	9.273026	-0.28823003	-0.0968252	0.020655185	0.65629196	3.1695263	9.257092	Sitting_Type
12:23:06.015	0.42618093	3.0957973	9.273026	-0.28823003	-0.0968252	0.020655185	0.65629196	3.1695263	9.257092	Sitting_Type
12:23:06.035	0.42618093	3.0957973	9.273026	-0.28823003	-0.0968252	0.020655185	0.65629196	3.1695263	9.257092	Sitting_Type
12:23:06.056	0.42618093	3.0957973	9.273026	-0.28823003	-0.0968252	0.020655185	0.65629196	3.1695263	9.257092	Sitting_Type
12:23:06.077	0.42618093	3.0957973	9.273026	-0.28823003	-0.0968252	0.020655185	0.65629196	3.1695263	9.257092	Sitting_Type
12:23:06.098	0.42618093	3.0957973	9.273026	-0.28823003	-0.0968252	0.020655185	0.65629196	3.1695263	9.257092	Sitting_Type
12:23:06.120	0.42618093	3.0957973	9.273026	-0.28823003	-0.0968252	0.020655185	0.65629196	3.1695263	9.257092	Sitting_Type
12:23:06.142	0.42618093	3.0957973	9.273026	-0.28823003	-0.0968252	0.020655185	0.65629196	3.1695263	9.257092	Sitting_Type
12:23:06.164	0.2083019	3.0694604	10.0368	0.03736113	0.07299535	0.0078270165	0.48848063	3.0841813	9.296213	Sitting_Type
12:23:06.187	0.2083019	3.0694604	10.0368	0.03736113	0.07299535	0.0078270165	0.48848063	3.0841813	9.296213	Sitting_Type
12:23:06.208	0.2083019	3.0694604	10.0368	0.03736113	0.07299535	0.0078270165	0.48848063	3.0841813	9.296213	Sitting_Type
12:23:06.229	0.2083019	3.0694604	10.0368	0.03736113	0.07299535	0.0078270165	0.48848063	3.0841813	9.296213	Sitting_Type
12:23:06.250	0.2083019	3.0694604	10.0368	0.03736113	0.07299535	0.0078270165	0.48848063	3.0841813	9.296213	Sitting_Type
12:23:06.271	0.2083019	3.0694604	10.0368	0.03736113	0.07299535	0.0078270165	0.48848063	3.0841813	9.296213	Sitting_Type
12:23:06.292	0.2083019	3.0694604	10.0368	0.03736113	0.07299535	0.0078270165	0.48848063	3.0841813	9.296213	Sitting_Type
12:23:06.313	0.2083019	3.0694604	10.0368	0.03736113	0.07299535	0.0078270165	0.48848063	3.0841813	9.296213	Sitting_Type
12:23:06.334	0.2083019	3.0694604	10.0368	0.03736113	0.07299535	0.0078270165	0.48848063	3.0841813	9.296213	Sitting_Type
12:23:06.356	0.2370332	3.093403	9.4095	0.09539332	-0.105988175	-0.024548842	0.30791548	3.049555	9.3153515	Sitting_Type
12:23:06.377	0.2370332	3.093403	9.4095	0.09539332	-0.105988175	-0.024548842	0.30791548	3.049555	9.3153515	Sitting_Type
12:23:06.399	0.2370332	3.093403	9.4095	0.09539332	-0.105988175	-0.024548842	0.30791548	3.049555	9.3153515	Sitting_Type
12:23:06.420	0.2370332	3.093403	9.4095	0.09539332	-0.105988175	-0.024548842	0.30791548	3.049555	9.3153515	Sitting_Type
12:23:06.441	0.2370332	3.093403	9.4095	0.09539332	-0.105988175	-0.024548842	0.30791548	3.049555	9.3153515	Sitting_Type
12:23:06.462	0.2370332	3.093403	9.4095	0.09539332	-0.105988175	-0.024548842	0.30791548	3.049555	9.3153515	Sitting_Type
12:23:06.483	0.2370332	3.093403	9.4095	0.09539332	-0.105988175	-0.024548842	0.30791548	3.049555	9.3153515	Sitting_Type
12:23:06.505	0.2370332	3.093403	9.4095	0.09539332	-0.105988175	-0.024548842	0.30791548	3.049555	9.3153515	Sitting_Type
12:23:06.527	0.35674694	2.9904492	8.45179	0.0025418103	-0.043069053	0.009048747	0.39659587	3.1472788	9.279425	Sitting_Type
12:23:06.549	0.35674694	2.9904492	8.45179	0.0025418103	-0.043069053	0.009048747	0.39659587	3.1472788	9.279425	Sitting_Type
12:23:06.570	0.35674694	2.9904492	8.45179	0.0025418103	-0.043069053	0.009048747	0.39659587	3.1472788	9.279425	Sitting_Type
12:23:06.591	0.35674694	2.9904492	8.45179	0.0025418103	-0.043069053	0.009048747	0.39659587	3.1472788	9.279425	Sitting_Type
12:23:06.612	0.35674694	2.9904492	8.45179	0.0025418103	-0.043069053	0.009048747	0.39659587	3.1472788	9.279425	Sitting_Type
12:23:06.633	0.35674694	2.9904492	8.45179	0.0025418103	-0.043069053	0.009048747	0.39659587	3.1472788	9.279425	Sitting_Type
12:23:06.655	0.35674694	2.9904492	8.45179	0.0025418103	-0.043069053	0.009048747	0.39659587	3.1472788	9.279425	Sitting_Type
12:23:06.677	0.35674694	2.9904492	8.45179	0.0025418103	-0.043069053	0.009048747	0.39659587	3.1472788	9.279425	Sitting_Type
12:23:06.699	0.16759923	3.0886145	10.261862	-0.053657793	-0.1548574	-0.0831919	0.33808565	3.0869973	9.301964	Sitting_Type
12:23:06.726	0.16759923	3.0886145	10.261862	-0.053657793	-0.1548574	-0.0831919	0.33808565	3.0869973	9.301964	Sitting_Type
12:23:06.747	0.16759923	3.0886145	10.261862	-0.053657793	-0.1548574	-0.0831919	0.33808565	3.0869973	9.301964	Sitting_Type
12:23:06.768	0.16759923	3.0886145	10.261862	-0.053657793	-0.1548574	-0.0831919	0.33808565	3.0869973	9.301964	Sitting_Type
12:23:06.789	0.16759923	3.0886145	10.261862	-0.053657793	-0.1548574	-0.0831919	0.33808565	3.0869973	9.301964	Sitting_Type
12:23:06.810	0.16759923	3.0886145	10.261862	-0.053657793	-0.1548574	-0.0831919	0.33808565	3.0869973	9.301964	Sitting_Type
12:23:06.832	0.16759923	3.0886145	10.261862	-0.053657793	-0.1548574	-0.0831919	0.33808565	3.0869973	9.301964	Sitting_Type
12:23:06.853	0.16759923	3.0886145	10.261862	-0.053657793	-0.1548574	-0.0831919	0.33808565	3.0869973	9.301964	Sitting_Type
12:23:06.874	0.16759923	3.0886145	10.261862	-0.053657793	-0.1548574	-0.0831919	0.33808565	3.0869973	9.301964	Sitting_Type
12:23:06.895	0.2777359	3.1388943	9.237112	0.050800163	-0.14019662	-0.050205182	0.7158901	3.300071	9.206922	Sitting_Type
12:23:06.917	0.2777359	3.1388943	9.237112	0.050800163	-0.14019662	-0.050205182	0.7158901	3.300071	9.206922	Sitting_Type
12:23:06.944	0.2777359	3.1388943	9.237112	0.050800163	-0.14019662	-0.050205182	0.7158901	3.300071	9.206922	Sitting_Type
12:23:06.965	0.2777359	3.1388943	9.237112	0.050800163	-0.14019662	-0.050205182	0.7158901	3.300071	9.206922	Sitting_Type
12:23:06.986	0.2777359	3.1388943	9.237112	0.050800163	-0.14019662	-0.050205182	0.7158901	3.300071	9.206922	Sitting_Type
12:23:07.007	0.2777359	3.1388943	9.237112	0.050800163	-0.14019662	-0.050205182	0.7158901	3.300071	9.206922	Sitting_Type
12:23:07.027	0.2777359	3.1388943	9.237112	0.050800163	-0.14019662	-0.050205182	0.7158901	3.300071	9.206922	Sitting_Type
12:23:07.048	0.2777359	3.1388943	9.237112	0.050800163	-0.14019662	-0.050205182	0.7158901	3.300071	9.206922	Sitting_Type
12:23:07.077	0.9194015	3.1269228	8.209969	-0.028612318	0.16218168	0.053031042	0.71543574	3.35306	9.187791	Sitting_Type
12:23:07.110	0.9194015	3.1269228	8.209969	-0.028612318	0.16218168	0.053031042	0.71543574	3.35306	9.187791	Sitting_Type
12:23:07.143	0.9194015	3.1269228	8.209969	-0.028612318	0.16218168	0.053031042	0.71543574	3.35306	9.187791	Sitting_Type
12:23:07.176	0.9194015	3.1269228	8.209969	-0.028612318	0.16218168	0.053031042	0.71543574	3.35306	9.187791	Sitting_Type
12:23:07.210	0.9194015	3.1269228	8.209969	-0.028612318	0.16218168	0.053031042	0.71543574	3.35306	9.187791	Sitting_Type
12:23:07.244	0.54350036	3.3040993	8.329682	0.09294987	0.0894887	0.0994568	0.65113956	3.3615098	9.1894865	Sitting_Type
12:23:07.277	0.54350036	3.3040993	8.329682	0.09294987	0.0894887	0.0994568	0.65113956	3.3615098	9.1894865	Sitting_Type
12:23:07.310	0.54350036	3.3040993	8.329682	0.09294987	0.0894887	0.0994568	0.65113956	3.3615098	9.1894865	Sitting_Type
12:23:07.331	0.54350036	3.3040993	8.329682	0.09294987	0.0894887	0.0994568	0.65113956	3.3615098	9.1894865	Sitting_Type
12:23:07.353	0.54350036	3.3040993	8.329682	0.09294987	0.0894887	0.0994568	0.65113956	3.3615098	9.1894865	Sitting_Type
12:23:07.375	0.54350036	3.3040993	8.329682	0.09294987	0.0894887	0.0994568	0.65113956	3.3615098	9.1894865	Sitting_Type
12:23:07.397	0.54350036	3.3040993	8.329682	0.09294987	0.0894887	0.0994568	0.65113956	3.3615098	9.1894865	Sitting_Type
12:23:07.421	0.45491222	3.440573	8.897125	0.2224533	-0.27458698	-0.09968527	0.51954836	3.5134616	9.140898	Sitting_Type
12:23:07.442	0.45491222	3.440573	8.897125	0.2224533	-0.27458698	-0.09968527	0.51954836	3.5134616	9.140898	Sitting_Type
12:23:07.463	0.45491222	3.440573	8.897125	0.2224533	-0.27458698	-0.09968527	0.51954836	3.5134616	9.140898	Sitting_Type
12:23:07.485	0.45491222	3.440573	8.897125	0.2224533	-0.27458698	-0.09968527	0.51954836	3.5134616	9.140898	Sitting_Type
12:23:07.506	0.45491222	3.440573	8.897125	0.2224533	-0.27458698	-0.09968527	0.51954836	3.5134616	9.140898	Sitting_Type
12:23:07.527	0.45491222	3.440573	8.897125	0.2224533	-0.27458698	-0.09968527	0.51954836	3.5134616	9.140898	Sitting_Type
12:23:07.549	0.45491222	3.440573	8.897125	0.2224533	-0.27458698	-0.09968527	0.51954836	3.5134616	9.140898	Sitting_Type
12:23:07.572	0.45491222	3.440573	8.897125	0.2224533	-0.27458698	-0.09968527	0.51954836	3.5134616	9.140898	Sitting_Type
12:23:07.595	0.45491222	3.440573	8.897125	0.2224533	-0.27458698	-0.09968527	0.51954836	3.5134616	9.140898	Sitting_Type
12:23:07.619	0.14605077	3.512401	9.536397	-0.1379572	0.283133	0.00477269	0.36374554	3.5182765	9.146572	Sitting_Type
12:23:07.641	0.14605077	3.512401	9.536397	-0.1379572	0.283133	0.00477269	0.36374554	3.5182765	9.146572	Sitting_Type
12:23:07.665	0.14605077	3.512401	9.536397	-0.1379572	0.283133	0.00477269	0.36374554	3.5182765	9.146572	Sitting_Type
12:23:07.689	0.14605077	3.512401	9.536397	-0.1379572	0.283133	0.00477269	0.36374554	3.5182765	9.146572	Sitting_Type
12:23:07.711	0.14605077	3.512401	9.536397	-0.1379572	0.283133	0.00477269	0.36374554	3.5182765	9.146572	Sitting_Type
12:23:07.734	0.14605077	3.512401	9.536397	-0.1379572	0.283133	0.00477269	0.36374554	3.5182765	9.146572	Sitting_Type
12:23:07.757	0.14605077	3.512401	9.536397	-0.1379572	0.283133	0.00477269	0.36374554	3.5182765	9.146572	Sitting_Type
12:23:07.781	0.14605077	3.512401	9.536397	-0.0011233811	0.17256637	0.0011074987	0.10182934	3.534949	9.146811	Sitting_Type
12:23:07.805	0.057462595	3.4573328	8.877971	-0.0011233811	0.17256637	0.0011074987	0.10182934	3.534949	9.146811	Sitting_Type
12:23:07.832	0.057462595	3.4573328	8.877971	-0.0011233811	0.17256637	0.0011074987	0.10182934	3.534949	9.146811	Sitting_Type
12:23:07.857	0.057462595	3.4573328	8.877971	-0.0011233811	0.17256637	0.0011074987	0.10182934	3.534949	9.146811	Sitting_Type
12:23:07.878	0.057462595	3.4573328	8.877971	-0.0011233811	0.17256637	0.0011074987	0.10182934	3.534949	9.146811	Sitting_Type
12:23:07.899	0.057462595	3.4573328	8.877971	-0.0011233811	0.17256637	0.0011074987	0.10182934	3.534949	9.146811	Sitting_Type
12:23:07.927	0.057462595	3.4573328	8.877971	-0.0011233811	0.17256637	0.0011074987	0.10182934	3.534949	9.146811	Sitting_Type
12:23:07.947	0.057462595	3.4573328	8.877971	-0.0011233811	0.17256637	0.0011074987	0.10182934	3.534949	9.146811	Sitting_Type
12:23:07.968	-0.28731298	3.6560576	8.408693	0.058741413	-0.15363567	-0.017218458	0.0862543	3.5624163	9.136308	Sitting_Type
12:23:07.990	-0.28731298	3.6560576	8.408693	0.058741413	-0.15363567	-0.017218458	0.0862543	3.5624163	9.136308	Sitting_Type
12:23:08.011	-0.28731298	3.6560576	8.408693	0.058741413	-0.15363567	-0.017218458	0.0862543	3.5624163	9.136308	Sitting_Type
12:23:08.033	-0.28731298	3.6560576	8.408693	0.058741413	-0.15363567	-0.017218458	0.0862543	3.5624163	9.136308	Sitting_Type
12:23:08.055	-0.28731298	3.6560576	8.408693	0.058741413	-0.15363567	-0.017218458	0.0862543	3.5624163	9.136308	Sitting_Type
12:23:08.077	-0.28731298	3.6560576	8.408693	0.058741413	-0.15363567	-0.017218458	0.0862543	3.5624163	9.136308	Sitting_Type
12:23:08.101	-0.28731298	3.6560576	8.408693	0.058741413	-0.15363567	-0.017218458	0.0862543	3.5624163	9.136308	Sitting_Type
12:23:08.122	-0.28731298	3.6560576	8.408693	0.058741413	-0.15363567	-0.017218458	0.0862543	3.5624163	9.136308	Sitting_Type
12:23:08.145	0.16281068	3.3615618	8.650515	-0.066485964	0.16767946	-0.014774998	0.1480121	3.5115945	9.155172	Sitting_Type
12:23:08.169	0.16281068	3.3615618	8.650515	-0.066485964	0.16767946	-0.014774998	0.1480121	3.5115945	9.155172	Sitting_Type
12:23:08.192	0.16281068	3.3615618	8.650515	-0.066485964	0.16767946	-0.014774998	0.1480121	3.5115945	9.155172	Sitting_Type
12:23:08.215	0.16281068	3.3615618	8.650515	-0.066485964	0.16767946	-0.014774998	0.1480121	3.5115945	9.155172	Sitting_Type
12:23:08.236	0.16281068	3.3615618	8.650515	-0.066485964	0.16767946	-0.014774998	0.1480121	3.5115945	9.155172	Sitting_Type
12:23:08.257	0.16281068	3.3615618	8.650515	-0.066485964	0.16767946	-0.014774998	0.1480121	3.5115945	9.155172	Sitting_Type
12:23:08.278	0.16281068	3.3615618	8.650515	-0.066485964	0.16767946	-0.014774998	0.1480121	3.5115945	9.155172	Sitting_Type
12:23:08.299	0.16281068	3.3615618	8.650515	-0.066485964	0.16767946	-0.014774998	0.1480121	3.5115945	9.155172	Sitting_Type
12:23:08.334	-0.16041641	3.5387383	8.28898	0.12288226	-0.016190983	-0.009888076	0.13539083	3.4815667	9.166828	Sitting_Type
12:23:08.367	-0.16041641	3.5387383	8.28898	0.12288226	-0.016190983	-0.009888076	0.13539083	3.4815667	9.166828	Sitting_Type
12:23:08.402	-0.16041641	3.5387383	8.28898	0.12288226	-0.016190983	-0.009888076	0.13539083	3.4815667	9.166828	Sitting_Type
12:23:08.433	-0.16041641	3.5387383	8.28898	0.12288226	-0.016190983	-0.009888076	0.13539083	3.4815667	9.166828	Sitting_Type
12:23:08.466	-0.16041641	3.5387383	8.28898	0.12288226	-0.016190983	-0.009888076	0.13539083	3.4815667	9.166828	Sitting_Type
12:23:08.500	0.38068968	3.0215747	8.755863	-0.10497048	0.063832365	0.043257203	0.13706015	3.3369389	9.220435	Sitting_Type
12:23:08.533	0.38068968	3.0215747	8.755863	-0.10497048	0.063832365	0.043257203	0.13706015	3.3369389	9.220435	Sitting_Type
12:23:08.567	0.38068968	3.0215747	8.755863	-0.10497048	0.063832365	0.043257203	0.13706015	3.3369389	9.220435	Sitting_Type
12:23:08.589	0.38068968	3.0215747	8.755863	-0.10497048	0.063832365	0.043257203	0.13706015	3.3369389	9.220435	Sitting_Type
12:23:08.612	0.38068968	3.0215747	8.755863	-0.10497048	0.063832365	0.043257203	0.13706015	3.3369389	9.220435	Sitting_Type
12:23:08.635	0.38068968	3.0215747	8.755863	-0.10497048	0.063832365	0.043257203	0.13706015	3.3369389	9.220435	Sitting_Type
12:23:08.659	0.38068968	3.0215747	8.755863	-0.10497048	0.063832365	0.043257203	0.13706015	3.3369389	9.220435	Sitting_Type
12:23:08.681	0.2370332	3.0527003	9.483723	-0.053046927	-0.07422318	0.014546535	0.22439311	3.217887	9.260952	Sitting_Type
12:23:08.705	0.2370332	3.0527003	9.483723	-0.053046927	-0.07422318	0.014546535	0.22439311	3.217887	9.260952	Sitting_Type
12:23:08.728	0.2370332	3.0527003	9.483723	-0.053046927	-0.07422318	0.014546535	0.22439311	3.217887	9.260952	Sitting_Type
12:23:08.751	0.2370332	3.0527003	9.483723	-0.053046927	-0.07422318	0.014546535	0.22439311	3.217887	9.260952	Sitting_Type
12:23:08.773	0.2370332	3.0527003	9.483723	-0.053046927	-0.07422318	0.014546535	0.22439311	3.217887	9.260952	Sitting_Type
12:23:08.797	0.2370332	3.0527003	9.483723	-0.053046927	-0.07422318	0.014546535	0.22439311	3.217887	9.260952	Sitting_Type
12:23:08.837	0.2370332	3.0527003	9.483723	-0.053046927	-0.07422318	0.014546535	0.22439311	3.217887	9.260952	Sitting_Type
12:23:08.860	0.2370332	3.0527003	9.483723	-0.053046927	-0.07422318	0.014546535	0.22439311	3.217887	9.260952	Sitting_Type
12:23:08.882	0.16759923	3.1580484	9.122187	-0.020060204	-0.063838474	0.010270477	0.30264255	3.2340581	9.253089	Sitting_Type
12:23:08.906	0.16759923	3.1580484	9.122187	-0.020060204	-0.063838474	0.010270477	0.30264255	3.2340581	9.253089	Sitting_Type
12:23:08.930	0.16759923	3.1580484	9.122187	-0.020060204	-0.063838474	0.010270477	0.30264255	3.2340581	9.253089	Sitting_Type
12:23:08.953	0.16759923	3.1580484	9.122187	-0.020060204	-0.063838474	0.010270477	0.30264255	3.2340581	9.253089	Sitting_Type
12:23:08.976	0.16759923	3.1580484	9.122187	-0.020060204	-0.063838474	0.010270477	0.30264255	3.2340581	9.253089	Sitting_Type
12:23:08.998	0.16759923	3.1580484	9.122187	-0.020060204	-0.063838474	0.010270477	0.30264255	3.2340581	9.253089	Sitting_Type
12:23:09.021	0.16759923	3.1580484	9.122187	-0.020060204	-0.063838474	0.010270477	0.30264255	3.2340581	9.253089	Sitting_Type
12:23:09.044	-0.071828246	3.3136764	9.553157	-0.03227751	-0.13103364	0.07685479	0.4105243	3.149861	9.277942	Sitting_Type
12:23:09.068	-0.071828246	3.3136764	9.553157	-0.03227751	-0.13103364	0.07685479	0.4105243	3.149861	9.277942	Sitting_Type
12:23:09.091	-0.071828246	3.3136764	9.553157	-0.03227751	-0.13103364	0.07685479	0.4105243	3.149861	9.277942	Sitting_Type
12:23:09.112	-0.071828246	3.3136764	9.553157	-0.03227751	-0.13103364	0.07685479	0.4105243	3.149861	9.277942	Sitting_Type
12:23:09.134	-0.071828246	3.3136764	9.553157	-0.03227751	-0.13103364	0.07685479	0.4105243	3.149861	9.277942	Sitting_Type
12:23:09.159	-0.071828246	3.3136764	9.553157	-0.03227751	-0.13103364	0.07685479	0.4105243	3.149861	9.277942	Sitting_Type
12:23:09.181	-0.071828246	3.3136764	9.553157	-0.03227751	-0.13103364	0.07685479	0.4105243	3.149861	9.277942	Sitting_Type
12:23:09.204	-0.071828246	3.3136764	9.553157	-0.03227751	-0.13103364	0.07685479	0.4105243	3.149861	9.277942	Sitting_Type
12:23:09.227	0.44772938	2.7821474	8.763046	-0.08908798	0.19577925	0.020655185	0.41363487	3.0749578	9.302898	Sitting_Type
12:23:09.250	0.44772938	2.7821474	8.763046	-0.08908798	0.19577925	0.020655185	0.41363487	3.0749578	9.302898	Sitting_Type
12:23:09.273	0.44772938	2.7821474	8.763046	-0.08908798	0.19577925	0.020655185	0.41363487	3.0749578	9.302898	Sitting_Type
12:23:09.296	0.44772938	2.7821474	8.763046	-0.08908798	0.19577925	0.020655185	0.41363487	3.0749578	9.302898	Sitting_Type
12:23:09.319	0.44772938	2.7821474	8.763046	-0.08908798	0.19577925	0.020655185	0.41363487	3.0749578	9.302898	Sitting_Type
12:23:09.341	0.44772938	2.7821474	8.763046	-0.08908798	0.19577925	0.020655185	0.41363487	3.0749578	9.302898	Sitting_Type
12:23:09.363	0.44772938	2.7821474	8.763046	-0.08908798	0.19577925	0.020655185	0.41363487	3.0749578	9.302898	Sitting_Type
12:23:09.388	0.44772938	2.7821474	8.763046	-0.08908798	0.19577925	0.020655185	0.41363487	3.0749578	9.302898	Sitting_Type
12:23:09.411	0.39266106	2.8994668	9.170073	-0.3297689	0.27458087	-0.06303335	0.30836147	2.9879575	9.335278	Sitting_Type
12:23:09.433	0.39266106	2.8994668	9.170073	-0.3297689	0.27458087	-0.06303335	0.30836147	2.9879575	9.335278	Sitting_Type
12:23:09.455	0.39266106	2.8994668	9.170073	-0.3297689	0.27458087	-0.06303335	0.30836147	2.9879575	9.335278	Sitting_Type
12:23:09.476	0.39266106	2.8994668	9.170073	-0.3297689	0.27458087	-0.06303335	0.30836147	2.9879575	9.335278	Sitting_Type
12:23:09.498	0.39266106	2.8994668	9.170073	-0.3297689	0.27458087	-0.06303335	0.30836147	2.9879575	9.335278	Sitting_Type
12:23:09.520	0.39266106	2.8994668	9.170073	-0.3297689	0.27458087	-0.06303335	0.30836147	2.9879575	9.335278	Sitting_Type
12:23:09.543	0.39266106	2.8994668	9.170073	-0.3297689	0.27458087	-0.06303335	0.30836147	2.9879575	9.335278	Sitting_Type
12:23:09.565	0.39266106	2.8994668	9.170073	-0.3297689	0.27458087	-0.06303335	0.30836147	2.9879575	9.335278	Sitting_Type
12:23:09.589	0.28731298	2.700742	9.134158	-0.07442721	0.014963144	0.08296344	0.23772462	2.8543441	9.37905	Sitting_Type
12:23:09.612	0.28731298	2.700742	9.134158	-0.07442721	0.014963144	0.08296344	0.23772462	2.8543441	9.37905	Sitting_Type
12:23:09.635	0.28731298	2.700742	9.134158	-0.07442721	0.014963144	0.08296344	0.23772462	2.8543441	9.37905	Sitting_Type
12:23:09.658	0.28731298	2.700742	9.134158	-0.07442721	0.014963144	0.08296344	0.23772462	2.8543441	9.37905	Sitting_Type
12:23:09.681	0.28731298	2.700742	9.134158	-0.07442721	0.014963144	0.08296344	0.23772462	2.8543441	9.37905	Sitting_Type
12:23:09.704	0.28731298	2.700742	9.134158	-0.07442721	0.014963144	0.08296344	0.23772462	2.8543441	9.37905	Sitting_Type
12:23:09.728	0.28731298	2.700742	9.134158	-0.07442721	0.014963144	0.08296344	0.23772462	2.8543441	9.37905	Sitting_Type
12:23:09.751	0.28731298	2.700742	9.134158	-0.07442721	0.014963144	0.08296344	0.23772462	2.8543441	9.37905	Sitting_Type
12:23:09.771	0.098165266	2.5427198	8.334471	0.091728136	0.11697764	0.027374703	0.1729995	2.8677204	9.376387	Sitting_Type
12:23:09.792	0.098165266	2.5427198	8.334471	0.091728136	0.11697764	0.027374703	0.1729995	2.8677204	9.376387	Sitting_Type
12:23:09.813	0.098165266	2.5427198	8.334471	0.091728136	0.11697764	0.027374703	0.1729995	2.8677204	9.376387	Sitting_Type
12:23:09.840	0.098165266	2.5427198	8.334471	0.091728136	0.11697764	0.027374703	0.1729995	2.8677204	9.376387	Sitting_Type
12:23:09.861	0.098165266	2.5427198	8.334471	0.091728136	0.11697764	0.027374703	0.1729995	2.8677204	9.376387	Sitting_Type
12:23:09.883	0.098165266	2.5427198	8.334471	0.091728136	0.11697764	0.027374703	0.1729995	2.8677204	9.376387	Sitting_Type
12:23:09.904	0.098165266	2.5427198	8.334471	0.091728136	0.11697764	0.027374703	0.1729995	2.8677204	9.376387	Sitting_Type
12:23:09.925	0.098165266	2.5427198	8.334471	0.091728136	0.11697764	0.027374703	0.1729995	2.8677204	9.376387	Sitting_Type
12:23:09.946	0.9505271	2.6863763	9.974549	-0.14040065	-0.059562415	-0.050205182	0.65000343	2.8285553	9.367345	Sitting_Type
12:23:09.967	0.9505271	2.6863763	9.974549	-0.14040065	-0.059562415	-0.050205182	0.65000343	2.8285553	9.367345	Sitting_Type
12:23:09.989	0.9505271	2.6863763	9.974549	-0.14040065	-0.059562415	-0.050205182	0.65000343	2.8285553	9.367345	Sitting_Type
12:23:10.011	0.9505271	2.6863763	9.974549	-0.14040065	-0.059562415	-0.050205182	0.65000343	2.8285553	9.367345	Sitting_Type
12:23:10.047	0.9505271	2.6863763	9.974549	-0.14040065	-0.059562415	-0.050205182	0.65000343	2.8285553	9.367345	Sitting_Type
12:23:10.070	0.9505271	2.6863763	9.974549	-0.14040065	-0.059562415	-0.050205182	0.65000343	2.8285553	9.367345	Sitting_Type
12:23:10.091	0.9505271	2.6863763	9.974549	-0.14040065	-0.059562415	-0.050205182	0.65000343	2.8285553	9.367345	Sitting_Type
12:23:10.112	0.9505271	2.6863763	9.974549	-0.14040065	-0.059562415	-0.050205182	0.65000343	2.8285553	9.367345	Sitting_Type
12:23:10.135	0.5027977	2.6217308	8.784595	0.09294987	0.078493126	0.012713939	0.60348994	2.8129246	9.37516	Sitting_Type
12:23:10.157	0.5027977	2.6217308	8.784595	0.09294987	0.078493126	0.012713939	0.60348994	2.8129246	9.37516	Sitting_Type
12:23:10.179	0.5027977	2.6217308	8.784595	0.09294987	0.078493126	0.012713939	0.60348994	2.8129246	9.37516	Sitting_Type
12:23:10.200	0.5027977	2.6217308	8.784595	0.09294987	0.078493126	0.012713939	0.60348994	2.8129246	9.37516	Sitting_Type
12:23:10.224	0.5027977	2.6217308	8.784595	0.09294987	0.078493126	0.012713939	0.60348994	2.8129246	9.37516	Sitting_Type
12:23:10.245	0.5027977	2.6217308	8.784595	0.09294987	0.078493126	0.012713939	0.60348994	2.8129246	9.37516	Sitting_Type
12:23:10.266	0.5027977	2.6217308	8.784595	0.09294987	0.078493126	0.012713939	0.60348994	2.8129246	9.37516	Sitting_Type
12:23:10.288	0.5027977	2.6217308	8.784595	0.09294987	0.078493126	0.012713939	0.60348994	2.8129246	9.37516	Sitting_Type
12:23:10.311	0.36632404	2.7677817	8.042369	0.044691514	0.02840218	-0.016607594	0.62159365	2.8761582	9.35477	Sitting_Type
12:23:10.333	0.36632404	2.7677817	8.042369	0.044691514	0.02840218	-0.016607594	0.62159365	2.8761582	9.35477	Sitting_Type
12:23:10.356	0.36632404	2.7677817	8.042369	0.044691514	0.02840218	-0.016607594	0.62159365	2.8761582	9.35477	Sitting_Type
12:23:10.377	0.36632404	2.7677817	8.042369	0.044691514	0.02840218	-0.016607594	0.62159365	2.8761582	9.35477	Sitting_Type
12:23:10.398	0.36632404	2.7677817	8.042369	0.044691514	0.02840218	-0.016607594	0.62159365	2.8761582	9.35477	Sitting_Type
12:23:10.418	0.36632404	2.7677817	8.042369	0.044691514	0.02840218	-0.016607594	0.62159365	2.8761582	9.35477	Sitting_Type
12:23:10.441	0.36632404	2.7677817	8.042369	0.044691514	0.02840218	-0.016607594	0.62159365	2.8761582	9.35477	Sitting_Type
12:23:10.462	0.36632404	2.7677817	8.042369	0.044691514	0.02840218	-0.016607594	0.62159365	2.8761582	9.35477	Sitting_Type
12:23:10.484	0.9217958	2.667222	9.014444	-0.19354592	-0.3582755	-0.05570297	0.83079064	2.7961402	9.362786	Sitting_Type
12:23:10.505	0.9217958	2.667222	9.014444	-0.19354592	-0.3582755	-0.05570297	0.83079064	2.7961402	9.362786	Sitting_Type
12:23:10.527	0.9217958	2.667222	9.014444	-0.19354592	-0.3582755	-0.05570297	0.83079064	2.7961402	9.362786	Sitting_Type
12:23:10.549	0.9217958	2.667222	9.014444	-0.19354592	-0.3582755	-0.05570297	0.83079064	2.7961402	9.362786	Sitting_Type
12:23:10.570	0.9217958	2.667222	9.014444	-0.19354592	-0.3582755	-0.05570297	0.83079064	2.7961402	9.362786	Sitting_Type
12:23:10.593	0.9217958	2.667222	9.014444	-0.19354592	-0.3582755	-0.05570297	0.83079064	2.7961402	9.362786	Sitting_Type
12:23:10.614	0.9217958	2.667222	9.014444	-0.19354592	-0.3582755	-0.05570297	0.83079064	2.7961402	9.362786	Sitting_Type
12:23:10.635	0.9217958	2.667222	9.014444	-0.19354592	-0.3582755	-0.05570297	0.83079064	2.7961402	9.362786	Sitting_Type
12:23:10.656	0.9217958	2.667222	9.014444	-0.19354592	-0.3582755	-0.05570297	0.83079064	2.7961402	9.362786	Sitting_Type
12:23:10.680	1.1444633	2.6097596	8.9186735	-0.003566842	-0.22999382	-0.0068337494	0.8636813	2.7349963	9.377858	Sitting_Type
12:23:10.701	1.1444633	2.6097596	8.9186735	-0.003566842	-0.22999382	-0.0068337494	0.8636813	2.7349963	9.377858	Sitting_Type
12:23:10.723	1.1444633	2.6097596	8.9186735	-0.003566842	-0.22999382	-0.0068337494	0.8636813	2.7349963	9.377858	Sitting_Type
12:23:10.743	1.1444633	2.6097596	8.9186735	-0.003566842	-0.22999382	-0.0068337494	0.8636813	2.7349963	9.377858	Sitting_Type
12:23:10.764	1.1444633	2.6097596	8.9186735	-0.003566842	-0.22999382	-0.0068337494	0.8636813	2.7349963	9.377858	Sitting_Type
12:23:10.785	1.1444633	2.6097596	8.9186735	-0.003566842	-0.22999382	-0.0068337494	0.8636813	2.7349963	9.377858	Sitting_Type
12:23:10.806	1.1444633	2.6097596	8.9186735	-0.003566842	-0.22999382	-0.0068337494	0.8636813	2.7349963	9.377858	Sitting_Type
12:23:10.836	1.1444633	2.6097596	8.9186735	-0.003566842	-0.22999382	-0.0068337494	0.8636813	2.7349963	9.377858	Sitting_Type
12:23:10.857	0.76616794	2.6552508	9.012051	0.08806294	0.09742995	0.03592682	0.8127654	2.8088312	9.360569	Sitting_Type
12:23:10.878	0.76616794	2.6552508	9.012051	0.08806294	0.09742995	0.03592682	0.8127654	2.8088312	9.360569	Sitting_Type
12:23:10.899	0.76616794	2.6552508	9.012051	0.08806294	0.09742995	0.03592682	0.8127654	2.8088312	9.360569	Sitting_Type
12:23:10.920	0.76616794	2.6552508	9.012051	0.08806294	0.09742995	0.03592682	0.8127654	2.8088312	9.360569	Sitting_Type
12:23:10.941	0.76616794	2.6552508	9.012051	0.08806294	0.09742995	0.03592682	0.8127654	2.8088312	9.360569	Sitting_Type
12:23:10.962	0.76616794	2.6552508	9.012051	0.08806294	0.09742995	0.03592682	0.8127654	2.8088312	9.360569	Sitting_Type
12:23:10.984	0.76616794	2.6552508	9.012051	0.08806294	0.09742995	0.03592682	0.8127654	2.8088312	9.360569	Sitting_Type
12:23:11.006	0.76616794	2.6552508	9.012051	0.08806294	0.09742995	0.03592682	0.8127654	2.8088312	9.360569	Sitting_Type
12:23:11.027	0.7877164	2.6552508	9.050359	0.019035172	0.13591446	0.042035468	0.61625063	2.908238	9.3452	Sitting_Type
12:23:11.048	0.7877164	2.6552508	9.050359	0.019035172	0.13591446	0.042035468	0.61625063	2.908238	9.3452	Sitting_Type
12:23:11.069	0.7877164	2.6552508	9.050359	0.019035172	0.13591446	0.042035468	0.61625063	2.908238	9.3452	Sitting_Type
12:23:11.090	0.7877164	2.6552508	9.050359	0.019035172	0.13591446	0.042035468	0.61625063	2.908238	9.3452	Sitting_Type
12:23:11.110	0.7877164	2.6552508	9.050359	0.019035172	0.13591446	0.042035468	0.61625063	2.908238	9.3452	Sitting_Type
12:23:11.131	0.7877164	2.6552508	9.050359	0.019035172	0.13591446	0.042035468	0.61625063	2.908238	9.3452	Sitting_Type
12:23:11.152	0.7877164	2.6552508	9.050359	0.019035172	0.13591446	0.042035468	0.61625063	2.908238	9.3452	Sitting_Type
12:23:11.173	0.7877164	2.6552508	9.050359	0.019035172	0.13591446	0.042035468	0.61625063	2.908238	9.3452	Sitting_Type
12:23:11.195	0.7877164	2.6552508	9.050359	0.019035172	0.13591446	0.042035468	0.61625063	2.908238	9.3452	Sitting_Type
12:23:11.216	0.31365	2.9162266	7.927444	-0.00906463	0.0051893	0.048144124	0.55300117	2.9295127	9.342512	Sitting_Type
12:23:11.237	0.31365	2.9162266	7.927444	-0.00906463	0.0051893	0.048144124	0.55300117	2.9295127	9.342512	Sitting_Type
12:23:11.259	0.31365	2.9162266	7.927444	-0.00906463	0.0051893	0.048144124	0.55300117	2.9295127	9.342512	Sitting_Type
12:23:11.282	0.31365	2.9162266	7.927444	-0.00906463	0.0051893	0.048144124	0.55300117	2.9295127	9.342512	Sitting_Type
12:23:11.304	0.31365	2.9162266	7.927444	-0.00906463	0.0051893	0.048144124	0.55300117	2.9295127	9.342512	Sitting_Type
12:23:11.327	0.31365	2.9162266	7.927444	-0.00906463	0.0051893	0.048144124	0.55300117	2.9295127	9.342512	Sitting_Type
12:23:11.350	0.31365	2.9162266	7.927444	-0.00906463	0.0051893	0.048144124	0.55300117	2.9295127	9.342512	Sitting_Type
12:23:11.373	0.31365	2.9162266	7.927444	-0.00906463	0.0051893	0.048144124	0.55300117	2.9295127	9.342512	Sitting_Type
12:23:11.395	0.5147691	2.7462332	8.291373	-0.08420106	0.081547454	0.014546535	0.51145124	2.9461536	9.339645	Sitting_Type
12:23:11.417	0.5147691	2.7462332	8.291373	-0.08420106	0.081547454	0.014546535	0.51145124	2.9461536	9.339645	Sitting_Type
12:23:11.438	0.5147691	2.7462332	8.291373	-0.08420106	0.081547454	0.014546535	0.51145124	2.9461536	9.339645	Sitting_Type
12:23:11.460	0.5147691	2.7462332	8.291373	-0.08420106	0.081547454	0.014546535	0.51145124	2.9461536	9.339645	Sitting_Type
12:23:11.483	0.5147691	2.7462332	8.291373	-0.08420106	0.081547454	0.014546535	0.51145124	2.9461536	9.339645	Sitting_Type
12:23:11.505	0.5147691	2.7462332	8.291373	-0.08420106	0.081547454	0.014546535	0.51145124	2.9461536	9.339645	Sitting_Type
12:23:11.528	0.5147691	2.7462332	8.291373	-0.08420106	0.081547454	0.014546535	0.51145124	2.9461536	9.339645	Sitting_Type
12:23:11.549	0.5147691	2.7462332	8.291373	-0.08420106	0.081547454	0.014546535	0.51145124	2.9461536	9.339645	Sitting_Type
12:23:11.571	0.5650489	2.7821474	9.160496	-0.019449338	0.13591446	-0.017218458	0.4997797	2.9337308	9.344186	Sitting_Type
12:23:11.595	0.5650489	2.7821474	9.160496	-0.019449338	0.13591446	-0.017218458	0.4997797	2.9337308	9.344186	Sitting_Type
12:23:11.619	0.5650489	2.7821474	9.160496	-0.019449338	0.13591446	-0.017218458	0.4997797	2.9337308	9.344186	Sitting_Type
12:23:11.642	0.5650489	2.7821474	9.160496	-0.019449338	0.13591446	-0.017218458	0.4997797	2.9337308	9.344186	Sitting_Type
12:23:11.665	0.5650489	2.7821474	9.160496	-0.019449338	0.13591446	-0.017218458	0.4997797	2.9337308	9.344186	Sitting_Type
12:23:11.686	0.5650489	2.7821474	9.160496	-0.019449338	0.13591446	-0.017218458	0.4997797	2.9337308	9.344186	Sitting_Type
12:23:11.708	0.5650489	2.7821474	9.160496	-0.019449338	0.13591446	-0.017218458	0.4997797	2.9337308	9.344186	Sitting_Type
12:23:11.730	0.5650489	2.7821474	9.160496	-0.019449338	0.13591446	-0.017218458	0.4997797	2.9337308	9.344186	Sitting_Type
12:23:11.753	0.8834874	2.638491	8.92825	-0.0029559769	0.0876561	0.084185176	0.43077824	2.9314697	9.3483305	Sitting_Type
12:23:11.775	0.8834874	2.638491	8.92825	-0.0029559769	0.0876561	0.084185176	0.43077824	2.9314697	9.3483305	Sitting_Type
12:23:11.798	0.8834874	2.638491	8.92825	-0.0029559769	0.0876561	0.084185176	0.43077824	2.9314697	9.3483305	Sitting_Type
12:23:11.822	0.8834874	2.638491	8.92825	-0.0029559769	0.0876561	0.084185176	0.43077824	2.9314697	9.3483305	Sitting_Type
12:23:11.844	0.8834874	2.638491	8.92825	-0.0029559769	0.0876561	0.084185176	0.43077824	2.9314697	9.3483305	Sitting_Type
12:23:11.867	0.8834874	2.638491	8.92825	-0.0029559769	0.0876561	0.084185176	0.43077824	2.9314697	9.3483305	Sitting_Type
12:23:11.890	0.8834874	2.638491	8.92825	-0.0029559769	0.0876561	0.084185176	0.43077824	2.9314697	9.3483305	Sitting_Type
12:23:11.913	0.8834874	2.638491	8.92825	-0.0029559769	0.0876561	0.084185176	0.43077824	2.9314697	9.3483305	Sitting_Type
12:23:11.936	0.5219519	2.7414446	8.633755	0.06057401	-0.07483405	-0.017218458	0.5121277	2.814534	9.380112	Sitting_Type
12:23:11.959	0.5219519	2.7414446	8.633755	0.06057401	-0.07483405	-0.017218458	0.5121277	2.814534	9.380112	Sitting_Type
12:23:11.981	0.5219519	2.7414446	8.633755	0.06057401	-0.07483405	-0.017218458	0.5121277	2.814534	9.380112	Sitting_Type
12:23:12.005	0.5219519	2.7414446	8.633755	0.06057401	-0.07483405	-0.017218458	0.5121277	2.814534	9.380112	Sitting_Type
[truncated: 3,361 more rows]
