# Supplementary material for: Real-time Smartphone Activity Classification Using Inertial Sensors—Recognition of Scrolling, Typing, and Watching Videos While Sitting or Walking
Source: Sensors (Basel). 2020 Jan 24;20(3):655. doi: 10.3390/s20030655 (PMC7038357; doi:10.3390/s20030655)
Supplement: Supplementary file 1 [file sensors-20-00655-s001.zip › sensors-668083-supplementary/5Hz_data/6940/2019_09_15_12_03_46_Multitasking_Type.csv]

time	accX	accY	accZ	rotX	rotY	rotZ	graX	graY	graZ	activity
12:06:44.509	-0.031125572	3.6009893	9.069513	-0.0067244046	-0.033356298	-0.014966199	0.2565484	3.56366	9.1326275	Multitasking_Type
12:06:44.748	0.23942748	3.502824	8.846846	0.12216816	-0.044351872	-0.0039706244	0.3336071	3.592503	9.118827	Multitasking_Type
12:06:44.768	0.41420954	3.545921	9.301758	-0.06536747	-0.09566455	-0.013744468	0.3801647	3.5654035	9.127636	Multitasking_Type
12:06:44.788	0.41420954	3.545921	9.301758	-0.06536747	-0.09566455	-0.013744468	0.3801647	3.5654035	9.127636	Multitasking_Type
12:06:44.808	0.41420954	3.545921	9.301758	-0.06536747	-0.09566455	-0.013744468	0.3801647	3.5654035	9.127636	Multitasking_Type
12:06:44.829	0.41420954	3.545921	9.301758	-0.06536747	-0.09566455	-0.013744468	0.3801647	3.5654035	9.127636	Multitasking_Type
12:06:44.850	0.41420954	3.545921	9.301758	-0.06536747	-0.09566455	-0.013744468	0.3801647	3.5654035	9.127636	Multitasking_Type
12:06:44.872	0.41420954	3.545921	9.301758	-0.06536747	-0.09566455	-0.013744468	0.3801647	3.5654035	9.127636	Multitasking_Type
12:06:44.893	0.41420954	3.545921	9.301758	-0.06536747	-0.09566455	-0.013744468	0.3801647	3.5654035	9.127636	Multitasking_Type
12:06:44.914	0.41420954	3.545921	9.301758	-0.06536747	-0.09566455	-0.013744468	0.3801647	3.5654035	9.127636	Multitasking_Type
12:06:44.935	0.45970076	3.4477558	8.959376	-0.20647734	-0.0315237	0.022907445	0.4022678	3.6174912	9.106169	Multitasking_Type
12:06:44.956	0.45970076	3.4477558	8.959376	-0.20647734	-0.0315237	0.022907445	0.4022678	3.6174912	9.106169	Multitasking_Type
12:06:44.978	0.45970076	3.4477558	8.959376	-0.20647734	-0.0315237	0.022907445	0.4022678	3.6174912	9.106169	Multitasking_Type
12:06:45.014	0.45970076	3.4477558	8.959376	-0.20647734	-0.0315237	0.022907445	0.4022678	3.6174912	9.106169	Multitasking_Type
12:06:45.035	0.45970076	3.4477558	8.959376	-0.20647734	-0.0315237	0.022907445	0.4022678	3.6174912	9.106169	Multitasking_Type
12:06:45.057	0.45970076	3.4477558	8.959376	-0.20647734	-0.0315237	0.022907445	0.4022678	3.6174912	9.106169	Multitasking_Type
12:06:45.078	0.45970076	3.4477558	8.959376	-0.20647734	-0.0315237	0.022907445	0.4022678	3.6174912	9.106169	Multitasking_Type
12:06:45.099	0.45970076	3.4477558	8.959376	-0.20647734	-0.0315237	0.022907445	0.4022678	3.6174912	9.106169	Multitasking_Type
12:06:45.121	0.43096948	3.380716	9.253872	-0.08735862	-0.05046052	0.005192355	0.41515827	3.4859495	9.156755	Multitasking_Type
12:06:45.142	0.43096948	3.380716	9.253872	-0.08735862	-0.05046052	0.005192355	0.41515827	3.4859495	9.156755	Multitasking_Type
12:06:45.163	0.43096948	3.380716	9.253872	-0.08735862	-0.05046052	0.005192355	0.41515827	3.4859495	9.156755	Multitasking_Type
12:06:45.184	0.43096948	3.380716	9.253872	-0.08735862	-0.05046052	0.005192355	0.41515827	3.4859495	9.156755	Multitasking_Type
12:06:45.206	0.43096948	3.380716	9.253872	-0.08735862	-0.05046052	0.005192355	0.41515827	3.4859495	9.156755	Multitasking_Type
12:06:45.227	0.43096948	3.380716	9.253872	-0.08735862	-0.05046052	0.005192355	0.41515827	3.4859495	9.156755	Multitasking_Type
12:06:45.360	0.3902668	3.2633965	9.172467	-0.040321995	-0.015030339	0.010079276	0.4386728	3.4391797	9.17333	Multitasking_Type
12:06:45.381	0.3902668	3.2633965	9.172467	-0.040321995	-0.015030339	0.010079276	0.4386728	3.4391797	9.17333	Multitasking_Type
12:06:45.402	0.3902668	3.2633965	9.172467	-0.040321995	-0.015030339	0.010079276	0.4386728	3.4391797	9.17333	Multitasking_Type
12:06:45.423	0.3902668	3.2633965	9.172467	-0.040321995	-0.015030339	0.010079276	0.4386728	3.4391797	9.17333	Multitasking_Type
12:06:45.446	0.3902668	3.2633965	9.172467	-0.040321995	-0.015030339	0.010079276	0.4386728	3.4391797	9.17333	Multitasking_Type
12:06:45.467	0.3902668	3.2633965	9.172467	-0.040321995	-0.015030339	0.010079276	0.4386728	3.4391797	9.17333	Multitasking_Type
12:06:45.489	0.59378016	3.2274826	8.894731	-0.08796948	-0.015641205	-0.00580322	0.4718013	3.409743	9.18267	Multitasking_Type
12:06:45.519	0.59378016	3.2274826	8.894731	-0.08796948	-0.015641205	-0.00580322	0.4718013	3.409743	9.18267	Multitasking_Type
12:06:45.540	0.59378016	3.2274826	8.894731	-0.08796948	-0.015641205	-0.00580322	0.4718013	3.409743	9.18267	Multitasking_Type
12:06:45.562	0.59378016	3.2274826	8.894731	-0.08796948	-0.015641205	-0.00580322	0.4718013	3.409743	9.18267	Multitasking_Type
12:06:45.583	0.59378016	3.2274826	8.894731	-0.08796948	-0.015641205	-0.00580322	0.4718013	3.409743	9.18267	Multitasking_Type
12:06:45.605	0.59378016	3.2274826	8.894731	-0.08796948	-0.015641205	-0.00580322	0.4718013	3.409743	9.18267	Multitasking_Type
12:06:45.627	0.59378016	3.2274826	8.894731	-0.08796948	-0.015641205	-0.00580322	0.4718013	3.409743	9.18267	Multitasking_Type
12:06:45.648	0.59378016	3.2274826	8.894731	-0.08796948	-0.015641205	-0.00580322	0.4718013	3.409743	9.18267	Multitasking_Type
12:06:45.669	0.49082634	3.2466366	8.930645	0.015266744	-0.00036957348	0.0143553335	0.5348864	3.3661475	9.195287	Multitasking_Type
12:06:45.690	0.49082634	3.2466366	8.930645	0.015266744	-0.00036957348	0.0143553335	0.5348864	3.3661475	9.195287	Multitasking_Type
12:06:45.712	0.49082634	3.2466366	8.930645	0.015266744	-0.00036957348	0.0143553335	0.5348864	3.3661475	9.195287	Multitasking_Type
12:06:45.734	0.49082634	3.2466366	8.930645	0.015266744	-0.00036957348	0.0143553335	0.5348864	3.3661475	9.195287	Multitasking_Type
12:06:45.757	0.49082634	3.2466366	8.930645	0.015266744	-0.00036957348	0.0143553335	0.5348864	3.3661475	9.195287	Multitasking_Type
12:06:45.780	0.49082634	3.2466366	8.930645	0.015266744	-0.00036957348	0.0143553335	0.5348864	3.3661475	9.195287	Multitasking_Type
12:06:45.801	0.49082634	3.2466366	8.930645	0.015266744	-0.00036957348	0.0143553335	0.5348864	3.3661475	9.195287	Multitasking_Type
12:06:45.825	0.49082634	3.2466366	8.930645	0.015266744	-0.00036957348	0.0143553335	0.5348864	3.3661475	9.195287	Multitasking_Type
12:06:45.847	0.600963	2.8611584	9.335278	-0.11606928	0.011236866	-0.008857545	0.5457101	3.101302	9.28733	Multitasking_Type
12:06:45.869	0.600963	2.8611584	9.335278	-0.11606928	0.011236866	-0.008857545	0.5457101	3.101302	9.28733	Multitasking_Type
12:06:45.891	0.600963	2.8611584	9.335278	-0.11606928	0.011236866	-0.008857545	0.5457101	3.101302	9.28733	Multitasking_Type
12:06:45.914	0.600963	2.8611584	9.335278	-0.11606928	0.011236866	-0.008857545	0.5457101	3.101302	9.28733	Multitasking_Type
12:06:45.937	0.600963	2.8611584	9.335278	-0.11606928	0.011236866	-0.008857545	0.5457101	3.101302	9.28733	Multitasking_Type
12:06:45.960	0.600963	2.8611584	9.335278	-0.11606928	0.011236866	-0.008857545	0.5457101	3.101302	9.28733	Multitasking_Type
12:06:45.983	0.600963	2.8611584	9.335278	-0.11606928	0.011236866	-0.008857545	0.5457101	3.101302	9.28733	Multitasking_Type
12:06:46.027	0.6153286	3.0359404	9.486116	-0.050706703	-0.06756475	-0.0021380284	0.48766902	3.1354287	9.279097	Multitasking_Type
12:06:46.050	0.6153286	3.0359404	9.486116	-0.050706703	-0.06756475	-0.0021380284	0.48766902	3.1354287	9.279097	Multitasking_Type
12:06:46.072	0.6153286	3.0359404	9.486116	-0.050706703	-0.06756475	-0.0021380284	0.48766902	3.1354287	9.279097	Multitasking_Type
12:06:46.094	0.6153286	3.0359404	9.486116	-0.050706703	-0.06756475	-0.0021380284	0.48766902	3.1354287	9.279097	Multitasking_Type
12:06:46.116	0.6153286	3.0359404	9.486116	-0.050706703	-0.06756475	-0.0021380284	0.48766902	3.1354287	9.279097	Multitasking_Type
12:06:46.139	0.6153286	3.0359404	9.486116	-0.050706703	-0.06756475	-0.0021380284	0.48766902	3.1354287	9.279097	Multitasking_Type
12:06:46.161	0.6153286	3.0359404	9.486116	-0.050706703	-0.06756475	-0.0021380284	0.48766902	3.1354287	9.279097	Multitasking_Type
12:06:46.184	0.6153286	3.0359404	9.486116	-0.050706703	-0.06756475	-0.0021380284	0.48766902	3.1354287	9.279097	Multitasking_Type
12:06:46.206	0.48124924	2.9138324	9.340066	-0.031159014	-0.046795335	-0.0033597588	0.5245873	3.1180835	9.2829275	Multitasking_Type
12:06:46.229	0.48124924	2.9138324	9.340066	-0.031159014	-0.046795335	-0.0033597588	0.5245873	3.1180835	9.2829275	Multitasking_Type
12:06:46.252	0.48124924	2.9138324	9.340066	-0.031159014	-0.046795335	-0.0033597588	0.5245873	3.1180835	9.2829275	Multitasking_Type
12:06:46.274	0.48124924	2.9138324	9.340066	-0.031159014	-0.046795335	-0.0033597588	0.5245873	3.1180835	9.2829275	Multitasking_Type
12:06:46.297	0.48124924	2.9138324	9.340066	-0.031159014	-0.046795335	-0.0033597588	0.5245873	3.1180835	9.2829275	Multitasking_Type
12:06:46.320	0.48124924	2.9138324	9.340066	-0.031159014	-0.046795335	-0.0033597588	0.5245873	3.1180835	9.2829275	Multitasking_Type
12:06:46.343	0.48124924	2.9138324	9.340066	-0.031159014	-0.046795335	-0.0033597588	0.5245873	3.1180835	9.2829275	Multitasking_Type
12:06:46.365	0.48124924	2.9138324	9.340066	-0.031159014	-0.046795335	-0.0033597588	0.5245873	3.1180835	9.2829275	Multitasking_Type
12:06:46.387	0.5243462	2.9162266	8.822903	-0.018330844	-0.014419474	0.0021380284	0.5306261	3.100554	9.288454	Multitasking_Type
12:06:46.411	0.5243462	2.9162266	8.822903	-0.018330844	-0.014419474	0.0021380284	0.5306261	3.100554	9.288454	Multitasking_Type
12:06:46.433	0.5243462	2.9162266	8.822903	-0.018330844	-0.014419474	0.0021380284	0.5306261	3.100554	9.288454	Multitasking_Type
12:06:46.456	0.5243462	2.9162266	8.822903	-0.018330844	-0.014419474	0.0021380284	0.5306261	3.100554	9.288454	Multitasking_Type
12:06:46.478	0.5243462	2.9162266	8.822903	-0.018330844	-0.014419474	0.0021380284	0.5306261	3.100554	9.288454	Multitasking_Type
12:06:46.501	0.5243462	2.9162266	8.822903	-0.018330844	-0.014419474	0.0021380284	0.5306261	3.100554	9.288454	Multitasking_Type
12:06:46.524	0.5243462	2.9162266	8.822903	-0.018330844	-0.014419474	0.0021380284	0.5306261	3.100554	9.288454	Multitasking_Type
12:06:46.546	0.5243462	2.9162266	8.822903	-0.018330844	-0.014419474	0.0021380284	0.5306261	3.100554	9.288454	Multitasking_Type
12:06:46.567	0.51955765	3.0383348	8.906702	-0.08369343	-0.037632354	0.01985312	0.5225542	3.1166813	9.283513	Multitasking_Type
12:06:46.589	0.51955765	3.0383348	8.906702	-0.08369343	-0.037632354	0.01985312	0.5225542	3.1166813	9.283513	Multitasking_Type
12:06:46.611	0.51955765	3.0383348	8.906702	-0.08369343	-0.037632354	0.01985312	0.5225542	3.1166813	9.283513	Multitasking_Type
12:06:46.634	0.51955765	3.0383348	8.906702	-0.08369343	-0.037632354	0.01985312	0.5225542	3.1166813	9.283513	Multitasking_Type
12:06:46.657	0.51955765	3.0383348	8.906702	-0.08369343	-0.037632354	0.01985312	0.5225542	3.1166813	9.283513	Multitasking_Type
12:06:46.680	0.51955765	3.0383348	8.906702	-0.08369343	-0.037632354	0.01985312	0.5225542	3.1166813	9.283513	Multitasking_Type
12:06:46.702	0.51955765	3.0383348	8.906702	-0.08369343	-0.037632354	0.01985312	0.5225542	3.1166813	9.283513	Multitasking_Type
12:06:46.725	0.51955765	3.0383348	8.906702	-0.08369343	-0.037632354	0.01985312	0.5225542	3.1166813	9.283513	Multitasking_Type
12:06:46.748	0.505192	2.9329867	8.909097	-0.05742622	-0.02663678	-0.00091629784	0.5098171	3.0910892	9.292773	Multitasking_Type
12:06:46.770	0.505192	2.9329867	8.909097	-0.05742622	-0.02663678	-0.00091629784	0.5098171	3.0910892	9.292773	Multitasking_Type
12:06:46.793	0.505192	2.9329867	8.909097	-0.05742622	-0.02663678	-0.00091629784	0.5098171	3.0910892	9.292773	Multitasking_Type
12:06:46.816	0.505192	2.9329867	8.909097	-0.05742622	-0.02663678	-0.00091629784	0.5098171	3.0910892	9.292773	Multitasking_Type
12:06:46.839	0.505192	2.9329867	8.909097	-0.05742622	-0.02663678	-0.00091629784	0.5098171	3.0910892	9.292773	Multitasking_Type
12:06:46.862	0.505192	2.9329867	8.909097	-0.05742622	-0.02663678	-0.00091629784	0.5098171	3.0910892	9.292773	Multitasking_Type
12:06:46.884	0.505192	2.9329867	8.909097	-0.05742622	-0.02663678	-0.00091629784	0.5098171	3.0910892	9.292773	Multitasking_Type
12:06:46.907	0.505192	2.9329867	8.909097	-0.05742622	-0.02663678	-0.00091629784	0.5098171	3.0910892	9.292773	Multitasking_Type
12:06:46.930	0.33759275	2.9521408	8.940222	-0.043987185	0.038725805	-0.0015271632	0.49988312	3.0669222	9.301315	Multitasking_Type
12:06:46.952	0.33759275	2.9521408	8.940222	-0.043987185	0.038725805	-0.0015271632	0.49988312	3.0669222	9.301315	Multitasking_Type
12:06:46.975	0.33759275	2.9521408	8.940222	-0.043987185	0.038725805	-0.0015271632	0.49988312	3.0669222	9.301315	Multitasking_Type
12:06:46.997	0.33759275	2.9521408	8.940222	-0.043987185	0.038725805	-0.0015271632	0.49988312	3.0669222	9.301315	Multitasking_Type
12:06:47.031	0.33759275	2.9521408	8.940222	-0.043987185	0.038725805	-0.0015271632	0.49988312	3.0669222	9.301315	Multitasking_Type
12:06:47.053	0.33759275	2.9521408	8.940222	-0.043987185	0.038725805	-0.0015271632	0.49988312	3.0669222	9.301315	Multitasking_Type
12:06:47.076	0.33759275	2.9521408	8.940222	-0.043987185	0.038725805	-0.0015271632	0.49988312	3.0669222	9.301315	Multitasking_Type
12:06:47.098	0.3519584	2.9114382	9.124581	0.0006059783	0.040558398	0.009468411	0.47682345	3.0114653	9.320627	Multitasking_Type
12:06:47.121	0.3519584	2.9114382	9.124581	0.0006059783	0.040558398	0.009468411	0.47682345	3.0114653	9.320627	Multitasking_Type
12:06:47.144	0.3519584	2.9114382	9.124581	0.0006059783	0.040558398	0.009468411	0.47682345	3.0114653	9.320627	Multitasking_Type
12:06:47.166	0.3519584	2.9114382	9.124581	0.0006059783	0.040558398	0.009468411	0.47682345	3.0114653	9.320627	Multitasking_Type
12:06:47.189	0.3519584	2.9114382	9.124581	0.0006059783	0.040558398	0.009468411	0.47682345	3.0114653	9.320627	Multitasking_Type
12:06:47.211	0.3519584	2.9114382	9.124581	0.0006059783	0.040558398	0.009468411	0.47682345	3.0114653	9.320627	Multitasking_Type
12:06:47.234	0.3519584	2.9114382	9.124581	0.0006059783	0.040558398	0.009468411	0.47682345	3.0114653	9.320627	Multitasking_Type
12:06:47.256	0.3519584	2.9114382	9.124581	0.0006059783	0.040558398	0.009468411	0.47682345	3.0114653	9.320627	Multitasking_Type
12:06:47.278	0.45012367	2.875524	8.784595	-0.03543507	-0.00036957348	0.00580322	0.45047772	2.99881	9.326016	Multitasking_Type
12:06:47.301	0.45012367	2.875524	8.784595	-0.03543507	-0.00036957348	0.00580322	0.45047772	2.99881	9.326016	Multitasking_Type
12:06:47.324	0.45012367	2.875524	8.784595	-0.03543507	-0.00036957348	0.00580322	0.45047772	2.99881	9.326016	Multitasking_Type
12:06:47.347	0.45012367	2.875524	8.784595	-0.03543507	-0.00036957348	0.00580322	0.45047772	2.99881	9.326016	Multitasking_Type
12:06:47.370	0.45012367	2.875524	8.784595	-0.03543507	-0.00036957348	0.00580322	0.45047772	2.99881	9.326016	Multitasking_Type
12:06:47.392	0.45012367	2.875524	8.784595	-0.03543507	-0.00036957348	0.00580322	0.45047772	2.99881	9.326016	Multitasking_Type
12:06:47.414	0.45012367	2.875524	8.784595	-0.03543507	-0.00036957348	0.00580322	0.45047772	2.99881	9.326016	Multitasking_Type
12:06:47.436	0.45012367	2.875524	8.784595	-0.03543507	-0.00036957348	0.00580322	0.45047772	2.99881	9.326016	Multitasking_Type
12:06:47.459	0.3902668	2.8276386	8.724737	0.032370973	-0.0040347646	-0.00091629784	0.4372067	2.966631	9.336933	Multitasking_Type
12:06:47.481	0.3902668	2.8276386	8.724737	0.032370973	-0.0040347646	-0.00091629784	0.4372067	2.966631	9.336933	Multitasking_Type
12:06:47.503	0.3902668	2.8276386	8.724737	0.032370973	-0.0040347646	-0.00091629784	0.4372067	2.966631	9.336933	Multitasking_Type
12:06:47.528	0.3902668	2.8276386	8.724737	0.032370973	-0.0040347646	-0.00091629784	0.4372067	2.966631	9.336933	Multitasking_Type
12:06:47.550	0.3902668	2.8276386	8.724737	0.032370973	-0.0040347646	-0.00091629784	0.4372067	2.966631	9.336933	Multitasking_Type
12:06:47.572	0.3902668	2.8276386	8.724737	0.032370973	-0.0040347646	-0.00091629784	0.4372067	2.966631	9.336933	Multitasking_Type
12:06:47.595	0.3902668	2.8276386	8.724737	0.032370973	-0.0040347646	-0.00091629784	0.4372067	2.966631	9.336933	Multitasking_Type
12:06:47.617	0.3902668	2.8276386	8.724737	0.032370973	-0.0040347646	-0.00091629784	0.4372067	2.966631	9.336933	Multitasking_Type
12:06:47.639	-0.05027977	2.5092	9.306546	0.28221485	-0.36505613	0.17989981	0.44919157	2.8511107	9.372287	Multitasking_Type
12:06:47.662	-0.05027977	2.5092	9.306546	0.28221485	-0.36505613	0.17989981	0.44919157	2.8511107	9.372287	Multitasking_Type
12:06:47.684	-0.05027977	2.5092	9.306546	0.28221485	-0.36505613	0.17989981	0.44919157	2.8511107	9.372287	Multitasking_Type
12:06:47.706	-0.05027977	2.5092	9.306546	0.28221485	-0.36505613	0.17989981	0.44919157	2.8511107	9.372287	Multitasking_Type
12:06:47.730	-0.05027977	2.5092	9.306546	0.28221485	-0.36505613	0.17989981	0.44919157	2.8511107	9.372287	Multitasking_Type
12:06:47.752	-0.05027977	2.5092	9.306546	0.28221485	-0.36505613	0.17989981	0.44919157	2.8511107	9.372287	Multitasking_Type
12:06:47.775	-0.05027977	2.5092	9.306546	0.28221485	-0.36505613	0.17989981	0.44919157	2.8511107	9.372287	Multitasking_Type
12:06:47.798	-0.05027977	2.5092	9.306546	0.28221485	-0.36505613	0.17989981	0.44919157	2.8511107	9.372287	Multitasking_Type
12:06:47.821	0.9289786	2.6815877	8.901914	0.059859905	-0.043741006	0.13591751	0.6415057	2.9950247	9.316044	Multitasking_Type
12:06:47.843	0.9289786	2.6815877	8.901914	0.059859905	-0.043741006	0.13591751	0.6415057	2.9950247	9.316044	Multitasking_Type
12:06:47.865	0.9289786	2.6815877	8.901914	0.059859905	-0.043741006	0.13591751	0.6415057	2.9950247	9.316044	Multitasking_Type
12:06:47.889	0.9289786	2.6815877	8.901914	0.059859905	-0.043741006	0.13591751	0.6415057	2.9950247	9.316044	Multitasking_Type
12:06:47.912	0.9289786	2.6815877	8.901914	0.059859905	-0.043741006	0.13591751	0.6415057	2.9950247	9.316044	Multitasking_Type
12:06:47.934	0.9289786	2.6815877	8.901914	0.059859905	-0.043741006	0.13591751	0.6415057	2.9950247	9.316044	Multitasking_Type
12:06:47.957	0.9289786	2.6815877	8.901914	0.059859905	-0.043741006	0.13591751	0.6415057	2.9950247	9.316044	Multitasking_Type
12:06:47.980	0.9289786	2.6815877	8.901914	0.059859905	-0.043741006	0.13591751	0.6415057	2.9950247	9.316044	Multitasking_Type
12:06:48.004	0.32801566	3.050306	8.674458	-0.047041513	0.096147135	0.4700608	0.9160465	3.065916	9.269918	Multitasking_Type
12:06:48.037	0.32801566	3.050306	8.674458	-0.047041513	0.096147135	0.4700608	0.9160465	3.065916	9.269918	Multitasking_Type
12:06:48.062	0.32801566	3.050306	8.674458	-0.047041513	0.096147135	0.4700608	0.9160465	3.065916	9.269918	Multitasking_Type
12:06:48.083	0.32801566	3.050306	8.674458	-0.047041513	0.096147135	0.4700608	0.9160465	3.065916	9.269918	Multitasking_Type
12:06:48.105	0.32801566	3.050306	8.674458	-0.047041513	0.096147135	0.4700608	0.9160465	3.065916	9.269918	Multitasking_Type
12:06:48.127	0.32801566	3.050306	8.674458	-0.047041513	0.096147135	0.4700608	0.9160465	3.065916	9.269918	Multitasking_Type
12:06:48.149	0.32801566	3.050306	8.674458	-0.047041513	0.096147135	0.4700608	0.9160465	3.065916	9.269918	Multitasking_Type
12:06:48.172	0.32801566	3.050306	8.674458	0.096511826	0.12546867	0.08460484	0.9160465	3.065916	9.269918	Multitasking_Type
12:06:48.194	0.9529214	3.1580484	8.140534	0.096511826	0.12546867	0.08460484	0.61840904	3.2466118	9.232955	Multitasking_Type
12:06:48.216	0.9529214	3.1580484	8.140534	0.096511826	0.12546867	0.08460484	0.61840904	3.2466118	9.232955	Multitasking_Type
12:06:48.240	0.9529214	3.1580484	8.140534	0.096511826	0.12546867	0.08460484	0.61840904	3.2466118	9.232955	Multitasking_Type
12:06:48.267	0.9529214	3.1580484	8.140534	0.096511826	0.12546867	0.08460484	0.61840904	3.2466118	9.232955	Multitasking_Type
12:06:48.288	0.9529214	3.1580484	8.140534	0.096511826	0.12546867	0.08460484	0.61840904	3.2466118	9.232955	Multitasking_Type
12:06:48.312	0.9529214	3.1580484	8.140534	0.096511826	0.12546867	0.08460484	0.61840904	3.2466118	9.232955	Multitasking_Type
12:06:48.332	0.9529214	3.1580484	8.140534	0.096511826	0.12546867	0.08460484	0.61840904	3.2466118	9.232955	Multitasking_Type
12:06:48.389	0.66800267	3.3663504	9.261055	-0.111182354	0.093092814	-0.043676864	0.7198945	3.3129866	9.201969	Multitasking_Type
12:06:48.411	0.66800267	3.3663504	9.261055	-0.111182354	0.093092814	-0.043676864	0.7198945	3.3129866	9.201969	Multitasking_Type
12:06:48.431	0.66800267	3.3663504	9.261055	-0.111182354	0.093092814	-0.043676864	0.7198945	3.3129866	9.201969	Multitasking_Type
12:06:48.451	0.66800267	3.3663504	9.261055	-0.111182354	0.093092814	-0.043676864	0.7198945	3.3129866	9.201969	Multitasking_Type
12:06:48.471	0.66800267	3.3663504	9.261055	-0.111182354	0.093092814	-0.043676864	0.7198945	3.3129866	9.201969	Multitasking_Type
12:06:48.492	0.66800267	3.3663504	9.261055	-0.111182354	0.093092814	-0.043676864	0.7198945	3.3129866	9.201969	Multitasking_Type
12:06:48.512	0.66800267	3.3663504	9.261055	-0.111182354	0.093092814	-0.043676864	0.7198945	3.3129866	9.201969	Multitasking_Type
12:06:48.533	0.42618093	3.3759274	8.976136	-0.056815352	0.027119363	-0.013133603	0.46490213	3.286731	9.227764	Multitasking_Type
12:06:48.563	0.42618093	3.3759274	8.976136	-0.056815352	0.027119363	-0.013133603	0.46490213	3.286731	9.227764	Multitasking_Type
12:06:48.594	0.42618093	3.3759274	8.976136	-0.056815352	0.027119363	-0.013133603	0.46490213	3.286731	9.227764	Multitasking_Type
12:06:48.627	0.42618093	3.3759274	8.976136	-0.056815352	0.027119363	-0.013133603	0.46490213	3.286731	9.227764	Multitasking_Type
12:06:48.661	0.42618093	3.3759274	8.976136	-0.056815352	0.027119363	-0.013133603	0.46490213	3.286731	9.227764	Multitasking_Type
12:06:48.694	0.42618093	3.3759274	8.976136	-0.056815352	0.027119363	-0.013133603	0.46490213	3.286731	9.227764	Multitasking_Type
12:06:48.728	0.39505535	3.0239692	9.289786	-0.07575218	-0.08650157	-0.14569137	0.6133233	3.1586518	9.263754	Multitasking_Type
12:06:48.761	0.39505535	3.0239692	9.289786	-0.07575218	-0.08650157	-0.14569137	0.6133233	3.1586518	9.263754	Multitasking_Type
12:06:48.799	0.39505535	3.0239692	9.289786	-0.07575218	-0.08650157	-0.14569137	0.6133233	3.1586518	9.263754	Multitasking_Type
12:06:48.820	0.39505535	3.0239692	9.289786	-0.07575218	-0.08650157	-0.14569137	0.6133233	3.1586518	9.263754	Multitasking_Type
12:06:48.841	0.39505535	3.0239692	9.289786	-0.07575218	-0.08650157	-0.14569137	0.6133233	3.1586518	9.263754	Multitasking_Type
12:06:48.862	0.39505535	3.0239692	9.289786	-0.07575218	-0.08650157	-0.14569137	0.6133233	3.1586518	9.263754	Multitasking_Type
12:06:48.884	0.39505535	3.0239692	9.289786	-0.07575218	-0.08650157	-0.14569137	0.6133233	3.1586518	9.263754	Multitasking_Type
12:06:48.908	0.6943397	3.2274826	8.408693	-0.124010526	-0.12071003	-0.018020526	0.6239904	3.2556307	9.229403	Multitasking_Type
12:06:48.930	0.6943397	3.2274826	8.408693	-0.124010526	-0.12071003	-0.018020526	0.6239904	3.2556307	9.229403	Multitasking_Type
12:06:48.953	0.6943397	3.2274826	8.408693	-0.124010526	-0.12071003	-0.018020526	0.6239904	3.2556307	9.229403	Multitasking_Type
12:06:48.975	0.6943397	3.2274826	8.408693	-0.124010526	-0.12071003	-0.018020526	0.6239904	3.2556307	9.229403	Multitasking_Type
12:06:48.998	0.6943397	3.2274826	8.408693	-0.124010526	-0.12071003	-0.018020526	0.6239904	3.2556307	9.229403	Multitasking_Type
12:06:49.040	0.6943397	3.2274826	8.408693	-0.124010526	-0.12071003	-0.018020526	0.6239904	3.2556307	9.229403	Multitasking_Type
12:06:49.063	0.6943397	3.2274826	8.408693	-0.124010526	-0.12071003	-0.018020526	0.6239904	3.2556307	9.229403	Multitasking_Type
12:06:49.086	-0.23463893	3.0383348	9.26345	-0.18754052	0.07110166	0.035124753	0.48979458	3.071809	9.3002405	Multitasking_Type
12:06:49.109	-0.23463893	3.0383348	9.26345	-0.18754052	0.07110166	0.035124753	0.48979458	3.071809	9.3002405	Multitasking_Type
12:06:49.133	-0.23463893	3.0383348	9.26345	-0.18754052	0.07110166	0.035124753	0.48979458	3.071809	9.3002405	Multitasking_Type
12:06:49.154	-0.23463893	3.0383348	9.26345	-0.18754052	0.07110166	0.035124753	0.48979458	3.071809	9.3002405	Multitasking_Type
12:06:49.175	-0.23463893	3.0383348	9.26345	-0.18754052	0.07110166	0.035124753	0.48979458	3.071809	9.3002405	Multitasking_Type
12:06:49.197	-0.23463893	3.0383348	9.26345	-0.18754052	0.07110166	0.035124753	0.48979458	3.071809	9.3002405	Multitasking_Type
12:06:49.220	-0.23463893	3.0383348	9.26345	-0.18754052	0.07110166	0.035124753	0.48979458	3.071809	9.3002405	Multitasking_Type
12:06:49.243	-0.23463893	3.0383348	9.26345	-0.18754052	0.07110166	0.035124753	0.48979458	3.071809	9.3002405	Multitasking_Type
12:06:49.265	1.4820561	2.403852	9.850046	-0.07819564	-0.26548508	-0.087659165	0.7484234	2.925483	9.330154	Multitasking_Type
12:06:49.289	1.4820561	2.403852	9.850046	-0.07819564	-0.26548508	-0.087659165	0.7484234	2.925483	9.330154	Multitasking_Type
12:06:49.312	1.4820561	2.403852	9.850046	-0.07819564	-0.26548508	-0.087659165	0.7484234	2.925483	9.330154	Multitasking_Type
12:06:49.334	1.4820561	2.403852	9.850046	-0.07819564	-0.26548508	-0.087659165	0.7484234	2.925483	9.330154	Multitasking_Type
12:06:49.356	1.4820561	2.403852	9.850046	-0.07819564	-0.26548508	-0.087659165	0.7484234	2.925483	9.330154	Multitasking_Type
12:06:49.379	1.4820561	2.403852	9.850046	-0.07819564	-0.26548508	-0.087659165	0.7484234	2.925483	9.330154	Multitasking_Type
12:06:49.402	1.4820561	2.403852	9.850046	-0.07819564	-0.26548508	-0.087659165	0.7484234	2.925483	9.330154	Multitasking_Type
12:06:49.424	1.4820561	2.403852	9.850046	-0.07819564	-0.26548508	-0.087659165	0.7484234	2.925483	9.330154	Multitasking_Type
12:06:49.446	0.8379962	2.473286	9.172467	-0.13011919	0.11630569	0.0064140847	0.84304446	2.8650606	9.340829	Multitasking_Type
12:06:49.469	0.8379962	2.473286	9.172467	-0.13011919	0.11630569	0.0064140847	0.84304446	2.8650606	9.340829	Multitasking_Type
12:06:49.492	0.8379962	2.473286	9.172467	-0.13011919	0.11630569	0.0064140847	0.84304446	2.8650606	9.340829	Multitasking_Type
12:06:49.515	0.8379962	2.473286	9.172467	-0.13011919	0.11630569	0.0064140847	0.84304446	2.8650606	9.340829	Multitasking_Type
12:06:49.544	0.8379962	2.473286	9.172467	-0.13011919	0.11630569	0.0064140847	0.84304446	2.8650606	9.340829	Multitasking_Type
12:06:49.567	0.8379962	2.473286	9.172467	-0.13011919	0.11630569	0.0064140847	0.84304446	2.8650606	9.340829	Multitasking_Type
12:06:49.589	0.8379962	2.473286	9.172467	-0.13011919	0.11630569	0.0064140847	0.84304446	2.8650606	9.340829	Multitasking_Type
12:06:49.612	1.1061549	2.473286	8.40151	0.06963375	0.18960951	-0.03145956	0.84304446	2.8650606	9.340829	Multitasking_Type
12:06:49.634	1.1061549	2.473286	8.40151	0.06963375	0.18960951	-0.03145956	0.72362655	2.887732	9.343861	Multitasking_Type
12:06:49.657	1.1061549	2.473286	8.40151	0.06963375	0.18960951	-0.03145956	0.72362655	2.887732	9.343861	Multitasking_Type
12:06:49.679	1.1061549	2.473286	8.40151	0.06963375	0.18960951	-0.03145956	0.72362655	2.887732	9.343861	Multitasking_Type
12:06:49.701	1.1061549	2.473286	8.40151	0.06963375	0.18960951	-0.03145956	0.72362655	2.887732	9.343861	Multitasking_Type
12:06:49.729	1.1061549	2.473286	8.40151	0.06963375	0.18960951	-0.03145956	0.72362655	2.887732	9.343861	Multitasking_Type
12:06:49.752	1.1061549	2.473286	8.40151	0.06963375	0.18960951	-0.03145956	0.72362655	2.887732	9.343861	Multitasking_Type
12:06:49.774	1.1061549	2.473286	8.40151	0.06963375	0.18960951	-0.03145956	0.72362655	2.887732	9.343861	Multitasking_Type
12:06:49.797	-0.8092649	3.1915684	9.641745	0.054362122	-0.39437765	0.085215695	0.008491349	2.8557239	9.381639	Multitasking_Type
12:06:49.818	-0.8092649	3.1915684	9.641745	0.054362122	-0.39437765	0.085215695	0.008491349	2.8557239	9.381639	Multitasking_Type
12:06:49.840	-0.8092649	3.1915684	9.641745	0.054362122	-0.39437765	0.085215695	0.008491349	2.8557239	9.381639	Multitasking_Type
12:06:49.862	-0.8092649	3.1915684	9.641745	0.054362122	-0.39437765	0.085215695	0.008491349	2.8557239	9.381639	Multitasking_Type
12:06:49.883	-0.8092649	3.1915684	9.641745	0.054362122	-0.39437765	0.085215695	0.008491349	2.8557239	9.381639	Multitasking_Type
12:06:49.904	-0.8092649	3.1915684	9.641745	0.054362122	-0.39437765	0.085215695	0.008491349	2.8557239	9.381639	Multitasking_Type
12:06:49.926	-0.8092649	3.1915684	9.641745	0.054362122	-0.39437765	0.085215695	0.008491349	2.8557239	9.381639	Multitasking_Type
12:06:49.947	-0.8092649	3.1915684	9.641745	0.054362122	-0.39437765	0.085215695	0.008491349	2.8557239	9.381639	Multitasking_Type
12:06:49.970	-0.8092649	3.1915684	9.641745	0.054362122	-0.39437765	0.085215695	0.008491349	2.8557239	9.381639	Multitasking_Type
12:06:49.993	1.3551595	2.257801	9.313729	-0.053150162	-0.021749858	-0.07238753	0.7511953	2.7860608	9.372511	Multitasking_Type
12:06:50.016	1.3551595	2.257801	9.313729	-0.053150162	-0.021749858	-0.07238753	0.7511953	2.7860608	9.372511	Multitasking_Type
12:06:50.045	1.3551595	2.257801	9.313729	-0.053150162	-0.021749858	-0.07238753	0.7511953	2.7860608	9.372511	Multitasking_Type
12:06:50.071	1.3551595	2.257801	9.313729	-0.053150162	-0.021749858	-0.07238753	0.7511953	2.7860608	9.372511	Multitasking_Type
12:06:50.092	1.3551595	2.257801	9.313729	-0.053150162	-0.021749858	-0.07238753	0.7511953	2.7860608	9.372511	Multitasking_Type
12:06:50.114	1.3551595	2.257801	9.313729	-0.053150162	-0.021749858	-0.07238753	0.7511953	2.7860608	9.372511	Multitasking_Type
12:06:50.135	1.3551595	2.257801	9.313729	-0.053150162	-0.021749858	-0.07238753	0.7511953	2.7860608	9.372511	Multitasking_Type
12:06:50.157	0.62251145	2.6720107	9.155706	0.0018277088	-0.037632354	0.014966199	0.80038655	2.7808127	9.369997	Multitasking_Type
12:06:50.180	0.62251145	2.6720107	9.155706	0.0018277088	-0.037632354	0.014966199	0.80038655	2.7808127	9.369997	Multitasking_Type
12:06:50.202	0.62251145	2.6720107	9.155706	0.0018277088	-0.037632354	0.014966199	0.80038655	2.7808127	9.369997	Multitasking_Type
12:06:50.228	0.62251145	2.6720107	9.155706	0.0018277088	-0.037632354	0.014966199	0.80038655	2.7808127	9.369997	Multitasking_Type
12:06:50.250	0.62251145	2.6720107	9.155706	0.0018277088	-0.037632354	0.014966199	0.80038655	2.7808127	9.369997	Multitasking_Type
12:06:50.272	0.62251145	2.6720107	9.155706	0.0018277088	-0.037632354	0.014966199	0.80038655	2.7808127	9.369997	Multitasking_Type
12:06:50.293	0.62251145	2.6720107	9.155706	0.0018277088	-0.037632354	0.014966199	0.80038655	2.7808127	9.369997	Multitasking_Type
12:06:50.314	0.62251145	2.6720107	9.155706	0.0018277088	-0.037632354	0.014966199	0.80038655	2.7808127	9.369997	Multitasking_Type
12:06:50.336	0.44054657	2.6983478	9.344854	-0.01894171	-0.051071387	-0.0021380284	0.7439555	2.7703834	9.377734	Multitasking_Type
12:06:50.359	0.44054657	2.6983478	9.344854	-0.01894171	-0.051071387	-0.0021380284	0.7439555	2.7703834	9.377734	Multitasking_Type
12:06:50.382	0.44054657	2.6983478	9.344854	-0.01894171	-0.051071387	-0.0021380284	0.7439555	2.7703834	9.377734	Multitasking_Type
12:06:50.405	0.44054657	2.6983478	9.344854	-0.01894171	-0.051071387	-0.0021380284	0.7439555	2.7703834	9.377734	Multitasking_Type
12:06:50.428	0.44054657	2.6983478	9.344854	-0.01894171	-0.051071387	-0.0021380284	0.7439555	2.7703834	9.377734	Multitasking_Type
12:06:50.451	0.44054657	2.6983478	9.344854	-0.01894171	-0.051071387	-0.0021380284	0.7439555	2.7703834	9.377734	Multitasking_Type
12:06:50.473	0.44054657	2.6983478	9.344854	-0.01894171	-0.051071387	-0.0021380284	0.7439555	2.7703834	9.377734	Multitasking_Type
12:06:50.494	0.44054657	2.6983478	9.344854	-0.01894171	-0.051071387	-0.0021380284	0.7439555	2.7703834	9.377734	Multitasking_Type
12:06:50.516	0.6057515	2.700742	9.117398	-0.036045935	0.06193868	0.015577064	0.71196544	2.7748733	9.378889	Multitasking_Type
12:06:50.542	0.6057515	2.700742	9.117398	-0.036045935	0.06193868	0.015577064	0.71196544	2.7748733	9.378889	Multitasking_Type
12:06:50.565	0.6057515	2.700742	9.117398	-0.036045935	0.06193868	0.015577064	0.71196544	2.7748733	9.378889	Multitasking_Type
12:06:50.589	0.6057515	2.700742	9.117398	-0.036045935	0.06193868	0.015577064	0.71196544	2.7748733	9.378889	Multitasking_Type
12:06:50.611	0.6057515	2.700742	9.117398	-0.036045935	0.06193868	0.015577064	0.71196544	2.7748733	9.378889	Multitasking_Type
12:06:50.633	0.6057515	2.700742	9.117398	-0.036045935	0.06193868	0.015577064	0.71196544	2.7748733	9.378889	Multitasking_Type
12:06:50.655	0.6057515	2.700742	9.117398	-0.036045935	0.06193868	0.015577064	0.71196544	2.7748733	9.378889	Multitasking_Type
12:06:50.676	0.6057515	2.700742	9.117398	-0.036045935	0.06193868	0.015577064	0.71196544	2.7748733	9.378889	Multitasking_Type
12:06:50.698	0.40223816	2.4254005	8.978531	0.052529525	0.1425729	0.21838433	0.43515214	2.7260273	9.41009	Multitasking_Type
12:06:50.721	0.40223816	2.4254005	8.978531	0.052529525	0.1425729	0.21838433	0.43515214	2.7260273	9.41009	Multitasking_Type
12:06:50.744	0.40223816	2.4254005	8.978531	0.052529525	0.1425729	0.21838433	0.43515214	2.7260273	9.41009	Multitasking_Type
12:06:50.766	0.40223816	2.4254005	8.978531	0.052529525	0.1425729	0.21838433	0.43515214	2.7260273	9.41009	Multitasking_Type
12:06:50.789	0.40223816	2.4254005	8.978531	0.052529525	0.1425729	0.21838433	0.43515214	2.7260273	9.41009	Multitasking_Type
12:06:50.812	0.40223816	2.4254005	8.978531	0.052529525	0.1425729	0.21838433	0.43515214	2.7260273	9.41009	Multitasking_Type
12:06:50.835	0.40223816	2.4254005	8.978531	0.052529525	0.1425729	0.21838433	0.43515214	2.7260273	9.41009	Multitasking_Type
12:06:50.859	0.40223816	2.4254005	8.978531	0.052529525	0.1425729	0.21838433	0.43515214	2.7260273	9.41009	Multitasking_Type
12:06:50.883	0.16281068	2.6337023	9.356826	-0.08552603	-0.1756879	-0.09315695	0.36236033	2.7277477	9.412676	Multitasking_Type
12:06:50.905	0.16281068	2.6337023	9.356826	-0.08552603	-0.1756879	-0.09315695	0.36236033	2.7277477	9.412676	Multitasking_Type
12:06:50.929	0.16281068	2.6337023	9.356826	-0.08552603	-0.1756879	-0.09315695	0.36236033	2.7277477	9.412676	Multitasking_Type
12:06:50.952	0.16281068	2.6337023	9.356826	-0.08552603	-0.1756879	-0.09315695	0.36236033	2.7277477	9.412676	Multitasking_Type
12:06:50.976	0.16281068	2.6337023	9.356826	-0.08552603	-0.1756879	-0.09315695	0.36236033	2.7277477	9.412676	Multitasking_Type
12:06:50.999	0.16281068	2.6337023	9.356826	-0.08552603	-0.1756879	-0.09315695	0.36236033	2.7277477	9.412676	Multitasking_Type
12:06:51.021	0.16281068	2.6337023	9.356826	-0.08552603	-0.1756879	-0.09315695	0.36236033	2.7277477	9.412676	Multitasking_Type
12:06:51.051	0.16281068	2.6337023	9.356826	-0.08369343	-0.06389956	-0.10231993	0.604114	2.7126904	9.404613	Multitasking_Type
12:06:51.075	0.88588166	2.5570855	9.174861	-0.08369343	-0.06389956	-0.10231993	0.604114	2.7126904	9.404613	Multitasking_Type
12:06:51.099	0.88588166	2.5570855	9.174861	-0.08369343	-0.06389956	-0.10231993	0.604114	2.7126904	9.404613	Multitasking_Type
12:06:51.122	0.88588166	2.5570855	9.174861	-0.08369343	-0.06389956	-0.10231993	0.604114	2.7126904	9.404613	Multitasking_Type
12:06:51.145	0.88588166	2.5570855	9.174861	-0.08369343	-0.06389956	-0.10231993	0.604114	2.7126904	9.404613	Multitasking_Type
12:06:51.167	0.88588166	2.5570855	9.174861	-0.08369343	-0.06389956	-0.10231993	0.604114	2.7126904	9.404613	Multitasking_Type
12:06:51.191	0.88588166	2.5570855	9.174861	-0.08369343	-0.06389956	-0.10231993	0.604114	2.7126904	9.404613	Multitasking_Type
12:06:51.215	0.88588166	2.5570855	9.174861	-0.08369343	-0.06389956	-0.10231993	0.604114	2.7126904	9.404613	Multitasking_Type
12:06:51.238	0.74222517	2.5139885	8.743892	0.013434148	0.032006282	-0.08949176	0.6497531	2.7070901	9.403183	Multitasking_Type
12:06:51.260	0.74222517	2.5139885	8.743892	0.013434148	0.032006282	-0.08949176	0.6497531	2.7070901	9.403183	Multitasking_Type
12:06:51.283	0.74222517	2.5139885	8.743892	0.013434148	0.032006282	-0.08949176	0.6497531	2.7070901	9.403183	Multitasking_Type
12:06:51.305	0.74222517	2.5139885	8.743892	0.013434148	0.032006282	-0.08949176	0.6497531	2.7070901	9.403183	Multitasking_Type
12:06:51.329	0.74222517	2.5139885	8.743892	0.013434148	0.032006282	-0.08949176	0.6497531	2.7070901	9.403183	Multitasking_Type
12:06:51.352	0.74222517	2.5139885	8.743892	0.013434148	0.032006282	-0.08949176	0.6497531	2.7070901	9.403183	Multitasking_Type
12:06:51.374	0.74222517	2.5139885	8.743892	0.013434148	0.032006282	-0.08949176	0.6497531	2.7070901	9.403183	Multitasking_Type
12:06:51.397	0.74222517	2.5139885	8.743892	0.013434148	0.032006282	-0.08949176	0.6497531	2.7070901	9.403183	Multitasking_Type
12:06:51.422	0.46209505	2.5235655	9.715967	-0.053150162	0.21160066	-0.087659165	0.5573238	2.6958845	9.412331	Multitasking_Type
12:06:51.445	0.46209505	2.5235655	9.715967	-0.053150162	0.21160066	-0.087659165	0.5573238	2.6958845	9.412331	Multitasking_Type
12:06:51.467	0.46209505	2.5235655	9.715967	-0.053150162	0.21160066	-0.087659165	0.5573238	2.6958845	9.412331	Multitasking_Type
12:06:51.489	0.46209505	2.5235655	9.715967	-0.053150162	0.21160066	-0.087659165	0.5573238	2.6958845	9.412331	Multitasking_Type
12:06:51.510	0.46209505	2.5235655	9.715967	-0.053150162	0.21160066	-0.087659165	0.5573238	2.6958845	9.412331	Multitasking_Type
12:06:51.533	0.46209505	2.5235655	9.715967	-0.053150162	0.21160066	-0.087659165	0.5573238	2.6958845	9.412331	Multitasking_Type
12:06:51.554	0.46209505	2.5235655	9.715967	-0.053150162	0.21160066	-0.087659165	0.5573238	2.6958845	9.412331	Multitasking_Type
12:06:51.579	0.46209505	2.5235655	9.715967	-0.053150162	0.21160066	-0.087659165	0.5573238	2.6958845	9.412331	Multitasking_Type
12:06:51.602	0.8236305	2.5929997	8.640938	0.01587761	0.12180348	-0.013744468	0.4765113	2.7299304	9.406954	Multitasking_Type
12:06:51.625	0.8236305	2.5929997	8.640938	0.01587761	0.12180348	-0.013744468	0.4765113	2.7299304	9.406954	Multitasking_Type
12:06:51.647	0.8236305	2.5929997	8.640938	0.01587761	0.12180348	-0.013744468	0.4765113	2.7299304	9.406954	Multitasking_Type
12:06:51.671	0.8236305	2.5929997	8.640938	0.01587761	0.12180348	-0.013744468	0.4765113	2.7299304	9.406954	Multitasking_Type
12:06:51.693	0.8236305	2.5929997	8.640938	0.01587761	0.12180348	-0.013744468	0.4765113	2.7299304	9.406954	Multitasking_Type
12:06:51.716	0.8236305	2.5929997	8.640938	0.01587761	0.12180348	-0.013744468	0.4765113	2.7299304	9.406954	Multitasking_Type
12:06:51.739	0.8236305	2.5929997	8.640938	0.01587761	0.12180348	-0.013744468	0.4765113	2.7299304	9.406954	Multitasking_Type
12:06:51.762	0.8236305	2.5929997	8.640938	0.01587761	0.12180348	-0.013744468	0.4765113	2.7299304	9.406954	Multitasking_Type
12:06:51.786	0.5602603	2.648068	9.225141	0.048864335	-0.10482753	-0.0039706244	0.3778367	2.664563	9.430149	Multitasking_Type
12:06:51.809	0.5602603	2.648068	9.225141	0.048864335	-0.10482753	-0.0039706244	0.3778367	2.664563	9.430149	Multitasking_Type
12:06:51.834	0.5602603	2.648068	9.225141	0.048864335	-0.10482753	-0.0039706244	0.3778367	2.664563	9.430149	Multitasking_Type
12:06:51.858	0.5602603	2.648068	9.225141	0.048864335	-0.10482753	-0.0039706244	0.3778367	2.664563	9.430149	Multitasking_Type
12:06:51.881	0.5602603	2.648068	9.225141	0.048864335	-0.10482753	-0.0039706244	0.3778367	2.664563	9.430149	Multitasking_Type
12:06:51.904	0.5602603	2.648068	9.225141	0.048864335	-0.10482753	-0.0039706244	0.3778367	2.664563	9.430149	Multitasking_Type
12:06:51.926	0.5602603	2.648068	9.225141	0.048864335	-0.10482753	-0.0039706244	0.3778367	2.664563	9.430149	Multitasking_Type
12:06:51.949	0.5602603	2.648068	9.225141	0.048864335	-0.10482753	-0.0039706244	0.3778367	2.664563	9.430149	Multitasking_Type
12:06:51.972	0.36392978	2.5283542	8.894731	0.039701354	-0.00036957348	0.016187929	0.38041285	2.7011876	9.4196205	Multitasking_Type
12:06:51.994	0.36392978	2.5283542	8.894731	0.039701354	-0.00036957348	0.016187929	0.38041285	2.7011876	9.4196205	Multitasking_Type
12:06:52.015	0.36392978	2.5283542	8.894731	0.039701354	-0.00036957348	0.016187929	0.38041285	2.7011876	9.4196205	Multitasking_Type
12:06:52.054	0.36392978	2.5283542	8.894731	0.039701354	-0.00036957348	0.016187929	0.38041285	2.7011876	9.4196205	Multitasking_Type
12:06:52.076	0.36392978	2.5283542	8.894731	0.039701354	-0.00036957348	0.016187929	0.38041285	2.7011876	9.4196205	Multitasking_Type
12:06:52.099	0.36392978	2.5283542	8.894731	0.039701354	-0.00036957348	0.016187929	0.38041285	2.7011876	9.4196205	Multitasking_Type
12:06:52.122	0.36392978	2.5283542	8.894731	0.039701354	-0.00036957348	0.016187929	0.38041285	2.7011876	9.4196205	Multitasking_Type
12:06:52.145	0.5219519	2.640885	9.124581	-0.0079461355	0.016734654	0.010079276	0.34740788	2.7116292	9.417895	Multitasking_Type
12:06:52.168	0.5219519	2.640885	9.124581	-0.0079461355	0.016734654	0.010079276	0.34740788	2.7116292	9.417895	Multitasking_Type
12:06:52.191	0.5219519	2.640885	9.124581	-0.0079461355	0.016734654	0.010079276	0.34740788	2.7116292	9.417895	Multitasking_Type
12:06:52.215	0.5219519	2.640885	9.124581	-0.0079461355	0.016734654	0.010079276	0.34740788	2.7116292	9.417895	Multitasking_Type
12:06:52.238	0.5219519	2.640885	9.124581	-0.0079461355	0.016734654	0.010079276	0.34740788	2.7116292	9.417895	Multitasking_Type
12:06:52.261	0.5219519	2.640885	9.124581	-0.0079461355	0.016734654	0.010079276	0.34740788	2.7116292	9.417895	Multitasking_Type
12:06:52.284	0.5219519	2.640885	9.124581	-0.0079461355	0.016734654	0.010079276	0.34740788	2.7116292	9.417895	Multitasking_Type
12:06:52.306	0.5219519	2.640885	9.124581	-0.0079461355	0.016734654	0.010079276	0.34740788	2.7116292	9.417895	Multitasking_Type
12:06:52.328	0.31604427	2.779753	8.964165	0.011601553	0.043612726	-0.0045814896	0.350892	2.7250738	9.413885	Multitasking_Type
12:06:52.351	0.31604427	2.779753	8.964165	0.011601553	0.043612726	-0.0045814896	0.350892	2.7250738	9.413885	Multitasking_Type
12:06:52.375	0.31604427	2.779753	8.964165	0.011601553	0.043612726	-0.0045814896	0.350892	2.7250738	9.413885	Multitasking_Type
12:06:52.397	0.31604427	2.779753	8.964165	0.011601553	0.043612726	-0.0045814896	0.350892	2.7250738	9.413885	Multitasking_Type
12:06:52.420	0.31604427	2.779753	8.964165	0.011601553	0.043612726	-0.0045814896	0.350892	2.7250738	9.413885	Multitasking_Type
12:06:52.443	0.31604427	2.779753	8.964165	0.011601553	0.043612726	-0.0045814896	0.350892	2.7250738	9.413885	Multitasking_Type
12:06:52.466	0.31604427	2.779753	8.964165	0.011601553	0.043612726	-0.0045814896	0.350892	2.7250738	9.413885	Multitasking_Type
12:06:52.490	0.31604427	2.779753	8.964165	0.011601553	0.043612726	-0.0045814896	0.350892	2.7250738	9.413885	Multitasking_Type
12:06:52.514	0.34716985	2.760599	9.694419	0.009768957	-0.099940605	-0.02107485	0.40690807	2.7414098	9.406884	Multitasking_Type
12:06:52.539	0.34716985	2.760599	9.694419	0.009768957	-0.099940605	-0.02107485	0.40690807	2.7414098	9.406884	Multitasking_Type
12:06:52.563	0.34716985	2.760599	9.694419	0.009768957	-0.099940605	-0.02107485	0.40690807	2.7414098	9.406884	Multitasking_Type
12:06:52.587	0.34716985	2.760599	9.694419	0.009768957	-0.099940605	-0.02107485	0.40690807	2.7414098	9.406884	Multitasking_Type
12:06:52.611	0.34716985	2.760599	9.694419	0.009768957	-0.099940605	-0.02107485	0.40690807	2.7414098	9.406884	Multitasking_Type
12:06:52.634	0.34716985	2.760599	9.694419	0.009768957	-0.099940605	-0.02107485	0.40690807	2.7414098	9.406884	Multitasking_Type
12:06:52.657	0.34716985	2.760599	9.694419	0.009768957	-0.099940605	-0.02107485	0.40690807	2.7414098	9.406884	Multitasking_Type
12:06:52.679	-0.03351985	2.545114	9.373586	-0.056815352	0.18594432	0.035124753	0.26796326	2.8236465	9.387524	Multitasking_Type
12:06:52.702	-0.03351985	2.545114	9.373586	-0.056815352	0.18594432	0.035124753	0.26796326	2.8236465	9.387524	Multitasking_Type
12:06:52.726	-0.03351985	2.545114	9.373586	-0.056815352	0.18594432	0.035124753	0.26796326	2.8236465	9.387524	Multitasking_Type
12:06:52.749	-0.03351985	2.545114	9.373586	-0.056815352	0.18594432	0.035124753	0.26796326	2.8236465	9.387524	Multitasking_Type
12:06:52.771	-0.03351985	2.545114	9.373586	-0.056815352	0.18594432	0.035124753	0.26796326	2.8236465	9.387524	Multitasking_Type
12:06:52.794	-0.03351985	2.545114	9.373586	-0.056815352	0.18594432	0.035124753	0.26796326	2.8236465	9.387524	Multitasking_Type
12:06:52.817	-0.03351985	2.545114	9.373586	-0.056815352	0.18594432	0.035124753	0.26796326	2.8236465	9.387524	Multitasking_Type
12:06:52.842	-0.03351985	2.545114	9.373586	-0.056815352	0.18594432	0.035124753	0.26796326	2.8236465	9.387524	Multitasking_Type
12:06:52.865	0.22745611	2.360755	9.560339	-0.08491515	0.14868155	-0.03145956	0.40035373	2.7819993	9.395242	Multitasking_Type
12:06:52.888	0.22745611	2.360755	9.560339	-0.08491515	0.14868155	-0.03145956	0.40035373	2.7819993	9.395242	Multitasking_Type
12:06:52.911	0.22745611	2.360755	9.560339	-0.08491515	0.14868155	-0.03145956	0.40035373	2.7819993	9.395242	Multitasking_Type
12:06:52.934	0.22745611	2.360755	9.560339	-0.08491515	0.14868155	-0.03145956	0.40035373	2.7819993	9.395242	Multitasking_Type
12:06:52.957	0.22745611	2.360755	9.560339	-0.08491515	0.14868155	-0.03145956	0.40035373	2.7819993	9.395242	Multitasking_Type
12:06:52.980	0.22745611	2.360755	9.560339	-0.08491515	0.14868155	-0.03145956	0.40035373	2.7819993	9.395242	Multitasking_Type
12:06:53.002	0.22745611	2.360755	9.560339	-0.08491515	0.14868155	-0.03145956	0.40035373	2.7819993	9.395242	Multitasking_Type
12:06:53.024	0.22745611	2.360755	9.560339	-0.08491515	0.14868155	-0.03145956	0.40035373	2.7819993	9.395242	Multitasking_Type
12:06:53.060	0.30167863	2.6337023	9.5483675	-0.15944073	-0.04190841	0.041844267	0.38914174	2.686275	9.423527	Multitasking_Type
12:06:53.086	0.30167863	2.6337023	9.5483675	-0.15944073	-0.04190841	0.041844267	0.38914174	2.686275	9.423527	Multitasking_Type
12:06:53.107	0.30167863	2.6337023	9.5483675	-0.15944073	-0.04190841	0.041844267	0.38914174	2.686275	9.423527	Multitasking_Type
12:06:53.128	0.30167863	2.6337023	9.5483675	-0.15944073	-0.04190841	0.041844267	0.38914174	2.686275	9.423527	Multitasking_Type
12:06:53.151	0.30167863	2.6337023	9.5483675	-0.15944073	-0.04190841	0.041844267	0.38914174	2.686275	9.423527	Multitasking_Type
12:06:53.172	0.30167863	2.6337023	9.5483675	-0.15944073	-0.04190841	0.041844267	0.38914174	2.686275	9.423527	Multitasking_Type
12:06:53.195	0.30167863	2.6337023	9.5483675	-0.15944073	-0.04190841	0.041844267	0.38914174	2.686275	9.423527	Multitasking_Type
12:06:53.217	0.51716334	2.6121538	8.885154	0.0653577	0.039336666	0.066278875	0.46755856	2.6631799	9.426518	Multitasking_Type
12:06:53.240	0.51716334	2.6121538	8.885154	0.0653577	0.039336666	0.066278875	0.46755856	2.6631799	9.426518	Multitasking_Type
12:06:53.263	0.51716334	2.6121538	8.885154	0.0653577	0.039336666	0.066278875	0.46755856	2.6631799	9.426518	Multitasking_Type
12:06:53.286	0.51716334	2.6121538	8.885154	0.0653577	0.039336666	0.066278875	0.46755856	2.6631799	9.426518	Multitasking_Type
12:06:53.310	0.51716334	2.6121538	8.885154	0.0653577	0.039336666	0.066278875	0.46755856	2.6631799	9.426518	Multitasking_Type
12:06:53.332	0.51716334	2.6121538	8.885154	0.0653577	0.039336666	0.066278875	0.46755856	2.6631799	9.426518	Multitasking_Type
12:06:53.355	0.51716334	2.6121538	8.885154	0.0653577	0.039336666	0.066278875	0.46755856	2.6631799	9.426518	Multitasking_Type
12:06:53.377	0.51716334	2.6121538	8.885154	0.0653577	0.039336666	0.066278875	0.46755856	2.6631799	9.426518	Multitasking_Type
12:06:53.399	0.37590113	2.5283542	9.457385	-0.17349061	0.036282342	0.14569137	0.4806886	2.7138026	9.4114065	Multitasking_Type
12:06:53.422	0.37590113	2.5283542	9.457385	-0.17349061	0.036282342	0.14569137	0.4806886	2.7138026	9.4114065	Multitasking_Type
12:06:53.445	0.37590113	2.5283542	9.457385	-0.17349061	0.036282342	0.14569137	0.4806886	2.7138026	9.4114065	Multitasking_Type
12:06:53.469	0.37590113	2.5283542	9.457385	-0.17349061	0.036282342	0.14569137	0.4806886	2.7138026	9.4114065	Multitasking_Type
12:06:53.492	0.37590113	2.5283542	9.457385	-0.17349061	0.036282342	0.14569137	0.4806886	2.7138026	9.4114065	Multitasking_Type
12:06:53.514	0.37590113	2.5283542	9.457385	-0.17349061	0.036282342	0.14569137	0.4806886	2.7138026	9.4114065	Multitasking_Type
12:06:53.538	0.37590113	2.5283542	9.457385	-0.17349061	0.036282342	0.14569137	0.4806886	2.7138026	9.4114065	Multitasking_Type
12:06:53.562	0.37590113	2.5283542	9.457385	-0.17349061	0.036282342	0.14569137	0.4806886	2.7138026	9.4114065	Multitasking_Type
12:06:53.587	0.49800915	2.5427198	8.849239	0.03786876	0.03506061	0.060170226	0.51729214	2.6891768	9.416534	Multitasking_Type
12:06:53.608	0.49800915	2.5427198	8.849239	0.03786876	0.03506061	0.060170226	0.51729214	2.6891768	9.416534	Multitasking_Type
12:06:53.630	0.49800915	2.5427198	8.849239	0.03786876	0.03506061	0.060170226	0.51729214	2.6891768	9.416534	Multitasking_Type
12:06:53.652	0.49800915	2.5427198	8.849239	0.03786876	0.03506061	0.060170226	0.51729214	2.6891768	9.416534	Multitasking_Type
12:06:53.674	0.49800915	2.5427198	8.849239	0.03786876	0.03506061	0.060170226	0.51729214	2.6891768	9.416534	Multitasking_Type
12:06:53.697	0.49800915	2.5427198	8.849239	0.03786876	0.03506061	0.060170226	0.51729214	2.6891768	9.416534	Multitasking_Type
12:06:53.719	0.49800915	2.5427198	8.849239	0.03786876	0.03506061	0.060170226	0.51729214	2.6891768	9.416534	Multitasking_Type
12:06:53.740	0.49800915	2.5427198	8.849239	0.03786876	0.03506061	0.060170226	0.51729214	2.6891768	9.416534	Multitasking_Type
12:06:53.762	0.57223165	2.595394	8.904308	0.03725789	0.029562823	0.05345071	0.5172306	2.7093384	9.410756	Multitasking_Type
12:06:53.785	0.57223165	2.595394	8.904308	0.03725789	0.029562823	0.05345071	0.5172306	2.7093384	9.410756	Multitasking_Type
12:06:53.807	0.57223165	2.595394	8.904308	0.03725789	0.029562823	0.05345071	0.5172306	2.7093384	9.410756	Multitasking_Type
12:06:53.830	0.57223165	2.595394	8.904308	0.03725789	0.029562823	0.05345071	0.5172306	2.7093384	9.410756	Multitasking_Type
12:06:53.852	0.57223165	2.595394	8.904308	0.03725789	0.029562823	0.05345071	0.5172306	2.7093384	9.410756	Multitasking_Type
12:06:53.876	0.57223165	2.595394	8.904308	0.03725789	0.029562823	0.05345071	0.5172306	2.7093384	9.410756	Multitasking_Type
12:06:53.899	0.57223165	2.595394	8.904308	0.03725789	0.029562823	0.05345071	0.5172306	2.7093384	9.410756	Multitasking_Type
12:06:53.921	0.57223165	2.595394	8.904308	0.03725789	0.029562823	0.05345071	0.5172306	2.7093384	9.410756	Multitasking_Type
12:06:53.945	0.61293435	2.6791935	9.37598	-0.0036700782	0.024065036	0.016187929	0.48241585	2.7192686	9.40974	Multitasking_Type
12:06:53.968	0.61293435	2.6791935	9.37598	-0.0036700782	0.024065036	0.016187929	0.48241585	2.7192686	9.40974	Multitasking_Type
12:06:53.991	0.61293435	2.6791935	9.37598	-0.0036700782	0.024065036	0.016187929	0.48241585	2.7192686	9.40974	Multitasking_Type
12:06:54.014	0.61293435	2.6791935	9.37598	-0.0036700782	0.024065036	0.016187929	0.48241585	2.7192686	9.40974	Multitasking_Type
12:06:54.037	0.61293435	2.6791935	9.37598	-0.0036700782	0.024065036	0.016187929	0.48241585	2.7192686	9.40974	Multitasking_Type
12:06:54.063	0.61293435	2.6791935	9.37598	-0.0036700782	0.024065036	0.016187929	0.48241585	2.7192686	9.40974	Multitasking_Type
12:06:54.086	0.61293435	2.6791935	9.37598	-0.0036700782	0.024065036	0.016187929	0.48241585	2.7192686	9.40974	Multitasking_Type
12:06:54.110	0.61293435	2.6791935	9.37598	-0.06842179	0.12363607	0.062002823	0.48216757	2.6964767	9.41631	Multitasking_Type
12:06:54.134	0.600963	2.4493432	8.315316	-0.06842179	0.12363607	0.062002823	0.48216757	2.6964767	9.41631	Multitasking_Type
12:06:54.157	0.600963	2.4493432	8.315316	-0.06842179	0.12363607	0.062002823	0.48216757	2.6964767	9.41631	Multitasking_Type
12:06:54.180	0.600963	2.4493432	8.315316	-0.06842179	0.12363607	0.062002823	0.48216757	2.6964767	9.41631	Multitasking_Type
12:06:54.203	0.600963	2.4493432	8.315316	-0.06842179	0.12363607	0.062002823	0.48216757	2.6964767	9.41631	Multitasking_Type
12:06:54.225	0.600963	2.4493432	8.315316	-0.06842179	0.12363607	0.062002823	0.48216757	2.6964767	9.41631	Multitasking_Type
12:06:54.248	0.600963	2.4493432	8.315316	-0.06842179	0.12363607	0.062002823	0.48216757	2.6964767	9.41631	Multitasking_Type
12:06:54.270	0.600963	2.4493432	8.315316	-0.06842179	0.12363607	0.062002823	0.48216757	2.6964767	9.41631	Multitasking_Type
12:06:54.293	0.60335726	2.3535721	9.663293	-0.023217766	-0.019306397	0.0064140847	0.5634355	2.4831975	9.470304	Multitasking_Type
12:06:54.316	0.60335726	2.3535721	9.663293	-0.023217766	-0.019306397	0.0064140847	0.5634355	2.4831975	9.470304	Multitasking_Type
12:06:54.338	0.60335726	2.3535721	9.663293	-0.023217766	-0.019306397	0.0064140847	0.5634355	2.4831975	9.470304	Multitasking_Type
12:06:54.361	0.60335726	2.3535721	9.663293	-0.023217766	-0.019306397	0.0064140847	0.5634355	2.4831975	9.470304	Multitasking_Type
12:06:54.384	0.60335726	2.3535721	9.663293	-0.023217766	-0.019306397	0.0064140847	0.5634355	2.4831975	9.470304	Multitasking_Type
12:06:54.407	0.60335726	2.3535721	9.663293	-0.023217766	-0.019306397	0.0064140847	0.5634355	2.4831975	9.470304	Multitasking_Type
12:06:54.433	0.60335726	2.3535721	9.663293	-0.023217766	-0.019306397	0.0064140847	0.5634355	2.4831975	9.470304	Multitasking_Type
12:06:54.456	0.60335726	2.3535721	9.663293	-0.023217766	-0.019306397	0.0064140847	0.5634355	2.4831975	9.470304	Multitasking_Type
12:06:54.479	0.9624985	2.4780743	9.42626	0.17775689	-0.36078006	-0.024129177	0.50265783	2.4287221	9.487835	Multitasking_Type
12:06:54.501	0.9624985	2.4780743	9.42626	0.17775689	-0.36078006	-0.024129177	0.50265783	2.4287221	9.487835	Multitasking_Type
12:06:54.524	0.9624985	2.4780743	9.42626	0.17775689	-0.36078006	-0.024129177	0.50265783	2.4287221	9.487835	Multitasking_Type
12:06:54.547	0.9624985	2.4780743	9.42626	0.17775689	-0.36078006	-0.024129177	0.50265783	2.4287221	9.487835	Multitasking_Type
12:06:54.583	0.9624985	2.4780743	9.42626	0.17775689	-0.36078006	-0.024129177	0.50265783	2.4287221	9.487835	Multitasking_Type
12:06:54.606	0.9624985	2.4780743	9.42626	0.17775689	-0.36078006	-0.024129177	0.50265783	2.4287221	9.487835	Multitasking_Type
12:06:54.628	0.9624985	2.4780743	9.42626	0.17775689	-0.36078006	-0.024129177	0.50265783	2.4287221	9.487835	Multitasking_Type
12:06:54.650	0.9624985	2.4780743	9.42626	-0.24374011	-0.013808609	0.13652839	0.50265783	2.4287221	9.487835	Multitasking_Type
12:06:54.674	0.7446195	2.0902019	9.033599	-0.24374011	-0.013808609	0.13652839	0.57321775	2.474906	9.471887	Multitasking_Type
12:06:54.697	0.7446195	2.0902019	9.033599	-0.24374011	-0.013808609	0.13652839	0.57321775	2.474906	9.471887	Multitasking_Type
12:06:54.720	0.7446195	2.0902019	9.033599	-0.24374011	-0.013808609	0.13652839	0.57321775	2.474906	9.471887	Multitasking_Type
12:06:54.742	0.7446195	2.0902019	9.033599	-0.24374011	-0.013808609	0.13652839	0.57321775	2.474906	9.471887	Multitasking_Type
12:06:54.764	0.7446195	2.0902019	9.033599	-0.24374011	-0.013808609	0.13652839	0.57321775	2.474906	9.471887	Multitasking_Type
12:06:54.787	0.7446195	2.0902019	9.033599	-0.24374011	-0.013808609	0.13652839	0.57321775	2.474906	9.471887	Multitasking_Type
12:06:54.811	0.7446195	2.0902019	9.033599	-0.24374011	-0.013808609	0.13652839	0.57321775	2.474906	9.471887	Multitasking_Type
12:06:54.834	1.0343267	2.185973	9.002473	0.022597129	-0.22577885	-0.0021380284	1.2377458	2.2690134	9.459911	Multitasking_Type
12:06:54.860	1.0343267	2.185973	9.002473	0.022597129	-0.22577885	-0.0021380284	1.2377458	2.2690134	9.459911	Multitasking_Type
12:06:54.882	1.0343267	2.185973	9.002473	0.022597129	-0.22577885	-0.0021380284	1.2377458	2.2690134	9.459911	Multitasking_Type
12:06:54.905	1.0343267	2.185973	9.002473	0.022597129	-0.22577885	-0.0021380284	1.2377458	2.2690134	9.459911	Multitasking_Type
12:06:54.929	1.0343267	2.185973	9.002473	0.022597129	-0.22577885	-0.0021380284	1.2377458	2.2690134	9.459911	Multitasking_Type
12:06:54.952	1.0343267	2.185973	9.002473	0.022597129	-0.22577885	-0.0021380284	1.2377458	2.2690134	9.459911	Multitasking_Type
12:06:54.977	1.0343267	2.185973	9.002473	0.022597129	-0.22577885	-0.0021380284	1.2377458	2.2690134	9.459911	Multitasking_Type
12:06:54.999	1.0343267	2.185973	9.002473	0.022597129	-0.22577885	-0.0021380284	1.2377458	2.2690134	9.459911	Multitasking_Type
12:06:55.021	1.211503	2.2625897	8.882759	-0.003059213	-0.091388494	-0.15057828	1.2479609	2.4692852	9.408273	Multitasking_Type
12:06:55.045	1.211503	2.2625897	8.882759	-0.003059213	-0.091388494	-0.15057828	1.2479609	2.4692852	9.408273	Multitasking_Type
12:06:55.085	1.211503	2.2625897	8.882759	-0.003059213	-0.091388494	-0.15057828	1.2479609	2.4692852	9.408273	Multitasking_Type
12:06:55.110	1.211503	2.2625897	8.882759	-0.003059213	-0.091388494	-0.15057828	1.2479609	2.4692852	9.408273	Multitasking_Type
12:06:55.133	1.211503	2.2625897	8.882759	-0.003059213	-0.091388494	-0.15057828	1.2479609	2.4692852	9.408273	Multitasking_Type
12:06:55.156	1.211503	2.2625897	8.882759	-0.003059213	-0.091388494	-0.15057828	1.2479609	2.4692852	9.408273	Multitasking_Type
12:06:55.180	1.211503	2.2625897	8.882759	-0.003059213	-0.091388494	-0.15057828	1.2479609	2.4692852	9.408273	Multitasking_Type
12:06:55.203	1.350371	2.4517374	8.561927	-0.026272092	-0.081003785	-0.1328632	1.406058	2.5052304	9.376417	Multitasking_Type
12:06:55.226	1.350371	2.4517374	8.561927	-0.026272092	-0.081003785	-0.1328632	1.406058	2.5052304	9.376417	Multitasking_Type
12:06:55.249	1.350371	2.4517374	8.561927	-0.026272092	-0.081003785	-0.1328632	1.406058	2.5052304	9.376417	Multitasking_Type
12:06:55.272	1.350371	2.4517374	8.561927	-0.026272092	-0.081003785	-0.1328632	1.406058	2.5052304	9.376417	Multitasking_Type
12:06:55.297	1.350371	2.4517374	8.561927	-0.026272092	-0.081003785	-0.1328632	1.406058	2.5052304	9.376417	Multitasking_Type
12:06:55.320	1.350371	2.4517374	8.561927	-0.026272092	-0.081003785	-0.1328632	1.406058	2.5052304	9.376417	Multitasking_Type
12:06:55.342	1.350371	2.4517374	8.561927	-0.026272092	-0.081003785	-0.1328632	1.406058	2.5052304	9.376417	Multitasking_Type
12:06:55.363	1.350371	2.4517374	8.561927	-0.026272092	-0.081003785	-0.1328632	1.406058	2.5052304	9.376417	Multitasking_Type
12:06:55.386	1.2593886	2.3990633	8.968953	0.058027312	-0.08222552	-0.22693643	1.4319558	2.4699125	9.381866	Multitasking_Type
12:06:55.410	1.2593886	2.3990633	8.968953	0.058027312	-0.08222552	-0.22693643	1.4319558	2.4699125	9.381866	Multitasking_Type
12:06:55.433	1.2593886	2.3990633	8.968953	0.058027312	-0.08222552	-0.22693643	1.4319558	2.4699125	9.381866	Multitasking_Type
12:06:55.456	1.2593886	2.3990633	8.968953	0.058027312	-0.08222552	-0.22693643	1.4319558	2.4699125	9.381866	Multitasking_Type
12:06:55.479	1.2593886	2.3990633	8.968953	0.058027312	-0.08222552	-0.22693643	1.4319558	2.4699125	9.381866	Multitasking_Type
12:06:55.501	1.2593886	2.3990633	8.968953	0.058027312	-0.08222552	-0.22693643	1.4319558	2.4699125	9.381866	Multitasking_Type
12:06:55.525	1.2593886	2.3990633	8.968953	0.058027312	-0.08222552	-0.22693643	1.4319558	2.4699125	9.381866	Multitasking_Type
12:06:55.548	1.2593886	2.3990633	8.968953	0.058027312	-0.08222552	-0.22693643	1.4319558	2.4699125	9.381866	Multitasking_Type
12:06:55.588	0.90503585	2.423006	8.93304	0.23517823	-0.024193317	-0.03390302	1.2729361	2.5873482	9.373135	Multitasking_Type
12:06:55.613	0.90503585	2.423006	8.93304	0.23517823	-0.024193317	-0.03390302	1.2729361	2.5873482	9.373135	Multitasking_Type
12:06:55.636	0.90503585	2.423006	8.93304	0.23517823	-0.024193317	-0.03390302	1.2729361	2.5873482	9.373135	Multitasking_Type
12:06:55.661	0.90503585	2.423006	8.93304	0.23517823	-0.024193317	-0.03390302	1.2729361	2.5873482	9.373135	Multitasking_Type
12:06:55.684	0.90503585	2.423006	8.93304	0.23517823	-0.024193317	-0.03390302	1.2729361	2.5873482	9.373135	Multitasking_Type
12:06:55.707	0.90503585	2.423006	8.93304	0.23517823	-0.024193317	-0.03390302	1.2729361	2.5873482	9.373135	Multitasking_Type
12:06:55.731	0.90503585	2.423006	8.93304	0.23517823	-0.024193317	-0.03390302	1.2729361	2.5873482	9.373135	Multitasking_Type
12:06:55.753	0.9337672	2.5475085	9.593859	-0.06658919	0.23847875	0.051618114	1.0290941	2.7151306	9.366931	Multitasking_Type
12:06:55.777	0.9337672	2.5475085	9.593859	-0.06658919	0.23847875	0.051618114	1.0290941	2.7151306	9.366931	Multitasking_Type
12:06:55.801	0.9337672	2.5475085	9.593859	-0.06658919	0.23847875	0.051618114	1.0290941	2.7151306	9.366931	Multitasking_Type
12:06:55.823	0.9337672	2.5475085	9.593859	-0.06658919	0.23847875	0.051618114	1.0290941	2.7151306	9.366931	Multitasking_Type
12:06:55.846	0.9337672	2.5475085	9.593859	-0.06658919	0.23847875	0.051618114	1.0290941	2.7151306	9.366931	Multitasking_Type
12:06:55.870	0.9337672	2.5475085	9.593859	-0.06658919	0.23847875	0.051618114	1.0290941	2.7151306	9.366931	Multitasking_Type
12:06:55.894	0.9337672	2.5475085	9.593859	-0.06658919	0.23847875	0.051618114	1.0290941	2.7151306	9.366931	Multitasking_Type
12:06:55.917	1.185166	2.4421604	9.093455	-0.032380745	0.17861393	0.14080444	0.98869246	2.6857314	9.37975	Multitasking_Type
12:06:55.940	1.185166	2.4421604	9.093455	-0.032380745	0.17861393	0.14080444	0.98869246	2.6857314	9.37975	Multitasking_Type
12:06:55.963	1.185166	2.4421604	9.093455	-0.032380745	0.17861393	0.14080444	0.98869246	2.6857314	9.37975	Multitasking_Type
12:06:55.985	1.185166	2.4421604	9.093455	-0.032380745	0.17861393	0.14080444	0.98869246	2.6857314	9.37975	Multitasking_Type
12:06:56.008	1.185166	2.4421604	9.093455	-0.032380745	0.17861393	0.14080444	0.98869246	2.6857314	9.37975	Multitasking_Type
12:06:56.032	1.185166	2.4421604	9.093455	-0.032380745	0.17861393	0.14080444	0.98869246	2.6857314	9.37975	Multitasking_Type
12:06:56.055	1.185166	2.4421604	9.093455	-0.032380745	0.17861393	0.14080444	0.98869246	2.6857314	9.37975	Multitasking_Type
12:06:56.095	1.0774237	2.535537	9.019233	-0.048874106	0.11569482	0.15668693	0.9333744	2.6447527	9.397046	Multitasking_Type
12:06:56.121	1.0774237	2.535537	9.019233	-0.048874106	0.11569482	0.15668693	0.9333744	2.6447527	9.397046	Multitasking_Type
12:06:56.142	1.0774237	2.535537	9.019233	-0.048874106	0.11569482	0.15668693	0.9333744	2.6447527	9.397046	Multitasking_Type
12:06:56.165	1.0774237	2.535537	9.019233	-0.048874106	0.11569482	0.15668693	0.9333744	2.6447527	9.397046	Multitasking_Type
12:06:56.187	1.0774237	2.535537	9.019233	-0.048874106	0.11569482	0.15668693	0.9333744	2.6447527	9.397046	Multitasking_Type
12:06:56.210	1.0774237	2.535537	9.019233	-0.048874106	0.11569482	0.15668693	0.9333744	2.6447527	9.397046	Multitasking_Type
12:06:56.233	1.0774237	2.535537	9.019233	-0.048874106	0.11569482	0.15668693	0.9333744	2.6447527	9.397046	Multitasking_Type
12:06:56.256	1.0774237	2.535537	9.019233	-0.048874106	0.11569482	0.15668693	0.9333744	2.6447527	9.397046	Multitasking_Type
12:06:56.279	0.8332076	2.5307484	9.203592	-0.014054787	-0.011365147	0.14508049	0.9306298	2.6556168	9.394254	Multitasking_Type
12:06:56.302	0.8332076	2.5307484	9.203592	-0.014054787	-0.011365147	0.14508049	0.9306298	2.6556168	9.394254	Multitasking_Type
12:06:56.325	0.8332076	2.5307484	9.203592	-0.014054787	-0.011365147	0.14508049	0.9306298	2.6556168	9.394254	Multitasking_Type
12:06:56.347	0.8332076	2.5307484	9.203592	-0.014054787	-0.011365147	0.14508049	0.9306298	2.6556168	9.394254	Multitasking_Type
12:06:56.371	0.8332076	2.5307484	9.203592	-0.014054787	-0.011365147	0.14508049	0.9306298	2.6556168	9.394254	Multitasking_Type
12:06:56.394	0.8332076	2.5307484	9.203592	-0.014054787	-0.011365147	0.14508049	0.9306298	2.6556168	9.394254	Multitasking_Type
12:06:56.416	0.8332076	2.5307484	9.203592	-0.014054787	-0.011365147	0.14508049	0.9306298	2.6556168	9.394254	Multitasking_Type
12:06:56.440	0.8332076	2.5307484	9.203592	-0.014054787	-0.011365147	0.14508049	0.9306298	2.6556168	9.394254	Multitasking_Type
12:06:56.462	0.85954463	2.6145482	9.213169	0.08124019	0.11141877	0.24648413	0.9326328	2.7206478	9.375428	Multitasking_Type
12:06:56.486	0.85954463	2.6145482	9.213169	0.08124019	0.11141877	0.24648413	0.9326328	2.7206478	9.375428	Multitasking_Type
12:06:56.509	0.85954463	2.6145482	9.213169	0.08124019	0.11141877	0.24648413	0.9326328	2.7206478	9.375428	Multitasking_Type
12:06:56.532	0.85954463	2.6145482	9.213169	0.08124019	0.11141877	0.24648413	0.9326328	2.7206478	9.375428	Multitasking_Type
12:06:56.555	0.85954463	2.6145482	9.213169	0.08124019	0.11141877	0.24648413	0.9326328	2.7206478	9.375428	Multitasking_Type
12:06:56.593	0.85954463	2.6145482	9.213169	0.08124019	0.11141877	0.24648413	0.9326328	2.7206478	9.375428	Multitasking_Type
12:06:56.619	0.85954463	2.6145482	9.213169	0.08124019	0.11141877	0.24648413	0.9326328	2.7206478	9.375428	Multitasking_Type
12:06:56.642	1.0774237	2.727079	8.925857	0.09223577	0.014902058	0.23426682	0.99559903	2.773611	9.353409	Multitasking_Type
12:06:56.665	1.0774237	2.727079	8.925857	0.09223577	0.014902058	0.23426682	0.99559903	2.773611	9.353409	Multitasking_Type
12:06:56.688	1.0774237	2.727079	8.925857	0.09223577	0.014902058	0.23426682	0.99559903	2.773611	9.353409	Multitasking_Type
12:06:56.711	1.0774237	2.727079	8.925857	0.09223577	0.014902058	0.23426682	0.99559903	2.773611	9.353409	Multitasking_Type
12:06:56.734	1.0774237	2.727079	8.925857	0.09223577	0.014902058	0.23426682	0.99559903	2.773611	9.353409	Multitasking_Type
12:06:56.757	1.0774237	2.727079	8.925857	0.09223577	0.014902058	0.23426682	0.99559903	2.773611	9.353409	Multitasking_Type
12:06:56.780	1.0774237	2.727079	8.925857	0.09223577	0.014902058	0.23426682	0.99559903	2.773611	9.353409	Multitasking_Type
12:06:56.803	1.0774237	2.727079	8.925857	0.09223577	0.014902058	0.23426682	0.99559903	2.773611	9.353409	Multitasking_Type
12:06:56.825	1.2737542	2.6648278	8.858817	-0.038489398	0.055219162	0.21044306	1.0367212	2.7904553	9.343925	Multitasking_Type
12:06:56.849	1.2737542	2.6648278	8.858817	-0.038489398	0.055219162	0.21044306	1.0367212	2.7904553	9.343925	Multitasking_Type
12:06:56.874	1.2737542	2.6648278	8.858817	-0.038489398	0.055219162	0.21044306	1.0367212	2.7904553	9.343925	Multitasking_Type
12:06:56.897	1.2737542	2.6648278	8.858817	-0.038489398	0.055219162	0.21044306	1.0367212	2.7904553	9.343925	Multitasking_Type
12:06:56.919	1.2737542	2.6648278	8.858817	-0.038489398	0.055219162	0.21044306	1.0367212	2.7904553	9.343925	Multitasking_Type
12:06:56.941	1.2737542	2.6648278	8.858817	-0.038489398	0.055219162	0.21044306	1.0367212	2.7904553	9.343925	Multitasking_Type
12:06:56.965	1.2737542	2.6648278	8.858817	-0.038489398	0.055219162	0.21044306	1.0367212	2.7904553	9.343925	Multitasking_Type
12:06:56.988	1.2737542	2.6648278	8.858817	-0.038489398	0.055219162	0.21044306	1.0367212	2.7904553	9.343925	Multitasking_Type
12:06:57.013	1.6831752	2.6001825	8.705584	0.03725789	-0.11399051	0.058337633	1.2229333	2.72545	9.340595	Multitasking_Type
12:06:57.035	1.6831752	2.6001825	8.705584	0.03725789	-0.11399051	0.058337633	1.2229333	2.72545	9.340595	Multitasking_Type
12:06:57.058	1.6831752	2.6001825	8.705584	0.03725789	-0.11399051	0.058337633	1.2229333	2.72545	9.340595	Multitasking_Type
12:06:57.094	1.6831752	2.6001825	8.705584	0.03725789	-0.11399051	0.058337633	1.2229333	2.72545	9.340595	Multitasking_Type
12:06:57.122	1.6831752	2.6001825	8.705584	0.03725789	-0.11399051	0.058337633	1.2229333	2.72545	9.340595	Multitasking_Type
12:06:57.144	1.6831752	2.6001825	8.705584	0.03725789	-0.11399051	0.058337633	1.2229333	2.72545	9.340595	Multitasking_Type
12:06:57.166	1.6831752	2.6001825	8.705584	0.03725789	-0.11399051	0.058337633	1.2229333	2.72545	9.340595	Multitasking_Type
12:06:57.189	1.3743137	2.5642684	8.89952	0.021986261	-0.124375224	-0.0106901415	1.3878248	2.6888618	9.328148	Multitasking_Type
12:06:57.213	1.3743137	2.5642684	8.89952	0.021986261	-0.124375224	-0.0106901415	1.3878248	2.6888618	9.328148	Multitasking_Type
12:06:57.236	1.3743137	2.5642684	8.89952	0.021986261	-0.124375224	-0.0106901415	1.3878248	2.6888618	9.328148	Multitasking_Type
12:06:57.259	1.3743137	2.5642684	8.89952	0.021986261	-0.124375224	-0.0106901415	1.3878248	2.6888618	9.328148	Multitasking_Type
12:06:57.282	1.3743137	2.5642684	8.89952	0.021986261	-0.124375224	-0.0106901415	1.3878248	2.6888618	9.328148	Multitasking_Type
12:06:57.305	1.3743137	2.5642684	8.89952	0.021986261	-0.124375224	-0.0106901415	1.3878248	2.6888618	9.328148	Multitasking_Type
12:06:57.329	1.3743137	2.5642684	8.89952	0.021986261	-0.124375224	-0.0106901415	1.3878248	2.6888618	9.328148	Multitasking_Type
12:06:57.351	1.6017698	2.3918805	9.356826	-0.15455379	-0.049238794	-0.043066	1.427385	2.6357858	9.337321	Multitasking_Type
12:06:57.374	1.6017698	2.3918805	9.356826	-0.15455379	-0.049238794	-0.043066	1.427385	2.6357858	9.337321	Multitasking_Type
12:06:57.396	1.6017698	2.3918805	9.356826	-0.15455379	-0.049238794	-0.043066	1.427385	2.6357858	9.337321	Multitasking_Type
12:06:57.420	1.6017698	2.3918805	9.356826	-0.15455379	-0.049238794	-0.043066	1.427385	2.6357858	9.337321	Multitasking_Type
12:06:57.443	1.6017698	2.3918805	9.356826	-0.15455379	-0.049238794	-0.043066	1.427385	2.6357858	9.337321	Multitasking_Type
12:06:57.466	1.6017698	2.3918805	9.356826	-0.15455379	-0.049238794	-0.043066	1.427385	2.6357858	9.337321	Multitasking_Type
12:06:57.488	1.6017698	2.3918805	9.356826	-0.15455379	-0.049238794	-0.043066	1.427385	2.6357858	9.337321	Multitasking_Type
12:06:57.510	1.6017698	2.3918805	9.356826	-0.15455379	-0.049238794	-0.043066	1.427385	2.6357858	9.337321	Multitasking_Type
12:06:57.533	1.8507744	2.3128695	8.887548	-0.090412945	0.000852157	-0.19761491	1.5008543	2.540115	9.352306	Multitasking_Type
12:06:57.556	1.8507744	2.3128695	8.887548	-0.090412945	0.000852157	-0.19761491	1.5008543	2.540115	9.352306	Multitasking_Type
12:06:57.597	1.8507744	2.3128695	8.887548	-0.090412945	0.000852157	-0.19761491	1.5008543	2.540115	9.352306	Multitasking_Type
12:06:57.620	1.8507744	2.3128695	8.887548	-0.090412945	0.000852157	-0.19761491	1.5008543	2.540115	9.352306	Multitasking_Type
12:06:57.643	1.8507744	2.3128695	8.887548	-0.090412945	0.000852157	-0.19761491	1.5008543	2.540115	9.352306	Multitasking_Type
12:06:57.665	1.8507744	2.3128695	8.887548	-0.090412945	0.000852157	-0.19761491	1.5008543	2.540115	9.352306	Multitasking_Type
12:06:57.690	1.8507744	2.3128695	8.887548	-0.090412945	0.000852157	-0.19761491	1.5008543	2.540115	9.352306	Multitasking_Type
12:06:57.713	1.8220432	2.351178	9.220352	-0.092245534	0.03383888	-0.30695978	1.5507978	2.4166634	9.376841	Multitasking_Type
12:06:57.736	1.8220432	2.351178	9.220352	-0.092245534	0.03383888	-0.30695978	1.5507978	2.4166634	9.376841	Multitasking_Type
12:06:57.759	1.8220432	2.351178	9.220352	-0.092245534	0.03383888	-0.30695978	1.5507978	2.4166634	9.376841	Multitasking_Type
12:06:57.781	1.8220432	2.351178	9.220352	-0.092245534	0.03383888	-0.30695978	1.5507978	2.4166634	9.376841	Multitasking_Type
12:06:57.804	1.8220432	2.351178	9.220352	-0.092245534	0.03383888	-0.30695978	1.5507978	2.4166634	9.376841	Multitasking_Type
12:06:57.827	1.8220432	2.351178	9.220352	-0.092245534	0.03383888	-0.30695978	1.5507978	2.4166634	9.376841	Multitasking_Type
12:06:57.850	1.8220432	2.351178	9.220352	-0.092245534	0.03383888	-0.30695978	1.5507978	2.4166634	9.376841	Multitasking_Type
12:06:57.874	1.8220432	2.351178	9.220352	-0.092245534	0.03383888	-0.30695978	1.5507978	2.4166634	9.376841	Multitasking_Type
12:06:57.897	1.7526091	1.9489397	8.791777	-0.09591073	-0.0034238996	-0.3472769	1.4574484	2.3749132	9.402447	Multitasking_Type
12:06:57.921	1.7526091	1.9489397	8.791777	-0.09591073	-0.0034238996	-0.3472769	1.4574484	2.3749132	9.402447	Multitasking_Type
12:06:57.944	1.7526091	1.9489397	8.791777	-0.09591073	-0.0034238996	-0.3472769	1.4574484	2.3749132	9.402447	Multitasking_Type
12:06:57.967	1.7526091	1.9489397	8.791777	-0.09591073	-0.0034238996	-0.3472769	1.4574484	2.3749132	9.402447	Multitasking_Type
12:06:57.990	1.7526091	1.9489397	8.791777	-0.09591073	-0.0034238996	-0.3472769	1.4574484	2.3749132	9.402447	Multitasking_Type
12:06:58.013	1.7526091	1.9489397	8.791777	-0.09591073	-0.0034238996	-0.3472769	1.4574484	2.3749132	9.402447	Multitasking_Type
12:06:58.036	1.7526091	1.9489397	8.791777	-0.09591073	-0.0034238996	-0.3472769	1.4574484	2.3749132	9.402447	Multitasking_Type
12:06:58.060	1.7526091	1.9489397	8.791777	-0.09591073	-0.0034238996	-0.3472769	1.4574484	2.3749132	9.402447	Multitasking_Type
12:06:58.098	0.9481328	2.004008	9.110215	-0.1227888	0.010626001	-0.41874814	1.3988013	2.305901	9.428496	Multitasking_Type
12:06:58.121	0.9481328	2.004008	9.110215	-0.1227888	0.010626001	-0.41874814	1.3988013	2.305901	9.428496	Multitasking_Type
12:06:58.143	0.9481328	2.004008	9.110215	-0.1227888	0.010626001	-0.41874814	1.3988013	2.305901	9.428496	Multitasking_Type
12:06:58.166	0.9481328	2.004008	9.110215	-0.1227888	0.010626001	-0.41874814	1.3988013	2.305901	9.428496	Multitasking_Type
12:06:58.189	0.9481328	2.004008	9.110215	-0.1227888	0.010626001	-0.41874814	1.3988013	2.305901	9.428496	Multitasking_Type
12:06:58.211	0.9481328	2.004008	9.110215	-0.1227888	0.010626001	-0.41874814	1.3988013	2.305901	9.428496	Multitasking_Type
12:06:58.234	0.9481328	2.004008	9.110215	-0.1227888	0.010626001	-0.41874814	1.3988013	2.305901	9.428496	Multitasking_Type
12:06:58.256	0.6943397	1.8603516	9.593859	-0.046430644	0.07110166	-0.33383787	1.2985047	2.130931	9.48385	Multitasking_Type
12:06:58.280	0.6943397	1.8603516	9.593859	-0.046430644	0.07110166	-0.33383787	1.2985047	2.130931	9.48385	Multitasking_Type
12:06:58.304	0.6943397	1.8603516	9.593859	-0.046430644	0.07110166	-0.33383787	1.2985047	2.130931	9.48385	Multitasking_Type
12:06:58.327	0.6943397	1.8603516	9.593859	-0.046430644	0.07110166	-0.33383787	1.2985047	2.130931	9.48385	Multitasking_Type
12:06:58.350	0.6943397	1.8603516	9.593859	-0.046430644	0.07110166	-0.33383787	1.2985047	2.130931	9.48385	Multitasking_Type
12:06:58.373	0.6943397	1.8603516	9.593859	-0.046430644	0.07110166	-0.33383787	1.2985047	2.130931	9.48385	Multitasking_Type
12:06:58.396	0.6943397	1.8603516	9.593859	-0.046430644	0.07110166	-0.33383787	1.2985047	2.130931	9.48385	Multitasking_Type
12:06:58.418	0.6943397	1.8603516	9.593859	-0.046430644	0.07110166	-0.33383787	1.2985047	2.130931	9.48385	Multitasking_Type
12:06:58.442	0.4189981	1.9321798	9.067119	0.029316645	0.06377128	-0.16035213	1.1091287	2.1082428	9.512914	Multitasking_Type
12:06:58.465	0.4189981	1.9321798	9.067119	0.029316645	0.06377128	-0.16035213	1.1091287	2.1082428	9.512914	Multitasking_Type
12:06:58.488	0.4189981	1.9321798	9.067119	0.029316645	0.06377128	-0.16035213	1.1091287	2.1082428	9.512914	Multitasking_Type
12:06:58.512	0.4189981	1.9321798	9.067119	0.029316645	0.06377128	-0.16035213	1.1091287	2.1082428	9.512914	Multitasking_Type
12:06:58.536	0.4189981	1.9321798	9.067119	0.029316645	0.06377128	-0.16035213	1.1091287	2.1082428	9.512914	Multitasking_Type
12:06:58.560	0.4189981	1.9321798	9.067119	0.029316645	0.06377128	-0.16035213	1.1091287	2.1082428	9.512914	Multitasking_Type
12:06:58.586	0.4189981	1.9321798	9.067119	0.029316645	0.06377128	-0.16035213	1.1091287	2.1082428	9.512914	Multitasking_Type
12:06:58.609	0.4189981	1.9321798	9.067119	0.029316645	0.06377128	-0.16035213	1.1091287	2.1082428	9.512914	Multitasking_Type
12:06:58.635	0.44054657	1.8866886	9.316123	0.0054929005	0.16639663	0.050396383	0.8567387	2.1229045	9.535705	Multitasking_Type
12:06:58.657	0.44054657	1.8866886	9.316123	0.0054929005	0.16639663	0.050396383	0.8567387	2.1229045	9.535705	Multitasking_Type
12:06:58.680	0.44054657	1.8866886	9.316123	0.0054929005	0.16639663	0.050396383	0.8567387	2.1229045	9.535705	Multitasking_Type
12:06:58.703	0.44054657	1.8866886	9.316123	0.0054929005	0.16639663	0.050396383	0.8567387	2.1229045	9.535705	Multitasking_Type
12:06:58.725	0.44054657	1.8866886	9.316123	0.0054929005	0.16639663	0.050396383	0.8567387	2.1229045	9.535705	Multitasking_Type
12:06:58.748	0.44054657	1.8866886	9.316123	0.0054929005	0.16639663	0.050396383	0.8567387	2.1229045	9.535705	Multitasking_Type
12:06:58.771	0.44054657	1.8866886	9.316123	0.0054929005	0.16639663	0.050396383	0.8567387	2.1229045	9.535705	Multitasking_Type
12:06:58.794	0.15562786	2.185973	9.227535	0.03481443	0.113251366	0.05955936	0.48905757	2.3002374	9.52051	Multitasking_Type
12:06:58.817	0.15562786	2.185973	9.227535	0.03481443	0.113251366	0.05955936	0.48905757	2.3002374	9.52051	Multitasking_Type
12:06:58.839	0.15562786	2.185973	9.227535	0.03481443	0.113251366	0.05955936	0.48905757	2.3002374	9.52051	Multitasking_Type
12:06:58.863	0.15562786	2.185973	9.227535	0.03481443	0.113251366	0.05955936	0.48905757	2.3002374	9.52051	Multitasking_Type
12:06:58.886	0.15562786	2.185973	9.227535	0.03481443	0.113251366	0.05955936	0.48905757	2.3002374	9.52051	Multitasking_Type
12:06:58.909	0.15562786	2.185973	9.227535	0.03481443	0.113251366	0.05955936	0.48905757	2.3002374	9.52051	Multitasking_Type
12:06:58.932	0.15562786	2.185973	9.227535	0.03481443	0.113251366	0.05955936	0.48905757	2.3002374	9.52051	Multitasking_Type
12:06:58.955	0.15562786	2.185973	9.227535	0.03481443	0.113251366	0.05955936	0.48905757	2.3002374	9.52051	Multitasking_Type
12:06:58.979	0.014365649	2.7677817	8.789383	0.25472593	0.20732461	0.26053402	-0.053755555	2.811442	9.394854	Multitasking_Type
12:06:59.002	0.014365649	2.7677817	8.789383	0.25472593	0.20732461	0.26053402	-0.053755555	2.811442	9.394854	Multitasking_Type
12:06:59.025	0.014365649	2.7677817	8.789383	0.25472593	0.20732461	0.26053402	-0.053755555	2.811442	9.394854	Multitasking_Type
12:06:59.047	0.014365649	2.7677817	8.789383	0.25472593	0.20732461	0.26053402	-0.053755555	2.811442	9.394854	Multitasking_Type
12:06:59.070	0.014365649	2.7677817	8.789383	0.25472593	0.20732461	0.26053402	-0.053755555	2.811442	9.394854	Multitasking_Type
12:06:59.102	0.014365649	2.7677817	8.789383	0.25472593	0.20732461	0.26053402	-0.053755555	2.811442	9.394854	Multitasking_Type
12:06:59.125	0.014365649	2.7677817	8.789383	0.25472593	0.20732461	0.26053402	-0.053755555	2.811442	9.394854	Multitasking_Type
12:06:59.148	0.014365649	2.7677817	8.789383	0.25472593	0.20732461	0.26053402	-0.053755555	2.811442	9.394854	Multitasking_Type
12:06:59.172	0.1987248	3.0287576	8.265037	0.16859391	0.21709844	0.49205193	-0.52968806	3.1845577	9.260043	Multitasking_Type
12:06:59.195	0.1987248	3.0287576	8.265037	0.16859391	0.21709844	0.49205193	-0.52968806	3.1845577	9.260043	Multitasking_Type
12:06:59.218	0.1987248	3.0287576	8.265037	0.16859391	0.21709844	0.49205193	-0.52968806	3.1845577	9.260043	Multitasking_Type
12:06:59.241	0.1987248	3.0287576	8.265037	0.16859391	0.21709844	0.49205193	-0.52968806	3.1845577	9.260043	Multitasking_Type
12:06:59.263	0.1987248	3.0287576	8.265037	0.16859391	0.21709844	0.49205193	-0.52968806	3.1845577	9.260043	Multitasking_Type
12:06:59.286	0.1987248	3.0287576	8.265037	0.16859391	0.21709844	0.49205193	-0.52968806	3.1845577	9.260043	Multitasking_Type
12:06:59.309	0.1987248	3.0287576	8.265037	0.16859391	0.21709844	0.49205193	-0.52968806	3.1845577	9.260043	Multitasking_Type
12:06:59.332	-0.52913475	3.047912	8.875577	-0.018330844	-0.40292978	0.47861293	-0.5327448	3.2381496	9.241263	Multitasking_Type
12:06:59.356	-0.52913475	3.047912	8.875577	-0.018330844	-0.40292978	0.47861293	-0.5327448	3.2381496	9.241263	Multitasking_Type
12:06:59.379	-0.52913475	3.047912	8.875577	-0.018330844	-0.40292978	0.47861293	-0.5327448	3.2381496	9.241263	Multitasking_Type
12:06:59.402	-0.52913475	3.047912	8.875577	-0.018330844	-0.40292978	0.47861293	-0.5327448	3.2381496	9.241263	Multitasking_Type
12:06:59.425	-0.52913475	3.047912	8.875577	-0.018330844	-0.40292978	0.47861293	-0.5327448	3.2381496	9.241263	Multitasking_Type
12:06:59.451	-0.52913475	3.047912	8.875577	-0.018330844	-0.40292978	0.47861293	-0.5327448	3.2381496	9.241263	Multitasking_Type
12:06:59.473	-0.52913475	3.047912	8.875577	-0.018330844	-0.40292978	0.47861293	-0.5327448	3.2381496	9.241263	Multitasking_Type
12:06:59.496	-0.52913475	3.047912	8.875577	-0.018330844	-0.40292978	0.47861293	-0.5327448	3.2381496	9.241263	Multitasking_Type
12:06:59.576	0.51955765	3.0886145	9.043176	-0.15027773	-0.2972501	0.07727445	0.088590726	3.0868819	9.307721	Multitasking_Type
12:06:59.645	0.51955765	3.0886145	9.043176	-0.15027773	-0.2972501	0.07727445	0.088590726	3.0868819	9.307721	Multitasking_Type
12:06:59.666	0.51955765	3.0886145	9.043176	-0.15027773	-0.2972501	0.07727445	0.088590726	3.0868819	9.307721	Multitasking_Type
12:06:59.687	2.17879	2.5331428	9.093455	-0.27855945	-0.18057482	-0.02107485	0.29535934	2.7364433	9.412493	Multitasking_Type
12:06:59.707	2.17879	2.5331428	9.093455	-0.27855945	-0.18057482	-0.02107485	0.29535934	2.7364433	9.412493	Multitasking_Type
12:06:59.728	2.17879	2.5331428	9.093455	-0.27855945	-0.18057482	-0.02107485	0.29535934	2.7364433	9.412493	Multitasking_Type
12:06:59.750	2.17879	2.5331428	9.093455	-0.27855945	-0.18057482	-0.02107485	0.29535934	2.7364433	9.412493	Multitasking_Type
12:06:59.772	2.17879	2.5331428	9.093455	-0.27855945	-0.18057482	-0.02107485	0.29535934	2.7364433	9.412493	Multitasking_Type
12:06:59.793	2.17879	2.5331428	9.093455	-0.27855945	-0.18057482	-0.02107485	0.29535934	2.7364433	9.412493	Multitasking_Type
12:06:59.815	2.17879	2.5331428	9.093455	-0.27855945	-0.18057482	-0.02107485	0.29535934	2.7364433	9.412493	Multitasking_Type
12:06:59.836	2.17879	2.5331428	9.093455	-0.27855945	-0.18057482	-0.02107485	0.29535934	2.7364433	9.412493	Multitasking_Type
12:06:59.857	2.17879	2.5331428	9.093455	-0.27855945	-0.18057482	-0.02107485	0.29535934	2.7364433	9.412493	Multitasking_Type
12:06:59.880	0.9385557	2.4900458	9.47654	-0.045819778	-0.24838085	0.12858713	0.544648	2.5367548	9.457199	Multitasking_Type
12:06:59.903	0.9385557	2.4900458	9.47654	-0.045819778	-0.24838085	0.12858713	0.544648	2.5367548	9.457199	Multitasking_Type
12:06:59.925	0.9385557	2.4900458	9.47654	-0.045819778	-0.24838085	0.12858713	0.544648	2.5367548	9.457199	Multitasking_Type
12:06:59.947	0.9385557	2.4900458	9.47654	-0.045819778	-0.24838085	0.12858713	0.544648	2.5367548	9.457199	Multitasking_Type
12:06:59.969	0.9385557	2.4900458	9.47654	-0.045819778	-0.24838085	0.12858713	0.544648	2.5367548	9.457199	Multitasking_Type
12:06:59.992	0.9385557	2.4900458	9.47654	-0.045819778	-0.24838085	0.12858713	0.544648	2.5367548	9.457199	Multitasking_Type
12:07:00.014	0.9385557	2.4900458	9.47654	-0.045819778	-0.24838085	0.12858713	0.544648	2.5367548	9.457199	Multitasking_Type
12:07:00.037	0.9385557	2.4900458	9.47654	-0.045819778	-0.24838085	0.12858713	0.544648	2.5367548	9.457199	Multitasking_Type
12:07:00.059	0.6105401	2.4469488	8.940222	-0.027493821	-0.1775205	0.038789943	1.0403811	2.4946723	9.426802	Multitasking_Type
12:07:00.080	0.6105401	2.4469488	8.940222	-0.027493821	-0.1775205	0.038789943	1.0403811	2.4946723	9.426802	Multitasking_Type
12:07:00.103	0.6105401	2.4469488	8.940222	-0.027493821	-0.1775205	0.038789943	1.0403811	2.4946723	9.426802	Multitasking_Type
12:07:00.124	0.6105401	2.4469488	8.940222	-0.027493821	-0.1775205	0.038789943	1.0403811	2.4946723	9.426802	Multitasking_Type
12:07:00.146	0.6105401	2.4469488	8.940222	-0.027493821	-0.1775205	0.038789943	1.0403811	2.4946723	9.426802	Multitasking_Type
12:07:00.172	0.6105401	2.4469488	8.940222	-0.027493821	-0.1775205	0.038789943	1.0403811	2.4946723	9.426802	Multitasking_Type
12:07:00.195	0.6105401	2.4469488	8.940222	-0.027493821	-0.1775205	0.038789943	1.0403811	2.4946723	9.426802	Multitasking_Type
12:07:00.217	0.6105401	2.4469488	8.940222	-0.027493821	-0.1775205	0.038789943	1.0403811	2.4946723	9.426802	Multitasking_Type
12:07:00.238	0.818842	2.2889266	8.657698	0.0335927	-0.043741006	0.01863139	1.0043783	2.440162	9.444957	Multitasking_Type
12:07:00.260	0.818842	2.2889266	8.657698	0.0335927	-0.043741006	0.01863139	1.0043783	2.440162	9.444957	Multitasking_Type
12:07:00.282	0.818842	2.2889266	8.657698	0.0335927	-0.043741006	0.01863139	1.0043783	2.440162	9.444957	Multitasking_Type
12:07:00.305	0.818842	2.2889266	8.657698	0.0335927	-0.043741006	0.01863139	1.0043783	2.440162	9.444957	Multitasking_Type
12:07:00.328	0.818842	2.2889266	8.657698	0.0335927	-0.043741006	0.01863139	1.0043783	2.440162	9.444957	Multitasking_Type
12:07:00.351	0.818842	2.2889266	8.657698	0.0335927	-0.043741006	0.01863139	1.0043783	2.440162	9.444957	Multitasking_Type
12:07:00.374	0.818842	2.2889266	8.657698	0.0335927	-0.043741006	0.01863139	1.0043783	2.440162	9.444957	Multitasking_Type
12:07:00.396	0.818842	2.2889266	8.657698	0.0335927	-0.043741006	0.01863139	1.0043783	2.440162	9.444957	Multitasking_Type
12:07:00.418	0.86193895	2.2625897	9.131764	-4.886922e-06	0.079042904	0.02107485	0.83000076	2.4079654	9.47012	Multitasking_Type
12:07:00.439	0.86193895	2.2625897	9.131764	-4.886922e-06	0.079042904	0.02107485	0.83000076	2.4079654	9.47012	Multitasking_Type
12:07:00.460	0.86193895	2.2625897	9.131764	-4.886922e-06	0.079042904	0.02107485	0.83000076	2.4079654	9.47012	Multitasking_Type
12:07:00.481	0.86193895	2.2625897	9.131764	-4.886922e-06	0.079042904	0.02107485	0.83000076	2.4079654	9.47012	Multitasking_Type
12:07:00.503	0.86193895	2.2625897	9.131764	-4.886922e-06	0.079042904	0.02107485	0.83000076	2.4079654	9.47012	Multitasking_Type
12:07:00.524	0.86193895	2.2625897	9.131764	-4.886922e-06	0.079042904	0.02107485	0.83000076	2.4079654	9.47012	Multitasking_Type
12:07:00.597	1.2354459	1.776552	8.870789	0.07452068	0.21282241	0.062002823	0.6623658	2.3533647	9.497017	Multitasking_Type
12:07:00.618	1.2354459	1.776552	8.870789	0.07452068	0.21282241	0.062002823	0.6623658	2.3533647	9.497017	Multitasking_Type
12:07:00.639	1.2354459	1.776552	8.870789	0.07452068	0.21282241	0.062002823	0.6623658	2.3533647	9.497017	Multitasking_Type
12:07:00.660	1.2354459	1.776552	8.870789	0.07452068	0.21282241	0.062002823	0.6623658	2.3533647	9.497017	Multitasking_Type
12:07:00.680	1.2354459	1.776552	8.870789	0.07452068	0.21282241	0.062002823	0.6623658	2.3533647	9.497017	Multitasking_Type
12:07:00.702	1.2354459	1.776552	8.870789	0.07452068	0.21282241	0.062002823	0.6623658	2.3533647	9.497017	Multitasking_Type
12:07:00.738	1.2354459	1.776552	8.870789	0.07452068	0.21282241	0.062002823	0.6623658	2.3533647	9.497017	Multitasking_Type
12:07:00.761	1.2354459	1.776552	8.870789	0.07452068	0.21282241	0.062002823	0.6623658	2.3533647	9.497017	Multitasking_Type
12:07:00.783	1.3623424	1.6520497	9.553157	0.06474683	-0.16041628	0.10048734	1.0123999	2.2630687	9.488095	Multitasking_Type
12:07:00.804	1.3623424	1.6520497	9.553157	0.06474683	-0.16041628	0.10048734	1.0123999	2.2630687	9.488095	Multitasking_Type
12:07:00.828	1.3623424	1.6520497	9.553157	0.06474683	-0.16041628	0.10048734	1.0123999	2.2630687	9.488095	Multitasking_Type
12:07:00.853	1.3623424	1.6520497	9.553157	0.06474683	-0.16041628	0.10048734	1.0123999	2.2630687	9.488095	Multitasking_Type
12:07:00.877	1.3623424	1.6520497	9.553157	0.06474683	-0.16041628	0.10048734	1.0123999	2.2630687	9.488095	Multitasking_Type
12:07:00.900	1.3623424	1.6520497	9.553157	0.06474683	-0.16041628	0.10048734	1.0123999	2.2630687	9.488095	Multitasking_Type
12:07:00.921	1.3623424	1.6520497	9.553157	0.06474683	-0.16041628	0.10048734	1.0123999	2.2630687	9.488095	Multitasking_Type
12:07:00.962	0.65842557	2.2865324	8.717555	-0.051317565	0.19022039	0.0106901415	0.93177056	2.3074868	9.485657	Multitasking_Type
12:07:00.983	0.65842557	2.2865324	8.717555	-0.051317565	0.19022039	0.0106901415	0.93177056	2.3074868	9.485657	Multitasking_Type
12:07:01.004	0.65842557	2.2865324	8.717555	-0.051317565	0.19022039	0.0106901415	0.93177056	2.3074868	9.485657	Multitasking_Type
12:07:01.025	0.65842557	2.2865324	8.717555	-0.051317565	0.19022039	0.0106901415	0.93177056	2.3074868	9.485657	Multitasking_Type
12:07:01.058	0.65842557	2.2865324	8.717555	-0.051317565	0.19022039	0.0106901415	0.93177056	2.3074868	9.485657	Multitasking_Type
12:07:01.079	0.65842557	2.2865324	8.717555	-0.051317565	0.19022039	0.0106901415	0.93177056	2.3074868	9.485657	Multitasking_Type
12:07:01.100	0.65842557	2.2865324	8.717555	-0.051317565	0.19022039	0.0106901415	0.93177056	2.3074868	9.485657	Multitasking_Type
12:07:01.122	0.65842557	2.2865324	8.717555	-0.051317565	0.19022039	0.0106901415	0.93177056	2.3074868	9.485657	Multitasking_Type
12:07:01.143	1.0032011	2.152453	8.61939	0.2638889	0.024675902	0.13041972	0.7904843	2.3626988	9.484892	Multitasking_Type
12:07:01.165	1.0032011	2.152453	8.61939	0.2638889	0.024675902	0.13041972	0.7904843	2.3626988	9.484892	Multitasking_Type
12:07:01.187	1.0032011	2.152453	8.61939	0.2638889	0.024675902	0.13041972	0.7904843	2.3626988	9.484892	Multitasking_Type
12:07:01.210	1.0032011	2.152453	8.61939	0.2638889	0.024675902	0.13041972	0.7904843	2.3626988	9.484892	Multitasking_Type
12:07:01.232	1.0032011	2.152453	8.61939	0.2638889	0.024675902	0.13041972	0.7904843	2.3626988	9.484892	Multitasking_Type
12:07:01.254	1.0032011	2.152453	8.61939	0.2638889	0.024675902	0.13041972	0.7904843	2.3626988	9.484892	Multitasking_Type
12:07:01.276	1.0032011	2.152453	8.61939	0.2638889	0.024675902	0.13041972	0.7904843	2.3626988	9.484892	Multitasking_Type
12:07:01.298	1.0032011	2.152453	8.61939	0.2638889	0.024675902	0.13041972	0.7904843	2.3626988	9.484892	Multitasking_Type
12:07:01.319	0.4956149	2.3823035	9.3831625	0.0916249	-0.08711244	0.052839845	0.6284359	2.3135984	9.509086	Multitasking_Type
12:07:01.342	0.4956149	2.3823035	9.3831625	0.0916249	-0.08711244	0.052839845	0.6284359	2.3135984	9.509086	Multitasking_Type
12:07:01.364	0.4956149	2.3823035	9.3831625	0.0916249	-0.08711244	0.052839845	0.6284359	2.3135984	9.509086	Multitasking_Type
12:07:01.386	0.4956149	2.3823035	9.3831625	0.0916249	-0.08711244	0.052839845	0.6284359	2.3135984	9.509086	Multitasking_Type
12:07:01.409	0.4956149	2.3823035	9.3831625	0.0916249	-0.08711244	0.052839845	0.6284359	2.3135984	9.509086	Multitasking_Type
12:07:01.432	0.4956149	2.3823035	9.3831625	0.0916249	-0.08711244	0.052839845	0.6284359	2.3135984	9.509086	Multitasking_Type
12:07:01.453	0.4956149	2.3823035	9.3831625	0.0916249	-0.08711244	0.052839845	0.6284359	2.3135984	9.509086	Multitasking_Type
12:07:01.475	0.4956149	2.3823035	9.3831625	0.0916249	-0.08711244	0.052839845	0.6284359	2.3135984	9.509086	Multitasking_Type
12:07:01.498	0.84996754	2.17879	8.940222	-0.031159014	0.14929241	-0.0021380284	0.6007411	2.3536944	9.501032	Multitasking_Type
12:07:01.521	0.84996754	2.17879	8.940222	-0.031159014	0.14929241	-0.0021380284	0.6007411	2.3536944	9.501032	Multitasking_Type
12:07:01.544	0.84996754	2.17879	8.940222	-0.031159014	0.14929241	-0.0021380284	0.6007411	2.3536944	9.501032	Multitasking_Type
12:07:01.581	0.84996754	2.17879	8.940222	-0.031159014	0.14929241	-0.0021380284	0.6007411	2.3536944	9.501032	Multitasking_Type
12:07:01.602	0.84996754	2.17879	8.940222	-0.031159014	0.14929241	-0.0021380284	0.6007411	2.3536944	9.501032	Multitasking_Type
12:07:01.623	0.84996754	2.17879	8.940222	-0.031159014	0.14929241	-0.0021380284	0.6007411	2.3536944	9.501032	Multitasking_Type
12:07:01.659	0.84996754	2.17879	8.940222	-0.031159014	0.14929241	-0.0021380284	0.6007411	2.3536944	9.501032	Multitasking_Type
12:07:01.681	1.2713599	2.0902019	8.7822	-0.0079461355	-0.19095953	-0.022907445	0.6227863	2.2859497	9.516142	Multitasking_Type
12:07:01.702	1.2713599	2.0902019	8.7822	-0.0079461355	-0.19095953	-0.022907445	0.6227863	2.2859497	9.516142	Multitasking_Type
12:07:01.723	1.2713599	2.0902019	8.7822	-0.0079461355	-0.19095953	-0.022907445	0.6227863	2.2859497	9.516142	Multitasking_Type
12:07:01.745	1.2713599	2.0902019	8.7822	-0.0079461355	-0.19095953	-0.022907445	0.6227863	2.2859497	9.516142	Multitasking_Type
12:07:01.767	1.2713599	2.0902019	8.7822	-0.0079461355	-0.19095953	-0.022907445	0.6227863	2.2859497	9.516142	Multitasking_Type
12:07:01.790	1.2713599	2.0902019	8.7822	-0.0079461355	-0.19095953	-0.022907445	0.6227863	2.2859497	9.516142	Multitasking_Type
12:07:01.812	1.2713599	2.0902019	8.7822	-0.0079461355	-0.19095953	-0.022907445	0.6227863	2.2859497	9.516142	Multitasking_Type
12:07:01.833	1.2713599	2.0902019	8.7822	-0.0079461355	-0.19095953	-0.022907445	0.6227863	2.2859497	9.516142	Multitasking_Type
12:07:01.855	1.4078336	2.1069617	8.609812	-0.037267666	-0.012586879	0.0143553335	0.9169535	2.3405058	9.479009	Multitasking_Type
12:07:01.876	1.4078336	2.1069617	8.609812	-0.037267666	-0.012586879	0.0143553335	0.9169535	2.3405058	9.479009	Multitasking_Type
12:07:01.912	1.4078336	2.1069617	8.609812	-0.037267666	-0.012586879	0.0143553335	0.9169535	2.3405058	9.479009	Multitasking_Type
12:07:01.934	1.4078336	2.1069617	8.609812	-0.037267666	-0.012586879	0.0143553335	0.9169535	2.3405058	9.479009	Multitasking_Type
12:07:01.955	1.4078336	2.1069617	8.609812	-0.037267666	-0.012586879	0.0143553335	0.9169535	2.3405058	9.479009	Multitasking_Type
12:07:01.977	1.4078336	2.1069617	8.609812	-0.037267666	-0.012586879	0.0143553335	0.9169535	2.3405058	9.479009	Multitasking_Type
12:07:01.998	1.4078336	2.1069617	8.609812	-0.037267666	-0.012586879	0.0143553335	0.9169535	2.3405058	9.479009	Multitasking_Type
12:07:02.019	1.4078336	2.1069617	8.609812	-0.037267666	-0.012586879	0.0143553335	0.9169535	2.3405058	9.479009	Multitasking_Type
12:07:02.041	0.9122187	2.22907	8.61939	0.0653577	-0.010754283	-0.0076358155	0.94203293	2.3917313	9.46375	Multitasking_Type
12:07:02.062	0.9122187	2.22907	8.61939	0.0653577	-0.010754283	-0.0076358155	0.94203293	2.3917313	9.46375	Multitasking_Type
12:07:02.084	0.9122187	2.22907	8.61939	0.0653577	-0.010754283	-0.0076358155	0.94203293	2.3917313	9.46375	Multitasking_Type
12:07:02.114	0.9122187	2.22907	8.61939	0.0653577	-0.010754283	-0.0076358155	0.94203293	2.3917313	9.46375	Multitasking_Type
12:07:02.136	0.9122187	2.22907	8.61939	0.0653577	-0.010754283	-0.0076358155	0.94203293	2.3917313	9.46375	Multitasking_Type
12:07:02.176	0.9122187	2.22907	8.61939	0.0653577	-0.010754283	-0.0076358155	0.94203293	2.3917313	9.46375	Multitasking_Type
12:07:02.197	0.9122187	2.22907	8.61939	0.0653577	-0.010754283	-0.0076358155	0.94203293	2.3917313	9.46375	Multitasking_Type
12:07:02.219	0.67757976	2.4182177	9.502876	-0.02505036	0.043612726	-0.01740966	0.7171823	2.4995403	9.455598	Multitasking_Type
12:07:02.241	0.67757976	2.4182177	9.502876	-0.02505036	0.043612726	-0.01740966	0.7171823	2.4995403	9.455598	Multitasking_Type
12:07:02.262	0.67757976	2.4182177	9.502876	-0.02505036	0.043612726	-0.01740966	0.7171823	2.4995403	9.455598	Multitasking_Type
12:07:02.283	0.67757976	2.4182177	9.502876	-0.02505036	0.043612726	-0.01740966	0.7171823	2.4995403	9.455598	Multitasking_Type
12:07:02.305	0.67757976	2.4182177	9.502876	-0.02505036	0.043612726	-0.01740966	0.7171823	2.4995403	9.455598	Multitasking_Type
12:07:02.326	0.67757976	2.4182177	9.502876	-0.02505036	0.043612726	-0.01740966	0.7171823	2.4995403	9.455598	Multitasking_Type
12:07:02.348	0.67757976	2.4182177	9.502876	-0.02505036	0.043612726	-0.01740966	0.7171823	2.4995403	9.455598	Multitasking_Type
12:07:02.369	0.67757976	2.4182177	9.502876	-0.02505036	0.043612726	-0.01740966	0.7171823	2.4995403	9.455598	Multitasking_Type
12:07:02.399	0.75659084	2.545114	8.81572	0.039090488	0.020399844	0.00580322	0.7290236	2.5690906	9.43603	Multitasking_Type
12:07:02.420	0.75659084	2.545114	8.81572	0.039090488	0.020399844	0.00580322	0.7290236	2.5690906	9.43603	Multitasking_Type
12:07:02.442	0.75659084	2.545114	8.81572	0.039090488	0.020399844	0.00580322	0.7290236	2.5690906	9.43603	Multitasking_Type
12:07:02.464	0.75659084	2.545114	8.81572	0.039090488	0.020399844	0.00580322	0.7290236	2.5690906	9.43603	Multitasking_Type
12:07:02.485	0.75659084	2.545114	8.81572	0.039090488	0.020399844	0.00580322	0.7290236	2.5690906	9.43603	Multitasking_Type
12:07:02.508	0.75659084	2.545114	8.81572	0.039090488	0.020399844	0.00580322	0.7290236	2.5690906	9.43603	Multitasking_Type
12:07:02.530	0.75659084	2.545114	8.81572	0.039090488	0.020399844	0.00580322	0.7290236	2.5690906	9.43603	Multitasking_Type
12:07:02.552	0.75659084	2.545114	8.81572	0.039090488	0.020399844	0.00580322	0.7290236	2.5690906	9.43603	Multitasking_Type
12:07:02.575	0.8092649	2.4493432	9.186832	0.030538376	-0.0174738	-0.04673119	0.8414985	2.579021	9.423954	Multitasking_Type
12:07:02.597	0.8092649	2.4493432	9.186832	0.030538376	-0.0174738	-0.04673119	0.8414985	2.579021	9.423954	Multitasking_Type
12:07:02.620	0.8092649	2.4493432	9.186832	0.030538376	-0.0174738	-0.04673119	0.8414985	2.579021	9.423954	Multitasking_Type
12:07:02.643	0.8092649	2.4493432	9.186832	0.030538376	-0.0174738	-0.04673119	0.8414985	2.579021	9.423954	Multitasking_Type
12:07:02.666	0.8092649	2.4493432	9.186832	0.030538376	-0.0174738	-0.04673119	0.8414985	2.579021	9.423954	Multitasking_Type
12:07:02.689	0.8092649	2.4493432	9.186832	0.030538376	-0.0174738	-0.04673119	0.8414985	2.579021	9.423954	Multitasking_Type
12:07:02.712	0.8092649	2.4493432	9.186832	0.030538376	-0.0174738	-0.04673119	0.8414985	2.579021	9.423954	Multitasking_Type
12:07:02.734	0.8092649	2.4493432	9.186832	0.030538376	-0.0174738	-0.04673119	0.8414985	2.579021	9.423954	Multitasking_Type
12:07:02.756	0.2561874	2.535537	9.287392	-0.019552574	-0.05595831	-0.008857545	0.66125524	2.5213158	9.453893	Multitasking_Type
12:07:02.779	0.2561874	2.535537	9.287392	-0.019552574	-0.05595831	-0.008857545	0.66125524	2.5213158	9.453893	Multitasking_Type
12:07:02.802	0.2561874	2.535537	9.287392	-0.019552574	-0.05595831	-0.008857545	0.66125524	2.5213158	9.453893	Multitasking_Type
12:07:02.825	0.2561874	2.535537	9.287392	-0.019552574	-0.05595831	-0.008857545	0.66125524	2.5213158	9.453893	Multitasking_Type
12:07:02.847	0.2561874	2.535537	9.287392	-0.019552574	-0.05595831	-0.008857545	0.66125524	2.5213158	9.453893	Multitasking_Type
12:07:02.870	0.2561874	2.535537	9.287392	-0.019552574	-0.05595831	-0.008857545	0.66125524	2.5213158	9.453893	Multitasking_Type
12:07:02.902	0.2561874	2.535537	9.287392	-0.019552574	-0.05595831	-0.008857545	0.66125524	2.5213158	9.453893	Multitasking_Type
12:07:02.926	0.6440599	2.52596	9.047964	-0.0079461355	0.029562823	-0.01863139	0.71881026	2.5226743	9.449328	Multitasking_Type
12:07:02.948	0.6440599	2.52596	9.047964	-0.0079461355	0.029562823	-0.01863139	0.71881026	2.5226743	9.449328	Multitasking_Type
12:07:02.969	0.6440599	2.52596	9.047964	-0.0079461355	0.029562823	-0.01863139	0.71881026	2.5226743	9.449328	Multitasking_Type
12:07:02.991	0.6440599	2.52596	9.047964	-0.0079461355	0.029562823	-0.01863139	0.71881026	2.5226743	9.449328	Multitasking_Type
12:07:03.013	0.6440599	2.52596	9.047964	-0.0079461355	0.029562823	-0.01863139	0.71881026	2.5226743	9.449328	Multitasking_Type
12:07:03.036	0.6440599	2.52596	9.047964	-0.0079461355	0.029562823	-0.01863139	0.71881026	2.5226743	9.449328	Multitasking_Type
12:07:03.059	0.6440599	2.52596	9.047964	-0.0079461355	0.029562823	-0.01863139	0.71881026	2.5226743	9.449328	Multitasking_Type
12:07:03.082	0.6440599	2.52596	9.047964	-0.0079461355	0.029562823	-0.01863139	0.71881026	2.5226743	9.449328	Multitasking_Type
12:07:03.104	0.6440599	2.52596	9.047964	-0.0079461355	0.029562823	-0.01863139	0.71881026	2.5226743	9.449328	Multitasking_Type
12:07:03.127	1.063058	2.3990633	8.674458	0.06596856	0.017956385	0.0589485	0.8998799	2.619636	9.407343	Multitasking_Type
12:07:03.151	1.063058	2.3990633	8.674458	0.06596856	0.017956385	0.0589485	0.8998799	2.619636	9.407343	Multitasking_Type
12:07:03.174	1.063058	2.3990633	8.674458	0.06596856	0.017956385	0.0589485	0.8998799	2.619636	9.407343	Multitasking_Type
12:07:03.197	1.063058	2.3990633	8.674458	0.06596856	0.017956385	0.0589485	0.8998799	2.619636	9.407343	Multitasking_Type
12:07:03.219	1.063058	2.3990633	8.674458	0.06596856	0.017956385	0.0589485	0.8998799	2.619636	9.407343	Multitasking_Type
12:07:03.241	1.063058	2.3990633	8.674458	0.06596856	0.017956385	0.0589485	0.8998799	2.619636	9.407343	Multitasking_Type
12:07:03.264	1.063058	2.3990633	8.674458	0.06596856	0.017956385	0.0589485	0.8998799	2.619636	9.407343	Multitasking_Type
12:07:03.287	1.063058	2.3990633	8.674458	0.06596856	0.017956385	0.0589485	0.8998799	2.619636	9.407343	Multitasking_Type
12:07:03.309	1.0439038	2.5714512	9.004868	-0.043987185	-0.06756475	-0.025350908	0.873828	2.6301491	9.406865	Multitasking_Type
12:07:03.332	1.0439038	2.5714512	9.004868	-0.043987185	-0.06756475	-0.025350908	0.873828	2.6301491	9.406865	Multitasking_Type
12:07:03.354	1.0439038	2.5714512	9.004868	-0.043987185	-0.06756475	-0.025350908	0.873828	2.6301491	9.406865	Multitasking_Type
12:07:03.377	1.0439038	2.5714512	9.004868	-0.043987185	-0.06756475	-0.025350908	0.873828	2.6301491	9.406865	Multitasking_Type
12:07:03.404	1.0439038	2.5714512	9.004868	-0.043987185	-0.06756475	-0.025350908	0.873828	2.6301491	9.406865	Multitasking_Type
12:07:03.427	1.0439038	2.5714512	9.004868	-0.043987185	-0.06756475	-0.025350908	0.873828	2.6301491	9.406865	Multitasking_Type
12:07:03.450	1.0439038	2.5714512	9.004868	-0.043987185	-0.06756475	-0.025350908	0.873828	2.6301491	9.406865	Multitasking_Type
12:07:03.473	1.0199611	2.4852571	9.294575	0.0054929005	-0.07000821	0.033292156	1.014819	2.5813684	9.406224	Multitasking_Type
12:07:03.499	1.0199611	2.4852571	9.294575	0.0054929005	-0.07000821	0.033292156	1.014819	2.5813684	9.406224	Multitasking_Type
12:07:03.520	1.0199611	2.4852571	9.294575	0.0054929005	-0.07000821	0.033292156	1.014819	2.5813684	9.406224	Multitasking_Type
12:07:03.541	1.0199611	2.4852571	9.294575	0.0054929005	-0.07000821	0.033292156	1.014819	2.5813684	9.406224	Multitasking_Type
12:07:03.562	1.0199611	2.4852571	9.294575	0.0054929005	-0.07000821	0.033292156	1.014819	2.5813684	9.406224	Multitasking_Type
12:07:03.583	1.0199611	2.4852571	9.294575	0.0054929005	-0.07000821	0.033292156	1.014819	2.5813684	9.406224	Multitasking_Type
12:07:03.618	1.0199611	2.4852571	9.294575	0.0054929005	-0.07000821	0.033292156	1.014819	2.5813684	9.406224	Multitasking_Type
12:07:03.640	1.0199611	2.4852571	9.294575	0.0054929005	-0.07000821	0.033292156	1.014819	2.5813684	9.406224	Multitasking_Type
12:07:03.661	0.99362403	2.545114	9.232324	0.0036603045	0.16517492	-0.00580322	1.0439911	2.602768	9.397131	Multitasking_Type
12:07:03.683	0.99362403	2.545114	9.232324	0.0036603045	0.16517492	-0.00580322	1.0439911	2.602768	9.397131	Multitasking_Type
12:07:03.705	0.99362403	2.545114	9.232324	0.0036603045	0.16517492	-0.00580322	1.0439911	2.602768	9.397131	Multitasking_Type
12:07:03.729	0.99362403	2.545114	9.232324	0.0036603045	0.16517492	-0.00580322	1.0439911	2.602768	9.397131	Multitasking_Type
12:07:03.751	0.99362403	2.545114	9.232324	0.0036603045	0.16517492	-0.00580322	1.0439911	2.602768	9.397131	Multitasking_Type
12:07:03.773	0.99362403	2.545114	9.232324	0.0036603045	0.16517492	-0.00580322	1.0439911	2.602768	9.397131	Multitasking_Type
12:07:03.794	0.99362403	2.545114	9.232324	0.0036603045	0.16517492	-0.00580322	1.0439911	2.602768	9.397131	Multitasking_Type
12:07:03.816	0.99362403	2.545114	9.232324	0.0036603045	0.16517492	-0.00580322	1.0439911	2.602768	9.397131	Multitasking_Type
12:07:03.838	0.6392714	2.631308	8.763046	0.0036603045	0.122414336	0.009468411	0.8468193	2.5994174	9.417871	Multitasking_Type
12:07:03.859	0.6392714	2.631308	8.763046	0.0036603045	0.122414336	0.009468411	0.8468193	2.5994174	9.417871	Multitasking_Type
12:07:03.881	0.6392714	2.631308	8.763046	0.0036603045	0.122414336	0.009468411	0.8468193	2.5994174	9.417871	Multitasking_Type
12:07:03.903	0.6392714	2.631308	8.763046	0.0036603045	0.122414336	0.009468411	0.8468193	2.5994174	9.417871	Multitasking_Type
12:07:03.925	0.6392714	2.631308	8.763046	0.0036603045	0.122414336	0.009468411	0.8468193	2.5994174	9.417871	Multitasking_Type
12:07:03.949	0.6392714	2.631308	8.763046	0.0036603045	0.122414336	0.009468411	0.8468193	2.5994174	9.417871	Multitasking_Type
12:07:03.971	0.6392714	2.631308	8.763046	0.0036603045	0.122414336	0.009468411	0.8468193	2.5994174	9.417871	Multitasking_Type
12:07:03.994	0.6392714	2.631308	8.763046	0.0036603045	0.122414336	0.009468411	0.8468193	2.5994174	9.417871	Multitasking_Type
12:07:04.017	0.68715686	2.5187771	9.205987	0.08246192	-0.010754283	-0.0045814896	0.770552	2.6154106	9.4199915	Multitasking_Type
12:07:04.038	0.68715686	2.5187771	9.205987	0.08246192	-0.010754283	-0.0045814896	0.770552	2.6154106	9.4199915	Multitasking_Type
12:07:04.062	0.68715686	2.5187771	9.205987	0.08246192	-0.010754283	-0.0045814896	0.770552	2.6154106	9.4199915	Multitasking_Type
12:07:04.084	0.68715686	2.5187771	9.205987	0.08246192	-0.010754283	-0.0045814896	0.770552	2.6154106	9.4199915	Multitasking_Type
12:07:04.107	0.68715686	2.5187771	9.205987	0.08246192	-0.010754283	-0.0045814896	0.770552	2.6154106	9.4199915	Multitasking_Type
12:07:04.140	0.68715686	2.5187771	9.205987	0.08246192	-0.010754283	-0.0045814896	0.770552	2.6154106	9.4199915	Multitasking_Type
12:07:04.162	0.68715686	2.5187771	9.205987	0.08246192	-0.010754283	-0.0045814896	0.770552	2.6154106	9.4199915	Multitasking_Type
12:07:04.185	0.68715686	2.5187771	9.205987	0.08246192	-0.010754283	-0.0045814896	0.770552	2.6154106	9.4199915	Multitasking_Type
12:07:04.209	0.89067024	2.6528566	8.897125	-0.014665653	0.057662625	0.021685716	0.9020794	2.7013779	9.3839855	Multitasking_Type
12:07:04.231	0.89067024	2.6528566	8.897125	-0.014665653	0.057662625	0.021685716	0.9020794	2.7013779	9.3839855	Multitasking_Type
12:07:04.254	0.89067024	2.6528566	8.897125	-0.014665653	0.057662625	0.021685716	0.9020794	2.7013779	9.3839855	Multitasking_Type
12:07:04.276	0.89067024	2.6528566	8.897125	-0.014665653	0.057662625	0.021685716	0.9020794	2.7013779	9.3839855	Multitasking_Type
12:07:04.300	0.89067024	2.6528566	8.897125	-0.014665653	0.057662625	0.021685716	0.9020794	2.7013779	9.3839855	Multitasking_Type
12:07:04.323	0.89067024	2.6528566	8.897125	-0.014665653	0.057662625	0.021685716	0.9020794	2.7013779	9.3839855	Multitasking_Type
12:07:04.344	0.89067024	2.6528566	8.897125	-0.014665653	0.057662625	0.021685716	0.9020794	2.7013779	9.3839855	Multitasking_Type
12:07:04.367	0.89067024	2.6528566	8.897125	-0.07575218	0.026508497	-0.05345071	0.9020794	2.7013779	9.3839855	Multitasking_Type
12:07:04.389	0.94573855	2.5546913	9.167678	-0.07575218	0.026508497	-0.05345071	0.92663103	2.6769931	9.38858	Multitasking_Type
12:07:04.413	0.94573855	2.5546913	9.167678	-0.07575218	0.026508497	-0.05345071	0.92663103	2.6769931	9.38858	Multitasking_Type
12:07:04.435	0.94573855	2.5546913	9.167678	-0.07575218	0.026508497	-0.05345071	0.92663103	2.6769931	9.38858	Multitasking_Type
12:07:04.458	0.94573855	2.5546913	9.167678	-0.07575218	0.026508497	-0.05345071	0.92663103	2.6769931	9.38858	Multitasking_Type
12:07:04.480	0.94573855	2.5546913	9.167678	-0.07575218	0.026508497	-0.05345071	0.92663103	2.6769931	9.38858	Multitasking_Type
12:07:04.501	0.94573855	2.5546913	9.167678	-0.07575218	0.026508497	-0.05345071	0.92663103	2.6769931	9.38858	Multitasking_Type
12:07:04.523	0.94573855	2.5546913	9.167678	-0.07575218	0.026508497	-0.05345071	0.92663103	2.6769931	9.38858	Multitasking_Type
12:07:04.545	0.94573855	2.5546913	9.167678	-0.07575218	0.026508497	-0.05345071	0.92663103	2.6769931	9.38858	Multitasking_Type
12:07:04.567	1.2809371	2.4684973	8.837268	-0.04826324	0.06926907	-0.12431108	0.9945702	2.6436505	9.391077	Multitasking_Type
12:07:04.590	1.2809371	2.4684973	8.837268	-0.04826324	0.06926907	-0.12431108	0.9945702	2.6436505	9.391077	Multitasking_Type
12:07:04.613	1.2809371	2.4684973	8.837268	-0.04826324	0.06926907	-0.12431108	0.9945702	2.6436505	9.391077	Multitasking_Type
12:07:04.643	1.2809371	2.4684973	8.837268	-0.04826324	0.06926907	-0.12431108	0.9945702	2.6436505	9.391077	Multitasking_Type
12:07:04.668	1.2809371	2.4684973	8.837268	-0.04826324	0.06926907	-0.12431108	0.9945702	2.6436505	9.391077	Multitasking_Type
12:07:04.690	1.2809371	2.4684973	8.837268	-0.04826324	0.06926907	-0.12431108	0.9945702	2.6436505	9.391077	Multitasking_Type
12:07:04.712	1.2809371	2.4684973	8.837268	-0.04826324	0.06926907	-0.12431108	0.9945702	2.6436505	9.391077	Multitasking_Type
12:07:04.734	0.68715686	2.691165	8.628966	0.020153666	0.11569482	-0.122478485	0.96100163	2.6103363	9.403882	Multitasking_Type
12:07:04.757	0.68715686	2.691165	8.628966	0.020153666	0.11569482	-0.122478485	0.96100163	2.6103363	9.403882	Multitasking_Type
12:07:04.779	0.68715686	2.691165	8.628966	0.020153666	0.11569482	-0.122478485	0.96100163	2.6103363	9.403882	Multitasking_Type
12:07:04.801	0.68715686	2.691165	8.628966	0.020153666	0.11569482	-0.122478485	0.96100163	2.6103363	9.403882	Multitasking_Type
12:07:04.824	0.68715686	2.691165	8.628966	0.020153666	0.11569482	-0.122478485	0.96100163	2.6103363	9.403882	Multitasking_Type
12:07:04.846	0.68715686	2.691165	8.628966	0.020153666	0.11569482	-0.122478485	0.96100163	2.6103363	9.403882	Multitasking_Type
12:07:04.870	0.68715686	2.691165	8.628966	0.020153666	0.11569482	-0.122478485	0.96100163	2.6103363	9.403882	Multitasking_Type
12:07:04.893	0.68715686	2.691165	8.628966	0.020153666	0.11569482	-0.122478485	0.96100163	2.6103363	9.403882	Multitasking_Type
12:07:04.916	1.3479767	1.9848539	8.803748	0.075131536	0.09431454	0.05100725	1.0585936	2.63012	9.3878765	Multitasking_Type
12:07:04.939	1.3479767	1.9848539	8.803748	0.075131536	0.09431454	0.05100725	1.0585936	2.63012	9.3878765	Multitasking_Type
12:07:04.961	1.3479767	1.9848539	8.803748	0.075131536	0.09431454	0.05100725	1.0585936	2.63012	9.3878765	Multitasking_Type
12:07:04.985	1.3479767	1.9848539	8.803748	0.075131536	0.09431454	0.05100725	1.0585936	2.63012	9.3878765	Multitasking_Type
12:07:05.007	1.3479767	1.9848539	8.803748	0.075131536	0.09431454	0.05100725	1.0585936	2.63012	9.3878765	Multitasking_Type
12:07:05.028	1.3479767	1.9848539	8.803748	0.075131536	0.09431454	0.05100725	1.0585936	2.63012	9.3878765	Multitasking_Type
12:07:05.050	1.3479767	1.9848539	8.803748	0.075131536	0.09431454	0.05100725	1.0585936	2.63012	9.3878765	Multitasking_Type
12:07:05.071	1.3479767	1.9848539	8.803748	0.075131536	0.09431454	0.05100725	1.0585936	2.63012	9.3878765	Multitasking_Type
12:07:05.093	-0.46209505	2.9856608	9.794978	0.0757424	-0.018084666	-0.09315695	0.70610774	2.4693747	9.464353	Multitasking_Type
12:07:05.115	-0.46209505	2.9856608	9.794978	0.0757424	-0.018084666	-0.09315695	0.70610774	2.4693747	9.464353	Multitasking_Type
12:07:05.141	-0.46209505	2.9856608	9.794978	0.0757424	-0.018084666	-0.09315695	0.70610774	2.4693747	9.464353	Multitasking_Type
12:07:05.163	-0.46209505	2.9856608	9.794978	0.0757424	-0.018084666	-0.09315695	0.70610774	2.4693747	9.464353	Multitasking_Type
12:07:05.186	-0.46209505	2.9856608	9.794978	0.0757424	-0.018084666	-0.09315695	0.70610774	2.4693747	9.464353	Multitasking_Type
12:07:05.209	-0.46209505	2.9856608	9.794978	0.0757424	-0.018084666	-0.09315695	0.70610774	2.4693747	9.464353	Multitasking_Type
12:07:05.231	-0.46209505	2.9856608	9.794978	0.0757424	-0.018084666	-0.09315695	0.70610774	2.4693747	9.464353	Multitasking_Type
12:07:05.254	-0.46209505	2.9856608	9.794978	0.0757424	-0.018084666	-0.09315695	0.70610774	2.4693747	9.464353	Multitasking_Type
12:07:05.277	0.48124924	2.3631492	9.972155	0.06291424	-0.08039292	0.0106901415	0.62273246	2.547598	9.449462	Multitasking_Type
12:07:05.300	0.48124924	2.3631492	9.972155	0.06291424	-0.08039292	0.0106901415	0.62273246	2.547598	9.449462	Multitasking_Type
12:07:05.321	0.48124924	2.3631492	9.972155	0.06291424	-0.08039292	0.0106901415	0.62273246	2.547598	9.449462	Multitasking_Type
12:07:05.342	0.48124924	2.3631492	9.972155	0.06291424	-0.08039292	0.0106901415	0.62273246	2.547598	9.449462	Multitasking_Type
12:07:05.364	0.48124924	2.3631492	9.972155	0.06291424	-0.08039292	0.0106901415	0.62273246	2.547598	9.449462	Multitasking_Type
12:07:05.385	0.48124924	2.3631492	9.972155	0.06291424	-0.08039292	0.0106901415	0.62273246	2.547598	9.449462	Multitasking_Type
12:07:05.407	0.48124924	2.3631492	9.972155	0.06291424	-0.08039292	0.0106901415	0.62273246	2.547598	9.449462	Multitasking_Type
12:07:05.431	0.48124924	2.3631492	9.972155	0.06291424	-0.08039292	0.0106901415	0.62273246	2.547598	9.449462	Multitasking_Type
12:07:05.454	0.14365649	2.604971	8.669669	-0.06109141	0.18411173	0.06566802	0.4829133	2.6544971	9.428193	Multitasking_Type
12:07:05.477	0.14365649	2.604971	8.669669	-0.06109141	0.18411173	0.06566802	0.4829133	2.6544971	9.428193	Multitasking_Type
12:07:05.499	0.14365649	2.604971	8.669669	-0.06109141	0.18411173	0.06566802	0.4829133	2.6544971	9.428193	Multitasking_Type
12:07:05.521	0.14365649	2.604971	8.669669	-0.06109141	0.18411173	0.06566802	0.4829133	2.6544971	9.428193	Multitasking_Type
12:07:05.544	0.14365649	2.604971	8.669669	-0.06109141	0.18411173	0.06566802	0.4829133	2.6544971	9.428193	Multitasking_Type
12:07:05.568	0.14365649	2.604971	8.669669	-0.06109141	0.18411173	0.06566802	0.4829133	2.6544971	9.428193	Multitasking_Type
12:07:05.591	0.14365649	2.604971	8.669669	-0.06109141	0.18411173	0.06566802	0.4829133	2.6544971	9.428193	Multitasking_Type
12:07:05.614	0.14365649	2.604971	8.669669	-0.06109141	0.18411173	0.06566802	0.4829133	2.6544971	9.428193	Multitasking_Type
12:07:05.650	0.26097596	2.6600394	8.437425	0.07024461	0.10958617	0.17379117	0.42172438	2.697831	9.418823	Multitasking_Type
12:07:05.676	0.26097596	2.6600394	8.437425	0.07024461	0.10958617	0.17379117	0.42172438	2.697831	9.418823	Multitasking_Type
12:07:05.698	0.26097596	2.6600394	8.437425	0.07024461	0.10958617	0.17379117	0.42172438	2.697831	9.418823	Multitasking_Type
12:07:05.720	0.26097596	2.6600394	8.437425	0.07024461	0.10958617	0.17379117	0.42172438	2.697831	9.418823	Multitasking_Type
12:07:05.741	0.26097596	2.6600394	8.437425	0.07024461	0.10958617	0.17379117	0.42172438	2.697831	9.418823	Multitasking_Type
12:07:05.763	0.26097596	2.6600394	8.437425	0.07024461	0.10958617	0.17379117	0.42172438	2.697831	9.418823	Multitasking_Type
12:07:05.787	0.26097596	2.6600394	8.437425	0.07024461	0.10958617	0.17379117	0.42172438	2.697831	9.418823	Multitasking_Type
12:07:05.810	0.70870537	2.5834224	8.830086	-0.011000462	0.0020738875	0.32528573	0.43578103	2.6707163	9.425908	Multitasking_Type
12:07:05.833	0.70870537	2.5834224	8.830086	-0.011000462	0.0020738875	0.32528573	0.43578103	2.6707163	9.425908	Multitasking_Type
12:07:05.856	0.70870537	2.5834224	8.830086	-0.011000462	0.0020738875	0.32528573	0.43578103	2.6707163	9.425908	Multitasking_Type
12:07:05.879	0.70870537	2.5834224	8.830086	-0.011000462	0.0020738875	0.32528573	0.43578103	2.6707163	9.425908	Multitasking_Type
12:07:05.902	0.70870537	2.5834224	8.830086	-0.011000462	0.0020738875	0.32528573	0.43578103	2.6707163	9.425908	Multitasking_Type
12:07:05.924	0.70870537	2.5834224	8.830086	-0.011000462	0.0020738875	0.32528573	0.43578103	2.6707163	9.425908	Multitasking_Type
12:07:05.947	0.70870537	2.5834224	8.830086	-0.011000462	0.0020738875	0.32528573	0.43578103	2.6707163	9.425908	Multitasking_Type
12:07:05.969	0.70870537	2.5834224	8.830086	-0.011000462	0.0020738875	0.32528573	0.43578103	2.6707163	9.425908	Multitasking_Type
12:07:05.991	1.0247496	2.47568	8.4781275	-0.0824717	0.2250397	0.2275473	0.5556307	2.575343	9.446123	Multitasking_Type
12:07:06.015	1.0247496	2.47568	8.4781275	-0.0824717	0.2250397	0.2275473	0.5556307	2.575343	9.446123	Multitasking_Type
12:07:06.037	1.0247496	2.47568	8.4781275	-0.0824717	0.2250397	0.2275473	0.5556307	2.575343	9.446123	Multitasking_Type
12:07:06.059	1.0247496	2.47568	8.4781275	-0.0824717	0.2250397	0.2275473	0.5556307	2.575343	9.446123	Multitasking_Type
12:07:06.082	1.0247496	2.47568	8.4781275	-0.0824717	0.2250397	0.2275473	0.5556307	2.575343	9.446123	Multitasking_Type
12:07:06.105	1.0247496	2.47568	8.4781275	-0.0824717	0.2250397	0.2275473	0.5556307	2.575343	9.446123	Multitasking_Type
12:07:06.151	1.0247496	2.47568	8.4781275	-0.0824717	0.2250397	0.2275473	0.5556307	2.575343	9.446123	Multitasking_Type
12:07:06.175	0.5554718	2.4541316	10.096657	-0.08491515	-0.25082433	0.15424347	0.5290526	2.2666042	9.526436	Multitasking_Type
12:07:06.198	0.5554718	2.4541316	10.096657	-0.08491515	-0.25082433	0.15424347	0.5290526	2.2666042	9.526436	Multitasking_Type
12:07:06.220	0.5554718	2.4541316	10.096657	-0.08491515	-0.25082433	0.15424347	0.5290526	2.2666042	9.526436	Multitasking_Type
12:07:06.243	0.5554718	2.4541316	10.096657	-0.08491515	-0.25082433	0.15424347	0.5290526	2.2666042	9.526436	Multitasking_Type
12:07:06.266	0.5554718	2.4541316	10.096657	-0.08491515	-0.25082433	0.15424347	0.5290526	2.2666042	9.526436	Multitasking_Type
12:07:06.290	0.5554718	2.4541316	10.096657	-0.08491515	-0.25082433	0.15424347	0.5290526	2.2666042	9.526436	Multitasking_Type
12:07:06.312	0.5554718	2.4541316	10.096657	-0.08491515	-0.25082433	0.15424347	0.5290526	2.2666042	9.526436	Multitasking_Type
12:07:06.335	0.5554718	2.4541316	10.096657	-0.08491515	-0.25082433	0.15424347	0.5290526	2.2666042	9.526436	Multitasking_Type
12:07:06.358	1.2067145	2.0279508	8.973742	0.14904623	-0.07978206	-0.037568215	0.84856653	2.3417108	9.485077	Multitasking_Type
12:07:06.382	1.2067145	2.0279508	8.973742	0.14904623	-0.07978206	-0.037568215	0.84856653	2.3417108	9.485077	Multitasking_Type
12:07:06.405	1.2067145	2.0279508	8.973742	0.14904623	-0.07978206	-0.037568215	0.84856653	2.3417108	9.485077	Multitasking_Type
12:07:06.427	1.2067145	2.0279508	8.973742	0.14904623	-0.07978206	-0.037568215	0.84856653	2.3417108	9.485077	Multitasking_Type
12:07:06.451	1.2067145	2.0279508	8.973742	0.14904623	-0.07978206	-0.037568215	0.84856653	2.3417108	9.485077	Multitasking_Type
12:07:06.474	1.2067145	2.0279508	8.973742	0.14904623	-0.07978206	-0.037568215	0.84856653	2.3417108	9.485077	Multitasking_Type
12:07:06.499	1.2067145	2.0279508	8.973742	0.14904623	-0.07978206	-0.037568215	0.84856653	2.3417108	9.485077	Multitasking_Type
12:07:06.522	1.2067145	2.0279508	8.973742	0.14904623	-0.07978206	-0.037568215	0.84856653	2.3417108	9.485077	Multitasking_Type
12:07:06.546	0.026337024	2.2027328	10.520444	-0.080028236	-0.0736734	0.03145956	0.65976065	2.2242277	9.528269	Multitasking_Type
12:07:06.569	0.026337024	2.2027328	10.520444	-0.080028236	-0.0736734	0.03145956	0.65976065	2.2242277	9.528269	Multitasking_Type
12:07:06.591	0.026337024	2.2027328	10.520444	-0.080028236	-0.0736734	0.03145956	0.65976065	2.2242277	9.528269	Multitasking_Type
12:07:06.615	0.026337024	2.2027328	10.520444	-0.080028236	-0.0736734	0.03145956	0.65976065	2.2242277	9.528269	Multitasking_Type
12:07:06.655	0.026337024	2.2027328	10.520444	-0.080028236	-0.0736734	0.03145956	0.65976065	2.2242277	9.528269	Multitasking_Type
12:07:06.678	0.026337024	2.2027328	10.520444	-0.080028236	-0.0736734	0.03145956	0.65976065	2.2242277	9.528269	Multitasking_Type
12:07:06.701	0.026337024	2.2027328	10.520444	-0.080028236	-0.0736734	0.03145956	0.65976065	2.2242277	9.528269	Multitasking_Type
12:07:06.722	1.0726352	2.19555	8.581081	-0.04337632	0.18411173	-0.051618114	0.966247	2.3672502	9.4674635	Multitasking_Type
12:07:06.744	1.0726352	2.19555	8.581081	-0.04337632	0.18411173	-0.051618114	0.966247	2.3672502	9.4674635	Multitasking_Type
12:07:06.766	1.0726352	2.19555	8.581081	-0.04337632	0.18411173	-0.051618114	0.966247	2.3672502	9.4674635	Multitasking_Type
12:07:06.787	1.0726352	2.19555	8.581081	-0.04337632	0.18411173	-0.051618114	0.966247	2.3672502	9.4674635	Multitasking_Type
12:07:06.808	1.0726352	2.19555	8.581081	-0.04337632	0.18411173	-0.051618114	0.966247	2.3672502	9.4674635	Multitasking_Type
12:07:06.830	1.0726352	2.19555	8.581081	-0.04337632	0.18411173	-0.051618114	0.966247	2.3672502	9.4674635	Multitasking_Type
12:07:06.852	1.0726352	2.19555	8.581081	-0.04337632	0.18411173	-0.051618114	0.966247	2.3672502	9.4674635	Multitasking_Type
12:07:06.873	1.0726352	2.19555	8.581081	-0.04337632	0.18411173	-0.051618114	0.966247	2.3672502	9.4674635	Multitasking_Type
12:07:06.894	0.57462597	2.2003386	9.759064	-0.07086526	-0.25693297	-0.02107485	0.7574584	2.2887836	9.505688	Multitasking_Type
12:07:06.915	0.57462597	2.2003386	9.759064	-0.07086526	-0.25693297	-0.02107485	0.7574584	2.2887836	9.505688	Multitasking_Type
12:07:06.945	0.57462597	2.2003386	9.759064	-0.07086526	-0.25693297	-0.02107485	0.7574584	2.2887836	9.505688	Multitasking_Type
12:07:06.966	0.57462597	2.2003386	9.759064	-0.07086526	-0.25693297	-0.02107485	0.7574584	2.2887836	9.505688	Multitasking_Type
12:07:06.987	0.57462597	2.2003386	9.759064	-0.07086526	-0.25693297	-0.02107485	0.7574584	2.2887836	9.505688	Multitasking_Type
12:07:07.009	0.57462597	2.2003386	9.759064	-0.07086526	-0.25693297	-0.02107485	0.7574584	2.2887836	9.505688	Multitasking_Type
12:07:07.031	0.57462597	2.2003386	9.759064	-0.07086526	-0.25693297	-0.02107485	0.7574584	2.2887836	9.505688	Multitasking_Type
12:07:07.054	0.57462597	2.2003386	9.759064	-0.07086526	-0.25693297	-0.02107485	0.7574584	2.2887836	9.505688	Multitasking_Type
12:07:07.078	0.65363705	2.0016139	9.407105	0.042144813	0.5237528	-0.022907445	0.46196285	2.3312464	9.514318	Multitasking_Type
12:07:07.101	0.65363705	2.0016139	9.407105	0.042144813	0.5237528	-0.022907445	0.46196285	2.3312464	9.514318	Multitasking_Type
12:07:07.123	0.65363705	2.0016139	9.407105	0.042144813	0.5237528	-0.022907445	0.46196285	2.3312464	9.514318	Multitasking_Type
12:07:07.144	0.65363705	2.0016139	9.407105	0.042144813	0.5237528	-0.022907445	0.46196285	2.3312464	9.514318	Multitasking_Type
12:07:07.186	0.65363705	2.0016139	9.407105	0.042144813	0.5237528	-0.022907445	0.46196285	2.3312464	9.514318	Multitasking_Type
12:07:07.207	0.65363705	2.0016139	9.407105	0.042144813	0.5237528	-0.022907445	0.46196285	2.3312464	9.514318	Multitasking_Type
12:07:07.228	0.65363705	2.0016139	9.407105	0.042144813	0.5237528	-0.022907445	0.46196285	2.3312464	9.514318	Multitasking_Type
12:07:07.250	0.50998056	2.2865324	7.9322324	0.16126354	0.04178013	0.00580322	0.49239028	2.359684	9.505778	Multitasking_Type
12:07:07.271	0.50998056	2.2865324	7.9322324	0.16126354	0.04178013	0.00580322	0.49239028	2.359684	9.505778	Multitasking_Type
12:07:07.292	0.50998056	2.2865324	7.9322324	0.16126354	0.04178013	0.00580322	0.49239028	2.359684	9.505778	Multitasking_Type
12:07:07.313	0.50998056	2.2865324	7.9322324	0.16126354	0.04178013	0.00580322	0.49239028	2.359684	9.505778	Multitasking_Type
12:07:07.338	0.50998056	2.2865324	7.9322324	0.16126354	0.04178013	0.00580322	0.49239028	2.359684	9.505778	Multitasking_Type
12:07:07.360	0.50998056	2.2865324	7.9322324	0.16126354	0.04178013	0.00580322	0.49239028	2.359684	9.505778	Multitasking_Type
12:07:07.381	0.50998056	2.2865324	7.9322324	0.16126354	0.04178013	0.00580322	0.49239028	2.359684	9.505778	Multitasking_Type
12:07:07.404	0.50998056	2.2865324	7.9322324	0.16126354	0.04178013	0.00580322	0.49239028	2.359684	9.505778	Multitasking_Type
12:07:07.427	0.50998056	2.2865324	7.9322324	0.16126354	0.04178013	0.00580322	0.49239028	2.359684	9.505778	Multitasking_Type
12:07:07.450	0.9768641	2.0159793	8.0711	0.23273477	-0.059012637	0.0125227375	0.75175506	2.3938458	9.480229	Multitasking_Type
12:07:07.473	0.9768641	2.0159793	8.0711	0.23273477	-0.059012637	0.0125227375	0.75175506	2.3938458	9.480229	Multitasking_Type
12:07:07.496	0.9768641	2.0159793	8.0711	0.23273477	-0.059012637	0.0125227375	0.75175506	2.3938458	9.480229	Multitasking_Type
12:07:07.517	0.9768641	2.0159793	8.0711	0.23273477	-0.059012637	0.0125227375	0.75175506	2.3938458	9.480229	Multitasking_Type
12:07:07.539	0.9768641	2.0159793	8.0711	0.23273477	-0.059012637	0.0125227375	0.75175506	2.3938458	9.480229	Multitasking_Type
12:07:07.561	0.9768641	2.0159793	8.0711	0.23273477	-0.059012637	0.0125227375	0.75175506	2.3938458	9.480229	Multitasking_Type
12:07:07.582	0.9768641	2.0159793	8.0711	0.23273477	-0.059012637	0.0125227375	0.75175506	2.3938458	9.480229	Multitasking_Type
12:07:07.605	0.9768641	2.0159793	8.0711	0.23273477	-0.059012637	0.0125227375	0.75175506	2.3938458	9.480229	Multitasking_Type
12:07:07.626	0.7398309	2.569057	8.772623	0.3029843	-0.030301971	0.0693332	0.71362334	2.3732677	9.488347	Multitasking_Type
12:07:07.647	0.7398309	2.569057	8.772623	0.3029843	-0.030301971	0.0693332	0.71362334	2.3732677	9.488347	Multitasking_Type
12:07:07.668	0.7398309	2.569057	8.772623	0.3029843	-0.030301971	0.0693332	0.71362334	2.3732677	9.488347	Multitasking_Type
12:07:07.689	0.7398309	2.569057	8.772623	0.3029843	-0.030301971	0.0693332	0.71362334	2.3732677	9.488347	Multitasking_Type
12:07:07.733	0.7398309	2.569057	8.772623	0.3029843	-0.030301971	0.0693332	0.71362334	2.3732677	9.488347	Multitasking_Type
12:07:07.754	0.7398309	2.569057	8.772623	0.3029843	-0.030301971	0.0693332	0.71362334	2.3732677	9.488347	Multitasking_Type
12:07:07.776	0.7398309	2.569057	8.772623	0.3029843	-0.030301971	0.0693332	0.71362334	2.3732677	9.488347	Multitasking_Type
12:07:07.799	1.1708003	1.9824595	8.923462	0.13682893	0.042390995	-0.06566802	0.7742707	2.4338782	9.468216	Multitasking_Type
12:07:07.821	1.1708003	1.9824595	8.923462	0.13682893	0.042390995	-0.06566802	0.7742707	2.4338782	9.468216	Multitasking_Type
12:07:07.844	1.1708003	1.9824595	8.923462	0.13682893	0.042390995	-0.06566802	0.7742707	2.4338782	9.468216	Multitasking_Type
12:07:07.867	1.1708003	1.9824595	8.923462	0.13682893	0.042390995	-0.06566802	0.7742707	2.4338782	9.468216	Multitasking_Type
12:07:07.892	1.1708003	1.9824595	8.923462	0.13682893	0.042390995	-0.06566802	0.7742707	2.4338782	9.468216	Multitasking_Type
12:07:07.913	1.1708003	1.9824595	8.923462	0.13682893	0.042390995	-0.06566802	0.7742707	2.4338782	9.468216	Multitasking_Type
12:07:07.935	1.1708003	1.9824595	8.923462	0.13682893	0.042390995	-0.06566802	0.7742707	2.4338782	9.468216	Multitasking_Type
12:07:07.956	1.1708003	1.9824595	8.923462	0.13682893	0.042390995	-0.06566802	0.7742707	2.4338782	9.468216	Multitasking_Type
12:07:07.978	0.5458947	2.343995	8.830086	-0.018330844	0.13768597	0.018020526	0.65365285	2.4770734	9.466109	Multitasking_Type
12:07:08.001	0.5458947	2.343995	8.830086	-0.018330844	0.13768597	0.018020526	0.65365285	2.4770734	9.466109	Multitasking_Type
12:07:08.023	0.5458947	2.343995	8.830086	-0.018330844	0.13768597	0.018020526	0.65365285	2.4770734	9.466109	Multitasking_Type
12:07:08.046	0.5458947	2.343995	8.830086	-0.018330844	0.13768597	0.018020526	0.65365285	2.4770734	9.466109	Multitasking_Type
12:07:08.067	0.5458947	2.343995	8.830086	-0.018330844	0.13768597	0.018020526	0.65365285	2.4770734	9.466109	Multitasking_Type
12:07:08.089	0.5458947	2.343995	8.830086	-0.018330844	0.13768597	0.018020526	0.65365285	2.4770734	9.466109	Multitasking_Type
12:07:08.110	0.5458947	2.343995	8.830086	-0.018330844	0.13768597	0.018020526	0.65365285	2.4770734	9.466109	Multitasking_Type
12:07:08.141	0.5458947	2.343995	8.830086	-0.018330844	0.13768597	0.018020526	0.65365285	2.4770734	9.466109	Multitasking_Type
12:07:08.163	0.08140534	2.4972286	8.937828	0.108729124	0.17678134	0.052228976	0.58536845	2.5357308	9.45504	Multitasking_Type
12:07:08.185	0.08140534	2.4972286	8.937828	0.108729124	0.17678134	0.052228976	0.58536845	2.5357308	9.45504	Multitasking_Type
12:07:08.207	0.08140534	2.4972286	8.937828	0.108729124	0.17678134	0.052228976	0.58536845	2.5357308	9.45504	Multitasking_Type
12:07:08.230	0.08140534	2.4972286	8.937828	0.108729124	0.17678134	0.052228976	0.58536845	2.5357308	9.45504	Multitasking_Type
12:07:08.251	0.08140534	2.4972286	8.937828	0.108729124	0.17678134	0.052228976	0.58536845	2.5357308	9.45504	Multitasking_Type
12:07:08.272	0.08140534	2.4972286	8.937828	0.108729124	0.17678134	0.052228976	0.58536845	2.5357308	9.45504	Multitasking_Type
12:07:08.307	0.08140534	2.4972286	8.937828	0.108729124	0.17678134	0.052228976	0.58536845	2.5357308	9.45504	Multitasking_Type
12:07:08.327	0.08140534	2.4972286	8.937828	0.20707843	-0.10666013	0.17256942	0.58536845	2.5357308	9.45504	Multitasking_Type
12:07:08.366	0.87151605	2.875524	9.122187	0.20707843	-0.10666013	0.17256942	0.8101455	2.6387844	9.410147	Multitasking_Type
12:07:08.389	0.87151605	2.875524	9.122187	0.20707843	-0.10666013	0.17256942	0.8101455	2.6387844	9.410147	Multitasking_Type
12:07:08.410	0.87151605	2.875524	9.122187	0.20707843	-0.10666013	0.17256942	0.8101455	2.6387844	9.410147	Multitasking_Type
12:07:08.432	0.87151605	2.875524	9.122187	0.20707843	-0.10666013	0.17256942	0.8101455	2.6387844	9.410147	Multitasking_Type
12:07:08.455	0.87151605	2.875524	9.122187	0.20707843	-0.10666013	0.17256942	0.8101455	2.6387844	9.410147	Multitasking_Type
12:07:08.478	0.87151605	2.875524	9.122187	0.20707843	-0.10666013	0.17256942	0.8101455	2.6387844	9.410147	Multitasking_Type
12:07:08.499	0.87151605	2.875524	9.122187	0.20707843	-0.10666013	0.17256942	0.8101455	2.6387844	9.410147	Multitasking_Type
12:07:08.522	1.3743137	2.5068057	9.416683	-0.20281215	-0.37544084	0.050396383	0.85524213	2.6478693	9.403602	Multitasking_Type
12:07:08.542	1.3743137	2.5068057	9.416683	-0.20281215	-0.37544084	0.050396383	0.85524213	2.6478693	9.403602	Multitasking_Type
12:07:08.577	1.3743137	2.5068057	9.416683	-0.20281215	-0.37544084	0.050396383	0.85524213	2.6478693	9.403602	Multitasking_Type
12:07:08.597	1.3743137	2.5068057	9.416683	-0.20281215	-0.37544084	0.050396383	0.85524213	2.6478693	9.403602	Multitasking_Type
12:07:08.618	1.3743137	2.5068057	9.416683	-0.20281215	-0.37544084	0.050396383	0.85524213	2.6478693	9.403602	Multitasking_Type
12:07:08.639	1.3743137	2.5068057	9.416683	-0.20281215	-0.37544084	0.050396383	0.85524213	2.6478693	9.403602	Multitasking_Type
12:07:08.660	1.3743137	2.5068057	9.416683	-0.20281215	-0.37544084	0.050396383	0.85524213	2.6478693	9.403602	Multitasking_Type
12:07:08.681	1.3743137	2.5068057	9.416683	-0.20281215	-0.37544084	0.050396383	0.85524213	2.6478693	9.403602	Multitasking_Type
12:07:08.714	0.28731298	2.5283542	8.20518	-0.046430644	-0.20500943	-0.03268129	0.90480745	2.605482	9.4108	Multitasking_Type
12:07:08.736	0.28731298	2.5283542	8.20518	-0.046430644	-0.20500943	-0.03268129	0.90480745	2.605482	9.4108	Multitasking_Type
12:07:08.758	0.28731298	2.5283542	8.20518	-0.046430644	-0.20500943	-0.03268129	0.90480745	2.605482	9.4108	Multitasking_Type
12:07:08.779	0.28731298	2.5283542	8.20518	-0.046430644	-0.20500943	-0.03268129	0.90480745	2.605482	9.4108	Multitasking_Type
12:07:08.801	0.28731298	2.5283542	8.20518	-0.046430644	-0.20500943	-0.03268129	0.90480745	2.605482	9.4108	Multitasking_Type
12:07:08.822	0.28731298	2.5283542	8.20518	-0.046430644	-0.20500943	-0.03268129	0.90480745	2.605482	9.4108	Multitasking_Type
12:07:08.844	0.28731298	2.5283542	8.20518	-0.046430644	-0.20500943	-0.03268129	0.90480745	2.605482	9.4108	Multitasking_Type
12:07:08.865	0.28731298	2.5283542	8.20518	-0.046430644	-0.20500943	-0.03268129	0.90480745	2.605482	9.4108	Multitasking_Type
12:07:08.886	0.7326481	2.4158232	10.800573	-0.2474053	0.3026196	-0.106595986	1.1261779	2.4228733	9.435665	Multitasking_Type
12:07:08.920	0.7326481	2.4158232	10.800573	-0.2474053	0.3026196	-0.106595986	1.1261779	2.4228733	9.435665	Multitasking_Type
12:07:08.942	0.7326481	2.4158232	10.800573	-0.2474053	0.3026196	-0.106595986	1.1261779	2.4228733	9.435665	Multitasking_Type
12:07:08.964	0.7326481	2.4158232	10.800573	-0.2474053	0.3026196	-0.106595986	1.1261779	2.4228733	9.435665	Multitasking_Type
12:07:08.985	0.7326481	2.4158232	10.800573	-0.2474053	0.3026196	-0.106595986	1.1261779	2.4228733	9.435665	Multitasking_Type
12:07:09.006	0.7326481	2.4158232	10.800573	-0.2474053	0.3026196	-0.106595986	1.1261779	2.4228733	9.435665	Multitasking_Type
12:07:09.027	0.7326481	2.4158232	10.800573	-0.2474053	0.3026196	-0.106595986	1.1261779	2.4228733	9.435665	Multitasking_Type
12:07:09.049	1.333611	2.360755	7.5874567	-4.886922e-06	-0.15614021	0.0027488936	1.1183866	2.5260122	9.409509	Multitasking_Type
12:07:09.070	1.333611	2.360755	7.5874567	-4.886922e-06	-0.15614021	0.0027488936	1.1183866	2.5260122	9.409509	Multitasking_Type
12:07:09.093	1.333611	2.360755	7.5874567	-4.886922e-06	-0.15614021	0.0027488936	1.1183866	2.5260122	9.409509	Multitasking_Type
12:07:09.113	1.333611	2.360755	7.5874567	-4.886922e-06	-0.15614021	0.0027488936	1.1183866	2.5260122	9.409509	Multitasking_Type
12:07:09.147	1.333611	2.360755	7.5874567	-4.886922e-06	-0.15614021	0.0027488936	1.1183866	2.5260122	9.409509	Multitasking_Type
12:07:09.168	1.333611	2.360755	7.5874567	-4.886922e-06	-0.15614021	0.0027488936	1.1183866	2.5260122	9.409509	Multitasking_Type
12:07:09.190	1.333611	2.360755	7.5874567	-4.886922e-06	-0.15614021	0.0027488936	1.1183866	2.5260122	9.409509	Multitasking_Type
12:07:09.210	1.333611	2.360755	7.5874567	-4.886922e-06	-0.15614021	0.0027488936	1.1183866	2.5260122	9.409509	Multitasking_Type
12:07:09.231	0.6488485	2.6097596	9.155706	0.06474683	-0.14331204	0.0070249503	0.9868466	2.420854	9.451771	Multitasking_Type
12:07:09.262	0.6488485	2.6097596	9.155706	0.06474683	-0.14331204	0.0070249503	0.9868466	2.420854	9.451771	Multitasking_Type
12:07:09.283	0.6488485	2.6097596	9.155706	0.06474683	-0.14331204	0.0070249503	0.9868466	2.420854	9.451771	Multitasking_Type
12:07:09.304	0.6488485	2.6097596	9.155706	0.06474683	-0.14331204	0.0070249503	0.9868466	2.420854	9.451771	Multitasking_Type
12:07:09.324	0.6488485	2.6097596	9.155706	0.06474683	-0.14331204	0.0070249503	0.9868466	2.420854	9.451771	Multitasking_Type
12:07:09.345	0.6488485	2.6097596	9.155706	0.06474683	-0.14331204	0.0070249503	0.9868466	2.420854	9.451771	Multitasking_Type
12:07:09.369	0.6488485	2.6097596	9.155706	0.06474683	-0.14331204	0.0070249503	0.9868466	2.420854	9.451771	Multitasking_Type
12:07:09.390	0.6488485	2.6097596	9.155706	0.06474683	-0.14331204	0.0070249503	0.9868466	2.420854	9.451771	Multitasking_Type
12:07:09.411	1.2258687	2.1332989	9.941029	-0.02138517	0.34904534	0.085215695	1.0066564	2.3711658	9.462272	Multitasking_Type
12:07:09.432	1.2258687	2.1332989	9.941029	-0.02138517	0.34904534	0.085215695	1.0066564	2.3711658	9.462272	Multitasking_Type
12:07:09.453	1.2258687	2.1332989	9.941029	-0.02138517	0.34904534	0.085215695	1.0066564	2.3711658	9.462272	Multitasking_Type
12:07:09.475	1.2258687	2.1332989	9.941029	-0.02138517	0.34904534	0.085215695	1.0066564	2.3711658	9.462272	Multitasking_Type
12:07:09.497	1.2258687	2.1332989	9.941029	-0.02138517	0.34904534	0.085215695	1.0066564	2.3711658	9.462272	Multitasking_Type
12:07:09.518	1.2258687	2.1332989	9.941029	-0.02138517	0.34904534	0.085215695	1.0066564	2.3711658	9.462272	Multitasking_Type
12:07:09.540	1.2258687	2.1332989	9.941029	-0.02138517	0.34904534	0.085215695	1.0066564	2.3711658	9.462272	Multitasking_Type
12:07:09.564	1.2258687	2.1332989	9.941029	-0.02138517	0.34904534	0.085215695	1.0066564	2.3711658	9.462272	Multitasking_Type
12:07:09.595	0.845179	2.264984	8.842057	-0.08552603	-0.024193317	-0.014966199	0.97075427	2.4780293	9.438611	Multitasking_Type
12:07:09.616	0.845179	2.264984	8.842057	-0.08552603	-0.024193317	-0.014966199	0.97075427	2.4780293	9.438611	Multitasking_Type
12:07:09.637	0.845179	2.264984	8.842057	-0.08552603	-0.024193317	-0.014966199	0.97075427	2.4780293	9.438611	Multitasking_Type
12:07:09.658	0.845179	2.264984	8.842057	-0.08552603	-0.024193317	-0.014966199	0.97075427	2.4780293	9.438611	Multitasking_Type
12:07:09.679	0.845179	2.264984	8.842057	-0.08552603	-0.024193317	-0.014966199	0.97075427	2.4780293	9.438611	Multitasking_Type
12:07:09.699	0.845179	2.264984	8.842057	-0.08552603	-0.024193317	-0.014966199	0.97075427	2.4780293	9.438611	Multitasking_Type
12:07:09.721	0.845179	2.264984	8.842057	-0.08552603	-0.024193317	-0.014966199	0.97075427	2.4780293	9.438611	Multitasking_Type
12:07:09.742	0.845179	2.264984	8.842057	-0.08552603	-0.024193317	-0.014966199	0.97075427	2.4780293	9.438611	Multitasking_Type
12:07:09.764	0.845179	2.264984	8.842057	-0.08552603	-0.024193317	-0.014966199	0.97075427	2.4780293	9.438611	Multitasking_Type
12:07:09.785	1.333611	2.370332	8.583475	-0.004280944	0.22931577	0.027183505	0.9213586	2.4658282	9.446754	Multitasking_Type
12:07:09.816	1.333611	2.370332	8.583475	-0.004280944	0.22931577	0.027183505	0.9213586	2.4658282	9.446754	Multitasking_Type
12:07:09.836	1.333611	2.370332	8.583475	-0.004280944	0.22931577	0.027183505	0.9213586	2.4658282	9.446754	Multitasking_Type
12:07:09.856	1.333611	2.370332	8.583475	-0.004280944	0.22931577	0.027183505	0.9213586	2.4658282	9.446754	Multitasking_Type
12:07:09.877	1.333611	2.370332	8.583475	-0.004280944	0.22931577	0.027183505	0.9213586	2.4658282	9.446754	Multitasking_Type
12:07:09.898	1.333611	2.370332	8.583475	-0.004280944	0.22931577	0.027183505	0.9213586	2.4658282	9.446754	Multitasking_Type
12:07:09.919	1.333611	2.370332	8.583475	-0.004280944	0.22931577	0.027183505	0.9213586	2.4658282	9.446754	Multitasking_Type
12:07:09.941	1.333611	2.370332	8.583475	-0.004280944	0.22931577	0.027183505	0.9213586	2.4658282	9.446754	Multitasking_Type
12:07:09.962	0.531529	2.3894863	8.411087	-0.010389596	0.052775703	-0.0039706244	0.81321293	2.3966565	9.474444	Multitasking_Type
12:07:10.008	0.531529	2.3894863	8.411087	-0.010389596	0.052775703	-0.0039706244	0.81321293	2.3966565	9.474444	Multitasking_Type
12:07:10.031	0.531529	2.3894863	8.411087	-0.010389596	0.052775703	-0.0039706244	0.81321293	2.3966565	9.474444	Multitasking_Type
12:07:10.052	0.531529	2.3894863	8.411087	-0.010389596	0.052775703	-0.0039706244	0.81321293	2.3966565	9.474444	Multitasking_Type
12:07:10.074	0.531529	2.3894863	8.411087	-0.010389596	0.052775703	-0.0039706244	0.81321293	2.3966565	9.474444	Multitasking_Type
12:07:10.096	0.531529	2.3894863	8.411087	-0.010389596	0.052775703	-0.0039706244	0.81321293	2.3966565	9.474444	Multitasking_Type
12:07:10.119	0.531529	2.3894863	8.411087	-0.010389596	0.052775703	-0.0039706244	0.81321293	2.3966565	9.474444	Multitasking_Type
12:07:10.141	0.6488485	2.2458298	9.407105	-0.212586	0.15601194	-0.05345071	0.72393864	2.394115	9.482326	Multitasking_Type
12:07:10.165	0.6488485	2.2458298	9.407105	-0.212586	0.15601194	-0.05345071	0.72393864	2.394115	9.482326	Multitasking_Type
12:07:10.188	0.6488485	2.2458298	9.407105	-0.212586	0.15601194	-0.05345071	0.72393864	2.394115	9.482326	Multitasking_Type
12:07:10.210	0.6488485	2.2458298	9.407105	-0.212586	0.15601194	-0.05345071	0.72393864	2.394115	9.482326	Multitasking_Type
12:07:10.231	0.6488485	2.2458298	9.407105	-0.212586	0.15601194	-0.05345071	0.72393864	2.394115	9.482326	Multitasking_Type
12:07:10.252	0.6488485	2.2458298	9.407105	-0.212586	0.15601194	-0.05345071	0.72393864	2.394115	9.482326	Multitasking_Type
12:07:10.274	0.6488485	2.2458298	9.407105	-0.212586	0.15601194	-0.05345071	0.72393864	2.394115	9.482326	Multitasking_Type
12:07:10.297	0.6488485	2.2458298	9.407105	-0.212586	0.15601194	-0.05345071	0.72393864	2.394115	9.482326	Multitasking_Type
12:07:10.319	0.023942748	2.4900458	9.4142885	-0.016498249	-0.060845234	0.038789943	0.7605117	2.2481666	9.515133	Multitasking_Type
12:07:10.342	0.023942748	2.4900458	9.4142885	-0.016498249	-0.060845234	0.038789943	0.7605117	2.2481666	9.515133	Multitasking_Type
12:07:10.364	0.023942748	2.4900458	9.4142885	-0.016498249	-0.060845234	0.038789943	0.7605117	2.2481666	9.515133	Multitasking_Type
12:07:10.388	0.023942748	2.4900458	9.4142885	-0.016498249	-0.060845234	0.038789943	0.7605117	2.2481666	9.515133	Multitasking_Type
12:07:10.412	0.023942748	2.4900458	9.4142885	-0.016498249	-0.060845234	0.038789943	0.7605117	2.2481666	9.515133	Multitasking_Type
12:07:10.435	0.023942748	2.4900458	9.4142885	-0.016498249	-0.060845234	0.038789943	0.7605117	2.2481666	9.515133	Multitasking_Type
12:07:10.457	0.023942748	2.4900458	9.4142885	-0.016498249	-0.060845234	0.038789943	0.7605117	2.2481666	9.515133	Multitasking_Type
12:07:10.481	0.023942748	2.4900458	9.4142885	-0.016498249	-0.060845234	0.038789943	0.7605117	2.2481666	9.515133	Multitasking_Type
12:07:10.504	0.67279124	1.9968252	8.93304	-0.06536747	0.2653568	0.04917465	0.88355064	2.2691894	9.499499	Multitasking_Type
12:07:10.530	0.67279124	1.9968252	8.93304	-0.06536747	0.2653568	0.04917465	0.88355064	2.2691894	9.499499	Multitasking_Type
12:07:10.551	0.67279124	1.9968252	8.93304	-0.06536747	0.2653568	0.04917465	0.88355064	2.2691894	9.499499	Multitasking_Type
12:07:10.573	0.67279124	1.9968252	8.93304	-0.06536747	0.2653568	0.04917465	0.88355064	2.2691894	9.499499	Multitasking_Type
12:07:10.598	0.67279124	1.9968252	8.93304	-0.06536747	0.2653568	0.04917465	0.88355064	2.2691894	9.499499	Multitasking_Type
12:07:10.620	0.67279124	1.9968252	8.93304	-0.06536747	0.2653568	0.04917465	0.88355064	2.2691894	9.499499	Multitasking_Type
12:07:10.640	0.67279124	1.9968252	8.93304	-0.06536747	0.2653568	0.04917465	0.88355064	2.2691894	9.499499	Multitasking_Type
12:07:10.661	0.67279124	1.9968252	8.93304	-0.06536747	0.2653568	0.04917465	0.88355064	2.2691894	9.499499	Multitasking_Type
12:07:10.683	0.43575802	2.1069617	7.927444	0.05619472	0.41440794	-0.027794369	0.5362252	2.3780875	9.498818	Multitasking_Type
12:07:10.705	0.43575802	2.1069617	7.927444	0.05619472	0.41440794	-0.027794369	0.5362252	2.3780875	9.498818	Multitasking_Type
12:07:10.727	0.43575802	2.1069617	7.927444	0.05619472	0.41440794	-0.027794369	0.5362252	2.3780875	9.498818	Multitasking_Type
12:07:10.749	0.43575802	2.1069617	7.927444	0.05619472	0.41440794	-0.027794369	0.5362252	2.3780875	9.498818	Multitasking_Type
12:07:10.769	0.43575802	2.1069617	7.927444	0.05619472	0.41440794	-0.027794369	0.5362252	2.3780875	9.498818	Multitasking_Type
12:07:10.790	0.43575802	2.1069617	7.927444	0.05619472	0.41440794	-0.027794369	0.5362252	2.3780875	9.498818	Multitasking_Type
12:07:10.819	0.43575802	2.1069617	7.927444	0.05619472	0.41440794	-0.027794369	0.5362252	2.3780875	9.498818	Multitasking_Type
12:07:10.840	0.43575802	2.1069617	7.927444	0.05619472	0.41440794	-0.027794369	0.5362252	2.3780875	9.498818	Multitasking_Type
12:07:10.862	-0.083799616	2.413429	9.998491	-0.1789884	-0.6368912	0.06383542	0.47265595	2.2936053	9.522939	Multitasking_Type
12:07:10.886	-0.083799616	2.413429	9.998491	-0.1789884	-0.6368912	0.06383542	0.47265595	2.2936053	9.522939	Multitasking_Type
12:07:10.908	-0.083799616	2.413429	9.998491	-0.1789884	-0.6368912	0.06383542	0.47265595	2.2936053	9.522939	Multitasking_Type
12:07:10.930	-0.083799616	2.413429	9.998491	-0.1789884	-0.6368912	0.06383542	0.47265595	2.2936053	9.522939	Multitasking_Type
12:07:10.952	-0.083799616	2.413429	9.998491	-0.1789884	-0.6368912	0.06383542	0.47265595	2.2936053	9.522939	Multitasking_Type
12:07:10.973	-0.083799616	2.413429	9.998491	-0.1789884	-0.6368912	0.06383542	0.47265595	2.2936053	9.522939	Multitasking_Type
12:07:10.995	-0.083799616	2.413429	9.998491	-0.1789884	-0.6368912	0.06383542	0.47265595	2.2936053	9.522939	Multitasking_Type
12:07:11.016	-0.083799616	2.413429	9.998491	-0.1789884	-0.6368912	0.06383542	0.47265595	2.2936053	9.522939	Multitasking_Type
12:07:11.055	0.6847626	2.4182177	10.769448	-0.13744956	0.13340992	0.011911872	0.77523506	2.2385488	9.5162115	Multitasking_Type
12:07:11.076	0.6847626	2.4182177	10.769448	-0.13744956	0.13340992	0.011911872	0.77523506	2.2385488	9.5162115	Multitasking_Type
12:07:11.097	0.6847626	2.4182177	10.769448	-0.13744956	0.13340992	0.011911872	0.77523506	2.2385488	9.5162115	Multitasking_Type
12:07:11.118	0.6847626	2.4182177	10.769448	-0.13744956	0.13340992	0.011911872	0.77523506	2.2385488	9.5162115	Multitasking_Type
12:07:11.139	0.6847626	2.4182177	10.769448	-0.13744956	0.13340992	0.011911872	0.77523506	2.2385488	9.5162115	Multitasking_Type
12:07:11.159	0.6847626	2.4182177	10.769448	-0.13744956	0.13340992	0.011911872	0.77523506	2.2385488	9.5162115	Multitasking_Type
12:07:11.180	0.6847626	2.4182177	10.769448	-0.13744956	0.13340992	0.011911872	0.77523506	2.2385488	9.5162115	Multitasking_Type
12:07:11.202	0.6847626	2.4182177	10.769448	-0.13744956	0.13340992	0.011911872	0.77523506	2.2385488	9.5162115	Multitasking_Type
12:07:11.224	1.3024855	2.2123098	8.432636	0.11300518	-0.28686538	-0.022907445	1.1153166	2.258227	9.477703	Multitasking_Type
12:07:11.253	1.3024855	2.2123098	8.432636	0.11300518	-0.28686538	-0.022907445	1.1153166	2.258227	9.477703	Multitasking_Type
12:07:11.274	1.3024855	2.2123098	8.432636	0.11300518	-0.28686538	-0.022907445	1.1153166	2.258227	9.477703	Multitasking_Type
12:07:11.297	1.3024855	2.2123098	8.432636	0.11300518	-0.28686538	-0.022907445	1.1153166	2.258227	9.477703	Multitasking_Type
12:07:11.318	1.3024855	2.2123098	8.432636	0.11300518	-0.28686538	-0.022907445	1.1153166	2.258227	9.477703	Multitasking_Type
12:07:11.339	1.3024855	2.2123098	8.432636	0.11300518	-0.28686538	-0.022907445	1.1153166	2.258227	9.477703	Multitasking_Type
12:07:11.361	1.3024855	2.2123098	8.432636	0.11300518	-0.28686538	-0.022907445	1.1153166	2.258227	9.477703	Multitasking_Type
12:07:11.382	1.3024855	2.2123098	8.432636	0.11300518	-0.28686538	-0.022907445	1.1153166	2.258227	9.477703	Multitasking_Type
12:07:11.404	1.2881198	2.0255566	9.107821	0.07879673	0.01856725	0.013133603	1.2187963	2.268253	9.462555	Multitasking_Type
12:07:11.425	1.2881198	2.0255566	9.107821	0.07879673	0.01856725	0.013133603	1.2187963	2.268253	9.462555	Multitasking_Type
12:07:11.447	1.2881198	2.0255566	9.107821	0.07879673	0.01856725	0.013133603	1.2187963	2.268253	9.462555	Multitasking_Type
12:07:11.468	1.2881198	2.0255566	9.107821	0.07879673	0.01856725	0.013133603	1.2187963	2.268253	9.462555	Multitasking_Type
12:07:11.489	1.2881198	2.0255566	9.107821	0.07879673	0.01856725	0.013133603	1.2187963	2.268253	9.462555	Multitasking_Type
12:07:11.510	1.2881198	2.0255566	9.107821	0.07879673	0.01856725	0.013133603	1.2187963	2.268253	9.462555	Multitasking_Type
12:07:11.539	1.2881198	2.0255566	9.107821	0.07879673	0.01856725	0.013133603	1.2187963	2.268253	9.462555	Multitasking_Type
12:07:11.560	1.2881198	2.0255566	9.107821	0.07879673	0.01856725	0.013133603	1.2187963	2.268253	9.462555	Multitasking_Type
12:07:11.580	1.7166951	1.9106313	8.40151	0.12400076	0.21709844	-0.24404067	1.0488482	2.3428977	9.46473	Multitasking_Type
12:07:11.602	1.7166951	1.9106313	8.40151	0.12400076	0.21709844	-0.24404067	1.0488482	2.3428977	9.46473	Multitasking_Type
12:07:11.624	1.7166951	1.9106313	8.40151	0.12400076	0.21709844	-0.24404067	1.0488482	2.3428977	9.46473	Multitasking_Type
12:07:11.648	1.7166951	1.9106313	8.40151	0.12400076	0.21709844	-0.24404067	1.0488482	2.3428977	9.46473	Multitasking_Type
12:07:11.670	1.7166951	1.9106313	8.40151	0.12400076	0.21709844	-0.24404067	1.0488482	2.3428977	9.46473	Multitasking_Type
12:07:11.693	1.7166951	1.9106313	8.40151	0.12400076	0.21709844	-0.24404067	1.0488482	2.3428977	9.46473	Multitasking_Type
12:07:11.716	1.7166951	1.9106313	8.40151	0.12400076	0.21709844	-0.24404067	1.0488482	2.3428977	9.46473	Multitasking_Type
12:07:11.738	1.7166951	1.9106313	8.40151	0.12400076	0.21709844	-0.24404067	1.0488482	2.3428977	9.46473	Multitasking_Type
12:07:11.760	-0.019154198	2.578634	9.1628895	0.04519914	-0.07122994	0.008857545	0.3704892	2.4795945	9.480755	Multitasking_Type
12:07:11.781	-0.019154198	2.578634	9.1628895	0.04519914	-0.07122994	0.008857545	0.3704892	2.4795945	9.480755	Multitasking_Type
12:07:11.802	-0.019154198	2.578634	9.1628895	0.04519914	-0.07122994	0.008857545	0.3704892	2.4795945	9.480755	Multitasking_Type
12:07:11.823	-0.019154198	2.578634	9.1628895	0.04519914	-0.07122994	0.008857545	0.3704892	2.4795945	9.480755	Multitasking_Type
12:07:11.845	-0.019154198	2.578634	9.1628895	0.04519914	-0.07122994	0.008857545	0.3704892	2.4795945	9.480755	Multitasking_Type
12:07:11.873	-0.019154198	2.578634	9.1628895	0.04519914	-0.07122994	0.008857545	0.3704892	2.4795945	9.480755	Multitasking_Type
12:07:11.897	-0.019154198	2.578634	9.1628895	0.04519914	-0.07122994	0.008857545	0.3704892	2.4795945	9.480755	Multitasking_Type
12:07:11.920	-0.019154198	2.578634	9.1628895	0.04519914	-0.07122994	0.008857545	0.3704892	2.4795945	9.480755	Multitasking_Type
12:07:11.943	0.18914771	2.4469488	9.076695	-0.017109113	0.036893208	0.00091629784	0.29380336	2.5458503	9.465871	Multitasking_Type
12:07:11.966	0.18914771	2.4469488	9.076695	-0.017109113	0.036893208	0.00091629784	0.29380336	2.5458503	9.465871	Multitasking_Type
12:07:11.990	0.18914771	2.4469488	9.076695	-0.017109113	0.036893208	0.00091629784	0.29380336	2.5458503	9.465871	Multitasking_Type
12:07:12.013	0.18914771	2.4469488	9.076695	-0.017109113	0.036893208	0.00091629784	0.29380336	2.5458503	9.465871	Multitasking_Type
12:07:12.050	0.18914771	2.4469488	9.076695	-0.017109113	0.036893208	0.00091629784	0.29380336	2.5458503	9.465871	Multitasking_Type
12:07:12.072	0.18914771	2.4469488	9.076695	-0.017109113	0.036893208	0.00091629784	0.29380336	2.5458503	9.465871	Multitasking_Type
12:07:12.093	0.18914771	2.4469488	9.076695	-0.017109113	0.036893208	0.00091629784	0.29380336	2.5458503	9.465871	Multitasking_Type
12:07:12.114	0.102953814	2.6025767	9.296969	-0.08552603	-0.081003785	-0.016187929	0.27998534	2.5502968	9.465093	Multitasking_Type
12:07:12.140	0.102953814	2.6025767	9.296969	-0.08552603	-0.081003785	-0.016187929	0.27998534	2.5502968	9.465093	Multitasking_Type
12:07:12.187	0.102953814	2.6025767	9.296969	-0.08552603	-0.081003785	-0.016187929	0.27998534	2.5502968	9.465093	Multitasking_Type
12:07:12.207	0.102953814	2.6025767	9.296969	-0.08552603	-0.081003785	-0.016187929	0.27998534	2.5502968	9.465093	Multitasking_Type
12:07:12.229	0.102953814	2.6025767	9.296969	-0.08552603	-0.081003785	-0.016187929	0.27998534	2.5502968	9.465093	Multitasking_Type
12:07:12.251	0.102953814	2.6025767	9.296969	-0.08552603	-0.081003785	-0.016187929	0.27998534	2.5502968	9.465093	Multitasking_Type
12:07:12.274	0.102953814	2.6025767	9.296969	-0.08552603	-0.081003785	-0.016187929	0.27998534	2.5502968	9.465093	Multitasking_Type
12:07:12.296	0.31604427	2.482863	9.495694	-0.116680145	-0.094442815	0.03023783	0.3585985	2.5147877	9.471939	Multitasking_Type
12:07:12.317	0.31604427	2.482863	9.495694	-0.116680145	-0.094442815	0.03023783	0.3585985	2.5147877	9.471939	Multitasking_Type
12:07:12.339	0.31604427	2.482863	9.495694	-0.116680145	-0.094442815	0.03023783	0.3585985	2.5147877	9.471939	Multitasking_Type
12:07:12.360	0.31604427	2.482863	9.495694	-0.116680145	-0.094442815	0.03023783	0.3585985	2.5147877	9.471939	Multitasking_Type
12:07:12.382	0.31604427	2.482863	9.495694	-0.116680145	-0.094442815	0.03023783	0.3585985	2.5147877	9.471939	Multitasking_Type
12:07:12.404	0.31604427	2.482863	9.495694	-0.116680145	-0.094442815	0.03023783	0.3585985	2.5147877	9.471939	Multitasking_Type
12:07:12.426	0.31604427	2.482863	9.495694	-0.116680145	-0.094442815	0.03023783	0.3585985	2.5147877	9.471939	Multitasking_Type
12:07:12.448	0.31604427	2.482863	9.495694	-0.116680145	-0.094442815	0.03023783	0.3585985	2.5147877	9.471939	Multitasking_Type
12:07:12.470	0.31604427	2.482863	9.495694	-0.017719978	-0.09383196	0.03268129	0.3585985	2.5147877	9.471939	Multitasking_Type
12:07:12.492	0.44294083	2.4421604	9.1628895	-0.017719978	-0.09383196	0.03268129	0.44402862	2.4281993	9.490893	Multitasking_Type
12:07:12.513	0.44294083	2.4421604	9.1628895	-0.017719978	-0.09383196	0.03268129	0.44402862	2.4281993	9.490893	Multitasking_Type
12:07:12.535	0.44294083	2.4421604	9.1628895	-0.017719978	-0.09383196	0.03268129	0.44402862	2.4281993	9.490893	Multitasking_Type
12:07:12.556	0.44294083	2.4421604	9.1628895	-0.017719978	-0.09383196	0.03268129	0.44402862	2.4281993	9.490893	Multitasking_Type
12:07:12.579	0.44294083	2.4421604	9.1628895	-0.017719978	-0.09383196	0.03268129	0.44402862	2.4281993	9.490893	Multitasking_Type
12:07:12.609	0.44294083	2.4421604	9.1628895	-0.017719978	-0.09383196	0.03268129	0.44402862	2.4281993	9.490893	Multitasking_Type
12:07:12.630	0.44294083	2.4421604	9.1628895	-0.017719978	-0.09383196	0.03268129	0.44402862	2.4281993	9.490893	Multitasking_Type
12:07:12.651	0.2849187	2.3583608	9.344854	0.03114924	-0.052903984	0.016798794	0.49152938	2.3977027	9.4963045	Multitasking_Type
12:07:12.675	0.2849187	2.3583608	9.344854	0.03114924	-0.052903984	0.016798794	0.49152938	2.3977027	9.4963045	Multitasking_Type
12:07:12.697	0.2849187	2.3583608	9.344854	0.03114924	-0.052903984	0.016798794	0.49152938	2.3977027	9.4963045	Multitasking_Type
12:07:12.719	0.2849187	2.3583608	9.344854	0.03114924	-0.052903984	0.016798794	0.49152938	2.3977027	9.4963045	Multitasking_Type
12:07:12.742	0.2849187	2.3583608	9.344854	0.03114924	-0.052903984	0.016798794	0.49152938	2.3977027	9.4963045	Multitasking_Type
12:07:12.764	0.2849187	2.3583608	9.344854	0.03114924	-0.052903984	0.016798794	0.49152938	2.3977027	9.4963045	Multitasking_Type
12:07:12.787	0.2849187	2.3583608	9.344854	0.03114924	-0.052903984	0.016798794	0.49152938	2.3977027	9.4963045	Multitasking_Type
12:07:12.812	0.2849187	2.3583608	9.344854	0.03114924	-0.052903984	0.016798794	0.49152938	2.3977027	9.4963045	Multitasking_Type
12:07:12.834	0.69673395	2.3990633	8.868394	0.027484048	-0.03274543	0.056505036	0.58603054	2.4619586	9.474477	Multitasking_Type
12:07:12.856	0.69673395	2.3990633	8.868394	0.027484048	-0.03274543	0.056505036	0.58603054	2.4619586	9.474477	Multitasking_Type
12:07:12.880	0.69673395	2.3990633	8.868394	0.027484048	-0.03274543	0.056505036	0.58603054	2.4619586	9.474477	Multitasking_Type
12:07:12.904	0.69673395	2.3990633	8.868394	0.027484048	-0.03274543	0.056505036	0.58603054	2.4619586	9.474477	Multitasking_Type
12:07:12.928	0.69673395	2.3990633	8.868394	0.027484048	-0.03274543	0.056505036	0.58603054	2.4619586	9.474477	Multitasking_Type
12:07:12.951	0.69673395	2.3990633	8.868394	0.027484048	-0.03274543	0.056505036	0.58603054	2.4619586	9.474477	Multitasking_Type
12:07:12.973	0.69673395	2.3990633	8.868394	0.027484048	-0.03274543	0.056505036	0.58603054	2.4619586	9.474477	Multitasking_Type
12:07:12.995	0.69673395	2.3990633	8.868394	0.027484048	-0.03274543	0.056505036	0.58603054	2.4619586	9.474477	Multitasking_Type
12:07:13.018	0.5458947	2.3966691	9.560339	-0.14966688	0.008793405	0.056505036	0.66147107	2.3623128	9.494857	Multitasking_Type
12:07:13.042	0.5458947	2.3966691	9.560339	-0.14966688	0.008793405	0.056505036	0.66147107	2.3623128	9.494857	Multitasking_Type
12:07:13.065	0.5458947	2.3966691	9.560339	-0.14966688	0.008793405	0.056505036	0.66147107	2.3623128	9.494857	Multitasking_Type
12:07:13.088	0.5458947	2.3966691	9.560339	-0.14966688	0.008793405	0.056505036	0.66147107	2.3623128	9.494857	Multitasking_Type
12:07:13.110	0.5458947	2.3966691	9.560339	-0.14966688	0.008793405	0.056505036	0.66147107	2.3623128	9.494857	Multitasking_Type
12:07:13.133	0.5458947	2.3966691	9.560339	-0.14966688	0.008793405	0.056505036	0.66147107	2.3623128	9.494857	Multitasking_Type
12:07:13.157	0.5458947	2.3966691	9.560339	-0.14966688	0.008793405	0.056505036	0.66147107	2.3623128	9.494857	Multitasking_Type
12:07:13.181	0.5458947	2.3966691	9.560339	-0.14966688	0.008793405	0.056505036	0.66147107	2.3623128	9.494857	Multitasking_Type
12:07:13.205	0.7134939	2.013585	9.373586	0.048864335	0.1914421	0.024129177	0.68971527	2.254805	9.518956	Multitasking_Type
12:07:13.227	0.7134939	2.013585	9.373586	0.048864335	0.1914421	0.024129177	0.68971527	2.254805	9.518956	Multitasking_Type
12:07:13.250	0.7134939	2.013585	9.373586	0.048864335	0.1914421	0.024129177	0.68971527	2.254805	9.518956	Multitasking_Type
12:07:13.273	0.7134939	2.013585	9.373586	0.048864335	0.1914421	0.024129177	0.68971527	2.254805	9.518956	Multitasking_Type
12:07:13.296	0.7134939	2.013585	9.373586	0.048864335	0.1914421	0.024129177	0.68971527	2.254805	9.518956	Multitasking_Type
12:07:13.318	0.7134939	2.013585	9.373586	0.048864335	0.1914421	0.024129177	0.68971527	2.254805	9.518956	Multitasking_Type
12:07:13.341	0.7134939	2.013585	9.373586	0.048864335	0.1914421	0.024129177	0.68971527	2.254805	9.518956	Multitasking_Type
12:07:13.363	0.7134939	2.013585	9.373586	0.048864335	0.1914421	0.024129177	0.68971527	2.254805	9.518956	Multitasking_Type
12:07:13.387	0.2777359	2.430189	9.380769	-0.028104689	-0.010143417	-0.018020526	0.4297814	2.3569813	9.509485	Multitasking_Type
12:07:13.409	0.2777359	2.430189	9.380769	-0.028104689	-0.010143417	-0.018020526	0.4297814	2.3569813	9.509485	Multitasking_Type
12:07:13.431	0.2777359	2.430189	9.380769	-0.028104689	-0.010143417	-0.018020526	0.4297814	2.3569813	9.509485	Multitasking_Type
12:07:13.454	0.2777359	2.430189	9.380769	-0.028104689	-0.010143417	-0.018020526	0.4297814	2.3569813	9.509485	Multitasking_Type
12:07:13.477	0.2777359	2.430189	9.380769	-0.028104689	-0.010143417	-0.018020526	0.4297814	2.3569813	9.509485	Multitasking_Type
12:07:13.498	0.2777359	2.430189	9.380769	-0.028104689	-0.010143417	-0.018020526	0.4297814	2.3569813	9.509485	Multitasking_Type
12:07:13.519	0.2777359	2.430189	9.380769	-0.028104689	-0.010143417	-0.018020526	0.4297814	2.3569813	9.509485	Multitasking_Type
12:07:13.551	0.5243462	2.2530127	9.514848	-0.039100263	-0.26915026	-0.016187929	0.4325383	2.3203526	9.518364	Multitasking_Type
12:07:13.572	0.5243462	2.2530127	9.514848	-0.039100263	-0.26915026	-0.016187929	0.4325383	2.3203526	9.518364	Multitasking_Type
12:07:13.593	0.5243462	2.2530127	9.514848	-0.039100263	-0.26915026	-0.016187929	0.4325383	2.3203526	9.518364	Multitasking_Type
12:07:13.614	0.5243462	2.2530127	9.514848	-0.039100263	-0.26915026	-0.016187929	0.4325383	2.3203526	9.518364	Multitasking_Type
12:07:13.637	0.5243462	2.2530127	9.514848	-0.039100263	-0.26915026	-0.016187929	0.4325383	2.3203526	9.518364	Multitasking_Type
12:07:13.658	0.5243462	2.2530127	9.514848	-0.039100263	-0.26915026	-0.016187929	0.4325383	2.3203526	9.518364	Multitasking_Type
12:07:13.679	0.5243462	2.2530127	9.514848	-0.039100263	-0.26915026	-0.016187929	0.4325383	2.3203526	9.518364	Multitasking_Type
12:07:13.699	0.5243462	2.2530127	9.514848	-0.039100263	-0.26915026	-0.016187929	0.4325383	2.3203526	9.518364	Multitasking_Type
12:07:13.731	0.57462597	2.2721667	8.164477	-0.03299161	-0.110325314	0.07544186	0.9660064	2.3285055	9.477092	Multitasking_Type
12:07:13.753	0.57462597	2.2721667	8.164477	-0.03299161	-0.110325314	0.07544186	0.9660064	2.3285055	9.477092	Multitasking_Type
12:07:13.773	0.57462597	2.2721667	8.164477	-0.03299161	-0.110325314	0.07544186	0.9660064	2.3285055	9.477092	Multitasking_Type
12:07:13.794	0.57462597	2.2721667	8.164477	-0.03299161	-0.110325314	0.07544186	0.9660064	2.3285055	9.477092	Multitasking_Type
12:07:13.821	0.57462597	2.2721667	8.164477	-0.03299161	-0.110325314	0.07544186	0.9660064	2.3285055	9.477092	Multitasking_Type
12:07:13.842	0.57462597	2.2721667	8.164477	-0.03299161	-0.110325314	0.07544186	0.9660064	2.3285055	9.477092	Multitasking_Type
12:07:13.864	0.57462597	2.2721667	8.164477	-0.03299161	-0.110325314	0.07544186	0.9660064	2.3285055	9.477092	Multitasking_Type
12:07:13.886	0.57462597	2.2721667	8.164477	-0.03299161	-0.110325314	0.07544186	0.9660064	2.3285055	9.477092	Multitasking_Type
12:07:13.907	0.57462597	2.2721667	8.164477	-0.24007492	-0.36749956	0.14080444	0.9660064	2.3285055	9.477092	Multitasking_Type
12:07:13.928	0.7302538	1.9465454	10.07032	-0.24007492	-0.36749956	0.14080444	0.8299728	2.1442924	9.533285	Multitasking_Type
12:07:13.949	0.7302538	1.9465454	10.07032	-0.24007492	-0.36749956	0.14080444	0.8299728	2.1442924	9.533285	Multitasking_Type
12:07:13.990	0.7302538	1.9465454	10.07032	-0.24007492	-0.36749956	0.14080444	0.8299728	2.1442924	9.533285	Multitasking_Type
12:07:14.012	0.7302538	1.9465454	10.07032	-0.24007492	-0.36749956	0.14080444	0.8299728	2.1442924	9.533285	Multitasking_Type
12:07:14.034	0.7302538	1.9465454	10.07032	-0.24007492	-0.36749956	0.14080444	0.8299728	2.1442924	9.533285	Multitasking_Type
12:07:14.055	0.7302538	1.9465454	10.07032	-0.24007492	-0.36749956	0.14080444	0.8299728	2.1442924	9.533285	Multitasking_Type
12:07:14.079	0.7302538	1.9465454	10.07032	-0.24007492	-0.36749956	0.14080444	0.8299728	2.1442924	9.533285	Multitasking_Type
12:07:14.101	0.2561874	2.308081	9.342461	0.016488474	0.27024373	0.10720685	0.52428895	2.202742	9.541668	Multitasking_Type
12:07:14.123	0.2561874	2.308081	9.342461	0.016488474	0.27024373	0.10720685	0.52428895	2.202742	9.541668	Multitasking_Type
12:07:14.145	0.2561874	2.308081	9.342461	0.016488474	0.27024373	0.10720685	0.52428895	2.202742	9.541668	Multitasking_Type
12:07:14.167	0.2561874	2.308081	9.342461	0.016488474	0.27024373	0.10720685	0.52428895	2.202742	9.541668	Multitasking_Type
12:07:14.189	0.2561874	2.308081	9.342461	0.016488474	0.27024373	0.10720685	0.52428895	2.202742	9.541668	Multitasking_Type
12:07:14.211	0.2561874	2.308081	9.342461	0.016488474	0.27024373	0.10720685	0.52428895	2.202742	9.541668	Multitasking_Type
12:07:14.233	0.2561874	2.308081	9.342461	0.016488474	0.27024373	0.10720685	0.52428895	2.202742	9.541668	Multitasking_Type
12:07:14.255	0.2561874	2.308081	9.342461	0.016488474	0.27024373	0.10720685	0.52428895	2.202742	9.541668	Multitasking_Type
12:07:14.278	0.26097596	2.1596358	9.167678	0.010379822	-0.08405811	0.034513887	0.3467829	2.2334952	9.542622	Multitasking_Type
12:07:14.302	0.26097596	2.1596358	9.167678	0.010379822	-0.08405811	0.034513887	0.3467829	2.2334952	9.542622	Multitasking_Type
12:07:14.325	0.26097596	2.1596358	9.167678	0.010379822	-0.08405811	0.034513887	0.3467829	2.2334952	9.542622	Multitasking_Type
12:07:14.348	0.26097596	2.1596358	9.167678	0.010379822	-0.08405811	0.034513887	0.3467829	2.2334952	9.542622	Multitasking_Type
12:07:14.371	0.26097596	2.1596358	9.167678	0.010379822	-0.08405811	0.034513887	0.3467829	2.2334952	9.542622	Multitasking_Type
12:07:14.394	0.26097596	2.1596358	9.167678	0.010379822	-0.08405811	0.034513887	0.3467829	2.2334952	9.542622	Multitasking_Type
12:07:14.419	0.26097596	2.1596358	9.167678	0.010379822	-0.08405811	0.034513887	0.3467829	2.2334952	9.542622	Multitasking_Type
12:07:14.440	0.26097596	2.1596358	9.167678	0.010379822	-0.08405811	0.034513887	0.3467829	2.2334952	9.542622	Multitasking_Type
12:07:14.461	-0.48124924	2.403852	9.864412	-0.2968854	-0.2880871	0.026572637	0.33528242	2.2456071	9.54019	Multitasking_Type
12:07:14.482	-0.48124924	2.403852	9.864412	-0.2968854	-0.2880871	0.026572637	0.33528242	2.2456071	9.54019	Multitasking_Type
12:07:14.507	-0.48124924	2.403852	9.864412	-0.2968854	-0.2880871	0.026572637	0.33528242	2.2456071	9.54019	Multitasking_Type
12:07:14.530	-0.48124924	2.403852	9.864412	-0.2968854	-0.2880871	0.026572637	0.33528242	2.2456071	9.54019	Multitasking_Type
12:07:14.561	-0.48124924	2.403852	9.864412	-0.2968854	-0.2880871	0.026572637	0.33528242	2.2456071	9.54019	Multitasking_Type
12:07:14.582	-0.48124924	2.403852	9.864412	-0.2968854	-0.2880871	0.026572637	0.33528242	2.2456071	9.54019	Multitasking_Type
12:07:14.603	-0.48124924	2.403852	9.864412	-0.2968854	-0.2880871	0.026572637	0.33528242	2.2456071	9.54019	Multitasking_Type
12:07:14.624	-0.48124924	2.403852	9.864412	-0.2968854	-0.2880871	0.026572637	0.33528242	2.2456071	9.54019	Multitasking_Type
12:07:14.645	0.43096948	2.1548474	8.882759	-0.042765453	-0.45912936	-0.050396383	0.61798704	2.2573538	9.523278	Multitasking_Type
12:07:14.666	0.43096948	2.1548474	8.882759	-0.042765453	-0.45912936	-0.050396383	0.61798704	2.2573538	9.523278	Multitasking_Type
12:07:14.687	0.43096948	2.1548474	8.882759	-0.042765453	-0.45912936	-0.050396383	0.61798704	2.2573538	9.523278	Multitasking_Type
12:07:14.707	0.43096948	2.1548474	8.882759	-0.042765453	-0.45912936	-0.050396383	0.61798704	2.2573538	9.523278	Multitasking_Type
12:07:14.737	0.43096948	2.1548474	8.882759	-0.042765453	-0.45912936	-0.050396383	0.61798704	2.2573538	9.523278	Multitasking_Type
12:07:14.758	0.43096948	2.1548474	8.882759	-0.042765453	-0.45912936	-0.050396383	0.61798704	2.2573538	9.523278	Multitasking_Type
12:07:14.779	0.43096948	2.1548474	8.882759	-0.042765453	-0.45912936	-0.050396383	0.61798704	2.2573538	9.523278	Multitasking_Type
12:07:14.799	0.43096948	2.1548474	8.882759	-0.042765453	-0.45912936	-0.050396383	0.61798704	2.2573538	9.523278	Multitasking_Type
12:07:14.820	0.5219519	1.9896424	9.593859	0.11850297	0.2623025	0.07055494	0.46976045	2.1923568	9.546899	Multitasking_Type
12:07:14.841	0.5219519	1.9896424	9.593859	0.11850297	0.2623025	0.07055494	0.46976045	2.1923568	9.546899	Multitasking_Type
12:07:14.861	0.5219519	1.9896424	9.593859	0.11850297	0.2623025	0.07055494	0.46976045	2.1923568	9.546899	Multitasking_Type
12:07:14.883	0.5219519	1.9896424	9.593859	0.11850297	0.2623025	0.07055494	0.46976045	2.1923568	9.546899	Multitasking_Type
12:07:14.905	0.5219519	1.9896424	9.593859	0.11850297	0.2623025	0.07055494	0.46976045	2.1923568	9.546899	Multitasking_Type
12:07:14.927	0.5219519	1.9896424	9.593859	0.11850297	0.2623025	0.07055494	0.46976045	2.1923568	9.546899	Multitasking_Type
12:07:14.949	0.5219519	1.9896424	9.593859	0.11850297	0.2623025	0.07055494	0.46976045	2.1923568	9.546899	Multitasking_Type
12:07:14.970	0.5219519	1.9896424	9.593859	0.11850297	0.2623025	0.07055494	0.46976045	2.1923568	9.546899	Multitasking_Type
12:07:14.991	0.71828246	2.3631492	9.929058	0.0916249	-0.16102713	0.027794369	0.28552666	2.1998951	9.55245	Multitasking_Type
12:07:15.016	0.71828246	2.3631492	9.929058	0.0916249	-0.16102713	0.027794369	0.28552666	2.1998951	9.55245	Multitasking_Type
12:07:15.037	0.71828246	2.3631492	9.929058	0.0916249	-0.16102713	0.027794369	0.28552666	2.1998951	9.55245	Multitasking_Type
12:07:15.058	0.71828246	2.3631492	9.929058	0.0916249	-0.16102713	0.027794369	0.28552666	2.1998951	9.55245	Multitasking_Type
12:07:15.079	0.71828246	2.3631492	9.929058	0.0916249	-0.16102713	0.027794369	0.28552666	2.1998951	9.55245	Multitasking_Type
12:07:15.100	0.71828246	2.3631492	9.929058	0.0916249	-0.16102713	0.027794369	0.28552666	2.1998951	9.55245	Multitasking_Type
12:07:15.121	0.71828246	2.3631492	9.929058	0.0916249	-0.16102713	0.027794369	0.28552666	2.1998951	9.55245	Multitasking_Type
12:07:15.142	0.71828246	2.3631492	9.929058	0.0916249	-0.16102713	0.027794369	0.28552666	2.1998951	9.55245	Multitasking_Type
12:07:15.170	0.73743665	2.1141446	8.528407	-0.04459805	-0.11826656	-0.0033597588	0.6148144	2.3461788	9.50199	Multitasking_Type
12:07:15.192	0.73743665	2.1141446	8.528407	-0.04459805	-0.11826656	-0.0033597588	0.6148144	2.3461788	9.50199	Multitasking_Type
12:07:15.214	0.73743665	2.1141446	8.528407	-0.04459805	-0.11826656	-0.0033597588	0.6148144	2.3461788	9.50199	Multitasking_Type
12:07:15.236	0.73743665	2.1141446	8.528407	-0.04459805	-0.11826656	-0.0033597588	0.6148144	2.3461788	9.50199	Multitasking_Type
12:07:15.259	0.73743665	2.1141446	8.528407	-0.04459805	-0.11826656	-0.0033597588	0.6148144	2.3461788	9.50199	Multitasking_Type
12:07:15.281	0.73743665	2.1141446	8.528407	-0.04459805	-0.11826656	-0.0033597588	0.6148144	2.3461788	9.50199	Multitasking_Type
12:07:15.305	0.73743665	2.1141446	8.528407	-0.04459805	-0.11826656	-0.0033597588	0.6148144	2.3461788	9.50199	Multitasking_Type
12:07:15.328	0.73743665	2.1141446	8.528407	-0.04459805	-0.11826656	-0.0033597588	0.6148144	2.3461788	9.50199	Multitasking_Type
12:07:15.349	0.79250497	2.2889266	9.457385	0.021986261	-0.16102713	-0.014966199	0.7396857	2.2812548	9.508897	Multitasking_Type
12:07:15.371	0.79250497	2.2889266	9.457385	0.021986261	-0.16102713	-0.014966199	0.7396857	2.2812548	9.508897	Multitasking_Type
12:07:15.392	0.79250497	2.2889266	9.457385	0.021986261	-0.16102713	-0.014966199	0.7396857	2.2812548	9.508897	Multitasking_Type
12:07:15.414	0.79250497	2.2889266	9.457385	0.021986261	-0.16102713	-0.014966199	0.7396857	2.2812548	9.508897	Multitasking_Type
12:07:15.435	0.79250497	2.2889266	9.457385	0.021986261	-0.16102713	-0.014966199	0.7396857	2.2812548	9.508897	Multitasking_Type
12:07:15.456	0.79250497	2.2889266	9.457385	0.021986261	-0.16102713	-0.014966199	0.7396857	2.2812548	9.508897	Multitasking_Type
12:07:15.477	0.79250497	2.2889266	9.457385	0.021986261	-0.16102713	-0.014966199	0.7396857	2.2812548	9.508897	Multitasking_Type
12:07:15.499	0.79250497	2.2889266	9.457385	0.021986261	-0.16102713	-0.014966199	0.7396857	2.2812548	9.508897	Multitasking_Type
12:07:15.522	0.79250497	2.2889266	9.457385	0.021986261	-0.16102713	-0.014966199	0.7396857	2.2812548	9.508897	Multitasking_Type
12:07:15.545	0.5506832	2.19555	9.330489	-0.07819564	0.12058174	0.052228976	0.63949674	2.3011215	9.511375	Multitasking_Type
12:07:15.567	0.5506832	2.19555	9.330489	-0.07819564	0.12058174	0.052228976	0.63949674	2.3011215	9.511375	Multitasking_Type
12:07:15.591	0.5506832	2.19555	9.330489	-0.07819564	0.12058174	0.052228976	0.63949674	2.3011215	9.511375	Multitasking_Type
12:07:15.614	0.5506832	2.19555	9.330489	-0.07819564	0.12058174	0.052228976	0.63949674	2.3011215	9.511375	Multitasking_Type
12:07:15.636	0.5506832	2.19555	9.330489	-0.07819564	0.12058174	0.052228976	0.63949674	2.3011215	9.511375	Multitasking_Type
12:07:15.657	0.5506832	2.19555	9.330489	-0.07819564	0.12058174	0.052228976	0.63949674	2.3011215	9.511375	Multitasking_Type
12:07:15.693	0.5506832	2.19555	9.330489	-0.07819564	0.12058174	0.052228976	0.63949674	2.3011215	9.511375	Multitasking_Type
12:07:15.714	0.25858167	2.2769554	9.103033	0.066579424	-0.1017732	0.03573562	0.5887156	2.364651	9.4990635	Multitasking_Type
12:07:15.736	0.25858167	2.2769554	9.103033	0.066579424	-0.1017732	0.03573562	0.5887156	2.364651	9.4990635	Multitasking_Type
12:07:15.758	0.25858167	2.2769554	9.103033	0.066579424	-0.1017732	0.03573562	0.5887156	2.364651	9.4990635	Multitasking_Type
12:07:15.781	0.25858167	2.2769554	9.103033	0.066579424	-0.1017732	0.03573562	0.5887156	2.364651	9.4990635	Multitasking_Type
12:07:15.803	0.25858167	2.2769554	9.103033	0.066579424	-0.1017732	0.03573562	0.5887156	2.364651	9.4990635	Multitasking_Type
12:07:15.826	0.25858167	2.2769554	9.103033	0.066579424	-0.1017732	0.03573562	0.5887156	2.364651	9.4990635	Multitasking_Type
12:07:15.849	0.25858167	2.2769554	9.103033	0.066579424	-0.1017732	0.03573562	0.5887156	2.364651	9.4990635	Multitasking_Type
12:07:15.872	0.25858167	2.2769554	9.103033	0.066579424	-0.1017732	0.03573562	0.5887156	2.364651	9.4990635	Multitasking_Type
12:07:15.893	-0.021548472	2.6145482	9.454991	-0.015887383	0.14562722	-0.025961773	0.41212234	2.422002	9.493916	Multitasking_Type
12:07:15.914	-0.021548472	2.6145482	9.454991	-0.015887383	0.14562722	-0.025961773	0.41212234	2.422002	9.493916	Multitasking_Type
12:07:15.936	-0.021548472	2.6145482	9.454991	-0.015887383	0.14562722	-0.025961773	0.41212234	2.422002	9.493916	Multitasking_Type
12:07:15.957	-0.021548472	2.6145482	9.454991	-0.015887383	0.14562722	-0.025961773	0.41212234	2.422002	9.493916	Multitasking_Type
12:07:15.980	-0.021548472	2.6145482	9.454991	-0.015887383	0.14562722	-0.025961773	0.41212234	2.422002	9.493916	Multitasking_Type
12:07:16.002	-0.021548472	2.6145482	9.454991	-0.015887383	0.14562722	-0.025961773	0.41212234	2.422002	9.493916	Multitasking_Type
12:07:16.025	-0.021548472	2.6145482	9.454991	-0.015887383	0.14562722	-0.025961773	0.41212234	2.422002	9.493916	Multitasking_Type
12:07:16.047	-0.021548472	2.6145482	9.454991	-0.015887383	0.14562722	-0.025961773	0.41212234	2.422002	9.493916	Multitasking_Type
12:07:16.070	-0.021548472	2.6145482	9.454991	-0.015887383	0.14562722	-0.025961773	0.41212234	2.422002	9.493916	Multitasking_Type
12:07:16.094	0.58420306	2.2865324	8.6433325	-0.00733527	0.1303556	-0.0015271632	0.39992324	2.4453013	9.488463	Multitasking_Type
12:07:16.116	0.58420306	2.2865324	8.6433325	-0.00733527	0.1303556	-0.0015271632	0.39992324	2.4453013	9.488463	Multitasking_Type
12:07:16.139	0.58420306	2.2865324	8.6433325	-0.00733527	0.1303556	-0.0015271632	0.39992324	2.4453013	9.488463	Multitasking_Type
12:07:16.160	0.58420306	2.2865324	8.6433325	-0.00733527	0.1303556	-0.0015271632	0.39992324	2.4453013	9.488463	Multitasking_Type
12:07:16.180	0.58420306	2.2865324	8.6433325	-0.00733527	0.1303556	-0.0015271632	0.39992324	2.4453013	9.488463	Multitasking_Type
12:07:16.205	0.58420306	2.2865324	8.6433325	-0.00733527	0.1303556	-0.0015271632	0.39992324	2.4453013	9.488463	Multitasking_Type
12:07:16.232	0.58420306	2.2865324	8.6433325	-0.00733527	0.1303556	-0.0015271632	0.39992324	2.4453013	9.488463	Multitasking_Type
12:07:16.253	0.20111908	2.5044115	9.294575	-0.03176988	-0.1494207	-0.01985312	0.42045903	2.4217453	9.493615	Multitasking_Type
12:07:16.274	0.20111908	2.5044115	9.294575	-0.03176988	-0.1494207	-0.01985312	0.42045903	2.4217453	9.493615	Multitasking_Type
12:07:16.295	0.20111908	2.5044115	9.294575	-0.03176988	-0.1494207	-0.01985312	0.42045903	2.4217453	9.493615	Multitasking_Type
12:07:16.318	0.20111908	2.5044115	9.294575	-0.03176988	-0.1494207	-0.01985312	0.42045903	2.4217453	9.493615	Multitasking_Type
12:07:16.339	0.20111908	2.5044115	9.294575	-0.03176988	-0.1494207	-0.01985312	0.42045903	2.4217453	9.493615	Multitasking_Type
12:07:16.360	0.20111908	2.5044115	9.294575	-0.03176988	-0.1494207	-0.01985312	0.42045903	2.4217453	9.493615	Multitasking_Type
12:07:16.381	0.20111908	2.5044115	9.294575	-0.03176988	-0.1494207	-0.01985312	0.42045903	2.4217453	9.493615	Multitasking_Type
12:07:16.402	0.20111908	2.5044115	9.294575	-0.03176988	-0.1494207	-0.01985312	0.42045903	2.4217453	9.493615	Multitasking_Type
12:07:16.425	0.20111908	2.5044115	9.294575	-0.03176988	-0.1494207	-0.01985312	0.42045903	2.4217453	9.493615	Multitasking_Type
12:07:16.446	-0.505192	2.6121538	9.703996	0.04397741	0.41685137	-0.055283304	0.4450823	2.4772024	9.478172	Multitasking_Type
12:07:16.467	-0.505192	2.6121538	9.703996	0.04397741	0.41685137	-0.055283304	0.4450823	2.4772024	9.478172	Multitasking_Type
12:07:16.487	-0.505192	2.6121538	9.703996	0.04397741	0.41685137	-0.055283304	0.4450823	2.4772024	9.478172	Multitasking_Type
12:07:16.511	-0.505192	2.6121538	9.703996	0.04397741	0.41685137	-0.055283304	0.4450823	2.4772024	9.478172	Multitasking_Type
12:07:16.532	-0.505192	2.6121538	9.703996	0.04397741	0.41685137	-0.055283304	0.4450823	2.4772024	9.478172	Multitasking_Type
12:07:16.553	-0.505192	2.6121538	9.703996	0.04397741	0.41685137	-0.055283304	0.4450823	2.4772024	9.478172	Multitasking_Type
12:07:16.574	-0.505192	2.6121538	9.703996	0.04397741	0.41685137	-0.055283304	0.4450823	2.4772024	9.478172	Multitasking_Type
12:07:16.596	-0.505192	2.6121538	9.703996	0.04397741	0.41685137	-0.055283304	0.4450823	2.4772024	9.478172	Multitasking_Type
12:07:16.618	1.3383996	2.1117504	8.6984005	0.03786876	-0.4548533	-0.049785517	0.83289474	2.384425	9.4758215	Multitasking_Type
12:07:16.642	1.3383996	2.1117504	8.6984005	0.03786876	-0.4548533	-0.049785517	0.83289474	2.384425	9.4758215	Multitasking_Type
12:07:16.663	1.3383996	2.1117504	8.6984005	0.03786876	-0.4548533	-0.049785517	0.83289474	2.384425	9.4758215	Multitasking_Type
12:07:16.685	1.3383996	2.1117504	8.6984005	0.03786876	-0.4548533	-0.049785517	0.83289474	2.384425	9.4758215	Multitasking_Type
12:07:16.706	1.3383996	2.1117504	8.6984005	0.03786876	-0.4548533	-0.049785517	0.83289474	2.384425	9.4758215	Multitasking_Type
12:07:16.734	1.3383996	2.1117504	8.6984005	0.03786876	-0.4548533	-0.049785517	0.83289474	2.384425	9.4758215	Multitasking_Type
12:07:16.755	1.3383996	2.1117504	8.6984005	0.03786876	-0.4548533	-0.049785517	0.83289474	2.384425	9.4758215	Multitasking_Type
12:07:16.775	1.3383996	2.1117504	8.6984005	0.03786876	-0.4548533	-0.049785517	0.83289474	2.384425	9.4758215	Multitasking_Type
12:07:16.796	1.1396748	2.2745612	9.75667	-0.094689004	-0.09566455	-0.0143553335	0.9551411	2.3967478	9.461167	Multitasking_Type
12:07:16.817	1.1396748	2.2745612	9.75667	-0.094689004	-0.09566455	-0.0143553335	0.9551411	2.3967478	9.461167	Multitasking_Type
12:07:16.850	1.1396748	2.2745612	9.75667	-0.094689004	-0.09566455	-0.0143553335	0.9551411	2.3967478	9.461167	Multitasking_Type
12:07:16.871	1.1396748	2.2745612	9.75667	-0.094689004	-0.09566455	-0.0143553335	0.9551411	2.3967478	9.461167	Multitasking_Type
12:07:16.897	1.1396748	2.2745612	9.75667	-0.094689004	-0.09566455	-0.0143553335	0.9551411	2.3967478	9.461167	Multitasking_Type
12:07:16.918	1.1396748	2.2745612	9.75667	-0.094689004	-0.09566455	-0.0143553335	0.9551411	2.3967478	9.461167	Multitasking_Type
12:07:16.939	1.1396748	2.2745612	9.75667	-0.094689004	-0.09566455	-0.0143553335	0.9551411	2.3967478	9.461167	Multitasking_Type
12:07:16.966	1.1396748	2.2745612	9.75667	-0.094689004	-0.09566455	-0.0143553335	0.9551411	2.3967478	9.461167	Multitasking_Type
12:07:16.989	0.76137936	2.49244	9.593859	-0.032380745	-0.1634706	-0.0125227375	0.87373567	2.414382	9.464551	Multitasking_Type
12:07:17.014	0.76137936	2.49244	9.593859	-0.032380745	-0.1634706	-0.0125227375	0.87373567	2.414382	9.464551	Multitasking_Type
12:07:17.037	0.76137936	2.49244	9.593859	-0.032380745	-0.1634706	-0.0125227375	0.87373567	2.414382	9.464551	Multitasking_Type
12:07:17.062	0.76137936	2.49244	9.593859	-0.032380745	-0.1634706	-0.0125227375	0.87373567	2.414382	9.464551	Multitasking_Type
12:07:17.083	0.76137936	2.49244	9.593859	-0.032380745	-0.1634706	-0.0125227375	0.87373567	2.414382	9.464551	Multitasking_Type
12:07:17.105	0.76137936	2.49244	9.593859	-0.032380745	-0.1634706	-0.0125227375	0.87373567	2.414382	9.464551	Multitasking_Type
12:07:17.132	0.76137936	2.49244	9.593859	-0.032380745	-0.1634706	-0.0125227375	0.87373567	2.414382	9.464551	Multitasking_Type
12:07:17.157	0.68715686	2.1668186	9.866806	-0.06964353	-0.05046052	0.027183505	0.6476176	2.3322182	9.503248	Multitasking_Type
12:07:17.183	0.68715686	2.1668186	9.866806	-0.06964353	-0.05046052	0.027183505	0.6476176	2.3322182	9.503248	Multitasking_Type
12:07:17.205	0.68715686	2.1668186	9.866806	-0.06964353	-0.05046052	0.027183505	0.6476176	2.3322182	9.503248	Multitasking_Type
12:07:17.229	0.68715686	2.1668186	9.866806	-0.06964353	-0.05046052	0.027183505	0.6476176	2.3322182	9.503248	Multitasking_Type
12:07:17.261	0.68715686	2.1668186	9.866806	-0.06964353	-0.05046052	0.027183505	0.6476176	2.3322182	9.503248	Multitasking_Type
12:07:17.290	0.68715686	2.1668186	9.866806	-0.06964353	-0.05046052	0.027183505	0.6476176	2.3322182	9.503248	Multitasking_Type
12:07:17.311	0.68715686	2.1668186	9.866806	-0.06964353	-0.05046052	0.027183505	0.6476176	2.3322182	9.503248	Multitasking_Type
12:07:17.333	1.1875603	1.9321798	9.088667	-0.009778731	-0.15491849	0.06688975	0.87781936	2.229223	9.509488	Multitasking_Type
12:07:17.355	1.1875603	1.9321798	9.088667	-0.009778731	-0.15491849	0.06688975	0.87781936	2.229223	9.509488	Multitasking_Type
12:07:17.376	1.1875603	1.9321798	9.088667	-0.009778731	-0.15491849	0.06688975	0.87781936	2.229223	9.509488	Multitasking_Type
12:07:17.399	1.1875603	1.9321798	9.088667	-0.009778731	-0.15491849	0.06688975	0.87781936	2.229223	9.509488	Multitasking_Type
12:07:17.421	1.1875603	1.9321798	9.088667	-0.009778731	-0.15491849	0.06688975	0.87781936	2.229223	9.509488	Multitasking_Type
12:07:17.443	1.1875603	1.9321798	9.088667	-0.009778731	-0.15491849	0.06688975	0.87781936	2.229223	9.509488	Multitasking_Type
12:07:17.468	1.1875603	1.9321798	9.088667	-0.009778731	-0.15491849	0.06688975	0.87781936	2.229223	9.509488	Multitasking_Type
12:07:17.489	1.1875603	1.9321798	9.088667	-0.009778731	-0.15491849	0.06688975	0.87781936	2.229223	9.509488	Multitasking_Type
12:07:17.513	0.80687064	2.0710478	8.978531	0.24556294	0.24214393	0.05955936	0.84189355	2.1781504	9.524561	Multitasking_Type
12:07:17.534	0.80687064	2.0710478	8.978531	0.24556294	0.24214393	0.05955936	0.84189355	2.1781504	9.524561	Multitasking_Type
12:07:17.555	0.80687064	2.0710478	8.978531	0.24556294	0.24214393	0.05955936	0.84189355	2.1781504	9.524561	Multitasking_Type
12:07:17.576	0.80687064	2.0710478	8.978531	0.24556294	0.24214393	0.05955936	0.84189355	2.1781504	9.524561	Multitasking_Type
12:07:17.599	0.80687064	2.0710478	8.978531	0.24556294	0.24214393	0.05955936	0.84189355	2.1781504	9.524561	Multitasking_Type
12:07:17.622	0.80687064	2.0710478	8.978531	0.24556294	0.24214393	0.05955936	0.84189355	2.1781504	9.524561	Multitasking_Type
12:07:17.645	0.80687064	2.0710478	8.978531	0.24556294	0.24214393	0.05955936	0.84189355	2.1781504	9.524561	Multitasking_Type
12:07:17.667	0.80687064	2.0710478	8.978531	0.24556294	0.24214393	0.05955936	0.84189355	2.1781504	9.524561	Multitasking_Type
12:07:17.690	0.5794145	2.2458298	9.134158	-0.017109113	0.011236866	0.093767814	0.73111945	2.3562284	9.4912615	Multitasking_Type
12:07:17.711	0.5794145	2.2458298	9.134158	-0.017109113	0.011236866	0.093767814	0.73111945	2.3562284	9.4912615	Multitasking_Type
12:07:17.732	0.5794145	2.2458298	9.134158	-0.017109113	0.011236866	0.093767814	0.73111945	2.3562284	9.4912615	Multitasking_Type
12:07:17.753	0.5794145	2.2458298	9.134158	-0.017109113	0.011236866	0.093767814	0.73111945	2.3562284	9.4912615	Multitasking_Type
12:07:17.775	0.5794145	2.2458298	9.134158	-0.017109113	0.011236866	0.093767814	0.73111945	2.3562284	9.4912615	Multitasking_Type
12:07:17.797	0.5794145	2.2458298	9.134158	-0.017109113	0.011236866	0.093767814	0.73111945	2.3562284	9.4912615	Multitasking_Type
12:07:17.820	0.5794145	2.2458298	9.134158	-0.017109113	0.011236866	0.093767814	0.73111945	2.3562284	9.4912615	Multitasking_Type
12:07:17.843	0.5794145	2.2458298	9.134158	-0.017109113	0.011236866	0.093767814	0.73111945	2.3562284	9.4912615	Multitasking_Type
12:07:17.866	0.5794145	2.2458298	9.134158	-0.017109113	0.011236866	0.093767814	0.73111945	2.3562284	9.4912615	Multitasking_Type
12:07:17.889	0.34956414	2.47568	8.8636055	-0.021996036	-0.08589071	-0.0106901415	0.68345046	2.383472	9.488009	Multitasking_Type
12:07:17.917	0.34956414	2.47568	8.8636055	-0.021996036	-0.08589071	-0.0106901415	0.68345046	2.383472	9.488009	Multitasking_Type
12:07:17.939	0.34956414	2.47568	8.8636055	-0.021996036	-0.08589071	-0.0106901415	0.68345046	2.383472	9.488009	Multitasking_Type
12:07:17.962	0.34956414	2.47568	8.8636055	-0.021996036	-0.08589071	-0.0106901415	0.68345046	2.383472	9.488009	Multitasking_Type
12:07:17.985	0.34956414	2.47568	8.8636055	-0.021996036	-0.08589071	-0.0106901415	0.68345046	2.383472	9.488009	Multitasking_Type
12:07:18.019	0.34956414	2.47568	8.8636055	-0.021996036	-0.08589071	-0.0106901415	0.68345046	2.383472	9.488009	Multitasking_Type
12:07:18.043	0.34956414	2.47568	8.8636055	-0.021996036	-0.08589071	-0.0106901415	0.68345046	2.383472	9.488009	Multitasking_Type
12:07:18.066	0.37829542	2.0327394	8.640938	-0.047652375	0.26046988	0.025350908	0.7176484	2.1810863	9.534056	Multitasking_Type
12:07:18.089	0.37829542	2.0327394	8.640938	-0.047652375	0.26046988	0.025350908	0.7176484	2.1810863	9.534056	Multitasking_Type
12:07:18.111	0.37829542	2.0327394	8.640938	-0.047652375	0.26046988	0.025350908	0.7176484	2.1810863	9.534056	Multitasking_Type
12:07:18.134	0.37829542	2.0327394	8.640938	-0.047652375	0.26046988	0.025350908	0.7176484	2.1810863	9.534056	Multitasking_Type
12:07:18.157	0.37829542	2.0327394	8.640938	-0.047652375	0.26046988	0.025350908	0.7176484	2.1810863	9.534056	Multitasking_Type
12:07:18.180	0.37829542	2.0327394	8.640938	-0.047652375	0.26046988	0.025350908	0.7176484	2.1810863	9.534056	Multitasking_Type
12:07:18.203	0.37829542	2.0327394	8.640938	-0.047652375	0.26046988	0.025350908	0.7176484	2.1810863	9.534056	Multitasking_Type
12:07:18.225	0.37829542	2.0327394	8.640938	-0.047652375	0.26046988	0.025350908	0.7176484	2.1810863	9.534056	Multitasking_Type
12:07:18.248	-0.18675344	2.47568	10.491713	0.083683655	-0.39071247	0.08888089	0.64453435	2.1457365	9.547292	Multitasking_Type
12:07:18.271	-0.18675344	2.47568	10.491713	0.083683655	-0.39071247	0.08888089	0.64453435	2.1457365	9.547292	Multitasking_Type
12:07:18.294	-0.18675344	2.47568	10.491713	0.083683655	-0.39071247	0.08888089	0.64453435	2.1457365	9.547292	Multitasking_Type
12:07:18.316	-0.18675344	2.47568	10.491713	0.083683655	-0.39071247	0.08888089	0.64453435	2.1457365	9.547292	Multitasking_Type
12:07:18.339	-0.18675344	2.47568	10.491713	0.083683655	-0.39071247	0.08888089	0.64453435	2.1457365	9.547292	Multitasking_Type
12:07:18.361	-0.18675344	2.47568	10.491713	0.083683655	-0.39071247	0.08888089	0.64453435	2.1457365	9.547292	Multitasking_Type
12:07:18.384	-0.18675344	2.47568	10.491713	0.083683655	-0.39071247	0.08888089	0.64453435	2.1457365	9.547292	Multitasking_Type
12:07:18.406	-0.18675344	2.47568	10.491713	0.083683655	-0.39071247	0.08888089	0.64453435	2.1457365	9.547292	Multitasking_Type
12:07:18.428	0.47167215	2.2554069	9.179649	-0.03421334	0.06438214	-0.0033597588	0.8678941	2.2255504	9.51126	Multitasking_Type
12:07:18.450	0.47167215	2.2554069	9.179649	-0.03421334	0.06438214	-0.0033597588	0.8678941	2.2255504	9.51126	Multitasking_Type
12:07:18.473	0.47167215	2.2554069	9.179649	-0.03421334	0.06438214	-0.0033597588	0.8678941	2.2255504	9.51126	Multitasking_Type
12:07:18.496	0.47167215	2.2554069	9.179649	-0.03421334	0.06438214	-0.0033597588	0.8678941	2.2255504	9.51126	Multitasking_Type
12:07:18.521	0.47167215	2.2554069	9.179649	-0.03421334	0.06438214	-0.0033597588	0.8678941	2.2255504	9.51126	Multitasking_Type
12:07:18.544	0.47167215	2.2554069	9.179649	-0.03421334	0.06438214	-0.0033597588	0.8678941	2.2255504	9.51126	Multitasking_Type
12:07:18.566	0.47167215	2.2554069	9.179649	-0.03421334	0.06438214	-0.0033597588	0.8678941	2.2255504	9.51126	Multitasking_Type
12:07:18.589	0.47167215	2.2554069	9.179649	-0.03421334	0.06438214	-0.0033597588	0.8678941	2.2255504	9.51126	Multitasking_Type
12:07:18.612	1.1205206	2.0902019	8.971348	0.03725789	0.07476685	0.052839845	0.8771536	2.1941915	9.517694	Multitasking_Type
12:07:18.635	1.1205206	2.0902019	8.971348	0.03725789	0.07476685	0.052839845	0.8771536	2.1941915	9.517694	Multitasking_Type
12:07:18.657	1.1205206	2.0902019	8.971348	0.03725789	0.07476685	0.052839845	0.8771536	2.1941915	9.517694	Multitasking_Type
12:07:18.680	1.1205206	2.0902019	8.971348	0.03725789	0.07476685	0.052839845	0.8771536	2.1941915	9.517694	Multitasking_Type
12:07:18.702	1.1205206	2.0902019	8.971348	0.03725789	0.07476685	0.052839845	0.8771536	2.1941915	9.517694	Multitasking_Type
12:07:18.725	1.1205206	2.0902019	8.971348	0.03725789	0.07476685	0.052839845	0.8771536	2.1941915	9.517694	Multitasking_Type
12:07:18.748	1.1205206	2.0902019	8.971348	0.03725789	0.07476685	0.052839845	0.8771536	2.1941915	9.517694	Multitasking_Type
12:07:18.770	1.1205206	2.0902019	8.971348	-0.008557	0.061327815	0.027794369	0.8771536	2.1941915	9.517694	Multitasking_Type
12:07:18.793	0.63208854	2.0925963	8.679246	-0.008557	0.061327815	0.027794369	0.80657	2.2334604	9.514803	Multitasking_Type
12:07:18.814	0.63208854	2.0925963	8.679246	-0.008557	0.061327815	0.027794369	0.80657	2.2334604	9.514803	Multitasking_Type
12:07:18.837	0.63208854	2.0925963	8.679246	-0.008557	0.061327815	0.027794369	0.80657	2.2334604	9.514803	Multitasking_Type
12:07:18.860	0.63208854	2.0925963	8.679246	-0.008557	0.061327815	0.027794369	0.80657	2.2334604	9.514803	Multitasking_Type
12:07:18.883	0.63208854	2.0925963	8.679246	-0.008557	0.061327815	0.027794369	0.80657	2.2334604	9.514803	Multitasking_Type
12:07:18.906	0.63208854	2.0925963	8.679246	-0.008557	0.061327815	0.027794369	0.80657	2.2334604	9.514803	Multitasking_Type
12:07:18.931	0.63208854	2.0925963	8.679246	-0.008557	0.061327815	0.027794369	0.80657	2.2334604	9.514803	Multitasking_Type
12:07:18.953	0.2849187	2.0758362	8.985713	0.06291424	-0.28258932	-0.024129177	0.64399475	2.2698085	9.518593	Multitasking_Type
12:07:18.976	0.2849187	2.0758362	8.985713	0.06291424	-0.28258932	-0.024129177	0.64399475	2.2698085	9.518593	Multitasking_Type
12:07:18.999	0.2849187	2.0758362	8.985713	0.06291424	-0.28258932	-0.024129177	0.64399475	2.2698085	9.518593	Multitasking_Type
12:07:19.023	0.2849187	2.0758362	8.985713	0.06291424	-0.28258932	-0.024129177	0.64399475	2.2698085	9.518593	Multitasking_Type
12:07:19.046	0.2849187	2.0758362	8.985713	0.06291424	-0.28258932	-0.024129177	0.64399475	2.2698085	9.518593	Multitasking_Type
12:07:19.070	0.2849187	2.0758362	8.985713	0.06291424	-0.28258932	-0.024129177	0.64399475	2.2698085	9.518593	Multitasking_Type
12:07:19.092	0.2849187	2.0758362	8.985713	0.06291424	-0.28258932	-0.024129177	0.64399475	2.2698085	9.518593	Multitasking_Type
12:07:19.115	0.2849187	2.0758362	8.985713	0.06291424	-0.28258932	-0.024129177	0.64399475	2.2698085	9.518593	Multitasking_Type
12:07:19.138	0.8332076	2.281744	9.198804	-0.10812803	0.05949522	-0.024740042	0.813705	2.3235784	9.492589	Multitasking_Type
12:07:19.161	0.8332076	2.281744	9.198804	-0.10812803	0.05949522	-0.024740042	0.813705	2.3235784	9.492589	Multitasking_Type
12:07:19.184	0.8332076	2.281744	9.198804	-0.10812803	0.05949522	-0.024740042	0.813705	2.3235784	9.492589	Multitasking_Type
12:07:19.206	0.8332076	2.281744	9.198804	-0.10812803	0.05949522	-0.024740042	0.813705	2.3235784	9.492589	Multitasking_Type
12:07:19.229	0.8332076	2.281744	9.198804	-0.10812803	0.05949522	-0.024740042	0.813705	2.3235784	9.492589	Multitasking_Type
12:07:19.252	0.8332076	2.281744	9.198804	-0.10812803	0.05949522	-0.024740042	0.813705	2.3235784	9.492589	Multitasking_Type
12:07:19.274	0.8332076	2.281744	9.198804	-0.10812803	0.05949522	-0.024740042	0.813705	2.3235784	9.492589	Multitasking_Type
12:07:19.297	0.8332076	2.281744	9.198804	-0.10812803	0.05949522	-0.024740042	0.813705	2.3235784	9.492589	Multitasking_Type
12:07:19.320	0.8667275	2.2889266	9.021627	0.06413596	-0.081003785	-0.10231993	0.916395	2.3269055	9.48241	Multitasking_Type
12:07:19.342	0.8667275	2.2889266	9.021627	0.06413596	-0.081003785	-0.10231993	0.916395	2.3269055	9.48241	Multitasking_Type
12:07:19.364	0.8667275	2.2889266	9.021627	0.06413596	-0.081003785	-0.10231993	0.916395	2.3269055	9.48241	Multitasking_Type
12:07:19.387	0.8667275	2.2889266	9.021627	0.06413596	-0.081003785	-0.10231993	0.916395	2.3269055	9.48241	Multitasking_Type
12:07:19.410	0.8667275	2.2889266	9.021627	0.06413596	-0.081003785	-0.10231993	0.916395	2.3269055	9.48241	Multitasking_Type
12:07:19.431	0.8667275	2.2889266	9.021627	0.06413596	-0.081003785	-0.10231993	0.916395	2.3269055	9.48241	Multitasking_Type
12:07:19.452	0.8667275	2.2889266	9.021627	0.06413596	-0.081003785	-0.10231993	0.916395	2.3269055	9.48241	Multitasking_Type
12:07:19.474	0.8667275	2.2889266	9.021627	0.06413596	-0.081003785	-0.10231993	0.916395	2.3269055	9.48241	Multitasking_Type
12:07:19.495	1.1372806	2.0686533	8.74868	-0.07697391	0.14929241	-0.18051068	0.83796984	2.3430645	9.485685	Multitasking_Type
12:07:19.526	1.1372806	2.0686533	8.74868	-0.07697391	0.14929241	-0.18051068	0.83796984	2.3430645	9.485685	Multitasking_Type
12:07:19.549	1.1372806	2.0686533	8.74868	-0.07697391	0.14929241	-0.18051068	0.83796984	2.3430645	9.485685	Multitasking_Type
12:07:19.570	1.1372806	2.0686533	8.74868	-0.07697391	0.14929241	-0.18051068	0.83796984	2.3430645	9.485685	Multitasking_Type
12:07:19.592	1.1372806	2.0686533	8.74868	-0.07697391	0.14929241	-0.18051068	0.83796984	2.3430645	9.485685	Multitasking_Type
12:07:19.615	1.1372806	2.0686533	8.74868	-0.07697391	0.14929241	-0.18051068	0.83796984	2.3430645	9.485685	Multitasking_Type
12:07:19.638	1.1372806	2.0686533	8.74868	-0.07697391	0.14929241	-0.18051068	0.83796984	2.3430645	9.485685	Multitasking_Type
12:07:19.661	1.1372806	2.0686533	8.74868	-0.07697391	0.14929241	-0.18051068	0.83796984	2.3430645	9.485685	Multitasking_Type
12:07:19.682	-0.05506832	2.3392065	9.696813	-0.023828633	0.13768597	-0.12064589	0.4463527	2.2799602	9.527483	Multitasking_Type
12:07:19.704	-0.05506832	2.3392065	9.696813	-0.023828633	0.13768597	-0.12064589	0.4463527	2.2799602	9.527483	Multitasking_Type
12:07:19.726	-0.05506832	2.3392065	9.696813	-0.023828633	0.13768597	-0.12064589	0.4463527	2.2799602	9.527483	Multitasking_Type
12:07:19.748	-0.05506832	2.3392065	9.696813	-0.023828633	0.13768597	-0.12064589	0.4463527	2.2799602	9.527483	Multitasking_Type
12:07:19.769	-0.05506832	2.3392065	9.696813	-0.023828633	0.13768597	-0.12064589	0.4463527	2.2799602	9.527483	Multitasking_Type
12:07:19.791	-0.05506832	2.3392065	9.696813	-0.023828633	0.13768597	-0.12064589	0.4463527	2.2799602	9.527483	Multitasking_Type
12:07:19.812	-0.05506832	2.3392065	9.696813	-0.023828633	0.13768597	-0.12064589	0.4463527	2.2799602	9.527483	Multitasking_Type
12:07:19.834	-0.05506832	2.3392065	9.696813	-0.023828633	0.13768597	-0.12064589	0.4463527	2.2799602	9.527483	Multitasking_Type
12:07:19.857	-0.117319465	2.4996228	9.591465	0.13255288	-0.35955834	0.00091629784	0.61928535	2.3738847	9.494817	Multitasking_Type
12:07:19.880	-0.117319465	2.4996228	9.591465	0.13255288	-0.35955834	0.00091629784	0.61928535	2.3738847	9.494817	Multitasking_Type
12:07:19.904	-0.117319465	2.4996228	9.591465	0.13255288	-0.35955834	0.00091629784	0.61928535	2.3738847	9.494817	Multitasking_Type
12:07:19.926	-0.117319465	2.4996228	9.591465	0.13255288	-0.35955834	0.00091629784	0.61928535	2.3738847	9.494817	Multitasking_Type
12:07:19.949	-0.117319465	2.4996228	9.591465	0.13255288	-0.35955834	0.00091629784	0.61928535	2.3738847	9.494817	Multitasking_Type
12:07:19.972	-0.117319465	2.4996228	9.591465	0.13255288	-0.35955834	0.00091629784	0.61928535	2.3738847	9.494817	Multitasking_Type
12:07:19.994	-0.117319465	2.4996228	9.591465	0.13255288	-0.35955834	0.00091629784	0.61928535	2.3738847	9.494817	Multitasking_Type
12:07:20.032	1.063058	2.1309047	9.215564	0.05680558	-0.29419577	0.018020526	0.8139799	2.364081	9.482559	Multitasking_Type
12:07:20.057	1.063058	2.1309047	9.215564	0.05680558	-0.29419577	0.018020526	0.8139799	2.364081	9.482559	Multitasking_Type
12:07:20.079	1.063058	2.1309047	9.215564	0.05680558	-0.29419577	0.018020526	0.8139799	2.364081	9.482559	Multitasking_Type
12:07:20.103	1.063058	2.1309047	9.215564	0.05680558	-0.29419577	0.018020526	0.8139799	2.364081	9.482559	Multitasking_Type
12:07:20.126	1.063058	2.1309047	9.215564	0.05680558	-0.29419577	0.018020526	0.8139799	2.364081	9.482559	Multitasking_Type
12:07:20.149	1.063058	2.1309047	9.215564	0.05680558	-0.29419577	0.018020526	0.8139799	2.364081	9.482559	Multitasking_Type
12:07:20.172	1.063058	2.1309047	9.215564	0.05680558	-0.29419577	0.018020526	0.8139799	2.364081	9.482559	Multitasking_Type
12:07:20.195	1.063058	2.1309047	9.215564	0.05680558	-0.29419577	0.018020526	0.8139799	2.364081	9.482559	Multitasking_Type
12:07:20.218	0.51716334	2.3344178	8.741497	0.023818858	0.021621574	0.08277224	0.7234193	2.3822052	9.485364	Multitasking_Type
12:07:20.240	0.51716334	2.3344178	8.741497	0.023818858	0.021621574	0.08277224	0.7234193	2.3822052	9.485364	Multitasking_Type
12:07:20.263	0.51716334	2.3344178	8.741497	0.023818858	0.021621574	0.08277224	0.7234193	2.3822052	9.485364	Multitasking_Type
12:07:20.286	0.51716334	2.3344178	8.741497	0.023818858	0.021621574	0.08277224	0.7234193	2.3822052	9.485364	Multitasking_Type
12:07:20.309	0.51716334	2.3344178	8.741497	0.023818858	0.021621574	0.08277224	0.7234193	2.3822052	9.485364	Multitasking_Type
12:07:20.332	0.51716334	2.3344178	8.741497	0.023818858	0.021621574	0.08277224	0.7234193	2.3822052	9.485364	Multitasking_Type
12:07:20.356	0.51716334	2.3344178	8.741497	0.023818858	0.021621574	0.08277224	0.7234193	2.3822052	9.485364	Multitasking_Type
12:07:20.380	0.51716334	2.3344178	8.741497	0.023818858	0.021621574	0.08277224	0.7234193	2.3822052	9.485364	Multitasking_Type
12:07:20.403	0.05985687	2.4613144	9.378374	-0.046430644	0.14074029	0.19578232	0.5773665	2.3901508	9.493377	Multitasking_Type
12:07:20.426	0.05985687	2.4613144	9.378374	-0.046430644	0.14074029	0.19578232	0.5773665	2.3901508	9.493377	Multitasking_Type
12:07:20.449	0.05985687	2.4613144	9.378374	-0.046430644	0.14074029	0.19578232	0.5773665	2.3901508	9.493377	Multitasking_Type
12:07:20.471	0.05985687	2.4613144	9.378374	-0.046430644	0.14074029	0.19578232	0.5773665	2.3901508	9.493377	Multitasking_Type
12:07:20.494	0.05985687	2.4613144	9.378374	-0.046430644	0.14074029	0.19578232	0.5773665	2.3901508	9.493377	Multitasking_Type
12:07:20.532	0.05985687	2.4613144	9.378374	-0.046430644	0.14074029	0.19578232	0.5773665	2.3901508	9.493377	Multitasking_Type
12:07:20.555	0.05985687	2.4613144	9.378374	-0.046430644	0.14074029	0.19578232	0.5773665	2.3901508	9.493377	Multitasking_Type
12:07:20.579	0.32083282	2.5546913	9.186832	0.08124019	-0.11826656	0.33078355	0.6514314	2.4463863	9.474239	Multitasking_Type
12:07:20.601	0.32083282	2.5546913	9.186832	0.08124019	-0.11826656	0.33078355	0.6514314	2.4463863	9.474239	Multitasking_Type
12:07:20.624	0.32083282	2.5546913	9.186832	0.08124019	-0.11826656	0.33078355	0.6514314	2.4463863	9.474239	Multitasking_Type
12:07:20.647	0.32083282	2.5546913	9.186832	0.08124019	-0.11826656	0.33078355	0.6514314	2.4463863	9.474239	Multitasking_Type
12:07:20.670	0.32083282	2.5546913	9.186832	0.08124019	-0.11826656	0.33078355	0.6514314	2.4463863	9.474239	Multitasking_Type
12:07:20.694	0.32083282	2.5546913	9.186832	0.08124019	-0.11826656	0.33078355	0.6514314	2.4463863	9.474239	Multitasking_Type
12:07:20.717	0.32083282	2.5546913	9.186832	0.08124019	-0.11826656	0.33078355	0.6514314	2.4463863	9.474239	Multitasking_Type
12:07:20.739	0.32083282	2.5546913	9.186832	0.08124019	-0.11826656	0.33078355	0.6514314	2.4463863	9.474239	Multitasking_Type
12:07:20.761	0.9720756	2.351178	9.531608	-0.010389596	0.11691656	0.14996742	0.77183145	2.4707859	9.458852	Multitasking_Type
12:07:20.784	0.9720756	2.351178	9.531608	-0.010389596	0.11691656	0.14996742	0.77183145	2.4707859	9.458852	Multitasking_Type
12:07:20.808	0.9720756	2.351178	9.531608	-0.010389596	0.11691656	0.14996742	0.77183145	2.4707859	9.458852	Multitasking_Type
12:07:20.830	0.9720756	2.351178	9.531608	-0.010389596	0.11691656	0.14996742	0.77183145	2.4707859	9.458852	Multitasking_Type
12:07:20.853	0.9720756	2.351178	9.531608	-0.010389596	0.11691656	0.14996742	0.77183145	2.4707859	9.458852	Multitasking_Type
12:07:20.876	0.9720756	2.351178	9.531608	-0.010389596	0.11691656	0.14996742	0.77183145	2.4707859	9.458852	Multitasking_Type
12:07:20.899	0.9720756	2.351178	9.531608	-0.010389596	0.11691656	0.14996742	0.77183145	2.4707859	9.458852	Multitasking_Type
12:07:20.922	0.9720756	2.351178	9.531608	-0.010389596	0.11691656	0.14996742	0.77183145	2.4707859	9.458852	Multitasking_Type
12:07:20.946	1.0127783	2.2123098	9.110215	-0.0055026743	0.010626001	0.11759156	0.78673655	2.3993134	9.476007	Multitasking_Type
12:07:20.969	1.0127783	2.2123098	9.110215	-0.0055026743	0.010626001	0.11759156	0.78673655	2.3993134	9.476007	Multitasking_Type
12:07:20.992	1.0127783	2.2123098	9.110215	-0.0055026743	0.010626001	0.11759156	0.78673655	2.3993134	9.476007	Multitasking_Type
12:07:21.034	1.0127783	2.2123098	9.110215	-0.0055026743	0.010626001	0.11759156	0.78673655	2.3993134	9.476007	Multitasking_Type
12:07:21.058	1.0127783	2.2123098	9.110215	-0.0055026743	0.010626001	0.11759156	0.78673655	2.3993134	9.476007	Multitasking_Type
12:07:21.081	1.0127783	2.2123098	9.110215	-0.0055026743	0.010626001	0.11759156	0.78673655	2.3993134	9.476007	Multitasking_Type
12:07:21.104	1.0127783	2.2123098	9.110215	-0.0055026743	0.010626001	0.11759156	0.78673655	2.3993134	9.476007	Multitasking_Type
12:07:21.127	1.0486923	2.2841382	9.184438	-0.023828633	-0.022971587	0.14385876	0.8872973	2.384172	9.470945	Multitasking_Type
12:07:21.149	1.0486923	2.2841382	9.184438	-0.023828633	-0.022971587	0.14385876	0.8872973	2.384172	9.470945	Multitasking_Type
12:07:21.173	1.0486923	2.2841382	9.184438	-0.023828633	-0.022971587	0.14385876	0.8872973	2.384172	9.470945	Multitasking_Type
12:07:21.196	1.0486923	2.2841382	9.184438	-0.023828633	-0.022971587	0.14385876	0.8872973	2.384172	9.470945	Multitasking_Type
12:07:21.219	1.0486923	2.2841382	9.184438	-0.023828633	-0.022971587	0.14385876	0.8872973	2.384172	9.470945	Multitasking_Type
12:07:21.241	1.0486923	2.2841382	9.184438	-0.023828633	-0.022971587	0.14385876	0.8872973	2.384172	9.470945	Multitasking_Type
12:07:21.264	1.0486923	2.2841382	9.184438	-0.023828633	-0.022971587	0.14385876	0.8872973	2.384172	9.470945	Multitasking_Type
12:07:21.288	1.0486923	2.2841382	9.184438	-0.023828633	-0.022971587	0.14385876	0.8872973	2.384172	9.470945	Multitasking_Type
12:07:21.312	1.3575538	2.2362528	8.877971	-0.009778731	0.043612726	0.05467244	0.91122127	2.397488	9.46531	Multitasking_Type
12:07:21.334	1.3575538	2.2362528	8.877971	-0.009778731	0.043612726	0.05467244	0.91122127	2.397488	9.46531	Multitasking_Type
12:07:21.357	1.3575538	2.2362528	8.877971	-0.009778731	0.043612726	0.05467244	0.91122127	2.397488	9.46531	Multitasking_Type
12:07:21.381	1.3575538	2.2362528	8.877971	-0.009778731	0.043612726	0.05467244	0.91122127	2.397488	9.46531	Multitasking_Type
12:07:21.404	1.3575538	2.2362528	8.877971	-0.009778731	0.043612726	0.05467244	0.91122127	2.397488	9.46531	Multitasking_Type
12:07:21.426	1.3575538	2.2362528	8.877971	-0.009778731	0.043612726	0.05467244	0.91122127	2.397488	9.46531	Multitasking_Type
12:07:21.449	1.3575538	2.2362528	8.877971	-0.009778731	0.043612726	0.05467244	0.91122127	2.397488	9.46531	Multitasking_Type
12:07:21.473	1.0654523	2.2362528	8.868394	0.008547227	-0.057180043	-0.0045814896	1.0150304	2.3911223	9.456354	Multitasking_Type
12:07:21.496	1.0654523	2.2362528	8.868394	0.008547227	-0.057180043	-0.0045814896	1.0150304	2.3911223	9.456354	Multitasking_Type
12:07:21.535	1.0654523	2.2362528	8.868394	0.008547227	-0.057180043	-0.0045814896	1.0150304	2.3911223	9.456354	Multitasking_Type
12:07:21.558	1.0654523	2.2362528	8.868394	0.008547227	-0.057180043	-0.0045814896	1.0150304	2.3911223	9.456354	Multitasking_Type
12:07:21.581	1.0654523	2.2362528	8.868394	0.008547227	-0.057180043	-0.0045814896	1.0150304	2.3911223	9.456354	Multitasking_Type
12:07:21.604	1.0654523	2.2362528	8.868394	0.008547227	-0.057180043	-0.0045814896	1.0150304	2.3911223	9.456354	Multitasking_Type
12:07:21.631	1.0654523	2.2362528	8.868394	0.008547227	-0.057180043	-0.0045814896	1.0150304	2.3911223	9.456354	Multitasking_Type
12:07:21.658	0.93616146	2.1380875	9.37598	-0.08124996	-0.0070890915	-0.1591304	1.009937	2.3128464	9.476346	Multitasking_Type
12:07:21.681	0.93616146	2.1380875	9.37598	-0.08124996	-0.0070890915	-0.1591304	1.009937	2.3128464	9.476346	Multitasking_Type
12:07:21.704	0.93616146	2.1380875	9.37598	-0.08124996	-0.0070890915	-0.1591304	1.009937	2.3128464	9.476346	Multitasking_Type
12:07:21.726	0.93616146	2.1380875	9.37598	-0.08124996	-0.0070890915	-0.1591304	1.009937	2.3128464	9.476346	Multitasking_Type
12:07:21.748	0.93616146	2.1380875	9.37598	-0.08124996	-0.0070890915	-0.1591304	1.009937	2.3128464	9.476346	Multitasking_Type
12:07:21.772	0.93616146	2.1380875	9.37598	-0.08124996	-0.0070890915	-0.1591304	1.009937	2.3128464	9.476346	Multitasking_Type
12:07:21.795	0.93616146	2.1380875	9.37598	-0.08124996	-0.0070890915	-0.1591304	1.009937	2.3128464	9.476346	Multitasking_Type
12:07:21.818	0.93616146	2.1380875	9.37598	-0.08124996	-0.0070890915	-0.1591304	1.009937	2.3128464	9.476346	Multitasking_Type
12:07:21.841	0.64166564	2.2601955	9.399923	-0.07941736	0.11447309	-0.22388211	0.90188944	2.2918804	9.492326	Multitasking_Type
12:07:21.864	0.64166564	2.2601955	9.399923	-0.07941736	0.11447309	-0.22388211	0.90188944	2.2918804	9.492326	Multitasking_Type
12:07:21.888	0.64166564	2.2601955	9.399923	-0.07941736	0.11447309	-0.22388211	0.90188944	2.2918804	9.492326	Multitasking_Type
12:07:21.913	0.64166564	2.2601955	9.399923	-0.07941736	0.11447309	-0.22388211	0.90188944	2.2918804	9.492326	Multitasking_Type
12:07:21.936	0.64166564	2.2601955	9.399923	-0.07941736	0.11447309	-0.22388211	0.90188944	2.2918804	9.492326	Multitasking_Type
12:07:21.959	0.64166564	2.2601955	9.399923	-0.07941736	0.11447309	-0.22388211	0.90188944	2.2918804	9.492326	Multitasking_Type
12:07:21.982	0.64166564	2.2601955	9.399923	-0.07941736	0.11447309	-0.22388211	0.90188944	2.2918804	9.492326	Multitasking_Type
12:07:22.006	0.64166564	2.2601955	9.399923	-0.07941736	0.11447309	-0.22388211	0.90188944	2.2918804	9.492326	Multitasking_Type
12:07:22.034	0.38547826	2.1811843	9.1628895	-0.06781093	0.04178013	-0.24831672	0.7176408	2.253912	9.517103	Multitasking_Type
12:07:22.057	0.38547826	2.1811843	9.1628895	-0.06781093	0.04178013	-0.24831672	0.7176408	2.253912	9.517103	Multitasking_Type
12:07:22.080	0.38547826	2.1811843	9.1628895	-0.06781093	0.04178013	-0.24831672	0.7176408	2.253912	9.517103	Multitasking_Type
12:07:22.103	0.38547826	2.1811843	9.1628895	-0.06781093	0.04178013	-0.24831672	0.7176408	2.253912	9.517103	Multitasking_Type
12:07:22.127	0.38547826	2.1811843	9.1628895	-0.06781093	0.04178013	-0.24831672	0.7176408	2.253912	9.517103	Multitasking_Type
12:07:22.150	0.38547826	2.1811843	9.1628895	-0.06781093	0.04178013	-0.24831672	0.7176408	2.253912	9.517103	Multitasking_Type
12:07:22.172	0.38547826	2.1811843	9.1628895	-0.06781093	0.04178013	-0.24831672	0.7176408	2.253912	9.517103	Multitasking_Type
12:07:22.196	0.23463893	2.317658	9.1940155	0.07024461	-0.16774665	-0.27885997	0.68917763	2.2981875	9.508615	Multitasking_Type
12:07:22.218	0.23463893	2.317658	9.1940155	0.07024461	-0.16774665	-0.27885997	0.68917763	2.2981875	9.508615	Multitasking_Type
12:07:22.240	0.23463893	2.317658	9.1940155	0.07024461	-0.16774665	-0.27885997	0.68917763	2.2981875	9.508615	Multitasking_Type
12:07:22.263	0.23463893	2.317658	9.1940155	0.07024461	-0.16774665	-0.27885997	0.68917763	2.2981875	9.508615	Multitasking_Type
12:07:22.285	0.23463893	2.317658	9.1940155	0.07024461	-0.16774665	-0.27885997	0.68917763	2.2981875	9.508615	Multitasking_Type
12:07:22.308	0.23463893	2.317658	9.1940155	0.07024461	-0.16774665	-0.27885997	0.68917763	2.2981875	9.508615	Multitasking_Type
12:07:22.331	0.23463893	2.317658	9.1940155	0.07024461	-0.16774665	-0.27885997	0.68917763	2.2981875	9.508615	Multitasking_Type
12:07:22.355	0.23463893	2.317658	9.1940155	0.07024461	-0.16774665	-0.27885997	0.68917763	2.2981875	9.508615	Multitasking_Type
12:07:22.377	0.06943397	2.1644244	9.296969	0.2638889	-0.45424247	-0.03573562	0.5292105	2.3303998	9.511023	Multitasking_Type
12:07:22.400	0.06943397	2.1644244	9.296969	0.2638889	-0.45424247	-0.03573562	0.5292105	2.3303998	9.511023	Multitasking_Type
12:07:22.423	0.06943397	2.1644244	9.296969	0.2638889	-0.45424247	-0.03573562	0.5292105	2.3303998	9.511023	Multitasking_Type
12:07:22.446	0.06943397	2.1644244	9.296969	0.2638889	-0.45424247	-0.03573562	0.5292105	2.3303998	9.511023	Multitasking_Type
12:07:22.470	0.06943397	2.1644244	9.296969	0.2638889	-0.45424247	-0.03573562	0.5292105	2.3303998	9.511023	Multitasking_Type
12:07:22.493	0.06943397	2.1644244	9.296969	0.2638889	-0.45424247	-0.03573562	0.5292105	2.3303998	9.511023	Multitasking_Type
12:07:22.516	0.06943397	2.1644244	9.296969	0.2638889	-0.45424247	-0.03573562	0.5292105	2.3303998	9.511023	Multitasking_Type
12:07:22.542	0.06943397	2.1644244	9.296969	0.2638889	-0.45424247	-0.03573562	0.5292105	2.3303998	9.511023	Multitasking_Type
12:07:22.565	0.967287	1.6927522	8.044764	0.27854964	-0.46890324	-0.06444628	0.62714124	2.283182	9.51652	Multitasking_Type
12:07:22.589	0.967287	1.6927522	8.044764	0.27854964	-0.46890324	-0.06444628	0.62714124	2.283182	9.51652	Multitasking_Type
12:07:22.612	0.967287	1.6927522	8.044764	0.27854964	-0.46890324	-0.06444628	0.62714124	2.283182	9.51652	Multitasking_Type
12:07:22.635	0.967287	1.6927522	8.044764	0.27854964	-0.46890324	-0.06444628	0.62714124	2.283182	9.51652	Multitasking_Type
12:07:22.658	0.967287	1.6927522	8.044764	0.27854964	-0.46890324	-0.06444628	0.62714124	2.283182	9.51652	Multitasking_Type
12:07:22.681	0.967287	1.6927522	8.044764	0.27854964	-0.46890324	-0.06444628	0.62714124	2.283182	9.51652	Multitasking_Type
12:07:22.704	0.967287	1.6927522	8.044764	0.27854964	-0.46890324	-0.06444628	0.62714124	2.283182	9.51652	Multitasking_Type
12:07:22.726	0.967287	1.6927522	8.044764	0.27854964	-0.46890324	-0.06444628	0.62714124	2.283182	9.51652	Multitasking_Type
12:07:22.747	0.89067024	2.0542877	8.741497	0.017710205	-0.64849764	0.4474588	0.39375418	2.3641176	9.5092745	Multitasking_Type
12:07:22.769	0.89067024	2.0542877	8.741497	0.017710205	-0.64849764	0.4474588	0.39375418	2.3641176	9.5092745	Multitasking_Type
12:07:22.790	0.89067024	2.0542877	8.741497	0.017710205	-0.64849764	0.4474588	0.39375418	2.3641176	9.5092745	Multitasking_Type
12:07:22.814	0.89067024	2.0542877	8.741497	0.017710205	-0.64849764	0.4474588	0.39375418	2.3641176	9.5092745	Multitasking_Type
12:07:22.837	0.89067024	2.0542877	8.741497	0.017710205	-0.64849764	0.4474588	0.39375418	2.3641176	9.5092745	Multitasking_Type
12:07:22.860	0.89067024	2.0542877	8.741497	0.017710205	-0.64849764	0.4474588	0.39375418	2.3641176	9.5092745	Multitasking_Type
12:07:22.883	0.89067024	2.0542877	8.741497	0.017710205	-0.64849764	0.4474588	0.39375418	2.3641176	9.5092745	Multitasking_Type
12:07:22.904	0.89067024	2.0542877	8.741497	0.017710205	-0.64849764	0.4474588	0.39375418	2.3641176	9.5092745	Multitasking_Type
12:07:22.925	1.2138973	2.2601955	7.9418097	-0.41600412	-0.08589071	0.09682214	0.67413795	2.4295924	9.476972	Multitasking_Type
12:07:22.946	1.2138973	2.2601955	7.9418097	-0.41600412	-0.08589071	0.09682214	0.67413795	2.4295924	9.476972	Multitasking_Type
12:07:22.975	1.2138973	2.2601955	7.9418097	-0.41600412	-0.08589071	0.09682214	0.67413795	2.4295924	9.476972	Multitasking_Type
12:07:22.996	1.2138973	2.2601955	7.9418097	-0.41600412	-0.08589071	0.09682214	0.67413795	2.4295924	9.476972	Multitasking_Type
12:07:23.017	1.2138973	2.2601955	7.9418097	-0.41600412	-0.08589071	0.09682214	0.67413795	2.4295924	9.476972	Multitasking_Type
12:07:23.038	1.2138973	2.2601955	7.9418097	-0.41600412	-0.08589071	0.09682214	0.67413795	2.4295924	9.476972	Multitasking_Type
12:07:23.059	1.2138973	2.2601955	7.9418097	-0.41600412	-0.08589071	0.09682214	0.67413795	2.4295924	9.476972	Multitasking_Type
12:07:23.080	1.2138973	2.2601955	7.9418097	-0.41600412	-0.08589071	0.09682214	0.67413795	2.4295924	9.476972	Multitasking_Type
12:07:23.102	1.1779832	1.9417568	9.182044	-0.023828633	0.45594677	-0.038789943	0.3989082	2.3853633	9.503752	Multitasking_Type
12:07:23.123	1.1779832	1.9417568	9.182044	-0.023828633	0.45594677	-0.038789943	0.3989082	2.3853633	9.503752	Multitasking_Type
12:07:23.144	1.1779832	1.9417568	9.182044	-0.023828633	0.45594677	-0.038789943	0.3989082	2.3853633	9.503752	Multitasking_Type
12:07:23.165	1.1779832	1.9417568	9.182044	-0.023828633	0.45594677	-0.038789943	0.3989082	2.3853633	9.503752	Multitasking_Type
12:07:23.186	1.1779832	1.9417568	9.182044	-0.023828633	0.45594677	-0.038789943	0.3989082	2.3853633	9.503752	Multitasking_Type
12:07:23.207	1.1779832	1.9417568	9.182044	-0.023828633	0.45594677	-0.038789943	0.3989082	2.3853633	9.503752	Multitasking_Type
12:07:23.228	1.1779832	1.9417568	9.182044	-0.023828633	0.45594677	-0.038789943	0.3989082	2.3853633	9.503752	Multitasking_Type
12:07:23.249	1.1779832	1.9417568	9.182044	-0.023828633	0.45594677	-0.038789943	0.3989082	2.3853633	9.503752	Multitasking_Type
12:07:23.270	0.26097596	2.281744	9.366403	0.013434148	0.05705176	0.12980887	0.24663273	2.41112	9.502424	Multitasking_Type
12:07:23.291	0.26097596	2.281744	9.366403	0.013434148	0.05705176	0.12980887	0.24663273	2.41112	9.502424	Multitasking_Type
12:07:23.312	0.26097596	2.281744	9.366403	0.013434148	0.05705176	0.12980887	0.24663273	2.41112	9.502424	Multitasking_Type
12:07:23.333	0.26097596	2.281744	9.366403	0.013434148	0.05705176	0.12980887	0.24663273	2.41112	9.502424	Multitasking_Type
12:07:23.354	0.26097596	2.281744	9.366403	0.013434148	0.05705176	0.12980887	0.24663273	2.41112	9.502424	Multitasking_Type
12:07:23.375	0.26097596	2.281744	9.366403	0.013434148	0.05705176	0.12980887	0.24663273	2.41112	9.502424	Multitasking_Type
12:07:23.411	0.26097596	2.281744	9.366403	0.013434148	0.05705176	0.12980887	0.24663273	2.41112	9.502424	Multitasking_Type
12:07:23.431	0.26097596	2.281744	9.366403	0.013434148	0.05705176	0.12980887	0.24663273	2.41112	9.502424	Multitasking_Type
12:07:23.452	0.47885495	2.6193366	8.530801	0.009158092	0.096758	-0.121256754	0.58201593	2.4503028	9.477745	Multitasking_Type
12:07:23.473	0.47885495	2.6193366	8.530801	0.009158092	0.096758	-0.121256754	0.58201593	2.4503028	9.477745	Multitasking_Type
12:07:23.494	0.47885495	2.6193366	8.530801	0.009158092	0.096758	-0.121256754	0.58201593	2.4503028	9.477745	Multitasking_Type
12:07:23.515	0.47885495	2.6193366	8.530801	0.009158092	0.096758	-0.121256754	0.58201593	2.4503028	9.477745	Multitasking_Type
12:07:23.536	0.47885495	2.6193366	8.530801	0.009158092	0.096758	-0.121256754	0.58201593	2.4503028	9.477745	Multitasking_Type
12:07:23.557	0.47885495	2.6193366	8.530801	0.009158092	0.096758	-0.121256754	0.58201593	2.4503028	9.477745	Multitasking_Type
12:07:23.580	0.47885495	2.6193366	8.530801	0.009158092	0.096758	-0.121256754	0.58201593	2.4503028	9.477745	Multitasking_Type
12:07:23.601	0.47885495	2.6193366	8.530801	0.009158092	0.096758	-0.121256754	0.58201593	2.4503028	9.477745	Multitasking_Type
12:07:23.622	0.47885495	2.6193366	8.530801	0.009158092	0.096758	-0.121256754	0.58201593	2.4503028	9.477745	Multitasking_Type
12:07:23.643	0.74222517	1.6424725	9.179649	-0.24679445	-0.12987301	-0.06444628	0.768464	2.3273063	9.495445	Multitasking_Type
12:07:23.664	0.74222517	1.6424725	9.179649	-0.24679445	-0.12987301	-0.06444628	0.768464	2.3273063	9.495445	Multitasking_Type
12:07:23.685	0.74222517	1.6424725	9.179649	-0.24679445	-0.12987301	-0.06444628	0.768464	2.3273063	9.495445	Multitasking_Type
12:07:23.715	0.74222517	1.6424725	9.179649	-0.24679445	-0.12987301	-0.06444628	0.768464	2.3273063	9.495445	Multitasking_Type
12:07:23.735	0.74222517	1.6424725	9.179649	-0.24679445	-0.12987301	-0.06444628	0.768464	2.3273063	9.495445	Multitasking_Type
12:07:23.756	0.74222517	1.6424725	9.179649	-0.24679445	-0.12987301	-0.06444628	0.768464	2.3273063	9.495445	Multitasking_Type
12:07:23.777	0.74222517	1.6424725	9.179649	-0.24679445	-0.12987301	-0.06444628	0.768464	2.3273063	9.495445	Multitasking_Type
12:07:23.799	0.74222517	1.6424725	9.179649	-0.24679445	-0.12987301	-0.06444628	0.768464	2.3273063	9.495445	Multitasking_Type
12:07:23.819	0.4644893	1.8627458	7.893924	0.23151305	-0.61490005	0.08399397	0.49539575	2.2214184	9.538881	Multitasking_Type
12:07:23.840	0.4644893	1.8627458	7.893924	0.23151305	-0.61490005	0.08399397	0.49539575	2.2214184	9.538881	Multitasking_Type
12:07:23.861	0.4644893	1.8627458	7.893924	0.23151305	-0.61490005	0.08399397	0.49539575	2.2214184	9.538881	Multitasking_Type
12:07:23.897	0.4644893	1.8627458	7.893924	0.23151305	-0.61490005	0.08399397	0.49539575	2.2214184	9.538881	Multitasking_Type
12:07:23.919	0.4644893	1.8627458	7.893924	0.23151305	-0.61490005	0.08399397	0.49539575	2.2214184	9.538881	Multitasking_Type
12:07:23.940	0.4644893	1.8627458	7.893924	0.23151305	-0.61490005	0.08399397	0.49539575	2.2214184	9.538881	Multitasking_Type
12:07:23.961	0.4644893	1.8627458	7.893924	0.23151305	-0.61490005	0.08399397	0.49539575	2.2214184	9.538881	Multitasking_Type
12:07:23.983	0.4644893	1.8627458	7.893924	0.23151305	-0.61490005	0.08399397	0.49539575	2.2214184	9.538881	Multitasking_Type
12:07:24.006	0.08140534	2.3128695	9.3831625	0.12522249	-0.1280404	-0.15057828	0.31131598	2.1856453	9.554915	Multitasking_Type
12:07:24.027	0.08140534	2.3128695	9.3831625	0.12522249	-0.1280404	-0.15057828	0.31131598	2.1856453	9.554915	Multitasking_Type
12:07:24.049	0.08140534	2.3128695	9.3831625	0.12522249	-0.1280404	-0.15057828	0.31131598	2.1856453	9.554915	Multitasking_Type
12:07:24.069	0.08140534	2.3128695	9.3831625	0.12522249	-0.1280404	-0.15057828	0.31131598	2.1856453	9.554915	Multitasking_Type
12:07:24.089	0.08140534	2.3128695	9.3831625	0.12522249	-0.1280404	-0.15057828	0.31131598	2.1856453	9.554915	Multitasking_Type
12:07:24.111	0.08140534	2.3128695	9.3831625	0.12522249	-0.1280404	-0.15057828	0.31131598	2.1856453	9.554915	Multitasking_Type
12:07:24.132	0.08140534	2.3128695	9.3831625	0.12522249	-0.1280404	-0.15057828	0.31131598	2.1856453	9.554915	Multitasking_Type
12:07:24.157	0.08140534	2.3128695	9.3831625	0.12522249	-0.1280404	-0.15057828	0.31131598	2.1856453	9.554915	Multitasking_Type
12:07:24.178	0.600963	2.013585	7.8101244	0.22296092	0.34232584	-0.15180002	0.26533297	2.3874247	9.507901	Multitasking_Type
12:07:24.199	0.600963	2.013585	7.8101244	0.22296092	0.34232584	-0.15180002	0.26533297	2.3874247	9.507901	Multitasking_Type
12:07:24.220	0.600963	2.013585	7.8101244	0.22296092	0.34232584	-0.15180002	0.26533297	2.3874247	9.507901	Multitasking_Type
12:07:24.241	0.600963	2.013585	7.8101244	0.22296092	0.34232584	-0.15180002	0.26533297	2.3874247	9.507901	Multitasking_Type
12:07:24.262	0.600963	2.013585	7.8101244	0.22296092	0.34232584	-0.15180002	0.26533297	2.3874247	9.507901	Multitasking_Type
12:07:24.284	0.600963	2.013585	7.8101244	0.22296092	0.34232584	-0.15180002	0.26533297	2.3874247	9.507901	Multitasking_Type
12:07:24.304	0.600963	2.013585	7.8101244	0.22296092	0.34232584	-0.15180002	0.26533297	2.3874247	9.507901	Multitasking_Type
12:07:24.325	0.600963	2.013585	7.8101244	0.22296092	0.34232584	-0.15180002	0.26533297	2.3874247	9.507901	Multitasking_Type
12:07:24.347	0.600963	2.013585	7.8101244	0.22296092	0.34232584	-0.15180002	0.26533297	2.3874247	9.507901	Multitasking_Type
12:07:24.368	-0.7110996	2.5331428	9.364009	-0.126454	0.26657856	-0.034513887	-0.03703246	2.2460406	9.545905	Multitasking_Type
12:07:24.389	-0.7110996	2.5331428	9.364009	-0.126454	0.26657856	-0.034513887	-0.03703246	2.2460406	9.545905	Multitasking_Type
12:07:24.410	-0.7110996	2.5331428	9.364009	-0.126454	0.26657856	-0.034513887	-0.03703246	2.2460406	9.545905	Multitasking_Type
12:07:24.431	-0.7110996	2.5331428	9.364009	-0.126454	0.26657856	-0.034513887	-0.03703246	2.2460406	9.545905	Multitasking_Type
12:07:24.453	-0.7110996	2.5331428	9.364009	-0.126454	0.26657856	-0.034513887	-0.03703246	2.2460406	9.545905	Multitasking_Type
12:07:24.474	-0.7110996	2.5331428	9.364009	-0.126454	0.26657856	-0.034513887	-0.03703246	2.2460406	9.545905	Multitasking_Type
12:07:24.495	-0.7110996	2.5331428	9.364009	-0.126454	0.26657856	-0.034513887	-0.03703246	2.2460406	9.545905	Multitasking_Type
12:07:24.517	-0.7110996	2.5331428	9.364009	-0.126454	0.26657856	-0.034513887	-0.03703246	2.2460406	9.545905	Multitasking_Type
12:07:24.538	0.07901107	2.135693	9.1940155	0.08551625	-0.06451042	-0.025961773	-0.016126083	2.2041178	9.55573	Multitasking_Type
12:07:24.560	0.07901107	2.135693	9.1940155	0.08551625	-0.06451042	-0.025961773	-0.016126083	2.2041178	9.55573	Multitasking_Type
12:07:24.582	0.07901107	2.135693	9.1940155	0.08551625	-0.06451042	-0.025961773	-0.016126083	2.2041178	9.55573	Multitasking_Type
12:07:24.605	0.07901107	2.135693	9.1940155	0.08551625	-0.06451042	-0.025961773	-0.016126083	2.2041178	9.55573	Multitasking_Type
12:07:24.630	0.07901107	2.135693	9.1940155	0.08551625	-0.06451042	-0.025961773	-0.016126083	2.2041178	9.55573	Multitasking_Type
12:07:24.650	0.07901107	2.135693	9.1940155	0.08551625	-0.06451042	-0.025961773	-0.016126083	2.2041178	9.55573	Multitasking_Type
12:07:24.672	0.07901107	2.135693	9.1940155	0.08551625	-0.06451042	-0.025961773	-0.016126083	2.2041178	9.55573	Multitasking_Type
12:07:24.693	0.07901107	2.135693	9.1940155	0.08551625	-0.06451042	-0.025961773	-0.016126083	2.2041178	9.55573	Multitasking_Type
12:07:24.747	-0.20590763	2.176396	8.839663	0.109950855	0.06499301	0.028405234	0.0047549396	2.2197137	9.552132	Multitasking_Type
12:07:24.773	-0.20590763	2.176396	8.839663	0.109950855	0.06499301	0.028405234	0.0047549396	2.2197137	9.552132	Multitasking_Type
12:07:24.803	-0.20590763	2.176396	8.839663	0.109950855	0.06499301	0.028405234	0.0047549396	2.2197137	9.552132	Multitasking_Type
12:07:24.824	-0.20590763	2.176396	8.839663	0.109950855	0.06499301	0.028405234	0.0047549396	2.2197137	9.552132	Multitasking_Type
12:07:24.845	-0.20590763	2.176396	8.839663	0.109950855	0.06499301	0.028405234	0.0047549396	2.2197137	9.552132	Multitasking_Type
12:07:24.867	-0.20590763	2.176396	8.839663	0.109950855	0.06499301	0.028405234	0.0047549396	2.2197137	9.552132	Multitasking_Type
12:07:24.891	0.083799616	2.1835787	9.126976	-0.004280944	0.011847732	0.01740966	0.03791063	2.2536435	9.544109	Multitasking_Type
12:07:24.912	0.083799616	2.1835787	9.126976	-0.004280944	0.011847732	0.01740966	0.03791063	2.2536435	9.544109	Multitasking_Type
12:07:24.933	0.083799616	2.1835787	9.126976	-0.004280944	0.011847732	0.01740966	0.03791063	2.2536435	9.544109	Multitasking_Type
12:07:24.955	0.083799616	2.1835787	9.126976	-0.004280944	0.011847732	0.01740966	0.03791063	2.2536435	9.544109	Multitasking_Type
12:07:24.976	0.083799616	2.1835787	9.126976	-0.004280944	0.011847732	0.01740966	0.03791063	2.2536435	9.544109	Multitasking_Type
12:07:24.999	0.083799616	2.1835787	9.126976	-0.004280944	0.011847732	0.01740966	0.03791063	2.2536435	9.544109	Multitasking_Type
12:07:25.021	0.083799616	2.1835787	9.126976	-0.004280944	0.011847732	0.01740966	0.03791063	2.2536435	9.544109	Multitasking_Type
12:07:25.042	0.083799616	2.1835787	9.126976	-0.004280944	0.011847732	0.01740966	0.03791063	2.2536435	9.544109	Multitasking_Type
12:07:25.064	0.083799616	2.1835787	9.126976	-0.004280944	0.011847732	0.01740966	0.03791063	2.2536435	9.544109	Multitasking_Type
12:07:25.088	0.19393626	2.221887	9.3280945	0.036647025	-0.11093618	0.019242257	0.14883696	2.2966268	9.532771	Multitasking_Type
12:07:25.110	0.19393626	2.221887	9.3280945	0.036647025	-0.11093618	0.019242257	0.14883696	2.2966268	9.532771	Multitasking_Type
12:07:25.134	0.19393626	2.221887	9.3280945	0.036647025	-0.11093618	0.019242257	0.14883696	2.2966268	9.532771	Multitasking_Type
12:07:25.159	0.19393626	2.221887	9.3280945	0.036647025	-0.11093618	0.019242257	0.14883696	2.2966268	9.532771	Multitasking_Type
12:07:25.181	0.19393626	2.221887	9.3280945	0.036647025	-0.11093618	0.019242257	0.14883696	2.2966268	9.532771	Multitasking_Type
12:07:25.202	0.19393626	2.221887	9.3280945	0.036647025	-0.11093618	0.019242257	0.14883696	2.2966268	9.532771	Multitasking_Type
12:07:25.226	0.19393626	2.221887	9.3280945	0.036647025	-0.11093618	0.019242257	0.14883696	2.2966268	9.532771	Multitasking_Type
12:07:25.251	0.19393626	2.221887	9.3280945	0.036647025	-0.11093618	0.019242257	0.14883696	2.2966268	9.532771	Multitasking_Type
12:07:25.276	0.8332076	1.7837347	9.210775	0.0036603045	-0.13537079	-0.068722345	0.31891537	2.3095787	9.525467	Multitasking_Type
12:07:25.297	0.8332076	1.7837347	9.210775	0.0036603045	-0.13537079	-0.068722345	0.31891537	2.3095787	9.525467	Multitasking_Type
12:07:25.319	0.8332076	1.7837347	9.210775	0.0036603045	-0.13537079	-0.068722345	0.31891537	2.3095787	9.525467	Multitasking_Type
12:07:25.341	0.8332076	1.7837347	9.210775	0.0036603045	-0.13537079	-0.068722345	0.31891537	2.3095787	9.525467	Multitasking_Type
12:07:25.362	0.8332076	1.7837347	9.210775	0.0036603045	-0.13537079	-0.068722345	0.31891537	2.3095787	9.525467	Multitasking_Type
12:07:25.384	0.8332076	1.7837347	9.210775	0.0036603045	-0.13537079	-0.068722345	0.31891537	2.3095787	9.525467	Multitasking_Type
12:07:25.406	0.8332076	1.7837347	9.210775	0.0036603045	-0.13537079	-0.068722345	0.31891537	2.3095787	9.525467	Multitasking_Type
12:07:25.429	0.8332076	1.7837347	9.210775	0.0036603045	-0.13537079	-0.068722345	0.31891537	2.3095787	9.525467	Multitasking_Type
12:07:25.451	0.0071828244	2.0782306	9.72315	-0.16799283	-0.13414906	0.2519819	0.099125415	2.291923	9.534551	Multitasking_Type
12:07:25.474	0.0071828244	2.0782306	9.72315	-0.16799283	-0.13414906	0.2519819	0.099125415	2.291923	9.534551	Multitasking_Type
12:07:25.498	0.0071828244	2.0782306	9.72315	-0.16799283	-0.13414906	0.2519819	0.099125415	2.291923	9.534551	Multitasking_Type
12:07:25.521	0.0071828244	2.0782306	9.72315	-0.16799283	-0.13414906	0.2519819	0.099125415	2.291923	9.534551	Multitasking_Type
12:07:25.544	0.0071828244	2.0782306	9.72315	-0.16799283	-0.13414906	0.2519819	0.099125415	2.291923	9.534551	Multitasking_Type
12:07:25.566	0.0071828244	2.0782306	9.72315	-0.16799283	-0.13414906	0.2519819	0.099125415	2.291923	9.534551	Multitasking_Type
12:07:25.589	0.0071828244	2.0782306	9.72315	-0.16799283	-0.13414906	0.2519819	0.099125415	2.291923	9.534551	Multitasking_Type
12:07:25.612	-0.09577099	2.3727264	9.356826	-0.0012266175	-0.15369675	0.094989546	0.24970703	2.2406025	9.543989	Multitasking_Type
12:07:25.636	-0.09577099	2.3727264	9.356826	-0.0012266175	-0.15369675	0.094989546	0.24970703	2.2406025	9.543989	Multitasking_Type
12:07:25.660	-0.09577099	2.3727264	9.356826	-0.0012266175	-0.15369675	0.094989546	0.24970703	2.2406025	9.543989	Multitasking_Type
12:07:25.682	-0.09577099	2.3727264	9.356826	-0.0012266175	-0.15369675	0.094989546	0.24970703	2.2406025	9.543989	Multitasking_Type
12:07:25.705	-0.09577099	2.3727264	9.356826	-0.0012266175	-0.15369675	0.094989546	0.24970703	2.2406025	9.543989	Multitasking_Type
12:07:25.739	-0.09577099	2.3727264	9.356826	-0.0012266175	-0.15369675	0.094989546	0.24970703	2.2406025	9.543989	Multitasking_Type
12:07:25.762	-0.09577099	2.3727264	9.356826	-0.0012266175	-0.15369675	0.094989546	0.24970703	2.2406025	9.543989	Multitasking_Type
12:07:25.785	-0.09577099	2.3727264	9.356826	-0.0012266175	-0.15369675	0.094989546	0.24970703	2.2406025	9.543989	Multitasking_Type
12:07:25.808	0.1699935	2.2769554	9.289786	0.11728124	-0.11643397	0.061391957	0.4118838	2.275829	9.530024	Multitasking_Type
12:07:25.831	0.1699935	2.2769554	9.289786	0.11728124	-0.11643397	0.061391957	0.4118838	2.275829	9.530024	Multitasking_Type
12:07:25.855	0.1699935	2.2769554	9.289786	0.11728124	-0.11643397	0.061391957	0.4118838	2.275829	9.530024	Multitasking_Type
12:07:25.878	0.1699935	2.2769554	9.289786	0.11728124	-0.11643397	0.061391957	0.4118838	2.275829	9.530024	Multitasking_Type
12:07:25.901	0.1699935	2.2769554	9.289786	0.11728124	-0.11643397	0.061391957	0.4118838	2.275829	9.530024	Multitasking_Type
12:07:25.924	0.1699935	2.2769554	9.289786	0.11728124	-0.11643397	0.061391957	0.4118838	2.275829	9.530024	Multitasking_Type
12:07:25.947	0.1699935	2.2769554	9.289786	0.11728124	-0.11643397	0.061391957	0.4118838	2.275829	9.530024	Multitasking_Type
12:07:25.972	0.36392978	2.300898	9.512454	0.058638178	0.17128356	0.040011674	0.40258762	2.2955666	9.525684	Multitasking_Type
12:07:25.994	0.36392978	2.300898	9.512454	0.058638178	0.17128356	0.040011674	0.40258762	2.2955666	9.525684	Multitasking_Type
12:07:26.015	0.36392978	2.300898	9.512454	0.058638178	0.17128356	0.040011674	0.40258762	2.2955666	9.525684	Multitasking_Type
12:07:26.034	0.36392978	2.300898	9.512454	0.058638178	0.17128356	0.040011674	0.40258762	2.2955666	9.525684	Multitasking_Type
12:07:26.055	0.36392978	2.300898	9.512454	0.058638178	0.17128356	0.040011674	0.40258762	2.2955666	9.525684	Multitasking_Type
12:07:26.076	0.36392978	2.300898	9.512454	0.058638178	0.17128356	0.040011674	0.40258762	2.2955666	9.525684	Multitasking_Type
12:07:26.097	0.36392978	2.300898	9.512454	0.058638178	0.17128356	0.040011674	0.40258762	2.2955666	9.525684	Multitasking_Type
12:07:26.119	0.36392978	2.300898	9.512454	0.058638178	0.17128356	0.040011674	0.40258762	2.2955666	9.525684	Multitasking_Type
12:07:26.142	0.36392978	2.300898	9.512454	0.058638178	0.17128356	0.040011674	0.40258762	2.2955666	9.525684	Multitasking_Type
12:07:26.165	-0.0023942748	2.2625897	9.3592205	-0.013443922	0.24336566	0.037568215	0.06755093	2.395074	9.509439	Multitasking_Type
12:07:26.189	-0.0023942748	2.2625897	9.3592205	-0.013443922	0.24336566	0.037568215	0.06755093	2.395074	9.509439	Multitasking_Type
12:07:26.210	-0.0023942748	2.2625897	9.3592205	-0.013443922	0.24336566	0.037568215	0.06755093	2.395074	9.509439	Multitasking_Type
12:07:26.232	-0.0023942748	2.2625897	9.3592205	-0.013443922	0.24336566	0.037568215	0.06755093	2.395074	9.509439	Multitasking_Type
12:07:26.253	-0.0023942748	2.2625897	9.3592205	-0.013443922	0.24336566	0.037568215	0.06755093	2.395074	9.509439	Multitasking_Type
12:07:26.274	-0.0023942748	2.2625897	9.3592205	-0.013443922	0.24336566	0.037568215	0.06755093	2.395074	9.509439	Multitasking_Type
12:07:26.295	-0.0023942748	2.2625897	9.3592205	-0.013443922	0.24336566	0.037568215	0.06755093	2.395074	9.509439	Multitasking_Type
12:07:26.330	-0.18435916	2.3894863	8.921068	0.020764532	0.21709844	0.058337633	-0.05027948	2.4832637	9.486898	Multitasking_Type
12:07:26.352	-0.18435916	2.3894863	8.921068	0.020764532	0.21709844	0.058337633	-0.05027948	2.4832637	9.486898	Multitasking_Type
12:07:26.374	-0.18435916	2.3894863	8.921068	0.020764532	0.21709844	0.058337633	-0.05027948	2.4832637	9.486898	Multitasking_Type
12:07:26.396	-0.18435916	2.3894863	8.921068	0.020764532	0.21709844	0.058337633	-0.05027948	2.4832637	9.486898	Multitasking_Type
12:07:26.419	-0.18435916	2.3894863	8.921068	0.020764532	0.21709844	0.058337633	-0.05027948	2.4832637	9.486898	Multitasking_Type
12:07:26.441	-0.18435916	2.3894863	8.921068	0.020764532	0.21709844	0.058337633	-0.05027948	2.4832637	9.486898	Multitasking_Type
12:07:26.466	-0.18435916	2.3894863	8.921068	0.020764532	0.21709844	0.058337633	-0.05027948	2.4832637	9.486898	Multitasking_Type
12:07:26.487	-0.18435916	2.3894863	8.921068	0.020764532	0.21709844	0.058337633	-0.05027948	2.4832637	9.486898	Multitasking_Type
12:07:26.508	-1.3814965	2.5810282	10.501289	-0.20220128	-0.2777024	0.025350908	-0.25860658	2.392134	9.506903	Multitasking_Type
12:07:26.529	-1.3814965	2.5810282	10.501289	-0.20220128	-0.2777024	0.025350908	-0.25860658	2.392134	9.506903	Multitasking_Type
12:07:26.551	-1.3814965	2.5810282	10.501289	-0.20220128	-0.2777024	0.025350908	-0.25860658	2.392134	9.506903	Multitasking_Type
12:07:26.573	-1.3814965	2.5810282	10.501289	-0.20220128	-0.2777024	0.025350908	-0.25860658	2.392134	9.506903	Multitasking_Type
12:07:26.594	-1.3814965	2.5810282	10.501289	-0.20220128	-0.2777024	0.025350908	-0.25860658	2.392134	9.506903	Multitasking_Type
12:07:26.615	-1.3814965	2.5810282	10.501289	-0.20220128	-0.2777024	0.025350908	-0.25860658	2.392134	9.506903	Multitasking_Type
12:07:26.639	-1.3814965	2.5810282	10.501289	-0.20220128	-0.2777024	0.025350908	-0.25860658	2.392134	9.506903	Multitasking_Type
12:07:26.662	-1.3814965	2.5810282	10.501289	-0.20220128	-0.2777024	0.025350908	-0.25860658	2.392134	9.506903	Multitasking_Type
12:07:26.684	-1.3814965	2.5810282	10.501289	-0.20220128	-0.2777024	0.025350908	-0.25860658	2.392134	9.506903	Multitasking_Type
12:07:26.706	-0.4189981	2.360755	9.105427	-0.21869464	0.16334231	-0.1255328	-0.17379159	2.3642619	9.5157995	Multitasking_Type
12:07:26.727	-0.4189981	2.360755	9.105427	-0.21869464	0.16334231	-0.1255328	-0.17379159	2.3642619	9.5157995	Multitasking_Type
12:07:26.756	-0.4189981	2.360755	9.105427	-0.21869464	0.16334231	-0.1255328	-0.17379159	2.3642619	9.5157995	Multitasking_Type
12:07:26.777	-0.4189981	2.360755	9.105427	-0.21869464	0.16334231	-0.1255328	-0.17379159	2.3642619	9.5157995	Multitasking_Type
12:07:26.798	-0.4189981	2.360755	9.105427	-0.21869464	0.16334231	-0.1255328	-0.17379159	2.3642619	9.5157995	Multitasking_Type
12:07:26.819	-0.4189981	2.360755	9.105427	-0.21869464	0.16334231	-0.1255328	-0.17379159	2.3642619	9.5157995	Multitasking_Type
12:07:26.841	-0.4189981	2.360755	9.105427	-0.21869464	0.16334231	-0.1255328	-0.17379159	2.3642619	9.5157995	Multitasking_Type
12:07:26.865	-0.4189981	2.360755	9.105427	-0.21869464	0.16334231	-0.1255328	-0.17379159	2.3642619	9.5157995	Multitasking_Type
12:07:26.886	0.37829542	2.1548474	7.680834	0.32069936	0.17983568	-0.06383542	0.2805608	2.2522862	9.540381	Multitasking_Type
12:07:26.907	0.37829542	2.1548474	7.680834	0.32069936	0.17983568	-0.06383542	0.2805608	2.2522862	9.540381	Multitasking_Type
12:07:26.929	0.37829542	2.1548474	7.680834	0.32069936	0.17983568	-0.06383542	0.2805608	2.2522862	9.540381	Multitasking_Type
12:07:26.950	0.37829542	2.1548474	7.680834	0.32069936	0.17983568	-0.06383542	0.2805608	2.2522862	9.540381	Multitasking_Type
12:07:26.975	0.37829542	2.1548474	7.680834	0.32069936	0.17983568	-0.06383542	0.2805608	2.2522862	9.540381	Multitasking_Type
12:07:26.996	0.37829542	2.1548474	7.680834	0.32069936	0.17983568	-0.06383542	0.2805608	2.2522862	9.540381	Multitasking_Type
12:07:27.018	0.37829542	2.1548474	7.680834	0.32069936	0.17983568	-0.06383542	0.2805608	2.2522862	9.540381	Multitasking_Type
12:07:27.040	0.37829542	2.1548474	7.680834	0.32069936	0.17983568	-0.06383542	0.2805608	2.2522862	9.540381	Multitasking_Type
12:07:27.062	0.9026416	1.8340145	9.07909	0.026262319	-0.15858369	-0.047952924	0.62966913	2.2743773	9.518461	Multitasking_Type
12:07:27.084	0.9026416	1.8340145	9.07909	0.026262319	-0.15858369	-0.047952924	0.62966913	2.2743773	9.518461	Multitasking_Type
12:07:27.107	0.9026416	1.8340145	9.07909	0.026262319	-0.15858369	-0.047952924	0.62966913	2.2743773	9.518461	Multitasking_Type
12:07:27.128	0.9026416	1.8340145	9.07909	0.026262319	-0.15858369	-0.047952924	0.62966913	2.2743773	9.518461	Multitasking_Type
12:07:27.149	0.9026416	1.8340145	9.07909	0.026262319	-0.15858369	-0.047952924	0.62966913	2.2743773	9.518461	Multitasking_Type
12:07:27.171	0.9026416	1.8340145	9.07909	0.026262319	-0.15858369	-0.047952924	0.62966913	2.2743773	9.518461	Multitasking_Type
12:07:27.202	0.9026416	1.8340145	9.07909	0.026262319	-0.15858369	-0.047952924	0.62966913	2.2743773	9.518461	Multitasking_Type
12:07:27.224	0.9026416	1.8340145	9.07909	0.026262319	-0.15858369	-0.047952924	0.62966913	2.2743773	9.518461	Multitasking_Type
12:07:27.247	0.5027977	2.1117504	8.767835	-0.041543726	0.15173587	-0.0039706244	0.48987436	2.2934256	9.522111	Multitasking_Type
12:07:27.268	0.5027977	2.1117504	8.767835	-0.041543726	0.15173587	-0.0039706244	0.48987436	2.2934256	9.522111	Multitasking_Type
12:07:27.292	0.5027977	2.1117504	8.767835	-0.041543726	0.15173587	-0.0039706244	0.48987436	2.2934256	9.522111	Multitasking_Type
12:07:27.314	0.5027977	2.1117504	8.767835	-0.041543726	0.15173587	-0.0039706244	0.48987436	2.2934256	9.522111	Multitasking_Type
12:07:27.337	0.5027977	2.1117504	8.767835	-0.041543726	0.15173587	-0.0039706244	0.48987436	2.2934256	9.522111	Multitasking_Type
12:07:27.361	0.5027977	2.1117504	8.767835	-0.041543726	0.15173587	-0.0039706244	0.48987436	2.2934256	9.522111	Multitasking_Type
12:07:27.383	0.5027977	2.1117504	8.767835	-0.041543726	0.15173587	-0.0039706244	0.48987436	2.2934256	9.522111	Multitasking_Type
12:07:27.404	0.5027977	2.1117504	8.767835	-0.041543726	0.15173587	-0.0039706244	0.48987436	2.2934256	9.522111	Multitasking_Type
12:07:27.426	0.08619389	2.370332	9.435837	0.013434148	-0.008310822	-0.0571159	0.39757574	2.3073127	9.523058	Multitasking_Type
12:07:27.448	0.08619389	2.370332	9.435837	0.013434148	-0.008310822	-0.0571159	0.39757574	2.3073127	9.523058	Multitasking_Type
12:07:27.469	0.08619389	2.370332	9.435837	0.013434148	-0.008310822	-0.0571159	0.39757574	2.3073127	9.523058	Multitasking_Type
12:07:27.491	0.08619389	2.370332	9.435837	0.013434148	-0.008310822	-0.0571159	0.39757574	2.3073127	9.523058	Multitasking_Type
12:07:27.514	0.08619389	2.370332	9.435837	0.013434148	-0.008310822	-0.0571159	0.39757574	2.3073127	9.523058	Multitasking_Type
12:07:27.537	0.08619389	2.370332	9.435837	0.013434148	-0.008310822	-0.0571159	0.39757574	2.3073127	9.523058	Multitasking_Type
12:07:27.558	0.08619389	2.370332	9.435837	0.013434148	-0.008310822	-0.0571159	0.39757574	2.3073127	9.523058	Multitasking_Type
12:07:27.579	0.08619389	2.370332	9.435837	0.013434148	-0.008310822	-0.0571159	0.39757574	2.3073127	9.523058	Multitasking_Type
12:07:27.600	0.42378664	2.3200524	10.446221	-0.10812803	0.332552	0.056505036	0.56022114	2.289916	9.519076	Multitasking_Type
12:07:27.628	0.42378664	2.3200524	10.446221	-0.10812803	0.332552	0.056505036	0.56022114	2.289916	9.519076	Multitasking_Type
12:07:27.649	0.42378664	2.3200524	10.446221	-0.10812803	0.332552	0.056505036	0.56022114	2.289916	9.519076	Multitasking_Type
12:07:27.670	0.42378664	2.3200524	10.446221	-0.10812803	0.332552	0.056505036	0.56022114	2.289916	9.519076	Multitasking_Type
12:07:27.692	0.42378664	2.3200524	10.446221	-0.10812803	0.332552	0.056505036	0.56022114	2.289916	9.519076	Multitasking_Type
12:07:27.715	0.42378664	2.3200524	10.446221	-0.10812803	0.332552	0.056505036	0.56022114	2.289916	9.519076	Multitasking_Type
12:07:27.737	0.42378664	2.3200524	10.446221	-0.10812803	0.332552	0.056505036	0.56022114	2.289916	9.519076	Multitasking_Type
12:07:27.761	0.42378664	2.3200524	10.446221	-0.10812803	0.332552	0.056505036	0.56022114	2.289916	9.519076	Multitasking_Type
12:07:27.784	-0.045491222	2.4613144	9.435837	-0.11179323	0.01978898	0.024129177	0.42115688	2.3317535	9.516088	Multitasking_Type
12:07:27.806	-0.045491222	2.4613144	9.435837	-0.11179323	0.01978898	0.024129177	0.42115688	2.3317535	9.516088	Multitasking_Type
12:07:27.827	-0.045491222	2.4613144	9.435837	-0.11179323	0.01978898	0.024129177	0.42115688	2.3317535	9.516088	Multitasking_Type
12:07:27.849	-0.045491222	2.4613144	9.435837	-0.11179323	0.01978898	0.024129177	0.42115688	2.3317535	9.516088	Multitasking_Type
12:07:27.872	-0.045491222	2.4613144	9.435837	-0.11179323	0.01978898	0.024129177	0.42115688	2.3317535	9.516088	Multitasking_Type
12:07:27.896	-0.045491222	2.4613144	9.435837	-0.11179323	0.01978898	0.024129177	0.42115688	2.3317535	9.516088	Multitasking_Type
12:07:27.919	-0.045491222	2.4613144	9.435837	-0.11179323	0.01978898	0.024129177	0.42115688	2.3317535	9.516088	Multitasking_Type
12:07:27.942	-0.045491222	2.4613144	9.435837	-0.11179323	0.01978898	0.024129177	0.42115688	2.3317535	9.516088	Multitasking_Type
12:07:27.964	0.6273	2.0614705	8.719949	-0.073308714	-0.03579976	-0.00030543262	0.67184573	2.2283137	9.526469	Multitasking_Type
12:07:28.001	0.6273	2.0614705	8.719949	-0.073308714	-0.03579976	-0.00030543262	0.67184573	2.2283137	9.526469	Multitasking_Type
12:07:28.021	0.6273	2.0614705	8.719949	-0.073308714	-0.03579976	-0.00030543262	0.67184573	2.2283137	9.526469	Multitasking_Type
12:07:28.042	0.6273	2.0614705	8.719949	-0.073308714	-0.03579976	-0.00030543262	0.67184573	2.2283137	9.526469	Multitasking_Type
12:07:28.063	0.6273	2.0614705	8.719949	-0.073308714	-0.03579976	-0.00030543262	0.67184573	2.2283137	9.526469	Multitasking_Type
12:07:28.083	0.6273	2.0614705	8.719949	-0.073308714	-0.03579976	-0.00030543262	0.67184573	2.2283137	9.526469	Multitasking_Type
12:07:28.104	0.6273	2.0614705	8.719949	-0.073308714	-0.03579976	-0.00030543262	0.67184573	2.2283137	9.526469	Multitasking_Type
12:07:28.124	0.6273	2.0614705	8.719949	-0.073308714	-0.03579976	-0.00030543262	0.67184573	2.2283137	9.526469	Multitasking_Type
12:07:28.147	0.6895511	2.0662591	9.093455	-0.004891809	0.113251366	0.0143553335	0.68656206	2.2226963	9.526732	Multitasking_Type
12:07:28.170	0.6895511	2.0662591	9.093455	-0.004891809	0.113251366	0.0143553335	0.68656206	2.2226963	9.526732	Multitasking_Type
12:07:28.193	0.6895511	2.0662591	9.093455	-0.004891809	0.113251366	0.0143553335	0.68656206	2.2226963	9.526732	Multitasking_Type
12:07:28.217	0.6895511	2.0662591	9.093455	-0.004891809	0.113251366	0.0143553335	0.68656206	2.2226963	9.526732	Multitasking_Type
12:07:28.239	0.6895511	2.0662591	9.093455	-0.004891809	0.113251366	0.0143553335	0.68656206	2.2226963	9.526732	Multitasking_Type
12:07:28.261	0.6895511	2.0662591	9.093455	-0.004891809	0.113251366	0.0143553335	0.68656206	2.2226963	9.526732	Multitasking_Type
12:07:28.283	0.6895511	2.0662591	9.093455	-0.004891809	0.113251366	0.0143553335	0.68656206	2.2226963	9.526732	Multitasking_Type
12:07:28.304	0.6895511	2.0662591	9.093455	-0.004891809	0.113251366	0.0143553335	0.68656206	2.2226963	9.526732	Multitasking_Type
12:07:28.325	0.2777359	2.248224	9.215564	-0.07514131	0.010015136	-0.07360926	0.5147797	2.2302186	9.535801	Multitasking_Type
12:07:28.349	0.2777359	2.248224	9.215564	-0.07514131	0.010015136	-0.07360926	0.5147797	2.2302186	9.535801	Multitasking_Type
12:07:28.372	0.2777359	2.248224	9.215564	-0.07514131	0.010015136	-0.07360926	0.5147797	2.2302186	9.535801	Multitasking_Type
12:07:28.394	0.2777359	2.248224	9.215564	-0.07514131	0.010015136	-0.07360926	0.5147797	2.2302186	9.535801	Multitasking_Type
12:07:28.417	0.2777359	2.248224	9.215564	-0.07514131	0.010015136	-0.07360926	0.5147797	2.2302186	9.535801	Multitasking_Type
12:07:28.441	0.2777359	2.248224	9.215564	-0.07514131	0.010015136	-0.07360926	0.5147797	2.2302186	9.535801	Multitasking_Type
12:07:28.464	0.2777359	2.248224	9.215564	-0.07514131	0.010015136	-0.07360926	0.5147797	2.2302186	9.535801	Multitasking_Type
12:07:28.487	0.2777359	2.248224	9.215564	-0.07514131	0.010015136	-0.07360926	0.5147797	2.2302186	9.535801	Multitasking_Type
12:07:28.518	0.845179	2.0662591	9.160496	0.053140387	-0.010143417	0.047342055	0.5655667	2.1681788	9.547225	Multitasking_Type
12:07:28.541	0.845179	2.0662591	9.160496	0.053140387	-0.010143417	0.047342055	0.5655667	2.1681788	9.547225	Multitasking_Type
12:07:28.562	0.845179	2.0662591	9.160496	0.053140387	-0.010143417	0.047342055	0.5655667	2.1681788	9.547225	Multitasking_Type
12:07:28.583	0.845179	2.0662591	9.160496	0.053140387	-0.010143417	0.047342055	0.5655667	2.1681788	9.547225	Multitasking_Type
12:07:28.604	0.845179	2.0662591	9.160496	0.053140387	-0.010143417	0.047342055	0.5655667	2.1681788	9.547225	Multitasking_Type
12:07:28.629	0.845179	2.0662591	9.160496	0.053140387	-0.010143417	0.047342055	0.5655667	2.1681788	9.547225	Multitasking_Type
12:07:28.650	0.845179	2.0662591	9.160496	0.053140387	-0.010143417	0.047342055	0.5655667	2.1681788	9.547225	Multitasking_Type
12:07:28.671	0.845179	2.0662591	9.160496	-0.18021013	0.25436124	0.061391957	0.5655667	2.1681788	9.547225	Multitasking_Type
12:07:28.691	-0.5961744	2.2697725	9.37598	-0.18021013	0.25436124	0.061391957	0.22598845	2.221897	9.548952	Multitasking_Type
12:07:28.712	-0.5961744	2.2697725	9.37598	-0.18021013	0.25436124	0.061391957	0.22598845	2.221897	9.548952	Multitasking_Type
12:07:28.732	-0.5961744	2.2697725	9.37598	-0.18021013	0.25436124	0.061391957	0.22598845	2.221897	9.548952	Multitasking_Type
12:07:28.753	-0.5961744	2.2697725	9.37598	-0.18021013	0.25436124	0.061391957	0.22598845	2.221897	9.548952	Multitasking_Type
12:07:28.775	-0.5961744	2.2697725	9.37598	-0.18021013	0.25436124	0.061391957	0.22598845	2.221897	9.548952	Multitasking_Type
12:07:28.796	-0.5961744	2.2697725	9.37598	-0.18021013	0.25436124	0.061391957	0.22598845	2.221897	9.548952	Multitasking_Type
12:07:28.816	-0.5961744	2.2697725	9.37598	-0.18021013	0.25436124	0.061391957	0.22598845	2.221897	9.548952	Multitasking_Type
12:07:28.837	-0.5961744	2.2697725	9.37598	-0.18021013	0.25436124	0.061391957	0.22598845	2.221897	9.548952	Multitasking_Type
12:07:28.858	0.58420306	1.89866	8.399116	0.14293757	0.15662278	-0.06383542	0.8055222	2.2288783	9.515966	Multitasking_Type
12:07:28.889	0.58420306	1.89866	8.399116	0.14293757	0.15662278	-0.06383542	0.8055222	2.2288783	9.515966	Multitasking_Type
12:07:28.911	0.58420306	1.89866	8.399116	0.14293757	0.15662278	-0.06383542	0.8055222	2.2288783	9.515966	Multitasking_Type
12:07:28.932	0.58420306	1.89866	8.399116	0.14293757	0.15662278	-0.06383542	0.8055222	2.2288783	9.515966	Multitasking_Type
12:07:28.952	0.58420306	1.89866	8.399116	0.14293757	0.15662278	-0.06383542	0.8055222	2.2288783	9.515966	Multitasking_Type
12:07:28.978	0.58420306	1.89866	8.399116	0.14293757	0.15662278	-0.06383542	0.8055222	2.2288783	9.515966	Multitasking_Type
12:07:28.999	0.58420306	1.89866	8.399116	0.14293757	0.15662278	-0.06383542	0.8055222	2.2288783	9.515966	Multitasking_Type
12:07:29.021	0.58420306	1.89866	8.399116	0.14293757	0.15662278	-0.06383542	0.8055222	2.2288783	9.515966	Multitasking_Type
12:07:29.043	0.84996754	2.0016139	9.186832	0.026262319	0.01978898	0.035124753	0.85306716	2.2267132	9.512329	Multitasking_Type
12:07:29.066	0.84996754	2.0016139	9.186832	0.026262319	0.01978898	0.035124753	0.85306716	2.2267132	9.512329	Multitasking_Type
12:07:29.087	0.84996754	2.0016139	9.186832	0.026262319	0.01978898	0.035124753	0.85306716	2.2267132	9.512329	Multitasking_Type
12:07:29.117	0.84996754	2.0016139	9.186832	0.026262319	0.01978898	0.035124753	0.85306716	2.2267132	9.512329	Multitasking_Type
12:07:29.138	0.84996754	2.0016139	9.186832	0.026262319	0.01978898	0.035124753	0.85306716	2.2267132	9.512329	Multitasking_Type
12:07:29.159	0.84996754	2.0016139	9.186832	0.026262319	0.01978898	0.035124753	0.85306716	2.2267132	9.512329	Multitasking_Type
12:07:29.180	0.84996754	2.0016139	9.186832	0.026262319	0.01978898	0.035124753	0.85306716	2.2267132	9.512329	Multitasking_Type
12:07:29.201	0.84996754	2.0016139	9.186832	0.026262319	0.01978898	0.035124753	0.85306716	2.2267132	9.512329	Multitasking_Type
12:07:29.224	0.6488485	2.1572416	8.633755	0.12705508	0.060106087	0.10048734	0.6774967	2.3514822	9.496416	Multitasking_Type
12:07:29.247	0.6488485	2.1572416	8.633755	0.12705508	0.060106087	0.10048734	0.6774967	2.3514822	9.496416	Multitasking_Type
12:07:29.268	0.6488485	2.1572416	8.633755	0.12705508	0.060106087	0.10048734	0.6774967	2.3514822	9.496416	Multitasking_Type
12:07:29.290	0.6488485	2.1572416	8.633755	0.12705508	0.060106087	0.10048734	0.6774967	2.3514822	9.496416	Multitasking_Type
12:07:29.311	0.6488485	2.1572416	8.633755	0.12705508	0.060106087	0.10048734	0.6774967	2.3514822	9.496416	Multitasking_Type
12:07:29.335	0.6488485	2.1572416	8.633755	0.12705508	0.060106087	0.10048734	0.6774967	2.3514822	9.496416	Multitasking_Type
12:07:29.356	0.6488485	2.1572416	8.633755	0.12705508	0.060106087	0.10048734	0.6774967	2.3514822	9.496416	Multitasking_Type
12:07:29.377	0.6488485	2.1572416	8.633755	0.12705508	0.060106087	0.10048734	0.6774967	2.3514822	9.496416	Multitasking_Type
12:07:29.398	0.73743665	2.3224466	8.978531	0.08001846	0.056440894	-0.0070249503	0.6160311	2.3571954	9.499186	Multitasking_Type
12:07:29.419	0.73743665	2.3224466	8.978531	0.08001846	0.056440894	-0.0070249503	0.6160311	2.3571954	9.499186	Multitasking_Type
12:07:29.440	0.73743665	2.3224466	8.978531	0.08001846	0.056440894	-0.0070249503	0.6160311	2.3571954	9.499186	Multitasking_Type
12:07:29.461	0.73743665	2.3224466	8.978531	0.08001846	0.056440894	-0.0070249503	0.6160311	2.3571954	9.499186	Multitasking_Type
12:07:29.482	0.73743665	2.3224466	8.978531	0.08001846	0.056440894	-0.0070249503	0.6160311	2.3571954	9.499186	Multitasking_Type
12:07:29.504	0.73743665	2.3224466	8.978531	0.08001846	0.056440894	-0.0070249503	0.6160311	2.3571954	9.499186	Multitasking_Type
12:07:29.569	0.73743665	2.3224466	8.978531	0.08001846	0.056440894	-0.0070249503	0.6160311	2.3571954	9.499186	Multitasking_Type
12:07:29.618	0.845179	2.310475	9.038387	-0.008557	-0.08711244	0.08155051	0.6092322	2.3341339	9.505317	Multitasking_Type
12:07:29.639	0.845179	2.310475	9.038387	-0.008557	-0.08711244	0.08155051	0.6092322	2.3341339	9.505317	Multitasking_Type
12:07:29.660	0.845179	2.310475	9.038387	-0.008557	-0.08711244	0.08155051	0.6092322	2.3341339	9.505317	Multitasking_Type
12:07:29.681	0.845179	2.310475	9.038387	-0.008557	-0.08711244	0.08155051	0.6092322	2.3341339	9.505317	Multitasking_Type
12:07:29.702	0.845179	2.310475	9.038387	-0.008557	-0.08711244	0.08155051	0.6092322	2.3341339	9.505317	Multitasking_Type
12:07:29.723	0.845179	2.310475	9.038387	-0.008557	-0.08711244	0.08155051	0.6092322	2.3341339	9.505317	Multitasking_Type
12:07:29.744	0.845179	2.310475	9.038387	-0.008557	-0.08711244	0.08155051	0.6092322	2.3341339	9.505317	Multitasking_Type
12:07:29.766	0.66800267	2.22907	8.842057	-0.018330844	0.07659945	0.0290161	0.6256285	2.3623118	9.497286	Multitasking_Type
12:07:29.787	0.66800267	2.22907	8.842057	-0.018330844	0.07659945	0.0290161	0.6256285	2.3623118	9.497286	Multitasking_Type
12:07:29.808	0.66800267	2.22907	8.842057	-0.018330844	0.07659945	0.0290161	0.6256285	2.3623118	9.497286	Multitasking_Type
12:07:29.829	0.66800267	2.22907	8.842057	-0.018330844	0.07659945	0.0290161	0.6256285	2.3623118	9.497286	Multitasking_Type
12:07:29.850	0.66800267	2.22907	8.842057	-0.018330844	0.07659945	0.0290161	0.6256285	2.3623118	9.497286	Multitasking_Type
12:07:29.871	0.66800267	2.22907	8.842057	-0.018330844	0.07659945	0.0290161	0.6256285	2.3623118	9.497286	Multitasking_Type
12:07:29.893	0.66800267	2.22907	8.842057	-0.018330844	0.07659945	0.0290161	0.6256285	2.3623118	9.497286	Multitasking_Type
12:07:29.917	0.66800267	2.22907	8.842057	-0.018330844	0.07659945	0.0290161	0.6256285	2.3623118	9.497286	Multitasking_Type
12:07:29.938	0.8044763	2.2554069	8.827691	0.035425298	-0.08466898	0.024129177	0.7842618	2.3909757	9.478319	Multitasking_Type
12:07:29.959	0.8044763	2.2554069	8.827691	0.035425298	-0.08466898	0.024129177	0.7842618	2.3909757	9.478319	Multitasking_Type
12:07:29.980	0.8044763	2.2554069	8.827691	0.035425298	-0.08466898	0.024129177	0.7842618	2.3909757	9.478319	Multitasking_Type
12:07:30.008	0.8044763	2.2554069	8.827691	0.035425298	-0.08466898	0.024129177	0.7842618	2.3909757	9.478319	Multitasking_Type
12:07:30.031	0.8044763	2.2554069	8.827691	0.035425298	-0.08466898	0.024129177	0.7842618	2.3909757	9.478319	Multitasking_Type
12:07:30.056	0.8044763	2.2554069	8.827691	0.035425298	-0.08466898	0.024129177	0.7842618	2.3909757	9.478319	Multitasking_Type
12:07:30.078	0.8044763	2.2554069	8.827691	0.035425298	-0.08466898	0.024129177	0.7842618	2.3909757	9.478319	Multitasking_Type
12:07:30.100	0.8044763	2.2554069	8.827691	0.035425298	-0.08466898	0.024129177	0.7842618	2.3909757	9.478319	Multitasking_Type
12:07:30.122	0.6344828	2.3583608	9.076695	0.0054929005	-0.006478226	0.08949176	0.79074305	2.380318	9.480464	Multitasking_Type
12:07:30.145	0.6344828	2.3583608	9.076695	0.0054929005	-0.006478226	0.08949176	0.79074305	2.380318	9.480464	Multitasking_Type
12:07:30.168	0.6344828	2.3583608	9.076695	0.0054929005	-0.006478226	0.08949176	0.79074305	2.380318	9.480464	Multitasking_Type
12:07:30.191	0.6344828	2.3583608	9.076695	0.0054929005	-0.006478226	0.08949176	0.79074305	2.380318	9.480464	Multitasking_Type
12:07:30.213	0.6344828	2.3583608	9.076695	0.0054929005	-0.006478226	0.08949176	0.79074305	2.380318	9.480464	Multitasking_Type
12:07:30.234	0.6344828	2.3583608	9.076695	0.0054929005	-0.006478226	0.08949176	0.79074305	2.380318	9.480464	Multitasking_Type
12:07:30.254	0.6344828	2.3583608	9.076695	0.0054929005	-0.006478226	0.08949176	0.79074305	2.380318	9.480464	Multitasking_Type
12:07:30.275	0.6344828	2.3583608	9.076695	0.0054929005	-0.006478226	0.08949176	0.79074305	2.380318	9.480464	Multitasking_Type
12:07:30.296	0.6249057	2.413429	9.840469	0.086737975	-0.27709153	-0.0033597588	0.84505075	2.3420303	9.485312	Multitasking_Type
12:07:30.326	0.6249057	2.413429	9.840469	0.086737975	-0.27709153	-0.0033597588	0.84505075	2.3420303	9.485312	Multitasking_Type
12:07:30.347	0.6249057	2.413429	9.840469	0.086737975	-0.27709153	-0.0033597588	0.84505075	2.3420303	9.485312	Multitasking_Type
12:07:30.369	0.6249057	2.413429	9.840469	0.086737975	-0.27709153	-0.0033597588	0.84505075	2.3420303	9.485312	Multitasking_Type
12:07:30.392	0.6249057	2.413429	9.840469	0.086737975	-0.27709153	-0.0033597588	0.84505075	2.3420303	9.485312	Multitasking_Type
12:07:30.414	0.6249057	2.413429	9.840469	0.086737975	-0.27709153	-0.0033597588	0.84505075	2.3420303	9.485312	Multitasking_Type
12:07:30.434	0.6249057	2.413429	9.840469	0.086737975	-0.27709153	-0.0033597588	0.84505075	2.3420303	9.485312	Multitasking_Type
12:07:30.456	0.6249057	2.413429	9.840469	0.086737975	-0.27709153	-0.0033597588	0.84505075	2.3420303	9.485312	Multitasking_Type
12:07:30.477	0.92658436	2.2410412	10.7048025	-0.12828659	0.10469925	-0.02107485	0.8623407	2.295288	9.495177	Multitasking_Type
12:07:30.500	0.92658436	2.2410412	10.7048025	-0.12828659	0.10469925	-0.02107485	0.8623407	2.295288	9.495177	Multitasking_Type
12:07:30.528	0.92658436	2.2410412	10.7048025	-0.12828659	0.10469925	-0.02107485	0.8623407	2.295288	9.495177	Multitasking_Type
12:07:30.549	0.92658436	2.2410412	10.7048025	-0.12828659	0.10469925	-0.02107485	0.8623407	2.295288	9.495177	Multitasking_Type
12:07:30.570	0.92658436	2.2410412	10.7048025	-0.12828659	0.10469925	-0.02107485	0.8623407	2.295288	9.495177	Multitasking_Type
12:07:30.591	0.92658436	2.2410412	10.7048025	-0.12828659	0.10469925	-0.02107485	0.8623407	2.295288	9.495177	Multitasking_Type
12:07:30.614	0.92658436	2.2410412	10.7048025	-0.12828659	0.10469925	-0.02107485	0.8623407	2.295288	9.495177	Multitasking_Type
12:07:30.636	0.92658436	2.2410412	10.7048025	-0.12828659	0.10469925	-0.02107485	0.8623407	2.295288	9.495177	Multitasking_Type
12:07:30.659	1.2450229	1.9537282	9.366403	0.007936361	-0.14880984	-0.025350908	0.69665045	2.285027	9.511241	Multitasking_Type
12:07:30.680	1.2450229	1.9537282	9.366403	0.007936361	-0.14880984	-0.025350908	0.69665045	2.285027	9.511241	Multitasking_Type
12:07:30.721	1.2450229	1.9537282	9.366403	0.007936361	-0.14880984	-0.025350908	0.69665045	2.285027	9.511241	Multitasking_Type
12:07:30.748	1.2450229	1.9537282	9.366403	0.007936361	-0.14880984	-0.025350908	0.69665045	2.285027	9.511241	Multitasking_Type
12:07:30.769	1.2450229	1.9537282	9.366403	0.007936361	-0.14880984	-0.025350908	0.69665045	2.285027	9.511241	Multitasking_Type
12:07:30.791	1.2450229	1.9537282	9.366403	0.007936361	-0.14880984	-0.025350908	0.69665045	2.285027	9.511241	Multitasking_Type
12:07:30.812	1.2450229	1.9537282	9.366403	0.007936361	-0.14880984	-0.025350908	0.69665045	2.285027	9.511241	Multitasking_Type
12:07:30.834	0.4740664	2.0542877	9.361614	-0.13195178	0.28368276	-0.041844267	0.6149919	2.229343	9.530067	Multitasking_Type
12:07:30.854	0.4740664	2.0542877	9.361614	-0.13195178	0.28368276	-0.041844267	0.6149919	2.229343	9.530067	Multitasking_Type
12:07:30.876	0.4740664	2.0542877	9.361614	-0.13195178	0.28368276	-0.041844267	0.6149919	2.229343	9.530067	Multitasking_Type
12:07:30.898	0.4740664	2.0542877	9.361614	-0.13195178	0.28368276	-0.041844267	0.6149919	2.229343	9.530067	Multitasking_Type
12:07:30.918	0.4740664	2.0542877	9.361614	-0.13195178	0.28368276	-0.041844267	0.6149919	2.229343	9.530067	Multitasking_Type
12:07:30.946	0.4740664	2.0542877	9.361614	-0.13195178	0.28368276	-0.041844267	0.6149919	2.229343	9.530067	Multitasking_Type
12:07:30.967	0.4740664	2.0542877	9.361614	-0.13195178	0.28368276	-0.041844267	0.6149919	2.229343	9.530067	Multitasking_Type
12:07:30.989	0.4740664	2.0542877	9.361614	-0.13195178	0.28368276	-0.041844267	0.6149919	2.229343	9.530067	Multitasking_Type
12:07:31.010	1.0055954	2.2601955	7.798153	0.17714603	-0.19767904	0.121256754	0.8192241	2.3394346	9.488219	Multitasking_Type
12:07:31.033	1.0055954	2.2601955	7.798153	0.17714603	-0.19767904	0.121256754	0.8192241	2.3394346	9.488219	Multitasking_Type
[truncated: 3,231 more rows]
