# Supplementary material for: Real-time Smartphone Activity Classification Using Inertial Sensors—Recognition of Scrolling, Typing, and Watching Videos While Sitting or Walking
Source: Sensors (Basel). 2020 Jan 24;20(3):655. doi: 10.3390/s20030655 (PMC7038357; doi:10.3390/s20030655)
Supplement: Supplementary file 1 [file sensors-20-00655-s001.zip › sensors-668083-supplementary/5Hz_data/6940/2019_09_15_12_03_46_Walking_Read.csv]

time	accX	accY	accZ	rotX	rotY	rotZ	graX	graY	graZ	activity
12:33:00.479	1.1396748	2.030345	9.06233	0.031863343	-0.7614466	-0.62197506	0.0031064416	3.757518	9.058223	Walking_Read
12:33:00.499	0.8356019	3.0550947	7.5036573	-0.1501745	-0.1334771	-0.28111225	0.45380563	3.419421	9.179976	Walking_Read
12:33:00.520	0.8356019	3.0550947	7.5036573	-0.1501745	-0.1334771	-0.28111225	0.45380563	3.419421	9.179976	Walking_Read
12:33:00.541	0.8356019	3.0550947	7.5036573	-0.1501745	-0.1334771	-0.28111225	0.45380563	3.419421	9.179976	Walking_Read
12:33:00.563	0.8356019	3.0550947	7.5036573	-0.1501745	-0.1334771	-0.28111225	0.45380563	3.419421	9.179976	Walking_Read
12:33:00.584	0.8356019	3.0550947	7.5036573	-0.1501745	-0.1334771	-0.28111225	0.45380563	3.419421	9.179976	Walking_Read
12:33:00.605	0.8356019	3.0550947	7.5036573	-0.1501745	-0.1334771	-0.28111225	0.45380563	3.419421	9.179976	Walking_Read
12:33:00.627	0.8356019	3.0550947	7.5036573	-0.1501745	-0.1334771	-0.28111225	0.45380563	3.419421	9.179976	Walking_Read
12:33:00.648	0.8356019	3.0550947	7.5036573	-0.1501745	-0.1334771	-0.28111225	0.45380563	3.419421	9.179976	Walking_Read
12:33:00.669	0.52674043	4.40786	7.7502675	0.57186824	-0.0968252	-0.40328526	0.5795768	3.365943	9.192655	Walking_Read
12:33:00.691	0.52674043	4.40786	7.7502675	0.57186824	-0.0968252	-0.40328526	0.5795768	3.365943	9.192655	Walking_Read
12:33:00.712	0.52674043	4.40786	7.7502675	0.57186824	-0.0968252	-0.40328526	0.5795768	3.365943	9.192655	Walking_Read
12:33:00.733	0.52674043	4.40786	7.7502675	0.57186824	-0.0968252	-0.40328526	0.5795768	3.365943	9.192655	Walking_Read
12:33:00.754	0.52674043	4.40786	7.7502675	0.57186824	-0.0968252	-0.40328526	0.5795768	3.365943	9.192655	Walking_Read
12:33:00.775	0.52674043	4.40786	7.7502675	0.57186824	-0.0968252	-0.40328526	0.5795768	3.365943	9.192655	Walking_Read
12:33:00.797	0.52674043	4.40786	7.7502675	0.57186824	-0.0968252	-0.40328526	0.5795768	3.365943	9.192655	Walking_Read
12:33:00.818	0.52674043	4.40786	7.7502675	0.57186824	-0.0968252	-0.40328526	0.5795768	3.365943	9.192655	Walking_Read
12:33:00.839	0.52674043	4.40786	7.7502675	0.57186824	-0.0968252	-0.40328526	0.5795768	3.365943	9.192655	Walking_Read
12:33:00.861	-0.2753416	4.6760187	10.156514	-0.21920227	0.5555788	-0.29882732	-0.081730045	3.944509	8.978002	Walking_Read
12:33:00.884	-0.2753416	4.6760187	10.156514	-0.21920227	0.5555788	-0.29882732	-0.081730045	3.944509	8.978002	Walking_Read
12:33:00.907	-0.2753416	4.6760187	10.156514	-0.21920227	0.5555788	-0.29882732	-0.081730045	3.944509	8.978002	Walking_Read
12:33:00.930	-0.2753416	4.6760187	10.156514	-0.21920227	0.5555788	-0.29882732	-0.081730045	3.944509	8.978002	Walking_Read
12:33:00.953	-0.2753416	4.6760187	10.156514	-0.21920227	0.5555788	-0.29882732	-0.081730045	3.944509	8.978002	Walking_Read
12:33:00.975	-0.2753416	4.6760187	10.156514	-0.21920227	0.5555788	-0.29882732	-0.081730045	3.944509	8.978002	Walking_Read
12:33:00.997	-0.2753416	4.6760187	10.156514	-0.21920227	0.5555788	-0.29882732	-0.081730045	3.944509	8.978002	Walking_Read
12:33:01.021	-0.2753416	4.6760187	10.156514	-0.21920227	0.5555788	-0.29882732	-0.081730045	3.944509	8.978002	Walking_Read
12:33:01.043	1.2905141	2.2673783	9.380769	0.25849435	-0.19028758	-0.37090942	0.399677	3.8747227	8.999841	Walking_Read
12:33:01.065	1.2905141	2.2673783	9.380769	0.25849435	-0.19028758	-0.37090942	0.399677	3.8747227	8.999841	Walking_Read
12:33:01.088	1.2905141	2.2673783	9.380769	0.25849435	-0.19028758	-0.37090942	0.399677	3.8747227	8.999841	Walking_Read
12:33:01.111	1.2905141	2.2673783	9.380769	0.25849435	-0.19028758	-0.37090942	0.399677	3.8747227	8.999841	Walking_Read
12:33:01.134	1.2905141	2.2673783	9.380769	0.25849435	-0.19028758	-0.37090942	0.399677	3.8747227	8.999841	Walking_Read
12:33:01.157	1.2905141	2.2673783	9.380769	0.25849435	-0.19028758	-0.37090942	0.399677	3.8747227	8.999841	Walking_Read
12:33:01.181	1.2905141	2.2673783	9.380769	0.25849435	-0.19028758	-0.37090942	0.399677	3.8747227	8.999841	Walking_Read
12:33:01.204	1.2905141	2.2673783	9.380769	0.25849435	-0.19028758	-0.37090942	0.399677	3.8747227	8.999841	Walking_Read
12:33:01.226	0.083799616	2.5403256	9.895537	-0.48370695	-0.14813788	-0.5004129	0.15481347	3.4397562	9.182292	Walking_Read
12:33:01.250	0.083799616	2.5403256	9.895537	-0.48370695	-0.14813788	-0.5004129	0.15481347	3.4397562	9.182292	Walking_Read
12:33:01.273	0.083799616	2.5403256	9.895537	-0.48370695	-0.14813788	-0.5004129	0.15481347	3.4397562	9.182292	Walking_Read
12:33:01.295	0.083799616	2.5403256	9.895537	-0.48370695	-0.14813788	-0.5004129	0.15481347	3.4397562	9.182292	Walking_Read
12:33:01.317	0.083799616	2.5403256	9.895537	-0.48370695	-0.14813788	-0.5004129	0.15481347	3.4397562	9.182292	Walking_Read
12:33:01.340	0.083799616	2.5403256	9.895537	-0.48370695	-0.14813788	-0.5004129	0.15481347	3.4397562	9.182292	Walking_Read
12:33:01.364	0.083799616	2.5403256	9.895537	-0.48370695	-0.14813788	-0.5004129	0.15481347	3.4397562	9.182292	Walking_Read
12:33:01.386	-0.5913859	4.113364	7.9920893	0.7038151	-0.5030506	-0.37335292	0.22271279	3.8921697	8.998432	Walking_Read
12:33:01.409	-0.5913859	4.113364	7.9920893	0.7038151	-0.5030506	-0.37335292	0.22271279	3.8921697	8.998432	Walking_Read
12:33:01.432	-0.5913859	4.113364	7.9920893	0.7038151	-0.5030506	-0.37335292	0.22271279	3.8921697	8.998432	Walking_Read
12:33:01.455	-0.5913859	4.113364	7.9920893	0.7038151	-0.5030506	-0.37335292	0.22271279	3.8921697	8.998432	Walking_Read
12:33:01.477	-0.5913859	4.113364	7.9920893	0.7038151	-0.5030506	-0.37335292	0.22271279	3.8921697	8.998432	Walking_Read
12:33:01.500	-0.5913859	4.113364	7.9920893	0.7038151	-0.5030506	-0.37335292	0.22271279	3.8921697	8.998432	Walking_Read
12:33:01.523	-0.5913859	4.113364	7.9920893	0.7038151	-0.5030506	-0.37335292	0.22271279	3.8921697	8.998432	Walking_Read
12:33:01.545	-0.5913859	4.113364	7.9920893	0.7038151	-0.5030506	-0.37335292	0.22271279	3.8921697	8.998432	Walking_Read
12:33:01.568	0.2083019	5.7031627	7.946598	0.6189048	-0.7437315	-0.26767322	0.26097536	4.8779964	8.503376	Walking_Read
12:33:01.591	0.2083019	5.7031627	7.946598	0.6189048	-0.7437315	-0.26767322	0.26097536	4.8779964	8.503376	Walking_Read
12:33:01.614	0.2083019	5.7031627	7.946598	0.6189048	-0.7437315	-0.26767322	0.26097536	4.8779964	8.503376	Walking_Read
12:33:01.637	0.2083019	5.7031627	7.946598	0.6189048	-0.7437315	-0.26767322	0.26097536	4.8779964	8.503376	Walking_Read
12:33:01.660	0.2083019	5.7031627	7.946598	0.6189048	-0.7437315	-0.26767322	0.26097536	4.8779964	8.503376	Walking_Read
12:33:01.683	0.2083019	5.7031627	7.946598	0.6189048	-0.7437315	-0.26767322	0.26097536	4.8779964	8.503376	Walking_Read
12:33:01.706	0.2083019	5.7031627	7.946598	0.6189048	-0.7437315	-0.26767322	0.26097536	4.8779964	8.503376	Walking_Read
12:33:01.729	0.2083019	5.7031627	7.946598	0.6189048	-0.7437315	-0.26767322	0.26097536	4.8779964	8.503376	Walking_Read
12:33:01.752	2.4110348	2.8539755	7.8627987	-0.22286746	-0.28252822	-0.44482413	0.6302669	4.76334	8.548902	Walking_Read
12:33:01.775	2.4110348	2.8539755	7.8627987	-0.22286746	-0.28252822	-0.44482413	0.6302669	4.76334	8.548902	Walking_Read
12:33:01.799	2.4110348	2.8539755	7.8627987	-0.22286746	-0.28252822	-0.44482413	0.6302669	4.76334	8.548902	Walking_Read
12:33:01.821	2.4110348	2.8539755	7.8627987	-0.22286746	-0.28252822	-0.44482413	0.6302669	4.76334	8.548902	Walking_Read
12:33:01.844	2.4110348	2.8539755	7.8627987	-0.22286746	-0.28252822	-0.44482413	0.6302669	4.76334	8.548902	Walking_Read
12:33:01.867	2.4110348	2.8539755	7.8627987	-0.22286746	-0.28252822	-0.44482413	0.6302669	4.76334	8.548902	Walking_Read
12:33:01.890	2.4110348	2.8539755	7.8627987	-0.22286746	-0.28252822	-0.44482413	0.6302669	4.76334	8.548902	Walking_Read
12:33:01.913	2.4110348	2.8539755	7.8627987	-0.22286746	-0.28252822	-0.44482413	0.6302669	4.76334	8.548902	Walking_Read
12:33:01.936	0.15083931	3.7685885	8.207574	-0.37069687	0.0009132435	-0.67450947	0.69975895	4.03771	8.90941	Walking_Read
12:33:01.960	0.15083931	3.7685885	8.207574	-0.37069687	0.0009132435	-0.67450947	0.69975895	4.03771	8.90941	Walking_Read
12:33:01.982	0.15083931	3.7685885	8.207574	-0.37069687	0.0009132435	-0.67450947	0.69975895	4.03771	8.90941	Walking_Read
12:33:02.006	0.15083931	3.7685885	8.207574	-0.37069687	0.0009132435	-0.67450947	0.69975895	4.03771	8.90941	Walking_Read
12:33:02.028	0.15083931	3.7685885	8.207574	-0.37069687	0.0009132435	-0.67450947	0.69975895	4.03771	8.90941	Walking_Read
12:33:02.063	0.15083931	3.7685885	8.207574	-0.37069687	0.0009132435	-0.67450947	0.69975895	4.03771	8.90941	Walking_Read
12:33:02.097	0.15083931	3.7685885	8.207574	-0.37069687	0.0009132435	-0.67450947	0.69975895	4.03771	8.90941	Walking_Read
12:33:02.137	-0.5913859	6.1030064	7.4366174	0.3544002	0.14629918	-0.2554559	0.070846796	4.283332	8.821473	Walking_Read
12:33:02.164	-0.5913859	6.1030064	7.4366174	0.3544002	0.14629918	-0.2554559	0.070846796	4.283332	8.821473	Walking_Read
12:33:02.196	-0.5913859	6.1030064	7.4366174	0.3544002	0.14629918	-0.2554559	0.070846796	4.283332	8.821473	Walking_Read
12:33:02.232	-0.5913859	6.1030064	7.4366174	0.3544002	0.14629918	-0.2554559	0.070846796	4.283332	8.821473	Walking_Read
12:33:02.265	-0.5913859	6.1030064	7.4366174	0.3544002	0.14629918	-0.2554559	0.070846796	4.283332	8.821473	Walking_Read
12:33:02.298	-0.46927786	3.6225379	13.862851	-0.19171333	-0.005806274	-0.091133155	-0.3317081	4.1831203	8.863512	Walking_Read
12:33:02.321	-0.46927786	3.6225379	13.862851	-0.19171333	-0.005806274	-0.091133155	-0.3317081	4.1831203	8.863512	Walking_Read
12:33:02.344	-0.46927786	3.6225379	13.862851	-0.19171333	-0.005806274	-0.091133155	-0.3317081	4.1831203	8.863512	Walking_Read
12:33:02.367	-0.46927786	3.6225379	13.862851	-0.19171333	-0.005806274	-0.091133155	-0.3317081	4.1831203	8.863512	Walking_Read
12:33:02.390	-0.46927786	3.6225379	13.862851	-0.19171333	-0.005806274	-0.091133155	-0.3317081	4.1831203	8.863512	Walking_Read
12:33:02.413	-0.46927786	3.6225379	13.862851	-0.19171333	-0.005806274	-0.091133155	-0.3317081	4.1831203	8.863512	Walking_Read
12:33:02.435	-0.46927786	3.6225379	13.862851	-0.19171333	-0.005806274	-0.091133155	-0.3317081	4.1831203	8.863512	Walking_Read
12:33:02.458	-0.46927786	3.6225379	13.862851	-0.19171333	-0.005806274	-0.091133155	-0.3317081	4.1831203	8.863512	Walking_Read
12:33:02.482	-0.23942748	3.4046588	5.5954204	0.1607559	-0.25198498	-0.033711817	-0.5242594	4.7935176	8.539187	Walking_Read
12:33:02.505	-0.23942748	3.4046588	5.5954204	0.1607559	-0.25198498	-0.033711817	-0.5242594	4.7935176	8.539187	Walking_Read
12:33:02.528	-0.23942748	3.4046588	5.5954204	0.1607559	-0.25198498	-0.033711817	-0.5242594	4.7935176	8.539187	Walking_Read
12:33:02.551	-0.23942748	3.4046588	5.5954204	0.1607559	-0.25198498	-0.033711817	-0.5242594	4.7935176	8.539187	Walking_Read
12:33:02.574	-0.23942748	3.4046588	5.5954204	0.1607559	-0.25198498	-0.033711817	-0.5242594	4.7935176	8.539187	Walking_Read
12:33:02.598	-0.23942748	3.4046588	5.5954204	0.1607559	-0.25198498	-0.033711817	-0.5242594	4.7935176	8.539187	Walking_Read
12:33:02.620	-0.23942748	3.4046588	5.5954204	0.1607559	-0.25198498	-0.033711817	-0.5242594	4.7935176	8.539187	Walking_Read
12:33:02.643	-0.23942748	3.4046588	5.5954204	0.1607559	-0.25198498	-0.033711817	-0.5242594	4.7935176	8.539187	Walking_Read
12:33:02.667	0.8284191	5.255433	6.6680555	0.22184244	-0.44440752	0.18375622	-0.07592987	4.8176503	8.541361	Walking_Read
12:33:02.689	0.8284191	5.255433	6.6680555	0.22184244	-0.44440752	0.18375622	-0.07592987	4.8176503	8.541361	Walking_Read
12:33:02.712	0.8284191	5.255433	6.6680555	0.22184244	-0.44440752	0.18375622	-0.07592987	4.8176503	8.541361	Walking_Read
12:33:02.735	0.8284191	5.255433	6.6680555	0.22184244	-0.44440752	0.18375622	-0.07592987	4.8176503	8.541361	Walking_Read
12:33:02.758	0.8284191	5.255433	6.6680555	0.22184244	-0.44440752	0.18375622	-0.07592987	4.8176503	8.541361	Walking_Read
12:33:02.780	0.8284191	5.255433	6.6680555	0.22184244	-0.44440752	0.18375622	-0.07592987	4.8176503	8.541361	Walking_Read
12:33:02.804	0.8284191	5.255433	6.6680555	0.22184244	-0.44440752	0.18375622	-0.07592987	4.8176503	8.541361	Walking_Read
12:33:02.826	0.102953814	6.3903193	9.505271	0.18946657	-0.2092244	0.029818164	0.29433483	5.0709796	8.3886175	Walking_Read
12:33:02.849	0.102953814	6.3903193	9.505271	0.18946657	-0.2092244	0.029818164	0.29433483	5.0709796	8.3886175	Walking_Read
12:33:02.872	0.102953814	6.3903193	9.505271	0.18946657	-0.2092244	0.029818164	0.29433483	5.0709796	8.3886175	Walking_Read
12:33:02.895	0.102953814	6.3903193	9.505271	0.18946657	-0.2092244	0.029818164	0.29433483	5.0709796	8.3886175	Walking_Read
12:33:02.918	0.102953814	6.3903193	9.505271	0.18946657	-0.2092244	0.029818164	0.29433483	5.0709796	8.3886175	Walking_Read
12:33:02.942	0.102953814	6.3903193	9.505271	0.18946657	-0.2092244	0.029818164	0.29433483	5.0709796	8.3886175	Walking_Read
12:33:02.964	0.102953814	6.3903193	9.505271	0.18946657	-0.2092244	0.029818164	0.29433483	5.0709796	8.3886175	Walking_Read
12:33:02.987	0.102953814	6.3903193	9.505271	0.18946657	-0.2092244	0.029818164	0.29433483	5.0709796	8.3886175	Walking_Read
12:33:03.010	0.47885495	3.46691	6.694392	-0.10008355	-0.10537731	-0.25728852	0.7201119	4.910514	8.458052	Walking_Read
12:33:03.033	0.47885495	3.46691	6.694392	-0.10008355	-0.10537731	-0.25728852	0.7201119	4.910514	8.458052	Walking_Read
12:33:03.056	0.47885495	3.46691	6.694392	-0.10008355	-0.10537731	-0.25728852	0.7201119	4.910514	8.458052	Walking_Read
12:33:03.078	0.47885495	3.46691	6.694392	-0.10008355	-0.10537731	-0.25728852	0.7201119	4.910514	8.458052	Walking_Read
12:33:03.101	0.47885495	3.46691	6.694392	-0.10008355	-0.10537731	-0.25728852	0.7201119	4.910514	8.458052	Walking_Read
12:33:03.123	0.47885495	3.46691	6.694392	-0.10008355	-0.10537731	-0.25728852	0.7201119	4.910514	8.458052	Walking_Read
12:33:03.145	0.47885495	3.46691	6.694392	-0.10008355	-0.10537731	-0.25728852	0.7201119	4.910514	8.458052	Walking_Read
12:33:03.169	0.47885495	3.46691	6.694392	-0.10008355	-0.10537731	-0.25728852	0.7201119	4.910514	8.458052	Walking_Read
12:33:03.192	1.0247496	4.07745	7.2546525	0.08806294	0.24403761	-0.056313835	0.46242544	4.398269	8.752814	Walking_Read
12:33:03.215	1.0247496	4.07745	7.2546525	0.08806294	0.24403761	-0.056313835	0.46242544	4.398269	8.752814	Walking_Read
12:33:03.238	1.0247496	4.07745	7.2546525	0.08806294	0.24403761	-0.056313835	0.46242544	4.398269	8.752814	Walking_Read
12:33:03.261	1.0247496	4.07745	7.2546525	0.08806294	0.24403761	-0.056313835	0.46242544	4.398269	8.752814	Walking_Read
12:33:03.285	1.0247496	4.07745	7.2546525	0.08806294	0.24403761	-0.056313835	0.46242544	4.398269	8.752814	Walking_Read
12:33:03.308	1.0247496	4.07745	7.2546525	0.08806294	0.24403761	-0.056313835	0.46242544	4.398269	8.752814	Walking_Read
12:33:03.331	1.0247496	4.07745	7.2546525	0.08806294	0.24403761	-0.056313835	0.46242544	4.398269	8.752814	Walking_Read
12:33:03.354	1.0247496	4.07745	7.2546525	0.08806294	0.24403761	-0.056313835	0.46242544	4.398269	8.752814	Walking_Read
12:33:03.376	0.32562137	5.604997	8.214757	-0.12757249	0.1194211	-0.21819313	0.15442371	4.8753996	8.507465	Walking_Read
12:33:03.400	0.32562137	5.604997	8.214757	-0.12757249	0.1194211	-0.21819313	0.15442371	4.8753996	8.507465	Walking_Read
12:33:03.423	0.32562137	5.604997	8.214757	-0.12757249	0.1194211	-0.21819313	0.15442371	4.8753996	8.507465	Walking_Read
12:33:03.446	0.32562137	5.604997	8.214757	-0.12757249	0.1194211	-0.21819313	0.15442371	4.8753996	8.507465	Walking_Read
12:33:03.469	0.32562137	5.604997	8.214757	-0.12757249	0.1194211	-0.21819313	0.15442371	4.8753996	8.507465	Walking_Read
12:33:03.492	0.32562137	5.604997	8.214757	-0.12757249	0.1194211	-0.21819313	0.15442371	4.8753996	8.507465	Walking_Read
12:33:03.515	0.32562137	5.604997	8.214757	-0.12757249	0.1194211	-0.21819313	0.15442371	4.8753996	8.507465	Walking_Read
12:33:03.537	0.32562137	5.604997	8.214757	-0.12757249	0.1194211	-0.21819313	0.15442371	4.8753996	8.507465	Walking_Read
12:33:03.561	-0.016759925	3.2107224	8.710372	0.41304323	0.12552975	0.21246687	-0.31657478	4.6745334	8.615038	Walking_Read
12:33:03.584	-0.016759925	3.2107224	8.710372	0.41304323	0.12552975	0.21246687	-0.31657478	4.6745334	8.615038	Walking_Read
12:33:03.607	-0.016759925	3.2107224	8.710372	0.41304323	0.12552975	0.21246687	-0.31657478	4.6745334	8.615038	Walking_Read
12:33:03.631	-0.016759925	3.2107224	8.710372	0.41304323	0.12552975	0.21246687	-0.31657478	4.6745334	8.615038	Walking_Read
12:33:03.653	-0.016759925	3.2107224	8.710372	0.41304323	0.12552975	0.21246687	-0.31657478	4.6745334	8.615038	Walking_Read
12:33:03.676	-0.016759925	3.2107224	8.710372	0.41304323	0.12552975	0.21246687	-0.31657478	4.6745334	8.615038	Walking_Read
12:33:03.698	-0.016759925	3.2107224	8.710372	0.41304323	0.12552975	0.21246687	-0.31657478	4.6745334	8.615038	Walking_Read
12:33:03.722	-0.016759925	3.2107224	8.710372	0.41304323	0.12552975	0.21246687	-0.31657478	4.6745334	8.615038	Walking_Read
12:33:03.744	0.21787901	3.962525	7.8268843	-0.13001594	-0.15730086	0.39206126	-0.07753605	4.401441	8.763085	Walking_Read
12:33:03.766	0.21787901	3.962525	7.8268843	-0.13001594	-0.15730086	0.39206126	-0.07753605	4.401441	8.763085	Walking_Read
12:33:03.789	0.21787901	3.962525	7.8268843	-0.13001594	-0.15730086	0.39206126	-0.07753605	4.401441	8.763085	Walking_Read
12:33:03.812	0.21787901	3.962525	7.8268843	-0.13001594	-0.15730086	0.39206126	-0.07753605	4.401441	8.763085	Walking_Read
12:33:03.835	0.21787901	3.962525	7.8268843	-0.13001594	-0.15730086	0.39206126	-0.07753605	4.401441	8.763085	Walking_Read
12:33:03.858	0.21787901	3.962525	7.8268843	-0.13001594	-0.15730086	0.39206126	-0.07753605	4.401441	8.763085	Walking_Read
12:33:03.882	0.21787901	3.962525	7.8268843	-0.13001594	-0.15730086	0.39206126	-0.07753605	4.401441	8.763085	Walking_Read
12:33:03.904	0.21787901	3.962525	7.8268843	-0.13001594	-0.15730086	0.39206126	-0.07753605	4.401441	8.763085	Walking_Read
12:33:03.928	0.30167863	5.669643	8.269825	0.21390118	-0.2727544	0.08785036	0.22659121	4.632263	8.640668	Walking_Read
12:33:03.951	0.30167863	5.669643	8.269825	0.21390118	-0.2727544	0.08785036	0.22659121	4.632263	8.640668	Walking_Read
12:33:03.975	0.30167863	5.669643	8.269825	0.21390118	-0.2727544	0.08785036	0.22659121	4.632263	8.640668	Walking_Read
12:33:03.997	0.30167863	5.669643	8.269825	0.21390118	-0.2727544	0.08785036	0.22659121	4.632263	8.640668	Walking_Read
12:33:04.021	0.30167863	5.669643	8.269825	0.21390118	-0.2727544	0.08785036	0.22659121	4.632263	8.640668	Walking_Read
12:33:04.043	0.30167863	5.669643	8.269825	0.21390118	-0.2727544	0.08785036	0.22659121	4.632263	8.640668	Walking_Read
12:33:04.066	0.30167863	5.669643	8.269825	0.21390118	-0.2727544	0.08785036	0.22659121	4.632263	8.640668	Walking_Read
12:33:04.090	1.56825	4.252232	10.896344	-0.117187776	0.10659293	0.020044321	0.4461573	4.8710413	8.499662	Walking_Read
12:33:04.113	1.56825	4.252232	10.896344	-0.117187776	0.10659293	0.020044321	0.4461573	4.8710413	8.499662	Walking_Read
12:33:04.136	1.56825	4.252232	10.896344	-0.117187776	0.10659293	0.020044321	0.4461573	4.8710413	8.499662	Walking_Read
12:33:04.159	1.56825	4.252232	10.896344	-0.117187776	0.10659293	0.020044321	0.4461573	4.8710413	8.499662	Walking_Read
12:33:04.182	1.56825	4.252232	10.896344	-0.117187776	0.10659293	0.020044321	0.4461573	4.8710413	8.499662	Walking_Read
12:33:04.205	1.56825	4.252232	10.896344	-0.117187776	0.10659293	0.020044321	0.4461573	4.8710413	8.499662	Walking_Read
12:33:04.228	1.56825	4.252232	10.896344	-0.117187776	0.10659293	0.020044321	0.4461573	4.8710413	8.499662	Walking_Read
12:33:04.250	1.56825	4.252232	10.896344	-0.117187776	0.10659293	0.020044321	0.4461573	4.8710413	8.499662	Walking_Read
12:33:04.272	0.60335726	3.675212	7.3743663	-0.38841197	-0.023521366	-0.49063903	0.5348671	4.594691	8.647144	Walking_Read
12:33:04.295	0.60335726	3.675212	7.3743663	-0.38841197	-0.023521366	-0.49063903	0.5348671	4.594691	8.647144	Walking_Read
12:33:04.319	0.60335726	3.675212	7.3743663	-0.38841197	-0.023521366	-0.49063903	0.5348671	4.594691	8.647144	Walking_Read
12:33:04.342	0.60335726	3.675212	7.3743663	-0.38841197	-0.023521366	-0.49063903	0.5348671	4.594691	8.647144	Walking_Read
12:33:04.365	0.60335726	3.675212	7.3743663	-0.38841197	-0.023521366	-0.49063903	0.5348671	4.594691	8.647144	Walking_Read
12:33:04.388	0.60335726	3.675212	7.3743663	-0.38841197	-0.023521366	-0.49063903	0.5348671	4.594691	8.647144	Walking_Read
12:33:04.411	0.60335726	3.675212	7.3743663	-0.38841197	-0.023521366	-0.49063903	0.5348671	4.594691	8.647144	Walking_Read
12:33:04.433	0.60335726	3.675212	7.3743663	-0.38841197	-0.023521366	-0.49063903	0.5348671	4.594691	8.647144	Walking_Read
12:33:04.456	0.4932206	4.7262983	7.8627987	-0.015173282	0.10903639	-0.2517907	0.20392512	4.3500643	8.786678	Walking_Read
12:33:04.479	0.4932206	4.7262983	7.8627987	-0.015173282	0.10903639	-0.2517907	0.20392512	4.3500643	8.786678	Walking_Read
12:33:04.502	0.4932206	4.7262983	7.8627987	-0.015173282	0.10903639	-0.2517907	0.20392512	4.3500643	8.786678	Walking_Read
12:33:04.525	0.4932206	4.7262983	7.8627987	-0.015173282	0.10903639	-0.2517907	0.20392512	4.3500643	8.786678	Walking_Read
12:33:04.547	0.4932206	4.7262983	7.8627987	-0.015173282	0.10903639	-0.2517907	0.20392512	4.3500643	8.786678	Walking_Read
12:33:04.570	0.4932206	4.7262983	7.8627987	-0.015173282	0.10903639	-0.2517907	0.20392512	4.3500643	8.786678	Walking_Read
12:33:04.594	0.4932206	4.7262983	7.8627987	-0.015173282	0.10903639	-0.2517907	0.20392512	4.3500643	8.786678	Walking_Read
12:33:04.617	0.4932206	4.7262983	7.8627987	-0.015173282	0.10903639	-0.2517907	0.20392512	4.3500643	8.786678	Walking_Read
12:33:04.640	-1.3288225	6.349617	11.3105545	0.072791316	0.28557643	-0.045929126	0.018208234	4.8348236	8.531969	Walking_Read
12:33:04.663	-1.3288225	6.349617	11.3105545	0.072791316	0.28557643	-0.045929126	0.018208234	4.8348236	8.531969	Walking_Read
12:33:04.685	-1.3288225	6.349617	11.3105545	0.072791316	0.28557643	-0.045929126	0.018208234	4.8348236	8.531969	Walking_Read
12:33:04.706	-1.3288225	6.349617	11.3105545	0.072791316	0.28557643	-0.045929126	0.018208234	4.8348236	8.531969	Walking_Read
12:33:04.728	-1.3288225	6.349617	11.3105545	0.072791316	0.28557643	-0.045929126	0.018208234	4.8348236	8.531969	Walking_Read
12:33:04.749	-1.3288225	6.349617	11.3105545	0.072791316	0.28557643	-0.045929126	0.018208234	4.8348236	8.531969	Walking_Read
12:33:04.773	-1.3288225	6.349617	11.3105545	0.072791316	0.28557643	-0.045929126	0.018208234	4.8348236	8.531969	Walking_Read
12:33:04.795	-1.3288225	6.349617	11.3105545	0.072791316	0.28557643	-0.045929126	0.018208234	4.8348236	8.531969	Walking_Read
12:33:04.818	-1.5059988	3.1221344	6.241874	0.13509956	-0.054675493	0.42199364	-0.28550985	4.9959583	8.433816	Walking_Read
12:33:04.840	-1.5059988	3.1221344	6.241874	0.13509956	-0.054675493	0.42199364	-0.28550985	4.9959583	8.433816	Walking_Read
12:33:04.863	-1.5059988	3.1221344	6.241874	0.13509956	-0.054675493	0.42199364	-0.28550985	4.9959583	8.433816	Walking_Read
12:33:04.886	-1.5059988	3.1221344	6.241874	0.13509956	-0.054675493	0.42199364	-0.28550985	4.9959583	8.433816	Walking_Read
12:33:04.910	-1.5059988	3.1221344	6.241874	0.13509956	-0.054675493	0.42199364	-0.28550985	4.9959583	8.433816	Walking_Read
12:33:04.933	-1.5059988	3.1221344	6.241874	0.13509956	-0.054675493	0.42199364	-0.28550985	4.9959583	8.433816	Walking_Read
12:33:04.955	-1.5059988	3.1221344	6.241874	0.13509956	-0.054675493	0.42199364	-0.28550985	4.9959583	8.433816	Walking_Read
12:33:04.978	-1.5059988	3.1221344	6.241874	0.13509956	-0.054675493	0.42199364	-0.28550985	4.9959583	8.433816	Walking_Read
12:33:05.001	-0.13168511	4.336032	7.3025384	-0.16972218	-0.20311575	0.39878076	0.13596153	4.4853954	8.719697	Walking_Read
12:33:05.024	-0.13168511	4.336032	7.3025384	-0.16972218	-0.20311575	0.39878076	0.13596153	4.4853954	8.719697	Walking_Read
12:33:05.047	-0.13168511	4.336032	7.3025384	-0.16972218	-0.20311575	0.39878076	0.13596153	4.4853954	8.719697	Walking_Read
12:33:05.069	-0.13168511	4.336032	7.3025384	-0.16972218	-0.20311575	0.39878076	0.13596153	4.4853954	8.719697	Walking_Read
12:33:05.092	-0.13168511	4.336032	7.3025384	-0.16972218	-0.20311575	0.39878076	0.13596153	4.4853954	8.719697	Walking_Read
12:33:05.115	-0.13168511	4.336032	7.3025384	-0.16972218	-0.20311575	0.39878076	0.13596153	4.4853954	8.719697	Walking_Read
12:33:05.138	-0.13168511	4.336032	7.3025384	-0.16972218	-0.20311575	0.39878076	0.13596153	4.4853954	8.719697	Walking_Read
12:33:05.162	-0.13168511	4.336032	7.3025384	-0.16972218	-0.20311575	0.39878076	0.13596153	4.4853954	8.719697	Walking_Read
12:33:05.185	0.08858817	5.499649	9.361614	-0.0041777072	-0.0082497345	0.028596435	0.4719443	4.5308485	8.684413	Walking_Read
12:33:05.207	0.08858817	5.499649	9.361614	-0.0041777072	-0.0082497345	0.028596435	0.4719443	4.5308485	8.684413	Walking_Read
12:33:05.235	0.08858817	5.499649	9.361614	-0.0041777072	-0.0082497345	0.028596435	0.4719443	4.5308485	8.684413	Walking_Read
12:33:05.257	0.08858817	5.499649	9.361614	-0.0041777072	-0.0082497345	0.028596435	0.4719443	4.5308485	8.684413	Walking_Read
12:33:05.278	0.08858817	5.499649	9.361614	-0.0041777072	-0.0082497345	0.028596435	0.4719443	4.5308485	8.684413	Walking_Read
12:33:05.299	0.08858817	5.499649	9.361614	-0.0041777072	-0.0082497345	0.028596435	0.4719443	4.5308485	8.684413	Walking_Read
12:33:05.321	0.08858817	5.499649	9.361614	-0.0041777072	-0.0082497345	0.028596435	0.4719443	4.5308485	8.684413	Walking_Read
12:33:05.342	0.08858817	5.499649	9.361614	-0.053046927	0.18905973	0.038981143	0.4719443	4.5308485	8.684413	Walking_Read
12:33:05.363	1.9106313	3.5339496	10.889162	-0.053046927	0.18905973	0.038981143	0.5336159	4.5673003	8.66172	Walking_Read
12:33:05.384	1.9106313	3.5339496	10.889162	-0.053046927	0.18905973	0.038981143	0.5336159	4.5673003	8.66172	Walking_Read
12:33:05.405	1.9106313	3.5339496	10.889162	-0.053046927	0.18905973	0.038981143	0.5336159	4.5673003	8.66172	Walking_Read
12:33:05.426	1.9106313	3.5339496	10.889162	-0.053046927	0.18905973	0.038981143	0.5336159	4.5673003	8.66172	Walking_Read
12:33:05.448	1.9106313	3.5339496	10.889162	-0.053046927	0.18905973	0.038981143	0.5336159	4.5673003	8.66172	Walking_Read
12:33:05.469	1.9106313	3.5339496	10.889162	-0.053046927	0.18905973	0.038981143	0.5336159	4.5673003	8.66172	Walking_Read
12:33:05.490	1.9106313	3.5339496	10.889162	-0.053046927	0.18905973	0.038981143	0.5336159	4.5673003	8.66172	Walking_Read
12:33:05.514	1.9106313	3.5339496	10.889162	-0.053046927	0.18905973	0.038981143	0.5336159	4.5673003	8.66172	Walking_Read
12:33:05.536	0.08619389	3.981679	7.6042166	-0.39879665	-0.035127807	-0.47170222	0.26854846	4.286276	8.816241	Walking_Read
12:33:05.559	0.08619389	3.981679	7.6042166	-0.39879665	-0.035127807	-0.47170222	0.26854846	4.286276	8.816241	Walking_Read
12:33:05.582	0.08619389	3.981679	7.6042166	-0.39879665	-0.035127807	-0.47170222	0.26854846	4.286276	8.816241	Walking_Read
12:33:05.604	0.08619389	3.981679	7.6042166	-0.39879665	-0.035127807	-0.47170222	0.26854846	4.286276	8.816241	Walking_Read
12:33:05.627	0.08619389	3.981679	7.6042166	-0.39879665	-0.035127807	-0.47170222	0.26854846	4.286276	8.816241	Walking_Read
12:33:05.650	0.08619389	3.981679	7.6042166	-0.39879665	-0.035127807	-0.47170222	0.26854846	4.286276	8.816241	Walking_Read
12:33:05.674	0.08619389	3.981679	7.6042166	-0.39879665	-0.035127807	-0.47170222	0.26854846	4.286276	8.816241	Walking_Read
12:33:05.696	0.08619389	3.981679	7.6042166	-0.39879665	-0.035127807	-0.47170222	0.26854846	4.286276	8.816241	Walking_Read
12:33:05.720	0.9241901	4.807704	7.640131	0.1363213	-0.12797932	-0.14000238	0.11695678	4.1507726	8.8841305	Walking_Read
12:33:05.742	0.9241901	4.807704	7.640131	0.1363213	-0.12797932	-0.14000238	0.11695678	4.1507726	8.8841305	Walking_Read
12:33:05.763	0.9241901	4.807704	7.640131	0.1363213	-0.12797932	-0.14000238	0.11695678	4.1507726	8.8841305	Walking_Read
12:33:05.784	0.9241901	4.807704	7.640131	0.1363213	-0.12797932	-0.14000238	0.11695678	4.1507726	8.8841305	Walking_Read
12:33:05.805	0.9241901	4.807704	7.640131	0.1363213	-0.12797932	-0.14000238	0.11695678	4.1507726	8.8841305	Walking_Read
12:33:05.826	0.9241901	4.807704	7.640131	0.1363213	-0.12797932	-0.14000238	0.11695678	4.1507726	8.8841305	Walking_Read
12:33:05.847	0.9241901	4.807704	7.640131	0.1363213	-0.12797932	-0.14000238	0.11695678	4.1507726	8.8841305	Walking_Read
12:33:05.868	0.9241901	4.807704	7.640131	0.1363213	-0.12797932	-0.14000238	0.11695678	4.1507726	8.8841305	Walking_Read
12:33:05.889	-1.036721	6.6848154	9.584282	0.46802112	0.1475209	0.08968296	0.0302649	4.709002	8.602019	Walking_Read
12:33:05.910	-1.036721	6.6848154	9.584282	0.46802112	0.1475209	0.08968296	0.0302649	4.709002	8.602019	Walking_Read
12:33:05.932	-1.036721	6.6848154	9.584282	0.46802112	0.1475209	0.08968296	0.0302649	4.709002	8.602019	Walking_Read
12:33:05.953	-1.036721	6.6848154	9.584282	0.46802112	0.1475209	0.08968296	0.0302649	4.709002	8.602019	Walking_Read
12:33:05.974	-1.036721	6.6848154	9.584282	0.46802112	0.1475209	0.08968296	0.0302649	4.709002	8.602019	Walking_Read
12:33:05.999	-1.036721	6.6848154	9.584282	0.46802112	0.1475209	0.08968296	0.0302649	4.709002	8.602019	Walking_Read
12:33:06.020	-1.036721	6.6848154	9.584282	0.46802112	0.1475209	0.08968296	0.0302649	4.709002	8.602019	Walking_Read
12:33:06.041	-1.036721	6.6848154	9.584282	0.46802112	0.1475209	0.08968296	0.0302649	4.709002	8.602019	Walking_Read
12:33:06.063	-0.34477556	3.3088877	6.9553685	-0.20148718	-0.09254914	0.24789706	-0.0771501	4.9659033	8.456017	Walking_Read
12:33:06.084	-0.34477556	3.3088877	6.9553685	-0.20148718	-0.09254914	0.24789706	-0.0771501	4.9659033	8.456017	Walking_Read
12:33:06.106	-0.34477556	3.3088877	6.9553685	-0.20148718	-0.09254914	0.24789706	-0.0771501	4.9659033	8.456017	Walking_Read
12:33:06.127	-0.34477556	3.3088877	6.9553685	-0.20148718	-0.09254914	0.24789706	-0.0771501	4.9659033	8.456017	Walking_Read
12:33:06.150	-0.34477556	3.3088877	6.9553685	-0.20148718	-0.09254914	0.24789706	-0.0771501	4.9659033	8.456017	Walking_Read
12:33:06.171	-0.34477556	3.3088877	6.9553685	-0.20148718	-0.09254914	0.24789706	-0.0771501	4.9659033	8.456017	Walking_Read
12:33:06.192	-0.34477556	3.3088877	6.9553685	-0.20148718	-0.09254914	0.24789706	-0.0771501	4.9659033	8.456017	Walking_Read
12:33:06.213	-0.34477556	3.3088877	6.9553685	-0.20148718	-0.09254914	0.24789706	-0.0771501	4.9659033	8.456017	Walking_Read
12:33:06.234	-0.34477556	3.3088877	6.9553685	-0.20148718	-0.09254914	0.24789706	-0.0771501	4.9659033	8.456017	Walking_Read
12:33:06.255	-0.16281068	4.400677	6.7135468	0.07523477	-0.17745942	0.14649342	0.08344063	4.476325	8.725017	Walking_Read
12:33:06.276	-0.16281068	4.400677	6.7135468	0.07523477	-0.17745942	0.14649342	0.08344063	4.476325	8.725017	Walking_Read
12:33:06.300	-0.16281068	4.400677	6.7135468	0.07523477	-0.17745942	0.14649342	0.08344063	4.476325	8.725017	Walking_Read
12:33:06.325	-0.16281068	4.400677	6.7135468	0.07523477	-0.17745942	0.14649342	0.08344063	4.476325	8.725017	Walking_Read
12:33:06.346	-0.16281068	4.400677	6.7135468	0.07523477	-0.17745942	0.14649342	0.08344063	4.476325	8.725017	Walking_Read
12:33:06.368	-0.16281068	4.400677	6.7135468	0.07523477	-0.17745942	0.14649342	0.08344063	4.476325	8.725017	Walking_Read
12:33:06.389	-0.16281068	4.400677	6.7135468	0.07523477	-0.17745942	0.14649342	0.08344063	4.476325	8.725017	Walking_Read
12:33:06.410	-0.16281068	4.400677	6.7135468	0.07523477	-0.17745942	0.14649342	0.08344063	4.476325	8.725017	Walking_Read
12:33:06.434	-0.44533512	5.0136113	10.685649	-0.22042401	-0.17012903	-0.0410422	0.29825708	4.6553063	8.626095	Walking_Read
12:33:06.455	-0.44533512	5.0136113	10.685649	-0.22042401	-0.17012903	-0.0410422	0.29825708	4.6553063	8.626095	Walking_Read
12:33:06.476	-0.44533512	5.0136113	10.685649	-0.22042401	-0.17012903	-0.0410422	0.29825708	4.6553063	8.626095	Walking_Read
12:33:06.498	-0.44533512	5.0136113	10.685649	-0.22042401	-0.17012903	-0.0410422	0.29825708	4.6553063	8.626095	Walking_Read
12:33:06.519	-0.44533512	5.0136113	10.685649	-0.22042401	-0.17012903	-0.0410422	0.29825708	4.6553063	8.626095	Walking_Read
12:33:06.542	-0.44533512	5.0136113	10.685649	-0.22042401	-0.17012903	-0.0410422	0.29825708	4.6553063	8.626095	Walking_Read
12:33:06.564	-0.44533512	5.0136113	10.685649	-0.22042401	-0.17012903	-0.0410422	0.29825708	4.6553063	8.626095	Walking_Read
12:33:06.586	-0.44533512	5.0136113	10.685649	-0.22042401	-0.17012903	-0.0410422	0.29825708	4.6553063	8.626095	Walking_Read
12:33:06.607	1.3862851	3.5770466	10.28341	-0.00906463	0.13347101	0.041424606	0.54749846	4.4806256	8.706008	Walking_Read
12:33:06.629	1.3862851	3.5770466	10.28341	-0.00906463	0.13347101	0.041424606	0.54749846	4.4806256	8.706008	Walking_Read
12:33:06.651	1.3862851	3.5770466	10.28341	-0.00906463	0.13347101	0.041424606	0.54749846	4.4806256	8.706008	Walking_Read
12:33:06.672	1.3862851	3.5770466	10.28341	-0.00906463	0.13347101	0.041424606	0.54749846	4.4806256	8.706008	Walking_Read
12:33:06.693	1.3862851	3.5770466	10.28341	-0.00906463	0.13347101	0.041424606	0.54749846	4.4806256	8.706008	Walking_Read
12:33:06.714	1.3862851	3.5770466	10.28341	-0.00906463	0.13347101	0.041424606	0.54749846	4.4806256	8.706008	Walking_Read
12:33:06.735	1.3862851	3.5770466	10.28341	-0.00906463	0.13347101	0.041424606	0.54749846	4.4806256	8.706008	Walking_Read
12:33:06.757	1.3862851	3.5770466	10.28341	-0.00906463	0.13347101	0.041424606	0.54749846	4.4806256	8.706008	Walking_Read
12:33:06.779	1.3862851	3.5770466	10.28341	-0.00906463	0.13347101	0.041424606	0.54749846	4.4806256	8.706008	Walking_Read
12:33:06.802	0.42618093	3.6608462	7.616188	-0.25218898	0.057723712	-0.30982292	0.53000087	4.329149	8.78339	Walking_Read
12:33:06.823	0.42618093	3.6608462	7.616188	-0.25218898	0.057723712	-0.30982292	0.53000087	4.329149	8.78339	Walking_Read
12:33:06.844	0.42618093	3.6608462	7.616188	-0.25218898	0.057723712	-0.30982292	0.53000087	4.329149	8.78339	Walking_Read
12:33:06.866	0.42618093	3.6608462	7.616188	-0.25218898	0.057723712	-0.30982292	0.53000087	4.329149	8.78339	Walking_Read
12:33:06.887	0.42618093	3.6608462	7.616188	-0.25218898	0.057723712	-0.30982292	0.53000087	4.329149	8.78339	Walking_Read
12:33:06.909	0.42618093	3.6608462	7.616188	-0.25218898	0.057723712	-0.30982292	0.53000087	4.329149	8.78339	Walking_Read
12:33:06.930	0.42618093	3.6608462	7.616188	-0.25218898	0.057723712	-0.30982292	0.53000087	4.329149	8.78339	Walking_Read
12:33:06.952	0.42618093	3.6608462	7.616188	-0.25218898	0.057723712	-0.30982292	0.53000087	4.329149	8.78339	Walking_Read
12:33:06.974	0.50998056	5.5978146	7.666468	0.3562328	-0.054675493	-0.013553267	0.25350484	4.342445	8.789155	Walking_Read
12:33:06.996	0.50998056	5.5978146	7.666468	0.3562328	-0.054675493	-0.013553267	0.25350484	4.342445	8.789155	Walking_Read
12:33:07.019	0.50998056	5.5978146	7.666468	0.3562328	-0.054675493	-0.013553267	0.25350484	4.342445	8.789155	Walking_Read
12:33:07.040	0.50998056	5.5978146	7.666468	0.3562328	-0.054675493	-0.013553267	0.25350484	4.342445	8.789155	Walking_Read
12:33:07.061	0.50998056	5.5978146	7.666468	0.3562328	-0.054675493	-0.013553267	0.25350484	4.342445	8.789155	Walking_Read
12:33:07.083	0.50998056	5.5978146	7.666468	0.3562328	-0.054675493	-0.013553267	0.25350484	4.342445	8.789155	Walking_Read
12:33:07.105	0.50998056	5.5978146	7.666468	0.3562328	-0.054675493	-0.013553267	0.25350484	4.342445	8.789155	Walking_Read
12:33:07.126	0.50998056	5.5978146	7.666468	0.3562328	-0.054675493	-0.013553267	0.25350484	4.342445	8.789155	Walking_Read
12:33:07.148	-0.34477556	6.122161	9.8237095	-0.005399438	0.0015241088	0.037759416	0.10850812	4.7646356	8.570698	Walking_Read
12:33:07.170	-0.34477556	6.122161	9.8237095	-0.005399438	0.0015241088	0.037759416	0.10850812	4.7646356	8.570698	Walking_Read
12:33:07.191	-0.34477556	6.122161	9.8237095	-0.005399438	0.0015241088	0.037759416	0.10850812	4.7646356	8.570698	Walking_Read
12:33:07.212	-0.34477556	6.122161	9.8237095	-0.005399438	0.0015241088	0.037759416	0.10850812	4.7646356	8.570698	Walking_Read
12:33:07.233	-0.34477556	6.122161	9.8237095	-0.005399438	0.0015241088	0.037759416	0.10850812	4.7646356	8.570698	Walking_Read
12:33:07.255	-0.34477556	6.122161	9.8237095	-0.005399438	0.0015241088	0.037759416	0.10850812	4.7646356	8.570698	Walking_Read
12:33:07.276	-0.34477556	6.122161	9.8237095	-0.005399438	0.0015241088	0.037759416	0.10850812	4.7646356	8.570698	Walking_Read
12:33:07.297	-0.34477556	6.122161	9.8237095	-0.005399438	0.0015241088	0.037759416	0.10850812	4.7646356	8.570698	Walking_Read
12:33:07.318	-0.34477556	6.122161	9.8237095	-0.005399438	0.0015241088	0.037759416	0.10850812	4.7646356	8.570698	Walking_Read
12:33:07.340	-0.5363176	3.1029801	7.649708	-0.21003929	-0.06444934	0.31936827	0.07599922	4.7648664	8.570917	Walking_Read
12:33:07.361	-0.5363176	3.1029801	7.649708	-0.21003929	-0.06444934	0.31936827	0.07599922	4.7648664	8.570917	Walking_Read
12:33:07.382	-0.5363176	3.1029801	7.649708	-0.21003929	-0.06444934	0.31936827	0.07599922	4.7648664	8.570917	Walking_Read
12:33:07.405	-0.5363176	3.1029801	7.649708	-0.21003929	-0.06444934	0.31936827	0.07599922	4.7648664	8.570917	Walking_Read
12:33:07.427	-0.5363176	3.1029801	7.649708	-0.21003929	-0.06444934	0.31936827	0.07599922	4.7648664	8.570917	Walking_Read
12:33:07.448	-0.5363176	3.1029801	7.649708	-0.21003929	-0.06444934	0.31936827	0.07599922	4.7648664	8.570917	Walking_Read
12:33:07.472	-0.5363176	3.1029801	7.649708	-0.21003929	-0.06444934	0.31936827	0.07599922	4.7648664	8.570917	Walking_Read
12:33:07.493	-0.5363176	3.1029801	7.649708	-0.21003929	-0.06444934	0.31936827	0.07599922	4.7648664	8.570917	Walking_Read
12:33:07.515	-0.076616794	4.3623686	7.345635	-0.1465093	-0.05772982	0.25339484	0.25298902	4.3501916	8.785339	Walking_Read
12:33:07.539	-0.076616794	4.3623686	7.345635	-0.1465093	-0.05772982	0.25339484	0.25298902	4.3501916	8.785339	Walking_Read
12:33:07.560	-0.076616794	4.3623686	7.345635	-0.1465093	-0.05772982	0.25339484	0.25298902	4.3501916	8.785339	Walking_Read
12:33:07.581	-0.076616794	4.3623686	7.345635	-0.1465093	-0.05772982	0.25339484	0.25298902	4.3501916	8.785339	Walking_Read
12:33:07.602	-0.076616794	4.3623686	7.345635	-0.1465093	-0.05772982	0.25339484	0.25298902	4.3501916	8.785339	Walking_Read
12:33:07.623	-0.076616794	4.3623686	7.345635	-0.1465093	-0.05772982	0.25339484	0.25298902	4.3501916	8.785339	Walking_Read
12:33:07.644	-0.076616794	4.3623686	7.345635	-0.1465093	-0.05772982	0.25339484	0.25298902	4.3501916	8.785339	Walking_Read
12:33:07.665	-0.076616794	4.3623686	7.345635	-0.1465093	-0.05772982	0.25339484	0.25298902	4.3501916	8.785339	Walking_Read
12:33:07.686	0.14844504	5.4493694	9.744699	-0.025557991	0.046728138	0.09884594	0.3512782	4.578349	8.6652	Walking_Read
12:33:07.707	0.14844504	5.4493694	9.744699	-0.025557991	0.046728138	0.09884594	0.3512782	4.578349	8.6652	Walking_Read
12:33:07.729	0.14844504	5.4493694	9.744699	-0.025557991	0.046728138	0.09884594	0.3512782	4.578349	8.6652	Walking_Read
12:33:07.750	0.14844504	5.4493694	9.744699	-0.025557991	0.046728138	0.09884594	0.3512782	4.578349	8.6652	Walking_Read
12:33:07.773	0.14844504	5.4493694	9.744699	-0.025557991	0.046728138	0.09884594	0.3512782	4.578349	8.6652	Walking_Read
12:33:07.794	0.14844504	5.4493694	9.744699	-0.025557991	0.046728138	0.09884594	0.3512782	4.578349	8.6652	Walking_Read
12:33:07.815	0.14844504	5.4493694	9.744699	-0.025557991	0.046728138	0.09884594	0.3512782	4.578349	8.6652	Walking_Read
12:33:07.837	0.14844504	5.4493694	9.744699	-0.025557991	0.046728138	0.09884594	0.3512782	4.578349	8.6652	Walking_Read
12:33:07.858	0.14844504	5.4493694	9.744699	-0.025557991	0.046728138	0.09884594	0.3512782	4.578349	8.6652	Walking_Read
12:33:07.880	1.9752767	3.2801564	8.327288	0.5669813	-0.017412715	-0.17848688	0.44836178	4.6689253	8.612227	Walking_Read
12:33:07.901	1.9752767	3.2801564	8.327288	0.5669813	-0.017412715	-0.17848688	0.44836178	4.6689253	8.612227	Walking_Read
12:33:07.924	1.9752767	3.2801564	8.327288	0.5669813	-0.017412715	-0.17848688	0.44836178	4.6689253	8.612227	Walking_Read
12:33:07.947	1.9752767	3.2801564	8.327288	0.5669813	-0.017412715	-0.17848688	0.44836178	4.6689253	8.612227	Walking_Read
12:33:07.969	1.9752767	3.2801564	8.327288	0.5669813	-0.017412715	-0.17848688	0.44836178	4.6689253	8.612227	Walking_Read
12:33:07.991	1.9752767	3.2801564	8.327288	0.5669813	-0.017412715	-0.17848688	0.44836178	4.6689253	8.612227	Walking_Read
12:33:08.013	1.9752767	3.2801564	8.327288	0.5669813	-0.017412715	-0.17848688	0.44836178	4.6689253	8.612227	Walking_Read
12:33:08.035	1.9752767	3.2801564	8.327288	0.5669813	-0.017412715	-0.17848688	0.44836178	4.6689253	8.612227	Walking_Read
12:33:08.057	0.6177229	4.1373067	7.3767605	-0.07748154	0.14446658	-0.27927965	0.36768025	4.5053444	8.702703	Walking_Read
12:33:08.078	0.6177229	4.1373067	7.3767605	-0.07748154	0.14446658	-0.27927965	0.36768025	4.5053444	8.702703	Walking_Read
12:33:08.099	0.6177229	4.1373067	7.3767605	-0.07748154	0.14446658	-0.27927965	0.36768025	4.5053444	8.702703	Walking_Read
12:33:08.120	0.6177229	4.1373067	7.3767605	-0.07748154	0.14446658	-0.27927965	0.36768025	4.5053444	8.702703	Walking_Read
12:33:08.141	0.6177229	4.1373067	7.3767605	-0.07748154	0.14446658	-0.27927965	0.36768025	4.5053444	8.702703	Walking_Read
12:33:08.163	0.6177229	4.1373067	7.3767605	-0.07748154	0.14446658	-0.27927965	0.36768025	4.5053444	8.702703	Walking_Read
12:33:08.184	0.6177229	4.1373067	7.3767605	-0.07748154	0.14446658	-0.27927965	0.36768025	4.5053444	8.702703	Walking_Read
12:33:08.205	0.6177229	4.1373067	7.3767605	-0.07748154	0.14446658	-0.27927965	0.36768025	4.5053444	8.702703	Walking_Read
12:33:08.227	-0.2466103	5.7725964	7.9944835	0.2664356	0.26236355	0.03653768	0.12961054	4.6604595	8.627496	Walking_Read
12:33:08.251	-0.2466103	5.7725964	7.9944835	0.2664356	0.26236355	0.03653768	0.12961054	4.6604595	8.627496	Walking_Read
12:33:08.274	-0.2466103	5.7725964	7.9944835	0.2664356	0.26236355	0.03653768	0.12961054	4.6604595	8.627496	Walking_Read
12:33:08.295	-0.2466103	5.7725964	7.9944835	0.2664356	0.26236355	0.03653768	0.12961054	4.6604595	8.627496	Walking_Read
12:33:08.317	-0.2466103	5.7725964	7.9944835	0.2664356	0.26236355	0.03653768	0.12961054	4.6604595	8.627496	Walking_Read
12:33:08.339	-0.2466103	5.7725964	7.9944835	0.2664356	0.26236355	0.03653768	0.12961054	4.6604595	8.627496	Walking_Read
12:33:08.360	-0.2466103	5.7725964	7.9944835	0.2664356	0.26236355	0.03653768	0.12961054	4.6604595	8.627496	Walking_Read
12:33:08.381	-0.2466103	5.7725964	7.9944835	0.2664356	0.26236355	0.03653768	0.12961054	4.6604595	8.627496	Walking_Read
12:33:08.403	-0.9385557	5.39909	10.939442	-0.08847711	-0.107209906	-0.31959674	0.03389145	4.8510747	8.522693	Walking_Read
12:33:08.425	-0.9385557	5.39909	10.939442	-0.08847711	-0.107209906	-0.31959674	0.03389145	4.8510747	8.522693	Walking_Read
12:33:08.446	-0.9385557	5.39909	10.939442	-0.08847711	-0.107209906	-0.31959674	0.03389145	4.8510747	8.522693	Walking_Read
12:33:08.467	-0.9385557	5.39909	10.939442	-0.08847711	-0.107209906	-0.31959674	0.03389145	4.8510747	8.522693	Walking_Read
12:33:08.489	-0.9385557	5.39909	10.939442	-0.08847711	-0.107209906	-0.31959674	0.03389145	4.8510747	8.522693	Walking_Read
12:33:08.511	-0.9385557	5.39909	10.939442	-0.08847711	-0.107209906	-0.31959674	0.03389145	4.8510747	8.522693	Walking_Read
12:33:08.534	-0.9385557	5.39909	10.939442	-0.08847711	-0.107209906	-0.31959674	0.03389145	4.8510747	8.522693	Walking_Read
12:33:08.555	-0.9385557	5.39909	10.939442	-0.08847711	-0.107209906	-0.31959674	0.03389145	4.8510747	8.522693	Walking_Read
12:33:08.575	-0.9385557	5.39909	10.939442	-0.08847711	-0.107209906	-0.31959674	0.03389145	4.8510747	8.522693	Walking_Read
12:33:08.597	-0.44533512	3.318465	7.8388557	-0.21431535	-0.118816346	0.3804548	-0.014779207	4.9250107	8.480236	Walking_Read
12:33:08.619	-0.44533512	3.318465	7.8388557	-0.21431535	-0.118816346	0.3804548	-0.014779207	4.9250107	8.480236	Walking_Read
12:33:08.642	-0.44533512	3.318465	7.8388557	-0.21431535	-0.118816346	0.3804548	-0.014779207	4.9250107	8.480236	Walking_Read
12:33:08.676	-0.44533512	3.318465	7.8388557	-0.21431535	-0.118816346	0.3804548	-0.014779207	4.9250107	8.480236	Walking_Read
12:33:08.710	-0.44533512	3.318465	7.8388557	-0.21431535	-0.118816346	0.3804548	-0.014779207	4.9250107	8.480236	Walking_Read
12:33:08.744	-0.44533512	3.318465	7.8388557	-0.21431535	-0.118816346	0.3804548	-0.014779207	4.9250107	8.480236	Walking_Read
12:33:08.779	-0.68715686	4.3408203	7.309721	-0.017005878	-0.055897225	0.28638157	0.17146148	4.5926	8.663081	Walking_Read
12:33:08.812	-0.68715686	4.3408203	7.309721	-0.017005878	-0.055897225	0.28638157	0.17146148	4.5926	8.663081	Walking_Read
12:33:08.847	-0.68715686	4.3408203	7.309721	-0.017005878	-0.055897225	0.28638157	0.17146148	4.5926	8.663081	Walking_Read
12:33:08.880	-0.68715686	4.3408203	7.309721	-0.017005878	-0.055897225	0.28638157	0.17146148	4.5926	8.663081	Walking_Read
12:33:08.912	-0.68715686	4.3408203	7.309721	-0.017005878	-0.055897225	0.28638157	0.17146148	4.5926	8.663081	Walking_Read
12:33:08.935	-0.68715686	4.3408203	7.309721	-0.017005878	-0.055897225	0.28638157	0.17146148	4.5926	8.663081	Walking_Read
12:33:08.958	0.46927786	5.707951	9.857229	0.08745208	0.026569584	-0.02332711	0.3399867	4.8695173	8.505445	Walking_Read
12:33:08.981	0.46927786	5.707951	9.857229	0.08745208	0.026569584	-0.02332711	0.3399867	4.8695173	8.505445	Walking_Read
12:33:09.004	0.46927786	5.707951	9.857229	0.08745208	0.026569584	-0.02332711	0.3399867	4.8695173	8.505445	Walking_Read
12:33:09.028	0.46927786	5.707951	9.857229	0.08745208	0.026569584	-0.02332711	0.3399867	4.8695173	8.505445	Walking_Read
12:33:09.051	0.46927786	5.707951	9.857229	0.08745208	0.026569584	-0.02332711	0.3399867	4.8695173	8.505445	Walking_Read
12:33:09.073	0.46927786	5.707951	9.857229	0.08745208	0.026569584	-0.02332711	0.3399867	4.8695173	8.505445	Walking_Read
12:33:09.097	0.46927786	5.707951	9.857229	0.08745208	0.026569584	-0.02332711	0.3399867	4.8695173	8.505445	Walking_Read
12:33:09.120	0.46927786	5.707951	9.857229	0.08745208	0.026569584	-0.02332711	0.3399867	4.8695173	8.505445	Walking_Read
12:33:09.143	0.9984126	3.8092911	7.965752	0.1485386	0.12858407	-0.059979025	0.38852754	4.905055	8.482916	Walking_Read
12:33:09.166	0.9984126	3.8092911	7.965752	0.1485386	0.12858407	-0.059979025	0.38852754	4.905055	8.482916	Walking_Read
12:33:09.188	0.9984126	3.8092911	7.965752	0.1485386	0.12858407	-0.059979025	0.38852754	4.905055	8.482916	Walking_Read
12:33:09.211	0.9984126	3.8092911	7.965752	0.1485386	0.12858407	-0.059979025	0.38852754	4.905055	8.482916	Walking_Read
12:33:09.234	0.9984126	3.8092911	7.965752	0.1485386	0.12858407	-0.059979025	0.38852754	4.905055	8.482916	Walking_Read
12:33:09.258	0.9984126	3.8092911	7.965752	0.1485386	0.12858407	-0.059979025	0.38852754	4.905055	8.482916	Walking_Read
12:33:09.281	0.9984126	3.8092911	7.965752	0.1485386	0.12858407	-0.059979025	0.38852754	4.905055	8.482916	Walking_Read
12:33:09.304	0.9984126	3.8092911	7.965752	0.1485386	0.12858407	-0.059979025	0.6801352	4.421202	8.727013	Walking_Read
12:33:09.326	0.8356019	4.1540666	7.1780357	-0.22164574	0.075438805	-0.15466313	0.6801352	4.421202	8.727013	Walking_Read
12:33:09.349	0.8356019	4.1540666	7.1780357	-0.22164574	0.075438805	-0.15466313	0.6801352	4.421202	8.727013	Walking_Read
12:33:09.373	0.8356019	4.1540666	7.1780357	-0.22164574	0.075438805	-0.15466313	0.6801352	4.421202	8.727013	Walking_Read
12:33:09.396	0.8356019	4.1540666	7.1780357	-0.22164574	0.075438805	-0.15466313	0.6801352	4.421202	8.727013	Walking_Read
12:33:09.419	0.8356019	4.1540666	7.1780357	-0.22164574	0.075438805	-0.15466313	0.6801352	4.421202	8.727013	Walking_Read
12:33:09.441	0.8356019	4.1540666	7.1780357	-0.22164574	0.075438805	-0.15466313	0.6801352	4.421202	8.727013	Walking_Read
12:33:09.464	0.8356019	4.1540666	7.1780357	-0.22164574	0.075438805	-0.15466313	0.6801352	4.421202	8.727013	Walking_Read
12:33:09.488	0.7398309	5.9449844	7.745479	0.5242207	0.101706006	0.060972296	0.5333769	4.4592547	8.71785	Walking_Read
12:33:09.510	0.7398309	5.9449844	7.745479	0.5242207	0.101706006	0.060972296	0.5333769	4.4592547	8.71785	Walking_Read
12:33:09.533	0.7398309	5.9449844	7.745479	0.5242207	0.101706006	0.060972296	0.5333769	4.4592547	8.71785	Walking_Read
12:33:09.556	0.7398309	5.9449844	7.745479	0.5242207	0.101706006	0.060972296	0.5333769	4.4592547	8.71785	Walking_Read
12:33:09.579	0.7398309	5.9449844	7.745479	0.5242207	0.101706006	0.060972296	0.5333769	4.4592547	8.71785	Walking_Read
12:33:09.604	0.7398309	5.9449844	7.745479	0.5242207	0.101706006	0.060972296	0.5333769	4.4592547	8.71785	Walking_Read
12:33:09.627	0.7398309	5.9449844	7.745479	0.5242207	0.101706006	0.060972296	0.5333769	4.4592547	8.71785	Walking_Read
12:33:09.649	0.7398309	5.9449844	7.745479	0.5242207	0.101706006	0.060972296	0.5333769	4.4592547	8.71785	Walking_Read
12:33:09.671	-1.4078336	5.1045938	10.767054	-0.3890228	0.14691004	-0.2835557	0.33150598	4.7735786	8.559989	Walking_Read
12:33:09.693	-1.4078336	5.1045938	10.767054	-0.3890228	0.14691004	-0.2835557	0.33150598	4.7735786	8.559989	Walking_Read
12:33:09.716	-1.4078336	5.1045938	10.767054	-0.3890228	0.14691004	-0.2835557	0.33150598	4.7735786	8.559989	Walking_Read
12:33:09.739	-1.4078336	5.1045938	10.767054	-0.3890228	0.14691004	-0.2835557	0.33150598	4.7735786	8.559989	Walking_Read
12:33:09.761	-1.4078336	5.1045938	10.767054	-0.3890228	0.14691004	-0.2835557	0.33150598	4.7735786	8.559989	Walking_Read
12:33:09.784	-1.4078336	5.1045938	10.767054	-0.3890228	0.14691004	-0.2835557	0.33150598	4.7735786	8.559989	Walking_Read
12:33:09.807	-1.4078336	5.1045938	10.767054	-0.3890228	0.14691004	-0.2835557	0.33150598	4.7735786	8.559989	Walking_Read
12:33:09.830	-1.4078336	5.1045938	10.767054	-0.3890228	0.14691004	-0.2835557	0.33150598	4.7735786	8.559989	Walking_Read
12:33:09.852	0.0023942748	3.2921278	7.616188	-0.18682642	-0.1212598	0.33036387	0.10700307	4.7214456	8.5945835	Walking_Read
12:33:09.874	0.0023942748	3.2921278	7.616188	-0.18682642	-0.1212598	0.33036387	0.10700307	4.7214456	8.5945835	Walking_Read
12:33:09.896	0.0023942748	3.2921278	7.616188	-0.18682642	-0.1212598	0.33036387	0.10700307	4.7214456	8.5945835	Walking_Read
12:33:09.918	0.0023942748	3.2921278	7.616188	-0.18682642	-0.1212598	0.33036387	0.10700307	4.7214456	8.5945835	Walking_Read
12:33:09.942	0.0023942748	3.2921278	7.616188	-0.18682642	-0.1212598	0.33036387	0.10700307	4.7214456	8.5945835	Walking_Read
12:33:09.965	0.0023942748	3.2921278	7.616188	-0.18682642	-0.1212598	0.33036387	0.10700307	4.7214456	8.5945835	Walking_Read
12:33:09.988	0.0023942748	3.2921278	7.616188	-0.18682642	-0.1212598	0.33036387	0.10700307	4.7214456	8.5945835	Walking_Read
12:33:10.011	0.0023942748	3.2921278	7.616188	-0.18682642	-0.1212598	0.33036387	0.10700307	4.7214456	8.5945835	Walking_Read
12:33:10.034	-0.36632404	4.5084195	7.266624	0.11127582	-0.03451694	0.3822874	0.33816564	4.428241	8.743381	Walking_Read
12:33:10.058	-0.36632404	4.5084195	7.266624	0.11127582	-0.03451694	0.3822874	0.33816564	4.428241	8.743381	Walking_Read
12:33:10.081	-0.36632404	4.5084195	7.266624	0.11127582	-0.03451694	0.3822874	0.33816564	4.428241	8.743381	Walking_Read
12:33:10.104	-0.36632404	4.5084195	7.266624	0.11127582	-0.03451694	0.3822874	0.33816564	4.428241	8.743381	Walking_Read
12:33:10.127	-0.36632404	4.5084195	7.266624	0.11127582	-0.03451694	0.3822874	0.33816564	4.428241	8.743381	Walking_Read
12:33:10.149	-0.36632404	4.5084195	7.266624	0.11127582	-0.03451694	0.3822874	0.33816564	4.428241	8.743381	Walking_Read
12:33:10.172	-0.36632404	4.5084195	7.266624	0.11127582	-0.03451694	0.3822874	0.33816564	4.428241	8.743381	Walking_Read
12:33:10.195	-0.36632404	4.5084195	7.266624	0.11127582	-0.03451694	0.3822874	0.33816564	4.428241	8.743381	Walking_Read
12:33:10.219	1.0319325	5.9641385	9.821315	0.26704645	-0.10659904	0.07807653	0.51573634	4.792207	8.54044	Walking_Read
12:33:10.241	1.0319325	5.9641385	9.821315	0.26704645	-0.10659904	0.07807653	0.51573634	4.792207	8.54044	Walking_Read
12:33:10.264	1.0319325	5.9641385	9.821315	0.26704645	-0.10659904	0.07807653	0.51573634	4.792207	8.54044	Walking_Read
12:33:10.286	1.0319325	5.9641385	9.821315	0.26704645	-0.10659904	0.07807653	0.51573634	4.792207	8.54044	Walking_Read
12:33:10.307	1.0319325	5.9641385	9.821315	0.26704645	-0.10659904	0.07807653	0.51573634	4.792207	8.54044	Walking_Read
12:33:10.328	1.0319325	5.9641385	9.821315	0.26704645	-0.10659904	0.07807653	0.51573634	4.792207	8.54044	Walking_Read
12:33:10.350	1.0319325	5.9641385	9.821315	0.26704645	-0.10659904	0.07807653	0.51573634	4.792207	8.54044	Walking_Read
12:33:10.371	1.0319325	5.9641385	9.821315	0.26704645	-0.10659904	0.07807653	0.51573634	4.792207	8.54044	Walking_Read
12:33:10.392	1.0582695	3.275368	7.3384523	-0.2045415	0.165236	-0.51690626	0.7551916	4.7599545	8.540659	Walking_Read
12:33:10.414	1.0582695	3.275368	7.3384523	-0.2045415	0.165236	-0.51690626	0.7551916	4.7599545	8.540659	Walking_Read
12:33:10.435	1.0582695	3.275368	7.3384523	-0.2045415	0.165236	-0.51690626	0.7551916	4.7599545	8.540659	Walking_Read
12:33:10.456	1.0582695	3.275368	7.3384523	-0.2045415	0.165236	-0.51690626	0.7551916	4.7599545	8.540659	Walking_Read
12:33:10.477	1.0582695	3.275368	7.3384523	-0.2045415	0.165236	-0.51690626	0.7551916	4.7599545	8.540659	Walking_Read
12:33:10.499	1.0582695	3.275368	7.3384523	-0.2045415	0.165236	-0.51690626	0.7551916	4.7599545	8.540659	Walking_Read
12:33:10.520	1.0582695	3.275368	7.3384523	-0.2045415	0.165236	-0.51690626	0.7551916	4.7599545	8.540659	Walking_Read
12:33:10.541	1.0582695	3.275368	7.3384523	-0.2045415	0.165236	-0.51690626	0.7551916	4.7599545	8.540659	Walking_Read
12:33:10.562	0.3902668	4.3192716	6.3137026	0.012315654	-0.041847326	-0.100907	0.5967877	4.4021997	8.742702	Walking_Read
12:33:10.583	0.3902668	4.3192716	6.3137026	0.012315654	-0.041847326	-0.100907	0.5967877	4.4021997	8.742702	Walking_Read
12:33:10.605	0.3902668	4.3192716	6.3137026	0.012315654	-0.041847326	-0.100907	0.5967877	4.4021997	8.742702	Walking_Read
12:33:10.627	0.3902668	4.3192716	6.3137026	0.012315654	-0.041847326	-0.100907	0.5967877	4.4021997	8.742702	Walking_Read
12:33:10.648	0.3902668	4.3192716	6.3137026	0.012315654	-0.041847326	-0.100907	0.5967877	4.4021997	8.742702	Walking_Read
12:33:10.669	0.3902668	4.3192716	6.3137026	0.012315654	-0.041847326	-0.100907	0.5967877	4.4021997	8.742702	Walking_Read
12:33:10.690	0.3902668	4.3192716	6.3137026	0.012315654	-0.041847326	-0.100907	0.5967877	4.4021997	8.742702	Walking_Read
12:33:10.713	0.3902668	4.3192716	6.3137026	0.012315654	-0.041847326	-0.100907	0.5967877	4.4021997	8.742702	Walking_Read
12:33:10.736	0.3902668	4.3192716	6.3137026	0.012315654	-0.041847326	-0.100907	0.5967877	4.4021997	8.742702	Walking_Read
12:33:10.757	0.28731298	5.916253	8.001666	0.17480582	0.06871928	-0.12350901	0.488074	4.7911186	8.542677	Walking_Read
12:33:10.779	0.28731298	5.916253	8.001666	0.17480582	0.06871928	-0.12350901	0.488074	4.7911186	8.542677	Walking_Read
12:33:10.801	0.28731298	5.916253	8.001666	0.17480582	0.06871928	-0.12350901	0.488074	4.7911186	8.542677	Walking_Read
12:33:10.824	0.28731298	5.916253	8.001666	0.17480582	0.06871928	-0.12350901	0.488074	4.7911186	8.542677	Walking_Read
12:33:10.845	0.28731298	5.916253	8.001666	0.17480582	0.06871928	-0.12350901	0.488074	4.7911186	8.542677	Walking_Read
12:33:10.866	0.28731298	5.916253	8.001666	0.17480582	0.06871928	-0.12350901	0.488074	4.7911186	8.542677	Walking_Read
12:33:10.887	0.28731298	5.916253	8.001666	0.17480582	0.06871928	-0.12350901	0.488074	4.7911186	8.542677	Walking_Read
12:33:10.909	0.28731298	5.916253	8.001666	0.17480582	0.06871928	-0.12350901	0.488074	4.7911186	8.542677	Walking_Read
12:33:10.931	-0.7972935	3.275368	11.439845	-0.18682642	0.26663962	-0.033100955	0.18272272	4.725587	8.59103	Walking_Read
12:33:10.954	-0.7972935	3.275368	11.439845	-0.18682642	0.26663962	-0.033100955	0.18272272	4.725587	8.59103	Walking_Read
12:33:10.975	-0.7972935	3.275368	11.439845	-0.18682642	0.26663962	-0.033100955	0.18272272	4.725587	8.59103	Walking_Read
12:33:10.997	-0.7972935	3.275368	11.439845	-0.18682642	0.26663962	-0.033100955	0.18272272	4.725587	8.59103	Walking_Read
12:33:11.018	-0.7972935	3.275368	11.439845	-0.18682642	0.26663962	-0.033100955	0.18272272	4.725587	8.59103	Walking_Read
12:33:11.040	-0.7972935	3.275368	11.439845	-0.18682642	0.26663962	-0.033100955	0.18272272	4.725587	8.59103	Walking_Read
12:33:11.062	-0.7972935	3.275368	11.439845	-0.18682642	0.26663962	-0.033100955	0.18272272	4.725587	8.59103	Walking_Read
12:33:11.083	-0.7972935	3.275368	11.439845	-0.18682642	0.26663962	-0.033100955	0.18272272	4.725587	8.59103	Walking_Read
12:33:11.104	-0.54350036	3.6871831	8.2387	-0.53563046	0.12980582	0.3969482	0.18919697	4.5322785	8.694425	Walking_Read
12:33:11.125	-0.54350036	3.6871831	8.2387	-0.53563046	0.12980582	0.3969482	0.18919697	4.5322785	8.694425	Walking_Read
12:33:11.146	-0.54350036	3.6871831	8.2387	-0.53563046	0.12980582	0.3969482	0.18919697	4.5322785	8.694425	Walking_Read
12:33:11.167	-0.54350036	3.6871831	8.2387	-0.53563046	0.12980582	0.3969482	0.18919697	4.5322785	8.694425	Walking_Read
12:33:11.188	-0.54350036	3.6871831	8.2387	-0.53563046	0.12980582	0.3969482	0.18919697	4.5322785	8.694425	Walking_Read
12:33:11.210	-0.54350036	3.6871831	8.2387	-0.53563046	0.12980582	0.3969482	0.18919697	4.5322785	8.694425	Walking_Read
12:33:11.231	-0.54350036	3.6871831	8.2387	-0.53563046	0.12980582	0.3969482	0.18919697	4.5322785	8.694425	Walking_Read
12:33:11.252	-0.54350036	3.6871831	8.2387	-0.53563046	0.12980582	0.3969482	0.18919697	4.5322785	8.694425	Walking_Read
12:33:11.274	-0.54350036	3.6871831	8.2387	-0.53563046	0.12980582	0.3969482	0.18919697	4.5322785	8.694425	Walking_Read
12:33:11.295	0.11013664	4.6927786	6.593833	0.30736357	-0.16768557	0.15993246	0.44857985	4.402306	8.751505	Walking_Read
12:33:11.316	0.11013664	4.6927786	6.593833	0.30736357	-0.16768557	0.15993246	0.44857985	4.402306	8.751505	Walking_Read
12:33:11.337	0.11013664	4.6927786	6.593833	0.30736357	-0.16768557	0.15993246	0.44857985	4.402306	8.751505	Walking_Read
12:33:11.359	0.11013664	4.6927786	6.593833	0.30736357	-0.16768557	0.15993246	0.44857985	4.402306	8.751505	Walking_Read
12:33:11.380	0.11013664	4.6927786	6.593833	0.30736357	-0.16768557	0.15993246	0.44857985	4.402306	8.751505	Walking_Read
12:33:11.402	0.11013664	4.6927786	6.593833	0.30736357	-0.16768557	0.15993246	0.44857985	4.402306	8.751505	Walking_Read
12:33:11.423	0.11013664	4.6927786	6.593833	0.30736357	-0.16768557	0.15993246	0.44857985	4.402306	8.751505	Walking_Read
12:33:11.444	0.11013664	4.6927786	6.593833	0.30736357	-0.16768557	0.15993246	0.44857985	4.402306	8.751505	Walking_Read
12:33:11.472	1.3623424	6.136526	10.240314	0.27376598	-0.2727544	-0.024548842	0.78551954	4.7290573	8.555077	Walking_Read
12:33:11.506	1.3623424	6.136526	10.240314	0.27376598	-0.2727544	-0.024548842	0.78551954	4.7290573	8.555077	Walking_Read
12:33:11.539	1.3623424	6.136526	10.240314	0.27376598	-0.2727544	-0.024548842	0.78551954	4.7290573	8.555077	Walking_Read
12:33:11.575	1.3623424	6.136526	10.240314	0.27376598	-0.2727544	-0.024548842	0.78551954	4.7290573	8.555077	Walking_Read
12:33:11.609	1.3623424	6.136526	10.240314	0.27376598	-0.2727544	-0.024548842	0.78551954	4.7290573	8.555077	Walking_Read
12:33:11.643	1.3623424	6.136526	10.240314	0.27376598	-0.2727544	-0.024548842	0.78551954	4.7290573	8.555077	Walking_Read
12:33:11.675	0.91700727	2.997632	7.695199	-0.12329643	-0.035127807	-0.29516214	0.8382183	4.8749814	8.46772	Walking_Read
12:33:11.708	0.91700727	2.997632	7.695199	-0.12329643	-0.035127807	-0.29516214	0.8382183	4.8749814	8.46772	Walking_Read
12:33:11.729	0.91700727	2.997632	7.695199	-0.12329643	-0.035127807	-0.29516214	0.8382183	4.8749814	8.46772	Walking_Read
12:33:11.752	0.91700727	2.997632	7.695199	-0.12329643	-0.035127807	-0.29516214	0.8382183	4.8749814	8.46772	Walking_Read
12:33:11.775	0.91700727	2.997632	7.695199	-0.12329643	-0.035127807	-0.29516214	0.8382183	4.8749814	8.46772	Walking_Read
12:33:11.798	0.91700727	2.997632	7.695199	-0.12329643	-0.035127807	-0.29516214	0.8382183	4.8749814	8.46772	Walking_Read
12:33:11.821	0.91700727	2.997632	7.695199	-0.12329643	-0.035127807	-0.29516214	0.8382183	4.8749814	8.46772	Walking_Read
12:33:11.845	0.4668836	4.3791285	6.9074826	0.058130547	0.29473945	0.0059944205	0.5454687	4.5972643	8.645113	Walking_Read
12:33:11.868	0.4668836	4.3791285	6.9074826	0.058130547	0.29473945	0.0059944205	0.5454687	4.5972643	8.645113	Walking_Read
12:33:11.892	0.4668836	4.3791285	6.9074826	0.058130547	0.29473945	0.0059944205	0.5454687	4.5972643	8.645113	Walking_Read
12:33:11.915	0.4668836	4.3791285	6.9074826	0.058130547	0.29473945	0.0059944205	0.5454687	4.5972643	8.645113	Walking_Read
12:33:11.938	0.4668836	4.3791285	6.9074826	0.058130547	0.29473945	0.0059944205	0.5454687	4.5972643	8.645113	Walking_Read
12:33:11.961	0.4668836	4.3791285	6.9074826	0.058130547	0.29473945	0.0059944205	0.5454687	4.5972643	8.645113	Walking_Read
12:33:11.984	0.4668836	4.3791285	6.9074826	0.058130547	0.29473945	0.0059944205	0.5454687	4.5972643	8.645113	Walking_Read
12:33:12.008	0.86912173	6.426234	6.751855	0.25177482	-0.22510691	-0.2963839	0.3710692	5.137396	8.345049	Walking_Read
12:33:12.031	0.86912173	6.426234	6.751855	0.25177482	-0.22510691	-0.2963839	0.3710692	5.137396	8.345049	Walking_Read
12:33:12.054	0.86912173	6.426234	6.751855	0.25177482	-0.22510691	-0.2963839	0.3710692	5.137396	8.345049	Walking_Read
12:33:12.077	0.86912173	6.426234	6.751855	0.25177482	-0.22510691	-0.2963839	0.3710692	5.137396	8.345049	Walking_Read
12:33:12.103	0.86912173	6.426234	6.751855	0.25177482	-0.22510691	-0.2963839	0.3710692	5.137396	8.345049	Walking_Read
12:33:12.126	0.86912173	6.426234	6.751855	0.25177482	-0.22510691	-0.2963839	0.3710692	5.137396	8.345049	Walking_Read
12:33:12.149	0.86912173	6.426234	6.751855	0.25177482	-0.22510691	-0.2963839	0.3710692	5.137396	8.345049	Walking_Read
12:33:12.173	0.86912173	6.426234	6.751855	0.25177482	-0.22510691	-0.2963839	0.3710692	5.137396	8.345049	Walking_Read
12:33:12.195	-0.8786988	3.4956412	11.104647	-0.3804707	0.40958208	0.084185176	-0.08001505	4.7369437	8.586346	Walking_Read
12:33:12.217	-0.8786988	3.4956412	11.104647	-0.3804707	0.40958208	0.084185176	-0.08001505	4.7369437	8.586346	Walking_Read
12:33:12.241	-0.8786988	3.4956412	11.104647	-0.3804707	0.40958208	0.084185176	-0.08001505	4.7369437	8.586346	Walking_Read
12:33:12.264	-0.8786988	3.4956412	11.104647	-0.3804707	0.40958208	0.084185176	-0.08001505	4.7369437	8.586346	Walking_Read
12:33:12.292	-0.8786988	3.4956412	11.104647	-0.3804707	0.40958208	0.084185176	-0.08001505	4.7369437	8.586346	Walking_Read
12:33:12.315	-0.8786988	3.4956412	11.104647	-0.3804707	0.40958208	0.084185176	-0.08001505	4.7369437	8.586346	Walking_Read
12:33:12.336	-0.8786988	3.4956412	11.104647	-0.3804707	0.40958208	0.084185176	-0.08001505	4.7369437	8.586346	Walking_Read
12:33:12.358	-0.8786988	3.4956412	11.104647	-0.3804707	0.40958208	0.084185176	-0.08001505	4.7369437	8.586346	Walking_Read
12:33:12.379	-0.9194015	3.4836698	8.181237	-0.26990408	0.14202312	0.28577068	-0.07062465	4.424483	8.7515335	Walking_Read
12:33:12.401	-0.9194015	3.4836698	8.181237	-0.26990408	0.14202312	0.28577068	-0.07062465	4.424483	8.7515335	Walking_Read
12:33:12.423	-0.9194015	3.4836698	8.181237	-0.26990408	0.14202312	0.28577068	-0.07062465	4.424483	8.7515335	Walking_Read
12:33:12.446	-0.9194015	3.4836698	8.181237	-0.26990408	0.14202312	0.28577068	-0.07062465	4.424483	8.7515335	Walking_Read
12:33:12.470	-0.9194015	3.4836698	8.181237	-0.26990408	0.14202312	0.28577068	-0.07062465	4.424483	8.7515335	Walking_Read
12:33:12.492	-0.9194015	3.4836698	8.181237	-0.26990408	0.14202312	0.28577068	-0.07062465	4.424483	8.7515335	Walking_Read
12:33:12.515	-0.9194015	3.4836698	8.181237	-0.26990408	0.14202312	0.28577068	-0.07062465	4.424483	8.7515335	Walking_Read
12:33:12.537	-0.9194015	3.4836698	8.181237	-0.26990408	0.14202312	0.28577068	-0.07062465	4.424483	8.7515335	Walking_Read
12:33:12.561	-0.0670397	4.862772	7.1229677	0.32019174	-0.16035518	0.49163228	0.081782155	4.413439	8.75701	Walking_Read
12:33:12.583	-0.0670397	4.862772	7.1229677	0.32019174	-0.16035518	0.49163228	0.081782155	4.413439	8.75701	Walking_Read
12:33:12.605	-0.0670397	4.862772	7.1229677	0.32019174	-0.16035518	0.49163228	0.081782155	4.413439	8.75701	Walking_Read
12:33:12.626	-0.0670397	4.862772	7.1229677	0.32019174	-0.16035518	0.49163228	0.081782155	4.413439	8.75701	Walking_Read
12:33:12.648	-0.0670397	4.862772	7.1229677	0.32019174	-0.16035518	0.49163228	0.081782155	4.413439	8.75701	Walking_Read
12:33:12.669	-0.0670397	4.862772	7.1229677	0.32019174	-0.16035518	0.49163228	0.081782155	4.413439	8.75701	Walking_Read
12:33:12.691	-0.0670397	4.862772	7.1229677	0.32019174	-0.16035518	0.49163228	0.081782155	4.413439	8.75701	Walking_Read
12:33:12.712	-0.0670397	4.862772	7.1229677	0.32019174	-0.16035518	0.49163228	0.081782155	4.413439	8.75701	Walking_Read
12:33:12.733	0.12210801	5.978504	8.636149	0.30003318	-0.28497168	0.084185176	0.35115865	4.94457	8.4615755	Walking_Read
12:33:12.755	0.12210801	5.978504	8.636149	0.30003318	-0.28497168	0.084185176	0.35115865	4.94457	8.4615755	Walking_Read
12:33:12.778	0.12210801	5.978504	8.636149	0.30003318	-0.28497168	0.084185176	0.35115865	4.94457	8.4615755	Walking_Read
12:33:12.801	0.12210801	5.978504	8.636149	0.30003318	-0.28497168	0.084185176	0.35115865	4.94457	8.4615755	Walking_Read
12:33:12.824	0.12210801	5.978504	8.636149	0.30003318	-0.28497168	0.084185176	0.35115865	4.94457	8.4615755	Walking_Read
12:33:12.847	0.12210801	5.978504	8.636149	0.30003318	-0.28497168	0.084185176	0.35115865	4.94457	8.4615755	Walking_Read
12:33:12.869	0.12210801	5.978504	8.636149	0.30003318	-0.28497168	0.084185176	0.35115865	4.94457	8.4615755	Walking_Read
12:33:12.891	0.12210801	5.978504	8.636149	0.30003318	-0.28497168	0.084185176	0.35115865	4.94457	8.4615755	Walking_Read
12:33:12.914	1.4102279	3.694366	6.8955116	-0.121463835	-0.11026423	0.097624205	0.5485404	4.6037273	8.641478	Walking_Read
12:33:12.937	1.4102279	3.694366	6.8955116	-0.121463835	-0.11026423	0.097624205	0.5485404	4.6037273	8.641478	Walking_Read
12:33:12.960	1.4102279	3.694366	6.8955116	-0.121463835	-0.11026423	0.097624205	0.5485404	4.6037273	8.641478	Walking_Read
12:33:12.983	1.4102279	3.694366	6.8955116	-0.121463835	-0.11026423	0.097624205	0.5485404	4.6037273	8.641478	Walking_Read
12:33:13.006	1.4102279	3.694366	6.8955116	-0.121463835	-0.11026423	0.097624205	0.5485404	4.6037273	8.641478	Walking_Read
12:33:13.029	1.4102279	3.694366	6.8955116	-0.121463835	-0.11026423	0.097624205	0.5485404	4.6037273	8.641478	Walking_Read
12:33:13.052	1.4102279	3.694366	6.8955116	-0.121463835	-0.11026423	0.097624205	0.5485404	4.6037273	8.641478	Walking_Read
12:33:13.075	1.4102279	3.694366	6.8955116	-0.121463835	-0.11026423	0.097624205	0.5485404	4.6037273	8.641478	Walking_Read
12:33:13.098	0.09337672	4.288146	7.046351	-0.05243606	0.08215832	-0.36418992	0.3654404	4.2471976	8.831655	Walking_Read
12:33:13.121	0.09337672	4.288146	7.046351	-0.05243606	0.08215832	-0.36418992	0.3654404	4.2471976	8.831655	Walking_Read
12:33:13.145	0.09337672	4.288146	7.046351	-0.05243606	0.08215832	-0.36418992	0.3654404	4.2471976	8.831655	Walking_Read
12:33:13.168	0.09337672	4.288146	7.046351	-0.05243606	0.08215832	-0.36418992	0.3654404	4.2471976	8.831655	Walking_Read
12:33:13.190	0.09337672	4.288146	7.046351	-0.05243606	0.08215832	-0.36418992	0.3654404	4.2471976	8.831655	Walking_Read
12:33:13.213	0.09337672	4.288146	7.046351	-0.05243606	0.08215832	-0.36418992	0.3654404	4.2471976	8.831655	Walking_Read
12:33:13.235	0.09337672	4.288146	7.046351	-0.05243606	0.08215832	-0.36418992	0.3654404	4.2471976	8.831655	Walking_Read
12:33:13.257	0.09337672	4.288146	7.046351	-0.05243606	0.08215832	-0.36418992	0.3654404	4.2471976	8.831655	Walking_Read
12:33:13.279	-0.82602483	5.2051535	8.667274	-0.24119341	-0.05895155	-0.46681526	0.1382755	4.684195	8.614496	Walking_Read
12:33:13.300	-0.82602483	5.2051535	8.667274	-0.24119341	-0.05895155	-0.46681526	0.1382755	4.684195	8.614496	Walking_Read
12:33:13.321	-0.82602483	5.2051535	8.667274	-0.24119341	-0.05895155	-0.46681526	0.1382755	4.684195	8.614496	Walking_Read
12:33:13.342	-0.82602483	5.2051535	8.667274	-0.24119341	-0.05895155	-0.46681526	0.1382755	4.684195	8.614496	Walking_Read
12:33:13.363	-0.82602483	5.2051535	8.667274	-0.24119341	-0.05895155	-0.46681526	0.1382755	4.684195	8.614496	Walking_Read
12:33:13.384	-0.82602483	5.2051535	8.667274	-0.24119341	-0.05895155	-0.46681526	0.1382755	4.684195	8.614496	Walking_Read
12:33:13.405	-0.82602483	5.2051535	8.667274	-0.24119341	-0.05895155	-0.46681526	0.1382755	4.684195	8.614496	Walking_Read
12:33:13.427	-0.82602483	5.2051535	8.667274	-0.24119341	-0.05895155	-0.46681526	0.1382755	4.684195	8.614496	Walking_Read
12:33:13.448	-0.25139886	3.1676257	7.616188	0.826599	-0.016801849	0.2821055	-0.162631	4.4816937	8.721143	Walking_Read
12:33:13.470	-0.25139886	3.1676257	7.616188	0.826599	-0.016801849	0.2821055	-0.162631	4.4816937	8.721143	Walking_Read
12:33:13.491	-0.25139886	3.1676257	7.616188	0.826599	-0.016801849	0.2821055	-0.162631	4.4816937	8.721143	Walking_Read
12:33:13.513	-0.25139886	3.1676257	7.616188	0.826599	-0.016801849	0.2821055	-0.162631	4.4816937	8.721143	Walking_Read
12:33:13.534	-0.25139886	3.1676257	7.616188	0.826599	-0.016801849	0.2821055	-0.162631	4.4816937	8.721143	Walking_Read
12:33:13.556	-0.25139886	3.1676257	7.616188	0.826599	-0.016801849	0.2821055	-0.162631	4.4816937	8.721143	Walking_Read
12:33:13.578	-0.25139886	3.1676257	7.616188	0.826599	-0.016801849	0.2821055	-0.162631	4.4816937	8.721143	Walking_Read
12:33:13.600	-0.25139886	3.1676257	7.616188	0.826599	-0.016801849	0.2821055	-0.162631	4.4816937	8.721143	Walking_Read
12:33:13.621	-0.57462597	3.4286015	8.260248	-0.09641836	0.03267824	0.6321313	-0.09551864	4.188385	8.866717	Walking_Read
12:33:13.642	-0.57462597	3.4286015	8.260248	-0.09641836	0.03267824	0.6321313	-0.09551864	4.188385	8.866717	Walking_Read
12:33:13.663	-0.57462597	3.4286015	8.260248	-0.09641836	0.03267824	0.6321313	-0.09551864	4.188385	8.866717	Walking_Read
12:33:13.684	-0.57462597	3.4286015	8.260248	-0.09641836	0.03267824	0.6321313	-0.09551864	4.188385	8.866717	Walking_Read
12:33:13.705	-0.57462597	3.4286015	8.260248	-0.09641836	0.03267824	0.6321313	-0.09551864	4.188385	8.866717	Walking_Read
12:33:13.726	-0.57462597	3.4286015	8.260248	-0.09641836	0.03267824	0.6321313	-0.09551864	4.188385	8.866717	Walking_Read
12:33:13.748	-0.57462597	3.4286015	8.260248	-0.09641836	0.03267824	0.6321313	-0.09551864	4.188385	8.866717	Walking_Read
12:33:13.770	-0.57462597	3.4286015	8.260248	-0.09641836	0.03267824	0.6321313	-0.09551864	4.188385	8.866717	Walking_Read
12:33:13.792	-0.57462597	3.4286015	8.260248	-0.09641836	0.03267824	0.6321313	-0.09551864	4.188385	8.866717	Walking_Read
12:33:13.813	0.4740664	5.4230323	7.9753294	0.29514626	0.40286258	0.33708337	0.16817011	4.3682976	8.778385	Walking_Read
12:33:13.835	0.4740664	5.4230323	7.9753294	0.29514626	0.40286258	0.33708337	0.16817011	4.3682976	8.778385	Walking_Read
12:33:13.857	0.4740664	5.4230323	7.9753294	0.29514626	0.40286258	0.33708337	0.16817011	4.3682976	8.778385	Walking_Read
12:33:13.878	0.4740664	5.4230323	7.9753294	0.29514626	0.40286258	0.33708337	0.16817011	4.3682976	8.778385	Walking_Read
12:33:13.899	0.4740664	5.4230323	7.9753294	0.29514626	0.40286258	0.33708337	0.16817011	4.3682976	8.778385	Walking_Read
12:33:13.921	0.4740664	5.4230323	7.9753294	0.29514626	0.40286258	0.33708337	0.16817011	4.3682976	8.778385	Walking_Read
12:33:13.942	0.4740664	5.4230323	7.9753294	0.29514626	0.40286258	0.33708337	0.16817011	4.3682976	8.778385	Walking_Read
12:33:13.963	0.4740664	5.4230323	7.9753294	0.29514626	0.40286258	0.33708337	0.16817011	4.3682976	8.778385	Walking_Read
12:33:13.984	1.4126221	4.7143273	11.430268	-0.34931657	-0.113318555	-0.19375852	0.42490128	4.6173277	8.641186	Walking_Read
12:33:14.006	1.4126221	4.7143273	11.430268	-0.34931657	-0.113318555	-0.19375852	0.42490128	4.6173277	8.641186	Walking_Read
12:33:14.027	1.4126221	4.7143273	11.430268	-0.34931657	-0.113318555	-0.19375852	0.42490128	4.6173277	8.641186	Walking_Read
12:33:14.048	1.4126221	4.7143273	11.430268	-0.34931657	-0.113318555	-0.19375852	0.42490128	4.6173277	8.641186	Walking_Read
12:33:14.069	1.4126221	4.7143273	11.430268	-0.34931657	-0.113318555	-0.19375852	0.42490128	4.6173277	8.641186	Walking_Read
12:33:14.091	1.4126221	4.7143273	11.430268	-0.34931657	-0.113318555	-0.19375852	0.42490128	4.6173277	8.641186	Walking_Read
12:33:14.112	1.4126221	4.7143273	11.430268	-0.34931657	-0.113318555	-0.19375852	0.42490128	4.6173277	8.641186	Walking_Read
12:33:14.133	1.4126221	4.7143273	11.430268	-0.34931657	-0.113318555	-0.19375852	0.42490128	4.6173277	8.641186	Walking_Read
12:33:14.154	1.4126221	4.7143273	11.430268	-0.34931657	-0.113318555	-0.19375852	0.42490128	4.6173277	8.641186	Walking_Read
12:33:14.175	0.91700727	3.5076127	7.065505	-0.64008844	-0.08033183	-0.48636296	0.26017174	4.4695554	8.725008	Walking_Read
12:33:14.196	0.91700727	3.5076127	7.065505	-0.64008844	-0.08033183	-0.48636296	0.26017174	4.4695554	8.725008	Walking_Read
12:33:14.218	0.91700727	3.5076127	7.065505	-0.64008844	-0.08033183	-0.48636296	0.26017174	4.4695554	8.725008	Walking_Read
12:33:14.251	0.91700727	3.5076127	7.065505	-0.64008844	-0.08033183	-0.48636296	0.26017174	4.4695554	8.725008	Walking_Read
12:33:14.285	0.91700727	3.5076127	7.065505	-0.64008844	-0.08033183	-0.48636296	0.26017174	4.4695554	8.725008	Walking_Read
12:33:14.318	0.91700727	3.5076127	7.065505	-0.64008844	-0.08033183	-0.48636296	0.26017174	4.4695554	8.725008	Walking_Read
12:33:14.353	-0.1699935	4.3456087	6.6441126	0.22917283	-0.017412715	-0.37090942	0.12506029	4.23039	8.846386	Walking_Read
12:33:14.386	-0.1699935	4.3456087	6.6441126	0.22917283	-0.017412715	-0.37090942	0.12506029	4.23039	8.846386	Walking_Read
12:33:14.420	-0.1699935	4.3456087	6.6441126	0.22917283	-0.017412715	-0.37090942	0.12506029	4.23039	8.846386	Walking_Read
12:33:14.455	-0.1699935	4.3456087	6.6441126	0.22917283	-0.017412715	-0.37090942	0.12506029	4.23039	8.846386	Walking_Read
12:33:14.488	-0.1699935	4.3456087	6.6441126	0.22917283	-0.017412715	-0.37090942	0.12506029	4.23039	8.846386	Walking_Read
12:33:14.510	-0.1699935	4.3456087	6.6441126	0.22917283	-0.017412715	-0.37090942	0.12506029	4.23039	8.846386	Walking_Read
12:33:14.533	-1.3719195	6.1269493	11.521251	-0.21553709	0.48899457	-0.24995811	0.024716657	4.763091	8.572207	Walking_Read
12:33:14.556	-1.3719195	6.1269493	11.521251	-0.21553709	0.48899457	-0.24995811	0.024716657	4.763091	8.572207	Walking_Read
12:33:14.578	-1.3719195	6.1269493	11.521251	-0.21553709	0.48899457	-0.24995811	0.024716657	4.763091	8.572207	Walking_Read
12:33:14.601	-1.3719195	6.1269493	11.521251	-0.21553709	0.48899457	-0.24995811	0.024716657	4.763091	8.572207	Walking_Read
12:33:14.623	-1.3719195	6.1269493	11.521251	-0.21553709	0.48899457	-0.24995811	0.024716657	4.763091	8.572207	Walking_Read
12:33:14.647	-1.3719195	6.1269493	11.521251	-0.21553709	0.48899457	-0.24995811	0.024716657	4.763091	8.572207	Walking_Read
12:33:14.670	-1.3719195	6.1269493	11.521251	-0.21553709	0.48899457	-0.24995811	0.024716657	4.763091	8.572207	Walking_Read
12:33:14.693	-1.3719195	6.1269493	11.521251	-0.21553709	0.48899457	-0.24995811	0.024716657	4.763091	8.572207	Walking_Read
12:33:14.715	-1.5969813	3.1365	6.5842557	0.5767551	-0.08338616	0.3804548	-0.2917657	5.02427	8.416766	Walking_Read
12:33:14.739	-1.5969813	3.1365	6.5842557	0.5767551	-0.08338616	0.3804548	-0.2917657	5.02427	8.416766	Walking_Read
12:33:14.763	-1.5969813	3.1365	6.5842557	0.5767551	-0.08338616	0.3804548	-0.2917657	5.02427	8.416766	Walking_Read
12:33:14.785	-1.5969813	3.1365	6.5842557	0.5767551	-0.08338616	0.3804548	-0.2917657	5.02427	8.416766	Walking_Read
12:33:14.808	-1.5969813	3.1365	6.5842557	0.5767551	-0.08338616	0.3804548	-0.2917657	5.02427	8.416766	Walking_Read
12:33:14.831	-1.5969813	3.1365	6.5842557	0.5767551	-0.08338616	0.3804548	-0.2917657	5.02427	8.416766	Walking_Read
12:33:14.854	-1.5969813	3.1365	6.5842557	0.5767551	-0.08338616	0.3804548	-0.2917657	5.02427	8.416766	Walking_Read
12:33:14.878	-1.5969813	3.1365	6.5842557	0.5767551	-0.08338616	0.3804548	-0.2917657	5.02427	8.416766	Walking_Read
12:33:14.901	1.4198049	4.7502413	6.589044	0.04591324	-0.10843163	0.33402905	0.008040756	4.7468286	8.581254	Walking_Read
12:33:14.924	1.4198049	4.7502413	6.589044	0.04591324	-0.10843163	0.33402905	0.008040756	4.7468286	8.581254	Walking_Read
12:33:14.947	1.4198049	4.7502413	6.589044	0.04591324	-0.10843163	0.33402905	0.008040756	4.7468286	8.581254	Walking_Read
12:33:14.970	1.4198049	4.7502413	6.589044	0.04591324	-0.10843163	0.33402905	0.008040756	4.7468286	8.581254	Walking_Read
12:33:14.993	1.4198049	4.7502413	6.589044	0.04591324	-0.10843163	0.33402905	0.008040756	4.7468286	8.581254	Walking_Read
12:33:15.016	1.4198049	4.7502413	6.589044	0.04591324	-0.10843163	0.33402905	0.008040756	4.7468286	8.581254	Walking_Read
12:33:15.038	1.4198049	4.7502413	6.589044	0.04591324	-0.10843163	0.33402905	0.008040756	4.7468286	8.581254	Walking_Read
12:33:15.061	1.4198049	4.7502413	6.589044	0.04591324	-0.10843163	0.33402905	0.008040756	4.7468286	8.581254	Walking_Read
12:33:15.085	-0.31125572	5.7462597	8.0711	-0.079314135	-0.07727751	-0.20414323	0.2428527	4.820746	8.536496	Walking_Read
12:33:15.109	-0.31125572	5.7462597	8.0711	-0.079314135	-0.07727751	-0.20414323	0.2428527	4.820746	8.536496	Walking_Read
12:33:15.132	-0.31125572	5.7462597	8.0711	-0.079314135	-0.07727751	-0.20414323	0.2428527	4.820746	8.536496	Walking_Read
12:33:15.154	-0.31125572	5.7462597	8.0711	-0.079314135	-0.07727751	-0.20414323	0.2428527	4.820746	8.536496	Walking_Read
12:33:15.177	-0.31125572	5.7462597	8.0711	-0.079314135	-0.07727751	-0.20414323	0.2428527	4.820746	8.536496	Walking_Read
12:33:15.200	-0.31125572	5.7462597	8.0711	-0.079314135	-0.07727751	-0.20414323	0.2428527	4.820746	8.536496	Walking_Read
12:33:15.224	-0.31125572	5.7462597	8.0711	-0.079314135	-0.07727751	-0.20414323	0.2428527	4.820746	8.536496	Walking_Read
12:33:15.246	2.1572416	4.3839173	9.703996	-0.10680307	0.0009132435	-0.12228728	0.2887371	4.832478	8.528431	Walking_Read
12:33:15.269	2.1572416	4.3839173	9.703996	-0.10680307	0.0009132435	-0.12228728	0.2887371	4.832478	8.528431	Walking_Read
12:33:15.292	2.1572416	4.3839173	9.703996	-0.10680307	0.0009132435	-0.12228728	0.2887371	4.832478	8.528431	Walking_Read
12:33:15.314	2.1572416	4.3839173	9.703996	-0.10680307	0.0009132435	-0.12228728	0.2887371	4.832478	8.528431	Walking_Read
12:33:15.338	2.1572416	4.3839173	9.703996	-0.10680307	0.0009132435	-0.12228728	0.2887371	4.832478	8.528431	Walking_Read
12:33:15.360	2.1572416	4.3839173	9.703996	-0.10680307	0.0009132435	-0.12228728	0.2887371	4.832478	8.528431	Walking_Read
12:33:15.383	2.1572416	4.3839173	9.703996	-0.10680307	0.0009132435	-0.12228728	0.2887371	4.832478	8.528431	Walking_Read
12:33:15.406	2.1572416	4.3839173	9.703996	-0.10680307	0.0009132435	-0.12228728	0.2887371	4.832478	8.528431	Walking_Read
12:33:15.429	0.5818088	4.02717	7.7167478	-0.26013026	-0.14386182	-0.044707395	0.311744	4.6103845	8.649713	Walking_Read
12:33:15.453	0.5818088	4.02717	7.7167478	-0.26013026	-0.14386182	-0.044707395	0.311744	4.6103845	8.649713	Walking_Read
12:33:15.475	0.5818088	4.02717	7.7167478	-0.26013026	-0.14386182	-0.044707395	0.311744	4.6103845	8.649713	Walking_Read
12:33:15.498	0.5818088	4.02717	7.7167478	-0.26013026	-0.14386182	-0.044707395	0.311744	4.6103845	8.649713	Walking_Read
12:33:15.520	0.5818088	4.02717	7.7167478	-0.26013026	-0.14386182	-0.044707395	0.311744	4.6103845	8.649713	Walking_Read
12:33:15.543	0.5818088	4.02717	7.7167478	-0.26013026	-0.14386182	-0.044707395	0.311744	4.6103845	8.649713	Walking_Read
12:33:15.567	0.5818088	4.02717	7.7167478	-0.26013026	-0.14386182	-0.044707395	0.311744	4.6103845	8.649713	Walking_Read
12:33:15.590	0.5818088	4.02717	7.7167478	-0.26013026	-0.14386182	-0.044707395	0.311744	4.6103845	8.649713	Walking_Read
12:33:15.613	0.4070267	5.1596622	7.2594414	0.10150199	0.20677483	-0.20475408	0.2532175	4.555151	8.680833	Walking_Read
12:33:15.634	0.4070267	5.1596622	7.2594414	0.10150199	0.20677483	-0.20475408	0.2532175	4.555151	8.680833	Walking_Read
12:33:15.657	0.4070267	5.1596622	7.2594414	0.10150199	0.20677483	-0.20475408	0.2532175	4.555151	8.680833	Walking_Read
12:33:15.678	0.4070267	5.1596622	7.2594414	0.10150199	0.20677483	-0.20475408	0.2532175	4.555151	8.680833	Walking_Read
12:33:15.698	0.4070267	5.1596622	7.2594414	0.10150199	0.20677483	-0.20475408	0.2532175	4.555151	8.680833	Walking_Read
12:33:15.719	0.4070267	5.1596622	7.2594414	0.10150199	0.20677483	-0.20475408	0.2532175	4.555151	8.680833	Walking_Read
12:33:15.740	0.4070267	5.1596622	7.2594414	0.10150199	0.20677483	-0.20475408	0.2532175	4.555151	8.680833	Walking_Read
12:33:15.761	0.4070267	5.1596622	7.2594414	0.10150199	0.20677483	-0.20475408	0.2532175	4.555151	8.680833	Walking_Read
12:33:15.782	-1.2186859	6.526793	10.199611	-0.06465337	0.2458702	-0.19253679	-0.114836544	5.0674286	8.395136	Walking_Read
12:33:15.803	-1.2186859	6.526793	10.199611	-0.06465337	0.2458702	-0.19253679	-0.114836544	5.0674286	8.395136	Walking_Read
12:33:15.826	-1.2186859	6.526793	10.199611	-0.06465337	0.2458702	-0.19253679	-0.114836544	5.0674286	8.395136	Walking_Read
12:33:15.847	-1.2186859	6.526793	10.199611	-0.06465337	0.2458702	-0.19253679	-0.114836544	5.0674286	8.395136	Walking_Read
12:33:15.869	-1.2186859	6.526793	10.199611	-0.06465337	0.2458702	-0.19253679	-0.114836544	5.0674286	8.395136	Walking_Read
12:33:15.890	-1.2186859	6.526793	10.199611	-0.06465337	0.2458702	-0.19253679	-0.114836544	5.0674286	8.395136	Walking_Read
12:33:15.911	-1.2186859	6.526793	10.199611	-0.06465337	0.2458702	-0.19253679	-0.114836544	5.0674286	8.395136	Walking_Read
12:33:15.932	-1.2186859	6.526793	10.199611	-0.06465337	0.2458702	-0.19253679	-0.114836544	5.0674286	8.395136	Walking_Read
12:33:15.954	-1.2186859	6.526793	10.199611	-0.06465337	0.2458702	-0.19253679	-0.114836544	5.0674286	8.395136	Walking_Read
12:33:15.977	-1.2641771	3.5076127	7.204373	-0.13062681	0.0003023783	0.29004675	-0.3677541	5.1610727	8.330574	Walking_Read
12:33:15.999	-1.2641771	3.5076127	7.204373	-0.13062681	0.0003023783	0.29004675	-0.3677541	5.1610727	8.330574	Walking_Read
12:33:16.020	-1.2641771	3.5076127	7.204373	-0.13062681	0.0003023783	0.29004675	-0.3677541	5.1610727	8.330574	Walking_Read
12:33:16.041	-1.2641771	3.5076127	7.204373	-0.13062681	0.0003023783	0.29004675	-0.3677541	5.1610727	8.330574	Walking_Read
12:33:16.062	-1.2641771	3.5076127	7.204373	-0.13062681	0.0003023783	0.29004675	-0.3677541	5.1610727	8.330574	Walking_Read
12:33:16.083	-1.2641771	3.5076127	7.204373	-0.13062681	0.0003023783	0.29004675	-0.3677541	5.1610727	8.330574	Walking_Read
12:33:16.104	-1.2641771	3.5076127	7.204373	-0.13062681	0.0003023783	0.29004675	-0.3677541	5.1610727	8.330574	Walking_Read
12:33:16.127	-1.2641771	3.5076127	7.204373	-0.13062681	0.0003023783	0.29004675	-0.3677541	5.1610727	8.330574	Walking_Read
12:33:16.149	-0.07422252	4.295329	6.6704497	0.012315654	0.01679574	0.2906576	-0.12217501	4.83736	8.5296755	Walking_Read
12:33:16.170	-0.07422252	4.295329	6.6704497	0.012315654	0.01679574	0.2906576	-0.12217501	4.83736	8.5296755	Walking_Read
12:33:16.191	-0.07422252	4.295329	6.6704497	0.012315654	0.01679574	0.2906576	-0.12217501	4.83736	8.5296755	Walking_Read
12:33:16.212	-0.07422252	4.295329	6.6704497	0.012315654	0.01679574	0.2906576	-0.12217501	4.83736	8.5296755	Walking_Read
12:33:16.234	-0.07422252	4.295329	6.6704497	0.012315654	0.01679574	0.2906576	-0.12217501	4.83736	8.5296755	Walking_Read
12:33:16.255	-0.07422252	4.295329	6.6704497	0.012315654	0.01679574	0.2906576	-0.12217501	4.83736	8.5296755	Walking_Read
12:33:16.276	-0.07422252	4.295329	6.6704497	0.012315654	0.01679574	0.2906576	-0.12217501	4.83736	8.5296755	Walking_Read
12:33:16.299	-0.07422252	4.295329	6.6704497	0.012315654	0.01679574	0.2906576	-0.12217501	4.83736	8.5296755	Walking_Read
12:33:16.321	0.4285752	5.863579	9.435837	-0.098250955	-0.1866224	-0.047761723	0.14103746	5.0084524	8.430057	Walking_Read
12:33:16.342	0.4285752	5.863579	9.435837	-0.098250955	-0.1866224	-0.047761723	0.14103746	5.0084524	8.430057	Walking_Read
12:33:16.363	0.4285752	5.863579	9.435837	-0.098250955	-0.1866224	-0.047761723	0.14103746	5.0084524	8.430057	Walking_Read
12:33:16.384	0.4285752	5.863579	9.435837	-0.098250955	-0.1866224	-0.047761723	0.14103746	5.0084524	8.430057	Walking_Read
12:33:16.405	0.4285752	5.863579	9.435837	-0.098250955	-0.1866224	-0.047761723	0.14103746	5.0084524	8.430057	Walking_Read
12:33:16.426	0.4285752	5.863579	9.435837	-0.098250955	-0.1866224	-0.047761723	0.14103746	5.0084524	8.430057	Walking_Read
12:33:16.447	0.4285752	5.863579	9.435837	-0.098250955	-0.1866224	-0.047761723	0.14103746	5.0084524	8.430057	Walking_Read
12:33:16.468	0.4285752	5.863579	9.435837	-0.098250955	-0.1866224	-0.047761723	0.14103746	5.0084524	8.430057	Walking_Read
12:33:16.489	0.4285752	5.863579	9.435837	-0.098250955	-0.1866224	-0.047761723	0.14103746	5.0084524	8.430057	Walking_Read
12:33:16.510	1.594587	4.0128045	9.052753	0.0068178666	0.1035386	-0.18215206	0.34441215	4.974403	8.44435	Walking_Read
12:33:16.532	1.594587	4.0128045	9.052753	0.0068178666	0.1035386	-0.18215206	0.34441215	4.974403	8.44435	Walking_Read
12:33:16.553	1.594587	4.0128045	9.052753	0.0068178666	0.1035386	-0.18215206	0.34441215	4.974403	8.44435	Walking_Read
12:33:16.574	1.594587	4.0128045	9.052753	0.0068178666	0.1035386	-0.18215206	0.34441215	4.974403	8.44435	Walking_Read
12:33:16.595	1.594587	4.0128045	9.052753	0.0068178666	0.1035386	-0.18215206	0.34441215	4.974403	8.44435	Walking_Read
12:33:16.616	1.594587	4.0128045	9.052753	0.0068178666	0.1035386	-0.18215206	0.34441215	4.974403	8.44435	Walking_Read
12:33:16.637	1.594587	4.0128045	9.052753	0.0068178666	0.1035386	-0.18215206	0.34441215	4.974403	8.44435	Walking_Read
12:33:16.659	1.594587	4.0128045	9.052753	0.0068178666	0.1035386	-0.18215206	0.34441215	4.974403	8.44435	Walking_Read
12:33:16.681	0.28013015	3.9744961	7.1397276	-0.19293508	0.021682661	-0.2432386	0.37005115	4.5810294	8.663	Walking_Read
12:33:16.702	0.28013015	3.9744961	7.1397276	-0.19293508	0.021682661	-0.2432386	0.37005115	4.5810294	8.663	Walking_Read
12:33:16.724	0.28013015	3.9744961	7.1397276	-0.19293508	0.021682661	-0.2432386	0.37005115	4.5810294	8.663	Walking_Read
12:33:16.745	0.28013015	3.9744961	7.1397276	-0.19293508	0.021682661	-0.2432386	0.37005115	4.5810294	8.663	Walking_Read
12:33:16.780	0.28013015	3.9744961	7.1397276	-0.19293508	0.021682661	-0.2432386	0.37005115	4.5810294	8.663	Walking_Read
12:33:16.813	0.28013015	3.9744961	7.1397276	-0.19293508	0.021682661	-0.2432386	0.37005115	4.5810294	8.663	Walking_Read
12:33:16.847	0.28013015	3.9744961	7.1397276	-0.19293508	0.021682661	-0.2432386	0.37005115	4.5810294	8.663	Walking_Read
12:33:16.880	-0.29928434	5.9904757	8.3679905	0.15831245	0.17195551	-0.15832832	0.18864746	4.557188	8.681405	Walking_Read
12:33:16.914	-0.29928434	5.9904757	8.3679905	0.15831245	0.17195551	-0.15832832	0.18864746	4.557188	8.681405	Walking_Read
12:33:16.947	-0.29928434	5.9904757	8.3679905	0.15831245	0.17195551	-0.15832832	0.18864746	4.557188	8.681405	Walking_Read
12:33:16.981	-0.29928434	5.9904757	8.3679905	0.15831245	0.17195551	-0.15832832	0.18864746	4.557188	8.681405	Walking_Read
12:33:17.016	-0.29928434	5.9904757	8.3679905	0.15831245	0.17195551	-0.15832832	0.18864746	4.557188	8.681405	Walking_Read
12:33:17.039	-0.29928434	5.9904757	8.3679905	0.15831245	0.17195551	-0.15832832	0.18864746	4.557188	8.681405	Walking_Read
12:33:17.064	-1.0798179	5.1045938	10.865219	-0.20209806	0.10414947	-0.21880399	-0.081632815	4.829264	8.534747	Walking_Read
12:33:17.085	-1.0798179	5.1045938	10.865219	-0.20209806	0.10414947	-0.21880399	-0.081632815	4.829264	8.534747	Walking_Read
12:33:17.107	-1.0798179	5.1045938	10.865219	-0.20209806	0.10414947	-0.21880399	-0.081632815	4.829264	8.534747	Walking_Read
12:33:17.129	-1.0798179	5.1045938	10.865219	-0.20209806	0.10414947	-0.21880399	-0.081632815	4.829264	8.534747	Walking_Read
12:33:17.153	-1.0798179	5.1045938	10.865219	-0.20209806	0.10414947	-0.21880399	-0.081632815	4.829264	8.534747	Walking_Read
12:33:17.176	-1.0798179	5.1045938	10.865219	-0.20209806	0.10414947	-0.21880399	-0.081632815	4.829264	8.534747	Walking_Read
12:33:17.199	-1.0798179	5.1045938	10.865219	-0.20209806	0.10414947	-0.21880399	-0.081632815	4.829264	8.534747	Walking_Read
12:33:17.222	-1.0798179	5.1045938	10.865219	-0.20209806	0.10414947	-0.21880399	-0.081632815	4.829264	8.534747	Walking_Read
12:33:17.246	-0.0071828244	3.5387383	7.6904106	-0.24180429	-0.10415558	0.533782	-0.21371515	4.9337354	8.47248	Walking_Read
12:33:17.269	-0.0071828244	3.5387383	7.6904106	-0.24180429	-0.10415558	0.533782	-0.21371515	4.9337354	8.47248	Walking_Read
12:33:17.292	-0.0071828244	3.5387383	7.6904106	-0.24180429	-0.10415558	0.533782	-0.21371515	4.9337354	8.47248	Walking_Read
12:33:17.315	-0.0071828244	3.5387383	7.6904106	-0.24180429	-0.10415558	0.533782	-0.21371515	4.9337354	8.47248	Walking_Read
12:33:17.338	-0.0071828244	3.5387383	7.6904106	-0.24180429	-0.10415558	0.533782	-0.21371515	4.9337354	8.47248	Walking_Read
12:33:17.360	-0.0071828244	3.5387383	7.6904106	-0.24180429	-0.10415558	0.533782	-0.21371515	4.9337354	8.47248	Walking_Read
12:33:17.383	-0.0071828244	3.5387383	7.6904106	-0.24180429	-0.10415558	0.533782	-0.21371515	4.9337354	8.47248	Walking_Read
12:33:17.409	-0.06943397	4.5012364	7.120573	-0.006010303	0.0009132435	0.26866648	0.11910398	4.660891	8.627414	Walking_Read
12:33:17.432	-0.06943397	4.5012364	7.120573	-0.006010303	0.0009132435	0.26866648	0.11910398	4.660891	8.627414	Walking_Read
12:33:17.455	-0.06943397	4.5012364	7.120573	-0.006010303	0.0009132435	0.26866648	0.11910398	4.660891	8.627414	Walking_Read
12:33:17.478	-0.06943397	4.5012364	7.120573	-0.006010303	0.0009132435	0.26866648	0.11910398	4.660891	8.627414	Walking_Read
12:33:17.501	-0.06943397	4.5012364	7.120573	-0.006010303	0.0009132435	0.26866648	0.11910398	4.660891	8.627414	Walking_Read
12:33:17.524	-0.06943397	4.5012364	7.120573	-0.006010303	0.0009132435	0.26866648	0.11910398	4.660891	8.627414	Walking_Read
12:33:17.547	-0.06943397	4.5012364	7.120573	-0.006010303	0.0009132435	0.26866648	0.11910398	4.660891	8.627414	Walking_Read
12:33:17.570	-0.06943397	4.5012364	7.120573	-0.006010303	0.0009132435	0.26866648	0.11910398	4.660891	8.627414	Walking_Read
12:33:17.593	-0.38787252	6.2538457	9.974549	0.17969273	0.017406605	0.18436706	0.20418559	4.92111	8.480054	Walking_Read
12:33:17.615	-0.38787252	6.2538457	9.974549	0.17969273	0.017406605	0.18436706	0.20418559	4.92111	8.480054	Walking_Read
12:33:17.639	-0.38787252	6.2538457	9.974549	0.17969273	0.017406605	0.18436706	0.20418559	4.92111	8.480054	Walking_Read
12:33:17.661	-0.38787252	6.2538457	9.974549	0.17969273	0.017406605	0.18436706	0.20418559	4.92111	8.480054	Walking_Read
12:33:17.684	-0.38787252	6.2538457	9.974549	0.17969273	0.017406605	0.18436706	0.20418559	4.92111	8.480054	Walking_Read
12:33:17.707	-0.38787252	6.2538457	9.974549	0.17969273	0.017406605	0.18436706	0.20418559	4.92111	8.480054	Walking_Read
12:33:17.730	-0.38787252	6.2538457	9.974549	0.17969273	0.017406605	0.18436706	0.20418559	4.92111	8.480054	Walking_Read
12:33:17.752	-0.38787252	6.2538457	9.974549	0.17969273	0.017406605	0.18436706	0.20418559	4.92111	8.480054	Walking_Read
12:33:17.775	1.5610672	3.265791	7.695199	0.43564525	-0.03573867	-0.13145025	0.34715486	4.915589	8.478609	Walking_Read
12:33:17.798	1.5610672	3.265791	7.695199	0.43564525	-0.03573867	-0.13145025	0.34715486	4.915589	8.478609	Walking_Read
12:33:17.822	1.5610672	3.265791	7.695199	0.43564525	-0.03573867	-0.13145025	0.34715486	4.915589	8.478609	Walking_Read
12:33:17.844	1.5610672	3.265791	7.695199	0.43564525	-0.03573867	-0.13145025	0.34715486	4.915589	8.478609	Walking_Read
12:33:17.868	1.5610672	3.265791	7.695199	0.43564525	-0.03573867	-0.13145025	0.34715486	4.915589	8.478609	Walking_Read
12:33:17.890	1.5610672	3.265791	7.695199	0.43564525	-0.03573867	-0.13145025	0.34715486	4.915589	8.478609	Walking_Read
12:33:17.912	1.5610672	3.265791	7.695199	0.43564525	-0.03573867	-0.13145025	0.34715486	4.915589	8.478609	Walking_Read
12:33:17.934	1.5610672	3.265791	7.695199	0.43564525	-0.03573867	-0.13145025	0.34715486	4.915589	8.478609	Walking_Read
12:33:17.956	0.3615355	4.3432145	6.3711653	-0.006010303	-0.011914927	-0.22552352	0.3494979	4.518303	8.696732	Walking_Read
12:33:17.980	0.3615355	4.3432145	6.3711653	-0.006010303	-0.011914927	-0.22552352	0.3494979	4.518303	8.696732	Walking_Read
12:33:18.003	0.3615355	4.3432145	6.3711653	-0.006010303	-0.011914927	-0.22552352	0.3494979	4.518303	8.696732	Walking_Read
12:33:18.025	0.3615355	4.3432145	6.3711653	-0.006010303	-0.011914927	-0.22552352	0.3494979	4.518303	8.696732	Walking_Read
12:33:18.048	0.3615355	4.3432145	6.3711653	-0.006010303	-0.011914927	-0.22552352	0.3494979	4.518303	8.696732	Walking_Read
12:33:18.070	0.3615355	4.3432145	6.3711653	-0.006010303	-0.011914927	-0.22552352	0.3494979	4.518303	8.696732	Walking_Read
12:33:18.093	0.3615355	4.3432145	6.3711653	-0.006010303	-0.011914927	-0.22552352	0.3494979	4.518303	8.696732	Walking_Read
12:33:18.116	0.3615355	4.3432145	6.3711653	-0.006010303	-0.011914927	-0.22552352	0.3494979	4.518303	8.696732	Walking_Read
12:33:18.138	-0.090982445	5.9449844	7.9753294	0.1625885	-0.072390586	-0.030046629	0.29659948	4.798635	8.547252	Walking_Read
12:33:18.160	-0.090982445	5.9449844	7.9753294	0.1625885	-0.072390586	-0.030046629	0.29659948	4.798635	8.547252	Walking_Read
12:33:18.183	-0.090982445	5.9449844	7.9753294	0.1625885	-0.072390586	-0.030046629	0.29659948	4.798635	8.547252	Walking_Read
12:33:18.207	-0.090982445	5.9449844	7.9753294	0.1625885	-0.072390586	-0.030046629	0.29659948	4.798635	8.547252	Walking_Read
12:33:18.230	-0.090982445	5.9449844	7.9753294	0.1625885	-0.072390586	-0.030046629	0.29659948	4.798635	8.547252	Walking_Read
12:33:18.253	-0.090982445	5.9449844	7.9753294	0.1625885	-0.072390586	-0.030046629	0.29659948	4.798635	8.547252	Walking_Read
12:33:18.276	-0.090982445	5.9449844	7.9753294	0.1625885	-0.072390586	-0.030046629	0.29659948	4.798635	8.547252	Walking_Read
12:33:18.299	-0.090982445	5.9449844	7.9753294	0.1625885	-0.072390586	-0.030046629	0.29659948	4.798635	8.547252	Walking_Read
12:33:18.322	-2.1644244	3.6129606	11.557164	-0.21798055	0.18111849	0.0731896	0.18956052	4.972014	8.45065	Walking_Read
12:33:18.344	-2.1644244	3.6129606	11.557164	-0.21798055	0.18111849	0.0731896	0.18956052	4.972014	8.45065	Walking_Read
12:33:18.367	-2.1644244	3.6129606	11.557164	-0.21798055	0.18111849	0.0731896	0.18956052	4.972014	8.45065	Walking_Read
12:33:18.389	-2.1644244	3.6129606	11.557164	-0.21798055	0.18111849	0.0731896	0.18956052	4.972014	8.45065	Walking_Read
12:33:18.411	-2.1644244	3.6129606	11.557164	-0.21798055	0.18111849	0.0731896	0.18956052	4.972014	8.45065	Walking_Read
12:33:18.435	-2.1644244	3.6129606	11.557164	-0.21798055	0.18111849	0.0731896	0.18956052	4.972014	8.45065	Walking_Read
12:33:18.457	-2.1644244	3.6129606	11.557164	-0.21798055	0.18111849	0.0731896	0.18956052	4.972014	8.45065	Walking_Read
12:33:18.481	-2.1644244	3.6129606	11.557164	-0.21798055	0.18111849	0.0731896	0.18956052	4.972014	8.45065	Walking_Read
12:33:18.503	0.49082634	3.806897	7.881953	-0.20393065	0.1389688	0.502017	0.09626004	4.860322	8.516945	Walking_Read
12:33:18.525	0.49082634	3.806897	7.881953	-0.20393065	0.1389688	0.502017	0.09626004	4.860322	8.516945	Walking_Read
12:33:18.547	0.49082634	3.806897	7.881953	-0.20393065	0.1389688	0.502017	0.09626004	4.860322	8.516945	Walking_Read
12:33:18.568	0.49082634	3.806897	7.881953	-0.20393065	0.1389688	0.502017	0.09626004	4.860322	8.516945	Walking_Read
12:33:18.590	0.49082634	3.806897	7.881953	-0.20393065	0.1389688	0.502017	0.09626004	4.860322	8.516945	Walking_Read
12:33:18.613	0.49082634	3.806897	7.881953	-0.20393065	0.1389688	0.502017	0.09626004	4.860322	8.516945	Walking_Read
12:33:18.636	0.49082634	3.806897	7.881953	-0.20393065	0.1389688	0.502017	0.09626004	4.860322	8.516945	Walking_Read
12:33:18.660	0.49082634	3.806897	7.881953	-0.20393065	0.1389688	0.502017	0.09626004	4.860322	8.516945	Walking_Read
12:33:18.683	0.2370332	4.601796	7.4988685	0.053243626	0.06871928	0.084796034	0.21656404	4.6881576	8.610728	Walking_Read
12:33:18.705	0.2370332	4.601796	7.4988685	0.053243626	0.06871928	0.084796034	0.21656404	4.6881576	8.610728	Walking_Read
12:33:18.727	0.2370332	4.601796	7.4988685	0.053243626	0.06871928	0.084796034	0.21656404	4.6881576	8.610728	Walking_Read
12:33:18.749	0.2370332	4.601796	7.4988685	0.053243626	0.06871928	0.084796034	0.21656404	4.6881576	8.610728	Walking_Read
12:33:18.772	0.2370332	4.601796	7.4988685	0.053243626	0.06871928	0.084796034	0.21656404	4.6881576	8.610728	Walking_Read
12:33:18.795	0.2370332	4.601796	7.4988685	0.053243626	0.06871928	0.084796034	0.21656404	4.6881576	8.610728	Walking_Read
12:33:18.818	0.2370332	4.601796	7.4988685	0.053243626	0.06871928	0.084796034	0.21656404	4.6881576	8.610728	Walking_Read
12:33:18.842	0.2370332	4.601796	7.4988685	-0.28884092	-0.25259584	-0.20108889	0.21656404	4.6881576	8.610728	Walking_Read
12:33:18.864	0.31125572	5.9186473	9.076695	-0.28884092	-0.25259584	-0.20108889	0.19966367	5.0008855	8.433364	Walking_Read
12:33:18.888	0.31125572	5.9186473	9.076695	-0.28884092	-0.25259584	-0.20108889	0.19966367	5.0008855	8.433364	Walking_Read
12:33:18.910	0.31125572	5.9186473	9.076695	-0.28884092	-0.25259584	-0.20108889	0.19966367	5.0008855	8.433364	Walking_Read
12:33:18.933	0.31125572	5.9186473	9.076695	-0.28884092	-0.25259584	-0.20108889	0.19966367	5.0008855	8.433364	Walking_Read
12:33:18.956	0.31125572	5.9186473	9.076695	-0.28884092	-0.25259584	-0.20108889	0.19966367	5.0008855	8.433364	Walking_Read
12:33:18.979	0.31125572	5.9186473	9.076695	-0.28884092	-0.25259584	-0.20108889	0.19966367	5.0008855	8.433364	Walking_Read
12:33:19.003	0.31125572	5.9186473	9.076695	-0.28884092	-0.25259584	-0.20108889	0.19966367	5.0008855	8.433364	Walking_Read
12:33:19.025	1.4652961	3.371139	7.6353426	-0.06465337	0.1475209	-0.33242494	0.16525185	4.707702	8.601196	Walking_Read
12:33:19.048	1.4652961	3.371139	7.6353426	-0.06465337	0.1475209	-0.33242494	0.16525185	4.707702	8.601196	Walking_Read
12:33:19.071	1.4652961	3.371139	7.6353426	-0.06465337	0.1475209	-0.33242494	0.16525185	4.707702	8.601196	Walking_Read
12:33:19.093	1.4652961	3.371139	7.6353426	-0.06465337	0.1475209	-0.33242494	0.16525185	4.707702	8.601196	Walking_Read
12:33:19.115	1.4652961	3.371139	7.6353426	-0.06465337	0.1475209	-0.33242494	0.16525185	4.707702	8.601196	Walking_Read
12:33:19.137	1.4652961	3.371139	7.6353426	-0.06465337	0.1475209	-0.33242494	0.16525185	4.707702	8.601196	Walking_Read
12:33:19.159	1.4652961	3.371139	7.6353426	-0.06465337	0.1475209	-0.33242494	0.16525185	4.707702	8.601196	Walking_Read
12:33:19.181	1.4652961	3.371139	7.6353426	-0.06465337	0.1475209	-0.33242494	0.16525185	4.707702	8.601196	Walking_Read
12:33:19.204	-0.098165266	4.515602	5.8947043	0.027587285	-0.12553586	-0.27011666	0.1884049	4.6792984	8.616208	Walking_Read
12:33:19.228	-0.098165266	4.515602	5.8947043	0.027587285	-0.12553586	-0.27011666	0.1884049	4.6792984	8.616208	Walking_Read
12:33:19.251	-0.098165266	4.515602	5.8947043	0.027587285	-0.12553586	-0.27011666	0.1884049	4.6792984	8.616208	Walking_Read
12:33:19.274	-0.098165266	4.515602	5.8947043	0.027587285	-0.12553586	-0.27011666	0.1884049	4.6792984	8.616208	Walking_Read
12:33:19.296	-0.098165266	4.515602	5.8947043	0.027587285	-0.12553586	-0.27011666	0.1884049	4.6792984	8.616208	Walking_Read
12:33:19.320	-0.098165266	4.515602	5.8947043	0.027587285	-0.12553586	-0.27011666	0.1884049	4.6792984	8.616208	Walking_Read
12:33:19.343	-0.098165266	4.515602	5.8947043	0.027587285	-0.12553586	-0.27011666	0.1884049	4.6792984	8.616208	Walking_Read
12:33:19.365	-0.098165266	4.515602	5.8947043	0.027587285	-0.12553586	-0.27011666	0.1884049	4.6792984	8.616208	Walking_Read
12:33:19.387	0.5554718	5.8875217	9.677659	0.05996314	-0.3344518	-0.42283297	0.2403318	5.0547953	8.400099	Walking_Read
12:33:19.409	0.5554718	5.8875217	9.677659	0.05996314	-0.3344518	-0.42283297	0.2403318	5.0547953	8.400099	Walking_Read
12:33:19.430	0.5554718	5.8875217	9.677659	0.05996314	-0.3344518	-0.42283297	0.2403318	5.0547953	8.400099	Walking_Read
12:33:19.454	0.5554718	5.8875217	9.677659	0.05996314	-0.3344518	-0.42283297	0.2403318	5.0547953	8.400099	Walking_Read
12:33:19.477	0.5554718	5.8875217	9.677659	0.05996314	-0.3344518	-0.42283297	0.2403318	5.0547953	8.400099	Walking_Read
12:33:19.499	0.5554718	5.8875217	9.677659	0.05996314	-0.3344518	-0.42283297	0.2403318	5.0547953	8.400099	Walking_Read
12:33:19.522	0.5554718	5.8875217	9.677659	0.05996314	-0.3344518	-0.42283297	0.2403318	5.0547953	8.400099	Walking_Read
12:33:19.545	0.5554718	5.8875217	9.677659	0.05996314	-0.3344518	-0.42283297	0.2403318	5.0547953	8.400099	Walking_Read
12:33:19.569	-0.73743665	3.4549387	9.047964	0.55293137	0.10414947	0.17092805	-0.06480679	4.982517	8.446341	Walking_Read
12:33:19.592	-0.73743665	3.4549387	9.047964	0.55293137	0.10414947	0.17092805	-0.06480679	4.982517	8.446341	Walking_Read
12:33:19.615	-0.73743665	3.4549387	9.047964	0.55293137	0.10414947	0.17092805	-0.06480679	4.982517	8.446341	Walking_Read
12:33:19.638	-0.73743665	3.4549387	9.047964	0.55293137	0.10414947	0.17092805	-0.06480679	4.982517	8.446341	Walking_Read
12:33:19.661	-0.73743665	3.4549387	9.047964	0.55293137	0.10414947	0.17092805	-0.06480679	4.982517	8.446341	Walking_Read
12:33:19.684	-0.73743665	3.4549387	9.047964	0.55293137	0.10414947	0.17092805	-0.06480679	4.982517	8.446341	Walking_Read
12:33:19.707	-0.73743665	3.4549387	9.047964	0.55293137	0.10414947	0.17092805	-0.06480679	4.982517	8.446341	Walking_Read
12:33:19.730	-0.73743665	3.4549387	9.047964	0.55293137	0.10414947	0.17092805	-0.06480679	4.982517	8.446341	Walking_Read
12:33:19.753	-0.12450229	4.173221	8.095043	-0.09153144	0.14507744	0.3529659	-0.04853253	4.806506	8.547837	Walking_Read
12:33:19.775	-0.12450229	4.173221	8.095043	-0.09153144	0.14507744	0.3529659	-0.04853253	4.806506	8.547837	Walking_Read
12:33:19.799	-0.12450229	4.173221	8.095043	-0.09153144	0.14507744	0.3529659	-0.04853253	4.806506	8.547837	Walking_Read
12:33:19.822	-0.12450229	4.173221	8.095043	-0.09153144	0.14507744	0.3529659	-0.04853253	4.806506	8.547837	Walking_Read
12:33:19.845	-0.12450229	4.173221	8.095043	-0.09153144	0.14507744	0.3529659	-0.04853253	4.806506	8.547837	Walking_Read
12:33:19.868	-0.12450229	4.173221	8.095043	-0.09153144	0.14507744	0.3529659	-0.04853253	4.806506	8.547837	Walking_Read
12:33:19.891	-0.12450229	4.173221	8.095043	-0.09153144	0.14507744	0.3529659	-0.04853253	4.806506	8.547837	Walking_Read
12:33:19.914	-0.12450229	4.173221	8.095043	-0.09153144	0.14507744	0.3529659	-0.04853253	4.806506	8.547837	Walking_Read
12:33:19.936	-0.65363705	5.6002088	7.352818	0.09539332	-0.099879526	0.030429032	0.1504577	4.9693513	8.453001	Walking_Read
12:33:19.958	-0.65363705	5.6002088	7.352818	0.09539332	-0.099879526	0.030429032	0.1504577	4.9693513	8.453001	Walking_Read
12:33:19.981	-0.65363705	5.6002088	7.352818	0.09539332	-0.099879526	0.030429032	0.1504577	4.9693513	8.453001	Walking_Read
12:33:20.003	-0.65363705	5.6002088	7.352818	0.09539332	-0.099879526	0.030429032	0.1504577	4.9693513	8.453001	Walking_Read
12:33:20.026	-0.65363705	5.6002088	7.352818	0.09539332	-0.099879526	0.030429032	0.1504577	4.9693513	8.453001	Walking_Read
12:33:20.050	-0.65363705	5.6002088	7.352818	0.09539332	-0.099879526	0.030429032	0.1504577	4.9693513	8.453001	Walking_Read
12:33:20.073	-0.65363705	5.6002088	7.352818	0.09539332	-0.099879526	0.030429032	0.1504577	4.9693513	8.453001	Walking_Read
12:33:20.096	-0.65363705	5.6002088	7.352818	0.09539332	-0.099879526	0.030429032	0.1504577	4.9693513	8.453001	Walking_Read
12:33:20.119	0.2657645	5.686403	10.106234	-0.32854715	-0.20006141	-0.010498942	0.3026371	5.229958	8.290133	Walking_Read
12:33:20.142	0.2657645	5.686403	10.106234	-0.32854715	-0.20006141	-0.010498942	0.3026371	5.229958	8.290133	Walking_Read
12:33:20.165	0.2657645	5.686403	10.106234	-0.32854715	-0.20006141	-0.010498942	0.3026371	5.229958	8.290133	Walking_Read
12:33:20.188	0.2657645	5.686403	10.106234	-0.32854715	-0.20006141	-0.010498942	0.3026371	5.229958	8.290133	Walking_Read
12:33:20.211	0.2657645	5.686403	10.106234	-0.32854715	-0.20006141	-0.010498942	0.3026371	5.229958	8.290133	Walking_Read
12:33:20.234	0.2657645	5.686403	10.106234	-0.32854715	-0.20006141	-0.010498942	0.3026371	5.229958	8.290133	Walking_Read
12:33:20.258	0.2657645	5.686403	10.106234	-0.32854715	-0.20006141	-0.010498942	0.3026371	5.229958	8.290133	Walking_Read
12:33:20.281	0.2657645	5.686403	10.106234	-0.32854715	-0.20006141	-0.010498942	0.3026371	5.229958	8.290133	Walking_Read
12:33:20.304	0.91700727	3.840417	7.168459	-0.21492623	0.051004194	-0.20658669	0.41624495	5.073481	8.381938	Walking_Read
12:33:20.326	0.91700727	3.840417	7.168459	-0.21492623	0.051004194	-0.20658669	0.41624495	5.073481	8.381938	Walking_Read
12:33:20.350	0.91700727	3.840417	7.168459	-0.21492623	0.051004194	-0.20658669	0.41624495	5.073481	8.381938	Walking_Read
12:33:20.374	0.91700727	3.840417	7.168459	-0.21492623	0.051004194	-0.20658669	0.41624495	5.073481	8.381938	Walking_Read
12:33:20.397	0.91700727	3.840417	7.168459	-0.21492623	0.051004194	-0.20658669	0.41624495	5.073481	8.381938	Walking_Read
12:33:20.419	0.91700727	3.840417	7.168459	-0.21492623	0.051004194	-0.20658669	0.41624495	5.073481	8.381938	Walking_Read
12:33:20.442	0.91700727	3.840417	7.168459	-0.21492623	0.051004194	-0.20658669	0.41624495	5.073481	8.381938	Walking_Read
12:33:20.465	0.6751855	4.8986864	6.93382	-0.16361354	0.039397754	-0.15099794	0.4213228	4.8461256	8.515159	Walking_Read
12:33:20.489	0.6751855	4.8986864	6.93382	-0.16361354	0.039397754	-0.15099794	0.4213228	4.8461256	8.515159	Walking_Read
12:33:20.510	0.6751855	4.8986864	6.93382	-0.16361354	0.039397754	-0.15099794	0.4213228	4.8461256	8.515159	Walking_Read
12:33:20.533	0.6751855	4.8986864	6.93382	-0.16361354	0.039397754	-0.15099794	0.4213228	4.8461256	8.515159	Walking_Read
12:33:20.556	0.6751855	4.8986864	6.93382	-0.16361354	0.039397754	-0.15099794	0.4213228	4.8461256	8.515159	Walking_Read
12:33:20.579	0.6751855	4.8986864	6.93382	-0.16361354	0.039397754	-0.15099794	0.4213228	4.8461256	8.515159	Walking_Read
12:33:20.602	0.6751855	4.8986864	6.93382	-0.16361354	0.039397754	-0.15099794	0.4213228	4.8461256	8.515159	Walking_Read
12:33:20.625	0.6751855	4.8986864	6.93382	-0.16361354	0.039397754	-0.15099794	0.4213228	4.8461256	8.515159	Walking_Read
12:33:20.649	-0.13647367	5.978504	9.2419	-0.27234757	0.27885693	-0.22002573	0.15969498	5.0932946	8.378735	Walking_Read
12:33:20.672	-0.13647367	5.978504	9.2419	-0.27234757	0.27885693	-0.22002573	0.15969498	5.0932946	8.378735	Walking_Read
12:33:20.695	-0.13647367	5.978504	9.2419	-0.27234757	0.27885693	-0.22002573	0.15969498	5.0932946	8.378735	Walking_Read
12:33:20.719	-0.13647367	5.978504	9.2419	-0.27234757	0.27885693	-0.22002573	0.15969498	5.0932946	8.378735	Walking_Read
12:33:20.742	-0.13647367	5.978504	9.2419	-0.27234757	0.27885693	-0.22002573	0.15969498	5.0932946	8.378735	Walking_Read
12:33:20.765	-0.13647367	5.978504	9.2419	-0.27234757	0.27885693	-0.22002573	0.15969498	5.0932946	8.378735	Walking_Read
12:33:20.788	-0.13647367	5.978504	9.2419	-0.27234757	0.27885693	-0.22002573	0.15969498	5.0932946	8.378735	Walking_Read
12:33:20.811	-0.13647367	5.978504	9.2419	-0.27234757	0.27885693	-0.22002573	0.15969498	5.0932946	8.378735	Walking_Read
12:33:20.834	-0.043096945	3.6225379	7.1397276	0.8846312	0.010076222	0.33036387	-0.2042326	4.898056	8.49339	Walking_Read
12:33:20.857	-0.043096945	3.6225379	7.1397276	0.8846312	0.010076222	0.33036387	-0.2042326	4.898056	8.49339	Walking_Read
12:33:20.880	-0.043096945	3.6225379	7.1397276	0.8846312	0.010076222	0.33036387	-0.2042326	4.898056	8.49339	Walking_Read
12:33:20.903	-0.043096945	3.6225379	7.1397276	0.8846312	0.010076222	0.33036387	-0.2042326	4.898056	8.49339	Walking_Read
12:33:20.926	-0.043096945	3.6225379	7.1397276	0.8846312	0.010076222	0.33036387	-0.2042326	4.898056	8.49339	Walking_Read
12:33:20.950	-0.043096945	3.6225379	7.1397276	0.8846312	0.010076222	0.33036387	-0.2042326	4.898056	8.49339	Walking_Read
12:33:20.972	-0.043096945	3.6225379	7.1397276	0.8846312	0.010076222	0.33036387	-0.2042326	4.898056	8.49339	Walking_Read
12:33:20.995	-0.043096945	3.6225379	7.1397276	0.8846312	0.010076222	0.33036387	-0.2042326	4.898056	8.49339	Walking_Read
12:33:21.019	0.37590113	4.410254	7.5299945	-0.2766236	0.035121698	0.51484513	0.08380793	4.703001	8.604947	Walking_Read
12:33:21.042	0.37590113	4.410254	7.5299945	-0.2766236	0.035121698	0.51484513	0.08380793	4.703001	8.604947	Walking_Read
12:33:21.066	0.37590113	4.410254	7.5299945	-0.2766236	0.035121698	0.51484513	0.08380793	4.703001	8.604947	Walking_Read
12:33:21.089	0.37590113	4.410254	7.5299945	-0.2766236	0.035121698	0.51484513	0.08380793	4.703001	8.604947	Walking_Read
12:33:21.112	0.37590113	4.410254	7.5299945	-0.2766236	0.035121698	0.51484513	0.08380793	4.703001	8.604947	Walking_Read
12:33:21.135	0.37590113	4.410254	7.5299945	-0.2766236	0.035121698	0.51484513	0.08380793	4.703001	8.604947	Walking_Read
12:33:21.158	0.37590113	4.410254	7.5299945	-0.2766236	0.035121698	0.51484513	0.08380793	4.703001	8.604947	Walking_Read
12:33:21.182	-0.19633053	5.4230323	8.004061	0.11249755	-0.00030848692	0.07929825	0.2681353	4.696763	8.604585	Walking_Read
12:33:21.206	-0.19633053	5.4230323	8.004061	0.11249755	-0.00030848692	0.07929825	0.2681353	4.696763	8.604585	Walking_Read
12:33:21.227	-0.19633053	5.4230323	8.004061	0.11249755	-0.00030848692	0.07929825	0.2681353	4.696763	8.604585	Walking_Read
12:33:21.248	-0.19633053	5.4230323	8.004061	0.11249755	-0.00030848692	0.07929825	0.2681353	4.696763	8.604585	Walking_Read
12:33:21.269	-0.19633053	5.4230323	8.004061	0.11249755	-0.00030848692	0.07929825	0.2681353	4.696763	8.604585	Walking_Read
12:33:21.290	-0.19633053	5.4230323	8.004061	0.11249755	-0.00030848692	0.07929825	0.2681353	4.696763	8.604585	Walking_Read
12:33:21.311	-0.19633053	5.4230323	8.004061	0.11249755	-0.00030848692	0.07929825	0.2681353	4.696763	8.604585	Walking_Read
12:33:21.331	-0.19633053	5.4230323	8.004061	0.11249755	-0.00030848692	0.07929825	0.2681353	4.696763	8.604585	Walking_Read
12:33:21.352	-0.19633053	5.4230323	8.004061	0.11249755	-0.00030848692	0.07929825	0.2681353	4.696763	8.604585	Walking_Read
12:33:21.373	1.515576	5.1788163	10.599455	-0.2399717	-0.25259584	-0.18948245	0.44468555	5.119783	8.35227	Walking_Read
12:33:21.395	1.515576	5.1788163	10.599455	-0.2399717	-0.25259584	-0.18948245	0.44468555	5.119783	8.35227	Walking_Read
12:33:21.416	1.515576	5.1788163	10.599455	-0.2399717	-0.25259584	-0.18948245	0.44468555	5.119783	8.35227	Walking_Read
12:33:21.439	1.515576	5.1788163	10.599455	-0.2399717	-0.25259584	-0.18948245	0.44468555	5.119783	8.35227	Walking_Read
12:33:21.460	1.515576	5.1788163	10.599455	-0.2399717	-0.25259584	-0.18948245	0.44468555	5.119783	8.35227	Walking_Read
12:33:21.482	1.515576	5.1788163	10.599455	-0.2399717	-0.25259584	-0.18948245	0.44468555	5.119783	8.35227	Walking_Read
12:33:21.502	1.515576	5.1788163	10.599455	-0.2399717	-0.25259584	-0.18948245	0.44468555	5.119783	8.35227	Walking_Read
12:33:21.524	1.515576	5.1788163	10.599455	-0.2399717	-0.25259584	-0.18948245	0.44468555	5.119783	8.35227	Walking_Read
12:33:21.545	0.9241901	3.7135203	7.51084	-0.018227607	-0.08827308	-0.2346865	0.54517007	4.994089	8.422126	Walking_Read
12:33:21.569	0.9241901	3.7135203	7.51084	-0.018227607	-0.08827308	-0.2346865	0.54517007	4.994089	8.422126	Walking_Read
12:33:21.591	0.9241901	3.7135203	7.51084	-0.018227607	-0.08827308	-0.2346865	0.54517007	4.994089	8.422126	Walking_Read
12:33:21.612	0.9241901	3.7135203	7.51084	-0.018227607	-0.08827308	-0.2346865	0.54517007	4.994089	8.422126	Walking_Read
12:33:21.633	0.9241901	3.7135203	7.51084	-0.018227607	-0.08827308	-0.2346865	0.54517007	4.994089	8.422126	Walking_Read
12:33:21.655	0.9241901	3.7135203	7.51084	-0.018227607	-0.08827308	-0.2346865	0.54517007	4.994089	8.422126	Walking_Read
12:33:21.677	0.9241901	3.7135203	7.51084	-0.018227607	-0.08827308	-0.2346865	0.54517007	4.994089	8.422126	Walking_Read
12:33:21.698	0.9241901	3.7135203	7.51084	-0.018227607	-0.08827308	-0.2346865	0.54517007	4.994089	8.422126	Walking_Read
12:33:21.720	0.9241901	3.7135203	7.51084	-0.042051353	0.0192392	-0.011109806	0.54517007	4.994089	8.422126	Walking_Read
12:33:21.741	0.6081458	4.862772	7.046351	-0.042051353	0.0192392	-0.011109806	0.4232577	4.8922677	8.488634	Walking_Read
12:33:21.762	0.6081458	4.862772	7.046351	-0.042051353	0.0192392	-0.011109806	0.4232577	4.8922677	8.488634	Walking_Read
12:33:21.783	0.6081458	4.862772	7.046351	-0.042051353	0.0192392	-0.011109806	0.4232577	4.8922677	8.488634	Walking_Read
12:33:21.805	0.6081458	4.862772	7.046351	-0.042051353	0.0192392	-0.011109806	0.4232577	4.8922677	8.488634	Walking_Read
12:33:21.826	0.6081458	4.862772	7.046351	-0.042051353	0.0192392	-0.011109806	0.4232577	4.8922677	8.488634	Walking_Read
12:33:21.847	0.6081458	4.862772	7.046351	-0.042051353	0.0192392	-0.011109806	0.4232577	4.8922677	8.488634	Walking_Read
12:33:21.868	0.6081458	4.862772	7.046351	-0.042051353	0.0192392	-0.011109806	0.4232577	4.8922677	8.488634	Walking_Read
12:33:21.889	0.6081458	4.862772	7.046351	-0.042051353	0.0192392	-0.011109806	0.4232577	4.8922677	8.488634	Walking_Read
12:33:21.911	-0.26097596	6.3137026	10.386364	-0.24424773	0.33811086	-0.10212873	0.31278804	5.405022	8.176688	Walking_Read
12:33:21.932	-0.26097596	6.3137026	10.386364	-0.24424773	0.33811086	-0.10212873	0.31278804	5.405022	8.176688	Walking_Read
12:33:21.954	-0.26097596	6.3137026	10.386364	-0.24424773	0.33811086	-0.10212873	0.31278804	5.405022	8.176688	Walking_Read
12:33:21.976	-0.26097596	6.3137026	10.386364	-0.24424773	0.33811086	-0.10212873	0.31278804	5.405022	8.176688	Walking_Read
12:33:21.997	-0.26097596	6.3137026	10.386364	-0.24424773	0.33811086	-0.10212873	0.31278804	5.405022	8.176688	Walking_Read
12:33:22.018	-0.26097596	6.3137026	10.386364	-0.24424773	0.33811086	-0.10212873	0.31278804	5.405022	8.176688	Walking_Read
12:33:22.040	-0.26097596	6.3137026	10.386364	-0.24424773	0.33811086	-0.10212873	0.31278804	5.405022	8.176688	Walking_Read
12:33:22.061	-0.26097596	6.3137026	10.386364	-0.24424773	0.33811086	-0.10212873	0.31278804	5.405022	8.176688	Walking_Read
12:33:22.082	-0.79250497	3.476487	7.448589	0.41487586	-0.24465458	0.10251113	0.027857687	5.335385	8.228197	Walking_Read
12:33:22.103	-0.79250497	3.476487	7.448589	0.41487586	-0.24465458	0.10251113	0.027857687	5.335385	8.228197	Walking_Read
12:33:22.124	-0.79250497	3.476487	7.448589	0.41487586	-0.24465458	0.10251113	0.027857687	5.335385	8.228197	Walking_Read
12:33:22.145	-0.79250497	3.476487	7.448589	0.41487586	-0.24465458	0.10251113	0.027857687	5.335385	8.228197	Walking_Read
12:33:22.166	-0.79250497	3.476487	7.448589	0.41487586	-0.24465458	0.10251113	0.027857687	5.335385	8.228197	Walking_Read
12:33:22.187	-0.79250497	3.476487	7.448589	0.41487586	-0.24465458	0.10251113	0.027857687	5.335385	8.228197	Walking_Read
12:33:22.208	-0.79250497	3.476487	7.448589	0.41487586	-0.24465458	0.10251113	0.027857687	5.335385	8.228197	Walking_Read
12:33:22.229	-0.79250497	3.476487	7.448589	0.41487586	-0.24465458	0.10251113	0.027857687	5.335385	8.228197	Walking_Read
12:33:22.250	-0.79250497	3.476487	7.448589	0.41487586	-0.24465458	0.10251113	0.027857687	5.335385	8.228197	Walking_Read
12:33:22.273	0.55786604	4.599402	6.7877693	-0.10313788	-0.07483405	0.32669866	0.32988882	4.964274	8.450889	Walking_Read
12:33:22.295	0.55786604	4.599402	6.7877693	-0.10313788	-0.07483405	0.32669866	0.32988882	4.964274	8.450889	Walking_Read
12:33:22.317	0.55786604	4.599402	6.7877693	-0.10313788	-0.07483405	0.32669866	0.32988882	4.964274	8.450889	Walking_Read
12:33:22.338	0.55786604	4.599402	6.7877693	-0.10313788	-0.07483405	0.32669866	0.32988882	4.964274	8.450889	Walking_Read
12:33:22.359	0.55786604	4.599402	6.7877693	-0.10313788	-0.07483405	0.32669866	0.32988882	4.964274	8.450889	Walking_Read
12:33:22.381	0.55786604	4.599402	6.7877693	-0.10313788	-0.07483405	0.32669866	0.32988882	4.964274	8.450889	Walking_Read
12:33:22.402	0.55786604	4.599402	6.7877693	-0.10313788	-0.07483405	0.32669866	0.32988882	4.964274	8.450889	Walking_Read
12:33:22.423	0.55786604	4.599402	6.7877693	-0.10313788	-0.07483405	0.32669866	0.32988882	4.964274	8.450889	Walking_Read
12:33:22.445	-0.117319465	5.794145	7.3216925	0.13693216	-0.0791101	0.04447893	0.5023786	4.9626107	8.443366	Walking_Read
12:33:22.466	-0.117319465	5.794145	7.3216925	0.13693216	-0.0791101	0.04447893	0.5023786	4.9626107	8.443366	Walking_Read
12:33:22.488	-0.117319465	5.794145	7.3216925	0.13693216	-0.0791101	0.04447893	0.5023786	4.9626107	8.443366	Walking_Read
12:33:22.509	-0.117319465	5.794145	7.3216925	0.13693216	-0.0791101	0.04447893	0.5023786	4.9626107	8.443366	Walking_Read
12:33:22.530	-0.117319465	5.794145	7.3216925	0.13693216	-0.0791101	0.04447893	0.5023786	4.9626107	8.443366	Walking_Read
12:33:22.552	-0.117319465	5.794145	7.3216925	0.13693216	-0.0791101	0.04447893	0.5023786	4.9626107	8.443366	Walking_Read
12:33:22.573	-0.117319465	5.794145	7.3216925	0.13693216	-0.0791101	0.04447893	0.5023786	4.9626107	8.443366	Walking_Read
12:33:22.595	-0.117319465	5.794145	7.3216925	0.13693216	-0.0791101	0.04447893	0.5023786	4.9626107	8.443366	Walking_Read
12:33:22.616	-0.117319465	5.794145	7.3216925	0.13693216	-0.0791101	0.04447893	0.5023786	4.9626107	8.443366	Walking_Read
12:33:22.637	2.0973847	4.807704	11.327314	-0.32427108	-0.08766221	0.0573071	0.64617586	5.153837	8.3181	Walking_Read
12:33:22.658	2.0973847	4.807704	11.327314	-0.32427108	-0.08766221	0.0573071	0.64617586	5.153837	8.3181	Walking_Read
12:33:22.690	2.0973847	4.807704	11.327314	-0.32427108	-0.08766221	0.0573071	0.64617586	5.153837	8.3181	Walking_Read
12:33:22.724	2.0973847	4.807704	11.327314	-0.32427108	-0.08766221	0.0573071	0.64617586	5.153837	8.3181	Walking_Read
12:33:22.757	2.0973847	4.807704	11.327314	-0.32427108	-0.08766221	0.0573071	0.64617586	5.153837	8.3181	Walking_Read
12:33:22.793	2.0973847	4.807704	11.327314	-0.32427108	-0.08766221	0.0573071	0.64617586	5.153837	8.3181	Walking_Read
12:33:22.826	1.2067145	3.7853484	7.2187386	-0.2240892	-0.055897225	-0.2432386	0.71451634	4.9154873	8.455637	Walking_Read
12:33:22.860	1.2067145	3.7853484	7.2187386	-0.2240892	-0.055897225	-0.2432386	0.71451634	4.9154873	8.455637	Walking_Read
12:33:22.893	1.2067145	3.7853484	7.2187386	-0.2240892	-0.055897225	-0.2432386	0.71451634	4.9154873	8.455637	Walking_Read
12:33:22.927	1.2067145	3.7853484	7.2187386	-0.2240892	-0.055897225	-0.2432386	0.71451634	4.9154873	8.455637	Walking_Read
12:33:22.949	1.2067145	3.7853484	7.2187386	-0.2240892	-0.055897225	-0.2432386	0.71451634	4.9154873	8.455637	Walking_Read
12:33:22.972	1.2067145	3.7853484	7.2187386	-0.2240892	-0.055897225	-0.2432386	0.71451634	4.9154873	8.455637	Walking_Read
12:33:22.998	0.42139238	4.8723493	6.938608	0.019035172	0.009465357	-0.033100955	0.55690986	4.676128	8.601979	Walking_Read
12:33:23.021	0.42139238	4.8723493	6.938608	0.019035172	0.009465357	-0.033100955	0.55690986	4.676128	8.601979	Walking_Read
12:33:23.044	0.42139238	4.8723493	6.938608	0.019035172	0.009465357	-0.033100955	0.55690986	4.676128	8.601979	Walking_Read
12:33:23.067	0.42139238	4.8723493	6.938608	0.019035172	0.009465357	-0.033100955	0.55690986	4.676128	8.601979	Walking_Read
12:33:23.089	0.42139238	4.8723493	6.938608	0.019035172	0.009465357	-0.033100955	0.55690986	4.676128	8.601979	Walking_Read
12:33:23.113	0.42139238	4.8723493	6.938608	0.019035172	0.009465357	-0.033100955	0.55690986	4.676128	8.601979	Walking_Read
12:33:23.135	0.42139238	4.8723493	6.938608	0.019035172	0.009465357	-0.033100955	0.55690986	4.676128	8.601979	Walking_Read
12:33:23.158	0.42139238	4.8723493	6.938608	0.019035172	0.009465357	-0.033100955	0.55690986	4.676128	8.601979	Walking_Read
12:33:23.181	-0.38787252	6.021601	10.963385	-0.2857866	0.40347344	-0.28111225	0.4528799	5.2111897	8.295105	Walking_Read
12:33:23.202	-0.38787252	6.021601	10.963385	-0.2857866	0.40347344	-0.28111225	0.4528799	5.2111897	8.295105	Walking_Read
12:33:23.224	-0.38787252	6.021601	10.963385	-0.2857866	0.40347344	-0.28111225	0.4528799	5.2111897	8.295105	Walking_Read
12:33:23.245	-0.38787252	6.021601	10.963385	-0.2857866	0.40347344	-0.28111225	0.4528799	5.2111897	8.295105	Walking_Read
12:33:23.267	-0.38787252	6.021601	10.963385	-0.2857866	0.40347344	-0.28111225	0.4528799	5.2111897	8.295105	Walking_Read
12:33:23.288	-0.38787252	6.021601	10.963385	-0.2857866	0.40347344	-0.28111225	0.4528799	5.2111897	8.295105	Walking_Read
12:33:23.309	-0.38787252	6.021601	10.963385	-0.2857866	0.40347344	-0.28111225	0.4528799	5.2111897	8.295105	Walking_Read
12:33:23.330	-0.38787252	6.021601	10.963385	-0.2857866	0.40347344	-0.28111225	0.4528799	5.2111897	8.295105	Walking_Read
12:33:23.352	-0.18196489	3.7733772	5.9258304	0.53582716	-0.11942721	0.25217313	0.14580774	5.316248	8.239333	Walking_Read
12:33:23.375	-0.18196489	3.7733772	5.9258304	0.53582716	-0.11942721	0.25217313	0.14580774	5.316248	8.239333	Walking_Read
12:33:23.398	-0.18196489	3.7733772	5.9258304	0.53582716	-0.11942721	0.25217313	0.14580774	5.316248	8.239333	Walking_Read
12:33:23.421	-0.18196489	3.7733772	5.9258304	0.53582716	-0.11942721	0.25217313	0.14580774	5.316248	8.239333	Walking_Read
12:33:23.443	-0.18196489	3.7733772	5.9258304	0.53582716	-0.11942721	0.25217313	0.14580774	5.316248	8.239333	Walking_Read
12:33:23.466	-0.18196489	3.7733772	5.9258304	0.53582716	-0.11942721	0.25217313	0.14580774	5.316248	8.239333	Walking_Read
12:33:23.489	-0.18196489	3.7733772	5.9258304	0.53582716	-0.11942721	0.25217313	0.14580774	5.316248	8.239333	Walking_Read
12:33:23.512	-0.18196489	3.7733772	5.9258304	0.53582716	-0.11942721	0.25217313	0.14580774	5.316248	8.239333	Walking_Read
12:33:23.535	0.11492519	4.3623686	6.8069234	0.017202575	-0.054064628	0.45436952	0.31440648	5.0253935	8.415278	Walking_Read
12:33:23.557	0.11492519	4.3623686	6.8069234	0.017202575	-0.054064628	0.45436952	0.31440648	5.0253935	8.415278	Walking_Read
12:33:23.580	0.11492519	4.3623686	6.8069234	0.017202575	-0.054064628	0.45436952	0.31440648	5.0253935	8.415278	Walking_Read
12:33:23.602	0.11492519	4.3623686	6.8069234	0.017202575	-0.054064628	0.45436952	0.31440648	5.0253935	8.415278	Walking_Read
12:33:23.624	0.11492519	4.3623686	6.8069234	0.017202575	-0.054064628	0.45436952	0.31440648	5.0253935	8.415278	Walking_Read
12:33:23.647	0.11492519	4.3623686	6.8069234	0.017202575	-0.054064628	0.45436952	0.31440648	5.0253935	8.415278	Walking_Read
12:33:23.671	0.11492519	4.3623686	6.8069234	0.017202575	-0.054064628	0.45436952	0.31440648	5.0253935	8.415278	Walking_Read
12:33:23.693	0.11492519	4.3623686	6.8069234	0.017202575	-0.054064628	0.45436952	0.31440648	5.0253935	8.415278	Walking_Read
12:33:23.716	0.25379312	6.409474	7.946598	0.4894014	-0.12675759	0.087239504	0.50890535	5.140176	8.336065	Walking_Read
12:33:23.739	0.25379312	6.409474	7.946598	0.4894014	-0.12675759	0.087239504	0.50890535	5.140176	8.336065	Walking_Read
12:33:23.762	0.25379312	6.409474	7.946598	0.4894014	-0.12675759	0.087239504	0.50890535	5.140176	8.336065	Walking_Read
12:33:23.786	0.25379312	6.409474	7.946598	0.4894014	-0.12675759	0.087239504	0.50890535	5.140176	8.336065	Walking_Read
12:33:23.809	0.25379312	6.409474	7.946598	0.4894014	-0.12675759	0.087239504	0.50890535	5.140176	8.336065	Walking_Read
12:33:23.831	0.25379312	6.409474	7.946598	0.4894014	-0.12675759	0.087239504	0.50890535	5.140176	8.336065	Walking_Read
12:33:23.854	0.25379312	6.409474	7.946598	0.4894014	-0.12675759	0.087239504	0.50890535	5.140176	8.336065	Walking_Read
12:33:23.877	0.25379312	6.409474	7.946598	0.4894014	-0.12675759	0.087239504	0.50890535	5.140176	8.336065	Walking_Read
12:33:23.900	2.2434354	4.9178405	9.601042	-0.032888375	-0.06872539	-0.19009332	0.6046573	5.513369	8.087489	Walking_Read
12:33:23.923	2.2434354	4.9178405	9.601042	-0.032888375	-0.06872539	-0.19009332	0.6046573	5.513369	8.087489	Walking_Read
12:33:23.946	2.2434354	4.9178405	9.601042	-0.032888375	-0.06872539	-0.19009332	0.6046573	5.513369	8.087489	Walking_Read
12:33:23.969	2.2434354	4.9178405	9.601042	-0.032888375	-0.06872539	-0.19009332	0.6046573	5.513369	8.087489	Walking_Read
12:33:23.992	2.2434354	4.9178405	9.601042	-0.032888375	-0.06872539	-0.19009332	0.6046573	5.513369	8.087489	Walking_Read
12:33:24.015	2.2434354	4.9178405	9.601042	-0.032888375	-0.06872539	-0.19009332	0.6046573	5.513369	8.087489	Walking_Read
12:33:24.038	2.2434354	4.9178405	9.601042	-0.032888375	-0.06872539	-0.19009332	0.6046573	5.513369	8.087489	Walking_Read
12:33:24.060	2.2434354	4.9178405	9.601042	-0.032888375	-0.06872539	-0.19009332	0.6046573	5.513369	8.087489	Walking_Read
12:33:24.082	0.6105401	4.513208	7.518023	-0.2363065	-0.09254914	-0.15771747	0.579361	5.268757	8.250751	Walking_Read
12:33:24.105	0.6105401	4.513208	7.518023	-0.2363065	-0.09254914	-0.15771747	0.579361	5.268757	8.250751	Walking_Read
12:33:24.127	0.6105401	4.513208	7.518023	-0.2363065	-0.09254914	-0.15771747	0.579361	5.268757	8.250751	Walking_Read
12:33:24.151	0.6105401	4.513208	7.518023	-0.2363065	-0.09254914	-0.15771747	0.579361	5.268757	8.250751	Walking_Read
12:33:24.173	0.6105401	4.513208	7.518023	-0.2363065	-0.09254914	-0.15771747	0.579361	5.268757	8.250751	Walking_Read
12:33:24.196	0.6105401	4.513208	7.518023	-0.2363065	-0.09254914	-0.15771747	0.579361	5.268757	8.250751	Walking_Read
12:33:24.220	0.6105401	4.513208	7.518023	-0.2363065	-0.09254914	-0.15771747	0.579361	5.268757	8.250751	Walking_Read
12:33:24.244	0.4836435	5.0926223	6.936214	-0.10313788	0.03695429	-0.22918871	0.63469046	5.180271	8.302549	Walking_Read
12:33:24.267	0.4836435	5.0926223	6.936214	-0.10313788	0.03695429	-0.22918871	0.63469046	5.180271	8.302549	Walking_Read
12:33:24.289	0.4836435	5.0926223	6.936214	-0.10313788	0.03695429	-0.22918871	0.63469046	5.180271	8.302549	Walking_Read
12:33:24.311	0.4836435	5.0926223	6.936214	-0.10313788	0.03695429	-0.22918871	0.63469046	5.180271	8.302549	Walking_Read
12:33:24.334	0.4836435	5.0926223	6.936214	-0.10313788	0.03695429	-0.22918871	0.63469046	5.180271	8.302549	Walking_Read
12:33:24.357	0.4836435	5.0926223	6.936214	-0.10313788	0.03695429	-0.22918871	0.63469046	5.180271	8.302549	Walking_Read
12:33:24.379	0.4836435	5.0926223	6.936214	-0.10313788	0.03695429	-0.22918871	0.63469046	5.180271	8.302549	Walking_Read
12:33:24.402	0.4836435	5.0926223	6.936214	-0.10313788	0.03695429	-0.22918871	0.63469046	5.180271	8.302549	Walking_Read
12:33:24.425	-0.5698374	6.689604	9.845258	0.07401305	0.22143559	-0.22552352	0.5138879	5.502134	8.101405	Walking_Read
12:33:24.448	-0.5698374	6.689604	9.845258	0.07401305	0.22143559	-0.22552352	0.5138879	5.502134	8.101405	Walking_Read
12:33:24.472	-0.5698374	6.689604	9.845258	0.07401305	0.22143559	-0.22552352	0.5138879	5.502134	8.101405	Walking_Read
12:33:24.495	-0.5698374	6.689604	9.845258	0.07401305	0.22143559	-0.22552352	0.5138879	5.502134	8.101405	Walking_Read
12:33:24.519	-0.5698374	6.689604	9.845258	0.07401305	0.22143559	-0.22552352	0.5138879	5.502134	8.101405	Walking_Read
12:33:24.542	-0.5698374	6.689604	9.845258	0.07401305	0.22143559	-0.22552352	0.5138879	5.502134	8.101405	Walking_Read
12:33:24.565	-0.5698374	6.689604	9.845258	0.07401305	0.22143559	-0.22552352	0.5138879	5.502134	8.101405	Walking_Read
12:33:24.588	-0.5698374	6.689604	9.845258	0.07401305	0.22143559	-0.22552352	0.5138879	5.502134	8.101405	Walking_Read
12:33:24.611	-0.84996754	4.0151987	6.969734	0.008039597	-0.03329521	0.0059944205	0.3213835	5.623881	8.0273905	Walking_Read
12:33:24.634	-0.84996754	4.0151987	6.969734	0.008039597	-0.03329521	0.0059944205	0.3213835	5.623881	8.0273905	Walking_Read
12:33:24.657	-0.84996754	4.0151987	6.969734	0.008039597	-0.03329521	0.0059944205	0.3213835	5.623881	8.0273905	Walking_Read
12:33:24.680	-0.84996754	4.0151987	6.969734	0.008039597	-0.03329521	0.0059944205	0.3213835	5.623881	8.0273905	Walking_Read
12:33:24.703	-0.84996754	4.0151987	6.969734	0.008039597	-0.03329521	0.0059944205	0.3213835	5.623881	8.0273905	Walking_Read
12:33:24.725	-0.84996754	4.0151987	6.969734	0.008039597	-0.03329521	0.0059944205	0.3213835	5.623881	8.0273905	Walking_Read
12:33:24.748	-0.84996754	4.0151987	6.969734	0.008039597	-0.03329521	0.0059944205	0.3213835	5.623881	8.0273905	Walking_Read
12:33:24.770	-0.84996754	4.0151987	6.969734	0.008039597	-0.03329521	0.0059944205	0.3213835	5.623881	8.0273905	Walking_Read
12:33:24.793	1.5610672	4.7957325	6.742278	0.028809015	-0.26175883	0.2735534	0.5343326	5.199159	8.297805	Walking_Read
12:33:24.816	1.5610672	4.7957325	6.742278	0.028809015	-0.26175883	0.2735534	0.5343326	5.199159	8.297805	Walking_Read
12:33:24.839	1.5610672	4.7957325	6.742278	0.028809015	-0.26175883	0.2735534	0.5343326	5.199159	8.297805	Walking_Read
12:33:24.862	1.5610672	4.7957325	6.742278	0.028809015	-0.26175883	0.2735534	0.5343326	5.199159	8.297805	Walking_Read
12:33:24.885	1.5610672	4.7957325	6.742278	0.028809015	-0.26175883	0.2735534	0.5343326	5.199159	8.297805	Walking_Read
12:33:24.908	1.5610672	4.7957325	6.742278	0.028809015	-0.26175883	0.2735534	0.5343326	5.199159	8.297805	Walking_Read
12:33:24.931	1.5610672	4.7957325	6.742278	0.028809015	-0.26175883	0.2735534	0.5343326	5.199159	8.297805	Walking_Read
12:33:24.952	1.5610672	4.7957325	6.742278	0.028809015	-0.26175883	0.2735534	0.5343326	5.199159	8.297805	Walking_Read
12:33:24.973	0.052674048	6.246663	7.5659084	0.09294987	-0.36438417	-0.11740036	0.8718666	5.348219	8.173539	Walking_Read
12:33:24.995	0.052674048	6.246663	7.5659084	0.09294987	-0.36438417	-0.11740036	0.8718666	5.348219	8.173539	Walking_Read
12:33:25.018	0.052674048	6.246663	7.5659084	0.09294987	-0.36438417	-0.11740036	0.8718666	5.348219	8.173539	Walking_Read
12:33:25.042	0.052674048	6.246663	7.5659084	0.09294987	-0.36438417	-0.11740036	0.8718666	5.348219	8.173539	Walking_Read
12:33:25.065	0.052674048	6.246663	7.5659084	0.09294987	-0.36438417	-0.11740036	0.8718666	5.348219	8.173539	Walking_Read
12:33:25.088	0.052674048	6.246663	7.5659084	0.09294987	-0.36438417	-0.11740036	0.8718666	5.348219	8.173539	Walking_Read
12:33:25.111	0.052674048	6.246663	7.5659084	0.09294987	-0.36438417	-0.11740036	0.8718666	5.348219	8.173539	Walking_Read
12:33:25.133	0.052674048	6.246663	7.5659084	0.09294987	-0.36438417	-0.11740036	0.8718666	5.348219	8.173539	Walking_Read
12:33:25.157	2.011191	4.850801	10.039194	-0.24302602	-0.10965337	-0.20964101	1.0161848	5.398736	8.123506	Walking_Read
12:33:25.179	2.011191	4.850801	10.039194	-0.24302602	-0.10965337	-0.20964101	1.0161848	5.398736	8.123506	Walking_Read
12:33:25.202	2.011191	4.850801	10.039194	-0.24302602	-0.10965337	-0.20964101	1.0161848	5.398736	8.123506	Walking_Read
12:33:25.225	2.011191	4.850801	10.039194	-0.24302602	-0.10965337	-0.20964101	1.0161848	5.398736	8.123506	Walking_Read
12:33:25.248	2.011191	4.850801	10.039194	-0.24302602	-0.10965337	-0.20964101	1.0161848	5.398736	8.123506	Walking_Read
12:33:25.271	2.011191	4.850801	10.039194	-0.24302602	-0.10965337	-0.20964101	1.0161848	5.398736	8.123506	Walking_Read
12:33:25.293	2.011191	4.850801	10.039194	-0.24302602	-0.10965337	-0.20964101	1.0161848	5.398736	8.123506	Walking_Read
12:33:25.316	2.011191	4.850801	10.039194	-0.24302602	-0.10965337	-0.20964101	1.0161848	5.398736	8.123506	Walking_Read
12:33:25.339	0.93616146	4.1540666	7.1229677	-0.2399717	0.09254303	-0.24751467	0.8988429	5.212557	8.257825	Walking_Read
12:33:25.361	0.93616146	4.1540666	7.1229677	-0.2399717	0.09254303	-0.24751467	0.8988429	5.212557	8.257825	Walking_Read
12:33:25.384	0.93616146	4.1540666	7.1229677	-0.2399717	0.09254303	-0.24751467	0.8988429	5.212557	8.257825	Walking_Read
12:33:25.408	0.93616146	4.1540666	7.1229677	-0.2399717	0.09254303	-0.24751467	0.8988429	5.212557	8.257825	Walking_Read
12:33:25.431	0.93616146	4.1540666	7.1229677	-0.2399717	0.09254303	-0.24751467	0.8988429	5.212557	8.257825	Walking_Read
12:33:25.454	0.93616146	4.1540666	7.1229677	-0.2399717	0.09254303	-0.24751467	0.8988429	5.212557	8.257825	Walking_Read
12:33:25.475	0.93616146	4.1540666	7.1229677	-0.2399717	0.09254303	-0.24751467	0.8988429	5.212557	8.257825	Walking_Read
12:33:25.498	0.93616146	4.1540666	7.1229677	-0.08603365	0.100484274	-0.039820474	0.8988429	5.212557	8.257825	Walking_Read
12:33:25.520	1.1181264	5.3919067	7.3240867	-0.08603365	0.100484274	-0.039820474	0.7534747	5.056791	8.368482	Walking_Read
12:33:25.543	1.1181264	5.3919067	7.3240867	-0.08603365	0.100484274	-0.039820474	0.7534747	5.056791	8.368482	Walking_Read
12:33:25.566	1.1181264	5.3919067	7.3240867	-0.08603365	0.100484274	-0.039820474	0.7534747	5.056791	8.368482	Walking_Read
12:33:25.588	1.1181264	5.3919067	7.3240867	-0.08603365	0.100484274	-0.039820474	0.7534747	5.056791	8.368482	Walking_Read
12:33:25.611	1.1181264	5.3919067	7.3240867	-0.08603365	0.100484274	-0.039820474	0.7534747	5.056791	8.368482	Walking_Read
12:33:25.634	1.1181264	5.3919067	7.3240867	-0.08603365	0.100484274	-0.039820474	0.7534747	5.056791	8.368482	Walking_Read
12:33:25.657	1.1181264	5.3919067	7.3240867	-0.08603365	0.100484274	-0.039820474	0.7534747	5.056791	8.368482	Walking_Read
12:33:25.680	1.1181264	5.3919067	7.3240867	-0.08603365	0.100484274	-0.039820474	0.7534747	5.056791	8.368482	Walking_Read
12:33:25.703	-0.3328042	6.93382	10.530021	0.09905852	0.33872172	-0.26339716	0.37135115	5.4423676	8.149421	Walking_Read
12:33:25.727	-0.3328042	6.93382	10.530021	0.09905852	0.33872172	-0.26339716	0.37135115	5.4423676	8.149421	Walking_Read
12:33:25.751	-0.3328042	6.93382	10.530021	0.09905852	0.33872172	-0.26339716	0.37135115	5.4423676	8.149421	Walking_Read
12:33:25.774	-0.3328042	6.93382	10.530021	0.09905852	0.33872172	-0.26339716	0.37135115	5.4423676	8.149421	Walking_Read
12:33:25.798	-0.3328042	6.93382	10.530021	0.09905852	0.33872172	-0.26339716	0.37135115	5.4423676	8.149421	Walking_Read
12:33:25.821	-0.3328042	6.93382	10.530021	0.09905852	0.33872172	-0.26339716	0.37135115	5.4423676	8.149421	Walking_Read
12:33:25.843	-0.3328042	6.93382	10.530021	0.09905852	0.33872172	-0.26339716	0.37135115	5.4423676	8.149421	Walking_Read
12:33:25.865	-1.3623424	3.849994	6.646507	0.36722836	0.02840218	0.09090468	-0.10928854	5.7052546	7.9754925	Walking_Read
12:33:25.890	-1.3623424	3.849994	6.646507	0.36722836	0.02840218	0.09090468	-0.10928854	5.7052546	7.9754925	Walking_Read
12:33:25.913	-1.3623424	3.849994	6.646507	0.36722836	0.02840218	0.09090468	-0.10928854	5.7052546	7.9754925	Walking_Read
12:33:25.936	-1.3623424	3.849994	6.646507	0.36722836	0.02840218	0.09090468	-0.10928854	5.7052546	7.9754925	Walking_Read
12:33:25.959	-1.3623424	3.849994	6.646507	0.36722836	0.02840218	0.09090468	-0.10928854	5.7052546	7.9754925	Walking_Read
12:33:25.981	-1.3623424	3.849994	6.646507	0.36722836	0.02840218	0.09090468	-0.10928854	5.7052546	7.9754925	Walking_Read
12:33:26.004	-1.3623424	3.849994	6.646507	0.36722836	0.02840218	0.09090468	-0.10928854	5.7052546	7.9754925	Walking_Read
12:33:26.026	-1.3623424	3.849994	6.646507	0.36722836	0.02840218	0.09090468	-0.10928854	5.7052546	7.9754925	Walking_Read
12:33:26.049	0.5889916	5.027977	6.6608725	-0.16911133	-0.17440507	0.050587587	0.19306375	5.4343247	8.1609535	Walking_Read
12:33:26.072	0.5889916	5.027977	6.6608725	-0.16911133	-0.17440507	0.050587587	0.19306375	5.4343247	8.1609535	Walking_Read
12:33:26.096	0.5889916	5.027977	6.6608725	-0.16911133	-0.17440507	0.050587587	0.19306375	5.4343247	8.1609535	Walking_Read
12:33:26.119	0.5889916	5.027977	6.6608725	-0.16911133	-0.17440507	0.050587587	0.19306375	5.4343247	8.1609535	Walking_Read
12:33:26.142	0.5889916	5.027977	6.6608725	-0.16911133	-0.17440507	0.050587587	0.19306375	5.4343247	8.1609535	Walking_Read
12:33:26.165	0.5889916	5.027977	6.6608725	-0.16911133	-0.17440507	0.050587587	0.19306375	5.4343247	8.1609535	Walking_Read
12:33:26.188	0.5889916	5.027977	6.6608725	-0.16911133	-0.17440507	0.050587587	0.19306375	5.4343247	8.1609535	Walking_Read
12:33:26.211	0.5889916	5.027977	6.6608725	-0.16911133	-0.17440507	0.050587587	0.19306375	5.4343247	8.1609535	Walking_Read
12:33:26.234	-1.1468576	5.444581	6.466936	0.18152533	-0.031462613	0.018211726	-0.0012844595	5.5189233	8.106283	Walking_Read
12:33:26.257	-1.1468576	5.444581	6.466936	0.18152533	-0.031462613	0.018211726	-0.0012844595	5.5189233	8.106283	Walking_Read
12:33:26.281	-1.1468576	5.444581	6.466936	0.18152533	-0.031462613	0.018211726	-0.0012844595	5.5189233	8.106283	Walking_Read
12:33:26.304	-1.1468576	5.444581	6.466936	0.18152533	-0.031462613	0.018211726	-0.0012844595	5.5189233	8.106283	Walking_Read
12:33:26.328	-1.1468576	5.444581	6.466936	0.18152533	-0.031462613	0.018211726	-0.0012844595	5.5189233	8.106283	Walking_Read
12:33:26.351	-1.1468576	5.444581	6.466936	0.18152533	-0.031462613	0.018211726	-0.0012844595	5.5189233	8.106283	Walking_Read
12:33:26.374	-1.1468576	5.444581	6.466936	0.18152533	-0.031462613	0.018211726	-0.0012844595	5.5189233	8.106283	Walking_Read
12:33:26.397	-1.1468576	5.444581	6.466936	0.18152533	-0.031462613	0.018211726	-0.0012844595	5.5189233	8.106283	Walking_Read
12:33:26.421	0.9505271	5.480495	10.448615	-0.261352	-0.12981191	-0.2646189	-0.06977693	5.3875823	8.193867	Walking_Read
12:33:26.444	0.9505271	5.480495	10.448615	-0.261352	-0.12981191	-0.2646189	-0.06977693	5.3875823	8.193867	Walking_Read
12:33:26.467	0.9505271	5.480495	10.448615	-0.261352	-0.12981191	-0.2646189	-0.06977693	5.3875823	8.193867	Walking_Read
12:33:26.490	0.9505271	5.480495	10.448615	-0.261352	-0.12981191	-0.2646189	-0.06977693	5.3875823	8.193867	Walking_Read
12:33:26.512	0.9505271	5.480495	10.448615	-0.261352	-0.12981191	-0.2646189	-0.06977693	5.3875823	8.193867	Walking_Read
12:33:26.536	0.9505271	5.480495	10.448615	-0.261352	-0.12981191	-0.2646189	-0.06977693	5.3875823	8.193867	Walking_Read
12:33:26.559	0.9505271	5.480495	10.448615	-0.261352	-0.12981191	-0.2646189	-0.06977693	5.3875823	8.193867	Walking_Read
12:33:26.581	0.9505271	5.480495	10.448615	-0.22836524	-0.18234633	-0.10579392	-0.06977693	5.3875823	8.193867	Walking_Read
12:33:26.602	0.4836435	4.520391	6.864386	-0.22836524	-0.18234633	-0.10579392	-0.032958962	5.3812957	8.198224	Walking_Read
12:33:26.624	0.4836435	4.520391	6.864386	-0.22836524	-0.18234633	-0.10579392	-0.032958962	5.3812957	8.198224	Walking_Read
12:33:26.650	0.4836435	4.520391	6.864386	-0.22836524	-0.18234633	-0.10579392	-0.032958962	5.3812957	8.198224	Walking_Read
12:33:26.671	0.4836435	4.520391	6.864386	-0.22836524	-0.18234633	-0.10579392	-0.032958962	5.3812957	8.198224	Walking_Read
12:33:26.692	0.4836435	4.520391	6.864386	-0.22836524	-0.18234633	-0.10579392	-0.032958962	5.3812957	8.198224	Walking_Read
12:33:26.713	0.4836435	4.520391	6.864386	-0.22836524	-0.18234633	-0.10579392	-0.032958962	5.3812957	8.198224	Walking_Read
12:33:26.733	0.4836435	4.520391	6.864386	-0.22836524	-0.18234633	-0.10579392	-0.032958962	5.3812957	8.198224	Walking_Read
12:33:26.754	0.4836435	4.520391	6.864386	-0.22836524	-0.18234633	-0.10579392	-0.032958962	5.3812957	8.198224	Walking_Read
12:33:26.775	-0.0047885496	5.6241517	7.0176196	-0.04082962	-0.031462613	-0.09479835	-0.012917094	5.318625	8.239079	Walking_Read
12:33:26.796	-0.0047885496	5.6241517	7.0176196	-0.04082962	-0.031462613	-0.09479835	-0.012917094	5.318625	8.239079	Walking_Read
12:33:26.817	-0.0047885496	5.6241517	7.0176196	-0.04082962	-0.031462613	-0.09479835	-0.012917094	5.318625	8.239079	Walking_Read
12:33:26.838	-0.0047885496	5.6241517	7.0176196	-0.04082962	-0.031462613	-0.09479835	-0.012917094	5.318625	8.239079	Walking_Read
12:33:26.860	-0.0047885496	5.6241517	7.0176196	-0.04082962	-0.031462613	-0.09479835	-0.012917094	5.318625	8.239079	Walking_Read
12:33:26.881	-0.0047885496	5.6241517	7.0176196	-0.04082962	-0.031462613	-0.09479835	-0.012917094	5.318625	8.239079	Walking_Read
12:33:26.903	-0.0047885496	5.6241517	7.0176196	-0.04082962	-0.031462613	-0.09479835	-0.012917094	5.318625	8.239079	Walking_Read
12:33:26.924	-0.0047885496	5.6241517	7.0176196	-0.04082962	-0.031462613	-0.09479835	-0.012917094	5.318625	8.239079	Walking_Read
12:33:26.945	-0.9816527	7.0080423	8.880365	0.062406603	0.14568831	-0.18093035	-0.22949967	5.88119	7.844058	Walking_Read
12:33:26.966	-0.9816527	7.0080423	8.880365	0.062406603	0.14568831	-0.18093035	-0.22949967	5.88119	7.844058	Walking_Read
12:33:26.987	-0.9816527	7.0080423	8.880365	0.062406603	0.14568831	-0.18093035	-0.22949967	5.88119	7.844058	Walking_Read
12:33:27.010	-0.9816527	7.0080423	8.880365	0.062406603	0.14568831	-0.18093035	-0.22949967	5.88119	7.844058	Walking_Read
12:33:27.031	-0.9816527	7.0080423	8.880365	0.062406603	0.14568831	-0.18093035	-0.22949967	5.88119	7.844058	Walking_Read
12:33:27.052	-0.9816527	7.0080423	8.880365	0.062406603	0.14568831	-0.18093035	-0.22949967	5.88119	7.844058	Walking_Read
12:33:27.074	-0.9816527	7.0080423	8.880365	0.062406603	0.14568831	-0.18093035	-0.22949967	5.88119	7.844058	Walking_Read
12:33:27.095	-0.9816527	7.0080423	8.880365	0.062406603	0.14568831	-0.18093035	-0.22949967	5.88119	7.844058	Walking_Read
12:33:27.116	-0.9816527	7.0080423	8.880365	0.062406603	0.14568831	-0.18093035	-0.22949967	5.88119	7.844058	Walking_Read
12:33:27.138	-0.59378016	4.005622	7.2426815	-0.03349924	-0.113318555	0.18986486	-0.2971485	5.6986547	7.975425	Walking_Read
12:33:27.160	-0.59378016	4.005622	7.2426815	-0.03349924	-0.113318555	0.18986486	-0.2971485	5.6986547	7.975425	Walking_Read
12:33:27.182	-0.59378016	4.005622	7.2426815	-0.03349924	-0.113318555	0.18986486	-0.2971485	5.6986547	7.975425	Walking_Read
12:33:27.204	-0.59378016	4.005622	7.2426815	-0.03349924	-0.113318555	0.18986486	-0.2971485	5.6986547	7.975425	Walking_Read
12:33:27.225	-0.59378016	4.005622	7.2426815	-0.03349924	-0.113318555	0.18986486	-0.2971485	5.6986547	7.975425	Walking_Read
12:33:27.246	-0.59378016	4.005622	7.2426815	-0.03349924	-0.113318555	0.18986486	-0.2971485	5.6986547	7.975425	Walking_Read
12:33:27.267	-0.59378016	4.005622	7.2426815	-0.03349924	-0.113318555	0.18986486	-0.2971485	5.6986547	7.975425	Walking_Read
12:33:27.289	-0.59378016	4.005622	7.2426815	-0.03349924	-0.113318555	0.18986486	-0.2971485	5.6986547	7.975425	Walking_Read
12:33:27.313	-0.076616794	4.455745	6.7255177	-0.02311453	-0.11026423	0.13610873	-0.034848977	5.3326144	8.229968	Walking_Read
12:33:27.334	-0.076616794	4.455745	6.7255177	-0.02311453	-0.11026423	0.13610873	-0.034848977	5.3326144	8.229968	Walking_Read
12:33:27.355	-0.076616794	4.455745	6.7255177	-0.02311453	-0.11026423	0.13610873	-0.034848977	5.3326144	8.229968	Walking_Read
12:33:27.376	-0.076616794	4.455745	6.7255177	-0.02311453	-0.11026423	0.13610873	-0.034848977	5.3326144	8.229968	Walking_Read
12:33:27.399	-0.076616794	4.455745	6.7255177	-0.02311453	-0.11026423	0.13610873	-0.034848977	5.3326144	8.229968	Walking_Read
12:33:27.420	-0.076616794	4.455745	6.7255177	-0.02311453	-0.11026423	0.13610873	-0.034848977	5.3326144	8.229968	Walking_Read
12:33:27.441	-0.076616794	4.455745	6.7255177	-0.02311453	-0.11026423	0.13610873	-0.034848977	5.3326144	8.229968	Walking_Read
12:33:27.462	-0.076616794	4.455745	6.7255177	-0.02311453	-0.11026423	0.13610873	-0.034848977	5.3326144	8.229968	Walking_Read
12:33:27.483	-0.31843856	6.2107487	7.3216925	-0.070762016	-0.2550393	-0.14611103	0.18323427	5.4418592	8.1561575	Walking_Read
12:33:27.505	-0.31843856	6.2107487	7.3216925	-0.070762016	-0.2550393	-0.14611103	0.18323427	5.4418592	8.1561575	Walking_Read
12:33:27.526	-0.31843856	6.2107487	7.3216925	-0.070762016	-0.2550393	-0.14611103	0.18323427	5.4418592	8.1561575	Walking_Read
12:33:27.547	-0.31843856	6.2107487	7.3216925	-0.070762016	-0.2550393	-0.14611103	0.18323427	5.4418592	8.1561575	Walking_Read
12:33:27.568	-0.31843856	6.2107487	7.3216925	-0.070762016	-0.2550393	-0.14611103	0.18323427	5.4418592	8.1561575	Walking_Read
12:33:27.589	-0.31843856	6.2107487	7.3216925	-0.070762016	-0.2550393	-0.14611103	0.18323427	5.4418592	8.1561575	Walking_Read
12:33:27.610	-0.31843856	6.2107487	7.3216925	-0.070762016	-0.2550393	-0.14611103	0.18323427	5.4418592	8.1561575	Walking_Read
12:33:27.631	-0.31843856	6.2107487	7.3216925	-0.070762016	-0.2550393	-0.14611103	0.18323427	5.4418592	8.1561575	Walking_Read
12:33:27.652	-0.31843856	6.2107487	7.3216925	-0.070762016	-0.2550393	-0.14611103	0.18323427	5.4418592	8.1561575	Walking_Read
12:33:27.673	2.0351336	4.929812	9.495694	0.35073498	-0.07666664	-0.14183497	0.3685771	5.299191	8.243365	Walking_Read
12:33:27.694	2.0351336	4.929812	9.495694	0.35073498	-0.07666664	-0.14183497	0.3685771	5.299191	8.243365	Walking_Read
12:33:27.716	2.0351336	4.929812	9.495694	0.35073498	-0.07666664	-0.14183497	0.3685771	5.299191	8.243365	Walking_Read
12:33:27.738	2.0351336	4.929812	9.495694	0.35073498	-0.07666664	-0.14183497	0.3685771	5.299191	8.243365	Walking_Read
12:33:27.759	2.0351336	4.929812	9.495694	0.35073498	-0.07666664	-0.14183497	0.3685771	5.299191	8.243365	Walking_Read
12:33:27.797	2.0351336	4.929812	9.495694	0.35073498	-0.07666664	-0.14183497	0.3685771	5.299191	8.243365	Walking_Read
12:33:27.831	2.0351336	4.929812	9.495694	0.35073498	-0.07666664	-0.14183497	0.3685771	5.299191	8.243365	Walking_Read
12:33:27.864	0.17957062	4.199558	6.797346	-0.31632984	-0.053453762	-0.15405227	0.38227025	5.237357	8.282169	Walking_Read
12:33:27.900	0.17957062	4.199558	6.797346	-0.31632984	-0.053453762	-0.15405227	0.38227025	5.237357	8.282169	Walking_Read
12:33:27.932	0.17957062	4.199558	6.797346	-0.31632984	-0.053453762	-0.15405227	0.38227025	5.237357	8.282169	Walking_Read
12:33:27.965	0.17957062	4.199558	6.797346	-0.31632984	-0.053453762	-0.15405227	0.38227025	5.237357	8.282169	Walking_Read
12:33:28.000	0.17957062	4.199558	6.797346	-0.31632984	-0.053453762	-0.15405227	0.38227025	5.237357	8.282169	Walking_Read
12:33:28.032	0.45251793	5.7725964	7.022408	-0.058544718	0.030234776	0.037148546	0.32504568	5.1076818	8.365184	Walking_Read
12:33:28.054	0.45251793	5.7725964	7.022408	-0.058544718	0.030234776	0.037148546	0.32504568	5.1076818	8.365184	Walking_Read
12:33:28.077	0.45251793	5.7725964	7.022408	-0.058544718	0.030234776	0.037148546	0.32504568	5.1076818	8.365184	Walking_Read
12:33:28.099	0.45251793	5.7725964	7.022408	-0.058544718	0.030234776	0.037148546	0.32504568	5.1076818	8.365184	Walking_Read
12:33:28.122	0.45251793	5.7725964	7.022408	-0.058544718	0.030234776	0.037148546	0.32504568	5.1076818	8.365184	Walking_Read
12:33:28.145	0.45251793	5.7725964	7.022408	-0.058544718	0.030234776	0.037148546	0.32504568	5.1076818	8.365184	Walking_Read
12:33:28.169	0.45251793	5.7725964	7.022408	-0.058544718	0.030234776	0.037148546	0.32504568	5.1076818	8.365184	Walking_Read
12:33:28.191	0.45251793	5.7725964	7.022408	-0.058544718	0.030234776	0.037148546	0.32504568	5.1076818	8.365184	Walking_Read
12:33:28.215	-0.7015225	6.352011	10.503684	-0.018227607	0.116366774	-0.15771747	0.021192938	5.506559	8.114658	Walking_Read
12:33:28.238	-0.7015225	6.352011	10.503684	-0.018227607	0.116366774	-0.15771747	0.021192938	5.506559	8.114658	Walking_Read
12:33:28.261	-0.7015225	6.352011	10.503684	-0.018227607	0.116366774	-0.15771747	0.021192938	5.506559	8.114658	Walking_Read
12:33:28.284	-0.7015225	6.352011	10.503684	-0.018227607	0.116366774	-0.15771747	0.021192938	5.506559	8.114658	Walking_Read
12:33:28.306	-0.7015225	6.352011	10.503684	-0.018227607	0.116366774	-0.15771747	0.021192938	5.506559	8.114658	Walking_Read
12:33:28.329	-0.7015225	6.352011	10.503684	-0.018227607	0.116366774	-0.15771747	0.021192938	5.506559	8.114658	Walking_Read
12:33:28.352	-0.7015225	6.352011	10.503684	-0.018227607	0.116366774	-0.15771747	0.021192938	5.506559	8.114658	Walking_Read
12:33:28.375	-0.7015225	6.352011	10.503684	-0.018227607	0.116366774	-0.15771747	0.021192938	5.506559	8.114658	Walking_Read
12:33:28.399	-0.8092649	2.9377751	8.509253	-0.20209806	0.008854493	0.21246687	-0.124361016	5.4988604	8.118955	Walking_Read
12:33:28.422	-0.8092649	2.9377751	8.509253	-0.20209806	0.008854493	0.21246687	-0.124361016	5.4988604	8.118955	Walking_Read
12:33:28.445	-0.8092649	2.9377751	8.509253	-0.20209806	0.008854493	0.21246687	-0.124361016	5.4988604	8.118955	Walking_Read
12:33:28.467	-0.8092649	2.9377751	8.509253	-0.20209806	0.008854493	0.21246687	-0.124361016	5.4988604	8.118955	Walking_Read
12:33:28.491	-0.8092649	2.9377751	8.509253	-0.20209806	0.008854493	0.21246687	-0.124361016	5.4988604	8.118955	Walking_Read
12:33:28.513	-0.8092649	2.9377751	8.509253	-0.20209806	0.008854493	0.21246687	-0.124361016	5.4988604	8.118955	Walking_Read
12:33:28.536	-0.8092649	2.9377751	8.509253	-0.20209806	0.008854493	0.21246687	-0.124361016	5.4988604	8.118955	Walking_Read
12:33:28.559	-0.8092649	2.9377751	8.509253	-0.20209806	0.008854493	0.21246687	-0.124361016	5.4988604	8.118955	Walking_Read
12:33:28.582	-0.25139886	4.4198313	7.1540933	-0.0133406855	-0.17684855	0.27477512	0.12773176	5.051813	8.404357	Walking_Read
12:33:28.606	-0.25139886	4.4198313	7.1540933	-0.0133406855	-0.17684855	0.27477512	0.12773176	5.051813	8.404357	Walking_Read
12:33:28.629	-0.25139886	4.4198313	7.1540933	-0.0133406855	-0.17684855	0.27477512	0.12773176	5.051813	8.404357	Walking_Read
12:33:28.652	-0.25139886	4.4198313	7.1540933	-0.0133406855	-0.17684855	0.27477512	0.12773176	5.051813	8.404357	Walking_Read
12:33:28.674	-0.25139886	4.4198313	7.1540933	-0.0133406855	-0.17684855	0.27477512	0.12773176	5.051813	8.404357	Walking_Read
12:33:28.696	-0.25139886	4.4198313	7.1540933	-0.0133406855	-0.17684855	0.27477512	0.12773176	5.051813	8.404357	Walking_Read
12:33:28.720	-0.25139886	4.4198313	7.1540933	-0.0133406855	-0.17684855	0.27477512	0.12773176	5.051813	8.404357	Walking_Read
12:33:28.743	0.014365649	5.7797794	9.478934	0.107610635	-0.1127077	-0.17970861	0.35652503	5.294293	8.247042	Walking_Read
12:33:28.766	0.014365649	5.7797794	9.478934	0.107610635	-0.1127077	-0.17970861	0.35652503	5.294293	8.247042	Walking_Read
12:33:28.790	0.014365649	5.7797794	9.478934	0.107610635	-0.1127077	-0.17970861	0.35652503	5.294293	8.247042	Walking_Read
12:33:28.813	0.014365649	5.7797794	9.478934	0.107610635	-0.1127077	-0.17970861	0.35652503	5.294293	8.247042	Walking_Read
12:33:28.837	0.014365649	5.7797794	9.478934	0.107610635	-0.1127077	-0.17970861	0.35652503	5.294293	8.247042	Walking_Read
12:33:28.860	0.014365649	5.7797794	9.478934	0.107610635	-0.1127077	-0.17970861	0.35652503	5.294293	8.247042	Walking_Read
12:33:28.883	0.014365649	5.7797794	9.478934	0.107610635	-0.1127077	-0.17970861	0.35652503	5.294293	8.247042	Walking_Read
12:33:28.906	0.014365649	5.7797794	9.478934	0.107610635	-0.1127077	-0.17970861	0.35652503	5.294293	8.247042	Walking_Read
12:33:28.928	1.776552	4.6664414	8.41827	0.110664956	-0.16829643	-0.15160881	0.54983974	5.3779163	8.182056	Walking_Read
12:33:28.952	1.776552	4.6664414	8.41827	0.110664956	-0.16829643	-0.15160881	0.54983974	5.3779163	8.182056	Walking_Read
12:33:28.975	1.776552	4.6664414	8.41827	0.110664956	-0.16829643	-0.15160881	0.54983974	5.3779163	8.182056	Walking_Read
12:33:28.998	1.776552	4.6664414	8.41827	0.110664956	-0.16829643	-0.15160881	0.54983974	5.3779163	8.182056	Walking_Read
12:33:29.021	1.776552	4.6664414	8.41827	0.110664956	-0.16829643	-0.15160881	0.54983974	5.3779163	8.182056	Walking_Read
12:33:29.044	1.776552	4.6664414	8.41827	0.110664956	-0.16829643	-0.15160881	0.54983974	5.3779163	8.182056	Walking_Read
12:33:29.066	1.776552	4.6664414	8.41827	0.110664956	-0.16829643	-0.15160881	0.54983974	5.3779163	8.182056	Walking_Read
12:33:29.089	1.776552	4.6664414	8.41827	0.110664956	-0.16829643	-0.15160881	0.54983974	5.3779163	8.182056	Walking_Read
12:33:29.112	0.8236305	4.3958883	7.3432407	-0.104359604	0.058334574	-0.13145025	0.5598211	5.0942307	8.360967	Walking_Read
12:33:29.135	0.8236305	4.3958883	7.3432407	-0.104359604	0.058334574	-0.13145025	0.5598211	5.0942307	8.360967	Walking_Read
12:33:29.157	0.8236305	4.3958883	7.3432407	-0.104359604	0.058334574	-0.13145025	0.5598211	5.0942307	8.360967	Walking_Read
12:33:29.180	0.8236305	4.3958883	7.3432407	-0.104359604	0.058334574	-0.13145025	0.5598211	5.0942307	8.360967	Walking_Read
12:33:29.203	0.8236305	4.3958883	7.3432407	-0.104359604	0.058334574	-0.13145025	0.5598211	5.0942307	8.360967	Walking_Read
12:33:29.226	0.8236305	4.3958883	7.3432407	-0.104359604	0.058334574	-0.13145025	0.5598211	5.0942307	8.360967	Walking_Read
12:33:29.249	0.8236305	4.3958883	7.3432407	-0.104359604	0.058334574	-0.13145025	0.5598211	5.0942307	8.360967	Walking_Read
12:33:29.271	0.8236305	4.3958883	7.3432407	-0.104359604	0.058334574	-0.13145025	0.5598211	5.0942307	8.360967	Walking_Read
12:33:29.296	0.3328042	5.8156934	7.6880164	0.22672935	0.28618732	-0.14366758	0.36346638	5.1868634	8.314728	Walking_Read
12:33:29.318	0.3328042	5.8156934	7.6880164	0.22672935	0.28618732	-0.14366758	0.36346638	5.1868634	8.314728	Walking_Read
12:33:29.340	0.3328042	5.8156934	7.6880164	0.22672935	0.28618732	-0.14366758	0.36346638	5.1868634	8.314728	Walking_Read
12:33:29.363	0.3328042	5.8156934	7.6880164	0.22672935	0.28618732	-0.14366758	0.36346638	5.1868634	8.314728	Walking_Read
12:33:29.386	0.3328042	5.8156934	7.6880164	0.22672935	0.28618732	-0.14366758	0.36346638	5.1868634	8.314728	Walking_Read
12:33:29.410	0.3328042	5.8156934	7.6880164	0.22672935	0.28618732	-0.14366758	0.36346638	5.1868634	8.314728	Walking_Read
12:33:29.433	0.3328042	5.8156934	7.6880164	0.22672935	0.28618732	-0.14366758	0.36346638	5.1868634	8.314728	Walking_Read
12:33:29.456	0.3328042	5.8156934	7.6880164	0.22672935	0.28618732	-0.14366758	0.36346638	5.1868634	8.314728	Walking_Read
12:33:29.479	-0.6488485	6.1101894	9.577099	-0.20393065	0.2776352	-0.16932389	-0.045673847	5.4936037	8.123332	Walking_Read
12:33:29.502	-0.6488485	6.1101894	9.577099	-0.20393065	0.2776352	-0.16932389	-0.045673847	5.4936037	8.123332	Walking_Read
12:33:29.526	-0.6488485	6.1101894	9.577099	-0.20393065	0.2776352	-0.16932389	-0.045673847	5.4936037	8.123332	Walking_Read
12:33:29.549	-0.6488485	6.1101894	9.577099	-0.20393065	0.2776352	-0.16932389	-0.045673847	5.4936037	8.123332	Walking_Read
12:33:29.572	-0.6488485	6.1101894	9.577099	-0.20393065	0.2776352	-0.16932389	-0.045673847	5.4936037	8.123332	Walking_Read
12:33:29.595	-0.6488485	6.1101894	9.577099	-0.20393065	0.2776352	-0.16932389	-0.045673847	5.4936037	8.123332	Walking_Read
12:33:29.618	-0.6488485	6.1101894	9.577099	-0.20393065	0.2776352	-0.16932389	-0.045673847	5.4936037	8.123332	Walking_Read
12:33:29.641	-0.409421	3.6369035	8.3129225	-0.23203044	-0.039403863	0.03653768	-0.3046464	5.3755817	8.196382	Walking_Read
12:33:29.664	-0.409421	3.6369035	8.3129225	-0.23203044	-0.039403863	0.03653768	-0.3046464	5.3755817	8.196382	Walking_Read
12:33:29.687	-0.409421	3.6369035	8.3129225	-0.23203044	-0.039403863	0.03653768	-0.3046464	5.3755817	8.196382	Walking_Read
12:33:29.709	-0.409421	3.6369035	8.3129225	-0.23203044	-0.039403863	0.03653768	-0.3046464	5.3755817	8.196382	Walking_Read
12:33:29.731	-0.409421	3.6369035	8.3129225	-0.23203044	-0.039403863	0.03653768	-0.3046464	5.3755817	8.196382	Walking_Read
12:33:29.755	-0.409421	3.6369035	8.3129225	-0.23203044	-0.039403863	0.03653768	-0.3046464	5.3755817	8.196382	Walking_Read
12:33:29.778	-0.409421	3.6369035	8.3129225	-0.23203044	-0.039403863	0.03653768	-0.3046464	5.3755817	8.196382	Walking_Read
12:33:29.801	-0.409421	3.6369035	8.3129225	-0.23203044	-0.039403863	0.03653768	-0.3046464	5.3755817	8.196382	Walking_Read
12:33:29.824	-1.0917894	4.8388295	6.4597535	-0.1782743	0.12064283	0.15015861	-0.16877313	5.0506287	8.404345	Walking_Read
12:33:29.847	-1.0917894	4.8388295	6.4597535	-0.1782743	0.12064283	0.15015861	-0.16877313	5.0506287	8.404345	Walking_Read
12:33:29.868	-1.0917894	4.8388295	6.4597535	-0.1782743	0.12064283	0.15015861	-0.16877313	5.0506287	8.404345	Walking_Read
12:33:29.889	-1.0917894	4.8388295	6.4597535	-0.1782743	0.12064283	0.15015861	-0.16877313	5.0506287	8.404345	Walking_Read
12:33:29.911	-1.0917894	4.8388295	6.4597535	-0.1782743	0.12064283	0.15015861	-0.16877313	5.0506287	8.404345	Walking_Read
12:33:29.934	-1.0917894	4.8388295	6.4597535	-0.1782743	0.12064283	0.15015861	-0.16877313	5.0506287	8.404345	Walking_Read
12:33:29.956	-1.0917894	4.8388295	6.4597535	-0.1782743	0.12064283	0.15015861	-0.16877313	5.0506287	8.404345	Walking_Read
12:33:29.979	-1.0917894	4.8388295	6.4597535	-0.1782743	0.12064283	0.15015861	-0.16877313	5.0506287	8.404345	Walking_Read
12:33:30.002	-0.4285752	5.691191	8.537984	0.22000985	-0.17684855	0.024320377	-0.22167689	5.2577887	8.275077	Walking_Read
12:33:30.025	-0.4285752	5.691191	8.537984	0.22000985	-0.17684855	0.024320377	-0.22167689	5.2577887	8.275077	Walking_Read
12:33:30.048	-0.4285752	5.691191	8.537984	0.22000985	-0.17684855	0.024320377	-0.22167689	5.2577887	8.275077	Walking_Read
12:33:30.071	-0.4285752	5.691191	8.537984	0.22000985	-0.17684855	0.024320377	-0.22167689	5.2577887	8.275077	Walking_Read
12:33:30.095	-0.4285752	5.691191	8.537984	0.22000985	-0.17684855	0.024320377	-0.22167689	5.2577887	8.275077	Walking_Read
12:33:30.118	-0.4285752	5.691191	8.537984	0.22000985	-0.17684855	0.024320377	-0.22167689	5.2577887	8.275077	Walking_Read
12:33:30.141	-0.4285752	5.691191	8.537984	0.22000985	-0.17684855	0.024320377	-0.22167689	5.2577887	8.275077	Walking_Read
12:33:30.164	-0.4285752	5.691191	8.537984	0.22000985	-0.17684855	0.024320377	-0.22167689	5.2577887	8.275077	Walking_Read
12:33:30.187	1.1899546	4.1325183	9.567522	-0.21187189	0.0332891	-0.4155026	0.08864249	5.142519	8.34967	Walking_Read
12:33:30.211	1.1899546	4.1325183	9.567522	-0.21187189	0.0332891	-0.4155026	0.08864249	5.142519	8.34967	Walking_Read
12:33:30.234	1.1899546	4.1325183	9.567522	-0.21187189	0.0332891	-0.4155026	0.08864249	5.142519	8.34967	Walking_Read
12:33:30.257	1.1899546	4.1325183	9.567522	-0.21187189	0.0332891	-0.4155026	0.08864249	5.142519	8.34967	Walking_Read
12:33:30.280	1.1899546	4.1325183	9.567522	-0.21187189	0.0332891	-0.4155026	0.08864249	5.142519	8.34967	Walking_Read
12:33:30.303	1.1899546	4.1325183	9.567522	-0.21187189	0.0332891	-0.4155026	0.08864249	5.142519	8.34967	Walking_Read
12:33:30.325	1.1899546	4.1325183	9.567522	-0.21187189	0.0332891	-0.4155026	0.08864249	5.142519	8.34967	Walking_Read
12:33:30.348	1.1899546	4.1325183	9.567522	-0.21187189	0.0332891	-0.4155026	0.08864249	5.142519	8.34967	Walking_Read
12:33:30.371	1.0391153	4.8747435	7.9849067	-0.021281935	-0.25565016	-0.22674523	0.16697043	4.64418	8.635629	Walking_Read
12:33:30.392	1.0391153	4.8747435	7.9849067	-0.021281935	-0.25565016	-0.22674523	0.16697043	4.64418	8.635629	Walking_Read
12:33:30.414	1.0391153	4.8747435	7.9849067	-0.021281935	-0.25565016	-0.22674523	0.16697043	4.64418	8.635629	Walking_Read
12:33:30.436	1.0391153	4.8747435	7.9849067	-0.021281935	-0.25565016	-0.22674523	0.16697043	4.64418	8.635629	Walking_Read
12:33:30.459	1.0391153	4.8747435	7.9849067	-0.021281935	-0.25565016	-0.22674523	0.16697043	4.64418	8.635629	Walking_Read
12:33:30.483	1.0391153	4.8747435	7.9849067	-0.021281935	-0.25565016	-0.22674523	0.16697043	4.64418	8.635629	Walking_Read
12:33:30.505	1.0391153	4.8747435	7.9849067	-0.021281935	-0.25565016	-0.22674523	0.16697043	4.64418	8.635629	Walking_Read
12:33:30.529	1.0391153	4.8747435	7.9849067	-0.021281935	-0.25565016	-0.22674523	0.16697043	4.64418	8.635629	Walking_Read
12:33:30.552	-0.31125572	5.933013	7.467743	0.38188913	0.12491889	-0.39717662	0.033567484	4.8963237	8.496779	Walking_Read
12:33:30.575	-0.31125572	5.933013	7.467743	0.38188913	0.12491889	-0.39717662	0.033567484	4.8963237	8.496779	Walking_Read
12:33:30.598	-0.31125572	5.933013	7.467743	0.38188913	0.12491889	-0.39717662	0.033567484	4.8963237	8.496779	Walking_Read
12:33:30.621	-0.31125572	5.933013	7.467743	0.38188913	0.12491889	-0.39717662	0.033567484	4.8963237	8.496779	Walking_Read
12:33:30.644	-0.31125572	5.933013	7.467743	0.38188913	0.12491889	-0.39717662	0.033567484	4.8963237	8.496779	Walking_Read
12:33:30.666	-0.31125572	5.933013	7.467743	0.38188913	0.12491889	-0.39717662	0.033567484	4.8963237	8.496779	Walking_Read
12:33:30.689	-0.31125572	5.933013	7.467743	0.38188913	0.12491889	-0.39717662	0.033567484	4.8963237	8.496779	Walking_Read
12:33:30.711	-0.31125572	5.933013	7.467743	0.38188913	0.12491889	-0.39717662	0.033567484	4.8963237	8.496779	Walking_Read
12:33:30.732	-0.48124924	5.6361227	9.596253	9.83493e-05	-0.05895155	-0.1290068	-0.4308242	5.290202	8.2461195	Walking_Read
12:33:30.753	-0.48124924	5.6361227	9.596253	9.83493e-05	-0.05895155	-0.1290068	-0.4308242	5.290202	8.2461195	Walking_Read
12:33:30.774	-0.48124924	5.6361227	9.596253	9.83493e-05	-0.05895155	-0.1290068	-0.4308242	5.290202	8.2461195	Walking_Read
12:33:30.794	-0.48124924	5.6361227	9.596253	9.83493e-05	-0.05895155	-0.1290068	-0.4308242	5.290202	8.2461195	Walking_Read
12:33:30.815	-0.48124924	5.6361227	9.596253	9.83493e-05	-0.05895155	-0.1290068	-0.4308242	5.290202	8.2461195	Walking_Read
12:33:30.836	-0.48124924	5.6361227	9.596253	9.83493e-05	-0.05895155	-0.1290068	-0.4308242	5.290202	8.2461195	Walking_Read
12:33:30.856	-0.48124924	5.6361227	9.596253	9.83493e-05	-0.05895155	-0.1290068	-0.4308242	5.290202	8.2461195	Walking_Read
12:33:30.878	-0.48124924	5.6361227	9.596253	9.83493e-05	-0.05895155	-0.1290068	-0.4308242	5.290202	8.2461195	Walking_Read
12:33:30.900	-0.37829542	3.6967604	7.4246464	-0.004788573	-0.23976767	0.046311527	-0.34020892	5.3131948	8.235569	Walking_Read
12:33:30.922	-0.37829542	3.6967604	7.4246464	-0.004788573	-0.23976767	0.046311527	-0.34020892	5.3131948	8.235569	Walking_Read
12:33:30.945	-0.37829542	3.6967604	7.4246464	-0.004788573	-0.23976767	0.046311527	-0.34020892	5.3131948	8.235569	Walking_Read
12:33:30.967	-0.37829542	3.6967604	7.4246464	-0.004788573	-0.23976767	0.046311527	-0.34020892	5.3131948	8.235569	Walking_Read
12:33:30.989	-0.37829542	3.6967604	7.4246464	-0.004788573	-0.23976767	0.046311527	-0.34020892	5.3131948	8.235569	Walking_Read
12:33:31.010	-0.37829542	3.6967604	7.4246464	-0.004788573	-0.23976767	0.046311527	-0.34020892	5.3131948	8.235569	Walking_Read
12:33:31.032	-0.37829542	3.6967604	7.4246464	-0.004788573	-0.23976767	0.046311527	-0.34020892	5.3131948	8.235569	Walking_Read
12:33:31.054	-0.37829542	3.6967604	7.4246464	-0.004788573	-0.23976767	0.046311527	-0.34020892	5.3131948	8.235569	Walking_Read
12:33:31.075	-0.37829542	3.6967604	7.4246464	-0.004788573	-0.23976767	0.046311527	-0.34020892	5.3131948	8.235569	Walking_Read
12:33:31.098	0.090982445	4.850801	6.7638264	-0.1080248	-0.17135075	-0.120454684	-0.016322408	5.1215596	8.362997	Walking_Read
12:33:31.120	0.090982445	4.850801	6.7638264	-0.1080248	-0.17135075	-0.120454684	-0.016322408	5.1215596	8.362997	Walking_Read
12:33:31.141	0.090982445	4.850801	6.7638264	-0.1080248	-0.17135075	-0.120454684	-0.016322408	5.1215596	8.362997	Walking_Read
12:33:31.163	0.090982445	4.850801	6.7638264	-0.1080248	-0.17135075	-0.120454684	-0.016322408	5.1215596	8.362997	Walking_Read
12:33:31.184	0.090982445	4.850801	6.7638264	-0.1080248	-0.17135075	-0.120454684	-0.016322408	5.1215596	8.362997	Walking_Read
12:33:31.207	0.090982445	4.850801	6.7638264	-0.1080248	-0.17135075	-0.120454684	-0.016322408	5.1215596	8.362997	Walking_Read
12:33:31.230	0.090982445	4.850801	6.7638264	-0.1080248	-0.17135075	-0.120454684	-0.016322408	5.1215596	8.362997	Walking_Read
12:33:31.252	0.090982445	4.850801	6.7638264	-0.1080248	-0.17135075	-0.120454684	-0.016322408	5.1215596	8.362997	Walking_Read
12:33:31.274	-0.16281068	6.038361	8.882759	0.07156958	-0.28863686	-0.24995811	0.007461422	5.219849	8.302015	Walking_Read
12:33:31.297	-0.16281068	6.038361	8.882759	0.07156958	-0.28863686	-0.24995811	0.007461422	5.219849	8.302015	Walking_Read
12:33:31.319	-0.16281068	6.038361	8.882759	0.07156958	-0.28863686	-0.24995811	0.007461422	5.219849	8.302015	Walking_Read
12:33:31.340	-0.16281068	6.038361	8.882759	0.07156958	-0.28863686	-0.24995811	0.007461422	5.219849	8.302015	Walking_Read
12:33:31.361	-0.16281068	6.038361	8.882759	0.07156958	-0.28863686	-0.24995811	0.007461422	5.219849	8.302015	Walking_Read
12:33:31.382	-0.16281068	6.038361	8.882759	0.07156958	-0.28863686	-0.24995811	0.007461422	5.219849	8.302015	Walking_Read
12:33:31.403	-0.16281068	6.038361	8.882759	0.07156958	-0.28863686	-0.24995811	0.007461422	5.219849	8.302015	Walking_Read
12:33:31.425	-0.16281068	6.038361	8.882759	0.07156958	-0.28863686	-0.24995811	0.007461422	5.219849	8.302015	Walking_Read
12:33:31.448	1.6664152	4.4988422	9.100638	-0.020671068	-0.4303576	-0.56577545	0.35469007	5.312714	8.235267	Walking_Read
12:33:31.469	1.6664152	4.4988422	9.100638	-0.020671068	-0.4303576	-0.56577545	0.35469007	5.312714	8.235267	Walking_Read
12:33:31.491	1.6664152	4.4988422	9.100638	-0.020671068	-0.4303576	-0.56577545	0.35469007	5.312714	8.235267	Walking_Read
12:33:31.513	1.6664152	4.4988422	9.100638	-0.020671068	-0.4303576	-0.56577545	0.35469007	5.312714	8.235267	Walking_Read
12:33:31.534	1.6664152	4.4988422	9.100638	-0.020671068	-0.4303576	-0.56577545	0.35469007	5.312714	8.235267	Walking_Read
12:33:31.556	1.6664152	4.4988422	9.100638	-0.020671068	-0.4303576	-0.56577545	0.35469007	5.312714	8.235267	Walking_Read
12:33:31.577	1.6664152	4.4988422	9.100638	-0.020671068	-0.4303576	-0.56577545	0.35469007	5.312714	8.235267	Walking_Read
12:33:31.599	1.6664152	4.4988422	9.100638	-0.020671068	-0.4303576	-0.56577545	0.35469007	5.312714	8.235267	Walking_Read
12:33:31.620	0.7996878	4.5946136	7.656891	-0.07442721	-0.21899824	-0.499802	0.48409957	5.043812	8.396185	Walking_Read
12:33:31.642	0.7996878	4.5946136	7.656891	-0.07442721	-0.21899824	-0.499802	0.48409957	5.043812	8.396185	Walking_Read
12:33:31.663	0.7996878	4.5946136	7.656891	-0.07442721	-0.21899824	-0.499802	0.48409957	5.043812	8.396185	Walking_Read
12:33:31.685	0.7996878	4.5946136	7.656891	-0.07442721	-0.21899824	-0.499802	0.48409957	5.043812	8.396185	Walking_Read
12:33:31.707	0.7996878	4.5946136	7.656891	-0.07442721	-0.21899824	-0.499802	0.48409957	5.043812	8.396185	Walking_Read
12:33:31.729	0.7996878	4.5946136	7.656891	-0.07442721	-0.21899824	-0.499802	0.48409957	5.043812	8.396185	Walking_Read
12:33:31.750	0.7996878	4.5946136	7.656891	-0.07442721	-0.21899824	-0.499802	0.48409957	5.043812	8.396185	Walking_Read
12:33:31.772	0.7996878	4.5946136	7.656891	-0.07442721	-0.21899824	-0.499802	0.48409957	5.043812	8.396185	Walking_Read
12:33:31.794	0.7996878	4.5946136	7.656891	-0.07442721	-0.21899824	-0.499802	0.48409957	5.043812	8.396185	Walking_Read
12:33:31.816	0.34716985	5.6792197	7.1995845	0.13937563	-0.0082497345	-0.4662044	0.29912442	5.224656	8.293602	Walking_Read
12:33:31.837	0.34716985	5.6792197	7.1995845	0.13937563	-0.0082497345	-0.4662044	0.29912442	5.224656	8.293602	Walking_Read
12:33:31.859	0.34716985	5.6792197	7.1995845	0.13937563	-0.0082497345	-0.4662044	0.29912442	5.224656	8.293602	Walking_Read
12:33:31.880	0.34716985	5.6792197	7.1995845	0.13937563	-0.0082497345	-0.4662044	0.29912442	5.224656	8.293602	Walking_Read
12:33:31.901	0.34716985	5.6792197	7.1995845	0.13937563	-0.0082497345	-0.4662044	0.29912442	5.224656	8.293602	Walking_Read
12:33:31.922	0.34716985	5.6792197	7.1995845	0.13937563	-0.0082497345	-0.4662044	0.29912442	5.224656	8.293602	Walking_Read
12:33:31.944	0.34716985	5.6792197	7.1995845	0.13937563	-0.0082497345	-0.4662044	0.29912442	5.224656	8.293602	Walking_Read
12:33:31.965	0.34716985	5.6792197	7.1995845	0.13937563	-0.0082497345	-0.4662044	0.29912442	5.224656	8.293602	Walking_Read
12:33:31.986	-1.3791022	6.567496	8.427847	-0.073205486	-0.014969253	-0.40084183	-0.20309477	5.4982586	8.117774	Walking_Read
12:33:32.007	-1.3791022	6.567496	8.427847	-0.073205486	-0.014969253	-0.40084183	-0.20309477	5.4982586	8.117774	Walking_Read
12:33:32.029	-1.3791022	6.567496	8.427847	-0.073205486	-0.014969253	-0.40084183	-0.20309477	5.4982586	8.117774	Walking_Read
12:33:32.051	-1.3791022	6.567496	8.427847	-0.073205486	-0.014969253	-0.40084183	-0.20309477	5.4982586	8.117774	Walking_Read
12:33:32.072	-1.3791022	6.567496	8.427847	-0.073205486	-0.014969253	-0.40084183	-0.20309477	5.4982586	8.117774	Walking_Read
12:33:32.093	-1.3791022	6.567496	8.427847	-0.073205486	-0.014969253	-0.40084183	-0.20309477	5.4982586	8.117774	Walking_Read
12:33:32.114	-1.3791022	6.567496	8.427847	-0.073205486	-0.014969253	-0.40084183	-0.20309477	5.4982586	8.117774	Walking_Read
12:33:32.135	-1.3791022	6.567496	8.427847	-0.073205486	-0.014969253	-0.40084183	-0.20309477	5.4982586	8.117774	Walking_Read
12:33:32.157	-1.3791022	6.567496	8.427847	-0.073205486	-0.014969253	-0.40084183	-0.20309477	5.4982586	8.117774	Walking_Read
12:33:32.180	-0.4956149	3.7207031	7.5898514	0.210236	-0.2776413	-0.19986717	-0.46904886	5.371695	8.191166	Walking_Read
12:33:32.202	-0.4956149	3.7207031	7.5898514	0.210236	-0.2776413	-0.19986717	-0.46904886	5.371695	8.191166	Walking_Read
12:33:32.223	-0.4956149	3.7207031	7.5898514	0.210236	-0.2776413	-0.19986717	-0.46904886	5.371695	8.191166	Walking_Read
12:33:32.244	-0.4956149	3.7207031	7.5898514	0.210236	-0.2776413	-0.19986717	-0.46904886	5.371695	8.191166	Walking_Read
12:33:32.265	-0.4956149	3.7207031	7.5898514	0.210236	-0.2776413	-0.19986717	-0.46904886	5.371695	8.191166	Walking_Read
12:33:32.287	-0.4956149	3.7207031	7.5898514	0.210236	-0.2776413	-0.19986717	-0.46904886	5.371695	8.191166	Walking_Read
12:33:32.309	-0.4956149	3.7207031	7.5898514	0.210236	-0.2776413	-0.19986717	-0.46904886	5.371695	8.191166	Walking_Read
12:33:32.330	-0.4956149	3.7207031	7.5898514	0.210236	-0.2776413	-0.19986717	-0.46904886	5.371695	8.191166	Walking_Read
12:33:32.352	-0.54828894	4.5682764	7.429435	-0.18743728	-0.24648719	-0.17054564	-0.13694486	5.1841993	8.323201	Walking_Read
12:33:32.374	-0.54828894	4.5682764	7.429435	-0.18743728	-0.24648719	-0.17054564	-0.13694486	5.1841993	8.323201	Walking_Read
12:33:32.397	-0.54828894	4.5682764	7.429435	-0.18743728	-0.24648719	-0.17054564	-0.13694486	5.1841993	8.323201	Walking_Read
12:33:32.419	-0.54828894	4.5682764	7.429435	-0.18743728	-0.24648719	-0.17054564	-0.13694486	5.1841993	8.323201	Walking_Read
12:33:32.440	-0.54828894	4.5682764	7.429435	-0.18743728	-0.24648719	-0.17054564	-0.13694486	5.1841993	8.323201	Walking_Read
12:33:32.461	-0.54828894	4.5682764	7.429435	-0.18743728	-0.24648719	-0.17054564	-0.13694486	5.1841993	8.323201	Walking_Read
12:33:32.482	-0.54828894	4.5682764	7.429435	-0.18743728	-0.24648719	-0.17054564	-0.13694486	5.1841993	8.323201	Walking_Read
12:33:32.505	-0.54828894	4.5682764	7.429435	-0.18743728	-0.24648719	-0.17054564	-0.13694486	5.1841993	8.323201	Walking_Read
12:33:32.527	-0.11253092	5.7175283	8.813326	-0.121463835	-0.32223445	-0.38434848	0.009655863	5.289374	8.257891	Walking_Read
12:33:32.548	-0.11253092	5.7175283	8.813326	-0.121463835	-0.32223445	-0.38434848	0.009655863	5.289374	8.257891	Walking_Read
12:33:32.570	-0.11253092	5.7175283	8.813326	-0.121463835	-0.32223445	-0.38434848	0.009655863	5.289374	8.257891	Walking_Read
12:33:32.591	-0.11253092	5.7175283	8.813326	-0.121463835	-0.32223445	-0.38434848	0.009655863	5.289374	8.257891	Walking_Read
12:33:32.613	-0.11253092	5.7175283	8.813326	-0.121463835	-0.32223445	-0.38434848	0.009655863	5.289374	8.257891	Walking_Read
12:33:32.636	-0.11253092	5.7175283	8.813326	-0.121463835	-0.32223445	-0.38434848	0.009655863	5.289374	8.257891	Walking_Read
12:33:32.658	-0.11253092	5.7175283	8.813326	-0.121463835	-0.32223445	-0.38434848	0.009655863	5.289374	8.257891	Walking_Read
12:33:32.680	-0.11253092	5.7175283	8.813326	-0.121463835	-0.32223445	-0.38434848	0.009655863	5.289374	8.257891	Walking_Read
12:33:32.701	1.594587	4.70475	8.8324795	0.34462634	-0.35644293	-0.5205714	0.21640477	5.1556926	8.339203	Walking_Read
12:33:32.723	1.594587	4.70475	8.8324795	0.34462634	-0.35644293	-0.5205714	0.21640477	5.1556926	8.339203	Walking_Read
12:33:32.744	1.594587	4.70475	8.8324795	0.34462634	-0.35644293	-0.5205714	0.21640477	5.1556926	8.339203	Walking_Read
12:33:32.765	1.594587	4.70475	8.8324795	0.34462634	-0.35644293	-0.5205714	0.21640477	5.1556926	8.339203	Walking_Read
12:33:32.787	1.594587	4.70475	8.8324795	0.34462634	-0.35644293	-0.5205714	0.21640477	5.1556926	8.339203	Walking_Read
12:33:32.808	1.594587	4.70475	8.8324795	0.34462634	-0.35644293	-0.5205714	0.21640477	5.1556926	8.339203	Walking_Read
12:33:32.831	1.594587	4.70475	8.8324795	0.34462634	-0.35644293	-0.5205714	0.21640477	5.1556926	8.339203	Walking_Read
12:33:32.854	1.594587	4.70475	8.8324795	0.34462634	-0.35644293	-0.5205714	0.21640477	5.1556926	8.339203	Walking_Read
12:33:32.875	1.594587	4.70475	8.8324795	0.34462634	-0.35644293	-0.5205714	0.21640477	5.1556926	8.339203	Walking_Read
12:33:32.897	0.69194543	4.4198313	8.150111	-0.29861474	-0.24037853	-0.38984627	0.28480977	4.8878894	8.496926	Walking_Read
12:33:32.919	0.69194543	4.4198313	8.150111	-0.29861474	-0.24037853	-0.38984627	0.28480977	4.8878894	8.496926	Walking_Read
12:33:32.940	0.69194543	4.4198313	8.150111	-0.29861474	-0.24037853	-0.38984627	0.28480977	4.8878894	8.496926	Walking_Read
12:33:32.961	0.69194543	4.4198313	8.150111	-0.29861474	-0.24037853	-0.38984627	0.28480977	4.8878894	8.496926	Walking_Read
12:33:32.983	0.69194543	4.4198313	8.150111	-0.29861474	-0.24037853	-0.38984627	0.28480977	4.8878894	8.496926	Walking_Read
12:33:33.004	0.69194543	4.4198313	8.150111	-0.29861474	-0.24037853	-0.38984627	0.28480977	4.8878894	8.496926	Walking_Read
12:33:33.026	0.69194543	4.4198313	8.150111	-0.29861474	-0.24037853	-0.38984627	0.28480977	4.8878894	8.496926	Walking_Read
12:33:33.047	0.69194543	4.4198313	8.150111	-0.29861474	-0.24037853	-0.38984627	0.28480977	4.8878894	8.496926	Walking_Read
12:33:33.068	-0.53871185	5.547535	8.080677	0.042858917	0.14874263	-0.5419517	0.093371674	4.907065	8.490131	Walking_Read
12:33:33.089	-0.53871185	5.547535	8.080677	0.042858917	0.14874263	-0.5419517	0.093371674	4.907065	8.490131	Walking_Read
12:33:33.111	-0.53871185	5.547535	8.080677	0.042858917	0.14874263	-0.5419517	0.093371674	4.907065	8.490131	Walking_Read
12:33:33.133	-0.53871185	5.547535	8.080677	0.042858917	0.14874263	-0.5419517	0.093371674	4.907065	8.490131	Walking_Read
12:33:33.156	-0.53871185	5.547535	8.080677	0.042858917	0.14874263	-0.5419517	0.093371674	4.907065	8.490131	Walking_Read
12:33:33.178	-0.53871185	5.547535	8.080677	0.042858917	0.14874263	-0.5419517	0.093371674	4.907065	8.490131	Walking_Read
12:33:33.199	-0.53871185	5.547535	8.080677	0.042858917	0.14874263	-0.5419517	0.093371674	4.907065	8.490131	Walking_Read
12:33:33.221	-0.53871185	5.547535	8.080677	0.042858917	0.14874263	-0.5419517	0.093371674	4.907065	8.490131	Walking_Read
12:33:33.243	-1.9321798	6.0766697	8.909097	-0.08725538	-0.018023578	-0.40756133	-0.34831747	5.1590137	8.332681	Walking_Read
12:33:33.264	-1.9321798	6.0766697	8.909097	-0.08725538	-0.018023578	-0.40756133	-0.34831747	5.1590137	8.332681	Walking_Read
12:33:33.285	-1.9321798	6.0766697	8.909097	-0.08725538	-0.018023578	-0.40756133	-0.34831747	5.1590137	8.332681	Walking_Read
12:33:33.307	-1.9321798	6.0766697	8.909097	-0.08725538	-0.018023578	-0.40756133	-0.34831747	5.1590137	8.332681	Walking_Read
12:33:33.328	-1.9321798	6.0766697	8.909097	-0.08725538	-0.018023578	-0.40756133	-0.34831747	5.1590137	8.332681	Walking_Read
12:33:33.349	-1.9321798	6.0766697	8.909097	-0.08725538	-0.018023578	-0.40756133	-0.34831747	5.1590137	8.332681	Walking_Read
12:33:33.371	-1.9321798	6.0766697	8.909097	-0.08725538	-0.018023578	-0.40756133	-0.34831747	5.1590137	8.332681	Walking_Read
12:33:33.393	-1.9321798	6.0766697	8.909097	-0.08725538	-0.018023578	-0.40756133	-0.34831747	5.1590137	8.332681	Walking_Read
12:33:33.414	-1.9321798	6.0766697	8.909097	-0.08725538	-0.018023578	-0.40756133	-0.34831747	5.1590137	8.332681	Walking_Read
12:33:33.435	-0.339987	3.5578923	8.224334	-0.23203044	-0.15791172	-0.028824897	-0.35936537	5.141062	8.343302	Walking_Read
12:33:33.456	-0.339987	3.5578923	8.224334	-0.23203044	-0.15791172	-0.028824897	-0.35936537	5.141062	8.343302	Walking_Read
12:33:33.478	-0.339987	3.5578923	8.224334	-0.23203044	-0.15791172	-0.028824897	-0.35936537	5.141062	8.343302	Walking_Read
12:33:33.499	-0.339987	3.5578923	8.224334	-0.23203044	-0.15791172	-0.028824897	-0.35936537	5.141062	8.343302	Walking_Read
12:33:33.521	-0.339987	3.5578923	8.224334	-0.23203044	-0.15791172	-0.028824897	-0.35936537	5.141062	8.343302	Walking_Read
12:33:33.542	-0.339987	3.5578923	8.224334	-0.23203044	-0.15791172	-0.028824897	-0.35936537	5.141062	8.343302	Walking_Read
12:33:33.563	-0.339987	3.5578923	8.224334	-0.23203044	-0.15791172	-0.028824897	-0.35936537	5.141062	8.343302	Walking_Read
12:33:33.584	-0.339987	3.5578923	8.224334	-0.23203044	-0.15791172	-0.028824897	-0.35936537	5.141062	8.343302	Walking_Read
12:33:33.605	-0.09577099	4.802915	6.938608	-0.12085297	-0.028408289	-0.19253679	0.031587124	4.929082	8.477825	Walking_Read
12:33:33.626	-0.09577099	4.802915	6.938608	-0.12085297	-0.028408289	-0.19253679	0.031587124	4.929082	8.477825	Walking_Read
12:33:33.647	-0.09577099	4.802915	6.938608	-0.12085297	-0.028408289	-0.19253679	0.031587124	4.929082	8.477825	Walking_Read
12:33:33.668	-0.09577099	4.802915	6.938608	-0.12085297	-0.028408289	-0.19253679	0.031587124	4.929082	8.477825	Walking_Read
12:33:33.690	-0.09577099	4.802915	6.938608	-0.12085297	-0.028408289	-0.19253679	0.031587124	4.929082	8.477825	Walking_Read
12:33:33.711	-0.09577099	4.802915	6.938608	-0.12085297	-0.028408289	-0.19253679	0.031587124	4.929082	8.477825	Walking_Read
12:33:33.733	-0.09577099	4.802915	6.938608	-0.12085297	-0.028408289	-0.19253679	0.031587124	4.929082	8.477825	Walking_Read
12:33:33.754	-0.09577099	4.802915	6.938608	-0.12085297	-0.028408289	-0.19253679	0.031587124	4.929082	8.477825	Walking_Read
12:33:33.776	-0.09577099	4.802915	6.938608	-0.12085297	-0.028408289	-0.19253679	0.031587124	4.929082	8.477825	Walking_Read
12:33:33.798	0.69194543	5.339233	9.998491	0.06485007	-0.5818522	-0.44482413	0.1862053	5.1185155	8.3628025	Walking_Read
12:33:33.820	0.69194543	5.339233	9.998491	0.06485007	-0.5818522	-0.44482413	0.1862053	5.1185155	8.3628025	Walking_Read
12:33:33.841	0.69194543	5.339233	9.998491	0.06485007	-0.5818522	-0.44482413	0.1862053	5.1185155	8.3628025	Walking_Read
12:33:33.875	0.69194543	5.339233	9.998491	0.06485007	-0.5818522	-0.44482413	0.1862053	5.1185155	8.3628025	Walking_Read
12:33:33.908	0.69194543	5.339233	9.998491	0.06485007	-0.5818522	-0.44482413	0.1862053	5.1185155	8.3628025	Walking_Read
12:33:33.942	0.69194543	5.339233	9.998491	0.06485007	-0.5818522	-0.44482413	0.1862053	5.1185155	8.3628025	Walking_Read
12:33:33.975	0.7901107	3.7733772	7.764633	0.22489676	-0.4328011	-0.64030105	0.62281585	5.032232	8.393991	Walking_Read
12:33:34.009	0.7901107	3.7733772	7.764633	0.22489676	-0.4328011	-0.64030105	0.62281585	5.032232	8.393991	Walking_Read
12:33:34.042	0.7901107	3.7733772	7.764633	0.22489676	-0.4328011	-0.64030105	0.62281585	5.032232	8.393991	Walking_Read
12:33:34.075	0.7901107	3.7733772	7.764633	0.22489676	-0.4328011	-0.64030105	0.62281585	5.032232	8.393991	Walking_Read
12:33:34.097	0.7901107	3.7733772	7.764633	0.22489676	-0.4328011	-0.64030105	0.62281585	5.032232	8.393991	Walking_Read
12:33:34.118	0.7901107	3.7733772	7.764633	0.22489676	-0.4328011	-0.64030105	0.62281585	5.032232	8.393991	Walking_Read
12:33:34.140	0.7901107	3.7733772	7.764633	0.22489676	-0.4328011	-0.64030105	0.62281585	5.032232	8.393991	Walking_Read
12:33:34.162	0.14605077	4.1157584	6.071881	0.114941016	-0.12248154	-0.18154122	0.5232653	4.8030987	8.533861	Walking_Read
12:33:34.184	0.14605077	4.1157584	6.071881	0.114941016	-0.12248154	-0.18154122	0.5232653	4.8030987	8.533861	Walking_Read
12:33:34.208	0.14605077	4.1157584	6.071881	0.114941016	-0.12248154	-0.18154122	0.5232653	4.8030987	8.533861	Walking_Read
12:33:34.231	0.14605077	4.1157584	6.071881	0.114941016	-0.12248154	-0.18154122	0.5232653	4.8030987	8.533861	Walking_Read
12:33:34.254	0.14605077	4.1157584	6.071881	0.114941016	-0.12248154	-0.18154122	0.5232653	4.8030987	8.533861	Walking_Read
12:33:34.275	0.14605077	4.1157584	6.071881	0.114941016	-0.12248154	-0.18154122	0.5232653	4.8030987	8.533861	Walking_Read
12:33:34.298	0.14605077	4.1157584	6.071881	0.114941016	-0.12248154	-0.18154122	0.5232653	4.8030987	8.533861	Walking_Read
12:33:34.320	0.14605077	4.1157584	6.071881	0.27376598	0.08032572	-0.26522973	0.3185827	4.9675922	8.449371	Walking_Read
12:33:34.344	0.41420954	6.818895	6.4358106	0.27376598	0.08032572	-0.26522973	0.3185827	4.9675922	8.449371	Walking_Read
12:33:34.367	0.41420954	6.818895	6.4358106	0.27376598	0.08032572	-0.26522973	0.3185827	4.9675922	8.449371	Walking_Read
12:33:34.390	0.41420954	6.818895	6.4358106	0.27376598	0.08032572	-0.26522973	0.3185827	4.9675922	8.449371	Walking_Read
12:33:34.413	0.41420954	6.818895	6.4358106	0.27376598	0.08032572	-0.26522973	0.3185827	4.9675922	8.449371	Walking_Read
12:33:34.435	0.41420954	6.818895	6.4358106	0.27376598	0.08032572	-0.26522973	0.3185827	4.9675922	8.449371	Walking_Read
12:33:34.458	0.41420954	6.818895	6.4358106	0.27376598	0.08032572	-0.26522973	0.3185827	4.9675922	8.449371	Walking_Read
12:33:34.482	0.41420954	6.818895	6.4358106	0.27376598	0.08032572	-0.26522973	0.3185827	4.9675922	8.449371	Walking_Read
12:33:34.505	0.043096945	3.8835137	12.651348	-0.4702679	0.4431797	-0.20597582	-0.20734483	4.77609	8.562493	Walking_Read
12:33:34.528	0.043096945	3.8835137	12.651348	-0.4702679	0.4431797	-0.20597582	-0.20734483	4.77609	8.562493	Walking_Read
12:33:34.552	0.043096945	3.8835137	12.651348	-0.4702679	0.4431797	-0.20597582	-0.20734483	4.77609	8.562493	Walking_Read
12:33:34.575	0.043096945	3.8835137	12.651348	-0.4702679	0.4431797	-0.20597582	-0.20734483	4.77609	8.562493	Walking_Read
12:33:34.597	0.043096945	3.8835137	12.651348	-0.4702679	0.4431797	-0.20597582	-0.20734483	4.77609	8.562493	Walking_Read
12:33:34.621	0.043096945	3.8835137	12.651348	-0.4702679	0.4431797	-0.20597582	-0.20734483	4.77609	8.562493	Walking_Read
12:33:34.643	0.043096945	3.8835137	12.651348	-0.4702679	0.4431797	-0.20597582	-0.20734483	4.77609	8.562493	Walking_Read
12:33:34.667	0.043096945	3.8835137	12.651348	-0.4702679	0.4431797	-0.20597582	-0.20734483	4.77609	8.562493	Walking_Read
12:33:34.690	-0.07422252	3.7087317	6.454965	0.12349313	-0.21411133	-0.18764986	-0.42293185	4.8990207	8.484755	Walking_Read
12:33:34.712	-0.07422252	3.7087317	6.454965	0.12349313	-0.21411133	-0.18764986	-0.42293185	4.8990207	8.484755	Walking_Read
12:33:34.736	-0.07422252	3.7087317	6.454965	0.12349313	-0.21411133	-0.18764986	-0.42293185	4.8990207	8.484755	Walking_Read
12:33:34.759	-0.07422252	3.7087317	6.454965	0.12349313	-0.21411133	-0.18764986	-0.42293185	4.8990207	8.484755	Walking_Read
12:33:34.785	-0.07422252	3.7087317	6.454965	0.12349313	-0.21411133	-0.18764986	-0.42293185	4.8990207	8.484755	Walking_Read
12:33:34.808	-0.07422252	3.7087317	6.454965	0.12349313	-0.21411133	-0.18764986	-0.42293185	4.8990207	8.484755	Walking_Read
12:33:34.832	-0.07422252	3.7087317	6.454965	0.12349313	-0.21411133	-0.18764986	-0.42293185	4.8990207	8.484755	Walking_Read
12:33:34.855	-0.07422252	3.7087317	6.454965	0.12349313	-0.21411133	-0.18764986	-0.42293185	4.8990207	8.484755	Walking_Read
12:33:34.878	0.17717634	5.212336	6.7279124	0.32630038	-0.26420227	-0.1467219	-0.20011969	4.9038997	8.490115	Walking_Read
12:33:34.901	0.17717634	5.212336	6.7279124	0.32630038	-0.26420227	-0.1467219	-0.20011969	4.9038997	8.490115	Walking_Read
12:33:34.925	0.17717634	5.212336	6.7279124	0.32630038	-0.26420227	-0.1467219	-0.20011969	4.9038997	8.490115	Walking_Read
12:33:34.947	0.17717634	5.212336	6.7279124	0.32630038	-0.26420227	-0.1467219	-0.20011969	4.9038997	8.490115	Walking_Read
12:33:34.969	0.17717634	5.212336	6.7279124	0.32630038	-0.26420227	-0.1467219	-0.20011969	4.9038997	8.490115	Walking_Read
12:33:34.991	0.17717634	5.212336	6.7279124	0.32630038	-0.26420227	-0.1467219	-0.20011969	4.9038997	8.490115	Walking_Read
12:33:35.014	0.17717634	5.212336	6.7279124	0.32630038	-0.26420227	-0.1467219	-0.20011969	4.9038997	8.490115	Walking_Read
12:33:35.036	0.17717634	5.212336	6.7279124	0.32630038	-0.26420227	-0.1467219	-0.20011969	4.9038997	8.490115	Walking_Read
12:33:35.057	1.158829	6.203566	8.861211	0.07401305	-0.7425098	-0.19192591	0.30642566	5.269246	8.265077	Walking_Read
12:33:35.080	1.158829	6.203566	8.861211	0.07401305	-0.7425098	-0.19192591	0.30642566	5.269246	8.265077	Walking_Read
12:33:35.103	1.158829	6.203566	8.861211	0.07401305	-0.7425098	-0.19192591	0.30642566	5.269246	8.265077	Walking_Read
12:33:35.127	1.158829	6.203566	8.861211	0.07401305	-0.7425098	-0.19192591	0.30642566	5.269246	8.265077	Walking_Read
12:33:35.150	1.158829	6.203566	8.861211	0.07401305	-0.7425098	-0.19192591	0.30642566	5.269246	8.265077	Walking_Read
12:33:35.173	1.158829	6.203566	8.861211	0.07401305	-0.7425098	-0.19192591	0.30642566	5.269246	8.265077	Walking_Read
12:33:35.197	1.158829	6.203566	8.861211	0.07401305	-0.7425098	-0.19192591	0.30642566	5.269246	8.265077	Walking_Read
12:33:35.219	1.158829	6.203566	8.861211	0.07401305	-0.7425098	-0.19192591	0.30642566	5.269246	8.265077	Walking_Read
12:33:35.242	1.4102279	3.8739367	8.28898	-0.2314196	-0.07055799	-0.4210004	0.5110944	4.864804	8.499578	Walking_Read
12:33:35.264	1.4102279	3.8739367	8.28898	-0.2314196	-0.07055799	-0.4210004	0.5110944	4.864804	8.499578	Walking_Read
12:33:35.286	1.4102279	3.8739367	8.28898	-0.2314196	-0.07055799	-0.4210004	0.5110944	4.864804	8.499578	Walking_Read
12:33:35.309	1.4102279	3.8739367	8.28898	-0.2314196	-0.07055799	-0.4210004	0.5110944	4.864804	8.499578	Walking_Read
12:33:35.332	1.4102279	3.8739367	8.28898	-0.2314196	-0.07055799	-0.4210004	0.5110944	4.864804	8.499578	Walking_Read
12:33:35.356	1.4102279	3.8739367	8.28898	-0.2314196	-0.07055799	-0.4210004	0.5110944	4.864804	8.499578	Walking_Read
12:33:35.379	1.4102279	3.8739367	8.28898	-0.2314196	-0.07055799	-0.4210004	0.5110944	4.864804	8.499578	Walking_Read
12:33:35.402	-0.22985038	4.065479	6.9146657	-0.11046826	0.035121698	-0.43321767	0.37659007	4.748382	8.57213	Walking_Read
12:33:35.424	-0.22985038	4.065479	6.9146657	-0.11046826	0.035121698	-0.43321767	0.37659007	4.748382	8.57213	Walking_Read
12:33:35.446	-0.22985038	4.065479	6.9146657	-0.11046826	0.035121698	-0.43321767	0.37659007	4.748382	8.57213	Walking_Read
12:33:35.469	-0.22985038	4.065479	6.9146657	-0.11046826	0.035121698	-0.43321767	0.37659007	4.748382	8.57213	Walking_Read
12:33:35.491	-0.22985038	4.065479	6.9146657	-0.11046826	0.035121698	-0.43321767	0.37659007	4.748382	8.57213	Walking_Read
12:33:35.512	-0.22985038	4.065479	6.9146657	-0.11046826	0.035121698	-0.43321767	0.37659007	4.748382	8.57213	Walking_Read
12:33:35.533	-0.22985038	4.065479	6.9146657	-0.11046826	0.035121698	-0.43321767	0.37659007	4.748382	8.57213	Walking_Read
12:33:35.554	-0.22985038	4.065479	6.9146657	-0.11046826	0.035121698	-0.43321767	0.37659007	4.748382	8.57213	Walking_Read
12:33:35.575	-0.22985038	4.065479	6.9146657	-0.11046826	0.035121698	-0.43321767	0.37659007	4.748382	8.57213	Walking_Read
12:33:35.596	-1.2881198	6.304126	11.126195	-0.028612318	0.32406095	-0.33670098	-0.07217223	4.936059	8.473515	Walking_Read
12:33:35.616	-1.2881198	6.304126	11.126195	-0.028612318	0.32406095	-0.33670098	-0.07217223	4.936059	8.473515	Walking_Read
12:33:35.636	-1.2881198	6.304126	11.126195	-0.028612318	0.32406095	-0.33670098	-0.07217223	4.936059	8.473515	Walking_Read
12:33:35.657	-1.2881198	6.304126	11.126195	-0.028612318	0.32406095	-0.33670098	-0.07217223	4.936059	8.473515	Walking_Read
12:33:35.684	-1.2881198	6.304126	11.126195	-0.028612318	0.32406095	-0.33670098	-0.07217223	4.936059	8.473515	Walking_Read
12:33:35.706	-1.2881198	6.304126	11.126195	-0.028612318	0.32406095	-0.33670098	-0.07217223	4.936059	8.473515	Walking_Read
12:33:35.727	-1.2881198	6.304126	11.126195	-0.028612318	0.32406095	-0.33670098	-0.07217223	4.936059	8.473515	Walking_Read
12:33:35.748	-1.2881198	6.304126	11.126195	-0.028612318	0.32406095	-0.33670098	-0.07217223	4.936059	8.473515	Walking_Read
12:33:35.769	-0.43096948	3.7614057	6.7877693	0.22734022	-0.051621165	0.023098648	-0.41536286	5.117041	8.35546	Walking_Read
12:33:35.791	-0.43096948	3.7614057	6.7877693	0.22734022	-0.051621165	0.023098648	-0.41536286	5.117041	8.35546	Walking_Read
12:33:35.812	-0.43096948	3.7614057	6.7877693	0.22734022	-0.051621165	0.023098648	-0.41536286	5.117041	8.35546	Walking_Read
12:33:35.835	-0.43096948	3.7614057	6.7877693	0.22734022	-0.051621165	0.023098648	-0.41536286	5.117041	8.35546	Walking_Read
12:33:35.856	-0.43096948	3.7614057	6.7877693	0.22734022	-0.051621165	0.023098648	-0.41536286	5.117041	8.35546	Walking_Read
12:33:35.877	-0.43096948	3.7614057	6.7877693	0.22734022	-0.051621165	0.023098648	-0.41536286	5.117041	8.35546	Walking_Read
12:33:35.898	-0.43096948	3.7614057	6.7877693	0.22734022	-0.051621165	0.023098648	-0.41536286	5.117041	8.35546	Walking_Read
12:33:35.919	-0.43096948	3.7614057	6.7877693	0.22734022	-0.051621165	0.023098648	-0.41536286	5.117041	8.35546	Walking_Read
12:33:35.942	0.5698374	4.2211065	6.981705	0.048356704	-0.22388516	0.08601777	-0.19123408	4.639795	8.637482	Walking_Read
12:33:35.963	0.5698374	4.2211065	6.981705	0.048356704	-0.22388516	0.08601777	-0.19123408	4.639795	8.637482	Walking_Read
12:33:35.985	0.5698374	4.2211065	6.981705	0.048356704	-0.22388516	0.08601777	-0.19123408	4.639795	8.637482	Walking_Read
12:33:36.006	0.5698374	4.2211065	6.981705	0.048356704	-0.22388516	0.08601777	-0.19123408	4.639795	8.637482	Walking_Read
12:33:36.028	0.5698374	4.2211065	6.981705	0.048356704	-0.22388516	0.08601777	-0.19123408	4.639795	8.637482	Walking_Read
12:33:36.053	0.5698374	4.2211065	6.981705	0.048356704	-0.22388516	0.08601777	-0.19123408	4.639795	8.637482	Walking_Read
12:33:36.074	0.5698374	4.2211065	6.981705	0.048356704	-0.22388516	0.08601777	-0.19123408	4.639795	8.637482	Walking_Read
12:33:36.095	0.5698374	4.2211065	6.981705	0.048356704	-0.22388516	0.08601777	-0.19123408	4.639795	8.637482	Walking_Read
12:33:36.117	0.5698374	4.2211065	6.981705	0.048356704	-0.22388516	0.08601777	-0.19123408	4.639795	8.637482	Walking_Read
12:33:36.139	3.2610023	4.8747435	14.023268	-0.2821214	-0.37721235	0.0591397	0.056545626	4.57519	8.6738	Walking_Read
12:33:36.163	3.2610023	4.8747435	14.023268	-0.2821214	-0.37721235	0.0591397	0.056545626	4.57519	8.6738	Walking_Read
12:33:36.184	3.2610023	4.8747435	14.023268	-0.2821214	-0.37721235	0.0591397	0.056545626	4.57519	8.6738	Walking_Read
12:33:36.205	3.2610023	4.8747435	14.023268	-0.2821214	-0.37721235	0.0591397	0.056545626	4.57519	8.6738	Walking_Read
12:33:36.227	3.2610023	4.8747435	14.023268	-0.2821214	-0.37721235	0.0591397	0.056545626	4.57519	8.6738	Walking_Read
12:33:36.249	3.2610023	4.8747435	14.023268	-0.2821214	-0.37721235	0.0591397	0.056545626	4.57519	8.6738	Walking_Read
12:33:36.270	3.2610023	4.8747435	14.023268	-0.2821214	-0.37721235	0.0591397	0.056545626	4.57519	8.6738	Walking_Read
12:33:36.291	3.2610023	4.8747435	14.023268	-0.2821214	-0.37721235	0.0591397	0.056545626	4.57519	8.6738	Walking_Read
12:33:36.312	-1.9058428	2.2362528	1.2905141	-0.45377454	-0.73517936	-1.1106672	0.84029543	4.7990804	8.510763	Walking_Read
12:33:36.334	-1.9058428	2.2362528	1.2905141	-0.45377454	-0.73517936	-1.1106672	0.84029543	4.7990804	8.510763	Walking_Read
12:33:36.355	-1.9058428	2.2362528	1.2905141	-0.45377454	-0.73517936	-1.1106672	0.84029543	4.7990804	8.510763	Walking_Read
12:33:36.376	-1.9058428	2.2362528	1.2905141	-0.45377454	-0.73517936	-1.1106672	0.84029543	4.7990804	8.510763	Walking_Read
12:33:36.398	-1.9058428	2.2362528	1.2905141	-0.45377454	-0.73517936	-1.1106672	0.84029543	4.7990804	8.510763	Walking_Read
12:33:36.421	-1.9058428	2.2362528	1.2905141	-0.45377454	-0.73517936	-1.1106672	0.84029543	4.7990804	8.510763	Walking_Read
12:33:36.443	-1.9058428	2.2362528	1.2905141	-0.45377454	-0.73517936	-1.1106672	0.84029543	4.7990804	8.510763	Walking_Read
12:33:36.464	-1.9058428	2.2362528	1.2905141	-0.45377454	-0.73517936	-1.1106672	0.84029543	4.7990804	8.510763	Walking_Read
12:33:36.486	-0.5698374	4.972909	5.99287	0.6616654	0.38087142	-0.7300982	0.244773	4.5049343	8.707238	Walking_Read
12:33:36.507	-0.5698374	4.972909	5.99287	0.6616654	0.38087142	-0.7300982	0.244773	4.5049343	8.707238	Walking_Read
12:33:36.528	-0.5698374	4.972909	5.99287	0.6616654	0.38087142	-0.7300982	0.244773	4.5049343	8.707238	Walking_Read
12:33:36.549	-0.5698374	4.972909	5.99287	0.6616654	0.38087142	-0.7300982	0.244773	4.5049343	8.707238	Walking_Read
12:33:36.572	-0.5698374	4.972909	5.99287	0.6616654	0.38087142	-0.7300982	0.244773	4.5049343	8.707238	Walking_Read
12:33:36.594	-0.5698374	4.972909	5.99287	0.6616654	0.38087142	-0.7300982	0.244773	4.5049343	8.707238	Walking_Read
12:33:36.615	-0.5698374	4.972909	5.99287	0.6616654	0.38087142	-0.7300982	0.244773	4.5049343	8.707238	Walking_Read
12:33:36.639	-0.5698374	4.972909	5.99287	0.6616654	0.38087142	-0.7300982	0.244773	4.5049343	8.707238	Walking_Read
12:33:36.661	-1.2522057	3.7590115	11.712792	-0.7341617	-0.68081236	-0.703831	-0.36809975	5.418364	8.165547	Walking_Read
12:33:36.682	-1.2522057	3.7590115	11.712792	-0.7341617	-0.68081236	-0.703831	-0.36809975	5.418364	8.165547	Walking_Read
12:33:36.705	-1.2522057	3.7590115	11.712792	-0.7341617	-0.68081236	-0.703831	-0.36809975	5.418364	8.165547	Walking_Read
12:33:36.727	-1.2522057	3.7590115	11.712792	-0.7341617	-0.68081236	-0.703831	-0.36809975	5.418364	8.165547	Walking_Read
12:33:36.747	-1.2522057	3.7590115	11.712792	-0.7341617	-0.68081236	-0.703831	-0.36809975	5.418364	8.165547	Walking_Read
12:33:36.769	-1.2522057	3.7590115	11.712792	-0.7341617	-0.68081236	-0.703831	-0.36809975	5.418364	8.165547	Walking_Read
12:33:36.790	-1.2522057	3.7590115	11.712792	-0.7341617	-0.68081236	-0.703831	-0.36809975	5.418364	8.165547	Walking_Read
12:33:36.811	-1.2522057	3.7590115	11.712792	-0.7341617	-0.68081236	-0.703831	-0.36809975	5.418364	8.165547	Walking_Read
12:33:36.835	-1.2522057	3.7590115	11.712792	-0.7341617	-0.68081236	-0.703831	-0.36809975	5.418364	8.165547	Walking_Read
12:33:36.856	-1.6017698	3.0287576	7.3408465	-0.042051353	-0.16279864	-0.014774998	-0.27530265	4.603069	8.654842	Walking_Read
12:33:36.879	-1.6017698	3.0287576	7.3408465	-0.042051353	-0.16279864	-0.014774998	-0.27530265	4.603069	8.654842	Walking_Read
12:33:36.900	-1.6017698	3.0287576	7.3408465	-0.042051353	-0.16279864	-0.014774998	-0.27530265	4.603069	8.654842	Walking_Read
12:33:36.924	-1.6017698	3.0287576	7.3408465	-0.042051353	-0.16279864	-0.014774998	-0.27530265	4.603069	8.654842	Walking_Read
12:33:36.945	-1.6017698	3.0287576	7.3408465	-0.042051353	-0.16279864	-0.014774998	-0.27530265	4.603069	8.654842	Walking_Read
12:33:36.966	-1.6017698	3.0287576	7.3408465	-0.042051353	-0.16279864	-0.014774998	-0.27530265	4.603069	8.654842	Walking_Read
12:33:36.987	-1.6017698	3.0287576	7.3408465	-0.042051353	-0.16279864	-0.014774998	-0.27530265	4.603069	8.654842	Walking_Read
12:33:37.009	-1.6017698	3.0287576	7.3408465	-0.042051353	-0.16279864	-0.014774998	-0.27530265	4.603069	8.654842	Walking_Read
12:33:37.031	0.071828246	4.790944	6.074275	0.20107302	-0.16524209	0.15443468	-0.07860709	4.5930533	8.664182	Walking_Read
12:33:37.052	0.071828246	4.790944	6.074275	0.20107302	-0.16524209	0.15443468	-0.07860709	4.5930533	8.664182	Walking_Read
12:33:37.074	0.071828246	4.790944	6.074275	0.20107302	-0.16524209	0.15443468	-0.07860709	4.5930533	8.664182	Walking_Read
12:33:37.095	0.071828246	4.790944	6.074275	0.20107302	-0.16524209	0.15443468	-0.07860709	4.5930533	8.664182	Walking_Read
12:33:37.116	0.071828246	4.790944	6.074275	0.20107302	-0.16524209	0.15443468	-0.07860709	4.5930533	8.664182	Walking_Read
12:33:37.137	0.071828246	4.790944	6.074275	0.20107302	-0.16524209	0.15443468	-0.07860709	4.5930533	8.664182	Walking_Read
12:33:37.157	0.071828246	4.790944	6.074275	0.20107302	-0.16524209	0.15443468	-0.07860709	4.5930533	8.664182	Walking_Read
12:33:37.180	0.071828246	4.790944	6.074275	0.20107302	-0.16524209	0.15443468	-0.07860709	4.5930533	8.664182	Walking_Read
12:33:37.201	1.6352897	5.6576715	11.614627	-0.62970376	-0.437688	-0.36418992	0.17797092	4.8953085	8.495565	Walking_Read
12:33:37.224	1.6352897	5.6576715	11.614627	-0.62970376	-0.437688	-0.36418992	0.17797092	4.8953085	8.495565	Walking_Read
12:33:37.246	1.6352897	5.6576715	11.614627	-0.62970376	-0.437688	-0.36418992	0.17797092	4.8953085	8.495565	Walking_Read
12:33:37.268	1.6352897	5.6576715	11.614627	-0.62970376	-0.437688	-0.36418992	0.17797092	4.8953085	8.495565	Walking_Read
12:33:37.291	1.6352897	5.6576715	11.614627	-0.62970376	-0.437688	-0.36418992	0.17797092	4.8953085	8.495565	Walking_Read
12:33:37.313	1.6352897	5.6576715	11.614627	-0.62970376	-0.437688	-0.36418992	0.17797092	4.8953085	8.495565	Walking_Read
12:33:37.336	1.6352897	5.6576715	11.614627	-0.62970376	-0.437688	-0.36418992	0.17797092	4.8953085	8.495565	Walking_Read
12:33:37.358	1.6352897	5.6576715	11.614627	-0.62970376	-0.437688	-0.36418992	0.17797092	4.8953085	8.495565	Walking_Read
12:33:37.379	1.5658557	3.4549387	5.4685235	0.09050641	-0.34300387	-0.70566356	0.4422945	4.7295833	8.579382	Walking_Read
12:33:37.400	1.5658557	3.4549387	5.4685235	0.09050641	-0.34300387	-0.70566356	0.4422945	4.7295833	8.579382	Walking_Read
12:33:37.421	1.5658557	3.4549387	5.4685235	0.09050641	-0.34300387	-0.70566356	0.4422945	4.7295833	8.579382	Walking_Read
12:33:37.442	1.5658557	3.4549387	5.4685235	0.09050641	-0.34300387	-0.70566356	0.4422945	4.7295833	8.579382	Walking_Read
12:33:37.463	1.5658557	3.4549387	5.4685235	0.09050641	-0.34300387	-0.70566356	0.4422945	4.7295833	8.579382	Walking_Read
12:33:37.484	1.5658557	3.4549387	5.4685235	0.09050641	-0.34300387	-0.70566356	0.4422945	4.7295833	8.579382	Walking_Read
12:33:37.505	1.5658557	3.4549387	5.4685235	0.09050641	-0.34300387	-0.70566356	0.4422945	4.7295833	8.579382	Walking_Read
12:33:37.527	1.5658557	3.4549387	5.4685235	0.09050641	-0.34300387	-0.70566356	0.4422945	4.7295833	8.579382	Walking_Read
12:33:37.549	1.5658557	3.4549387	5.4685235	0.09050641	-0.34300387	-0.70566356	0.4422945	4.7295833	8.579382	Walking_Read
12:33:37.570	-0.28252444	4.826858	7.3432407	0.16625369	-0.13408798	-0.6451879	0.0786746	4.477196	8.724613	Walking_Read
12:33:37.591	-0.28252444	4.826858	7.3432407	0.16625369	-0.13408798	-0.6451879	0.0786746	4.477196	8.724613	Walking_Read
12:33:37.612	-0.28252444	4.826858	7.3432407	0.16625369	-0.13408798	-0.6451879	0.0786746	4.477196	8.724613	Walking_Read
12:33:37.634	-0.28252444	4.826858	7.3432407	0.16625369	-0.13408798	-0.6451879	0.0786746	4.477196	8.724613	Walking_Read
12:33:37.655	-0.28252444	4.826858	7.3432407	0.16625369	-0.13408798	-0.6451879	0.0786746	4.477196	8.724613	Walking_Read
12:33:37.677	-0.28252444	4.826858	7.3432407	0.16625369	-0.13408798	-0.6451879	0.0786746	4.477196	8.724613	Walking_Read
12:33:37.699	-0.28252444	4.826858	7.3432407	0.16625369	-0.13408798	-0.6451879	0.0786746	4.477196	8.724613	Walking_Read
12:33:37.720	-0.28252444	4.826858	7.3432407	0.16625369	-0.13408798	-0.6451879	0.0786746	4.477196	8.724613	Walking_Read
12:33:37.741	-1.9058428	5.9976583	9.318518	-0.026779722	0.25930923	-0.39717662	-0.4468349	4.9581203	8.449125	Walking_Read
12:33:37.763	-1.9058428	5.9976583	9.318518	-0.026779722	0.25930923	-0.39717662	-0.4468349	4.9581203	8.449125	Walking_Read
12:33:37.784	-1.9058428	5.9976583	9.318518	-0.026779722	0.25930923	-0.39717662	-0.4468349	4.9581203	8.449125	Walking_Read
12:33:37.805	-1.9058428	5.9976583	9.318518	-0.026779722	0.25930923	-0.39717662	-0.4468349	4.9581203	8.449125	Walking_Read
12:33:37.826	-1.9058428	5.9976583	9.318518	-0.026779722	0.25930923	-0.39717662	-0.4468349	4.9581203	8.449125	Walking_Read
12:33:37.848	-1.9058428	5.9976583	9.318518	-0.026779722	0.25930923	-0.39717662	-0.4468349	4.9581203	8.449125	Walking_Read
12:33:37.870	-1.9058428	5.9976583	9.318518	-0.026779722	0.25930923	-0.39717662	-0.4468349	4.9581203	8.449125	Walking_Read
12:33:37.891	-1.9058428	5.9976583	9.318518	-0.026779722	0.25930923	-0.39717662	-0.4468349	4.9581203	8.449125	Walking_Read
12:33:37.912	-1.9058428	5.9976583	9.318518	-0.026779722	0.25930923	-0.39717662	-0.4468349	4.9581203	8.449125	Walking_Read
12:33:37.933	-0.4644893	3.4333901	8.111803	-0.098250955	-0.16035518	0.22590591	-0.61991906	4.9108114	8.465813	Walking_Read
12:33:37.955	-0.4644893	3.4333901	8.111803	-0.098250955	-0.16035518	0.22590591	-0.61991906	4.9108114	8.465813	Walking_Read
12:33:37.977	-0.4644893	3.4333901	8.111803	-0.098250955	-0.16035518	0.22590591	-0.61991906	4.9108114	8.465813	Walking_Read
12:33:37.998	-0.4644893	3.4333901	8.111803	-0.098250955	-0.16035518	0.22590591	-0.61991906	4.9108114	8.465813	Walking_Read
12:33:38.019	-0.4644893	3.4333901	8.111803	-0.098250955	-0.16035518	0.22590591	-0.61991906	4.9108114	8.465813	Walking_Read
12:33:38.040	-0.4644893	3.4333901	8.111803	-0.098250955	-0.16035518	0.22590591	-0.61991906	4.9108114	8.465813	Walking_Read
12:33:38.061	-0.4644893	3.4333901	8.111803	-0.098250955	-0.16035518	0.22590591	-0.61991906	4.9108114	8.465813	Walking_Read
12:33:38.084	-0.4644893	3.4333901	8.111803	-0.098250955	-0.16035518	0.22590591	-0.61991906	4.9108114	8.465813	Walking_Read
12:33:38.105	-0.2561874	4.4916596	6.0599093	-0.07259461	-0.114540294	0.04875499	-0.2053432	4.6869483	8.611661	Walking_Read
12:33:38.128	-0.2561874	4.4916596	6.0599093	-0.07259461	-0.114540294	0.04875499	-0.2053432	4.6869483	8.611661	Walking_Read
12:33:38.149	-0.2561874	4.4916596	6.0599093	-0.07259461	-0.114540294	0.04875499	-0.2053432	4.6869483	8.611661	Walking_Read
12:33:38.173	-0.2561874	4.4916596	6.0599093	-0.07259461	-0.114540294	0.04875499	-0.2053432	4.6869483	8.611661	Walking_Read
12:33:38.196	-0.2561874	4.4916596	6.0599093	-0.07259461	-0.114540294	0.04875499	-0.2053432	4.6869483	8.611661	Walking_Read
12:33:38.217	-0.2561874	4.4916596	6.0599093	-0.07259461	-0.114540294	0.04875499	-0.2053432	4.6869483	8.611661	Walking_Read
12:33:38.240	-0.2561874	4.4916596	6.0599093	-0.07259461	-0.114540294	0.04875499	-0.2053432	4.6869483	8.611661	Walking_Read
12:33:38.262	-0.2561874	4.4916596	6.0599093	-0.07259461	-0.114540294	0.04875499	-0.2053432	4.6869483	8.611661	Walking_Read
12:33:38.284	0.86912173	5.7199225	9.72315	0.0013200798	-0.37965578	0.04081374	0.22806166	4.8446965	8.523335	Walking_Read
12:33:38.305	0.86912173	5.7199225	9.72315	0.0013200798	-0.37965578	0.04081374	0.22806166	4.8446965	8.523335	Walking_Read
12:33:38.326	0.86912173	5.7199225	9.72315	0.0013200798	-0.37965578	0.04081374	0.22806166	4.8446965	8.523335	Walking_Read
12:33:38.347	0.86912173	5.7199225	9.72315	0.0013200798	-0.37965578	0.04081374	0.22806166	4.8446965	8.523335	Walking_Read
12:33:38.369	0.86912173	5.7199225	9.72315	0.0013200798	-0.37965578	0.04081374	0.22806166	4.8446965	8.523335	Walking_Read
12:33:38.390	0.86912173	5.7199225	9.72315	0.0013200798	-0.37965578	0.04081374	0.22806166	4.8446965	8.523335	Walking_Read
12:33:38.413	0.86912173	5.7199225	9.72315	0.0013200798	-0.37965578	0.04081374	0.22806166	4.8446965	8.523335	Walking_Read
12:33:38.434	0.86912173	5.7199225	9.72315	0.0013200798	-0.37965578	0.04081374	0.22806166	4.8446965	8.523335	Walking_Read
12:33:38.455	0.86912173	5.7199225	9.72315	0.0013200798	-0.37965578	0.04081374	0.22806166	4.8446965	8.523335	Walking_Read
12:33:38.476	0.92658436	3.1508656	7.4845033	0.777119	-0.44074234	-0.51446277	0.61393887	4.642922	8.616074	Walking_Read
12:33:38.498	0.92658436	3.1508656	7.4845033	0.777119	-0.44074234	-0.51446277	0.61393887	4.642922	8.616074	Walking_Read
12:33:38.519	0.92658436	3.1508656	7.4845033	0.777119	-0.44074234	-0.51446277	0.61393887	4.642922	8.616074	Walking_Read
12:33:38.541	0.92658436	3.1508656	7.4845033	0.777119	-0.44074234	-0.51446277	0.61393887	4.642922	8.616074	Walking_Read
12:33:38.564	0.92658436	3.1508656	7.4845033	0.777119	-0.44074234	-0.51446277	0.61393887	4.642922	8.616074	Walking_Read
12:33:38.585	0.92658436	3.1508656	7.4845033	0.777119	-0.44074234	-0.51446277	0.61393887	4.642922	8.616074	Walking_Read
12:33:38.606	0.92658436	3.1508656	7.4845033	0.777119	-0.44074234	-0.51446277	0.61393887	4.642922	8.616074	Walking_Read
12:33:38.627	0.92658436	3.1508656	7.4845033	0.777119	-0.44074234	-0.51446277	0.61393887	4.642922	8.616074	Walking_Read
12:33:38.649	-0.34477556	3.9433706	6.0000525	0.037971996	0.08215832	-0.32692713	0.40441233	4.5262866	8.690197	Walking_Read
12:33:38.671	-0.34477556	3.9433706	6.0000525	0.037971996	0.08215832	-0.32692713	0.40441233	4.5262866	8.690197	Walking_Read
12:33:38.692	-0.34477556	3.9433706	6.0000525	0.037971996	0.08215832	-0.32692713	0.40441233	4.5262866	8.690197	Walking_Read
12:33:38.713	-0.34477556	3.9433706	6.0000525	0.037971996	0.08215832	-0.32692713	0.40441233	4.5262866	8.690197	Walking_Read
12:33:38.735	-0.34477556	3.9433706	6.0000525	0.037971996	0.08215832	-0.32692713	0.40441233	4.5262866	8.690197	Walking_Read
12:33:38.756	-0.34477556	3.9433706	6.0000525	0.037971996	0.08215832	-0.32692713	0.40441233	4.5262866	8.690197	Walking_Read
12:33:38.777	-0.34477556	3.9433706	6.0000525	0.037971996	0.08215832	-0.32692713	0.40441233	4.5262866	8.690197	Walking_Read
12:33:38.798	-0.34477556	3.9433706	6.0000525	0.037971996	0.08215832	-0.32692713	0.40441233	4.5262866	8.690197	Walking_Read
12:33:38.820	-0.14126222	6.359194	8.358414	0.43442357	-0.044290785	-0.14611103	0.02288153	4.6886673	8.613144	Walking_Read
12:33:38.841	-0.14126222	6.359194	8.358414	0.43442357	-0.044290785	-0.14611103	0.02288153	4.6886673	8.613144	Walking_Read
12:33:38.862	-0.14126222	6.359194	8.358414	0.43442357	-0.044290785	-0.14611103	0.02288153	4.6886673	8.613144	Walking_Read
12:33:38.886	-0.14126222	6.359194	8.358414	0.43442357	-0.044290785	-0.14611103	0.02288153	4.6886673	8.613144	Walking_Read
12:33:38.907	-0.14126222	6.359194	8.358414	0.43442357	-0.044290785	-0.14611103	0.02288153	4.6886673	8.613144	Walking_Read
12:33:38.929	-0.14126222	6.359194	8.358414	0.43442357	-0.044290785	-0.14611103	0.02288153	4.6886673	8.613144	Walking_Read
12:33:38.950	-0.14126222	6.359194	8.358414	0.43442357	-0.044290785	-0.14611103	0.02288153	4.6886673	8.613144	Walking_Read
12:33:38.971	-0.14126222	6.359194	8.358414	0.43442357	-0.044290785	-0.14611103	0.02288153	4.6886673	8.613144	Walking_Read
12:33:38.992	-0.14126222	6.359194	8.358414	0.43442357	-0.044290785	-0.14611103	0.02288153	4.6886673	8.613144	Walking_Read
12:33:39.013	-1.7741576	2.317658	11.81814	-0.11963124	0.2391507	-0.16382611	-0.3114964	4.608047	8.650967	Walking_Read
12:33:39.034	-1.7741576	2.317658	11.81814	-0.11963124	0.2391507	-0.16382611	-0.3114964	4.608047	8.650967	Walking_Read
12:33:39.055	-1.7741576	2.317658	11.81814	-0.11963124	0.2391507	-0.16382611	-0.3114964	4.608047	8.650967	Walking_Read
12:33:39.076	-1.7741576	2.317658	11.81814	-0.11963124	0.2391507	-0.16382611	-0.3114964	4.608047	8.650967	Walking_Read
12:33:39.098	-1.7741576	2.317658	11.81814	-0.11963124	0.2391507	-0.16382611	-0.3114964	4.608047	8.650967	Walking_Read
12:33:39.132	-1.7741576	2.317658	11.81814	-0.11963124	0.2391507	-0.16382611	-0.3114964	4.608047	8.650967	Walking_Read
12:33:39.165	-1.7741576	2.317658	11.81814	-0.11963124	0.2391507	-0.16382611	-0.3114964	4.608047	8.650967	Walking_Read
12:33:39.201	-0.8284191	3.9984388	6.421445	-0.360923	-0.24648719	0.13061093	-0.18321478	4.6368337	8.639247	Walking_Read
12:33:39.238	-0.8284191	3.9984388	6.421445	-0.360923	-0.24648719	0.13061093	-0.18321478	4.6368337	8.639247	Walking_Read
12:33:39.268	-0.8284191	3.9984388	6.421445	-0.360923	-0.24648719	0.13061093	-0.18321478	4.6368337	8.639247	Walking_Read
12:33:39.300	-0.8284191	3.9984388	6.421445	-0.360923	-0.24648719	0.13061093	-0.18321478	4.6368337	8.639247	Walking_Read
12:33:39.335	-0.8284191	3.9984388	6.421445	-0.360923	-0.24648719	0.13061093	-0.18321478	4.6368337	8.639247	Walking_Read
12:33:39.367	-0.6440599	4.9776974	6.718335	0.057519685	-0.075444914	0.054252774	-0.08047573	4.397966	8.764804	Walking_Read
12:33:39.389	-0.6440599	4.9776974	6.718335	0.057519685	-0.075444914	0.054252774	-0.08047573	4.397966	8.764804	Walking_Read
12:33:39.411	-0.6440599	4.9776974	6.718335	0.057519685	-0.075444914	0.054252774	-0.08047573	4.397966	8.764804	Walking_Read
12:33:39.433	-0.6440599	4.9776974	6.718335	0.057519685	-0.075444914	0.054252774	-0.08047573	4.397966	8.764804	Walking_Read
12:33:39.456	-0.6440599	4.9776974	6.718335	0.057519685	-0.075444914	0.054252774	-0.08047573	4.397966	8.764804	Walking_Read
12:33:39.478	-0.6440599	4.9776974	6.718335	0.057519685	-0.075444914	0.054252774	-0.08047573	4.397966	8.764804	Walking_Read
12:33:39.500	-0.6440599	4.9776974	6.718335	0.057519685	-0.075444914	0.054252774	-0.08047573	4.397966	8.764804	Walking_Read
12:33:39.523	-0.6440599	4.9776974	6.718335	0.057519685	-0.075444914	0.054252774	-0.08047573	4.397966	8.764804	Walking_Read
12:33:39.544	0.54350036	4.9274178	11.514068	-0.13123767	-0.32040188	-0.059979025	-0.09135907	4.802764	8.549588	Walking_Read
12:33:39.566	0.54350036	4.9274178	11.514068	-0.13123767	-0.32040188	-0.059979025	-0.09135907	4.802764	8.549588	Walking_Read
12:33:39.589	0.54350036	4.9274178	11.514068	-0.13123767	-0.32040188	-0.059979025	-0.09135907	4.802764	8.549588	Walking_Read
12:33:39.612	0.54350036	4.9274178	11.514068	-0.13123767	-0.32040188	-0.059979025	-0.09135907	4.802764	8.549588	Walking_Read
12:33:39.634	0.54350036	4.9274178	11.514068	-0.13123767	-0.32040188	-0.059979025	-0.09135907	4.802764	8.549588	Walking_Read
12:33:39.658	0.54350036	4.9274178	11.514068	-0.13123767	-0.32040188	-0.059979025	-0.09135907	4.802764	8.549588	Walking_Read
12:33:39.682	0.54350036	4.9274178	11.514068	-0.13123767	-0.32040188	-0.059979025	-0.09135907	4.802764	8.549588	Walking_Read
12:33:39.705	0.54350036	4.9274178	11.514068	-0.13123767	-0.32040188	-0.059979025	-0.09135907	4.802764	8.549588	Walking_Read
12:33:39.728	1.0415095	3.5985951	7.379155	-0.031055778	0.06261063	-0.26339716	0.073306225	4.670288	8.622842	Walking_Read
12:33:39.751	1.0415095	3.5985951	7.379155	-0.031055778	0.06261063	-0.26339716	0.073306225	4.670288	8.622842	Walking_Read
12:33:39.774	1.0415095	3.5985951	7.379155	-0.031055778	0.06261063	-0.26339716	0.073306225	4.670288	8.622842	Walking_Read
12:33:39.798	1.0415095	3.5985951	7.379155	-0.031055778	0.06261063	-0.26339716	0.073306225	4.670288	8.622842	Walking_Read
12:33:39.821	1.0415095	3.5985951	7.379155	-0.031055778	0.06261063	-0.26339716	0.073306225	4.670288	8.622842	Walking_Read
12:33:39.844	1.0415095	3.5985951	7.379155	-0.031055778	0.06261063	-0.26339716	0.073306225	4.670288	8.622842	Walking_Read
12:33:39.868	1.0415095	3.5985951	7.379155	-0.031055778	0.06261063	-0.26339716	0.073306225	4.670288	8.622842	Walking_Read
12:33:39.891	1.0415095	3.5985951	7.379155	-0.031055778	0.06261063	-0.26339716	0.073306225	4.670288	8.622842	Walking_Read
12:33:39.914	0.42378664	4.6113734	7.393521	-0.23752823	0.11086899	-0.29027525	-0.06927612	4.571322	8.675748	Walking_Read
12:33:39.935	0.42378664	4.6113734	7.393521	-0.23752823	0.11086899	-0.29027525	-0.06927612	4.571322	8.675748	Walking_Read
12:33:39.956	0.42378664	4.6113734	7.393521	-0.23752823	0.11086899	-0.29027525	-0.06927612	4.571322	8.675748	Walking_Read
12:33:39.978	0.42378664	4.6113734	7.393521	-0.23752823	0.11086899	-0.29027525	-0.06927612	4.571322	8.675748	Walking_Read
12:33:39.999	0.42378664	4.6113734	7.393521	-0.23752823	0.11086899	-0.29027525	-0.06927612	4.571322	8.675748	Walking_Read
12:33:40.021	0.42378664	4.6113734	7.393521	-0.23752823	0.11086899	-0.29027525	-0.06927612	4.571322	8.675748	Walking_Read
12:33:40.044	0.42378664	4.6113734	7.393521	-0.23752823	0.11086899	-0.29027525	-0.06927612	4.571322	8.675748	Walking_Read
12:33:40.066	0.42378664	4.6113734	7.393521	-0.23752823	0.11086899	-0.29027525	-0.06927612	4.571322	8.675748	Walking_Read
12:33:40.089	-2.1452703	5.8779445	11.5308275	-0.117187776	0.37842798	-0.14977622	-0.24999085	4.875707	8.505017	Walking_Read
12:33:40.112	-2.1452703	5.8779445	11.5308275	-0.117187776	0.37842798	-0.14977622	-0.24999085	4.875707	8.505017	Walking_Read
12:33:40.135	-2.1452703	5.8779445	11.5308275	-0.117187776	0.37842798	-0.14977622	-0.24999085	4.875707	8.505017	Walking_Read
12:33:40.157	-2.1452703	5.8779445	11.5308275	-0.117187776	0.37842798	-0.14977622	-0.24999085	4.875707	8.505017	Walking_Read
12:33:40.181	-2.1452703	5.8779445	11.5308275	-0.117187776	0.37842798	-0.14977622	-0.24999085	4.875707	8.505017	Walking_Read
12:33:40.204	-2.1452703	5.8779445	11.5308275	-0.117187776	0.37842798	-0.14977622	-0.24999085	4.875707	8.505017	Walking_Read
12:33:40.227	-2.1452703	5.8779445	11.5308275	-0.117187776	0.37842798	-0.14977622	-0.24999085	4.875707	8.505017	Walking_Read
12:33:40.250	-2.1452703	5.8779445	11.5308275	-0.117187776	0.37842798	-0.14977622	-0.24999085	4.875707	8.505017	Walking_Read
12:33:40.274	-1.1540405	2.9665065	6.3903193	0.56942475	-0.12431413	0.5447776	-0.376281	4.91089	8.480089	Walking_Read
12:33:40.297	-1.1540405	2.9665065	6.3903193	0.56942475	-0.12431413	0.5447776	-0.376281	4.91089	8.480089	Walking_Read
12:33:40.320	-1.1540405	2.9665065	6.3903193	0.56942475	-0.12431413	0.5447776	-0.376281	4.91089	8.480089	Walking_Read
12:33:40.343	-1.1540405	2.9665065	6.3903193	0.56942475	-0.12431413	0.5447776	-0.376281	4.91089	8.480089	Walking_Read
12:33:40.365	-1.1540405	2.9665065	6.3903193	0.56942475	-0.12431413	0.5447776	-0.376281	4.91089	8.480089	Walking_Read
12:33:40.387	-1.1540405	2.9665065	6.3903193	0.56942475	-0.12431413	0.5447776	-0.376281	4.91089	8.480089	Walking_Read
12:33:40.411	-1.1540405	2.9665065	6.3903193	0.56942475	-0.12431413	0.5447776	-0.376281	4.91089	8.480089	Walking_Read
12:33:40.434	-1.1540405	2.9665065	6.3903193	0.56942475	-0.12431413	0.5447776	-0.376281	4.91089	8.480089	Walking_Read
12:33:40.456	0.43096948	4.364763	7.0295906	-0.22164574	0.0015241088	0.37495703	0.030873716	4.424225	8.751895	Walking_Read
12:33:40.480	0.43096948	4.364763	7.0295906	-0.22164574	0.0015241088	0.37495703	0.030873716	4.424225	8.751895	Walking_Read
12:33:40.503	0.43096948	4.364763	7.0295906	-0.22164574	0.0015241088	0.37495703	0.030873716	4.424225	8.751895	Walking_Read
12:33:40.526	0.43096948	4.364763	7.0295906	-0.22164574	0.0015241088	0.37495703	0.030873716	4.424225	8.751895	Walking_Read
12:33:40.549	0.43096948	4.364763	7.0295906	-0.22164574	0.0015241088	0.37495703	0.030873716	4.424225	8.751895	Walking_Read
12:33:40.572	0.43096948	4.364763	7.0295906	-0.22164574	0.0015241088	0.37495703	0.030873716	4.424225	8.751895	Walking_Read
12:33:40.595	0.43096948	4.364763	7.0295906	-0.22164574	0.0015241088	0.37495703	0.030873716	4.424225	8.751895	Walking_Read
12:33:40.618	0.43096948	4.364763	7.0295906	-0.22164574	0.0015241088	0.37495703	0.030873716	4.424225	8.751895	Walking_Read
12:33:40.643	0.27055305	5.2410674	9.064724	0.3873869	0.039397754	0.08357431	0.39241824	4.5185833	8.694756	Walking_Read
12:33:40.666	0.27055305	5.2410674	9.064724	0.3873869	0.039397754	0.08357431	0.39241824	4.5185833	8.694756	Walking_Read
12:33:40.689	0.27055305	5.2410674	9.064724	0.3873869	0.039397754	0.08357431	0.39241824	4.5185833	8.694756	Walking_Read
12:33:40.713	0.27055305	5.2410674	9.064724	0.3873869	0.039397754	0.08357431	0.39241824	4.5185833	8.694756	Walking_Read
12:33:40.736	0.27055305	5.2410674	9.064724	0.3873869	0.039397754	0.08357431	0.39241824	4.5185833	8.694756	Walking_Read
12:33:40.759	0.27055305	5.2410674	9.064724	0.3873869	0.039397754	0.08357431	0.39241824	4.5185833	8.694756	Walking_Read
12:33:40.781	0.27055305	5.2410674	9.064724	0.3873869	0.039397754	0.08357431	0.39241824	4.5185833	8.694756	Walking_Read
12:33:40.805	1.5802214	3.3567734	10.996904	0.22917283	0.14446658	-0.07769412	0.61990577	4.525726	8.677781	Walking_Read
12:33:40.828	1.5802214	3.3567734	10.996904	0.22917283	0.14446658	-0.07769412	0.61990577	4.525726	8.677781	Walking_Read
12:33:40.851	1.5802214	3.3567734	10.996904	0.22917283	0.14446658	-0.07769412	0.61990577	4.525726	8.677781	Walking_Read
12:33:40.875	1.5802214	3.3567734	10.996904	0.22917283	0.14446658	-0.07769412	0.61990577	4.525726	8.677781	Walking_Read
12:33:40.897	1.5802214	3.3567734	10.996904	0.22917283	0.14446658	-0.07769412	0.61990577	4.525726	8.677781	Walking_Read
12:33:40.920	1.5802214	3.3567734	10.996904	0.22917283	0.14446658	-0.07769412	0.61990577	4.525726	8.677781	Walking_Read
12:33:40.943	1.5802214	3.3567734	10.996904	0.22917283	0.14446658	-0.07769412	0.61990577	4.525726	8.677781	Walking_Read
12:33:40.966	1.5802214	3.3567734	10.996904	0.22917283	0.14446658	-0.07769412	0.61990577	4.525726	8.677781	Walking_Read
12:33:40.988	0.41181526	3.6033835	9.2490835	-0.36764252	0.17562069	-0.2817231	0.41354242	4.2718005	8.8176565	Walking_Read
12:33:41.012	0.41181526	3.6033835	9.2490835	-0.36764252	0.17562069	-0.2817231	0.41354242	4.2718005	8.8176565	Walking_Read
12:33:41.035	0.41181526	3.6033835	9.2490835	-0.36764252	0.17562069	-0.2817231	0.41354242	4.2718005	8.8176565	Walking_Read
12:33:41.058	0.41181526	3.6033835	9.2490835	-0.36764252	0.17562069	-0.2817231	0.41354242	4.2718005	8.8176565	Walking_Read
12:33:41.081	0.41181526	3.6033835	9.2490835	-0.36764252	0.17562069	-0.2817231	0.41354242	4.2718005	8.8176565	Walking_Read
12:33:41.104	0.41181526	3.6033835	9.2490835	-0.36764252	0.17562069	-0.2817231	0.41354242	4.2718005	8.8176565	Walking_Read
12:33:41.125	0.41181526	3.6033835	9.2490835	-0.36764252	0.17562069	-0.2817231	0.41354242	4.2718005	8.8176565	Walking_Read
12:33:41.145	0.41181526	3.6033835	9.2490835	-0.36764252	0.17562069	-0.2817231	0.41354242	4.2718005	8.8176565	Walking_Read
12:33:41.166	0.37590113	5.854002	7.881953	0.34157202	-0.005806274	-0.14427842	0.18742117	4.5872912	8.665565	Walking_Read
12:33:41.186	0.37590113	5.854002	7.881953	0.34157202	-0.005806274	-0.14427842	0.18742117	4.5872912	8.665565	Walking_Read
12:33:41.209	0.37590113	5.854002	7.881953	0.34157202	-0.005806274	-0.14427842	0.18742117	4.5872912	8.665565	Walking_Read
12:33:41.230	0.37590113	5.854002	7.881953	0.34157202	-0.005806274	-0.14427842	0.18742117	4.5872912	8.665565	Walking_Read
12:33:41.252	0.37590113	5.854002	7.881953	0.34157202	-0.005806274	-0.14427842	0.18742117	4.5872912	8.665565	Walking_Read
12:33:41.273	0.37590113	5.854002	7.881953	0.34157202	-0.005806274	-0.14427842	0.18742117	4.5872912	8.665565	Walking_Read
12:33:41.295	0.37590113	5.854002	7.881953	0.34157202	-0.005806274	-0.14427842	0.18742117	4.5872912	8.665565	Walking_Read
12:33:41.316	0.37590113	5.854002	7.881953	0.34157202	-0.005806274	-0.14427842	0.18742117	4.5872912	8.665565	Walking_Read
12:33:41.337	0.20590763	4.8412237	11.408719	-0.13734633	0.081547454	-0.03615528	-0.018777529	5.0147853	8.427451	Walking_Read
12:33:41.360	0.20590763	4.8412237	11.408719	-0.13734633	0.081547454	-0.03615528	-0.018777529	5.0147853	8.427451	Walking_Read
12:33:41.382	0.20590763	4.8412237	11.408719	-0.13734633	0.081547454	-0.03615528	-0.018777529	5.0147853	8.427451	Walking_Read
12:33:41.404	0.20590763	4.8412237	11.408719	-0.13734633	0.081547454	-0.03615528	-0.018777529	5.0147853	8.427451	Walking_Read
12:33:41.426	0.20590763	4.8412237	11.408719	-0.13734633	0.081547454	-0.03615528	-0.018777529	5.0147853	8.427451	Walking_Read
12:33:41.448	0.20590763	4.8412237	11.408719	-0.13734633	0.081547454	-0.03615528	-0.018777529	5.0147853	8.427451	Walking_Read
12:33:41.469	0.20590763	4.8412237	11.408719	-0.13734633	0.081547454	-0.03615528	-0.018777529	5.0147853	8.427451	Walking_Read
12:33:41.491	0.20590763	4.8412237	11.408719	-0.13734633	0.081547454	-0.03615528	-0.018777529	5.0147853	8.427451	Walking_Read
12:33:41.512	0.20590763	4.8412237	11.408719	-0.13734633	0.081547454	-0.03615528	-0.018777529	5.0147853	8.427451	Walking_Read
12:33:41.538	0.3423813	4.1540666	6.91706	-0.036553565	-0.19761796	0.3725136	-0.014388116	4.9276786	8.478689	Walking_Read
12:33:41.561	0.3423813	4.1540666	6.91706	-0.036553565	-0.19761796	0.3725136	-0.014388116	4.9276786	8.478689	Walking_Read
12:33:41.582	0.3423813	4.1540666	6.91706	-0.036553565	-0.19761796	0.3725136	-0.014388116	4.9276786	8.478689	Walking_Read
12:33:41.603	0.3423813	4.1540666	6.91706	-0.036553565	-0.19761796	0.3725136	-0.014388116	4.9276786	8.478689	Walking_Read
12:33:41.624	0.3423813	4.1540666	6.91706	-0.036553565	-0.19761796	0.3725136	-0.014388116	4.9276786	8.478689	Walking_Read
12:33:41.646	0.3423813	4.1540666	6.91706	-0.036553565	-0.19761796	0.3725136	-0.014388116	4.9276786	8.478689	Walking_Read
12:33:41.667	0.3423813	4.1540666	6.91706	-0.036553565	-0.19761796	0.3725136	-0.014388116	4.9276786	8.478689	Walking_Read
12:33:41.689	0.3423813	4.1540666	6.91706	-0.036553565	-0.19761796	0.3725136	-0.014388116	4.9276786	8.478689	Walking_Read
12:33:41.711	0.05027977	4.659259	6.656084	-0.009675494	-0.025964826	0.078687385	0.20544796	4.8466234	8.522815	Walking_Read
12:33:41.733	0.05027977	4.659259	6.656084	-0.009675494	-0.025964826	0.078687385	0.20544796	4.8466234	8.522815	Walking_Read
12:33:41.755	0.05027977	4.659259	6.656084	-0.009675494	-0.025964826	0.078687385	0.20544796	4.8466234	8.522815	Walking_Read
12:33:41.778	0.05027977	4.659259	6.656084	-0.009675494	-0.025964826	0.078687385	0.20544796	4.8466234	8.522815	Walking_Read
12:33:41.799	0.05027977	4.659259	6.656084	-0.009675494	-0.025964826	0.078687385	0.20544796	4.8466234	8.522815	Walking_Read
12:33:41.821	0.05027977	4.659259	6.656084	-0.009675494	-0.025964826	0.078687385	0.20544796	4.8466234	8.522815	Walking_Read
12:33:41.843	0.05027977	4.659259	6.656084	-0.009675494	-0.025964826	0.078687385	0.20544796	4.8466234	8.522815	Walking_Read
12:33:41.864	0.05027977	4.659259	6.656084	-0.009675494	-0.025964826	0.078687385	0.20544796	4.8466234	8.522815	Walking_Read
12:33:41.885	0.26097596	6.9577627	10.156514	0.14792773	-0.18173546	0.06769181	0.2064196	5.246227	8.282805	Walking_Read
12:33:41.908	0.26097596	6.9577627	10.156514	0.14792773	-0.18173546	0.06769181	0.2064196	5.246227	8.282805	Walking_Read
12:33:41.929	0.26097596	6.9577627	10.156514	0.14792773	-0.18173546	0.06769181	0.2064196	5.246227	8.282805	Walking_Read
12:33:41.950	0.26097596	6.9577627	10.156514	0.14792773	-0.18173546	0.06769181	0.2064196	5.246227	8.282805	Walking_Read
12:33:41.972	0.26097596	6.9577627	10.156514	0.14792773	-0.18173546	0.06769181	0.2064196	5.246227	8.282805	Walking_Read
12:33:41.993	0.26097596	6.9577627	10.156514	0.14792773	-0.18173546	0.06769181	0.2064196	5.246227	8.282805	Walking_Read
12:33:42.014	0.26097596	6.9577627	10.156514	0.14792773	-0.18173546	0.06769181	0.2064196	5.246227	8.282805	Walking_Read
12:33:42.035	0.26097596	6.9577627	10.156514	0.14792773	-0.18173546	0.06769181	0.2064196	5.246227	8.282805	Walking_Read
12:33:42.055	0.26097596	6.9577627	10.156514	-0.026168855	-0.09621433	-0.32081848	0.2064196	5.246227	8.282805	Walking_Read
12:33:42.077	0.74222517	3.2202997	7.491686	-0.026168855	-0.09621433	-0.32081848	0.45949814	5.116746	8.35333	Walking_Read
12:33:42.099	0.74222517	3.2202997	7.491686	-0.026168855	-0.09621433	-0.32081848	0.45949814	5.116746	8.35333	Walking_Read
12:33:42.120	0.74222517	3.2202997	7.491686	-0.026168855	-0.09621433	-0.32081848	0.45949814	5.116746	8.35333	Walking_Read
12:33:42.141	0.74222517	3.2202997	7.491686	-0.026168855	-0.09621433	-0.32081848	0.45949814	5.116746	8.35333	Walking_Read
12:33:42.163	0.74222517	3.2202997	7.491686	-0.026168855	-0.09621433	-0.32081848	0.45949814	5.116746	8.35333	Walking_Read
12:33:42.185	0.74222517	3.2202997	7.491686	-0.026168855	-0.09621433	-0.32081848	0.45949814	5.116746	8.35333	Walking_Read
12:33:42.206	0.74222517	3.2202997	7.491686	-0.026168855	-0.09621433	-0.32081848	0.45949814	5.116746	8.35333	Walking_Read
12:33:42.227	0.74222517	3.2202997	7.491686	-0.026168855	-0.09621433	-0.32081848	0.45949814	5.116746	8.35333	Walking_Read
12:33:42.252	-0.22027329	4.0582957	6.5842557	-0.1416224	0.11147985	-0.116178624	0.29289076	4.7002172	8.60189	Walking_Read
12:33:42.273	-0.22027329	4.0582957	6.5842557	-0.1416224	0.11147985	-0.116178624	0.29289076	4.7002172	8.60189	Walking_Read
12:33:42.294	-0.22027329	4.0582957	6.5842557	-0.1416224	0.11147985	-0.116178624	0.29289076	4.7002172	8.60189	Walking_Read
12:33:42.316	-0.22027329	4.0582957	6.5842557	-0.1416224	0.11147985	-0.116178624	0.29289076	4.7002172	8.60189	Walking_Read
12:33:42.338	-0.22027329	4.0582957	6.5842557	-0.1416224	0.11147985	-0.116178624	0.29289076	4.7002172	8.60189	Walking_Read
12:33:42.360	-0.22027329	4.0582957	6.5842557	-0.1416224	0.11147985	-0.116178624	0.29289076	4.7002172	8.60189	Walking_Read
12:33:42.381	-0.22027329	4.0582957	6.5842557	-0.1416224	0.11147985	-0.116178624	0.29289076	4.7002172	8.60189	Walking_Read
12:33:42.403	-0.22027329	4.0582957	6.5842557	-0.1416224	0.11147985	-0.116178624	0.29289076	4.7002172	8.60189	Walking_Read
12:33:42.425	0.5913859	6.265817	6.759038	0.3385177	0.10781466	-0.025159705	0.0849121	4.9550467	8.462307	Walking_Read
12:33:42.448	0.5913859	6.265817	6.759038	0.3385177	0.10781466	-0.025159705	0.0849121	4.9550467	8.462307	Walking_Read
12:33:42.470	0.5913859	6.265817	6.759038	0.3385177	0.10781466	-0.025159705	0.0849121	4.9550467	8.462307	Walking_Read
12:33:42.493	0.5913859	6.265817	6.759038	0.3385177	0.10781466	-0.025159705	0.0849121	4.9550467	8.462307	Walking_Read
12:33:42.514	0.5913859	6.265817	6.759038	0.3385177	0.10781466	-0.025159705	0.0849121	4.9550467	8.462307	Walking_Read
12:33:42.535	0.5913859	6.265817	6.759038	0.3385177	0.10781466	-0.025159705	0.0849121	4.9550467	8.462307	Walking_Read
12:33:42.556	0.5913859	6.265817	6.759038	0.3385177	0.10781466	-0.025159705	0.0849121	4.9550467	8.462307	Walking_Read
12:33:42.577	0.5913859	6.265817	6.759038	0.3385177	0.10781466	-0.025159705	0.0849121	4.9550467	8.462307	Walking_Read
12:33:42.599	-0.72785956	3.3304362	10.522838	0.46191248	0.21532695	0.14404997	-0.30621615	4.8625727	8.510697	Walking_Read
12:33:42.620	-0.72785956	3.3304362	10.522838	0.46191248	0.21532695	0.14404997	-0.30621615	4.8625727	8.510697	Walking_Read
12:33:42.641	-0.72785956	3.3304362	10.522838	0.46191248	0.21532695	0.14404997	-0.30621615	4.8625727	8.510697	Walking_Read
12:33:42.662	-0.72785956	3.3304362	10.522838	0.46191248	0.21532695	0.14404997	-0.30621615	4.8625727	8.510697	Walking_Read
12:33:42.685	-0.72785956	3.3304362	10.522838	0.46191248	0.21532695	0.14404997	-0.30621615	4.8625727	8.510697	Walking_Read
12:33:42.706	-0.72785956	3.3304362	10.522838	0.46191248	0.21532695	0.14404997	-0.30621615	4.8625727	8.510697	Walking_Read
12:33:42.727	-0.72785956	3.3304362	10.522838	0.46191248	0.21532695	0.14404997	-0.30621615	4.8625727	8.510697	Walking_Read
12:33:42.748	-0.72785956	3.3304362	10.522838	0.46191248	0.21532695	0.14404997	-0.30621615	4.8625727	8.510697	Walking_Read
12:33:42.769	-0.72785956	3.3304362	10.522838	0.46191248	0.21532695	0.14404997	-0.30621615	4.8625727	8.510697	Walking_Read
12:33:42.790	0.22266756	3.9744961	7.8292785	-0.21431535	0.01801747	0.2839381	-0.14997254	4.7039337	8.603539	Walking_Read
12:33:42.811	0.22266756	3.9744961	7.8292785	-0.21431535	0.01801747	0.2839381	-0.14997254	4.7039337	8.603539	Walking_Read
12:33:42.832	0.22266756	3.9744961	7.8292785	-0.21431535	0.01801747	0.2839381	-0.14997254	4.7039337	8.603539	Walking_Read
12:33:42.853	0.22266756	3.9744961	7.8292785	-0.21431535	0.01801747	0.2839381	-0.14997254	4.7039337	8.603539	Walking_Read
12:33:42.884	0.22266756	3.9744961	7.8292785	-0.21431535	0.01801747	0.2839381	-0.14997254	4.7039337	8.603539	Walking_Read
12:33:42.919	0.22266756	3.9744961	7.8292785	-0.21431535	0.01801747	0.2839381	-0.14997254	4.7039337	8.603539	Walking_Read
12:33:42.940	0.22266756	3.9744961	7.8292785	-0.21431535	0.01801747	0.2839381	-0.14997254	4.7039337	8.603539	Walking_Read
12:33:42.962	-0.3328042	5.5451403	7.151699	0.021478632	-0.10782077	0.0053835553	0.06093984	4.7317896	8.589343	Walking_Read
12:33:42.985	-0.3328042	5.5451403	7.151699	0.021478632	-0.10782077	0.0053835553	0.06093984	4.7317896	8.589343	Walking_Read
12:33:43.006	-0.3328042	5.5451403	7.151699	0.021478632	-0.10782077	0.0053835553	0.06093984	4.7317896	8.589343	Walking_Read
12:33:43.029	-0.3328042	5.5451403	7.151699	0.021478632	-0.10782077	0.0053835553	0.06093984	4.7317896	8.589343	Walking_Read
12:33:43.051	-0.3328042	5.5451403	7.151699	0.021478632	-0.10782077	0.0053835553	0.06093984	4.7317896	8.589343	Walking_Read
12:33:43.073	-0.3328042	5.5451403	7.151699	0.021478632	-0.10782077	0.0053835553	0.06093984	4.7317896	8.589343	Walking_Read
12:33:43.094	-0.3328042	5.5451403	7.151699	0.021478632	-0.10782077	0.0053835553	0.06093984	4.7317896	8.589343	Walking_Read
12:33:43.115	-0.3328042	5.5451403	7.151699	0.021478632	-0.10782077	0.0053835553	0.06093984	4.7317896	8.589343	Walking_Read
12:33:43.137	0.6392714	5.930619	10.252285	-0.01150809	-0.16768557	-0.0007250971	0.06093984	4.7317896	8.589343	Walking_Read
12:33:43.159	0.6392714	5.930619	10.252285	-0.01150809	-0.16768557	-0.0007250971	0.24222262	5.2497025	8.279632	Walking_Read
12:33:43.180	0.6392714	5.930619	10.252285	-0.01150809	-0.16768557	-0.0007250971	0.24222262	5.2497025	8.279632	Walking_Read
12:33:43.201	0.6392714	5.930619	10.252285	-0.01150809	-0.16768557	-0.0007250971	0.24222262	5.2497025	8.279632	Walking_Read
12:33:43.222	0.6392714	5.930619	10.252285	-0.01150809	-0.16768557	-0.0007250971	0.24222262	5.2497025	8.279632	Walking_Read
12:33:43.243	0.6392714	5.930619	10.252285	-0.01150809	-0.16768557	-0.0007250971	0.24222262	5.2497025	8.279632	Walking_Read
12:33:43.264	0.6392714	5.930619	10.252285	-0.01150809	-0.16768557	-0.0007250971	0.24222262	5.2497025	8.279632	Walking_Read
12:33:43.285	0.6392714	5.930619	10.252285	-0.01150809	-0.16768557	-0.0007250971	0.24222262	5.2497025	8.279632	Walking_Read
12:33:43.306	0.6392714	5.930619	10.252285	-0.01150809	-0.16768557	-0.0007250971	0.24222262	5.2497025	8.279632	Walking_Read
12:33:43.327	0.95531565	3.4453614	7.371972	-0.2766236	-0.049788572	-0.110069975	0.3840897	5.058275	8.392656	Walking_Read
12:33:43.349	0.95531565	3.4453614	7.371972	-0.2766236	-0.049788572	-0.110069975	0.3840897	5.058275	8.392656	Walking_Read
12:33:43.370	0.95531565	3.4453614	7.371972	-0.2766236	-0.049788572	-0.110069975	0.3840897	5.058275	8.392656	Walking_Read
12:33:43.391	0.95531565	3.4453614	7.371972	-0.2766236	-0.049788572	-0.110069975	0.3840897	5.058275	8.392656	Walking_Read
12:33:43.413	0.95531565	3.4453614	7.371972	-0.2766236	-0.049788572	-0.110069975	0.3840897	5.058275	8.392656	Walking_Read
12:33:43.436	0.95531565	3.4453614	7.371972	-0.2766236	-0.049788572	-0.110069975	0.3840897	5.058275	8.392656	Walking_Read
12:33:43.458	0.95531565	3.4453614	7.371972	-0.2766236	-0.049788572	-0.110069975	0.3840897	5.058275	8.392656	Walking_Read
12:33:43.480	0.95531565	3.4453614	7.371972	-0.2766236	-0.049788572	-0.110069975	0.3840897	5.058275	8.392656	Walking_Read
12:33:43.501	0.88109314	4.4677167	7.3480296	-0.014562417	0.06749756	-0.03615528	0.38963112	4.664168	8.617662	Walking_Read
12:33:43.522	0.88109314	4.4677167	7.3480296	-0.014562417	0.06749756	-0.03615528	0.38963112	4.664168	8.617662	Walking_Read
12:33:43.544	0.88109314	4.4677167	7.3480296	-0.014562417	0.06749756	-0.03615528	0.38963112	4.664168	8.617662	Walking_Read
12:33:43.565	0.88109314	4.4677167	7.3480296	-0.014562417	0.06749756	-0.03615528	0.38963112	4.664168	8.617662	Walking_Read
12:33:43.587	0.88109314	4.4677167	7.3480296	-0.014562417	0.06749756	-0.03615528	0.38963112	4.664168	8.617662	Walking_Read
12:33:43.608	0.88109314	4.4677167	7.3480296	-0.014562417	0.06749756	-0.03615528	0.38963112	4.664168	8.617662	Walking_Read
12:33:43.629	0.88109314	4.4677167	7.3480296	-0.014562417	0.06749756	-0.03615528	0.38963112	4.664168	8.617662	Walking_Read
12:33:43.650	0.88109314	4.4677167	7.3480296	-0.014562417	0.06749756	-0.03615528	0.38963112	4.664168	8.617662	Walking_Read
12:33:43.674	0.88109314	4.4677167	7.3480296	-0.014562417	0.06749756	-0.03615528	0.38963112	4.664168	8.617662	Walking_Read
12:33:43.697	0.32083282	5.906676	10.309748	-0.24730209	0.3759845	-0.09174402	0.23762456	5.029118	8.415571	Walking_Read
12:33:43.718	0.32083282	5.906676	10.309748	-0.24730209	0.3759845	-0.09174402	0.23762456	5.029118	8.415571	Walking_Read
12:33:43.739	0.32083282	5.906676	10.309748	-0.24730209	0.3759845	-0.09174402	0.23762456	5.029118	8.415571	Walking_Read
12:33:43.761	0.32083282	5.906676	10.309748	-0.24730209	0.3759845	-0.09174402	0.23762456	5.029118	8.415571	Walking_Read
12:33:43.782	0.32083282	5.906676	10.309748	-0.24730209	0.3759845	-0.09174402	0.23762456	5.029118	8.415571	Walking_Read
12:33:43.804	0.32083282	5.906676	10.309748	-0.24730209	0.3759845	-0.09174402	0.23762456	5.029118	8.415571	Walking_Read
12:33:43.825	0.32083282	5.906676	10.309748	-0.24730209	0.3759845	-0.09174402	0.23762456	5.029118	8.415571	Walking_Read
12:33:43.846	0.32083282	5.906676	10.309748	-0.24730209	0.3759845	-0.09174402	0.23762456	5.029118	8.415571	Walking_Read
12:33:43.867	-1.2641771	3.1221344	7.4845033	0.41487586	-0.19822882	0.04081374	-0.059528768	4.9595838	8.459865	Walking_Read
12:33:43.889	-1.2641771	3.1221344	7.4845033	0.41487586	-0.19822882	0.04081374	-0.059528768	4.9595838	8.459865	Walking_Read
12:33:43.910	-1.2641771	3.1221344	7.4845033	0.41487586	-0.19822882	0.04081374	-0.059528768	4.9595838	8.459865	Walking_Read
12:33:43.931	-1.2641771	3.1221344	7.4845033	0.41487586	-0.19822882	0.04081374	-0.059528768	4.9595838	8.459865	Walking_Read
12:33:43.952	-1.2641771	3.1221344	7.4845033	0.41487586	-0.19822882	0.04081374	-0.059528768	4.9595838	8.459865	Walking_Read
12:33:43.974	-1.2641771	3.1221344	7.4845033	0.41487586	-0.19822882	0.04081374	-0.059528768	4.9595838	8.459865	Walking_Read
12:33:43.996	-1.2641771	3.1221344	7.4845033	0.41487586	-0.19822882	0.04081374	-0.059528768	4.9595838	8.459865	Walking_Read
12:33:44.017	-1.2641771	3.1221344	7.4845033	0.41487586	-0.19822882	0.04081374	-0.059528768	4.9595838	8.459865	Walking_Read
12:33:44.039	0.33759275	4.09421	6.141315	-0.08236846	-0.09254914	0.18497793	0.12577346	4.66329	8.626023	Walking_Read
12:33:44.060	0.33759275	4.09421	6.141315	-0.08236846	-0.09254914	0.18497793	0.12577346	4.66329	8.626023	Walking_Read
12:33:44.081	0.33759275	4.09421	6.141315	-0.08236846	-0.09254914	0.18497793	0.12577346	4.66329	8.626023	Walking_Read
12:33:44.103	0.33759275	4.09421	6.141315	-0.08236846	-0.09254914	0.18497793	0.12577346	4.66329	8.626023	Walking_Read
12:33:44.124	0.33759275	4.09421	6.141315	-0.08236846	-0.09254914	0.18497793	0.12577346	4.66329	8.626023	Walking_Read
12:33:44.145	0.33759275	4.09421	6.141315	-0.08236846	-0.09254914	0.18497793	0.12577346	4.66329	8.626023	Walking_Read
12:33:44.166	0.33759275	4.09421	6.141315	-0.08236846	-0.09254914	0.18497793	0.12577346	4.66329	8.626023	Walking_Read
12:33:44.187	0.33759275	4.09421	6.141315	-0.08236846	-0.09254914	0.18497793	0.12577346	4.66329	8.626023	Walking_Read
12:33:44.208	0.33759275	4.09421	6.141315	-0.08236846	-0.09254914	0.18497793	0.12577346	4.66329	8.626023	Walking_Read
12:33:44.229	0.18435916	5.7366824	7.814913	0.19068831	-0.14752701	0.12450228	0.1526274	4.6109786	8.653666	Walking_Read
12:33:44.250	0.18435916	5.7366824	7.814913	0.19068831	-0.14752701	0.12450228	0.1526274	4.6109786	8.653666	Walking_Read
12:33:44.271	0.18435916	5.7366824	7.814913	0.19068831	-0.14752701	0.12450228	0.1526274	4.6109786	8.653666	Walking_Read
12:33:44.292	0.18435916	5.7366824	7.814913	0.19068831	-0.14752701	0.12450228	0.1526274	4.6109786	8.653666	Walking_Read
12:33:44.314	0.18435916	5.7366824	7.814913	0.19068831	-0.14752701	0.12450228	0.1526274	4.6109786	8.653666	Walking_Read
12:33:44.336	0.18435916	5.7366824	7.814913	0.19068831	-0.14752701	0.12450228	0.1526274	4.6109786	8.653666	Walking_Read
12:33:44.357	0.18435916	5.7366824	7.814913	0.19068831	-0.14752701	0.12450228	0.1526274	4.6109786	8.653666	Walking_Read
12:33:44.378	0.18435916	5.7366824	7.814913	0.19068831	-0.14752701	0.12450228	0.1526274	4.6109786	8.653666	Walking_Read
12:33:44.399	2.3152637	4.209135	11.662513	-0.034110103	-0.029630018	0.07074614	0.24100964	4.851782	8.518948	Walking_Read
12:33:44.421	2.3152637	4.209135	11.662513	-0.034110103	-0.029630018	0.07074614	0.24100964	4.851782	8.518948	Walking_Read
12:33:44.442	2.3152637	4.209135	11.662513	-0.034110103	-0.029630018	0.07074614	0.24100964	4.851782	8.518948	Walking_Read
12:33:44.463	2.3152637	4.209135	11.662513	-0.034110103	-0.029630018	0.07074614	0.24100964	4.851782	8.518948	Walking_Read
12:33:44.484	2.3152637	4.209135	11.662513	-0.034110103	-0.029630018	0.07074614	0.24100964	4.851782	8.518948	Walking_Read
12:33:44.507	2.3152637	4.209135	11.662513	-0.034110103	-0.029630018	0.07074614	0.24100964	4.851782	8.518948	Walking_Read
12:33:44.530	2.3152637	4.209135	11.662513	-0.034110103	-0.029630018	0.07074614	0.24100964	4.851782	8.518948	Walking_Read
12:33:44.551	2.3152637	4.209135	11.662513	-0.034110103	-0.029630018	0.07074614	0.24100964	4.851782	8.518948	Walking_Read
12:33:44.572	2.3152637	4.209135	11.662513	-0.034110103	-0.029630018	0.07074614	0.24100964	4.851782	8.518948	Walking_Read
12:33:44.593	0.5602603	3.5147953	7.56112	-0.35481435	0.030234776	-0.3397553	0.35821858	4.7062345	8.596126	Walking_Read
12:33:44.614	0.5602603	3.5147953	7.56112	-0.35481435	0.030234776	-0.3397553	0.35821858	4.7062345	8.596126	Walking_Read
12:33:44.636	0.5602603	3.5147953	7.56112	-0.35481435	0.030234776	-0.3397553	0.35821858	4.7062345	8.596126	Walking_Read
12:33:44.659	0.5602603	3.5147953	7.56112	-0.35481435	0.030234776	-0.3397553	0.35821858	4.7062345	8.596126	Walking_Read
12:33:44.680	0.5602603	3.5147953	7.56112	-0.35481435	0.030234776	-0.3397553	0.35821858	4.7062345	8.596126	Walking_Read
12:33:44.701	0.5602603	3.5147953	7.56112	-0.35481435	0.030234776	-0.3397553	0.35821858	4.7062345	8.596126	Walking_Read
12:33:44.722	0.5602603	3.5147953	7.56112	-0.35481435	0.030234776	-0.3397553	0.35821858	4.7062345	8.596126	Walking_Read
12:33:44.743	0.5602603	3.5147953	7.56112	-0.35481435	0.030234776	-0.3397553	0.35821858	4.7062345	8.596126	Walking_Read
12:33:44.764	0.7589851	5.1021996	7.2546525	0.2047382	0.043062948	-0.16443698	0.214033	4.673924	8.6185255	Walking_Read
12:33:44.785	0.7589851	5.1021996	7.2546525	0.2047382	0.043062948	-0.16443698	0.214033	4.673924	8.6185255	Walking_Read
12:33:44.806	0.7589851	5.1021996	7.2546525	0.2047382	0.043062948	-0.16443698	0.214033	4.673924	8.6185255	Walking_Read
12:33:44.827	0.7589851	5.1021996	7.2546525	0.2047382	0.043062948	-0.16443698	0.214033	4.673924	8.6185255	Walking_Read
12:33:44.849	0.7589851	5.1021996	7.2546525	0.2047382	0.043062948	-0.16443698	0.214033	4.673924	8.6185255	Walking_Read
12:33:44.871	0.7589851	5.1021996	7.2546525	0.2047382	0.043062948	-0.16443698	0.214033	4.673924	8.6185255	Walking_Read
12:33:44.893	0.7589851	5.1021996	7.2546525	0.2047382	0.043062948	-0.16443698	0.214033	4.673924	8.6185255	Walking_Read
12:33:44.914	0.7589851	5.1021996	7.2546525	0.2047382	0.043062948	-0.16443698	0.214033	4.673924	8.6185255	Walking_Read
12:33:44.935	-0.13168511	6.3735595	9.586677	-0.10191614	-0.13775317	-0.11129171	0.214033	4.673924	8.6185255	Walking_Read
12:33:44.957	-0.13168511	6.3735595	9.586677	-0.10191614	-0.13775317	-0.11129171	-0.019185726	4.953513	8.463611	Walking_Read
12:33:44.979	-0.13168511	6.3735595	9.586677	-0.10191614	-0.13775317	-0.11129171	-0.019185726	4.953513	8.463611	Walking_Read
12:33:45.000	-0.13168511	6.3735595	9.586677	-0.10191614	-0.13775317	-0.11129171	-0.019185726	4.953513	8.463611	Walking_Read
12:33:45.021	-0.13168511	6.3735595	9.586677	-0.10191614	-0.13775317	-0.11129171	-0.019185726	4.953513	8.463611	Walking_Read
12:33:45.044	-0.13168511	6.3735595	9.586677	-0.10191614	-0.13775317	-0.11129171	-0.019185726	4.953513	8.463611	Walking_Read
12:33:45.065	-0.13168511	6.3735595	9.586677	-0.10191614	-0.13775317	-0.11129171	-0.019185726	4.953513	8.463611	Walking_Read
12:33:45.087	-0.13168511	6.3735595	9.586677	-0.10191614	-0.13775317	-0.11129171	-0.019185726	4.953513	8.463611	Walking_Read
12:33:45.111	-0.13168511	6.3735595	9.586677	-0.10191614	-0.13775317	-0.11129171	-0.019185726	4.953513	8.463611	Walking_Read
12:33:45.132	-0.5506832	3.014392	8.269825	-0.0029559769	-0.08827308	0.50812566	-0.048188623	4.9130125	8.487068	Walking_Read
12:33:45.154	-0.5506832	3.014392	8.269825	-0.0029559769	-0.08827308	0.50812566	-0.048188623	4.9130125	8.487068	Walking_Read
12:33:45.177	-0.5506832	3.014392	8.269825	-0.0029559769	-0.08827308	0.50812566	-0.048188623	4.9130125	8.487068	Walking_Read
12:33:45.199	-0.5506832	3.014392	8.269825	-0.0029559769	-0.08827308	0.50812566	-0.048188623	4.9130125	8.487068	Walking_Read
12:33:45.220	-0.5506832	3.014392	8.269825	-0.0029559769	-0.08827308	0.50812566	-0.048188623	4.9130125	8.487068	Walking_Read
12:33:45.243	-0.5506832	3.014392	8.269825	-0.0029559769	-0.08827308	0.50812566	-0.048188623	4.9130125	8.487068	Walking_Read
12:33:45.264	-0.5506832	3.014392	8.269825	-0.0029559769	-0.08827308	0.50812566	-0.048188623	4.9130125	8.487068	Walking_Read
12:33:45.286	-0.5506832	3.014392	8.269825	-0.0029559769	-0.08827308	0.50812566	-0.048188623	4.9130125	8.487068	Walking_Read
12:33:45.307	-0.37111259	4.2378664	7.434223	-0.1819395	0.11881024	0.25156227	0.181089	4.657949	8.627924	Walking_Read
12:33:45.328	-0.37111259	4.2378664	7.434223	-0.1819395	0.11881024	0.25156227	0.181089	4.657949	8.627924	Walking_Read
12:33:45.349	-0.37111259	4.2378664	7.434223	-0.1819395	0.11881024	0.25156227	0.181089	4.657949	8.627924	Walking_Read
12:33:45.371	-0.37111259	4.2378664	7.434223	-0.1819395	0.11881024	0.25156227	0.181089	4.657949	8.627924	Walking_Read
12:33:45.392	-0.37111259	4.2378664	7.434223	-0.1819395	0.11881024	0.25156227	0.181089	4.657949	8.627924	Walking_Read
12:33:45.414	-0.37111259	4.2378664	7.434223	-0.1819395	0.11881024	0.25156227	0.181089	4.657949	8.627924	Walking_Read
12:33:45.435	-0.37111259	4.2378664	7.434223	-0.1819395	0.11881024	0.25156227	0.181089	4.657949	8.627924	Walking_Read
12:33:45.456	-0.37111259	4.2378664	7.434223	-0.1819395	0.11881024	0.25156227	0.181089	4.657949	8.627924	Walking_Read
12:33:45.477	-0.12210801	5.7893567	10.431855	0.009872193	-0.112096824	0.013324804	0.25525942	4.847069	8.521216	Walking_Read
12:33:45.499	-0.12210801	5.7893567	10.431855	0.009872193	-0.112096824	0.013324804	0.25525942	4.847069	8.521216	Walking_Read
12:33:45.520	-0.12210801	5.7893567	10.431855	0.009872193	-0.112096824	0.013324804	0.25525942	4.847069	8.521216	Walking_Read
12:33:45.541	-0.12210801	5.7893567	10.431855	0.009872193	-0.112096824	0.013324804	0.25525942	4.847069	8.521216	Walking_Read
12:33:45.562	-0.12210801	5.7893567	10.431855	0.009872193	-0.112096824	0.013324804	0.25525942	4.847069	8.521216	Walking_Read
12:33:45.583	-0.12210801	5.7893567	10.431855	0.009872193	-0.112096824	0.013324804	0.25525942	4.847069	8.521216	Walking_Read
12:33:45.605	-0.12210801	5.7893567	10.431855	0.009872193	-0.112096824	0.013324804	0.25525942	4.847069	8.521216	Walking_Read
12:33:45.626	-0.12210801	5.7893567	10.431855	0.009872193	-0.112096824	0.013324804	0.25525942	4.847069	8.521216	Walking_Read
12:33:45.662	0.89545876	3.6273263	7.659285	0.21939898	0.004578435	-0.34097704	0.44662774	4.8954306	8.485614	Walking_Read
12:33:45.696	0.89545876	3.6273263	7.659285	0.21939898	0.004578435	-0.34097704	0.44662774	4.8954306	8.485614	Walking_Read
[truncated: 3,296 more rows]
