# Supplementary material for: Real-time Smartphone Activity Classification Using Inertial Sensors—Recognition of Scrolling, Typing, and Watching Videos While Sitting or Walking
Source: Sensors (Basel). 2020 Jan 24;20(3):655. doi: 10.3390/s20030655 (PMC7038357; doi:10.3390/s20030655)
Supplement: Supplementary file 1 [file sensors-20-00655-s001.zip › sensors-668083-supplementary/5Hz_data/6940/2019_09_15_12_03_46_Sitting_Watch.csv]

time	accX	accY	accZ	rotX	rotY	rotZ	graX	graY	graZ	activity
12:24:34.622	8.839663	-0.36871833	2.0878077	0.38494346	-0.39065138	-0.0031685582	9.281729	-0.35294542	3.1456447	Sitting_Watch
12:24:34.643	8.839663	-0.36871833	2.0878077	0.38494346	-0.39065138	-0.0031685582	9.281729	-0.35294542	3.1456447	Sitting_Watch
12:24:34.693	8.839663	-0.36871833	2.0878077	0.38494346	-0.39065138	-0.0031685582	9.281729	-0.35294542	3.1456447	Sitting_Watch
12:24:34.724	8.839663	-0.36871833	2.0878077	0.38494346	-0.39065138	-0.0031685582	9.281729	-0.35294542	3.1456447	Sitting_Watch
12:24:34.745	8.688824	0.05506832	2.2721667	-0.34809485	1.3588667	0.2631687	9.104764	-0.43653733	3.6170359	Sitting_Watch
12:24:34.767	8.688824	0.05506832	2.2721667	-0.34809485	1.3588667	0.2631687	9.104764	-0.43653733	3.6170359	Sitting_Watch
12:24:34.788	8.688824	0.05506832	2.2721667	-0.34809485	1.3588667	0.2631687	9.104764	-0.43653733	3.6170359	Sitting_Watch
12:24:34.808	8.688824	0.05506832	2.2721667	-0.34809485	1.3588667	0.2631687	9.104764	-0.43653733	3.6170359	Sitting_Watch
12:24:34.828	8.688824	0.05506832	2.2721667	-0.34809485	1.3588667	0.2631687	9.104764	-0.43653733	3.6170359	Sitting_Watch
12:24:34.848	8.688824	0.05506832	2.2721667	-0.34809485	1.3588667	0.2631687	9.104764	-0.43653733	3.6170359	Sitting_Watch
12:24:34.868	8.688824	0.05506832	2.2721667	-0.34809485	1.3588667	0.2631687	9.104764	-0.43653733	3.6170359	Sitting_Watch
12:24:34.889	8.688824	0.05506832	2.2721667	-0.34809485	1.3588667	0.2631687	9.104764	-0.43653733	3.6170359	Sitting_Watch
12:24:34.909	7.3647895	-1.4006507	5.5283804	-0.05915558	1.2745672	0.12877834	8.124098	-0.8795199	5.4217806	Sitting_Watch
12:24:34.930	7.3647895	-1.4006507	5.5283804	-0.05915558	1.2745672	0.12877834	8.124098	-0.8795199	5.4217806	Sitting_Watch
12:24:34.951	7.3647895	-1.4006507	5.5283804	-0.05915558	1.2745672	0.12877834	8.124098	-0.8795199	5.4217806	Sitting_Watch
12:24:34.972	7.3647895	-1.4006507	5.5283804	-0.05915558	1.2745672	0.12877834	8.124098	-0.8795199	5.4217806	Sitting_Watch
12:24:34.992	7.3647895	-1.4006507	5.5283804	-0.05915558	1.2745672	0.12877834	8.124098	-0.8795199	5.4217806	Sitting_Watch
12:24:35.011	7.3647895	-1.4006507	5.5283804	-0.05915558	1.2745672	0.12877834	8.124098	-0.8795199	5.4217806	Sitting_Watch
12:24:35.032	7.3647895	-1.4006507	5.5283804	-0.05915558	1.2745672	0.12877834	8.124098	-0.8795199	5.4217806	Sitting_Watch
12:24:35.052	7.3647895	-1.4006507	5.5283804	-0.05915558	1.2745672	0.12877834	8.124098	-0.8795199	5.4217806	Sitting_Watch
12:24:35.073	7.3647895	-1.4006507	5.5283804	-0.05915558	1.2745672	0.12877834	8.124098	-0.8795199	5.4217806	Sitting_Watch
12:24:35.093	6.854809	-2.0518935	6.5220046	0.19679695	0.51098573	-0.028214034	7.189998	-1.7265102	6.441535	Sitting_Watch
12:24:35.113	6.854809	-2.0518935	6.5220046	0.19679695	0.51098573	-0.028214034	7.189998	-1.7265102	6.441535	Sitting_Watch
12:24:35.134	6.854809	-2.0518935	6.5220046	0.19679695	0.51098573	-0.028214034	7.189998	-1.7265102	6.441535	Sitting_Watch
12:24:35.154	6.854809	-2.0518935	6.5220046	0.19679695	0.51098573	-0.028214034	7.189998	-1.7265102	6.441535	Sitting_Watch
12:24:35.175	6.854809	-2.0518935	6.5220046	0.19679695	0.51098573	-0.028214034	7.189998	-1.7265102	6.441535	Sitting_Watch
12:24:35.195	6.854809	-2.0518935	6.5220046	0.19679695	0.51098573	-0.028214034	7.189998	-1.7265102	6.441535	Sitting_Watch
12:24:35.216	6.854809	-2.0518935	6.5220046	0.19679695	0.51098573	-0.028214034	7.189998	-1.7265102	6.441535	Sitting_Watch
12:24:35.236	6.854809	-2.0518935	6.5220046	0.19679695	0.51098573	-0.028214034	7.189998	-1.7265102	6.441535	Sitting_Watch
12:24:35.257	6.854809	-2.0518935	6.5220046	0.19679695	0.51098573	-0.028214034	7.189998	-1.7265102	6.441535	Sitting_Watch
12:24:35.277	6.014418	-0.88109314	9.222747	-0.9461319	0.52747905	0.33463994	5.776348	-1.0806662	7.850879	Sitting_Watch
12:24:35.298	6.014418	-0.88109314	9.222747	-0.9461319	0.52747905	0.33463994	5.776348	-1.0806662	7.850879	Sitting_Watch
12:24:35.318	6.014418	-0.88109314	9.222747	-0.9461319	0.52747905	0.33463994	5.776348	-1.0806662	7.850879	Sitting_Watch
12:24:35.339	6.014418	-0.88109314	9.222747	-0.9461319	0.52747905	0.33463994	5.776348	-1.0806662	7.850879	Sitting_Watch
12:24:35.359	6.014418	-0.88109314	9.222747	-0.9461319	0.52747905	0.33463994	5.776348	-1.0806662	7.850879	Sitting_Watch
12:24:35.380	6.014418	-0.88109314	9.222747	-0.9461319	0.52747905	0.33463994	5.776348	-1.0806662	7.850879	Sitting_Watch
12:24:35.400	6.014418	-0.88109314	9.222747	-0.9461319	0.52747905	0.33463994	5.776348	-1.0806662	7.850879	Sitting_Watch
12:24:35.421	6.014418	-0.88109314	9.222747	-0.9461319	0.52747905	0.33463994	5.776348	-1.0806662	7.850879	Sitting_Watch
12:24:35.441	6.014418	-0.88109314	9.222747	-0.9461319	0.52747905	0.33463994	5.776348	-1.0806662	7.850879	Sitting_Watch
12:24:35.462	4.5084195	-1.8435916	8.20518	-0.07625981	-0.08949481	-0.029435765	5.1039615	-1.4067919	8.2547455	Sitting_Watch
12:24:35.482	4.5084195	-1.8435916	8.20518	-0.07625981	-0.08949481	-0.029435765	5.1039615	-1.4067919	8.2547455	Sitting_Watch
12:24:35.503	4.5084195	-1.8435916	8.20518	-0.07625981	-0.08949481	-0.029435765	5.1039615	-1.4067919	8.2547455	Sitting_Watch
12:24:35.523	4.5084195	-1.8435916	8.20518	-0.07625981	-0.08949481	-0.029435765	5.1039615	-1.4067919	8.2547455	Sitting_Watch
12:24:35.544	4.5084195	-1.8435916	8.20518	-0.07625981	-0.08949481	-0.029435765	5.1039615	-1.4067919	8.2547455	Sitting_Watch
12:24:35.564	4.5084195	-1.8435916	8.20518	-0.07625981	-0.08949481	-0.029435765	5.1039615	-1.4067919	8.2547455	Sitting_Watch
12:24:35.585	4.5084195	-1.8435916	8.20518	-0.07625981	-0.08949481	-0.029435765	5.1039615	-1.4067919	8.2547455	Sitting_Watch
12:24:35.605	4.5084195	-1.8435916	8.20518	-0.07625981	-0.08949481	-0.029435765	5.1039615	-1.4067919	8.2547455	Sitting_Watch
12:24:35.626	4.5084195	-1.8435916	8.20518	-0.07625981	-0.08949481	-0.029435765	5.1039615	-1.4067919	8.2547455	Sitting_Watch
12:24:35.646	4.460534	-1.3934679	7.285778	0.38860863	0.035121698	-0.039209608	5.106348	-1.3606831	8.260997	Sitting_Watch
12:24:35.667	4.460534	-1.3934679	7.285778	0.38860863	0.035121698	-0.039209608	5.106348	-1.3606831	8.260997	Sitting_Watch
12:24:35.689	4.460534	-1.3934679	7.285778	0.38860863	0.035121698	-0.039209608	5.106348	-1.3606831	8.260997	Sitting_Watch
12:24:35.711	4.460534	-1.3934679	7.285778	0.38860863	0.035121698	-0.039209608	5.106348	-1.3606831	8.260997	Sitting_Watch
12:24:35.733	4.460534	-1.3934679	7.285778	0.38860863	0.035121698	-0.039209608	5.106348	-1.3606831	8.260997	Sitting_Watch
12:24:35.755	4.460534	-1.3934679	7.285778	0.38860863	0.035121698	-0.039209608	5.106348	-1.3606831	8.260997	Sitting_Watch
12:24:35.777	4.460534	-1.3934679	7.285778	0.38860863	0.035121698	-0.039209608	5.106348	-1.3606831	8.260997	Sitting_Watch
12:24:35.802	4.460534	-1.3934679	7.285778	0.38860863	0.035121698	-0.039209608	5.106348	-1.3606831	8.260997	Sitting_Watch
12:24:35.824	3.8739367	-1.0439038	8.391933	-0.07198375	0.34055433	0.097624205	4.380858	-1.1287287	8.700828	Sitting_Watch
12:24:35.846	3.8739367	-1.0439038	8.391933	-0.07198375	0.34055433	0.097624205	4.380858	-1.1287287	8.700828	Sitting_Watch
12:24:35.867	3.8739367	-1.0439038	8.391933	-0.07198375	0.34055433	0.097624205	4.380858	-1.1287287	8.700828	Sitting_Watch
12:24:35.889	3.8739367	-1.0439038	8.391933	-0.07198375	0.34055433	0.097624205	4.380858	-1.1287287	8.700828	Sitting_Watch
12:24:35.911	3.8739367	-1.0439038	8.391933	-0.07198375	0.34055433	0.097624205	4.380858	-1.1287287	8.700828	Sitting_Watch
12:24:35.932	3.8739367	-1.0439038	8.391933	-0.07198375	0.34055433	0.097624205	4.380858	-1.1287287	8.700828	Sitting_Watch
12:24:35.954	3.8739367	-1.0439038	8.391933	-0.07198375	0.34055433	0.097624205	4.380858	-1.1287287	8.700828	Sitting_Watch
12:24:35.975	3.8739367	-1.0439038	8.391933	-0.07198375	0.34055433	0.097624205	4.380858	-1.1287287	8.700828	Sitting_Watch
12:24:35.998	3.737463	-1.0486923	8.758257	-0.095196635	-0.23976767	-0.008666346	4.1280003	-1.2039833	8.813648	Sitting_Watch
12:24:36.020	3.737463	-1.0486923	8.758257	-0.095196635	-0.23976767	-0.008666346	4.1280003	-1.2039833	8.813648	Sitting_Watch
12:24:36.042	3.737463	-1.0486923	8.758257	-0.095196635	-0.23976767	-0.008666346	4.1280003	-1.2039833	8.813648	Sitting_Watch
12:24:36.067	3.737463	-1.0486923	8.758257	-0.095196635	-0.23976767	-0.008666346	4.1280003	-1.2039833	8.813648	Sitting_Watch
12:24:36.090	3.737463	-1.0486923	8.758257	-0.095196635	-0.23976767	-0.008666346	4.1280003	-1.2039833	8.813648	Sitting_Watch
12:24:36.112	3.737463	-1.0486923	8.758257	-0.095196635	-0.23976767	-0.008666346	4.1280003	-1.2039833	8.813648	Sitting_Watch
12:24:36.134	3.737463	-1.0486923	8.758257	-0.095196635	-0.23976767	-0.008666346	4.1280003	-1.2039833	8.813648	Sitting_Watch
12:24:36.155	3.737463	-1.0486923	8.758257	-0.095196635	-0.23976767	-0.008666346	4.1280003	-1.2039833	8.813648	Sitting_Watch
12:24:36.176	3.8954852	-1.1492519	8.466156	-0.017005878	-0.2073918	0.013935669	4.282684	-1.2276496	8.736238	Sitting_Watch
12:24:36.197	3.8954852	-1.1492519	8.466156	-0.017005878	-0.2073918	0.013935669	4.282684	-1.2276496	8.736238	Sitting_Watch
12:24:36.219	3.8954852	-1.1492519	8.466156	-0.017005878	-0.2073918	0.013935669	4.282684	-1.2276496	8.736238	Sitting_Watch
12:24:36.240	3.8954852	-1.1492519	8.466156	-0.017005878	-0.2073918	0.013935669	4.282684	-1.2276496	8.736238	Sitting_Watch
12:24:36.263	3.8954852	-1.1492519	8.466156	-0.017005878	-0.2073918	0.013935669	4.282684	-1.2276496	8.736238	Sitting_Watch
12:24:36.285	3.8954852	-1.1492519	8.466156	-0.017005878	-0.2073918	0.013935669	4.282684	-1.2276496	8.736238	Sitting_Watch
12:24:36.307	3.8954852	-1.1492519	8.466156	-0.017005878	-0.2073918	0.013935669	4.282684	-1.2276496	8.736238	Sitting_Watch
12:24:36.329	3.8954852	-1.1492519	8.466156	-0.017005878	-0.2073918	0.013935669	4.282684	-1.2276496	8.736238	Sitting_Watch
12:24:36.354	4.0582957	-1.1420691	8.564321	0.026365554	0.061388906	-0.005001154	4.2857094	-1.2034767	8.738118	Sitting_Watch
12:24:36.375	4.0582957	-1.1420691	8.564321	0.026365554	0.061388906	-0.005001154	4.2857094	-1.2034767	8.738118	Sitting_Watch
12:24:36.396	4.0582957	-1.1420691	8.564321	0.026365554	0.061388906	-0.005001154	4.2857094	-1.2034767	8.738118	Sitting_Watch
12:24:36.418	4.0582957	-1.1420691	8.564321	0.026365554	0.061388906	-0.005001154	4.2857094	-1.2034767	8.738118	Sitting_Watch
12:24:36.440	4.0582957	-1.1420691	8.564321	0.026365554	0.061388906	-0.005001154	4.2857094	-1.2034767	8.738118	Sitting_Watch
12:24:36.462	4.0582957	-1.1420691	8.564321	0.026365554	0.061388906	-0.005001154	4.2857094	-1.2034767	8.738118	Sitting_Watch
12:24:36.484	4.0582957	-1.1420691	8.564321	0.026365554	0.061388906	-0.005001154	4.2857094	-1.2034767	8.738118	Sitting_Watch
12:24:36.506	4.0582957	-1.1420691	8.564321	0.026365554	0.061388906	-0.005001154	4.2857094	-1.2034767	8.738118	Sitting_Watch
12:24:36.529	4.0582957	-1.1420691	8.564321	0.026365554	0.061388906	-0.005001154	4.2857094	-1.2034767	8.738118	Sitting_Watch
12:24:36.553	3.981679	-1.1229149	8.439818	0.04346978	0.03267824	-0.0025576928	4.249782	-1.1764772	8.759316	Sitting_Watch
12:24:36.576	3.981679	-1.1229149	8.439818	0.04346978	0.03267824	-0.0025576928	4.249782	-1.1764772	8.759316	Sitting_Watch
12:24:36.597	3.981679	-1.1229149	8.439818	0.04346978	0.03267824	-0.0025576928	4.249782	-1.1764772	8.759316	Sitting_Watch
12:24:36.620	3.981679	-1.1229149	8.439818	0.04346978	0.03267824	-0.0025576928	4.249782	-1.1764772	8.759316	Sitting_Watch
12:24:36.642	3.981679	-1.1229149	8.439818	0.04346978	0.03267824	-0.0025576928	4.249782	-1.1764772	8.759316	Sitting_Watch
12:24:36.663	3.981679	-1.1229149	8.439818	0.04346978	0.03267824	-0.0025576928	4.249782	-1.1764772	8.759316	Sitting_Watch
12:24:36.684	3.981679	-1.1229149	8.439818	0.04346978	0.03267824	-0.0025576928	4.249782	-1.1764772	8.759316	Sitting_Watch
12:24:36.705	3.981679	-1.1229149	8.439818	0.04346978	0.03267824	-0.0025576928	4.249782	-1.1764772	8.759316	Sitting_Watch
12:24:36.727	4.04393	-1.1564348	8.458973	-0.1605592	-0.124924995	-0.0013359623	4.229939	-1.1816936	8.768214	Sitting_Watch
12:24:36.749	4.04393	-1.1564348	8.458973	-0.1605592	-0.124924995	-0.0013359623	4.229939	-1.1816936	8.768214	Sitting_Watch
12:24:36.771	4.04393	-1.1564348	8.458973	-0.1605592	-0.124924995	-0.0013359623	4.229939	-1.1816936	8.768214	Sitting_Watch
12:24:36.795	4.04393	-1.1564348	8.458973	-0.1605592	-0.124924995	-0.0013359623	4.229939	-1.1816936	8.768214	Sitting_Watch
12:24:36.817	4.04393	-1.1564348	8.458973	-0.1605592	-0.124924995	-0.0013359623	4.229939	-1.1816936	8.768214	Sitting_Watch
12:24:36.840	4.04393	-1.1564348	8.458973	-0.1605592	-0.124924995	-0.0013359623	4.229939	-1.1816936	8.768214	Sitting_Watch
12:24:36.862	4.04393	-1.1564348	8.458973	-0.1605592	-0.124924995	-0.0013359623	4.229939	-1.1816936	8.768214	Sitting_Watch
12:24:36.884	4.04393	-1.1564348	8.458973	-0.1605592	-0.124924995	-0.0013359623	4.229939	-1.1816936	8.768214	Sitting_Watch
12:24:36.915	4.051113	-1.2857256	8.334471	0.025143825	0.061999768	-0.051426914	4.263243	-1.2606215	8.74105	Sitting_Watch
12:24:36.937	4.051113	-1.2857256	8.334471	0.025143825	0.061999768	-0.051426914	4.263243	-1.2606215	8.74105	Sitting_Watch
12:24:36.959	4.051113	-1.2857256	8.334471	0.025143825	0.061999768	-0.051426914	4.263243	-1.2606215	8.74105	Sitting_Watch
12:24:36.980	4.051113	-1.2857256	8.334471	0.025143825	0.061999768	-0.051426914	4.263243	-1.2606215	8.74105	Sitting_Watch
12:24:37.002	4.051113	-1.2857256	8.334471	0.025143825	0.061999768	-0.051426914	4.263243	-1.2606215	8.74105	Sitting_Watch
12:24:37.026	4.051113	-1.2857256	8.334471	0.025143825	0.061999768	-0.051426914	4.263243	-1.2606215	8.74105	Sitting_Watch
12:24:37.048	4.051113	-1.2857256	8.334471	0.025143825	0.061999768	-0.051426914	4.263243	-1.2606215	8.74105	Sitting_Watch
12:24:37.071	4.051113	-1.2857256	8.334471	0.086230345	-0.15852258	0.012103073	4.263243	-1.2606215	8.74105	Sitting_Watch
12:24:37.094	3.9409764	-1.0175668	7.9346266	0.086230345	-0.15852258	0.012103073	4.1780586	-1.1568764	8.796353	Sitting_Watch
12:24:37.116	3.9409764	-1.0175668	7.9346266	0.086230345	-0.15852258	0.012103073	4.1780586	-1.1568764	8.796353	Sitting_Watch
12:24:37.140	3.9409764	-1.0175668	7.9346266	0.086230345	-0.15852258	0.012103073	4.1780586	-1.1568764	8.796353	Sitting_Watch
12:24:37.163	3.9409764	-1.0175668	7.9346266	0.086230345	-0.15852258	0.012103073	4.1780586	-1.1568764	8.796353	Sitting_Watch
12:24:37.185	3.9409764	-1.0175668	7.9346266	0.086230345	-0.15852258	0.012103073	4.1780586	-1.1568764	8.796353	Sitting_Watch
12:24:37.207	3.9409764	-1.0175668	7.9346266	0.086230345	-0.15852258	0.012103073	4.1780586	-1.1568764	8.796353	Sitting_Watch
12:24:37.229	3.9409764	-1.0175668	7.9346266	0.086230345	-0.15852258	0.012103073	4.1780586	-1.1568764	8.796353	Sitting_Watch
12:24:37.251	4.2115293	-1.3407938	8.607418	-0.16544613	0.11881024	0.0053835553	4.2829924	-1.2895191	8.727169	Sitting_Watch
12:24:37.273	4.2115293	-1.3407938	8.607418	-0.16544613	0.11881024	0.0053835553	4.2829924	-1.2895191	8.727169	Sitting_Watch
12:24:37.295	4.2115293	-1.3407938	8.607418	-0.16544613	0.11881024	0.0053835553	4.2829924	-1.2895191	8.727169	Sitting_Watch
12:24:37.318	4.2115293	-1.3407938	8.607418	-0.16544613	0.11881024	0.0053835553	4.2829924	-1.2895191	8.727169	Sitting_Watch
12:24:37.342	4.2115293	-1.3407938	8.607418	-0.16544613	0.11881024	0.0053835553	4.2829924	-1.2895191	8.727169	Sitting_Watch
12:24:37.365	4.2115293	-1.3407938	8.607418	-0.16544613	0.11881024	0.0053835553	4.2829924	-1.2895191	8.727169	Sitting_Watch
12:24:37.388	4.2115293	-1.3407938	8.607418	-0.16544613	0.11881024	0.0053835553	4.2829924	-1.2895191	8.727169	Sitting_Watch
12:24:37.411	4.2115293	-1.3407938	8.607418	-0.16544613	0.11881024	0.0053835553	4.2829924	-1.2895191	8.727169	Sitting_Watch
12:24:37.432	4.2115293	-1.3407938	8.607418	-0.16544613	0.11881024	0.0053835553	4.2829924	-1.2895191	8.727169	Sitting_Watch
12:24:37.454	4.063084	-1.4102279	8.6433325	0.04224805	0.030234776	0.026152974	4.172021	-1.3770734	8.767455	Sitting_Watch
12:24:37.476	4.063084	-1.4102279	8.6433325	0.04224805	0.030234776	0.026152974	4.172021	-1.3770734	8.767455	Sitting_Watch
12:24:37.498	4.063084	-1.4102279	8.6433325	0.04224805	0.030234776	0.026152974	4.172021	-1.3770734	8.767455	Sitting_Watch
12:24:37.519	4.063084	-1.4102279	8.6433325	0.04224805	0.030234776	0.026152974	4.172021	-1.3770734	8.767455	Sitting_Watch
12:24:37.543	4.063084	-1.4102279	8.6433325	0.04224805	0.030234776	0.026152974	4.172021	-1.3770734	8.767455	Sitting_Watch
12:24:37.566	4.063084	-1.4102279	8.6433325	0.04224805	0.030234776	0.026152974	4.172021	-1.3770734	8.767455	Sitting_Watch
12:24:37.589	4.063084	-1.4102279	8.6433325	0.04224805	0.030234776	0.026152974	4.172021	-1.3770734	8.767455	Sitting_Watch
12:24:37.611	4.063084	-1.4102279	8.6433325	0.0007092146	0.009465357	0.0023292291	4.172021	-1.3770734	8.767455	Sitting_Watch
12:24:37.634	4.017593	-1.4820561	8.636149	0.0007092146	0.009465357	0.0023292291	4.1456103	-1.4288919	8.771689	Sitting_Watch
12:24:37.656	4.017593	-1.4820561	8.636149	0.0007092146	0.009465357	0.0023292291	4.1456103	-1.4288919	8.771689	Sitting_Watch
12:24:37.679	4.017593	-1.4820561	8.636149	0.0007092146	0.009465357	0.0023292291	4.1456103	-1.4288919	8.771689	Sitting_Watch
12:24:37.702	4.017593	-1.4820561	8.636149	0.0007092146	0.009465357	0.0023292291	4.1456103	-1.4288919	8.771689	Sitting_Watch
12:24:37.725	4.017593	-1.4820561	8.636149	0.0007092146	0.009465357	0.0023292291	4.1456103	-1.4288919	8.771689	Sitting_Watch
12:24:37.747	4.017593	-1.4820561	8.636149	0.0007092146	0.009465357	0.0023292291	4.1456103	-1.4288919	8.771689	Sitting_Watch
12:24:37.769	4.017593	-1.4820561	8.636149	0.0007092146	0.009465357	0.0023292291	4.1456103	-1.4288919	8.771689	Sitting_Watch
12:24:37.791	4.017593	-1.4820561	8.636149	0.011093924	0.048560735	0.010881343	4.1456103	-1.4288919	8.771689	Sitting_Watch
12:24:37.813	3.902668	-1.4174107	8.3679905	0.011093924	0.048560735	0.010881343	4.1115494	-1.4045819	8.791626	Sitting_Watch
12:24:37.837	3.902668	-1.4174107	8.3679905	0.011093924	0.048560735	0.010881343	4.1115494	-1.4045819	8.791626	Sitting_Watch
12:24:37.860	3.902668	-1.4174107	8.3679905	0.011093924	0.048560735	0.010881343	4.1115494	-1.4045819	8.791626	Sitting_Watch
12:24:37.882	3.902668	-1.4174107	8.3679905	0.011093924	0.048560735	0.010881343	4.1115494	-1.4045819	8.791626	Sitting_Watch
12:24:37.904	3.902668	-1.4174107	8.3679905	0.011093924	0.048560735	0.010881343	4.1115494	-1.4045819	8.791626	Sitting_Watch
12:24:37.927	3.902668	-1.4174107	8.3679905	0.011093924	0.048560735	0.010881343	4.1115494	-1.4045819	8.791626	Sitting_Watch
12:24:37.950	3.902668	-1.4174107	8.3679905	0.011093924	0.048560735	0.010881343	4.1115494	-1.4045819	8.791626	Sitting_Watch
12:24:37.973	3.955342	-1.3838909	8.707977	-0.009675494	-0.03085175	0.020044321	4.069281	-1.4091251	8.810543	Sitting_Watch
12:24:37.995	3.955342	-1.3838909	8.707977	-0.009675494	-0.03085175	0.020044321	4.069281	-1.4091251	8.810543	Sitting_Watch
12:24:38.017	3.955342	-1.3838909	8.707977	-0.009675494	-0.03085175	0.020044321	4.069281	-1.4091251	8.810543	Sitting_Watch
12:24:38.039	3.955342	-1.3838909	8.707977	-0.009675494	-0.03085175	0.020044321	4.069281	-1.4091251	8.810543	Sitting_Watch
12:24:38.061	3.955342	-1.3838909	8.707977	-0.009675494	-0.03085175	0.020044321	4.069281	-1.4091251	8.810543	Sitting_Watch
12:24:38.084	3.955342	-1.3838909	8.707977	-0.009675494	-0.03085175	0.020044321	4.069281	-1.4091251	8.810543	Sitting_Watch
12:24:38.106	3.955342	-1.3838909	8.707977	-0.009675494	-0.03085175	0.020044321	4.069281	-1.4091251	8.810543	Sitting_Watch
12:24:38.129	3.955342	-1.3838909	8.707977	-0.009675494	-0.03085175	0.020044321	4.069281	-1.4091251	8.810543	Sitting_Watch
12:24:38.152	3.8739367	-1.2067145	8.504464	0.022700364	0.021071797	0.01760086	4.069281	-1.4091251	8.810543	Sitting_Watch
12:24:38.175	3.8739367	-1.2067145	8.504464	0.022700364	0.021071797	0.01760086	4.0504675	-1.3888335	8.822427	Sitting_Watch
12:24:38.197	3.8739367	-1.2067145	8.504464	0.022700364	0.021071797	0.01760086	4.0504675	-1.3888335	8.822427	Sitting_Watch
12:24:38.220	3.8739367	-1.2067145	8.504464	0.022700364	0.021071797	0.01760086	4.0504675	-1.3888335	8.822427	Sitting_Watch
12:24:38.243	3.8739367	-1.2067145	8.504464	0.022700364	0.021071797	0.01760086	4.0504675	-1.3888335	8.822427	Sitting_Watch
12:24:38.265	3.8739367	-1.2067145	8.504464	0.022700364	0.021071797	0.01760086	4.0504675	-1.3888335	8.822427	Sitting_Watch
12:24:38.287	3.8739367	-1.2067145	8.504464	0.022700364	0.021071797	0.01760086	4.0504675	-1.3888335	8.822427	Sitting_Watch
12:24:38.309	3.8739367	-1.2067145	8.504464	0.022700364	0.021071797	0.01760086	4.0504675	-1.3888335	8.822427	Sitting_Watch
12:24:38.332	3.849994	-1.2905141	8.566715	-0.005399438	0.016184876	0.018211726	4.019611	-1.3593792	8.841107	Sitting_Watch
12:24:38.355	3.849994	-1.2905141	8.566715	-0.005399438	0.016184876	0.018211726	4.019611	-1.3593792	8.841107	Sitting_Watch
12:24:38.378	3.849994	-1.2905141	8.566715	-0.005399438	0.016184876	0.018211726	4.019611	-1.3593792	8.841107	Sitting_Watch
12:24:38.401	3.849994	-1.2905141	8.566715	-0.005399438	0.016184876	0.018211726	4.019611	-1.3593792	8.841107	Sitting_Watch
12:24:38.423	3.849994	-1.2905141	8.566715	-0.005399438	0.016184876	0.018211726	4.019611	-1.3593792	8.841107	Sitting_Watch
12:24:38.445	3.849994	-1.2905141	8.566715	-0.005399438	0.016184876	0.018211726	4.019611	-1.3593792	8.841107	Sitting_Watch
12:24:38.468	3.849994	-1.2905141	8.566715	-0.005399438	0.016184876	0.018211726	4.019611	-1.3593792	8.841107	Sitting_Watch
12:24:38.491	3.849994	-1.2905141	8.566715	-0.005399438	0.016184876	0.018211726	4.019611	-1.3593792	8.841107	Sitting_Watch
12:24:38.513	3.833234	-1.3024855	8.684034	0.0037635406	0.027791316	0.0041618245	3.9893322	-1.3621601	8.854383	Sitting_Watch
12:24:38.537	3.833234	-1.3024855	8.684034	0.0037635406	0.027791316	0.0041618245	3.9893322	-1.3621601	8.854383	Sitting_Watch
12:24:38.560	3.833234	-1.3024855	8.684034	0.0037635406	0.027791316	0.0041618245	3.9893322	-1.3621601	8.854383	Sitting_Watch
12:24:38.582	3.833234	-1.3024855	8.684034	0.0037635406	0.027791316	0.0041618245	3.9893322	-1.3621601	8.854383	Sitting_Watch
12:24:38.603	3.833234	-1.3024855	8.684034	0.0037635406	0.027791316	0.0041618245	3.9893322	-1.3621601	8.854383	Sitting_Watch
12:24:38.625	3.833234	-1.3024855	8.684034	0.0037635406	0.027791316	0.0041618245	3.9893322	-1.3621601	8.854383	Sitting_Watch
12:24:38.647	3.833234	-1.3024855	8.684034	0.0037635406	0.027791316	0.0041618245	3.9893322	-1.3621601	8.854383	Sitting_Watch
12:24:38.674	3.833234	-1.3024855	8.684034	0.0037635406	0.027791316	0.0041618245	3.9893322	-1.3621601	8.854383	Sitting_Watch
12:24:38.697	3.7638	-1.2713599	8.461368	0.010483059	0.006411031	0.0023292291	3.9609325	-1.3435476	8.869965	Sitting_Watch
12:24:38.720	3.7638	-1.2713599	8.461368	0.010483059	0.006411031	0.0023292291	3.9609325	-1.3435476	8.869965	Sitting_Watch
12:24:38.742	3.7638	-1.2713599	8.461368	0.010483059	0.006411031	0.0023292291	3.9609325	-1.3435476	8.869965	Sitting_Watch
12:24:38.763	3.7638	-1.2713599	8.461368	0.010483059	0.006411031	0.0023292291	3.9609325	-1.3435476	8.869965	Sitting_Watch
12:24:38.786	3.7638	-1.2713599	8.461368	0.010483059	0.006411031	0.0023292291	3.9609325	-1.3435476	8.869965	Sitting_Watch
12:24:38.808	3.7638	-1.2713599	8.461368	0.010483059	0.006411031	0.0023292291	3.9609325	-1.3435476	8.869965	Sitting_Watch
12:24:38.830	3.7638	-1.2713599	8.461368	0.010483059	0.006411031	0.0023292291	3.9609325	-1.3435476	8.869965	Sitting_Watch
12:24:38.852	3.7638	-1.2713599	8.461368	0.010483059	0.006411031	0.0023292291	3.9609325	-1.3435476	8.869965	Sitting_Watch
12:24:38.874	3.7781656	-1.2929084	8.542772	-0.0072320336	0.0009132435	0.006605286	3.9430575	-1.3493326	8.877046	Sitting_Watch
12:24:38.897	3.7781656	-1.2929084	8.542772	-0.0072320336	0.0009132435	0.006605286	3.9430575	-1.3493326	8.877046	Sitting_Watch
12:24:38.919	3.7781656	-1.2929084	8.542772	-0.0072320336	0.0009132435	0.006605286	3.9430575	-1.3493326	8.877046	Sitting_Watch
12:24:38.942	3.7781656	-1.2929084	8.542772	-0.0072320336	0.0009132435	0.006605286	3.9430575	-1.3493326	8.877046	Sitting_Watch
12:24:38.964	3.7781656	-1.2929084	8.542772	-0.0072320336	0.0009132435	0.006605286	3.9430575	-1.3493326	8.877046	Sitting_Watch
12:24:38.987	3.7781656	-1.2929084	8.542772	-0.0072320336	0.0009132435	0.006605286	3.9430575	-1.3493326	8.877046	Sitting_Watch
12:24:39.010	3.7781656	-1.2929084	8.542772	-0.0072320336	0.0009132435	0.006605286	3.9430575	-1.3493326	8.877046	Sitting_Watch
12:24:39.032	3.7781656	-1.2929084	8.542772	-0.0072320336	0.0009132435	0.006605286	3.9430575	-1.3493326	8.877046	Sitting_Watch
12:24:39.055	3.7590115	-1.1923488	8.437425	0.0074287322	0.031456508	0.0035509595	3.9168983	-1.3330612	8.891075	Sitting_Watch
12:24:39.076	3.7590115	-1.1923488	8.437425	0.0074287322	0.031456508	0.0035509595	3.9168983	-1.3330612	8.891075	Sitting_Watch
12:24:39.097	3.7590115	-1.1923488	8.437425	0.0074287322	0.031456508	0.0035509595	3.9168983	-1.3330612	8.891075	Sitting_Watch
12:24:39.118	3.7590115	-1.1923488	8.437425	0.0074287322	0.031456508	0.0035509595	3.9168983	-1.3330612	8.891075	Sitting_Watch
12:24:39.140	3.7590115	-1.1923488	8.437425	0.0074287322	0.031456508	0.0035509595	3.9168983	-1.3330612	8.891075	Sitting_Watch
12:24:39.163	3.7590115	-1.1923488	8.437425	0.0074287322	0.031456508	0.0035509595	3.9168983	-1.3330612	8.891075	Sitting_Watch
12:24:39.185	3.7590115	-1.1923488	8.437425	0.0074287322	0.031456508	0.0035509595	3.9168983	-1.3330612	8.891075	Sitting_Watch
12:24:39.208	3.7590115	-1.1923488	8.437425	0.0074287322	0.031456508	0.0035509595	3.9168983	-1.3330612	8.891075	Sitting_Watch
12:24:39.230	3.7590115	-1.1923488	8.437425	0.0019309451	0.007021896	0.0029400946	3.9168983	-1.3330612	8.891075	Sitting_Watch
12:24:39.254	3.7614057	-1.211503	8.605023	0.0019309451	0.007021896	0.0029400946	3.892578	-1.3240504	8.903094	Sitting_Watch
12:24:39.277	3.7614057	-1.211503	8.605023	0.0019309451	0.007021896	0.0029400946	3.892578	-1.3240504	8.903094	Sitting_Watch
12:24:39.300	3.7614057	-1.211503	8.605023	0.0019309451	0.007021896	0.0029400946	3.892578	-1.3240504	8.903094	Sitting_Watch
12:24:39.322	3.7614057	-1.211503	8.605023	0.0019309451	0.007021896	0.0029400946	3.892578	-1.3240504	8.903094	Sitting_Watch
12:24:39.344	3.7614057	-1.211503	8.605023	0.0019309451	0.007021896	0.0029400946	3.892578	-1.3240504	8.903094	Sitting_Watch
12:24:39.367	3.7614057	-1.211503	8.605023	0.0019309451	0.007021896	0.0029400946	3.892578	-1.3240504	8.903094	Sitting_Watch
12:24:39.389	3.7614057	-1.211503	8.605023	0.0019309451	0.007021896	0.0029400946	3.892578	-1.3240504	8.903094	Sitting_Watch
12:24:39.411	3.7518287	-1.228263	8.542772	-0.0017342464	0.010076222	0.006605286	3.8812563	-1.3174958	8.909008	Sitting_Watch
12:24:39.433	3.7518287	-1.228263	8.542772	-0.0017342464	0.010076222	0.006605286	3.8812563	-1.3174958	8.909008	Sitting_Watch
12:24:39.455	3.7518287	-1.228263	8.542772	-0.0017342464	0.010076222	0.006605286	3.8812563	-1.3174958	8.909008	Sitting_Watch
12:24:39.478	3.7518287	-1.228263	8.542772	-0.0017342464	0.010076222	0.006605286	3.8812563	-1.3174958	8.909008	Sitting_Watch
12:24:39.502	3.7518287	-1.228263	8.542772	-0.0017342464	0.010076222	0.006605286	3.8812563	-1.3174958	8.909008	Sitting_Watch
12:24:39.523	3.7518287	-1.228263	8.542772	-0.0017342464	0.010076222	0.006605286	3.8812563	-1.3174958	8.909008	Sitting_Watch
12:24:39.547	3.7518287	-1.228263	8.542772	-0.0017342464	0.010076222	0.006605286	3.8812563	-1.3174958	8.909008	Sitting_Watch
12:24:39.569	3.7518287	-1.228263	8.542772	-0.0017342464	0.010076222	0.006605286	3.8812563	-1.3174958	8.909008	Sitting_Watch
12:24:39.592	3.7518287	-1.228263	8.542772	-0.008453764	-0.013136657	0.0059944205	3.873291	-1.3196354	8.912157	Sitting_Watch
12:24:39.615	3.74704	-1.2354459	8.535589	-0.008453764	-0.013136657	0.0059944205	3.873291	-1.3196354	8.912157	Sitting_Watch
12:24:39.637	3.74704	-1.2354459	8.535589	-0.008453764	-0.013136657	0.0059944205	3.873291	-1.3196354	8.912157	Sitting_Watch
12:24:39.659	3.74704	-1.2354459	8.535589	-0.008453764	-0.013136657	0.0059944205	3.873291	-1.3196354	8.912157	Sitting_Watch
12:24:39.680	3.74704	-1.2354459	8.535589	-0.008453764	-0.013136657	0.0059944205	3.873291	-1.3196354	8.912157	Sitting_Watch
12:24:39.702	3.74704	-1.2354459	8.535589	-0.008453764	-0.013136657	0.0059944205	3.873291	-1.3196354	8.912157	Sitting_Watch
12:24:39.726	3.74704	-1.2354459	8.535589	-0.008453764	-0.013136657	0.0059944205	3.873291	-1.3196354	8.912157	Sitting_Watch
12:24:39.748	3.74704	-1.2354459	8.535589	-0.008453764	-0.013136657	0.0059944205	3.873291	-1.3196354	8.912157	Sitting_Watch
12:24:39.769	3.74704	-1.2354459	8.535589	-0.008453764	-0.013136657	0.0059944205	3.873291	-1.3196354	8.912157	Sitting_Watch
12:24:39.790	3.7446458	-1.211503	8.719949	0.009261328	-0.00091935217	0.006605286	3.8621404	-1.3272576	8.915862	Sitting_Watch
12:24:39.812	3.7446458	-1.211503	8.719949	0.009261328	-0.00091935217	0.006605286	3.8621404	-1.3272576	8.915862	Sitting_Watch
12:24:39.836	3.7446458	-1.211503	8.719949	0.009261328	-0.00091935217	0.006605286	3.8621404	-1.3272576	8.915862	Sitting_Watch
12:24:39.858	3.7446458	-1.211503	8.719949	0.009261328	-0.00091935217	0.006605286	3.8621404	-1.3272576	8.915862	Sitting_Watch
12:24:39.880	3.7446458	-1.211503	8.719949	0.009261328	-0.00091935217	0.006605286	3.8621404	-1.3272576	8.915862	Sitting_Watch
12:24:39.901	3.7446458	-1.211503	8.719949	0.009261328	-0.00091935217	0.006605286	3.8621404	-1.3272576	8.915862	Sitting_Watch
12:24:39.922	3.7446458	-1.211503	8.719949	0.009261328	-0.00091935217	0.006605286	3.8621404	-1.3272576	8.915862	Sitting_Watch
12:24:39.943	3.7446458	-1.211503	8.719949	0.009261328	-0.00091935217	0.006605286	3.8621404	-1.3272576	8.915862	Sitting_Watch
12:24:39.966	3.684789	-1.2258687	8.672064	-0.0133406855	-0.003973678	0.009659612	3.8510482	-1.3269503	8.920705	Sitting_Watch
12:24:39.988	3.684789	-1.2258687	8.672064	-0.0133406855	-0.003973678	0.009659612	3.8510482	-1.3269503	8.920705	Sitting_Watch
12:24:40.010	3.684789	-1.2258687	8.672064	-0.0133406855	-0.003973678	0.009659612	3.8510482	-1.3269503	8.920705	Sitting_Watch
12:24:40.032	3.684789	-1.2258687	8.672064	-0.0133406855	-0.003973678	0.009659612	3.8510482	-1.3269503	8.920705	Sitting_Watch
12:24:40.055	3.684789	-1.2258687	8.672064	-0.0133406855	-0.003973678	0.009659612	3.8510482	-1.3269503	8.920705	Sitting_Watch
12:24:40.077	3.684789	-1.2258687	8.672064	-0.0133406855	-0.003973678	0.009659612	3.8510482	-1.3269503	8.920705	Sitting_Watch
12:24:40.099	3.684789	-1.2258687	8.672064	-0.0133406855	-0.003973678	0.009659612	3.8510482	-1.3269503	8.920705	Sitting_Watch
12:24:40.122	3.684789	-1.2258687	8.672064	-0.0133406855	-0.003973678	0.009659612	3.8510482	-1.3269503	8.920705	Sitting_Watch
12:24:40.144	3.677606	-1.2617828	8.657698	-0.0011233811	0.013130548	0.0023292291	3.8420863	-1.334605	8.923428	Sitting_Watch
12:24:40.166	3.677606	-1.2617828	8.657698	-0.0011233811	0.013130548	0.0023292291	3.8420863	-1.334605	8.923428	Sitting_Watch
12:24:40.188	3.677606	-1.2617828	8.657698	-0.0011233811	0.013130548	0.0023292291	3.8420863	-1.334605	8.923428	Sitting_Watch
12:24:40.209	3.677606	-1.2617828	8.657698	-0.0011233811	0.013130548	0.0023292291	3.8420863	-1.334605	8.923428	Sitting_Watch
12:24:40.232	3.677606	-1.2617828	8.657698	-0.0011233811	0.013130548	0.0023292291	3.8420863	-1.334605	8.923428	Sitting_Watch
12:24:40.254	3.677606	-1.2617828	8.657698	-0.0011233811	0.013130548	0.0023292291	3.8420863	-1.334605	8.923428	Sitting_Watch
12:24:40.277	3.677606	-1.2617828	8.657698	-0.0011233811	0.013130548	0.0023292291	3.8420863	-1.334605	8.923428	Sitting_Watch
12:24:40.300	3.677606	-1.2617828	8.657698	-0.0011233811	0.013130548	0.0023292291	3.8420863	-1.334605	8.923428	Sitting_Watch
12:24:40.323	3.677606	-1.2713599	8.631361	-0.01150809	-0.0033628133	0.0035509595	3.8379035	-1.3294215	8.926001	Sitting_Watch
12:24:40.346	3.677606	-1.2713599	8.631361	-0.01150809	-0.0033628133	0.0035509595	3.8379035	-1.3294215	8.926001	Sitting_Watch
12:24:40.368	3.677606	-1.2713599	8.631361	-0.01150809	-0.0033628133	0.0035509595	3.8379035	-1.3294215	8.926001	Sitting_Watch
12:24:40.392	3.677606	-1.2713599	8.631361	-0.01150809	-0.0033628133	0.0035509595	3.8379035	-1.3294215	8.926001	Sitting_Watch
12:24:40.414	3.677606	-1.2713599	8.631361	-0.01150809	-0.0033628133	0.0035509595	3.8379035	-1.3294215	8.926001	Sitting_Watch
12:24:40.435	3.677606	-1.2713599	8.631361	-0.01150809	-0.0033628133	0.0035509595	3.8379035	-1.3294215	8.926001	Sitting_Watch
12:24:40.457	3.677606	-1.2713599	8.631361	-0.01150809	-0.0033628133	0.0035509595	3.8379035	-1.3294215	8.926001	Sitting_Watch
12:24:40.481	3.677606	-1.2713599	8.631361	-0.01150809	-0.0033628133	0.0035509595	3.8379035	-1.3294215	8.926001	Sitting_Watch
12:24:40.503	3.7230973	-1.2617828	8.640938	-0.004788573	-0.012525792	0.006605286	3.8363822	-1.3240683	8.927451	Sitting_Watch
12:24:40.525	3.7230973	-1.2617828	8.640938	-0.004788573	-0.012525792	0.006605286	3.8363822	-1.3240683	8.927451	Sitting_Watch
12:24:40.547	3.7230973	-1.2617828	8.640938	-0.004788573	-0.012525792	0.006605286	3.8363822	-1.3240683	8.927451	Sitting_Watch
12:24:40.570	3.7230973	-1.2617828	8.640938	-0.004788573	-0.012525792	0.006605286	3.8363822	-1.3240683	8.927451	Sitting_Watch
12:24:40.593	3.7230973	-1.2617828	8.640938	-0.004788573	-0.012525792	0.006605286	3.8363822	-1.3240683	8.927451	Sitting_Watch
12:24:40.615	3.7230973	-1.2617828	8.640938	-0.004788573	-0.012525792	0.006605286	3.8363822	-1.3240683	8.927451	Sitting_Watch
12:24:40.638	3.7230973	-1.2617828	8.640938	-0.004788573	-0.012525792	0.006605286	3.8363822	-1.3240683	8.927451	Sitting_Watch
12:24:40.660	3.7230973	-1.2617828	8.640938	-0.004788573	-0.012525792	0.006605286	3.8363822	-1.3240683	8.927451	Sitting_Watch
12:24:40.682	3.675212	-1.2474172	8.518829	-0.015784148	-0.016190983	0.010881343	3.8388324	-1.3210746	8.926841	Sitting_Watch
12:24:40.704	3.675212	-1.2474172	8.518829	-0.015784148	-0.016190983	0.010881343	3.8388324	-1.3210746	8.926841	Sitting_Watch
12:24:40.727	3.675212	-1.2474172	8.518829	-0.015784148	-0.016190983	0.010881343	3.8388324	-1.3210746	8.926841	Sitting_Watch
12:24:40.750	3.675212	-1.2474172	8.518829	-0.015784148	-0.016190983	0.010881343	3.8388324	-1.3210746	8.926841	Sitting_Watch
12:24:40.773	3.675212	-1.2474172	8.518829	-0.015784148	-0.016190983	0.010881343	3.8388324	-1.3210746	8.926841	Sitting_Watch
12:24:40.796	3.675212	-1.2474172	8.518829	-0.015784148	-0.016190983	0.010881343	3.8388324	-1.3210746	8.926841	Sitting_Watch
12:24:40.819	3.675212	-1.2474172	8.518829	-0.015784148	-0.016190983	0.010881343	3.8388324	-1.3210746	8.926841	Sitting_Watch
12:24:40.842	3.675212	-1.2474172	8.518829	-0.015784148	-0.016190983	0.010881343	3.8388324	-1.3210746	8.926841	Sitting_Watch
12:24:40.864	3.6967604	-1.2689656	8.655303	-0.0041777072	-0.0088606	0.0035509595	3.8393488	-1.3244869	8.926112	Sitting_Watch
12:24:40.887	3.6967604	-1.2689656	8.655303	-0.0041777072	-0.0088606	0.0035509595	3.8393488	-1.3244869	8.926112	Sitting_Watch
12:24:40.909	3.6967604	-1.2689656	8.655303	-0.0041777072	-0.0088606	0.0035509595	3.8393488	-1.3244869	8.926112	Sitting_Watch
12:24:40.932	3.6967604	-1.2689656	8.655303	-0.0041777072	-0.0088606	0.0035509595	3.8393488	-1.3244869	8.926112	Sitting_Watch
12:24:40.954	3.6967604	-1.2689656	8.655303	-0.0041777072	-0.0088606	0.0035509595	3.8393488	-1.3244869	8.926112	Sitting_Watch
12:24:40.976	3.6967604	-1.2689656	8.655303	-0.0041777072	-0.0088606	0.0035509595	3.8393488	-1.3244869	8.926112	Sitting_Watch
12:24:40.998	3.6967604	-1.2689656	8.655303	-0.0041777072	-0.0088606	0.0035509595	3.8393488	-1.3244869	8.926112	Sitting_Watch
12:24:41.019	3.6967604	-1.2689656	8.655303	-0.0041777072	-0.0088606	0.0035509595	3.8393488	-1.3244869	8.926112	Sitting_Watch
12:24:41.042	3.7183087	-1.2522057	8.705584	0.015369981	0.007021896	0.010881343	3.8400893	-1.3188996	8.9266205	Sitting_Watch
12:24:41.065	3.7183087	-1.2522057	8.705584	0.015369981	0.007021896	0.010881343	3.8400893	-1.3188996	8.9266205	Sitting_Watch
12:24:41.090	3.7183087	-1.2522057	8.705584	0.015369981	0.007021896	0.010881343	3.8400893	-1.3188996	8.9266205	Sitting_Watch
12:24:41.113	3.7183087	-1.2522057	8.705584	0.015369981	0.007021896	0.010881343	3.8400893	-1.3188996	8.9266205	Sitting_Watch
12:24:41.135	3.7183087	-1.2522057	8.705584	0.015369981	0.007021896	0.010881343	3.8400893	-1.3188996	8.9266205	Sitting_Watch
12:24:41.158	3.7183087	-1.2522057	8.705584	0.015369981	0.007021896	0.010881343	3.8400893	-1.3188996	8.9266205	Sitting_Watch
12:24:41.181	3.7183087	-1.2522057	8.705584	0.015369981	0.007021896	0.010881343	3.8400893	-1.3188996	8.9266205	Sitting_Watch
12:24:41.204	3.7183087	-1.2522057	8.705584	0.015369981	0.007021896	0.010881343	3.8400893	-1.3188996	8.9266205	Sitting_Watch
12:24:41.225	3.6871831	-1.2186859	8.511647	0.011093924	-0.003973678	0.008437881	3.8464084	-1.3102747	8.925173	Sitting_Watch
12:24:41.247	3.6871831	-1.2186859	8.511647	0.011093924	-0.003973678	0.008437881	3.8464084	-1.3102747	8.925173	Sitting_Watch
12:24:41.272	3.6871831	-1.2186859	8.511647	0.011093924	-0.003973678	0.008437881	3.8464084	-1.3102747	8.925173	Sitting_Watch
12:24:41.295	3.6871831	-1.2186859	8.511647	0.011093924	-0.003973678	0.008437881	3.8464084	-1.3102747	8.925173	Sitting_Watch
12:24:41.316	3.6871831	-1.2186859	8.511647	0.011093924	-0.003973678	0.008437881	3.8464084	-1.3102747	8.925173	Sitting_Watch
12:24:41.339	3.6871831	-1.2186859	8.511647	0.011093924	-0.003973678	0.008437881	3.8464084	-1.3102747	8.925173	Sitting_Watch
12:24:41.361	3.6871831	-1.2186859	8.511647	0.011093924	-0.003973678	0.008437881	3.8464084	-1.3102747	8.925173	Sitting_Watch
12:24:41.383	3.6871831	-1.2186859	8.511647	0.011093924	-0.003973678	0.008437881	3.8464084	-1.3102747	8.925173	Sitting_Watch
12:24:41.406	3.694366	-1.2162915	8.688824	0.0007092146	0.01557401	0.0059944205	3.8346834	-1.294426	8.932527	Sitting_Watch
12:24:41.429	3.694366	-1.2162915	8.688824	0.0007092146	0.01557401	0.0059944205	3.8346834	-1.294426	8.932527	Sitting_Watch
12:24:41.451	3.694366	-1.2162915	8.688824	0.0007092146	0.01557401	0.0059944205	3.8346834	-1.294426	8.932527	Sitting_Watch
12:24:41.473	3.694366	-1.2162915	8.688824	0.0007092146	0.01557401	0.0059944205	3.8346834	-1.294426	8.932527	Sitting_Watch
12:24:41.495	3.694366	-1.2162915	8.688824	0.0007092146	0.01557401	0.0059944205	3.8346834	-1.294426	8.932527	Sitting_Watch
12:24:41.517	3.694366	-1.2162915	8.688824	0.0007092146	0.01557401	0.0059944205	3.8346834	-1.294426	8.932527	Sitting_Watch
12:24:41.539	3.694366	-1.2162915	8.688824	0.0007092146	0.01557401	0.0059944205	3.8346834	-1.294426	8.932527	Sitting_Watch
12:24:41.565	3.694366	-1.2162915	8.688824	0.0007092146	0.01557401	0.0059944205	3.8346834	-1.294426	8.932527	Sitting_Watch
12:24:41.588	3.6704233	-1.2091088	8.523619	0.011093924	-0.003973678	0.006605286	3.8286073	-1.2903348	8.935725	Sitting_Watch
12:24:41.609	3.6704233	-1.2091088	8.523619	0.011093924	-0.003973678	0.006605286	3.8286073	-1.2903348	8.935725	Sitting_Watch
12:24:41.632	3.6704233	-1.2091088	8.523619	0.011093924	-0.003973678	0.006605286	3.8286073	-1.2903348	8.935725	Sitting_Watch
12:24:41.653	3.6704233	-1.2091088	8.523619	0.011093924	-0.003973678	0.006605286	3.8286073	-1.2903348	8.935725	Sitting_Watch
12:24:41.675	3.6704233	-1.2091088	8.523619	0.011093924	-0.003973678	0.006605286	3.8286073	-1.2903348	8.935725	Sitting_Watch
12:24:41.698	3.6704233	-1.2091088	8.523619	0.011093924	-0.003973678	0.006605286	3.8286073	-1.2903348	8.935725	Sitting_Watch
12:24:41.721	3.6704233	-1.2091088	8.523619	0.011093924	-0.003973678	0.006605286	3.8286073	-1.2903348	8.935725	Sitting_Watch
12:24:41.744	3.6704233	-1.2091088	8.523619	0.011093924	-0.003973678	0.006605286	3.8286073	-1.2903348	8.935725	Sitting_Watch
12:24:41.766	3.6919718	-1.1899546	8.662486	-0.0017342464	0.009465357	0.0072161513	3.8282368	-1.2915444	8.935708	Sitting_Watch
12:24:41.788	3.6919718	-1.1899546	8.662486	-0.0017342464	0.009465357	0.0072161513	3.8282368	-1.2915444	8.935708	Sitting_Watch
12:24:41.810	3.6919718	-1.1899546	8.662486	-0.0017342464	0.009465357	0.0072161513	3.8282368	-1.2915444	8.935708	Sitting_Watch
12:24:41.834	3.6919718	-1.1899546	8.662486	-0.0017342464	0.009465357	0.0072161513	3.8282368	-1.2915444	8.935708	Sitting_Watch
12:24:41.858	3.6919718	-1.1899546	8.662486	-0.0017342464	0.009465357	0.0072161513	3.8282368	-1.2915444	8.935708	Sitting_Watch
12:24:41.880	3.6919718	-1.1899546	8.662486	-0.0017342464	0.009465357	0.0072161513	3.8282368	-1.2915444	8.935708	Sitting_Watch
12:24:41.903	3.6919718	-1.1899546	8.662486	-0.0017342464	0.009465357	0.0072161513	3.8282368	-1.2915444	8.935708	Sitting_Watch
12:24:41.926	3.6919718	-1.1899546	8.662486	-0.0017342464	0.009465357	0.0072161513	3.8282368	-1.2915444	8.935708	Sitting_Watch
12:24:41.948	3.6392977	-1.2067145	8.509253	0.0013200798	0.0027458393	0.0072161513	3.82566	-1.2948139	8.936337	Sitting_Watch
12:24:41.971	3.6392977	-1.2067145	8.509253	0.0013200798	0.0027458393	0.0072161513	3.82566	-1.2948139	8.936337	Sitting_Watch
12:24:41.993	3.6392977	-1.2067145	8.509253	0.0013200798	0.0027458393	0.0072161513	3.82566	-1.2948139	8.936337	Sitting_Watch
12:24:42.014	3.6392977	-1.2067145	8.509253	0.0013200798	0.0027458393	0.0072161513	3.82566	-1.2948139	8.936337	Sitting_Watch
12:24:42.036	3.6392977	-1.2067145	8.509253	0.0013200798	0.0027458393	0.0072161513	3.82566	-1.2948139	8.936337	Sitting_Watch
12:24:42.057	3.6392977	-1.2067145	8.509253	0.0013200798	0.0027458393	0.0072161513	3.82566	-1.2948139	8.936337	Sitting_Watch
12:24:42.080	3.6392977	-1.2067145	8.509253	0.0013200798	0.0027458393	0.0072161513	3.82566	-1.2948139	8.936337	Sitting_Watch
12:24:42.101	3.6392977	-1.2067145	8.509253	0.0013200798	0.0027458393	0.0072161513	3.82566	-1.2948139	8.936337	Sitting_Watch
12:24:42.124	3.6967604	-1.23784	8.655303	0.0019309451	0.007021896	0.0072161513	3.8175576	-1.2967993	8.939515	Sitting_Watch
12:24:42.146	3.6967604	-1.23784	8.655303	0.0019309451	0.007021896	0.0072161513	3.8175576	-1.2967993	8.939515	Sitting_Watch
12:24:42.168	3.6967604	-1.23784	8.655303	0.0019309451	0.007021896	0.0072161513	3.8175576	-1.2967993	8.939515	Sitting_Watch
12:24:42.191	3.6967604	-1.23784	8.655303	0.0019309451	0.007021896	0.0072161513	3.8175576	-1.2967993	8.939515	Sitting_Watch
12:24:42.215	3.6967604	-1.23784	8.655303	0.0019309451	0.007021896	0.0072161513	3.8175576	-1.2967993	8.939515	Sitting_Watch
12:24:42.238	3.6967604	-1.23784	8.655303	0.0019309451	0.007021896	0.0072161513	3.8175576	-1.2967993	8.939515	Sitting_Watch
12:24:42.261	3.6967604	-1.23784	8.655303	0.0019309451	0.007021896	0.0072161513	3.8175576	-1.2967993	8.939515	Sitting_Watch
12:24:42.283	3.6967604	-1.23784	8.655303	0.0019309451	0.007021896	0.0072161513	3.8175576	-1.2967993	8.939515	Sitting_Watch
12:24:42.305	3.6488748	-1.2091088	8.490098	0.0117047895	-0.0033628133	0.0059944205	3.8152657	-1.2903076	8.941433	Sitting_Watch
12:24:42.326	3.6488748	-1.2091088	8.490098	0.0117047895	-0.0033628133	0.0059944205	3.8152657	-1.2903076	8.941433	Sitting_Watch
12:24:42.348	3.6488748	-1.2091088	8.490098	0.0117047895	-0.0033628133	0.0059944205	3.8152657	-1.2903076	8.941433	Sitting_Watch
12:24:42.370	3.6488748	-1.2091088	8.490098	0.0117047895	-0.0033628133	0.0059944205	3.8152657	-1.2903076	8.941433	Sitting_Watch
12:24:42.394	3.6488748	-1.2091088	8.490098	0.0117047895	-0.0033628133	0.0059944205	3.8152657	-1.2903076	8.941433	Sitting_Watch
12:24:42.417	3.6488748	-1.2091088	8.490098	0.0117047895	-0.0033628133	0.0059944205	3.8152657	-1.2903076	8.941433	Sitting_Watch
12:24:42.439	3.6488748	-1.2091088	8.490098	0.0117047895	-0.0033628133	0.0059944205	3.8152657	-1.2903076	8.941433	Sitting_Watch
12:24:42.461	3.6488748	-1.2091088	8.490098	0.0117047895	-0.0033628133	0.0059944205	3.8152657	-1.2903076	8.941433	Sitting_Watch
12:24:42.484	3.684789	-1.1971374	8.571504	0.006207002	0.0033567045	0.009048747	3.8081126	-1.2875665	8.944877	Sitting_Watch
12:24:42.505	3.684789	-1.1971374	8.571504	0.006207002	0.0033567045	0.009048747	3.8081126	-1.2875665	8.944877	Sitting_Watch
12:24:42.529	3.684789	-1.1971374	8.571504	0.006207002	0.0033567045	0.009048747	3.8081126	-1.2875665	8.944877	Sitting_Watch
12:24:42.551	3.684789	-1.1971374	8.571504	0.006207002	0.0033567045	0.009048747	3.8081126	-1.2875665	8.944877	Sitting_Watch
12:24:42.573	3.684789	-1.1971374	8.571504	0.006207002	0.0033567045	0.009048747	3.8081126	-1.2875665	8.944877	Sitting_Watch
12:24:42.594	3.684789	-1.1971374	8.571504	0.006207002	0.0033567045	0.009048747	3.8081126	-1.2875665	8.944877	Sitting_Watch
12:24:42.616	3.684789	-1.1971374	8.571504	0.006207002	0.0033567045	0.009048747	3.8081126	-1.2875665	8.944877	Sitting_Watch
12:24:42.639	3.684789	-1.1971374	8.571504	0.006207002	0.0033567045	0.009048747	3.8081126	-1.2875665	8.944877	Sitting_Watch
12:24:42.662	3.6560576	-1.2210802	8.624178	0.0031526757	0.009465357	0.0035509595	3.8046951	-1.282626	8.947041	Sitting_Watch
12:24:42.683	3.6560576	-1.2210802	8.624178	0.0031526757	0.009465357	0.0035509595	3.8046951	-1.282626	8.947041	Sitting_Watch
12:24:42.705	3.6560576	-1.2210802	8.624178	0.0031526757	0.009465357	0.0035509595	3.8046951	-1.282626	8.947041	Sitting_Watch
12:24:42.728	3.6560576	-1.2210802	8.624178	0.0031526757	0.009465357	0.0035509595	3.8046951	-1.282626	8.947041	Sitting_Watch
12:24:42.752	3.6560576	-1.2210802	8.624178	0.0031526757	0.009465357	0.0035509595	3.8046951	-1.282626	8.947041	Sitting_Watch
12:24:42.773	3.6560576	-1.2210802	8.624178	0.0031526757	0.009465357	0.0035509595	3.8046951	-1.282626	8.947041	Sitting_Watch
12:24:42.796	3.6560576	-1.2210802	8.624178	0.0031526757	0.009465357	0.0035509595	3.8046951	-1.282626	8.947041	Sitting_Watch
12:24:42.819	3.6560576	-1.2210802	8.624178	0.0031526757	0.009465357	0.0035509595	3.8046951	-1.282626	8.947041	Sitting_Watch
12:24:42.841	3.6464806	-1.175589	8.566715	0.0007092146	0.004578435	0.006605286	3.802648	-1.2812281	8.948111	Sitting_Watch
12:24:42.863	3.6464806	-1.175589	8.566715	0.0007092146	0.004578435	0.006605286	3.802648	-1.2812281	8.948111	Sitting_Watch
12:24:42.885	3.6464806	-1.175589	8.566715	0.0007092146	0.004578435	0.006605286	3.802648	-1.2812281	8.948111	Sitting_Watch
12:24:42.907	3.6464806	-1.175589	8.566715	0.0007092146	0.004578435	0.006605286	3.802648	-1.2812281	8.948111	Sitting_Watch
12:24:42.928	3.6464806	-1.175589	8.566715	0.0007092146	0.004578435	0.006605286	3.802648	-1.2812281	8.948111	Sitting_Watch
12:24:42.950	3.6464806	-1.175589	8.566715	0.0007092146	0.004578435	0.006605286	3.802648	-1.2812281	8.948111	Sitting_Watch
12:24:42.972	3.6464806	-1.175589	8.566715	0.0007092146	0.004578435	0.006605286	3.802648	-1.2812281	8.948111	Sitting_Watch
12:24:42.994	3.6464806	-1.175589	8.566715	0.0007092146	0.004578435	0.006605286	3.802648	-1.2812281	8.948111	Sitting_Watch
12:24:43.016	3.684789	-1.2498114	8.621783	-0.0072320336	0.0051893	0.006605286	3.7979841	-1.2800691	8.950256	Sitting_Watch
12:24:43.039	3.684789	-1.2498114	8.621783	-0.0072320336	0.0051893	0.006605286	3.7979841	-1.2800691	8.950256	Sitting_Watch
12:24:43.061	3.684789	-1.2498114	8.621783	-0.0072320336	0.0051893	0.006605286	3.7979841	-1.2800691	8.950256	Sitting_Watch
12:24:43.085	3.684789	-1.2498114	8.621783	-0.0072320336	0.0051893	0.006605286	3.7979841	-1.2800691	8.950256	Sitting_Watch
12:24:43.107	3.684789	-1.2498114	8.621783	-0.0072320336	0.0051893	0.006605286	3.7979841	-1.2800691	8.950256	Sitting_Watch
12:24:43.129	3.684789	-1.2498114	8.621783	-0.0072320336	0.0051893	0.006605286	3.7979841	-1.2800691	8.950256	Sitting_Watch
12:24:43.150	3.684789	-1.2498114	8.621783	-0.0072320336	0.0051893	0.006605286	3.7979841	-1.2800691	8.950256	Sitting_Watch
12:24:43.173	3.684789	-1.2498114	8.621783	-0.0072320336	0.0051893	0.006605286	3.7979841	-1.2800691	8.950256	Sitting_Watch
12:24:43.195	3.634509	-1.2091088	8.727132	0.0013200798	-0.004584544	0.008437881	3.798772	-1.2757592	8.950537	Sitting_Watch
12:24:43.217	3.634509	-1.2091088	8.727132	0.0013200798	-0.004584544	0.008437881	3.798772	-1.2757592	8.950537	Sitting_Watch
12:24:43.240	3.634509	-1.2091088	8.727132	0.0013200798	-0.004584544	0.008437881	3.798772	-1.2757592	8.950537	Sitting_Watch
12:24:43.264	3.634509	-1.2091088	8.727132	0.0013200798	-0.004584544	0.008437881	3.798772	-1.2757592	8.950537	Sitting_Watch
12:24:43.287	3.634509	-1.2091088	8.727132	0.0013200798	-0.004584544	0.008437881	3.798772	-1.2757592	8.950537	Sitting_Watch
12:24:43.314	3.634509	-1.2091088	8.727132	0.0013200798	-0.004584544	0.008437881	3.798772	-1.2757592	8.950537	Sitting_Watch
12:24:43.336	3.634509	-1.2091088	8.727132	0.0013200798	-0.004584544	0.008437881	3.798772	-1.2757592	8.950537	Sitting_Watch
12:24:43.358	3.634509	-1.2091088	8.727132	0.0013200798	-0.004584544	0.008437881	3.798772	-1.2757592	8.950537	Sitting_Watch
12:24:43.380	3.6177492	-1.2043202	8.571504	9.83493e-05	-0.0082497345	0.0053835553	3.7972848	-1.272642	8.951612	Sitting_Watch
12:24:43.402	3.6177492	-1.2043202	8.571504	9.83493e-05	-0.0082497345	0.0053835553	3.7972848	-1.272642	8.951612	Sitting_Watch
12:24:43.424	3.6177492	-1.2043202	8.571504	9.83493e-05	-0.0082497345	0.0053835553	3.7972848	-1.272642	8.951612	Sitting_Watch
12:24:43.446	3.6177492	-1.2043202	8.571504	9.83493e-05	-0.0082497345	0.0053835553	3.7972848	-1.272642	8.951612	Sitting_Watch
12:24:43.468	3.6177492	-1.2043202	8.571504	9.83493e-05	-0.0082497345	0.0053835553	3.7972848	-1.272642	8.951612	Sitting_Watch
12:24:43.490	3.6177492	-1.2043202	8.571504	9.83493e-05	-0.0082497345	0.0053835553	3.7972848	-1.272642	8.951612	Sitting_Watch
12:24:43.512	3.6177492	-1.2043202	8.571504	9.83493e-05	-0.0082497345	0.0053835553	3.7972848	-1.272642	8.951612	Sitting_Watch
12:24:43.535	3.6177492	-1.2043202	8.571504	9.83493e-05	-0.0082497345	0.0053835553	3.7972848	-1.272642	8.951612	Sitting_Watch
12:24:43.557	3.684789	-1.175589	8.590658	0.0068178666	0.0033567045	0.0059944205	3.796655	-1.2703569	8.952205	Sitting_Watch
12:24:43.579	3.684789	-1.175589	8.590658	0.0068178666	0.0033567045	0.0059944205	3.796655	-1.2703569	8.952205	Sitting_Watch
12:24:43.602	3.684789	-1.175589	8.590658	0.0068178666	0.0033567045	0.0059944205	3.796655	-1.2703569	8.952205	Sitting_Watch
12:24:43.624	3.684789	-1.175589	8.590658	0.0068178666	0.0033567045	0.0059944205	3.796655	-1.2703569	8.952205	Sitting_Watch
12:24:43.646	3.684789	-1.175589	8.590658	0.0068178666	0.0033567045	0.0059944205	3.796655	-1.2703569	8.952205	Sitting_Watch
12:24:43.668	3.684789	-1.175589	8.590658	0.0068178666	0.0033567045	0.0059944205	3.796655	-1.2703569	8.952205	Sitting_Watch
12:24:43.690	3.684789	-1.175589	8.590658	0.0068178666	0.0033567045	0.0059944205	3.796655	-1.2703569	8.952205	Sitting_Watch
12:24:43.713	3.684789	-1.175589	8.590658	0.0068178666	0.0033567045	0.0059944205	3.796655	-1.2703569	8.952205	Sitting_Watch
12:24:43.736	3.6584518	-1.1731946	8.5882635	0.0074287322	-0.00091935217	0.011492208	3.7952416	-1.2645832	8.953621	Sitting_Watch
12:24:43.759	3.6584518	-1.1731946	8.5882635	0.0074287322	-0.00091935217	0.011492208	3.7952416	-1.2645832	8.953621	Sitting_Watch
12:24:43.781	3.6584518	-1.1731946	8.5882635	0.0074287322	-0.00091935217	0.011492208	3.7952416	-1.2645832	8.953621	Sitting_Watch
12:24:43.804	3.6584518	-1.1731946	8.5882635	0.0074287322	-0.00091935217	0.011492208	3.7952416	-1.2645832	8.953621	Sitting_Watch
12:24:43.826	3.6584518	-1.1731946	8.5882635	0.0074287322	-0.00091935217	0.011492208	3.7952416	-1.2645832	8.953621	Sitting_Watch
12:24:43.849	3.6584518	-1.1731946	8.5882635	0.0074287322	-0.00091935217	0.011492208	3.7952416	-1.2645832	8.953621	Sitting_Watch
12:24:43.873	3.6584518	-1.1731946	8.5882635	0.0074287322	-0.00091935217	0.011492208	3.7952416	-1.2645832	8.953621	Sitting_Watch
12:24:43.895	3.6584518	-1.1731946	8.5882635	0.0074287322	-0.00091935217	0.011492208	3.7952416	-1.2645832	8.953621	Sitting_Watch
12:24:43.916	3.6608462	-1.211503	8.633755	0.009872193	0.014963144	0.0029400946	3.7942936	-1.255159	8.955349	Sitting_Watch
12:24:43.937	3.6608462	-1.211503	8.633755	0.009872193	0.014963144	0.0029400946	3.7942936	-1.255159	8.955349	Sitting_Watch
12:24:43.959	3.6608462	-1.211503	8.633755	0.009872193	0.014963144	0.0029400946	3.7942936	-1.255159	8.955349	Sitting_Watch
12:24:43.980	3.6608462	-1.211503	8.633755	0.009872193	0.014963144	0.0029400946	3.7942936	-1.255159	8.955349	Sitting_Watch
12:24:44.003	3.6608462	-1.211503	8.633755	0.009872193	0.014963144	0.0029400946	3.7942936	-1.255159	8.955349	Sitting_Watch
12:24:44.025	3.6608462	-1.211503	8.633755	0.009872193	0.014963144	0.0029400946	3.7942936	-1.255159	8.955349	Sitting_Watch
12:24:44.048	3.6608462	-1.211503	8.633755	0.009872193	0.014963144	0.0029400946	3.7942936	-1.255159	8.955349	Sitting_Watch
12:24:44.071	3.6608462	-1.211503	8.633755	0.009872193	0.014963144	0.0029400946	3.7942936	-1.255159	8.955349	Sitting_Watch
12:24:44.095	3.6392977	-1.1420691	8.593052	-0.006010303	0.007021896	0.0059944205	3.7915008	-1.2465216	8.957737	Sitting_Watch
12:24:44.122	3.6392977	-1.1420691	8.593052	-0.006010303	0.007021896	0.0059944205	3.7915008	-1.2465216	8.957737	Sitting_Watch
12:24:44.143	3.6392977	-1.1420691	8.593052	-0.006010303	0.007021896	0.0059944205	3.7915008	-1.2465216	8.957737	Sitting_Watch
12:24:44.164	3.6392977	-1.1420691	8.593052	-0.006010303	0.007021896	0.0059944205	3.7915008	-1.2465216	8.957737	Sitting_Watch
12:24:44.185	3.6392977	-1.1420691	8.593052	-0.006010303	0.007021896	0.0059944205	3.7915008	-1.2465216	8.957737	Sitting_Watch
12:24:44.207	3.6392977	-1.1420691	8.593052	-0.006010303	0.007021896	0.0059944205	3.7915008	-1.2465216	8.957737	Sitting_Watch
12:24:44.230	3.6392977	-1.1420691	8.593052	-0.006010303	0.007021896	0.0059944205	3.7915008	-1.2465216	8.957737	Sitting_Watch
12:24:44.252	3.6392977	-1.1420691	8.593052	-0.006010303	0.007021896	0.0059944205	3.7915008	-1.2465216	8.957737	Sitting_Watch
12:24:44.275	3.6919718	-1.175589	8.705584	0.0074287322	0.022293527	0.00477269	3.787588	-1.2416881	8.960064	Sitting_Watch
12:24:44.296	3.6919718	-1.175589	8.705584	0.0074287322	0.022293527	0.00477269	3.787588	-1.2416881	8.960064	Sitting_Watch
12:24:44.319	3.6919718	-1.175589	8.705584	0.0074287322	0.022293527	0.00477269	3.787588	-1.2416881	8.960064	Sitting_Watch
12:24:44.341	3.6919718	-1.175589	8.705584	0.0074287322	0.022293527	0.00477269	3.787588	-1.2416881	8.960064	Sitting_Watch
12:24:44.364	3.6919718	-1.175589	8.705584	0.0074287322	0.022293527	0.00477269	3.787588	-1.2416881	8.960064	Sitting_Watch
12:24:44.386	3.6919718	-1.175589	8.705584	0.0074287322	0.022293527	0.00477269	3.787588	-1.2416881	8.960064	Sitting_Watch
12:24:44.409	3.6919718	-1.175589	8.705584	0.0074287322	0.022293527	0.00477269	3.787588	-1.2416881	8.960064	Sitting_Watch
12:24:44.432	3.6919718	-1.175589	8.705584	0.0074287322	0.022293527	0.00477269	3.787588	-1.2416881	8.960064	Sitting_Watch
12:24:44.454	3.6009893	-1.1468576	8.554744	0.0049852715	-0.004584544	0.008437881	3.7675436	-1.2392606	8.968847	Sitting_Watch
12:24:44.476	3.6009893	-1.1468576	8.554744	0.0049852715	-0.004584544	0.008437881	3.7675436	-1.2392606	8.968847	Sitting_Watch
12:24:44.497	3.6009893	-1.1468576	8.554744	0.0049852715	-0.004584544	0.008437881	3.7675436	-1.2392606	8.968847	Sitting_Watch
12:24:44.519	3.6009893	-1.1468576	8.554744	0.0049852715	-0.004584544	0.008437881	3.7675436	-1.2392606	8.968847	Sitting_Watch
12:24:44.541	3.6009893	-1.1468576	8.554744	0.0049852715	-0.004584544	0.008437881	3.7675436	-1.2392606	8.968847	Sitting_Watch
12:24:44.563	3.6009893	-1.1468576	8.554744	0.0049852715	-0.004584544	0.008437881	3.7675436	-1.2392606	8.968847	Sitting_Watch
12:24:44.585	3.6009893	-1.1468576	8.554744	0.0049852715	-0.004584544	0.008437881	3.7675436	-1.2392606	8.968847	Sitting_Watch
12:24:44.607	3.6009893	-1.1468576	8.554744	0.0049852715	-0.004584544	0.008437881	3.7675436	-1.2392606	8.968847	Sitting_Watch
12:24:44.629	3.6369035	-1.1708003	8.660092	0.0031526757	0.007021896	0.008437881	3.754318	-1.240519	8.974216	Sitting_Watch
12:24:44.652	3.6369035	-1.1708003	8.660092	0.0031526757	0.007021896	0.008437881	3.754318	-1.240519	8.974216	Sitting_Watch
12:24:44.674	3.6369035	-1.1708003	8.660092	0.0031526757	0.007021896	0.008437881	3.754318	-1.240519	8.974216	Sitting_Watch
12:24:44.696	3.6369035	-1.1708003	8.660092	0.0031526757	0.007021896	0.008437881	3.754318	-1.240519	8.974216	Sitting_Watch
12:24:44.718	3.6369035	-1.1708003	8.660092	0.0031526757	0.007021896	0.008437881	3.754318	-1.240519	8.974216	Sitting_Watch
12:24:44.740	3.6369035	-1.1708003	8.660092	0.0031526757	0.007021896	0.008437881	3.754318	-1.240519	8.974216	Sitting_Watch
12:24:44.763	3.6369035	-1.1708003	8.660092	0.0031526757	0.007021896	0.008437881	3.754318	-1.240519	8.974216	Sitting_Watch
12:24:44.785	3.6369035	-1.1708003	8.660092	0.0031526757	0.007021896	0.008437881	3.754318	-1.240519	8.974216	Sitting_Watch
12:24:44.809	3.6369035	-1.1708003	8.660092	0.0031526757	0.007021896	0.008437881	3.754318	-1.240519	8.974216	Sitting_Watch
12:24:44.831	3.6033835	-1.1468576	8.60263	-0.0011233811	0.008854493	0.0053835553	3.7443023	-1.2384592	8.978684	Sitting_Watch
12:24:44.854	3.6033835	-1.1468576	8.60263	-0.0011233811	0.008854493	0.0053835553	3.7443023	-1.2384592	8.978684	Sitting_Watch
12:24:44.878	3.6033835	-1.1468576	8.60263	-0.0011233811	0.008854493	0.0053835553	3.7443023	-1.2384592	8.978684	Sitting_Watch
12:24:44.900	3.6033835	-1.1468576	8.60263	-0.0011233811	0.008854493	0.0053835553	3.7443023	-1.2384592	8.978684	Sitting_Watch
12:24:44.923	3.6033835	-1.1468576	8.60263	-0.0011233811	0.008854493	0.0053835553	3.7443023	-1.2384592	8.978684	Sitting_Watch
12:24:44.945	3.6033835	-1.1468576	8.60263	-0.0011233811	0.008854493	0.0053835553	3.7443023	-1.2384592	8.978684	Sitting_Watch
12:24:44.969	3.6033835	-1.1468576	8.60263	-0.0011233811	0.008854493	0.0053835553	3.7443023	-1.2384592	8.978684	Sitting_Watch
12:24:44.991	3.581835	-1.1684061	8.674458	-0.003566842	0.006411031	0.0041618245	3.7266667	-1.2378412	8.986104	Sitting_Watch
12:24:45.013	3.581835	-1.1684061	8.674458	-0.003566842	0.006411031	0.0041618245	3.7266667	-1.2378412	8.986104	Sitting_Watch
12:24:45.034	3.581835	-1.1684061	8.674458	-0.003566842	0.006411031	0.0041618245	3.7266667	-1.2378412	8.986104	Sitting_Watch
12:24:45.055	3.581835	-1.1684061	8.674458	-0.003566842	0.006411031	0.0041618245	3.7266667	-1.2378412	8.986104	Sitting_Watch
12:24:45.077	3.581835	-1.1684061	8.674458	-0.003566842	0.006411031	0.0041618245	3.7266667	-1.2378412	8.986104	Sitting_Watch
12:24:45.100	3.581835	-1.1684061	8.674458	-0.003566842	0.006411031	0.0041618245	3.7266667	-1.2378412	8.986104	Sitting_Watch
12:24:45.123	3.581835	-1.1684061	8.674458	-0.003566842	0.006411031	0.0041618245	3.7266667	-1.2378412	8.986104	Sitting_Watch
12:24:45.146	3.581835	-1.1684061	8.674458	-0.003566842	0.006411031	0.0041618245	3.7266667	-1.2378412	8.986104	Sitting_Watch
12:24:45.168	3.581835	-1.1684061	8.674458	-0.01028636	-0.00030848692	0.009659612	3.7180839	-1.2496092	8.9880295	Sitting_Watch
12:24:45.190	3.5866237	-1.175589	8.626573	-0.01028636	-0.00030848692	0.009659612	3.7180839	-1.2496092	8.9880295	Sitting_Watch
12:24:45.213	3.5866237	-1.175589	8.626573	-0.01028636	-0.00030848692	0.009659612	3.7180839	-1.2496092	8.9880295	Sitting_Watch
12:24:45.235	3.5866237	-1.175589	8.626573	-0.01028636	-0.00030848692	0.009659612	3.7180839	-1.2496092	8.9880295	Sitting_Watch
12:24:45.257	3.5866237	-1.175589	8.626573	-0.01028636	-0.00030848692	0.009659612	3.7180839	-1.2496092	8.9880295	Sitting_Watch
12:24:45.279	3.5866237	-1.175589	8.626573	-0.01028636	-0.00030848692	0.009659612	3.7180839	-1.2496092	8.9880295	Sitting_Watch
12:24:45.300	3.5866237	-1.175589	8.626573	-0.01028636	-0.00030848692	0.009659612	3.7180839	-1.2496092	8.9880295	Sitting_Watch
12:24:45.323	3.5866237	-1.175589	8.626573	-0.01028636	-0.00030848692	0.009659612	3.7180839	-1.2496092	8.9880295	Sitting_Watch
12:24:45.345	3.5866237	-1.175589	8.626573	-0.01028636	-0.00030848692	0.009659612	3.7180839	-1.2496092	8.9880295	Sitting_Watch
12:24:45.368	3.581835	-1.175589	8.547561	-0.0066211685	-0.011304061	0.009048747	3.7226202	-1.2524041	8.985763	Sitting_Watch
12:24:45.390	3.581835	-1.175589	8.547561	-0.0066211685	-0.011304061	0.009048747	3.7226202	-1.2524041	8.985763	Sitting_Watch
12:24:45.412	3.581835	-1.175589	8.547561	-0.0066211685	-0.011304061	0.009048747	3.7226202	-1.2524041	8.985763	Sitting_Watch
12:24:45.435	3.581835	-1.175589	8.547561	-0.0066211685	-0.011304061	0.009048747	3.7226202	-1.2524041	8.985763	Sitting_Watch
12:24:45.458	3.581835	-1.175589	8.547561	-0.0066211685	-0.011304061	0.009048747	3.7226202	-1.2524041	8.985763	Sitting_Watch
12:24:45.481	3.581835	-1.175589	8.547561	-0.0066211685	-0.011304061	0.009048747	3.7226202	-1.2524041	8.985763	Sitting_Watch
12:24:45.503	3.581835	-1.175589	8.547561	-0.0066211685	-0.011304061	0.009048747	3.7226202	-1.2524041	8.985763	Sitting_Watch
12:24:45.525	3.581835	-1.175589	8.547561	-0.0066211685	-0.011304061	0.009048747	3.7226202	-1.2524041	8.985763	Sitting_Watch
12:24:45.549	3.624932	-1.1779832	8.662486	-0.0066211685	-0.014358388	0.0041618245	3.7356336	-1.2541909	8.980111	Sitting_Watch
12:24:45.572	3.624932	-1.1779832	8.662486	-0.0066211685	-0.014358388	0.0041618245	3.7356336	-1.2541909	8.980111	Sitting_Watch
12:24:45.594	3.624932	-1.1779832	8.662486	-0.0066211685	-0.014358388	0.0041618245	3.7356336	-1.2541909	8.980111	Sitting_Watch
12:24:45.616	3.624932	-1.1779832	8.662486	-0.0066211685	-0.014358388	0.0041618245	3.7356336	-1.2541909	8.980111	Sitting_Watch
12:24:45.638	3.624932	-1.1779832	8.662486	-0.0066211685	-0.014358388	0.0041618245	3.7356336	-1.2541909	8.980111	Sitting_Watch
12:24:45.660	3.624932	-1.1779832	8.662486	-0.0066211685	-0.014358388	0.0041618245	3.7356336	-1.2541909	8.980111	Sitting_Watch
12:24:45.681	3.624932	-1.1779832	8.662486	-0.0066211685	-0.014358388	0.0041618245	3.7356336	-1.2541909	8.980111	Sitting_Watch
12:24:45.703	3.624932	-1.1779832	8.662486	-0.0066211685	-0.014358388	0.0041618245	3.7356336	-1.2541909	8.980111	Sitting_Watch
12:24:45.724	3.5770466	-1.1971374	8.578687	-0.0017342464	0.0015241088	0.0041618245	3.745383	-1.2545003	8.9760065	Sitting_Watch
12:24:45.746	3.5770466	-1.1971374	8.578687	-0.0017342464	0.0015241088	0.0041618245	3.745383	-1.2545003	8.9760065	Sitting_Watch
12:24:45.768	3.5770466	-1.1971374	8.578687	-0.0017342464	0.0015241088	0.0041618245	3.745383	-1.2545003	8.9760065	Sitting_Watch
12:24:45.790	3.5770466	-1.1971374	8.578687	-0.0017342464	0.0015241088	0.0041618245	3.745383	-1.2545003	8.9760065	Sitting_Watch
12:24:45.812	3.5770466	-1.1971374	8.578687	-0.0017342464	0.0015241088	0.0041618245	3.745383	-1.2545003	8.9760065	Sitting_Watch
12:24:45.834	3.5770466	-1.1971374	8.578687	-0.0017342464	0.0015241088	0.0041618245	3.745383	-1.2545003	8.9760065	Sitting_Watch
12:24:45.855	3.5770466	-1.1971374	8.578687	-0.0017342464	0.0015241088	0.0041618245	3.745383	-1.2545003	8.9760065	Sitting_Watch
12:24:45.879	3.5770466	-1.1971374	8.578687	-0.0017342464	0.0015241088	0.0041618245	3.745383	-1.2545003	8.9760065	Sitting_Watch
12:24:45.902	3.615355	-1.1995317	8.705584	0.0013200798	-0.00091935217	0.0059944205	3.7493346	-1.2522907	8.974666	Sitting_Watch
12:24:45.925	3.615355	-1.1995317	8.705584	0.0013200798	-0.00091935217	0.0059944205	3.7493346	-1.2522907	8.974666	Sitting_Watch
12:24:45.948	3.615355	-1.1995317	8.705584	0.0013200798	-0.00091935217	0.0059944205	3.7493346	-1.2522907	8.974666	Sitting_Watch
12:24:45.973	3.615355	-1.1995317	8.705584	0.0013200798	-0.00091935217	0.0059944205	3.7493346	-1.2522907	8.974666	Sitting_Watch
12:24:45.997	3.615355	-1.1995317	8.705584	0.0013200798	-0.00091935217	0.0059944205	3.7493346	-1.2522907	8.974666	Sitting_Watch
12:24:46.019	3.615355	-1.1995317	8.705584	0.0013200798	-0.00091935217	0.0059944205	3.7493346	-1.2522907	8.974666	Sitting_Watch
12:24:46.042	3.615355	-1.1995317	8.705584	0.0013200798	-0.00091935217	0.0059944205	3.7493346	-1.2522907	8.974666	Sitting_Watch
12:24:46.064	3.615355	-1.1995317	8.705584	0.0013200798	-0.00091935217	0.0059944205	3.7493346	-1.2522907	8.974666	Sitting_Watch
12:24:46.085	3.5985951	-1.1803775	8.609812	0.0007092146	0.0027458393	0.0041618245	3.7482283	-1.2518803	8.975184	Sitting_Watch
12:24:46.109	3.5985951	-1.1803775	8.609812	0.0007092146	0.0027458393	0.0041618245	3.7482283	-1.2518803	8.975184	Sitting_Watch
12:24:46.131	3.5985951	-1.1803775	8.609812	0.0007092146	0.0027458393	0.0041618245	3.7482283	-1.2518803	8.975184	Sitting_Watch
12:24:46.154	3.5985951	-1.1803775	8.609812	0.0007092146	0.0027458393	0.0041618245	3.7482283	-1.2518803	8.975184	Sitting_Watch
12:24:46.178	3.5985951	-1.1803775	8.609812	0.0007092146	0.0027458393	0.0041618245	3.7482283	-1.2518803	8.975184	Sitting_Watch
12:24:46.200	3.5985951	-1.1803775	8.609812	0.0007092146	0.0027458393	0.0041618245	3.7482283	-1.2518803	8.975184	Sitting_Watch
12:24:46.224	3.5985951	-1.1803775	8.609812	0.0007092146	0.0027458393	0.0041618245	3.7482283	-1.2518803	8.975184	Sitting_Watch
12:24:46.246	3.5985951	-1.1803775	8.609812	0.0007092146	0.0027458393	0.0041618245	3.7482283	-1.2518803	8.975184	Sitting_Watch
12:24:46.270	3.6369035	-1.201926	8.696006	-0.005399438	0.006411031	0.0053835553	3.748709	-1.2480093	8.975523	Sitting_Watch
12:24:46.293	3.6369035	-1.201926	8.696006	-0.005399438	0.006411031	0.0053835553	3.748709	-1.2480093	8.975523	Sitting_Watch
12:24:46.315	3.6369035	-1.201926	8.696006	-0.005399438	0.006411031	0.0053835553	3.748709	-1.2480093	8.975523	Sitting_Watch
12:24:46.337	3.6369035	-1.201926	8.696006	-0.005399438	0.006411031	0.0053835553	3.748709	-1.2480093	8.975523	Sitting_Watch
12:24:46.359	3.6369035	-1.201926	8.696006	-0.005399438	0.006411031	0.0053835553	3.748709	-1.2480093	8.975523	Sitting_Watch
12:24:46.381	3.6369035	-1.201926	8.696006	-0.005399438	0.006411031	0.0053835553	3.748709	-1.2480093	8.975523	Sitting_Watch
12:24:46.403	3.6369035	-1.201926	8.696006	-0.005399438	0.006411031	0.0053835553	3.748709	-1.2480093	8.975523	Sitting_Watch
12:24:46.426	3.6369035	-1.201926	8.696006	-0.005399438	0.006411031	0.0053835553	3.748709	-1.2480093	8.975523	Sitting_Watch
12:24:46.449	3.6225379	-1.1971374	8.626573	-0.008453764	0.0015241088	0.0053835553	3.7510467	-1.2508417	8.974153	Sitting_Watch
12:24:46.471	3.6225379	-1.1971374	8.626573	-0.008453764	0.0015241088	0.0053835553	3.7510467	-1.2508417	8.974153	Sitting_Watch
12:24:46.495	3.6225379	-1.1971374	8.626573	-0.008453764	0.0015241088	0.0053835553	3.7510467	-1.2508417	8.974153	Sitting_Watch
12:24:46.516	3.6225379	-1.1971374	8.626573	-0.008453764	0.0015241088	0.0053835553	3.7510467	-1.2508417	8.974153	Sitting_Watch
12:24:46.539	3.6225379	-1.1971374	8.626573	-0.008453764	0.0015241088	0.0053835553	3.7510467	-1.2508417	8.974153	Sitting_Watch
12:24:46.563	3.6225379	-1.1971374	8.626573	-0.008453764	0.0015241088	0.0053835553	3.7510467	-1.2508417	8.974153	Sitting_Watch
12:24:46.585	3.6225379	-1.1971374	8.626573	-0.008453764	0.0015241088	0.0053835553	3.7510467	-1.2508417	8.974153	Sitting_Watch
12:24:46.607	3.6225379	-1.1971374	8.626573	-0.008453764	0.0015241088	0.0053835553	3.7510467	-1.2508417	8.974153	Sitting_Watch
12:24:46.631	3.6392977	-1.185166	8.633755	-0.003566842	0.0039675697	0.00477269	3.7519186	-1.2522154	8.973596	Sitting_Watch
12:24:46.653	3.6392977	-1.185166	8.633755	-0.003566842	0.0039675697	0.00477269	3.7519186	-1.2522154	8.973596	Sitting_Watch
12:24:46.675	3.6392977	-1.185166	8.633755	-0.003566842	0.0039675697	0.00477269	3.7519186	-1.2522154	8.973596	Sitting_Watch
12:24:46.697	3.6392977	-1.185166	8.633755	-0.003566842	0.0039675697	0.00477269	3.7519186	-1.2522154	8.973596	Sitting_Watch
12:24:46.720	3.6392977	-1.185166	8.633755	-0.003566842	0.0039675697	0.00477269	3.7519186	-1.2522154	8.973596	Sitting_Watch
12:24:46.742	3.6392977	-1.185166	8.633755	-0.003566842	0.0039675697	0.00477269	3.7519186	-1.2522154	8.973596	Sitting_Watch
12:24:46.764	3.6392977	-1.185166	8.633755	-0.003566842	0.0039675697	0.00477269	3.7519186	-1.2522154	8.973596	Sitting_Watch
12:24:46.786	3.6392977	-1.185166	8.633755	-0.003566842	0.0039675697	0.00477269	3.7519186	-1.2522154	8.973596	Sitting_Watch
12:24:46.808	3.6009893	-1.1947432	8.564321	-0.007842899	0.006411031	0.008437881	3.7550633	-1.2472183	8.972977	Sitting_Watch
12:24:46.830	3.6009893	-1.1947432	8.564321	-0.007842899	0.006411031	0.008437881	3.7550633	-1.2472183	8.972977	Sitting_Watch
12:24:46.852	3.6009893	-1.1947432	8.564321	-0.007842899	0.006411031	0.008437881	3.7550633	-1.2472183	8.972977	Sitting_Watch
12:24:46.874	3.6009893	-1.1947432	8.564321	-0.007842899	0.006411031	0.008437881	3.7550633	-1.2472183	8.972977	Sitting_Watch
12:24:46.897	3.6009893	-1.1947432	8.564321	-0.007842899	0.006411031	0.008437881	3.7550633	-1.2472183	8.972977	Sitting_Watch
12:24:46.919	3.6009893	-1.1947432	8.564321	-0.007842899	0.006411031	0.008437881	3.7550633	-1.2472183	8.972977	Sitting_Watch
12:24:46.942	3.6009893	-1.1947432	8.564321	-0.007842899	0.006411031	0.008437881	3.7550633	-1.2472183	8.972977	Sitting_Watch
12:24:46.964	3.6009893	-1.1947432	8.564321	-0.007842899	0.006411031	0.008437881	3.7550633	-1.2472183	8.972977	Sitting_Watch
12:24:46.986	3.6392977	-1.1636176	8.767835	-0.010897226	0.006411031	0.00477269	3.7520561	-1.2487717	8.974017	Sitting_Watch
12:24:47.010	3.6392977	-1.1636176	8.767835	-0.010897226	0.006411031	0.00477269	3.7520561	-1.2487717	8.974017	Sitting_Watch
12:24:47.032	3.6392977	-1.1636176	8.767835	-0.010897226	0.006411031	0.00477269	3.7520561	-1.2487717	8.974017	Sitting_Watch
12:24:47.055	3.6392977	-1.1636176	8.767835	-0.010897226	0.006411031	0.00477269	3.7520561	-1.2487717	8.974017	Sitting_Watch
12:24:47.078	3.6392977	-1.1636176	8.767835	-0.010897226	0.006411031	0.00477269	3.7520561	-1.2487717	8.974017	Sitting_Watch
12:24:47.101	3.6392977	-1.1636176	8.767835	-0.010897226	0.006411031	0.00477269	3.7520561	-1.2487717	8.974017	Sitting_Watch
12:24:47.123	3.6392977	-1.1636176	8.767835	-0.010897226	0.006411031	0.00477269	3.7520561	-1.2487717	8.974017	Sitting_Watch
12:24:47.145	3.6392977	-1.1636176	8.767835	-0.010897226	0.006411031	0.00477269	3.7520561	-1.2487717	8.974017	Sitting_Watch
12:24:47.167	3.675212	-1.2162915	8.518829	0.030641612	0.15240782	-0.020272786	3.766516	-1.2140579	8.972725	Sitting_Watch
12:24:47.190	3.675212	-1.2162915	8.518829	0.030641612	0.15240782	-0.020272786	3.766516	-1.2140579	8.972725	Sitting_Watch
12:24:47.215	3.675212	-1.2162915	8.518829	0.030641612	0.15240782	-0.020272786	3.766516	-1.2140579	8.972725	Sitting_Watch
12:24:47.238	3.675212	-1.2162915	8.518829	0.030641612	0.15240782	-0.020272786	3.766516	-1.2140579	8.972725	Sitting_Watch
12:24:47.262	3.675212	-1.2162915	8.518829	0.030641612	0.15240782	-0.020272786	3.766516	-1.2140579	8.972725	Sitting_Watch
12:24:47.285	3.675212	-1.2162915	8.518829	0.030641612	0.15240782	-0.020272786	3.766516	-1.2140579	8.972725	Sitting_Watch
12:24:47.307	3.675212	-1.2162915	8.518829	0.030641612	0.15240782	-0.020272786	3.766516	-1.2140579	8.972725	Sitting_Watch
12:24:47.330	3.675212	-1.2162915	8.518829	0.030641612	0.15240782	-0.020272786	3.766516	-1.2140579	8.972725	Sitting_Watch
12:24:47.353	3.4238129	-0.73743665	8.679246	0.10150199	0.12736236	-0.014164132	3.6001527	-1.0716016	9.058749	Sitting_Watch
12:24:47.375	3.4238129	-0.73743665	8.679246	0.10150199	0.12736236	-0.014164132	3.6001527	-1.0716016	9.058749	Sitting_Watch
12:24:47.397	3.4238129	-0.73743665	8.679246	0.10150199	0.12736236	-0.014164132	3.6001527	-1.0716016	9.058749	Sitting_Watch
12:24:47.419	3.4238129	-0.73743665	8.679246	0.10150199	0.12736236	-0.014164132	3.6001527	-1.0716016	9.058749	Sitting_Watch
12:24:47.440	3.4238129	-0.73743665	8.679246	0.10150199	0.12736236	-0.014164132	3.6001527	-1.0716016	9.058749	Sitting_Watch
12:24:47.463	3.4238129	-0.73743665	8.679246	0.10150199	0.12736236	-0.014164132	3.6001527	-1.0716016	9.058749	Sitting_Watch
12:24:47.485	3.4238129	-0.73743665	8.679246	0.10150199	0.12736236	-0.014164132	3.6001527	-1.0716016	9.058749	Sitting_Watch
12:24:47.506	3.4238129	-0.73743665	8.679246	0.10150199	0.12736236	-0.014164132	3.6001527	-1.0716016	9.058749	Sitting_Watch
12:24:47.530	3.1365	-1.1133378	9.562734	0.15831245	-0.24037853	-0.028214034	3.5566368	-0.9300183	9.091521	Sitting_Watch
12:24:47.553	3.1365	-1.1133378	9.562734	0.15831245	-0.24037853	-0.028214034	3.5566368	-0.9300183	9.091521	Sitting_Watch
12:24:47.576	3.1365	-1.1133378	9.562734	0.15831245	-0.24037853	-0.028214034	3.5566368	-0.9300183	9.091521	Sitting_Watch
12:24:47.598	3.1365	-1.1133378	9.562734	0.15831245	-0.24037853	-0.028214034	3.5566368	-0.9300183	9.091521	Sitting_Watch
12:24:47.619	3.1365	-1.1133378	9.562734	0.15831245	-0.24037853	-0.028214034	3.5566368	-0.9300183	9.091521	Sitting_Watch
12:24:47.641	3.1365	-1.1133378	9.562734	0.15831245	-0.24037853	-0.028214034	3.5566368	-0.9300183	9.091521	Sitting_Watch
12:24:47.662	3.1365	-1.1133378	9.562734	0.15831245	-0.24037853	-0.028214034	3.5566368	-0.9300183	9.091521	Sitting_Watch
12:24:47.683	3.1365	-1.1133378	9.562734	0.15831245	-0.24037853	-0.028214034	3.5566368	-0.9300183	9.091521	Sitting_Watch
12:24:47.705	4.106181	-0.65124273	8.090255	-0.17766343	-1.0082362	-0.08991142	4.165815	-0.8349153	8.838509	Sitting_Watch
12:24:47.728	4.106181	-0.65124273	8.090255	-0.17766343	-1.0082362	-0.08991142	4.165815	-0.8349153	8.838509	Sitting_Watch
12:24:47.753	4.106181	-0.65124273	8.090255	-0.17766343	-1.0082362	-0.08991142	4.165815	-0.8349153	8.838509	Sitting_Watch
12:24:47.776	4.106181	-0.65124273	8.090255	-0.17766343	-1.0082362	-0.08991142	4.165815	-0.8349153	8.838509	Sitting_Watch
12:24:47.799	4.106181	-0.65124273	8.090255	-0.17766343	-1.0082362	-0.08991142	4.165815	-0.8349153	8.838509	Sitting_Watch
12:24:47.821	4.106181	-0.65124273	8.090255	-0.17766343	-1.0082362	-0.08991142	4.165815	-0.8349153	8.838509	Sitting_Watch
12:24:47.843	4.106181	-0.65124273	8.090255	-0.17766343	-1.0082362	-0.08991142	4.165815	-0.8349153	8.838509	Sitting_Watch
12:24:47.865	4.106181	-0.65124273	8.090255	-0.17766343	-1.0082362	-0.08991142	4.165815	-0.8349153	8.838509	Sitting_Watch
12:24:47.888	4.529968	-0.99362403	8.118986	-0.17705257	0.12675148	0.096402474	4.435519	-0.9922502	8.689761	Sitting_Watch
12:24:47.911	4.529968	-0.99362403	8.118986	-0.17705257	0.12675148	0.096402474	4.435519	-0.9922502	8.689761	Sitting_Watch
12:24:47.932	4.529968	-0.99362403	8.118986	-0.17705257	0.12675148	0.096402474	4.435519	-0.9922502	8.689761	Sitting_Watch
12:24:47.954	4.529968	-0.99362403	8.118986	-0.17705257	0.12675148	0.096402474	4.435519	-0.9922502	8.689761	Sitting_Watch
12:24:47.976	4.529968	-0.99362403	8.118986	-0.17705257	0.12675148	0.096402474	4.435519	-0.9922502	8.689761	Sitting_Watch
12:24:47.999	4.529968	-0.99362403	8.118986	-0.17705257	0.12675148	0.096402474	4.435519	-0.9922502	8.689761	Sitting_Watch
12:24:48.022	4.529968	-0.99362403	8.118986	-0.17705257	0.12675148	0.096402474	4.435519	-0.9922502	8.689761	Sitting_Watch
12:24:48.044	4.529968	-0.99362403	8.118986	-0.17705257	0.12675148	0.096402474	4.435519	-0.9922502	8.689761	Sitting_Watch
12:24:48.067	4.4725056	-0.7733508	7.8101244	0.22550763	-0.18234633	0.45253694	4.5094366	-1.2774347	8.614144	Sitting_Watch
12:24:48.089	4.4725056	-0.7733508	7.8101244	0.22550763	-0.18234633	0.45253694	4.5094366	-1.2774347	8.614144	Sitting_Watch
12:24:48.111	4.4725056	-0.7733508	7.8101244	0.22550763	-0.18234633	0.45253694	4.5094366	-1.2774347	8.614144	Sitting_Watch
12:24:48.134	4.4725056	-0.7733508	7.8101244	0.22550763	-0.18234633	0.45253694	4.5094366	-1.2774347	8.614144	Sitting_Watch
12:24:48.156	4.4725056	-0.7733508	7.8101244	0.22550763	-0.18234633	0.45253694	4.5094366	-1.2774347	8.614144	Sitting_Watch
12:24:48.178	4.4725056	-0.7733508	7.8101244	0.22550763	-0.18234633	0.45253694	4.5094366	-1.2774347	8.614144	Sitting_Watch
12:24:48.199	4.4725056	-0.7733508	7.8101244	0.22550763	-0.18234633	0.45253694	4.5094366	-1.2774347	8.614144	Sitting_Watch
12:24:48.221	4.4725056	-0.7733508	7.8101244	0.22550763	-0.18234633	0.45253694	4.5094366	-1.2774347	8.614144	Sitting_Watch
12:24:48.244	4.8484063	-1.333611	8.075889	-0.08236846	-0.33017573	0.42993492	4.8921847	-1.4330621	8.377542	Sitting_Watch
12:24:48.267	4.8484063	-1.333611	8.075889	-0.08236846	-0.33017573	0.42993492	4.8921847	-1.4330621	8.377542	Sitting_Watch
12:24:48.290	4.8484063	-1.333611	8.075889	-0.08236846	-0.33017573	0.42993492	4.8921847	-1.4330621	8.377542	Sitting_Watch
12:24:48.311	4.8484063	-1.333611	8.075889	-0.08236846	-0.33017573	0.42993492	4.8921847	-1.4330621	8.377542	Sitting_Watch
12:24:48.333	4.8484063	-1.333611	8.075889	-0.08236846	-0.33017573	0.42993492	4.8921847	-1.4330621	8.377542	Sitting_Watch
12:24:48.356	4.8484063	-1.333611	8.075889	-0.08236846	-0.33017573	0.42993492	4.8921847	-1.4330621	8.377542	Sitting_Watch
12:24:48.379	4.8484063	-1.333611	8.075889	-0.08236846	-0.33017573	0.42993492	4.8921847	-1.4330621	8.377542	Sitting_Watch
12:24:48.402	4.8484063	-1.333611	8.075889	-0.08236846	-0.33017573	0.42993492	4.8921847	-1.4330621	8.377542	Sitting_Watch
12:24:48.424	4.6329217	-1.7238779	7.937021	-0.20026545	0.3252827	0.05486364	4.915384	-1.7963566	8.293518	Sitting_Watch
12:24:48.446	4.6329217	-1.7238779	7.937021	-0.20026545	0.3252827	0.05486364	4.915384	-1.7963566	8.293518	Sitting_Watch
12:24:48.468	4.6329217	-1.7238779	7.937021	-0.20026545	0.3252827	0.05486364	4.915384	-1.7963566	8.293518	Sitting_Watch
12:24:48.489	4.6329217	-1.7238779	7.937021	-0.20026545	0.3252827	0.05486364	4.915384	-1.7963566	8.293518	Sitting_Watch
12:24:48.511	4.6329217	-1.7238779	7.937021	-0.20026545	0.3252827	0.05486364	4.915384	-1.7963566	8.293518	Sitting_Watch
12:24:48.534	4.6329217	-1.7238779	7.937021	-0.20026545	0.3252827	0.05486364	4.915384	-1.7963566	8.293518	Sitting_Watch
12:24:48.557	4.6329217	-1.7238779	7.937021	-0.20026545	0.3252827	0.05486364	4.915384	-1.7963566	8.293518	Sitting_Watch
12:24:48.581	4.6329217	-1.7238779	7.937021	-0.20026545	0.3252827	0.05486364	4.915384	-1.7963566	8.293518	Sitting_Watch
12:24:48.604	4.6999617	-1.8364087	7.721536	0.0074287322	0.04489554	-0.12534161	4.9061203	-1.8249284	8.292765	Sitting_Watch
12:24:48.627	4.6999617	-1.8364087	7.721536	0.0074287322	0.04489554	-0.12534161	4.9061203	-1.8249284	8.292765	Sitting_Watch
12:24:48.649	4.6999617	-1.8364087	7.721536	0.0074287322	0.04489554	-0.12534161	4.9061203	-1.8249284	8.292765	Sitting_Watch
12:24:48.673	4.6999617	-1.8364087	7.721536	0.0074287322	0.04489554	-0.12534161	4.9061203	-1.8249284	8.292765	Sitting_Watch
12:24:48.696	4.6999617	-1.8364087	7.721536	0.0074287322	0.04489554	-0.12534161	4.9061203	-1.8249284	8.292765	Sitting_Watch
12:24:48.718	4.6999617	-1.8364087	7.721536	0.0074287322	0.04489554	-0.12534161	4.9061203	-1.8249284	8.292765	Sitting_Watch
12:24:48.740	4.6999617	-1.8364087	7.721536	0.0074287322	0.04489554	-0.12534161	4.9061203	-1.8249284	8.292765	Sitting_Watch
12:24:48.763	4.6999617	-1.8364087	7.721536	0.0074287322	0.04489554	-0.12534161	4.9061203	-1.8249284	8.292765	Sitting_Watch
12:24:48.786	4.7119327	-1.7238779	7.8795586	-0.034110103	0.14446658	-0.009888076	4.9069195	-1.8020908	8.297285	Sitting_Watch
12:24:48.809	4.7119327	-1.7238779	7.8795586	-0.034110103	0.14446658	-0.009888076	4.9069195	-1.8020908	8.297285	Sitting_Watch
12:24:48.832	4.7119327	-1.7238779	7.8795586	-0.034110103	0.14446658	-0.009888076	4.9069195	-1.8020908	8.297285	Sitting_Watch
12:24:48.855	4.7119327	-1.7238779	7.8795586	-0.034110103	0.14446658	-0.009888076	4.9069195	-1.8020908	8.297285	Sitting_Watch
12:24:48.877	4.7119327	-1.7238779	7.8795586	-0.034110103	0.14446658	-0.009888076	4.9069195	-1.8020908	8.297285	Sitting_Watch
12:24:48.900	4.7119327	-1.7238779	7.8795586	-0.034110103	0.14446658	-0.009888076	4.9069195	-1.8020908	8.297285	Sitting_Watch
12:24:48.924	4.7119327	-1.7238779	7.8795586	-0.034110103	0.14446658	-0.009888076	4.9069195	-1.8020908	8.297285	Sitting_Watch
12:24:48.946	4.7119327	-1.7238779	7.8795586	-0.034110103	0.14446658	-0.009888076	4.9069195	-1.8020908	8.297285	Sitting_Watch
12:24:48.969	4.743058	-1.6855695	7.7861814	-0.03716443	0.10231687	0.11167411	4.9156594	-1.8383048	8.284159	Sitting_Watch
12:24:48.991	4.743058	-1.6855695	7.7861814	-0.03716443	0.10231687	0.11167411	4.9156594	-1.8383048	8.284159	Sitting_Watch
12:24:49.013	4.743058	-1.6855695	7.7861814	-0.03716443	0.10231687	0.11167411	4.9156594	-1.8383048	8.284159	Sitting_Watch
12:24:49.034	4.743058	-1.6855695	7.7861814	-0.03716443	0.10231687	0.11167411	4.9156594	-1.8383048	8.284159	Sitting_Watch
12:24:49.056	4.743058	-1.6855695	7.7861814	-0.03716443	0.10231687	0.11167411	4.9156594	-1.8383048	8.284159	Sitting_Watch
12:24:49.079	4.743058	-1.6855695	7.7861814	-0.03716443	0.10231687	0.11167411	4.9156594	-1.8383048	8.284159	Sitting_Watch
12:24:49.102	4.743058	-1.6855695	7.7861814	-0.03716443	0.10231687	0.11167411	4.9156594	-1.8383048	8.284159	Sitting_Watch
12:24:49.124	4.743058	-1.6855695	7.7861814	-0.03716443	0.10231687	0.11167411	4.9156594	-1.8383048	8.284159	Sitting_Watch
12:24:49.148	4.5946136	-2.0279508	8.032792	-0.021281935	-0.04490165	0.028596435	4.8237257	-1.9620956	8.309765	Sitting_Watch
12:24:49.170	4.5946136	-2.0279508	8.032792	-0.021281935	-0.04490165	0.028596435	4.8237257	-1.9620956	8.309765	Sitting_Watch
12:24:49.193	4.5946136	-2.0279508	8.032792	-0.021281935	-0.04490165	0.028596435	4.8237257	-1.9620956	8.309765	Sitting_Watch
12:24:49.216	4.5946136	-2.0279508	8.032792	-0.021281935	-0.04490165	0.028596435	4.8237257	-1.9620956	8.309765	Sitting_Watch
12:24:49.238	4.5946136	-2.0279508	8.032792	-0.021281935	-0.04490165	0.028596435	4.8237257	-1.9620956	8.309765	Sitting_Watch
12:24:49.261	4.5946136	-2.0279508	8.032792	-0.021281935	-0.04490165	0.028596435	4.8237257	-1.9620956	8.309765	Sitting_Watch
12:24:49.282	4.5946136	-2.0279508	8.032792	-0.021281935	-0.04490165	0.028596435	4.8237257	-1.9620956	8.309765	Sitting_Watch
12:24:49.305	4.5946136	-2.0279508	8.032792	-0.021281935	-0.04490165	0.028596435	4.8237257	-1.9620956	8.309765	Sitting_Watch
12:24:49.328	4.7143273	-1.9680939	8.114198	0.039193727	0.011297952	0.08113085	4.856902	-1.9882963	8.284171	Sitting_Watch
12:24:49.350	4.7143273	-1.9680939	8.114198	0.039193727	0.011297952	0.08113085	4.856902	-1.9882963	8.284171	Sitting_Watch
12:24:49.372	4.7143273	-1.9680939	8.114198	0.039193727	0.011297952	0.08113085	4.856902	-1.9882963	8.284171	Sitting_Watch
12:24:49.395	4.7143273	-1.9680939	8.114198	0.039193727	0.011297952	0.08113085	4.856902	-1.9882963	8.284171	Sitting_Watch
12:24:49.418	4.7143273	-1.9680939	8.114198	0.039193727	0.011297952	0.08113085	4.856902	-1.9882963	8.284171	Sitting_Watch
12:24:49.441	4.7143273	-1.9680939	8.114198	0.039193727	0.011297952	0.08113085	4.856902	-1.9882963	8.284171	Sitting_Watch
12:24:49.463	4.7143273	-1.9680939	8.114198	0.039193727	0.011297952	0.08113085	4.856902	-1.9882963	8.284171	Sitting_Watch
12:24:49.488	4.7143273	-1.9680939	8.114198	0.039193727	0.011297952	0.08113085	4.856902	-1.9882963	8.284171	Sitting_Watch
12:24:49.512	4.6736245	-1.9800652	7.759845	-0.04388395	0.027791316	0.047533255	4.850744	-2.0359943	8.276191	Sitting_Watch
12:24:49.534	4.6736245	-1.9800652	7.759845	-0.04388395	0.027791316	0.047533255	4.850744	-2.0359943	8.276191	Sitting_Watch
12:24:49.557	4.6736245	-1.9800652	7.759845	-0.04388395	0.027791316	0.047533255	4.850744	-2.0359943	8.276191	Sitting_Watch
12:24:49.580	4.6736245	-1.9800652	7.759845	-0.04388395	0.027791316	0.047533255	4.850744	-2.0359943	8.276191	Sitting_Watch
12:24:49.602	4.6736245	-1.9800652	7.759845	-0.04388395	0.027791316	0.047533255	4.850744	-2.0359943	8.276191	Sitting_Watch
12:24:49.625	4.6736245	-1.9800652	7.759845	-0.04388395	0.027791316	0.047533255	4.850744	-2.0359943	8.276191	Sitting_Watch
12:24:49.647	4.6736245	-1.9800652	7.759845	-0.04388395	0.027791316	0.047533255	4.850744	-2.0359943	8.276191	Sitting_Watch
12:24:49.669	4.7526355	-1.9034485	7.910684	0.041637186	-0.00030848692	-0.005001154	4.819154	-2.0372927	8.294307	Sitting_Watch
12:24:49.692	4.7526355	-1.9034485	7.910684	0.041637186	-0.00030848692	-0.005001154	4.819154	-2.0372927	8.294307	Sitting_Watch
12:24:49.715	4.7526355	-1.9034485	7.910684	0.041637186	-0.00030848692	-0.005001154	4.819154	-2.0372927	8.294307	Sitting_Watch
12:24:49.738	4.7526355	-1.9034485	7.910684	0.041637186	-0.00030848692	-0.005001154	4.819154	-2.0372927	8.294307	Sitting_Watch
12:24:49.761	4.7526355	-1.9034485	7.910684	0.041637186	-0.00030848692	-0.005001154	4.819154	-2.0372927	8.294307	Sitting_Watch
12:24:49.783	4.7526355	-1.9034485	7.910684	0.041637186	-0.00030848692	-0.005001154	4.819154	-2.0372927	8.294307	Sitting_Watch
12:24:49.805	4.7526355	-1.9034485	7.910684	0.041637186	-0.00030848692	-0.005001154	4.819154	-2.0372927	8.294307	Sitting_Watch
12:24:49.827	4.7526355	-1.9034485	7.910684	0.041637186	-0.00030848692	-0.005001154	4.819154	-2.0372927	8.294307	Sitting_Watch
12:24:49.848	4.7526355	-1.9034485	7.910684	0.03247421	-0.04062559	0.0017183638	4.819154	-2.0372927	8.294307	Sitting_Watch
12:24:49.870	4.6927786	-2.0351336	7.903501	0.03247421	-0.04062559	0.0017183638	4.7917876	-2.0610828	8.304277	Sitting_Watch
12:24:49.892	4.6927786	-2.0351336	7.903501	0.03247421	-0.04062559	0.0017183638	4.7917876	-2.0610828	8.304277	Sitting_Watch
12:24:49.914	4.6927786	-2.0351336	7.903501	0.03247421	-0.04062559	0.0017183638	4.7917876	-2.0610828	8.304277	Sitting_Watch
12:24:49.936	4.6927786	-2.0351336	7.903501	0.03247421	-0.04062559	0.0017183638	4.7917876	-2.0610828	8.304277	Sitting_Watch
12:24:49.958	4.6927786	-2.0351336	7.903501	0.03247421	-0.04062559	0.0017183638	4.7917876	-2.0610828	8.304277	Sitting_Watch
12:24:49.980	4.6927786	-2.0351336	7.903501	0.03247421	-0.04062559	0.0017183638	4.7917876	-2.0610828	8.304277	Sitting_Watch
12:24:50.003	4.6927786	-2.0351336	7.903501	0.03247421	-0.04062559	0.0017183638	4.7917876	-2.0610828	8.304277	Sitting_Watch
12:24:50.025	4.6927786	-2.0351336	7.903501	0.03247421	-0.04062559	0.0017183638	4.7917876	-2.0610828	8.304277	Sitting_Watch
12:24:50.048	4.582642	-2.020768	7.865193	0.014148249	-0.013747523	-0.013553267	4.776523	-2.064876	8.312127	Sitting_Watch
12:24:50.071	4.582642	-2.020768	7.865193	0.014148249	-0.013747523	-0.013553267	4.776523	-2.064876	8.312127	Sitting_Watch
12:24:50.092	4.582642	-2.020768	7.865193	0.014148249	-0.013747523	-0.013553267	4.776523	-2.064876	8.312127	Sitting_Watch
12:24:50.113	4.582642	-2.020768	7.865193	0.014148249	-0.013747523	-0.013553267	4.776523	-2.064876	8.312127	Sitting_Watch
12:24:50.135	4.582642	-2.020768	7.865193	0.014148249	-0.013747523	-0.013553267	4.776523	-2.064876	8.312127	Sitting_Watch
12:24:50.157	4.582642	-2.020768	7.865193	0.014148249	-0.013747523	-0.013553267	4.776523	-2.064876	8.312127	Sitting_Watch
12:24:50.179	4.582642	-2.020768	7.865193	0.014148249	-0.013747523	-0.013553267	4.776523	-2.064876	8.312127	Sitting_Watch
12:24:50.200	4.582642	-2.020768	7.865193	0.014148249	-0.013747523	-0.013553267	4.776523	-2.064876	8.312127	Sitting_Watch
12:24:50.223	4.6137676	-1.9896424	8.0687065	-0.009675494	-0.014969253	0.055474505	4.7634754	-2.039751	8.325806	Sitting_Watch
12:24:50.245	4.6137676	-1.9896424	8.0687065	-0.009675494	-0.014969253	0.055474505	4.7634754	-2.039751	8.325806	Sitting_Watch
12:24:50.268	4.6137676	-1.9896424	8.0687065	-0.009675494	-0.014969253	0.055474505	4.7634754	-2.039751	8.325806	Sitting_Watch
12:24:50.290	4.6137676	-1.9896424	8.0687065	-0.009675494	-0.014969253	0.055474505	4.7634754	-2.039751	8.325806	Sitting_Watch
12:24:50.313	4.6137676	-1.9896424	8.0687065	-0.009675494	-0.014969253	0.055474505	4.7634754	-2.039751	8.325806	Sitting_Watch
12:24:50.336	4.6137676	-1.9896424	8.0687065	-0.009675494	-0.014969253	0.055474505	4.7634754	-2.039751	8.325806	Sitting_Watch
12:24:50.357	4.6137676	-1.9896424	8.0687065	-0.009675494	-0.014969253	0.055474505	4.7634754	-2.039751	8.325806	Sitting_Watch
12:24:50.380	4.6137676	-1.9896424	8.0687065	-0.009675494	-0.014969253	0.055474505	4.7634754	-2.039751	8.325806	Sitting_Watch
12:24:50.401	4.63771	-1.9872481	7.7933645	-0.029223183	0.038176026	-0.019051054	4.763495	-2.0676491	8.31891	Sitting_Watch
12:24:50.424	4.63771	-1.9872481	7.7933645	-0.029223183	0.038176026	-0.019051054	4.763495	-2.0676491	8.31891	Sitting_Watch
12:24:50.446	4.63771	-1.9872481	7.7933645	-0.029223183	0.038176026	-0.019051054	4.763495	-2.0676491	8.31891	Sitting_Watch
12:24:50.469	4.63771	-1.9872481	7.7933645	-0.029223183	0.038176026	-0.019051054	4.763495	-2.0676491	8.31891	Sitting_Watch
12:24:50.492	4.63771	-1.9872481	7.7933645	-0.029223183	0.038176026	-0.019051054	4.763495	-2.0676491	8.31891	Sitting_Watch
12:24:50.515	4.63771	-1.9872481	7.7933645	-0.029223183	0.038176026	-0.019051054	4.763495	-2.0676491	8.31891	Sitting_Watch
12:24:50.537	4.63771	-1.9872481	7.7933645	-0.029223183	0.038176026	-0.019051054	4.763495	-2.0676491	8.31891	Sitting_Watch
12:24:50.561	4.63771	-1.9872481	7.7933645	-0.029223183	0.038176026	-0.019051054	4.763495	-2.0676491	8.31891	Sitting_Watch
12:24:50.583	4.68799	-1.8483802	7.901107	0.0361394	-0.013136657	-0.0031685582	4.75658	-2.042918	8.328971	Sitting_Watch
12:24:50.606	4.68799	-1.8483802	7.901107	0.0361394	-0.013136657	-0.0031685582	4.75658	-2.042918	8.328971	Sitting_Watch
12:24:50.629	4.68799	-1.8483802	7.901107	0.0361394	-0.013136657	-0.0031685582	4.75658	-2.042918	8.328971	Sitting_Watch
12:24:50.650	4.68799	-1.8483802	7.901107	0.0361394	-0.013136657	-0.0031685582	4.75658	-2.042918	8.328971	Sitting_Watch
12:24:50.672	4.68799	-1.8483802	7.901107	0.0361394	-0.013136657	-0.0031685582	4.75658	-2.042918	8.328971	Sitting_Watch
12:24:50.693	4.68799	-1.8483802	7.901107	0.0361394	-0.013136657	-0.0031685582	4.75658	-2.042918	8.328971	Sitting_Watch
12:24:50.715	4.68799	-1.8483802	7.901107	0.0361394	-0.013136657	-0.0031685582	4.75658	-2.042918	8.328971	Sitting_Watch
12:24:50.736	4.68799	-1.8483802	7.901107	0.0361394	-0.013136657	-0.0031685582	4.75658	-2.042918	8.328971	Sitting_Watch
12:24:50.759	4.5419393	-1.8747171	7.9130783	0.09050641	-0.014969253	-0.023937976	4.732584	-2.020208	8.348162	Sitting_Watch
12:24:50.782	4.5419393	-1.8747171	7.9130783	0.09050641	-0.014969253	-0.023937976	4.732584	-2.020208	8.348162	Sitting_Watch
12:24:50.805	4.5419393	-1.8747171	7.9130783	0.09050641	-0.014969253	-0.023937976	4.732584	-2.020208	8.348162	Sitting_Watch
12:24:50.828	4.5419393	-1.8747171	7.9130783	0.09050641	-0.014969253	-0.023937976	4.732584	-2.020208	8.348162	Sitting_Watch
12:24:50.851	4.5419393	-1.8747171	7.9130783	0.09050641	-0.014969253	-0.023937976	4.732584	-2.020208	8.348162	Sitting_Watch
12:24:50.874	4.5419393	-1.8747171	7.9130783	0.09050641	-0.014969253	-0.023937976	4.732584	-2.020208	8.348162	Sitting_Watch
12:24:50.897	4.5419393	-1.8747171	7.9130783	0.09050641	-0.014969253	-0.023937976	4.732584	-2.020208	8.348162	Sitting_Watch
12:24:50.919	4.5419393	-1.8747171	7.9130783	0.09050641	-0.014969253	-0.023937976	4.732584	-2.020208	8.348162	Sitting_Watch
12:24:50.942	4.4653225	-1.9585168	8.214757	0.01292652	0.047949865	-0.09846354	4.6811395	-1.907251	8.403551	Sitting_Watch
12:24:50.967	4.4653225	-1.9585168	8.214757	0.01292652	0.047949865	-0.09846354	4.6811395	-1.907251	8.403551	Sitting_Watch
12:24:50.990	4.4653225	-1.9585168	8.214757	0.01292652	0.047949865	-0.09846354	4.6811395	-1.907251	8.403551	Sitting_Watch
12:24:51.012	4.4653225	-1.9585168	8.214757	0.01292652	0.047949865	-0.09846354	4.6811395	-1.907251	8.403551	Sitting_Watch
12:24:51.035	4.4653225	-1.9585168	8.214757	0.01292652	0.047949865	-0.09846354	4.6811395	-1.907251	8.403551	Sitting_Watch
12:24:51.058	4.4653225	-1.9585168	8.214757	0.01292652	0.047949865	-0.09846354	4.6811395	-1.907251	8.403551	Sitting_Watch
12:24:51.081	4.4653225	-1.9585168	8.214757	0.01292652	0.047949865	-0.09846354	4.6811395	-1.907251	8.403551	Sitting_Watch
12:24:51.103	4.4653225	-1.9585168	8.214757	0.01292652	0.047949865	-0.09846354	4.6811395	-1.907251	8.403551	Sitting_Watch
12:24:51.125	4.625739	-1.3312168	8.2387	0.12532572	0.0332891	-0.061811622	4.6622386	-1.6992085	8.45852	Sitting_Watch
12:24:51.149	4.625739	-1.3312168	8.2387	0.12532572	0.0332891	-0.061811622	4.6622386	-1.6992085	8.45852	Sitting_Watch
12:24:51.175	4.625739	-1.3312168	8.2387	0.12532572	0.0332891	-0.061811622	4.6622386	-1.6992085	8.45852	Sitting_Watch
12:24:51.198	4.625739	-1.3312168	8.2387	0.12532572	0.0332891	-0.061811622	4.6622386	-1.6992085	8.45852	Sitting_Watch
12:24:51.219	4.625739	-1.3312168	8.2387	0.12532572	0.0332891	-0.061811622	4.6622386	-1.6992085	8.45852	Sitting_Watch
12:24:51.241	4.625739	-1.3312168	8.2387	0.12532572	0.0332891	-0.061811622	4.6622386	-1.6992085	8.45852	Sitting_Watch
12:24:51.263	4.625739	-1.3312168	8.2387	0.12532572	0.0332891	-0.061811622	4.6622386	-1.6992085	8.45852	Sitting_Watch
12:24:51.285	4.625739	-1.3312168	8.2387	0.12532572	0.0332891	-0.061811622	4.6622386	-1.6992085	8.45852	Sitting_Watch
12:24:51.309	3.9768906	-1.812466	8.248277	0.2749877	0.15912734	-0.17543256	4.55199	-1.5972258	8.538067	Sitting_Watch
12:24:51.331	3.9768906	-1.812466	8.248277	0.2749877	0.15912734	-0.17543256	4.55199	-1.5972258	8.538067	Sitting_Watch
12:24:51.354	3.9768906	-1.812466	8.248277	0.2749877	0.15912734	-0.17543256	4.55199	-1.5972258	8.538067	Sitting_Watch
12:24:51.376	3.9768906	-1.812466	8.248277	0.2749877	0.15912734	-0.17543256	4.55199	-1.5972258	8.538067	Sitting_Watch
12:24:51.400	3.9768906	-1.812466	8.248277	0.2749877	0.15912734	-0.17543256	4.55199	-1.5972258	8.538067	Sitting_Watch
12:24:51.422	3.9768906	-1.812466	8.248277	0.2749877	0.15912734	-0.17543256	4.55199	-1.5972258	8.538067	Sitting_Watch
12:24:51.444	3.9768906	-1.812466	8.248277	0.2749877	0.15912734	-0.17543256	4.55199	-1.5972258	8.538067	Sitting_Watch
12:24:51.466	3.9768906	-1.812466	8.248277	0.17602754	0.4670034	-0.091133155	4.55199	-1.5972258	8.538067	Sitting_Watch
12:24:51.487	3.9409764	-1.0223553	9.325701	0.17602754	0.4670034	-0.091133155	4.4822755	-0.9907442	8.665908	Sitting_Watch
12:24:51.509	3.9409764	-1.0223553	9.325701	0.17602754	0.4670034	-0.091133155	4.4822755	-0.9907442	8.665908	Sitting_Watch
12:24:51.531	3.9409764	-1.0223553	9.325701	0.17602754	0.4670034	-0.091133155	4.4822755	-0.9907442	8.665908	Sitting_Watch
12:24:51.553	3.9409764	-1.0223553	9.325701	0.17602754	0.4670034	-0.091133155	4.4822755	-0.9907442	8.665908	Sitting_Watch
12:24:51.575	3.9409764	-1.0223553	9.325701	0.17602754	0.4670034	-0.091133155	4.4822755	-0.9907442	8.665908	Sitting_Watch
12:24:51.600	3.9409764	-1.0223553	9.325701	0.17602754	0.4670034	-0.091133155	4.4822755	-0.9907442	8.665908	Sitting_Watch
12:24:51.622	3.9409764	-1.0223553	9.325701	0.17602754	0.4670034	-0.091133155	4.4822755	-0.9907442	8.665908	Sitting_Watch
12:24:51.643	3.9409764	-1.0223553	9.325701	0.17602754	0.4670034	-0.091133155	4.4822755	-0.9907442	8.665908	Sitting_Watch
12:24:51.666	4.6712303	-0.845179	6.8260775	-0.347484	-0.15180308	0.041424606	4.7120876	-0.8941886	8.553769	Sitting_Watch
12:24:51.688	4.6712303	-0.845179	6.8260775	-0.347484	-0.15180308	0.041424606	4.7120876	-0.8941886	8.553769	Sitting_Watch
12:24:51.717	4.6712303	-0.845179	6.8260775	-0.347484	-0.15180308	0.041424606	4.7120876	-0.8941886	8.553769	Sitting_Watch
12:24:51.740	4.6712303	-0.845179	6.8260775	-0.347484	-0.15180308	0.041424606	4.7120876	-0.8941886	8.553769	Sitting_Watch
12:24:51.762	4.6712303	-0.845179	6.8260775	-0.347484	-0.15180308	0.041424606	4.7120876	-0.8941886	8.553769	Sitting_Watch
12:24:51.784	4.6712303	-0.845179	6.8260775	-0.347484	-0.15180308	0.041424606	4.7120876	-0.8941886	8.553769	Sitting_Watch
12:24:51.805	4.6712303	-0.845179	6.8260775	-0.347484	-0.15180308	0.041424606	4.7120876	-0.8941886	8.553769	Sitting_Watch
12:24:51.827	4.678413	-1.1229149	9.318518	0.17541668	0.30451328	0.023709513	4.923629	-1.29583	8.381472	Sitting_Watch
12:24:51.848	4.678413	-1.1229149	9.318518	0.17541668	0.30451328	0.023709513	4.923629	-1.29583	8.381472	Sitting_Watch
12:24:51.870	4.678413	-1.1229149	9.318518	0.17541668	0.30451328	0.023709513	4.923629	-1.29583	8.381472	Sitting_Watch
12:24:51.892	4.678413	-1.1229149	9.318518	0.17541668	0.30451328	0.023709513	4.923629	-1.29583	8.381472	Sitting_Watch
12:24:51.915	4.678413	-1.1229149	9.318518	0.17541668	0.30451328	0.023709513	4.923629	-1.29583	8.381472	Sitting_Watch
12:24:51.937	4.678413	-1.1229149	9.318518	0.17541668	0.30451328	0.023709513	4.923629	-1.29583	8.381472	Sitting_Watch
12:24:51.961	4.678413	-1.1229149	9.318518	0.17541668	0.30451328	0.023709513	4.923629	-1.29583	8.381472	Sitting_Watch
12:24:51.983	4.678413	-1.1229149	9.318518	0.17541668	0.30451328	0.023709513	4.923629	-1.29583	8.381472	Sitting_Watch
12:24:52.005	4.678413	-1.1229149	9.318518	0.17541668	0.30451328	0.023709513	4.923629	-1.29583	8.381472	Sitting_Watch
12:24:52.027	4.2809634	-0.7781393	7.5874567	0.41365412	0.34544125	0.06952441	4.427523	-1.3540167	8.644885	Sitting_Watch
12:24:52.048	4.2809634	-0.7781393	7.5874567	0.41365412	0.34544125	0.06952441	4.427523	-1.3540167	8.644885	Sitting_Watch
12:24:52.070	4.2809634	-0.7781393	7.5874567	0.41365412	0.34544125	0.06952441	4.427523	-1.3540167	8.644885	Sitting_Watch
12:24:52.091	4.2809634	-0.7781393	7.5874567	0.41365412	0.34544125	0.06952441	4.427523	-1.3540167	8.644885	Sitting_Watch
12:24:52.114	4.2809634	-0.7781393	7.5874567	0.41365412	0.34544125	0.06952441	4.427523	-1.3540167	8.644885	Sitting_Watch
12:24:52.137	4.2809634	-0.7781393	7.5874567	0.41365412	0.34544125	0.06952441	4.427523	-1.3540167	8.644885	Sitting_Watch
12:24:52.158	4.2809634	-0.7781393	7.5874567	0.41365412	0.34544125	0.06952441	4.427523	-1.3540167	8.644885	Sitting_Watch
12:24:52.182	4.2809634	-0.7781393	7.5874567	0.41365412	0.34544125	0.06952441	4.427523	-1.3540167	8.644885	Sitting_Watch
12:24:52.205	4.6305275	-1.3312168	9.134158	0.23772493	0.21838127	0.019433456	4.421899	-1.448556	8.632429	Sitting_Watch
12:24:52.228	4.6305275	-1.3312168	9.134158	0.23772493	0.21838127	0.019433456	4.421899	-1.448556	8.632429	Sitting_Watch
12:24:52.251	4.6305275	-1.3312168	9.134158	0.23772493	0.21838127	0.019433456	4.421899	-1.448556	8.632429	Sitting_Watch
12:24:52.272	4.6305275	-1.3312168	9.134158	0.23772493	0.21838127	0.019433456	4.421899	-1.448556	8.632429	Sitting_Watch
12:24:52.294	4.6305275	-1.3312168	9.134158	0.23772493	0.21838127	0.019433456	4.421899	-1.448556	8.632429	Sitting_Watch
12:24:52.316	4.6305275	-1.3312168	9.134158	0.23772493	0.21838127	0.019433456	4.421899	-1.448556	8.632429	Sitting_Watch
12:24:52.338	4.6305275	-1.3312168	9.134158	0.23772493	0.21838127	0.019433456	4.421899	-1.448556	8.632429	Sitting_Watch
12:24:52.360	4.6305275	-1.3312168	9.134158	0.23772493	0.21838127	0.019433456	4.421899	-1.448556	8.632429	Sitting_Watch
12:24:52.383	4.652076	-0.89067024	7.5036573	0.19007744	-0.099879526	-0.027603168	4.4775176	-1.3081951	8.626169	Sitting_Watch
12:24:52.413	4.652076	-0.89067024	7.5036573	0.19007744	-0.099879526	-0.027603168	4.4775176	-1.3081951	8.626169	Sitting_Watch
12:24:52.435	4.652076	-0.89067024	7.5036573	0.19007744	-0.099879526	-0.027603168	4.4775176	-1.3081951	8.626169	Sitting_Watch
12:24:52.458	4.652076	-0.89067024	7.5036573	0.19007744	-0.099879526	-0.027603168	4.4775176	-1.3081951	8.626169	Sitting_Watch
12:24:52.481	4.652076	-0.89067024	7.5036573	0.19007744	-0.099879526	-0.027603168	4.4775176	-1.3081951	8.626169	Sitting_Watch
12:24:52.503	4.652076	-0.89067024	7.5036573	0.19007744	-0.099879526	-0.027603168	4.4775176	-1.3081951	8.626169	Sitting_Watch
12:24:52.526	4.652076	-0.89067024	7.5036573	0.19007744	-0.099879526	-0.027603168	4.4775176	-1.3081951	8.626169	Sitting_Watch
12:24:52.548	4.3073006	-1.1013664	8.93304	0.022700364	-0.03573867	-0.021494515	4.3979287	-1.3392147	8.662278	Sitting_Watch
12:24:52.569	4.3073006	-1.1013664	8.93304	0.022700364	-0.03573867	-0.021494515	4.3979287	-1.3392147	8.662278	Sitting_Watch
12:24:52.591	4.3073006	-1.1013664	8.93304	0.022700364	-0.03573867	-0.021494515	4.3979287	-1.3392147	8.662278	Sitting_Watch
12:24:52.614	4.3073006	-1.1013664	8.93304	0.022700364	-0.03573867	-0.021494515	4.3979287	-1.3392147	8.662278	Sitting_Watch
12:24:52.637	4.3073006	-1.1013664	8.93304	0.022700364	-0.03573867	-0.021494515	4.3979287	-1.3392147	8.662278	Sitting_Watch
12:24:52.659	4.3073006	-1.1013664	8.93304	0.022700364	-0.03573867	-0.021494515	4.3979287	-1.3392147	8.662278	Sitting_Watch
12:24:52.681	4.3073006	-1.1013664	8.93304	0.022700364	-0.03573867	-0.021494515	4.3979287	-1.3392147	8.662278	Sitting_Watch
12:24:52.704	4.3073006	-1.1013664	8.93304	0.022700364	-0.03573867	-0.021494515	4.3979287	-1.3392147	8.662278	Sitting_Watch
12:24:52.726	4.3073006	-1.1013664	8.93304	0.022700364	-0.03573867	-0.021494515	4.3979287	-1.3392147	8.662278	Sitting_Watch
12:24:52.749	4.245049	-1.0582695	8.063917	-0.02433626	0.013741414	0.0041618245	4.4294767	-1.2547135	8.658856	Sitting_Watch
12:24:52.772	4.245049	-1.0582695	8.063917	-0.02433626	0.013741414	0.0041618245	4.4294767	-1.2547135	8.658856	Sitting_Watch
12:24:52.794	4.245049	-1.0582695	8.063917	-0.02433626	0.013741414	0.0041618245	4.4294767	-1.2547135	8.658856	Sitting_Watch
12:24:52.815	4.245049	-1.0582695	8.063917	-0.02433626	0.013741414	0.0041618245	4.4294767	-1.2547135	8.658856	Sitting_Watch
12:24:52.837	4.245049	-1.0582695	8.063917	-0.02433626	0.013741414	0.0041618245	4.4294767	-1.2547135	8.658856	Sitting_Watch
12:24:52.859	4.245049	-1.0582695	8.063917	-0.02433626	0.013741414	0.0041618245	4.4294767	-1.2547135	8.658856	Sitting_Watch
12:24:52.881	4.245049	-1.0582695	8.063917	-0.02433626	0.013741414	0.0041618245	4.4294767	-1.2547135	8.658856	Sitting_Watch
12:24:52.904	4.245049	-1.0582695	8.063917	-0.02433626	0.013741414	0.0041618245	4.4294767	-1.2547135	8.658856	Sitting_Watch
12:24:52.927	4.209135	-1.1181264	8.466156	0.031252477	0.049782462	0.0053835553	4.3785515	-1.2345446	8.687608	Sitting_Watch
12:24:52.950	4.209135	-1.1181264	8.466156	0.031252477	0.049782462	0.0053835553	4.3785515	-1.2345446	8.687608	Sitting_Watch
12:24:52.974	4.209135	-1.1181264	8.466156	0.031252477	0.049782462	0.0053835553	4.3785515	-1.2345446	8.687608	Sitting_Watch
12:24:52.996	4.209135	-1.1181264	8.466156	0.031252477	0.049782462	0.0053835553	4.3785515	-1.2345446	8.687608	Sitting_Watch
12:24:53.019	4.209135	-1.1181264	8.466156	0.031252477	0.049782462	0.0053835553	4.3785515	-1.2345446	8.687608	Sitting_Watch
12:24:53.042	4.209135	-1.1181264	8.466156	0.031252477	0.049782462	0.0053835553	4.3785515	-1.2345446	8.687608	Sitting_Watch
12:24:53.064	4.209135	-1.1181264	8.466156	0.031252477	0.049782462	0.0053835553	4.3785515	-1.2345446	8.687608	Sitting_Watch
12:24:53.086	4.209135	-1.1181264	8.466156	0.031252477	0.049782462	0.0053835553	4.3785515	-1.2345446	8.687608	Sitting_Watch
12:24:53.107	4.149278	-1.1420691	8.18842	0.020256903	0.02840218	0.01637913	4.336192	-1.1867182	8.715473	Sitting_Watch
12:24:53.129	4.149278	-1.1420691	8.18842	0.020256903	0.02840218	0.01637913	4.336192	-1.1867182	8.715473	Sitting_Watch
12:24:53.151	4.149278	-1.1420691	8.18842	0.020256903	0.02840218	0.01637913	4.336192	-1.1867182	8.715473	Sitting_Watch
12:24:53.175	4.149278	-1.1420691	8.18842	0.020256903	0.02840218	0.01637913	4.336192	-1.1867182	8.715473	Sitting_Watch
12:24:53.197	4.149278	-1.1420691	8.18842	0.020256903	0.02840218	0.01637913	4.336192	-1.1867182	8.715473	Sitting_Watch
12:24:53.219	4.149278	-1.1420691	8.18842	0.020256903	0.02840218	0.01637913	4.336192	-1.1867182	8.715473	Sitting_Watch
12:24:53.241	4.149278	-1.1420691	8.18842	0.020256903	0.02840218	0.01637913	4.336192	-1.1867182	8.715473	Sitting_Watch
12:24:53.263	4.149278	-1.1420691	8.18842	0.020256903	0.02840218	0.01637913	4.336192	-1.1867182	8.715473	Sitting_Watch
12:24:53.285	4.120547	-1.0774237	8.679246	0.017813442	0.018628336	0.0035509595	4.2766256	-1.1702563	8.747076	Sitting_Watch
12:24:53.310	4.120547	-1.0774237	8.679246	0.017813442	0.018628336	0.0035509595	4.2766256	-1.1702563	8.747076	Sitting_Watch
12:24:53.333	4.120547	-1.0774237	8.679246	0.017813442	0.018628336	0.0035509595	4.2766256	-1.1702563	8.747076	Sitting_Watch
12:24:53.355	4.120547	-1.0774237	8.679246	0.017813442	0.018628336	0.0035509595	4.2766256	-1.1702563	8.747076	Sitting_Watch
12:24:53.377	4.120547	-1.0774237	8.679246	0.017813442	0.018628336	0.0035509595	4.2766256	-1.1702563	8.747076	Sitting_Watch
12:24:53.398	4.120547	-1.0774237	8.679246	0.017813442	0.018628336	0.0035509595	4.2766256	-1.1702563	8.747076	Sitting_Watch
12:24:53.421	4.120547	-1.0774237	8.679246	0.017813442	0.018628336	0.0035509595	4.2766256	-1.1702563	8.747076	Sitting_Watch
12:24:53.443	4.120547	-1.0774237	8.679246	0.017813442	0.018628336	0.0035509595	4.2766256	-1.1702563	8.747076	Sitting_Watch
12:24:53.466	4.0966043	-1.0965779	8.300951	0.01292652	-0.016190983	0.0059944205	4.280996	-1.1608499	8.74619	Sitting_Watch
12:24:53.488	4.0966043	-1.0965779	8.300951	0.01292652	-0.016190983	0.0059944205	4.280996	-1.1608499	8.74619	Sitting_Watch
12:24:53.510	4.0966043	-1.0965779	8.300951	0.01292652	-0.016190983	0.0059944205	4.280996	-1.1608499	8.74619	Sitting_Watch
12:24:53.533	4.0966043	-1.0965779	8.300951	0.01292652	-0.016190983	0.0059944205	4.280996	-1.1608499	8.74619	Sitting_Watch
12:24:53.555	4.0966043	-1.0965779	8.300951	0.01292652	-0.016190983	0.0059944205	4.280996	-1.1608499	8.74619	Sitting_Watch
12:24:53.577	4.0966043	-1.0965779	8.300951	0.01292652	-0.016190983	0.0059944205	4.280996	-1.1608499	8.74619	Sitting_Watch
12:24:53.600	4.0966043	-1.0965779	8.300951	0.01292652	-0.016190983	0.0059944205	4.280996	-1.1608499	8.74619	Sitting_Watch
12:24:53.622	4.0966043	-1.0965779	8.300951	0.01292652	-0.016190983	0.0059944205	4.280996	-1.1608499	8.74619	Sitting_Watch
12:24:53.644	4.09421	-1.089395	8.655303	0.03308507	-0.017412715	0.0053835553	4.2800364	-1.1492614	8.74819	Sitting_Watch
12:24:53.666	4.09421	-1.089395	8.655303	0.03308507	-0.017412715	0.0053835553	4.2800364	-1.1492614	8.74819	Sitting_Watch
12:24:53.689	4.09421	-1.089395	8.655303	0.03308507	-0.017412715	0.0053835553	4.2800364	-1.1492614	8.74819	Sitting_Watch
12:24:53.714	4.09421	-1.089395	8.655303	0.03308507	-0.017412715	0.0053835553	4.2800364	-1.1492614	8.74819	Sitting_Watch
12:24:53.736	4.09421	-1.089395	8.655303	0.03308507	-0.017412715	0.0053835553	4.2800364	-1.1492614	8.74819	Sitting_Watch
12:24:53.760	4.09421	-1.089395	8.655303	0.03308507	-0.017412715	0.0053835553	4.2800364	-1.1492614	8.74819	Sitting_Watch
12:24:53.782	4.09421	-1.089395	8.655303	0.03308507	-0.017412715	0.0053835553	4.2800364	-1.1492614	8.74819	Sitting_Watch
12:24:53.804	4.09421	-1.089395	8.655303	0.03308507	-0.017412715	0.0053835553	4.2800364	-1.1492614	8.74819	Sitting_Watch
12:24:53.827	4.0582957	-1.0678465	8.38475	0.0055961367	-0.00091935217	0.0053835553	4.2671204	-1.1354194	8.756304	Sitting_Watch
12:24:53.850	4.0582957	-1.0678465	8.38475	0.0055961367	-0.00091935217	0.0053835553	4.2671204	-1.1354194	8.756304	Sitting_Watch
12:24:53.873	4.0582957	-1.0678465	8.38475	0.0055961367	-0.00091935217	0.0053835553	4.2671204	-1.1354194	8.756304	Sitting_Watch
12:24:53.894	4.0582957	-1.0678465	8.38475	0.0055961367	-0.00091935217	0.0053835553	4.2671204	-1.1354194	8.756304	Sitting_Watch
12:24:53.916	4.0582957	-1.0678465	8.38475	0.0055961367	-0.00091935217	0.0053835553	4.2671204	-1.1354194	8.756304	Sitting_Watch
12:24:53.938	4.0582957	-1.0678465	8.38475	0.0055961367	-0.00091935217	0.0053835553	4.2671204	-1.1354194	8.756304	Sitting_Watch
12:24:53.961	4.0582957	-1.0678465	8.38475	0.0055961367	-0.00091935217	0.0053835553	4.2671204	-1.1354194	8.756304	Sitting_Watch
12:24:53.984	4.0582957	-1.0678465	8.38475	0.0055961367	-0.00091935217	0.0053835553	4.2671204	-1.1354194	8.756304	Sitting_Watch
12:24:54.007	4.0559015	-1.0510867	8.542772	0.013537385	0.02840218	0.0078270165	4.2423577	-1.1221998	8.77003	Sitting_Watch
12:24:54.030	4.0559015	-1.0510867	8.542772	0.013537385	0.02840218	0.0078270165	4.2423577	-1.1221998	8.77003	Sitting_Watch
12:24:54.053	4.0559015	-1.0510867	8.542772	0.013537385	0.02840218	0.0078270165	4.2423577	-1.1221998	8.77003	Sitting_Watch
12:24:54.074	4.0559015	-1.0510867	8.542772	0.013537385	0.02840218	0.0078270165	4.2423577	-1.1221998	8.77003	Sitting_Watch
12:24:54.097	4.0559015	-1.0510867	8.542772	0.013537385	0.02840218	0.0078270165	4.2423577	-1.1221998	8.77003	Sitting_Watch
12:24:54.120	4.0559015	-1.0510867	8.542772	0.013537385	0.02840218	0.0078270165	4.2423577	-1.1221998	8.77003	Sitting_Watch
12:24:54.142	4.0559015	-1.0510867	8.542772	0.013537385	0.02840218	0.0078270165	4.2423577	-1.1221998	8.77003	Sitting_Watch
12:24:54.163	4.0559015	-1.0510867	8.542772	0.013537385	0.02840218	0.0078270165	4.2423577	-1.1221998	8.77003	Sitting_Watch
12:24:54.185	4.0343533	-1.0175668	8.351231	0.0055961367	-0.010082331	0.0035509595	4.2125015	-1.1185515	8.784875	Sitting_Watch
12:24:54.207	4.0343533	-1.0175668	8.351231	0.0055961367	-0.010082331	0.0035509595	4.2125015	-1.1185515	8.784875	Sitting_Watch
12:24:54.229	4.0343533	-1.0175668	8.351231	0.0055961367	-0.010082331	0.0035509595	4.2125015	-1.1185515	8.784875	Sitting_Watch
12:24:54.250	4.0343533	-1.0175668	8.351231	0.0055961367	-0.010082331	0.0035509595	4.2125015	-1.1185515	8.784875	Sitting_Watch
12:24:54.272	4.0343533	-1.0175668	8.351231	0.0055961367	-0.010082331	0.0035509595	4.2125015	-1.1185515	8.784875	Sitting_Watch
12:24:54.293	4.0343533	-1.0175668	8.351231	0.0055961367	-0.010082331	0.0035509595	4.2125015	-1.1185515	8.784875	Sitting_Watch
12:24:54.315	4.0343533	-1.0175668	8.351231	0.0055961367	-0.010082331	0.0035509595	4.2125015	-1.1185515	8.784875	Sitting_Watch
12:24:54.336	4.0343533	-1.0175668	8.351231	0.0055961367	-0.010082331	0.0035509595	4.2125015	-1.1185515	8.784875	Sitting_Watch
12:24:54.360	4.02717	-1.0415095	8.561927	0.004374406	0.006411031	0.008437881	4.197497	-1.1086602	8.793306	Sitting_Watch
12:24:54.383	4.02717	-1.0415095	8.561927	0.004374406	0.006411031	0.008437881	4.197497	-1.1086602	8.793306	Sitting_Watch
12:24:54.405	4.02717	-1.0415095	8.561927	0.004374406	0.006411031	0.008437881	4.197497	-1.1086602	8.793306	Sitting_Watch
12:24:54.427	4.02717	-1.0415095	8.561927	0.004374406	0.006411031	0.008437881	4.197497	-1.1086602	8.793306	Sitting_Watch
12:24:54.448	4.02717	-1.0415095	8.561927	0.004374406	0.006411031	0.008437881	4.197497	-1.1086602	8.793306	Sitting_Watch
12:24:54.470	4.02717	-1.0415095	8.561927	0.004374406	0.006411031	0.008437881	4.197497	-1.1086602	8.793306	Sitting_Watch
12:24:54.492	4.02717	-1.0415095	8.561927	0.004374406	0.006411031	0.008437881	4.197497	-1.1086602	8.793306	Sitting_Watch
12:24:54.515	4.02717	-1.0415095	8.561927	0.004374406	0.006411031	0.008437881	4.197497	-1.1086602	8.793306	Sitting_Watch
12:24:54.538	4.0295644	-1.0175668	8.447001	-0.0029559769	0.0192392	0.0078270165	4.1798472	-1.0995456	8.802854	Sitting_Watch
12:24:54.561	4.0295644	-1.0175668	8.447001	-0.0029559769	0.0192392	0.0078270165	4.1798472	-1.0995456	8.802854	Sitting_Watch
12:24:54.584	4.0295644	-1.0175668	8.447001	-0.0029559769	0.0192392	0.0078270165	4.1798472	-1.0995456	8.802854	Sitting_Watch
12:24:54.607	4.0295644	-1.0175668	8.447001	-0.0029559769	0.0192392	0.0078270165	4.1798472	-1.0995456	8.802854	Sitting_Watch
12:24:54.629	4.0295644	-1.0175668	8.447001	-0.0029559769	0.0192392	0.0078270165	4.1798472	-1.0995456	8.802854	Sitting_Watch
12:24:54.652	4.0295644	-1.0175668	8.447001	-0.0029559769	0.0192392	0.0078270165	4.1798472	-1.0995456	8.802854	Sitting_Watch
12:24:54.675	4.0295644	-1.0175668	8.447001	-0.0029559769	0.0192392	0.0078270165	4.1798472	-1.0995456	8.802854	Sitting_Watch
12:24:54.697	4.0295644	-1.0175668	8.447001	-0.0029559769	0.0192392	0.0078270165	4.1798472	-1.0995456	8.802854	Sitting_Watch
12:24:54.720	4.005622	-0.99362403	8.535589	0.0019309451	-0.0015302174	0.0017183638	4.144865	-1.0926602	8.820235	Sitting_Watch
12:24:54.741	4.005622	-0.99362403	8.535589	0.0019309451	-0.0015302174	0.0017183638	4.144865	-1.0926602	8.820235	Sitting_Watch
12:24:54.764	4.005622	-0.99362403	8.535589	0.0019309451	-0.0015302174	0.0017183638	4.144865	-1.0926602	8.820235	Sitting_Watch
12:24:54.786	4.005622	-0.99362403	8.535589	0.0019309451	-0.0015302174	0.0017183638	4.144865	-1.0926602	8.820235	Sitting_Watch
12:24:54.808	4.005622	-0.99362403	8.535589	0.0019309451	-0.0015302174	0.0017183638	4.144865	-1.0926602	8.820235	Sitting_Watch
12:24:54.831	4.005622	-0.99362403	8.535589	0.0019309451	-0.0015302174	0.0017183638	4.144865	-1.0926602	8.820235	Sitting_Watch
12:24:54.854	4.005622	-0.99362403	8.535589	0.0019309451	-0.0015302174	0.0017183638	4.144865	-1.0926602	8.820235	Sitting_Watch
12:24:54.877	4.005622	-0.99362403	8.535589	0.0019309451	-0.0015302174	0.0017183638	4.144865	-1.0926602	8.820235	Sitting_Watch
12:24:54.900	3.991256	-1.0199611	8.48531	0.004374406	0.017406605	0.010881343	4.1319127	-1.0812641	8.827713	Sitting_Watch
12:24:54.922	3.991256	-1.0199611	8.48531	0.004374406	0.017406605	0.010881343	4.1319127	-1.0812641	8.827713	Sitting_Watch
12:24:54.944	3.991256	-1.0199611	8.48531	0.004374406	0.017406605	0.010881343	4.1319127	-1.0812641	8.827713	Sitting_Watch
12:24:54.966	3.991256	-1.0199611	8.48531	0.004374406	0.017406605	0.010881343	4.1319127	-1.0812641	8.827713	Sitting_Watch
12:24:54.988	3.991256	-1.0199611	8.48531	0.004374406	0.017406605	0.010881343	4.1319127	-1.0812641	8.827713	Sitting_Watch
12:24:55.011	3.991256	-1.0199611	8.48531	0.004374406	0.017406605	0.010881343	4.1319127	-1.0812641	8.827713	Sitting_Watch
12:24:55.033	3.991256	-1.0199611	8.48531	0.004374406	0.017406605	0.010881343	4.1319127	-1.0812641	8.827713	Sitting_Watch
12:24:55.056	3.991256	-1.0199611	8.48531	0.004374406	0.017406605	0.010881343	4.1319127	-1.0812641	8.827713	Sitting_Watch
12:24:55.078	3.9505534	-0.9864412	8.494887	0.0117047895	-0.003973678	0.0072161513	4.1163735	-1.0761853	8.835589	Sitting_Watch
12:24:55.101	3.9505534	-0.9864412	8.494887	0.0117047895	-0.003973678	0.0072161513	4.1163735	-1.0761853	8.835589	Sitting_Watch
12:24:55.124	3.9505534	-0.9864412	8.494887	0.0117047895	-0.003973678	0.0072161513	4.1163735	-1.0761853	8.835589	Sitting_Watch
12:24:55.147	3.9505534	-0.9864412	8.494887	0.0117047895	-0.003973678	0.0072161513	4.1163735	-1.0761853	8.835589	Sitting_Watch
12:24:55.170	3.9505534	-0.9864412	8.494887	0.0117047895	-0.003973678	0.0072161513	4.1163735	-1.0761853	8.835589	Sitting_Watch
12:24:55.192	3.9505534	-0.9864412	8.494887	0.0117047895	-0.003973678	0.0072161513	4.1163735	-1.0761853	8.835589	Sitting_Watch
12:24:55.216	3.9505534	-0.9864412	8.494887	0.0117047895	-0.003973678	0.0072161513	4.1163735	-1.0761853	8.835589	Sitting_Watch
12:24:55.237	3.9505534	-0.9864412	8.494887	0.0117047895	-0.003973678	0.0072161513	4.1163735	-1.0761853	8.835589	Sitting_Watch
12:24:55.259	3.9313993	-0.9816527	8.487704	0.0025418103	-0.0051954086	0.0041618245	4.1057496	-1.0684218	8.841475	Sitting_Watch
12:24:55.281	3.9313993	-0.9816527	8.487704	0.0025418103	-0.0051954086	0.0041618245	4.1057496	-1.0684218	8.841475	Sitting_Watch
12:24:55.303	3.9313993	-0.9816527	8.487704	0.0025418103	-0.0051954086	0.0041618245	4.1057496	-1.0684218	8.841475	Sitting_Watch
12:24:55.325	3.9313993	-0.9816527	8.487704	0.0025418103	-0.0051954086	0.0041618245	4.1057496	-1.0684218	8.841475	Sitting_Watch
12:24:55.348	3.9313993	-0.9816527	8.487704	0.0025418103	-0.0051954086	0.0041618245	4.1057496	-1.0684218	8.841475	Sitting_Watch
12:24:55.370	3.9313993	-0.9816527	8.487704	0.0025418103	-0.0051954086	0.0041618245	4.1057496	-1.0684218	8.841475	Sitting_Watch
12:24:55.392	3.9313993	-0.9816527	8.487704	0.0025418103	-0.0051954086	0.0041618245	4.1057496	-1.0684218	8.841475	Sitting_Watch
12:24:55.414	3.9313993	-0.9816527	8.487704	0.0025418103	-0.0051954086	0.0041618245	4.1057496	-1.0684218	8.841475	Sitting_Watch
12:24:55.436	3.9313993	-1.0247496	8.557138	0.0068178666	0.010687087	0.0023292291	4.0898957	-1.0638934	8.849364	Sitting_Watch
12:24:55.458	3.9313993	-1.0247496	8.557138	0.0068178666	0.010687087	0.0023292291	4.0898957	-1.0638934	8.849364	Sitting_Watch
12:24:55.481	3.9313993	-1.0247496	8.557138	0.0068178666	0.010687087	0.0023292291	4.0898957	-1.0638934	8.849364	Sitting_Watch
12:24:55.503	3.9313993	-1.0247496	8.557138	0.0068178666	0.010687087	0.0023292291	4.0898957	-1.0638934	8.849364	Sitting_Watch
12:24:55.525	3.9313993	-1.0247496	8.557138	0.0068178666	0.010687087	0.0023292291	4.0898957	-1.0638934	8.849364	Sitting_Watch
12:24:55.547	3.9313993	-1.0247496	8.557138	0.0068178666	0.010687087	0.0023292291	4.0898957	-1.0638934	8.849364	Sitting_Watch
12:24:55.570	3.9313993	-1.0247496	8.557138	0.0068178666	0.010687087	0.0023292291	4.0898957	-1.0638934	8.849364	Sitting_Watch
12:24:55.593	3.9313993	-1.0247496	8.557138	0.0068178666	0.010687087	0.0023292291	4.0898957	-1.0638934	8.849364	Sitting_Watch
12:24:55.614	3.9002736	-0.9864412	8.4781275	-0.010897226	0.0003023783	0.0072161513	4.075894	-1.0621818	8.856027	Sitting_Watch
12:24:55.637	3.9002736	-0.9864412	8.4781275	-0.010897226	0.0003023783	0.0072161513	4.075894	-1.0621818	8.856027	Sitting_Watch
12:24:55.662	3.9002736	-0.9864412	8.4781275	-0.010897226	0.0003023783	0.0072161513	4.075894	-1.0621818	8.856027	Sitting_Watch
12:24:55.684	3.9002736	-0.9864412	8.4781275	-0.010897226	0.0003023783	0.0072161513	4.075894	-1.0621818	8.856027	Sitting_Watch
12:24:55.706	3.9002736	-0.9864412	8.4781275	-0.010897226	0.0003023783	0.0072161513	4.075894	-1.0621818	8.856027	Sitting_Watch
12:24:55.727	3.9002736	-0.9864412	8.4781275	-0.010897226	0.0003023783	0.0072161513	4.075894	-1.0621818	8.856027	Sitting_Watch
12:24:55.752	3.9002736	-0.9864412	8.4781275	-0.010897226	0.0003023783	0.0072161513	4.075894	-1.0621818	8.856027	Sitting_Watch
12:24:55.773	3.9002736	-0.9864412	8.4781275	-0.010897226	0.0003023783	0.0072161513	4.075894	-1.0621818	8.856027	Sitting_Watch
12:24:55.796	3.8978794	-0.9864412	8.554744	0.014148249	0.016184876	0.0041618245	4.058632	-1.0617094	8.864008	Sitting_Watch
12:24:55.819	3.8978794	-0.9864412	8.554744	0.014148249	0.016184876	0.0041618245	4.058632	-1.0617094	8.864008	Sitting_Watch
12:24:55.841	3.8978794	-0.9864412	8.554744	0.014148249	0.016184876	0.0041618245	4.058632	-1.0617094	8.864008	Sitting_Watch
12:24:55.863	3.8978794	-0.9864412	8.554744	0.014148249	0.016184876	0.0041618245	4.058632	-1.0617094	8.864008	Sitting_Watch
12:24:55.890	3.8978794	-0.9864412	8.554744	0.014148249	0.016184876	0.0041618245	4.058632	-1.0617094	8.864008	Sitting_Watch
12:24:55.913	3.8978794	-0.9864412	8.554744	0.014148249	0.016184876	0.0041618245	4.058632	-1.0617094	8.864008	Sitting_Watch
12:24:55.935	3.8978794	-0.9864412	8.554744	0.014148249	0.016184876	0.0041618245	4.058632	-1.0617094	8.864008	Sitting_Watch
12:24:55.959	3.8978794	-0.9864412	8.554744	0.014148249	0.016184876	0.0041618245	4.058632	-1.0617094	8.864008	Sitting_Watch
12:24:55.981	3.8906965	-0.9720756	8.640938	-0.01150809	0.034510832	0.009048747	4.043702	-1.0552115	8.871605	Sitting_Watch
12:24:56.005	3.8906965	-0.9720756	8.640938	-0.01150809	0.034510832	0.009048747	4.043702	-1.0552115	8.871605	Sitting_Watch
12:24:56.026	3.8906965	-0.9720756	8.640938	-0.01150809	0.034510832	0.009048747	4.043702	-1.0552115	8.871605	Sitting_Watch
12:24:56.050	3.8906965	-0.9720756	8.640938	-0.01150809	0.034510832	0.009048747	4.043702	-1.0552115	8.871605	Sitting_Watch
12:24:56.073	3.8906965	-0.9720756	8.640938	-0.01150809	0.034510832	0.009048747	4.043702	-1.0552115	8.871605	Sitting_Watch
12:24:56.095	3.8906965	-0.9720756	8.640938	-0.01150809	0.034510832	0.009048747	4.043702	-1.0552115	8.871605	Sitting_Watch
12:24:56.118	3.8906965	-0.9720756	8.640938	-0.01150809	0.034510832	0.009048747	4.043702	-1.0552115	8.871605	Sitting_Watch
12:24:56.141	3.8906965	-0.9720756	8.640938	-0.01150809	0.034510832	0.009048747	4.043702	-1.0552115	8.871605	Sitting_Watch
12:24:56.163	3.8811195	-0.9601042	8.425453	0.01292652	-0.00091935217	0.0078270165	4.045545	-1.0516337	8.871189	Sitting_Watch
12:24:56.186	3.8811195	-0.9601042	8.425453	0.01292652	-0.00091935217	0.0078270165	4.045545	-1.0516337	8.871189	Sitting_Watch
12:24:56.208	3.8811195	-0.9601042	8.425453	0.01292652	-0.00091935217	0.0078270165	4.045545	-1.0516337	8.871189	Sitting_Watch
12:24:56.236	3.8811195	-0.9601042	8.425453	0.01292652	-0.00091935217	0.0078270165	4.045545	-1.0516337	8.871189	Sitting_Watch
12:24:56.258	3.8811195	-0.9601042	8.425453	0.01292652	-0.00091935217	0.0078270165	4.045545	-1.0516337	8.871189	Sitting_Watch
12:24:56.280	3.8811195	-0.9601042	8.425453	0.01292652	-0.00091935217	0.0078270165	4.045545	-1.0516337	8.871189	Sitting_Watch
12:24:56.301	3.8811195	-0.9601042	8.425453	0.01292652	-0.00091935217	0.0078270165	4.045545	-1.0516337	8.871189	Sitting_Watch
12:24:56.324	3.8811195	-0.9601042	8.425453	0.01292652	-0.00091935217	0.0078270165	4.045545	-1.0516337	8.871189	Sitting_Watch
12:24:56.349	3.8978794	-0.967287	8.672064	-0.009675494	0.016184876	0.0035509595	4.0328207	-1.0534909	8.876761	Sitting_Watch
12:24:56.370	3.8978794	-0.967287	8.672064	-0.009675494	0.016184876	0.0035509595	4.0328207	-1.0534909	8.876761	Sitting_Watch
12:24:56.391	3.8978794	-0.967287	8.672064	-0.009675494	0.016184876	0.0035509595	4.0328207	-1.0534909	8.876761	Sitting_Watch
12:24:56.414	3.8978794	-0.967287	8.672064	-0.009675494	0.016184876	0.0035509595	4.0328207	-1.0534909	8.876761	Sitting_Watch
12:24:56.436	3.8978794	-0.967287	8.672064	-0.009675494	0.016184876	0.0035509595	4.0328207	-1.0534909	8.876761	Sitting_Watch
12:24:56.459	3.8978794	-0.967287	8.672064	-0.009675494	0.016184876	0.0035509595	4.0328207	-1.0534909	8.876761	Sitting_Watch
12:24:56.482	3.8978794	-0.967287	8.672064	-0.009675494	0.016184876	0.0035509595	4.0328207	-1.0534909	8.876761	Sitting_Watch
12:24:56.505	3.8978794	-0.967287	8.672064	-0.009675494	0.016184876	0.0035509595	4.0328207	-1.0534909	8.876761	Sitting_Watch
12:24:56.528	3.8523881	-0.9768641	8.454185	-0.00906463	0.006411031	0.006605286	4.033592	-1.0544927	8.87629	Sitting_Watch
12:24:56.550	3.8523881	-0.9768641	8.454185	-0.00906463	0.006411031	0.006605286	4.033592	-1.0544927	8.87629	Sitting_Watch
12:24:56.572	3.8523881	-0.9768641	8.454185	-0.00906463	0.006411031	0.006605286	4.033592	-1.0544927	8.87629	Sitting_Watch
12:24:56.596	3.8523881	-0.9768641	8.454185	-0.00906463	0.006411031	0.006605286	4.033592	-1.0544927	8.87629	Sitting_Watch
12:24:56.619	3.8523881	-0.9768641	8.454185	-0.00906463	0.006411031	0.006605286	4.033592	-1.0544927	8.87629	Sitting_Watch
12:24:56.642	3.8523881	-0.9768641	8.454185	-0.00906463	0.006411031	0.006605286	4.033592	-1.0544927	8.87629	Sitting_Watch
12:24:56.664	3.8523881	-0.9768641	8.454185	-0.00906463	0.006411031	0.006605286	4.033592	-1.0544927	8.87629	Sitting_Watch
12:24:56.687	3.8523881	-0.9768641	8.454185	-0.00906463	0.006411031	0.006605286	4.033592	-1.0544927	8.87629	Sitting_Watch
12:24:56.711	3.8883023	-0.9864412	8.48531	0.0019309451	0.014352279	0.006605286	4.024079	-1.0563235	8.88039	Sitting_Watch
12:24:56.733	3.8883023	-0.9864412	8.48531	0.0019309451	0.014352279	0.006605286	4.024079	-1.0563235	8.88039	Sitting_Watch
12:24:56.756	3.8883023	-0.9864412	8.48531	0.0019309451	0.014352279	0.006605286	4.024079	-1.0563235	8.88039	Sitting_Watch
12:24:56.779	3.8883023	-0.9864412	8.48531	0.0019309451	0.014352279	0.006605286	4.024079	-1.0563235	8.88039	Sitting_Watch
12:24:56.802	3.8883023	-0.9864412	8.48531	0.0019309451	0.014352279	0.006605286	4.024079	-1.0563235	8.88039	Sitting_Watch
12:24:56.824	3.8883023	-0.9864412	8.48531	0.0019309451	0.014352279	0.006605286	4.024079	-1.0563235	8.88039	Sitting_Watch
12:24:56.846	3.8883023	-0.9864412	8.48531	0.0019309451	0.014352279	0.006605286	4.024079	-1.0563235	8.88039	Sitting_Watch
12:24:56.868	3.8883023	-0.9864412	8.48531	9.83493e-05	-0.003973678	0.0059944205	4.024079	-1.0563235	8.88039	Sitting_Watch
12:24:56.890	3.8954852	-0.9792584	8.528407	9.83493e-05	-0.003973678	0.0059944205	4.0214887	-1.0561229	8.881588	Sitting_Watch
12:24:56.913	3.8954852	-0.9792584	8.528407	9.83493e-05	-0.003973678	0.0059944205	4.0214887	-1.0561229	8.881588	Sitting_Watch
12:24:56.935	3.8954852	-0.9792584	8.528407	9.83493e-05	-0.003973678	0.0059944205	4.0214887	-1.0561229	8.881588	Sitting_Watch
12:24:56.957	3.8954852	-0.9792584	8.528407	9.83493e-05	-0.003973678	0.0059944205	4.0214887	-1.0561229	8.881588	Sitting_Watch
12:24:56.979	3.8954852	-0.9792584	8.528407	9.83493e-05	-0.003973678	0.0059944205	4.0214887	-1.0561229	8.881588	Sitting_Watch
12:24:57.001	3.8954852	-0.9792584	8.528407	9.83493e-05	-0.003973678	0.0059944205	4.0214887	-1.0561229	8.881588	Sitting_Watch
12:24:57.027	3.8954852	-0.9792584	8.528407	9.83493e-05	-0.003973678	0.0059944205	4.0214887	-1.0561229	8.881588	Sitting_Watch
12:24:57.049	3.8260512	-0.9888355	8.516436	-0.003566842	-0.00091935217	0.009659612	4.017859	-1.0511729	8.883817	Sitting_Watch
12:24:57.071	3.8260512	-0.9888355	8.516436	-0.003566842	-0.00091935217	0.009659612	4.017859	-1.0511729	8.883817	Sitting_Watch
12:24:57.093	3.8260512	-0.9888355	8.516436	-0.003566842	-0.00091935217	0.009659612	4.017859	-1.0511729	8.883817	Sitting_Watch
12:24:57.115	3.8260512	-0.9888355	8.516436	-0.003566842	-0.00091935217	0.009659612	4.017859	-1.0511729	8.883817	Sitting_Watch
12:24:57.137	3.8260512	-0.9888355	8.516436	-0.003566842	-0.00091935217	0.009659612	4.017859	-1.0511729	8.883817	Sitting_Watch
12:24:57.159	3.8260512	-0.9888355	8.516436	-0.003566842	-0.00091935217	0.009659612	4.017859	-1.0511729	8.883817	Sitting_Watch
12:24:57.181	3.8260512	-0.9888355	8.516436	-0.003566842	-0.00091935217	0.009659612	4.017859	-1.0511729	8.883817	Sitting_Watch
12:24:57.204	3.8260512	-0.9888355	8.516436	-0.003566842	-0.00091935217	0.009659612	4.017859	-1.0511729	8.883817	Sitting_Watch
12:24:57.226	3.8260512	-0.9888355	8.516436	-0.003566842	-0.00091935217	0.009659612	4.017859	-1.0511729	8.883817	Sitting_Watch
12:24:57.250	3.8619652	-0.9984126	8.609812	0.0037635406	-0.0064171394	0.006605286	3.9995935	-1.0549096	8.891612	Sitting_Watch
12:24:57.273	3.8619652	-0.9984126	8.609812	0.0037635406	-0.0064171394	0.006605286	3.9995935	-1.0549096	8.891612	Sitting_Watch
12:24:57.296	3.8619652	-0.9984126	8.609812	0.0037635406	-0.0064171394	0.006605286	3.9995935	-1.0549096	8.891612	Sitting_Watch
12:24:57.319	3.8619652	-0.9984126	8.609812	0.0037635406	-0.0064171394	0.006605286	3.9995935	-1.0549096	8.891612	Sitting_Watch
12:24:57.342	3.8619652	-0.9984126	8.609812	0.0037635406	-0.0064171394	0.006605286	3.9995935	-1.0549096	8.891612	Sitting_Watch
12:24:57.364	3.8619652	-0.9984126	8.609812	0.0037635406	-0.0064171394	0.006605286	3.9995935	-1.0549096	8.891612	Sitting_Watch
12:24:57.386	3.8619652	-0.9984126	8.609812	0.0037635406	-0.0064171394	0.006605286	3.9995935	-1.0549096	8.891612	Sitting_Watch
12:24:57.408	3.8619652	-0.9984126	8.609812	-0.015173282	0.014963144	0.0053835553	3.9995935	-1.0549096	8.891612	Sitting_Watch
12:24:57.431	3.8284454	-0.9720756	8.58587	-0.015173282	0.014963144	0.0053835553	3.990479	-1.0627526	8.8947735	Sitting_Watch
12:24:57.454	3.8284454	-0.9720756	8.58587	-0.015173282	0.014963144	0.0053835553	3.990479	-1.0627526	8.8947735	Sitting_Watch
12:24:57.478	3.8284454	-0.9720756	8.58587	-0.015173282	0.014963144	0.0053835553	3.990479	-1.0627526	8.8947735	Sitting_Watch
12:24:57.500	3.8284454	-0.9720756	8.58587	-0.015173282	0.014963144	0.0053835553	3.990479	-1.0627526	8.8947735	Sitting_Watch
12:24:57.523	3.8284454	-0.9720756	8.58587	-0.015173282	0.014963144	0.0053835553	3.990479	-1.0627526	8.8947735	Sitting_Watch
12:24:57.545	3.8284454	-0.9720756	8.58587	-0.015173282	0.014963144	0.0053835553	3.990479	-1.0627526	8.8947735	Sitting_Watch
12:24:57.569	3.8284454	-0.9720756	8.58587	-0.015173282	0.014963144	0.0053835553	3.990479	-1.0627526	8.8947735	Sitting_Watch
12:24:57.592	3.8260512	-0.9864412	8.454185	-0.0017342464	0.010076222	0.0072161513	3.9800777	-1.0677761	8.898831	Sitting_Watch
12:24:57.614	3.8260512	-0.9864412	8.454185	-0.0017342464	0.010076222	0.0072161513	3.9800777	-1.0677761	8.898831	Sitting_Watch
12:24:57.635	3.8260512	-0.9864412	8.454185	-0.0017342464	0.010076222	0.0072161513	3.9800777	-1.0677761	8.898831	Sitting_Watch
12:24:57.657	3.8260512	-0.9864412	8.454185	-0.0017342464	0.010076222	0.0072161513	3.9800777	-1.0677761	8.898831	Sitting_Watch
12:24:57.679	3.8260512	-0.9864412	8.454185	-0.0017342464	0.010076222	0.0072161513	3.9800777	-1.0677761	8.898831	Sitting_Watch
12:24:57.701	3.8260512	-0.9864412	8.454185	-0.0017342464	0.010076222	0.0072161513	3.9800777	-1.0677761	8.898831	Sitting_Watch
12:24:57.723	3.8260512	-0.9864412	8.454185	-0.0017342464	0.010076222	0.0072161513	3.9800777	-1.0677761	8.898831	Sitting_Watch
12:24:57.746	3.8260512	-0.9864412	8.454185	-0.0017342464	0.010076222	0.0072161513	3.9800777	-1.0677761	8.898831	Sitting_Watch
12:24:57.768	3.8380225	-0.9960183	8.626573	-0.0072320336	0.004578435	0.006605286	3.9585614	-1.0610839	8.909223	Sitting_Watch
12:24:57.791	3.8380225	-0.9960183	8.626573	-0.0072320336	0.004578435	0.006605286	3.9585614	-1.0610839	8.909223	Sitting_Watch
12:24:57.814	3.8380225	-0.9960183	8.626573	-0.0072320336	0.004578435	0.006605286	3.9585614	-1.0610839	8.909223	Sitting_Watch
12:24:57.836	3.8380225	-0.9960183	8.626573	-0.0072320336	0.004578435	0.006605286	3.9585614	-1.0610839	8.909223	Sitting_Watch
12:24:57.859	3.8380225	-0.9960183	8.626573	-0.0072320336	0.004578435	0.006605286	3.9585614	-1.0610839	8.909223	Sitting_Watch
12:24:57.882	3.8380225	-0.9960183	8.626573	-0.0072320336	0.004578435	0.006605286	3.9585614	-1.0610839	8.909223	Sitting_Watch
12:24:57.903	3.8380225	-0.9960183	8.626573	-0.0072320336	0.004578435	0.006605286	3.9585614	-1.0610839	8.909223	Sitting_Watch
12:24:57.925	3.8380225	-0.9960183	8.626573	-0.0072320336	0.004578435	0.006605286	3.9585614	-1.0610839	8.909223	Sitting_Watch
12:24:57.947	3.816474	-0.9888355	8.56911	0.020256903	0.008243627	0.010270477	3.9347525	-1.0622959	8.9196205	Sitting_Watch
12:24:57.969	3.816474	-0.9888355	8.56911	0.020256903	0.008243627	0.010270477	3.9347525	-1.0622959	8.9196205	Sitting_Watch
12:24:57.990	3.816474	-0.9888355	8.56911	0.020256903	0.008243627	0.010270477	3.9347525	-1.0622959	8.9196205	Sitting_Watch
12:24:58.013	3.816474	-0.9888355	8.56911	0.020256903	0.008243627	0.010270477	3.9347525	-1.0622959	8.9196205	Sitting_Watch
12:24:58.035	3.816474	-0.9888355	8.56911	0.020256903	0.008243627	0.010270477	3.9347525	-1.0622959	8.9196205	Sitting_Watch
12:24:58.058	3.816474	-0.9888355	8.56911	0.020256903	0.008243627	0.010270477	3.9347525	-1.0622959	8.9196205	Sitting_Watch
12:24:58.080	3.816474	-0.9888355	8.56911	0.020256903	0.008243627	0.010270477	3.9347525	-1.0622959	8.9196205	Sitting_Watch
12:24:58.102	3.816474	-0.9888355	8.56911	0.020256903	0.008243627	0.010270477	3.9347525	-1.0622959	8.9196205	Sitting_Watch
12:24:58.124	3.816474	-0.9888355	8.56911	0.020256903	0.008243627	0.010270477	3.9347525	-1.0622959	8.9196205	Sitting_Watch
12:24:58.146	3.7733772	-0.9768641	8.509253	-0.0011233811	-0.018023578	0.006605286	3.9303226	-1.0588431	8.921982	Sitting_Watch
12:24:58.168	3.7733772	-0.9768641	8.509253	-0.0011233811	-0.018023578	0.006605286	3.9303226	-1.0588431	8.921982	Sitting_Watch
12:24:58.190	3.7733772	-0.9768641	8.509253	-0.0011233811	-0.018023578	0.006605286	3.9303226	-1.0588431	8.921982	Sitting_Watch
12:24:58.212	3.7733772	-0.9768641	8.509253	-0.0011233811	-0.018023578	0.006605286	3.9303226	-1.0588431	8.921982	Sitting_Watch
12:24:58.234	3.7733772	-0.9768641	8.509253	-0.0011233811	-0.018023578	0.006605286	3.9303226	-1.0588431	8.921982	Sitting_Watch
12:24:58.256	3.7733772	-0.9768641	8.509253	-0.0011233811	-0.018023578	0.006605286	3.9303226	-1.0588431	8.921982	Sitting_Watch
12:24:58.277	3.7733772	-0.9768641	8.509253	-0.0011233811	-0.018023578	0.006605286	3.9303226	-1.0588431	8.921982	Sitting_Watch
12:24:58.299	3.7733772	-0.9768641	8.509253	-0.0011233811	-0.018023578	0.006605286	3.9303226	-1.0588431	8.921982	Sitting_Watch
12:24:58.322	3.7685885	-0.9888355	8.707977	0.009261328	0.0039675697	0.009659612	3.9224331	-1.0613225	8.92516	Sitting_Watch
12:24:58.344	3.7685885	-0.9888355	8.707977	0.009261328	0.0039675697	0.009659612	3.9224331	-1.0613225	8.92516	Sitting_Watch
12:24:58.367	3.7685885	-0.9888355	8.707977	0.009261328	0.0039675697	0.009659612	3.9224331	-1.0613225	8.92516	Sitting_Watch
12:24:58.391	3.7685885	-0.9888355	8.707977	0.009261328	0.0039675697	0.009659612	3.9224331	-1.0613225	8.92516	Sitting_Watch
12:24:58.414	3.7685885	-0.9888355	8.707977	0.009261328	0.0039675697	0.009659612	3.9224331	-1.0613225	8.92516	Sitting_Watch
12:24:58.436	3.7685885	-0.9888355	8.707977	0.009261328	0.0039675697	0.009659612	3.9224331	-1.0613225	8.92516	Sitting_Watch
12:24:58.457	3.7685885	-0.9888355	8.707977	0.009261328	0.0039675697	0.009659612	3.9224331	-1.0613225	8.92516	Sitting_Watch
12:24:58.480	3.7685885	-0.9888355	8.707977	0.009261328	0.0039675697	0.009659612	3.9224331	-1.0613225	8.92516	Sitting_Watch
12:24:58.502	3.7614057	-0.9912298	8.502069	-0.0072320336	-0.0015302174	0.0035509595	3.9207237	-1.0623327	8.925792	Sitting_Watch
12:24:58.525	3.7614057	-0.9912298	8.502069	-0.0072320336	-0.0015302174	0.0035509595	3.9207237	-1.0623327	8.925792	Sitting_Watch
12:24:58.547	3.7614057	-0.9912298	8.502069	-0.0072320336	-0.0015302174	0.0035509595	3.9207237	-1.0623327	8.925792	Sitting_Watch
12:24:58.569	3.7614057	-0.9912298	8.502069	-0.0072320336	-0.0015302174	0.0035509595	3.9207237	-1.0623327	8.925792	Sitting_Watch
12:24:58.594	3.7614057	-0.9912298	8.502069	-0.0072320336	-0.0015302174	0.0035509595	3.9207237	-1.0623327	8.925792	Sitting_Watch
12:24:58.617	3.7614057	-0.9912298	8.502069	-0.0072320336	-0.0015302174	0.0035509595	3.9207237	-1.0623327	8.925792	Sitting_Watch
12:24:58.639	3.7614057	-0.9912298	8.502069	-0.0072320336	-0.0015302174	0.0035509595	3.9207237	-1.0623327	8.925792	Sitting_Watch
12:24:58.660	3.7614057	-0.9912298	8.502069	-0.0072320336	-0.0015302174	0.0035509595	3.9207237	-1.0623327	8.925792	Sitting_Watch
12:24:58.682	3.7925313	-1.0247496	8.645726	-0.01028636	0.007632761	0.009048747	3.916081	-1.0589039	8.928236	Sitting_Watch
12:24:58.705	3.7925313	-1.0247496	8.645726	-0.01028636	0.007632761	0.009048747	3.916081	-1.0589039	8.928236	Sitting_Watch
12:24:58.726	3.7925313	-1.0247496	8.645726	-0.01028636	0.007632761	0.009048747	3.916081	-1.0589039	8.928236	Sitting_Watch
12:24:58.749	3.7925313	-1.0247496	8.645726	-0.01028636	0.007632761	0.009048747	3.916081	-1.0589039	8.928236	Sitting_Watch
12:24:58.771	3.7925313	-1.0247496	8.645726	-0.01028636	0.007632761	0.009048747	3.916081	-1.0589039	8.928236	Sitting_Watch
12:24:58.794	3.7925313	-1.0247496	8.645726	-0.01028636	0.007632761	0.009048747	3.916081	-1.0589039	8.928236	Sitting_Watch
12:24:58.816	3.7925313	-1.0247496	8.645726	-0.01028636	0.007632761	0.009048747	3.916081	-1.0589039	8.928236	Sitting_Watch
12:24:58.838	3.7925313	-1.0247496	8.645726	-0.01028636	0.007632761	0.009048747	3.916081	-1.0589039	8.928236	Sitting_Watch
12:24:58.860	3.7422516	-0.98404694	8.40151	-0.00051251595	-0.003973678	0.0078270165	3.9117072	-1.0547805	8.930639	Sitting_Watch
12:24:58.883	3.7422516	-0.98404694	8.40151	-0.00051251595	-0.003973678	0.0078270165	3.9117072	-1.0547805	8.930639	Sitting_Watch
12:24:58.905	3.7422516	-0.98404694	8.40151	-0.00051251595	-0.003973678	0.0078270165	3.9117072	-1.0547805	8.930639	Sitting_Watch
12:24:58.929	3.7422516	-0.98404694	8.40151	-0.00051251595	-0.003973678	0.0078270165	3.9117072	-1.0547805	8.930639	Sitting_Watch
12:24:58.950	3.7422516	-0.98404694	8.40151	-0.00051251595	-0.003973678	0.0078270165	3.9117072	-1.0547805	8.930639	Sitting_Watch
12:24:58.972	3.7422516	-0.98404694	8.40151	-0.00051251595	-0.003973678	0.0078270165	3.9117072	-1.0547805	8.930639	Sitting_Watch
12:24:58.994	3.7422516	-0.98404694	8.40151	-0.00051251595	-0.003973678	0.0078270165	3.9117072	-1.0547805	8.930639	Sitting_Watch
12:24:59.019	3.7422516	-0.98404694	8.40151	-0.00051251595	-0.003973678	0.0078270165	3.9117072	-1.0547805	8.930639	Sitting_Watch
12:24:59.042	3.7638	-0.9864412	8.719949	-0.003566842	0.010076222	0.0078270165	3.9012923	-1.0578116	8.934837	Sitting_Watch
12:24:59.064	3.7638	-0.9864412	8.719949	-0.003566842	0.010076222	0.0078270165	3.9012923	-1.0578116	8.934837	Sitting_Watch
12:24:59.087	3.7638	-0.9864412	8.719949	-0.003566842	0.010076222	0.0078270165	3.9012923	-1.0578116	8.934837	Sitting_Watch
12:24:59.109	3.7638	-0.9864412	8.719949	-0.003566842	0.010076222	0.0078270165	3.9012923	-1.0578116	8.934837	Sitting_Watch
12:24:59.132	3.7638	-0.9864412	8.719949	-0.003566842	0.010076222	0.0078270165	3.9012923	-1.0578116	8.934837	Sitting_Watch
12:24:59.155	3.7638	-0.9864412	8.719949	-0.003566842	0.010076222	0.0078270165	3.9012923	-1.0578116	8.934837	Sitting_Watch
12:24:59.177	3.7638	-0.9864412	8.719949	-0.003566842	0.010076222	0.0078270165	3.9012923	-1.0578116	8.934837	Sitting_Watch
12:24:59.200	3.7638	-0.9864412	8.719949	-0.003566842	0.010076222	0.0078270165	3.9012923	-1.0578116	8.934837	Sitting_Watch
12:24:59.223	3.7422516	-0.9720756	8.566715	0.0013200798	-0.0033628133	0.00477269	3.8989747	-1.0553306	8.936143	Sitting_Watch
12:24:59.244	3.7422516	-0.9720756	8.566715	0.0013200798	-0.0033628133	0.00477269	3.8989747	-1.0553306	8.936143	Sitting_Watch
12:24:59.267	3.7422516	-0.9720756	8.566715	0.0013200798	-0.0033628133	0.00477269	3.8989747	-1.0553306	8.936143	Sitting_Watch
12:24:59.288	3.7422516	-0.9720756	8.566715	0.0013200798	-0.0033628133	0.00477269	3.8989747	-1.0553306	8.936143	Sitting_Watch
12:24:59.310	3.7422516	-0.9720756	8.566715	0.0013200798	-0.0033628133	0.00477269	3.8989747	-1.0553306	8.936143	Sitting_Watch
12:24:59.334	3.7422516	-0.9720756	8.566715	0.0013200798	-0.0033628133	0.00477269	3.8989747	-1.0553306	8.936143	Sitting_Watch
12:24:59.357	3.7422516	-0.9720756	8.566715	0.0013200798	-0.0033628133	0.00477269	3.8989747	-1.0553306	8.936143	Sitting_Watch
12:24:59.379	3.7422516	-0.9720756	8.566715	0.0013200798	-0.0033628133	0.00477269	3.8989747	-1.0553306	8.936143	Sitting_Watch
12:24:59.400	3.7183087	-0.9984126	8.638543	0.0037635406	0.006411031	0.0072161513	3.8924623	-1.0547553	8.93905	Sitting_Watch
12:24:59.421	3.7183087	-0.9984126	8.638543	0.0037635406	0.006411031	0.0072161513	3.8924623	-1.0547553	8.93905	Sitting_Watch
12:24:59.443	3.7183087	-0.9984126	8.638543	0.0037635406	0.006411031	0.0072161513	3.8924623	-1.0547553	8.93905	Sitting_Watch
12:24:59.466	3.7183087	-0.9984126	8.638543	0.0037635406	0.006411031	0.0072161513	3.8924623	-1.0547553	8.93905	Sitting_Watch
12:24:59.487	3.7183087	-0.9984126	8.638543	0.0037635406	0.006411031	0.0072161513	3.8924623	-1.0547553	8.93905	Sitting_Watch
12:24:59.509	3.7183087	-0.9984126	8.638543	0.0037635406	0.006411031	0.0072161513	3.8924623	-1.0547553	8.93905	Sitting_Watch
12:24:59.533	3.7183087	-0.9984126	8.638543	0.0037635406	0.006411031	0.0072161513	3.8924623	-1.0547553	8.93905	Sitting_Watch
12:24:59.555	3.7183087	-0.9984126	8.638543	0.0037635406	0.006411031	0.0072161513	3.8924623	-1.0547553	8.93905	Sitting_Watch
12:24:59.579	3.737463	-0.9792584	8.557138	9.83493e-05	0.0015241088	0.0072161513	3.891074	-1.046487	8.940625	Sitting_Watch
12:24:59.603	3.737463	-0.9792584	8.557138	9.83493e-05	0.0015241088	0.0072161513	3.891074	-1.046487	8.940625	Sitting_Watch
12:24:59.624	3.737463	-0.9792584	8.557138	9.83493e-05	0.0015241088	0.0072161513	3.891074	-1.046487	8.940625	Sitting_Watch
12:24:59.646	3.737463	-0.9792584	8.557138	9.83493e-05	0.0015241088	0.0072161513	3.891074	-1.046487	8.940625	Sitting_Watch
12:24:59.668	3.737463	-0.9792584	8.557138	9.83493e-05	0.0015241088	0.0072161513	3.891074	-1.046487	8.940625	Sitting_Watch
12:24:59.689	3.737463	-0.9792584	8.557138	9.83493e-05	0.0015241088	0.0072161513	3.891074	-1.046487	8.940625	Sitting_Watch
12:24:59.712	3.737463	-0.9792584	8.557138	9.83493e-05	0.0015241088	0.0072161513	3.891074	-1.046487	8.940625	Sitting_Watch
12:24:59.735	3.737463	-0.9792584	8.557138	9.83493e-05	0.0015241088	0.0072161513	3.891074	-1.046487	8.940625	Sitting_Watch
12:24:59.757	3.7207031	-0.9792584	8.549955	0.008039597	-0.0051954086	0.006605286	3.8821673	-1.0400953	8.945242	Sitting_Watch
12:24:59.779	3.7207031	-0.9792584	8.549955	0.008039597	-0.0051954086	0.006605286	3.8821673	-1.0400953	8.945242	Sitting_Watch
12:24:59.800	3.7207031	-0.9792584	8.549955	0.008039597	-0.0051954086	0.006605286	3.8821673	-1.0400953	8.945242	Sitting_Watch
12:24:59.823	3.7207031	-0.9792584	8.549955	0.008039597	-0.0051954086	0.006605286	3.8821673	-1.0400953	8.945242	Sitting_Watch
12:24:59.846	3.7207031	-0.9792584	8.549955	0.008039597	-0.0051954086	0.006605286	3.8821673	-1.0400953	8.945242	Sitting_Watch
12:24:59.868	3.7207031	-0.9792584	8.549955	0.008039597	-0.0051954086	0.006605286	3.8821673	-1.0400953	8.945242	Sitting_Watch
12:24:59.891	3.7207031	-0.9792584	8.549955	0.008039597	-0.0051954086	0.006605286	3.8821673	-1.0400953	8.945242	Sitting_Watch
12:24:59.913	3.7207031	-0.9792584	8.549955	0.008039597	-0.0051954086	0.006605286	3.8821673	-1.0400953	8.945242	Sitting_Watch
12:24:59.936	3.756617	-0.9601042	8.691217	0.008039597	-0.0070280046	0.010270477	3.8734694	-1.0231118	8.950969	Sitting_Watch
12:24:59.959	3.756617	-0.9601042	8.691217	0.008039597	-0.0070280046	0.010270477	3.8734694	-1.0231118	8.950969	Sitting_Watch
12:24:59.981	3.756617	-0.9601042	8.691217	0.008039597	-0.0070280046	0.010270477	3.8734694	-1.0231118	8.950969	Sitting_Watch
12:25:00.004	3.756617	-0.9601042	8.691217	0.008039597	-0.0070280046	0.010270477	3.8734694	-1.0231118	8.950969	Sitting_Watch
12:25:00.026	3.756617	-0.9601042	8.691217	0.008039597	-0.0070280046	0.010270477	3.8734694	-1.0231118	8.950969	Sitting_Watch
12:25:00.047	3.756617	-0.9601042	8.691217	0.008039597	-0.0070280046	0.010270477	3.8734694	-1.0231118	8.950969	Sitting_Watch
12:25:00.069	3.756617	-0.9601042	8.691217	0.008039597	-0.0070280046	0.010270477	3.8734694	-1.0231118	8.950969	Sitting_Watch
12:25:00.090	3.756617	-0.9601042	8.691217	0.008039597	-0.0070280046	0.010270477	3.8734694	-1.0231118	8.950969	Sitting_Watch
12:25:00.111	3.727886	-0.9433443	8.5882635	-0.0023451117	0.0027458393	0.00477269	3.8706229	-1.0196632	8.952594	Sitting_Watch
12:25:00.132	3.727886	-0.9433443	8.5882635	-0.0023451117	0.0027458393	0.00477269	3.8706229	-1.0196632	8.952594	Sitting_Watch
12:25:00.155	3.727886	-0.9433443	8.5882635	-0.0023451117	0.0027458393	0.00477269	3.8706229	-1.0196632	8.952594	Sitting_Watch
12:25:00.177	3.727886	-0.9433443	8.5882635	-0.0023451117	0.0027458393	0.00477269	3.8706229	-1.0196632	8.952594	Sitting_Watch
12:25:00.199	3.727886	-0.9433443	8.5882635	-0.0023451117	0.0027458393	0.00477269	3.8706229	-1.0196632	8.952594	Sitting_Watch
12:25:00.221	3.727886	-0.9433443	8.5882635	-0.0023451117	0.0027458393	0.00477269	3.8706229	-1.0196632	8.952594	Sitting_Watch
12:25:00.242	3.727886	-0.9433443	8.5882635	-0.0023451117	0.0027458393	0.00477269	3.8706229	-1.0196632	8.952594	Sitting_Watch
12:25:00.264	3.727886	-0.9433443	8.5882635	-0.0023451117	0.0027458393	0.00477269	3.8706229	-1.0196632	8.952594	Sitting_Watch
12:25:00.285	3.7422516	-0.91700727	8.571504	-0.00906463	0.007632761	0.009659612	3.8627644	-1.0115842	8.956903	Sitting_Watch
12:25:00.307	3.7422516	-0.91700727	8.571504	-0.00906463	0.007632761	0.009659612	3.8627644	-1.0115842	8.956903	Sitting_Watch
12:25:00.329	3.7422516	-0.91700727	8.571504	-0.00906463	0.007632761	0.009659612	3.8627644	-1.0115842	8.956903	Sitting_Watch
12:25:00.351	3.7422516	-0.91700727	8.571504	-0.00906463	0.007632761	0.009659612	3.8627644	-1.0115842	8.956903	Sitting_Watch
12:25:00.372	3.7422516	-0.91700727	8.571504	-0.00906463	0.007632761	0.009659612	3.8627644	-1.0115842	8.956903	Sitting_Watch
12:25:00.393	3.7422516	-0.91700727	8.571504	-0.00906463	0.007632761	0.009659612	3.8627644	-1.0115842	8.956903	Sitting_Watch
12:25:00.414	3.7422516	-0.91700727	8.571504	-0.00906463	0.007632761	0.009659612	3.8627644	-1.0115842	8.956903	Sitting_Watch
12:25:00.438	3.7422516	-0.91700727	8.571504	-0.00906463	0.007632761	0.009659612	3.8627644	-1.0115842	8.956903	Sitting_Watch
12:25:00.460	3.7422516	-0.91700727	8.571504	-0.00906463	0.007632761	0.009659612	3.8627644	-1.0115842	8.956903	Sitting_Watch
12:25:00.483	3.7159145	-0.91700727	8.669669	0.012315654	0.013741414	0.00477269	3.8562927	-1.0085125	8.960038	Sitting_Watch
12:25:00.505	3.7159145	-0.91700727	8.669669	0.012315654	0.013741414	0.00477269	3.8562927	-1.0085125	8.960038	Sitting_Watch
12:25:00.528	3.7159145	-0.91700727	8.669669	0.012315654	0.013741414	0.00477269	3.8562927	-1.0085125	8.960038	Sitting_Watch
12:25:00.550	3.7159145	-0.91700727	8.669669	0.012315654	0.013741414	0.00477269	3.8562927	-1.0085125	8.960038	Sitting_Watch
12:25:00.572	3.7159145	-0.91700727	8.669669	0.012315654	0.013741414	0.00477269	3.8562927	-1.0085125	8.960038	Sitting_Watch
12:25:00.594	3.7159145	-0.91700727	8.669669	0.012315654	0.013741414	0.00477269	3.8562927	-1.0085125	8.960038	Sitting_Watch
12:25:00.616	3.7159145	-0.91700727	8.669669	0.012315654	0.013741414	0.00477269	3.8562927	-1.0085125	8.960038	Sitting_Watch
12:25:00.637	3.7159145	-0.91700727	8.669669	0.012315654	0.013741414	0.00477269	3.8562927	-1.0085125	8.960038	Sitting_Watch
12:25:00.658	3.6991546	-0.92658436	8.662486	-0.004788573	0.011908818	0.0059944205	3.8453488	-0.9995101	8.965748	Sitting_Watch
12:25:00.680	3.6991546	-0.92658436	8.662486	-0.004788573	0.011908818	0.0059944205	3.8453488	-0.9995101	8.965748	Sitting_Watch
12:25:00.704	3.6991546	-0.92658436	8.662486	-0.004788573	0.011908818	0.0059944205	3.8453488	-0.9995101	8.965748	Sitting_Watch
12:25:00.726	3.6991546	-0.92658436	8.662486	-0.004788573	0.011908818	0.0059944205	3.8453488	-0.9995101	8.965748	Sitting_Watch
12:25:00.749	3.6991546	-0.92658436	8.662486	-0.004788573	0.011908818	0.0059944205	3.8453488	-0.9995101	8.965748	Sitting_Watch
12:25:00.772	3.6991546	-0.92658436	8.662486	-0.004788573	0.011908818	0.0059944205	3.8453488	-0.9995101	8.965748	Sitting_Watch
12:25:00.794	3.6991546	-0.92658436	8.662486	-0.004788573	0.011908818	0.0059944205	3.8453488	-0.9995101	8.965748	Sitting_Watch
12:25:00.818	3.6991546	-0.92658436	8.662486	-0.004788573	0.011908818	0.0059944205	3.8453488	-0.9995101	8.965748	Sitting_Watch
12:25:00.839	3.7159145	-0.9241901	8.657698	-0.004788573	-0.00091935217	0.009659612	3.8331563	-0.9992035	8.971001	Sitting_Watch
12:25:00.861	3.7159145	-0.9241901	8.657698	-0.004788573	-0.00091935217	0.009659612	3.8331563	-0.9992035	8.971001	Sitting_Watch
12:25:00.883	3.7159145	-0.9241901	8.657698	-0.004788573	-0.00091935217	0.009659612	3.8331563	-0.9992035	8.971001	Sitting_Watch
12:25:00.905	3.7159145	-0.9241901	8.657698	-0.004788573	-0.00091935217	0.009659612	3.8331563	-0.9992035	8.971001	Sitting_Watch
12:25:00.928	3.7159145	-0.9241901	8.657698	-0.004788573	-0.00091935217	0.009659612	3.8331563	-0.9992035	8.971001	Sitting_Watch
12:25:00.951	3.7159145	-0.9241901	8.657698	-0.004788573	-0.00091935217	0.009659612	3.8331563	-0.9992035	8.971001	Sitting_Watch
12:25:00.973	3.7159145	-0.9241901	8.657698	-0.004788573	-0.00091935217	0.009659612	3.8331563	-0.9992035	8.971001	Sitting_Watch
12:25:00.996	3.7159145	-0.9241901	8.657698	-0.004788573	-0.00091935217	0.009659612	3.8331563	-0.9992035	8.971001	Sitting_Watch
12:25:01.018	3.7302802	-0.9194015	8.686429	-0.0017342464	0.034510832	0.0072161513	3.8197124	-0.99334526	8.977384	Sitting_Watch
12:25:01.042	3.7302802	-0.9194015	8.686429	-0.0017342464	0.034510832	0.0072161513	3.8197124	-0.99334526	8.977384	Sitting_Watch
12:25:01.064	3.7302802	-0.9194015	8.686429	-0.0017342464	0.034510832	0.0072161513	3.8197124	-0.99334526	8.977384	Sitting_Watch
12:25:01.087	3.7302802	-0.9194015	8.686429	-0.0017342464	0.034510832	0.0072161513	3.8197124	-0.99334526	8.977384	Sitting_Watch
12:25:01.109	3.7302802	-0.9194015	8.686429	-0.0017342464	0.034510832	0.0072161513	3.8197124	-0.99334526	8.977384	Sitting_Watch
12:25:01.130	3.7302802	-0.9194015	8.686429	-0.0017342464	0.034510832	0.0072161513	3.8197124	-0.99334526	8.977384	Sitting_Watch
12:25:01.153	3.7302802	-0.9194015	8.686429	-0.0017342464	0.034510832	0.0072161513	3.8197124	-0.99334526	8.977384	Sitting_Watch
12:25:01.175	3.7302802	-0.9194015	8.686429	-0.0017342464	0.034510832	0.0072161513	3.8197124	-0.99334526	8.977384	Sitting_Watch
12:25:01.197	3.6369035	-0.9122187	8.564321	0.0013200798	-0.0021410827	0.006605286	3.8202932	-0.9868663	8.977851	Sitting_Watch
12:25:01.220	3.6369035	-0.9122187	8.564321	0.0013200798	-0.0021410827	0.006605286	3.8202932	-0.9868663	8.977851	Sitting_Watch
12:25:01.243	3.6369035	-0.9122187	8.564321	0.0013200798	-0.0021410827	0.006605286	3.8202932	-0.9868663	8.977851	Sitting_Watch
12:25:01.266	3.6369035	-0.9122187	8.564321	0.0013200798	-0.0021410827	0.006605286	3.8202932	-0.9868663	8.977851	Sitting_Watch
12:25:01.287	3.6369035	-0.9122187	8.564321	0.0013200798	-0.0021410827	0.006605286	3.8202932	-0.9868663	8.977851	Sitting_Watch
12:25:01.310	3.6369035	-0.9122187	8.564321	0.0013200798	-0.0021410827	0.006605286	3.8202932	-0.9868663	8.977851	Sitting_Watch
12:25:01.333	3.6369035	-0.9122187	8.564321	0.0013200798	-0.0021410827	0.006605286	3.8202932	-0.9868663	8.977851	Sitting_Watch
12:25:01.355	3.6369035	-0.9122187	8.564321	0.0013200798	-0.0021410827	0.006605286	3.8202932	-0.9868663	8.977851	Sitting_Watch
12:25:01.377	3.684789	-0.90982443	8.667274	0.0013200798	-0.0021410827	0.0078270165	3.8171723	-0.9826073	8.979647	Sitting_Watch
12:25:01.399	3.684789	-0.90982443	8.667274	0.0013200798	-0.0021410827	0.0078270165	3.8171723	-0.9826073	8.979647	Sitting_Watch
12:25:01.422	3.684789	-0.90982443	8.667274	0.0013200798	-0.0021410827	0.0078270165	3.8171723	-0.9826073	8.979647	Sitting_Watch
12:25:01.443	3.684789	-0.90982443	8.667274	0.0013200798	-0.0021410827	0.0078270165	3.8171723	-0.9826073	8.979647	Sitting_Watch
12:25:01.465	3.684789	-0.90982443	8.667274	0.0013200798	-0.0021410827	0.0078270165	3.8171723	-0.9826073	8.979647	Sitting_Watch
12:25:01.488	3.684789	-0.90982443	8.667274	0.0013200798	-0.0021410827	0.0078270165	3.8171723	-0.9826073	8.979647	Sitting_Watch
12:25:01.511	3.684789	-0.90982443	8.667274	0.0013200798	-0.0021410827	0.0078270165	3.8171723	-0.9826073	8.979647	Sitting_Watch
12:25:01.532	3.684789	-0.90982443	8.667274	0.0013200798	-0.0021410827	0.0078270165	3.8171723	-0.9826073	8.979647	Sitting_Watch
12:25:01.554	3.6369035	-0.9026416	8.707977	-0.005399438	0.010076222	0.0078270165	3.8103275	-0.9813936	8.982685	Sitting_Watch
12:25:01.577	3.6369035	-0.9026416	8.707977	-0.005399438	0.010076222	0.0078270165	3.8103275	-0.9813936	8.982685	Sitting_Watch
12:25:01.603	3.6369035	-0.9026416	8.707977	-0.005399438	0.010076222	0.0078270165	3.8103275	-0.9813936	8.982685	Sitting_Watch
12:25:01.625	3.6369035	-0.9026416	8.707977	-0.005399438	0.010076222	0.0078270165	3.8103275	-0.9813936	8.982685	Sitting_Watch
12:25:01.647	3.6369035	-0.9026416	8.707977	-0.005399438	0.010076222	0.0078270165	3.8103275	-0.9813936	8.982685	Sitting_Watch
12:25:01.668	3.6369035	-0.9026416	8.707977	-0.005399438	0.010076222	0.0078270165	3.8103275	-0.9813936	8.982685	Sitting_Watch
12:25:01.691	3.6369035	-0.9026416	8.707977	-0.005399438	0.010076222	0.0078270165	3.8103275	-0.9813936	8.982685	Sitting_Watch
12:25:01.714	3.6369035	-0.9026416	8.707977	-0.005399438	0.010076222	0.0078270165	3.8103275	-0.9813936	8.982685	Sitting_Watch
12:25:01.737	3.6823947	-0.89067024	8.645726	-0.0011233811	-0.014969253	0.0029400946	3.808981	-0.97993416	8.983416	Sitting_Watch
12:25:01.760	3.6823947	-0.89067024	8.645726	-0.0011233811	-0.014969253	0.0029400946	3.808981	-0.97993416	8.983416	Sitting_Watch
12:25:01.782	3.6823947	-0.89067024	8.645726	-0.0011233811	-0.014969253	0.0029400946	3.808981	-0.97993416	8.983416	Sitting_Watch
12:25:01.805	3.6823947	-0.89067024	8.645726	-0.0011233811	-0.014969253	0.0029400946	3.808981	-0.97993416	8.983416	Sitting_Watch
12:25:01.829	3.6823947	-0.89067024	8.645726	-0.0011233811	-0.014969253	0.0029400946	3.808981	-0.97993416	8.983416	Sitting_Watch
12:25:01.851	3.6823947	-0.89067024	8.645726	-0.0011233811	-0.014969253	0.0029400946	3.808981	-0.97993416	8.983416	Sitting_Watch
12:25:01.874	3.6823947	-0.89067024	8.645726	-0.0011233811	-0.014969253	0.0029400946	3.808981	-0.97993416	8.983416	Sitting_Watch
12:25:01.897	3.6823947	-0.89067024	8.645726	-0.0011233811	-0.014969253	0.0029400946	3.808981	-0.97993416	8.983416	Sitting_Watch
12:25:01.918	3.6871831	-0.9194015	8.700794	-0.00906463	0.011297952	0.0053835553	3.80886	-0.98060215	8.983395	Sitting_Watch
12:25:01.941	3.6871831	-0.9194015	8.700794	-0.00906463	0.011297952	0.0053835553	3.80886	-0.98060215	8.983395	Sitting_Watch
12:25:01.963	3.6871831	-0.9194015	8.700794	-0.00906463	0.011297952	0.0053835553	3.80886	-0.98060215	8.983395	Sitting_Watch
12:25:01.986	3.6871831	-0.9194015	8.700794	-0.00906463	0.011297952	0.0053835553	3.80886	-0.98060215	8.983395	Sitting_Watch
12:25:02.008	3.6871831	-0.9194015	8.700794	-0.00906463	0.011297952	0.0053835553	3.80886	-0.98060215	8.983395	Sitting_Watch
12:25:02.030	3.6871831	-0.9194015	8.700794	-0.00906463	0.011297952	0.0053835553	3.80886	-0.98060215	8.983395	Sitting_Watch
12:25:02.052	3.6871831	-0.9194015	8.700794	-0.00906463	0.011297952	0.0053835553	3.80886	-0.98060215	8.983395	Sitting_Watch
12:25:02.075	3.6871831	-0.9194015	8.700794	-0.00906463	0.011297952	0.0053835553	3.80886	-0.98060215	8.983395	Sitting_Watch
12:25:02.098	3.6297207	-0.92658436	8.56911	0.0019309451	-0.0064171394	0.0072161513	3.8106768	-0.97608584	8.983115	Sitting_Watch
12:25:02.120	3.6297207	-0.92658436	8.56911	0.0019309451	-0.0064171394	0.0072161513	3.8106768	-0.97608584	8.983115	Sitting_Watch
12:25:02.143	3.6297207	-0.92658436	8.56911	0.0019309451	-0.0064171394	0.0072161513	3.8106768	-0.97608584	8.983115	Sitting_Watch
12:25:02.166	3.6297207	-0.92658436	8.56911	0.0019309451	-0.0064171394	0.0072161513	3.8106768	-0.97608584	8.983115	Sitting_Watch
12:25:02.188	3.6297207	-0.92658436	8.56911	0.0019309451	-0.0064171394	0.0072161513	3.8106768	-0.97608584	8.983115	Sitting_Watch
12:25:02.210	3.6297207	-0.92658436	8.56911	0.0019309451	-0.0064171394	0.0072161513	3.8106768	-0.97608584	8.983115	Sitting_Watch
12:25:02.233	3.6297207	-0.92658436	8.56911	0.0019309451	-0.0064171394	0.0072161513	3.8106768	-0.97608584	8.983115	Sitting_Watch
12:25:02.256	3.6297207	-0.92658436	8.56911	0.0019309451	-0.0064171394	0.0072161513	3.8106768	-0.97608584	8.983115	Sitting_Watch
12:25:02.279	3.6632404	-0.89545876	8.655303	0.0074287322	-0.0088606	0.009659612	3.8040667	-0.97605133	8.98592	Sitting_Watch
12:25:02.301	3.6632404	-0.89545876	8.655303	0.0074287322	-0.0088606	0.009659612	3.8040667	-0.97605133	8.98592	Sitting_Watch
12:25:02.323	3.6632404	-0.89545876	8.655303	0.0074287322	-0.0088606	0.009659612	3.8040667	-0.97605133	8.98592	Sitting_Watch
12:25:02.346	3.6632404	-0.89545876	8.655303	0.0074287322	-0.0088606	0.009659612	3.8040667	-0.97605133	8.98592	Sitting_Watch
12:25:02.369	3.6632404	-0.89545876	8.655303	0.0074287322	-0.0088606	0.009659612	3.8040667	-0.97605133	8.98592	Sitting_Watch
12:25:02.393	3.6632404	-0.89545876	8.655303	0.0074287322	-0.0088606	0.009659612	3.8040667	-0.97605133	8.98592	Sitting_Watch
12:25:02.418	3.6632404	-0.89545876	8.655303	0.0074287322	-0.0088606	0.009659612	3.8040667	-0.97605133	8.98592	Sitting_Watch
12:25:02.440	3.6632404	-0.89545876	8.655303	0.0074287322	-0.0088606	0.009659612	3.8040667	-0.97605133	8.98592	Sitting_Watch
12:25:02.461	3.6512692	-0.9122187	8.609812	0.0031526757	0.0027458393	0.0053835553	3.804834	-0.971935	8.986041	Sitting_Watch
12:25:02.483	3.6512692	-0.9122187	8.609812	0.0031526757	0.0027458393	0.0053835553	3.804834	-0.971935	8.986041	Sitting_Watch
12:25:02.507	3.6512692	-0.9122187	8.609812	0.0031526757	0.0027458393	0.0053835553	3.804834	-0.971935	8.986041	Sitting_Watch
12:25:02.530	3.6512692	-0.9122187	8.609812	0.0031526757	0.0027458393	0.0053835553	3.804834	-0.971935	8.986041	Sitting_Watch
12:25:02.552	3.6512692	-0.9122187	8.609812	0.0031526757	0.0027458393	0.0053835553	3.804834	-0.971935	8.986041	Sitting_Watch
12:25:02.575	3.6512692	-0.9122187	8.609812	0.0031526757	0.0027458393	0.0053835553	3.804834	-0.971935	8.986041	Sitting_Watch
12:25:02.600	3.6512692	-0.9122187	8.609812	0.0031526757	0.0027458393	0.0053835553	3.804834	-0.971935	8.986041	Sitting_Watch
12:25:02.623	3.6512692	-0.9122187	8.609812	0.0031526757	0.0027458393	0.0053835553	3.804834	-0.971935	8.986041	Sitting_Watch
12:25:02.647	3.632115	-0.90024734	8.660092	0.0074287322	-0.025353963	0.006605286	3.7972355	-0.9726978	8.989173	Sitting_Watch
12:25:02.670	3.632115	-0.90024734	8.660092	0.0074287322	-0.025353963	0.006605286	3.7972355	-0.9726978	8.989173	Sitting_Watch
12:25:02.692	3.632115	-0.90024734	8.660092	0.0074287322	-0.025353963	0.006605286	3.7972355	-0.9726978	8.989173	Sitting_Watch
12:25:02.714	3.632115	-0.90024734	8.660092	0.0074287322	-0.025353963	0.006605286	3.7972355	-0.9726978	8.989173	Sitting_Watch
12:25:02.736	3.632115	-0.90024734	8.660092	0.0074287322	-0.025353963	0.006605286	3.7972355	-0.9726978	8.989173	Sitting_Watch
12:25:02.757	3.632115	-0.90024734	8.660092	0.0074287322	-0.025353963	0.006605286	3.7972355	-0.9726978	8.989173	Sitting_Watch
12:25:02.779	3.632115	-0.90024734	8.660092	0.0074287322	-0.025353963	0.006605286	3.7972355	-0.9726978	8.989173	Sitting_Watch
12:25:02.802	3.632115	-0.90024734	8.660092	0.0074287322	-0.025353963	0.006605286	3.7972355	-0.9726978	8.989173	Sitting_Watch
12:25:02.825	3.677606	-0.88588166	8.775017	-0.0011233811	0.02840218	0.0059944205	3.7962189	-0.9702263	8.989868	Sitting_Watch
12:25:02.847	3.677606	-0.88588166	8.775017	-0.0011233811	0.02840218	0.0059944205	3.7962189	-0.9702263	8.989868	Sitting_Watch
12:25:02.870	3.677606	-0.88588166	8.775017	-0.0011233811	0.02840218	0.0059944205	3.7962189	-0.9702263	8.989868	Sitting_Watch
12:25:02.891	3.677606	-0.88588166	8.775017	-0.0011233811	0.02840218	0.0059944205	3.7962189	-0.9702263	8.989868	Sitting_Watch
12:25:02.914	3.677606	-0.88588166	8.775017	-0.0011233811	0.02840218	0.0059944205	3.7962189	-0.9702263	8.989868	Sitting_Watch
12:25:02.936	3.677606	-0.88588166	8.775017	-0.0011233811	0.02840218	0.0059944205	3.7962189	-0.9702263	8.989868	Sitting_Watch
12:25:02.960	3.677606	-0.88588166	8.775017	-0.0011233811	0.02840218	0.0059944205	3.7962189	-0.9702263	8.989868	Sitting_Watch
12:25:02.983	3.677606	-0.88588166	8.775017	-0.0011233811	0.02840218	0.0059944205	3.7962189	-0.9702263	8.989868	Sitting_Watch
12:25:03.005	3.624932	-0.9241901	8.700794	0.004374406	0.01679574	0.0029400946	3.796748	-0.9730099	8.989345	Sitting_Watch
12:25:03.027	3.624932	-0.9241901	8.700794	0.004374406	0.01679574	0.0029400946	3.796748	-0.9730099	8.989345	Sitting_Watch
12:25:03.049	3.624932	-0.9241901	8.700794	0.004374406	0.01679574	0.0029400946	3.796748	-0.9730099	8.989345	Sitting_Watch
12:25:03.071	3.624932	-0.9241901	8.700794	0.004374406	0.01679574	0.0029400946	3.796748	-0.9730099	8.989345	Sitting_Watch
12:25:03.093	3.624932	-0.9241901	8.700794	0.004374406	0.01679574	0.0029400946	3.796748	-0.9730099	8.989345	Sitting_Watch
12:25:03.115	3.624932	-0.9241901	8.700794	0.004374406	0.01679574	0.0029400946	3.796748	-0.9730099	8.989345	Sitting_Watch
12:25:03.136	3.624932	-0.9241901	8.700794	0.004374406	0.01679574	0.0029400946	3.796748	-0.9730099	8.989345	Sitting_Watch
12:25:03.159	3.624932	-0.9241901	8.700794	0.004374406	0.01679574	0.0029400946	3.796748	-0.9730099	8.989345	Sitting_Watch
12:25:03.183	3.641692	-0.8930645	8.523619	-0.0072320336	-0.011914927	0.009048747	3.7986796	-0.96885365	8.988978	Sitting_Watch
12:25:03.204	3.641692	-0.8930645	8.523619	-0.0072320336	-0.011914927	0.009048747	3.7986796	-0.96885365	8.988978	Sitting_Watch
12:25:03.227	3.641692	-0.8930645	8.523619	-0.0072320336	-0.011914927	0.009048747	3.7986796	-0.96885365	8.988978	Sitting_Watch
12:25:03.248	3.641692	-0.8930645	8.523619	-0.0072320336	-0.011914927	0.009048747	3.7986796	-0.96885365	8.988978	Sitting_Watch
12:25:03.270	3.641692	-0.8930645	8.523619	-0.0072320336	-0.011914927	0.009048747	3.7986796	-0.96885365	8.988978	Sitting_Watch
12:25:03.293	3.641692	-0.8930645	8.523619	-0.0072320336	-0.011914927	0.009048747	3.7986796	-0.96885365	8.988978	Sitting_Watch
12:25:03.316	3.641692	-0.8930645	8.523619	-0.0072320336	-0.011914927	0.009048747	3.7986796	-0.96885365	8.988978	Sitting_Watch
12:25:03.337	3.641692	-0.8930645	8.523619	-0.0072320336	-0.011914927	0.009048747	3.7986796	-0.96885365	8.988978	Sitting_Watch
12:25:03.360	3.6704233	-0.90982443	8.664881	0.0019309451	0.0003023783	0.009048747	3.7999632	-0.96568996	8.988775	Sitting_Watch
12:25:03.382	3.6704233	-0.90982443	8.664881	0.0019309451	0.0003023783	0.009048747	3.7999632	-0.96568996	8.988775	Sitting_Watch
12:25:03.405	3.6704233	-0.90982443	8.664881	0.0019309451	0.0003023783	0.009048747	3.7999632	-0.96568996	8.988775	Sitting_Watch
12:25:03.427	3.6704233	-0.90982443	8.664881	0.0019309451	0.0003023783	0.009048747	3.7999632	-0.96568996	8.988775	Sitting_Watch
12:25:03.450	3.6704233	-0.90982443	8.664881	0.0019309451	0.0003023783	0.009048747	3.7999632	-0.96568996	8.988775	Sitting_Watch
12:25:03.473	3.6704233	-0.90982443	8.664881	0.0019309451	0.0003023783	0.009048747	3.7999632	-0.96568996	8.988775	Sitting_Watch
12:25:03.495	3.6704233	-0.90982443	8.664881	0.0019309451	0.0003023783	0.009048747	3.7999632	-0.96568996	8.988775	Sitting_Watch
12:25:03.518	3.6704233	-0.90982443	8.664881	0.0019309451	0.0003023783	0.009048747	3.7999632	-0.96568996	8.988775	Sitting_Watch
12:25:03.540	3.6488748	-0.88588166	8.662486	-0.0017342464	0.014352279	0.009659612	3.802853	-0.9652581	8.9876	Sitting_Watch
12:25:03.562	3.6488748	-0.88588166	8.662486	-0.0017342464	0.014352279	0.009659612	3.802853	-0.9652581	8.9876	Sitting_Watch
12:25:03.585	3.6488748	-0.88588166	8.662486	-0.0017342464	0.014352279	0.009659612	3.802853	-0.9652581	8.9876	Sitting_Watch
12:25:03.607	3.6488748	-0.88588166	8.662486	-0.0017342464	0.014352279	0.009659612	3.802853	-0.9652581	8.9876	Sitting_Watch
12:25:03.630	3.6488748	-0.88588166	8.662486	-0.0017342464	0.014352279	0.009659612	3.802853	-0.9652581	8.9876	Sitting_Watch
12:25:03.653	3.6488748	-0.88588166	8.662486	-0.0017342464	0.014352279	0.009659612	3.802853	-0.9652581	8.9876	Sitting_Watch
12:25:03.675	3.6488748	-0.88588166	8.662486	-0.0017342464	0.014352279	0.009659612	3.802853	-0.9652581	8.9876	Sitting_Watch
12:25:03.697	3.6488748	-0.88588166	8.662486	-0.0017342464	0.014352279	0.009659612	3.802853	-0.9652581	8.9876	Sitting_Watch
12:25:03.718	3.6297207	-0.8930645	8.60263	-0.0017342464	0.008243627	0.0072161513	3.7979462	-0.9663151	8.989561	Sitting_Watch
12:25:03.741	3.6297207	-0.8930645	8.60263	-0.0017342464	0.008243627	0.0072161513	3.7979462	-0.9663151	8.989561	Sitting_Watch
12:25:03.763	3.6297207	-0.8930645	8.60263	-0.0017342464	0.008243627	0.0072161513	3.7979462	-0.9663151	8.989561	Sitting_Watch
12:25:03.785	3.6297207	-0.8930645	8.60263	-0.0017342464	0.008243627	0.0072161513	3.7979462	-0.9663151	8.989561	Sitting_Watch
12:25:03.807	3.6297207	-0.8930645	8.60263	-0.0017342464	0.008243627	0.0072161513	3.7979462	-0.9663151	8.989561	Sitting_Watch
12:25:03.829	3.6297207	-0.8930645	8.60263	-0.0017342464	0.008243627	0.0072161513	3.7979462	-0.9663151	8.989561	Sitting_Watch
12:25:03.852	3.6297207	-0.8930645	8.60263	-0.0017342464	0.008243627	0.0072161513	3.7979462	-0.9663151	8.989561	Sitting_Watch
12:25:03.874	3.6297207	-0.8930645	8.60263	-0.0017342464	0.008243627	0.0072161513	3.7979462	-0.9663151	8.989561	Sitting_Watch
12:25:03.897	3.6632404	-0.90503585	8.650515	-0.00051251595	0.0051893	0.009048747	3.796939	-0.96356946	8.990281	Sitting_Watch
12:25:03.918	3.6632404	-0.90503585	8.650515	-0.00051251595	0.0051893	0.009048747	3.796939	-0.96356946	8.990281	Sitting_Watch
12:25:03.942	3.6632404	-0.90503585	8.650515	-0.00051251595	0.0051893	0.009048747	3.796939	-0.96356946	8.990281	Sitting_Watch
12:25:03.965	3.6632404	-0.90503585	8.650515	-0.00051251595	0.0051893	0.009048747	3.796939	-0.96356946	8.990281	Sitting_Watch
12:25:03.987	3.6632404	-0.90503585	8.650515	-0.00051251595	0.0051893	0.009048747	3.796939	-0.96356946	8.990281	Sitting_Watch
12:25:04.009	3.6632404	-0.90503585	8.650515	-0.00051251595	0.0051893	0.009048747	3.796939	-0.96356946	8.990281	Sitting_Watch
12:25:04.032	3.6632404	-0.90503585	8.650515	-0.00051251595	0.0051893	0.009048747	3.796939	-0.96356946	8.990281	Sitting_Watch
12:25:04.054	3.6632404	-0.90503585	8.650515	-0.00051251595	0.0051893	0.009048747	3.796939	-0.96356946	8.990281	Sitting_Watch
12:25:04.075	3.615355	-0.91461295	8.564321	0.004374406	-0.0027519478	0.006605286	3.7949162	-0.9657817	8.990897	Sitting_Watch
12:25:04.097	3.615355	-0.91461295	8.564321	0.004374406	-0.0027519478	0.006605286	3.7949162	-0.9657817	8.990897	Sitting_Watch
12:25:04.120	3.615355	-0.91461295	8.564321	0.004374406	-0.0027519478	0.006605286	3.7949162	-0.9657817	8.990897	Sitting_Watch
12:25:04.143	3.615355	-0.91461295	8.564321	0.004374406	-0.0027519478	0.006605286	3.7949162	-0.9657817	8.990897	Sitting_Watch
12:25:04.165	3.615355	-0.91461295	8.564321	0.004374406	-0.0027519478	0.006605286	3.7949162	-0.9657817	8.990897	Sitting_Watch
12:25:04.187	3.615355	-0.91461295	8.564321	0.004374406	-0.0027519478	0.006605286	3.7949162	-0.9657817	8.990897	Sitting_Watch
12:25:04.211	3.615355	-0.91461295	8.564321	0.004374406	-0.0027519478	0.006605286	3.7949162	-0.9657817	8.990897	Sitting_Watch
12:25:04.234	3.615355	-0.91461295	8.564321	0.004374406	-0.0027519478	0.006605286	3.7949162	-0.9657817	8.990897	Sitting_Watch
12:25:04.257	3.684789	-0.9122187	8.736709	-0.0041777072	0.0051893	0.0072161513	3.7909424	-0.9688211	8.992248	Sitting_Watch
12:25:04.280	3.684789	-0.9122187	8.736709	-0.0041777072	0.0051893	0.0072161513	3.7909424	-0.9688211	8.992248	Sitting_Watch
12:25:04.303	3.684789	-0.9122187	8.736709	-0.0041777072	0.0051893	0.0072161513	3.7909424	-0.9688211	8.992248	Sitting_Watch
12:25:04.325	3.684789	-0.9122187	8.736709	-0.0041777072	0.0051893	0.0072161513	3.7909424	-0.9688211	8.992248	Sitting_Watch
12:25:04.347	3.684789	-0.9122187	8.736709	-0.0041777072	0.0051893	0.0072161513	3.7909424	-0.9688211	8.992248	Sitting_Watch
12:25:04.369	3.684789	-0.9122187	8.736709	-0.0041777072	0.0051893	0.0072161513	3.7909424	-0.9688211	8.992248	Sitting_Watch
12:25:04.392	3.684789	-0.9122187	8.736709	-0.0041777072	0.0051893	0.0072161513	3.7909424	-0.9688211	8.992248	Sitting_Watch
12:25:04.414	3.684789	-0.9122187	8.736709	-0.0041777072	0.0051893	0.0072161513	3.7909424	-0.9688211	8.992248	Sitting_Watch
12:25:04.437	3.632115	-0.92658436	8.557138	-0.0066211685	-0.004584544	0.0078270165	3.788662	-0.9677092	8.993328	Sitting_Watch
12:25:04.458	3.632115	-0.92658436	8.557138	-0.0066211685	-0.004584544	0.0078270165	3.788662	-0.9677092	8.993328	Sitting_Watch
12:25:04.480	3.632115	-0.92658436	8.557138	-0.0066211685	-0.004584544	0.0078270165	3.788662	-0.9677092	8.993328	Sitting_Watch
12:25:04.502	3.632115	-0.92658436	8.557138	-0.0066211685	-0.004584544	0.0078270165	3.788662	-0.9677092	8.993328	Sitting_Watch
12:25:04.524	3.632115	-0.92658436	8.557138	-0.0066211685	-0.004584544	0.0078270165	3.788662	-0.9677092	8.993328	Sitting_Watch
12:25:04.547	3.632115	-0.92658436	8.557138	-0.0066211685	-0.004584544	0.0078270165	3.788662	-0.9677092	8.993328	Sitting_Watch
12:25:04.569	3.632115	-0.92658436	8.557138	-0.0066211685	-0.004584544	0.0078270165	3.788662	-0.9677092	8.993328	Sitting_Watch
12:25:04.591	3.632115	-0.92658436	8.557138	-0.0066211685	-0.004584544	0.0078270165	3.788662	-0.9677092	8.993328	Sitting_Watch
12:25:04.612	3.6728175	-0.91461295	8.727132	0.006207002	-0.013136657	0.006605286	3.7800462	-0.97003734	8.996701	Sitting_Watch
12:25:04.634	3.6728175	-0.91461295	8.727132	0.006207002	-0.013136657	0.006605286	3.7800462	-0.97003734	8.996701	Sitting_Watch
12:25:04.656	3.6728175	-0.91461295	8.727132	0.006207002	-0.013136657	0.006605286	3.7800462	-0.97003734	8.996701	Sitting_Watch
12:25:04.677	3.6728175	-0.91461295	8.727132	0.006207002	-0.013136657	0.006605286	3.7800462	-0.97003734	8.996701	Sitting_Watch
12:25:04.699	3.6728175	-0.91461295	8.727132	0.006207002	-0.013136657	0.006605286	3.7800462	-0.97003734	8.996701	Sitting_Watch
12:25:04.722	3.6728175	-0.91461295	8.727132	0.006207002	-0.013136657	0.006605286	3.7800462	-0.97003734	8.996701	Sitting_Watch
12:25:04.745	3.6728175	-0.91461295	8.727132	0.006207002	-0.013136657	0.006605286	3.7800462	-0.97003734	8.996701	Sitting_Watch
12:25:04.767	3.6728175	-0.91461295	8.727132	0.006207002	-0.013136657	0.006605286	3.7800462	-0.97003734	8.996701	Sitting_Watch
12:25:04.791	3.632115	-0.90982443	8.696006	-0.0066211685	0.022904392	0.006605286	3.7794366	-0.9718229	8.996765	Sitting_Watch
12:25:04.814	3.632115	-0.90982443	8.696006	-0.0066211685	0.022904392	0.006605286	3.7794366	-0.9718229	8.996765	Sitting_Watch
12:25:04.835	3.632115	-0.90982443	8.696006	-0.0066211685	0.022904392	0.006605286	3.7794366	-0.9718229	8.996765	Sitting_Watch
12:25:04.856	3.632115	-0.90982443	8.696006	-0.0066211685	0.022904392	0.006605286	3.7794366	-0.9718229	8.996765	Sitting_Watch
12:25:04.878	3.632115	-0.90982443	8.696006	-0.0066211685	0.022904392	0.006605286	3.7794366	-0.9718229	8.996765	Sitting_Watch
12:25:04.900	3.632115	-0.90982443	8.696006	-0.0066211685	0.022904392	0.006605286	3.7794366	-0.9718229	8.996765	Sitting_Watch
12:25:04.922	3.632115	-0.90982443	8.696006	-0.0066211685	0.022904392	0.006605286	3.7794366	-0.9718229	8.996765	Sitting_Watch
12:25:04.945	3.632115	-0.90982443	8.696006	-0.0066211685	0.022904392	0.006605286	3.7794366	-0.9718229	8.996765	Sitting_Watch
12:25:04.969	3.5985951	-0.9122187	8.526012	-0.0011233811	-0.0082497345	0.012103073	3.7712407	-0.9719252	9.000193	Sitting_Watch
12:25:04.991	3.5985951	-0.9122187	8.526012	-0.0011233811	-0.0082497345	0.012103073	3.7712407	-0.9719252	9.000193	Sitting_Watch
12:25:05.014	3.5985951	-0.9122187	8.526012	-0.0011233811	-0.0082497345	0.012103073	3.7712407	-0.9719252	9.000193	Sitting_Watch
12:25:05.036	3.5985951	-0.9122187	8.526012	-0.0011233811	-0.0082497345	0.012103073	3.7712407	-0.9719252	9.000193	Sitting_Watch
12:25:05.059	3.5985951	-0.9122187	8.526012	-0.0011233811	-0.0082497345	0.012103073	3.7712407	-0.9719252	9.000193	Sitting_Watch
12:25:05.082	3.5985951	-0.9122187	8.526012	-0.0011233811	-0.0082497345	0.012103073	3.7712407	-0.9719252	9.000193	Sitting_Watch
12:25:05.104	3.5985951	-0.9122187	8.526012	-0.0011233811	-0.0082497345	0.012103073	3.7712407	-0.9719252	9.000193	Sitting_Watch
12:25:05.125	3.5985951	-0.9122187	8.526012	-0.0011233811	-0.0082497345	0.012103073	3.7712407	-0.9719252	9.000193	Sitting_Watch
12:25:05.147	3.675212	-0.93616146	8.6984005	-0.0023451117	-0.017412715	0.0072161513	3.7628953	-0.9773621	9.003096	Sitting_Watch
12:25:05.169	3.675212	-0.93616146	8.6984005	-0.0023451117	-0.017412715	0.0072161513	3.7628953	-0.9773621	9.003096	Sitting_Watch
12:25:05.193	3.675212	-0.93616146	8.6984005	-0.0023451117	-0.017412715	0.0072161513	3.7628953	-0.9773621	9.003096	Sitting_Watch
12:25:05.214	3.675212	-0.93616146	8.6984005	-0.0023451117	-0.017412715	0.0072161513	3.7628953	-0.9773621	9.003096	Sitting_Watch
12:25:05.237	3.675212	-0.93616146	8.6984005	-0.0023451117	-0.017412715	0.0072161513	3.7628953	-0.9773621	9.003096	Sitting_Watch
12:25:05.260	3.675212	-0.93616146	8.6984005	-0.0023451117	-0.017412715	0.0072161513	3.7628953	-0.9773621	9.003096	Sitting_Watch
12:25:05.282	3.675212	-0.93616146	8.6984005	-0.0023451117	-0.017412715	0.0072161513	3.7628953	-0.9773621	9.003096	Sitting_Watch
12:25:05.305	3.675212	-0.93616146	8.6984005	-0.0023451117	-0.017412715	0.0072161513	3.7628953	-0.9773621	9.003096	Sitting_Watch
12:25:05.329	3.615355	-0.888276	8.662486	0.0074287322	-0.0027519478	0.008437881	3.7636442	-0.97855306	9.002653	Sitting_Watch
12:25:05.351	3.615355	-0.888276	8.662486	0.0074287322	-0.0027519478	0.008437881	3.7636442	-0.97855306	9.002653	Sitting_Watch
12:25:05.374	3.615355	-0.888276	8.662486	0.0074287322	-0.0027519478	0.008437881	3.7636442	-0.97855306	9.002653	Sitting_Watch
12:25:05.395	3.615355	-0.888276	8.662486	0.0074287322	-0.0027519478	0.008437881	3.7636442	-0.97855306	9.002653	Sitting_Watch
12:25:05.417	3.615355	-0.888276	8.662486	0.0074287322	-0.0027519478	0.008437881	3.7636442	-0.97855306	9.002653	Sitting_Watch
12:25:05.440	3.615355	-0.888276	8.662486	0.0074287322	-0.0027519478	0.008437881	3.7636442	-0.97855306	9.002653	Sitting_Watch
12:25:05.462	3.615355	-0.888276	8.662486	0.0074287322	-0.0027519478	0.008437881	3.7636442	-0.97855306	9.002653	Sitting_Watch
12:25:05.485	3.615355	-0.888276	8.662486	0.0074287322	-0.0027519478	0.008437881	3.7636442	-0.97855306	9.002653	Sitting_Watch
12:25:05.508	3.615355	-0.888276	8.662486	0.0019309451	0.0015241088	0.00477269	3.7636442	-0.97855306	9.002653	Sitting_Watch
12:25:05.533	3.6369035	-0.90982443	8.779806	0.0019309451	0.0015241088	0.00477269	3.7560952	-0.9815321	9.005483	Sitting_Watch
12:25:05.555	3.6369035	-0.90982443	8.779806	0.0019309451	0.0015241088	0.00477269	3.7560952	-0.9815321	9.005483	Sitting_Watch
12:25:05.578	3.6369035	-0.90982443	8.779806	0.0019309451	0.0015241088	0.00477269	3.7560952	-0.9815321	9.005483	Sitting_Watch
12:25:05.600	3.6369035	-0.90982443	8.779806	0.0019309451	0.0015241088	0.00477269	3.7560952	-0.9815321	9.005483	Sitting_Watch
12:25:05.623	3.6369035	-0.90982443	8.779806	0.0019309451	0.0015241088	0.00477269	3.7560952	-0.9815321	9.005483	Sitting_Watch
12:25:05.646	3.6369035	-0.90982443	8.779806	0.0019309451	0.0015241088	0.00477269	3.7560952	-0.9815321	9.005483	Sitting_Watch
12:25:05.669	3.6369035	-0.90982443	8.779806	0.0019309451	0.0015241088	0.00477269	3.7560952	-0.9815321	9.005483	Sitting_Watch
12:25:05.690	3.5962007	-0.90503585	8.614601	-0.009675494	0.01801747	0.0078270165	3.757258	-0.98136187	9.005015	Sitting_Watch
12:25:05.711	3.5962007	-0.90503585	8.614601	-0.009675494	0.01801747	0.0078270165	3.757258	-0.98136187	9.005015	Sitting_Watch
12:25:05.733	3.5962007	-0.90503585	8.614601	-0.009675494	0.01801747	0.0078270165	3.757258	-0.98136187	9.005015	Sitting_Watch
12:25:05.755	3.5962007	-0.90503585	8.614601	-0.009675494	0.01801747	0.0078270165	3.757258	-0.98136187	9.005015	Sitting_Watch
12:25:05.777	3.5962007	-0.90503585	8.614601	-0.009675494	0.01801747	0.0078270165	3.757258	-0.98136187	9.005015	Sitting_Watch
12:25:05.799	3.5962007	-0.90503585	8.614601	-0.009675494	0.01801747	0.0078270165	3.757258	-0.98136187	9.005015	Sitting_Watch
12:25:05.822	3.5962007	-0.90503585	8.614601	-0.009675494	0.01801747	0.0078270165	3.757258	-0.98136187	9.005015	Sitting_Watch
12:25:05.844	3.5962007	-0.90503585	8.614601	-0.009675494	0.01801747	0.0078270165	3.757258	-0.98136187	9.005015	Sitting_Watch
12:25:05.867	3.5962007	-0.90503585	8.614601	-0.009675494	0.01801747	0.0078270165	3.757258	-0.98136187	9.005015	Sitting_Watch
12:25:05.892	3.6129606	-0.94573855	8.559532	0.0068178666	-0.014969253	0.011492208	3.7539055	-0.98375666	9.006152	Sitting_Watch
12:25:05.914	3.6129606	-0.94573855	8.559532	0.0068178666	-0.014969253	0.011492208	3.7539055	-0.98375666	9.006152	Sitting_Watch
12:25:05.936	3.6129606	-0.94573855	8.559532	0.0068178666	-0.014969253	0.011492208	3.7539055	-0.98375666	9.006152	Sitting_Watch
12:25:05.958	3.6129606	-0.94573855	8.559532	0.0068178666	-0.014969253	0.011492208	3.7539055	-0.98375666	9.006152	Sitting_Watch
12:25:05.981	3.6129606	-0.94573855	8.559532	0.0068178666	-0.014969253	0.011492208	3.7539055	-0.98375666	9.006152	Sitting_Watch
12:25:06.004	3.6129606	-0.94573855	8.559532	0.0068178666	-0.014969253	0.011492208	3.7539055	-0.98375666	9.006152	Sitting_Watch
12:25:06.026	3.6129606	-0.94573855	8.559532	0.0068178666	-0.014969253	0.011492208	3.7539055	-0.98375666	9.006152	Sitting_Watch
12:25:06.048	3.634509	-0.9074302	8.763046	9.83493e-05	0.021682661	0.008437881	3.7480814	-0.9857765	9.008357	Sitting_Watch
12:25:06.071	3.634509	-0.9074302	8.763046	9.83493e-05	0.021682661	0.008437881	3.7480814	-0.9857765	9.008357	Sitting_Watch
12:25:06.094	3.634509	-0.9074302	8.763046	9.83493e-05	0.021682661	0.008437881	3.7480814	-0.9857765	9.008357	Sitting_Watch
12:25:06.117	3.634509	-0.9074302	8.763046	9.83493e-05	0.021682661	0.008437881	3.7480814	-0.9857765	9.008357	Sitting_Watch
12:25:06.140	3.634509	-0.9074302	8.763046	9.83493e-05	0.021682661	0.008437881	3.7480814	-0.9857765	9.008357	Sitting_Watch
12:25:06.162	3.634509	-0.9074302	8.763046	9.83493e-05	0.021682661	0.008437881	3.7480814	-0.9857765	9.008357	Sitting_Watch
12:25:06.184	3.634509	-0.9074302	8.763046	9.83493e-05	0.021682661	0.008437881	3.7480814	-0.9857765	9.008357	Sitting_Watch
12:25:06.206	3.634509	-0.9074302	8.763046	9.83493e-05	0.021682661	0.008437881	3.7480814	-0.9857765	9.008357	Sitting_Watch
12:25:06.228	3.6129606	-0.9385557	8.5882635	0.009261328	-0.011304061	0.009048747	3.7460334	-0.98803097	9.008963	Sitting_Watch
12:25:06.250	3.6129606	-0.9385557	8.5882635	0.009261328	-0.011304061	0.009048747	3.7460334	-0.98803097	9.008963	Sitting_Watch
12:25:06.274	3.6129606	-0.9385557	8.5882635	0.009261328	-0.011304061	0.009048747	3.7460334	-0.98803097	9.008963	Sitting_Watch
12:25:06.297	3.6129606	-0.9385557	8.5882635	0.009261328	-0.011304061	0.009048747	3.7460334	-0.98803097	9.008963	Sitting_Watch
12:25:06.323	3.6129606	-0.9385557	8.5882635	0.009261328	-0.011304061	0.009048747	3.7460334	-0.98803097	9.008963	Sitting_Watch
12:25:06.346	3.6129606	-0.9385557	8.5882635	0.009261328	-0.011304061	0.009048747	3.7460334	-0.98803097	9.008963	Sitting_Watch
12:25:06.368	3.6129606	-0.9385557	8.5882635	0.009261328	-0.011304061	0.009048747	3.7460334	-0.98803097	9.008963	Sitting_Watch
12:25:06.389	3.6129606	-0.9385557	8.5882635	0.009261328	-0.011304061	0.009048747	3.7460334	-0.98803097	9.008963	Sitting_Watch
12:25:06.411	3.6464806	-0.93616146	8.734315	-0.0023451117	-0.011914927	0.0078270165	3.7388954	-0.99196625	9.011494	Sitting_Watch
12:25:06.434	3.6464806	-0.93616146	8.734315	-0.0023451117	-0.011914927	0.0078270165	3.7388954	-0.99196625	9.011494	Sitting_Watch
12:25:06.455	3.6464806	-0.93616146	8.734315	-0.0023451117	-0.011914927	0.0078270165	3.7388954	-0.99196625	9.011494	Sitting_Watch
12:25:06.476	3.6464806	-0.93616146	8.734315	-0.0023451117	-0.011914927	0.0078270165	3.7388954	-0.99196625	9.011494	Sitting_Watch
12:25:06.497	3.6464806	-0.93616146	8.734315	-0.0023451117	-0.011914927	0.0078270165	3.7388954	-0.99196625	9.011494	Sitting_Watch
12:25:06.519	3.6464806	-0.93616146	8.734315	-0.0023451117	-0.011914927	0.0078270165	3.7388954	-0.99196625	9.011494	Sitting_Watch
12:25:06.541	3.6464806	-0.93616146	8.734315	-0.0023451117	-0.011914927	0.0078270165	3.7388954	-0.99196625	9.011494	Sitting_Watch
12:25:06.564	3.6464806	-0.93616146	8.734315	-0.0023451117	-0.011914927	0.0078270165	3.7388954	-0.99196625	9.011494	Sitting_Watch
12:25:06.589	3.6464806	-0.93616146	8.734315	-0.0029559769	-0.0015302174	0.009048747	3.7388954	-0.99196625	9.011494	Sitting_Watch
12:25:06.611	3.6033835	-0.90503585	8.657698	-0.0029559769	-0.0015302174	0.009048747	3.7517529	-0.9885645	9.006523	Sitting_Watch
12:25:06.633	3.6033835	-0.90503585	8.657698	-0.0029559769	-0.0015302174	0.009048747	3.7517529	-0.9885645	9.006523	Sitting_Watch
12:25:06.656	3.6033835	-0.90503585	8.657698	-0.0029559769	-0.0015302174	0.009048747	3.7517529	-0.9885645	9.006523	Sitting_Watch
12:25:06.678	3.6033835	-0.90503585	8.657698	-0.0029559769	-0.0015302174	0.009048747	3.7517529	-0.9885645	9.006523	Sitting_Watch
12:25:06.701	3.6033835	-0.90503585	8.657698	-0.0029559769	-0.0015302174	0.009048747	3.7517529	-0.9885645	9.006523	Sitting_Watch
12:25:06.723	3.6033835	-0.90503585	8.657698	-0.0029559769	-0.0015302174	0.009048747	3.7517529	-0.9885645	9.006523	Sitting_Watch
12:25:06.744	3.6033835	-0.90503585	8.657698	-0.0029559769	-0.0015302174	0.009048747	3.7517529	-0.9885645	9.006523	Sitting_Watch
12:25:06.766	3.6033835	-0.90503585	8.657698	-0.0017342464	0.007632761	0.0059944205	3.7517529	-0.9885645	9.006523	Sitting_Watch
12:25:06.788	3.6033835	-0.9601042	8.712766	-0.0017342464	0.007632761	0.0059944205	3.7486322	-0.9877469	9.007914	Sitting_Watch
12:25:06.809	3.6033835	-0.9601042	8.712766	-0.0017342464	0.007632761	0.0059944205	3.7486322	-0.9877469	9.007914	Sitting_Watch
12:25:06.831	3.6033835	-0.9601042	8.712766	-0.0017342464	0.007632761	0.0059944205	3.7486322	-0.9877469	9.007914	Sitting_Watch
12:25:06.854	3.6033835	-0.9601042	8.712766	-0.0017342464	0.007632761	0.0059944205	3.7486322	-0.9877469	9.007914	Sitting_Watch
12:25:06.876	3.6033835	-0.9601042	8.712766	-0.0017342464	0.007632761	0.0059944205	3.7486322	-0.9877469	9.007914	Sitting_Watch
12:25:06.899	3.6033835	-0.9601042	8.712766	-0.0017342464	0.007632761	0.0059944205	3.7486322	-0.9877469	9.007914	Sitting_Watch
12:25:06.921	3.6033835	-0.9601042	8.712766	-0.0017342464	0.007632761	0.0059944205	3.7486322	-0.9877469	9.007914	Sitting_Watch
12:25:06.943	3.6033835	-0.9601042	8.712766	-0.0017342464	0.007632761	0.0059944205	3.7486322	-0.9877469	9.007914	Sitting_Watch
12:25:06.966	3.6273263	-0.9241901	8.669669	-0.008453764	0.008243627	0.006605286	3.7550216	-0.99063313	9.004934	Sitting_Watch
12:25:06.989	3.6273263	-0.9241901	8.669669	-0.008453764	0.008243627	0.006605286	3.7550216	-0.99063313	9.004934	Sitting_Watch
12:25:07.011	3.6273263	-0.9241901	8.669669	-0.008453764	0.008243627	0.006605286	3.7550216	-0.99063313	9.004934	Sitting_Watch
12:25:07.033	3.6273263	-0.9241901	8.669669	-0.008453764	0.008243627	0.006605286	3.7550216	-0.99063313	9.004934	Sitting_Watch
12:25:07.055	3.6273263	-0.9241901	8.669669	-0.008453764	0.008243627	0.006605286	3.7550216	-0.99063313	9.004934	Sitting_Watch
12:25:07.077	3.6273263	-0.9241901	8.669669	-0.008453764	0.008243627	0.006605286	3.7550216	-0.99063313	9.004934	Sitting_Watch
12:25:07.099	3.6273263	-0.9241901	8.669669	-0.008453764	0.008243627	0.006605286	3.7550216	-0.99063313	9.004934	Sitting_Watch
12:25:07.122	3.6273263	-0.9241901	8.669669	-0.008453764	0.008243627	0.006605286	3.7550216	-0.99063313	9.004934	Sitting_Watch
12:25:07.144	3.5914123	-0.93616146	8.638543	-0.0017342464	0.008854493	0.0059944205	3.7506158	-0.98854184	9.007	Sitting_Watch
12:25:07.165	3.5914123	-0.93616146	8.638543	-0.0017342464	0.008854493	0.0059944205	3.7506158	-0.98854184	9.007	Sitting_Watch
12:25:07.187	3.5914123	-0.93616146	8.638543	-0.0017342464	0.008854493	0.0059944205	3.7506158	-0.98854184	9.007	Sitting_Watch
12:25:07.209	3.5914123	-0.93616146	8.638543	-0.0017342464	0.008854493	0.0059944205	3.7506158	-0.98854184	9.007	Sitting_Watch
12:25:07.231	3.5914123	-0.93616146	8.638543	-0.0017342464	0.008854493	0.0059944205	3.7506158	-0.98854184	9.007	Sitting_Watch
12:25:07.252	3.5914123	-0.93616146	8.638543	-0.0017342464	0.008854493	0.0059944205	3.7506158	-0.98854184	9.007	Sitting_Watch
12:25:07.274	3.5914123	-0.93616146	8.638543	-0.0017342464	0.008854493	0.0059944205	3.7506158	-0.98854184	9.007	Sitting_Watch
12:25:07.295	3.5914123	-0.93616146	8.638543	-0.0017342464	0.008854493	0.0059944205	3.7506158	-0.98854184	9.007	Sitting_Watch
12:25:07.320	3.632115	-0.94095	8.640938	0.004374406	0.008243627	0.00477269	3.7502587	-0.9883199	9.007172	Sitting_Watch
12:25:07.342	3.632115	-0.94095	8.640938	0.004374406	0.008243627	0.00477269	3.7502587	-0.9883199	9.007172	Sitting_Watch
12:25:07.364	3.632115	-0.94095	8.640938	0.004374406	0.008243627	0.00477269	3.7502587	-0.9883199	9.007172	Sitting_Watch
12:25:07.386	3.632115	-0.94095	8.640938	0.004374406	0.008243627	0.00477269	3.7502587	-0.9883199	9.007172	Sitting_Watch
12:25:07.407	3.632115	-0.94095	8.640938	0.004374406	0.008243627	0.00477269	3.7502587	-0.9883199	9.007172	Sitting_Watch
12:25:07.429	3.632115	-0.94095	8.640938	0.004374406	0.008243627	0.00477269	3.7502587	-0.9883199	9.007172	Sitting_Watch
12:25:07.452	3.632115	-0.94095	8.640938	0.004374406	0.008243627	0.00477269	3.7502587	-0.9883199	9.007172	Sitting_Watch
12:25:07.473	3.632115	-0.94095	8.640938	0.004374406	0.008243627	0.00477269	3.7502587	-0.9883199	9.007172	Sitting_Watch
12:25:07.496	3.6201434	-0.9122187	8.693612	-0.0029559769	0.0192392	0.0078270165	3.744377	-0.99031687	9.0094	Sitting_Watch
12:25:07.517	3.6201434	-0.9122187	8.693612	-0.0029559769	0.0192392	0.0078270165	3.744377	-0.99031687	9.0094	Sitting_Watch
12:25:07.539	3.6201434	-0.9122187	8.693612	-0.0029559769	0.0192392	0.0078270165	3.744377	-0.99031687	9.0094	Sitting_Watch
12:25:07.561	3.6201434	-0.9122187	8.693612	-0.0029559769	0.0192392	0.0078270165	3.744377	-0.99031687	9.0094	Sitting_Watch
12:25:07.583	3.6201434	-0.9122187	8.693612	-0.0029559769	0.0192392	0.0078270165	3.744377	-0.99031687	9.0094	Sitting_Watch
12:25:07.605	3.6201434	-0.9122187	8.693612	-0.0029559769	0.0192392	0.0078270165	3.744377	-0.99031687	9.0094	Sitting_Watch
12:25:07.627	3.6201434	-0.9122187	8.693612	-0.0029559769	0.0192392	0.0078270165	3.744377	-0.99031687	9.0094	Sitting_Watch
12:25:07.649	3.6201434	-0.9122187	8.693612	-0.0029559769	0.0192392	0.0078270165	3.744377	-0.99031687	9.0094	Sitting_Watch
12:25:07.672	3.6201434	-0.9337672	8.528407	0.0019309451	-0.016190983	0.006605286	3.749286	-0.99322355	9.007038	Sitting_Watch
12:25:07.693	3.6201434	-0.9337672	8.528407	0.0019309451	-0.016190983	0.006605286	3.749286	-0.99322355	9.007038	Sitting_Watch
12:25:07.716	3.6201434	-0.9337672	8.528407	0.0019309451	-0.016190983	0.006605286	3.749286	-0.99322355	9.007038	Sitting_Watch
12:25:07.738	3.6201434	-0.9337672	8.528407	0.0019309451	-0.016190983	0.006605286	3.749286	-0.99322355	9.007038	Sitting_Watch
12:25:07.762	3.6201434	-0.9337672	8.528407	0.0019309451	-0.016190983	0.006605286	3.749286	-0.99322355	9.007038	Sitting_Watch
12:25:07.784	3.6201434	-0.9337672	8.528407	0.0019309451	-0.016190983	0.006605286	3.749286	-0.99322355	9.007038	Sitting_Watch
12:25:07.805	3.6201434	-0.9337672	8.528407	0.0019309451	-0.016190983	0.006605286	3.749286	-0.99322355	9.007038	Sitting_Watch
12:25:07.827	3.6201434	-0.9337672	8.528407	0.0019309451	-0.016190983	0.006605286	3.749286	-0.99322355	9.007038	Sitting_Watch
12:25:07.849	3.624932	-0.92658436	8.791777	0.004374406	-0.0070280046	0.009048747	3.7511158	-0.9969892	9.005859	Sitting_Watch
12:25:07.871	3.624932	-0.92658436	8.791777	0.004374406	-0.0070280046	0.009048747	3.7511158	-0.9969892	9.005859	Sitting_Watch
12:25:07.893	3.624932	-0.92658436	8.791777	0.004374406	-0.0070280046	0.009048747	3.7511158	-0.9969892	9.005859	Sitting_Watch
12:25:07.915	3.624932	-0.92658436	8.791777	0.004374406	-0.0070280046	0.009048747	3.7511158	-0.9969892	9.005859	Sitting_Watch
12:25:07.937	3.624932	-0.92658436	8.791777	0.004374406	-0.0070280046	0.009048747	3.7511158	-0.9969892	9.005859	Sitting_Watch
12:25:07.959	3.624932	-0.92658436	8.791777	0.004374406	-0.0070280046	0.009048747	3.7511158	-0.9969892	9.005859	Sitting_Watch
12:25:07.982	3.624932	-0.92658436	8.791777	0.004374406	-0.0070280046	0.009048747	3.7511158	-0.9969892	9.005859	Sitting_Watch
12:25:08.004	3.624932	-0.92658436	8.791777	0.004374406	-0.0070280046	0.009048747	3.7511158	-0.9969892	9.005859	Sitting_Watch
12:25:08.026	3.624932	-0.92658436	8.791777	-0.013951551	0.011908818	0.0035509595	3.7511158	-0.9969892	9.005859	Sitting_Watch
12:25:08.049	3.624932	-0.91700727	8.679246	-0.013951551	0.011908818	0.0035509595	3.7552218	-0.996024	9.004256	Sitting_Watch
12:25:08.070	3.624932	-0.91700727	8.679246	-0.013951551	0.011908818	0.0035509595	3.7552218	-0.996024	9.004256	Sitting_Watch
12:25:08.093	3.624932	-0.91700727	8.679246	-0.013951551	0.011908818	0.0035509595	3.7552218	-0.996024	9.004256	Sitting_Watch
12:25:08.115	3.624932	-0.91700727	8.679246	-0.013951551	0.011908818	0.0035509595	3.7552218	-0.996024	9.004256	Sitting_Watch
12:25:08.138	3.624932	-0.91700727	8.679246	-0.013951551	0.011908818	0.0035509595	3.7552218	-0.996024	9.004256	Sitting_Watch
12:25:08.160	3.624932	-0.91700727	8.679246	-0.013951551	0.011908818	0.0035509595	3.7552218	-0.996024	9.004256	Sitting_Watch
12:25:08.183	3.624932	-0.91700727	8.679246	-0.013951551	0.011908818	0.0035509595	3.7552218	-0.996024	9.004256	Sitting_Watch
12:25:08.207	3.6225379	-0.94573855	8.561927	0.0068178666	-0.016801849	0.0078270165	3.7521048	-0.994594	9.005712	Sitting_Watch
12:25:08.229	3.6225379	-0.94573855	8.561927	0.0068178666	-0.016801849	0.0078270165	3.7521048	-0.994594	9.005712	Sitting_Watch
12:25:08.252	3.6225379	-0.94573855	8.561927	0.0068178666	-0.016801849	0.0078270165	3.7521048	-0.994594	9.005712	Sitting_Watch
12:25:08.277	3.6225379	-0.94573855	8.561927	0.0068178666	-0.016801849	0.0078270165	3.7521048	-0.994594	9.005712	Sitting_Watch
12:25:08.300	3.6225379	-0.94573855	8.561927	0.0068178666	-0.016801849	0.0078270165	3.7521048	-0.994594	9.005712	Sitting_Watch
12:25:08.323	3.6225379	-0.94573855	8.561927	0.0068178666	-0.016801849	0.0078270165	3.7521048	-0.994594	9.005712	Sitting_Watch
12:25:08.345	3.6225379	-0.94573855	8.561927	0.0068178666	-0.016801849	0.0078270165	3.7521048	-0.994594	9.005712	Sitting_Watch
12:25:08.367	3.6225379	-0.94573855	8.561927	0.0068178666	-0.016801849	0.0078270165	3.7521048	-0.994594	9.005712	Sitting_Watch
12:25:08.388	3.6129606	-0.91461295	8.729526	-0.003566842	0.0039675697	0.0029400946	3.7497308	-0.9990957	9.006202	Sitting_Watch
12:25:08.410	3.6129606	-0.91461295	8.729526	-0.003566842	0.0039675697	0.0029400946	3.7497308	-0.9990957	9.006202	Sitting_Watch
12:25:08.432	3.6129606	-0.91461295	8.729526	-0.003566842	0.0039675697	0.0029400946	3.7497308	-0.9990957	9.006202	Sitting_Watch
12:25:08.455	3.6129606	-0.91461295	8.729526	-0.003566842	0.0039675697	0.0029400946	3.7497308	-0.9990957	9.006202	Sitting_Watch
12:25:08.478	3.6129606	-0.91461295	8.729526	-0.003566842	0.0039675697	0.0029400946	3.7497308	-0.9990957	9.006202	Sitting_Watch
12:25:08.500	3.6129606	-0.91461295	8.729526	-0.003566842	0.0039675697	0.0029400946	3.7497308	-0.9990957	9.006202	Sitting_Watch
12:25:08.523	3.6129606	-0.91461295	8.729526	-0.003566842	0.0039675697	0.0029400946	3.7497308	-0.9990957	9.006202	Sitting_Watch
12:25:08.546	3.6129606	-0.91461295	8.729526	-0.003566842	0.0039675697	0.0029400946	3.7497308	-0.9990957	9.006202	Sitting_Watch
12:25:08.569	3.5842295	-0.9624985	8.557138	-0.0066211685	-0.003973678	0.0059944205	3.7441537	-1.0004497	9.008372	Sitting_Watch
12:25:08.590	3.5842295	-0.9624985	8.557138	-0.0066211685	-0.003973678	0.0059944205	3.7441537	-1.0004497	9.008372	Sitting_Watch
12:25:08.612	3.5842295	-0.9624985	8.557138	-0.0066211685	-0.003973678	0.0059944205	3.7441537	-1.0004497	9.008372	Sitting_Watch
12:25:08.635	3.5842295	-0.9624985	8.557138	-0.0066211685	-0.003973678	0.0059944205	3.7441537	-1.0004497	9.008372	Sitting_Watch
12:25:08.658	3.5842295	-0.9624985	8.557138	-0.0066211685	-0.003973678	0.0059944205	3.7441537	-1.0004497	9.008372	Sitting_Watch
12:25:08.680	3.5842295	-0.9624985	8.557138	-0.0066211685	-0.003973678	0.0059944205	3.7441537	-1.0004497	9.008372	Sitting_Watch
12:25:08.702	3.5842295	-0.9624985	8.557138	-0.0066211685	-0.003973678	0.0059944205	3.7441537	-1.0004497	9.008372	Sitting_Watch
12:25:08.729	3.5842295	-0.9624985	8.557138	-0.0066211685	-0.003973678	0.0059944205	3.7441537	-1.0004497	9.008372	Sitting_Watch
12:25:08.751	3.6560576	-0.9289786	8.772623	-0.00906463	0.01801747	0.006605286	3.7381692	-1.0021837	9.010664	Sitting_Watch
12:25:08.775	3.6560576	-0.9289786	8.772623	-0.00906463	0.01801747	0.006605286	3.7381692	-1.0021837	9.010664	Sitting_Watch
12:25:08.796	3.6560576	-0.9289786	8.772623	-0.00906463	0.01801747	0.006605286	3.7381692	-1.0021837	9.010664	Sitting_Watch
12:25:08.819	3.6560576	-0.9289786	8.772623	-0.00906463	0.01801747	0.006605286	3.7381692	-1.0021837	9.010664	Sitting_Watch
12:25:08.841	3.6560576	-0.9289786	8.772623	-0.00906463	0.01801747	0.006605286	3.7381692	-1.0021837	9.010664	Sitting_Watch
12:25:08.864	3.6560576	-0.9289786	8.772623	-0.00906463	0.01801747	0.006605286	3.7381692	-1.0021837	9.010664	Sitting_Watch
12:25:08.886	3.6560576	-0.9289786	8.772623	-0.00906463	0.01801747	0.006605286	3.7381692	-1.0021837	9.010664	Sitting_Watch
12:25:08.909	3.6560576	-0.9289786	8.772623	-0.00906463	0.01801747	0.006605286	3.7381692	-1.0021837	9.010664	Sitting_Watch
12:25:08.930	3.5866237	-0.91461295	8.554744	-0.00906463	0.0033567045	0.008437881	3.7490854	-0.9979779	9.006597	Sitting_Watch
12:25:08.952	3.5866237	-0.91461295	8.554744	-0.00906463	0.0033567045	0.008437881	3.7490854	-0.9979779	9.006597	Sitting_Watch
12:25:08.975	3.5866237	-0.91461295	8.554744	-0.00906463	0.0033567045	0.008437881	3.7490854	-0.9979779	9.006597	Sitting_Watch
12:25:08.997	3.5866237	-0.91461295	8.554744	-0.00906463	0.0033567045	0.008437881	3.7490854	-0.9979779	9.006597	Sitting_Watch
12:25:09.020	3.5866237	-0.91461295	8.554744	-0.00906463	0.0033567045	0.008437881	3.7490854	-0.9979779	9.006597	Sitting_Watch
12:25:09.042	3.5866237	-0.91461295	8.554744	-0.00906463	0.0033567045	0.008437881	3.7490854	-0.9979779	9.006597	Sitting_Watch
12:25:09.064	3.5866237	-0.91461295	8.554744	-0.00906463	0.0033567045	0.008437881	3.7490854	-0.9979779	9.006597	Sitting_Watch
12:25:09.087	3.5866237	-0.91461295	8.554744	-0.00906463	0.0033567045	0.008437881	3.7490854	-0.9979779	9.006597	Sitting_Watch
12:25:09.110	3.6608462	-0.92658436	8.705584	0.009261328	-0.017412715	0.009048747	3.7448912	-0.9988813	9.00824	Sitting_Watch
12:25:09.132	3.6608462	-0.92658436	8.705584	0.009261328	-0.017412715	0.009048747	3.7448912	-0.9988813	9.00824	Sitting_Watch
12:25:09.153	3.6608462	-0.92658436	8.705584	0.009261328	-0.017412715	0.009048747	3.7448912	-0.9988813	9.00824	Sitting_Watch
12:25:09.175	3.6608462	-0.92658436	8.705584	0.009261328	-0.017412715	0.009048747	3.7448912	-0.9988813	9.00824	Sitting_Watch
12:25:09.197	3.6608462	-0.92658436	8.705584	0.009261328	-0.017412715	0.009048747	3.7448912	-0.9988813	9.00824	Sitting_Watch
12:25:09.221	3.6608462	-0.92658436	8.705584	0.009261328	-0.017412715	0.009048747	3.7448912	-0.9988813	9.00824	Sitting_Watch
12:25:09.242	3.6608462	-0.92658436	8.705584	0.009261328	-0.017412715	0.009048747	3.7448912	-0.9988813	9.00824	Sitting_Watch
12:25:09.264	3.6608462	-0.92658436	8.705584	0.009261328	-0.017412715	0.009048747	3.7448912	-0.9988813	9.00824	Sitting_Watch
12:25:09.285	3.6608462	-0.92658436	8.705584	0.0049852715	0.008243627	0.008437881	3.7448912	-0.9988813	9.00824	Sitting_Watch
12:25:09.307	3.6297207	-0.92658436	8.674458	0.0049852715	0.008243627	0.008437881	3.7520118	-0.9956654	9.005632	Sitting_Watch
12:25:09.331	3.6297207	-0.92658436	8.674458	0.0049852715	0.008243627	0.008437881	3.7520118	-0.9956654	9.005632	Sitting_Watch
12:25:09.353	3.6297207	-0.92658436	8.674458	0.0049852715	0.008243627	0.008437881	3.7520118	-0.9956654	9.005632	Sitting_Watch
12:25:09.375	3.6297207	-0.92658436	8.674458	0.0049852715	0.008243627	0.008437881	3.7520118	-0.9956654	9.005632	Sitting_Watch
12:25:09.397	3.6297207	-0.92658436	8.674458	0.0049852715	0.008243627	0.008437881	3.7520118	-0.9956654	9.005632	Sitting_Watch
12:25:09.419	3.6297207	-0.92658436	8.674458	0.0049852715	0.008243627	0.008437881	3.7520118	-0.9956654	9.005632	Sitting_Watch
12:25:09.442	3.6297207	-0.92658436	8.674458	0.0049852715	0.008243627	0.008437881	3.7520118	-0.9956654	9.005632	Sitting_Watch
12:25:09.463	3.6297207	-0.92658436	8.674458	0.0049852715	0.008243627	0.008437881	3.750016	-0.9950008	9.0065365	Sitting_Watch
12:25:09.486	3.6225379	-0.9194015	8.660092	9.83493e-05	-0.00030848692	0.006605286	3.750016	-0.9950008	9.0065365	Sitting_Watch
12:25:09.508	3.6225379	-0.9194015	8.660092	9.83493e-05	-0.00030848692	0.006605286	3.750016	-0.9950008	9.0065365	Sitting_Watch
12:25:09.531	3.6225379	-0.9194015	8.660092	9.83493e-05	-0.00030848692	0.006605286	3.750016	-0.9950008	9.0065365	Sitting_Watch
12:25:09.555	3.6225379	-0.9194015	8.660092	9.83493e-05	-0.00030848692	0.006605286	3.750016	-0.9950008	9.0065365	Sitting_Watch
12:25:09.576	3.6225379	-0.9194015	8.660092	9.83493e-05	-0.00030848692	0.006605286	3.750016	-0.9950008	9.0065365	Sitting_Watch
12:25:09.599	3.6225379	-0.9194015	8.660092	9.83493e-05	-0.00030848692	0.006605286	3.750016	-0.9950008	9.0065365	Sitting_Watch
12:25:09.621	3.6225379	-0.9194015	8.660092	9.83493e-05	-0.00030848692	0.006605286	3.750016	-0.9950008	9.0065365	Sitting_Watch
12:25:09.644	3.6225379	-0.9194015	8.660092	9.83493e-05	-0.00030848692	0.006605286	3.750016	-0.9950008	9.0065365	Sitting_Watch
12:25:09.666	3.632115	-0.9313729	8.696006	0.0037635406	0.0009132435	0.009048747	3.7482677	-0.9925506	9.007536	Sitting_Watch
12:25:09.688	3.632115	-0.9313729	8.696006	0.0037635406	0.0009132435	0.009048747	3.7482677	-0.9925506	9.007536	Sitting_Watch
12:25:09.710	3.632115	-0.9313729	8.696006	0.0037635406	0.0009132435	0.009048747	3.7482677	-0.9925506	9.007536	Sitting_Watch
12:25:09.732	3.632115	-0.9313729	8.696006	0.0037635406	0.0009132435	0.009048747	3.7482677	-0.9925506	9.007536	Sitting_Watch
12:25:09.754	3.632115	-0.9313729	8.696006	0.0037635406	0.0009132435	0.009048747	3.7482677	-0.9925506	9.007536	Sitting_Watch
12:25:09.776	3.632115	-0.9313729	8.696006	0.0037635406	0.0009132435	0.009048747	3.7482677	-0.9925506	9.007536	Sitting_Watch
12:25:09.799	3.632115	-0.9313729	8.696006	0.0037635406	0.0009132435	0.009048747	3.7482677	-0.9925506	9.007536	Sitting_Watch
12:25:09.820	3.632115	-0.9313729	8.696006	0.0037635406	0.0009132435	0.009048747	3.7482677	-0.9925506	9.007536	Sitting_Watch
12:25:09.842	3.5962007	-0.9289786	8.655303	-0.008453764	0.0009132435	0.010881343	3.74998	-0.9916221	9.006925	Sitting_Watch
12:25:09.865	3.5962007	-0.9289786	8.655303	-0.008453764	0.0009132435	0.010881343	3.74998	-0.9916221	9.006925	Sitting_Watch
12:25:09.888	3.5962007	-0.9289786	8.655303	-0.008453764	0.0009132435	0.010881343	3.74998	-0.9916221	9.006925	Sitting_Watch
12:25:09.911	3.5962007	-0.9289786	8.655303	-0.008453764	0.0009132435	0.010881343	3.74998	-0.9916221	9.006925	Sitting_Watch
12:25:09.932	3.5962007	-0.9289786	8.655303	-0.008453764	0.0009132435	0.010881343	3.74998	-0.9916221	9.006925	Sitting_Watch
12:25:09.954	3.5962007	-0.9289786	8.655303	-0.008453764	0.0009132435	0.010881343	3.74998	-0.9916221	9.006925	Sitting_Watch
12:25:09.975	3.5962007	-0.9289786	8.655303	-0.008453764	0.0009132435	0.010881343	3.74998	-0.9916221	9.006925	Sitting_Watch
12:25:09.998	3.5962007	-0.9289786	8.655303	-0.008453764	0.0009132435	0.010881343	3.74998	-0.9916221	9.006925	Sitting_Watch
12:25:10.021	3.6201434	-0.90982443	8.705584	0.013537385	-0.022299634	0.0059944205	3.7451408	-0.9928663	9.008801	Sitting_Watch
12:25:10.043	3.6201434	-0.90982443	8.705584	0.013537385	-0.022299634	0.0059944205	3.7451408	-0.9928663	9.008801	Sitting_Watch
12:25:10.065	3.6201434	-0.90982443	8.705584	0.013537385	-0.022299634	0.0059944205	3.7451408	-0.9928663	9.008801	Sitting_Watch
12:25:10.088	3.6201434	-0.90982443	8.705584	0.013537385	-0.022299634	0.0059944205	3.7451408	-0.9928663	9.008801	Sitting_Watch
12:25:10.111	3.6201434	-0.90982443	8.705584	0.013537385	-0.022299634	0.0059944205	3.7451408	-0.9928663	9.008801	Sitting_Watch
12:25:10.134	3.6201434	-0.90982443	8.705584	0.013537385	-0.022299634	0.0059944205	3.7451408	-0.9928663	9.008801	Sitting_Watch
12:25:10.157	3.6201434	-0.90982443	8.705584	0.013537385	-0.022299634	0.0059944205	3.7451408	-0.9928663	9.008801	Sitting_Watch
12:25:10.179	3.6201434	-0.90982443	8.705584	0.013537385	-0.022299634	0.0059944205	3.7451408	-0.9928663	9.008801	Sitting_Watch
12:25:10.202	3.605778	-0.9217958	8.703189	0.0037635406	0.0033567045	0.0053835553	3.746681	-0.9958795	9.007829	Sitting_Watch
12:25:10.224	3.605778	-0.9217958	8.703189	0.0037635406	0.0033567045	0.0053835553	3.746681	-0.9958795	9.007829	Sitting_Watch
12:25:10.246	3.605778	-0.9217958	8.703189	0.0037635406	0.0033567045	0.0053835553	3.746681	-0.9958795	9.007829	Sitting_Watch
12:25:10.267	3.605778	-0.9217958	8.703189	0.0037635406	0.0033567045	0.0053835553	3.746681	-0.9958795	9.007829	Sitting_Watch
12:25:10.289	3.605778	-0.9217958	8.703189	0.0037635406	0.0033567045	0.0053835553	3.746681	-0.9958795	9.007829	Sitting_Watch
12:25:10.312	3.605778	-0.9217958	8.703189	0.0037635406	0.0033567045	0.0053835553	3.746681	-0.9958795	9.007829	Sitting_Watch
12:25:10.335	3.605778	-0.9217958	8.703189	0.0037635406	0.0033567045	0.0053835553	3.746681	-0.9958795	9.007829	Sitting_Watch
12:25:10.356	3.605778	-0.9217958	8.703189	0.0037635406	0.0033567045	0.0053835553	3.746681	-0.9958795	9.007829	Sitting_Watch
12:25:10.379	3.5914123	-0.94095	8.621783	0.0074287322	0.0033567045	0.010270477	3.7441468	-0.99384564	9.009107	Sitting_Watch
12:25:10.401	3.5914123	-0.94095	8.621783	0.0074287322	0.0033567045	0.010270477	3.7441468	-0.99384564	9.009107	Sitting_Watch
12:25:10.423	3.5914123	-0.94095	8.621783	0.0074287322	0.0033567045	0.010270477	3.7441468	-0.99384564	9.009107	Sitting_Watch
12:25:10.447	3.5914123	-0.94095	8.621783	0.0074287322	0.0033567045	0.010270477	3.7441468	-0.99384564	9.009107	Sitting_Watch
12:25:10.468	3.5914123	-0.94095	8.621783	0.0074287322	0.0033567045	0.010270477	3.7441468	-0.99384564	9.009107	Sitting_Watch
12:25:10.490	3.5914123	-0.94095	8.621783	0.0074287322	0.0033567045	0.010270477	3.7441468	-0.99384564	9.009107	Sitting_Watch
12:25:10.512	3.5914123	-0.94095	8.621783	0.0074287322	0.0033567045	0.010270477	3.7441468	-0.99384564	9.009107	Sitting_Watch
12:25:10.534	3.5914123	-0.94095	8.621783	0.0074287322	0.0033567045	0.010270477	3.7441468	-0.99384564	9.009107	Sitting_Watch
12:25:10.556	3.5938065	-0.9217958	8.652909	0.004374406	0.002134974	0.0053835553	3.74282	-0.9931046	9.00974	Sitting_Watch
12:25:10.578	3.5938065	-0.9217958	8.652909	0.004374406	0.002134974	0.0053835553	3.74282	-0.9931046	9.00974	Sitting_Watch
12:25:10.601	3.5938065	-0.9217958	8.652909	0.004374406	0.002134974	0.0053835553	3.74282	-0.9931046	9.00974	Sitting_Watch
12:25:10.624	3.5938065	-0.9217958	8.652909	0.004374406	0.002134974	0.0053835553	3.74282	-0.9931046	9.00974	Sitting_Watch
12:25:10.646	3.5938065	-0.9217958	8.652909	0.004374406	0.002134974	0.0053835553	3.74282	-0.9931046	9.00974	Sitting_Watch
12:25:10.669	3.5938065	-0.9217958	8.652909	0.004374406	0.002134974	0.0053835553	3.74282	-0.9931046	9.00974	Sitting_Watch
12:25:10.691	3.5938065	-0.9217958	8.652909	0.004374406	0.002134974	0.0053835553	3.74282	-0.9931046	9.00974	Sitting_Watch
12:25:10.714	3.5938065	-0.9217958	8.652909	0.004374406	0.002134974	0.0053835553	3.74282	-0.9931046	9.00974	Sitting_Watch
12:25:10.737	3.6081722	-0.9289786	8.655303	0.0037635406	-0.012525792	0.0041618245	3.7414536	-0.9941002	9.010197	Sitting_Watch
12:25:10.759	3.6081722	-0.9289786	8.655303	0.0037635406	-0.012525792	0.0041618245	3.7414536	-0.9941002	9.010197	Sitting_Watch
12:25:10.782	3.6081722	-0.9289786	8.655303	0.0037635406	-0.012525792	0.0041618245	3.7414536	-0.9941002	9.010197	Sitting_Watch
12:25:10.803	3.6081722	-0.9289786	8.655303	0.0037635406	-0.012525792	0.0041618245	3.7414536	-0.9941002	9.010197	Sitting_Watch
12:25:10.824	3.6081722	-0.9289786	8.655303	0.0037635406	-0.012525792	0.0041618245	3.7414536	-0.9941002	9.010197	Sitting_Watch
12:25:10.846	3.6081722	-0.9289786	8.655303	0.0037635406	-0.012525792	0.0041618245	3.7414536	-0.9941002	9.010197	Sitting_Watch
12:25:10.868	3.6081722	-0.9289786	8.655303	0.0037635406	-0.012525792	0.0041618245	3.7414536	-0.9941002	9.010197	Sitting_Watch
12:25:10.890	3.6081722	-0.9289786	8.655303	0.0037635406	-0.012525792	0.0041618245	3.7414536	-0.9941002	9.010197	Sitting_Watch
12:25:10.912	3.5866237	-0.9433443	8.631361	-0.0029559769	-0.0070280046	0.00477269	3.7398927	-0.99255383	9.011015	Sitting_Watch
12:25:10.934	3.5866237	-0.9433443	8.631361	-0.0029559769	-0.0070280046	0.00477269	3.7398927	-0.99255383	9.011015	Sitting_Watch
12:25:10.956	3.5866237	-0.9433443	8.631361	-0.0029559769	-0.0070280046	0.00477269	3.7398927	-0.99255383	9.011015	Sitting_Watch
12:25:10.979	3.5866237	-0.9433443	8.631361	-0.0029559769	-0.0070280046	0.00477269	3.7398927	-0.99255383	9.011015	Sitting_Watch
12:25:11.002	3.5866237	-0.9433443	8.631361	-0.0029559769	-0.0070280046	0.00477269	3.7398927	-0.99255383	9.011015	Sitting_Watch
12:25:11.024	3.5866237	-0.9433443	8.631361	-0.0029559769	-0.0070280046	0.00477269	3.7398927	-0.99255383	9.011015	Sitting_Watch
12:25:11.045	3.5866237	-0.9433443	8.631361	-0.0029559769	-0.0070280046	0.00477269	3.7398927	-0.99255383	9.011015	Sitting_Watch
12:25:11.067	3.5866237	-0.9433443	8.631361	-0.0029559769	-0.0070280046	0.00477269	3.7398927	-0.99255383	9.011015	Sitting_Watch
12:25:11.088	3.605778	-0.93616146	8.755863	-0.00051251595	0.004578435	0.008437881	3.734763	-0.99178857	9.0132265	Sitting_Watch
12:25:11.110	3.605778	-0.93616146	8.755863	-0.00051251595	0.004578435	0.008437881	3.734763	-0.99178857	9.0132265	Sitting_Watch
12:25:11.131	3.605778	-0.93616146	8.755863	-0.00051251595	0.004578435	0.008437881	3.734763	-0.99178857	9.0132265	Sitting_Watch
12:25:11.153	3.605778	-0.93616146	8.755863	-0.00051251595	0.004578435	0.008437881	3.734763	-0.99178857	9.0132265	Sitting_Watch
12:25:11.176	3.605778	-0.93616146	8.755863	-0.00051251595	0.004578435	0.008437881	3.734763	-0.99178857	9.0132265	Sitting_Watch
12:25:11.198	3.605778	-0.93616146	8.755863	-0.00051251595	0.004578435	0.008437881	3.734763	-0.99178857	9.0132265	Sitting_Watch
12:25:11.221	3.605778	-0.93616146	8.755863	-0.00051251595	0.004578435	0.008437881	3.734763	-0.99178857	9.0132265	Sitting_Watch
12:25:11.243	3.605778	-0.93616146	8.755863	-0.00051251595	0.004578435	0.008437881	3.734763	-0.99178857	9.0132265	Sitting_Watch
12:25:11.264	3.5674694	-0.9217958	8.667274	-0.005399438	0.0058001657	0.0059944205	3.734763	-0.99178857	9.0132265	Sitting_Watch
12:25:11.285	3.5674694	-0.9217958	8.667274	-0.005399438	0.0058001657	0.0059944205	3.737631	-0.9887366	9.012373	Sitting_Watch
12:25:11.306	3.5674694	-0.9217958	8.667274	-0.005399438	0.0058001657	0.0059944205	3.737631	-0.9887366	9.012373	Sitting_Watch
12:25:11.328	3.5674694	-0.9217958	8.667274	-0.005399438	0.0058001657	0.0059944205	3.737631	-0.9887366	9.012373	Sitting_Watch
12:25:11.349	3.5674694	-0.9217958	8.667274	-0.005399438	0.0058001657	0.0059944205	3.737631	-0.9887366	9.012373	Sitting_Watch
12:25:11.371	3.5674694	-0.9217958	8.667274	-0.005399438	0.0058001657	0.0059944205	3.737631	-0.9887366	9.012373	Sitting_Watch
12:25:11.392	3.5674694	-0.9217958	8.667274	-0.005399438	0.0058001657	0.0059944205	3.737631	-0.9887366	9.012373	Sitting_Watch
12:25:11.414	3.5674694	-0.9217958	8.667274	-0.005399438	0.0058001657	0.0059944205	3.737631	-0.9887366	9.012373	Sitting_Watch
12:25:11.438	3.5674694	-0.9217958	8.667274	-0.005399438	0.0058001657	0.0059944205	3.737631	-0.9887366	9.012373	Sitting_Watch
12:25:11.462	3.5578923	-0.9074302	8.640938	0.0055961367	-0.022299634	0.0078270165	3.7414224	-0.99089366	9.010564	Sitting_Watch
12:25:11.485	3.5578923	-0.9074302	8.640938	0.0055961367	-0.022299634	0.0078270165	3.7414224	-0.99089366	9.010564	Sitting_Watch
12:25:11.507	3.5578923	-0.9074302	8.640938	0.0055961367	-0.022299634	0.0078270165	3.7414224	-0.99089366	9.010564	Sitting_Watch
12:25:11.530	3.5578923	-0.9074302	8.640938	0.0055961367	-0.022299634	0.0078270165	3.7414224	-0.99089366	9.010564	Sitting_Watch
12:25:11.553	3.5578923	-0.9074302	8.640938	0.0055961367	-0.022299634	0.0078270165	3.7414224	-0.99089366	9.010564	Sitting_Watch
12:25:11.574	3.5578923	-0.9074302	8.640938	0.0055961367	-0.022299634	0.0078270165	3.7414224	-0.99089366	9.010564	Sitting_Watch
12:25:11.598	3.5578923	-0.9074302	8.640938	0.0055961367	-0.022299634	0.0078270165	3.7414224	-0.99089366	9.010564	Sitting_Watch
12:25:11.621	3.5578923	-0.9074302	8.640938	0.0055961367	-0.022299634	0.0078270165	3.7414224	-0.99089366	9.010564	Sitting_Watch
12:25:11.644	3.632115	-0.93616146	8.6433325	-0.00051251595	0.007632761	0.0059944205	3.7545326	-0.9888858	9.005329	Sitting_Watch
12:25:11.666	3.632115	-0.93616146	8.6433325	-0.00051251595	0.007632761	0.0059944205	3.7545326	-0.9888858	9.005329	Sitting_Watch
12:25:11.688	3.632115	-0.93616146	8.6433325	-0.00051251595	0.007632761	0.0059944205	3.7545326	-0.9888858	9.005329	Sitting_Watch
12:25:11.710	3.632115	-0.93616146	8.6433325	-0.00051251595	0.007632761	0.0059944205	3.7545326	-0.9888858	9.005329	Sitting_Watch
12:25:11.733	3.632115	-0.93616146	8.6433325	-0.00051251595	0.007632761	0.0059944205	3.7545326	-0.9888858	9.005329	Sitting_Watch
12:25:11.757	3.632115	-0.93616146	8.6433325	-0.00051251595	0.007632761	0.0059944205	3.7545326	-0.9888858	9.005329	Sitting_Watch
12:25:11.779	3.632115	-0.93616146	8.6433325	-0.00051251595	0.007632761	0.0059944205	3.7545326	-0.9888858	9.005329	Sitting_Watch
12:25:11.801	3.632115	-0.93616146	8.6433325	-0.00051251595	0.007632761	0.0059944205	3.7545326	-0.9888858	9.005329	Sitting_Watch
12:25:11.824	3.605778	-0.9122187	8.573898	0.0037635406	-0.011914927	0.008437881	3.7555027	-0.9854636	9.0053005	Sitting_Watch
12:25:11.846	3.605778	-0.9122187	8.573898	0.0037635406	-0.011914927	0.008437881	3.7555027	-0.9854636	9.0053005	Sitting_Watch
12:25:11.868	3.605778	-0.9122187	8.573898	0.0037635406	-0.011914927	0.008437881	3.7555027	-0.9854636	9.0053005	Sitting_Watch
12:25:11.891	3.605778	-0.9122187	8.573898	0.0037635406	-0.011914927	0.008437881	3.7555027	-0.9854636	9.0053005	Sitting_Watch
12:25:11.913	3.605778	-0.9122187	8.573898	0.0037635406	-0.011914927	0.008437881	3.7555027	-0.9854636	9.0053005	Sitting_Watch
12:25:11.935	3.605778	-0.9122187	8.573898	0.0037635406	-0.011914927	0.008437881	3.7555027	-0.9854636	9.0053005	Sitting_Watch
12:25:11.958	3.605778	-0.9122187	8.573898	0.0037635406	-0.011914927	0.008437881	3.7555027	-0.9854636	9.0053005	Sitting_Watch
12:25:11.980	3.605778	-0.9122187	8.573898	0.0037635406	-0.011914927	0.008437881	3.7555027	-0.9854636	9.0053005	Sitting_Watch
12:25:12.003	3.6177492	-0.9217958	8.636149	0.006207002	-0.004584544	0.009659612	3.7518666	-0.9857342	9.006785	Sitting_Watch
12:25:12.025	3.6177492	-0.9217958	8.636149	0.006207002	-0.004584544	0.009659612	3.7518666	-0.9857342	9.006785	Sitting_Watch
12:25:12.048	3.6177492	-0.9217958	8.636149	0.006207002	-0.004584544	0.009659612	3.7518666	-0.9857342	9.006785	Sitting_Watch
12:25:12.071	3.6177492	-0.9217958	8.636149	0.006207002	-0.004584544	0.009659612	3.7518666	-0.9857342	9.006785	Sitting_Watch
12:25:12.093	3.6177492	-0.9217958	8.636149	0.006207002	-0.004584544	0.009659612	3.7518666	-0.9857342	9.006785	Sitting_Watch
12:25:12.116	3.6177492	-0.9217958	8.636149	0.006207002	-0.004584544	0.009659612	3.7518666	-0.9857342	9.006785	Sitting_Watch
12:25:12.138	3.6177492	-0.9217958	8.636149	0.006207002	-0.004584544	0.009659612	3.7518666	-0.9857342	9.006785	Sitting_Watch
12:25:12.160	3.6177492	-0.9217958	8.636149	0.006207002	-0.004584544	0.009659612	3.7518666	-0.9857342	9.006785	Sitting_Watch
12:25:12.182	3.6225379	-0.90503585	8.700794	0.015369981	-0.018023578	0.0053835553	3.7526937	-0.9816265	9.00689	Sitting_Watch
12:25:12.205	3.6225379	-0.90503585	8.700794	0.015369981	-0.018023578	0.0053835553	3.7526937	-0.9816265	9.00689	Sitting_Watch
12:25:12.228	3.6225379	-0.90503585	8.700794	0.015369981	-0.018023578	0.0053835553	3.7526937	-0.9816265	9.00689	Sitting_Watch
12:25:12.250	3.6225379	-0.90503585	8.700794	0.015369981	-0.018023578	0.0053835553	3.7526937	-0.9816265	9.00689	Sitting_Watch
12:25:12.273	3.6225379	-0.90503585	8.700794	0.015369981	-0.018023578	0.0053835553	3.7526937	-0.9816265	9.00689	Sitting_Watch
12:25:12.295	3.6225379	-0.90503585	8.700794	0.015369981	-0.018023578	0.0053835553	3.7526937	-0.9816265	9.00689	Sitting_Watch
12:25:12.317	3.6225379	-0.90503585	8.700794	0.015369981	-0.018023578	0.0053835553	3.7526937	-0.9816265	9.00689	Sitting_Watch
12:25:12.341	3.6225379	-0.90503585	8.700794	0.015369981	-0.018023578	0.0053835553	3.7526937	-0.9816265	9.00689	Sitting_Watch
12:25:12.362	3.615355	-0.8834874	8.688824	-0.012118956	0.011908818	0.0053835553	3.7520156	-0.98219275	9.007111	Sitting_Watch
12:25:12.384	3.615355	-0.8834874	8.688824	-0.012118956	0.011908818	0.0053835553	3.7520156	-0.98219275	9.007111	Sitting_Watch
12:25:12.406	3.615355	-0.8834874	8.688824	-0.012118956	0.011908818	0.0053835553	3.7520156	-0.98219275	9.007111	Sitting_Watch
12:25:12.428	3.615355	-0.8834874	8.688824	-0.012118956	0.011908818	0.0053835553	3.7520156	-0.98219275	9.007111	Sitting_Watch
12:25:12.450	3.615355	-0.8834874	8.688824	-0.012118956	0.011908818	0.0053835553	3.7520156	-0.98219275	9.007111	Sitting_Watch
12:25:12.472	3.615355	-0.8834874	8.688824	-0.012118956	0.011908818	0.0053835553	3.7520156	-0.98219275	9.007111	Sitting_Watch
12:25:12.495	3.615355	-0.8834874	8.688824	-0.012118956	0.011908818	0.0053835553	3.7520156	-0.98219275	9.007111	Sitting_Watch
12:25:12.518	3.615355	-0.8834874	8.688824	-0.012118956	0.011908818	0.0053835553	3.7520156	-0.98219275	9.007111	Sitting_Watch
12:25:12.540	3.605778	-0.90024734	8.655303	-0.0011233811	0.0009132435	0.0041618245	3.7546692	-0.98062724	9.006175	Sitting_Watch
12:25:12.563	3.605778	-0.90024734	8.655303	-0.0011233811	0.0009132435	0.0041618245	3.7546692	-0.98062724	9.006175	Sitting_Watch
12:25:12.586	3.605778	-0.90024734	8.655303	-0.0011233811	0.0009132435	0.0041618245	3.7546692	-0.98062724	9.006175	Sitting_Watch
12:25:12.608	3.605778	-0.90024734	8.655303	-0.0011233811	0.0009132435	0.0041618245	3.7546692	-0.98062724	9.006175	Sitting_Watch
12:25:12.631	3.605778	-0.90024734	8.655303	-0.0011233811	0.0009132435	0.0041618245	3.7546692	-0.98062724	9.006175	Sitting_Watch
12:25:12.653	3.605778	-0.90024734	8.655303	-0.0011233811	0.0009132435	0.0041618245	3.7546692	-0.98062724	9.006175	Sitting_Watch
12:25:12.675	3.605778	-0.90024734	8.655303	-0.0011233811	0.0009132435	0.0041618245	3.7546692	-0.98062724	9.006175	Sitting_Watch
12:25:12.697	3.605778	-0.90024734	8.655303	-0.0011233811	0.0009132435	0.0041618245	3.7546692	-0.98062724	9.006175	Sitting_Watch
12:25:12.719	3.6033835	-0.85954463	8.674458	0.0025418103	-0.0027519478	0.0072161513	3.7553947	-0.9754801	9.006433	Sitting_Watch
12:25:12.741	3.6033835	-0.85954463	8.674458	0.0025418103	-0.0027519478	0.0072161513	3.7553947	-0.9754801	9.006433	Sitting_Watch
12:25:12.764	3.6033835	-0.85954463	8.674458	0.0025418103	-0.0027519478	0.0072161513	3.7553947	-0.9754801	9.006433	Sitting_Watch
12:25:12.787	3.6033835	-0.85954463	8.674458	0.0025418103	-0.0027519478	0.0072161513	3.7553947	-0.9754801	9.006433	Sitting_Watch
12:25:12.810	3.6033835	-0.85954463	8.674458	0.0025418103	-0.0027519478	0.0072161513	3.7553947	-0.9754801	9.006433	Sitting_Watch
12:25:12.833	3.6033835	-0.85954463	8.674458	0.0025418103	-0.0027519478	0.0072161513	3.7553947	-0.9754801	9.006433	Sitting_Watch
12:25:12.857	3.6033835	-0.85954463	8.674458	0.0025418103	-0.0027519478	0.0072161513	3.7553947	-0.9754801	9.006433	Sitting_Watch
12:25:12.881	3.6033835	-0.85954463	8.674458	0.0025418103	-0.0027519478	0.0072161513	3.7553947	-0.9754801	9.006433	Sitting_Watch
12:25:12.904	3.6297207	-0.9026416	8.669669	0.016591711	0.010076222	0.0041618245	3.7610753	-0.97718006	9.003877	Sitting_Watch
12:25:12.926	3.6297207	-0.9026416	8.669669	0.016591711	0.010076222	0.0041618245	3.7610753	-0.97718006	9.003877	Sitting_Watch
12:25:12.947	3.6297207	-0.9026416	8.669669	0.016591711	0.010076222	0.0041618245	3.7610753	-0.97718006	9.003877	Sitting_Watch
12:25:12.969	3.6297207	-0.9026416	8.669669	0.016591711	0.010076222	0.0041618245	3.7610753	-0.97718006	9.003877	Sitting_Watch
12:25:12.994	3.6297207	-0.9026416	8.669669	0.016591711	0.010076222	0.0041618245	3.7610753	-0.97718006	9.003877	Sitting_Watch
12:25:13.017	3.6297207	-0.9026416	8.669669	0.016591711	0.010076222	0.0041618245	3.7610753	-0.97718006	9.003877	Sitting_Watch
12:25:13.040	3.6297207	-0.9026416	8.669669	0.016591711	0.010076222	0.0041618245	3.7610753	-0.97718006	9.003877	Sitting_Watch
12:25:13.063	3.6297207	-0.9026416	8.669669	-0.0017342464	0.010687087	0.0059944205	3.7610753	-0.97718006	9.003877	Sitting_Watch
12:25:13.085	3.6225379	-0.89067024	8.612206	-0.0017342464	0.010687087	0.0059944205	3.7612946	-0.9750183	9.004021	Sitting_Watch
12:25:13.107	3.6225379	-0.89067024	8.612206	-0.0017342464	0.010687087	0.0059944205	3.7612946	-0.9750183	9.004021	Sitting_Watch
12:25:13.129	3.6225379	-0.89067024	8.612206	-0.0017342464	0.010687087	0.0059944205	3.7612946	-0.9750183	9.004021	Sitting_Watch
12:25:13.151	3.6225379	-0.89067024	8.612206	-0.0017342464	0.010687087	0.0059944205	3.7612946	-0.9750183	9.004021	Sitting_Watch
12:25:13.173	3.6225379	-0.89067024	8.612206	-0.0017342464	0.010687087	0.0059944205	3.7612946	-0.9750183	9.004021	Sitting_Watch
12:25:13.194	3.6225379	-0.89067024	8.612206	-0.0017342464	0.010687087	0.0059944205	3.7612946	-0.9750183	9.004021	Sitting_Watch
12:25:13.216	3.6225379	-0.89067024	8.612206	-0.0017342464	0.010687087	0.0059944205	3.7612946	-0.9750183	9.004021	Sitting_Watch
12:25:13.238	3.6225379	-0.89067024	8.612206	-0.0017342464	0.010687087	0.0059944205	3.7612946	-0.9750183	9.004021	Sitting_Watch
12:25:13.260	3.6201434	-0.9194015	8.691217	-0.0011233811	-0.003973678	0.010881343	3.754364	-0.9783773	9.006547	Sitting_Watch
12:25:13.282	3.6201434	-0.9194015	8.691217	-0.0011233811	-0.003973678	0.010881343	3.754364	-0.9783773	9.006547	Sitting_Watch
12:25:13.304	3.6201434	-0.9194015	8.691217	-0.0011233811	-0.003973678	0.010881343	3.754364	-0.9783773	9.006547	Sitting_Watch
12:25:13.327	3.6201434	-0.9194015	8.691217	-0.0011233811	-0.003973678	0.010881343	3.754364	-0.9783773	9.006547	Sitting_Watch
12:25:13.350	3.6201434	-0.9194015	8.691217	-0.0011233811	-0.003973678	0.010881343	3.754364	-0.9783773	9.006547	Sitting_Watch
12:25:13.373	3.6201434	-0.9194015	8.691217	-0.0011233811	-0.003973678	0.010881343	3.754364	-0.9783773	9.006547	Sitting_Watch
12:25:13.396	3.6201434	-0.9194015	8.691217	-0.0011233811	-0.003973678	0.010881343	3.754364	-0.9783773	9.006547	Sitting_Watch
12:25:13.418	3.6201434	-0.9194015	8.691217	-0.0011233811	-0.003973678	0.010881343	3.754364	-0.9783773	9.006547	Sitting_Watch
12:25:13.440	3.634509	-0.94095	8.71516	-0.003566842	0.007632761	0.0059944205	3.7535641	-0.9825613	9.006425	Sitting_Watch
12:25:13.462	3.634509	-0.94095	8.71516	-0.003566842	0.007632761	0.0059944205	3.7535641	-0.9825613	9.006425	Sitting_Watch
12:25:13.484	3.634509	-0.94095	8.71516	-0.003566842	0.007632761	0.0059944205	3.7535641	-0.9825613	9.006425	Sitting_Watch
12:25:13.506	3.634509	-0.94095	8.71516	-0.003566842	0.007632761	0.0059944205	3.7535641	-0.9825613	9.006425	Sitting_Watch
12:25:13.528	3.634509	-0.94095	8.71516	-0.003566842	0.007632761	0.0059944205	3.7535641	-0.9825613	9.006425	Sitting_Watch
12:25:13.551	3.634509	-0.94095	8.71516	-0.003566842	0.007632761	0.0059944205	3.7535641	-0.9825613	9.006425	Sitting_Watch
12:25:13.576	3.634509	-0.94095	8.71516	-0.003566842	0.007632761	0.0059944205	3.7535641	-0.9825613	9.006425	Sitting_Watch
12:25:13.599	3.634509	-0.94095	8.71516	-0.003566842	0.007632761	0.0059944205	3.7535641	-0.9825613	9.006425	Sitting_Watch
12:25:13.621	3.6129606	-0.9241901	8.674458	0.006207002	-0.0070280046	0.0035509595	3.7528315	-0.98273975	9.00671	Sitting_Watch
12:25:13.644	3.6129606	-0.9241901	8.674458	0.006207002	-0.0070280046	0.0035509595	3.7528315	-0.98273975	9.00671	Sitting_Watch
12:25:13.666	3.6129606	-0.9241901	8.674458	0.006207002	-0.0070280046	0.0035509595	3.7528315	-0.98273975	9.00671	Sitting_Watch
12:25:13.689	3.6129606	-0.9241901	8.674458	0.006207002	-0.0070280046	0.0035509595	3.7528315	-0.98273975	9.00671	Sitting_Watch
12:25:13.710	3.6129606	-0.9241901	8.674458	0.006207002	-0.0070280046	0.0035509595	3.7528315	-0.98273975	9.00671	Sitting_Watch
12:25:13.732	3.6129606	-0.9241901	8.674458	0.006207002	-0.0070280046	0.0035509595	3.7528315	-0.98273975	9.00671	Sitting_Watch
12:25:13.755	3.6129606	-0.9241901	8.674458	0.006207002	-0.0070280046	0.0035509595	3.7528315	-0.98273975	9.00671	Sitting_Watch
12:25:13.777	3.6129606	-0.9241901	8.674458	0.006207002	-0.0070280046	0.0035509595	3.7528315	-0.98273975	9.00671	Sitting_Watch
12:25:13.800	3.6009893	-0.86912173	8.571504	0.017202575	-0.005806274	0.006605286	3.7530243	-0.9788493	9.007054	Sitting_Watch
12:25:13.822	3.6009893	-0.86912173	8.571504	0.017202575	-0.005806274	0.006605286	3.7530243	-0.9788493	9.007054	Sitting_Watch
12:25:13.845	3.6009893	-0.86912173	8.571504	0.017202575	-0.005806274	0.006605286	3.7530243	-0.9788493	9.007054	Sitting_Watch
12:25:13.866	3.6009893	-0.86912173	8.571504	0.017202575	-0.005806274	0.006605286	3.7530243	-0.9788493	9.007054	Sitting_Watch
12:25:13.888	3.6009893	-0.86912173	8.571504	0.017202575	-0.005806274	0.006605286	3.7530243	-0.9788493	9.007054	Sitting_Watch
12:25:13.911	3.6009893	-0.86912173	8.571504	0.017202575	-0.005806274	0.006605286	3.7530243	-0.9788493	9.007054	Sitting_Watch
12:25:13.933	3.6009893	-0.86912173	8.571504	0.017202575	-0.005806274	0.006605286	3.7530243	-0.9788493	9.007054	Sitting_Watch
12:25:13.957	3.6009893	-0.86912173	8.571504	0.017202575	-0.005806274	0.006605286	3.7530243	-0.9788493	9.007054	Sitting_Watch
12:25:13.979	3.6225379	-0.93616146	8.691217	9.83493e-05	-0.014358388	0.0059944205	3.7504156	-0.9755561	9.008499	Sitting_Watch
12:25:14.001	3.6225379	-0.93616146	8.691217	9.83493e-05	-0.014358388	0.0059944205	3.7504156	-0.9755561	9.008499	Sitting_Watch
12:25:14.024	3.6225379	-0.93616146	8.691217	9.83493e-05	-0.014358388	0.0059944205	3.7504156	-0.9755561	9.008499	Sitting_Watch
12:25:14.046	3.6225379	-0.93616146	8.691217	9.83493e-05	-0.014358388	0.0059944205	3.7504156	-0.9755561	9.008499	Sitting_Watch
12:25:14.068	3.6225379	-0.93616146	8.691217	9.83493e-05	-0.014358388	0.0059944205	3.7504156	-0.9755561	9.008499	Sitting_Watch
12:25:14.091	3.6225379	-0.93616146	8.691217	9.83493e-05	-0.014358388	0.0059944205	3.7504156	-0.9755561	9.008499	Sitting_Watch
12:25:14.112	3.6225379	-0.93616146	8.691217	9.83493e-05	-0.014358388	0.0059944205	3.7504156	-0.9755561	9.008499	Sitting_Watch
12:25:14.134	3.6225379	-0.93616146	8.691217	9.83493e-05	-0.014358388	0.0059944205	3.7504156	-0.9755561	9.008499	Sitting_Watch
12:25:14.155	3.5962007	-0.9026416	8.672064	0.0007092146	0.010687087	0.0053835553	3.748869	-0.97846437	9.008825	Sitting_Watch
12:25:14.176	3.5962007	-0.9026416	8.672064	0.0007092146	0.010687087	0.0053835553	3.748869	-0.97846437	9.008825	Sitting_Watch
12:25:14.197	3.5962007	-0.9026416	8.672064	0.0007092146	0.010687087	0.0053835553	3.748869	-0.97846437	9.008825	Sitting_Watch
12:25:14.219	3.5962007	-0.9026416	8.672064	0.0007092146	0.010687087	0.0053835553	3.748869	-0.97846437	9.008825	Sitting_Watch
12:25:14.242	3.5962007	-0.9026416	8.672064	0.0007092146	0.010687087	0.0053835553	3.748869	-0.97846437	9.008825	Sitting_Watch
12:25:14.263	3.5962007	-0.9026416	8.672064	0.0007092146	0.010687087	0.0053835553	3.748869	-0.97846437	9.008825	Sitting_Watch
12:25:14.285	3.5962007	-0.9026416	8.672064	0.0007092146	0.010687087	0.0053835553	3.748869	-0.97846437	9.008825	Sitting_Watch
12:25:14.306	3.5962007	-0.9026416	8.672064	0.0007092146	0.010687087	0.0053835553	3.748869	-0.97846437	9.008825	Sitting_Watch
12:25:14.327	3.5866237	-0.9241901	8.526012	-0.00051251595	-0.00091935217	0.008437881	3.7490423	-0.9773335	9.008877	Sitting_Watch
12:25:14.350	3.5866237	-0.9241901	8.526012	-0.00051251595	-0.00091935217	0.008437881	3.7490423	-0.9773335	9.008877	Sitting_Watch
12:25:14.372	3.5866237	-0.9241901	8.526012	-0.00051251595	-0.00091935217	0.008437881	3.7490423	-0.9773335	9.008877	Sitting_Watch
12:25:14.395	3.5866237	-0.9241901	8.526012	-0.00051251595	-0.00091935217	0.008437881	3.7490423	-0.9773335	9.008877	Sitting_Watch
12:25:14.417	3.5866237	-0.9241901	8.526012	-0.00051251595	-0.00091935217	0.008437881	3.7490423	-0.9773335	9.008877	Sitting_Watch
12:25:14.440	3.5866237	-0.9241901	8.526012	-0.00051251595	-0.00091935217	0.008437881	3.7490423	-0.9773335	9.008877	Sitting_Watch
12:25:14.462	3.5866237	-0.9241901	8.526012	-0.00051251595	-0.00091935217	0.008437881	3.7490423	-0.9773335	9.008877	Sitting_Watch
12:25:14.485	3.5866237	-0.9241901	8.526012	-0.00051251595	-0.00091935217	0.008437881	3.7490423	-0.9773335	9.008877	Sitting_Watch
12:25:14.507	3.7183087	-0.9122187	8.743892	0.017813442	-0.022299634	-0.011109806	3.7596304	-0.97341496	9.004888	Sitting_Watch
12:25:14.529	3.7183087	-0.9122187	8.743892	0.017813442	-0.022299634	-0.011109806	3.7596304	-0.97341496	9.004888	Sitting_Watch
12:25:14.552	3.7183087	-0.9122187	8.743892	0.017813442	-0.022299634	-0.011109806	3.7596304	-0.97341496	9.004888	Sitting_Watch
12:25:14.575	3.7183087	-0.9122187	8.743892	0.017813442	-0.022299634	-0.011109806	3.7596304	-0.97341496	9.004888	Sitting_Watch
12:25:14.597	3.7183087	-0.9122187	8.743892	0.017813442	-0.022299634	-0.011109806	3.7596304	-0.97341496	9.004888	Sitting_Watch
12:25:14.619	3.7183087	-0.9122187	8.743892	0.017813442	-0.022299634	-0.011109806	3.7596304	-0.97341496	9.004888	Sitting_Watch
12:25:14.641	3.7183087	-0.9122187	8.743892	0.017813442	-0.022299634	-0.011109806	3.7596304	-0.97341496	9.004888	Sitting_Watch
12:25:14.662	3.7183087	-0.9122187	8.743892	0.017813442	-0.022299634	-0.011109806	3.7596304	-0.97341496	9.004888	Sitting_Watch
12:25:14.684	3.4645157	-0.70631105	8.736709	0.13204524	0.002134974	-0.0831919	3.7145631	-0.85257953	9.0357895	Sitting_Watch
12:25:14.706	3.4645157	-0.70631105	8.736709	0.13204524	0.002134974	-0.0831919	3.7145631	-0.85257953	9.0357895	Sitting_Watch
12:25:14.727	3.4645157	-0.70631105	8.736709	0.13204524	0.002134974	-0.0831919	3.7145631	-0.85257953	9.0357895	Sitting_Watch
12:25:14.749	3.4645157	-0.70631105	8.736709	0.13204524	0.002134974	-0.0831919	3.7145631	-0.85257953	9.0357895	Sitting_Watch
12:25:14.771	3.4645157	-0.70631105	8.736709	0.13204524	0.002134974	-0.0831919	3.7145631	-0.85257953	9.0357895	Sitting_Watch
12:25:14.793	3.4645157	-0.70631105	8.736709	0.13204524	0.002134974	-0.0831919	3.7145631	-0.85257953	9.0357895	Sitting_Watch
12:25:14.816	3.4645157	-0.70631105	8.736709	0.13204524	0.002134974	-0.0831919	3.7145631	-0.85257953	9.0357895	Sitting_Watch
12:25:14.838	3.4645157	-0.70631105	8.736709	0.13204524	0.002134974	-0.0831919	3.7145631	-0.85257953	9.0357895	Sitting_Watch
12:25:14.860	3.4645157	-0.70631105	8.736709	0.13204524	0.002134974	-0.0831919	3.7145631	-0.85257953	9.0357895	Sitting_Watch
12:25:14.883	3.8835137	-0.6560313	9.141341	0.15159293	-0.4132534	0.12694573	3.9424357	-0.52795434	8.96375	Sitting_Watch
12:25:14.906	3.8835137	-0.6560313	9.141341	0.15159293	-0.4132534	0.12694573	3.9424357	-0.52795434	8.96375	Sitting_Watch
12:25:14.928	3.8835137	-0.6560313	9.141341	0.15159293	-0.4132534	0.12694573	3.9424357	-0.52795434	8.96375	Sitting_Watch
12:25:14.949	3.8835137	-0.6560313	9.141341	0.15159293	-0.4132534	0.12694573	3.9424357	-0.52795434	8.96375	Sitting_Watch
12:25:14.973	3.8835137	-0.6560313	9.141341	0.15159293	-0.4132534	0.12694573	3.9424357	-0.52795434	8.96375	Sitting_Watch
12:25:14.996	3.8835137	-0.6560313	9.141341	0.15159293	-0.4132534	0.12694573	3.9424357	-0.52795434	8.96375	Sitting_Watch
12:25:15.018	3.8835137	-0.6560313	9.141341	0.15159293	-0.4132534	0.12694573	3.9424357	-0.52795434	8.96375	Sitting_Watch
12:25:15.040	3.8835137	-0.6560313	9.141341	0.15159293	-0.4132534	0.12694573	3.9424357	-0.52795434	8.96375	Sitting_Watch
12:25:15.061	5.097411	-0.011971374	8.530801	-0.27906707	-0.33261916	0.16176505	4.735511	-0.44737846	8.575846	Sitting_Watch
12:25:15.083	5.097411	-0.011971374	8.530801	-0.27906707	-0.33261916	0.16176505	4.735511	-0.44737846	8.575846	Sitting_Watch
12:25:15.106	5.097411	-0.011971374	8.530801	-0.27906707	-0.33261916	0.16176505	4.735511	-0.44737846	8.575846	Sitting_Watch
12:25:15.128	5.097411	-0.011971374	8.530801	-0.27906707	-0.33261916	0.16176505	4.735511	-0.44737846	8.575846	Sitting_Watch
12:25:15.150	5.097411	-0.011971374	8.530801	-0.27906707	-0.33261916	0.16176505	4.735511	-0.44737846	8.575846	Sitting_Watch
12:25:15.172	5.097411	-0.011971374	8.530801	-0.27906707	-0.33261916	0.16176505	4.735511	-0.44737846	8.575846	Sitting_Watch
12:25:15.194	5.097411	-0.011971374	8.530801	-0.27906707	-0.33261916	0.16176505	4.735511	-0.44737846	8.575846	Sitting_Watch
12:25:15.216	5.097411	-0.011971374	8.530801	-0.27906707	-0.33261916	0.16176505	4.735511	-0.44737846	8.575846	Sitting_Watch
12:25:15.239	4.6544704	-1.3024855	7.24747	0.23772493	-0.19395277	-0.025159705	5.124762	-0.85018605	8.317714	Sitting_Watch
12:25:15.266	4.6544704	-1.3024855	7.24747	0.23772493	-0.19395277	-0.025159705	5.124762	-0.85018605	8.317714	Sitting_Watch
12:25:15.289	4.6544704	-1.3024855	7.24747	0.23772493	-0.19395277	-0.025159705	5.124762	-0.85018605	8.317714	Sitting_Watch
12:25:15.311	4.6544704	-1.3024855	7.24747	0.23772493	-0.19395277	-0.025159705	5.124762	-0.85018605	8.317714	Sitting_Watch
12:25:15.332	4.6544704	-1.3024855	7.24747	0.23772493	-0.19395277	-0.025159705	5.124762	-0.85018605	8.317714	Sitting_Watch
12:25:15.354	4.6544704	-1.3024855	7.24747	0.23772493	-0.19395277	-0.025159705	5.124762	-0.85018605	8.317714	Sitting_Watch
12:25:15.376	4.6544704	-1.3024855	7.24747	0.23772493	-0.19395277	-0.025159705	5.124762	-0.85018605	8.317714	Sitting_Watch
12:25:15.397	4.6544704	-1.3024855	7.24747	0.23772493	-0.19395277	-0.025159705	5.124762	-0.85018605	8.317714	Sitting_Watch
12:25:15.418	5.7175283	-0.723071	7.448589	-0.030444914	-0.3393387	-0.3134881	5.3525224	-0.48851183	8.202573	Sitting_Watch
12:25:15.440	5.7175283	-0.723071	7.448589	-0.030444914	-0.3393387	-0.3134881	5.3525224	-0.48851183	8.202573	Sitting_Watch
12:25:15.461	5.7175283	-0.723071	7.448589	-0.030444914	-0.3393387	-0.3134881	5.3525224	-0.48851183	8.202573	Sitting_Watch
12:25:15.482	5.7175283	-0.723071	7.448589	-0.030444914	-0.3393387	-0.3134881	5.3525224	-0.48851183	8.202573	Sitting_Watch
12:25:15.504	5.7175283	-0.723071	7.448589	-0.030444914	-0.3393387	-0.3134881	5.3525224	-0.48851183	8.202573	Sitting_Watch
12:25:15.525	5.7175283	-0.723071	7.448589	-0.030444914	-0.3393387	-0.3134881	5.3525224	-0.48851183	8.202573	Sitting_Watch
12:25:15.548	5.7175283	-0.723071	7.448589	-0.030444914	-0.3393387	-0.3134881	5.3525224	-0.48851183	8.202573	Sitting_Watch
12:25:15.570	5.7175283	-0.723071	7.448589	-0.030444914	-0.3393387	-0.3134881	5.3525224	-0.48851183	8.202573	Sitting_Watch
12:25:15.592	5.5307746	-0.4070267	7.3384523	-0.15322882	-0.20494835	0.021876916	5.4443264	-0.41901627	8.145799	Sitting_Watch
12:25:15.614	5.5307746	-0.4070267	7.3384523	-0.15322882	-0.20494835	0.021876916	5.4443264	-0.41901627	8.145799	Sitting_Watch
12:25:15.636	5.5307746	-0.4070267	7.3384523	-0.15322882	-0.20494835	0.021876916	5.4443264	-0.41901627	8.145799	Sitting_Watch
12:25:15.659	5.5307746	-0.4070267	7.3384523	-0.15322882	-0.20494835	0.021876916	5.4443264	-0.41901627	8.145799	Sitting_Watch
12:25:15.682	5.5307746	-0.4070267	7.3384523	-0.15322882	-0.20494835	0.021876916	5.4443264	-0.41901627	8.145799	Sitting_Watch
12:25:15.703	5.5307746	-0.4070267	7.3384523	-0.15322882	-0.20494835	0.021876916	5.4443264	-0.41901627	8.145799	Sitting_Watch
12:25:15.724	5.5307746	-0.4070267	7.3384523	-0.15322882	-0.20494835	0.021876916	5.4443264	-0.41901627	8.145799	Sitting_Watch
12:25:15.747	5.5307746	-0.4070267	7.3384523	-0.15322882	-0.20494835	0.021876916	5.4443264	-0.41901627	8.145799	Sitting_Watch
12:25:15.769	6.0886407	0.028731298	7.865193	0.14181909	-0.33994955	-0.033711817	5.5707836	-0.3211087	8.064342	Sitting_Watch
12:25:15.792	6.0886407	0.028731298	7.865193	0.14181909	-0.33994955	-0.033711817	5.5707836	-0.3211087	8.064342	Sitting_Watch
12:25:15.814	6.0886407	0.028731298	7.865193	0.14181909	-0.33994955	-0.033711817	5.5707836	-0.3211087	8.064342	Sitting_Watch
12:25:15.836	6.0886407	0.028731298	7.865193	0.14181909	-0.33994955	-0.033711817	5.5707836	-0.3211087	8.064342	Sitting_Watch
12:25:15.857	6.0886407	0.028731298	7.865193	0.14181909	-0.33994955	-0.033711817	5.5707836	-0.3211087	8.064342	Sitting_Watch
12:25:15.879	6.0886407	0.028731298	7.865193	0.14181909	-0.33994955	-0.033711817	5.5707836	-0.3211087	8.064342	Sitting_Watch
12:25:15.901	6.0886407	0.028731298	7.865193	0.14181909	-0.33994955	-0.033711817	5.5707836	-0.3211087	8.064342	Sitting_Watch
12:25:15.924	6.0886407	0.028731298	7.865193	0.14181909	-0.33994955	-0.033711817	5.5707836	-0.3211087	8.064342	Sitting_Watch
12:25:15.947	5.751048	-0.3304099	7.5515428	0.12838005	-0.19273104	-0.10457219	5.778553	-0.46076867	7.9098887	Sitting_Watch
12:25:15.969	5.751048	-0.3304099	7.5515428	0.12838005	-0.19273104	-0.10457219	5.778553	-0.46076867	7.9098887	Sitting_Watch
12:25:15.992	5.751048	-0.3304099	7.5515428	0.12838005	-0.19273104	-0.10457219	5.778553	-0.46076867	7.9098887	Sitting_Watch
12:25:16.015	5.751048	-0.3304099	7.5515428	0.12838005	-0.19273104	-0.10457219	5.778553	-0.46076867	7.9098887	Sitting_Watch
12:25:16.038	5.751048	-0.3304099	7.5515428	0.12838005	-0.19273104	-0.10457219	5.778553	-0.46076867	7.9098887	Sitting_Watch
12:25:16.061	5.751048	-0.3304099	7.5515428	0.12838005	-0.19273104	-0.10457219	5.778553	-0.46076867	7.9098887	Sitting_Watch
12:25:16.083	5.751048	-0.3304099	7.5515428	0.12838005	-0.19273104	-0.10457219	5.778553	-0.46076867	7.9098887	Sitting_Watch
12:25:16.105	5.751048	-0.3304099	7.5515428	0.12838005	-0.19273104	-0.10457219	5.778553	-0.46076867	7.9098887	Sitting_Watch
12:25:16.127	5.5523233	-0.84278476	7.6544967	-0.17155477	0.078493126	0.11106324	5.88907	-0.37951413	7.832313	Sitting_Watch
12:25:16.149	5.5523233	-0.84278476	7.6544967	-0.17155477	0.078493126	0.11106324	5.88907	-0.37951413	7.832313	Sitting_Watch
12:25:16.171	5.5523233	-0.84278476	7.6544967	-0.17155477	0.078493126	0.11106324	5.88907	-0.37951413	7.832313	Sitting_Watch
12:25:16.192	5.5523233	-0.84278476	7.6544967	-0.17155477	0.078493126	0.11106324	5.88907	-0.37951413	7.832313	Sitting_Watch
12:25:16.215	5.5523233	-0.84278476	7.6544967	-0.17155477	0.078493126	0.11106324	5.88907	-0.37951413	7.832313	Sitting_Watch
12:25:16.237	5.5523233	-0.84278476	7.6544967	-0.17155477	0.078493126	0.11106324	5.88907	-0.37951413	7.832313	Sitting_Watch
12:25:16.259	5.5523233	-0.84278476	7.6544967	-0.17155477	0.078493126	0.11106324	5.88907	-0.37951413	7.832313	Sitting_Watch
12:25:16.281	5.5523233	-0.84278476	7.6544967	-0.17155477	0.078493126	0.11106324	5.88907	-0.37951413	7.832313	Sitting_Watch
12:25:16.303	5.5523233	-0.84278476	7.6544967	-0.17155477	0.078493126	0.11106324	5.88907	-0.37951413	7.832313	Sitting_Watch
12:25:16.325	5.238673	-0.6656084	7.56112	0.041637186	0.1493535	0.058528833	5.8229923	-0.5027742	7.8746605	Sitting_Watch
12:25:16.349	5.238673	-0.6656084	7.56112	0.041637186	0.1493535	0.058528833	5.8229923	-0.5027742	7.8746605	Sitting_Watch
12:25:16.371	5.238673	-0.6656084	7.56112	0.041637186	0.1493535	0.058528833	5.8229923	-0.5027742	7.8746605	Sitting_Watch
12:25:16.393	5.238673	-0.6656084	7.56112	0.041637186	0.1493535	0.058528833	5.8229923	-0.5027742	7.8746605	Sitting_Watch
12:25:16.415	5.238673	-0.6656084	7.56112	0.041637186	0.1493535	0.058528833	5.8229923	-0.5027742	7.8746605	Sitting_Watch
12:25:16.437	5.238673	-0.6656084	7.56112	0.041637186	0.1493535	0.058528833	5.8229923	-0.5027742	7.8746605	Sitting_Watch
12:25:16.461	5.238673	-0.6656084	7.56112	0.041637186	0.1493535	0.058528833	5.8229923	-0.5027742	7.8746605	Sitting_Watch
12:25:16.482	5.238673	-0.6656084	7.56112	0.041637186	0.1493535	0.058528833	5.8229923	-0.5027742	7.8746605	Sitting_Watch
12:25:16.504	5.8659735	-0.7110996	7.4629545	0.16136678	0.16340339	0.078687385	5.7832685	-0.4543018	7.9068184	Sitting_Watch
12:25:16.525	5.8659735	-0.7110996	7.4629545	0.16136678	0.16340339	0.078687385	5.7832685	-0.4543018	7.9068184	Sitting_Watch
12:25:16.548	5.8659735	-0.7110996	7.4629545	0.16136678	0.16340339	0.078687385	5.7832685	-0.4543018	7.9068184	Sitting_Watch
12:25:16.571	5.8659735	-0.7110996	7.4629545	0.16136678	0.16340339	0.078687385	5.7832685	-0.4543018	7.9068184	Sitting_Watch
12:25:16.594	5.8659735	-0.7110996	7.4629545	0.16136678	0.16340339	0.078687385	5.7832685	-0.4543018	7.9068184	Sitting_Watch
12:25:16.616	5.8659735	-0.7110996	7.4629545	0.16136678	0.16340339	0.078687385	5.7832685	-0.4543018	7.9068184	Sitting_Watch
12:25:16.639	5.8659735	-0.7110996	7.4629545	0.16136678	0.16340339	0.078687385	5.7832685	-0.4543018	7.9068184	Sitting_Watch
12:25:16.660	5.8659735	-0.7110996	7.4629545	0.16136678	0.16340339	0.078687385	5.7832685	-0.4543018	7.9068184	Sitting_Watch
12:25:16.682	5.566689	-0.5961744	7.515629	0.17786014	0.07238448	0.02798557	5.7065706	-0.40861776	7.964824	Sitting_Watch
12:25:16.704	5.566689	-0.5961744	7.515629	0.17786014	0.07238448	0.02798557	5.7065706	-0.40861776	7.964824	Sitting_Watch
12:25:16.726	5.566689	-0.5961744	7.515629	0.17786014	0.07238448	0.02798557	5.7065706	-0.40861776	7.964824	Sitting_Watch
12:25:16.748	5.566689	-0.5961744	7.515629	0.17786014	0.07238448	0.02798557	5.7065706	-0.40861776	7.964824	Sitting_Watch
12:25:16.770	5.566689	-0.5961744	7.515629	0.17786014	0.07238448	0.02798557	5.7065706	-0.40861776	7.964824	Sitting_Watch
12:25:16.792	5.566689	-0.5961744	7.515629	0.17786014	0.07238448	0.02798557	5.7065706	-0.40861776	7.964824	Sitting_Watch
12:25:16.815	5.566689	-0.5961744	7.515629	0.17786014	0.07238448	0.02798557	5.7065706	-0.40861776	7.964824	Sitting_Watch
12:25:16.837	5.566689	-0.5961744	7.515629	0.17786014	0.07238448	0.02798557	5.7065706	-0.40861776	7.964824	Sitting_Watch
12:25:16.860	4.7526355	-0.38068968	7.613794	0.091728136	0.54336154	-0.16993476	5.4624314	-0.32216114	8.138083	Sitting_Watch
12:25:16.882	4.7526355	-0.38068968	7.613794	0.091728136	0.54336154	-0.16993476	5.4624314	-0.32216114	8.138083	Sitting_Watch
12:25:16.906	4.7526355	-0.38068968	7.613794	0.091728136	0.54336154	-0.16993476	5.4624314	-0.32216114	8.138083	Sitting_Watch
12:25:16.929	4.7526355	-0.38068968	7.613794	0.091728136	0.54336154	-0.16993476	5.4624314	-0.32216114	8.138083	Sitting_Watch
12:25:16.950	4.7526355	-0.38068968	7.613794	0.091728136	0.54336154	-0.16993476	5.4624314	-0.32216114	8.138083	Sitting_Watch
12:25:16.972	4.7526355	-0.38068968	7.613794	0.091728136	0.54336154	-0.16993476	5.4624314	-0.32216114	8.138083	Sitting_Watch
12:25:16.993	4.7526355	-0.38068968	7.613794	0.091728136	0.54336154	-0.16993476	5.4624314	-0.32216114	8.138083	Sitting_Watch
12:25:17.016	4.7526355	-0.38068968	7.613794	0.091728136	0.54336154	-0.16993476	5.4624314	-0.32216114	8.138083	Sitting_Watch
12:25:17.039	4.6640472	-0.6177229	7.6521025	-0.48370695	0.3338348	-0.40939397	5.1724	-0.32687575	8.325251	Sitting_Watch
12:25:17.061	4.6640472	-0.6177229	7.6521025	-0.48370695	0.3338348	-0.40939397	5.1724	-0.32687575	8.325251	Sitting_Watch
12:25:17.083	4.6640472	-0.6177229	7.6521025	-0.48370695	0.3338348	-0.40939397	5.1724	-0.32687575	8.325251	Sitting_Watch
12:25:17.105	4.6640472	-0.6177229	7.6521025	-0.48370695	0.3338348	-0.40939397	5.1724	-0.32687575	8.325251	Sitting_Watch
12:25:17.127	4.6640472	-0.6177229	7.6521025	-0.48370695	0.3338348	-0.40939397	5.1724	-0.32687575	8.325251	Sitting_Watch
12:25:17.150	4.6640472	-0.6177229	7.6521025	-0.48370695	0.3338348	-0.40939397	5.1724	-0.32687575	8.325251	Sitting_Watch
12:25:17.172	4.6640472	-0.6177229	7.6521025	-0.48370695	0.3338348	-0.40939397	5.1724	-0.32687575	8.325251	Sitting_Watch
12:25:17.194	4.6640472	-0.6177229	7.6521025	-0.48370695	0.3338348	-0.40939397	5.1724	-0.32687575	8.325251	Sitting_Watch
12:25:17.215	4.9369946	-0.12929083	7.6353426	-0.92230815	-0.3759906	0.1171719	5.297134	-0.10817659	8.252211	Sitting_Watch
12:25:17.238	4.9369946	-0.12929083	7.6353426	-0.92230815	-0.3759906	0.1171719	5.297134	-0.10817659	8.252211	Sitting_Watch
12:25:17.259	4.9369946	-0.12929083	7.6353426	-0.92230815	-0.3759906	0.1171719	5.297134	-0.10817659	8.252211	Sitting_Watch
12:25:17.281	4.9369946	-0.12929083	7.6353426	-0.92230815	-0.3759906	0.1171719	5.297134	-0.10817659	8.252211	Sitting_Watch
12:25:17.303	4.9369946	-0.12929083	7.6353426	-0.92230815	-0.3759906	0.1171719	5.297134	-0.10817659	8.252211	Sitting_Watch
12:25:17.325	4.9369946	-0.12929083	7.6353426	-0.92230815	-0.3759906	0.1171719	5.297134	-0.10817659	8.252211	Sitting_Watch
12:25:17.347	4.9369946	-0.12929083	7.6353426	-0.92230815	-0.3759906	0.1171719	5.297134	-0.10817659	8.252211	Sitting_Watch
12:25:17.369	4.9369946	-0.12929083	7.6353426	-0.92230815	-0.3759906	0.1171719	5.297134	-0.10817659	8.252211	Sitting_Watch
12:25:17.391	5.339233	-0.28252444	8.135746	0.0642392	-0.039403863	-0.009277211	5.3455977	-0.355139	8.213939	Sitting_Watch
12:25:17.414	5.339233	-0.28252444	8.135746	0.0642392	-0.039403863	-0.009277211	5.3455977	-0.355139	8.213939	Sitting_Watch
12:25:17.436	5.339233	-0.28252444	8.135746	0.0642392	-0.039403863	-0.009277211	5.3455977	-0.355139	8.213939	Sitting_Watch
12:25:17.460	5.339233	-0.28252444	8.135746	0.0642392	-0.039403863	-0.009277211	5.3455977	-0.355139	8.213939	Sitting_Watch
12:25:17.481	5.339233	-0.28252444	8.135746	0.0642392	-0.039403863	-0.009277211	5.3455977	-0.355139	8.213939	Sitting_Watch
12:25:17.503	5.339233	-0.28252444	8.135746	0.0642392	-0.039403863	-0.009277211	5.3455977	-0.355139	8.213939	Sitting_Watch
12:25:17.525	5.339233	-0.28252444	8.135746	0.0642392	-0.039403863	-0.009277211	5.3455977	-0.355139	8.213939	Sitting_Watch
12:25:17.546	5.339233	-0.28252444	8.135746	0.0642392	-0.039403863	-0.009277211	5.3455977	-0.355139	8.213939	Sitting_Watch
12:25:17.570	4.98488	-0.22506183	7.8340673	0.024532959	-0.011304061	-0.009888076	5.284827	-0.31819546	8.254677	Sitting_Watch
12:25:17.592	4.98488	-0.22506183	7.8340673	0.024532959	-0.011304061	-0.009888076	5.284827	-0.31819546	8.254677	Sitting_Watch
12:25:17.615	4.98488	-0.22506183	7.8340673	0.024532959	-0.011304061	-0.009888076	5.284827	-0.31819546	8.254677	Sitting_Watch
12:25:17.636	4.98488	-0.22506183	7.8340673	0.024532959	-0.011304061	-0.009888076	5.284827	-0.31819546	8.254677	Sitting_Watch
12:25:17.658	4.98488	-0.22506183	7.8340673	0.024532959	-0.011304061	-0.009888076	5.284827	-0.31819546	8.254677	Sitting_Watch
12:25:17.680	4.98488	-0.22506183	7.8340673	0.024532959	-0.011304061	-0.009888076	5.284827	-0.31819546	8.254677	Sitting_Watch
12:25:17.703	4.98488	-0.22506183	7.8340673	0.024532959	-0.011304061	-0.009888076	5.284827	-0.31819546	8.254677	Sitting_Watch
12:25:17.724	4.98488	-0.22506183	7.8340673	0.024532959	-0.011304061	-0.009888076	5.284827	-0.31819546	8.254677	Sitting_Watch
12:25:17.748	4.975303	-0.23224466	8.111803	0.031863343	0.07788226	-0.008666346	5.2165318	-0.30402356	8.298535	Sitting_Watch
12:25:17.770	4.975303	-0.23224466	8.111803	0.031863343	0.07788226	-0.008666346	5.2165318	-0.30402356	8.298535	Sitting_Watch
12:25:17.792	4.975303	-0.23224466	8.111803	0.031863343	0.07788226	-0.008666346	5.2165318	-0.30402356	8.298535	Sitting_Watch
12:25:17.813	4.975303	-0.23224466	8.111803	0.031863343	0.07788226	-0.008666346	5.2165318	-0.30402356	8.298535	Sitting_Watch
12:25:17.835	4.975303	-0.23224466	8.111803	0.031863343	0.07788226	-0.008666346	5.2165318	-0.30402356	8.298535	Sitting_Watch
12:25:17.857	4.975303	-0.23224466	8.111803	0.031863343	0.07788226	-0.008666346	5.2165318	-0.30402356	8.298535	Sitting_Watch
12:25:17.880	4.975303	-0.23224466	8.111803	0.031863343	0.07788226	-0.008666346	5.2165318	-0.30402356	8.298535	Sitting_Watch
12:25:17.904	4.975303	-0.23224466	8.111803	0.031863343	0.07788226	-0.008666346	5.2165318	-0.30402356	8.298535	Sitting_Watch
12:25:17.926	4.9872746	-0.12689656	8.056735	0.05568709	-0.016801849	0.020044321	5.15017	-0.23746714	8.342044	Sitting_Watch
12:25:17.949	4.9872746	-0.12689656	8.056735	0.05568709	-0.016801849	0.020044321	5.15017	-0.23746714	8.342044	Sitting_Watch
12:25:17.972	4.9872746	-0.12689656	8.056735	0.05568709	-0.016801849	0.020044321	5.15017	-0.23746714	8.342044	Sitting_Watch
12:25:17.994	4.9872746	-0.12689656	8.056735	0.05568709	-0.016801849	0.020044321	5.15017	-0.23746714	8.342044	Sitting_Watch
12:25:18.021	4.9872746	-0.12689656	8.056735	0.05568709	-0.016801849	0.020044321	5.15017	-0.23746714	8.342044	Sitting_Watch
12:25:18.043	4.9872746	-0.12689656	8.056735	0.05568709	-0.016801849	0.020044321	5.15017	-0.23746714	8.342044	Sitting_Watch
12:25:18.064	4.9872746	-0.12689656	8.056735	0.05568709	-0.016801849	0.020044321	5.15017	-0.23746714	8.342044	Sitting_Watch
12:25:18.085	4.9872746	-0.12689656	8.056735	0.05568709	-0.016801849	0.020044321	5.15017	-0.23746714	8.342044	Sitting_Watch
12:25:18.107	5.025583	-0.07422252	8.099832	-0.01028636	0.014352279	0.016989997	5.2023096	-0.17627032	8.311152	Sitting_Watch
12:25:18.130	5.025583	-0.07422252	8.099832	-0.01028636	0.014352279	0.016989997	5.2023096	-0.17627032	8.311152	Sitting_Watch
12:25:18.153	5.025583	-0.07422252	8.099832	-0.01028636	0.014352279	0.016989997	5.2023096	-0.17627032	8.311152	Sitting_Watch
12:25:18.175	5.025583	-0.07422252	8.099832	-0.01028636	0.014352279	0.016989997	5.2023096	-0.17627032	8.311152	Sitting_Watch
12:25:18.198	5.025583	-0.07422252	8.099832	-0.01028636	0.014352279	0.016989997	5.2023096	-0.17627032	8.311152	Sitting_Watch
12:25:18.221	5.025583	-0.07422252	8.099832	-0.01028636	0.014352279	0.016989997	5.2023096	-0.17627032	8.311152	Sitting_Watch
12:25:18.244	5.025583	-0.07422252	8.099832	-0.01028636	0.014352279	0.016989997	5.2023096	-0.17627032	8.311152	Sitting_Watch
12:25:18.270	5.025583	-0.07422252	8.099832	-0.01028636	0.014352279	0.016989997	5.2023096	-0.17627032	8.311152	Sitting_Watch
12:25:18.295	5.0399485	-0.102953814	7.9561753	-0.00051251595	0.024736987	0.020044321	5.180699	-0.18634222	8.324422	Sitting_Watch
12:25:18.316	5.0399485	-0.102953814	7.9561753	-0.00051251595	0.024736987	0.020044321	5.180699	-0.18634222	8.324422	Sitting_Watch
12:25:18.338	5.0399485	-0.102953814	7.9561753	-0.00051251595	0.024736987	0.020044321	5.180699	-0.18634222	8.324422	Sitting_Watch
12:25:18.360	5.0399485	-0.102953814	7.9561753	-0.00051251595	0.024736987	0.020044321	5.180699	-0.18634222	8.324422	Sitting_Watch
12:25:18.382	5.0399485	-0.102953814	7.9561753	-0.00051251595	0.024736987	0.020044321	5.180699	-0.18634222	8.324422	Sitting_Watch
12:25:18.404	5.0399485	-0.102953814	7.9561753	-0.00051251595	0.024736987	0.020044321	5.180699	-0.18634222	8.324422	Sitting_Watch
12:25:18.426	5.0399485	-0.102953814	7.9561753	-0.00051251595	0.024736987	0.020044321	5.180699	-0.18634222	8.324422	Sitting_Watch
12:25:18.449	5.0399485	-0.102953814	7.9561753	-0.00051251595	0.024736987	0.020044321	5.180699	-0.18634222	8.324422	Sitting_Watch
12:25:18.472	5.011217	-0.16041641	8.22194	-0.04388395	0.013741414	0.019433456	5.1456556	-0.21900253	8.345335	Sitting_Watch
12:25:18.495	5.011217	-0.16041641	8.22194	-0.04388395	0.013741414	0.019433456	5.1456556	-0.21900253	8.345335	Sitting_Watch
12:25:18.517	5.011217	-0.16041641	8.22194	-0.04388395	0.013741414	0.019433456	5.1456556	-0.21900253	8.345335	Sitting_Watch
12:25:18.539	5.011217	-0.16041641	8.22194	-0.04388395	0.013741414	0.019433456	5.1456556	-0.21900253	8.345335	Sitting_Watch
12:25:18.560	5.011217	-0.16041641	8.22194	-0.04388395	0.013741414	0.019433456	5.1456556	-0.21900253	8.345335	Sitting_Watch
12:25:18.585	5.011217	-0.16041641	8.22194	-0.04388395	0.013741414	0.019433456	5.1456556	-0.21900253	8.345335	Sitting_Watch
12:25:18.606	5.011217	-0.16041641	8.22194	-0.04388395	0.013741414	0.019433456	5.1456556	-0.21900253	8.345335	Sitting_Watch
12:25:18.630	5.011217	-0.16041641	8.22194	-0.04388395	0.013741414	0.019433456	5.1456556	-0.21900253	8.345335	Sitting_Watch
12:25:18.651	4.989669	-0.16759923	7.9585695	0.008039597	-0.0088606	0.010270477	5.129846	-0.23432884	8.354645	Sitting_Watch
12:25:18.673	4.989669	-0.16759923	7.9585695	0.008039597	-0.0088606	0.010270477	5.129846	-0.23432884	8.354645	Sitting_Watch
12:25:18.697	4.989669	-0.16759923	7.9585695	0.008039597	-0.0088606	0.010270477	5.129846	-0.23432884	8.354645	Sitting_Watch
12:25:18.722	4.989669	-0.16759923	7.9585695	0.008039597	-0.0088606	0.010270477	5.129846	-0.23432884	8.354645	Sitting_Watch
12:25:18.744	4.989669	-0.16759923	7.9585695	0.008039597	-0.0088606	0.010270477	5.129846	-0.23432884	8.354645	Sitting_Watch
12:25:18.767	4.989669	-0.16759923	7.9585695	0.008039597	-0.0088606	0.010270477	5.129846	-0.23432884	8.354645	Sitting_Watch
12:25:18.789	4.989669	-0.16759923	7.9585695	0.008039597	-0.0088606	0.010270477	5.129846	-0.23432884	8.354645	Sitting_Watch
12:25:18.813	4.989669	-0.16759923	7.9585695	0.008039597	-0.0088606	0.010270477	5.129846	-0.23432884	8.354645	Sitting_Watch
12:25:18.835	4.8986864	-0.23224466	8.317711	-0.04082962	0.078493126	0.021876916	5.0847435	-0.27489173	8.3809395	Sitting_Watch
12:25:18.857	4.8986864	-0.23224466	8.317711	-0.04082962	0.078493126	0.021876916	5.0847435	-0.27489173	8.3809395	Sitting_Watch
12:25:18.879	4.8986864	-0.23224466	8.317711	-0.04082962	0.078493126	0.021876916	5.0847435	-0.27489173	8.3809395	Sitting_Watch
12:25:18.900	4.8986864	-0.23224466	8.317711	-0.04082962	0.078493126	0.021876916	5.0847435	-0.27489173	8.3809395	Sitting_Watch
12:25:18.922	4.8986864	-0.23224466	8.317711	-0.04082962	0.078493126	0.021876916	5.0847435	-0.27489173	8.3809395	Sitting_Watch
12:25:18.944	4.8986864	-0.23224466	8.317711	-0.04082962	0.078493126	0.021876916	5.0847435	-0.27489173	8.3809395	Sitting_Watch
12:25:18.967	4.8986864	-0.23224466	8.317711	-0.04082962	0.078493126	0.021876916	5.0847435	-0.27489173	8.3809395	Sitting_Watch
12:25:18.989	4.8986864	-0.23224466	8.317711	-0.04082962	0.078493126	0.021876916	5.0847435	-0.27489173	8.3809395	Sitting_Watch
12:25:19.012	4.860378	-0.29928434	7.953781	-0.0072320336	0.0039675697	0.010881343	5.0764384	-0.27057928	8.386113	Sitting_Watch
12:25:19.035	4.860378	-0.29928434	7.953781	-0.0072320336	0.0039675697	0.010881343	5.0764384	-0.27057928	8.386113	Sitting_Watch
12:25:19.057	4.860378	-0.29928434	7.953781	-0.0072320336	0.0039675697	0.010881343	5.0764384	-0.27057928	8.386113	Sitting_Watch
12:25:19.079	4.860378	-0.29928434	7.953781	-0.0072320336	0.0039675697	0.010881343	5.0764384	-0.27057928	8.386113	Sitting_Watch
12:25:19.101	4.860378	-0.29928434	7.953781	-0.0072320336	0.0039675697	0.010881343	5.0764384	-0.27057928	8.386113	Sitting_Watch
12:25:19.123	4.860378	-0.29928434	7.953781	-0.0072320336	0.0039675697	0.010881343	5.0764384	-0.27057928	8.386113	Sitting_Watch
12:25:19.145	4.860378	-0.29928434	7.953781	-0.0072320336	0.0039675697	0.010881343	5.0764384	-0.27057928	8.386113	Sitting_Watch
12:25:19.167	4.860378	-0.29928434	7.953781	-0.0072320336	0.0039675697	0.010881343	5.0764384	-0.27057928	8.386113	Sitting_Watch
12:25:19.190	4.865166	-0.21548474	7.972935	-0.046938274	0.026569584	0.011492208	5.0523696	-0.29499316	8.399816	Sitting_Watch
12:25:19.211	4.865166	-0.21548474	7.972935	-0.046938274	0.026569584	0.011492208	5.0523696	-0.29499316	8.399816	Sitting_Watch
12:25:19.234	4.865166	-0.21548474	7.972935	-0.046938274	0.026569584	0.011492208	5.0523696	-0.29499316	8.399816	Sitting_Watch
12:25:19.256	4.865166	-0.21548474	7.972935	-0.046938274	0.026569584	0.011492208	5.0523696	-0.29499316	8.399816	Sitting_Watch
12:25:19.279	4.865166	-0.21548474	7.972935	-0.046938274	0.026569584	0.011492208	5.0523696	-0.29499316	8.399816	Sitting_Watch
12:25:19.301	4.865166	-0.21548474	7.972935	-0.046938274	0.026569584	0.011492208	5.0523696	-0.29499316	8.399816	Sitting_Watch
12:25:19.324	4.865166	-0.21548474	7.972935	-0.046938274	0.026569584	0.011492208	5.0523696	-0.29499316	8.399816	Sitting_Watch
[truncated: 3,356 more rows]
