# Supplementary material for: Real-time Smartphone Activity Classification Using Inertial Sensors—Recognition of Scrolling, Typing, and Watching Videos While Sitting or Walking
Source: Sensors (Basel). 2020 Jan 24;20(3):655. doi: 10.3390/s20030655 (PMC7038357; doi:10.3390/s20030655)
Supplement: Supplementary file 1 [file sensors-20-00655-s001.zip › sensors-668083-supplementary/5Hz_data/6940/2019_09_15_12_03_46_questions.csv]

M	c	D	o	n	a	l	d	s
C	a	r	l	i	c	e	n	s	e	p	l	a	t	e
C	h	e	w	I	t
I	n	n	o	v	a	t	i	o	n	s	t	h	a	t	a	r	e	r	e	s	p	o	n	s	i	v	e	t	o	h	u	m	a	n	i	n	s	t	i	n	c	t
D	e	s	i	g	n
D	e	s	i	g	n	i	s	a	n	y	t	h	i	n	g	l	e	s	s	t	h	a	n	a	n	i	n	e	s	c	a	p	a	b	l	e	r	e	q	u	i	r	e	m	e	n	t	t	o
[truncated: 11 more columns]
