# Supplementary material for: Real-time Smartphone Activity Classification Using Inertial Sensors—Recognition of Scrolling, Typing, and Watching Videos While Sitting or Walking
Source: Sensors (Basel). 2020 Jan 24;20(3):655. doi: 10.3390/s20030655 (PMC7038357; doi:10.3390/s20030655)
Supplement: Supplementary file 1 [file sensors-20-00655-s001.zip › sensors-668083-supplementary/5Hz_data/6940/2019_09_15_12_03_46_Sitting_Idle.csv]

time	accX	accY	accZ	rotX	rotY	rotZ	graX	graY	graZ	activity
12:15:39.400	0.9337672	4.268992	8.224334	0.029927509	-0.037021488	0.2312125	0.78559875	4.2008157	8.826457	Sitting_Idle
12:15:39.421	0.9337672	4.268992	8.224334	0.029927509	-0.037021488	0.2312125	0.78559875	4.2008157	8.826457	Sitting_Idle
12:15:39.442	0.9337672	4.268992	8.224334	0.029927509	-0.037021488	0.2312125	0.78559875	4.2008157	8.826457	Sitting_Idle
12:15:39.463	2.2434354	3.8284454	8.511647	0.076353274	-1.8012003	0.30451632	1.8710812	4.326069	8.599681	Sitting_Idle
12:15:39.484	2.2434354	3.8284454	8.511647	0.076353274	-1.8012003	0.30451632	1.8710812	4.326069	8.599681	Sitting_Idle
12:15:39.505	2.2434354	3.8284454	8.511647	0.076353274	-1.8012003	0.30451632	1.8710812	4.326069	8.599681	Sitting_Idle
12:15:39.527	2.2434354	3.8284454	8.511647	0.076353274	-1.8012003	0.30451632	1.8710812	4.326069	8.599681	Sitting_Idle
12:15:39.548	2.2434354	3.8284454	8.511647	0.076353274	-1.8012003	0.30451632	1.8710812	4.326069	8.599681	Sitting_Idle
12:15:39.569	2.2434354	3.8284454	8.511647	0.076353274	-1.8012003	0.30451632	1.8710812	4.326069	8.599681	Sitting_Idle
12:15:39.591	2.2434354	3.8284454	8.511647	0.076353274	-1.8012003	0.30451632	1.8710812	4.326069	8.599681	Sitting_Idle
12:15:39.612	2.2434354	3.8284454	8.511647	0.076353274	-1.8012003	0.30451632	1.8710812	4.326069	8.599681	Sitting_Idle
12:15:39.633	2.2434354	3.8284454	8.511647	0.076353274	-1.8012003	0.30451632	1.8710812	4.326069	8.599681	Sitting_Idle
12:15:39.654	3.675212	3.624932	5.9880815	0.06963375	0.5023725	-0.06505715	3.805416	4.217857	7.993676	Sitting_Idle
12:15:39.676	3.675212	3.624932	5.9880815	0.06963375	0.5023725	-0.06505715	3.805416	4.217857	7.993676	Sitting_Idle
12:15:39.698	3.675212	3.624932	5.9880815	0.06963375	0.5023725	-0.06505715	3.805416	4.217857	7.993676	Sitting_Idle
12:15:39.719	3.675212	3.624932	5.9880815	0.06963375	0.5023725	-0.06505715	3.805416	4.217857	7.993676	Sitting_Idle
12:15:39.741	3.675212	3.624932	5.9880815	0.06963375	0.5023725	-0.06505715	3.805416	4.217857	7.993676	Sitting_Idle
12:15:39.762	3.675212	3.624932	5.9880815	0.06963375	0.5023725	-0.06505715	3.805416	4.217857	7.993676	Sitting_Idle
12:15:39.783	3.675212	3.624932	5.9880815	0.06963375	0.5023725	-0.06505715	3.805416	4.217857	7.993676	Sitting_Idle
12:15:39.804	3.675212	3.624932	5.9880815	0.06963375	0.5023725	-0.06505715	3.805416	4.217857	7.993676	Sitting_Idle
12:15:39.826	3.5698638	3.8308396	7.946598	-0.54367495	0.8792764	-0.07360926	3.452412	4.1842837	8.169634	Sitting_Idle
12:15:39.847	3.5698638	3.8308396	7.946598	-0.54367495	0.8792764	-0.07360926	3.452412	4.1842837	8.169634	Sitting_Idle
12:15:39.869	3.5698638	3.8308396	7.946598	-0.54367495	0.8792764	-0.07360926	3.452412	4.1842837	8.169634	Sitting_Idle
12:15:39.891	3.5698638	3.8308396	7.946598	-0.54367495	0.8792764	-0.07360926	3.452412	4.1842837	8.169634	Sitting_Idle
12:15:39.914	3.5698638	3.8308396	7.946598	-0.54367495	0.8792764	-0.07360926	3.452412	4.1842837	8.169634	Sitting_Idle
12:15:39.937	3.5698638	3.8308396	7.946598	-0.54367495	0.8792764	-0.07360926	3.452412	4.1842837	8.169634	Sitting_Idle
12:15:39.963	3.5698638	3.8308396	7.946598	-0.54367495	0.8792764	-0.07360926	3.452412	4.1842837	8.169634	Sitting_Idle
12:15:39.985	3.5698638	3.8308396	7.946598	-0.54367495	0.8792764	-0.07360926	3.452412	4.1842837	8.169634	Sitting_Idle
12:15:40.009	2.82285	3.1580484	4.731087	-0.9590633	0.32461074	0.14324789	3.3655298	3.801627	8.389944	Sitting_Idle
12:15:40.032	2.82285	3.1580484	4.731087	-0.9590633	0.32461074	0.14324789	3.3655298	3.801627	8.389944	Sitting_Idle
12:15:40.056	2.82285	3.1580484	4.731087	-0.9590633	0.32461074	0.14324789	3.3655298	3.801627	8.389944	Sitting_Idle
12:15:40.079	2.82285	3.1580484	4.731087	-0.9590633	0.32461074	0.14324789	3.3655298	3.801627	8.389944	Sitting_Idle
12:15:40.102	2.82285	3.1580484	4.731087	-0.9590633	0.32461074	0.14324789	3.3655298	3.801627	8.389944	Sitting_Idle
12:15:40.125	2.82285	3.1580484	4.731087	-0.9590633	0.32461074	0.14324789	3.3655298	3.801627	8.389944	Sitting_Idle
12:15:40.147	2.82285	3.1580484	4.731087	-0.9590633	0.32461074	0.14324789	3.3655298	3.801627	8.389944	Sitting_Idle
12:15:40.171	2.82285	3.1580484	4.731087	-0.9590633	0.32461074	0.14324789	3.3655298	3.801627	8.389944	Sitting_Idle
12:15:40.193	4.048719	1.1731946	8.590658	-0.8747639	-0.40170804	-0.24526238	3.7844553	1.6509285	8.895093	Sitting_Idle
12:15:40.216	4.048719	1.1731946	8.590658	-0.8747639	-0.40170804	-0.24526238	3.7844553	1.6509285	8.895093	Sitting_Idle
12:15:40.239	4.048719	1.1731946	8.590658	-0.8747639	-0.40170804	-0.24526238	3.7844553	1.6509285	8.895093	Sitting_Idle
12:15:40.262	4.048719	1.1731946	8.590658	-0.8747639	-0.40170804	-0.24526238	3.7844553	1.6509285	8.895093	Sitting_Idle
12:15:40.285	4.048719	1.1731946	8.590658	-0.8747639	-0.40170804	-0.24526238	3.7844553	1.6509285	8.895093	Sitting_Idle
12:15:40.308	4.048719	1.1731946	8.590658	-0.8747639	-0.40170804	-0.24526238	3.7844553	1.6509285	8.895093	Sitting_Idle
12:15:40.331	4.048719	1.1731946	8.590658	-0.8747639	-0.40170804	-0.24526238	3.7844553	1.6509285	8.895093	Sitting_Idle
12:15:40.354	4.048719	1.1731946	8.590658	-0.8747639	-0.40170804	-0.24526238	3.7844553	1.6509285	8.895093	Sitting_Idle
12:15:40.377	5.090228	0.9529214	8.118986	0.20035891	-0.39621025	-0.7418958	4.6576786	1.1600288	8.551649	Sitting_Idle
12:15:40.401	5.090228	0.9529214	8.118986	0.20035891	-0.39621025	-0.7418958	4.6576786	1.1600288	8.551649	Sitting_Idle
12:15:40.423	5.090228	0.9529214	8.118986	0.20035891	-0.39621025	-0.7418958	4.6576786	1.1600288	8.551649	Sitting_Idle
12:15:40.446	5.090228	0.9529214	8.118986	0.20035891	-0.39621025	-0.7418958	4.6576786	1.1600288	8.551649	Sitting_Idle
12:15:40.469	5.090228	0.9529214	8.118986	0.20035891	-0.39621025	-0.7418958	4.6576786	1.1600288	8.551649	Sitting_Idle
12:15:40.491	5.090228	0.9529214	8.118986	0.20035891	-0.39621025	-0.7418958	4.6576786	1.1600288	8.551649	Sitting_Idle
12:15:40.515	5.090228	0.9529214	8.118986	0.20035891	-0.39621025	-0.7418958	4.6576786	1.1600288	8.551649	Sitting_Idle
12:15:40.538	5.090228	0.9529214	8.118986	0.20035891	-0.39621025	-0.7418958	4.6576786	1.1600288	8.551649	Sitting_Idle
12:15:40.562	3.624932	1.6568382	8.564321	0.15637662	0.88538504	-0.46944994	4.0874352	1.7565361	8.739439	Sitting_Idle
12:15:40.585	3.624932	1.6568382	8.564321	0.15637662	0.88538504	-0.46944994	4.0874352	1.7565361	8.739439	Sitting_Idle
12:15:40.608	3.624932	1.6568382	8.564321	0.15637662	0.88538504	-0.46944994	4.0874352	1.7565361	8.739439	Sitting_Idle
12:15:40.632	3.624932	1.6568382	8.564321	0.15637662	0.88538504	-0.46944994	4.0874352	1.7565361	8.739439	Sitting_Idle
12:15:40.657	3.624932	1.6568382	8.564321	0.15637662	0.88538504	-0.46944994	4.0874352	1.7565361	8.739439	Sitting_Idle
12:15:40.680	3.624932	1.6568382	8.564321	0.15637662	0.88538504	-0.46944994	4.0874352	1.7565361	8.739439	Sitting_Idle
12:15:40.702	3.624932	1.6568382	8.564321	0.15637662	0.88538504	-0.46944994	4.0874352	1.7565361	8.739439	Sitting_Idle
12:15:40.723	-0.8379962	1.9992194	10.5946665	-0.31704396	2.9378924	0.18784106	1.1641371	1.4110514	9.634526	Sitting_Idle
12:15:40.744	-0.8379962	1.9992194	10.5946665	-0.31704396	2.9378924	0.18784106	1.1641371	1.4110514	9.634526	Sitting_Idle
12:15:40.766	-0.8379962	1.9992194	10.5946665	-0.31704396	2.9378924	0.18784106	1.1641371	1.4110514	9.634526	Sitting_Idle
12:15:40.789	-0.8379962	1.9992194	10.5946665	-0.31704396	2.9378924	0.18784106	1.1641371	1.4110514	9.634526	Sitting_Idle
12:15:40.811	-0.8379962	1.9992194	10.5946665	-0.31704396	2.9378924	0.18784106	1.1641371	1.4110514	9.634526	Sitting_Idle
12:15:40.834	-0.8379962	1.9992194	10.5946665	-0.31704396	2.9378924	0.18784106	1.1641371	1.4110514	9.634526	Sitting_Idle
12:15:40.858	-0.8379962	1.9992194	10.5946665	-0.31704396	2.9378924	0.18784106	1.1641371	1.4110514	9.634526	Sitting_Idle
12:15:40.881	-0.8379962	1.9992194	10.5946665	-0.31704396	2.9378924	0.18784106	1.1641371	1.4110514	9.634526	Sitting_Idle
12:15:40.904	-2.2410412	1.0151725	9.026416	-0.34392202	0.6092739	-0.19211712	-1.0590998	1.3694727	9.652628	Sitting_Idle
12:15:40.927	-2.2410412	1.0151725	9.026416	-0.34392202	0.6092739	-0.19211712	-1.0590998	1.3694727	9.652628	Sitting_Idle
12:15:40.950	-2.2410412	1.0151725	9.026416	-0.34392202	0.6092739	-0.19211712	-1.0590998	1.3694727	9.652628	Sitting_Idle
12:15:40.974	-2.2410412	1.0151725	9.026416	-0.34392202	0.6092739	-0.19211712	-1.0590998	1.3694727	9.652628	Sitting_Idle
12:15:40.997	-2.2410412	1.0151725	9.026416	-0.34392202	0.6092739	-0.19211712	-1.0590998	1.3694727	9.652628	Sitting_Idle
12:15:41.020	-2.2410412	1.0151725	9.026416	-0.34392202	0.6092739	-0.19211712	-1.0590998	1.3694727	9.652628	Sitting_Idle
12:15:41.043	-2.2410412	1.0151725	9.026416	-0.34392202	0.6092739	-0.19211712	-1.0590998	1.3694727	9.652628	Sitting_Idle
12:15:41.066	-2.2410412	1.0151725	9.026416	-0.34392202	0.6092739	-0.19211712	-1.0590998	1.3694727	9.652628	Sitting_Idle
12:15:41.089	-3.2969165	0.88109314	9.950606	0.24617381	-0.92888474	-0.11759156	-2.4389641	0.70621157	9.472228	Sitting_Idle
12:15:41.112	-3.2969165	0.88109314	9.950606	0.24617381	-0.92888474	-0.11759156	-2.4389641	0.70621157	9.472228	Sitting_Idle
12:15:41.135	-3.2969165	0.88109314	9.950606	0.24617381	-0.92888474	-0.11759156	-2.4389641	0.70621157	9.472228	Sitting_Idle
12:15:41.158	-3.2969165	0.88109314	9.950606	0.24617381	-0.92888474	-0.11759156	-2.4389641	0.70621157	9.472228	Sitting_Idle
12:15:41.180	-3.2969165	0.88109314	9.950606	0.24617381	-0.92888474	-0.11759156	-2.4389641	0.70621157	9.472228	Sitting_Idle
12:15:41.204	-3.2969165	0.88109314	9.950606	0.24617381	-0.92888474	-0.11759156	-2.4389641	0.70621157	9.472228	Sitting_Idle
12:15:41.226	-3.2969165	0.88109314	9.950606	0.24617381	-0.92888474	-0.11759156	-2.4389641	0.70621157	9.472228	Sitting_Idle
12:15:41.249	-3.2969165	0.88109314	9.950606	0.24617381	-0.92888474	-0.11759156	-2.4389641	0.70621157	9.472228	Sitting_Idle
12:15:41.272	-2.6935592	0.9217958	8.0687065	-1.1417121	1.0332144	0.40286562	-1.9901198	0.71392655	9.576017	Sitting_Idle
12:15:41.295	-2.6935592	0.9217958	8.0687065	-1.1417121	1.0332144	0.40286562	-1.9901198	0.71392655	9.576017	Sitting_Idle
12:15:41.319	-2.6935592	0.9217958	8.0687065	-1.1417121	1.0332144	0.40286562	-1.9901198	0.71392655	9.576017	Sitting_Idle
12:15:41.342	-2.6935592	0.9217958	8.0687065	-1.1417121	1.0332144	0.40286562	-1.9901198	0.71392655	9.576017	Sitting_Idle
12:15:41.365	-2.6935592	0.9217958	8.0687065	-1.1417121	1.0332144	0.40286562	-1.9901198	0.71392655	9.576017	Sitting_Idle
12:15:41.388	-2.6935592	0.9217958	8.0687065	-1.1417121	1.0332144	0.40286562	-1.9901198	0.71392655	9.576017	Sitting_Idle
12:15:41.410	-2.6935592	0.9217958	8.0687065	-1.1417121	1.0332144	0.40286562	-1.9901198	0.71392655	9.576017	Sitting_Idle
12:15:41.434	-2.6935592	0.9217958	8.0687065	-1.1417121	1.0332144	0.40286562	-1.9901198	0.71392655	9.576017	Sitting_Idle
12:15:41.457	-2.6935592	-0.55307746	6.466936	0.52839357	-1.095651	0.47067165	-3.0754836	0.24613413	9.308662	Sitting_Idle
12:15:41.480	-2.6935592	-0.55307746	6.466936	0.52839357	-1.095651	0.47067165	-3.0754836	0.24613413	9.308662	Sitting_Idle
12:15:41.502	-2.6935592	-0.55307746	6.466936	0.52839357	-1.095651	0.47067165	-3.0754836	0.24613413	9.308662	Sitting_Idle
12:15:41.525	-2.6935592	-0.55307746	6.466936	0.52839357	-1.095651	0.47067165	-3.0754836	0.24613413	9.308662	Sitting_Idle
12:15:41.549	-2.6935592	-0.55307746	6.466936	0.52839357	-1.095651	0.47067165	-3.0754836	0.24613413	9.308662	Sitting_Idle
12:15:41.571	-2.6935592	-0.55307746	6.466936	0.52839357	-1.095651	0.47067165	-3.0754836	0.24613413	9.308662	Sitting_Idle
12:15:41.594	-2.6935592	-0.55307746	6.466936	0.52839357	-1.095651	0.47067165	-3.0754836	0.24613413	9.308662	Sitting_Idle
12:15:41.617	-2.6935592	-0.55307746	6.466936	0.52839357	-1.095651	0.47067165	-3.0754836	0.24613413	9.308662	Sitting_Idle
12:15:41.643	-6.1317377	0.52674043	10.278622	0.11361605	-0.24471566	0.38087448	-3.4858618	0.090502255	9.165749	Sitting_Idle
12:15:41.667	-6.1317377	0.52674043	10.278622	0.11361605	-0.24471566	0.38087448	-3.4858618	0.090502255	9.165749	Sitting_Idle
12:15:41.692	-6.1317377	0.52674043	10.278622	0.11361605	-0.24471566	0.38087448	-3.4858618	0.090502255	9.165749	Sitting_Idle
12:15:41.716	-6.1317377	0.52674043	10.278622	0.11361605	-0.24471566	0.38087448	-3.4858618	0.090502255	9.165749	Sitting_Idle
12:15:41.738	-6.1317377	0.52674043	10.278622	0.11361605	-0.24471566	0.38087448	-3.4858618	0.090502255	9.165749	Sitting_Idle
12:15:41.762	-6.1317377	0.52674043	10.278622	0.11361605	-0.24471566	0.38087448	-3.4858618	0.090502255	9.165749	Sitting_Idle
12:15:41.784	-6.1317377	0.52674043	10.278622	0.11361605	-0.24471566	0.38087448	-3.4858618	0.090502255	9.165749	Sitting_Idle
12:15:41.807	-2.4421604	0.9217958	9.138947	0.34024704	-0.1194883	-0.1731803	-2.7000237	0.9143733	9.383185	Sitting_Idle
12:15:41.829	-2.4421604	0.9217958	9.138947	0.34024704	-0.1194883	-0.1731803	-2.7000237	0.9143733	9.383185	Sitting_Idle
12:15:41.852	-2.4421604	0.9217958	9.138947	0.34024704	-0.1194883	-0.1731803	-2.7000237	0.9143733	9.383185	Sitting_Idle
12:15:41.875	-2.4421604	0.9217958	9.138947	0.34024704	-0.1194883	-0.1731803	-2.7000237	0.9143733	9.383185	Sitting_Idle
12:15:41.899	-2.4421604	0.9217958	9.138947	0.34024704	-0.1194883	-0.1731803	-2.7000237	0.9143733	9.383185	Sitting_Idle
12:15:41.921	-2.4421604	0.9217958	9.138947	0.34024704	-0.1194883	-0.1731803	-2.7000237	0.9143733	9.383185	Sitting_Idle
12:15:41.944	-2.4421604	0.9217958	9.138947	0.34024704	-0.1194883	-0.1731803	-2.7000237	0.9143733	9.383185	Sitting_Idle
12:15:41.967	-2.4421604	0.9217958	9.138947	0.34024704	-0.1194883	-0.1731803	-2.7000237	0.9143733	9.383185	Sitting_Idle
12:15:41.991	-1.7143008	0.7733508	9.634562	-0.06658919	-0.049238794	0.5720753	-2.2315242	0.9138512	9.505553	Sitting_Idle
12:15:42.014	-1.7143008	0.7733508	9.634562	-0.06658919	-0.049238794	0.5720753	-2.2315242	0.9138512	9.505553	Sitting_Idle
12:15:42.036	-1.7143008	0.7733508	9.634562	-0.06658919	-0.049238794	0.5720753	-2.2315242	0.9138512	9.505553	Sitting_Idle
12:15:42.059	-1.7143008	0.7733508	9.634562	-0.06658919	-0.049238794	0.5720753	-2.2315242	0.9138512	9.505553	Sitting_Idle
12:15:42.082	-1.7143008	0.7733508	9.634562	-0.06658919	-0.049238794	0.5720753	-2.2315242	0.9138512	9.505553	Sitting_Idle
12:15:42.105	-1.7143008	0.7733508	9.634562	-0.06658919	-0.049238794	0.5720753	-2.2315242	0.9138512	9.505553	Sitting_Idle
12:15:42.128	-1.7143008	0.7733508	9.634562	-0.06658919	-0.049238794	0.5720753	-2.2315242	0.9138512	9.505553	Sitting_Idle
12:15:42.151	-1.7143008	0.7733508	9.634562	-0.06658919	-0.049238794	0.5720753	-2.2315242	0.9138512	9.505553	Sitting_Idle
12:15:42.175	-2.3128695	0.65124273	8.904308	-0.14600168	0.31178257	0.609949	-2.4807172	0.93196267	9.441815	Sitting_Idle
12:15:42.198	-2.3128695	0.65124273	8.904308	-0.14600168	0.31178257	0.609949	-2.4807172	0.93196267	9.441815	Sitting_Idle
12:15:42.221	-2.3128695	0.65124273	8.904308	-0.14600168	0.31178257	0.609949	-2.4807172	0.93196267	9.441815	Sitting_Idle
12:15:42.244	-2.3128695	0.65124273	8.904308	-0.14600168	0.31178257	0.609949	-2.4807172	0.93196267	9.441815	Sitting_Idle
12:15:42.267	-2.3128695	0.65124273	8.904308	-0.14600168	0.31178257	0.609949	-2.4807172	0.93196267	9.441815	Sitting_Idle
12:15:42.290	-2.3128695	0.65124273	8.904308	-0.14600168	0.31178257	0.609949	-2.4807172	0.93196267	9.441815	Sitting_Idle
12:15:42.312	-2.3128695	0.65124273	8.904308	-0.14600168	0.31178257	0.609949	-2.4807172	0.93196267	9.441815	Sitting_Idle
12:15:42.334	-2.3128695	0.65124273	8.904308	-0.14600168	0.31178257	0.609949	-2.4807172	0.93196267	9.441815	Sitting_Idle
12:15:42.357	0.77574503	0.7853221	10.360027	-0.22785762	-0.06512129	1.0913107	-2.322768	0.9380163	9.481311	Sitting_Idle
12:15:42.381	0.77574503	0.7853221	10.360027	-0.22785762	-0.06512129	1.0913107	-2.322768	0.9380163	9.481311	Sitting_Idle
12:15:42.403	0.77574503	0.7853221	10.360027	-0.22785762	-0.06512129	1.0913107	-2.322768	0.9380163	9.481311	Sitting_Idle
12:15:42.426	0.77574503	0.7853221	10.360027	-0.22785762	-0.06512129	1.0913107	-2.322768	0.9380163	9.481311	Sitting_Idle
12:15:42.450	0.77574503	0.7853221	10.360027	-0.22785762	-0.06512129	1.0913107	-2.322768	0.9380163	9.481311	Sitting_Idle
12:15:42.472	0.77574503	0.7853221	10.360027	-0.22785762	-0.06512129	1.0913107	-2.322768	0.9380163	9.481311	Sitting_Idle
12:15:42.494	0.77574503	0.7853221	10.360027	-0.22785762	-0.06512129	1.0913107	-2.322768	0.9380163	9.481311	Sitting_Idle
12:15:42.516	0.77574503	0.7853221	10.360027	-0.22785762	-0.06512129	1.0913107	-2.322768	0.9380163	9.481311	Sitting_Idle
12:15:42.539	-2.8491871	0.90982443	8.985713	-0.12706485	-0.05473658	-0.12797627	-1.8720751	1.0527897	9.568561	Sitting_Idle
12:15:42.562	-2.8491871	0.90982443	8.985713	-0.12706485	-0.05473658	-0.12797627	-1.8720751	1.0527897	9.568561	Sitting_Idle
12:15:42.584	-2.8491871	0.90982443	8.985713	-0.12706485	-0.05473658	-0.12797627	-1.8720751	1.0527897	9.568561	Sitting_Idle
12:15:42.607	-2.8491871	0.90982443	8.985713	-0.12706485	-0.05473658	-0.12797627	-1.8720751	1.0527897	9.568561	Sitting_Idle
12:15:42.630	-2.8491871	0.90982443	8.985713	-0.12706485	-0.05473658	-0.12797627	-1.8720751	1.0527897	9.568561	Sitting_Idle
12:15:42.652	-2.8491871	0.90982443	8.985713	-0.12706485	-0.05473658	-0.12797627	-1.8720751	1.0527897	9.568561	Sitting_Idle
12:15:42.675	-2.8491871	0.90982443	8.985713	-0.12706485	-0.05473658	-0.12797627	-1.8720751	1.0527897	9.568561	Sitting_Idle
12:15:42.698	-2.8491871	0.90982443	8.985713	-0.12706485	-0.05473658	-0.12797627	-1.8720751	1.0527897	9.568561	Sitting_Idle
12:15:42.722	-1.4413534	0.8284191	8.818114	0.13255288	0.06071695	0.0571159	-1.7375302	0.95071036	9.604557	Sitting_Idle
12:15:42.744	-1.4413534	0.8284191	8.818114	0.13255288	0.06071695	0.0571159	-1.7375302	0.95071036	9.604557	Sitting_Idle
12:15:42.767	-1.4413534	0.8284191	8.818114	0.13255288	0.06071695	0.0571159	-1.7375302	0.95071036	9.604557	Sitting_Idle
12:15:42.790	-1.4413534	0.8284191	8.818114	0.13255288	0.06071695	0.0571159	-1.7375302	0.95071036	9.604557	Sitting_Idle
12:15:42.813	-1.4413534	0.8284191	8.818114	0.13255288	0.06071695	0.0571159	-1.7375302	0.95071036	9.604557	Sitting_Idle
12:15:42.835	-1.4413534	0.8284191	8.818114	0.13255288	0.06071695	0.0571159	-1.7375302	0.95071036	9.604557	Sitting_Idle
12:15:42.856	-1.4413534	0.8284191	8.818114	0.13255288	0.06071695	0.0571159	-1.7375302	0.95071036	9.604557	Sitting_Idle
12:15:42.877	-1.7741576	1.0008069	9.366403	-0.00733527	0.04422359	0.0070249503	-1.8190397	1.00297	9.584129	Sitting_Idle
12:15:42.898	-1.7741576	1.0008069	9.366403	-0.00733527	0.04422359	0.0070249503	-1.8190397	1.00297	9.584129	Sitting_Idle
12:15:42.920	-1.7741576	1.0008069	9.366403	-0.00733527	0.04422359	0.0070249503	-1.8190397	1.00297	9.584129	Sitting_Idle
12:15:42.943	-1.7741576	1.0008069	9.366403	-0.00733527	0.04422359	0.0070249503	-1.8190397	1.00297	9.584129	Sitting_Idle
12:15:42.966	-1.7741576	1.0008069	9.366403	-0.00733527	0.04422359	0.0070249503	-1.8190397	1.00297	9.584129	Sitting_Idle
12:15:42.989	-1.7741576	1.0008069	9.366403	-0.00733527	0.04422359	0.0070249503	-1.8190397	1.00297	9.584129	Sitting_Idle
12:15:43.012	-1.7741576	1.0008069	9.366403	-0.00733527	0.04422359	0.0070249503	-1.8190397	1.00297	9.584129	Sitting_Idle
12:15:43.034	-1.7741576	1.0008069	9.366403	-0.00733527	0.04422359	0.0070249503	-1.8190397	1.00297	9.584129	Sitting_Idle
12:15:43.057	-1.7741576	1.0008069	9.366403	-0.00733527	0.04422359	0.0070249503	-1.8190397	1.00297	9.584129	Sitting_Idle
12:15:43.081	-1.759792	0.8547561	9.086273	-0.004891809	-0.026025914	0.0143553335	-1.863262	1.0192152	9.573915	Sitting_Idle
12:15:43.104	-1.759792	0.8547561	9.086273	-0.004891809	-0.026025914	0.0143553335	-1.863262	1.0192152	9.573915	Sitting_Idle
12:15:43.126	-1.759792	0.8547561	9.086273	-0.004891809	-0.026025914	0.0143553335	-1.863262	1.0192152	9.573915	Sitting_Idle
12:15:43.152	-1.759792	0.8547561	9.086273	-0.004891809	-0.026025914	0.0143553335	-1.863262	1.0192152	9.573915	Sitting_Idle
12:15:43.175	-1.759792	0.8547561	9.086273	-0.004891809	-0.026025914	0.0143553335	-1.863262	1.0192152	9.573915	Sitting_Idle
12:15:43.197	-1.759792	0.8547561	9.086273	-0.004891809	-0.026025914	0.0143553335	-1.863262	1.0192152	9.573915	Sitting_Idle
12:15:43.220	-1.759792	0.8547561	9.086273	-0.004891809	-0.026025914	0.0143553335	-1.863262	1.0192152	9.573915	Sitting_Idle
12:15:43.242	-1.6759924	0.89545876	8.940222	-0.008557	-0.011365147	0.0076358155	-1.7927117	0.9779709	9.59167	Sitting_Idle
12:15:43.266	-1.6759924	0.89545876	8.940222	-0.008557	-0.011365147	0.0076358155	-1.7927117	0.9779709	9.59167	Sitting_Idle
12:15:43.289	-1.6759924	0.89545876	8.940222	-0.008557	-0.011365147	0.0076358155	-1.7927117	0.9779709	9.59167	Sitting_Idle
12:15:43.312	-1.6759924	0.89545876	8.940222	-0.008557	-0.011365147	0.0076358155	-1.7927117	0.9779709	9.59167	Sitting_Idle
12:15:43.334	-1.6759924	0.89545876	8.940222	-0.008557	-0.011365147	0.0076358155	-1.7927117	0.9779709	9.59167	Sitting_Idle
12:15:43.357	-1.6759924	0.89545876	8.940222	-0.008557	-0.011365147	0.0076358155	-1.7927117	0.9779709	9.59167	Sitting_Idle
12:15:43.380	-1.6759924	0.89545876	8.940222	-0.008557	-0.011365147	0.0076358155	-1.7927117	0.9779709	9.59167	Sitting_Idle
12:15:43.402	-1.6759924	0.89545876	8.940222	-0.008557	-0.011365147	0.0076358155	-1.7927117	0.9779709	9.59167	Sitting_Idle
12:15:43.426	-1.8316202	0.90503585	9.347249	0.017710205	0.03383888	0.0015271632	-1.7625247	0.95012647	9.60006	Sitting_Idle
12:15:43.449	-1.8316202	0.90503585	9.347249	0.017710205	0.03383888	0.0015271632	-1.7625247	0.95012647	9.60006	Sitting_Idle
12:15:43.472	-1.8316202	0.90503585	9.347249	0.017710205	0.03383888	0.0015271632	-1.7625247	0.95012647	9.60006	Sitting_Idle
12:15:43.496	-1.8316202	0.90503585	9.347249	0.017710205	0.03383888	0.0015271632	-1.7625247	0.95012647	9.60006	Sitting_Idle
12:15:43.519	-1.8316202	0.90503585	9.347249	0.017710205	0.03383888	0.0015271632	-1.7625247	0.95012647	9.60006	Sitting_Idle
12:15:43.541	-1.8316202	0.90503585	9.347249	0.017710205	0.03383888	0.0015271632	-1.7625247	0.95012647	9.60006	Sitting_Idle
12:15:43.564	-1.8316202	0.90503585	9.347249	0.017710205	0.03383888	0.0015271632	-1.7625247	0.95012647	9.60006	Sitting_Idle
12:15:43.587	-1.8316202	0.90503585	9.347249	0.017710205	0.03383888	0.0015271632	-1.7625247	0.95012647	9.60006	Sitting_Idle
12:15:43.611	-1.7981004	0.9601042	9.110215	0.0653577	0.047277916	-0.0571159	-1.82896	1.0036824	9.582167	Sitting_Idle
12:15:43.634	-1.7981004	0.9601042	9.110215	0.0653577	0.047277916	-0.0571159	-1.82896	1.0036824	9.582167	Sitting_Idle
12:15:43.657	-1.7981004	0.9601042	9.110215	0.0653577	0.047277916	-0.0571159	-1.82896	1.0036824	9.582167	Sitting_Idle
12:15:43.680	-1.7981004	0.9601042	9.110215	0.0653577	0.047277916	-0.0571159	-1.82896	1.0036824	9.582167	Sitting_Idle
12:15:43.703	-1.7981004	0.9601042	9.110215	0.0653577	0.047277916	-0.0571159	-1.82896	1.0036824	9.582167	Sitting_Idle
12:15:43.730	-1.7981004	0.9601042	9.110215	0.0653577	0.047277916	-0.0571159	-1.82896	1.0036824	9.582167	Sitting_Idle
12:15:43.752	-1.7981004	0.9601042	9.110215	0.0653577	0.047277916	-0.0571159	-1.82896	1.0036824	9.582167	Sitting_Idle
12:15:43.775	-1.7981004	0.9601042	9.110215	0.0653577	0.047277916	-0.0571159	-1.82896	1.0036824	9.582167	Sitting_Idle
12:15:43.797	-1.7933118	0.8834874	9.553157	0.0067146304	-0.088334166	-0.00580322	-1.8085653	1.0144726	9.584901	Sitting_Idle
12:15:43.820	-1.7933118	0.8834874	9.553157	0.0067146304	-0.088334166	-0.00580322	-1.8085653	1.0144726	9.584901	Sitting_Idle
12:15:43.844	-1.7933118	0.8834874	9.553157	0.0067146304	-0.088334166	-0.00580322	-1.8085653	1.0144726	9.584901	Sitting_Idle
12:15:43.867	-1.7933118	0.8834874	9.553157	0.0067146304	-0.088334166	-0.00580322	-1.8085653	1.0144726	9.584901	Sitting_Idle
12:15:43.890	-1.7933118	0.8834874	9.553157	0.0067146304	-0.088334166	-0.00580322	-1.8085653	1.0144726	9.584901	Sitting_Idle
12:15:43.913	-1.7933118	0.8834874	9.553157	0.0067146304	-0.088334166	-0.00580322	-1.8085653	1.0144726	9.584901	Sitting_Idle
12:15:43.935	-1.7933118	0.8834874	9.553157	0.0067146304	-0.088334166	-0.00580322	-1.8085653	1.0144726	9.584901	Sitting_Idle
12:15:43.959	-1.7933118	0.8834874	9.553157	0.0067146304	-0.088334166	-0.00580322	-1.6576276	1.1315581	9.599074	Sitting_Idle
12:15:43.981	-1.5275474	1.2569942	9.265843	0.0916249	-0.1683575	-0.029626964	-1.6576276	1.1315581	9.599074	Sitting_Idle
12:15:44.003	-1.5275474	1.2569942	9.265843	0.0916249	-0.1683575	-0.029626964	-1.6576276	1.1315581	9.599074	Sitting_Idle
12:15:44.025	-1.5275474	1.2569942	9.265843	0.0916249	-0.1683575	-0.029626964	-1.6576276	1.1315581	9.599074	Sitting_Idle
12:15:44.047	-1.5275474	1.2569942	9.265843	0.0916249	-0.1683575	-0.029626964	-1.6576276	1.1315581	9.599074	Sitting_Idle
12:15:44.070	-1.5275474	1.2569942	9.265843	0.0916249	-0.1683575	-0.029626964	-1.6576276	1.1315581	9.599074	Sitting_Idle
12:15:44.092	-1.5275474	1.2569942	9.265843	0.0916249	-0.1683575	-0.029626964	-1.6576276	1.1315581	9.599074	Sitting_Idle
12:15:44.114	-1.5275474	1.2569942	9.265843	0.0916249	-0.1683575	-0.029626964	-1.6576276	1.1315581	9.599074	Sitting_Idle
12:15:44.137	-1.5275474	1.2569942	9.265843	0.0916249	-0.1683575	-0.029626964	-1.6576276	1.1315581	9.599074	Sitting_Idle
12:15:44.160	-1.6879637	0.9720756	9.981731	0.17897862	-0.19218126	-0.005192355	-1.5339063	1.2484002	9.605156	Sitting_Idle
12:15:44.183	-1.6879637	0.9720756	9.981731	0.17897862	-0.19218126	-0.005192355	-1.5339063	1.2484002	9.605156	Sitting_Idle
12:15:44.206	-1.6879637	0.9720756	9.981731	0.17897862	-0.19218126	-0.005192355	-1.5339063	1.2484002	9.605156	Sitting_Idle
12:15:44.229	-1.6879637	0.9720756	9.981731	0.17897862	-0.19218126	-0.005192355	-1.5339063	1.2484002	9.605156	Sitting_Idle
12:15:44.252	-1.6879637	0.9720756	9.981731	0.17897862	-0.19218126	-0.005192355	-1.5339063	1.2484002	9.605156	Sitting_Idle
12:15:44.275	-1.6879637	0.9720756	9.981731	0.17897862	-0.19218126	-0.005192355	-1.5339063	1.2484002	9.605156	Sitting_Idle
12:15:44.299	-1.6879637	0.9720756	9.981731	0.17897862	-0.19218126	-0.005192355	-1.5339063	1.2484002	9.605156	Sitting_Idle
12:15:44.321	-1.0846065	1.541913	8.545167	0.05619472	-0.05840177	0.0039706244	-1.3174115	1.6063424	9.584074	Sitting_Idle
12:15:44.344	-1.0846065	1.541913	8.545167	0.05619472	-0.05840177	0.0039706244	-1.3174115	1.6063424	9.584074	Sitting_Idle
12:15:44.367	-1.0846065	1.541913	8.545167	0.05619472	-0.05840177	0.0039706244	-1.3174115	1.6063424	9.584074	Sitting_Idle
12:15:44.390	-1.0846065	1.541913	8.545167	0.05619472	-0.05840177	0.0039706244	-1.3174115	1.6063424	9.584074	Sitting_Idle
12:15:44.414	-1.0846065	1.541913	8.545167	0.05619472	-0.05840177	0.0039706244	-1.3174115	1.6063424	9.584074	Sitting_Idle
12:15:44.437	-1.0846065	1.541913	8.545167	0.05619472	-0.05840177	0.0039706244	-1.3174115	1.6063424	9.584074	Sitting_Idle
12:15:44.461	-1.0846065	1.541913	8.545167	0.05619472	-0.05840177	0.0039706244	-1.3174115	1.6063424	9.584074	Sitting_Idle
12:15:44.483	-1.0846065	1.541913	8.545167	0.05619472	-0.05840177	0.0039706244	-1.3174115	1.6063424	9.584074	Sitting_Idle
12:15:44.506	-1.1971374	1.6759924	9.47654	-0.045819778	-0.056569174	-0.008857545	-1.2554544	1.628028	9.58873	Sitting_Idle
12:15:44.529	-1.1971374	1.6759924	9.47654	-0.045819778	-0.056569174	-0.008857545	-1.2554544	1.628028	9.58873	Sitting_Idle
12:15:44.552	-1.1971374	1.6759924	9.47654	-0.045819778	-0.056569174	-0.008857545	-1.2554544	1.628028	9.58873	Sitting_Idle
12:15:44.574	-1.1971374	1.6759924	9.47654	-0.045819778	-0.056569174	-0.008857545	-1.2554544	1.628028	9.58873	Sitting_Idle
12:15:44.597	-1.1971374	1.6759924	9.47654	-0.045819778	-0.056569174	-0.008857545	-1.2554544	1.628028	9.58873	Sitting_Idle
12:15:44.620	-1.1971374	1.6759924	9.47654	-0.045819778	-0.056569174	-0.008857545	-1.2554544	1.628028	9.58873	Sitting_Idle
12:15:44.644	-1.1971374	1.6759924	9.47654	-0.045819778	-0.056569174	-0.008857545	-1.2554544	1.628028	9.58873	Sitting_Idle
12:15:44.667	-1.1971374	1.6759924	9.47654	-0.045819778	-0.056569174	-0.008857545	-1.2554544	1.628028	9.58873	Sitting_Idle
12:15:44.690	-1.0654523	1.5562786	8.925857	-0.053150162	0.0039064833	0.0070249503	-1.2327665	1.5868484	9.598572	Sitting_Idle
12:15:44.713	-1.0654523	1.5562786	8.925857	-0.053150162	0.0039064833	0.0070249503	-1.2327665	1.5868484	9.598572	Sitting_Idle
12:15:44.734	-1.0654523	1.5562786	8.925857	-0.053150162	0.0039064833	0.0070249503	-1.2327665	1.5868484	9.598572	Sitting_Idle
12:15:44.757	-1.0654523	1.5562786	8.925857	-0.053150162	0.0039064833	0.0070249503	-1.2327665	1.5868484	9.598572	Sitting_Idle
12:15:44.780	-1.0654523	1.5562786	8.925857	-0.053150162	0.0039064833	0.0070249503	-1.2327665	1.5868484	9.598572	Sitting_Idle
12:15:44.803	-1.0654523	1.5562786	8.925857	-0.053150162	0.0039064833	0.0070249503	-1.2327665	1.5868484	9.598572	Sitting_Idle
12:15:44.826	-1.0654523	1.5562786	8.925857	-0.053150162	0.0039064833	0.0070249503	-1.2327665	1.5868484	9.598572	Sitting_Idle
12:15:44.849	-1.0654523	1.5562786	8.925857	-0.053150162	0.0039064833	0.0070249503	-1.2327665	1.5868484	9.598572	Sitting_Idle
12:15:44.872	-1.1420691	1.1420691	9.29218	-0.13256265	-0.08589071	0.011911872	-1.1425956	1.4227364	9.635387	Sitting_Idle
12:15:44.895	-1.1420691	1.1420691	9.29218	-0.13256265	-0.08589071	0.011911872	-1.1425956	1.4227364	9.635387	Sitting_Idle
12:15:44.918	-1.1420691	1.1420691	9.29218	-0.13256265	-0.08589071	0.011911872	-1.1425956	1.4227364	9.635387	Sitting_Idle
12:15:44.941	-1.1420691	1.1420691	9.29218	-0.13256265	-0.08589071	0.011911872	-1.1425956	1.4227364	9.635387	Sitting_Idle
12:15:44.964	-1.1420691	1.1420691	9.29218	-0.13256265	-0.08589071	0.011911872	-1.1425956	1.4227364	9.635387	Sitting_Idle
12:15:44.988	-1.1420691	1.1420691	9.29218	-0.13256265	-0.08589071	0.011911872	-1.1425956	1.4227364	9.635387	Sitting_Idle
12:15:45.011	-1.1420691	1.1420691	9.29218	-0.13256265	-0.08589071	0.011911872	-1.1425956	1.4227364	9.635387	Sitting_Idle
12:15:45.034	-1.1420691	1.1420691	9.29218	-0.13256265	-0.08589071	0.011911872	-1.1425956	1.4227364	9.635387	Sitting_Idle
12:15:45.056	-1.1516461	1.3024855	9.598648	-0.0965216	-0.049238794	0.028405234	-1.0029175	1.253369	9.674378	Sitting_Idle
12:15:45.079	-1.1516461	1.3024855	9.598648	-0.0965216	-0.049238794	0.028405234	-1.0029175	1.253369	9.674378	Sitting_Idle
12:15:45.102	-1.1516461	1.3024855	9.598648	-0.0965216	-0.049238794	0.028405234	-1.0029175	1.253369	9.674378	Sitting_Idle
12:15:45.124	-1.1516461	1.3024855	9.598648	-0.0965216	-0.049238794	0.028405234	-1.0029175	1.253369	9.674378	Sitting_Idle
12:15:45.146	-1.1516461	1.3024855	9.598648	-0.0965216	-0.049238794	0.028405234	-1.0029175	1.253369	9.674378	Sitting_Idle
12:15:45.169	-1.1516461	1.3024855	9.598648	-0.0965216	-0.049238794	0.028405234	-1.0029175	1.253369	9.674378	Sitting_Idle
12:15:45.192	-1.1516461	1.3024855	9.598648	-0.0965216	-0.049238794	0.028405234	-1.0029175	1.253369	9.674378	Sitting_Idle
12:15:45.216	-1.1516461	1.3024855	9.598648	-0.0965216	-0.049238794	0.028405234	-1.0029175	1.253369	9.674378	Sitting_Idle
12:15:45.238	-0.7996878	0.94095	9.543579	-0.046430644	-0.0315237	0.0290161	-0.9525871	1.2003589	9.686181	Sitting_Idle
12:15:45.261	-0.7996878	0.94095	9.543579	-0.046430644	-0.0315237	0.0290161	-0.9525871	1.2003589	9.686181	Sitting_Idle
12:15:45.284	-0.7996878	0.94095	9.543579	-0.046430644	-0.0315237	0.0290161	-0.9525871	1.2003589	9.686181	Sitting_Idle
12:15:45.306	-0.7996878	0.94095	9.543579	-0.046430644	-0.0315237	0.0290161	-0.9525871	1.2003589	9.686181	Sitting_Idle
12:15:45.330	-0.7996878	0.94095	9.543579	-0.046430644	-0.0315237	0.0290161	-0.9525871	1.2003589	9.686181	Sitting_Idle
12:15:45.353	-0.7996878	0.94095	9.543579	-0.046430644	-0.0315237	0.0290161	-0.9525871	1.2003589	9.686181	Sitting_Idle
12:15:45.376	-0.7996878	0.94095	9.543579	-0.046430644	-0.0315237	0.0290161	-0.9525871	1.2003589	9.686181	Sitting_Idle
12:15:45.399	-0.7996878	0.94095	9.543579	0.10139874	-0.041297548	0.018020526	-0.9525871	1.2003589	9.686181	Sitting_Idle
12:15:45.422	-0.9433443	1.2043202	9.134158	0.10139874	-0.041297548	0.018020526	-0.9275144	1.2534544	9.681888	Sitting_Idle
12:15:45.445	-0.9433443	1.2043202	9.134158	0.10139874	-0.041297548	0.018020526	-0.9275144	1.2534544	9.681888	Sitting_Idle
12:15:45.468	-0.9433443	1.2043202	9.134158	0.10139874	-0.041297548	0.018020526	-0.9275144	1.2534544	9.681888	Sitting_Idle
12:15:45.491	-0.9433443	1.2043202	9.134158	0.10139874	-0.041297548	0.018020526	-0.9275144	1.2534544	9.681888	Sitting_Idle
12:15:45.514	-0.9433443	1.2043202	9.134158	0.10139874	-0.041297548	0.018020526	-0.9275144	1.2534544	9.681888	Sitting_Idle
12:15:45.537	-0.9433443	1.2043202	9.134158	0.10139874	-0.041297548	0.018020526	-0.9275144	1.2534544	9.681888	Sitting_Idle
12:15:45.560	-0.9433443	1.2043202	9.134158	0.10139874	-0.041297548	0.018020526	-0.9275144	1.2534544	9.681888	Sitting_Idle
12:15:45.582	-0.9720756	1.2617828	9.440625	-0.045208916	0.016123788	-0.0033597588	-0.92837375	1.2985414	9.675861	Sitting_Idle
12:15:45.604	-0.9720756	1.2617828	9.440625	-0.045208916	0.016123788	-0.0033597588	-0.92837375	1.2985414	9.675861	Sitting_Idle
12:15:45.627	-0.9720756	1.2617828	9.440625	-0.045208916	0.016123788	-0.0033597588	-0.92837375	1.2985414	9.675861	Sitting_Idle
12:15:45.650	-0.9720756	1.2617828	9.440625	-0.045208916	0.016123788	-0.0033597588	-0.92837375	1.2985414	9.675861	Sitting_Idle
12:15:45.673	-0.9720756	1.2617828	9.440625	-0.045208916	0.016123788	-0.0033597588	-0.92837375	1.2985414	9.675861	Sitting_Idle
12:15:45.695	-0.9720756	1.2617828	9.440625	-0.045208916	0.016123788	-0.0033597588	-0.92837375	1.2985414	9.675861	Sitting_Idle
12:15:45.718	-0.9720756	1.2617828	9.440625	-0.045208916	0.016123788	-0.0033597588	-0.92837375	1.2985414	9.675861	Sitting_Idle
12:15:45.742	-0.9720756	1.2617828	9.440625	-0.045208916	0.016123788	-0.0033597588	-0.92837375	1.2985414	9.675861	Sitting_Idle
12:15:45.764	-0.79250497	1.2761484	9.059936	0.03481443	0.010015136	0.015577064	-0.9331982	1.3113194	9.673674	Sitting_Idle
12:15:45.788	-0.79250497	1.2761484	9.059936	0.03481443	0.010015136	0.015577064	-0.9331982	1.3113194	9.673674	Sitting_Idle
12:15:45.811	-0.79250497	1.2761484	9.059936	0.03481443	0.010015136	0.015577064	-0.9331982	1.3113194	9.673674	Sitting_Idle
12:15:45.834	-0.79250497	1.2761484	9.059936	0.03481443	0.010015136	0.015577064	-0.9331982	1.3113194	9.673674	Sitting_Idle
12:15:45.857	-0.79250497	1.2761484	9.059936	0.03481443	0.010015136	0.015577064	-0.9331982	1.3113194	9.673674	Sitting_Idle
12:15:45.880	-0.79250497	1.2761484	9.059936	0.03481443	0.010015136	0.015577064	-0.9331982	1.3113194	9.673674	Sitting_Idle
12:15:45.904	-0.79250497	1.2761484	9.059936	0.03481443	0.010015136	0.015577064	-0.9331982	1.3113194	9.673674	Sitting_Idle
12:15:45.926	-0.79250497	1.2761484	9.059936	0.03481443	0.010015136	0.015577064	-0.9331982	1.3113194	9.673674	Sitting_Idle
12:15:45.949	-0.89067024	1.3072741	9.344854	-0.01894171	0.011847732	0.02107485	-0.90523815	1.3188002	9.675313	Sitting_Idle
12:15:45.972	-0.89067024	1.3072741	9.344854	-0.01894171	0.011847732	0.02107485	-0.90523815	1.3188002	9.675313	Sitting_Idle
12:15:45.994	-0.89067024	1.3072741	9.344854	-0.01894171	0.011847732	0.02107485	-0.90523815	1.3188002	9.675313	Sitting_Idle
12:15:46.018	-0.89067024	1.3072741	9.344854	-0.01894171	0.011847732	0.02107485	-0.90523815	1.3188002	9.675313	Sitting_Idle
12:15:46.041	-0.89067024	1.3072741	9.344854	-0.01894171	0.011847732	0.02107485	-0.90523815	1.3188002	9.675313	Sitting_Idle
12:15:46.064	-0.89067024	1.3072741	9.344854	-0.01894171	0.011847732	0.02107485	-0.90523815	1.3188002	9.675313	Sitting_Idle
12:15:46.086	-0.89067024	1.3072741	9.344854	-0.01894171	0.011847732	0.02107485	-0.90523815	1.3188002	9.675313	Sitting_Idle
12:15:46.110	-0.89067024	1.3072741	9.344854	-0.01894171	0.011847732	0.02107485	-0.90523815	1.3188002	9.675313	Sitting_Idle
12:15:46.132	-0.8739103	1.2953026	9.42626	0.0012168436	-0.13231647	0.0027488936	-0.8131236	1.3028916	9.685643	Sitting_Idle
12:15:46.155	-0.8739103	1.2953026	9.42626	0.0012168436	-0.13231647	0.0027488936	-0.8131236	1.3028916	9.685643	Sitting_Idle
12:15:46.177	-0.8739103	1.2953026	9.42626	0.0012168436	-0.13231647	0.0027488936	-0.8131236	1.3028916	9.685643	Sitting_Idle
12:15:46.201	-0.8739103	1.2953026	9.42626	0.0012168436	-0.13231647	0.0027488936	-0.8131236	1.3028916	9.685643	Sitting_Idle
12:15:46.223	-0.8739103	1.2953026	9.42626	0.0012168436	-0.13231647	0.0027488936	-0.8131236	1.3028916	9.685643	Sitting_Idle
12:15:46.247	-0.8739103	1.2953026	9.42626	0.0012168436	-0.13231647	0.0027488936	-0.8131236	1.3028916	9.685643	Sitting_Idle
12:15:46.270	-0.8739103	1.2953026	9.42626	0.0012168436	-0.13231647	0.0027488936	-0.8131236	1.3028916	9.685643	Sitting_Idle
12:15:46.292	-0.8739103	1.2953026	9.42626	0.0012168436	-0.13231647	0.0027488936	-0.8131236	1.3028916	9.685643	Sitting_Idle
12:15:46.314	-0.5794145	0.6177229	8.688824	-0.6579067	-1.4517854	-0.7473936	-0.4094605	1.0426394	9.742466	Sitting_Idle
12:15:46.336	-0.5794145	0.6177229	8.688824	-0.6579067	-1.4517854	-0.7473936	-0.4094605	1.0426394	9.742466	Sitting_Idle
12:15:46.360	-0.5794145	0.6177229	8.688824	-0.6579067	-1.4517854	-0.7473936	-0.4094605	1.0426394	9.742466	Sitting_Idle
12:15:46.382	-0.5794145	0.6177229	8.688824	-0.6579067	-1.4517854	-0.7473936	-0.4094605	1.0426394	9.742466	Sitting_Idle
12:15:46.405	-0.5794145	0.6177229	8.688824	-0.6579067	-1.4517854	-0.7473936	-0.4094605	1.0426394	9.742466	Sitting_Idle
12:15:46.428	-0.5794145	0.6177229	8.688824	-0.6579067	-1.4517854	-0.7473936	-0.4094605	1.0426394	9.742466	Sitting_Idle
12:15:46.451	-0.5794145	0.6177229	8.688824	-0.6579067	-1.4517854	-0.7473936	-0.4094605	1.0426394	9.742466	Sitting_Idle
12:15:46.474	-0.5794145	0.6177229	8.688824	-0.6579067	-1.4517854	-0.7473936	-0.4094605	1.0426394	9.742466	Sitting_Idle
12:15:46.498	0.4764607	0.083799616	10.144543	0.66705996	-0.13231647	0.15057828	0.44277483	0.13980547	9.795651	Sitting_Idle
12:15:46.521	0.4764607	0.083799616	10.144543	0.66705996	-0.13231647	0.15057828	0.44277483	0.13980547	9.795651	Sitting_Idle
12:15:46.544	0.4764607	0.083799616	10.144543	0.66705996	-0.13231647	0.15057828	0.44277483	0.13980547	9.795651	Sitting_Idle
12:15:46.567	0.4764607	0.083799616	10.144543	0.66705996	-0.13231647	0.15057828	0.44277483	0.13980547	9.795651	Sitting_Idle
12:15:46.591	0.4764607	0.083799616	10.144543	0.66705996	-0.13231647	0.15057828	0.44277483	0.13980547	9.795651	Sitting_Idle
12:15:46.614	0.4764607	0.083799616	10.144543	0.66705996	-0.13231647	0.15057828	0.44277483	0.13980547	9.795651	Sitting_Idle
12:15:46.637	0.4764607	0.083799616	10.144543	0.66705996	-0.13231647	0.15057828	0.44277483	0.13980547	9.795651	Sitting_Idle
12:15:46.660	0.4764607	0.083799616	10.144543	-0.45937556	0.32277814	0.068722345	0.7937888	0.36506438	9.767652	Sitting_Idle
12:15:46.682	0.7110996	0.505192	9.316123	-0.45937556	0.32277814	0.068722345	0.7937888	0.36506438	9.767652	Sitting_Idle
12:15:46.707	0.7110996	0.505192	9.316123	-0.45937556	0.32277814	0.068722345	0.7937888	0.36506438	9.767652	Sitting_Idle
12:15:46.729	0.7110996	0.505192	9.316123	-0.45937556	0.32277814	0.068722345	0.7937888	0.36506438	9.767652	Sitting_Idle
12:15:46.753	0.7110996	0.505192	9.316123	-0.45937556	0.32277814	0.068722345	0.7937888	0.36506438	9.767652	Sitting_Idle
12:15:46.776	0.7110996	0.505192	9.316123	-0.45937556	0.32277814	0.068722345	0.7937888	0.36506438	9.767652	Sitting_Idle
12:15:46.799	0.7110996	0.505192	9.316123	-0.45937556	0.32277814	0.068722345	0.7937888	0.36506438	9.767652	Sitting_Idle
12:15:46.823	0.7110996	0.505192	9.316123	-0.45937556	0.32277814	0.068722345	0.7937888	0.36506438	9.767652	Sitting_Idle
12:15:46.847	1.7166951	-0.3304099	9.366403	0.19608286	-0.046795335	-0.16584991	1.141965	0.0019413069	9.739933	Sitting_Idle
12:15:46.869	1.7166951	-0.3304099	9.366403	0.19608286	-0.046795335	-0.16584991	1.141965	0.0019413069	9.739933	Sitting_Idle
12:15:46.892	1.7166951	-0.3304099	9.366403	0.19608286	-0.046795335	-0.16584991	1.141965	0.0019413069	9.739933	Sitting_Idle
12:15:46.915	1.7166951	-0.3304099	9.366403	0.19608286	-0.046795335	-0.16584991	1.141965	0.0019413069	9.739933	Sitting_Idle
12:15:46.939	1.7166951	-0.3304099	9.366403	0.19608286	-0.046795335	-0.16584991	1.141965	0.0019413069	9.739933	Sitting_Idle
12:15:46.962	1.7166951	-0.3304099	9.366403	0.19608286	-0.046795335	-0.16584991	1.141965	0.0019413069	9.739933	Sitting_Idle
12:15:46.983	1.7166951	-0.3304099	9.366403	0.19608286	-0.046795335	-0.16584991	1.141965	0.0019413069	9.739933	Sitting_Idle
12:15:47.007	1.7166951	-0.3304099	9.366403	0.19608286	-0.046795335	-0.16584991	1.141965	0.0019413069	9.739933	Sitting_Idle
12:15:47.029	1.3791022	0.3232271	9.038387	-0.11606928	-0.03824322	-0.05589417	1.3540685	0.28583676	9.70851	Sitting_Idle
12:15:47.053	1.3791022	0.3232271	9.038387	-0.11606928	-0.03824322	-0.05589417	1.3540685	0.28583676	9.70851	Sitting_Idle
12:15:47.076	1.3791022	0.3232271	9.038387	-0.11606928	-0.03824322	-0.05589417	1.3540685	0.28583676	9.70851	Sitting_Idle
12:15:47.099	1.3791022	0.3232271	9.038387	-0.11606928	-0.03824322	-0.05589417	1.3540685	0.28583676	9.70851	Sitting_Idle
12:15:47.122	1.3791022	0.3232271	9.038387	-0.11606928	-0.03824322	-0.05589417	1.3540685	0.28583676	9.70851	Sitting_Idle
12:15:47.144	1.3791022	0.3232271	9.038387	-0.11606928	-0.03824322	-0.05589417	1.3540685	0.28583676	9.70851	Sitting_Idle
12:15:47.168	1.3791022	0.3232271	9.038387	-0.11606928	-0.03824322	-0.05589417	1.3540685	0.28583676	9.70851	Sitting_Idle
12:15:47.191	1.3791022	0.3232271	9.038387	-0.11606928	-0.03824322	-0.05589417	1.3540685	0.28583676	9.70851	Sitting_Idle
12:15:47.214	1.5874043	-0.16041641	9.581888	-0.13256265	0.06438214	-0.14813483	1.6625253	-0.13509558	9.6637535	Sitting_Idle
12:15:47.237	1.5874043	-0.16041641	9.581888	-0.13256265	0.06438214	-0.14813483	1.6625253	-0.13509558	9.6637535	Sitting_Idle
12:15:47.260	1.5874043	-0.16041641	9.581888	-0.13256265	0.06438214	-0.14813483	1.6625253	-0.13509558	9.6637535	Sitting_Idle
12:15:47.284	1.5874043	-0.16041641	9.581888	-0.13256265	0.06438214	-0.14813483	1.6625253	-0.13509558	9.6637535	Sitting_Idle
12:15:47.306	1.5874043	-0.16041641	9.581888	-0.13256265	0.06438214	-0.14813483	1.6625253	-0.13509558	9.6637535	Sitting_Idle
12:15:47.329	1.5874043	-0.16041641	9.581888	-0.13256265	0.06438214	-0.14813483	1.6625253	-0.13509558	9.6637535	Sitting_Idle
12:15:47.352	1.5874043	-0.16041641	9.581888	-0.13256265	0.06438214	-0.14813483	1.6625253	-0.13509558	9.6637535	Sitting_Idle
12:15:47.375	1.5874043	-0.16041641	9.581888	-0.13256265	0.06438214	-0.14813483	1.6625253	-0.13509558	9.6637535	Sitting_Idle
12:15:47.399	1.5227587	-0.26337022	9.660899	0.010990688	-0.2807567	-0.023518313	1.6939249	-0.23057292	9.656491	Sitting_Idle
12:15:47.422	1.5227587	-0.26337022	9.660899	0.010990688	-0.2807567	-0.023518313	1.6939249	-0.23057292	9.656491	Sitting_Idle
12:15:47.445	1.5227587	-0.26337022	9.660899	0.010990688	-0.2807567	-0.023518313	1.6939249	-0.23057292	9.656491	Sitting_Idle
12:15:47.467	1.5227587	-0.26337022	9.660899	0.010990688	-0.2807567	-0.023518313	1.6939249	-0.23057292	9.656491	Sitting_Idle
12:15:47.490	1.5227587	-0.26337022	9.660899	0.010990688	-0.2807567	-0.023518313	1.6939249	-0.23057292	9.656491	Sitting_Idle
12:15:47.514	1.5227587	-0.26337022	9.660899	0.010990688	-0.2807567	-0.023518313	1.6939249	-0.23057292	9.656491	Sitting_Idle
12:15:47.537	1.5227587	-0.26337022	9.660899	0.010990688	-0.2807567	-0.023518313	1.6939249	-0.23057292	9.656491	Sitting_Idle
12:15:47.560	2.1931558	-0.40223816	9.067119	-0.041543726	-0.13231647	-0.08399397	1.9159099	-0.23466633	9.614812	Sitting_Idle
12:15:47.582	2.1931558	-0.40223816	9.067119	-0.041543726	-0.13231647	-0.08399397	1.9159099	-0.23466633	9.614812	Sitting_Idle
12:15:47.606	2.1931558	-0.40223816	9.067119	-0.041543726	-0.13231647	-0.08399397	1.9159099	-0.23466633	9.614812	Sitting_Idle
12:15:47.629	2.1931558	-0.40223816	9.067119	-0.041543726	-0.13231647	-0.08399397	1.9159099	-0.23466633	9.614812	Sitting_Idle
12:15:47.651	2.1931558	-0.40223816	9.067119	-0.041543726	-0.13231647	-0.08399397	1.9159099	-0.23466633	9.614812	Sitting_Idle
12:15:47.673	2.1931558	-0.40223816	9.067119	-0.041543726	-0.13231647	-0.08399397	1.9159099	-0.23466633	9.614812	Sitting_Idle
12:15:47.696	2.1931558	-0.40223816	9.067119	-0.041543726	-0.13231647	-0.08399397	1.9159099	-0.23466633	9.614812	Sitting_Idle
12:15:47.719	2.1931558	-0.40223816	9.067119	-0.041543726	-0.13231647	-0.08399397	1.9159099	-0.23466633	9.614812	Sitting_Idle
12:15:47.744	1.9561225	-0.31843856	9.27542	-0.024439497	-0.14453377	-0.04428773	1.9538504	-0.28464806	9.6058235	Sitting_Idle
12:15:47.766	1.9561225	-0.31843856	9.27542	-0.024439497	-0.14453377	-0.04428773	1.9538504	-0.28464806	9.6058235	Sitting_Idle
12:15:47.790	1.9561225	-0.31843856	9.27542	-0.024439497	-0.14453377	-0.04428773	1.9538504	-0.28464806	9.6058235	Sitting_Idle
12:15:47.812	1.9561225	-0.31843856	9.27542	-0.024439497	-0.14453377	-0.04428773	1.9538504	-0.28464806	9.6058235	Sitting_Idle
12:15:47.836	1.9561225	-0.31843856	9.27542	-0.024439497	-0.14453377	-0.04428773	1.9538504	-0.28464806	9.6058235	Sitting_Idle
12:15:47.859	1.9561225	-0.31843856	9.27542	-0.024439497	-0.14453377	-0.04428773	1.9538504	-0.28464806	9.6058235	Sitting_Idle
12:15:47.882	1.9561225	-0.31843856	9.27542	-0.024439497	-0.14453377	-0.04428773	1.9538504	-0.28464806	9.6058235	Sitting_Idle
12:15:47.904	1.9561225	-0.31843856	9.27542	-0.024439497	-0.14453377	-0.04428773	1.9538504	-0.28464806	9.6058235	Sitting_Idle
12:15:47.926	2.248224	-0.20111908	9.402317	0.06596856	-0.23433097	-0.074830994	2.335552	-0.2142931	9.522061	Sitting_Idle
12:15:47.949	2.248224	-0.20111908	9.402317	0.06596856	-0.23433097	-0.074830994	2.335552	-0.2142931	9.522061	Sitting_Idle
12:15:47.973	2.248224	-0.20111908	9.402317	0.06596856	-0.23433097	-0.074830994	2.335552	-0.2142931	9.522061	Sitting_Idle
12:15:47.997	2.248224	-0.20111908	9.402317	0.06596856	-0.23433097	-0.074830994	2.335552	-0.2142931	9.522061	Sitting_Idle
12:15:48.020	2.248224	-0.20111908	9.402317	0.06596856	-0.23433097	-0.074830994	2.335552	-0.2142931	9.522061	Sitting_Idle
12:15:48.043	2.248224	-0.20111908	9.402317	0.06596856	-0.23433097	-0.074830994	2.335552	-0.2142931	9.522061	Sitting_Idle
12:15:48.065	2.248224	-0.20111908	9.402317	0.06596856	-0.23433097	-0.074830994	2.335552	-0.2142931	9.522061	Sitting_Idle
12:15:48.089	2.248224	-0.20111908	9.402317	0.06596856	-0.23433097	-0.074830994	2.335552	-0.2142931	9.522061	Sitting_Idle
12:15:48.112	2.3775148	-0.16281068	9.253872	-0.053150162	0.06926907	-0.05467244	2.4710822	-0.16405353	9.488794	Sitting_Idle
12:15:48.135	2.3775148	-0.16281068	9.253872	-0.053150162	0.06926907	-0.05467244	2.4710822	-0.16405353	9.488794	Sitting_Idle
12:15:48.158	2.3775148	-0.16281068	9.253872	-0.053150162	0.06926907	-0.05467244	2.4710822	-0.16405353	9.488794	Sitting_Idle
12:15:48.181	2.3775148	-0.16281068	9.253872	-0.053150162	0.06926907	-0.05467244	2.4710822	-0.16405353	9.488794	Sitting_Idle
12:15:48.204	2.3775148	-0.16281068	9.253872	-0.053150162	0.06926907	-0.05467244	2.4710822	-0.16405353	9.488794	Sitting_Idle
12:15:48.226	2.3775148	-0.16281068	9.253872	-0.053150162	0.06926907	-0.05467244	2.4710822	-0.16405353	9.488794	Sitting_Idle
12:15:48.249	2.3775148	-0.16281068	9.253872	-0.053150162	0.06926907	-0.05467244	2.4710822	-0.16405353	9.488794	Sitting_Idle
12:15:48.272	2.3775148	-0.16281068	9.253872	-0.053150162	0.06926907	-0.05467244	2.4710822	-0.16405353	9.488794	Sitting_Idle
12:15:48.296	2.5020173	-0.33519846	9.232324	-0.07391958	0.20243768	-0.0290161	2.4078157	-0.32418045	9.500932	Sitting_Idle
12:15:48.320	2.5020173	-0.33519846	9.232324	-0.07391958	0.20243768	-0.0290161	2.4078157	-0.32418045	9.500932	Sitting_Idle
12:15:48.343	2.5020173	-0.33519846	9.232324	-0.07391958	0.20243768	-0.0290161	2.4078157	-0.32418045	9.500932	Sitting_Idle
12:15:48.365	2.5020173	-0.33519846	9.232324	-0.07391958	0.20243768	-0.0290161	2.4078157	-0.32418045	9.500932	Sitting_Idle
12:15:48.387	2.5020173	-0.33519846	9.232324	-0.07391958	0.20243768	-0.0290161	2.4078157	-0.32418045	9.500932	Sitting_Idle
12:15:48.409	2.5020173	-0.33519846	9.232324	-0.07391958	0.20243768	-0.0290161	2.4078157	-0.32418045	9.500932	Sitting_Idle
12:15:48.433	2.5020173	-0.33519846	9.232324	-0.07391958	0.20243768	-0.0290161	2.4078157	-0.32418045	9.500932	Sitting_Idle
12:15:48.456	2.5020173	-0.33519846	9.232324	-0.07391958	0.20243768	-0.0290161	2.4078157	-0.32418045	9.500932	Sitting_Idle
12:15:48.479	1.9992194	-0.30646718	9.440625	-0.12828659	0.18227912	-0.18600847	2.1810012	-0.3646458	9.5540905	Sitting_Idle
12:15:48.502	1.9992194	-0.30646718	9.440625	-0.12828659	0.18227912	-0.18600847	2.1810012	-0.3646458	9.5540905	Sitting_Idle
12:15:48.524	1.9992194	-0.30646718	9.440625	-0.12828659	0.18227912	-0.18600847	2.1810012	-0.3646458	9.5540905	Sitting_Idle
12:15:48.548	1.9992194	-0.30646718	9.440625	-0.12828659	0.18227912	-0.18600847	2.1810012	-0.3646458	9.5540905	Sitting_Idle
12:15:48.571	1.9992194	-0.30646718	9.440625	-0.12828659	0.18227912	-0.18600847	2.1810012	-0.3646458	9.5540905	Sitting_Idle
12:15:48.594	1.9992194	-0.30646718	9.440625	-0.12828659	0.18227912	-0.18600847	2.1810012	-0.3646458	9.5540905	Sitting_Idle
12:15:48.616	1.9992194	-0.30646718	9.440625	-0.12828659	0.18227912	-0.18600847	2.1810012	-0.3646458	9.5540905	Sitting_Idle
12:15:48.639	1.9992194	-0.30646718	9.440625	-0.12828659	0.18227912	-0.18600847	2.1810012	-0.3646458	9.5540905	Sitting_Idle
12:15:48.663	2.597788	-0.0670397	9.42626	0.036036164	-0.14636636	0.14813483	2.6525142	-0.099130385	9.440589	Sitting_Idle
12:15:48.685	2.597788	-0.0670397	9.42626	0.036036164	-0.14636636	0.14813483	2.6525142	-0.099130385	9.440589	Sitting_Idle
12:15:48.711	2.597788	-0.0670397	9.42626	0.036036164	-0.14636636	0.14813483	2.6525142	-0.099130385	9.440589	Sitting_Idle
12:15:48.734	2.597788	-0.0670397	9.42626	0.036036164	-0.14636636	0.14813483	2.6525142	-0.099130385	9.440589	Sitting_Idle
12:15:48.757	2.597788	-0.0670397	9.42626	0.036036164	-0.14636636	0.14813483	2.6525142	-0.099130385	9.440589	Sitting_Idle
12:15:48.780	2.597788	-0.0670397	9.42626	0.036036164	-0.14636636	0.14813483	2.6525142	-0.099130385	9.440589	Sitting_Idle
12:15:48.802	2.597788	-0.0670397	9.42626	0.036036164	-0.14636636	0.14813483	2.6525142	-0.099130385	9.440589	Sitting_Idle
12:15:48.826	2.925804	0.409421	8.411087	0.22601525	0.53047234	-0.6575964	2.607247	0.47396988	9.441821	Sitting_Idle
12:15:48.849	2.925804	0.409421	8.411087	0.22601525	0.53047234	-0.6575964	2.607247	0.47396988	9.441821	Sitting_Idle
12:15:48.872	2.925804	0.409421	8.411087	0.22601525	0.53047234	-0.6575964	2.607247	0.47396988	9.441821	Sitting_Idle
12:15:48.894	2.925804	0.409421	8.411087	0.22601525	0.53047234	-0.6575964	2.607247	0.47396988	9.441821	Sitting_Idle
12:15:48.917	2.925804	0.409421	8.411087	0.22601525	0.53047234	-0.6575964	2.607247	0.47396988	9.441821	Sitting_Idle
12:15:48.940	2.925804	0.409421	8.411087	0.22601525	0.53047234	-0.6575964	2.607247	0.47396988	9.441821	Sitting_Idle
12:15:48.962	2.925804	0.409421	8.411087	0.22601525	0.53047234	-0.6575964	2.607247	0.47396988	9.441821	Sitting_Idle
12:15:48.984	2.925804	0.409421	8.411087	0.22601525	0.53047234	-0.6575964	2.607247	0.47396988	9.441821	Sitting_Idle
12:15:49.008	1.0917894	0.35435268	9.428655	0.06596856	1.184709	0.021685716	1.3923208	0.3764201	9.700007	Sitting_Idle
12:15:49.030	1.0917894	0.35435268	9.428655	0.06596856	1.184709	0.021685716	1.3923208	0.3764201	9.700007	Sitting_Idle
12:15:49.052	1.0917894	0.35435268	9.428655	0.06596856	1.184709	0.021685716	1.3923208	0.3764201	9.700007	Sitting_Idle
12:15:49.074	1.0917894	0.35435268	9.428655	0.06596856	1.184709	0.021685716	1.3923208	0.3764201	9.700007	Sitting_Idle
12:15:49.097	1.0917894	0.35435268	9.428655	0.06596856	1.184709	0.021685716	1.3923208	0.3764201	9.700007	Sitting_Idle
12:15:49.119	1.0917894	0.35435268	9.428655	0.06596856	1.184709	0.021685716	1.3923208	0.3764201	9.700007	Sitting_Idle
12:15:49.142	1.0917894	0.35435268	9.428655	0.06596856	1.184709	0.021685716	1.3923208	0.3764201	9.700007	Sitting_Idle
12:15:49.164	1.0917894	0.35435268	9.428655	0.06596856	1.184709	0.021685716	1.3923208	0.3764201	9.700007	Sitting_Idle
12:15:49.187	0.8834874	0.12450229	9.208381	0.07696413	0.47121838	-0.4822781	0.7577444	0.4452749	9.767187	Sitting_Idle
12:15:49.210	0.8834874	0.12450229	9.208381	0.07696413	0.47121838	-0.4822781	0.7577444	0.4452749	9.767187	Sitting_Idle
12:15:49.234	0.8834874	0.12450229	9.208381	0.07696413	0.47121838	-0.4822781	0.7577444	0.4452749	9.767187	Sitting_Idle
12:15:49.256	0.8834874	0.12450229	9.208381	0.07696413	0.47121838	-0.4822781	0.7577444	0.4452749	9.767187	Sitting_Idle
12:15:49.280	0.8834874	0.12450229	9.208381	0.07696413	0.47121838	-0.4822781	0.7577444	0.4452749	9.767187	Sitting_Idle
12:15:49.302	0.8834874	0.12450229	9.208381	0.07696413	0.47121838	-0.4822781	0.7577444	0.4452749	9.767187	Sitting_Idle
12:15:49.326	0.8834874	0.12450229	9.208381	0.07696413	0.47121838	-0.4822781	0.7577444	0.4452749	9.767187	Sitting_Idle
12:15:49.349	0.8834874	0.12450229	9.208381	0.07696413	0.47121838	-0.4822781	0.7577444	0.4452749	9.767187	Sitting_Idle
12:15:49.372	3.4980354	-0.2944958	11.073521	-0.0824717	-2.1939867	-0.79809546	1.4823438	0.30512866	9.689166	Sitting_Idle
12:15:49.395	3.4980354	-0.2944958	11.073521	-0.0824717	-2.1939867	-0.79809546	1.4823438	0.30512866	9.689166	Sitting_Idle
12:15:49.417	3.4980354	-0.2944958	11.073521	-0.0824717	-2.1939867	-0.79809546	1.4823438	0.30512866	9.689166	Sitting_Idle
12:15:49.440	3.4980354	-0.2944958	11.073521	-0.0824717	-2.1939867	-0.79809546	1.4823438	0.30512866	9.689166	Sitting_Idle
12:15:49.464	3.4980354	-0.2944958	11.073521	-0.0824717	-2.1939867	-0.79809546	1.4823438	0.30512866	9.689166	Sitting_Idle
12:15:49.487	3.4980354	-0.2944958	11.073521	-0.0824717	-2.1939867	-0.79809546	1.4823438	0.30512866	9.689166	Sitting_Idle
12:15:49.510	3.4980354	-0.2944958	11.073521	-0.0824717	-2.1939867	-0.79809546	1.4823438	0.30512866	9.689166	Sitting_Idle
12:15:49.533	3.4980354	-0.2944958	11.073521	-0.0824717	-2.1939867	-0.79809546	1.4823438	0.30512866	9.689166	Sitting_Idle
12:15:49.557	2.1380875	1.8842943	9.182044	0.26449975	-0.22761145	0.0015271632	3.2043092	1.0575031	9.207848	Sitting_Idle
12:15:49.580	2.1380875	1.8842943	9.182044	0.26449975	-0.22761145	0.0015271632	3.2043092	1.0575031	9.207848	Sitting_Idle
12:15:49.602	2.1380875	1.8842943	9.182044	0.26449975	-0.22761145	0.0015271632	3.2043092	1.0575031	9.207848	Sitting_Idle
12:15:49.625	2.1380875	1.8842943	9.182044	0.26449975	-0.22761145	0.0015271632	3.2043092	1.0575031	9.207848	Sitting_Idle
12:15:49.648	2.1380875	1.8842943	9.182044	0.26449975	-0.22761145	0.0015271632	3.2043092	1.0575031	9.207848	Sitting_Idle
12:15:49.670	2.1380875	1.8842943	9.182044	0.26449975	-0.22761145	0.0015271632	3.2043092	1.0575031	9.207848	Sitting_Idle
12:15:49.693	2.1380875	1.8842943	9.182044	0.26449975	-0.22761145	0.0015271632	3.2043092	1.0575031	9.207848	Sitting_Idle
12:15:49.716	2.1380875	1.8842943	9.182044	0.26449975	-0.22761145	0.0015271632	3.2043092	1.0575031	9.207848	Sitting_Idle
12:15:49.739	1.5467016	0.95531565	9.569917	-0.10568458	0.41196448	-0.05100725	1.1432374	1.4069592	9.637628	Sitting_Idle
12:15:49.761	1.5467016	0.95531565	9.569917	-0.10568458	0.41196448	-0.05100725	1.1432374	1.4069592	9.637628	Sitting_Idle
12:15:49.787	1.5467016	0.95531565	9.569917	-0.10568458	0.41196448	-0.05100725	1.1432374	1.4069592	9.637628	Sitting_Idle
12:15:49.810	1.5467016	0.95531565	9.569917	-0.10568458	0.41196448	-0.05100725	1.1432374	1.4069592	9.637628	Sitting_Idle
12:15:49.833	1.5467016	0.95531565	9.569917	-0.10568458	0.41196448	-0.05100725	1.1432374	1.4069592	9.637628	Sitting_Idle
12:15:49.855	1.5467016	0.95531565	9.569917	-0.10568458	0.41196448	-0.05100725	1.1432374	1.4069592	9.637628	Sitting_Idle
12:15:49.877	1.5467016	0.95531565	9.569917	-0.10568458	0.41196448	-0.05100725	1.1432374	1.4069592	9.637628	Sitting_Idle
12:15:49.901	1.5467016	0.95531565	9.569917	-0.44410393	0.84995484	0.91477066	1.1432374	1.4069592	9.637628	Sitting_Idle
12:15:49.925	-0.7015225	-0.84039044	9.012051	-0.44410393	0.84995484	0.91477066	-1.2742671	-0.20679055	9.72131	Sitting_Idle
12:15:49.947	-0.7015225	-0.84039044	9.012051	-0.44410393	0.84995484	0.91477066	-1.2742671	-0.20679055	9.72131	Sitting_Idle
12:15:49.970	-0.7015225	-0.84039044	9.012051	-0.44410393	0.84995484	0.91477066	-1.2742671	-0.20679055	9.72131	Sitting_Idle
12:15:49.993	-0.7015225	-0.84039044	9.012051	-0.44410393	0.84995484	0.91477066	-1.2742671	-0.20679055	9.72131	Sitting_Idle
12:15:50.016	-0.7015225	-0.84039044	9.012051	-0.44410393	0.84995484	0.91477066	-1.2742671	-0.20679055	9.72131	Sitting_Idle
12:15:50.040	-0.7015225	-0.84039044	9.012051	-0.44410393	0.84995484	0.91477066	-1.2742671	-0.20679055	9.72131	Sitting_Idle
12:15:50.064	-0.7015225	-0.84039044	9.012051	-0.44410393	0.84995484	0.91477066	-1.2742671	-0.20679055	9.72131	Sitting_Idle
12:15:50.086	-3.9074564	0.18914771	7.170853	0.050086062	0.7070124	-0.3979787	-3.9769478	0.4147082	8.954454	Sitting_Idle
12:15:50.109	-3.9074564	0.18914771	7.170853	0.050086062	0.7070124	-0.3979787	-3.9769478	0.4147082	8.954454	Sitting_Idle
12:15:50.132	-3.9074564	0.18914771	7.170853	0.050086062	0.7070124	-0.3979787	-3.9769478	0.4147082	8.954454	Sitting_Idle
12:15:50.155	-3.9074564	0.18914771	7.170853	0.050086062	0.7070124	-0.3979787	-3.9769478	0.4147082	8.954454	Sitting_Idle
12:15:50.178	-3.9074564	0.18914771	7.170853	0.050086062	0.7070124	-0.3979787	-3.9769478	0.4147082	8.954454	Sitting_Idle
12:15:50.201	-3.9074564	0.18914771	7.170853	0.050086062	0.7070124	-0.3979787	-3.9769478	0.4147082	8.954454	Sitting_Idle
12:15:50.224	-3.9074564	0.18914771	7.170853	0.050086062	0.7070124	-0.3979787	-3.9769478	0.4147082	8.954454	Sitting_Idle
12:15:50.246	-3.9074564	0.18914771	7.170853	0.050086062	0.7070124	-0.3979787	-3.9769478	0.4147082	8.954454	Sitting_Idle
12:15:50.270	-5.3512044	0.11013664	9.972155	0.54427606	2.8792493	-0.4999932	-4.7866845	-0.5740107	8.53982	Sitting_Idle
12:15:50.293	-5.3512044	0.11013664	9.972155	0.54427606	2.8792493	-0.4999932	-4.7866845	-0.5740107	8.53982	Sitting_Idle
12:15:50.315	-5.3512044	0.11013664	9.972155	0.54427606	2.8792493	-0.4999932	-4.7866845	-0.5740107	8.53982	Sitting_Idle
12:15:50.338	-5.3512044	0.11013664	9.972155	0.54427606	2.8792493	-0.4999932	-4.7866845	-0.5740107	8.53982	Sitting_Idle
12:15:50.361	-5.3512044	0.11013664	9.972155	0.54427606	2.8792493	-0.4999932	-4.7866845	-0.5740107	8.53982	Sitting_Idle
12:15:50.385	-5.3512044	0.11013664	9.972155	0.54427606	2.8792493	-0.4999932	-4.7866845	-0.5740107	8.53982	Sitting_Idle
12:15:50.408	-5.3512044	0.11013664	9.972155	0.54427606	2.8792493	-0.4999932	-4.7866845	-0.5740107	8.53982	Sitting_Idle
12:15:50.431	-5.3512044	0.11013664	9.972155	0.54427606	2.8792493	-0.4999932	-4.7866845	-0.5740107	8.53982	Sitting_Idle
12:15:50.453	-3.727886	0.023942748	9.562734	1.6450552	-0.51777244	-0.4382958	-4.7232037	0.2249651	8.591339	Sitting_Idle
12:15:50.476	-3.727886	0.023942748	9.562734	1.6450552	-0.51777244	-0.4382958	-4.7232037	0.2249651	8.591339	Sitting_Idle
12:15:50.500	-3.727886	0.023942748	9.562734	1.6450552	-0.51777244	-0.4382958	-4.7232037	0.2249651	8.591339	Sitting_Idle
12:15:50.523	-3.727886	0.023942748	9.562734	1.6450552	-0.51777244	-0.4382958	-4.7232037	0.2249651	8.591339	Sitting_Idle
12:15:50.546	-3.727886	0.023942748	9.562734	1.6450552	-0.51777244	-0.4382958	-4.7232037	0.2249651	8.591339	Sitting_Idle
12:15:50.569	-3.727886	0.023942748	9.562734	1.6450552	-0.51777244	-0.4382958	-4.7232037	0.2249651	8.591339	Sitting_Idle
12:15:50.592	-3.727886	0.023942748	9.562734	1.6450552	-0.51777244	-0.4382958	-4.7232037	0.2249651	8.591339	Sitting_Idle
12:15:50.614	-3.727886	0.023942748	9.562734	1.6450552	-0.51777244	-0.4382958	-4.7232037	0.2249651	8.591339	Sitting_Idle
12:15:50.637	-4.948966	0.39505535	7.0774765	1.4636283	-1.1683439	-0.79076505	-3.376464	1.4228532	9.096447	Sitting_Idle
12:15:50.660	-4.948966	0.39505535	7.0774765	1.4636283	-1.1683439	-0.79076505	-3.376464	1.4228532	9.096447	Sitting_Idle
12:15:50.683	-4.948966	0.39505535	7.0774765	1.4636283	-1.1683439	-0.79076505	-3.376464	1.4228532	9.096447	Sitting_Idle
12:15:50.706	-4.948966	0.39505535	7.0774765	1.4636283	-1.1683439	-0.79076505	-3.376464	1.4228532	9.096447	Sitting_Idle
12:15:50.731	-4.948966	0.39505535	7.0774765	1.4636283	-1.1683439	-0.79076505	-3.376464	1.4228532	9.096447	Sitting_Idle
12:15:50.752	-4.948966	0.39505535	7.0774765	1.4636283	-1.1683439	-0.79076505	-3.376464	1.4228532	9.096447	Sitting_Idle
12:15:50.773	-4.948966	0.39505535	7.0774765	1.4636283	-1.1683439	-0.79076505	-3.376464	1.4228532	9.096447	Sitting_Idle
12:15:50.795	-4.948966	0.39505535	7.0774765	1.4636283	-1.1683439	-0.79076505	-3.376464	1.4228532	9.096447	Sitting_Idle
12:15:50.816	-2.760599	-0.7015225	6.8859344	0.22906958	-0.28930885	-1.8365664	-2.1493614	1.6575773	9.423537	Sitting_Idle
12:15:50.838	-2.760599	-0.7015225	6.8859344	0.22906958	-0.28930885	-1.8365664	-2.1493614	1.6575773	9.423537	Sitting_Idle
12:15:50.859	-2.760599	-0.7015225	6.8859344	0.22906958	-0.28930885	-1.8365664	-2.1493614	1.6575773	9.423537	Sitting_Idle
12:15:50.881	-2.760599	-0.7015225	6.8859344	0.22906958	-0.28930885	-1.8365664	-2.1493614	1.6575773	9.423537	Sitting_Idle
12:15:50.904	-2.760599	-0.7015225	6.8859344	0.22906958	-0.28930885	-1.8365664	-2.1493614	1.6575773	9.423537	Sitting_Idle
12:15:50.926	-2.760599	-0.7015225	6.8859344	0.22906958	-0.28930885	-1.8365664	-2.1493614	1.6575773	9.423537	Sitting_Idle
12:15:50.950	-2.760599	-0.7015225	6.8859344	0.22906958	-0.28930885	-1.8365664	-2.1493614	1.6575773	9.423537	Sitting_Idle
12:15:50.973	-2.760599	-0.7015225	6.8859344	0.22906958	-0.28930885	-1.8365664	-2.1493614	1.6575773	9.423537	Sitting_Idle
12:15:50.996	-2.5618742	-0.90024734	9.177256	-0.32926127	-1.0302883	-1.348485	-1.9498541	0.26163623	9.607289	Sitting_Idle
12:15:51.019	-2.5618742	-0.90024734	9.177256	-0.32926127	-1.0302883	-1.348485	-1.9498541	0.26163623	9.607289	Sitting_Idle
12:15:51.042	-2.5618742	-0.90024734	9.177256	-0.32926127	-1.0302883	-1.348485	-1.9498541	0.26163623	9.607289	Sitting_Idle
12:15:51.066	-2.5618742	-0.90024734	9.177256	-0.32926127	-1.0302883	-1.348485	-1.9498541	0.26163623	9.607289	Sitting_Idle
12:15:51.088	-2.5618742	-0.90024734	9.177256	-0.32926127	-1.0302883	-1.348485	-1.9498541	0.26163623	9.607289	Sitting_Idle
12:15:51.109	-2.5618742	-0.90024734	9.177256	-0.32926127	-1.0302883	-1.348485	-1.9498541	0.26163623	9.607289	Sitting_Idle
12:15:51.131	-2.5618742	-0.90024734	9.177256	-0.32926127	-1.0302883	-1.348485	-1.9498541	0.26163623	9.607289	Sitting_Idle
12:15:51.154	-2.5618742	-0.90024734	9.177256	-0.32926127	-1.0302883	-1.348485	-1.9498541	0.26163623	9.607289	Sitting_Idle
12:15:51.177	-1.6975409	-0.51716334	10.838882	-0.5546705	0.214655	-0.35216382	-0.8313219	-0.87347513	9.732232	Sitting_Idle
12:15:51.200	-1.6975409	-0.51716334	10.838882	-0.5546705	0.214655	-0.35216382	-0.8313219	-0.87347513	9.732232	Sitting_Idle
12:15:51.223	-1.6975409	-0.51716334	10.838882	-0.5546705	0.214655	-0.35216382	-0.8313219	-0.87347513	9.732232	Sitting_Idle
12:15:51.246	-1.6975409	-0.51716334	10.838882	-0.5546705	0.214655	-0.35216382	-0.8313219	-0.87347513	9.732232	Sitting_Idle
12:15:51.269	-1.6975409	-0.51716334	10.838882	-0.5546705	0.214655	-0.35216382	-0.8313219	-0.87347513	9.732232	Sitting_Idle
12:15:51.292	-1.6975409	-0.51716334	10.838882	-0.5546705	0.214655	-0.35216382	-0.8313219	-0.87347513	9.732232	Sitting_Idle
12:15:51.315	-1.6975409	-0.51716334	10.838882	-0.5546705	0.214655	-0.35216382	-0.8313219	-0.87347513	9.732232	Sitting_Idle
12:15:51.337	-1.6975409	-0.51716334	10.838882	-0.5546705	0.214655	-0.35216382	-0.8313219	-0.87347513	9.732232	Sitting_Idle
12:15:51.360	2.1045675	-0.77574503	10.149331	-0.36408058	-1.2764671	-0.35827246	0.38738576	-1.4484425	9.691353	Sitting_Idle
12:15:51.384	2.1045675	-0.77574503	10.149331	-0.36408058	-1.2764671	-0.35827246	0.38738576	-1.4484425	9.691353	Sitting_Idle
12:15:51.408	2.1045675	-0.77574503	10.149331	-0.36408058	-1.2764671	-0.35827246	0.38738576	-1.4484425	9.691353	Sitting_Idle
12:15:51.430	2.1045675	-0.77574503	10.149331	-0.36408058	-1.2764671	-0.35827246	0.38738576	-1.4484425	9.691353	Sitting_Idle
12:15:51.453	2.1045675	-0.77574503	10.149331	-0.36408058	-1.2764671	-0.35827246	0.38738576	-1.4484425	9.691353	Sitting_Idle
12:15:51.476	2.1045675	-0.77574503	10.149331	-0.36408058	-1.2764671	-0.35827246	0.38738576	-1.4484425	9.691353	Sitting_Idle
12:15:51.499	2.1045675	-0.77574503	10.149331	-0.36408058	-1.2764671	-0.35827246	0.38738576	-1.4484425	9.691353	Sitting_Idle
12:15:51.522	1.4509305	-0.44533512	7.0870533	0.14049412	-0.4762336	0.016798794	1.4088767	-1.8097767	9.534681	Sitting_Idle
12:15:51.545	1.4509305	-0.44533512	7.0870533	0.14049412	-0.4762336	0.016798794	1.4088767	-1.8097767	9.534681	Sitting_Idle
12:15:51.569	1.4509305	-0.44533512	7.0870533	0.14049412	-0.4762336	0.016798794	1.4088767	-1.8097767	9.534681	Sitting_Idle
12:15:51.592	1.4509305	-0.44533512	7.0870533	0.14049412	-0.4762336	0.016798794	1.4088767	-1.8097767	9.534681	Sitting_Idle
12:15:51.615	1.4509305	-0.44533512	7.0870533	0.14049412	-0.4762336	0.016798794	1.4088767	-1.8097767	9.534681	Sitting_Idle
12:15:51.637	1.4509305	-0.44533512	7.0870533	0.14049412	-0.4762336	0.016798794	1.4088767	-1.8097767	9.534681	Sitting_Idle
12:15:51.659	1.4509305	-0.44533512	7.0870533	0.14049412	-0.4762336	0.016798794	1.4088767	-1.8097767	9.534681	Sitting_Idle
12:15:51.682	1.4509305	-0.44533512	7.0870533	0.14049412	-0.4762336	0.016798794	1.4088767	-1.8097767	9.534681	Sitting_Idle
12:15:51.707	2.5427198	-0.20111908	8.74868	0.6359058	-0.7309644	0.40775257	1.921668	-1.316808	9.525943	Sitting_Idle
12:15:51.732	2.5427198	-0.20111908	8.74868	0.6359058	-0.7309644	0.40775257	1.921668	-1.316808	9.525943	Sitting_Idle
12:15:51.756	2.5427198	-0.20111908	8.74868	0.6359058	-0.7309644	0.40775257	1.921668	-1.316808	9.525943	Sitting_Idle
12:15:51.779	2.5427198	-0.20111908	8.74868	0.6359058	-0.7309644	0.40775257	1.921668	-1.316808	9.525943	Sitting_Idle
12:15:51.802	2.5427198	-0.20111908	8.74868	0.6359058	-0.7309644	0.40775257	1.921668	-1.316808	9.525943	Sitting_Idle
12:15:51.825	2.5427198	-0.20111908	8.74868	0.6359058	-0.7309644	0.40775257	1.921668	-1.316808	9.525943	Sitting_Idle
12:15:51.847	2.5427198	-0.20111908	8.74868	0.6359058	-0.7309644	0.40775257	1.921668	-1.316808	9.525943	Sitting_Idle
12:15:51.871	2.5427198	-0.20111908	8.74868	0.6359058	-0.7309644	0.40775257	1.921668	-1.316808	9.525943	Sitting_Idle
12:15:51.895	-0.92658436	-0.08140534	-6.3975024	1.051905	-1.8140285	0.49449542	1.7672837	-0.6954615	9.620989	Sitting_Idle
12:15:51.917	-0.92658436	-0.08140534	-6.3975024	1.051905	-1.8140285	0.49449542	1.7672837	-0.6954615	9.620989	Sitting_Idle
12:15:51.941	-0.92658436	-0.08140534	-6.3975024	1.051905	-1.8140285	0.49449542	1.7672837	-0.6954615	9.620989	Sitting_Idle
12:15:51.964	-0.92658436	-0.08140534	-6.3975024	1.051905	-1.8140285	0.49449542	1.7672837	-0.6954615	9.620989	Sitting_Idle
12:15:51.989	-0.92658436	-0.08140534	-6.3975024	1.051905	-1.8140285	0.49449542	1.7672837	-0.6954615	9.620989	Sitting_Idle
12:15:52.011	-0.92658436	-0.08140534	-6.3975024	1.051905	-1.8140285	0.49449542	1.7672837	-0.6954615	9.620989	Sitting_Idle
12:15:52.034	-0.92658436	-0.08140534	-6.3975024	1.051905	-1.8140285	0.49449542	1.7672837	-0.6954615	9.620989	Sitting_Idle
12:15:52.057	-0.92658436	-0.08140534	-6.3975024	1.051905	-1.8140285	0.49449542	1.7672837	-0.6954615	9.620989	Sitting_Idle
12:15:52.079	1.4533248	-0.038308397	10.151725	-0.0067244046	0.5042051	0.011911872	1.3172607	-0.6004729	9.699208	Sitting_Idle
12:15:52.103	1.4533248	-0.038308397	10.151725	-0.0067244046	0.5042051	0.011911872	1.3172607	-0.6004729	9.699208	Sitting_Idle
12:15:52.126	1.4533248	-0.038308397	10.151725	-0.0067244046	0.5042051	0.011911872	1.3172607	-0.6004729	9.699208	Sitting_Idle
12:15:52.149	1.4533248	-0.038308397	10.151725	-0.0067244046	0.5042051	0.011911872	1.3172607	-0.6004729	9.699208	Sitting_Idle
12:15:52.172	1.4533248	-0.038308397	10.151725	-0.0067244046	0.5042051	0.011911872	1.3172607	-0.6004729	9.699208	Sitting_Idle
12:15:52.195	1.4533248	-0.038308397	10.151725	-0.0067244046	0.5042051	0.011911872	1.3172607	-0.6004729	9.699208	Sitting_Idle
12:15:52.217	1.4533248	-0.038308397	10.151725	-0.0067244046	0.5042051	0.011911872	1.3172607	-0.6004729	9.699208	Sitting_Idle
12:15:52.238	1.4533248	-0.038308397	10.151725	-0.25779	2.317864	0.0064140847	0.023710035	-0.46168357	9.795749	Sitting_Idle
12:15:52.260	-0.84996754	0.12929083	10.170879	-0.25779	2.317864	0.0064140847	0.023710035	-0.46168357	9.795749	Sitting_Idle
12:15:52.282	-0.84996754	0.12929083	10.170879	-0.25779	2.317864	0.0064140847	0.023710035	-0.46168357	9.795749	Sitting_Idle
12:15:52.305	-0.84996754	0.12929083	10.170879	-0.25779	2.317864	0.0064140847	0.023710035	-0.46168357	9.795749	Sitting_Idle
12:15:52.329	-0.84996754	0.12929083	10.170879	-0.25779	2.317864	0.0064140847	0.023710035	-0.46168357	9.795749	Sitting_Idle
12:15:52.351	-0.84996754	0.12929083	10.170879	-0.25779	2.317864	0.0064140847	0.023710035	-0.46168357	9.795749	Sitting_Idle
12:15:52.374	-0.84996754	0.12929083	10.170879	-0.25779	2.317864	0.0064140847	0.023710035	-0.46168357	9.795749	Sitting_Idle
12:15:52.396	-0.84996754	0.12929083	10.170879	-0.25779	2.317864	0.0064140847	0.023710035	-0.46168357	9.795749	Sitting_Idle
12:15:52.419	-0.84996754	0.12929083	10.170879	-0.25779	2.317864	0.0064140847	0.023710035	-0.46168357	9.795749	Sitting_Idle
12:15:52.443	-0.028731298	0.009577099	9.368797	-0.0006157522	-0.006478226	0.0027488936	-0.07471381	-0.4132491	9.797654	Sitting_Idle
12:15:52.466	-0.028731298	0.009577099	9.368797	-0.0006157522	-0.006478226	0.0027488936	-0.07471381	-0.4132491	9.797654	Sitting_Idle
12:15:52.490	-0.028731298	0.009577099	9.368797	-0.0006157522	-0.006478226	0.0027488936	-0.07471381	-0.4132491	9.797654	Sitting_Idle
12:15:52.513	-0.028731298	0.009577099	9.368797	-0.0006157522	-0.006478226	0.0027488936	-0.07471381	-0.4132491	9.797654	Sitting_Idle
12:15:52.536	-0.028731298	0.009577099	9.368797	-0.0006157522	-0.006478226	0.0027488936	-0.07471381	-0.4132491	9.797654	Sitting_Idle
12:15:52.560	-0.028731298	0.009577099	9.368797	-0.0006157522	-0.006478226	0.0027488936	-0.07471381	-0.4132491	9.797654	Sitting_Idle
12:15:52.583	-0.028731298	0.009577099	9.368797	-0.0006157522	-0.006478226	0.0027488936	-0.07471381	-0.4132491	9.797654	Sitting_Idle
12:15:52.605	-0.03351985	-0.009577099	9.387952	-0.0018374827	-0.001591304	0.005192355	-0.059326544	-0.27478814	9.80262	Sitting_Idle
12:15:52.627	-0.03351985	-0.009577099	9.387952	-0.0018374827	-0.001591304	0.005192355	-0.059326544	-0.27478814	9.80262	Sitting_Idle
12:15:52.650	-0.03351985	-0.009577099	9.387952	-0.0018374827	-0.001591304	0.005192355	-0.059326544	-0.27478814	9.80262	Sitting_Idle
12:15:52.673	-0.03351985	-0.009577099	9.387952	-0.0018374827	-0.001591304	0.005192355	-0.059326544	-0.27478814	9.80262	Sitting_Idle
12:15:52.695	-0.03351985	-0.009577099	9.387952	-0.0018374827	-0.001591304	0.005192355	-0.059326544	-0.27478814	9.80262	Sitting_Idle
12:15:52.718	-0.03351985	-0.009577099	9.387952	-0.0018374827	-0.001591304	0.005192355	-0.059326544	-0.27478814	9.80262	Sitting_Idle
12:15:52.741	-0.03351985	-0.009577099	9.387952	-0.0018374827	-0.001591304	0.005192355	-0.059326544	-0.27478814	9.80262	Sitting_Idle
12:15:52.763	-0.03351985	-0.009577099	9.387952	-0.0018374827	-0.001591304	0.005192355	-0.059326544	-0.27478814	9.80262	Sitting_Idle
12:15:52.785	-0.014365649	0.0	9.419077	-0.0012266175	0.000852157	0.0045814896	-0.04725011	-0.18401666	9.80481	Sitting_Idle
12:15:52.807	-0.014365649	0.0	9.419077	-0.0012266175	0.000852157	0.0045814896	-0.04725011	-0.18401666	9.80481	Sitting_Idle
12:15:52.828	-0.014365649	0.0	9.419077	-0.0012266175	0.000852157	0.0045814896	-0.04725011	-0.18401666	9.80481	Sitting_Idle
12:15:52.849	-0.014365649	0.0	9.419077	-0.0012266175	0.000852157	0.0045814896	-0.04725011	-0.18401666	9.80481	Sitting_Idle
12:15:52.871	-0.014365649	0.0	9.419077	-0.0012266175	0.000852157	0.0045814896	-0.04725011	-0.18401666	9.80481	Sitting_Idle
12:15:52.894	-0.014365649	0.0	9.419077	-0.0012266175	0.000852157	0.0045814896	-0.04725011	-0.18401666	9.80481	Sitting_Idle
12:15:52.917	-0.014365649	0.0	9.419077	-0.0012266175	0.000852157	0.0045814896	-0.04725011	-0.18401666	9.80481	Sitting_Idle
12:15:52.941	-0.014365649	0.0	9.419077	-0.0012266175	0.000852157	0.0045814896	-0.04725011	-0.18401666	9.80481	Sitting_Idle
12:15:52.964	-0.028731298	0.019154198	9.419077	-0.0018374827	-0.00036957348	0.0015271632	-0.041877054	-0.13145146	9.80568	Sitting_Idle
12:15:52.987	-0.028731298	0.019154198	9.419077	-0.0018374827	-0.00036957348	0.0015271632	-0.041877054	-0.13145146	9.80568	Sitting_Idle
12:15:53.011	-0.028731298	0.019154198	9.419077	-0.0018374827	-0.00036957348	0.0015271632	-0.041877054	-0.13145146	9.80568	Sitting_Idle
12:15:53.034	-0.028731298	0.019154198	9.419077	-0.0018374827	-0.00036957348	0.0015271632	-0.041877054	-0.13145146	9.80568	Sitting_Idle
12:15:53.056	-0.028731298	0.019154198	9.419077	-0.0018374827	-0.00036957348	0.0015271632	-0.041877054	-0.13145146	9.80568	Sitting_Idle
12:15:53.078	-0.028731298	0.019154198	9.419077	-0.0018374827	-0.00036957348	0.0015271632	-0.041877054	-0.13145146	9.80568	Sitting_Idle
12:15:53.100	-0.028731298	0.019154198	9.419077	-0.0018374827	-0.00036957348	0.0015271632	-0.041877054	-0.13145146	9.80568	Sitting_Idle
12:15:53.123	-0.028731298	0.019154198	9.419077	-0.0018374827	-0.00036957348	0.0015271632	-0.041877054	-0.13145146	9.80568	Sitting_Idle
12:15:53.146	0.009577099	-0.0071828244	9.4095	-0.0018374827	0.0014630222	0.0039706244	-0.038017258	-0.095859654	9.806108	Sitting_Idle
12:15:53.169	0.009577099	-0.0071828244	9.4095	-0.0018374827	0.0014630222	0.0039706244	-0.038017258	-0.095859654	9.806108	Sitting_Idle
12:15:53.192	0.009577099	-0.0071828244	9.4095	-0.0018374827	0.0014630222	0.0039706244	-0.038017258	-0.095859654	9.806108	Sitting_Idle
12:15:53.215	0.009577099	-0.0071828244	9.4095	-0.0018374827	0.0014630222	0.0039706244	-0.038017258	-0.095859654	9.806108	Sitting_Idle
12:15:53.237	0.009577099	-0.0071828244	9.4095	-0.0018374827	0.0014630222	0.0039706244	-0.038017258	-0.095859654	9.806108	Sitting_Idle
12:15:53.261	0.009577099	-0.0071828244	9.4095	-0.0018374827	0.0014630222	0.0039706244	-0.038017258	-0.095859654	9.806108	Sitting_Idle
12:15:53.284	0.009577099	-0.0071828244	9.4095	-0.0018374827	0.0014630222	0.0039706244	-0.038017258	-0.095859654	9.806108	Sitting_Idle
12:15:53.306	0.009577099	-0.0071828244	9.4095	-0.0018374827	0.0014630222	0.0039706244	-0.038017258	-0.095859654	9.806108	Sitting_Idle
12:15:53.329	-0.052674048	0.009577099	9.428655	-0.0018374827	0.0014630222	0.0039706244	-0.03534228	-0.072094046	9.806322	Sitting_Idle
12:15:53.353	-0.052674048	0.009577099	9.428655	-0.0018374827	0.0014630222	0.0039706244	-0.03534228	-0.072094046	9.806322	Sitting_Idle
12:15:53.376	-0.052674048	0.009577099	9.428655	-0.0018374827	0.0014630222	0.0039706244	-0.03534228	-0.072094046	9.806322	Sitting_Idle
12:15:53.399	-0.052674048	0.009577099	9.428655	-0.0018374827	0.0014630222	0.0039706244	-0.03534228	-0.072094046	9.806322	Sitting_Idle
12:15:53.421	-0.052674048	0.009577099	9.428655	-0.0018374827	0.0014630222	0.0039706244	-0.03534228	-0.072094046	9.806322	Sitting_Idle
12:15:53.445	-0.052674048	0.009577099	9.428655	-0.0018374827	0.0014630222	0.0039706244	-0.03534228	-0.072094046	9.806322	Sitting_Idle
12:15:53.469	-0.052674048	0.009577099	9.428655	-0.0018374827	0.0014630222	0.0039706244	-0.03534228	-0.072094046	9.806322	Sitting_Idle
12:15:53.491	-0.052674048	0.009577099	9.428655	-0.0018374827	0.0014630222	0.0039706244	-0.03534228	-0.072094046	9.806322	Sitting_Idle
12:15:53.513	-0.052674048	0.028731298	9.42626	-0.0006157522	-0.00036957348	0.0027488936	-0.034165196	-0.05469472	9.806438	Sitting_Idle
12:15:53.535	-0.052674048	0.028731298	9.42626	-0.0006157522	-0.00036957348	0.0027488936	-0.034165196	-0.05469472	9.806438	Sitting_Idle
12:15:53.557	-0.052674048	0.028731298	9.42626	-0.0006157522	-0.00036957348	0.0027488936	-0.034165196	-0.05469472	9.806438	Sitting_Idle
12:15:53.581	-0.052674048	0.028731298	9.42626	-0.0006157522	-0.00036957348	0.0027488936	-0.034165196	-0.05469472	9.806438	Sitting_Idle
12:15:53.604	-0.052674048	0.028731298	9.42626	-0.0006157522	-0.00036957348	0.0027488936	-0.034165196	-0.05469472	9.806438	Sitting_Idle
12:15:53.626	-0.052674048	0.028731298	9.42626	-0.0006157522	-0.00036957348	0.0027488936	-0.034165196	-0.05469472	9.806438	Sitting_Idle
12:15:53.650	-0.052674048	0.028731298	9.42626	-0.0006157522	-0.00036957348	0.0027488936	-0.034165196	-0.05469472	9.806438	Sitting_Idle
12:15:53.672	-0.052674048	0.028731298	9.42626	-0.0006157522	-0.00036957348	0.0027488936	-0.034165196	-0.05469472	9.806438	Sitting_Idle
12:15:53.695	-0.014365649	-0.0023942748	9.378374	-0.0012266175	0.0020738875	0.005192355	-0.032384556	-0.042584457	9.806504	Sitting_Idle
12:15:53.720	-0.014365649	-0.0023942748	9.378374	-0.0012266175	0.0020738875	0.005192355	-0.032384556	-0.042584457	9.806504	Sitting_Idle
12:15:53.743	-0.014365649	-0.0023942748	9.378374	-0.0012266175	0.0020738875	0.005192355	-0.032384556	-0.042584457	9.806504	Sitting_Idle
12:15:53.766	-0.014365649	-0.0023942748	9.378374	-0.0012266175	0.0020738875	0.005192355	-0.032384556	-0.042584457	9.806504	Sitting_Idle
12:15:53.789	-0.014365649	-0.0023942748	9.378374	-0.0012266175	0.0020738875	0.005192355	-0.032384556	-0.042584457	9.806504	Sitting_Idle
12:15:53.813	-0.014365649	-0.0023942748	9.378374	-0.0012266175	0.0020738875	0.005192355	-0.032384556	-0.042584457	9.806504	Sitting_Idle
12:15:53.836	-0.014365649	-0.0023942748	9.378374	-0.0012266175	0.0020738875	0.005192355	-0.032384556	-0.042584457	9.806504	Sitting_Idle
12:15:53.859	-0.014365649	-0.0023942748	9.378374	-0.0006157522	0.000852157	0.0039706244	-0.032384556	-0.042584457	9.806504	Sitting_Idle
12:15:53.881	-0.011971374	0.0	9.407105	-0.0006157522	0.000852157	0.0039706244	-0.030319061	-0.033766933	9.806545	Sitting_Idle
12:15:53.904	-0.011971374	0.0	9.407105	-0.0006157522	0.000852157	0.0039706244	-0.030319061	-0.033766933	9.806545	Sitting_Idle
12:15:53.928	-0.011971374	0.0	9.407105	-0.0006157522	0.000852157	0.0039706244	-0.030319061	-0.033766933	9.806545	Sitting_Idle
12:15:53.951	-0.011971374	0.0	9.407105	-0.0006157522	0.000852157	0.0039706244	-0.030319061	-0.033766933	9.806545	Sitting_Idle
12:15:53.974	-0.011971374	0.0	9.407105	-0.0006157522	0.000852157	0.0039706244	-0.030319061	-0.033766933	9.806545	Sitting_Idle
12:15:53.997	-0.011971374	0.0	9.407105	-0.0006157522	0.000852157	0.0039706244	-0.030319061	-0.033766933	9.806545	Sitting_Idle
12:15:54.020	-0.011971374	0.0	9.407105	-0.0006157522	0.000852157	0.0039706244	-0.030319061	-0.033766933	9.806545	Sitting_Idle
12:15:54.043	-0.021548472	0.011971374	9.404712	-0.0012266175	0.000852157	0.00030543262	-0.028797965	-0.026457366	9.806572	Sitting_Idle
12:15:54.066	-0.021548472	0.011971374	9.404712	-0.0012266175	0.000852157	0.00030543262	-0.028797965	-0.026457366	9.806572	Sitting_Idle
12:15:54.089	-0.021548472	0.011971374	9.404712	-0.0012266175	0.000852157	0.00030543262	-0.028797965	-0.026457366	9.806572	Sitting_Idle
12:15:54.112	-0.021548472	0.011971374	9.404712	-0.0012266175	0.000852157	0.00030543262	-0.028797965	-0.026457366	9.806572	Sitting_Idle
12:15:54.135	-0.021548472	0.011971374	9.404712	-0.0012266175	0.000852157	0.00030543262	-0.028797965	-0.026457366	9.806572	Sitting_Idle
12:15:54.158	-0.021548472	0.011971374	9.404712	-0.0012266175	0.000852157	0.00030543262	-0.028797965	-0.026457366	9.806572	Sitting_Idle
12:15:54.183	-0.021548472	0.011971374	9.404712	-0.0012266175	0.000852157	0.00030543262	-0.028797965	-0.026457366	9.806572	Sitting_Idle
12:15:54.206	-0.021548472	0.011971374	9.404712	-0.0012266175	0.000852157	0.00030543262	-0.028797965	-0.026457366	9.806572	Sitting_Idle
12:15:54.228	-0.03351985	0.009577099	9.423865	0.0006059783	0.0014630222	0.00580322	-0.027672693	-0.020983685	9.806589	Sitting_Idle
12:15:54.251	-0.03351985	0.009577099	9.423865	0.0006059783	0.0014630222	0.00580322	-0.027672693	-0.020983685	9.806589	Sitting_Idle
12:15:54.274	-0.03351985	0.009577099	9.423865	0.0006059783	0.0014630222	0.00580322	-0.027672693	-0.020983685	9.806589	Sitting_Idle
12:15:54.298	-0.03351985	0.009577099	9.423865	0.0006059783	0.0014630222	0.00580322	-0.027672693	-0.020983685	9.806589	Sitting_Idle
12:15:54.321	-0.03351985	0.009577099	9.423865	0.0006059783	0.0014630222	0.00580322	-0.027672693	-0.020983685	9.806589	Sitting_Idle
12:15:54.344	-0.03351985	0.009577099	9.423865	0.0006059783	0.0014630222	0.00580322	-0.027672693	-0.020983685	9.806589	Sitting_Idle
12:15:54.367	-0.03351985	0.009577099	9.423865	0.0006059783	0.0014630222	0.00580322	-0.027672693	-0.020983685	9.806589	Sitting_Idle
12:15:54.390	-0.03351985	0.009577099	9.423865	0.0006059783	0.0014630222	0.00580322	-0.027672693	-0.020983685	9.806589	Sitting_Idle
12:15:54.414	-0.043096945	0.03351985	9.42626	-0.0012266175	0.0014630222	0.0033597588	-0.027693363	-0.01623728	9.806598	Sitting_Idle
12:15:54.437	-0.043096945	0.03351985	9.42626	-0.0012266175	0.0014630222	0.0033597588	-0.027693363	-0.01623728	9.806598	Sitting_Idle
12:15:54.460	-0.043096945	0.03351985	9.42626	-0.0012266175	0.0014630222	0.0033597588	-0.027693363	-0.01623728	9.806598	Sitting_Idle
12:15:54.483	-0.043096945	0.03351985	9.42626	-0.0012266175	0.0014630222	0.0033597588	-0.027693363	-0.01623728	9.806598	Sitting_Idle
12:15:54.506	-0.043096945	0.03351985	9.42626	-0.0012266175	0.0014630222	0.0033597588	-0.027693363	-0.01623728	9.806598	Sitting_Idle
12:15:54.529	-0.043096945	0.03351985	9.42626	-0.0012266175	0.0014630222	0.0033597588	-0.027693363	-0.01623728	9.806598	Sitting_Idle
12:15:54.551	-0.043096945	0.03351985	9.42626	-0.0012266175	0.0014630222	0.0033597588	-0.027693363	-0.01623728	9.806598	Sitting_Idle
12:15:54.574	-0.043096945	0.03351985	9.42626	-0.0012266175	0.0014630222	0.0033597588	-0.027693363	-0.01623728	9.806598	Sitting_Idle
12:15:54.596	-0.011971374	-0.0047885496	9.399923	-0.0024483479	0.0014630222	0.0039706244	-0.027727587	-0.012099997	9.806603	Sitting_Idle
12:15:54.620	-0.011971374	-0.0047885496	9.399923	-0.0024483479	0.0014630222	0.0039706244	-0.027727587	-0.012099997	9.806603	Sitting_Idle
12:15:54.643	-0.011971374	-0.0047885496	9.399923	-0.0024483479	0.0014630222	0.0039706244	-0.027727587	-0.012099997	9.806603	Sitting_Idle
12:15:54.666	-0.011971374	-0.0047885496	9.399923	-0.0024483479	0.0014630222	0.0039706244	-0.027727587	-0.012099997	9.806603	Sitting_Idle
12:15:54.689	-0.011971374	-0.0047885496	9.399923	-0.0024483479	0.0014630222	0.0039706244	-0.027727587	-0.012099997	9.806603	Sitting_Idle
12:15:54.712	-0.011971374	-0.0047885496	9.399923	-0.0024483479	0.0014630222	0.0039706244	-0.027727587	-0.012099997	9.806603	Sitting_Idle
12:15:54.736	-0.011971374	-0.0047885496	9.399923	-0.0024483479	0.0014630222	0.0039706244	-0.027727587	-0.012099997	9.806603	Sitting_Idle
12:15:54.758	-0.011971374	-0.0047885496	9.399923	-0.0024483479	0.0014630222	0.0039706244	-0.027727587	-0.012099997	9.806603	Sitting_Idle
12:15:54.781	-0.019154198	0.0	9.399923	-0.0024483479	0.0020738875	0.0033597588	-0.027308125	-0.008632103	9.806608	Sitting_Idle
12:15:54.804	-0.019154198	0.0	9.399923	-0.0024483479	0.0020738875	0.0033597588	-0.027308125	-0.008632103	9.806608	Sitting_Idle
12:15:54.827	-0.019154198	0.0	9.399923	-0.0024483479	0.0020738875	0.0033597588	-0.027308125	-0.008632103	9.806608	Sitting_Idle
12:15:54.851	-0.019154198	0.0	9.399923	-0.0024483479	0.0020738875	0.0033597588	-0.027308125	-0.008632103	9.806608	Sitting_Idle
12:15:54.873	-0.019154198	0.0	9.399923	-0.0024483479	0.0020738875	0.0033597588	-0.027308125	-0.008632103	9.806608	Sitting_Idle
12:15:54.896	-0.019154198	0.0	9.399923	-0.0024483479	0.0020738875	0.0033597588	-0.027308125	-0.008632103	9.806608	Sitting_Idle
12:15:54.919	-0.019154198	0.0	9.399923	-0.0024483479	0.0020738875	0.0033597588	-0.027308125	-0.008632103	9.806608	Sitting_Idle
12:15:54.942	-0.031125572	0.0	9.402317	-0.003059213	0.0014630222	0.0033597588	-0.027724572	-0.005721586	9.806609	Sitting_Idle
12:15:54.965	-0.031125572	0.0	9.402317	-0.003059213	0.0014630222	0.0033597588	-0.027724572	-0.005721586	9.806609	Sitting_Idle
12:15:54.988	-0.031125572	0.0	9.402317	-0.003059213	0.0014630222	0.0033597588	-0.027724572	-0.005721586	9.806609	Sitting_Idle
12:15:55.011	-0.031125572	0.0	9.402317	-0.003059213	0.0014630222	0.0033597588	-0.027724572	-0.005721586	9.806609	Sitting_Idle
12:15:55.034	-0.031125572	0.0	9.402317	-0.003059213	0.0014630222	0.0033597588	-0.027724572	-0.005721586	9.806609	Sitting_Idle
12:15:55.057	-0.031125572	0.0	9.402317	-0.003059213	0.0014630222	0.0033597588	-0.027724572	-0.005721586	9.806609	Sitting_Idle
12:15:55.081	-0.031125572	0.0	9.402317	-0.003059213	0.0014630222	0.0033597588	-0.027724572	-0.005721586	9.806609	Sitting_Idle
12:15:55.104	-0.031125572	0.0	9.402317	-0.003059213	0.0014630222	0.0033597588	-0.027724572	-0.005721586	9.806609	Sitting_Idle
12:15:55.127	-0.009577099	-0.009577099	9.4142885	-0.0006157522	0.000852157	0.0015271632	-0.028428154	-0.0029436145	9.806608	Sitting_Idle
12:15:55.150	-0.009577099	-0.009577099	9.4142885	-0.0006157522	0.000852157	0.0015271632	-0.028428154	-0.0029436145	9.806608	Sitting_Idle
12:15:55.173	-0.009577099	-0.009577099	9.4142885	-0.0006157522	0.000852157	0.0015271632	-0.028428154	-0.0029436145	9.806608	Sitting_Idle
12:15:55.197	-0.009577099	-0.009577099	9.4142885	-0.0006157522	0.000852157	0.0015271632	-0.028428154	-0.0029436145	9.806608	Sitting_Idle
12:15:55.220	-0.009577099	-0.009577099	9.4142885	-0.0006157522	0.000852157	0.0015271632	-0.028428154	-0.0029436145	9.806608	Sitting_Idle
12:15:55.242	-0.009577099	-0.009577099	9.4142885	-0.0006157522	0.000852157	0.0015271632	-0.028428154	-0.0029436145	9.806608	Sitting_Idle
12:15:55.265	-0.009577099	-0.009577099	9.4142885	-0.0006157522	0.000852157	0.0015271632	-0.028428154	-0.0029436145	9.806608	Sitting_Idle
12:15:55.288	-0.009577099	-0.009577099	9.4142885	-0.0006157522	0.000852157	0.0015271632	-0.028428154	-0.0029436145	9.806608	Sitting_Idle
12:15:55.312	-0.014365649	0.0047885496	9.4142885	0.0018277088	0.000852157	0.0027488936	-0.028428154	-0.0029436145	9.806608	Sitting_Idle
12:15:55.335	-0.014365649	0.0047885496	9.4142885	0.0018277088	0.000852157	0.0027488936	-0.028428154	-0.0029436145	9.806608	Sitting_Idle
12:15:55.358	-0.014365649	0.0047885496	9.4142885	0.0018277088	0.000852157	0.0027488936	-0.028428154	-0.0029436145	9.806608	Sitting_Idle
12:15:55.381	-0.014365649	0.0047885496	9.4142885	0.0018277088	0.000852157	0.0027488936	-0.028428154	-0.0029436145	9.806608	Sitting_Idle
12:15:55.404	-0.014365649	0.0047885496	9.4142885	0.0018277088	0.000852157	0.0027488936	-0.028428154	-0.0029436145	9.806608	Sitting_Idle
12:15:55.428	-0.014365649	0.0047885496	9.4142885	0.0018277088	0.000852157	0.0027488936	-0.028428154	-0.0029436145	9.806608	Sitting_Idle
12:15:55.451	-0.014365649	0.0047885496	9.4142885	0.0018277088	0.000852157	0.0027488936	-0.028428154	-0.0029436145	9.806608	Sitting_Idle
12:15:55.474	-0.014365649	0.0047885496	9.4142885	0.0018277088	0.000852157	0.0027488936	-0.028428154	-0.0029436145	9.806608	Sitting_Idle
12:15:55.497	-0.0047885496	-0.0047885496	9.399923	-4.886922e-06	0.0014630222	0.0064140847	-0.02835342	-0.0025366785	9.806608	Sitting_Idle
12:15:55.520	-0.0047885496	-0.0047885496	9.399923	-4.886922e-06	0.0014630222	0.0064140847	-0.02835342	-0.0025366785	9.806608	Sitting_Idle
12:15:55.543	-0.0047885496	-0.0047885496	9.399923	-4.886922e-06	0.0014630222	0.0064140847	-0.02835342	-0.0025366785	9.806608	Sitting_Idle
12:15:55.566	-0.0047885496	-0.0047885496	9.399923	-4.886922e-06	0.0014630222	0.0064140847	-0.02835342	-0.0025366785	9.806608	Sitting_Idle
12:15:55.589	-0.0047885496	-0.0047885496	9.399923	-4.886922e-06	0.0014630222	0.0064140847	-0.02835342	-0.0025366785	9.806608	Sitting_Idle
12:15:55.611	-0.0047885496	-0.0047885496	9.399923	-4.886922e-06	0.0014630222	0.0064140847	-0.02835342	-0.0025366785	9.806608	Sitting_Idle
12:15:55.634	-0.0047885496	-0.0047885496	9.399923	-4.886922e-06	0.0014630222	0.0064140847	-0.02835342	-0.0025366785	9.806608	Sitting_Idle
12:15:55.658	-0.0047885496	-0.0047885496	9.399923	-4.886922e-06	0.0014630222	0.0064140847	-0.028252324	-0.0025060885	9.806609	Sitting_Idle
12:15:55.680	-0.031125572	0.026337024	9.419077	-0.0018374827	0.0014630222	0.0015271632	-0.028252324	-0.0025060885	9.806609	Sitting_Idle
12:15:55.703	-0.031125572	0.026337024	9.419077	-0.0018374827	0.0014630222	0.0015271632	-0.028252324	-0.0025060885	9.806609	Sitting_Idle
12:15:55.725	-0.031125572	0.026337024	9.419077	-0.0018374827	0.0014630222	0.0015271632	-0.028252324	-0.0025060885	9.806609	Sitting_Idle
12:15:55.747	-0.031125572	0.026337024	9.419077	-0.0018374827	0.0014630222	0.0015271632	-0.028252324	-0.0025060885	9.806609	Sitting_Idle
12:15:55.771	-0.031125572	0.026337024	9.419077	-0.0018374827	0.0014630222	0.0015271632	-0.028252324	-0.0025060885	9.806609	Sitting_Idle
12:15:55.794	-0.031125572	0.026337024	9.419077	-0.0018374827	0.0014630222	0.0015271632	-0.028252324	-0.0025060885	9.806609	Sitting_Idle
12:15:55.816	-0.031125572	0.026337024	9.419077	-0.0018374827	0.0014630222	0.0015271632	-0.028252324	-0.0025060885	9.806609	Sitting_Idle
12:15:55.840	-0.031125572	0.026337024	9.419077	-0.0018374827	0.0014630222	0.0015271632	-0.028252324	-0.0025060885	9.806609	Sitting_Idle
12:15:55.862	-0.035914123	0.011971374	9.402317	-0.0012266175	0.00024129178	0.0027488936	-0.028582904	-0.0006464541	9.806608	Sitting_Idle
12:15:55.886	-0.035914123	0.011971374	9.402317	-0.0012266175	0.00024129178	0.0027488936	-0.028582904	-0.0006464541	9.806608	Sitting_Idle
12:15:55.909	-0.035914123	0.011971374	9.402317	-0.0012266175	0.00024129178	0.0027488936	-0.028582904	-0.0006464541	9.806608	Sitting_Idle
12:15:55.932	-0.035914123	0.011971374	9.402317	-0.0012266175	0.00024129178	0.0027488936	-0.028582904	-0.0006464541	9.806608	Sitting_Idle
12:15:55.955	-0.035914123	0.011971374	9.402317	-0.0012266175	0.00024129178	0.0027488936	-0.028582904	-0.0006464541	9.806608	Sitting_Idle
12:15:55.978	-0.035914123	0.011971374	9.402317	-0.0012266175	0.00024129178	0.0027488936	-0.028582904	-0.0006464541	9.806608	Sitting_Idle
12:15:56.002	-0.035914123	0.011971374	9.402317	-0.0012266175	0.00024129178	0.0027488936	-0.028582904	-0.0006464541	9.806608	Sitting_Idle
12:15:56.024	-0.019154198	0.0	9.390346	-0.0006157522	-0.00036957348	0.0033597588	-0.028397722	-0.0003278637	9.806608	Sitting_Idle
12:15:56.047	-0.019154198	0.0	9.390346	-0.0006157522	-0.00036957348	0.0033597588	-0.028397722	-0.0003278637	9.806608	Sitting_Idle
12:15:56.068	-0.019154198	0.0	9.390346	-0.0006157522	-0.00036957348	0.0033597588	-0.028397722	-0.0003278637	9.806608	Sitting_Idle
12:15:56.090	-0.019154198	0.0	9.390346	-0.0006157522	-0.00036957348	0.0033597588	-0.028397722	-0.0003278637	9.806608	Sitting_Idle
12:15:56.114	-0.019154198	0.0	9.390346	-0.0006157522	-0.00036957348	0.0033597588	-0.028397722	-0.0003278637	9.806608	Sitting_Idle
12:15:56.137	-0.019154198	0.0	9.390346	-0.0006157522	-0.00036957348	0.0033597588	-0.028397722	-0.0003278637	9.806608	Sitting_Idle
12:15:56.160	-0.019154198	0.0	9.390346	-0.0006157522	-0.00036957348	0.0033597588	-0.028397722	-0.0003278637	9.806608	Sitting_Idle
12:15:56.182	-0.019154198	0.0	9.390346	-0.0006157522	-0.00036957348	0.0033597588	-0.028397722	-0.0003278637	9.806608	Sitting_Idle
12:15:56.206	-0.016759925	-0.014365649	9.402317	-4.886922e-06	0.00024129178	0.0027488936	-0.027539678	-0.00042211358	9.806612	Sitting_Idle
12:15:56.230	-0.016759925	-0.014365649	9.402317	-4.886922e-06	0.00024129178	0.0027488936	-0.027539678	-0.00042211358	9.806612	Sitting_Idle
12:15:56.253	-0.016759925	-0.014365649	9.402317	-4.886922e-06	0.00024129178	0.0027488936	-0.027539678	-0.00042211358	9.806612	Sitting_Idle
12:15:56.276	-0.016759925	-0.014365649	9.402317	-4.886922e-06	0.00024129178	0.0027488936	-0.027539678	-0.00042211358	9.806612	Sitting_Idle
12:15:56.299	-0.016759925	-0.014365649	9.402317	-4.886922e-06	0.00024129178	0.0027488936	-0.027539678	-0.00042211358	9.806612	Sitting_Idle
12:15:56.322	-0.016759925	-0.014365649	9.402317	-4.886922e-06	0.00024129178	0.0027488936	-0.027539678	-0.00042211358	9.806612	Sitting_Idle
12:15:56.345	-0.016759925	-0.014365649	9.402317	-4.886922e-06	0.00024129178	0.0027488936	-0.027539678	-0.00042211358	9.806612	Sitting_Idle
12:15:56.368	-0.016759925	-0.014365649	9.402317	-4.886922e-06	0.00024129178	0.0027488936	-0.027539678	-0.00042211358	9.806612	Sitting_Idle
12:15:56.391	-0.021548472	0.023942748	9.423865	0.0006059783	-0.00036957348	0.0015271632	-0.027609345	-0.00031762387	9.806611	Sitting_Idle
12:15:56.413	-0.021548472	0.023942748	9.423865	0.0006059783	-0.00036957348	0.0015271632	-0.027609345	-0.00031762387	9.806611	Sitting_Idle
12:15:56.436	-0.021548472	0.023942748	9.423865	0.0006059783	-0.00036957348	0.0015271632	-0.027609345	-0.00031762387	9.806611	Sitting_Idle
12:15:56.460	-0.021548472	0.023942748	9.423865	0.0006059783	-0.00036957348	0.0015271632	-0.027609345	-0.00031762387	9.806611	Sitting_Idle
12:15:56.483	-0.021548472	0.023942748	9.423865	0.0006059783	-0.00036957348	0.0015271632	-0.027609345	-0.00031762387	9.806611	Sitting_Idle
12:15:56.506	-0.021548472	0.023942748	9.423865	0.0006059783	-0.00036957348	0.0015271632	-0.027609345	-0.00031762387	9.806611	Sitting_Idle
12:15:56.530	-0.021548472	0.023942748	9.423865	0.0006059783	-0.00036957348	0.0015271632	-0.027609345	-0.00031762387	9.806611	Sitting_Idle
12:15:56.553	-0.021548472	0.023942748	9.423865	0.0006059783	-0.00036957348	0.0015271632	-0.027609345	-0.00031762387	9.806611	Sitting_Idle
12:15:56.577	-0.038308397	0.014365649	9.407105	-0.0019028452	-0.0012406673	0.0024923303	-0.028279753	0.0017093521	9.806609	Sitting_Idle
12:15:56.600	-0.038308397	0.014365649	9.407105	-0.0019028452	-0.0012406673	0.0024923303	-0.028279753	0.0017093521	9.806609	Sitting_Idle
12:15:56.623	-0.038308397	0.014365649	9.407105	-0.0019028452	-0.0012406673	0.0024923303	-0.028279753	0.0017093521	9.806609	Sitting_Idle
12:15:56.646	-0.038308397	0.014365649	9.407105	-0.0019028452	-0.0012406673	0.0024923303	-0.028279753	0.0017093521	9.806609	Sitting_Idle
12:15:56.669	-0.038308397	0.014365649	9.407105	-0.0019028452	-0.0012406673	0.0024923303	-0.028279753	0.0017093521	9.806609	Sitting_Idle
12:15:56.693	-0.038308397	0.014365649	9.407105	-0.0019028452	-0.0012406673	0.0024923303	-0.028279753	0.0017093521	9.806609	Sitting_Idle
12:15:56.716	-0.038308397	0.014365649	9.407105	-0.0019028452	-0.0012406673	0.0024923303	-0.028279753	0.0017093521	9.806609	Sitting_Idle
12:15:56.739	-0.038308397	0.014365649	9.407105	0.00054061576	0.0012027937	0.001881465	-0.028279753	0.0017093521	9.806609	Sitting_Idle
12:15:56.761	-0.026337024	-0.0047885496	9.397529	0.00054061576	0.0012027937	0.001881465	-0.028328182	0.0018316836	9.806609	Sitting_Idle
12:15:56.784	-0.026337024	-0.0047885496	9.397529	0.00054061576	0.0012027937	0.001881465	-0.028328182	0.0018316836	9.806609	Sitting_Idle
12:15:56.808	-0.026337024	-0.0047885496	9.397529	0.00054061576	0.0012027937	0.001881465	-0.028328182	0.0018316836	9.806609	Sitting_Idle
12:15:56.831	-0.026337024	-0.0047885496	9.397529	0.00054061576	0.0012027937	0.001881465	-0.028328182	0.0018316836	9.806609	Sitting_Idle
12:15:56.854	-0.026337024	-0.0047885496	9.397529	0.00054061576	0.0012027937	0.001881465	-0.028328182	0.0018316836	9.806609	Sitting_Idle
12:15:56.876	-0.026337024	-0.0047885496	9.397529	0.00054061576	0.0012027937	0.001881465	-0.028328182	0.0018316836	9.806609	Sitting_Idle
12:15:56.899	-0.026337024	-0.0047885496	9.397529	0.00054061576	0.0012027937	0.001881465	-0.028328182	0.0018316836	9.806609	Sitting_Idle
12:15:56.923	-0.035914123	0.03351985	9.4095	-0.00129198	0.0012027937	-0.0011728612	-0.028328182	0.0018316836	9.806609	Sitting_Idle
12:15:56.946	-0.035914123	0.03351985	9.4095	-0.00129198	0.0012027937	-0.0011728612	-0.028328182	0.0018316836	9.806609	Sitting_Idle
12:15:56.969	-0.035914123	0.03351985	9.4095	-0.00129198	0.0012027937	-0.0011728612	-0.028328182	0.0018316836	9.806609	Sitting_Idle
12:15:56.992	-0.035914123	0.03351985	9.4095	-0.00129198	0.0012027937	-0.0011728612	-0.028328182	0.0018316836	9.806609	Sitting_Idle
12:15:57.014	-0.035914123	0.03351985	9.4095	-0.00129198	0.0012027937	-0.0011728612	-0.028328182	0.0018316836	9.806609	Sitting_Idle
12:15:57.038	-0.035914123	0.03351985	9.4095	-0.00129198	0.0012027937	-0.0011728612	-0.028328182	0.0018316836	9.806609	Sitting_Idle
12:15:57.062	-0.035914123	0.03351985	9.4095	-0.00129198	0.0012027937	-0.0011728612	-0.028328182	0.0018316836	9.806609	Sitting_Idle
12:15:57.085	-0.035914123	0.03351985	9.4095	-0.00129198	0.0012027937	-0.0011728612	-0.028328182	0.0018316836	9.806609	Sitting_Idle
12:15:57.107	-0.026337024	0.0047885496	9.407105	-7.02495e-05	0.00059192843	0.001881465	-0.028328182	0.0018316836	9.806609	Sitting_Idle
12:15:57.129	-0.026337024	0.0047885496	9.407105	-7.02495e-05	0.00059192843	0.001881465	-0.028328182	0.0018316836	9.806609	Sitting_Idle
12:15:57.153	-0.026337024	0.0047885496	9.407105	-7.02495e-05	0.00059192843	0.001881465	-0.028328182	0.0018316836	9.806609	Sitting_Idle
12:15:57.175	-0.026337024	0.0047885496	9.407105	-7.02495e-05	0.00059192843	0.001881465	-0.028328182	0.0018316836	9.806609	Sitting_Idle
12:15:57.199	-0.026337024	0.0047885496	9.407105	-7.02495e-05	0.00059192843	0.001881465	-0.028328182	0.0018316836	9.806609	Sitting_Idle
12:15:57.222	-0.026337024	0.0047885496	9.407105	-7.02495e-05	0.00059192843	0.001881465	-0.028328182	0.0018316836	9.806609	Sitting_Idle
12:15:57.245	-0.026337024	0.0047885496	9.407105	-7.02495e-05	0.00059192843	0.001881465	-0.028328182	0.0018316836	9.806609	Sitting_Idle
12:15:57.269	-0.026337024	0.0047885496	9.407105	-7.02495e-05	0.00059192843	0.001881465	-0.028328182	0.0018316836	9.806609	Sitting_Idle
12:15:57.292	-0.019154198	0.031125572	9.4142885	0.00054061576	0.00059192843	0.001881465	-0.028614536	0.0028409266	9.806608	Sitting_Idle
12:15:57.315	-0.019154198	0.031125572	9.4142885	0.00054061576	0.00059192843	0.001881465	-0.028614536	0.0028409266	9.806608	Sitting_Idle
12:15:57.337	-0.019154198	0.031125572	9.4142885	0.00054061576	0.00059192843	0.001881465	-0.028614536	0.0028409266	9.806608	Sitting_Idle
12:15:57.361	-0.019154198	0.031125572	9.4142885	0.00054061576	0.00059192843	0.001881465	-0.028614536	0.0028409266	9.806608	Sitting_Idle
12:15:57.384	-0.019154198	0.031125572	9.4142885	0.00054061576	0.00059192843	0.001881465	-0.028614536	0.0028409266	9.806608	Sitting_Idle
12:15:57.407	-0.019154198	0.031125572	9.4142885	0.00054061576	0.00059192843	0.001881465	-0.028614536	0.0028409266	9.806608	Sitting_Idle
12:15:57.429	-0.019154198	0.031125572	9.4142885	0.00054061576	0.00059192843	0.001881465	-0.028614536	0.0028409266	9.806608	Sitting_Idle
12:15:57.451	-0.019154198	0.031125572	9.4142885	0.00054061576	0.00059192843	0.001881465	-0.028614536	0.0028409266	9.806608	Sitting_Idle
12:15:57.473	-0.009577099	0.011971374	9.4142885	0.0011514811	-0.00062980206	-0.000561996	-0.028641732	0.0029811	9.806608	Sitting_Idle
12:15:57.494	-0.009577099	0.011971374	9.4142885	0.0011514811	-0.00062980206	-0.000561996	-0.028641732	0.0029811	9.806608	Sitting_Idle
12:15:57.516	-0.009577099	0.011971374	9.4142885	0.0011514811	-0.00062980206	-0.000561996	-0.028641732	0.0029811	9.806608	Sitting_Idle
12:15:57.539	-0.009577099	0.011971374	9.4142885	0.0011514811	-0.00062980206	-0.000561996	-0.028641732	0.0029811	9.806608	Sitting_Idle
12:15:57.562	-0.009577099	0.011971374	9.4142885	0.0011514811	-0.00062980206	-0.000561996	-0.028641732	0.0029811	9.806608	Sitting_Idle
12:15:57.584	-0.009577099	0.011971374	9.4142885	0.0011514811	-0.00062980206	-0.000561996	-0.028641732	0.0029811	9.806608	Sitting_Idle
12:15:57.608	-0.009577099	0.011971374	9.4142885	0.0011514811	-0.00062980206	-0.000561996	-0.028641732	0.0029811	9.806608	Sitting_Idle
12:15:57.631	-0.009577099	0.011971374	9.4142885	0.0011514811	-0.00062980206	-0.000561996	-0.028641732	0.0029811	9.806608	Sitting_Idle
12:15:57.653	-0.026337024	0.0023942748	9.397529	-0.00068111473	-1.8936822e-05	4.886922e-05	-0.028629847	0.0031178775	9.806608	Sitting_Idle
12:15:57.676	-0.026337024	0.0023942748	9.397529	-0.00068111473	-1.8936822e-05	4.886922e-05	-0.028629847	0.0031178775	9.806608	Sitting_Idle
12:15:57.699	-0.026337024	0.0023942748	9.397529	-0.00068111473	-1.8936822e-05	4.886922e-05	-0.028629847	0.0031178775	9.806608	Sitting_Idle
12:15:57.722	-0.026337024	0.0023942748	9.397529	-0.00068111473	-1.8936822e-05	4.886922e-05	-0.028629847	0.0031178775	9.806608	Sitting_Idle
12:15:57.747	-0.026337024	0.0023942748	9.397529	-0.00068111473	-1.8936822e-05	4.886922e-05	-0.028629847	0.0031178775	9.806608	Sitting_Idle
12:15:57.770	-0.026337024	0.0023942748	9.397529	-0.00068111473	-1.8936822e-05	4.886922e-05	-0.028629847	0.0031178775	9.806608	Sitting_Idle
12:15:57.793	-0.026337024	0.0023942748	9.397529	-0.00068111473	-1.8936822e-05	4.886922e-05	-0.028629847	0.0031178775	9.806608	Sitting_Idle
12:15:57.815	-0.026337024	0.0023942748	9.397529	-0.00068111473	-1.8936822e-05	4.886922e-05	-0.028629847	0.0031178775	9.806608	Sitting_Idle
12:15:57.839	-0.019154198	0.0047885496	9.419077	-0.00068111473	0.0012027937	0.004324926	-0.028629847	0.0031178775	9.806608	Sitting_Idle
12:15:57.862	-0.019154198	0.0047885496	9.419077	-0.00068111473	0.0012027937	0.004324926	-0.028629847	0.0031178775	9.806608	Sitting_Idle
12:15:57.885	-0.019154198	0.0047885496	9.419077	-0.00068111473	0.0012027937	0.004324926	-0.028629847	0.0031178775	9.806608	Sitting_Idle
12:15:57.908	-0.019154198	0.0047885496	9.419077	-0.00068111473	0.0012027937	0.004324926	-0.028629847	0.0031178775	9.806608	Sitting_Idle
12:15:57.931	-0.019154198	0.0047885496	9.419077	-0.00068111473	0.0012027937	0.004324926	-0.028629847	0.0031178775	9.806608	Sitting_Idle
12:15:57.954	-0.019154198	0.0047885496	9.419077	-0.00068111473	0.0012027937	0.004324926	-0.028629847	0.0031178775	9.806608	Sitting_Idle
12:15:57.976	-0.019154198	0.0047885496	9.419077	-0.00068111473	0.0012027937	0.004324926	-0.028629847	0.0031178775	9.806608	Sitting_Idle
12:15:57.999	-0.03351985	0.019154198	9.4142885	-0.0031245756	0.00059192843	4.886922e-05	-0.028629847	0.0031178775	9.806608	Sitting_Idle
12:15:58.021	-0.03351985	0.019154198	9.4142885	-0.0031245756	0.00059192843	4.886922e-05	-0.028629847	0.0031178775	9.806608	Sitting_Idle
12:15:58.043	-0.03351985	0.019154198	9.4142885	-0.0031245756	0.00059192843	4.886922e-05	-0.028629847	0.0031178775	9.806608	Sitting_Idle
12:15:58.066	-0.03351985	0.019154198	9.4142885	-0.0031245756	0.00059192843	4.886922e-05	-0.028629847	0.0031178775	9.806608	Sitting_Idle
12:15:58.089	-0.03351985	0.019154198	9.4142885	-0.0031245756	0.00059192843	4.886922e-05	-0.028629847	0.0031178775	9.806608	Sitting_Idle
12:15:58.112	-0.03351985	0.019154198	9.4142885	-0.0031245756	0.00059192843	4.886922e-05	-0.028629847	0.0031178775	9.806608	Sitting_Idle
12:15:58.135	-0.03351985	0.019154198	9.4142885	-0.0031245756	0.00059192843	4.886922e-05	-0.028629847	0.0031178775	9.806608	Sitting_Idle
12:15:58.157	-0.03351985	0.019154198	9.4142885	-0.0031245756	0.00059192843	4.886922e-05	-0.028629847	0.0031178775	9.806608	Sitting_Idle
12:15:58.182	-0.035914123	0.011971374	9.416683	-0.0019028452	-1.8936822e-05	4.886922e-05	-0.028629847	0.0031178775	9.806608	Sitting_Idle
12:15:58.205	-0.035914123	0.011971374	9.416683	-0.0019028452	-1.8936822e-05	4.886922e-05	-0.028629847	0.0031178775	9.806608	Sitting_Idle
12:15:58.228	-0.035914123	0.011971374	9.416683	-0.0019028452	-1.8936822e-05	4.886922e-05	-0.028629847	0.0031178775	9.806608	Sitting_Idle
12:15:58.251	-0.035914123	0.011971374	9.416683	-0.0019028452	-1.8936822e-05	4.886922e-05	-0.028629847	0.0031178775	9.806608	Sitting_Idle
12:15:58.274	-0.035914123	0.011971374	9.416683	-0.0019028452	-1.8936822e-05	4.886922e-05	-0.028629847	0.0031178775	9.806608	Sitting_Idle
12:15:58.298	-0.035914123	0.011971374	9.416683	-0.0019028452	-1.8936822e-05	4.886922e-05	-0.028629847	0.0031178775	9.806608	Sitting_Idle
12:15:58.320	-0.035914123	0.011971374	9.416683	-0.0019028452	-1.8936822e-05	4.886922e-05	-0.028629847	0.0031178775	9.806608	Sitting_Idle
12:15:58.342	-0.035914123	0.011971374	9.416683	-0.0019028452	-1.8936822e-05	4.886922e-05	-0.028629847	0.0031178775	9.806608	Sitting_Idle
12:15:58.365	-0.038308397	0.016759925	9.416683	0.0011514811	-0.00062980206	0.0006597345	-0.028629847	0.0031178775	9.806608	Sitting_Idle
12:15:58.388	-0.038308397	0.016759925	9.416683	0.0011514811	-0.00062980206	0.0006597345	-0.028629847	0.0031178775	9.806608	Sitting_Idle
12:15:58.411	-0.038308397	0.016759925	9.416683	0.0011514811	-0.00062980206	0.0006597345	-0.028629847	0.0031178775	9.806608	Sitting_Idle
12:15:58.435	-0.038308397	0.016759925	9.416683	0.0011514811	-0.00062980206	0.0006597345	-0.028629847	0.0031178775	9.806608	Sitting_Idle
12:15:58.458	-0.038308397	0.016759925	9.416683	0.0011514811	-0.00062980206	0.0006597345	-0.028629847	0.0031178775	9.806608	Sitting_Idle
12:15:58.480	-0.038308397	0.016759925	9.416683	0.0011514811	-0.00062980206	0.0006597345	-0.028629847	0.0031178775	9.806608	Sitting_Idle
12:15:58.503	-0.038308397	0.016759925	9.416683	0.0011514811	-0.00062980206	0.0006597345	-0.028629847	0.0031178775	9.806608	Sitting_Idle
12:15:58.527	-0.038308397	0.016759925	9.416683	0.0011514811	-0.00062980206	0.0006597345	-0.028629847	0.0031178775	9.806608	Sitting_Idle
12:15:58.550	-0.019154198	-0.0047885496	9.402317	-0.0019028452	0.00059192843	0.0012705998	-0.028629847	0.0031178775	9.806608	Sitting_Idle
12:15:58.573	-0.019154198	-0.0047885496	9.402317	-0.0019028452	0.00059192843	0.0012705998	-0.028629847	0.0031178775	9.806608	Sitting_Idle
12:15:58.596	-0.019154198	-0.0047885496	9.402317	-0.0019028452	0.00059192843	0.0012705998	-0.028629847	0.0031178775	9.806608	Sitting_Idle
12:15:58.619	-0.019154198	-0.0047885496	9.402317	-0.0019028452	0.00059192843	0.0012705998	-0.028629847	0.0031178775	9.806608	Sitting_Idle
12:15:58.643	-0.019154198	-0.0047885496	9.402317	-0.0019028452	0.00059192843	0.0012705998	-0.028629847	0.0031178775	9.806608	Sitting_Idle
12:15:58.666	-0.019154198	-0.0047885496	9.402317	-0.0019028452	0.00059192843	0.0012705998	-0.028629847	0.0031178775	9.806608	Sitting_Idle
12:15:58.689	-0.019154198	-0.0047885496	9.402317	-0.0019028452	0.00059192843	0.0012705998	-0.028629847	0.0031178775	9.806608	Sitting_Idle
12:15:58.712	-0.019154198	-0.0047885496	9.402317	-0.0019028452	0.00059192843	0.0012705998	-0.028629847	0.0031178775	9.806608	Sitting_Idle
12:15:58.735	-0.047885496	0.016759925	9.423865	0.0011514811	0.00059192843	0.0012705998	-0.02836904	0.0031739625	9.806608	Sitting_Idle
12:15:58.757	-0.047885496	0.016759925	9.423865	0.0011514811	0.00059192843	0.0012705998	-0.02836904	0.0031739625	9.806608	Sitting_Idle
12:15:58.780	-0.047885496	0.016759925	9.423865	0.0011514811	0.00059192843	0.0012705998	-0.02836904	0.0031739625	9.806608	Sitting_Idle
12:15:58.802	-0.047885496	0.016759925	9.423865	0.0011514811	0.00059192843	0.0012705998	-0.02836904	0.0031739625	9.806608	Sitting_Idle
12:15:58.824	-0.047885496	0.016759925	9.423865	0.0011514811	0.00059192843	0.0012705998	-0.02836904	0.0031739625	9.806608	Sitting_Idle
12:15:58.847	-0.047885496	0.016759925	9.423865	0.0011514811	0.00059192843	0.0012705998	-0.02836904	0.0031739625	9.806608	Sitting_Idle
12:15:58.874	-0.047885496	0.016759925	9.423865	0.0011514811	0.00059192843	0.0012705998	-0.02836904	0.0031739625	9.806608	Sitting_Idle
12:15:58.897	-0.047885496	0.016759925	9.423865	0.0011514811	0.00059192843	0.0012705998	-0.02836904	0.0031739625	9.806608	Sitting_Idle
12:15:58.921	-0.04070267	0.011971374	9.419077	-0.00068111473	-0.00062980206	0.0006597345	-0.028448062	0.0033973882	9.806608	Sitting_Idle
12:15:58.944	-0.04070267	0.011971374	9.419077	-0.00068111473	-0.00062980206	0.0006597345	-0.028448062	0.0033973882	9.806608	Sitting_Idle
12:15:58.966	-0.04070267	0.011971374	9.419077	-0.00068111473	-0.00062980206	0.0006597345	-0.028448062	0.0033973882	9.806608	Sitting_Idle
12:15:58.990	-0.04070267	0.011971374	9.419077	-0.00068111473	-0.00062980206	0.0006597345	-0.028448062	0.0033973882	9.806608	Sitting_Idle
12:15:59.012	-0.04070267	0.011971374	9.419077	-0.00068111473	-0.00062980206	0.0006597345	-0.028448062	0.0033973882	9.806608	Sitting_Idle
12:15:59.036	-0.04070267	0.011971374	9.419077	-0.00068111473	-0.00062980206	0.0006597345	-0.028448062	0.0033973882	9.806608	Sitting_Idle
12:15:59.059	-0.04070267	0.011971374	9.419077	-0.00068111473	-0.00062980206	0.0006597345	-0.028448062	0.0033973882	9.806608	Sitting_Idle
12:15:59.081	-0.038308397	0.021548472	9.416683	0.0011514811	-0.00062980206	0.0012705998	-0.028239915	0.003300552	9.806609	Sitting_Idle
12:15:59.104	-0.038308397	0.021548472	9.416683	0.0011514811	-0.00062980206	0.0012705998	-0.028239915	0.003300552	9.806609	Sitting_Idle
12:15:59.127	-0.038308397	0.021548472	9.416683	0.0011514811	-0.00062980206	0.0012705998	-0.028239915	0.003300552	9.806609	Sitting_Idle
12:15:59.150	-0.038308397	0.021548472	9.416683	0.0011514811	-0.00062980206	0.0012705998	-0.028239915	0.003300552	9.806609	Sitting_Idle
12:15:59.173	-0.038308397	0.021548472	9.416683	0.0011514811	-0.00062980206	0.0012705998	-0.028239915	0.003300552	9.806609	Sitting_Idle
12:15:59.196	-0.038308397	0.021548472	9.416683	0.0011514811	-0.00062980206	0.0012705998	-0.028239915	0.003300552	9.806609	Sitting_Idle
12:15:59.219	-0.038308397	0.021548472	9.416683	0.0011514811	-0.00062980206	0.0012705998	-0.028239915	0.003300552	9.806609	Sitting_Idle
12:15:59.243	-0.038308397	0.021548472	9.416683	0.0011514811	-0.00062980206	0.0012705998	-0.028239915	0.003300552	9.806609	Sitting_Idle
12:15:59.265	-0.031125572	-0.0047885496	9.39274	0.00054061576	-0.00062980206	-0.000561996	-0.028239915	0.003300552	9.806609	Sitting_Idle
12:15:59.289	-0.031125572	-0.0047885496	9.39274	0.00054061576	-0.00062980206	-0.000561996	-0.028239915	0.003300552	9.806609	Sitting_Idle
12:15:59.312	-0.031125572	-0.0047885496	9.39274	0.00054061576	-0.00062980206	-0.000561996	-0.028239915	0.003300552	9.806609	Sitting_Idle
12:15:59.335	-0.031125572	-0.0047885496	9.39274	0.00054061576	-0.00062980206	-0.000561996	-0.028239915	0.003300552	9.806609	Sitting_Idle
12:15:59.359	-0.031125572	-0.0047885496	9.39274	0.00054061576	-0.00062980206	-0.000561996	-0.028239915	0.003300552	9.806609	Sitting_Idle
12:15:59.381	-0.031125572	-0.0047885496	9.39274	0.00054061576	-0.00062980206	-0.000561996	-0.028239915	0.003300552	9.806609	Sitting_Idle
12:15:59.405	-0.031125572	-0.0047885496	9.39274	0.00054061576	-0.00062980206	-0.000561996	-0.028239915	0.003300552	9.806609	Sitting_Idle
12:15:59.428	-0.031125572	-0.0047885496	9.39274	0.00054061576	-0.00062980206	-0.000561996	-0.028239915	0.003300552	9.806609	Sitting_Idle
12:15:59.452	-0.028731298	0.011971374	9.407105	-0.00129198	-1.8936822e-05	0.0006597345	-0.028249267	0.0034194877	9.806608	Sitting_Idle
12:15:59.474	-0.028731298	0.011971374	9.407105	-0.00129198	-1.8936822e-05	0.0006597345	-0.028249267	0.0034194877	9.806608	Sitting_Idle
12:15:59.497	-0.028731298	0.011971374	9.407105	-0.00129198	-1.8936822e-05	0.0006597345	-0.028249267	0.0034194877	9.806608	Sitting_Idle
12:15:59.521	-0.028731298	0.011971374	9.407105	-0.00129198	-1.8936822e-05	0.0006597345	-0.028249267	0.0034194877	9.806608	Sitting_Idle
12:15:59.543	-0.028731298	0.011971374	9.407105	-0.00129198	-1.8936822e-05	0.0006597345	-0.028249267	0.0034194877	9.806608	Sitting_Idle
12:15:59.566	-0.028731298	0.011971374	9.407105	-0.00129198	-1.8936822e-05	0.0006597345	-0.028249267	0.0034194877	9.806608	Sitting_Idle
12:15:59.589	-0.028731298	0.011971374	9.407105	-0.00129198	-1.8936822e-05	0.0006597345	-0.028249267	0.0034194877	9.806608	Sitting_Idle
12:15:59.612	-0.028731298	0.011971374	9.407105	-0.00129198	-1.8936822e-05	0.0006597345	-0.028249267	0.0034194877	9.806608	Sitting_Idle
12:15:59.636	-0.03351985	0.019154198	9.423865	-7.02495e-05	0.00059192843	0.0006597345	-0.028279856	0.0035205819	9.806608	Sitting_Idle
12:15:59.659	-0.03351985	0.019154198	9.423865	-7.02495e-05	0.00059192843	0.0006597345	-0.028279856	0.0035205819	9.806608	Sitting_Idle
12:15:59.682	-0.03351985	0.019154198	9.423865	-7.02495e-05	0.00059192843	0.0006597345	-0.028279856	0.0035205819	9.806608	Sitting_Idle
12:15:59.705	-0.03351985	0.019154198	9.423865	-7.02495e-05	0.00059192843	0.0006597345	-0.028279856	0.0035205819	9.806608	Sitting_Idle
12:15:59.728	-0.03351985	0.019154198	9.423865	-7.02495e-05	0.00059192843	0.0006597345	-0.028279856	0.0035205819	9.806608	Sitting_Idle
12:15:59.752	-0.03351985	0.019154198	9.423865	-7.02495e-05	0.00059192843	0.0006597345	-0.028279856	0.0035205819	9.806608	Sitting_Idle
12:15:59.774	-0.03351985	0.019154198	9.423865	-7.02495e-05	0.00059192843	0.0006597345	-0.028279856	0.0035205819	9.806608	Sitting_Idle
12:15:59.797	-0.03351985	0.019154198	9.423865	0.0011514811	-0.0012406673	0.0012705998	-0.028279856	0.0035205819	9.806608	Sitting_Idle
12:15:59.820	-0.038308397	0.0023942748	9.411894	0.0011514811	-0.0012406673	0.0012705998	-0.02828072	0.003737216	9.806608	Sitting_Idle
12:15:59.842	-0.038308397	0.0023942748	9.411894	0.0011514811	-0.0012406673	0.0012705998	-0.02828072	0.003737216	9.806608	Sitting_Idle
12:15:59.865	-0.038308397	0.0023942748	9.411894	0.0011514811	-0.0012406673	0.0012705998	-0.02828072	0.003737216	9.806608	Sitting_Idle
12:15:59.888	-0.038308397	0.0023942748	9.411894	0.0011514811	-0.0012406673	0.0012705998	-0.02828072	0.003737216	9.806608	Sitting_Idle
12:15:59.911	-0.038308397	0.0023942748	9.411894	0.0011514811	-0.0012406673	0.0012705998	-0.02828072	0.003737216	9.806608	Sitting_Idle
12:15:59.934	-0.038308397	0.0023942748	9.411894	0.0011514811	-0.0012406673	0.0012705998	-0.02828072	0.003737216	9.806608	Sitting_Idle
12:15:59.956	-0.038308397	0.0023942748	9.411894	0.0011514811	-0.0012406673	0.0012705998	-0.02828072	0.003737216	9.806608	Sitting_Idle
12:15:59.978	-0.038308397	0.026337024	9.438231	-7.02495e-05	-0.0018515326	4.886922e-05	-0.028291771	0.003836612	9.806608	Sitting_Idle
12:16:00.000	-0.038308397	0.026337024	9.438231	-7.02495e-05	-0.0018515326	4.886922e-05	-0.028291771	0.003836612	9.806608	Sitting_Idle
12:16:00.024	-0.038308397	0.026337024	9.438231	-7.02495e-05	-0.0018515326	4.886922e-05	-0.028291771	0.003836612	9.806608	Sitting_Idle
12:16:00.046	-0.038308397	0.026337024	9.438231	-7.02495e-05	-0.0018515326	4.886922e-05	-0.028291771	0.003836612	9.806608	Sitting_Idle
12:16:00.068	-0.038308397	0.026337024	9.438231	-7.02495e-05	-0.0018515326	4.886922e-05	-0.028291771	0.003836612	9.806608	Sitting_Idle
12:16:00.089	-0.038308397	0.026337024	9.438231	-7.02495e-05	-0.0018515326	4.886922e-05	-0.028291771	0.003836612	9.806608	Sitting_Idle
12:16:00.111	-0.038308397	0.026337024	9.438231	-7.02495e-05	-0.0018515326	4.886922e-05	-0.028291771	0.003836612	9.806608	Sitting_Idle
12:16:00.133	-0.038308397	0.026337024	9.438231	-7.02495e-05	-0.0018515326	4.886922e-05	-0.028291771	0.003836612	9.806608	Sitting_Idle
12:16:00.154	-0.038308397	0.026337024	9.438231	-7.02495e-05	-0.0018515326	4.886922e-05	-0.028291771	0.003836612	9.806608	Sitting_Idle
12:16:00.177	-0.043096945	0.009577099	9.416683	-0.00129198	0.001813659	0.0012705998	-0.028757399	0.005274894	9.806606	Sitting_Idle
12:16:00.200	-0.043096945	0.009577099	9.416683	-0.00129198	0.001813659	0.0012705998	-0.028757399	0.005274894	9.806606	Sitting_Idle
12:16:00.223	-0.043096945	0.009577099	9.416683	-0.00129198	0.001813659	0.0012705998	-0.028757399	0.005274894	9.806606	Sitting_Idle
12:16:00.246	-0.043096945	0.009577099	9.416683	-0.00129198	0.001813659	0.0012705998	-0.028757399	0.005274894	9.806606	Sitting_Idle
12:16:00.269	-0.043096945	0.009577099	9.416683	-0.00129198	0.001813659	0.0012705998	-0.028757399	0.005274894	9.806606	Sitting_Idle
12:16:00.291	-0.043096945	0.009577099	9.416683	-0.00129198	0.001813659	0.0012705998	-0.028757399	0.005274894	9.806606	Sitting_Idle
12:16:00.314	-0.043096945	0.009577099	9.416683	-0.00129198	0.001813659	0.0012705998	-0.028757399	0.005274894	9.806606	Sitting_Idle
12:16:00.337	-0.043096945	0.009577099	9.416683	-0.00068111473	-0.00062980206	0.0037140609	-0.028757399	0.005274894	9.806606	Sitting_Idle
12:16:00.361	-0.021548472	0.0071828244	9.397529	-0.00068111473	-0.00062980206	0.0037140609	-0.029188186	0.0064344984	9.806604	Sitting_Idle
12:16:00.384	-0.021548472	0.0071828244	9.397529	-0.00068111473	-0.00062980206	0.0037140609	-0.029188186	0.0064344984	9.806604	Sitting_Idle
12:16:00.407	-0.021548472	0.0071828244	9.397529	-0.00068111473	-0.00062980206	0.0037140609	-0.029188186	0.0064344984	9.806604	Sitting_Idle
12:16:00.430	-0.021548472	0.0071828244	9.397529	-0.00068111473	-0.00062980206	0.0037140609	-0.029188186	0.0064344984	9.806604	Sitting_Idle
12:16:00.452	-0.021548472	0.0071828244	9.397529	-0.00068111473	-0.00062980206	0.0037140609	-0.029188186	0.0064344984	9.806604	Sitting_Idle
12:16:00.474	-0.021548472	0.0071828244	9.397529	-0.00068111473	-0.00062980206	0.0037140609	-0.029188186	0.0064344984	9.806604	Sitting_Idle
12:16:00.496	-0.021548472	0.0071828244	9.397529	-0.00068111473	-0.00062980206	0.0037140609	-0.029188186	0.0064344984	9.806604	Sitting_Idle
12:16:00.519	-0.028731298	0.03351985	9.42626	-0.00129198	0.0012027937	0.004935791	-0.029183116	0.0069459253	9.806604	Sitting_Idle
12:16:00.541	-0.028731298	0.03351985	9.42626	-0.00129198	0.0012027937	0.004935791	-0.029183116	0.0069459253	9.806604	Sitting_Idle
12:16:00.564	-0.028731298	0.03351985	9.42626	-0.00129198	0.0012027937	0.004935791	-0.029183116	0.0069459253	9.806604	Sitting_Idle
12:16:00.587	-0.028731298	0.03351985	9.42626	-0.00129198	0.0012027937	0.004935791	-0.029183116	0.0069459253	9.806604	Sitting_Idle
12:16:00.610	-0.028731298	0.03351985	9.42626	-0.00129198	0.0012027937	0.004935791	-0.029183116	0.0069459253	9.806604	Sitting_Idle
12:16:00.633	-0.028731298	0.03351985	9.42626	-0.00129198	0.0012027937	0.004935791	-0.029183116	0.0069459253	9.806604	Sitting_Idle
12:16:00.656	-0.028731298	0.03351985	9.42626	-0.00129198	0.0012027937	0.004935791	-0.029183116	0.0069459253	9.806604	Sitting_Idle
12:16:00.678	-0.028731298	0.03351985	9.42626	-0.00129198	0.0012027937	0.004935791	-0.029183116	0.0069459253	9.806604	Sitting_Idle
12:16:00.701	-0.0023942748	-0.0023942748	9.411894	3.7873644e-05	0.0015442673	-0.0011905764	-0.02962239	0.008007831	9.806602	Sitting_Idle
12:16:00.724	-0.0023942748	-0.0023942748	9.411894	3.7873644e-05	0.0015442673	-0.0011905764	-0.02962239	0.008007831	9.806602	Sitting_Idle
12:16:00.748	-0.0023942748	-0.0023942748	9.411894	3.7873644e-05	0.0015442673	-0.0011905764	-0.02962239	0.008007831	9.806602	Sitting_Idle
12:16:00.771	-0.0023942748	-0.0023942748	9.411894	3.7873644e-05	0.0015442673	-0.0011905764	-0.02962239	0.008007831	9.806602	Sitting_Idle
12:16:00.794	-0.0023942748	-0.0023942748	9.411894	3.7873644e-05	0.0015442673	-0.0011905764	-0.02962239	0.008007831	9.806602	Sitting_Idle
12:16:00.816	-0.0023942748	-0.0023942748	9.411894	3.7873644e-05	0.0015442673	-0.0011905764	-0.02962239	0.008007831	9.806602	Sitting_Idle
12:16:00.839	-0.0023942748	-0.0023942748	9.411894	3.7873644e-05	0.0015442673	-0.0011905764	-0.02962239	0.008007831	9.806602	Sitting_Idle
12:16:00.862	-0.0023942748	-0.0023942748	9.411894	3.7873644e-05	0.0015442673	-0.0011905764	-0.02962239	0.008007831	9.806602	Sitting_Idle
12:16:00.885	-0.038308397	0.014365649	9.411894	3.7873644e-05	0.0009334021	0.0006420194	-0.029305499	0.007803108	9.806603	Sitting_Idle
12:16:00.908	-0.038308397	0.014365649	9.411894	3.7873644e-05	0.0009334021	0.0006420194	-0.029305499	0.007803108	9.806603	Sitting_Idle
12:16:00.931	-0.038308397	0.014365649	9.411894	3.7873644e-05	0.0009334021	0.0006420194	-0.029305499	0.007803108	9.806603	Sitting_Idle
12:16:00.954	-0.038308397	0.014365649	9.411894	3.7873644e-05	0.0009334021	0.0006420194	-0.029305499	0.007803108	9.806603	Sitting_Idle
12:16:00.976	-0.038308397	0.014365649	9.411894	3.7873644e-05	0.0009334021	0.0006420194	-0.029305499	0.007803108	9.806603	Sitting_Idle
12:16:01.000	-0.038308397	0.014365649	9.411894	3.7873644e-05	0.0009334021	0.0006420194	-0.029305499	0.007803108	9.806603	Sitting_Idle
12:16:01.023	-0.038308397	0.014365649	9.411894	3.7873644e-05	0.0009334021	0.0006420194	-0.029305499	0.007803108	9.806603	Sitting_Idle
12:16:01.046	-0.038308397	0.014365649	9.411894	3.7873644e-05	0.0009334021	0.0006420194	-0.029305499	0.007803108	9.806603	Sitting_Idle
12:16:01.069	-0.038308397	0.0071828244	9.42626	-0.0005729916	-0.00089919363	0.0012528846	-0.029305499	0.007803108	9.806603	Sitting_Idle
12:16:01.092	-0.038308397	0.0071828244	9.42626	-0.0005729916	-0.00089919363	0.0012528846	-0.029305499	0.007803108	9.806603	Sitting_Idle
12:16:01.115	-0.038308397	0.0071828244	9.42626	-0.0005729916	-0.00089919363	0.0012528846	-0.029305499	0.007803108	9.806603	Sitting_Idle
12:16:01.138	-0.038308397	0.0071828244	9.42626	-0.0005729916	-0.00089919363	0.0012528846	-0.029305499	0.007803108	9.806603	Sitting_Idle
12:16:01.162	-0.038308397	0.0071828244	9.42626	-0.0005729916	-0.00089919363	0.0012528846	-0.029305499	0.007803108	9.806603	Sitting_Idle
12:16:01.184	-0.038308397	0.0071828244	9.42626	-0.0005729916	-0.00089919363	0.0012528846	-0.029305499	0.007803108	9.806603	Sitting_Idle
12:16:01.207	-0.038308397	0.0071828244	9.42626	-0.0005729916	-0.00089919363	0.0012528846	-0.029305499	0.007803108	9.806603	Sitting_Idle
12:16:01.230	-0.038308397	0.0071828244	9.42626	-0.0005729916	-0.00089919363	0.0012528846	-0.029305499	0.007803108	9.806603	Sitting_Idle
12:16:01.253	-0.03351985	0.016759925	9.421472	0.0006487389	0.00032253686	0.0012528846	-0.029475428	0.008113183	9.8066025	Sitting_Idle
12:16:01.277	-0.03351985	0.016759925	9.421472	0.0006487389	0.00032253686	0.0012528846	-0.029475428	0.008113183	9.8066025	Sitting_Idle
12:16:01.299	-0.03351985	0.016759925	9.421472	0.0006487389	0.00032253686	0.0012528846	-0.029475428	0.008113183	9.8066025	Sitting_Idle
12:16:01.321	-0.03351985	0.016759925	9.421472	0.0006487389	0.00032253686	0.0012528846	-0.029475428	0.008113183	9.8066025	Sitting_Idle
12:16:01.344	-0.03351985	0.016759925	9.421472	0.0006487389	0.00032253686	0.0012528846	-0.029475428	0.008113183	9.8066025	Sitting_Idle
12:16:01.367	-0.03351985	0.016759925	9.421472	0.0006487389	0.00032253686	0.0012528846	-0.029475428	0.008113183	9.8066025	Sitting_Idle
12:16:01.391	-0.03351985	0.016759925	9.421472	0.0006487389	0.00032253686	0.0012528846	-0.029475428	0.008113183	9.8066025	Sitting_Idle
12:16:01.413	-0.03351985	0.016759925	9.421472	0.0006487389	0.00032253686	0.0012528846	-0.029475428	0.008113183	9.8066025	Sitting_Idle
12:16:01.437	-0.011971374	0.009577099	9.4095	0.0006487389	0.0015442673	0.0006420194	-0.029545095	0.008217674	9.8066025	Sitting_Idle
12:16:01.460	-0.011971374	0.009577099	9.4095	0.0006487389	0.0015442673	0.0006420194	-0.029545095	0.008217674	9.8066025	Sitting_Idle
12:16:01.483	-0.011971374	0.009577099	9.4095	0.0006487389	0.0015442673	0.0006420194	-0.029545095	0.008217674	9.8066025	Sitting_Idle
12:16:01.506	-0.011971374	0.009577099	9.4095	0.0006487389	0.0015442673	0.0006420194	-0.029545095	0.008217674	9.8066025	Sitting_Idle
12:16:01.528	-0.011971374	0.009577099	9.4095	0.0006487389	0.0015442673	0.0006420194	-0.029545095	0.008217674	9.8066025	Sitting_Idle
12:16:01.552	-0.011971374	0.009577099	9.4095	0.0006487389	0.0015442673	0.0006420194	-0.029545095	0.008217674	9.8066025	Sitting_Idle
12:16:01.575	-0.011971374	0.009577099	9.4095	0.0006487389	0.0015442673	0.0006420194	-0.029545095	0.008217674	9.8066025	Sitting_Idle
12:16:01.598	-0.035914123	0.014365649	9.431048	-0.0005729916	-0.00089919363	0.0012528846	-0.029545095	0.008217674	9.8066025	Sitting_Idle
12:16:01.622	-0.035914123	0.014365649	9.431048	-0.0005729916	-0.00089919363	0.0012528846	-0.029545095	0.008217674	9.8066025	Sitting_Idle
12:16:01.646	-0.035914123	0.014365649	9.431048	-0.0005729916	-0.00089919363	0.0012528846	-0.029545095	0.008217674	9.8066025	Sitting_Idle
12:16:01.669	-0.035914123	0.014365649	9.431048	-0.0005729916	-0.00089919363	0.0012528846	-0.029545095	0.008217674	9.8066025	Sitting_Idle
12:16:01.692	-0.035914123	0.014365649	9.431048	-0.0005729916	-0.00089919363	0.0012528846	-0.029545095	0.008217674	9.8066025	Sitting_Idle
12:16:01.715	-0.035914123	0.014365649	9.431048	-0.0005729916	-0.00089919363	0.0012528846	-0.029545095	0.008217674	9.8066025	Sitting_Idle
12:16:01.739	-0.035914123	0.014365649	9.431048	-0.0005729916	-0.00089919363	0.0012528846	-0.029545095	0.008217674	9.8066025	Sitting_Idle
12:16:01.762	-0.035914123	0.014365649	9.431048	-0.0005729916	-0.00089919363	0.0012528846	-0.029545095	0.008217674	9.8066025	Sitting_Idle
12:16:01.785	-0.026337024	0.021548472	9.416683	3.7873644e-05	-0.00089919363	0.0024746151	-0.029460145	0.00828904	9.8066025	Sitting_Idle
12:16:01.808	-0.026337024	0.021548472	9.416683	3.7873644e-05	-0.00089919363	0.0024746151	-0.029460145	0.00828904	9.8066025	Sitting_Idle
12:16:01.829	-0.026337024	0.021548472	9.416683	3.7873644e-05	-0.00089919363	0.0024746151	-0.029460145	0.00828904	9.8066025	Sitting_Idle
12:16:01.851	-0.026337024	0.021548472	9.416683	3.7873644e-05	-0.00089919363	0.0024746151	-0.029460145	0.00828904	9.8066025	Sitting_Idle
12:16:01.874	-0.026337024	0.021548472	9.416683	3.7873644e-05	-0.00089919363	0.0024746151	-0.029460145	0.00828904	9.8066025	Sitting_Idle
12:16:01.897	-0.026337024	0.021548472	9.416683	3.7873644e-05	-0.00089919363	0.0024746151	-0.029460145	0.00828904	9.8066025	Sitting_Idle
12:16:01.918	-0.026337024	0.021548472	9.416683	3.7873644e-05	-0.00089919363	0.0024746151	-0.029460145	0.00828904	9.8066025	Sitting_Idle
12:16:01.940	-0.026337024	0.021548472	9.416683	3.7873644e-05	-0.00089919363	0.0024746151	-0.029460145	0.00828904	9.8066025	Sitting_Idle
12:16:01.964	-0.035914123	0.014365649	9.397529	-0.0005729916	0.0009334021	-0.00057971117	-0.029601179	0.008478481	9.806602	Sitting_Idle
12:16:01.987	-0.035914123	0.014365649	9.397529	-0.0005729916	0.0009334021	-0.00057971117	-0.029601179	0.008478481	9.806602	Sitting_Idle
12:16:02.010	-0.035914123	0.014365649	9.397529	-0.0005729916	0.0009334021	-0.00057971117	-0.029601179	0.008478481	9.806602	Sitting_Idle
12:16:02.033	-0.035914123	0.014365649	9.397529	-0.0005729916	0.0009334021	-0.00057971117	-0.029601179	0.008478481	9.806602	Sitting_Idle
12:16:02.056	-0.035914123	0.014365649	9.397529	-0.0005729916	0.0009334021	-0.00057971117	-0.029601179	0.008478481	9.806602	Sitting_Idle
12:16:02.080	-0.035914123	0.014365649	9.397529	-0.0005729916	0.0009334021	-0.00057971117	-0.029601179	0.008478481	9.806602	Sitting_Idle
12:16:02.103	-0.035914123	0.014365649	9.397529	-0.0005729916	0.0009334021	-0.00057971117	-0.029601179	0.008478481	9.806602	Sitting_Idle
12:16:02.126	-0.035914123	0.014365649	9.397529	-0.0005729916	0.0009334021	-0.00057971117	-0.029601179	0.008478481	9.806602	Sitting_Idle
12:16:02.149	-0.03351985	0.009577099	9.390346	0.0006487389	-0.00089919363	0.0006420194	-0.029601179	0.008478481	9.806602	Sitting_Idle
12:16:02.172	-0.03351985	0.009577099	9.390346	0.0006487389	-0.00089919363	0.0006420194	-0.029601179	0.008478481	9.806602	Sitting_Idle
12:16:02.195	-0.03351985	0.009577099	9.390346	0.0006487389	-0.00089919363	0.0006420194	-0.029601179	0.008478481	9.806602	Sitting_Idle
12:16:02.219	-0.03351985	0.009577099	9.390346	0.0006487389	-0.00089919363	0.0006420194	-0.029601179	0.008478481	9.806602	Sitting_Idle
12:16:02.242	-0.03351985	0.009577099	9.390346	0.0006487389	-0.00089919363	0.0006420194	-0.029601179	0.008478481	9.806602	Sitting_Idle
12:16:02.265	-0.03351985	0.009577099	9.390346	0.0006487389	-0.00089919363	0.0006420194	-0.029601179	0.008478481	9.806602	Sitting_Idle
12:16:02.288	-0.03351985	0.009577099	9.390346	0.0006487389	-0.00089919363	0.0006420194	-0.029601179	0.008478481	9.806602	Sitting_Idle
12:16:02.312	-0.03351985	0.009577099	9.390346	0.0006487389	-0.00089919363	0.0006420194	-0.029601179	0.008478481	9.806602	Sitting_Idle
12:16:02.335	-0.038308397	0.016759925	9.421472	3.7873644e-05	-0.00089919363	0.0006420194	-0.029151741	0.007986619	9.806603	Sitting_Idle
12:16:02.358	-0.038308397	0.016759925	9.421472	3.7873644e-05	-0.00089919363	0.0006420194	-0.029151741	0.007986619	9.806603	Sitting_Idle
12:16:02.381	-0.038308397	0.016759925	9.421472	3.7873644e-05	-0.00089919363	0.0006420194	-0.029151741	0.007986619	9.806603	Sitting_Idle
12:16:02.403	-0.038308397	0.016759925	9.421472	3.7873644e-05	-0.00089919363	0.0006420194	-0.029151741	0.007986619	9.806603	Sitting_Idle
12:16:02.427	-0.038308397	0.016759925	9.421472	3.7873644e-05	-0.00089919363	0.0006420194	-0.029151741	0.007986619	9.806603	Sitting_Idle
12:16:02.449	-0.038308397	0.016759925	9.421472	3.7873644e-05	-0.00089919363	0.0006420194	-0.029151741	0.007986619	9.806603	Sitting_Idle
12:16:02.473	-0.038308397	0.016759925	9.421472	3.7873644e-05	-0.00089919363	0.0006420194	-0.029151741	0.007986619	9.806603	Sitting_Idle
12:16:02.497	-0.038308397	0.016759925	9.421472	3.7873644e-05	-0.00089919363	0.0006420194	-0.029151741	0.007986619	9.806603	Sitting_Idle
12:16:02.520	-0.026337024	0.009577099	9.4095	-0.0005729916	-0.00028832842	0.0018637498	-0.028849294	0.007842214	9.806605	Sitting_Idle
12:16:02.542	-0.026337024	0.009577099	9.4095	-0.0005729916	-0.00028832842	0.0018637498	-0.028849294	0.007842214	9.806605	Sitting_Idle
12:16:02.565	-0.026337024	0.009577099	9.4095	-0.0005729916	-0.00028832842	0.0018637498	-0.028849294	0.007842214	9.806605	Sitting_Idle
12:16:02.587	-0.026337024	0.009577099	9.4095	-0.0005729916	-0.00028832842	0.0018637498	-0.028849294	0.007842214	9.806605	Sitting_Idle
12:16:02.610	-0.026337024	0.009577099	9.4095	-0.0005729916	-0.00028832842	0.0018637498	-0.028849294	0.007842214	9.806605	Sitting_Idle
12:16:02.632	-0.026337024	0.009577099	9.4095	-0.0005729916	-0.00028832842	0.0018637498	-0.028849294	0.007842214	9.806605	Sitting_Idle
12:16:02.656	-0.026337024	0.009577099	9.4095	-0.0005729916	-0.00028832842	0.0018637498	-0.028849294	0.007842214	9.806605	Sitting_Idle
12:16:02.678	-0.026337024	0.009577099	9.4095	3.7873644e-05	-0.00028832842	3.1154126e-05	-0.02847632	0.007376684	9.806606	Sitting_Idle
12:16:02.700	-0.026337024	0.0023942748	9.411894	3.7873644e-05	-0.00028832842	3.1154126e-05	-0.02847632	0.007376684	9.806606	Sitting_Idle
12:16:02.722	-0.026337024	0.0023942748	9.411894	3.7873644e-05	-0.00028832842	3.1154126e-05	-0.02847632	0.007376684	9.806606	Sitting_Idle
12:16:02.748	-0.026337024	0.0023942748	9.411894	3.7873644e-05	-0.00028832842	3.1154126e-05	-0.02847632	0.007376684	9.806606	Sitting_Idle
12:16:02.772	-0.026337024	0.0023942748	9.411894	3.7873644e-05	-0.00028832842	3.1154126e-05	-0.02847632	0.007376684	9.806606	Sitting_Idle
12:16:02.795	-0.026337024	0.0023942748	9.411894	3.7873644e-05	-0.00028832842	3.1154126e-05	-0.02847632	0.007376684	9.806606	Sitting_Idle
12:16:02.817	-0.026337024	0.0023942748	9.411894	3.7873644e-05	-0.00028832842	3.1154126e-05	-0.02847632	0.007376684	9.806606	Sitting_Idle
12:16:02.841	-0.026337024	0.0023942748	9.411894	3.7873644e-05	-0.00028832842	3.1154126e-05	-0.02847632	0.007376684	9.806606	Sitting_Idle
12:16:02.864	-0.009577099	-0.0047885496	9.368797	-0.0005729916	0.0021551326	0.0012528846	-0.02847632	0.007376684	9.806606	Sitting_Idle
12:16:02.887	-0.009577099	-0.0047885496	9.368797	-0.0005729916	0.0021551326	0.0012528846	-0.02847632	0.007376684	9.806606	Sitting_Idle
12:16:02.910	-0.009577099	-0.0047885496	9.368797	-0.0005729916	0.0021551326	0.0012528846	-0.02847632	0.007376684	9.806606	Sitting_Idle
12:16:02.933	-0.009577099	-0.0047885496	9.368797	-0.0005729916	0.0021551326	0.0012528846	-0.02847632	0.007376684	9.806606	Sitting_Idle
12:16:02.956	-0.009577099	-0.0047885496	9.368797	-0.0005729916	0.0021551326	0.0012528846	-0.02847632	0.007376684	9.806606	Sitting_Idle
12:16:02.979	-0.009577099	-0.0047885496	9.368797	-0.0005729916	0.0021551326	0.0012528846	-0.02847632	0.007376684	9.806606	Sitting_Idle
12:16:03.002	-0.009577099	-0.0047885496	9.368797	-0.0005729916	0.0021551326	0.0012528846	-0.02847632	0.007376684	9.806606	Sitting_Idle
12:16:03.025	-0.009577099	-0.0047885496	9.368797	-0.0005729916	0.0021551326	0.0012528846	-0.02847632	0.007376684	9.806606	Sitting_Idle
12:16:03.047	-0.023942748	-0.0023942748	9.407105	0.0006487389	-0.00089919363	0.0024746151	-0.028383717	0.007309576	9.806606	Sitting_Idle
12:16:03.070	-0.023942748	-0.0023942748	9.407105	0.0006487389	-0.00089919363	0.0024746151	-0.028383717	0.007309576	9.806606	Sitting_Idle
12:16:03.094	-0.023942748	-0.0023942748	9.407105	0.0006487389	-0.00089919363	0.0024746151	-0.028383717	0.007309576	9.806606	Sitting_Idle
12:16:03.116	-0.023942748	-0.0023942748	9.407105	0.0006487389	-0.00089919363	0.0024746151	-0.028383717	0.007309576	9.806606	Sitting_Idle
12:16:03.139	-0.023942748	-0.0023942748	9.407105	0.0006487389	-0.00089919363	0.0024746151	-0.028383717	0.007309576	9.806606	Sitting_Idle
12:16:03.162	-0.023942748	-0.0023942748	9.407105	0.0006487389	-0.00089919363	0.0024746151	-0.028383717	0.007309576	9.806606	Sitting_Idle
12:16:03.184	-0.023942748	-0.0023942748	9.407105	0.0006487389	-0.00089919363	0.0024746151	-0.028383717	0.007309576	9.806606	Sitting_Idle
12:16:03.207	-0.023942748	-0.0023942748	9.407105	0.0006487389	-0.00089919363	0.0024746151	-0.028383717	0.007309576	9.806606	Sitting_Idle
12:16:03.232	-0.04070267	0.011971374	9.4142885	0.0006487389	-0.00028832842	3.1154126e-05	-0.028383717	0.007309576	9.806606	Sitting_Idle
12:16:03.254	-0.04070267	0.011971374	9.4142885	0.0006487389	-0.00028832842	3.1154126e-05	-0.028383717	0.007309576	9.806606	Sitting_Idle
12:16:03.277	-0.04070267	0.011971374	9.4142885	0.0006487389	-0.00028832842	3.1154126e-05	-0.028383717	0.007309576	9.806606	Sitting_Idle
12:16:03.300	-0.04070267	0.011971374	9.4142885	0.0006487389	-0.00028832842	3.1154126e-05	-0.028383717	0.007309576	9.806606	Sitting_Idle
12:16:03.322	-0.04070267	0.011971374	9.4142885	0.0006487389	-0.00028832842	3.1154126e-05	-0.028383717	0.007309576	9.806606	Sitting_Idle
12:16:03.344	-0.04070267	0.011971374	9.4142885	0.0006487389	-0.00028832842	3.1154126e-05	-0.028383717	0.007309576	9.806606	Sitting_Idle
12:16:03.366	-0.04070267	0.011971374	9.4142885	0.0006487389	-0.00028832842	3.1154126e-05	-0.028383717	0.007309576	9.806606	Sitting_Idle
12:16:03.388	-0.04070267	0.011971374	9.4142885	0.0006487389	-0.00028832842	3.1154126e-05	-0.028383717	0.007309576	9.806606	Sitting_Idle
12:16:03.412	-0.016759925	0.0023942748	9.390346	-0.001794722	0.00032253686	3.1154126e-05	-0.028869672	0.0076077385	9.806605	Sitting_Idle
12:16:03.434	-0.016759925	0.0023942748	9.390346	-0.001794722	0.00032253686	3.1154126e-05	-0.028869672	0.0076077385	9.806605	Sitting_Idle
12:16:03.458	-0.016759925	0.0023942748	9.390346	-0.001794722	0.00032253686	3.1154126e-05	-0.028869672	0.0076077385	9.806605	Sitting_Idle
12:16:03.481	-0.016759925	0.0023942748	9.390346	-0.001794722	0.00032253686	3.1154126e-05	-0.028869672	0.0076077385	9.806605	Sitting_Idle
12:16:03.503	-0.016759925	0.0023942748	9.390346	-0.001794722	0.00032253686	3.1154126e-05	-0.028869672	0.0076077385	9.806605	Sitting_Idle
12:16:03.525	-0.016759925	0.0023942748	9.390346	-0.001794722	0.00032253686	3.1154126e-05	-0.028869672	0.0076077385	9.806605	Sitting_Idle
12:16:03.548	-0.016759925	0.0023942748	9.390346	-0.001794722	0.00032253686	3.1154126e-05	-0.028869672	0.0076077385	9.806605	Sitting_Idle
12:16:03.572	-0.016759925	0.0023942748	9.390346	-0.001794722	0.00032253686	3.1154126e-05	-0.028869672	0.0076077385	9.806605	Sitting_Idle
12:16:03.595	0.0	0.0023942748	9.397529	-0.0005729916	0.00032253686	-0.0011905764	-0.028529845	0.007440397	9.806605	Sitting_Idle
12:16:03.618	0.0	0.0023942748	9.397529	-0.0005729916	0.00032253686	-0.0011905764	-0.028529845	0.007440397	9.806605	Sitting_Idle
12:16:03.641	0.0	0.0023942748	9.397529	-0.0005729916	0.00032253686	-0.0011905764	-0.028529845	0.007440397	9.806605	Sitting_Idle
12:16:03.663	0.0	0.0023942748	9.397529	-0.0005729916	0.00032253686	-0.0011905764	-0.028529845	0.007440397	9.806605	Sitting_Idle
12:16:03.687	0.0	0.0023942748	9.397529	-0.0005729916	0.00032253686	-0.0011905764	-0.028529845	0.007440397	9.806605	Sitting_Idle
12:16:03.710	0.0	0.0023942748	9.397529	-0.0005729916	0.00032253686	-0.0011905764	-0.028529845	0.007440397	9.806605	Sitting_Idle
12:16:03.733	0.0	0.0023942748	9.397529	-0.0005729916	0.00032253686	-0.0011905764	-0.028529845	0.007440397	9.806605	Sitting_Idle
12:16:03.757	0.0	0.0023942748	9.397529	0.0018704693	0.0009334021	0.0006420194	-0.028529845	0.007440397	9.806605	Sitting_Idle
12:16:03.781	-0.023942748	0.021548472	9.419077	0.0018704693	0.0009334021	0.0006420194	-0.028529845	0.007440397	9.806605	Sitting_Idle
12:16:03.804	-0.023942748	0.021548472	9.419077	0.0018704693	0.0009334021	0.0006420194	-0.028529845	0.007440397	9.806605	Sitting_Idle
12:16:03.827	-0.023942748	0.021548472	9.419077	0.0018704693	0.0009334021	0.0006420194	-0.028529845	0.007440397	9.806605	Sitting_Idle
12:16:03.851	-0.023942748	0.021548472	9.419077	0.0018704693	0.0009334021	0.0006420194	-0.028529845	0.007440397	9.806605	Sitting_Idle
12:16:03.873	-0.023942748	0.021548472	9.419077	0.0018704693	0.0009334021	0.0006420194	-0.028529845	0.007440397	9.806605	Sitting_Idle
12:16:03.897	-0.023942748	0.021548472	9.419077	0.0018704693	0.0009334021	0.0006420194	-0.028529845	0.007440397	9.806605	Sitting_Idle
12:16:03.921	-0.023942748	0.021548472	9.419077	0.0018704693	0.0009334021	0.0006420194	-0.028529845	0.007440397	9.806605	Sitting_Idle
12:16:03.944	-0.009577099	0.0	9.397529	-0.0005729916	-0.00028832842	3.1154126e-05	-0.028729524	0.008087739	9.806604	Sitting_Idle
12:16:03.966	-0.009577099	0.0	9.397529	-0.0005729916	-0.00028832842	3.1154126e-05	-0.028729524	0.008087739	9.806604	Sitting_Idle
12:16:03.989	-0.009577099	0.0	9.397529	-0.0005729916	-0.00028832842	3.1154126e-05	-0.028729524	0.008087739	9.806604	Sitting_Idle
12:16:04.011	-0.009577099	0.0	9.397529	-0.0005729916	-0.00028832842	3.1154126e-05	-0.028729524	0.008087739	9.806604	Sitting_Idle
12:16:04.035	-0.009577099	0.0	9.397529	-0.0005729916	-0.00028832842	3.1154126e-05	-0.028729524	0.008087739	9.806604	Sitting_Idle
12:16:04.058	-0.009577099	0.0	9.397529	-0.0005729916	-0.00028832842	3.1154126e-05	-0.028729524	0.008087739	9.806604	Sitting_Idle
12:16:04.081	-0.009577099	0.0	9.397529	-0.0005729916	-0.00028832842	3.1154126e-05	-0.028729524	0.008087739	9.806604	Sitting_Idle
12:16:04.104	-0.009577099	0.0	9.397529	-0.0005729916	-0.00028832842	3.1154126e-05	-0.028729524	0.008087739	9.806604	Sitting_Idle
12:16:04.127	-0.021548472	0.014365649	9.4095	-0.0011838569	0.0009334021	0.0012528846	-0.028274158	0.007890671	9.806605	Sitting_Idle
12:16:04.151	-0.021548472	0.014365649	9.4095	-0.0011838569	0.0009334021	0.0012528846	-0.028274158	0.007890671	9.806605	Sitting_Idle
12:16:04.174	-0.021548472	0.014365649	9.4095	-0.0011838569	0.0009334021	0.0012528846	-0.028274158	0.007890671	9.806605	Sitting_Idle
12:16:04.196	-0.021548472	0.014365649	9.4095	-0.0011838569	0.0009334021	0.0012528846	-0.028274158	0.007890671	9.806605	Sitting_Idle
12:16:04.219	-0.021548472	0.014365649	9.4095	-0.0011838569	0.0009334021	0.0012528846	-0.028274158	0.007890671	9.806605	Sitting_Idle
12:16:04.242	-0.021548472	0.014365649	9.4095	-0.0011838569	0.0009334021	0.0012528846	-0.028274158	0.007890671	9.806605	Sitting_Idle
12:16:04.265	-0.021548472	0.014365649	9.4095	-0.0011838569	0.0009334021	0.0012528846	-0.028274158	0.007890671	9.806605	Sitting_Idle
12:16:04.287	-0.021548472	0.014365649	9.4095	-0.0011838569	0.0009334021	0.0012528846	-0.028274158	0.007890671	9.806605	Sitting_Idle
12:16:04.311	-0.011971374	-0.021548472	9.397529	-0.001794722	0.0009334021	0.0012528846	-0.028274158	0.007890671	9.806605	Sitting_Idle
12:16:04.333	-0.011971374	-0.021548472	9.397529	-0.001794722	0.0009334021	0.0012528846	-0.028274158	0.007890671	9.806605	Sitting_Idle
12:16:04.357	-0.011971374	-0.021548472	9.397529	-0.001794722	0.0009334021	0.0012528846	-0.028274158	0.007890671	9.806605	Sitting_Idle
12:16:04.381	-0.011971374	-0.021548472	9.397529	-0.001794722	0.0009334021	0.0012528846	-0.028274158	0.007890671	9.806605	Sitting_Idle
12:16:04.403	-0.011971374	-0.021548472	9.397529	-0.001794722	0.0009334021	0.0012528846	-0.028274158	0.007890671	9.806605	Sitting_Idle
12:16:04.426	-0.011971374	-0.021548472	9.397529	-0.001794722	0.0009334021	0.0012528846	-0.028274158	0.007890671	9.806605	Sitting_Idle
12:16:04.450	-0.011971374	-0.021548472	9.397529	-0.001794722	0.0009334021	0.0012528846	-0.028274158	0.007890671	9.806605	Sitting_Idle
12:16:04.472	-0.011971374	-0.021548472	9.397529	-0.001794722	0.0009334021	0.0012528846	-0.028274158	0.007890671	9.806605	Sitting_Idle
12:16:04.497	-0.03351985	0.0023942748	9.402317	-0.0005729916	0.00032253686	-0.003023172	-0.028274158	0.007890671	9.806605	Sitting_Idle
12:16:04.519	-0.03351985	0.0023942748	9.402317	-0.0005729916	0.00032253686	-0.003023172	-0.028274158	0.007890671	9.806605	Sitting_Idle
12:16:04.542	-0.03351985	0.0023942748	9.402317	-0.0005729916	0.00032253686	-0.003023172	-0.028274158	0.007890671	9.806605	Sitting_Idle
12:16:04.565	-0.03351985	0.0023942748	9.402317	-0.0005729916	0.00032253686	-0.003023172	-0.028274158	0.007890671	9.806605	Sitting_Idle
12:16:04.588	-0.03351985	0.0023942748	9.402317	-0.0005729916	0.00032253686	-0.003023172	-0.028274158	0.007890671	9.806605	Sitting_Idle
12:16:04.612	-0.03351985	0.0023942748	9.402317	-0.0005729916	0.00032253686	-0.003023172	-0.028274158	0.007890671	9.806605	Sitting_Idle
12:16:04.634	-0.03351985	0.0023942748	9.402317	-0.0005729916	0.00032253686	-0.003023172	-0.028274158	0.007890671	9.806605	Sitting_Idle
12:16:04.657	-0.03351985	0.0023942748	9.402317	-0.0005729916	0.00032253686	-0.003023172	-0.028274158	0.007890671	9.806605	Sitting_Idle
12:16:04.680	-0.04070267	0.0071828244	9.421472	0.0013836097	-0.0009938778	0.0008625417	-0.028274158	0.007890671	9.806605	Sitting_Idle
12:16:04.702	-0.04070267	0.0071828244	9.421472	0.0013836097	-0.0009938778	0.0008625417	-0.028274158	0.007890671	9.806605	Sitting_Idle
12:16:04.725	-0.04070267	0.0071828244	9.421472	0.0013836097	-0.0009938778	0.0008625417	-0.028274158	0.007890671	9.806605	Sitting_Idle
12:16:04.751	-0.04070267	0.0071828244	9.421472	0.0013836097	-0.0009938778	0.0008625417	-0.028274158	0.007890671	9.806605	Sitting_Idle
12:16:04.774	-0.04070267	0.0071828244	9.421472	0.0013836097	-0.0009938778	0.0008625417	-0.028274158	0.007890671	9.806605	Sitting_Idle
12:16:04.796	-0.04070267	0.0071828244	9.421472	0.0013836097	-0.0009938778	0.0008625417	-0.028274158	0.007890671	9.806605	Sitting_Idle
12:16:04.819	-0.04070267	0.0071828244	9.421472	0.0013836097	-0.0009938778	0.0008625417	-0.028274158	0.007890671	9.806605	Sitting_Idle
12:16:04.842	-0.026337024	0.016759925	9.402317	0.00077274453	0.00022785274	0.00025167648	-0.028274158	0.007890671	9.806605	Sitting_Idle
12:16:04.865	-0.026337024	0.016759925	9.402317	0.00077274453	0.00022785274	0.00025167648	-0.028274158	0.007890671	9.806605	Sitting_Idle
12:16:04.888	-0.026337024	0.016759925	9.402317	0.00077274453	0.00022785274	0.00025167648	-0.028274158	0.007890671	9.806605	Sitting_Idle
12:16:04.913	-0.026337024	0.016759925	9.402317	0.00077274453	0.00022785274	0.00025167648	-0.028274158	0.007890671	9.806605	Sitting_Idle
12:16:04.936	-0.026337024	0.016759925	9.402317	0.00077274453	0.00022785274	0.00025167648	-0.028274158	0.007890671	9.806605	Sitting_Idle
12:16:04.959	-0.026337024	0.016759925	9.402317	0.00077274453	0.00022785274	0.00025167648	-0.028274158	0.007890671	9.806605	Sitting_Idle
12:16:04.982	-0.026337024	0.016759925	9.402317	0.00077274453	0.00022785274	0.00025167648	-0.028274158	0.007890671	9.806605	Sitting_Idle
12:16:05.005	-0.026337024	0.016759925	9.402317	0.00077274453	0.00022785274	0.00025167648	-0.028274158	0.007890671	9.806605	Sitting_Idle
12:16:05.027	-0.026337024	0.019154198	9.428655	-0.0016707164	0.0026713137	-0.0015809193	-0.028274158	0.007890671	9.806605	Sitting_Idle
12:16:05.050	-0.026337024	0.019154198	9.428655	-0.0016707164	0.0026713137	-0.0015809193	-0.028274158	0.007890671	9.806605	Sitting_Idle
12:16:05.074	-0.026337024	0.019154198	9.428655	-0.0016707164	0.0026713137	-0.0015809193	-0.028274158	0.007890671	9.806605	Sitting_Idle
12:16:05.097	-0.026337024	0.019154198	9.428655	-0.0016707164	0.0026713137	-0.0015809193	-0.028274158	0.007890671	9.806605	Sitting_Idle
12:16:05.119	-0.026337024	0.019154198	9.428655	-0.0016707164	0.0026713137	-0.0015809193	-0.028274158	0.007890671	9.806605	Sitting_Idle
12:16:05.141	-0.026337024	0.019154198	9.428655	-0.0016707164	0.0026713137	-0.0015809193	-0.028274158	0.007890671	9.806605	Sitting_Idle
12:16:05.164	-0.026337024	0.019154198	9.428655	-0.0016707164	0.0026713137	-0.0015809193	-0.028274158	0.007890671	9.806605	Sitting_Idle
12:16:05.187	-0.026337024	0.019154198	9.428655	-0.0016707164	0.0026713137	-0.0015809193	-0.028274158	0.007890671	9.806605	Sitting_Idle
12:16:05.210	-0.038308397	0.021548472	9.42626	-0.0010598511	-0.0009938778	0.00025167648	-0.028274158	0.007890671	9.806605	Sitting_Idle
12:16:05.233	-0.038308397	0.021548472	9.42626	-0.0010598511	-0.0009938778	0.00025167648	-0.028274158	0.007890671	9.806605	Sitting_Idle
12:16:05.255	-0.038308397	0.021548472	9.42626	-0.0010598511	-0.0009938778	0.00025167648	-0.028274158	0.007890671	9.806605	Sitting_Idle
12:16:05.277	-0.038308397	0.021548472	9.42626	-0.0010598511	-0.0009938778	0.00025167648	-0.028274158	0.007890671	9.806605	Sitting_Idle
12:16:05.302	-0.038308397	0.021548472	9.42626	-0.0010598511	-0.0009938778	0.00025167648	-0.028274158	0.007890671	9.806605	Sitting_Idle
12:16:05.325	-0.038308397	0.021548472	9.42626	-0.0010598511	-0.0009938778	0.00025167648	-0.028274158	0.007890671	9.806605	Sitting_Idle
12:16:05.348	-0.038308397	0.021548472	9.42626	-0.0010598511	-0.0009938778	0.00025167648	-0.028274158	0.007890671	9.806605	Sitting_Idle
12:16:05.371	-0.038308397	0.021548472	9.42626	-0.0010598511	-0.0009938778	0.00025167648	-0.028274158	0.007890671	9.806605	Sitting_Idle
12:16:05.393	-0.028731298	0.0	9.402317	-0.0022815818	0.00083871797	-0.00035918877	-0.028274158	0.007890671	9.806605	Sitting_Idle
12:16:05.417	-0.028731298	0.0	9.402317	-0.0022815818	0.00083871797	-0.00035918877	-0.028274158	0.007890671	9.806605	Sitting_Idle
12:16:05.439	-0.028731298	0.0	9.402317	-0.0022815818	0.00083871797	-0.00035918877	-0.028274158	0.007890671	9.806605	Sitting_Idle
12:16:05.462	-0.028731298	0.0	9.402317	-0.0022815818	0.00083871797	-0.00035918877	-0.028274158	0.007890671	9.806605	Sitting_Idle
12:16:05.485	-0.028731298	0.0	9.402317	-0.0022815818	0.00083871797	-0.00035918877	-0.028274158	0.007890671	9.806605	Sitting_Idle
12:16:05.508	-0.028731298	0.0	9.402317	-0.0022815818	0.00083871797	-0.00035918877	-0.028274158	0.007890671	9.806605	Sitting_Idle
12:16:05.531	-0.028731298	0.0	9.402317	-0.0022815818	0.00083871797	-0.00035918877	-0.028274158	0.007890671	9.806605	Sitting_Idle
12:16:05.554	-0.028731298	0.0	9.402317	-0.0022815818	0.00083871797	-0.00035918877	-0.028274158	0.007890671	9.806605	Sitting_Idle
12:16:05.580	-0.038308397	0.0071828244	9.4142885	-0.00044898596	-0.001604743	0.0033060026	-0.028274158	0.007890671	9.806605	Sitting_Idle
12:16:05.602	-0.038308397	0.0071828244	9.4142885	-0.00044898596	-0.001604743	0.0033060026	-0.028274158	0.007890671	9.806605	Sitting_Idle
12:16:05.623	-0.038308397	0.0071828244	9.4142885	-0.00044898596	-0.001604743	0.0033060026	-0.028274158	0.007890671	9.806605	Sitting_Idle
12:16:05.645	-0.038308397	0.0071828244	9.4142885	-0.00044898596	-0.001604743	0.0033060026	-0.028274158	0.007890671	9.806605	Sitting_Idle
12:16:05.667	-0.038308397	0.0071828244	9.4142885	-0.00044898596	-0.001604743	0.0033060026	-0.028274158	0.007890671	9.806605	Sitting_Idle
12:16:05.689	-0.038308397	0.0071828244	9.4142885	-0.00044898596	-0.001604743	0.0033060026	-0.028274158	0.007890671	9.806605	Sitting_Idle
12:16:05.710	-0.038308397	0.0071828244	9.4142885	-0.00044898596	-0.001604743	0.0033060026	-0.028274158	0.007890671	9.806605	Sitting_Idle
12:16:05.733	-0.038308397	0.0071828244	9.4142885	-0.00044898596	-0.001604743	0.0033060026	-0.028274158	0.007890671	9.806605	Sitting_Idle
12:16:05.763	-0.021548472	0.0	9.402317	-0.00044898596	-0.0003830125	0.001473407	-0.028201092	0.007825259	9.806606	Sitting_Idle
12:16:05.785	-0.021548472	0.0	9.402317	-0.00044898596	-0.0003830125	0.001473407	-0.028201092	0.007825259	9.806606	Sitting_Idle
12:16:05.808	-0.021548472	0.0	9.402317	-0.00044898596	-0.0003830125	0.001473407	-0.028201092	0.007825259	9.806606	Sitting_Idle
12:16:05.831	-0.021548472	0.0	9.402317	-0.00044898596	-0.0003830125	0.001473407	-0.028201092	0.007825259	9.806606	Sitting_Idle
12:16:05.854	-0.021548472	0.0	9.402317	-0.00044898596	-0.0003830125	0.001473407	-0.028201092	0.007825259	9.806606	Sitting_Idle
12:16:05.877	-0.021548472	0.0	9.402317	-0.00044898596	-0.0003830125	0.001473407	-0.028201092	0.007825259	9.806606	Sitting_Idle
12:16:05.900	-0.021548472	0.0	9.402317	-0.00044898596	-0.0003830125	0.001473407	-0.028201092	0.007825259	9.806606	Sitting_Idle
12:16:05.924	-0.038308397	0.011971374	9.407105	0.0013836097	0.00083871797	-0.000970054	-0.028201092	0.007825259	9.806606	Sitting_Idle
12:16:05.947	-0.038308397	0.011971374	9.407105	0.0013836097	0.00083871797	-0.000970054	-0.028201092	0.007825259	9.806606	Sitting_Idle
12:16:05.970	-0.038308397	0.011971374	9.407105	0.0013836097	0.00083871797	-0.000970054	-0.028201092	0.007825259	9.806606	Sitting_Idle
12:16:05.993	-0.038308397	0.011971374	9.407105	0.0013836097	0.00083871797	-0.000970054	-0.028201092	0.007825259	9.806606	Sitting_Idle
12:16:06.016	-0.038308397	0.011971374	9.407105	0.0013836097	0.00083871797	-0.000970054	-0.028201092	0.007825259	9.806606	Sitting_Idle
12:16:06.039	-0.038308397	0.011971374	9.407105	0.0013836097	0.00083871797	-0.000970054	-0.028201092	0.007825259	9.806606	Sitting_Idle
12:16:06.062	-0.038308397	0.011971374	9.407105	0.0013836097	0.00083871797	-0.000970054	-0.028201092	0.007825259	9.806606	Sitting_Idle
12:16:06.084	-0.038308397	0.011971374	9.407105	0.0013836097	0.00083871797	-0.000970054	-0.028201092	0.007825259	9.806606	Sitting_Idle
12:16:06.108	0.0047885496	0.0	9.421472	-0.0010598511	-0.0003830125	0.0008625417	-0.028201092	0.007825259	9.806606	Sitting_Idle
12:16:06.131	0.0047885496	0.0	9.421472	-0.0010598511	-0.0003830125	0.0008625417	-0.028201092	0.007825259	9.806606	Sitting_Idle
12:16:06.154	0.0047885496	0.0	9.421472	-0.0010598511	-0.0003830125	0.0008625417	-0.028201092	0.007825259	9.806606	Sitting_Idle
12:16:06.177	0.0047885496	0.0	9.421472	-0.0010598511	-0.0003830125	0.0008625417	-0.028201092	0.007825259	9.806606	Sitting_Idle
12:16:06.200	0.0047885496	0.0	9.421472	-0.0010598511	-0.0003830125	0.0008625417	-0.028201092	0.007825259	9.806606	Sitting_Idle
12:16:06.224	0.0047885496	0.0	9.421472	-0.0010598511	-0.0003830125	0.0008625417	-0.028201092	0.007825259	9.806606	Sitting_Idle
12:16:06.246	0.0047885496	0.0	9.421472	-0.0010598511	-0.0003830125	0.0008625417	-0.028201092	0.007825259	9.806606	Sitting_Idle
12:16:06.270	0.0047885496	0.0	9.421472	-0.0010598511	-0.0003830125	0.0008625417	-0.028201092	0.007825259	9.806606	Sitting_Idle
12:16:06.293	-0.043096945	0.019154198	9.428655	0.00016187929	0.00022785274	0.001473407	-0.027713438	0.0075466367	9.806608	Sitting_Idle
12:16:06.315	-0.043096945	0.019154198	9.428655	0.00016187929	0.00022785274	0.001473407	-0.027713438	0.0075466367	9.806608	Sitting_Idle
12:16:06.338	-0.043096945	0.019154198	9.428655	0.00016187929	0.00022785274	0.001473407	-0.027713438	0.0075466367	9.806608	Sitting_Idle
12:16:06.359	-0.043096945	0.019154198	9.428655	0.00016187929	0.00022785274	0.001473407	-0.027713438	0.0075466367	9.806608	Sitting_Idle
12:16:06.382	-0.043096945	0.019154198	9.428655	0.00016187929	0.00022785274	0.001473407	-0.027713438	0.0075466367	9.806608	Sitting_Idle
12:16:06.405	-0.043096945	0.019154198	9.428655	0.00016187929	0.00022785274	0.001473407	-0.027713438	0.0075466367	9.806608	Sitting_Idle
12:16:06.427	-0.043096945	0.019154198	9.428655	0.00016187929	0.00022785274	0.001473407	-0.027713438	0.0075466367	9.806608	Sitting_Idle
12:16:06.450	-0.043096945	0.019154198	9.428655	0.00016187929	0.00022785274	0.001473407	-0.027713438	0.0075466367	9.806608	Sitting_Idle
12:16:06.473	-0.009577099	0.0023942748	9.407105	0.00077274453	0.00083871797	-0.00035918877	-0.027804343	0.007633285	9.806608	Sitting_Idle
12:16:06.496	-0.009577099	0.0023942748	9.407105	0.00077274453	0.00083871797	-0.00035918877	-0.027804343	0.007633285	9.806608	Sitting_Idle
12:16:06.519	-0.009577099	0.0023942748	9.407105	0.00077274453	0.00083871797	-0.00035918877	-0.027804343	0.007633285	9.806608	Sitting_Idle
12:16:06.542	-0.009577099	0.0023942748	9.407105	0.00077274453	0.00083871797	-0.00035918877	-0.027804343	0.007633285	9.806608	Sitting_Idle
12:16:06.565	-0.009577099	0.0023942748	9.407105	0.00077274453	0.00083871797	-0.00035918877	-0.027804343	0.007633285	9.806608	Sitting_Idle
12:16:06.587	-0.009577099	0.0023942748	9.407105	0.00077274453	0.00083871797	-0.00035918877	-0.027804343	0.007633285	9.806608	Sitting_Idle
12:16:06.610	-0.009577099	0.0023942748	9.407105	0.00077274453	0.00083871797	-0.00035918877	-0.027804343	0.007633285	9.806608	Sitting_Idle
12:16:06.633	-0.009577099	0.0023942748	9.407105	0.00077274453	0.00083871797	-0.00035918877	-0.027804343	0.007633285	9.806608	Sitting_Idle
12:16:06.660	-0.028731298	0.016759925	9.4095	-0.0016707164	0.0014495832	0.00025167648	-0.027804343	0.007633285	9.806608	Sitting_Idle
12:16:06.682	-0.028731298	0.016759925	9.4095	-0.0016707164	0.0014495832	0.00025167648	-0.027804343	0.007633285	9.806608	Sitting_Idle
12:16:06.705	-0.028731298	0.016759925	9.4095	-0.0016707164	0.0014495832	0.00025167648	-0.027804343	0.007633285	9.806608	Sitting_Idle
12:16:06.728	-0.028731298	0.016759925	9.4095	-0.0016707164	0.0014495832	0.00025167648	-0.027804343	0.007633285	9.806608	Sitting_Idle
12:16:06.750	-0.028731298	0.016759925	9.4095	-0.0016707164	0.0014495832	0.00025167648	-0.027804343	0.007633285	9.806608	Sitting_Idle
12:16:06.773	-0.028731298	0.016759925	9.4095	-0.0016707164	0.0014495832	0.00025167648	-0.027804343	0.007633285	9.806608	Sitting_Idle
12:16:06.797	-0.028731298	0.016759925	9.4095	-0.0016707164	0.0014495832	0.00025167648	-0.027804343	0.007633285	9.806608	Sitting_Idle
12:16:06.820	-0.014365649	-0.0023942748	9.399923	0.00016187929	-0.0009938778	0.00025167648	-0.027804343	0.007633285	9.806608	Sitting_Idle
12:16:06.843	-0.014365649	-0.0023942748	9.399923	0.00016187929	-0.0009938778	0.00025167648	-0.027804343	0.007633285	9.806608	Sitting_Idle
12:16:06.866	-0.014365649	-0.0023942748	9.399923	0.00016187929	-0.0009938778	0.00025167648	-0.027804343	0.007633285	9.806608	Sitting_Idle
12:16:06.889	-0.014365649	-0.0023942748	9.399923	0.00016187929	-0.0009938778	0.00025167648	-0.027804343	0.007633285	9.806608	Sitting_Idle
12:16:06.913	-0.014365649	-0.0023942748	9.399923	0.00016187929	-0.0009938778	0.00025167648	-0.027804343	0.007633285	9.806608	Sitting_Idle
12:16:06.936	-0.014365649	-0.0023942748	9.399923	0.00016187929	-0.0009938778	0.00025167648	-0.027804343	0.007633285	9.806608	Sitting_Idle
12:16:06.959	-0.014365649	-0.0023942748	9.399923	0.00016187929	-0.0009938778	0.00025167648	-0.027804343	0.007633285	9.806608	Sitting_Idle
12:16:06.982	-0.014365649	-0.0023942748	9.399923	0.00016187929	-0.0009938778	0.00025167648	-0.027804343	0.007633285	9.806608	Sitting_Idle
12:16:07.005	-0.009577099	0.011971374	9.404712	-0.00044898596	-0.001604743	0.001473407	-0.027804343	0.007633285	9.806608	Sitting_Idle
12:16:07.029	-0.009577099	0.011971374	9.404712	-0.00044898596	-0.001604743	0.001473407	-0.027804343	0.007633285	9.806608	Sitting_Idle
12:16:07.052	-0.009577099	0.011971374	9.404712	-0.00044898596	-0.001604743	0.001473407	-0.027804343	0.007633285	9.806608	Sitting_Idle
12:16:07.075	-0.009577099	0.011971374	9.404712	-0.00044898596	-0.001604743	0.001473407	-0.027804343	0.007633285	9.806608	Sitting_Idle
12:16:07.098	-0.009577099	0.011971374	9.404712	-0.00044898596	-0.001604743	0.001473407	-0.027804343	0.007633285	9.806608	Sitting_Idle
12:16:07.121	-0.009577099	0.011971374	9.404712	-0.00044898596	-0.001604743	0.001473407	-0.027804343	0.007633285	9.806608	Sitting_Idle
12:16:07.145	-0.009577099	0.011971374	9.404712	-0.00044898596	-0.001604743	0.001473407	-0.027804343	0.007633285	9.806608	Sitting_Idle
12:16:07.168	-0.009577099	0.011971374	9.404712	-0.00044898596	-0.001604743	0.001473407	-0.027804343	0.007633285	9.806608	Sitting_Idle
12:16:07.191	-0.028731298	0.0071828244	9.399923	-0.0022815818	-0.0009938778	-0.000970054	-0.027318388	0.0073351217	9.806609	Sitting_Idle
12:16:07.214	-0.028731298	0.0071828244	9.399923	-0.0022815818	-0.0009938778	-0.000970054	-0.027318388	0.0073351217	9.806609	Sitting_Idle
12:16:07.237	-0.028731298	0.0071828244	9.399923	-0.0022815818	-0.0009938778	-0.000970054	-0.027318388	0.0073351217	9.806609	Sitting_Idle
12:16:07.260	-0.028731298	0.0071828244	9.399923	-0.0022815818	-0.0009938778	-0.000970054	-0.027318388	0.0073351217	9.806609	Sitting_Idle
12:16:07.283	-0.028731298	0.0071828244	9.399923	-0.0022815818	-0.0009938778	-0.000970054	-0.027318388	0.0073351217	9.806609	Sitting_Idle
12:16:07.305	-0.028731298	0.0071828244	9.399923	-0.0022815818	-0.0009938778	-0.000970054	-0.027318388	0.0073351217	9.806609	Sitting_Idle
12:16:07.327	-0.028731298	0.0071828244	9.399923	-0.0022815818	-0.0009938778	-0.000970054	-0.027318388	0.0073351217	9.806609	Sitting_Idle
12:16:07.350	-0.028731298	0.0071828244	9.399923	-0.0022815818	-0.0009938778	-0.000970054	-0.027318388	0.0073351217	9.806609	Sitting_Idle
12:16:07.374	-0.04070267	0.019154198	9.421472	0.001994475	-0.0009938778	-0.00035918877	-0.027318388	0.0073351217	9.806609	Sitting_Idle
12:16:07.396	-0.04070267	0.019154198	9.421472	0.001994475	-0.0009938778	-0.00035918877	-0.027318388	0.0073351217	9.806609	Sitting_Idle
12:16:07.419	-0.04070267	0.019154198	9.421472	0.001994475	-0.0009938778	-0.00035918877	-0.027318388	0.0073351217	9.806609	Sitting_Idle
12:16:07.442	-0.04070267	0.019154198	9.421472	0.001994475	-0.0009938778	-0.00035918877	-0.027318388	0.0073351217	9.806609	Sitting_Idle
12:16:07.465	-0.04070267	0.019154198	9.421472	0.001994475	-0.0009938778	-0.00035918877	-0.027318388	0.0073351217	9.806609	Sitting_Idle
12:16:07.489	-0.04070267	0.019154198	9.421472	0.001994475	-0.0009938778	-0.00035918877	-0.027318388	0.0073351217	9.806609	Sitting_Idle
12:16:07.512	-0.04070267	0.019154198	9.421472	0.001994475	-0.0009938778	-0.00035918877	-0.027318388	0.0073351217	9.806609	Sitting_Idle
12:16:07.536	-0.04070267	0.019154198	9.421472	0.001994475	-0.0009938778	-0.00035918877	-0.027318388	0.0073351217	9.806609	Sitting_Idle
12:16:07.559	-0.016759925	0.023942748	9.3831625	0.0013836097	-0.0003830125	-0.00035918877	-0.027206246	0.007266315	9.80661	Sitting_Idle
12:16:07.582	-0.016759925	0.023942748	9.3831625	0.0013836097	-0.0003830125	-0.00035918877	-0.027206246	0.007266315	9.80661	Sitting_Idle
12:16:07.605	-0.016759925	0.023942748	9.3831625	0.0013836097	-0.0003830125	-0.00035918877	-0.027206246	0.007266315	9.80661	Sitting_Idle
12:16:07.628	-0.016759925	0.023942748	9.3831625	0.0013836097	-0.0003830125	-0.00035918877	-0.027206246	0.007266315	9.80661	Sitting_Idle
12:16:07.650	-0.016759925	0.023942748	9.3831625	0.0013836097	-0.0003830125	-0.00035918877	-0.027206246	0.007266315	9.80661	Sitting_Idle
12:16:07.672	-0.016759925	0.023942748	9.3831625	0.0013836097	-0.0003830125	-0.00035918877	-0.027206246	0.007266315	9.80661	Sitting_Idle
12:16:07.695	-0.016759925	0.023942748	9.3831625	0.0013836097	-0.0003830125	-0.00035918877	-0.027206246	0.007266315	9.80661	Sitting_Idle
12:16:07.719	-0.009577099	-0.0071828244	9.387952	0.00016187929	-0.0003830125	0.0008625417	-0.027092403	0.0072170477	9.80661	Sitting_Idle
12:16:07.743	-0.009577099	-0.0071828244	9.387952	0.00016187929	-0.0003830125	0.0008625417	-0.027092403	0.0072170477	9.80661	Sitting_Idle
12:16:07.765	-0.009577099	-0.0071828244	9.387952	0.00016187929	-0.0003830125	0.0008625417	-0.027092403	0.0072170477	9.80661	Sitting_Idle
12:16:07.788	-0.009577099	-0.0071828244	9.387952	0.00016187929	-0.0003830125	0.0008625417	-0.027092403	0.0072170477	9.80661	Sitting_Idle
12:16:07.812	-0.009577099	-0.0071828244	9.387952	0.00016187929	-0.0003830125	0.0008625417	-0.027092403	0.0072170477	9.80661	Sitting_Idle
12:16:07.836	-0.009577099	-0.0071828244	9.387952	0.00016187929	-0.0003830125	0.0008625417	-0.027092403	0.0072170477	9.80661	Sitting_Idle
12:16:07.859	-0.009577099	-0.0071828244	9.387952	0.00016187929	-0.0003830125	0.0008625417	-0.027092403	0.0072170477	9.80661	Sitting_Idle
12:16:07.882	-0.009577099	-0.0071828244	9.387952	0.00016187929	-0.0003830125	0.0008625417	-0.027092403	0.0072170477	9.80661	Sitting_Idle
12:16:07.905	-0.0071828244	0.0047885496	9.404712	0.00016187929	0.00083871797	0.0008625417	-0.027341323	0.0072977412	9.806609	Sitting_Idle
12:16:07.928	-0.0071828244	0.0047885496	9.404712	0.00016187929	0.00083871797	0.0008625417	-0.027341323	0.0072977412	9.806609	Sitting_Idle
12:16:07.951	-0.0071828244	0.0047885496	9.404712	0.00016187929	0.00083871797	0.0008625417	-0.027341323	0.0072977412	9.806609	Sitting_Idle
12:16:07.974	-0.0071828244	0.0047885496	9.404712	0.00016187929	0.00083871797	0.0008625417	-0.027341323	0.0072977412	9.806609	Sitting_Idle
12:16:07.996	-0.0071828244	0.0047885496	9.404712	0.00016187929	0.00083871797	0.0008625417	-0.027341323	0.0072977412	9.806609	Sitting_Idle
12:16:08.019	-0.0071828244	0.0047885496	9.404712	0.00016187929	0.00083871797	0.0008625417	-0.027341323	0.0072977412	9.806609	Sitting_Idle
12:16:08.041	-0.0071828244	0.0047885496	9.404712	0.00016187929	0.00083871797	0.0008625417	-0.027341323	0.0072977412	9.806609	Sitting_Idle
12:16:08.065	-0.0071828244	0.0047885496	9.404712	0.00016187929	0.00083871797	0.0008625417	-0.027341323	0.0072977412	9.806609	Sitting_Idle
12:16:08.088	-0.019154198	0.0023942748	9.407105	-0.00044898596	0.0014495832	0.001473407	-0.027341323	0.0072977412	9.806609	Sitting_Idle
12:16:08.110	-0.019154198	0.0023942748	9.407105	-0.00044898596	0.0014495832	0.001473407	-0.027341323	0.0072977412	9.806609	Sitting_Idle
12:16:08.132	-0.019154198	0.0023942748	9.407105	-0.00044898596	0.0014495832	0.001473407	-0.027341323	0.0072977412	9.806609	Sitting_Idle
12:16:08.155	-0.019154198	0.0023942748	9.407105	-0.00044898596	0.0014495832	0.001473407	-0.027341323	0.0072977412	9.806609	Sitting_Idle
12:16:08.179	-0.019154198	0.0023942748	9.407105	-0.00044898596	0.0014495832	0.001473407	-0.027341323	0.0072977412	9.806609	Sitting_Idle
12:16:08.202	-0.019154198	0.0023942748	9.407105	-0.00044898596	0.0014495832	0.001473407	-0.027341323	0.0072977412	9.806609	Sitting_Idle
12:16:08.225	-0.019154198	0.0023942748	9.407105	-0.00044898596	0.0014495832	0.001473407	-0.027341323	0.0072977412	9.806609	Sitting_Idle
12:16:08.248	-0.019154198	0.0023942748	9.407105	-0.00044898596	0.0014495832	0.001473407	-0.027341323	0.0072977412	9.806609	Sitting_Idle
12:16:08.271	-0.016759925	0.0	9.404712	-0.0010598511	-0.0003830125	-0.000970054	-0.027073698	0.006979177	9.80661	Sitting_Idle
12:16:08.294	-0.016759925	0.0	9.404712	-0.0010598511	-0.0003830125	-0.000970054	-0.027073698	0.006979177	9.80661	Sitting_Idle
12:16:08.317	-0.016759925	0.0	9.404712	-0.0010598511	-0.0003830125	-0.000970054	-0.027073698	0.006979177	9.80661	Sitting_Idle
12:16:08.340	-0.016759925	0.0	9.404712	-0.0010598511	-0.0003830125	-0.000970054	-0.027073698	0.006979177	9.80661	Sitting_Idle
12:16:08.363	-0.016759925	0.0	9.404712	-0.0010598511	-0.0003830125	-0.000970054	-0.027073698	0.006979177	9.80661	Sitting_Idle
12:16:08.386	-0.016759925	0.0	9.404712	-0.0010598511	-0.0003830125	-0.000970054	-0.027073698	0.006979177	9.80661	Sitting_Idle
12:16:08.409	-0.016759925	0.0	9.404712	-0.0010598511	-0.0003830125	-0.000970054	-0.027073698	0.006979177	9.80661	Sitting_Idle
12:16:08.432	-0.016759925	0.0	9.404712	-0.0010598511	-0.0003830125	-0.000970054	-0.027073698	0.006979177	9.80661	Sitting_Idle
12:16:08.454	-0.035914123	0.019154198	9.404712	0.00016187929	-0.001604743	0.0008625417	-0.027073698	0.006979177	9.80661	Sitting_Idle
12:16:08.477	-0.035914123	0.019154198	9.404712	0.00016187929	-0.001604743	0.0008625417	-0.027073698	0.006979177	9.80661	Sitting_Idle
12:16:08.501	-0.035914123	0.019154198	9.404712	0.00016187929	-0.001604743	0.0008625417	-0.027073698	0.006979177	9.80661	Sitting_Idle
12:16:08.525	-0.035914123	0.019154198	9.404712	0.00016187929	-0.001604743	0.0008625417	-0.027073698	0.006979177	9.80661	Sitting_Idle
12:16:08.548	-0.035914123	0.019154198	9.404712	0.00016187929	-0.001604743	0.0008625417	-0.027073698	0.006979177	9.80661	Sitting_Idle
12:16:08.571	-0.035914123	0.019154198	9.404712	0.00016187929	-0.001604743	0.0008625417	-0.027073698	0.006979177	9.80661	Sitting_Idle
12:16:08.594	-0.035914123	0.019154198	9.404712	0.00016187929	-0.001604743	0.0008625417	-0.027073698	0.006979177	9.80661	Sitting_Idle
12:16:08.617	-0.035914123	0.019154198	9.404712	0.0026053402	0.00083871797	0.00025167648	-0.027073698	0.006979177	9.80661	Sitting_Idle
12:16:08.640	-0.011971374	-0.0023942748	9.399923	0.0026053402	0.00083871797	0.00025167648	-0.027673498	0.007326606	9.806608	Sitting_Idle
12:16:08.663	-0.011971374	-0.0023942748	9.399923	0.0026053402	0.00083871797	0.00025167648	-0.027673498	0.007326606	9.806608	Sitting_Idle
12:16:08.685	-0.011971374	-0.0023942748	9.399923	0.0026053402	0.00083871797	0.00025167648	-0.027673498	0.007326606	9.806608	Sitting_Idle
12:16:08.706	-0.011971374	-0.0023942748	9.399923	0.0026053402	0.00083871797	0.00025167648	-0.027673498	0.007326606	9.806608	Sitting_Idle
12:16:08.728	-0.011971374	-0.0023942748	9.399923	0.0026053402	0.00083871797	0.00025167648	-0.027673498	0.007326606	9.806608	Sitting_Idle
12:16:08.751	-0.011971374	-0.0023942748	9.399923	0.0026053402	0.00083871797	0.00025167648	-0.027673498	0.007326606	9.806608	Sitting_Idle
12:16:08.774	-0.011971374	-0.0023942748	9.399923	0.0026053402	0.00083871797	0.00025167648	-0.027673498	0.007326606	9.806608	Sitting_Idle
12:16:08.796	-0.011971374	-0.0023942748	9.399923	0.0026053402	0.00083871797	0.00025167648	-0.027673498	0.007326606	9.806608	Sitting_Idle
12:16:08.819	-0.047885496	0.011971374	9.395134	-0.00043066	-0.0003915646	-0.00038545596	-0.027673498	0.007326606	9.806608	Sitting_Idle
12:16:08.842	-0.047885496	0.011971374	9.395134	-0.00043066	-0.0003915646	-0.00038545596	-0.027673498	0.007326606	9.806608	Sitting_Idle
12:16:08.866	-0.047885496	0.011971374	9.395134	-0.00043066	-0.0003915646	-0.00038545596	-0.027673498	0.007326606	9.806608	Sitting_Idle
12:16:08.889	-0.047885496	0.011971374	9.395134	-0.00043066	-0.0003915646	-0.00038545596	-0.027673498	0.007326606	9.806608	Sitting_Idle
12:16:08.912	-0.047885496	0.011971374	9.395134	-0.00043066	-0.0003915646	-0.00038545596	-0.027673498	0.007326606	9.806608	Sitting_Idle
12:16:08.935	-0.047885496	0.011971374	9.395134	-0.00043066	-0.0003915646	-0.00038545596	-0.027673498	0.007326606	9.806608	Sitting_Idle
12:16:08.958	-0.047885496	0.011971374	9.395134	-0.00043066	-0.0003915646	-0.00038545596	-0.027673498	0.007326606	9.806608	Sitting_Idle
12:16:08.981	-0.028731298	0.009577099	9.4142885	-0.0010415253	0.00021930062	-0.0009963212	-0.027673498	0.007326606	9.806608	Sitting_Idle
12:16:09.004	-0.028731298	0.009577099	9.4142885	-0.0010415253	0.00021930062	-0.0009963212	-0.027673498	0.007326606	9.806608	Sitting_Idle
12:16:09.027	-0.028731298	0.009577099	9.4142885	-0.0010415253	0.00021930062	-0.0009963212	-0.027673498	0.007326606	9.806608	Sitting_Idle
12:16:09.050	-0.028731298	0.009577099	9.4142885	-0.0010415253	0.00021930062	-0.0009963212	-0.027673498	0.007326606	9.806608	Sitting_Idle
12:16:09.073	-0.028731298	0.009577099	9.4142885	-0.0010415253	0.00021930062	-0.0009963212	-0.027673498	0.007326606	9.806608	Sitting_Idle
12:16:09.096	-0.028731298	0.009577099	9.4142885	-0.0010415253	0.00021930062	-0.0009963212	-0.027673498	0.007326606	9.806608	Sitting_Idle
12:16:09.119	-0.028731298	0.009577099	9.4142885	-0.0010415253	0.00021930062	-0.0009963212	-0.027673498	0.007326606	9.806608	Sitting_Idle
12:16:09.141	-0.028731298	0.009577099	9.4142885	-0.0010415253	0.00021930062	-0.0009963212	-0.027673498	0.007326606	9.806608	Sitting_Idle
12:16:09.165	-0.021548472	0.009577099	9.395134	-0.00043066	0.00083016587	0.0008362745	-0.027766103	0.007393716	9.806608	Sitting_Idle
12:16:09.188	-0.021548472	0.009577099	9.395134	-0.00043066	0.00083016587	0.0008362745	-0.027766103	0.007393716	9.806608	Sitting_Idle
12:16:09.212	-0.021548472	0.009577099	9.395134	-0.00043066	0.00083016587	0.0008362745	-0.027766103	0.007393716	9.806608	Sitting_Idle
12:16:09.234	-0.021548472	0.009577099	9.395134	-0.00043066	0.00083016587	0.0008362745	-0.027766103	0.007393716	9.806608	Sitting_Idle
12:16:09.257	-0.021548472	0.009577099	9.395134	-0.00043066	0.00083016587	0.0008362745	-0.027766103	0.007393716	9.806608	Sitting_Idle
12:16:09.280	-0.021548472	0.009577099	9.395134	-0.00043066	0.00083016587	0.0008362745	-0.027766103	0.007393716	9.806608	Sitting_Idle
12:16:09.304	-0.021548472	0.009577099	9.395134	-0.00043066	0.00083016587	0.0008362745	-0.027766103	0.007393716	9.806608	Sitting_Idle
12:16:09.327	-0.021548472	0.009577099	9.395134	-0.00043066	0.00083016587	0.0008362745	-0.027766103	0.007393716	9.806608	Sitting_Idle
12:16:09.350	-0.021548472	-0.0047885496	9.385557	-0.00043066	0.0026627616	-0.00038545596	-0.027642906	0.0072255125	9.806608	Sitting_Idle
12:16:09.373	-0.021548472	-0.0047885496	9.385557	-0.00043066	0.0026627616	-0.00038545596	-0.027642906	0.0072255125	9.806608	Sitting_Idle
12:16:09.396	-0.021548472	-0.0047885496	9.385557	-0.00043066	0.0026627616	-0.00038545596	-0.027642906	0.0072255125	9.806608	Sitting_Idle
12:16:09.419	-0.021548472	-0.0047885496	9.385557	-0.00043066	0.0026627616	-0.00038545596	-0.027642906	0.0072255125	9.806608	Sitting_Idle
12:16:09.442	-0.021548472	-0.0047885496	9.385557	-0.00043066	0.0026627616	-0.00038545596	-0.027642906	0.0072255125	9.806608	Sitting_Idle
12:16:09.464	-0.021548472	-0.0047885496	9.385557	-0.00043066	0.0026627616	-0.00038545596	-0.027642906	0.0072255125	9.806608	Sitting_Idle
12:16:09.487	-0.021548472	-0.0047885496	9.385557	-0.00043066	0.0026627616	-0.00038545596	-0.027642906	0.0072255125	9.806608	Sitting_Idle
12:16:09.509	-0.021548472	-0.0047885496	9.385557	-0.00043066	0.0026627616	-0.00038545596	-0.027642906	0.0072255125	9.806608	Sitting_Idle
12:16:09.532	-0.04070267	0.009577099	9.42626	0.00018020524	0.00021930062	-0.0022180516	-0.027642906	0.0072255125	9.806608	Sitting_Idle
12:16:09.556	-0.04070267	0.009577099	9.42626	0.00018020524	0.00021930062	-0.0022180516	-0.027642906	0.0072255125	9.806608	Sitting_Idle
12:16:09.579	-0.04070267	0.009577099	9.42626	0.00018020524	0.00021930062	-0.0022180516	-0.027642906	0.0072255125	9.806608	Sitting_Idle
12:16:09.602	-0.04070267	0.009577099	9.42626	0.00018020524	0.00021930062	-0.0022180516	-0.027642906	0.0072255125	9.806608	Sitting_Idle
12:16:09.624	-0.04070267	0.009577099	9.42626	0.00018020524	0.00021930062	-0.0022180516	-0.027642906	0.0072255125	9.806608	Sitting_Idle
12:16:09.648	-0.04070267	0.009577099	9.42626	0.00018020524	0.00021930062	-0.0022180516	-0.027642906	0.0072255125	9.806608	Sitting_Idle
12:16:09.671	-0.04070267	0.009577099	9.42626	0.00018020524	0.00021930062	-0.0022180516	-0.027642906	0.0072255125	9.806608	Sitting_Idle
12:16:09.695	-0.04070267	0.009577099	9.42626	0.00018020524	0.00021930062	-0.0022180516	-0.027642906	0.0072255125	9.806608	Sitting_Idle
12:16:09.719	-0.0071828244	-0.0071828244	9.402317	0.00018020524	0.0020518964	0.0032797356	-0.027642906	0.0072255125	9.806608	Sitting_Idle
12:16:09.742	-0.0071828244	-0.0071828244	9.402317	0.00018020524	0.0020518964	0.0032797356	-0.027642906	0.0072255125	9.806608	Sitting_Idle
12:16:09.765	-0.0071828244	-0.0071828244	9.402317	0.00018020524	0.0020518964	0.0032797356	-0.027642906	0.0072255125	9.806608	Sitting_Idle
12:16:09.788	-0.0071828244	-0.0071828244	9.402317	0.00018020524	0.0020518964	0.0032797356	-0.027642906	0.0072255125	9.806608	Sitting_Idle
12:16:09.810	-0.0071828244	-0.0071828244	9.402317	0.00018020524	0.0020518964	0.0032797356	-0.027642906	0.0072255125	9.806608	Sitting_Idle
12:16:09.831	-0.0071828244	-0.0071828244	9.402317	0.00018020524	0.0020518964	0.0032797356	-0.027642906	0.0072255125	9.806608	Sitting_Idle
12:16:09.853	-0.0071828244	-0.0071828244	9.402317	0.00018020524	0.0020518964	0.0032797356	-0.027642906	0.0072255125	9.806608	Sitting_Idle
12:16:09.874	-0.009577099	0.0047885496	9.3831625	0.0026236663	-0.0003915646	0.0008362745	-0.02797085	0.007529631	9.806607	Sitting_Idle
12:16:09.896	-0.009577099	0.0047885496	9.3831625	0.0026236663	-0.0003915646	0.0008362745	-0.02797085	0.007529631	9.806607	Sitting_Idle
12:16:09.918	-0.009577099	0.0047885496	9.3831625	0.0026236663	-0.0003915646	0.0008362745	-0.02797085	0.007529631	9.806607	Sitting_Idle
12:16:09.941	-0.009577099	0.0047885496	9.3831625	0.0026236663	-0.0003915646	0.0008362745	-0.02797085	0.007529631	9.806607	Sitting_Idle
12:16:09.964	-0.009577099	0.0047885496	9.3831625	0.0026236663	-0.0003915646	0.0008362745	-0.02797085	0.007529631	9.806607	Sitting_Idle
12:16:09.987	-0.009577099	0.0047885496	9.3831625	0.0026236663	-0.0003915646	0.0008362745	-0.02797085	0.007529631	9.806607	Sitting_Idle
12:16:10.011	-0.009577099	0.0047885496	9.3831625	0.0026236663	-0.0003915646	0.0008362745	-0.02797085	0.007529631	9.806607	Sitting_Idle
12:16:10.034	-0.009577099	0.0047885496	9.3831625	0.0026236663	-0.0003915646	0.0008362745	-0.02797085	0.007529631	9.806607	Sitting_Idle
12:16:10.056	-0.009577099	0.0047885496	9.3831625	0.0007910705	0.00021930062	0.0008362745	-0.02797085	0.007529631	9.806607	Sitting_Idle
12:16:10.079	-0.038308397	0.0071828244	9.421472	0.0007910705	0.00021930062	0.0008362745	-0.028042216	0.007614582	9.806607	Sitting_Idle
12:16:10.102	-0.038308397	0.0071828244	9.421472	0.0007910705	0.00021930062	0.0008362745	-0.028042216	0.007614582	9.806607	Sitting_Idle
12:16:10.126	-0.038308397	0.0071828244	9.421472	0.0007910705	0.00021930062	0.0008362745	-0.028042216	0.007614582	9.806607	Sitting_Idle
12:16:10.149	-0.038308397	0.0071828244	9.421472	0.0007910705	0.00021930062	0.0008362745	-0.028042216	0.007614582	9.806607	Sitting_Idle
12:16:10.172	-0.038308397	0.0071828244	9.421472	0.0007910705	0.00021930062	0.0008362745	-0.028042216	0.007614582	9.806607	Sitting_Idle
12:16:10.195	-0.038308397	0.0071828244	9.421472	0.0007910705	0.00021930062	0.0008362745	-0.028042216	0.007614582	9.806607	Sitting_Idle
12:16:10.218	-0.038308397	0.0071828244	9.421472	0.0007910705	0.00021930062	0.0008362745	-0.028042216	0.007614582	9.806607	Sitting_Idle
12:16:10.242	-0.0023942748	0.0047885496	9.402317	0.0007910705	-0.0010024299	0.0020580052	-0.028042216	0.007614582	9.806607	Sitting_Idle
12:16:10.265	-0.0023942748	0.0047885496	9.402317	0.0007910705	-0.0010024299	0.0020580052	-0.028042216	0.007614582	9.806607	Sitting_Idle
12:16:10.287	-0.0023942748	0.0047885496	9.402317	0.0007910705	-0.0010024299	0.0020580052	-0.028042216	0.007614582	9.806607	Sitting_Idle
12:16:10.311	-0.0023942748	0.0047885496	9.402317	0.0007910705	-0.0010024299	0.0020580052	-0.028042216	0.007614582	9.806607	Sitting_Idle
12:16:10.333	-0.0023942748	0.0047885496	9.402317	0.0007910705	-0.0010024299	0.0020580052	-0.028042216	0.007614582	9.806607	Sitting_Idle
12:16:10.356	-0.0023942748	0.0047885496	9.402317	0.0007910705	-0.0010024299	0.0020580052	-0.028042216	0.007614582	9.806607	Sitting_Idle
12:16:10.379	-0.0023942748	0.0047885496	9.402317	0.0007910705	-0.0010024299	0.0020580052	-0.028042216	0.007614582	9.806607	Sitting_Idle
12:16:10.402	-0.0023942748	0.0047885496	9.402317	0.0007910705	-0.0010024299	0.0020580052	-0.028042216	0.007614582	9.806607	Sitting_Idle
12:16:10.425	-0.009577099	-0.0023942748	9.402317	-0.0016523905	0.00083016587	0.00022540927	-0.028042216	0.007614582	9.806607	Sitting_Idle
12:16:10.448	-0.009577099	-0.0023942748	9.402317	-0.0016523905	0.00083016587	0.00022540927	-0.028042216	0.007614582	9.806607	Sitting_Idle
12:16:10.472	-0.009577099	-0.0023942748	9.402317	-0.0016523905	0.00083016587	0.00022540927	-0.028042216	0.007614582	9.806607	Sitting_Idle
12:16:10.495	-0.009577099	-0.0023942748	9.402317	-0.0016523905	0.00083016587	0.00022540927	-0.028042216	0.007614582	9.806607	Sitting_Idle
12:16:10.517	-0.009577099	-0.0023942748	9.402317	-0.0016523905	0.00083016587	0.00022540927	-0.028042216	0.007614582	9.806607	Sitting_Idle
12:16:10.541	-0.009577099	-0.0023942748	9.402317	-0.0016523905	0.00083016587	0.00022540927	-0.028042216	0.007614582	9.806607	Sitting_Idle
12:16:10.564	-0.009577099	-0.0023942748	9.402317	-0.0016523905	0.00083016587	0.00022540927	-0.028042216	0.007614582	9.806607	Sitting_Idle
12:16:10.588	-0.009577099	-0.0023942748	9.402317	-0.0016523905	0.00083016587	0.00022540927	-0.028042216	0.007614582	9.806607	Sitting_Idle
12:16:10.610	-0.019154198	0.0	9.395134	0.0007910705	-0.0010024299	-0.0040506474	-0.028464459	0.00796627	9.806605	Sitting_Idle
12:16:10.632	-0.019154198	0.0	9.395134	0.0007910705	-0.0010024299	-0.0040506474	-0.028464459	0.00796627	9.806605	Sitting_Idle
12:16:10.656	-0.019154198	0.0	9.395134	0.0007910705	-0.0010024299	-0.0040506474	-0.028464459	0.00796627	9.806605	Sitting_Idle
12:16:10.679	-0.019154198	0.0	9.395134	0.0007910705	-0.0010024299	-0.0040506474	-0.028464459	0.00796627	9.806605	Sitting_Idle
12:16:10.702	-0.019154198	0.0	9.395134	0.0007910705	-0.0010024299	-0.0040506474	-0.028464459	0.00796627	9.806605	Sitting_Idle
12:16:10.724	-0.019154198	0.0	9.395134	0.0007910705	-0.0010024299	-0.0040506474	-0.028464459	0.00796627	9.806605	Sitting_Idle
12:16:10.747	-0.019154198	0.0	9.395134	0.0007910705	-0.0010024299	-0.0040506474	-0.028464459	0.00796627	9.806605	Sitting_Idle
12:16:10.769	-0.019154198	0.0	9.395134	0.0007910705	-0.0010024299	-0.0040506474	-0.028464459	0.00796627	9.806605	Sitting_Idle
12:16:10.792	-0.011971374	-0.0047885496	9.421472	0.00018020524	0.0014410311	-0.0009963212	-0.028464459	0.00796627	9.806605	Sitting_Idle
12:16:10.813	-0.011971374	-0.0047885496	9.421472	0.00018020524	0.0014410311	-0.0009963212	-0.028464459	0.00796627	9.806605	Sitting_Idle
12:16:10.834	-0.011971374	-0.0047885496	9.421472	0.00018020524	0.0014410311	-0.0009963212	-0.028464459	0.00796627	9.806605	Sitting_Idle
12:16:10.856	-0.011971374	-0.0047885496	9.421472	0.00018020524	0.0014410311	-0.0009963212	-0.028464459	0.00796627	9.806605	Sitting_Idle
12:16:10.879	-0.011971374	-0.0047885496	9.421472	0.00018020524	0.0014410311	-0.0009963212	-0.028464459	0.00796627	9.806605	Sitting_Idle
12:16:10.902	-0.011971374	-0.0047885496	9.421472	0.00018020524	0.0014410311	-0.0009963212	-0.028464459	0.00796627	9.806605	Sitting_Idle
12:16:10.925	-0.011971374	-0.0047885496	9.421472	0.00018020524	0.0014410311	-0.0009963212	-0.028464459	0.00796627	9.806605	Sitting_Idle
12:16:10.949	-0.011971374	-0.0047885496	9.421472	0.00018020524	0.0014410311	-0.0009963212	-0.028464459	0.00796627	9.806605	Sitting_Idle
12:16:10.971	-0.03351985	0.0071828244	9.404712	-0.0010415253	0.00021930062	-0.00038545596	-0.028464459	0.00796627	9.806605	Sitting_Idle
12:16:10.994	-0.03351985	0.0071828244	9.404712	-0.0010415253	0.00021930062	-0.00038545596	-0.028464459	0.00796627	9.806605	Sitting_Idle
12:16:11.016	-0.03351985	0.0071828244	9.404712	-0.0010415253	0.00021930062	-0.00038545596	-0.028464459	0.00796627	9.806605	Sitting_Idle
12:16:11.040	-0.03351985	0.0071828244	9.404712	-0.0010415253	0.00021930062	-0.00038545596	-0.028464459	0.00796627	9.806605	Sitting_Idle
12:16:11.062	-0.03351985	0.0071828244	9.404712	-0.0010415253	0.00021930062	-0.00038545596	-0.028464459	0.00796627	9.806605	Sitting_Idle
12:16:11.085	-0.03351985	0.0071828244	9.404712	-0.0010415253	0.00021930062	-0.00038545596	-0.028464459	0.00796627	9.806605	Sitting_Idle
12:16:11.106	-0.03351985	0.0071828244	9.404712	-0.0010415253	0.00021930062	-0.00038545596	-0.028464459	0.00796627	9.806605	Sitting_Idle
12:16:11.128	-0.03351985	0.0071828244	9.404712	-0.0010415253	0.00021930062	-0.00038545596	-0.028464459	0.00796627	9.806605	Sitting_Idle
12:16:11.151	-0.043096945	0.028731298	9.42626	0.0007910705	-0.0003915646	0.00022540927	-0.028464459	0.00796627	9.806605	Sitting_Idle
12:16:11.174	-0.043096945	0.028731298	9.42626	0.0007910705	-0.0003915646	0.00022540927	-0.028464459	0.00796627	9.806605	Sitting_Idle
12:16:11.197	-0.043096945	0.028731298	9.42626	0.0007910705	-0.0003915646	0.00022540927	-0.028464459	0.00796627	9.806605	Sitting_Idle
12:16:11.220	-0.043096945	0.028731298	9.42626	0.0007910705	-0.0003915646	0.00022540927	-0.028464459	0.00796627	9.806605	Sitting_Idle
12:16:11.243	-0.043096945	0.028731298	9.42626	0.0007910705	-0.0003915646	0.00022540927	-0.028464459	0.00796627	9.806605	Sitting_Idle
12:16:11.266	-0.043096945	0.028731298	9.42626	0.0007910705	-0.0003915646	0.00022540927	-0.028464459	0.00796627	9.806605	Sitting_Idle
12:16:11.288	-0.043096945	0.028731298	9.42626	0.0007910705	-0.0003915646	0.00022540927	-0.028464459	0.00796627	9.806605	Sitting_Idle
12:16:11.311	-0.043096945	0.028731298	9.42626	0.0007910705	-0.0003915646	0.00022540927	-0.028464459	0.00796627	9.806605	Sitting_Idle
12:16:11.335	-0.019154198	0.009577099	9.407105	0.00018020524	0.00083016587	-0.0009963212	-0.028464459	0.00796627	9.806605	Sitting_Idle
12:16:11.358	-0.019154198	0.009577099	9.407105	0.00018020524	0.00083016587	-0.0009963212	-0.028464459	0.00796627	9.806605	Sitting_Idle
12:16:11.381	-0.019154198	0.009577099	9.407105	0.00018020524	0.00083016587	-0.0009963212	-0.028464459	0.00796627	9.806605	Sitting_Idle
12:16:11.404	-0.019154198	0.009577099	9.407105	0.00018020524	0.00083016587	-0.0009963212	-0.028464459	0.00796627	9.806605	Sitting_Idle
12:16:11.427	-0.019154198	0.009577099	9.407105	0.00018020524	0.00083016587	-0.0009963212	-0.028464459	0.00796627	9.806605	Sitting_Idle
12:16:11.450	-0.019154198	0.009577099	9.407105	0.00018020524	0.00083016587	-0.0009963212	-0.028464459	0.00796627	9.806605	Sitting_Idle
12:16:11.473	-0.019154198	0.009577099	9.407105	0.00018020524	0.00083016587	-0.0009963212	-0.028464459	0.00796627	9.806605	Sitting_Idle
12:16:11.496	-0.019154198	0.009577099	9.407105	0.00018020524	0.00083016587	-0.0009963212	-0.028240174	0.007828656	9.806606	Sitting_Idle
12:16:11.519	-0.016759925	0.0047885496	9.402317	0.00018020524	0.00021930062	0.0008362745	-0.028240174	0.007828656	9.806606	Sitting_Idle
12:16:11.541	-0.016759925	0.0047885496	9.402317	0.00018020524	0.00021930062	0.0008362745	-0.028240174	0.007828656	9.806606	Sitting_Idle
12:16:11.564	-0.016759925	0.0047885496	9.402317	0.00018020524	0.00021930062	0.0008362745	-0.028240174	0.007828656	9.806606	Sitting_Idle
12:16:11.587	-0.016759925	0.0047885496	9.402317	0.00018020524	0.00021930062	0.0008362745	-0.028240174	0.007828656	9.806606	Sitting_Idle
12:16:11.610	-0.016759925	0.0047885496	9.402317	0.00018020524	0.00021930062	0.0008362745	-0.028240174	0.007828656	9.806606	Sitting_Idle
12:16:11.633	-0.016759925	0.0047885496	9.402317	0.00018020524	0.00021930062	0.0008362745	-0.028240174	0.007828656	9.806606	Sitting_Idle
12:16:11.655	-0.016759925	0.0047885496	9.402317	0.00018020524	0.00021930062	0.0008362745	-0.028240174	0.007828656	9.806606	Sitting_Idle
12:16:11.677	0.0	-0.0047885496	9.416683	0.00018020524	-0.0003915646	0.0020580052	-0.028240174	0.007828656	9.806606	Sitting_Idle
12:16:11.701	0.0	-0.0047885496	9.416683	0.00018020524	-0.0003915646	0.0020580052	-0.028145868	0.007781086	9.806607	Sitting_Idle
12:16:11.724	0.0	-0.0047885496	9.416683	0.00018020524	-0.0003915646	0.0020580052	-0.028145868	0.007781086	9.806607	Sitting_Idle
12:16:11.747	0.0	-0.0047885496	9.416683	0.00018020524	-0.0003915646	0.0020580052	-0.028145868	0.007781086	9.806607	Sitting_Idle
12:16:11.771	0.0	-0.0047885496	9.416683	0.00018020524	-0.0003915646	0.0020580052	-0.028145868	0.007781086	9.806607	Sitting_Idle
12:16:11.794	0.0	-0.0047885496	9.416683	0.00018020524	-0.0003915646	0.0020580052	-0.028145868	0.007781086	9.806607	Sitting_Idle
12:16:11.817	0.0	-0.0047885496	9.416683	0.00018020524	-0.0003915646	0.0020580052	-0.028145868	0.007781086	9.806607	Sitting_Idle
12:16:11.841	0.0	-0.0047885496	9.416683	0.00018020524	-0.0003915646	0.0020580052	-0.028145868	0.007781086	9.806607	Sitting_Idle
12:16:11.863	-0.035914123	0.0047885496	9.407105	0.00018020524	0.0014410311	0.0014471398	-0.027913928	0.0075049973	9.806607	Sitting_Idle
12:16:11.886	-0.035914123	0.0047885496	9.407105	0.00018020524	0.0014410311	0.0014471398	-0.027913928	0.0075049973	9.806607	Sitting_Idle
12:16:11.909	-0.035914123	0.0047885496	9.407105	0.00018020524	0.0014410311	0.0014471398	-0.027913928	0.0075049973	9.806607	Sitting_Idle
12:16:11.931	-0.035914123	0.0047885496	9.407105	0.00018020524	0.0014410311	0.0014471398	-0.027913928	0.0075049973	9.806607	Sitting_Idle
12:16:11.955	-0.035914123	0.0047885496	9.407105	0.00018020524	0.0014410311	0.0014471398	-0.027913928	0.0075049973	9.806607	Sitting_Idle
12:16:11.978	-0.035914123	0.0047885496	9.407105	0.00018020524	0.0014410311	0.0014471398	-0.027913928	0.0075049973	9.806607	Sitting_Idle
12:16:12.001	-0.035914123	0.0047885496	9.407105	0.00018020524	0.0014410311	0.0014471398	-0.027913928	0.0075049973	9.806607	Sitting_Idle
12:16:12.024	-0.035914123	0.0047885496	9.407105	0.00018020524	0.0014410311	0.0014471398	-0.027913928	0.0075049973	9.806607	Sitting_Idle
12:16:12.046	0.0023942748	-0.009577099	9.407105	0.00018020524	-0.0010024299	0.00022540927	-0.027913928	0.0075049973	9.806607	Sitting_Idle
12:16:12.069	0.0023942748	-0.009577099	9.407105	0.00018020524	-0.0010024299	0.00022540927	-0.027913928	0.0075049973	9.806607	Sitting_Idle
12:16:12.092	0.0023942748	-0.009577099	9.407105	0.00018020524	-0.0010024299	0.00022540927	-0.027913928	0.0075049973	9.806607	Sitting_Idle
12:16:12.115	0.0023942748	-0.009577099	9.407105	0.00018020524	-0.0010024299	0.00022540927	-0.027913928	0.0075049973	9.806607	Sitting_Idle
12:16:12.138	0.0023942748	-0.009577099	9.407105	0.00018020524	-0.0010024299	0.00022540927	-0.027913928	0.0075049973	9.806607	Sitting_Idle
12:16:12.161	0.0023942748	-0.009577099	9.407105	0.00018020524	-0.0010024299	0.00022540927	-0.027913928	0.0075049973	9.806607	Sitting_Idle
12:16:12.184	0.0023942748	-0.009577099	9.407105	0.00018020524	-0.0010024299	0.00022540927	-0.027913928	0.0075049973	9.806607	Sitting_Idle
12:16:12.207	0.0023942748	-0.009577099	9.407105	0.00018020524	-0.0010024299	0.00022540927	-0.027913928	0.0075049973	9.806607	Sitting_Idle
12:16:12.231	-0.026337024	-0.011971374	9.404712	0.00018020524	0.0014410311	-0.00038545596	-0.027913928	0.0075049973	9.806607	Sitting_Idle
12:16:12.253	-0.026337024	-0.011971374	9.404712	0.00018020524	0.0014410311	-0.00038545596	-0.027913928	0.0075049973	9.806607	Sitting_Idle
12:16:12.276	-0.026337024	-0.011971374	9.404712	0.00018020524	0.0014410311	-0.00038545596	-0.027913928	0.0075049973	9.806607	Sitting_Idle
12:16:12.300	-0.026337024	-0.011971374	9.404712	0.00018020524	0.0014410311	-0.00038545596	-0.027913928	0.0075049973	9.806607	Sitting_Idle
12:16:12.323	-0.026337024	-0.011971374	9.404712	0.00018020524	0.0014410311	-0.00038545596	-0.027913928	0.0075049973	9.806607	Sitting_Idle
12:16:12.346	-0.026337024	-0.011971374	9.404712	0.00018020524	0.0014410311	-0.00038545596	-0.027913928	0.0075049973	9.806607	Sitting_Idle
12:16:12.369	-0.026337024	-0.011971374	9.404712	0.00018020524	0.0014410311	-0.00038545596	-0.027913928	0.0075049973	9.806607	Sitting_Idle
12:16:12.392	-0.026337024	-0.011971374	9.404712	0.00018020524	0.0014410311	-0.00038545596	-0.027913928	0.0075049973	9.806607	Sitting_Idle
12:16:12.416	-0.038308397	0.0023942748	9.4142885	-0.0016523905	-0.001613295	0.00022540927	-0.027913928	0.0075049973	9.806607	Sitting_Idle
12:16:12.439	-0.038308397	0.0023942748	9.4142885	-0.0016523905	-0.001613295	0.00022540927	-0.027913928	0.0075049973	9.806607	Sitting_Idle
12:16:12.461	-0.038308397	0.0023942748	9.4142885	-0.0016523905	-0.001613295	0.00022540927	-0.027913928	0.0075049973	9.806607	Sitting_Idle
12:16:12.484	-0.038308397	0.0023942748	9.4142885	-0.0016523905	-0.001613295	0.00022540927	-0.027913928	0.0075049973	9.806607	Sitting_Idle
12:16:12.507	-0.038308397	0.0023942748	9.4142885	-0.0016523905	-0.001613295	0.00022540927	-0.027913928	0.0075049973	9.806607	Sitting_Idle
12:16:12.531	-0.038308397	0.0023942748	9.4142885	-0.0016523905	-0.001613295	0.00022540927	-0.027913928	0.0075049973	9.806607	Sitting_Idle
12:16:12.554	-0.038308397	0.0023942748	9.4142885	-0.0016523905	-0.001613295	0.00022540927	-0.027913928	0.0075049973	9.806607	Sitting_Idle
12:16:12.576	-0.038308397	0.0023942748	9.4142885	0.0007910705	-0.0010024299	0.00022540927	-0.027913928	0.0075049973	9.806607	Sitting_Idle
12:16:12.601	-0.028731298	0.019154198	9.404712	0.0007910705	-0.0010024299	0.00022540927	-0.027913928	0.0075049973	9.806607	Sitting_Idle
12:16:12.624	-0.028731298	0.019154198	9.404712	0.0007910705	-0.0010024299	0.00022540927	-0.027913928	0.0075049973	9.806607	Sitting_Idle
12:16:12.647	-0.028731298	0.019154198	9.404712	0.0007910705	-0.0010024299	0.00022540927	-0.027913928	0.0075049973	9.806607	Sitting_Idle
12:16:12.671	-0.028731298	0.019154198	9.404712	0.0007910705	-0.0010024299	0.00022540927	-0.027913928	0.0075049973	9.806607	Sitting_Idle
12:16:12.694	-0.028731298	0.019154198	9.404712	0.0007910705	-0.0010024299	0.00022540927	-0.027913928	0.0075049973	9.806607	Sitting_Idle
12:16:12.717	-0.028731298	0.019154198	9.404712	0.0007910705	-0.0010024299	0.00022540927	-0.027913928	0.0075049973	9.806607	Sitting_Idle
12:16:12.740	-0.028731298	0.019154198	9.404712	0.0007910705	-0.0010024299	0.00022540927	-0.027913928	0.0075049973	9.806607	Sitting_Idle
12:16:12.764	-0.023942748	0.014365649	9.42626	0.0014019357	0.00083016587	0.00022540927	-0.027913928	0.0075049973	9.806607	Sitting_Idle
12:16:12.787	-0.023942748	0.014365649	9.42626	0.0014019357	0.00083016587	0.00022540927	-0.027913928	0.0075049973	9.806607	Sitting_Idle
12:16:12.808	-0.023942748	0.014365649	9.42626	0.0014019357	0.00083016587	0.00022540927	-0.027913928	0.0075049973	9.806607	Sitting_Idle
12:16:12.830	-0.023942748	0.014365649	9.42626	0.0014019357	0.00083016587	0.00022540927	-0.027913928	0.0075049973	9.806607	Sitting_Idle
12:16:12.852	-0.023942748	0.014365649	9.42626	0.0014019357	0.00083016587	0.00022540927	-0.027913928	0.0075049973	9.806607	Sitting_Idle
12:16:12.874	-0.023942748	0.014365649	9.42626	0.0014019357	0.00083016587	0.00022540927	-0.027913928	0.0075049973	9.806607	Sitting_Idle
12:16:12.896	-0.023942748	0.014365649	9.42626	0.0014019357	0.00083016587	0.00022540927	-0.027913928	0.0075049973	9.806607	Sitting_Idle
12:16:12.919	-0.023942748	0.014365649	9.42626	0.0014019357	0.00083016587	0.00022540927	-0.027913928	0.0075049973	9.806607	Sitting_Idle
12:16:12.941	-0.026337024	0.016759925	9.411894	0.00022968533	0.0007330383	0.001541213	-0.027913928	0.0075049973	9.806607	Sitting_Idle
12:16:12.964	-0.026337024	0.016759925	9.411894	0.00022968533	0.0007330383	0.001541213	-0.027913928	0.0075049973	9.806607	Sitting_Idle
12:16:12.987	-0.026337024	0.016759925	9.411894	0.00022968533	0.0007330383	0.001541213	-0.027913928	0.0075049973	9.806607	Sitting_Idle
12:16:13.010	-0.026337024	0.016759925	9.411894	0.00022968533	0.0007330383	0.001541213	-0.027913928	0.0075049973	9.806607	Sitting_Idle
12:16:13.033	-0.026337024	0.016759925	9.411894	0.00022968533	0.0007330383	0.001541213	-0.027913928	0.0075049973	9.806607	Sitting_Idle
12:16:13.055	-0.026337024	0.016759925	9.411894	0.00022968533	0.0007330383	0.001541213	-0.027913928	0.0075049973	9.806607	Sitting_Idle
12:16:13.077	-0.026337024	0.016759925	9.411894	0.00022968533	0.0007330383	0.001541213	-0.027913928	0.0075049973	9.806607	Sitting_Idle
12:16:13.101	-0.026337024	0.016759925	9.411894	0.00022968533	0.0007330383	0.001541213	-0.027913928	0.0075049973	9.806607	Sitting_Idle
12:16:13.125	-0.028731298	0.0071828244	9.423865	0.00022968533	-0.0004886922	-0.00029138272	-0.027913928	0.0075049973	9.806607	Sitting_Idle
12:16:13.147	-0.028731298	0.0071828244	9.423865	0.00022968533	-0.0004886922	-0.00029138272	-0.027913928	0.0075049973	9.806607	Sitting_Idle
12:16:13.171	-0.028731298	0.0071828244	9.423865	0.00022968533	-0.0004886922	-0.00029138272	-0.027913928	0.0075049973	9.806607	Sitting_Idle
12:16:13.193	-0.028731298	0.0071828244	9.423865	0.00022968533	-0.0004886922	-0.00029138272	-0.027913928	0.0075049973	9.806607	Sitting_Idle
12:16:13.217	-0.028731298	0.0071828244	9.423865	0.00022968533	-0.0004886922	-0.00029138272	-0.027913928	0.0075049973	9.806607	Sitting_Idle
12:16:13.240	-0.028731298	0.0071828244	9.423865	0.00022968533	-0.0004886922	-0.00029138272	-0.027913928	0.0075049973	9.806607	Sitting_Idle
12:16:13.262	-0.028731298	0.0071828244	9.423865	0.00022968533	-0.0004886922	-0.00029138272	-0.027913928	0.0075049973	9.806607	Sitting_Idle
12:16:13.284	-0.028731298	0.0071828244	9.423865	0.00022968533	-0.0004886922	-0.00029138272	-0.027913928	0.0075049973	9.806607	Sitting_Idle
12:16:13.307	-0.04070267	0.016759925	9.407105	-0.0003811799	-0.0029321532	0.002152078	-0.027913928	0.0075049973	9.806607	Sitting_Idle
12:16:13.330	-0.04070267	0.016759925	9.407105	-0.0003811799	-0.0029321532	0.002152078	-0.027913928	0.0075049973	9.806607	Sitting_Idle
12:16:13.354	-0.04070267	0.016759925	9.407105	-0.0003811799	-0.0029321532	0.002152078	-0.027913928	0.0075049973	9.806607	Sitting_Idle
12:16:13.376	-0.04070267	0.016759925	9.407105	-0.0003811799	-0.0029321532	0.002152078	-0.027913928	0.0075049973	9.806607	Sitting_Idle
12:16:13.400	-0.04070267	0.016759925	9.407105	-0.0003811799	-0.0029321532	0.002152078	-0.027913928	0.0075049973	9.806607	Sitting_Idle
12:16:13.423	-0.04070267	0.016759925	9.407105	-0.0003811799	-0.0029321532	0.002152078	-0.027913928	0.0075049973	9.806607	Sitting_Idle
12:16:13.446	-0.04070267	0.016759925	9.407105	-0.0003811799	-0.0029321532	0.002152078	-0.027913928	0.0075049973	9.806607	Sitting_Idle
12:16:13.470	-0.04070267	0.016759925	9.407105	-0.0003811799	-0.0029321532	0.002152078	-0.027913928	0.0075049973	9.806607	Sitting_Idle
12:16:13.492	-0.026337024	0.011971374	9.402317	0.00022968533	0.00012217305	0.00031948253	-0.027913928	0.0075049973	9.806607	Sitting_Idle
12:16:13.514	-0.026337024	0.011971374	9.402317	0.00022968533	0.00012217305	0.00031948253	-0.027913928	0.0075049973	9.806607	Sitting_Idle
12:16:13.538	-0.026337024	0.011971374	9.402317	0.00022968533	0.00012217305	0.00031948253	-0.027913928	0.0075049973	9.806607	Sitting_Idle
12:16:13.561	-0.026337024	0.011971374	9.402317	0.00022968533	0.00012217305	0.00031948253	-0.027913928	0.0075049973	9.806607	Sitting_Idle
12:16:13.582	-0.026337024	0.011971374	9.402317	0.00022968533	0.00012217305	0.00031948253	-0.027913928	0.0075049973	9.806607	Sitting_Idle
12:16:13.604	-0.026337024	0.011971374	9.402317	0.00022968533	0.00012217305	0.00031948253	-0.027913928	0.0075049973	9.806607	Sitting_Idle
12:16:13.626	-0.026337024	0.011971374	9.402317	0.00022968533	0.00012217305	0.00031948253	-0.027913928	0.0075049973	9.806607	Sitting_Idle
12:16:13.647	-0.026337024	0.011971374	9.402317	0.00022968533	0.00012217305	0.00031948253	-0.027913928	0.0075049973	9.806607	Sitting_Idle
12:16:13.672	-0.023942748	0.0047885496	9.404712	0.0008405506	-0.0004886922	0.003373809	-0.029132228	0.008437729	9.806603	Sitting_Idle
12:16:13.694	-0.023942748	0.0047885496	9.404712	0.0008405506	-0.0004886922	0.003373809	-0.029132228	0.008437729	9.806603	Sitting_Idle
12:16:13.717	-0.023942748	0.0047885496	9.404712	0.0008405506	-0.0004886922	0.003373809	-0.029132228	0.008437729	9.806603	Sitting_Idle
12:16:13.740	-0.023942748	0.0047885496	9.404712	0.0008405506	-0.0004886922	0.003373809	-0.029132228	0.008437729	9.806603	Sitting_Idle
12:16:13.763	-0.023942748	0.0047885496	9.404712	0.0008405506	-0.0004886922	0.003373809	-0.029132228	0.008437729	9.806603	Sitting_Idle
12:16:13.787	-0.023942748	0.0047885496	9.404712	0.0008405506	-0.0004886922	0.003373809	-0.029132228	0.008437729	9.806603	Sitting_Idle
12:16:13.810	-0.023942748	0.0047885496	9.404712	0.0008405506	-0.0004886922	0.003373809	-0.029132228	0.008437729	9.806603	Sitting_Idle
12:16:13.833	-0.023942748	0.0047885496	9.404712	0.0008405506	-0.0004886922	0.003373809	-0.029132228	0.008437729	9.806603	Sitting_Idle
12:16:13.856	-0.031125572	0.019154198	9.421472	-0.0009920452	-0.0010995574	0.00031948253	-0.029132228	0.008437729	9.806603	Sitting_Idle
12:16:13.879	-0.031125572	0.019154198	9.421472	-0.0009920452	-0.0010995574	0.00031948253	-0.029132228	0.008437729	9.806603	Sitting_Idle
12:16:13.902	-0.031125572	0.019154198	9.421472	-0.0009920452	-0.0010995574	0.00031948253	-0.029132228	0.008437729	9.806603	Sitting_Idle
12:16:13.924	-0.031125572	0.019154198	9.421472	-0.0009920452	-0.0010995574	0.00031948253	-0.029132228	0.008437729	9.806603	Sitting_Idle
12:16:13.946	-0.031125572	0.019154198	9.421472	-0.0009920452	-0.0010995574	0.00031948253	-0.029132228	0.008437729	9.806603	Sitting_Idle
12:16:13.967	-0.031125572	0.019154198	9.421472	-0.0009920452	-0.0010995574	0.00031948253	-0.029132228	0.008437729	9.806603	Sitting_Idle
12:16:13.989	-0.031125572	0.019154198	9.421472	-0.0009920452	-0.0010995574	0.00031948253	-0.029132228	0.008437729	9.806603	Sitting_Idle
12:16:14.012	-0.031125572	0.019154198	9.421472	-0.0009920452	-0.0010995574	0.00031948253	-0.029132228	0.008437729	9.806603	Sitting_Idle
12:16:14.033	-0.026337024	0.0047885496	9.411894	-0.0003811799	-0.0010995574	-0.00090224796	-0.029132228	0.008437729	9.806603	Sitting_Idle
12:16:14.055	-0.026337024	0.0047885496	9.411894	-0.0003811799	-0.0010995574	-0.00090224796	-0.029132228	0.008437729	9.806603	Sitting_Idle
12:16:14.076	-0.026337024	0.0047885496	9.411894	-0.0003811799	-0.0010995574	-0.00090224796	-0.029132228	0.008437729	9.806603	Sitting_Idle
12:16:14.098	-0.026337024	0.0047885496	9.411894	-0.0003811799	-0.0010995574	-0.00090224796	-0.029132228	0.008437729	9.806603	Sitting_Idle
12:16:14.122	-0.026337024	0.0047885496	9.411894	-0.0003811799	-0.0010995574	-0.00090224796	-0.029132228	0.008437729	9.806603	Sitting_Idle
12:16:14.145	-0.026337024	0.0047885496	9.411894	-0.0003811799	-0.0010995574	-0.00090224796	-0.029132228	0.008437729	9.806603	Sitting_Idle
12:16:14.168	-0.026337024	0.0047885496	9.411894	-0.0003811799	-0.0010995574	-0.00090224796	-0.029132228	0.008437729	9.806603	Sitting_Idle
12:16:14.191	-0.026337024	0.0047885496	9.411894	-0.0003811799	-0.0010995574	-0.00090224796	-0.029132228	0.008437729	9.806603	Sitting_Idle
12:16:14.214	-0.031125572	0.016759925	9.423865	0.0014514158	-0.0010995574	-0.00029138272	-0.029021785	0.008349382	9.806603	Sitting_Idle
12:16:14.237	-0.031125572	0.016759925	9.423865	0.0014514158	-0.0010995574	-0.00029138272	-0.029021785	0.008349382	9.806603	Sitting_Idle
12:16:14.261	-0.031125572	0.016759925	9.423865	0.0014514158	-0.0010995574	-0.00029138272	-0.029021785	0.008349382	9.806603	Sitting_Idle
12:16:14.283	-0.031125572	0.016759925	9.423865	0.0014514158	-0.0010995574	-0.00029138272	-0.029021785	0.008349382	9.806603	Sitting_Idle
12:16:14.306	-0.031125572	0.016759925	9.423865	0.0014514158	-0.0010995574	-0.00029138272	-0.029021785	0.008349382	9.806603	Sitting_Idle
12:16:14.329	-0.031125572	0.016759925	9.423865	0.0014514158	-0.0010995574	-0.00029138272	-0.029021785	0.008349382	9.806603	Sitting_Idle
12:16:14.353	-0.031125572	0.016759925	9.423865	0.0014514158	-0.0010995574	-0.00029138272	-0.029021785	0.008349382	9.806603	Sitting_Idle
12:16:14.376	-0.031125572	0.016759925	9.423865	0.0014514158	-0.0010995574	-0.00029138272	-0.029021785	0.008349382	9.806603	Sitting_Idle
12:16:14.399	-0.011971374	-0.0071828244	9.402317	0.0008405506	0.00012217305	-0.0015131133	-0.028676858	0.008240661	9.806604	Sitting_Idle
12:16:14.422	-0.011971374	-0.0071828244	9.402317	0.0008405506	0.00012217305	-0.0015131133	-0.028676858	0.008240661	9.806604	Sitting_Idle
12:16:14.445	-0.011971374	-0.0071828244	9.402317	0.0008405506	0.00012217305	-0.0015131133	-0.028676858	0.008240661	9.806604	Sitting_Idle
12:16:14.468	-0.011971374	-0.0071828244	9.402317	0.0008405506	0.00012217305	-0.0015131133	-0.028676858	0.008240661	9.806604	Sitting_Idle
12:16:14.492	-0.011971374	-0.0071828244	9.402317	0.0008405506	0.00012217305	-0.0015131133	-0.028676858	0.008240661	9.806604	Sitting_Idle
12:16:14.515	-0.011971374	-0.0071828244	9.402317	0.0008405506	0.00012217305	-0.0015131133	-0.028676858	0.008240661	9.806604	Sitting_Idle
12:16:14.538	-0.011971374	-0.0071828244	9.402317	0.0008405506	0.00012217305	-0.0015131133	-0.028676858	0.008240661	9.806604	Sitting_Idle
12:16:14.562	-0.021548472	-0.014365649	9.404712	0.00022968533	0.00012217305	-0.00029138272	-0.028468717	0.008143824	9.806605	Sitting_Idle
12:16:14.584	-0.021548472	-0.014365649	9.404712	0.00022968533	0.00012217305	-0.00029138272	-0.028468717	0.008143824	9.806605	Sitting_Idle
12:16:14.607	-0.021548472	-0.014365649	9.404712	0.00022968533	0.00012217305	-0.00029138272	-0.028468717	0.008143824	9.806605	Sitting_Idle
12:16:14.629	-0.021548472	-0.014365649	9.404712	0.00022968533	0.00012217305	-0.00029138272	-0.028468717	0.008143824	9.806605	Sitting_Idle
12:16:14.652	-0.021548472	-0.014365649	9.404712	0.00022968533	0.00012217305	-0.00029138272	-0.028468717	0.008143824	9.806605	Sitting_Idle
12:16:14.675	-0.021548472	-0.014365649	9.404712	0.00022968533	0.00012217305	-0.00029138272	-0.028468717	0.008143824	9.806605	Sitting_Idle
12:16:14.699	-0.021548472	-0.014365649	9.404712	0.00022968533	0.00012217305	-0.00029138272	-0.028468717	0.008143824	9.806605	Sitting_Idle
12:16:14.722	-0.021548472	-0.014365649	9.404712	0.00022968533	0.00012217305	-0.00029138272	-0.028468717	0.008143824	9.806605	Sitting_Idle
12:16:14.747	-0.021548472	0.019154198	9.404712	-0.0003811799	-0.0004886922	-0.0015131133	-0.028468717	0.008143824	9.806605	Sitting_Idle
12:16:14.770	-0.021548472	0.019154198	9.404712	-0.0003811799	-0.0004886922	-0.0015131133	-0.028468717	0.008143824	9.806605	Sitting_Idle
12:16:14.793	-0.021548472	0.019154198	9.404712	-0.0003811799	-0.0004886922	-0.0015131133	-0.028468717	0.008143824	9.806605	Sitting_Idle
12:16:14.814	-0.021548472	0.019154198	9.404712	-0.0003811799	-0.0004886922	-0.0015131133	-0.028468717	0.008143824	9.806605	Sitting_Idle
12:16:14.835	-0.021548472	0.019154198	9.404712	-0.0003811799	-0.0004886922	-0.0015131133	-0.028468717	0.008143824	9.806605	Sitting_Idle
12:16:14.856	-0.021548472	0.019154198	9.404712	-0.0003811799	-0.0004886922	-0.0015131133	-0.028468717	0.008143824	9.806605	Sitting_Idle
12:16:14.878	-0.021548472	0.019154198	9.404712	-0.0003811799	-0.0004886922	-0.0015131133	-0.028468717	0.008143824	9.806605	Sitting_Idle
12:16:14.899	-0.021548472	0.019154198	9.404712	-0.0003811799	-0.0004886922	-0.0015131133	-0.028468717	0.008143824	9.806605	Sitting_Idle
12:16:14.920	-0.03351985	0.014365649	9.431048	-0.0009920452	-0.0023212878	0.00031948253	-0.028468717	0.008143824	9.806605	Sitting_Idle
12:16:14.941	-0.03351985	0.014365649	9.431048	-0.0009920452	-0.0023212878	0.00031948253	-0.028468717	0.008143824	9.806605	Sitting_Idle
12:16:14.962	-0.03351985	0.014365649	9.431048	-0.0009920452	-0.0023212878	0.00031948253	-0.028468717	0.008143824	9.806605	Sitting_Idle
12:16:14.984	-0.03351985	0.014365649	9.431048	-0.0009920452	-0.0023212878	0.00031948253	-0.028468717	0.008143824	9.806605	Sitting_Idle
12:16:15.005	-0.03351985	0.014365649	9.431048	-0.0009920452	-0.0023212878	0.00031948253	-0.028468717	0.008143824	9.806605	Sitting_Idle
12:16:15.029	-0.03351985	0.014365649	9.431048	-0.0009920452	-0.0023212878	0.00031948253	-0.028468717	0.008143824	9.806605	Sitting_Idle
12:16:15.052	-0.03351985	0.014365649	9.431048	-0.0009920452	-0.0023212878	0.00031948253	-0.028468717	0.008143824	9.806605	Sitting_Idle
12:16:15.075	-0.03351985	0.014365649	9.431048	-0.0009920452	-0.0023212878	0.00031948253	-0.028468717	0.008143824	9.806605	Sitting_Idle
12:16:15.098	-0.023942748	-0.016759925	9.390346	-0.0003811799	0.00012217305	-0.0015131133	-0.028468717	0.008143824	9.806605	Sitting_Idle
12:16:15.121	-0.023942748	-0.016759925	9.390346	-0.0003811799	0.00012217305	-0.0015131133	-0.028468717	0.008143824	9.806605	Sitting_Idle
12:16:15.143	-0.023942748	-0.016759925	9.390346	-0.0003811799	0.00012217305	-0.0015131133	-0.028468717	0.008143824	9.806605	Sitting_Idle
12:16:15.165	-0.023942748	-0.016759925	9.390346	-0.0003811799	0.00012217305	-0.0015131133	-0.028468717	0.008143824	9.806605	Sitting_Idle
12:16:15.186	-0.023942748	-0.016759925	9.390346	-0.0003811799	0.00012217305	-0.0015131133	-0.028468717	0.008143824	9.806605	Sitting_Idle
12:16:15.210	-0.023942748	-0.016759925	9.390346	-0.0003811799	0.00012217305	-0.0015131133	-0.028468717	0.008143824	9.806605	Sitting_Idle
12:16:15.233	-0.023942748	-0.016759925	9.390346	-0.0003811799	0.00012217305	-0.0015131133	-0.028468717	0.008143824	9.806605	Sitting_Idle
12:16:15.256	-0.023942748	-0.016759925	9.390346	-0.0003811799	0.00012217305	-0.0015131133	-0.028468717	0.008143824	9.806605	Sitting_Idle
12:16:15.279	-0.0023942748	-0.016759925	9.39274	0.00022968533	0.0013439036	0.00031948253	-0.028468717	0.008143824	9.806605	Sitting_Idle
12:16:15.302	-0.0023942748	-0.016759925	9.39274	0.00022968533	0.0013439036	0.00031948253	-0.028468717	0.008143824	9.806605	Sitting_Idle
12:16:15.325	-0.0023942748	-0.016759925	9.39274	0.00022968533	0.0013439036	0.00031948253	-0.028468717	0.008143824	9.806605	Sitting_Idle
12:16:15.348	-0.0023942748	-0.016759925	9.39274	0.00022968533	0.0013439036	0.00031948253	-0.028468717	0.008143824	9.806605	Sitting_Idle
12:16:15.372	-0.0023942748	-0.016759925	9.39274	0.00022968533	0.0013439036	0.00031948253	-0.028468717	0.008143824	9.806605	Sitting_Idle
12:16:15.394	-0.0023942748	-0.016759925	9.39274	0.00022968533	0.0013439036	0.00031948253	-0.028468717	0.008143824	9.806605	Sitting_Idle
12:16:15.417	-0.0023942748	-0.016759925	9.39274	0.00022968533	0.0013439036	0.00031948253	-0.028468717	0.008143824	9.806605	Sitting_Idle
12:16:15.440	-0.0023942748	-0.016759925	9.39274	0.00022968533	0.0013439036	0.00031948253	-0.028468717	0.008143824	9.806605	Sitting_Idle
12:16:15.464	-0.035914123	0.021548472	9.402317	-0.0016029103	0.0013439036	-0.0027348436	-0.028468717	0.008143824	9.806605	Sitting_Idle
12:16:15.488	-0.035914123	0.021548472	9.402317	-0.0016029103	0.0013439036	-0.0027348436	-0.028468717	0.008143824	9.806605	Sitting_Idle
12:16:15.511	-0.035914123	0.021548472	9.402317	-0.0016029103	0.0013439036	-0.0027348436	-0.028468717	0.008143824	9.806605	Sitting_Idle
12:16:15.534	-0.035914123	0.021548472	9.402317	-0.0016029103	0.0013439036	-0.0027348436	-0.028468717	0.008143824	9.806605	Sitting_Idle
12:16:15.557	-0.035914123	0.021548472	9.402317	-0.0016029103	0.0013439036	-0.0027348436	-0.028468717	0.008143824	9.806605	Sitting_Idle
12:16:15.580	-0.035914123	0.021548472	9.402317	-0.0016029103	0.0013439036	-0.0027348436	-0.028468717	0.008143824	9.806605	Sitting_Idle
12:16:15.603	-0.035914123	0.021548472	9.402317	-0.0016029103	0.0013439036	-0.0027348436	-0.028468717	0.008143824	9.806605	Sitting_Idle
12:16:15.625	-0.035914123	0.021548472	9.402317	-0.0016029103	0.0013439036	-0.0027348436	-0.028468717	0.008143824	9.806605	Sitting_Idle
12:16:15.647	-0.021548472	0.021548472	9.411894	0.00022968533	-0.0017104227	-0.0033457088	-0.028611451	0.008313725	9.806605	Sitting_Idle
12:16:15.671	-0.021548472	0.021548472	9.411894	0.00022968533	-0.0017104227	-0.0033457088	-0.028611451	0.008313725	9.806605	Sitting_Idle
12:16:15.693	-0.021548472	0.021548472	9.411894	0.00022968533	-0.0017104227	-0.0033457088	-0.028611451	0.008313725	9.806605	Sitting_Idle
12:16:15.717	-0.021548472	0.021548472	9.411894	0.00022968533	-0.0017104227	-0.0033457088	-0.028611451	0.008313725	9.806605	Sitting_Idle
12:16:15.740	-0.021548472	0.021548472	9.411894	0.00022968533	-0.0017104227	-0.0033457088	-0.028611451	0.008313725	9.806605	Sitting_Idle
12:16:15.763	-0.021548472	0.021548472	9.411894	0.00022968533	-0.0017104227	-0.0033457088	-0.028611451	0.008313725	9.806605	Sitting_Idle
12:16:15.786	-0.021548472	0.021548472	9.411894	0.00022968533	-0.0017104227	-0.0033457088	-0.028611451	0.008313725	9.806605	Sitting_Idle
12:16:15.809	-0.021548472	0.021548472	9.411894	0.00022968533	-0.0017104227	-0.0033457088	-0.028611451	0.008313725	9.806605	Sitting_Idle
12:16:15.833	-0.043096945	0.009577099	9.4142885	0.00022968533	0.0007330383	-0.0021239785	-0.028611451	0.008313725	9.806605	Sitting_Idle
12:16:15.856	-0.043096945	0.009577099	9.4142885	0.00022968533	0.0007330383	-0.0021239785	-0.028611451	0.008313725	9.806605	Sitting_Idle
12:16:15.879	-0.043096945	0.009577099	9.4142885	0.00022968533	0.0007330383	-0.0021239785	-0.028611451	0.008313725	9.806605	Sitting_Idle
12:16:15.902	-0.043096945	0.009577099	9.4142885	0.00022968533	0.0007330383	-0.0021239785	-0.028611451	0.008313725	9.806605	Sitting_Idle
12:16:15.925	-0.043096945	0.009577099	9.4142885	0.00022968533	0.0007330383	-0.0021239785	-0.028611451	0.008313725	9.806605	Sitting_Idle
12:16:15.949	-0.043096945	0.009577099	9.4142885	0.00022968533	0.0007330383	-0.0021239785	-0.028611451	0.008313725	9.806605	Sitting_Idle
12:16:15.971	-0.043096945	0.009577099	9.4142885	0.00022968533	0.0007330383	-0.0021239785	-0.028611451	0.008313725	9.806605	Sitting_Idle
12:16:15.994	-0.043096945	0.009577099	9.4142885	0.00022968533	0.0007330383	-0.0021239785	-0.028611451	0.008313725	9.806605	Sitting_Idle
12:16:16.022	-0.021548472	0.014365649	9.42626	0.00022968533	0.0007330383	-0.00090224796	-0.029008223	0.008958507	9.8066025	Sitting_Idle
12:16:16.046	-0.021548472	0.014365649	9.42626	0.00022968533	0.0007330383	-0.00090224796	-0.029008223	0.008958507	9.8066025	Sitting_Idle
12:16:16.069	-0.021548472	0.014365649	9.42626	0.00022968533	0.0007330383	-0.00090224796	-0.029008223	0.008958507	9.8066025	Sitting_Idle
12:16:16.092	-0.021548472	0.014365649	9.42626	0.00022968533	0.0007330383	-0.00090224796	-0.029008223	0.008958507	9.8066025	Sitting_Idle
12:16:16.114	-0.021548472	0.014365649	9.42626	0.00022968533	0.0007330383	-0.00090224796	-0.029008223	0.008958507	9.8066025	Sitting_Idle
12:16:16.137	-0.021548472	0.014365649	9.42626	0.00022968533	0.0007330383	-0.00090224796	-0.029008223	0.008958507	9.8066025	Sitting_Idle
12:16:16.160	-0.021548472	0.014365649	9.42626	0.00022968533	0.0007330383	-0.00090224796	-0.029008223	0.008958507	9.8066025	Sitting_Idle
12:16:16.184	-0.0047885496	-0.009577099	9.404712	0.0008405506	0.00012217305	0.00031948253	-0.029370178	0.009777448	9.806602	Sitting_Idle
12:16:16.207	-0.0047885496	-0.009577099	9.404712	0.0008405506	0.00012217305	0.00031948253	-0.029370178	0.009777448	9.806602	Sitting_Idle
12:16:16.229	-0.0047885496	-0.009577099	9.404712	0.0008405506	0.00012217305	0.00031948253	-0.029370178	0.009777448	9.806602	Sitting_Idle
12:16:16.251	-0.0047885496	-0.009577099	9.404712	0.0008405506	0.00012217305	0.00031948253	-0.029370178	0.009777448	9.806602	Sitting_Idle
12:16:16.274	-0.0047885496	-0.009577099	9.404712	0.0008405506	0.00012217305	0.00031948253	-0.029370178	0.009777448	9.806602	Sitting_Idle
12:16:16.297	-0.0047885496	-0.009577099	9.404712	0.0008405506	0.00012217305	0.00031948253	-0.029370178	0.009777448	9.806602	Sitting_Idle
12:16:16.321	-0.0047885496	-0.009577099	9.404712	0.0008405506	0.00012217305	0.00031948253	-0.029370178	0.009777448	9.806602	Sitting_Idle
12:16:16.343	-0.0047885496	-0.009577099	9.404712	0.0008405506	0.00012217305	0.00031948253	-0.029370178	0.009777448	9.806602	Sitting_Idle
12:16:16.366	-0.014365649	0.0071828244	9.407105	0.0014514158	0.0007330383	0.00031948253	-0.029856995	0.010292246	9.8066	Sitting_Idle
12:16:16.389	-0.014365649	0.0071828244	9.407105	0.0014514158	0.0007330383	0.00031948253	-0.029856995	0.010292246	9.8066	Sitting_Idle
12:16:16.411	-0.014365649	0.0071828244	9.407105	0.0014514158	0.0007330383	0.00031948253	-0.029856995	0.010292246	9.8066	Sitting_Idle
12:16:16.434	-0.014365649	0.0071828244	9.407105	0.0014514158	0.0007330383	0.00031948253	-0.029856995	0.010292246	9.8066	Sitting_Idle
12:16:16.457	-0.014365649	0.0071828244	9.407105	0.0014514158	0.0007330383	0.00031948253	-0.029856995	0.010292246	9.8066	Sitting_Idle
12:16:16.479	-0.014365649	0.0071828244	9.407105	0.0014514158	0.0007330383	0.00031948253	-0.029856995	0.010292246	9.8066	Sitting_Idle
12:16:16.502	-0.014365649	0.0071828244	9.407105	0.0014514158	0.0007330383	0.00031948253	-0.029856995	0.010292246	9.8066	Sitting_Idle
12:16:16.526	-0.014365649	0.0071828244	9.407105	0.0014514158	0.0007330383	0.00031948253	-0.029856995	0.010292246	9.8066	Sitting_Idle
12:16:16.549	-0.043096945	0.031125572	9.433443	0.00022968533	0.0007330383	0.0009303477	-0.029969163	0.010813858	9.806598	Sitting_Idle
12:16:16.571	-0.043096945	0.031125572	9.433443	0.00022968533	0.0007330383	0.0009303477	-0.029969163	0.010813858	9.806598	Sitting_Idle
12:16:16.594	-0.043096945	0.031125572	9.433443	0.00022968533	0.0007330383	0.0009303477	-0.029969163	0.010813858	9.806598	Sitting_Idle
12:16:16.617	-0.043096945	0.031125572	9.433443	0.00022968533	0.0007330383	0.0009303477	-0.029969163	0.010813858	9.806598	Sitting_Idle
12:16:16.641	-0.043096945	0.031125572	9.433443	0.00022968533	0.0007330383	0.0009303477	-0.029969163	0.010813858	9.806598	Sitting_Idle
12:16:16.664	-0.043096945	0.031125572	9.433443	0.00022968533	0.0007330383	0.0009303477	-0.029969163	0.010813858	9.806598	Sitting_Idle
12:16:16.686	-0.043096945	0.031125572	9.433443	0.00022968533	0.0007330383	0.0009303477	-0.029969163	0.010813858	9.806598	Sitting_Idle
12:16:16.709	-0.043096945	0.031125572	9.433443	0.00022968533	0.0007330383	0.0009303477	-0.029969163	0.010813858	9.806598	Sitting_Idle
12:16:16.731	-0.0071828244	-0.009577099	9.411894	0.0008405506	-0.0010995574	-0.00090224796	-0.029996358	0.010954033	9.806598	Sitting_Idle
12:16:16.754	-0.0071828244	-0.009577099	9.411894	0.0008405506	-0.0010995574	-0.00090224796	-0.029996358	0.010954033	9.806598	Sitting_Idle
12:16:16.777	-0.0071828244	-0.009577099	9.411894	0.0008405506	-0.0010995574	-0.00090224796	-0.029996358	0.010954033	9.806598	Sitting_Idle
12:16:16.799	-0.0071828244	-0.009577099	9.411894	0.0008405506	-0.0010995574	-0.00090224796	-0.029996358	0.010954033	9.806598	Sitting_Idle
12:16:16.820	-0.0071828244	-0.009577099	9.411894	0.0008405506	-0.0010995574	-0.00090224796	-0.029996358	0.010954033	9.806598	Sitting_Idle
12:16:16.842	-0.0071828244	-0.009577099	9.411894	0.0008405506	-0.0010995574	-0.00090224796	-0.029996358	0.010954033	9.806598	Sitting_Idle
12:16:16.865	-0.0071828244	-0.009577099	9.411894	0.0008405506	-0.0010995574	-0.00090224796	-0.029996358	0.010954033	9.806598	Sitting_Idle
12:16:16.887	-0.0071828244	-0.009577099	9.411894	0.0008405506	-0.0010995574	-0.00090224796	-0.029996358	0.010954033	9.806598	Sitting_Idle
12:16:16.910	-0.035914123	0.016759925	9.428655	0.0014330898	-0.0011270463	0.0016377298	-0.029996358	0.010954033	9.806598	Sitting_Idle
12:16:16.932	-0.035914123	0.016759925	9.428655	0.0014330898	-0.0011270463	0.0016377298	-0.029996358	0.010954033	9.806598	Sitting_Idle
12:16:16.954	-0.035914123	0.016759925	9.428655	0.0014330898	-0.0011270463	0.0016377298	-0.029996358	0.010954033	9.806598	Sitting_Idle
12:16:16.976	-0.035914123	0.016759925	9.428655	0.0014330898	-0.0011270463	0.0016377298	-0.029996358	0.010954033	9.806598	Sitting_Idle
12:16:16.998	-0.035914123	0.016759925	9.428655	0.0014330898	-0.0011270463	0.0016377298	-0.029996358	0.010954033	9.806598	Sitting_Idle
12:16:17.024	-0.035914123	0.016759925	9.428655	0.0014330898	-0.0011270463	0.0016377298	-0.029996358	0.010954033	9.806598	Sitting_Idle
12:16:17.047	-0.035914123	0.016759925	9.428655	0.0014330898	-0.0011270463	0.0016377298	-0.029996358	0.010954033	9.806598	Sitting_Idle
12:16:17.070	-0.035914123	0.016759925	9.428655	0.0014330898	-0.0011270463	0.0016377298	-0.029996358	0.010954033	9.806598	Sitting_Idle
12:16:17.093	-0.011971374	0.0071828244	9.42626	0.002043955	-0.0011270463	-0.0020274618	-0.030067725	0.011038984	9.806598	Sitting_Idle
12:16:17.115	-0.011971374	0.0071828244	9.42626	0.002043955	-0.0011270463	-0.0020274618	-0.030067725	0.011038984	9.806598	Sitting_Idle
12:16:17.139	-0.011971374	0.0071828244	9.42626	0.002043955	-0.0011270463	-0.0020274618	-0.030067725	0.011038984	9.806598	Sitting_Idle
12:16:17.161	-0.011971374	0.0071828244	9.42626	0.002043955	-0.0011270463	-0.0020274618	-0.030067725	0.011038984	9.806598	Sitting_Idle
12:16:17.184	-0.011971374	0.0071828244	9.42626	0.002043955	-0.0011270463	-0.0020274618	-0.030067725	0.011038984	9.806598	Sitting_Idle
12:16:17.208	-0.011971374	0.0071828244	9.42626	0.002043955	-0.0011270463	-0.0020274618	-0.030067725	0.011038984	9.806598	Sitting_Idle
12:16:17.230	-0.011971374	0.0071828244	9.42626	0.002043955	-0.0011270463	-0.0020274618	-0.030067725	0.011038984	9.806598	Sitting_Idle
12:16:17.253	-0.011971374	0.0071828244	9.42626	0.002043955	-0.0011270463	-0.0020274618	-0.030067725	0.011038984	9.806598	Sitting_Idle
12:16:17.277	-0.052674048	0.023942748	9.438231	0.0026548204	9.468412e-05	-0.0008057312	-0.030067725	0.011038984	9.806598	Sitting_Idle
12:16:17.299	-0.052674048	0.023942748	9.438231	0.0026548204	9.468412e-05	-0.0008057312	-0.030067725	0.011038984	9.806598	Sitting_Idle
12:16:17.323	-0.052674048	0.023942748	9.438231	0.0026548204	9.468412e-05	-0.0008057312	-0.030067725	0.011038984	9.806598	Sitting_Idle
12:16:17.346	-0.052674048	0.023942748	9.438231	0.0026548204	9.468412e-05	-0.0008057312	-0.030067725	0.011038984	9.806598	Sitting_Idle
12:16:17.369	-0.052674048	0.023942748	9.438231	0.0026548204	9.468412e-05	-0.0008057312	-0.030067725	0.011038984	9.806598	Sitting_Idle
12:16:17.392	-0.052674048	0.023942748	9.438231	0.0026548204	9.468412e-05	-0.0008057312	-0.030067725	0.011038984	9.806598	Sitting_Idle
12:16:17.415	-0.052674048	0.023942748	9.438231	0.0026548204	9.468412e-05	-0.0008057312	-0.030067725	0.011038984	9.806598	Sitting_Idle
12:16:17.438	-0.011971374	-0.0071828244	9.39274	0.00021135938	-0.0011270463	0.0010268645	-0.029996358	0.010954033	9.806598	Sitting_Idle
12:16:17.461	-0.011971374	-0.0071828244	9.39274	0.00021135938	-0.0011270463	0.0010268645	-0.029996358	0.010954033	9.806598	Sitting_Idle
12:16:17.484	-0.011971374	-0.0071828244	9.39274	0.00021135938	-0.0011270463	0.0010268645	-0.029996358	0.010954033	9.806598	Sitting_Idle
12:16:17.507	-0.011971374	-0.0071828244	9.39274	0.00021135938	-0.0011270463	0.0010268645	-0.029996358	0.010954033	9.806598	Sitting_Idle
12:16:17.530	-0.011971374	-0.0071828244	9.39274	0.00021135938	-0.0011270463	0.0010268645	-0.029996358	0.010954033	9.806598	Sitting_Idle
12:16:17.554	-0.011971374	-0.0071828244	9.39274	0.00021135938	-0.0011270463	0.0010268645	-0.029996358	0.010954033	9.806598	Sitting_Idle
12:16:17.577	-0.011971374	-0.0071828244	9.39274	0.00021135938	-0.0011270463	0.0010268645	-0.029996358	0.010954033	9.806598	Sitting_Idle
12:16:17.600	-0.011971374	-0.0071828244	9.39274	0.00021135938	-0.0011270463	0.0010268645	-0.029996358	0.010954033	9.806598	Sitting_Idle
12:16:17.624	-0.04070267	0.028731298	9.42626	0.0008222246	0.0007055494	-0.0008057312	-0.028849399	0.0096534435	9.806603	Sitting_Idle
12:16:17.647	-0.04070267	0.028731298	9.42626	0.0008222246	0.0007055494	-0.0008057312	-0.028849399	0.0096534435	9.806603	Sitting_Idle
12:16:17.671	-0.04070267	0.028731298	9.42626	0.0008222246	0.0007055494	-0.0008057312	-0.028849399	0.0096534435	9.806603	Sitting_Idle
12:16:17.693	-0.04070267	0.028731298	9.42626	0.0008222246	0.0007055494	-0.0008057312	-0.028849399	0.0096534435	9.806603	Sitting_Idle
12:16:17.717	-0.04070267	0.028731298	9.42626	0.0008222246	0.0007055494	-0.0008057312	-0.028849399	0.0096534435	9.806603	Sitting_Idle
12:16:17.740	-0.04070267	0.028731298	9.42626	0.0008222246	0.0007055494	-0.0008057312	-0.028849399	0.0096534435	9.806603	Sitting_Idle
12:16:17.762	-0.04070267	0.028731298	9.42626	0.0008222246	0.0007055494	-0.0008057312	-0.028849399	0.0096534435	9.806603	Sitting_Idle
12:16:17.786	-0.04070267	0.028731298	9.42626	0.0008222246	0.0007055494	-0.0008057312	-0.028849399	0.0096534435	9.806603	Sitting_Idle
12:16:17.809	-0.0023942748	0.0071828244	9.397529	0.0008222246	0.0007055494	0.00041599924	-0.028688826	0.009462305	9.806604	Sitting_Idle
12:16:17.831	-0.0023942748	0.0071828244	9.397529	0.0008222246	0.0007055494	0.00041599924	-0.028688826	0.009462305	9.806604	Sitting_Idle
12:16:17.854	-0.0023942748	0.0071828244	9.397529	0.0008222246	0.0007055494	0.00041599924	-0.028688826	0.009462305	9.806604	Sitting_Idle
12:16:17.878	-0.0023942748	0.0071828244	9.397529	0.0008222246	0.0007055494	0.00041599924	-0.028688826	0.009462305	9.806604	Sitting_Idle
12:16:17.901	-0.0023942748	0.0071828244	9.397529	0.0008222246	0.0007055494	0.00041599924	-0.028688826	0.009462305	9.806604	Sitting_Idle
12:16:17.925	-0.0023942748	0.0071828244	9.397529	0.0008222246	0.0007055494	0.00041599924	-0.028688826	0.009462305	9.806604	Sitting_Idle
12:16:17.948	-0.0023942748	0.0071828244	9.397529	0.0008222246	0.0007055494	0.00041599924	-0.028688826	0.009462305	9.806604	Sitting_Idle
12:16:17.971	-0.0023942748	0.0071828244	9.397529	0.0008222246	0.0007055494	0.00041599924	-0.028688826	0.009462305	9.806604	Sitting_Idle
12:16:17.994	-0.021548472	0.011971374	9.4095	-0.0010103711	-0.0017379116	-0.00019486602	-0.02840592	0.009319598	9.806604	Sitting_Idle
12:16:18.017	-0.021548472	0.011971374	9.4095	-0.0010103711	-0.0017379116	-0.00019486602	-0.02840592	0.009319598	9.806604	Sitting_Idle
12:16:18.039	-0.021548472	0.011971374	9.4095	-0.0010103711	-0.0017379116	-0.00019486602	-0.02840592	0.009319598	9.806604	Sitting_Idle
12:16:18.062	-0.021548472	0.011971374	9.4095	-0.0010103711	-0.0017379116	-0.00019486602	-0.02840592	0.009319598	9.806604	Sitting_Idle
12:16:18.085	-0.021548472	0.011971374	9.4095	-0.0010103711	-0.0017379116	-0.00019486602	-0.02840592	0.009319598	9.806604	Sitting_Idle
12:16:18.108	-0.021548472	0.011971374	9.4095	-0.0010103711	-0.0017379116	-0.00019486602	-0.02840592	0.009319598	9.806604	Sitting_Idle
12:16:18.132	-0.021548472	0.011971374	9.4095	-0.0010103711	-0.0017379116	-0.00019486602	-0.02840592	0.009319598	9.806604	Sitting_Idle
12:16:18.156	-0.021548472	0.011971374	9.4095	-0.0010103711	-0.0017379116	-0.00019486602	-0.02840592	0.009319598	9.806604	Sitting_Idle
12:16:18.179	-0.035914123	0.023942748	9.416683	-0.0010103711	-0.0005161811	-0.0008057312	-0.028496824	0.009406246	9.806604	Sitting_Idle
12:16:18.202	-0.035914123	0.023942748	9.416683	-0.0010103711	-0.0005161811	-0.0008057312	-0.028496824	0.009406246	9.806604	Sitting_Idle
12:16:18.225	-0.035914123	0.023942748	9.416683	-0.0010103711	-0.0005161811	-0.0008057312	-0.028496824	0.009406246	9.806604	Sitting_Idle
12:16:18.249	-0.035914123	0.023942748	9.416683	-0.0010103711	-0.0005161811	-0.0008057312	-0.028496824	0.009406246	9.806604	Sitting_Idle
12:16:18.272	-0.035914123	0.023942748	9.416683	-0.0010103711	-0.0005161811	-0.0008057312	-0.028496824	0.009406246	9.806604	Sitting_Idle
12:16:18.295	-0.035914123	0.023942748	9.416683	-0.0010103711	-0.0005161811	-0.0008057312	-0.028496824	0.009406246	9.806604	Sitting_Idle
12:16:18.318	-0.035914123	0.023942748	9.416683	-0.0010103711	-0.0005161811	-0.0008057312	-0.028496824	0.009406246	9.806604	Sitting_Idle
12:16:18.341	0.0047885496	0.0047885496	9.4095	0.0008222246	9.468412e-05	-0.002638327	-0.02867524	0.009618622	9.806604	Sitting_Idle
12:16:18.365	0.0047885496	0.0047885496	9.4095	0.0008222246	9.468412e-05	-0.002638327	-0.02867524	0.009618622	9.806604	Sitting_Idle
12:16:18.388	0.0047885496	0.0047885496	9.4095	0.0008222246	9.468412e-05	-0.002638327	-0.02867524	0.009618622	9.806604	Sitting_Idle
12:16:18.411	0.0047885496	0.0047885496	9.4095	0.0008222246	9.468412e-05	-0.002638327	-0.02867524	0.009618622	9.806604	Sitting_Idle
12:16:18.434	0.0047885496	0.0047885496	9.4095	0.0008222246	9.468412e-05	-0.002638327	-0.02867524	0.009618622	9.806604	Sitting_Idle
12:16:18.456	0.0047885496	0.0047885496	9.4095	0.0008222246	9.468412e-05	-0.002638327	-0.02867524	0.009618622	9.806604	Sitting_Idle
12:16:18.480	0.0047885496	0.0047885496	9.4095	0.0008222246	9.468412e-05	-0.002638327	-0.02867524	0.009618622	9.806604	Sitting_Idle
12:16:18.502	0.0047885496	0.0047885496	9.4095	0.0008222246	9.468412e-05	-0.002638327	-0.02867524	0.009618622	9.806604	Sitting_Idle
12:16:18.525	-0.031125572	-0.014365649	9.416683	0.0008222246	0.0007055494	0.00041599924	-0.02867524	0.009618622	9.806604	Sitting_Idle
12:16:18.548	-0.031125572	-0.014365649	9.416683	0.0008222246	0.0007055494	0.00041599924	-0.02867524	0.009618622	9.806604	Sitting_Idle
12:16:18.571	-0.031125572	-0.014365649	9.416683	0.0008222246	0.0007055494	0.00041599924	-0.02867524	0.009618622	9.806604	Sitting_Idle
12:16:18.594	-0.031125572	-0.014365649	9.416683	0.0008222246	0.0007055494	0.00041599924	-0.02867524	0.009618622	9.806604	Sitting_Idle
12:16:18.616	-0.031125572	-0.014365649	9.416683	0.0008222246	0.0007055494	0.00041599924	-0.02867524	0.009618622	9.806604	Sitting_Idle
12:16:18.639	-0.031125572	-0.014365649	9.416683	0.0008222246	0.0007055494	0.00041599924	-0.02867524	0.009618622	9.806604	Sitting_Idle
12:16:18.662	-0.031125572	-0.014365649	9.416683	0.0008222246	0.0007055494	0.00041599924	-0.02867524	0.009618622	9.806604	Sitting_Idle
12:16:18.685	-0.031125572	-0.014365649	9.416683	0.0008222246	0.0007055494	0.00041599924	-0.02867524	0.009618622	9.806604	Sitting_Idle
12:16:18.709	-0.014365649	0.0047885496	9.4142885	-0.0003995059	9.468412e-05	-0.0014165966	-0.028603874	0.009533672	9.806604	Sitting_Idle
12:16:18.732	-0.014365649	0.0047885496	9.4142885	-0.0003995059	9.468412e-05	-0.0014165966	-0.028603874	0.009533672	9.806604	Sitting_Idle
12:16:18.755	-0.014365649	0.0047885496	9.4142885	-0.0003995059	9.468412e-05	-0.0014165966	-0.028603874	0.009533672	9.806604	Sitting_Idle
12:16:18.779	-0.014365649	0.0047885496	9.4142885	-0.0003995059	9.468412e-05	-0.0014165966	-0.028603874	0.009533672	9.806604	Sitting_Idle
12:16:18.800	-0.014365649	0.0047885496	9.4142885	-0.0003995059	9.468412e-05	-0.0014165966	-0.028603874	0.009533672	9.806604	Sitting_Idle
12:16:18.822	-0.014365649	0.0047885496	9.4142885	-0.0003995059	9.468412e-05	-0.0014165966	-0.028603874	0.009533672	9.806604	Sitting_Idle
12:16:18.844	-0.014365649	0.0047885496	9.4142885	-0.0003995059	9.468412e-05	-0.0014165966	-0.028603874	0.009533672	9.806604	Sitting_Idle
12:16:18.865	-0.014365649	0.0047885496	9.4142885	-0.0003995059	9.468412e-05	-0.0014165966	-0.028603874	0.009533672	9.806604	Sitting_Idle
12:16:18.887	-0.03351985	0.009577099	9.402317	-0.0003995059	-0.0005161811	-0.0008057312	-0.02848238	0.00934593	9.806604	Sitting_Idle
12:16:18.908	-0.03351985	0.009577099	9.402317	-0.0003995059	-0.0005161811	-0.0008057312	-0.02848238	0.00934593	9.806604	Sitting_Idle
12:16:18.932	-0.03351985	0.009577099	9.402317	-0.0003995059	-0.0005161811	-0.0008057312	-0.02848238	0.00934593	9.806604	Sitting_Idle
12:16:18.955	-0.03351985	0.009577099	9.402317	-0.0003995059	-0.0005161811	-0.0008057312	-0.02848238	0.00934593	9.806604	Sitting_Idle
12:16:18.978	-0.03351985	0.009577099	9.402317	-0.0003995059	-0.0005161811	-0.0008057312	-0.02848238	0.00934593	9.806604	Sitting_Idle
12:16:19.001	-0.03351985	0.009577099	9.402317	-0.0003995059	-0.0005161811	-0.0008057312	-0.02848238	0.00934593	9.806604	Sitting_Idle
12:16:19.024	-0.03351985	0.009577099	9.402317	-0.0003995059	-0.0005161811	-0.0008057312	-0.02848238	0.00934593	9.806604	Sitting_Idle
12:16:19.046	-0.03351985	0.009577099	9.402317	-0.0003995059	-0.0005161811	-0.0008057312	-0.02848238	0.00934593	9.806604	Sitting_Idle
12:16:19.069	-0.026337024	-0.011971374	9.397529	0.0008222246	-0.0017379116	0.0010268645	-0.028303962	0.009133553	9.806605	Sitting_Idle
12:16:19.092	-0.026337024	-0.011971374	9.397529	0.0008222246	-0.0017379116	0.0010268645	-0.028303962	0.009133553	9.806605	Sitting_Idle
12:16:19.114	-0.026337024	-0.011971374	9.397529	0.0008222246	-0.0017379116	0.0010268645	-0.028303962	0.009133553	9.806605	Sitting_Idle
12:16:19.137	-0.026337024	-0.011971374	9.397529	0.0008222246	-0.0017379116	0.0010268645	-0.028303962	0.009133553	9.806605	Sitting_Idle
12:16:19.160	-0.026337024	-0.011971374	9.397529	0.0008222246	-0.0017379116	0.0010268645	-0.028303962	0.009133553	9.806605	Sitting_Idle
12:16:19.183	-0.026337024	-0.011971374	9.397529	0.0008222246	-0.0017379116	0.0010268645	-0.028303962	0.009133553	9.806605	Sitting_Idle
12:16:19.206	-0.026337024	-0.011971374	9.397529	0.0008222246	-0.0017379116	0.0010268645	-0.028303962	0.009133553	9.806605	Sitting_Idle
12:16:19.229	-0.026337024	-0.011971374	9.397529	0.0008222246	-0.0017379116	0.0010268645	-0.028303962	0.009133553	9.806605	Sitting_Idle
12:16:19.252	-0.021548472	-0.011971374	9.397529	0.0008222246	0.0013164146	0.00041599924	-0.028303962	0.009133553	9.806605	Sitting_Idle
12:16:19.276	-0.021548472	-0.011971374	9.397529	0.0008222246	0.0013164146	0.00041599924	-0.028303962	0.009133553	9.806605	Sitting_Idle
12:16:19.299	-0.021548472	-0.011971374	9.397529	0.0008222246	0.0013164146	0.00041599924	-0.028303962	0.009133553	9.806605	Sitting_Idle
12:16:19.322	-0.021548472	-0.011971374	9.397529	0.0008222246	0.0013164146	0.00041599924	-0.028303962	0.009133553	9.806605	Sitting_Idle
12:16:19.345	-0.021548472	-0.011971374	9.397529	0.0008222246	0.0013164146	0.00041599924	-0.028303962	0.009133553	9.806605	Sitting_Idle
12:16:19.368	-0.021548472	-0.011971374	9.397529	0.0008222246	0.0013164146	0.00041599924	-0.028303962	0.009133553	9.806605	Sitting_Idle
12:16:19.392	-0.021548472	-0.011971374	9.397529	0.0008222246	0.0013164146	0.00041599924	-0.028303962	0.009133553	9.806605	Sitting_Idle
12:16:19.415	-0.021548472	-0.011971374	9.397529	0.0014330898	0.0013164146	0.0010268645	-0.028303962	0.009133553	9.806605	Sitting_Idle
12:16:19.438	-0.023942748	0.011971374	9.397529	0.0014330898	0.0013164146	0.0010268645	-0.028303962	0.009133553	9.806605	Sitting_Idle
12:16:19.460	-0.023942748	0.011971374	9.397529	0.0014330898	0.0013164146	0.0010268645	-0.028303962	0.009133553	9.806605	Sitting_Idle
12:16:19.484	-0.023942748	0.011971374	9.397529	0.0014330898	0.0013164146	0.0010268645	-0.028303962	0.009133553	9.806605	Sitting_Idle
12:16:19.506	-0.023942748	0.011971374	9.397529	0.0014330898	0.0013164146	0.0010268645	-0.028303962	0.009133553	9.806605	Sitting_Idle
12:16:19.529	-0.023942748	0.011971374	9.397529	0.0014330898	0.0013164146	0.0010268645	-0.028303962	0.009133553	9.806605	Sitting_Idle
12:16:19.552	-0.023942748	0.011971374	9.397529	0.0014330898	0.0013164146	0.0010268645	-0.028303962	0.009133553	9.806605	Sitting_Idle
12:16:19.575	-0.023942748	0.011971374	9.397529	0.0014330898	0.0013164146	0.0010268645	-0.028303962	0.009133553	9.806605	Sitting_Idle
12:16:19.599	-0.028731298	0.014365649	9.4095	-0.0003995059	0.0013164146	-0.0014165966	-0.028303962	0.009133553	9.806605	Sitting_Idle
12:16:19.623	-0.028731298	0.014365649	9.4095	-0.0003995059	0.0013164146	-0.0014165966	-0.028303962	0.009133553	9.806605	Sitting_Idle
12:16:19.646	-0.028731298	0.014365649	9.4095	-0.0003995059	0.0013164146	-0.0014165966	-0.028303962	0.009133553	9.806605	Sitting_Idle
12:16:19.669	-0.028731298	0.014365649	9.4095	-0.0003995059	0.0013164146	-0.0014165966	-0.028303962	0.009133553	9.806605	Sitting_Idle
12:16:19.692	-0.028731298	0.014365649	9.4095	-0.0003995059	0.0013164146	-0.0014165966	-0.028303962	0.009133553	9.806605	Sitting_Idle
12:16:19.715	-0.028731298	0.014365649	9.4095	-0.0003995059	0.0013164146	-0.0014165966	-0.028303962	0.009133553	9.806605	Sitting_Idle
12:16:19.739	-0.028731298	0.014365649	9.4095	-0.0003995059	0.0013164146	-0.0014165966	-0.028303962	0.009133553	9.806605	Sitting_Idle
12:16:19.764	-0.028731298	0.014365649	9.4095	-0.0003995059	0.0013164146	-0.0014165966	-0.028303962	0.009133553	9.806605	Sitting_Idle
12:16:19.788	-0.04070267	0.016759925	9.431048	-0.0003995059	9.468412e-05	-0.0020274618	-0.028303962	0.009133553	9.806605	Sitting_Idle
12:16:19.811	-0.04070267	0.016759925	9.431048	-0.0003995059	9.468412e-05	-0.0020274618	-0.028303962	0.009133553	9.806605	Sitting_Idle
12:16:19.833	-0.04070267	0.016759925	9.431048	-0.0003995059	9.468412e-05	-0.0020274618	-0.028303962	0.009133553	9.806605	Sitting_Idle
12:16:19.857	-0.04070267	0.016759925	9.431048	-0.0003995059	9.468412e-05	-0.0020274618	-0.028303962	0.009133553	9.806605	Sitting_Idle
12:16:19.879	-0.04070267	0.016759925	9.431048	-0.0003995059	9.468412e-05	-0.0020274618	-0.028303962	0.009133553	9.806605	Sitting_Idle
12:16:19.901	-0.04070267	0.016759925	9.431048	-0.0003995059	9.468412e-05	-0.0020274618	-0.028303962	0.009133553	9.806605	Sitting_Idle
12:16:19.924	-0.04070267	0.016759925	9.431048	-0.0003995059	9.468412e-05	-0.0020274618	-0.028303962	0.009133553	9.806605	Sitting_Idle
12:16:19.947	-0.04070267	0.016759925	9.431048	-0.0003995059	9.468412e-05	-0.0020274618	-0.028303962	0.009133553	9.806605	Sitting_Idle
12:16:19.970	0.0047885496	0.0023942748	9.404712	0.00021135938	9.468412e-05	0.00041599924	-0.028206265	0.009125062	9.806605	Sitting_Idle
12:16:19.994	0.0047885496	0.0023942748	9.404712	0.00021135938	9.468412e-05	0.00041599924	-0.028206265	0.009125062	9.806605	Sitting_Idle
12:16:20.017	0.0047885496	0.0023942748	9.404712	0.00021135938	9.468412e-05	0.00041599924	-0.028206265	0.009125062	9.806605	Sitting_Idle
12:16:20.043	0.0047885496	0.0023942748	9.404712	0.00021135938	9.468412e-05	0.00041599924	-0.028206265	0.009125062	9.806605	Sitting_Idle
12:16:20.070	0.0047885496	0.0023942748	9.404712	0.00021135938	9.468412e-05	0.00041599924	-0.028206265	0.009125062	9.806605	Sitting_Idle
12:16:20.093	0.0047885496	0.0023942748	9.404712	0.00021135938	9.468412e-05	0.00041599924	-0.028206265	0.009125062	9.806605	Sitting_Idle
12:16:20.116	0.0047885496	0.0023942748	9.404712	0.00021135938	9.468412e-05	0.00041599924	-0.028206265	0.009125062	9.806605	Sitting_Idle
12:16:20.139	-0.03351985	0.016759925	9.397529	-0.0003995059	-0.0011270463	-0.0008057312	-0.027975183	0.0090656085	9.806605	Sitting_Idle
12:16:20.162	-0.03351985	0.016759925	9.397529	-0.0003995059	-0.0011270463	-0.0008057312	-0.027975183	0.0090656085	9.806605	Sitting_Idle
12:16:20.185	-0.03351985	0.016759925	9.397529	-0.0003995059	-0.0011270463	-0.0008057312	-0.027975183	0.0090656085	9.806605	Sitting_Idle
12:16:20.209	-0.03351985	0.016759925	9.397529	-0.0003995059	-0.0011270463	-0.0008057312	-0.027975183	0.0090656085	9.806605	Sitting_Idle
12:16:20.231	-0.03351985	0.016759925	9.397529	-0.0003995059	-0.0011270463	-0.0008057312	-0.027975183	0.0090656085	9.806605	Sitting_Idle
12:16:20.254	-0.03351985	0.016759925	9.397529	-0.0003995059	-0.0011270463	-0.0008057312	-0.027975183	0.0090656085	9.806605	Sitting_Idle
12:16:20.276	-0.03351985	0.016759925	9.397529	-0.0003995059	-0.0011270463	-0.0008057312	-0.027975183	0.0090656085	9.806605	Sitting_Idle
12:16:20.299	-0.03351985	0.016759925	9.397529	-0.0003995059	-0.0011270463	-0.0008057312	-0.027975183	0.0090656085	9.806605	Sitting_Idle
12:16:20.323	-0.035914123	-0.0023942748	9.421472	-0.0010103711	-0.002348777	-0.0008057312	-0.027975183	0.0090656085	9.806605	Sitting_Idle
12:16:20.346	-0.035914123	-0.0023942748	9.421472	-0.0010103711	-0.002348777	-0.0008057312	-0.027975183	0.0090656085	9.806605	Sitting_Idle
12:16:20.369	-0.035914123	-0.0023942748	9.421472	-0.0010103711	-0.002348777	-0.0008057312	-0.027975183	0.0090656085	9.806605	Sitting_Idle
12:16:20.392	-0.035914123	-0.0023942748	9.421472	-0.0010103711	-0.002348777	-0.0008057312	-0.027975183	0.0090656085	9.806605	Sitting_Idle
12:16:20.414	-0.035914123	-0.0023942748	9.421472	-0.0010103711	-0.002348777	-0.0008057312	-0.027975183	0.0090656085	9.806605	Sitting_Idle
12:16:20.437	-0.035914123	-0.0023942748	9.421472	-0.0010103711	-0.002348777	-0.0008057312	-0.027975183	0.0090656085	9.806605	Sitting_Idle
12:16:20.460	-0.035914123	-0.0023942748	9.421472	-0.0010103711	-0.002348777	-0.0008057312	-0.027975183	0.0090656085	9.806605	Sitting_Idle
12:16:20.482	-0.035914123	-0.0023942748	9.421472	-0.0010103711	-0.002348777	-0.0008057312	-0.027975183	0.0090656085	9.806605	Sitting_Idle
12:16:20.505	-0.03351985	0.011971374	9.419077	0.00021135938	-0.0005161811	0.002248595	-0.027975183	0.0090656085	9.806605	Sitting_Idle
12:16:20.527	-0.03351985	0.011971374	9.419077	0.00021135938	-0.0005161811	0.002248595	-0.027975183	0.0090656085	9.806605	Sitting_Idle
12:16:20.550	-0.03351985	0.011971374	9.419077	0.00021135938	-0.0005161811	0.002248595	-0.027975183	0.0090656085	9.806605	Sitting_Idle
12:16:20.573	-0.03351985	0.011971374	9.419077	0.00021135938	-0.0005161811	0.002248595	-0.027975183	0.0090656085	9.806605	Sitting_Idle
12:16:20.596	-0.03351985	0.011971374	9.419077	0.00021135938	-0.0005161811	0.002248595	-0.027975183	0.0090656085	9.806605	Sitting_Idle
12:16:20.619	-0.03351985	0.011971374	9.419077	0.00021135938	-0.0005161811	0.002248595	-0.027975183	0.0090656085	9.806605	Sitting_Idle
12:16:20.642	-0.03351985	0.011971374	9.419077	0.00021135938	-0.0005161811	0.002248595	-0.027975183	0.0090656085	9.806605	Sitting_Idle
12:16:20.665	-0.03351985	0.011971374	9.419077	0.00021135938	-0.0005161811	0.002248595	-0.027975183	0.0090656085	9.806605	Sitting_Idle
12:16:20.687	-0.0023942748	-0.0047885496	9.402317	0.0008222246	-0.0005161811	-0.0008057312	-0.027975183	0.0090656085	9.806605	Sitting_Idle
12:16:20.710	-0.0023942748	-0.0047885496	9.402317	0.0008222246	-0.0005161811	-0.0008057312	-0.027975183	0.0090656085	9.806605	Sitting_Idle
12:16:20.733	-0.0023942748	-0.0047885496	9.402317	0.0008222246	-0.0005161811	-0.0008057312	-0.027975183	0.0090656085	9.806605	Sitting_Idle
12:16:20.758	-0.0023942748	-0.0047885496	9.402317	0.0008222246	-0.0005161811	-0.0008057312	-0.027975183	0.0090656085	9.806605	Sitting_Idle
12:16:20.783	-0.0023942748	-0.0047885496	9.402317	0.0008222246	-0.0005161811	-0.0008057312	-0.027975183	0.0090656085	9.806605	Sitting_Idle
12:16:20.807	-0.0023942748	-0.0047885496	9.402317	0.0008222246	-0.0005161811	-0.0008057312	-0.027975183	0.0090656085	9.806605	Sitting_Idle
12:16:20.830	-0.0023942748	-0.0047885496	9.402317	0.0008222246	-0.0005161811	-0.0008057312	-0.027975183	0.0090656085	9.806605	Sitting_Idle
12:16:20.852	-0.0023942748	-0.0047885496	9.402317	0.0008222246	-0.0005161811	-0.0008057312	-0.027975183	0.0090656085	9.806605	Sitting_Idle
12:16:20.876	-0.014365649	0.0023942748	9.397529	-0.0010103711	-0.0017379116	0.002248595	-0.027975183	0.0090656085	9.806605	Sitting_Idle
12:16:20.899	-0.014365649	0.0023942748	9.397529	-0.0010103711	-0.0017379116	0.002248595	-0.027975183	0.0090656085	9.806605	Sitting_Idle
12:16:20.921	-0.014365649	0.0023942748	9.397529	-0.0010103711	-0.0017379116	0.002248595	-0.027975183	0.0090656085	9.806605	Sitting_Idle
12:16:20.944	-0.014365649	0.0023942748	9.397529	-0.0010103711	-0.0017379116	0.002248595	-0.027975183	0.0090656085	9.806605	Sitting_Idle
12:16:20.967	-0.014365649	0.0023942748	9.397529	-0.0010103711	-0.0017379116	0.002248595	-0.027975183	0.0090656085	9.806605	Sitting_Idle
12:16:20.990	-0.014365649	0.0023942748	9.397529	-0.0010103711	-0.0017379116	0.002248595	-0.027975183	0.0090656085	9.806605	Sitting_Idle
12:16:21.014	-0.014365649	0.0023942748	9.397529	-0.0010103711	-0.0017379116	0.002248595	-0.027975183	0.0090656085	9.806605	Sitting_Idle
12:16:21.037	-0.026337024	0.0023942748	9.402317	0.00080939644	-0.00046853363	-0.0007690793	-0.027975183	0.0090656085	9.806605	Sitting_Idle
12:16:21.060	-0.026337024	0.0023942748	9.402317	0.00080939644	-0.00046853363	-0.0007690793	-0.027975183	0.0090656085	9.806605	Sitting_Idle
12:16:21.082	-0.026337024	0.0023942748	9.402317	0.00080939644	-0.00046853363	-0.0007690793	-0.027975183	0.0090656085	9.806605	Sitting_Idle
12:16:21.105	-0.026337024	0.0023942748	9.402317	0.00080939644	-0.00046853363	-0.0007690793	-0.027975183	0.0090656085	9.806605	Sitting_Idle
12:16:21.129	-0.026337024	0.0023942748	9.402317	0.00080939644	-0.00046853363	-0.0007690793	-0.027975183	0.0090656085	9.806605	Sitting_Idle
12:16:21.150	-0.026337024	0.0023942748	9.402317	0.00080939644	-0.00046853363	-0.0007690793	-0.027975183	0.0090656085	9.806605	Sitting_Idle
12:16:21.172	-0.026337024	0.0023942748	9.402317	0.00080939644	-0.00046853363	-0.0007690793	-0.027975183	0.0090656085	9.806605	Sitting_Idle
12:16:21.194	-0.026337024	0.0023942748	9.402317	0.00080939644	-0.00046853363	-0.0007690793	-0.027975183	0.0090656085	9.806605	Sitting_Idle
12:16:21.217	-0.03351985	0.019154198	9.421472	-0.00041233405	0.0013640621	-0.0013799446	-0.028176539	0.009240603	9.806605	Sitting_Idle
12:16:21.240	-0.03351985	0.019154198	9.421472	-0.00041233405	0.0013640621	-0.0013799446	-0.028176539	0.009240603	9.806605	Sitting_Idle
12:16:21.262	-0.03351985	0.019154198	9.421472	-0.00041233405	0.0013640621	-0.0013799446	-0.028176539	0.009240603	9.806605	Sitting_Idle
12:16:21.285	-0.03351985	0.019154198	9.421472	-0.00041233405	0.0013640621	-0.0013799446	-0.028176539	0.009240603	9.806605	Sitting_Idle
12:16:21.308	-0.03351985	0.019154198	9.421472	-0.00041233405	0.0013640621	-0.0013799446	-0.028176539	0.009240603	9.806605	Sitting_Idle
12:16:21.331	-0.03351985	0.019154198	9.421472	-0.00041233405	0.0013640621	-0.0013799446	-0.028176539	0.009240603	9.806605	Sitting_Idle
12:16:21.354	-0.03351985	0.019154198	9.421472	-0.00041233405	0.0013640621	-0.0013799446	-0.028176539	0.009240603	9.806605	Sitting_Idle
12:16:21.376	-0.03351985	0.019154198	9.421472	-0.00041233405	0.0013640621	-0.0013799446	-0.028176539	0.009240603	9.806605	Sitting_Idle
12:16:21.399	-0.03351985	0.009577099	9.4095	0.00080939644	-0.0010793989	-0.0032125404	-0.028176539	0.009240603	9.806605	Sitting_Idle
12:16:21.423	-0.03351985	0.009577099	9.4095	0.00080939644	-0.0010793989	-0.0032125404	-0.028176539	0.009240603	9.806605	Sitting_Idle
12:16:21.446	-0.03351985	0.009577099	9.4095	0.00080939644	-0.0010793989	-0.0032125404	-0.028176539	0.009240603	9.806605	Sitting_Idle
12:16:21.468	-0.03351985	0.009577099	9.4095	0.00080939644	-0.0010793989	-0.0032125404	-0.028176539	0.009240603	9.806605	Sitting_Idle
12:16:21.492	-0.03351985	0.009577099	9.4095	0.00080939644	-0.0010793989	-0.0032125404	-0.028176539	0.009240603	9.806605	Sitting_Idle
12:16:21.515	-0.03351985	0.009577099	9.4095	0.00080939644	-0.0010793989	-0.0032125404	-0.028176539	0.009240603	9.806605	Sitting_Idle
12:16:21.538	-0.03351985	0.009577099	9.4095	0.00080939644	-0.0010793989	-0.0032125404	-0.028176539	0.009240603	9.806605	Sitting_Idle
12:16:21.561	-0.03351985	0.009577099	9.4095	0.00080939644	-0.0010793989	-0.0032125404	-0.028176539	0.009240603	9.806605	Sitting_Idle
12:16:21.584	-0.047885496	0.011971374	9.416683	0.00080939644	0.0001423316	0.0010635164	-0.02808393	0.009173495	9.806605	Sitting_Idle
12:16:21.607	-0.047885496	0.011971374	9.416683	0.00080939644	0.0001423316	0.0010635164	-0.02808393	0.009173495	9.806605	Sitting_Idle
12:16:21.630	-0.047885496	0.011971374	9.416683	0.00080939644	0.0001423316	0.0010635164	-0.02808393	0.009173495	9.806605	Sitting_Idle
12:16:21.653	-0.047885496	0.011971374	9.416683	0.00080939644	0.0001423316	0.0010635164	-0.02808393	0.009173495	9.806605	Sitting_Idle
12:16:21.676	-0.047885496	0.011971374	9.416683	0.00080939644	0.0001423316	0.0010635164	-0.02808393	0.009173495	9.806605	Sitting_Idle
12:16:21.700	-0.047885496	0.011971374	9.416683	0.00080939644	0.0001423316	0.0010635164	-0.02808393	0.009173495	9.806605	Sitting_Idle
12:16:21.723	-0.047885496	0.011971374	9.416683	0.00080939644	0.0001423316	0.0010635164	-0.02808393	0.009173495	9.806605	Sitting_Idle
12:16:21.746	-0.047885496	0.011971374	9.416683	0.00080939644	0.0001423316	0.0010635164	-0.02808393	0.009173495	9.806605	Sitting_Idle
12:16:21.768	-0.028731298	-0.0023942748	9.411894	0.0014202617	0.0019749273	-0.0013799446	-0.027739845	0.008828598	9.806607	Sitting_Idle
12:16:21.791	-0.028731298	-0.0023942748	9.411894	0.0014202617	0.0019749273	-0.0013799446	-0.027739845	0.008828598	9.806607	Sitting_Idle
12:16:21.815	-0.028731298	-0.0023942748	9.411894	0.0014202617	0.0019749273	-0.0013799446	-0.027739845	0.008828598	9.806607	Sitting_Idle
12:16:21.838	-0.028731298	-0.0023942748	9.411894	0.0014202617	0.0019749273	-0.0013799446	-0.027739845	0.008828598	9.806607	Sitting_Idle
12:16:21.861	-0.028731298	-0.0023942748	9.411894	0.0014202617	0.0019749273	-0.0013799446	-0.027739845	0.008828598	9.806607	Sitting_Idle
12:16:21.884	-0.028731298	-0.0023942748	9.411894	0.0014202617	0.0019749273	-0.0013799446	-0.027739845	0.008828598	9.806607	Sitting_Idle
12:16:21.907	-0.028731298	-0.0023942748	9.411894	0.0014202617	0.0019749273	-0.0013799446	-0.027739845	0.008828598	9.806607	Sitting_Idle
12:16:21.931	-0.028731298	-0.0023942748	9.411894	0.0014202617	0.0019749273	-0.0013799446	-0.027739845	0.008828598	9.806607	Sitting_Idle
12:16:21.953	-0.0071828244	0.0023942748	9.387952	-0.0010231993	-0.00046853363	-0.0013799446	-0.027479012	0.008431876	9.806608	Sitting_Idle
12:16:21.976	-0.0071828244	0.0023942748	9.387952	-0.0010231993	-0.00046853363	-0.0013799446	-0.027479012	0.008431876	9.806608	Sitting_Idle
12:16:21.999	-0.0071828244	0.0023942748	9.387952	-0.0010231993	-0.00046853363	-0.0013799446	-0.027479012	0.008431876	9.806608	Sitting_Idle
12:16:22.022	-0.0071828244	0.0023942748	9.387952	-0.0010231993	-0.00046853363	-0.0013799446	-0.027479012	0.008431876	9.806608	Sitting_Idle
12:16:22.046	-0.0071828244	0.0023942748	9.387952	-0.0010231993	-0.00046853363	-0.0013799446	-0.027479012	0.008431876	9.806608	Sitting_Idle
12:16:22.069	-0.0071828244	0.0023942748	9.387952	-0.0010231993	-0.00046853363	-0.0013799446	-0.027479012	0.008431876	9.806608	Sitting_Idle
12:16:22.091	-0.0071828244	0.0023942748	9.387952	-0.0010231993	-0.00046853363	-0.0013799446	-0.027479012	0.008431876	9.806608	Sitting_Idle
12:16:22.114	-0.0071828244	0.0023942748	9.387952	-0.0010231993	-0.00046853363	-0.0013799446	-0.027479012	0.008431876	9.806608	Sitting_Idle
12:16:22.138	-0.0047885496	-0.0023942748	9.411894	-0.00041233405	0.0001423316	0.0035069773	-0.027479012	0.008431876	9.806608	Sitting_Idle
12:16:22.162	-0.0047885496	-0.0023942748	9.411894	-0.00041233405	0.0001423316	0.0035069773	-0.027479012	0.008431876	9.806608	Sitting_Idle
12:16:22.184	-0.0047885496	-0.0023942748	9.411894	-0.00041233405	0.0001423316	0.0035069773	-0.027479012	0.008431876	9.806608	Sitting_Idle
12:16:22.205	-0.0047885496	-0.0023942748	9.411894	-0.00041233405	0.0001423316	0.0035069773	-0.027479012	0.008431876	9.806608	Sitting_Idle
12:16:22.226	-0.0047885496	-0.0023942748	9.411894	-0.00041233405	0.0001423316	0.0035069773	-0.027479012	0.008431876	9.806608	Sitting_Idle
12:16:22.248	-0.0047885496	-0.0023942748	9.411894	-0.00041233405	0.0001423316	0.0035069773	-0.027479012	0.008431876	9.806608	Sitting_Idle
12:16:22.270	-0.0047885496	-0.0023942748	9.411894	-0.00041233405	0.0001423316	0.0035069773	-0.027479012	0.008431876	9.806608	Sitting_Idle
12:16:22.293	-0.0047885496	-0.0023942748	9.411894	-0.00041233405	0.0001423316	0.0035069773	-0.027479012	0.008431876	9.806608	Sitting_Idle
12:16:22.316	-0.0071828244	-0.0071828244	9.402317	0.00080939644	-0.0010793989	-0.0013799446	-0.027227532	0.008154089	9.806608	Sitting_Idle
12:16:22.339	-0.0071828244	-0.0071828244	9.402317	0.00080939644	-0.0010793989	-0.0013799446	-0.027227532	0.008154089	9.806608	Sitting_Idle
12:16:22.362	-0.0071828244	-0.0071828244	9.402317	0.00080939644	-0.0010793989	-0.0013799446	-0.027227532	0.008154089	9.806608	Sitting_Idle
12:16:22.385	-0.0071828244	-0.0071828244	9.402317	0.00080939644	-0.0010793989	-0.0013799446	-0.027227532	0.008154089	9.806608	Sitting_Idle
12:16:22.409	-0.0071828244	-0.0071828244	9.402317	0.00080939644	-0.0010793989	-0.0013799446	-0.027227532	0.008154089	9.806608	Sitting_Idle
12:16:22.432	-0.0071828244	-0.0071828244	9.402317	0.00080939644	-0.0010793989	-0.0013799446	-0.027227532	0.008154089	9.806608	Sitting_Idle
12:16:22.454	-0.0071828244	-0.0071828244	9.402317	0.00080939644	-0.0010793989	-0.0013799446	-0.027227532	0.008154089	9.806608	Sitting_Idle
12:16:22.477	-0.031125572	0.0	9.402317	-0.0010231993	-0.00046853363	-0.0001582141	-0.027156167	0.008069138	9.806609	Sitting_Idle
12:16:22.501	-0.031125572	0.0	9.402317	-0.0010231993	-0.00046853363	-0.0001582141	-0.027156167	0.008069138	9.806609	Sitting_Idle
12:16:22.524	-0.031125572	0.0	9.402317	-0.0010231993	-0.00046853363	-0.0001582141	-0.027156167	0.008069138	9.806609	Sitting_Idle
12:16:22.547	-0.031125572	0.0	9.402317	-0.0010231993	-0.00046853363	-0.0001582141	-0.027156167	0.008069138	9.806609	Sitting_Idle
12:16:22.569	-0.031125572	0.0	9.402317	-0.0010231993	-0.00046853363	-0.0001582141	-0.027156167	0.008069138	9.806609	Sitting_Idle
12:16:22.592	-0.031125572	0.0	9.402317	-0.0010231993	-0.00046853363	-0.0001582141	-0.027156167	0.008069138	9.806609	Sitting_Idle
12:16:22.616	-0.031125572	0.0	9.402317	-0.0010231993	-0.00046853363	-0.0001582141	-0.027156167	0.008069138	9.806609	Sitting_Idle
12:16:22.639	-0.031125572	0.0	9.402317	-0.0010231993	-0.00046853363	-0.0001582141	-0.027156167	0.008069138	9.806609	Sitting_Idle
12:16:22.661	-0.0023942748	-0.009577099	9.407105	0.00019853121	-0.0010793989	-0.0001582141	-0.027156167	0.008069138	9.806609	Sitting_Idle
12:16:22.684	-0.0023942748	-0.009577099	9.407105	0.00019853121	-0.0010793989	-0.0001582141	-0.027156167	0.008069138	9.806609	Sitting_Idle
12:16:22.708	-0.0023942748	-0.009577099	9.407105	0.00019853121	-0.0010793989	-0.0001582141	-0.027156167	0.008069138	9.806609	Sitting_Idle
12:16:22.731	-0.0023942748	-0.009577099	9.407105	0.00019853121	-0.0010793989	-0.0001582141	-0.027156167	0.008069138	9.806609	Sitting_Idle
12:16:22.754	-0.0023942748	-0.009577099	9.407105	0.00019853121	-0.0010793989	-0.0001582141	-0.027156167	0.008069138	9.806609	Sitting_Idle
12:16:22.778	-0.0023942748	-0.009577099	9.407105	0.00019853121	-0.0010793989	-0.0001582141	-0.027156167	0.008069138	9.806609	Sitting_Idle
12:16:22.801	-0.0023942748	-0.009577099	9.407105	0.00019853121	-0.0010793989	-0.0001582141	-0.027156167	0.008069138	9.806609	Sitting_Idle
12:16:22.824	-0.0023942748	-0.009577099	9.407105	0.00019853121	-0.0010793989	-0.0001582141	-0.027156167	0.008069138	9.806609	Sitting_Idle
12:16:22.848	-0.043096945	0.009577099	9.402317	-0.0016340646	0.00075319683	-0.0013799446	-0.027027017	0.00774292	9.80661	Sitting_Idle
12:16:22.870	-0.043096945	0.009577099	9.402317	-0.0016340646	0.00075319683	-0.0013799446	-0.027027017	0.00774292	9.80661	Sitting_Idle
12:16:22.893	-0.043096945	0.009577099	9.402317	-0.0016340646	0.00075319683	-0.0013799446	-0.027027017	0.00774292	9.80661	Sitting_Idle
12:16:22.915	-0.043096945	0.009577099	9.402317	-0.0016340646	0.00075319683	-0.0013799446	-0.027027017	0.00774292	9.80661	Sitting_Idle
12:16:22.938	-0.043096945	0.009577099	9.402317	-0.0016340646	0.00075319683	-0.0013799446	-0.027027017	0.00774292	9.80661	Sitting_Idle
12:16:22.961	-0.043096945	0.009577099	9.402317	-0.0016340646	0.00075319683	-0.0013799446	-0.027027017	0.00774292	9.80661	Sitting_Idle
12:16:22.985	-0.043096945	0.009577099	9.402317	-0.0016340646	0.00075319683	-0.0013799446	-0.027027017	0.00774292	9.80661	Sitting_Idle
12:16:23.008	-0.043096945	0.009577099	9.402317	-0.0016340646	0.00075319683	-0.0013799446	-0.027027017	0.00774292	9.80661	Sitting_Idle
12:16:23.032	-0.016759925	0.016759925	9.404712	0.00080939644	0.0001423316	0.00045265115	-0.027027017	0.00774292	9.80661	Sitting_Idle
12:16:23.056	-0.016759925	0.016759925	9.404712	0.00080939644	0.0001423316	0.00045265115	-0.027027017	0.00774292	9.80661	Sitting_Idle
12:16:23.080	-0.016759925	0.016759925	9.404712	0.00080939644	0.0001423316	0.00045265115	-0.027027017	0.00774292	9.80661	Sitting_Idle
12:16:23.103	-0.016759925	0.016759925	9.404712	0.00080939644	0.0001423316	0.00045265115	-0.027027017	0.00774292	9.80661	Sitting_Idle
12:16:23.126	-0.016759925	0.016759925	9.404712	0.00080939644	0.0001423316	0.00045265115	-0.027027017	0.00774292	9.80661	Sitting_Idle
12:16:23.149	-0.016759925	0.016759925	9.404712	0.00080939644	0.0001423316	0.00045265115	-0.027027017	0.00774292	9.80661	Sitting_Idle
12:16:23.172	-0.016759925	0.016759925	9.404712	0.00080939644	0.0001423316	0.00045265115	-0.027027017	0.00774292	9.80661	Sitting_Idle
12:16:23.195	-0.026337024	0.0023942748	9.404712	0.00019853121	0.0001423316	-0.0001582141	-0.027027017	0.00774292	9.80661	Sitting_Idle
12:16:23.218	-0.026337024	0.0023942748	9.404712	0.00019853121	0.0001423316	-0.0001582141	-0.027027017	0.00774292	9.80661	Sitting_Idle
12:16:23.241	-0.026337024	0.0023942748	9.404712	0.00019853121	0.0001423316	-0.0001582141	-0.027027017	0.00774292	9.80661	Sitting_Idle
12:16:23.264	-0.026337024	0.0023942748	9.404712	0.00019853121	0.0001423316	-0.0001582141	-0.027027017	0.00774292	9.80661	Sitting_Idle
12:16:23.287	-0.026337024	0.0023942748	9.404712	0.00019853121	0.0001423316	-0.0001582141	-0.027027017	0.00774292	9.80661	Sitting_Idle
12:16:23.310	-0.026337024	0.0023942748	9.404712	0.00019853121	0.0001423316	-0.0001582141	-0.027027017	0.00774292	9.80661	Sitting_Idle
12:16:23.332	-0.026337024	0.0023942748	9.404712	0.00019853121	0.0001423316	-0.0001582141	-0.027027017	0.00774292	9.80661	Sitting_Idle
12:16:23.355	-0.026337024	0.0023942748	9.404712	0.00019853121	0.0001423316	-0.0001582141	-0.027027017	0.00774292	9.80661	Sitting_Idle
12:16:23.378	-0.035914123	0.0071828244	9.419077	0.00080939644	-0.00046853363	-0.0007690793	-0.026843509	0.007589163	9.806611	Sitting_Idle
12:16:23.401	-0.035914123	0.0071828244	9.419077	0.00080939644	-0.00046853363	-0.0007690793	-0.026843509	0.007589163	9.806611	Sitting_Idle
12:16:23.424	-0.035914123	0.0071828244	9.419077	0.00080939644	-0.00046853363	-0.0007690793	-0.026843509	0.007589163	9.806611	Sitting_Idle
12:16:23.448	-0.035914123	0.0071828244	9.419077	0.00080939644	-0.00046853363	-0.0007690793	-0.026843509	0.007589163	9.806611	Sitting_Idle
12:16:23.470	-0.035914123	0.0071828244	9.419077	0.00080939644	-0.00046853363	-0.0007690793	-0.026843509	0.007589163	9.806611	Sitting_Idle
12:16:23.493	-0.035914123	0.0071828244	9.419077	0.00080939644	-0.00046853363	-0.0007690793	-0.026843509	0.007589163	9.806611	Sitting_Idle
12:16:23.517	-0.035914123	0.0071828244	9.419077	0.00080939644	-0.00046853363	-0.0007690793	-0.026843509	0.007589163	9.806611	Sitting_Idle
12:16:23.540	-0.035914123	0.0071828244	9.419077	0.00080939644	-0.00046853363	-0.0007690793	-0.026843509	0.007589163	9.806611	Sitting_Idle
12:16:23.562	-0.014365649	-0.0071828244	9.402317	0.00080939644	0.0013640621	0.0010635164	-0.027280195	0.008001167	9.806608	Sitting_Idle
12:16:23.585	-0.014365649	-0.0071828244	9.402317	0.00080939644	0.0013640621	0.0010635164	-0.027280195	0.008001167	9.806608	Sitting_Idle
12:16:23.607	-0.014365649	-0.0071828244	9.402317	0.00080939644	0.0013640621	0.0010635164	-0.027280195	0.008001167	9.806608	Sitting_Idle
12:16:23.630	-0.014365649	-0.0071828244	9.402317	0.00080939644	0.0013640621	0.0010635164	-0.027280195	0.008001167	9.806608	Sitting_Idle
12:16:23.654	-0.014365649	-0.0071828244	9.402317	0.00080939644	0.0013640621	0.0010635164	-0.027280195	0.008001167	9.806608	Sitting_Idle
12:16:23.677	-0.014365649	-0.0071828244	9.402317	0.00080939644	0.0013640621	0.0010635164	-0.027280195	0.008001167	9.806608	Sitting_Idle
12:16:23.700	-0.014365649	-0.0071828244	9.402317	0.00080939644	0.0013640621	0.0010635164	-0.027280195	0.008001167	9.806608	Sitting_Idle
12:16:23.723	-0.014365649	-0.0071828244	9.402317	0.00080939644	0.0013640621	0.0010635164	-0.027280195	0.008001167	9.806608	Sitting_Idle
12:16:23.746	-0.03351985	0.03351985	9.433443	-0.00041233405	0.00075319683	-0.0013799446	-0.027280195	0.008001167	9.806608	Sitting_Idle
12:16:23.770	-0.03351985	0.03351985	9.433443	-0.00041233405	0.00075319683	-0.0013799446	-0.027280195	0.008001167	9.806608	Sitting_Idle
12:16:23.792	-0.03351985	0.03351985	9.433443	-0.00041233405	0.00075319683	-0.0013799446	-0.027280195	0.008001167	9.806608	Sitting_Idle
12:16:23.815	-0.03351985	0.03351985	9.433443	-0.00041233405	0.00075319683	-0.0013799446	-0.027280195	0.008001167	9.806608	Sitting_Idle
12:16:23.836	-0.03351985	0.03351985	9.433443	-0.00041233405	0.00075319683	-0.0013799446	-0.027280195	0.008001167	9.806608	Sitting_Idle
12:16:23.857	-0.03351985	0.03351985	9.433443	-0.00041233405	0.00075319683	-0.0013799446	-0.027280195	0.008001167	9.806608	Sitting_Idle
12:16:23.879	-0.03351985	0.03351985	9.433443	-0.00041233405	0.00075319683	-0.0013799446	-0.027280195	0.008001167	9.806608	Sitting_Idle
12:16:23.901	-0.03351985	0.03351985	9.433443	-0.00041233405	0.00075319683	-0.0013799446	-0.027280195	0.008001167	9.806608	Sitting_Idle
12:16:23.924	-0.014365649	0.0023942748	9.399923	0.00019853121	-0.00046853363	-0.0001582141	-0.028071132	0.008188022	9.806606	Sitting_Idle
12:16:23.947	-0.014365649	0.0023942748	9.399923	0.00019853121	-0.00046853363	-0.0001582141	-0.028071132	0.008188022	9.806606	Sitting_Idle
12:16:23.970	-0.014365649	0.0023942748	9.399923	0.00019853121	-0.00046853363	-0.0001582141	-0.028071132	0.008188022	9.806606	Sitting_Idle
12:16:23.993	-0.014365649	0.0023942748	9.399923	0.00019853121	-0.00046853363	-0.0001582141	-0.028071132	0.008188022	9.806606	Sitting_Idle
12:16:24.015	-0.014365649	0.0023942748	9.399923	0.00019853121	-0.00046853363	-0.0001582141	-0.028071132	0.008188022	9.806606	Sitting_Idle
12:16:24.038	-0.014365649	0.0023942748	9.399923	0.00019853121	-0.00046853363	-0.0001582141	-0.028071132	0.008188022	9.806606	Sitting_Idle
12:16:24.060	-0.014365649	0.0023942748	9.399923	0.00019853121	-0.00046853363	-0.0001582141	-0.028071132	0.008188022	9.806606	Sitting_Idle
12:16:24.082	-0.014365649	0.0023942748	9.399923	0.00019853121	-0.00046853363	-0.0001582141	-0.028071132	0.008188022	9.806606	Sitting_Idle
12:16:24.105	-0.011971374	0.0023942748	9.4095	0.00080939644	0.0001423316	0.00045265115	-0.02795899	0.008119216	9.806607	Sitting_Idle
12:16:24.127	-0.011971374	0.0023942748	9.4095	0.00080939644	0.0001423316	0.00045265115	-0.02795899	0.008119216	9.806607	Sitting_Idle
12:16:24.150	-0.011971374	0.0023942748	9.4095	0.00080939644	0.0001423316	0.00045265115	-0.02795899	0.008119216	9.806607	Sitting_Idle
12:16:24.173	-0.011971374	0.0023942748	9.4095	0.00080939644	0.0001423316	0.00045265115	-0.02795899	0.008119216	9.806607	Sitting_Idle
12:16:24.195	-0.011971374	0.0023942748	9.4095	0.00080939644	0.0001423316	0.00045265115	-0.02795899	0.008119216	9.806607	Sitting_Idle
12:16:24.219	-0.011971374	0.0023942748	9.4095	0.00080939644	0.0001423316	0.00045265115	-0.02795899	0.008119216	9.806607	Sitting_Idle
12:16:24.242	-0.011971374	0.0023942748	9.4095	0.00080939644	0.0001423316	0.00045265115	-0.02795899	0.008119216	9.806607	Sitting_Idle
12:16:24.265	-0.011971374	0.0023942748	9.4095	0.00080939644	0.0001423316	0.00045265115	-0.02795899	0.008119216	9.806607	Sitting_Idle
12:16:24.288	-0.028731298	0.0071828244	9.419077	-0.0010231993	-0.00046853363	-0.002601675	-0.02795899	0.008119216	9.806607	Sitting_Idle
12:16:24.311	-0.028731298	0.0071828244	9.419077	-0.0010231993	-0.00046853363	-0.002601675	-0.02795899	0.008119216	9.806607	Sitting_Idle
12:16:24.335	-0.028731298	0.0071828244	9.419077	-0.0010231993	-0.00046853363	-0.002601675	-0.02795899	0.008119216	9.806607	Sitting_Idle
12:16:24.358	-0.028731298	0.0071828244	9.419077	-0.0010231993	-0.00046853363	-0.002601675	-0.02795899	0.008119216	9.806607	Sitting_Idle
12:16:24.381	-0.028731298	0.0071828244	9.419077	-0.0010231993	-0.00046853363	-0.002601675	-0.02795899	0.008119216	9.806607	Sitting_Idle
12:16:24.404	-0.028731298	0.0071828244	9.419077	-0.0010231993	-0.00046853363	-0.002601675	-0.02795899	0.008119216	9.806607	Sitting_Idle
12:16:24.427	-0.028731298	0.0071828244	9.419077	-0.0010231993	-0.00046853363	-0.002601675	-0.02795899	0.008119216	9.806607	Sitting_Idle
12:16:24.450	-0.028731298	0.0071828244	9.419077	-0.0010231993	-0.00046853363	-0.002601675	-0.02795899	0.008119216	9.806607	Sitting_Idle
12:16:24.474	0.0023942748	-0.009577099	9.416683	0.0014202617	-0.0010793989	0.00045265115	-0.02795899	0.008119216	9.806607	Sitting_Idle
12:16:24.496	0.0023942748	-0.009577099	9.416683	0.0014202617	-0.0010793989	0.00045265115	-0.02795899	0.008119216	9.806607	Sitting_Idle
12:16:24.519	0.0023942748	-0.009577099	9.416683	0.0014202617	-0.0010793989	0.00045265115	-0.02795899	0.008119216	9.806607	Sitting_Idle
12:16:24.542	0.0023942748	-0.009577099	9.416683	0.0014202617	-0.0010793989	0.00045265115	-0.02795899	0.008119216	9.806607	Sitting_Idle
12:16:24.565	0.0023942748	-0.009577099	9.416683	0.0014202617	-0.0010793989	0.00045265115	-0.02795899	0.008119216	9.806607	Sitting_Idle
12:16:24.589	0.0023942748	-0.009577099	9.416683	0.0014202617	-0.0010793989	0.00045265115	-0.02795899	0.008119216	9.806607	Sitting_Idle
12:16:24.612	0.0023942748	-0.009577099	9.416683	0.0014202617	-0.0010793989	0.00045265115	-0.02795899	0.008119216	9.806607	Sitting_Idle
12:16:24.636	0.0023942748	-0.009577099	9.416683	-0.0016340646	-0.0010793989	0.0022852467	-0.02795899	0.008119216	9.806607	Sitting_Idle
12:16:24.659	-0.026337024	0.0047885496	9.407105	-0.0016340646	-0.0010793989	0.0022852467	-0.028060945	0.008305261	9.806606	Sitting_Idle
12:16:24.682	-0.026337024	0.0047885496	9.407105	-0.0016340646	-0.0010793989	0.0022852467	-0.028060945	0.008305261	9.806606	Sitting_Idle
12:16:24.704	-0.026337024	0.0047885496	9.407105	-0.0016340646	-0.0010793989	0.0022852467	-0.028060945	0.008305261	9.806606	Sitting_Idle
12:16:24.726	-0.026337024	0.0047885496	9.407105	-0.0016340646	-0.0010793989	0.0022852467	-0.028060945	0.008305261	9.806606	Sitting_Idle
12:16:24.749	-0.026337024	0.0047885496	9.407105	-0.0016340646	-0.0010793989	0.0022852467	-0.028060945	0.008305261	9.806606	Sitting_Idle
12:16:24.772	-0.026337024	0.0047885496	9.407105	-0.0016340646	-0.0010793989	0.0022852467	-0.028060945	0.008305261	9.806606	Sitting_Idle
12:16:24.799	-0.026337024	0.0047885496	9.407105	-0.0016340646	-0.0010793989	0.0022852467	-0.028060945	0.008305261	9.806606	Sitting_Idle
12:16:24.821	-0.0047885496	-0.011971374	9.395134	0.0014202617	-0.00046853363	-0.0001582141	-0.028060945	0.008305261	9.806606	Sitting_Idle
12:16:24.842	-0.0047885496	-0.011971374	9.395134	0.0014202617	-0.00046853363	-0.0001582141	-0.028060945	0.008305261	9.806606	Sitting_Idle
12:16:24.864	-0.0047885496	-0.011971374	9.395134	0.0014202617	-0.00046853363	-0.0001582141	-0.028060945	0.008305261	9.806606	Sitting_Idle
12:16:24.887	-0.0047885496	-0.011971374	9.395134	0.0014202617	-0.00046853363	-0.0001582141	-0.028060945	0.008305261	9.806606	Sitting_Idle
12:16:24.911	-0.0047885496	-0.011971374	9.395134	0.0014202617	-0.00046853363	-0.0001582141	-0.028060945	0.008305261	9.806606	Sitting_Idle
12:16:24.933	-0.0047885496	-0.011971374	9.395134	0.0014202617	-0.00046853363	-0.0001582141	-0.028060945	0.008305261	9.806606	Sitting_Idle
12:16:24.957	-0.0047885496	-0.011971374	9.395134	0.0014202617	-0.00046853363	-0.0001582141	-0.028060945	0.008305261	9.806606	Sitting_Idle
12:16:24.980	-0.0047885496	-0.011971374	9.395134	0.0014202617	-0.00046853363	-0.0001582141	-0.028060945	0.008305261	9.806606	Sitting_Idle
12:16:25.002	-0.019154198	-0.009577099	9.407105	-0.00041233405	-0.00046853363	0.00045265115	-0.028060945	0.008305261	9.806606	Sitting_Idle
12:16:25.026	-0.019154198	-0.009577099	9.407105	-0.00041233405	-0.00046853363	0.00045265115	-0.028060945	0.008305261	9.806606	Sitting_Idle
12:16:25.049	-0.019154198	-0.009577099	9.407105	-0.00041233405	-0.00046853363	0.00045265115	-0.028060945	0.008305261	9.806606	Sitting_Idle
12:16:25.072	-0.019154198	-0.009577099	9.407105	-0.00041233405	-0.00046853363	0.00045265115	-0.028060945	0.008305261	9.806606	Sitting_Idle
12:16:25.095	-0.019154198	-0.009577099	9.407105	-0.00041233405	-0.00046853363	0.00045265115	-0.028060945	0.008305261	9.806606	Sitting_Idle
12:16:25.118	-0.019154198	-0.009577099	9.407105	-0.00041233405	-0.00046853363	0.00045265115	-0.028060945	0.008305261	9.806606	Sitting_Idle
12:16:25.141	-0.019154198	-0.009577099	9.407105	-0.00041233405	-0.00046853363	0.00045265115	-0.028060945	0.008305261	9.806606	Sitting_Idle
12:16:25.163	-0.019154198	-0.009577099	9.407105	-0.00041233405	-0.00046853363	0.00045265115	-0.028060945	0.008305261	9.806606	Sitting_Idle
12:16:25.184	-0.028731298	0.011971374	9.387952	-0.0010616838	0.0007703011	-9.040806e-05	-0.028060945	0.008305261	9.806606	Sitting_Idle
12:16:25.205	-0.028731298	0.011971374	9.387952	-0.0010616838	0.0007703011	-9.040806e-05	-0.028060945	0.008305261	9.806606	Sitting_Idle
[truncated: 3,231 more rows]
