# Supplementary material for: Real-time Smartphone Activity Classification Using Inertial Sensors—Recognition of Scrolling, Typing, and Watching Videos While Sitting or Walking
Source: Sensors (Basel). 2020 Jan 24;20(3):655. doi: 10.3390/s20030655 (PMC7038357; doi:10.3390/s20030655)
Supplement: Supplementary file 1 [file sensors-20-00655-s001.zip › sensors-668083-supplementary/5Hz_data/6940/2019_09_15_12_03_46_Multitasking_Watch.csv]

time	accX	accY	accZ	rotX	rotY	rotZ	graX	graY	graZ	activity
12:08:56.645	2.2123098	0.9122187	9.352037	0.4728048	-0.6429998	0.38209623	1.2746805	-0.53768706	9.708577	Multitasking_Watch
12:08:56.757	1.9752767	-0.0047885496	8.674458	-0.47831237	0.332552	-0.2959642	1.615806	-0.3320926	9.666916	Multitasking_Watch
12:08:56.792	1.9752767	-0.0047885496	8.674458	-0.47831237	0.332552	-0.2959642	1.615806	-0.3320926	9.666916	Multitasking_Watch
12:08:56.850	1.9752767	-0.0047885496	8.674458	-0.47831237	0.332552	-0.2959642	1.615806	-0.3320926	9.666916	Multitasking_Watch
12:08:56.870	1.9752767	-0.0047885496	8.674458	-0.47831237	0.332552	-0.2959642	1.615806	-0.3320926	9.666916	Multitasking_Watch
12:08:56.891	1.7502149	-1.8172545	7.9992723	0.39339232	0.08392983	-0.34300083	1.6217813	-0.8794629	9.63155	Multitasking_Watch
12:08:56.911	1.7502149	-1.8172545	7.9992723	0.39339232	0.08392983	-0.34300083	1.6217813	-0.8794629	9.63155	Multitasking_Watch
12:08:56.934	1.7502149	-1.8172545	7.9992723	0.39339232	0.08392983	-0.34300083	1.6217813	-0.8794629	9.63155	Multitasking_Watch
12:08:56.954	1.7502149	-1.8172545	7.9992723	0.39339232	0.08392983	-0.34300083	1.6217813	-0.8794629	9.63155	Multitasking_Watch
12:08:56.976	1.7502149	-1.8172545	7.9992723	0.39339232	0.08392983	-0.34300083	1.6217813	-0.8794629	9.63155	Multitasking_Watch
12:08:56.997	1.7502149	-1.8172545	7.9992723	0.39339232	0.08392983	-0.34300083	1.6217813	-0.8794629	9.63155	Multitasking_Watch
12:08:57.018	1.7502149	-1.8172545	7.9992723	0.39339232	0.08392983	-0.34300083	1.6217813	-0.8794629	9.63155	Multitasking_Watch
12:08:57.038	1.7502149	-1.8172545	7.9992723	0.39339232	0.08392983	-0.34300083	1.6217813	-0.8794629	9.63155	Multitasking_Watch
12:08:57.059	0.7948992	-1.4485363	10.012857	0.24983901	0.035671476	-0.2855795	1.2370728	-0.7505859	9.699312	Multitasking_Watch
12:08:57.080	0.7948992	-1.4485363	10.012857	0.24983901	0.035671476	-0.2855795	1.2370728	-0.7505859	9.699312	Multitasking_Watch
12:08:57.099	0.7948992	-1.4485363	10.012857	0.24983901	0.035671476	-0.2855795	1.2370728	-0.7505859	9.699312	Multitasking_Watch
12:08:57.120	0.7948992	-1.4485363	10.012857	0.24983901	0.035671476	-0.2855795	1.2370728	-0.7505859	9.699312	Multitasking_Watch
12:08:57.140	0.7948992	-1.4485363	10.012857	0.24983901	0.035671476	-0.2855795	1.2370728	-0.7505859	9.699312	Multitasking_Watch
12:08:57.161	0.7948992	-1.4485363	10.012857	0.24983901	0.035671476	-0.2855795	1.2370728	-0.7505859	9.699312	Multitasking_Watch
12:08:57.181	0.7948992	-1.4485363	10.012857	0.24983901	0.035671476	-0.2855795	1.2370728	-0.7505859	9.699312	Multitasking_Watch
12:08:57.202	0.7948992	-1.4485363	10.012857	0.24983901	0.035671476	-0.2855795	1.2370728	-0.7505859	9.699312	Multitasking_Watch
12:08:57.223	0.7948992	-1.4485363	10.012857	0.24983901	0.035671476	-0.2855795	1.2370728	-0.7505859	9.699312	Multitasking_Watch
12:08:57.244	-0.14126222	0.44294083	13.467795	-1.1863052	-0.8751286	0.41935897	2.5525959	-1.7383307	9.307676	Multitasking_Watch
12:08:57.266	-0.14126222	0.44294083	13.467795	-1.1863052	-0.8751286	0.41935897	2.5525959	-1.7383307	9.307676	Multitasking_Watch
12:08:57.287	-0.14126222	0.44294083	13.467795	-1.1863052	-0.8751286	0.41935897	2.5525959	-1.7383307	9.307676	Multitasking_Watch
12:08:57.308	-0.14126222	0.44294083	13.467795	-1.1863052	-0.8751286	0.41935897	2.5525959	-1.7383307	9.307676	Multitasking_Watch
12:08:57.329	-0.14126222	0.44294083	13.467795	-1.1863052	-0.8751286	0.41935897	2.5525959	-1.7383307	9.307676	Multitasking_Watch
12:08:57.350	-0.14126222	0.44294083	13.467795	-1.1863052	-0.8751286	0.41935897	2.5525959	-1.7383307	9.307676	Multitasking_Watch
12:08:57.371	-0.14126222	0.44294083	13.467795	-1.1863052	-0.8751286	0.41935897	2.5525959	-1.7383307	9.307676	Multitasking_Watch
12:08:57.392	-0.14126222	0.44294083	13.467795	-1.1863052	-0.8751286	0.41935897	2.5525959	-1.7383307	9.307676	Multitasking_Watch
12:08:57.415	-0.14126222	0.44294083	13.467795	-1.1863052	-0.8751286	0.41935897	2.5525959	-1.7383307	9.307676	Multitasking_Watch
12:08:57.442	2.142876	-2.073442	8.74868	0.33902532	0.42723608	-0.016798794	2.4017105	-1.3272632	9.41491	Multitasking_Watch
12:08:57.464	2.142876	-2.073442	8.74868	0.33902532	0.42723608	-0.016798794	2.4017105	-1.3272632	9.41491	Multitasking_Watch
12:08:57.487	2.142876	-2.073442	8.74868	0.33902532	0.42723608	-0.016798794	2.4017105	-1.3272632	9.41491	Multitasking_Watch
12:08:57.510	2.142876	-2.073442	8.74868	0.33902532	0.42723608	-0.016798794	2.4017105	-1.3272632	9.41491	Multitasking_Watch
12:08:57.537	2.142876	-2.073442	8.74868	0.33902532	0.42723608	-0.016798794	2.4017105	-1.3272632	9.41491	Multitasking_Watch
12:08:57.558	2.142876	-2.073442	8.74868	0.33902532	0.42723608	-0.016798794	2.4017105	-1.3272632	9.41491	Multitasking_Watch
12:08:57.579	2.142876	-2.073442	8.74868	0.33902532	0.42723608	-0.016798794	2.4017105	-1.3272632	9.41491	Multitasking_Watch
12:08:57.600	2.3990633	-0.79250497	8.5331955	0.14171585	-0.20317684	0.022296581	2.3807623	-1.0227488	9.458136	Multitasking_Watch
12:08:57.622	2.3990633	-0.79250497	8.5331955	0.14171585	-0.20317684	0.022296581	2.3807623	-1.0227488	9.458136	Multitasking_Watch
12:08:57.644	2.3990633	-0.79250497	8.5331955	0.14171585	-0.20317684	0.022296581	2.3807623	-1.0227488	9.458136	Multitasking_Watch
12:08:57.667	2.3990633	-0.79250497	8.5331955	0.14171585	-0.20317684	0.022296581	2.3807623	-1.0227488	9.458136	Multitasking_Watch
12:08:57.689	2.3990633	-0.79250497	8.5331955	0.14171585	-0.20317684	0.022296581	2.3807623	-1.0227488	9.458136	Multitasking_Watch
12:08:57.711	2.3990633	-0.79250497	8.5331955	0.14171585	-0.20317684	0.022296581	2.3807623	-1.0227488	9.458136	Multitasking_Watch
12:08:57.733	2.3990633	-0.79250497	8.5331955	0.14171585	-0.20317684	0.022296581	2.3807623	-1.0227488	9.458136	Multitasking_Watch
12:08:57.757	2.3990633	-0.79250497	8.5331955	0.14171585	-0.20317684	0.022296581	2.3807623	-1.0227488	9.458136	Multitasking_Watch
12:08:57.779	2.6169424	-0.94573855	8.8085375	0.026262319	-0.03946495	0.1377501	2.555748	-0.9415323	9.420831	Multitasking_Watch
12:08:57.801	2.6169424	-0.94573855	8.8085375	0.026262319	-0.03946495	0.1377501	2.555748	-0.9415323	9.420831	Multitasking_Watch
12:08:57.822	2.6169424	-0.94573855	8.8085375	0.026262319	-0.03946495	0.1377501	2.555748	-0.9415323	9.420831	Multitasking_Watch
12:08:57.844	2.6169424	-0.94573855	8.8085375	0.026262319	-0.03946495	0.1377501	2.555748	-0.9415323	9.420831	Multitasking_Watch
12:08:57.867	2.6169424	-0.94573855	8.8085375	0.026262319	-0.03946495	0.1377501	2.555748	-0.9415323	9.420831	Multitasking_Watch
12:08:57.888	2.6169424	-0.94573855	8.8085375	0.026262319	-0.03946495	0.1377501	2.555748	-0.9415323	9.420831	Multitasking_Watch
12:08:57.910	2.6169424	-0.94573855	8.8085375	0.026262319	-0.03946495	0.1377501	2.555748	-0.9415323	9.420831	Multitasking_Watch
12:08:57.932	2.6169424	-0.94573855	8.8085375	0.026262319	-0.03946495	0.1377501	2.555748	-0.9415323	9.420831	Multitasking_Watch
12:08:57.954	2.6169424	-0.94573855	8.8085375	0.026262319	-0.03946495	0.1377501	2.555748	-0.9415323	9.420831	Multitasking_Watch
12:08:57.978	2.5211713	-1.1923488	8.834874	-0.026882958	-0.1634706	0.19517145	2.6261706	-1.0409713	9.390953	Multitasking_Watch
12:08:58.001	2.5211713	-1.1923488	8.834874	-0.026882958	-0.1634706	0.19517145	2.6261706	-1.0409713	9.390953	Multitasking_Watch
12:08:58.022	2.5211713	-1.1923488	8.834874	-0.026882958	-0.1634706	0.19517145	2.6261706	-1.0409713	9.390953	Multitasking_Watch
12:08:58.044	2.5211713	-1.1923488	8.834874	-0.026882958	-0.1634706	0.19517145	2.6261706	-1.0409713	9.390953	Multitasking_Watch
12:08:58.065	2.5211713	-1.1923488	8.834874	-0.026882958	-0.1634706	0.19517145	2.6261706	-1.0409713	9.390953	Multitasking_Watch
12:08:58.086	2.5211713	-1.1923488	8.834874	-0.026882958	-0.1634706	0.19517145	2.6261706	-1.0409713	9.390953	Multitasking_Watch
12:08:58.107	2.5211713	-1.1923488	8.834874	-0.026882958	-0.1634706	0.19517145	2.6261706	-1.0409713	9.390953	Multitasking_Watch
12:08:58.128	2.5211713	-1.1923488	8.834874	-0.026882958	-0.1634706	0.19517145	2.6261706	-1.0409713	9.390953	Multitasking_Watch
12:08:58.149	2.7749646	-1.1708003	8.882759	0.029927509	-0.044962738	0.22082779	2.670086	-1.1187185	9.369605	Multitasking_Watch
12:08:58.170	2.7749646	-1.1708003	8.882759	0.029927509	-0.044962738	0.22082779	2.670086	-1.1187185	9.369605	Multitasking_Watch
12:08:58.193	2.7749646	-1.1708003	8.882759	0.029927509	-0.044962738	0.22082779	2.670086	-1.1187185	9.369605	Multitasking_Watch
12:08:58.215	2.7749646	-1.1708003	8.882759	0.029927509	-0.044962738	0.22082779	2.670086	-1.1187185	9.369605	Multitasking_Watch
12:08:58.238	2.7749646	-1.1708003	8.882759	0.029927509	-0.044962738	0.22082779	2.670086	-1.1187185	9.369605	Multitasking_Watch
12:08:58.260	2.7749646	-1.1708003	8.882759	0.029927509	-0.044962738	0.22082779	2.670086	-1.1187185	9.369605	Multitasking_Watch
12:08:58.283	2.7749646	-1.1708003	8.882759	0.029927509	-0.044962738	0.22082779	2.670086	-1.1187185	9.369605	Multitasking_Watch
12:08:58.306	2.7749646	-1.1708003	8.882759	0.029927509	-0.044962738	0.22082779	2.670086	-1.1187185	9.369605	Multitasking_Watch
12:08:58.328	2.7558103	-1.4341706	8.729526	0.0036603045	0.028341092	0.06383542	2.7372177	-1.1343298	9.348332	Multitasking_Watch
12:08:58.350	2.7558103	-1.4341706	8.729526	0.0036603045	0.028341092	0.06383542	2.7372177	-1.1343298	9.348332	Multitasking_Watch
12:08:58.372	2.7558103	-1.4341706	8.729526	0.0036603045	0.028341092	0.06383542	2.7372177	-1.1343298	9.348332	Multitasking_Watch
12:08:58.395	2.7558103	-1.4341706	8.729526	0.0036603045	0.028341092	0.06383542	2.7372177	-1.1343298	9.348332	Multitasking_Watch
12:08:58.418	2.7558103	-1.4341706	8.729526	0.0036603045	0.028341092	0.06383542	2.7372177	-1.1343298	9.348332	Multitasking_Watch
12:08:58.440	2.7558103	-1.4341706	8.729526	0.0036603045	0.028341092	0.06383542	2.7372177	-1.1343298	9.348332	Multitasking_Watch
12:08:58.462	2.7558103	-1.4341706	8.729526	0.0036603045	0.028341092	0.06383542	2.7372177	-1.1343298	9.348332	Multitasking_Watch
12:08:58.484	2.7558103	-1.4341706	8.729526	0.0036603045	0.028341092	0.06383542	2.7372177	-1.1343298	9.348332	Multitasking_Watch
12:08:58.505	2.8635526	-1.0510867	8.973742	0.09712269	0.036282342	-0.0070249503	2.7073534	-1.2953875	9.33609	Multitasking_Watch
12:08:58.528	2.8635526	-1.0510867	8.973742	0.09712269	0.036282342	-0.0070249503	2.7073534	-1.2953875	9.33609	Multitasking_Watch
12:08:58.549	2.8635526	-1.0510867	8.973742	0.09712269	0.036282342	-0.0070249503	2.7073534	-1.2953875	9.33609	Multitasking_Watch
12:08:58.571	2.8635526	-1.0510867	8.973742	0.09712269	0.036282342	-0.0070249503	2.7073534	-1.2953875	9.33609	Multitasking_Watch
12:08:58.593	2.8635526	-1.0510867	8.973742	0.09712269	0.036282342	-0.0070249503	2.7073534	-1.2953875	9.33609	Multitasking_Watch
12:08:58.614	2.8635526	-1.0510867	8.973742	0.09712269	0.036282342	-0.0070249503	2.7073534	-1.2953875	9.33609	Multitasking_Watch
12:08:58.637	2.8635526	-1.0510867	8.973742	0.09712269	0.036282342	-0.0070249503	2.7073534	-1.2953875	9.33609	Multitasking_Watch
12:08:58.661	2.8635526	-1.0510867	8.973742	0.09712269	0.036282342	-0.0070249503	2.7073534	-1.2953875	9.33609	Multitasking_Watch
12:08:58.682	2.6887705	-1.5059988	8.940222	0.009158092	0.040558398	-0.018020526	2.7724319	-1.3027313	9.3159485	Multitasking_Watch
12:08:58.705	2.6887705	-1.5059988	8.940222	0.009158092	0.040558398	-0.018020526	2.7724319	-1.3027313	9.3159485	Multitasking_Watch
12:08:58.726	2.6887705	-1.5059988	8.940222	0.009158092	0.040558398	-0.018020526	2.7724319	-1.3027313	9.3159485	Multitasking_Watch
12:08:58.749	2.6887705	-1.5059988	8.940222	0.009158092	0.040558398	-0.018020526	2.7724319	-1.3027313	9.3159485	Multitasking_Watch
12:08:58.772	2.6887705	-1.5059988	8.940222	0.009158092	0.040558398	-0.018020526	2.7724319	-1.3027313	9.3159485	Multitasking_Watch
12:08:58.795	2.6887705	-1.5059988	8.940222	0.009158092	0.040558398	-0.018020526	2.7724319	-1.3027313	9.3159485	Multitasking_Watch
12:08:58.816	2.6887705	-1.5059988	8.940222	0.009158092	0.040558398	-0.018020526	2.7724319	-1.3027313	9.3159485	Multitasking_Watch
12:08:58.839	2.6887705	-1.5059988	8.940222	0.009158092	0.040558398	-0.018020526	2.7724319	-1.3027313	9.3159485	Multitasking_Watch
12:08:58.862	2.8348215	-1.132492	8.91149	0.086737975	-0.11826656	-0.113926366	2.8637295	-1.2361537	9.297385	Multitasking_Watch
12:08:58.884	2.8348215	-1.132492	8.91149	0.086737975	-0.11826656	-0.113926366	2.8637295	-1.2361537	9.297385	Multitasking_Watch
12:08:58.906	2.8348215	-1.132492	8.91149	0.086737975	-0.11826656	-0.113926366	2.8637295	-1.2361537	9.297385	Multitasking_Watch
12:08:58.928	2.8348215	-1.132492	8.91149	0.086737975	-0.11826656	-0.113926366	2.8637295	-1.2361537	9.297385	Multitasking_Watch
12:08:58.949	2.8348215	-1.132492	8.91149	0.086737975	-0.11826656	-0.113926366	2.8637295	-1.2361537	9.297385	Multitasking_Watch
12:08:58.971	2.8348215	-1.132492	8.91149	0.086737975	-0.11826656	-0.113926366	2.8637295	-1.2361537	9.297385	Multitasking_Watch
12:08:58.993	2.8348215	-1.132492	8.91149	0.086737975	-0.11826656	-0.113926366	2.8637295	-1.2361537	9.297385	Multitasking_Watch
12:08:59.015	2.8348215	-1.132492	8.91149	0.086737975	-0.11826656	-0.113926366	2.8637295	-1.2361537	9.297385	Multitasking_Watch
12:08:59.036	2.8348215	-1.132492	8.91149	0.086737975	-0.11826656	-0.113926366	2.8637295	-1.2361537	9.297385	Multitasking_Watch
12:08:59.060	2.9066496	-1.1109436	9.055147	-0.05620449	0.0026847527	-0.27030787	2.9296565	-1.1447313	9.288547	Multitasking_Watch
12:08:59.083	2.9066496	-1.1109436	9.055147	-0.05620449	0.0026847527	-0.27030787	2.9296565	-1.1447313	9.288547	Multitasking_Watch
12:08:59.105	2.9066496	-1.1109436	9.055147	-0.05620449	0.0026847527	-0.27030787	2.9296565	-1.1447313	9.288547	Multitasking_Watch
12:08:59.128	2.9066496	-1.1109436	9.055147	-0.05620449	0.0026847527	-0.27030787	2.9296565	-1.1447313	9.288547	Multitasking_Watch
12:08:59.150	2.9066496	-1.1109436	9.055147	-0.05620449	0.0026847527	-0.27030787	2.9296565	-1.1447313	9.288547	Multitasking_Watch
12:08:59.171	2.9066496	-1.1109436	9.055147	-0.05620449	0.0026847527	-0.27030787	2.9296565	-1.1447313	9.288547	Multitasking_Watch
12:08:59.194	2.9066496	-1.1109436	9.055147	-0.05620449	0.0026847527	-0.27030787	2.9296565	-1.1447313	9.288547	Multitasking_Watch
12:08:59.217	2.9066496	-1.1109436	9.055147	-0.05620449	0.0026847527	-0.27030787	2.9296565	-1.1447313	9.288547	Multitasking_Watch
12:08:59.240	2.918621	-0.8379962	8.351231	-0.021996036	-0.048017062	-0.2996294	2.9789138	-1.0495487	9.284121	Multitasking_Watch
12:08:59.263	2.918621	-0.8379962	8.351231	-0.021996036	-0.048017062	-0.2996294	2.9789138	-1.0495487	9.284121	Multitasking_Watch
12:08:59.286	2.918621	-0.8379962	8.351231	-0.021996036	-0.048017062	-0.2996294	2.9789138	-1.0495487	9.284121	Multitasking_Watch
12:08:59.308	2.918621	-0.8379962	8.351231	-0.021996036	-0.048017062	-0.2996294	2.9789138	-1.0495487	9.284121	Multitasking_Watch
12:08:59.330	2.918621	-0.8379962	8.351231	-0.021996036	-0.048017062	-0.2996294	2.9789138	-1.0495487	9.284121	Multitasking_Watch
12:08:59.352	2.918621	-0.8379962	8.351231	-0.021996036	-0.048017062	-0.2996294	2.9789138	-1.0495487	9.284121	Multitasking_Watch
12:08:59.375	2.918621	-0.8379962	8.351231	-0.021996036	-0.048017062	-0.2996294	2.9789138	-1.0495487	9.284121	Multitasking_Watch
12:08:59.397	2.9425638	-0.66800267	8.636149	0.009768957	-0.068175614	-0.30207288	2.9894998	-1.0724375	9.2781	Multitasking_Watch
12:08:59.419	2.9425638	-0.66800267	8.636149	0.009768957	-0.068175614	-0.30207288	2.9894998	-1.0724375	9.2781	Multitasking_Watch
12:08:59.441	2.9425638	-0.66800267	8.636149	0.009768957	-0.068175614	-0.30207288	2.9894998	-1.0724375	9.2781	Multitasking_Watch
12:08:59.463	2.9425638	-0.66800267	8.636149	0.009768957	-0.068175614	-0.30207288	2.9894998	-1.0724375	9.2781	Multitasking_Watch
12:08:59.485	2.9425638	-0.66800267	8.636149	0.009768957	-0.068175614	-0.30207288	2.9894998	-1.0724375	9.2781	Multitasking_Watch
12:08:59.509	2.9425638	-0.66800267	8.636149	0.009768957	-0.068175614	-0.30207288	2.9894998	-1.0724375	9.2781	Multitasking_Watch
12:08:59.531	2.9425638	-0.66800267	8.636149	0.009768957	-0.068175614	-0.30207288	2.9894998	-1.0724375	9.2781	Multitasking_Watch
12:08:59.553	2.9425638	-0.66800267	8.636149	0.009768957	-0.068175614	-0.30207288	2.9894998	-1.0724375	9.2781	Multitasking_Watch
12:08:59.575	2.9425638	-0.66800267	8.636149	0.009768957	-0.068175614	-0.30207288	2.9894998	-1.0724375	9.2781	Multitasking_Watch
12:08:59.599	2.9042554	-0.505192	8.736709	0.131942	-0.06634302	-0.23487769	2.998007	-0.804292	9.3024435	Multitasking_Watch
12:08:59.622	2.9042554	-0.505192	8.736709	0.131942	-0.06634302	-0.23487769	2.998007	-0.804292	9.3024435	Multitasking_Watch
12:08:59.646	2.9042554	-0.505192	8.736709	0.131942	-0.06634302	-0.23487769	2.998007	-0.804292	9.3024435	Multitasking_Watch
12:08:59.667	2.9042554	-0.505192	8.736709	0.131942	-0.06634302	-0.23487769	2.998007	-0.804292	9.3024435	Multitasking_Watch
12:08:59.689	2.9042554	-0.505192	8.736709	0.131942	-0.06634302	-0.23487769	2.998007	-0.804292	9.3024435	Multitasking_Watch
12:08:59.711	2.9042554	-0.505192	8.736709	0.131942	-0.06634302	-0.23487769	2.998007	-0.804292	9.3024435	Multitasking_Watch
12:08:59.733	2.9042554	-0.505192	8.736709	0.131942	-0.06634302	-0.23487769	2.998007	-0.804292	9.3024435	Multitasking_Watch
12:08:59.756	2.9042554	-0.505192	8.736709	0.131942	-0.06634302	-0.23487769	2.998007	-0.804292	9.3024435	Multitasking_Watch
12:08:59.780	3.0215747	-0.38308397	9.308941	-0.20342302	0.5011508	-0.17928895	3.1164289	-0.7211469	9.270286	Multitasking_Watch
12:08:59.801	3.0215747	-0.38308397	9.308941	-0.20342302	0.5011508	-0.17928895	3.1164289	-0.7211469	9.270286	Multitasking_Watch
12:08:59.823	3.0215747	-0.38308397	9.308941	-0.20342302	0.5011508	-0.17928895	3.1164289	-0.7211469	9.270286	Multitasking_Watch
12:08:59.846	3.0215747	-0.38308397	9.308941	-0.20342302	0.5011508	-0.17928895	3.1164289	-0.7211469	9.270286	Multitasking_Watch
12:08:59.869	3.0215747	-0.38308397	9.308941	-0.20342302	0.5011508	-0.17928895	3.1164289	-0.7211469	9.270286	Multitasking_Watch
12:08:59.891	3.0215747	-0.38308397	9.308941	-0.20342302	0.5011508	-0.17928895	3.1164289	-0.7211469	9.270286	Multitasking_Watch
12:08:59.914	3.0215747	-0.38308397	9.308941	-0.20342302	0.5011508	-0.17928895	3.1164289	-0.7211469	9.270286	Multitasking_Watch
12:08:59.936	3.0215747	-0.38308397	9.308941	-0.20342302	0.5011508	-0.17928895	3.1164289	-0.7211469	9.270286	Multitasking_Watch
12:08:59.959	3.4860642	-0.035914123	8.784595	0.33352754	-0.33695632	-0.07727445	3.1748939	-0.44670638	9.267734	Multitasking_Watch
12:08:59.984	3.4860642	-0.035914123	8.784595	0.33352754	-0.33695632	-0.07727445	3.1748939	-0.44670638	9.267734	Multitasking_Watch
12:09:00.006	3.4860642	-0.035914123	8.784595	0.33352754	-0.33695632	-0.07727445	3.1748939	-0.44670638	9.267734	Multitasking_Watch
12:09:00.028	3.4860642	-0.035914123	8.784595	0.33352754	-0.33695632	-0.07727445	3.1748939	-0.44670638	9.267734	Multitasking_Watch
12:09:00.050	3.4860642	-0.035914123	8.784595	0.33352754	-0.33695632	-0.07727445	3.1748939	-0.44670638	9.267734	Multitasking_Watch
12:09:00.071	3.4860642	-0.035914123	8.784595	0.33352754	-0.33695632	-0.07727445	3.1748939	-0.44670638	9.267734	Multitasking_Watch
12:09:00.093	3.4860642	-0.035914123	8.784595	0.33352754	-0.33695632	-0.07727445	3.1748939	-0.44670638	9.267734	Multitasking_Watch
12:09:00.114	3.4860642	-0.035914123	8.784595	0.33352754	-0.33695632	-0.07727445	3.1748939	-0.44670638	9.267734	Multitasking_Watch
12:09:00.136	3.4046588	0.18435916	8.767835	-0.1686037	-0.161638	-0.082161374	3.5031412	-0.15462296	9.1583	Multitasking_Watch
12:09:00.158	3.4046588	0.18435916	8.767835	-0.1686037	-0.161638	-0.082161374	3.5031412	-0.15462296	9.1583	Multitasking_Watch
12:09:00.181	3.4046588	0.18435916	8.767835	-0.1686037	-0.161638	-0.082161374	3.5031412	-0.15462296	9.1583	Multitasking_Watch
12:09:00.203	3.4046588	0.18435916	8.767835	-0.1686037	-0.161638	-0.082161374	3.5031412	-0.15462296	9.1583	Multitasking_Watch
12:09:00.225	3.4046588	0.18435916	8.767835	-0.1686037	-0.161638	-0.082161374	3.5031412	-0.15462296	9.1583	Multitasking_Watch
12:09:00.246	3.4046588	0.18435916	8.767835	-0.1686037	-0.161638	-0.082161374	3.5031412	-0.15462296	9.1583	Multitasking_Watch
12:09:00.268	3.4046588	0.18435916	8.767835	-0.1686037	-0.161638	-0.082161374	3.5031412	-0.15462296	9.1583	Multitasking_Watch
12:09:00.290	3.4046588	0.18435916	8.767835	-0.1686037	-0.161638	-0.082161374	3.5031412	-0.15462296	9.1583	Multitasking_Watch
12:09:00.312	3.5052183	0.4860378	8.344048	0.02870578	0.036893208	0.1646282	3.681437	-0.27564123	9.08523	Multitasking_Watch
12:09:00.335	3.5052183	0.4860378	8.344048	0.02870578	0.036893208	0.1646282	3.681437	-0.27564123	9.08523	Multitasking_Watch
12:09:00.358	3.5052183	0.4860378	8.344048	0.02870578	0.036893208	0.1646282	3.681437	-0.27564123	9.08523	Multitasking_Watch
12:09:00.383	3.5052183	0.4860378	8.344048	0.02870578	0.036893208	0.1646282	3.681437	-0.27564123	9.08523	Multitasking_Watch
12:09:00.406	3.5052183	0.4860378	8.344048	0.02870578	0.036893208	0.1646282	3.681437	-0.27564123	9.08523	Multitasking_Watch
12:09:00.428	3.5052183	0.4860378	8.344048	0.02870578	0.036893208	0.1646282	3.681437	-0.27564123	9.08523	Multitasking_Watch
12:09:00.451	3.5052183	0.4860378	8.344048	0.02870578	0.036893208	0.1646282	3.681437	-0.27564123	9.08523	Multitasking_Watch
12:09:00.473	3.5052183	0.4860378	8.344048	0.02870578	0.036893208	0.1646282	3.681437	-0.27564123	9.08523	Multitasking_Watch
12:09:00.496	4.0966043	0.22506183	8.894731	0.096511826	-0.011365147	0.3484986	3.7047098	-0.48287493	9.0671015	Multitasking_Watch
12:09:00.517	4.0966043	0.22506183	8.894731	0.096511826	-0.011365147	0.3484986	3.7047098	-0.48287493	9.0671015	Multitasking_Watch
12:09:00.539	4.0966043	0.22506183	8.894731	0.096511826	-0.011365147	0.3484986	3.7047098	-0.48287493	9.0671015	Multitasking_Watch
12:09:00.562	4.0966043	0.22506183	8.894731	0.096511826	-0.011365147	0.3484986	3.7047098	-0.48287493	9.0671015	Multitasking_Watch
12:09:00.585	4.0966043	0.22506183	8.894731	0.096511826	-0.011365147	0.3484986	3.7047098	-0.48287493	9.0671015	Multitasking_Watch
12:09:00.607	4.0966043	0.22506183	8.894731	0.096511826	-0.011365147	0.3484986	3.7047098	-0.48287493	9.0671015	Multitasking_Watch
12:09:00.631	4.0966043	0.22506183	8.894731	0.096511826	-0.011365147	0.3484986	3.7047098	-0.48287493	9.0671015	Multitasking_Watch
12:09:00.653	4.0966043	0.22506183	8.894731	0.096511826	-0.011365147	0.3484986	3.7047098	-0.48287493	9.0671015	Multitasking_Watch
12:09:00.676	3.8906965	0.117319465	7.4366174	0.24495207	-0.38338208	0.25137106	3.9357152	0.13062494	8.981283	Multitasking_Watch
12:09:00.697	3.8906965	0.117319465	7.4366174	0.24495207	-0.38338208	0.25137106	3.9357152	0.13062494	8.981283	Multitasking_Watch
12:09:00.720	3.8906965	0.117319465	7.4366174	0.24495207	-0.38338208	0.25137106	3.9357152	0.13062494	8.981283	Multitasking_Watch
12:09:00.743	3.8906965	0.117319465	7.4366174	0.24495207	-0.38338208	0.25137106	3.9357152	0.13062494	8.981283	Multitasking_Watch
12:09:00.765	3.8906965	0.117319465	7.4366174	0.24495207	-0.38338208	0.25137106	3.9357152	0.13062494	8.981283	Multitasking_Watch
12:09:00.787	3.8906965	0.117319465	7.4366174	0.24495207	-0.38338208	0.25137106	3.9357152	0.13062494	8.981283	Multitasking_Watch
12:09:00.809	3.8906965	0.117319465	7.4366174	0.24495207	-0.38338208	0.25137106	3.9357152	0.13062494	8.981283	Multitasking_Watch
12:09:00.830	3.8906965	0.117319465	7.4366174	0.24495207	-0.38338208	0.25137106	3.9357152	0.13062494	8.981283	Multitasking_Watch
12:09:00.853	4.0559015	-0.54350036	9.115005	-0.08796948	0.24764173	0.37965274	3.9608028	-0.15362127	8.969883	Multitasking_Watch
12:09:00.875	4.0559015	-0.54350036	9.115005	-0.08796948	0.24764173	0.37965274	3.9608028	-0.15362127	8.969883	Multitasking_Watch
12:09:00.897	4.0559015	-0.54350036	9.115005	-0.08796948	0.24764173	0.37965274	3.9608028	-0.15362127	8.969883	Multitasking_Watch
12:09:00.920	4.0559015	-0.54350036	9.115005	-0.08796948	0.24764173	0.37965274	3.9608028	-0.15362127	8.969883	Multitasking_Watch
12:09:00.943	4.0559015	-0.54350036	9.115005	-0.08796948	0.24764173	0.37965274	3.9608028	-0.15362127	8.969883	Multitasking_Watch
12:09:00.966	4.0559015	-0.54350036	9.115005	-0.08796948	0.24764173	0.37965274	3.9608028	-0.15362127	8.969883	Multitasking_Watch
12:09:00.989	4.0559015	-0.54350036	9.115005	-0.08796948	0.24764173	0.37965274	3.9608028	-0.15362127	8.969883	Multitasking_Watch
12:09:01.011	4.0559015	-0.54350036	9.115005	-0.08796948	0.24764173	0.37965274	3.9608028	-0.15362127	8.969883	Multitasking_Watch
12:09:01.032	3.6632404	-0.14605077	8.92825	-0.0079461355	0.15723366	0.5763514	3.6723006	-0.5433021	9.07686	Multitasking_Watch
12:09:01.054	3.6632404	-0.14605077	8.92825	-0.0079461355	0.15723366	0.5763514	3.6723006	-0.5433021	9.07686	Multitasking_Watch
12:09:01.075	3.6632404	-0.14605077	8.92825	-0.0079461355	0.15723366	0.5763514	3.6723006	-0.5433021	9.07686	Multitasking_Watch
12:09:01.098	3.6632404	-0.14605077	8.92825	-0.0079461355	0.15723366	0.5763514	3.6723006	-0.5433021	9.07686	Multitasking_Watch
12:09:01.120	3.6632404	-0.14605077	8.92825	-0.0079461355	0.15723366	0.5763514	3.6723006	-0.5433021	9.07686	Multitasking_Watch
12:09:01.142	3.6632404	-0.14605077	8.92825	-0.0079461355	0.15723366	0.5763514	3.6723006	-0.5433021	9.07686	Multitasking_Watch
12:09:01.164	3.6632404	-0.14605077	8.92825	-0.0079461355	0.15723366	0.5763514	3.6723006	-0.5433021	9.07686	Multitasking_Watch
12:09:01.187	3.6632404	-0.14605077	8.92825	-0.0079461355	0.15723366	0.5763514	3.6723006	-0.5433021	9.07686	Multitasking_Watch
12:09:01.210	3.1412885	-1.1564348	8.578687	0.09956615	-0.2074529	0.5366451	3.4719467	-0.6206808	9.150449	Multitasking_Watch
12:09:01.233	3.1412885	-1.1564348	8.578687	0.09956615	-0.2074529	0.5366451	3.4719467	-0.6206808	9.150449	Multitasking_Watch
12:09:01.255	3.1412885	-1.1564348	8.578687	0.09956615	-0.2074529	0.5366451	3.4719467	-0.6206808	9.150449	Multitasking_Watch
12:09:01.277	3.1412885	-1.1564348	8.578687	0.09956615	-0.2074529	0.5366451	3.4719467	-0.6206808	9.150449	Multitasking_Watch
12:09:01.299	3.1412885	-1.1564348	8.578687	0.09956615	-0.2074529	0.5366451	3.4719467	-0.6206808	9.150449	Multitasking_Watch
12:09:01.321	3.1412885	-1.1564348	8.578687	0.09956615	-0.2074529	0.5366451	3.4719467	-0.6206808	9.150449	Multitasking_Watch
12:09:01.343	3.1412885	-1.1564348	8.578687	0.09956615	-0.2074529	0.5366451	3.4719467	-0.6206808	9.150449	Multitasking_Watch
12:09:01.366	3.1412885	-1.1564348	8.578687	0.09956615	-0.2074529	0.5366451	3.4719467	-0.6206808	9.150449	Multitasking_Watch
12:09:01.389	3.387899	-1.0415095	8.676852	0.10139874	-0.096886285	0.4211916	3.5086489	-0.85360616	9.117627	Multitasking_Watch
12:09:01.411	3.387899	-1.0415095	8.676852	0.10139874	-0.096886285	0.4211916	3.5086489	-0.85360616	9.117627	Multitasking_Watch
12:09:01.435	3.387899	-1.0415095	8.676852	0.10139874	-0.096886285	0.4211916	3.5086489	-0.85360616	9.117627	Multitasking_Watch
12:09:01.457	3.387899	-1.0415095	8.676852	0.10139874	-0.096886285	0.4211916	3.5086489	-0.85360616	9.117627	Multitasking_Watch
12:09:01.480	3.387899	-1.0415095	8.676852	0.10139874	-0.096886285	0.4211916	3.5086489	-0.85360616	9.117627	Multitasking_Watch
12:09:01.503	3.387899	-1.0415095	8.676852	0.10139874	-0.096886285	0.4211916	3.5086489	-0.85360616	9.117627	Multitasking_Watch
12:09:01.525	3.387899	-1.0415095	8.676852	0.10139874	-0.096886285	0.4211916	3.5086489	-0.85360616	9.117627	Multitasking_Watch
12:09:01.548	3.387899	-1.0415095	8.676852	0.10139874	-0.096886285	0.4211916	3.5086489	-0.85360616	9.117627	Multitasking_Watch
12:09:01.570	3.0694604	-1.3479767	9.189227	0.2730519	-0.040075812	0.34238997	3.4812634	-0.89132077	9.124513	Multitasking_Watch
12:09:01.592	3.0694604	-1.3479767	9.189227	0.2730519	-0.040075812	0.34238997	3.4812634	-0.89132077	9.124513	Multitasking_Watch
12:09:01.614	3.0694604	-1.3479767	9.189227	0.2730519	-0.040075812	0.34238997	3.4812634	-0.89132077	9.124513	Multitasking_Watch
12:09:01.636	3.0694604	-1.3479767	9.189227	0.2730519	-0.040075812	0.34238997	3.4812634	-0.89132077	9.124513	Multitasking_Watch
12:09:01.658	3.0694604	-1.3479767	9.189227	0.2730519	-0.040075812	0.34238997	3.4812634	-0.89132077	9.124513	Multitasking_Watch
12:09:01.679	3.0694604	-1.3479767	9.189227	0.2730519	-0.040075812	0.34238997	3.4812634	-0.89132077	9.124513	Multitasking_Watch
12:09:01.701	3.0694604	-1.3479767	9.189227	0.2730519	-0.040075812	0.34238997	3.4812634	-0.89132077	9.124513	Multitasking_Watch
12:09:01.723	3.0694604	-1.3479767	9.189227	0.2730519	-0.040075812	0.34238997	3.4812634	-0.89132077	9.124513	Multitasking_Watch
12:09:01.746	3.1149516	-0.8834874	8.645726	-0.09957592	-0.11521224	0.160963	3.2752686	-0.79376584	9.2093935	Multitasking_Watch
12:09:01.771	3.1149516	-0.8834874	8.645726	-0.09957592	-0.11521224	0.160963	3.2752686	-0.79376584	9.2093935	Multitasking_Watch
12:09:01.794	3.1149516	-0.8834874	8.645726	-0.09957592	-0.11521224	0.160963	3.2752686	-0.79376584	9.2093935	Multitasking_Watch
12:09:01.817	3.1149516	-0.8834874	8.645726	-0.09957592	-0.11521224	0.160963	3.2752686	-0.79376584	9.2093935	Multitasking_Watch
12:09:01.840	3.1149516	-0.8834874	8.645726	-0.09957592	-0.11521224	0.160963	3.2752686	-0.79376584	9.2093935	Multitasking_Watch
12:09:01.861	3.1149516	-0.8834874	8.645726	-0.09957592	-0.11521224	0.160963	3.2752686	-0.79376584	9.2093935	Multitasking_Watch
12:09:01.883	3.1149516	-0.8834874	8.645726	-0.09957592	-0.11521224	0.160963	3.2752686	-0.79376584	9.2093935	Multitasking_Watch
12:09:01.905	3.1149516	-0.8834874	8.645726	-0.09957592	-0.11521224	0.160963	3.2752686	-0.79376584	9.2093935	Multitasking_Watch
12:09:01.928	3.5219781	-1.3862851	8.667274	-0.1789884	0.26169163	-0.122478485	3.189043	-1.0768062	9.210909	Multitasking_Watch
12:09:01.950	3.5219781	-1.3862851	8.667274	-0.1789884	0.26169163	-0.122478485	3.189043	-1.0768062	9.210909	Multitasking_Watch
12:09:01.972	3.5219781	-1.3862851	8.667274	-0.1789884	0.26169163	-0.122478485	3.189043	-1.0768062	9.210909	Multitasking_Watch
12:09:01.995	3.5219781	-1.3862851	8.667274	-0.1789884	0.26169163	-0.122478485	3.189043	-1.0768062	9.210909	Multitasking_Watch
12:09:02.018	3.5219781	-1.3862851	8.667274	-0.1789884	0.26169163	-0.122478485	3.189043	-1.0768062	9.210909	Multitasking_Watch
12:09:02.040	3.5219781	-1.3862851	8.667274	-0.1789884	0.26169163	-0.122478485	3.189043	-1.0768062	9.210909	Multitasking_Watch
12:09:02.063	3.5219781	-1.3862851	8.667274	-0.1789884	0.26169163	-0.122478485	3.189043	-1.0768062	9.210909	Multitasking_Watch
12:09:02.085	3.5219781	-1.3862851	8.667274	-0.1789884	0.26169163	-0.122478485	3.189043	-1.0768062	9.210909	Multitasking_Watch
12:09:02.108	3.1341057	-1.4581133	7.9681463	-0.0806391	-0.089555904	-0.0571159	3.240832	-1.2710204	9.167982	Multitasking_Watch
12:09:02.129	3.1341057	-1.4581133	7.9681463	-0.0806391	-0.089555904	-0.0571159	3.240832	-1.2710204	9.167982	Multitasking_Watch
12:09:02.151	3.1341057	-1.4581133	7.9681463	-0.0806391	-0.089555904	-0.0571159	3.240832	-1.2710204	9.167982	Multitasking_Watch
12:09:02.173	3.1341057	-1.4581133	7.9681463	-0.0806391	-0.089555904	-0.0571159	3.240832	-1.2710204	9.167982	Multitasking_Watch
12:09:02.196	3.1341057	-1.4581133	7.9681463	-0.0806391	-0.089555904	-0.0571159	3.240832	-1.2710204	9.167982	Multitasking_Watch
12:09:02.219	3.1341057	-1.4581133	7.9681463	-0.0806391	-0.089555904	-0.0571159	3.240832	-1.2710204	9.167982	Multitasking_Watch
12:09:02.242	3.1341057	-1.4581133	7.9681463	-0.0806391	-0.089555904	-0.0571159	3.240832	-1.2710204	9.167982	Multitasking_Watch
12:09:02.264	3.1341057	-1.4581133	7.9681463	-0.0806391	-0.089555904	-0.0571159	3.240832	-1.2710204	9.167982	Multitasking_Watch
12:09:02.286	3.0335462	-1.6352897	8.985713	-0.1527212	-0.01991726	-0.38942662	3.281324	-1.2633529	9.15463	Multitasking_Watch
12:09:02.308	3.0335462	-1.6352897	8.985713	-0.1527212	-0.01991726	-0.38942662	3.281324	-1.2633529	9.15463	Multitasking_Watch
12:09:02.331	3.0335462	-1.6352897	8.985713	-0.1527212	-0.01991726	-0.38942662	3.281324	-1.2633529	9.15463	Multitasking_Watch
12:09:02.353	3.0335462	-1.6352897	8.985713	-0.1527212	-0.01991726	-0.38942662	3.281324	-1.2633529	9.15463	Multitasking_Watch
12:09:02.374	3.0335462	-1.6352897	8.985713	-0.1527212	-0.01991726	-0.38942662	3.281324	-1.2633529	9.15463	Multitasking_Watch
12:09:02.396	3.0335462	-1.6352897	8.985713	-0.1527212	-0.01991726	-0.38942662	3.281324	-1.2633529	9.15463	Multitasking_Watch
12:09:02.417	3.0335462	-1.6352897	8.985713	-0.1527212	-0.01991726	-0.38942662	3.281324	-1.2633529	9.15463	Multitasking_Watch
12:09:02.441	3.0335462	-1.6352897	8.985713	-0.1527212	-0.01991726	-0.38942662	3.281324	-1.2633529	9.15463	Multitasking_Watch
12:09:02.463	3.3160706	-1.2929084	8.990502	0.050086062	-0.09627541	-0.36010507	3.4064047	-1.2812775	9.106323	Multitasking_Watch
12:09:02.486	3.3160706	-1.2929084	8.990502	0.050086062	-0.09627541	-0.36010507	3.4064047	-1.2812775	9.106323	Multitasking_Watch
12:09:02.509	3.3160706	-1.2929084	8.990502	0.050086062	-0.09627541	-0.36010507	3.4064047	-1.2812775	9.106323	Multitasking_Watch
12:09:02.531	3.3160706	-1.2929084	8.990502	0.050086062	-0.09627541	-0.36010507	3.4064047	-1.2812775	9.106323	Multitasking_Watch
12:09:02.555	3.3160706	-1.2929084	8.990502	0.050086062	-0.09627541	-0.36010507	3.4064047	-1.2812775	9.106323	Multitasking_Watch
12:09:02.579	3.3160706	-1.2929084	8.990502	0.050086062	-0.09627541	-0.36010507	3.4064047	-1.2812775	9.106323	Multitasking_Watch
12:09:02.602	3.3160706	-1.2929084	8.990502	0.050086062	-0.09627541	-0.36010507	3.4064047	-1.2812775	9.106323	Multitasking_Watch
12:09:02.624	3.3160706	-1.2929084	8.990502	0.050086062	-0.09627541	-0.36010507	3.4064047	-1.2812775	9.106323	Multitasking_Watch
12:09:02.647	3.3567734	-1.462902	8.566715	-0.2474053	-0.094442815	-0.600786	3.5674827	-1.5106884	9.008954	Multitasking_Watch
12:09:02.669	3.3567734	-1.462902	8.566715	-0.2474053	-0.094442815	-0.600786	3.5674827	-1.5106884	9.008954	Multitasking_Watch
12:09:02.691	3.3567734	-1.462902	8.566715	-0.2474053	-0.094442815	-0.600786	3.5674827	-1.5106884	9.008954	Multitasking_Watch
12:09:02.713	3.3567734	-1.462902	8.566715	-0.2474053	-0.094442815	-0.600786	3.5674827	-1.5106884	9.008954	Multitasking_Watch
12:09:02.735	3.3567734	-1.462902	8.566715	-0.2474053	-0.094442815	-0.600786	3.5674827	-1.5106884	9.008954	Multitasking_Watch
12:09:02.758	3.3567734	-1.462902	8.566715	-0.2474053	-0.094442815	-0.600786	3.5674827	-1.5106884	9.008954	Multitasking_Watch
12:09:02.781	3.3567734	-1.462902	8.566715	-0.2474053	-0.094442815	-0.600786	3.5674827	-1.5106884	9.008954	Multitasking_Watch
12:09:02.804	3.3567734	-1.462902	8.566715	-0.2474053	-0.094442815	-0.600786	3.5674827	-1.5106884	9.008954	Multitasking_Watch
12:09:02.826	3.4836698	-1.2402344	8.684034	-0.19975783	-0.025415048	-0.4211916	3.6784906	-1.4064066	8.981152	Multitasking_Watch
12:09:02.849	3.4836698	-1.2402344	8.684034	-0.19975783	-0.025415048	-0.4211916	3.6784906	-1.4064066	8.981152	Multitasking_Watch
12:09:02.872	3.4836698	-1.2402344	8.684034	-0.19975783	-0.025415048	-0.4211916	3.6784906	-1.4064066	8.981152	Multitasking_Watch
12:09:02.895	3.4836698	-1.2402344	8.684034	-0.19975783	-0.025415048	-0.4211916	3.6784906	-1.4064066	8.981152	Multitasking_Watch
12:09:02.917	3.4836698	-1.2402344	8.684034	-0.19975783	-0.025415048	-0.4211916	3.6784906	-1.4064066	8.981152	Multitasking_Watch
12:09:02.939	3.4836698	-1.2402344	8.684034	-0.19975783	-0.025415048	-0.4211916	3.6784906	-1.4064066	8.981152	Multitasking_Watch
12:09:02.961	3.4836698	-1.2402344	8.684034	-0.19975783	-0.025415048	-0.4211916	3.6784906	-1.4064066	8.981152	Multitasking_Watch
12:09:02.983	3.4836698	-1.2402344	8.684034	-0.19975783	-0.025415048	-0.4211916	3.6784906	-1.4064066	8.981152	Multitasking_Watch
12:09:03.004	3.469304	-1.1229149	8.913885	-0.120956205	0.15051414	-0.4474588	3.7168672	-1.4394791	8.960087	Multitasking_Watch
12:09:03.027	3.469304	-1.1229149	8.913885	-0.120956205	0.15051414	-0.4474588	3.7168672	-1.4394791	8.960087	Multitasking_Watch
12:09:03.050	3.469304	-1.1229149	8.913885	-0.120956205	0.15051414	-0.4474588	3.7168672	-1.4394791	8.960087	Multitasking_Watch
12:09:03.074	3.469304	-1.1229149	8.913885	-0.120956205	0.15051414	-0.4474588	3.7168672	-1.4394791	8.960087	Multitasking_Watch
12:09:03.096	3.469304	-1.1229149	8.913885	-0.120956205	0.15051414	-0.4474588	3.7168672	-1.4394791	8.960087	Multitasking_Watch
12:09:03.118	3.469304	-1.1229149	8.913885	-0.120956205	0.15051414	-0.4474588	3.7168672	-1.4394791	8.960087	Multitasking_Watch
12:09:03.142	3.469304	-1.1229149	8.913885	-0.120956205	0.15051414	-0.4474588	3.7168672	-1.4394791	8.960087	Multitasking_Watch
12:09:03.165	3.469304	-1.1229149	8.913885	-0.120956205	0.15051414	-0.4474588	3.7168672	-1.4394791	8.960087	Multitasking_Watch
12:09:03.186	3.5554981	-0.8332076	9.031204	-0.12828659	0.00940427	-0.2819143	3.7561097	-1.4181851	8.947108	Multitasking_Watch
12:09:03.207	3.5554981	-0.8332076	9.031204	-0.12828659	0.00940427	-0.2819143	3.7561097	-1.4181851	8.947108	Multitasking_Watch
12:09:03.229	3.5554981	-0.8332076	9.031204	-0.12828659	0.00940427	-0.2819143	3.7561097	-1.4181851	8.947108	Multitasking_Watch
12:09:03.252	3.5554981	-0.8332076	9.031204	-0.12828659	0.00940427	-0.2819143	3.7561097	-1.4181851	8.947108	Multitasking_Watch
12:09:03.274	3.5554981	-0.8332076	9.031204	-0.12828659	0.00940427	-0.2819143	3.7561097	-1.4181851	8.947108	Multitasking_Watch
12:09:03.297	3.5554981	-0.8332076	9.031204	-0.12828659	0.00940427	-0.2819143	3.7561097	-1.4181851	8.947108	Multitasking_Watch
12:09:03.320	3.5554981	-0.8332076	9.031204	-0.12828659	0.00940427	-0.2819143	3.7561097	-1.4181851	8.947108	Multitasking_Watch
12:09:03.343	3.5554981	-0.8332076	9.031204	-0.12828659	0.00940427	-0.2819143	3.7561097	-1.4181851	8.947108	Multitasking_Watch
12:09:03.366	3.6129606	-0.845179	8.344048	0.048864335	-0.059012637	-0.14324789	3.8091254	-1.2132412	8.954829	Multitasking_Watch
12:09:03.388	3.6129606	-0.845179	8.344048	0.048864335	-0.059012637	-0.14324789	3.8091254	-1.2132412	8.954829	Multitasking_Watch
12:09:03.411	3.6129606	-0.845179	8.344048	0.048864335	-0.059012637	-0.14324789	3.8091254	-1.2132412	8.954829	Multitasking_Watch
12:09:03.433	3.6129606	-0.845179	8.344048	0.048864335	-0.059012637	-0.14324789	3.8091254	-1.2132412	8.954829	Multitasking_Watch
12:09:03.455	3.6129606	-0.845179	8.344048	0.048864335	-0.059012637	-0.14324789	3.8091254	-1.2132412	8.954829	Multitasking_Watch
12:09:03.477	3.6129606	-0.845179	8.344048	0.048864335	-0.059012637	-0.14324789	3.8091254	-1.2132412	8.954829	Multitasking_Watch
12:09:03.498	3.6129606	-0.845179	8.344048	0.048864335	-0.059012637	-0.14324789	3.8091254	-1.2132412	8.954829	Multitasking_Watch
12:09:03.519	3.6129606	-0.845179	8.344048	0.048864335	-0.059012637	-0.14324789	3.8091254	-1.2132412	8.954829	Multitasking_Watch
12:09:03.542	3.8739367	-0.5506832	9.191621	0.089181446	0.041169263	0.0106901415	3.7949295	-0.96290153	8.991201	Multitasking_Watch
12:09:03.565	3.8739367	-0.5506832	9.191621	0.089181446	0.041169263	0.0106901415	3.7949295	-0.96290153	8.991201	Multitasking_Watch
12:09:03.587	3.8739367	-0.5506832	9.191621	0.089181446	0.041169263	0.0106901415	3.7949295	-0.96290153	8.991201	Multitasking_Watch
12:09:03.610	3.8739367	-0.5506832	9.191621	0.089181446	0.041169263	0.0106901415	3.7949295	-0.96290153	8.991201	Multitasking_Watch
12:09:03.632	3.8739367	-0.5506832	9.191621	0.089181446	0.041169263	0.0106901415	3.7949295	-0.96290153	8.991201	Multitasking_Watch
12:09:03.655	3.8739367	-0.5506832	9.191621	0.089181446	0.041169263	0.0106901415	3.7949295	-0.96290153	8.991201	Multitasking_Watch
12:09:03.677	3.8739367	-0.5506832	9.191621	0.089181446	0.041169263	0.0106901415	3.7949295	-0.96290153	8.991201	Multitasking_Watch
12:09:03.705	3.8739367	-0.5506832	9.191621	0.089181446	0.041169263	0.0106901415	3.7949295	-0.96290153	8.991201	Multitasking_Watch
12:09:03.726	3.7254915	-0.71588814	8.346442	0.09956615	-0.08711244	0.17134771	3.9288516	-0.76973116	8.952206	Multitasking_Watch
12:09:03.747	3.7254915	-0.71588814	8.346442	0.09956615	-0.08711244	0.17134771	3.9288516	-0.76973116	8.952206	Multitasking_Watch
12:09:03.768	3.7254915	-0.71588814	8.346442	0.09956615	-0.08711244	0.17134771	3.9288516	-0.76973116	8.952206	Multitasking_Watch
12:09:03.790	3.7254915	-0.71588814	8.346442	0.09956615	-0.08711244	0.17134771	3.9288516	-0.76973116	8.952206	Multitasking_Watch
12:09:03.812	3.7254915	-0.71588814	8.346442	0.09956615	-0.08711244	0.17134771	3.9288516	-0.76973116	8.952206	Multitasking_Watch
12:09:03.834	3.7254915	-0.71588814	8.346442	0.09956615	-0.08711244	0.17134771	3.9288516	-0.76973116	8.952206	Multitasking_Watch
12:09:03.857	3.7254915	-0.71588814	8.346442	0.09956615	-0.08711244	0.17134771	3.9288516	-0.76973116	8.952206	Multitasking_Watch
12:09:03.879	3.7254915	-0.71588814	8.346442	0.09956615	-0.08711244	0.17134771	3.9288516	-0.76973116	8.952206	Multitasking_Watch
12:09:03.903	3.6129606	-0.74701375	8.784595	0.11483777	-0.04190841	0.3124576	3.9307835	-0.7938927	8.949247	Multitasking_Watch
12:09:03.927	3.6129606	-0.74701375	8.784595	0.11483777	-0.04190841	0.3124576	3.9307835	-0.7938927	8.949247	Multitasking_Watch
12:09:03.949	3.6129606	-0.74701375	8.784595	0.11483777	-0.04190841	0.3124576	3.9307835	-0.7938927	8.949247	Multitasking_Watch
12:09:03.972	3.6129606	-0.74701375	8.784595	0.11483777	-0.04190841	0.3124576	3.9307835	-0.7938927	8.949247	Multitasking_Watch
12:09:03.993	3.6129606	-0.74701375	8.784595	0.11483777	-0.04190841	0.3124576	3.9307835	-0.7938927	8.949247	Multitasking_Watch
12:09:04.016	3.6129606	-0.74701375	8.784595	0.11483777	-0.04190841	0.3124576	3.9307835	-0.7938927	8.949247	Multitasking_Watch
12:09:04.037	3.6129606	-0.74701375	8.784595	0.11483777	-0.04190841	0.3124576	3.9307835	-0.7938927	8.949247	Multitasking_Watch
12:09:04.059	3.6129606	-0.74701375	8.784595	0.11483777	-0.04190841	0.3124576	3.9307835	-0.7938927	8.949247	Multitasking_Watch
12:09:04.081	3.7757714	-0.81165916	8.614601	0.22235006	-0.08589071	0.37782016	3.9168594	-0.794125	8.95533	Multitasking_Watch
12:09:04.103	3.7757714	-0.81165916	8.614601	0.22235006	-0.08589071	0.37782016	3.9168594	-0.794125	8.95533	Multitasking_Watch
12:09:04.125	3.7757714	-0.81165916	8.614601	0.22235006	-0.08589071	0.37782016	3.9168594	-0.794125	8.95533	Multitasking_Watch
12:09:04.147	3.7757714	-0.81165916	8.614601	0.22235006	-0.08589071	0.37782016	3.9168594	-0.794125	8.95533	Multitasking_Watch
12:09:04.170	3.7757714	-0.81165916	8.614601	0.22235006	-0.08589071	0.37782016	3.9168594	-0.794125	8.95533	Multitasking_Watch
12:09:04.192	3.7757714	-0.81165916	8.614601	0.22235006	-0.08589071	0.37782016	3.9168594	-0.794125	8.95533	Multitasking_Watch
12:09:04.215	3.7757714	-0.81165916	8.614601	0.22235006	-0.08589071	0.37782016	3.9168594	-0.794125	8.95533	Multitasking_Watch
12:09:04.237	3.7757714	-0.81165916	8.614601	0.22235006	-0.08589071	0.37782016	3.9168594	-0.794125	8.95533	Multitasking_Watch
12:09:04.259	3.7111259	-1.0175668	8.865999	0.13805066	-0.06512129	0.42913285	3.915401	-0.7733568	8.957786	Multitasking_Watch
12:09:04.280	3.7111259	-1.0175668	8.865999	0.13805066	-0.06512129	0.42913285	3.915401	-0.7733568	8.957786	Multitasking_Watch
12:09:04.303	3.7111259	-1.0175668	8.865999	0.13805066	-0.06512129	0.42913285	3.915401	-0.7733568	8.957786	Multitasking_Watch
12:09:04.325	3.7111259	-1.0175668	8.865999	0.13805066	-0.06512129	0.42913285	3.915401	-0.7733568	8.957786	Multitasking_Watch
12:09:04.349	3.7111259	-1.0175668	8.865999	0.13805066	-0.06512129	0.42913285	3.915401	-0.7733568	8.957786	Multitasking_Watch
12:09:04.371	3.7111259	-1.0175668	8.865999	0.13805066	-0.06512129	0.42913285	3.915401	-0.7733568	8.957786	Multitasking_Watch
12:09:04.394	3.7111259	-1.0175668	8.865999	0.13805066	-0.06512129	0.42913285	3.915401	-0.7733568	8.957786	Multitasking_Watch
12:09:04.416	3.7111259	-1.0175668	8.865999	0.13805066	-0.06512129	0.42913285	3.915401	-0.7733568	8.957786	Multitasking_Watch
12:09:04.438	3.7111259	-1.0175668	8.865999	0.19669372	0.11019704	0.30634892	3.915401	-0.7733568	8.957786	Multitasking_Watch
12:09:04.462	3.7925313	-0.8475733	8.722343	0.19669372	0.11019704	0.30634892	3.9198427	-0.7314215	8.959365	Multitasking_Watch
12:09:04.485	3.7925313	-0.8475733	8.722343	0.19669372	0.11019704	0.30634892	3.9198427	-0.7314215	8.959365	Multitasking_Watch
12:09:04.506	3.7925313	-0.8475733	8.722343	0.19669372	0.11019704	0.30634892	3.9198427	-0.7314215	8.959365	Multitasking_Watch
12:09:04.528	3.7925313	-0.8475733	8.722343	0.19669372	0.11019704	0.30634892	3.9198427	-0.7314215	8.959365	Multitasking_Watch
12:09:04.549	3.7925313	-0.8475733	8.722343	0.19669372	0.11019704	0.30634892	3.9198427	-0.7314215	8.959365	Multitasking_Watch
12:09:04.571	3.7925313	-0.8475733	8.722343	0.19669372	0.11019704	0.30634892	3.9198427	-0.7314215	8.959365	Multitasking_Watch
12:09:04.594	3.7925313	-0.8475733	8.722343	0.19669372	0.11019704	0.30634892	3.9198427	-0.7314215	8.959365	Multitasking_Watch
12:09:04.616	3.7925313	-0.8475733	8.722343	0.19669372	0.11019704	0.30634892	3.9198427	-0.7314215	8.959365	Multitasking_Watch
12:09:04.641	3.7829542	-0.9385557	8.727132	0.131942	0.017345518	0.32772923	3.8218892	-0.75660676	8.999505	Multitasking_Watch
12:09:04.664	3.7829542	-0.9385557	8.727132	0.131942	0.017345518	0.32772923	3.8218892	-0.75660676	8.999505	Multitasking_Watch
12:09:04.687	3.7829542	-0.9385557	8.727132	0.131942	0.017345518	0.32772923	3.8218892	-0.75660676	8.999505	Multitasking_Watch
12:09:04.710	3.7829542	-0.9385557	8.727132	0.131942	0.017345518	0.32772923	3.8218892	-0.75660676	8.999505	Multitasking_Watch
12:09:04.731	3.7829542	-0.9385557	8.727132	0.131942	0.017345518	0.32772923	3.8218892	-0.75660676	8.999505	Multitasking_Watch
12:09:04.754	3.7829542	-0.9385557	8.727132	0.131942	0.017345518	0.32772923	3.8218892	-0.75660676	8.999505	Multitasking_Watch
12:09:04.777	3.7829542	-0.9385557	8.727132	0.131942	0.017345518	0.32772923	3.8218892	-0.75660676	8.999505	Multitasking_Watch
12:09:04.799	3.7614057	-1.0606637	8.339259	-0.019552574	0.013069462	0.19700405	3.7819047	-0.80952907	9.011783	Multitasking_Watch
12:09:04.821	3.7614057	-1.0606637	8.339259	-0.019552574	0.013069462	0.19700405	3.7819047	-0.80952907	9.011783	Multitasking_Watch
12:09:04.842	3.7614057	-1.0606637	8.339259	-0.019552574	0.013069462	0.19700405	3.7819047	-0.80952907	9.011783	Multitasking_Watch
12:09:04.865	3.7614057	-1.0606637	8.339259	-0.019552574	0.013069462	0.19700405	3.7819047	-0.80952907	9.011783	Multitasking_Watch
12:09:04.888	3.7614057	-1.0606637	8.339259	-0.019552574	0.013069462	0.19700405	3.7819047	-0.80952907	9.011783	Multitasking_Watch
12:09:04.911	3.7614057	-1.0606637	8.339259	-0.019552574	0.013069462	0.19700405	3.7819047	-0.80952907	9.011783	Multitasking_Watch
12:09:04.933	3.7614057	-1.0606637	8.339259	-0.019552574	0.013069462	0.19700405	3.7819047	-0.80952907	9.011783	Multitasking_Watch
12:09:04.955	3.7614057	-1.0606637	8.339259	-0.019552574	0.013069462	0.19700405	3.7819047	-0.80952907	9.011783	Multitasking_Watch
12:09:04.977	3.7614057	-1.0606637	8.339259	-0.019552574	0.013069462	0.19700405	3.7819047	-0.80952907	9.011783	Multitasking_Watch
12:09:04.999	3.5363438	-1.1803775	8.846846	0.026262319	0.014902058	0.08093964	3.7283666	-0.9285173	9.022611	Multitasking_Watch
12:09:05.023	3.5363438	-1.1803775	8.846846	0.026262319	0.014902058	0.08093964	3.7283666	-0.9285173	9.022611	Multitasking_Watch
12:09:05.051	3.5363438	-1.1803775	8.846846	0.026262319	0.014902058	0.08093964	3.7283666	-0.9285173	9.022611	Multitasking_Watch
12:09:05.072	3.5363438	-1.1803775	8.846846	0.026262319	0.014902058	0.08093964	3.7283666	-0.9285173	9.022611	Multitasking_Watch
12:09:05.093	3.5363438	-1.1803775	8.846846	0.026262319	0.014902058	0.08093964	3.7283666	-0.9285173	9.022611	Multitasking_Watch
12:09:05.115	3.5363438	-1.1803775	8.846846	0.026262319	0.014902058	0.08093964	3.7283666	-0.9285173	9.022611	Multitasking_Watch
12:09:05.137	3.5363438	-1.1803775	8.846846	0.026262319	0.014902058	0.08093964	3.7283666	-0.9285173	9.022611	Multitasking_Watch
12:09:05.158	3.6081722	-1.1875603	8.61939	-0.034824207	-0.013197743	-0.048563786	3.7351215	-1.0590429	9.0054245	Multitasking_Watch
12:09:05.180	3.6081722	-1.1875603	8.61939	-0.034824207	-0.013197743	-0.048563786	3.7351215	-1.0590429	9.0054245	Multitasking_Watch
12:09:05.202	3.6081722	-1.1875603	8.61939	-0.034824207	-0.013197743	-0.048563786	3.7351215	-1.0590429	9.0054245	Multitasking_Watch
12:09:05.224	3.6081722	-1.1875603	8.61939	-0.034824207	-0.013197743	-0.048563786	3.7351215	-1.0590429	9.0054245	Multitasking_Watch
12:09:05.245	3.6081722	-1.1875603	8.61939	-0.034824207	-0.013197743	-0.048563786	3.7351215	-1.0590429	9.0054245	Multitasking_Watch
12:09:05.267	3.6081722	-1.1875603	8.61939	-0.034824207	-0.013197743	-0.048563786	3.7351215	-1.0590429	9.0054245	Multitasking_Watch
12:09:05.289	3.6081722	-1.1875603	8.61939	-0.034824207	-0.013197743	-0.048563786	3.7351215	-1.0590429	9.0054245	Multitasking_Watch
12:09:05.312	3.6081722	-1.1875603	8.61939	-0.034824207	-0.013197743	-0.048563786	3.7351215	-1.0590429	9.0054245	Multitasking_Watch
12:09:05.333	3.6081722	-1.1875603	8.61939	-0.034824207	-0.013197743	-0.048563786	3.7351215	-1.0590429	9.0054245	Multitasking_Watch
12:09:05.356	3.5938065	-1.158829	8.71516	-0.023217766	0.043612726	-0.16218473	3.7205417	-1.0755742	9.009499	Multitasking_Watch
12:09:05.377	3.5938065	-1.158829	8.71516	-0.023217766	0.043612726	-0.16218473	3.7205417	-1.0755742	9.009499	Multitasking_Watch
12:09:05.399	3.5938065	-1.158829	8.71516	-0.023217766	0.043612726	-0.16218473	3.7205417	-1.0755742	9.009499	Multitasking_Watch
12:09:05.421	3.5938065	-1.158829	8.71516	-0.023217766	0.043612726	-0.16218473	3.7205417	-1.0755742	9.009499	Multitasking_Watch
12:09:05.444	3.5938065	-1.158829	8.71516	-0.023217766	0.043612726	-0.16218473	3.7205417	-1.0755742	9.009499	Multitasking_Watch
12:09:05.467	3.5938065	-1.158829	8.71516	-0.023217766	0.043612726	-0.16218473	3.7205417	-1.0755742	9.009499	Multitasking_Watch
12:09:05.490	3.5938065	-1.158829	8.71516	-0.023217766	0.043612726	-0.16218473	3.7205417	-1.0755742	9.009499	Multitasking_Watch
12:09:05.512	3.5938065	-1.158829	8.71516	-0.023217766	0.043612726	-0.16218473	3.7205417	-1.0755742	9.009499	Multitasking_Watch
12:09:05.534	3.7207031	-1.0343267	8.648121	-0.14111476	0.06193868	-0.28924468	3.681778	-1.0612772	9.0271015	Multitasking_Watch
12:09:05.555	3.7207031	-1.0343267	8.648121	-0.14111476	0.06193868	-0.28924468	3.681778	-1.0612772	9.0271015	Multitasking_Watch
12:09:05.577	3.7207031	-1.0343267	8.648121	-0.14111476	0.06193868	-0.28924468	3.681778	-1.0612772	9.0271015	Multitasking_Watch
12:09:05.598	3.7207031	-1.0343267	8.648121	-0.14111476	0.06193868	-0.28924468	3.681778	-1.0612772	9.0271015	Multitasking_Watch
12:09:05.620	3.7207031	-1.0343267	8.648121	-0.14111476	0.06193868	-0.28924468	3.681778	-1.0612772	9.0271015	Multitasking_Watch
12:09:05.643	3.7207031	-1.0343267	8.648121	-0.14111476	0.06193868	-0.28924468	3.681778	-1.0612772	9.0271015	Multitasking_Watch
12:09:05.665	3.7207031	-1.0343267	8.648121	-0.14111476	0.06193868	-0.28924468	3.681778	-1.0612772	9.0271015	Multitasking_Watch
12:09:05.688	3.7207031	-1.0343267	8.648121	-0.14111476	0.06193868	-0.28924468	3.681778	-1.0612772	9.0271015	Multitasking_Watch
12:09:05.710	3.3687446	-0.9074302	8.456578	-0.18143187	0.017956385	-0.37782016	3.6936386	-1.0673517	9.02154	Multitasking_Watch
12:09:05.733	3.3687446	-0.9074302	8.456578	-0.18143187	0.017956385	-0.37782016	3.6936386	-1.0673517	9.02154	Multitasking_Watch
12:09:05.755	3.3687446	-0.9074302	8.456578	-0.18143187	0.017956385	-0.37782016	3.6936386	-1.0673517	9.02154	Multitasking_Watch
12:09:05.778	3.3687446	-0.9074302	8.456578	-0.18143187	0.017956385	-0.37782016	3.6936386	-1.0673517	9.02154	Multitasking_Watch
12:09:05.801	3.3687446	-0.9074302	8.456578	-0.18143187	0.017956385	-0.37782016	3.6936386	-1.0673517	9.02154	Multitasking_Watch
12:09:05.823	3.3687446	-0.9074302	8.456578	-0.18143187	0.017956385	-0.37782016	3.6936386	-1.0673517	9.02154	Multitasking_Watch
12:09:05.845	3.3687446	-0.9074302	8.456578	-0.18143187	0.017956385	-0.37782016	3.6936386	-1.0673517	9.02154	Multitasking_Watch
12:09:05.867	3.3687446	-0.9074302	8.456578	-0.18143187	0.017956385	-0.37782016	3.6936386	-1.0673517	9.02154	Multitasking_Watch
12:09:05.889	3.5052183	-0.89067024	9.086273	-0.20464474	0.113251366	-0.38270706	3.6395042	-1.0590134	9.044494	Multitasking_Watch
12:09:05.911	3.5052183	-0.89067024	9.086273	-0.20464474	0.113251366	-0.38270706	3.6395042	-1.0590134	9.044494	Multitasking_Watch
12:09:05.934	3.5052183	-0.89067024	9.086273	-0.20464474	0.113251366	-0.38270706	3.6395042	-1.0590134	9.044494	Multitasking_Watch
12:09:05.956	3.5052183	-0.89067024	9.086273	-0.20464474	0.113251366	-0.38270706	3.6395042	-1.0590134	9.044494	Multitasking_Watch
12:09:05.979	3.5052183	-0.89067024	9.086273	-0.20464474	0.113251366	-0.38270706	3.6395042	-1.0590134	9.044494	Multitasking_Watch
12:09:06.001	3.5052183	-0.89067024	9.086273	-0.20464474	0.113251366	-0.38270706	3.6395042	-1.0590134	9.044494	Multitasking_Watch
12:09:06.025	3.5052183	-0.89067024	9.086273	-0.20464474	0.113251366	-0.38270706	3.6395042	-1.0590134	9.044494	Multitasking_Watch
12:09:06.048	3.5052183	-0.89067024	9.086273	-0.20464474	0.113251366	-0.38270706	3.6395042	-1.0590134	9.044494	Multitasking_Watch
12:09:06.070	3.3232534	-1.0702409	8.497281	-0.19181657	0.08637329	-0.38698313	3.6390505	-1.092779	9.040659	Multitasking_Watch
12:09:06.093	3.3232534	-1.0702409	8.497281	-0.19181657	0.08637329	-0.38698313	3.6390505	-1.092779	9.040659	Multitasking_Watch
12:09:06.114	3.3232534	-1.0702409	8.497281	-0.19181657	0.08637329	-0.38698313	3.6390505	-1.092779	9.040659	Multitasking_Watch
12:09:06.136	3.3232534	-1.0702409	8.497281	-0.19181657	0.08637329	-0.38698313	3.6390505	-1.092779	9.040659	Multitasking_Watch
12:09:06.158	3.3232534	-1.0702409	8.497281	-0.19181657	0.08637329	-0.38698313	3.6390505	-1.092779	9.040659	Multitasking_Watch
12:09:06.180	3.3232534	-1.0702409	8.497281	-0.19181657	0.08637329	-0.38698313	3.6390505	-1.092779	9.040659	Multitasking_Watch
12:09:06.202	3.3232534	-1.0702409	8.497281	-0.19181657	0.08637329	-0.38698313	3.6390505	-1.092779	9.040659	Multitasking_Watch
12:09:06.224	3.3232534	-1.0702409	8.497281	-0.19181657	0.08637329	-0.38698313	3.6390505	-1.092779	9.040659	Multitasking_Watch
12:09:06.247	3.3232534	-0.7733508	8.921068	-0.13622783	0.046056185	-0.37415496	3.5385945	-1.1505364	9.073311	Multitasking_Watch
12:09:06.271	3.3232534	-0.7733508	8.921068	-0.13622783	0.046056185	-0.37415496	3.5385945	-1.1505364	9.073311	Multitasking_Watch
12:09:06.293	3.3232534	-0.7733508	8.921068	-0.13622783	0.046056185	-0.37415496	3.5385945	-1.1505364	9.073311	Multitasking_Watch
12:09:06.316	3.3232534	-0.7733508	8.921068	-0.13622783	0.046056185	-0.37415496	3.5385945	-1.1505364	9.073311	Multitasking_Watch
12:09:06.339	3.3232534	-0.7733508	8.921068	-0.13622783	0.046056185	-0.37415496	3.5385945	-1.1505364	9.073311	Multitasking_Watch
12:09:06.362	3.3232534	-0.7733508	8.921068	-0.13622783	0.046056185	-0.37415496	3.5385945	-1.1505364	9.073311	Multitasking_Watch
12:09:06.384	3.3232534	-0.7733508	8.921068	-0.13622783	0.046056185	-0.37415496	3.5385945	-1.1505364	9.073311	Multitasking_Watch
12:09:06.405	3.3232534	-0.7733508	8.921068	-0.13622783	0.046056185	-0.37415496	3.5385945	-1.1505364	9.073311	Multitasking_Watch
12:09:06.427	3.2490308	-0.79250497	8.887548	-0.12584312	0.043001857	-0.27885997	3.5595937	-1.117047	9.069282	Multitasking_Watch
12:09:06.449	3.2490308	-0.79250497	8.887548	-0.12584312	0.043001857	-0.27885997	3.5595937	-1.117047	9.069282	Multitasking_Watch
12:09:06.472	3.2490308	-0.79250497	8.887548	-0.12584312	0.043001857	-0.27885997	3.5595937	-1.117047	9.069282	Multitasking_Watch
12:09:06.494	3.2490308	-0.79250497	8.887548	-0.12584312	0.043001857	-0.27885997	3.5595937	-1.117047	9.069282	Multitasking_Watch
12:09:06.516	3.2490308	-0.79250497	8.887548	-0.12584312	0.043001857	-0.27885997	3.5595937	-1.117047	9.069282	Multitasking_Watch
12:09:06.539	3.2490308	-0.79250497	8.887548	-0.12584312	0.043001857	-0.27885997	3.5595937	-1.117047	9.069282	Multitasking_Watch
12:09:06.561	3.2490308	-0.79250497	8.887548	-0.12584312	0.043001857	-0.27885997	3.5595937	-1.117047	9.069282	Multitasking_Watch
12:09:06.584	3.2490308	-0.79250497	8.887548	-0.12584312	0.043001857	-0.27885997	3.5595937	-1.117047	9.069282	Multitasking_Watch
12:09:06.606	3.3735332	-0.7134939	8.834874	-0.06903266	0.04972138	-0.13652839	3.5155966	-1.1374434	9.083897	Multitasking_Watch
12:09:06.629	3.3735332	-0.7134939	8.834874	-0.06903266	0.04972138	-0.13652839	3.5155966	-1.1374434	9.083897	Multitasking_Watch
12:09:06.650	3.3735332	-0.7134939	8.834874	-0.06903266	0.04972138	-0.13652839	3.5155966	-1.1374434	9.083897	Multitasking_Watch
12:09:06.672	3.3735332	-0.7134939	8.834874	-0.06903266	0.04972138	-0.13652839	3.5155966	-1.1374434	9.083897	Multitasking_Watch
12:09:06.695	3.3735332	-0.7134939	8.834874	-0.06903266	0.04972138	-0.13652839	3.5155966	-1.1374434	9.083897	Multitasking_Watch
12:09:06.716	3.3735332	-0.7134939	8.834874	-0.06903266	0.04972138	-0.13652839	3.5155966	-1.1374434	9.083897	Multitasking_Watch
12:09:06.738	3.3735332	-0.7134939	8.834874	-0.06903266	0.04972138	-0.13652839	3.5155966	-1.1374434	9.083897	Multitasking_Watch
12:09:06.761	3.3735332	-0.7134939	8.834874	-0.06903266	0.04972138	-0.13652839	3.5155966	-1.1374434	9.083897	Multitasking_Watch
12:09:06.782	3.354379	-0.72546524	8.739103	0.049475197	-0.01991726	-0.0125227375	3.4670937	-1.0371192	9.114495	Multitasking_Watch
12:09:06.804	3.354379	-0.72546524	8.739103	0.049475197	-0.01991726	-0.0125227375	3.4670937	-1.0371192	9.114495	Multitasking_Watch
12:09:06.825	3.354379	-0.72546524	8.739103	0.049475197	-0.01991726	-0.0125227375	3.4670937	-1.0371192	9.114495	Multitasking_Watch
12:09:06.846	3.354379	-0.72546524	8.739103	0.049475197	-0.01991726	-0.0125227375	3.4670937	-1.0371192	9.114495	Multitasking_Watch
12:09:06.867	3.354379	-0.72546524	8.739103	0.049475197	-0.01991726	-0.0125227375	3.4670937	-1.0371192	9.114495	Multitasking_Watch
12:09:06.888	3.354379	-0.72546524	8.739103	0.049475197	-0.01991726	-0.0125227375	3.4670937	-1.0371192	9.114495	Multitasking_Watch
12:09:06.910	3.354379	-0.72546524	8.739103	0.049475197	-0.01991726	-0.0125227375	3.4670937	-1.0371192	9.114495	Multitasking_Watch
12:09:06.931	3.354379	-0.72546524	8.739103	0.049475197	-0.01991726	-0.0125227375	3.4670937	-1.0371192	9.114495	Multitasking_Watch
12:09:06.953	3.354379	-0.72546524	8.739103	0.049475197	-0.01991726	-0.0125227375	3.4670937	-1.0371192	9.114495	Multitasking_Watch
12:09:06.975	3.2250881	-0.9074302	8.89952	0.053140387	0.013069462	0.0571159	3.4560988	-0.9424392	9.12894	Multitasking_Watch
12:09:06.998	3.2250881	-0.9074302	8.89952	0.053140387	0.013069462	0.0571159	3.4560988	-0.9424392	9.12894	Multitasking_Watch
12:09:07.020	3.2250881	-0.9074302	8.89952	0.053140387	0.013069462	0.0571159	3.4560988	-0.9424392	9.12894	Multitasking_Watch
12:09:07.043	3.2250881	-0.9074302	8.89952	0.053140387	0.013069462	0.0571159	3.4560988	-0.9424392	9.12894	Multitasking_Watch
12:09:07.066	3.2250881	-0.9074302	8.89952	0.053140387	0.013069462	0.0571159	3.4560988	-0.9424392	9.12894	Multitasking_Watch
12:09:07.088	3.2250881	-0.9074302	8.89952	0.053140387	0.013069462	0.0571159	3.4560988	-0.9424392	9.12894	Multitasking_Watch
12:09:07.110	3.2250881	-0.9074302	8.89952	0.053140387	0.013069462	0.0571159	3.4560988	-0.9424392	9.12894	Multitasking_Watch
12:09:07.132	3.2250881	-0.9074302	8.89952	0.053140387	0.013069462	0.0571159	3.4560988	-0.9424392	9.12894	Multitasking_Watch
12:09:07.154	3.3424077	-0.9505271	8.810931	0.039090488	0.01856725	0.105374254	3.4467506	-0.9622246	9.130411	Multitasking_Watch
12:09:07.175	3.3424077	-0.9505271	8.810931	0.039090488	0.01856725	0.105374254	3.4467506	-0.9622246	9.130411	Multitasking_Watch
12:09:07.197	3.3424077	-0.9505271	8.810931	0.039090488	0.01856725	0.105374254	3.4467506	-0.9622246	9.130411	Multitasking_Watch
12:09:07.219	3.3424077	-0.9505271	8.810931	0.039090488	0.01856725	0.105374254	3.4467506	-0.9622246	9.130411	Multitasking_Watch
12:09:07.242	3.3424077	-0.9505271	8.810931	0.039090488	0.01856725	0.105374254	3.4467506	-0.9622246	9.130411	Multitasking_Watch
12:09:07.265	3.3424077	-0.9505271	8.810931	0.039090488	0.01856725	0.105374254	3.4467506	-0.9622246	9.130411	Multitasking_Watch
12:09:07.287	3.3424077	-0.9505271	8.810931	0.039090488	0.01856725	0.105374254	3.4467506	-0.9622246	9.130411	Multitasking_Watch
12:09:07.310	3.3424077	-0.9505271	8.810931	0.039090488	0.01856725	0.105374254	3.4467506	-0.9622246	9.130411	Multitasking_Watch
12:09:07.335	3.2801564	-0.95531565	8.736709	0.07268808	-0.036410622	0.15607606	3.4467409	-0.95379955	9.131298	Multitasking_Watch
12:09:07.358	3.2801564	-0.95531565	8.736709	0.07268808	-0.036410622	0.15607606	3.4467409	-0.95379955	9.131298	Multitasking_Watch
12:09:07.380	3.2801564	-0.95531565	8.736709	0.07268808	-0.036410622	0.15607606	3.4467409	-0.95379955	9.131298	Multitasking_Watch
12:09:07.403	3.2801564	-0.95531565	8.736709	0.07268808	-0.036410622	0.15607606	3.4467409	-0.95379955	9.131298	Multitasking_Watch
12:09:07.424	3.2801564	-0.95531565	8.736709	0.07268808	-0.036410622	0.15607606	3.4467409	-0.95379955	9.131298	Multitasking_Watch
12:09:07.447	3.2801564	-0.95531565	8.736709	0.07268808	-0.036410622	0.15607606	3.4467409	-0.95379955	9.131298	Multitasking_Watch
12:09:07.470	3.2801564	-0.95531565	8.736709	0.07268808	-0.036410622	0.15607606	3.4467409	-0.95379955	9.131298	Multitasking_Watch
12:09:07.493	3.2801564	-0.95531565	8.736709	0.07268808	-0.036410622	0.15607606	3.4467409	-0.95379955	9.131298	Multitasking_Watch
12:09:07.516	3.2274826	-0.90024734	8.889942	0.108729124	-0.0736734	0.21410826	3.4350824	-0.92895997	9.138249	Multitasking_Watch
12:09:07.538	3.2274826	-0.90024734	8.889942	0.108729124	-0.0736734	0.21410826	3.4350824	-0.92895997	9.138249	Multitasking_Watch
12:09:07.561	3.2274826	-0.90024734	8.889942	0.108729124	-0.0736734	0.21410826	3.4350824	-0.92895997	9.138249	Multitasking_Watch
12:09:07.583	3.2274826	-0.90024734	8.889942	0.108729124	-0.0736734	0.21410826	3.4350824	-0.92895997	9.138249	Multitasking_Watch
12:09:07.606	3.2274826	-0.90024734	8.889942	0.108729124	-0.0736734	0.21410826	3.4350824	-0.92895997	9.138249	Multitasking_Watch
12:09:07.628	3.2274826	-0.90024734	8.889942	0.108729124	-0.0736734	0.21410826	3.4350824	-0.92895997	9.138249	Multitasking_Watch
12:09:07.650	3.2274826	-0.90024734	8.889942	0.108729124	-0.0736734	0.21410826	3.4350824	-0.92895997	9.138249	Multitasking_Watch
12:09:07.673	3.2274826	-0.90024734	8.889942	0.108729124	-0.0736734	0.21410826	3.4350824	-0.92895997	9.138249	Multitasking_Watch
12:09:07.696	3.3136764	-0.91700727	8.937828	0.10628567	0.005739079	0.22937989	3.4470127	-0.9210746	9.134555	Multitasking_Watch
12:09:07.717	3.3136764	-0.91700727	8.937828	0.10628567	0.005739079	0.22937989	3.4470127	-0.9210746	9.134555	Multitasking_Watch
12:09:07.739	3.3136764	-0.91700727	8.937828	0.10628567	0.005739079	0.22937989	3.4470127	-0.9210746	9.134555	Multitasking_Watch
12:09:07.761	3.3136764	-0.91700727	8.937828	0.10628567	0.005739079	0.22937989	3.4470127	-0.9210746	9.134555	Multitasking_Watch
12:09:07.784	3.3136764	-0.91700727	8.937828	0.10628567	0.005739079	0.22937989	3.4470127	-0.9210746	9.134555	Multitasking_Watch
12:09:07.806	3.3136764	-0.91700727	8.937828	0.10628567	0.005739079	0.22937989	3.4470127	-0.9210746	9.134555	Multitasking_Watch
12:09:07.829	3.3136764	-0.91700727	8.937828	0.10628567	0.005739079	0.22937989	3.4470127	-0.9210746	9.134555	Multitasking_Watch
12:09:07.851	3.3136764	-0.91700727	8.937828	0.10628567	0.005739079	0.22937989	3.4470127	-0.9210746	9.134555	Multitasking_Watch
12:09:07.873	3.2801564	-1.0175668	8.775017	0.077575	0.0039064833	0.2397646	3.4354346	-0.95654094	9.135273	Multitasking_Watch
12:09:07.895	3.2801564	-1.0175668	8.775017	0.077575	0.0039064833	0.2397646	3.4354346	-0.95654094	9.135273	Multitasking_Watch
12:09:07.919	3.2801564	-1.0175668	8.775017	0.077575	0.0039064833	0.2397646	3.4354346	-0.95654094	9.135273	Multitasking_Watch
12:09:07.941	3.2801564	-1.0175668	8.775017	0.077575	0.0039064833	0.2397646	3.4354346	-0.95654094	9.135273	Multitasking_Watch
12:09:07.963	3.2801564	-1.0175668	8.775017	0.077575	0.0039064833	0.2397646	3.4354346	-0.95654094	9.135273	Multitasking_Watch
12:09:07.986	3.2801564	-1.0175668	8.775017	0.077575	0.0039064833	0.2397646	3.4354346	-0.95654094	9.135273	Multitasking_Watch
12:09:08.008	3.2801564	-1.0175668	8.775017	0.077575	0.0039064833	0.2397646	3.4354346	-0.95654094	9.135273	Multitasking_Watch
12:09:08.032	3.2801564	-1.0175668	8.775017	0.077575	0.0039064833	0.2397646	3.4354346	-0.95654094	9.135273	Multitasking_Watch
12:09:08.053	3.2083282	-1.010384	8.633755	0.11483777	-0.044962738	0.29352075	3.410579	-0.986383	9.141409	Multitasking_Watch
12:09:08.075	3.2083282	-1.010384	8.633755	0.11483777	-0.044962738	0.29352075	3.410579	-0.986383	9.141409	Multitasking_Watch
12:09:08.097	3.2083282	-1.010384	8.633755	0.11483777	-0.044962738	0.29352075	3.410579	-0.986383	9.141409	Multitasking_Watch
12:09:08.119	3.2083282	-1.010384	8.633755	0.11483777	-0.044962738	0.29352075	3.410579	-0.986383	9.141409	Multitasking_Watch
12:09:08.142	3.2083282	-1.010384	8.633755	0.11483777	-0.044962738	0.29352075	3.410579	-0.986383	9.141409	Multitasking_Watch
12:09:08.164	3.2083282	-1.010384	8.633755	0.11483777	-0.044962738	0.29352075	3.410579	-0.986383	9.141409	Multitasking_Watch
12:09:08.187	3.2083282	-1.010384	8.633755	0.11483777	-0.044962738	0.29352075	3.410579	-0.986383	9.141409	Multitasking_Watch
12:09:08.210	3.2083282	-1.010384	8.633755	0.11483777	-0.044962738	0.29352075	3.410579	-0.986383	9.141409	Multitasking_Watch
12:09:08.232	3.205934	-0.9864412	8.7822	0.08490538	-0.022360722	0.3100141	3.4104588	-1.012203	9.138632	Multitasking_Watch
12:09:08.254	3.205934	-0.9864412	8.7822	0.08490538	-0.022360722	0.3100141	3.4104588	-1.012203	9.138632	Multitasking_Watch
12:09:08.276	3.205934	-0.9864412	8.7822	0.08490538	-0.022360722	0.3100141	3.4104588	-1.012203	9.138632	Multitasking_Watch
12:09:08.297	3.205934	-0.9864412	8.7822	0.08490538	-0.022360722	0.3100141	3.4104588	-1.012203	9.138632	Multitasking_Watch
12:09:08.318	3.205934	-0.9864412	8.7822	0.08490538	-0.022360722	0.3100141	3.4104588	-1.012203	9.138632	Multitasking_Watch
12:09:08.341	3.205934	-0.9864412	8.7822	0.08490538	-0.022360722	0.3100141	3.4104588	-1.012203	9.138632	Multitasking_Watch
12:09:08.364	3.205934	-0.9864412	8.7822	0.08490538	-0.022360722	0.3100141	3.4104588	-1.012203	9.138632	Multitasking_Watch
12:09:08.386	3.205934	-0.9864412	8.7822	0.08490538	-0.022360722	0.3100141	3.4104588	-1.012203	9.138632	Multitasking_Watch
12:09:08.408	3.2538195	-1.2234744	8.743892	0.09712269	-0.023582453	0.24281894	3.4177835	-0.9980845	9.137448	Multitasking_Watch
12:09:08.430	3.2538195	-1.2234744	8.743892	0.09712269	-0.023582453	0.24281894	3.4177835	-0.9980845	9.137448	Multitasking_Watch
12:09:08.452	3.2538195	-1.2234744	8.743892	0.09712269	-0.023582453	0.24281894	3.4177835	-0.9980845	9.137448	Multitasking_Watch
12:09:08.476	3.2538195	-1.2234744	8.743892	0.09712269	-0.023582453	0.24281894	3.4177835	-0.9980845	9.137448	Multitasking_Watch
12:09:08.498	3.2538195	-1.2234744	8.743892	0.09712269	-0.023582453	0.24281894	3.4177835	-0.9980845	9.137448	Multitasking_Watch
12:09:08.520	3.2538195	-1.2234744	8.743892	0.09712269	-0.023582453	0.24281894	3.4177835	-0.9980845	9.137448	Multitasking_Watch
12:09:08.542	3.2538195	-1.2234744	8.743892	0.09712269	-0.023582453	0.24281894	3.4177835	-0.9980845	9.137448	Multitasking_Watch
12:09:08.563	3.2538195	-1.2234744	8.743892	0.09712269	-0.023582453	0.24281894	3.4177835	-0.9980845	9.137448	Multitasking_Watch
12:09:08.586	3.3424077	-1.228263	8.772623	0.0061037657	0.01856725	0.14019357	3.4096813	-1.0477242	9.134917	Multitasking_Watch
12:09:08.607	3.3424077	-1.228263	8.772623	0.0061037657	0.01856725	0.14019357	3.4096813	-1.0477242	9.134917	Multitasking_Watch
12:09:08.629	3.3424077	-1.228263	8.772623	0.0061037657	0.01856725	0.14019357	3.4096813	-1.0477242	9.134917	Multitasking_Watch
12:09:08.652	3.3424077	-1.228263	8.772623	0.0061037657	0.01856725	0.14019357	3.4096813	-1.0477242	9.134917	Multitasking_Watch
12:09:08.675	3.3424077	-1.228263	8.772623	0.0061037657	0.01856725	0.14019357	3.4096813	-1.0477242	9.134917	Multitasking_Watch
12:09:08.697	3.3424077	-1.228263	8.772623	0.0061037657	0.01856725	0.14019357	3.4096813	-1.0477242	9.134917	Multitasking_Watch
12:09:08.720	3.3424077	-1.228263	8.772623	0.0061037657	0.01856725	0.14019357	3.4096813	-1.0477242	9.134917	Multitasking_Watch
12:09:08.743	3.3424077	-1.228263	8.772623	0.0061037657	0.01856725	0.14019357	3.4096813	-1.0477242	9.134917	Multitasking_Watch
12:09:08.766	3.2705793	-1.3096683	8.691217	0.0012168436	0.032006282	0.023518313	3.4063387	-1.1454664	9.124425	Multitasking_Watch
12:09:08.787	3.2705793	-1.3096683	8.691217	0.0012168436	0.032006282	0.023518313	3.4063387	-1.1454664	9.124425	Multitasking_Watch
12:09:08.810	3.2705793	-1.3096683	8.691217	0.0012168436	0.032006282	0.023518313	3.4063387	-1.1454664	9.124425	Multitasking_Watch
12:09:08.831	3.2705793	-1.3096683	8.691217	0.0012168436	0.032006282	0.023518313	3.4063387	-1.1454664	9.124425	Multitasking_Watch
12:09:08.853	3.2705793	-1.3096683	8.691217	0.0012168436	0.032006282	0.023518313	3.4063387	-1.1454664	9.124425	Multitasking_Watch
12:09:08.875	3.2705793	-1.3096683	8.691217	0.0012168436	0.032006282	0.023518313	3.4063387	-1.1454664	9.124425	Multitasking_Watch
12:09:08.898	3.2705793	-1.3096683	8.691217	0.0012168436	0.032006282	0.023518313	3.4063387	-1.1454664	9.124425	Multitasking_Watch
12:09:08.921	3.2705793	-1.3096683	8.691217	0.0012168436	0.032006282	0.023518313	3.4063387	-1.1454664	9.124425	Multitasking_Watch
12:09:08.944	3.1963568	-1.1133378	8.849239	-0.029937284	0.025897633	-0.018020526	3.380865	-1.19342	9.127753	Multitasking_Watch
12:09:08.966	3.1963568	-1.1133378	8.849239	-0.029937284	0.025897633	-0.018020526	3.380865	-1.19342	9.127753	Multitasking_Watch
12:09:08.989	3.1963568	-1.1133378	8.849239	-0.029937284	0.025897633	-0.018020526	3.380865	-1.19342	9.127753	Multitasking_Watch
12:09:09.012	3.1963568	-1.1133378	8.849239	-0.029937284	0.025897633	-0.018020526	3.380865	-1.19342	9.127753	Multitasking_Watch
12:09:09.034	3.1963568	-1.1133378	8.849239	-0.029937284	0.025897633	-0.018020526	3.380865	-1.19342	9.127753	Multitasking_Watch
12:09:09.056	3.1963568	-1.1133378	8.849239	-0.029937284	0.025897633	-0.018020526	3.380865	-1.19342	9.127753	Multitasking_Watch
12:09:09.079	3.1963568	-1.1133378	8.849239	-0.029937284	0.025897633	-0.018020526	3.380865	-1.19342	9.127753	Multitasking_Watch
12:09:09.100	3.1963568	-1.1133378	8.849239	-0.029937284	0.025897633	-0.018020526	3.380865	-1.19342	9.127753	Multitasking_Watch
12:09:09.123	3.2083282	-1.0654523	8.91149	0.023818858	0.006349944	-0.027794369	3.3576565	-1.1739455	9.138838	Multitasking_Watch
12:09:09.145	3.2083282	-1.0654523	8.91149	0.023818858	0.006349944	-0.027794369	3.3576565	-1.1739455	9.138838	Multitasking_Watch
12:09:09.167	3.2083282	-1.0654523	8.91149	0.023818858	0.006349944	-0.027794369	3.3576565	-1.1739455	9.138838	Multitasking_Watch
12:09:09.188	3.2083282	-1.0654523	8.91149	0.023818858	0.006349944	-0.027794369	3.3576565	-1.1739455	9.138838	Multitasking_Watch
12:09:09.210	3.2083282	-1.0654523	8.91149	0.023818858	0.006349944	-0.027794369	3.3576565	-1.1739455	9.138838	Multitasking_Watch
12:09:09.232	3.2083282	-1.0654523	8.91149	0.023818858	0.006349944	-0.027794369	3.3576565	-1.1739455	9.138838	Multitasking_Watch
12:09:09.255	3.2083282	-1.0654523	8.91149	0.023818858	0.006349944	-0.027794369	3.3576565	-1.1739455	9.138838	Multitasking_Watch
12:09:09.278	3.2083282	-1.0654523	8.91149	0.023818858	0.006349944	-0.027794369	3.3576565	-1.1739455	9.138838	Multitasking_Watch
12:09:09.300	3.1939626	-0.94095	8.92825	-0.013443922	-0.0028130345	-0.0125227375	3.347242	-1.1361442	9.147432	Multitasking_Watch
12:09:09.322	3.1939626	-0.94095	8.92825	-0.013443922	-0.0028130345	-0.0125227375	3.347242	-1.1361442	9.147432	Multitasking_Watch
12:09:09.343	3.1939626	-0.94095	8.92825	-0.013443922	-0.0028130345	-0.0125227375	3.347242	-1.1361442	9.147432	Multitasking_Watch
12:09:09.365	3.1939626	-0.94095	8.92825	-0.013443922	-0.0028130345	-0.0125227375	3.347242	-1.1361442	9.147432	Multitasking_Watch
12:09:09.386	3.1939626	-0.94095	8.92825	-0.013443922	-0.0028130345	-0.0125227375	3.347242	-1.1361442	9.147432	Multitasking_Watch
12:09:09.408	3.1939626	-0.94095	8.92825	-0.013443922	-0.0028130345	-0.0125227375	3.347242	-1.1361442	9.147432	Multitasking_Watch
12:09:09.430	3.1939626	-0.94095	8.92825	-0.013443922	-0.0028130345	-0.0125227375	3.347242	-1.1361442	9.147432	Multitasking_Watch
12:09:09.453	3.1939626	-0.94095	8.92825	-0.013443922	-0.0028130345	-0.0125227375	3.347242	-1.1361442	9.147432	Multitasking_Watch
12:09:09.482	3.2442424	-1.0199611	8.688824	-0.040932857	-0.0058673606	-0.010079276	3.3518064	-1.1001309	9.150163	Multitasking_Watch
12:09:09.507	3.2442424	-1.0199611	8.688824	-0.040932857	-0.0058673606	-0.010079276	3.3518064	-1.1001309	9.150163	Multitasking_Watch
12:09:09.529	3.2442424	-1.0199611	8.688824	-0.040932857	-0.0058673606	-0.010079276	3.3518064	-1.1001309	9.150163	Multitasking_Watch
12:09:09.552	3.2442424	-1.0199611	8.688824	-0.040932857	-0.0058673606	-0.010079276	3.3518064	-1.1001309	9.150163	Multitasking_Watch
12:09:09.574	3.2442424	-1.0199611	8.688824	-0.040932857	-0.0058673606	-0.010079276	3.3518064	-1.1001309	9.150163	Multitasking_Watch
12:09:09.596	3.2442424	-1.0199611	8.688824	-0.040932857	-0.0058673606	-0.010079276	3.3518064	-1.1001309	9.150163	Multitasking_Watch
12:09:09.618	3.2442424	-1.0199611	8.688824	-0.040932857	-0.0058673606	-0.010079276	3.3518064	-1.1001309	9.150163	Multitasking_Watch
12:09:09.640	3.2442424	-1.0199611	8.688824	-0.040932857	-0.0058673606	-0.010079276	3.3518064	-1.1001309	9.150163	Multitasking_Watch
12:09:09.662	3.1772027	-0.99362403	8.992896	-0.0079461355	0.010626001	0.0033597588	3.340814	-1.1020615	9.153949	Multitasking_Watch
12:09:09.684	3.1772027	-0.99362403	8.992896	-0.0079461355	0.010626001	0.0033597588	3.340814	-1.1020615	9.153949	Multitasking_Watch
12:09:09.707	3.1772027	-0.99362403	8.992896	-0.0079461355	0.010626001	0.0033597588	3.340814	-1.1020615	9.153949	Multitasking_Watch
12:09:09.730	3.1772027	-0.99362403	8.992896	-0.0079461355	0.010626001	0.0033597588	3.340814	-1.1020615	9.153949	Multitasking_Watch
12:09:09.753	3.1772027	-0.99362403	8.992896	-0.0079461355	0.010626001	0.0033597588	3.340814	-1.1020615	9.153949	Multitasking_Watch
12:09:09.775	3.1772027	-0.99362403	8.992896	-0.0079461355	0.010626001	0.0033597588	3.340814	-1.1020615	9.153949	Multitasking_Watch
12:09:09.798	3.1772027	-0.99362403	8.992896	-0.0079461355	0.010626001	0.0033597588	3.340814	-1.1020615	9.153949	Multitasking_Watch
12:09:09.821	3.1772027	-0.99362403	8.992896	-0.0079461355	0.010626001	0.0033597588	3.340814	-1.1020615	9.153949	Multitasking_Watch
12:09:09.843	3.1915684	-1.0678465	8.818114	0.03725789	0.03383888	-0.0039706244	3.334255	-1.0902644	9.157753	Multitasking_Watch
12:09:09.864	3.1915684	-1.0678465	8.818114	0.03725789	0.03383888	-0.0039706244	3.334255	-1.0902644	9.157753	Multitasking_Watch
12:09:09.886	3.1915684	-1.0678465	8.818114	0.03725789	0.03383888	-0.0039706244	3.334255	-1.0902644	9.157753	Multitasking_Watch
12:09:09.908	3.1915684	-1.0678465	8.818114	0.03725789	0.03383888	-0.0039706244	3.334255	-1.0902644	9.157753	Multitasking_Watch
12:09:09.930	3.1915684	-1.0678465	8.818114	0.03725789	0.03383888	-0.0039706244	3.334255	-1.0902644	9.157753	Multitasking_Watch
12:09:09.953	3.1915684	-1.0678465	8.818114	0.03725789	0.03383888	-0.0039706244	3.334255	-1.0902644	9.157753	Multitasking_Watch
12:09:09.975	3.1915684	-1.0678465	8.818114	0.03725789	0.03383888	-0.0039706244	3.334255	-1.0902644	9.157753	Multitasking_Watch
12:09:09.998	3.1915684	-1.0678465	8.818114	0.03725789	0.03383888	-0.0039706244	3.334255	-1.0902644	9.157753	Multitasking_Watch
12:09:10.020	3.222694	-0.9816527	8.865999	0.03114924	-0.0058673606	0.0045814896	3.3408566	-1.069294	9.157819	Multitasking_Watch
12:09:10.043	3.222694	-0.9816527	8.865999	0.03114924	-0.0058673606	0.0045814896	3.3408566	-1.069294	9.157819	Multitasking_Watch
12:09:10.066	3.222694	-0.9816527	8.865999	0.03114924	-0.0058673606	0.0045814896	3.3408566	-1.069294	9.157819	Multitasking_Watch
12:09:10.088	3.222694	-0.9816527	8.865999	0.03114924	-0.0058673606	0.0045814896	3.3408566	-1.069294	9.157819	Multitasking_Watch
12:09:10.110	3.222694	-0.9816527	8.865999	0.03114924	-0.0058673606	0.0045814896	3.3408566	-1.069294	9.157819	Multitasking_Watch
12:09:10.131	3.222694	-0.9816527	8.865999	0.03114924	-0.0058673606	0.0045814896	3.3408566	-1.069294	9.157819	Multitasking_Watch
12:09:10.152	3.222694	-0.9816527	8.865999	0.03114924	-0.0058673606	0.0045814896	3.3408566	-1.069294	9.157819	Multitasking_Watch
12:09:10.174	3.222694	-0.9816527	8.865999	0.03114924	-0.0058673606	0.0045814896	3.3408566	-1.069294	9.157819	Multitasking_Watch
12:09:10.196	3.222694	-0.9816527	8.865999	-0.0024483479	-0.07122994	-0.005192355	3.3408566	-1.069294	9.157819	Multitasking_Watch
12:09:10.217	3.3160706	-0.9864412	8.794171	-0.0024483479	-0.07122994	-0.005192355	3.3966053	-1.0603607	9.13833	Multitasking_Watch
12:09:10.239	3.3160706	-0.9864412	8.794171	-0.0024483479	-0.07122994	-0.005192355	3.3966053	-1.0603607	9.13833	Multitasking_Watch
12:09:10.262	3.3160706	-0.9864412	8.794171	-0.0024483479	-0.07122994	-0.005192355	3.3966053	-1.0603607	9.13833	Multitasking_Watch
12:09:10.284	3.3160706	-0.9864412	8.794171	-0.0024483479	-0.07122994	-0.005192355	3.3966053	-1.0603607	9.13833	Multitasking_Watch
12:09:10.307	3.3160706	-0.9864412	8.794171	-0.0024483479	-0.07122994	-0.005192355	3.3966053	-1.0603607	9.13833	Multitasking_Watch
12:09:10.330	3.3160706	-0.9864412	8.794171	-0.0024483479	-0.07122994	-0.005192355	3.3966053	-1.0603607	9.13833	Multitasking_Watch
12:09:10.352	3.3160706	-0.9864412	8.794171	-0.0024483479	-0.07122994	-0.005192355	3.3966053	-1.0603607	9.13833	Multitasking_Watch
12:09:10.376	3.3160706	-0.9864412	8.794171	-0.0024483479	-0.07122994	-0.005192355	3.4379916	-1.0650084	9.122299	Multitasking_Watch
12:09:10.399	3.3160706	-0.94573855	8.849239	0.026262319	-0.015030339	-0.00091629784	3.4379916	-1.0650084	9.122299	Multitasking_Watch
12:09:10.420	3.3160706	-0.94573855	8.849239	0.026262319	-0.015030339	-0.00091629784	3.4379916	-1.0650084	9.122299	Multitasking_Watch
12:09:10.443	3.3160706	-0.94573855	8.849239	0.026262319	-0.015030339	-0.00091629784	3.4379916	-1.0650084	9.122299	Multitasking_Watch
12:09:10.465	3.3160706	-0.94573855	8.849239	0.026262319	-0.015030339	-0.00091629784	3.4379916	-1.0650084	9.122299	Multitasking_Watch
12:09:10.488	3.3160706	-0.94573855	8.849239	0.026262319	-0.015030339	-0.00091629784	3.4379916	-1.0650084	9.122299	Multitasking_Watch
12:09:10.513	3.3160706	-0.94573855	8.849239	0.026262319	-0.015030339	-0.00091629784	3.4379916	-1.0650084	9.122299	Multitasking_Watch
12:09:10.535	3.3160706	-0.94573855	8.849239	0.026262319	-0.015030339	-0.00091629784	3.4379916	-1.0650084	9.122299	Multitasking_Watch
12:09:10.560	3.3160706	-0.94573855	8.849239	-0.022606902	-0.06389956	-0.0033597588	3.4379916	-1.0650084	9.122299	Multitasking_Watch
12:09:10.583	3.3950818	-0.95531565	8.61939	-0.022606902	-0.06389956	-0.0033597588	3.4812791	-1.063737	9.106015	Multitasking_Watch
12:09:10.605	3.3950818	-0.95531565	8.61939	-0.022606902	-0.06389956	-0.0033597588	3.4812791	-1.063737	9.106015	Multitasking_Watch
12:09:10.627	3.3950818	-0.95531565	8.61939	-0.022606902	-0.06389956	-0.0033597588	3.4812791	-1.063737	9.106015	Multitasking_Watch
12:09:10.649	3.3950818	-0.95531565	8.61939	-0.022606902	-0.06389956	-0.0033597588	3.4812791	-1.063737	9.106015	Multitasking_Watch
12:09:10.671	3.3950818	-0.95531565	8.61939	-0.022606902	-0.06389956	-0.0033597588	3.4812791	-1.063737	9.106015	Multitasking_Watch
12:09:10.693	3.3950818	-0.95531565	8.61939	-0.022606902	-0.06389956	-0.0033597588	3.4812791	-1.063737	9.106015	Multitasking_Watch
12:09:10.715	3.3950818	-0.95531565	8.61939	-0.022606902	-0.06389956	-0.0033597588	3.4812791	-1.063737	9.106015	Multitasking_Watch
12:09:10.737	3.3950818	-0.95531565	8.61939	-0.037878532	-0.006478226	0.0064140847	3.5343554	-1.0655776	9.085331	Multitasking_Watch
12:09:10.758	3.3926873	-1.0510867	8.724737	-0.037878532	-0.006478226	0.0064140847	3.5343554	-1.0655776	9.085331	Multitasking_Watch
12:09:10.781	3.3926873	-1.0510867	8.724737	-0.037878532	-0.006478226	0.0064140847	3.5343554	-1.0655776	9.085331	Multitasking_Watch
12:09:10.804	3.3926873	-1.0510867	8.724737	-0.037878532	-0.006478226	0.0064140847	3.5343554	-1.0655776	9.085331	Multitasking_Watch
12:09:10.827	3.3926873	-1.0510867	8.724737	-0.037878532	-0.006478226	0.0064140847	3.5343554	-1.0655776	9.085331	Multitasking_Watch
12:09:10.850	3.3926873	-1.0510867	8.724737	-0.037878532	-0.006478226	0.0064140847	3.5343554	-1.0655776	9.085331	Multitasking_Watch
12:09:10.873	3.3926873	-1.0510867	8.724737	-0.037878532	-0.006478226	0.0064140847	3.5343554	-1.0655776	9.085331	Multitasking_Watch
12:09:10.894	3.3926873	-1.0510867	8.724737	-0.037878532	-0.006478226	0.0064140847	3.5343554	-1.0655776	9.085331	Multitasking_Watch
12:09:10.916	3.3926873	-1.0510867	8.724737	-0.037878532	-0.006478226	0.0064140847	3.5343554	-1.0655776	9.085331	Multitasking_Watch
12:09:10.939	3.5602865	-0.96489275	8.6984005	0.0036603045	-0.07978206	0.0106901415	3.5743992	-1.074012	9.068656	Multitasking_Watch
12:09:10.961	3.5602865	-0.96489275	8.6984005	0.0036603045	-0.07978206	0.0106901415	3.5743992	-1.074012	9.068656	Multitasking_Watch
12:09:10.983	3.5602865	-0.96489275	8.6984005	0.0036603045	-0.07978206	0.0106901415	3.5743992	-1.074012	9.068656	Multitasking_Watch
12:09:11.004	3.5602865	-0.96489275	8.6984005	0.0036603045	-0.07978206	0.0106901415	3.5743992	-1.074012	9.068656	Multitasking_Watch
12:09:11.026	3.5602865	-0.96489275	8.6984005	0.0036603045	-0.07978206	0.0106901415	3.5743992	-1.074012	9.068656	Multitasking_Watch
12:09:11.047	3.5602865	-0.96489275	8.6984005	0.0036603045	-0.07978206	0.0106901415	3.5743992	-1.074012	9.068656	Multitasking_Watch
12:09:11.069	3.5602865	-0.96489275	8.6984005	0.0036603045	-0.07978206	0.0106901415	3.5743992	-1.074012	9.068656	Multitasking_Watch
12:09:11.091	3.5602865	-0.96489275	8.6984005	0.0036603045	-0.07978206	0.0106901415	3.5743992	-1.074012	9.068656	Multitasking_Watch
12:09:11.114	3.519584	-1.0247496	8.710372	-0.019552574	0.06499301	-0.0076358155	3.5873497	-1.1108699	9.059099	Multitasking_Watch
12:09:11.136	3.519584	-1.0247496	8.710372	-0.019552574	0.06499301	-0.0076358155	3.5873497	-1.1108699	9.059099	Multitasking_Watch
12:09:11.160	3.519584	-1.0247496	8.710372	-0.019552574	0.06499301	-0.0076358155	3.5873497	-1.1108699	9.059099	Multitasking_Watch
12:09:11.183	3.519584	-1.0247496	8.710372	-0.019552574	0.06499301	-0.0076358155	3.5873497	-1.1108699	9.059099	Multitasking_Watch
12:09:11.205	3.519584	-1.0247496	8.710372	-0.019552574	0.06499301	-0.0076358155	3.5873497	-1.1108699	9.059099	Multitasking_Watch
12:09:11.227	3.519584	-1.0247496	8.710372	-0.019552574	0.06499301	-0.0076358155	3.5873497	-1.1108699	9.059099	Multitasking_Watch
12:09:11.250	3.519584	-1.0247496	8.710372	-0.019552574	0.06499301	-0.0076358155	3.5873497	-1.1108699	9.059099	Multitasking_Watch
12:09:11.273	3.519584	-1.0247496	8.710372	-0.019552574	0.06499301	-0.0076358155	3.5873497	-1.1108699	9.059099	Multitasking_Watch
12:09:11.296	3.3950818	-1.0462981	8.909097	-0.06109141	0.23481356	-0.06261369	3.5103252	-1.1344358	9.086311	Multitasking_Watch
12:09:11.318	3.3950818	-1.0462981	8.909097	-0.06109141	0.23481356	-0.06261369	3.5103252	-1.1344358	9.086311	Multitasking_Watch
12:09:11.341	3.3950818	-1.0462981	8.909097	-0.06109141	0.23481356	-0.06261369	3.5103252	-1.1344358	9.086311	Multitasking_Watch
12:09:11.366	3.3950818	-1.0462981	8.909097	-0.06109141	0.23481356	-0.06261369	3.5103252	-1.1344358	9.086311	Multitasking_Watch
12:09:11.390	3.3950818	-1.0462981	8.909097	-0.06109141	0.23481356	-0.06261369	3.5103252	-1.1344358	9.086311	Multitasking_Watch
12:09:11.412	3.3950818	-1.0462981	8.909097	-0.06109141	0.23481356	-0.06261369	3.5103252	-1.1344358	9.086311	Multitasking_Watch
12:09:11.434	3.3950818	-1.0462981	8.909097	-0.06109141	0.23481356	-0.06261369	3.5103252	-1.1344358	9.086311	Multitasking_Watch
12:09:11.457	3.2202997	-1.0415095	8.861211	0.01587761	0.028951958	0.016187929	3.298166	-1.1614342	9.162071	Multitasking_Watch
12:09:11.478	3.2202997	-1.0415095	8.861211	0.01587761	0.028951958	0.016187929	3.298166	-1.1614342	9.162071	Multitasking_Watch
12:09:11.500	3.2202997	-1.0415095	8.861211	0.01587761	0.028951958	0.016187929	3.298166	-1.1614342	9.162071	Multitasking_Watch
12:09:11.521	3.2202997	-1.0415095	8.861211	0.01587761	0.028951958	0.016187929	3.298166	-1.1614342	9.162071	Multitasking_Watch
12:09:11.543	3.2202997	-1.0415095	8.861211	0.01587761	0.028951958	0.016187929	3.298166	-1.1614342	9.162071	Multitasking_Watch
12:09:11.566	3.2202997	-1.0415095	8.861211	0.01587761	0.028951958	0.016187929	3.298166	-1.1614342	9.162071	Multitasking_Watch
12:09:11.589	3.2202997	-1.0415095	8.861211	0.01587761	0.028951958	0.016187929	3.298166	-1.1614342	9.162071	Multitasking_Watch
12:09:11.612	3.2202997	-1.0415095	8.861211	0.01587761	0.028951958	0.016187929	3.298166	-1.1614342	9.162071	Multitasking_Watch
12:09:11.634	3.2202997	-1.0415095	8.861211	0.01587761	0.028951958	0.016187929	3.298166	-1.1614342	9.162071	Multitasking_Watch
12:09:11.657	3.2777622	-0.9984126	8.73192	-0.004891809	-0.034578025	0.0045814896	3.3555126	-1.1591256	9.141518	Multitasking_Watch
12:09:11.680	3.2777622	-0.9984126	8.73192	-0.004891809	-0.034578025	0.0045814896	3.3555126	-1.1591256	9.141518	Multitasking_Watch
12:09:11.708	3.2777622	-0.9984126	8.73192	-0.004891809	-0.034578025	0.0045814896	3.3555126	-1.1591256	9.141518	Multitasking_Watch
12:09:11.730	3.2777622	-0.9984126	8.73192	-0.004891809	-0.034578025	0.0045814896	3.3555126	-1.1591256	9.141518	Multitasking_Watch
12:09:11.755	3.2777622	-0.9984126	8.73192	-0.004891809	-0.034578025	0.0045814896	3.3555126	-1.1591256	9.141518	Multitasking_Watch
12:09:11.785	3.2777622	-0.9984126	8.73192	-0.004891809	-0.034578025	0.0045814896	3.3555126	-1.1591256	9.141518	Multitasking_Watch
12:09:11.809	3.2777622	-0.9984126	8.73192	-0.004891809	-0.034578025	0.0045814896	3.3555126	-1.1591256	9.141518	Multitasking_Watch
12:09:11.831	3.440573	-1.0870007	8.284191	-0.0012266175	-0.10482753	0.026572637	3.3853106	-1.1263164	9.13463	Multitasking_Watch
12:09:11.852	3.440573	-1.0870007	8.284191	-0.0012266175	-0.10482753	0.026572637	3.3853106	-1.1263164	9.13463	Multitasking_Watch
12:09:11.874	3.440573	-1.0870007	8.284191	-0.0012266175	-0.10482753	0.026572637	3.3853106	-1.1263164	9.13463	Multitasking_Watch
12:09:11.895	3.440573	-1.0870007	8.284191	-0.0012266175	-0.10482753	0.026572637	3.3853106	-1.1263164	9.13463	Multitasking_Watch
12:09:11.916	3.440573	-1.0870007	8.284191	-0.0012266175	-0.10482753	0.026572637	3.3853106	-1.1263164	9.13463	Multitasking_Watch
12:09:11.938	3.440573	-1.0870007	8.284191	-0.0012266175	-0.10482753	0.026572637	3.3853106	-1.1263164	9.13463	Multitasking_Watch
12:09:11.959	3.440573	-1.0870007	8.284191	-0.0012266175	-0.10482753	0.026572637	3.3853106	-1.1263164	9.13463	Multitasking_Watch
12:09:11.981	3.440573	-1.0870007	8.284191	-0.0012266175	-0.10482753	0.026572637	3.3853106	-1.1263164	9.13463	Multitasking_Watch
12:09:12.002	3.3040993	-0.9792584	8.700794	-0.020163441	0.013069462	0.0039706244	3.3948796	-1.1082224	9.133291	Multitasking_Watch
12:09:12.024	3.3040993	-0.9792584	8.700794	-0.020163441	0.013069462	0.0039706244	3.3948796	-1.1082224	9.133291	Multitasking_Watch
12:09:12.045	3.3040993	-0.9792584	8.700794	-0.020163441	0.013069462	0.0039706244	3.3948796	-1.1082224	9.133291	Multitasking_Watch
12:09:12.066	3.3040993	-0.9792584	8.700794	-0.020163441	0.013069462	0.0039706244	3.3948796	-1.1082224	9.133291	Multitasking_Watch
12:09:12.087	3.3040993	-0.9792584	8.700794	-0.020163441	0.013069462	0.0039706244	3.3948796	-1.1082224	9.133291	Multitasking_Watch
12:09:12.108	3.3040993	-0.9792584	8.700794	-0.020163441	0.013069462	0.0039706244	3.3948796	-1.1082224	9.133291	Multitasking_Watch
12:09:12.129	3.3040993	-0.9792584	8.700794	-0.020163441	0.013069462	0.0039706244	3.3948796	-1.1082224	9.133291	Multitasking_Watch
12:09:12.151	3.3040993	-0.9792584	8.700794	-0.020163441	0.013069462	0.0039706244	3.3948796	-1.1082224	9.133291	Multitasking_Watch
12:09:12.172	3.3040993	-0.9792584	8.700794	-0.020163441	0.013069462	0.0039706244	3.3948796	-1.1082224	9.133291	Multitasking_Watch
12:09:12.193	3.2562137	-1.0079896	8.813326	0.007325496	-0.021138992	0.011301007	3.412826	-1.0932894	9.128401	Multitasking_Watch
12:09:12.214	3.2562137	-1.0079896	8.813326	0.007325496	-0.021138992	0.011301007	3.412826	-1.0932894	9.128401	Multitasking_Watch
12:09:12.235	3.2562137	-1.0079896	8.813326	0.007325496	-0.021138992	0.011301007	3.412826	-1.0932894	9.128401	Multitasking_Watch
12:09:12.256	3.2562137	-1.0079896	8.813326	0.007325496	-0.021138992	0.011301007	3.412826	-1.0932894	9.128401	Multitasking_Watch
12:09:12.278	3.2562137	-1.0079896	8.813326	0.007325496	-0.021138992	0.011301007	3.412826	-1.0932894	9.128401	Multitasking_Watch
12:09:12.300	3.2562137	-1.0079896	8.813326	0.007325496	-0.021138992	0.011301007	3.412826	-1.0932894	9.128401	Multitasking_Watch
12:09:12.326	3.2562137	-1.0079896	8.813326	0.007325496	-0.021138992	0.011301007	3.412826	-1.0932894	9.128401	Multitasking_Watch
12:09:12.349	3.2562137	-1.0079896	8.813326	0.007325496	-0.021138992	0.011301007	3.412826	-1.0932894	9.128401	Multitasking_Watch
12:09:12.372	3.3064935	-1.0295382	8.801354	-0.021996036	-0.0022021693	0.0021380284	3.3932145	-1.0804183	9.137239	Multitasking_Watch
12:09:12.395	3.3064935	-1.0295382	8.801354	-0.021996036	-0.0022021693	0.0021380284	3.3932145	-1.0804183	9.137239	Multitasking_Watch
12:09:12.418	3.3064935	-1.0295382	8.801354	-0.021996036	-0.0022021693	0.0021380284	3.3932145	-1.0804183	9.137239	Multitasking_Watch
12:09:12.441	3.3064935	-1.0295382	8.801354	-0.021996036	-0.0022021693	0.0021380284	3.3932145	-1.0804183	9.137239	Multitasking_Watch
12:09:12.463	3.3064935	-1.0295382	8.801354	-0.021996036	-0.0022021693	0.0021380284	3.3932145	-1.0804183	9.137239	Multitasking_Watch
12:09:12.485	3.3064935	-1.0295382	8.801354	-0.021996036	-0.0022021693	0.0021380284	3.3932145	-1.0804183	9.137239	Multitasking_Watch
12:09:12.509	3.3064935	-1.0295382	8.801354	-0.021996036	-0.0022021693	0.0021380284	3.3932145	-1.0804183	9.137239	Multitasking_Watch
12:09:12.531	3.3064935	-1.0295382	8.801354	-0.021996036	-0.0022021693	0.0021380284	3.3932145	-1.0804183	9.137239	Multitasking_Watch
12:09:12.553	3.275368	-1.0678465	8.7534685	-0.017109113	0.017345518	0.010079276	3.3900855	-1.0740498	9.139152	Multitasking_Watch
12:09:12.574	3.275368	-1.0678465	8.7534685	-0.017109113	0.017345518	0.010079276	3.3900855	-1.0740498	9.139152	Multitasking_Watch
12:09:12.596	3.275368	-1.0678465	8.7534685	-0.017109113	0.017345518	0.010079276	3.3900855	-1.0740498	9.139152	Multitasking_Watch
12:09:12.620	3.275368	-1.0678465	8.7534685	-0.017109113	0.017345518	0.010079276	3.3900855	-1.0740498	9.139152	Multitasking_Watch
12:09:12.645	3.275368	-1.0678465	8.7534685	-0.017109113	0.017345518	0.010079276	3.3900855	-1.0740498	9.139152	Multitasking_Watch
12:09:12.667	3.275368	-1.0678465	8.7534685	-0.017109113	0.017345518	0.010079276	3.3900855	-1.0740498	9.139152	Multitasking_Watch
12:09:12.691	3.275368	-1.0678465	8.7534685	-0.017109113	0.017345518	0.010079276	3.3900855	-1.0740498	9.139152	Multitasking_Watch
12:09:12.714	3.275368	-1.0678465	8.7534685	-0.017109113	0.017345518	0.010079276	3.3900855	-1.0740498	9.139152	Multitasking_Watch
12:09:12.739	3.1676257	-1.0319325	8.897125	-0.0018374827	-0.006478226	0.01740966	3.3827062	-1.0824805	9.140893	Multitasking_Watch
12:09:12.761	3.1676257	-1.0319325	8.897125	-0.0018374827	-0.006478226	0.01740966	3.3827062	-1.0824805	9.140893	Multitasking_Watch
12:09:12.784	3.1676257	-1.0319325	8.897125	-0.0018374827	-0.006478226	0.01740966	3.3827062	-1.0824805	9.140893	Multitasking_Watch
12:09:12.806	3.1676257	-1.0319325	8.897125	-0.0018374827	-0.006478226	0.01740966	3.3827062	-1.0824805	9.140893	Multitasking_Watch
12:09:12.828	3.1676257	-1.0319325	8.897125	-0.0018374827	-0.006478226	0.01740966	3.3827062	-1.0824805	9.140893	Multitasking_Watch
12:09:12.851	3.1676257	-1.0319325	8.897125	-0.0018374827	-0.006478226	0.01740966	3.3827062	-1.0824805	9.140893	Multitasking_Watch
12:09:12.873	3.1676257	-1.0319325	8.897125	-0.0018374827	-0.006478226	0.01740966	3.3827062	-1.0824805	9.140893	Multitasking_Watch
12:09:12.895	3.2298768	-0.9792584	8.770228	0.020764532	0.0051282137	0.00091629784	3.3827062	-1.0824805	9.140893	Multitasking_Watch
12:09:12.918	3.2298768	-0.9792584	8.770228	0.020764532	0.0051282137	0.00091629784	3.3751981	-1.0929861	9.142417	Multitasking_Watch
12:09:12.940	3.2298768	-0.9792584	8.770228	0.020764532	0.0051282137	0.00091629784	3.3751981	-1.0929861	9.142417	Multitasking_Watch
12:09:12.963	3.2298768	-0.9792584	8.770228	0.020764532	0.0051282137	0.00091629784	3.3751981	-1.0929861	9.142417	Multitasking_Watch
12:09:12.987	3.2298768	-0.9792584	8.770228	0.020764532	0.0051282137	0.00091629784	3.3751981	-1.0929861	9.142417	Multitasking_Watch
12:09:13.010	3.2298768	-0.9792584	8.770228	0.020764532	0.0051282137	0.00091629784	3.3751981	-1.0929861	9.142417	Multitasking_Watch
12:09:13.033	3.2298768	-0.9792584	8.770228	0.020764532	0.0051282137	0.00091629784	3.3751981	-1.0929861	9.142417	Multitasking_Watch
12:09:13.057	3.2298768	-0.9792584	8.770228	0.020764532	0.0051282137	0.00091629784	3.3751981	-1.0929861	9.142417	Multitasking_Watch
12:09:13.079	3.2993107	-1.2785428	8.796566	-0.073308714	0.07171252	0.0045814896	3.357722	-1.1268638	9.144738	Multitasking_Watch
12:09:13.100	3.2993107	-1.2785428	8.796566	-0.073308714	0.07171252	0.0045814896	3.357722	-1.1268638	9.144738	Multitasking_Watch
12:09:13.122	3.2993107	-1.2785428	8.796566	-0.073308714	0.07171252	0.0045814896	3.357722	-1.1268638	9.144738	Multitasking_Watch
12:09:13.144	3.2993107	-1.2785428	8.796566	-0.073308714	0.07171252	0.0045814896	3.357722	-1.1268638	9.144738	Multitasking_Watch
12:09:13.167	3.2993107	-1.2785428	8.796566	-0.073308714	0.07171252	0.0045814896	3.357722	-1.1268638	9.144738	Multitasking_Watch
12:09:13.190	3.2993107	-1.2785428	8.796566	-0.073308714	0.07171252	0.0045814896	3.357722	-1.1268638	9.144738	Multitasking_Watch
12:09:13.212	3.2993107	-1.2785428	8.796566	-0.073308714	0.07171252	0.0045814896	3.357722	-1.1268638	9.144738	Multitasking_Watch
12:09:13.235	3.2993107	-1.2785428	8.796566	-0.073308714	0.07171252	0.0045814896	3.357722	-1.1268638	9.144738	Multitasking_Watch
12:09:13.258	3.3663504	-1.0127783	8.394327	0.021986261	0.021621574	0.0015271632	3.3227737	-1.1474997	9.154932	Multitasking_Watch
12:09:13.280	3.3663504	-1.0127783	8.394327	0.021986261	0.021621574	0.0015271632	3.3227737	-1.1474997	9.154932	Multitasking_Watch
12:09:13.304	3.3663504	-1.0127783	8.394327	0.021986261	0.021621574	0.0015271632	3.3227737	-1.1474997	9.154932	Multitasking_Watch
12:09:13.327	3.3663504	-1.0127783	8.394327	0.021986261	0.021621574	0.0015271632	3.3227737	-1.1474997	9.154932	Multitasking_Watch
12:09:13.349	3.3663504	-1.0127783	8.394327	0.021986261	0.021621574	0.0015271632	3.3227737	-1.1474997	9.154932	Multitasking_Watch
12:09:13.371	3.3663504	-1.0127783	8.394327	0.021986261	0.021621574	0.0015271632	3.3227737	-1.1474997	9.154932	Multitasking_Watch
12:09:13.394	3.3663504	-1.0127783	8.394327	0.021986261	0.021621574	0.0015271632	3.3227737	-1.1474997	9.154932	Multitasking_Watch
12:09:13.416	3.3663504	-1.0127783	8.394327	0.021986261	0.021621574	0.0015271632	3.3227737	-1.1474997	9.154932	Multitasking_Watch
12:09:13.438	2.971295	-0.96489275	8.820508	0.027484048	0.04972138	0.022907445	3.230381	-1.112645	9.192227	Multitasking_Watch
12:09:13.461	2.971295	-0.96489275	8.820508	0.027484048	0.04972138	0.022907445	3.230381	-1.112645	9.192227	Multitasking_Watch
12:09:13.484	2.971295	-0.96489275	8.820508	0.027484048	0.04972138	0.022907445	3.230381	-1.112645	9.192227	Multitasking_Watch
12:09:13.506	2.971295	-0.96489275	8.820508	0.027484048	0.04972138	0.022907445	3.230381	-1.112645	9.192227	Multitasking_Watch
12:09:13.529	2.971295	-0.96489275	8.820508	0.027484048	0.04972138	0.022907445	3.230381	-1.112645	9.192227	Multitasking_Watch
12:09:13.551	2.971295	-0.96489275	8.820508	0.027484048	0.04972138	0.022907445	3.230381	-1.112645	9.192227	Multitasking_Watch
12:09:13.574	2.971295	-0.96489275	8.820508	0.027484048	0.04972138	0.022907445	3.230381	-1.112645	9.192227	Multitasking_Watch
12:09:13.596	2.971295	-0.96489275	8.820508	0.027484048	0.04972138	0.022907445	3.230381	-1.112645	9.192227	Multitasking_Watch
12:09:13.618	2.9234095	-1.0271438	9.277815	-0.004280944	-0.014419474	0.00091629784	3.156692	-1.1200027	9.216901	Multitasking_Watch
12:09:13.640	2.9234095	-1.0271438	9.277815	-0.004280944	-0.014419474	0.00091629784	3.156692	-1.1200027	9.216901	Multitasking_Watch
12:09:13.662	2.9234095	-1.0271438	9.277815	-0.004280944	-0.014419474	0.00091629784	3.156692	-1.1200027	9.216901	Multitasking_Watch
12:09:13.683	2.9234095	-1.0271438	9.277815	-0.004280944	-0.014419474	0.00091629784	3.156692	-1.1200027	9.216901	Multitasking_Watch
12:09:13.706	2.9234095	-1.0271438	9.277815	-0.004280944	-0.014419474	0.00091629784	3.156692	-1.1200027	9.216901	Multitasking_Watch
12:09:13.729	2.9234095	-1.0271438	9.277815	-0.004280944	-0.014419474	0.00091629784	3.156692	-1.1200027	9.216901	Multitasking_Watch
12:09:13.751	2.9234095	-1.0271438	9.277815	-0.004280944	-0.014419474	0.00091629784	3.156692	-1.1200027	9.216901	Multitasking_Watch
12:09:13.774	2.9234095	-1.0271438	9.277815	-0.004280944	-0.014419474	0.00091629784	3.156692	-1.1200027	9.216901	Multitasking_Watch
12:09:13.795	2.9234095	-1.0271438	9.277815	-0.004280944	-0.014419474	0.00091629784	3.156692	-1.1200027	9.216901	Multitasking_Watch
12:09:13.817	3.2370596	-1.3264283	8.669669	0.035425298	-0.0040347646	-0.10293079	3.2168047	-1.0548553	9.2037945	Multitasking_Watch
12:09:13.840	3.2370596	-1.3264283	8.669669	0.035425298	-0.0040347646	-0.10293079	3.2168047	-1.0548553	9.2037945	Multitasking_Watch
12:09:13.863	3.2370596	-1.3264283	8.669669	0.035425298	-0.0040347646	-0.10293079	3.2168047	-1.0548553	9.2037945	Multitasking_Watch
12:09:13.884	3.2370596	-1.3264283	8.669669	0.035425298	-0.0040347646	-0.10293079	3.2168047	-1.0548553	9.2037945	Multitasking_Watch
12:09:13.907	3.2370596	-1.3264283	8.669669	0.035425298	-0.0040347646	-0.10293079	3.2168047	-1.0548553	9.2037945	Multitasking_Watch
12:09:13.929	3.2370596	-1.3264283	8.669669	0.035425298	-0.0040347646	-0.10293079	3.2168047	-1.0548553	9.2037945	Multitasking_Watch
12:09:13.951	3.2370596	-1.3264283	8.669669	0.035425298	-0.0040347646	-0.10293079	3.2168047	-1.0548553	9.2037945	Multitasking_Watch
12:09:13.973	3.2370596	-1.3264283	8.669669	0.035425298	-0.0040347646	-0.10293079	3.2168047	-1.0548553	9.2037945	Multitasking_Watch
12:09:13.994	3.2442424	-0.9720756	8.650515	0.0018277088	-0.041297548	-0.16768251	3.3146586	-1.0830554	9.165718	Multitasking_Watch
12:09:14.016	3.2442424	-0.9720756	8.650515	0.0018277088	-0.041297548	-0.16768251	3.3146586	-1.0830554	9.165718	Multitasking_Watch
12:09:14.037	3.2442424	-0.9720756	8.650515	0.0018277088	-0.041297548	-0.16768251	3.3146586	-1.0830554	9.165718	Multitasking_Watch
12:09:14.058	3.2442424	-0.9720756	8.650515	0.0018277088	-0.041297548	-0.16768251	3.3146586	-1.0830554	9.165718	Multitasking_Watch
12:09:14.080	3.2442424	-0.9720756	8.650515	0.0018277088	-0.041297548	-0.16768251	3.3146586	-1.0830554	9.165718	Multitasking_Watch
12:09:14.101	3.2442424	-0.9720756	8.650515	0.0018277088	-0.041297548	-0.16768251	3.3146586	-1.0830554	9.165718	Multitasking_Watch
12:09:14.122	3.2442424	-0.9720756	8.650515	0.0018277088	-0.041297548	-0.16768251	3.3146586	-1.0830554	9.165718	Multitasking_Watch
12:09:14.143	3.2442424	-0.9720756	8.650515	0.0018277088	-0.041297548	-0.16768251	3.3146586	-1.0830554	9.165718	Multitasking_Watch
12:09:14.164	3.0981915	-1.1037607	8.839663	-0.049484972	0.06804733	-0.20983222	3.3646443	-1.0174412	9.155018	Multitasking_Watch
12:09:14.186	3.0981915	-1.1037607	8.839663	-0.049484972	0.06804733	-0.20983222	3.3646443	-1.0174412	9.155018	Multitasking_Watch
12:09:14.207	3.0981915	-1.1037607	8.839663	-0.049484972	0.06804733	-0.20983222	3.3646443	-1.0174412	9.155018	Multitasking_Watch
12:09:14.228	3.0981915	-1.1037607	8.839663	-0.049484972	0.06804733	-0.20983222	3.3646443	-1.0174412	9.155018	Multitasking_Watch
12:09:14.251	3.0981915	-1.1037607	8.839663	-0.049484972	0.06804733	-0.20983222	3.3646443	-1.0174412	9.155018	Multitasking_Watch
12:09:14.274	3.0981915	-1.1037607	8.839663	-0.049484972	0.06804733	-0.20983222	3.3646443	-1.0174412	9.155018	Multitasking_Watch
12:09:14.298	3.0981915	-1.1037607	8.839663	-0.049484972	0.06804733	-0.20983222	3.3646443	-1.0174412	9.155018	Multitasking_Watch
12:09:14.321	3.0981915	-1.1037607	8.839663	-0.049484972	0.06804733	-0.20983222	3.3646443	-1.0174412	9.155018	Multitasking_Watch
12:09:14.343	3.2107224	-0.9217958	8.430242	-0.080028236	0.034449745	-0.23487769	3.3616066	-0.99730223	9.158349	Multitasking_Watch
12:09:14.366	3.2107224	-0.9217958	8.430242	-0.080028236	0.034449745	-0.23487769	3.3616066	-0.99730223	9.158349	Multitasking_Watch
12:09:14.387	3.2107224	-0.9217958	8.430242	-0.080028236	0.034449745	-0.23487769	3.3616066	-0.99730223	9.158349	Multitasking_Watch
12:09:14.412	3.2107224	-0.9217958	8.430242	-0.080028236	0.034449745	-0.23487769	3.3616066	-0.99730223	9.158349	Multitasking_Watch
12:09:14.434	3.2107224	-0.9217958	8.430242	-0.080028236	0.034449745	-0.23487769	3.3616066	-0.99730223	9.158349	Multitasking_Watch
12:09:14.455	3.2107224	-0.9217958	8.430242	-0.080028236	0.034449745	-0.23487769	3.3616066	-0.99730223	9.158349	Multitasking_Watch
12:09:14.477	3.2107224	-0.9217958	8.430242	-0.080028236	0.034449745	-0.23487769	3.3616066	-0.99730223	9.158349	Multitasking_Watch
12:09:14.499	3.2107224	-0.9217958	8.430242	-0.080028236	0.034449745	-0.23487769	3.3616066	-0.99730223	9.158349	Multitasking_Watch
12:09:14.525	3.2346652	-0.7901107	8.676852	-0.07758477	-0.00036957348	-0.18967366	3.3003497	-1.003261	9.179954	Multitasking_Watch
12:09:14.548	3.2346652	-0.7901107	8.676852	-0.07758477	-0.00036957348	-0.18967366	3.3003497	-1.003261	9.179954	Multitasking_Watch
12:09:14.570	3.2346652	-0.7901107	8.676852	-0.07758477	-0.00036957348	-0.18967366	3.3003497	-1.003261	9.179954	Multitasking_Watch
12:09:14.593	3.2346652	-0.7901107	8.676852	-0.07758477	-0.00036957348	-0.18967366	3.3003497	-1.003261	9.179954	Multitasking_Watch
12:09:14.615	3.2346652	-0.7901107	8.676852	-0.07758477	-0.00036957348	-0.18967366	3.3003497	-1.003261	9.179954	Multitasking_Watch
12:09:14.638	3.2346652	-0.7901107	8.676852	-0.07758477	-0.00036957348	-0.18967366	3.3003497	-1.003261	9.179954	Multitasking_Watch
12:09:14.661	3.2346652	-0.7901107	8.676852	-0.07758477	-0.00036957348	-0.18967366	3.3003497	-1.003261	9.179954	Multitasking_Watch
12:09:14.683	3.2346652	-0.7901107	8.676852	-0.07758477	-0.00036957348	-0.18967366	3.3003497	-1.003261	9.179954	Multitasking_Watch
12:09:14.705	3.172414	-0.8571504	9.071907	-0.092245534	0.0014630222	-0.26419923	3.2900243	-1.0218394	9.181609	Multitasking_Watch
12:09:14.727	3.172414	-0.8571504	9.071907	-0.092245534	0.0014630222	-0.26419923	3.2900243	-1.0218394	9.181609	Multitasking_Watch
12:09:14.750	3.172414	-0.8571504	9.071907	-0.092245534	0.0014630222	-0.26419923	3.2900243	-1.0218394	9.181609	Multitasking_Watch
12:09:14.773	3.172414	-0.8571504	9.071907	-0.092245534	0.0014630222	-0.26419923	3.2900243	-1.0218394	9.181609	Multitasking_Watch
12:09:14.795	3.172414	-0.8571504	9.071907	-0.092245534	0.0014630222	-0.26419923	3.2900243	-1.0218394	9.181609	Multitasking_Watch
12:09:14.818	3.172414	-0.8571504	9.071907	-0.092245534	0.0014630222	-0.26419923	3.2900243	-1.0218394	9.181609	Multitasking_Watch
12:09:14.841	3.172414	-0.8571504	9.071907	-0.092245534	0.0014630222	-0.26419923	3.2900243	-1.0218394	9.181609	Multitasking_Watch
12:09:14.864	3.172414	-0.8571504	9.071907	-0.092245534	0.0014630222	-0.26419923	3.2900243	-1.0218394	9.181609	Multitasking_Watch
12:09:14.886	3.1460772	-0.7015225	9.019233	-0.08919121	0.027730228	-0.2434298	3.3220236	-1.0424819	9.167757	Multitasking_Watch
12:09:14.908	3.1460772	-0.7015225	9.019233	-0.08919121	0.027730228	-0.2434298	3.3220236	-1.0424819	9.167757	Multitasking_Watch
12:09:14.931	3.1460772	-0.7015225	9.019233	-0.08919121	0.027730228	-0.2434298	3.3220236	-1.0424819	9.167757	Multitasking_Watch
12:09:14.953	3.1460772	-0.7015225	9.019233	-0.08919121	0.027730228	-0.2434298	3.3220236	-1.0424819	9.167757	Multitasking_Watch
12:09:14.975	3.1460772	-0.7015225	9.019233	-0.08919121	0.027730228	-0.2434298	3.3220236	-1.0424819	9.167757	Multitasking_Watch
12:09:14.996	3.1460772	-0.7015225	9.019233	-0.08919121	0.027730228	-0.2434298	3.3220236	-1.0424819	9.167757	Multitasking_Watch
12:09:15.018	3.1460772	-0.7015225	9.019233	-0.08919121	0.027730228	-0.2434298	3.3220236	-1.0424819	9.167757	Multitasking_Watch
12:09:15.040	3.1460772	-0.7015225	9.019233	-0.08919121	0.027730228	-0.2434298	3.3220236	-1.0424819	9.167757	Multitasking_Watch
12:09:15.062	3.1772027	-0.74222517	8.8324795	-0.0061135394	-0.060234368	-0.16157386	3.3562264	-1.1120801	9.147098	Multitasking_Watch
12:09:15.086	3.1772027	-0.74222517	8.8324795	-0.0061135394	-0.060234368	-0.16157386	3.3562264	-1.1120801	9.147098	Multitasking_Watch
12:09:15.107	3.1772027	-0.74222517	8.8324795	-0.0061135394	-0.060234368	-0.16157386	3.3562264	-1.1120801	9.147098	Multitasking_Watch
12:09:15.129	3.1772027	-0.74222517	8.8324795	-0.0061135394	-0.060234368	-0.16157386	3.3562264	-1.1120801	9.147098	Multitasking_Watch
12:09:15.154	3.1772027	-0.74222517	8.8324795	-0.0061135394	-0.060234368	-0.16157386	3.3562264	-1.1120801	9.147098	Multitasking_Watch
12:09:15.176	3.1772027	-0.74222517	8.8324795	-0.0061135394	-0.060234368	-0.16157386	3.3562264	-1.1120801	9.147098	Multitasking_Watch
12:09:15.200	3.1772027	-0.74222517	8.8324795	-0.0061135394	-0.060234368	-0.16157386	3.3562264	-1.1120801	9.147098	Multitasking_Watch
12:09:15.222	3.1772027	-0.74222517	8.8324795	-0.0061135394	-0.060234368	-0.16157386	3.3562264	-1.1120801	9.147098	Multitasking_Watch
12:09:15.246	3.2921278	-0.74701375	8.784595	0.053751256	-0.03579976	-0.0015271632	3.429543	-0.9483631	9.138338	Multitasking_Watch
12:09:15.269	3.2921278	-0.74701375	8.784595	0.053751256	-0.03579976	-0.0015271632	3.429543	-0.9483631	9.138338	Multitasking_Watch
12:09:15.291	3.2921278	-0.74701375	8.784595	0.053751256	-0.03579976	-0.0015271632	3.429543	-0.9483631	9.138338	Multitasking_Watch
12:09:15.314	3.2921278	-0.74701375	8.784595	0.053751256	-0.03579976	-0.0015271632	3.429543	-0.9483631	9.138338	Multitasking_Watch
12:09:15.336	3.2921278	-0.74701375	8.784595	0.053751256	-0.03579976	-0.0015271632	3.429543	-0.9483631	9.138338	Multitasking_Watch
12:09:15.359	3.2921278	-0.74701375	8.784595	0.053751256	-0.03579976	-0.0015271632	3.429543	-0.9483631	9.138338	Multitasking_Watch
12:09:15.382	3.2921278	-0.74701375	8.784595	0.053751256	-0.03579976	-0.0015271632	3.429543	-0.9483631	9.138338	Multitasking_Watch
12:09:15.404	3.2921278	-0.74701375	8.784595	0.053751256	-0.03579976	-0.0015271632	3.429543	-0.9483631	9.138338	Multitasking_Watch
12:09:15.428	3.5339496	-0.4285752	8.705584	0.1197247	-0.027247645	0.16401732	3.4789484	-0.75152165	9.137971	Multitasking_Watch
12:09:15.450	3.5339496	-0.4285752	8.705584	0.1197247	-0.027247645	0.16401732	3.4789484	-0.75152165	9.137971	Multitasking_Watch
12:09:15.471	3.5339496	-0.4285752	8.705584	0.1197247	-0.027247645	0.16401732	3.4789484	-0.75152165	9.137971	Multitasking_Watch
12:09:15.492	3.5339496	-0.4285752	8.705584	0.1197247	-0.027247645	0.16401732	3.4789484	-0.75152165	9.137971	Multitasking_Watch
12:09:15.514	3.5339496	-0.4285752	8.705584	0.1197247	-0.027247645	0.16401732	3.4789484	-0.75152165	9.137971	Multitasking_Watch
12:09:15.535	3.5339496	-0.4285752	8.705584	0.1197247	-0.027247645	0.16401732	3.4789484	-0.75152165	9.137971	Multitasking_Watch
12:09:15.558	3.5339496	-0.4285752	8.705584	0.1197247	-0.027247645	0.16401732	3.4789484	-0.75152165	9.137971	Multitasking_Watch
12:09:15.579	3.5339496	-0.4285752	8.705584	0.1197247	-0.027247645	0.16401732	3.4789484	-0.75152165	9.137971	Multitasking_Watch
12:09:15.601	3.284945	-0.5698374	8.406299	0.11056172	-0.02908024	0.2959642	3.511531	-0.66967154	9.131871	Multitasking_Watch
12:09:15.624	3.284945	-0.5698374	8.406299	0.11056172	-0.02908024	0.2959642	3.511531	-0.66967154	9.131871	Multitasking_Watch
12:09:15.647	3.284945	-0.5698374	8.406299	0.11056172	-0.02908024	0.2959642	3.511531	-0.66967154	9.131871	Multitasking_Watch
12:09:15.668	3.284945	-0.5698374	8.406299	0.11056172	-0.02908024	0.2959642	3.511531	-0.66967154	9.131871	Multitasking_Watch
12:09:15.691	3.284945	-0.5698374	8.406299	0.11056172	-0.02908024	0.2959642	3.511531	-0.66967154	9.131871	Multitasking_Watch
12:09:15.713	3.284945	-0.5698374	8.406299	0.11056172	-0.02908024	0.2959642	3.511531	-0.66967154	9.131871	Multitasking_Watch
12:09:15.735	3.284945	-0.5698374	8.406299	0.11056172	-0.02908024	0.2959642	3.511531	-0.66967154	9.131871	Multitasking_Watch
12:09:15.757	3.284945	-0.5698374	8.406299	0.11056172	-0.02908024	0.2959642	3.511531	-0.66967154	9.131871	Multitasking_Watch
12:09:15.778	3.3687446	-0.5770202	8.801354	0.07696413	-0.019306397	0.39920044	3.5170093	-0.64351046	9.131643	Multitasking_Watch
12:09:15.800	3.3687446	-0.5770202	8.801354	0.07696413	-0.019306397	0.39920044	3.5170093	-0.64351046	9.131643	Multitasking_Watch
12:09:15.823	3.3687446	-0.5770202	8.801354	0.07696413	-0.019306397	0.39920044	3.5170093	-0.64351046	9.131643	Multitasking_Watch
12:09:15.845	3.3687446	-0.5770202	8.801354	0.07696413	-0.019306397	0.39920044	3.5170093	-0.64351046	9.131643	Multitasking_Watch
12:09:15.869	3.3687446	-0.5770202	8.801354	0.07696413	-0.019306397	0.39920044	3.5170093	-0.64351046	9.131643	Multitasking_Watch
12:09:15.891	3.3687446	-0.5770202	8.801354	0.07696413	-0.019306397	0.39920044	3.5170093	-0.64351046	9.131643	Multitasking_Watch
12:09:15.914	3.3687446	-0.5770202	8.801354	0.07696413	-0.019306397	0.39920044	3.5170093	-0.64351046	9.131643	Multitasking_Watch
12:09:15.936	3.3687446	-0.5770202	8.801354	0.07696413	-0.019306397	0.39920044	3.5170093	-0.64351046	9.131643	Multitasking_Watch
12:09:15.958	3.3088877	-0.6847626	8.724737	0.18264382	-0.04984966	0.4474588	3.55579	-0.69272494	9.113005	Multitasking_Watch
12:09:15.980	3.3088877	-0.6847626	8.724737	0.18264382	-0.04984966	0.4474588	3.55579	-0.69272494	9.113005	Multitasking_Watch
12:09:16.003	3.3088877	-0.6847626	8.724737	0.18264382	-0.04984966	0.4474588	3.55579	-0.69272494	9.113005	Multitasking_Watch
12:09:16.025	3.3088877	-0.6847626	8.724737	0.18264382	-0.04984966	0.4474588	3.55579	-0.69272494	9.113005	Multitasking_Watch
12:09:16.046	3.3088877	-0.6847626	8.724737	0.18264382	-0.04984966	0.4474588	3.55579	-0.69272494	9.113005	Multitasking_Watch
12:09:16.068	3.3088877	-0.6847626	8.724737	0.18264382	-0.04984966	0.4474588	3.55579	-0.69272494	9.113005	Multitasking_Watch
12:09:16.090	3.3088877	-0.6847626	8.724737	0.18264382	-0.04984966	0.4474588	3.55579	-0.69272494	9.113005	Multitasking_Watch
12:09:16.112	3.3088877	-0.6847626	8.724737	0.18264382	-0.04984966	0.4474588	3.55579	-0.69272494	9.113005	Multitasking_Watch
12:09:16.133	3.3088877	-0.6847626	8.724737	0.114226915	-0.044351872	0.4896085	3.55579	-0.69272494	9.113005	Multitasking_Watch
12:09:16.155	3.3328304	-0.9241901	8.992896	0.114226915	-0.044351872	0.4896085	3.5433025	-0.75056785	9.113289	Multitasking_Watch
12:09:16.179	3.3328304	-0.9241901	8.992896	0.114226915	-0.044351872	0.4896085	3.5433025	-0.75056785	9.113289	Multitasking_Watch
12:09:16.201	3.3328304	-0.9241901	8.992896	0.114226915	-0.044351872	0.4896085	3.5433025	-0.75056785	9.113289	Multitasking_Watch
12:09:16.223	3.3328304	-0.9241901	8.992896	0.114226915	-0.044351872	0.4896085	3.5433025	-0.75056785	9.113289	Multitasking_Watch
12:09:16.245	3.3328304	-0.9241901	8.992896	0.114226915	-0.044351872	0.4896085	3.5433025	-0.75056785	9.113289	Multitasking_Watch
12:09:16.268	3.3328304	-0.9241901	8.992896	0.114226915	-0.044351872	0.4896085	3.5433025	-0.75056785	9.113289	Multitasking_Watch
12:09:16.290	3.3328304	-0.9241901	8.992896	0.114226915	-0.044351872	0.4896085	3.5433025	-0.75056785	9.113289	Multitasking_Watch
12:09:16.312	3.3328304	-0.9241901	8.992896	0.114226915	-0.044351872	0.4896085	3.5433025	-0.75056785	9.113289	Multitasking_Watch
12:09:16.335	3.301705	-1.2234744	9.117398	0.17714603	-0.074895136	0.3436117	3.5455847	-0.8003322	9.108165	Multitasking_Watch
12:09:16.360	3.301705	-1.2234744	9.117398	0.17714603	-0.074895136	0.3436117	3.5455847	-0.8003322	9.108165	Multitasking_Watch
12:09:16.383	3.301705	-1.2234744	9.117398	0.17714603	-0.074895136	0.3436117	3.5455847	-0.8003322	9.108165	Multitasking_Watch
12:09:16.405	3.301705	-1.2234744	9.117398	0.17714603	-0.074895136	0.3436117	3.5455847	-0.8003322	9.108165	Multitasking_Watch
12:09:16.428	3.301705	-1.2234744	9.117398	0.17714603	-0.074895136	0.3436117	3.5455847	-0.8003322	9.108165	Multitasking_Watch
12:09:16.451	3.301705	-1.2234744	9.117398	0.17714603	-0.074895136	0.3436117	3.5455847	-0.8003322	9.108165	Multitasking_Watch
12:09:16.472	3.301705	-1.2234744	9.117398	0.17714603	-0.074895136	0.3436117	3.5455847	-0.8003322	9.108165	Multitasking_Watch
12:09:16.494	3.3902931	-1.2450229	8.940222	0.08429452	-0.019306397	0.22449298	3.6014555	-0.78988594	9.0871315	Multitasking_Watch
12:09:16.517	3.3902931	-1.2450229	8.940222	0.08429452	-0.019306397	0.22449298	3.6014555	-0.78988594	9.0871315	Multitasking_Watch
12:09:16.540	3.3902931	-1.2450229	8.940222	0.08429452	-0.019306397	0.22449298	3.6014555	-0.78988594	9.0871315	Multitasking_Watch
12:09:16.562	3.3902931	-1.2450229	8.940222	0.08429452	-0.019306397	0.22449298	3.6014555	-0.78988594	9.0871315	Multitasking_Watch
12:09:16.584	3.3902931	-1.2450229	8.940222	0.08429452	-0.019306397	0.22449298	3.6014555	-0.78988594	9.0871315	Multitasking_Watch
12:09:16.607	3.3902931	-1.2450229	8.940222	0.08429452	-0.019306397	0.22449298	3.6014555	-0.78988594	9.0871315	Multitasking_Watch
12:09:16.632	3.3902931	-1.2450229	8.940222	0.08429452	-0.019306397	0.22449298	3.6014555	-0.78988594	9.0871315	Multitasking_Watch
12:09:16.655	3.3902931	-1.2450229	8.940222	0.08429452	-0.019306397	0.22449298	3.6014555	-0.78988594	9.0871315	Multitasking_Watch
12:09:16.679	3.7183087	-1.3862851	8.58587	-0.058037087	0.036282342	-0.04428773	3.641973	-0.97557425	9.052881	Multitasking_Watch
12:09:16.701	3.7183087	-1.3862851	8.58587	-0.058037087	0.036282342	-0.04428773	3.641973	-0.97557425	9.052881	Multitasking_Watch
12:09:16.724	3.7183087	-1.3862851	8.58587	-0.058037087	0.036282342	-0.04428773	3.641973	-0.97557425	9.052881	Multitasking_Watch
12:09:16.746	3.7183087	-1.3862851	8.58587	-0.058037087	0.036282342	-0.04428773	3.641973	-0.97557425	9.052881	Multitasking_Watch
12:09:16.769	3.7183087	-1.3862851	8.58587	-0.058037087	0.036282342	-0.04428773	3.641973	-0.97557425	9.052881	Multitasking_Watch
12:09:16.792	3.7183087	-1.3862851	8.58587	-0.058037087	0.036282342	-0.04428773	3.641973	-0.97557425	9.052881	Multitasking_Watch
12:09:16.814	3.7183087	-1.3862851	8.58587	-0.058037087	0.036282342	-0.04428773	3.641973	-0.97557425	9.052881	Multitasking_Watch
12:09:16.836	3.7183087	-1.3862851	8.58587	-0.058037087	0.036282342	-0.04428773	3.641973	-0.97557425	9.052881	Multitasking_Watch
12:09:16.859	3.4309957	-1.5227587	8.46855	-0.19181657	0.1425729	-0.19700405	3.6089134	-1.1257172	9.048695	Multitasking_Watch
12:09:16.882	3.4309957	-1.5227587	8.46855	-0.19181657	0.1425729	-0.19700405	3.6089134	-1.1257172	9.048695	Multitasking_Watch
12:09:16.903	3.4309957	-1.5227587	8.46855	-0.19181657	0.1425729	-0.19700405	3.6089134	-1.1257172	9.048695	Multitasking_Watch
12:09:16.925	3.4309957	-1.5227587	8.46855	-0.19181657	0.1425729	-0.19700405	3.6089134	-1.1257172	9.048695	Multitasking_Watch
12:09:16.948	3.4309957	-1.5227587	8.46855	-0.19181657	0.1425729	-0.19700405	3.6089134	-1.1257172	9.048695	Multitasking_Watch
12:09:16.971	3.4309957	-1.5227587	8.46855	-0.19181657	0.1425729	-0.19700405	3.6089134	-1.1257172	9.048695	Multitasking_Watch
12:09:16.995	3.4309957	-1.5227587	8.46855	-0.19181657	0.1425729	-0.19700405	3.6089134	-1.1257172	9.048695	Multitasking_Watch
12:09:17.018	3.4309957	-1.5227587	8.46855	-0.19181657	0.1425729	-0.19700405	3.6089134	-1.1257172	9.048695	Multitasking_Watch
12:09:17.040	3.2035396	-1.0055954	8.9186735	-0.05864795	0.006960809	-0.36804628	3.50787	-1.157518	9.084347	Multitasking_Watch
12:09:17.063	3.2035396	-1.0055954	8.9186735	-0.05864795	0.006960809	-0.36804628	3.50787	-1.157518	9.084347	Multitasking_Watch
12:09:17.085	3.2035396	-1.0055954	8.9186735	-0.05864795	0.006960809	-0.36804628	3.50787	-1.157518	9.084347	Multitasking_Watch
12:09:17.107	3.2035396	-1.0055954	8.9186735	-0.05864795	0.006960809	-0.36804628	3.50787	-1.157518	9.084347	Multitasking_Watch
12:09:17.129	3.2035396	-1.0055954	8.9186735	-0.05864795	0.006960809	-0.36804628	3.50787	-1.157518	9.084347	Multitasking_Watch
12:09:17.151	3.2035396	-1.0055954	8.9186735	-0.05864795	0.006960809	-0.36804628	3.50787	-1.157518	9.084347	Multitasking_Watch
12:09:17.173	3.2035396	-1.0055954	8.9186735	-0.05864795	0.006960809	-0.36804628	3.50787	-1.157518	9.084347	Multitasking_Watch
12:09:17.195	3.2035396	-1.0055954	8.9186735	-0.05864795	0.006960809	-0.36804628	3.50787	-1.157518	9.084347	Multitasking_Watch
12:09:17.219	3.2298768	-0.69673395	9.091062	-0.1527212	0.08515156	-0.40653083	3.478451	-1.054037	9.108224	Multitasking_Watch
12:09:17.240	3.2298768	-0.69673395	9.091062	-0.1527212	0.08515156	-0.40653083	3.478451	-1.054037	9.108224	Multitasking_Watch
12:09:17.263	3.2298768	-0.69673395	9.091062	-0.1527212	0.08515156	-0.40653083	3.478451	-1.054037	9.108224	Multitasking_Watch
12:09:17.285	3.2298768	-0.69673395	9.091062	-0.1527212	0.08515156	-0.40653083	3.478451	-1.054037	9.108224	Multitasking_Watch
12:09:17.308	3.2298768	-0.69673395	9.091062	-0.1527212	0.08515156	-0.40653083	3.478451	-1.054037	9.108224	Multitasking_Watch
12:09:17.331	3.2298768	-0.69673395	9.091062	-0.1527212	0.08515156	-0.40653083	3.478451	-1.054037	9.108224	Multitasking_Watch
12:09:17.353	3.2298768	-0.69673395	9.091062	-0.1527212	0.08515156	-0.40653083	3.478451	-1.054037	9.108224	Multitasking_Watch
12:09:17.375	3.2298768	-0.69673395	9.091062	-0.1527212	0.08515156	-0.40653083	3.478451	-1.054037	9.108224	Multitasking_Watch
12:09:17.396	3.2562137	-0.7637737	8.688824	-0.23213369	0.00940427	-0.5561928	3.4487863	-0.9653065	9.129317	Multitasking_Watch
12:09:17.418	3.2562137	-0.7637737	8.688824	-0.23213369	0.00940427	-0.5561928	3.4487863	-0.9653065	9.129317	Multitasking_Watch
12:09:17.440	3.2562137	-0.7637737	8.688824	-0.23213369	0.00940427	-0.5561928	3.4487863	-0.9653065	9.129317	Multitasking_Watch
12:09:17.462	3.2562137	-0.7637737	8.688824	-0.23213369	0.00940427	-0.5561928	3.4487863	-0.9653065	9.129317	Multitasking_Watch
12:09:17.484	3.2562137	-0.7637737	8.688824	-0.23213369	0.00940427	-0.5561928	3.4487863	-0.9653065	9.129317	Multitasking_Watch
12:09:17.506	3.2562137	-0.7637737	8.688824	-0.23213369	0.00940427	-0.5561928	3.4487863	-0.9653065	9.129317	Multitasking_Watch
12:09:17.529	3.2562137	-0.7637737	8.688824	-0.23213369	0.00940427	-0.5561928	3.4487863	-0.9653065	9.129317	Multitasking_Watch
12:09:17.553	3.2562137	-0.7637737	8.688824	-0.23213369	0.00940427	-0.5561928	3.4487863	-0.9653065	9.129317	Multitasking_Watch
12:09:17.575	2.8898897	-0.65124273	9.07909	-0.08858035	-0.048017062	-0.4547892	3.434775	-0.97449476	9.133621	Multitasking_Watch
12:09:17.598	2.8898897	-0.65124273	9.07909	-0.08858035	-0.048017062	-0.4547892	3.434775	-0.97449476	9.133621	Multitasking_Watch
12:09:17.621	2.8898897	-0.65124273	9.07909	-0.08858035	-0.048017062	-0.4547892	3.434775	-0.97449476	9.133621	Multitasking_Watch
12:09:17.643	2.8898897	-0.65124273	9.07909	-0.08858035	-0.048017062	-0.4547892	3.434775	-0.97449476	9.133621	Multitasking_Watch
12:09:17.665	2.8898897	-0.65124273	9.07909	-0.08858035	-0.048017062	-0.4547892	3.434775	-0.97449476	9.133621	Multitasking_Watch
12:09:17.688	2.8898897	-0.65124273	9.07909	-0.08858035	-0.048017062	-0.4547892	3.434775	-0.97449476	9.133621	Multitasking_Watch
12:09:17.710	2.8898897	-0.65124273	9.07909	-0.08858035	-0.048017062	-0.4547892	3.434775	-0.97449476	9.133621	Multitasking_Watch
12:09:17.733	2.8898897	-0.65124273	9.07909	-0.08858035	-0.048017062	-0.4547892	3.434775	-0.97449476	9.133621	Multitasking_Watch
12:09:17.756	3.2825508	-0.43815228	9.191621	-0.1631059	0.07232339	-0.30818152	3.459023	-0.9545928	9.126571	Multitasking_Watch
12:09:17.779	3.2825508	-0.43815228	9.191621	-0.1631059	0.07232339	-0.30818152	3.459023	-0.9545928	9.126571	Multitasking_Watch
12:09:17.801	3.2825508	-0.43815228	9.191621	-0.1631059	0.07232339	-0.30818152	3.459023	-0.9545928	9.126571	Multitasking_Watch
12:09:17.824	3.2825508	-0.43815228	9.191621	-0.1631059	0.07232339	-0.30818152	3.459023	-0.9545928	9.126571	Multitasking_Watch
12:09:17.848	3.2825508	-0.43815228	9.191621	-0.1631059	0.07232339	-0.30818152	3.459023	-0.9545928	9.126571	Multitasking_Watch
12:09:17.870	3.2825508	-0.43815228	9.191621	-0.1631059	0.07232339	-0.30818152	3.459023	-0.9545928	9.126571	Multitasking_Watch
12:09:17.893	3.2825508	-0.43815228	9.191621	-0.1631059	0.07232339	-0.30818152	3.459023	-0.9545928	9.126571	Multitasking_Watch
12:09:17.915	3.2825508	-0.43815228	9.191621	-0.1631059	0.07232339	-0.30818152	3.459023	-0.9545928	9.126571	Multitasking_Watch
12:09:17.936	3.172414	-0.46209505	8.813326	-0.012833057	0.016734654	-0.16584991	3.4419255	-0.92188615	9.136391	Multitasking_Watch
12:09:17.957	3.172414	-0.46209505	8.813326	-0.012833057	0.016734654	-0.16584991	3.4419255	-0.92188615	9.136391	Multitasking_Watch
12:09:17.979	3.172414	-0.46209505	8.813326	-0.012833057	0.016734654	-0.16584991	3.4419255	-0.92188615	9.136391	Multitasking_Watch
12:09:18.001	3.172414	-0.46209505	8.813326	-0.012833057	0.016734654	-0.16584991	3.4419255	-0.92188615	9.136391	Multitasking_Watch
12:09:18.023	3.172414	-0.46209505	8.813326	-0.012833057	0.016734654	-0.16584991	3.4419255	-0.92188615	9.136391	Multitasking_Watch
12:09:18.046	3.172414	-0.46209505	8.813326	-0.012833057	0.016734654	-0.16584991	3.4419255	-0.92188615	9.136391	Multitasking_Watch
12:09:18.068	3.172414	-0.46209505	8.813326	-0.012833057	0.016734654	-0.16584991	3.4419255	-0.92188615	9.136391	Multitasking_Watch
12:09:18.094	3.172414	-0.46209505	8.813326	-0.012833057	0.016734654	-0.16584991	3.4419255	-0.92188615	9.136391	Multitasking_Watch
12:09:18.116	3.275368	-0.3519584	8.767835	-0.00733527	-0.04984966	0.027183505	3.401597	-0.7520526	9.167002	Multitasking_Watch
12:09:18.138	3.275368	-0.3519584	8.767835	-0.00733527	-0.04984966	0.027183505	3.401597	-0.7520526	9.167002	Multitasking_Watch
12:09:18.160	3.275368	-0.3519584	8.767835	-0.00733527	-0.04984966	0.027183505	3.401597	-0.7520526	9.167002	Multitasking_Watch
12:09:18.182	3.275368	-0.3519584	8.767835	-0.00733527	-0.04984966	0.027183505	3.401597	-0.7520526	9.167002	Multitasking_Watch
12:09:18.204	3.275368	-0.3519584	8.767835	-0.00733527	-0.04984966	0.027183505	3.401597	-0.7520526	9.167002	Multitasking_Watch
12:09:18.225	3.275368	-0.3519584	8.767835	-0.00733527	-0.04984966	0.027183505	3.401597	-0.7520526	9.167002	Multitasking_Watch
12:09:18.247	3.275368	-0.3519584	8.767835	-0.00733527	-0.04984966	0.027183505	3.401597	-0.7520526	9.167002	Multitasking_Watch
12:09:18.268	3.275368	-0.3519584	8.767835	-0.00733527	-0.04984966	0.027183505	3.401597	-0.7520526	9.167002	Multitasking_Watch
12:09:18.291	3.275368	-0.3519584	8.767835	-0.00733527	-0.04984966	0.027183505	3.401597	-0.7520526	9.167002	Multitasking_Watch
12:09:18.313	3.3759274	-0.600963	8.772623	0.034203567	-0.06695389	0.106595986	3.4868298	-0.63430095	9.143853	Multitasking_Watch
12:09:18.336	3.3759274	-0.600963	8.772623	0.034203567	-0.06695389	0.106595986	3.4868298	-0.63430095	9.143853	Multitasking_Watch
12:09:18.360	3.3759274	-0.600963	8.772623	0.034203567	-0.06695389	0.106595986	3.4868298	-0.63430095	9.143853	Multitasking_Watch
12:09:18.382	3.3759274	-0.600963	8.772623	0.034203567	-0.06695389	0.106595986	3.4868298	-0.63430095	9.143853	Multitasking_Watch
12:09:18.405	3.3759274	-0.600963	8.772623	0.034203567	-0.06695389	0.106595986	3.4868298	-0.63430095	9.143853	Multitasking_Watch
12:09:18.427	3.3759274	-0.600963	8.772623	0.034203567	-0.06695389	0.106595986	3.4868298	-0.63430095	9.143853	Multitasking_Watch
12:09:18.449	3.3759274	-0.600963	8.772623	0.034203567	-0.06695389	0.106595986	3.4868298	-0.63430095	9.143853	Multitasking_Watch
12:09:18.473	3.3759274	-0.600963	8.772623	0.034203567	-0.06695389	0.106595986	3.4868298	-0.63430095	9.143853	Multitasking_Watch
12:09:18.497	3.4549387	-0.55307746	8.705584	0.073909804	-0.06512129	0.17379117	3.5745428	-0.63923997	9.109577	Multitasking_Watch
12:09:18.520	3.4549387	-0.55307746	8.705584	0.073909804	-0.06512129	0.17379117	3.5745428	-0.63923997	9.109577	Multitasking_Watch
12:09:18.542	3.4549387	-0.55307746	8.705584	0.073909804	-0.06512129	0.17379117	3.5745428	-0.63923997	9.109577	Multitasking_Watch
12:09:18.566	3.4549387	-0.55307746	8.705584	0.073909804	-0.06512129	0.17379117	3.5745428	-0.63923997	9.109577	Multitasking_Watch
12:09:18.589	3.4549387	-0.55307746	8.705584	0.073909804	-0.06512129	0.17379117	3.5745428	-0.63923997	9.109577	Multitasking_Watch
12:09:18.611	3.4549387	-0.55307746	8.705584	0.073909804	-0.06512129	0.17379117	3.5745428	-0.63923997	9.109577	Multitasking_Watch
12:09:18.634	3.4549387	-0.55307746	8.705584	0.073909804	-0.06512129	0.17379117	3.5745428	-0.63923997	9.109577	Multitasking_Watch
12:09:18.656	3.4357843	-0.7972935	8.851634	0.038479622	0.014291192	0.25320363	3.6306844	-0.64698786	9.086799	Multitasking_Watch
12:09:18.679	3.4357843	-0.7972935	8.851634	0.038479622	0.014291192	0.25320363	3.6306844	-0.64698786	9.086799	Multitasking_Watch
12:09:18.701	3.4357843	-0.7972935	8.851634	0.038479622	0.014291192	0.25320363	3.6306844	-0.64698786	9.086799	Multitasking_Watch
12:09:18.723	3.4357843	-0.7972935	8.851634	0.038479622	0.014291192	0.25320363	3.6306844	-0.64698786	9.086799	Multitasking_Watch
12:09:18.745	3.4357843	-0.7972935	8.851634	0.038479622	0.014291192	0.25320363	3.6306844	-0.64698786	9.086799	Multitasking_Watch
12:09:18.766	3.4357843	-0.7972935	8.851634	0.038479622	0.014291192	0.25320363	3.6306844	-0.64698786	9.086799	Multitasking_Watch
12:09:18.789	3.4357843	-0.7972935	8.851634	0.038479622	0.014291192	0.25320363	3.6306844	-0.64698786	9.086799	Multitasking_Watch
12:09:18.812	3.4357843	-0.7972935	8.851634	0.038479622	0.014291192	0.25320363	3.6306844	-0.64698786	9.086799	Multitasking_Watch
12:09:18.835	3.4357843	-0.7972935	8.851634	0.038479622	0.014291192	0.25320363	3.6306844	-0.64698786	9.086799	Multitasking_Watch
12:09:18.858	3.3687446	-0.74222517	8.897125	0.091014035	0.010015136	0.31856623	3.5960746	-0.71345603	9.09558	Multitasking_Watch
12:09:18.883	3.3687446	-0.74222517	8.897125	0.091014035	0.010015136	0.31856623	3.5960746	-0.71345603	9.09558	Multitasking_Watch
12:09:18.907	3.3687446	-0.74222517	8.897125	0.091014035	0.010015136	0.31856623	3.5960746	-0.71345603	9.09558	Multitasking_Watch
12:09:18.929	3.3687446	-0.74222517	8.897125	0.091014035	0.010015136	0.31856623	3.5960746	-0.71345603	9.09558	Multitasking_Watch
12:09:18.952	3.3687446	-0.74222517	8.897125	0.091014035	0.010015136	0.31856623	3.5960746	-0.71345603	9.09558	Multitasking_Watch
12:09:18.974	3.3687446	-0.74222517	8.897125	0.091014035	0.010015136	0.31856623	3.5960746	-0.71345603	9.09558	Multitasking_Watch
12:09:18.996	3.3687446	-0.74222517	8.897125	0.091014035	0.010015136	0.31856623	3.5960746	-0.71345603	9.09558	Multitasking_Watch
12:09:19.019	3.4190245	-0.8140534	8.686429	0.115448646	-0.04313014	0.35460728	3.5723953	-0.7622531	9.100951	Multitasking_Watch
12:09:19.041	3.4190245	-0.8140534	8.686429	0.115448646	-0.04313014	0.35460728	3.5723953	-0.7622531	9.100951	Multitasking_Watch
12:09:19.063	3.4190245	-0.8140534	8.686429	0.115448646	-0.04313014	0.35460728	3.5723953	-0.7622531	9.100951	Multitasking_Watch
12:09:19.090	3.4190245	-0.8140534	8.686429	0.115448646	-0.04313014	0.35460728	3.5723953	-0.7622531	9.100951	Multitasking_Watch
12:09:19.111	3.4190245	-0.8140534	8.686429	0.115448646	-0.04313014	0.35460728	3.5723953	-0.7622531	9.100951	Multitasking_Watch
12:09:19.134	3.4190245	-0.8140534	8.686429	0.115448646	-0.04313014	0.35460728	3.5723953	-0.7622531	9.100951	Multitasking_Watch
12:09:19.155	3.4190245	-0.8140534	8.686429	0.115448646	-0.04313014	0.35460728	3.5723953	-0.7622531	9.100951	Multitasking_Watch
12:09:19.177	3.4190245	-0.8140534	8.686429	0.115448646	-0.04313014	0.35460728	3.5723953	-0.7622531	9.100951	Multitasking_Watch
12:09:19.199	3.4118416	-0.9289786	8.79896	0.11056172	-0.011976013	0.3295618	3.5777588	-0.75949234	9.099075	Multitasking_Watch
12:09:19.222	3.4118416	-0.9289786	8.79896	0.11056172	-0.011976013	0.3295618	3.5777588	-0.75949234	9.099075	Multitasking_Watch
12:09:19.244	3.4118416	-0.9289786	8.79896	0.11056172	-0.011976013	0.3295618	3.5777588	-0.75949234	9.099075	Multitasking_Watch
12:09:19.265	3.4118416	-0.9289786	8.79896	0.11056172	-0.011976013	0.3295618	3.5777588	-0.75949234	9.099075	Multitasking_Watch
12:09:19.288	3.4118416	-0.9289786	8.79896	0.11056172	-0.011976013	0.3295618	3.5777588	-0.75949234	9.099075	Multitasking_Watch
12:09:19.310	3.4118416	-0.9289786	8.79896	0.11056172	-0.011976013	0.3295618	3.5777588	-0.75949234	9.099075	Multitasking_Watch
12:09:19.333	3.4118416	-0.9289786	8.79896	0.11056172	-0.011976013	0.3295618	3.5777588	-0.75949234	9.099075	Multitasking_Watch
12:09:19.356	3.4118416	-0.9289786	8.79896	0.11056172	-0.011976013	0.3295618	3.5777588	-0.75949234	9.099075	Multitasking_Watch
12:09:19.378	3.4214187	-0.9313729	8.842057	0.0757424	-0.010754283	0.29352075	3.5581095	-0.82564193	9.101019	Multitasking_Watch
12:09:19.400	3.4214187	-0.9313729	8.842057	0.0757424	-0.010754283	0.29352075	3.5581095	-0.82564193	9.101019	Multitasking_Watch
12:09:19.423	3.4214187	-0.9313729	8.842057	0.0757424	-0.010754283	0.29352075	3.5581095	-0.82564193	9.101019	Multitasking_Watch
12:09:19.445	3.4214187	-0.9313729	8.842057	0.0757424	-0.010754283	0.29352075	3.5581095	-0.82564193	9.101019	Multitasking_Watch
12:09:19.469	3.4214187	-0.9313729	8.842057	0.0757424	-0.010754283	0.29352075	3.5581095	-0.82564193	9.101019	Multitasking_Watch
12:09:19.492	3.4214187	-0.9313729	8.842057	0.0757424	-0.010754283	0.29352075	3.5581095	-0.82564193	9.101019	Multitasking_Watch
12:09:19.513	3.4214187	-0.9313729	8.842057	0.0757424	-0.010754283	0.29352075	3.5581095	-0.82564193	9.101019	Multitasking_Watch
12:09:19.535	3.4214187	-0.9313729	8.842057	0.0757424	-0.010754283	0.29352075	3.5581095	-0.82564193	9.101019	Multitasking_Watch
12:09:19.556	3.4788814	-1.1205206	8.71516	0.1020096	-0.03274543	0.23854288	3.5594358	-0.8814997	9.095259	Multitasking_Watch
12:09:19.578	3.4788814	-1.1205206	8.71516	0.1020096	-0.03274543	0.23854288	3.5594358	-0.8814997	9.095259	Multitasking_Watch
12:09:19.600	3.4788814	-1.1205206	8.71516	0.1020096	-0.03274543	0.23854288	3.5594358	-0.8814997	9.095259	Multitasking_Watch
12:09:19.622	3.4788814	-1.1205206	8.71516	0.1020096	-0.03274543	0.23854288	3.5594358	-0.8814997	9.095259	Multitasking_Watch
12:09:19.644	3.4788814	-1.1205206	8.71516	0.1020096	-0.03274543	0.23854288	3.5594358	-0.8814997	9.095259	Multitasking_Watch
12:09:19.666	3.4788814	-1.1205206	8.71516	0.1020096	-0.03274543	0.23854288	3.5594358	-0.8814997	9.095259	Multitasking_Watch
12:09:19.689	3.4788814	-1.1205206	8.71516	0.1020096	-0.03274543	0.23854288	3.5594358	-0.8814997	9.095259	Multitasking_Watch
12:09:19.711	3.4788814	-1.1205206	8.71516	0.1020096	-0.03274543	0.23854288	3.5594358	-0.8814997	9.095259	Multitasking_Watch
12:09:19.732	3.4788814	-1.1205206	8.71516	0.1020096	-0.03274543	0.23854288	3.5594358	-0.8814997	9.095259	Multitasking_Watch
12:09:19.755	3.407053	-1.1492519	8.688824	0.029927509	-0.0009804387	0.14019357	3.574571	-0.8892064	9.088571	Multitasking_Watch
12:09:19.777	3.407053	-1.1492519	8.688824	0.029927509	-0.0009804387	0.14019357	3.574571	-0.8892064	9.088571	Multitasking_Watch
12:09:19.799	3.407053	-1.1492519	8.688824	0.029927509	-0.0009804387	0.14019357	3.574571	-0.8892064	9.088571	Multitasking_Watch
12:09:19.823	3.407053	-1.1492519	8.688824	0.029927509	-0.0009804387	0.14019357	3.574571	-0.8892064	9.088571	Multitasking_Watch
12:09:19.845	3.407053	-1.1492519	8.688824	0.029927509	-0.0009804387	0.14019357	3.574571	-0.8892064	9.088571	Multitasking_Watch
12:09:19.868	3.407053	-1.1492519	8.688824	0.029927509	-0.0009804387	0.14019357	3.574571	-0.8892064	9.088571	Multitasking_Watch
12:09:19.892	3.407053	-1.1492519	8.688824	0.029927509	-0.0009804387	0.14019357	3.574571	-0.8892064	9.088571	Multitasking_Watch
12:09:19.914	3.407053	-1.1492519	8.688824	0.012823283	-0.042519275	0.010079276	3.574571	-0.8892064	9.088571	Multitasking_Watch
12:09:19.937	3.46691	-1.158829	8.672064	0.012823283	-0.042519275	0.010079276	3.5628338	-1.0118932	9.080343	Multitasking_Watch
12:09:19.959	3.46691	-1.158829	8.672064	0.012823283	-0.042519275	0.010079276	3.5628338	-1.0118932	9.080343	Multitasking_Watch
12:09:19.981	3.46691	-1.158829	8.672064	0.012823283	-0.042519275	0.010079276	3.5628338	-1.0118932	9.080343	Multitasking_Watch
12:09:20.003	3.46691	-1.158829	8.672064	0.012823283	-0.042519275	0.010079276	3.5628338	-1.0118932	9.080343	Multitasking_Watch
12:09:20.027	3.46691	-1.158829	8.672064	0.012823283	-0.042519275	0.010079276	3.5628338	-1.0118932	9.080343	Multitasking_Watch
12:09:20.049	3.46691	-1.158829	8.672064	0.012823283	-0.042519275	0.010079276	3.5628338	-1.0118932	9.080343	Multitasking_Watch
12:09:20.071	3.46691	-1.158829	8.672064	0.012823283	-0.042519275	0.010079276	3.5628338	-1.0118932	9.080343	Multitasking_Watch
12:09:20.092	3.46691	-1.158829	8.672064	-0.029937284	0.016123788	-0.071776666	3.5628338	-1.0118932	9.080343	Multitasking_Watch
12:09:20.115	3.4286015	-1.0558752	8.791777	-0.029937284	0.016123788	-0.071776666	3.5540485	-1.0756049	9.076463	Multitasking_Watch
12:09:20.137	3.4286015	-1.0558752	8.791777	-0.029937284	0.016123788	-0.071776666	3.5540485	-1.0756049	9.076463	Multitasking_Watch
12:09:20.158	3.4286015	-1.0558752	8.791777	-0.029937284	0.016123788	-0.071776666	3.5540485	-1.0756049	9.076463	Multitasking_Watch
12:09:20.179	3.4286015	-1.0558752	8.791777	-0.029937284	0.016123788	-0.071776666	3.5540485	-1.0756049	9.076463	Multitasking_Watch
12:09:20.202	3.4286015	-1.0558752	8.791777	-0.029937284	0.016123788	-0.071776666	3.5540485	-1.0756049	9.076463	Multitasking_Watch
12:09:20.225	3.4286015	-1.0558752	8.791777	-0.029937284	0.016123788	-0.071776666	3.5540485	-1.0756049	9.076463	Multitasking_Watch
12:09:20.247	3.4286015	-1.0558752	8.791777	-0.029937284	0.016123788	-0.071776666	3.5540485	-1.0756049	9.076463	Multitasking_Watch
12:09:20.270	3.4286015	-1.0558752	8.791777	-0.029937284	0.016123788	-0.071776666	3.5540485	-1.0756049	9.076463	Multitasking_Watch
12:09:20.294	3.4022646	-1.1444633	8.818114	-0.11179323	0.03750407	-0.19089538	3.5579453	-1.0557438	9.077269	Multitasking_Watch
12:09:20.317	3.4022646	-1.1444633	8.818114	-0.11179323	0.03750407	-0.19089538	3.5579453	-1.0557438	9.077269	Multitasking_Watch
12:09:20.338	3.4022646	-1.1444633	8.818114	-0.11179323	0.03750407	-0.19089538	3.5579453	-1.0557438	9.077269	Multitasking_Watch
12:09:20.361	3.4022646	-1.1444633	8.818114	-0.11179323	0.03750407	-0.19089538	3.5579453	-1.0557438	9.077269	Multitasking_Watch
12:09:20.384	3.4022646	-1.1444633	8.818114	-0.11179323	0.03750407	-0.19089538	3.5579453	-1.0557438	9.077269	Multitasking_Watch
12:09:20.406	3.4022646	-1.1444633	8.818114	-0.11179323	0.03750407	-0.19089538	3.5579453	-1.0557438	9.077269	Multitasking_Watch
12:09:20.429	3.4022646	-1.1444633	8.818114	-0.11179323	0.03750407	-0.19089538	3.5579453	-1.0557438	9.077269	Multitasking_Watch
12:09:20.451	3.4022646	-1.1444633	8.818114	-0.11179323	0.03750407	-0.19089538	3.5579453	-1.0557438	9.077269	Multitasking_Watch
12:09:20.476	3.4142358	-1.0750294	8.499676	-0.14416908	0.03750407	-0.27885997	3.55569	-1.0790204	9.075415	Multitasking_Watch
12:09:20.499	3.4142358	-1.0750294	8.499676	-0.14416908	0.03750407	-0.27885997	3.55569	-1.0790204	9.075415	Multitasking_Watch
12:09:20.522	3.4142358	-1.0750294	8.499676	-0.14416908	0.03750407	-0.27885997	3.55569	-1.0790204	9.075415	Multitasking_Watch
12:09:20.544	3.4142358	-1.0750294	8.499676	-0.14416908	0.03750407	-0.27885997	3.55569	-1.0790204	9.075415	Multitasking_Watch
12:09:20.566	3.4142358	-1.0750294	8.499676	-0.14416908	0.03750407	-0.27885997	3.55569	-1.0790204	9.075415	Multitasking_Watch
12:09:20.588	3.4142358	-1.0750294	8.499676	-0.14416908	0.03750407	-0.27885997	3.55569	-1.0790204	9.075415	Multitasking_Watch
12:09:20.610	3.4142358	-1.0750294	8.499676	-0.14416908	0.03750407	-0.27885997	3.55569	-1.0790204	9.075415	Multitasking_Watch
12:09:20.632	3.4142358	-1.0750294	8.499676	-0.14416908	0.03750407	-0.27885997	3.55569	-1.0790204	9.075415	Multitasking_Watch
12:09:20.653	3.3256476	-1.0391153	8.640938	-0.180821	0.072934255	-0.32772923	3.541862	-1.1177385	9.076136	Multitasking_Watch
12:09:20.674	3.3256476	-1.0391153	8.640938	-0.180821	0.072934255	-0.32772923	3.541862	-1.1177385	9.076136	Multitasking_Watch
12:09:20.696	3.3256476	-1.0391153	8.640938	-0.180821	0.072934255	-0.32772923	3.541862	-1.1177385	9.076136	Multitasking_Watch
12:09:20.718	3.3256476	-1.0391153	8.640938	-0.180821	0.072934255	-0.32772923	3.541862	-1.1177385	9.076136	Multitasking_Watch
12:09:20.741	3.3256476	-1.0391153	8.640938	-0.180821	0.072934255	-0.32772923	3.541862	-1.1177385	9.076136	Multitasking_Watch
12:09:20.763	3.3256476	-1.0391153	8.640938	-0.180821	0.072934255	-0.32772923	3.541862	-1.1177385	9.076136	Multitasking_Watch
12:09:20.786	3.3256476	-1.0391153	8.640938	-0.180821	0.072934255	-0.32772923	3.541862	-1.1177385	9.076136	Multitasking_Watch
12:09:20.809	3.3256476	-1.0391153	8.640938	-0.180821	0.072934255	-0.32772923	3.541862	-1.1177385	9.076136	Multitasking_Watch
12:09:20.831	3.3567734	-0.9960183	8.827691	-0.12828659	0.044834454	-0.33567044	3.5045378	-1.1393383	9.087931	Multitasking_Watch
12:09:20.854	3.3567734	-0.9960183	8.827691	-0.12828659	0.044834454	-0.33567044	3.5045378	-1.1393383	9.087931	Multitasking_Watch
12:09:20.875	3.3567734	-0.9960183	8.827691	-0.12828659	0.044834454	-0.33567044	3.5045378	-1.1393383	9.087931	Multitasking_Watch
12:09:20.897	3.3567734	-0.9960183	8.827691	-0.12828659	0.044834454	-0.33567044	3.5045378	-1.1393383	9.087931	Multitasking_Watch
12:09:20.920	3.3567734	-0.9960183	8.827691	-0.12828659	0.044834454	-0.33567044	3.5045378	-1.1393383	9.087931	Multitasking_Watch
12:09:20.943	3.3567734	-0.9960183	8.827691	-0.12828659	0.044834454	-0.33567044	3.5045378	-1.1393383	9.087931	Multitasking_Watch
12:09:20.965	3.3567734	-0.9960183	8.827691	-0.12828659	0.044834454	-0.33567044	3.5045378	-1.1393383	9.087931	Multitasking_Watch
12:09:20.987	3.3567734	-0.9960183	8.827691	-0.12828659	0.044834454	-0.33567044	3.5045378	-1.1393383	9.087931	Multitasking_Watch
12:09:21.009	3.2083282	-1.0247496	8.961771	-0.19975783	0.05033224	-0.31123585	3.5050023	-1.1780047	9.082822	Multitasking_Watch
12:09:21.033	3.2083282	-1.0247496	8.961771	-0.19975783	0.05033224	-0.31123585	3.5050023	-1.1780047	9.082822	Multitasking_Watch
12:09:21.055	3.2083282	-1.0247496	8.961771	-0.19975783	0.05033224	-0.31123585	3.5050023	-1.1780047	9.082822	Multitasking_Watch
12:09:21.078	3.2083282	-1.0247496	8.961771	-0.19975783	0.05033224	-0.31123585	3.5050023	-1.1780047	9.082822	Multitasking_Watch
12:09:21.101	3.2083282	-1.0247496	8.961771	-0.19975783	0.05033224	-0.31123585	3.5050023	-1.1780047	9.082822	Multitasking_Watch
12:09:21.122	3.2083282	-1.0247496	8.961771	-0.19975783	0.05033224	-0.31123585	3.5050023	-1.1780047	9.082822	Multitasking_Watch
12:09:21.144	3.2083282	-1.0247496	8.961771	-0.19975783	0.05033224	-0.31123585	3.5050023	-1.1780047	9.082822	Multitasking_Watch
12:09:21.165	3.2083282	-1.0247496	8.961771	-0.19975783	0.05033224	-0.31123585	3.5050023	-1.1780047	9.082822	Multitasking_Watch
12:09:21.187	3.3400133	-0.8643332	8.657698	-0.15149947	-0.010754283	-0.24587326	3.5545115	-1.1549237	9.066529	Multitasking_Watch
12:09:21.210	3.3400133	-0.8643332	8.657698	-0.15149947	-0.010754283	-0.24587326	3.5545115	-1.1549237	9.066529	Multitasking_Watch
12:09:21.233	3.3400133	-0.8643332	8.657698	-0.15149947	-0.010754283	-0.24587326	3.5545115	-1.1549237	9.066529	Multitasking_Watch
12:09:21.256	3.3400133	-0.8643332	8.657698	-0.15149947	-0.010754283	-0.24587326	3.5545115	-1.1549237	9.066529	Multitasking_Watch
12:09:21.278	3.3400133	-0.8643332	8.657698	-0.15149947	-0.010754283	-0.24587326	3.5545115	-1.1549237	9.066529	Multitasking_Watch
12:09:21.300	3.3400133	-0.8643332	8.657698	-0.15149947	-0.010754283	-0.24587326	3.5545115	-1.1549237	9.066529	Multitasking_Watch
12:09:21.323	3.3400133	-0.8643332	8.657698	-0.15149947	-0.010754283	-0.24587326	3.5545115	-1.1549237	9.066529	Multitasking_Watch
12:09:21.346	3.3400133	-0.8643332	8.657698	-0.15149947	-0.010754283	-0.24587326	3.5545115	-1.1549237	9.066529	Multitasking_Watch
12:09:21.368	3.3639562	-0.8332076	9.004868	-0.10263025	0.000852157	-0.11881329	3.5715308	-1.2049301	9.053324	Multitasking_Watch
12:09:21.390	3.3639562	-0.8332076	9.004868	-0.10263025	0.000852157	-0.11881329	3.5715308	-1.2049301	9.053324	Multitasking_Watch
12:09:21.412	3.3639562	-0.8332076	9.004868	-0.10263025	0.000852157	-0.11881329	3.5715308	-1.2049301	9.053324	Multitasking_Watch
12:09:21.433	3.3639562	-0.8332076	9.004868	-0.10263025	0.000852157	-0.11881329	3.5715308	-1.2049301	9.053324	Multitasking_Watch
12:09:21.455	3.3639562	-0.8332076	9.004868	-0.10263025	0.000852157	-0.11881329	3.5715308	-1.2049301	9.053324	Multitasking_Watch
12:09:21.476	3.3639562	-0.8332076	9.004868	-0.10263025	0.000852157	-0.11881329	3.5715308	-1.2049301	9.053324	Multitasking_Watch
12:09:21.497	3.3639562	-0.8332076	9.004868	-0.10263025	0.000852157	-0.11881329	3.5715308	-1.2049301	9.053324	Multitasking_Watch
12:09:21.518	3.3639562	-0.8332076	9.004868	-0.10263025	0.000852157	-0.11881329	3.5715308	-1.2049301	9.053324	Multitasking_Watch
12:09:21.541	3.337619	-0.9816527	8.719949	-0.009778731	0.011236866	-0.00580322	3.5772278	-1.0860233	9.06611	Multitasking_Watch
12:09:21.563	3.337619	-0.9816527	8.719949	-0.009778731	0.011236866	-0.00580322	3.5772278	-1.0860233	9.06611	Multitasking_Watch
12:09:21.586	3.337619	-0.9816527	8.719949	-0.009778731	0.011236866	-0.00580322	3.5772278	-1.0860233	9.06611	Multitasking_Watch
12:09:21.609	3.337619	-0.9816527	8.719949	-0.009778731	0.011236866	-0.00580322	3.5772278	-1.0860233	9.06611	Multitasking_Watch
12:09:21.631	3.337619	-0.9816527	8.719949	-0.009778731	0.011236866	-0.00580322	3.5772278	-1.0860233	9.06611	Multitasking_Watch
12:09:21.654	3.337619	-0.9816527	8.719949	-0.009778731	0.011236866	-0.00580322	3.5772278	-1.0860233	9.06611	Multitasking_Watch
12:09:21.676	3.337619	-0.9816527	8.719949	-0.009778731	0.011236866	-0.00580322	3.5772278	-1.0860233	9.06611	Multitasking_Watch
12:09:21.698	3.337619	-0.9816527	8.719949	-0.009778731	0.011236866	-0.00580322	3.5772278	-1.0860233	9.06611	Multitasking_Watch
12:09:21.721	3.4238129	-0.9888355	8.679246	0.014045013	-0.015641205	0.04673119	3.575491	-1.0552763	9.070425	Multitasking_Watch
12:09:21.743	3.4238129	-0.9888355	8.679246	0.014045013	-0.015641205	0.04673119	3.575491	-1.0552763	9.070425	Multitasking_Watch
12:09:21.765	3.4238129	-0.9888355	8.679246	0.014045013	-0.015641205	0.04673119	3.575491	-1.0552763	9.070425	Multitasking_Watch
12:09:21.788	3.4238129	-0.9888355	8.679246	0.014045013	-0.015641205	0.04673119	3.575491	-1.0552763	9.070425	Multitasking_Watch
12:09:21.811	3.4238129	-0.9888355	8.679246	0.014045013	-0.015641205	0.04673119	3.575491	-1.0552763	9.070425	Multitasking_Watch
12:09:21.833	3.4238129	-0.9888355	8.679246	0.014045013	-0.015641205	0.04673119	3.575491	-1.0552763	9.070425	Multitasking_Watch
12:09:21.856	3.4238129	-0.9888355	8.679246	0.014045013	-0.015641205	0.04673119	3.575491	-1.0552763	9.070425	Multitasking_Watch
12:09:21.879	3.4238129	-0.9888355	8.679246	0.014045013	-0.015641205	0.04673119	3.575491	-1.0552763	9.070425	Multitasking_Watch
12:09:21.901	3.4788814	-1.1109436	8.628966	0.05558385	0.005739079	0.066278875	3.5848389	-1.0762224	9.064272	Multitasking_Watch
12:09:21.924	3.4788814	-1.1109436	8.628966	0.05558385	0.005739079	0.066278875	3.5848389	-1.0762224	9.064272	Multitasking_Watch
12:09:21.946	3.4788814	-1.1109436	8.628966	0.05558385	0.005739079	0.066278875	3.5848389	-1.0762224	9.064272	Multitasking_Watch
12:09:21.967	3.4788814	-1.1109436	8.628966	0.05558385	0.005739079	0.066278875	3.5848389	-1.0762224	9.064272	Multitasking_Watch
12:09:21.989	3.4788814	-1.1109436	8.628966	0.05558385	0.005739079	0.066278875	3.5848389	-1.0762224	9.064272	Multitasking_Watch
12:09:22.011	3.4788814	-1.1109436	8.628966	0.05558385	0.005739079	0.066278875	3.5848389	-1.0762224	9.064272	Multitasking_Watch
12:09:22.033	3.4788814	-1.1109436	8.628966	0.05558385	0.005739079	0.066278875	3.5848389	-1.0762224	9.064272	Multitasking_Watch
12:09:22.055	3.4788814	-1.1109436	8.628966	0.05558385	0.005739079	0.066278875	3.5848389	-1.0762224	9.064272	Multitasking_Watch
12:09:22.077	3.4956412	-1.1037607	8.593052	0.020764532	-0.0070890915	0.07422013	3.58434	-1.0729902	9.064853	Multitasking_Watch
12:09:22.103	3.4956412	-1.1037607	8.593052	0.020764532	-0.0070890915	0.07422013	3.58434	-1.0729902	9.064853	Multitasking_Watch
12:09:22.124	3.4956412	-1.1037607	8.593052	0.020764532	-0.0070890915	0.07422013	3.58434	-1.0729902	9.064853	Multitasking_Watch
12:09:22.146	3.4956412	-1.1037607	8.593052	0.020764532	-0.0070890915	0.07422013	3.58434	-1.0729902	9.064853	Multitasking_Watch
12:09:22.168	3.4956412	-1.1037607	8.593052	0.020764532	-0.0070890915	0.07422013	3.58434	-1.0729902	9.064853	Multitasking_Watch
12:09:22.191	3.4956412	-1.1037607	8.593052	0.020764532	-0.0070890915	0.07422013	3.58434	-1.0729902	9.064853	Multitasking_Watch
12:09:22.212	3.4956412	-1.1037607	8.593052	0.020764532	-0.0070890915	0.07422013	3.58434	-1.0729902	9.064853	Multitasking_Watch
12:09:22.234	3.4956412	-1.1037607	8.593052	0.020764532	-0.0070890915	0.07422013	3.58434	-1.0729902	9.064853	Multitasking_Watch
12:09:22.257	3.5554981	-1.1372806	8.758257	0.0006059783	0.013680328	0.043676864	3.5971432	-1.1210651	9.053957	Multitasking_Watch
12:09:22.279	3.5554981	-1.1372806	8.758257	0.0006059783	0.013680328	0.043676864	3.5971432	-1.1210651	9.053957	Multitasking_Watch
12:09:22.302	3.5554981	-1.1372806	8.758257	0.0006059783	0.013680328	0.043676864	3.5971432	-1.1210651	9.053957	Multitasking_Watch
12:09:22.325	3.5554981	-1.1372806	8.758257	0.0006059783	0.013680328	0.043676864	3.5971432	-1.1210651	9.053957	Multitasking_Watch
12:09:22.348	3.5554981	-1.1372806	8.758257	0.0006059783	0.013680328	0.043676864	3.5971432	-1.1210651	9.053957	Multitasking_Watch
12:09:22.371	3.5554981	-1.1372806	8.758257	0.0006059783	0.013680328	0.043676864	3.5971432	-1.1210651	9.053957	Multitasking_Watch
12:09:22.394	3.5554981	-1.1372806	8.758257	0.0006059783	0.013680328	0.043676864	3.5971432	-1.1210651	9.053957	Multitasking_Watch
12:09:22.416	3.5554981	-1.1372806	8.758257	0.0006059783	0.013680328	0.043676864	3.5971432	-1.1210651	9.053957	Multitasking_Watch
12:09:22.439	3.5004299	-1.1995317	8.523619	-0.0067244046	-0.016862936	-0.00030543262	3.6187227	-1.1817684	9.037623	Multitasking_Watch
12:09:22.462	3.5004299	-1.1995317	8.523619	-0.0067244046	-0.016862936	-0.00030543262	3.6187227	-1.1817684	9.037623	Multitasking_Watch
12:09:22.484	3.5004299	-1.1995317	8.523619	-0.0067244046	-0.016862936	-0.00030543262	3.6187227	-1.1817684	9.037623	Multitasking_Watch
12:09:22.506	3.5004299	-1.1995317	8.523619	-0.0067244046	-0.016862936	-0.00030543262	3.6187227	-1.1817684	9.037623	Multitasking_Watch
12:09:22.527	3.5004299	-1.1995317	8.523619	-0.0067244046	-0.016862936	-0.00030543262	3.6187227	-1.1817684	9.037623	Multitasking_Watch
12:09:22.549	3.5004299	-1.1995317	8.523619	-0.0067244046	-0.016862936	-0.00030543262	3.6187227	-1.1817684	9.037623	Multitasking_Watch
12:09:22.571	3.5004299	-1.1995317	8.523619	-0.0067244046	-0.016862936	-0.00030543262	3.6187227	-1.1817684	9.037623	Multitasking_Watch
12:09:22.594	3.5004299	-1.1995317	8.523619	-0.0067244046	-0.016862936	-0.00030543262	3.6187227	-1.1817684	9.037623	Multitasking_Watch
12:09:22.616	3.5147953	-1.1468576	8.73192	-0.004280944	0.03383888	-0.00030543262	3.629681	-1.1943948	9.031567	Multitasking_Watch
12:09:22.639	3.5147953	-1.1468576	8.73192	-0.004280944	0.03383888	-0.00030543262	3.629681	-1.1943948	9.031567	Multitasking_Watch
12:09:22.662	3.5147953	-1.1468576	8.73192	-0.004280944	0.03383888	-0.00030543262	3.629681	-1.1943948	9.031567	Multitasking_Watch
12:09:22.685	3.5147953	-1.1468576	8.73192	-0.004280944	0.03383888	-0.00030543262	3.629681	-1.1943948	9.031567	Multitasking_Watch
12:09:22.707	3.5147953	-1.1468576	8.73192	-0.004280944	0.03383888	-0.00030543262	3.629681	-1.1943948	9.031567	Multitasking_Watch
12:09:22.729	3.5147953	-1.1468576	8.73192	-0.004280944	0.03383888	-0.00030543262	3.629681	-1.1943948	9.031567	Multitasking_Watch
12:09:22.751	3.5147953	-1.1468576	8.73192	-0.004280944	0.03383888	-0.00030543262	3.629681	-1.1943948	9.031567	Multitasking_Watch
12:09:22.773	3.5147953	-1.1468576	8.73192	-0.004280944	0.03383888	-0.00030543262	3.629681	-1.1943948	9.031567	Multitasking_Watch
12:09:22.794	3.5147953	-1.1468576	8.73192	0.002438574	-0.0040347646	-0.0033597588	3.629681	-1.1943948	9.031567	Multitasking_Watch
12:09:22.816	3.4190245	-1.1492519	8.564321	0.002438574	-0.0040347646	-0.0033597588	3.6216877	-1.1729509	9.037584	Multitasking_Watch
12:09:22.839	3.4190245	-1.1492519	8.564321	0.002438574	-0.0040347646	-0.0033597588	3.6216877	-1.1729509	9.037584	Multitasking_Watch
12:09:22.862	3.4190245	-1.1492519	8.564321	0.002438574	-0.0040347646	-0.0033597588	3.6216877	-1.1729509	9.037584	Multitasking_Watch
12:09:22.883	3.4190245	-1.1492519	8.564321	0.002438574	-0.0040347646	-0.0033597588	3.6216877	-1.1729509	9.037584	Multitasking_Watch
12:09:22.906	3.4190245	-1.1492519	8.564321	0.002438574	-0.0040347646	-0.0033597588	3.6216877	-1.1729509	9.037584	Multitasking_Watch
12:09:22.929	3.4190245	-1.1492519	8.564321	0.002438574	-0.0040347646	-0.0033597588	3.6216877	-1.1729509	9.037584	Multitasking_Watch
12:09:22.952	3.4190245	-1.1492519	8.564321	0.002438574	-0.0040347646	-0.0033597588	3.6216877	-1.1729509	9.037584	Multitasking_Watch
12:09:22.974	3.4190245	-1.1492519	8.564321	0.0335927	0.0045173485	-0.0070249503	3.6216877	-1.1729509	9.037584	Multitasking_Watch
12:09:22.996	3.5315554	-1.0391153	8.545167	0.0335927	0.0045173485	-0.0070249503	3.6106386	-1.1669062	9.042787	Multitasking_Watch
12:09:23.019	3.5315554	-1.0391153	8.545167	0.0335927	0.0045173485	-0.0070249503	3.6106386	-1.1669062	9.042787	Multitasking_Watch
12:09:23.041	3.5315554	-1.0391153	8.545167	0.0335927	0.0045173485	-0.0070249503	3.6106386	-1.1669062	9.042787	Multitasking_Watch
12:09:23.063	3.5315554	-1.0391153	8.545167	0.0335927	0.0045173485	-0.0070249503	3.6106386	-1.1669062	9.042787	Multitasking_Watch
12:09:23.085	3.5315554	-1.0391153	8.545167	0.0335927	0.0045173485	-0.0070249503	3.6106386	-1.1669062	9.042787	Multitasking_Watch
12:09:23.107	3.5315554	-1.0391153	8.545167	0.0335927	0.0045173485	-0.0070249503	3.6106386	-1.1669062	9.042787	Multitasking_Watch
12:09:23.129	3.5315554	-1.0391153	8.545167	0.0335927	0.0045173485	-0.0070249503	3.6106386	-1.1669062	9.042787	Multitasking_Watch
12:09:23.152	3.5315554	-1.0391153	8.545167	0.0335927	0.0045173485	-0.0070249503	3.6106386	-1.1669062	9.042787	Multitasking_Watch
12:09:23.173	3.2969165	-1.1157321	8.700794	0.04275568	0.052775703	0.0045814896	3.5445623	-1.1925337	9.065557	Multitasking_Watch
12:09:23.196	3.2969165	-1.1157321	8.700794	0.04275568	0.052775703	0.0045814896	3.5445623	-1.1925337	9.065557	Multitasking_Watch
12:09:23.218	3.2969165	-1.1157321	8.700794	0.04275568	0.052775703	0.0045814896	3.5445623	-1.1925337	9.065557	Multitasking_Watch
12:09:23.241	3.2969165	-1.1157321	8.700794	0.04275568	0.052775703	0.0045814896	3.5445623	-1.1925337	9.065557	Multitasking_Watch
12:09:23.263	3.2969165	-1.1157321	8.700794	0.04275568	0.052775703	0.0045814896	3.5445623	-1.1925337	9.065557	Multitasking_Watch
12:09:23.285	3.2969165	-1.1157321	8.700794	0.04275568	0.052775703	0.0045814896	3.5445623	-1.1925337	9.065557	Multitasking_Watch
12:09:23.307	3.2969165	-1.1157321	8.700794	0.04275568	0.052775703	0.0045814896	3.5445623	-1.1925337	9.065557	Multitasking_Watch
12:09:23.329	3.2969165	-1.1157321	8.700794	0.04275568	0.052775703	0.0045814896	3.5445623	-1.1925337	9.065557	Multitasking_Watch
12:09:23.350	3.2897336	-1.0774237	8.935433	-0.055593625	-0.038854085	0.022907445	3.471557	-1.1782188	9.095629	Multitasking_Watch
12:09:23.373	3.2897336	-1.0774237	8.935433	-0.055593625	-0.038854085	0.022907445	3.471557	-1.1782188	9.095629	Multitasking_Watch
12:09:23.395	3.2897336	-1.0774237	8.935433	-0.055593625	-0.038854085	0.022907445	3.471557	-1.1782188	9.095629	Multitasking_Watch
12:09:23.417	3.2897336	-1.0774237	8.935433	-0.055593625	-0.038854085	0.022907445	3.471557	-1.1782188	9.095629	Multitasking_Watch
12:09:23.440	3.2897336	-1.0774237	8.935433	-0.055593625	-0.038854085	0.022907445	3.471557	-1.1782188	9.095629	Multitasking_Watch
12:09:23.462	3.2897336	-1.0774237	8.935433	-0.055593625	-0.038854085	0.022907445	3.471557	-1.1782188	9.095629	Multitasking_Watch
12:09:23.487	3.2897336	-1.0774237	8.935433	-0.055593625	-0.038854085	0.022907445	3.471557	-1.1782188	9.095629	Multitasking_Watch
12:09:23.509	3.2897336	-1.0774237	8.935433	-0.055593625	-0.038854085	0.022907445	3.471557	-1.1782188	9.095629	Multitasking_Watch
12:09:23.531	3.45015	-1.1660118	8.509253	-0.03299161	0.041169263	0.0076358155	3.4714434	-1.2004251	9.092768	Multitasking_Watch
12:09:23.553	3.45015	-1.1660118	8.509253	-0.03299161	0.041169263	0.0076358155	3.4714434	-1.2004251	9.092768	Multitasking_Watch
12:09:23.575	3.45015	-1.1660118	8.509253	-0.03299161	0.041169263	0.0076358155	3.4714434	-1.2004251	9.092768	Multitasking_Watch
12:09:23.597	3.45015	-1.1660118	8.509253	-0.03299161	0.041169263	0.0076358155	3.4714434	-1.2004251	9.092768	Multitasking_Watch
12:09:23.619	3.45015	-1.1660118	8.509253	-0.03299161	0.041169263	0.0076358155	3.4714434	-1.2004251	9.092768	Multitasking_Watch
12:09:23.642	3.45015	-1.1660118	8.509253	-0.03299161	0.041169263	0.0076358155	3.4714434	-1.2004251	9.092768	Multitasking_Watch
12:09:23.664	3.45015	-1.1660118	8.509253	-0.03299161	0.041169263	0.0076358155	3.4714434	-1.2004251	9.092768	Multitasking_Watch
12:09:23.687	3.45015	-1.1660118	8.509253	-0.03299161	0.041169263	0.0076358155	3.4714434	-1.2004251	9.092768	Multitasking_Watch
12:09:23.710	3.3352249	-1.0055954	8.674458	0.013434148	-0.025415048	0.026572637	3.3995638	-1.2746205	9.109813	Multitasking_Watch
12:09:23.732	3.3352249	-1.0055954	8.674458	0.013434148	-0.025415048	0.026572637	3.3995638	-1.2746205	9.109813	Multitasking_Watch
12:09:23.754	3.3352249	-1.0055954	8.674458	0.013434148	-0.025415048	0.026572637	3.3995638	-1.2746205	9.109813	Multitasking_Watch
12:09:23.777	3.3352249	-1.0055954	8.674458	0.013434148	-0.025415048	0.026572637	3.3995638	-1.2746205	9.109813	Multitasking_Watch
12:09:23.800	3.3352249	-1.0055954	8.674458	0.013434148	-0.025415048	0.026572637	3.3995638	-1.2746205	9.109813	Multitasking_Watch
12:09:23.823	3.3352249	-1.0055954	8.674458	0.013434148	-0.025415048	0.026572637	3.3995638	-1.2746205	9.109813	Multitasking_Watch
12:09:23.846	3.3352249	-1.0055954	8.674458	0.013434148	-0.025415048	0.026572637	3.3995638	-1.2746205	9.109813	Multitasking_Watch
12:09:23.868	3.3352249	-1.0055954	8.674458	0.013434148	-0.025415048	0.026572637	3.3995638	-1.2746205	9.109813	Multitasking_Watch
12:09:23.890	3.1652312	-1.0558752	9.033599	-4.886922e-06	0.0014630222	-0.086437434	3.4741492	-1.0820881	9.106577	Multitasking_Watch
12:09:23.911	3.1652312	-1.0558752	9.033599	-4.886922e-06	0.0014630222	-0.086437434	3.4741492	-1.0820881	9.106577	Multitasking_Watch
12:09:23.933	3.1652312	-1.0558752	9.033599	-4.886922e-06	0.0014630222	-0.086437434	3.4741492	-1.0820881	9.106577	Multitasking_Watch
12:09:23.956	3.1652312	-1.0558752	9.033599	-4.886922e-06	0.0014630222	-0.086437434	3.4741492	-1.0820881	9.106577	Multitasking_Watch
12:09:23.978	3.1652312	-1.0558752	9.033599	-4.886922e-06	0.0014630222	-0.086437434	3.4741492	-1.0820881	9.106577	Multitasking_Watch
12:09:24.000	3.1652312	-1.0558752	9.033599	-4.886922e-06	0.0014630222	-0.086437434	3.4741492	-1.0820881	9.106577	Multitasking_Watch
12:09:24.023	3.1652312	-1.0558752	9.033599	-4.886922e-06	0.0014630222	-0.086437434	3.4741492	-1.0820881	9.106577	Multitasking_Watch
12:09:24.046	3.1652312	-1.0558752	9.033599	-4.886922e-06	0.0014630222	-0.086437434	3.4741492	-1.0820881	9.106577	Multitasking_Watch
12:09:24.069	3.4429672	-1.6496553	8.250671	0.16798307	-0.06878649	0.3124576	3.4899888	-1.3892573	9.058714	Multitasking_Watch
12:09:24.091	3.4429672	-1.6496553	8.250671	0.16798307	-0.06878649	0.3124576	3.4899888	-1.3892573	9.058714	Multitasking_Watch
12:09:24.113	3.4429672	-1.6496553	8.250671	0.16798307	-0.06878649	0.3124576	3.4899888	-1.3892573	9.058714	Multitasking_Watch
12:09:24.135	3.4429672	-1.6496553	8.250671	0.16798307	-0.06878649	0.3124576	3.4899888	-1.3892573	9.058714	Multitasking_Watch
12:09:24.157	3.4429672	-1.6496553	8.250671	0.16798307	-0.06878649	0.3124576	3.4899888	-1.3892573	9.058714	Multitasking_Watch
12:09:24.179	3.4429672	-1.6496553	8.250671	0.16798307	-0.06878649	0.3124576	3.4899888	-1.3892573	9.058714	Multitasking_Watch
12:09:24.201	3.4429672	-1.6496553	8.250671	0.16798307	-0.06878649	0.3124576	3.4899888	-1.3892573	9.058714	Multitasking_Watch
12:09:24.223	3.4429672	-1.6496553	8.250671	0.16798307	-0.06878649	0.3124576	3.4899888	-1.3892573	9.058714	Multitasking_Watch
12:09:24.245	3.4645157	-0.9888355	8.921068	-0.094689004	-0.069397345	-0.066278875	3.4757547	-1.2505662	9.08436	Multitasking_Watch
12:09:24.268	3.4645157	-0.9888355	8.921068	-0.094689004	-0.069397345	-0.066278875	3.4757547	-1.2505662	9.08436	Multitasking_Watch
12:09:24.291	3.4645157	-0.9888355	8.921068	-0.094689004	-0.069397345	-0.066278875	3.4757547	-1.2505662	9.08436	Multitasking_Watch
12:09:24.314	3.4645157	-0.9888355	8.921068	-0.094689004	-0.069397345	-0.066278875	3.4757547	-1.2505662	9.08436	Multitasking_Watch
12:09:24.336	3.4645157	-0.9888355	8.921068	-0.094689004	-0.069397345	-0.066278875	3.4757547	-1.2505662	9.08436	Multitasking_Watch
12:09:24.359	3.4645157	-0.9888355	8.921068	-0.094689004	-0.069397345	-0.066278875	3.4757547	-1.2505662	9.08436	Multitasking_Watch
12:09:24.383	3.4645157	-0.9888355	8.921068	-0.094689004	-0.069397345	-0.066278875	3.4757547	-1.2505662	9.08436	Multitasking_Watch
12:09:24.405	3.4645157	-0.9888355	8.921068	-0.094689004	-0.069397345	-0.066278875	3.4757547	-1.2505662	9.08436	Multitasking_Watch
12:09:24.427	3.407053	-1.0846065	8.48531	0.11605951	0.0014630222	0.12980887	3.574929	-1.2915163	9.040034	Multitasking_Watch
12:09:24.448	3.407053	-1.0846065	8.48531	0.11605951	0.0014630222	0.12980887	3.574929	-1.2915163	9.040034	Multitasking_Watch
12:09:24.470	3.407053	-1.0846065	8.48531	0.11605951	0.0014630222	0.12980887	3.574929	-1.2915163	9.040034	Multitasking_Watch
12:09:24.493	3.407053	-1.0846065	8.48531	0.11605951	0.0014630222	0.12980887	3.574929	-1.2915163	9.040034	Multitasking_Watch
12:09:24.515	3.407053	-1.0846065	8.48531	0.11605951	0.0014630222	0.12980887	3.574929	-1.2915163	9.040034	Multitasking_Watch
12:09:24.537	3.407053	-1.0846065	8.48531	0.11605951	0.0014630222	0.12980887	3.574929	-1.2915163	9.040034	Multitasking_Watch
12:09:24.559	3.407053	-1.0846065	8.48531	0.11605951	0.0014630222	0.12980887	3.574929	-1.2915163	9.040034	Multitasking_Watch
12:09:24.582	3.407053	-1.0846065	8.48531	0.11605951	0.0014630222	0.12980887	3.574929	-1.2915163	9.040034	Multitasking_Watch
12:09:24.605	3.3831103	-1.3024855	9.107821	0.07146635	0.0014630222	0.1646282	3.4969177	-1.2662172	9.074063	Multitasking_Watch
12:09:24.627	3.3831103	-1.3024855	9.107821	0.07146635	0.0014630222	0.1646282	3.4969177	-1.2662172	9.074063	Multitasking_Watch
12:09:24.650	3.3831103	-1.3024855	9.107821	0.07146635	0.0014630222	0.1646282	3.4969177	-1.2662172	9.074063	Multitasking_Watch
12:09:24.672	3.3831103	-1.3024855	9.107821	0.07146635	0.0014630222	0.1646282	3.4969177	-1.2662172	9.074063	Multitasking_Watch
12:09:24.694	3.3831103	-1.3024855	9.107821	0.07146635	0.0014630222	0.1646282	3.4969177	-1.2662172	9.074063	Multitasking_Watch
12:09:24.716	3.3831103	-1.3024855	9.107821	0.07146635	0.0014630222	0.1646282	3.4969177	-1.2662172	9.074063	Multitasking_Watch
12:09:24.738	3.3831103	-1.3024855	9.107821	0.07146635	0.0014630222	0.1646282	3.4969177	-1.2662172	9.074063	Multitasking_Watch
12:09:24.761	3.3831103	-1.3024855	9.107821	0.07146635	0.0014630222	0.1646282	3.4969177	-1.2662172	9.074063	Multitasking_Watch
12:09:24.783	3.4190245	-1.2665714	8.681641	0.09467923	0.016123788	0.18906279	3.5154405	-1.2338213	9.071369	Multitasking_Watch
12:09:24.805	3.4190245	-1.2665714	8.681641	0.09467923	0.016123788	0.18906279	3.5154405	-1.2338213	9.071369	Multitasking_Watch
12:09:24.831	3.4190245	-1.2665714	8.681641	0.09467923	0.016123788	0.18906279	3.5154405	-1.2338213	9.071369	Multitasking_Watch
12:09:24.854	3.4190245	-1.2665714	8.681641	0.09467923	0.016123788	0.18906279	3.5154405	-1.2338213	9.071369	Multitasking_Watch
12:09:24.879	3.4190245	-1.2665714	8.681641	0.09467923	0.016123788	0.18906279	3.5154405	-1.2338213	9.071369	Multitasking_Watch
12:09:24.904	3.4190245	-1.2665714	8.681641	0.09467923	0.016123788	0.18906279	3.5154405	-1.2338213	9.071369	Multitasking_Watch
12:09:24.926	3.4190245	-1.2665714	8.681641	0.09467923	0.016123788	0.18906279	3.5154405	-1.2338213	9.071369	Multitasking_Watch
12:09:24.950	3.4190245	-1.2665714	8.681641	0.09467923	0.016123788	0.18906279	3.5154405	-1.2338213	9.071369	Multitasking_Watch
12:09:24.971	3.4453614	-0.9912298	8.542772	0.12338989	-0.022971587	0.16523905	3.519504	-1.1812495	9.07679	Multitasking_Watch
12:09:24.993	3.4453614	-0.9912298	8.542772	0.12338989	-0.022971587	0.16523905	3.519504	-1.1812495	9.07679	Multitasking_Watch
12:09:25.014	3.4453614	-0.9912298	8.542772	0.12338989	-0.022971587	0.16523905	3.519504	-1.1812495	9.07679	Multitasking_Watch
12:09:25.036	3.4453614	-0.9912298	8.542772	0.12338989	-0.022971587	0.16523905	3.519504	-1.1812495	9.07679	Multitasking_Watch
12:09:25.059	3.4453614	-0.9912298	8.542772	0.12338989	-0.022971587	0.16523905	3.519504	-1.1812495	9.07679	Multitasking_Watch
12:09:25.081	3.4453614	-0.9912298	8.542772	0.12338989	-0.022971587	0.16523905	3.519504	-1.1812495	9.07679	Multitasking_Watch
12:09:25.103	3.4453614	-0.9912298	8.542772	0.12338989	-0.022971587	0.16523905	3.519504	-1.1812495	9.07679	Multitasking_Watch
12:09:25.126	3.4453614	-0.9912298	8.542772	0.12338989	-0.022971587	0.16523905	3.519504	-1.1812495	9.07679	Multitasking_Watch
12:09:25.149	3.284945	-1.1300977	8.810931	0.14049412	0.0039064833	0.1872302	3.4523845	-1.168453	9.104181	Multitasking_Watch
12:09:25.171	3.284945	-1.1300977	8.810931	0.14049412	0.0039064833	0.1872302	3.4523845	-1.168453	9.104181	Multitasking_Watch
12:09:25.193	3.284945	-1.1300977	8.810931	0.14049412	0.0039064833	0.1872302	3.4523845	-1.168453	9.104181	Multitasking_Watch
12:09:25.215	3.284945	-1.1300977	8.810931	0.14049412	0.0039064833	0.1872302	3.4523845	-1.168453	9.104181	Multitasking_Watch
12:09:25.236	3.284945	-1.1300977	8.810931	0.14049412	0.0039064833	0.1872302	3.4523845	-1.168453	9.104181	Multitasking_Watch
12:09:25.258	3.284945	-1.1300977	8.810931	0.14049412	0.0039064833	0.1872302	3.4523845	-1.168453	9.104181	Multitasking_Watch
12:09:25.280	3.284945	-1.1300977	8.810931	0.14049412	0.0039064833	0.1872302	3.4523845	-1.168453	9.104181	Multitasking_Watch
12:09:25.302	3.284945	-1.1300977	8.810931	0.14049412	0.0039064833	0.1872302	3.4523845	-1.168453	9.104181	Multitasking_Watch
12:09:25.324	3.0814316	-1.9273912	8.2578535	0.0335927	0.0020738875	0.24770586	3.4130538	-1.2400881	9.109534	Multitasking_Watch
12:09:25.347	3.0814316	-1.9273912	8.2578535	0.0335927	0.0020738875	0.24770586	3.4130538	-1.2400881	9.109534	Multitasking_Watch
12:09:25.368	3.0814316	-1.9273912	8.2578535	0.0335927	0.0020738875	0.24770586	3.4130538	-1.2400881	9.109534	Multitasking_Watch
12:09:25.391	3.0814316	-1.9273912	8.2578535	0.0335927	0.0020738875	0.24770586	3.4130538	-1.2400881	9.109534	Multitasking_Watch
12:09:25.414	3.0814316	-1.9273912	8.2578535	0.0335927	0.0020738875	0.24770586	3.4130538	-1.2400881	9.109534	Multitasking_Watch
12:09:25.435	3.0814316	-1.9273912	8.2578535	0.0335927	0.0020738875	0.24770586	3.4130538	-1.2400881	9.109534	Multitasking_Watch
12:09:25.457	3.0814316	-1.9273912	8.2578535	0.0335927	0.0020738875	0.24770586	3.4130538	-1.2400881	9.109534	Multitasking_Watch
12:09:25.479	3.0814316	-1.9273912	8.2578535	0.0335927	0.0020738875	0.24770586	3.4130538	-1.2400881	9.109534	Multitasking_Watch
12:09:25.501	3.3040993	-1.175589	9.124581	-0.070254385	0.12424693	-0.20799962	3.2616715	-1.4706296	9.13067	Multitasking_Watch
12:09:25.523	3.3040993	-1.175589	9.124581	-0.070254385	0.12424693	-0.20799962	3.2616715	-1.4706296	9.13067	Multitasking_Watch
12:09:25.545	3.3040993	-1.175589	9.124581	-0.070254385	0.12424693	-0.20799962	3.2616715	-1.4706296	9.13067	Multitasking_Watch
12:09:25.567	3.3040993	-1.175589	9.124581	-0.070254385	0.12424693	-0.20799962	3.2616715	-1.4706296	9.13067	Multitasking_Watch
12:09:25.588	3.3040993	-1.175589	9.124581	-0.070254385	0.12424693	-0.20799962	3.2616715	-1.4706296	9.13067	Multitasking_Watch
12:09:25.611	3.3040993	-1.175589	9.124581	-0.070254385	0.12424693	-0.20799962	3.2616715	-1.4706296	9.13067	Multitasking_Watch
12:09:25.634	3.3040993	-1.175589	9.124581	-0.070254385	0.12424693	-0.20799962	3.2616715	-1.4706296	9.13067	Multitasking_Watch
12:09:25.656	3.3040993	-1.175589	9.124581	-0.070254385	0.12424693	-0.20799962	3.2616715	-1.4706296	9.13067	Multitasking_Watch
12:09:25.678	2.7055306	-1.1444633	8.856422	-0.19364917	0.16578576	-0.06505715	3.119919	-1.5772554	9.162354	Multitasking_Watch
12:09:25.700	2.7055306	-1.1444633	8.856422	-0.19364917	0.16578576	-0.06505715	3.119919	-1.5772554	9.162354	Multitasking_Watch
12:09:25.722	2.7055306	-1.1444633	8.856422	-0.19364917	0.16578576	-0.06505715	3.119919	-1.5772554	9.162354	Multitasking_Watch
12:09:25.744	2.7055306	-1.1444633	8.856422	-0.19364917	0.16578576	-0.06505715	3.119919	-1.5772554	9.162354	Multitasking_Watch
12:09:25.765	2.7055306	-1.1444633	8.856422	-0.19364917	0.16578576	-0.06505715	3.119919	-1.5772554	9.162354	Multitasking_Watch
12:09:25.786	2.7055306	-1.1444633	8.856422	-0.19364917	0.16578576	-0.06505715	3.119919	-1.5772554	9.162354	Multitasking_Watch
12:09:25.808	2.7055306	-1.1444633	8.856422	-0.19364917	0.16578576	-0.06505715	3.119919	-1.5772554	9.162354	Multitasking_Watch
12:09:25.831	2.7055306	-1.1444633	8.856422	-0.19364917	0.16578576	-0.06505715	3.119919	-1.5772554	9.162354	Multitasking_Watch
12:09:25.853	2.7055306	-1.1444633	8.856422	0.18386556	0.24336566	-0.32162055	3.119919	-1.5772554	9.162354	Multitasking_Watch
12:09:25.875	2.1069617	-0.29689008	8.837268	0.18386556	0.24336566	-0.32162055	2.881594	-1.727124	9.213243	Multitasking_Watch
12:09:25.898	2.1069617	-0.29689008	8.837268	0.18386556	0.24336566	-0.32162055	2.881594	-1.727124	9.213243	Multitasking_Watch
12:09:25.920	2.1069617	-0.29689008	8.837268	0.18386556	0.24336566	-0.32162055	2.881594	-1.727124	9.213243	Multitasking_Watch
12:09:25.944	2.1069617	-0.29689008	8.837268	0.18386556	0.24336566	-0.32162055	2.881594	-1.727124	9.213243	Multitasking_Watch
12:09:25.967	2.1069617	-0.29689008	8.837268	0.18386556	0.24336566	-0.32162055	2.881594	-1.727124	9.213243	Multitasking_Watch
12:09:25.990	2.1069617	-0.29689008	8.837268	0.18386556	0.24336566	-0.32162055	2.881594	-1.727124	9.213243	Multitasking_Watch
12:09:26.012	2.1069617	-0.29689008	8.837268	0.18386556	0.24336566	-0.32162055	2.881594	-1.727124	9.213243	Multitasking_Watch
12:09:26.033	2.4445546	-1.5658557	9.198804	-0.10018679	0.00940427	0.0033597588	2.7785494	-1.5810314	9.270943	Multitasking_Watch
12:09:26.056	2.4445546	-1.5658557	9.198804	-0.10018679	0.00940427	0.0033597588	2.7785494	-1.5810314	9.270943	Multitasking_Watch
12:09:26.077	2.4445546	-1.5658557	9.198804	-0.10018679	0.00940427	0.0033597588	2.7785494	-1.5810314	9.270943	Multitasking_Watch
12:09:26.099	2.4445546	-1.5658557	9.198804	-0.10018679	0.00940427	0.0033597588	2.7785494	-1.5810314	9.270943	Multitasking_Watch
12:09:26.121	2.4445546	-1.5658557	9.198804	-0.10018679	0.00940427	0.0033597588	2.7785494	-1.5810314	9.270943	Multitasking_Watch
12:09:26.143	2.4445546	-1.5658557	9.198804	-0.10018679	0.00940427	0.0033597588	2.7785494	-1.5810314	9.270943	Multitasking_Watch
12:09:26.165	2.4445546	-1.5658557	9.198804	-0.10018679	0.00940427	0.0033597588	2.7785494	-1.5810314	9.270943	Multitasking_Watch
12:09:26.187	2.4445546	-1.5658557	9.198804	-0.10018679	0.00940427	0.0033597588	2.7785494	-1.5810314	9.270943	Multitasking_Watch
12:09:26.209	2.4445546	-1.5658557	9.198804	-0.10018679	0.00940427	0.0033597588	2.7785494	-1.5810314	9.270943	Multitasking_Watch
12:09:26.231	2.4613144	-1.3982565	9.232324	-0.10934977	-0.0009804387	-0.0021380284	2.7094338	-1.6262027	9.283577	Multitasking_Watch
12:09:26.253	2.4613144	-1.3982565	9.232324	-0.10934977	-0.0009804387	-0.0021380284	2.7094338	-1.6262027	9.283577	Multitasking_Watch
12:09:26.276	2.4613144	-1.3982565	9.232324	-0.10934977	-0.0009804387	-0.0021380284	2.7094338	-1.6262027	9.283577	Multitasking_Watch
12:09:26.298	2.4613144	-1.3982565	9.232324	-0.10934977	-0.0009804387	-0.0021380284	2.7094338	-1.6262027	9.283577	Multitasking_Watch
12:09:26.320	2.4613144	-1.3982565	9.232324	-0.10934977	-0.0009804387	-0.0021380284	2.7094338	-1.6262027	9.283577	Multitasking_Watch
12:09:26.342	2.4613144	-1.3982565	9.232324	-0.10934977	-0.0009804387	-0.0021380284	2.7094338	-1.6262027	9.283577	Multitasking_Watch
12:09:26.364	2.4613144	-1.3982565	9.232324	-0.10934977	-0.0009804387	-0.0021380284	2.7094338	-1.6262027	9.283577	Multitasking_Watch
12:09:26.385	2.4613144	-1.3982565	9.232324	-0.10934977	-0.0009804387	-0.0021380284	2.7094338	-1.6262027	9.283577	Multitasking_Watch
12:09:26.406	2.796513	-1.3575538	8.846846	-0.05986968	0.035671476	0.14935656	2.6578748	-1.7873262	9.268848	Multitasking_Watch
12:09:26.428	2.796513	-1.3575538	8.846846	-0.05986968	0.035671476	0.14935656	2.6578748	-1.7873262	9.268848	Multitasking_Watch
12:09:26.450	2.796513	-1.3575538	8.846846	-0.05986968	0.035671476	0.14935656	2.6578748	-1.7873262	9.268848	Multitasking_Watch
12:09:26.472	2.796513	-1.3575538	8.846846	-0.05986968	0.035671476	0.14935656	2.6578748	-1.7873262	9.268848	Multitasking_Watch
12:09:26.495	2.796513	-1.3575538	8.846846	-0.05986968	0.035671476	0.14935656	2.6578748	-1.7873262	9.268848	Multitasking_Watch
12:09:26.518	2.796513	-1.3575538	8.846846	-0.05986968	0.035671476	0.14935656	2.6578748	-1.7873262	9.268848	Multitasking_Watch
12:09:26.540	2.796513	-1.3575538	8.846846	-0.05986968	0.035671476	0.14935656	2.6578748	-1.7873262	9.268848	Multitasking_Watch
12:09:26.562	2.796513	-1.3575538	8.846846	-0.05986968	0.035671476	0.14935656	2.6578748	-1.7873262	9.268848	Multitasking_Watch
12:09:26.583	2.49244	-1.838803	8.925857	0.09467923	-0.048627928	0.016187929	2.6601186	-1.7578679	9.273837	Multitasking_Watch
12:09:26.606	2.49244	-1.838803	8.925857	0.09467923	-0.048627928	0.016187929	2.6601186	-1.7578679	9.273837	Multitasking_Watch
12:09:26.628	2.49244	-1.838803	8.925857	0.09467923	-0.048627928	0.016187929	2.6601186	-1.7578679	9.273837	Multitasking_Watch
12:09:26.650	2.49244	-1.838803	8.925857	0.09467923	-0.048627928	0.016187929	2.6601186	-1.7578679	9.273837	Multitasking_Watch
12:09:26.673	2.49244	-1.838803	8.925857	0.09467923	-0.048627928	0.016187929	2.6601186	-1.7578679	9.273837	Multitasking_Watch
12:09:26.695	2.49244	-1.838803	8.925857	0.09467923	-0.048627928	0.016187929	2.6601186	-1.7578679	9.273837	Multitasking_Watch
12:09:26.718	2.49244	-1.838803	8.925857	0.09467923	-0.048627928	0.016187929	2.6601186	-1.7578679	9.273837	Multitasking_Watch
12:09:26.782	2.5858169	-1.489239	8.894731	0.01709934	-0.05840177	0.07055494	2.6999125	-1.6663383	9.279233	Multitasking_Watch
12:09:26.829	2.5858169	-1.489239	8.894731	0.01709934	-0.05840177	0.07055494	2.6999125	-1.6663383	9.279233	Multitasking_Watch
12:09:26.851	2.5858169	-1.489239	8.894731	0.01709934	-0.05840177	0.07055494	2.6999125	-1.6663383	9.279233	Multitasking_Watch
12:09:26.872	2.5858169	-1.489239	8.894731	0.01709934	-0.05840177	0.07055494	2.6999125	-1.6663383	9.279233	Multitasking_Watch
12:09:26.894	2.5858169	-1.489239	8.894731	0.01709934	-0.05840177	0.07055494	2.6999125	-1.6663383	9.279233	Multitasking_Watch
12:09:26.915	2.5858169	-1.489239	8.894731	0.01709934	-0.05840177	0.07055494	2.6999125	-1.6663383	9.279233	Multitasking_Watch
12:09:26.937	2.6528566	-1.462902	9.06233	0.04153395	-0.10604926	0.11148291	2.7800016	-1.5658399	9.273086	Multitasking_Watch
12:09:26.958	2.6528566	-1.462902	9.06233	0.04153395	-0.10604926	0.11148291	2.7800016	-1.5658399	9.273086	Multitasking_Watch
12:09:26.980	2.6528566	-1.462902	9.06233	0.04153395	-0.10604926	0.11148291	2.7800016	-1.5658399	9.273086	Multitasking_Watch
12:09:27.003	2.6528566	-1.462902	9.06233	0.04153395	-0.10604926	0.11148291	2.7800016	-1.5658399	9.273086	Multitasking_Watch
12:09:27.024	2.6528566	-1.462902	9.06233	0.04153395	-0.10604926	0.11148291	2.7800016	-1.5658399	9.273086	Multitasking_Watch
12:09:27.046	2.6528566	-1.462902	9.06233	0.04153395	-0.10604926	0.11148291	2.7800016	-1.5658399	9.273086	Multitasking_Watch
12:09:27.069	2.6528566	-1.462902	9.06233	0.04153395	-0.10604926	0.11148291	2.7800016	-1.5658399	9.273086	Multitasking_Watch
12:09:27.091	2.6528566	-1.462902	9.06233	0.04153395	-0.10604926	0.11148291	2.7800016	-1.5658399	9.273086	Multitasking_Watch
12:09:27.113	2.7845416	-1.5227587	8.796566	0.06596856	-0.10055148	0.18600847	2.893718	-1.5267353	9.244773	Multitasking_Watch
12:09:27.135	2.7845416	-1.5227587	8.796566	0.06596856	-0.10055148	0.18600847	2.893718	-1.5267353	9.244773	Multitasking_Watch
12:09:27.156	2.7845416	-1.5227587	8.796566	0.06596856	-0.10055148	0.18600847	2.893718	-1.5267353	9.244773	Multitasking_Watch
12:09:27.178	2.7845416	-1.5227587	8.796566	0.06596856	-0.10055148	0.18600847	2.893718	-1.5267353	9.244773	Multitasking_Watch
12:09:27.200	2.7845416	-1.5227587	8.796566	0.06596856	-0.10055148	0.18600847	2.893718	-1.5267353	9.244773	Multitasking_Watch
12:09:27.223	2.7845416	-1.5227587	8.796566	0.06596856	-0.10055148	0.18600847	2.893718	-1.5267353	9.244773	Multitasking_Watch
12:09:27.247	2.7845416	-1.5227587	8.796566	0.06596856	-0.10055148	0.18600847	2.893718	-1.5267353	9.244773	Multitasking_Watch
12:09:27.269	2.7845416	-1.5227587	8.796566	0.06596856	-0.10055148	0.18600847	2.893718	-1.5267353	9.244773	Multitasking_Watch
12:09:27.292	2.7845416	-1.5227587	8.796566	0.06596856	-0.10055148	0.18600847	2.893718	-1.5267353	9.244773	Multitasking_Watch
12:09:27.315	2.8252442	-1.4269878	8.830086	0.095290095	-0.085279845	0.20799962	2.9698544	-1.4831657	9.227706	Multitasking_Watch
12:09:27.339	2.8252442	-1.4269878	8.830086	0.095290095	-0.085279845	0.20799962	2.9698544	-1.4831657	9.227706	Multitasking_Watch
12:09:27.364	2.8252442	-1.4269878	8.830086	0.095290095	-0.085279845	0.20799962	2.9698544	-1.4831657	9.227706	Multitasking_Watch
12:09:27.386	2.8252442	-1.4269878	8.830086	0.095290095	-0.085279845	0.20799962	2.9698544	-1.4831657	9.227706	Multitasking_Watch
12:09:27.408	2.8252442	-1.4269878	8.830086	0.095290095	-0.085279845	0.20799962	2.9698544	-1.4831657	9.227706	Multitasking_Watch
12:09:27.430	2.8252442	-1.4269878	8.830086	0.095290095	-0.085279845	0.20799962	2.9698544	-1.4831657	9.227706	Multitasking_Watch
12:09:27.454	2.8252442	-1.4269878	8.830086	0.095290095	-0.085279845	0.20799962	2.9698544	-1.4831657	9.227706	Multitasking_Watch
12:09:27.477	2.928198	-1.6544439	8.887548	0.05069693	0.010626001	0.16829339	3.0107832	-1.4649495	9.217346	Multitasking_Watch
12:09:27.498	2.928198	-1.6544439	8.887548	0.05069693	0.010626001	0.16829339	3.0107832	-1.4649495	9.217346	Multitasking_Watch
12:09:27.521	2.928198	-1.6544439	8.887548	0.05069693	0.010626001	0.16829339	3.0107832	-1.4649495	9.217346	Multitasking_Watch
12:09:27.544	2.928198	-1.6544439	8.887548	0.05069693	0.010626001	0.16829339	3.0107832	-1.4649495	9.217346	Multitasking_Watch
12:09:27.567	2.928198	-1.6544439	8.887548	0.05069693	0.010626001	0.16829339	3.0107832	-1.4649495	9.217346	Multitasking_Watch
12:09:27.590	2.928198	-1.6544439	8.887548	0.05069693	0.010626001	0.16829339	3.0107832	-1.4649495	9.217346	Multitasking_Watch
12:09:27.613	2.928198	-1.6544439	8.887548	0.05069693	0.010626001	0.16829339	3.0107832	-1.4649495	9.217346	Multitasking_Watch
12:09:27.634	2.928198	-1.6544439	8.887548	0.05069693	0.010626001	0.16829339	3.0107832	-1.4649495	9.217346	Multitasking_Watch
12:09:27.656	2.770176	-1.9273912	8.564321	-0.111182354	0.12180348	0.1731803	3.0025616	-1.6398169	9.190537	Multitasking_Watch
12:09:27.679	2.770176	-1.9273912	8.564321	-0.111182354	0.12180348	0.1731803	3.0025616	-1.6398169	9.190537	Multitasking_Watch
12:09:27.700	2.770176	-1.9273912	8.564321	-0.111182354	0.12180348	0.1731803	3.0025616	-1.6398169	9.190537	Multitasking_Watch
12:09:27.723	2.770176	-1.9273912	8.564321	-0.111182354	0.12180348	0.1731803	3.0025616	-1.6398169	9.190537	Multitasking_Watch
12:09:27.744	2.770176	-1.9273912	8.564321	-0.111182354	0.12180348	0.1731803	3.0025616	-1.6398169	9.190537	Multitasking_Watch
12:09:27.766	2.770176	-1.9273912	8.564321	-0.111182354	0.12180348	0.1731803	3.0025616	-1.6398169	9.190537	Multitasking_Watch
12:09:27.790	2.770176	-1.9273912	8.564321	-0.111182354	0.12180348	0.1731803	3.0025616	-1.6398169	9.190537	Multitasking_Watch
12:09:27.812	2.770176	-1.9273912	8.564321	-0.111182354	0.12180348	0.1731803	3.0025616	-1.6398169	9.190537	Multitasking_Watch
12:09:27.835	2.865947	-1.9489397	9.160496	-0.28711155	-0.013197743	0.12370021	2.880446	-2.0079722	9.156498	Multitasking_Watch
12:09:27.857	2.865947	-1.9489397	9.160496	-0.28711155	-0.013197743	0.12370021	2.880446	-2.0079722	9.156498	Multitasking_Watch
12:09:27.879	2.865947	-1.9489397	9.160496	-0.28711155	-0.013197743	0.12370021	2.880446	-2.0079722	9.156498	Multitasking_Watch
12:09:27.901	2.865947	-1.9489397	9.160496	-0.28711155	-0.013197743	0.12370021	2.880446	-2.0079722	9.156498	Multitasking_Watch
12:09:27.923	2.865947	-1.9489397	9.160496	-0.28711155	-0.013197743	0.12370021	2.880446	-2.0079722	9.156498	Multitasking_Watch
12:09:27.945	2.865947	-1.9489397	9.160496	-0.28711155	-0.013197743	0.12370021	2.880446	-2.0079722	9.156498	Multitasking_Watch
12:09:27.968	2.865947	-1.9489397	9.160496	-0.28711155	-0.013197743	0.12370021	2.880446	-2.0079722	9.156498	Multitasking_Watch
12:09:27.991	2.865947	-1.9489397	9.160496	-0.28711155	-0.013197743	0.12370021	2.880446	-2.0079722	9.156498	Multitasking_Watch
12:09:28.014	2.865947	-1.9489397	9.160496	-0.28711155	-0.013197743	0.12370021	2.880446	-2.0079722	9.156498	Multitasking_Watch
12:09:28.037	3.057489	-1.9920366	8.8324795	-0.19609264	-0.08344725	-0.029626964	2.964138	-1.8959714	9.153663	Multitasking_Watch
12:09:28.060	3.057489	-1.9920366	8.8324795	-0.19609264	-0.08344725	-0.029626964	2.964138	-1.8959714	9.153663	Multitasking_Watch
12:09:28.083	3.057489	-1.9920366	8.8324795	-0.19609264	-0.08344725	-0.029626964	2.964138	-1.8959714	9.153663	Multitasking_Watch
12:09:28.107	3.057489	-1.9920366	8.8324795	-0.19609264	-0.08344725	-0.029626964	2.964138	-1.8959714	9.153663	Multitasking_Watch
12:09:28.130	3.057489	-1.9920366	8.8324795	-0.19609264	-0.08344725	-0.029626964	2.964138	-1.8959714	9.153663	Multitasking_Watch
12:09:28.153	3.057489	-1.9920366	8.8324795	-0.19609264	-0.08344725	-0.029626964	2.964138	-1.8959714	9.153663	Multitasking_Watch
12:09:28.175	3.057489	-1.9920366	8.8324795	-0.19609264	-0.08344725	-0.029626964	2.964138	-1.8959714	9.153663	Multitasking_Watch
12:09:28.196	2.7869358	-2.2554069	8.281796	-0.29627454	-0.07733859	-0.1414153	3.0509605	-2.3135276	9.028266	Multitasking_Watch
12:09:28.218	2.7869358	-2.2554069	8.281796	-0.29627454	-0.07733859	-0.1414153	3.0509605	-2.3135276	9.028266	Multitasking_Watch
12:09:28.241	2.7869358	-2.2554069	8.281796	-0.29627454	-0.07733859	-0.1414153	3.0509605	-2.3135276	9.028266	Multitasking_Watch
12:09:28.264	2.7869358	-2.2554069	8.281796	-0.29627454	-0.07733859	-0.1414153	3.0509605	-2.3135276	9.028266	Multitasking_Watch
12:09:28.286	2.7869358	-2.2554069	8.281796	-0.29627454	-0.07733859	-0.1414153	3.0509605	-2.3135276	9.028266	Multitasking_Watch
12:09:28.309	2.7869358	-2.2554069	8.281796	-0.29627454	-0.07733859	-0.1414153	3.0509605	-2.3135276	9.028266	Multitasking_Watch
12:09:28.331	2.7869358	-2.2554069	8.281796	-0.29627454	-0.07733859	-0.1414153	3.0509605	-2.3135276	9.028266	Multitasking_Watch
12:09:28.355	2.7869358	-2.2554069	8.281796	-0.29627454	-0.07733859	-0.1414153	3.0509605	-2.3135276	9.028266	Multitasking_Watch
12:09:28.379	2.9569294	-2.0351336	8.571504	0.18020037	-0.04618447	-0.19394973	3.2043488	-2.3936186	8.953942	Multitasking_Watch
12:09:28.403	2.9569294	-2.0351336	8.571504	0.18020037	-0.04618447	-0.19394973	3.2043488	-2.3936186	8.953942	Multitasking_Watch
12:09:28.426	2.9569294	-2.0351336	8.571504	0.18020037	-0.04618447	-0.19394973	3.2043488	-2.3936186	8.953942	Multitasking_Watch
12:09:28.448	2.9569294	-2.0351336	8.571504	0.18020037	-0.04618447	-0.19394973	3.2043488	-2.3936186	8.953942	Multitasking_Watch
12:09:28.471	2.9569294	-2.0351336	8.571504	0.18020037	-0.04618447	-0.19394973	3.2043488	-2.3936186	8.953942	Multitasking_Watch
12:09:28.493	2.9569294	-2.0351336	8.571504	0.18020037	-0.04618447	-0.19394973	3.2043488	-2.3936186	8.953942	Multitasking_Watch
12:09:28.515	2.9569294	-2.0351336	8.571504	0.18020037	-0.04618447	-0.19394973	3.2043488	-2.3936186	8.953942	Multitasking_Watch
12:09:28.537	2.9569294	-2.0351336	8.571504	0.18020037	-0.04618447	-0.19394973	3.2043488	-2.3936186	8.953942	Multitasking_Watch
12:09:28.561	2.8803127	-2.3631492	8.8085375	0.018931936	0.038725805	-0.008857545	3.2523644	-2.2631378	8.970546	Multitasking_Watch
12:09:28.584	2.8803127	-2.3631492	8.8085375	0.018931936	0.038725805	-0.008857545	3.2523644	-2.2631378	8.970546	Multitasking_Watch
12:09:28.606	2.8803127	-2.3631492	8.8085375	0.018931936	0.038725805	-0.008857545	3.2523644	-2.2631378	8.970546	Multitasking_Watch
12:09:28.629	2.8803127	-2.3631492	8.8085375	0.018931936	0.038725805	-0.008857545	3.2523644	-2.2631378	8.970546	Multitasking_Watch
12:09:28.650	2.8803127	-2.3631492	8.8085375	0.018931936	0.038725805	-0.008857545	3.2523644	-2.2631378	8.970546	Multitasking_Watch
12:09:28.673	2.8803127	-2.3631492	8.8085375	0.018931936	0.038725805	-0.008857545	3.2523644	-2.2631378	8.970546	Multitasking_Watch
12:09:28.696	2.8803127	-2.3631492	8.8085375	0.018931936	0.038725805	-0.008857545	3.2523644	-2.2631378	8.970546	Multitasking_Watch
12:09:28.717	2.8803127	-2.3631492	8.8085375	0.018931936	0.038725805	-0.008857545	3.2523644	-2.2631378	8.970546	Multitasking_Watch
12:09:28.740	3.0455174	-2.5115943	8.284191	-0.1350061	0.06743647	-0.18478674	3.328887	-2.3023484	8.932417	Multitasking_Watch
12:09:28.761	3.0455174	-2.5115943	8.284191	-0.1350061	0.06743647	-0.18478674	3.328887	-2.3023484	8.932417	Multitasking_Watch
12:09:28.784	3.0455174	-2.5115943	8.284191	-0.1350061	0.06743647	-0.18478674	3.328887	-2.3023484	8.932417	Multitasking_Watch
12:09:28.806	3.0455174	-2.5115943	8.284191	-0.1350061	0.06743647	-0.18478674	3.328887	-2.3023484	8.932417	Multitasking_Watch
12:09:28.829	3.0455174	-2.5115943	8.284191	-0.1350061	0.06743647	-0.18478674	3.328887	-2.3023484	8.932417	Multitasking_Watch
12:09:28.851	3.0455174	-2.5115943	8.284191	-0.1350061	0.06743647	-0.18478674	3.328887	-2.3023484	8.932417	Multitasking_Watch
12:09:28.872	3.0455174	-2.5115943	8.284191	-0.1350061	0.06743647	-0.18478674	3.328887	-2.3023484	8.932417	Multitasking_Watch
12:09:28.894	3.0455174	-2.5115943	8.284191	-0.1350061	0.06743647	-0.18478674	3.328887	-2.3023484	8.932417	Multitasking_Watch
12:09:28.918	3.3663504	-2.0016139	8.3679905	-0.027493821	-0.019306397	-0.24892758	3.3884768	-2.1527517	8.947304	Multitasking_Watch
12:09:28.940	3.3663504	-2.0016139	8.3679905	-0.027493821	-0.019306397	-0.24892758	3.3884768	-2.1527517	8.947304	Multitasking_Watch
12:09:28.963	3.3663504	-2.0016139	8.3679905	-0.027493821	-0.019306397	-0.24892758	3.3884768	-2.1527517	8.947304	Multitasking_Watch
12:09:28.984	3.3663504	-2.0016139	8.3679905	-0.027493821	-0.019306397	-0.24892758	3.3884768	-2.1527517	8.947304	Multitasking_Watch
12:09:29.006	3.3663504	-2.0016139	8.3679905	-0.027493821	-0.019306397	-0.24892758	3.3884768	-2.1527517	8.947304	Multitasking_Watch
12:09:29.029	3.3663504	-2.0016139	8.3679905	-0.027493821	-0.019306397	-0.24892758	3.3884768	-2.1527517	8.947304	Multitasking_Watch
12:09:29.050	3.3663504	-2.0016139	8.3679905	-0.027493821	-0.019306397	-0.24892758	3.3884768	-2.1527517	8.947304	Multitasking_Watch
12:09:29.072	3.3663504	-2.0016139	8.3679905	-0.027493821	-0.019306397	-0.24892758	3.3884768	-2.1527517	8.947304	Multitasking_Watch
12:09:29.095	3.2107224	-2.0662591	8.605023	0.010379822	0.078432046	-0.346666	3.400336	-2.153454	8.942634	Multitasking_Watch
12:09:29.117	3.2107224	-2.0662591	8.605023	0.010379822	0.078432046	-0.346666	3.400336	-2.153454	8.942634	Multitasking_Watch
12:09:29.139	3.2107224	-2.0662591	8.605023	0.010379822	0.078432046	-0.346666	3.400336	-2.153454	8.942634	Multitasking_Watch
12:09:29.161	3.2107224	-2.0662591	8.605023	0.010379822	0.078432046	-0.346666	3.400336	-2.153454	8.942634	Multitasking_Watch
12:09:29.183	3.2107224	-2.0662591	8.605023	0.010379822	0.078432046	-0.346666	3.400336	-2.153454	8.942634	Multitasking_Watch
12:09:29.206	3.2107224	-2.0662591	8.605023	0.010379822	0.078432046	-0.346666	3.400336	-2.153454	8.942634	Multitasking_Watch
12:09:29.228	3.2107224	-2.0662591	8.605023	0.010379822	0.078432046	-0.346666	3.400336	-2.153454	8.942634	Multitasking_Watch
12:09:29.250	3.2107224	-2.0662591	8.605023	0.010379822	0.078432046	-0.346666	3.400336	-2.153454	8.942634	Multitasking_Watch
12:09:29.273	3.318465	-1.8435916	8.449396	-0.021996036	0.012458596	-0.37598756	3.5521195	-1.9028931	8.940459	Multitasking_Watch
12:09:29.294	3.318465	-1.8435916	8.449396	-0.021996036	0.012458596	-0.37598756	3.5521195	-1.9028931	8.940459	Multitasking_Watch
12:09:29.317	3.318465	-1.8435916	8.449396	-0.021996036	0.012458596	-0.37598756	3.5521195	-1.9028931	8.940459	Multitasking_Watch
12:09:29.340	3.318465	-1.8435916	8.449396	-0.021996036	0.012458596	-0.37598756	3.5521195	-1.9028931	8.940459	Multitasking_Watch
12:09:29.364	3.318465	-1.8435916	8.449396	-0.021996036	0.012458596	-0.37598756	3.5521195	-1.9028931	8.940459	Multitasking_Watch
12:09:29.386	3.318465	-1.8435916	8.449396	-0.021996036	0.012458596	-0.37598756	3.5521195	-1.9028931	8.940459	Multitasking_Watch
12:09:29.409	3.318465	-1.8435916	8.449396	-0.021996036	0.012458596	-0.37598756	3.5521195	-1.9028931	8.940459	Multitasking_Watch
12:09:29.431	3.318465	-1.8435916	8.449396	-0.021996036	0.012458596	-0.37598756	3.5521195	-1.9028931	8.940459	Multitasking_Watch
12:09:29.453	3.4573328	-1.6328955	8.8324795	-0.049484972	0.0985906	-0.35155293	3.555311	-1.8607805	8.948051	Multitasking_Watch
12:09:29.476	3.4573328	-1.6328955	8.8324795	-0.049484972	0.0985906	-0.35155293	3.555311	-1.8607805	8.948051	Multitasking_Watch
12:09:29.499	3.4573328	-1.6328955	8.8324795	-0.049484972	0.0985906	-0.35155293	3.555311	-1.8607805	8.948051	Multitasking_Watch
12:09:29.521	3.4573328	-1.6328955	8.8324795	-0.049484972	0.0985906	-0.35155293	3.555311	-1.8607805	8.948051	Multitasking_Watch
12:09:29.543	3.4573328	-1.6328955	8.8324795	-0.049484972	0.0985906	-0.35155293	3.555311	-1.8607805	8.948051	Multitasking_Watch
12:09:29.567	3.4573328	-1.6328955	8.8324795	-0.049484972	0.0985906	-0.35155293	3.555311	-1.8607805	8.948051	Multitasking_Watch
12:09:29.590	3.4573328	-1.6328955	8.8324795	-0.049484972	0.0985906	-0.35155293	3.555311	-1.8607805	8.948051	Multitasking_Watch
12:09:29.613	3.4573328	-1.6328955	8.8324795	-0.049484972	0.0985906	-0.35155293	3.555311	-1.8607805	8.948051	Multitasking_Watch
12:09:29.635	3.5147953	-1.3838909	8.461368	-0.17837754	0.047888782	-0.2434298	3.644678	-1.6816312	8.947557	Multitasking_Watch
12:09:29.658	3.5147953	-1.3838909	8.461368	-0.17837754	0.047888782	-0.2434298	3.644678	-1.6816312	8.947557	Multitasking_Watch
12:09:29.681	3.5147953	-1.3838909	8.461368	-0.17837754	0.047888782	-0.2434298	3.644678	-1.6816312	8.947557	Multitasking_Watch
12:09:29.703	3.5147953	-1.3838909	8.461368	-0.17837754	0.047888782	-0.2434298	3.644678	-1.6816312	8.947557	Multitasking_Watch
12:09:29.725	3.5147953	-1.3838909	8.461368	-0.17837754	0.047888782	-0.2434298	3.644678	-1.6816312	8.947557	Multitasking_Watch
12:09:29.748	3.5147953	-1.3838909	8.461368	-0.17837754	0.047888782	-0.2434298	3.644678	-1.6816312	8.947557	Multitasking_Watch
12:09:29.770	3.5147953	-1.3838909	8.461368	-0.17837754	0.047888782	-0.2434298	3.644678	-1.6816312	8.947557	Multitasking_Watch
12:09:29.792	3.5147953	-1.3838909	8.461368	-0.17837754	0.047888782	-0.2434298	3.644678	-1.6816312	8.947557	Multitasking_Watch
12:09:29.814	3.4525442	-1.1085492	8.861211	0.0018277088	0.016734654	-0.094989546	3.645232	-1.5664359	8.968217	Multitasking_Watch
12:09:29.836	3.4525442	-1.1085492	8.861211	0.0018277088	0.016734654	-0.094989546	3.645232	-1.5664359	8.968217	Multitasking_Watch
12:09:29.857	3.4525442	-1.1085492	8.861211	0.0018277088	0.016734654	-0.094989546	3.645232	-1.5664359	8.968217	Multitasking_Watch
12:09:29.879	3.4525442	-1.1085492	8.861211	0.0018277088	0.016734654	-0.094989546	3.645232	-1.5664359	8.968217	Multitasking_Watch
12:09:29.902	3.4525442	-1.1085492	8.861211	0.0018277088	0.016734654	-0.094989546	3.645232	-1.5664359	8.968217	Multitasking_Watch
12:09:29.925	3.4525442	-1.1085492	8.861211	0.0018277088	0.016734654	-0.094989546	3.645232	-1.5664359	8.968217	Multitasking_Watch
12:09:29.948	3.4525442	-1.1085492	8.861211	0.0018277088	0.016734654	-0.094989546	3.645232	-1.5664359	8.968217	Multitasking_Watch
12:09:29.970	3.4525442	-1.1085492	8.861211	0.0018277088	0.016734654	-0.094989546	3.645232	-1.5664359	8.968217	Multitasking_Watch
12:09:29.993	3.4525442	-1.1085492	8.861211	0.021986261	0.022843305	0.10170906	3.645232	-1.5664359	8.968217	Multitasking_Watch
12:09:30.016	3.46691	-1.0534809	8.700794	0.021986261	0.022843305	0.10170906	3.6168368	-1.3882772	9.00897	Multitasking_Watch
12:09:30.039	3.46691	-1.0534809	8.700794	0.021986261	0.022843305	0.10170906	3.6168368	-1.3882772	9.00897	Multitasking_Watch
12:09:30.061	3.46691	-1.0534809	8.700794	0.021986261	0.022843305	0.10170906	3.6168368	-1.3882772	9.00897	Multitasking_Watch
12:09:30.083	3.46691	-1.0534809	8.700794	0.021986261	0.022843305	0.10170906	3.6168368	-1.3882772	9.00897	Multitasking_Watch
12:09:30.105	3.46691	-1.0534809	8.700794	0.021986261	0.022843305	0.10170906	3.6168368	-1.3882772	9.00897	Multitasking_Watch
12:09:30.127	3.46691	-1.0534809	8.700794	0.021986261	0.022843305	0.10170906	3.6168368	-1.3882772	9.00897	Multitasking_Watch
12:09:30.149	3.46691	-1.0534809	8.700794	0.021986261	0.022843305	0.10170906	3.6168368	-1.3882772	9.00897	Multitasking_Watch
12:09:30.170	3.46691	-1.0534809	8.700794	0.021986261	0.022843305	0.10170906	3.6168368	-1.3882772	9.00897	Multitasking_Watch
12:09:30.193	3.4429672	-1.2881198	8.686429	0.11850297	-0.011365147	0.24098635	3.5988925	-1.3342557	9.024306	Multitasking_Watch
12:09:30.215	3.4429672	-1.2881198	8.686429	0.11850297	-0.011365147	0.24098635	3.5988925	-1.3342557	9.024306	Multitasking_Watch
12:09:30.237	3.4429672	-1.2881198	8.686429	0.11850297	-0.011365147	0.24098635	3.5988925	-1.3342557	9.024306	Multitasking_Watch
12:09:30.260	3.4429672	-1.2881198	8.686429	0.11850297	-0.011365147	0.24098635	3.5988925	-1.3342557	9.024306	Multitasking_Watch
12:09:30.283	3.4429672	-1.2881198	8.686429	0.11850297	-0.011365147	0.24098635	3.5988925	-1.3342557	9.024306	Multitasking_Watch
12:09:30.304	3.4429672	-1.2881198	8.686429	0.11850297	-0.011365147	0.24098635	3.5988925	-1.3342557	9.024306	Multitasking_Watch
12:09:30.326	3.4429672	-1.2881198	8.686429	0.11850297	-0.011365147	0.24098635	3.5988925	-1.3342557	9.024306	Multitasking_Watch
12:09:30.348	3.4429672	-1.2881198	8.686429	0.11850297	-0.011365147	0.24098635	3.5988925	-1.3342557	9.024306	Multitasking_Watch
12:09:30.371	3.3926873	-1.2809371	8.7822	0.1918068	-0.07672773	0.39614612	3.5974033	-1.3366587	9.024544	Multitasking_Watch
12:09:30.393	3.3926873	-1.2809371	8.7822	0.1918068	-0.07672773	0.39614612	3.5974033	-1.3366587	9.024544	Multitasking_Watch
12:09:30.415	3.3926873	-1.2809371	8.7822	0.1918068	-0.07672773	0.39614612	3.5974033	-1.3366587	9.024544	Multitasking_Watch
12:09:30.440	3.3926873	-1.2809371	8.7822	0.1918068	-0.07672773	0.39614612	3.5974033	-1.3366587	9.024544	Multitasking_Watch
12:09:30.463	3.3926873	-1.2809371	8.7822	0.1918068	-0.07672773	0.39614612	3.5974033	-1.3366587	9.024544	Multitasking_Watch
12:09:30.486	3.3926873	-1.2809371	8.7822	0.1918068	-0.07672773	0.39614612	3.5974033	-1.3366587	9.024544	Multitasking_Watch
12:09:30.508	3.3926873	-1.2809371	8.7822	0.1918068	-0.07672773	0.39614612	3.5974033	-1.3366587	9.024544	Multitasking_Watch
12:09:30.531	3.3926873	-1.2809371	8.7822	0.1918068	-0.07672773	0.39614612	3.5974033	-1.3366587	9.024544	Multitasking_Watch
12:09:30.554	3.3328304	-1.4054393	8.595447	0.15026796	0.01856725	0.5207626	3.6056616	-1.3829957	9.01426	Multitasking_Watch
12:09:30.577	3.3328304	-1.4054393	8.595447	0.15026796	0.01856725	0.5207626	3.6056616	-1.3829957	9.01426	Multitasking_Watch
12:09:30.600	3.3328304	-1.4054393	8.595447	0.15026796	0.01856725	0.5207626	3.6056616	-1.3829957	9.01426	Multitasking_Watch
12:09:30.621	3.3328304	-1.4054393	8.595447	0.15026796	0.01856725	0.5207626	3.6056616	-1.3829957	9.01426	Multitasking_Watch
12:09:30.643	3.3328304	-1.4054393	8.595447	0.15026796	0.01856725	0.5207626	3.6056616	-1.3829957	9.01426	Multitasking_Watch
12:09:30.666	3.3328304	-1.4054393	8.595447	0.15026796	0.01856725	0.5207626	3.6056616	-1.3829957	9.01426	Multitasking_Watch
12:09:30.688	3.3328304	-1.4054393	8.595447	0.15026796	0.01856725	0.5207626	3.6056616	-1.3829957	9.01426	Multitasking_Watch
12:09:30.711	3.3328304	-1.4054393	8.595447	0.2516716	-0.161638	0.54275376	3.6056616	-1.3829957	9.01426	Multitasking_Watch
12:09:30.733	3.284945	-1.6161355	8.655303	0.2516716	-0.161638	0.54275376	3.5757482	-1.5111544	9.005599	Multitasking_Watch
12:09:30.755	3.284945	-1.6161355	8.655303	0.2516716	-0.161638	0.54275376	3.5757482	-1.5111544	9.005599	Multitasking_Watch
12:09:30.778	3.284945	-1.6161355	8.655303	0.2516716	-0.161638	0.54275376	3.5757482	-1.5111544	9.005599	Multitasking_Watch
12:09:30.800	3.284945	-1.6161355	8.655303	0.2516716	-0.161638	0.54275376	3.5757482	-1.5111544	9.005599	Multitasking_Watch
12:09:30.824	3.284945	-1.6161355	8.655303	0.2516716	-0.161638	0.54275376	3.5757482	-1.5111544	9.005599	Multitasking_Watch
12:09:30.846	3.284945	-1.6161355	8.655303	0.2516716	-0.161638	0.54275376	3.5757482	-1.5111544	9.005599	Multitasking_Watch
12:09:30.868	3.284945	-1.6161355	8.655303	0.2516716	-0.161638	0.54275376	3.5757482	-1.5111544	9.005599	Multitasking_Watch
12:09:30.890	3.284945	-1.6161355	8.655303	0.2516716	-0.161638	0.54275376	3.5757482	-1.5111544	9.005599	Multitasking_Watch
12:09:30.911	3.4812756	-1.786129	8.707977	0.22357179	-0.10238407	0.4596761	3.6306522	-1.4749895	8.989613	Multitasking_Watch
12:09:30.936	3.4812756	-1.786129	8.707977	0.22357179	-0.10238407	0.4596761	3.6306522	-1.4749895	8.989613	Multitasking_Watch
12:09:30.958	3.4812756	-1.786129	8.707977	0.22357179	-0.10238407	0.4596761	3.6306522	-1.4749895	8.989613	Multitasking_Watch
12:09:30.979	3.4812756	-1.786129	8.707977	0.22357179	-0.10238407	0.4596761	3.6306522	-1.4749895	8.989613	Multitasking_Watch
12:09:31.001	3.4812756	-1.786129	8.707977	0.22357179	-0.10238407	0.4596761	3.6306522	-1.4749895	8.989613	Multitasking_Watch
12:09:31.024	3.4812756	-1.786129	8.707977	0.22357179	-0.10238407	0.4596761	3.6306522	-1.4749895	8.989613	Multitasking_Watch
12:09:31.047	3.4812756	-1.786129	8.707977	0.22357179	-0.10238407	0.4596761	3.6306522	-1.4749895	8.989613	Multitasking_Watch
12:09:31.069	3.4812756	-1.786129	8.707977	0.22357179	-0.10238407	0.4596761	3.6306522	-1.4749895	8.989613	Multitasking_Watch
12:09:31.092	3.4477558	-2.1979442	8.432636	0.11361605	-0.077949464	0.25686884	3.6789644	-1.4976541	8.966193	Multitasking_Watch
12:09:31.113	3.4477558	-2.1979442	8.432636	0.11361605	-0.077949464	0.25686884	3.6789644	-1.4976541	8.966193	Multitasking_Watch
12:09:31.135	3.4477558	-2.1979442	8.432636	0.11361605	-0.077949464	0.25686884	3.6789644	-1.4976541	8.966193	Multitasking_Watch
12:09:31.157	3.4477558	-2.1979442	8.432636	0.11361605	-0.077949464	0.25686884	3.6789644	-1.4976541	8.966193	Multitasking_Watch
12:09:31.179	3.4477558	-2.1979442	8.432636	0.11361605	-0.077949464	0.25686884	3.6789644	-1.4976541	8.966193	Multitasking_Watch
12:09:31.201	3.4477558	-2.1979442	8.432636	0.11361605	-0.077949464	0.25686884	3.6789644	-1.4976541	8.966193	Multitasking_Watch
12:09:31.223	3.4477558	-2.1979442	8.432636	0.11361605	-0.077949464	0.25686884	3.6789644	-1.4976541	8.966193	Multitasking_Watch
12:09:31.245	3.4477558	-2.1979442	8.432636	0.11361605	-0.077949464	0.25686884	3.6789644	-1.4976541	8.966193	Multitasking_Watch
12:09:31.269	3.6273263	-2.1189332	8.482916	0.053140387	-0.047406197	0.0076358155	3.6679094	-1.6611515	8.94189	Multitasking_Watch
12:09:31.290	3.6273263	-2.1189332	8.482916	0.053140387	-0.047406197	0.0076358155	3.6679094	-1.6611515	8.94189	Multitasking_Watch
12:09:31.312	3.6273263	-2.1189332	8.482916	0.053140387	-0.047406197	0.0076358155	3.6679094	-1.6611515	8.94189	Multitasking_Watch
12:09:31.333	3.6273263	-2.1189332	8.482916	0.053140387	-0.047406197	0.0076358155	3.6679094	-1.6611515	8.94189	Multitasking_Watch
12:09:31.356	3.6273263	-2.1189332	8.482916	0.053140387	-0.047406197	0.0076358155	3.6679094	-1.6611515	8.94189	Multitasking_Watch
12:09:31.378	3.6273263	-2.1189332	8.482916	0.053140387	-0.047406197	0.0076358155	3.6679094	-1.6611515	8.94189	Multitasking_Watch
12:09:31.400	3.6273263	-2.1189332	8.482916	0.053140387	-0.047406197	0.0076358155	3.6679094	-1.6611515	8.94189	Multitasking_Watch
12:09:31.422	3.6273263	-2.1189332	8.482916	0.053140387	-0.047406197	0.0076358155	3.6679094	-1.6611515	8.94189	Multitasking_Watch
12:09:31.443	3.5171897	-1.7166951	8.56911	-0.02138517	0.03750407	-0.08582657	3.659734	-1.8532518	8.907423	Multitasking_Watch
12:09:31.464	3.5171897	-1.7166951	8.56911	-0.02138517	0.03750407	-0.08582657	3.659734	-1.8532518	8.907423	Multitasking_Watch
12:09:31.486	3.5171897	-1.7166951	8.56911	-0.02138517	0.03750407	-0.08582657	3.659734	-1.8532518	8.907423	Multitasking_Watch
12:09:31.508	3.5171897	-1.7166951	8.56911	-0.02138517	0.03750407	-0.08582657	3.659734	-1.8532518	8.907423	Multitasking_Watch
12:09:31.531	3.5171897	-1.7166951	8.56911	-0.02138517	0.03750407	-0.08582657	3.659734	-1.8532518	8.907423	Multitasking_Watch
12:09:31.553	3.5171897	-1.7166951	8.56911	-0.02138517	0.03750407	-0.08582657	3.659734	-1.8532518	8.907423	Multitasking_Watch
12:09:31.576	3.5171897	-1.7166951	8.56911	-0.02138517	0.03750407	-0.08582657	3.659734	-1.8532518	8.907423	Multitasking_Watch
12:09:31.600	3.5171897	-1.7166951	8.56911	-0.02138517	0.03750407	-0.08582657	3.659734	-1.8532518	8.907423	Multitasking_Watch
12:09:31.622	3.5147953	-1.802889	8.4230585	-0.055593625	0.020399844	-0.22082779	3.6503892	-1.8131379	8.919504	Multitasking_Watch
12:09:31.644	3.5147953	-1.802889	8.4230585	-0.055593625	0.020399844	-0.22082779	3.6503892	-1.8131379	8.919504	Multitasking_Watch
12:09:31.666	3.5147953	-1.802889	8.4230585	-0.055593625	0.020399844	-0.22082779	3.6503892	-1.8131379	8.919504	Multitasking_Watch
12:09:31.688	3.5147953	-1.802889	8.4230585	-0.055593625	0.020399844	-0.22082779	3.6503892	-1.8131379	8.919504	Multitasking_Watch
12:09:31.711	3.5147953	-1.802889	8.4230585	-0.055593625	0.020399844	-0.22082779	3.6503892	-1.8131379	8.919504	Multitasking_Watch
12:09:31.734	3.5147953	-1.802889	8.4230585	-0.055593625	0.020399844	-0.22082779	3.6503892	-1.8131379	8.919504	Multitasking_Watch
12:09:31.756	3.5147953	-1.802889	8.4230585	-0.055593625	0.020399844	-0.22082779	3.6503892	-1.8131379	8.919504	Multitasking_Watch
12:09:31.779	3.5147953	-1.802889	8.4230585	-0.055593625	0.020399844	-0.22082779	3.6503892	-1.8131379	8.919504	Multitasking_Watch
12:09:31.800	3.46691	-1.5993756	8.530801	-0.08124996	0.028341092	-0.33383787	3.6595616	-1.827032	8.912908	Multitasking_Watch
12:09:31.823	3.46691	-1.5993756	8.530801	-0.08124996	0.028341092	-0.33383787	3.6595616	-1.827032	8.912908	Multitasking_Watch
12:09:31.844	3.46691	-1.5993756	8.530801	-0.08124996	0.028341092	-0.33383787	3.6595616	-1.827032	8.912908	Multitasking_Watch
12:09:31.866	3.46691	-1.5993756	8.530801	-0.08124996	0.028341092	-0.33383787	3.6595616	-1.827032	8.912908	Multitasking_Watch
12:09:31.888	3.46691	-1.5993756	8.530801	-0.08124996	0.028341092	-0.33383787	3.6595616	-1.827032	8.912908	Multitasking_Watch
12:09:31.911	3.46691	-1.5993756	8.530801	-0.08124996	0.028341092	-0.33383787	3.6595616	-1.827032	8.912908	Multitasking_Watch
12:09:31.933	3.46691	-1.5993756	8.530801	-0.08124996	0.028341092	-0.33383787	3.6595616	-1.827032	8.912908	Multitasking_Watch
12:09:31.955	3.46691	-1.5993756	8.530801	-0.08124996	0.028341092	-0.33383787	3.6595616	-1.827032	8.912908	Multitasking_Watch
12:09:31.976	3.4980354	-1.7095122	8.399116	-0.16005157	0.041169263	-0.3564399	3.7050712	-1.7434447	8.910848	Multitasking_Watch
12:09:31.999	3.4980354	-1.7095122	8.399116	-0.16005157	0.041169263	-0.3564399	3.7050712	-1.7434447	8.910848	Multitasking_Watch
12:09:32.021	3.4980354	-1.7095122	8.399116	-0.16005157	0.041169263	-0.3564399	3.7050712	-1.7434447	8.910848	Multitasking_Watch
12:09:32.045	3.4980354	-1.7095122	8.399116	-0.16005157	0.041169263	-0.3564399	3.7050712	-1.7434447	8.910848	Multitasking_Watch
12:09:32.068	3.4980354	-1.7095122	8.399116	-0.16005157	0.041169263	-0.3564399	3.7050712	-1.7434447	8.910848	Multitasking_Watch
12:09:32.093	3.4980354	-1.7095122	8.399116	-0.16005157	0.041169263	-0.3564399	3.7050712	-1.7434447	8.910848	Multitasking_Watch
12:09:32.115	3.4980354	-1.7095122	8.399116	-0.16005157	0.041169263	-0.3564399	3.7050712	-1.7434447	8.910848	Multitasking_Watch
12:09:32.137	3.4980354	-1.7095122	8.399116	-0.16005157	0.041169263	-0.3564399	3.7050712	-1.7434447	8.910848	Multitasking_Watch
12:09:32.161	3.3424077	-1.5371244	8.576292	-0.14661255	0.046056185	-0.37110063	3.6799731	-1.7532732	8.919315	Multitasking_Watch
12:09:32.183	3.3424077	-1.5371244	8.576292	-0.14661255	0.046056185	-0.37110063	3.6799731	-1.7532732	8.919315	Multitasking_Watch
12:09:32.205	3.3424077	-1.5371244	8.576292	-0.14661255	0.046056185	-0.37110063	3.6799731	-1.7532732	8.919315	Multitasking_Watch
12:09:32.226	3.3424077	-1.5371244	8.576292	-0.14661255	0.046056185	-0.37110063	3.6799731	-1.7532732	8.919315	Multitasking_Watch
12:09:32.248	3.3424077	-1.5371244	8.576292	-0.14661255	0.046056185	-0.37110063	3.6799731	-1.7532732	8.919315	Multitasking_Watch
12:09:32.270	3.3424077	-1.5371244	8.576292	-0.14661255	0.046056185	-0.37110063	3.6799731	-1.7532732	8.919315	Multitasking_Watch
12:09:32.292	3.3424077	-1.5371244	8.576292	-0.14661255	0.046056185	-0.37110063	3.6799731	-1.7532732	8.919315	Multitasking_Watch
12:09:32.313	3.3424077	-1.5371244	8.576292	-0.14661255	0.046056185	-0.37110063	3.6799731	-1.7532732	8.919315	Multitasking_Watch
12:09:32.334	3.4190245	-1.6065584	8.8324795	-0.10934977	0.08515156	-0.34238997	3.6531482	-1.6961472	8.941361	Multitasking_Watch
12:09:32.356	3.4190245	-1.6065584	8.8324795	-0.10934977	0.08515156	-0.34238997	3.6531482	-1.6961472	8.941361	Multitasking_Watch
12:09:32.378	3.4190245	-1.6065584	8.8324795	-0.10934977	0.08515156	-0.34238997	3.6531482	-1.6961472	8.941361	Multitasking_Watch
12:09:32.401	3.4190245	-1.6065584	8.8324795	-0.10934977	0.08515156	-0.34238997	3.6531482	-1.6961472	8.941361	Multitasking_Watch
12:09:32.423	3.4190245	-1.6065584	8.8324795	-0.10934977	0.08515156	-0.34238997	3.6531482	-1.6961472	8.941361	Multitasking_Watch
12:09:32.446	3.4190245	-1.6065584	8.8324795	-0.10934977	0.08515156	-0.34238997	3.6531482	-1.6961472	8.941361	Multitasking_Watch
12:09:32.468	3.4190245	-1.6065584	8.8324795	-0.10934977	0.08515156	-0.34238997	3.6531482	-1.6961472	8.941361	Multitasking_Watch
12:09:32.490	3.4190245	-1.6065584	8.8324795	-0.10934977	0.08515156	-0.34238997	3.6531482	-1.6961472	8.941361	Multitasking_Watch
12:09:32.513	3.4046588	-1.3695252	8.736709	-0.09407813	0.043612726	-0.3191771	3.6332314	-1.6813616	8.952264	Multitasking_Watch
12:09:32.535	3.4046588	-1.3695252	8.736709	-0.09407813	0.043612726	-0.3191771	3.6332314	-1.6813616	8.952264	Multitasking_Watch
12:09:32.558	3.4046588	-1.3695252	8.736709	-0.09407813	0.043612726	-0.3191771	3.6332314	-1.6813616	8.952264	Multitasking_Watch
12:09:32.581	3.4046588	-1.3695252	8.736709	-0.09407813	0.043612726	-0.3191771	3.6332314	-1.6813616	8.952264	Multitasking_Watch
12:09:32.604	3.4046588	-1.3695252	8.736709	-0.09407813	0.043612726	-0.3191771	3.6332314	-1.6813616	8.952264	Multitasking_Watch
12:09:32.626	3.4046588	-1.3695252	8.736709	-0.09407813	0.043612726	-0.3191771	3.6332314	-1.6813616	8.952264	Multitasking_Watch
12:09:32.648	3.4046588	-1.3695252	8.736709	-0.09407813	0.043612726	-0.3191771	3.6332314	-1.6813616	8.952264	Multitasking_Watch
12:09:32.671	3.4046588	-1.3695252	8.736709	-0.09407813	0.043612726	-0.3191771	3.6332314	-1.6813616	8.952264	Multitasking_Watch
12:09:32.693	3.4884584	-1.3647367	8.590658	-0.10385198	0.07782117	-0.27885997	3.6266384	-1.6300086	8.964427	Multitasking_Watch
12:09:32.717	3.4884584	-1.3647367	8.590658	-0.10385198	0.07782117	-0.27885997	3.6266384	-1.6300086	8.964427	Multitasking_Watch
12:09:32.739	3.4884584	-1.3647367	8.590658	-0.10385198	0.07782117	-0.27885997	3.6266384	-1.6300086	8.964427	Multitasking_Watch
12:09:32.760	3.4884584	-1.3647367	8.590658	-0.10385198	0.07782117	-0.27885997	3.6266384	-1.6300086	8.964427	Multitasking_Watch
12:09:32.782	3.4884584	-1.3647367	8.590658	-0.10385198	0.07782117	-0.27885997	3.6266384	-1.6300086	8.964427	Multitasking_Watch
12:09:32.804	3.4884584	-1.3647367	8.590658	-0.10385198	0.07782117	-0.27885997	3.6266384	-1.6300086	8.964427	Multitasking_Watch
12:09:32.826	3.4884584	-1.3647367	8.590658	-0.10385198	0.07782117	-0.27885997	3.6266384	-1.6300086	8.964427	Multitasking_Watch
12:09:32.848	3.4884584	-1.3647367	8.590658	-0.10385198	0.07782117	-0.27885997	3.6266384	-1.6300086	8.964427	Multitasking_Watch
12:09:32.869	3.4884584	-1.3647367	8.590658	-0.10385198	0.07782117	-0.27885997	3.6266384	-1.6300086	8.964427	Multitasking_Watch
12:09:32.893	3.440573	-1.4269878	8.719949	-0.09713246	0.049110513	-0.20066923	3.625623	-1.6020701	8.9698715	Multitasking_Watch
12:09:32.914	3.440573	-1.4269878	8.719949	-0.09713246	0.049110513	-0.20066923	3.625623	-1.6020701	8.9698715	Multitasking_Watch
12:09:32.937	3.440573	-1.4269878	8.719949	-0.09713246	0.049110513	-0.20066923	3.625623	-1.6020701	8.9698715	Multitasking_Watch
12:09:32.960	3.440573	-1.4269878	8.719949	-0.09713246	0.049110513	-0.20066923	3.625623	-1.6020701	8.9698715	Multitasking_Watch
12:09:32.982	3.440573	-1.4269878	8.719949	-0.09713246	0.049110513	-0.20066923	3.625623	-1.6020701	8.9698715	Multitasking_Watch
12:09:33.004	3.440573	-1.4269878	8.719949	-0.09713246	0.049110513	-0.20066923	3.625623	-1.6020701	8.9698715	Multitasking_Watch
12:09:33.026	3.440573	-1.4269878	8.719949	-0.09713246	0.049110513	-0.20066923	3.625623	-1.6020701	8.9698715	Multitasking_Watch
12:09:33.048	3.440573	-1.4269878	8.719949	-0.09713246	0.049110513	-0.20066923	3.625623	-1.6020701	8.9698715	Multitasking_Watch
12:09:33.071	3.469304	-1.2450229	8.760652	-0.022606902	0.028951958	-0.08827002	3.561631	-1.53332	9.007445	Multitasking_Watch
12:09:33.093	3.469304	-1.2450229	8.760652	-0.022606902	0.028951958	-0.08827002	3.561631	-1.53332	9.007445	Multitasking_Watch
12:09:33.115	3.469304	-1.2450229	8.760652	-0.022606902	0.028951958	-0.08827002	3.561631	-1.53332	9.007445	Multitasking_Watch
12:09:33.138	3.469304	-1.2450229	8.760652	-0.022606902	0.028951958	-0.08827002	3.561631	-1.53332	9.007445	Multitasking_Watch
12:09:33.160	3.469304	-1.2450229	8.760652	-0.022606902	0.028951958	-0.08827002	3.561631	-1.53332	9.007445	Multitasking_Watch
12:09:33.182	3.469304	-1.2450229	8.760652	-0.022606902	0.028951958	-0.08827002	3.561631	-1.53332	9.007445	Multitasking_Watch
12:09:33.205	3.469304	-1.2450229	8.760652	-0.022606902	0.028951958	-0.08827002	3.561631	-1.53332	9.007445	Multitasking_Watch
12:09:33.228	3.469304	-1.2450229	8.760652	-0.022606902	0.028951958	-0.08827002	3.561631	-1.53332	9.007445	Multitasking_Watch
12:09:33.250	3.3926873	-1.1779832	8.767835	-0.049484972	0.02345417	0.020463986	3.5299935	-1.4452994	9.034412	Multitasking_Watch
12:09:33.273	3.3926873	-1.1779832	8.767835	-0.049484972	0.02345417	0.020463986	3.5299935	-1.4452994	9.034412	Multitasking_Watch
12:09:33.294	3.3926873	-1.1779832	8.767835	-0.049484972	0.02345417	0.020463986	3.5299935	-1.4452994	9.034412	Multitasking_Watch
12:09:33.316	3.3926873	-1.1779832	8.767835	-0.049484972	0.02345417	0.020463986	3.5299935	-1.4452994	9.034412	Multitasking_Watch
12:09:33.339	3.3926873	-1.1779832	8.767835	-0.049484972	0.02345417	0.020463986	3.5299935	-1.4452994	9.034412	Multitasking_Watch
12:09:33.361	3.3926873	-1.1779832	8.767835	-0.049484972	0.02345417	0.020463986	3.5299935	-1.4452994	9.034412	Multitasking_Watch
12:09:33.384	3.3926873	-1.1779832	8.767835	-0.049484972	0.02345417	0.020463986	3.5299935	-1.4452994	9.034412	Multitasking_Watch
12:09:33.407	3.3926873	-1.1779832	8.767835	-0.049484972	0.02345417	0.020463986	3.5299935	-1.4452994	9.034412	Multitasking_Watch
12:09:33.431	3.3424077	-1.3910737	8.631361	0.032981835	-0.06573215	0.08460484	3.5553117	-1.3658988	9.036838	Multitasking_Watch
12:09:33.454	3.3424077	-1.3910737	8.631361	0.032981835	-0.06573215	0.08460484	3.5553117	-1.3658988	9.036838	Multitasking_Watch
12:09:33.476	3.3424077	-1.3910737	8.631361	0.032981835	-0.06573215	0.08460484	3.5553117	-1.3658988	9.036838	Multitasking_Watch
12:09:33.499	3.3424077	-1.3910737	8.631361	0.032981835	-0.06573215	0.08460484	3.5553117	-1.3658988	9.036838	Multitasking_Watch
12:09:33.530	3.3424077	-1.3910737	8.631361	0.032981835	-0.06573215	0.08460484	3.5553117	-1.3658988	9.036838	Multitasking_Watch
12:09:33.552	3.3424077	-1.3910737	8.631361	0.032981835	-0.06573215	0.08460484	3.5553117	-1.3658988	9.036838	Multitasking_Watch
12:09:33.573	3.3424077	-1.3910737	8.631361	0.032981835	-0.06573215	0.08460484	3.5553117	-1.3658988	9.036838	Multitasking_Watch
12:09:33.595	3.3950818	-1.3383996	8.751075	0.0061037657	-0.033967163	0.0711658	3.57165	-1.4192952	9.022156	Multitasking_Watch
12:09:33.617	3.3950818	-1.3383996	8.751075	0.0061037657	-0.033967163	0.0711658	3.57165	-1.4192952	9.022156	Multitasking_Watch
12:09:33.640	3.3950818	-1.3383996	8.751075	0.0061037657	-0.033967163	0.0711658	3.57165	-1.4192952	9.022156	Multitasking_Watch
12:09:33.662	3.3950818	-1.3383996	8.751075	0.0061037657	-0.033967163	0.0711658	3.57165	-1.4192952	9.022156	Multitasking_Watch
12:09:33.683	3.3950818	-1.3383996	8.751075	0.0061037657	-0.033967163	0.0711658	3.57165	-1.4192952	9.022156	Multitasking_Watch
12:09:33.705	3.3950818	-1.3383996	8.751075	0.0061037657	-0.033967163	0.0711658	3.57165	-1.4192952	9.022156	Multitasking_Watch
12:09:33.728	3.3950818	-1.3383996	8.751075	0.0061037657	-0.033967163	0.0711658	3.57165	-1.4192952	9.022156	Multitasking_Watch
12:09:33.751	3.3950818	-1.3383996	8.751075	0.0061037657	-0.033967163	0.0711658	3.57165	-1.4192952	9.022156	Multitasking_Watch
12:09:33.773	3.380716	-1.2210802	8.5331955	0.013434148	-0.028469376	0.15851954	3.5973918	-1.4202847	9.011767	Multitasking_Watch
12:09:33.795	3.380716	-1.2210802	8.5331955	0.013434148	-0.028469376	0.15851954	3.5973918	-1.4202847	9.011767	Multitasking_Watch
12:09:33.817	3.380716	-1.2210802	8.5331955	0.013434148	-0.028469376	0.15851954	3.5973918	-1.4202847	9.011767	Multitasking_Watch
12:09:33.839	3.380716	-1.2210802	8.5331955	0.013434148	-0.028469376	0.15851954	3.5973918	-1.4202847	9.011767	Multitasking_Watch
12:09:33.861	3.380716	-1.2210802	8.5331955	0.013434148	-0.028469376	0.15851954	3.5973918	-1.4202847	9.011767	Multitasking_Watch
12:09:33.883	3.380716	-1.2210802	8.5331955	0.013434148	-0.028469376	0.15851954	3.5973918	-1.4202847	9.011767	Multitasking_Watch
12:09:33.905	3.380716	-1.2210802	8.5331955	0.013434148	-0.028469376	0.15851954	3.5973918	-1.4202847	9.011767	Multitasking_Watch
12:09:33.927	3.380716	-1.2210802	8.5331955	0.013434148	-0.028469376	0.15851954	3.5973918	-1.4202847	9.011767	Multitasking_Watch
12:09:33.951	3.380716	-1.2210802	8.5331955	0.09590095	-0.054125715	0.22204952	3.5973918	-1.4202847	9.011767	Multitasking_Watch
12:09:33.973	3.4740927	-1.2546	8.755863	0.09590095	-0.054125715	0.22204952	3.59518	-1.3419948	9.024639	Multitasking_Watch
12:09:33.995	3.4740927	-1.2546	8.755863	0.09590095	-0.054125715	0.22204952	3.59518	-1.3419948	9.024639	Multitasking_Watch
12:09:34.018	3.4740927	-1.2546	8.755863	0.09590095	-0.054125715	0.22204952	3.59518	-1.3419948	9.024639	Multitasking_Watch
12:09:34.040	3.4740927	-1.2546	8.755863	0.09590095	-0.054125715	0.22204952	3.59518	-1.3419948	9.024639	Multitasking_Watch
12:09:34.064	3.4740927	-1.2546	8.755863	0.09590095	-0.054125715	0.22204952	3.59518	-1.3419948	9.024639	Multitasking_Watch
12:09:34.085	3.4740927	-1.2546	8.755863	0.09590095	-0.054125715	0.22204952	3.59518	-1.3419948	9.024639	Multitasking_Watch
12:09:34.107	3.4740927	-1.2546	8.755863	0.09590095	-0.054125715	0.22204952	3.59518	-1.3419948	9.024639	Multitasking_Watch
12:09:34.128	3.4740927	-1.2546	8.755863	0.09590095	-0.054125715	0.22204952	3.59518	-1.3419948	9.024639	Multitasking_Watch
12:09:34.150	3.4262073	-1.2210802	8.688824	0.16676132	-0.06756475	0.32039884	3.597606	-1.3055146	9.029021	Multitasking_Watch
12:09:34.174	3.4262073	-1.2210802	8.688824	0.16676132	-0.06756475	0.32039884	3.597606	-1.3055146	9.029021	Multitasking_Watch
12:09:34.196	3.4262073	-1.2210802	8.688824	0.16676132	-0.06756475	0.32039884	3.597606	-1.3055146	9.029021	Multitasking_Watch
12:09:34.218	3.4262073	-1.2210802	8.688824	0.16676132	-0.06756475	0.32039884	3.597606	-1.3055146	9.029021	Multitasking_Watch
12:09:34.242	3.4262073	-1.2210802	8.688824	0.16676132	-0.06756475	0.32039884	3.597606	-1.3055146	9.029021	Multitasking_Watch
12:09:34.264	3.4262073	-1.2210802	8.688824	0.16676132	-0.06756475	0.32039884	3.597606	-1.3055146	9.029021	Multitasking_Watch
12:09:34.287	3.4262073	-1.2210802	8.688824	0.16676132	-0.06756475	0.32039884	3.597606	-1.3055146	9.029021	Multitasking_Watch
12:09:34.310	3.46691	-1.2593886	8.61939	0.09773355	-0.0315237	0.32162055	3.5862322	-1.290854	9.035652	Multitasking_Watch
12:09:34.331	3.46691	-1.2593886	8.61939	0.09773355	-0.0315237	0.32162055	3.5862322	-1.290854	9.035652	Multitasking_Watch
12:09:34.353	3.46691	-1.2593886	8.61939	0.09773355	-0.0315237	0.32162055	3.5862322	-1.290854	9.035652	Multitasking_Watch
12:09:34.374	3.46691	-1.2593886	8.61939	0.09773355	-0.0315237	0.32162055	3.5862322	-1.290854	9.035652	Multitasking_Watch
12:09:34.395	3.46691	-1.2593886	8.61939	0.09773355	-0.0315237	0.32162055	3.5862322	-1.290854	9.035652	Multitasking_Watch
12:09:34.417	3.46691	-1.2593886	8.61939	0.09773355	-0.0315237	0.32162055	3.5862322	-1.290854	9.035652	Multitasking_Watch
12:09:34.438	3.46691	-1.2593886	8.61939	0.09773355	-0.0315237	0.32162055	3.5862322	-1.290854	9.035652	Multitasking_Watch
12:09:34.460	3.46691	-1.2593886	8.61939	0.09773355	-0.0315237	0.32162055	3.5862322	-1.290854	9.035652	Multitasking_Watch
12:09:34.482	3.46691	-1.2593886	8.61939	0.09773355	-0.0315237	0.32162055	3.5862322	-1.290854	9.035652	Multitasking_Watch
12:09:34.504	3.4166303	-1.4365649	8.439818	0.07268808	-0.05473658	0.25381452	3.5962152	-1.3113176	9.028733	Multitasking_Watch
12:09:34.526	3.4166303	-1.4365649	8.439818	0.07268808	-0.05473658	0.25381452	3.5962152	-1.3113176	9.028733	Multitasking_Watch
12:09:34.549	3.4166303	-1.4365649	8.439818	0.07268808	-0.05473658	0.25381452	3.5962152	-1.3113176	9.028733	Multitasking_Watch
12:09:34.571	3.4166303	-1.4365649	8.439818	0.07268808	-0.05473658	0.25381452	3.5962152	-1.3113176	9.028733	Multitasking_Watch
12:09:34.593	3.4166303	-1.4365649	8.439818	0.07268808	-0.05473658	0.25381452	3.5962152	-1.3113176	9.028733	Multitasking_Watch
12:09:34.615	3.4166303	-1.4365649	8.439818	0.07268808	-0.05473658	0.25381452	3.5962152	-1.3113176	9.028733	Multitasking_Watch
12:09:34.637	3.4166303	-1.4365649	8.439818	0.07268808	-0.05473658	0.25381452	3.5962152	-1.3113176	9.028733	Multitasking_Watch
12:09:34.659	3.4166303	-1.4365649	8.439818	0.07268808	-0.05473658	0.25381452	3.5962152	-1.3113176	9.028733	Multitasking_Watch
12:09:34.682	3.4214187	-1.4413534	8.73192	0.0934575	0.01978898	0.20433442	3.5688286	-1.3465173	9.034419	Multitasking_Watch
12:09:34.704	3.4214187	-1.4413534	8.73192	0.0934575	0.01978898	0.20433442	3.5688286	-1.3465173	9.034419	Multitasking_Watch
12:09:34.728	3.4214187	-1.4413534	8.73192	0.0934575	0.01978898	0.20433442	3.5688286	-1.3465173	9.034419	Multitasking_Watch
12:09:34.749	3.4214187	-1.4413534	8.73192	0.0934575	0.01978898	0.20433442	3.5688286	-1.3465173	9.034419	Multitasking_Watch
12:09:34.773	3.4214187	-1.4413534	8.73192	0.0934575	0.01978898	0.20433442	3.5688286	-1.3465173	9.034419	Multitasking_Watch
12:09:34.795	3.4214187	-1.4413534	8.73192	0.0934575	0.01978898	0.20433442	3.5688286	-1.3465173	9.034419	Multitasking_Watch
12:09:34.817	3.4214187	-1.4413534	8.73192	0.0934575	0.01978898	0.20433442	3.5688286	-1.3465173	9.034419	Multitasking_Watch
12:09:34.841	3.4214187	-1.4413534	8.73192	0.0934575	0.01978898	0.20433442	3.5688286	-1.3465173	9.034419	Multitasking_Watch
12:09:34.864	3.3591676	-1.4006507	8.727132	0.06841202	-0.009532552	0.17012598	3.541131	-1.3733878	9.04127	Multitasking_Watch
12:09:34.885	3.3591676	-1.4006507	8.727132	0.06841202	-0.009532552	0.17012598	3.541131	-1.3733878	9.04127	Multitasking_Watch
12:09:34.907	3.3591676	-1.4006507	8.727132	0.06841202	-0.009532552	0.17012598	3.541131	-1.3733878	9.04127	Multitasking_Watch
12:09:34.929	3.3591676	-1.4006507	8.727132	0.06841202	-0.009532552	0.17012598	3.541131	-1.3733878	9.04127	Multitasking_Watch
12:09:34.951	3.3591676	-1.4006507	8.727132	0.06841202	-0.009532552	0.17012598	3.541131	-1.3733878	9.04127	Multitasking_Watch
12:09:34.975	3.3591676	-1.4006507	8.727132	0.06841202	-0.009532552	0.17012598	3.541131	-1.3733878	9.04127	Multitasking_Watch
12:09:34.996	3.3591676	-1.4006507	8.727132	0.06841202	-0.009532552	0.17012598	3.541131	-1.3733878	9.04127	Multitasking_Watch
12:09:35.018	3.3591676	-1.4006507	8.727132	0.06841202	-0.009532552	0.17012598	3.541131	-1.3733878	9.04127	Multitasking_Watch
12:09:35.044	3.5435266	-1.4006507	8.662486	0.05680558	-0.04618447	0.090713486	3.5715244	-1.3192745	9.037373	Multitasking_Watch
12:09:35.066	3.5435266	-1.4006507	8.662486	0.05680558	-0.04618447	0.090713486	3.5715244	-1.3192745	9.037373	Multitasking_Watch
12:09:35.088	3.5435266	-1.4006507	8.662486	0.05680558	-0.04618447	0.090713486	3.5715244	-1.3192745	9.037373	Multitasking_Watch
12:09:35.115	3.5435266	-1.4006507	8.662486	0.05680558	-0.04618447	0.090713486	3.5715244	-1.3192745	9.037373	Multitasking_Watch
12:09:35.138	3.5435266	-1.4006507	8.662486	0.05680558	-0.04618447	0.090713486	3.5715244	-1.3192745	9.037373	Multitasking_Watch
12:09:35.160	3.5435266	-1.4006507	8.662486	0.05680558	-0.04618447	0.090713486	3.5715244	-1.3192745	9.037373	Multitasking_Watch
12:09:35.182	3.5435266	-1.4006507	8.662486	0.05680558	-0.04618447	0.090713486	3.5715244	-1.3192745	9.037373	Multitasking_Watch
12:09:35.203	3.5435266	-1.4006507	8.662486	0.05680558	-0.04618447	0.090713486	3.5715244	-1.3192745	9.037373	Multitasking_Watch
12:09:35.225	3.5602865	-1.2546	8.7534685	0.008547227	-0.022360722	0.028405234	3.640604	-1.3171806	9.010073	Multitasking_Watch
12:09:35.247	3.5602865	-1.2546	8.7534685	0.008547227	-0.022360722	0.028405234	3.640604	-1.3171806	9.010073	Multitasking_Watch
12:09:35.270	3.5602865	-1.2546	8.7534685	0.008547227	-0.022360722	0.028405234	3.640604	-1.3171806	9.010073	Multitasking_Watch
12:09:35.293	3.5602865	-1.2546	8.7534685	0.008547227	-0.022360722	0.028405234	3.640604	-1.3171806	9.010073	Multitasking_Watch
12:09:35.316	3.5602865	-1.2546	8.7534685	0.008547227	-0.022360722	0.028405234	3.640604	-1.3171806	9.010073	Multitasking_Watch
12:09:35.338	3.5602865	-1.2546	8.7534685	0.008547227	-0.022360722	0.028405234	3.640604	-1.3171806	9.010073	Multitasking_Watch
12:09:35.360	3.5602865	-1.2546	8.7534685	0.008547227	-0.022360722	0.028405234	3.640604	-1.3171806	9.010073	Multitasking_Watch
12:09:35.384	3.5602865	-1.2546	8.7534685	0.008547227	-0.022360722	0.028405234	3.640604	-1.3171806	9.010073	Multitasking_Watch
12:09:35.411	3.5962007	-1.2426286	8.74868	-0.003059213	0.007571675	0.008246682	3.6834342	-1.3072181	8.994101	Multitasking_Watch
12:09:35.432	3.5962007	-1.2426286	8.74868	-0.003059213	0.007571675	0.008246682	3.6834342	-1.3072181	8.994101	Multitasking_Watch
12:09:35.454	3.5962007	-1.2426286	8.74868	-0.003059213	0.007571675	0.008246682	3.6834342	-1.3072181	8.994101	Multitasking_Watch
12:09:35.476	3.5962007	-1.2426286	8.74868	-0.003059213	0.007571675	0.008246682	3.6834342	-1.3072181	8.994101	Multitasking_Watch
12:09:35.499	3.5962007	-1.2426286	8.74868	-0.003059213	0.007571675	0.008246682	3.6834342	-1.3072181	8.994101	Multitasking_Watch
12:09:35.522	3.5962007	-1.2426286	8.74868	-0.003059213	0.007571675	0.008246682	3.6834342	-1.3072181	8.994101	Multitasking_Watch
12:09:35.544	3.5962007	-1.2426286	8.74868	-0.003059213	0.007571675	0.008246682	3.6834342	-1.3072181	8.994101	Multitasking_Watch
12:09:35.567	3.5962007	-1.2426286	8.74868	-0.003059213	0.007571675	0.008246682	3.6834342	-1.3072181	8.994101	Multitasking_Watch
12:09:35.588	3.459727	-1.2330515	8.796566	-0.003059213	0.021621574	-0.03145956	3.6945922	-1.2965137	8.991074	Multitasking_Watch
12:09:35.611	3.459727	-1.2330515	8.796566	-0.003059213	0.021621574	-0.03145956	3.6945922	-1.2965137	8.991074	Multitasking_Watch
12:09:35.635	3.459727	-1.2330515	8.796566	-0.003059213	0.021621574	-0.03145956	3.6945922	-1.2965137	8.991074	Multitasking_Watch
12:09:35.656	3.459727	-1.2330515	8.796566	-0.003059213	0.021621574	-0.03145956	3.6945922	-1.2965137	8.991074	Multitasking_Watch
12:09:35.679	3.459727	-1.2330515	8.796566	-0.003059213	0.021621574	-0.03145956	3.6945922	-1.2965137	8.991074	Multitasking_Watch
12:09:35.701	3.459727	-1.2330515	8.796566	-0.003059213	0.021621574	-0.03145956	3.6945922	-1.2965137	8.991074	Multitasking_Watch
12:09:35.723	3.459727	-1.2330515	8.796566	-0.003059213	0.021621574	-0.03145956	3.6945922	-1.2965137	8.991074	Multitasking_Watch
12:09:35.746	3.459727	-1.2330515	8.796566	-0.003059213	0.021621574	-0.03145956	3.6945922	-1.2965137	8.991074	Multitasking_Watch
12:09:35.768	3.562681	-1.1205206	8.686429	-0.0024483479	-0.043741006	-0.0064140847	3.723299	-1.2556036	8.985036	Multitasking_Watch
12:09:35.789	3.562681	-1.1205206	8.686429	-0.0024483479	-0.043741006	-0.0064140847	3.723299	-1.2556036	8.985036	Multitasking_Watch
12:09:35.812	3.562681	-1.1205206	8.686429	-0.0024483479	-0.043741006	-0.0064140847	3.723299	-1.2556036	8.985036	Multitasking_Watch
12:09:35.834	3.562681	-1.1205206	8.686429	-0.0024483479	-0.043741006	-0.0064140847	3.723299	-1.2556036	8.985036	Multitasking_Watch
12:09:35.858	3.562681	-1.1205206	8.686429	-0.0024483479	-0.043741006	-0.0064140847	3.723299	-1.2556036	8.985036	Multitasking_Watch
12:09:35.880	3.562681	-1.1205206	8.686429	-0.0024483479	-0.043741006	-0.0064140847	3.723299	-1.2556036	8.985036	Multitasking_Watch
12:09:35.902	3.562681	-1.1205206	8.686429	-0.0024483479	-0.043741006	-0.0064140847	3.723299	-1.2556036	8.985036	Multitasking_Watch
12:09:35.924	3.562681	-1.1205206	8.686429	-0.0024483479	-0.043741006	-0.0064140847	3.723299	-1.2556036	8.985036	Multitasking_Watch
12:09:35.946	3.668029	-1.1444633	8.540379	0.014655879	-0.028469376	-0.014966199	3.7655659	-1.2002039	8.974988	Multitasking_Watch
12:09:35.967	3.668029	-1.1444633	8.540379	0.014655879	-0.028469376	-0.014966199	3.7655659	-1.2002039	8.974988	Multitasking_Watch
12:09:35.989	3.668029	-1.1444633	8.540379	0.014655879	-0.028469376	-0.014966199	3.7655659	-1.2002039	8.974988	Multitasking_Watch
12:09:36.010	3.668029	-1.1444633	8.540379	0.014655879	-0.028469376	-0.014966199	3.7655659	-1.2002039	8.974988	Multitasking_Watch
12:09:36.032	3.668029	-1.1444633	8.540379	0.014655879	-0.028469376	-0.014966199	3.7655659	-1.2002039	8.974988	Multitasking_Watch
12:09:36.053	3.668029	-1.1444633	8.540379	0.014655879	-0.028469376	-0.014966199	3.7655659	-1.2002039	8.974988	Multitasking_Watch
12:09:36.075	3.668029	-1.1444633	8.540379	0.014655879	-0.028469376	-0.014966199	3.7655659	-1.2002039	8.974988	Multitasking_Watch
12:09:36.096	3.668029	-1.1444633	8.540379	0.014655879	-0.028469376	-0.014966199	3.7655659	-1.2002039	8.974988	Multitasking_Watch
12:09:36.117	3.6800003	-0.94573855	8.494887	0.018321069	-0.09505369	0.0064140847	3.8160605	-1.1350663	8.962125	Multitasking_Watch
12:09:36.139	3.6800003	-0.94573855	8.494887	0.018321069	-0.09505369	0.0064140847	3.8160605	-1.1350663	8.962125	Multitasking_Watch
12:09:36.161	3.6800003	-0.94573855	8.494887	0.018321069	-0.09505369	0.0064140847	3.8160605	-1.1350663	8.962125	Multitasking_Watch
12:09:36.184	3.6800003	-0.94573855	8.494887	0.018321069	-0.09505369	0.0064140847	3.8160605	-1.1350663	8.962125	Multitasking_Watch
12:09:36.206	3.6800003	-0.94573855	8.494887	0.018321069	-0.09505369	0.0064140847	3.8160605	-1.1350663	8.962125	Multitasking_Watch
12:09:36.227	3.6800003	-0.94573855	8.494887	0.018321069	-0.09505369	0.0064140847	3.8160605	-1.1350663	8.962125	Multitasking_Watch
12:09:36.248	3.6800003	-0.94573855	8.494887	0.018321069	-0.09505369	0.0064140847	3.8160605	-1.1350663	8.962125	Multitasking_Watch
12:09:36.270	3.6800003	-0.94573855	8.494887	0.018321069	-0.09505369	0.0064140847	3.8160605	-1.1350663	8.962125	Multitasking_Watch
12:09:36.292	3.7829542	-1.0175668	8.645726	0.01709934	-0.00036957348	0.0021380284	3.8654068	-1.096898	8.945715	Multitasking_Watch
12:09:36.314	3.7829542	-1.0175668	8.645726	0.01709934	-0.00036957348	0.0021380284	3.8654068	-1.096898	8.945715	Multitasking_Watch
12:09:36.337	3.7829542	-1.0175668	8.645726	0.01709934	-0.00036957348	0.0021380284	3.8654068	-1.096898	8.945715	Multitasking_Watch
12:09:36.358	3.7829542	-1.0175668	8.645726	0.01709934	-0.00036957348	0.0021380284	3.8654068	-1.096898	8.945715	Multitasking_Watch
12:09:36.381	3.7829542	-1.0175668	8.645726	0.01709934	-0.00036957348	0.0021380284	3.8654068	-1.096898	8.945715	Multitasking_Watch
12:09:36.404	3.7829542	-1.0175668	8.645726	0.01709934	-0.00036957348	0.0021380284	3.8654068	-1.096898	8.945715	Multitasking_Watch
12:09:36.426	3.7829542	-1.0175668	8.645726	0.01709934	-0.00036957348	0.0021380284	3.8654068	-1.096898	8.945715	Multitasking_Watch
12:09:36.449	3.7829542	-1.0175668	8.645726	0.01709934	-0.00036957348	0.0021380284	3.8654068	-1.096898	8.945715	Multitasking_Watch
12:09:36.471	3.78056	-0.9696813	8.640938	-0.0012266175	-0.027858509	0.00580322	3.8750744	-1.0919871	8.942132	Multitasking_Watch
12:09:36.493	3.78056	-0.9696813	8.640938	-0.0012266175	-0.027858509	0.00580322	3.8750744	-1.0919871	8.942132	Multitasking_Watch
12:09:36.515	3.78056	-0.9696813	8.640938	-0.0012266175	-0.027858509	0.00580322	3.8750744	-1.0919871	8.942132	Multitasking_Watch
12:09:36.537	3.78056	-0.9696813	8.640938	-0.0012266175	-0.027858509	0.00580322	3.8750744	-1.0919871	8.942132	Multitasking_Watch
12:09:36.563	3.78056	-0.9696813	8.640938	-0.0012266175	-0.027858509	0.00580322	3.8750744	-1.0919871	8.942132	Multitasking_Watch
12:09:36.584	3.78056	-0.9696813	8.640938	-0.0012266175	-0.027858509	0.00580322	3.8750744	-1.0919871	8.942132	Multitasking_Watch
12:09:36.605	3.78056	-0.9696813	8.640938	-0.0012266175	-0.027858509	0.00580322	3.8750744	-1.0919871	8.942132	Multitasking_Watch
12:09:36.628	3.78056	-0.9696813	8.640938	-0.0012266175	-0.027858509	0.00580322	3.8750744	-1.0919871	8.942132	Multitasking_Watch
12:09:36.651	3.8116856	-0.9960183	8.473338	-0.012833057	0.014902058	-0.0045814896	3.887855	-1.0801772	8.938018	Multitasking_Watch
12:09:36.673	3.8116856	-0.9960183	8.473338	-0.012833057	0.014902058	-0.0045814896	3.887855	-1.0801772	8.938018	Multitasking_Watch
12:09:36.695	3.8116856	-0.9960183	8.473338	-0.012833057	0.014902058	-0.0045814896	3.887855	-1.0801772	8.938018	Multitasking_Watch
12:09:36.717	3.8116856	-0.9960183	8.473338	-0.012833057	0.014902058	-0.0045814896	3.887855	-1.0801772	8.938018	Multitasking_Watch
12:09:36.741	3.8116856	-0.9960183	8.473338	-0.012833057	0.014902058	-0.0045814896	3.887855	-1.0801772	8.938018	Multitasking_Watch
12:09:36.763	3.8116856	-0.9960183	8.473338	-0.012833057	0.014902058	-0.0045814896	3.887855	-1.0801772	8.938018	Multitasking_Watch
12:09:36.785	3.8116856	-0.9960183	8.473338	-0.012833057	0.014902058	-0.0045814896	3.887855	-1.0801772	8.938018	Multitasking_Watch
12:09:36.806	3.8116856	-0.9960183	8.473338	-0.012833057	0.014902058	-0.0045814896	3.887855	-1.0801772	8.938018	Multitasking_Watch
12:09:36.828	3.8116856	-0.9960183	8.473338	-0.012833057	0.014902058	-0.0045814896	3.887855	-1.0801772	8.938018	Multitasking_Watch
12:09:36.852	3.7685885	-1.0534809	8.554744	-0.026272092	0.015512923	0.013744468	3.8932004	-1.0854009	8.935058	Multitasking_Watch
12:09:36.873	3.7685885	-1.0534809	8.554744	-0.026272092	0.015512923	0.013744468	3.8932004	-1.0854009	8.935058	Multitasking_Watch
12:09:36.895	3.7685885	-1.0534809	8.554744	-0.026272092	0.015512923	0.013744468	3.8932004	-1.0854009	8.935058	Multitasking_Watch
12:09:36.917	3.7685885	-1.0534809	8.554744	-0.026272092	0.015512923	0.013744468	3.8932004	-1.0854009	8.935058	Multitasking_Watch
12:09:36.938	3.7685885	-1.0534809	8.554744	-0.026272092	0.015512923	0.013744468	3.8932004	-1.0854009	8.935058	Multitasking_Watch
12:09:36.960	3.7685885	-1.0534809	8.554744	-0.026272092	0.015512923	0.013744468	3.8932004	-1.0854009	8.935058	Multitasking_Watch
12:09:36.982	3.7685885	-1.0534809	8.554744	-0.026272092	0.015512923	0.013744468	3.8932004	-1.0854009	8.935058	Multitasking_Watch
12:09:37.004	3.7685885	-1.0534809	8.554744	-0.026272092	0.015512923	0.013744468	3.8932004	-1.0854009	8.935058	Multitasking_Watch
12:09:37.027	3.7638	-0.9912298	8.616995	-0.016498249	0.00024129178	0.0027488936	3.9025412	-1.0671717	8.933178	Multitasking_Watch
12:09:37.049	3.7638	-0.9912298	8.616995	-0.016498249	0.00024129178	0.0027488936	3.9025412	-1.0671717	8.933178	Multitasking_Watch
12:09:37.072	3.7638	-0.9912298	8.616995	-0.016498249	0.00024129178	0.0027488936	3.9025412	-1.0671717	8.933178	Multitasking_Watch
12:09:37.094	3.7638	-0.9912298	8.616995	-0.016498249	0.00024129178	0.0027488936	3.9025412	-1.0671717	8.933178	Multitasking_Watch
12:09:37.116	3.7638	-0.9912298	8.616995	-0.016498249	0.00024129178	0.0027488936	3.9025412	-1.0671717	8.933178	Multitasking_Watch
12:09:37.139	3.7638	-0.9912298	8.616995	-0.016498249	0.00024129178	0.0027488936	3.9025412	-1.0671717	8.933178	Multitasking_Watch
12:09:37.160	3.7638	-0.9912298	8.616995	-0.016498249	0.00024129178	0.0027488936	3.9025412	-1.0671717	8.933178	Multitasking_Watch
12:09:37.183	3.7638	-0.9912298	8.616995	-0.016498249	0.00024129178	0.0027488936	3.9025412	-1.0671717	8.933178	Multitasking_Watch
12:09:37.204	3.816474	-0.98404694	8.494887	-0.01894171	0.025286766	-0.005192355	3.9065895	-1.0604103	8.932214	Multitasking_Watch
12:09:37.225	3.816474	-0.98404694	8.494887	-0.01894171	0.025286766	-0.005192355	3.9065895	-1.0604103	8.932214	Multitasking_Watch
12:09:37.247	3.816474	-0.98404694	8.494887	-0.01894171	0.025286766	-0.005192355	3.9065895	-1.0604103	8.932214	Multitasking_Watch
12:09:37.269	3.816474	-0.98404694	8.494887	-0.01894171	0.025286766	-0.005192355	3.9065895	-1.0604103	8.932214	Multitasking_Watch
12:09:37.292	3.816474	-0.98404694	8.494887	-0.01894171	0.025286766	-0.005192355	3.9065895	-1.0604103	8.932214	Multitasking_Watch
12:09:37.314	3.816474	-0.98404694	8.494887	-0.01894171	0.025286766	-0.005192355	3.9065895	-1.0604103	8.932214	Multitasking_Watch
12:09:37.336	3.816474	-0.98404694	8.494887	-0.01894171	0.025286766	-0.005192355	3.9065895	-1.0604103	8.932214	Multitasking_Watch
12:09:37.357	3.816474	-0.98404694	8.494887	-0.01894171	0.025286766	-0.005192355	3.9065895	-1.0604103	8.932214	Multitasking_Watch
12:09:37.380	3.7661943	-0.8930645	8.547561	-0.0006157522	-0.0028130345	0.008246682	3.9096115	-1.050128	8.932107	Multitasking_Watch
12:09:37.403	3.7661943	-0.8930645	8.547561	-0.0006157522	-0.0028130345	0.008246682	3.9096115	-1.050128	8.932107	Multitasking_Watch
12:09:37.425	3.7661943	-0.8930645	8.547561	-0.0006157522	-0.0028130345	0.008246682	3.9096115	-1.050128	8.932107	Multitasking_Watch
12:09:37.447	3.7661943	-0.8930645	8.547561	-0.0006157522	-0.0028130345	0.008246682	3.9096115	-1.050128	8.932107	Multitasking_Watch
12:09:37.470	3.7661943	-0.8930645	8.547561	-0.0006157522	-0.0028130345	0.008246682	3.9096115	-1.050128	8.932107	Multitasking_Watch
12:09:37.493	3.7661943	-0.8930645	8.547561	-0.0006157522	-0.0028130345	0.008246682	3.9096115	-1.050128	8.932107	Multitasking_Watch
12:09:37.515	3.7661943	-0.8930645	8.547561	-0.0006157522	-0.0028130345	0.008246682	3.9096115	-1.050128	8.932107	Multitasking_Watch
12:09:37.538	3.7661943	-0.8930645	8.547561	-0.0006157522	-0.0028130345	0.008246682	3.9096115	-1.050128	8.932107	Multitasking_Watch
12:09:37.561	3.8523881	-0.9577099	8.475733	0.011601553	-0.02908024	0.018020526	3.9132566	-1.0509061	8.93042	Multitasking_Watch
12:09:37.582	3.8523881	-0.9577099	8.475733	0.011601553	-0.02908024	0.018020526	3.9132566	-1.0509061	8.93042	Multitasking_Watch
12:09:37.604	3.8523881	-0.9577099	8.475733	0.011601553	-0.02908024	0.018020526	3.9132566	-1.0509061	8.93042	Multitasking_Watch
12:09:37.626	3.8523881	-0.9577099	8.475733	0.011601553	-0.02908024	0.018020526	3.9132566	-1.0509061	8.93042	Multitasking_Watch
12:09:37.648	3.8523881	-0.9577099	8.475733	0.011601553	-0.02908024	0.018020526	3.9132566	-1.0509061	8.93042	Multitasking_Watch
12:09:37.671	3.8523881	-0.9577099	8.475733	0.011601553	-0.02908024	0.018020526	3.9132566	-1.0509061	8.93042	Multitasking_Watch
12:09:37.692	3.8523881	-0.9577099	8.475733	0.011601553	-0.02908024	0.018020526	3.9132566	-1.0509061	8.93042	Multitasking_Watch
12:09:37.714	3.8523881	-0.9577099	8.475733	0.011601553	-0.02908024	0.018020526	3.9132566	-1.0509061	8.93042	Multitasking_Watch
12:09:37.738	3.7661943	-1.0008069	8.6984005	0.012823283	0.01978898	0.011301007	3.9017503	-1.0534534	8.935153	Multitasking_Watch
12:09:37.760	3.7661943	-1.0008069	8.6984005	0.012823283	0.01978898	0.011301007	3.9017503	-1.0534534	8.935153	Multitasking_Watch
12:09:37.784	3.7661943	-1.0008069	8.6984005	0.012823283	0.01978898	0.011301007	3.9017503	-1.0534534	8.935153	Multitasking_Watch
12:09:37.809	3.7661943	-1.0008069	8.6984005	0.012823283	0.01978898	0.011301007	3.9017503	-1.0534534	8.935153	Multitasking_Watch
12:09:37.831	3.7661943	-1.0008069	8.6984005	0.012823283	0.01978898	0.011301007	3.9017503	-1.0534534	8.935153	Multitasking_Watch
12:09:37.854	3.7661943	-1.0008069	8.6984005	0.012823283	0.01978898	0.011301007	3.9017503	-1.0534534	8.935153	Multitasking_Watch
12:09:37.875	3.7661943	-1.0008069	8.6984005	0.012823283	0.01978898	0.011301007	3.9017503	-1.0534534	8.935153	Multitasking_Watch
12:09:37.897	3.7661943	-1.0008069	8.6984005	0.012823283	0.01978898	0.011301007	3.9017503	-1.0534534	8.935153	Multitasking_Watch
12:09:37.921	3.7614057	-1.0032011	8.564321	-0.026272092	0.034449745	0.005192355	3.8986056	-1.0732213	8.934172	Multitasking_Watch
12:09:37.943	3.7614057	-1.0032011	8.564321	-0.026272092	0.034449745	0.005192355	3.8986056	-1.0732213	8.934172	Multitasking_Watch
12:09:37.967	3.7614057	-1.0032011	8.564321	-0.026272092	0.034449745	0.005192355	3.8986056	-1.0732213	8.934172	Multitasking_Watch
12:09:37.989	3.7614057	-1.0032011	8.564321	-0.026272092	0.034449745	0.005192355	3.8986056	-1.0732213	8.934172	Multitasking_Watch
12:09:38.011	3.7614057	-1.0032011	8.564321	-0.026272092	0.034449745	0.005192355	3.8986056	-1.0732213	8.934172	Multitasking_Watch
12:09:38.034	3.7614057	-1.0032011	8.564321	-0.026272092	0.034449745	0.005192355	3.8986056	-1.0732213	8.934172	Multitasking_Watch
12:09:38.056	3.7614057	-1.0032011	8.564321	-0.026272092	0.034449745	0.005192355	3.8986056	-1.0732213	8.934172	Multitasking_Watch
12:09:38.080	3.7614057	-1.0032011	8.564321	-0.026272092	0.034449745	0.005192355	3.8986056	-1.0732213	8.934172	Multitasking_Watch
12:09:38.103	3.7853484	-1.0534809	8.492493	0.007936361	0.014902058	0.00091629784	3.8848484	-1.0880482	8.938369	Multitasking_Watch
12:09:38.125	3.7853484	-1.0534809	8.492493	0.007936361	0.014902058	0.00091629784	3.8848484	-1.0880482	8.938369	Multitasking_Watch
12:09:38.146	3.7853484	-1.0534809	8.492493	0.007936361	0.014902058	0.00091629784	3.8848484	-1.0880482	8.938369	Multitasking_Watch
12:09:38.168	3.7853484	-1.0534809	8.492493	0.007936361	0.014902058	0.00091629784	3.8848484	-1.0880482	8.938369	Multitasking_Watch
12:09:38.191	3.7853484	-1.0534809	8.492493	0.007936361	0.014902058	0.00091629784	3.8848484	-1.0880482	8.938369	Multitasking_Watch
12:09:38.213	3.7853484	-1.0534809	8.492493	0.007936361	0.014902058	0.00091629784	3.8848484	-1.0880482	8.938369	Multitasking_Watch
12:09:38.236	3.7853484	-1.0534809	8.492493	0.007936361	0.014902058	0.00091629784	3.8848484	-1.0880482	8.938369	Multitasking_Watch
12:09:38.258	3.7853484	-1.0534809	8.492493	0.007936361	0.014902058	0.00091629784	3.8848484	-1.0880482	8.938369	Multitasking_Watch
12:09:38.280	3.6536634	-0.9960183	8.739103	0.014045013	0.006349944	0.010079276	3.829533	-1.0881693	8.9621935	Multitasking_Watch
12:09:38.302	3.6536634	-0.9960183	8.739103	0.014045013	0.006349944	0.010079276	3.829533	-1.0881693	8.9621935	Multitasking_Watch
12:09:38.324	3.6536634	-0.9960183	8.739103	0.014045013	0.006349944	0.010079276	3.829533	-1.0881693	8.9621935	Multitasking_Watch
12:09:38.347	3.6536634	-0.9960183	8.739103	0.014045013	0.006349944	0.010079276	3.829533	-1.0881693	8.9621935	Multitasking_Watch
12:09:38.370	3.6536634	-0.9960183	8.739103	0.014045013	0.006349944	0.010079276	3.829533	-1.0881693	8.9621935	Multitasking_Watch
12:09:38.392	3.6536634	-0.9960183	8.739103	0.014045013	0.006349944	0.010079276	3.829533	-1.0881693	8.9621935	Multitasking_Watch
12:09:38.414	3.6536634	-0.9960183	8.739103	0.014045013	0.006349944	0.010079276	3.829533	-1.0881693	8.9621935	Multitasking_Watch
12:09:38.436	3.6536634	-0.9960183	8.739103	0.014045013	0.006349944	0.010079276	3.829533	-1.0881693	8.9621935	Multitasking_Watch
12:09:38.459	3.6512692	-0.9720756	8.650515	0.022597129	0.0051282137	0.008857545	3.8289983	-1.0837051	8.962963	Multitasking_Watch
12:09:38.482	3.6512692	-0.9720756	8.650515	0.022597129	0.0051282137	0.008857545	3.8289983	-1.0837051	8.962963	Multitasking_Watch
12:09:38.504	3.6512692	-0.9720756	8.650515	0.022597129	0.0051282137	0.008857545	3.8289983	-1.0837051	8.962963	Multitasking_Watch
12:09:38.527	3.6512692	-0.9720756	8.650515	0.022597129	0.0051282137	0.008857545	3.8289983	-1.0837051	8.962963	Multitasking_Watch
12:09:38.549	3.6512692	-0.9720756	8.650515	0.022597129	0.0051282137	0.008857545	3.8289983	-1.0837051	8.962963	Multitasking_Watch
12:09:38.572	3.6512692	-0.9720756	8.650515	0.022597129	0.0051282137	0.008857545	3.8289983	-1.0837051	8.962963	Multitasking_Watch
12:09:38.594	3.6512692	-0.9720756	8.650515	0.022597129	0.0051282137	0.008857545	3.8289983	-1.0837051	8.962963	Multitasking_Watch
12:09:38.617	3.6512692	-0.9720756	8.650515	0.022597129	0.0051282137	0.008857545	3.8289983	-1.0837051	8.962963	Multitasking_Watch
12:09:38.640	3.6919718	-1.1181264	8.463761	-0.014054787	-0.01869553	0.0064140847	3.849611	-1.0690851	8.955887	Multitasking_Watch
12:09:38.661	3.6919718	-1.1181264	8.463761	-0.014054787	-0.01869553	0.0064140847	3.849611	-1.0690851	8.955887	Multitasking_Watch
12:09:38.683	3.6919718	-1.1181264	8.463761	-0.014054787	-0.01869553	0.0064140847	3.849611	-1.0690851	8.955887	Multitasking_Watch
12:09:38.705	3.6919718	-1.1181264	8.463761	-0.014054787	-0.01869553	0.0064140847	3.849611	-1.0690851	8.955887	Multitasking_Watch
12:09:38.728	3.6919718	-1.1181264	8.463761	-0.014054787	-0.01869553	0.0064140847	3.849611	-1.0690851	8.955887	Multitasking_Watch
12:09:38.751	3.6919718	-1.1181264	8.463761	-0.014054787	-0.01869553	0.0064140847	3.849611	-1.0690851	8.955887	Multitasking_Watch
12:09:38.775	3.6919718	-1.1181264	8.463761	-0.014054787	-0.01869553	0.0064140847	3.849611	-1.0690851	8.955887	Multitasking_Watch
12:09:38.797	3.6919718	-1.1181264	8.463761	-0.014054787	-0.01869553	0.0064140847	3.849611	-1.0690851	8.955887	Multitasking_Watch
12:09:38.822	3.74704	-0.9912298	8.73192	-0.028715553	-0.010143417	0.0021380284	3.851207	-1.0697927	8.955116	Multitasking_Watch
12:09:38.848	3.74704	-0.9912298	8.73192	-0.028715553	-0.010143417	0.0021380284	3.851207	-1.0697927	8.955116	Multitasking_Watch
12:09:38.870	3.74704	-0.9912298	8.73192	-0.028715553	-0.010143417	0.0021380284	3.851207	-1.0697927	8.955116	Multitasking_Watch
12:09:38.892	3.74704	-0.9912298	8.73192	-0.028715553	-0.010143417	0.0021380284	3.851207	-1.0697927	8.955116	Multitasking_Watch
12:09:38.914	3.74704	-0.9912298	8.73192	-0.028715553	-0.010143417	0.0021380284	3.851207	-1.0697927	8.955116	Multitasking_Watch
12:09:38.935	3.74704	-0.9912298	8.73192	-0.028715553	-0.010143417	0.0021380284	3.851207	-1.0697927	8.955116	Multitasking_Watch
12:09:38.957	3.74704	-0.9912298	8.73192	-0.028715553	-0.010143417	0.0021380284	3.851207	-1.0697927	8.955116	Multitasking_Watch
12:09:38.979	3.74704	-0.9912298	8.73192	-0.028715553	-0.010143417	0.0021380284	3.851207	-1.0697927	8.955116	Multitasking_Watch
12:09:39.002	3.7398572	-0.9696813	8.736709	-0.027493821	0.041169263	-0.013133603	3.8921206	-1.0835787	8.935749	Multitasking_Watch
12:09:39.024	3.7398572	-0.9696813	8.736709	-0.027493821	0.041169263	-0.013133603	3.8921206	-1.0835787	8.935749	Multitasking_Watch
12:09:39.047	3.7398572	-0.9696813	8.736709	-0.027493821	0.041169263	-0.013133603	3.8921206	-1.0835787	8.935749	Multitasking_Watch
12:09:39.068	3.7398572	-0.9696813	8.736709	-0.027493821	0.041169263	-0.013133603	3.8921206	-1.0835787	8.935749	Multitasking_Watch
12:09:39.091	3.7398572	-0.9696813	8.736709	-0.027493821	0.041169263	-0.013133603	3.8921206	-1.0835787	8.935749	Multitasking_Watch
12:09:39.114	3.7398572	-0.9696813	8.736709	-0.027493821	0.041169263	-0.013133603	3.8921206	-1.0835787	8.935749	Multitasking_Watch
12:09:39.136	3.7398572	-0.9696813	8.736709	-0.027493821	0.041169263	-0.013133603	3.8921206	-1.0835787	8.935749	Multitasking_Watch
12:09:39.158	3.7398572	-0.9696813	8.736709	-0.027493821	0.041169263	-0.013133603	3.8921206	-1.0835787	8.935749	Multitasking_Watch
12:09:39.180	3.7183087	-0.9026416	8.420665	-0.0067244046	-0.021749858	0.026572637	3.886624	-1.0421256	8.943069	Multitasking_Watch
12:09:39.202	3.7183087	-0.9026416	8.420665	-0.0067244046	-0.021749858	0.026572637	3.886624	-1.0421256	8.943069	Multitasking_Watch
12:09:39.224	3.7183087	-0.9026416	8.420665	-0.0067244046	-0.021749858	0.026572637	3.886624	-1.0421256	8.943069	Multitasking_Watch
12:09:39.247	3.7183087	-0.9026416	8.420665	-0.0067244046	-0.021749858	0.026572637	3.886624	-1.0421256	8.943069	Multitasking_Watch
12:09:39.269	3.7183087	-0.9026416	8.420665	-0.0067244046	-0.021749858	0.026572637	3.886624	-1.0421256	8.943069	Multitasking_Watch
12:09:39.291	3.7183087	-0.9026416	8.420665	-0.0067244046	-0.021749858	0.026572637	3.886624	-1.0421256	8.943069	Multitasking_Watch
12:09:39.314	3.7183087	-0.9026416	8.420665	-0.0067244046	-0.021749858	0.026572637	3.886624	-1.0421256	8.943069	Multitasking_Watch
12:09:39.337	3.7183087	-0.9026416	8.420665	-0.0067244046	-0.021749858	0.026572637	3.886624	-1.0421256	8.943069	Multitasking_Watch
12:09:39.358	3.6632404	-1.0151725	8.794171	-0.004891809	0.036282342	-0.005192355	3.8683457	-1.051659	8.949876	Multitasking_Watch
12:09:39.381	3.6632404	-1.0151725	8.794171	-0.004891809	0.036282342	-0.005192355	3.8683457	-1.051659	8.949876	Multitasking_Watch
12:09:39.403	3.6632404	-1.0151725	8.794171	-0.004891809	0.036282342	-0.005192355	3.8683457	-1.051659	8.949876	Multitasking_Watch
12:09:39.426	3.6632404	-1.0151725	8.794171	-0.004891809	0.036282342	-0.005192355	3.8683457	-1.051659	8.949876	Multitasking_Watch
12:09:39.448	3.6632404	-1.0151725	8.794171	-0.004891809	0.036282342	-0.005192355	3.8683457	-1.051659	8.949876	Multitasking_Watch
12:09:39.470	3.6632404	-1.0151725	8.794171	-0.004891809	0.036282342	-0.005192355	3.8683457	-1.051659	8.949876	Multitasking_Watch
12:09:39.491	3.6632404	-1.0151725	8.794171	-0.004891809	0.036282342	-0.005192355	3.8683457	-1.051659	8.949876	Multitasking_Watch
12:09:39.513	3.6632404	-1.0151725	8.794171	-0.004891809	0.036282342	-0.005192355	3.8683457	-1.051659	8.949876	Multitasking_Watch
12:09:39.536	3.8547823	-1.0558752	8.612206	0.014655879	-0.038854085	-0.0015271632	3.8831012	-1.0113099	8.948137	Multitasking_Watch
12:09:39.559	3.8547823	-1.0558752	8.612206	0.014655879	-0.038854085	-0.0015271632	3.8831012	-1.0113099	8.948137	Multitasking_Watch
12:09:39.581	3.8547823	-1.0558752	8.612206	0.014655879	-0.038854085	-0.0015271632	3.8831012	-1.0113099	8.948137	Multitasking_Watch
12:09:39.604	3.8547823	-1.0558752	8.612206	0.014655879	-0.038854085	-0.0015271632	3.8831012	-1.0113099	8.948137	Multitasking_Watch
12:09:39.626	3.8547823	-1.0558752	8.612206	0.014655879	-0.038854085	-0.0015271632	3.8831012	-1.0113099	8.948137	Multitasking_Watch
12:09:39.648	3.8547823	-1.0558752	8.612206	0.014655879	-0.038854085	-0.0015271632	3.8831012	-1.0113099	8.948137	Multitasking_Watch
12:09:39.670	3.8547823	-1.0558752	8.612206	0.014655879	-0.038854085	-0.0015271632	3.8831012	-1.0113099	8.948137	Multitasking_Watch
12:09:39.691	3.8547823	-1.0558752	8.612206	0.014655879	-0.038854085	-0.0015271632	3.8831012	-1.0113099	8.948137	Multitasking_Watch
12:09:39.712	3.562681	-1.2522057	8.834874	-0.09407813	-0.021138992	0.054061573	3.7967062	-1.1988868	8.962035	Multitasking_Watch
12:09:39.733	3.562681	-1.2522057	8.834874	-0.09407813	-0.021138992	0.054061573	3.7967062	-1.1988868	8.962035	Multitasking_Watch
12:09:39.755	3.562681	-1.2522057	8.834874	-0.09407813	-0.021138992	0.054061573	3.7967062	-1.1988868	8.962035	Multitasking_Watch
12:09:39.776	3.562681	-1.2522057	8.834874	-0.09407813	-0.021138992	0.054061573	3.7967062	-1.1988868	8.962035	Multitasking_Watch
12:09:39.798	3.562681	-1.2522057	8.834874	-0.09407813	-0.021138992	0.054061573	3.7967062	-1.1988868	8.962035	Multitasking_Watch
12:09:39.821	3.562681	-1.2522057	8.834874	-0.09407813	-0.021138992	0.054061573	3.7967062	-1.1988868	8.962035	Multitasking_Watch
12:09:39.843	3.562681	-1.2522057	8.834874	-0.09407813	-0.021138992	0.054061573	3.7967062	-1.1988868	8.962035	Multitasking_Watch
12:09:39.866	3.562681	-1.2522057	8.834874	-0.09407813	-0.021138992	0.054061573	3.7967062	-1.1988868	8.962035	Multitasking_Watch
12:09:39.888	3.562681	-1.2522057	8.834874	0.04275568	-0.015030339	-0.024129177	3.7967062	-1.1988868	8.962035	Multitasking_Watch
12:09:39.910	3.668029	-0.96489275	8.6984005	0.04275568	-0.015030339	-0.024129177	3.8339949	-1.1071149	8.957965	Multitasking_Watch
12:09:39.933	3.668029	-0.96489275	8.6984005	0.04275568	-0.015030339	-0.024129177	3.8339949	-1.1071149	8.957965	Multitasking_Watch
12:09:39.956	3.668029	-0.96489275	8.6984005	0.04275568	-0.015030339	-0.024129177	3.8339949	-1.1071149	8.957965	Multitasking_Watch
12:09:39.978	3.668029	-0.96489275	8.6984005	0.04275568	-0.015030339	-0.024129177	3.8339949	-1.1071149	8.957965	Multitasking_Watch
12:09:40.001	3.668029	-0.96489275	8.6984005	0.04275568	-0.015030339	-0.024129177	3.8339949	-1.1071149	8.957965	Multitasking_Watch
12:09:40.023	3.668029	-0.96489275	8.6984005	0.04275568	-0.015030339	-0.024129177	3.8339949	-1.1071149	8.957965	Multitasking_Watch
12:09:40.045	3.668029	-0.96489275	8.6984005	0.04275568	-0.015030339	-0.024129177	3.8339949	-1.1071149	8.957965	Multitasking_Watch
12:09:40.068	3.668029	-0.96489275	8.6984005	-0.15577553	0.06254955	-0.09193522	3.8339949	-1.1071149	8.957965	Multitasking_Watch
12:09:40.092	3.7877429	-1.0965779	8.868394	-0.15577553	0.06254955	-0.09193522	3.8263674	-1.0948706	8.962731	Multitasking_Watch
12:09:40.114	3.7877429	-1.0965779	8.868394	-0.15577553	0.06254955	-0.09193522	3.8263674	-1.0948706	8.962731	Multitasking_Watch
12:09:40.137	3.7877429	-1.0965779	8.868394	-0.15577553	0.06254955	-0.09193522	3.8263674	-1.0948706	8.962731	Multitasking_Watch
12:09:40.159	3.7877429	-1.0965779	8.868394	-0.15577553	0.06254955	-0.09193522	3.8263674	-1.0948706	8.962731	Multitasking_Watch
12:09:40.182	3.7877429	-1.0965779	8.868394	-0.15577553	0.06254955	-0.09193522	3.8263674	-1.0948706	8.962731	Multitasking_Watch
12:09:40.205	3.7877429	-1.0965779	8.868394	-0.15577553	0.06254955	-0.09193522	3.8263674	-1.0948706	8.962731	Multitasking_Watch
12:09:40.227	3.7877429	-1.0965779	8.868394	-0.15577553	0.06254955	-0.09193522	3.8263674	-1.0948706	8.962731	Multitasking_Watch
12:09:40.249	3.632115	-1.1420691	8.767835	-0.053150162	0.014902058	-0.01740966	3.8111305	-1.1411219	8.963451	Multitasking_Watch
12:09:40.271	3.632115	-1.1420691	8.767835	-0.053150162	0.014902058	-0.01740966	3.8111305	-1.1411219	8.963451	Multitasking_Watch
12:09:40.293	3.632115	-1.1420691	8.767835	-0.053150162	0.014902058	-0.01740966	3.8111305	-1.1411219	8.963451	Multitasking_Watch
12:09:40.316	3.632115	-1.1420691	8.767835	-0.053150162	0.014902058	-0.01740966	3.8111305	-1.1411219	8.963451	Multitasking_Watch
12:09:40.339	3.632115	-1.1420691	8.767835	-0.053150162	0.014902058	-0.01740966	3.8111305	-1.1411219	8.963451	Multitasking_Watch
12:09:40.361	3.632115	-1.1420691	8.767835	-0.053150162	0.014902058	-0.01740966	3.8111305	-1.1411219	8.963451	Multitasking_Watch
12:09:40.384	3.632115	-1.1420691	8.767835	-0.053150162	0.014902058	-0.01740966	3.8111305	-1.1411219	8.963451	Multitasking_Watch
12:09:40.407	3.632115	-1.1420691	8.767835	-0.053150162	0.014902058	-0.01740966	3.8111305	-1.1411219	8.963451	Multitasking_Watch
12:09:40.430	3.6823947	-1.0247496	8.662486	0.012212418	0.006960809	0.015577064	3.7994916	-1.1718991	8.964423	Multitasking_Watch
12:09:40.453	3.6823947	-1.0247496	8.662486	0.012212418	0.006960809	0.015577064	3.7994916	-1.1718991	8.964423	Multitasking_Watch
12:09:40.475	3.6823947	-1.0247496	8.662486	0.012212418	0.006960809	0.015577064	3.7994916	-1.1718991	8.964423	Multitasking_Watch
12:09:40.498	3.6823947	-1.0247496	8.662486	0.012212418	0.006960809	0.015577064	3.7994916	-1.1718991	8.964423	Multitasking_Watch
12:09:40.520	3.6823947	-1.0247496	8.662486	0.012212418	0.006960809	0.015577064	3.7994916	-1.1718991	8.964423	Multitasking_Watch
12:09:40.543	3.6823947	-1.0247496	8.662486	0.012212418	0.006960809	0.015577064	3.7994916	-1.1718991	8.964423	Multitasking_Watch
12:09:40.565	3.6823947	-1.0247496	8.662486	0.012212418	0.006960809	0.015577064	3.7994916	-1.1718991	8.964423	Multitasking_Watch
12:09:40.587	3.6823947	-1.0247496	8.662486	0.012212418	0.006960809	0.015577064	3.7994916	-1.1718991	8.964423	Multitasking_Watch
12:09:40.610	3.6823947	-1.0247496	8.662486	0.043366548	0.012458596	-0.025961773	3.7994916	-1.1718991	8.964423	Multitasking_Watch
12:09:40.631	3.684789	-1.1277034	8.573898	0.043366548	0.012458596	-0.025961773	3.8014348	-1.1458203	8.9669695	Multitasking_Watch
12:09:40.654	3.684789	-1.1277034	8.573898	0.043366548	0.012458596	-0.025961773	3.8014348	-1.1458203	8.9669695	Multitasking_Watch
12:09:40.678	3.684789	-1.1277034	8.573898	0.043366548	0.012458596	-0.025961773	3.8014348	-1.1458203	8.9669695	Multitasking_Watch
12:09:40.701	3.684789	-1.1277034	8.573898	0.043366548	0.012458596	-0.025961773	3.8014348	-1.1458203	8.9669695	Multitasking_Watch
12:09:40.722	3.684789	-1.1277034	8.573898	0.043366548	0.012458596	-0.025961773	3.8014348	-1.1458203	8.9669695	Multitasking_Watch
12:09:40.746	3.684789	-1.1277034	8.573898	0.043366548	0.012458596	-0.025961773	3.8014348	-1.1458203	8.9669695	Multitasking_Watch
12:09:40.768	3.684789	-1.1277034	8.573898	0.043366548	0.012458596	-0.025961773	3.8014348	-1.1458203	8.9669695	Multitasking_Watch
12:09:40.791	3.581835	-1.185166	8.7534685	0.035425298	-0.0052564954	0.099265605	3.792553	-1.1004813	8.976404	Multitasking_Watch
12:09:40.812	3.581835	-1.185166	8.7534685	0.035425298	-0.0052564954	0.099265605	3.792553	-1.1004813	8.976404	Multitasking_Watch
12:09:40.837	3.581835	-1.185166	8.7534685	0.035425298	-0.0052564954	0.099265605	3.792553	-1.1004813	8.976404	Multitasking_Watch
12:09:40.858	3.581835	-1.185166	8.7534685	0.035425298	-0.0052564954	0.099265605	3.792553	-1.1004813	8.976404	Multitasking_Watch
12:09:40.881	3.581835	-1.185166	8.7534685	0.035425298	-0.0052564954	0.099265605	3.792553	-1.1004813	8.976404	Multitasking_Watch
12:09:40.903	3.581835	-1.185166	8.7534685	0.035425298	-0.0052564954	0.099265605	3.792553	-1.1004813	8.976404	Multitasking_Watch
12:09:40.925	3.581835	-1.185166	8.7534685	0.035425298	-0.0052564954	0.099265605	3.792553	-1.1004813	8.976404	Multitasking_Watch
12:09:40.947	3.581835	-1.185166	8.7534685	0.035425298	-0.0052564954	0.099265605	3.792553	-1.1004813	8.976404	Multitasking_Watch
12:09:40.969	3.6967604	-1.0008069	8.600235	0.018931936	-0.0040347646	-0.06505715	3.7990594	-1.1300592	8.969976	Multitasking_Watch
12:09:40.991	3.6967604	-1.0008069	8.600235	0.018931936	-0.0040347646	-0.06505715	3.7990594	-1.1300592	8.969976	Multitasking_Watch
12:09:41.013	3.6967604	-1.0008069	8.600235	0.018931936	-0.0040347646	-0.06505715	3.7990594	-1.1300592	8.969976	Multitasking_Watch
12:09:41.035	3.6967604	-1.0008069	8.600235	0.018931936	-0.0040347646	-0.06505715	3.7990594	-1.1300592	8.969976	Multitasking_Watch
12:09:41.057	3.6967604	-1.0008069	8.600235	0.018931936	-0.0040347646	-0.06505715	3.7990594	-1.1300592	8.969976	Multitasking_Watch
12:09:41.079	3.6967604	-1.0008069	8.600235	0.018931936	-0.0040347646	-0.06505715	3.7990594	-1.1300592	8.969976	Multitasking_Watch
12:09:41.102	3.6967604	-1.0008069	8.600235	0.018931936	-0.0040347646	-0.06505715	3.7990594	-1.1300592	8.969976	Multitasking_Watch
12:09:41.124	3.6967604	-1.0008069	8.600235	0.018931936	-0.0040347646	-0.06505715	3.7990594	-1.1300592	8.969976	Multitasking_Watch
12:09:41.146	3.6967604	-1.0008069	8.600235	0.018931936	-0.0040347646	-0.06505715	3.7990594	-1.1300592	8.969976	Multitasking_Watch
12:09:41.167	3.668029	-1.1229149	8.612206	0.024429724	-0.0070890915	-0.0076358155	3.8175678	-1.1095501	8.964676	Multitasking_Watch
12:09:41.189	3.668029	-1.1229149	8.612206	0.024429724	-0.0070890915	-0.0076358155	3.8175678	-1.1095501	8.964676	Multitasking_Watch
12:09:41.211	3.668029	-1.1229149	8.612206	0.024429724	-0.0070890915	-0.0076358155	3.8175678	-1.1095501	8.964676	Multitasking_Watch
12:09:41.234	3.668029	-1.1229149	8.612206	0.024429724	-0.0070890915	-0.0076358155	3.8175678	-1.1095501	8.964676	Multitasking_Watch
12:09:41.256	3.668029	-1.1229149	8.612206	0.024429724	-0.0070890915	-0.0076358155	3.8175678	-1.1095501	8.964676	Multitasking_Watch
12:09:41.279	3.668029	-1.1229149	8.612206	0.024429724	-0.0070890915	-0.0076358155	3.8175678	-1.1095501	8.964676	Multitasking_Watch
12:09:41.301	3.668029	-1.1229149	8.612206	0.024429724	-0.0070890915	-0.0076358155	3.8175678	-1.1095501	8.964676	Multitasking_Watch
12:09:41.324	3.668029	-1.1229149	8.612206	0.024429724	-0.0070890915	-0.0076358155	3.8175678	-1.1095501	8.964676	Multitasking_Watch
12:09:41.345	3.7111259	-1.0534809	8.664881	0.0067146304	0.0039064833	-0.013744468	3.8309178	-1.0991384	8.960263	Multitasking_Watch
12:09:41.367	3.7111259	-1.0534809	8.664881	0.0067146304	0.0039064833	-0.013744468	3.8309178	-1.0991384	8.960263	Multitasking_Watch
12:09:41.390	3.7111259	-1.0534809	8.664881	0.0067146304	0.0039064833	-0.013744468	3.8309178	-1.0991384	8.960263	Multitasking_Watch
12:09:41.413	3.7111259	-1.0534809	8.664881	0.0067146304	0.0039064833	-0.013744468	3.8309178	-1.0991384	8.960263	Multitasking_Watch
12:09:41.436	3.7111259	-1.0534809	8.664881	0.0067146304	0.0039064833	-0.013744468	3.8309178	-1.0991384	8.960263	Multitasking_Watch
12:09:41.458	3.7111259	-1.0534809	8.664881	0.0067146304	0.0039064833	-0.013744468	3.8309178	-1.0991384	8.960263	Multitasking_Watch
12:09:41.481	3.7111259	-1.0534809	8.664881	0.0067146304	0.0039064833	-0.013744468	3.8309178	-1.0991384	8.960263	Multitasking_Watch
12:09:41.503	3.7111259	-1.0534809	8.664881	0.0067146304	0.0039064833	-0.013744468	3.8309178	-1.0991384	8.960263	Multitasking_Watch
[truncated: 3,351 more rows]
