# Supplementary material for: Real-time Smartphone Activity Classification Using Inertial Sensors—Recognition of Scrolling, Typing, and Watching Videos While Sitting or Walking
Source: Sensors (Basel). 2020 Jan 24;20(3):655. doi: 10.3390/s20030655 (PMC7038357; doi:10.3390/s20030655)
Supplement: Supplementary file 1 [file sensors-20-00655-s001.zip › sensors-668083-supplementary/5Hz_data/8765/2019_09_10_15_01_29_Sitting_Read.csv]

time	accX	accY	accZ	rotX	rotY	rotZ	graX	graY	graZ	activity
15:26:51.782	-0.8547561	4.2905407	7.4605603	0.09507874	0.051112317	0.016318042	-0.68822086	4.7187505	8.569137	Sitting_Read
15:26:51.804	-0.8547561	4.2905407	7.4605603	0.09507874	0.051112317	0.016318042	-0.68822086	4.7187505	8.569137	Sitting_Read
15:26:51.824	-0.8547561	4.2905407	7.4605603	0.09507874	0.051112317	0.016318042	-0.68822086	4.7187505	8.569137	Sitting_Read
15:26:51.869	-0.5554718	4.233078	9.514848	-0.086959116	-0.32395896	-0.16999584	-0.97862345	4.79244	8.499716	Sitting_Read
15:26:51.890	-0.5554718	4.233078	9.514848	-0.086959116	-0.32395896	-0.16999584	-0.97862345	4.79244	8.499716	Sitting_Read
15:26:51.911	-0.5554718	4.233078	9.514848	-0.086959116	-0.32395896	-0.16999584	-0.97862345	4.79244	8.499716	Sitting_Read
15:26:51.933	-0.5554718	4.233078	9.514848	-0.086959116	-0.32395896	-0.16999584	-0.97862345	4.79244	8.499716	Sitting_Read
15:26:51.955	-0.5554718	4.233078	9.514848	-0.086959116	-0.32395896	-0.16999584	-0.97862345	4.79244	8.499716	Sitting_Read
15:26:51.976	-0.5554718	4.233078	9.514848	-0.086959116	-0.32395896	-0.16999584	-0.97862345	4.79244	8.499716	Sitting_Read
15:26:51.998	-0.5554718	4.233078	9.514848	-0.086959116	-0.32395896	-0.16999584	-0.97862345	4.79244	8.499716	Sitting_Read
15:26:52.019	-1.0032011	4.5060253	8.600235	-0.015487878	0.07860125	0.038309194	-0.8708242	4.526359	8.65587	Sitting_Read
15:26:52.041	-1.0032011	4.5060253	8.600235	-0.015487878	0.07860125	0.038309194	-0.8708242	4.526359	8.65587	Sitting_Read
15:26:52.063	-1.0032011	4.5060253	8.600235	-0.015487878	0.07860125	0.038309194	-0.8708242	4.526359	8.65587	Sitting_Read
15:26:52.084	-1.0032011	4.5060253	8.600235	-0.015487878	0.07860125	0.038309194	-0.8708242	4.526359	8.65587	Sitting_Read
15:26:52.106	-1.0032011	4.5060253	8.600235	-0.015487878	0.07860125	0.038309194	-0.8708242	4.526359	8.65587	Sitting_Read
15:26:52.128	-1.0032011	4.5060253	8.600235	-0.015487878	0.07860125	0.038309194	-0.8708242	4.526359	8.65587	Sitting_Read
15:26:52.149	-1.0032011	4.5060253	8.600235	-0.015487878	0.07860125	0.038309194	-0.8708242	4.526359	8.65587	Sitting_Read
15:26:52.170	-1.0032011	4.5060253	8.600235	-0.015487878	0.07860125	0.038309194	-0.8708242	4.526359	8.65587	Sitting_Read
15:26:52.191	-0.90503585	4.4054656	8.679246	0.07125499	0.09326202	0.08656754	-0.812893	4.488174	8.681352	Sitting_Read
15:26:52.213	-0.90503585	4.4054656	8.679246	0.07125499	0.09326202	0.08656754	-0.812893	4.488174	8.681352	Sitting_Read
15:26:52.234	-0.90503585	4.4054656	8.679246	0.07125499	0.09326202	0.08656754	-0.812893	4.488174	8.681352	Sitting_Read
15:26:52.256	-0.90503585	4.4054656	8.679246	0.07125499	0.09326202	0.08656754	-0.812893	4.488174	8.681352	Sitting_Read
15:26:52.278	-0.90503585	4.4054656	8.679246	0.07125499	0.09326202	0.08656754	-0.812893	4.488174	8.681352	Sitting_Read
15:26:52.300	-0.90503585	4.4054656	8.679246	0.07125499	0.09326202	0.08656754	-0.812893	4.488174	8.681352	Sitting_Read
15:26:52.321	-0.90503585	4.4054656	8.679246	0.07125499	0.09326202	0.08656754	-0.812893	4.488174	8.681352	Sitting_Read
15:26:52.343	-0.90503585	4.4054656	8.679246	0.07125499	0.09326202	0.08656754	-0.812893	4.488174	8.681352	Sitting_Read
15:26:52.367	-0.90503585	4.4054656	8.679246	0.07125499	0.09326202	0.08656754	-0.812893	4.488174	8.681352	Sitting_Read
15:26:52.391	-0.31843856	4.328849	7.9992723	0.057815954	-0.063119486	0.1507084	-0.6842436	4.5867014	8.640854	Sitting_Read
15:26:52.415	-0.31843856	4.328849	7.9992723	0.057815954	-0.063119486	0.1507084	-0.6842436	4.5867014	8.640854	Sitting_Read
15:26:52.439	-0.31843856	4.328849	7.9992723	0.057815954	-0.063119486	0.1507084	-0.6842436	4.5867014	8.640854	Sitting_Read
15:26:52.463	-0.31843856	4.328849	7.9992723	0.057815954	-0.063119486	0.1507084	-0.6842436	4.5867014	8.640854	Sitting_Read
15:26:52.487	-0.31843856	4.328849	7.9992723	0.057815954	-0.063119486	0.1507084	-0.6842436	4.5867014	8.640854	Sitting_Read
15:26:52.511	-0.31843856	4.328849	7.9992723	0.057815954	-0.063119486	0.1507084	-0.6842436	4.5867014	8.640854	Sitting_Read
15:26:52.533	-0.31843856	4.328849	7.9992723	0.057815954	-0.063119486	0.1507084	-0.6842436	4.5867014	8.640854	Sitting_Read
15:26:52.557	-1.1923488	4.592219	8.05434	0.057815954	0.179394	0.152541	-0.7863537	4.6930523	8.574804	Sitting_Read
15:26:52.581	-1.1923488	4.592219	8.05434	0.057815954	0.179394	0.152541	-0.7863537	4.6930523	8.574804	Sitting_Read
15:26:52.605	-1.1923488	4.592219	8.05434	0.057815954	0.179394	0.152541	-0.7863537	4.6930523	8.574804	Sitting_Read
15:26:52.629	-1.1923488	4.592219	8.05434	0.057815954	0.179394	0.152541	-0.7863537	4.6930523	8.574804	Sitting_Read
15:26:52.651	-1.1923488	4.592219	8.05434	0.057815954	0.179394	0.152541	-0.7863537	4.6930523	8.574804	Sitting_Read
15:26:52.675	-1.1923488	4.592219	8.05434	0.057815954	0.179394	0.152541	-0.7863537	4.6930523	8.574804	Sitting_Read
15:26:52.699	-1.1923488	4.592219	8.05434	0.057815954	0.179394	0.152541	-0.7863537	4.6930523	8.574804	Sitting_Read
15:26:52.723	-1.1923488	4.592219	8.05434	0.057815954	0.179394	0.152541	-0.7863537	4.6930523	8.574804	Sitting_Read
15:26:52.747	-0.6368771	4.6927786	8.317711	-0.018542204	0.054777507	0.16048224	-0.7477907	4.757515	8.54267	Sitting_Read
15:26:52.771	-0.6368771	4.6927786	8.317711	-0.018542204	0.054777507	0.16048224	-0.7477907	4.757515	8.54267	Sitting_Read
15:26:52.794	-0.6368771	4.6927786	8.317711	-0.018542204	0.054777507	0.16048224	-0.7477907	4.757515	8.54267	Sitting_Read
15:26:52.818	-0.6368771	4.6927786	8.317711	-0.018542204	0.054777507	0.16048224	-0.7477907	4.757515	8.54267	Sitting_Read
15:26:52.840	-0.6368771	4.6927786	8.317711	-0.018542204	0.054777507	0.16048224	-0.7477907	4.757515	8.54267	Sitting_Read
15:26:52.863	-0.6368771	4.6927786	8.317711	-0.018542204	0.054777507	0.16048224	-0.7477907	4.757515	8.54267	Sitting_Read
15:26:52.885	-0.6368771	4.6927786	8.317711	-0.018542204	0.054777507	0.16048224	-0.7477907	4.757515	8.54267	Sitting_Read
15:26:52.909	-0.6368771	4.6927786	8.317711	-0.018542204	0.054777507	0.16048224	-0.7477907	4.757515	8.54267	Sitting_Read
15:26:52.933	-0.6943397	4.731087	8.696006	-0.029537778	0.08715337	0.096341394	-0.6151716	4.739724	8.563115	Sitting_Read
15:26:52.958	-0.6943397	4.731087	8.696006	-0.029537778	0.08715337	0.096341394	-0.6151716	4.739724	8.563115	Sitting_Read
15:26:52.982	-0.6943397	4.731087	8.696006	-0.029537778	0.08715337	0.096341394	-0.6151716	4.739724	8.563115	Sitting_Read
15:26:53.004	-0.6943397	4.731087	8.696006	-0.029537778	0.08715337	0.096341394	-0.6151716	4.739724	8.563115	Sitting_Read
15:26:53.027	-0.6943397	4.731087	8.696006	-0.029537778	0.08715337	0.096341394	-0.6151716	4.739724	8.563115	Sitting_Read
15:26:53.051	-0.6943397	4.731087	8.696006	-0.029537778	0.08715337	0.096341394	-0.6151716	4.739724	8.563115	Sitting_Read
15:26:53.076	-0.6943397	4.731087	8.696006	-0.029537778	0.08715337	0.096341394	-0.6151716	4.739724	8.563115	Sitting_Read
15:26:53.100	0.071828246	4.5108137	8.40151	-0.05397239	0.055388376	0.07373938	-0.536357	4.75061	8.562382	Sitting_Read
15:26:53.123	0.071828246	4.5108137	8.40151	-0.05397239	0.055388376	0.07373938	-0.536357	4.75061	8.562382	Sitting_Read
15:26:53.147	0.071828246	4.5108137	8.40151	-0.05397239	0.055388376	0.07373938	-0.536357	4.75061	8.562382	Sitting_Read
15:26:53.172	0.071828246	4.5108137	8.40151	-0.05397239	0.055388376	0.07373938	-0.536357	4.75061	8.562382	Sitting_Read
15:26:53.195	0.071828246	4.5108137	8.40151	-0.05397239	0.055388376	0.07373938	-0.536357	4.75061	8.562382	Sitting_Read
15:26:53.219	0.071828246	4.5108137	8.40151	-0.05397239	0.055388376	0.07373938	-0.536357	4.75061	8.562382	Sitting_Read
15:26:53.243	0.071828246	4.5108137	8.40151	-0.05397239	0.055388376	0.07373938	-0.536357	4.75061	8.562382	Sitting_Read
15:26:53.267	0.071828246	4.5108137	8.40151	-0.05397239	0.055388376	0.07373938	-0.536357	4.75061	8.562382	Sitting_Read
15:26:53.291	-0.4740664	4.5970078	8.43503	0.037046537	0.05416664	-0.013614354	-0.4574448	4.6845813	8.603243	Sitting_Read
15:26:53.315	-0.4740664	4.5970078	8.43503	0.037046537	0.05416664	-0.013614354	-0.4574448	4.6845813	8.603243	Sitting_Read
15:26:53.339	-0.4740664	4.5970078	8.43503	0.037046537	0.05416664	-0.013614354	-0.4574448	4.6845813	8.603243	Sitting_Read
15:26:53.361	-0.4740664	4.5970078	8.43503	0.037046537	0.05416664	-0.013614354	-0.4574448	4.6845813	8.603243	Sitting_Read
15:26:53.385	-0.4740664	4.5970078	8.43503	0.037046537	0.05416664	-0.013614354	-0.4574448	4.6845813	8.603243	Sitting_Read
15:26:53.410	-0.4740664	4.5970078	8.43503	0.037046537	0.05416664	-0.013614354	-0.4574448	4.6845813	8.603243	Sitting_Read
15:26:53.434	-0.4740664	4.5970078	8.43503	0.037046537	0.05416664	-0.013614354	-0.4574448	4.6845813	8.603243	Sitting_Read
15:26:53.460	-0.6895511	4.6113734	8.561927	0.12867631	0.09753808	0.19896676	-0.4459997	4.7811265	8.550571	Sitting_Read
15:26:53.502	-0.6895511	4.6113734	8.561927	0.12867631	0.09753808	0.19896676	-0.4459997	4.7811265	8.550571	Sitting_Read
15:26:53.535	-0.6895511	4.6113734	8.561927	0.12867631	0.09753808	0.19896676	-0.4459997	4.7811265	8.550571	Sitting_Read
15:26:53.569	-0.6895511	4.6113734	8.561927	0.12867631	0.09753808	0.19896676	-0.4459997	4.7811265	8.550571	Sitting_Read
15:26:53.603	-0.6895511	4.6113734	8.561927	0.12867631	0.09753808	0.19896676	-0.4459997	4.7811265	8.550571	Sitting_Read
15:26:53.636	-0.409421	4.98488	7.9346266	0.07125499	-0.0142502645	0.020594101	-0.45751187	4.998976	8.424444	Sitting_Read
15:26:53.670	-0.409421	4.98488	7.9346266	0.07125499	-0.0142502645	0.020594101	-0.45751187	4.998976	8.424444	Sitting_Read
15:26:53.703	-0.409421	4.98488	7.9346266	0.07125499	-0.0142502645	0.020594101	-0.45751187	4.998976	8.424444	Sitting_Read
15:26:53.727	-0.409421	4.98488	7.9346266	0.07125499	-0.0142502645	0.020594101	-0.45751187	4.998976	8.424444	Sitting_Read
15:26:53.751	-0.409421	4.98488	7.9346266	0.07125499	-0.0142502645	0.020594101	-0.45751187	4.998976	8.424444	Sitting_Read
15:26:53.774	-0.409421	4.98488	7.9346266	0.07125499	-0.0142502645	0.020594101	-0.45751187	4.998976	8.424444	Sitting_Read
15:26:53.797	-0.409421	4.98488	7.9346266	0.07125499	-0.0142502645	0.020594101	-0.45751187	4.998976	8.424444	Sitting_Read
15:26:53.821	-0.41181526	4.781367	8.334471	-0.031370375	-0.024024108	-0.08447473	-0.452613	4.978658	8.436732	Sitting_Read
15:26:53.845	-0.41181526	4.781367	8.334471	-0.031370375	-0.024024108	-0.08447473	-0.452613	4.978658	8.436732	Sitting_Read
15:26:53.869	-0.41181526	4.781367	8.334471	-0.031370375	-0.024024108	-0.08447473	-0.452613	4.978658	8.436732	Sitting_Read
15:26:53.893	-0.41181526	4.781367	8.334471	-0.031370375	-0.024024108	-0.08447473	-0.452613	4.978658	8.436732	Sitting_Read
15:26:53.917	-0.41181526	4.781367	8.334471	-0.031370375	-0.024024108	-0.08447473	-0.452613	4.978658	8.436732	Sitting_Read
15:26:53.941	-0.41181526	4.781367	8.334471	-0.031370375	-0.024024108	-0.08447473	-0.452613	4.978658	8.436732	Sitting_Read
15:26:53.965	-0.41181526	4.781367	8.334471	-0.031370375	-0.024024108	-0.08447473	-0.452613	4.978658	8.436732	Sitting_Read
15:26:53.990	-0.41181526	4.781367	8.334471	-0.031370375	-0.024024108	-0.08447473	-0.452613	4.978658	8.436732	Sitting_Read
15:26:54.014	-0.84039044	4.5539107	8.597841	-0.057026714	-0.12726034	-0.08752905	-0.35208237	4.991104	8.434172	Sitting_Read
15:26:54.038	-0.84039044	4.5539107	8.597841	-0.057026714	-0.12726034	-0.08752905	-0.35208237	4.991104	8.434172	Sitting_Read
15:26:54.062	-0.84039044	4.5539107	8.597841	-0.057026714	-0.12726034	-0.08752905	-0.35208237	4.991104	8.434172	Sitting_Read
15:26:54.087	-0.84039044	4.5539107	8.597841	-0.057026714	-0.12726034	-0.08752905	-0.35208237	4.991104	8.434172	Sitting_Read
15:26:54.113	-0.84039044	4.5539107	8.597841	-0.057026714	-0.12726034	-0.08752905	-0.35208237	4.991104	8.434172	Sitting_Read
15:26:54.137	-0.84039044	4.5539107	8.597841	-0.057026714	-0.12726034	-0.08752905	-0.35208237	4.991104	8.434172	Sitting_Read
15:26:54.161	-0.84039044	4.5539107	8.597841	-0.057026714	-0.12726034	-0.08752905	-0.35208237	4.991104	8.434172	Sitting_Read
15:26:54.184	-0.6249057	5.2243075	7.9777236	0.077974506	-0.06250862	-0.057596654	-0.4193667	5.022253	8.412578	Sitting_Read
15:26:54.208	-0.6249057	5.2243075	7.9777236	0.077974506	-0.06250862	-0.057596654	-0.4193667	5.022253	8.412578	Sitting_Read
15:26:54.232	-0.6249057	5.2243075	7.9777236	0.077974506	-0.06250862	-0.057596654	-0.4193667	5.022253	8.412578	Sitting_Read
15:26:54.256	-0.6249057	5.2243075	7.9777236	0.077974506	-0.06250862	-0.057596654	-0.4193667	5.022253	8.412578	Sitting_Read
15:26:54.278	-0.6249057	5.2243075	7.9777236	0.077974506	-0.06250862	-0.057596654	-0.4193667	5.022253	8.412578	Sitting_Read
15:26:54.302	-0.6249057	5.2243075	7.9777236	0.077974506	-0.06250862	-0.057596654	-0.4193667	5.022253	8.412578	Sitting_Read
15:26:54.327	-0.6249057	5.2243075	7.9777236	0.077974506	-0.06250862	-0.057596654	-0.4193667	5.022253	8.412578	Sitting_Read
15:26:54.349	-0.6249057	5.2243075	7.9777236	0.077974506	-0.06250862	-0.057596654	-0.4193667	5.022253	8.412578	Sitting_Read
15:26:54.374	-0.5123748	4.8843207	8.2578535	-0.016709609	0.06577308	0.080458894	-0.46139982	5.163494	8.324408	Sitting_Read
15:26:54.397	-0.5123748	4.8843207	8.2578535	-0.016709609	0.06577308	0.080458894	-0.46139982	5.163494	8.324408	Sitting_Read
15:26:54.420	-0.5123748	4.8843207	8.2578535	-0.016709609	0.06577308	0.080458894	-0.46139982	5.163494	8.324408	Sitting_Read
15:26:54.445	-0.5123748	4.8843207	8.2578535	-0.016709609	0.06577308	0.080458894	-0.46139982	5.163494	8.324408	Sitting_Read
15:26:54.469	-0.5123748	4.8843207	8.2578535	-0.016709609	0.06577308	0.080458894	-0.46139982	5.163494	8.324408	Sitting_Read
15:26:54.491	-0.5123748	4.8843207	8.2578535	-0.016709609	0.06577308	0.080458894	-0.46139982	5.163494	8.324408	Sitting_Read
15:26:54.515	-0.5123748	4.8843207	8.2578535	-0.016709609	0.06577308	0.080458894	-0.46139982	5.163494	8.324408	Sitting_Read
15:26:54.539	-0.31125572	4.9968514	7.9561753	0.034603074	0.06699481	-0.03865983	-0.4850316	5.1498804	8.331497	Sitting_Read
15:26:54.564	-0.31125572	4.9968514	7.9561753	0.034603074	0.06699481	-0.03865983	-0.4850316	5.1498804	8.331497	Sitting_Read
15:26:54.587	-0.31125572	4.9968514	7.9561753	0.034603074	0.06699481	-0.03865983	-0.4850316	5.1498804	8.331497	Sitting_Read
15:26:54.610	-0.31125572	4.9968514	7.9561753	0.034603074	0.06699481	-0.03865983	-0.4850316	5.1498804	8.331497	Sitting_Read
15:26:54.634	-0.31125572	4.9968514	7.9561753	0.034603074	0.06699481	-0.03865983	-0.4850316	5.1498804	8.331497	Sitting_Read
15:26:54.658	-0.31125572	4.9968514	7.9561753	0.034603074	0.06699481	-0.03865983	-0.4850316	5.1498804	8.331497	Sitting_Read
15:26:54.683	-0.31125572	4.9968514	7.9561753	0.034603074	0.06699481	-0.03865983	-0.4850316	5.1498804	8.331497	Sitting_Read
15:26:54.707	-0.31125572	4.9968514	7.9561753	0.034603074	0.06699481	-0.03865983	-0.4850316	5.1498804	8.331497	Sitting_Read
15:26:54.731	-0.2561874	5.078257	7.7957587	0.038879126	-0.13397986	-0.023999063	-0.49720982	5.1980467	8.300811	Sitting_Read
15:26:54.754	-0.2561874	5.078257	7.7957587	0.038879126	-0.13397986	-0.023999063	-0.49720982	5.1980467	8.300811	Sitting_Read
15:26:54.778	-0.2561874	5.078257	7.7957587	0.038879126	-0.13397986	-0.023999063	-0.49720982	5.1980467	8.300811	Sitting_Read
15:26:54.803	-0.2561874	5.078257	7.7957587	0.038879126	-0.13397986	-0.023999063	-0.49720982	5.1980467	8.300811	Sitting_Read
15:26:54.825	-0.2561874	5.078257	7.7957587	0.038879126	-0.13397986	-0.023999063	-0.49720982	5.1980467	8.300811	Sitting_Read
15:26:54.849	-0.2561874	5.078257	7.7957587	0.038879126	-0.13397986	-0.023999063	-0.49720982	5.1980467	8.300811	Sitting_Read
15:26:54.873	-0.2561874	5.078257	7.7957587	0.038879126	-0.13397986	-0.023999063	-0.49720982	5.1980467	8.300811	Sitting_Read
15:26:54.896	-0.69673395	4.843618	7.613794	0.039489996	-0.018526321	-0.013003489	-0.5804899	5.2255135	8.278127	Sitting_Read
15:26:54.921	-0.69673395	4.843618	7.613794	0.039489996	-0.018526321	-0.013003489	-0.5804899	5.2255135	8.278127	Sitting_Read
15:26:54.943	-0.69673395	4.843618	7.613794	0.039489996	-0.018526321	-0.013003489	-0.5804899	5.2255135	8.278127	Sitting_Read
15:26:54.964	-0.69673395	4.843618	7.613794	0.039489996	-0.018526321	-0.013003489	-0.5804899	5.2255135	8.278127	Sitting_Read
15:26:54.987	-0.69673395	4.843618	7.613794	0.039489996	-0.018526321	-0.013003489	-0.5804899	5.2255135	8.278127	Sitting_Read
15:26:55.011	-0.69673395	4.843618	7.613794	0.039489996	-0.018526321	-0.013003489	-0.5804899	5.2255135	8.278127	Sitting_Read
15:26:55.035	-0.69673395	4.843618	7.613794	0.039489996	-0.018526321	-0.013003489	-0.5804899	5.2255135	8.278127	Sitting_Read
15:26:55.059	-0.69673395	4.843618	7.613794	0.039489996	-0.018526321	-0.013003489	-0.5804899	5.2255135	8.278127	Sitting_Read
15:26:55.082	-0.6560313	4.8148866	8.624178	0.026050959	-0.13764505	0.05113736	-0.55846345	5.1696787	8.314617	Sitting_Read
15:26:55.106	-0.6560313	4.8148866	8.624178	0.026050959	-0.13764505	0.05113736	-0.55846345	5.1696787	8.314617	Sitting_Read
15:26:55.130	-0.6560313	4.8148866	8.624178	0.026050959	-0.13764505	0.05113736	-0.55846345	5.1696787	8.314617	Sitting_Read
15:26:55.155	-0.6560313	4.8148866	8.624178	0.026050959	-0.13764505	0.05113736	-0.55846345	5.1696787	8.314617	Sitting_Read
15:26:55.178	-0.6560313	4.8148866	8.624178	0.026050959	-0.13764505	0.05113736	-0.55846345	5.1696787	8.314617	Sitting_Read
15:26:55.202	-0.6560313	4.8148866	8.624178	0.026050959	-0.13764505	0.05113736	-0.55846345	5.1696787	8.314617	Sitting_Read
15:26:55.226	-0.6560313	4.8148866	8.624178	0.026050959	-0.13764505	0.05113736	-0.55846345	5.1696787	8.314617	Sitting_Read
15:26:55.250	-0.6560313	4.8148866	8.624178	0.026050959	-0.13764505	0.05113736	-0.55846345	5.1696787	8.314617	Sitting_Read
15:26:55.275	-0.5243462	5.238673	7.6880164	-0.07229835	-0.039295737	-0.0013970488	-0.41934434	5.1910686	8.309471	Sitting_Read
15:26:55.299	-0.5243462	5.238673	7.6880164	-0.07229835	-0.039295737	-0.0013970488	-0.41934434	5.1910686	8.309471	Sitting_Read
15:26:55.323	-0.5243462	5.238673	7.6880164	-0.07229835	-0.039295737	-0.0013970488	-0.41934434	5.1910686	8.309471	Sitting_Read
15:26:55.347	-0.5243462	5.238673	7.6880164	-0.07229835	-0.039295737	-0.0013970488	-0.41934434	5.1910686	8.309471	Sitting_Read
15:26:55.370	-0.5243462	5.238673	7.6880164	-0.07229835	-0.039295737	-0.0013970488	-0.41934434	5.1910686	8.309471	Sitting_Read
15:26:55.395	-0.5243462	5.238673	7.6880164	-0.07229835	-0.039295737	-0.0013970488	-0.41934434	5.1910686	8.309471	Sitting_Read
15:26:55.417	-0.5243462	5.238673	7.6880164	-0.07229835	-0.039295737	-0.0013970488	-0.41934434	5.1910686	8.309471	Sitting_Read
15:26:55.439	-0.33519846	4.73827	8.253065	0.053539895	-0.077780254	0.025481021	-0.35400823	5.1198926	8.356538	Sitting_Read
15:26:55.461	-0.33519846	4.73827	8.253065	0.053539895	-0.077780254	0.025481021	-0.35400823	5.1198926	8.356538	Sitting_Read
15:26:55.483	-0.33519846	4.73827	8.253065	0.053539895	-0.077780254	0.025481021	-0.35400823	5.1198926	8.356538	Sitting_Read
15:26:55.506	-0.33519846	4.73827	8.253065	0.053539895	-0.077780254	0.025481021	-0.35400823	5.1198926	8.356538	Sitting_Read
15:26:55.529	-0.33519846	4.73827	8.253065	0.053539895	-0.077780254	0.025481021	-0.35400823	5.1198926	8.356538	Sitting_Read
15:26:55.551	-0.33519846	4.73827	8.253065	0.053539895	-0.077780254	0.025481021	-0.35400823	5.1198926	8.356538	Sitting_Read
15:26:55.575	-0.33519846	4.73827	8.253065	0.053539895	-0.077780254	0.025481021	-0.35400823	5.1198926	8.356538	Sitting_Read
15:26:55.599	-0.33519846	4.73827	8.253065	0.053539895	-0.077780254	0.025481021	-0.35400823	5.1198926	8.356538	Sitting_Read
15:26:55.623	-0.26097596	5.0064287	8.892337	-0.20791043	0.018125594	-0.01911214	-0.23006694	5.115283	8.363689	Sitting_Read
15:26:55.647	-0.26097596	5.0064287	8.892337	-0.20791043	0.018125594	-0.01911214	-0.23006694	5.115283	8.363689	Sitting_Read
15:26:55.669	-0.26097596	5.0064287	8.892337	-0.20791043	0.018125594	-0.01911214	-0.23006694	5.115283	8.363689	Sitting_Read
15:26:55.693	-0.26097596	5.0064287	8.892337	-0.20791043	0.018125594	-0.01911214	-0.23006694	5.115283	8.363689	Sitting_Read
15:26:55.717	-0.26097596	5.0064287	8.892337	-0.20791043	0.018125594	-0.01911214	-0.23006694	5.115283	8.363689	Sitting_Read
15:26:55.742	-0.26097596	5.0064287	8.892337	-0.20791043	0.018125594	-0.01911214	-0.23006694	5.115283	8.363689	Sitting_Read
15:26:55.765	-0.26097596	5.0064287	8.892337	-0.20791043	0.018125594	-0.01911214	-0.23006694	5.115283	8.363689	Sitting_Read
15:26:55.788	-0.26097596	5.0064287	8.892337	-0.20791043	0.018125594	-0.01911214	-0.23006694	5.115283	8.363689	Sitting_Read
15:26:55.812	-0.27055305	4.9417834	7.7478733	-0.045420274	-0.0124176685	0.022426695	-0.20274347	5.1073465	8.369244	Sitting_Read
15:26:55.836	-0.27055305	4.9417834	7.7478733	-0.045420274	-0.0124176685	0.022426695	-0.20274347	5.1073465	8.369244	Sitting_Read
15:26:55.859	-0.27055305	4.9417834	7.7478733	-0.045420274	-0.0124176685	0.022426695	-0.20274347	5.1073465	8.369244	Sitting_Read
15:26:55.883	-0.27055305	4.9417834	7.7478733	-0.045420274	-0.0124176685	0.022426695	-0.20274347	5.1073465	8.369244	Sitting_Read
15:26:55.907	-0.27055305	4.9417834	7.7478733	-0.045420274	-0.0124176685	0.022426695	-0.20274347	5.1073465	8.369244	Sitting_Read
15:26:55.931	-0.27055305	4.9417834	7.7478733	-0.045420274	-0.0124176685	0.022426695	-0.20274347	5.1073465	8.369244	Sitting_Read
15:26:55.953	-0.27055305	4.9417834	7.7478733	-0.045420274	-0.0124176685	0.022426695	-0.20274347	5.1073465	8.369244	Sitting_Read
15:26:55.978	0.05985687	4.869955	8.126168	-0.074130945	-0.044182662	0.0065441993	-0.14920053	5.0217533	8.422002	Sitting_Read
15:26:56.000	0.05985687	4.869955	8.126168	-0.074130945	-0.044182662	0.0065441993	-0.14920053	5.0217533	8.422002	Sitting_Read
15:26:56.024	0.05985687	4.869955	8.126168	-0.074130945	-0.044182662	0.0065441993	-0.14920053	5.0217533	8.422002	Sitting_Read
15:26:56.048	0.05985687	4.869955	8.126168	-0.074130945	-0.044182662	0.0065441993	-0.14920053	5.0217533	8.422002	Sitting_Read
15:26:56.072	0.05985687	4.869955	8.126168	-0.074130945	-0.044182662	0.0065441993	-0.14920053	5.0217533	8.422002	Sitting_Read
15:26:56.095	0.05985687	4.869955	8.126168	-0.074130945	-0.044182662	0.0065441993	-0.14920053	5.0217533	8.422002	Sitting_Read
15:26:56.118	0.05985687	4.869955	8.126168	-0.074130945	-0.044182662	0.0065441993	-0.14920053	5.0217533	8.422002	Sitting_Read
15:26:56.142	0.05985687	4.869955	8.126168	-0.074130945	-0.044182662	0.0065441993	-0.14920053	5.0217533	8.422002	Sitting_Read
15:26:56.166	-0.15323359	4.8412237	8.305739	-0.03320297	0.0028539624	-0.013614354	-0.09883885	4.977792	8.448797	Sitting_Read
15:26:56.190	-0.15323359	4.8412237	8.305739	-0.03320297	0.0028539624	-0.013614354	-0.09883885	4.977792	8.448797	Sitting_Read
15:26:56.214	-0.15323359	4.8412237	8.305739	-0.03320297	0.0028539624	-0.013614354	-0.09883885	4.977792	8.448797	Sitting_Read
15:26:56.238	-0.15323359	4.8412237	8.305739	-0.03320297	0.0028539624	-0.013614354	-0.09883885	4.977792	8.448797	Sitting_Read
15:26:56.262	-0.15323359	4.8412237	8.305739	-0.03320297	0.0028539624	-0.013614354	-0.09883885	4.977792	8.448797	Sitting_Read
15:26:56.285	-0.15323359	4.8412237	8.305739	-0.03320297	0.0028539624	-0.013614354	-0.09883885	4.977792	8.448797	Sitting_Read
15:26:56.308	-0.15323359	4.8412237	8.305739	-0.03320297	0.0028539624	-0.013614354	-0.09883885	4.977792	8.448797	Sitting_Read
15:26:56.330	-0.2681588	4.850801	8.207574	-0.0051031685	-0.0124176685	0.0077659297	-0.088692866	4.9822483	8.446282	Sitting_Read
15:26:56.353	-0.2681588	4.850801	8.207574	-0.0051031685	-0.0124176685	0.0077659297	-0.088692866	4.9822483	8.446282	Sitting_Read
15:26:56.376	-0.2681588	4.850801	8.207574	-0.0051031685	-0.0124176685	0.0077659297	-0.088692866	4.9822483	8.446282	Sitting_Read
15:26:56.399	-0.2681588	4.850801	8.207574	-0.0051031685	-0.0124176685	0.0077659297	-0.088692866	4.9822483	8.446282	Sitting_Read
15:26:56.423	-0.2681588	4.850801	8.207574	-0.0051031685	-0.0124176685	0.0077659297	-0.088692866	4.9822483	8.446282	Sitting_Read
15:26:56.447	-0.2681588	4.850801	8.207574	-0.0051031685	-0.0124176685	0.0077659297	-0.088692866	4.9822483	8.446282	Sitting_Read
15:26:56.471	-0.2681588	4.850801	8.207574	-0.0051031685	-0.0124176685	0.0077659297	-0.088692866	4.9822483	8.446282	Sitting_Read
15:26:56.495	-0.2681588	4.850801	8.207574	-0.0051031685	-0.0124176685	0.0077659297	-0.088692866	4.9822483	8.446282	Sitting_Read
15:26:56.519	0.071828246	4.853195	7.927444	0.012001059	0.0022430972	-0.013614354	-0.0616241	4.9866943	8.443898	Sitting_Read
15:26:56.543	0.071828246	4.853195	7.927444	0.012001059	0.0022430972	-0.013614354	-0.0616241	4.9866943	8.443898	Sitting_Read
15:26:56.567	0.071828246	4.853195	7.927444	0.012001059	0.0022430972	-0.013614354	-0.0616241	4.9866943	8.443898	Sitting_Read
15:26:56.591	0.071828246	4.853195	7.927444	0.012001059	0.0022430972	-0.013614354	-0.0616241	4.9866943	8.443898	Sitting_Read
15:26:56.613	0.071828246	4.853195	7.927444	0.012001059	0.0022430972	-0.013614354	-0.0616241	4.9866943	8.443898	Sitting_Read
15:26:56.637	0.071828246	4.853195	7.927444	0.012001059	0.0022430972	-0.013614354	-0.0616241	4.9866943	8.443898	Sitting_Read
15:26:56.661	0.071828246	4.853195	7.927444	0.012001059	0.0022430972	-0.013614354	-0.0616241	4.9866943	8.443898	Sitting_Read
15:26:56.685	0.071828246	4.853195	7.927444	0.012001059	0.0022430972	-0.013614354	-0.0616241	4.9866943	8.443898	Sitting_Read
15:26:56.709	-0.33759275	4.9417834	8.300951	0.011390193	-0.01486113	-0.028885985	-0.06608093	4.9748893	8.450826	Sitting_Read
15:26:56.733	-0.33759275	4.9417834	8.300951	0.011390193	-0.01486113	-0.028885985	-0.06608093	4.9748893	8.450826	Sitting_Read
15:26:56.755	-0.33759275	4.9417834	8.300951	0.011390193	-0.01486113	-0.028885985	-0.06608093	4.9748893	8.450826	Sitting_Read
15:26:56.778	-0.33759275	4.9417834	8.300951	0.011390193	-0.01486113	-0.028885985	-0.06608093	4.9748893	8.450826	Sitting_Read
15:26:56.803	-0.33759275	4.9417834	8.300951	0.011390193	-0.01486113	-0.028885985	-0.06608093	4.9748893	8.450826	Sitting_Read
15:26:56.825	-0.33759275	4.9417834	8.300951	0.011390193	-0.01486113	-0.028885985	-0.06608093	4.9748893	8.450826	Sitting_Read
15:26:56.849	-0.33759275	4.9417834	8.300951	0.011390193	-0.01486113	-0.028885985	-0.06608093	4.9748893	8.450826	Sitting_Read
15:26:56.870	-0.090982445	4.800521	8.080677	0.00039461895	0.041338474	0.018150639	-0.073026516	4.988004	8.443033	Sitting_Read
15:26:56.891	-0.090982445	4.800521	8.080677	0.00039461895	0.041338474	0.018150639	-0.073026516	4.988004	8.443033	Sitting_Read
15:26:56.912	-0.090982445	4.800521	8.080677	0.00039461895	0.041338474	0.018150639	-0.073026516	4.988004	8.443033	Sitting_Read
15:26:56.932	-0.090982445	4.800521	8.080677	0.00039461895	0.041338474	0.018150639	-0.073026516	4.988004	8.443033	Sitting_Read
15:26:56.953	-0.090982445	4.800521	8.080677	0.00039461895	0.041338474	0.018150639	-0.073026516	4.988004	8.443033	Sitting_Read
15:26:56.975	-0.090982445	4.800521	8.080677	0.00039461895	0.041338474	0.018150639	-0.073026516	4.988004	8.443033	Sitting_Read
15:26:56.996	-0.090982445	4.800521	8.080677	0.00039461895	0.041338474	0.018150639	-0.073026516	4.988004	8.443033	Sitting_Read
15:26:57.019	-0.090982445	4.800521	8.080677	0.00039461895	0.041338474	0.018150639	-0.073026516	4.988004	8.443033	Sitting_Read
15:26:57.041	-0.090982445	4.800521	8.080677	0.00039461895	0.041338474	0.018150639	-0.073026516	4.988004	8.443033	Sitting_Read
15:26:57.062	-0.22506183	4.905869	8.18842	-0.017931338	0.052334044	0.018761504	-0.07052008	4.998345	8.436937	Sitting_Read
15:26:57.086	-0.22506183	4.905869	8.18842	-0.017931338	0.052334044	0.018761504	-0.07052008	4.998345	8.436937	Sitting_Read
15:26:57.108	-0.22506183	4.905869	8.18842	-0.017931338	0.052334044	0.018761504	-0.07052008	4.998345	8.436937	Sitting_Read
15:26:57.130	-0.22506183	4.905869	8.18842	-0.017931338	0.052334044	0.018761504	-0.07052008	4.998345	8.436937	Sitting_Read
15:26:57.152	-0.22506183	4.905869	8.18842	-0.017931338	0.052334044	0.018761504	-0.07052008	4.998345	8.436937	Sitting_Read
15:26:57.174	-0.22506183	4.905869	8.18842	-0.017931338	0.052334044	0.018761504	-0.07052008	4.998345	8.436937	Sitting_Read
15:26:57.195	-0.22506183	4.905869	8.18842	-0.017931338	0.052334044	0.018761504	-0.07052008	4.998345	8.436937	Sitting_Read
15:26:57.216	-0.22506183	4.905869	8.18842	-0.017931338	0.052334044	0.018761504	-0.07052008	4.998345	8.436937	Sitting_Read
15:26:57.238	-0.12210801	4.850801	8.27222	-0.00021624629	-0.005087286	-0.006283971	-0.07871815	4.978272	8.448724	Sitting_Read
15:26:57.259	-0.12210801	4.850801	8.27222	-0.00021624629	-0.005087286	-0.006283971	-0.07871815	4.978272	8.448724	Sitting_Read
15:26:57.281	-0.12210801	4.850801	8.27222	-0.00021624629	-0.005087286	-0.006283971	-0.07871815	4.978272	8.448724	Sitting_Read
15:26:57.302	-0.12210801	4.850801	8.27222	-0.00021624629	-0.005087286	-0.006283971	-0.07871815	4.978272	8.448724	Sitting_Read
15:26:57.323	-0.12210801	4.850801	8.27222	-0.00021624629	-0.005087286	-0.006283971	-0.07871815	4.978272	8.448724	Sitting_Read
15:26:57.344	-0.12210801	4.850801	8.27222	-0.00021624629	-0.005087286	-0.006283971	-0.07871815	4.978272	8.448724	Sitting_Read
15:26:57.367	-0.12210801	4.850801	8.27222	-0.00021624629	-0.005087286	-0.006283971	-0.07871815	4.978272	8.448724	Sitting_Read
15:26:57.389	-0.12210801	4.850801	8.27222	-0.00021624629	-0.005087286	-0.006283971	-0.07871815	4.978272	8.448724	Sitting_Read
15:26:57.410	-0.06943397	4.853195	8.025609	0.01810971	-0.005698151	0.0071550645	-0.07458748	4.987122	8.4435425	Sitting_Read
15:26:57.431	-0.06943397	4.853195	8.025609	0.01810971	-0.005698151	0.0071550645	-0.07458748	4.987122	8.4435425	Sitting_Read
15:26:57.452	-0.06943397	4.853195	8.025609	0.01810971	-0.005698151	0.0071550645	-0.07458748	4.987122	8.4435425	Sitting_Read
15:26:57.473	-0.06943397	4.853195	8.025609	0.01810971	-0.005698151	0.0071550645	-0.07458748	4.987122	8.4435425	Sitting_Read
15:26:57.494	-0.06943397	4.853195	8.025609	0.01810971	-0.005698151	0.0071550645	-0.07458748	4.987122	8.4435425	Sitting_Read
15:26:57.516	-0.06943397	4.853195	8.025609	0.01810971	-0.005698151	0.0071550645	-0.07458748	4.987122	8.4435425	Sitting_Read
15:26:57.537	-0.06943397	4.853195	8.025609	0.01810971	-0.005698151	0.0071550645	-0.07458748	4.987122	8.4435425	Sitting_Read
15:26:57.558	-0.06943397	4.853195	8.025609	0.01810971	-0.005698151	0.0071550645	-0.07458748	4.987122	8.4435425	Sitting_Read
15:26:57.580	-0.06943397	4.853195	8.025609	0.01810971	-0.005698151	0.0071550645	-0.07458748	4.987122	8.4435425	Sitting_Read
15:26:57.601	-0.18675344	4.8220696	8.162083	0.024218364	-0.0038655554	0.0065441993	-0.077046126	4.984797	8.444893	Sitting_Read
15:26:57.622	-0.18675344	4.8220696	8.162083	0.024218364	-0.0038655554	0.0065441993	-0.077046126	4.984797	8.444893	Sitting_Read
15:26:57.644	-0.18675344	4.8220696	8.162083	0.024218364	-0.0038655554	0.0065441993	-0.077046126	4.984797	8.444893	Sitting_Read
15:26:57.666	-0.18675344	4.8220696	8.162083	0.024218364	-0.0038655554	0.0065441993	-0.077046126	4.984797	8.444893	Sitting_Read
15:26:57.689	-0.18675344	4.8220696	8.162083	0.024218364	-0.0038655554	0.0065441993	-0.077046126	4.984797	8.444893	Sitting_Read
15:26:57.710	-0.18675344	4.8220696	8.162083	0.024218364	-0.0038655554	0.0065441993	-0.077046126	4.984797	8.444893	Sitting_Read
15:26:57.732	-0.18675344	4.8220696	8.162083	0.024218364	-0.0038655554	0.0065441993	-0.077046126	4.984797	8.444893	Sitting_Read
15:26:57.754	-0.18675344	4.8220696	8.162083	0.024218364	-0.0038655554	0.0065441993	-0.077046126	4.984797	8.444893	Sitting_Read
15:26:57.777	-0.10774237	4.8579836	8.130958	-0.010600955	0.00957348	0.009598526	-0.07439502	4.987147	8.443529	Sitting_Read
15:26:57.798	-0.10774237	4.8579836	8.130958	-0.010600955	0.00957348	0.009598526	-0.07439502	4.987147	8.443529	Sitting_Read
15:26:57.821	-0.10774237	4.8579836	8.130958	-0.010600955	0.00957348	0.009598526	-0.07439502	4.987147	8.443529	Sitting_Read
15:26:57.843	-0.10774237	4.8579836	8.130958	-0.010600955	0.00957348	0.009598526	-0.07439502	4.987147	8.443529	Sitting_Read
15:26:57.865	-0.10774237	4.8579836	8.130958	-0.010600955	0.00957348	0.009598526	-0.07439502	4.987147	8.443529	Sitting_Read
15:26:57.887	-0.10774237	4.8579836	8.130958	-0.010600955	0.00957348	0.009598526	-0.07439502	4.987147	8.443529	Sitting_Read
15:26:57.908	-0.10774237	4.8579836	8.130958	-0.010600955	0.00957348	0.009598526	-0.07439502	4.987147	8.443529	Sitting_Read
15:26:57.929	-0.10774237	4.8579836	8.130958	-0.010600955	0.00957348	0.009598526	-0.07439502	4.987147	8.443529	Sitting_Read
15:26:57.956	-0.019154198	4.7765784	8.253065	0.0065032714	0.013238671	0.015707178	-0.08074965	4.9827614	8.446061	Sitting_Read
15:26:57.978	-0.019154198	4.7765784	8.253065	0.0065032714	0.013238671	0.015707178	-0.08074965	4.9827614	8.446061	Sitting_Read
15:26:57.999	-0.019154198	4.7765784	8.253065	0.0065032714	0.013238671	0.015707178	-0.08074965	4.9827614	8.446061	Sitting_Read
15:26:58.021	-0.019154198	4.7765784	8.253065	0.0065032714	0.013238671	0.015707178	-0.08074965	4.9827614	8.446061	Sitting_Read
15:26:58.042	-0.019154198	4.7765784	8.253065	0.0065032714	0.013238671	0.015707178	-0.08074965	4.9827614	8.446061	Sitting_Read
15:26:58.065	-0.019154198	4.7765784	8.253065	0.0065032714	0.013238671	0.015707178	-0.08074965	4.9827614	8.446061	Sitting_Read
15:26:58.087	-0.019154198	4.7765784	8.253065	0.0065032714	0.013238671	0.015707178	-0.08074965	4.9827614	8.446061	Sitting_Read
15:26:58.111	-0.019154198	4.7765784	8.253065	0.0065032714	0.013238671	0.015707178	-0.08074965	4.9827614	8.446061	Sitting_Read
15:26:58.133	-0.016759925	4.7981267	8.133351	-0.010600955	-0.019748053	-0.007505701	-0.08275983	4.987049	8.443509	Sitting_Read
15:26:58.155	-0.016759925	4.7981267	8.133351	-0.010600955	-0.019748053	-0.007505701	-0.08275983	4.987049	8.443509	Sitting_Read
15:26:58.177	-0.016759925	4.7981267	8.133351	-0.010600955	-0.019748053	-0.007505701	-0.08275983	4.987049	8.443509	Sitting_Read
15:26:58.198	-0.016759925	4.7981267	8.133351	-0.010600955	-0.019748053	-0.007505701	-0.08275983	4.987049	8.443509	Sitting_Read
15:26:58.221	-0.016759925	4.7981267	8.133351	-0.010600955	-0.019748053	-0.007505701	-0.08275983	4.987049	8.443509	Sitting_Read
15:26:58.242	-0.016759925	4.7981267	8.133351	-0.010600955	-0.019748053	-0.007505701	-0.08275983	4.987049	8.443509	Sitting_Read
15:26:58.263	-0.016759925	4.7981267	8.133351	-0.010600955	-0.019748053	-0.007505701	-0.08275983	4.987049	8.443509	Sitting_Read
15:26:58.285	-0.016759925	4.7981267	8.133351	-0.010600955	-0.019748053	-0.007505701	-0.08275983	4.987049	8.443509	Sitting_Read
15:26:58.306	-0.016759925	4.7981267	8.133351	0.004670676	0.00041050144	0.0089876605	-0.08275983	4.987049	8.443509	Sitting_Read
15:26:58.328	-0.13647367	4.819675	8.176449	0.004670676	0.00041050144	0.0089876605	-0.098526284	4.982273	8.446158	Sitting_Read
15:26:58.349	-0.13647367	4.819675	8.176449	0.004670676	0.00041050144	0.0089876605	-0.098526284	4.982273	8.446158	Sitting_Read
15:26:58.371	-0.13647367	4.819675	8.176449	0.004670676	0.00041050144	0.0089876605	-0.098526284	4.982273	8.446158	Sitting_Read
15:26:58.393	-0.13647367	4.819675	8.176449	0.004670676	0.00041050144	0.0089876605	-0.098526284	4.982273	8.446158	Sitting_Read
15:26:58.415	-0.13647367	4.819675	8.176449	0.004670676	0.00041050144	0.0089876605	-0.098526284	4.982273	8.446158	Sitting_Read
15:26:58.438	-0.13647367	4.819675	8.176449	0.004670676	0.00041050144	0.0089876605	-0.098526284	4.982273	8.446158	Sitting_Read
15:26:58.459	-0.13647367	4.819675	8.176449	0.004670676	0.00041050144	0.0089876605	-0.098526284	4.982273	8.446158	Sitting_Read
15:26:58.481	-0.13647367	4.819675	8.176449	0.004670676	0.00041050144	0.0089876605	-0.098526284	4.982273	8.446158	Sitting_Read
15:26:58.503	-0.14844504	4.8843207	8.159689	0.01810971	0.0028539624	-0.007505701	-0.09827874	5.0028915	8.433965	Sitting_Read
15:26:58.524	-0.14844504	4.8843207	8.159689	0.01810971	0.0028539624	-0.007505701	-0.09827874	5.0028915	8.433965	Sitting_Read
15:26:58.546	-0.14844504	4.8843207	8.159689	0.01810971	0.0028539624	-0.007505701	-0.09827874	5.0028915	8.433965	Sitting_Read
15:26:58.567	-0.14844504	4.8843207	8.159689	0.01810971	0.0028539624	-0.007505701	-0.09827874	5.0028915	8.433965	Sitting_Read
15:26:58.589	-0.14844504	4.8843207	8.159689	0.01810971	0.0028539624	-0.007505701	-0.09827874	5.0028915	8.433965	Sitting_Read
15:26:58.610	-0.14844504	4.8843207	8.159689	0.01810971	0.0028539624	-0.007505701	-0.09827874	5.0028915	8.433965	Sitting_Read
15:26:58.633	-0.14844504	4.8843207	8.159689	0.01810971	0.0028539624	-0.007505701	-0.09827874	5.0028915	8.433965	Sitting_Read
15:26:58.655	-0.14844504	4.8843207	8.159689	0.01810971	0.0028539624	-0.007505701	-0.09827874	5.0028915	8.433965	Sitting_Read
15:26:58.678	-0.076616794	4.8915033	8.193209	-0.0099900905	0.00835175	0.013874582	-0.10222557	5.0086927	8.430472	Sitting_Read
15:26:58.699	-0.076616794	4.8915033	8.193209	-0.0099900905	0.00835175	0.013874582	-0.10222557	5.0086927	8.430472	Sitting_Read
15:26:58.720	-0.076616794	4.8915033	8.193209	-0.0099900905	0.00835175	0.013874582	-0.10222557	5.0086927	8.430472	Sitting_Read
15:26:58.741	-0.076616794	4.8915033	8.193209	-0.0099900905	0.00835175	0.013874582	-0.10222557	5.0086927	8.430472	Sitting_Read
15:26:58.762	-0.076616794	4.8915033	8.193209	-0.0099900905	0.00835175	0.013874582	-0.10222557	5.0086927	8.430472	Sitting_Read
15:26:58.783	-0.076616794	4.8915033	8.193209	-0.0099900905	0.00835175	0.013874582	-0.10222557	5.0086927	8.430472	Sitting_Read
15:26:58.805	-0.076616794	4.8915033	8.193209	-0.0099900905	0.00835175	0.013874582	-0.10222557	5.0086927	8.430472	Sitting_Read
15:26:58.826	-0.076616794	4.8915033	8.193209	-0.0099900905	0.00835175	0.013874582	-0.10222557	5.0086927	8.430472	Sitting_Read
15:26:58.849	-0.17238778	4.8819265	8.150111	0.025440093	0.012016941	-0.002007914	-0.09358707	5.01383	8.42752	Sitting_Read
15:26:58.871	-0.17238778	4.8819265	8.150111	0.025440093	0.012016941	-0.002007914	-0.09358707	5.01383	8.42752	Sitting_Read
15:26:58.894	-0.17238778	4.8819265	8.150111	0.025440093	0.012016941	-0.002007914	-0.09358707	5.01383	8.42752	Sitting_Read
15:26:58.916	-0.17238778	4.8819265	8.150111	0.025440093	0.012016941	-0.002007914	-0.09358707	5.01383	8.42752	Sitting_Read
15:26:58.937	-0.17238778	4.8819265	8.150111	0.025440093	0.012016941	-0.002007914	-0.09358707	5.01383	8.42752	Sitting_Read
15:26:58.959	-0.17238778	4.8819265	8.150111	0.025440093	0.012016941	-0.002007914	-0.09358707	5.01383	8.42752	Sitting_Read
15:26:58.980	-0.17238778	4.8819265	8.150111	0.025440093	0.012016941	-0.002007914	-0.09358707	5.01383	8.42752	Sitting_Read
15:26:59.002	-0.17238778	4.8819265	8.150111	0.025440093	0.012016941	-0.002007914	-0.09358707	5.01383	8.42752	Sitting_Read
15:26:59.024	-0.17238778	4.8819265	8.150111	0.025440093	0.012016941	-0.002007914	-0.09358707	5.01383	8.42752	Sitting_Read
15:26:59.046	-0.09337672	4.8819265	8.219545	-0.013044416	-0.0044764206	0.012652852	-0.09892463	5.020489	8.423495	Sitting_Read
15:26:59.068	-0.09337672	4.8819265	8.219545	-0.013044416	-0.0044764206	0.012652852	-0.09892463	5.020489	8.423495	Sitting_Read
15:26:59.092	-0.09337672	4.8819265	8.219545	-0.013044416	-0.0044764206	0.012652852	-0.09892463	5.020489	8.423495	Sitting_Read
15:26:59.113	-0.09337672	4.8819265	8.219545	-0.013044416	-0.0044764206	0.012652852	-0.09892463	5.020489	8.423495	Sitting_Read
15:26:59.135	-0.09337672	4.8819265	8.219545	-0.013044416	-0.0044764206	0.012652852	-0.09892463	5.020489	8.423495	Sitting_Read
15:26:59.157	-0.09337672	4.8819265	8.219545	-0.013044416	-0.0044764206	0.012652852	-0.09892463	5.020489	8.423495	Sitting_Read
15:26:59.179	-0.09337672	4.8819265	8.219545	-0.013044416	-0.0044764206	0.012652852	-0.09892463	5.020489	8.423495	Sitting_Read
15:26:59.201	-0.09337672	4.8819265	8.219545	-0.013044416	-0.0044764206	0.012652852	-0.09892463	5.020489	8.423495	Sitting_Read
15:26:59.222	-0.11253092	4.886715	8.174054	-0.0051031685	-0.008752477	0.014485448	-0.08936156	5.0172315	8.425543	Sitting_Read
15:26:59.246	-0.11253092	4.886715	8.174054	-0.0051031685	-0.008752477	0.014485448	-0.08936156	5.0172315	8.425543	Sitting_Read
15:26:59.268	-0.11253092	4.886715	8.174054	-0.0051031685	-0.008752477	0.014485448	-0.08936156	5.0172315	8.425543	Sitting_Read
15:26:59.291	-0.11253092	4.886715	8.174054	-0.0051031685	-0.008752477	0.014485448	-0.08936156	5.0172315	8.425543	Sitting_Read
15:26:59.312	-0.11253092	4.886715	8.174054	-0.0051031685	-0.008752477	0.014485448	-0.08936156	5.0172315	8.425543	Sitting_Read
15:26:59.335	-0.11253092	4.886715	8.174054	-0.0051031685	-0.008752477	0.014485448	-0.08936156	5.0172315	8.425543	Sitting_Read
15:26:59.356	-0.11253092	4.886715	8.174054	-0.0051031685	-0.008752477	0.014485448	-0.08936156	5.0172315	8.425543	Sitting_Read
15:26:59.378	-0.11253092	4.886715	8.174054	-0.0051031685	-0.008752477	0.014485448	-0.08936156	5.0172315	8.425543	Sitting_Read
15:26:59.400	-0.062251143	4.889109	8.209969	-0.002048842	-0.005698151	0.013874582	-0.081774175	5.0235667	8.421843	Sitting_Read
15:26:59.421	-0.062251143	4.889109	8.209969	-0.002048842	-0.005698151	0.013874582	-0.081774175	5.0235667	8.421843	Sitting_Read
15:26:59.443	-0.062251143	4.889109	8.209969	-0.002048842	-0.005698151	0.013874582	-0.081774175	5.0235667	8.421843	Sitting_Read
15:26:59.465	-0.062251143	4.889109	8.209969	-0.002048842	-0.005698151	0.013874582	-0.081774175	5.0235667	8.421843	Sitting_Read
15:26:59.487	-0.062251143	4.889109	8.209969	-0.002048842	-0.005698151	0.013874582	-0.081774175	5.0235667	8.421843	Sitting_Read
15:26:59.509	-0.062251143	4.889109	8.209969	-0.002048842	-0.005698151	0.013874582	-0.081774175	5.0235667	8.421843	Sitting_Read
15:26:59.531	-0.062251143	4.889109	8.209969	-0.002048842	-0.005698151	0.013874582	-0.081774175	5.0235667	8.421843	Sitting_Read
15:26:59.554	-0.062251143	4.889109	8.209969	-0.002048842	-0.005698151	0.013874582	-0.081774175	5.0235667	8.421843	Sitting_Read
15:26:59.576	-0.18675344	4.9417834	8.324894	-0.030759508	0.021790786	0.023648426	-0.088169865	5.019033	8.42448	Sitting_Read
15:26:59.598	-0.18675344	4.9417834	8.324894	-0.030759508	0.021790786	0.023648426	-0.088169865	5.019033	8.42448	Sitting_Read
15:26:59.619	-0.18675344	4.9417834	8.324894	-0.030759508	0.021790786	0.023648426	-0.088169865	5.019033	8.42448	Sitting_Read
15:26:59.640	-0.18675344	4.9417834	8.324894	-0.030759508	0.021790786	0.023648426	-0.088169865	5.019033	8.42448	Sitting_Read
15:26:59.662	-0.18675344	4.9417834	8.324894	-0.030759508	0.021790786	0.023648426	-0.088169865	5.019033	8.42448	Sitting_Read
15:26:59.684	-0.18675344	4.9417834	8.324894	-0.030759508	0.021790786	0.023648426	-0.088169865	5.019033	8.42448	Sitting_Read
15:26:59.705	-0.18675344	4.9417834	8.324894	-0.030759508	0.021790786	0.023648426	-0.088169865	5.019033	8.42448	Sitting_Read
15:26:59.728	-0.18675344	4.9417834	8.324894	-0.030759508	0.021790786	0.023648426	-0.088169865	5.019033	8.42448	Sitting_Read
15:26:59.751	-0.12450229	4.8986864	8.269825	-0.027705183	0.004686558	0.013263716	-0.10803294	5.036893	8.413583	Sitting_Read
15:26:59.773	-0.12450229	4.8986864	8.269825	-0.027705183	0.004686558	0.013263716	-0.10803294	5.036893	8.413583	Sitting_Read
15:26:59.794	-0.12450229	4.8986864	8.269825	-0.027705183	0.004686558	0.013263716	-0.10803294	5.036893	8.413583	Sitting_Read
15:26:59.815	-0.12450229	4.8986864	8.269825	-0.027705183	0.004686558	0.013263716	-0.10803294	5.036893	8.413583	Sitting_Read
15:26:59.836	-0.12450229	4.8986864	8.269825	-0.027705183	0.004686558	0.013263716	-0.10803294	5.036893	8.413583	Sitting_Read
15:26:59.858	-0.12450229	4.8986864	8.269825	-0.027705183	0.004686558	0.013263716	-0.10803294	5.036893	8.413583	Sitting_Read
15:26:59.880	-0.12450229	4.8986864	8.269825	-0.027705183	0.004686558	0.013263716	-0.10803294	5.036893	8.413583	Sitting_Read
15:26:59.902	-0.12450229	4.8986864	8.269825	-0.027705183	0.004686558	0.013263716	-0.10803294	5.036893	8.413583	Sitting_Read
15:26:59.923	-0.12450229	4.8986864	8.269825	-0.027705183	0.004686558	0.013263716	-0.10803294	5.036893	8.413583	Sitting_Read
15:26:59.946	-0.19154198	4.8747435	8.051947	-0.015487878	-0.011195938	0.0016572775	-0.11100977	5.0392356	8.412142	Sitting_Read
15:26:59.967	-0.19154198	4.8747435	8.051947	-0.015487878	-0.011195938	0.0016572775	-0.11100977	5.0392356	8.412142	Sitting_Read
15:26:59.988	-0.19154198	4.8747435	8.051947	-0.015487878	-0.011195938	0.0016572775	-0.11100977	5.0392356	8.412142	Sitting_Read
15:27:00.009	-0.19154198	4.8747435	8.051947	-0.015487878	-0.011195938	0.0016572775	-0.11100977	5.0392356	8.412142	Sitting_Read
15:27:00.033	-0.19154198	4.8747435	8.051947	-0.015487878	-0.011195938	0.0016572775	-0.11100977	5.0392356	8.412142	Sitting_Read
15:27:00.056	-0.19154198	4.8747435	8.051947	-0.015487878	-0.011195938	0.0016572775	-0.11100977	5.0392356	8.412142	Sitting_Read
15:27:00.080	-0.19154198	4.8747435	8.051947	-0.015487878	-0.011195938	0.0016572775	-0.11100977	5.0392356	8.412142	Sitting_Read
15:27:00.103	-0.19154198	4.8747435	8.051947	-0.015487878	-0.011195938	0.0016572775	-0.11100977	5.0392356	8.412142	Sitting_Read
15:27:00.124	-0.13168511	4.867561	8.183631	-0.00082711154	-0.0002003638	0.0089876605	-0.09734467	5.0308156	8.417348	Sitting_Read
15:27:00.147	-0.13168511	4.867561	8.183631	-0.00082711154	-0.0002003638	0.0089876605	-0.09734467	5.0308156	8.417348	Sitting_Read
15:27:00.169	-0.13168511	4.867561	8.183631	-0.00082711154	-0.0002003638	0.0089876605	-0.09734467	5.0308156	8.417348	Sitting_Read
15:27:00.191	-0.13168511	4.867561	8.183631	-0.00082711154	-0.0002003638	0.0089876605	-0.09734467	5.0308156	8.417348	Sitting_Read
15:27:00.213	-0.13168511	4.867561	8.183631	-0.00082711154	-0.0002003638	0.0089876605	-0.09734467	5.0308156	8.417348	Sitting_Read
15:27:00.235	-0.13168511	4.867561	8.183631	-0.00082711154	-0.0002003638	0.0089876605	-0.09734467	5.0308156	8.417348	Sitting_Read
15:27:00.257	-0.13168511	4.867561	8.183631	-0.00082711154	-0.0002003638	0.0089876605	-0.09734467	5.0308156	8.417348	Sitting_Read
15:27:00.280	-0.13168511	4.867561	8.183631	-0.00082711154	-0.0002003638	0.0089876605	-0.09734467	5.0308156	8.417348	Sitting_Read
15:27:00.302	-0.090982445	4.8819265	8.130958	-0.009379225	-0.00081122905	0.015096312	-0.09890695	5.034408	8.41518	Sitting_Read
15:27:00.323	-0.090982445	4.8819265	8.130958	-0.009379225	-0.00081122905	0.015096312	-0.09890695	5.034408	8.41518	Sitting_Read
15:27:00.346	-0.090982445	4.8819265	8.130958	-0.009379225	-0.00081122905	0.015096312	-0.09890695	5.034408	8.41518	Sitting_Read
15:27:00.368	-0.090982445	4.8819265	8.130958	-0.009379225	-0.00081122905	0.015096312	-0.09890695	5.034408	8.41518	Sitting_Read
15:27:00.390	-0.090982445	4.8819265	8.130958	-0.009379225	-0.00081122905	0.015096312	-0.09890695	5.034408	8.41518	Sitting_Read
15:27:00.412	-0.090982445	4.8819265	8.130958	-0.009379225	-0.00081122905	0.015096312	-0.09890695	5.034408	8.41518	Sitting_Read
15:27:00.435	-0.090982445	4.8819265	8.130958	-0.009379225	-0.00081122905	0.015096312	-0.09890695	5.034408	8.41518	Sitting_Read
15:27:00.457	-0.090982445	4.8819265	8.130958	-0.009379225	-0.00081122905	0.015096312	-0.09890695	5.034408	8.41518	Sitting_Read
15:27:00.479	-0.052674048	4.8938975	8.229122	0.040711723	-0.069228135	-0.061261844	-0.08791341	5.030962	8.417364	Sitting_Read
15:27:00.502	-0.052674048	4.8938975	8.229122	0.040711723	-0.069228135	-0.061261844	-0.08791341	5.030962	8.417364	Sitting_Read
15:27:00.524	-0.052674048	4.8938975	8.229122	0.040711723	-0.069228135	-0.061261844	-0.08791341	5.030962	8.417364	Sitting_Read
15:27:00.546	-0.052674048	4.8938975	8.229122	0.040711723	-0.069228135	-0.061261844	-0.08791341	5.030962	8.417364	Sitting_Read
15:27:00.567	-0.052674048	4.8938975	8.229122	0.040711723	-0.069228135	-0.061261844	-0.08791341	5.030962	8.417364	Sitting_Read
15:27:00.589	-0.052674048	4.8938975	8.229122	0.040711723	-0.069228135	-0.061261844	-0.08791341	5.030962	8.417364	Sitting_Read
15:27:00.610	-0.052674048	4.8938975	8.229122	0.040711723	-0.069228135	-0.061261844	-0.08791341	5.030962	8.417364	Sitting_Read
15:27:00.632	-0.052674048	4.8938975	8.229122	0.040711723	-0.069228135	-0.061261844	-0.08791341	5.030962	8.417364	Sitting_Read
15:27:00.654	-0.09337672	4.946572	8.150111	-0.038089894	-0.00081122905	0.0089876605	-0.08884747	5.037377	8.413518	Sitting_Read
15:27:00.675	-0.09337672	4.946572	8.150111	-0.038089894	-0.00081122905	0.0089876605	-0.08884747	5.037377	8.413518	Sitting_Read
15:27:00.697	-0.09337672	4.946572	8.150111	-0.038089894	-0.00081122905	0.0089876605	-0.08884747	5.037377	8.413518	Sitting_Read
15:27:00.718	-0.09337672	4.946572	8.150111	-0.038089894	-0.00081122905	0.0089876605	-0.08884747	5.037377	8.413518	Sitting_Read
15:27:00.742	-0.09337672	4.946572	8.150111	-0.038089894	-0.00081122905	0.0089876605	-0.08884747	5.037377	8.413518	Sitting_Read
15:27:00.763	-0.09337672	4.946572	8.150111	-0.038089894	-0.00081122905	0.0089876605	-0.08884747	5.037377	8.413518	Sitting_Read
15:27:00.785	-0.09337672	4.946572	8.150111	-0.038089894	-0.00081122905	0.0089876605	-0.08884747	5.037377	8.413518	Sitting_Read
15:27:00.807	-0.09337672	4.946572	8.150111	-0.038089894	-0.00081122905	0.0089876605	-0.08884747	5.037377	8.413518	Sitting_Read
15:27:00.828	-0.07901107	4.8915033	8.116591	0.0028380798	-0.0026438248	0.014485448	-0.08567645	5.0255322	8.420631	Sitting_Read
15:27:00.850	-0.07901107	4.8915033	8.116591	0.0028380798	-0.0026438248	0.014485448	-0.08567645	5.0255322	8.420631	Sitting_Read
15:27:00.872	-0.07901107	4.8915033	8.116591	0.0028380798	-0.0026438248	0.014485448	-0.08567645	5.0255322	8.420631	Sitting_Read
15:27:00.898	-0.07901107	4.8915033	8.116591	0.0028380798	-0.0026438248	0.014485448	-0.08567645	5.0255322	8.420631	Sitting_Read
15:27:00.931	-0.07901107	4.8915033	8.116591	0.0028380798	-0.0026438248	0.014485448	-0.08567645	5.0255322	8.420631	Sitting_Read
15:27:00.965	-0.07901107	4.8915033	8.116591	0.0028380798	-0.0026438248	0.014485448	-0.08567645	5.0255322	8.420631	Sitting_Read
15:27:01.001	-0.07901107	4.8915033	8.116591	0.0028380798	-0.0026438248	0.014485448	-0.08567645	5.0255322	8.420631	Sitting_Read
15:27:01.034	-0.14844504	4.8843207	8.18842	-0.009379225	-0.0020329594	0.009598526	-0.08272227	5.026296	8.420205	Sitting_Read
15:27:01.068	-0.14844504	4.8843207	8.18842	-0.009379225	-0.0020329594	0.009598526	-0.08272227	5.026296	8.420205	Sitting_Read
15:27:01.104	-0.14844504	4.8843207	8.18842	-0.009379225	-0.0020329594	0.009598526	-0.08272227	5.026296	8.420205	Sitting_Read
15:27:01.134	-0.14844504	4.8843207	8.18842	-0.009379225	-0.0020329594	0.009598526	-0.08272227	5.026296	8.420205	Sitting_Read
15:27:01.157	-0.14844504	4.8843207	8.18842	-0.009379225	-0.0020329594	0.009598526	-0.08272227	5.026296	8.420205	Sitting_Read
15:27:01.180	-0.14844504	4.8843207	8.18842	-0.009379225	-0.0020329594	0.009598526	-0.08272227	5.026296	8.420205	Sitting_Read
15:27:01.206	-0.12450229	4.9178405	8.353624	-0.0118226865	-0.0014220943	0.013874582	-0.07663272	5.0230136	8.422222	Sitting_Read
15:27:01.230	-0.12450229	4.9178405	8.353624	-0.0118226865	-0.0014220943	0.013874582	-0.07663272	5.0230136	8.422222	Sitting_Read
15:27:01.254	-0.12450229	4.9178405	8.353624	-0.0118226865	-0.0014220943	0.013874582	-0.07663272	5.0230136	8.422222	Sitting_Read
15:27:01.279	-0.12450229	4.9178405	8.353624	-0.0118226865	-0.0014220943	0.013874582	-0.07663272	5.0230136	8.422222	Sitting_Read
15:27:01.303	-0.12450229	4.9178405	8.353624	-0.0118226865	-0.0014220943	0.013874582	-0.07663272	5.0230136	8.422222	Sitting_Read
15:27:01.326	-0.12450229	4.9178405	8.353624	-0.0118226865	-0.0014220943	0.013874582	-0.07663272	5.0230136	8.422222	Sitting_Read
15:27:01.348	-0.12450229	4.9178405	8.353624	-0.0118226865	-0.0014220943	0.013874582	-0.07663272	5.0230136	8.422222	Sitting_Read
15:27:01.370	-0.016759925	4.9441776	8.1549	-0.0038814377	-0.007530747	0.01937237	-0.07697291	5.02488	8.421104	Sitting_Read
15:27:01.392	-0.016759925	4.9441776	8.1549	-0.0038814377	-0.007530747	0.01937237	-0.07697291	5.02488	8.421104	Sitting_Read
15:27:01.413	-0.016759925	4.9441776	8.1549	-0.0038814377	-0.007530747	0.01937237	-0.07697291	5.02488	8.421104	Sitting_Read
15:27:01.436	-0.016759925	4.9441776	8.1549	-0.0038814377	-0.007530747	0.01937237	-0.07697291	5.02488	8.421104	Sitting_Read
15:27:01.460	-0.016759925	4.9441776	8.1549	-0.0038814377	-0.007530747	0.01937237	-0.07697291	5.02488	8.421104	Sitting_Read
15:27:01.483	-0.016759925	4.9441776	8.1549	-0.0038814377	-0.007530747	0.01937237	-0.07697291	5.02488	8.421104	Sitting_Read
15:27:01.506	-0.016759925	4.9441776	8.1549	-0.0038814377	-0.007530747	0.01937237	-0.07697291	5.02488	8.421104	Sitting_Read
15:27:01.529	-0.016759925	4.9441776	8.1549	-0.0038814377	-0.007530747	0.01937237	-0.07697291	5.02488	8.421104	Sitting_Read
15:27:01.551	-0.20351335	4.879532	8.0926485	-0.004492303	-0.005087286	0.010209391	-0.07469153	5.0238504	8.421739	Sitting_Read
15:27:01.575	-0.20351335	4.879532	8.0926485	-0.004492303	-0.005087286	0.010209391	-0.07469153	5.0238504	8.421739	Sitting_Read
15:27:01.599	-0.20351335	4.879532	8.0926485	-0.004492303	-0.005087286	0.010209391	-0.07469153	5.0238504	8.421739	Sitting_Read
15:27:01.623	-0.20351335	4.879532	8.0926485	-0.004492303	-0.005087286	0.010209391	-0.07469153	5.0238504	8.421739	Sitting_Read
15:27:01.647	-0.20351335	4.879532	8.0926485	-0.004492303	-0.005087286	0.010209391	-0.07469153	5.0238504	8.421739	Sitting_Read
15:27:01.671	-0.20351335	4.879532	8.0926485	-0.004492303	-0.005087286	0.010209391	-0.07469153	5.0238504	8.421739	Sitting_Read
15:27:01.693	-0.20351335	4.879532	8.0926485	-0.004492303	-0.005087286	0.010209391	-0.07469153	5.0238504	8.421739	Sitting_Read
15:27:01.717	-0.20351335	4.879532	8.0926485	-0.004492303	-0.005087286	0.010209391	-0.07469153	5.0238504	8.421739	Sitting_Read
15:27:01.742	-0.0670397	4.8579836	8.118986	0.0016163494	-0.0020329594	0.013874582	-0.07622808	5.015309	8.426816	Sitting_Read
15:27:01.766	-0.0670397	4.8579836	8.118986	0.0016163494	-0.0020329594	0.013874582	-0.07622808	5.015309	8.426816	Sitting_Read
15:27:01.790	-0.0670397	4.8579836	8.118986	0.0016163494	-0.0020329594	0.013874582	-0.07622808	5.015309	8.426816	Sitting_Read
15:27:01.813	-0.0670397	4.8579836	8.118986	0.0016163494	-0.0020329594	0.013874582	-0.07622808	5.015309	8.426816	Sitting_Read
15:27:01.837	-0.0670397	4.8579836	8.118986	0.0016163494	-0.0020329594	0.013874582	-0.07622808	5.015309	8.426816	Sitting_Read
15:27:01.861	-0.0670397	4.8579836	8.118986	0.0016163494	-0.0020329594	0.013874582	-0.07622808	5.015309	8.426816	Sitting_Read
15:27:01.885	-0.0670397	4.8579836	8.118986	0.0016163494	-0.0020329594	0.013874582	-0.07622808	5.015309	8.426816	Sitting_Read
15:27:01.909	-0.0670397	4.8579836	8.118986	-0.009379225	-0.00081122905	0.024259292	-0.07909736	5.0030017	8.434101	Sitting_Read
15:27:01.932	-0.15083931	4.8388295	8.284191	-0.009379225	-0.00081122905	0.024259292	-0.07909736	5.0030017	8.434101	Sitting_Read
15:27:01.956	-0.15083931	4.8388295	8.284191	-0.009379225	-0.00081122905	0.024259292	-0.07909736	5.0030017	8.434101	Sitting_Read
15:27:01.981	-0.15083931	4.8388295	8.284191	-0.009379225	-0.00081122905	0.024259292	-0.07909736	5.0030017	8.434101	Sitting_Read
15:27:02.003	-0.15083931	4.8388295	8.284191	-0.009379225	-0.00081122905	0.024259292	-0.07909736	5.0030017	8.434101	Sitting_Read
15:27:02.027	-0.15083931	4.8388295	8.284191	-0.009379225	-0.00081122905	0.024259292	-0.07909736	5.0030017	8.434101	Sitting_Read
15:27:02.051	-0.15083931	4.8388295	8.284191	-0.009379225	-0.00081122905	0.024259292	-0.07909736	5.0030017	8.434101	Sitting_Read
15:27:02.075	-0.15083931	4.8388295	8.284191	-0.009379225	-0.00081122905	0.024259292	-0.07909736	5.0030017	8.434101	Sitting_Read
15:27:02.100	-0.090982445	4.810098	8.262642	-0.02526172	-0.005087286	0.023037562	-0.07406959	4.992545	8.440341	Sitting_Read
15:27:02.124	-0.090982445	4.810098	8.262642	-0.02526172	-0.005087286	0.023037562	-0.07406959	4.992545	8.440341	Sitting_Read
15:27:02.149	-0.090982445	4.810098	8.262642	-0.02526172	-0.005087286	0.023037562	-0.07406959	4.992545	8.440341	Sitting_Read
15:27:02.172	-0.090982445	4.810098	8.262642	-0.02526172	-0.005087286	0.023037562	-0.07406959	4.992545	8.440341	Sitting_Read
15:27:02.196	-0.090982445	4.810098	8.262642	-0.02526172	-0.005087286	0.023037562	-0.07406959	4.992545	8.440341	Sitting_Read
15:27:02.221	-0.090982445	4.810098	8.262642	-0.02526172	-0.005087286	0.023037562	-0.07406959	4.992545	8.440341	Sitting_Read
15:27:02.244	-0.090982445	4.810098	8.262642	-0.02526172	-0.005087286	0.023037562	-0.07406959	4.992545	8.440341	Sitting_Read
15:27:02.269	-0.20590763	4.8723493	8.085466	0.0016163494	0.0071300194	-0.007505701	-0.07342866	4.9942427	8.4393425	Sitting_Read
15:27:02.293	-0.20590763	4.8723493	8.085466	0.0016163494	0.0071300194	-0.007505701	-0.07342866	4.9942427	8.4393425	Sitting_Read
15:27:02.315	-0.20590763	4.8723493	8.085466	0.0016163494	0.0071300194	-0.007505701	-0.07342866	4.9942427	8.4393425	Sitting_Read
15:27:02.340	-0.20590763	4.8723493	8.085466	0.0016163494	0.0071300194	-0.007505701	-0.07342866	4.9942427	8.4393425	Sitting_Read
15:27:02.364	-0.20590763	4.8723493	8.085466	0.0016163494	0.0071300194	-0.007505701	-0.07342866	4.9942427	8.4393425	Sitting_Read
15:27:02.387	-0.20590763	4.8723493	8.085466	0.0016163494	0.0071300194	-0.007505701	-0.07342866	4.9942427	8.4393425	Sitting_Read
15:27:02.409	-0.20590763	4.8723493	8.085466	0.0016163494	0.0071300194	-0.007505701	-0.07342866	4.9942427	8.4393425	Sitting_Read
15:27:02.433	-0.20590763	4.8723493	8.085466	0.0016163494	0.0071300194	-0.007505701	-0.07342866	4.9942427	8.4393425	Sitting_Read
15:27:02.458	-0.15562786	4.8747435	8.118986	-0.002048842	-0.005087286	0.019983234	-0.066674955	4.994143	8.439458	Sitting_Read
15:27:02.482	-0.15562786	4.8747435	8.118986	-0.002048842	-0.005087286	0.019983234	-0.066674955	4.994143	8.439458	Sitting_Read
15:27:02.505	-0.15562786	4.8747435	8.118986	-0.002048842	-0.005087286	0.019983234	-0.066674955	4.994143	8.439458	Sitting_Read
15:27:02.529	-0.15562786	4.8747435	8.118986	-0.002048842	-0.005087286	0.019983234	-0.066674955	4.994143	8.439458	Sitting_Read
15:27:02.551	-0.15562786	4.8747435	8.118986	-0.002048842	-0.005087286	0.019983234	-0.066674955	4.994143	8.439458	Sitting_Read
15:27:02.573	-0.15562786	4.8747435	8.118986	-0.002048842	-0.005087286	0.019983234	-0.066674955	4.994143	8.439458	Sitting_Read
15:27:02.595	-0.15562786	4.8747435	8.118986	-0.002048842	-0.005087286	0.019983234	-0.066674955	4.994143	8.439458	Sitting_Read
15:27:02.616	-0.15562786	4.8747435	8.118986	-0.002048842	-0.005087286	0.019983234	-0.066674955	4.994143	8.439458	Sitting_Read
15:27:02.638	-0.102953814	4.860378	8.166871	-0.004492303	-0.0026438248	0.0065441993	-0.063306935	4.9973874	8.437564	Sitting_Read
15:27:02.660	-0.102953814	4.860378	8.166871	-0.004492303	-0.0026438248	0.0065441993	-0.063306935	4.9973874	8.437564	Sitting_Read
15:27:02.682	-0.102953814	4.860378	8.166871	-0.004492303	-0.0026438248	0.0065441993	-0.063306935	4.9973874	8.437564	Sitting_Read
15:27:02.703	-0.102953814	4.860378	8.166871	-0.004492303	-0.0026438248	0.0065441993	-0.063306935	4.9973874	8.437564	Sitting_Read
15:27:02.724	-0.102953814	4.860378	8.166871	-0.004492303	-0.0026438248	0.0065441993	-0.063306935	4.9973874	8.437564	Sitting_Read
15:27:02.746	-0.102953814	4.860378	8.166871	-0.004492303	-0.0026438248	0.0065441993	-0.063306935	4.9973874	8.437564	Sitting_Read
15:27:02.770	-0.102953814	4.860378	8.166871	-0.004492303	-0.0026438248	0.0065441993	-0.063306935	4.9973874	8.437564	Sitting_Read
15:27:02.794	-0.102953814	4.860378	8.166871	-0.004492303	-0.0026438248	0.0065441993	-0.063306935	4.9973874	8.437564	Sitting_Read
15:27:02.818	-0.11971374	4.8316464	8.265037	-0.0032705725	0.008962615	0.014485448	-0.060139704	4.9962645	8.4382515	Sitting_Read
15:27:02.842	-0.11971374	4.8316464	8.265037	-0.0032705725	0.008962615	0.014485448	-0.060139704	4.9962645	8.4382515	Sitting_Read
15:27:02.866	-0.11971374	4.8316464	8.265037	-0.0032705725	0.008962615	0.014485448	-0.060139704	4.9962645	8.4382515	Sitting_Read
15:27:02.890	-0.11971374	4.8316464	8.265037	-0.0032705725	0.008962615	0.014485448	-0.060139704	4.9962645	8.4382515	Sitting_Read
15:27:02.914	-0.11971374	4.8316464	8.265037	-0.0032705725	0.008962615	0.014485448	-0.060139704	4.9962645	8.4382515	Sitting_Read
15:27:02.939	-0.11971374	4.8316464	8.265037	-0.0032705725	0.008962615	0.014485448	-0.060139704	4.9962645	8.4382515	Sitting_Read
15:27:02.961	-0.11971374	4.8316464	8.265037	-0.0032705725	0.008962615	0.014485448	-0.060139704	4.9962645	8.4382515	Sitting_Read
15:27:02.985	-0.11971374	4.8316464	8.265037	-0.0032705725	0.008962615	0.014485448	-0.060139704	4.9962645	8.4382515	Sitting_Read
15:27:03.010	-0.057462595	4.9010806	8.152506	-0.020985665	-0.0069198813	0.010820257	-0.058357205	5.002929	8.434313	Sitting_Read
15:27:03.034	-0.057462595	4.9010806	8.152506	-0.020985665	-0.0069198813	0.010820257	-0.058357205	5.002929	8.434313	Sitting_Read
15:27:03.057	-0.057462595	4.9010806	8.152506	-0.020985665	-0.0069198813	0.010820257	-0.058357205	5.002929	8.434313	Sitting_Read
15:27:03.081	-0.057462595	4.9010806	8.152506	-0.020985665	-0.0069198813	0.010820257	-0.058357205	5.002929	8.434313	Sitting_Read
15:27:03.105	-0.057462595	4.9010806	8.152506	-0.020985665	-0.0069198813	0.010820257	-0.058357205	5.002929	8.434313	Sitting_Read
15:27:03.128	-0.057462595	4.9010806	8.152506	-0.020985665	-0.0069198813	0.010820257	-0.058357205	5.002929	8.434313	Sitting_Read
15:27:03.153	-0.057462595	4.9010806	8.152506	-0.020985665	-0.0069198813	0.010820257	-0.058357205	5.002929	8.434313	Sitting_Read
15:27:03.177	-0.08858817	4.8364353	8.085466	0.004670676	-0.0069198813	0.012652852	-0.05580226	5.0026326	8.434507	Sitting_Read
15:27:03.201	-0.08858817	4.8364353	8.085466	0.004670676	-0.0069198813	0.012652852	-0.05580226	5.0026326	8.434507	Sitting_Read
15:27:03.225	-0.08858817	4.8364353	8.085466	0.004670676	-0.0069198813	0.012652852	-0.05580226	5.0026326	8.434507	Sitting_Read
15:27:03.249	-0.08858817	4.8364353	8.085466	0.004670676	-0.0069198813	0.012652852	-0.05580226	5.0026326	8.434507	Sitting_Read
15:27:03.273	-0.08858817	4.8364353	8.085466	0.004670676	-0.0069198813	0.012652852	-0.05580226	5.0026326	8.434507	Sitting_Read
15:27:03.297	-0.08858817	4.8364353	8.085466	0.004670676	-0.0069198813	0.012652852	-0.05580226	5.0026326	8.434507	Sitting_Read
15:27:03.321	-0.08858817	4.8364353	8.085466	0.004670676	-0.0069198813	0.012652852	-0.05580226	5.0026326	8.434507	Sitting_Read
15:27:03.343	-0.08858817	4.8364353	8.085466	0.004670676	-0.0069198813	0.012652852	-0.05580226	5.0026326	8.434507	Sitting_Read
15:27:03.366	-0.019154198	4.767001	8.083072	0.0071141366	0.0028539624	0.015096312	-0.05521058	4.992053	8.440777	Sitting_Read
15:27:03.391	-0.019154198	4.767001	8.083072	0.0071141366	0.0028539624	0.015096312	-0.05521058	4.992053	8.440777	Sitting_Read
15:27:03.417	-0.019154198	4.767001	8.083072	0.0071141366	0.0028539624	0.015096312	-0.05521058	4.992053	8.440777	Sitting_Read
15:27:03.441	-0.019154198	4.767001	8.083072	0.0071141366	0.0028539624	0.015096312	-0.05521058	4.992053	8.440777	Sitting_Read
15:27:03.465	-0.019154198	4.767001	8.083072	0.0071141366	0.0028539624	0.015096312	-0.05521058	4.992053	8.440777	Sitting_Read
15:27:03.489	-0.019154198	4.767001	8.083072	0.0071141366	0.0028539624	0.015096312	-0.05521058	4.992053	8.440777	Sitting_Read
15:27:03.513	-0.019154198	4.767001	8.083072	0.0071141366	0.0028539624	0.015096312	-0.05521058	4.992053	8.440777	Sitting_Read
15:27:03.540	-0.05985687	4.853195	8.186026	0.019942306	-0.0014220943	0.010820257	-0.058348585	4.9888735	8.442634	Sitting_Read
15:27:03.564	-0.05985687	4.853195	8.186026	0.019942306	-0.0014220943	0.010820257	-0.058348585	4.9888735	8.442634	Sitting_Read
15:27:03.587	-0.05985687	4.853195	8.186026	0.019942306	-0.0014220943	0.010820257	-0.058348585	4.9888735	8.442634	Sitting_Read
15:27:03.611	-0.05985687	4.853195	8.186026	0.019942306	-0.0014220943	0.010820257	-0.058348585	4.9888735	8.442634	Sitting_Read
15:27:03.635	-0.05985687	4.853195	8.186026	0.019942306	-0.0014220943	0.010820257	-0.058348585	4.9888735	8.442634	Sitting_Read
15:27:03.658	-0.05985687	4.853195	8.186026	0.019942306	-0.0014220943	0.010820257	-0.058348585	4.9888735	8.442634	Sitting_Read
15:27:03.682	-0.05985687	4.853195	8.186026	0.019942306	-0.0014220943	0.010820257	-0.058348585	4.9888735	8.442634	Sitting_Read
15:27:03.707	-0.05985687	4.853195	8.186026	0.019942306	-0.0014220943	0.010820257	-0.058348585	4.9888735	8.442634	Sitting_Read
15:27:03.730	0.014365649	4.8938975	8.224334	0.0016163494	-0.0020329594	0.012041987	-0.059615243	4.994363	8.439381	Sitting_Read
15:27:03.755	0.014365649	4.8938975	8.224334	0.0016163494	-0.0020329594	0.012041987	-0.059615243	4.994363	8.439381	Sitting_Read
15:27:03.779	0.014365649	4.8938975	8.224334	0.0016163494	-0.0020329594	0.012041987	-0.059615243	4.994363	8.439381	Sitting_Read
15:27:03.801	0.014365649	4.8938975	8.224334	0.0016163494	-0.0020329594	0.012041987	-0.059615243	4.994363	8.439381	Sitting_Read
15:27:03.825	0.014365649	4.8938975	8.224334	0.0016163494	-0.0020329594	0.012041987	-0.059615243	4.994363	8.439381	Sitting_Read
15:27:03.849	0.014365649	4.8938975	8.224334	0.0016163494	-0.0020329594	0.012041987	-0.059615243	4.994363	8.439381	Sitting_Read
15:27:03.872	0.014365649	4.8938975	8.224334	0.0016163494	-0.0020329594	0.012041987	-0.059615243	4.994363	8.439381	Sitting_Read
15:27:03.895	-0.13168511	4.862772	8.243488	-0.0057140337	-0.0026438248	0.019983234	-0.06469766	4.9963527	8.438165	Sitting_Read
15:27:03.919	-0.13168511	4.862772	8.243488	-0.0057140337	-0.0026438248	0.019983234	-0.06469766	4.9963527	8.438165	Sitting_Read
15:27:03.943	-0.13168511	4.862772	8.243488	-0.0057140337	-0.0026438248	0.019983234	-0.06469766	4.9963527	8.438165	Sitting_Read
15:27:03.967	-0.13168511	4.862772	8.243488	-0.0057140337	-0.0026438248	0.019983234	-0.06469766	4.9963527	8.438165	Sitting_Read
15:27:03.991	-0.13168511	4.862772	8.243488	-0.0057140337	-0.0026438248	0.019983234	-0.06469766	4.9963527	8.438165	Sitting_Read
15:27:04.015	-0.13168511	4.862772	8.243488	-0.0057140337	-0.0026438248	0.019983234	-0.06469766	4.9963527	8.438165	Sitting_Read
15:27:04.039	-0.13168511	4.862772	8.243488	-0.0057140337	-0.0026438248	0.019983234	-0.06469766	4.9963527	8.438165	Sitting_Read
15:27:04.063	-0.13168511	4.862772	8.243488	-0.0057140337	-0.0026438248	0.019983234	-0.06469766	4.9963527	8.438165	Sitting_Read
15:27:04.086	-0.062251143	4.8915033	8.178843	-0.0099900905	-0.0002003638	0.012041987	-0.060308777	5.0005116	8.435732	Sitting_Read
15:27:04.111	-0.062251143	4.8915033	8.178843	-0.0099900905	-0.0002003638	0.012041987	-0.060308777	5.0005116	8.435732	Sitting_Read
15:27:04.134	-0.062251143	4.8915033	8.178843	-0.0099900905	-0.0002003638	0.012041987	-0.060308777	5.0005116	8.435732	Sitting_Read
15:27:04.157	-0.062251143	4.8915033	8.178843	-0.0099900905	-0.0002003638	0.012041987	-0.060308777	5.0005116	8.435732	Sitting_Read
15:27:04.178	-0.062251143	4.8915033	8.178843	-0.0099900905	-0.0002003638	0.012041987	-0.060308777	5.0005116	8.435732	Sitting_Read
15:27:04.199	-0.062251143	4.8915033	8.178843	-0.0099900905	-0.0002003638	0.012041987	-0.060308777	5.0005116	8.435732	Sitting_Read
15:27:04.221	-0.062251143	4.8915033	8.178843	-0.0099900905	-0.0002003638	0.012041987	-0.060308777	5.0005116	8.435732	Sitting_Read
15:27:04.245	-0.062251143	4.8915033	8.178843	-0.0099900905	-0.0002003638	0.012041987	-0.060308777	5.0005116	8.435732	Sitting_Read
15:27:04.269	-0.11971374	4.860378	8.186026	0.0010054843	-0.00081122905	0.005322469	-0.06069018	5.0001674	8.435935	Sitting_Read
15:27:04.291	-0.11971374	4.860378	8.186026	0.0010054843	-0.00081122905	0.005322469	-0.06069018	5.0001674	8.435935	Sitting_Read
15:27:04.315	-0.11971374	4.860378	8.186026	0.0010054843	-0.00081122905	0.005322469	-0.06069018	5.0001674	8.435935	Sitting_Read
15:27:04.340	-0.11971374	4.860378	8.186026	0.0010054843	-0.00081122905	0.005322469	-0.06069018	5.0001674	8.435935	Sitting_Read
15:27:04.363	-0.11971374	4.860378	8.186026	0.0010054843	-0.00081122905	0.005322469	-0.06069018	5.0001674	8.435935	Sitting_Read
15:27:04.386	-0.11971374	4.860378	8.186026	0.0010054843	-0.00081122905	0.005322469	-0.06069018	5.0001674	8.435935	Sitting_Read
15:27:04.408	-0.11971374	4.860378	8.186026	0.0010054843	-0.00081122905	0.005322469	-0.06069018	5.0001674	8.435935	Sitting_Read
15:27:04.430	-0.011971374	4.8723493	8.133351	0.008946733	-0.00325469	0.008376795	-0.0606516	5.0021434	8.434764	Sitting_Read
15:27:04.454	-0.011971374	4.8723493	8.133351	0.008946733	-0.00325469	0.008376795	-0.0606516	5.0021434	8.434764	Sitting_Read
15:27:04.478	-0.011971374	4.8723493	8.133351	0.008946733	-0.00325469	0.008376795	-0.0606516	5.0021434	8.434764	Sitting_Read
15:27:04.501	-0.011971374	4.8723493	8.133351	0.008946733	-0.00325469	0.008376795	-0.0606516	5.0021434	8.434764	Sitting_Read
15:27:04.525	-0.011971374	4.8723493	8.133351	0.008946733	-0.00325469	0.008376795	-0.0606516	5.0021434	8.434764	Sitting_Read
15:27:04.549	-0.011971374	4.8723493	8.133351	0.008946733	-0.00325469	0.008376795	-0.0606516	5.0021434	8.434764	Sitting_Read
15:27:04.573	-0.011971374	4.8723493	8.133351	0.008946733	-0.00325469	0.008376795	-0.0606516	5.0021434	8.434764	Sitting_Read
15:27:04.597	-0.011971374	4.8723493	8.133351	0.008946733	-0.00325469	0.008376795	-0.0606516	5.0021434	8.434764	Sitting_Read
15:27:04.620	-0.023942748	4.817281	8.176449	0.0028380798	-0.0069198813	0.0071550645	-0.058285892	5.014455	8.427466	Sitting_Read
15:27:04.644	-0.023942748	4.817281	8.176449	0.0028380798	-0.0069198813	0.0071550645	-0.058285892	5.014455	8.427466	Sitting_Read
15:27:04.667	-0.023942748	4.817281	8.176449	0.0028380798	-0.0069198813	0.0071550645	-0.058285892	5.014455	8.427466	Sitting_Read
15:27:04.692	-0.023942748	4.817281	8.176449	0.0028380798	-0.0069198813	0.0071550645	-0.058285892	5.014455	8.427466	Sitting_Read
15:27:04.716	-0.023942748	4.817281	8.176449	0.0028380798	-0.0069198813	0.0071550645	-0.058285892	5.014455	8.427466	Sitting_Read
15:27:04.739	-0.023942748	4.817281	8.176449	0.0028380798	-0.0069198813	0.0071550645	-0.058285892	5.014455	8.427466	Sitting_Read
15:27:04.762	-0.023942748	4.817281	8.176449	0.0028380798	-0.0069198813	0.0071550645	-0.058285892	5.014455	8.427466	Sitting_Read
15:27:04.784	-0.023942748	4.817281	8.176449	0.0028380798	-0.0069198813	0.0071550645	-0.058285892	5.014455	8.427466	Sitting_Read
15:27:04.804	0.05985687	4.786155	8.164477	-0.016709609	0.05966443	0.06763072	-0.069000326	5.016892	8.425936	Sitting_Read
15:27:04.825	0.05985687	4.786155	8.164477	-0.016709609	0.05966443	0.06763072	-0.069000326	5.016892	8.425936	Sitting_Read
15:27:04.846	0.05985687	4.786155	8.164477	-0.016709609	0.05966443	0.06763072	-0.069000326	5.016892	8.425936	Sitting_Read
15:27:04.867	0.05985687	4.786155	8.164477	-0.016709609	0.05966443	0.06763072	-0.069000326	5.016892	8.425936	Sitting_Read
15:27:04.888	0.05985687	4.786155	8.164477	-0.016709609	0.05966443	0.06763072	-0.069000326	5.016892	8.425936	Sitting_Read
15:27:04.911	0.05985687	4.786155	8.164477	-0.016709609	0.05966443	0.06763072	-0.069000326	5.016892	8.425936	Sitting_Read
15:27:04.933	0.05985687	4.786155	8.164477	-0.016709609	0.05966443	0.06763072	-0.069000326	5.016892	8.425936	Sitting_Read
15:27:04.954	0.05985687	4.786155	8.164477	-0.016709609	0.05966443	0.06763072	-0.069000326	5.016892	8.425936	Sitting_Read
15:27:04.976	-0.038308397	4.932206	8.102226	-0.004492303	-0.022802377	0.023648426	-0.07350626	5.025124	8.420989	Sitting_Read
15:27:04.999	-0.038308397	4.932206	8.102226	-0.004492303	-0.022802377	0.023648426	-0.07350626	5.025124	8.420989	Sitting_Read
15:27:05.021	-0.038308397	4.932206	8.102226	-0.004492303	-0.022802377	0.023648426	-0.07350626	5.025124	8.420989	Sitting_Read
15:27:05.042	-0.038308397	4.932206	8.102226	-0.004492303	-0.022802377	0.023648426	-0.07350626	5.025124	8.420989	Sitting_Read
15:27:05.064	-0.038308397	4.932206	8.102226	-0.004492303	-0.022802377	0.023648426	-0.07350626	5.025124	8.420989	Sitting_Read
15:27:05.085	-0.038308397	4.932206	8.102226	-0.004492303	-0.022802377	0.023648426	-0.07350626	5.025124	8.420989	Sitting_Read
15:27:05.107	-0.038308397	4.932206	8.102226	-0.004492303	-0.022802377	0.023648426	-0.07350626	5.025124	8.420989	Sitting_Read
15:27:05.133	-0.038308397	4.932206	8.102226	-0.004492303	-0.022802377	0.023648426	-0.07350626	5.025124	8.420989	Sitting_Read
15:27:05.154	-0.07422252	4.8364353	8.181237	0.012001059	-0.0124176685	0.011431121	-0.069158874	5.018648	8.424888	Sitting_Read
15:27:05.177	-0.07422252	4.8364353	8.181237	0.012001059	-0.0124176685	0.011431121	-0.069158874	5.018648	8.424888	Sitting_Read
15:27:05.198	-0.07422252	4.8364353	8.181237	0.012001059	-0.0124176685	0.011431121	-0.069158874	5.018648	8.424888	Sitting_Read
15:27:05.219	-0.07422252	4.8364353	8.181237	0.012001059	-0.0124176685	0.011431121	-0.069158874	5.018648	8.424888	Sitting_Read
15:27:05.241	-0.07422252	4.8364353	8.181237	0.012001059	-0.0124176685	0.011431121	-0.069158874	5.018648	8.424888	Sitting_Read
15:27:05.263	-0.07422252	4.8364353	8.181237	0.012001059	-0.0124176685	0.011431121	-0.069158874	5.018648	8.424888	Sitting_Read
15:27:05.284	-0.07422252	4.8364353	8.181237	0.012001059	-0.0124176685	0.011431121	-0.069158874	5.018648	8.424888	Sitting_Read
15:27:05.306	-0.07422252	4.8364353	8.181237	0.012001059	-0.0124176685	0.011431121	-0.069158874	5.018648	8.424888	Sitting_Read
15:27:05.327	-0.076616794	4.8388295	8.320105	-0.013044416	0.001632232	0.024870157	-0.06813421	5.0171194	8.425807	Sitting_Read
15:27:05.348	-0.076616794	4.8388295	8.320105	-0.013044416	0.001632232	0.024870157	-0.06813421	5.0171194	8.425807	Sitting_Read
15:27:05.370	-0.076616794	4.8388295	8.320105	-0.013044416	0.001632232	0.024870157	-0.06813421	5.0171194	8.425807	Sitting_Read
15:27:05.391	-0.076616794	4.8388295	8.320105	-0.013044416	0.001632232	0.024870157	-0.06813421	5.0171194	8.425807	Sitting_Read
15:27:05.412	-0.076616794	4.8388295	8.320105	-0.013044416	0.001632232	0.024870157	-0.06813421	5.0171194	8.425807	Sitting_Read
15:27:05.435	-0.076616794	4.8388295	8.320105	-0.013044416	0.001632232	0.024870157	-0.06813421	5.0171194	8.425807	Sitting_Read
15:27:05.456	-0.076616794	4.8388295	8.320105	-0.013044416	0.001632232	0.024870157	-0.06813421	5.0171194	8.425807	Sitting_Read
15:27:05.478	-0.076616794	4.8388295	8.320105	-0.013044416	0.001632232	0.024870157	-0.06813421	5.0171194	8.425807	Sitting_Read
15:27:05.502	-0.076616794	4.8388295	8.320105	-0.013044416	0.001632232	0.024870157	-0.06813421	5.0171194	8.425807	Sitting_Read
15:27:05.523	-0.07422252	4.8986864	8.140534	-0.011211821	0.0022430972	0.010820257	-0.06373174	5.0224075	8.422689	Sitting_Read
15:27:05.544	-0.07422252	4.8986864	8.140534	-0.011211821	0.0022430972	0.010820257	-0.06373174	5.0224075	8.422689	Sitting_Read
15:27:05.566	-0.07422252	4.8986864	8.140534	-0.011211821	0.0022430972	0.010820257	-0.06373174	5.0224075	8.422689	Sitting_Read
15:27:05.588	-0.07422252	4.8986864	8.140534	-0.011211821	0.0022430972	0.010820257	-0.06373174	5.0224075	8.422689	Sitting_Read
15:27:05.610	-0.07422252	4.8986864	8.140534	-0.011211821	0.0022430972	0.010820257	-0.06373174	5.0224075	8.422689	Sitting_Read
15:27:05.631	-0.07422252	4.8986864	8.140534	-0.011211821	0.0022430972	0.010820257	-0.06373174	5.0224075	8.422689	Sitting_Read
15:27:05.652	-0.07422252	4.8986864	8.140534	-0.011211821	0.0022430972	0.010820257	-0.06373174	5.0224075	8.422689	Sitting_Read
15:27:05.674	-0.07422252	4.8986864	8.140534	-0.011211821	0.0022430972	0.010820257	-0.06373174	5.0224075	8.422689	Sitting_Read
15:27:05.695	-0.10055954	4.8555894	8.118986	-0.002048842	0.0052974233	0.009598526	-0.06604849	5.022617	8.422549	Sitting_Read
15:27:05.719	-0.10055954	4.8555894	8.118986	-0.002048842	0.0052974233	0.009598526	-0.06604849	5.022617	8.422549	Sitting_Read
15:27:05.741	-0.10055954	4.8555894	8.118986	-0.002048842	0.0052974233	0.009598526	-0.06604849	5.022617	8.422549	Sitting_Read
15:27:05.762	-0.10055954	4.8555894	8.118986	-0.002048842	0.0052974233	0.009598526	-0.06604849	5.022617	8.422549	Sitting_Read
15:27:05.784	-0.10055954	4.8555894	8.118986	-0.002048842	0.0052974233	0.009598526	-0.06604849	5.022617	8.422549	Sitting_Read
15:27:05.806	-0.10055954	4.8555894	8.118986	-0.002048842	0.0052974233	0.009598526	-0.06604849	5.022617	8.422549	Sitting_Read
15:27:05.827	-0.10055954	4.8555894	8.118986	-0.002048842	0.0052974233	0.009598526	-0.06604849	5.022617	8.422549	Sitting_Read
15:27:05.849	-0.10055954	4.8555894	8.118986	-0.002048842	0.0052974233	0.009598526	-0.06604849	5.022617	8.422549	Sitting_Read
15:27:05.871	-0.071828246	4.865166	8.181237	0.007725002	-0.0002003638	0.01937237	-0.06545213	5.01645	8.426228	Sitting_Read
15:27:05.893	-0.071828246	4.865166	8.181237	0.007725002	-0.0002003638	0.01937237	-0.06545213	5.01645	8.426228	Sitting_Read
15:27:05.915	-0.071828246	4.865166	8.181237	0.007725002	-0.0002003638	0.01937237	-0.06545213	5.01645	8.426228	Sitting_Read
15:27:05.936	-0.071828246	4.865166	8.181237	0.007725002	-0.0002003638	0.01937237	-0.06545213	5.01645	8.426228	Sitting_Read
15:27:05.961	-0.071828246	4.865166	8.181237	0.007725002	-0.0002003638	0.01937237	-0.06545213	5.01645	8.426228	Sitting_Read
15:27:05.982	-0.071828246	4.865166	8.181237	0.007725002	-0.0002003638	0.01937237	-0.06545213	5.01645	8.426228	Sitting_Read
15:27:06.004	-0.071828246	4.865166	8.181237	0.007725002	-0.0002003638	0.01937237	-0.06545213	5.01645	8.426228	Sitting_Read
15:27:06.026	-0.071828246	4.865166	8.181237	0.007725002	-0.0002003638	0.01937237	-0.06545213	5.01645	8.426228	Sitting_Read
15:27:06.048	0.043096945	4.846012	8.341654	-0.0118226865	-0.025245838	0.012652852	-0.054971654	5.0050254	8.433092	Sitting_Read
15:27:06.069	0.043096945	4.846012	8.341654	-0.0118226865	-0.025245838	0.012652852	-0.054971654	5.0050254	8.433092	Sitting_Read
15:27:06.091	0.043096945	4.846012	8.341654	-0.0118226865	-0.025245838	0.012652852	-0.054971654	5.0050254	8.433092	Sitting_Read
15:27:06.113	0.043096945	4.846012	8.341654	-0.0118226865	-0.025245838	0.012652852	-0.054971654	5.0050254	8.433092	Sitting_Read
15:27:06.134	0.043096945	4.846012	8.341654	-0.0118226865	-0.025245838	0.012652852	-0.054971654	5.0050254	8.433092	Sitting_Read
15:27:06.156	0.043096945	4.846012	8.341654	-0.0118226865	-0.025245838	0.012652852	-0.054971654	5.0050254	8.433092	Sitting_Read
15:27:06.177	0.043096945	4.846012	8.341654	-0.0118226865	-0.025245838	0.012652852	-0.054971654	5.0050254	8.433092	Sitting_Read
15:27:06.199	0.043096945	4.846012	8.341654	-0.0118226865	-0.025245838	0.012652852	-0.054971654	5.0050254	8.433092	Sitting_Read
15:27:06.220	0.043096945	4.846012	8.341654	-0.0118226865	-0.025245838	0.012652852	-0.054971654	5.0050254	8.433092	Sitting_Read
15:27:06.242	-0.11971374	4.8364353	8.193209	-0.016098743	0.015682133	0.0022681428	-0.06683847	4.9966164	8.437992	Sitting_Read
15:27:06.263	-0.11971374	4.8364353	8.193209	-0.016098743	0.015682133	0.0022681428	-0.06683847	4.9966164	8.437992	Sitting_Read
15:27:06.285	-0.11971374	4.8364353	8.193209	-0.016098743	0.015682133	0.0022681428	-0.06683847	4.9966164	8.437992	Sitting_Read
15:27:06.305	-0.11971374	4.8364353	8.193209	-0.016098743	0.015682133	0.0022681428	-0.06683847	4.9966164	8.437992	Sitting_Read
15:27:06.326	-0.11971374	4.8364353	8.193209	-0.016098743	0.015682133	0.0022681428	-0.06683847	4.9966164	8.437992	Sitting_Read
15:27:06.347	-0.11971374	4.8364353	8.193209	-0.016098743	0.015682133	0.0022681428	-0.06683847	4.9966164	8.437992	Sitting_Read
15:27:06.371	-0.11971374	4.8364353	8.193209	-0.016098743	0.015682133	0.0022681428	-0.06683847	4.9966164	8.437992	Sitting_Read
15:27:06.405	-0.019154198	4.767001	8.236305	0.0040598107	0.013849537	0.040141787	-0.07029913	4.9934893	8.4398155	Sitting_Read
15:27:06.442	-0.019154198	4.767001	8.236305	0.0040598107	0.013849537	0.040141787	-0.07029913	4.9934893	8.4398155	Sitting_Read
15:27:06.473	-0.019154198	4.767001	8.236305	0.0040598107	0.013849537	0.040141787	-0.07029913	4.9934893	8.4398155	Sitting_Read
15:27:06.506	-0.019154198	4.767001	8.236305	0.0040598107	0.013849537	0.040141787	-0.07029913	4.9934893	8.4398155	Sitting_Read
15:27:06.529	-0.019154198	4.767001	8.236305	0.0040598107	0.013849537	0.040141787	-0.07029913	4.9934893	8.4398155	Sitting_Read
15:27:06.551	-0.019154198	4.767001	8.236305	0.0040598107	0.013849537	0.040141787	-0.07029913	4.9934893	8.4398155	Sitting_Read
15:27:06.573	-0.019154198	4.767001	8.236305	0.0040598107	0.013849537	0.040141787	-0.07029913	4.9934893	8.4398155	Sitting_Read
15:27:06.594	-0.09337672	4.9274178	8.159689	-0.006324899	-0.011195938	0.014485448	-0.06455664	4.9964414	8.438112	Sitting_Read
15:27:06.616	-0.09337672	4.9274178	8.159689	-0.006324899	-0.011195938	0.014485448	-0.06455664	4.9964414	8.438112	Sitting_Read
15:27:06.639	-0.09337672	4.9274178	8.159689	-0.006324899	-0.011195938	0.014485448	-0.06455664	4.9964414	8.438112	Sitting_Read
15:27:06.661	-0.09337672	4.9274178	8.159689	-0.006324899	-0.011195938	0.014485448	-0.06455664	4.9964414	8.438112	Sitting_Read
15:27:06.683	-0.09337672	4.9274178	8.159689	-0.006324899	-0.011195938	0.014485448	-0.06455664	4.9964414	8.438112	Sitting_Read
15:27:06.707	-0.09337672	4.9274178	8.159689	-0.006324899	-0.011195938	0.014485448	-0.06455664	4.9964414	8.438112	Sitting_Read
15:27:06.728	-0.09337672	4.9274178	8.159689	-0.006324899	-0.011195938	0.014485448	-0.06455664	4.9964414	8.438112	Sitting_Read
15:27:06.750	-0.09337672	4.9274178	8.159689	-0.006324899	-0.011195938	0.014485448	-0.06455664	4.9964414	8.438112	Sitting_Read
15:27:06.773	-0.105348095	4.8364353	8.2387	0.0022272146	0.0034648278	0.005933334	-0.05526611	4.998124	8.437182	Sitting_Read
15:27:06.795	-0.105348095	4.8364353	8.2387	0.0022272146	0.0034648278	0.005933334	-0.05526611	4.998124	8.437182	Sitting_Read
15:27:06.818	-0.105348095	4.8364353	8.2387	0.0022272146	0.0034648278	0.005933334	-0.05526611	4.998124	8.437182	Sitting_Read
15:27:06.840	-0.105348095	4.8364353	8.2387	0.0022272146	0.0034648278	0.005933334	-0.05526611	4.998124	8.437182	Sitting_Read
15:27:06.862	-0.105348095	4.8364353	8.2387	0.0022272146	0.0034648278	0.005933334	-0.05526611	4.998124	8.437182	Sitting_Read
15:27:06.883	-0.105348095	4.8364353	8.2387	0.0022272146	0.0034648278	0.005933334	-0.05526611	4.998124	8.437182	Sitting_Read
15:27:06.904	-0.105348095	4.8364353	8.2387	0.0022272146	0.0034648278	0.005933334	-0.05526611	4.998124	8.437182	Sitting_Read
15:27:06.926	-0.105348095	4.8364353	8.2387	0.0022272146	0.0034648278	0.005933334	-0.05526611	4.998124	8.437182	Sitting_Read
15:27:06.948	-0.06943397	4.8148866	8.224334	0.0040598107	-0.0014220943	0.026702752	-0.06045944	5.0020685	8.43481	Sitting_Read
15:27:06.970	-0.06943397	4.8148866	8.224334	0.0040598107	-0.0014220943	0.026702752	-0.06045944	5.0020685	8.43481	Sitting_Read
15:27:06.991	-0.06943397	4.8148866	8.224334	0.0040598107	-0.0014220943	0.026702752	-0.06045944	5.0020685	8.43481	Sitting_Read
15:27:07.012	-0.06943397	4.8148866	8.224334	0.0040598107	-0.0014220943	0.026702752	-0.06045944	5.0020685	8.43481	Sitting_Read
15:27:07.034	-0.06943397	4.8148866	8.224334	0.0040598107	-0.0014220943	0.026702752	-0.06045944	5.0020685	8.43481	Sitting_Read
15:27:07.055	-0.06943397	4.8148866	8.224334	0.0040598107	-0.0014220943	0.026702752	-0.06045944	5.0020685	8.43481	Sitting_Read
15:27:07.077	-0.06943397	4.8148866	8.224334	0.0040598107	-0.0014220943	0.026702752	-0.06045944	5.0020685	8.43481	Sitting_Read
15:27:07.099	-0.06943397	4.8148866	8.224334	0.0040598107	-0.0014220943	0.026702752	-0.06045944	5.0020685	8.43481	Sitting_Read
15:27:07.121	-0.06943397	4.8148866	8.224334	0.0040598107	-0.0014220943	0.026702752	-0.06045944	5.0020685	8.43481	Sitting_Read
15:27:07.142	-0.028731298	4.8316464	8.284191	0.00039461895	-0.0142502645	0.0022681428	-0.05767609	4.996882	8.437902	Sitting_Read
15:27:07.164	-0.028731298	4.8316464	8.284191	0.00039461895	-0.0142502645	0.0022681428	-0.05767609	4.996882	8.437902	Sitting_Read
15:27:07.185	-0.028731298	4.8316464	8.284191	0.00039461895	-0.0142502645	0.0022681428	-0.05767609	4.996882	8.437902	Sitting_Read
15:27:07.209	-0.028731298	4.8316464	8.284191	0.00039461895	-0.0142502645	0.0022681428	-0.05767609	4.996882	8.437902	Sitting_Read
15:27:07.230	-0.028731298	4.8316464	8.284191	0.00039461895	-0.0142502645	0.0022681428	-0.05767609	4.996882	8.437902	Sitting_Read
15:27:07.252	-0.028731298	4.8316464	8.284191	0.00039461895	-0.0142502645	0.0022681428	-0.05767609	4.996882	8.437902	Sitting_Read
15:27:07.274	-0.028731298	4.8316464	8.284191	0.00039461895	-0.0142502645	0.0022681428	-0.05767609	4.996882	8.437902	Sitting_Read
15:27:07.296	-0.028731298	4.8316464	8.284191	0.00039461895	-0.0142502645	0.0022681428	-0.05767609	4.996882	8.437902	Sitting_Read
15:27:07.317	-0.090982445	4.9274178	8.169266	-0.020985665	-0.015471996	-0.016057815	-0.055626612	4.9999385	8.436104	Sitting_Read
15:27:07.339	-0.090982445	4.9274178	8.169266	-0.020985665	-0.015471996	-0.016057815	-0.055626612	4.9999385	8.436104	Sitting_Read
15:27:07.360	-0.090982445	4.9274178	8.169266	-0.020985665	-0.015471996	-0.016057815	-0.055626612	4.9999385	8.436104	Sitting_Read
15:27:07.382	-0.090982445	4.9274178	8.169266	-0.020985665	-0.015471996	-0.016057815	-0.055626612	4.9999385	8.436104	Sitting_Read
15:27:07.404	-0.090982445	4.9274178	8.169266	-0.020985665	-0.015471996	-0.016057815	-0.055626612	4.9999385	8.436104	Sitting_Read
15:27:07.425	-0.090982445	4.9274178	8.169266	-0.020985665	-0.015471996	-0.016057815	-0.055626612	4.9999385	8.436104	Sitting_Read
15:27:07.447	-0.090982445	4.9274178	8.169266	-0.020985665	-0.015471996	-0.016057815	-0.055626612	4.9999385	8.436104	Sitting_Read
15:27:07.469	-0.090982445	4.9274178	8.169266	-0.020985665	-0.015471996	-0.016057815	-0.055626612	4.9999385	8.436104	Sitting_Read
15:27:07.490	-0.22745611	4.896292	8.22194	0.005281541	-0.00081122905	-0.017279545	-0.08500293	4.998137	8.436927	Sitting_Read
15:27:07.511	-0.22745611	4.896292	8.22194	0.005281541	-0.00081122905	-0.017279545	-0.08500293	4.998137	8.436927	Sitting_Read
15:27:07.532	-0.22745611	4.896292	8.22194	0.005281541	-0.00081122905	-0.017279545	-0.08500293	4.998137	8.436927	Sitting_Read
15:27:07.554	-0.22745611	4.896292	8.22194	0.005281541	-0.00081122905	-0.017279545	-0.08500293	4.998137	8.436927	Sitting_Read
15:27:07.575	-0.22745611	4.896292	8.22194	0.005281541	-0.00081122905	-0.017279545	-0.08500293	4.998137	8.436927	Sitting_Read
15:27:07.596	-0.22745611	4.896292	8.22194	0.005281541	-0.00081122905	-0.017279545	-0.08500293	4.998137	8.436927	Sitting_Read
15:27:07.627	-0.22745611	4.896292	8.22194	0.005281541	-0.00081122905	-0.017279545	-0.08500293	4.998137	8.436927	Sitting_Read
15:27:07.660	-0.22745611	4.896292	8.22194	0.005281541	-0.00081122905	-0.017279545	-0.08500293	4.998137	8.436927	Sitting_Read
15:27:07.693	-0.11971374	4.8747435	8.353624	-0.00082711154	-0.00081122905	0.0028790077	-0.08787673	4.989252	8.442156	Sitting_Read
15:27:07.729	-0.11971374	4.8747435	8.353624	-0.00082711154	-0.00081122905	0.0028790077	-0.08787673	4.989252	8.442156	Sitting_Read
15:27:07.762	-0.11971374	4.8747435	8.353624	-0.00082711154	-0.00081122905	0.0028790077	-0.08787673	4.989252	8.442156	Sitting_Read
15:27:07.795	-0.11971374	4.8747435	8.353624	-0.00082711154	-0.00081122905	0.0028790077	-0.08787673	4.989252	8.442156	Sitting_Read
15:27:07.829	-0.11971374	4.8747435	8.353624	-0.00082711154	-0.00081122905	0.0028790077	-0.08787673	4.989252	8.442156	Sitting_Read
15:27:07.862	0.057462595	4.800521	8.277008	-0.0026597073	0.004075693	0.021204965	-0.077617496	4.992083	8.44058	Sitting_Read
15:27:07.884	0.057462595	4.800521	8.277008	-0.0026597073	0.004075693	0.021204965	-0.077617496	4.992083	8.44058	Sitting_Read
15:27:07.906	0.057462595	4.800521	8.277008	-0.0026597073	0.004075693	0.021204965	-0.077617496	4.992083	8.44058	Sitting_Read
15:27:07.929	0.057462595	4.800521	8.277008	-0.0026597073	0.004075693	0.021204965	-0.077617496	4.992083	8.44058	Sitting_Read
15:27:07.950	0.057462595	4.800521	8.277008	-0.0026597073	0.004075693	0.021204965	-0.077617496	4.992083	8.44058	Sitting_Read
15:27:07.971	0.057462595	4.800521	8.277008	-0.0026597073	0.004075693	0.021204965	-0.077617496	4.992083	8.44058	Sitting_Read
15:27:07.995	0.057462595	4.800521	8.277008	-0.0026597073	0.004075693	0.021204965	-0.077617496	4.992083	8.44058	Sitting_Read
15:27:08.016	0.057462595	4.800521	8.277008	-0.0026597073	0.004075693	0.021204965	-0.077617496	4.992083	8.44058	Sitting_Read
15:27:08.038	-0.10055954	4.8579836	8.1549	-0.0051031685	-0.005698151	0.012041987	-0.07120953	5.0022345	8.4346285	Sitting_Read
15:27:08.059	-0.10055954	4.8579836	8.1549	-0.0051031685	-0.005698151	0.012041987	-0.07120953	5.0022345	8.4346285	Sitting_Read
15:27:08.080	-0.10055954	4.8579836	8.1549	-0.0051031685	-0.005698151	0.012041987	-0.07120953	5.0022345	8.4346285	Sitting_Read
15:27:08.102	-0.10055954	4.8579836	8.1549	-0.0051031685	-0.005698151	0.012041987	-0.07120953	5.0022345	8.4346285	Sitting_Read
15:27:08.124	-0.10055954	4.8579836	8.1549	-0.0051031685	-0.005698151	0.012041987	-0.07120953	5.0022345	8.4346285	Sitting_Read
15:27:08.146	-0.10055954	4.8579836	8.1549	-0.0051031685	-0.005698151	0.012041987	-0.07120953	5.0022345	8.4346285	Sitting_Read
15:27:08.167	-0.10055954	4.8579836	8.1549	-0.0051031685	-0.005698151	0.012041987	-0.07120953	5.0022345	8.4346285	Sitting_Read
15:27:08.189	-0.10055954	4.8579836	8.1549	-0.0051031685	-0.005698151	0.012041987	-0.07120953	5.0022345	8.4346285	Sitting_Read
15:27:08.210	-0.028731298	4.8220696	8.209969	0.009557597	-0.0044764206	0.027924482	-0.07109861	4.998345	8.436933	Sitting_Read
15:27:08.232	-0.028731298	4.8220696	8.209969	0.009557597	-0.0044764206	0.027924482	-0.07109861	4.998345	8.436933	Sitting_Read
15:27:08.253	-0.028731298	4.8220696	8.209969	0.009557597	-0.0044764206	0.027924482	-0.07109861	4.998345	8.436933	Sitting_Read
15:27:08.274	-0.028731298	4.8220696	8.209969	0.009557597	-0.0044764206	0.027924482	-0.07109861	4.998345	8.436933	Sitting_Read
15:27:08.296	-0.028731298	4.8220696	8.209969	0.009557597	-0.0044764206	0.027924482	-0.07109861	4.998345	8.436933	Sitting_Read
15:27:08.318	-0.028731298	4.8220696	8.209969	0.009557597	-0.0044764206	0.027924482	-0.07109861	4.998345	8.436933	Sitting_Read
15:27:08.340	-0.028731298	4.8220696	8.209969	0.009557597	-0.0044764206	0.027924482	-0.07109861	4.998345	8.436933	Sitting_Read
15:27:08.361	-0.028731298	4.8220696	8.209969	0.009557597	-0.0044764206	0.027924482	-0.07109861	4.998345	8.436933	Sitting_Read
15:27:08.383	-0.028731298	4.8220696	8.209969	0.009557597	-0.0044764206	0.027924482	-0.07109861	4.998345	8.436933	Sitting_Read
15:27:08.404	-0.102953814	4.903475	8.126168	0.0028380798	0.00041050144	-0.002007914	-0.062307842	5.0047555	8.433202	Sitting_Read
15:27:08.427	-0.102953814	4.903475	8.126168	0.0028380798	0.00041050144	-0.002007914	-0.062307842	5.0047555	8.433202	Sitting_Read
15:27:08.449	-0.102953814	4.903475	8.126168	0.0028380798	0.00041050144	-0.002007914	-0.062307842	5.0047555	8.433202	Sitting_Read
15:27:08.470	-0.102953814	4.903475	8.126168	0.0028380798	0.00041050144	-0.002007914	-0.062307842	5.0047555	8.433202	Sitting_Read
15:27:08.491	-0.102953814	4.903475	8.126168	0.0028380798	0.00041050144	-0.002007914	-0.062307842	5.0047555	8.433202	Sitting_Read
15:27:08.513	-0.102953814	4.903475	8.126168	0.0028380798	0.00041050144	-0.002007914	-0.062307842	5.0047555	8.433202	Sitting_Read
15:27:08.534	-0.102953814	4.903475	8.126168	0.0028380798	0.00041050144	-0.002007914	-0.062307842	5.0047555	8.433202	Sitting_Read
15:27:08.556	-0.102953814	4.903475	8.126168	0.0028380798	0.00041050144	-0.002007914	-0.062307842	5.0047555	8.433202	Sitting_Read
15:27:08.577	-0.06943397	4.8484063	8.162083	0.0028380798	0.0022430972	0.005933334	-0.06163535	5.0045524	8.433326	Sitting_Read
15:27:08.600	-0.06943397	4.8484063	8.162083	0.0028380798	0.0022430972	0.005933334	-0.06163535	5.0045524	8.433326	Sitting_Read
15:27:08.621	-0.06943397	4.8484063	8.162083	0.0028380798	0.0022430972	0.005933334	-0.06163535	5.0045524	8.433326	Sitting_Read
15:27:08.643	-0.06943397	4.8484063	8.162083	0.0028380798	0.0022430972	0.005933334	-0.06163535	5.0045524	8.433326	Sitting_Read
15:27:08.666	-0.06943397	4.8484063	8.162083	0.0028380798	0.0022430972	0.005933334	-0.06163535	5.0045524	8.433326	Sitting_Read
15:27:08.688	-0.06943397	4.8484063	8.162083	0.0028380798	0.0022430972	0.005933334	-0.06163535	5.0045524	8.433326	Sitting_Read
15:27:08.711	-0.06943397	4.8484063	8.162083	0.0028380798	0.0022430972	0.005933334	-0.06163535	5.0045524	8.433326	Sitting_Read
15:27:08.732	-0.06943397	4.8484063	8.162083	0.0028380798	0.0022430972	0.005933334	-0.06163535	5.0045524	8.433326	Sitting_Read
15:27:08.755	-0.105348095	4.903475	8.142929	-0.00082711154	0.001632232	0.015707178	-0.06105989	5.0049725	8.433082	Sitting_Read
15:27:08.776	-0.105348095	4.903475	8.142929	-0.00082711154	0.001632232	0.015707178	-0.06105989	5.0049725	8.433082	Sitting_Read
15:27:08.797	-0.105348095	4.903475	8.142929	-0.00082711154	0.001632232	0.015707178	-0.06105989	5.0049725	8.433082	Sitting_Read
15:27:08.819	-0.105348095	4.903475	8.142929	-0.00082711154	0.001632232	0.015707178	-0.06105989	5.0049725	8.433082	Sitting_Read
15:27:08.841	-0.105348095	4.903475	8.142929	-0.00082711154	0.001632232	0.015707178	-0.06105989	5.0049725	8.433082	Sitting_Read
15:27:08.862	-0.105348095	4.903475	8.142929	-0.00082711154	0.001632232	0.015707178	-0.06105989	5.0049725	8.433082	Sitting_Read
15:27:08.885	-0.105348095	4.903475	8.142929	-0.00082711154	0.001632232	0.015707178	-0.06105989	5.0049725	8.433082	Sitting_Read
15:27:08.907	-0.105348095	4.903475	8.142929	-0.00082711154	0.001632232	0.015707178	-0.06105989	5.0049725	8.433082	Sitting_Read
15:27:08.928	-0.09337672	4.903475	8.190814	-0.014266146	-0.0020329594	0.009598526	-0.057720367	4.99426	8.439455	Sitting_Read
15:27:08.950	-0.09337672	4.903475	8.190814	-0.014266146	-0.0020329594	0.009598526	-0.057720367	4.99426	8.439455	Sitting_Read
15:27:08.972	-0.09337672	4.903475	8.190814	-0.014266146	-0.0020329594	0.009598526	-0.057720367	4.99426	8.439455	Sitting_Read
15:27:08.993	-0.09337672	4.903475	8.190814	-0.014266146	-0.0020329594	0.009598526	-0.057720367	4.99426	8.439455	Sitting_Read
15:27:09.015	-0.09337672	4.903475	8.190814	-0.014266146	-0.0020329594	0.009598526	-0.057720367	4.99426	8.439455	Sitting_Read
15:27:09.036	-0.09337672	4.903475	8.190814	-0.014266146	-0.0020329594	0.009598526	-0.057720367	4.99426	8.439455	Sitting_Read
15:27:09.058	-0.09337672	4.903475	8.190814	-0.014266146	-0.0020329594	0.009598526	-0.057720367	4.99426	8.439455	Sitting_Read
15:27:09.080	-0.09337672	4.903475	8.190814	-0.014266146	-0.0020329594	0.009598526	-0.057720367	4.99426	8.439455	Sitting_Read
15:27:09.102	-0.09337672	4.903475	8.190814	-0.014266146	-0.0020329594	0.009598526	-0.057720367	4.99426	8.439455	Sitting_Read
15:27:09.127	-0.057462595	4.8819265	8.186026	0.007725002	-0.005087286	0.009598526	-0.052569855	4.9996305	8.436306	Sitting_Read
15:27:09.148	-0.057462595	4.8819265	8.186026	0.007725002	-0.005087286	0.009598526	-0.052569855	4.9996305	8.436306	Sitting_Read
15:27:09.169	-0.057462595	4.8819265	8.186026	0.007725002	-0.005087286	0.009598526	-0.052569855	4.9996305	8.436306	Sitting_Read
15:27:09.191	-0.057462595	4.8819265	8.186026	0.007725002	-0.005087286	0.009598526	-0.052569855	4.9996305	8.436306	Sitting_Read
15:27:09.212	-0.057462595	4.8819265	8.186026	0.007725002	-0.005087286	0.009598526	-0.052569855	4.9996305	8.436306	Sitting_Read
15:27:09.234	-0.057462595	4.8819265	8.186026	0.007725002	-0.005087286	0.009598526	-0.052569855	4.9996305	8.436306	Sitting_Read
15:27:09.255	-0.057462595	4.8819265	8.186026	0.007725002	-0.005087286	0.009598526	-0.052569855	4.9996305	8.436306	Sitting_Read
15:27:09.277	-0.057462595	4.8819265	8.186026	0.007725002	-0.005087286	0.009598526	-0.052569855	4.9996305	8.436306	Sitting_Read
15:27:09.298	-0.10774237	4.865166	8.212362	0.009557597	0.014460403	0.0041007386	-0.04061112	5.007047	8.4319725	Sitting_Read
15:27:09.322	-0.10774237	4.865166	8.212362	0.009557597	0.014460403	0.0041007386	-0.04061112	5.007047	8.4319725	Sitting_Read
15:27:09.343	-0.10774237	4.865166	8.212362	0.009557597	0.014460403	0.0041007386	-0.04061112	5.007047	8.4319725	Sitting_Read
15:27:09.365	-0.10774237	4.865166	8.212362	0.009557597	0.014460403	0.0041007386	-0.04061112	5.007047	8.4319725	Sitting_Read
15:27:09.386	-0.10774237	4.865166	8.212362	0.009557597	0.014460403	0.0041007386	-0.04061112	5.007047	8.4319725	Sitting_Read
15:27:09.408	-0.10774237	4.865166	8.212362	0.009557597	0.014460403	0.0041007386	-0.04061112	5.007047	8.4319725	Sitting_Read
15:27:09.430	-0.10774237	4.865166	8.212362	0.009557597	0.014460403	0.0041007386	-0.04061112	5.007047	8.4319725	Sitting_Read
15:27:09.452	-0.10774237	4.865166	8.212362	0.009557597	0.014460403	0.0041007386	-0.04061112	5.007047	8.4319725	Sitting_Read
15:27:09.474	-0.090982445	4.8747435	8.152506	0.0010054843	0.008962615	0.009598526	-0.043295976	5.0125856	8.428669	Sitting_Read
15:27:09.495	-0.090982445	4.8747435	8.152506	0.0010054843	0.008962615	0.009598526	-0.043295976	5.0125856	8.428669	Sitting_Read
15:27:09.519	-0.090982445	4.8747435	8.152506	0.0010054843	0.008962615	0.009598526	-0.043295976	5.0125856	8.428669	Sitting_Read
15:27:09.541	-0.090982445	4.8747435	8.152506	0.0010054843	0.008962615	0.009598526	-0.043295976	5.0125856	8.428669	Sitting_Read
15:27:09.562	-0.090982445	4.8747435	8.152506	0.0010054843	0.008962615	0.009598526	-0.043295976	5.0125856	8.428669	Sitting_Read
15:27:09.584	-0.090982445	4.8747435	8.152506	0.0010054843	0.008962615	0.009598526	-0.043295976	5.0125856	8.428669	Sitting_Read
15:27:09.605	-0.090982445	4.8747435	8.152506	0.0010054843	0.008962615	0.009598526	-0.043295976	5.0125856	8.428669	Sitting_Read
15:27:09.627	-0.090982445	4.8747435	8.152506	0.0010054843	0.008962615	0.009598526	-0.043295976	5.0125856	8.428669	Sitting_Read
15:27:09.648	-0.13168511	4.862772	8.164477	-0.0057140337	0.02240165	0.016318042	-0.049827863	5.0099587	8.430196	Sitting_Read
15:27:09.670	-0.13168511	4.862772	8.164477	-0.0057140337	0.02240165	0.016318042	-0.049827863	5.0099587	8.430196	Sitting_Read
15:27:09.691	-0.13168511	4.862772	8.164477	-0.0057140337	0.02240165	0.016318042	-0.049827863	5.0099587	8.430196	Sitting_Read
15:27:09.713	-0.13168511	4.862772	8.164477	-0.0057140337	0.02240165	0.016318042	-0.049827863	5.0099587	8.430196	Sitting_Read
15:27:09.735	-0.13168511	4.862772	8.164477	-0.0057140337	0.02240165	0.016318042	-0.049827863	5.0099587	8.430196	Sitting_Read
15:27:09.756	-0.13168511	4.862772	8.164477	-0.0057140337	0.02240165	0.016318042	-0.049827863	5.0099587	8.430196	Sitting_Read
15:27:09.778	-0.13168511	4.862772	8.164477	-0.0057140337	0.02240165	0.016318042	-0.049827863	5.0099587	8.430196	Sitting_Read
15:27:09.800	-0.13168511	4.862772	8.164477	-0.0057140337	0.02240165	0.016318042	-0.049827863	5.0099587	8.430196	Sitting_Read
15:27:09.821	-0.13168511	4.862772	8.164477	-0.0057140337	0.02240165	0.016318042	-0.049827863	5.0099587	8.430196	Sitting_Read
15:27:09.846	-0.098165266	4.889109	8.226728	-0.012433551	0.012016941	-0.00017531833	-0.03090411	5.0098176	8.430368	Sitting_Read
15:27:09.868	-0.098165266	4.889109	8.226728	-0.012433551	0.012016941	-0.00017531833	-0.03090411	5.0098176	8.430368	Sitting_Read
15:27:09.890	-0.098165266	4.889109	8.226728	-0.012433551	0.012016941	-0.00017531833	-0.03090411	5.0098176	8.430368	Sitting_Read
15:27:09.911	-0.098165266	4.889109	8.226728	-0.012433551	0.012016941	-0.00017531833	-0.03090411	5.0098176	8.430368	Sitting_Read
15:27:09.933	-0.098165266	4.889109	8.226728	-0.012433551	0.012016941	-0.00017531833	-0.03090411	5.0098176	8.430368	Sitting_Read
15:27:09.955	-0.098165266	4.889109	8.226728	-0.012433551	0.012016941	-0.00017531833	-0.03090411	5.0098176	8.430368	Sitting_Read
15:27:09.976	-0.098165266	4.889109	8.226728	-0.012433551	0.012016941	-0.00017531833	-0.03090411	5.0098176	8.430368	Sitting_Read
15:27:09.998	-0.098165266	4.889109	8.226728	-0.012433551	0.012016941	-0.00017531833	-0.03090411	5.0098176	8.430368	Sitting_Read
15:27:10.020	0.062251143	4.8771377	8.130958	-0.0069357636	-0.00081122905	0.01692891	-0.038524523	5.0063934	8.432372	Sitting_Read
15:27:10.041	0.062251143	4.8771377	8.130958	-0.0069357636	-0.00081122905	0.01692891	-0.038524523	5.0063934	8.432372	Sitting_Read
15:27:10.063	0.062251143	4.8771377	8.130958	-0.0069357636	-0.00081122905	0.01692891	-0.038524523	5.0063934	8.432372	Sitting_Read
15:27:10.085	0.062251143	4.8771377	8.130958	-0.0069357636	-0.00081122905	0.01692891	-0.038524523	5.0063934	8.432372	Sitting_Read
15:27:10.106	0.062251143	4.8771377	8.130958	-0.0069357636	-0.00081122905	0.01692891	-0.038524523	5.0063934	8.432372	Sitting_Read
15:27:10.129	0.062251143	4.8771377	8.130958	-0.0069357636	-0.00081122905	0.01692891	-0.038524523	5.0063934	8.432372	Sitting_Read
15:27:10.151	0.062251143	4.8771377	8.130958	-0.0069357636	-0.00081122905	0.01692891	-0.038524523	5.0063934	8.432372	Sitting_Read
15:27:10.172	0.062251143	4.8771377	8.130958	-0.0069357636	-0.00081122905	0.01692891	-0.038524523	5.0063934	8.432372	Sitting_Read
15:27:10.194	-0.10055954	4.925023	8.130958	0.008946733	-0.005087286	0.0034898731	-0.03896189	5.0049067	8.433252	Sitting_Read
15:27:10.215	-0.10055954	4.925023	8.130958	0.008946733	-0.005087286	0.0034898731	-0.03896189	5.0049067	8.433252	Sitting_Read
15:27:10.237	-0.10055954	4.925023	8.130958	0.008946733	-0.005087286	0.0034898731	-0.03896189	5.0049067	8.433252	Sitting_Read
15:27:10.259	-0.10055954	4.925023	8.130958	0.008946733	-0.005087286	0.0034898731	-0.03896189	5.0049067	8.433252	Sitting_Read
15:27:10.280	-0.10055954	4.925023	8.130958	0.008946733	-0.005087286	0.0034898731	-0.03896189	5.0049067	8.433252	Sitting_Read
15:27:10.301	-0.10055954	4.925023	8.130958	0.008946733	-0.005087286	0.0034898731	-0.03896189	5.0049067	8.433252	Sitting_Read
15:27:10.323	-0.10055954	4.925023	8.130958	0.008946733	-0.005087286	0.0034898731	-0.03896189	5.0049067	8.433252	Sitting_Read
15:27:10.344	-0.10055954	4.925023	8.130958	0.008946733	-0.005087286	0.0034898731	-0.03896189	5.0049067	8.433252	Sitting_Read
15:27:10.367	-0.07422252	4.865166	8.209969	0.012001059	0.0107952105	0.0077659297	-0.03881284	5.003177	8.43428	Sitting_Read
15:27:10.389	-0.07422252	4.865166	8.209969	0.012001059	0.0107952105	0.0077659297	-0.03881284	5.003177	8.43428	Sitting_Read
15:27:10.411	-0.07422252	4.865166	8.209969	0.012001059	0.0107952105	0.0077659297	-0.03881284	5.003177	8.43428	Sitting_Read
15:27:10.432	-0.07422252	4.865166	8.209969	0.012001059	0.0107952105	0.0077659297	-0.03881284	5.003177	8.43428	Sitting_Read
15:27:10.454	-0.07422252	4.865166	8.209969	0.012001059	0.0107952105	0.0077659297	-0.03881284	5.003177	8.43428	Sitting_Read
15:27:10.475	-0.07422252	4.865166	8.209969	0.012001059	0.0107952105	0.0077659297	-0.03881284	5.003177	8.43428	Sitting_Read
15:27:10.497	-0.07422252	4.865166	8.209969	0.012001059	0.0107952105	0.0077659297	-0.03881284	5.003177	8.43428	Sitting_Read
15:27:10.518	-0.07422252	4.865166	8.209969	0.012001059	0.0107952105	0.0077659297	-0.03881284	5.003177	8.43428	Sitting_Read
15:27:10.539	-0.07422252	4.865166	8.209969	0.012001059	0.0107952105	0.0077659297	-0.03881284	5.003177	8.43428	Sitting_Read
15:27:10.560	-0.083799616	4.8340406	8.099832	0.012001059	0.006519154	0.0028790077	-0.039766777	5.0054436	8.432929	Sitting_Read
15:27:10.583	-0.083799616	4.8340406	8.099832	0.012001059	0.006519154	0.0028790077	-0.039766777	5.0054436	8.432929	Sitting_Read
15:27:10.604	-0.083799616	4.8340406	8.099832	0.012001059	0.006519154	0.0028790077	-0.039766777	5.0054436	8.432929	Sitting_Read
15:27:10.626	-0.083799616	4.8340406	8.099832	0.012001059	0.006519154	0.0028790077	-0.039766777	5.0054436	8.432929	Sitting_Read
15:27:10.647	-0.083799616	4.8340406	8.099832	0.012001059	0.006519154	0.0028790077	-0.039766777	5.0054436	8.432929	Sitting_Read
15:27:10.669	-0.083799616	4.8340406	8.099832	0.012001059	0.006519154	0.0028790077	-0.039766777	5.0054436	8.432929	Sitting_Read
15:27:10.690	-0.083799616	4.8340406	8.099832	0.012001059	0.006519154	0.0028790077	-0.039766777	5.0054436	8.432929	Sitting_Read
15:27:10.712	-0.083799616	4.8340406	8.099832	0.012001059	0.006519154	0.0028790077	-0.039766777	5.0054436	8.432929	Sitting_Read
15:27:10.733	0.0	4.905869	8.195602	0.0016163494	-0.00081122905	0.0065441993	-0.03699264	5.0031376	8.43431	Sitting_Read
15:27:10.758	0.0	4.905869	8.195602	0.0016163494	-0.00081122905	0.0065441993	-0.03699264	5.0031376	8.43431	Sitting_Read
15:27:10.779	0.0	4.905869	8.195602	0.0016163494	-0.00081122905	0.0065441993	-0.03699264	5.0031376	8.43431	Sitting_Read
15:27:10.801	0.0	4.905869	8.195602	0.0016163494	-0.00081122905	0.0065441993	-0.03699264	5.0031376	8.43431	Sitting_Read
15:27:10.823	0.0	4.905869	8.195602	0.0016163494	-0.00081122905	0.0065441993	-0.03699264	5.0031376	8.43431	Sitting_Read
15:27:10.844	0.0	4.905869	8.195602	0.0016163494	-0.00081122905	0.0065441993	-0.03699264	5.0031376	8.43431	Sitting_Read
15:27:10.865	0.0	4.905869	8.195602	0.0016163494	-0.00081122905	0.0065441993	-0.03699264	5.0031376	8.43431	Sitting_Read
15:27:10.886	0.0	4.905869	8.195602	0.0016163494	-0.00081122905	0.0065441993	-0.03699264	5.0031376	8.43431	Sitting_Read
15:27:10.909	-0.05027977	4.879532	8.195602	-0.00876836	-0.0038655554	0.018761504	-0.051662236	5.013784	8.427909	Sitting_Read
15:27:10.931	-0.05027977	4.879532	8.195602	-0.00876836	-0.0038655554	0.018761504	-0.051662236	5.013784	8.427909	Sitting_Read
15:27:10.952	-0.05027977	4.879532	8.195602	-0.00876836	-0.0038655554	0.018761504	-0.051662236	5.013784	8.427909	Sitting_Read
15:27:10.974	-0.05027977	4.879532	8.195602	-0.00876836	-0.0038655554	0.018761504	-0.051662236	5.013784	8.427909	Sitting_Read
15:27:10.995	-0.05027977	4.879532	8.195602	-0.00876836	-0.0038655554	0.018761504	-0.051662236	5.013784	8.427909	Sitting_Read
15:27:11.017	-0.05027977	4.879532	8.195602	-0.00876836	-0.0038655554	0.018761504	-0.051662236	5.013784	8.427909	Sitting_Read
15:27:11.041	-0.05027977	4.879532	8.195602	-0.00876836	-0.0038655554	0.018761504	-0.051662236	5.013784	8.427909	Sitting_Read
15:27:11.063	-0.05027977	4.879532	8.195602	-0.00876836	-0.0038655554	0.018761504	-0.051662236	5.013784	8.427909	Sitting_Read
15:27:11.086	-0.16520496	4.8747435	8.128563	-0.006324899	0.0010213667	0.01692891	-0.04804931	5.0159397	8.426649	Sitting_Read
15:27:11.107	-0.16520496	4.8747435	8.128563	-0.006324899	0.0010213667	0.01692891	-0.04804931	5.0159397	8.426649	Sitting_Read
15:27:11.129	-0.16520496	4.8747435	8.128563	-0.006324899	0.0010213667	0.01692891	-0.04804931	5.0159397	8.426649	Sitting_Read
15:27:11.151	-0.16520496	4.8747435	8.128563	-0.006324899	0.0010213667	0.01692891	-0.04804931	5.0159397	8.426649	Sitting_Read
15:27:11.173	-0.16520496	4.8747435	8.128563	-0.006324899	0.0010213667	0.01692891	-0.04804931	5.0159397	8.426649	Sitting_Read
15:27:11.194	-0.16520496	4.8747435	8.128563	-0.006324899	0.0010213667	0.01692891	-0.04804931	5.0159397	8.426649	Sitting_Read
15:27:11.216	-0.16520496	4.8747435	8.128563	-0.006324899	0.0010213667	0.01692891	-0.04804931	5.0159397	8.426649	Sitting_Read
15:27:11.238	-0.16520496	4.8747435	8.128563	-0.006324899	0.0010213667	0.01692891	-0.04804931	5.0159397	8.426649	Sitting_Read
15:27:11.260	-0.16520496	4.8747435	8.128563	-0.006324899	0.0010213667	0.01692891	-0.04804931	5.0159397	8.426649	Sitting_Read
15:27:11.281	0.05985687	4.826858	8.20518	-0.0081574945	-0.006309016	0.027924482	-0.048972998	5.006548	8.432227	Sitting_Read
15:27:11.303	0.05985687	4.826858	8.20518	-0.0081574945	-0.006309016	0.027924482	-0.048972998	5.006548	8.432227	Sitting_Read
15:27:11.324	0.05985687	4.826858	8.20518	-0.0081574945	-0.006309016	0.027924482	-0.048972998	5.006548	8.432227	Sitting_Read
15:27:11.346	0.05985687	4.826858	8.20518	-0.0081574945	-0.006309016	0.027924482	-0.048972998	5.006548	8.432227	Sitting_Read
15:27:11.369	0.05985687	4.826858	8.20518	-0.0081574945	-0.006309016	0.027924482	-0.048972998	5.006548	8.432227	Sitting_Read
15:27:11.390	0.05985687	4.826858	8.20518	-0.0081574945	-0.006309016	0.027924482	-0.048972998	5.006548	8.432227	Sitting_Read
15:27:11.412	0.05985687	4.826858	8.20518	-0.0081574945	-0.006309016	0.027924482	-0.048972998	5.006548	8.432227	Sitting_Read
15:27:11.434	0.05985687	4.826858	8.20518	-0.0081574945	-0.006309016	0.027924482	-0.048972998	5.006548	8.432227	Sitting_Read
15:27:11.456	-0.08858817	4.9154463	8.111803	-0.00876836	0.0071300194	0.0047116037	-0.04998846	5.000199	8.435987	Sitting_Read
15:27:11.477	-0.08858817	4.9154463	8.111803	-0.00876836	0.0071300194	0.0047116037	-0.04998846	5.000199	8.435987	Sitting_Read
15:27:11.499	-0.08858817	4.9154463	8.111803	-0.00876836	0.0071300194	0.0047116037	-0.04998846	5.000199	8.435987	Sitting_Read
15:27:11.521	-0.08858817	4.9154463	8.111803	-0.00876836	0.0071300194	0.0047116037	-0.04998846	5.000199	8.435987	Sitting_Read
15:27:11.542	-0.08858817	4.9154463	8.111803	-0.00876836	0.0071300194	0.0047116037	-0.04998846	5.000199	8.435987	Sitting_Read
15:27:11.563	-0.08858817	4.9154463	8.111803	-0.00876836	0.0071300194	0.0047116037	-0.04998846	5.000199	8.435987	Sitting_Read
15:27:11.588	-0.08858817	4.9154463	8.111803	-0.00876836	0.0071300194	0.0047116037	-0.04998846	5.000199	8.435987	Sitting_Read
15:27:11.610	-0.08858817	4.9154463	8.111803	-0.00876836	0.0071300194	0.0047116037	-0.04998846	5.000199	8.435987	Sitting_Read
15:27:11.631	-0.047885496	4.8148866	8.229122	-0.00021624629	-0.006309016	0.012041987	-0.050435178	4.990525	8.44171	Sitting_Read
15:27:11.652	-0.047885496	4.8148866	8.229122	-0.00021624629	-0.006309016	0.012041987	-0.050435178	4.990525	8.44171	Sitting_Read
15:27:11.674	-0.047885496	4.8148866	8.229122	-0.00021624629	-0.006309016	0.012041987	-0.050435178	4.990525	8.44171	Sitting_Read
15:27:11.696	-0.047885496	4.8148866	8.229122	-0.00021624629	-0.006309016	0.012041987	-0.050435178	4.990525	8.44171	Sitting_Read
15:27:11.718	-0.047885496	4.8148866	8.229122	-0.00021624629	-0.006309016	0.012041987	-0.050435178	4.990525	8.44171	Sitting_Read
15:27:11.739	-0.047885496	4.8148866	8.229122	-0.00021624629	-0.006309016	0.012041987	-0.050435178	4.990525	8.44171	Sitting_Read
15:27:11.760	-0.047885496	4.8148866	8.229122	-0.00021624629	-0.006309016	0.012041987	-0.050435178	4.990525	8.44171	Sitting_Read
15:27:11.782	-0.047885496	4.8148866	8.229122	-0.00021624629	-0.006309016	0.012041987	-0.050435178	4.990525	8.44171	Sitting_Read
15:27:11.808	-0.076616794	4.824464	8.186026	-0.0057140337	0.012016941	0.019983234	-0.06283566	4.9843	8.445302	Sitting_Read
15:27:11.829	-0.076616794	4.824464	8.186026	-0.0057140337	0.012016941	0.019983234	-0.06283566	4.9843	8.445302	Sitting_Read
15:27:11.851	-0.076616794	4.824464	8.186026	-0.0057140337	0.012016941	0.019983234	-0.06283566	4.9843	8.445302	Sitting_Read
15:27:11.873	-0.076616794	4.824464	8.186026	-0.0057140337	0.012016941	0.019983234	-0.06283566	4.9843	8.445302	Sitting_Read
15:27:11.894	-0.076616794	4.824464	8.186026	-0.0057140337	0.012016941	0.019983234	-0.06283566	4.9843	8.445302	Sitting_Read
15:27:11.916	-0.076616794	4.824464	8.186026	-0.0057140337	0.012016941	0.019983234	-0.06283566	4.9843	8.445302	Sitting_Read
15:27:11.938	-0.076616794	4.824464	8.186026	-0.0057140337	0.012016941	0.019983234	-0.06283566	4.9843	8.445302	Sitting_Read
15:27:11.959	-0.076616794	4.824464	8.186026	-0.0057140337	0.012016941	0.019983234	-0.06283566	4.9843	8.445302	Sitting_Read
15:27:11.981	-0.076616794	4.824464	8.186026	-0.0057140337	0.012016941	0.019983234	-0.06283566	4.9843	8.445302	Sitting_Read
15:27:12.003	-0.0670397	4.7598186	8.164477	-0.0118226865	0.013238671	0.0089876605	-0.06999635	4.9683223	8.454658	Sitting_Read
15:27:12.026	-0.0670397	4.7598186	8.164477	-0.0118226865	0.013238671	0.0089876605	-0.06999635	4.9683223	8.454658	Sitting_Read
15:27:12.048	-0.0670397	4.7598186	8.164477	-0.0118226865	0.013238671	0.0089876605	-0.06999635	4.9683223	8.454658	Sitting_Read
15:27:12.069	-0.0670397	4.7598186	8.164477	-0.0118226865	0.013238671	0.0089876605	-0.06999635	4.9683223	8.454658	Sitting_Read
15:27:12.092	-0.0670397	4.7598186	8.164477	-0.0118226865	0.013238671	0.0089876605	-0.06999635	4.9683223	8.454658	Sitting_Read
15:27:12.115	-0.0670397	4.7598186	8.164477	-0.0118226865	0.013238671	0.0089876605	-0.06999635	4.9683223	8.454658	Sitting_Read
15:27:12.139	-0.0670397	4.7598186	8.164477	-0.0118226865	0.013238671	0.0089876605	-0.06999635	4.9683223	8.454658	Sitting_Read
15:27:12.160	-0.0670397	4.7598186	8.164477	-0.0118226865	0.013238671	0.0089876605	-0.06999635	4.9683223	8.454658	Sitting_Read
15:27:12.182	-0.083799616	4.862772	8.061523	-0.00021624629	0.001632232	0.0071550645	-0.064924456	4.955894	8.4619875	Sitting_Read
15:27:12.204	-0.083799616	4.862772	8.061523	-0.00021624629	0.001632232	0.0071550645	-0.064924456	4.955894	8.4619875	Sitting_Read
15:27:12.225	-0.083799616	4.862772	8.061523	-0.00021624629	0.001632232	0.0071550645	-0.064924456	4.955894	8.4619875	Sitting_Read
15:27:12.249	-0.083799616	4.862772	8.061523	-0.00021624629	0.001632232	0.0071550645	-0.064924456	4.955894	8.4619875	Sitting_Read
15:27:12.270	-0.083799616	4.862772	8.061523	-0.00021624629	0.001632232	0.0071550645	-0.064924456	4.955894	8.4619875	Sitting_Read
15:27:12.292	-0.083799616	4.862772	8.061523	-0.00021624629	0.001632232	0.0071550645	-0.064924456	4.955894	8.4619875	Sitting_Read
15:27:12.314	-0.083799616	4.862772	8.061523	-0.00021624629	0.001632232	0.0071550645	-0.064924456	4.955894	8.4619875	Sitting_Read
15:27:12.336	-0.083799616	4.862772	8.061523	-0.00021624629	0.001632232	0.0071550645	-0.064924456	4.955894	8.4619875	Sitting_Read
15:27:12.358	-0.038308397	4.723904	8.317711	0.0040598107	0.020569054	0.0089876605	-0.07178587	4.948	8.466553	Sitting_Read
15:27:12.380	-0.038308397	4.723904	8.317711	0.0040598107	0.020569054	0.0089876605	-0.07178587	4.948	8.466553	Sitting_Read
15:27:12.401	-0.038308397	4.723904	8.317711	0.0040598107	0.020569054	0.0089876605	-0.07178587	4.948	8.466553	Sitting_Read
15:27:12.422	-0.038308397	4.723904	8.317711	0.0040598107	0.020569054	0.0089876605	-0.07178587	4.948	8.466553	Sitting_Read
15:27:12.444	-0.038308397	4.723904	8.317711	0.0040598107	0.020569054	0.0089876605	-0.07178587	4.948	8.466553	Sitting_Read
15:27:12.466	-0.038308397	4.723904	8.317711	0.0040598107	0.020569054	0.0089876605	-0.07178587	4.948	8.466553	Sitting_Read
15:27:12.487	-0.038308397	4.723904	8.317711	0.0040598107	0.020569054	0.0089876605	-0.07178587	4.948	8.466553	Sitting_Read
15:27:12.509	-0.038308397	4.723904	8.317711	0.0040598107	0.020569054	0.0089876605	-0.07178587	4.948	8.466553	Sitting_Read
15:27:12.531	-0.15323359	4.8292522	8.107015	-0.004492303	-0.0069198813	0.010209391	-0.068559155	4.9707756	8.453227	Sitting_Read
15:27:12.552	-0.15323359	4.8292522	8.107015	-0.004492303	-0.0069198813	0.010209391	-0.068559155	4.9707756	8.453227	Sitting_Read
15:27:12.575	-0.15323359	4.8292522	8.107015	-0.004492303	-0.0069198813	0.010209391	-0.068559155	4.9707756	8.453227	Sitting_Read
15:27:12.598	-0.15323359	4.8292522	8.107015	-0.004492303	-0.0069198813	0.010209391	-0.068559155	4.9707756	8.453227	Sitting_Read
15:27:12.619	-0.15323359	4.8292522	8.107015	-0.004492303	-0.0069198813	0.010209391	-0.068559155	4.9707756	8.453227	Sitting_Read
15:27:12.640	-0.15323359	4.8292522	8.107015	-0.004492303	-0.0069198813	0.010209391	-0.068559155	4.9707756	8.453227	Sitting_Read
15:27:12.662	-0.15323359	4.8292522	8.107015	-0.004492303	-0.0069198813	0.010209391	-0.068559155	4.9707756	8.453227	Sitting_Read
15:27:12.683	-0.15323359	4.8292522	8.107015	-0.004492303	-0.0069198813	0.010209391	-0.068559155	4.9707756	8.453227	Sitting_Read
15:27:12.705	-0.105348095	4.800521	8.164477	0.013222788	-0.0026438248	0.010209391	-0.058262657	4.972391	8.4523535	Sitting_Read
15:27:12.726	-0.105348095	4.800521	8.164477	0.013222788	-0.0026438248	0.010209391	-0.058262657	4.972391	8.4523535	Sitting_Read
15:27:12.749	-0.105348095	4.800521	8.164477	0.013222788	-0.0026438248	0.010209391	-0.058262657	4.972391	8.4523535	Sitting_Read
15:27:12.771	-0.105348095	4.800521	8.164477	0.013222788	-0.0026438248	0.010209391	-0.058262657	4.972391	8.4523535	Sitting_Read
15:27:12.792	-0.105348095	4.800521	8.164477	0.013222788	-0.0026438248	0.010209391	-0.058262657	4.972391	8.4523535	Sitting_Read
15:27:12.816	-0.105348095	4.800521	8.164477	0.013222788	-0.0026438248	0.010209391	-0.058262657	4.972391	8.4523535	Sitting_Read
15:27:12.838	-0.105348095	4.800521	8.164477	0.013222788	-0.0026438248	0.010209391	-0.058262657	4.972391	8.4523535	Sitting_Read
15:27:12.859	-0.105348095	4.800521	8.164477	0.013222788	-0.0026438248	0.010209391	-0.058262657	4.972391	8.4523535	Sitting_Read
15:27:12.880	-0.105348095	4.800521	8.164477	0.013222788	-0.0026438248	0.010209391	-0.058262657	4.972391	8.4523535	Sitting_Read
15:27:12.903	-0.05985687	4.889109	8.140534	0.005892406	0.0059082885	0.018761504	-0.055640057	4.992515	8.440499	Sitting_Read
15:27:12.926	-0.05985687	4.889109	8.140534	0.005892406	0.0059082885	0.018761504	-0.055640057	4.992515	8.440499	Sitting_Read
15:27:12.947	-0.05985687	4.889109	8.140534	0.005892406	0.0059082885	0.018761504	-0.055640057	4.992515	8.440499	Sitting_Read
15:27:12.969	-0.05985687	4.889109	8.140534	0.005892406	0.0059082885	0.018761504	-0.055640057	4.992515	8.440499	Sitting_Read
15:27:12.990	-0.05985687	4.889109	8.140534	0.005892406	0.0059082885	0.018761504	-0.055640057	4.992515	8.440499	Sitting_Read
15:27:13.011	-0.05985687	4.889109	8.140534	0.005892406	0.0059082885	0.018761504	-0.055640057	4.992515	8.440499	Sitting_Read
15:27:13.034	-0.05985687	4.889109	8.140534	0.005892406	0.0059082885	0.018761504	-0.055640057	4.992515	8.440499	Sitting_Read
15:27:13.055	-0.05985687	4.889109	8.140534	0.005892406	0.0059082885	0.018761504	-0.055640057	4.992515	8.440499	Sitting_Read
15:27:13.077	-0.043096945	4.817281	8.243488	0.005281541	-0.0014220943	0.005933334	-0.051260088	4.995202	8.438938	Sitting_Read
15:27:13.101	-0.043096945	4.817281	8.243488	0.005281541	-0.0014220943	0.005933334	-0.051260088	4.995202	8.438938	Sitting_Read
15:27:13.123	-0.043096945	4.817281	8.243488	0.005281541	-0.0014220943	0.005933334	-0.051260088	4.995202	8.438938	Sitting_Read
15:27:13.144	-0.043096945	4.817281	8.243488	0.005281541	-0.0014220943	0.005933334	-0.051260088	4.995202	8.438938	Sitting_Read
15:27:13.167	-0.043096945	4.817281	8.243488	0.005281541	-0.0014220943	0.005933334	-0.051260088	4.995202	8.438938	Sitting_Read
15:27:13.188	-0.043096945	4.817281	8.243488	0.005281541	-0.0014220943	0.005933334	-0.051260088	4.995202	8.438938	Sitting_Read
15:27:13.209	-0.043096945	4.817281	8.243488	0.005281541	-0.0014220943	0.005933334	-0.051260088	4.995202	8.438938	Sitting_Read
15:27:13.231	-0.043096945	4.817281	8.243488	0.005281541	-0.0014220943	0.005933334	-0.051260088	4.995202	8.438938	Sitting_Read
15:27:13.254	-0.08858817	4.8771377	8.128563	-0.0051031685	-0.006309016	0.014485448	-0.053616147	5.0096755	8.43034	Sitting_Read
15:27:13.277	-0.08858817	4.8771377	8.128563	-0.0051031685	-0.006309016	0.014485448	-0.053616147	5.0096755	8.43034	Sitting_Read
15:27:13.298	-0.08858817	4.8771377	8.128563	-0.0051031685	-0.006309016	0.014485448	-0.053616147	5.0096755	8.43034	Sitting_Read
15:27:13.320	-0.08858817	4.8771377	8.128563	-0.0051031685	-0.006309016	0.014485448	-0.053616147	5.0096755	8.43034	Sitting_Read
15:27:13.342	-0.08858817	4.8771377	8.128563	-0.0051031685	-0.006309016	0.014485448	-0.053616147	5.0096755	8.43034	Sitting_Read
15:27:13.364	-0.08858817	4.8771377	8.128563	-0.0051031685	-0.006309016	0.014485448	-0.053616147	5.0096755	8.43034	Sitting_Read
15:27:13.386	-0.08858817	4.8771377	8.128563	-0.0051031685	-0.006309016	0.014485448	-0.053616147	5.0096755	8.43034	Sitting_Read
15:27:13.408	-0.08858817	4.8771377	8.128563	-0.0051031685	-0.006309016	0.014485448	-0.053616147	5.0096755	8.43034	Sitting_Read
15:27:13.430	-0.08140534	4.886715	8.248277	-0.010600955	0.007740884	-0.01911214	-0.039545976	4.997262	8.437782	Sitting_Read
15:27:13.451	-0.08140534	4.886715	8.248277	-0.010600955	0.007740884	-0.01911214	-0.039545976	4.997262	8.437782	Sitting_Read
15:27:13.473	-0.08140534	4.886715	8.248277	-0.010600955	0.007740884	-0.01911214	-0.039545976	4.997262	8.437782	Sitting_Read
15:27:13.495	-0.08140534	4.886715	8.248277	-0.010600955	0.007740884	-0.01911214	-0.039545976	4.997262	8.437782	Sitting_Read
15:27:13.516	-0.08140534	4.886715	8.248277	-0.010600955	0.007740884	-0.01911214	-0.039545976	4.997262	8.437782	Sitting_Read
15:27:13.538	-0.08140534	4.886715	8.248277	-0.010600955	0.007740884	-0.01911214	-0.039545976	4.997262	8.437782	Sitting_Read
15:27:13.560	-0.08140534	4.886715	8.248277	-0.010600955	0.007740884	-0.01911214	-0.039545976	4.997262	8.437782	Sitting_Read
15:27:13.581	-0.08140534	4.886715	8.248277	-0.010600955	0.007740884	-0.01911214	-0.039545976	4.997262	8.437782	Sitting_Read
15:27:13.602	-0.08140534	4.886715	8.248277	-0.016098743	-0.030743625	0.05419169	-0.039545976	4.997262	8.437782	Sitting_Read
15:27:13.623	-0.28252444	4.7598186	8.353624	-0.016098743	-0.030743625	0.05419169	-0.06933014	4.917232	8.484477	Sitting_Read
15:27:13.643	-0.28252444	4.7598186	8.353624	-0.016098743	-0.030743625	0.05419169	-0.06933014	4.917232	8.484477	Sitting_Read
15:27:13.664	-0.28252444	4.7598186	8.353624	-0.016098743	-0.030743625	0.05419169	-0.06933014	4.917232	8.484477	Sitting_Read
15:27:13.685	-0.28252444	4.7598186	8.353624	-0.016098743	-0.030743625	0.05419169	-0.06933014	4.917232	8.484477	Sitting_Read
15:27:13.706	-0.28252444	4.7598186	8.353624	-0.016098743	-0.030743625	0.05419169	-0.06933014	4.917232	8.484477	Sitting_Read
15:27:13.727	-0.28252444	4.7598186	8.353624	-0.016098743	-0.030743625	0.05419169	-0.06933014	4.917232	8.484477	Sitting_Read
15:27:13.748	-0.28252444	4.7598186	8.353624	-0.016098743	-0.030743625	0.05419169	-0.06933014	4.917232	8.484477	Sitting_Read
15:27:13.787	0.07422252	4.7358756	8.195602	0.01444452	0.035840686	0.0786263	-0.08074147	4.9368505	8.472975	Sitting_Read
15:27:13.820	0.07422252	4.7358756	8.195602	0.01444452	0.035840686	0.0786263	-0.08074147	4.9368505	8.472975	Sitting_Read
15:27:13.842	0.07422252	4.7358756	8.195602	0.01444452	0.035840686	0.0786263	-0.08074147	4.9368505	8.472975	Sitting_Read
15:27:13.863	0.07422252	4.7358756	8.195602	0.01444452	0.035840686	0.0786263	-0.08074147	4.9368505	8.472975	Sitting_Read
15:27:13.884	0.07422252	4.7358756	8.195602	0.01444452	0.035840686	0.0786263	-0.08074147	4.9368505	8.472975	Sitting_Read
15:27:13.907	0.07422252	4.7358756	8.195602	0.01444452	0.035840686	0.0786263	-0.08074147	4.9368505	8.472975	Sitting_Read
15:27:13.929	0.07422252	4.7358756	8.195602	0.01444452	0.035840686	0.0786263	-0.08074147	4.9368505	8.472975	Sitting_Read
15:27:13.951	0.07422252	4.7358756	8.195602	0.01444452	0.035840686	0.0786263	-0.08074147	4.9368505	8.472975	Sitting_Read
15:27:13.973	-0.14126222	4.8364353	8.116591	0.005281541	-0.0020329594	0.024870157	-0.07002909	4.9466276	8.467369	Sitting_Read
15:27:13.994	-0.14126222	4.8364353	8.116591	0.005281541	-0.0020329594	0.024870157	-0.07002909	4.9466276	8.467369	Sitting_Read
15:27:14.015	-0.14126222	4.8364353	8.116591	0.005281541	-0.0020329594	0.024870157	-0.07002909	4.9466276	8.467369	Sitting_Read
15:27:14.038	-0.14126222	4.8364353	8.116591	0.005281541	-0.0020329594	0.024870157	-0.07002909	4.9466276	8.467369	Sitting_Read
15:27:14.060	-0.14126222	4.8364353	8.116591	0.005281541	-0.0020329594	0.024870157	-0.07002909	4.9466276	8.467369	Sitting_Read
15:27:14.082	-0.14126222	4.8364353	8.116591	0.005281541	-0.0020329594	0.024870157	-0.07002909	4.9466276	8.467369	Sitting_Read
15:27:14.105	-0.14126222	4.8364353	8.116591	0.005281541	-0.0020329594	0.024870157	-0.07002909	4.9466276	8.467369	Sitting_Read
15:27:14.127	-0.14126222	4.8364353	8.116591	0.005281541	-0.0020329594	0.024870157	-0.07002909	4.9466276	8.467369	Sitting_Read
15:27:14.149	-0.14605077	4.8316464	8.265037	0.007725002	0.011406075	0.0047116037	-0.060438834	4.952114	8.464235	Sitting_Read
15:27:14.172	-0.14605077	4.8316464	8.265037	0.007725002	0.011406075	0.0047116037	-0.060438834	4.952114	8.464235	Sitting_Read
15:27:14.194	-0.14605077	4.8316464	8.265037	0.007725002	0.011406075	0.0047116037	-0.060438834	4.952114	8.464235	Sitting_Read
15:27:14.216	-0.14605077	4.8316464	8.265037	0.007725002	0.011406075	0.0047116037	-0.060438834	4.952114	8.464235	Sitting_Read
15:27:14.239	-0.14605077	4.8316464	8.265037	0.007725002	0.011406075	0.0047116037	-0.060438834	4.952114	8.464235	Sitting_Read
15:27:14.260	-0.14605077	4.8316464	8.265037	0.007725002	0.011406075	0.0047116037	-0.060438834	4.952114	8.464235	Sitting_Read
15:27:14.282	-0.14605077	4.8316464	8.265037	0.007725002	0.011406075	0.0047116037	-0.060438834	4.952114	8.464235	Sitting_Read
15:27:14.305	-0.14605077	4.8316464	8.265037	0.007725002	0.011406075	0.0047116037	-0.060438834	4.952114	8.464235	Sitting_Read
15:27:14.327	-0.016759925	4.7741838	8.260248	-0.0038814377	0.00835175	0.017539773	-0.05292729	4.951257	8.464785	Sitting_Read
15:27:14.350	-0.016759925	4.7741838	8.260248	-0.0038814377	0.00835175	0.017539773	-0.05292729	4.951257	8.464785	Sitting_Read
15:27:14.372	-0.016759925	4.7741838	8.260248	-0.0038814377	0.00835175	0.017539773	-0.05292729	4.951257	8.464785	Sitting_Read
15:27:14.394	-0.016759925	4.7741838	8.260248	-0.0038814377	0.00835175	0.017539773	-0.05292729	4.951257	8.464785	Sitting_Read
15:27:14.416	-0.016759925	4.7741838	8.260248	-0.0038814377	0.00835175	0.017539773	-0.05292729	4.951257	8.464785	Sitting_Read
15:27:14.439	-0.016759925	4.7741838	8.260248	-0.0038814377	0.00835175	0.017539773	-0.05292729	4.951257	8.464785	Sitting_Read
15:27:14.461	-0.016759925	4.7741838	8.260248	-0.0038814377	0.00835175	0.017539773	-0.05292729	4.951257	8.464785	Sitting_Read
15:27:14.482	-0.016759925	4.7741838	8.260248	-0.0038814377	0.00835175	0.017539773	-0.05292729	4.951257	8.464785	Sitting_Read
15:27:14.503	-0.08140534	4.8484063	8.245882	-0.010600955	-0.0069198813	0.010820257	-0.05200462	4.959738	8.459825	Sitting_Read
15:27:14.524	-0.08140534	4.8484063	8.245882	-0.010600955	-0.0069198813	0.010820257	-0.05200462	4.959738	8.459825	Sitting_Read
15:27:14.545	-0.08140534	4.8484063	8.245882	-0.010600955	-0.0069198813	0.010820257	-0.05200462	4.959738	8.459825	Sitting_Read
15:27:14.566	-0.08140534	4.8484063	8.245882	-0.010600955	-0.0069198813	0.010820257	-0.05200462	4.959738	8.459825	Sitting_Read
15:27:14.587	-0.08140534	4.8484063	8.245882	-0.010600955	-0.0069198813	0.010820257	-0.05200462	4.959738	8.459825	Sitting_Read
15:27:14.609	-0.08140534	4.8484063	8.245882	-0.010600955	-0.0069198813	0.010820257	-0.05200462	4.959738	8.459825	Sitting_Read
15:27:14.630	-0.08140534	4.8484063	8.245882	-0.010600955	-0.0069198813	0.010820257	-0.05200462	4.959738	8.459825	Sitting_Read
15:27:14.651	-0.08140534	4.8484063	8.245882	-0.010600955	-0.0069198813	0.010820257	-0.05200462	4.959738	8.459825	Sitting_Read
15:27:14.673	-0.08140534	4.8484063	8.245882	-0.010600955	-0.0069198813	0.010820257	-0.05200462	4.959738	8.459825	Sitting_Read
15:27:14.695	-0.15323359	4.8484063	8.212362	-0.010600955	0.004686558	0.0034898731	-0.0598397	4.960576	8.459282	Sitting_Read
15:27:14.718	-0.15323359	4.8484063	8.212362	-0.010600955	0.004686558	0.0034898731	-0.0598397	4.960576	8.459282	Sitting_Read
15:27:14.740	-0.15323359	4.8484063	8.212362	-0.010600955	0.004686558	0.0034898731	-0.0598397	4.960576	8.459282	Sitting_Read
15:27:14.762	-0.15323359	4.8484063	8.212362	-0.010600955	0.004686558	0.0034898731	-0.0598397	4.960576	8.459282	Sitting_Read
15:27:14.785	-0.15323359	4.8484063	8.212362	-0.010600955	0.004686558	0.0034898731	-0.0598397	4.960576	8.459282	Sitting_Read
15:27:14.807	-0.15323359	4.8484063	8.212362	-0.010600955	0.004686558	0.0034898731	-0.0598397	4.960576	8.459282	Sitting_Read
15:27:14.830	-0.15323359	4.8484063	8.212362	-0.010600955	0.004686558	0.0034898731	-0.0598397	4.960576	8.459282	Sitting_Read
15:27:14.852	-0.15323359	4.8484063	8.212362	-0.010600955	0.004686558	0.0034898731	-0.0598397	4.960576	8.459282	Sitting_Read
15:27:14.874	-0.035914123	4.7957325	8.193209	0.0010054843	0.00957348	0.021204965	-0.053287353	4.9599833	8.459673	Sitting_Read
15:27:14.896	-0.035914123	4.7957325	8.193209	0.0010054843	0.00957348	0.021204965	-0.053287353	4.9599833	8.459673	Sitting_Read
15:27:14.918	-0.035914123	4.7957325	8.193209	0.0010054843	0.00957348	0.021204965	-0.053287353	4.9599833	8.459673	Sitting_Read
15:27:14.942	-0.035914123	4.7957325	8.193209	0.0010054843	0.00957348	0.021204965	-0.053287353	4.9599833	8.459673	Sitting_Read
15:27:14.964	-0.035914123	4.7957325	8.193209	0.0010054843	0.00957348	0.021204965	-0.053287353	4.9599833	8.459673	Sitting_Read
15:27:14.986	-0.035914123	4.7957325	8.193209	0.0010054843	0.00957348	0.021204965	-0.053287353	4.9599833	8.459673	Sitting_Read
15:27:15.008	-0.035914123	4.7957325	8.193209	0.0010054843	0.00957348	0.021204965	-0.053287353	4.9599833	8.459673	Sitting_Read
15:27:15.029	-0.035914123	4.7957325	8.193209	0.0010054843	0.00957348	0.021204965	-0.053287353	4.9599833	8.459673	Sitting_Read
15:27:15.051	-0.10774237	4.8555894	8.140534	0.0010054843	-0.029521896	-0.009949163	-0.043208007	4.9686933	8.4546175	Sitting_Read
15:27:15.072	-0.10774237	4.8555894	8.140534	0.0010054843	-0.029521896	-0.009949163	-0.043208007	4.9686933	8.4546175	Sitting_Read
15:27:15.093	-0.10774237	4.8555894	8.140534	0.0010054843	-0.029521896	-0.009949163	-0.043208007	4.9686933	8.4546175	Sitting_Read
15:27:15.116	-0.10774237	4.8555894	8.140534	0.0010054843	-0.029521896	-0.009949163	-0.043208007	4.9686933	8.4546175	Sitting_Read
15:27:15.138	-0.10774237	4.8555894	8.140534	0.0010054843	-0.029521896	-0.009949163	-0.043208007	4.9686933	8.4546175	Sitting_Read
15:27:15.159	-0.10774237	4.8555894	8.140534	0.0010054843	-0.029521896	-0.009949163	-0.043208007	4.9686933	8.4546175	Sitting_Read
15:27:15.181	-0.10774237	4.8555894	8.140534	0.0010054843	-0.029521896	-0.009949163	-0.043208007	4.9686933	8.4546175	Sitting_Read
15:27:15.202	-0.10774237	4.8555894	8.140534	0.0010054843	-0.029521896	-0.009949163	-0.043208007	4.9686933	8.4546175	Sitting_Read
15:27:15.225	-0.29689008	4.905869	8.217151	-0.011211821	-0.0014220943	-0.03804896	-0.048008684	4.9445806	8.468715	Sitting_Read
15:27:15.246	-0.29689008	4.905869	8.217151	-0.011211821	-0.0014220943	-0.03804896	-0.048008684	4.9445806	8.468715	Sitting_Read
15:27:15.268	-0.29689008	4.905869	8.217151	-0.011211821	-0.0014220943	-0.03804896	-0.048008684	4.9445806	8.468715	Sitting_Read
15:27:15.289	-0.29689008	4.905869	8.217151	-0.011211821	-0.0014220943	-0.03804896	-0.048008684	4.9445806	8.468715	Sitting_Read
15:27:15.311	-0.29689008	4.905869	8.217151	-0.011211821	-0.0014220943	-0.03804896	-0.048008684	4.9445806	8.468715	Sitting_Read
15:27:15.333	-0.29689008	4.905869	8.217151	-0.011211821	-0.0014220943	-0.03804896	-0.048008684	4.9445806	8.468715	Sitting_Read
15:27:15.354	-0.29689008	4.905869	8.217151	-0.011211821	-0.0014220943	-0.03804896	-0.048008684	4.9445806	8.468715	Sitting_Read
15:27:15.375	-0.29689008	4.905869	8.217151	-0.011211821	-0.0014220943	-0.03804896	-0.048008684	4.9445806	8.468715	Sitting_Read
15:27:15.397	-0.29689008	4.905869	8.217151	-0.011211821	-0.0014220943	-0.03804896	-0.048008684	4.9445806	8.468715	Sitting_Read
15:27:15.417	-0.14126222	4.8412237	7.843644	0.05048557	0.06638395	0.013263716	-0.06574147	4.946718	8.467349	Sitting_Read
15:27:15.438	-0.14126222	4.8412237	7.843644	0.05048557	0.06638395	0.013263716	-0.06574147	4.946718	8.467349	Sitting_Read
15:27:15.459	-0.14126222	4.8412237	7.843644	0.05048557	0.06638395	0.013263716	-0.06574147	4.946718	8.467349	Sitting_Read
15:27:15.480	-0.14126222	4.8412237	7.843644	0.05048557	0.06638395	0.013263716	-0.06574147	4.946718	8.467349	Sitting_Read
15:27:15.515	-0.14126222	4.8412237	7.843644	0.05048557	0.06638395	0.013263716	-0.06574147	4.946718	8.467349	Sitting_Read
15:27:15.545	-0.14126222	4.8412237	7.843644	0.05048557	0.06638395	0.013263716	-0.06574147	4.946718	8.467349	Sitting_Read
15:27:15.578	-0.14126222	4.8412237	7.843644	0.05048557	0.06638395	0.013263716	-0.06574147	4.946718	8.467349	Sitting_Read
15:27:15.611	-0.076616794	4.7526355	8.298556	0.019331442	-0.00081122905	0.04991563	-0.07161796	4.941754	8.4702	Sitting_Read
15:27:15.645	-0.076616794	4.7526355	8.298556	0.019331442	-0.00081122905	0.04991563	-0.07161796	4.941754	8.4702	Sitting_Read
15:27:15.666	-0.076616794	4.7526355	8.298556	0.019331442	-0.00081122905	0.04991563	-0.07161796	4.941754	8.4702	Sitting_Read
15:27:15.688	-0.076616794	4.7526355	8.298556	0.019331442	-0.00081122905	0.04991563	-0.07161796	4.941754	8.4702	Sitting_Read
15:27:15.711	-0.076616794	4.7526355	8.298556	0.019331442	-0.00081122905	0.04991563	-0.07161796	4.941754	8.4702	Sitting_Read
15:27:15.733	-0.076616794	4.7526355	8.298556	0.019331442	-0.00081122905	0.04991563	-0.07161796	4.941754	8.4702	Sitting_Read
15:27:15.754	-0.076616794	4.7526355	8.298556	0.019331442	-0.00081122905	0.04991563	-0.07161796	4.941754	8.4702	Sitting_Read
15:27:15.775	-0.07901107	4.8747435	8.13814	0.010168463	-0.009363342	0.00043554694	-0.066263884	4.9418607	8.4701805	Sitting_Read
15:27:15.798	-0.07901107	4.8747435	8.13814	0.010168463	-0.009363342	0.00043554694	-0.066263884	4.9418607	8.4701805	Sitting_Read
15:27:15.820	-0.07901107	4.8747435	8.13814	0.010168463	-0.009363342	0.00043554694	-0.066263884	4.9418607	8.4701805	Sitting_Read
15:27:15.841	-0.07901107	4.8747435	8.13814	0.010168463	-0.009363342	0.00043554694	-0.066263884	4.9418607	8.4701805	Sitting_Read
15:27:15.863	-0.07901107	4.8747435	8.13814	0.010168463	-0.009363342	0.00043554694	-0.066263884	4.9418607	8.4701805	Sitting_Read
15:27:15.885	-0.07901107	4.8747435	8.13814	0.010168463	-0.009363342	0.00043554694	-0.066263884	4.9418607	8.4701805	Sitting_Read
15:27:15.906	-0.07901107	4.8747435	8.13814	0.010168463	-0.009363342	0.00043554694	-0.066263884	4.9418607	8.4701805	Sitting_Read
15:27:15.929	-0.07901107	4.8747435	8.13814	0.010168463	-0.009363342	0.00043554694	-0.066263884	4.9418607	8.4701805	Sitting_Read
15:27:15.950	-0.15083931	4.853195	8.329682	-0.002048842	0.0034648278	0.0071550645	-0.05718217	4.9398775	8.471404	Sitting_Read
15:27:15.973	-0.15083931	4.853195	8.329682	-0.002048842	0.0034648278	0.0071550645	-0.05718217	4.9398775	8.471404	Sitting_Read
15:27:15.996	-0.15083931	4.853195	8.329682	-0.002048842	0.0034648278	0.0071550645	-0.05718217	4.9398775	8.471404	Sitting_Read
15:27:16.018	-0.15083931	4.853195	8.329682	-0.002048842	0.0034648278	0.0071550645	-0.05718217	4.9398775	8.471404	Sitting_Read
15:27:16.039	-0.15083931	4.853195	8.329682	-0.002048842	0.0034648278	0.0071550645	-0.05718217	4.9398775	8.471404	Sitting_Read
15:27:16.063	-0.15083931	4.853195	8.329682	-0.002048842	0.0034648278	0.0071550645	-0.05718217	4.9398775	8.471404	Sitting_Read
15:27:16.085	-0.15083931	4.853195	8.329682	-0.002048842	0.0034648278	0.0071550645	-0.05718217	4.9398775	8.471404	Sitting_Read
15:27:16.106	-0.15083931	4.853195	8.329682	-0.002048842	0.0034648278	0.0071550645	-0.05718217	4.9398775	8.471404	Sitting_Read
15:27:16.130	-0.1340794	4.810098	8.291373	-0.0032705725	-0.005087286	0.021204965	-0.05809198	4.946143	8.467741	Sitting_Read
15:27:16.152	-0.1340794	4.810098	8.291373	-0.0032705725	-0.005087286	0.021204965	-0.05809198	4.946143	8.467741	Sitting_Read
15:27:16.173	-0.1340794	4.810098	8.291373	-0.0032705725	-0.005087286	0.021204965	-0.05809198	4.946143	8.467741	Sitting_Read
15:27:16.195	-0.1340794	4.810098	8.291373	-0.0032705725	-0.005087286	0.021204965	-0.05809198	4.946143	8.467741	Sitting_Read
15:27:16.216	-0.1340794	4.810098	8.291373	-0.0032705725	-0.005087286	0.021204965	-0.05809198	4.946143	8.467741	Sitting_Read
15:27:16.238	-0.1340794	4.810098	8.291373	-0.0032705725	-0.005087286	0.021204965	-0.05809198	4.946143	8.467741	Sitting_Read
15:27:16.259	-0.1340794	4.810098	8.291373	-0.0032705725	-0.005087286	0.021204965	-0.05809198	4.946143	8.467741	Sitting_Read
15:27:16.280	-0.1340794	4.810098	8.291373	-0.0032705725	-0.005087286	0.021204965	-0.05809198	4.946143	8.467741	Sitting_Read
15:27:16.302	-0.105348095	4.826858	8.25546	-0.0118226865	0.0071300194	0.0071550645	-0.056831166	4.9449615	8.46844	Sitting_Read
15:27:16.324	-0.105348095	4.826858	8.25546	-0.0118226865	0.0071300194	0.0071550645	-0.056831166	4.9449615	8.46844	Sitting_Read
15:27:16.345	-0.105348095	4.826858	8.25546	-0.0118226865	0.0071300194	0.0071550645	-0.056831166	4.9449615	8.46844	Sitting_Read
15:27:16.367	-0.105348095	4.826858	8.25546	-0.0118226865	0.0071300194	0.0071550645	-0.056831166	4.9449615	8.46844	Sitting_Read
15:27:16.389	-0.105348095	4.826858	8.25546	-0.0118226865	0.0071300194	0.0071550645	-0.056831166	4.9449615	8.46844	Sitting_Read
15:27:16.410	-0.105348095	4.826858	8.25546	-0.0118226865	0.0071300194	0.0071550645	-0.056831166	4.9449615	8.46844	Sitting_Read
15:27:16.431	-0.105348095	4.826858	8.25546	-0.0118226865	0.0071300194	0.0071550645	-0.056831166	4.9449615	8.46844	Sitting_Read
15:27:16.453	-0.105348095	4.826858	8.25546	-0.0118226865	0.0071300194	0.0071550645	-0.056831166	4.9449615	8.46844	Sitting_Read
15:27:16.474	-0.105348095	4.826858	8.25546	-0.0118226865	0.0071300194	0.0071550645	-0.056831166	4.9449615	8.46844	Sitting_Read
15:27:16.498	-0.07422252	4.790944	8.095043	-0.0081574945	-0.005698151	0.0034898731	-0.057846624	4.9469895	8.467249	Sitting_Read
15:27:16.520	-0.07422252	4.790944	8.095043	-0.0081574945	-0.005698151	0.0034898731	-0.057846624	4.9469895	8.467249	Sitting_Read
15:27:16.541	-0.07422252	4.790944	8.095043	-0.0081574945	-0.005698151	0.0034898731	-0.057846624	4.9469895	8.467249	Sitting_Read
15:27:16.563	-0.07422252	4.790944	8.095043	-0.0081574945	-0.005698151	0.0034898731	-0.057846624	4.9469895	8.467249	Sitting_Read
15:27:16.585	-0.07422252	4.790944	8.095043	-0.0081574945	-0.005698151	0.0034898731	-0.057846624	4.9469895	8.467249	Sitting_Read
15:27:16.606	-0.07422252	4.790944	8.095043	-0.0081574945	-0.005698151	0.0034898731	-0.057846624	4.9469895	8.467249	Sitting_Read
15:27:16.628	-0.07422252	4.790944	8.095043	-0.0081574945	-0.005698151	0.0034898731	-0.057846624	4.9469895	8.467249	Sitting_Read
15:27:16.650	-0.07422252	4.790944	8.095043	-0.0081574945	-0.005698151	0.0034898731	-0.057846624	4.9469895	8.467249	Sitting_Read
15:27:16.671	-0.08619389	4.786155	8.20518	-0.004492303	0.001632232	0.016318042	-0.064936	4.9408865	8.470761	Sitting_Read
15:27:16.692	-0.08619389	4.786155	8.20518	-0.004492303	0.001632232	0.016318042	-0.064936	4.9408865	8.470761	Sitting_Read
15:27:16.713	-0.08619389	4.786155	8.20518	-0.004492303	0.001632232	0.016318042	-0.064936	4.9408865	8.470761	Sitting_Read
15:27:16.735	-0.08619389	4.786155	8.20518	-0.004492303	0.001632232	0.016318042	-0.064936	4.9408865	8.470761	Sitting_Read
15:27:16.756	-0.08619389	4.786155	8.20518	-0.004492303	0.001632232	0.016318042	-0.064936	4.9408865	8.470761	Sitting_Read
15:27:16.778	-0.08619389	4.786155	8.20518	-0.004492303	0.001632232	0.016318042	-0.064936	4.9408865	8.470761	Sitting_Read
15:27:16.799	-0.08619389	4.786155	8.20518	-0.004492303	0.001632232	0.016318042	-0.064936	4.9408865	8.470761	Sitting_Read
15:27:16.821	-0.08619389	4.786155	8.20518	-0.004492303	0.001632232	0.016318042	-0.064936	4.9408865	8.470761	Sitting_Read
15:27:16.842	-0.08619389	4.786155	8.20518	-0.0038814377	0.013849537	-0.013003489	-0.06667276	4.9382486	8.472285	Sitting_Read
15:27:16.866	-0.21069619	4.8364353	8.186026	-0.0038814377	0.013849537	-0.013003489	-0.06667276	4.9382486	8.472285	Sitting_Read
15:27:16.888	-0.21069619	4.8364353	8.186026	-0.0038814377	0.013849537	-0.013003489	-0.06667276	4.9382486	8.472285	Sitting_Read
15:27:16.910	-0.21069619	4.8364353	8.186026	-0.0038814377	0.013849537	-0.013003489	-0.06667276	4.9382486	8.472285	Sitting_Read
15:27:16.932	-0.21069619	4.8364353	8.186026	-0.0038814377	0.013849537	-0.013003489	-0.06667276	4.9382486	8.472285	Sitting_Read
15:27:16.953	-0.21069619	4.8364353	8.186026	-0.0038814377	0.013849537	-0.013003489	-0.06667276	4.9382486	8.472285	Sitting_Read
15:27:16.975	-0.21069619	4.8364353	8.186026	-0.0038814377	0.013849537	-0.013003489	-0.06667276	4.9382486	8.472285	Sitting_Read
15:27:16.996	-0.21069619	4.8364353	8.186026	-0.0038814377	0.013849537	-0.013003489	-0.06667276	4.9382486	8.472285	Sitting_Read
15:27:17.018	-0.21069619	4.8364353	8.186026	-0.0038814377	0.013849537	-0.013003489	-0.06667276	4.9382486	8.472285	Sitting_Read
15:27:17.039	-0.031125572	4.8412237	8.267431	-0.019763935	0.006519154	0.005322469	-0.06407544	4.935112	8.4741335	Sitting_Read
15:27:17.061	-0.031125572	4.8412237	8.267431	-0.019763935	0.006519154	0.005322469	-0.06407544	4.935112	8.4741335	Sitting_Read
15:27:17.082	-0.031125572	4.8412237	8.267431	-0.019763935	0.006519154	0.005322469	-0.06407544	4.935112	8.4741335	Sitting_Read
15:27:17.103	-0.031125572	4.8412237	8.267431	-0.019763935	0.006519154	0.005322469	-0.06407544	4.935112	8.4741335	Sitting_Read
15:27:17.125	-0.031125572	4.8412237	8.267431	-0.019763935	0.006519154	0.005322469	-0.06407544	4.935112	8.4741335	Sitting_Read
15:27:17.146	-0.031125572	4.8412237	8.267431	-0.019763935	0.006519154	0.005322469	-0.06407544	4.935112	8.4741335	Sitting_Read
15:27:17.168	-0.031125572	4.8412237	8.267431	-0.019763935	0.006519154	0.005322469	-0.06407544	4.935112	8.4741335	Sitting_Read
15:27:17.190	-0.031125572	4.8412237	8.267431	-0.019763935	0.006519154	0.005322469	-0.06407544	4.935112	8.4741335	Sitting_Read
15:27:17.211	-0.05506832	4.7526355	8.169266	0.005281541	-0.0020329594	0.01692891	-0.060349256	4.935255	8.474077	Sitting_Read
15:27:17.233	-0.05506832	4.7526355	8.169266	0.005281541	-0.0020329594	0.01692891	-0.060349256	4.935255	8.474077	Sitting_Read
15:27:17.255	-0.05506832	4.7526355	8.169266	0.005281541	-0.0020329594	0.01692891	-0.060349256	4.935255	8.474077	Sitting_Read
15:27:17.284	-0.05506832	4.7526355	8.169266	0.005281541	-0.0020329594	0.01692891	-0.060349256	4.935255	8.474077	Sitting_Read
15:27:17.317	-0.05506832	4.7526355	8.169266	0.005281541	-0.0020329594	0.01692891	-0.060349256	4.935255	8.474077	Sitting_Read
15:27:17.351	-0.05506832	4.7526355	8.169266	0.005281541	-0.0020329594	0.01692891	-0.060349256	4.935255	8.474077	Sitting_Read
15:27:17.384	-0.06943397	4.757424	8.245882	-0.0032705725	0.004075693	0.017539773	-0.05518486	4.936083	8.473627	Sitting_Read
15:27:17.418	-0.06943397	4.757424	8.245882	-0.0032705725	0.004075693	0.017539773	-0.05518486	4.936083	8.473627	Sitting_Read
15:27:17.451	-0.06943397	4.757424	8.245882	-0.0032705725	0.004075693	0.017539773	-0.05518486	4.936083	8.473627	Sitting_Read
15:27:17.484	-0.06943397	4.757424	8.245882	-0.0032705725	0.004075693	0.017539773	-0.05518486	4.936083	8.473627	Sitting_Read
15:27:17.518	-0.06943397	4.757424	8.245882	-0.0032705725	0.004075693	0.017539773	-0.05518486	4.936083	8.473627	Sitting_Read
15:27:17.539	-0.06943397	4.757424	8.245882	-0.0032705725	0.004075693	0.017539773	-0.05518486	4.936083	8.473627	Sitting_Read
15:27:17.560	-0.06943397	4.757424	8.245882	-0.0032705725	0.004075693	0.017539773	-0.05518486	4.936083	8.473627	Sitting_Read
15:27:17.581	-0.08140534	4.783761	8.27222	-0.0038814377	0.00041050144	0.01692891	-0.05325623	4.935314	8.474088	Sitting_Read
15:27:17.603	-0.08140534	4.783761	8.27222	-0.0038814377	0.00041050144	0.01692891	-0.05325623	4.935314	8.474088	Sitting_Read
15:27:17.624	-0.08140534	4.783761	8.27222	-0.0038814377	0.00041050144	0.01692891	-0.05325623	4.935314	8.474088	Sitting_Read
15:27:17.646	-0.08140534	4.783761	8.27222	-0.0038814377	0.00041050144	0.01692891	-0.05325623	4.935314	8.474088	Sitting_Read
15:27:17.667	-0.08140534	4.783761	8.27222	-0.0038814377	0.00041050144	0.01692891	-0.05325623	4.935314	8.474088	Sitting_Read
15:27:17.688	-0.08140534	4.783761	8.27222	-0.0038814377	0.00041050144	0.01692891	-0.05325623	4.935314	8.474088	Sitting_Read
15:27:17.710	-0.08140534	4.783761	8.27222	-0.0038814377	0.00041050144	0.01692891	-0.05325623	4.935314	8.474088	Sitting_Read
15:27:17.732	-0.08140534	4.783761	8.27222	-0.0038814377	0.00041050144	0.01692891	-0.05325623	4.935314	8.474088	Sitting_Read
15:27:17.753	-0.09577099	4.790944	8.265037	-0.0099900905	-0.008141612	0.013874582	-0.05438684	4.937736	8.4726715	Sitting_Read
15:27:17.774	-0.09577099	4.790944	8.265037	-0.0099900905	-0.008141612	0.013874582	-0.05438684	4.937736	8.4726715	Sitting_Read
15:27:17.796	-0.09577099	4.790944	8.265037	-0.0099900905	-0.008141612	0.013874582	-0.05438684	4.937736	8.4726715	Sitting_Read
15:27:17.818	-0.09577099	4.790944	8.265037	-0.0099900905	-0.008141612	0.013874582	-0.05438684	4.937736	8.4726715	Sitting_Read
15:27:17.839	-0.09577099	4.790944	8.265037	-0.0099900905	-0.008141612	0.013874582	-0.05438684	4.937736	8.4726715	Sitting_Read
15:27:17.861	-0.09577099	4.790944	8.265037	-0.0099900905	-0.008141612	0.013874582	-0.05438684	4.937736	8.4726715	Sitting_Read
15:27:17.883	-0.09577099	4.790944	8.265037	-0.0099900905	-0.008141612	0.013874582	-0.05438684	4.937736	8.4726715	Sitting_Read
15:27:17.904	-0.09577099	4.790944	8.265037	-0.0099900905	-0.008141612	0.013874582	-0.05438684	4.937736	8.4726715	Sitting_Read
15:27:17.926	-0.10774237	4.807704	8.130958	-0.0038814377	0.0022430972	0.0028790077	-0.05258242	4.939719	8.471527	Sitting_Read
15:27:17.947	-0.10774237	4.807704	8.130958	-0.0038814377	0.0022430972	0.0028790077	-0.05258242	4.939719	8.471527	Sitting_Read
15:27:17.969	-0.10774237	4.807704	8.130958	-0.0038814377	0.0022430972	0.0028790077	-0.05258242	4.939719	8.471527	Sitting_Read
15:27:17.990	-0.10774237	4.807704	8.130958	-0.0038814377	0.0022430972	0.0028790077	-0.05258242	4.939719	8.471527	Sitting_Read
15:27:18.011	-0.10774237	4.807704	8.130958	-0.0038814377	0.0022430972	0.0028790077	-0.05258242	4.939719	8.471527	Sitting_Read
15:27:18.033	-0.10774237	4.807704	8.130958	-0.0038814377	0.0022430972	0.0028790077	-0.05258242	4.939719	8.471527	Sitting_Read
15:27:18.055	-0.10774237	4.807704	8.130958	-0.0038814377	0.0022430972	0.0028790077	-0.05258242	4.939719	8.471527	Sitting_Read
15:27:18.076	-0.10774237	4.807704	8.130958	-0.0038814377	0.0022430972	0.0028790077	-0.05258242	4.939719	8.471527	Sitting_Read
15:27:18.098	-0.10774237	4.807704	8.130958	-0.0038814377	0.0022430972	0.0028790077	-0.05258242	4.939719	8.471527	Sitting_Read
15:27:18.120	-0.03351985	4.783761	8.174054	0.004670676	-0.008752477	0.01937237	-0.05518296	4.941238	8.470624	Sitting_Read
15:27:18.142	-0.03351985	4.783761	8.174054	0.004670676	-0.008752477	0.01937237	-0.05518296	4.941238	8.470624	Sitting_Read
15:27:18.163	-0.03351985	4.783761	8.174054	0.004670676	-0.008752477	0.01937237	-0.05518296	4.941238	8.470624	Sitting_Read
15:27:18.185	-0.03351985	4.783761	8.174054	0.004670676	-0.008752477	0.01937237	-0.05518296	4.941238	8.470624	Sitting_Read
15:27:18.207	-0.03351985	4.783761	8.174054	0.004670676	-0.008752477	0.01937237	-0.05518296	4.941238	8.470624	Sitting_Read
15:27:18.228	-0.03351985	4.783761	8.174054	0.004670676	-0.008752477	0.01937237	-0.05518296	4.941238	8.470624	Sitting_Read
15:27:18.250	-0.03351985	4.783761	8.174054	0.004670676	-0.008752477	0.01937237	-0.05518296	4.941238	8.470624	Sitting_Read
15:27:18.271	-0.03351985	4.783761	8.174054	0.004670676	-0.008752477	0.01937237	-0.05518296	4.941238	8.470624	Sitting_Read
15:27:18.294	-0.083799616	4.7981267	8.200391	0.0010054843	-0.0038655554	0.008376795	-0.057615153	4.945109	8.468349	Sitting_Read
15:27:18.315	-0.083799616	4.7981267	8.200391	0.0010054843	-0.0038655554	0.008376795	-0.057615153	4.945109	8.468349	Sitting_Read
15:27:18.337	-0.083799616	4.7981267	8.200391	0.0010054843	-0.0038655554	0.008376795	-0.057615153	4.945109	8.468349	Sitting_Read
15:27:18.358	-0.083799616	4.7981267	8.200391	0.0010054843	-0.0038655554	0.008376795	-0.057615153	4.945109	8.468349	Sitting_Read
15:27:18.380	-0.083799616	4.7981267	8.200391	0.0010054843	-0.0038655554	0.008376795	-0.057615153	4.945109	8.468349	Sitting_Read
15:27:18.402	-0.083799616	4.7981267	8.200391	0.0010054843	-0.0038655554	0.008376795	-0.057615153	4.945109	8.468349	Sitting_Read
15:27:18.423	-0.083799616	4.7981267	8.200391	0.0010054843	-0.0038655554	0.008376795	-0.057615153	4.945109	8.468349	Sitting_Read
15:27:18.445	-0.083799616	4.7981267	8.200391	0.0010054843	-0.0038655554	0.008376795	-0.057615153	4.945109	8.468349	Sitting_Read
15:27:18.467	-0.031125572	4.817281	8.217151	-0.0051031685	0.0010213667	0.016318042	-0.05717384	4.9485583	8.466336	Sitting_Read
15:27:18.488	-0.031125572	4.817281	8.217151	-0.0051031685	0.0010213667	0.016318042	-0.05717384	4.9485583	8.466336	Sitting_Read
15:27:18.510	-0.031125572	4.817281	8.217151	-0.0051031685	0.0010213667	0.016318042	-0.05717384	4.9485583	8.466336	Sitting_Read
15:27:18.532	-0.031125572	4.817281	8.217151	-0.0051031685	0.0010213667	0.016318042	-0.05717384	4.9485583	8.466336	Sitting_Read
15:27:18.553	-0.031125572	4.817281	8.217151	-0.0051031685	0.0010213667	0.016318042	-0.05717384	4.9485583	8.466336	Sitting_Read
15:27:18.575	-0.031125572	4.817281	8.217151	-0.0051031685	0.0010213667	0.016318042	-0.05717384	4.9485583	8.466336	Sitting_Read
15:27:18.596	-0.031125572	4.817281	8.217151	-0.0051031685	0.0010213667	0.016318042	-0.05717384	4.9485583	8.466336	Sitting_Read
15:27:18.618	-0.031125572	4.817281	8.217151	-0.0051031685	0.0010213667	0.016318042	-0.05717384	4.9485583	8.466336	Sitting_Read
15:27:18.639	-0.031125572	4.817281	8.217151	-0.0051031685	0.0010213667	0.016318042	-0.05717384	4.9485583	8.466336	Sitting_Read
15:27:18.661	-0.083799616	4.7789726	8.260248	-0.00082711154	0.001632232	0.012652852	-0.05665128	4.952522	8.464021	Sitting_Read
15:27:18.682	-0.083799616	4.7789726	8.260248	-0.00082711154	0.001632232	0.012652852	-0.05665128	4.952522	8.464021	Sitting_Read
15:27:18.704	-0.083799616	4.7789726	8.260248	-0.00082711154	0.001632232	0.012652852	-0.05665128	4.952522	8.464021	Sitting_Read
15:27:18.726	-0.083799616	4.7789726	8.260248	-0.00082711154	0.001632232	0.012652852	-0.05665128	4.952522	8.464021	Sitting_Read
15:27:18.747	-0.083799616	4.7789726	8.260248	-0.00082711154	0.001632232	0.012652852	-0.05665128	4.952522	8.464021	Sitting_Read
15:27:18.769	-0.083799616	4.7789726	8.260248	-0.00082711154	0.001632232	0.012652852	-0.05665128	4.952522	8.464021	Sitting_Read
15:27:18.790	-0.083799616	4.7789726	8.260248	-0.00082711154	0.001632232	0.012652852	-0.05665128	4.952522	8.464021	Sitting_Read
15:27:18.812	-0.083799616	4.7789726	8.260248	-0.00082711154	0.001632232	0.012652852	-0.05665128	4.952522	8.464021	Sitting_Read
15:27:18.834	0.0	4.80531	8.190814	0.0010054843	-0.0002003638	0.01937237	-0.05625877	4.955352	8.462367	Sitting_Read
15:27:18.855	0.0	4.80531	8.190814	0.0010054843	-0.0002003638	0.01937237	-0.05625877	4.955352	8.462367	Sitting_Read
15:27:18.877	0.0	4.80531	8.190814	0.0010054843	-0.0002003638	0.01937237	-0.05625877	4.955352	8.462367	Sitting_Read
15:27:18.898	0.0	4.80531	8.190814	0.0010054843	-0.0002003638	0.01937237	-0.05625877	4.955352	8.462367	Sitting_Read
15:27:18.920	0.0	4.80531	8.190814	0.0010054843	-0.0002003638	0.01937237	-0.05625877	4.955352	8.462367	Sitting_Read
15:27:18.942	0.0	4.80531	8.190814	0.0010054843	-0.0002003638	0.01937237	-0.05625877	4.955352	8.462367	Sitting_Read
15:27:18.963	0.0	4.80531	8.190814	0.0010054843	-0.0002003638	0.01937237	-0.05625877	4.955352	8.462367	Sitting_Read
15:27:18.985	0.0	4.80531	8.190814	0.0010054843	-0.0002003638	0.01937237	-0.05625877	4.955352	8.462367	Sitting_Read
15:27:19.006	-0.15562786	4.7957325	8.241094	-0.00082711154	-0.0044764206	0.010209391	-0.061814506	4.954047	8.463094	Sitting_Read
15:27:19.028	-0.15562786	4.7957325	8.241094	-0.00082711154	-0.0044764206	0.010209391	-0.061814506	4.954047	8.463094	Sitting_Read
15:27:19.050	-0.15562786	4.7957325	8.241094	-0.00082711154	-0.0044764206	0.010209391	-0.061814506	4.954047	8.463094	Sitting_Read
15:27:19.075	-0.15562786	4.7957325	8.241094	-0.00082711154	-0.0044764206	0.010209391	-0.061814506	4.954047	8.463094	Sitting_Read
15:27:19.109	-0.15562786	4.7957325	8.241094	-0.00082711154	-0.0044764206	0.010209391	-0.061814506	4.954047	8.463094	Sitting_Read
15:27:19.142	-0.15562786	4.7957325	8.241094	-0.00082711154	-0.0044764206	0.010209391	-0.061814506	4.954047	8.463094	Sitting_Read
15:27:19.176	-0.15562786	4.7957325	8.241094	-0.00082711154	-0.0044764206	0.010209391	-0.061814506	4.954047	8.463094	Sitting_Read
15:27:19.209	-0.035914123	4.8555894	8.13814	-0.009379225	-0.00325469	0.0047116037	-0.058587216	4.9540515	8.463113	Sitting_Read
15:27:19.243	-0.035914123	4.8555894	8.13814	-0.009379225	-0.00325469	0.0047116037	-0.058587216	4.9540515	8.463113	Sitting_Read
15:27:19.276	-0.035914123	4.8555894	8.13814	-0.009379225	-0.00325469	0.0047116037	-0.058587216	4.9540515	8.463113	Sitting_Read
15:27:19.309	-0.035914123	4.8555894	8.13814	-0.009379225	-0.00325469	0.0047116037	-0.058587216	4.9540515	8.463113	Sitting_Read
15:27:19.331	-0.035914123	4.8555894	8.13814	-0.009379225	-0.00325469	0.0047116037	-0.058587216	4.9540515	8.463113	Sitting_Read
15:27:19.353	-0.035914123	4.8555894	8.13814	-0.009379225	-0.00325469	0.0047116037	-0.058587216	4.9540515	8.463113	Sitting_Read
15:27:19.375	-0.14605077	4.800521	8.18842	0.0016163494	-0.0044764206	0.005933334	-0.061226916	4.9526424	8.463921	Sitting_Read
15:27:19.397	-0.14605077	4.800521	8.18842	0.0016163494	-0.0044764206	0.005933334	-0.061226916	4.9526424	8.463921	Sitting_Read
15:27:19.418	-0.14605077	4.800521	8.18842	0.0016163494	-0.0044764206	0.005933334	-0.061226916	4.9526424	8.463921	Sitting_Read
15:27:19.440	-0.14605077	4.800521	8.18842	0.0016163494	-0.0044764206	0.005933334	-0.061226916	4.9526424	8.463921	Sitting_Read
15:27:19.462	-0.14605077	4.800521	8.18842	0.0016163494	-0.0044764206	0.005933334	-0.061226916	4.9526424	8.463921	Sitting_Read
15:27:19.483	-0.14605077	4.800521	8.18842	0.0016163494	-0.0044764206	0.005933334	-0.061226916	4.9526424	8.463921	Sitting_Read
15:27:19.504	-0.14605077	4.800521	8.18842	0.0016163494	-0.0044764206	0.005933334	-0.061226916	4.9526424	8.463921	Sitting_Read
15:27:19.525	-0.14605077	4.800521	8.18842	0.0016163494	-0.0044764206	0.005933334	-0.061226916	4.9526424	8.463921	Sitting_Read
15:27:19.547	0.016759925	4.7885494	8.2027855	-0.0051031685	-0.005087286	0.010209391	-0.06278934	4.952523	8.463978	Sitting_Read
15:27:19.569	0.016759925	4.7885494	8.2027855	-0.0051031685	-0.005087286	0.010209391	-0.06278934	4.952523	8.463978	Sitting_Read
15:27:19.591	0.016759925	4.7885494	8.2027855	-0.0051031685	-0.005087286	0.010209391	-0.06278934	4.952523	8.463978	Sitting_Read
15:27:19.612	0.016759925	4.7885494	8.2027855	-0.0051031685	-0.005087286	0.010209391	-0.06278934	4.952523	8.463978	Sitting_Read
15:27:19.634	0.016759925	4.7885494	8.2027855	-0.0051031685	-0.005087286	0.010209391	-0.06278934	4.952523	8.463978	Sitting_Read
15:27:19.655	0.016759925	4.7885494	8.2027855	-0.0051031685	-0.005087286	0.010209391	-0.06278934	4.952523	8.463978	Sitting_Read
15:27:19.677	0.016759925	4.7885494	8.2027855	-0.0051031685	-0.005087286	0.010209391	-0.06278934	4.952523	8.463978	Sitting_Read
15:27:19.699	0.016759925	4.7885494	8.2027855	-0.0051031685	-0.005087286	0.010209391	-0.06278934	4.952523	8.463978	Sitting_Read
15:27:19.720	0.016759925	4.7885494	8.2027855	-0.0051031685	-0.005087286	0.010209391	-0.06278934	4.952523	8.463978	Sitting_Read
15:27:19.743	-0.14605077	4.7885494	8.224334	0.0016163494	-0.0038655554	0.0077659297	-0.06662673	4.951912	8.464307	Sitting_Read
15:27:19.764	-0.14605077	4.7885494	8.224334	0.0016163494	-0.0038655554	0.0077659297	-0.06662673	4.951912	8.464307	Sitting_Read
15:27:19.795	-0.14605077	4.7885494	8.224334	0.0016163494	-0.0038655554	0.0077659297	-0.06662673	4.951912	8.464307	Sitting_Read
15:27:19.829	-0.14605077	4.7885494	8.224334	0.0016163494	-0.0038655554	0.0077659297	-0.06662673	4.951912	8.464307	Sitting_Read
15:27:19.862	-0.14605077	4.7885494	8.224334	0.0016163494	-0.0038655554	0.0077659297	-0.06662673	4.951912	8.464307	Sitting_Read
15:27:19.895	-0.14605077	4.7885494	8.224334	0.0016163494	-0.0038655554	0.0077659297	-0.06662673	4.951912	8.464307	Sitting_Read
15:27:19.929	-0.019154198	4.826858	8.212362	-0.0026597073	-0.00081122905	0.005322469	-0.0623283	4.9488993	8.4661	Sitting_Read
15:27:19.962	-0.019154198	4.826858	8.212362	-0.0026597073	-0.00081122905	0.005322469	-0.0623283	4.9488993	8.4661	Sitting_Read
15:27:19.996	-0.019154198	4.826858	8.212362	-0.0026597073	-0.00081122905	0.005322469	-0.0623283	4.9488993	8.4661	Sitting_Read
15:27:20.029	-0.019154198	4.826858	8.212362	-0.0026597073	-0.00081122905	0.005322469	-0.0623283	4.9488993	8.4661	Sitting_Read
15:27:20.051	-0.019154198	4.826858	8.212362	-0.0026597073	-0.00081122905	0.005322469	-0.0623283	4.9488993	8.4661	Sitting_Read
15:27:20.072	-0.019154198	4.826858	8.212362	-0.0026597073	-0.00081122905	0.005322469	-0.0623283	4.9488993	8.4661	Sitting_Read
15:27:20.094	-0.12929083	4.819675	8.22194	-0.0118226865	-0.0014220943	0.010820257	-0.06600056	4.94353	8.469209	Sitting_Read
15:27:20.118	-0.12929083	4.819675	8.22194	-0.0118226865	-0.0014220943	0.010820257	-0.06600056	4.94353	8.469209	Sitting_Read
15:27:20.140	-0.12929083	4.819675	8.22194	-0.0118226865	-0.0014220943	0.010820257	-0.06600056	4.94353	8.469209	Sitting_Read
15:27:20.161	-0.12929083	4.819675	8.22194	-0.0118226865	-0.0014220943	0.010820257	-0.06600056	4.94353	8.469209	Sitting_Read
15:27:20.183	-0.12929083	4.819675	8.22194	-0.0118226865	-0.0014220943	0.010820257	-0.06600056	4.94353	8.469209	Sitting_Read
15:27:20.205	-0.12929083	4.819675	8.22194	-0.0118226865	-0.0014220943	0.010820257	-0.06600056	4.94353	8.469209	Sitting_Read
15:27:20.226	-0.12929083	4.819675	8.22194	-0.0118226865	-0.0014220943	0.010820257	-0.06600056	4.94353	8.469209	Sitting_Read
15:27:20.248	-0.12929083	4.819675	8.22194	-0.0118226865	-0.0014220943	0.010820257	-0.06600056	4.94353	8.469209	Sitting_Read
15:27:20.269	-0.035914123	4.800521	8.183631	-0.00082711154	0.00041050144	0.01692891	-0.06912512	4.941582	8.470319	Sitting_Read
15:27:20.290	-0.035914123	4.800521	8.183631	-0.00082711154	0.00041050144	0.01692891	-0.06912512	4.941582	8.470319	Sitting_Read
15:27:20.312	-0.035914123	4.800521	8.183631	-0.00082711154	0.00041050144	0.01692891	-0.06912512	4.941582	8.470319	Sitting_Read
15:27:20.333	-0.035914123	4.800521	8.183631	-0.00082711154	0.00041050144	0.01692891	-0.06912512	4.941582	8.470319	Sitting_Read
15:27:20.354	-0.035914123	4.800521	8.183631	-0.00082711154	0.00041050144	0.01692891	-0.06912512	4.941582	8.470319	Sitting_Read
15:27:20.375	-0.035914123	4.800521	8.183631	-0.00082711154	0.00041050144	0.01692891	-0.06912512	4.941582	8.470319	Sitting_Read
15:27:20.397	-0.035914123	4.800521	8.183631	-0.00082711154	0.00041050144	0.01692891	-0.06912512	4.941582	8.470319	Sitting_Read
15:27:20.419	-0.035914123	4.800521	8.183631	-0.00082711154	0.00041050144	0.01692891	-0.06912512	4.941582	8.470319	Sitting_Read
15:27:20.440	-0.035914123	4.800521	8.183631	-0.00082711154	0.00041050144	0.01692891	-0.06912512	4.941582	8.470319	Sitting_Read
15:27:20.463	-0.13647367	4.8220696	8.214757	-0.025872586	-0.036241412	0.021204965	-0.06684227	4.937243	8.472869	Sitting_Read
15:27:20.484	-0.13647367	4.8220696	8.214757	-0.025872586	-0.036241412	0.021204965	-0.06684227	4.937243	8.472869	Sitting_Read
15:27:20.506	-0.13647367	4.8220696	8.214757	-0.025872586	-0.036241412	0.021204965	-0.06684227	4.937243	8.472869	Sitting_Read
15:27:20.528	-0.13647367	4.8220696	8.214757	-0.025872586	-0.036241412	0.021204965	-0.06684227	4.937243	8.472869	Sitting_Read
15:27:20.549	-0.13647367	4.8220696	8.214757	-0.025872586	-0.036241412	0.021204965	-0.06684227	4.937243	8.472869	Sitting_Read
15:27:20.571	-0.13647367	4.8220696	8.214757	-0.025872586	-0.036241412	0.021204965	-0.06684227	4.937243	8.472869	Sitting_Read
15:27:20.593	-0.13647367	4.8220696	8.214757	-0.025872586	-0.036241412	0.021204965	-0.06684227	4.937243	8.472869	Sitting_Read
15:27:20.615	-0.13647367	4.8220696	8.214757	-0.025872586	-0.036241412	0.021204965	-0.06684227	4.937243	8.472869	Sitting_Read
15:27:20.636	-0.0023942748	4.817281	8.162083	0.0065032714	0.0010213667	0.018761504	-0.060263768	4.931322	8.476365	Sitting_Read
15:27:20.658	-0.0023942748	4.817281	8.162083	0.0065032714	0.0010213667	0.018761504	-0.060263768	4.931322	8.476365	Sitting_Read
15:27:20.679	-0.0023942748	4.817281	8.162083	0.0065032714	0.0010213667	0.018761504	-0.060263768	4.931322	8.476365	Sitting_Read
15:27:20.701	-0.0023942748	4.817281	8.162083	0.0065032714	0.0010213667	0.018761504	-0.060263768	4.931322	8.476365	Sitting_Read
15:27:20.722	-0.0023942748	4.817281	8.162083	0.0065032714	0.0010213667	0.018761504	-0.060263768	4.931322	8.476365	Sitting_Read
15:27:20.744	-0.0023942748	4.817281	8.162083	0.0065032714	0.0010213667	0.018761504	-0.060263768	4.931322	8.476365	Sitting_Read
15:27:20.766	-0.0023942748	4.817281	8.162083	0.0065032714	0.0010213667	0.018761504	-0.060263768	4.931322	8.476365	Sitting_Read
15:27:20.787	-0.0023942748	4.817281	8.162083	0.0065032714	0.0010213667	0.018761504	-0.060263768	4.931322	8.476365	Sitting_Read
15:27:20.808	-0.043096945	4.7550297	8.166871	0.0034489452	-0.01486113	0.02181583	-0.06120894	4.9307356	8.476699	Sitting_Read
15:27:20.830	-0.043096945	4.7550297	8.166871	0.0034489452	-0.01486113	0.02181583	-0.06120894	4.9307356	8.476699	Sitting_Read
15:27:20.851	-0.043096945	4.7550297	8.166871	0.0034489452	-0.01486113	0.02181583	-0.06120894	4.9307356	8.476699	Sitting_Read
15:27:20.873	-0.043096945	4.7550297	8.166871	0.0034489452	-0.01486113	0.02181583	-0.06120894	4.9307356	8.476699	Sitting_Read
15:27:20.895	-0.043096945	4.7550297	8.166871	0.0034489452	-0.01486113	0.02181583	-0.06120894	4.9307356	8.476699	Sitting_Read
15:27:20.916	-0.043096945	4.7550297	8.166871	0.0034489452	-0.01486113	0.02181583	-0.06120894	4.9307356	8.476699	Sitting_Read
15:27:20.938	-0.043096945	4.7550297	8.166871	0.0034489452	-0.01486113	0.02181583	-0.06120894	4.9307356	8.476699	Sitting_Read
15:27:20.960	-0.043096945	4.7550297	8.166871	0.0034489452	-0.01486113	0.02181583	-0.06120894	4.9307356	8.476699	Sitting_Read
15:27:20.981	-0.043096945	4.7550297	8.166871	0.0034489452	-0.01486113	0.02181583	-0.06120894	4.9307356	8.476699	Sitting_Read
15:27:21.002	-0.057462595	4.7598186	8.243488	0.0028380798	0.00835175	0.00043554694	-0.0517185	4.926126	8.479444	Sitting_Read
15:27:21.024	-0.057462595	4.7598186	8.243488	0.0028380798	0.00835175	0.00043554694	-0.0517185	4.926126	8.479444	Sitting_Read
15:27:21.045	-0.057462595	4.7598186	8.243488	0.0028380798	0.00835175	0.00043554694	-0.0517185	4.926126	8.479444	Sitting_Read
15:27:21.067	-0.057462595	4.7598186	8.243488	0.0028380798	0.00835175	0.00043554694	-0.0517185	4.926126	8.479444	Sitting_Read
15:27:21.089	-0.057462595	4.7598186	8.243488	0.0028380798	0.00835175	0.00043554694	-0.0517185	4.926126	8.479444	Sitting_Read
15:27:21.110	-0.057462595	4.7598186	8.243488	0.0028380798	0.00835175	0.00043554694	-0.0517185	4.926126	8.479444	Sitting_Read
15:27:21.132	-0.057462595	4.7598186	8.243488	0.0028380798	0.00835175	0.00043554694	-0.0517185	4.926126	8.479444	Sitting_Read
15:27:21.154	-0.057462595	4.7598186	8.243488	0.0028380798	0.00835175	0.00043554694	-0.0517185	4.926126	8.479444	Sitting_Read
15:27:21.175	-0.16520496	4.7789726	8.2578535	-0.0057140337	0.008962615	0.026091887	-0.06768588	4.9156404	8.4854145	Sitting_Read
15:27:21.197	-0.16520496	4.7789726	8.2578535	-0.0057140337	0.008962615	0.026091887	-0.06768588	4.9156404	8.4854145	Sitting_Read
15:27:21.218	-0.16520496	4.7789726	8.2578535	-0.0057140337	0.008962615	0.026091887	-0.06768588	4.9156404	8.4854145	Sitting_Read
15:27:21.240	-0.16520496	4.7789726	8.2578535	-0.0057140337	0.008962615	0.026091887	-0.06768588	4.9156404	8.4854145	Sitting_Read
15:27:21.261	-0.16520496	4.7789726	8.2578535	-0.0057140337	0.008962615	0.026091887	-0.06768588	4.9156404	8.4854145	Sitting_Read
15:27:21.283	-0.16520496	4.7789726	8.2578535	-0.0057140337	0.008962615	0.026091887	-0.06768588	4.9156404	8.4854145	Sitting_Read
15:27:21.305	-0.16520496	4.7789726	8.2578535	-0.0057140337	0.008962615	0.026091887	-0.06768588	4.9156404	8.4854145	Sitting_Read
15:27:21.326	-0.16520496	4.7789726	8.2578535	-0.0057140337	0.008962615	0.026091887	-0.06768588	4.9156404	8.4854145	Sitting_Read
15:27:21.349	0.011971374	4.7885494	8.339259	-0.014266146	-0.024634974	0.010209391	-0.06840762	4.8988576	8.495108	Sitting_Read
15:27:21.370	0.011971374	4.7885494	8.339259	-0.014266146	-0.024634974	0.010209391	-0.06840762	4.8988576	8.495108	Sitting_Read
15:27:21.392	0.011971374	4.7885494	8.339259	-0.014266146	-0.024634974	0.010209391	-0.06840762	4.8988576	8.495108	Sitting_Read
15:27:21.414	0.011971374	4.7885494	8.339259	-0.014266146	-0.024634974	0.010209391	-0.06840762	4.8988576	8.495108	Sitting_Read
15:27:21.436	0.011971374	4.7885494	8.339259	-0.014266146	-0.024634974	0.010209391	-0.06840762	4.8988576	8.495108	Sitting_Read
15:27:21.457	0.011971374	4.7885494	8.339259	-0.014266146	-0.024634974	0.010209391	-0.06840762	4.8988576	8.495108	Sitting_Read
15:27:21.478	0.011971374	4.7885494	8.339259	-0.014266146	-0.024634974	0.010209391	-0.06840762	4.8988576	8.495108	Sitting_Read
15:27:21.500	0.011971374	4.7885494	8.339259	-0.014266146	-0.024634974	0.010209391	-0.06840762	4.8988576	8.495108	Sitting_Read
15:27:21.535	-0.14365649	4.73827	8.317711	0.005281541	-0.011806804	0.011431121	-0.06928557	4.893589	8.498137	Sitting_Read
15:27:21.569	-0.14365649	4.73827	8.317711	0.005281541	-0.011806804	0.011431121	-0.06928557	4.893589	8.498137	Sitting_Read
15:27:21.602	-0.14365649	4.73827	8.317711	0.005281541	-0.011806804	0.011431121	-0.06928557	4.893589	8.498137	Sitting_Read
15:27:21.635	-0.14365649	4.73827	8.317711	0.005281541	-0.011806804	0.011431121	-0.06928557	4.893589	8.498137	Sitting_Read
15:27:21.669	-0.14365649	4.73827	8.317711	0.005281541	-0.011806804	0.011431121	-0.06928557	4.893589	8.498137	Sitting_Read
15:27:21.703	-0.14365649	4.73827	8.317711	0.005281541	-0.011806804	0.011431121	-0.06928557	4.893589	8.498137	Sitting_Read
15:27:21.736	-0.08140534	4.743058	8.399116	-0.012433551	-0.0069198813	0.022426695	-0.07052607	4.892771	8.498597	Sitting_Read
15:27:21.769	-0.08140534	4.743058	8.399116	-0.012433551	-0.0069198813	0.022426695	-0.07052607	4.892771	8.498597	Sitting_Read
15:27:21.791	-0.08140534	4.743058	8.399116	-0.012433551	-0.0069198813	0.022426695	-0.07052607	4.892771	8.498597	Sitting_Read
15:27:21.813	-0.08140534	4.743058	8.399116	-0.012433551	-0.0069198813	0.022426695	-0.07052607	4.892771	8.498597	Sitting_Read
15:27:21.834	-0.08140534	4.743058	8.399116	-0.012433551	-0.0069198813	0.022426695	-0.07052607	4.892771	8.498597	Sitting_Read
15:27:21.855	-0.08140534	4.743058	8.399116	-0.012433551	-0.0069198813	0.022426695	-0.07052607	4.892771	8.498597	Sitting_Read
15:27:21.876	-0.08140534	4.743058	8.399116	-0.012433551	-0.0069198813	0.022426695	-0.07052607	4.892771	8.498597	Sitting_Read
15:27:21.899	0.028731298	4.7143273	8.2578535	0.00039461895	-0.011195938	0.029757079	-0.05859481	4.9073343	8.490289	Sitting_Read
15:27:21.921	0.028731298	4.7143273	8.2578535	0.00039461895	-0.011195938	0.029757079	-0.05859481	4.9073343	8.490289	Sitting_Read
15:27:21.943	0.028731298	4.7143273	8.2578535	0.00039461895	-0.011195938	0.029757079	-0.05859481	4.9073343	8.490289	Sitting_Read
15:27:21.964	0.028731298	4.7143273	8.2578535	0.00039461895	-0.011195938	0.029757079	-0.05859481	4.9073343	8.490289	Sitting_Read
15:27:21.986	0.028731298	4.7143273	8.2578535	0.00039461895	-0.011195938	0.029757079	-0.05859481	4.9073343	8.490289	Sitting_Read
15:27:22.008	0.028731298	4.7143273	8.2578535	0.00039461895	-0.011195938	0.029757079	-0.05859481	4.9073343	8.490289	Sitting_Read
15:27:22.031	0.028731298	4.7143273	8.2578535	0.00039461895	-0.011195938	0.029757079	-0.05859481	4.9073343	8.490289	Sitting_Read
15:27:22.052	0.028731298	4.7143273	8.2578535	0.00039461895	-0.011195938	0.029757079	-0.05859481	4.9073343	8.490289	Sitting_Read
15:27:22.074	-0.038308397	4.7717896	8.300951	-0.0069357636	0.004075693	0.014485448	-0.05354557	4.9200983	8.482929	Sitting_Read
15:27:22.095	-0.038308397	4.7717896	8.300951	-0.0069357636	0.004075693	0.014485448	-0.05354557	4.9200983	8.482929	Sitting_Read
15:27:22.117	-0.038308397	4.7717896	8.300951	-0.0069357636	0.004075693	0.014485448	-0.05354557	4.9200983	8.482929	Sitting_Read
15:27:22.141	-0.038308397	4.7717896	8.300951	-0.0069357636	0.004075693	0.014485448	-0.05354557	4.9200983	8.482929	Sitting_Read
15:27:22.162	-0.038308397	4.7717896	8.300951	-0.0069357636	0.004075693	0.014485448	-0.05354557	4.9200983	8.482929	Sitting_Read
15:27:22.184	-0.038308397	4.7717896	8.300951	-0.0069357636	0.004075693	0.014485448	-0.05354557	4.9200983	8.482929	Sitting_Read
15:27:22.206	-0.038308397	4.7717896	8.300951	-0.0069357636	0.004075693	0.014485448	-0.05354557	4.9200983	8.482929	Sitting_Read
15:27:22.228	-0.038308397	4.7717896	8.300951	-0.0069357636	0.004075693	0.014485448	-0.05354557	4.9200983	8.482929	Sitting_Read
15:27:22.250	-0.14605077	4.8340406	8.178843	0.00039461895	-0.0038655554	0.020594101	-0.053474985	4.9310637	8.4765625	Sitting_Read
15:27:22.272	-0.14605077	4.8340406	8.178843	0.00039461895	-0.0038655554	0.020594101	-0.053474985	4.9310637	8.4765625	Sitting_Read
15:27:22.293	-0.14605077	4.8340406	8.178843	0.00039461895	-0.0038655554	0.020594101	-0.053474985	4.9310637	8.4765625	Sitting_Read
15:27:22.316	-0.14605077	4.8340406	8.178843	0.00039461895	-0.0038655554	0.020594101	-0.053474985	4.9310637	8.4765625	Sitting_Read
15:27:22.339	-0.14605077	4.8340406	8.178843	0.00039461895	-0.0038655554	0.020594101	-0.053474985	4.9310637	8.4765625	Sitting_Read
15:27:22.361	-0.14605077	4.8340406	8.178843	0.00039461895	-0.0038655554	0.020594101	-0.053474985	4.9310637	8.4765625	Sitting_Read
15:27:22.383	-0.14605077	4.8340406	8.178843	0.00039461895	-0.0038655554	0.020594101	-0.053474985	4.9310637	8.4765625	Sitting_Read
15:27:22.404	-0.14605077	4.8340406	8.178843	0.00039461895	-0.0038655554	0.020594101	-0.053474985	4.9310637	8.4765625	Sitting_Read
15:27:22.426	-0.13647367	4.80531	8.28898	0.0016163494	-0.00081122905	0.012041987	-0.056217123	4.932087	8.475947	Sitting_Read
15:27:22.447	-0.13647367	4.80531	8.28898	0.0016163494	-0.00081122905	0.012041987	-0.056217123	4.932087	8.475947	Sitting_Read
15:27:22.468	-0.13647367	4.80531	8.28898	0.0016163494	-0.00081122905	0.012041987	-0.056217123	4.932087	8.475947	Sitting_Read
15:27:22.489	-0.13647367	4.80531	8.28898	0.0016163494	-0.00081122905	0.012041987	-0.056217123	4.932087	8.475947	Sitting_Read
15:27:22.511	-0.13647367	4.80531	8.28898	0.0016163494	-0.00081122905	0.012041987	-0.056217123	4.932087	8.475947	Sitting_Read
15:27:22.532	-0.13647367	4.80531	8.28898	0.0016163494	-0.00081122905	0.012041987	-0.056217123	4.932087	8.475947	Sitting_Read
15:27:22.554	-0.13647367	4.80531	8.28898	0.0016163494	-0.00081122905	0.012041987	-0.056217123	4.932087	8.475947	Sitting_Read
15:27:22.576	-0.13647367	4.80531	8.28898	0.0016163494	-0.00081122905	0.012041987	-0.056217123	4.932087	8.475947	Sitting_Read
15:27:22.597	-0.13647367	4.80531	8.28898	0.0016163494	-0.00081122905	0.012041987	-0.056217123	4.932087	8.475947	Sitting_Read
15:27:22.619	-0.047885496	4.790944	8.241094	0.005892406	-0.0038655554	0.013874582	-0.050671913	4.9368215	8.4732275	Sitting_Read
15:27:22.640	-0.047885496	4.790944	8.241094	0.005892406	-0.0038655554	0.013874582	-0.050671913	4.9368215	8.4732275	Sitting_Read
15:27:22.662	-0.047885496	4.790944	8.241094	0.005892406	-0.0038655554	0.013874582	-0.050671913	4.9368215	8.4732275	Sitting_Read
15:27:22.683	-0.047885496	4.790944	8.241094	0.005892406	-0.0038655554	0.013874582	-0.050671913	4.9368215	8.4732275	Sitting_Read
15:27:22.705	-0.047885496	4.790944	8.241094	0.005892406	-0.0038655554	0.013874582	-0.050671913	4.9368215	8.4732275	Sitting_Read
15:27:22.726	-0.047885496	4.790944	8.241094	0.005892406	-0.0038655554	0.013874582	-0.050671913	4.9368215	8.4732275	Sitting_Read
15:27:22.749	-0.047885496	4.790944	8.241094	0.005892406	-0.0038655554	0.013874582	-0.050671913	4.9368215	8.4732275	Sitting_Read
15:27:22.771	-0.047885496	4.790944	8.241094	0.005892406	-0.0038655554	0.013874582	-0.050671913	4.9368215	8.4732275	Sitting_Read
15:27:22.798	-0.062251143	4.7622128	8.344048	-0.002048842	-0.0124176685	0.02181583	-0.04653598	4.9364977	8.473438	Sitting_Read
15:27:22.819	-0.062251143	4.7622128	8.344048	-0.002048842	-0.0124176685	0.02181583	-0.04653598	4.9364977	8.473438	Sitting_Read
15:27:22.841	-0.062251143	4.7622128	8.344048	-0.002048842	-0.0124176685	0.02181583	-0.04653598	4.9364977	8.473438	Sitting_Read
15:27:22.863	-0.062251143	4.7622128	8.344048	-0.002048842	-0.0124176685	0.02181583	-0.04653598	4.9364977	8.473438	Sitting_Read
15:27:22.884	-0.062251143	4.7622128	8.344048	-0.002048842	-0.0124176685	0.02181583	-0.04653598	4.9364977	8.473438	Sitting_Read
15:27:22.906	-0.062251143	4.7622128	8.344048	-0.002048842	-0.0124176685	0.02181583	-0.04653598	4.9364977	8.473438	Sitting_Read
15:27:22.927	-0.062251143	4.7622128	8.344048	-0.002048842	-0.0124176685	0.02181583	-0.04653598	4.9364977	8.473438	Sitting_Read
15:27:22.948	-0.062251143	4.7622128	8.344048	-0.002048842	-0.0124176685	0.02181583	-0.04653598	4.9364977	8.473438	Sitting_Read
15:27:22.969	-0.102953814	4.850801	8.1549	0.004670676	0.006519154	0.0089876605	-0.04528335	4.9428935	8.469715	Sitting_Read
15:27:22.991	-0.102953814	4.850801	8.1549	0.004670676	0.006519154	0.0089876605	-0.04528335	4.9428935	8.469715	Sitting_Read
15:27:23.013	-0.102953814	4.850801	8.1549	0.004670676	0.006519154	0.0089876605	-0.04528335	4.9428935	8.469715	Sitting_Read
15:27:23.034	-0.102953814	4.850801	8.1549	0.004670676	0.006519154	0.0089876605	-0.04528335	4.9428935	8.469715	Sitting_Read
15:27:23.056	-0.102953814	4.850801	8.1549	0.004670676	0.006519154	0.0089876605	-0.04528335	4.9428935	8.469715	Sitting_Read
15:27:23.077	-0.102953814	4.850801	8.1549	0.004670676	0.006519154	0.0089876605	-0.04528335	4.9428935	8.469715	Sitting_Read
15:27:23.099	-0.102953814	4.850801	8.1549	0.004670676	0.006519154	0.0089876605	-0.04528335	4.9428935	8.469715	Sitting_Read
15:27:23.121	-0.102953814	4.850801	8.1549	0.004670676	0.006519154	0.0089876605	-0.04528335	4.9428935	8.469715	Sitting_Read
15:27:23.142	-0.10055954	4.8316464	8.2027855	0.0028380798	0.0034648278	0.005322469	-0.043769293	4.9449434	8.468527	Sitting_Read
15:27:23.164	-0.10055954	4.8316464	8.2027855	0.0028380798	0.0034648278	0.005322469	-0.043769293	4.9449434	8.468527	Sitting_Read
15:27:23.186	-0.10055954	4.8316464	8.2027855	0.0028380798	0.0034648278	0.005322469	-0.043769293	4.9449434	8.468527	Sitting_Read
15:27:23.207	-0.10055954	4.8316464	8.2027855	0.0028380798	0.0034648278	0.005322469	-0.043769293	4.9449434	8.468527	Sitting_Read
15:27:23.229	-0.10055954	4.8316464	8.2027855	0.0028380798	0.0034648278	0.005322469	-0.043769293	4.9449434	8.468527	Sitting_Read
15:27:23.251	-0.10055954	4.8316464	8.2027855	0.0028380798	0.0034648278	0.005322469	-0.043769293	4.9449434	8.468527	Sitting_Read
15:27:23.273	-0.10055954	4.8316464	8.2027855	0.0028380798	0.0034648278	0.005322469	-0.043769293	4.9449434	8.468527	Sitting_Read
15:27:23.295	-0.10055954	4.8316464	8.2027855	0.0028380798	0.0034648278	0.005322469	-0.043769293	4.9449434	8.468527	Sitting_Read
15:27:23.317	-0.10055954	4.8316464	8.2027855	0.0028380798	0.0034648278	0.005322469	-0.043769293	4.9449434	8.468527	Sitting_Read
15:27:23.338	-0.062251143	4.783761	8.236305	0.005281541	-0.0014220943	0.0065441993	-0.04024068	4.948907	8.466231	Sitting_Read
15:27:23.360	-0.062251143	4.783761	8.236305	0.005281541	-0.0014220943	0.0065441993	-0.04024068	4.948907	8.466231	Sitting_Read
15:27:23.381	-0.062251143	4.783761	8.236305	0.005281541	-0.0014220943	0.0065441993	-0.04024068	4.948907	8.466231	Sitting_Read
15:27:23.403	-0.062251143	4.783761	8.236305	0.005281541	-0.0014220943	0.0065441993	-0.04024068	4.948907	8.466231	Sitting_Read
15:27:23.424	-0.062251143	4.783761	8.236305	0.005281541	-0.0014220943	0.0065441993	-0.04024068	4.948907	8.466231	Sitting_Read
15:27:23.446	-0.062251143	4.783761	8.236305	0.005281541	-0.0014220943	0.0065441993	-0.04024068	4.948907	8.466231	Sitting_Read
15:27:23.467	-0.062251143	4.783761	8.236305	0.005281541	-0.0014220943	0.0065441993	-0.04024068	4.948907	8.466231	Sitting_Read
15:27:23.488	-0.062251143	4.783761	8.236305	0.005281541	-0.0014220943	0.0065441993	-0.04024068	4.948907	8.466231	Sitting_Read
15:27:23.509	-0.18196489	4.8484063	8.291373	-0.0075466293	0.007740884	0.01692891	-0.044604428	4.935465	8.4740505	Sitting_Read
15:27:23.531	-0.18196489	4.8484063	8.291373	-0.0075466293	0.007740884	0.01692891	-0.044604428	4.935465	8.4740505	Sitting_Read
15:27:23.553	-0.18196489	4.8484063	8.291373	-0.0075466293	0.007740884	0.01692891	-0.044604428	4.935465	8.4740505	Sitting_Read
15:27:23.574	-0.18196489	4.8484063	8.291373	-0.0075466293	0.007740884	0.01692891	-0.044604428	4.935465	8.4740505	Sitting_Read
15:27:23.595	-0.18196489	4.8484063	8.291373	-0.0075466293	0.007740884	0.01692891	-0.044604428	4.935465	8.4740505	Sitting_Read
15:27:23.617	-0.18196489	4.8484063	8.291373	-0.0075466293	0.007740884	0.01692891	-0.044604428	4.935465	8.4740505	Sitting_Read
15:27:23.638	-0.18196489	4.8484063	8.291373	-0.0075466293	0.007740884	0.01692891	-0.044604428	4.935465	8.4740505	Sitting_Read
15:27:23.660	-0.18196489	4.8484063	8.291373	-0.0075466293	0.007740884	0.01692891	-0.044604428	4.935465	8.4740505	Sitting_Read
15:27:23.682	-0.18196489	4.8484063	8.291373	-0.006324899	0.013849537	-0.0038405098	-0.044604428	4.935465	8.4740505	Sitting_Read
15:27:23.704	-0.08858817	4.7693954	8.2387	-0.006324899	0.013849537	-0.0038405098	-0.046922058	4.928441	8.478126	Sitting_Read
15:27:23.725	-0.08858817	4.7693954	8.2387	-0.006324899	0.013849537	-0.0038405098	-0.046922058	4.928441	8.478126	Sitting_Read
15:27:23.747	-0.08858817	4.7693954	8.2387	-0.006324899	0.013849537	-0.0038405098	-0.046922058	4.928441	8.478126	Sitting_Read
15:27:23.768	-0.08858817	4.7693954	8.2387	-0.006324899	0.013849537	-0.0038405098	-0.046922058	4.928441	8.478126	Sitting_Read
15:27:23.790	-0.08858817	4.7693954	8.2387	-0.006324899	0.013849537	-0.0038405098	-0.046922058	4.928441	8.478126	Sitting_Read
15:27:23.812	-0.08858817	4.7693954	8.2387	-0.006324899	0.013849537	-0.0038405098	-0.046922058	4.928441	8.478126	Sitting_Read
15:27:23.833	-0.08858817	4.7693954	8.2387	-0.006324899	0.013849537	-0.0038405098	-0.046922058	4.928441	8.478126	Sitting_Read
15:27:23.855	-0.08858817	4.7693954	8.2387	-0.006324899	0.013849537	-0.0038405098	-0.046922058	4.928441	8.478126	Sitting_Read
15:27:23.876	0.014365649	4.745453	8.281796	0.00039461895	-0.011195938	0.023648426	-0.051867988	4.9324064	8.475791	Sitting_Read
15:27:23.898	0.014365649	4.745453	8.281796	0.00039461895	-0.011195938	0.023648426	-0.051867988	4.9324064	8.475791	Sitting_Read
15:27:23.920	0.014365649	4.745453	8.281796	0.00039461895	-0.011195938	0.023648426	-0.051867988	4.9324064	8.475791	Sitting_Read
15:27:23.941	0.014365649	4.745453	8.281796	0.00039461895	-0.011195938	0.023648426	-0.051867988	4.9324064	8.475791	Sitting_Read
15:27:23.963	0.014365649	4.745453	8.281796	0.00039461895	-0.011195938	0.023648426	-0.051867988	4.9324064	8.475791	Sitting_Read
15:27:23.984	0.014365649	4.745453	8.281796	0.00039461895	-0.011195938	0.023648426	-0.051867988	4.9324064	8.475791	Sitting_Read
15:27:24.005	0.014365649	4.745453	8.281796	0.00039461895	-0.011195938	0.023648426	-0.051867988	4.9324064	8.475791	Sitting_Read
15:27:24.027	0.014365649	4.745453	8.281796	0.00039461895	-0.011195938	0.023648426	-0.051867988	4.9324064	8.475791	Sitting_Read
15:27:24.048	-0.11492519	4.7717896	8.320105	-0.004492303	-0.0002003638	0.0089876605	-0.047855247	4.94151	8.470508	Sitting_Read
15:27:24.070	-0.11492519	4.7717896	8.320105	-0.004492303	-0.0002003638	0.0089876605	-0.047855247	4.94151	8.470508	Sitting_Read
15:27:24.092	-0.11492519	4.7717896	8.320105	-0.004492303	-0.0002003638	0.0089876605	-0.047855247	4.94151	8.470508	Sitting_Read
15:27:24.113	-0.11492519	4.7717896	8.320105	-0.004492303	-0.0002003638	0.0089876605	-0.047855247	4.94151	8.470508	Sitting_Read
15:27:24.135	-0.11492519	4.7717896	8.320105	-0.004492303	-0.0002003638	0.0089876605	-0.047855247	4.94151	8.470508	Sitting_Read
15:27:24.157	-0.11492519	4.7717896	8.320105	-0.004492303	-0.0002003638	0.0089876605	-0.047855247	4.94151	8.470508	Sitting_Read
15:27:24.178	-0.11492519	4.7717896	8.320105	-0.004492303	-0.0002003638	0.0089876605	-0.047855247	4.94151	8.470508	Sitting_Read
15:27:24.201	-0.11492519	4.7717896	8.320105	-0.004492303	-0.0002003638	0.0089876605	-0.047855247	4.94151	8.470508	Sitting_Read
15:27:24.222	-0.11492519	4.7717896	8.320105	-0.0069357636	0.006519154	0.01937237	-0.047855247	4.94151	8.470508	Sitting_Read
15:27:24.243	0.047885496	4.7262983	8.267431	-0.0069357636	0.006519154	0.01937237	-0.029316403	4.9522705	8.464307	Sitting_Read
15:27:24.266	0.047885496	4.7262983	8.267431	-0.0069357636	0.006519154	0.01937237	-0.029316403	4.9522705	8.464307	Sitting_Read
15:27:24.287	0.047885496	4.7262983	8.267431	-0.0069357636	0.006519154	0.01937237	-0.029316403	4.9522705	8.464307	Sitting_Read
15:27:24.309	0.047885496	4.7262983	8.267431	-0.0069357636	0.006519154	0.01937237	-0.029316403	4.9522705	8.464307	Sitting_Read
15:27:24.331	0.047885496	4.7262983	8.267431	-0.0069357636	0.006519154	0.01937237	-0.029316403	4.9522705	8.464307	Sitting_Read
15:27:24.352	0.047885496	4.7262983	8.267431	-0.0069357636	0.006519154	0.01937237	-0.029316403	4.9522705	8.464307	Sitting_Read
15:27:24.374	0.047885496	4.7262983	8.267431	-0.0069357636	0.006519154	0.01937237	-0.029316403	4.9522705	8.464307	Sitting_Read
15:27:24.396	0.047885496	4.7262983	8.267431	-0.0069357636	0.006519154	0.01937237	-0.029316403	4.9522705	8.464307	Sitting_Read
15:27:24.418	-0.15562786	4.8915033	8.217151	0.00039461895	0.008962615	0.0047116037	-0.029750265	4.9583354	8.460755	Sitting_Read
15:27:24.439	-0.15562786	4.8915033	8.217151	0.00039461895	0.008962615	0.0047116037	-0.029750265	4.9583354	8.460755	Sitting_Read
15:27:24.460	-0.15562786	4.8915033	8.217151	0.00039461895	0.008962615	0.0047116037	-0.029750265	4.9583354	8.460755	Sitting_Read
15:27:24.481	-0.15562786	4.8915033	8.217151	0.00039461895	0.008962615	0.0047116037	-0.029750265	4.9583354	8.460755	Sitting_Read
15:27:24.502	-0.15562786	4.8915033	8.217151	0.00039461895	0.008962615	0.0047116037	-0.029750265	4.9583354	8.460755	Sitting_Read
15:27:24.525	-0.15562786	4.8915033	8.217151	0.00039461895	0.008962615	0.0047116037	-0.029750265	4.9583354	8.460755	Sitting_Read
15:27:24.547	-0.15562786	4.8915033	8.217151	0.00039461895	0.008962615	0.0047116037	-0.029750265	4.9583354	8.460755	Sitting_Read
15:27:24.568	-0.15562786	4.8915033	8.217151	0.00039461895	0.008962615	0.0047116037	-0.029750265	4.9583354	8.460755	Sitting_Read
15:27:24.589	-0.08140534	4.8555894	8.250671	-0.0081574945	0.0028539624	0.015707178	-0.03268018	4.9635677	8.457674	Sitting_Read
15:27:24.611	-0.08140534	4.8555894	8.250671	-0.0081574945	0.0028539624	0.015707178	-0.03268018	4.9635677	8.457674	Sitting_Read
15:27:24.633	-0.08140534	4.8555894	8.250671	-0.0081574945	0.0028539624	0.015707178	-0.03268018	4.9635677	8.457674	Sitting_Read
15:27:24.655	-0.08140534	4.8555894	8.250671	-0.0081574945	0.0028539624	0.015707178	-0.03268018	4.9635677	8.457674	Sitting_Read
15:27:24.676	-0.08140534	4.8555894	8.250671	-0.0081574945	0.0028539624	0.015707178	-0.03268018	4.9635677	8.457674	Sitting_Read
15:27:24.698	-0.08140534	4.8555894	8.250671	-0.0081574945	0.0028539624	0.015707178	-0.03268018	4.9635677	8.457674	Sitting_Read
15:27:24.720	-0.08140534	4.8555894	8.250671	-0.0081574945	0.0028539624	0.015707178	-0.03268018	4.9635677	8.457674	Sitting_Read
15:27:24.741	-0.08140534	4.8555894	8.250671	-0.0081574945	0.0028539624	0.015707178	-0.03268018	4.9635677	8.457674	Sitting_Read
15:27:24.763	-0.028731298	4.7885494	8.2339115	-0.00082711154	0.0010213667	0.023648426	-0.033754677	4.965924	8.456287	Sitting_Read
15:27:24.785	-0.028731298	4.7885494	8.2339115	-0.00082711154	0.0010213667	0.023648426	-0.033754677	4.965924	8.456287	Sitting_Read
15:27:24.806	-0.028731298	4.7885494	8.2339115	-0.00082711154	0.0010213667	0.023648426	-0.033754677	4.965924	8.456287	Sitting_Read
15:27:24.828	-0.028731298	4.7885494	8.2339115	-0.00082711154	0.0010213667	0.023648426	-0.033754677	4.965924	8.456287	Sitting_Read
15:27:24.851	-0.028731298	4.7885494	8.2339115	-0.00082711154	0.0010213667	0.023648426	-0.033754677	4.965924	8.456287	Sitting_Read
15:27:24.873	-0.028731298	4.7885494	8.2339115	-0.00082711154	0.0010213667	0.023648426	-0.033754677	4.965924	8.456287	Sitting_Read
15:27:24.894	-0.028731298	4.7885494	8.2339115	-0.00082711154	0.0010213667	0.023648426	-0.033754677	4.965924	8.456287	Sitting_Read
15:27:24.915	-0.028731298	4.7885494	8.2339115	-0.00082711154	0.0010213667	0.023648426	-0.033754677	4.965924	8.456287	Sitting_Read
15:27:24.937	-0.028731298	4.7885494	8.2339115	-0.00082711154	0.0010213667	0.023648426	-0.033754677	4.965924	8.456287	Sitting_Read
15:27:24.959	-0.047885496	4.7981267	8.2387	-0.0051031685	-0.0020329594	0.016318042	-0.030410482	4.9687905	8.454616	Sitting_Read
15:27:24.980	-0.047885496	4.7981267	8.2387	-0.0051031685	-0.0020329594	0.016318042	-0.030410482	4.9687905	8.454616	Sitting_Read
15:27:25.001	-0.047885496	4.7981267	8.2387	-0.0051031685	-0.0020329594	0.016318042	-0.030410482	4.9687905	8.454616	Sitting_Read
15:27:25.022	-0.047885496	4.7981267	8.2387	-0.0051031685	-0.0020329594	0.016318042	-0.030410482	4.9687905	8.454616	Sitting_Read
15:27:25.044	-0.047885496	4.7981267	8.2387	-0.0051031685	-0.0020329594	0.016318042	-0.030410482	4.9687905	8.454616	Sitting_Read
15:27:25.065	-0.047885496	4.7981267	8.2387	-0.0051031685	-0.0020329594	0.016318042	-0.030410482	4.9687905	8.454616	Sitting_Read
15:27:25.086	-0.047885496	4.7981267	8.2387	-0.0051031685	-0.0020329594	0.016318042	-0.030410482	4.9687905	8.454616	Sitting_Read
15:27:25.108	-0.047885496	4.7981267	8.2387	-0.0051031685	-0.0020329594	0.016318042	-0.030410482	4.9687905	8.454616	Sitting_Read
15:27:25.129	-0.05985687	4.8747435	8.166871	0.0028380798	-0.00081122905	-0.0038405098	-0.028253451	4.9708977	8.453385	Sitting_Read
15:27:25.151	-0.05985687	4.8747435	8.166871	0.0028380798	-0.00081122905	-0.0038405098	-0.028253451	4.9708977	8.453385	Sitting_Read
15:27:25.174	-0.05985687	4.8747435	8.166871	0.0028380798	-0.00081122905	-0.0038405098	-0.028253451	4.9708977	8.453385	Sitting_Read
15:27:25.196	-0.05985687	4.8747435	8.166871	0.0028380798	-0.00081122905	-0.0038405098	-0.028253451	4.9708977	8.453385	Sitting_Read
15:27:25.217	-0.05985687	4.8747435	8.166871	0.0028380798	-0.00081122905	-0.0038405098	-0.028253451	4.9708977	8.453385	Sitting_Read
15:27:25.239	-0.05985687	4.8747435	8.166871	0.0028380798	-0.00081122905	-0.0038405098	-0.028253451	4.9708977	8.453385	Sitting_Read
15:27:25.260	-0.05985687	4.8747435	8.166871	0.0028380798	-0.00081122905	-0.0038405098	-0.028253451	4.9708977	8.453385	Sitting_Read
15:27:25.282	-0.05985687	4.8747435	8.166871	0.0028380798	-0.00081122905	-0.0038405098	-0.028253451	4.9708977	8.453385	Sitting_Read
15:27:25.304	-0.1340794	4.850801	8.2027855	0.0040598107	0.004686558	0.012041987	-0.032395374	4.9765863	8.450023	Sitting_Read
15:27:25.325	-0.1340794	4.850801	8.2027855	0.0040598107	0.004686558	0.012041987	-0.032395374	4.9765863	8.450023	Sitting_Read
15:27:25.347	-0.1340794	4.850801	8.2027855	0.0040598107	0.004686558	0.012041987	-0.032395374	4.9765863	8.450023	Sitting_Read
15:27:25.368	-0.1340794	4.850801	8.2027855	0.0040598107	0.004686558	0.012041987	-0.032395374	4.9765863	8.450023	Sitting_Read
15:27:25.390	-0.1340794	4.850801	8.2027855	0.0040598107	0.004686558	0.012041987	-0.032395374	4.9765863	8.450023	Sitting_Read
15:27:25.412	-0.1340794	4.850801	8.2027855	0.0040598107	0.004686558	0.012041987	-0.032395374	4.9765863	8.450023	Sitting_Read
15:27:25.433	-0.1340794	4.850801	8.2027855	0.0040598107	0.004686558	0.012041987	-0.032395374	4.9765863	8.450023	Sitting_Read
15:27:25.454	-0.1340794	4.850801	8.2027855	0.0040598107	0.004686558	0.012041987	-0.032395374	4.9765863	8.450023	Sitting_Read
15:27:25.475	-0.1340794	4.850801	8.2027855	0.0040598107	0.004686558	0.012041987	-0.032395374	4.9765863	8.450023	Sitting_Read
15:27:25.497	-0.057462595	4.819675	8.174054	0.0016163494	0.007740884	0.0047116037	-0.022240473	4.978147	8.449136	Sitting_Read
15:27:25.519	-0.057462595	4.819675	8.174054	0.0016163494	0.007740884	0.0047116037	-0.022240473	4.978147	8.449136	Sitting_Read
15:27:25.540	-0.057462595	4.819675	8.174054	0.0016163494	0.007740884	0.0047116037	-0.022240473	4.978147	8.449136	Sitting_Read
15:27:25.563	-0.057462595	4.819675	8.174054	0.0016163494	0.007740884	0.0047116037	-0.022240473	4.978147	8.449136	Sitting_Read
15:27:25.584	-0.057462595	4.819675	8.174054	0.0016163494	0.007740884	0.0047116037	-0.022240473	4.978147	8.449136	Sitting_Read
15:27:25.606	-0.057462595	4.819675	8.174054	0.0016163494	0.007740884	0.0047116037	-0.022240473	4.978147	8.449136	Sitting_Read
15:27:25.627	-0.057462595	4.819675	8.174054	0.0016163494	0.007740884	0.0047116037	-0.022240473	4.978147	8.449136	Sitting_Read
15:27:25.649	-0.057462595	4.819675	8.174054	0.0016163494	0.007740884	0.0047116037	-0.022240473	4.978147	8.449136	Sitting_Read
15:27:25.670	-0.10055954	4.846012	8.231517	-0.011211821	0.0052974233	0.00043554694	-0.031649668	4.9759936	8.450375	Sitting_Read
15:27:25.691	-0.10055954	4.846012	8.231517	-0.011211821	0.0052974233	0.00043554694	-0.031649668	4.9759936	8.450375	Sitting_Read
15:27:25.713	-0.10055954	4.846012	8.231517	-0.011211821	0.0052974233	0.00043554694	-0.031649668	4.9759936	8.450375	Sitting_Read
15:27:25.734	-0.10055954	4.846012	8.231517	-0.011211821	0.0052974233	0.00043554694	-0.031649668	4.9759936	8.450375	Sitting_Read
15:27:25.755	-0.10055954	4.846012	8.231517	-0.011211821	0.0052974233	0.00043554694	-0.031649668	4.9759936	8.450375	Sitting_Read
15:27:25.777	-0.10055954	4.846012	8.231517	-0.011211821	0.0052974233	0.00043554694	-0.031649668	4.9759936	8.450375	Sitting_Read
15:27:25.799	-0.10055954	4.846012	8.231517	-0.011211821	0.0052974233	0.00043554694	-0.031649668	4.9759936	8.450375	Sitting_Read
15:27:25.820	-0.10055954	4.846012	8.231517	-0.011211821	0.0052974233	0.00043554694	-0.031649668	4.9759936	8.450375	Sitting_Read
15:27:25.842	-0.014365649	4.819675	8.107015	-0.0051031685	0.004686558	0.016318042	-0.03179273	4.985136	8.444984	Sitting_Read
15:27:25.863	-0.014365649	4.819675	8.107015	-0.0051031685	0.004686558	0.016318042	-0.03179273	4.985136	8.444984	Sitting_Read
15:27:25.884	-0.014365649	4.819675	8.107015	-0.0051031685	0.004686558	0.016318042	-0.03179273	4.985136	8.444984	Sitting_Read
15:27:25.905	-0.014365649	4.819675	8.107015	-0.0051031685	0.004686558	0.016318042	-0.03179273	4.985136	8.444984	Sitting_Read
15:27:25.927	-0.014365649	4.819675	8.107015	-0.0051031685	0.004686558	0.016318042	-0.03179273	4.985136	8.444984	Sitting_Read
15:27:25.948	-0.014365649	4.819675	8.107015	-0.0051031685	0.004686558	0.016318042	-0.03179273	4.985136	8.444984	Sitting_Read
15:27:25.971	-0.014365649	4.819675	8.107015	-0.0051031685	0.004686558	0.016318042	-0.03179273	4.985136	8.444984	Sitting_Read
15:27:25.992	-0.014365649	4.819675	8.107015	-0.0051031685	0.004686558	0.016318042	-0.03179273	4.985136	8.444984	Sitting_Read
15:27:26.013	-0.014365649	4.819675	8.107015	-0.0051031685	0.004686558	0.016318042	-0.03179273	4.985136	8.444984	Sitting_Read
15:27:26.036	-0.0071828244	4.781367	8.176449	-0.0051031685	-0.0002003638	-0.0013970488	-0.031483665	4.9801054	8.447953	Sitting_Read
15:27:26.057	-0.0071828244	4.781367	8.176449	-0.0051031685	-0.0002003638	-0.0013970488	-0.031483665	4.9801054	8.447953	Sitting_Read
15:27:26.078	-0.0071828244	4.781367	8.176449	-0.0051031685	-0.0002003638	-0.0013970488	-0.031483665	4.9801054	8.447953	Sitting_Read
15:27:26.100	-0.0071828244	4.781367	8.176449	-0.0051031685	-0.0002003638	-0.0013970488	-0.031483665	4.9801054	8.447953	Sitting_Read
15:27:26.121	-0.0071828244	4.781367	8.176449	-0.0051031685	-0.0002003638	-0.0013970488	-0.031483665	4.9801054	8.447953	Sitting_Read
15:27:26.143	-0.0071828244	4.781367	8.176449	-0.0051031685	-0.0002003638	-0.0013970488	-0.031483665	4.9801054	8.447953	Sitting_Read
15:27:26.165	-0.0071828244	4.781367	8.176449	-0.0051031685	-0.0002003638	-0.0013970488	-0.031483665	4.9801054	8.447953	Sitting_Read
15:27:26.186	-0.0071828244	4.781367	8.176449	-0.0051031685	-0.0002003638	-0.0013970488	-0.031483665	4.9801054	8.447953	Sitting_Read
15:27:26.207	-0.083799616	4.819675	8.140534	-0.00082711154	-0.009363342	0.005933334	-0.033405717	4.9841533	8.445558	Sitting_Read
15:27:26.228	-0.083799616	4.819675	8.140534	-0.00082711154	-0.009363342	0.005933334	-0.033405717	4.9841533	8.445558	Sitting_Read
15:27:26.251	-0.083799616	4.819675	8.140534	-0.00082711154	-0.009363342	0.005933334	-0.033405717	4.9841533	8.445558	Sitting_Read
15:27:26.272	-0.083799616	4.819675	8.140534	-0.00082711154	-0.009363342	0.005933334	-0.033405717	4.9841533	8.445558	Sitting_Read
15:27:26.293	-0.083799616	4.819675	8.140534	-0.00082711154	-0.009363342	0.005933334	-0.033405717	4.9841533	8.445558	Sitting_Read
15:27:26.314	-0.083799616	4.819675	8.140534	-0.00082711154	-0.009363342	0.005933334	-0.033405717	4.9841533	8.445558	Sitting_Read
15:27:26.336	-0.083799616	4.819675	8.140534	-0.00082711154	-0.009363342	0.005933334	-0.033405717	4.9841533	8.445558	Sitting_Read
15:27:26.358	-0.083799616	4.819675	8.140534	-0.00082711154	-0.009363342	0.005933334	-0.033405717	4.9841533	8.445558	Sitting_Read
15:27:26.380	-0.083799616	4.819675	8.140534	-0.00082711154	-0.009363342	0.005933334	-0.033405717	4.9841533	8.445558	Sitting_Read
15:27:26.402	-0.20111908	4.922629	8.281796	-0.013044416	-0.0136394	-0.008727431	-0.03296426	4.9599786	8.459779	Sitting_Read
15:27:26.423	-0.20111908	4.922629	8.281796	-0.013044416	-0.0136394	-0.008727431	-0.03296426	4.9599786	8.459779	Sitting_Read
15:27:26.445	-0.20111908	4.922629	8.281796	-0.013044416	-0.0136394	-0.008727431	-0.03296426	4.9599786	8.459779	Sitting_Read
15:27:26.467	-0.20111908	4.922629	8.281796	-0.013044416	-0.0136394	-0.008727431	-0.03296426	4.9599786	8.459779	Sitting_Read
15:27:26.488	-0.20111908	4.922629	8.281796	-0.013044416	-0.0136394	-0.008727431	-0.03296426	4.9599786	8.459779	Sitting_Read
15:27:26.510	-0.20111908	4.922629	8.281796	-0.013044416	-0.0136394	-0.008727431	-0.03296426	4.9599786	8.459779	Sitting_Read
15:27:26.532	-0.20111908	4.922629	8.281796	-0.013044416	-0.0136394	-0.008727431	-0.03296426	4.9599786	8.459779	Sitting_Read
15:27:26.553	-0.20111908	4.922629	8.281796	-0.013044416	-0.0136394	-0.008727431	-0.03296426	4.9599786	8.459779	Sitting_Read
15:27:26.575	-0.043096945	4.846012	8.130958	0.012001059	0.010184345	-0.0215556	-0.043546006	4.9502997	8.465399	Sitting_Read
15:27:26.597	-0.043096945	4.846012	8.130958	0.012001059	0.010184345	-0.0215556	-0.043546006	4.9502997	8.465399	Sitting_Read
15:27:26.619	-0.043096945	4.846012	8.130958	0.012001059	0.010184345	-0.0215556	-0.043546006	4.9502997	8.465399	Sitting_Read
15:27:26.641	-0.043096945	4.846012	8.130958	0.012001059	0.010184345	-0.0215556	-0.043546006	4.9502997	8.465399	Sitting_Read
15:27:26.675	-0.043096945	4.846012	8.130958	0.012001059	0.010184345	-0.0215556	-0.043546006	4.9502997	8.465399	Sitting_Read
15:27:26.707	-0.043096945	4.846012	8.130958	0.012001059	0.010184345	-0.0215556	-0.043546006	4.9502997	8.465399	Sitting_Read
15:27:26.740	-0.043096945	4.846012	8.130958	0.012001059	0.010184345	-0.0215556	-0.043546006	4.9502997	8.465399	Sitting_Read
15:27:26.775	-0.19633053	4.807704	8.391933	0.008335867	0.016292997	0.037698325	-0.064443395	4.9452734	8.4682045	Sitting_Read
15:27:26.809	-0.19633053	4.807704	8.391933	0.008335867	0.016292997	0.037698325	-0.064443395	4.9452734	8.4682045	Sitting_Read
15:27:26.842	-0.19633053	4.807704	8.391933	0.008335867	0.016292997	0.037698325	-0.064443395	4.9452734	8.4682045	Sitting_Read
15:27:26.876	-0.19633053	4.807704	8.391933	0.008335867	0.016292997	0.037698325	-0.064443395	4.9452734	8.4682045	Sitting_Read
15:27:26.898	-0.19633053	4.807704	8.391933	0.008335867	0.016292997	0.037698325	-0.064443395	4.9452734	8.4682045	Sitting_Read
15:27:26.919	-0.19633053	4.807704	8.391933	0.008335867	0.016292997	0.037698325	-0.064443395	4.9452734	8.4682045	Sitting_Read
15:27:26.943	-0.1340794	4.824464	8.197997	-0.019763935	0.013849537	0.023648426	-0.054566726	4.9634337	8.457641	Sitting_Read
15:27:26.964	-0.1340794	4.824464	8.197997	-0.019763935	0.013849537	0.023648426	-0.054566726	4.9634337	8.457641	Sitting_Read
15:27:26.985	-0.1340794	4.824464	8.197997	-0.019763935	0.013849537	0.023648426	-0.054566726	4.9634337	8.457641	Sitting_Read
15:27:27.007	-0.1340794	4.824464	8.197997	-0.019763935	0.013849537	0.023648426	-0.054566726	4.9634337	8.457641	Sitting_Read
15:27:27.029	-0.1340794	4.824464	8.197997	-0.019763935	0.013849537	0.023648426	-0.054566726	4.9634337	8.457641	Sitting_Read
15:27:27.051	-0.1340794	4.824464	8.197997	-0.019763935	0.013849537	0.023648426	-0.054566726	4.9634337	8.457641	Sitting_Read
15:27:27.073	-0.1340794	4.824464	8.197997	-0.019763935	0.013849537	0.023648426	-0.054566726	4.9634337	8.457641	Sitting_Read
15:27:27.095	-0.1340794	4.824464	8.197997	-0.019763935	0.013849537	0.023648426	-0.054566726	4.9634337	8.457641	Sitting_Read
15:27:27.116	-0.11971374	4.889109	8.2578535	-0.013044416	0.0059082885	0.0089876605	-0.059845984	4.9477253	8.466804	Sitting_Read
15:27:27.138	-0.11971374	4.889109	8.2578535	-0.013044416	0.0059082885	0.0089876605	-0.059845984	4.9477253	8.466804	Sitting_Read
15:27:27.160	-0.11971374	4.889109	8.2578535	-0.013044416	0.0059082885	0.0089876605	-0.059845984	4.9477253	8.466804	Sitting_Read
15:27:27.183	-0.11971374	4.889109	8.2578535	-0.013044416	0.0059082885	0.0089876605	-0.059845984	4.9477253	8.466804	Sitting_Read
15:27:27.204	-0.11971374	4.889109	8.2578535	-0.013044416	0.0059082885	0.0089876605	-0.059845984	4.9477253	8.466804	Sitting_Read
15:27:27.226	-0.11971374	4.889109	8.2578535	-0.013044416	0.0059082885	0.0089876605	-0.059845984	4.9477253	8.466804	Sitting_Read
15:27:27.251	-0.11971374	4.889109	8.2578535	-0.013044416	0.0059082885	0.0089876605	-0.059845984	4.9477253	8.466804	Sitting_Read
15:27:27.272	-0.11971374	4.889109	8.2578535	-0.013044416	0.0059082885	0.0089876605	-0.059845984	4.9477253	8.466804	Sitting_Read
15:27:27.293	-0.16759923	4.7933383	8.186026	-0.00876836	0.006519154	-0.0032296446	-0.05492811	4.9474006	8.467027	Sitting_Read
15:27:27.315	-0.16759923	4.7933383	8.186026	-0.00876836	0.006519154	-0.0032296446	-0.05492811	4.9474006	8.467027	Sitting_Read
15:27:27.338	-0.16759923	4.7933383	8.186026	-0.00876836	0.006519154	-0.0032296446	-0.05492811	4.9474006	8.467027	Sitting_Read
15:27:27.359	-0.16759923	4.7933383	8.186026	-0.00876836	0.006519154	-0.0032296446	-0.05492811	4.9474006	8.467027	Sitting_Read
15:27:27.380	-0.16759923	4.7933383	8.186026	-0.00876836	0.006519154	-0.0032296446	-0.05492811	4.9474006	8.467027	Sitting_Read
15:27:27.401	-0.16759923	4.7933383	8.186026	-0.00876836	0.006519154	-0.0032296446	-0.05492811	4.9474006	8.467027	Sitting_Read
15:27:27.424	-0.16759923	4.7933383	8.186026	-0.00876836	0.006519154	-0.0032296446	-0.05492811	4.9474006	8.467027	Sitting_Read
15:27:27.446	-0.16759923	4.7933383	8.186026	-0.00876836	0.006519154	-0.0032296446	-0.05492811	4.9474006	8.467027	Sitting_Read
15:27:27.468	-0.14844504	4.786155	8.248277	-0.0038814377	0.007740884	0.009598526	-0.06068828	4.9493256	8.465863	Sitting_Read
15:27:27.489	-0.14844504	4.786155	8.248277	-0.0038814377	0.007740884	0.009598526	-0.06068828	4.9493256	8.465863	Sitting_Read
15:27:27.511	-0.14844504	4.786155	8.248277	-0.0038814377	0.007740884	0.009598526	-0.06068828	4.9493256	8.465863	Sitting_Read
15:27:27.533	-0.14844504	4.786155	8.248277	-0.0038814377	0.007740884	0.009598526	-0.06068828	4.9493256	8.465863	Sitting_Read
15:27:27.554	-0.14844504	4.786155	8.248277	-0.0038814377	0.007740884	0.009598526	-0.06068828	4.9493256	8.465863	Sitting_Read
15:27:27.576	-0.14844504	4.786155	8.248277	-0.0038814377	0.007740884	0.009598526	-0.06068828	4.9493256	8.465863	Sitting_Read
15:27:27.597	-0.14844504	4.786155	8.248277	-0.0038814377	0.007740884	0.009598526	-0.06068828	4.9493256	8.465863	Sitting_Read
15:27:27.618	-0.14844504	4.786155	8.248277	-0.0038814377	0.007740884	0.009598526	-0.06068828	4.9493256	8.465863	Sitting_Read
15:27:27.639	-0.14844504	4.786155	8.248277	-0.0038814377	0.007740884	0.009598526	-0.06068828	4.9493256	8.465863	Sitting_Read
15:27:27.662	-0.19393626	4.8340406	8.197997	0.0040598107	0.017514728	0.019983234	-0.049940675	4.950702	8.465129	Sitting_Read
15:27:27.683	-0.19393626	4.8340406	8.197997	0.0040598107	0.017514728	0.019983234	-0.049940675	4.950702	8.465129	Sitting_Read
15:27:27.704	-0.19393626	4.8340406	8.197997	0.0040598107	0.017514728	0.019983234	-0.049940675	4.950702	8.465129	Sitting_Read
15:27:27.726	-0.19393626	4.8340406	8.197997	0.0040598107	0.017514728	0.019983234	-0.049940675	4.950702	8.465129	Sitting_Read
15:27:27.748	-0.19393626	4.8340406	8.197997	0.0040598107	0.017514728	0.019983234	-0.049940675	4.950702	8.465129	Sitting_Read
15:27:27.770	-0.19393626	4.8340406	8.197997	0.0040598107	0.017514728	0.019983234	-0.049940675	4.950702	8.465129	Sitting_Read
15:27:27.793	-0.19393626	4.8340406	8.197997	0.0040598107	0.017514728	0.019983234	-0.049940675	4.950702	8.465129	Sitting_Read
15:27:27.816	-0.19393626	4.8340406	8.197997	0.0040598107	0.017514728	0.019983234	-0.049940675	4.950702	8.465129	Sitting_Read
15:27:27.837	-0.05506832	4.807704	8.293768	-0.004492303	-0.008752477	0.011431121	-0.04256927	4.9530306	8.463806	Sitting_Read
15:27:27.860	-0.05506832	4.807704	8.293768	-0.004492303	-0.008752477	0.011431121	-0.04256927	4.9530306	8.463806	Sitting_Read
15:27:27.881	-0.05506832	4.807704	8.293768	-0.004492303	-0.008752477	0.011431121	-0.04256927	4.9530306	8.463806	Sitting_Read
15:27:27.904	-0.05506832	4.807704	8.293768	-0.004492303	-0.008752477	0.011431121	-0.04256927	4.9530306	8.463806	Sitting_Read
15:27:27.926	-0.05506832	4.807704	8.293768	-0.004492303	-0.008752477	0.011431121	-0.04256927	4.9530306	8.463806	Sitting_Read
15:27:27.947	-0.05506832	4.807704	8.293768	-0.004492303	-0.008752477	0.011431121	-0.04256927	4.9530306	8.463806	Sitting_Read
15:27:27.969	-0.05506832	4.807704	8.293768	-0.004492303	-0.008752477	0.011431121	-0.04256927	4.9530306	8.463806	Sitting_Read
15:27:27.992	-0.05506832	4.807704	8.293768	-0.004492303	-0.008752477	0.011431121	-0.04256927	4.9530306	8.463806	Sitting_Read
15:27:28.013	-0.17717634	4.8986864	8.150111	0.01810971	0.0071300194	-0.0026187794	-0.032979455	4.960764	8.459318	Sitting_Read
15:27:28.034	-0.17717634	4.8986864	8.150111	0.01810971	0.0071300194	-0.0026187794	-0.032979455	4.960764	8.459318	Sitting_Read
15:27:28.056	-0.17717634	4.8986864	8.150111	0.01810971	0.0071300194	-0.0026187794	-0.032979455	4.960764	8.459318	Sitting_Read
15:27:28.077	-0.17717634	4.8986864	8.150111	0.01810971	0.0071300194	-0.0026187794	-0.032979455	4.960764	8.459318	Sitting_Read
15:27:28.099	-0.17717634	4.8986864	8.150111	0.01810971	0.0071300194	-0.0026187794	-0.032979455	4.960764	8.459318	Sitting_Read
15:27:28.120	-0.17717634	4.8986864	8.150111	0.01810971	0.0071300194	-0.0026187794	-0.032979455	4.960764	8.459318	Sitting_Read
15:27:28.141	-0.17717634	4.8986864	8.150111	0.01810971	0.0071300194	-0.0026187794	-0.032979455	4.960764	8.459318	Sitting_Read
15:27:28.164	-0.17717634	4.8986864	8.150111	0.01810971	0.0071300194	-0.0026187794	-0.032979455	4.960764	8.459318	Sitting_Read
15:27:28.185	-0.011971374	4.807704	8.329682	0.011390193	-0.0038655554	0.01692891	-0.034572277	4.954049	8.463245	Sitting_Read
15:27:28.208	-0.011971374	4.807704	8.329682	0.011390193	-0.0038655554	0.01692891	-0.034572277	4.954049	8.463245	Sitting_Read
15:27:28.230	-0.011971374	4.807704	8.329682	0.011390193	-0.0038655554	0.01692891	-0.034572277	4.954049	8.463245	Sitting_Read
15:27:28.252	-0.011971374	4.807704	8.329682	0.011390193	-0.0038655554	0.01692891	-0.034572277	4.954049	8.463245	Sitting_Read
15:27:28.273	-0.011971374	4.807704	8.329682	0.011390193	-0.0038655554	0.01692891	-0.034572277	4.954049	8.463245	Sitting_Read
15:27:28.295	-0.011971374	4.807704	8.329682	0.011390193	-0.0038655554	0.01692891	-0.034572277	4.954049	8.463245	Sitting_Read
15:27:28.316	-0.011971374	4.807704	8.329682	0.011390193	-0.0038655554	0.01692891	-0.034572277	4.954049	8.463245	Sitting_Read
15:27:28.339	-0.011971374	4.807704	8.329682	0.011390193	-0.0038655554	0.01692891	-0.034572277	4.954049	8.463245	Sitting_Read
15:27:28.360	-0.011971374	4.807704	8.329682	-0.006324899	0.00041050144	0.015096312	-0.034572277	4.954049	8.463245	Sitting_Read
15:27:28.382	-0.08619389	4.7981267	8.25546	-0.006324899	0.00041050144	0.015096312	-0.035670303	4.961915	8.458634	Sitting_Read
15:27:28.403	-0.08619389	4.7981267	8.25546	-0.006324899	0.00041050144	0.015096312	-0.035670303	4.961915	8.458634	Sitting_Read
15:27:28.425	-0.08619389	4.7981267	8.25546	-0.006324899	0.00041050144	0.015096312	-0.035670303	4.961915	8.458634	Sitting_Read
15:27:28.448	-0.08619389	4.7981267	8.25546	-0.006324899	0.00041050144	0.015096312	-0.035670303	4.961915	8.458634	Sitting_Read
15:27:28.471	-0.08619389	4.7981267	8.25546	-0.006324899	0.00041050144	0.015096312	-0.035670303	4.961915	8.458634	Sitting_Read
15:27:28.492	-0.08619389	4.7981267	8.25546	-0.006324899	0.00041050144	0.015096312	-0.035670303	4.961915	8.458634	Sitting_Read
15:27:28.515	-0.08619389	4.7981267	8.25546	-0.006324899	0.00041050144	0.015096312	-0.035670303	4.961915	8.458634	Sitting_Read
15:27:28.538	-0.08619389	4.7981267	8.25546	-0.006324899	0.00041050144	0.015096312	-0.035670303	4.961915	8.458634	Sitting_Read
15:27:28.560	-0.026337024	4.783761	8.286585	0.00039461895	0.00041050144	0.009598526	-0.027692456	4.9606485	8.459406	Sitting_Read
15:27:28.582	-0.026337024	4.783761	8.286585	0.00039461895	0.00041050144	0.009598526	-0.027692456	4.9606485	8.459406	Sitting_Read
15:27:28.604	-0.026337024	4.783761	8.286585	0.00039461895	0.00041050144	0.009598526	-0.027692456	4.9606485	8.459406	Sitting_Read
15:27:28.627	-0.026337024	4.783761	8.286585	0.00039461895	0.00041050144	0.009598526	-0.027692456	4.9606485	8.459406	Sitting_Read
15:27:28.648	-0.026337024	4.783761	8.286585	0.00039461895	0.00041050144	0.009598526	-0.027692456	4.9606485	8.459406	Sitting_Read
15:27:28.670	-0.026337024	4.783761	8.286585	0.00039461895	0.00041050144	0.009598526	-0.027692456	4.9606485	8.459406	Sitting_Read
15:27:28.692	-0.026337024	4.783761	8.286585	0.00039461895	0.00041050144	0.009598526	-0.027692456	4.9606485	8.459406	Sitting_Read
15:27:28.713	-0.026337024	4.783761	8.286585	0.00039461895	0.00041050144	0.009598526	-0.027692456	4.9606485	8.459406	Sitting_Read
15:27:28.735	-0.076616794	4.903475	8.152506	-0.0057140337	-0.013028534	0.010820257	-0.027770197	4.9683857	8.454864	Sitting_Read
15:27:28.758	-0.076616794	4.903475	8.152506	-0.0057140337	-0.013028534	0.010820257	-0.027770197	4.9683857	8.454864	Sitting_Read
15:27:28.779	-0.076616794	4.903475	8.152506	-0.0057140337	-0.013028534	0.010820257	-0.027770197	4.9683857	8.454864	Sitting_Read
15:27:28.800	-0.076616794	4.903475	8.152506	-0.0057140337	-0.013028534	0.010820257	-0.027770197	4.9683857	8.454864	Sitting_Read
15:27:28.822	-0.076616794	4.903475	8.152506	-0.0057140337	-0.013028534	0.010820257	-0.027770197	4.9683857	8.454864	Sitting_Read
15:27:28.843	-0.076616794	4.903475	8.152506	-0.0057140337	-0.013028534	0.010820257	-0.027770197	4.9683857	8.454864	Sitting_Read
15:27:28.866	-0.076616794	4.903475	8.152506	-0.0057140337	-0.013028534	0.010820257	-0.027770197	4.9683857	8.454864	Sitting_Read
15:27:28.888	-0.076616794	4.903475	8.152506	-0.0057140337	-0.013028534	0.010820257	-0.027770197	4.9683857	8.454864	Sitting_Read
15:27:28.910	-0.028731298	4.8340406	8.157294	-0.002048842	-0.009974208	0.020594101	-0.028369624	4.974159	8.4514675	Sitting_Read
15:27:28.931	-0.028731298	4.8340406	8.157294	-0.002048842	-0.009974208	0.020594101	-0.028369624	4.974159	8.4514675	Sitting_Read
15:27:28.953	-0.028731298	4.8340406	8.157294	-0.002048842	-0.009974208	0.020594101	-0.028369624	4.974159	8.4514675	Sitting_Read
15:27:28.975	-0.028731298	4.8340406	8.157294	-0.002048842	-0.009974208	0.020594101	-0.028369624	4.974159	8.4514675	Sitting_Read
15:27:28.996	-0.028731298	4.8340406	8.157294	-0.002048842	-0.009974208	0.020594101	-0.028369624	4.974159	8.4514675	Sitting_Read
15:27:29.019	-0.028731298	4.8340406	8.157294	-0.002048842	-0.009974208	0.020594101	-0.028369624	4.974159	8.4514675	Sitting_Read
15:27:29.040	-0.028731298	4.8340406	8.157294	-0.002048842	-0.009974208	0.020594101	-0.028369624	4.974159	8.4514675	Sitting_Read
15:27:29.062	-0.028731298	4.8340406	8.157294	-0.002048842	-0.009974208	0.020594101	-0.028369624	4.974159	8.4514675	Sitting_Read
15:27:29.084	-0.04070267	4.783761	8.190814	0.0028380798	-0.011806804	0.019983234	-0.021907734	4.9814005	8.44722	Sitting_Read
15:27:29.105	-0.04070267	4.783761	8.190814	0.0028380798	-0.011806804	0.019983234	-0.021907734	4.9814005	8.44722	Sitting_Read
15:27:29.127	-0.04070267	4.783761	8.190814	0.0028380798	-0.011806804	0.019983234	-0.021907734	4.9814005	8.44722	Sitting_Read
15:27:29.151	-0.04070267	4.783761	8.190814	0.0028380798	-0.011806804	0.019983234	-0.021907734	4.9814005	8.44722	Sitting_Read
15:27:29.173	-0.04070267	4.783761	8.190814	0.0028380798	-0.011806804	0.019983234	-0.021907734	4.9814005	8.44722	Sitting_Read
15:27:29.195	-0.04070267	4.783761	8.190814	0.0028380798	-0.011806804	0.019983234	-0.021907734	4.9814005	8.44722	Sitting_Read
15:27:29.216	-0.04070267	4.783761	8.190814	0.0028380798	-0.011806804	0.019983234	-0.021907734	4.9814005	8.44722	Sitting_Read
15:27:29.238	-0.04070267	4.783761	8.190814	0.0028380798	-0.011806804	0.019983234	-0.021907734	4.9814005	8.44722	Sitting_Read
15:27:29.261	-0.011971374	4.800521	8.186026	0.012611924	0.0010213667	0.016318042	-0.021776656	4.9777513	8.44937	Sitting_Read
15:27:29.282	-0.011971374	4.800521	8.186026	0.012611924	0.0010213667	0.016318042	-0.021776656	4.9777513	8.44937	Sitting_Read
15:27:29.305	-0.011971374	4.800521	8.186026	0.012611924	0.0010213667	0.016318042	-0.021776656	4.9777513	8.44937	Sitting_Read
15:27:29.326	-0.011971374	4.800521	8.186026	0.012611924	0.0010213667	0.016318042	-0.021776656	4.9777513	8.44937	Sitting_Read
15:27:29.348	-0.011971374	4.800521	8.186026	0.012611924	0.0010213667	0.016318042	-0.021776656	4.9777513	8.44937	Sitting_Read
15:27:29.370	-0.011971374	4.800521	8.186026	0.012611924	0.0010213667	0.016318042	-0.021776656	4.9777513	8.44937	Sitting_Read
15:27:29.393	-0.011971374	4.800521	8.186026	0.012611924	0.0010213667	0.016318042	-0.021776656	4.9777513	8.44937	Sitting_Read
15:27:29.414	-0.011971374	4.800521	8.186026	0.012611924	0.0010213667	0.016318042	-0.021776656	4.9777513	8.44937	Sitting_Read
15:27:29.436	-0.011971374	4.800521	8.186026	0.012611924	0.0010213667	0.016318042	-0.021776656	4.9777513	8.44937	Sitting_Read
15:27:29.457	-0.028731298	4.886715	8.111803	0.0016163494	-0.020358916	-0.0007861836	-0.011583178	4.988263	8.443189	Sitting_Read
15:27:29.480	-0.028731298	4.886715	8.111803	0.0016163494	-0.020358916	-0.0007861836	-0.011583178	4.988263	8.443189	Sitting_Read
15:27:29.503	-0.028731298	4.886715	8.111803	0.0016163494	-0.020358916	-0.0007861836	-0.011583178	4.988263	8.443189	Sitting_Read
15:27:29.526	-0.028731298	4.886715	8.111803	0.0016163494	-0.020358916	-0.0007861836	-0.011583178	4.988263	8.443189	Sitting_Read
15:27:29.547	-0.028731298	4.886715	8.111803	0.0016163494	-0.020358916	-0.0007861836	-0.011583178	4.988263	8.443189	Sitting_Read
15:27:29.570	-0.028731298	4.886715	8.111803	0.0016163494	-0.020358916	-0.0007861836	-0.011583178	4.988263	8.443189	Sitting_Read
15:27:29.591	-0.028731298	4.886715	8.111803	0.0016163494	-0.020358916	-0.0007861836	-0.011583178	4.988263	8.443189	Sitting_Read
15:27:29.613	-0.028731298	4.886715	8.111803	0.0016163494	-0.020358916	-0.0007861836	-0.011583178	4.988263	8.443189	Sitting_Read
15:27:29.637	-0.05506832	4.879532	8.159689	0.03521394	-0.008752477	-0.0007861836	-0.0100377025	4.999235	8.436699	Sitting_Read
15:27:29.660	-0.05506832	4.879532	8.159689	0.03521394	-0.008752477	-0.0007861836	-0.0100377025	4.999235	8.436699	Sitting_Read
15:27:29.681	-0.05506832	4.879532	8.159689	0.03521394	-0.008752477	-0.0007861836	-0.0100377025	4.999235	8.436699	Sitting_Read
15:27:29.704	-0.05506832	4.879532	8.159689	0.03521394	-0.008752477	-0.0007861836	-0.0100377025	4.999235	8.436699	Sitting_Read
15:27:29.727	-0.05506832	4.879532	8.159689	0.03521394	-0.008752477	-0.0007861836	-0.0100377025	4.999235	8.436699	Sitting_Read
15:27:29.748	-0.05506832	4.879532	8.159689	0.03521394	-0.008752477	-0.0007861836	-0.0100377025	4.999235	8.436699	Sitting_Read
15:27:29.771	-0.05506832	4.879532	8.159689	0.03521394	-0.008752477	-0.0007861836	-0.0100377025	4.999235	8.436699	Sitting_Read
15:27:29.793	-0.05506832	4.879532	8.159689	0.03521394	-0.008752477	-0.0007861836	-0.0100377025	4.999235	8.436699	Sitting_Read
15:27:29.815	0.057462595	4.862772	8.020821	-0.0081574945	-0.008752477	-0.024609929	-0.0005542729	5.0089326	8.430952	Sitting_Read
15:27:29.837	0.057462595	4.862772	8.020821	-0.0081574945	-0.008752477	-0.024609929	-0.0005542729	5.0089326	8.430952	Sitting_Read
15:27:29.858	0.057462595	4.862772	8.020821	-0.0081574945	-0.008752477	-0.024609929	-0.0005542729	5.0089326	8.430952	Sitting_Read
15:27:29.879	0.057462595	4.862772	8.020821	-0.0081574945	-0.008752477	-0.024609929	-0.0005542729	5.0089326	8.430952	Sitting_Read
15:27:29.901	0.057462595	4.862772	8.020821	-0.0081574945	-0.008752477	-0.024609929	-0.0005542729	5.0089326	8.430952	Sitting_Read
15:27:29.923	0.057462595	4.862772	8.020821	-0.0081574945	-0.008752477	-0.024609929	-0.0005542729	5.0089326	8.430952	Sitting_Read
15:27:29.945	0.057462595	4.862772	8.020821	-0.0081574945	-0.008752477	-0.024609929	-0.0005542729	5.0089326	8.430952	Sitting_Read
15:27:29.966	0.057462595	4.862772	8.020821	-0.0081574945	-0.008752477	-0.024609929	-0.0005542729	5.0089326	8.430952	Sitting_Read
15:27:29.988	-0.05027977	4.8579836	8.190814	-0.0014379768	-0.006309016	-0.008116567	-0.011355361	4.981142	8.447392	Sitting_Read
15:27:30.009	-0.05027977	4.8579836	8.190814	-0.0014379768	-0.006309016	-0.008116567	-0.011355361	4.981142	8.447392	Sitting_Read
15:27:30.031	-0.05027977	4.8579836	8.190814	-0.0014379768	-0.006309016	-0.008116567	-0.011355361	4.981142	8.447392	Sitting_Read
15:27:30.053	-0.05027977	4.8579836	8.190814	-0.0014379768	-0.006309016	-0.008116567	-0.011355361	4.981142	8.447392	Sitting_Read
15:27:30.074	-0.05027977	4.8579836	8.190814	-0.0014379768	-0.006309016	-0.008116567	-0.011355361	4.981142	8.447392	Sitting_Read
15:27:30.096	-0.05027977	4.8579836	8.190814	-0.0014379768	-0.006309016	-0.008116567	-0.011355361	4.981142	8.447392	Sitting_Read
15:27:30.117	-0.05027977	4.8579836	8.190814	-0.0014379768	-0.006309016	-0.008116567	-0.011355361	4.981142	8.447392	Sitting_Read
15:27:30.139	-0.05027977	4.8579836	8.190814	-0.0014379768	-0.006309016	-0.008116567	-0.011355361	4.981142	8.447392	Sitting_Read
15:27:30.160	-0.05027977	4.8579836	8.190814	-0.0014379768	-0.006309016	-0.008116567	-0.011355361	4.981142	8.447392	Sitting_Read
15:27:30.182	-0.14605077	4.925023	8.126168	0.0040598107	0.0022430972	0.029146213	-0.01430442	4.980692	8.447653	Sitting_Read
15:27:30.203	-0.14605077	4.925023	8.126168	0.0040598107	0.0022430972	0.029146213	-0.01430442	4.980692	8.447653	Sitting_Read
15:27:30.239	-0.14605077	4.925023	8.126168	0.0040598107	0.0022430972	0.029146213	-0.01430442	4.980692	8.447653	Sitting_Read
15:27:30.272	-0.14605077	4.925023	8.126168	0.0040598107	0.0022430972	0.029146213	-0.01430442	4.980692	8.447653	Sitting_Read
15:27:30.307	-0.14605077	4.925023	8.126168	0.0040598107	0.0022430972	0.029146213	-0.01430442	4.980692	8.447653	Sitting_Read
15:27:30.342	-0.14605077	4.925023	8.126168	0.0040598107	0.0022430972	0.029146213	-0.01430442	4.980692	8.447653	Sitting_Read
15:27:30.375	-0.019154198	4.8986864	8.183631	0.0034489452	-0.009363342	-0.01789041	-0.007843699	4.978589	8.448903	Sitting_Read
15:27:30.409	-0.019154198	4.8986864	8.183631	0.0034489452	-0.009363342	-0.01789041	-0.007843699	4.978589	8.448903	Sitting_Read
15:27:30.442	-0.019154198	4.8986864	8.183631	0.0034489452	-0.009363342	-0.01789041	-0.007843699	4.978589	8.448903	Sitting_Read
15:27:30.473	-0.019154198	4.8986864	8.183631	0.0034489452	-0.009363342	-0.01789041	-0.007843699	4.978589	8.448903	Sitting_Read
15:27:30.495	-0.019154198	4.8986864	8.183631	0.0034489452	-0.009363342	-0.01789041	-0.007843699	4.978589	8.448903	Sitting_Read
15:27:30.515	-0.019154198	4.8986864	8.183631	0.0034489452	-0.009363342	-0.01789041	-0.007843699	4.978589	8.448903	Sitting_Read
15:27:30.536	-0.117319465	4.8364353	8.281796	0.0071141366	0.039505877	0.05419169	-0.021197394	4.985451	8.444832	Sitting_Read
15:27:30.557	-0.117319465	4.8364353	8.281796	0.0071141366	0.039505877	0.05419169	-0.021197394	4.985451	8.444832	Sitting_Read
15:27:30.579	-0.117319465	4.8364353	8.281796	0.0071141366	0.039505877	0.05419169	-0.021197394	4.985451	8.444832	Sitting_Read
15:27:30.600	-0.117319465	4.8364353	8.281796	0.0071141366	0.039505877	0.05419169	-0.021197394	4.985451	8.444832	Sitting_Read
15:27:30.621	-0.117319465	4.8364353	8.281796	0.0071141366	0.039505877	0.05419169	-0.021197394	4.985451	8.444832	Sitting_Read
15:27:30.644	-0.117319465	4.8364353	8.281796	0.0071141366	0.039505877	0.05419169	-0.021197394	4.985451	8.444832	Sitting_Read
15:27:30.665	-0.117319465	4.8364353	8.281796	0.0071141366	0.039505877	0.05419169	-0.021197394	4.985451	8.444832	Sitting_Read
15:27:30.687	-0.117319465	4.8364353	8.281796	0.0071141366	0.039505877	0.05419169	-0.021197394	4.985451	8.444832	Sitting_Read
15:27:30.710	-0.11253092	4.865166	8.293768	0.0010054843	-0.0014220943	0.005322469	-0.01532558	4.9851685	8.44501	Sitting_Read
15:27:30.731	-0.11253092	4.865166	8.293768	0.0010054843	-0.0014220943	0.005322469	-0.01532558	4.9851685	8.44501	Sitting_Read
15:27:30.753	-0.11253092	4.865166	8.293768	0.0010054843	-0.0014220943	0.005322469	-0.01532558	4.9851685	8.44501	Sitting_Read
15:27:30.775	-0.11253092	4.865166	8.293768	0.0010054843	-0.0014220943	0.005322469	-0.01532558	4.9851685	8.44501	Sitting_Read
15:27:30.797	-0.11253092	4.865166	8.293768	0.0010054843	-0.0014220943	0.005322469	-0.01532558	4.9851685	8.44501	Sitting_Read
15:27:30.818	-0.11253092	4.865166	8.293768	0.0010054843	-0.0014220943	0.005322469	-0.01532558	4.9851685	8.44501	Sitting_Read
15:27:30.839	-0.11253092	4.865166	8.293768	0.0010054843	-0.0014220943	0.005322469	-0.01532558	4.9851685	8.44501	Sitting_Read
15:27:30.861	-0.11253092	4.865166	8.293768	0.0010054843	-0.0014220943	0.005322469	-0.01532558	4.9851685	8.44501	Sitting_Read
15:27:30.883	-0.026337024	4.8986864	8.150111	-0.00876836	-0.0020329594	0.0047116037	-0.016758535	4.988841	8.442837	Sitting_Read
15:27:30.905	-0.026337024	4.8986864	8.150111	-0.00876836	-0.0020329594	0.0047116037	-0.016758535	4.988841	8.442837	Sitting_Read
15:27:30.929	-0.026337024	4.8986864	8.150111	-0.00876836	-0.0020329594	0.0047116037	-0.016758535	4.988841	8.442837	Sitting_Read
15:27:30.950	-0.026337024	4.8986864	8.150111	-0.00876836	-0.0020329594	0.0047116037	-0.016758535	4.988841	8.442837	Sitting_Read
15:27:30.972	-0.026337024	4.8986864	8.150111	-0.00876836	-0.0020329594	0.0047116037	-0.016758535	4.988841	8.442837	Sitting_Read
15:27:30.994	-0.026337024	4.8986864	8.150111	-0.00876836	-0.0020329594	0.0047116037	-0.016758535	4.988841	8.442837	Sitting_Read
15:27:31.016	-0.026337024	4.8986864	8.150111	-0.00876836	-0.0020329594	0.0047116037	-0.016758535	4.988841	8.442837	Sitting_Read
15:27:31.037	-0.026337024	4.8986864	8.150111	-0.00876836	-0.0020329594	0.0047116037	-0.016758535	4.988841	8.442837	Sitting_Read
15:27:31.060	-0.026337024	4.8986864	8.150111	-0.00876836	-0.0020329594	0.0047116037	-0.016758535	4.988841	8.442837	Sitting_Read
15:27:31.082	-0.062251143	4.853195	8.178843	0.0022272146	-0.011806804	0.0077659297	-0.010837182	4.9915037	8.441275	Sitting_Read
15:27:31.105	-0.062251143	4.853195	8.178843	0.0022272146	-0.011806804	0.0077659297	-0.010837182	4.9915037	8.441275	Sitting_Read
15:27:31.126	-0.062251143	4.853195	8.178843	0.0022272146	-0.011806804	0.0077659297	-0.010837182	4.9915037	8.441275	Sitting_Read
15:27:31.148	-0.062251143	4.853195	8.178843	0.0022272146	-0.011806804	0.0077659297	-0.010837182	4.9915037	8.441275	Sitting_Read
15:27:31.169	-0.062251143	4.853195	8.178843	0.0022272146	-0.011806804	0.0077659297	-0.010837182	4.9915037	8.441275	Sitting_Read
15:27:31.191	-0.062251143	4.853195	8.178843	0.0022272146	-0.011806804	0.0077659297	-0.010837182	4.9915037	8.441275	Sitting_Read
15:27:31.213	-0.062251143	4.853195	8.178843	0.0022272146	-0.011806804	0.0077659297	-0.010837182	4.9915037	8.441275	Sitting_Read
15:27:31.234	-0.062251143	4.853195	8.178843	0.0022272146	-0.011806804	0.0077659297	-0.010837182	4.9915037	8.441275	Sitting_Read
15:27:31.255	-0.016759925	4.824464	8.217151	0.0065032714	0.0052974233	0.0065441993	-0.012644231	4.9877706	8.44348	Sitting_Read
15:27:31.277	-0.016759925	4.824464	8.217151	0.0065032714	0.0052974233	0.0065441993	-0.012644231	4.9877706	8.44348	Sitting_Read
15:27:31.298	-0.016759925	4.824464	8.217151	0.0065032714	0.0052974233	0.0065441993	-0.012644231	4.9877706	8.44348	Sitting_Read
15:27:31.319	-0.016759925	4.824464	8.217151	0.0065032714	0.0052974233	0.0065441993	-0.012644231	4.9877706	8.44348	Sitting_Read
15:27:31.343	-0.016759925	4.824464	8.217151	0.0065032714	0.0052974233	0.0065441993	-0.012644231	4.9877706	8.44348	Sitting_Read
15:27:31.365	-0.016759925	4.824464	8.217151	0.0065032714	0.0052974233	0.0065441993	-0.012644231	4.9877706	8.44348	Sitting_Read
15:27:31.386	-0.016759925	4.824464	8.217151	0.0065032714	0.0052974233	0.0065441993	-0.012644231	4.9877706	8.44348	Sitting_Read
15:27:31.407	-0.016759925	4.824464	8.217151	0.0065032714	0.0052974233	0.0065441993	-0.012644231	4.9877706	8.44348	Sitting_Read
15:27:31.429	-0.083799616	4.80531	8.253065	-0.0099900905	-0.0020329594	0.022426695	-0.016081804	4.9826446	8.446499	Sitting_Read
15:27:31.452	-0.083799616	4.80531	8.253065	-0.0099900905	-0.0020329594	0.022426695	-0.016081804	4.9826446	8.446499	Sitting_Read
15:27:31.473	-0.083799616	4.80531	8.253065	-0.0099900905	-0.0020329594	0.022426695	-0.016081804	4.9826446	8.446499	Sitting_Read
15:27:31.495	-0.083799616	4.80531	8.253065	-0.0099900905	-0.0020329594	0.022426695	-0.016081804	4.9826446	8.446499	Sitting_Read
15:27:31.517	-0.083799616	4.80531	8.253065	-0.0099900905	-0.0020329594	0.022426695	-0.016081804	4.9826446	8.446499	Sitting_Read
15:27:31.538	-0.083799616	4.80531	8.253065	-0.0099900905	-0.0020329594	0.022426695	-0.016081804	4.9826446	8.446499	Sitting_Read
15:27:31.562	-0.083799616	4.80531	8.253065	-0.0099900905	-0.0020329594	0.022426695	-0.016081804	4.9826446	8.446499	Sitting_Read
15:27:31.583	-0.083799616	4.80531	8.253065	-0.0099900905	-0.0020329594	0.022426695	-0.016081804	4.9826446	8.446499	Sitting_Read
15:27:31.605	-0.014365649	4.8484063	8.111803	-0.0051031685	0.001632232	0.0077659297	-0.017278759	4.9801464	8.44797	Sitting_Read
15:27:31.629	-0.014365649	4.8484063	8.111803	-0.0051031685	0.001632232	0.0077659297	-0.017278759	4.9801464	8.44797	Sitting_Read
15:27:31.651	-0.014365649	4.8484063	8.111803	-0.0051031685	0.001632232	0.0077659297	-0.017278759	4.9801464	8.44797	Sitting_Read
15:27:31.672	-0.014365649	4.8484063	8.111803	-0.0051031685	0.001632232	0.0077659297	-0.017278759	4.9801464	8.44797	Sitting_Read
15:27:31.693	-0.014365649	4.8484063	8.111803	-0.0051031685	0.001632232	0.0077659297	-0.017278759	4.9801464	8.44797	Sitting_Read
15:27:31.714	-0.014365649	4.8484063	8.111803	-0.0051031685	0.001632232	0.0077659297	-0.017278759	4.9801464	8.44797	Sitting_Read
15:27:31.736	-0.014365649	4.8484063	8.111803	-0.0051031685	0.001632232	0.0077659297	-0.017278759	4.9801464	8.44797	Sitting_Read
15:27:31.757	-0.014365649	4.8484063	8.111803	-0.0051031685	0.001632232	0.0077659297	-0.017278759	4.9801464	8.44797	Sitting_Read
15:27:31.779	-0.014365649	4.8484063	8.111803	-0.0051031685	0.001632232	0.0077659297	-0.017278759	4.9801464	8.44797	Sitting_Read
15:27:31.801	-0.090982445	4.846012	8.181237	0.0065032714	0.001632232	0.013263716	-0.016368952	4.9842644	8.445542	Sitting_Read
15:27:31.822	-0.090982445	4.846012	8.181237	0.0065032714	0.001632232	0.013263716	-0.016368952	4.9842644	8.445542	Sitting_Read
15:27:31.843	-0.090982445	4.846012	8.181237	0.0065032714	0.001632232	0.013263716	-0.016368952	4.9842644	8.445542	Sitting_Read
15:27:31.864	-0.090982445	4.846012	8.181237	0.0065032714	0.001632232	0.013263716	-0.016368952	4.9842644	8.445542	Sitting_Read
15:27:31.886	-0.090982445	4.846012	8.181237	0.0065032714	0.001632232	0.013263716	-0.016368952	4.9842644	8.445542	Sitting_Read
15:27:31.907	-0.090982445	4.846012	8.181237	0.0065032714	0.001632232	0.013263716	-0.016368952	4.9842644	8.445542	Sitting_Read
15:27:31.931	-0.090982445	4.846012	8.181237	0.0065032714	0.001632232	0.013263716	-0.016368952	4.9842644	8.445542	Sitting_Read
15:27:31.952	-0.090982445	4.846012	8.181237	0.0065032714	0.001632232	0.013263716	-0.016368952	4.9842644	8.445542	Sitting_Read
15:27:31.974	-0.08858817	4.889109	8.162083	0.0071141366	-0.0044764206	0.031589676	-0.018595688	4.983457	8.446014	Sitting_Read
15:27:31.996	-0.08858817	4.889109	8.162083	0.0071141366	-0.0044764206	0.031589676	-0.018595688	4.983457	8.446014	Sitting_Read
15:27:32.018	-0.08858817	4.889109	8.162083	0.0071141366	-0.0044764206	0.031589676	-0.018595688	4.983457	8.446014	Sitting_Read
15:27:32.040	-0.08858817	4.889109	8.162083	0.0071141366	-0.0044764206	0.031589676	-0.018595688	4.983457	8.446014	Sitting_Read
15:27:32.061	-0.08858817	4.889109	8.162083	0.0071141366	-0.0044764206	0.031589676	-0.018595688	4.983457	8.446014	Sitting_Read
15:27:32.082	-0.08858817	4.889109	8.162083	0.0071141366	-0.0044764206	0.031589676	-0.018595688	4.983457	8.446014	Sitting_Read
15:27:32.104	-0.08858817	4.889109	8.162083	0.0071141366	-0.0044764206	0.031589676	-0.018595688	4.983457	8.446014	Sitting_Read
15:27:32.125	-0.08858817	4.889109	8.162083	0.0071141366	-0.0044764206	0.031589676	-0.018595688	4.983457	8.446014	Sitting_Read
15:27:32.148	0.052674048	4.7262983	8.317711	0.012611924	-0.024634974	0.016318042	-0.0124304425	4.9807625	8.447615	Sitting_Read
15:27:32.169	0.052674048	4.7262983	8.317711	0.012611924	-0.024634974	0.016318042	-0.0124304425	4.9807625	8.447615	Sitting_Read
15:27:32.192	0.052674048	4.7262983	8.317711	0.012611924	-0.024634974	0.016318042	-0.0124304425	4.9807625	8.447615	Sitting_Read
15:27:32.215	0.052674048	4.7262983	8.317711	0.012611924	-0.024634974	0.016318042	-0.0124304425	4.9807625	8.447615	Sitting_Read
15:27:32.237	0.052674048	4.7262983	8.317711	0.012611924	-0.024634974	0.016318042	-0.0124304425	4.9807625	8.447615	Sitting_Read
15:27:32.259	0.052674048	4.7262983	8.317711	0.012611924	-0.024634974	0.016318042	-0.0124304425	4.9807625	8.447615	Sitting_Read
15:27:32.280	0.052674048	4.7262983	8.317711	0.012611924	-0.024634974	0.016318042	-0.0124304425	4.9807625	8.447615	Sitting_Read
15:27:32.301	0.052674048	4.7262983	8.317711	0.012611924	-0.024634974	0.016318042	-0.0124304425	4.9807625	8.447615	Sitting_Read
15:27:32.323	-0.090982445	4.9106574	8.253065	-0.020985665	-0.01730459	0.0016572775	-0.012252894	4.9737163	8.451767	Sitting_Read
15:27:32.345	-0.090982445	4.9106574	8.253065	-0.020985665	-0.01730459	0.0016572775	-0.012252894	4.9737163	8.451767	Sitting_Read
15:27:32.366	-0.090982445	4.9106574	8.253065	-0.020985665	-0.01730459	0.0016572775	-0.012252894	4.9737163	8.451767	Sitting_Read
15:27:32.388	-0.090982445	4.9106574	8.253065	-0.020985665	-0.01730459	0.0016572775	-0.012252894	4.9737163	8.451767	Sitting_Read
15:27:32.410	-0.090982445	4.9106574	8.253065	-0.020985665	-0.01730459	0.0016572775	-0.012252894	4.9737163	8.451767	Sitting_Read
15:27:32.431	-0.090982445	4.9106574	8.253065	-0.020985665	-0.01730459	0.0016572775	-0.012252894	4.9737163	8.451767	Sitting_Read
15:27:32.453	-0.090982445	4.9106574	8.253065	-0.020985665	-0.01730459	0.0016572775	-0.012252894	4.9737163	8.451767	Sitting_Read
15:27:32.475	-0.090982445	4.9106574	8.253065	-0.020985665	-0.01730459	0.0016572775	-0.012252894	4.9737163	8.451767	Sitting_Read
15:27:32.496	-0.090982445	4.9106574	8.253065	-0.020985665	-0.01730459	0.0016572775	-0.012252894	4.9737163	8.451767	Sitting_Read
15:27:32.517	-0.0047885496	4.807704	8.157294	0.0016163494	0.0010213667	0.016318042	-0.014109043	4.9565845	8.461822	Sitting_Read
15:27:32.539	-0.0047885496	4.807704	8.157294	0.0016163494	0.0010213667	0.016318042	-0.014109043	4.9565845	8.461822	Sitting_Read
15:27:32.561	-0.0047885496	4.807704	8.157294	0.0016163494	0.0010213667	0.016318042	-0.014109043	4.9565845	8.461822	Sitting_Read
15:27:32.582	-0.0047885496	4.807704	8.157294	0.0016163494	0.0010213667	0.016318042	-0.014109043	4.9565845	8.461822	Sitting_Read
15:27:32.604	-0.0047885496	4.807704	8.157294	0.0016163494	0.0010213667	0.016318042	-0.014109043	4.9565845	8.461822	Sitting_Read
15:27:32.626	-0.0047885496	4.807704	8.157294	0.0016163494	0.0010213667	0.016318042	-0.014109043	4.9565845	8.461822	Sitting_Read
15:27:32.647	-0.0047885496	4.807704	8.157294	0.0016163494	0.0010213667	0.016318042	-0.014109043	4.9565845	8.461822	Sitting_Read
15:27:32.682	-0.03351985	4.7598186	8.243488	0.005892406	-0.005087286	-0.005673106	-0.011367636	4.9601383	8.459743	Sitting_Read
15:27:32.716	-0.03351985	4.7598186	8.243488	0.005892406	-0.005087286	-0.005673106	-0.011367636	4.9601383	8.459743	Sitting_Read
15:27:32.751	-0.03351985	4.7598186	8.243488	0.005892406	-0.005087286	-0.005673106	-0.011367636	4.9601383	8.459743	Sitting_Read
15:27:32.785	-0.03351985	4.7598186	8.243488	0.005892406	-0.005087286	-0.005673106	-0.011367636	4.9601383	8.459743	Sitting_Read
15:27:32.819	-0.03351985	4.7598186	8.243488	0.005892406	-0.005087286	-0.005673106	-0.011367636	4.9601383	8.459743	Sitting_Read
15:27:32.852	-0.03351985	4.7598186	8.243488	0.005892406	-0.005087286	-0.005673106	-0.011367636	4.9601383	8.459743	Sitting_Read
15:27:32.885	-0.019154198	4.7981267	8.219545	0.004670676	0.013238671	0.024259292	-0.019416941	4.967997	8.455115	Sitting_Read
15:27:32.918	-0.019154198	4.7981267	8.219545	0.004670676	0.013238671	0.024259292	-0.019416941	4.967997	8.455115	Sitting_Read
15:27:32.942	-0.019154198	4.7981267	8.219545	0.004670676	0.013238671	0.024259292	-0.019416941	4.967997	8.455115	Sitting_Read
15:27:32.965	-0.019154198	4.7981267	8.219545	0.004670676	0.013238671	0.024259292	-0.019416941	4.967997	8.455115	Sitting_Read
15:27:32.989	-0.019154198	4.7981267	8.219545	0.004670676	0.013238671	0.024259292	-0.019416941	4.967997	8.455115	Sitting_Read
15:27:33.013	-0.019154198	4.7981267	8.219545	0.004670676	0.013238671	0.024259292	-0.019416941	4.967997	8.455115	Sitting_Read
15:27:33.035	-0.019154198	4.7981267	8.219545	0.004670676	0.013238671	0.024259292	-0.019416941	4.967997	8.455115	Sitting_Read
15:27:33.059	-0.117319465	4.8986864	8.176449	-0.013655282	-0.00081122905	-0.019723006	-0.016208647	4.9722495	8.4526205	Sitting_Read
15:27:33.082	-0.117319465	4.8986864	8.176449	-0.013655282	-0.00081122905	-0.019723006	-0.016208647	4.9722495	8.4526205	Sitting_Read
15:27:33.103	-0.117319465	4.8986864	8.176449	-0.013655282	-0.00081122905	-0.019723006	-0.016208647	4.9722495	8.4526205	Sitting_Read
15:27:33.124	-0.117319465	4.8986864	8.176449	-0.013655282	-0.00081122905	-0.019723006	-0.016208647	4.9722495	8.4526205	Sitting_Read
15:27:33.145	-0.117319465	4.8986864	8.176449	-0.013655282	-0.00081122905	-0.019723006	-0.016208647	4.9722495	8.4526205	Sitting_Read
15:27:33.167	-0.117319465	4.8986864	8.176449	-0.013655282	-0.00081122905	-0.019723006	-0.016208647	4.9722495	8.4526205	Sitting_Read
15:27:33.188	-0.117319465	4.8986864	8.176449	-0.013655282	-0.00081122905	-0.019723006	-0.016208647	4.9722495	8.4526205	Sitting_Read
15:27:33.209	-0.117319465	4.8986864	8.176449	-0.013655282	-0.00081122905	-0.019723006	-0.016208647	4.9722495	8.4526205	Sitting_Read
15:27:33.232	-0.009577099	4.7933383	8.099832	-0.0051031685	0.006519154	0.033422273	-0.029694004	4.9810495	8.4474	Sitting_Read
15:27:33.253	-0.009577099	4.7933383	8.099832	-0.0051031685	0.006519154	0.033422273	-0.029694004	4.9810495	8.4474	Sitting_Read
15:27:33.275	-0.009577099	4.7933383	8.099832	-0.0051031685	0.006519154	0.033422273	-0.029694004	4.9810495	8.4474	Sitting_Read
15:27:33.298	-0.009577099	4.7933383	8.099832	-0.0051031685	0.006519154	0.033422273	-0.029694004	4.9810495	8.4474	Sitting_Read
15:27:33.319	-0.009577099	4.7933383	8.099832	-0.0051031685	0.006519154	0.033422273	-0.029694004	4.9810495	8.4474	Sitting_Read
15:27:33.340	-0.009577099	4.7933383	8.099832	-0.0051031685	0.006519154	0.033422273	-0.029694004	4.9810495	8.4474	Sitting_Read
15:27:33.363	-0.009577099	4.7933383	8.099832	-0.0051031685	0.006519154	0.033422273	-0.029694004	4.9810495	8.4474	Sitting_Read
15:27:33.386	-0.009577099	4.7933383	8.099832	-0.0051031685	0.006519154	0.033422273	-0.029694004	4.9810495	8.4474	Sitting_Read
15:27:33.408	-0.062251143	4.8412237	8.109408	0.007725002	-0.0020329594	0.0077659297	-0.025263036	4.979382	8.4484005	Sitting_Read
15:27:33.429	-0.062251143	4.8412237	8.109408	0.007725002	-0.0020329594	0.0077659297	-0.025263036	4.979382	8.4484005	Sitting_Read
15:27:33.451	-0.062251143	4.8412237	8.109408	0.007725002	-0.0020329594	0.0077659297	-0.025263036	4.979382	8.4484005	Sitting_Read
15:27:33.473	-0.062251143	4.8412237	8.109408	0.007725002	-0.0020329594	0.0077659297	-0.025263036	4.979382	8.4484005	Sitting_Read
15:27:33.494	-0.062251143	4.8412237	8.109408	0.007725002	-0.0020329594	0.0077659297	-0.025263036	4.979382	8.4484005	Sitting_Read
15:27:33.516	-0.062251143	4.8412237	8.109408	0.007725002	-0.0020329594	0.0077659297	-0.025263036	4.979382	8.4484005	Sitting_Read
15:27:33.538	-0.062251143	4.8412237	8.109408	0.007725002	-0.0020329594	0.0077659297	-0.025263036	4.979382	8.4484005	Sitting_Read
15:27:33.559	-0.062251143	4.8412237	8.109408	0.007725002	-0.0020329594	0.0077659297	-0.025263036	4.979382	8.4484005	Sitting_Read
15:27:33.581	0.0047885496	4.8340406	8.128563	0.0028380798	0.0028539624	0.014485448	-0.02617343	4.979055	8.44859	Sitting_Read
15:27:33.607	0.0047885496	4.8340406	8.128563	0.0028380798	0.0028539624	0.014485448	-0.02617343	4.979055	8.44859	Sitting_Read
15:27:33.629	0.0047885496	4.8340406	8.128563	0.0028380798	0.0028539624	0.014485448	-0.02617343	4.979055	8.44859	Sitting_Read
15:27:33.651	0.0047885496	4.8340406	8.128563	0.0028380798	0.0028539624	0.014485448	-0.02617343	4.979055	8.44859	Sitting_Read
15:27:33.672	0.0047885496	4.8340406	8.128563	0.0028380798	0.0028539624	0.014485448	-0.02617343	4.979055	8.44859	Sitting_Read
15:27:33.693	0.0047885496	4.8340406	8.128563	0.0028380798	0.0028539624	0.014485448	-0.02617343	4.979055	8.44859	Sitting_Read
15:27:33.715	0.0047885496	4.8340406	8.128563	0.0028380798	0.0028539624	0.014485448	-0.02617343	4.979055	8.44859	Sitting_Read
15:27:33.738	0.0047885496	4.8340406	8.128563	0.0028380798	0.0028539624	0.014485448	-0.02617343	4.979055	8.44859	Sitting_Read
15:27:33.760	0.03351985	4.8484063	8.178843	-0.002048842	0.0028539624	0.018150639	-0.02617343	4.979055	8.44859	Sitting_Read
15:27:33.782	0.03351985	4.8484063	8.178843	-0.002048842	0.0028539624	0.018150639	-0.019867899	4.980628	8.44768	Sitting_Read
15:27:33.805	0.03351985	4.8484063	8.178843	-0.002048842	0.0028539624	0.018150639	-0.019867899	4.980628	8.44768	Sitting_Read
15:27:33.827	0.03351985	4.8484063	8.178843	-0.002048842	0.0028539624	0.018150639	-0.019867899	4.980628	8.44768	Sitting_Read
15:27:33.849	0.03351985	4.8484063	8.178843	-0.002048842	0.0028539624	0.018150639	-0.019867899	4.980628	8.44768	Sitting_Read
15:27:33.870	0.03351985	4.8484063	8.178843	-0.002048842	0.0028539624	0.018150639	-0.019867899	4.980628	8.44768	Sitting_Read
15:27:33.892	0.03351985	4.8484063	8.178843	-0.002048842	0.0028539624	0.018150639	-0.019867899	4.980628	8.44768	Sitting_Read
15:27:33.913	0.03351985	4.8484063	8.178843	-0.002048842	0.0028539624	0.018150639	-0.019867899	4.980628	8.44768	Sitting_Read
15:27:33.935	0.03351985	4.8484063	8.178843	-0.002048842	0.0028539624	0.018150639	-0.019867899	4.980628	8.44768	Sitting_Read
15:27:33.957	-0.016759925	4.802915	8.248277	0.0071141366	-0.010585072	0.0071550645	-0.017503217	4.9820495	8.446847	Sitting_Read
15:27:33.979	-0.016759925	4.802915	8.248277	0.0071141366	-0.010585072	0.0071550645	-0.017503217	4.9820495	8.446847	Sitting_Read
15:27:34.000	-0.016759925	4.802915	8.248277	0.0071141366	-0.010585072	0.0071550645	-0.017503217	4.9820495	8.446847	Sitting_Read
15:27:34.022	-0.016759925	4.802915	8.248277	0.0071141366	-0.010585072	0.0071550645	-0.017503217	4.9820495	8.446847	Sitting_Read
15:27:34.043	-0.016759925	4.802915	8.248277	0.0071141366	-0.010585072	0.0071550645	-0.017503217	4.9820495	8.446847	Sitting_Read
15:27:34.065	-0.016759925	4.802915	8.248277	0.0071141366	-0.010585072	0.0071550645	-0.017503217	4.9820495	8.446847	Sitting_Read
15:27:34.087	-0.016759925	4.802915	8.248277	0.0071141366	-0.010585072	0.0071550645	-0.017503217	4.9820495	8.446847	Sitting_Read
15:27:34.108	-0.016759925	4.802915	8.248277	0.0071141366	-0.010585072	0.0071550645	-0.017503217	4.9820495	8.446847	Sitting_Read
15:27:34.130	-0.11492519	4.8292522	8.20518	-0.002048842	0.0034648278	0.0065441993	-0.015316227	4.986754	8.444074	Sitting_Read
15:27:34.152	-0.11492519	4.8292522	8.20518	-0.002048842	0.0034648278	0.0065441993	-0.015316227	4.986754	8.444074	Sitting_Read
15:27:34.174	-0.11492519	4.8292522	8.20518	-0.002048842	0.0034648278	0.0065441993	-0.015316227	4.986754	8.444074	Sitting_Read
15:27:34.197	-0.11492519	4.8292522	8.20518	-0.002048842	0.0034648278	0.0065441993	-0.015316227	4.986754	8.444074	Sitting_Read
15:27:34.218	-0.11492519	4.8292522	8.20518	-0.002048842	0.0034648278	0.0065441993	-0.015316227	4.986754	8.444074	Sitting_Read
15:27:34.239	-0.11492519	4.8292522	8.20518	-0.002048842	0.0034648278	0.0065441993	-0.015316227	4.986754	8.444074	Sitting_Read
15:27:34.261	-0.11492519	4.8292522	8.20518	-0.002048842	0.0034648278	0.0065441993	-0.015316227	4.986754	8.444074	Sitting_Read
15:27:34.283	-0.11492519	4.8292522	8.20518	-0.002048842	0.0034648278	0.0065441993	-0.015316227	4.986754	8.444074	Sitting_Read
15:27:34.304	0.045491222	4.824464	8.0711	0.0010054843	-0.0002003638	0.013874582	-0.01734481	4.9856057	8.444748	Sitting_Read
15:27:34.325	0.045491222	4.824464	8.0711	0.0010054843	-0.0002003638	0.013874582	-0.01734481	4.9856057	8.444748	Sitting_Read
15:27:34.347	0.045491222	4.824464	8.0711	0.0010054843	-0.0002003638	0.013874582	-0.01734481	4.9856057	8.444748	Sitting_Read
15:27:34.368	0.045491222	4.824464	8.0711	0.0010054843	-0.0002003638	0.013874582	-0.01734481	4.9856057	8.444748	Sitting_Read
15:27:34.391	0.045491222	4.824464	8.0711	0.0010054843	-0.0002003638	0.013874582	-0.01734481	4.9856057	8.444748	Sitting_Read
15:27:34.412	0.045491222	4.824464	8.0711	0.0010054843	-0.0002003638	0.013874582	-0.01734481	4.9856057	8.444748	Sitting_Read
15:27:34.433	0.045491222	4.824464	8.0711	0.0010054843	-0.0002003638	0.013874582	-0.01734481	4.9856057	8.444748	Sitting_Read
15:27:34.455	0.045491222	4.824464	8.0711	0.0010054843	-0.0002003638	0.013874582	-0.01734481	4.9856057	8.444748	Sitting_Read
15:27:34.476	0.045491222	4.824464	8.0711	0.0010054843	-0.0002003638	0.013874582	-0.01734481	4.9856057	8.444748	Sitting_Read
15:27:34.498	-0.076616794	4.8747435	8.193209	-0.00082711154	-0.0038655554	0.01937237	-0.019420886	4.984963	8.445124	Sitting_Read
15:27:34.519	-0.076616794	4.8747435	8.193209	-0.00082711154	-0.0038655554	0.01937237	-0.019420886	4.984963	8.445124	Sitting_Read
15:27:34.541	-0.076616794	4.8747435	8.193209	-0.00082711154	-0.0038655554	0.01937237	-0.019420886	4.984963	8.445124	Sitting_Read
15:27:34.562	-0.076616794	4.8747435	8.193209	-0.00082711154	-0.0038655554	0.01937237	-0.019420886	4.984963	8.445124	Sitting_Read
15:27:34.584	-0.076616794	4.8747435	8.193209	-0.00082711154	-0.0038655554	0.01937237	-0.019420886	4.984963	8.445124	Sitting_Read
15:27:34.606	-0.076616794	4.8747435	8.193209	-0.00082711154	-0.0038655554	0.01937237	-0.019420886	4.984963	8.445124	Sitting_Read
15:27:34.627	-0.076616794	4.8747435	8.193209	-0.00082711154	-0.0038655554	0.01937237	-0.019420886	4.984963	8.445124	Sitting_Read
15:27:34.651	-0.076616794	4.8747435	8.193209	-0.00082711154	-0.0038655554	0.01937237	-0.019420886	4.984963	8.445124	Sitting_Read
15:27:34.672	-0.16041641	4.9010806	8.274613	-0.0075466293	0.012016941	0.01937237	-0.024166767	4.981592	8.4471	Sitting_Read
15:27:34.693	-0.16041641	4.9010806	8.274613	-0.0075466293	0.012016941	0.01937237	-0.024166767	4.981592	8.4471	Sitting_Read
15:27:34.715	-0.16041641	4.9010806	8.274613	-0.0075466293	0.012016941	0.01937237	-0.024166767	4.981592	8.4471	Sitting_Read
15:27:34.737	-0.16041641	4.9010806	8.274613	-0.0075466293	0.012016941	0.01937237	-0.024166767	4.981592	8.4471	Sitting_Read
15:27:34.758	-0.16041641	4.9010806	8.274613	-0.0075466293	0.012016941	0.01937237	-0.024166767	4.981592	8.4471	Sitting_Read
15:27:34.780	-0.16041641	4.9010806	8.274613	-0.0075466293	0.012016941	0.01937237	-0.024166767	4.981592	8.4471	Sitting_Read
15:27:34.801	-0.16041641	4.9010806	8.274613	-0.0075466293	0.012016941	0.01937237	-0.024166767	4.981592	8.4471	Sitting_Read
15:27:34.823	-0.16041641	4.9010806	8.274613	-0.0075466293	0.012016941	0.01937237	-0.024166767	4.981592	8.4471	Sitting_Read
15:27:34.846	-0.035914123	4.8747435	8.152506	-0.0081574945	0.00041050144	0.0089876605	-0.018078385	4.9897594	8.442294	Sitting_Read
15:27:34.867	-0.035914123	4.8747435	8.152506	-0.0081574945	0.00041050144	0.0089876605	-0.018078385	4.9897594	8.442294	Sitting_Read
15:27:34.889	-0.035914123	4.8747435	8.152506	-0.0081574945	0.00041050144	0.0089876605	-0.018078385	4.9897594	8.442294	Sitting_Read
15:27:34.910	-0.035914123	4.8747435	8.152506	-0.0081574945	0.00041050144	0.0089876605	-0.018078385	4.9897594	8.442294	Sitting_Read
15:27:34.931	-0.035914123	4.8747435	8.152506	-0.0081574945	0.00041050144	0.0089876605	-0.018078385	4.9897594	8.442294	Sitting_Read
15:27:34.952	-0.035914123	4.8747435	8.152506	-0.0081574945	0.00041050144	0.0089876605	-0.018078385	4.9897594	8.442294	Sitting_Read
15:27:34.976	-0.035914123	4.8747435	8.152506	-0.0081574945	0.00041050144	0.0089876605	-0.018078385	4.9897594	8.442294	Sitting_Read
15:27:34.998	-0.035914123	4.8747435	8.152506	-0.0081574945	0.00041050144	0.0089876605	-0.018078385	4.9897594	8.442294	Sitting_Read
15:27:35.020	-0.028731298	4.8579836	8.059129	-0.00021624629	0.0028539624	0.0016572775	-0.014992256	4.9858503	8.44461	Sitting_Read
15:27:35.043	-0.028731298	4.8579836	8.059129	-0.00021624629	0.0028539624	0.0016572775	-0.014992256	4.9858503	8.44461	Sitting_Read
15:27:35.065	-0.028731298	4.8579836	8.059129	-0.00021624629	0.0028539624	0.0016572775	-0.014992256	4.9858503	8.44461	Sitting_Read
15:27:35.086	-0.028731298	4.8579836	8.059129	-0.00021624629	0.0028539624	0.0016572775	-0.014992256	4.9858503	8.44461	Sitting_Read
15:27:35.107	-0.028731298	4.8579836	8.059129	-0.00021624629	0.0028539624	0.0016572775	-0.014992256	4.9858503	8.44461	Sitting_Read
15:27:35.128	-0.028731298	4.8579836	8.059129	-0.00021624629	0.0028539624	0.0016572775	-0.014992256	4.9858503	8.44461	Sitting_Read
15:27:35.151	-0.028731298	4.8579836	8.059129	-0.00021624629	0.0028539624	0.0016572775	-0.014992256	4.9858503	8.44461	Sitting_Read
15:27:35.173	-0.028731298	4.8579836	8.059129	-0.00021624629	0.0028539624	0.0016572775	-0.014992256	4.9858503	8.44461	Sitting_Read
15:27:35.194	-0.028731298	4.8579836	8.059129	-0.00021624629	0.0028539624	0.0016572775	-0.014992256	4.9858503	8.44461	Sitting_Read
15:27:35.215	-0.10774237	4.865166	8.169266	-0.0038814377	-0.0002003638	0.01692891	-0.022576574	4.9823494	8.446658	Sitting_Read
15:27:35.236	-0.10774237	4.865166	8.169266	-0.0038814377	-0.0002003638	0.01692891	-0.022576574	4.9823494	8.446658	Sitting_Read
15:27:35.259	-0.10774237	4.865166	8.169266	-0.0038814377	-0.0002003638	0.01692891	-0.022576574	4.9823494	8.446658	Sitting_Read
15:27:35.280	-0.10774237	4.865166	8.169266	-0.0038814377	-0.0002003638	0.01692891	-0.022576574	4.9823494	8.446658	Sitting_Read
15:27:35.302	-0.10774237	4.865166	8.169266	-0.0038814377	-0.0002003638	0.01692891	-0.022576574	4.9823494	8.446658	Sitting_Read
15:27:35.324	-0.10774237	4.865166	8.169266	-0.0038814377	-0.0002003638	0.01692891	-0.022576574	4.9823494	8.446658	Sitting_Read
15:27:35.346	-0.10774237	4.865166	8.169266	-0.0038814377	-0.0002003638	0.01692891	-0.022576574	4.9823494	8.446658	Sitting_Read
15:27:35.368	-0.10774237	4.865166	8.169266	-0.0038814377	-0.0002003638	0.01692891	-0.022576574	4.9823494	8.446658	Sitting_Read
15:27:35.389	-0.102953814	4.879532	8.126168	-0.0026597073	0.0107952105	-0.0007861836	-0.020237902	4.9797735	8.448182	Sitting_Read
15:27:35.412	-0.102953814	4.879532	8.126168	-0.0026597073	0.0107952105	-0.0007861836	-0.020237902	4.9797735	8.448182	Sitting_Read
15:27:35.433	-0.102953814	4.879532	8.126168	-0.0026597073	0.0107952105	-0.0007861836	-0.020237902	4.9797735	8.448182	Sitting_Read
15:27:35.454	-0.102953814	4.879532	8.126168	-0.0026597073	0.0107952105	-0.0007861836	-0.020237902	4.9797735	8.448182	Sitting_Read
15:27:35.476	-0.102953814	4.879532	8.126168	-0.0026597073	0.0107952105	-0.0007861836	-0.020237902	4.9797735	8.448182	Sitting_Read
15:27:35.497	-0.102953814	4.879532	8.126168	-0.0026597073	0.0107952105	-0.0007861836	-0.020237902	4.9797735	8.448182	Sitting_Read
15:27:35.518	-0.102953814	4.879532	8.126168	-0.0026597073	0.0107952105	-0.0007861836	-0.020237902	4.9797735	8.448182	Sitting_Read
15:27:35.540	-0.102953814	4.879532	8.126168	-0.0026597073	0.0107952105	-0.0007861836	-0.020237902	4.9797735	8.448182	Sitting_Read
15:27:35.562	0.009577099	4.8124924	8.209969	-0.0081574945	-0.007530747	0.013874582	-0.019082595	4.976292	8.450235	Sitting_Read
15:27:35.583	0.009577099	4.8124924	8.209969	-0.0081574945	-0.007530747	0.013874582	-0.019082595	4.976292	8.450235	Sitting_Read
15:27:35.604	0.009577099	4.8124924	8.209969	-0.0081574945	-0.007530747	0.013874582	-0.019082595	4.976292	8.450235	Sitting_Read
15:27:35.625	0.009577099	4.8124924	8.209969	-0.0081574945	-0.007530747	0.013874582	-0.019082595	4.976292	8.450235	Sitting_Read
15:27:35.646	0.009577099	4.8124924	8.209969	-0.0081574945	-0.007530747	0.013874582	-0.019082595	4.976292	8.450235	Sitting_Read
15:27:35.667	0.009577099	4.8124924	8.209969	-0.0081574945	-0.007530747	0.013874582	-0.019082595	4.976292	8.450235	Sitting_Read
15:27:35.690	0.009577099	4.8124924	8.209969	-0.0081574945	-0.007530747	0.013874582	-0.019082595	4.976292	8.450235	Sitting_Read
15:27:35.711	0.009577099	4.8124924	8.209969	-0.0081574945	-0.007530747	0.013874582	-0.019082595	4.976292	8.450235	Sitting_Read
15:27:35.733	0.009577099	4.8124924	8.209969	-0.0081574945	-0.007530747	0.013874582	-0.019082595	4.976292	8.450235	Sitting_Read
15:27:35.755	0.019154198	4.743058	8.248277	-0.010600955	0.0034648278	0.013874582	-0.022037061	4.9699965	8.453933	Sitting_Read
15:27:35.777	0.019154198	4.743058	8.248277	-0.010600955	0.0034648278	0.013874582	-0.022037061	4.9699965	8.453933	Sitting_Read
15:27:35.799	0.019154198	4.743058	8.248277	-0.010600955	0.0034648278	0.013874582	-0.022037061	4.9699965	8.453933	Sitting_Read
15:27:35.822	0.019154198	4.743058	8.248277	-0.010600955	0.0034648278	0.013874582	-0.022037061	4.9699965	8.453933	Sitting_Read
15:27:35.844	0.019154198	4.743058	8.248277	-0.010600955	0.0034648278	0.013874582	-0.022037061	4.9699965	8.453933	Sitting_Read
15:27:35.866	0.019154198	4.743058	8.248277	-0.010600955	0.0034648278	0.013874582	-0.022037061	4.9699965	8.453933	Sitting_Read
15:27:35.888	0.019154198	4.743058	8.248277	-0.010600955	0.0034648278	0.013874582	-0.022037061	4.9699965	8.453933	Sitting_Read
15:27:35.909	0.019154198	4.743058	8.248277	-0.010600955	0.0034648278	0.013874582	-0.022037061	4.9699965	8.453933	Sitting_Read
15:27:35.930	-0.117319465	4.846012	8.174054	-0.0014379768	-0.00325469	0.010820257	-0.02989055	4.9630995	8.45796	Sitting_Read
15:27:35.952	-0.117319465	4.846012	8.174054	-0.0014379768	-0.00325469	0.010820257	-0.02989055	4.9630995	8.45796	Sitting_Read
15:27:35.973	-0.117319465	4.846012	8.174054	-0.0014379768	-0.00325469	0.010820257	-0.02989055	4.9630995	8.45796	Sitting_Read
15:27:35.997	-0.117319465	4.846012	8.174054	-0.0014379768	-0.00325469	0.010820257	-0.02989055	4.9630995	8.45796	Sitting_Read
15:27:36.019	-0.117319465	4.846012	8.174054	-0.0014379768	-0.00325469	0.010820257	-0.02989055	4.9630995	8.45796	Sitting_Read
15:27:36.040	-0.117319465	4.846012	8.174054	-0.0014379768	-0.00325469	0.010820257	-0.02989055	4.9630995	8.45796	Sitting_Read
15:27:36.061	-0.117319465	4.846012	8.174054	-0.0014379768	-0.00325469	0.010820257	-0.02989055	4.9630995	8.45796	Sitting_Read
15:27:36.084	-0.117319465	4.846012	8.174054	-0.0014379768	-0.00325469	0.010820257	-0.02989055	4.9630995	8.45796	Sitting_Read
15:27:36.105	-0.15323359	4.850801	8.300951	-0.015487878	0.0022430972	0.0071550645	-0.03849793	4.9516096	8.464658	Sitting_Read
15:27:36.126	-0.15323359	4.850801	8.300951	-0.015487878	0.0022430972	0.0071550645	-0.03849793	4.9516096	8.464658	Sitting_Read
15:27:36.148	-0.15323359	4.850801	8.300951	-0.015487878	0.0022430972	0.0071550645	-0.03849793	4.9516096	8.464658	Sitting_Read
15:27:36.169	-0.15323359	4.850801	8.300951	-0.015487878	0.0022430972	0.0071550645	-0.03849793	4.9516096	8.464658	Sitting_Read
15:27:36.190	-0.15323359	4.850801	8.300951	-0.015487878	0.0022430972	0.0071550645	-0.03849793	4.9516096	8.464658	Sitting_Read
15:27:36.213	-0.15323359	4.850801	8.300951	-0.015487878	0.0022430972	0.0071550645	-0.03849793	4.9516096	8.464658	Sitting_Read
15:27:36.234	-0.15323359	4.850801	8.300951	-0.015487878	0.0022430972	0.0071550645	-0.03849793	4.9516096	8.464658	Sitting_Read
15:27:36.255	-0.15323359	4.850801	8.300951	-0.015487878	0.0022430972	0.0071550645	-0.03849793	4.9516096	8.464658	Sitting_Read
15:27:36.277	-0.15323359	4.850801	8.300951	-0.015487878	0.0022430972	0.0071550645	-0.03849793	4.9516096	8.464658	Sitting_Read
15:27:36.298	-0.12929083	4.781367	8.293768	-0.0099900905	-0.0044764206	0.017539773	-0.043910015	4.943527	8.469356	Sitting_Read
15:27:36.320	-0.12929083	4.781367	8.293768	-0.0099900905	-0.0044764206	0.017539773	-0.043910015	4.943527	8.469356	Sitting_Read
15:27:36.341	-0.12929083	4.781367	8.293768	-0.0099900905	-0.0044764206	0.017539773	-0.043910015	4.943527	8.469356	Sitting_Read
15:27:36.363	-0.12929083	4.781367	8.293768	-0.0099900905	-0.0044764206	0.017539773	-0.043910015	4.943527	8.469356	Sitting_Read
15:27:36.385	-0.12929083	4.781367	8.293768	-0.0099900905	-0.0044764206	0.017539773	-0.043910015	4.943527	8.469356	Sitting_Read
15:27:36.406	-0.12929083	4.781367	8.293768	-0.0099900905	-0.0044764206	0.017539773	-0.043910015	4.943527	8.469356	Sitting_Read
15:27:36.427	-0.12929083	4.781367	8.293768	-0.0099900905	-0.0044764206	0.017539773	-0.043910015	4.943527	8.469356	Sitting_Read
15:27:36.449	-0.12929083	4.781367	8.293768	-0.0099900905	-0.0044764206	0.017539773	-0.043910015	4.943527	8.469356	Sitting_Read
15:27:36.471	-0.019154198	4.7191157	8.209969	-0.00082711154	-0.00325469	0.0028790077	-0.04512144	4.9339194	8.474949	Sitting_Read
15:27:36.493	-0.019154198	4.7191157	8.209969	-0.00082711154	-0.00325469	0.0028790077	-0.04512144	4.9339194	8.474949	Sitting_Read
15:27:36.515	-0.019154198	4.7191157	8.209969	-0.00082711154	-0.00325469	0.0028790077	-0.04512144	4.9339194	8.474949	Sitting_Read
15:27:36.537	-0.019154198	4.7191157	8.209969	-0.00082711154	-0.00325469	0.0028790077	-0.04512144	4.9339194	8.474949	Sitting_Read
15:27:36.560	-0.019154198	4.7191157	8.209969	-0.00082711154	-0.00325469	0.0028790077	-0.04512144	4.9339194	8.474949	Sitting_Read
15:27:36.581	-0.019154198	4.7191157	8.209969	-0.00082711154	-0.00325469	0.0028790077	-0.04512144	4.9339194	8.474949	Sitting_Read
15:27:36.602	-0.019154198	4.7191157	8.209969	-0.00082711154	-0.00325469	0.0028790077	-0.04512144	4.9339194	8.474949	Sitting_Read
15:27:36.623	-0.019154198	4.7191157	8.209969	-0.00082711154	-0.00325469	0.0028790077	-0.04512144	4.9339194	8.474949	Sitting_Read
15:27:36.645	-0.11971374	4.853195	8.217151	-0.002048842	0.0010213667	0.013263716	-0.04496274	4.936952	8.473185	Sitting_Read
15:27:36.666	-0.11971374	4.853195	8.217151	-0.002048842	0.0010213667	0.013263716	-0.04496274	4.936952	8.473185	Sitting_Read
15:27:36.689	-0.11971374	4.853195	8.217151	-0.002048842	0.0010213667	0.013263716	-0.04496274	4.936952	8.473185	Sitting_Read
15:27:36.711	-0.11971374	4.853195	8.217151	-0.002048842	0.0010213667	0.013263716	-0.04496274	4.936952	8.473185	Sitting_Read
15:27:36.734	-0.11971374	4.853195	8.217151	-0.002048842	0.0010213667	0.013263716	-0.04496274	4.936952	8.473185	Sitting_Read
15:27:36.755	-0.11971374	4.853195	8.217151	-0.002048842	0.0010213667	0.013263716	-0.04496274	4.936952	8.473185	Sitting_Read
15:27:36.777	-0.11971374	4.853195	8.217151	-0.002048842	0.0010213667	0.013263716	-0.04496274	4.936952	8.473185	Sitting_Read
15:27:36.798	-0.11971374	4.853195	8.217151	-0.002048842	0.0010213667	0.013263716	-0.04496274	4.936952	8.473185	Sitting_Read
15:27:36.820	-0.102953814	4.8124924	8.250671	0.0016163494	-0.010585072	0.012041987	-0.041224867	4.940421	8.471181	Sitting_Read
15:27:36.843	-0.102953814	4.8124924	8.250671	0.0016163494	-0.010585072	0.012041987	-0.041224867	4.940421	8.471181	Sitting_Read
15:27:36.864	-0.102953814	4.8124924	8.250671	0.0016163494	-0.010585072	0.012041987	-0.041224867	4.940421	8.471181	Sitting_Read
15:27:36.886	-0.102953814	4.8124924	8.250671	0.0016163494	-0.010585072	0.012041987	-0.041224867	4.940421	8.471181	Sitting_Read
15:27:36.908	-0.102953814	4.8124924	8.250671	0.0016163494	-0.010585072	0.012041987	-0.041224867	4.940421	8.471181	Sitting_Read
15:27:36.930	-0.102953814	4.8124924	8.250671	0.0016163494	-0.010585072	0.012041987	-0.041224867	4.940421	8.471181	Sitting_Read
15:27:36.952	-0.102953814	4.8124924	8.250671	0.0016163494	-0.010585072	0.012041987	-0.041224867	4.940421	8.471181	Sitting_Read
[truncated: 3,201 more rows]
