# Supplementary material for: Real-time Smartphone Activity Classification Using Inertial Sensors—Recognition of Scrolling, Typing, and Watching Videos While Sitting or Walking
Source: Sensors (Basel). 2020 Jan 24;20(3):655. doi: 10.3390/s20030655 (PMC7038357; doi:10.3390/s20030655)
Supplement: Supplementary file 1 [file sensors-20-00655-s001.zip › sensors-668083-supplementary/5Hz_data/8765/2019_09_10_15_01_29_Sitting_Scroll.csv]

time	accX	accY	accZ	rotX	rotY	rotZ	graX	graY	graZ	activity
15:20:28.447	-0.6656084	4.63771	7.884347	0.09019181	-0.2653159	-0.005673106	0.39423832	4.8257036	8.528044	Sitting_Scroll
15:20:28.473	-0.27294734	5.157268	8.413482	-0.12422189	0.13846605	0.5074537	0.27409276	4.90249	8.488862	Sitting_Scroll
15:20:28.537	-0.27294734	5.157268	8.413482	-0.12422189	0.13846605	0.5074537	0.27409276	4.90249	8.488862	Sitting_Scroll
15:20:28.559	-0.27294734	5.157268	8.413482	-0.12422189	0.13846605	0.5074537	0.27409276	4.90249	8.488862	Sitting_Scroll
15:20:28.580	-0.27294734	5.157268	8.413482	-0.12422189	0.13846605	0.5074537	0.27409276	4.90249	8.488862	Sitting_Scroll
15:20:28.602	-0.27294734	5.157268	8.413482	-0.12422189	0.13846605	0.5074537	0.27409276	4.90249	8.488862	Sitting_Scroll
15:20:28.624	-0.27294734	5.157268	8.413482	-0.12422189	0.13846605	0.5074537	0.27409276	4.90249	8.488862	Sitting_Scroll
15:20:28.645	1.4581133	4.5275736	7.5323887	0.20014755	0.14029865	0.47874305	0.60196096	4.942994	8.44836	Sitting_Scroll
15:20:28.667	1.4581133	4.5275736	7.5323887	0.20014755	0.14029865	0.47874305	0.60196096	4.942994	8.44836	Sitting_Scroll
15:20:28.688	1.4581133	4.5275736	7.5323887	0.20014755	0.14029865	0.47874305	0.60196096	4.942994	8.44836	Sitting_Scroll
15:20:28.710	1.4581133	4.5275736	7.5323887	0.20014755	0.14029865	0.47874305	0.60196096	4.942994	8.44836	Sitting_Scroll
15:20:28.732	1.4581133	4.5275736	7.5323887	0.20014755	0.14029865	0.47874305	0.60196096	4.942994	8.44836	Sitting_Scroll
15:20:28.753	1.4581133	4.5275736	7.5323887	0.20014755	0.14029865	0.47874305	0.60196096	4.942994	8.44836	Sitting_Scroll
15:20:28.775	1.4581133	4.5275736	7.5323887	0.20014755	0.14029865	0.47874305	0.60196096	4.942994	8.44836	Sitting_Scroll
15:20:28.796	1.4581133	4.5275736	7.5323887	0.20014755	0.14029865	0.47874305	0.60196096	4.942994	8.44836	Sitting_Scroll
15:20:28.818	1.0486923	4.865166	8.43503	-0.21951687	0.14029865	0.11588908	0.809376	4.9262347	8.440821	Sitting_Scroll
15:20:28.840	1.0486923	4.865166	8.43503	-0.21951687	0.14029865	0.11588908	0.809376	4.9262347	8.440821	Sitting_Scroll
15:20:28.861	1.0486923	4.865166	8.43503	-0.21951687	0.14029865	0.11588908	0.809376	4.9262347	8.440821	Sitting_Scroll
15:20:28.883	1.0486923	4.865166	8.43503	-0.21951687	0.14029865	0.11588908	0.809376	4.9262347	8.440821	Sitting_Scroll
15:20:28.904	1.0486923	4.865166	8.43503	-0.21951687	0.14029865	0.11588908	0.809376	4.9262347	8.440821	Sitting_Scroll
15:20:28.926	1.0486923	4.865166	8.43503	-0.21951687	0.14029865	0.11588908	0.809376	4.9262347	8.440821	Sitting_Scroll
15:20:28.948	1.0486923	4.865166	8.43503	-0.21951687	0.14029865	0.11588908	0.809376	4.9262347	8.440821	Sitting_Scroll
15:20:28.970	1.0486923	4.865166	8.43503	-0.21951687	0.14029865	0.11588908	0.809376	4.9262347	8.440821	Sitting_Scroll
15:20:28.994	1.4509305	4.4222255	8.030397	-0.23784281	-0.18712512	0.06946332	0.7873738	4.6186576	8.615009	Sitting_Scroll
15:20:29.018	1.4509305	4.4222255	8.030397	-0.23784281	-0.18712512	0.06946332	0.7873738	4.6186576	8.615009	Sitting_Scroll
15:20:29.043	1.4509305	4.4222255	8.030397	-0.23784281	-0.18712512	0.06946332	0.7873738	4.6186576	8.615009	Sitting_Scroll
15:20:29.065	1.4509305	4.4222255	8.030397	-0.23784281	-0.18712512	0.06946332	0.7873738	4.6186576	8.615009	Sitting_Scroll
15:20:29.088	1.4509305	4.4222255	8.030397	-0.23784281	-0.18712512	0.06946332	0.7873738	4.6186576	8.615009	Sitting_Scroll
15:20:29.112	1.4509305	4.4222255	8.030397	-0.23784281	-0.18712512	0.06946332	0.7873738	4.6186576	8.615009	Sitting_Scroll
15:20:29.136	1.4509305	4.4222255	8.030397	-0.23784281	-0.18712512	0.06946332	0.7873738	4.6186576	8.615009	Sitting_Scroll
15:20:29.161	1.4509305	4.4222255	8.030397	-0.23784281	-0.18712512	0.06946332	0.7873738	4.6186576	8.615009	Sitting_Scroll
15:20:29.184	1.786129	4.96812	7.1349387	-0.26227742	-0.01608286	-0.07409001	1.8656129	4.4959946	8.513276	Sitting_Scroll
15:20:29.207	1.786129	4.96812	7.1349387	-0.26227742	-0.01608286	-0.07409001	1.8656129	4.4959946	8.513276	Sitting_Scroll
15:20:29.233	1.786129	4.96812	7.1349387	-0.26227742	-0.01608286	-0.07409001	1.8656129	4.4959946	8.513276	Sitting_Scroll
15:20:29.257	1.786129	4.96812	7.1349387	-0.26227742	-0.01608286	-0.07409001	1.8656129	4.4959946	8.513276	Sitting_Scroll
15:20:29.280	1.786129	4.96812	7.1349387	-0.26227742	-0.01608286	-0.07409001	1.8656129	4.4959946	8.513276	Sitting_Scroll
15:20:29.304	1.786129	4.96812	7.1349387	-0.26227742	-0.01608286	-0.07409001	1.8656129	4.4959946	8.513276	Sitting_Scroll
15:20:29.328	1.786129	4.96812	7.1349387	-0.26227742	-0.01608286	-0.07409001	1.8656129	4.4959946	8.513276	Sitting_Scroll
15:20:29.351	1.1277034	4.103787	9.035994	-0.028926913	0.0028539624	-0.0026187794	1.4239726	4.3609295	8.667465	Sitting_Scroll
15:20:29.375	1.1277034	4.103787	9.035994	-0.028926913	0.0028539624	-0.0026187794	1.4239726	4.3609295	8.667465	Sitting_Scroll
15:20:29.399	1.1277034	4.103787	9.035994	-0.028926913	0.0028539624	-0.0026187794	1.4239726	4.3609295	8.667465	Sitting_Scroll
15:20:29.420	1.1277034	4.103787	9.035994	-0.028926913	0.0028539624	-0.0026187794	1.4239726	4.3609295	8.667465	Sitting_Scroll
15:20:29.441	1.1277034	4.103787	9.035994	-0.028926913	0.0028539624	-0.0026187794	1.4239726	4.3609295	8.667465	Sitting_Scroll
15:20:29.462	1.1277034	4.103787	9.035994	-0.028926913	0.0028539624	-0.0026187794	1.4239726	4.3609295	8.667465	Sitting_Scroll
15:20:29.483	1.1277034	4.103787	9.035994	-0.028926913	0.0028539624	-0.0026187794	1.4239726	4.3609295	8.667465	Sitting_Scroll
15:20:29.504	1.1277034	4.103787	9.035994	-0.028926913	0.0028539624	-0.0026187794	1.4239726	4.3609295	8.667465	Sitting_Scroll
15:20:29.525	1.1277034	4.103787	9.035994	-0.028926913	0.0028539624	-0.0026187794	1.4239726	4.3609295	8.667465	Sitting_Scroll
15:20:29.546	1.4796618	4.233078	8.935433	0.23313428	-0.13336898	-0.0026187794	1.3363608	4.418993	8.651994	Sitting_Scroll
15:20:29.567	1.4796618	4.233078	8.935433	0.23313428	-0.13336898	-0.0026187794	1.3363608	4.418993	8.651994	Sitting_Scroll
15:20:29.588	1.4796618	4.233078	8.935433	0.23313428	-0.13336898	-0.0026187794	1.3363608	4.418993	8.651994	Sitting_Scroll
15:20:29.610	1.4796618	4.233078	8.935433	0.23313428	-0.13336898	-0.0026187794	1.3363608	4.418993	8.651994	Sitting_Scroll
15:20:29.632	1.4796618	4.233078	8.935433	0.23313428	-0.13336898	-0.0026187794	1.3363608	4.418993	8.651994	Sitting_Scroll
15:20:29.654	1.4796618	4.233078	8.935433	0.23313428	-0.13336898	-0.0026187794	1.3363608	4.418993	8.651994	Sitting_Scroll
15:20:29.676	1.4796618	4.233078	8.935433	0.23313428	-0.13336898	-0.0026187794	1.3363608	4.418993	8.651994	Sitting_Scroll
15:20:29.697	1.4796618	4.233078	8.935433	0.23313428	-0.13336898	-0.0026187794	1.3363608	4.418993	8.651994	Sitting_Scroll
15:20:29.720	1.3455825	4.453351	7.7861814	0.0034489452	0.031564627	-0.04721194	1.4526834	4.5900393	8.543513	Sitting_Scroll
15:20:29.742	1.3455825	4.453351	7.7861814	0.0034489452	0.031564627	-0.04721194	1.4526834	4.5900393	8.543513	Sitting_Scroll
15:20:29.763	1.3455825	4.453351	7.7861814	0.0034489452	0.031564627	-0.04721194	1.4526834	4.5900393	8.543513	Sitting_Scroll
15:20:29.786	1.3455825	4.453351	7.7861814	0.0034489452	0.031564627	-0.04721194	1.4526834	4.5900393	8.543513	Sitting_Scroll
15:20:29.809	1.3455825	4.453351	7.7861814	0.0034489452	0.031564627	-0.04721194	1.4526834	4.5900393	8.543513	Sitting_Scroll
15:20:29.831	1.3455825	4.453351	7.7861814	0.0034489452	0.031564627	-0.04721194	1.4526834	4.5900393	8.543513	Sitting_Scroll
15:20:29.852	1.3455825	4.453351	7.7861814	0.0034489452	0.031564627	-0.04721194	1.4526834	4.5900393	8.543513	Sitting_Scroll
15:20:29.874	1.3455825	4.453351	7.7861814	0.0034489452	0.031564627	-0.04721194	1.4526834	4.5900393	8.543513	Sitting_Scroll
15:20:29.896	2.0973847	3.972102	7.814913	-0.12177843	-0.2952483	-0.08875078	1.522685	4.52299	8.567051	Sitting_Scroll
15:20:29.917	2.0973847	3.972102	7.814913	-0.12177843	-0.2952483	-0.08875078	1.522685	4.52299	8.567051	Sitting_Scroll
15:20:29.939	2.0973847	3.972102	7.814913	-0.12177843	-0.2952483	-0.08875078	1.522685	4.52299	8.567051	Sitting_Scroll
15:20:29.962	2.0973847	3.972102	7.814913	-0.12177843	-0.2952483	-0.08875078	1.522685	4.52299	8.567051	Sitting_Scroll
15:20:29.985	2.0973847	3.972102	7.814913	-0.12177843	-0.2952483	-0.08875078	1.522685	4.52299	8.567051	Sitting_Scroll
15:20:30.006	2.0973847	3.972102	7.814913	-0.12177843	-0.2952483	-0.08875078	1.522685	4.52299	8.567051	Sitting_Scroll
15:20:30.028	2.0973847	3.972102	7.814913	-0.12177843	-0.2952483	-0.08875078	1.522685	4.52299	8.567051	Sitting_Scroll
15:20:30.050	2.0973847	3.972102	7.814913	-0.12177843	-0.2952483	-0.08875078	1.522685	4.52299	8.567051	Sitting_Scroll
15:20:30.071	1.594587	4.12773	8.463761	0.08469402	0.050501455	-0.13517654	1.5591313	4.438528	8.6045885	Sitting_Scroll
15:20:30.093	1.594587	4.12773	8.463761	0.08469402	0.050501455	-0.13517654	1.5591313	4.438528	8.6045885	Sitting_Scroll
15:20:30.115	1.594587	4.12773	8.463761	0.08469402	0.050501455	-0.13517654	1.5591313	4.438528	8.6045885	Sitting_Scroll
15:20:30.136	1.594587	4.12773	8.463761	0.08469402	0.050501455	-0.13517654	1.5591313	4.438528	8.6045885	Sitting_Scroll
15:20:30.158	1.594587	4.12773	8.463761	0.08469402	0.050501455	-0.13517654	1.5591313	4.438528	8.6045885	Sitting_Scroll
15:20:30.179	1.594587	4.12773	8.463761	0.08469402	0.050501455	-0.13517654	1.5591313	4.438528	8.6045885	Sitting_Scroll
15:20:30.201	1.594587	4.12773	8.463761	0.08469402	0.050501455	-0.13517654	1.5591313	4.438528	8.6045885	Sitting_Scroll
15:20:30.222	1.594587	4.12773	8.463761	0.08469402	0.050501455	-0.13517654	1.5591313	4.438528	8.6045885	Sitting_Scroll
15:20:30.244	1.594587	4.12773	8.463761	0.08469402	0.050501455	-0.13517654	1.5591313	4.438528	8.6045885	Sitting_Scroll
15:20:30.269	1.1085492	4.2737803	8.509253	-0.07962873	-0.053956505	-0.14433952	1.4617816	4.486965	8.59655	Sitting_Scroll
15:20:30.291	1.1085492	4.2737803	8.509253	-0.07962873	-0.053956505	-0.14433952	1.4617816	4.486965	8.59655	Sitting_Scroll
15:20:30.312	1.1085492	4.2737803	8.509253	-0.07962873	-0.053956505	-0.14433952	1.4617816	4.486965	8.59655	Sitting_Scroll
15:20:30.337	1.1085492	4.2737803	8.509253	-0.07962873	-0.053956505	-0.14433952	1.4617816	4.486965	8.59655	Sitting_Scroll
15:20:30.360	1.1085492	4.2737803	8.509253	-0.07962873	-0.053956505	-0.14433952	1.4617816	4.486965	8.59655	Sitting_Scroll
15:20:30.393	1.1085492	4.2737803	8.509253	-0.07962873	-0.053956505	-0.14433952	1.4617816	4.486965	8.59655	Sitting_Scroll
15:20:30.427	1.1085492	4.2737803	8.509253	-0.07962873	-0.053956505	-0.14433952	1.4617816	4.486965	8.59655	Sitting_Scroll
15:20:30.461	0.9601042	4.5467277	8.286585	0.07553104	0.037673283	-0.10341155	1.3316135	4.5566287	8.581044	Sitting_Scroll
15:20:30.494	0.9601042	4.5467277	8.286585	0.07553104	0.037673283	-0.10341155	1.3316135	4.5566287	8.581044	Sitting_Scroll
15:20:30.527	0.9601042	4.5467277	8.286585	0.07553104	0.037673283	-0.10341155	1.3316135	4.5566287	8.581044	Sitting_Scroll
15:20:30.561	0.9601042	4.5467277	8.286585	0.07553104	0.037673283	-0.10341155	1.3316135	4.5566287	8.581044	Sitting_Scroll
15:20:30.594	0.9601042	4.5467277	8.286585	0.07553104	0.037673283	-0.10341155	1.3316135	4.5566287	8.581044	Sitting_Scroll
15:20:30.628	1.1085492	4.642499	8.12138	-0.011211821	-0.07044987	0.029757079	1.2189239	4.67817	8.53225	Sitting_Scroll
15:20:30.661	1.1085492	4.642499	8.12138	-0.011211821	-0.07044987	0.029757079	1.2189239	4.67817	8.53225	Sitting_Scroll
15:20:30.695	1.1085492	4.642499	8.12138	-0.011211821	-0.07044987	0.029757079	1.2189239	4.67817	8.53225	Sitting_Scroll
15:20:30.728	1.1085492	4.642499	8.12138	-0.011211821	-0.07044987	0.029757079	1.2189239	4.67817	8.53225	Sitting_Scroll
15:20:30.762	1.1085492	4.642499	8.12138	-0.011211821	-0.07044987	0.029757079	1.2189239	4.67817	8.53225	Sitting_Scroll
15:20:30.795	1.158829	4.5610933	8.411087	-0.02281826	0.05416664	0.05785688	1.2377639	4.7108808	8.511517	Sitting_Scroll
15:20:30.829	1.158829	4.5610933	8.411087	-0.02281826	0.05416664	0.05785688	1.2377639	4.7108808	8.511517	Sitting_Scroll
15:20:30.850	1.158829	4.5610933	8.411087	-0.02281826	0.05416664	0.05785688	1.2377639	4.7108808	8.511517	Sitting_Scroll
15:20:30.880	1.158829	4.5610933	8.411087	-0.02281826	0.05416664	0.05785688	1.2377639	4.7108808	8.511517	Sitting_Scroll
15:20:30.912	1.158829	4.5610933	8.411087	-0.02281826	0.05416664	0.05785688	1.2377639	4.7108808	8.511517	Sitting_Scroll
15:20:30.933	1.158829	4.5610933	8.411087	-0.02281826	0.05416664	0.05785688	1.2377639	4.7108808	8.511517	Sitting_Scroll
15:20:30.955	1.158829	4.5610933	8.411087	-0.02281826	0.05416664	0.05785688	1.2377639	4.7108808	8.511517	Sitting_Scroll
15:20:30.975	1.3838909	4.477294	8.083072	0.05903768	-0.08755409	0.11772167	1.2816905	4.684049	8.519817	Sitting_Scroll
15:20:30.996	1.3838909	4.477294	8.083072	0.05903768	-0.08755409	0.11772167	1.2816905	4.684049	8.519817	Sitting_Scroll
15:20:31.018	1.3838909	4.477294	8.083072	0.05903768	-0.08755409	0.11772167	1.2816905	4.684049	8.519817	Sitting_Scroll
15:20:31.040	1.3838909	4.477294	8.083072	0.05903768	-0.08755409	0.11772167	1.2816905	4.684049	8.519817	Sitting_Scroll
15:20:31.062	1.3838909	4.477294	8.083072	0.05903768	-0.08755409	0.11772167	1.2816905	4.684049	8.519817	Sitting_Scroll
15:20:31.083	1.3838909	4.477294	8.083072	0.05903768	-0.08755409	0.11772167	1.2816905	4.684049	8.519817	Sitting_Scroll
15:20:31.105	1.3838909	4.477294	8.083072	0.05903768	-0.08755409	0.11772167	1.2816905	4.684049	8.519817	Sitting_Scroll
15:20:31.126	1.3838909	4.477294	8.083072	0.05903768	-0.08755409	0.11772167	1.2816905	4.684049	8.519817	Sitting_Scroll
15:20:31.154	1.2689656	4.477294	8.109408	-0.0081574945	-0.010585072	0.033422273	1.2765175	4.698577	8.512591	Sitting_Scroll
15:20:31.176	1.2689656	4.477294	8.109408	-0.0081574945	-0.010585072	0.033422273	1.2765175	4.698577	8.512591	Sitting_Scroll
15:20:31.198	1.2689656	4.477294	8.109408	-0.0081574945	-0.010585072	0.033422273	1.2765175	4.698577	8.512591	Sitting_Scroll
15:20:31.221	1.2689656	4.477294	8.109408	-0.0081574945	-0.010585072	0.033422273	1.2765175	4.698577	8.512591	Sitting_Scroll
15:20:31.242	1.2689656	4.477294	8.109408	-0.0081574945	-0.010585072	0.033422273	1.2765175	4.698577	8.512591	Sitting_Scroll
15:20:31.265	1.2689656	4.477294	8.109408	-0.0081574945	-0.010585072	0.033422273	1.2765175	4.698577	8.512591	Sitting_Scroll
15:20:31.288	1.2689656	4.477294	8.109408	-0.0081574945	-0.010585072	0.033422273	1.2765175	4.698577	8.512591	Sitting_Scroll
15:20:31.309	1.2689656	4.477294	8.109408	-0.0081574945	-0.010585072	0.033422273	1.2765175	4.698577	8.512591	Sitting_Scroll
15:20:31.332	1.472479	4.575459	8.169266	0.23863207	0.103646725	0.056024283	1.3620924	4.6375127	8.532793	Sitting_Scroll
15:20:31.353	1.472479	4.575459	8.169266	0.23863207	0.103646725	0.056024283	1.3620924	4.6375127	8.532793	Sitting_Scroll
15:20:31.375	1.472479	4.575459	8.169266	0.23863207	0.103646725	0.056024283	1.3620924	4.6375127	8.532793	Sitting_Scroll
15:20:31.396	1.472479	4.575459	8.169266	0.23863207	0.103646725	0.056024283	1.3620924	4.6375127	8.532793	Sitting_Scroll
15:20:31.418	1.472479	4.575459	8.169266	0.23863207	0.103646725	0.056024283	1.3620924	4.6375127	8.532793	Sitting_Scroll
15:20:31.440	1.472479	4.575459	8.169266	0.23863207	0.103646725	0.056024283	1.3620924	4.6375127	8.532793	Sitting_Scroll
15:20:31.462	1.472479	4.575459	8.169266	0.23863207	0.103646725	0.056024283	1.3620924	4.6375127	8.532793	Sitting_Scroll
15:20:31.483	1.472479	4.575459	8.169266	0.23863207	0.103646725	0.056024283	1.3620924	4.6375127	8.532793	Sitting_Scroll
15:20:31.504	1.472479	4.575459	8.169266	0.23863207	0.103646725	0.056024283	1.3620924	4.6375127	8.532793	Sitting_Scroll
15:20:31.525	1.2665714	4.522785	8.107015	0.04254432	-0.096717075	0.032811407	1.3942508	4.723295	8.480384	Sitting_Scroll
15:20:31.547	1.2665714	4.522785	8.107015	0.04254432	-0.096717075	0.032811407	1.3942508	4.723295	8.480384	Sitting_Scroll
15:20:31.570	1.2665714	4.522785	8.107015	0.04254432	-0.096717075	0.032811407	1.3942508	4.723295	8.480384	Sitting_Scroll
15:20:31.591	1.2665714	4.522785	8.107015	0.04254432	-0.096717075	0.032811407	1.3942508	4.723295	8.480384	Sitting_Scroll
15:20:31.613	1.2665714	4.522785	8.107015	0.04254432	-0.096717075	0.032811407	1.3942508	4.723295	8.480384	Sitting_Scroll
15:20:31.634	1.2665714	4.522785	8.107015	0.04254432	-0.096717075	0.032811407	1.3942508	4.723295	8.480384	Sitting_Scroll
15:20:31.656	1.2665714	4.522785	8.107015	0.04254432	-0.096717075	0.032811407	1.3942508	4.723295	8.480384	Sitting_Scroll
15:20:31.677	1.2665714	4.522785	8.107015	0.04254432	-0.096717075	0.032811407	1.3942508	4.723295	8.480384	Sitting_Scroll
15:20:31.701	0.9984126	4.6832013	8.45179	-0.026483452	-0.011195938	-0.07592261	1.3558875	4.747135	8.473289	Sitting_Scroll
15:20:31.723	0.9984126	4.6832013	8.45179	-0.026483452	-0.011195938	-0.07592261	1.3558875	4.747135	8.473289	Sitting_Scroll
15:20:31.744	0.9984126	4.6832013	8.45179	-0.026483452	-0.011195938	-0.07592261	1.3558875	4.747135	8.473289	Sitting_Scroll
15:20:31.767	0.9984126	4.6832013	8.45179	-0.026483452	-0.011195938	-0.07592261	1.3558875	4.747135	8.473289	Sitting_Scroll
15:20:31.789	0.9984126	4.6832013	8.45179	-0.026483452	-0.011195938	-0.07592261	1.3558875	4.747135	8.473289	Sitting_Scroll
15:20:31.811	0.9984126	4.6832013	8.45179	-0.026483452	-0.011195938	-0.07592261	1.3558875	4.747135	8.473289	Sitting_Scroll
15:20:31.834	0.9984126	4.6832013	8.45179	-0.026483452	-0.011195938	-0.07592261	1.3558875	4.747135	8.473289	Sitting_Scroll
15:20:31.857	0.9984126	4.6832013	8.45179	-0.026483452	-0.011195938	-0.07592261	1.3558875	4.747135	8.473289	Sitting_Scroll
15:20:31.878	1.3264283	4.5874305	8.449396	-0.04969633	-0.060676023	0.024259292	1.3656093	4.741553	8.474853	Sitting_Scroll
15:20:31.901	1.3264283	4.5874305	8.449396	-0.04969633	-0.060676023	0.024259292	1.3656093	4.741553	8.474853	Sitting_Scroll
15:20:31.922	1.3264283	4.5874305	8.449396	-0.04969633	-0.060676023	0.024259292	1.3656093	4.741553	8.474853	Sitting_Scroll
15:20:31.945	1.3264283	4.5874305	8.449396	-0.04969633	-0.060676023	0.024259292	1.3656093	4.741553	8.474853	Sitting_Scroll
15:20:31.968	1.3264283	4.5874305	8.449396	-0.04969633	-0.060676023	0.024259292	1.3656093	4.741553	8.474853	Sitting_Scroll
15:20:31.990	1.3264283	4.5874305	8.449396	-0.04969633	-0.060676023	0.024259292	1.3656093	4.741553	8.474853	Sitting_Scroll
15:20:32.011	1.3264283	4.5874305	8.449396	-0.04969633	-0.060676023	0.024259292	1.3656093	4.741553	8.474853	Sitting_Scroll
15:20:32.035	1.3264283	4.5874305	8.449396	-0.04969633	-0.060676023	0.024259292	1.3656093	4.741553	8.474853	Sitting_Scroll
15:20:32.057	1.4102279	4.599402	8.028004	0.0034489452	0.071881734	0.015096312	1.373855	4.774743	8.454864	Sitting_Scroll
15:20:32.080	1.4102279	4.599402	8.028004	0.0034489452	0.071881734	0.015096312	1.373855	4.774743	8.454864	Sitting_Scroll
15:20:32.102	1.4102279	4.599402	8.028004	0.0034489452	0.071881734	0.015096312	1.373855	4.774743	8.454864	Sitting_Scroll
15:20:32.123	1.4102279	4.599402	8.028004	0.0034489452	0.071881734	0.015096312	1.373855	4.774743	8.454864	Sitting_Scroll
15:20:32.144	1.4102279	4.599402	8.028004	0.0034489452	0.071881734	0.015096312	1.373855	4.774743	8.454864	Sitting_Scroll
15:20:32.167	1.4102279	4.599402	8.028004	0.0034489452	0.071881734	0.015096312	1.373855	4.774743	8.454864	Sitting_Scroll
15:20:32.189	1.4102279	4.599402	8.028004	0.0034489452	0.071881734	0.015096312	1.373855	4.774743	8.454864	Sitting_Scroll
15:20:32.210	1.4102279	4.599402	8.028004	0.0034489452	0.071881734	0.015096312	1.373855	4.774743	8.454864	Sitting_Scroll
15:20:32.231	1.4054393	4.4318027	8.336864	0.011390193	-0.036241412	-0.07653347	1.3678819	4.715635	8.488935	Sitting_Scroll
15:20:32.254	1.4054393	4.4318027	8.336864	0.011390193	-0.036241412	-0.07653347	1.3678819	4.715635	8.488935	Sitting_Scroll
15:20:32.275	1.4054393	4.4318027	8.336864	0.011390193	-0.036241412	-0.07653347	1.3678819	4.715635	8.488935	Sitting_Scroll
15:20:32.299	1.4054393	4.4318027	8.336864	0.011390193	-0.036241412	-0.07653347	1.3678819	4.715635	8.488935	Sitting_Scroll
15:20:32.321	1.4054393	4.4318027	8.336864	0.011390193	-0.036241412	-0.07653347	1.3678819	4.715635	8.488935	Sitting_Scroll
15:20:32.342	1.4054393	4.4318027	8.336864	0.011390193	-0.036241412	-0.07653347	1.3678819	4.715635	8.488935	Sitting_Scroll
15:20:32.369	1.4054393	4.4318027	8.336864	0.011390193	-0.036241412	-0.07653347	1.3678819	4.715635	8.488935	Sitting_Scroll
15:20:32.402	1.4054393	4.4318027	8.336864	0.011390193	-0.036241412	-0.07653347	1.3678819	4.715635	8.488935	Sitting_Scroll
15:20:32.435	1.0750294	4.640105	8.169266	-0.049085464	-0.018526321	-0.036827233	1.335584	4.7164946	8.493601	Sitting_Scroll
15:20:32.469	1.0750294	4.640105	8.169266	-0.049085464	-0.018526321	-0.036827233	1.335584	4.7164946	8.493601	Sitting_Scroll
15:20:32.503	1.0750294	4.640105	8.169266	-0.049085464	-0.018526321	-0.036827233	1.335584	4.7164946	8.493601	Sitting_Scroll
15:20:32.536	1.0750294	4.640105	8.169266	-0.049085464	-0.018526321	-0.036827233	1.335584	4.7164946	8.493601	Sitting_Scroll
15:20:32.570	1.0750294	4.640105	8.169266	-0.049085464	-0.018526321	-0.036827233	1.335584	4.7164946	8.493601	Sitting_Scroll
15:20:32.603	1.2929084	4.470111	8.135746	0.005281541	-0.056399968	0.025481021	1.3178464	4.6758237	8.518821	Sitting_Scroll
15:20:32.636	1.2929084	4.470111	8.135746	0.005281541	-0.056399968	0.025481021	1.3178464	4.6758237	8.518821	Sitting_Scroll
15:20:32.670	1.2929084	4.470111	8.135746	0.005281541	-0.056399968	0.025481021	1.3178464	4.6758237	8.518821	Sitting_Scroll
15:20:32.703	1.2929084	4.470111	8.135746	0.005281541	-0.056399968	0.025481021	1.3178464	4.6758237	8.518821	Sitting_Scroll
15:20:32.737	1.2929084	4.470111	8.135746	0.005281541	-0.056399968	0.025481021	1.3178464	4.6758237	8.518821	Sitting_Scroll
15:20:32.770	1.3000913	4.4749	8.262642	0.020553172	0.001632232	-0.009338297	1.3721178	4.6180096	8.541759	Sitting_Scroll
15:20:32.803	1.3000913	4.4749	8.262642	0.020553172	0.001632232	-0.009338297	1.3721178	4.6180096	8.541759	Sitting_Scroll
15:20:32.838	1.3000913	4.4749	8.262642	0.020553172	0.001632232	-0.009338297	1.3721178	4.6180096	8.541759	Sitting_Scroll
15:20:32.871	1.3000913	4.4749	8.262642	0.020553172	0.001632232	-0.009338297	1.3721178	4.6180096	8.541759	Sitting_Scroll
15:20:32.892	1.3000913	4.4749	8.262642	0.020553172	0.001632232	-0.009338297	1.3721178	4.6180096	8.541759	Sitting_Scroll
15:20:32.921	1.3000913	4.4749	8.262642	0.020553172	0.001632232	-0.009338297	1.3721178	4.6180096	8.541759	Sitting_Scroll
15:20:32.943	1.3000913	4.4749	8.262642	0.020553172	0.001632232	-0.009338297	1.3721178	4.6180096	8.541759	Sitting_Scroll
15:20:32.971	1.3216397	4.4725056	8.193209	-0.049085464	-0.03440882	0.0028790077	1.3532563	4.614097	8.546881	Sitting_Scroll
15:20:33.004	1.3216397	4.4725056	8.193209	-0.049085464	-0.03440882	0.0028790077	1.3532563	4.614097	8.546881	Sitting_Scroll
15:20:33.026	1.3216397	4.4725056	8.193209	-0.049085464	-0.03440882	0.0028790077	1.3532563	4.614097	8.546881	Sitting_Scroll
15:20:33.055	1.3216397	4.4725056	8.193209	-0.049085464	-0.03440882	0.0028790077	1.3532563	4.614097	8.546881	Sitting_Scroll
15:20:33.076	1.3216397	4.4725056	8.193209	-0.049085464	-0.03440882	0.0028790077	1.3532563	4.614097	8.546881	Sitting_Scroll
15:20:33.097	1.3216397	4.4725056	8.193209	-0.049085464	-0.03440882	0.0028790077	1.3532563	4.614097	8.546881	Sitting_Scroll
15:20:33.118	1.3216397	4.4725056	8.193209	-0.049085464	-0.03440882	0.0028790077	1.3532563	4.614097	8.546881	Sitting_Scroll
15:20:33.141	1.4916332	4.2378664	8.183631	0.019331442	0.07982298	0.14643234	1.4311454	4.445135	8.623397	Sitting_Scroll
15:20:33.165	1.4916332	4.2378664	8.183631	0.019331442	0.07982298	0.14643234	1.4311454	4.445135	8.623397	Sitting_Scroll
15:20:33.190	1.4916332	4.2378664	8.183631	0.019331442	0.07982298	0.14643234	1.4311454	4.445135	8.623397	Sitting_Scroll
15:20:33.214	1.4916332	4.2378664	8.183631	0.019331442	0.07982298	0.14643234	1.4311454	4.445135	8.623397	Sitting_Scroll
15:20:33.238	1.4916332	4.2378664	8.183631	0.019331442	0.07982298	0.14643234	1.4311454	4.445135	8.623397	Sitting_Scroll
15:20:33.260	1.4916332	4.2378664	8.183631	0.019331442	0.07982298	0.14643234	1.4311454	4.445135	8.623397	Sitting_Scroll
15:20:33.284	1.4916332	4.2378664	8.183631	0.019331442	0.07982298	0.14643234	1.4311454	4.445135	8.623397	Sitting_Scroll
15:20:33.310	1.4533248	4.1780095	8.348836	0.036435667	0.08532077	0.0016572775	1.4019282	4.4133506	8.644494	Sitting_Scroll
15:20:33.333	1.4533248	4.1780095	8.348836	0.036435667	0.08532077	0.0016572775	1.4019282	4.4133506	8.644494	Sitting_Scroll
15:20:33.357	1.4533248	4.1780095	8.348836	0.036435667	0.08532077	0.0016572775	1.4019282	4.4133506	8.644494	Sitting_Scroll
15:20:33.380	1.4533248	4.1780095	8.348836	0.036435667	0.08532077	0.0016572775	1.4019282	4.4133506	8.644494	Sitting_Scroll
15:20:33.402	1.4533248	4.1780095	8.348836	0.036435667	0.08532077	0.0016572775	1.4019282	4.4133506	8.644494	Sitting_Scroll
15:20:33.424	1.4533248	4.1780095	8.348836	0.036435667	0.08532077	0.0016572775	1.4019282	4.4133506	8.644494	Sitting_Scroll
15:20:33.444	1.4533248	4.1780095	8.348836	0.036435667	0.08532077	0.0016572775	1.4019282	4.4133506	8.644494	Sitting_Scroll
15:20:33.465	1.4533248	4.1780095	8.348836	0.036435667	0.08532077	0.0016572775	1.4019282	4.4133506	8.644494	Sitting_Scroll
15:20:33.487	1.4533248	4.1780095	8.348836	0.036435667	0.08532077	0.0016572775	1.4019282	4.4133506	8.644494	Sitting_Scroll
15:20:33.508	1.1899546	4.2737803	8.406299	0.0034489452	0.049890585	0.020594101	1.3431994	4.424433	8.648153	Sitting_Scroll
15:20:33.530	1.1899546	4.2737803	8.406299	0.0034489452	0.049890585	0.020594101	1.3431994	4.424433	8.648153	Sitting_Scroll
15:20:33.551	1.1899546	4.2737803	8.406299	0.0034489452	0.049890585	0.020594101	1.3431994	4.424433	8.648153	Sitting_Scroll
15:20:33.572	1.1899546	4.2737803	8.406299	0.0034489452	0.049890585	0.020594101	1.3431994	4.424433	8.648153	Sitting_Scroll
15:20:33.593	1.1899546	4.2737803	8.406299	0.0034489452	0.049890585	0.020594101	1.3431994	4.424433	8.648153	Sitting_Scroll
15:20:33.614	1.1899546	4.2737803	8.406299	0.0034489452	0.049890585	0.020594101	1.3431994	4.424433	8.648153	Sitting_Scroll
15:20:33.637	1.1899546	4.2737803	8.406299	0.0034489452	0.049890585	0.020594101	1.3431994	4.424433	8.648153	Sitting_Scroll
15:20:33.659	1.1899546	4.2737803	8.406299	0.0034489452	0.049890585	0.020594101	1.3431994	4.424433	8.648153	Sitting_Scroll
15:20:33.680	1.3383996	4.3025117	8.253065	0.0022272146	-0.035019685	-0.002007914	1.3413843	4.440327	8.6402855	Sitting_Scroll
15:20:33.701	1.3383996	4.3025117	8.253065	0.0022272146	-0.035019685	-0.002007914	1.3413843	4.440327	8.6402855	Sitting_Scroll
15:20:33.723	1.3383996	4.3025117	8.253065	0.0022272146	-0.035019685	-0.002007914	1.3413843	4.440327	8.6402855	Sitting_Scroll
15:20:33.744	1.3383996	4.3025117	8.253065	0.0022272146	-0.035019685	-0.002007914	1.3413843	4.440327	8.6402855	Sitting_Scroll
15:20:33.766	1.3383996	4.3025117	8.253065	0.0022272146	-0.035019685	-0.002007914	1.3413843	4.440327	8.6402855	Sitting_Scroll
15:20:33.788	1.3383996	4.3025117	8.253065	0.0022272146	-0.035019685	-0.002007914	1.3413843	4.440327	8.6402855	Sitting_Scroll
15:20:33.808	1.3383996	4.3025117	8.253065	0.0022272146	-0.035019685	-0.002007914	1.3413843	4.440327	8.6402855	Sitting_Scroll
15:20:33.841	1.3383996	4.3025117	8.253065	0.0022272146	-0.035019685	-0.002007914	1.3413843	4.440327	8.6402855	Sitting_Scroll
15:20:33.875	1.3192455	4.189981	8.336864	-0.0069357636	-0.0136394	-0.033162042	1.423407	4.408046	8.64369	Sitting_Scroll
15:20:33.909	1.3192455	4.189981	8.336864	-0.0069357636	-0.0136394	-0.033162042	1.423407	4.408046	8.64369	Sitting_Scroll
15:20:33.942	1.3192455	4.189981	8.336864	-0.0069357636	-0.0136394	-0.033162042	1.423407	4.408046	8.64369	Sitting_Scroll
15:20:33.975	1.3192455	4.189981	8.336864	-0.0069357636	-0.0136394	-0.033162042	1.423407	4.408046	8.64369	Sitting_Scroll
15:20:34.009	1.3192455	4.189981	8.336864	-0.0069357636	-0.0136394	-0.033162042	1.423407	4.408046	8.64369	Sitting_Scroll
15:20:34.042	1.0750294	4.455745	8.183631	-0.014266146	0.0883751	0.08229149	1.35937	4.4318614	8.641821	Sitting_Scroll
15:20:34.076	1.0750294	4.455745	8.183631	-0.014266146	0.0883751	0.08229149	1.35937	4.4318614	8.641821	Sitting_Scroll
15:20:34.110	1.0750294	4.455745	8.183631	-0.014266146	0.0883751	0.08229149	1.35937	4.4318614	8.641821	Sitting_Scroll
15:20:34.143	1.0750294	4.455745	8.183631	-0.014266146	0.0883751	0.08229149	1.35937	4.4318614	8.641821	Sitting_Scroll
15:20:34.176	1.0750294	4.455745	8.183631	-0.014266146	0.0883751	0.08229149	1.35937	4.4318614	8.641821	Sitting_Scroll
15:20:34.210	1.132492	4.37434	8.157294	0.011390193	0.067605674	-0.027053388	1.3312945	4.433553	8.645323	Sitting_Scroll
15:20:34.243	1.132492	4.37434	8.157294	0.011390193	0.067605674	-0.027053388	1.3312945	4.433553	8.645323	Sitting_Scroll
15:20:34.278	1.132492	4.37434	8.157294	0.011390193	0.067605674	-0.027053388	1.3312945	4.433553	8.645323	Sitting_Scroll
15:20:34.299	1.132492	4.37434	8.157294	0.011390193	0.067605674	-0.027053388	1.3312945	4.433553	8.645323	Sitting_Scroll
15:20:34.320	1.132492	4.37434	8.157294	0.011390193	0.067605674	-0.027053388	1.3312945	4.433553	8.645323	Sitting_Scroll
15:20:34.341	1.132492	4.37434	8.157294	0.011390193	0.067605674	-0.027053388	1.3312945	4.433553	8.645323	Sitting_Scroll
15:20:34.362	1.132492	4.37434	8.157294	0.011390193	0.067605674	-0.027053388	1.3312945	4.433553	8.645323	Sitting_Scroll
15:20:34.384	1.132492	4.37434	8.157294	0.011390193	0.067605674	-0.027053388	1.3312945	4.433553	8.645323	Sitting_Scroll
15:20:34.404	1.0223553	4.4054656	8.413482	0.036435667	0.084709905	0.030367944	1.1882904	4.4876995	8.638223	Sitting_Scroll
15:20:34.426	1.0223553	4.4054656	8.413482	0.036435667	0.084709905	0.030367944	1.1882904	4.4876995	8.638223	Sitting_Scroll
15:20:34.449	1.0223553	4.4054656	8.413482	0.036435667	0.084709905	0.030367944	1.1882904	4.4876995	8.638223	Sitting_Scroll
15:20:34.470	1.0223553	4.4054656	8.413482	0.036435667	0.084709905	0.030367944	1.1882904	4.4876995	8.638223	Sitting_Scroll
15:20:34.492	1.0223553	4.4054656	8.413482	0.036435667	0.084709905	0.030367944	1.1882904	4.4876995	8.638223	Sitting_Scroll
15:20:34.514	1.0223553	4.4054656	8.413482	0.036435667	0.084709905	0.030367944	1.1882904	4.4876995	8.638223	Sitting_Scroll
15:20:34.535	1.0223553	4.4054656	8.413482	0.036435667	0.084709905	0.030367944	1.1882904	4.4876995	8.638223	Sitting_Scroll
15:20:34.558	1.0223553	4.4054656	8.413482	0.036435667	0.084709905	0.030367944	1.1882904	4.4876995	8.638223	Sitting_Scroll
15:20:34.579	1.1875603	4.292935	8.487704	-0.014266146	-0.037463143	0.011431121	1.1719767	4.4863014	8.641176	Sitting_Scroll
15:20:34.602	1.1875603	4.292935	8.487704	-0.014266146	-0.037463143	0.011431121	1.1719767	4.4863014	8.641176	Sitting_Scroll
15:20:34.623	1.1875603	4.292935	8.487704	-0.014266146	-0.037463143	0.011431121	1.1719767	4.4863014	8.641176	Sitting_Scroll
15:20:34.646	1.1875603	4.292935	8.487704	-0.014266146	-0.037463143	0.011431121	1.1719767	4.4863014	8.641176	Sitting_Scroll
15:20:34.668	1.1875603	4.292935	8.487704	-0.014266146	-0.037463143	0.011431121	1.1719767	4.4863014	8.641176	Sitting_Scroll
15:20:34.693	1.1875603	4.292935	8.487704	-0.014266146	-0.037463143	0.011431121	1.1719767	4.4863014	8.641176	Sitting_Scroll
15:20:34.729	1.1875603	4.292935	8.487704	-0.014266146	-0.037463143	0.011431121	1.1719767	4.4863014	8.641176	Sitting_Scroll
15:20:34.762	1.0774237	4.3599744	8.559532	-0.062524505	0.013238671	-0.019723006	1.2307781	4.478794	8.636894	Sitting_Scroll
15:20:34.795	1.0774237	4.3599744	8.559532	-0.062524505	0.013238671	-0.019723006	1.2307781	4.478794	8.636894	Sitting_Scroll
15:20:34.829	1.0774237	4.3599744	8.559532	-0.062524505	0.013238671	-0.019723006	1.2307781	4.478794	8.636894	Sitting_Scroll
15:20:34.862	1.0774237	4.3599744	8.559532	-0.062524505	0.013238671	-0.019723006	1.2307781	4.478794	8.636894	Sitting_Scroll
15:20:34.896	1.0774237	4.3599744	8.559532	-0.062524505	0.013238671	-0.019723006	1.2307781	4.478794	8.636894	Sitting_Scroll
15:20:34.930	0.93616146	4.479688	8.509253	-0.019763935	-0.0276893	0.038309194	1.1676995	4.4629836	8.65382	Sitting_Scroll
15:20:34.963	0.93616146	4.479688	8.509253	-0.019763935	-0.0276893	0.038309194	1.1676995	4.4629836	8.65382	Sitting_Scroll
15:20:34.996	0.93616146	4.479688	8.509253	-0.019763935	-0.0276893	0.038309194	1.1676995	4.4629836	8.65382	Sitting_Scroll
15:20:35.030	0.93616146	4.479688	8.509253	-0.019763935	-0.0276893	0.038309194	1.1676995	4.4629836	8.65382	Sitting_Scroll
15:20:35.063	0.93616146	4.479688	8.509253	-0.019763935	-0.0276893	0.038309194	1.1676995	4.4629836	8.65382	Sitting_Scroll
15:20:35.097	0.93616146	4.479688	8.509253	-0.019763935	-0.0276893	0.038309194	1.1676995	4.4629836	8.65382	Sitting_Scroll
15:20:35.131	1.324034	4.230684	8.248277	-0.0026597073	-0.06678467	-0.019723006	1.2928083	4.4521546	8.6416025	Sitting_Scroll
15:20:35.164	1.324034	4.230684	8.248277	-0.0026597073	-0.06678467	-0.019723006	1.2928083	4.4521546	8.6416025	Sitting_Scroll
15:20:35.198	1.324034	4.230684	8.248277	-0.0026597073	-0.06678467	-0.019723006	1.2928083	4.4521546	8.6416025	Sitting_Scroll
15:20:35.232	1.324034	4.230684	8.248277	-0.0026597073	-0.06678467	-0.019723006	1.2928083	4.4521546	8.6416025	Sitting_Scroll
15:20:35.252	1.324034	4.230684	8.248277	-0.0026597073	-0.06678467	-0.019723006	1.2928083	4.4521546	8.6416025	Sitting_Scroll
15:20:35.273	1.324034	4.230684	8.248277	-0.0026597073	-0.06678467	-0.019723006	1.2928083	4.4521546	8.6416025	Sitting_Scroll
15:20:35.294	1.1444633	4.312089	8.2339115	-0.029537778	0.04317107	0.0077659297	1.2435508	4.471988	8.638592	Sitting_Scroll
15:20:35.316	1.1444633	4.312089	8.2339115	-0.029537778	0.04317107	0.0077659297	1.2435508	4.471988	8.638592	Sitting_Scroll
15:20:35.337	1.1444633	4.312089	8.2339115	-0.029537778	0.04317107	0.0077659297	1.2435508	4.471988	8.638592	Sitting_Scroll
15:20:35.359	1.1444633	4.312089	8.2339115	-0.029537778	0.04317107	0.0077659297	1.2435508	4.471988	8.638592	Sitting_Scroll
15:20:35.380	1.1444633	4.312089	8.2339115	-0.029537778	0.04317107	0.0077659297	1.2435508	4.471988	8.638592	Sitting_Scroll
15:20:35.403	1.1444633	4.312089	8.2339115	-0.029537778	0.04317107	0.0077659297	1.2435508	4.471988	8.638592	Sitting_Scroll
15:20:35.425	1.1444633	4.312089	8.2339115	-0.029537778	0.04317107	0.0077659297	1.2435508	4.471988	8.638592	Sitting_Scroll
15:20:35.448	1.1444633	4.312089	8.2339115	-0.029537778	0.04317107	0.0077659297	1.2435508	4.471988	8.638592	Sitting_Scroll
15:20:35.482	1.2905141	4.0535073	8.526012	0.010168463	0.010184345	0.029146213	1.2138678	4.4000344	8.679666	Sitting_Scroll
15:20:35.515	1.2905141	4.0535073	8.526012	0.010168463	0.010184345	0.029146213	1.2138678	4.4000344	8.679666	Sitting_Scroll
15:20:35.549	1.2905141	4.0535073	8.526012	0.010168463	0.010184345	0.029146213	1.2138678	4.4000344	8.679666	Sitting_Scroll
15:20:35.582	1.2905141	4.0535073	8.526012	0.010168463	0.010184345	0.029146213	1.2138678	4.4000344	8.679666	Sitting_Scroll
15:20:35.616	1.2905141	4.0535073	8.526012	0.010168463	0.010184345	0.029146213	1.2138678	4.4000344	8.679666	Sitting_Scroll
15:20:35.650	1.2833313	4.3001175	8.341654	0.0040598107	0.0059082885	0.008376795	1.2297916	4.3896585	8.682676	Sitting_Scroll
15:20:35.683	1.2833313	4.3001175	8.341654	0.0040598107	0.0059082885	0.008376795	1.2297916	4.3896585	8.682676	Sitting_Scroll
15:20:35.716	1.2833313	4.3001175	8.341654	0.0040598107	0.0059082885	0.008376795	1.2297916	4.3896585	8.682676	Sitting_Scroll
15:20:35.750	1.2833313	4.3001175	8.341654	0.0040598107	0.0059082885	0.008376795	1.2297916	4.3896585	8.682676	Sitting_Scroll
15:20:35.783	1.2833313	4.3001175	8.341654	0.0040598107	0.0059082885	0.008376795	1.2297916	4.3896585	8.682676	Sitting_Scroll
15:20:35.817	1.2833313	4.3001175	8.341654	0.0040598107	0.0059082885	0.008376795	1.2297916	4.3896585	8.682676	Sitting_Scroll
15:20:35.850	1.211503	4.067873	8.557138	-0.038089894	-0.008141612	0.036476597	1.2389946	4.3432884	8.704661	Sitting_Scroll
15:20:35.884	1.211503	4.067873	8.557138	-0.038089894	-0.008141612	0.036476597	1.2389946	4.3432884	8.704661	Sitting_Scroll
15:20:35.918	1.211503	4.067873	8.557138	-0.038089894	-0.008141612	0.036476597	1.2389946	4.3432884	8.704661	Sitting_Scroll
15:20:35.951	1.211503	4.067873	8.557138	-0.038089894	-0.008141612	0.036476597	1.2389946	4.3432884	8.704661	Sitting_Scroll
15:20:35.984	1.211503	4.067873	8.557138	-0.038089894	-0.008141612	0.036476597	1.2389946	4.3432884	8.704661	Sitting_Scroll
15:20:36.017	1.2474172	4.2665977	8.3679905	-0.019153068	0.001632232	-0.03071858	1.2528023	4.3278146	8.710389	Sitting_Scroll
15:20:36.051	1.2474172	4.2665977	8.3679905	-0.019153068	0.001632232	-0.03071858	1.2528023	4.3278146	8.710389	Sitting_Scroll
15:20:36.084	1.2474172	4.2665977	8.3679905	-0.019153068	0.001632232	-0.03071858	1.2528023	4.3278146	8.710389	Sitting_Scroll
15:20:36.118	1.2474172	4.2665977	8.3679905	-0.019153068	0.001632232	-0.03071858	1.2528023	4.3278146	8.710389	Sitting_Scroll
15:20:36.152	1.2474172	4.2665977	8.3679905	-0.019153068	0.001632232	-0.03071858	1.2528023	4.3278146	8.710389	Sitting_Scroll
15:20:36.185	1.2474172	4.2665977	8.3679905	-0.019153068	0.001632232	-0.03071858	1.2528023	4.3278146	8.710389	Sitting_Scroll
15:20:36.219	1.1085492	4.084633	8.470944	-0.043587677	-0.10221486	-0.12234837	1.2308954	4.296483	8.729004	Sitting_Scroll
15:20:36.252	1.1085492	4.084633	8.470944	-0.043587677	-0.10221486	-0.12234837	1.2308954	4.296483	8.729004	Sitting_Scroll
15:20:36.285	1.1085492	4.084633	8.470944	-0.043587677	-0.10221486	-0.12234837	1.2308954	4.296483	8.729004	Sitting_Scroll
15:20:36.306	1.1085492	4.084633	8.470944	-0.043587677	-0.10221486	-0.12234837	1.2308954	4.296483	8.729004	Sitting_Scroll
15:20:36.327	1.1085492	4.084633	8.470944	-0.043587677	-0.10221486	-0.12234837	1.2308954	4.296483	8.729004	Sitting_Scroll
15:20:36.348	1.1085492	4.084633	8.470944	-0.043587677	-0.10221486	-0.12234837	1.2308954	4.296483	8.729004	Sitting_Scroll
15:20:36.369	1.0534809	4.187587	8.437425	0.007725002	0.004075693	0.030367944	1.1920621	4.3111715	8.72715	Sitting_Scroll
15:20:36.390	1.0534809	4.187587	8.437425	0.007725002	0.004075693	0.030367944	1.1920621	4.3111715	8.72715	Sitting_Scroll
15:20:36.413	1.0534809	4.187587	8.437425	0.007725002	0.004075693	0.030367944	1.1920621	4.3111715	8.72715	Sitting_Scroll
15:20:36.436	1.0534809	4.187587	8.437425	0.007725002	0.004075693	0.030367944	1.1920621	4.3111715	8.72715	Sitting_Scroll
15:20:36.470	1.0534809	4.187587	8.437425	0.007725002	0.004075693	0.030367944	1.1920621	4.3111715	8.72715	Sitting_Scroll
15:20:36.503	1.0534809	4.187587	8.437425	0.007725002	0.004075693	0.030367944	1.1920621	4.3111715	8.72715	Sitting_Scroll
15:20:36.536	1.0534809	4.187587	8.437425	0.007725002	0.004075693	0.030367944	1.1920621	4.3111715	8.72715	Sitting_Scroll
15:20:36.570	1.1516461	4.1804037	8.3679905	0.032770477	0.0022430972	0.027313618	1.1947749	4.3114653	8.726632	Sitting_Scroll
15:20:36.604	1.1516461	4.1804037	8.3679905	0.032770477	0.0022430972	0.027313618	1.1947749	4.3114653	8.726632	Sitting_Scroll
15:20:36.637	1.1516461	4.1804037	8.3679905	0.032770477	0.0022430972	0.027313618	1.1947749	4.3114653	8.726632	Sitting_Scroll
15:20:36.671	1.1516461	4.1804037	8.3679905	0.032770477	0.0022430972	0.027313618	1.1947749	4.3114653	8.726632	Sitting_Scroll
15:20:36.704	1.1516461	4.1804037	8.3679905	0.032770477	0.0022430972	0.027313618	1.1947749	4.3114653	8.726632	Sitting_Scroll
15:20:36.738	1.0582695	4.2809634	8.324894	-0.002048842	0.020569054	-0.03377291	1.2068679	4.318368	8.721555	Sitting_Scroll
15:20:36.771	1.0582695	4.2809634	8.324894	-0.002048842	0.020569054	-0.03377291	1.2068679	4.318368	8.721555	Sitting_Scroll
15:20:36.804	1.0582695	4.2809634	8.324894	-0.002048842	0.020569054	-0.03377291	1.2068679	4.318368	8.721555	Sitting_Scroll
15:20:36.838	1.0582695	4.2809634	8.324894	-0.002048842	0.020569054	-0.03377291	1.2068679	4.318368	8.721555	Sitting_Scroll
15:20:36.872	1.0582695	4.2809634	8.324894	-0.002048842	0.020569054	-0.03377291	1.2068679	4.318368	8.721555	Sitting_Scroll
15:20:36.905	1.0582695	4.2809634	8.324894	-0.002048842	0.020569054	-0.03377291	1.2068679	4.318368	8.721555	Sitting_Scroll
15:20:36.939	1.1420691	4.1349125	8.358414	0.007725002	-0.053956505	0.027313618	1.1964895	4.311684	8.726291	Sitting_Scroll
15:20:36.972	1.1420691	4.1349125	8.358414	0.007725002	-0.053956505	0.027313618	1.1964895	4.311684	8.726291	Sitting_Scroll
15:20:37.005	1.1420691	4.1349125	8.358414	0.007725002	-0.053956505	0.027313618	1.1964895	4.311684	8.726291	Sitting_Scroll
15:20:37.039	1.1420691	4.1349125	8.358414	0.007725002	-0.053956505	0.027313618	1.1964895	4.311684	8.726291	Sitting_Scroll
15:20:37.072	1.1420691	4.1349125	8.358414	0.007725002	-0.053956505	0.027313618	1.1964895	4.311684	8.726291	Sitting_Scroll
15:20:37.106	1.1396748	4.1397014	8.475733	0.008335867	0.02240165	0.013263716	1.2165397	4.325477	8.716687	Sitting_Scroll
15:20:37.139	1.1396748	4.1397014	8.475733	0.008335867	0.02240165	0.013263716	1.2165397	4.325477	8.716687	Sitting_Scroll
15:20:37.173	1.1396748	4.1397014	8.475733	0.008335867	0.02240165	0.013263716	1.2165397	4.325477	8.716687	Sitting_Scroll
15:20:37.206	1.1396748	4.1397014	8.475733	0.008335867	0.02240165	0.013263716	1.2165397	4.325477	8.716687	Sitting_Scroll
15:20:37.240	1.1396748	4.1397014	8.475733	0.008335867	0.02240165	0.013263716	1.2165397	4.325477	8.716687	Sitting_Scroll
15:20:37.272	1.158829	4.271386	8.260248	-0.010600955	-0.011806804	-0.008727431	1.2239565	4.35131	8.70278	Sitting_Scroll
15:20:37.306	1.158829	4.271386	8.260248	-0.010600955	-0.011806804	-0.008727431	1.2239565	4.35131	8.70278	Sitting_Scroll
15:20:37.340	1.158829	4.271386	8.260248	-0.010600955	-0.011806804	-0.008727431	1.2239565	4.35131	8.70278	Sitting_Scroll
15:20:37.373	1.158829	4.271386	8.260248	-0.010600955	-0.011806804	-0.008727431	1.2239565	4.35131	8.70278	Sitting_Scroll
15:20:37.407	1.158829	4.271386	8.260248	-0.010600955	-0.011806804	-0.008727431	1.2239565	4.35131	8.70278	Sitting_Scroll
15:20:37.440	1.158829	4.271386	8.260248	-0.010600955	-0.011806804	-0.008727431	1.2239565	4.35131	8.70278	Sitting_Scroll
15:20:37.474	1.2091088	4.233078	8.298556	0.05048557	0.055999238	0.011431121	1.203801	4.3647275	8.698873	Sitting_Scroll
15:20:37.507	1.2091088	4.233078	8.298556	0.05048557	0.055999238	0.011431121	1.203801	4.3647275	8.698873	Sitting_Scroll
15:20:37.541	1.2091088	4.233078	8.298556	0.05048557	0.055999238	0.011431121	1.203801	4.3647275	8.698873	Sitting_Scroll
15:20:37.574	1.2091088	4.233078	8.298556	0.05048557	0.055999238	0.011431121	1.203801	4.3647275	8.698873	Sitting_Scroll
15:20:37.608	1.2091088	4.233078	8.298556	0.05048557	0.055999238	0.011431121	1.203801	4.3647275	8.698873	Sitting_Scroll
15:20:37.641	1.0582695	4.292935	8.372779	0.0022272146	-0.025245838	-0.004451375	1.1615533	4.4017987	8.6859255	Sitting_Scroll
15:20:37.675	1.0582695	4.292935	8.372779	0.0022272146	-0.025245838	-0.004451375	1.1615533	4.4017987	8.6859255	Sitting_Scroll
15:20:37.695	1.0582695	4.292935	8.372779	0.0022272146	-0.025245838	-0.004451375	1.1615533	4.4017987	8.6859255	Sitting_Scroll
15:20:37.724	1.0582695	4.292935	8.372779	0.0022272146	-0.025245838	-0.004451375	1.1615533	4.4017987	8.6859255	Sitting_Scroll
15:20:37.745	1.0582695	4.292935	8.372779	0.0022272146	-0.025245838	-0.004451375	1.1615533	4.4017987	8.6859255	Sitting_Scroll
15:20:37.775	1.0582695	4.292935	8.372779	0.0022272146	-0.025245838	-0.004451375	1.1615533	4.4017987	8.6859255	Sitting_Scroll
15:20:37.796	1.0582695	4.292935	8.372779	0.0022272146	-0.025245838	-0.004451375	1.1615533	4.4017987	8.6859255	Sitting_Scroll
15:20:37.817	1.1420691	4.3695517	8.296163	0.026661824	0.016292997	0.011431121	1.163379	4.4337707	8.669406	Sitting_Scroll
15:20:37.840	1.1420691	4.3695517	8.296163	0.026661824	0.016292997	0.011431121	1.163379	4.4337707	8.669406	Sitting_Scroll
15:20:37.864	1.1420691	4.3695517	8.296163	0.026661824	0.016292997	0.011431121	1.163379	4.4337707	8.669406	Sitting_Scroll
15:20:37.892	1.1420691	4.3695517	8.296163	0.026661824	0.016292997	0.011431121	1.163379	4.4337707	8.669406	Sitting_Scroll
15:20:37.916	1.1420691	4.3695517	8.296163	0.026661824	0.016292997	0.011431121	1.163379	4.4337707	8.669406	Sitting_Scroll
15:20:37.939	1.1420691	4.3695517	8.296163	0.026661824	0.016292997	0.011431121	1.163379	4.4337707	8.669406	Sitting_Scroll
15:20:37.962	1.1420691	4.3695517	8.296163	0.026661824	0.016292997	0.011431121	1.163379	4.4337707	8.669406	Sitting_Scroll
15:20:37.986	1.1420691	4.3695517	8.296163	0.026661824	0.016292997	0.011431121	1.163379	4.4337707	8.669406	Sitting_Scroll
15:20:38.012	1.0558752	4.2977233	8.482916	-0.0032705725	0.027899437	0.00043554694	1.1679546	4.4319444	8.669724	Sitting_Scroll
15:20:38.036	1.0558752	4.2977233	8.482916	-0.0032705725	0.027899437	0.00043554694	1.1679546	4.4319444	8.669724	Sitting_Scroll
15:20:38.060	1.0558752	4.2977233	8.482916	-0.0032705725	0.027899437	0.00043554694	1.1679546	4.4319444	8.669724	Sitting_Scroll
15:20:38.083	1.0558752	4.2977233	8.482916	-0.0032705725	0.027899437	0.00043554694	1.1679546	4.4319444	8.669724	Sitting_Scroll
15:20:38.107	1.0558752	4.2977233	8.482916	-0.0032705725	0.027899437	0.00043554694	1.1679546	4.4319444	8.669724	Sitting_Scroll
15:20:38.132	1.0558752	4.2977233	8.482916	-0.0032705725	0.027899437	0.00043554694	1.1679546	4.4319444	8.669724	Sitting_Scroll
15:20:38.156	1.0558752	4.2977233	8.482916	-0.0032705725	0.027899437	0.00043554694	1.1679546	4.4319444	8.669724	Sitting_Scroll
15:20:38.180	1.0822122	4.3168774	8.411087	-0.009379225	0.0059082885	0.01692891	1.1307331	4.442217	8.669402	Sitting_Scroll
15:20:38.204	1.0822122	4.3168774	8.411087	-0.009379225	0.0059082885	0.01692891	1.1307331	4.442217	8.669402	Sitting_Scroll
15:20:38.230	1.0822122	4.3168774	8.411087	-0.009379225	0.0059082885	0.01692891	1.1307331	4.442217	8.669402	Sitting_Scroll
15:20:38.263	1.0822122	4.3168774	8.411087	-0.009379225	0.0059082885	0.01692891	1.1307331	4.442217	8.669402	Sitting_Scroll
15:20:38.296	1.0822122	4.3168774	8.411087	-0.009379225	0.0059082885	0.01692891	1.1307331	4.442217	8.669402	Sitting_Scroll
15:20:38.330	1.0822122	4.3168774	8.411087	-0.009379225	0.0059082885	0.01692891	1.1307331	4.442217	8.669402	Sitting_Scroll
15:20:38.364	1.0534809	4.2642035	8.336864	0.0034489452	0.00041050144	-0.009338297	1.1401247	4.4241953	8.677382	Sitting_Scroll
15:20:38.397	1.0534809	4.2642035	8.336864	0.0034489452	0.00041050144	-0.009338297	1.1401247	4.4241953	8.677382	Sitting_Scroll
15:20:38.431	1.0534809	4.2642035	8.336864	0.0034489452	0.00041050144	-0.009338297	1.1401247	4.4241953	8.677382	Sitting_Scroll
15:20:38.464	1.0534809	4.2642035	8.336864	0.0034489452	0.00041050144	-0.009338297	1.1401247	4.4241953	8.677382	Sitting_Scroll
15:20:38.487	1.0534809	4.2642035	8.336864	0.0034489452	0.00041050144	-0.009338297	1.1401247	4.4241953	8.677382	Sitting_Scroll
15:20:38.510	1.0534809	4.2642035	8.336864	0.0034489452	0.00041050144	-0.009338297	1.1401247	4.4241953	8.677382	Sitting_Scroll
15:20:38.532	1.0654523	4.249838	8.403905	-0.016709609	-0.02646757	-0.004451375	1.1149565	4.4172163	8.684205	Sitting_Scroll
15:20:38.554	1.0654523	4.249838	8.403905	-0.016709609	-0.02646757	-0.004451375	1.1149565	4.4172163	8.684205	Sitting_Scroll
15:20:38.577	1.0654523	4.249838	8.403905	-0.016709609	-0.02646757	-0.004451375	1.1149565	4.4172163	8.684205	Sitting_Scroll
15:20:38.600	1.0654523	4.249838	8.403905	-0.016709609	-0.02646757	-0.004451375	1.1149565	4.4172163	8.684205	Sitting_Scroll
15:20:38.624	1.0654523	4.249838	8.403905	-0.016709609	-0.02646757	-0.004451375	1.1149565	4.4172163	8.684205	Sitting_Scroll
15:20:38.648	1.0654523	4.249838	8.403905	-0.016709609	-0.02646757	-0.004451375	1.1149565	4.4172163	8.684205	Sitting_Scroll
15:20:38.672	1.0654523	4.249838	8.403905	-0.016709609	-0.02646757	-0.004451375	1.1149565	4.4172163	8.684205	Sitting_Scroll
15:20:38.696	1.0654523	4.249838	8.403905	-0.016709609	-0.02646757	-0.004451375	1.1149565	4.4172163	8.684205	Sitting_Scroll
15:20:38.720	1.0032011	4.228289	8.3679905	-0.0014379768	0.0034648278	0.0071550645	1.1229699	4.4194307	8.682047	Sitting_Scroll
15:20:38.744	1.0032011	4.228289	8.3679905	-0.0014379768	0.0034648278	0.0071550645	1.1229699	4.4194307	8.682047	Sitting_Scroll
15:20:38.767	1.0032011	4.228289	8.3679905	-0.0014379768	0.0034648278	0.0071550645	1.1229699	4.4194307	8.682047	Sitting_Scroll
15:20:38.791	1.0032011	4.228289	8.3679905	-0.0014379768	0.0034648278	0.0071550645	1.1229699	4.4194307	8.682047	Sitting_Scroll
15:20:38.815	1.0032011	4.228289	8.3679905	-0.0014379768	0.0034648278	0.0071550645	1.1229699	4.4194307	8.682047	Sitting_Scroll
15:20:38.839	1.0032011	4.228289	8.3679905	-0.0014379768	0.0034648278	0.0071550645	1.1229699	4.4194307	8.682047	Sitting_Scroll
15:20:38.863	1.0032011	4.228289	8.3679905	-0.0014379768	0.0034648278	0.0071550645	1.1229699	4.4194307	8.682047	Sitting_Scroll
15:20:38.887	1.0032011	4.228289	8.3679905	-0.0014379768	0.0034648278	0.0071550645	1.1229699	4.4194307	8.682047	Sitting_Scroll
15:20:38.912	1.0654523	4.35758	8.293768	0.008946733	-0.027078435	0.0041007386	1.1074904	4.442592	8.672208	Sitting_Scroll
15:20:38.936	1.0654523	4.35758	8.293768	0.008946733	-0.027078435	0.0041007386	1.1074904	4.442592	8.672208	Sitting_Scroll
15:20:38.960	1.0654523	4.35758	8.293768	0.008946733	-0.027078435	0.0041007386	1.1074904	4.442592	8.672208	Sitting_Scroll
15:20:38.984	1.0654523	4.35758	8.293768	0.008946733	-0.027078435	0.0041007386	1.1074904	4.442592	8.672208	Sitting_Scroll
15:20:39.008	1.0654523	4.35758	8.293768	0.008946733	-0.027078435	0.0041007386	1.1074904	4.442592	8.672208	Sitting_Scroll
15:20:39.032	1.0654523	4.35758	8.293768	0.008946733	-0.027078435	0.0041007386	1.1074904	4.442592	8.672208	Sitting_Scroll
15:20:39.056	1.0654523	4.35758	8.293768	0.008946733	-0.027078435	0.0041007386	1.1074904	4.442592	8.672208	Sitting_Scroll
15:20:39.080	1.0079896	4.295329	8.442213	-0.004492303	0.016903864	-0.024609929	1.0895402	4.442733	8.67441	Sitting_Scroll
15:20:39.102	1.0079896	4.295329	8.442213	-0.004492303	0.016903864	-0.024609929	1.0895402	4.442733	8.67441	Sitting_Scroll
15:20:39.126	1.0079896	4.295329	8.442213	-0.004492303	0.016903864	-0.024609929	1.0895402	4.442733	8.67441	Sitting_Scroll
15:20:39.151	1.0079896	4.295329	8.442213	-0.004492303	0.016903864	-0.024609929	1.0895402	4.442733	8.67441	Sitting_Scroll
15:20:39.173	1.0079896	4.295329	8.442213	-0.004492303	0.016903864	-0.024609929	1.0895402	4.442733	8.67441	Sitting_Scroll
15:20:39.197	1.0079896	4.295329	8.442213	-0.004492303	0.016903864	-0.024609929	1.0895402	4.442733	8.67441	Sitting_Scroll
15:20:39.221	1.0079896	4.295329	8.442213	-0.004492303	0.016903864	-0.024609929	1.0895402	4.442733	8.67441	Sitting_Scroll
15:20:39.244	1.0079896	4.295329	8.442213	-0.004492303	0.016903864	-0.024609929	1.0895402	4.442733	8.67441	Sitting_Scroll
15:20:39.271	0.9529214	4.3264546	8.360807	0.00039461895	0.020569054	0.005933334	1.0586559	4.4569917	8.670918	Sitting_Scroll
15:20:39.297	0.9529214	4.3264546	8.360807	0.00039461895	0.020569054	0.005933334	1.0586559	4.4569917	8.670918	Sitting_Scroll
15:20:39.318	0.9529214	4.3264546	8.360807	0.00039461895	0.020569054	0.005933334	1.0586559	4.4569917	8.670918	Sitting_Scroll
15:20:39.339	0.9529214	4.3264546	8.360807	0.00039461895	0.020569054	0.005933334	1.0586559	4.4569917	8.670918	Sitting_Scroll
15:20:39.360	0.9529214	4.3264546	8.360807	0.00039461895	0.020569054	0.005933334	1.0586559	4.4569917	8.670918	Sitting_Scroll
15:20:39.381	0.9529214	4.3264546	8.360807	0.00039461895	0.020569054	0.005933334	1.0586559	4.4569917	8.670918	Sitting_Scroll
15:20:39.402	0.9529214	4.3264546	8.360807	0.00039461895	0.020569054	0.005933334	1.0586559	4.4569917	8.670918	Sitting_Scroll
15:20:39.423	0.9529214	4.3264546	8.360807	0.00039461895	0.020569054	0.005933334	1.0586559	4.4569917	8.670918	Sitting_Scroll
15:20:39.446	1.0510867	4.336032	8.226728	0.013222788	0.007740884	0.013263716	1.0429827	4.4590664	8.671751	Sitting_Scroll
15:20:39.467	1.0510867	4.336032	8.226728	0.013222788	0.007740884	0.013263716	1.0429827	4.4590664	8.671751	Sitting_Scroll
15:20:39.489	1.0510867	4.336032	8.226728	0.013222788	0.007740884	0.013263716	1.0429827	4.4590664	8.671751	Sitting_Scroll
15:20:39.512	1.0510867	4.336032	8.226728	0.013222788	0.007740884	0.013263716	1.0429827	4.4590664	8.671751	Sitting_Scroll
15:20:39.533	1.0510867	4.336032	8.226728	0.013222788	0.007740884	0.013263716	1.0429827	4.4590664	8.671751	Sitting_Scroll
15:20:39.554	1.0510867	4.336032	8.226728	0.013222788	0.007740884	0.013263716	1.0429827	4.4590664	8.671751	Sitting_Scroll
15:20:39.575	1.0510867	4.336032	8.226728	0.013222788	0.007740884	0.013263716	1.0429827	4.4590664	8.671751	Sitting_Scroll
15:20:39.598	1.0510867	4.336032	8.226728	0.013222788	0.007740884	0.013263716	1.0429827	4.4590664	8.671751	Sitting_Scroll
15:20:39.620	0.9241901	4.3168774	8.408693	0.012001059	0.016292997	0.0010464122	1.0214998	4.4633427	8.672109	Sitting_Scroll
15:20:39.642	0.9241901	4.3168774	8.408693	0.012001059	0.016292997	0.0010464122	1.0214998	4.4633427	8.672109	Sitting_Scroll
15:20:39.664	0.9241901	4.3168774	8.408693	0.012001059	0.016292997	0.0010464122	1.0214998	4.4633427	8.672109	Sitting_Scroll
15:20:39.685	0.9241901	4.3168774	8.408693	0.012001059	0.016292997	0.0010464122	1.0214998	4.4633427	8.672109	Sitting_Scroll
15:20:39.707	0.9241901	4.3168774	8.408693	0.012001059	0.016292997	0.0010464122	1.0214998	4.4633427	8.672109	Sitting_Scroll
15:20:39.729	0.9241901	4.3168774	8.408693	0.012001059	0.016292997	0.0010464122	1.0214998	4.4633427	8.672109	Sitting_Scroll
15:20:39.750	0.9241901	4.3168774	8.408693	0.012001059	0.016292997	0.0010464122	1.0214998	4.4633427	8.672109	Sitting_Scroll
15:20:39.771	0.9241901	4.3168774	8.408693	0.012001059	0.016292997	0.0010464122	1.0214998	4.4633427	8.672109	Sitting_Scroll
15:20:39.792	0.9505271	4.336032	8.324894	0.024218364	0.025455976	0.020594101	1.0059781	4.4806542	8.664992	Sitting_Scroll
15:20:39.814	0.9505271	4.336032	8.324894	0.024218364	0.025455976	0.020594101	1.0059781	4.4806542	8.664992	Sitting_Scroll
15:20:39.836	0.9505271	4.336032	8.324894	0.024218364	0.025455976	0.020594101	1.0059781	4.4806542	8.664992	Sitting_Scroll
15:20:39.859	0.9505271	4.336032	8.324894	0.024218364	0.025455976	0.020594101	1.0059781	4.4806542	8.664992	Sitting_Scroll
15:20:39.881	0.9505271	4.336032	8.324894	0.024218364	0.025455976	0.020594101	1.0059781	4.4806542	8.664992	Sitting_Scroll
15:20:39.902	0.9505271	4.336032	8.324894	0.024218364	0.025455976	0.020594101	1.0059781	4.4806542	8.664992	Sitting_Scroll
15:20:39.923	0.9505271	4.336032	8.324894	0.024218364	0.025455976	0.020594101	1.0059781	4.4806542	8.664992	Sitting_Scroll
15:20:39.944	0.9505271	4.336032	8.324894	0.024218364	0.025455976	0.020594101	1.0059781	4.4806542	8.664992	Sitting_Scroll
15:20:39.965	0.9505271	4.336032	8.324894	0.0016163494	0.0071300194	-0.002007914	1.0059781	4.4806542	8.664992	Sitting_Scroll
15:20:39.986	0.9505271	4.4126487	8.2578535	0.0016163494	0.0071300194	-0.002007914	1.0019819	4.487922	8.6616955	Sitting_Scroll
15:20:40.008	0.9505271	4.4126487	8.2578535	0.0016163494	0.0071300194	-0.002007914	1.0019819	4.487922	8.6616955	Sitting_Scroll
15:20:40.029	0.9505271	4.4126487	8.2578535	0.0016163494	0.0071300194	-0.002007914	1.0019819	4.487922	8.6616955	Sitting_Scroll
15:20:40.053	0.9505271	4.4126487	8.2578535	0.0016163494	0.0071300194	-0.002007914	1.0019819	4.487922	8.6616955	Sitting_Scroll
15:20:40.075	0.9505271	4.4126487	8.2578535	0.0016163494	0.0071300194	-0.002007914	1.0019819	4.487922	8.6616955	Sitting_Scroll
15:20:40.096	0.9505271	4.4126487	8.2578535	0.0016163494	0.0071300194	-0.002007914	1.0019819	4.487922	8.6616955	Sitting_Scroll
15:20:40.120	0.9505271	4.4126487	8.2578535	0.0016163494	0.0071300194	-0.002007914	1.0019819	4.487922	8.6616955	Sitting_Scroll
15:20:40.141	0.9505271	4.4126487	8.2578535	0.0016163494	0.0071300194	-0.002007914	1.0019819	4.487922	8.6616955	Sitting_Scroll
15:20:40.164	0.8332076	4.336032	8.382356	0.005281541	0.016292997	-0.0032296446	0.9872868	4.477274	8.668889	Sitting_Scroll
15:20:40.186	0.8332076	4.336032	8.382356	0.005281541	0.016292997	-0.0032296446	0.9872868	4.477274	8.668889	Sitting_Scroll
15:20:40.209	0.8332076	4.336032	8.382356	0.005281541	0.016292997	-0.0032296446	0.9872868	4.477274	8.668889	Sitting_Scroll
15:20:40.231	0.8332076	4.336032	8.382356	0.005281541	0.016292997	-0.0032296446	0.9872868	4.477274	8.668889	Sitting_Scroll
15:20:40.254	0.8332076	4.336032	8.382356	0.005281541	0.016292997	-0.0032296446	0.9872868	4.477274	8.668889	Sitting_Scroll
15:20:40.275	0.8332076	4.336032	8.382356	0.005281541	0.016292997	-0.0032296446	0.9872868	4.477274	8.668889	Sitting_Scroll
15:20:40.296	0.8332076	4.336032	8.382356	0.005281541	0.016292997	-0.0032296446	0.9872868	4.477274	8.668889	Sitting_Scroll
15:20:40.317	0.8332076	4.336032	8.382356	0.005281541	0.016292997	-0.0032296446	0.9872868	4.477274	8.668889	Sitting_Scroll
15:20:40.340	0.94095	4.312089	8.3679905	-0.00876836	0.0028539624	0.0034898731	0.98654914	4.4755125	8.669883	Sitting_Scroll
15:20:40.361	0.94095	4.312089	8.3679905	-0.00876836	0.0028539624	0.0034898731	0.98654914	4.4755125	8.669883	Sitting_Scroll
15:20:40.382	0.94095	4.312089	8.3679905	-0.00876836	0.0028539624	0.0034898731	0.98654914	4.4755125	8.669883	Sitting_Scroll
15:20:40.404	0.94095	4.312089	8.3679905	-0.00876836	0.0028539624	0.0034898731	0.98654914	4.4755125	8.669883	Sitting_Scroll
15:20:40.427	0.94095	4.312089	8.3679905	-0.00876836	0.0028539624	0.0034898731	0.98654914	4.4755125	8.669883	Sitting_Scroll
15:20:40.449	0.94095	4.312089	8.3679905	-0.00876836	0.0028539624	0.0034898731	0.98654914	4.4755125	8.669883	Sitting_Scroll
15:20:40.471	0.94095	4.312089	8.3679905	-0.00876836	0.0028539624	0.0034898731	0.98654914	4.4755125	8.669883	Sitting_Scroll
15:20:40.492	0.94095	4.312089	8.3679905	-0.00876836	0.0028539624	0.0034898731	0.98654914	4.4755125	8.669883	Sitting_Scroll
15:20:40.513	0.9481328	4.3408203	8.245882	0.027883554	-0.053956505	0.04625044	0.9997372	4.478283	8.666942	Sitting_Scroll
15:20:40.536	0.9481328	4.3408203	8.245882	0.027883554	-0.053956505	0.04625044	0.9997372	4.478283	8.666942	Sitting_Scroll
15:20:40.558	0.9481328	4.3408203	8.245882	0.027883554	-0.053956505	0.04625044	0.9997372	4.478283	8.666942	Sitting_Scroll
15:20:40.580	0.9481328	4.3408203	8.245882	0.027883554	-0.053956505	0.04625044	0.9997372	4.478283	8.666942	Sitting_Scroll
15:20:40.601	0.9481328	4.3408203	8.245882	0.027883554	-0.053956505	0.04625044	0.9997372	4.478283	8.666942	Sitting_Scroll
15:20:40.623	0.9481328	4.3408203	8.245882	0.027883554	-0.053956505	0.04625044	0.9997372	4.478283	8.666942	Sitting_Scroll
15:20:40.644	0.9481328	4.3408203	8.245882	0.027883554	-0.053956505	0.04625044	0.9997372	4.478283	8.666942	Sitting_Scroll
15:20:40.666	0.9481328	4.3408203	8.245882	0.027883554	-0.053956505	0.04625044	0.9997372	4.478283	8.666942	Sitting_Scroll
15:20:40.689	0.98404694	4.314483	8.341654	0.0016163494	0.00957348	-0.011781759	1.0254363	4.475458	8.665397	Sitting_Scroll
15:20:40.711	0.98404694	4.314483	8.341654	0.0016163494	0.00957348	-0.011781759	1.0254363	4.475458	8.665397	Sitting_Scroll
15:20:40.733	0.98404694	4.314483	8.341654	0.0016163494	0.00957348	-0.011781759	1.0254363	4.475458	8.665397	Sitting_Scroll
15:20:40.756	0.98404694	4.314483	8.341654	0.0016163494	0.00957348	-0.011781759	1.0254363	4.475458	8.665397	Sitting_Scroll
15:20:40.777	0.98404694	4.314483	8.341654	0.0016163494	0.00957348	-0.011781759	1.0254363	4.475458	8.665397	Sitting_Scroll
15:20:40.799	0.98404694	4.314483	8.341654	0.0016163494	0.00957348	-0.011781759	1.0254363	4.475458	8.665397	Sitting_Scroll
15:20:40.820	0.98404694	4.314483	8.341654	0.0016163494	0.00957348	-0.011781759	1.0254363	4.475458	8.665397	Sitting_Scroll
15:20:40.842	0.98404694	4.314483	8.341654	0.0016163494	0.00957348	-0.011781759	1.0254363	4.475458	8.665397	Sitting_Scroll
15:20:40.864	0.98404694	4.314483	8.341654	0.0016163494	0.00957348	-0.011781759	1.0254363	4.475458	8.665397	Sitting_Scroll
15:20:40.886	0.9433443	4.2905407	8.425453	-0.057026714	-0.058232564	0.012041987	1.0249456	4.4618063	8.672492	Sitting_Scroll
15:20:40.909	0.9433443	4.2905407	8.425453	-0.057026714	-0.058232564	0.012041987	1.0249456	4.4618063	8.672492	Sitting_Scroll
15:20:40.931	0.9433443	4.2905407	8.425453	-0.057026714	-0.058232564	0.012041987	1.0249456	4.4618063	8.672492	Sitting_Scroll
15:20:40.952	0.9433443	4.2905407	8.425453	-0.057026714	-0.058232564	0.012041987	1.0249456	4.4618063	8.672492	Sitting_Scroll
15:20:40.973	0.9433443	4.2905407	8.425453	-0.057026714	-0.058232564	0.012041987	1.0249456	4.4618063	8.672492	Sitting_Scroll
15:20:40.994	0.9433443	4.2905407	8.425453	-0.057026714	-0.058232564	0.012041987	1.0249456	4.4618063	8.672492	Sitting_Scroll
15:20:41.016	0.9433443	4.2905407	8.425453	-0.057026714	-0.058232564	0.012041987	1.0249456	4.4618063	8.672492	Sitting_Scroll
15:20:41.040	0.9433443	4.2905407	8.425453	-0.057026714	-0.058232564	0.012041987	1.0249456	4.4618063	8.672492	Sitting_Scroll
15:20:41.061	1.0055954	4.3025117	8.353624	0.008946733	0.0126278065	0.029757079	1.0416722	4.450333	8.6763935	Sitting_Scroll
15:20:41.084	1.0055954	4.3025117	8.353624	0.008946733	0.0126278065	0.029757079	1.0416722	4.450333	8.6763935	Sitting_Scroll
15:20:41.105	1.0055954	4.3025117	8.353624	0.008946733	0.0126278065	0.029757079	1.0416722	4.450333	8.6763935	Sitting_Scroll
15:20:41.126	1.0055954	4.3025117	8.353624	0.008946733	0.0126278065	0.029757079	1.0416722	4.450333	8.6763935	Sitting_Scroll
15:20:41.148	1.0055954	4.3025117	8.353624	0.008946733	0.0126278065	0.029757079	1.0416722	4.450333	8.6763935	Sitting_Scroll
15:20:41.169	1.0055954	4.3025117	8.353624	0.008946733	0.0126278065	0.029757079	1.0416722	4.450333	8.6763935	Sitting_Scroll
15:20:41.191	1.0055954	4.3025117	8.353624	0.008946733	0.0126278065	0.029757079	1.0416722	4.450333	8.6763935	Sitting_Scroll
15:20:41.212	1.0055954	4.3025117	8.353624	0.008946733	0.0126278065	0.029757079	1.0416722	4.450333	8.6763935	Sitting_Scroll
15:20:41.234	1.0223553	4.2977233	8.250671	0.038268264	0.02117992	-0.01789041	1.0631562	4.4376683	8.680273	Sitting_Scroll
15:20:41.255	1.0223553	4.2977233	8.250671	0.038268264	0.02117992	-0.01789041	1.0631562	4.4376683	8.680273	Sitting_Scroll
15:20:41.277	1.0223553	4.2977233	8.250671	0.038268264	0.02117992	-0.01789041	1.0631562	4.4376683	8.680273	Sitting_Scroll
15:20:41.299	1.0223553	4.2977233	8.250671	0.038268264	0.02117992	-0.01789041	1.0631562	4.4376683	8.680273	Sitting_Scroll
15:20:41.320	1.0223553	4.2977233	8.250671	0.038268264	0.02117992	-0.01789041	1.0631562	4.4376683	8.680273	Sitting_Scroll
15:20:41.342	1.0223553	4.2977233	8.250671	0.038268264	0.02117992	-0.01789041	1.0631562	4.4376683	8.680273	Sitting_Scroll
15:20:41.363	1.0223553	4.2977233	8.250671	0.038268264	0.02117992	-0.01789041	1.0631562	4.4376683	8.680273	Sitting_Scroll
15:20:41.384	1.0223553	4.2977233	8.250671	0.038268264	0.02117992	-0.01789041	1.0631562	4.4376683	8.680273	Sitting_Scroll
15:20:41.405	1.0223553	4.2977233	8.250671	0.028494421	-0.025856705	-0.0026187794	1.0631562	4.4376683	8.680273	Sitting_Scroll
15:20:41.429	1.0846065	4.2809634	8.336864	0.028494421	-0.025856705	-0.0026187794	1.1075536	4.4292026	8.679046	Sitting_Scroll
15:20:41.451	1.0846065	4.2809634	8.336864	0.028494421	-0.025856705	-0.0026187794	1.1075536	4.4292026	8.679046	Sitting_Scroll
15:20:41.473	1.0846065	4.2809634	8.336864	0.028494421	-0.025856705	-0.0026187794	1.1075536	4.4292026	8.679046	Sitting_Scroll
15:20:41.494	1.0846065	4.2809634	8.336864	0.028494421	-0.025856705	-0.0026187794	1.1075536	4.4292026	8.679046	Sitting_Scroll
15:20:41.516	1.0846065	4.2809634	8.336864	0.028494421	-0.025856705	-0.0026187794	1.1075536	4.4292026	8.679046	Sitting_Scroll
15:20:41.538	1.0846065	4.2809634	8.336864	0.028494421	-0.025856705	-0.0026187794	1.1075536	4.4292026	8.679046	Sitting_Scroll
15:20:41.574	1.0846065	4.2809634	8.336864	0.028494421	-0.025856705	-0.0026187794	1.1075536	4.4292026	8.679046	Sitting_Scroll
15:20:41.609	0.9912298	4.3958883	8.437425	-0.042976815	-0.022191513	0.0041007386	1.1597102	4.4410486	8.666172	Sitting_Scroll
15:20:41.641	0.9912298	4.3958883	8.437425	-0.042976815	-0.022191513	0.0041007386	1.1597102	4.4410486	8.666172	Sitting_Scroll
15:20:41.675	0.9912298	4.3958883	8.437425	-0.042976815	-0.022191513	0.0041007386	1.1597102	4.4410486	8.666172	Sitting_Scroll
15:20:41.709	0.9912298	4.3958883	8.437425	-0.042976815	-0.022191513	0.0041007386	1.1597102	4.4410486	8.666172	Sitting_Scroll
15:20:41.742	0.9912298	4.3958883	8.437425	-0.042976815	-0.022191513	0.0041007386	1.1597102	4.4410486	8.666172	Sitting_Scroll
15:20:41.775	1.0917894	4.249838	8.411087	0.010168463	0.04561453	0.013263716	1.1047949	4.429916	8.679035	Sitting_Scroll
15:20:41.809	1.0917894	4.249838	8.411087	0.010168463	0.04561453	0.013263716	1.1047949	4.429916	8.679035	Sitting_Scroll
15:20:41.843	1.0917894	4.249838	8.411087	0.010168463	0.04561453	0.013263716	1.1047949	4.429916	8.679035	Sitting_Scroll
15:20:41.876	1.0917894	4.249838	8.411087	0.010168463	0.04561453	0.013263716	1.1047949	4.429916	8.679035	Sitting_Scroll
15:20:41.910	1.0917894	4.249838	8.411087	0.010168463	0.04561453	0.013263716	1.1047949	4.429916	8.679035	Sitting_Scroll
15:20:41.943	1.0917894	4.249838	8.411087	0.010168463	0.04561453	0.013263716	1.1047949	4.429916	8.679035	Sitting_Scroll
15:20:41.976	1.0391153	4.3025117	8.499676	-0.00876836	0.034618955	0.020594101	1.0907506	4.4151125	8.68835	Sitting_Scroll
15:20:42.010	1.0391153	4.3025117	8.499676	-0.00876836	0.034618955	0.020594101	1.0907506	4.4151125	8.68835	Sitting_Scroll
15:20:42.044	1.0391153	4.3025117	8.499676	-0.00876836	0.034618955	0.020594101	1.0907506	4.4151125	8.68835	Sitting_Scroll
15:20:42.077	1.0391153	4.3025117	8.499676	-0.00876836	0.034618955	0.020594101	1.0907506	4.4151125	8.68835	Sitting_Scroll
15:20:42.111	1.0391153	4.3025117	8.499676	-0.00876836	0.034618955	0.020594101	1.0907506	4.4151125	8.68835	Sitting_Scroll
15:20:42.144	0.98404694	4.292935	8.403905	-0.0069357636	-0.0276893	-0.014225218	1.0710373	4.4048467	8.696009	Sitting_Scroll
15:20:42.164	0.98404694	4.292935	8.403905	-0.0069357636	-0.0276893	-0.014225218	1.0710373	4.4048467	8.696009	Sitting_Scroll
15:20:42.194	0.98404694	4.292935	8.403905	-0.0069357636	-0.0276893	-0.014225218	1.0710373	4.4048467	8.696009	Sitting_Scroll
15:20:42.215	0.98404694	4.292935	8.403905	-0.0069357636	-0.0276893	-0.014225218	1.0710373	4.4048467	8.696009	Sitting_Scroll
15:20:42.236	0.98404694	4.292935	8.403905	-0.0069357636	-0.0276893	-0.014225218	1.0710373	4.4048467	8.696009	Sitting_Scroll
15:20:42.261	0.98404694	4.292935	8.403905	-0.0069357636	-0.0276893	-0.014225218	1.0710373	4.4048467	8.696009	Sitting_Scroll
15:20:42.282	0.98404694	4.292935	8.403905	-0.0069357636	-0.0276893	-0.014225218	1.0710373	4.4048467	8.696009	Sitting_Scroll
15:20:42.311	0.90503585	4.3168774	8.399116	-0.03198124	0.04561453	0.04625044	1.0327337	4.4315667	8.687061	Sitting_Scroll
15:20:42.333	0.90503585	4.3168774	8.399116	-0.03198124	0.04561453	0.04625044	1.0327337	4.4315667	8.687061	Sitting_Scroll
15:20:42.354	0.90503585	4.3168774	8.399116	-0.03198124	0.04561453	0.04625044	1.0327337	4.4315667	8.687061	Sitting_Scroll
15:20:42.376	0.90503585	4.3168774	8.399116	-0.03198124	0.04561453	0.04625044	1.0327337	4.4315667	8.687061	Sitting_Scroll
15:20:42.400	0.90503585	4.3168774	8.399116	-0.03198124	0.04561453	0.04625044	1.0327337	4.4315667	8.687061	Sitting_Scroll
15:20:42.422	0.90503585	4.3168774	8.399116	-0.03198124	0.04561453	0.04625044	1.0327337	4.4315667	8.687061	Sitting_Scroll
15:20:42.447	0.90503585	4.3168774	8.399116	-0.03198124	0.04561453	0.04625044	1.0327337	4.4315667	8.687061	Sitting_Scroll
15:20:42.471	0.90503585	4.3168774	8.399116	-0.03198124	0.04561453	0.04625044	1.0327337	4.4315667	8.687061	Sitting_Scroll
15:20:42.494	1.0175668	4.2211065	8.437425	0.012611924	-0.052123908	-0.004451375	1.0384988	4.3983965	8.7032175	Sitting_Scroll
15:20:42.516	1.0175668	4.2211065	8.437425	0.012611924	-0.052123908	-0.004451375	1.0384988	4.3983965	8.7032175	Sitting_Scroll
15:20:42.539	1.0175668	4.2211065	8.437425	0.012611924	-0.052123908	-0.004451375	1.0384988	4.3983965	8.7032175	Sitting_Scroll
15:20:42.563	1.0175668	4.2211065	8.437425	0.012611924	-0.052123908	-0.004451375	1.0384988	4.3983965	8.7032175	Sitting_Scroll
15:20:42.587	1.0175668	4.2211065	8.437425	0.012611924	-0.052123908	-0.004451375	1.0384988	4.3983965	8.7032175	Sitting_Scroll
15:20:42.611	1.0175668	4.2211065	8.437425	0.012611924	-0.052123908	-0.004451375	1.0384988	4.3983965	8.7032175	Sitting_Scroll
15:20:42.633	1.0175668	4.2211065	8.437425	0.012611924	-0.052123908	-0.004451375	1.0384988	4.3983965	8.7032175	Sitting_Scroll
15:20:42.657	1.0175668	4.2211065	8.437425	0.012611924	-0.052123908	-0.004451375	1.0384988	4.3983965	8.7032175	Sitting_Scroll
15:20:42.682	0.9241901	4.3025117	8.439818	-0.0069357636	0.029121168	0.048693903	1.0021893	4.4528403	8.679758	Sitting_Scroll
15:20:42.705	0.9241901	4.3025117	8.439818	-0.0069357636	0.029121168	0.048693903	1.0021893	4.4528403	8.679758	Sitting_Scroll
15:20:42.726	0.9241901	4.3025117	8.439818	-0.0069357636	0.029121168	0.048693903	1.0021893	4.4528403	8.679758	Sitting_Scroll
15:20:42.749	0.9241901	4.3025117	8.439818	-0.0069357636	0.029121168	0.048693903	1.0021893	4.4528403	8.679758	Sitting_Scroll
15:20:42.781	0.9241901	4.3025117	8.439818	-0.0069357636	0.029121168	0.048693903	1.0021893	4.4528403	8.679758	Sitting_Scroll
15:20:42.802	0.9241901	4.3025117	8.439818	-0.0069357636	0.029121168	0.048693903	1.0021893	4.4528403	8.679758	Sitting_Scroll
15:20:42.823	0.9241901	4.3025117	8.439818	-0.0069357636	0.029121168	0.048693903	1.0021893	4.4528403	8.679758	Sitting_Scroll
15:20:42.845	0.9241901	4.3025117	8.439818	-0.00082711154	-0.015471996	0.005322469	1.0021893	4.4528403	8.679758	Sitting_Scroll
15:20:42.867	1.0510867	4.268992	8.427847	-0.00082711154	-0.015471996	0.005322469	1.0421144	4.44448	8.67934	Sitting_Scroll
15:20:42.888	1.0510867	4.268992	8.427847	-0.00082711154	-0.015471996	0.005322469	1.0421144	4.44448	8.67934	Sitting_Scroll
15:20:42.910	1.0510867	4.268992	8.427847	-0.00082711154	-0.015471996	0.005322469	1.0421144	4.44448	8.67934	Sitting_Scroll
15:20:42.932	1.0510867	4.268992	8.427847	-0.00082711154	-0.015471996	0.005322469	1.0421144	4.44448	8.67934	Sitting_Scroll
15:20:42.954	1.0510867	4.268992	8.427847	-0.00082711154	-0.015471996	0.005322469	1.0421144	4.44448	8.67934	Sitting_Scroll
15:20:42.975	1.0510867	4.268992	8.427847	-0.00082711154	-0.015471996	0.005322469	1.0421144	4.44448	8.67934	Sitting_Scroll
15:20:42.997	1.0510867	4.268992	8.427847	-0.00082711154	-0.015471996	0.005322469	1.0421144	4.44448	8.67934	Sitting_Scroll
15:20:43.018	1.0510867	4.268992	8.427847	-0.00082711154	-0.015471996	0.005322469	1.0421144	4.44448	8.67934	Sitting_Scroll
15:20:43.039	0.97446984	4.333637	8.375174	0.11951334	-0.015471996	-0.08142039	1.0375988	4.4795723	8.661823	Sitting_Scroll
15:20:43.060	0.97446984	4.333637	8.375174	0.11951334	-0.015471996	-0.08142039	1.0375988	4.4795723	8.661823	Sitting_Scroll
15:20:43.083	0.97446984	4.333637	8.375174	0.11951334	-0.015471996	-0.08142039	1.0375988	4.4795723	8.661823	Sitting_Scroll
15:20:43.104	0.97446984	4.333637	8.375174	0.11951334	-0.015471996	-0.08142039	1.0375988	4.4795723	8.661823	Sitting_Scroll
15:20:43.127	0.97446984	4.333637	8.375174	0.11951334	-0.015471996	-0.08142039	1.0375988	4.4795723	8.661823	Sitting_Scroll
15:20:43.150	0.97446984	4.333637	8.375174	0.11951334	-0.015471996	-0.08142039	1.0375988	4.4795723	8.661823	Sitting_Scroll
15:20:43.171	0.97446984	4.333637	8.375174	0.11951334	-0.015471996	-0.08142039	1.0375988	4.4795723	8.661823	Sitting_Scroll
15:20:43.192	0.97446984	4.333637	8.375174	0.11951334	-0.015471996	-0.08142039	1.0375988	4.4795723	8.661823	Sitting_Scroll
15:20:43.216	0.83081335	4.5347567	8.004061	-0.026483452	0.07127087	0.0041007386	1.050293	4.5503263	8.623327	Sitting_Scroll
15:20:43.249	0.83081335	4.5347567	8.004061	-0.026483452	0.07127087	0.0041007386	1.050293	4.5503263	8.623327	Sitting_Scroll
15:20:43.282	0.83081335	4.5347567	8.004061	-0.026483452	0.07127087	0.0041007386	1.050293	4.5503263	8.623327	Sitting_Scroll
15:20:43.316	0.83081335	4.5347567	8.004061	-0.026483452	0.07127087	0.0041007386	1.050293	4.5503263	8.623327	Sitting_Scroll
15:20:43.350	0.83081335	4.5347567	8.004061	-0.026483452	0.07127087	0.0041007386	1.050293	4.5503263	8.623327	Sitting_Scroll
15:20:43.383	0.83081335	4.5347567	8.004061	-0.026483452	0.07127087	0.0041007386	1.050293	4.5503263	8.623327	Sitting_Scroll
15:20:43.416	1.063058	4.2043467	8.449396	-0.013044416	0.00041050144	0.016318042	1.006509	4.514744	8.647216	Sitting_Scroll
15:20:43.450	1.063058	4.2043467	8.449396	-0.013044416	0.00041050144	0.016318042	1.006509	4.514744	8.647216	Sitting_Scroll
15:20:43.483	1.063058	4.2043467	8.449396	-0.013044416	0.00041050144	0.016318042	1.006509	4.514744	8.647216	Sitting_Scroll
15:20:43.516	1.063058	4.2043467	8.449396	-0.013044416	0.00041050144	0.016318042	1.006509	4.514744	8.647216	Sitting_Scroll
15:20:43.551	1.063058	4.2043467	8.449396	-0.013044416	0.00041050144	0.016318042	1.006509	4.514744	8.647216	Sitting_Scroll
15:20:43.583	0.8643332	4.434197	8.229122	0.0022272146	0.012016941	-0.009949163	0.9977783	4.51867	8.646178	Sitting_Scroll
15:20:43.617	0.8643332	4.434197	8.229122	0.0022272146	0.012016941	-0.009949163	0.9977783	4.51867	8.646178	Sitting_Scroll
15:20:43.638	0.8643332	4.434197	8.229122	0.0022272146	0.012016941	-0.009949163	0.9977783	4.51867	8.646178	Sitting_Scroll
15:20:43.668	0.8643332	4.434197	8.229122	0.0022272146	0.012016941	-0.009949163	0.9977783	4.51867	8.646178	Sitting_Scroll
15:20:43.689	0.8643332	4.434197	8.229122	0.0022272146	0.012016941	-0.009949163	0.9977783	4.51867	8.646178	Sitting_Scroll
15:20:43.711	0.8643332	4.434197	8.229122	0.0022272146	0.012016941	-0.009949163	0.9977783	4.51867	8.646178	Sitting_Scroll
15:20:43.732	0.8643332	4.434197	8.229122	0.0022272146	0.012016941	-0.009949163	0.9977783	4.51867	8.646178	Sitting_Scroll
15:20:43.754	0.9960183	4.364763	8.305739	-0.0075466293	0.02362338	0.013263716	0.9933238	4.497776	8.657578	Sitting_Scroll
15:20:43.778	0.9960183	4.364763	8.305739	-0.0075466293	0.02362338	0.013263716	0.9933238	4.497776	8.657578	Sitting_Scroll
15:20:43.803	0.9960183	4.364763	8.305739	-0.0075466293	0.02362338	0.013263716	0.9933238	4.497776	8.657578	Sitting_Scroll
15:20:43.827	0.9960183	4.364763	8.305739	-0.0075466293	0.02362338	0.013263716	0.9933238	4.497776	8.657578	Sitting_Scroll
15:20:43.851	0.9960183	4.364763	8.305739	-0.0075466293	0.02362338	0.013263716	0.9933238	4.497776	8.657578	Sitting_Scroll
15:20:43.873	0.9960183	4.364763	8.305739	-0.0075466293	0.02362338	0.013263716	0.9933238	4.497776	8.657578	Sitting_Scroll
15:20:43.897	0.9960183	4.364763	8.305739	-0.0075466293	0.02362338	0.013263716	0.9933238	4.497776	8.657578	Sitting_Scroll
15:20:43.921	0.9960183	4.364763	8.305739	-0.0075466293	0.02362338	0.013263716	0.9933238	4.497776	8.657578	Sitting_Scroll
15:20:43.945	0.94573855	4.295329	8.415876	0.00039461895	-0.0069198813	-0.0026187794	0.99779814	4.476354	8.6681595	Sitting_Scroll
15:20:43.969	0.94573855	4.295329	8.415876	0.00039461895	-0.0069198813	-0.0026187794	0.99779814	4.476354	8.6681595	Sitting_Scroll
15:20:43.995	0.94573855	4.295329	8.415876	0.00039461895	-0.0069198813	-0.0026187794	0.99779814	4.476354	8.6681595	Sitting_Scroll
15:20:44.018	0.94573855	4.295329	8.415876	0.00039461895	-0.0069198813	-0.0026187794	0.99779814	4.476354	8.6681595	Sitting_Scroll
15:20:44.040	0.94573855	4.295329	8.415876	0.00039461895	-0.0069198813	-0.0026187794	0.99779814	4.476354	8.6681595	Sitting_Scroll
15:20:44.063	0.94573855	4.295329	8.415876	0.00039461895	-0.0069198813	-0.0026187794	0.99779814	4.476354	8.6681595	Sitting_Scroll
15:20:44.087	0.94573855	4.295329	8.415876	0.00039461895	-0.0069198813	-0.0026187794	0.99779814	4.476354	8.6681595	Sitting_Scroll
15:20:44.111	0.93616146	4.314483	8.597841	-0.015487878	0.016903864	0.019983234	0.98336947	4.477495	8.669221	Sitting_Scroll
15:20:44.134	0.93616146	4.314483	8.597841	-0.015487878	0.016903864	0.019983234	0.98336947	4.477495	8.669221	Sitting_Scroll
15:20:44.173	0.93616146	4.314483	8.597841	-0.015487878	0.016903864	0.019983234	0.98336947	4.477495	8.669221	Sitting_Scroll
15:20:44.206	0.93616146	4.314483	8.597841	-0.015487878	0.016903864	0.019983234	0.98336947	4.477495	8.669221	Sitting_Scroll
15:20:44.238	0.93616146	4.314483	8.597841	-0.015487878	0.016903864	0.019983234	0.98336947	4.477495	8.669221	Sitting_Scroll
15:20:44.271	0.93616146	4.314483	8.597841	-0.015487878	0.016903864	0.019983234	0.98336947	4.477495	8.669221	Sitting_Scroll
15:20:44.306	0.87151605	4.4389853	8.504464	-0.030759508	0.02240165	0.0089876605	0.9746508	4.483727	8.666984	Sitting_Scroll
15:20:44.340	0.87151605	4.4389853	8.504464	-0.030759508	0.02240165	0.0089876605	0.9746508	4.483727	8.666984	Sitting_Scroll
15:20:44.373	0.87151605	4.4389853	8.504464	-0.030759508	0.02240165	0.0089876605	0.9746508	4.483727	8.666984	Sitting_Scroll
15:20:44.407	0.87151605	4.4389853	8.504464	-0.030759508	0.02240165	0.0089876605	0.9746508	4.483727	8.666984	Sitting_Scroll
15:20:44.433	0.87151605	4.4389853	8.504464	-0.030759508	0.02240165	0.0089876605	0.9746508	4.483727	8.666984	Sitting_Scroll
15:20:44.457	0.87151605	4.4389853	8.504464	-0.030759508	0.02240165	0.0089876605	0.9746508	4.483727	8.666984	Sitting_Scroll
15:20:44.481	0.94573855	4.3240604	8.387145	-0.0069357636	-0.025245838	0.010820257	0.9695987	4.476173	8.671454	Sitting_Scroll
15:20:44.505	0.94573855	4.3240604	8.387145	-0.0069357636	-0.025245838	0.010820257	0.9695987	4.476173	8.671454	Sitting_Scroll
15:20:44.529	0.94573855	4.3240604	8.387145	-0.0069357636	-0.025245838	0.010820257	0.9695987	4.476173	8.671454	Sitting_Scroll
15:20:44.553	0.94573855	4.3240604	8.387145	-0.0069357636	-0.025245838	0.010820257	0.9695987	4.476173	8.671454	Sitting_Scroll
15:20:44.577	0.94573855	4.3240604	8.387145	-0.0069357636	-0.025245838	0.010820257	0.9695987	4.476173	8.671454	Sitting_Scroll
15:20:44.599	0.94573855	4.3240604	8.387145	-0.0069357636	-0.025245838	0.010820257	0.9695987	4.476173	8.671454	Sitting_Scroll
15:20:44.625	0.94573855	4.3240604	8.387145	-0.0069357636	-0.025245838	0.010820257	0.9695987	4.476173	8.671454	Sitting_Scroll
15:20:44.648	0.95531565	4.3025117	8.375174	-0.0057140337	0.006519154	0.009598526	0.9695987	4.476173	8.671454	Sitting_Scroll
15:20:44.672	0.95531565	4.3025117	8.375174	-0.0057140337	0.006519154	0.009598526	0.97999865	4.4757705	8.670493	Sitting_Scroll
15:20:44.696	0.95531565	4.3025117	8.375174	-0.0057140337	0.006519154	0.009598526	0.97999865	4.4757705	8.670493	Sitting_Scroll
15:20:44.720	0.95531565	4.3025117	8.375174	-0.0057140337	0.006519154	0.009598526	0.97999865	4.4757705	8.670493	Sitting_Scroll
15:20:44.744	0.95531565	4.3025117	8.375174	-0.0057140337	0.006519154	0.009598526	0.97999865	4.4757705	8.670493	Sitting_Scroll
15:20:44.768	0.95531565	4.3025117	8.375174	-0.0057140337	0.006519154	0.009598526	0.97999865	4.4757705	8.670493	Sitting_Scroll
15:20:44.792	0.95531565	4.3025117	8.375174	-0.0057140337	0.006519154	0.009598526	0.97999865	4.4757705	8.670493	Sitting_Scroll
15:20:44.814	0.95531565	4.3025117	8.375174	-0.0057140337	0.006519154	0.009598526	0.97999865	4.4757705	8.670493	Sitting_Scroll
15:20:44.837	0.9337672	4.352792	8.382356	0.00039461895	-0.0136394	0.0071550645	0.98110265	4.4728107	8.671894	Sitting_Scroll
15:20:44.862	0.9337672	4.352792	8.382356	0.00039461895	-0.0136394	0.0071550645	0.98110265	4.4728107	8.671894	Sitting_Scroll
15:20:44.886	0.9337672	4.352792	8.382356	0.00039461895	-0.0136394	0.0071550645	0.98110265	4.4728107	8.671894	Sitting_Scroll
15:20:44.909	0.9337672	4.352792	8.382356	0.00039461895	-0.0136394	0.0071550645	0.98110265	4.4728107	8.671894	Sitting_Scroll
15:20:44.933	0.9337672	4.352792	8.382356	0.00039461895	-0.0136394	0.0071550645	0.98110265	4.4728107	8.671894	Sitting_Scroll
15:20:44.957	0.9337672	4.352792	8.382356	0.00039461895	-0.0136394	0.0071550645	0.98110265	4.4728107	8.671894	Sitting_Scroll
15:20:44.982	0.9337672	4.352792	8.382356	0.00039461895	-0.0136394	0.0071550645	0.98110265	4.4728107	8.671894	Sitting_Scroll
15:20:45.005	0.9337672	4.352792	8.382356	0.00039461895	-0.0136394	0.0071550645	0.98110265	4.4728107	8.671894	Sitting_Scroll
15:20:45.030	0.98404694	4.314483	8.370385	0.0065032714	0.014460403	0.013263716	0.9887962	4.473439	8.670695	Sitting_Scroll
15:20:45.054	0.98404694	4.314483	8.370385	0.0065032714	0.014460403	0.013263716	0.9887962	4.473439	8.670695	Sitting_Scroll
15:20:45.078	0.98404694	4.314483	8.370385	0.0065032714	0.014460403	0.013263716	0.9887962	4.473439	8.670695	Sitting_Scroll
15:20:45.102	0.98404694	4.314483	8.370385	0.0065032714	0.014460403	0.013263716	0.9887962	4.473439	8.670695	Sitting_Scroll
15:20:45.126	0.98404694	4.314483	8.370385	0.0065032714	0.014460403	0.013263716	0.9887962	4.473439	8.670695	Sitting_Scroll
15:20:45.150	0.98404694	4.314483	8.370385	0.0065032714	0.014460403	0.013263716	0.9887962	4.473439	8.670695	Sitting_Scroll
15:20:45.174	0.98404694	4.314483	8.370385	0.0065032714	0.014460403	0.013263716	0.9887962	4.473439	8.670695	Sitting_Scroll
15:20:45.197	0.92658436	4.2905407	8.394327	0.016277116	0.037673283	0.02181583	0.99606365	4.476146	8.6684675	Sitting_Scroll
15:20:45.221	0.92658436	4.2905407	8.394327	0.016277116	0.037673283	0.02181583	0.99606365	4.476146	8.6684675	Sitting_Scroll
15:20:45.245	0.92658436	4.2905407	8.394327	0.016277116	0.037673283	0.02181583	0.99606365	4.476146	8.6684675	Sitting_Scroll
15:20:45.269	0.92658436	4.2905407	8.394327	0.016277116	0.037673283	0.02181583	0.99606365	4.476146	8.6684675	Sitting_Scroll
15:20:45.293	0.92658436	4.2905407	8.394327	0.016277116	0.037673283	0.02181583	0.99606365	4.476146	8.6684675	Sitting_Scroll
15:20:45.315	0.92658436	4.2905407	8.394327	0.016277116	0.037673283	0.02181583	0.99606365	4.476146	8.6684675	Sitting_Scroll
15:20:45.340	0.92658436	4.2905407	8.394327	0.016277116	0.037673283	0.02181583	0.99606365	4.476146	8.6684675	Sitting_Scroll
15:20:45.364	0.92658436	4.2905407	8.394327	0.016277116	0.037673283	0.02181583	0.99606365	4.476146	8.6684675	Sitting_Scroll
15:20:45.388	0.8786988	4.4030714	8.514041	-0.006324899	0.0028539624	-0.009338297	0.98110116	4.4704165	8.673129	Sitting_Scroll
15:20:45.412	0.8786988	4.4030714	8.514041	-0.006324899	0.0028539624	-0.009338297	0.98110116	4.4704165	8.673129	Sitting_Scroll
15:20:45.439	0.8786988	4.4030714	8.514041	-0.006324899	0.0028539624	-0.009338297	0.98110116	4.4704165	8.673129	Sitting_Scroll
15:20:45.475	0.8786988	4.4030714	8.514041	-0.006324899	0.0028539624	-0.009338297	0.98110116	4.4704165	8.673129	Sitting_Scroll
15:20:45.499	0.8786988	4.4030714	8.514041	-0.006324899	0.0028539624	-0.009338297	0.98110116	4.4704165	8.673129	Sitting_Scroll
15:20:45.522	0.8786988	4.4030714	8.514041	-0.006324899	0.0028539624	-0.009338297	0.98110116	4.4704165	8.673129	Sitting_Scroll
15:20:45.548	0.8786988	4.4030714	8.514041	-0.006324899	0.0028539624	-0.009338297	0.98110116	4.4704165	8.673129	Sitting_Scroll
15:20:45.572	0.9696813	4.271386	8.396722	-0.010600955	0.0107952105	0.01692891	0.9770649	4.4739103	8.671784	Sitting_Scroll
15:20:45.597	0.9696813	4.271386	8.396722	-0.010600955	0.0107952105	0.01692891	0.9770649	4.4739103	8.671784	Sitting_Scroll
15:20:45.620	0.9696813	4.271386	8.396722	-0.010600955	0.0107952105	0.01692891	0.9770649	4.4739103	8.671784	Sitting_Scroll
15:20:45.644	0.9696813	4.271386	8.396722	-0.010600955	0.0107952105	0.01692891	0.9770649	4.4739103	8.671784	Sitting_Scroll
15:20:45.668	0.9696813	4.271386	8.396722	-0.010600955	0.0107952105	0.01692891	0.9770649	4.4739103	8.671784	Sitting_Scroll
15:20:45.692	0.9696813	4.271386	8.396722	-0.010600955	0.0107952105	0.01692891	0.9770649	4.4739103	8.671784	Sitting_Scroll
15:20:45.716	0.9696813	4.271386	8.396722	-0.010600955	0.0107952105	0.01692891	0.9770649	4.4739103	8.671784	Sitting_Scroll
15:20:45.740	0.845179	4.314483	8.475733	-0.019763935	-0.028300164	0.013263716	0.97100455	4.4529634	8.683238	Sitting_Scroll
15:20:45.763	0.845179	4.314483	8.475733	-0.019763935	-0.028300164	0.013263716	0.97100455	4.4529634	8.683238	Sitting_Scroll
15:20:45.787	0.845179	4.314483	8.475733	-0.019763935	-0.028300164	0.013263716	0.97100455	4.4529634	8.683238	Sitting_Scroll
15:20:45.811	0.845179	4.314483	8.475733	-0.019763935	-0.028300164	0.013263716	0.97100455	4.4529634	8.683238	Sitting_Scroll
15:20:45.835	0.845179	4.314483	8.475733	-0.019763935	-0.028300164	0.013263716	0.97100455	4.4529634	8.683238	Sitting_Scroll
15:20:45.859	0.845179	4.314483	8.475733	-0.019763935	-0.028300164	0.013263716	0.97100455	4.4529634	8.683238	Sitting_Scroll
15:20:45.883	0.845179	4.314483	8.475733	-0.019763935	-0.028300164	0.013263716	0.97100455	4.4529634	8.683238	Sitting_Scroll
15:20:45.906	0.845179	4.314483	8.475733	-0.019763935	-0.028300164	0.013263716	0.97100455	4.4529634	8.683238	Sitting_Scroll
15:20:45.930	1.0247496	4.2570205	8.327288	-0.012433551	-0.01486113	0.00043554694	0.98818254	4.43943	8.688228	Sitting_Scroll
15:20:45.953	1.0247496	4.2570205	8.327288	-0.012433551	-0.01486113	0.00043554694	0.98818254	4.43943	8.688228	Sitting_Scroll
15:20:45.977	1.0247496	4.2570205	8.327288	-0.012433551	-0.01486113	0.00043554694	0.98818254	4.43943	8.688228	Sitting_Scroll
15:20:46.001	1.0247496	4.2570205	8.327288	-0.012433551	-0.01486113	0.00043554694	0.98818254	4.43943	8.688228	Sitting_Scroll
15:20:46.024	1.0247496	4.2570205	8.327288	-0.012433551	-0.01486113	0.00043554694	0.98818254	4.43943	8.688228	Sitting_Scroll
15:20:46.048	1.0247496	4.2570205	8.327288	-0.012433551	-0.01486113	0.00043554694	0.98818254	4.43943	8.688228	Sitting_Scroll
15:20:46.073	1.0247496	4.2570205	8.327288	-0.012433551	-0.01486113	0.00043554694	0.98818254	4.43943	8.688228	Sitting_Scroll
15:20:46.097	0.93616146	4.2594147	8.4781275	-0.016098743	-0.0136394	0.008376795	0.98494726	4.4283586	8.694244	Sitting_Scroll
15:20:46.121	0.93616146	4.2594147	8.4781275	-0.016098743	-0.0136394	0.008376795	0.98494726	4.4283586	8.694244	Sitting_Scroll
15:20:46.143	0.93616146	4.2594147	8.4781275	-0.016098743	-0.0136394	0.008376795	0.98494726	4.4283586	8.694244	Sitting_Scroll
15:20:46.167	0.93616146	4.2594147	8.4781275	-0.016098743	-0.0136394	0.008376795	0.98494726	4.4283586	8.694244	Sitting_Scroll
15:20:46.191	0.93616146	4.2594147	8.4781275	-0.016098743	-0.0136394	0.008376795	0.98494726	4.4283586	8.694244	Sitting_Scroll
15:20:46.215	0.93616146	4.2594147	8.4781275	-0.016098743	-0.0136394	0.008376795	0.98494726	4.4283586	8.694244	Sitting_Scroll
15:20:46.239	0.93616146	4.2594147	8.4781275	-0.016098743	-0.0136394	0.008376795	0.98494726	4.4283586	8.694244	Sitting_Scroll
15:20:46.263	0.93616146	4.2594147	8.4781275	-0.016098743	-0.0136394	0.008376795	0.98494726	4.4283586	8.694244	Sitting_Scroll
15:20:46.287	0.86193895	4.338426	8.341654	0.03521394	0.04317107	0.018761504	1.0029852	4.4202366	8.696316	Sitting_Scroll
15:20:46.312	0.86193895	4.338426	8.341654	0.03521394	0.04317107	0.018761504	1.0029852	4.4202366	8.696316	Sitting_Scroll
15:20:46.335	0.86193895	4.338426	8.341654	0.03521394	0.04317107	0.018761504	1.0029852	4.4202366	8.696316	Sitting_Scroll
15:20:46.359	0.86193895	4.338426	8.341654	0.03521394	0.04317107	0.018761504	1.0029852	4.4202366	8.696316	Sitting_Scroll
15:20:46.383	0.86193895	4.338426	8.341654	0.03521394	0.04317107	0.018761504	1.0029852	4.4202366	8.696316	Sitting_Scroll
15:20:46.407	0.86193895	4.338426	8.341654	0.03521394	0.04317107	0.018761504	1.0029852	4.4202366	8.696316	Sitting_Scroll
15:20:46.431	0.86193895	4.338426	8.341654	0.03521394	0.04317107	0.018761504	1.0029852	4.4202366	8.696316	Sitting_Scroll
15:20:46.453	1.0510867	4.245049	8.370385	0.0071141366	0.015071267	0.015096312	1.0180143	4.4158835	8.696778	Sitting_Scroll
15:20:46.476	1.0510867	4.245049	8.370385	0.0071141366	0.015071267	0.015096312	1.0180143	4.4158835	8.696778	Sitting_Scroll
15:20:46.498	1.0510867	4.245049	8.370385	0.0071141366	0.015071267	0.015096312	1.0180143	4.4158835	8.696778	Sitting_Scroll
15:20:46.522	1.0510867	4.245049	8.370385	0.0071141366	0.015071267	0.015096312	1.0180143	4.4158835	8.696778	Sitting_Scroll
15:20:46.546	1.0510867	4.245049	8.370385	0.0071141366	0.015071267	0.015096312	1.0180143	4.4158835	8.696778	Sitting_Scroll
15:20:46.570	1.0510867	4.245049	8.370385	0.0071141366	0.015071267	0.015096312	1.0180143	4.4158835	8.696778	Sitting_Scroll
15:20:46.590	1.0510867	4.245049	8.370385	0.0071141366	0.015071267	0.015096312	1.0180143	4.4158835	8.696778	Sitting_Scroll
15:20:46.611	1.0510867	4.245049	8.370385	0.0071141366	0.015071267	0.015096312	1.0180143	4.4158835	8.696778	Sitting_Scroll
15:20:46.632	0.8236305	4.2546263	8.557138	-0.018542204	0.02240165	-0.0068948357	0.93868023	4.4252305	8.700953	Sitting_Scroll
15:20:46.653	0.8236305	4.2546263	8.557138	-0.018542204	0.02240165	-0.0068948357	0.93868023	4.4252305	8.700953	Sitting_Scroll
15:20:46.675	0.8236305	4.2546263	8.557138	-0.018542204	0.02240165	-0.0068948357	0.93868023	4.4252305	8.700953	Sitting_Scroll
15:20:46.695	0.8236305	4.2546263	8.557138	-0.018542204	0.02240165	-0.0068948357	0.93868023	4.4252305	8.700953	Sitting_Scroll
15:20:46.716	0.8236305	4.2546263	8.557138	-0.018542204	0.02240165	-0.0068948357	0.93868023	4.4252305	8.700953	Sitting_Scroll
15:20:46.739	0.8236305	4.2546263	8.557138	-0.018542204	0.02240165	-0.0068948357	0.93868023	4.4252305	8.700953	Sitting_Scroll
15:20:46.763	0.8236305	4.2546263	8.557138	-0.018542204	0.02240165	-0.0068948357	0.93868023	4.4252305	8.700953	Sitting_Scroll
15:20:46.785	0.8236305	4.2546263	8.557138	-0.018542204	0.02240165	-0.0068948357	0.93868023	4.4252305	8.700953	Sitting_Scroll
15:20:46.806	0.79250497	4.285752	8.420665	-0.0038814377	0.004075693	0.019983234	0.90849096	4.442699	8.695252	Sitting_Scroll
15:20:46.829	0.79250497	4.285752	8.420665	-0.0038814377	0.004075693	0.019983234	0.90849096	4.442699	8.695252	Sitting_Scroll
15:20:46.851	0.79250497	4.285752	8.420665	-0.0038814377	0.004075693	0.019983234	0.90849096	4.442699	8.695252	Sitting_Scroll
15:20:46.876	0.79250497	4.285752	8.420665	-0.0038814377	0.004075693	0.019983234	0.90849096	4.442699	8.695252	Sitting_Scroll
15:20:46.899	0.79250497	4.285752	8.420665	-0.0038814377	0.004075693	0.019983234	0.90849096	4.442699	8.695252	Sitting_Scroll
15:20:46.921	0.79250497	4.285752	8.420665	-0.0038814377	0.004075693	0.019983234	0.90849096	4.442699	8.695252	Sitting_Scroll
15:20:46.943	0.79250497	4.285752	8.420665	-0.0038814377	0.004075693	0.019983234	0.90849096	4.442699	8.695252	Sitting_Scroll
15:20:46.966	0.79250497	4.285752	8.420665	-0.0038814377	0.004075693	0.019983234	0.90849096	4.442699	8.695252	Sitting_Scroll
15:20:46.987	0.82602483	4.355186	8.375174	-0.0099900905	-0.03379795	0.013263716	0.90938866	4.439478	8.696806	Sitting_Scroll
15:20:47.009	0.82602483	4.355186	8.375174	-0.0099900905	-0.03379795	0.013263716	0.90938866	4.439478	8.696806	Sitting_Scroll
15:20:47.033	0.82602483	4.355186	8.375174	-0.0099900905	-0.03379795	0.013263716	0.90938866	4.439478	8.696806	Sitting_Scroll
15:20:47.055	0.82602483	4.355186	8.375174	-0.0099900905	-0.03379795	0.013263716	0.90938866	4.439478	8.696806	Sitting_Scroll
15:20:47.076	0.82602483	4.355186	8.375174	-0.0099900905	-0.03379795	0.013263716	0.90938866	4.439478	8.696806	Sitting_Scroll
15:20:47.100	0.82602483	4.355186	8.375174	-0.0099900905	-0.03379795	0.013263716	0.90938866	4.439478	8.696806	Sitting_Scroll
15:20:47.121	0.82602483	4.355186	8.375174	-0.0099900905	-0.03379795	0.013263716	0.90938866	4.439478	8.696806	Sitting_Scroll
15:20:47.142	0.82602483	4.355186	8.375174	-0.0099900905	-0.03379795	0.013263716	0.90938866	4.439478	8.696806	Sitting_Scroll
15:20:47.164	0.9337672	4.2665977	8.372779	-0.00876836	-0.019137187	0.019983234	0.94614995	4.43632	8.694493	Sitting_Scroll
15:20:47.185	0.9337672	4.2665977	8.372779	-0.00876836	-0.019137187	0.019983234	0.94614995	4.43632	8.694493	Sitting_Scroll
15:20:47.208	0.9337672	4.2665977	8.372779	-0.00876836	-0.019137187	0.019983234	0.94614995	4.43632	8.694493	Sitting_Scroll
15:20:47.229	0.9337672	4.2665977	8.372779	-0.00876836	-0.019137187	0.019983234	0.94614995	4.43632	8.694493	Sitting_Scroll
15:20:47.251	0.9337672	4.2665977	8.372779	-0.00876836	-0.019137187	0.019983234	0.94614995	4.43632	8.694493	Sitting_Scroll
15:20:47.282	0.9337672	4.2665977	8.372779	-0.00876836	-0.019137187	0.019983234	0.94614995	4.43632	8.694493	Sitting_Scroll
15:20:47.316	0.9337672	4.2665977	8.372779	-0.00876836	-0.019137187	0.019983234	0.94614995	4.43632	8.694493	Sitting_Scroll
15:20:47.350	0.94573855	4.2546263	8.492493	0.00039461895	-0.021580646	-0.002007914	0.96815825	4.420805	8.699972	Sitting_Scroll
15:20:47.383	0.94573855	4.2546263	8.492493	0.00039461895	-0.021580646	-0.002007914	0.96815825	4.420805	8.699972	Sitting_Scroll
15:20:47.416	0.94573855	4.2546263	8.492493	0.00039461895	-0.021580646	-0.002007914	0.96815825	4.420805	8.699972	Sitting_Scroll
15:20:47.450	0.94573855	4.2546263	8.492493	0.00039461895	-0.021580646	-0.002007914	0.96815825	4.420805	8.699972	Sitting_Scroll
15:20:47.483	0.94573855	4.2546263	8.492493	0.00039461895	-0.021580646	-0.002007914	0.96815825	4.420805	8.699972	Sitting_Scroll
15:20:47.517	0.94573855	4.2546263	8.492493	0.00039461895	-0.021580646	-0.002007914	0.96815825	4.420805	8.699972	Sitting_Scroll
15:20:47.550	0.8571504	4.3168774	8.372779	0.010168463	0.0034648278	0.014485448	0.971699	4.4252577	8.697313	Sitting_Scroll
15:20:47.584	0.8571504	4.3168774	8.372779	0.010168463	0.0034648278	0.014485448	0.971699	4.4252577	8.697313	Sitting_Scroll
15:20:47.617	0.8571504	4.3168774	8.372779	0.010168463	0.0034648278	0.014485448	0.971699	4.4252577	8.697313	Sitting_Scroll
15:20:47.651	0.8571504	4.3168774	8.372779	0.010168463	0.0034648278	0.014485448	0.971699	4.4252577	8.697313	Sitting_Scroll
15:20:47.684	0.8571504	4.3168774	8.372779	0.010168463	0.0034648278	0.014485448	0.971699	4.4252577	8.697313	Sitting_Scroll
15:20:47.718	0.9888355	4.216318	8.277008	0.0071141366	-0.022802377	0.0041007386	0.9900191	4.409588	8.703204	Sitting_Scroll
15:20:47.751	0.9888355	4.216318	8.277008	0.0071141366	-0.022802377	0.0041007386	0.9900191	4.409588	8.703204	Sitting_Scroll
15:20:47.785	0.9888355	4.216318	8.277008	0.0071141366	-0.022802377	0.0041007386	0.9900191	4.409588	8.703204	Sitting_Scroll
15:20:47.819	0.9888355	4.216318	8.277008	0.0071141366	-0.022802377	0.0041007386	0.9900191	4.409588	8.703204	Sitting_Scroll
15:20:47.852	0.9888355	4.216318	8.277008	0.0071141366	-0.022802377	0.0041007386	0.9900191	4.409588	8.703204	Sitting_Scroll
15:20:47.885	0.8786988	4.268992	8.447001	0.0010054843	0.020569054	0.016318042	0.9855504	4.4014845	8.707812	Sitting_Scroll
15:20:47.919	0.8786988	4.268992	8.447001	0.0010054843	0.020569054	0.016318042	0.9855504	4.4014845	8.707812	Sitting_Scroll
15:20:47.952	0.8786988	4.268992	8.447001	0.0010054843	0.020569054	0.016318042	0.9855504	4.4014845	8.707812	Sitting_Scroll
15:20:47.985	0.8786988	4.268992	8.447001	0.0010054843	0.020569054	0.016318042	0.9855504	4.4014845	8.707812	Sitting_Scroll
15:20:48.019	0.8786988	4.268992	8.447001	0.0010054843	0.020569054	0.016318042	0.9855504	4.4014845	8.707812	Sitting_Scroll
15:20:48.053	0.8786988	4.268992	8.447001	0.0010054843	0.020569054	0.016318042	0.9855504	4.4014845	8.707812	Sitting_Scroll
15:20:48.086	0.8978531	4.2546263	8.456578	-0.015487878	-0.0038655554	0.015707178	0.98721015	4.3848906	8.715991	Sitting_Scroll
15:20:48.120	0.8978531	4.2546263	8.456578	-0.015487878	-0.0038655554	0.015707178	0.98721015	4.3848906	8.715991	Sitting_Scroll
15:20:48.153	0.8978531	4.2546263	8.456578	-0.015487878	-0.0038655554	0.015707178	0.98721015	4.3848906	8.715991	Sitting_Scroll
15:20:48.186	0.8978531	4.2546263	8.456578	-0.015487878	-0.0038655554	0.015707178	0.98721015	4.3848906	8.715991	Sitting_Scroll
15:20:48.207	0.8978531	4.2546263	8.456578	-0.015487878	-0.0038655554	0.015707178	0.98721015	4.3848906	8.715991	Sitting_Scroll
15:20:48.236	0.8978531	4.2546263	8.456578	-0.015487878	-0.0038655554	0.015707178	0.98721015	4.3848906	8.715991	Sitting_Scroll
15:20:48.270	0.8978531	4.2546263	8.315316	-0.036257297	-0.022802377	-0.005673106	1.0059069	4.3823876	8.715114	Sitting_Scroll
15:20:48.291	0.8978531	4.2546263	8.315316	-0.036257297	-0.022802377	-0.005673106	1.0059069	4.3823876	8.715114	Sitting_Scroll
15:20:48.320	0.8978531	4.2546263	8.315316	-0.036257297	-0.022802377	-0.005673106	1.0059069	4.3823876	8.715114	Sitting_Scroll
15:20:48.341	0.8978531	4.2546263	8.315316	-0.036257297	-0.022802377	-0.005673106	1.0059069	4.3823876	8.715114	Sitting_Scroll
15:20:48.362	0.8978531	4.2546263	8.315316	-0.036257297	-0.022802377	-0.005673106	1.0059069	4.3823876	8.715114	Sitting_Scroll
15:20:48.383	0.8978531	4.2546263	8.315316	-0.036257297	-0.022802377	-0.005673106	1.0059069	4.3823876	8.715114	Sitting_Scroll
15:20:48.408	0.8978531	4.2546263	8.315316	-0.036257297	-0.022802377	-0.005673106	1.0059069	4.3823876	8.715114	Sitting_Scroll
15:20:48.432	0.9624985	4.2378664	8.461368	-0.00876836	0.004075693	0.026702752	1.0073289	4.377339	8.717486	Sitting_Scroll
15:20:48.456	0.9624985	4.2378664	8.461368	-0.00876836	0.004075693	0.026702752	1.0073289	4.377339	8.717486	Sitting_Scroll
15:20:48.480	0.9624985	4.2378664	8.461368	-0.00876836	0.004075693	0.026702752	1.0073289	4.377339	8.717486	Sitting_Scroll
15:20:48.504	0.9624985	4.2378664	8.461368	-0.00876836	0.004075693	0.026702752	1.0073289	4.377339	8.717486	Sitting_Scroll
15:20:48.528	0.9624985	4.2378664	8.461368	-0.00876836	0.004075693	0.026702752	1.0073289	4.377339	8.717486	Sitting_Scroll
15:20:48.553	0.9624985	4.2378664	8.461368	-0.00876836	0.004075693	0.026702752	1.0073289	4.377339	8.717486	Sitting_Scroll
15:20:48.577	0.9624985	4.2378664	8.461368	-0.00876836	0.004075693	0.026702752	1.0073289	4.377339	8.717486	Sitting_Scroll
15:20:48.599	0.9624985	4.2378664	8.461368	-0.00876836	0.004075693	0.026702752	1.0073289	4.377339	8.717486	Sitting_Scroll
15:20:48.623	0.9505271	4.235472	8.514041	-0.018542204	-0.022191513	0.0041007386	1.0229264	4.372272	8.718211	Sitting_Scroll
15:20:48.647	0.9505271	4.235472	8.514041	-0.018542204	-0.022191513	0.0041007386	1.0229264	4.372272	8.718211	Sitting_Scroll
15:20:48.671	0.9505271	4.235472	8.514041	-0.018542204	-0.022191513	0.0041007386	1.0229264	4.372272	8.718211	Sitting_Scroll
15:20:48.695	0.9505271	4.235472	8.514041	-0.018542204	-0.022191513	0.0041007386	1.0229264	4.372272	8.718211	Sitting_Scroll
15:20:48.719	0.9505271	4.235472	8.514041	-0.018542204	-0.022191513	0.0041007386	1.0229264	4.372272	8.718211	Sitting_Scroll
15:20:48.743	0.9505271	4.235472	8.514041	-0.018542204	-0.022191513	0.0041007386	1.0229264	4.372272	8.718211	Sitting_Scroll
15:20:48.766	0.9505271	4.235472	8.514041	-0.018542204	-0.022191513	0.0041007386	1.0229264	4.372272	8.718211	Sitting_Scroll
15:20:48.792	1.0582695	4.249838	8.327288	-0.0075466293	-0.04235007	0.008376795	1.0470722	4.3863406	8.708272	Sitting_Scroll
15:20:48.825	1.0582695	4.249838	8.327288	-0.0075466293	-0.04235007	0.008376795	1.0470722	4.3863406	8.708272	Sitting_Scroll
15:20:48.859	1.0582695	4.249838	8.327288	-0.0075466293	-0.04235007	0.008376795	1.0470722	4.3863406	8.708272	Sitting_Scroll
15:20:48.893	1.0582695	4.249838	8.327288	-0.0075466293	-0.04235007	0.008376795	1.0470722	4.3863406	8.708272	Sitting_Scroll
15:20:48.924	1.0582695	4.249838	8.327288	-0.0075466293	-0.04235007	0.008376795	1.0470722	4.3863406	8.708272	Sitting_Scroll
15:20:48.958	1.0582695	4.249838	8.327288	-0.0075466293	-0.04235007	0.008376795	1.0470722	4.3863406	8.708272	Sitting_Scroll
15:20:48.991	1.0199611	4.230684	8.394327	-0.013655282	-0.0136394	0.009598526	1.0461802	4.3905315	8.706269	Sitting_Scroll
15:20:49.012	1.0199611	4.230684	8.394327	-0.013655282	-0.0136394	0.009598526	1.0461802	4.3905315	8.706269	Sitting_Scroll
15:20:49.033	1.0199611	4.230684	8.394327	-0.013655282	-0.0136394	0.009598526	1.0461802	4.3905315	8.706269	Sitting_Scroll
15:20:49.054	1.0199611	4.230684	8.394327	-0.013655282	-0.0136394	0.009598526	1.0461802	4.3905315	8.706269	Sitting_Scroll
15:20:49.076	1.0199611	4.230684	8.394327	-0.013655282	-0.0136394	0.009598526	1.0461802	4.3905315	8.706269	Sitting_Scroll
15:20:49.097	1.0199611	4.230684	8.394327	-0.013655282	-0.0136394	0.009598526	1.0461802	4.3905315	8.706269	Sitting_Scroll
15:20:49.118	1.0199611	4.230684	8.394327	-0.013655282	-0.0136394	0.009598526	1.0461802	4.3905315	8.706269	Sitting_Scroll
15:20:49.139	1.0199611	4.230684	8.394327	-0.013655282	-0.0136394	0.009598526	1.0461802	4.3905315	8.706269	Sitting_Scroll
15:20:49.167	1.132492	4.1851926	8.358414	-0.020985665	-0.016693726	0.0071550645	1.0793788	4.3841424	8.705434	Sitting_Scroll
15:20:49.190	1.132492	4.1851926	8.358414	-0.020985665	-0.016693726	0.0071550645	1.0793788	4.3841424	8.705434	Sitting_Scroll
15:20:49.224	1.132492	4.1851926	8.358414	-0.020985665	-0.016693726	0.0071550645	1.0793788	4.3841424	8.705434	Sitting_Scroll
15:20:49.258	1.132492	4.1851926	8.358414	-0.020985665	-0.016693726	0.0071550645	1.0793788	4.3841424	8.705434	Sitting_Scroll
15:20:49.291	1.132492	4.1851926	8.358414	-0.020985665	-0.016693726	0.0071550645	1.0793788	4.3841424	8.705434	Sitting_Scroll
15:20:49.324	0.85954463	4.3264546	8.406299	0.0028380798	0.039505877	-0.033162042	1.052881	4.378919	8.7113085	Sitting_Scroll
15:20:49.358	0.85954463	4.3264546	8.406299	0.0028380798	0.039505877	-0.033162042	1.052881	4.378919	8.7113085	Sitting_Scroll
15:20:49.391	0.85954463	4.3264546	8.406299	0.0028380798	0.039505877	-0.033162042	1.052881	4.378919	8.7113085	Sitting_Scroll
15:20:49.425	0.85954463	4.3264546	8.406299	0.0028380798	0.039505877	-0.033162042	1.052881	4.378919	8.7113085	Sitting_Scroll
15:20:49.459	0.85954463	4.3264546	8.406299	0.0028380798	0.039505877	-0.033162042	1.052881	4.378919	8.7113085	Sitting_Scroll
15:20:49.492	0.85954463	4.3264546	8.406299	0.0028380798	0.039505877	-0.033162042	1.052881	4.378919	8.7113085	Sitting_Scroll
15:20:49.525	1.0343267	4.187587	8.490098	0.020553172	-0.008141612	0.012041987	1.0336603	4.3786364	8.71375	Sitting_Scroll
15:20:49.559	1.0343267	4.187587	8.490098	0.020553172	-0.008141612	0.012041987	1.0336603	4.3786364	8.71375	Sitting_Scroll
15:20:49.592	1.0343267	4.187587	8.490098	0.020553172	-0.008141612	0.012041987	1.0336603	4.3786364	8.71375	Sitting_Scroll
15:20:49.626	1.0343267	4.187587	8.490098	0.020553172	-0.008141612	0.012041987	1.0336603	4.3786364	8.71375	Sitting_Scroll
15:20:49.660	1.0343267	4.187587	8.490098	0.020553172	-0.008141612	0.012041987	1.0336603	4.3786364	8.71375	Sitting_Scroll
15:20:49.693	0.9026416	4.3408203	8.22194	0.028494421	0.052944914	-0.0038405098	1.0221837	4.409759	8.699397	Sitting_Scroll
15:20:49.728	0.9026416	4.3408203	8.22194	0.028494421	0.052944914	-0.0038405098	1.0221837	4.409759	8.699397	Sitting_Scroll
15:20:49.748	0.9026416	4.3408203	8.22194	0.028494421	0.052944914	-0.0038405098	1.0221837	4.409759	8.699397	Sitting_Scroll
15:20:49.769	0.9026416	4.3408203	8.22194	0.028494421	0.052944914	-0.0038405098	1.0221837	4.409759	8.699397	Sitting_Scroll
15:20:49.790	0.9026416	4.3408203	8.22194	0.028494421	0.052944914	-0.0038405098	1.0221837	4.409759	8.699397	Sitting_Scroll
15:20:49.812	0.9026416	4.3408203	8.22194	0.028494421	0.052944914	-0.0038405098	1.0221837	4.409759	8.699397	Sitting_Scroll
15:20:49.833	0.9026416	4.3408203	8.22194	0.028494421	0.052944914	-0.0038405098	1.0221837	4.409759	8.699397	Sitting_Scroll
15:20:49.855	0.9026416	4.3408203	8.22194	0.028494421	0.052944914	-0.0038405098	1.0221837	4.409759	8.699397	Sitting_Scroll
15:20:49.875	0.75659084	4.333637	8.425453	-0.047863737	-0.06495208	0.00043554694	1.0090768	4.402832	8.704434	Sitting_Scroll
15:20:49.897	0.75659084	4.333637	8.425453	-0.047863737	-0.06495208	0.00043554694	1.0090768	4.402832	8.704434	Sitting_Scroll
15:20:49.919	0.75659084	4.333637	8.425453	-0.047863737	-0.06495208	0.00043554694	1.0090768	4.402832	8.704434	Sitting_Scroll
15:20:49.944	0.75659084	4.333637	8.425453	-0.047863737	-0.06495208	0.00043554694	1.0090768	4.402832	8.704434	Sitting_Scroll
15:20:49.978	0.75659084	4.333637	8.425453	-0.047863737	-0.06495208	0.00043554694	1.0090768	4.402832	8.704434	Sitting_Scroll
15:20:50.011	0.75659084	4.333637	8.425453	-0.047863737	-0.06495208	0.00043554694	1.0090768	4.402832	8.704434	Sitting_Scroll
15:20:50.044	1.0343267	4.2139235	8.356019	-0.022207396	-0.04296093	-0.013614354	1.0122896	4.395201	8.707918	Sitting_Scroll
15:20:50.078	1.0343267	4.2139235	8.356019	-0.022207396	-0.04296093	-0.013614354	1.0122896	4.395201	8.707918	Sitting_Scroll
15:20:50.111	1.0343267	4.2139235	8.356019	-0.022207396	-0.04296093	-0.013614354	1.0122896	4.395201	8.707918	Sitting_Scroll
15:20:50.145	1.0343267	4.2139235	8.356019	-0.022207396	-0.04296093	-0.013614354	1.0122896	4.395201	8.707918	Sitting_Scroll
15:20:50.179	1.0343267	4.2139235	8.356019	-0.022207396	-0.04296093	-0.013614354	1.0122896	4.395201	8.707918	Sitting_Scroll
15:20:50.212	1.0343267	4.2139235	8.356019	-0.022207396	-0.04296093	-0.013614354	1.0122896	4.395201	8.707918	Sitting_Scroll
15:20:50.245	0.86912173	4.2378664	8.504464	-0.0014379768	0.0059082885	-0.0007861836	1.0019181	4.395525	8.708954	Sitting_Scroll
15:20:50.279	0.86912173	4.2378664	8.504464	-0.0014379768	0.0059082885	-0.0007861836	1.0019181	4.395525	8.708954	Sitting_Scroll
15:20:50.312	0.86912173	4.2378664	8.504464	-0.0014379768	0.0059082885	-0.0007861836	1.0019181	4.395525	8.708954	Sitting_Scroll
15:20:50.345	0.86912173	4.2378664	8.504464	-0.0014379768	0.0059082885	-0.0007861836	1.0019181	4.395525	8.708954	Sitting_Scroll
15:20:50.379	0.86912173	4.2378664	8.504464	-0.0014379768	0.0059082885	-0.0007861836	1.0019181	4.395525	8.708954	Sitting_Scroll
15:20:50.413	0.8284191	4.364763	8.403905	-0.0026597073	-0.006309016	-0.03621637	0.9912797	4.4119997	8.7018385	Sitting_Scroll
15:20:50.449	0.8284191	4.364763	8.403905	-0.0026597073	-0.006309016	-0.03621637	0.9912797	4.4119997	8.7018385	Sitting_Scroll
15:20:50.480	0.8284191	4.364763	8.403905	-0.0026597073	-0.006309016	-0.03621637	0.9912797	4.4119997	8.7018385	Sitting_Scroll
15:20:50.513	0.8284191	4.364763	8.403905	-0.0026597073	-0.006309016	-0.03621637	0.9912797	4.4119997	8.7018385	Sitting_Scroll
15:20:50.546	0.8284191	4.364763	8.403905	-0.0026597073	-0.006309016	-0.03621637	0.9912797	4.4119997	8.7018385	Sitting_Scroll
15:20:50.567	0.8284191	4.364763	8.403905	-0.0026597073	-0.006309016	-0.03621637	0.9912797	4.4119997	8.7018385	Sitting_Scroll
15:20:50.588	0.93616146	4.3001175	8.332076	-0.030759508	-0.05456737	0.03892006	0.9734251	4.425142	8.69718	Sitting_Scroll
15:20:50.609	0.93616146	4.3001175	8.332076	-0.030759508	-0.05456737	0.03892006	0.9734251	4.425142	8.69718	Sitting_Scroll
15:20:50.630	0.93616146	4.3001175	8.332076	-0.030759508	-0.05456737	0.03892006	0.9734251	4.425142	8.69718	Sitting_Scroll
15:20:50.651	0.93616146	4.3001175	8.332076	-0.030759508	-0.05456737	0.03892006	0.9734251	4.425142	8.69718	Sitting_Scroll
15:20:50.672	0.93616146	4.3001175	8.332076	-0.030759508	-0.05456737	0.03892006	0.9734251	4.425142	8.69718	Sitting_Scroll
15:20:50.693	0.93616146	4.3001175	8.332076	-0.030759508	-0.05456737	0.03892006	0.9734251	4.425142	8.69718	Sitting_Scroll
15:20:50.730	0.93616146	4.3001175	8.332076	-0.030759508	-0.05456737	0.03892006	0.9734251	4.425142	8.69718	Sitting_Scroll
15:20:50.764	1.0223553	4.182798	8.566715	-0.013655282	-0.018526321	0.019983234	1.001807	4.3909116	8.711294	Sitting_Scroll
15:20:50.797	1.0223553	4.182798	8.566715	-0.013655282	-0.018526321	0.019983234	1.001807	4.3909116	8.711294	Sitting_Scroll
15:20:50.831	1.0223553	4.182798	8.566715	-0.013655282	-0.018526321	0.019983234	1.001807	4.3909116	8.711294	Sitting_Scroll
15:20:50.865	1.0223553	4.182798	8.566715	-0.013655282	-0.018526321	0.019983234	1.001807	4.3909116	8.711294	Sitting_Scroll
15:20:50.899	1.0223553	4.182798	8.566715	-0.013655282	-0.018526321	0.019983234	1.001807	4.3909116	8.711294	Sitting_Scroll
15:20:50.932	1.0223553	4.182798	8.566715	-0.013655282	-0.018526321	0.019983234	1.001807	4.3909116	8.711294	Sitting_Scroll
15:20:50.965	0.8547561	4.252232	8.473338	-0.0051031685	0.013849537	0.011431121	1.005985	4.3852253	8.713675	Sitting_Scroll
15:20:50.999	0.8547561	4.252232	8.473338	-0.0051031685	0.013849537	0.011431121	1.005985	4.3852253	8.713675	Sitting_Scroll
15:20:51.032	0.8547561	4.252232	8.473338	-0.0051031685	0.013849537	0.011431121	1.005985	4.3852253	8.713675	Sitting_Scroll
15:20:51.066	0.8547561	4.252232	8.473338	-0.0051031685	0.013849537	0.011431121	1.005985	4.3852253	8.713675	Sitting_Scroll
15:20:51.099	0.8547561	4.252232	8.473338	-0.0051031685	0.013849537	0.011431121	1.005985	4.3852253	8.713675	Sitting_Scroll
15:20:51.133	0.94095	4.1780095	8.511647	-0.039922487	0.03400809	0.012041987	0.97188634	4.376022	8.722169	Sitting_Scroll
15:20:51.166	0.94095	4.1780095	8.511647	-0.039922487	0.03400809	0.012041987	0.97188634	4.376022	8.722169	Sitting_Scroll
15:20:51.201	0.94095	4.1780095	8.511647	-0.039922487	0.03400809	0.012041987	0.97188634	4.376022	8.722169	Sitting_Scroll
15:20:51.233	0.94095	4.1780095	8.511647	-0.039922487	0.03400809	0.012041987	0.97188634	4.376022	8.722169	Sitting_Scroll
15:20:51.267	0.94095	4.1780095	8.511647	-0.039922487	0.03400809	0.012041987	0.97188634	4.376022	8.722169	Sitting_Scroll
15:20:51.300	0.94095	4.1780095	8.511647	-0.039922487	0.03400809	0.012041987	0.97188634	4.376022	8.722169	Sitting_Scroll
15:20:51.333	0.7996878	4.3216662	8.224334	0.009557597	-0.024024108	-0.004451375	0.9626205	4.3726	8.724912	Sitting_Scroll
15:20:51.367	0.7996878	4.3216662	8.224334	0.009557597	-0.024024108	-0.004451375	0.9626205	4.3726	8.724912	Sitting_Scroll
15:20:51.401	0.7996878	4.3216662	8.224334	0.009557597	-0.024024108	-0.004451375	0.9626205	4.3726	8.724912	Sitting_Scroll
15:20:51.434	0.7996878	4.3216662	8.224334	0.009557597	-0.024024108	-0.004451375	0.9626205	4.3726	8.724912	Sitting_Scroll
15:20:51.467	0.7996878	4.3216662	8.224334	0.009557597	-0.024024108	-0.004451375	0.9626205	4.3726	8.724912	Sitting_Scroll
15:20:51.501	0.7685622	4.336032	8.363202	-0.016709609	0.008962615	0.037698325	0.95677966	4.385672	8.718991	Sitting_Scroll
15:20:51.534	0.7685622	4.336032	8.363202	-0.016709609	0.008962615	0.037698325	0.95677966	4.385672	8.718991	Sitting_Scroll
15:20:51.568	0.7685622	4.336032	8.363202	-0.016709609	0.008962615	0.037698325	0.95677966	4.385672	8.718991	Sitting_Scroll
15:20:51.601	0.7685622	4.336032	8.363202	-0.016709609	0.008962615	0.037698325	0.95677966	4.385672	8.718991	Sitting_Scroll
15:20:51.635	0.7685622	4.336032	8.363202	-0.016709609	0.008962615	0.037698325	0.95677966	4.385672	8.718991	Sitting_Scroll
15:20:51.669	0.87151605	4.3073006	8.356019	0.018720577	0.02117992	-0.0007861836	0.9367472	4.3889117	8.719536	Sitting_Scroll
15:20:51.702	0.87151605	4.3073006	8.356019	0.018720577	0.02117992	-0.0007861836	0.9367472	4.3889117	8.719536	Sitting_Scroll
15:20:51.735	0.87151605	4.3073006	8.356019	0.018720577	0.02117992	-0.0007861836	0.9367472	4.3889117	8.719536	Sitting_Scroll
15:20:51.756	0.87151605	4.3073006	8.356019	0.018720577	0.02117992	-0.0007861836	0.9367472	4.3889117	8.719536	Sitting_Scroll
15:20:51.785	0.87151605	4.3073006	8.356019	0.018720577	0.02117992	-0.0007861836	0.9367472	4.3889117	8.719536	Sitting_Scroll
15:20:51.806	0.87151605	4.3073006	8.356019	0.018720577	0.02117992	-0.0007861836	0.9367472	4.3889117	8.719536	Sitting_Scroll
15:20:51.835	0.87151605	4.3073006	8.356019	0.018720577	0.02117992	-0.0007861836	0.9367472	4.3889117	8.719536	Sitting_Scroll
15:20:51.856	0.84996754	4.252232	8.399116	0.017498845	-0.0142502645	-0.014836084	0.93304616	4.399388	8.714652	Sitting_Scroll
15:20:51.877	0.84996754	4.252232	8.399116	0.017498845	-0.0142502645	-0.014836084	0.93304616	4.399388	8.714652	Sitting_Scroll
15:20:51.899	0.84996754	4.252232	8.399116	0.017498845	-0.0142502645	-0.014836084	0.93304616	4.399388	8.714652	Sitting_Scroll
15:20:51.924	0.84996754	4.252232	8.399116	0.017498845	-0.0142502645	-0.014836084	0.93304616	4.399388	8.714652	Sitting_Scroll
15:20:51.947	0.84996754	4.252232	8.399116	0.017498845	-0.0142502645	-0.014836084	0.93304616	4.399388	8.714652	Sitting_Scroll
15:20:51.969	0.84996754	4.252232	8.399116	0.017498845	-0.0142502645	-0.014836084	0.93304616	4.399388	8.714652	Sitting_Scroll
15:20:51.993	0.84996754	4.252232	8.399116	0.017498845	-0.0142502645	-0.014836084	0.93304616	4.399388	8.714652	Sitting_Scroll
15:20:52.017	0.84996754	4.252232	8.399116	0.017498845	-0.0142502645	-0.014836084	0.93304616	4.399388	8.714652	Sitting_Scroll
15:20:52.041	0.92658436	4.2642035	8.363202	-0.004492303	0.0022430972	0.027924482	0.93871164	4.42847	8.6993	Sitting_Scroll
15:20:52.065	0.92658436	4.2642035	8.363202	-0.004492303	0.0022430972	0.027924482	0.93871164	4.42847	8.6993	Sitting_Scroll
15:20:52.089	0.92658436	4.2642035	8.363202	-0.004492303	0.0022430972	0.027924482	0.93871164	4.42847	8.6993	Sitting_Scroll
15:20:52.113	0.92658436	4.2642035	8.363202	-0.004492303	0.0022430972	0.027924482	0.93871164	4.42847	8.6993	Sitting_Scroll
15:20:52.139	0.92658436	4.2642035	8.363202	-0.004492303	0.0022430972	0.027924482	0.93871164	4.42847	8.6993	Sitting_Scroll
15:20:52.161	0.92658436	4.2642035	8.363202	-0.004492303	0.0022430972	0.027924482	0.93871164	4.42847	8.6993	Sitting_Scroll
15:20:52.181	0.92658436	4.2642035	8.363202	-0.004492303	0.0022430972	0.027924482	0.93871164	4.42847	8.6993	Sitting_Scroll
15:20:52.202	0.92658436	4.2642035	8.363202	-0.004492303	0.0022430972	0.027924482	0.93871164	4.42847	8.6993	Sitting_Scroll
15:20:52.223	0.8140534	4.3073006	8.430242	-0.00082711154	-0.006309016	-0.0068948357	0.9246711	4.4292374	8.700415	Sitting_Scroll
15:20:52.244	0.8140534	4.3073006	8.430242	-0.00082711154	-0.006309016	-0.0068948357	0.9246711	4.4292374	8.700415	Sitting_Scroll
15:20:52.265	0.8140534	4.3073006	8.430242	-0.00082711154	-0.006309016	-0.0068948357	0.9246711	4.4292374	8.700415	Sitting_Scroll
15:20:52.289	0.8140534	4.3073006	8.430242	-0.00082711154	-0.006309016	-0.0068948357	0.9246711	4.4292374	8.700415	Sitting_Scroll
15:20:52.311	0.8140534	4.3073006	8.430242	-0.00082711154	-0.006309016	-0.0068948357	0.9246711	4.4292374	8.700415	Sitting_Scroll
15:20:52.332	0.8140534	4.3073006	8.430242	-0.00082711154	-0.006309016	-0.0068948357	0.9246711	4.4292374	8.700415	Sitting_Scroll
15:20:52.356	0.8140534	4.3073006	8.430242	-0.00082711154	-0.006309016	-0.0068948357	0.9246711	4.4292374	8.700415	Sitting_Scroll
15:20:52.378	0.8140534	4.3073006	8.430242	-0.00082711154	-0.006309016	-0.0068948357	0.9246711	4.4292374	8.700415	Sitting_Scroll
15:20:52.399	0.8978531	4.3240604	8.279403	0.005892406	0.0059082885	0.03892006	0.9121484	4.4450455	8.693672	Sitting_Scroll
15:20:52.423	0.8978531	4.3240604	8.279403	0.005892406	0.0059082885	0.03892006	0.9121484	4.4450455	8.693672	Sitting_Scroll
15:20:52.445	0.8978531	4.3240604	8.279403	0.005892406	0.0059082885	0.03892006	0.9121484	4.4450455	8.693672	Sitting_Scroll
15:20:52.466	0.8978531	4.3240604	8.279403	0.005892406	0.0059082885	0.03892006	0.9121484	4.4450455	8.693672	Sitting_Scroll
15:20:52.490	0.8978531	4.3240604	8.279403	0.005892406	0.0059082885	0.03892006	0.9121484	4.4450455	8.693672	Sitting_Scroll
15:20:52.511	0.8978531	4.3240604	8.279403	0.005892406	0.0059082885	0.03892006	0.9121484	4.4450455	8.693672	Sitting_Scroll
15:20:52.532	0.8978531	4.3240604	8.279403	0.005892406	0.0059082885	0.03892006	0.9121484	4.4450455	8.693672	Sitting_Scroll
15:20:52.554	0.8978531	4.3240604	8.279403	0.005892406	0.0059082885	0.03892006	0.9121484	4.4450455	8.693672	Sitting_Scroll
15:20:52.575	0.90503585	4.271386	8.317711	0.021774903	-0.016693726	0.013874582	0.9269922	4.442455	8.693426	Sitting_Scroll
15:20:52.597	0.90503585	4.271386	8.317711	0.021774903	-0.016693726	0.013874582	0.9269922	4.442455	8.693426	Sitting_Scroll
15:20:52.619	0.90503585	4.271386	8.317711	0.021774903	-0.016693726	0.013874582	0.9269922	4.442455	8.693426	Sitting_Scroll
15:20:52.640	0.90503585	4.271386	8.317711	0.021774903	-0.016693726	0.013874582	0.9269922	4.442455	8.693426	Sitting_Scroll
15:20:52.662	0.90503585	4.271386	8.317711	0.021774903	-0.016693726	0.013874582	0.9269922	4.442455	8.693426	Sitting_Scroll
15:20:52.683	0.90503585	4.271386	8.317711	0.021774903	-0.016693726	0.013874582	0.9269922	4.442455	8.693426	Sitting_Scroll
15:20:52.708	0.90503585	4.271386	8.317711	0.021774903	-0.016693726	0.013874582	0.9269922	4.442455	8.693426	Sitting_Scroll
15:20:52.730	0.90503585	4.271386	8.317711	0.021774903	-0.016693726	0.013874582	0.9269922	4.442455	8.693426	Sitting_Scroll
15:20:52.752	0.8786988	4.336032	8.38475	-0.014266146	-0.025245838	0.018761504	0.9454121	4.4545774	8.685234	Sitting_Scroll
15:20:52.774	0.8786988	4.336032	8.38475	-0.014266146	-0.025245838	0.018761504	0.9454121	4.4545774	8.685234	Sitting_Scroll
15:20:52.796	0.8786988	4.336032	8.38475	-0.014266146	-0.025245838	0.018761504	0.9454121	4.4545774	8.685234	Sitting_Scroll
15:20:52.817	0.8786988	4.336032	8.38475	-0.014266146	-0.025245838	0.018761504	0.9454121	4.4545774	8.685234	Sitting_Scroll
15:20:52.841	0.8786988	4.336032	8.38475	-0.014266146	-0.025245838	0.018761504	0.9454121	4.4545774	8.685234	Sitting_Scroll
15:20:52.863	0.8786988	4.336032	8.38475	-0.014266146	-0.025245838	0.018761504	0.9454121	4.4545774	8.685234	Sitting_Scroll
15:20:52.885	0.8786988	4.336032	8.38475	-0.014266146	-0.025245838	0.018761504	0.9454121	4.4545774	8.685234	Sitting_Scroll
15:20:52.908	0.8786988	4.336032	8.38475	-0.014266146	-0.025245838	0.018761504	0.9454121	4.4545774	8.685234	Sitting_Scroll
15:20:52.930	0.89067024	4.350397	8.293768	0.016277116	-0.01608286	-0.01789041	0.9628586	4.4616036	8.67971	Sitting_Scroll
15:20:52.952	0.89067024	4.350397	8.293768	0.016277116	-0.01608286	-0.01789041	0.9628586	4.4616036	8.67971	Sitting_Scroll
15:20:52.975	0.89067024	4.350397	8.293768	0.016277116	-0.01608286	-0.01789041	0.9628586	4.4616036	8.67971	Sitting_Scroll
15:20:52.996	0.89067024	4.350397	8.293768	0.016277116	-0.01608286	-0.01789041	0.9628586	4.4616036	8.67971	Sitting_Scroll
15:20:53.019	0.89067024	4.350397	8.293768	0.016277116	-0.01608286	-0.01789041	0.9628586	4.4616036	8.67971	Sitting_Scroll
15:20:53.042	0.89067024	4.350397	8.293768	0.016277116	-0.01608286	-0.01789041	0.9628586	4.4616036	8.67971	Sitting_Scroll
15:20:53.064	0.89067024	4.350397	8.293768	0.016277116	-0.01608286	-0.01789041	0.9628586	4.4616036	8.67971	Sitting_Scroll
15:20:53.085	0.89067024	4.350397	8.293768	0.016277116	-0.01608286	-0.01789041	0.9628586	4.4616036	8.67971	Sitting_Scroll
15:20:53.109	0.9217958	4.2594147	8.389539	0.0016163494	0.015682133	0.011431121	0.9584508	4.4697638	8.675999	Sitting_Scroll
15:20:53.130	0.9217958	4.2594147	8.389539	0.0016163494	0.015682133	0.011431121	0.9584508	4.4697638	8.675999	Sitting_Scroll
15:20:53.152	0.9217958	4.2594147	8.389539	0.0016163494	0.015682133	0.011431121	0.9584508	4.4697638	8.675999	Sitting_Scroll
15:20:53.175	0.9217958	4.2594147	8.389539	0.0016163494	0.015682133	0.011431121	0.9584508	4.4697638	8.675999	Sitting_Scroll
15:20:53.197	0.9217958	4.2594147	8.389539	0.0016163494	0.015682133	0.011431121	0.9584508	4.4697638	8.675999	Sitting_Scroll
15:20:53.219	0.9217958	4.2594147	8.389539	0.0016163494	0.015682133	0.011431121	0.9584508	4.4697638	8.675999	Sitting_Scroll
15:20:53.242	0.9217958	4.2594147	8.389539	0.0016163494	0.015682133	0.011431121	0.9584508	4.4697638	8.675999	Sitting_Scroll
15:20:53.264	0.9217958	4.2594147	8.389539	0.0016163494	0.015682133	0.011431121	0.9584508	4.4697638	8.675999	Sitting_Scroll
15:20:53.285	1.0032011	4.271386	8.413482	-0.012433551	-0.022191513	0.0065441993	0.9623282	4.472592	8.674109	Sitting_Scroll
15:20:53.310	1.0032011	4.271386	8.413482	-0.012433551	-0.022191513	0.0065441993	0.9623282	4.472592	8.674109	Sitting_Scroll
15:20:53.342	1.0032011	4.271386	8.413482	-0.012433551	-0.022191513	0.0065441993	0.9623282	4.472592	8.674109	Sitting_Scroll
15:20:53.375	1.0032011	4.271386	8.413482	-0.012433551	-0.022191513	0.0065441993	0.9623282	4.472592	8.674109	Sitting_Scroll
15:20:53.409	1.0032011	4.271386	8.413482	-0.012433551	-0.022191513	0.0065441993	0.9623282	4.472592	8.674109	Sitting_Scroll
15:20:53.442	1.0032011	4.271386	8.413482	-0.012433551	-0.022191513	0.0065441993	0.9623282	4.472592	8.674109	Sitting_Scroll
15:20:53.475	0.81165916	4.436591	8.442213	0.0150553845	0.038284145	0.0071550645	0.939634	4.472837	8.676473	Sitting_Scroll
15:20:53.510	0.81165916	4.436591	8.442213	0.0150553845	0.038284145	0.0071550645	0.939634	4.472837	8.676473	Sitting_Scroll
15:20:53.543	0.81165916	4.436591	8.442213	0.0150553845	0.038284145	0.0071550645	0.939634	4.472837	8.676473	Sitting_Scroll
15:20:53.576	0.81165916	4.436591	8.442213	0.0150553845	0.038284145	0.0071550645	0.939634	4.472837	8.676473	Sitting_Scroll
15:20:53.609	0.81165916	4.436591	8.442213	0.0150553845	0.038284145	0.0071550645	0.939634	4.472837	8.676473	Sitting_Scroll
15:20:53.643	0.8643332	4.3192716	8.40151	-0.013044416	-0.005087286	-0.00506224	0.89234245	4.4925733	8.6712675	Sitting_Scroll
15:20:53.676	0.8643332	4.3192716	8.40151	-0.013044416	-0.005087286	-0.00506224	0.89234245	4.4925733	8.6712675	Sitting_Scroll
15:20:53.710	0.8643332	4.3192716	8.40151	-0.013044416	-0.005087286	-0.00506224	0.89234245	4.4925733	8.6712675	Sitting_Scroll
15:20:53.733	0.8643332	4.3192716	8.40151	-0.013044416	-0.005087286	-0.00506224	0.89234245	4.4925733	8.6712675	Sitting_Scroll
15:20:53.755	0.8643332	4.3192716	8.40151	-0.013044416	-0.005087286	-0.00506224	0.89234245	4.4925733	8.6712675	Sitting_Scroll
15:20:53.778	0.8643332	4.3192716	8.40151	-0.013044416	-0.005087286	-0.00506224	0.89234245	4.4925733	8.6712675	Sitting_Scroll
15:20:53.799	0.8643332	4.3192716	8.40151	-0.013044416	-0.005087286	-0.00506224	0.89234245	4.4925733	8.6712675	Sitting_Scroll
15:20:53.828	0.8236305	4.2474437	8.576292	-0.018542204	-0.009363342	0.0089876605	0.84645206	4.4894056	8.677507	Sitting_Scroll
15:20:53.849	0.8236305	4.2474437	8.576292	-0.018542204	-0.009363342	0.0089876605	0.84645206	4.4894056	8.677507	Sitting_Scroll
15:20:53.871	0.8236305	4.2474437	8.576292	-0.018542204	-0.009363342	0.0089876605	0.84645206	4.4894056	8.677507	Sitting_Scroll
15:20:53.897	0.8236305	4.2474437	8.576292	-0.018542204	-0.009363342	0.0089876605	0.84645206	4.4894056	8.677507	Sitting_Scroll
15:20:53.920	0.8236305	4.2474437	8.576292	-0.018542204	-0.009363342	0.0089876605	0.84645206	4.4894056	8.677507	Sitting_Scroll
15:20:53.944	0.8236305	4.2474437	8.576292	-0.018542204	-0.009363342	0.0089876605	0.84645206	4.4894056	8.677507	Sitting_Scroll
15:20:53.968	0.8236305	4.2474437	8.576292	-0.018542204	-0.009363342	0.0089876605	0.84645206	4.4894056	8.677507	Sitting_Scroll
15:20:53.992	0.8236305	4.2474437	8.576292	-0.018542204	-0.009363342	0.0089876605	0.84645206	4.4894056	8.677507	Sitting_Scroll
15:20:54.015	0.749408	4.3839173	8.382356	-0.013044416	0.00957348	-0.0026187794	0.834233	4.5013943	8.672477	Sitting_Scroll
15:20:54.039	0.749408	4.3839173	8.382356	-0.013044416	0.00957348	-0.0026187794	0.834233	4.5013943	8.672477	Sitting_Scroll
15:20:54.061	0.749408	4.3839173	8.382356	-0.013044416	0.00957348	-0.0026187794	0.834233	4.5013943	8.672477	Sitting_Scroll
15:20:54.086	0.749408	4.3839173	8.382356	-0.013044416	0.00957348	-0.0026187794	0.834233	4.5013943	8.672477	Sitting_Scroll
15:20:54.110	0.749408	4.3839173	8.382356	-0.013044416	0.00957348	-0.0026187794	0.834233	4.5013943	8.672477	Sitting_Scroll
15:20:54.132	0.749408	4.3839173	8.382356	-0.013044416	0.00957348	-0.0026187794	0.834233	4.5013943	8.672477	Sitting_Scroll
15:20:54.156	0.749408	4.3839173	8.382356	-0.013044416	0.00957348	-0.0026187794	0.834233	4.5013943	8.672477	Sitting_Scroll
15:20:54.180	0.749408	4.3839173	8.382356	-0.013044416	0.00957348	-0.0026187794	0.834233	4.5013943	8.672477	Sitting_Scroll
15:20:54.205	0.7805336	4.3671575	8.360807	-0.0099900905	0.0010213667	-0.0026187794	0.8294891	4.496619	8.67541	Sitting_Scroll
15:20:54.229	0.7805336	4.3671575	8.360807	-0.0099900905	0.0010213667	-0.0026187794	0.8294891	4.496619	8.67541	Sitting_Scroll
15:20:54.253	0.7805336	4.3671575	8.360807	-0.0099900905	0.0010213667	-0.0026187794	0.8294891	4.496619	8.67541	Sitting_Scroll
15:20:54.275	0.7805336	4.3671575	8.360807	-0.0099900905	0.0010213667	-0.0026187794	0.8294891	4.496619	8.67541	Sitting_Scroll
15:20:54.316	0.7805336	4.3671575	8.360807	-0.0099900905	0.0010213667	-0.0026187794	0.8294891	4.496619	8.67541	Sitting_Scroll
15:20:54.349	0.7805336	4.3671575	8.360807	-0.0099900905	0.0010213667	-0.0026187794	0.8294891	4.496619	8.67541	Sitting_Scroll
15:20:54.382	0.818842	4.3863115	8.379962	-0.023429126	-0.0026438248	0.036476597	0.84223485	4.492228	8.676457	Sitting_Scroll
15:20:54.415	0.818842	4.3863115	8.379962	-0.023429126	-0.0026438248	0.036476597	0.84223485	4.492228	8.676457	Sitting_Scroll
15:20:54.453	0.818842	4.3863115	8.379962	-0.023429126	-0.0026438248	0.036476597	0.84223485	4.492228	8.676457	Sitting_Scroll
15:20:54.482	0.818842	4.3863115	8.379962	-0.023429126	-0.0026438248	0.036476597	0.84223485	4.492228	8.676457	Sitting_Scroll
15:20:54.515	0.818842	4.3863115	8.379962	-0.023429126	-0.0026438248	0.036476597	0.84223485	4.492228	8.676457	Sitting_Scroll
15:20:54.537	0.818842	4.3863115	8.379962	-0.023429126	-0.0026438248	0.036476597	0.84223485	4.492228	8.676457	Sitting_Scroll
15:20:54.557	0.7134939	4.3216662	8.614601	-0.03931162	0.00835175	0.0016572775	0.846018	4.4815407	8.681614	Sitting_Scroll
15:20:54.579	0.7134939	4.3216662	8.614601	-0.03931162	0.00835175	0.0016572775	0.846018	4.4815407	8.681614	Sitting_Scroll
15:20:54.600	0.7134939	4.3216662	8.614601	-0.03931162	0.00835175	0.0016572775	0.846018	4.4815407	8.681614	Sitting_Scroll
15:20:54.621	0.7134939	4.3216662	8.614601	-0.03931162	0.00835175	0.0016572775	0.846018	4.4815407	8.681614	Sitting_Scroll
15:20:54.642	0.7134939	4.3216662	8.614601	-0.03931162	0.00835175	0.0016572775	0.846018	4.4815407	8.681614	Sitting_Scroll
15:20:54.666	0.7134939	4.3216662	8.614601	-0.03931162	0.00835175	0.0016572775	0.846018	4.4815407	8.681614	Sitting_Scroll
15:20:54.687	0.7134939	4.3216662	8.614601	-0.03931162	0.00835175	0.0016572775	0.846018	4.4815407	8.681614	Sitting_Scroll
15:20:54.709	0.7134939	4.3216662	8.614601	-0.03931162	0.00835175	0.0016572775	0.846018	4.4815407	8.681614	Sitting_Scroll
15:20:54.731	0.70631105	4.434197	8.145323	-0.03564643	0.0010213667	0.008376795	0.8589904	4.4685826	8.687017	Sitting_Scroll
15:20:54.765	0.70631105	4.434197	8.145323	-0.03564643	0.0010213667	0.008376795	0.8589904	4.4685826	8.687017	Sitting_Scroll
15:20:54.798	0.70631105	4.434197	8.145323	-0.03564643	0.0010213667	0.008376795	0.8589904	4.4685826	8.687017	Sitting_Scroll
15:20:54.832	0.70631105	4.434197	8.145323	-0.03564643	0.0010213667	0.008376795	0.8589904	4.4685826	8.687017	Sitting_Scroll
15:20:54.865	0.70631105	4.434197	8.145323	-0.03564643	0.0010213667	0.008376795	0.8589904	4.4685826	8.687017	Sitting_Scroll
15:20:54.899	0.70631105	4.434197	8.145323	-0.03564643	0.0010213667	0.008376795	0.8589904	4.4685826	8.687017	Sitting_Scroll
15:20:54.932	0.87630457	4.228289	8.372779	0.025440093	0.0126278065	-0.007505701	0.86535627	4.4369535	8.702583	Sitting_Scroll
15:20:54.966	0.87630457	4.228289	8.372779	0.025440093	0.0126278065	-0.007505701	0.86535627	4.4369535	8.702583	Sitting_Scroll
15:20:54.999	0.87630457	4.228289	8.372779	0.025440093	0.0126278065	-0.007505701	0.86535627	4.4369535	8.702583	Sitting_Scroll
15:20:55.032	0.87630457	4.228289	8.372779	0.025440093	0.0126278065	-0.007505701	0.86535627	4.4369535	8.702583	Sitting_Scroll
15:20:55.066	0.87630457	4.228289	8.372779	0.025440093	0.0126278065	-0.007505701	0.86535627	4.4369535	8.702583	Sitting_Scroll
15:20:55.099	0.67757976	4.295329	8.437425	0.016277116	0.025455976	0.018150639	0.86528075	4.427726	8.70729	Sitting_Scroll
15:20:55.133	0.67757976	4.295329	8.437425	0.016277116	0.025455976	0.018150639	0.86528075	4.427726	8.70729	Sitting_Scroll
15:20:55.166	0.67757976	4.295329	8.437425	0.016277116	0.025455976	0.018150639	0.86528075	4.427726	8.70729	Sitting_Scroll
15:20:55.200	0.67757976	4.295329	8.437425	0.016277116	0.025455976	0.018150639	0.86528075	4.427726	8.70729	Sitting_Scroll
15:20:55.233	0.67757976	4.295329	8.437425	0.016277116	0.025455976	0.018150639	0.86528075	4.427726	8.70729	Sitting_Scroll
15:20:55.267	0.87630457	4.2618093	8.300951	0.004670676	0.023012515	-0.0013970488	0.8590361	4.4327188	8.705366	Sitting_Scroll
15:20:55.301	0.87630457	4.2618093	8.300951	0.004670676	0.023012515	-0.0013970488	0.8590361	4.4327188	8.705366	Sitting_Scroll
15:20:55.321	0.87630457	4.2618093	8.300951	0.004670676	0.023012515	-0.0013970488	0.8590361	4.4327188	8.705366	Sitting_Scroll
15:20:55.351	0.87630457	4.2618093	8.300951	0.004670676	0.023012515	-0.0013970488	0.8590361	4.4327188	8.705366	Sitting_Scroll
15:20:55.384	0.87630457	4.2618093	8.300951	0.004670676	0.023012515	-0.0013970488	0.8590361	4.4327188	8.705366	Sitting_Scroll
15:20:55.418	0.87630457	4.2618093	8.300951	0.004670676	0.023012515	-0.0013970488	0.8590361	4.4327188	8.705366	Sitting_Scroll
15:20:55.451	0.68236834	4.3168774	8.4230585	0.03521394	-0.00081122905	-0.04721194	0.8044786	4.415508	8.719315	Sitting_Scroll
15:20:55.472	0.68236834	4.3168774	8.4230585	0.03521394	-0.00081122905	-0.04721194	0.8044786	4.415508	8.719315	Sitting_Scroll
15:20:55.501	0.68236834	4.3168774	8.4230585	0.03521394	-0.00081122905	-0.04721194	0.8044786	4.415508	8.719315	Sitting_Scroll
15:20:55.523	0.68236834	4.3168774	8.4230585	0.03521394	-0.00081122905	-0.04721194	0.8044786	4.415508	8.719315	Sitting_Scroll
15:20:55.543	0.68236834	4.3168774	8.4230585	0.03521394	-0.00081122905	-0.04721194	0.8044786	4.415508	8.719315	Sitting_Scroll
15:20:55.564	0.68236834	4.3168774	8.4230585	0.03521394	-0.00081122905	-0.04721194	0.8044786	4.415508	8.719315	Sitting_Scroll
15:20:55.584	0.68236834	4.3168774	8.4230585	0.03521394	-0.00081122905	-0.04721194	0.8044786	4.415508	8.719315	Sitting_Scroll
15:20:55.608	0.68236834	4.3168774	8.4230585	0.03521394	-0.00081122905	-0.04721194	0.8044786	4.415508	8.719315	Sitting_Scroll
15:20:55.633	0.69912827	4.350397	8.396722	0.022996634	-0.00081122905	0.01937237	0.7925038	4.4570537	8.699252	Sitting_Scroll
15:20:55.654	0.69912827	4.350397	8.396722	0.022996634	-0.00081122905	0.01937237	0.7925038	4.4570537	8.699252	Sitting_Scroll
15:20:55.676	0.69912827	4.350397	8.396722	0.022996634	-0.00081122905	0.01937237	0.7925038	4.4570537	8.699252	Sitting_Scroll
15:20:55.696	0.69912827	4.350397	8.396722	0.022996634	-0.00081122905	0.01937237	0.7925038	4.4570537	8.699252	Sitting_Scroll
15:20:55.717	0.69912827	4.350397	8.396722	0.022996634	-0.00081122905	0.01937237	0.7925038	4.4570537	8.699252	Sitting_Scroll
15:20:55.739	0.69912827	4.350397	8.396722	0.022996634	-0.00081122905	0.01937237	0.7925038	4.4570537	8.699252	Sitting_Scroll
15:20:55.760	0.69912827	4.350397	8.396722	0.022996634	-0.00081122905	0.01937237	0.7925038	4.4570537	8.699252	Sitting_Scroll
15:20:55.781	0.69912827	4.350397	8.396722	0.022996634	-0.00081122905	0.01937237	0.7925038	4.4570537	8.699252	Sitting_Scroll
15:20:55.802	0.69912827	4.350397	8.396722	0.04254432	0.013849537	0.043196112	0.7925038	4.4570537	8.699252	Sitting_Scroll
15:20:55.823	0.84039044	4.230684	8.396722	0.04254432	0.013849537	0.043196112	0.82707167	4.4416876	8.703891	Sitting_Scroll
15:20:55.844	0.84039044	4.230684	8.396722	0.04254432	0.013849537	0.043196112	0.82707167	4.4416876	8.703891	Sitting_Scroll
15:20:55.869	0.84039044	4.230684	8.396722	0.04254432	0.013849537	0.043196112	0.82707167	4.4416876	8.703891	Sitting_Scroll
15:20:55.903	0.84039044	4.230684	8.396722	0.04254432	0.013849537	0.043196112	0.82707167	4.4416876	8.703891	Sitting_Scroll
15:20:55.936	0.84039044	4.230684	8.396722	0.04254432	0.013849537	0.043196112	0.82707167	4.4416876	8.703891	Sitting_Scroll
15:20:55.970	0.84039044	4.230684	8.396722	0.04254432	0.013849537	0.043196112	0.82707167	4.4416876	8.703891	Sitting_Scroll
15:20:56.003	0.71828246	4.235472	8.411087	-0.013655282	0.00041050144	0.0071550645	0.828304	4.441144	8.70405	Sitting_Scroll
15:20:56.037	0.71828246	4.235472	8.411087	-0.013655282	0.00041050144	0.0071550645	0.828304	4.441144	8.70405	Sitting_Scroll
15:20:56.070	0.71828246	4.235472	8.411087	-0.013655282	0.00041050144	0.0071550645	0.828304	4.441144	8.70405	Sitting_Scroll
15:20:56.104	0.71828246	4.235472	8.411087	-0.013655282	0.00041050144	0.0071550645	0.828304	4.441144	8.70405	Sitting_Scroll
15:20:56.138	0.71828246	4.235472	8.411087	-0.013655282	0.00041050144	0.0071550645	0.828304	4.441144	8.70405	Sitting_Scroll
15:20:56.171	0.81644773	4.276175	8.274613	0.005281541	-0.009974208	0.012652852	0.8320125	4.4359922	8.706326	Sitting_Scroll
15:20:56.204	0.81644773	4.276175	8.274613	0.005281541	-0.009974208	0.012652852	0.8320125	4.4359922	8.706326	Sitting_Scroll
15:20:56.238	0.81644773	4.276175	8.274613	0.005281541	-0.009974208	0.012652852	0.8320125	4.4359922	8.706326	Sitting_Scroll
15:20:56.271	0.81644773	4.276175	8.274613	0.005281541	-0.009974208	0.012652852	0.8320125	4.4359922	8.706326	Sitting_Scroll
15:20:56.305	0.81644773	4.276175	8.274613	0.005281541	-0.009974208	0.012652852	0.8320125	4.4359922	8.706326	Sitting_Scroll
15:20:56.339	0.81644773	4.276175	8.274613	0.005281541	-0.009974208	0.012652852	0.8320125	4.4359922	8.706326	Sitting_Scroll
15:20:56.372	0.85954463	4.2019525	8.487704	0.021774903	0.026677707	0.035254866	0.84229714	4.4327474	8.706988	Sitting_Scroll
15:20:56.405	0.85954463	4.2019525	8.487704	0.021774903	0.026677707	0.035254866	0.84229714	4.4327474	8.706988	Sitting_Scroll
15:20:56.439	0.85954463	4.2019525	8.487704	0.021774903	0.026677707	0.035254866	0.84229714	4.4327474	8.706988	Sitting_Scroll
15:20:56.472	0.85954463	4.2019525	8.487704	0.021774903	0.026677707	0.035254866	0.84229714	4.4327474	8.706988	Sitting_Scroll
15:20:56.506	0.85954463	4.2019525	8.487704	0.021774903	0.026677707	0.035254866	0.84229714	4.4327474	8.706988	Sitting_Scroll
15:20:56.540	0.89545876	4.2570205	8.399116	0.026050959	0.010184345	0.027924482	0.86297804	4.440928	8.700792	Sitting_Scroll
15:20:56.573	0.89545876	4.2570205	8.399116	0.026050959	0.010184345	0.027924482	0.86297804	4.440928	8.700792	Sitting_Scroll
15:20:56.606	0.89545876	4.2570205	8.399116	0.026050959	0.010184345	0.027924482	0.86297804	4.440928	8.700792	Sitting_Scroll
15:20:56.640	0.89545876	4.2570205	8.399116	0.026050959	0.010184345	0.027924482	0.86297804	4.440928	8.700792	Sitting_Scroll
15:20:56.673	0.89545876	4.2570205	8.399116	0.026050959	0.010184345	0.027924482	0.86297804	4.440928	8.700792	Sitting_Scroll
15:20:56.707	0.81165916	4.3456087	8.480521	0.011390193	-0.022802377	-0.0026187794	0.88255495	4.447251	8.695598	Sitting_Scroll
15:20:56.728	0.81165916	4.3456087	8.480521	0.011390193	-0.022802377	-0.0026187794	0.88255495	4.447251	8.695598	Sitting_Scroll
15:20:56.757	0.81165916	4.3456087	8.480521	0.011390193	-0.022802377	-0.0026187794	0.88255495	4.447251	8.695598	Sitting_Scroll
15:20:56.778	0.81165916	4.3456087	8.480521	0.011390193	-0.022802377	-0.0026187794	0.88255495	4.447251	8.695598	Sitting_Scroll
15:20:56.807	0.81165916	4.3456087	8.480521	0.011390193	-0.022802377	-0.0026187794	0.88255495	4.447251	8.695598	Sitting_Scroll
15:20:56.828	0.81165916	4.3456087	8.480521	0.011390193	-0.022802377	-0.0026187794	0.88255495	4.447251	8.695598	Sitting_Scroll
15:20:56.849	0.81165916	4.3456087	8.480521	0.011390193	-0.022802377	-0.0026187794	0.88255495	4.447251	8.695598	Sitting_Scroll
15:20:56.870	0.81165916	4.3456087	8.480521	0.011390193	-0.022802377	-0.0026187794	0.88255495	4.447251	8.695598	Sitting_Scroll
15:20:56.894	0.7733508	4.410254	8.142929	0.056594223	0.03400809	-0.020333871	0.90171695	4.505785	8.663439	Sitting_Scroll
15:20:56.919	0.7733508	4.410254	8.142929	0.056594223	0.03400809	-0.020333871	0.90171695	4.505785	8.663439	Sitting_Scroll
15:20:56.943	0.7733508	4.410254	8.142929	0.056594223	0.03400809	-0.020333871	0.90171695	4.505785	8.663439	Sitting_Scroll
15:20:56.966	0.7733508	4.410254	8.142929	0.056594223	0.03400809	-0.020333871	0.90171695	4.505785	8.663439	Sitting_Scroll
15:20:56.988	0.7733508	4.410254	8.142929	0.056594223	0.03400809	-0.020333871	0.90171695	4.505785	8.663439	Sitting_Scroll
15:20:57.010	0.7733508	4.410254	8.142929	0.056594223	0.03400809	-0.020333871	0.90171695	4.505785	8.663439	Sitting_Scroll
15:20:57.031	0.7733508	4.410254	8.142929	0.056594223	0.03400809	-0.020333871	0.90171695	4.505785	8.663439	Sitting_Scroll
15:20:57.052	0.7733508	4.410254	8.142929	0.056594223	0.03400809	-0.020333871	0.90171695	4.505785	8.663439	Sitting_Scroll
15:20:57.073	0.818842	4.4246197	8.322499	-0.029537778	-0.009974208	0.033422273	0.8854669	4.5154076	8.660105	Sitting_Scroll
15:20:57.094	0.818842	4.4246197	8.322499	-0.029537778	-0.009974208	0.033422273	0.8854669	4.5154076	8.660105	Sitting_Scroll
15:20:57.116	0.818842	4.4246197	8.322499	-0.029537778	-0.009974208	0.033422273	0.8854669	4.5154076	8.660105	Sitting_Scroll
15:20:57.138	0.818842	4.4246197	8.322499	-0.029537778	-0.009974208	0.033422273	0.8854669	4.5154076	8.660105	Sitting_Scroll
15:20:57.160	0.818842	4.4246197	8.322499	-0.029537778	-0.009974208	0.033422273	0.8854669	4.5154076	8.660105	Sitting_Scroll
15:20:57.181	0.818842	4.4246197	8.322499	-0.029537778	-0.009974208	0.033422273	0.8854669	4.5154076	8.660105	Sitting_Scroll
15:20:57.204	0.818842	4.4246197	8.322499	-0.029537778	-0.009974208	0.033422273	0.8854669	4.5154076	8.660105	Sitting_Scroll
15:20:57.226	0.818842	4.4246197	8.322499	-0.029537778	-0.009974208	0.033422273	0.8854669	4.5154076	8.660105	Sitting_Scroll
15:20:57.249	0.9792584	4.3599744	8.22194	-0.00876836	-0.024634974	0.016318042	0.8950346	4.508228	8.662861	Sitting_Scroll
15:20:57.271	0.9792584	4.3599744	8.22194	-0.00876836	-0.024634974	0.016318042	0.8950346	4.508228	8.662861	Sitting_Scroll
15:20:57.294	0.9792584	4.3599744	8.22194	-0.00876836	-0.024634974	0.016318042	0.8950346	4.508228	8.662861	Sitting_Scroll
15:20:57.315	0.9792584	4.3599744	8.22194	-0.00876836	-0.024634974	0.016318042	0.8950346	4.508228	8.662861	Sitting_Scroll
15:20:57.342	0.9792584	4.3599744	8.22194	-0.00876836	-0.024634974	0.016318042	0.8950346	4.508228	8.662861	Sitting_Scroll
15:20:57.375	0.9792584	4.3599744	8.22194	-0.00876836	-0.024634974	0.016318042	0.8950346	4.508228	8.662861	Sitting_Scroll
15:20:57.410	0.9792584	4.3599744	8.22194	-0.00876836	-0.024634974	0.016318042	0.8950346	4.508228	8.662861	Sitting_Scroll
15:20:57.443	0.72785956	4.37434	8.466156	-0.042976815	-0.030132761	-0.009949163	0.894398	4.468812	8.683324	Sitting_Scroll
15:20:57.476	0.72785956	4.37434	8.466156	-0.042976815	-0.030132761	-0.009949163	0.894398	4.468812	8.683324	Sitting_Scroll
15:20:57.510	0.72785956	4.37434	8.466156	-0.042976815	-0.030132761	-0.009949163	0.894398	4.468812	8.683324	Sitting_Scroll
15:20:57.543	0.72785956	4.37434	8.466156	-0.042976815	-0.030132761	-0.009949163	0.894398	4.468812	8.683324	Sitting_Scroll
15:20:57.577	0.72785956	4.37434	8.466156	-0.042976815	-0.030132761	-0.009949163	0.894398	4.468812	8.683324	Sitting_Scroll
15:20:57.610	0.85954463	4.233078	8.454185	0.012611924	0.02240165	0.040141787	0.8947715	4.4621234	8.686725	Sitting_Scroll
15:20:57.643	0.85954463	4.233078	8.454185	0.012611924	0.02240165	0.040141787	0.8947715	4.4621234	8.686725	Sitting_Scroll
15:20:57.678	0.85954463	4.233078	8.454185	0.012611924	0.02240165	0.040141787	0.8947715	4.4621234	8.686725	Sitting_Scroll
15:20:57.710	0.85954463	4.233078	8.454185	0.012611924	0.02240165	0.040141787	0.8947715	4.4621234	8.686725	Sitting_Scroll
15:20:57.743	0.85954463	4.233078	8.454185	0.012611924	0.02240165	0.040141787	0.8947715	4.4621234	8.686725	Sitting_Scroll
15:20:57.777	0.85954463	4.233078	8.454185	0.012611924	0.02240165	0.040141787	0.8947715	4.4621234	8.686725	Sitting_Scroll
15:20:57.811	0.81165916	4.2977233	8.370385	-0.004492303	0.001632232	-0.020333871	0.89194316	4.4594636	8.688381	Sitting_Scroll
15:20:57.845	0.81165916	4.2977233	8.370385	-0.004492303	0.001632232	-0.020333871	0.89194316	4.4594636	8.688381	Sitting_Scroll
15:20:57.878	0.81165916	4.2977233	8.370385	-0.004492303	0.001632232	-0.020333871	0.89194316	4.4594636	8.688381	Sitting_Scroll
15:20:57.911	0.81165916	4.2977233	8.370385	-0.004492303	0.001632232	-0.020333871	0.89194316	4.4594636	8.688381	Sitting_Scroll
15:20:57.932	0.81165916	4.2977233	8.370385	-0.004492303	0.001632232	-0.020333871	0.89194316	4.4594636	8.688381	Sitting_Scroll
15:20:57.962	0.87151605	4.285752	8.399116	0.004670676	0.0126278065	0.015707178	0.881136	4.4535046	8.692539	Sitting_Scroll
15:20:57.983	0.87151605	4.285752	8.399116	0.004670676	0.0126278065	0.015707178	0.881136	4.4535046	8.692539	Sitting_Scroll
15:20:58.011	0.87151605	4.285752	8.399116	0.004670676	0.0126278065	0.015707178	0.881136	4.4535046	8.692539	Sitting_Scroll
15:20:58.045	0.87151605	4.285752	8.399116	0.004670676	0.0126278065	0.015707178	0.881136	4.4535046	8.692539	Sitting_Scroll
15:20:58.066	0.87151605	4.285752	8.399116	0.004670676	0.0126278065	0.015707178	0.881136	4.4535046	8.692539	Sitting_Scroll
15:20:58.095	0.87151605	4.285752	8.399116	0.004670676	0.0126278065	0.015707178	0.881136	4.4535046	8.692539	Sitting_Scroll
15:20:58.116	0.87151605	4.285752	8.399116	0.004670676	0.0126278065	0.015707178	0.881136	4.4535046	8.692539	Sitting_Scroll
15:20:58.137	0.87151605	4.285752	8.399116	0.004670676	0.0126278065	0.015707178	0.881136	4.4535046	8.692539	Sitting_Scroll
15:20:58.158	0.76616794	4.3240604	8.463761	0.051707298	0.025455976	0.0071550645	0.86899805	4.456618	8.692165	Sitting_Scroll
15:20:58.182	0.76616794	4.3240604	8.463761	0.051707298	0.025455976	0.0071550645	0.86899805	4.456618	8.692165	Sitting_Scroll
15:20:58.205	0.76616794	4.3240604	8.463761	0.051707298	0.025455976	0.0071550645	0.86899805	4.456618	8.692165	Sitting_Scroll
15:20:58.229	0.76616794	4.3240604	8.463761	0.051707298	0.025455976	0.0071550645	0.86899805	4.456618	8.692165	Sitting_Scroll
15:20:58.254	0.76616794	4.3240604	8.463761	0.051707298	0.025455976	0.0071550645	0.86899805	4.456618	8.692165	Sitting_Scroll
15:20:58.278	0.76616794	4.3240604	8.463761	0.051707298	0.025455976	0.0071550645	0.86899805	4.456618	8.692165	Sitting_Scroll
15:20:58.300	0.76616794	4.3240604	8.463761	0.051707298	0.025455976	0.0071550645	0.86899805	4.456618	8.692165	Sitting_Scroll
15:20:58.323	0.76616794	4.3240604	8.463761	0.051707298	0.025455976	0.0071550645	0.86899805	4.456618	8.692165	Sitting_Scroll
15:20:58.347	1.0702409	4.295329	8.250671	0.037046537	0.034618955	0.055413418	0.91344225	4.5203595	8.654613	Sitting_Scroll
15:20:58.372	1.0702409	4.295329	8.250671	0.037046537	0.034618955	0.055413418	0.91344225	4.5203595	8.654613	Sitting_Scroll
15:20:58.394	1.0702409	4.295329	8.250671	0.037046537	0.034618955	0.055413418	0.91344225	4.5203595	8.654613	Sitting_Scroll
15:20:58.418	1.0702409	4.295329	8.250671	0.037046537	0.034618955	0.055413418	0.91344225	4.5203595	8.654613	Sitting_Scroll
15:20:58.440	1.0702409	4.295329	8.250671	0.037046537	0.034618955	0.055413418	0.91344225	4.5203595	8.654613	Sitting_Scroll
15:20:58.460	1.0702409	4.295329	8.250671	0.037046537	0.034618955	0.055413418	0.91344225	4.5203595	8.654613	Sitting_Scroll
15:20:58.481	1.0702409	4.295329	8.250671	0.037046537	0.034618955	0.055413418	0.91344225	4.5203595	8.654613	Sitting_Scroll
15:20:58.501	1.0702409	4.295329	8.250671	0.037046537	0.034618955	0.055413418	0.91344225	4.5203595	8.654613	Sitting_Scroll
15:20:58.524	0.7637737	4.4461684	8.315316	-0.058248445	0.0010213667	-0.0038405098	0.92176336	4.53933	8.643795	Sitting_Scroll
15:20:58.545	0.7637737	4.4461684	8.315316	-0.058248445	0.0010213667	-0.0038405098	0.92176336	4.53933	8.643795	Sitting_Scroll
15:20:58.567	0.7637737	4.4461684	8.315316	-0.058248445	0.0010213667	-0.0038405098	0.92176336	4.53933	8.643795	Sitting_Scroll
15:20:58.588	0.7637737	4.4461684	8.315316	-0.058248445	0.0010213667	-0.0038405098	0.92176336	4.53933	8.643795	Sitting_Scroll
15:20:58.614	0.7637737	4.4461684	8.315316	-0.058248445	0.0010213667	-0.0038405098	0.92176336	4.53933	8.643795	Sitting_Scroll
15:20:58.648	0.7637737	4.4461684	8.315316	-0.058248445	0.0010213667	-0.0038405098	0.92176336	4.53933	8.643795	Sitting_Scroll
15:20:58.681	0.91700727	4.3168774	8.394327	-0.016098743	-0.008141612	0.0065441993	0.89812374	4.500534	8.66654	Sitting_Scroll
15:20:58.714	0.91700727	4.3168774	8.394327	-0.016098743	-0.008141612	0.0065441993	0.89812374	4.500534	8.66654	Sitting_Scroll
15:20:58.748	0.91700727	4.3168774	8.394327	-0.016098743	-0.008141612	0.0065441993	0.89812374	4.500534	8.66654	Sitting_Scroll
15:20:58.782	0.91700727	4.3168774	8.394327	-0.016098743	-0.008141612	0.0065441993	0.89812374	4.500534	8.66654	Sitting_Scroll
15:20:58.815	0.91700727	4.3168774	8.394327	-0.016098743	-0.008141612	0.0065441993	0.89812374	4.500534	8.66654	Sitting_Scroll
15:20:58.849	0.91700727	4.3168774	8.394327	-0.016098743	-0.008141612	0.0065441993	0.89812374	4.500534	8.66654	Sitting_Scroll
15:20:58.882	0.90024734	4.3671575	8.339259	0.0022272146	0.024234245	0.0010464122	0.9099778	4.486874	8.672383	Sitting_Scroll
15:20:58.915	0.90024734	4.3671575	8.339259	0.0022272146	0.024234245	0.0010464122	0.9099778	4.486874	8.672383	Sitting_Scroll
15:20:58.949	0.90024734	4.3671575	8.339259	0.0022272146	0.024234245	0.0010464122	0.9099778	4.486874	8.672383	Sitting_Scroll
15:20:58.982	0.90024734	4.3671575	8.339259	0.0022272146	0.024234245	0.0010464122	0.9099778	4.486874	8.672383	Sitting_Scroll
15:20:59.016	0.90024734	4.3671575	8.339259	0.0022272146	0.024234245	0.0010464122	0.9099778	4.486874	8.672383	Sitting_Scroll
15:20:59.050	0.87151605	4.333637	8.396722	0.030327016	-0.022191513	-0.033162042	0.899055	4.4830456	8.675504	Sitting_Scroll
15:20:59.083	0.87151605	4.333637	8.396722	0.030327016	-0.022191513	-0.033162042	0.899055	4.4830456	8.675504	Sitting_Scroll
15:20:59.116	0.87151605	4.333637	8.396722	0.030327016	-0.022191513	-0.033162042	0.899055	4.4830456	8.675504	Sitting_Scroll
15:20:59.150	0.87151605	4.333637	8.396722	0.030327016	-0.022191513	-0.033162042	0.899055	4.4830456	8.675504	Sitting_Scroll
15:20:59.184	0.87151605	4.333637	8.396722	0.030327016	-0.022191513	-0.033162042	0.899055	4.4830456	8.675504	Sitting_Scroll
15:20:59.217	0.87151605	4.333637	8.396722	0.030327016	-0.022191513	-0.033162042	0.899055	4.4830456	8.675504	Sitting_Scroll
15:20:59.250	0.77574503	4.331243	8.497281	0.0034489452	0.039505877	0.036476597	0.8801846	4.4833574	8.6772785	Sitting_Scroll
15:20:59.284	0.77574503	4.331243	8.497281	0.0034489452	0.039505877	0.036476597	0.8801846	4.4833574	8.6772785	Sitting_Scroll
15:20:59.318	0.77574503	4.331243	8.497281	0.0034489452	0.039505877	0.036476597	0.8801846	4.4833574	8.6772785	Sitting_Scroll
15:20:59.351	0.77574503	4.331243	8.497281	0.0034489452	0.039505877	0.036476597	0.8801846	4.4833574	8.6772785	Sitting_Scroll
15:20:59.384	0.77574503	4.331243	8.497281	0.0034489452	0.039505877	0.036476597	0.8801846	4.4833574	8.6772785	Sitting_Scroll
15:20:59.419	0.9194015	4.271386	8.394327	0.013833654	-0.017915457	-0.0215556	0.8811181	4.480282	8.678769	Sitting_Scroll
15:20:59.451	0.9194015	4.271386	8.394327	0.013833654	-0.017915457	-0.0215556	0.8811181	4.480282	8.678769	Sitting_Scroll
15:20:59.485	0.9194015	4.271386	8.394327	0.013833654	-0.017915457	-0.0215556	0.8811181	4.480282	8.678769	Sitting_Scroll
15:20:59.519	0.9194015	4.271386	8.394327	0.013833654	-0.017915457	-0.0215556	0.8811181	4.480282	8.678769	Sitting_Scroll
15:20:59.552	0.9194015	4.271386	8.394327	0.013833654	-0.017915457	-0.0215556	0.8811181	4.480282	8.678769	Sitting_Scroll
15:20:59.585	0.83081335	4.3432145	8.41827	-0.017931338	0.0126278065	-0.007505701	0.85777104	4.4937277	8.674156	Sitting_Scroll
15:20:59.619	0.83081335	4.3432145	8.41827	-0.017931338	0.0126278065	-0.007505701	0.85777104	4.4937277	8.674156	Sitting_Scroll
15:20:59.652	0.83081335	4.3432145	8.41827	-0.017931338	0.0126278065	-0.007505701	0.85777104	4.4937277	8.674156	Sitting_Scroll
15:20:59.686	0.83081335	4.3432145	8.41827	-0.017931338	0.0126278065	-0.007505701	0.85777104	4.4937277	8.674156	Sitting_Scroll
15:20:59.719	0.83081335	4.3432145	8.41827	-0.017931338	0.0126278065	-0.007505701	0.85777104	4.4937277	8.674156	Sitting_Scroll
15:20:59.753	0.83081335	4.3432145	8.41827	-0.017931338	0.0126278065	-0.007505701	0.85777104	4.4937277	8.674156	Sitting_Scroll
15:20:59.786	0.8044763	4.3911	8.317711	0.038268264	0.019347325	0.008376795	0.8493029	4.5064054	8.668412	Sitting_Scroll
15:20:59.820	0.8044763	4.3911	8.317711	0.038268264	0.019347325	0.008376795	0.8493029	4.5064054	8.668412	Sitting_Scroll
15:20:59.841	0.8044763	4.3911	8.317711	0.038268264	0.019347325	0.008376795	0.8493029	4.5064054	8.668412	Sitting_Scroll
15:20:59.862	0.8044763	4.3911	8.317711	0.038268264	0.019347325	0.008376795	0.8493029	4.5064054	8.668412	Sitting_Scroll
15:20:59.886	0.8044763	4.3911	8.317711	0.038268264	0.019347325	0.008376795	0.8493029	4.5064054	8.668412	Sitting_Scroll
15:20:59.907	0.8044763	4.3911	8.317711	0.038268264	0.019347325	0.008376795	0.8493029	4.5064054	8.668412	Sitting_Scroll
15:20:59.929	0.8044763	4.3911	8.317711	0.038268264	0.019347325	0.008376795	0.8493029	4.5064054	8.668412	Sitting_Scroll
15:20:59.949	0.8284191	4.3911	8.5331955	0.0034489452	0.026066842	-0.002007914	0.8309085	4.513584	8.666459	Sitting_Scroll
15:20:59.974	0.8284191	4.3911	8.5331955	0.0034489452	0.026066842	-0.002007914	0.8309085	4.513584	8.666459	Sitting_Scroll
15:21:00.000	0.8284191	4.3911	8.5331955	0.0034489452	0.026066842	-0.002007914	0.8309085	4.513584	8.666459	Sitting_Scroll
15:21:00.024	0.8284191	4.3911	8.5331955	0.0034489452	0.026066842	-0.002007914	0.8309085	4.513584	8.666459	Sitting_Scroll
15:21:00.047	0.8284191	4.3911	8.5331955	0.0034489452	0.026066842	-0.002007914	0.8309085	4.513584	8.666459	Sitting_Scroll
15:21:00.069	0.8284191	4.3911	8.5331955	0.0034489452	0.026066842	-0.002007914	0.8309085	4.513584	8.666459	Sitting_Scroll
15:21:00.091	0.8284191	4.3911	8.5331955	0.0034489452	0.026066842	-0.002007914	0.8309085	4.513584	8.666459	Sitting_Scroll
15:21:00.113	0.8284191	4.3911	8.5331955	0.0034489452	0.026066842	-0.002007914	0.8309085	4.513584	8.666459	Sitting_Scroll
15:21:00.135	0.5411061	4.532362	8.18842	0.038268264	0.008962615	-0.061872706	0.8300372	4.5521836	8.646329	Sitting_Scroll
15:21:00.157	0.5411061	4.532362	8.18842	0.038268264	0.008962615	-0.061872706	0.8300372	4.5521836	8.646329	Sitting_Scroll
15:21:00.180	0.5411061	4.532362	8.18842	0.038268264	0.008962615	-0.061872706	0.8300372	4.5521836	8.646329	Sitting_Scroll
15:21:00.203	0.5411061	4.532362	8.18842	0.038268264	0.008962615	-0.061872706	0.8300372	4.5521836	8.646329	Sitting_Scroll
15:21:00.228	0.5411061	4.532362	8.18842	0.038268264	0.008962615	-0.061872706	0.8300372	4.5521836	8.646329	Sitting_Scroll
15:21:00.252	0.5411061	4.532362	8.18842	0.038268264	0.008962615	-0.061872706	0.8300372	4.5521836	8.646329	Sitting_Scroll
15:21:00.275	0.5411061	4.532362	8.18842	0.038268264	0.008962615	-0.061872706	0.8300372	4.5521836	8.646329	Sitting_Scroll
15:21:00.299	0.5411061	4.532362	8.18842	0.038268264	0.008962615	-0.061872706	0.8300372	4.5521836	8.646329	Sitting_Scroll
15:21:00.323	0.8356019	4.3958883	8.348836	0.0071141366	0.02240165	0.03953092	0.8052016	4.5731335	8.637619	Sitting_Scroll
15:21:00.356	0.8356019	4.3958883	8.348836	0.0071141366	0.02240165	0.03953092	0.8052016	4.5731335	8.637619	Sitting_Scroll
15:21:00.391	0.8356019	4.3958883	8.348836	0.0071141366	0.02240165	0.03953092	0.8052016	4.5731335	8.637619	Sitting_Scroll
15:21:00.423	0.8356019	4.3958883	8.348836	0.0071141366	0.02240165	0.03953092	0.8052016	4.5731335	8.637619	Sitting_Scroll
15:21:00.445	0.8356019	4.3958883	8.348836	0.0071141366	0.02240165	0.03953092	0.8052016	4.5731335	8.637619	Sitting_Scroll
15:21:00.465	0.8356019	4.3958883	8.348836	0.0071141366	0.02240165	0.03953092	0.8052016	4.5731335	8.637619	Sitting_Scroll
15:21:00.487	0.68715686	4.415043	8.48531	-0.020985665	-0.015471996	0.005322469	0.800636	4.552818	8.648768	Sitting_Scroll
15:21:00.508	0.68715686	4.415043	8.48531	-0.020985665	-0.015471996	0.005322469	0.800636	4.552818	8.648768	Sitting_Scroll
15:21:00.530	0.68715686	4.415043	8.48531	-0.020985665	-0.015471996	0.005322469	0.800636	4.552818	8.648768	Sitting_Scroll
15:21:00.556	0.68715686	4.415043	8.48531	-0.020985665	-0.015471996	0.005322469	0.800636	4.552818	8.648768	Sitting_Scroll
15:21:00.589	0.68715686	4.415043	8.48531	-0.020985665	-0.015471996	0.005322469	0.800636	4.552818	8.648768	Sitting_Scroll
15:21:00.623	0.68715686	4.415043	8.48531	-0.020985665	-0.015471996	0.005322469	0.800636	4.552818	8.648768	Sitting_Scroll
15:21:00.656	0.68715686	4.415043	8.48531	-0.020985665	-0.015471996	0.005322469	0.800636	4.552818	8.648768	Sitting_Scroll
15:21:00.690	0.89545876	4.3192716	8.142929	-0.0032705725	-0.0276893	0.032200538	0.83489054	4.533218	8.655823	Sitting_Scroll
15:21:00.723	0.89545876	4.3192716	8.142929	-0.0032705725	-0.0276893	0.032200538	0.83489054	4.533218	8.655823	Sitting_Scroll
15:21:00.757	0.89545876	4.3192716	8.142929	-0.0032705725	-0.0276893	0.032200538	0.83489054	4.533218	8.655823	Sitting_Scroll
15:21:00.790	0.89545876	4.3192716	8.142929	-0.0032705725	-0.0276893	0.032200538	0.83489054	4.533218	8.655823	Sitting_Scroll
15:21:00.823	0.89545876	4.3192716	8.142929	-0.0032705725	-0.0276893	0.032200538	0.83489054	4.533218	8.655823	Sitting_Scroll
15:21:00.857	0.8834874	4.3073006	8.387145	0.00039461895	-0.020969782	0.005322469	0.86244094	4.5082836	8.666137	Sitting_Scroll
15:21:00.891	0.8834874	4.3073006	8.387145	0.00039461895	-0.020969782	0.005322469	0.86244094	4.5082836	8.666137	Sitting_Scroll
15:21:00.924	0.8834874	4.3073006	8.387145	0.00039461895	-0.020969782	0.005322469	0.86244094	4.5082836	8.666137	Sitting_Scroll
15:21:00.958	0.8834874	4.3073006	8.387145	0.00039461895	-0.020969782	0.005322469	0.86244094	4.5082836	8.666137	Sitting_Scroll
15:21:00.991	0.8834874	4.3073006	8.387145	0.00039461895	-0.020969782	0.005322469	0.86244094	4.5082836	8.666137	Sitting_Scroll
15:21:01.024	0.63208854	4.4461684	8.60263	0.004670676	0.011406075	0.011431121	0.8745289	4.5014887	8.668457	Sitting_Scroll
15:21:01.059	0.63208854	4.4461684	8.60263	0.004670676	0.011406075	0.011431121	0.8745289	4.5014887	8.668457	Sitting_Scroll
15:21:01.092	0.63208854	4.4461684	8.60263	0.004670676	0.011406075	0.011431121	0.8745289	4.5014887	8.668457	Sitting_Scroll
15:21:01.125	0.63208854	4.4461684	8.60263	0.004670676	0.011406075	0.011431121	0.8745289	4.5014887	8.668457	Sitting_Scroll
15:21:01.159	0.63208854	4.4461684	8.60263	0.004670676	0.011406075	0.011431121	0.8745289	4.5014887	8.668457	Sitting_Scroll
15:21:01.192	0.63208854	4.4461684	8.60263	0.004670676	0.011406075	0.011431121	0.8745289	4.5014887	8.668457	Sitting_Scroll
15:21:01.225	0.9194015	4.4126487	8.437425	-0.00082711154	0.0028539624	0.02181583	0.88830364	4.517842	8.658543	Sitting_Scroll
15:21:01.260	0.9194015	4.4126487	8.437425	-0.00082711154	0.0028539624	0.02181583	0.88830364	4.517842	8.658543	Sitting_Scroll
15:21:01.293	0.9194015	4.4126487	8.437425	-0.00082711154	0.0028539624	0.02181583	0.88830364	4.517842	8.658543	Sitting_Scroll
15:21:01.326	0.9194015	4.4126487	8.437425	-0.00082711154	0.0028539624	0.02181583	0.88830364	4.517842	8.658543	Sitting_Scroll
15:21:01.360	0.9194015	4.4126487	8.437425	-0.00082711154	0.0028539624	0.02181583	0.88830364	4.517842	8.658543	Sitting_Scroll
15:21:01.393	0.9289786	4.3240604	8.406299	-0.00082711154	-0.01608286	0.018761504	0.9046933	4.5180836	8.65672	Sitting_Scroll
15:21:01.426	0.9289786	4.3240604	8.406299	-0.00082711154	-0.01608286	0.018761504	0.9046933	4.5180836	8.65672	Sitting_Scroll
15:21:01.460	0.9289786	4.3240604	8.406299	-0.00082711154	-0.01608286	0.018761504	0.9046933	4.5180836	8.65672	Sitting_Scroll
15:21:01.493	0.9289786	4.3240604	8.406299	-0.00082711154	-0.01608286	0.018761504	0.9046933	4.5180836	8.65672	Sitting_Scroll
15:21:01.527	0.9289786	4.3240604	8.406299	-0.00082711154	-0.01608286	0.018761504	0.9046933	4.5180836	8.65672	Sitting_Scroll
15:21:01.548	0.9289786	4.3240604	8.406299	-0.00082711154	-0.01608286	0.018761504	0.9046933	4.5180836	8.65672	Sitting_Scroll
15:21:01.578	0.8978531	4.2905407	8.571504	-0.023429126	0.014460403	0.04747217	0.8957072	4.5270133	8.652988	Sitting_Scroll
15:21:01.599	0.8978531	4.2905407	8.571504	-0.023429126	0.014460403	0.04747217	0.8957072	4.5270133	8.652988	Sitting_Scroll
15:21:01.627	0.8978531	4.2905407	8.571504	-0.023429126	0.014460403	0.04747217	0.8957072	4.5270133	8.652988	Sitting_Scroll
15:21:01.648	0.8978531	4.2905407	8.571504	-0.023429126	0.014460403	0.04747217	0.8957072	4.5270133	8.652988	Sitting_Scroll
15:21:01.669	0.8978531	4.2905407	8.571504	-0.023429126	0.014460403	0.04747217	0.8957072	4.5270133	8.652988	Sitting_Scroll
15:21:01.690	0.8978531	4.2905407	8.571504	-0.023429126	0.014460403	0.04747217	0.8957072	4.5270133	8.652988	Sitting_Scroll
15:21:01.714	0.8978531	4.2905407	8.571504	-0.023429126	0.014460403	0.04747217	0.8957072	4.5270133	8.652988	Sitting_Scroll
15:21:01.739	0.8978531	4.2905407	8.571504	-0.023429126	0.014460403	0.04747217	0.8957072	4.5270133	8.652988	Sitting_Scroll
15:21:01.764	1.0989721	4.2905407	8.097438	0.0028380798	-0.027078435	-0.023999063	0.8994469	4.5313554	8.650329	Sitting_Scroll
15:21:01.787	1.0989721	4.2905407	8.097438	0.0028380798	-0.027078435	-0.023999063	0.8994469	4.5313554	8.650329	Sitting_Scroll
15:21:01.815	1.0989721	4.2905407	8.097438	0.0028380798	-0.027078435	-0.023999063	0.8994469	4.5313554	8.650329	Sitting_Scroll
15:21:01.839	1.0989721	4.2905407	8.097438	0.0028380798	-0.027078435	-0.023999063	0.8994469	4.5313554	8.650329	Sitting_Scroll
15:21:01.862	1.0989721	4.2905407	8.097438	0.0028380798	-0.027078435	-0.023999063	0.8994469	4.5313554	8.650329	Sitting_Scroll
15:21:01.884	1.0989721	4.2905407	8.097438	0.0028380798	-0.027078435	-0.023999063	0.8994469	4.5313554	8.650329	Sitting_Scroll
15:21:01.907	1.0989721	4.2905407	8.097438	0.0028380798	-0.027078435	-0.023999063	0.8994469	4.5313554	8.650329	Sitting_Scroll
15:21:01.929	0.7206767	4.460534	8.399116	0.007725002	-0.027078435	0.005322469	0.8654905	4.51278	8.663494	Sitting_Scroll
15:21:01.951	0.7206767	4.460534	8.399116	0.007725002	-0.027078435	0.005322469	0.8654905	4.51278	8.663494	Sitting_Scroll
15:21:01.973	0.7206767	4.460534	8.399116	0.007725002	-0.027078435	0.005322469	0.8654905	4.51278	8.663494	Sitting_Scroll
15:21:01.994	0.7206767	4.460534	8.399116	0.007725002	-0.027078435	0.005322469	0.8654905	4.51278	8.663494	Sitting_Scroll
15:21:02.016	0.7206767	4.460534	8.399116	0.007725002	-0.027078435	0.005322469	0.8654905	4.51278	8.663494	Sitting_Scroll
15:21:02.038	0.7206767	4.460534	8.399116	0.007725002	-0.027078435	0.005322469	0.8654905	4.51278	8.663494	Sitting_Scroll
15:21:02.059	0.7206767	4.460534	8.399116	0.007725002	-0.027078435	0.005322469	0.8654905	4.51278	8.663494	Sitting_Scroll
15:21:02.096	0.7206767	4.460534	8.399116	0.007725002	-0.027078435	0.005322469	0.8654905	4.51278	8.663494	Sitting_Scroll
15:21:02.129	0.7901107	4.295329	8.46855	-0.027705183	0.025455976	0.03586573	0.8825082	4.4939213	8.671576	Sitting_Scroll
15:21:02.163	0.7901107	4.295329	8.46855	-0.027705183	0.025455976	0.03586573	0.8825082	4.4939213	8.671576	Sitting_Scroll
15:21:02.196	0.7901107	4.295329	8.46855	-0.027705183	0.025455976	0.03586573	0.8825082	4.4939213	8.671576	Sitting_Scroll
15:21:02.230	0.7901107	4.295329	8.46855	-0.027705183	0.025455976	0.03586573	0.8825082	4.4939213	8.671576	Sitting_Scroll
15:21:02.263	0.7901107	4.295329	8.46855	-0.027705183	0.025455976	0.03586573	0.8825082	4.4939213	8.671576	Sitting_Scroll
15:21:02.297	0.9505271	4.276175	8.430242	-0.0038814377	-0.01486113	0.023648426	0.89242876	4.481658	8.676905	Sitting_Scroll
15:21:02.330	0.9505271	4.276175	8.430242	-0.0038814377	-0.01486113	0.023648426	0.89242876	4.481658	8.676905	Sitting_Scroll
15:21:02.364	0.9505271	4.276175	8.430242	-0.0038814377	-0.01486113	0.023648426	0.89242876	4.481658	8.676905	Sitting_Scroll
15:21:02.397	0.9505271	4.276175	8.430242	-0.0038814377	-0.01486113	0.023648426	0.89242876	4.481658	8.676905	Sitting_Scroll
15:21:02.431	0.9505271	4.276175	8.430242	-0.0038814377	-0.01486113	0.023648426	0.89242876	4.481658	8.676905	Sitting_Scroll
15:21:02.466	0.73743665	4.4389853	8.269825	-0.037479028	-0.033187088	-0.013003489	0.9005872	4.4759793	8.678993	Sitting_Scroll
15:21:02.498	0.73743665	4.4389853	8.269825	-0.037479028	-0.033187088	-0.013003489	0.9005872	4.4759793	8.678993	Sitting_Scroll
15:21:02.531	0.73743665	4.4389853	8.269825	-0.037479028	-0.033187088	-0.013003489	0.9005872	4.4759793	8.678993	Sitting_Scroll
15:21:02.564	0.73743665	4.4389853	8.269825	-0.037479028	-0.033187088	-0.013003489	0.9005872	4.4759793	8.678993	Sitting_Scroll
15:21:02.599	0.73743665	4.4389853	8.269825	-0.037479028	-0.033187088	-0.013003489	0.9005872	4.4759793	8.678993	Sitting_Scroll
15:21:02.632	0.73743665	4.4389853	8.269825	-0.037479028	-0.033187088	-0.013003489	0.9005872	4.4759793	8.678993	Sitting_Scroll
15:21:02.665	0.94573855	4.3240604	8.499676	0.029105285	0.031564627	0.031589676	0.8987767	4.4739246	8.68024	Sitting_Scroll
15:21:02.699	0.94573855	4.3240604	8.499676	0.029105285	0.031564627	0.031589676	0.8987767	4.4739246	8.68024	Sitting_Scroll
15:21:02.732	0.94573855	4.3240604	8.499676	0.029105285	0.031564627	0.031589676	0.8987767	4.4739246	8.68024	Sitting_Scroll
15:21:02.766	0.94573855	4.3240604	8.499676	0.029105285	0.031564627	0.031589676	0.8987767	4.4739246	8.68024	Sitting_Scroll
15:21:02.800	0.94573855	4.3240604	8.499676	0.029105285	0.031564627	0.031589676	0.8987767	4.4739246	8.68024	Sitting_Scroll
15:21:02.833	0.7685622	4.3767343	8.327288	-0.00021624629	-0.011195938	0.010820257	0.8969273	4.489741	8.672261	Sitting_Scroll
15:21:02.866	0.7685622	4.3767343	8.327288	-0.00021624629	-0.011195938	0.010820257	0.8969273	4.489741	8.672261	Sitting_Scroll
15:21:02.900	0.7685622	4.3767343	8.327288	-0.00021624629	-0.011195938	0.010820257	0.8969273	4.489741	8.672261	Sitting_Scroll
15:21:02.933	0.7685622	4.3767343	8.327288	-0.00021624629	-0.011195938	0.010820257	0.8969273	4.489741	8.672261	Sitting_Scroll
15:21:02.966	0.7685622	4.3767343	8.327288	-0.00021624629	-0.011195938	0.010820257	0.8969273	4.489741	8.672261	Sitting_Scroll
15:21:03.000	0.9289786	4.3456087	8.358414	-0.013655282	0.0052974233	0.030367944	0.895388	4.4987645	8.667743	Sitting_Scroll
15:21:03.033	0.9289786	4.3456087	8.358414	-0.013655282	0.0052974233	0.030367944	0.895388	4.4987645	8.667743	Sitting_Scroll
15:21:03.066	0.9289786	4.3456087	8.358414	-0.013655282	0.0052974233	0.030367944	0.895388	4.4987645	8.667743	Sitting_Scroll
15:21:03.100	0.9289786	4.3456087	8.358414	-0.013655282	0.0052974233	0.030367944	0.895388	4.4987645	8.667743	Sitting_Scroll
15:21:03.134	0.9289786	4.3456087	8.358414	-0.013655282	0.0052974233	0.030367944	0.895388	4.4987645	8.667743	Sitting_Scroll
15:21:03.168	0.9289786	4.3456087	8.358414	-0.013655282	0.0052974233	0.030367944	0.895388	4.4987645	8.667743	Sitting_Scroll
15:21:03.201	0.7685622	4.381523	8.308133	-0.006324899	-0.005087286	-0.010560027	0.89043546	4.4999866	8.667618	Sitting_Scroll
15:21:03.235	0.7685622	4.381523	8.308133	-0.006324899	-0.005087286	-0.010560027	0.89043546	4.4999866	8.667618	Sitting_Scroll
15:21:03.268	0.7685622	4.381523	8.308133	-0.006324899	-0.005087286	-0.010560027	0.89043546	4.4999866	8.667618	Sitting_Scroll
15:21:03.301	0.7685622	4.381523	8.308133	-0.006324899	-0.005087286	-0.010560027	0.89043546	4.4999866	8.667618	Sitting_Scroll
15:21:03.335	0.7685622	4.381523	8.308133	-0.006324899	-0.005087286	-0.010560027	0.89043546	4.4999866	8.667618	Sitting_Scroll
15:21:03.369	0.76616794	4.3887057	8.430242	-0.0038814377	0.01873646	-0.011781759	0.8821376	4.497058	8.669986	Sitting_Scroll
15:21:03.402	0.76616794	4.3887057	8.430242	-0.0038814377	0.01873646	-0.011781759	0.8821376	4.497058	8.669986	Sitting_Scroll
15:21:03.435	0.76616794	4.3887057	8.430242	-0.0038814377	0.01873646	-0.011781759	0.8821376	4.497058	8.669986	Sitting_Scroll
15:21:03.469	0.76616794	4.3887057	8.430242	-0.0038814377	0.01873646	-0.011781759	0.8821376	4.497058	8.669986	Sitting_Scroll
15:21:03.502	0.76616794	4.3887057	8.430242	-0.0038814377	0.01873646	-0.011781759	0.8821376	4.497058	8.669986	Sitting_Scroll
15:21:03.523	0.76616794	4.3887057	8.430242	-0.0038814377	0.01873646	-0.011781759	0.8821376	4.497058	8.669986	Sitting_Scroll
15:21:03.545	0.8284191	4.3599744	8.382356	0.009557597	0.01873646	-0.009949163	0.8668977	4.511225	8.664161	Sitting_Scroll
15:21:03.566	0.8284191	4.3599744	8.382356	0.009557597	0.01873646	-0.009949163	0.8668977	4.511225	8.664161	Sitting_Scroll
15:21:03.590	0.8284191	4.3599744	8.382356	0.009557597	0.01873646	-0.009949163	0.8668977	4.511225	8.664161	Sitting_Scroll
15:21:03.614	0.8284191	4.3599744	8.382356	0.009557597	0.01873646	-0.009949163	0.8668977	4.511225	8.664161	Sitting_Scroll
15:21:03.638	0.8284191	4.3599744	8.382356	0.009557597	0.01873646	-0.009949163	0.8668977	4.511225	8.664161	Sitting_Scroll
15:21:03.663	0.8284191	4.3599744	8.382356	0.009557597	0.01873646	-0.009949163	0.8668977	4.511225	8.664161	Sitting_Scroll
15:21:03.686	0.8284191	4.3599744	8.382356	0.009557597	0.01873646	-0.009949163	0.8668977	4.511225	8.664161	Sitting_Scroll
15:21:03.709	0.8284191	4.3599744	8.382356	0.009557597	0.01873646	-0.009949163	0.8668977	4.511225	8.664161	Sitting_Scroll
15:21:03.733	0.71828246	4.417437	8.334471	-0.0118226865	0.004686558	0.00043554694	0.8340588	4.530178	8.657495	Sitting_Scroll
15:21:03.757	0.71828246	4.417437	8.334471	-0.0118226865	0.004686558	0.00043554694	0.8340588	4.530178	8.657495	Sitting_Scroll
15:21:03.781	0.71828246	4.417437	8.334471	-0.0118226865	0.004686558	0.00043554694	0.8340588	4.530178	8.657495	Sitting_Scroll
15:21:03.805	0.71828246	4.417437	8.334471	-0.0118226865	0.004686558	0.00043554694	0.8340588	4.530178	8.657495	Sitting_Scroll
15:21:03.829	0.71828246	4.417437	8.334471	-0.0118226865	0.004686558	0.00043554694	0.8340588	4.530178	8.657495	Sitting_Scroll
15:21:03.853	0.71828246	4.417437	8.334471	-0.0118226865	0.004686558	0.00043554694	0.8340588	4.530178	8.657495	Sitting_Scroll
15:21:03.876	0.71828246	4.417437	8.334471	-0.0118226865	0.004686558	0.00043554694	0.8340588	4.530178	8.657495	Sitting_Scroll
15:21:03.901	0.71828246	4.417437	8.334471	-0.0118226865	0.004686558	0.00043554694	0.8340588	4.530178	8.657495	Sitting_Scroll
15:21:03.924	0.83081335	4.400677	8.442213	-0.004492303	0.0052974233	0.010820257	0.8137808	4.533235	8.657824	Sitting_Scroll
15:21:03.947	0.83081335	4.400677	8.442213	-0.004492303	0.0052974233	0.010820257	0.8137808	4.533235	8.657824	Sitting_Scroll
15:21:03.974	0.83081335	4.400677	8.442213	-0.004492303	0.0052974233	0.010820257	0.8137808	4.533235	8.657824	Sitting_Scroll
15:21:04.007	0.83081335	4.400677	8.442213	-0.004492303	0.0052974233	0.010820257	0.8137808	4.533235	8.657824	Sitting_Scroll
15:21:04.041	0.83081335	4.400677	8.442213	-0.004492303	0.0052974233	0.010820257	0.8137808	4.533235	8.657824	Sitting_Scroll
15:21:04.074	0.83081335	4.400677	8.442213	-0.004492303	0.0052974233	0.010820257	0.8137808	4.533235	8.657824	Sitting_Scroll
15:21:04.108	0.62251145	4.4485626	8.351231	-0.0069357636	-0.0038655554	-0.013614354	0.80225164	4.5289545	8.661139	Sitting_Scroll
15:21:04.141	0.62251145	4.4485626	8.351231	-0.0069357636	-0.0038655554	-0.013614354	0.80225164	4.5289545	8.661139	Sitting_Scroll
15:21:04.174	0.62251145	4.4485626	8.351231	-0.0069357636	-0.0038655554	-0.013614354	0.80225164	4.5289545	8.661139	Sitting_Scroll
15:21:04.208	0.62251145	4.4485626	8.351231	-0.0069357636	-0.0038655554	-0.013614354	0.80225164	4.5289545	8.661139	Sitting_Scroll
15:21:04.233	0.62251145	4.4485626	8.351231	-0.0069357636	-0.0038655554	-0.013614354	0.80225164	4.5289545	8.661139	Sitting_Scroll
15:21:04.257	0.62251145	4.4485626	8.351231	-0.0069357636	-0.0038655554	-0.013614354	0.80225164	4.5289545	8.661139	Sitting_Scroll
15:21:04.281	0.66800267	4.4126487	8.317711	0.013222788	0.015071267	-0.028885985	0.7906051	4.5509696	8.650664	Sitting_Scroll
15:21:04.305	0.66800267	4.4126487	8.317711	0.013222788	0.015071267	-0.028885985	0.7906051	4.5509696	8.650664	Sitting_Scroll
15:21:04.329	0.66800267	4.4126487	8.317711	0.013222788	0.015071267	-0.028885985	0.7906051	4.5509696	8.650664	Sitting_Scroll
15:21:04.353	0.66800267	4.4126487	8.317711	0.013222788	0.015071267	-0.028885985	0.7906051	4.5509696	8.650664	Sitting_Scroll
15:21:04.377	0.66800267	4.4126487	8.317711	0.013222788	0.015071267	-0.028885985	0.7906051	4.5509696	8.650664	Sitting_Scroll
15:21:04.401	0.66800267	4.4126487	8.317711	0.013222788	0.015071267	-0.028885985	0.7906051	4.5509696	8.650664	Sitting_Scroll
15:21:04.423	0.66800267	4.4126487	8.317711	0.013222788	0.015071267	-0.028885985	0.7906051	4.5509696	8.650664	Sitting_Scroll
15:21:04.448	0.6464542	4.5275736	8.250671	0.012611924	0.025455976	0.01692891	0.7728043	4.5617847	8.646575	Sitting_Scroll
15:21:04.472	0.6464542	4.5275736	8.250671	0.012611924	0.025455976	0.01692891	0.7728043	4.5617847	8.646575	Sitting_Scroll
15:21:04.496	0.6464542	4.5275736	8.250671	0.012611924	0.025455976	0.01692891	0.7728043	4.5617847	8.646575	Sitting_Scroll
15:21:04.520	0.6464542	4.5275736	8.250671	0.012611924	0.025455976	0.01692891	0.7728043	4.5617847	8.646575	Sitting_Scroll
15:21:04.544	0.6464542	4.5275736	8.250671	0.012611924	0.025455976	0.01692891	0.7728043	4.5617847	8.646575	Sitting_Scroll
15:21:04.567	0.6464542	4.5275736	8.250671	0.012611924	0.025455976	0.01692891	0.7728043	4.5617847	8.646575	Sitting_Scroll
15:21:04.591	0.6464542	4.5275736	8.250671	0.012611924	0.025455976	0.01692891	0.7728043	4.5617847	8.646575	Sitting_Scroll
15:21:04.615	0.6464542	4.5275736	8.250671	0.012611924	0.025455976	0.01692891	0.7728043	4.5617847	8.646575	Sitting_Scroll
15:21:04.639	0.79250497	4.292935	8.470944	0.019942306	0.001632232	0.016318042	0.7667498	4.555511	8.65042	Sitting_Scroll
15:21:04.661	0.79250497	4.292935	8.470944	0.019942306	0.001632232	0.016318042	0.7667498	4.555511	8.65042	Sitting_Scroll
15:21:04.686	0.79250497	4.292935	8.470944	0.019942306	0.001632232	0.016318042	0.7667498	4.555511	8.65042	Sitting_Scroll
15:21:04.710	0.79250497	4.292935	8.470944	0.019942306	0.001632232	0.016318042	0.7667498	4.555511	8.65042	Sitting_Scroll
15:21:04.732	0.79250497	4.292935	8.470944	0.019942306	0.001632232	0.016318042	0.7667498	4.555511	8.65042	Sitting_Scroll
15:21:04.756	0.79250497	4.292935	8.470944	0.019942306	0.001632232	0.016318042	0.7667498	4.555511	8.65042	Sitting_Scroll
15:21:04.780	0.79250497	4.292935	8.470944	0.019942306	0.001632232	0.016318042	0.7667498	4.555511	8.65042	Sitting_Scroll
15:21:04.804	0.80208206	4.350397	8.339259	0.012001059	0.0126278065	0.008376795	0.77919054	4.560928	8.646453	Sitting_Scroll
15:21:04.828	0.80208206	4.350397	8.339259	0.012001059	0.0126278065	0.008376795	0.77919054	4.560928	8.646453	Sitting_Scroll
15:21:04.852	0.80208206	4.350397	8.339259	0.012001059	0.0126278065	0.008376795	0.77919054	4.560928	8.646453	Sitting_Scroll
15:21:04.876	0.80208206	4.350397	8.339259	0.012001059	0.0126278065	0.008376795	0.77919054	4.560928	8.646453	Sitting_Scroll
15:21:04.900	0.80208206	4.350397	8.339259	0.012001059	0.0126278065	0.008376795	0.77919054	4.560928	8.646453	Sitting_Scroll
15:21:04.924	0.80208206	4.350397	8.339259	0.012001059	0.0126278065	0.008376795	0.77919054	4.560928	8.646453	Sitting_Scroll
15:21:04.948	0.80208206	4.350397	8.339259	0.012001059	0.0126278065	0.008376795	0.77919054	4.560928	8.646453	Sitting_Scroll
15:21:04.972	0.80208206	4.350397	8.339259	0.012001059	0.0126278065	0.008376795	0.77919054	4.560928	8.646453	Sitting_Scroll
15:21:04.996	0.6847626	4.4318027	8.344048	-0.0038814377	-0.0002003638	0.026702752	0.77867365	4.561479	8.64621	Sitting_Scroll
15:21:05.020	0.6847626	4.4318027	8.344048	-0.0038814377	-0.0002003638	0.026702752	0.77867365	4.561479	8.64621	Sitting_Scroll
15:21:05.044	0.6847626	4.4318027	8.344048	-0.0038814377	-0.0002003638	0.026702752	0.77867365	4.561479	8.64621	Sitting_Scroll
15:21:05.067	0.6847626	4.4318027	8.344048	-0.0038814377	-0.0002003638	0.026702752	0.77867365	4.561479	8.64621	Sitting_Scroll
15:21:05.091	0.6847626	4.4318027	8.344048	-0.0038814377	-0.0002003638	0.026702752	0.77867365	4.561479	8.64621	Sitting_Scroll
15:21:05.115	0.6847626	4.4318027	8.344048	-0.0038814377	-0.0002003638	0.026702752	0.77867365	4.561479	8.64621	Sitting_Scroll
15:21:05.139	0.6847626	4.4318027	8.344048	-0.0038814377	-0.0002003638	0.026702752	0.77867365	4.561479	8.64621	Sitting_Scroll
15:21:05.163	0.7733508	4.434197	8.389539	-0.0032705725	-0.0124176685	-0.005673106	0.77867365	4.561479	8.64621	Sitting_Scroll
15:21:05.187	0.7733508	4.434197	8.389539	-0.0032705725	-0.0124176685	-0.005673106	0.78863996	4.556691	8.64783	Sitting_Scroll
15:21:05.210	0.7733508	4.434197	8.389539	-0.0032705725	-0.0124176685	-0.005673106	0.78863996	4.556691	8.64783	Sitting_Scroll
15:21:05.234	0.7733508	4.434197	8.389539	-0.0032705725	-0.0124176685	-0.005673106	0.78863996	4.556691	8.64783	Sitting_Scroll
15:21:05.258	0.7733508	4.434197	8.389539	-0.0032705725	-0.0124176685	-0.005673106	0.78863996	4.556691	8.64783	Sitting_Scroll
15:21:05.283	0.7733508	4.434197	8.389539	-0.0032705725	-0.0124176685	-0.005673106	0.78863996	4.556691	8.64783	Sitting_Scroll
15:21:05.306	0.7733508	4.434197	8.389539	-0.0032705725	-0.0124176685	-0.005673106	0.78863996	4.556691	8.64783	Sitting_Scroll
15:21:05.330	0.7733508	4.434197	8.389539	-0.0032705725	-0.0124176685	-0.005673106	0.78863996	4.556691	8.64783	Sitting_Scroll
15:21:05.354	0.7829279	4.436591	8.284191	0.026661824	0.013849537	-0.002007914	0.80356747	4.5669894	8.641021	Sitting_Scroll
15:21:05.377	0.7829279	4.436591	8.284191	0.026661824	0.013849537	-0.002007914	0.80356747	4.5669894	8.641021	Sitting_Scroll
15:21:05.402	0.7829279	4.436591	8.284191	0.026661824	0.013849537	-0.002007914	0.80356747	4.5669894	8.641021	Sitting_Scroll
15:21:05.424	0.7829279	4.436591	8.284191	0.026661824	0.013849537	-0.002007914	0.80356747	4.5669894	8.641021	Sitting_Scroll
15:21:05.447	0.7829279	4.436591	8.284191	0.026661824	0.013849537	-0.002007914	0.80356747	4.5669894	8.641021	Sitting_Scroll
15:21:05.472	0.7829279	4.436591	8.284191	0.026661824	0.013849537	-0.002007914	0.80356747	4.5669894	8.641021	Sitting_Scroll
15:21:05.497	0.7829279	4.436591	8.284191	0.026661824	0.013849537	-0.002007914	0.80356747	4.5669894	8.641021	Sitting_Scroll
15:21:05.521	0.7829279	4.436591	8.284191	0.026661824	0.013849537	-0.002007914	0.80356747	4.5669894	8.641021	Sitting_Scroll
15:21:05.543	0.77574503	4.4246197	8.219545	-0.015487878	0.027288573	0.033422273	0.80081666	4.5654984	8.642063	Sitting_Scroll
15:21:05.567	0.77574503	4.4246197	8.219545	-0.015487878	0.027288573	0.033422273	0.80081666	4.5654984	8.642063	Sitting_Scroll
15:21:05.591	0.77574503	4.4246197	8.219545	-0.015487878	0.027288573	0.033422273	0.80081666	4.5654984	8.642063	Sitting_Scroll
15:21:05.614	0.77574503	4.4246197	8.219545	-0.015487878	0.027288573	0.033422273	0.80081666	4.5654984	8.642063	Sitting_Scroll
15:21:05.635	0.77574503	4.4246197	8.219545	-0.015487878	0.027288573	0.033422273	0.80081666	4.5654984	8.642063	Sitting_Scroll
15:21:05.655	0.77574503	4.4246197	8.219545	-0.015487878	0.027288573	0.033422273	0.80081666	4.5654984	8.642063	Sitting_Scroll
15:21:05.676	0.77574503	4.4246197	8.219545	-0.015487878	0.027288573	0.033422273	0.80081666	4.5654984	8.642063	Sitting_Scroll
15:21:05.697	0.77574503	4.4246197	8.219545	-0.015487878	0.027288573	0.033422273	0.80081666	4.5654984	8.642063	Sitting_Scroll
15:21:05.718	0.71588814	4.348003	8.482916	-0.03686816	0.0028539624	0.023037562	0.78772295	4.5368133	8.65836	Sitting_Scroll
15:21:05.739	0.71588814	4.348003	8.482916	-0.03686816	0.0028539624	0.023037562	0.78772295	4.5368133	8.65836	Sitting_Scroll
15:21:05.761	0.71588814	4.348003	8.482916	-0.03686816	0.0028539624	0.023037562	0.78772295	4.5368133	8.65836	Sitting_Scroll
15:21:05.782	0.71588814	4.348003	8.482916	-0.03686816	0.0028539624	0.023037562	0.78772295	4.5368133	8.65836	Sitting_Scroll
15:21:05.803	0.71588814	4.348003	8.482916	-0.03686816	0.0028539624	0.023037562	0.78772295	4.5368133	8.65836	Sitting_Scroll
15:21:05.824	0.71588814	4.348003	8.482916	-0.03686816	0.0028539624	0.023037562	0.78772295	4.5368133	8.65836	Sitting_Scroll
15:21:05.847	0.71588814	4.348003	8.482916	-0.03686816	0.0028539624	0.023037562	0.78772295	4.5368133	8.65836	Sitting_Scroll
15:21:05.869	0.71588814	4.348003	8.482916	-0.03686816	0.0028539624	0.023037562	0.78772295	4.5368133	8.65836	Sitting_Scroll
15:21:05.890	0.7709565	4.400677	8.334471	-0.013655282	-0.011195938	-0.011170893	0.80560356	4.5195937	8.665714	Sitting_Scroll
15:21:05.913	0.7709565	4.400677	8.334471	-0.013655282	-0.011195938	-0.011170893	0.80560356	4.5195937	8.665714	Sitting_Scroll
15:21:05.934	0.7709565	4.400677	8.334471	-0.013655282	-0.011195938	-0.011170893	0.80560356	4.5195937	8.665714	Sitting_Scroll
15:21:05.957	0.7709565	4.400677	8.334471	-0.013655282	-0.011195938	-0.011170893	0.80560356	4.5195937	8.665714	Sitting_Scroll
15:21:05.980	0.7709565	4.400677	8.334471	-0.013655282	-0.011195938	-0.011170893	0.80560356	4.5195937	8.665714	Sitting_Scroll
15:21:06.001	0.7709565	4.400677	8.334471	-0.013655282	-0.011195938	-0.011170893	0.80560356	4.5195937	8.665714	Sitting_Scroll
15:21:06.023	0.7709565	4.400677	8.334471	-0.013655282	-0.011195938	-0.011170893	0.80560356	4.5195937	8.665714	Sitting_Scroll
15:21:06.045	0.7709565	4.400677	8.334471	-0.013655282	-0.011195938	-0.011170893	0.80560356	4.5195937	8.665714	Sitting_Scroll
15:21:06.066	0.72546524	4.355186	8.425453	-0.004492303	0.0071300194	0.0016572775	0.8147619	4.508957	8.6704	Sitting_Scroll
15:21:06.088	0.72546524	4.355186	8.425453	-0.004492303	0.0071300194	0.0016572775	0.8147619	4.508957	8.6704	Sitting_Scroll
15:21:06.111	0.72546524	4.355186	8.425453	-0.004492303	0.0071300194	0.0016572775	0.8147619	4.508957	8.6704	Sitting_Scroll
15:21:06.147	0.72546524	4.355186	8.425453	-0.004492303	0.0071300194	0.0016572775	0.8147619	4.508957	8.6704	Sitting_Scroll
15:21:06.180	0.72546524	4.355186	8.425453	-0.004492303	0.0071300194	0.0016572775	0.8147619	4.508957	8.6704	Sitting_Scroll
15:21:06.213	0.72546524	4.355186	8.425453	-0.004492303	0.0071300194	0.0016572775	0.8147619	4.508957	8.6704	Sitting_Scroll
15:21:06.247	0.80208206	4.3073006	8.480521	-0.019763935	-0.009974208	-0.004451375	0.8191815	4.497904	8.675722	Sitting_Scroll
15:21:06.280	0.80208206	4.3073006	8.480521	-0.019763935	-0.009974208	-0.004451375	0.8191815	4.497904	8.675722	Sitting_Scroll
15:21:06.314	0.80208206	4.3073006	8.480521	-0.019763935	-0.009974208	-0.004451375	0.8191815	4.497904	8.675722	Sitting_Scroll
15:21:06.347	0.80208206	4.3073006	8.480521	-0.019763935	-0.009974208	-0.004451375	0.8191815	4.497904	8.675722	Sitting_Scroll
15:21:06.381	0.80208206	4.3073006	8.480521	-0.019763935	-0.009974208	-0.004451375	0.8191815	4.497904	8.675722	Sitting_Scroll
15:21:06.414	0.80208206	4.3073006	8.480521	-0.019763935	-0.009974208	-0.004451375	0.8191815	4.497904	8.675722	Sitting_Scroll
15:21:06.448	0.72546524	4.350397	8.442213	0.0028380798	-0.005698151	-0.00506224	0.81677854	4.495065	8.677421	Sitting_Scroll
15:21:06.482	0.72546524	4.350397	8.442213	0.0028380798	-0.005698151	-0.00506224	0.81677854	4.495065	8.677421	Sitting_Scroll
15:21:06.515	0.72546524	4.350397	8.442213	0.0028380798	-0.005698151	-0.00506224	0.81677854	4.495065	8.677421	Sitting_Scroll
15:21:06.548	0.72546524	4.350397	8.442213	0.0028380798	-0.005698151	-0.00506224	0.81677854	4.495065	8.677421	Sitting_Scroll
15:21:06.582	0.72546524	4.350397	8.442213	0.0028380798	-0.005698151	-0.00506224	0.81677854	4.495065	8.677421	Sitting_Scroll
15:21:06.615	0.600963	4.503631	8.286585	0.010168463	-0.0069198813	-0.077755205	0.793839	4.5082693	8.672698	Sitting_Scroll
15:21:06.649	0.600963	4.503631	8.286585	0.010168463	-0.0069198813	-0.077755205	0.793839	4.5082693	8.672698	Sitting_Scroll
15:21:06.682	0.600963	4.503631	8.286585	0.010168463	-0.0069198813	-0.077755205	0.793839	4.5082693	8.672698	Sitting_Scroll
15:21:06.703	0.600963	4.503631	8.286585	0.010168463	-0.0069198813	-0.077755205	0.793839	4.5082693	8.672698	Sitting_Scroll
15:21:06.732	0.600963	4.503631	8.286585	0.010168463	-0.0069198813	-0.077755205	0.793839	4.5082693	8.672698	Sitting_Scroll
15:21:06.754	0.600963	4.503631	8.286585	0.010168463	-0.0069198813	-0.077755205	0.793839	4.5082693	8.672698	Sitting_Scroll
15:21:06.774	0.600963	4.503631	8.286585	0.010168463	-0.0069198813	-0.077755205	0.793839	4.5082693	8.672698	Sitting_Scroll
15:21:06.795	0.6560313	4.381523	8.353624	-0.012433551	0.01873646	0.04380698	0.75410026	4.521891	8.66915	Sitting_Scroll
15:21:06.816	0.6560313	4.381523	8.353624	-0.012433551	0.01873646	0.04380698	0.75410026	4.521891	8.66915	Sitting_Scroll
15:21:06.837	0.6560313	4.381523	8.353624	-0.012433551	0.01873646	0.04380698	0.75410026	4.521891	8.66915	Sitting_Scroll
15:21:06.858	0.6560313	4.381523	8.353624	-0.012433551	0.01873646	0.04380698	0.75410026	4.521891	8.66915	Sitting_Scroll
15:21:06.879	0.6560313	4.381523	8.353624	-0.012433551	0.01873646	0.04380698	0.75410026	4.521891	8.66915	Sitting_Scroll
15:21:06.901	0.6560313	4.381523	8.353624	-0.012433551	0.01873646	0.04380698	0.75410026	4.521891	8.66915	Sitting_Scroll
15:21:06.922	0.6560313	4.381523	8.353624	-0.012433551	0.01873646	0.04380698	0.75410026	4.521891	8.66915	Sitting_Scroll
15:21:06.950	0.6560313	4.381523	8.353624	-0.012433551	0.01873646	0.04380698	0.75410026	4.521891	8.66915	Sitting_Scroll
15:21:06.983	0.7446195	4.242655	8.650515	-0.017931338	0.019958189	0.026091887	0.7720169	4.486699	8.685843	Sitting_Scroll
15:21:07.016	0.7446195	4.242655	8.650515	-0.017931338	0.019958189	0.026091887	0.7720169	4.486699	8.685843	Sitting_Scroll
15:21:07.050	0.7446195	4.242655	8.650515	-0.017931338	0.019958189	0.026091887	0.7720169	4.486699	8.685843	Sitting_Scroll
15:21:07.084	0.7446195	4.242655	8.650515	-0.017931338	0.019958189	0.026091887	0.7720169	4.486699	8.685843	Sitting_Scroll
15:21:07.117	0.7446195	4.242655	8.650515	-0.017931338	0.019958189	0.026091887	0.7720169	4.486699	8.685843	Sitting_Scroll
15:21:07.150	0.6105401	4.4485626	8.348836	0.0016163494	-0.028300164	-0.008727431	0.7762064	4.482683	8.687543	Sitting_Scroll
15:21:07.184	0.6105401	4.4485626	8.348836	0.0016163494	-0.028300164	-0.008727431	0.7762064	4.482683	8.687543	Sitting_Scroll
15:21:07.218	0.6105401	4.4485626	8.348836	0.0016163494	-0.028300164	-0.008727431	0.7762064	4.482683	8.687543	Sitting_Scroll
15:21:07.251	0.6105401	4.4485626	8.348836	0.0016163494	-0.028300164	-0.008727431	0.7762064	4.482683	8.687543	Sitting_Scroll
15:21:07.284	0.6105401	4.4485626	8.348836	0.0016163494	-0.028300164	-0.008727431	0.7762064	4.482683	8.687543	Sitting_Scroll
15:21:07.318	0.6105401	4.4485626	8.348836	0.0016163494	-0.028300164	-0.008727431	0.7762064	4.482683	8.687543	Sitting_Scroll
15:21:07.351	0.7589851	4.352792	8.308133	0.012001059	-0.011195938	0.00043554694	0.7835695	4.479553	8.688497	Sitting_Scroll
15:21:07.385	0.7589851	4.352792	8.308133	0.012001059	-0.011195938	0.00043554694	0.7835695	4.479553	8.688497	Sitting_Scroll
15:21:07.419	0.7589851	4.352792	8.308133	0.012001059	-0.011195938	0.00043554694	0.7835695	4.479553	8.688497	Sitting_Scroll
15:21:07.452	0.7589851	4.352792	8.308133	0.012001059	-0.011195938	0.00043554694	0.7835695	4.479553	8.688497	Sitting_Scroll
15:21:07.485	0.7589851	4.352792	8.308133	0.012001059	-0.011195938	0.00043554694	0.7835695	4.479553	8.688497	Sitting_Scroll
15:21:07.519	0.7206767	4.3264546	8.41827	-0.004492303	-0.00325469	0.0010464122	0.77516574	4.4912534	8.683208	Sitting_Scroll
15:21:07.552	0.7206767	4.3264546	8.41827	-0.004492303	-0.00325469	0.0010464122	0.77516574	4.4912534	8.683208	Sitting_Scroll
15:21:07.586	0.7206767	4.3264546	8.41827	-0.004492303	-0.00325469	0.0010464122	0.77516574	4.4912534	8.683208	Sitting_Scroll
15:21:07.620	0.7206767	4.3264546	8.41827	-0.004492303	-0.00325469	0.0010464122	0.77516574	4.4912534	8.683208	Sitting_Scroll
15:21:07.653	0.7206767	4.3264546	8.41827	-0.004492303	-0.00325469	0.0010464122	0.77516574	4.4912534	8.683208	Sitting_Scroll
15:21:07.686	0.74222517	4.350397	8.41827	-0.018542204	-0.011195938	0.015096312	0.78270274	4.482375	8.6871195	Sitting_Scroll
15:21:07.720	0.74222517	4.350397	8.41827	-0.018542204	-0.011195938	0.015096312	0.78270274	4.482375	8.6871195	Sitting_Scroll
15:21:07.753	0.74222517	4.350397	8.41827	-0.018542204	-0.011195938	0.015096312	0.78270274	4.482375	8.6871195	Sitting_Scroll
15:21:07.787	0.74222517	4.350397	8.41827	-0.018542204	-0.011195938	0.015096312	0.78270274	4.482375	8.6871195	Sitting_Scroll
15:21:07.821	0.74222517	4.350397	8.41827	-0.018542204	-0.011195938	0.015096312	0.78270274	4.482375	8.6871195	Sitting_Scroll
15:21:07.854	0.74222517	4.350397	8.41827	-0.018542204	-0.011195938	0.015096312	0.78270274	4.482375	8.6871195	Sitting_Scroll
15:21:07.888	0.75659084	4.2618093	8.5331955	-0.0344247	0.01873646	0.042585246	0.77190286	4.4820404	8.688259	Sitting_Scroll
15:21:07.921	0.75659084	4.2618093	8.5331955	-0.0344247	0.01873646	0.042585246	0.77190286	4.4820404	8.688259	Sitting_Scroll
15:21:07.942	0.75659084	4.2618093	8.5331955	-0.0344247	0.01873646	0.042585246	0.77190286	4.4820404	8.688259	Sitting_Scroll
15:21:07.971	0.75659084	4.2618093	8.5331955	-0.0344247	0.01873646	0.042585246	0.77190286	4.4820404	8.688259	Sitting_Scroll
15:21:07.992	0.75659084	4.2618093	8.5331955	-0.0344247	0.01873646	0.042585246	0.77190286	4.4820404	8.688259	Sitting_Scroll
15:21:08.021	0.75659084	4.2618093	8.5331955	-0.0344247	0.01873646	0.042585246	0.77190286	4.4820404	8.688259	Sitting_Scroll
15:21:08.042	0.74222517	4.314483	8.334471	0.0065032714	-0.0026438248	-0.004451375	0.784251	4.4666743	8.695063	Sitting_Scroll
15:21:08.072	0.74222517	4.314483	8.334471	0.0065032714	-0.0026438248	-0.004451375	0.784251	4.4666743	8.695063	Sitting_Scroll
15:21:08.092	0.74222517	4.314483	8.334471	0.0065032714	-0.0026438248	-0.004451375	0.784251	4.4666743	8.695063	Sitting_Scroll
15:21:08.113	0.74222517	4.314483	8.334471	0.0065032714	-0.0026438248	-0.004451375	0.784251	4.4666743	8.695063	Sitting_Scroll
15:21:08.137	0.74222517	4.314483	8.334471	0.0065032714	-0.0026438248	-0.004451375	0.784251	4.4666743	8.695063	Sitting_Scroll
15:21:08.162	0.74222517	4.314483	8.334471	0.0065032714	-0.0026438248	-0.004451375	0.784251	4.4666743	8.695063	Sitting_Scroll
15:21:08.186	0.74222517	4.314483	8.334471	0.0065032714	-0.0026438248	-0.004451375	0.784251	4.4666743	8.695063	Sitting_Scroll
15:21:08.210	0.74222517	4.314483	8.334471	0.0065032714	-0.0026438248	-0.004451375	0.784251	4.4666743	8.695063	Sitting_Scroll
15:21:08.234	0.7877164	4.350397	8.356019	-0.0081574945	0.0022430972	0.012041987	0.7733592	4.4775248	8.690456	Sitting_Scroll
15:21:08.258	0.7877164	4.350397	8.356019	-0.0081574945	0.0022430972	0.012041987	0.7733592	4.4775248	8.690456	Sitting_Scroll
15:21:08.282	0.7877164	4.350397	8.356019	-0.0081574945	0.0022430972	0.012041987	0.7733592	4.4775248	8.690456	Sitting_Scroll
15:21:08.306	0.7877164	4.350397	8.356019	-0.0081574945	0.0022430972	0.012041987	0.7733592	4.4775248	8.690456	Sitting_Scroll
15:21:08.330	0.7877164	4.350397	8.356019	-0.0081574945	0.0022430972	0.012041987	0.7733592	4.4775248	8.690456	Sitting_Scroll
15:21:08.354	0.7877164	4.350397	8.356019	-0.0081574945	0.0022430972	0.012041987	0.7733592	4.4775248	8.690456	Sitting_Scroll
15:21:08.377	0.7877164	4.350397	8.356019	-0.0081574945	0.0022430972	0.012041987	0.7733592	4.4775248	8.690456	Sitting_Scroll
15:21:08.402	0.6847626	4.364763	8.463761	-0.0069357636	-0.005698151	0.0065441993	0.7639595	4.464924	8.697768	Sitting_Scroll
15:21:08.426	0.6847626	4.364763	8.463761	-0.0069357636	-0.005698151	0.0065441993	0.7639595	4.464924	8.697768	Sitting_Scroll
15:21:08.450	0.6847626	4.364763	8.463761	-0.0069357636	-0.005698151	0.0065441993	0.7639595	4.464924	8.697768	Sitting_Scroll
15:21:08.474	0.6847626	4.364763	8.463761	-0.0069357636	-0.005698151	0.0065441993	0.7639595	4.464924	8.697768	Sitting_Scroll
15:21:08.498	0.6847626	4.364763	8.463761	-0.0069357636	-0.005698151	0.0065441993	0.7639595	4.464924	8.697768	Sitting_Scroll
15:21:08.522	0.6847626	4.364763	8.463761	-0.0069357636	-0.005698151	0.0065441993	0.7639595	4.464924	8.697768	Sitting_Scroll
15:21:08.560	0.6847626	4.364763	8.463761	-0.0069357636	-0.005698151	0.0065441993	0.7639595	4.464924	8.697768	Sitting_Scroll
15:21:08.595	0.64166564	4.4126487	8.360807	-0.0099900905	0.015682133	-0.008727431	0.76408756	4.4724727	8.693876	Sitting_Scroll
15:21:08.628	0.64166564	4.4126487	8.360807	-0.0099900905	0.015682133	-0.008727431	0.76408756	4.4724727	8.693876	Sitting_Scroll
15:21:08.661	0.64166564	4.4126487	8.360807	-0.0099900905	0.015682133	-0.008727431	0.76408756	4.4724727	8.693876	Sitting_Scroll
15:21:08.695	0.64166564	4.4126487	8.360807	-0.0099900905	0.015682133	-0.008727431	0.76408756	4.4724727	8.693876	Sitting_Scroll
15:21:08.728	0.64166564	4.4126487	8.360807	-0.0099900905	0.015682133	-0.008727431	0.76408756	4.4724727	8.693876	Sitting_Scroll
15:21:08.764	0.6608198	4.2402606	8.612206	0.008335867	0.014460403	0.029146213	0.7301258	4.4675393	8.69933	Sitting_Scroll
15:21:08.793	0.6608198	4.2402606	8.612206	0.008335867	0.014460403	0.029146213	0.7301258	4.4675393	8.69933	Sitting_Scroll
15:21:08.817	0.6608198	4.2402606	8.612206	0.008335867	0.014460403	0.029146213	0.7301258	4.4675393	8.69933	Sitting_Scroll
15:21:08.841	0.6608198	4.2402606	8.612206	0.008335867	0.014460403	0.029146213	0.7301258	4.4675393	8.69933	Sitting_Scroll
15:21:08.865	0.6608198	4.2402606	8.612206	0.008335867	0.014460403	0.029146213	0.7301258	4.4675393	8.69933	Sitting_Scroll
15:21:08.889	0.6608198	4.2402606	8.612206	0.008335867	0.014460403	0.029146213	0.7301258	4.4675393	8.69933	Sitting_Scroll
15:21:08.913	0.6608198	4.2402606	8.612206	0.008335867	0.014460403	0.029146213	0.7301258	4.4675393	8.69933	Sitting_Scroll
15:21:08.935	0.6608198	4.2402606	8.612206	0.008335867	0.014460403	0.029146213	0.7301258	4.4675393	8.69933	Sitting_Scroll
15:21:08.959	0.68236834	4.520391	8.095043	-0.05641585	-0.06128689	0.02181583	0.76814127	4.4670167	8.696324	Sitting_Scroll
15:21:08.982	0.68236834	4.520391	8.095043	-0.05641585	-0.06128689	0.02181583	0.76814127	4.4670167	8.696324	Sitting_Scroll
15:21:09.004	0.68236834	4.520391	8.095043	-0.05641585	-0.06128689	0.02181583	0.76814127	4.4670167	8.696324	Sitting_Scroll
15:21:09.027	0.68236834	4.520391	8.095043	-0.05641585	-0.06128689	0.02181583	0.76814127	4.4670167	8.696324	Sitting_Scroll
15:21:09.050	0.68236834	4.520391	8.095043	-0.05641585	-0.06128689	0.02181583	0.76814127	4.4670167	8.696324	Sitting_Scroll
15:21:09.075	0.68236834	4.520391	8.095043	-0.05641585	-0.06128689	0.02181583	0.76814127	4.4670167	8.696324	Sitting_Scroll
15:21:09.099	0.68236834	4.520391	8.095043	-0.05641585	-0.06128689	0.02181583	0.76814127	4.4670167	8.696324	Sitting_Scroll
15:21:09.122	0.68236834	4.520391	8.095043	-0.05641585	-0.06128689	0.02181583	0.76814127	4.4670167	8.696324	Sitting_Scroll
15:21:09.146	1.0175668	4.0582957	8.55235	-0.014266146	-0.047847856	0.046861306	0.8083725	4.430064	8.711568	Sitting_Scroll
15:21:09.171	1.0175668	4.0582957	8.55235	-0.014266146	-0.047847856	0.046861306	0.8083725	4.430064	8.711568	Sitting_Scroll
15:21:09.195	1.0175668	4.0582957	8.55235	-0.014266146	-0.047847856	0.046861306	0.8083725	4.430064	8.711568	Sitting_Scroll
15:21:09.218	1.0175668	4.0582957	8.55235	-0.014266146	-0.047847856	0.046861306	0.8083725	4.430064	8.711568	Sitting_Scroll
15:21:09.242	1.0175668	4.0582957	8.55235	-0.014266146	-0.047847856	0.046861306	0.8083725	4.430064	8.711568	Sitting_Scroll
15:21:09.266	1.0175668	4.0582957	8.55235	-0.014266146	-0.047847856	0.046861306	0.8083725	4.430064	8.711568	Sitting_Scroll
15:21:09.290	1.0175668	4.0582957	8.55235	-0.014266146	-0.047847856	0.046861306	0.8083725	4.430064	8.711568	Sitting_Scroll
15:21:09.313	0.4285752	4.3791285	8.540379	-0.0057140337	-0.020969782	-0.006283971	0.8285492	4.393004	8.728423	Sitting_Scroll
15:21:09.337	0.4285752	4.3791285	8.540379	-0.0057140337	-0.020969782	-0.006283971	0.8285492	4.393004	8.728423	Sitting_Scroll
15:21:09.360	0.4285752	4.3791285	8.540379	-0.0057140337	-0.020969782	-0.006283971	0.8285492	4.393004	8.728423	Sitting_Scroll
15:21:09.384	0.4285752	4.3791285	8.540379	-0.0057140337	-0.020969782	-0.006283971	0.8285492	4.393004	8.728423	Sitting_Scroll
15:21:09.408	0.4285752	4.3791285	8.540379	-0.0057140337	-0.020969782	-0.006283971	0.8285492	4.393004	8.728423	Sitting_Scroll
15:21:09.432	0.4285752	4.3791285	8.540379	-0.0057140337	-0.020969782	-0.006283971	0.8285492	4.393004	8.728423	Sitting_Scroll
15:21:09.456	0.4285752	4.3791285	8.540379	-0.0057140337	-0.020969782	-0.006283971	0.8285492	4.393004	8.728423	Sitting_Scroll
15:21:09.480	0.4285752	4.3791285	8.540379	-0.0057140337	-0.020969782	-0.006283971	0.8285492	4.393004	8.728423	Sitting_Scroll
15:21:09.503	0.8786988	4.1804037	8.526012	-0.046642005	-0.0020329594	0.07068505	0.86551607	4.3921766	8.725251	Sitting_Scroll
15:21:09.527	0.8786988	4.1804037	8.526012	-0.046642005	-0.0020329594	0.07068505	0.86551607	4.3921766	8.725251	Sitting_Scroll
15:21:09.551	0.8786988	4.1804037	8.526012	-0.046642005	-0.0020329594	0.07068505	0.86551607	4.3921766	8.725251	Sitting_Scroll
15:21:09.575	0.8786988	4.1804037	8.526012	-0.046642005	-0.0020329594	0.07068505	0.86551607	4.3921766	8.725251	Sitting_Scroll
15:21:09.599	0.8786988	4.1804037	8.526012	-0.046642005	-0.0020329594	0.07068505	0.86551607	4.3921766	8.725251	Sitting_Scroll
15:21:09.623	0.8786988	4.1804037	8.526012	-0.046642005	-0.0020329594	0.07068505	0.86551607	4.3921766	8.725251	Sitting_Scroll
15:21:09.647	0.8786988	4.1804037	8.526012	-0.046642005	-0.0020329594	0.07068505	0.86551607	4.3921766	8.725251	Sitting_Scroll
15:21:09.671	0.7972935	4.35758	8.209969	-0.030759508	-0.0417392	0.06213294	0.9530594	4.344691	8.739892	Sitting_Scroll
15:21:09.695	0.7972935	4.35758	8.209969	-0.030759508	-0.0417392	0.06213294	0.9530594	4.344691	8.739892	Sitting_Scroll
15:21:09.719	0.7972935	4.35758	8.209969	-0.030759508	-0.0417392	0.06213294	0.9530594	4.344691	8.739892	Sitting_Scroll
15:21:09.743	0.7972935	4.35758	8.209969	-0.030759508	-0.0417392	0.06213294	0.9530594	4.344691	8.739892	Sitting_Scroll
15:21:09.765	0.7972935	4.35758	8.209969	-0.030759508	-0.0417392	0.06213294	0.9530594	4.344691	8.739892	Sitting_Scroll
15:21:09.790	0.7972935	4.35758	8.209969	-0.030759508	-0.0417392	0.06213294	0.9530594	4.344691	8.739892	Sitting_Scroll
15:21:09.814	0.7972935	4.35758	8.209969	-0.030759508	-0.0417392	0.06213294	0.9530594	4.344691	8.739892	Sitting_Scroll
15:21:09.837	0.7972935	4.35758	8.209969	-0.030759508	-0.0417392	0.06213294	0.9530594	4.344691	8.739892	Sitting_Scroll
15:21:09.860	1.0750294	4.063084	8.420665	-0.027705183	0.07982298	0.04625044	1.0147583	4.3049283	8.752611	Sitting_Scroll
15:21:09.882	1.0750294	4.063084	8.420665	-0.027705183	0.07982298	0.04625044	1.0147583	4.3049283	8.752611	Sitting_Scroll
15:21:09.907	1.0750294	4.063084	8.420665	-0.027705183	0.07982298	0.04625044	1.0147583	4.3049283	8.752611	Sitting_Scroll
15:21:09.930	1.0750294	4.063084	8.420665	-0.027705183	0.07982298	0.04625044	1.0147583	4.3049283	8.752611	Sitting_Scroll
15:21:09.954	1.0750294	4.063084	8.420665	-0.027705183	0.07982298	0.04625044	1.0147583	4.3049283	8.752611	Sitting_Scroll
15:21:09.978	1.0750294	4.063084	8.420665	-0.027705183	0.07982298	0.04625044	1.0147583	4.3049283	8.752611	Sitting_Scroll
15:21:10.002	1.0750294	4.063084	8.420665	-0.027705183	0.07982298	0.04625044	1.0147583	4.3049283	8.752611	Sitting_Scroll
15:21:10.025	1.1468576	4.041536	8.46855	-0.04114422	0.026066842	0.05113736	1.0104465	4.2312922	8.788943	Sitting_Scroll
15:21:10.048	1.1468576	4.041536	8.46855	-0.04114422	0.026066842	0.05113736	1.0104465	4.2312922	8.788943	Sitting_Scroll
15:21:10.072	1.1468576	4.041536	8.46855	-0.04114422	0.026066842	0.05113736	1.0104465	4.2312922	8.788943	Sitting_Scroll
15:21:10.096	1.1468576	4.041536	8.46855	-0.04114422	0.026066842	0.05113736	1.0104465	4.2312922	8.788943	Sitting_Scroll
15:21:10.120	1.1468576	4.041536	8.46855	-0.04114422	0.026066842	0.05113736	1.0104465	4.2312922	8.788943	Sitting_Scroll
15:21:10.144	1.1468576	4.041536	8.46855	-0.04114422	0.026066842	0.05113736	1.0104465	4.2312922	8.788943	Sitting_Scroll
15:21:10.168	1.1468576	4.041536	8.46855	-0.04114422	0.026066842	0.05113736	1.0104465	4.2312922	8.788943	Sitting_Scroll
15:21:10.192	1.1468576	4.041536	8.46855	-0.04114422	0.026066842	0.05113736	1.0104465	4.2312922	8.788943	Sitting_Scroll
15:21:10.215	0.8140534	3.8835137	8.645726	-0.115058914	0.06638395	0.05419169	0.978486	4.1300964	8.840545	Sitting_Scroll
15:21:10.239	0.8140534	3.8835137	8.645726	-0.115058914	0.06638395	0.05419169	0.978486	4.1300964	8.840545	Sitting_Scroll
15:21:10.263	0.8140534	3.8835137	8.645726	-0.115058914	0.06638395	0.05419169	0.978486	4.1300964	8.840545	Sitting_Scroll
15:21:10.287	0.8140534	3.8835137	8.645726	-0.115058914	0.06638395	0.05419169	0.978486	4.1300964	8.840545	Sitting_Scroll
15:21:10.311	0.8140534	3.8835137	8.645726	-0.115058914	0.06638395	0.05419169	0.978486	4.1300964	8.840545	Sitting_Scroll
15:21:10.334	0.8140534	3.8835137	8.645726	-0.115058914	0.06638395	0.05419169	0.978486	4.1300964	8.840545	Sitting_Scroll
15:21:10.358	0.8140534	3.8835137	8.645726	-0.115058914	0.06638395	0.05419169	0.978486	4.1300964	8.840545	Sitting_Scroll
15:21:10.382	0.8140534	3.8835137	8.645726	-0.15109996	0.14946163	0.06763072	0.978486	4.1300964	8.840545	Sitting_Scroll
15:21:10.406	0.74701375	3.7614057	8.269825	-0.15109996	0.14946163	0.06763072	0.85660744	3.9884822	8.91788	Sitting_Scroll
15:21:10.430	0.74701375	3.7614057	8.269825	-0.15109996	0.14946163	0.06763072	0.85660744	3.9884822	8.91788	Sitting_Scroll
15:21:10.452	0.74701375	3.7614057	8.269825	-0.15109996	0.14946163	0.06763072	0.85660744	3.9884822	8.91788	Sitting_Scroll
15:21:10.476	0.74701375	3.7614057	8.269825	-0.15109996	0.14946163	0.06763072	0.85660744	3.9884822	8.91788	Sitting_Scroll
15:21:10.502	0.74701375	3.7614057	8.269825	-0.15109996	0.14946163	0.06763072	0.85660744	3.9884822	8.91788	Sitting_Scroll
15:21:10.526	0.74701375	3.7614057	8.269825	-0.15109996	0.14946163	0.06763072	0.85660744	3.9884822	8.91788	Sitting_Scroll
15:21:10.550	0.74701375	3.7614057	8.269825	-0.15109996	0.14946163	0.06763072	0.85660744	3.9884822	8.91788	Sitting_Scroll
15:21:10.573	0.9385557	3.4836698	8.794171	-0.084515646	0.090207696	-0.014225218	0.6587306	3.7542984	9.03558	Sitting_Scroll
15:21:10.597	0.9385557	3.4836698	8.794171	-0.084515646	0.090207696	-0.014225218	0.6587306	3.7542984	9.03558	Sitting_Scroll
15:21:10.620	0.9385557	3.4836698	8.794171	-0.084515646	0.090207696	-0.014225218	0.6587306	3.7542984	9.03558	Sitting_Scroll
15:21:10.644	0.9385557	3.4836698	8.794171	-0.084515646	0.090207696	-0.014225218	0.6587306	3.7542984	9.03558	Sitting_Scroll
15:21:10.668	0.9385557	3.4836698	8.794171	-0.084515646	0.090207696	-0.014225218	0.6587306	3.7542984	9.03558	Sitting_Scroll
15:21:10.692	0.9385557	3.4836698	8.794171	-0.084515646	0.090207696	-0.014225218	0.6587306	3.7542984	9.03558	Sitting_Scroll
15:21:10.716	0.9385557	3.4836698	8.794171	-0.084515646	0.090207696	-0.014225218	0.6587306	3.7542984	9.03558	Sitting_Scroll
15:21:10.741	0.9385557	3.4836698	8.794171	-0.084515646	0.090207696	-0.014225218	0.6587306	3.7542984	9.03558	Sitting_Scroll
15:21:10.764	0.39505535	3.2729738	8.667274	0.030327016	0.07860125	-0.10280068	0.5152132	3.6684687	9.080048	Sitting_Scroll
15:21:10.788	0.39505535	3.2729738	8.667274	0.030327016	0.07860125	-0.10280068	0.5152132	3.6684687	9.080048	Sitting_Scroll
15:21:10.812	0.39505535	3.2729738	8.667274	0.030327016	0.07860125	-0.10280068	0.5152132	3.6684687	9.080048	Sitting_Scroll
15:21:10.836	0.39505535	3.2729738	8.667274	0.030327016	0.07860125	-0.10280068	0.5152132	3.6684687	9.080048	Sitting_Scroll
15:21:10.860	0.39505535	3.2729738	8.667274	0.030327016	0.07860125	-0.10280068	0.5152132	3.6684687	9.080048	Sitting_Scroll
15:21:10.884	0.39505535	3.2729738	8.667274	0.030327016	0.07860125	-0.10280068	0.5152132	3.6684687	9.080048	Sitting_Scroll
15:21:10.908	0.39505535	3.2729738	8.667274	0.030327016	0.07860125	-0.10280068	0.5152132	3.6684687	9.080048	Sitting_Scroll
15:21:10.931	0.4740664	2.9305923	8.796566	-0.05885931	0.090207696	-0.21397816	0.38059878	3.5568783	9.130943	Sitting_Scroll
15:21:10.955	0.4740664	2.9305923	8.796566	-0.05885931	0.090207696	-0.21397816	0.38059878	3.5568783	9.130943	Sitting_Scroll
15:21:10.980	0.4740664	2.9305923	8.796566	-0.05885931	0.090207696	-0.21397816	0.38059878	3.5568783	9.130943	Sitting_Scroll
15:21:11.003	0.4740664	2.9305923	8.796566	-0.05885931	0.090207696	-0.21397816	0.38059878	3.5568783	9.130943	Sitting_Scroll
15:21:11.027	0.4740664	2.9305923	8.796566	-0.05885931	0.090207696	-0.21397816	0.38059878	3.5568783	9.130943	Sitting_Scroll
15:21:11.054	0.4740664	2.9305923	8.796566	-0.05885931	0.090207696	-0.21397816	0.38059878	3.5568783	9.130943	Sitting_Scroll
15:21:11.078	0.4740664	2.9305923	8.796566	-0.05885931	0.090207696	-0.21397816	0.38059878	3.5568783	9.130943	Sitting_Scroll
15:21:11.100	0.1987248	2.8827069	8.320105	-0.24822754	-0.20361848	-0.309884	0.3704086	3.3831656	9.197139	Sitting_Scroll
15:21:11.122	0.1987248	2.8827069	8.320105	-0.24822754	-0.20361848	-0.309884	0.3704086	3.3831656	9.197139	Sitting_Scroll
15:21:11.144	0.1987248	2.8827069	8.320105	-0.24822754	-0.20361848	-0.309884	0.3704086	3.3831656	9.197139	Sitting_Scroll
15:21:11.165	0.1987248	2.8827069	8.320105	-0.24822754	-0.20361848	-0.309884	0.3704086	3.3831656	9.197139	Sitting_Scroll
15:21:11.187	0.1987248	2.8827069	8.320105	-0.24822754	-0.20361848	-0.309884	0.3704086	3.3831656	9.197139	Sitting_Scroll
15:21:11.212	0.1987248	2.8827069	8.320105	-0.24822754	-0.20361848	-0.309884	0.3704086	3.3831656	9.197139	Sitting_Scroll
15:21:11.234	0.1987248	2.8827069	8.320105	-0.24822754	-0.20361848	-0.309884	0.3704086	3.3831656	9.197139	Sitting_Scroll
15:21:11.258	0.1987248	2.8827069	8.320105	-0.24822754	-0.20361848	-0.309884	0.3704086	3.3831656	9.197139	Sitting_Scroll
15:21:11.282	0.1987248	2.8827069	8.320105	-0.7179829	-0.21033801	-0.1852675	0.3704086	3.3831656	9.197139	Sitting_Scroll
15:21:11.305	0.11013664	2.2625897	8.985713	-0.7179829	-0.21033801	-0.1852675	0.45962024	2.75313	9.401032	Sitting_Scroll
15:21:11.330	0.11013664	2.2625897	8.985713	-0.7179829	-0.21033801	-0.1852675	0.45962024	2.75313	9.401032	Sitting_Scroll
15:21:11.354	0.11013664	2.2625897	8.985713	-0.7179829	-0.21033801	-0.1852675	0.45962024	2.75313	9.401032	Sitting_Scroll
15:21:11.378	0.11013664	2.2625897	8.985713	-0.7179829	-0.21033801	-0.1852675	0.45962024	2.75313	9.401032	Sitting_Scroll
15:21:11.400	0.11013664	2.2625897	8.985713	-0.7179829	-0.21033801	-0.1852675	0.45962024	2.75313	9.401032	Sitting_Scroll
15:21:11.423	0.11013664	2.2625897	8.985713	-0.7179829	-0.21033801	-0.1852675	0.45962024	2.75313	9.401032	Sitting_Scroll
15:21:11.448	0.11013664	2.2625897	8.985713	-0.7179829	-0.21033801	-0.1852675	0.45962024	2.75313	9.401032	Sitting_Scroll
15:21:11.472	0.08140534	1.1731946	9.296969	-0.7546348	-0.077780254	-0.048433673	0.5800507	1.6375905	9.65154	Sitting_Scroll
15:21:11.495	0.08140534	1.1731946	9.296969	-0.7546348	-0.077780254	-0.048433673	0.5800507	1.6375905	9.65154	Sitting_Scroll
15:21:11.518	0.08140534	1.1731946	9.296969	-0.7546348	-0.077780254	-0.048433673	0.5800507	1.6375905	9.65154	Sitting_Scroll
15:21:11.542	0.08140534	1.1731946	9.296969	-0.7546348	-0.077780254	-0.048433673	0.5800507	1.6375905	9.65154	Sitting_Scroll
15:21:11.565	0.08140534	1.1731946	9.296969	-0.7546348	-0.077780254	-0.048433673	0.5800507	1.6375905	9.65154	Sitting_Scroll
15:21:11.588	0.08140534	1.1731946	9.296969	-0.7546348	-0.077780254	-0.048433673	0.5800507	1.6375905	9.65154	Sitting_Scroll
15:21:11.612	0.08140534	1.1731946	9.296969	-0.7546348	-0.077780254	-0.048433673	0.5800507	1.6375905	9.65154	Sitting_Scroll
15:21:11.636	0.08140534	1.1731946	9.296969	-0.7546348	-0.077780254	-0.048433673	0.5800507	1.6375905	9.65154	Sitting_Scroll
15:21:11.660	0.94573855	1.1133378	9.026416	-0.16576073	0.042560205	-0.015446949	0.4251802	1.1107608	9.73426	Sitting_Scroll
15:21:11.684	0.94573855	1.1133378	9.026416	-0.16576073	0.042560205	-0.015446949	0.4251802	1.1107608	9.73426	Sitting_Scroll
15:21:11.708	0.94573855	1.1133378	9.026416	-0.16576073	0.042560205	-0.015446949	0.4251802	1.1107608	9.73426	Sitting_Scroll
15:21:11.732	0.94573855	1.1133378	9.026416	-0.16576073	0.042560205	-0.015446949	0.4251802	1.1107608	9.73426	Sitting_Scroll
15:21:11.756	0.94573855	1.1133378	9.026416	-0.16576073	0.042560205	-0.015446949	0.4251802	1.1107608	9.73426	Sitting_Scroll
15:21:11.780	0.94573855	1.1133378	9.026416	-0.16576073	0.042560205	-0.015446949	0.4251802	1.1107608	9.73426	Sitting_Scroll
15:21:11.804	0.94573855	1.1133378	9.026416	-0.16576073	0.042560205	-0.015446949	0.4251802	1.1107608	9.73426	Sitting_Scroll
15:21:11.828	-0.21309046	1.0558752	8.621783	0.033992205	0.2728564	-0.049655404	-0.054848246	1.1441911	9.739518	Sitting_Scroll
15:21:11.850	-0.21309046	1.0558752	8.621783	0.033992205	0.2728564	-0.049655404	-0.054848246	1.1441911	9.739518	Sitting_Scroll
15:21:11.874	-0.21309046	1.0558752	8.621783	0.033992205	0.2728564	-0.049655404	-0.054848246	1.1441911	9.739518	Sitting_Scroll
15:21:11.898	-0.21309046	1.0558752	8.621783	0.033992205	0.2728564	-0.049655404	-0.054848246	1.1441911	9.739518	Sitting_Scroll
15:21:11.922	-0.21309046	1.0558752	8.621783	0.033992205	0.2728564	-0.049655404	-0.054848246	1.1441911	9.739518	Sitting_Scroll
15:21:11.946	-0.21309046	1.0558752	8.621783	0.033992205	0.2728564	-0.049655404	-0.054848246	1.1441911	9.739518	Sitting_Scroll
15:21:11.970	-0.21309046	1.0558752	8.621783	0.033992205	0.2728564	-0.049655404	-0.054848246	1.1441911	9.739518	Sitting_Scroll
15:21:11.993	-0.21309046	1.0558752	8.621783	0.033992205	0.2728564	-0.049655404	-0.054848246	1.1441911	9.739518	Sitting_Scroll
15:21:12.017	0.019154198	0.6656084	8.535589	-0.019763935	-0.016693726	-0.10463328	0.05033689	0.90503204	9.764669	Sitting_Scroll
15:21:12.040	0.019154198	0.6656084	8.535589	-0.019763935	-0.016693726	-0.10463328	0.05033689	0.90503204	9.764669	Sitting_Scroll
15:21:12.061	0.019154198	0.6656084	8.535589	-0.019763935	-0.016693726	-0.10463328	0.05033689	0.90503204	9.764669	Sitting_Scroll
15:21:12.085	0.019154198	0.6656084	8.535589	-0.019763935	-0.016693726	-0.10463328	0.05033689	0.90503204	9.764669	Sitting_Scroll
15:21:12.109	0.019154198	0.6656084	8.535589	-0.019763935	-0.016693726	-0.10463328	0.05033689	0.90503204	9.764669	Sitting_Scroll
15:21:12.133	0.019154198	0.6656084	8.535589	-0.019763935	-0.016693726	-0.10463328	0.05033689	0.90503204	9.764669	Sitting_Scroll
15:21:12.157	0.019154198	0.6656084	8.535589	-0.019763935	-0.016693726	-0.10463328	0.05033689	0.90503204	9.764669	Sitting_Scroll
15:21:12.182	0.019154198	0.6656084	8.535589	-0.019763935	-0.016693726	-0.10463328	0.05033689	0.90503204	9.764669	Sitting_Scroll
15:21:12.205	0.8667275	-0.69912827	10.692831	-0.35146376	-0.46629056	-0.0007861836	0.6515565	-0.28515902	9.780826	Sitting_Scroll
15:21:12.228	0.8667275	-0.69912827	10.692831	-0.35146376	-0.46629056	-0.0007861836	0.6515565	-0.28515902	9.780826	Sitting_Scroll
15:21:12.252	0.8667275	-0.69912827	10.692831	-0.35146376	-0.46629056	-0.0007861836	0.6515565	-0.28515902	9.780826	Sitting_Scroll
15:21:12.275	0.8667275	-0.69912827	10.692831	-0.35146376	-0.46629056	-0.0007861836	0.6515565	-0.28515902	9.780826	Sitting_Scroll
15:21:12.299	0.8667275	-0.69912827	10.692831	-0.35146376	-0.46629056	-0.0007861836	0.6515565	-0.28515902	9.780826	Sitting_Scroll
15:21:12.323	0.8667275	-0.69912827	10.692831	-0.35146376	-0.46629056	-0.0007861836	0.6515565	-0.28515902	9.780826	Sitting_Scroll
15:21:12.347	0.8667275	-0.69912827	10.692831	-0.35146376	-0.46629056	-0.0007861836	0.6515565	-0.28515902	9.780826	Sitting_Scroll
15:21:12.370	0.51955765	-0.18675344	9.725544	0.27161878	0.36815137	0.13604763	0.6455465	-0.041379638	9.785293	Sitting_Scroll
15:21:12.395	0.51955765	-0.18675344	9.725544	0.27161878	0.36815137	0.13604763	0.6455465	-0.041379638	9.785293	Sitting_Scroll
15:21:12.418	0.51955765	-0.18675344	9.725544	0.27161878	0.36815137	0.13604763	0.6455465	-0.041379638	9.785293	Sitting_Scroll
15:21:12.442	0.51955765	-0.18675344	9.725544	0.27161878	0.36815137	0.13604763	0.6455465	-0.041379638	9.785293	Sitting_Scroll
15:21:12.466	0.51955765	-0.18675344	9.725544	0.27161878	0.36815137	0.13604763	0.6455465	-0.041379638	9.785293	Sitting_Scroll
15:21:12.490	0.51955765	-0.18675344	9.725544	0.27161878	0.36815137	0.13604763	0.6455465	-0.041379638	9.785293	Sitting_Scroll
15:21:12.517	0.51955765	-0.18675344	9.725544	0.27161878	0.36815137	0.13604763	0.6455465	-0.041379638	9.785293	Sitting_Scroll
15:21:12.541	0.51955765	-0.18675344	9.725544	0.27161878	0.36815137	0.13604763	0.6455465	-0.041379638	9.785293	Sitting_Scroll
15:21:12.565	0.33519846	0.20111908	8.954588	-0.17675631	-0.14131024	-0.15289164	0.43202624	0.22811928	9.794474	Sitting_Scroll
15:21:12.589	0.33519846	0.20111908	8.954588	-0.17675631	-0.14131024	-0.15289164	0.43202624	0.22811928	9.794474	Sitting_Scroll
15:21:12.613	0.33519846	0.20111908	8.954588	-0.17675631	-0.14131024	-0.15289164	0.43202624	0.22811928	9.794474	Sitting_Scroll
15:21:12.637	0.33519846	0.20111908	8.954588	-0.17675631	-0.14131024	-0.15289164	0.43202624	0.22811928	9.794474	Sitting_Scroll
15:21:12.661	0.33519846	0.20111908	8.954588	-0.17675631	-0.14131024	-0.15289164	0.43202624	0.22811928	9.794474	Sitting_Scroll
15:21:12.685	0.33519846	0.20111908	8.954588	-0.17675631	-0.14131024	-0.15289164	0.43202624	0.22811928	9.794474	Sitting_Scroll
15:21:12.708	0.33519846	0.20111908	8.954588	-0.17675631	-0.14131024	-0.15289164	0.43202624	0.22811928	9.794474	Sitting_Scroll
15:21:12.728	0.83081335	-0.53871185	9.026416	0.04010086	-0.17979474	-0.009949163	0.7216475	-0.29994902	9.775461	Sitting_Scroll
15:21:12.749	0.83081335	-0.53871185	9.026416	0.04010086	-0.17979474	-0.009949163	0.7216475	-0.29994902	9.775461	Sitting_Scroll
15:21:12.770	0.83081335	-0.53871185	9.026416	0.04010086	-0.17979474	-0.009949163	0.7216475	-0.29994902	9.775461	Sitting_Scroll
15:21:12.791	0.83081335	-0.53871185	9.026416	0.04010086	-0.17979474	-0.009949163	0.7216475	-0.29994902	9.775461	Sitting_Scroll
15:21:12.812	0.83081335	-0.53871185	9.026416	0.04010086	-0.17979474	-0.009949163	0.7216475	-0.29994902	9.775461	Sitting_Scroll
15:21:12.833	0.83081335	-0.53871185	9.026416	0.04010086	-0.17979474	-0.009949163	0.7216475	-0.29994902	9.775461	Sitting_Scroll
15:21:12.855	0.83081335	-0.53871185	9.026416	0.04010086	-0.17979474	-0.009949163	0.7216475	-0.29994902	9.775461	Sitting_Scroll
15:21:12.877	0.83081335	-0.53871185	9.026416	0.04010086	-0.17979474	-0.009949163	0.7216475	-0.29994902	9.775461	Sitting_Scroll
15:21:12.899	0.845179	-0.66800267	9.07909	-0.055804987	-0.07961284	0.0016572775	0.7988742	-0.4414234	9.764084	Sitting_Scroll
15:21:12.920	0.845179	-0.66800267	9.07909	-0.055804987	-0.07961284	0.0016572775	0.7988742	-0.4414234	9.764084	Sitting_Scroll
15:21:12.943	0.845179	-0.66800267	9.07909	-0.055804987	-0.07961284	0.0016572775	0.7988742	-0.4414234	9.764084	Sitting_Scroll
15:21:12.966	0.845179	-0.66800267	9.07909	-0.055804987	-0.07961284	0.0016572775	0.7988742	-0.4414234	9.764084	Sitting_Scroll
15:21:12.987	0.845179	-0.66800267	9.07909	-0.055804987	-0.07961284	0.0016572775	0.7988742	-0.4414234	9.764084	Sitting_Scroll
15:21:13.011	0.845179	-0.66800267	9.07909	-0.055804987	-0.07961284	0.0016572775	0.7988742	-0.4414234	9.764084	Sitting_Scroll
15:21:13.033	0.845179	-0.66800267	9.07909	-0.055804987	-0.07961284	0.0016572775	0.7988742	-0.4414234	9.764084	Sitting_Scroll
15:21:13.054	0.845179	-0.66800267	9.07909	-0.055804987	-0.07961284	0.0016572775	0.7988742	-0.4414234	9.764084	Sitting_Scroll
15:21:13.078	0.845179	-0.66800267	9.07909	-0.055804987	-0.07961284	0.0016572775	0.7988742	-0.4414234	9.764084	Sitting_Scroll
15:21:13.100	0.8356019	-0.69194543	9.438231	-0.027705183	-0.011195938	-0.02949685	0.87774444	-0.58025116	9.750039	Sitting_Scroll
15:21:13.121	0.8356019	-0.69194543	9.438231	-0.027705183	-0.011195938	-0.02949685	0.87774444	-0.58025116	9.750039	Sitting_Scroll
15:21:13.144	0.8356019	-0.69194543	9.438231	-0.027705183	-0.011195938	-0.02949685	0.87774444	-0.58025116	9.750039	Sitting_Scroll
15:21:13.165	0.8356019	-0.69194543	9.438231	-0.027705183	-0.011195938	-0.02949685	0.87774444	-0.58025116	9.750039	Sitting_Scroll
15:21:13.188	0.8356019	-0.69194543	9.438231	-0.027705183	-0.011195938	-0.02949685	0.87774444	-0.58025116	9.750039	Sitting_Scroll
15:21:13.211	0.8356019	-0.69194543	9.438231	-0.027705183	-0.011195938	-0.02949685	0.87774444	-0.58025116	9.750039	Sitting_Scroll
15:21:13.236	0.8356019	-0.69194543	9.438231	-0.027705183	-0.011195938	-0.02949685	0.87774444	-0.58025116	9.750039	Sitting_Scroll
15:21:13.260	0.9337672	-0.679974	9.232324	-0.009379225	0.090818554	-0.033162042	0.8661754	-0.57968265	9.751108	Sitting_Scroll
15:21:13.293	0.9337672	-0.679974	9.232324	-0.009379225	0.090818554	-0.033162042	0.8661754	-0.57968265	9.751108	Sitting_Scroll
15:21:13.327	0.9337672	-0.679974	9.232324	-0.009379225	0.090818554	-0.033162042	0.8661754	-0.57968265	9.751108	Sitting_Scroll
15:21:13.360	0.9337672	-0.679974	9.232324	-0.009379225	0.090818554	-0.033162042	0.8661754	-0.57968265	9.751108	Sitting_Scroll
15:21:13.394	0.9337672	-0.679974	9.232324	-0.009379225	0.090818554	-0.033162042	0.8661754	-0.57968265	9.751108	Sitting_Scroll
15:21:13.427	0.9337672	-0.679974	9.232324	-0.009379225	0.090818554	-0.033162042	0.8661754	-0.57968265	9.751108	Sitting_Scroll
15:21:13.461	0.89067024	-0.69673395	9.352037	0.013222788	0.0010213667	0.010209391	0.7923477	-0.6351432	9.753931	Sitting_Scroll
15:21:13.494	0.89067024	-0.69673395	9.352037	0.013222788	0.0010213667	0.010209391	0.7923477	-0.6351432	9.753931	Sitting_Scroll
15:21:13.528	0.89067024	-0.69673395	9.352037	0.013222788	0.0010213667	0.010209391	0.7923477	-0.6351432	9.753931	Sitting_Scroll
15:21:13.561	0.89067024	-0.69673395	9.352037	0.013222788	0.0010213667	0.010209391	0.7923477	-0.6351432	9.753931	Sitting_Scroll
15:21:13.594	0.89067024	-0.69673395	9.352037	0.013222788	0.0010213667	0.010209391	0.7923477	-0.6351432	9.753931	Sitting_Scroll
15:21:13.628	0.6608198	-0.66321415	9.421472	-0.014877012	0.023012515	-0.011781759	0.76370466	-0.6401585	9.755887	Sitting_Scroll
15:21:13.661	0.6608198	-0.66321415	9.421472	-0.014877012	0.023012515	-0.011781759	0.76370466	-0.6401585	9.755887	Sitting_Scroll
15:21:13.695	0.6608198	-0.66321415	9.421472	-0.014877012	0.023012515	-0.011781759	0.76370466	-0.6401585	9.755887	Sitting_Scroll
15:21:13.716	0.6608198	-0.66321415	9.421472	-0.014877012	0.023012515	-0.011781759	0.76370466	-0.6401585	9.755887	Sitting_Scroll
15:21:13.745	0.6608198	-0.66321415	9.421472	-0.014877012	0.023012515	-0.011781759	0.76370466	-0.6401585	9.755887	Sitting_Scroll
15:21:13.779	0.6608198	-0.66321415	9.421472	-0.014877012	0.023012515	-0.011781759	0.76370466	-0.6401585	9.755887	Sitting_Scroll
15:21:13.812	0.9337672	-0.7206767	9.103033	-0.04480941	-0.10038226	0.0047116037	0.8175405	-0.6846112	9.748504	Sitting_Scroll
15:21:13.833	0.9337672	-0.7206767	9.103033	-0.04480941	-0.10038226	0.0047116037	0.8175405	-0.6846112	9.748504	Sitting_Scroll
15:21:13.862	0.9337672	-0.7206767	9.103033	-0.04480941	-0.10038226	0.0047116037	0.8175405	-0.6846112	9.748504	Sitting_Scroll
15:21:13.883	0.9337672	-0.7206767	9.103033	-0.04480941	-0.10038226	0.0047116037	0.8175405	-0.6846112	9.748504	Sitting_Scroll
15:21:13.904	0.9337672	-0.7206767	9.103033	-0.04480941	-0.10038226	0.0047116037	0.8175405	-0.6846112	9.748504	Sitting_Scroll
15:21:13.925	0.9337672	-0.7206767	9.103033	-0.04480941	-0.10038226	0.0047116037	0.8175405	-0.6846112	9.748504	Sitting_Scroll
15:21:13.949	0.9337672	-0.7206767	9.103033	-0.04480941	-0.10038226	0.0047116037	0.8175405	-0.6846112	9.748504	Sitting_Scroll
15:21:13.973	0.9337672	-0.7206767	9.103033	-0.04480941	-0.10038226	0.0047116037	0.8175405	-0.6846112	9.748504	Sitting_Scroll
15:21:13.997	0.7398309	-0.54350036	9.474146	-0.030759508	-0.011195938	-0.024609929	0.88199705	-0.7039327	9.741507	Sitting_Scroll
15:21:14.021	0.7398309	-0.54350036	9.474146	-0.030759508	-0.011195938	-0.024609929	0.88199705	-0.7039327	9.741507	Sitting_Scroll
15:21:14.045	0.7398309	-0.54350036	9.474146	-0.030759508	-0.011195938	-0.024609929	0.88199705	-0.7039327	9.741507	Sitting_Scroll
15:21:14.069	0.7398309	-0.54350036	9.474146	-0.030759508	-0.011195938	-0.024609929	0.88199705	-0.7039327	9.741507	Sitting_Scroll
15:21:14.093	0.7398309	-0.54350036	9.474146	-0.030759508	-0.011195938	-0.024609929	0.88199705	-0.7039327	9.741507	Sitting_Scroll
15:21:14.117	0.7398309	-0.54350036	9.474146	-0.030759508	-0.011195938	-0.024609929	0.88199705	-0.7039327	9.741507	Sitting_Scroll
15:21:14.139	0.7398309	-0.54350036	9.474146	-0.030759508	-0.011195938	-0.024609929	0.88199705	-0.7039327	9.741507	Sitting_Scroll
15:21:14.161	0.84278476	-0.73743665	9.344854	0.0022272146	-0.013028534	0.031589676	0.8779116	-0.72620505	9.74024	Sitting_Scroll
15:21:14.181	0.84278476	-0.73743665	9.344854	0.0022272146	-0.013028534	0.031589676	0.8779116	-0.72620505	9.74024	Sitting_Scroll
15:21:14.202	0.84278476	-0.73743665	9.344854	0.0022272146	-0.013028534	0.031589676	0.8779116	-0.72620505	9.74024	Sitting_Scroll
15:21:14.224	0.84278476	-0.73743665	9.344854	0.0022272146	-0.013028534	0.031589676	0.8779116	-0.72620505	9.74024	Sitting_Scroll
15:21:14.244	0.84278476	-0.73743665	9.344854	0.0022272146	-0.013028534	0.031589676	0.8779116	-0.72620505	9.74024	Sitting_Scroll
15:21:14.266	0.84278476	-0.73743665	9.344854	0.0022272146	-0.013028534	0.031589676	0.8779116	-0.72620505	9.74024	Sitting_Scroll
15:21:14.288	0.84278476	-0.73743665	9.344854	0.0022272146	-0.013028534	0.031589676	0.8779116	-0.72620505	9.74024	Sitting_Scroll
15:21:14.309	0.84278476	-0.73743665	9.344854	0.0022272146	-0.013028534	0.031589676	0.8779116	-0.72620505	9.74024	Sitting_Scroll
15:21:14.330	0.84278476	-0.73743665	9.344854	0.0022272146	-0.013028534	0.031589676	0.8779116	-0.72620505	9.74024	Sitting_Scroll
15:21:14.352	0.7948992	-0.71828246	9.3280945	-0.047252867	-0.015471996	0.009598526	0.882333	-0.7532909	9.737783	Sitting_Scroll
15:21:14.374	0.7948992	-0.71828246	9.3280945	-0.047252867	-0.015471996	0.009598526	0.882333	-0.7532909	9.737783	Sitting_Scroll
15:21:14.399	0.7948992	-0.71828246	9.3280945	-0.047252867	-0.015471996	0.009598526	0.882333	-0.7532909	9.737783	Sitting_Scroll
15:21:14.432	0.7948992	-0.71828246	9.3280945	-0.047252867	-0.015471996	0.009598526	0.882333	-0.7532909	9.737783	Sitting_Scroll
15:21:14.465	0.7948992	-0.71828246	9.3280945	-0.047252867	-0.015471996	0.009598526	0.882333	-0.7532909	9.737783	Sitting_Scroll
15:21:14.499	0.7948992	-0.71828246	9.3280945	-0.047252867	-0.015471996	0.009598526	0.882333	-0.7532909	9.737783	Sitting_Scroll
15:21:14.532	0.5961744	-0.47167215	9.75667	0.3821854	0.30401054	0.051748227	0.6745097	-0.7195998	9.756926	Sitting_Scroll
15:21:14.566	0.5961744	-0.47167215	9.75667	0.3821854	0.30401054	0.051748227	0.6745097	-0.7195998	9.756926	Sitting_Scroll
15:21:14.600	0.5961744	-0.47167215	9.75667	0.3821854	0.30401054	0.051748227	0.6745097	-0.7195998	9.756926	Sitting_Scroll
15:21:14.633	0.5961744	-0.47167215	9.75667	0.3821854	0.30401054	0.051748227	0.6745097	-0.7195998	9.756926	Sitting_Scroll
15:21:14.666	0.5961744	-0.47167215	9.75667	0.3821854	0.30401054	0.051748227	0.6745097	-0.7195998	9.756926	Sitting_Scroll
15:21:14.700	-0.30167863	-0.13647367	9.617802	0.09691133	0.72489667	-0.32759908	-0.3278074	-0.037759054	9.801097	Sitting_Scroll
15:21:14.733	-0.30167863	-0.13647367	9.617802	0.09691133	0.72489667	-0.32759908	-0.3278074	-0.037759054	9.801097	Sitting_Scroll
15:21:14.766	-0.30167863	-0.13647367	9.617802	0.09691133	0.72489667	-0.32759908	-0.3278074	-0.037759054	9.801097	Sitting_Scroll
15:21:14.787	-0.30167863	-0.13647367	9.617802	0.09691133	0.72489667	-0.32759908	-0.3278074	-0.037759054	9.801097	Sitting_Scroll
15:21:14.816	-0.30167863	-0.13647367	9.617802	0.09691133	0.72489667	-0.32759908	-0.3278074	-0.037759054	9.801097	Sitting_Scroll
15:21:14.850	-0.30167863	-0.13647367	9.617802	0.09691133	0.72489667	-0.32759908	-0.3278074	-0.037759054	9.801097	Sitting_Scroll
15:21:14.872	-0.30167863	-0.13647367	9.617802	0.09691133	0.72489667	-0.32759908	-0.3278074	-0.037759054	9.801097	Sitting_Scroll
15:21:14.893	-0.7134939	0.60335726	9.617802	0.14822401	-0.20361848	-0.011781759	-0.7074745	0.265702	9.777488	Sitting_Scroll
15:21:14.918	-0.7134939	0.60335726	9.617802	0.14822401	-0.20361848	-0.011781759	-0.7074745	0.265702	9.777488	Sitting_Scroll
15:21:14.941	-0.7134939	0.60335726	9.617802	0.14822401	-0.20361848	-0.011781759	-0.7074745	0.265702	9.777488	Sitting_Scroll
15:21:14.966	-0.7134939	0.60335726	9.617802	0.14822401	-0.20361848	-0.011781759	-0.7074745	0.265702	9.777488	Sitting_Scroll
15:21:14.990	-0.7134939	0.60335726	9.617802	0.14822401	-0.20361848	-0.011781759	-0.7074745	0.265702	9.777488	Sitting_Scroll
15:21:15.014	-0.7134939	0.60335726	9.617802	0.14822401	-0.20361848	-0.011781759	-0.7074745	0.265702	9.777488	Sitting_Scroll
15:21:15.037	-0.7134939	0.60335726	9.617802	0.14822401	-0.20361848	-0.011781759	-0.7074745	0.265702	9.777488	Sitting_Scroll
15:21:15.061	-0.7134939	0.60335726	9.617802	0.14822401	-0.20361848	-0.011781759	-0.7074745	0.265702	9.777488	Sitting_Scroll
15:21:15.086	-0.4166038	0.4668836	9.840469	0.06209201	-0.02891103	0.23439695	-0.82534885	0.61307156	9.752606	Sitting_Scroll
15:21:15.110	-0.4166038	0.4668836	9.840469	0.06209201	-0.02891103	0.23439695	-0.82534885	0.61307156	9.752606	Sitting_Scroll
15:21:15.132	-0.4166038	0.4668836	9.840469	0.06209201	-0.02891103	0.23439695	-0.82534885	0.61307156	9.752606	Sitting_Scroll
15:21:15.156	-0.4166038	0.4668836	9.840469	0.06209201	-0.02891103	0.23439695	-0.82534885	0.61307156	9.752606	Sitting_Scroll
15:21:15.180	-0.4166038	0.4668836	9.840469	0.06209201	-0.02891103	0.23439695	-0.82534885	0.61307156	9.752606	Sitting_Scroll
15:21:15.203	-0.4166038	0.4668836	9.840469	0.06209201	-0.02891103	0.23439695	-0.82534885	0.61307156	9.752606	Sitting_Scroll
15:21:15.228	-0.4166038	0.4668836	9.840469	0.06209201	-0.02891103	0.23439695	-0.82534885	0.61307156	9.752606	Sitting_Scroll
15:21:15.251	-0.8786988	1.0965779	8.961771	0.14516968	0.07371433	-0.044768482	-0.56262213	0.89876497	9.749157	Sitting_Scroll
15:21:15.275	-0.8786988	1.0965779	8.961771	0.14516968	0.07371433	-0.044768482	-0.56262213	0.89876497	9.749157	Sitting_Scroll
15:21:15.298	-0.8786988	1.0965779	8.961771	0.14516968	0.07371433	-0.044768482	-0.56262213	0.89876497	9.749157	Sitting_Scroll
15:21:15.319	-0.8786988	1.0965779	8.961771	0.14516968	0.07371433	-0.044768482	-0.56262213	0.89876497	9.749157	Sitting_Scroll
15:21:15.340	-0.8786988	1.0965779	8.961771	0.14516968	0.07371433	-0.044768482	-0.56262213	0.89876497	9.749157	Sitting_Scroll
15:21:15.361	-0.8786988	1.0965779	8.961771	0.14516968	0.07371433	-0.044768482	-0.56262213	0.89876497	9.749157	Sitting_Scroll
15:21:15.383	-0.8786988	1.0965779	8.961771	0.14516968	0.07371433	-0.044768482	-0.56262213	0.89876497	9.749157	Sitting_Scroll
15:21:15.403	-0.8786988	1.0965779	8.961771	0.14516968	0.07371433	-0.044768482	-0.56262213	0.89876497	9.749157	Sitting_Scroll
15:21:15.425	-0.70631105	0.967287	8.904308	0.13173065	0.015682133	0.029757079	-0.89856565	1.1973217	9.691717	Sitting_Scroll
15:21:15.447	-0.70631105	0.967287	8.904308	0.13173065	0.015682133	0.029757079	-0.89856565	1.1973217	9.691717	Sitting_Scroll
15:21:15.471	-0.70631105	0.967287	8.904308	0.13173065	0.015682133	0.029757079	-0.89856565	1.1973217	9.691717	Sitting_Scroll
15:21:15.495	-0.70631105	0.967287	8.904308	0.13173065	0.015682133	0.029757079	-0.89856565	1.1973217	9.691717	Sitting_Scroll
15:21:15.516	-0.70631105	0.967287	8.904308	0.13173065	0.015682133	0.029757079	-0.89856565	1.1973217	9.691717	Sitting_Scroll
15:21:15.538	-0.70631105	0.967287	8.904308	0.13173065	0.015682133	0.029757079	-0.89856565	1.1973217	9.691717	Sitting_Scroll
15:21:15.560	-0.70631105	0.967287	8.904308	0.13173065	0.015682133	0.029757079	-0.89856565	1.1973217	9.691717	Sitting_Scroll
15:21:15.581	-0.70631105	0.967287	8.904308	0.13173065	0.015682133	0.029757079	-0.89856565	1.1973217	9.691717	Sitting_Scroll
15:21:15.602	-0.3998439	1.3551595	8.91149	0.21603005	0.107922785	-0.10035722	-0.6802743	1.2775846	9.699246	Sitting_Scroll
15:21:15.637	-0.3998439	1.3551595	8.91149	0.21603005	0.107922785	-0.10035722	-0.6802743	1.2775846	9.699246	Sitting_Scroll
15:21:15.671	-0.3998439	1.3551595	8.91149	0.21603005	0.107922785	-0.10035722	-0.6802743	1.2775846	9.699246	Sitting_Scroll
15:21:15.704	-0.3998439	1.3551595	8.91149	0.21603005	0.107922785	-0.10035722	-0.6802743	1.2775846	9.699246	Sitting_Scroll
15:21:15.737	-0.3998439	1.3551595	8.91149	0.21603005	0.107922785	-0.10035722	-0.6802743	1.2775846	9.699246	Sitting_Scroll
15:21:15.771	-0.3998439	1.3551595	8.91149	0.21603005	0.107922785	-0.10035722	-0.6802743	1.2775846	9.699246	Sitting_Scroll
15:21:15.804	-0.6895511	1.5897985	9.390346	0.13356325	-0.0026438248	-0.016057815	-0.8936198	1.5449086	9.642878	Sitting_Scroll
15:21:15.838	-0.6895511	1.5897985	9.390346	0.13356325	-0.0026438248	-0.016057815	-0.8936198	1.5449086	9.642878	Sitting_Scroll
15:21:15.871	-0.6895511	1.5897985	9.390346	0.13356325	-0.0026438248	-0.016057815	-0.8936198	1.5449086	9.642878	Sitting_Scroll
15:21:15.905	-0.6895511	1.5897985	9.390346	0.13356325	-0.0026438248	-0.016057815	-0.8936198	1.5449086	9.642878	Sitting_Scroll
15:21:15.939	-0.6895511	1.5897985	9.390346	0.13356325	-0.0026438248	-0.016057815	-0.8936198	1.5449086	9.642878	Sitting_Scroll
15:21:15.972	-0.8332076	1.8555629	9.364009	0.19892582	0.070049144	-0.21886508	-0.6782589	1.6911392	9.635891	Sitting_Scroll
15:21:16.005	-0.8332076	1.8555629	9.364009	0.19892582	0.070049144	-0.21886508	-0.6782589	1.6911392	9.635891	Sitting_Scroll
15:21:16.039	-0.8332076	1.8555629	9.364009	0.19892582	0.070049144	-0.21886508	-0.6782589	1.6911392	9.635891	Sitting_Scroll
15:21:16.072	-0.8332076	1.8555629	9.364009	0.19892582	0.070049144	-0.21886508	-0.6782589	1.6911392	9.635891	Sitting_Scroll
15:21:16.093	-0.8332076	1.8555629	9.364009	0.19892582	0.070049144	-0.21886508	-0.6782589	1.6911392	9.635891	Sitting_Scroll
15:21:16.123	-0.8332076	1.8555629	9.364009	0.19892582	0.070049144	-0.21886508	-0.6782589	1.6911392	9.635891	Sitting_Scroll
15:21:16.156	-1.9034485	2.8803127	8.837268	0.24474072	0.035840686	-0.2078695	-1.0410402	2.1544738	9.51025	Sitting_Scroll
15:21:16.177	-1.9034485	2.8803127	8.837268	0.24474072	0.035840686	-0.2078695	-1.0410402	2.1544738	9.51025	Sitting_Scroll
15:21:16.202	-1.9034485	2.8803127	8.837268	0.24474072	0.035840686	-0.2078695	-1.0410402	2.1544738	9.51025	Sitting_Scroll
15:21:16.226	-1.9034485	2.8803127	8.837268	0.24474072	0.035840686	-0.2078695	-1.0410402	2.1544738	9.51025	Sitting_Scroll
15:21:16.250	-1.9034485	2.8803127	8.837268	0.24474072	0.035840686	-0.2078695	-1.0410402	2.1544738	9.51025	Sitting_Scroll
15:21:16.277	-1.9034485	2.8803127	8.837268	0.24474072	0.035840686	-0.2078695	-1.0410402	2.1544738	9.51025	Sitting_Scroll
15:21:16.300	-1.9034485	2.8803127	8.837268	0.24474072	0.035840686	-0.2078695	-1.0410402	2.1544738	9.51025	Sitting_Scroll
15:21:16.325	-2.2865324	3.2897336	9.680053	0.1781564	0.0883751	-0.034994636	-1.141856	2.505202	9.412252	Sitting_Scroll
15:21:16.349	-2.2865324	3.2897336	9.680053	0.1781564	0.0883751	-0.034994636	-1.141856	2.505202	9.412252	Sitting_Scroll
15:21:16.373	-2.2865324	3.2897336	9.680053	0.1781564	0.0883751	-0.034994636	-1.141856	2.505202	9.412252	Sitting_Scroll
15:21:16.397	-2.2865324	3.2897336	9.680053	0.1781564	0.0883751	-0.034994636	-1.141856	2.505202	9.412252	Sitting_Scroll
15:21:16.420	-2.2865324	3.2897336	9.680053	0.1781564	0.0883751	-0.034994636	-1.141856	2.505202	9.412252	Sitting_Scroll
15:21:16.444	-2.2865324	3.2897336	9.680053	0.1781564	0.0883751	-0.034994636	-1.141856	2.505202	9.412252	Sitting_Scroll
15:21:16.468	-2.2865324	3.2897336	9.680053	0.1781564	0.0883751	-0.034994636	-1.141856	2.505202	9.412252	Sitting_Scroll
15:21:16.490	-2.2865324	3.2897336	9.680053	0.1781564	0.0883751	-0.034994636	-1.141856	2.505202	9.412252	Sitting_Scroll
15:21:16.519	-1.3743137	3.110163	9.033599	0.3278184	0.0743252	0.18797117	-1.1469454	2.9516084	9.281321	Sitting_Scroll
15:21:16.541	-1.3743137	3.110163	9.033599	0.3278184	0.0743252	0.18797117	-1.1469454	2.9516084	9.281321	Sitting_Scroll
15:21:16.563	-1.3743137	3.110163	9.033599	0.3278184	0.0743252	0.18797117	-1.1469454	2.9516084	9.281321	Sitting_Scroll
15:21:16.587	-1.3743137	3.110163	9.033599	0.3278184	0.0743252	0.18797117	-1.1469454	2.9516084	9.281321	Sitting_Scroll
15:21:16.611	-1.3743137	3.110163	9.033599	0.3278184	0.0743252	0.18797117	-1.1469454	2.9516084	9.281321	Sitting_Scroll
15:21:16.635	-1.3743137	3.110163	9.033599	0.3278184	0.0743252	0.18797117	-1.1469454	2.9516084	9.281321	Sitting_Scroll
15:21:16.659	-1.3743137	3.110163	9.033599	0.3278184	0.0743252	0.18797117	-1.1469454	2.9516084	9.281321	Sitting_Scroll
15:21:16.684	-0.967287	3.0742488	8.171659	0.20503446	-0.097938806	0.24478164	-1.0153233	3.5297735	9.092865	Sitting_Scroll
15:21:16.711	-0.967287	3.0742488	8.171659	0.20503446	-0.097938806	0.24478164	-1.0153233	3.5297735	9.092865	Sitting_Scroll
15:21:16.744	-0.967287	3.0742488	8.171659	0.20503446	-0.097938806	0.24478164	-1.0153233	3.5297735	9.092865	Sitting_Scroll
15:21:16.778	-0.967287	3.0742488	8.171659	0.20503446	-0.097938806	0.24478164	-1.0153233	3.5297735	9.092865	Sitting_Scroll
15:21:16.812	-0.967287	3.0742488	8.171659	0.20503446	-0.097938806	0.24478164	-1.0153233	3.5297735	9.092865	Sitting_Scroll
15:21:16.845	-0.967287	3.0742488	8.171659	0.20503446	-0.097938806	0.24478164	-1.0153233	3.5297735	9.092865	Sitting_Scroll
15:21:16.879	-0.8475733	4.024776	8.497281	0.17693467	0.070049144	0.40299577	-0.83119947	3.9354389	8.943812	Sitting_Scroll
15:21:16.913	-0.8475733	4.024776	8.497281	0.17693467	0.070049144	0.40299577	-0.83119947	3.9354389	8.943812	Sitting_Scroll
15:21:16.945	-0.8475733	4.024776	8.497281	0.17693467	0.070049144	0.40299577	-0.83119947	3.9354389	8.943812	Sitting_Scroll
15:21:16.969	-0.8475733	4.024776	8.497281	0.17693467	0.070049144	0.40299577	-0.83119947	3.9354389	8.943812	Sitting_Scroll
15:21:16.993	-0.8475733	4.024776	8.497281	0.17693467	0.070049144	0.40299577	-0.83119947	3.9354389	8.943812	Sitting_Scroll
15:21:17.015	-0.8475733	4.024776	8.497281	0.17693467	0.070049144	0.40299577	-0.83119947	3.9354389	8.943812	Sitting_Scroll
15:21:17.039	-0.8475733	4.024776	8.497281	0.17693467	0.070049144	0.40299577	-0.83119947	3.9354389	8.943812	Sitting_Scroll
15:21:17.064	0.15323359	4.113364	9.5483675	0.11706988	0.13724433	0.30831164	-0.5261917	4.185539	8.852951	Sitting_Scroll
15:21:17.089	0.15323359	4.113364	9.5483675	0.11706988	0.13724433	0.30831164	-0.5261917	4.185539	8.852951	Sitting_Scroll
15:21:17.113	0.15323359	4.113364	9.5483675	0.11706988	0.13724433	0.30831164	-0.5261917	4.185539	8.852951	Sitting_Scroll
15:21:17.137	0.15323359	4.113364	9.5483675	0.11706988	0.13724433	0.30831164	-0.5261917	4.185539	8.852951	Sitting_Scroll
15:21:17.160	0.15323359	4.113364	9.5483675	0.11706988	0.13724433	0.30831164	-0.5261917	4.185539	8.852951	Sitting_Scroll
15:21:17.185	0.15323359	4.113364	9.5483675	0.11706988	0.13724433	0.30831164	-0.5261917	4.185539	8.852951	Sitting_Scroll
15:21:17.209	0.15323359	4.113364	9.5483675	0.11706988	0.13724433	0.30831164	-0.5261917	4.185539	8.852951	Sitting_Scroll
15:21:17.232	-0.37111259	4.7286925	8.547561	0.30399466	0.083488174	0.29548347	-0.33522856	4.5195956	8.696622	Sitting_Scroll
15:21:17.256	-0.37111259	4.7286925	8.547561	0.30399466	0.083488174	0.29548347	-0.33522856	4.5195956	8.696622	Sitting_Scroll
15:21:17.279	-0.37111259	4.7286925	8.547561	0.30399466	0.083488174	0.29548347	-0.33522856	4.5195956	8.696622	Sitting_Scroll
15:21:17.304	-0.37111259	4.7286925	8.547561	0.30399466	0.083488174	0.29548347	-0.33522856	4.5195956	8.696622	Sitting_Scroll
15:21:17.328	-0.37111259	4.7286925	8.547561	0.30399466	0.083488174	0.29548347	-0.33522856	4.5195956	8.696622	Sitting_Scroll
15:21:17.352	-0.37111259	4.7286925	8.547561	0.30399466	0.083488174	0.29548347	-0.33522856	4.5195956	8.696622	Sitting_Scroll
15:21:17.374	-0.37111259	4.7286925	8.547561	0.30399466	0.083488174	0.29548347	-0.33522856	4.5195956	8.696622	Sitting_Scroll
15:21:17.397	-0.37111259	4.7286925	8.547561	0.30399466	0.083488174	0.29548347	-0.33522856	4.5195956	8.696622	Sitting_Scroll
15:21:17.426	-0.047885496	5.3033185	7.699988	0.18059987	-0.13459072	0.24905771	0.11133973	4.8589063	8.517569	Sitting_Scroll
15:21:17.450	-0.047885496	5.3033185	7.699988	0.18059987	-0.13459072	0.24905771	0.11133973	4.8589063	8.517569	Sitting_Scroll
15:21:17.472	-0.047885496	5.3033185	7.699988	0.18059987	-0.13459072	0.24905771	0.11133973	4.8589063	8.517569	Sitting_Scroll
15:21:17.496	-0.047885496	5.3033185	7.699988	0.18059987	-0.13459072	0.24905771	0.11133973	4.8589063	8.517569	Sitting_Scroll
15:21:17.519	-0.047885496	5.3033185	7.699988	0.18059987	-0.13459072	0.24905771	0.11133973	4.8589063	8.517569	Sitting_Scroll
15:21:17.542	-0.047885496	5.3033185	7.699988	0.18059987	-0.13459072	0.24905771	0.11133973	4.8589063	8.517569	Sitting_Scroll
15:21:17.565	-0.047885496	5.3033185	7.699988	0.18059987	-0.13459072	0.24905771	0.11133973	4.8589063	8.517569	Sitting_Scroll
15:21:17.589	-0.07422252	4.6832013	7.020014	0.04254432	0.001632232	0.23867299	0.42416826	5.1070504	8.361128	Sitting_Scroll
15:21:17.611	-0.07422252	4.6832013	7.020014	0.04254432	0.001632232	0.23867299	0.42416826	5.1070504	8.361128	Sitting_Scroll
15:21:17.635	-0.07422252	4.6832013	7.020014	0.04254432	0.001632232	0.23867299	0.42416826	5.1070504	8.361128	Sitting_Scroll
15:21:17.660	-0.07422252	4.6832013	7.020014	0.04254432	0.001632232	0.23867299	0.42416826	5.1070504	8.361128	Sitting_Scroll
15:21:17.682	-0.07422252	4.6832013	7.020014	0.04254432	0.001632232	0.23867299	0.42416826	5.1070504	8.361128	Sitting_Scroll
15:21:17.706	-0.07422252	4.6832013	7.020014	0.04254432	0.001632232	0.23867299	0.42416826	5.1070504	8.361128	Sitting_Scroll
15:21:17.730	-0.07422252	4.6832013	7.020014	0.04254432	0.001632232	0.23867299	0.42416826	5.1070504	8.361128	Sitting_Scroll
15:21:17.754	-0.07422252	4.6832013	7.020014	0.04254432	0.001632232	0.23867299	0.42416826	5.1070504	8.361128	Sitting_Scroll
15:21:17.777	0.7398309	4.4270144	9.308941	-0.20913215	0.19283305	0.26432934	0.37916663	5.10111	8.366913	Sitting_Scroll
15:21:17.801	0.7398309	4.4270144	9.308941	-0.20913215	0.19283305	0.26432934	0.37916663	5.10111	8.366913	Sitting_Scroll
15:21:17.825	0.7398309	4.4270144	9.308941	-0.20913215	0.19283305	0.26432934	0.37916663	5.10111	8.366913	Sitting_Scroll
15:21:17.849	0.7398309	4.4270144	9.308941	-0.20913215	0.19283305	0.26432934	0.37916663	5.10111	8.366913	Sitting_Scroll
15:21:17.871	0.7398309	4.4270144	9.308941	-0.20913215	0.19283305	0.26432934	0.37916663	5.10111	8.366913	Sitting_Scroll
15:21:17.896	0.7398309	4.4270144	9.308941	-0.20913215	0.19283305	0.26432934	0.37916663	5.10111	8.366913	Sitting_Scroll
15:21:17.918	0.7398309	4.4270144	9.308941	-0.20913215	0.19283305	0.26432934	0.37916663	5.10111	8.366913	Sitting_Scroll
15:21:17.941	1.0510867	4.5275736	8.894731	-0.06802229	-0.08449977	0.1311607	0.5963437	4.7983327	8.531749	Sitting_Scroll
15:21:17.965	1.0510867	4.5275736	8.894731	-0.06802229	-0.08449977	0.1311607	0.5963437	4.7983327	8.531749	Sitting_Scroll
15:21:17.989	1.0510867	4.5275736	8.894731	-0.06802229	-0.08449977	0.1311607	0.5963437	4.7983327	8.531749	Sitting_Scroll
15:21:18.012	1.0510867	4.5275736	8.894731	-0.06802229	-0.08449977	0.1311607	0.5963437	4.7983327	8.531749	Sitting_Scroll
15:21:18.036	1.0510867	4.5275736	8.894731	-0.06802229	-0.08449977	0.1311607	0.5963437	4.7983327	8.531749	Sitting_Scroll
15:21:18.060	1.0510867	4.5275736	8.894731	-0.06802229	-0.08449977	0.1311607	0.5963437	4.7983327	8.531749	Sitting_Scroll
15:21:18.082	1.0510867	4.5275736	8.894731	-0.06802229	-0.08449977	0.1311607	0.5963437	4.7983327	8.531749	Sitting_Scroll
15:21:18.106	1.0510867	4.5275736	8.894731	-0.06802229	-0.08449977	0.1311607	0.5963437	4.7983327	8.531749	Sitting_Scroll
15:21:18.132	0.6177229	4.5539107	8.463761	0.12867631	0.19405478	-0.041714154	0.52821946	4.8086905	8.530406	Sitting_Scroll
15:21:18.156	0.6177229	4.5539107	8.463761	0.12867631	0.19405478	-0.041714154	0.52821946	4.8086905	8.530406	Sitting_Scroll
15:21:18.180	0.6177229	4.5539107	8.463761	0.12867631	0.19405478	-0.041714154	0.52821946	4.8086905	8.530406	Sitting_Scroll
15:21:18.203	0.6177229	4.5539107	8.463761	0.12867631	0.19405478	-0.041714154	0.52821946	4.8086905	8.530406	Sitting_Scroll
15:21:18.227	0.6177229	4.5539107	8.463761	0.12867631	0.19405478	-0.041714154	0.52821946	4.8086905	8.530406	Sitting_Scroll
15:21:18.251	0.6177229	4.5539107	8.463761	0.12867631	0.19405478	-0.041714154	0.52821946	4.8086905	8.530406	Sitting_Scroll
15:21:18.276	0.6177229	4.5539107	8.463761	0.12867631	0.19405478	-0.041714154	0.52821946	4.8086905	8.530406	Sitting_Scroll
15:21:18.300	0.6177229	4.5539107	8.463761	0.12867631	0.19405478	-0.041714154	0.52821946	4.8086905	8.530406	Sitting_Scroll
15:21:18.324	-0.2777359	5.0926223	7.929838	-0.101619884	0.042560205	-0.040492423	0.29604676	4.8723707	8.505452	Sitting_Scroll
15:21:18.348	-0.2777359	5.0926223	7.929838	-0.101619884	0.042560205	-0.040492423	0.29604676	4.8723707	8.505452	Sitting_Scroll
15:21:18.381	-0.2777359	5.0926223	7.929838	-0.101619884	0.042560205	-0.040492423	0.29604676	4.8723707	8.505452	Sitting_Scroll
15:21:18.404	-0.2777359	5.0926223	7.929838	-0.101619884	0.042560205	-0.040492423	0.29604676	4.8723707	8.505452	Sitting_Scroll
15:21:18.425	-0.2777359	5.0926223	7.929838	-0.101619884	0.042560205	-0.040492423	0.29604676	4.8723707	8.505452	Sitting_Scroll
15:21:18.447	-0.2777359	5.0926223	7.929838	-0.101619884	0.042560205	-0.040492423	0.29604676	4.8723707	8.505452	Sitting_Scroll
15:21:18.469	-0.2777359	5.0926223	7.929838	-0.101619884	0.042560205	-0.040492423	0.29604676	4.8723707	8.505452	Sitting_Scroll
15:21:18.491	0.44054657	4.652076	8.133351	0.13661757	0.06821655	-0.06065098	0.2640287	4.8383484	8.525904	Sitting_Scroll
15:21:18.511	0.44054657	4.652076	8.133351	0.13661757	0.06821655	-0.06065098	0.2640287	4.8383484	8.525904	Sitting_Scroll
15:21:18.534	0.44054657	4.652076	8.133351	0.13661757	0.06821655	-0.06065098	0.2640287	4.8383484	8.525904	Sitting_Scroll
15:21:18.556	0.44054657	4.652076	8.133351	0.13661757	0.06821655	-0.06065098	0.2640287	4.8383484	8.525904	Sitting_Scroll
15:21:18.578	0.44054657	4.652076	8.133351	0.13661757	0.06821655	-0.06065098	0.2640287	4.8383484	8.525904	Sitting_Scroll
15:21:18.601	0.44054657	4.652076	8.133351	0.13661757	0.06821655	-0.06065098	0.2640287	4.8383484	8.525904	Sitting_Scroll
15:21:18.622	0.44054657	4.652076	8.133351	0.13661757	0.06821655	-0.06065098	0.2640287	4.8383484	8.525904	Sitting_Scroll
15:21:18.643	0.44054657	4.652076	8.133351	0.13661757	0.06821655	-0.06065098	0.2640287	4.8383484	8.525904	Sitting_Scroll
15:21:18.665	0.28013015	4.7622128	8.399116	0.012001059	-0.009974208	-0.13395481	0.29885027	4.87235	8.505366	Sitting_Scroll
15:21:18.687	0.28013015	4.7622128	8.399116	0.012001059	-0.009974208	-0.13395481	0.29885027	4.87235	8.505366	Sitting_Scroll
15:21:18.714	0.28013015	4.7622128	8.399116	0.012001059	-0.009974208	-0.13395481	0.29885027	4.87235	8.505366	Sitting_Scroll
15:21:18.740	0.28013015	4.7622128	8.399116	0.012001059	-0.009974208	-0.13395481	0.29885027	4.87235	8.505366	Sitting_Scroll
15:21:18.767	0.28013015	4.7622128	8.399116	0.012001059	-0.009974208	-0.13395481	0.29885027	4.87235	8.505366	Sitting_Scroll
15:21:18.800	0.28013015	4.7622128	8.399116	0.012001059	-0.009974208	-0.13395481	0.29885027	4.87235	8.505366	Sitting_Scroll
15:21:18.834	0.28013015	4.7622128	8.399116	0.012001059	-0.009974208	-0.13395481	0.29885027	4.87235	8.505366	Sitting_Scroll
15:21:18.867	0.07422252	4.802915	8.3679905	0.038879126	-0.0136394	-0.111352794	0.29890096	4.9018455	8.488399	Sitting_Scroll
15:21:18.900	0.07422252	4.802915	8.3679905	0.038879126	-0.0136394	-0.111352794	0.29890096	4.9018455	8.488399	Sitting_Scroll
15:21:18.934	0.07422252	4.802915	8.3679905	0.038879126	-0.0136394	-0.111352794	0.29890096	4.9018455	8.488399	Sitting_Scroll
15:21:18.968	0.07422252	4.802915	8.3679905	0.038879126	-0.0136394	-0.111352794	0.29890096	4.9018455	8.488399	Sitting_Scroll
15:21:19.001	0.07422252	4.802915	8.3679905	0.038879126	-0.0136394	-0.111352794	0.29890096	4.9018455	8.488399	Sitting_Scroll
15:21:19.034	0.37111259	4.7693954	7.9585695	0.008946733	-0.1119887	-0.03071858	0.32911214	4.945328	8.462019	Sitting_Scroll
15:21:19.068	0.37111259	4.7693954	7.9585695	0.008946733	-0.1119887	-0.03071858	0.32911214	4.945328	8.462019	Sitting_Scroll
15:21:19.101	0.37111259	4.7693954	7.9585695	0.008946733	-0.1119887	-0.03071858	0.32911214	4.945328	8.462019	Sitting_Scroll
15:21:19.135	0.37111259	4.7693954	7.9585695	0.008946733	-0.1119887	-0.03071858	0.32911214	4.945328	8.462019	Sitting_Scroll
15:21:19.168	0.37111259	4.7693954	7.9585695	0.008946733	-0.1119887	-0.03071858	0.32911214	4.945328	8.462019	Sitting_Scroll
15:21:19.202	0.4860378	4.6712303	8.0375805	0.10485258	0.13968778	-0.09913549	0.36973932	4.942483	8.462002	Sitting_Scroll
15:21:19.235	0.4860378	4.6712303	8.0375805	0.10485258	0.13968778	-0.09913549	0.36973932	4.942483	8.462002	Sitting_Scroll
15:21:19.269	0.4860378	4.6712303	8.0375805	0.10485258	0.13968778	-0.09913549	0.36973932	4.942483	8.462002	Sitting_Scroll
15:21:19.303	0.4860378	4.6712303	8.0375805	0.10485258	0.13968778	-0.09913549	0.36973932	4.942483	8.462002	Sitting_Scroll
15:21:19.336	0.4860378	4.6712303	8.0375805	0.10485258	0.13968778	-0.09913549	0.36973932	4.942483	8.462002	Sitting_Scroll
15:21:19.370	0.4860378	4.6712303	8.0375805	0.10485258	0.13968778	-0.09913549	0.36973932	4.942483	8.462002	Sitting_Scroll
15:21:19.403	0.36632404	5.0136113	8.411087	-0.08573738	-0.11748649	-0.004451375	0.25066534	4.9846463	8.44161	Sitting_Scroll
15:21:19.424	0.36632404	5.0136113	8.411087	-0.08573738	-0.11748649	-0.004451375	0.25066534	4.9846463	8.44161	Sitting_Scroll
15:21:19.453	0.36632404	5.0136113	8.411087	-0.08573738	-0.11748649	-0.004451375	0.25066534	4.9846463	8.44161	Sitting_Scroll
15:21:19.474	0.36632404	5.0136113	8.411087	-0.08573738	-0.11748649	-0.004451375	0.25066534	4.9846463	8.44161	Sitting_Scroll
15:21:19.503	0.36632404	5.0136113	8.411087	-0.08573738	-0.11748649	-0.004451375	0.25066534	4.9846463	8.44161	Sitting_Scroll
15:21:19.537	0.36632404	5.0136113	8.411087	-0.08573738	-0.11748649	-0.004451375	0.25066534	4.9846463	8.44161	Sitting_Scroll
15:21:19.558	0.36632404	5.0136113	8.411087	0.009557597	-0.015471996	-0.064927034	0.25066534	4.9846463	8.44161	Sitting_Scroll
15:21:19.579	0.24421602	4.6736245	8.375174	0.009557597	-0.015471996	-0.064927034	0.43597063	4.914623	8.475067	Sitting_Scroll
15:21:19.599	0.24421602	4.6736245	8.375174	0.009557597	-0.015471996	-0.064927034	0.43597063	4.914623	8.475067	Sitting_Scroll
15:21:19.621	0.24421602	4.6736245	8.375174	0.009557597	-0.015471996	-0.064927034	0.43597063	4.914623	8.475067	Sitting_Scroll
15:21:19.642	0.24421602	4.6736245	8.375174	0.009557597	-0.015471996	-0.064927034	0.43597063	4.914623	8.475067	Sitting_Scroll
15:21:19.663	0.24421602	4.6736245	8.375174	0.009557597	-0.015471996	-0.064927034	0.43597063	4.914623	8.475067	Sitting_Scroll
15:21:19.685	0.24421602	4.6736245	8.375174	0.009557597	-0.015471996	-0.064927034	0.43597063	4.914623	8.475067	Sitting_Scroll
15:21:19.707	0.24421602	4.6736245	8.375174	0.009557597	-0.015471996	-0.064927034	0.43597063	4.914623	8.475067	Sitting_Scroll
15:21:19.729	0.24421602	4.6736245	8.375174	0.009557597	-0.015471996	-0.064927034	0.43597063	4.914623	8.475067	Sitting_Scroll
15:21:19.750	0.43575802	4.73827	7.9609637	0.021774903	0.006519154	-0.025831658	0.4245422	4.93959	8.461121	Sitting_Scroll
15:21:19.774	0.43575802	4.73827	7.9609637	0.021774903	0.006519154	-0.025831658	0.4245422	4.93959	8.461121	Sitting_Scroll
15:21:19.795	0.43575802	4.73827	7.9609637	0.021774903	0.006519154	-0.025831658	0.4245422	4.93959	8.461121	Sitting_Scroll
15:21:19.816	0.43575802	4.73827	7.9609637	0.021774903	0.006519154	-0.025831658	0.4245422	4.93959	8.461121	Sitting_Scroll
15:21:19.837	0.43575802	4.73827	7.9609637	0.021774903	0.006519154	-0.025831658	0.4245422	4.93959	8.461121	Sitting_Scroll
15:21:19.858	0.43575802	4.73827	7.9609637	0.021774903	0.006519154	-0.025831658	0.4245422	4.93959	8.461121	Sitting_Scroll
15:21:19.880	0.43575802	4.73827	7.9609637	0.021774903	0.006519154	-0.025831658	0.4245422	4.93959	8.461121	Sitting_Scroll
15:21:19.902	0.43575802	4.73827	7.9609637	0.021774903	0.006519154	-0.025831658	0.4245422	4.93959	8.461121	Sitting_Scroll
15:21:19.924	0.36871833	4.7095385	8.183631	-0.048474602	-0.05456737	-0.122959234	0.3974629	4.9356966	8.464707	Sitting_Scroll
15:21:19.946	0.36871833	4.7095385	8.183631	-0.048474602	-0.05456737	-0.122959234	0.3974629	4.9356966	8.464707	Sitting_Scroll
15:21:19.968	0.36871833	4.7095385	8.183631	-0.048474602	-0.05456737	-0.122959234	0.3974629	4.9356966	8.464707	Sitting_Scroll
15:21:19.990	0.36871833	4.7095385	8.183631	-0.048474602	-0.05456737	-0.122959234	0.3974629	4.9356966	8.464707	Sitting_Scroll
15:21:20.013	0.36871833	4.7095385	8.183631	-0.048474602	-0.05456737	-0.122959234	0.3974629	4.9356966	8.464707	Sitting_Scroll
15:21:20.034	0.36871833	4.7095385	8.183631	-0.048474602	-0.05456737	-0.122959234	0.3974629	4.9356966	8.464707	Sitting_Scroll
15:21:20.058	0.36871833	4.7095385	8.183631	-0.048474602	-0.05456737	-0.122959234	0.3974629	4.9356966	8.464707	Sitting_Scroll
15:21:20.080	0.36871833	4.7095385	8.183631	-0.048474602	-0.05456737	-0.122959234	0.3974629	4.9356966	8.464707	Sitting_Scroll
15:21:20.101	0.37111259	4.563488	7.982512	0.033381343	0.019958189	-0.03071858	0.31526744	4.902873	8.487213	Sitting_Scroll
15:21:20.125	0.37111259	4.563488	7.982512	0.033381343	0.019958189	-0.03071858	0.31526744	4.902873	8.487213	Sitting_Scroll
15:21:20.146	0.37111259	4.563488	7.982512	0.033381343	0.019958189	-0.03071858	0.31526744	4.902873	8.487213	Sitting_Scroll
15:21:20.168	0.37111259	4.563488	7.982512	0.033381343	0.019958189	-0.03071858	0.31526744	4.902873	8.487213	Sitting_Scroll
15:21:20.191	0.37111259	4.563488	7.982512	0.033381343	0.019958189	-0.03071858	0.31526744	4.902873	8.487213	Sitting_Scroll
15:21:20.213	0.37111259	4.563488	7.982512	0.033381343	0.019958189	-0.03071858	0.31526744	4.902873	8.487213	Sitting_Scroll
15:21:20.235	0.37111259	4.563488	7.982512	0.033381343	0.019958189	-0.03071858	0.31526744	4.902873	8.487213	Sitting_Scroll
15:21:20.258	0.37111259	4.563488	7.982512	0.033381343	0.019958189	-0.03071858	0.31526744	4.902873	8.487213	Sitting_Scroll
15:21:20.281	0.052674048	4.867561	8.0926485	0.009557597	0.06638395	0.112223886	-0.033154376	4.984967	8.44508	Sitting_Scroll
15:21:20.303	0.052674048	4.867561	8.0926485	0.009557597	0.06638395	0.112223886	-0.033154376	4.984967	8.44508	Sitting_Scroll
15:21:20.326	0.052674048	4.867561	8.0926485	0.009557597	0.06638395	0.112223886	-0.033154376	4.984967	8.44508	Sitting_Scroll
15:21:20.347	0.052674048	4.867561	8.0926485	0.009557597	0.06638395	0.112223886	-0.033154376	4.984967	8.44508	Sitting_Scroll
15:21:20.368	0.052674048	4.867561	8.0926485	0.009557597	0.06638395	0.112223886	-0.033154376	4.984967	8.44508	Sitting_Scroll
15:21:20.389	0.052674048	4.867561	8.0926485	0.009557597	0.06638395	0.112223886	-0.033154376	4.984967	8.44508	Sitting_Scroll
15:21:20.410	0.052674048	4.867561	8.0926485	0.009557597	0.06638395	0.112223886	-0.033154376	4.984967	8.44508	Sitting_Scroll
15:21:20.431	0.052674048	4.867561	8.0926485	0.009557597	0.06638395	0.112223886	-0.033154376	4.984967	8.44508	Sitting_Scroll
15:21:20.453	0.052674048	4.867561	8.0926485	0.009557597	0.06638395	0.112223886	-0.033154376	4.984967	8.44508	Sitting_Scroll
15:21:20.475	-0.15083931	4.8819265	8.449396	0.013833654	0.06332962	-0.062483575	0.03341361	4.892723	8.498852	Sitting_Scroll
15:21:20.498	-0.15083931	4.8819265	8.449396	0.013833654	0.06332962	-0.062483575	0.03341361	4.892723	8.498852	Sitting_Scroll
15:21:20.519	-0.15083931	4.8819265	8.449396	0.013833654	0.06332962	-0.062483575	0.03341361	4.892723	8.498852	Sitting_Scroll
15:21:20.542	-0.15083931	4.8819265	8.449396	0.013833654	0.06332962	-0.062483575	0.03341361	4.892723	8.498852	Sitting_Scroll
15:21:20.564	-0.15083931	4.8819265	8.449396	0.013833654	0.06332962	-0.062483575	0.03341361	4.892723	8.498852	Sitting_Scroll
[truncated: 2,651 more rows]
