# Supplementary material for: Real-time Smartphone Activity Classification Using Inertial Sensors—Recognition of Scrolling, Typing, and Watching Videos While Sitting or Walking
Source: Sensors (Basel). 2020 Jan 24;20(3):655. doi: 10.3390/s20030655 (PMC7038357; doi:10.3390/s20030655)
Supplement: Supplementary file 1 [file sensors-20-00655-s001.zip › sensors-668083-supplementary/5Hz_data/8765/2019_09_10_15_01_29_Walking_Idle.csv]

time	accX	accY	accZ	rotX	rotY	rotZ	graX	graY	graZ	activity
15:04:42.748	-0.8236305	1.7454263	8.38475	0.14700228	-0.02891103	0.40482834	-1.062085	1.5839306	9.619434	Walking_Idle
15:04:42.770	-0.8236305	1.7454263	8.38475	0.14700228	-0.02891103	0.40482834	-1.062085	1.5839306	9.619434	Walking_Idle
15:04:42.790	-0.8236305	1.7454263	8.38475	0.14700228	-0.02891103	0.40482834	-1.062085	1.5839306	9.619434	Walking_Idle
15:04:42.812	-0.8236305	1.7454263	8.38475	0.14700228	-0.02891103	0.40482834	-1.062085	1.5839306	9.619434	Walking_Idle
15:04:42.833	-0.8236305	1.7454263	8.38475	0.14700228	-0.02891103	0.40482834	-1.062085	1.5839306	9.619434	Walking_Idle
15:04:42.855	-0.8236305	1.7454263	8.38475	0.14700228	-0.02891103	0.40482834	-1.062085	1.5839306	9.619434	Walking_Idle
15:04:42.877	-1.1348863	1.7143008	9.876384	0.16593911	0.077379525	0.10122831	-1.2100902	1.845617	9.555091	Walking_Idle
15:04:42.898	-1.1348863	1.7143008	9.876384	0.16593911	0.077379525	0.10122831	-1.2100902	1.845617	9.555091	Walking_Idle
15:04:42.920	-1.1348863	1.7143008	9.876384	0.16593911	0.077379525	0.10122831	-1.2100902	1.845617	9.555091	Walking_Idle
15:04:42.941	-1.1348863	1.7143008	9.876384	0.16593911	0.077379525	0.10122831	-1.2100902	1.845617	9.555091	Walking_Idle
15:04:42.963	-1.1348863	1.7143008	9.876384	0.16593911	0.077379525	0.10122831	-1.2100902	1.845617	9.555091	Walking_Idle
15:04:42.985	-1.1348863	1.7143008	9.876384	0.16593911	0.077379525	0.10122831	-1.2100902	1.845617	9.555091	Walking_Idle
15:04:43.006	-1.1348863	1.7143008	9.876384	0.16593911	0.077379525	0.10122831	-1.2100902	1.845617	9.555091	Walking_Idle
15:04:43.028	-1.1348863	1.7143008	9.876384	0.16593911	0.077379525	0.10122831	-1.2100902	1.845617	9.555091	Walking_Idle
15:04:43.049	-1.1348863	1.7143008	9.876384	0.1237894	0.338219	0.14582147	-1.2100902	1.845617	9.555091	Walking_Idle
15:04:43.070	-1.7238779	2.0949905	7.613794	0.1237894	0.338219	0.14582147	-1.3908722	1.9390817	9.511877	Walking_Idle
15:04:43.092	-1.7238779	2.0949905	7.613794	0.1237894	0.338219	0.14582147	-1.3908722	1.9390817	9.511877	Walking_Idle
15:04:43.114	-1.7238779	2.0949905	7.613794	0.1237894	0.338219	0.14582147	-1.3908722	1.9390817	9.511877	Walking_Idle
15:04:43.135	-1.7238779	2.0949905	7.613794	0.1237894	0.338219	0.14582147	-1.3908722	1.9390817	9.511877	Walking_Idle
15:04:43.157	-1.7238779	2.0949905	7.613794	0.1237894	0.338219	0.14582147	-1.3908722	1.9390817	9.511877	Walking_Idle
15:04:43.179	-1.7238779	2.0949905	7.613794	0.1237894	0.338219	0.14582147	-1.3908722	1.9390817	9.511877	Walking_Idle
15:04:43.200	-1.7238779	2.0949905	7.613794	0.1237894	0.338219	0.14582147	-1.3908722	1.9390817	9.511877	Walking_Idle
15:04:43.222	-1.7238779	2.0949905	7.613794	0.1237894	0.338219	0.14582147	-1.3908722	1.9390817	9.511877	Walking_Idle
15:04:43.243	-4.1971636	0.5554718	8.693612	-0.37406576	2.8653684	-0.16510893	-3.8401923	1.4771903	8.901752	Walking_Idle
15:04:43.265	-4.1971636	0.5554718	8.693612	-0.37406576	2.8653684	-0.16510893	-3.8401923	1.4771903	8.901752	Walking_Idle
15:04:43.287	-4.1971636	0.5554718	8.693612	-0.37406576	2.8653684	-0.16510893	-3.8401923	1.4771903	8.901752	Walking_Idle
15:04:43.311	-4.1971636	0.5554718	8.693612	-0.37406576	2.8653684	-0.16510893	-3.8401923	1.4771903	8.901752	Walking_Idle
15:04:43.336	-4.1971636	0.5554718	8.693612	-0.37406576	2.8653684	-0.16510893	-3.8401923	1.4771903	8.901752	Walking_Idle
15:04:43.360	-4.1971636	0.5554718	8.693612	-0.37406576	2.8653684	-0.16510893	-3.8401923	1.4771903	8.901752	Walking_Idle
15:04:43.384	-4.1971636	0.5554718	8.693612	-0.37406576	2.8653684	-0.16510893	-3.8401923	1.4771903	8.901752	Walking_Idle
15:04:43.408	-4.1971636	0.5554718	8.693612	-0.37406576	2.8653684	-0.16510893	-3.8401923	1.4771903	8.901752	Walking_Idle
15:04:43.431	-6.7829804	1.0055954	7.5683026	-0.064357094	0.82324594	-0.08630732	-6.0115113	0.52298635	7.730365	Walking_Idle
15:04:43.455	-6.7829804	1.0055954	7.5683026	-0.064357094	0.82324594	-0.08630732	-6.0115113	0.52298635	7.730365	Walking_Idle
15:04:43.479	-6.7829804	1.0055954	7.5683026	-0.064357094	0.82324594	-0.08630732	-6.0115113	0.52298635	7.730365	Walking_Idle
15:04:43.503	-6.7829804	1.0055954	7.5683026	-0.064357094	0.82324594	-0.08630732	-6.0115113	0.52298635	7.730365	Walking_Idle
15:04:43.527	-6.7829804	1.0055954	7.5683026	-0.064357094	0.82324594	-0.08630732	-6.0115113	0.52298635	7.730365	Walking_Idle
15:04:43.551	-6.7829804	1.0055954	7.5683026	-0.064357094	0.82324594	-0.08630732	-6.0115113	0.52298635	7.730365	Walking_Idle
15:04:43.573	-6.7829804	1.0055954	7.5683026	-0.064357094	0.82324594	-0.08630732	-6.0115113	0.52298635	7.730365	Walking_Idle
15:04:43.597	-6.656084	-0.59378016	10.297776	-0.3771201	0.11342057	0.7768453	-6.626017	0.014181962	7.2295227	Walking_Idle
15:04:43.623	-6.656084	-0.59378016	10.297776	-0.3771201	0.11342057	0.7768453	-6.626017	0.014181962	7.2295227	Walking_Idle
15:04:43.646	-6.656084	-0.59378016	10.297776	-0.3771201	0.11342057	0.7768453	-6.626017	0.014181962	7.2295227	Walking_Idle
15:04:43.670	-6.656084	-0.59378016	10.297776	-0.3771201	0.11342057	0.7768453	-6.626017	0.014181962	7.2295227	Walking_Idle
15:04:43.692	-6.656084	-0.59378016	10.297776	-0.3771201	0.11342057	0.7768453	-6.626017	0.014181962	7.2295227	Walking_Idle
15:04:43.715	-6.656084	-0.59378016	10.297776	-0.3771201	0.11342057	0.7768453	-6.626017	0.014181962	7.2295227	Walking_Idle
15:04:43.739	-6.656084	-0.59378016	10.297776	-0.3771201	0.11342057	0.7768453	-6.626017	0.014181962	7.2295227	Walking_Idle
15:04:43.763	-6.656084	-0.59378016	10.297776	-0.3771201	0.11342057	0.7768453	-6.626017	0.014181962	7.2295227	Walking_Idle
15:04:43.785	-5.751048	0.65842557	8.526012	-0.10711766	-0.15780361	-0.010560027	-6.2759132	-0.20268136	7.53274	Walking_Idle
15:04:43.808	-5.751048	0.65842557	8.526012	-0.10711766	-0.15780361	-0.010560027	-6.2759132	-0.20268136	7.53274	Walking_Idle
15:04:43.831	-5.751048	0.65842557	8.526012	-0.10711766	-0.15780361	-0.010560027	-6.2759132	-0.20268136	7.53274	Walking_Idle
15:04:43.853	-5.751048	0.65842557	8.526012	-0.10711766	-0.15780361	-0.010560027	-6.2759132	-0.20268136	7.53274	Walking_Idle
15:04:43.876	-5.751048	0.65842557	8.526012	-0.10711766	-0.15780361	-0.010560027	-6.2759132	-0.20268136	7.53274	Walking_Idle
15:04:43.900	-5.751048	0.65842557	8.526012	-0.10711766	-0.15780361	-0.010560027	-6.2759132	-0.20268136	7.53274	Walking_Idle
15:04:43.922	-5.751048	0.65842557	8.526012	-0.10711766	-0.15780361	-0.010560027	-6.2759132	-0.20268136	7.53274	Walking_Idle
15:04:43.946	-5.751048	0.65842557	8.526012	-0.10711766	-0.15780361	-0.010560027	-6.2759132	-0.20268136	7.53274	Walking_Idle
15:04:43.970	-6.265817	-0.05027977	7.946598	0.00039461895	-0.04968045	-0.0954703	-6.0981135	-0.11065021	7.679265	Walking_Idle
15:04:43.994	-6.265817	-0.05027977	7.946598	0.00039461895	-0.04968045	-0.0954703	-6.0981135	-0.11065021	7.679265	Walking_Idle
15:04:44.017	-6.265817	-0.05027977	7.946598	0.00039461895	-0.04968045	-0.0954703	-6.0981135	-0.11065021	7.679265	Walking_Idle
15:04:44.041	-6.265817	-0.05027977	7.946598	0.00039461895	-0.04968045	-0.0954703	-6.0981135	-0.11065021	7.679265	Walking_Idle
15:04:44.065	-6.265817	-0.05027977	7.946598	0.00039461895	-0.04968045	-0.0954703	-6.0981135	-0.11065021	7.679265	Walking_Idle
15:04:44.089	-6.265817	-0.05027977	7.946598	0.00039461895	-0.04968045	-0.0954703	-6.0981135	-0.11065021	7.679265	Walking_Idle
15:04:44.113	-6.265817	-0.05027977	7.946598	0.00039461895	-0.04968045	-0.0954703	-6.0981135	-0.11065021	7.679265	Walking_Idle
15:04:44.137	-5.3895125	0.043096945	7.103813	-0.21829514	-0.10649091	0.22034703	-5.783347	-0.10520035	7.9191027	Walking_Idle
15:04:44.161	-5.3895125	0.043096945	7.103813	-0.21829514	-0.10649091	0.22034703	-5.783347	-0.10520035	7.9191027	Walking_Idle
15:04:44.185	-5.3895125	0.043096945	7.103813	-0.21829514	-0.10649091	0.22034703	-5.783347	-0.10520035	7.9191027	Walking_Idle
15:04:44.209	-5.3895125	0.043096945	7.103813	-0.21829514	-0.10649091	0.22034703	-5.783347	-0.10520035	7.9191027	Walking_Idle
15:04:44.233	-5.3895125	0.043096945	7.103813	-0.21829514	-0.10649091	0.22034703	-5.783347	-0.10520035	7.9191027	Walking_Idle
15:04:44.257	-5.3895125	0.043096945	7.103813	-0.21829514	-0.10649091	0.22034703	-5.783347	-0.10520035	7.9191027	Walking_Idle
15:04:44.280	-5.3895125	0.043096945	7.103813	-0.21829514	-0.10649091	0.22034703	-5.783347	-0.10520035	7.9191027	Walking_Idle
15:04:44.304	-5.3895125	0.043096945	7.103813	-0.21829514	-0.10649091	0.22034703	-5.783347	-0.10520035	7.9191027	Walking_Idle
15:04:44.328	-5.95935	-0.22027329	6.9003	-0.052139793	0.09387289	0.37123075	-6.4178767	0.013840163	7.4149175	Walking_Idle
15:04:44.352	-5.95935	-0.22027329	6.9003	-0.052139793	0.09387289	0.37123075	-6.4178767	0.013840163	7.4149175	Walking_Idle
15:04:44.376	-5.95935	-0.22027329	6.9003	-0.052139793	0.09387289	0.37123075	-6.4178767	0.013840163	7.4149175	Walking_Idle
15:04:44.400	-5.95935	-0.22027329	6.9003	-0.052139793	0.09387289	0.37123075	-6.4178767	0.013840163	7.4149175	Walking_Idle
15:04:44.424	-5.95935	-0.22027329	6.9003	-0.052139793	0.09387289	0.37123075	-6.4178767	0.013840163	7.4149175	Walking_Idle
15:04:44.447	-5.95935	-0.22027329	6.9003	-0.052139793	0.09387289	0.37123075	-6.4178767	0.013840163	7.4149175	Walking_Idle
15:04:44.471	-5.95935	-0.22027329	6.9003	-0.052139793	0.09387289	0.37123075	-6.4178767	0.013840163	7.4149175	Walking_Idle
15:04:44.495	-6.3831367	0.2681588	6.280183	0.0150553845	-0.19140118	-0.04232502	-6.376174	0.005187961	7.4508204	Walking_Idle
15:04:44.519	-6.3831367	0.2681588	6.280183	0.0150553845	-0.19140118	-0.04232502	-6.376174	0.005187961	7.4508204	Walking_Idle
15:04:44.542	-6.3831367	0.2681588	6.280183	0.0150553845	-0.19140118	-0.04232502	-6.376174	0.005187961	7.4508204	Walking_Idle
15:04:44.566	-6.3831367	0.2681588	6.280183	0.0150553845	-0.19140118	-0.04232502	-6.376174	0.005187961	7.4508204	Walking_Idle
15:04:44.591	-6.3831367	0.2681588	6.280183	0.0150553845	-0.19140118	-0.04232502	-6.376174	0.005187961	7.4508204	Walking_Idle
15:04:44.616	-6.3831367	0.2681588	6.280183	0.0150553845	-0.19140118	-0.04232502	-6.376174	0.005187961	7.4508204	Walking_Idle
15:04:44.639	-6.3831367	0.2681588	6.280183	0.0150553845	-0.19140118	-0.04232502	-6.376174	0.005187961	7.4508204	Walking_Idle
15:04:44.663	-6.3831367	0.2681588	6.280183	0.0150553845	-0.19140118	-0.04232502	-6.376174	0.005187961	7.4508204	Walking_Idle
15:04:44.687	-6.3927135	0.31604427	7.5036573	-0.20424524	-0.109545246	-0.21275643	-6.2606926	-0.065631725	7.5478277	Walking_Idle
15:04:44.710	-6.3927135	0.31604427	7.5036573	-0.20424524	-0.109545246	-0.21275643	-6.2606926	-0.065631725	7.5478277	Walking_Idle
15:04:44.735	-6.3927135	0.31604427	7.5036573	-0.20424524	-0.109545246	-0.21275643	-6.2606926	-0.065631725	7.5478277	Walking_Idle
15:04:44.759	-6.3927135	0.31604427	7.5036573	-0.20424524	-0.109545246	-0.21275643	-6.2606926	-0.065631725	7.5478277	Walking_Idle
15:04:44.782	-6.3927135	0.31604427	7.5036573	-0.20424524	-0.109545246	-0.21275643	-6.2606926	-0.065631725	7.5478277	Walking_Idle
15:04:44.806	-6.3927135	0.31604427	7.5036573	-0.20424524	-0.109545246	-0.21275643	-6.2606926	-0.065631725	7.5478277	Walking_Idle
15:04:44.831	-6.3927135	0.31604427	7.5036573	-0.20424524	-0.109545246	-0.21275643	-6.2606926	-0.065631725	7.5478277	Walking_Idle
15:04:44.855	-6.8069234	-0.37111259	7.431829	0.53001475	0.2184894	-0.112574525	-6.126756	0.48166162	7.642067	Walking_Idle
15:04:44.879	-6.8069234	-0.37111259	7.431829	0.53001475	0.2184894	-0.112574525	-6.126756	0.48166162	7.642067	Walking_Idle
15:04:44.901	-6.8069234	-0.37111259	7.431829	0.53001475	0.2184894	-0.112574525	-6.126756	0.48166162	7.642067	Walking_Idle
15:04:44.925	-6.8069234	-0.37111259	7.431829	0.53001475	0.2184894	-0.112574525	-6.126756	0.48166162	7.642067	Walking_Idle
15:04:44.950	-6.8069234	-0.37111259	7.431829	0.53001475	0.2184894	-0.112574525	-6.126756	0.48166162	7.642067	Walking_Idle
15:04:44.972	-6.8069234	-0.37111259	7.431829	0.53001475	0.2184894	-0.112574525	-6.126756	0.48166162	7.642067	Walking_Idle
15:04:44.996	-6.8069234	-0.37111259	7.431829	0.53001475	0.2184894	-0.112574525	-6.126756	0.48166162	7.642067	Walking_Idle
15:04:45.020	-6.8069234	-0.37111259	7.431829	0.53001475	0.2184894	-0.112574525	-6.126756	0.48166162	7.642067	Walking_Idle
15:04:45.044	-5.0495257	0.13168511	5.954561	0.7560349	0.4414552	-0.25979307	-6.35393	0.8734106	7.4185596	Walking_Idle
15:04:45.069	-5.0495257	0.13168511	5.954561	0.7560349	0.4414552	-0.25979307	-6.35393	0.8734106	7.4185596	Walking_Idle
15:04:45.092	-5.0495257	0.13168511	5.954561	0.7560349	0.4414552	-0.25979307	-6.35393	0.8734106	7.4185596	Walking_Idle
15:04:45.116	-5.0495257	0.13168511	5.954561	0.7560349	0.4414552	-0.25979307	-6.35393	0.8734106	7.4185596	Walking_Idle
15:04:45.140	-5.0495257	0.13168511	5.954561	0.7560349	0.4414552	-0.25979307	-6.35393	0.8734106	7.4185596	Walking_Idle
15:04:45.162	-5.0495257	0.13168511	5.954561	0.7560349	0.4414552	-0.25979307	-6.35393	0.8734106	7.4185596	Walking_Idle
15:04:45.187	-5.0495257	0.13168511	5.954561	0.7560349	0.4414552	-0.25979307	-6.35393	0.8734106	7.4185596	Walking_Idle
15:04:45.210	-5.0495257	0.13168511	5.954561	0.7560349	0.4414552	-0.25979307	-6.35393	0.8734106	7.4185596	Walking_Idle
15:04:45.234	-5.5547175	0.65124273	5.61218	-0.17248024	-0.3636652	-0.45343733	-6.682229	0.73926854	7.1394386	Walking_Idle
15:04:45.257	-5.5547175	0.65124273	5.61218	-0.17248024	-0.3636652	-0.45343733	-6.682229	0.73926854	7.1394386	Walking_Idle
15:04:45.279	-5.5547175	0.65124273	5.61218	-0.17248024	-0.3636652	-0.45343733	-6.682229	0.73926854	7.1394386	Walking_Idle
15:04:45.304	-5.5547175	0.65124273	5.61218	-0.17248024	-0.3636652	-0.45343733	-6.682229	0.73926854	7.1394386	Walking_Idle
15:04:45.327	-5.5547175	0.65124273	5.61218	-0.17248024	-0.3636652	-0.45343733	-6.682229	0.73926854	7.1394386	Walking_Idle
15:04:45.351	-5.5547175	0.65124273	5.61218	-0.17248024	-0.3636652	-0.45343733	-6.682229	0.73926854	7.1394386	Walking_Idle
15:04:45.375	-5.5547175	0.65124273	5.61218	-0.17248024	-0.3636652	-0.45343733	-6.682229	0.73926854	7.1394386	Walking_Idle
15:04:45.399	-8.877971	0.7039168	6.6273527	-0.57381874	0.33211032	0.28876394	-6.8620944	0.21322702	7.002604	Walking_Idle
15:04:45.423	-8.877971	0.7039168	6.6273527	-0.57381874	0.33211032	0.28876394	-6.8620944	0.21322702	7.002604	Walking_Idle
15:04:45.447	-8.877971	0.7039168	6.6273527	-0.57381874	0.33211032	0.28876394	-6.8620944	0.21322702	7.002604	Walking_Idle
15:04:45.471	-8.877971	0.7039168	6.6273527	-0.57381874	0.33211032	0.28876394	-6.8620944	0.21322702	7.002604	Walking_Idle
15:04:45.494	-8.877971	0.7039168	6.6273527	-0.57381874	0.33211032	0.28876394	-6.8620944	0.21322702	7.002604	Walking_Idle
15:04:45.518	-8.877971	0.7039168	6.6273527	-0.57381874	0.33211032	0.28876394	-6.8620944	0.21322702	7.002604	Walking_Idle
15:04:45.542	-8.877971	0.7039168	6.6273527	-0.57381874	0.33211032	0.28876394	-6.8620944	0.21322702	7.002604	Walking_Idle
15:04:45.566	-8.877971	0.7039168	6.6273527	-0.57381874	0.33211032	0.28876394	-6.8620944	0.21322702	7.002604	Walking_Idle
15:04:45.590	-8.707977	-1.4126221	9.284998	-0.74547184	0.4029707	0.35595912	-8.07504	-0.026269803	5.5644603	Walking_Idle
15:04:45.614	-8.707977	-1.4126221	9.284998	-0.74547184	0.4029707	0.35595912	-8.07504	-0.026269803	5.5644603	Walking_Idle
15:04:45.637	-8.707977	-1.4126221	9.284998	-0.74547184	0.4029707	0.35595912	-8.07504	-0.026269803	5.5644603	Walking_Idle
15:04:45.661	-8.707977	-1.4126221	9.284998	-0.74547184	0.4029707	0.35595912	-8.07504	-0.026269803	5.5644603	Walking_Idle
15:04:45.685	-8.707977	-1.4126221	9.284998	-0.74547184	0.4029707	0.35595912	-8.07504	-0.026269803	5.5644603	Walking_Idle
15:04:45.709	-8.707977	-1.4126221	9.284998	-0.74547184	0.4029707	0.35595912	-8.07504	-0.026269803	5.5644603	Walking_Idle
15:04:45.733	-8.707977	-1.4126221	9.284998	-0.74547184	0.4029707	0.35595912	-8.07504	-0.026269803	5.5644603	Walking_Idle
15:04:45.756	-5.4517636	-0.9026416	5.7630196	-0.66056156	-0.38199115	-0.2304715	-8.079012	-0.08276187	5.5581455	Walking_Idle
15:04:45.780	-5.4517636	-0.9026416	5.7630196	-0.66056156	-0.38199115	-0.2304715	-8.079012	-0.08276187	5.5581455	Walking_Idle
15:04:45.804	-5.4517636	-0.9026416	5.7630196	-0.66056156	-0.38199115	-0.2304715	-8.079012	-0.08276187	5.5581455	Walking_Idle
15:04:45.828	-5.4517636	-0.9026416	5.7630196	-0.66056156	-0.38199115	-0.2304715	-8.079012	-0.08276187	5.5581455	Walking_Idle
15:04:45.852	-5.4517636	-0.9026416	5.7630196	-0.66056156	-0.38199115	-0.2304715	-8.079012	-0.08276187	5.5581455	Walking_Idle
15:04:45.875	-5.4517636	-0.9026416	5.7630196	-0.66056156	-0.38199115	-0.2304715	-8.079012	-0.08276187	5.5581455	Walking_Idle
15:04:45.900	-5.4517636	-0.9026416	5.7630196	-0.66056156	-0.38199115	-0.2304715	-8.079012	-0.08276187	5.5581455	Walking_Idle
15:04:45.924	-5.4517636	-0.9026416	5.7630196	-0.66056156	-0.38199115	-0.2304715	-8.079012	-0.08276187	5.5581455	Walking_Idle
15:04:45.947	-8.360807	0.098165266	7.065505	-0.7411958	-0.43147123	0.1665909	-7.817465	-0.74659884	5.873683	Walking_Idle
15:04:45.971	-8.360807	0.098165266	7.065505	-0.7411958	-0.43147123	0.1665909	-7.817465	-0.74659884	5.873683	Walking_Idle
15:04:45.995	-8.360807	0.098165266	7.065505	-0.7411958	-0.43147123	0.1665909	-7.817465	-0.74659884	5.873683	Walking_Idle
15:04:46.019	-8.360807	0.098165266	7.065505	-0.7411958	-0.43147123	0.1665909	-7.817465	-0.74659884	5.873683	Walking_Idle
15:04:46.043	-8.360807	0.098165266	7.065505	-0.7411958	-0.43147123	0.1665909	-7.817465	-0.74659884	5.873683	Walking_Idle
15:04:46.067	-8.360807	0.098165266	7.065505	-0.7411958	-0.43147123	0.1665909	-7.817465	-0.74659884	5.873683	Walking_Idle
15:04:46.089	-8.360807	0.098165266	7.065505	-0.7411958	-0.43147123	0.1665909	-7.817465	-0.74659884	5.873683	Walking_Idle
15:04:46.112	-8.274613	-1.3455825	7.5491486	0.38279626	0.7022947	-0.2903363	-7.8586473	-0.4689157	5.8473973	Walking_Idle
15:04:46.137	-8.274613	-1.3455825	7.5491486	0.38279626	0.7022947	-0.2903363	-7.8586473	-0.4689157	5.8473973	Walking_Idle
15:04:46.159	-8.274613	-1.3455825	7.5491486	0.38279626	0.7022947	-0.2903363	-7.8586473	-0.4689157	5.8473973	Walking_Idle
15:04:46.183	-8.274613	-1.3455825	7.5491486	0.38279626	0.7022947	-0.2903363	-7.8586473	-0.4689157	5.8473973	Walking_Idle
15:04:46.207	-8.274613	-1.3455825	7.5491486	0.38279626	0.7022947	-0.2903363	-7.8586473	-0.4689157	5.8473973	Walking_Idle
15:04:46.229	-8.274613	-1.3455825	7.5491486	0.38279626	0.7022947	-0.2903363	-7.8586473	-0.4689157	5.8473973	Walking_Idle
15:04:46.254	-8.274613	-1.3455825	7.5491486	0.38279626	0.7022947	-0.2903363	-7.8586473	-0.4689157	5.8473973	Walking_Idle
15:04:46.277	-8.274613	-1.3455825	7.5491486	0.38279626	0.7022947	-0.2903363	-7.8586473	-0.4689157	5.8473973	Walking_Idle
15:04:46.300	-8.269825	-2.0327394	7.472532	-1.383826	-0.31662858	-0.9995508	-7.275623	-1.9617511	6.275915	Walking_Idle
15:04:46.324	-8.269825	-2.0327394	7.472532	-1.383826	-0.31662858	-0.9995508	-7.275623	-1.9617511	6.275915	Walking_Idle
15:04:46.348	-8.269825	-2.0327394	7.472532	-1.383826	-0.31662858	-0.9995508	-7.275623	-1.9617511	6.275915	Walking_Idle
15:04:46.372	-8.269825	-2.0327394	7.472532	-1.383826	-0.31662858	-0.9995508	-7.275623	-1.9617511	6.275915	Walking_Idle
15:04:46.396	-8.269825	-2.0327394	7.472532	-1.383826	-0.31662858	-0.9995508	-7.275623	-1.9617511	6.275915	Walking_Idle
15:04:46.420	-8.269825	-2.0327394	7.472532	-1.383826	-0.31662858	-0.9995508	-7.275623	-1.9617511	6.275915	Walking_Idle
15:04:46.443	-8.269825	-2.0327394	7.472532	-1.383826	-0.31662858	-0.9995508	-7.275623	-1.9617511	6.275915	Walking_Idle
15:04:46.467	-8.269825	-2.0327394	7.472532	-1.383826	-0.31662858	-0.9995508	-7.275623	-1.9617511	6.275915	Walking_Idle
15:04:46.492	-8.739103	-3.294522	1.9633054	0.44754797	2.7260914	-0.2903363	-8.183256	-2.7131076	4.6737113	Walking_Idle
15:04:46.514	-8.739103	-3.294522	1.9633054	0.44754797	2.7260914	-0.2903363	-8.183256	-2.7131076	4.6737113	Walking_Idle
15:04:46.537	-8.739103	-3.294522	1.9633054	0.44754797	2.7260914	-0.2903363	-8.183256	-2.7131076	4.6737113	Walking_Idle
15:04:46.561	-8.739103	-3.294522	1.9633054	0.44754797	2.7260914	-0.2903363	-8.183256	-2.7131076	4.6737113	Walking_Idle
15:04:46.585	-8.739103	-3.294522	1.9633054	0.44754797	2.7260914	-0.2903363	-8.183256	-2.7131076	4.6737113	Walking_Idle
15:04:46.609	-8.739103	-3.294522	1.9633054	0.44754797	2.7260914	-0.2903363	-8.183256	-2.7131076	4.6737113	Walking_Idle
15:04:46.632	-8.739103	-3.294522	1.9633054	0.44754797	2.7260914	-0.2903363	-8.183256	-2.7131076	4.6737113	Walking_Idle
15:04:46.656	-9.943423	-7.2091613	-0.8930645	-0.27815995	1.7328243	-0.8382824	-8.927411	-3.6355655	1.8039272	Walking_Idle
15:04:46.679	-9.943423	-7.2091613	-0.8930645	-0.27815995	1.7328243	-0.8382824	-8.927411	-3.6355655	1.8039272	Walking_Idle
15:04:46.703	-9.943423	-7.2091613	-0.8930645	-0.27815995	1.7328243	-0.8382824	-8.927411	-3.6355655	1.8039272	Walking_Idle
15:04:46.728	-9.943423	-7.2091613	-0.8930645	-0.27815995	1.7328243	-0.8382824	-8.927411	-3.6355655	1.8039272	Walking_Idle
15:04:46.751	-9.943423	-7.2091613	-0.8930645	-0.27815995	1.7328243	-0.8382824	-8.927411	-3.6355655	1.8039272	Walking_Idle
15:04:46.775	-9.943423	-7.2091613	-0.8930645	-0.27815995	1.7328243	-0.8382824	-8.927411	-3.6355655	1.8039272	Walking_Idle
15:04:46.799	-9.943423	-7.2091613	-0.8930645	-0.27815995	1.7328243	-0.8382824	-8.927411	-3.6355655	1.8039272	Walking_Idle
15:04:46.823	-9.943423	-7.2091613	-0.8930645	-0.27815995	1.7328243	-0.8382824	-8.927411	-3.6355655	1.8039272	Walking_Idle
15:04:46.847	-8.846846	-5.705557	-0.10774237	-1.2237793	0.34371677	-0.47481763	-8.021032	-5.6406856	0.1253101	Walking_Idle
15:04:46.871	-8.846846	-5.705557	-0.10774237	-1.2237793	0.34371677	-0.47481763	-8.021032	-5.6406856	0.1253101	Walking_Idle
15:04:46.894	-8.846846	-5.705557	-0.10774237	-1.2237793	0.34371677	-0.47481763	-8.021032	-5.6406856	0.1253101	Walking_Idle
15:04:46.918	-8.846846	-5.705557	-0.10774237	-1.2237793	0.34371677	-0.47481763	-8.021032	-5.6406856	0.1253101	Walking_Idle
15:04:46.942	-8.846846	-5.705557	-0.10774237	-1.2237793	0.34371677	-0.47481763	-8.021032	-5.6406856	0.1253101	Walking_Idle
15:04:46.966	-8.846846	-5.705557	-0.10774237	-1.2237793	0.34371677	-0.47481763	-8.021032	-5.6406856	0.1253101	Walking_Idle
15:04:46.990	-8.846846	-5.705557	-0.10774237	-1.2237793	0.34371677	-0.47481763	-8.021032	-5.6406856	0.1253101	Walking_Idle
15:04:47.014	-7.5084457	-4.9369946	0.72785956	-0.22562551	-0.31479597	-0.7020595	-7.5183544	-6.2728367	-0.54383594	Walking_Idle
15:04:47.038	-7.5084457	-4.9369946	0.72785956	-0.22562551	-0.31479597	-0.7020595	-7.5183544	-6.2728367	-0.54383594	Walking_Idle
15:04:47.062	-7.5084457	-4.9369946	0.72785956	-0.22562551	-0.31479597	-0.7020595	-7.5183544	-6.2728367	-0.54383594	Walking_Idle
15:04:47.086	-7.5084457	-4.9369946	0.72785956	-0.22562551	-0.31479597	-0.7020595	-7.5183544	-6.2728367	-0.54383594	Walking_Idle
15:04:47.110	-7.5084457	-4.9369946	0.72785956	-0.22562551	-0.31479597	-0.7020595	-7.5183544	-6.2728367	-0.54383594	Walking_Idle
15:04:47.134	-7.5084457	-4.9369946	0.72785956	-0.22562551	-0.31479597	-0.7020595	-7.5183544	-6.2728367	-0.54383594	Walking_Idle
15:04:47.158	-7.5084457	-4.9369946	0.72785956	-0.22562551	-0.31479597	-0.7020595	-7.5183544	-6.2728367	-0.54383594	Walking_Idle
15:04:47.182	-7.5084457	-4.9369946	0.72785956	-0.22562551	-0.31479597	-0.7020595	-7.5183544	-6.2728367	-0.54383594	Walking_Idle
15:04:47.207	-8.609812	-5.427821	0.19633053	0.47442606	-0.006309016	-0.62997735	-7.1458774	-6.7158704	-0.059424397	Walking_Idle
15:04:47.231	-8.609812	-5.427821	0.19633053	0.47442606	-0.006309016	-0.62997735	-7.1458774	-6.7158704	-0.059424397	Walking_Idle
15:04:47.254	-8.609812	-5.427821	0.19633053	0.47442606	-0.006309016	-0.62997735	-7.1458774	-6.7158704	-0.059424397	Walking_Idle
15:04:47.276	-8.609812	-5.427821	0.19633053	0.47442606	-0.006309016	-0.62997735	-7.1458774	-6.7158704	-0.059424397	Walking_Idle
15:04:47.298	-8.609812	-5.427821	0.19633053	0.47442606	-0.006309016	-0.62997735	-7.1458774	-6.7158704	-0.059424397	Walking_Idle
15:04:47.320	-8.609812	-5.427821	0.19633053	0.47442606	-0.006309016	-0.62997735	-7.1458774	-6.7158704	-0.059424397	Walking_Idle
15:04:47.341	-8.609812	-5.427821	0.19633053	0.47442606	-0.006309016	-0.62997735	-7.1458774	-6.7158704	-0.059424397	Walking_Idle
15:04:47.363	-8.609812	-5.427821	0.19633053	0.47442606	-0.006309016	-0.62997735	-7.1458774	-6.7158704	-0.059424397	Walking_Idle
15:04:47.384	-8.308133	-5.952167	1.1708003	0.64485747	-0.047847856	0.11466735	-7.1575556	-6.7036395	0.02456468	Walking_Idle
15:04:47.406	-8.308133	-5.952167	1.1708003	0.64485747	-0.047847856	0.11466735	-7.1575556	-6.7036395	0.02456468	Walking_Idle
15:04:47.428	-8.308133	-5.952167	1.1708003	0.64485747	-0.047847856	0.11466735	-7.1575556	-6.7036395	0.02456468	Walking_Idle
15:04:47.449	-8.308133	-5.952167	1.1708003	0.64485747	-0.047847856	0.11466735	-7.1575556	-6.7036395	0.02456468	Walking_Idle
15:04:47.473	-8.308133	-5.952167	1.1708003	0.64485747	-0.047847856	0.11466735	-7.1575556	-6.7036395	0.02456468	Walking_Idle
15:04:47.496	-8.308133	-5.952167	1.1708003	0.64485747	-0.047847856	0.11466735	-7.1575556	-6.7036395	0.02456468	Walking_Idle
15:04:47.518	-8.308133	-5.952167	1.1708003	0.64485747	-0.047847856	0.11466735	-7.1575556	-6.7036395	0.02456468	Walking_Idle
15:04:47.540	-8.308133	-5.952167	1.1708003	0.64485747	-0.047847856	0.11466735	-7.1575556	-6.7036395	0.02456468	Walking_Idle
15:04:47.563	-6.404685	-6.919454	-0.19154198	1.063911	1.4585459	0.42987382	-7.7009225	-6.0704236	0.12537117	Walking_Idle
15:04:47.584	-6.404685	-6.919454	-0.19154198	1.063911	1.4585459	0.42987382	-7.7009225	-6.0704236	0.12537117	Walking_Idle
15:04:47.606	-6.404685	-6.919454	-0.19154198	1.063911	1.4585459	0.42987382	-7.7009225	-6.0704236	0.12537117	Walking_Idle
15:04:47.628	-6.404685	-6.919454	-0.19154198	1.063911	1.4585459	0.42987382	-7.7009225	-6.0704236	0.12537117	Walking_Idle
15:04:47.653	-6.404685	-6.919454	-0.19154198	1.063911	1.4585459	0.42987382	-7.7009225	-6.0704236	0.12537117	Walking_Idle
15:04:47.676	-6.404685	-6.919454	-0.19154198	1.063911	1.4585459	0.42987382	-7.7009225	-6.0704236	0.12537117	Walking_Idle
15:04:47.699	-6.404685	-6.919454	-0.19154198	1.063911	1.4585459	0.42987382	-7.7009225	-6.0704236	0.12537117	Walking_Idle
15:04:47.723	-6.404685	-6.919454	-0.19154198	1.063911	1.4585459	0.42987382	-7.7009225	-6.0704236	0.12537117	Walking_Idle
15:04:47.747	-5.154874	-7.0128307	0.011971374	0.033992205	-0.1400885	0.510508	-7.981514	-5.69193	-0.25946704	Walking_Idle
15:04:47.771	-5.154874	-7.0128307	0.011971374	0.033992205	-0.1400885	0.510508	-7.981514	-5.69193	-0.25946704	Walking_Idle
15:04:47.795	-5.154874	-7.0128307	0.011971374	0.033992205	-0.1400885	0.510508	-7.981514	-5.69193	-0.25946704	Walking_Idle
15:04:47.818	-5.154874	-7.0128307	0.011971374	0.033992205	-0.1400885	0.510508	-7.981514	-5.69193	-0.25946704	Walking_Idle
15:04:47.842	-5.154874	-7.0128307	0.011971374	0.033992205	-0.1400885	0.510508	-7.981514	-5.69193	-0.25946704	Walking_Idle
15:04:47.866	-5.154874	-7.0128307	0.011971374	0.033992205	-0.1400885	0.510508	-7.981514	-5.69193	-0.25946704	Walking_Idle
15:04:47.890	-5.154874	-7.0128307	0.011971374	0.033992205	-0.1400885	0.510508	-7.981514	-5.69193	-0.25946704	Walking_Idle
15:04:47.914	-7.9394155	-10.166091	-1.297697	-0.94950086	-0.29341567	-0.40334636	-7.3831916	-6.4468894	-0.3102394	Walking_Idle
15:04:47.937	-7.9394155	-10.166091	-1.297697	-0.94950086	-0.29341567	-0.40334636	-7.3831916	-6.4468894	-0.3102394	Walking_Idle
15:04:47.960	-7.9394155	-10.166091	-1.297697	-0.94950086	-0.29341567	-0.40334636	-7.3831916	-6.4468894	-0.3102394	Walking_Idle
15:04:47.984	-7.9394155	-10.166091	-1.297697	-0.94950086	-0.29341567	-0.40334636	-7.3831916	-6.4468894	-0.3102394	Walking_Idle
15:04:48.009	-7.9394155	-10.166091	-1.297697	-0.94950086	-0.29341567	-0.40334636	-7.3831916	-6.4468894	-0.3102394	Walking_Idle
15:04:48.031	-7.9394155	-10.166091	-1.297697	-0.94950086	-0.29341567	-0.40334636	-7.3831916	-6.4468894	-0.3102394	Walking_Idle
15:04:48.055	-7.9394155	-10.166091	-1.297697	-0.94950086	-0.29341567	-0.40334636	-7.3831916	-6.4468894	-0.3102394	Walking_Idle
15:04:48.079	-7.9394155	-10.166091	-1.297697	-0.94950086	-0.29341567	-0.40334636	-7.3831916	-6.4468894	-0.3102394	Walking_Idle
15:04:48.103	-7.434223	-6.2538457	-1.6855695	-0.12910882	-0.23232916	-0.4082333	-6.544271	-7.2864366	-0.50058424	Walking_Idle
15:04:48.128	-7.434223	-6.2538457	-1.6855695	-0.12910882	-0.23232916	-0.4082333	-6.544271	-7.2864366	-0.50058424	Walking_Idle
15:04:48.150	-7.434223	-6.2538457	-1.6855695	-0.12910882	-0.23232916	-0.4082333	-6.544271	-7.2864366	-0.50058424	Walking_Idle
15:04:48.174	-7.434223	-6.2538457	-1.6855695	-0.12910882	-0.23232916	-0.4082333	-6.544271	-7.2864366	-0.50058424	Walking_Idle
15:04:48.198	-7.434223	-6.2538457	-1.6855695	-0.12910882	-0.23232916	-0.4082333	-6.544271	-7.2864366	-0.50058424	Walking_Idle
15:04:48.222	-7.434223	-6.2538457	-1.6855695	-0.12910882	-0.23232916	-0.4082333	-6.544271	-7.2864366	-0.50058424	Walking_Idle
15:04:48.246	-7.434223	-6.2538457	-1.6855695	-0.12910882	-0.23232916	-0.4082333	-6.544271	-7.2864366	-0.50058424	Walking_Idle
15:04:48.270	-7.434223	-6.2538457	-1.6855695	-0.12910882	-0.23232916	-0.4082333	-6.544271	-7.2864366	-0.50058424	Walking_Idle
15:04:48.293	-6.4501762	-6.0407553	-0.35435268	-0.22379293	0.09204029	-0.49741963	-6.26856	-7.523124	-0.5270723	Walking_Idle
15:04:48.317	-6.4501762	-6.0407553	-0.35435268	-0.22379293	0.09204029	-0.49741963	-6.26856	-7.523124	-0.5270723	Walking_Idle
15:04:48.341	-6.4501762	-6.0407553	-0.35435268	-0.22379293	0.09204029	-0.49741963	-6.26856	-7.523124	-0.5270723	Walking_Idle
15:04:48.365	-6.4501762	-6.0407553	-0.35435268	-0.22379293	0.09204029	-0.49741963	-6.26856	-7.523124	-0.5270723	Walking_Idle
15:04:48.389	-6.4501762	-6.0407553	-0.35435268	-0.22379293	0.09204029	-0.49741963	-6.26856	-7.523124	-0.5270723	Walking_Idle
15:04:48.413	-6.4501762	-6.0407553	-0.35435268	-0.22379293	0.09204029	-0.49741963	-6.26856	-7.523124	-0.5270723	Walking_Idle
15:04:48.437	-6.4501762	-6.0407553	-0.35435268	-0.22379293	0.09204029	-0.49741963	-6.26856	-7.523124	-0.5270723	Walking_Idle
15:04:48.460	-9.330489	-6.6584783	-2.2937152	0.58377093	0.34249502	-0.05087713	-6.256765	-7.538667	-0.43757573	Walking_Idle
15:04:48.483	-9.330489	-6.6584783	-2.2937152	0.58377093	0.34249502	-0.05087713	-6.256765	-7.538667	-0.43757573	Walking_Idle
15:04:48.507	-9.330489	-6.6584783	-2.2937152	0.58377093	0.34249502	-0.05087713	-6.256765	-7.538667	-0.43757573	Walking_Idle
15:04:48.531	-9.330489	-6.6584783	-2.2937152	0.58377093	0.34249502	-0.05087713	-6.256765	-7.538667	-0.43757573	Walking_Idle
15:04:48.553	-9.330489	-6.6584783	-2.2937152	0.58377093	0.34249502	-0.05087713	-6.256765	-7.538667	-0.43757573	Walking_Idle
15:04:48.577	-9.330489	-6.6584783	-2.2937152	0.58377093	0.34249502	-0.05087713	-6.256765	-7.538667	-0.43757573	Walking_Idle
15:04:48.600	-9.330489	-6.6584783	-2.2937152	0.58377093	0.34249502	-0.05087713	-6.256765	-7.538667	-0.43757573	Walking_Idle
15:04:48.624	-9.330489	-6.6584783	-2.2937152	0.58377093	0.34249502	-0.05087713	-6.256765	-7.538667	-0.43757573	Walking_Idle
15:04:48.648	-9.076695	-8.0687065	-2.1740015	0.83666915	0.48482662	0.9747656	-6.9001193	-6.9636583	-0.25652495	Walking_Idle
15:04:48.672	-9.076695	-8.0687065	-2.1740015	0.83666915	0.48482662	0.9747656	-6.9001193	-6.9636583	-0.25652495	Walking_Idle
15:04:48.695	-9.076695	-8.0687065	-2.1740015	0.83666915	0.48482662	0.9747656	-6.9001193	-6.9636583	-0.25652495	Walking_Idle
15:04:48.720	-9.076695	-8.0687065	-2.1740015	0.83666915	0.48482662	0.9747656	-6.9001193	-6.9636583	-0.25652495	Walking_Idle
15:04:48.744	-9.076695	-8.0687065	-2.1740015	0.83666915	0.48482662	0.9747656	-6.9001193	-6.9636583	-0.25652495	Walking_Idle
15:04:48.767	-9.076695	-8.0687065	-2.1740015	0.83666915	0.48482662	0.9747656	-6.9001193	-6.9636583	-0.25652495	Walking_Idle
15:04:48.791	-9.076695	-8.0687065	-2.1740015	0.83666915	0.48482662	0.9747656	-6.9001193	-6.9636583	-0.25652495	Walking_Idle
15:04:48.815	-5.576266	-6.273	0.071828246	0.45121315	0.23192844	1.2765331	-8.102872	-5.5198226	-0.21239012	Walking_Idle
15:04:48.838	-5.576266	-6.273	0.071828246	0.45121315	0.23192844	1.2765331	-8.102872	-5.5198226	-0.21239012	Walking_Idle
15:04:48.860	-5.576266	-6.273	0.071828246	0.45121315	0.23192844	1.2765331	-8.102872	-5.5198226	-0.21239012	Walking_Idle
15:04:48.882	-5.576266	-6.273	0.071828246	0.45121315	0.23192844	1.2765331	-8.102872	-5.5198226	-0.21239012	Walking_Idle
15:04:48.904	-5.576266	-6.273	0.071828246	0.45121315	0.23192844	1.2765331	-8.102872	-5.5198226	-0.21239012	Walking_Idle
15:04:48.928	-5.576266	-6.273	0.071828246	0.45121315	0.23192844	1.2765331	-8.102872	-5.5198226	-0.21239012	Walking_Idle
15:04:48.952	-5.576266	-6.273	0.071828246	0.45121315	0.23192844	1.2765331	-8.102872	-5.5198226	-0.21239012	Walking_Idle
15:04:48.976	-5.576266	-6.273	0.071828246	0.45121315	0.23192844	1.2765331	-8.102872	-5.5198226	-0.21239012	Walking_Idle
15:04:49.000	-3.9481592	-7.6353426	-0.7134939	-0.3013728	-0.3245698	0.14582147	-8.388297	-5.077847	-0.1483886	Walking_Idle
15:04:49.024	-3.9481592	-7.6353426	-0.7134939	-0.3013728	-0.3245698	0.14582147	-8.388297	-5.077847	-0.1483886	Walking_Idle
15:04:49.048	-3.9481592	-7.6353426	-0.7134939	-0.3013728	-0.3245698	0.14582147	-8.388297	-5.077847	-0.1483886	Walking_Idle
15:04:49.072	-3.9481592	-7.6353426	-0.7134939	-0.3013728	-0.3245698	0.14582147	-8.388297	-5.077847	-0.1483886	Walking_Idle
15:04:49.096	-3.9481592	-7.6353426	-0.7134939	-0.3013728	-0.3245698	0.14582147	-8.388297	-5.077847	-0.1483886	Walking_Idle
15:04:49.120	-3.9481592	-7.6353426	-0.7134939	-0.3013728	-0.3245698	0.14582147	-8.388297	-5.077847	-0.1483886	Walking_Idle
15:04:49.143	-3.9481592	-7.6353426	-0.7134939	-0.3013728	-0.3245698	0.14582147	-8.388297	-5.077847	-0.1483886	Walking_Idle
15:04:49.167	-3.9481592	-7.6353426	-0.7134939	-0.3013728	-0.3245698	0.14582147	-8.388297	-5.077847	-0.1483886	Walking_Idle
15:04:49.193	-8.08786	-6.385531	2.3990633	-1.5310446	-0.35144788	-1.4967952	-6.9906936	-6.815948	-0.91837126	Walking_Idle
15:04:49.216	-8.08786	-6.385531	2.3990633	-1.5310446	-0.35144788	-1.4967952	-6.9906936	-6.815948	-0.91837126	Walking_Idle
15:04:49.240	-8.08786	-6.385531	2.3990633	-1.5310446	-0.35144788	-1.4967952	-6.9906936	-6.815948	-0.91837126	Walking_Idle
15:04:49.264	-8.08786	-6.385531	2.3990633	-1.5310446	-0.35144788	-1.4967952	-6.9906936	-6.815948	-0.91837126	Walking_Idle
15:04:49.287	-8.08786	-6.385531	2.3990633	-1.5310446	-0.35144788	-1.4967952	-6.9906936	-6.815948	-0.91837126	Walking_Idle
15:04:49.311	-8.08786	-6.385531	2.3990633	-1.5310446	-0.35144788	-1.4967952	-6.9906936	-6.815948	-0.91837126	Walking_Idle
15:04:49.335	-8.08786	-6.385531	2.3990633	-1.5310446	-0.35144788	-1.4967952	-6.9906936	-6.815948	-0.91837126	Walking_Idle
15:04:49.359	-6.962551	-5.6840086	-0.09337672	-0.7302002	-0.3441175	-0.500474	-6.059526	-7.6654925	-0.83206254	Walking_Idle
15:04:49.381	-6.962551	-5.6840086	-0.09337672	-0.7302002	-0.3441175	-0.500474	-6.059526	-7.6654925	-0.83206254	Walking_Idle
15:04:49.405	-6.962551	-5.6840086	-0.09337672	-0.7302002	-0.3441175	-0.500474	-6.059526	-7.6654925	-0.83206254	Walking_Idle
15:04:49.429	-6.962551	-5.6840086	-0.09337672	-0.7302002	-0.3441175	-0.500474	-6.059526	-7.6654925	-0.83206254	Walking_Idle
15:04:49.453	-6.962551	-5.6840086	-0.09337672	-0.7302002	-0.3441175	-0.500474	-6.059526	-7.6654925	-0.83206254	Walking_Idle
15:04:49.477	-6.962551	-5.6840086	-0.09337672	-0.7302002	-0.3441175	-0.500474	-6.059526	-7.6654925	-0.83206254	Walking_Idle
15:04:49.501	-6.962551	-5.6840086	-0.09337672	-0.7302002	-0.3441175	-0.500474	-6.059526	-7.6654925	-0.83206254	Walking_Idle
15:04:49.523	-6.962551	-5.6840086	-0.09337672	-0.7302002	-0.3441175	-0.500474	-6.059526	-7.6654925	-0.83206254	Walking_Idle
15:04:49.548	-7.781393	-5.1859994	-0.098165266	-0.400333	-0.48522735	-0.44488522	-6.103477	-7.633115	-0.8080986	Walking_Idle
15:04:49.572	-7.781393	-5.1859994	-0.098165266	-0.400333	-0.48522735	-0.44488522	-6.103477	-7.633115	-0.8080986	Walking_Idle
15:04:49.594	-7.781393	-5.1859994	-0.098165266	-0.400333	-0.48522735	-0.44488522	-6.103477	-7.633115	-0.8080986	Walking_Idle
15:04:49.617	-7.781393	-5.1859994	-0.098165266	-0.400333	-0.48522735	-0.44488522	-6.103477	-7.633115	-0.8080986	Walking_Idle
15:04:49.641	-7.781393	-5.1859994	-0.098165266	-0.400333	-0.48522735	-0.44488522	-6.103477	-7.633115	-0.8080986	Walking_Idle
15:04:49.665	-7.781393	-5.1859994	-0.098165266	-0.400333	-0.48522735	-0.44488522	-6.103477	-7.633115	-0.8080986	Walking_Idle
15:04:49.689	-7.781393	-5.1859994	-0.098165266	-0.400333	-0.48522735	-0.44488522	-6.103477	-7.633115	-0.8080986	Walking_Idle
15:04:49.712	-11.102252	-9.57231	0.8356019	-0.3038163	-0.12420601	0.46591485	-6.781742	-7.0619226	-0.55453926	Walking_Idle
15:04:49.736	-11.102252	-9.57231	0.8356019	-0.3038163	-0.12420601	0.46591485	-6.781742	-7.0619226	-0.55453926	Walking_Idle
15:04:49.760	-11.102252	-9.57231	0.8356019	-0.3038163	-0.12420601	0.46591485	-6.781742	-7.0619226	-0.55453926	Walking_Idle
15:04:49.784	-11.102252	-9.57231	0.8356019	-0.3038163	-0.12420601	0.46591485	-6.781742	-7.0619226	-0.55453926	Walking_Idle
15:04:49.808	-11.102252	-9.57231	0.8356019	-0.3038163	-0.12420601	0.46591485	-6.781742	-7.0619226	-0.55453926	Walking_Idle
15:04:49.832	-11.102252	-9.57231	0.8356019	-0.3038163	-0.12420601	0.46591485	-6.781742	-7.0619226	-0.55453926	Walking_Idle
15:04:49.854	-11.102252	-9.57231	0.8356019	-0.3038163	-0.12420601	0.46591485	-6.781742	-7.0619226	-0.55453926	Walking_Idle
15:04:49.877	-11.102252	-9.57231	0.8356019	-0.3038163	-0.12420601	0.46591485	-6.781742	-7.0619226	-0.55453926	Walking_Idle
15:04:49.901	-7.328875	-6.28976	-0.9505271	0.58560354	0.7578834	0.98270684	-7.728859	-6.036102	-0.0028635727	Walking_Idle
15:04:49.925	-7.328875	-6.28976	-0.9505271	0.58560354	0.7578834	0.98270684	-7.728859	-6.036102	-0.0028635727	Walking_Idle
15:04:49.949	-7.328875	-6.28976	-0.9505271	0.58560354	0.7578834	0.98270684	-7.728859	-6.036102	-0.0028635727	Walking_Idle
15:04:49.973	-7.328875	-6.28976	-0.9505271	0.58560354	0.7578834	0.98270684	-7.728859	-6.036102	-0.0028635727	Walking_Idle
15:04:49.995	-7.328875	-6.28976	-0.9505271	0.58560354	0.7578834	0.98270684	-7.728859	-6.036102	-0.0028635727	Walking_Idle
15:04:50.020	-7.328875	-6.28976	-0.9505271	0.58560354	0.7578834	0.98270684	-7.728859	-6.036102	-0.0028635727	Walking_Idle
15:04:50.044	-7.328875	-6.28976	-0.9505271	0.58560354	0.7578834	0.98270684	-7.728859	-6.036102	-0.0028635727	Walking_Idle
15:04:50.067	-7.328875	-6.28976	-0.9505271	0.58560354	0.7578834	0.98270684	-7.728859	-6.036102	-0.0028635727	Walking_Idle
15:04:50.091	-6.0886407	-6.9050884	-0.18675344	0.4316655	0.58195424	0.7768453	-8.256483	-5.2827945	-0.30457982	Walking_Idle
15:04:50.115	-6.0886407	-6.9050884	-0.18675344	0.4316655	0.58195424	0.7768453	-8.256483	-5.2827945	-0.30457982	Walking_Idle
15:04:50.140	-6.0886407	-6.9050884	-0.18675344	0.4316655	0.58195424	0.7768453	-8.256483	-5.2827945	-0.30457982	Walking_Idle
15:04:50.163	-6.0886407	-6.9050884	-0.18675344	0.4316655	0.58195424	0.7768453	-8.256483	-5.2827945	-0.30457982	Walking_Idle
15:04:50.187	-6.0886407	-6.9050884	-0.18675344	0.4316655	0.58195424	0.7768453	-8.256483	-5.2827945	-0.30457982	Walking_Idle
15:04:50.211	-6.0886407	-6.9050884	-0.18675344	0.4316655	0.58195424	0.7768453	-8.256483	-5.2827945	-0.30457982	Walking_Idle
15:04:50.233	-6.0886407	-6.9050884	-0.18675344	0.4316655	0.58195424	0.7768453	-8.256483	-5.2827945	-0.30457982	Walking_Idle
15:04:50.258	-6.768615	-8.616995	-1.1803775	-0.1309414	0.1867244	-0.41250938	-7.963192	-5.7202563	-0.19034635	Walking_Idle
15:04:50.280	-6.768615	-8.616995	-1.1803775	-0.1309414	0.1867244	-0.41250938	-7.963192	-5.7202563	-0.19034635	Walking_Idle
15:04:50.304	-6.768615	-8.616995	-1.1803775	-0.1309414	0.1867244	-0.41250938	-7.963192	-5.7202563	-0.19034635	Walking_Idle
15:04:50.328	-6.768615	-8.616995	-1.1803775	-0.1309414	0.1867244	-0.41250938	-7.963192	-5.7202563	-0.19034635	Walking_Idle
15:04:50.352	-6.768615	-8.616995	-1.1803775	-0.1309414	0.1867244	-0.41250938	-7.963192	-5.7202563	-0.19034635	Walking_Idle
15:04:50.376	-6.768615	-8.616995	-1.1803775	-0.1309414	0.1867244	-0.41250938	-7.963192	-5.7202563	-0.19034635	Walking_Idle
15:04:50.400	-6.768615	-8.616995	-1.1803775	-0.1309414	0.1867244	-0.41250938	-7.963192	-5.7202563	-0.19034635	Walking_Idle
15:04:50.422	-6.768615	-8.616995	-1.1803775	-0.1309414	0.1867244	-0.41250938	-7.963192	-5.7202563	-0.19034635	Walking_Idle
15:04:50.446	-7.1564875	-5.6337285	-1.2234744	-0.36245936	-0.66115654	-0.9372426	-6.8875027	-6.9665103	-0.4472399	Walking_Idle
15:04:50.469	-7.1564875	-5.6337285	-1.2234744	-0.36245936	-0.66115654	-0.9372426	-6.8875027	-6.9665103	-0.4472399	Walking_Idle
15:04:50.494	-7.1564875	-5.6337285	-1.2234744	-0.36245936	-0.66115654	-0.9372426	-6.8875027	-6.9665103	-0.4472399	Walking_Idle
15:04:50.518	-7.1564875	-5.6337285	-1.2234744	-0.36245936	-0.66115654	-0.9372426	-6.8875027	-6.9665103	-0.4472399	Walking_Idle
15:04:50.541	-7.1564875	-5.6337285	-1.2234744	-0.36245936	-0.66115654	-0.9372426	-6.8875027	-6.9665103	-0.4472399	Walking_Idle
15:04:50.565	-7.1564875	-5.6337285	-1.2234744	-0.36245936	-0.66115654	-0.9372426	-6.8875027	-6.9665103	-0.4472399	Walking_Idle
15:04:50.589	-7.1564875	-5.6337285	-1.2234744	-0.36245936	-0.66115654	-0.9372426	-6.8875027	-6.9665103	-0.4472399	Walking_Idle
15:04:50.612	-7.4892917	-5.521198	-0.3304099	-0.42721105	-0.34900442	-0.8254543	-6.1899242	-7.5544357	-0.8860063	Walking_Idle
15:04:50.636	-7.4892917	-5.521198	-0.3304099	-0.42721105	-0.34900442	-0.8254543	-6.1899242	-7.5544357	-0.8860063	Walking_Idle
15:04:50.660	-7.4892917	-5.521198	-0.3304099	-0.42721105	-0.34900442	-0.8254543	-6.1899242	-7.5544357	-0.8860063	Walking_Idle
15:04:50.684	-7.4892917	-5.521198	-0.3304099	-0.42721105	-0.34900442	-0.8254543	-6.1899242	-7.5544357	-0.8860063	Walking_Idle
15:04:50.707	-7.4892917	-5.521198	-0.3304099	-0.42721105	-0.34900442	-0.8254543	-6.1899242	-7.5544357	-0.8860063	Walking_Idle
15:04:50.732	-7.4892917	-5.521198	-0.3304099	-0.42721105	-0.34900442	-0.8254543	-6.1899242	-7.5544357	-0.8860063	Walking_Idle
15:04:50.755	-7.4892917	-5.521198	-0.3304099	-0.42721105	-0.34900442	-0.8254543	-6.1899242	-7.5544357	-0.8860063	Walking_Idle
15:04:50.779	-7.4892917	-5.521198	-0.3304099	-0.42721105	-0.34900442	-0.8254543	-6.1899242	-7.5544357	-0.8860063	Walking_Idle
15:04:50.802	-7.003254	-6.3807425	0.50998056	0.13050891	-0.21339233	-0.37341398	-6.1928535	-7.5585823	-0.8284768	Walking_Idle
15:04:50.826	-7.003254	-6.3807425	0.50998056	0.13050891	-0.21339233	-0.37341398	-6.1928535	-7.5585823	-0.8284768	Walking_Idle
15:04:50.851	-7.003254	-6.3807425	0.50998056	0.13050891	-0.21339233	-0.37341398	-6.1928535	-7.5585823	-0.8284768	Walking_Idle
15:04:50.874	-7.003254	-6.3807425	0.50998056	0.13050891	-0.21339233	-0.37341398	-6.1928535	-7.5585823	-0.8284768	Walking_Idle
15:04:50.898	-7.003254	-6.3807425	0.50998056	0.13050891	-0.21339233	-0.37341398	-6.1928535	-7.5585823	-0.8284768	Walking_Idle
15:04:50.922	-7.003254	-6.3807425	0.50998056	0.13050891	-0.21339233	-0.37341398	-6.1928535	-7.5585823	-0.8284768	Walking_Idle
15:04:50.946	-7.003254	-6.3807425	0.50998056	0.13050891	-0.21339233	-0.37341398	-6.1928535	-7.5585823	-0.8284768	Walking_Idle
15:04:50.970	-7.003254	-6.3807425	0.50998056	0.13050891	-0.21339233	-0.37341398	-6.1928535	-7.5585823	-0.8284768	Walking_Idle
15:04:50.994	-8.854029	-6.30652	2.2985039	0.38096365	0.5727913	0.54593825	-6.555957	-7.2757254	-0.503455	Walking_Idle
15:04:51.017	-8.854029	-6.30652	2.2985039	0.38096365	0.5727913	0.54593825	-6.555957	-7.2757254	-0.503455	Walking_Idle
15:04:51.041	-8.854029	-6.30652	2.2985039	0.38096365	0.5727913	0.54593825	-6.555957	-7.2757254	-0.503455	Walking_Idle
15:04:51.064	-8.854029	-6.30652	2.2985039	0.38096365	0.5727913	0.54593825	-6.555957	-7.2757254	-0.503455	Walking_Idle
15:04:51.089	-8.854029	-6.30652	2.2985039	0.38096365	0.5727913	0.54593825	-6.555957	-7.2757254	-0.503455	Walking_Idle
15:04:51.113	-8.854029	-6.30652	2.2985039	0.38096365	0.5727913	0.54593825	-6.555957	-7.2757254	-0.503455	Walking_Idle
15:04:51.135	-8.854029	-6.30652	2.2985039	0.38096365	0.5727913	0.54593825	-6.555957	-7.2757254	-0.503455	Walking_Idle
15:04:51.159	-6.342434	-7.312115	0.34477556	0.60698384	0.93197995	1.0981604	-7.5650854	-6.2232723	-0.4586815	Walking_Idle
15:04:51.183	-6.342434	-7.312115	0.34477556	0.60698384	0.93197995	1.0981604	-7.5650854	-6.2232723	-0.4586815	Walking_Idle
15:04:51.207	-6.342434	-7.312115	0.34477556	0.60698384	0.93197995	1.0981604	-7.5650854	-6.2232723	-0.4586815	Walking_Idle
15:04:51.229	-6.342434	-7.312115	0.34477556	0.60698384	0.93197995	1.0981604	-7.5650854	-6.2232723	-0.4586815	Walking_Idle
15:04:51.253	-6.342434	-7.312115	0.34477556	0.60698384	0.93197995	1.0981604	-7.5650854	-6.2232723	-0.4586815	Walking_Idle
15:04:51.277	-6.342434	-7.312115	0.34477556	0.60698384	0.93197995	1.0981604	-7.5650854	-6.2232723	-0.4586815	Walking_Idle
15:04:51.300	-6.342434	-7.312115	0.34477556	0.60698384	0.93197995	1.0981604	-7.5650854	-6.2232723	-0.4586815	Walking_Idle
15:04:51.325	-6.342434	-7.312115	0.34477556	0.60698384	0.93197995	1.0981604	-7.5650854	-6.2232723	-0.4586815	Walking_Idle
15:04:51.348	-4.757424	-7.1229677	-0.021548472	-0.045420274	-0.022191513	0.7695149	-8.1527815	-5.3933854	-0.7832677	Walking_Idle
15:04:51.372	-4.757424	-7.1229677	-0.021548472	-0.045420274	-0.022191513	0.7695149	-8.1527815	-5.3933854	-0.7832677	Walking_Idle
15:04:51.396	-4.757424	-7.1229677	-0.021548472	-0.045420274	-0.022191513	0.7695149	-8.1527815	-5.3933854	-0.7832677	Walking_Idle
15:04:51.420	-4.757424	-7.1229677	-0.021548472	-0.045420274	-0.022191513	0.7695149	-8.1527815	-5.3933854	-0.7832677	Walking_Idle
15:04:51.444	-4.757424	-7.1229677	-0.021548472	-0.045420274	-0.022191513	0.7695149	-8.1527815	-5.3933854	-0.7832677	Walking_Idle
15:04:51.468	-4.757424	-7.1229677	-0.021548472	-0.045420274	-0.022191513	0.7695149	-8.1527815	-5.3933854	-0.7832677	Walking_Idle
15:04:51.492	-4.757424	-7.1229677	-0.021548472	-0.045420274	-0.022191513	0.7695149	-8.1527815	-5.3933854	-0.7832677	Walking_Idle
15:04:51.515	-6.411868	-8.686429	0.70631105	-1.1474211	-0.7436234	-0.31232744	-7.7285304	-5.9592032	-0.9633074	Walking_Idle
15:04:51.539	-6.411868	-8.686429	0.70631105	-1.1474211	-0.7436234	-0.31232744	-7.7285304	-5.9592032	-0.9633074	Walking_Idle
15:04:51.563	-6.411868	-8.686429	0.70631105	-1.1474211	-0.7436234	-0.31232744	-7.7285304	-5.9592032	-0.9633074	Walking_Idle
15:04:51.587	-6.411868	-8.686429	0.70631105	-1.1474211	-0.7436234	-0.31232744	-7.7285304	-5.9592032	-0.9633074	Walking_Idle
15:04:51.611	-6.411868	-8.686429	0.70631105	-1.1474211	-0.7436234	-0.31232744	-7.7285304	-5.9592032	-0.9633074	Walking_Idle
15:04:51.633	-6.411868	-8.686429	0.70631105	-1.1474211	-0.7436234	-0.31232744	-7.7285304	-5.9592032	-0.9633074	Walking_Idle
15:04:51.657	-6.411868	-8.686429	0.70631105	-1.1474211	-0.7436234	-0.31232744	-7.7285304	-5.9592032	-0.9633074	Walking_Idle
15:04:51.680	-6.411868	-8.686429	0.70631105	-1.1474211	-0.7436234	-0.31232744	-7.7285304	-5.9592032	-0.9633074	Walking_Idle
15:04:51.703	-6.344828	-6.079064	-1.3312168	-0.33680302	0.13296826	-0.5927146	-6.645844	-7.2041616	-0.3206028	Walking_Idle
15:04:51.727	-6.344828	-6.079064	-1.3312168	-0.33680302	0.13296826	-0.5927146	-6.645844	-7.2041616	-0.3206028	Walking_Idle
15:04:51.751	-6.344828	-6.079064	-1.3312168	-0.33680302	0.13296826	-0.5927146	-6.645844	-7.2041616	-0.3206028	Walking_Idle
15:04:51.774	-6.344828	-6.079064	-1.3312168	-0.33680302	0.13296826	-0.5927146	-6.645844	-7.2041616	-0.3206028	Walking_Idle
15:04:51.799	-6.344828	-6.079064	-1.3312168	-0.33680302	0.13296826	-0.5927146	-6.645844	-7.2041616	-0.3206028	Walking_Idle
15:04:51.822	-6.344828	-6.079064	-1.3312168	-0.33680302	0.13296826	-0.5927146	-6.645844	-7.2041616	-0.3206028	Walking_Idle
15:04:51.846	-6.344828	-6.079064	-1.3312168	-0.33680302	0.13296826	-0.5927146	-6.645844	-7.2041616	-0.3206028	Walking_Idle
15:04:51.870	-6.344828	-6.079064	-1.3312168	-0.33680302	0.13296826	-0.5927146	-6.645844	-7.2041616	-0.3206028	Walking_Idle
15:04:51.894	-8.58587	-5.731894	-0.43575802	-0.26533175	-0.10649091	-0.9635098	-5.732815	-7.933338	-0.6059452	Walking_Idle
15:04:51.919	-8.58587	-5.731894	-0.43575802	-0.26533175	-0.10649091	-0.9635098	-5.732815	-7.933338	-0.6059452	Walking_Idle
15:04:51.943	-8.58587	-5.731894	-0.43575802	-0.26533175	-0.10649091	-0.9635098	-5.732815	-7.933338	-0.6059452	Walking_Idle
15:04:51.965	-8.58587	-5.731894	-0.43575802	-0.26533175	-0.10649091	-0.9635098	-5.732815	-7.933338	-0.6059452	Walking_Idle
15:04:51.989	-8.58587	-5.731894	-0.43575802	-0.26533175	-0.10649091	-0.9635098	-5.732815	-7.933338	-0.6059452	Walking_Idle
15:04:52.013	-8.58587	-5.731894	-0.43575802	-0.26533175	-0.10649091	-0.9635098	-5.732815	-7.933338	-0.6059452	Walking_Idle
15:04:52.037	-8.58587	-5.731894	-0.43575802	-0.26533175	-0.10649091	-0.9635098	-5.732815	-7.933338	-0.6059452	Walking_Idle
15:04:52.061	-11.205206	-9.047964	-2.7558103	0.1274546	0.5000983	0.008376795	-5.7262115	-7.9495773	-0.4297519	Walking_Idle
15:04:52.085	-11.205206	-9.047964	-2.7558103	0.1274546	0.5000983	0.008376795	-5.7262115	-7.9495773	-0.4297519	Walking_Idle
15:04:52.109	-11.205206	-9.047964	-2.7558103	0.1274546	0.5000983	0.008376795	-5.7262115	-7.9495773	-0.4297519	Walking_Idle
15:04:52.132	-11.205206	-9.047964	-2.7558103	0.1274546	0.5000983	0.008376795	-5.7262115	-7.9495773	-0.4297519	Walking_Idle
15:04:52.157	-11.205206	-9.047964	-2.7558103	0.1274546	0.5000983	0.008376795	-5.7262115	-7.9495773	-0.4297519	Walking_Idle
15:04:52.181	-11.205206	-9.047964	-2.7558103	0.1274546	0.5000983	0.008376795	-5.7262115	-7.9495773	-0.4297519	Walking_Idle
15:04:52.203	-11.205206	-9.047964	-2.7558103	0.1274546	0.5000983	0.008376795	-5.7262115	-7.9495773	-0.4297519	Walking_Idle
15:04:52.227	-11.205206	-9.047964	-2.7558103	0.1274546	0.5000983	0.008376795	-5.7262115	-7.9495773	-0.4297519	Walking_Idle
15:04:52.252	-6.873963	-7.755056	-0.749408	0.665016	1.1555567	1.1348122	-6.950486	-6.888894	-0.635539	Walking_Idle
15:04:52.276	-6.873963	-7.755056	-0.749408	0.665016	1.1555567	1.1348122	-6.950486	-6.888894	-0.635539	Walking_Idle
15:04:52.300	-6.873963	-7.755056	-0.749408	0.665016	1.1555567	1.1348122	-6.950486	-6.888894	-0.635539	Walking_Idle
15:04:52.324	-6.873963	-7.755056	-0.749408	0.665016	1.1555567	1.1348122	-6.950486	-6.888894	-0.635539	Walking_Idle
15:04:52.348	-6.873963	-7.755056	-0.749408	0.665016	1.1555567	1.1348122	-6.950486	-6.888894	-0.635539	Walking_Idle
15:04:52.370	-6.873963	-7.755056	-0.749408	0.665016	1.1555567	1.1348122	-6.950486	-6.888894	-0.635539	Walking_Idle
15:04:52.395	-6.873963	-7.755056	-0.749408	0.665016	1.1555567	1.1348122	-6.950486	-6.888894	-0.635539	Walking_Idle
15:04:52.418	-6.2251143	-7.0966306	0.07901107	-0.18347582	0.102424994	1.2814199	-7.9069815	-5.6877103	-1.1400065	Walking_Idle
15:04:52.442	-6.2251143	-7.0966306	0.07901107	-0.18347582	0.102424994	1.2814199	-7.9069815	-5.6877103	-1.1400065	Walking_Idle
15:04:52.466	-6.2251143	-7.0966306	0.07901107	-0.18347582	0.102424994	1.2814199	-7.9069815	-5.6877103	-1.1400065	Walking_Idle
15:04:52.490	-6.2251143	-7.0966306	0.07901107	-0.18347582	0.102424994	1.2814199	-7.9069815	-5.6877103	-1.1400065	Walking_Idle
15:04:52.514	-6.2251143	-7.0966306	0.07901107	-0.18347582	0.102424994	1.2814199	-7.9069815	-5.6877103	-1.1400065	Walking_Idle
15:04:52.538	-6.2251143	-7.0966306	0.07901107	-0.18347582	0.102424994	1.2814199	-7.9069815	-5.6877103	-1.1400065	Walking_Idle
15:04:52.560	-6.2251143	-7.0966306	0.07901107	-0.18347582	0.102424994	1.2814199	-7.9069815	-5.6877103	-1.1400065	Walking_Idle
15:04:52.584	-6.2251143	-7.0966306	0.07901107	-0.18347582	0.102424994	1.2814199	-7.9069815	-5.6877103	-1.1400065	Walking_Idle
15:04:52.607	-5.4326096	-9.356826	-0.7015225	-0.36123762	-0.8639638	0.14765407	-8.232522	-5.3183603	-0.33249572	Walking_Idle
15:04:52.631	-5.4326096	-9.356826	-0.7015225	-0.36123762	-0.8639638	0.14765407	-8.232522	-5.3183603	-0.33249572	Walking_Idle
15:04:52.655	-5.4326096	-9.356826	-0.7015225	-0.36123762	-0.8639638	0.14765407	-8.232522	-5.3183603	-0.33249572	Walking_Idle
15:04:52.679	-5.4326096	-9.356826	-0.7015225	-0.36123762	-0.8639638	0.14765407	-8.232522	-5.3183603	-0.33249572	Walking_Idle
15:04:52.703	-5.4326096	-9.356826	-0.7015225	-0.36123762	-0.8639638	0.14765407	-8.232522	-5.3183603	-0.33249572	Walking_Idle
15:04:52.726	-5.4326096	-9.356826	-0.7015225	-0.36123762	-0.8639638	0.14765407	-8.232522	-5.3183603	-0.33249572	Walking_Idle
15:04:52.751	-5.4326096	-9.356826	-0.7015225	-0.36123762	-0.8639638	0.14765407	-8.232522	-5.3183603	-0.33249572	Walking_Idle
15:04:52.773	-8.470944	-4.640105	-0.3304099	-0.3013728	-0.20789455	-1.873699	-6.5769353	-7.256442	-0.50804174	Walking_Idle
15:04:52.797	-8.470944	-4.640105	-0.3304099	-0.3013728	-0.20789455	-1.873699	-6.5769353	-7.256442	-0.50804174	Walking_Idle
15:04:52.821	-8.470944	-4.640105	-0.3304099	-0.3013728	-0.20789455	-1.873699	-6.5769353	-7.256442	-0.50804174	Walking_Idle
15:04:52.843	-8.470944	-4.640105	-0.3304099	-0.3013728	-0.20789455	-1.873699	-6.5769353	-7.256442	-0.50804174	Walking_Idle
15:04:52.868	-8.470944	-4.640105	-0.3304099	-0.3013728	-0.20789455	-1.873699	-6.5769353	-7.256442	-0.50804174	Walking_Idle
15:04:52.892	-8.470944	-4.640105	-0.3304099	-0.3013728	-0.20789455	-1.873699	-6.5769353	-7.256442	-0.50804174	Walking_Idle
15:04:52.914	-8.470944	-4.640105	-0.3304099	-0.3013728	-0.20789455	-1.873699	-6.5769353	-7.256442	-0.50804174	Walking_Idle
15:04:52.939	-8.470944	-4.640105	-0.3304099	-0.3013728	-0.20789455	-1.873699	-6.5769353	-7.256442	-0.50804174	Walking_Idle
15:04:52.963	-6.8452315	-6.002447	1.0008069	-0.41499373	-0.5542551	-0.53040636	-6.0857434	-7.574361	-1.3276727	Walking_Idle
15:04:52.987	-6.8452315	-6.002447	1.0008069	-0.41499373	-0.5542551	-0.53040636	-6.0857434	-7.574361	-1.3276727	Walking_Idle
15:04:53.009	-6.8452315	-6.002447	1.0008069	-0.41499373	-0.5542551	-0.53040636	-6.0857434	-7.574361	-1.3276727	Walking_Idle
15:04:53.033	-6.8452315	-6.002447	1.0008069	-0.41499373	-0.5542551	-0.53040636	-6.0857434	-7.574361	-1.3276727	Walking_Idle
15:04:53.057	-6.8452315	-6.002447	1.0008069	-0.41499373	-0.5542551	-0.53040636	-6.0857434	-7.574361	-1.3276727	Walking_Idle
15:04:53.081	-6.8452315	-6.002447	1.0008069	-0.41499373	-0.5542551	-0.53040636	-6.0857434	-7.574361	-1.3276727	Walking_Idle
15:04:53.105	-6.8452315	-6.002447	1.0008069	-0.41499373	-0.5542551	-0.53040636	-6.0857434	-7.574361	-1.3276727	Walking_Idle
15:04:53.129	-6.8452315	-6.002447	1.0008069	-0.41499373	-0.5542551	-0.53040636	-6.0857434	-7.574361	-1.3276727	Walking_Idle
15:04:53.153	-6.1556807	-6.1461034	0.42618093	-0.045420274	-0.50905114	-0.34287074	-6.2703266	-7.4810505	-0.9417164	Walking_Idle
15:04:53.177	-6.1556807	-6.1461034	0.42618093	-0.045420274	-0.50905114	-0.34287074	-6.2703266	-7.4810505	-0.9417164	Walking_Idle
15:04:53.201	-6.1556807	-6.1461034	0.42618093	-0.045420274	-0.50905114	-0.34287074	-6.2703266	-7.4810505	-0.9417164	Walking_Idle
15:04:53.225	-6.1556807	-6.1461034	0.42618093	-0.045420274	-0.50905114	-0.34287074	-6.2703266	-7.4810505	-0.9417164	Walking_Idle
15:04:53.249	-6.1556807	-6.1461034	0.42618093	-0.045420274	-0.50905114	-0.34287074	-6.2703266	-7.4810505	-0.9417164	Walking_Idle
15:04:53.271	-6.1556807	-6.1461034	0.42618093	-0.045420274	-0.50905114	-0.34287074	-6.2703266	-7.4810505	-0.9417164	Walking_Idle
15:04:53.295	-6.1556807	-6.1461034	0.42618093	-0.045420274	-0.50905114	-0.34287074	-6.2703266	-7.4810505	-0.9417164	Walking_Idle
15:04:53.319	-8.870789	-8.609812	1.5826156	0.83666915	1.5110801	0.01692891	-6.1643434	-7.581858	-0.8283749	Walking_Idle
15:04:53.343	-8.870789	-8.609812	1.5826156	0.83666915	1.5110801	0.01692891	-6.1643434	-7.581858	-0.8283749	Walking_Idle
15:04:53.367	-8.870789	-8.609812	1.5826156	0.83666915	1.5110801	0.01692891	-6.1643434	-7.581858	-0.8283749	Walking_Idle
15:04:53.389	-8.870789	-8.609812	1.5826156	0.83666915	1.5110801	0.01692891	-6.1643434	-7.581858	-0.8283749	Walking_Idle
15:04:53.413	-8.870789	-8.609812	1.5826156	0.83666915	1.5110801	0.01692891	-6.1643434	-7.581858	-0.8283749	Walking_Idle
15:04:53.437	-8.870789	-8.609812	1.5826156	0.83666915	1.5110801	0.01692891	-6.1643434	-7.581858	-0.8283749	Walking_Idle
15:04:53.461	-8.870789	-8.609812	1.5826156	0.83666915	1.5110801	0.01692891	-6.1643434	-7.581858	-0.8283749	Walking_Idle
15:04:53.485	-8.870789	-8.609812	1.5826156	0.83666915	1.5110801	0.01692891	-6.1643434	-7.581858	-0.8283749	Walking_Idle
15:04:53.508	-6.1101894	-7.6449194	0.56744313	0.1940389	0.6949643	0.7310304	-7.017885	-6.821735	-0.6192241	Walking_Idle
15:04:53.532	-6.1101894	-7.6449194	0.56744313	0.1940389	0.6949643	0.7310304	-7.017885	-6.821735	-0.6192241	Walking_Idle
15:04:53.556	-6.1101894	-7.6449194	0.56744313	0.1940389	0.6949643	0.7310304	-7.017885	-6.821735	-0.6192241	Walking_Idle
15:04:53.580	-6.1101894	-7.6449194	0.56744313	0.1940389	0.6949643	0.7310304	-7.017885	-6.821735	-0.6192241	Walking_Idle
15:04:53.604	-6.1101894	-7.6449194	0.56744313	0.1940389	0.6949643	0.7310304	-7.017885	-6.821735	-0.6192241	Walking_Idle
15:04:53.628	-6.1101894	-7.6449194	0.56744313	0.1940389	0.6949643	0.7310304	-7.017885	-6.821735	-0.6192241	Walking_Idle
15:04:53.651	-6.1101894	-7.6449194	0.56744313	0.1940389	0.6949643	0.7310304	-7.017885	-6.821735	-0.6192241	Walking_Idle
15:04:53.674	-5.1596622	-7.7311134	0.67279124	-0.26777524	-0.37466076	0.89962924	-7.586772	-6.199144	-0.4261199	Walking_Idle
15:04:53.699	-5.1596622	-7.7311134	0.67279124	-0.26777524	-0.37466076	0.89962924	-7.586772	-6.199144	-0.4261199	Walking_Idle
15:04:53.721	-5.1596622	-7.7311134	0.67279124	-0.26777524	-0.37466076	0.89962924	-7.586772	-6.199144	-0.4261199	Walking_Idle
15:04:53.745	-5.1596622	-7.7311134	0.67279124	-0.26777524	-0.37466076	0.89962924	-7.586772	-6.199144	-0.4261199	Walking_Idle
15:04:53.769	-5.1596622	-7.7311134	0.67279124	-0.26777524	-0.37466076	0.89962924	-7.586772	-6.199144	-0.4261199	Walking_Idle
15:04:53.792	-5.1596622	-7.7311134	0.67279124	-0.26777524	-0.37466076	0.89962924	-7.586772	-6.199144	-0.4261199	Walking_Idle
15:04:53.817	-5.1596622	-7.7311134	0.67279124	-0.26777524	-0.37466076	0.89962924	-7.586772	-6.199144	-0.4261199	Walking_Idle
15:04:53.841	-5.1596622	-7.7311134	0.67279124	-0.26777524	-0.37466076	0.89962924	-7.586772	-6.199144	-0.4261199	Walking_Idle
15:04:53.864	-5.6169686	-10.101445	-1.4820561	-0.53777766	-0.17918389	-0.5340715	-7.2723765	-6.577689	-0.12827611	Walking_Idle
15:04:53.887	-5.6169686	-10.101445	-1.4820561	-0.53777766	-0.17918389	-0.5340715	-7.2723765	-6.577689	-0.12827611	Walking_Idle
15:04:53.911	-5.6169686	-10.101445	-1.4820561	-0.53777766	-0.17918389	-0.5340715	-7.2723765	-6.577689	-0.12827611	Walking_Idle
15:04:53.934	-5.6169686	-10.101445	-1.4820561	-0.53777766	-0.17918389	-0.5340715	-7.2723765	-6.577689	-0.12827611	Walking_Idle
15:04:53.957	-5.6169686	-10.101445	-1.4820561	-0.53777766	-0.17918389	-0.5340715	-7.2723765	-6.577689	-0.12827611	Walking_Idle
15:04:53.984	-5.6169686	-10.101445	-1.4820561	-0.53777766	-0.17918389	-0.5340715	-7.2723765	-6.577689	-0.12827611	Walking_Idle
15:04:54.008	-5.6169686	-10.101445	-1.4820561	-0.53777766	-0.17918389	-0.5340715	-7.2723765	-6.577689	-0.12827611	Walking_Idle
15:04:54.032	-8.174054	-6.474119	-0.4166038	0.38768318	0.00957348	-1.1180587	-5.5880156	-8.038335	-0.573895	Walking_Idle
15:04:54.054	-8.174054	-6.474119	-0.4166038	0.38768318	0.00957348	-1.1180587	-5.5880156	-8.038335	-0.573895	Walking_Idle
15:04:54.076	-8.174054	-6.474119	-0.4166038	0.38768318	0.00957348	-1.1180587	-5.5880156	-8.038335	-0.573895	Walking_Idle
15:04:54.098	-8.174054	-6.474119	-0.4166038	0.38768318	0.00957348	-1.1180587	-5.5880156	-8.038335	-0.573895	Walking_Idle
15:04:54.122	-8.174054	-6.474119	-0.4166038	0.38768318	0.00957348	-1.1180587	-5.5880156	-8.038335	-0.573895	Walking_Idle
15:04:54.146	-8.174054	-6.474119	-0.4166038	0.38768318	0.00957348	-1.1180587	-5.5880156	-8.038335	-0.573895	Walking_Idle
15:04:54.170	-8.174054	-6.474119	-0.4166038	0.38768318	0.00957348	-1.1180587	-5.5880156	-8.038335	-0.573895	Walking_Idle
15:04:54.194	-8.174054	-6.474119	-0.4166038	0.38768318	0.00957348	-1.1180587	-5.5880156	-8.038335	-0.573895	Walking_Idle
15:04:54.218	-5.863579	-6.3711653	-0.36871833	-0.38200703	-0.6519936	-0.27323207	-5.5983043	-8.031037	-0.57583374	Walking_Idle
15:04:54.240	-5.863579	-6.3711653	-0.36871833	-0.38200703	-0.6519936	-0.27323207	-5.5983043	-8.031037	-0.57583374	Walking_Idle
15:04:54.264	-5.863579	-6.3711653	-0.36871833	-0.38200703	-0.6519936	-0.27323207	-5.5983043	-8.031037	-0.57583374	Walking_Idle
15:04:54.289	-5.863579	-6.3711653	-0.36871833	-0.38200703	-0.6519936	-0.27323207	-5.5983043	-8.031037	-0.57583374	Walking_Idle
15:04:54.312	-5.863579	-6.3711653	-0.36871833	-0.38200703	-0.6519936	-0.27323207	-5.5983043	-8.031037	-0.57583374	Walking_Idle
15:04:54.336	-5.863579	-6.3711653	-0.36871833	-0.38200703	-0.6519936	-0.27323207	-5.5983043	-8.031037	-0.57583374	Walking_Idle
15:04:54.360	-5.863579	-6.3711653	-0.36871833	-0.38200703	-0.6519936	-0.27323207	-5.5983043	-8.031037	-0.57583374	Walking_Idle
15:04:54.384	-5.863579	-6.3711653	-0.36871833	-0.38200703	-0.6519936	-0.27323207	-5.5983043	-8.031037	-0.57583374	Walking_Idle
15:04:54.408	-7.843644	-6.2107487	-0.36392978	0.32537493	0.16595499	-0.36241838	-5.556298	-8.06023	-0.57457364	Walking_Idle
15:04:54.430	-7.843644	-6.2107487	-0.36392978	0.32537493	0.16595499	-0.36241838	-5.556298	-8.06023	-0.57457364	Walking_Idle
15:04:54.454	-7.843644	-6.2107487	-0.36392978	0.32537493	0.16595499	-0.36241838	-5.556298	-8.06023	-0.57457364	Walking_Idle
15:04:54.478	-7.843644	-6.2107487	-0.36392978	0.32537493	0.16595499	-0.36241838	-5.556298	-8.06023	-0.57457364	Walking_Idle
15:04:54.502	-7.843644	-6.2107487	-0.36392978	0.32537493	0.16595499	-0.36241838	-5.556298	-8.06023	-0.57457364	Walking_Idle
15:04:54.526	-7.843644	-6.2107487	-0.36392978	0.32537493	0.16595499	-0.36241838	-5.556298	-8.06023	-0.57457364	Walking_Idle
15:04:54.550	-7.843644	-6.2107487	-0.36392978	0.32537493	0.16595499	-0.36241838	-5.556298	-8.06023	-0.57457364	Walking_Idle
15:04:54.573	-7.843644	-6.2107487	-0.36392978	1.1243867	0.79636794	0.52394706	-5.556298	-8.06023	-0.57457364	Walking_Idle
15:04:54.597	-7.144516	-6.282577	0.19633053	1.1243867	0.79636794	0.52394706	-6.1699343	-7.608441	-0.46207538	Walking_Idle
15:04:54.619	-7.144516	-6.282577	0.19633053	1.1243867	0.79636794	0.52394706	-6.1699343	-7.608441	-0.46207538	Walking_Idle
15:04:54.644	-7.144516	-6.282577	0.19633053	1.1243867	0.79636794	0.52394706	-6.1699343	-7.608441	-0.46207538	Walking_Idle
15:04:54.667	-7.144516	-6.282577	0.19633053	1.1243867	0.79636794	0.52394706	-6.1699343	-7.608441	-0.46207538	Walking_Idle
15:04:54.691	-7.144516	-6.282577	0.19633053	1.1243867	0.79636794	0.52394706	-6.1699343	-7.608441	-0.46207538	Walking_Idle
15:04:54.715	-7.144516	-6.282577	0.19633053	1.1243867	0.79636794	0.52394706	-6.1699343	-7.608441	-0.46207538	Walking_Idle
15:04:54.739	-7.144516	-6.282577	0.19633053	1.1243867	0.79636794	0.52394706	-6.1699343	-7.608441	-0.46207538	Walking_Idle
15:04:54.762	-6.577073	-7.412675	0.4285752	0.4017331	1.0065056	0.79150605	-7.0692177	-6.763991	-0.66670007	Walking_Idle
15:04:54.786	-6.577073	-7.412675	0.4285752	0.4017331	1.0065056	0.79150605	-7.0692177	-6.763991	-0.66670007	Walking_Idle
15:04:54.810	-6.577073	-7.412675	0.4285752	0.4017331	1.0065056	0.79150605	-7.0692177	-6.763991	-0.66670007	Walking_Idle
15:04:54.834	-6.577073	-7.412675	0.4285752	0.4017331	1.0065056	0.79150605	-7.0692177	-6.763991	-0.66670007	Walking_Idle
15:04:54.857	-6.577073	-7.412675	0.4285752	0.4017331	1.0065056	0.79150605	-7.0692177	-6.763991	-0.66670007	Walking_Idle
15:04:54.882	-6.577073	-7.412675	0.4285752	0.4017331	1.0065056	0.79150605	-7.0692177	-6.763991	-0.66670007	Walking_Idle
15:04:54.904	-6.577073	-7.412675	0.4285752	0.4017331	1.0065056	0.79150605	-7.0692177	-6.763991	-0.66670007	Walking_Idle
15:04:54.927	-6.577073	-7.412675	0.4285752	0.4017331	1.0065056	0.79150605	-7.0692177	-6.763991	-0.66670007	Walking_Idle
15:04:54.951	-4.14449	-7.4174633	0.37829542	-0.27266213	-0.43880162	0.7298086	-7.775373	-5.947438	-0.5845025	Walking_Idle
15:04:54.974	-4.14449	-7.4174633	0.37829542	-0.27266213	-0.43880162	0.7298086	-7.775373	-5.947438	-0.5845025	Walking_Idle
15:04:54.999	-4.14449	-7.4174633	0.37829542	-0.27266213	-0.43880162	0.7298086	-7.775373	-5.947438	-0.5845025	Walking_Idle
15:04:55.022	-4.14449	-7.4174633	0.37829542	-0.27266213	-0.43880162	0.7298086	-7.775373	-5.947438	-0.5845025	Walking_Idle
15:04:55.046	-4.14449	-7.4174633	0.37829542	-0.27266213	-0.43880162	0.7298086	-7.775373	-5.947438	-0.5845025	Walking_Idle
15:04:55.070	-4.14449	-7.4174633	0.37829542	-0.27266213	-0.43880162	0.7298086	-7.775373	-5.947438	-0.5845025	Walking_Idle
15:04:55.094	-4.14449	-7.4174633	0.37829542	-0.27266213	-0.43880162	0.7298086	-7.775373	-5.947438	-0.5845025	Walking_Idle
15:04:55.118	-6.952974	-10.185245	-0.6751855	-0.9268988	-0.609233	-0.4943653	-7.1553283	-6.6831517	-0.55378586	Walking_Idle
15:04:55.142	-6.952974	-10.185245	-0.6751855	-0.9268988	-0.609233	-0.4943653	-7.1553283	-6.6831517	-0.55378586	Walking_Idle
15:04:55.164	-6.952974	-10.185245	-0.6751855	-0.9268988	-0.609233	-0.4943653	-7.1553283	-6.6831517	-0.55378586	Walking_Idle
15:04:55.188	-6.952974	-10.185245	-0.6751855	-0.9268988	-0.609233	-0.4943653	-7.1553283	-6.6831517	-0.55378586	Walking_Idle
15:04:55.212	-6.952974	-10.185245	-0.6751855	-0.9268988	-0.609233	-0.4943653	-7.1553283	-6.6831517	-0.55378586	Walking_Idle
15:04:55.236	-6.952974	-10.185245	-0.6751855	-0.9268988	-0.609233	-0.4943653	-7.1553283	-6.6831517	-0.55378586	Walking_Idle
15:04:55.261	-6.952974	-10.185245	-0.6751855	-0.9268988	-0.609233	-0.4943653	-7.1553283	-6.6831517	-0.55378586	Walking_Idle
15:04:55.285	-6.952974	-10.185245	-0.6751855	-0.9268988	-0.609233	-0.4943653	-7.1553283	-6.6831517	-0.55378586	Walking_Idle
15:04:55.309	-7.6353426	-6.8260775	-1.9154198	-0.33680302	0.25086525	-0.54995406	-6.005139	-7.7283287	-0.6173462	Walking_Idle
15:04:55.333	-7.6353426	-6.8260775	-1.9154198	-0.33680302	0.25086525	-0.54995406	-6.005139	-7.7283287	-0.6173462	Walking_Idle
15:04:55.357	-7.6353426	-6.8260775	-1.9154198	-0.33680302	0.25086525	-0.54995406	-6.005139	-7.7283287	-0.6173462	Walking_Idle
15:04:55.381	-7.6353426	-6.8260775	-1.9154198	-0.33680302	0.25086525	-0.54995406	-6.005139	-7.7283287	-0.6173462	Walking_Idle
15:04:55.403	-7.6353426	-6.8260775	-1.9154198	-0.33680302	0.25086525	-0.54995406	-6.005139	-7.7283287	-0.6173462	Walking_Idle
15:04:55.427	-7.6353426	-6.8260775	-1.9154198	-0.33680302	0.25086525	-0.54995406	-6.005139	-7.7283287	-0.6173462	Walking_Idle
15:04:55.451	-7.6353426	-6.8260775	-1.9154198	-0.33680302	0.25086525	-0.54995406	-6.005139	-7.7283287	-0.6173462	Walking_Idle
15:04:55.475	-7.520417	-5.933013	-1.4485363	-0.0026597073	-0.109545246	-0.6794575	-5.702616	-7.954889	-0.60815877	Walking_Idle
15:04:55.499	-7.520417	-5.933013	-1.4485363	-0.0026597073	-0.109545246	-0.6794575	-5.702616	-7.954889	-0.60815877	Walking_Idle
15:04:55.521	-7.520417	-5.933013	-1.4485363	-0.0026597073	-0.109545246	-0.6794575	-5.702616	-7.954889	-0.60815877	Walking_Idle
15:04:55.545	-7.520417	-5.933013	-1.4485363	-0.0026597073	-0.109545246	-0.6794575	-5.702616	-7.954889	-0.60815877	Walking_Idle
15:04:55.569	-7.520417	-5.933013	-1.4485363	-0.0026597073	-0.109545246	-0.6794575	-5.702616	-7.954889	-0.60815877	Walking_Idle
15:04:55.593	-7.520417	-5.933013	-1.4485363	-0.0026597073	-0.109545246	-0.6794575	-5.702616	-7.954889	-0.60815877	Walking_Idle
15:04:55.617	-7.520417	-5.933013	-1.4485363	-0.0026597073	-0.109545246	-0.6794575	-5.702616	-7.954889	-0.60815877	Walking_Idle
15:04:55.641	-7.520417	-5.933013	-1.4485363	-0.0026597073	-0.109545246	-0.6794575	-5.702616	-7.954889	-0.60815877	Walking_Idle
15:04:55.664	-8.5882635	-7.24747	-0.4644893	0.19648236	0.120750956	-0.06309444	-5.908532	-7.8027573	-0.6132763	Walking_Idle
15:04:55.689	-8.5882635	-7.24747	-0.4644893	0.19648236	0.120750956	-0.06309444	-5.908532	-7.8027573	-0.6132763	Walking_Idle
15:04:55.712	-8.5882635	-7.24747	-0.4644893	0.19648236	0.120750956	-0.06309444	-5.908532	-7.8027573	-0.6132763	Walking_Idle
15:04:55.733	-8.5882635	-7.24747	-0.4644893	0.19648236	0.120750956	-0.06309444	-5.908532	-7.8027573	-0.6132763	Walking_Idle
15:04:55.755	-8.5882635	-7.24747	-0.4644893	0.19648236	0.120750956	-0.06309444	-5.908532	-7.8027573	-0.6132763	Walking_Idle
15:04:55.777	-8.5882635	-7.24747	-0.4644893	0.19648236	0.120750956	-0.06309444	-5.908532	-7.8027573	-0.6132763	Walking_Idle
15:04:55.798	-8.5882635	-7.24747	-0.4644893	0.19648236	0.120750956	-0.06309444	-5.908532	-7.8027573	-0.6132763	Walking_Idle
15:04:55.820	-8.5882635	-7.24747	-0.4644893	0.19648236	0.120750956	-0.06309444	-5.908532	-7.8027573	-0.6132763	Walking_Idle
15:04:55.841	-6.629747	-6.962551	-0.45251793	0.85804945	0.5123156	0.6235181	-6.6207113	-7.232432	-0.16716552	Walking_Idle
15:04:55.863	-6.629747	-6.962551	-0.45251793	0.85804945	0.5123156	0.6235181	-6.6207113	-7.232432	-0.16716552	Walking_Idle
15:04:55.887	-6.629747	-6.962551	-0.45251793	0.85804945	0.5123156	0.6235181	-6.6207113	-7.232432	-0.16716552	Walking_Idle
15:04:55.910	-6.629747	-6.962551	-0.45251793	0.85804945	0.5123156	0.6235181	-6.6207113	-7.232432	-0.16716552	Walking_Idle
15:04:55.934	-6.629747	-6.962551	-0.45251793	0.85804945	0.5123156	0.6235181	-6.6207113	-7.232432	-0.16716552	Walking_Idle
15:04:55.958	-6.629747	-6.962551	-0.45251793	0.85804945	0.5123156	0.6235181	-6.6207113	-7.232432	-0.16716552	Walking_Idle
15:04:55.981	-6.629747	-6.962551	-0.45251793	0.85804945	0.5123156	0.6235181	-6.6207113	-7.232432	-0.16716552	Walking_Idle
15:04:56.005	-6.629747	-6.962551	-0.45251793	0.85804945	0.5123156	0.6235181	-6.6207113	-7.232432	-0.16716552	Walking_Idle
15:04:56.029	-6.1556807	-6.481302	0.2753416	0.6130925	0.6974078	1.0089741	-7.487028	-6.311495	-0.5287376	Walking_Idle
15:04:56.054	-6.1556807	-6.481302	0.2753416	0.6130925	0.6974078	1.0089741	-7.487028	-6.311495	-0.5287376	Walking_Idle
15:04:56.077	-6.1556807	-6.481302	0.2753416	0.6130925	0.6974078	1.0089741	-7.487028	-6.311495	-0.5287376	Walking_Idle
15:04:56.101	-6.1556807	-6.481302	0.2753416	0.6130925	0.6974078	1.0089741	-7.487028	-6.311495	-0.5287376	Walking_Idle
15:04:56.125	-6.1556807	-6.481302	0.2753416	0.6130925	0.6974078	1.0089741	-7.487028	-6.311495	-0.5287376	Walking_Idle
15:04:56.149	-6.1556807	-6.481302	0.2753416	0.6130925	0.6974078	1.0089741	-7.487028	-6.311495	-0.5287376	Walking_Idle
15:04:56.173	-6.1556807	-6.481302	0.2753416	0.6130925	0.6974078	1.0089741	-7.487028	-6.311495	-0.5287376	Walking_Idle
15:04:56.199	-5.28177	-7.2762012	-0.18435916	0.08652662	-0.10099313	0.3003704	-7.857954	-5.8540926	-0.39005017	Walking_Idle
15:04:56.223	-5.28177	-7.2762012	-0.18435916	0.08652662	-0.10099313	0.3003704	-7.857954	-5.8540926	-0.39005017	Walking_Idle
15:04:56.247	-5.28177	-7.2762012	-0.18435916	0.08652662	-0.10099313	0.3003704	-7.857954	-5.8540926	-0.39005017	Walking_Idle
15:04:56.270	-5.28177	-7.2762012	-0.18435916	0.08652662	-0.10099313	0.3003704	-7.857954	-5.8540926	-0.39005017	Walking_Idle
15:04:56.295	-5.28177	-7.2762012	-0.18435916	0.08652662	-0.10099313	0.3003704	-7.857954	-5.8540926	-0.39005017	Walking_Idle
15:04:56.319	-5.28177	-7.2762012	-0.18435916	0.08652662	-0.10099313	0.3003704	-7.857954	-5.8540926	-0.39005017	Walking_Idle
15:04:56.342	-5.28177	-7.2762012	-0.18435916	0.08652662	-0.10099313	0.3003704	-7.857954	-5.8540926	-0.39005017	Walking_Idle
15:04:56.366	-5.28177	-7.2762012	-0.18435916	0.08652662	-0.10099313	0.3003704	-7.857954	-5.8540926	-0.39005017	Walking_Idle
15:04:56.390	-5.4589467	-6.3376455	-1.5012103	-1.097941	-1.1492379	-0.8804321	-7.229798	-6.609941	-0.45685992	Walking_Idle
15:04:56.414	-5.4589467	-6.3376455	-1.5012103	-1.097941	-1.1492379	-0.8804321	-7.229798	-6.609941	-0.45685992	Walking_Idle
15:04:56.438	-5.4589467	-6.3376455	-1.5012103	-1.097941	-1.1492379	-0.8804321	-7.229798	-6.609941	-0.45685992	Walking_Idle
15:04:56.462	-5.4589467	-6.3376455	-1.5012103	-1.097941	-1.1492379	-0.8804321	-7.229798	-6.609941	-0.45685992	Walking_Idle
15:04:56.486	-5.4589467	-6.3376455	-1.5012103	-1.097941	-1.1492379	-0.8804321	-7.229798	-6.609941	-0.45685992	Walking_Idle
15:04:56.509	-5.4589467	-6.3376455	-1.5012103	-1.097941	-1.1492379	-0.8804321	-7.229798	-6.609941	-0.45685992	Walking_Idle
15:04:56.534	-5.4589467	-6.3376455	-1.5012103	-1.097941	-1.1492379	-0.8804321	-7.229798	-6.609941	-0.45685992	Walking_Idle
15:04:56.557	-5.516409	-7.142122	0.43815228	-0.94155955	-0.19201206	-0.22253028	-6.3471303	-7.4565763	-0.5324379	Walking_Idle
15:04:56.581	-5.516409	-7.142122	0.43815228	-0.94155955	-0.19201206	-0.22253028	-6.3471303	-7.4565763	-0.5324379	Walking_Idle
15:04:56.605	-5.516409	-7.142122	0.43815228	-0.94155955	-0.19201206	-0.22253028	-6.3471303	-7.4565763	-0.5324379	Walking_Idle
15:04:56.629	-5.516409	-7.142122	0.43815228	-0.94155955	-0.19201206	-0.22253028	-6.3471303	-7.4565763	-0.5324379	Walking_Idle
15:04:56.653	-5.516409	-7.142122	0.43815228	-0.94155955	-0.19201206	-0.22253028	-6.3471303	-7.4565763	-0.5324379	Walking_Idle
15:04:56.677	-5.516409	-7.142122	0.43815228	-0.94155955	-0.19201206	-0.22253028	-6.3471303	-7.4565763	-0.5324379	Walking_Idle
15:04:56.700	-5.516409	-7.142122	0.43815228	-0.94155955	-0.19201206	-0.22253028	-6.3471303	-7.4565763	-0.5324379	Walking_Idle
15:04:56.724	-5.516409	-7.142122	0.43815228	-0.94155955	-0.19201206	-0.22253028	-6.3471303	-7.4565763	-0.5324379	Walking_Idle
15:04:56.748	-7.6904106	-5.9832926	-0.023942748	-0.10833939	-0.14253196	-0.7472635	-5.7289705	-7.9265413	-0.7202812	Walking_Idle
15:04:56.772	-7.6904106	-5.9832926	-0.023942748	-0.10833939	-0.14253196	-0.7472635	-5.7289705	-7.9265413	-0.7202812	Walking_Idle
15:04:56.796	-7.6904106	-5.9832926	-0.023942748	-0.10833939	-0.14253196	-0.7472635	-5.7289705	-7.9265413	-0.7202812	Walking_Idle
15:04:56.820	-7.6904106	-5.9832926	-0.023942748	-0.10833939	-0.14253196	-0.7472635	-5.7289705	-7.9265413	-0.7202812	Walking_Idle
15:04:56.842	-7.6904106	-5.9832926	-0.023942748	-0.10833939	-0.14253196	-0.7472635	-5.7289705	-7.9265413	-0.7202812	Walking_Idle
15:04:56.866	-7.6904106	-5.9832926	-0.023942748	-0.10833939	-0.14253196	-0.7472635	-5.7289705	-7.9265413	-0.7202812	Walking_Idle
15:04:56.890	-7.6904106	-5.9832926	-0.023942748	-0.10833939	-0.14253196	-0.7472635	-5.7289705	-7.9265413	-0.7202812	Walking_Idle
15:04:56.913	-7.6904106	-5.9832926	-0.023942748	0.27589485	1.0804203	-0.00017531833	-5.7956667	-7.8947654	-0.5028373	Walking_Idle
15:04:56.937	-10.225947	-10.273833	-0.42618093	0.27589485	1.0804203	-0.00017531833	-5.7956667	-7.8947654	-0.5028373	Walking_Idle
15:04:56.961	-10.225947	-10.273833	-0.42618093	0.27589485	1.0804203	-0.00017531833	-5.7956667	-7.8947654	-0.5028373	Walking_Idle
15:04:56.983	-10.225947	-10.273833	-0.42618093	0.27589485	1.0804203	-0.00017531833	-5.7956667	-7.8947654	-0.5028373	Walking_Idle
15:04:57.008	-10.225947	-10.273833	-0.42618093	0.27589485	1.0804203	-0.00017531833	-5.7956667	-7.8947654	-0.5028373	Walking_Idle
15:04:57.032	-10.225947	-10.273833	-0.42618093	0.27589485	1.0804203	-0.00017531833	-5.7956667	-7.8947654	-0.5028373	Walking_Idle
15:04:57.054	-10.225947	-10.273833	-0.42618093	0.27589485	1.0804203	-0.00017531833	-5.7956667	-7.8947654	-0.5028373	Walking_Idle
15:04:57.077	-10.225947	-10.273833	-0.42618093	0.27589485	1.0804203	-0.00017531833	-5.7956667	-7.8947654	-0.5028373	Walking_Idle
15:04:57.100	-6.114978	-7.5252056	-0.7350424	0.15250006	0.15434854	0.98392856	-6.751636	-7.1062617	-0.29402474	Walking_Idle
15:04:57.125	-6.114978	-7.5252056	-0.7350424	0.15250006	0.15434854	0.98392856	-6.751636	-7.1062617	-0.29402474	Walking_Idle
15:04:57.149	-6.114978	-7.5252056	-0.7350424	0.15250006	0.15434854	0.98392856	-6.751636	-7.1062617	-0.29402474	Walking_Idle
15:04:57.171	-6.114978	-7.5252056	-0.7350424	0.15250006	0.15434854	0.98392856	-6.751636	-7.1062617	-0.29402474	Walking_Idle
15:04:57.195	-6.114978	-7.5252056	-0.7350424	0.15250006	0.15434854	0.98392856	-6.751636	-7.1062617	-0.29402474	Walking_Idle
15:04:57.219	-6.114978	-7.5252056	-0.7350424	0.15250006	0.15434854	0.98392856	-6.751636	-7.1062617	-0.29402474	Walking_Idle
15:04:57.241	-6.114978	-7.5252056	-0.7350424	0.15250006	0.15434854	0.98392856	-6.751636	-7.1062617	-0.29402474	Walking_Idle
15:04:57.263	-6.114978	-7.5252056	-0.7350424	0.15250006	0.15434854	0.98392856	-6.751636	-7.1062617	-0.29402474	Walking_Idle
15:04:57.285	-6.0862465	-7.656891	0.90982443	-0.2573905	-0.19506638	1.2056727	-7.866508	-5.815778	-0.68176454	Walking_Idle
15:04:57.306	-6.0862465	-7.656891	0.90982443	-0.2573905	-0.19506638	1.2056727	-7.866508	-5.815778	-0.68176454	Walking_Idle
15:04:57.328	-6.0862465	-7.656891	0.90982443	-0.2573905	-0.19506638	1.2056727	-7.866508	-5.815778	-0.68176454	Walking_Idle
15:04:57.352	-6.0862465	-7.656891	0.90982443	-0.2573905	-0.19506638	1.2056727	-7.866508	-5.815778	-0.68176454	Walking_Idle
15:04:57.376	-6.0862465	-7.656891	0.90982443	-0.2573905	-0.19506638	1.2056727	-7.866508	-5.815778	-0.68176454	Walking_Idle
15:04:57.400	-6.0862465	-7.656891	0.90982443	-0.2573905	-0.19506638	1.2056727	-7.866508	-5.815778	-0.68176454	Walking_Idle
15:04:57.422	-6.0862465	-7.656891	0.90982443	-0.2573905	-0.19506638	1.2056727	-7.866508	-5.815778	-0.68176454	Walking_Idle
15:04:57.446	-6.0862465	-7.656891	0.90982443	-0.2573905	-0.19506638	1.2056727	-7.866508	-5.815778	-0.68176454	Walking_Idle
15:04:57.471	-5.071074	-8.605023	-1.6400782	-0.043587677	-0.28058752	0.15559532	-8.088108	-5.54367	-0.14197712	Walking_Idle
15:04:57.495	-5.071074	-8.605023	-1.6400782	-0.043587677	-0.28058752	0.15559532	-8.088108	-5.54367	-0.14197712	Walking_Idle
15:04:57.518	-5.071074	-8.605023	-1.6400782	-0.043587677	-0.28058752	0.15559532	-8.088108	-5.54367	-0.14197712	Walking_Idle
15:04:57.541	-5.071074	-8.605023	-1.6400782	-0.043587677	-0.28058752	0.15559532	-8.088108	-5.54367	-0.14197712	Walking_Idle
15:04:57.565	-5.071074	-8.605023	-1.6400782	-0.043587677	-0.28058752	0.15559532	-8.088108	-5.54367	-0.14197712	Walking_Idle
15:04:57.590	-5.071074	-8.605023	-1.6400782	-0.043587677	-0.28058752	0.15559532	-8.088108	-5.54367	-0.14197712	Walking_Idle
15:04:57.613	-5.071074	-8.605023	-1.6400782	-0.043587677	-0.28058752	0.15559532	-8.088108	-5.54367	-0.14197712	Walking_Idle
15:04:57.637	-7.26423	-4.9106574	0.47885495	-0.028926913	-0.31540683	-1.6623396	-6.5907497	-7.2349052	-0.622927	Walking_Idle
15:04:57.659	-7.26423	-4.9106574	0.47885495	-0.028926913	-0.31540683	-1.6623396	-6.5907497	-7.2349052	-0.622927	Walking_Idle
15:04:57.683	-7.26423	-4.9106574	0.47885495	-0.028926913	-0.31540683	-1.6623396	-6.5907497	-7.2349052	-0.622927	Walking_Idle
15:04:57.708	-7.26423	-4.9106574	0.47885495	-0.028926913	-0.31540683	-1.6623396	-6.5907497	-7.2349052	-0.622927	Walking_Idle
15:04:57.730	-7.26423	-4.9106574	0.47885495	-0.028926913	-0.31540683	-1.6623396	-6.5907497	-7.2349052	-0.622927	Walking_Idle
15:04:57.754	-7.26423	-4.9106574	0.47885495	-0.028926913	-0.31540683	-1.6623396	-6.5907497	-7.2349052	-0.622927	Walking_Idle
15:04:57.778	-7.26423	-4.9106574	0.47885495	-0.028926913	-0.31540683	-1.6623396	-6.5907497	-7.2349052	-0.622927	Walking_Idle
15:04:57.802	-7.26423	-4.9106574	0.47885495	-0.028926913	-0.31540683	-1.6623396	-6.5907497	-7.2349052	-0.622927	Walking_Idle
15:04:57.826	-6.1700463	-6.0766697	0.05027977	-0.29159898	-0.99163467	-0.33370772	-6.0725	-7.681899	-0.5322859	Walking_Idle
15:04:57.849	-6.1700463	-6.0766697	0.05027977	-0.29159898	-0.99163467	-0.33370772	-6.0725	-7.681899	-0.5322859	Walking_Idle
15:04:57.871	-6.1700463	-6.0766697	0.05027977	-0.29159898	-0.99163467	-0.33370772	-6.0725	-7.681899	-0.5322859	Walking_Idle
15:04:57.895	-6.1700463	-6.0766697	0.05027977	-0.29159898	-0.99163467	-0.33370772	-6.0725	-7.681899	-0.5322859	Walking_Idle
15:04:57.917	-6.1700463	-6.0766697	0.05027977	-0.29159898	-0.99163467	-0.33370772	-6.0725	-7.681899	-0.5322859	Walking_Idle
15:04:57.939	-6.1700463	-6.0766697	0.05027977	-0.29159898	-0.99163467	-0.33370772	-6.0725	-7.681899	-0.5322859	Walking_Idle
15:04:57.961	-6.1700463	-6.0766697	0.05027977	-0.29159898	-0.99163467	-0.33370772	-6.0725	-7.681899	-0.5322859	Walking_Idle
15:04:57.985	-6.1700463	-6.0766697	0.05027977	-0.29159898	-0.99163467	-0.33370772	-6.0725	-7.681899	-0.5322859	Walking_Idle
15:04:58.009	-7.142122	-5.7438655	-0.26337022	-0.119334966	-0.23110743	-0.48520234	-5.9662166	-7.7707744	-0.43513387	Walking_Idle
15:04:58.032	-7.142122	-5.7438655	-0.26337022	-0.119334966	-0.23110743	-0.48520234	-5.9662166	-7.7707744	-0.43513387	Walking_Idle
15:04:58.057	-7.142122	-5.7438655	-0.26337022	-0.119334966	-0.23110743	-0.48520234	-5.9662166	-7.7707744	-0.43513387	Walking_Idle
15:04:58.079	-7.142122	-5.7438655	-0.26337022	-0.119334966	-0.23110743	-0.48520234	-5.9662166	-7.7707744	-0.43513387	Walking_Idle
15:04:58.103	-7.142122	-5.7438655	-0.26337022	-0.119334966	-0.23110743	-0.48520234	-5.9662166	-7.7707744	-0.43513387	Walking_Idle
15:04:58.127	-7.142122	-5.7438655	-0.26337022	-0.119334966	-0.23110743	-0.48520234	-5.9662166	-7.7707744	-0.43513387	Walking_Idle
15:04:58.149	-7.142122	-5.7438655	-0.26337022	-0.119334966	-0.23110743	-0.48520234	-5.9662166	-7.7707744	-0.43513387	Walking_Idle
15:04:58.174	-8.150111	-7.970541	0.8475733	0.32170975	0.61433005	-0.08630732	-6.1612372	-7.619086	-0.3983394	Walking_Idle
15:04:58.198	-8.150111	-7.970541	0.8475733	0.32170975	0.61433005	-0.08630732	-6.1612372	-7.619086	-0.3983394	Walking_Idle
15:04:58.220	-8.150111	-7.970541	0.8475733	0.32170975	0.61433005	-0.08630732	-6.1612372	-7.619086	-0.3983394	Walking_Idle
15:04:58.244	-8.150111	-7.970541	0.8475733	0.32170975	0.61433005	-0.08630732	-6.1612372	-7.619086	-0.3983394	Walking_Idle
15:04:58.268	-8.150111	-7.970541	0.8475733	0.32170975	0.61433005	-0.08630732	-6.1612372	-7.619086	-0.3983394	Walking_Idle
15:04:58.292	-8.150111	-7.970541	0.8475733	0.32170975	0.61433005	-0.08630732	-6.1612372	-7.619086	-0.3983394	Walking_Idle
15:04:58.316	-8.150111	-7.970541	0.8475733	0.32170975	0.61433005	-0.08630732	-6.1612372	-7.619086	-0.3983394	Walking_Idle
15:04:58.340	-8.150111	-7.970541	0.8475733	0.32170975	0.61433005	-0.08630732	-6.1612372	-7.619086	-0.3983394	Walking_Idle
15:04:58.362	-6.6225643	-8.006455	1.0295382	-0.08268305	0.95946896	0.98270684	-7.1142144	-6.7201285	-0.63070554	Walking_Idle
15:04:58.386	-6.6225643	-8.006455	1.0295382	-0.08268305	0.95946896	0.98270684	-7.1142144	-6.7201285	-0.63070554	Walking_Idle
15:04:58.410	-6.6225643	-8.006455	1.0295382	-0.08268305	0.95946896	0.98270684	-7.1142144	-6.7201285	-0.63070554	Walking_Idle
15:04:58.434	-6.6225643	-8.006455	1.0295382	-0.08268305	0.95946896	0.98270684	-7.1142144	-6.7201285	-0.63070554	Walking_Idle
15:04:58.458	-6.6225643	-8.006455	1.0295382	-0.08268305	0.95946896	0.98270684	-7.1142144	-6.7201285	-0.63070554	Walking_Idle
15:04:58.482	-6.6225643	-8.006455	1.0295382	-0.08268305	0.95946896	0.98270684	-7.1142144	-6.7201285	-0.63070554	Walking_Idle
15:04:58.504	-6.6225643	-8.006455	1.0295382	-0.08268305	0.95946896	0.98270684	-7.1142144	-6.7201285	-0.63070554	Walking_Idle
15:04:58.529	-6.6225643	-8.006455	1.0295382	-0.08268305	0.95946896	0.98270684	-7.1142144	-6.7201285	-0.63070554	Walking_Idle
15:04:58.554	-5.566689	-7.223527	0.38308397	-0.10284161	-0.19689897	1.1024364	-7.7862053	-5.913223	-0.7607938	Walking_Idle
15:04:58.578	-5.566689	-7.223527	0.38308397	-0.10284161	-0.19689897	1.1024364	-7.7862053	-5.913223	-0.7607938	Walking_Idle
15:04:58.600	-5.566689	-7.223527	0.38308397	-0.10284161	-0.19689897	1.1024364	-7.7862053	-5.913223	-0.7607938	Walking_Idle
15:04:58.624	-5.566689	-7.223527	0.38308397	-0.10284161	-0.19689897	1.1024364	-7.7862053	-5.913223	-0.7607938	Walking_Idle
15:04:58.649	-5.566689	-7.223527	0.38308397	-0.10284161	-0.19689897	1.1024364	-7.7862053	-5.913223	-0.7607938	Walking_Idle
15:04:58.672	-5.566689	-7.223527	0.38308397	-0.10284161	-0.19689897	1.1024364	-7.7862053	-5.913223	-0.7607938	Walking_Idle
15:04:58.696	-5.566689	-7.223527	0.38308397	-0.10284161	-0.19689897	1.1024364	-7.7862053	-5.913223	-0.7607938	Walking_Idle
15:04:58.720	-6.8332605	-9.385557	-1.2953026	-0.19202794	-0.37588248	-0.13517654	-7.7274456	-6.036459	-0.13384722	Walking_Idle
15:04:58.744	-6.8332605	-9.385557	-1.2953026	-0.19202794	-0.37588248	-0.13517654	-7.7274456	-6.036459	-0.13384722	Walking_Idle
15:04:58.767	-6.8332605	-9.385557	-1.2953026	-0.19202794	-0.37588248	-0.13517654	-7.7274456	-6.036459	-0.13384722	Walking_Idle
15:04:58.791	-6.8332605	-9.385557	-1.2953026	-0.19202794	-0.37588248	-0.13517654	-7.7274456	-6.036459	-0.13384722	Walking_Idle
15:04:58.815	-6.8332605	-9.385557	-1.2953026	-0.19202794	-0.37588248	-0.13517654	-7.7274456	-6.036459	-0.13384722	Walking_Idle
15:04:58.839	-6.8332605	-9.385557	-1.2953026	-0.19202794	-0.37588248	-0.13517654	-7.7274456	-6.036459	-0.13384722	Walking_Idle
15:04:58.862	-6.8332605	-9.385557	-1.2953026	-0.19202794	-0.37588248	-0.13517654	-7.7274456	-6.036459	-0.13384722	Walking_Idle
15:04:58.887	-6.8332605	-9.385557	-1.2953026	-0.19202794	-0.37588248	-0.13517654	-7.7274456	-6.036459	-0.13384722	Walking_Idle
15:04:58.911	-7.989695	-5.9713216	-2.3128695	0.0071141366	-0.041128334	-0.74604183	-6.3313484	-7.4851503	-0.23810244	Walking_Idle
15:04:58.934	-7.989695	-5.9713216	-2.3128695	0.0071141366	-0.041128334	-0.74604183	-6.3313484	-7.4851503	-0.23810244	Walking_Idle
15:04:58.957	-7.989695	-5.9713216	-2.3128695	0.0071141366	-0.041128334	-0.74604183	-6.3313484	-7.4851503	-0.23810244	Walking_Idle
15:04:58.981	-7.989695	-5.9713216	-2.3128695	0.0071141366	-0.041128334	-0.74604183	-6.3313484	-7.4851503	-0.23810244	Walking_Idle
15:04:59.005	-7.989695	-5.9713216	-2.3128695	0.0071141366	-0.041128334	-0.74604183	-6.3313484	-7.4851503	-0.23810244	Walking_Idle
15:04:59.030	-7.989695	-5.9713216	-2.3128695	0.0071141366	-0.041128334	-0.74604183	-6.3313484	-7.4851503	-0.23810244	Walking_Idle
15:04:59.054	-7.989695	-5.9713216	-2.3128695	0.0071141366	-0.041128334	-0.74604183	-6.3313484	-7.4851503	-0.23810244	Walking_Idle
15:04:59.078	-7.2762012	-5.784568	-0.7039168	-0.06008104	-0.68070424	-0.6495251	-6.1176834	-7.6440806	-0.5585529	Walking_Idle
15:04:59.102	-7.2762012	-5.784568	-0.7039168	-0.06008104	-0.68070424	-0.6495251	-6.1176834	-7.6440806	-0.5585529	Walking_Idle
15:04:59.126	-7.2762012	-5.784568	-0.7039168	-0.06008104	-0.68070424	-0.6495251	-6.1176834	-7.6440806	-0.5585529	Walking_Idle
15:04:59.150	-7.2762012	-5.784568	-0.7039168	-0.06008104	-0.68070424	-0.6495251	-6.1176834	-7.6440806	-0.5585529	Walking_Idle
15:04:59.174	-7.2762012	-5.784568	-0.7039168	-0.06008104	-0.68070424	-0.6495251	-6.1176834	-7.6440806	-0.5585529	Walking_Idle
15:04:59.196	-7.2762012	-5.784568	-0.7039168	-0.06008104	-0.68070424	-0.6495251	-6.1176834	-7.6440806	-0.5585529	Walking_Idle
15:04:59.220	-7.2762012	-5.784568	-0.7039168	-0.06008104	-0.68070424	-0.6495251	-6.1176834	-7.6440806	-0.5585529	Walking_Idle
15:04:59.244	-7.2762012	-5.784568	-0.7039168	-0.06008104	-0.68070424	-0.6495251	-6.1176834	-7.6440806	-0.5585529	Walking_Idle
15:04:59.268	-7.434223	-5.786962	-0.5770202	0.19342804	-0.035630547	-0.20420432	-6.233518	-7.5599217	-0.4009417	Walking_Idle
15:04:59.292	-7.434223	-5.786962	-0.5770202	0.19342804	-0.035630547	-0.20420432	-6.233518	-7.5599217	-0.4009417	Walking_Idle
15:04:59.315	-7.434223	-5.786962	-0.5770202	0.19342804	-0.035630547	-0.20420432	-6.233518	-7.5599217	-0.4009417	Walking_Idle
15:04:59.338	-7.434223	-5.786962	-0.5770202	0.19342804	-0.035630547	-0.20420432	-6.233518	-7.5599217	-0.4009417	Walking_Idle
15:04:59.363	-7.434223	-5.786962	-0.5770202	0.19342804	-0.035630547	-0.20420432	-6.233518	-7.5599217	-0.4009417	Walking_Idle
15:04:59.386	-7.434223	-5.786962	-0.5770202	0.19342804	-0.035630547	-0.20420432	-6.233518	-7.5599217	-0.4009417	Walking_Idle
15:04:59.410	-7.434223	-5.786962	-0.5770202	0.19342804	-0.035630547	-0.20420432	-6.233518	-7.5599217	-0.4009417	Walking_Idle
15:04:59.433	-7.850827	-7.005648	1.2641771	0.42128077	0.4646681	0.09145447	-6.588076	-7.2417808	-0.56919765	Walking_Idle
15:04:59.457	-7.850827	-7.005648	1.2641771	0.42128077	0.4646681	0.09145447	-6.588076	-7.2417808	-0.56919765	Walking_Idle
15:04:59.481	-7.850827	-7.005648	1.2641771	0.42128077	0.4646681	0.09145447	-6.588076	-7.2417808	-0.56919765	Walking_Idle
15:04:59.505	-7.850827	-7.005648	1.2641771	0.42128077	0.4646681	0.09145447	-6.588076	-7.2417808	-0.56919765	Walking_Idle
15:04:59.529	-7.850827	-7.005648	1.2641771	0.42128077	0.4646681	0.09145447	-6.588076	-7.2417808	-0.56919765	Walking_Idle
15:04:59.553	-7.850827	-7.005648	1.2641771	0.42128077	0.4646681	0.09145447	-6.588076	-7.2417808	-0.56919765	Walking_Idle
15:04:59.576	-7.850827	-7.005648	1.2641771	0.42128077	0.4646681	0.09145447	-6.588076	-7.2417808	-0.56919765	Walking_Idle
15:04:59.601	-7.850827	-7.005648	1.2641771	0.42128077	0.4646681	0.09145447	-6.588076	-7.2417808	-0.56919765	Walking_Idle
15:04:59.625	-6.237086	-7.6880164	0.89067024	0.2642884	0.90082586	0.89840746	-7.3043246	-6.511609	-0.6449105	Walking_Idle
15:04:59.649	-6.237086	-7.6880164	0.89067024	0.2642884	0.90082586	0.89840746	-7.3043246	-6.511609	-0.6449105	Walking_Idle
15:04:59.673	-6.237086	-7.6880164	0.89067024	0.2642884	0.90082586	0.89840746	-7.3043246	-6.511609	-0.6449105	Walking_Idle
15:04:59.696	-6.237086	-7.6880164	0.89067024	0.2642884	0.90082586	0.89840746	-7.3043246	-6.511609	-0.6449105	Walking_Idle
15:04:59.721	-6.237086	-7.6880164	0.89067024	0.2642884	0.90082586	0.89840746	-7.3043246	-6.511609	-0.6449105	Walking_Idle
15:04:59.743	-6.237086	-7.6880164	0.89067024	0.2642884	0.90082586	0.89840746	-7.3043246	-6.511609	-0.6449105	Walking_Idle
15:04:59.767	-6.237086	-7.6880164	0.89067024	0.2642884	0.90082586	0.89840746	-7.3043246	-6.511609	-0.6449105	Walking_Idle
15:04:59.791	-6.237086	-7.6880164	0.89067024	0.2642884	0.90082586	0.89840746	-7.3043246	-6.511609	-0.6449105	Walking_Idle
15:04:59.815	-5.2841644	-7.225921	0.31604427	-0.009379225	-0.08694323	0.755465	-7.710889	-6.023357	-0.65673125	Walking_Idle
15:04:59.840	-5.2841644	-7.225921	0.31604427	-0.009379225	-0.08694323	0.755465	-7.710889	-6.023357	-0.65673125	Walking_Idle
15:04:59.862	-5.2841644	-7.225921	0.31604427	-0.009379225	-0.08694323	0.755465	-7.710889	-6.023357	-0.65673125	Walking_Idle
15:04:59.886	-5.2841644	-7.225921	0.31604427	-0.009379225	-0.08694323	0.755465	-7.710889	-6.023357	-0.65673125	Walking_Idle
15:04:59.910	-5.2841644	-7.225921	0.31604427	-0.009379225	-0.08694323	0.755465	-7.710889	-6.023357	-0.65673125	Walking_Idle
15:04:59.934	-5.2841644	-7.225921	0.31604427	-0.009379225	-0.08694323	0.755465	-7.710889	-6.023357	-0.65673125	Walking_Idle
15:04:59.957	-5.2841644	-7.225921	0.31604427	-0.009379225	-0.08694323	0.755465	-7.710889	-6.023357	-0.65673125	Walking_Idle
15:04:59.980	-8.786988	-9.4142885	-1.7214836	-0.31725532	-0.08144544	-0.066148765	-7.4680057	-6.3411903	-0.43368125	Walking_Idle
15:05:00.004	-8.786988	-9.4142885	-1.7214836	-0.31725532	-0.08144544	-0.066148765	-7.4680057	-6.3411903	-0.43368125	Walking_Idle
15:05:00.028	-8.786988	-9.4142885	-1.7214836	-0.31725532	-0.08144544	-0.066148765	-7.4680057	-6.3411903	-0.43368125	Walking_Idle
15:05:00.051	-8.786988	-9.4142885	-1.7214836	-0.31725532	-0.08144544	-0.066148765	-7.4680057	-6.3411903	-0.43368125	Walking_Idle
15:05:00.073	-8.786988	-9.4142885	-1.7214836	-0.31725532	-0.08144544	-0.066148765	-7.4680057	-6.3411903	-0.43368125	Walking_Idle
15:05:00.095	-8.786988	-9.4142885	-1.7214836	-0.31725532	-0.08144544	-0.066148765	-7.4680057	-6.3411903	-0.43368125	Walking_Idle
15:05:00.116	-8.786988	-9.4142885	-1.7214836	-0.31725532	-0.08144544	-0.066148765	-7.4680057	-6.3411903	-0.43368125	Walking_Idle
15:05:00.138	-8.786988	-9.4142885	-1.7214836	-0.31725532	-0.08144544	-0.066148765	-7.4680057	-6.3411903	-0.43368125	Walking_Idle
15:05:00.159	-7.9154725	-5.5451403	-1.9369683	0.41272867	0.26674774	-0.59943414	-6.6137433	-7.233222	-0.32987115	Walking_Idle
15:05:00.181	-7.9154725	-5.5451403	-1.9369683	0.41272867	0.26674774	-0.59943414	-6.6137433	-7.233222	-0.32987115	Walking_Idle
15:05:00.205	-7.9154725	-5.5451403	-1.9369683	0.41272867	0.26674774	-0.59943414	-6.6137433	-7.233222	-0.32987115	Walking_Idle
15:05:00.229	-7.9154725	-5.5451403	-1.9369683	0.41272867	0.26674774	-0.59943414	-6.6137433	-7.233222	-0.32987115	Walking_Idle
15:05:00.251	-7.9154725	-5.5451403	-1.9369683	0.41272867	0.26674774	-0.59943414	-6.6137433	-7.233222	-0.32987115	Walking_Idle
15:05:00.275	-7.9154725	-5.5451403	-1.9369683	0.41272867	0.26674774	-0.59943414	-6.6137433	-7.233222	-0.32987115	Walking_Idle
15:05:00.300	-7.9154725	-5.5451403	-1.9369683	0.41272867	0.26674774	-0.59943414	-6.6137433	-7.233222	-0.32987115	Walking_Idle
15:05:00.322	-7.9154725	-5.5451403	-1.9369683	0.41272867	0.26674774	-0.59943414	-6.6137433	-7.233222	-0.32987115	Walking_Idle
15:05:00.346	-7.170853	-5.784568	-0.6105401	0.29177734	-0.08022371	-0.36180755	-6.547538	-7.260739	-0.7625094	Walking_Idle
15:05:00.370	-7.170853	-5.784568	-0.6105401	0.29177734	-0.08022371	-0.36180755	-6.547538	-7.260739	-0.7625094	Walking_Idle
15:05:00.394	-7.170853	-5.784568	-0.6105401	0.29177734	-0.08022371	-0.36180755	-6.547538	-7.260739	-0.7625094	Walking_Idle
15:05:00.418	-7.170853	-5.784568	-0.6105401	0.29177734	-0.08022371	-0.36180755	-6.547538	-7.260739	-0.7625094	Walking_Idle
15:05:00.442	-7.170853	-5.784568	-0.6105401	0.29177734	-0.08022371	-0.36180755	-6.547538	-7.260739	-0.7625094	Walking_Idle
15:05:00.465	-7.170853	-5.784568	-0.6105401	0.29177734	-0.08022371	-0.36180755	-6.547538	-7.260739	-0.7625094	Walking_Idle
15:05:00.488	-7.170853	-5.784568	-0.6105401	0.29177734	-0.08022371	-0.36180755	-6.547538	-7.260739	-0.7625094	Walking_Idle
15:05:00.511	-7.0798707	-5.952167	0.13647367	0.04132259	-0.13520159	-0.27689728	-6.5741787	-7.2511864	-0.6085387	Walking_Idle
15:05:00.536	-7.0798707	-5.952167	0.13647367	0.04132259	-0.13520159	-0.27689728	-6.5741787	-7.2511864	-0.6085387	Walking_Idle
15:05:00.560	-7.0798707	-5.952167	0.13647367	0.04132259	-0.13520159	-0.27689728	-6.5741787	-7.2511864	-0.6085387	Walking_Idle
15:05:00.584	-7.0798707	-5.952167	0.13647367	0.04132259	-0.13520159	-0.27689728	-6.5741787	-7.2511864	-0.6085387	Walking_Idle
15:05:00.607	-7.0798707	-5.952167	0.13647367	0.04132259	-0.13520159	-0.27689728	-6.5741787	-7.2511864	-0.6085387	Walking_Idle
15:05:00.629	-7.0798707	-5.952167	0.13647367	0.04132259	-0.13520159	-0.27689728	-6.5741787	-7.2511864	-0.6085387	Walking_Idle
15:05:00.654	-7.0798707	-5.952167	0.13647367	0.04132259	-0.13520159	-0.27689728	-6.5741787	-7.2511864	-0.6085387	Walking_Idle
15:05:00.677	-7.0798707	-5.952167	0.13647367	0.04132259	-0.13520159	-0.27689728	-6.5741787	-7.2511864	-0.6085387	Walking_Idle
15:05:00.700	-7.2426815	-6.4860907	1.6257126	0.32170975	0.27346724	-0.0026187794	-6.6165547	-7.2177753	-0.54296976	Walking_Idle
15:05:00.724	-7.2426815	-6.4860907	1.6257126	0.32170975	0.27346724	-0.0026187794	-6.6165547	-7.2177753	-0.54296976	Walking_Idle
15:05:00.748	-7.2426815	-6.4860907	1.6257126	0.32170975	0.27346724	-0.0026187794	-6.6165547	-7.2177753	-0.54296976	Walking_Idle
15:05:00.771	-7.2426815	-6.4860907	1.6257126	0.32170975	0.27346724	-0.0026187794	-6.6165547	-7.2177753	-0.54296976	Walking_Idle
15:05:00.795	-7.2426815	-6.4860907	1.6257126	0.32170975	0.27346724	-0.0026187794	-6.6165547	-7.2177753	-0.54296976	Walking_Idle
15:05:00.819	-7.2426815	-6.4860907	1.6257126	0.32170975	0.27346724	-0.0026187794	-6.6165547	-7.2177753	-0.54296976	Walking_Idle
15:05:00.843	-7.2426815	-6.4860907	1.6257126	0.32170975	0.27346724	-0.0026187794	-6.6165547	-7.2177753	-0.54296976	Walking_Idle
15:05:00.866	-7.2426815	-6.4860907	1.6257126	0.32170975	0.27346724	-0.0026187794	-6.6165547	-7.2177753	-0.54296976	Walking_Idle
15:05:00.891	-6.8021345	-7.5898514	0.55307746	0.3345379	1.1702174	0.28815308	-7.120984	-6.727638	-0.44782075	Walking_Idle
15:05:00.915	-6.8021345	-7.5898514	0.55307746	0.3345379	1.1702174	0.28815308	-7.120984	-6.727638	-0.44782075	Walking_Idle
15:05:00.939	-6.8021345	-7.5898514	0.55307746	0.3345379	1.1702174	0.28815308	-7.120984	-6.727638	-0.44782075	Walking_Idle
15:05:00.961	-6.8021345	-7.5898514	0.55307746	0.3345379	1.1702174	0.28815308	-7.120984	-6.727638	-0.44782075	Walking_Idle
15:05:00.985	-6.8021345	-7.5898514	0.55307746	0.3345379	1.1702174	0.28815308	-7.120984	-6.727638	-0.44782075	Walking_Idle
15:05:01.010	-6.8021345	-7.5898514	0.55307746	0.3345379	1.1702174	0.28815308	-7.120984	-6.727638	-0.44782075	Walking_Idle
15:05:01.032	-6.8021345	-7.5898514	0.55307746	0.3345379	1.1702174	0.28815308	-7.120984	-6.727638	-0.44782075	Walking_Idle
15:05:01.056	-6.1987777	-6.864386	-0.43096948	-0.20974302	-0.31662858	0.60824645	-7.423824	-6.379375	-0.6004384	Walking_Idle
15:05:01.080	-6.1987777	-6.864386	-0.43096948	-0.20974302	-0.31662858	0.60824645	-7.423824	-6.379375	-0.6004384	Walking_Idle
15:05:01.102	-6.1987777	-6.864386	-0.43096948	-0.20974302	-0.31662858	0.60824645	-7.423824	-6.379375	-0.6004384	Walking_Idle
15:05:01.127	-6.1987777	-6.864386	-0.43096948	-0.20974302	-0.31662858	0.60824645	-7.423824	-6.379375	-0.6004384	Walking_Idle
15:05:01.149	-6.1987777	-6.864386	-0.43096948	-0.20974302	-0.31662858	0.60824645	-7.423824	-6.379375	-0.6004384	Walking_Idle
15:05:01.173	-6.1987777	-6.864386	-0.43096948	-0.20974302	-0.31662858	0.60824645	-7.423824	-6.379375	-0.6004384	Walking_Idle
15:05:01.197	-6.1987777	-6.864386	-0.43096948	-0.20974302	-0.31662858	0.60824645	-7.423824	-6.379375	-0.6004384	Walking_Idle
15:05:01.219	-6.1987777	-6.864386	-0.43096948	-0.20974302	-0.31662858	0.60824645	-7.423824	-6.379375	-0.6004384	Walking_Idle
15:05:01.244	-6.646507	-8.267431	-0.15802214	-0.21096475	0.03645155	-0.16327633	-7.433629	-6.3833327	-0.40553486	Walking_Idle
15:05:01.268	-6.646507	-8.267431	-0.15802214	-0.21096475	0.03645155	-0.16327633	-7.433629	-6.3833327	-0.40553486	Walking_Idle
15:05:01.292	-6.646507	-8.267431	-0.15802214	-0.21096475	0.03645155	-0.16327633	-7.433629	-6.3833327	-0.40553486	Walking_Idle
15:05:01.315	-6.646507	-8.267431	-0.15802214	-0.21096475	0.03645155	-0.16327633	-7.433629	-6.3833327	-0.40553486	Walking_Idle
15:05:01.339	-6.646507	-8.267431	-0.15802214	-0.21096475	0.03645155	-0.16327633	-7.433629	-6.3833327	-0.40553486	Walking_Idle
15:05:01.363	-6.646507	-8.267431	-0.15802214	-0.21096475	0.03645155	-0.16327633	-7.433629	-6.3833327	-0.40553486	Walking_Idle
15:05:01.387	-6.646507	-8.267431	-0.15802214	-0.21096475	0.03645155	-0.16327633	-7.433629	-6.3833327	-0.40553486	Walking_Idle
15:05:01.411	-7.5826683	-4.4270144	-0.6751855	-0.314201	-0.62939155	-0.63058823	-6.5410285	-7.2914267	-0.4691367	Walking_Idle
15:05:01.435	-7.5826683	-4.4270144	-0.6751855	-0.314201	-0.62939155	-0.63058823	-6.5410285	-7.2914267	-0.4691367	Walking_Idle
15:05:01.459	-7.5826683	-4.4270144	-0.6751855	-0.314201	-0.62939155	-0.63058823	-6.5410285	-7.2914267	-0.4691367	Walking_Idle
15:05:01.483	-7.5826683	-4.4270144	-0.6751855	-0.314201	-0.62939155	-0.63058823	-6.5410285	-7.2914267	-0.4691367	Walking_Idle
15:05:01.507	-7.5826683	-4.4270144	-0.6751855	-0.314201	-0.62939155	-0.63058823	-6.5410285	-7.2914267	-0.4691367	Walking_Idle
15:05:01.531	-7.5826683	-4.4270144	-0.6751855	-0.314201	-0.62939155	-0.63058823	-6.5410285	-7.2914267	-0.4691367	Walking_Idle
15:05:01.554	-7.5826683	-4.4270144	-0.6751855	-0.314201	-0.62939155	-0.63058823	-6.5410285	-7.2914267	-0.4691367	Walking_Idle
15:05:01.578	-7.5826683	-4.4270144	-0.6751855	-0.314201	-0.62939155	-0.63058823	-6.5410285	-7.2914267	-0.4691367	Walking_Idle
15:05:01.603	-6.220326	-6.6177754	0.016759925	-0.19935833	-0.44552112	-0.17305018	-6.5557847	-7.2558846	-0.7375203	Walking_Idle
15:05:01.625	-6.220326	-6.6177754	0.016759925	-0.19935833	-0.44552112	-0.17305018	-6.5557847	-7.2558846	-0.7375203	Walking_Idle
15:05:01.648	-6.220326	-6.6177754	0.016759925	-0.19935833	-0.44552112	-0.17305018	-6.5557847	-7.2558846	-0.7375203	Walking_Idle
15:05:01.670	-6.220326	-6.6177754	0.016759925	-0.19935833	-0.44552112	-0.17305018	-6.5557847	-7.2558846	-0.7375203	Walking_Idle
15:05:01.692	-6.220326	-6.6177754	0.016759925	-0.19935833	-0.44552112	-0.17305018	-6.5557847	-7.2558846	-0.7375203	Walking_Idle
15:05:01.715	-6.220326	-6.6177754	0.016759925	-0.19935833	-0.44552112	-0.17305018	-6.5557847	-7.2558846	-0.7375203	Walking_Idle
15:05:01.739	-6.220326	-6.6177754	0.016759925	-0.19935833	-0.44552112	-0.17305018	-6.5557847	-7.2558846	-0.7375203	Walking_Idle
15:05:01.763	-6.220326	-6.6177754	0.016759925	-0.19935833	-0.44552112	-0.17305018	-6.5557847	-7.2558846	-0.7375203	Walking_Idle
15:05:01.785	-6.1628633	-6.5986214	-0.31604427	-0.2610557	-0.67887163	-0.20725864	-6.4886723	-7.337709	-0.4746339	Walking_Idle
15:05:01.809	-6.1628633	-6.5986214	-0.31604427	-0.2610557	-0.67887163	-0.20725864	-6.4886723	-7.337709	-0.4746339	Walking_Idle
15:05:01.834	-6.1628633	-6.5986214	-0.31604427	-0.2610557	-0.67887163	-0.20725864	-6.4886723	-7.337709	-0.4746339	Walking_Idle
15:05:01.857	-6.1628633	-6.5986214	-0.31604427	-0.2610557	-0.67887163	-0.20725864	-6.4886723	-7.337709	-0.4746339	Walking_Idle
15:05:01.879	-6.1628633	-6.5986214	-0.31604427	-0.2610557	-0.67887163	-0.20725864	-6.4886723	-7.337709	-0.4746339	Walking_Idle
15:05:01.903	-6.1628633	-6.5986214	-0.31604427	-0.2610557	-0.67887163	-0.20725864	-6.4886723	-7.337709	-0.4746339	Walking_Idle
15:05:01.927	-6.1628633	-6.5986214	-0.31604427	-0.2610557	-0.67887163	-0.20725864	-6.4886723	-7.337709	-0.4746339	Walking_Idle
15:05:01.950	-6.1628633	-6.5986214	-0.31604427	0.10485258	0.36143187	-0.1761045	-6.2804565	-7.5227804	-0.36531523	Walking_Idle
15:05:01.974	-9.435837	-9.052753	-0.24900457	0.10485258	0.36143187	-0.1761045	-6.2804565	-7.5227804	-0.36531523	Walking_Idle
15:05:01.997	-9.435837	-9.052753	-0.24900457	0.10485258	0.36143187	-0.1761045	-6.2804565	-7.5227804	-0.36531523	Walking_Idle
15:05:02.021	-9.435837	-9.052753	-0.24900457	0.10485258	0.36143187	-0.1761045	-6.2804565	-7.5227804	-0.36531523	Walking_Idle
15:05:02.044	-9.435837	-9.052753	-0.24900457	0.10485258	0.36143187	-0.1761045	-6.2804565	-7.5227804	-0.36531523	Walking_Idle
15:05:02.069	-9.435837	-9.052753	-0.24900457	0.10485258	0.36143187	-0.1761045	-6.2804565	-7.5227804	-0.36531523	Walking_Idle
15:05:02.093	-9.435837	-9.052753	-0.24900457	0.10485258	0.36143187	-0.1761045	-6.2804565	-7.5227804	-0.36531523	Walking_Idle
15:05:02.117	-9.435837	-9.052753	-0.24900457	0.10485258	0.36143187	-0.1761045	-6.2804565	-7.5227804	-0.36531523	Walking_Idle
15:05:02.140	-6.5794673	-6.8859344	-1.4293821	0.5361234	0.8580653	0.5074537	-6.7040915	-7.155041	-0.174971	Walking_Idle
15:05:02.163	-6.5794673	-6.8859344	-1.4293821	0.5361234	0.8580653	0.5074537	-6.7040915	-7.155041	-0.174971	Walking_Idle
15:05:02.188	-6.5794673	-6.8859344	-1.4293821	0.5361234	0.8580653	0.5074537	-6.7040915	-7.155041	-0.174971	Walking_Idle
15:05:02.211	-6.5794673	-6.8859344	-1.4293821	0.5361234	0.8580653	0.5074537	-6.7040915	-7.155041	-0.174971	Walking_Idle
15:05:02.234	-6.5794673	-6.8859344	-1.4293821	0.5361234	0.8580653	0.5074537	-6.7040915	-7.155041	-0.174971	Walking_Idle
15:05:02.256	-6.5794673	-6.8859344	-1.4293821	0.5361234	0.8580653	0.5074537	-6.7040915	-7.155041	-0.174971	Walking_Idle
15:05:02.278	-6.5794673	-6.8859344	-1.4293821	0.5361234	0.8580653	0.5074537	-6.7040915	-7.155041	-0.174971	Walking_Idle
15:05:02.300	-6.5794673	-6.8859344	-1.4293821	0.5361234	0.8580653	0.5074537	-6.7040915	-7.155041	-0.174971	Walking_Idle
15:05:02.322	-6.8069234	-6.639324	0.37350687	0.048042107	0.16778758	0.8238819	-7.2780743	-6.524637	-0.79281074	Walking_Idle
15:05:02.343	-6.8069234	-6.639324	0.37350687	0.048042107	0.16778758	0.8238819	-7.2780743	-6.524637	-0.79281074	Walking_Idle
15:05:02.365	-6.8069234	-6.639324	0.37350687	0.048042107	0.16778758	0.8238819	-7.2780743	-6.524637	-0.79281074	Walking_Idle
15:05:02.387	-6.8069234	-6.639324	0.37350687	0.048042107	0.16778758	0.8238819	-7.2780743	-6.524637	-0.79281074	Walking_Idle
15:05:02.409	-6.8069234	-6.639324	0.37350687	0.048042107	0.16778758	0.8238819	-7.2780743	-6.524637	-0.79281074	Walking_Idle
15:05:02.432	-6.8069234	-6.639324	0.37350687	0.048042107	0.16778758	0.8238819	-7.2780743	-6.524637	-0.79281074	Walking_Idle
15:05:02.455	-6.8069234	-6.639324	0.37350687	0.048042107	0.16778758	0.8238819	-7.2780743	-6.524637	-0.79281074	Walking_Idle
15:05:02.478	-6.8069234	-6.639324	0.37350687	0.048042107	0.16778758	0.8238819	-7.2780743	-6.524637	-0.79281074	Walking_Idle
15:05:02.501	-4.9202347	-7.8316727	-0.06943397	-0.19996917	-0.44857544	0.14643234	-7.711711	-6.047589	-0.35545865	Walking_Idle
15:05:02.526	-4.9202347	-7.8316727	-0.06943397	-0.19996917	-0.44857544	0.14643234	-7.711711	-6.047589	-0.35545865	Walking_Idle
15:05:02.550	-4.9202347	-7.8316727	-0.06943397	-0.19996917	-0.44857544	0.14643234	-7.711711	-6.047589	-0.35545865	Walking_Idle
15:05:02.572	-4.9202347	-7.8316727	-0.06943397	-0.19996917	-0.44857544	0.14643234	-7.711711	-6.047589	-0.35545865	Walking_Idle
15:05:02.596	-4.9202347	-7.8316727	-0.06943397	-0.19996917	-0.44857544	0.14643234	-7.711711	-6.047589	-0.35545865	Walking_Idle
15:05:02.620	-4.9202347	-7.8316727	-0.06943397	-0.19996917	-0.44857544	0.14643234	-7.711711	-6.047589	-0.35545865	Walking_Idle
15:05:02.644	-4.9202347	-7.8316727	-0.06943397	-0.19996917	-0.44857544	0.14643234	-7.711711	-6.047589	-0.35545865	Walking_Idle
15:05:02.668	-4.9202347	-7.8316727	-0.06943397	-0.19996917	-0.44857544	0.14643234	-7.711711	-6.047589	-0.35545865	Walking_Idle
15:05:02.692	-6.5411587	-6.352011	0.32562137	-0.7955628	-0.82120323	-0.9183058	-6.8628354	-6.9854636	-0.5243001	Walking_Idle
15:05:02.714	-6.5411587	-6.352011	0.32562137	-0.7955628	-0.82120323	-0.9183058	-6.8628354	-6.9854636	-0.5243001	Walking_Idle
15:05:02.738	-6.5411587	-6.352011	0.32562137	-0.7955628	-0.82120323	-0.9183058	-6.8628354	-6.9854636	-0.5243001	Walking_Idle
15:05:02.763	-6.5411587	-6.352011	0.32562137	-0.7955628	-0.82120323	-0.9183058	-6.8628354	-6.9854636	-0.5243001	Walking_Idle
15:05:02.786	-6.5411587	-6.352011	0.32562137	-0.7955628	-0.82120323	-0.9183058	-6.8628354	-6.9854636	-0.5243001	Walking_Idle
15:05:02.810	-6.5411587	-6.352011	0.32562137	-0.7955628	-0.82120323	-0.9183058	-6.8628354	-6.9854636	-0.5243001	Walking_Idle
15:05:02.834	-6.5411587	-6.352011	0.32562137	-0.7955628	-0.82120323	-0.9183058	-6.8628354	-6.9854636	-0.5243001	Walking_Idle
15:05:02.857	-6.3137026	-7.046351	-1.132492	-0.46936074	-0.37099558	-0.11685058	-6.3025537	-7.492246	-0.56058615	Walking_Idle
15:05:02.880	-6.3137026	-7.046351	-1.132492	-0.46936074	-0.37099558	-0.11685058	-6.3025537	-7.492246	-0.56058615	Walking_Idle
15:05:02.904	-6.3137026	-7.046351	-1.132492	-0.46936074	-0.37099558	-0.11685058	-6.3025537	-7.492246	-0.56058615	Walking_Idle
15:05:02.928	-6.3137026	-7.046351	-1.132492	-0.46936074	-0.37099558	-0.11685058	-6.3025537	-7.492246	-0.56058615	Walking_Idle
15:05:02.952	-6.3137026	-7.046351	-1.132492	-0.46936074	-0.37099558	-0.11685058	-6.3025537	-7.492246	-0.56058615	Walking_Idle
15:05:02.975	-6.3137026	-7.046351	-1.132492	-0.46936074	-0.37099558	-0.11685058	-6.3025537	-7.492246	-0.56058615	Walking_Idle
15:05:03.000	-6.3137026	-7.046351	-1.132492	-0.46936074	-0.37099558	-0.11685058	-6.3025537	-7.492246	-0.56058615	Walking_Idle
15:05:03.024	-6.3137026	-7.046351	-1.132492	-0.46936074	-0.37099558	-0.11685058	-6.3025537	-7.492246	-0.56058615	Walking_Idle
15:05:03.047	-6.830866	-6.114978	-1.0510867	-0.5854252	-0.52737707	-0.16999584	-6.1996174	-7.57111	-0.6426415	Walking_Idle
15:05:03.070	-6.830866	-6.114978	-1.0510867	-0.5854252	-0.52737707	-0.16999584	-6.1996174	-7.57111	-0.6426415	Walking_Idle
15:05:03.094	-6.830866	-6.114978	-1.0510867	-0.5854252	-0.52737707	-0.16999584	-6.1996174	-7.57111	-0.6426415	Walking_Idle
15:05:03.119	-6.830866	-6.114978	-1.0510867	-0.5854252	-0.52737707	-0.16999584	-6.1996174	-7.57111	-0.6426415	Walking_Idle
15:05:03.141	-6.830866	-6.114978	-1.0510867	-0.5854252	-0.52737707	-0.16999584	-6.1996174	-7.57111	-0.6426415	Walking_Idle
15:05:03.165	-6.830866	-6.114978	-1.0510867	-0.5854252	-0.52737707	-0.16999584	-6.1996174	-7.57111	-0.6426415	Walking_Idle
15:05:03.189	-6.830866	-6.114978	-1.0510867	-0.5854252	-0.52737707	-0.16999584	-6.1996174	-7.57111	-0.6426415	Walking_Idle
15:05:03.213	-9.699207	-9.471751	-0.4836435	0.5068019	0.88188905	0.070074186	-6.2521415	-7.5223703	-0.70327616	Walking_Idle
15:05:03.238	-9.699207	-9.471751	-0.4836435	0.5068019	0.88188905	0.070074186	-6.2521415	-7.5223703	-0.70327616	Walking_Idle
15:05:03.261	-9.699207	-9.471751	-0.4836435	0.5068019	0.88188905	0.070074186	-6.2521415	-7.5223703	-0.70327616	Walking_Idle
15:05:03.285	-9.699207	-9.471751	-0.4836435	0.5068019	0.88188905	0.070074186	-6.2521415	-7.5223703	-0.70327616	Walking_Idle
15:05:03.309	-9.699207	-9.471751	-0.4836435	0.5068019	0.88188905	0.070074186	-6.2521415	-7.5223703	-0.70327616	Walking_Idle
15:05:03.333	-9.699207	-9.471751	-0.4836435	0.5068019	0.88188905	0.070074186	-6.2521415	-7.5223703	-0.70327616	Walking_Idle
15:05:03.357	-9.699207	-9.471751	-0.4836435	0.5068019	0.88188905	0.070074186	-6.2521415	-7.5223703	-0.70327616	Walking_Idle
15:05:03.381	-9.699207	-9.471751	-0.4836435	0.5068019	0.88188905	0.070074186	-6.2521415	-7.5223703	-0.70327616	Walking_Idle
15:05:03.404	-6.840443	-7.2546525	-1.5969813	0.5965991	0.7267293	0.5318883	-6.644818	-7.2049437	-0.3243781	Walking_Idle
15:05:03.428	-6.840443	-7.2546525	-1.5969813	0.5965991	0.7267293	0.5318883	-6.644818	-7.2049437	-0.3243781	Walking_Idle
15:05:03.451	-6.840443	-7.2546525	-1.5969813	0.5965991	0.7267293	0.5318883	-6.644818	-7.2049437	-0.3243781	Walking_Idle
15:05:03.475	-6.840443	-7.2546525	-1.5969813	0.5965991	0.7267293	0.5318883	-6.644818	-7.2049437	-0.3243781	Walking_Idle
15:05:03.498	-6.840443	-7.2546525	-1.5969813	0.5965991	0.7267293	0.5318883	-6.644818	-7.2049437	-0.3243781	Walking_Idle
15:05:03.522	-6.840443	-7.2546525	-1.5969813	0.5965991	0.7267293	0.5318883	-6.644818	-7.2049437	-0.3243781	Walking_Idle
15:05:03.546	-6.840443	-7.2546525	-1.5969813	0.5965991	0.7267293	0.5318883	-6.644818	-7.2049437	-0.3243781	Walking_Idle
15:05:03.569	-6.840443	-7.2546525	-1.5969813	0.5965991	0.7267293	0.5318883	-6.644818	-7.2049437	-0.3243781	Walking_Idle
15:05:03.594	-7.075082	-6.4597535	-0.43815228	0.4524349	0.64976025	0.510508	-7.0892773	-6.7395587	-0.7004887	Walking_Idle
15:05:03.618	-7.075082	-6.4597535	-0.43815228	0.4524349	0.64976025	0.510508	-7.0892773	-6.7395587	-0.7004887	Walking_Idle
15:05:03.642	-7.075082	-6.4597535	-0.43815228	0.4524349	0.64976025	0.510508	-7.0892773	-6.7395587	-0.7004887	Walking_Idle
15:05:03.665	-7.075082	-6.4597535	-0.43815228	0.4524349	0.64976025	0.510508	-7.0892773	-6.7395587	-0.7004887	Walking_Idle
15:05:03.688	-7.075082	-6.4597535	-0.43815228	0.4524349	0.64976025	0.510508	-7.0892773	-6.7395587	-0.7004887	Walking_Idle
15:05:03.713	-7.075082	-6.4597535	-0.43815228	0.4524349	0.64976025	0.510508	-7.0892773	-6.7395587	-0.7004887	Walking_Idle
15:05:03.735	-7.075082	-6.4597535	-0.43815228	0.4524349	0.64976025	0.510508	-7.0892773	-6.7395587	-0.7004887	Walking_Idle
15:05:03.759	-5.973716	-7.659285	-0.7996878	-0.068633154	-0.3471718	0.3895567	-7.548003	-6.2404413	-0.5046951	Walking_Idle
15:05:03.782	-5.973716	-7.659285	-0.7996878	-0.068633154	-0.3471718	0.3895567	-7.548003	-6.2404413	-0.5046951	Walking_Idle
15:05:03.804	-5.973716	-7.659285	-0.7996878	-0.068633154	-0.3471718	0.3895567	-7.548003	-6.2404413	-0.5046951	Walking_Idle
15:05:03.826	-5.973716	-7.659285	-0.7996878	-0.068633154	-0.3471718	0.3895567	-7.548003	-6.2404413	-0.5046951	Walking_Idle
15:05:03.848	-5.973716	-7.659285	-0.7996878	-0.068633154	-0.3471718	0.3895567	-7.548003	-6.2404413	-0.5046951	Walking_Idle
15:05:03.869	-5.973716	-7.659285	-0.7996878	-0.068633154	-0.3471718	0.3895567	-7.548003	-6.2404413	-0.5046951	Walking_Idle
15:05:03.891	-5.973716	-7.659285	-0.7996878	-0.068633154	-0.3471718	0.3895567	-7.548003	-6.2404413	-0.5046951	Walking_Idle
15:05:03.913	-5.973716	-7.659285	-0.7996878	-0.068633154	-0.3471718	0.3895567	-7.548003	-6.2404413	-0.5046951	Walking_Idle
15:05:03.935	-5.39909	-6.447782	0.6488485	-1.0069221	-0.8376966	-0.7509287	-7.1751113	-6.639055	-0.7813752	Walking_Idle
15:05:03.957	-5.39909	-6.447782	0.6488485	-1.0069221	-0.8376966	-0.7509287	-7.1751113	-6.639055	-0.7813752	Walking_Idle
15:05:03.979	-5.39909	-6.447782	0.6488485	-1.0069221	-0.8376966	-0.7509287	-7.1751113	-6.639055	-0.7813752	Walking_Idle
15:05:04.000	-5.39909	-6.447782	0.6488485	-1.0069221	-0.8376966	-0.7509287	-7.1751113	-6.639055	-0.7813752	Walking_Idle
15:05:04.022	-5.39909	-6.447782	0.6488485	-1.0069221	-0.8376966	-0.7509287	-7.1751113	-6.639055	-0.7813752	Walking_Idle
15:05:04.044	-5.39909	-6.447782	0.6488485	-1.0069221	-0.8376966	-0.7509287	-7.1751113	-6.639055	-0.7813752	Walking_Idle
15:05:04.065	-5.39909	-6.447782	0.6488485	-1.0069221	-0.8376966	-0.7509287	-7.1751113	-6.639055	-0.7813752	Walking_Idle
15:05:04.087	-5.39909	-6.447782	0.6488485	-1.0069221	-0.8376966	-0.7509287	-7.1751113	-6.639055	-0.7813752	Walking_Idle
15:05:04.108	-6.30652	-6.893117	-0.87630457	-0.554271	-0.23965955	0.005322469	-6.603103	-7.209066	-0.7735395	Walking_Idle
15:05:04.130	-6.30652	-6.893117	-0.87630457	-0.554271	-0.23965955	0.005322469	-6.603103	-7.209066	-0.7735395	Walking_Idle
15:05:04.151	-6.30652	-6.893117	-0.87630457	-0.554271	-0.23965955	0.005322469	-6.603103	-7.209066	-0.7735395	Walking_Idle
15:05:04.173	-6.30652	-6.893117	-0.87630457	-0.554271	-0.23965955	0.005322469	-6.603103	-7.209066	-0.7735395	Walking_Idle
15:05:04.195	-6.30652	-6.893117	-0.87630457	-0.554271	-0.23965955	0.005322469	-6.603103	-7.209066	-0.7735395	Walking_Idle
15:05:04.216	-6.30652	-6.893117	-0.87630457	-0.554271	-0.23965955	0.005322469	-6.603103	-7.209066	-0.7735395	Walking_Idle
15:05:04.239	-6.30652	-6.893117	-0.87630457	-0.554271	-0.23965955	0.005322469	-6.603103	-7.209066	-0.7735395	Walking_Idle
15:05:04.261	-6.30652	-6.893117	-0.87630457	-0.554271	-0.23965955	0.005322469	-6.603103	-7.209066	-0.7735395	Walking_Idle
15:05:04.283	-6.30652	-6.893117	-0.87630457	-0.554271	-0.23965955	0.005322469	-6.603103	-7.209066	-0.7735395	Walking_Idle
15:05:04.305	-6.4166565	-6.117372	-0.41420954	-0.37467664	-0.47728613	-0.2958341	-6.4538198	-7.331162	-0.87872404	Walking_Idle
15:05:04.326	-6.4166565	-6.117372	-0.41420954	-0.37467664	-0.47728613	-0.2958341	-6.4538198	-7.331162	-0.87872404	Walking_Idle
15:05:04.348	-6.4166565	-6.117372	-0.41420954	-0.37467664	-0.47728613	-0.2958341	-6.4538198	-7.331162	-0.87872404	Walking_Idle
15:05:04.373	-6.4166565	-6.117372	-0.41420954	-0.37467664	-0.47728613	-0.2958341	-6.4538198	-7.331162	-0.87872404	Walking_Idle
15:05:04.396	-6.4166565	-6.117372	-0.41420954	-0.37467664	-0.47728613	-0.2958341	-6.4538198	-7.331162	-0.87872404	Walking_Idle
15:05:04.420	-6.4166565	-6.117372	-0.41420954	-0.37467664	-0.47728613	-0.2958341	-6.4538198	-7.331162	-0.87872404	Walking_Idle
15:05:04.444	-6.4166565	-6.117372	-0.41420954	-0.37467664	-0.47728613	-0.2958341	-6.4538198	-7.331162	-0.87872404	Walking_Idle
15:05:04.468	-6.4166565	-6.117372	-0.41420954	-0.37467664	-0.47728613	-0.2958341	-6.4538198	-7.331162	-0.87872404	Walking_Idle
15:05:04.492	-9.620196	-7.82449	-1.611347	0.1323415	0.15007249	-0.19870652	-6.270352	-7.501078	-0.7657376	Walking_Idle
15:05:04.516	-9.620196	-7.82449	-1.611347	0.1323415	0.15007249	-0.19870652	-6.270352	-7.501078	-0.7657376	Walking_Idle
15:05:04.540	-9.620196	-7.82449	-1.611347	0.1323415	0.15007249	-0.19870652	-6.270352	-7.501078	-0.7657376	Walking_Idle
15:05:04.564	-9.620196	-7.82449	-1.611347	0.1323415	0.15007249	-0.19870652	-6.270352	-7.501078	-0.7657376	Walking_Idle
15:05:04.587	-9.620196	-7.82449	-1.611347	0.1323415	0.15007249	-0.19870652	-6.270352	-7.501078	-0.7657376	Walking_Idle
15:05:04.611	-9.620196	-7.82449	-1.611347	0.1323415	0.15007249	-0.19870652	-6.270352	-7.501078	-0.7657376	Walking_Idle
15:05:04.635	-9.620196	-7.82449	-1.611347	0.1323415	0.15007249	-0.19870652	-6.270352	-7.501078	-0.7657376	Walking_Idle
15:05:04.659	-6.8787518	-6.962551	-1.228263	0.60270774	0.001632232	0.61068994	-6.8695455	-6.99244	-0.29153162	Walking_Idle
15:05:04.683	-6.8787518	-6.962551	-1.228263	0.60270774	0.001632232	0.61068994	-6.8695455	-6.99244	-0.29153162	Walking_Idle
15:05:04.706	-6.8787518	-6.962551	-1.228263	0.60270774	0.001632232	0.61068994	-6.8695455	-6.99244	-0.29153162	Walking_Idle
15:05:04.731	-6.8787518	-6.962551	-1.228263	0.60270774	0.001632232	0.61068994	-6.8695455	-6.99244	-0.29153162	Walking_Idle
15:05:04.753	-6.8787518	-6.962551	-1.228263	0.60270774	0.001632232	0.61068994	-6.8695455	-6.99244	-0.29153162	Walking_Idle
15:05:04.777	-6.8787518	-6.962551	-1.228263	0.60270774	0.001632232	0.61068994	-6.8695455	-6.99244	-0.29153162	Walking_Idle
15:05:04.801	-6.8787518	-6.962551	-1.228263	0.60270774	0.001632232	0.61068994	-6.8695455	-6.99244	-0.29153162	Walking_Idle
15:05:04.823	-6.8787518	-6.962551	-1.228263	0.60270774	0.001632232	0.61068994	-6.8695455	-6.99244	-0.29153162	Walking_Idle
15:05:04.848	-6.0263896	-6.691998	0.5913859	0.31987715	0.27041292	0.5294448	-7.555192	-6.225943	-0.5715987	Walking_Idle
15:05:04.870	-6.0263896	-6.691998	0.5913859	0.31987715	0.27041292	0.5294448	-7.555192	-6.225943	-0.5715987	Walking_Idle
15:05:04.894	-6.0263896	-6.691998	0.5913859	0.31987715	0.27041292	0.5294448	-7.555192	-6.225943	-0.5715987	Walking_Idle
15:05:04.918	-6.0263896	-6.691998	0.5913859	0.31987715	0.27041292	0.5294448	-7.555192	-6.225943	-0.5715987	Walking_Idle
15:05:04.940	-6.0263896	-6.691998	0.5913859	0.31987715	0.27041292	0.5294448	-7.555192	-6.225943	-0.5715987	Walking_Idle
15:05:04.965	-6.0263896	-6.691998	0.5913859	0.31987715	0.27041292	0.5294448	-7.555192	-6.225943	-0.5715987	Walking_Idle
15:05:04.988	-6.0263896	-6.691998	0.5913859	0.31987715	0.27041292	0.5294448	-7.555192	-6.225943	-0.5715987	Walking_Idle
15:05:05.011	-5.090228	-6.7566433	-0.531529	-0.019763935	-0.2262205	0.056635153	-7.6487637	-6.1299605	-0.30035177	Walking_Idle
15:05:05.035	-5.090228	-6.7566433	-0.531529	-0.019763935	-0.2262205	0.056635153	-7.6487637	-6.1299605	-0.30035177	Walking_Idle
15:05:05.059	-5.090228	-6.7566433	-0.531529	-0.019763935	-0.2262205	0.056635153	-7.6487637	-6.1299605	-0.30035177	Walking_Idle
15:05:05.082	-5.090228	-6.7566433	-0.531529	-0.019763935	-0.2262205	0.056635153	-7.6487637	-6.1299605	-0.30035177	Walking_Idle
15:05:05.106	-5.090228	-6.7566433	-0.531529	-0.019763935	-0.2262205	0.056635153	-7.6487637	-6.1299605	-0.30035177	Walking_Idle
15:05:05.130	-5.090228	-6.7566433	-0.531529	-0.019763935	-0.2262205	0.056635153	-7.6487637	-6.1299605	-0.30035177	Walking_Idle
15:05:05.154	-5.090228	-6.7566433	-0.531529	-0.019763935	-0.2262205	0.056635153	-7.6487637	-6.1299605	-0.30035177	Walking_Idle
15:05:05.177	-5.090228	-6.7566433	-0.531529	-0.019763935	-0.2262205	0.056635153	-7.6487637	-6.1299605	-0.30035177	Walking_Idle
15:05:05.201	-6.1700463	-9.122187	0.45970076	-1.1315387	-0.7283518	-0.65868807	-6.929778	-6.90842	-0.6494876	Walking_Idle
15:05:05.225	-6.1700463	-9.122187	0.45970076	-1.1315387	-0.7283518	-0.65868807	-6.929778	-6.90842	-0.6494876	Walking_Idle
15:05:05.248	-6.1700463	-9.122187	0.45970076	-1.1315387	-0.7283518	-0.65868807	-6.929778	-6.90842	-0.6494876	Walking_Idle
15:05:05.272	-6.1700463	-9.122187	0.45970076	-1.1315387	-0.7283518	-0.65868807	-6.929778	-6.90842	-0.6494876	Walking_Idle
15:05:05.296	-6.1700463	-9.122187	0.45970076	-1.1315387	-0.7283518	-0.65868807	-6.929778	-6.90842	-0.6494876	Walking_Idle
15:05:05.321	-6.1700463	-9.122187	0.45970076	-1.1315387	-0.7283518	-0.65868807	-6.929778	-6.90842	-0.6494876	Walking_Idle
15:05:05.344	-6.1700463	-9.122187	0.45970076	-1.1315387	-0.7283518	-0.65868807	-6.929778	-6.90842	-0.6494876	Walking_Idle
15:05:05.366	-6.1700463	-9.122187	0.45970076	-1.1315387	-0.7283518	-0.65868807	-6.929778	-6.90842	-0.6494876	Walking_Idle
15:05:05.389	-6.7638264	-6.9721284	-0.22985038	-0.9299531	-0.02891103	-0.21397816	-6.0570374	-7.693575	-0.539481	Walking_Idle
15:05:05.411	-6.7638264	-6.9721284	-0.22985038	-0.9299531	-0.02891103	-0.21397816	-6.0570374	-7.693575	-0.539481	Walking_Idle
15:05:05.435	-6.7638264	-6.9721284	-0.22985038	-0.9299531	-0.02891103	-0.21397816	-6.0570374	-7.693575	-0.539481	Walking_Idle
15:05:05.458	-6.7638264	-6.9721284	-0.22985038	-0.9299531	-0.02891103	-0.21397816	-6.0570374	-7.693575	-0.539481	Walking_Idle
15:05:05.482	-6.7638264	-6.9721284	-0.22985038	-0.9299531	-0.02891103	-0.21397816	-6.0570374	-7.693575	-0.539481	Walking_Idle
15:05:05.506	-6.7638264	-6.9721284	-0.22985038	-0.9299531	-0.02891103	-0.21397816	-6.0570374	-7.693575	-0.539481	Walking_Idle
15:05:05.529	-6.7638264	-6.9721284	-0.22985038	-0.9299531	-0.02891103	-0.21397816	-6.0570374	-7.693575	-0.539481	Walking_Idle
15:05:05.554	-7.082265	-6.3328567	-0.88109314	-0.31725532	-0.35511306	-0.25063008	-5.9503922	-7.7746663	-0.56331456	Walking_Idle
15:05:05.578	-7.082265	-6.3328567	-0.88109314	-0.31725532	-0.35511306	-0.25063008	-5.9503922	-7.7746663	-0.56331456	Walking_Idle
15:05:05.601	-7.082265	-6.3328567	-0.88109314	-0.31725532	-0.35511306	-0.25063008	-5.9503922	-7.7746663	-0.56331456	Walking_Idle
15:05:05.625	-7.082265	-6.3328567	-0.88109314	-0.31725532	-0.35511306	-0.25063008	-5.9503922	-7.7746663	-0.56331456	Walking_Idle
15:05:05.649	-7.082265	-6.3328567	-0.88109314	-0.31725532	-0.35511306	-0.25063008	-5.9503922	-7.7746663	-0.56331456	Walking_Idle
15:05:05.672	-7.082265	-6.3328567	-0.88109314	-0.31725532	-0.35511306	-0.25063008	-5.9503922	-7.7746663	-0.56331456	Walking_Idle
15:05:05.696	-7.082265	-6.3328567	-0.88109314	-0.31725532	-0.35511306	-0.25063008	-5.9503922	-7.7746663	-0.56331456	Walking_Idle
15:05:05.720	-7.082265	-6.3328567	-0.88109314	-0.31725532	-0.35511306	-0.25063008	-5.9503922	-7.7746663	-0.56331456	Walking_Idle
15:05:05.744	-9.543579	-8.751075	-0.88109314	0.06820066	0.3486037	-0.039881557	-6.0690837	-7.6842628	-0.53700393	Walking_Idle
15:05:05.767	-9.543579	-8.751075	-0.88109314	0.06820066	0.3486037	-0.039881557	-6.0690837	-7.6842628	-0.53700393	Walking_Idle
15:05:05.792	-9.543579	-8.751075	-0.88109314	0.06820066	0.3486037	-0.039881557	-6.0690837	-7.6842628	-0.53700393	Walking_Idle
15:05:05.816	-9.543579	-8.751075	-0.88109314	0.06820066	0.3486037	-0.039881557	-6.0690837	-7.6842628	-0.53700393	Walking_Idle
15:05:05.840	-9.543579	-8.751075	-0.88109314	0.06820066	0.3486037	-0.039881557	-6.0690837	-7.6842628	-0.53700393	Walking_Idle
15:05:05.863	-9.543579	-8.751075	-0.88109314	0.06820066	0.3486037	-0.039881557	-6.0690837	-7.6842628	-0.53700393	Walking_Idle
15:05:05.887	-9.543579	-8.751075	-0.88109314	0.06820066	0.3486037	-0.039881557	-6.0690837	-7.6842628	-0.53700393	Walking_Idle
15:05:05.911	-9.543579	-8.751075	-0.88109314	0.52024096	0.39991638	0.83854264	-6.720709	-7.139131	-0.18665406	Walking_Idle
15:05:05.935	-7.022408	-7.3312693	-1.3360053	0.52024096	0.39991638	0.83854264	-6.720709	-7.139131	-0.18665406	Walking_Idle
15:05:05.959	-7.022408	-7.3312693	-1.3360053	0.52024096	0.39991638	0.83854264	-6.720709	-7.139131	-0.18665406	Walking_Idle
15:05:05.983	-7.022408	-7.3312693	-1.3360053	0.52024096	0.39991638	0.83854264	-6.720709	-7.139131	-0.18665406	Walking_Idle
15:05:06.005	-7.022408	-7.3312693	-1.3360053	0.52024096	0.39991638	0.83854264	-6.720709	-7.139131	-0.18665406	Walking_Idle
15:05:06.030	-7.022408	-7.3312693	-1.3360053	0.52024096	0.39991638	0.83854264	-6.720709	-7.139131	-0.18665406	Walking_Idle
15:05:06.053	-7.022408	-7.3312693	-1.3360053	0.52024096	0.39991638	0.83854264	-6.720709	-7.139131	-0.18665406	Walking_Idle
15:05:06.077	-7.022408	-7.3312693	-1.3360053	0.52024096	0.39991638	0.83854264	-6.720709	-7.139131	-0.18665406	Walking_Idle
15:05:06.101	-6.3639827	-7.0535336	0.28731298	0.12134594	0.19894171	0.90268356	-7.627066	-6.1438584	-0.50083965	Walking_Idle
15:05:06.123	-6.3639827	-7.0535336	0.28731298	0.12134594	0.19894171	0.90268356	-7.627066	-6.1438584	-0.50083965	Walking_Idle
15:05:06.148	-6.3639827	-7.0535336	0.28731298	0.12134594	0.19894171	0.90268356	-7.627066	-6.1438584	-0.50083965	Walking_Idle
15:05:06.172	-6.3639827	-7.0535336	0.28731298	0.12134594	0.19894171	0.90268356	-7.627066	-6.1438584	-0.50083965	Walking_Idle
15:05:06.194	-6.3639827	-7.0535336	0.28731298	0.12134594	0.19894171	0.90268356	-7.627066	-6.1438584	-0.50083965	Walking_Idle
15:05:06.217	-6.3639827	-7.0535336	0.28731298	0.12134594	0.19894171	0.90268356	-7.627066	-6.1438584	-0.50083965	Walking_Idle
15:05:06.241	-6.3639827	-7.0535336	0.28731298	0.12134594	0.19894171	0.90268356	-7.627066	-6.1438584	-0.50083965	Walking_Idle
15:05:06.265	-6.3639827	-7.0535336	0.28731298	0.12134594	0.19894171	0.90268356	-7.627066	-6.1438584	-0.50083965	Walking_Idle
15:05:06.288	-5.3799353	-7.0966306	-0.505192	0.05537249	-0.21094887	0.17208868	-7.8530188	-5.863803	-0.340546	Walking_Idle
15:05:06.312	-5.3799353	-7.0966306	-0.505192	0.05537249	-0.21094887	0.17208868	-7.8530188	-5.863803	-0.340546	Walking_Idle
15:05:06.336	-5.3799353	-7.0966306	-0.505192	0.05537249	-0.21094887	0.17208868	-7.8530188	-5.863803	-0.340546	Walking_Idle
15:05:06.359	-5.3799353	-7.0966306	-0.505192	0.05537249	-0.21094887	0.17208868	-7.8530188	-5.863803	-0.340546	Walking_Idle
15:05:06.382	-5.3799353	-7.0966306	-0.505192	0.05537249	-0.21094887	0.17208868	-7.8530188	-5.863803	-0.340546	Walking_Idle
15:05:06.403	-5.3799353	-7.0966306	-0.505192	0.05537249	-0.21094887	0.17208868	-7.8530188	-5.863803	-0.340546	Walking_Idle
15:05:06.425	-5.3799353	-7.0966306	-0.505192	0.05537249	-0.21094887	0.17208868	-7.8530188	-5.863803	-0.340546	Walking_Idle
15:05:06.448	-5.1692395	-5.4350038	0.90503585	-1.0399089	-0.89756143	-1.2353449	-6.9851832	-6.8524494	-0.64885026	Walking_Idle
15:05:06.470	-5.1692395	-5.4350038	0.90503585	-1.0399089	-0.89756143	-1.2353449	-6.9851832	-6.8524494	-0.64885026	Walking_Idle
15:05:06.492	-5.1692395	-5.4350038	0.90503585	-1.0399089	-0.89756143	-1.2353449	-6.9851832	-6.8524494	-0.64885026	Walking_Idle
15:05:06.514	-5.1692395	-5.4350038	0.90503585	-1.0399089	-0.89756143	-1.2353449	-6.9851832	-6.8524494	-0.64885026	Walking_Idle
15:05:06.535	-5.1692395	-5.4350038	0.90503585	-1.0399089	-0.89756143	-1.2353449	-6.9851832	-6.8524494	-0.64885026	Walking_Idle
15:05:06.557	-5.1692395	-5.4350038	0.90503585	-1.0399089	-0.89756143	-1.2353449	-6.9851832	-6.8524494	-0.64885026	Walking_Idle
15:05:06.578	-5.1692395	-5.4350038	0.90503585	-1.0399089	-0.89756143	-1.2353449	-6.9851832	-6.8524494	-0.64885026	Walking_Idle
15:05:06.600	-5.1692395	-5.4350038	0.90503585	-1.0399089	-0.89756143	-1.2353449	-6.9851832	-6.8524494	-0.64885026	Walking_Idle
15:05:06.622	-5.1692395	-5.4350038	0.90503585	-1.0399089	-0.89756143	-1.2353449	-6.9851832	-6.8524494	-0.64885026	Walking_Idle
15:05:06.643	-7.099025	-6.2131433	0.4836435	-0.6703355	-0.19262291	-0.4998631	-5.8979263	-7.7896776	-0.8398035	Walking_Idle
15:05:06.665	-7.099025	-6.2131433	0.4836435	-0.6703355	-0.19262291	-0.4998631	-5.8979263	-7.7896776	-0.8398035	Walking_Idle
15:05:06.686	-7.099025	-6.2131433	0.4836435	-0.6703355	-0.19262291	-0.4998631	-5.8979263	-7.7896776	-0.8398035	Walking_Idle
15:05:06.708	-7.099025	-6.2131433	0.4836435	-0.6703355	-0.19262291	-0.4998631	-5.8979263	-7.7896776	-0.8398035	Walking_Idle
15:05:06.730	-7.099025	-6.2131433	0.4836435	-0.6703355	-0.19262291	-0.4998631	-5.8979263	-7.7896776	-0.8398035	Walking_Idle
15:05:06.751	-7.099025	-6.2131433	0.4836435	-0.6703355	-0.19262291	-0.4998631	-5.8979263	-7.7896776	-0.8398035	Walking_Idle
15:05:06.773	-7.099025	-6.2131433	0.4836435	-0.6703355	-0.19262291	-0.4998631	-5.8979263	-7.7896776	-0.8398035	Walking_Idle
15:05:06.794	-7.099025	-6.2131433	0.4836435	-0.6703355	-0.19262291	-0.4998631	-5.8979263	-7.7896776	-0.8398035	Walking_Idle
15:05:06.817	-8.387145	-4.95136	-0.6344828	0.40784174	0.50803953	-0.3679162	-5.7597165	-7.8806825	-0.94359416	Walking_Idle
15:05:06.838	-8.387145	-4.95136	-0.6344828	0.40784174	0.50803953	-0.3679162	-5.7597165	-7.8806825	-0.94359416	Walking_Idle
15:05:06.860	-8.387145	-4.95136	-0.6344828	0.40784174	0.50803953	-0.3679162	-5.7597165	-7.8806825	-0.94359416	Walking_Idle
15:05:06.881	-8.387145	-4.95136	-0.6344828	0.40784174	0.50803953	-0.3679162	-5.7597165	-7.8806825	-0.94359416	Walking_Idle
15:05:06.903	-8.387145	-4.95136	-0.6344828	0.40784174	0.50803953	-0.3679162	-5.7597165	-7.8806825	-0.94359416	Walking_Idle
15:05:06.925	-8.387145	-4.95136	-0.6344828	0.40784174	0.50803953	-0.3679162	-5.7597165	-7.8806825	-0.94359416	Walking_Idle
15:05:06.946	-8.387145	-4.95136	-0.6344828	0.40784174	0.50803953	-0.3679162	-5.7597165	-7.8806825	-0.94359416	Walking_Idle
15:05:06.968	-8.387145	-4.95136	-0.6344828	0.40784174	0.50803953	-0.3679162	-5.7597165	-7.8806825	-0.94359416	Walking_Idle
15:05:06.990	-8.387145	-4.95136	-0.6344828	0.13050891	0.17756142	0.3987197	-6.4629045	-7.3214965	-0.89243126	Walking_Idle
15:05:07.013	-8.705584	-10.269045	-0.49082634	0.13050891	0.17756142	0.3987197	-6.4629045	-7.3214965	-0.89243126	Walking_Idle
15:05:07.037	-8.705584	-10.269045	-0.49082634	0.13050891	0.17756142	0.3987197	-6.4629045	-7.3214965	-0.89243126	Walking_Idle
15:05:07.058	-8.705584	-10.269045	-0.49082634	0.13050891	0.17756142	0.3987197	-6.4629045	-7.3214965	-0.89243126	Walking_Idle
15:05:07.080	-8.705584	-10.269045	-0.49082634	0.13050891	0.17756142	0.3987197	-6.4629045	-7.3214965	-0.89243126	Walking_Idle
15:05:07.104	-8.705584	-10.269045	-0.49082634	0.13050891	0.17756142	0.3987197	-6.4629045	-7.3214965	-0.89243126	Walking_Idle
15:05:07.128	-8.705584	-10.269045	-0.49082634	0.13050891	0.17756142	0.3987197	-6.4629045	-7.3214965	-0.89243126	Walking_Idle
15:05:07.153	-8.705584	-10.269045	-0.49082634	0.13050891	0.17756142	0.3987197	-6.4629045	-7.3214965	-0.89243126	Walking_Idle
15:05:07.176	-7.125362	-7.735902	0.22506183	0.5959882	0.92037356	0.8623664	-7.2405887	-6.6089897	-0.2553606	Walking_Idle
15:05:07.198	-7.125362	-7.735902	0.22506183	0.5959882	0.92037356	0.8623664	-7.2405887	-6.6089897	-0.2553606	Walking_Idle
15:05:07.221	-7.125362	-7.735902	0.22506183	0.5959882	0.92037356	0.8623664	-7.2405887	-6.6089897	-0.2553606	Walking_Idle
15:05:07.244	-7.125362	-7.735902	0.22506183	0.5959882	0.92037356	0.8623664	-7.2405887	-6.6089897	-0.2553606	Walking_Idle
15:05:07.267	-7.125362	-7.735902	0.22506183	0.5959882	0.92037356	0.8623664	-7.2405887	-6.6089897	-0.2553606	Walking_Idle
15:05:07.288	-7.125362	-7.735902	0.22506183	0.5959882	0.92037356	0.8623664	-7.2405887	-6.6089897	-0.2553606	Walking_Idle
15:05:07.310	-7.125362	-7.735902	0.22506183	0.5959882	0.92037356	0.8623664	-7.2405887	-6.6089897	-0.2553606	Walking_Idle
15:05:07.332	-7.125362	-7.735902	0.22506183	0.5959882	0.92037356	0.8623664	-7.2405887	-6.6089897	-0.2553606	Walking_Idle
15:05:07.353	-5.2697988	-6.4142623	-0.090982445	-0.35512897	0.0584427	0.7267543	-7.659629	-6.106298	-0.4616393	Walking_Idle
15:05:07.376	-5.2697988	-6.4142623	-0.090982445	-0.35512897	0.0584427	0.7267543	-7.659629	-6.106298	-0.4616393	Walking_Idle
15:05:07.397	-5.2697988	-6.4142623	-0.090982445	-0.35512897	0.0584427	0.7267543	-7.659629	-6.106298	-0.4616393	Walking_Idle
15:05:07.419	-5.2697988	-6.4142623	-0.090982445	-0.35512897	0.0584427	0.7267543	-7.659629	-6.106298	-0.4616393	Walking_Idle
15:05:07.440	-5.2697988	-6.4142623	-0.090982445	-0.35512897	0.0584427	0.7267543	-7.659629	-6.106298	-0.4616393	Walking_Idle
15:05:07.461	-5.2697988	-6.4142623	-0.090982445	-0.35512897	0.0584427	0.7267543	-7.659629	-6.106298	-0.4616393	Walking_Idle
15:05:07.483	-5.2697988	-6.4142623	-0.090982445	-0.35512897	0.0584427	0.7267543	-7.659629	-6.106298	-0.4616393	Walking_Idle
15:05:07.505	-5.2697988	-6.4142623	-0.090982445	-0.35512897	0.0584427	0.7267543	-7.659629	-6.106298	-0.4616393	Walking_Idle
15:05:07.527	-5.2697988	-6.4142623	-0.090982445	-0.35512897	0.0584427	0.7267543	-7.659629	-6.106298	-0.4616393	Walking_Idle
15:05:07.550	-8.083072	-9.991309	-0.89545876	-0.32336396	-0.14680803	0.09511966	-7.5244727	-6.2709374	-0.47718734	Walking_Idle
15:05:07.572	-8.083072	-9.991309	-0.89545876	-0.32336396	-0.14680803	0.09511966	-7.5244727	-6.2709374	-0.47718734	Walking_Idle
15:05:07.593	-8.083072	-9.991309	-0.89545876	-0.32336396	-0.14680803	0.09511966	-7.5244727	-6.2709374	-0.47718734	Walking_Idle
15:05:07.615	-8.083072	-9.991309	-0.89545876	-0.32336396	-0.14680803	0.09511966	-7.5244727	-6.2709374	-0.47718734	Walking_Idle
15:05:07.636	-8.083072	-9.991309	-0.89545876	-0.32336396	-0.14680803	0.09511966	-7.5244727	-6.2709374	-0.47718734	Walking_Idle
15:05:07.658	-8.083072	-9.991309	-0.89545876	-0.32336396	-0.14680803	0.09511966	-7.5244727	-6.2709374	-0.47718734	Walking_Idle
15:05:07.679	-8.083072	-9.991309	-0.89545876	-0.32336396	-0.14680803	0.09511966	-7.5244727	-6.2709374	-0.47718734	Walking_Idle
15:05:07.701	-8.083072	-9.991309	-0.89545876	-0.32336396	-0.14680803	0.09511966	-7.5244727	-6.2709374	-0.47718734	Walking_Idle
15:05:07.723	-7.091842	-6.4525704	-3.2394538	0.1641065	-0.28486356	-0.52674115	-6.7679653	-7.096712	-0.035683453	Walking_Idle
15:05:07.744	-7.091842	-6.4525704	-3.2394538	0.1641065	-0.28486356	-0.52674115	-6.7679653	-7.096712	-0.035683453	Walking_Idle
15:05:07.766	-7.091842	-6.4525704	-3.2394538	0.1641065	-0.28486356	-0.52674115	-6.7679653	-7.096712	-0.035683453	Walking_Idle
15:05:07.787	-7.091842	-6.4525704	-3.2394538	0.1641065	-0.28486356	-0.52674115	-6.7679653	-7.096712	-0.035683453	Walking_Idle
15:05:07.809	-7.091842	-6.4525704	-3.2394538	0.1641065	-0.28486356	-0.52674115	-6.7679653	-7.096712	-0.035683453	Walking_Idle
15:05:07.831	-7.091842	-6.4525704	-3.2394538	0.1641065	-0.28486356	-0.52674115	-6.7679653	-7.096712	-0.035683453	Walking_Idle
15:05:07.852	-7.091842	-6.4525704	-3.2394538	0.1641065	-0.28486356	-0.52674115	-6.7679653	-7.096712	-0.035683453	Walking_Idle
15:05:07.874	-7.091842	-6.4525704	-3.2394538	0.1641065	-0.28486356	-0.52674115	-6.7679653	-7.096712	-0.035683453	Walking_Idle
15:05:07.894	-6.7231236	-5.8755503	-0.9601042	-0.16698246	-0.13031466	-0.9977183	-6.2512603	-7.5379043	-0.52136534	Walking_Idle
15:05:07.916	-6.7231236	-5.8755503	-0.9601042	-0.16698246	-0.13031466	-0.9977183	-6.2512603	-7.5379043	-0.52136534	Walking_Idle
15:05:07.937	-6.7231236	-5.8755503	-0.9601042	-0.16698246	-0.13031466	-0.9977183	-6.2512603	-7.5379043	-0.52136534	Walking_Idle
15:05:07.958	-6.7231236	-5.8755503	-0.9601042	-0.16698246	-0.13031466	-0.9977183	-6.2512603	-7.5379043	-0.52136534	Walking_Idle
15:05:07.979	-6.7231236	-5.8755503	-0.9601042	-0.16698246	-0.13031466	-0.9977183	-6.2512603	-7.5379043	-0.52136534	Walking_Idle
15:05:08.000	-6.7231236	-5.8755503	-0.9601042	-0.16698246	-0.13031466	-0.9977183	-6.2512603	-7.5379043	-0.52136534	Walking_Idle
15:05:08.022	-6.7231236	-5.8755503	-0.9601042	-0.16698246	-0.13031466	-0.9977183	-6.2512603	-7.5379043	-0.52136534	Walking_Idle
15:05:08.043	-6.7231236	-5.8755503	-0.9601042	-0.16698246	-0.13031466	-0.9977183	-6.2512603	-7.5379043	-0.52136534	Walking_Idle
15:05:08.065	-6.7231236	-5.8755503	-0.9601042	-0.16698246	-0.13031466	-0.9977183	-6.2512603	-7.5379043	-0.52136534	Walking_Idle
15:05:08.086	-7.2714124	-6.65369	-1.1468576	0.048042107	-0.073504195	-0.29644498	-6.04797	-7.678417	-0.7960938	Walking_Idle
15:05:08.107	-7.2714124	-6.65369	-1.1468576	0.048042107	-0.073504195	-0.29644498	-6.04797	-7.678417	-0.7960938	Walking_Idle
15:05:08.128	-7.2714124	-6.65369	-1.1468576	0.048042107	-0.073504195	-0.29644498	-6.04797	-7.678417	-0.7960938	Walking_Idle
15:05:08.150	-7.2714124	-6.65369	-1.1468576	0.048042107	-0.073504195	-0.29644498	-6.04797	-7.678417	-0.7960938	Walking_Idle
15:05:08.171	-7.2714124	-6.65369	-1.1468576	0.048042107	-0.073504195	-0.29644498	-6.04797	-7.678417	-0.7960938	Walking_Idle
15:05:08.193	-7.2714124	-6.65369	-1.1468576	0.048042107	-0.073504195	-0.29644498	-6.04797	-7.678417	-0.7960938	Walking_Idle
15:05:08.214	-7.2714124	-6.65369	-1.1468576	0.048042107	-0.073504195	-0.29644498	-6.04797	-7.678417	-0.7960938	Walking_Idle
15:05:08.236	-7.2714124	-6.65369	-1.1468576	0.048042107	-0.073504195	-0.29644498	-6.04797	-7.678417	-0.7960938	Walking_Idle
15:05:08.258	-7.1732473	-5.593026	0.4070267	0.76825225	0.24720006	0.4060501	-6.366275	-7.413958	-0.82085556	Walking_Idle
15:05:08.280	-7.1732473	-5.593026	0.4070267	0.76825225	0.24720006	0.4060501	-6.366275	-7.413958	-0.82085556	Walking_Idle
15:05:08.301	-7.1732473	-5.593026	0.4070267	0.76825225	0.24720006	0.4060501	-6.366275	-7.413958	-0.82085556	Walking_Idle
15:05:08.323	-7.1732473	-5.593026	0.4070267	0.76825225	0.24720006	0.4060501	-6.366275	-7.413958	-0.82085556	Walking_Idle
15:05:08.345	-7.1732473	-5.593026	0.4070267	0.76825225	0.24720006	0.4060501	-6.366275	-7.413958	-0.82085556	Walking_Idle
15:05:08.367	-7.1732473	-5.593026	0.4070267	0.76825225	0.24720006	0.4060501	-6.366275	-7.413958	-0.82085556	Walking_Idle
15:05:08.388	-7.1732473	-5.593026	0.4070267	0.76825225	0.24720006	0.4060501	-6.366275	-7.413958	-0.82085556	Walking_Idle
15:05:08.410	-7.1732473	-5.593026	0.4070267	0.76825225	0.24720006	0.4060501	-6.366275	-7.413958	-0.82085556	Walking_Idle
15:05:08.431	-6.6680555	-7.395915	0.723071	-0.024039991	0.2801868	0.8165515	-7.23878	-6.553897	-0.90363824	Walking_Idle
15:05:08.453	-6.6680555	-7.395915	0.723071	-0.024039991	0.2801868	0.8165515	-7.23878	-6.553897	-0.90363824	Walking_Idle
15:05:08.475	-6.6680555	-7.395915	0.723071	-0.024039991	0.2801868	0.8165515	-7.23878	-6.553897	-0.90363824	Walking_Idle
15:05:08.496	-6.6680555	-7.395915	0.723071	-0.024039991	0.2801868	0.8165515	-7.23878	-6.553897	-0.90363824	Walking_Idle
15:05:08.518	-6.6680555	-7.395915	0.723071	-0.024039991	0.2801868	0.8165515	-7.23878	-6.553897	-0.90363824	Walking_Idle
15:05:08.539	-6.6680555	-7.395915	0.723071	-0.024039991	0.2801868	0.8165515	-7.23878	-6.553897	-0.90363824	Walking_Idle
15:05:08.561	-6.6680555	-7.395915	0.723071	-0.024039991	0.2801868	0.8165515	-7.23878	-6.553897	-0.90363824	Walking_Idle
15:05:08.582	-6.6680555	-7.395915	0.723071	-0.024039991	0.2801868	0.8165515	-7.23878	-6.553897	-0.90363824	Walking_Idle
15:05:08.605	-6.6680555	-7.395915	0.723071	-0.024039991	0.2801868	0.8165515	-7.23878	-6.553897	-0.90363824	Walking_Idle
15:05:08.626	-5.1716337	-6.814106	-0.5602603	-0.05458325	-0.337398	0.6937676	-7.8522267	-5.8638797	-0.35728312	Walking_Idle
15:05:08.648	-5.1716337	-6.814106	-0.5602603	-0.05458325	-0.337398	0.6937676	-7.8522267	-5.8638797	-0.35728312	Walking_Idle
15:05:08.669	-5.1716337	-6.814106	-0.5602603	-0.05458325	-0.337398	0.6937676	-7.8522267	-5.8638797	-0.35728312	Walking_Idle
15:05:08.691	-5.1716337	-6.814106	-0.5602603	-0.05458325	-0.337398	0.6937676	-7.8522267	-5.8638797	-0.35728312	Walking_Idle
15:05:08.712	-5.1716337	-6.814106	-0.5602603	-0.05458325	-0.337398	0.6937676	-7.8522267	-5.8638797	-0.35728312	Walking_Idle
15:05:08.733	-5.1716337	-6.814106	-0.5602603	-0.05458325	-0.337398	0.6937676	-7.8522267	-5.8638797	-0.35728312	Walking_Idle
15:05:08.754	-5.1716337	-6.814106	-0.5602603	-0.05458325	-0.337398	0.6937676	-7.8522267	-5.8638797	-0.35728312	Walking_Idle
15:05:08.776	-5.1716337	-6.814106	-0.5602603	-0.05458325	-0.337398	0.6937676	-7.8522267	-5.8638797	-0.35728312	Walking_Idle
15:05:08.799	-7.101419	-9.70639	-0.679974	-0.9947049	-0.47178832	-0.43388966	-7.5019546	-6.3008575	-0.43608135	Walking_Idle
15:05:08.820	-7.101419	-9.70639	-0.679974	-0.9947049	-0.47178832	-0.43388966	-7.5019546	-6.3008575	-0.43608135	Walking_Idle
15:05:08.842	-7.101419	-9.70639	-0.679974	-0.9947049	-0.47178832	-0.43388966	-7.5019546	-6.3008575	-0.43608135	Walking_Idle
15:05:08.863	-7.101419	-9.70639	-0.679974	-0.9947049	-0.47178832	-0.43388966	-7.5019546	-6.3008575	-0.43608135	Walking_Idle
15:05:08.885	-7.101419	-9.70639	-0.679974	-0.9947049	-0.47178832	-0.43388966	-7.5019546	-6.3008575	-0.43608135	Walking_Idle
15:05:08.906	-7.101419	-9.70639	-0.679974	-0.9947049	-0.47178832	-0.43388966	-7.5019546	-6.3008575	-0.43608135	Walking_Idle
15:05:08.928	-7.101419	-9.70639	-0.679974	-0.9947049	-0.47178832	-0.43388966	-7.5019546	-6.3008575	-0.43608135	Walking_Idle
15:05:08.949	-7.101419	-9.70639	-0.679974	-0.9947049	-0.47178832	-0.43388966	-7.5019546	-6.3008575	-0.43608135	Walking_Idle
15:05:08.972	-7.850827	-6.651295	-0.2561874	-0.21768428	0.714512	-0.42839184	-6.3945484	-7.3892665	-0.82374245	Walking_Idle
15:05:08.994	-7.850827	-6.651295	-0.2561874	-0.21768428	0.714512	-0.42839184	-6.3945484	-7.3892665	-0.82374245	Walking_Idle
15:05:09.015	-7.850827	-6.651295	-0.2561874	-0.21768428	0.714512	-0.42839184	-6.3945484	-7.3892665	-0.82374245	Walking_Idle
15:05:09.037	-7.850827	-6.651295	-0.2561874	-0.21768428	0.714512	-0.42839184	-6.3945484	-7.3892665	-0.82374245	Walking_Idle
15:05:09.059	-7.850827	-6.651295	-0.2561874	-0.21768428	0.714512	-0.42839184	-6.3945484	-7.3892665	-0.82374245	Walking_Idle
15:05:09.080	-7.850827	-6.651295	-0.2561874	-0.21768428	0.714512	-0.42839184	-6.3945484	-7.3892665	-0.82374245	Walking_Idle
15:05:09.103	-7.850827	-6.651295	-0.2561874	-0.21768428	0.714512	-0.42839184	-6.3945484	-7.3892665	-0.82374245	Walking_Idle
15:05:09.126	-7.850827	-6.651295	-0.2561874	-0.21768428	0.714512	-0.42839184	-6.3945484	-7.3892665	-0.82374245	Walking_Idle
15:05:09.147	-7.929838	-5.2674046	-1.951334	0.093857005	-0.13031466	-0.47726107	-6.0271883	-7.7046638	-0.6936238	Walking_Idle
15:05:09.169	-7.929838	-5.2674046	-1.951334	0.093857005	-0.13031466	-0.47726107	-6.0271883	-7.7046638	-0.6936238	Walking_Idle
15:05:09.190	-7.929838	-5.2674046	-1.951334	0.093857005	-0.13031466	-0.47726107	-6.0271883	-7.7046638	-0.6936238	Walking_Idle
15:05:09.212	-7.929838	-5.2674046	-1.951334	0.093857005	-0.13031466	-0.47726107	-6.0271883	-7.7046638	-0.6936238	Walking_Idle
15:05:09.234	-7.929838	-5.2674046	-1.951334	0.093857005	-0.13031466	-0.47726107	-6.0271883	-7.7046638	-0.6936238	Walking_Idle
15:05:09.255	-7.929838	-5.2674046	-1.951334	0.093857005	-0.13031466	-0.47726107	-6.0271883	-7.7046638	-0.6936238	Walking_Idle
15:05:09.277	-7.929838	-5.2674046	-1.951334	0.093857005	-0.13031466	-0.47726107	-6.0271883	-7.7046638	-0.6936238	Walking_Idle
15:05:09.299	-7.929838	-5.2674046	-1.951334	0.093857005	-0.13031466	-0.47726107	-6.0271883	-7.7046638	-0.6936238	Walking_Idle
15:05:09.321	-7.929838	-5.2674046	-1.951334	0.093857005	-0.13031466	-0.47726107	-6.0271883	-7.7046638	-0.6936238	Walking_Idle
15:05:09.344	-8.959376	-7.6353426	-1.1300977	0.211754	0.19161133	0.010209391	-6.342955	-7.4525623	-0.62942046	Walking_Idle
15:05:09.365	-8.959376	-7.6353426	-1.1300977	0.211754	0.19161133	0.010209391	-6.342955	-7.4525623	-0.62942046	Walking_Idle
15:05:09.387	-8.959376	-7.6353426	-1.1300977	0.211754	0.19161133	0.010209391	-6.342955	-7.4525623	-0.62942046	Walking_Idle
15:05:09.409	-8.959376	-7.6353426	-1.1300977	0.211754	0.19161133	0.010209391	-6.342955	-7.4525623	-0.62942046	Walking_Idle
15:05:09.431	-8.959376	-7.6353426	-1.1300977	0.211754	0.19161133	0.010209391	-6.342955	-7.4525623	-0.62942046	Walking_Idle
15:05:09.452	-8.959376	-7.6353426	-1.1300977	0.211754	0.19161133	0.010209391	-6.342955	-7.4525623	-0.62942046	Walking_Idle
15:05:09.473	-8.959376	-7.6353426	-1.1300977	0.211754	0.19161133	0.010209391	-6.342955	-7.4525623	-0.62942046	Walking_Idle
15:05:09.494	-8.959376	-7.6353426	-1.1300977	0.211754	0.19161133	0.010209391	-6.342955	-7.4525623	-0.62942046	Walking_Idle
15:05:09.516	-7.185219	-6.273	-0.845179	1.6466765	1.4774827	0.75363237	-6.728126	-7.119312	-0.46650738	Walking_Idle
15:05:09.538	-7.185219	-6.273	-0.845179	1.6466765	1.4774827	0.75363237	-6.728126	-7.119312	-0.46650738	Walking_Idle
15:05:09.560	-7.185219	-6.273	-0.845179	1.6466765	1.4774827	0.75363237	-6.728126	-7.119312	-0.46650738	Walking_Idle
15:05:09.582	-7.185219	-6.273	-0.845179	1.6466765	1.4774827	0.75363237	-6.728126	-7.119312	-0.46650738	Walking_Idle
15:05:09.604	-7.185219	-6.273	-0.845179	1.6466765	1.4774827	0.75363237	-6.728126	-7.119312	-0.46650738	Walking_Idle
15:05:09.626	-7.185219	-6.273	-0.845179	1.6466765	1.4774827	0.75363237	-6.728126	-7.119312	-0.46650738	Walking_Idle
15:05:09.648	-7.185219	-6.273	-0.845179	1.6466765	1.4774827	0.75363237	-6.728126	-7.119312	-0.46650738	Walking_Idle
15:05:09.670	-7.185219	-6.273	-0.845179	1.6466765	1.4774827	0.75363237	-6.728126	-7.119312	-0.46650738	Walking_Idle
15:05:09.691	-6.0670924	-7.168459	1.7095122	-0.7576891	-0.6800934	0.6931567	-7.5889816	-6.16308	-0.77064776	Walking_Idle
15:05:09.712	-6.0670924	-7.168459	1.7095122	-0.7576891	-0.6800934	0.6931567	-7.5889816	-6.16308	-0.77064776	Walking_Idle
15:05:09.733	-6.0670924	-7.168459	1.7095122	-0.7576891	-0.6800934	0.6931567	-7.5889816	-6.16308	-0.77064776	Walking_Idle
15:05:09.755	-6.0670924	-7.168459	1.7095122	-0.7576891	-0.6800934	0.6931567	-7.5889816	-6.16308	-0.77064776	Walking_Idle
15:05:09.777	-6.0670924	-7.168459	1.7095122	-0.7576891	-0.6800934	0.6931567	-7.5889816	-6.16308	-0.77064776	Walking_Idle
15:05:09.799	-6.0670924	-7.168459	1.7095122	-0.7576891	-0.6800934	0.6931567	-7.5889816	-6.16308	-0.77064776	Walking_Idle
15:05:09.820	-6.0670924	-7.168459	1.7095122	-0.7576891	-0.6800934	0.6931567	-7.5889816	-6.16308	-0.77064776	Walking_Idle
15:05:09.842	-6.0670924	-7.168459	1.7095122	-0.7576891	-0.6800934	0.6931567	-7.5889816	-6.16308	-0.77064776	Walking_Idle
15:05:09.864	-6.0670924	-7.168459	1.7095122	-0.7576891	-0.6800934	0.6931567	-7.5889816	-6.16308	-0.77064776	Walking_Idle
15:05:09.887	-4.807704	-7.204373	-0.87151605	0.027883554	-0.2683702	0.25333375	-7.8539705	-5.858554	-0.40320972	Walking_Idle
15:05:09.908	-4.807704	-7.204373	-0.87151605	0.027883554	-0.2683702	0.25333375	-7.8539705	-5.858554	-0.40320972	Walking_Idle
15:05:09.930	-4.807704	-7.204373	-0.87151605	0.027883554	-0.2683702	0.25333375	-7.8539705	-5.858554	-0.40320972	Walking_Idle
15:05:09.951	-4.807704	-7.204373	-0.87151605	0.027883554	-0.2683702	0.25333375	-7.8539705	-5.858554	-0.40320972	Walking_Idle
15:05:09.973	-4.807704	-7.204373	-0.87151605	0.027883554	-0.2683702	0.25333375	-7.8539705	-5.858554	-0.40320972	Walking_Idle
15:05:09.994	-4.807704	-7.204373	-0.87151605	0.027883554	-0.2683702	0.25333375	-7.8539705	-5.858554	-0.40320972	Walking_Idle
15:05:10.016	-4.807704	-7.204373	-0.87151605	0.027883554	-0.2683702	0.25333375	-7.8539705	-5.858554	-0.40320972	Walking_Idle
15:05:10.037	-4.807704	-7.204373	-0.87151605	0.027883554	-0.2683702	0.25333375	-7.8539705	-5.858554	-0.40320972	Walking_Idle
15:05:10.060	-4.7071443	-8.420665	1.0534809	-1.479121	-0.7637819	-0.8052957	-6.969269	-6.8438478	-0.87230444	Walking_Idle
15:05:10.082	-4.7071443	-8.420665	1.0534809	-1.479121	-0.7637819	-0.8052957	-6.969269	-6.8438478	-0.87230444	Walking_Idle
15:05:10.103	-4.7071443	-8.420665	1.0534809	-1.479121	-0.7637819	-0.8052957	-6.969269	-6.8438478	-0.87230444	Walking_Idle
15:05:10.125	-4.7071443	-8.420665	1.0534809	-1.479121	-0.7637819	-0.8052957	-6.969269	-6.8438478	-0.87230444	Walking_Idle
15:05:10.146	-4.7071443	-8.420665	1.0534809	-1.479121	-0.7637819	-0.8052957	-6.969269	-6.8438478	-0.87230444	Walking_Idle
15:05:10.168	-4.7071443	-8.420665	1.0534809	-1.479121	-0.7637819	-0.8052957	-6.969269	-6.8438478	-0.87230444	Walking_Idle
15:05:10.189	-4.7071443	-8.420665	1.0534809	-1.479121	-0.7637819	-0.8052957	-6.969269	-6.8438478	-0.87230444	Walking_Idle
15:05:10.211	-4.7071443	-8.420665	1.0534809	-1.479121	-0.7637819	-0.8052957	-6.969269	-6.8438478	-0.87230444	Walking_Idle
15:05:10.233	-7.5850625	-6.411868	-0.090982445	-0.48524326	0.22337632	-0.5065826	-5.661618	-7.967224	-0.79952383	Walking_Idle
15:05:10.254	-7.5850625	-6.411868	-0.090982445	-0.48524326	0.22337632	-0.5065826	-5.661618	-7.967224	-0.79952383	Walking_Idle
15:05:10.276	-7.5850625	-6.411868	-0.090982445	-0.48524326	0.22337632	-0.5065826	-5.661618	-7.967224	-0.79952383	Walking_Idle
15:05:10.298	-7.5850625	-6.411868	-0.090982445	-0.48524326	0.22337632	-0.5065826	-5.661618	-7.967224	-0.79952383	Walking_Idle
15:05:10.319	-7.5850625	-6.411868	-0.090982445	-0.48524326	0.22337632	-0.5065826	-5.661618	-7.967224	-0.79952383	Walking_Idle
15:05:10.341	-7.5850625	-6.411868	-0.090982445	-0.48524326	0.22337632	-0.5065826	-5.661618	-7.967224	-0.79952383	Walking_Idle
15:05:10.362	-7.5850625	-6.411868	-0.090982445	-0.48524326	0.22337632	-0.5065826	-5.661618	-7.967224	-0.79952383	Walking_Idle
15:05:10.384	-7.5850625	-6.411868	-0.090982445	-0.48524326	0.22337632	-0.5065826	-5.661618	-7.967224	-0.79952383	Walking_Idle
15:05:10.406	-7.5850625	-6.411868	-0.090982445	-0.48524326	0.22337632	-0.5065826	-5.661618	-7.967224	-0.79952383	Walking_Idle
15:05:10.431	-7.3384523	-5.7582307	-0.7901107	0.28811216	-0.035019685	-0.15655683	-5.868087	-7.8399787	-0.5201089	Walking_Idle
15:05:10.455	-7.3384523	-5.7582307	-0.7901107	0.28811216	-0.035019685	-0.15655683	-5.868087	-7.8399787	-0.5201089	Walking_Idle
15:05:10.479	-7.3384523	-5.7582307	-0.7901107	0.28811216	-0.035019685	-0.15655683	-5.868087	-7.8399787	-0.5201089	Walking_Idle
15:05:10.501	-7.3384523	-5.7582307	-0.7901107	0.28811216	-0.035019685	-0.15655683	-5.868087	-7.8399787	-0.5201089	Walking_Idle
15:05:10.524	-7.3384523	-5.7582307	-0.7901107	0.28811216	-0.035019685	-0.15655683	-5.868087	-7.8399787	-0.5201089	Walking_Idle
15:05:10.546	-7.3384523	-5.7582307	-0.7901107	0.28811216	-0.035019685	-0.15655683	-5.868087	-7.8399787	-0.5201089	Walking_Idle
15:05:10.568	-7.3384523	-5.7582307	-0.7901107	0.28811216	-0.035019685	-0.15655683	-5.868087	-7.8399787	-0.5201089	Walking_Idle
15:05:10.589	-7.3384523	-5.7582307	-0.7901107	0.21603005	0.20199603	0.41032615	-6.2412467	-7.555862	-0.35471186	Walking_Idle
15:05:10.611	-10.125388	-9.945818	-0.9984126	0.21603005	0.20199603	0.41032615	-6.2412467	-7.555862	-0.35471186	Walking_Idle
15:05:10.633	-10.125388	-9.945818	-0.9984126	0.21603005	0.20199603	0.41032615	-6.2412467	-7.555862	-0.35471186	Walking_Idle
15:05:10.654	-10.125388	-9.945818	-0.9984126	0.21603005	0.20199603	0.41032615	-6.2412467	-7.555862	-0.35471186	Walking_Idle
15:05:10.675	-10.125388	-9.945818	-0.9984126	0.21603005	0.20199603	0.41032615	-6.2412467	-7.555862	-0.35471186	Walking_Idle
15:05:10.696	-10.125388	-9.945818	-0.9984126	0.21603005	0.20199603	0.41032615	-6.2412467	-7.555862	-0.35471186	Walking_Idle
15:05:10.718	-10.125388	-9.945818	-0.9984126	0.21603005	0.20199603	0.41032615	-6.2412467	-7.555862	-0.35471186	Walking_Idle
15:05:10.743	-10.125388	-9.945818	-0.9984126	0.21603005	0.20199603	0.41032615	-6.2412467	-7.555862	-0.35471186	Walking_Idle
15:05:10.767	-10.125388	-9.945818	-0.9984126	0.21603005	0.20199603	0.41032615	-6.2412467	-7.555862	-0.35471186	Walking_Idle
15:05:10.791	-6.7566433	-6.9457912	0.4166038	0.42494595	1.2111454	1.1794056	-7.183711	-6.671692	-0.23001069	Walking_Idle
15:05:10.814	-6.7566433	-6.9457912	0.4166038	0.42494595	1.2111454	1.1794056	-7.183711	-6.671692	-0.23001069	Walking_Idle
15:05:10.839	-6.7566433	-6.9457912	0.4166038	0.42494595	1.2111454	1.1794056	-7.183711	-6.671692	-0.23001069	Walking_Idle
15:05:10.863	-6.7566433	-6.9457912	0.4166038	0.42494595	1.2111454	1.1794056	-7.183711	-6.671692	-0.23001069	Walking_Idle
15:05:10.887	-6.7566433	-6.9457912	0.4166038	0.42494595	1.2111454	1.1794056	-7.183711	-6.671692	-0.23001069	Walking_Idle
15:05:10.910	-6.7566433	-6.9457912	0.4166038	0.42494595	1.2111454	1.1794056	-7.183711	-6.671692	-0.23001069	Walking_Idle
15:05:10.935	-6.7566433	-6.9457912	0.4166038	0.42494595	1.2111454	1.1794056	-7.183711	-6.671692	-0.23001069	Walking_Idle
15:05:10.958	-5.9210415	-6.3975024	-0.50998056	0.42555684	0.4946005	0.77928877	-7.757229	-5.9836807	-0.4371932	Walking_Idle
15:05:10.983	-5.9210415	-6.3975024	-0.50998056	0.42555684	0.4946005	0.77928877	-7.757229	-5.9836807	-0.4371932	Walking_Idle
15:05:11.007	-5.9210415	-6.3975024	-0.50998056	0.42555684	0.4946005	0.77928877	-7.757229	-5.9836807	-0.4371932	Walking_Idle
15:05:11.031	-5.9210415	-6.3975024	-0.50998056	0.42555684	0.4946005	0.77928877	-7.757229	-5.9836807	-0.4371932	Walking_Idle
15:05:11.054	-5.9210415	-6.3975024	-0.50998056	0.42555684	0.4946005	0.77928877	-7.757229	-5.9836807	-0.4371932	Walking_Idle
15:05:11.077	-5.9210415	-6.3975024	-0.50998056	0.42555684	0.4946005	0.77928877	-7.757229	-5.9836807	-0.4371932	Walking_Idle
15:05:11.102	-5.9210415	-6.3975024	-0.50998056	0.42555684	0.4946005	0.77928877	-7.757229	-5.9836807	-0.4371932	Walking_Idle
15:05:11.126	-5.9210415	-6.3975024	-0.50998056	0.42555684	0.4946005	0.77928877	-7.757229	-5.9836807	-0.4371932	Walking_Idle
15:05:11.152	-5.6840086	-8.925857	-0.9912298	-0.3881157	-0.30380037	-0.42839184	-7.6132	-6.174164	-0.29793525	Walking_Idle
15:05:11.176	-5.6840086	-8.925857	-0.9912298	-0.3881157	-0.30380037	-0.42839184	-7.6132	-6.174164	-0.29793525	Walking_Idle
15:05:11.200	-5.6840086	-8.925857	-0.9912298	-0.3881157	-0.30380037	-0.42839184	-7.6132	-6.174164	-0.29793525	Walking_Idle
15:05:11.224	-5.6840086	-8.925857	-0.9912298	-0.3881157	-0.30380037	-0.42839184	-7.6132	-6.174164	-0.29793525	Walking_Idle
15:05:11.248	-5.6840086	-8.925857	-0.9912298	-0.3881157	-0.30380037	-0.42839184	-7.6132	-6.174164	-0.29793525	Walking_Idle
15:05:11.271	-5.6840086	-8.925857	-0.9912298	-0.3881157	-0.30380037	-0.42839184	-7.6132	-6.174164	-0.29793525	Walking_Idle
15:05:11.295	-5.6840086	-8.925857	-0.9912298	-0.3881157	-0.30380037	-0.42839184	-7.6132	-6.174164	-0.29793525	Walking_Idle
15:05:11.320	-8.308133	-4.8412237	2.3272352	-0.24272975	-0.6251155	-1.2860466	-6.182492	-7.565735	-0.8406667	Walking_Idle
15:05:11.343	-8.308133	-4.8412237	2.3272352	-0.24272975	-0.6251155	-1.2860466	-6.182492	-7.565735	-0.8406667	Walking_Idle
15:05:11.367	-8.308133	-4.8412237	2.3272352	-0.24272975	-0.6251155	-1.2860466	-6.182492	-7.565735	-0.8406667	Walking_Idle
15:05:11.391	-8.308133	-4.8412237	2.3272352	-0.24272975	-0.6251155	-1.2860466	-6.182492	-7.565735	-0.8406667	Walking_Idle
15:05:11.413	-8.308133	-4.8412237	2.3272352	-0.24272975	-0.6251155	-1.2860466	-6.182492	-7.565735	-0.8406667	Walking_Idle
15:05:11.437	-8.308133	-4.8412237	2.3272352	-0.24272975	-0.6251155	-1.2860466	-6.182492	-7.565735	-0.8406667	Walking_Idle
15:05:11.461	-8.308133	-4.8412237	2.3272352	-0.24272975	-0.6251155	-1.2860466	-6.182492	-7.565735	-0.8406667	Walking_Idle
15:05:11.485	-8.308133	-4.8412237	2.3272352	-0.24272975	-0.6251155	-1.2860466	-6.182492	-7.565735	-0.8406667	Walking_Idle
15:05:11.510	-4.0750556	-6.2251143	0.047885496	-0.83038217	-1.4051905	0.057246014	-6.33421	-7.459673	-0.6332667	Walking_Idle
15:05:11.534	-4.0750556	-6.2251143	0.047885496	-0.83038217	-1.4051905	0.057246014	-6.33421	-7.459673	-0.6332667	Walking_Idle
15:05:11.558	-4.0750556	-6.2251143	0.047885496	-0.83038217	-1.4051905	0.057246014	-6.33421	-7.459673	-0.6332667	Walking_Idle
15:05:11.582	-4.0750556	-6.2251143	0.047885496	-0.83038217	-1.4051905	0.057246014	-6.33421	-7.459673	-0.6332667	Walking_Idle
15:05:11.606	-4.0750556	-6.2251143	0.047885496	-0.83038217	-1.4051905	0.057246014	-6.33421	-7.459673	-0.6332667	Walking_Idle
15:05:11.628	-4.0750556	-6.2251143	0.047885496	-0.83038217	-1.4051905	0.057246014	-6.33421	-7.459673	-0.6332667	Walking_Idle
15:05:11.652	-4.0750556	-6.2251143	0.047885496	-0.83038217	-1.4051905	0.057246014	-6.33421	-7.459673	-0.6332667	Walking_Idle
15:05:11.674	-6.8452315	-5.7366824	-0.20351335	0.3699681	0.2801868	-0.5585062	-6.09544	-7.6690655	-0.44834027	Walking_Idle
15:05:11.699	-6.8452315	-5.7366824	-0.20351335	0.3699681	0.2801868	-0.5585062	-6.09544	-7.6690655	-0.44834027	Walking_Idle
15:05:11.722	-6.8452315	-5.7366824	-0.20351335	0.3699681	0.2801868	-0.5585062	-6.09544	-7.6690655	-0.44834027	Walking_Idle
15:05:11.746	-6.8452315	-5.7366824	-0.20351335	0.3699681	0.2801868	-0.5585062	-6.09544	-7.6690655	-0.44834027	Walking_Idle
15:05:11.770	-6.8452315	-5.7366824	-0.20351335	0.3699681	0.2801868	-0.5585062	-6.09544	-7.6690655	-0.44834027	Walking_Idle
15:05:11.794	-6.8452315	-5.7366824	-0.20351335	0.3699681	0.2801868	-0.5585062	-6.09544	-7.6690655	-0.44834027	Walking_Idle
15:05:11.817	-6.8452315	-5.7366824	-0.20351335	0.3699681	0.2801868	-0.5585062	-6.09544	-7.6690655	-0.44834027	Walking_Idle
15:05:11.841	-6.8452315	-5.7366824	-0.20351335	0.3699681	0.2801868	-0.5585062	-6.09544	-7.6690655	-0.44834027	Walking_Idle
15:05:11.865	-8.921068	-5.9832926	1.0055954	0.18121073	0.4542834	-0.0032296446	-6.052322	-7.691719	-0.61382735	Walking_Idle
15:05:11.889	-8.921068	-5.9832926	1.0055954	0.18121073	0.4542834	-0.0032296446	-6.052322	-7.691719	-0.61382735	Walking_Idle
15:05:11.913	-8.921068	-5.9832926	1.0055954	0.18121073	0.4542834	-0.0032296446	-6.052322	-7.691719	-0.61382735	Walking_Idle
15:05:11.937	-8.921068	-5.9832926	1.0055954	0.18121073	0.4542834	-0.0032296446	-6.052322	-7.691719	-0.61382735	Walking_Idle
15:05:11.961	-8.921068	-5.9832926	1.0055954	0.18121073	0.4542834	-0.0032296446	-6.052322	-7.691719	-0.61382735	Walking_Idle
15:05:11.985	-8.921068	-5.9832926	1.0055954	0.18121073	0.4542834	-0.0032296446	-6.052322	-7.691719	-0.61382735	Walking_Idle
15:05:12.009	-8.921068	-5.9832926	1.0055954	0.18121073	0.4542834	-0.0032296446	-6.052322	-7.691719	-0.61382735	Walking_Idle
15:05:12.032	-7.099025	-7.151699	-0.2849187	0.31865543	0.88983035	0.9796525	-7.1327295	-6.703312	-0.59986895	Walking_Idle
15:05:12.057	-7.099025	-7.151699	-0.2849187	0.31865543	0.88983035	0.9796525	-7.1327295	-6.703312	-0.59986895	Walking_Idle
15:05:12.080	-7.099025	-7.151699	-0.2849187	0.31865543	0.88983035	0.9796525	-7.1327295	-6.703312	-0.59986895	Walking_Idle
15:05:12.104	-7.099025	-7.151699	-0.2849187	0.31865543	0.88983035	0.9796525	-7.1327295	-6.703312	-0.59986895	Walking_Idle
15:05:12.128	-7.099025	-7.151699	-0.2849187	0.31865543	0.88983035	0.9796525	-7.1327295	-6.703312	-0.59986895	Walking_Idle
15:05:12.152	-7.099025	-7.151699	-0.2849187	0.31865543	0.88983035	0.9796525	-7.1327295	-6.703312	-0.59986895	Walking_Idle
15:05:12.175	-7.099025	-7.151699	-0.2849187	0.31865543	0.88983035	0.9796525	-7.1327295	-6.703312	-0.59986895	Walking_Idle
15:05:12.199	-7.099025	-7.151699	-0.2849187	0.31865543	0.88983035	0.9796525	-7.1327295	-6.703312	-0.59986895	Walking_Idle
15:05:12.224	-4.7191157	-7.3408465	0.7134939	0.09935479	0.30828658	0.8495382	-7.914156	-5.704206	-0.99915767	Walking_Idle
15:05:12.248	-4.7191157	-7.3408465	0.7134939	0.09935479	0.30828658	0.8495382	-7.914156	-5.704206	-0.99915767	Walking_Idle
15:05:12.272	-4.7191157	-7.3408465	0.7134939	0.09935479	0.30828658	0.8495382	-7.914156	-5.704206	-0.99915767	Walking_Idle
15:05:12.295	-4.7191157	-7.3408465	0.7134939	0.09935479	0.30828658	0.8495382	-7.914156	-5.704206	-0.99915767	Walking_Idle
15:05:12.319	-4.7191157	-7.3408465	0.7134939	0.09935479	0.30828658	0.8495382	-7.914156	-5.704206	-0.99915767	Walking_Idle
15:05:12.343	-4.7191157	-7.3408465	0.7134939	0.09935479	0.30828658	0.8495382	-7.914156	-5.704206	-0.99915767	Walking_Idle
15:05:12.366	-4.7191157	-7.3408465	0.7134939	0.09935479	0.30828658	0.8495382	-7.914156	-5.704206	-0.99915767	Walking_Idle
15:05:12.390	-7.5323887	-10.099051	-1.1731946	-0.55549276	-0.0142502645	-0.26651257	-7.595433	-6.1583405	-0.74439096	Walking_Idle
15:05:12.415	-7.5323887	-10.099051	-1.1731946	-0.55549276	-0.0142502645	-0.26651257	-7.595433	-6.1583405	-0.74439096	Walking_Idle
15:05:12.447	-7.5323887	-10.099051	-1.1731946	-0.55549276	-0.0142502645	-0.26651257	-7.595433	-6.1583405	-0.74439096	Walking_Idle
15:05:12.471	-7.5323887	-10.099051	-1.1731946	-0.55549276	-0.0142502645	-0.26651257	-7.595433	-6.1583405	-0.74439096	Walking_Idle
15:05:12.494	-7.5323887	-10.099051	-1.1731946	-0.55549276	-0.0142502645	-0.26651257	-7.595433	-6.1583405	-0.74439096	Walking_Idle
15:05:12.518	-7.5323887	-10.099051	-1.1731946	-0.55549276	-0.0142502645	-0.26651257	-7.595433	-6.1583405	-0.74439096	Walking_Idle
15:05:12.542	-7.5323887	-10.099051	-1.1731946	-0.55549276	-0.0142502645	-0.26651257	-7.595433	-6.1583405	-0.74439096	Walking_Idle
15:05:12.566	-7.5323887	-10.099051	-1.1731946	-0.55549276	-0.0142502645	-0.26651257	-7.595433	-6.1583405	-0.74439096	Walking_Idle
15:05:12.590	-8.351231	-5.731894	-0.7110996	0.6870071	0.09998154	-1.2310688	-6.1997433	-7.565998	-0.6990674	Walking_Idle
15:05:12.614	-8.351231	-5.731894	-0.7110996	0.6870071	0.09998154	-1.2310688	-6.1997433	-7.565998	-0.6990674	Walking_Idle
15:05:12.638	-8.351231	-5.731894	-0.7110996	0.6870071	0.09998154	-1.2310688	-6.1997433	-7.565998	-0.6990674	Walking_Idle
15:05:12.662	-8.351231	-5.731894	-0.7110996	0.6870071	0.09998154	-1.2310688	-6.1997433	-7.565998	-0.6990674	Walking_Idle
15:05:12.686	-8.351231	-5.731894	-0.7110996	0.6870071	0.09998154	-1.2310688	-6.1997433	-7.565998	-0.6990674	Walking_Idle
15:05:12.710	-8.351231	-5.731894	-0.7110996	0.6870071	0.09998154	-1.2310688	-6.1997433	-7.565998	-0.6990674	Walking_Idle
15:05:12.734	-8.351231	-5.731894	-0.7110996	0.6870071	0.09998154	-1.2310688	-6.1997433	-7.565998	-0.6990674	Walking_Idle
15:05:12.758	-6.2322974	-6.711152	-0.50758624	-0.043587677	0.08532077	-0.38135523	-6.0734344	-7.676407	-0.5968945	Walking_Idle
15:05:12.780	-6.2322974	-6.711152	-0.50758624	-0.043587677	0.08532077	-0.38135523	-6.0734344	-7.676407	-0.5968945	Walking_Idle
15:05:12.802	-6.2322974	-6.711152	-0.50758624	-0.043587677	0.08532077	-0.38135523	-6.0734344	-7.676407	-0.5968945	Walking_Idle
15:05:12.824	-6.2322974	-6.711152	-0.50758624	-0.043587677	0.08532077	-0.38135523	-6.0734344	-7.676407	-0.5968945	Walking_Idle
15:05:12.846	-6.2322974	-6.711152	-0.50758624	-0.043587677	0.08532077	-0.38135523	-6.0734344	-7.676407	-0.5968945	Walking_Idle
15:05:12.868	-6.2322974	-6.711152	-0.50758624	-0.043587677	0.08532077	-0.38135523	-6.0734344	-7.676407	-0.5968945	Walking_Idle
15:05:12.890	-6.2322974	-6.711152	-0.50758624	-0.043587677	0.08532077	-0.38135523	-6.0734344	-7.676407	-0.5968945	Walking_Idle
15:05:12.911	-6.2322974	-6.711152	-0.50758624	-0.043587677	0.08532077	-0.38135523	-6.0734344	-7.676407	-0.5968945	Walking_Idle
15:05:12.932	-8.032792	-6.5651016	-1.0223553	0.24901678	0.0865425	-0.19687393	-6.0076146	-7.7344785	-0.50632894	Walking_Idle
15:05:12.953	-8.032792	-6.5651016	-1.0223553	0.24901678	0.0865425	-0.19687393	-6.0076146	-7.7344785	-0.50632894	Walking_Idle
15:05:12.974	-8.032792	-6.5651016	-1.0223553	0.24901678	0.0865425	-0.19687393	-6.0076146	-7.7344785	-0.50632894	Walking_Idle
15:05:12.996	-8.032792	-6.5651016	-1.0223553	0.24901678	0.0865425	-0.19687393	-6.0076146	-7.7344785	-0.50632894	Walking_Idle
15:05:13.020	-8.032792	-6.5651016	-1.0223553	0.24901678	0.0865425	-0.19687393	-6.0076146	-7.7344785	-0.50632894	Walking_Idle
15:05:13.045	-8.032792	-6.5651016	-1.0223553	0.24901678	0.0865425	-0.19687393	-6.0076146	-7.7344785	-0.50632894	Walking_Idle
15:05:13.069	-8.032792	-6.5651016	-1.0223553	0.24901678	0.0865425	-0.19687393	-6.0076146	-7.7344785	-0.50632894	Walking_Idle
15:05:13.092	-8.032792	-6.5651016	-1.0223553	0.24901678	0.0865425	-0.19687393	-6.0076146	-7.7344785	-0.50632894	Walking_Idle
15:05:13.117	-7.3145094	-7.4007034	-0.22985038	0.9319641	0.9142649	0.53982955	-6.432156	-7.3814063	-0.558717	Walking_Idle
15:05:13.141	-7.3145094	-7.4007034	-0.22985038	0.9319641	0.9142649	0.53982955	-6.432156	-7.3814063	-0.558717	Walking_Idle
15:05:13.165	-7.3145094	-7.4007034	-0.22985038	0.9319641	0.9142649	0.53982955	-6.432156	-7.3814063	-0.558717	Walking_Idle
15:05:13.188	-7.3145094	-7.4007034	-0.22985038	0.9319641	0.9142649	0.53982955	-6.432156	-7.3814063	-0.558717	Walking_Idle
15:05:13.212	-7.3145094	-7.4007034	-0.22985038	0.9319641	0.9142649	0.53982955	-6.432156	-7.3814063	-0.558717	Walking_Idle
15:05:13.236	-7.3145094	-7.4007034	-0.22985038	0.9319641	0.9142649	0.53982955	-6.432156	-7.3814063	-0.558717	Walking_Idle
15:05:13.259	-7.3145094	-7.4007034	-0.22985038	0.9319641	0.9142649	0.53982955	-6.432156	-7.3814063	-0.558717	Walking_Idle
15:05:13.283	-7.3145094	-7.4007034	-0.22985038	0.9319641	0.9142649	0.53982955	-6.432156	-7.3814063	-0.558717	Walking_Idle
15:05:13.307	-5.854002	-6.8955116	0.05027977	0.010779329	0.33577552	0.8751946	-7.281318	-6.508038	-0.8932529	Walking_Idle
15:05:13.330	-5.854002	-6.8955116	0.05027977	0.010779329	0.33577552	0.8751946	-7.281318	-6.508038	-0.8932529	Walking_Idle
15:05:13.355	-5.854002	-6.8955116	0.05027977	0.010779329	0.33577552	0.8751946	-7.281318	-6.508038	-0.8932529	Walking_Idle
15:05:13.379	-5.854002	-6.8955116	0.05027977	0.010779329	0.33577552	0.8751946	-7.281318	-6.508038	-0.8932529	Walking_Idle
15:05:13.402	-5.854002	-6.8955116	0.05027977	0.010779329	0.33577552	0.8751946	-7.281318	-6.508038	-0.8932529	Walking_Idle
15:05:13.426	-5.854002	-6.8955116	0.05027977	0.010779329	0.33577552	0.8751946	-7.281318	-6.508038	-0.8932529	Walking_Idle
15:05:13.450	-5.854002	-6.8955116	0.05027977	0.010779329	0.33577552	0.8751946	-7.281318	-6.508038	-0.8932529	Walking_Idle
15:05:13.475	-5.99287	-8.324894	0.25139886	0.016277116	0.19527651	0.20446454	-7.494133	-6.2603784	-0.9029933	Walking_Idle
15:05:13.499	-5.99287	-8.324894	0.25139886	0.016277116	0.19527651	0.20446454	-7.494133	-6.2603784	-0.9029933	Walking_Idle
15:05:13.523	-5.99287	-8.324894	0.25139886	0.016277116	0.19527651	0.20446454	-7.494133	-6.2603784	-0.9029933	Walking_Idle
15:05:13.548	-5.99287	-8.324894	0.25139886	0.016277116	0.19527651	0.20446454	-7.494133	-6.2603784	-0.9029933	Walking_Idle
15:05:13.572	-5.99287	-8.324894	0.25139886	0.016277116	0.19527651	0.20446454	-7.494133	-6.2603784	-0.9029933	Walking_Idle
15:05:13.597	-5.99287	-8.324894	0.25139886	0.016277116	0.19527651	0.20446454	-7.494133	-6.2603784	-0.9029933	Walking_Idle
15:05:13.621	-5.99287	-8.324894	0.25139886	0.016277116	0.19527651	0.20446454	-7.494133	-6.2603784	-0.9029933	Walking_Idle
15:05:13.645	-5.99287	-8.324894	0.25139886	0.016277116	0.19527651	0.20446454	-7.494133	-6.2603784	-0.9029933	Walking_Idle
15:05:13.669	-5.9904757	-6.490879	0.11253092	-0.22745812	-0.90061575	-0.52918464	-6.7862005	-7.0278087	-0.8529649	Walking_Idle
15:05:13.693	-5.9904757	-6.490879	0.11253092	-0.22745812	-0.90061575	-0.52918464	-6.7862005	-7.0278087	-0.8529649	Walking_Idle
15:05:13.717	-5.9904757	-6.490879	0.11253092	-0.22745812	-0.90061575	-0.52918464	-6.7862005	-7.0278087	-0.8529649	Walking_Idle
15:05:13.740	-5.9904757	-6.490879	0.11253092	-0.22745812	-0.90061575	-0.52918464	-6.7862005	-7.0278087	-0.8529649	Walking_Idle
15:05:13.764	-5.9904757	-6.490879	0.11253092	-0.22745812	-0.90061575	-0.52918464	-6.7862005	-7.0278087	-0.8529649	Walking_Idle
15:05:13.789	-5.9904757	-6.490879	0.11253092	-0.22745812	-0.90061575	-0.52918464	-6.7862005	-7.0278087	-0.8529649	Walking_Idle
15:05:13.812	-5.9904757	-6.490879	0.11253092	-0.22745812	-0.90061575	-0.52918464	-6.7862005	-7.0278087	-0.8529649	Walking_Idle
15:05:13.836	-5.233885	-6.4190507	-0.66321415	-0.29954022	-0.83403146	-0.513913	-6.1530123	-7.629458	-0.31924766	Walking_Idle
15:05:13.860	-5.233885	-6.4190507	-0.66321415	-0.29954022	-0.83403146	-0.513913	-6.1530123	-7.629458	-0.31924766	Walking_Idle
15:05:13.882	-5.233885	-6.4190507	-0.66321415	-0.29954022	-0.83403146	-0.513913	-6.1530123	-7.629458	-0.31924766	Walking_Idle
15:05:13.905	-5.233885	-6.4190507	-0.66321415	-0.29954022	-0.83403146	-0.513913	-6.1530123	-7.629458	-0.31924766	Walking_Idle
15:05:13.929	-5.233885	-6.4190507	-0.66321415	-0.29954022	-0.83403146	-0.513913	-6.1530123	-7.629458	-0.31924766	Walking_Idle
15:05:13.953	-5.233885	-6.4190507	-0.66321415	-0.29954022	-0.83403146	-0.513913	-6.1530123	-7.629458	-0.31924766	Walking_Idle
15:05:13.977	-5.233885	-6.4190507	-0.66321415	-0.29954022	-0.83403146	-0.513913	-6.1530123	-7.629458	-0.31924766	Walking_Idle
15:05:14.001	-5.233885	-6.4190507	-0.66321415	-0.29954022	-0.83403146	-0.513913	-6.1530123	-7.629458	-0.31924766	Walking_Idle
15:05:14.024	-7.371972	-5.9378014	-0.83081335	0.112793826	0.013238671	-0.7209963	-5.551882	-8.0686865	-0.49300608	Walking_Idle
15:05:14.048	-7.371972	-5.9378014	-0.83081335	0.112793826	0.013238671	-0.7209963	-5.551882	-8.0686865	-0.49300608	Walking_Idle
15:05:14.072	-7.371972	-5.9378014	-0.83081335	0.112793826	0.013238671	-0.7209963	-5.551882	-8.0686865	-0.49300608	Walking_Idle
15:05:14.095	-7.371972	-5.9378014	-0.83081335	0.112793826	0.013238671	-0.7209963	-5.551882	-8.0686865	-0.49300608	Walking_Idle
15:05:14.120	-7.371972	-5.9378014	-0.83081335	0.112793826	0.013238671	-0.7209963	-5.551882	-8.0686865	-0.49300608	Walking_Idle
15:05:14.143	-7.371972	-5.9378014	-0.83081335	0.112793826	0.013238671	-0.7209963	-5.551882	-8.0686865	-0.49300608	Walking_Idle
15:05:14.167	-7.371972	-5.9378014	-0.83081335	0.112793826	0.013238671	-0.7209963	-5.551882	-8.0686865	-0.49300608	Walking_Idle
15:05:14.192	-9.138947	-9.534002	0.48124924	-0.11689151	0.16656584	0.021204965	-5.673192	-7.981437	-0.5305755	Walking_Idle
15:05:14.217	-9.138947	-9.534002	0.48124924	-0.11689151	0.16656584	0.021204965	-5.673192	-7.981437	-0.5305755	Walking_Idle
15:05:14.239	-9.138947	-9.534002	0.48124924	-0.11689151	0.16656584	0.021204965	-5.673192	-7.981437	-0.5305755	Walking_Idle
15:05:14.263	-9.138947	-9.534002	0.48124924	-0.11689151	0.16656584	0.021204965	-5.673192	-7.981437	-0.5305755	Walking_Idle
15:05:14.287	-9.138947	-9.534002	0.48124924	-0.11689151	0.16656584	0.021204965	-5.673192	-7.981437	-0.5305755	Walking_Idle
15:05:14.311	-9.138947	-9.534002	0.48124924	-0.11689151	0.16656584	0.021204965	-5.673192	-7.981437	-0.5305755	Walking_Idle
15:05:14.335	-9.138947	-9.534002	0.48124924	-0.11689151	0.16656584	0.021204965	-5.673192	-7.981437	-0.5305755	Walking_Idle
15:05:14.359	-9.138947	-9.534002	0.48124924	-0.11689151	0.16656584	0.021204965	-5.673192	-7.981437	-0.5305755	Walking_Idle
15:05:14.381	-7.379155	-7.632948	0.5770202	0.18976285	0.73833567	1.1671882	-6.8113832	-7.0483184	-0.31059024	Walking_Idle
15:05:14.405	-7.379155	-7.632948	0.5770202	0.18976285	0.73833567	1.1671882	-6.8113832	-7.0483184	-0.31059024	Walking_Idle
15:05:14.429	-7.379155	-7.632948	0.5770202	0.18976285	0.73833567	1.1671882	-6.8113832	-7.0483184	-0.31059024	Walking_Idle
15:05:14.453	-7.379155	-7.632948	0.5770202	0.18976285	0.73833567	1.1671882	-6.8113832	-7.0483184	-0.31059024	Walking_Idle
15:05:14.477	-7.379155	-7.632948	0.5770202	0.18976285	0.73833567	1.1671882	-6.8113832	-7.0483184	-0.31059024	Walking_Idle
15:05:14.501	-7.379155	-7.632948	0.5770202	0.18976285	0.73833567	1.1671882	-6.8113832	-7.0483184	-0.31059024	Walking_Idle
15:05:14.525	-7.379155	-7.632948	0.5770202	0.18976285	0.73833567	1.1671882	-6.8113832	-7.0483184	-0.31059024	Walking_Idle
15:05:14.550	-5.497255	-7.022408	-0.12210801	0.14394796	0.47749624	1.1641338	-7.793529	-5.9303875	-0.51126593	Walking_Idle
15:05:14.573	-5.497255	-7.022408	-0.12210801	0.14394796	0.47749624	1.1641338	-7.793529	-5.9303875	-0.51126593	Walking_Idle
15:05:14.597	-5.497255	-7.022408	-0.12210801	0.14394796	0.47749624	1.1641338	-7.793529	-5.9303875	-0.51126593	Walking_Idle
15:05:14.621	-5.497255	-7.022408	-0.12210801	0.14394796	0.47749624	1.1641338	-7.793529	-5.9303875	-0.51126593	Walking_Idle
15:05:14.645	-5.497255	-7.022408	-0.12210801	0.14394796	0.47749624	1.1641338	-7.793529	-5.9303875	-0.51126593	Walking_Idle
15:05:14.670	-5.497255	-7.022408	-0.12210801	0.14394796	0.47749624	1.1641338	-7.793529	-5.9303875	-0.51126593	Walking_Idle
15:05:14.692	-5.497255	-7.022408	-0.12210801	0.14394796	0.47749624	1.1641338	-7.793529	-5.9303875	-0.51126593	Walking_Idle
15:05:14.717	-5.497255	-7.022408	-0.12210801	0.14394796	0.47749624	1.1641338	-7.793529	-5.9303875	-0.51126593	Walking_Idle
15:05:14.740	-5.549929	-8.296163	-0.08858817	-0.34291166	-0.13214727	0.0071550645	-7.838631	-5.8630786	-0.59180546	Walking_Idle
15:05:14.763	-5.549929	-8.296163	-0.08858817	-0.34291166	-0.13214727	0.0071550645	-7.838631	-5.8630786	-0.59180546	Walking_Idle
15:05:14.786	-5.549929	-8.296163	-0.08858817	-0.34291166	-0.13214727	0.0071550645	-7.838631	-5.8630786	-0.59180546	Walking_Idle
15:05:14.808	-5.549929	-8.296163	-0.08858817	-0.34291166	-0.13214727	0.0071550645	-7.838631	-5.8630786	-0.59180546	Walking_Idle
15:05:14.832	-5.549929	-8.296163	-0.08858817	-0.34291166	-0.13214727	0.0071550645	-7.838631	-5.8630786	-0.59180546	Walking_Idle
15:05:14.855	-5.549929	-8.296163	-0.08858817	-0.34291166	-0.13214727	0.0071550645	-7.838631	-5.8630786	-0.59180546	Walking_Idle
15:05:14.879	-5.549929	-8.296163	-0.08858817	-0.34291166	-0.13214727	0.0071550645	-7.838631	-5.8630786	-0.59180546	Walking_Idle
15:05:14.903	-5.549929	-8.296163	-0.08858817	-0.34291166	-0.13214727	0.0071550645	-7.838631	-5.8630786	-0.59180546	Walking_Idle
15:05:14.927	-7.7718163	-6.8859344	-4.04393	0.09874393	-0.112599574	-0.87371266	-6.5120025	-7.314893	-0.50606656	Walking_Idle
15:05:14.950	-7.7718163	-6.8859344	-4.04393	0.09874393	-0.112599574	-0.87371266	-6.5120025	-7.314893	-0.50606656	Walking_Idle
15:05:14.974	-7.7718163	-6.8859344	-4.04393	0.09874393	-0.112599574	-0.87371266	-6.5120025	-7.314893	-0.50606656	Walking_Idle
15:05:14.998	-7.7718163	-6.8859344	-4.04393	0.09874393	-0.112599574	-0.87371266	-6.5120025	-7.314893	-0.50606656	Walking_Idle
15:05:15.022	-7.7718163	-6.8859344	-4.04393	0.09874393	-0.112599574	-0.87371266	-6.5120025	-7.314893	-0.50606656	Walking_Idle
15:05:15.046	-7.7718163	-6.8859344	-4.04393	0.09874393	-0.112599574	-0.87371266	-6.5120025	-7.314893	-0.50606656	Walking_Idle
15:05:15.070	-7.7718163	-6.8859344	-4.04393	0.09874393	-0.112599574	-0.87371266	-6.5120025	-7.314893	-0.50606656	Walking_Idle
15:05:15.093	-6.694392	-5.7534423	0.028731298	0.09202441	-0.24149214	-0.8071283	-5.9639297	-7.7241964	-0.9685466	Walking_Idle
15:05:15.117	-6.694392	-5.7534423	0.028731298	0.09202441	-0.24149214	-0.8071283	-5.9639297	-7.7241964	-0.9685466	Walking_Idle
15:05:15.141	-6.694392	-5.7534423	0.028731298	0.09202441	-0.24149214	-0.8071283	-5.9639297	-7.7241964	-0.9685466	Walking_Idle
15:05:15.164	-6.694392	-5.7534423	0.028731298	0.09202441	-0.24149214	-0.8071283	-5.9639297	-7.7241964	-0.9685466	Walking_Idle
15:05:15.188	-6.694392	-5.7534423	0.028731298	0.09202441	-0.24149214	-0.8071283	-5.9639297	-7.7241964	-0.9685466	Walking_Idle
15:05:15.212	-6.694392	-5.7534423	0.028731298	0.09202441	-0.24149214	-0.8071283	-5.9639297	-7.7241964	-0.9685466	Walking_Idle
15:05:15.235	-6.694392	-5.7534423	0.028731298	0.09202441	-0.24149214	-0.8071283	-5.9639297	-7.7241964	-0.9685466	Walking_Idle
15:05:15.260	-6.694392	-5.7534423	0.028731298	0.09202441	-0.24149214	-0.8071283	-5.9639297	-7.7241964	-0.9685466	Walking_Idle
15:05:15.284	-8.38475	-5.8755503	-1.1157321	0.34309003	0.49643308	-0.4399983	-5.652887	-7.966415	-0.86658543	Walking_Idle
15:05:15.308	-8.38475	-5.8755503	-1.1157321	0.34309003	0.49643308	-0.4399983	-5.652887	-7.966415	-0.86658543	Walking_Idle
15:05:15.332	-8.38475	-5.8755503	-1.1157321	0.34309003	0.49643308	-0.4399983	-5.652887	-7.966415	-0.86658543	Walking_Idle
15:05:15.356	-8.38475	-5.8755503	-1.1157321	0.34309003	0.49643308	-0.4399983	-5.652887	-7.966415	-0.86658543	Walking_Idle
15:05:15.380	-8.38475	-5.8755503	-1.1157321	0.34309003	0.49643308	-0.4399983	-5.652887	-7.966415	-0.86658543	Walking_Idle
15:05:15.404	-8.38475	-5.8755503	-1.1157321	0.34309003	0.49643308	-0.4399983	-5.652887	-7.966415	-0.86658543	Walking_Idle
15:05:15.428	-8.38475	-5.8755503	-1.1157321	0.34309003	0.49643308	-0.4399983	-5.652887	-7.966415	-0.86658543	Walking_Idle
15:05:15.452	-7.573091	-6.735095	1.3288225	0.60454035	0.21971112	0.4512541	-6.4372063	-7.355176	-0.7960575	Walking_Idle
15:05:15.476	-7.573091	-6.735095	1.3288225	0.60454035	0.21971112	0.4512541	-6.4372063	-7.355176	-0.7960575	Walking_Idle
15:05:15.501	-7.573091	-6.735095	1.3288225	0.60454035	0.21971112	0.4512541	-6.4372063	-7.355176	-0.7960575	Walking_Idle
15:05:15.524	-7.573091	-6.735095	1.3288225	0.60454035	0.21971112	0.4512541	-6.4372063	-7.355176	-0.7960575	Walking_Idle
15:05:15.548	-7.573091	-6.735095	1.3288225	0.60454035	0.21971112	0.4512541	-6.4372063	-7.355176	-0.7960575	Walking_Idle
15:05:15.572	-7.573091	-6.735095	1.3288225	0.60454035	0.21971112	0.4512541	-6.4372063	-7.355176	-0.7960575	Walking_Idle
15:05:15.596	-7.573091	-6.735095	1.3288225	0.60454035	0.21971112	0.4512541	-6.4372063	-7.355176	-0.7960575	Walking_Idle
15:05:15.621	-7.573091	-6.735095	1.3288225	0.60454035	0.21971112	0.4512541	-6.4372063	-7.355176	-0.7960575	Walking_Idle
15:05:15.645	-5.968927	-6.567496	-0.22027329	0.8861492	1.5104693	0.3687873	-6.955148	-6.8738103	-0.73923016	Walking_Idle
15:05:15.667	-5.968927	-6.567496	-0.22027329	0.8861492	1.5104693	0.3687873	-6.955148	-6.8738103	-0.73923016	Walking_Idle
15:05:15.689	-5.968927	-6.567496	-0.22027329	0.8861492	1.5104693	0.3687873	-6.955148	-6.8738103	-0.73923016	Walking_Idle
15:05:15.711	-5.968927	-6.567496	-0.22027329	0.8861492	1.5104693	0.3687873	-6.955148	-6.8738103	-0.73923016	Walking_Idle
15:05:15.734	-5.968927	-6.567496	-0.22027329	0.8861492	1.5104693	0.3687873	-6.955148	-6.8738103	-0.73923016	Walking_Idle
15:05:15.758	-5.968927	-6.567496	-0.22027329	0.8861492	1.5104693	0.3687873	-6.955148	-6.8738103	-0.73923016	Walking_Idle
15:05:15.780	-5.968927	-6.567496	-0.22027329	0.8861492	1.5104693	0.3687873	-6.955148	-6.8738103	-0.73923016	Walking_Idle
15:05:15.804	-5.968927	-6.567496	-0.22027329	0.8861492	1.5104693	0.3687873	-6.955148	-6.8738103	-0.73923016	Walking_Idle
15:05:15.829	-5.830059	-8.0711	0.071828246	-0.08268305	0.48788098	0.3229724	-7.182354	-6.5581865	-1.2547128	Walking_Idle
15:05:15.852	-5.830059	-8.0711	0.071828246	-0.08268305	0.48788098	0.3229724	-7.182354	-6.5581865	-1.2547128	Walking_Idle
15:05:15.876	-5.830059	-8.0711	0.071828246	-0.08268305	0.48788098	0.3229724	-7.182354	-6.5581865	-1.2547128	Walking_Idle
15:05:15.900	-5.830059	-8.0711	0.071828246	-0.08268305	0.48788098	0.3229724	-7.182354	-6.5581865	-1.2547128	Walking_Idle
15:05:15.924	-5.830059	-8.0711	0.071828246	-0.08268305	0.48788098	0.3229724	-7.182354	-6.5581865	-1.2547128	Walking_Idle
15:05:15.948	-5.830059	-8.0711	0.071828246	-0.08268305	0.48788098	0.3229724	-7.182354	-6.5581865	-1.2547128	Walking_Idle
15:05:15.972	-5.830059	-8.0711	0.071828246	-0.08268305	0.48788098	0.3229724	-7.182354	-6.5581865	-1.2547128	Walking_Idle
15:05:15.996	-6.93382	-9.567522	-1.0870007	-0.122389294	-0.10771265	-0.06859222	-6.8921747	-6.8719068	-1.2019969	Walking_Idle
15:05:16.020	-6.93382	-9.567522	-1.0870007	-0.122389294	-0.10771265	-0.06859222	-6.8921747	-6.8719068	-1.2019969	Walking_Idle
15:05:16.042	-6.93382	-9.567522	-1.0870007	-0.122389294	-0.10771265	-0.06859222	-6.8921747	-6.8719068	-1.2019969	Walking_Idle
15:05:16.066	-6.93382	-9.567522	-1.0870007	-0.122389294	-0.10771265	-0.06859222	-6.8921747	-6.8719068	-1.2019969	Walking_Idle
15:05:16.091	-6.93382	-9.567522	-1.0870007	-0.122389294	-0.10771265	-0.06859222	-6.8921747	-6.8719068	-1.2019969	Walking_Idle
15:05:16.114	-6.93382	-9.567522	-1.0870007	-0.122389294	-0.10771265	-0.06859222	-6.8921747	-6.8719068	-1.2019969	Walking_Idle
15:05:16.137	-6.93382	-9.567522	-1.0870007	-0.122389294	-0.10771265	-0.06859222	-6.8921747	-6.8719068	-1.2019969	Walking_Idle
15:05:16.159	-6.93382	-9.567522	-1.0870007	-0.122389294	-0.10771265	-0.06859222	-6.8921747	-6.8719068	-1.2019969	Walking_Idle
15:05:16.183	-5.564295	-6.4621477	0.117319465	0.51474315	0.59294975	-0.27811903	-6.3685637	-7.4361134	-0.56173325	Walking_Idle
15:05:16.208	-5.564295	-6.4621477	0.117319465	0.51474315	0.59294975	-0.27811903	-6.3685637	-7.4361134	-0.56173325	Walking_Idle
15:05:16.231	-5.564295	-6.4621477	0.117319465	0.51474315	0.59294975	-0.27811903	-6.3685637	-7.4361134	-0.56173325	Walking_Idle
15:05:16.255	-5.564295	-6.4621477	0.117319465	0.51474315	0.59294975	-0.27811903	-6.3685637	-7.4361134	-0.56173325	Walking_Idle
15:05:16.279	-5.564295	-6.4621477	0.117319465	0.51474315	0.59294975	-0.27811903	-6.3685637	-7.4361134	-0.56173325	Walking_Idle
15:05:16.303	-5.564295	-6.4621477	0.117319465	0.51474315	0.59294975	-0.27811903	-6.3685637	-7.4361134	-0.56173325	Walking_Idle
15:05:16.327	-5.564295	-6.4621477	0.117319465	0.51474315	0.59294975	-0.27811903	-6.3685637	-7.4361134	-0.56173325	Walking_Idle
15:05:16.351	-6.58665	-6.7662206	-0.54828894	0.4732043	0.9112106	-0.63914037	-5.759991	-7.91881	-0.533657	Walking_Idle
15:05:16.373	-6.58665	-6.7662206	-0.54828894	0.4732043	0.9112106	-0.63914037	-5.759991	-7.91881	-0.533657	Walking_Idle
15:05:16.397	-6.58665	-6.7662206	-0.54828894	0.4732043	0.9112106	-0.63914037	-5.759991	-7.91881	-0.533657	Walking_Idle
15:05:16.421	-6.58665	-6.7662206	-0.54828894	0.4732043	0.9112106	-0.63914037	-5.759991	-7.91881	-0.533657	Walking_Idle
15:05:16.445	-6.58665	-6.7662206	-0.54828894	0.4732043	0.9112106	-0.63914037	-5.759991	-7.91881	-0.533657	Walking_Idle
15:05:16.469	-6.58665	-6.7662206	-0.54828894	0.4732043	0.9112106	-0.63914037	-5.759991	-7.91881	-0.533657	Walking_Idle
15:05:16.493	-6.58665	-6.7662206	-0.54828894	0.4732043	0.9112106	-0.63914037	-5.759991	-7.91881	-0.533657	Walking_Idle
15:05:16.516	-6.58665	-6.7662206	-0.54828894	0.4732043	0.9112106	-0.63914037	-5.759991	-7.91881	-0.533657	Walking_Idle
15:05:16.540	-8.91149	-7.893924	0.035914123	0.44876972	0.7511639	0.45369756	-6.1677814	-7.605475	-0.53415954	Walking_Idle
15:05:16.565	-8.91149	-7.893924	0.035914123	0.44876972	0.7511639	0.45369756	-6.1677814	-7.605475	-0.53415954	Walking_Idle
15:05:16.589	-8.91149	-7.893924	0.035914123	0.44876972	0.7511639	0.45369756	-6.1677814	-7.605475	-0.53415954	Walking_Idle
15:05:16.611	-8.91149	-7.893924	0.035914123	0.44876972	0.7511639	0.45369756	-6.1677814	-7.605475	-0.53415954	Walking_Idle
15:05:16.635	-8.91149	-7.893924	0.035914123	0.44876972	0.7511639	0.45369756	-6.1677814	-7.605475	-0.53415954	Walking_Idle
15:05:16.659	-8.91149	-7.893924	0.035914123	0.44876972	0.7511639	0.45369756	-6.1677814	-7.605475	-0.53415954	Walking_Idle
15:05:16.683	-8.91149	-7.893924	0.035914123	0.44876972	0.7511639	0.45369756	-6.1677814	-7.605475	-0.53415954	Walking_Idle
15:05:16.707	-8.91149	-7.893924	0.035914123	0.44876972	0.7511639	0.45369756	-6.1677814	-7.605475	-0.53415954	Walking_Idle
15:05:16.731	-7.6090055	-8.968953	-1.1779832	1.281379	1.9032557	1.0266892	-6.858871	-6.991483	-0.49521968	Walking_Idle
15:05:16.755	-7.6090055	-8.968953	-1.1779832	1.281379	1.9032557	1.0266892	-6.858871	-6.991483	-0.49521968	Walking_Idle
15:05:16.779	-7.6090055	-8.968953	-1.1779832	1.281379	1.9032557	1.0266892	-6.858871	-6.991483	-0.49521968	Walking_Idle
15:05:16.803	-7.6090055	-8.968953	-1.1779832	1.281379	1.9032557	1.0266892	-6.858871	-6.991483	-0.49521968	Walking_Idle
15:05:16.827	-7.6090055	-8.968953	-1.1779832	1.281379	1.9032557	1.0266892	-6.858871	-6.991483	-0.49521968	Walking_Idle
15:05:16.851	-7.6090055	-8.968953	-1.1779832	1.281379	1.9032557	1.0266892	-6.858871	-6.991483	-0.49521968	Walking_Idle
15:05:16.873	-7.6090055	-8.968953	-1.1779832	1.281379	1.9032557	1.0266892	-6.858871	-6.991483	-0.49521968	Walking_Idle
15:05:16.897	-5.5092263	-6.055121	0.026337024	0.23557775	0.35654494	0.7805104	-7.496348	-6.241756	-1.007584	Walking_Idle
15:05:16.920	-5.5092263	-6.055121	0.026337024	0.23557775	0.35654494	0.7805104	-7.496348	-6.241756	-1.007584	Walking_Idle
15:05:16.944	-5.5092263	-6.055121	0.026337024	0.23557775	0.35654494	0.7805104	-7.496348	-6.241756	-1.007584	Walking_Idle
15:05:16.968	-5.5092263	-6.055121	0.026337024	0.23557775	0.35654494	0.7805104	-7.496348	-6.241756	-1.007584	Walking_Idle
15:05:16.992	-5.5092263	-6.055121	0.026337024	0.23557775	0.35654494	0.7805104	-7.496348	-6.241756	-1.007584	Walking_Idle
15:05:17.014	-5.5092263	-6.055121	0.026337024	0.23557775	0.35654494	0.7805104	-7.496348	-6.241756	-1.007584	Walking_Idle
15:05:17.039	-5.5092263	-6.055121	0.026337024	0.23557775	0.35654494	0.7805104	-7.496348	-6.241756	-1.007584	Walking_Idle
15:05:17.063	-5.5092263	-6.055121	0.026337024	0.23557775	0.35654494	0.7805104	-7.496348	-6.241756	-1.007584	Walking_Idle
15:05:17.087	-5.4948606	-8.317711	0.12689656	-0.17797802	-0.32518065	0.08656754	-7.6660748	-6.0746655	-0.70696944	Walking_Idle
15:05:17.111	-5.4948606	-8.317711	0.12689656	-0.17797802	-0.32518065	0.08656754	-7.6660748	-6.0746655	-0.70696944	Walking_Idle
15:05:17.134	-5.4948606	-8.317711	0.12689656	-0.17797802	-0.32518065	0.08656754	-7.6660748	-6.0746655	-0.70696944	Walking_Idle
15:05:17.159	-5.4948606	-8.317711	0.12689656	-0.17797802	-0.32518065	0.08656754	-7.6660748	-6.0746655	-0.70696944	Walking_Idle
15:05:17.183	-5.4948606	-8.317711	0.12689656	-0.17797802	-0.32518065	0.08656754	-7.6660748	-6.0746655	-0.70696944	Walking_Idle
15:05:17.205	-5.4948606	-8.317711	0.12689656	-0.17797802	-0.32518065	0.08656754	-7.6660748	-6.0746655	-0.70696944	Walking_Idle
15:05:17.228	-5.4948606	-8.317711	0.12689656	-0.17797802	-0.32518065	0.08656754	-7.6660748	-6.0746655	-0.70696944	Walking_Idle
15:05:17.252	-7.6473136	-6.689604	-0.35914123	-0.767463	-0.8694616	-1.3703461	-6.5468535	-7.2897468	-0.41055268	Walking_Idle
15:05:17.275	-7.6473136	-6.689604	-0.35914123	-0.767463	-0.8694616	-1.3703461	-6.5468535	-7.2897468	-0.41055268	Walking_Idle
15:05:17.298	-7.6473136	-6.689604	-0.35914123	-0.767463	-0.8694616	-1.3703461	-6.5468535	-7.2897468	-0.41055268	Walking_Idle
15:05:17.322	-7.6473136	-6.689604	-0.35914123	-0.767463	-0.8694616	-1.3703461	-6.5468535	-7.2897468	-0.41055268	Walking_Idle
15:05:17.346	-7.6473136	-6.689604	-0.35914123	-0.767463	-0.8694616	-1.3703461	-6.5468535	-7.2897468	-0.41055268	Walking_Idle
15:05:17.369	-7.6473136	-6.689604	-0.35914123	-0.767463	-0.8694616	-1.3703461	-6.5468535	-7.2897468	-0.41055268	Walking_Idle
15:05:17.394	-7.6473136	-6.689604	-0.35914123	-0.767463	-0.8694616	-1.3703461	-6.5468535	-7.2897468	-0.41055268	Walking_Idle
15:05:17.418	-7.6473136	-6.689604	-0.35914123	-0.767463	-0.8694616	-1.3703461	-6.5468535	-7.2897468	-0.41055268	Walking_Idle
15:05:17.441	-6.483696	-5.3895125	-0.2681588	0.28933388	-0.050291315	-0.6935074	-5.5311823	-8.084615	-0.46369213	Walking_Idle
15:05:17.465	-6.483696	-5.3895125	-0.2681588	0.28933388	-0.050291315	-0.6935074	-5.5311823	-8.084615	-0.46369213	Walking_Idle
15:05:17.488	-6.483696	-5.3895125	-0.2681588	0.28933388	-0.050291315	-0.6935074	-5.5311823	-8.084615	-0.46369213	Walking_Idle
15:05:17.513	-6.483696	-5.3895125	-0.2681588	0.28933388	-0.050291315	-0.6935074	-5.5311823	-8.084615	-0.46369213	Walking_Idle
15:05:17.537	-6.483696	-5.3895125	-0.2681588	0.28933388	-0.050291315	-0.6935074	-5.5311823	-8.084615	-0.46369213	Walking_Idle
15:05:17.561	-6.483696	-5.3895125	-0.2681588	0.28933388	-0.050291315	-0.6935074	-5.5311823	-8.084615	-0.46369213	Walking_Idle
15:05:17.585	-6.483696	-5.3895125	-0.2681588	0.28933388	-0.050291315	-0.6935074	-5.5311823	-8.084615	-0.46369213	Walking_Idle
15:05:17.610	-6.483696	-5.3895125	-0.2681588	0.7230482	0.75360733	-0.3117166	-5.5311823	-8.084615	-0.46369213	Walking_Idle
15:05:17.634	-8.217151	-5.3919067	-1.4102279	0.7230482	0.75360733	-0.3117166	-5.4732246	-8.118969	-0.544077	Walking_Idle
15:05:17.657	-8.217151	-5.3919067	-1.4102279	0.7230482	0.75360733	-0.3117166	-5.4732246	-8.118969	-0.544077	Walking_Idle
15:05:17.681	-8.217151	-5.3919067	-1.4102279	0.7230482	0.75360733	-0.3117166	-5.4732246	-8.118969	-0.544077	Walking_Idle
15:05:17.704	-8.217151	-5.3919067	-1.4102279	0.7230482	0.75360733	-0.3117166	-5.4732246	-8.118969	-0.544077	Walking_Idle
15:05:17.726	-8.217151	-5.3919067	-1.4102279	0.7230482	0.75360733	-0.3117166	-5.4732246	-8.118969	-0.544077	Walking_Idle
15:05:17.751	-8.217151	-5.3919067	-1.4102279	0.7230482	0.75360733	-0.3117166	-5.4732246	-8.118969	-0.544077	Walking_Idle
15:05:17.773	-8.217151	-5.3919067	-1.4102279	0.7230482	0.75360733	-0.3117166	-5.4732246	-8.118969	-0.544077	Walking_Idle
15:05:17.796	-8.095043	-9.7135725	-0.5889916	0.31560108	-0.07106073	1.0468477	-6.773739	-7.0800214	-0.3995346	Walking_Idle
15:05:17.817	-8.095043	-9.7135725	-0.5889916	0.31560108	-0.07106073	1.0468477	-6.773739	-7.0800214	-0.3995346	Walking_Idle
15:05:17.839	-8.095043	-9.7135725	-0.5889916	0.31560108	-0.07106073	1.0468477	-6.773739	-7.0800214	-0.3995346	Walking_Idle
15:05:17.864	-8.095043	-9.7135725	-0.5889916	0.31560108	-0.07106073	1.0468477	-6.773739	-7.0800214	-0.3995346	Walking_Idle
15:05:17.888	-8.095043	-9.7135725	-0.5889916	0.31560108	-0.07106073	1.0468477	-6.773739	-7.0800214	-0.3995346	Walking_Idle
15:05:17.912	-8.095043	-9.7135725	-0.5889916	0.31560108	-0.07106073	1.0468477	-6.773739	-7.0800214	-0.3995346	Walking_Idle
15:05:17.935	-8.095043	-9.7135725	-0.5889916	0.31560108	-0.07106073	1.0468477	-6.773739	-7.0800214	-0.3995346	Walking_Idle
15:05:17.959	-8.095043	-9.7135725	-0.5889916	0.31560108	-0.07106073	1.0468477	-6.773739	-7.0800214	-0.3995346	Walking_Idle
15:05:17.984	-6.3759537	-7.1995845	0.3519584	1.077961	2.1946385	0.43170643	-7.3926497	-6.4368863	-0.29201895	Walking_Idle
15:05:18.008	-6.3759537	-7.1995845	0.3519584	1.077961	2.1946385	0.43170643	-7.3926497	-6.4368863	-0.29201895	Walking_Idle
15:05:18.030	-6.3759537	-7.1995845	0.3519584	1.077961	2.1946385	0.43170643	-7.3926497	-6.4368863	-0.29201895	Walking_Idle
15:05:18.054	-6.3759537	-7.1995845	0.3519584	1.077961	2.1946385	0.43170643	-7.3926497	-6.4368863	-0.29201895	Walking_Idle
15:05:18.078	-6.3759537	-7.1995845	0.3519584	1.077961	2.1946385	0.43170643	-7.3926497	-6.4368863	-0.29201895	Walking_Idle
15:05:18.101	-6.3759537	-7.1995845	0.3519584	1.077961	2.1946385	0.43170643	-7.3926497	-6.4368863	-0.29201895	Walking_Idle
15:05:18.125	-6.3759537	-7.1995845	0.3519584	1.077961	2.1946385	0.43170643	-7.3926497	-6.4368863	-0.29201895	Walking_Idle
15:05:18.149	-5.9473786	-7.0607166	0.076616794	-0.11566978	0.34310588	0.82510364	-7.6744537	-6.030281	-0.9530887	Walking_Idle
15:05:18.172	-5.9473786	-7.0607166	0.076616794	-0.11566978	0.34310588	0.82510364	-7.6744537	-6.030281	-0.9530887	Walking_Idle
15:05:18.196	-5.9473786	-7.0607166	0.076616794	-0.11566978	0.34310588	0.82510364	-7.6744537	-6.030281	-0.9530887	Walking_Idle
15:05:18.220	-5.9473786	-7.0607166	0.076616794	-0.11566978	0.34310588	0.82510364	-7.6744537	-6.030281	-0.9530887	Walking_Idle
15:05:18.244	-5.9473786	-7.0607166	0.076616794	-0.11566978	0.34310588	0.82510364	-7.6744537	-6.030281	-0.9530887	Walking_Idle
15:05:18.268	-5.9473786	-7.0607166	0.076616794	-0.11566978	0.34310588	0.82510364	-7.6744537	-6.030281	-0.9530887	Walking_Idle
15:05:18.292	-5.9473786	-7.0607166	0.076616794	-0.11566978	0.34310588	0.82510364	-7.6744537	-6.030281	-0.9530887	Walking_Idle
15:05:18.315	-5.9473786	-7.0607166	0.076616794	-0.11566978	0.34310588	0.82510364	-7.6744537	-6.030281	-0.9530887	Walking_Idle
15:05:18.340	-7.7071705	-9.301758	-0.89067024	-0.6477334	-0.7472886	-0.17488278	-7.6130123	-6.1652718	-0.44899493	Walking_Idle
15:05:18.364	-7.7071705	-9.301758	-0.89067024	-0.6477334	-0.7472886	-0.17488278	-7.6130123	-6.1652718	-0.44899493	Walking_Idle
15:05:18.387	-7.7071705	-9.301758	-0.89067024	-0.6477334	-0.7472886	-0.17488278	-7.6130123	-6.1652718	-0.44899493	Walking_Idle
15:05:18.411	-7.7071705	-9.301758	-0.89067024	-0.6477334	-0.7472886	-0.17488278	-7.6130123	-6.1652718	-0.44899493	Walking_Idle
15:05:18.436	-7.7071705	-9.301758	-0.89067024	-0.6477334	-0.7472886	-0.17488278	-7.6130123	-6.1652718	-0.44899493	Walking_Idle
15:05:18.461	-7.7071705	-9.301758	-0.89067024	-0.6477334	-0.7472886	-0.17488278	-7.6130123	-6.1652718	-0.44899493	Walking_Idle
15:05:18.485	-7.7071705	-9.301758	-0.89067024	-0.6477334	-0.7472886	-0.17488278	-7.6130123	-6.1652718	-0.44899493	Walking_Idle
15:05:18.508	-8.557138	-6.483696	-1.5347302	-0.305038	0.2673586	-1.0136008	-6.430062	-7.3997607	-0.26057285	Walking_Idle
15:05:18.531	-8.557138	-6.483696	-1.5347302	-0.305038	0.2673586	-1.0136008	-6.430062	-7.3997607	-0.26057285	Walking_Idle
15:05:18.555	-8.557138	-6.483696	-1.5347302	-0.305038	0.2673586	-1.0136008	-6.430062	-7.3997607	-0.26057285	Walking_Idle
15:05:18.580	-8.557138	-6.483696	-1.5347302	-0.305038	0.2673586	-1.0136008	-6.430062	-7.3997607	-0.26057285	Walking_Idle
15:05:18.603	-8.557138	-6.483696	-1.5347302	-0.305038	0.2673586	-1.0136008	-6.430062	-7.3997607	-0.26057285	Walking_Idle
15:05:18.627	-8.557138	-6.483696	-1.5347302	-0.305038	0.2673586	-1.0136008	-6.430062	-7.3997607	-0.26057285	Walking_Idle
15:05:18.651	-8.557138	-6.483696	-1.5347302	-0.305038	0.2673586	-1.0136008	-6.430062	-7.3997607	-0.26057285	Walking_Idle
15:05:18.674	-8.557138	-6.483696	-1.5347302	-0.305038	0.2673586	-1.0136008	-6.430062	-7.3997607	-0.26057285	Walking_Idle
15:05:18.699	-7.127756	-5.5283804	-1.7645805	0.7651979	0.6454842	-0.81323695	-5.803005	-7.895477	-0.39574382	Walking_Idle
15:05:18.722	-7.127756	-5.5283804	-1.7645805	0.7651979	0.6454842	-0.81323695	-5.803005	-7.895477	-0.39574382	Walking_Idle
15:05:18.746	-7.127756	-5.5283804	-1.7645805	0.7651979	0.6454842	-0.81323695	-5.803005	-7.895477	-0.39574382	Walking_Idle
15:05:18.770	-7.127756	-5.5283804	-1.7645805	0.7651979	0.6454842	-0.81323695	-5.803005	-7.895477	-0.39574382	Walking_Idle
15:05:18.792	-7.127756	-5.5283804	-1.7645805	0.7651979	0.6454842	-0.81323695	-5.803005	-7.895477	-0.39574382	Walking_Idle
15:05:18.815	-7.127756	-5.5283804	-1.7645805	0.7651979	0.6454842	-0.81323695	-5.803005	-7.895477	-0.39574382	Walking_Idle
15:05:18.839	-7.127756	-5.5283804	-1.7645805	0.7651979	0.6454842	-0.81323695	-5.803005	-7.895477	-0.39574382	Walking_Idle
15:05:18.862	-7.127756	-5.5283804	-1.7645805	0.7651979	0.6454842	-0.81323695	-5.803005	-7.895477	-0.39574382	Walking_Idle
15:05:18.886	-8.9186735	-6.4765134	-1.359948	0.57094276	0.5685152	-0.29644498	-5.678046	-7.97535	-0.5689235	Walking_Idle
15:05:18.910	-8.9186735	-6.4765134	-1.359948	0.57094276	0.5685152	-0.29644498	-5.678046	-7.97535	-0.5689235	Walking_Idle
15:05:18.934	-8.9186735	-6.4765134	-1.359948	0.57094276	0.5685152	-0.29644498	-5.678046	-7.97535	-0.5689235	Walking_Idle
15:05:18.958	-8.9186735	-6.4765134	-1.359948	0.57094276	0.5685152	-0.29644498	-5.678046	-7.97535	-0.5689235	Walking_Idle
15:05:18.981	-8.9186735	-6.4765134	-1.359948	0.57094276	0.5685152	-0.29644498	-5.678046	-7.97535	-0.5689235	Walking_Idle
15:05:19.003	-8.9186735	-6.4765134	-1.359948	0.57094276	0.5685152	-0.29644498	-5.678046	-7.97535	-0.5689235	Walking_Idle
15:05:19.025	-8.9186735	-6.4765134	-1.359948	0.57094276	0.5685152	-0.29644498	-5.678046	-7.97535	-0.5689235	Walking_Idle
15:05:19.050	-7.90829	-7.6305537	-0.4668836	0.99977016	0.6949643	0.764628	-6.691495	-7.151988	-0.49293286	Walking_Idle
15:05:19.073	-7.90829	-7.6305537	-0.4668836	0.99977016	0.6949643	0.764628	-6.691495	-7.151988	-0.49293286	Walking_Idle
15:05:19.097	-7.90829	-7.6305537	-0.4668836	0.99977016	0.6949643	0.764628	-6.691495	-7.151988	-0.49293286	Walking_Idle
15:05:19.121	-7.90829	-7.6305537	-0.4668836	0.99977016	0.6949643	0.764628	-6.691495	-7.151988	-0.49293286	Walking_Idle
15:05:19.145	-7.90829	-7.6305537	-0.4668836	0.99977016	0.6949643	0.764628	-6.691495	-7.151988	-0.49293286	Walking_Idle
15:05:19.170	-7.90829	-7.6305537	-0.4668836	0.99977016	0.6949643	0.764628	-6.691495	-7.151988	-0.49293286	Walking_Idle
15:05:19.194	-7.90829	-7.6305537	-0.4668836	0.99977016	0.6949643	0.764628	-6.691495	-7.151988	-0.49293286	Walking_Idle
15:05:19.218	-7.90829	-7.6305537	-0.4668836	0.99977016	0.6949643	0.764628	-6.691495	-7.151988	-0.49293286	Walking_Idle
15:05:19.241	-5.6385174	-6.711152	1.0079896	0.4805347	1.0297184	0.80494505	-7.4475346	-6.2697597	-1.1807775	Walking_Idle
15:05:19.264	-5.6385174	-6.711152	1.0079896	0.4805347	1.0297184	0.80494505	-7.4475346	-6.2697597	-1.1807775	Walking_Idle
15:05:19.289	-5.6385174	-6.711152	1.0079896	0.4805347	1.0297184	0.80494505	-7.4475346	-6.2697597	-1.1807775	Walking_Idle
15:05:19.314	-5.6385174	-6.711152	1.0079896	0.4805347	1.0297184	0.80494505	-7.4475346	-6.2697597	-1.1807775	Walking_Idle
15:05:19.339	-5.6385174	-6.711152	1.0079896	0.4805347	1.0297184	0.80494505	-7.4475346	-6.2697597	-1.1807775	Walking_Idle
15:05:19.365	-5.6385174	-6.711152	1.0079896	0.4805347	1.0297184	0.80494505	-7.4475346	-6.2697597	-1.1807775	Walking_Idle
15:05:19.390	-5.6385174	-6.711152	1.0079896	0.4805347	1.0297184	0.80494505	-7.4475346	-6.2697597	-1.1807775	Walking_Idle
15:05:19.413	-5.2458563	-7.3145094	0.600963	-0.1926388	-0.0044764206	0.45491928	-7.739834	-5.925038	-1.0765398	Walking_Idle
15:05:19.435	-5.2458563	-7.3145094	0.600963	-0.1926388	-0.0044764206	0.45491928	-7.739834	-5.925038	-1.0765398	Walking_Idle
15:05:19.457	-5.2458563	-7.3145094	0.600963	-0.1926388	-0.0044764206	0.45491928	-7.739834	-5.925038	-1.0765398	Walking_Idle
15:05:19.480	-5.2458563	-7.3145094	0.600963	-0.1926388	-0.0044764206	0.45491928	-7.739834	-5.925038	-1.0765398	Walking_Idle
15:05:19.502	-5.2458563	-7.3145094	0.600963	-0.1926388	-0.0044764206	0.45491928	-7.739834	-5.925038	-1.0765398	Walking_Idle
15:05:19.524	-5.2458563	-7.3145094	0.600963	-0.1926388	-0.0044764206	0.45491928	-7.739834	-5.925038	-1.0765398	Walking_Idle
15:05:19.547	-5.2458563	-7.3145094	0.600963	-0.1926388	-0.0044764206	0.45491928	-7.739834	-5.925038	-1.0765398	Walking_Idle
15:05:19.570	-5.2458563	-7.3145094	0.600963	-0.1926388	-0.0044764206	0.45491928	-7.739834	-5.925038	-1.0765398	Walking_Idle
15:05:19.593	-5.4565525	-9.148524	-0.71588814	-0.85298413	-0.8871767	-0.9683967	-7.1993594	-6.6436996	-0.44780222	Walking_Idle
15:05:19.617	-5.4565525	-9.148524	-0.71588814	-0.85298413	-0.8871767	-0.9683967	-7.1993594	-6.6436996	-0.44780222	Walking_Idle
15:05:19.642	-5.4565525	-9.148524	-0.71588814	-0.85298413	-0.8871767	-0.9683967	-7.1993594	-6.6436996	-0.44780222	Walking_Idle
15:05:19.665	-5.4565525	-9.148524	-0.71588814	-0.85298413	-0.8871767	-0.9683967	-7.1993594	-6.6436996	-0.44780222	Walking_Idle
15:05:19.689	-5.4565525	-9.148524	-0.71588814	-0.85298413	-0.8871767	-0.9683967	-7.1993594	-6.6436996	-0.44780222	Walking_Idle
15:05:19.713	-5.4565525	-9.148524	-0.71588814	-0.85298413	-0.8871767	-0.9683967	-7.1993594	-6.6436996	-0.44780222	Walking_Idle
15:05:19.737	-5.4565525	-9.148524	-0.71588814	-0.85298413	-0.8871767	-0.9683967	-7.1993594	-6.6436996	-0.44780222	Walking_Idle
15:05:19.760	-5.4565525	-9.148524	-0.71588814	-0.85298413	-0.8871767	-0.9683967	-7.1993594	-6.6436996	-0.44780222	Walking_Idle
15:05:19.784	-7.80773	-6.062304	-0.94573855	-0.29037723	-0.05334564	-0.2695669	-6.0361285	-7.7241864	-0.2686042	Walking_Idle
15:05:19.808	-7.80773	-6.062304	-0.94573855	-0.29037723	-0.05334564	-0.2695669	-6.0361285	-7.7241864	-0.2686042	Walking_Idle
15:05:19.832	-7.80773	-6.062304	-0.94573855	-0.29037723	-0.05334564	-0.2695669	-6.0361285	-7.7241864	-0.2686042	Walking_Idle
15:05:19.855	-7.80773	-6.062304	-0.94573855	-0.29037723	-0.05334564	-0.2695669	-6.0361285	-7.7241864	-0.2686042	Walking_Idle
15:05:19.878	-7.80773	-6.062304	-0.94573855	-0.29037723	-0.05334564	-0.2695669	-6.0361285	-7.7241864	-0.2686042	Walking_Idle
15:05:19.902	-7.80773	-6.062304	-0.94573855	-0.29037723	-0.05334564	-0.2695669	-6.0361285	-7.7241864	-0.2686042	Walking_Idle
15:05:19.926	-7.80773	-6.062304	-0.94573855	-0.29037723	-0.05334564	-0.2695669	-6.0361285	-7.7241864	-0.2686042	Walking_Idle
15:05:19.949	-7.1756415	-5.7199225	-1.4437478	0.19464977	0.72978365	-0.58660597	-5.9750857	-7.761884	-0.4708137	Walking_Idle
15:05:19.973	-7.1756415	-5.7199225	-1.4437478	0.19464977	0.72978365	-0.58660597	-5.9750857	-7.761884	-0.4708137	Walking_Idle
15:05:19.997	-7.1756415	-5.7199225	-1.4437478	0.19464977	0.72978365	-0.58660597	-5.9750857	-7.761884	-0.4708137	Walking_Idle
15:05:20.021	-7.1756415	-5.7199225	-1.4437478	0.19464977	0.72978365	-0.58660597	-5.9750857	-7.761884	-0.4708137	Walking_Idle
15:05:20.045	-7.1756415	-5.7199225	-1.4437478	0.19464977	0.72978365	-0.58660597	-5.9750857	-7.761884	-0.4708137	Walking_Idle
15:05:20.069	-7.1756415	-5.7199225	-1.4437478	0.19464977	0.72978365	-0.58660597	-5.9750857	-7.761884	-0.4708137	Walking_Idle
15:05:20.091	-7.1756415	-5.7199225	-1.4437478	0.19464977	0.72978365	-0.58660597	-5.9750857	-7.761884	-0.4708137	Walking_Idle
15:05:20.116	-7.1756415	-5.7199225	-1.4437478	0.19464977	0.72978365	-0.58660597	-5.9750857	-7.761884	-0.4708137	Walking_Idle
15:05:20.140	-8.992896	-6.160469	-0.08858817	0.25084937	0.15618114	0.7566867	-6.302583	-7.4664297	-0.8365385	Walking_Idle
15:05:20.164	-8.992896	-6.160469	-0.08858817	0.25084937	0.15618114	0.7566867	-6.302583	-7.4664297	-0.8365385	Walking_Idle
15:05:20.188	-8.992896	-6.160469	-0.08858817	0.25084937	0.15618114	0.7566867	-6.302583	-7.4664297	-0.8365385	Walking_Idle
15:05:20.210	-8.992896	-6.160469	-0.08858817	0.25084937	0.15618114	0.7566867	-6.302583	-7.4664297	-0.8365385	Walking_Idle
15:05:20.235	-8.992896	-6.160469	-0.08858817	0.25084937	0.15618114	0.7566867	-6.302583	-7.4664297	-0.8365385	Walking_Idle
15:05:20.260	-8.992896	-6.160469	-0.08858817	0.25084937	0.15618114	0.7566867	-6.302583	-7.4664297	-0.8365385	Walking_Idle
15:05:20.283	-8.992896	-6.160469	-0.08858817	0.25084937	0.15618114	0.7566867	-6.302583	-7.4664297	-0.8365385	Walking_Idle
15:05:20.308	-8.992896	-6.160469	-0.08858817	1.657672	2.9826546	0.45675188	-6.302583	-7.4664297	-0.8365385	Walking_Idle
15:05:20.332	-8.0375805	-8.631361	-1.7741576	1.657672	2.9826546	0.45675188	-6.979977	-6.8340816	-0.8633529	Walking_Idle
15:05:20.357	-8.0375805	-8.631361	-1.7741576	1.657672	2.9826546	0.45675188	-6.979977	-6.8340816	-0.8633529	Walking_Idle
15:05:20.381	-8.0375805	-8.631361	-1.7741576	1.657672	2.9826546	0.45675188	-6.979977	-6.8340816	-0.8633529	Walking_Idle
15:05:20.404	-8.0375805	-8.631361	-1.7741576	1.657672	2.9826546	0.45675188	-6.979977	-6.8340816	-0.8633529	Walking_Idle
15:05:20.428	-8.0375805	-8.631361	-1.7741576	1.657672	2.9826546	0.45675188	-6.979977	-6.8340816	-0.8633529	Walking_Idle
15:05:20.452	-8.0375805	-8.631361	-1.7741576	1.657672	2.9826546	0.45675188	-6.979977	-6.8340816	-0.8633529	Walking_Idle
15:05:20.476	-8.0375805	-8.631361	-1.7741576	1.657672	2.9826546	0.45675188	-6.979977	-6.8340816	-0.8633529	Walking_Idle
15:05:20.499	-4.819675	-7.580274	0.14844504	-0.15476516	-0.51393807	1.2270529	-7.816933	-5.798883	-1.1994267	Walking_Idle
15:05:20.523	-4.819675	-7.580274	0.14844504	-0.15476516	-0.51393807	1.2270529	-7.816933	-5.798883	-1.1994267	Walking_Idle
15:05:20.547	-4.819675	-7.580274	0.14844504	-0.15476516	-0.51393807	1.2270529	-7.816933	-5.798883	-1.1994267	Walking_Idle
15:05:20.570	-4.819675	-7.580274	0.14844504	-0.15476516	-0.51393807	1.2270529	-7.816933	-5.798883	-1.1994267	Walking_Idle
15:05:20.593	-4.819675	-7.580274	0.14844504	-0.15476516	-0.51393807	1.2270529	-7.816933	-5.798883	-1.1994267	Walking_Idle
15:05:20.615	-4.819675	-7.580274	0.14844504	-0.15476516	-0.51393807	1.2270529	-7.816933	-5.798883	-1.1994267	Walking_Idle
15:05:20.638	-4.819675	-7.580274	0.14844504	-0.15476516	-0.51393807	1.2270529	-7.816933	-5.798883	-1.1994267	Walking_Idle
15:05:20.661	-4.819675	-7.580274	0.14844504	-0.15476516	-0.51393807	1.2270529	-7.816933	-5.798883	-1.1994267	Walking_Idle
15:05:20.684	-5.542746	-8.93304	-0.076616794	-0.509067	-0.5890745	-0.17427191	-7.758341	-5.9417286	-0.8209318	Walking_Idle
15:05:20.708	-5.542746	-8.93304	-0.076616794	-0.509067	-0.5890745	-0.17427191	-7.758341	-5.9417286	-0.8209318	Walking_Idle
15:05:20.732	-5.542746	-8.93304	-0.076616794	-0.509067	-0.5890745	-0.17427191	-7.758341	-5.9417286	-0.8209318	Walking_Idle
15:05:20.755	-5.542746	-8.93304	-0.076616794	-0.509067	-0.5890745	-0.17427191	-7.758341	-5.9417286	-0.8209318	Walking_Idle
15:05:20.778	-5.542746	-8.93304	-0.076616794	-0.509067	-0.5890745	-0.17427191	-7.758341	-5.9417286	-0.8209318	Walking_Idle
15:05:20.802	-5.542746	-8.93304	-0.076616794	-0.509067	-0.5890745	-0.17427191	-7.758341	-5.9417286	-0.8209318	Walking_Idle
15:05:20.827	-5.542746	-8.93304	-0.076616794	-0.509067	-0.5890745	-0.17427191	-7.758341	-5.9417286	-0.8209318	Walking_Idle
15:05:20.852	-7.022408	-6.7829804	0.31365	-0.55610365	-0.654437	-1.0252072	-6.70685	-7.1376247	-0.49254036	Walking_Idle
15:05:20.875	-7.022408	-6.7829804	0.31365	-0.55610365	-0.654437	-1.0252072	-6.70685	-7.1376247	-0.49254036	Walking_Idle
15:05:20.899	-7.022408	-6.7829804	0.31365	-0.55610365	-0.654437	-1.0252072	-6.70685	-7.1376247	-0.49254036	Walking_Idle
15:05:20.923	-7.022408	-6.7829804	0.31365	-0.55610365	-0.654437	-1.0252072	-6.70685	-7.1376247	-0.49254036	Walking_Idle
15:05:20.947	-7.022408	-6.7829804	0.31365	-0.55610365	-0.654437	-1.0252072	-6.70685	-7.1376247	-0.49254036	Walking_Idle
15:05:20.971	-7.022408	-6.7829804	0.31365	-0.55610365	-0.654437	-1.0252072	-6.70685	-7.1376247	-0.49254036	Walking_Idle
15:05:20.995	-7.022408	-6.7829804	0.31365	-0.55610365	-0.654437	-1.0252072	-6.70685	-7.1376247	-0.49254036	Walking_Idle
15:05:21.019	-7.022408	-6.7829804	0.31365	-0.55610365	-0.654437	-1.0252072	-6.70685	-7.1376247	-0.49254036	Walking_Idle
15:05:21.042	-6.4405994	-5.8587904	-1.1923488	-0.20241265	-0.098549664	-0.24574316	-6.0523887	-7.6925163	-0.6033967	Walking_Idle
15:05:21.067	-6.4405994	-5.8587904	-1.1923488	-0.20241265	-0.098549664	-0.24574316	-6.0523887	-7.6925163	-0.6033967	Walking_Idle
15:05:21.090	-6.4405994	-5.8587904	-1.1923488	-0.20241265	-0.098549664	-0.24574316	-6.0523887	-7.6925163	-0.6033967	Walking_Idle
15:05:21.114	-6.4405994	-5.8587904	-1.1923488	-0.20241265	-0.098549664	-0.24574316	-6.0523887	-7.6925163	-0.6033967	Walking_Idle
15:05:21.138	-6.4405994	-5.8587904	-1.1923488	-0.20241265	-0.098549664	-0.24574316	-6.0523887	-7.6925163	-0.6033967	Walking_Idle
15:05:21.159	-6.4405994	-5.8587904	-1.1923488	-0.20241265	-0.098549664	-0.24574316	-6.0523887	-7.6925163	-0.6033967	Walking_Idle
15:05:21.181	-6.4405994	-5.8587904	-1.1923488	-0.20241265	-0.098549664	-0.24574316	-6.0523887	-7.6925163	-0.6033967	Walking_Idle
15:05:21.204	-6.4405994	-5.8587904	-1.1923488	-0.20241265	-0.098549664	-0.24574316	-6.0523887	-7.6925163	-0.6033967	Walking_Idle
15:05:21.229	-7.8987126	-4.70475	-0.8930645	0.44876972	0.5000983	-0.41312024	-5.8665843	-7.8266616	-0.7046201	Walking_Idle
15:05:21.252	-7.8987126	-4.70475	-0.8930645	0.44876972	0.5000983	-0.41312024	-5.8665843	-7.8266616	-0.7046201	Walking_Idle
15:05:21.276	-7.8987126	-4.70475	-0.8930645	0.44876972	0.5000983	-0.41312024	-5.8665843	-7.8266616	-0.7046201	Walking_Idle
15:05:21.301	-7.8987126	-4.70475	-0.8930645	0.44876972	0.5000983	-0.41312024	-5.8665843	-7.8266616	-0.7046201	Walking_Idle
15:05:21.324	-7.8987126	-4.70475	-0.8930645	0.44876972	0.5000983	-0.41312024	-5.8665843	-7.8266616	-0.7046201	Walking_Idle
15:05:21.348	-7.8987126	-4.70475	-0.8930645	0.44876972	0.5000983	-0.41312024	-5.8665843	-7.8266616	-0.7046201	Walking_Idle
15:05:21.372	-7.8987126	-4.70475	-0.8930645	0.44876972	0.5000983	-0.41312024	-5.8665843	-7.8266616	-0.7046201	Walking_Idle
15:05:21.395	-8.9498	-9.627379	1.8866886	0.5446755	0.47016585	0.35779172	-6.8180084	-6.979638	-0.98445237	Walking_Idle
15:05:21.420	-8.9498	-9.627379	1.8866886	0.5446755	0.47016585	0.35779172	-6.8180084	-6.979638	-0.98445237	Walking_Idle
15:05:21.443	-8.9498	-9.627379	1.8866886	0.5446755	0.47016585	0.35779172	-6.8180084	-6.979638	-0.98445237	Walking_Idle
15:05:21.467	-8.9498	-9.627379	1.8866886	0.5446755	0.47016585	0.35779172	-6.8180084	-6.979638	-0.98445237	Walking_Idle
15:05:21.491	-8.9498	-9.627379	1.8866886	0.5446755	0.47016585	0.35779172	-6.8180084	-6.979638	-0.98445237	Walking_Idle
15:05:21.515	-8.9498	-9.627379	1.8866886	0.5446755	0.47016585	0.35779172	-6.8180084	-6.979638	-0.98445237	Walking_Idle
15:05:21.539	-8.9498	-9.627379	1.8866886	0.5446755	0.47016585	0.35779172	-6.8180084	-6.979638	-0.98445237	Walking_Idle
15:05:21.564	-8.9498	-9.627379	1.8866886	0.5446755	0.47016585	0.35779172	-6.8180084	-6.979638	-0.98445237	Walking_Idle
15:05:21.587	-6.8500204	-7.379155	-0.076616794	1.3094789	2.1659276	0.84831655	-7.450087	-6.2950196	-1.0192817	Walking_Idle
15:05:21.611	-6.8500204	-7.379155	-0.076616794	1.3094789	2.1659276	0.84831655	-7.450087	-6.2950196	-1.0192817	Walking_Idle
15:05:21.633	-6.8500204	-7.379155	-0.076616794	1.3094789	2.1659276	0.84831655	-7.450087	-6.2950196	-1.0192817	Walking_Idle
15:05:21.658	-6.8500204	-7.379155	-0.076616794	1.3094789	2.1659276	0.84831655	-7.450087	-6.2950196	-1.0192817	Walking_Idle
15:05:21.682	-6.8500204	-7.379155	-0.076616794	1.3094789	2.1659276	0.84831655	-7.450087	-6.2950196	-1.0192817	Walking_Idle
15:05:21.704	-6.8500204	-7.379155	-0.076616794	1.3094789	2.1659276	0.84831655	-7.450087	-6.2950196	-1.0192817	Walking_Idle
15:05:21.728	-6.8500204	-7.379155	-0.076616794	1.3094789	2.1659276	0.84831655	-7.450087	-6.2950196	-1.0192817	Walking_Idle
15:05:21.752	-5.7462597	-6.6584783	-0.08619389	-0.13033053	0.09204029	0.91795516	-7.867345	-5.7251453	-1.2238269	Walking_Idle
15:05:21.776	-5.7462597	-6.6584783	-0.08619389	-0.13033053	0.09204029	0.91795516	-7.867345	-5.7251453	-1.2238269	Walking_Idle
15:05:21.801	-5.7462597	-6.6584783	-0.08619389	-0.13033053	0.09204029	0.91795516	-7.867345	-5.7251453	-1.2238269	Walking_Idle
15:05:21.823	-5.7462597	-6.6584783	-0.08619389	-0.13033053	0.09204029	0.91795516	-7.867345	-5.7251453	-1.2238269	Walking_Idle
15:05:21.848	-5.7462597	-6.6584783	-0.08619389	-0.13033053	0.09204029	0.91795516	-7.867345	-5.7251453	-1.2238269	Walking_Idle
15:05:21.871	-5.7462597	-6.6584783	-0.08619389	-0.13033053	0.09204029	0.91795516	-7.867345	-5.7251453	-1.2238269	Walking_Idle
15:05:21.895	-5.7462597	-6.6584783	-0.08619389	-0.13033053	0.09204029	0.91795516	-7.867345	-5.7251453	-1.2238269	Walking_Idle
15:05:21.918	-5.7462597	-6.6584783	-0.08619389	-0.13033053	0.09204029	0.91795516	-7.867345	-5.7251453	-1.2238269	Walking_Idle
15:05:21.942	-7.458166	-9.454991	-0.5913859	-0.26227742	-0.17979474	-0.32271215	-7.622995	-6.083125	-1.0273744	Walking_Idle
15:05:21.966	-7.458166	-9.454991	-0.5913859	-0.26227742	-0.17979474	-0.32271215	-7.622995	-6.083125	-1.0273744	Walking_Idle
15:05:21.990	-7.458166	-9.454991	-0.5913859	-0.26227742	-0.17979474	-0.32271215	-7.622995	-6.083125	-1.0273744	Walking_Idle
15:05:22.014	-7.458166	-9.454991	-0.5913859	-0.26227742	-0.17979474	-0.32271215	-7.622995	-6.083125	-1.0273744	Walking_Idle
15:05:22.036	-7.458166	-9.454991	-0.5913859	-0.26227742	-0.17979474	-0.32271215	-7.622995	-6.083125	-1.0273744	Walking_Idle
15:05:22.058	-7.458166	-9.454991	-0.5913859	-0.26227742	-0.17979474	-0.32271215	-7.622995	-6.083125	-1.0273744	Walking_Idle
15:05:22.081	-7.458166	-9.454991	-0.5913859	-0.26227742	-0.17979474	-0.32271215	-7.622995	-6.083125	-1.0273744	Walking_Idle
15:05:22.103	-7.458166	-9.454991	-0.5913859	-0.26227742	-0.17979474	-0.32271215	-7.622995	-6.083125	-1.0273744	Walking_Idle
15:05:22.126	-9.024022	-7.781393	-0.7206767	0.8934796	-0.028300164	-1.398446	-6.280245	-7.5252075	-0.31623453	Walking_Idle
15:05:22.149	-9.024022	-7.781393	-0.7206767	0.8934796	-0.028300164	-1.398446	-6.280245	-7.5252075	-0.31623453	Walking_Idle
15:05:22.171	-9.024022	-7.781393	-0.7206767	0.8934796	-0.028300164	-1.398446	-6.280245	-7.5252075	-0.31623453	Walking_Idle
15:05:22.193	-9.024022	-7.781393	-0.7206767	0.8934796	-0.028300164	-1.398446	-6.280245	-7.5252075	-0.31623453	Walking_Idle
15:05:22.216	-9.024022	-7.781393	-0.7206767	0.8934796	-0.028300164	-1.398446	-6.280245	-7.5252075	-0.31623453	Walking_Idle
15:05:22.240	-9.024022	-7.781393	-0.7206767	0.8934796	-0.028300164	-1.398446	-6.280245	-7.5252075	-0.31623453	Walking_Idle
15:05:22.264	-9.024022	-7.781393	-0.7206767	0.8934796	-0.028300164	-1.398446	-6.280245	-7.5252075	-0.31623453	Walking_Idle
15:05:22.287	-6.7015753	-5.1788163	-1.8531687	0.6350836	0.22765237	-0.7839154	-5.347747	-8.219789	0.08314356	Walking_Idle
15:05:22.311	-6.7015753	-5.1788163	-1.8531687	0.6350836	0.22765237	-0.7839154	-5.347747	-8.219789	0.08314356	Walking_Idle
15:05:22.335	-6.7015753	-5.1788163	-1.8531687	0.6350836	0.22765237	-0.7839154	-5.347747	-8.219789	0.08314356	Walking_Idle
15:05:22.359	-6.7015753	-5.1788163	-1.8531687	0.6350836	0.22765237	-0.7839154	-5.347747	-8.219789	0.08314356	Walking_Idle
15:05:22.383	-6.7015753	-5.1788163	-1.8531687	0.6350836	0.22765237	-0.7839154	-5.347747	-8.219789	0.08314356	Walking_Idle
15:05:22.407	-6.7015753	-5.1788163	-1.8531687	0.6350836	0.22765237	-0.7839154	-5.347747	-8.219789	0.08314356	Walking_Idle
15:05:22.429	-6.7015753	-5.1788163	-1.8531687	0.6350836	0.22765237	-0.7839154	-5.347747	-8.219789	0.08314356	Walking_Idle
15:05:22.453	-6.7015753	-5.1788163	-1.8531687	0.6350836	0.22765237	-0.7839154	-5.347747	-8.219789	0.08314356	Walking_Idle
15:05:22.477	-6.881146	-7.108602	-0.5506832	-0.26227742	-0.40153882	-0.28972542	-5.6039443	-8.043702	-0.25462067	Walking_Idle
15:05:22.501	-6.881146	-7.108602	-0.5506832	-0.26227742	-0.40153882	-0.28972542	-5.6039443	-8.043702	-0.25462067	Walking_Idle
15:05:22.525	-6.881146	-7.108602	-0.5506832	-0.26227742	-0.40153882	-0.28972542	-5.6039443	-8.043702	-0.25462067	Walking_Idle
15:05:22.548	-6.881146	-7.108602	-0.5506832	-0.26227742	-0.40153882	-0.28972542	-5.6039443	-8.043702	-0.25462067	Walking_Idle
15:05:22.572	-6.881146	-7.108602	-0.5506832	-0.26227742	-0.40153882	-0.28972542	-5.6039443	-8.043702	-0.25462067	Walking_Idle
15:05:22.597	-6.881146	-7.108602	-0.5506832	-0.26227742	-0.40153882	-0.28972542	-5.6039443	-8.043702	-0.25462067	Walking_Idle
15:05:22.620	-6.881146	-7.108602	-0.5506832	-0.26227742	-0.40153882	-0.28972542	-5.6039443	-8.043702	-0.25462067	Walking_Idle
15:05:22.644	-6.881146	-7.108602	-0.5506832	-0.26227742	-0.40153882	-0.28972542	-5.6039443	-8.043702	-0.25462067	Walking_Idle
15:05:22.668	-8.717555	-7.285778	-0.12210801	0.6863963	0.3767035	0.66627866	-6.166143	-7.600744	-0.6141022	Walking_Idle
15:05:22.690	-8.717555	-7.285778	-0.12210801	0.6863963	0.3767035	0.66627866	-6.166143	-7.600744	-0.6141022	Walking_Idle
15:05:22.714	-8.717555	-7.285778	-0.12210801	0.6863963	0.3767035	0.66627866	-6.166143	-7.600744	-0.6141022	Walking_Idle
15:05:22.739	-8.717555	-7.285778	-0.12210801	0.6863963	0.3767035	0.66627866	-6.166143	-7.600744	-0.6141022	Walking_Idle
15:05:22.763	-8.717555	-7.285778	-0.12210801	0.6863963	0.3767035	0.66627866	-6.166143	-7.600744	-0.6141022	Walking_Idle
15:05:22.787	-8.717555	-7.285778	-0.12210801	0.6863963	0.3767035	0.66627866	-6.166143	-7.600744	-0.6141022	Walking_Idle
15:05:22.811	-8.717555	-7.285778	-0.12210801	0.6863963	0.3767035	0.66627866	-6.166143	-7.600744	-0.6141022	Walking_Idle
15:05:22.835	-5.870762	-6.936214	0.3040729	0.2557363	0.9301474	1.3192936	-7.5030007	-6.2128763	-1.1292881	Walking_Idle
15:05:22.858	-5.870762	-6.936214	0.3040729	0.2557363	0.9301474	1.3192936	-7.5030007	-6.2128763	-1.1292881	Walking_Idle
15:05:22.882	-5.870762	-6.936214	0.3040729	0.2557363	0.9301474	1.3192936	-7.5030007	-6.2128763	-1.1292881	Walking_Idle
15:05:22.906	-5.870762	-6.936214	0.3040729	0.2557363	0.9301474	1.3192936	-7.5030007	-6.2128763	-1.1292881	Walking_Idle
15:05:22.929	-5.870762	-6.936214	0.3040729	0.2557363	0.9301474	1.3192936	-7.5030007	-6.2128763	-1.1292881	Walking_Idle
15:05:22.954	-5.870762	-6.936214	0.3040729	0.2557363	0.9301474	1.3192936	-7.5030007	-6.2128763	-1.1292881	Walking_Idle
15:05:22.978	-5.870762	-6.936214	0.3040729	0.2557363	0.9301474	1.3192936	-7.5030007	-6.2128763	-1.1292881	Walking_Idle
15:05:23.002	-5.870762	-6.936214	0.3040729	0.2557363	0.9301474	1.3192936	-7.5030007	-6.2128763	-1.1292881	Walking_Idle
15:05:23.026	-3.8236568	-7.6640735	0.5889916	-0.55243844	-0.405204	1.0059197	-8.24557	-5.216963	-0.98178166	Walking_Idle
15:05:23.050	-3.8236568	-7.6640735	0.5889916	-0.55243844	-0.405204	1.0059197	-8.24557	-5.216963	-0.98178166	Walking_Idle
15:05:23.073	-3.8236568	-7.6640735	0.5889916	-0.55243844	-0.405204	1.0059197	-8.24557	-5.216963	-0.98178166	Walking_Idle
15:05:23.097	-3.8236568	-7.6640735	0.5889916	-0.55243844	-0.405204	1.0059197	-8.24557	-5.216963	-0.98178166	Walking_Idle
15:05:23.121	-3.8236568	-7.6640735	0.5889916	-0.55243844	-0.405204	1.0059197	-8.24557	-5.216963	-0.98178166	Walking_Idle
15:05:23.145	-3.8236568	-7.6640735	0.5889916	-0.55243844	-0.405204	1.0059197	-8.24557	-5.216963	-0.98178166	Walking_Idle
15:05:23.169	-3.8236568	-7.6640735	0.5889916	-0.55243844	-0.405204	1.0059197	-8.24557	-5.216963	-0.98178166	Walking_Idle
15:05:23.192	-6.1054006	-10.134965	-1.3479767	-0.4015547	-0.77661014	-0.7454309	-7.3773513	-6.4568596	-0.23134208	Walking_Idle
15:05:23.215	-6.1054006	-10.134965	-1.3479767	-0.4015547	-0.77661014	-0.7454309	-7.3773513	-6.4568596	-0.23134208	Walking_Idle
15:05:23.237	-6.1054006	-10.134965	-1.3479767	-0.4015547	-0.77661014	-0.7454309	-7.3773513	-6.4568596	-0.23134208	Walking_Idle
15:05:23.261	-6.1054006	-10.134965	-1.3479767	-0.4015547	-0.77661014	-0.7454309	-7.3773513	-6.4568596	-0.23134208	Walking_Idle
15:05:23.285	-6.1054006	-10.134965	-1.3479767	-0.4015547	-0.77661014	-0.7454309	-7.3773513	-6.4568596	-0.23134208	Walking_Idle
15:05:23.309	-6.1054006	-10.134965	-1.3479767	-0.4015547	-0.77661014	-0.7454309	-7.3773513	-6.4568596	-0.23134208	Walking_Idle
15:05:23.333	-6.1054006	-10.134965	-1.3479767	-0.4015547	-0.77661014	-0.7454309	-7.3773513	-6.4568596	-0.23134208	Walking_Idle
15:05:23.357	-6.1054006	-10.134965	-1.3479767	-0.4015547	-0.77661014	-0.7454309	-7.3773513	-6.4568596	-0.23134208	Walking_Idle
15:05:23.380	-8.2387	-7.1660647	-0.33759275	0.59415567	0.94175386	-1.9213465	-4.7039375	-8.596395	-0.38050213	Walking_Idle
15:05:23.404	-8.2387	-7.1660647	-0.33759275	0.59415567	0.94175386	-1.9213465	-4.7039375	-8.596395	-0.38050213	Walking_Idle
15:05:23.429	-8.2387	-7.1660647	-0.33759275	0.59415567	0.94175386	-1.9213465	-4.7039375	-8.596395	-0.38050213	Walking_Idle
15:05:23.453	-8.2387	-7.1660647	-0.33759275	0.59415567	0.94175386	-1.9213465	-4.7039375	-8.596395	-0.38050213	Walking_Idle
15:05:23.476	-8.2387	-7.1660647	-0.33759275	0.59415567	0.94175386	-1.9213465	-4.7039375	-8.596395	-0.38050213	Walking_Idle
15:05:23.501	-8.2387	-7.1660647	-0.33759275	0.59415567	0.94175386	-1.9213465	-4.7039375	-8.596395	-0.38050213	Walking_Idle
15:05:23.525	-8.2387	-7.1660647	-0.33759275	0.59415567	0.94175386	-1.9213465	-4.7039375	-8.596395	-0.38050213	Walking_Idle
15:05:23.549	-5.8947043	-6.55313	-0.7134939	-0.10711766	-0.8896202	-0.49008924	-4.051233	-8.930657	0.030992521	Walking_Idle
15:05:23.573	-5.8947043	-6.55313	-0.7134939	-0.10711766	-0.8896202	-0.49008924	-4.051233	-8.930657	0.030992521	Walking_Idle
15:05:23.597	-5.8947043	-6.55313	-0.7134939	-0.10711766	-0.8896202	-0.49008924	-4.051233	-8.930657	0.030992521	Walking_Idle
15:05:23.620	-5.8947043	-6.55313	-0.7134939	-0.10711766	-0.8896202	-0.49008924	-4.051233	-8.930657	0.030992521	Walking_Idle
15:05:23.644	-5.8947043	-6.55313	-0.7134939	-0.10711766	-0.8896202	-0.49008924	-4.051233	-8.930657	0.030992521	Walking_Idle
15:05:23.668	-5.8947043	-6.55313	-0.7134939	-0.10711766	-0.8896202	-0.49008924	-4.051233	-8.930657	0.030992521	Walking_Idle
15:05:23.691	-5.8947043	-6.55313	-0.7134939	-0.10711766	-0.8896202	-0.49008924	-4.051233	-8.930657	0.030992521	Walking_Idle
15:05:23.715	-5.8947043	-6.55313	-0.7134939	-0.10711766	-0.8896202	-0.49008924	-4.051233	-8.930657	0.030992521	Walking_Idle
15:05:23.739	-11.193234	-10.45101	-1.2474172	-0.115058914	-0.4247517	-0.016057815	-4.488532	-8.717633	0.16194414	Walking_Idle
15:05:23.763	-11.193234	-10.45101	-1.2474172	-0.115058914	-0.4247517	-0.016057815	-4.488532	-8.717633	0.16194414	Walking_Idle
15:05:23.787	-11.193234	-10.45101	-1.2474172	-0.115058914	-0.4247517	-0.016057815	-4.488532	-8.717633	0.16194414	Walking_Idle
15:05:23.811	-11.193234	-10.45101	-1.2474172	-0.115058914	-0.4247517	-0.016057815	-4.488532	-8.717633	0.16194414	Walking_Idle
15:05:23.834	-11.193234	-10.45101	-1.2474172	-0.115058914	-0.4247517	-0.016057815	-4.488532	-8.717633	0.16194414	Walking_Idle
15:05:23.858	-11.193234	-10.45101	-1.2474172	-0.115058914	-0.4247517	-0.016057815	-4.488532	-8.717633	0.16194414	Walking_Idle
15:05:23.882	-11.193234	-10.45101	-1.2474172	-0.115058914	-0.4247517	-0.016057815	-4.488532	-8.717633	0.16194414	Walking_Idle
15:05:23.907	-5.3512044	-9.883567	-2.4062462	0.6485226	0.9985643	1.4952228	-6.404902	-7.425124	0.12207623	Walking_Idle
15:05:23.931	-5.3512044	-9.883567	-2.4062462	0.6485226	0.9985643	1.4952228	-6.404902	-7.425124	0.12207623	Walking_Idle
15:05:23.954	-5.3512044	-9.883567	-2.4062462	0.6485226	0.9985643	1.4952228	-6.404902	-7.425124	0.12207623	Walking_Idle
15:05:23.978	-5.3512044	-9.883567	-2.4062462	0.6485226	0.9985643	1.4952228	-6.404902	-7.425124	0.12207623	Walking_Idle
15:05:24.002	-5.3512044	-9.883567	-2.4062462	0.6485226	0.9985643	1.4952228	-6.404902	-7.425124	0.12207623	Walking_Idle
15:05:24.026	-5.3512044	-9.883567	-2.4062462	0.6485226	0.9985643	1.4952228	-6.404902	-7.425124	0.12207623	Walking_Idle
15:05:24.050	-5.3512044	-9.883567	-2.4062462	0.6485226	0.9985643	1.4952228	-6.404902	-7.425124	0.12207623	Walking_Idle
15:05:24.074	-5.3512044	-9.883567	-2.4062462	0.6485226	0.9985643	1.4952228	-6.404902	-7.425124	0.12207623	Walking_Idle
15:05:24.098	-5.152479	-7.0104365	0.16041641	0.10912863	0.86845	1.1415318	-7.2785635	-6.492276	-1.0211632	Walking_Idle
15:05:24.120	-5.152479	-7.0104365	0.16041641	0.10912863	0.86845	1.1415318	-7.2785635	-6.492276	-1.0211632	Walking_Idle
15:05:24.145	-5.152479	-7.0104365	0.16041641	0.10912863	0.86845	1.1415318	-7.2785635	-6.492276	-1.0211632	Walking_Idle
15:05:24.169	-5.152479	-7.0104365	0.16041641	0.10912863	0.86845	1.1415318	-7.2785635	-6.492276	-1.0211632	Walking_Idle
15:05:24.192	-5.152479	-7.0104365	0.16041641	0.10912863	0.86845	1.1415318	-7.2785635	-6.492276	-1.0211632	Walking_Idle
15:05:24.216	-5.152479	-7.0104365	0.16041641	0.10912863	0.86845	1.1415318	-7.2785635	-6.492276	-1.0211632	Walking_Idle
15:05:24.240	-5.152479	-7.0104365	0.16041641	0.10912863	0.86845	1.1415318	-7.2785635	-6.492276	-1.0211632	Walking_Idle
15:05:24.264	-5.152479	-7.0104365	0.16041641	0.10912863	0.86845	1.1415318	-7.2785635	-6.492276	-1.0211632	Walking_Idle
15:05:24.287	-4.1373067	-8.947405	0.33519846	-0.3484094	-0.29402655	0.34801787	-7.6368117	-6.0728717	-0.9844582	Walking_Idle
15:05:24.311	-4.1373067	-8.947405	0.33519846	-0.3484094	-0.29402655	0.34801787	-7.6368117	-6.0728717	-0.9844582	Walking_Idle
15:05:24.335	-4.1373067	-8.947405	0.33519846	-0.3484094	-0.29402655	0.34801787	-7.6368117	-6.0728717	-0.9844582	Walking_Idle
15:05:24.359	-4.1373067	-8.947405	0.33519846	-0.3484094	-0.29402655	0.34801787	-7.6368117	-6.0728717	-0.9844582	Walking_Idle
15:05:24.384	-4.1373067	-8.947405	0.33519846	-0.3484094	-0.29402655	0.34801787	-7.6368117	-6.0728717	-0.9844582	Walking_Idle
15:05:24.407	-4.1373067	-8.947405	0.33519846	-0.3484094	-0.29402655	0.34801787	-7.6368117	-6.0728717	-0.9844582	Walking_Idle
15:05:24.430	-4.1373067	-8.947405	0.33519846	-0.3484094	-0.29402655	0.34801787	-7.6368117	-6.0728717	-0.9844582	Walking_Idle
15:05:24.453	-7.7742105	-7.7071705	1.4437478	0.36080512	-0.63061327	-2.037411	-5.9800844	-7.766631	-0.2969605	Walking_Idle
15:05:24.477	-7.7742105	-7.7071705	1.4437478	0.36080512	-0.63061327	-2.037411	-5.9800844	-7.766631	-0.2969605	Walking_Idle
15:05:24.501	-7.7742105	-7.7071705	1.4437478	0.36080512	-0.63061327	-2.037411	-5.9800844	-7.766631	-0.2969605	Walking_Idle
15:05:24.525	-7.7742105	-7.7071705	1.4437478	0.36080512	-0.63061327	-2.037411	-5.9800844	-7.766631	-0.2969605	Walking_Idle
15:05:24.551	-7.7742105	-7.7071705	1.4437478	0.36080512	-0.63061327	-2.037411	-5.9800844	-7.766631	-0.2969605	Walking_Idle
15:05:24.574	-7.7742105	-7.7071705	1.4437478	0.36080512	-0.63061327	-2.037411	-5.9800844	-7.766631	-0.2969605	Walking_Idle
15:05:24.596	-7.7742105	-7.7071705	1.4437478	0.36080512	-0.63061327	-2.037411	-5.9800844	-7.766631	-0.2969605	Walking_Idle
15:05:24.618	-7.7742105	-7.7071705	1.4437478	0.36080512	-0.63061327	-2.037411	-5.9800844	-7.766631	-0.2969605	Walking_Idle
15:05:24.641	-5.497255	-6.2514515	1.8364087	-0.58481425	-0.72285396	-0.44488522	-4.950267	-8.454259	-0.43614042	Walking_Idle
15:05:24.665	-5.497255	-6.2514515	1.8364087	-0.58481425	-0.72285396	-0.44488522	-4.950267	-8.454259	-0.43614042	Walking_Idle
15:05:24.688	-5.497255	-6.2514515	1.8364087	-0.58481425	-0.72285396	-0.44488522	-4.950267	-8.454259	-0.43614042	Walking_Idle
15:05:24.713	-5.497255	-6.2514515	1.8364087	-0.58481425	-0.72285396	-0.44488522	-4.950267	-8.454259	-0.43614042	Walking_Idle
15:05:24.737	-5.497255	-6.2514515	1.8364087	-0.58481425	-0.72285396	-0.44488522	-4.950267	-8.454259	-0.43614042	Walking_Idle
15:05:24.762	-5.497255	-6.2514515	1.8364087	-0.58481425	-0.72285396	-0.44488522	-4.950267	-8.454259	-0.43614042	Walking_Idle
15:05:24.785	-5.497255	-6.2514515	1.8364087	-0.58481425	-0.72285396	-0.44488522	-4.950267	-8.454259	-0.43614042	Walking_Idle
15:05:24.809	-6.6632667	-5.7223167	-0.43575802	0.046820376	0.10731192	-0.5059717	-4.803174	-8.54946	-0.07908756	Walking_Idle
15:05:24.832	-6.6632667	-5.7223167	-0.43575802	0.046820376	0.10731192	-0.5059717	-4.803174	-8.54946	-0.07908756	Walking_Idle
15:05:24.857	-6.6632667	-5.7223167	-0.43575802	0.046820376	0.10731192	-0.5059717	-4.803174	-8.54946	-0.07908756	Walking_Idle
15:05:24.881	-6.6632667	-5.7223167	-0.43575802	0.046820376	0.10731192	-0.5059717	-4.803174	-8.54946	-0.07908756	Walking_Idle
15:05:24.904	-6.6632667	-5.7223167	-0.43575802	0.046820376	0.10731192	-0.5059717	-4.803174	-8.54946	-0.07908756	Walking_Idle
15:05:24.928	-6.6632667	-5.7223167	-0.43575802	0.046820376	0.10731192	-0.5059717	-4.803174	-8.54946	-0.07908756	Walking_Idle
15:05:24.952	-6.6632667	-5.7223167	-0.43575802	0.046820376	0.10731192	-0.5059717	-4.803174	-8.54946	-0.07908756	Walking_Idle
15:05:24.976	-6.6632667	-5.7223167	-0.43575802	0.046820376	0.10731192	-0.5059717	-4.803174	-8.54946	-0.07908756	Walking_Idle
15:05:25.000	-7.7143536	-8.722343	0.97446984	0.0358248	-0.066173814	0.75607586	-5.646979	-8.012861	-0.27545944	Walking_Idle
15:05:25.024	-7.7143536	-8.722343	0.97446984	0.0358248	-0.066173814	0.75607586	-5.646979	-8.012861	-0.27545944	Walking_Idle
15:05:25.047	-7.7143536	-8.722343	0.97446984	0.0358248	-0.066173814	0.75607586	-5.646979	-8.012861	-0.27545944	Walking_Idle
15:05:25.071	-7.7143536	-8.722343	0.97446984	0.0358248	-0.066173814	0.75607586	-5.646979	-8.012861	-0.27545944	Walking_Idle
15:05:25.095	-7.7143536	-8.722343	0.97446984	0.0358248	-0.066173814	0.75607586	-5.646979	-8.012861	-0.27545944	Walking_Idle
15:05:25.120	-7.7143536	-8.722343	0.97446984	0.0358248	-0.066173814	0.75607586	-5.646979	-8.012861	-0.27545944	Walking_Idle
15:05:25.142	-7.7143536	-8.722343	0.97446984	0.0358248	-0.066173814	0.75607586	-5.646979	-8.012861	-0.27545944	Walking_Idle
15:05:25.166	-7.7143536	-8.722343	0.97446984	0.5281822	1.1457828	1.0505129	-5.646979	-8.012861	-0.27545944	Walking_Idle
15:05:25.190	-5.1620564	-6.7829804	1.802889	0.5281822	1.1457828	1.0505129	-6.9481153	-6.8994317	-0.5398475	Walking_Idle
15:05:25.214	-5.1620564	-6.7829804	1.802889	0.5281822	1.1457828	1.0505129	-6.9481153	-6.8994317	-0.5398475	Walking_Idle
15:05:25.238	-5.1620564	-6.7829804	1.802889	0.5281822	1.1457828	1.0505129	-6.9481153	-6.8994317	-0.5398475	Walking_Idle
15:05:25.262	-5.1620564	-6.7829804	1.802889	0.5281822	1.1457828	1.0505129	-6.9481153	-6.8994317	-0.5398475	Walking_Idle
15:05:25.286	-5.1620564	-6.7829804	1.802889	0.5281822	1.1457828	1.0505129	-6.9481153	-6.8994317	-0.5398475	Walking_Idle
15:05:25.309	-5.1620564	-6.7829804	1.802889	0.5281822	1.1457828	1.0505129	-6.9481153	-6.8994317	-0.5398475	Walking_Idle
15:05:25.334	-5.1620564	-6.7829804	1.802889	0.5281822	1.1457828	1.0505129	-6.9481153	-6.8994317	-0.5398475	Walking_Idle
15:05:25.358	-4.5850363	-7.692805	-0.32562137	0.19892582	0.6796926	1.1977315	-7.709532	-6.0387487	-0.5164777	Walking_Idle
15:05:25.382	-4.5850363	-7.692805	-0.32562137	0.19892582	0.6796926	1.1977315	-7.709532	-6.0387487	-0.5164777	Walking_Idle
15:05:25.406	-4.5850363	-7.692805	-0.32562137	0.19892582	0.6796926	1.1977315	-7.709532	-6.0387487	-0.5164777	Walking_Idle
15:05:25.429	-4.5850363	-7.692805	-0.32562137	0.19892582	0.6796926	1.1977315	-7.709532	-6.0387487	-0.5164777	Walking_Idle
15:05:25.454	-4.5850363	-7.692805	-0.32562137	0.19892582	0.6796926	1.1977315	-7.709532	-6.0387487	-0.5164777	Walking_Idle
15:05:25.478	-4.5850363	-7.692805	-0.32562137	0.19892582	0.6796926	1.1977315	-7.709532	-6.0387487	-0.5164777	Walking_Idle
15:05:25.502	-4.5850363	-7.692805	-0.32562137	0.19892582	0.6796926	1.1977315	-7.709532	-6.0387487	-0.5164777	Walking_Idle
15:05:25.525	-4.5850363	-7.692805	-0.32562137	-0.422935	-0.35328048	-0.5719452	-7.709532	-6.0387487	-0.5164777	Walking_Idle
15:05:25.550	-6.881146	-9.900327	-1.2138973	-0.422935	-0.35328048	-0.5719452	-7.3893533	-6.42914	-0.48363927	Walking_Idle
15:05:25.574	-6.881146	-9.900327	-1.2138973	-0.422935	-0.35328048	-0.5719452	-7.3893533	-6.42914	-0.48363927	Walking_Idle
15:05:25.598	-6.881146	-9.900327	-1.2138973	-0.422935	-0.35328048	-0.5719452	-7.3893533	-6.42914	-0.48363927	Walking_Idle
15:05:25.622	-6.881146	-9.900327	-1.2138973	-0.422935	-0.35328048	-0.5719452	-7.3893533	-6.42914	-0.48363927	Walking_Idle
15:05:25.646	-6.881146	-9.900327	-1.2138973	-0.422935	-0.35328048	-0.5719452	-7.3893533	-6.42914	-0.48363927	Walking_Idle
15:05:25.669	-6.881146	-9.900327	-1.2138973	-0.422935	-0.35328048	-0.5719452	-7.3893533	-6.42914	-0.48363927	Walking_Idle
15:05:25.694	-6.881146	-9.900327	-1.2138973	-0.422935	-0.35328048	-0.5719452	-7.3893533	-6.42914	-0.48363927	Walking_Idle
15:05:25.718	-7.16367	-8.329682	-1.5562786	-0.3477986	-0.4601819	-1.2096884	-5.8760514	-7.844927	-0.31481707	Walking_Idle
15:05:25.742	-7.16367	-8.329682	-1.5562786	-0.3477986	-0.4601819	-1.2096884	-5.8760514	-7.844927	-0.31481707	Walking_Idle
15:05:25.766	-7.16367	-8.329682	-1.5562786	-0.3477986	-0.4601819	-1.2096884	-5.8760514	-7.844927	-0.31481707	Walking_Idle
15:05:25.790	-7.16367	-8.329682	-1.5562786	-0.3477986	-0.4601819	-1.2096884	-5.8760514	-7.844927	-0.31481707	Walking_Idle
15:05:25.814	-7.16367	-8.329682	-1.5562786	-0.3477986	-0.4601819	-1.2096884	-5.8760514	-7.844927	-0.31481707	Walking_Idle
15:05:25.838	-7.16367	-8.329682	-1.5562786	-0.3477986	-0.4601819	-1.2096884	-5.8760514	-7.844927	-0.31481707	Walking_Idle
15:05:25.861	-7.16367	-8.329682	-1.5562786	-0.3477986	-0.4601819	-1.2096884	-5.8760514	-7.844927	-0.31481707	Walking_Idle
15:05:25.885	-7.16367	-8.329682	-1.5562786	0.27039707	-0.54692477	-0.47787195	-5.8760514	-7.844927	-0.31481707	Walking_Idle
15:05:25.910	-7.249864	-5.5451403	-1.5012103	0.27039707	-0.54692477	-0.47787195	-5.065631	-8.388561	-0.37620065	Walking_Idle
15:05:25.932	-7.249864	-5.5451403	-1.5012103	0.27039707	-0.54692477	-0.47787195	-5.065631	-8.388561	-0.37620065	Walking_Idle
15:05:25.955	-7.249864	-5.5451403	-1.5012103	0.27039707	-0.54692477	-0.47787195	-5.065631	-8.388561	-0.37620065	Walking_Idle
15:05:25.977	-7.249864	-5.5451403	-1.5012103	0.27039707	-0.54692477	-0.47787195	-5.065631	-8.388561	-0.37620065	Walking_Idle
15:05:25.998	-7.249864	-5.5451403	-1.5012103	0.27039707	-0.54692477	-0.47787195	-5.065631	-8.388561	-0.37620065	Walking_Idle
15:05:26.021	-7.249864	-5.5451403	-1.5012103	0.27039707	-0.54692477	-0.47787195	-5.065631	-8.388561	-0.37620065	Walking_Idle
15:05:26.045	-7.249864	-5.5451403	-1.5012103	0.27039707	-0.54692477	-0.47787195	-5.065631	-8.388561	-0.37620065	Walking_Idle
15:05:26.069	-6.8691745	-6.9673395	-0.9960183	0.06820066	-0.4968338	-0.13700914	-5.6307287	-8.028371	-0.10096505	Walking_Idle
15:05:26.093	-6.8691745	-6.9673395	-0.9960183	0.06820066	-0.4968338	-0.13700914	-5.6307287	-8.028371	-0.10096505	Walking_Idle
15:05:26.116	-6.8691745	-6.9673395	-0.9960183	0.06820066	-0.4968338	-0.13700914	-5.6307287	-8.028371	-0.10096505	Walking_Idle
15:05:26.140	-6.8691745	-6.9673395	-0.9960183	0.06820066	-0.4968338	-0.13700914	-5.6307287	-8.028371	-0.10096505	Walking_Idle
15:05:26.165	-6.8691745	-6.9673395	-0.9960183	0.06820066	-0.4968338	-0.13700914	-5.6307287	-8.028371	-0.10096505	Walking_Idle
15:05:26.188	-6.8691745	-6.9673395	-0.9960183	0.06820066	-0.4968338	-0.13700914	-5.6307287	-8.028371	-0.10096505	Walking_Idle
15:05:26.212	-6.8691745	-6.9673395	-0.9960183	0.06820066	-0.4968338	-0.13700914	-5.6307287	-8.028371	-0.10096505	Walking_Idle
15:05:26.236	-6.8691745	-6.9673395	-0.9960183	0.06820066	-0.4968338	-0.13700914	-5.6307287	-8.028371	-0.10096505	Walking_Idle
15:05:26.259	-8.114198	-7.5276	0.3615355	0.43044376	0.33760813	0.26738366	-6.1958685	-7.5989075	-0.19460955	Walking_Idle
15:05:26.283	-8.114198	-7.5276	0.3615355	0.43044376	0.33760813	0.26738366	-6.1958685	-7.5989075	-0.19460955	Walking_Idle
15:05:26.307	-8.114198	-7.5276	0.3615355	0.43044376	0.33760813	0.26738366	-6.1958685	-7.5989075	-0.19460955	Walking_Idle
15:05:26.331	-8.114198	-7.5276	0.3615355	0.43044376	0.33760813	0.26738366	-6.1958685	-7.5989075	-0.19460955	Walking_Idle
15:05:26.355	-8.114198	-7.5276	0.3615355	0.43044376	0.33760813	0.26738366	-6.1958685	-7.5989075	-0.19460955	Walking_Idle
15:05:26.379	-8.114198	-7.5276	0.3615355	0.43044376	0.33760813	0.26738366	-6.1958685	-7.5989075	-0.19460955	Walking_Idle
15:05:26.403	-8.114198	-7.5276	0.3615355	0.43044376	0.33760813	0.26738366	-6.1958685	-7.5989075	-0.19460955	Walking_Idle
15:05:26.426	-6.136526	-6.7662206	0.79250497	-0.19752572	0.45367253	1.3816018	-7.1563582	-6.634423	-0.97001	Walking_Idle
15:05:26.450	-6.136526	-6.7662206	0.79250497	-0.19752572	0.45367253	1.3816018	-7.1563582	-6.634423	-0.97001	Walking_Idle
15:05:26.474	-6.136526	-6.7662206	0.79250497	-0.19752572	0.45367253	1.3816018	-7.1563582	-6.634423	-0.97001	Walking_Idle
15:05:26.498	-6.136526	-6.7662206	0.79250497	-0.19752572	0.45367253	1.3816018	-7.1563582	-6.634423	-0.97001	Walking_Idle
15:05:26.522	-6.136526	-6.7662206	0.79250497	-0.19752572	0.45367253	1.3816018	-7.1563582	-6.634423	-0.97001	Walking_Idle
15:05:26.546	-6.136526	-6.7662206	0.79250497	-0.19752572	0.45367253	1.3816018	-7.1563582	-6.634423	-0.97001	Walking_Idle
15:05:26.569	-6.136526	-6.7662206	0.79250497	-0.19752572	0.45367253	1.3816018	-7.1563582	-6.634423	-0.97001	Walking_Idle
15:05:26.593	-6.136526	-6.7662206	0.79250497	-0.19752572	0.45367253	1.3816018	-7.1563582	-6.634423	-0.97001	Walking_Idle
15:05:26.617	-3.5243726	-7.9753294	0.18914771	-0.16576073	0.029121168	0.8648099	-8.136177	-5.43608	-0.6494319	Walking_Idle
15:05:26.642	-3.5243726	-7.9753294	0.18914771	-0.16576073	0.029121168	0.8648099	-8.136177	-5.43608	-0.6494319	Walking_Idle
15:05:26.664	-3.5243726	-7.9753294	0.18914771	-0.16576073	0.029121168	0.8648099	-8.136177	-5.43608	-0.6494319	Walking_Idle
15:05:26.687	-3.5243726	-7.9753294	0.18914771	-0.16576073	0.029121168	0.8648099	-8.136177	-5.43608	-0.6494319	Walking_Idle
15:05:26.711	-3.5243726	-7.9753294	0.18914771	-0.16576073	0.029121168	0.8648099	-8.136177	-5.43608	-0.6494319	Walking_Idle
15:05:26.735	-3.5243726	-7.9753294	0.18914771	-0.16576073	0.029121168	0.8648099	-8.136177	-5.43608	-0.6494319	Walking_Idle
15:05:26.759	-3.5243726	-7.9753294	0.18914771	-0.16576073	0.029121168	0.8648099	-8.136177	-5.43608	-0.6494319	Walking_Idle
15:05:26.783	-3.5243726	-7.9753294	0.18914771	-0.16576073	0.029121168	0.8648099	-8.136177	-5.43608	-0.6494319	Walking_Idle
15:05:26.809	-7.345635	-9.201198	-0.8786988	-1.1229866	-1.2628587	-0.16205461	-7.4302564	-6.380934	-0.4950047	Walking_Idle
15:05:26.833	-7.345635	-9.201198	-0.8786988	-1.1229866	-1.2628587	-0.16205461	-7.4302564	-6.380934	-0.4950047	Walking_Idle
15:05:26.857	-7.345635	-9.201198	-0.8786988	-1.1229866	-1.2628587	-0.16205461	-7.4302564	-6.380934	-0.4950047	Walking_Idle
15:05:26.880	-7.345635	-9.201198	-0.8786988	-1.1229866	-1.2628587	-0.16205461	-7.4302564	-6.380934	-0.4950047	Walking_Idle
15:05:26.904	-7.345635	-9.201198	-0.8786988	-1.1229866	-1.2628587	-0.16205461	-7.4302564	-6.380934	-0.4950047	Walking_Idle
15:05:26.928	-7.345635	-9.201198	-0.8786988	-1.1229866	-1.2628587	-0.16205461	-7.4302564	-6.380934	-0.4950047	Walking_Idle
15:05:26.952	-7.345635	-9.201198	-0.8786988	-1.1229866	-1.2628587	-0.16205461	-7.4302564	-6.380934	-0.4950047	Walking_Idle
15:05:26.974	-7.0128307	-6.9122715	-0.47167215	-0.5469406	0.0865425	-0.83034116	-6.2137985	-7.5597386	-0.6396172	Walking_Idle
15:05:26.999	-7.0128307	-6.9122715	-0.47167215	-0.5469406	0.0865425	-0.83034116	-6.2137985	-7.5597386	-0.6396172	Walking_Idle
15:05:27.023	-7.0128307	-6.9122715	-0.47167215	-0.5469406	0.0865425	-0.83034116	-6.2137985	-7.5597386	-0.6396172	Walking_Idle
15:05:27.046	-7.0128307	-6.9122715	-0.47167215	-0.5469406	0.0865425	-0.83034116	-6.2137985	-7.5597386	-0.6396172	Walking_Idle
15:05:27.070	-7.0128307	-6.9122715	-0.47167215	-0.5469406	0.0865425	-0.83034116	-6.2137985	-7.5597386	-0.6396172	Walking_Idle
15:05:27.094	-7.0128307	-6.9122715	-0.47167215	-0.5469406	0.0865425	-0.83034116	-6.2137985	-7.5597386	-0.6396172	Walking_Idle
15:05:27.118	-7.0128307	-6.9122715	-0.47167215	-0.5469406	0.0865425	-0.83034116	-6.2137985	-7.5597386	-0.6396172	Walking_Idle
15:05:27.142	-7.0128307	-6.9122715	-0.47167215	-0.5469406	0.0865425	-0.83034116	-6.2137985	-7.5597386	-0.6396172	Walking_Idle
15:05:27.166	-6.2131433	-6.0407553	0.44054657	-0.14865649	0.14640729	-0.5236868	-5.7046976	-7.9364495	-0.7994857	Walking_Idle
15:05:27.188	-6.2131433	-6.0407553	0.44054657	-0.14865649	0.14640729	-0.5236868	-5.7046976	-7.9364495	-0.7994857	Walking_Idle
15:05:27.212	-6.2131433	-6.0407553	0.44054657	-0.14865649	0.14640729	-0.5236868	-5.7046976	-7.9364495	-0.7994857	Walking_Idle
15:05:27.236	-6.2131433	-6.0407553	0.44054657	-0.14865649	0.14640729	-0.5236868	-5.7046976	-7.9364495	-0.7994857	Walking_Idle
15:05:27.259	-6.2131433	-6.0407553	0.44054657	-0.14865649	0.14640729	-0.5236868	-5.7046976	-7.9364495	-0.7994857	Walking_Idle
15:05:27.283	-6.2131433	-6.0407553	0.44054657	-0.14865649	0.14640729	-0.5236868	-5.7046976	-7.9364495	-0.7994857	Walking_Idle
15:05:27.307	-6.2131433	-6.0407553	0.44054657	-0.14865649	0.14640729	-0.5236868	-5.7046976	-7.9364495	-0.7994857	Walking_Idle
15:05:27.331	-9.024022	-6.8907228	-1.3048798	0.05903768	-0.15474927	-0.49803048	-5.47952	-8.121978	-0.42200202	Walking_Idle
15:05:27.355	-9.024022	-6.8907228	-1.3048798	0.05903768	-0.15474927	-0.49803048	-5.47952	-8.121978	-0.42200202	Walking_Idle
15:05:27.380	-9.024022	-6.8907228	-1.3048798	0.05903768	-0.15474927	-0.49803048	-5.47952	-8.121978	-0.42200202	Walking_Idle
15:05:27.404	-9.024022	-6.8907228	-1.3048798	0.05903768	-0.15474927	-0.49803048	-5.47952	-8.121978	-0.42200202	Walking_Idle
15:05:27.428	-9.024022	-6.8907228	-1.3048798	0.05903768	-0.15474927	-0.49803048	-5.47952	-8.121978	-0.42200202	Walking_Idle
15:05:27.452	-9.024022	-6.8907228	-1.3048798	0.05903768	-0.15474927	-0.49803048	-5.47952	-8.121978	-0.42200202	Walking_Idle
15:05:27.476	-9.024022	-6.8907228	-1.3048798	0.05903768	-0.15474927	-0.49803048	-5.47952	-8.121978	-0.42200202	Walking_Idle
15:05:27.500	-9.024022	-6.8907228	-1.3048798	0.05903768	-0.15474927	-0.49803048	-5.47952	-8.121978	-0.42200202	Walking_Idle
15:05:27.524	-8.2027855	-9.814133	-2.300898	0.6912832	0.41824234	0.7475237	-6.335834	-7.482398	0.20251346	Walking_Idle
15:05:27.548	-8.2027855	-9.814133	-2.300898	0.6912832	0.41824234	0.7475237	-6.335834	-7.482398	0.20251346	Walking_Idle
15:05:27.570	-8.2027855	-9.814133	-2.300898	0.6912832	0.41824234	0.7475237	-6.335834	-7.482398	0.20251346	Walking_Idle
15:05:27.595	-8.2027855	-9.814133	-2.300898	0.6912832	0.41824234	0.7475237	-6.335834	-7.482398	0.20251346	Walking_Idle
15:05:27.619	-8.2027855	-9.814133	-2.300898	0.6912832	0.41824234	0.7475237	-6.335834	-7.482398	0.20251346	Walking_Idle
15:05:27.641	-8.2027855	-9.814133	-2.300898	0.6912832	0.41824234	0.7475237	-6.335834	-7.482398	0.20251346	Walking_Idle
15:05:27.665	-8.2027855	-9.814133	-2.300898	0.6912832	0.41824234	0.7475237	-6.335834	-7.482398	0.20251346	Walking_Idle
15:05:27.687	-6.6704497	-6.0694866	0.019154198	0.63630533	0.5581305	1.0969387	-7.2153254	-6.628234	-0.41926178	Walking_Idle
15:05:27.710	-6.6704497	-6.0694866	0.019154198	0.63630533	0.5581305	1.0969387	-7.2153254	-6.628234	-0.41926178	Walking_Idle
15:05:27.732	-6.6704497	-6.0694866	0.019154198	0.63630533	0.5581305	1.0969387	-7.2153254	-6.628234	-0.41926178	Walking_Idle
15:05:27.755	-6.6704497	-6.0694866	0.019154198	0.63630533	0.5581305	1.0969387	-7.2153254	-6.628234	-0.41926178	Walking_Idle
15:05:27.778	-6.6704497	-6.0694866	0.019154198	0.63630533	0.5581305	1.0969387	-7.2153254	-6.628234	-0.41926178	Walking_Idle
15:05:27.802	-6.6704497	-6.0694866	0.019154198	0.63630533	0.5581305	1.0969387	-7.2153254	-6.628234	-0.41926178	Walking_Idle
15:05:27.826	-6.6704497	-6.0694866	0.019154198	0.63630533	0.5581305	1.0969387	-7.2153254	-6.628234	-0.41926178	Walking_Idle
15:05:27.850	-6.6704497	-6.0694866	0.019154198	0.63630533	0.5581305	1.0969387	-7.2153254	-6.628234	-0.41926178	Walking_Idle
15:05:27.873	-2.944958	-8.772623	-0.3040729	-0.44065008	-0.62755895	0.71148264	-8.164994	-5.4262085	-0.24291502	Walking_Idle
15:05:27.897	-2.944958	-8.772623	-0.3040729	-0.44065008	-0.62755895	0.71148264	-8.164994	-5.4262085	-0.24291502	Walking_Idle
15:05:27.920	-2.944958	-8.772623	-0.3040729	-0.44065008	-0.62755895	0.71148264	-8.164994	-5.4262085	-0.24291502	Walking_Idle
15:05:27.945	-2.944958	-8.772623	-0.3040729	-0.44065008	-0.62755895	0.71148264	-8.164994	-5.4262085	-0.24291502	Walking_Idle
15:05:27.968	-2.944958	-8.772623	-0.3040729	-0.44065008	-0.62755895	0.71148264	-8.164994	-5.4262085	-0.24291502	Walking_Idle
15:05:27.992	-2.944958	-8.772623	-0.3040729	-0.44065008	-0.62755895	0.71148264	-8.164994	-5.4262085	-0.24291502	Walking_Idle
15:05:28.016	-2.944958	-8.772623	-0.3040729	-0.44065008	-0.62755895	0.71148264	-8.164994	-5.4262085	-0.24291502	Walking_Idle
15:05:28.039	-2.944958	-8.772623	-0.3040729	-0.44065008	-0.62755895	0.71148264	-8.164994	-5.4262085	-0.24291502	Walking_Idle
15:05:28.064	-7.099025	-9.598648	2.116539	-1.0118091	-0.32212633	-1.3440789	-6.393935	-7.3992953	-0.7335288	Walking_Idle
15:05:28.088	-7.099025	-9.598648	2.116539	-1.0118091	-0.32212633	-1.3440789	-6.393935	-7.3992953	-0.7335288	Walking_Idle
15:05:28.111	-7.099025	-9.598648	2.116539	-1.0118091	-0.32212633	-1.3440789	-6.393935	-7.3992953	-0.7335288	Walking_Idle
15:05:28.135	-7.099025	-9.598648	2.116539	-1.0118091	-0.32212633	-1.3440789	-6.393935	-7.3992953	-0.7335288	Walking_Idle
15:05:28.159	-7.099025	-9.598648	2.116539	-1.0118091	-0.32212633	-1.3440789	-6.393935	-7.3992953	-0.7335288	Walking_Idle
15:05:28.182	-7.099025	-9.598648	2.116539	-1.0118091	-0.32212633	-1.3440789	-6.393935	-7.3992953	-0.7335288	Walking_Idle
15:05:28.206	-7.099025	-9.598648	2.116539	-1.0118091	-0.32212633	-1.3440789	-6.393935	-7.3992953	-0.7335288	Walking_Idle
15:05:28.230	-8.169266	-6.5052447	-0.5602603	0.63874876	1.0358272	-0.7154985	-4.551184	-8.686556	-0.021464229	Walking_Idle
15:05:28.254	-8.169266	-6.5052447	-0.5602603	0.63874876	1.0358272	-0.7154985	-4.551184	-8.686556	-0.021464229	Walking_Idle
15:05:28.278	-8.169266	-6.5052447	-0.5602603	0.63874876	1.0358272	-0.7154985	-4.551184	-8.686556	-0.021464229	Walking_Idle
15:05:28.302	-8.169266	-6.5052447	-0.5602603	0.63874876	1.0358272	-0.7154985	-4.551184	-8.686556	-0.021464229	Walking_Idle
15:05:28.326	-8.169266	-6.5052447	-0.5602603	0.63874876	1.0358272	-0.7154985	-4.551184	-8.686556	-0.021464229	Walking_Idle
15:05:28.350	-8.169266	-6.5052447	-0.5602603	0.63874876	1.0358272	-0.7154985	-4.551184	-8.686556	-0.021464229	Walking_Idle
15:05:28.372	-8.169266	-6.5052447	-0.5602603	0.63874876	1.0358272	-0.7154985	-4.551184	-8.686556	-0.021464229	Walking_Idle
15:05:28.396	-8.169266	-6.5052447	-0.5602603	0.63874876	1.0358272	-0.7154985	-4.551184	-8.686556	-0.021464229	Walking_Idle
15:05:28.420	-5.0040345	-6.9457912	0.076616794	-0.7754042	-1.4021361	-0.104022406	-5.205514	-8.309933	0.13275778	Walking_Idle
15:05:28.444	-5.0040345	-6.9457912	0.076616794	-0.7754042	-1.4021361	-0.104022406	-5.205514	-8.309933	0.13275778	Walking_Idle
15:05:28.468	-5.0040345	-6.9457912	0.076616794	-0.7754042	-1.4021361	-0.104022406	-5.205514	-8.309933	0.13275778	Walking_Idle
15:05:28.492	-5.0040345	-6.9457912	0.076616794	-0.7754042	-1.4021361	-0.104022406	-5.205514	-8.309933	0.13275778	Walking_Idle
15:05:28.514	-5.0040345	-6.9457912	0.076616794	-0.7754042	-1.4021361	-0.104022406	-5.205514	-8.309933	0.13275778	Walking_Idle
15:05:28.539	-5.0040345	-6.9457912	0.076616794	-0.7754042	-1.4021361	-0.104022406	-5.205514	-8.309933	0.13275778	Walking_Idle
15:05:28.563	-5.0040345	-6.9457912	0.076616794	-0.7754042	-1.4021361	-0.104022406	-5.205514	-8.309933	0.13275778	Walking_Idle
15:05:28.587	-9.495694	-9.100638	-1.1372806	0.511078	0.9655776	0.059078608	-5.430482	-8.16431	-0.15415889	Walking_Idle
15:05:28.611	-9.495694	-9.100638	-1.1372806	0.511078	0.9655776	0.059078608	-5.430482	-8.16431	-0.15415889	Walking_Idle
15:05:28.635	-9.495694	-9.100638	-1.1372806	0.511078	0.9655776	0.059078608	-5.430482	-8.16431	-0.15415889	Walking_Idle
15:05:28.660	-9.495694	-9.100638	-1.1372806	0.511078	0.9655776	0.059078608	-5.430482	-8.16431	-0.15415889	Walking_Idle
15:05:28.683	-9.495694	-9.100638	-1.1372806	0.511078	0.9655776	0.059078608	-5.430482	-8.16431	-0.15415889	Walking_Idle
15:05:28.707	-9.495694	-9.100638	-1.1372806	0.511078	0.9655776	0.059078608	-5.430482	-8.16431	-0.15415889	Walking_Idle
15:05:28.731	-9.495694	-9.100638	-1.1372806	0.511078	0.9655776	0.059078608	-5.430482	-8.16431	-0.15415889	Walking_Idle
15:05:28.755	-9.495694	-9.100638	-1.1372806	0.511078	0.9655776	0.059078608	-5.430482	-8.16431	-0.15415889	Walking_Idle
15:05:28.780	-6.998465	-9.3831625	1.333611	0.6295858	1.9838899	1.2307181	-6.4904027	-7.3222046	-0.65563774	Walking_Idle
15:05:28.802	-6.998465	-9.3831625	1.333611	0.6295858	1.9838899	1.2307181	-6.4904027	-7.3222046	-0.65563774	Walking_Idle
15:05:28.826	-6.998465	-9.3831625	1.333611	0.6295858	1.9838899	1.2307181	-6.4904027	-7.3222046	-0.65563774	Walking_Idle
15:05:28.850	-6.998465	-9.3831625	1.333611	0.6295858	1.9838899	1.2307181	-6.4904027	-7.3222046	-0.65563774	Walking_Idle
15:05:28.874	-6.998465	-9.3831625	1.333611	0.6295858	1.9838899	1.2307181	-6.4904027	-7.3222046	-0.65563774	Walking_Idle
15:05:28.898	-6.998465	-9.3831625	1.333611	0.6295858	1.9838899	1.2307181	-6.4904027	-7.3222046	-0.65563774	Walking_Idle
15:05:28.921	-6.998465	-9.3831625	1.333611	0.6295858	1.9838899	1.2307181	-6.4904027	-7.3222046	-0.65563774	Walking_Idle
15:05:28.945	-6.998465	-9.3831625	1.333611	0.5000824	0.6912991	1.2075052	-7.5277863	-6.243763	-0.7195897	Walking_Idle
15:05:28.969	-4.2546263	-7.0559278	0.3615355	0.5000824	0.6912991	1.2075052	-7.5277863	-6.243763	-0.7195897	Walking_Idle
15:05:28.992	-4.2546263	-7.0559278	0.3615355	0.5000824	0.6912991	1.2075052	-7.5277863	-6.243763	-0.7195897	Walking_Idle
15:05:29.017	-4.2546263	-7.0559278	0.3615355	0.5000824	0.6912991	1.2075052	-7.5277863	-6.243763	-0.7195897	Walking_Idle
15:05:29.041	-4.2546263	-7.0559278	0.3615355	0.5000824	0.6912991	1.2075052	-7.5277863	-6.243763	-0.7195897	Walking_Idle
15:05:29.064	-4.2546263	-7.0559278	0.3615355	0.5000824	0.6912991	1.2075052	-7.5277863	-6.243763	-0.7195897	Walking_Idle
15:05:29.088	-4.2546263	-7.0559278	0.3615355	0.5000824	0.6912991	1.2075052	-7.5277863	-6.243763	-0.7195897	Walking_Idle
15:05:29.112	-4.2546263	-7.0559278	0.3615355	0.5000824	0.6912991	1.2075052	-7.5277863	-6.243763	-0.7195897	Walking_Idle
15:05:29.137	-4.6832013	-9.09585	0.18196489	-0.85359496	-1.3373843	0.45919535	-7.7803197	-5.949289	-0.49261343	Walking_Idle
15:05:29.160	-4.6832013	-9.09585	0.18196489	-0.85359496	-1.3373843	0.45919535	-7.7803197	-5.949289	-0.49261343	Walking_Idle
15:05:29.184	-4.6832013	-9.09585	0.18196489	-0.85359496	-1.3373843	0.45919535	-7.7803197	-5.949289	-0.49261343	Walking_Idle
15:05:29.208	-4.6832013	-9.09585	0.18196489	-0.85359496	-1.3373843	0.45919535	-7.7803197	-5.949289	-0.49261343	Walking_Idle
15:05:29.233	-4.6832013	-9.09585	0.18196489	-0.85359496	-1.3373843	0.45919535	-7.7803197	-5.949289	-0.49261343	Walking_Idle
15:05:29.257	-4.6832013	-9.09585	0.18196489	-0.85359496	-1.3373843	0.45919535	-7.7803197	-5.949289	-0.49261343	Walking_Idle
15:05:29.282	-4.6832013	-9.09585	0.18196489	-0.85359496	-1.3373843	0.45919535	-7.7803197	-5.949289	-0.49261343	Walking_Idle
15:05:29.305	-7.18043	-5.071074	-1.5323359	-0.57931656	-0.59457225	-1.0826285	-6.5032806	-7.331238	-0.36128363	Walking_Idle
15:05:29.329	-7.18043	-5.071074	-1.5323359	-0.57931656	-0.59457225	-1.0826285	-6.5032806	-7.331238	-0.36128363	Walking_Idle
15:05:29.353	-7.18043	-5.071074	-1.5323359	-0.57931656	-0.59457225	-1.0826285	-6.5032806	-7.331238	-0.36128363	Walking_Idle
15:05:29.378	-7.18043	-5.071074	-1.5323359	-0.57931656	-0.59457225	-1.0826285	-6.5032806	-7.331238	-0.36128363	Walking_Idle
15:05:29.401	-7.18043	-5.071074	-1.5323359	-0.57931656	-0.59457225	-1.0826285	-6.5032806	-7.331238	-0.36128363	Walking_Idle
15:05:29.425	-7.18043	-5.071074	-1.5323359	-0.57931656	-0.59457225	-1.0826285	-6.5032806	-7.331238	-0.36128363	Walking_Idle
15:05:29.449	-7.18043	-5.071074	-1.5323359	-0.57931656	-0.59457225	-1.0826285	-6.5032806	-7.331238	-0.36128363	Walking_Idle
15:05:29.472	-7.18043	-5.071074	-1.5323359	-0.57931656	-0.59457225	-1.0826285	-6.5032806	-7.331238	-0.36128363	Walking_Idle
15:05:29.495	-6.2945485	-6.3807425	1.1660118	-0.6410139	-0.9397111	-0.3660836	-5.8243275	-7.794894	-1.2193869	Walking_Idle
15:05:29.517	-6.2945485	-6.3807425	1.1660118	-0.6410139	-0.9397111	-0.3660836	-5.8243275	-7.794894	-1.2193869	Walking_Idle
15:05:29.539	-6.2945485	-6.3807425	1.1660118	-0.6410139	-0.9397111	-0.3660836	-5.8243275	-7.794894	-1.2193869	Walking_Idle
15:05:29.561	-6.2945485	-6.3807425	1.1660118	-0.6410139	-0.9397111	-0.3660836	-5.8243275	-7.794894	-1.2193869	Walking_Idle
[truncated: 3,086 more rows]
