# Supplementary material for: Real-time Smartphone Activity Classification Using Inertial Sensors—Recognition of Scrolling, Typing, and Watching Videos While Sitting or Walking
Source: Sensors (Basel). 2020 Jan 24;20(3):655. doi: 10.3390/s20030655 (PMC7038357; doi:10.3390/s20030655)
Supplement: Supplementary file 1 [file sensors-20-00655-s001.zip › sensors-668083-supplementary/5Hz_data/8765/2019_09_10_15_01_29_Sitting_Watch.csv]

time	accX	accY	accZ	rotX	rotY	rotZ	graX	graY	graZ	activity
15:22:38.480	7.8292785	0.4956149	5.3919067	-0.049085464	0.11158797	-0.07286829	7.920048	0.41540554	5.768061	Sitting_Watch
15:22:38.500	7.8292785	0.4956149	5.3919067	-0.049085464	0.11158797	-0.07286829	7.920048	0.41540554	5.768061	Sitting_Watch
15:22:38.549	7.8292785	0.4956149	5.3919067	-0.049085464	0.11158797	-0.07286829	7.920048	0.41540554	5.768061	Sitting_Watch
15:22:38.596	7.7837873	0.6081458	6.167652	-0.0906243	0.11280971	0.06335467	7.8370585	0.51374984	5.872559	Sitting_Watch
15:22:38.617	7.7837873	0.6081458	6.167652	-0.0906243	0.11280971	0.06335467	7.8370585	0.51374984	5.872559	Sitting_Watch
15:22:38.639	7.7837873	0.6081458	6.167652	-0.0906243	0.11280971	0.06335467	7.8370585	0.51374984	5.872559	Sitting_Watch
15:22:38.661	7.7837873	0.6081458	6.167652	-0.0906243	0.11280971	0.06335467	7.8370585	0.51374984	5.872559	Sitting_Watch
15:22:38.691	7.7837873	0.6081458	6.167652	-0.0906243	0.11280971	0.06335467	7.8370585	0.51374984	5.872559	Sitting_Watch
15:22:38.712	7.7837873	0.6081458	6.167652	-0.0906243	0.11280971	0.06335467	7.8370585	0.51374984	5.872559	Sitting_Watch
15:22:38.733	7.7837873	0.6081458	6.167652	-0.0906243	0.11280971	0.06335467	7.8370585	0.51374984	5.872559	Sitting_Watch
15:22:38.754	7.4270406	0.5794145	6.3400397	0.038879126	0.08532077	0.12505205	7.6874566	0.4526816	6.0719347	Sitting_Watch
15:22:38.775	7.4270406	0.5794145	6.3400397	0.038879126	0.08532077	0.12505205	7.6874566	0.4526816	6.0719347	Sitting_Watch
15:22:38.796	7.4270406	0.5794145	6.3400397	0.038879126	0.08532077	0.12505205	7.6874566	0.4526816	6.0719347	Sitting_Watch
15:22:38.817	7.4270406	0.5794145	6.3400397	0.038879126	0.08532077	0.12505205	7.6874566	0.4526816	6.0719347	Sitting_Watch
15:22:38.838	7.4270406	0.5794145	6.3400397	0.038879126	0.08532077	0.12505205	7.6874566	0.4526816	6.0719347	Sitting_Watch
15:22:38.858	7.4270406	0.5794145	6.3400397	0.038879126	0.08532077	0.12505205	7.6874566	0.4526816	6.0719347	Sitting_Watch
15:22:38.879	7.4270406	0.5794145	6.3400397	0.038879126	0.08532077	0.12505205	7.6874566	0.4526816	6.0719347	Sitting_Watch
15:22:38.899	7.4270406	0.5794145	6.3400397	0.038879126	0.08532077	0.12505205	7.6874566	0.4526816	6.0719347	Sitting_Watch
15:22:38.920	7.4270406	0.5794145	6.3400397	0.038879126	0.08532077	0.12505205	7.6874566	0.4526816	6.0719347	Sitting_Watch
15:22:38.940	7.515629	0.29210153	5.95935	-0.33008346	0.15312682	-0.4015138	7.613768	0.4220003	6.1662602	Sitting_Watch
15:22:38.961	7.515629	0.29210153	5.95935	-0.33008346	0.15312682	-0.4015138	7.613768	0.4220003	6.1662602	Sitting_Watch
15:22:38.981	7.515629	0.29210153	5.95935	-0.33008346	0.15312682	-0.4015138	7.613768	0.4220003	6.1662602	Sitting_Watch
15:22:39.002	7.515629	0.29210153	5.95935	-0.33008346	0.15312682	-0.4015138	7.613768	0.4220003	6.1662602	Sitting_Watch
15:22:39.022	7.515629	0.29210153	5.95935	-0.33008346	0.15312682	-0.4015138	7.613768	0.4220003	6.1662602	Sitting_Watch
15:22:39.042	7.515629	0.29210153	5.95935	-0.33008346	0.15312682	-0.4015138	7.613768	0.4220003	6.1662602	Sitting_Watch
15:22:39.063	7.515629	0.29210153	5.95935	-0.33008346	0.15312682	-0.4015138	7.613768	0.4220003	6.1662602	Sitting_Watch
15:22:39.084	7.515629	0.29210153	5.95935	-0.33008346	0.15312682	-0.4015138	7.613768	0.4220003	6.1662602	Sitting_Watch
15:22:39.104	7.439012	0.2561874	6.193989	-0.1785889	0.28324112	-0.12967876	7.615061	0.42726183	6.164301	Sitting_Watch
15:22:39.125	7.439012	0.2561874	6.193989	-0.1785889	0.28324112	-0.12967876	7.615061	0.42726183	6.164301	Sitting_Watch
15:22:39.145	7.439012	0.2561874	6.193989	-0.1785889	0.28324112	-0.12967876	7.615061	0.42726183	6.164301	Sitting_Watch
15:22:39.166	7.439012	0.2561874	6.193989	-0.1785889	0.28324112	-0.12967876	7.615061	0.42726183	6.164301	Sitting_Watch
15:22:39.186	7.439012	0.2561874	6.193989	-0.1785889	0.28324112	-0.12967876	7.615061	0.42726183	6.164301	Sitting_Watch
15:22:39.207	7.439012	0.2561874	6.193989	-0.1785889	0.28324112	-0.12967876	7.615061	0.42726183	6.164301	Sitting_Watch
15:22:39.227	7.439012	0.2561874	6.193989	-0.1785889	0.28324112	-0.12967876	7.615061	0.42726183	6.164301	Sitting_Watch
15:22:39.248	7.439012	0.2561874	6.193989	-0.1785889	0.28324112	-0.12967876	7.615061	0.42726183	6.164301	Sitting_Watch
15:22:39.268	7.439012	0.2561874	6.193989	-0.1785889	0.28324112	-0.12967876	7.615061	0.42726183	6.164301	Sitting_Watch
15:22:39.289	7.065505	0.62251145	6.095824	0.027883554	0.26430428	-0.12540269	7.4220967	0.4892477	6.390887	Sitting_Watch
15:22:39.310	7.065505	0.62251145	6.095824	0.027883554	0.26430428	-0.12540269	7.4220967	0.4892477	6.390887	Sitting_Watch
15:22:39.330	7.065505	0.62251145	6.095824	0.027883554	0.26430428	-0.12540269	7.4220967	0.4892477	6.390887	Sitting_Watch
15:22:39.351	7.065505	0.62251145	6.095824	0.027883554	0.26430428	-0.12540269	7.4220967	0.4892477	6.390887	Sitting_Watch
15:22:39.372	7.065505	0.62251145	6.095824	0.027883554	0.26430428	-0.12540269	7.4220967	0.4892477	6.390887	Sitting_Watch
15:22:39.393	7.065505	0.62251145	6.095824	0.027883554	0.26430428	-0.12540269	7.4220967	0.4892477	6.390887	Sitting_Watch
15:22:39.415	7.065505	0.62251145	6.095824	0.027883554	0.26430428	-0.12540269	7.4220967	0.4892477	6.390887	Sitting_Watch
15:22:39.438	7.065505	0.62251145	6.095824	0.027883554	0.26430428	-0.12540269	7.4220967	0.4892477	6.390887	Sitting_Watch
15:22:39.461	7.065505	0.62251145	6.095824	0.027883554	0.26430428	-0.12540269	7.4220967	0.4892477	6.390887	Sitting_Watch
15:22:39.483	7.1397276	0.29928434	6.3975024	-0.12116756	0.06332962	0.0065441993	7.335106	0.43594444	6.4943385	Sitting_Watch
15:22:39.505	7.1397276	0.29928434	6.3975024	-0.12116756	0.06332962	0.0065441993	7.335106	0.43594444	6.4943385	Sitting_Watch
15:22:39.527	7.1397276	0.29928434	6.3975024	-0.12116756	0.06332962	0.0065441993	7.335106	0.43594444	6.4943385	Sitting_Watch
15:22:39.551	7.1397276	0.29928434	6.3975024	-0.12116756	0.06332962	0.0065441993	7.335106	0.43594444	6.4943385	Sitting_Watch
15:22:39.574	7.1397276	0.29928434	6.3975024	-0.12116756	0.06332962	0.0065441993	7.335106	0.43594444	6.4943385	Sitting_Watch
15:22:39.598	7.1397276	0.29928434	6.3975024	-0.12116756	0.06332962	0.0065441993	7.335106	0.43594444	6.4943385	Sitting_Watch
15:22:39.621	7.1397276	0.29928434	6.3975024	-0.12116756	0.06332962	0.0065441993	7.335106	0.43594444	6.4943385	Sitting_Watch
15:22:39.644	7.1397276	0.29928434	6.3975024	-0.12116756	0.06332962	0.0065441993	7.335106	0.43594444	6.4943385	Sitting_Watch
15:22:39.667	7.0008597	0.531529	6.5483418	0.016887981	0.10120327	0.012652852	7.1449146	0.46092284	6.701346	Sitting_Watch
15:22:39.688	7.0008597	0.531529	6.5483418	0.016887981	0.10120327	0.012652852	7.1449146	0.46092284	6.701346	Sitting_Watch
15:22:39.710	7.0008597	0.531529	6.5483418	0.016887981	0.10120327	0.012652852	7.1449146	0.46092284	6.701346	Sitting_Watch
15:22:39.731	7.0008597	0.531529	6.5483418	0.016887981	0.10120327	0.012652852	7.1449146	0.46092284	6.701346	Sitting_Watch
15:22:39.753	7.0008597	0.531529	6.5483418	0.016887981	0.10120327	0.012652852	7.1449146	0.46092284	6.701346	Sitting_Watch
15:22:39.775	7.0008597	0.531529	6.5483418	0.016887981	0.10120327	0.012652852	7.1449146	0.46092284	6.701346	Sitting_Watch
15:22:39.796	7.0008597	0.531529	6.5483418	0.016887981	0.10120327	0.012652852	7.1449146	0.46092284	6.701346	Sitting_Watch
15:22:39.818	7.0008597	0.531529	6.5483418	0.016887981	0.10120327	0.012652852	7.1449146	0.46092284	6.701346	Sitting_Watch
15:22:39.840	6.612987	0.50758624	6.8691745	0.005281541	0.12747048	0.012041987	6.9335084	0.49729687	6.9173307	Sitting_Watch
15:22:39.862	6.612987	0.50758624	6.8691745	0.005281541	0.12747048	0.012041987	6.9335084	0.49729687	6.9173307	Sitting_Watch
15:22:39.884	6.612987	0.50758624	6.8691745	0.005281541	0.12747048	0.012041987	6.9335084	0.49729687	6.9173307	Sitting_Watch
15:22:39.907	6.612987	0.50758624	6.8691745	0.005281541	0.12747048	0.012041987	6.9335084	0.49729687	6.9173307	Sitting_Watch
15:22:39.931	6.612987	0.50758624	6.8691745	0.005281541	0.12747048	0.012041987	6.9335084	0.49729687	6.9173307	Sitting_Watch
15:22:39.954	6.612987	0.50758624	6.8691745	0.005281541	0.12747048	0.012041987	6.9335084	0.49729687	6.9173307	Sitting_Watch
15:22:39.977	6.612987	0.50758624	6.8691745	0.005281541	0.12747048	0.012041987	6.9335084	0.49729687	6.9173307	Sitting_Watch
15:22:39.999	6.612987	0.50758624	6.8691745	0.005281541	0.12747048	0.012041987	6.9335084	0.49729687	6.9173307	Sitting_Watch
15:22:40.022	6.699181	0.39505535	6.605804	-0.014877012	0.121361814	-0.04232502	6.963785	0.47268	6.888582	Sitting_Watch
15:22:40.046	6.699181	0.39505535	6.605804	-0.014877012	0.121361814	-0.04232502	6.963785	0.47268	6.888582	Sitting_Watch
15:22:40.070	6.699181	0.39505535	6.605804	-0.014877012	0.121361814	-0.04232502	6.963785	0.47268	6.888582	Sitting_Watch
15:22:40.093	6.699181	0.39505535	6.605804	-0.014877012	0.121361814	-0.04232502	6.963785	0.47268	6.888582	Sitting_Watch
15:22:40.118	6.699181	0.39505535	6.605804	-0.014877012	0.121361814	-0.04232502	6.963785	0.47268	6.888582	Sitting_Watch
15:22:40.139	6.699181	0.39505535	6.605804	-0.014877012	0.121361814	-0.04232502	6.963785	0.47268	6.888582	Sitting_Watch
15:22:40.163	6.699181	0.39505535	6.605804	-0.014877012	0.121361814	-0.04232502	6.963785	0.47268	6.888582	Sitting_Watch
15:22:40.186	6.699181	0.39505535	6.605804	0.02482923	0.36204273	-0.22924979	6.963785	0.47268	6.888582	Sitting_Watch
15:22:40.209	6.4932733	0.49800915	6.952974	0.02482923	0.36204273	-0.22924979	6.705903	0.5681753	7.132906	Sitting_Watch
15:22:40.232	6.4932733	0.49800915	6.952974	0.02482923	0.36204273	-0.22924979	6.705903	0.5681753	7.132906	Sitting_Watch
15:22:40.256	6.4932733	0.49800915	6.952974	0.02482923	0.36204273	-0.22924979	6.705903	0.5681753	7.132906	Sitting_Watch
15:22:40.280	6.4932733	0.49800915	6.952974	0.02482923	0.36204273	-0.22924979	6.705903	0.5681753	7.132906	Sitting_Watch
15:22:40.303	6.4932733	0.49800915	6.952974	0.02482923	0.36204273	-0.22924979	6.705903	0.5681753	7.132906	Sitting_Watch
15:22:40.325	6.4932733	0.49800915	6.952974	0.02482923	0.36204273	-0.22924979	6.705903	0.5681753	7.132906	Sitting_Watch
15:22:40.347	6.4932733	0.49800915	6.952974	0.02482923	0.36204273	-0.22924979	6.705903	0.5681753	7.132906	Sitting_Watch
15:22:40.371	6.134132	0.74701375	7.23071	-0.0118226865	0.046225395	-0.049655404	6.529756	0.62628835	7.289747	Sitting_Watch
15:22:40.398	6.134132	0.74701375	7.23071	-0.0118226865	0.046225395	-0.049655404	6.529756	0.62628835	7.289747	Sitting_Watch
15:22:40.423	6.134132	0.74701375	7.23071	-0.0118226865	0.046225395	-0.049655404	6.529756	0.62628835	7.289747	Sitting_Watch
15:22:40.446	6.134132	0.74701375	7.23071	-0.0118226865	0.046225395	-0.049655404	6.529756	0.62628835	7.289747	Sitting_Watch
15:22:40.469	6.134132	0.74701375	7.23071	-0.0118226865	0.046225395	-0.049655404	6.529756	0.62628835	7.289747	Sitting_Watch
15:22:40.493	6.134132	0.74701375	7.23071	-0.0118226865	0.046225395	-0.049655404	6.529756	0.62628835	7.289747	Sitting_Watch
15:22:40.516	6.134132	0.74701375	7.23071	-0.0118226865	0.046225395	-0.049655404	6.529756	0.62628835	7.289747	Sitting_Watch
15:22:40.539	6.134132	0.74701375	7.23071	-0.0118226865	0.046225395	-0.049655404	6.529756	0.62628835	7.289747	Sitting_Watch
15:22:40.561	6.30652	0.37350687	6.9912825	-0.07596354	0.037062418	0.044417843	6.4963427	0.51614994	7.3281293	Sitting_Watch
15:22:40.583	6.30652	0.37350687	6.9912825	-0.07596354	0.037062418	0.044417843	6.4963427	0.51614994	7.3281293	Sitting_Watch
15:22:40.605	6.30652	0.37350687	6.9912825	-0.07596354	0.037062418	0.044417843	6.4963427	0.51614994	7.3281293	Sitting_Watch
15:22:40.629	6.30652	0.37350687	6.9912825	-0.07596354	0.037062418	0.044417843	6.4963427	0.51614994	7.3281293	Sitting_Watch
15:22:40.653	6.30652	0.37350687	6.9912825	-0.07596354	0.037062418	0.044417843	6.4963427	0.51614994	7.3281293	Sitting_Watch
15:22:40.676	6.30652	0.37350687	6.9912825	-0.07596354	0.037062418	0.044417843	6.4963427	0.51614994	7.3281293	Sitting_Watch
15:22:40.699	6.30652	0.37350687	6.9912825	-0.07596354	0.037062418	0.044417843	6.4963427	0.51614994	7.3281293	Sitting_Watch
15:22:40.722	6.30652	0.37350687	6.9912825	-0.07596354	0.037062418	0.044417843	6.4963427	0.51614994	7.3281293	Sitting_Watch
15:22:40.746	6.2706056	0.4860378	6.8476257	-0.042976815	0.087764226	0.08290235	6.401448	0.2989757	7.423101	Sitting_Watch
15:22:40.771	6.2706056	0.4860378	6.8476257	-0.042976815	0.087764226	0.08290235	6.401448	0.2989757	7.423101	Sitting_Watch
15:22:40.794	6.2706056	0.4860378	6.8476257	-0.042976815	0.087764226	0.08290235	6.401448	0.2989757	7.423101	Sitting_Watch
15:22:40.816	6.2706056	0.4860378	6.8476257	-0.042976815	0.087764226	0.08290235	6.401448	0.2989757	7.423101	Sitting_Watch
15:22:40.838	6.2706056	0.4860378	6.8476257	-0.042976815	0.087764226	0.08290235	6.401448	0.2989757	7.423101	Sitting_Watch
15:22:40.861	6.2706056	0.4860378	6.8476257	-0.042976815	0.087764226	0.08290235	6.401448	0.2989757	7.423101	Sitting_Watch
15:22:40.883	6.2706056	0.4860378	6.8476257	-0.042976815	0.087764226	0.08290235	6.401448	0.2989757	7.423101	Sitting_Watch
15:22:40.906	6.062304	0.083799616	7.4222517	0.0071141366	0.107922785	0.12444119	6.3270683	0.22482857	7.489192	Sitting_Watch
15:22:40.928	6.062304	0.083799616	7.4222517	0.0071141366	0.107922785	0.12444119	6.3270683	0.22482857	7.489192	Sitting_Watch
15:22:40.951	6.062304	0.083799616	7.4222517	0.0071141366	0.107922785	0.12444119	6.3270683	0.22482857	7.489192	Sitting_Watch
15:22:40.974	6.062304	0.083799616	7.4222517	0.0071141366	0.107922785	0.12444119	6.3270683	0.22482857	7.489192	Sitting_Watch
15:22:40.998	6.062304	0.083799616	7.4222517	0.0071141366	0.107922785	0.12444119	6.3270683	0.22482857	7.489192	Sitting_Watch
15:22:41.021	6.062304	0.083799616	7.4222517	0.0071141366	0.107922785	0.12444119	6.3270683	0.22482857	7.489192	Sitting_Watch
15:22:41.045	6.062304	0.083799616	7.4222517	0.0071141366	0.107922785	0.12444119	6.3270683	0.22482857	7.489192	Sitting_Watch
15:22:41.068	6.062304	0.083799616	7.4222517	0.0071141366	0.107922785	0.12444119	6.3270683	0.22482857	7.489192	Sitting_Watch
15:22:41.090	6.028784	0.052674048	7.4102807	-0.0503072	0.09326202	0.0077659297	6.2960978	0.16278934	7.51685	Sitting_Watch
15:22:41.113	6.028784	0.052674048	7.4102807	-0.0503072	0.09326202	0.0077659297	6.2960978	0.16278934	7.51685	Sitting_Watch
15:22:41.135	6.028784	0.052674048	7.4102807	-0.0503072	0.09326202	0.0077659297	6.2960978	0.16278934	7.51685	Sitting_Watch
15:22:41.156	6.028784	0.052674048	7.4102807	-0.0503072	0.09326202	0.0077659297	6.2960978	0.16278934	7.51685	Sitting_Watch
15:22:41.178	6.028784	0.052674048	7.4102807	-0.0503072	0.09326202	0.0077659297	6.2960978	0.16278934	7.51685	Sitting_Watch
15:22:41.202	6.028784	0.052674048	7.4102807	-0.0503072	0.09326202	0.0077659297	6.2960978	0.16278934	7.51685	Sitting_Watch
15:22:41.226	6.028784	0.052674048	7.4102807	-0.0503072	0.09326202	0.0077659297	6.2960978	0.16278934	7.51685	Sitting_Watch
15:22:41.249	6.028784	0.052674048	7.4102807	-0.0503072	0.09326202	0.0077659297	6.2960978	0.16278934	7.51685	Sitting_Watch
15:22:41.273	6.002447	0.13647367	7.3480296	-0.013044416	0.041338474	0.02853535	6.249227	0.11991123	7.5566564	Sitting_Watch
15:22:41.296	6.002447	0.13647367	7.3480296	-0.013044416	0.041338474	0.02853535	6.249227	0.11991123	7.5566564	Sitting_Watch
15:22:41.321	6.002447	0.13647367	7.3480296	-0.013044416	0.041338474	0.02853535	6.249227	0.11991123	7.5566564	Sitting_Watch
15:22:41.344	6.002447	0.13647367	7.3480296	-0.013044416	0.041338474	0.02853535	6.249227	0.11991123	7.5566564	Sitting_Watch
15:22:41.366	6.002447	0.13647367	7.3480296	-0.013044416	0.041338474	0.02853535	6.249227	0.11991123	7.5566564	Sitting_Watch
15:22:41.389	6.002447	0.13647367	7.3480296	-0.013044416	0.041338474	0.02853535	6.249227	0.11991123	7.5566564	Sitting_Watch
15:22:41.411	6.002447	0.13647367	7.3480296	-0.013044416	0.041338474	0.02853535	6.249227	0.11991123	7.5566564	Sitting_Watch
15:22:41.435	6.002447	0.13647367	7.3480296	-0.013044416	0.041338474	0.02853535	6.249227	0.11991123	7.5566564	Sitting_Watch
15:22:41.459	5.854002	0.16041641	7.5419655	-0.08390479	0.013849537	-0.045379344	6.2303267	0.11465631	7.5723305	Sitting_Watch
15:22:41.482	5.854002	0.16041641	7.5419655	-0.08390479	0.013849537	-0.045379344	6.2303267	0.11465631	7.5723305	Sitting_Watch
15:22:41.505	5.854002	0.16041641	7.5419655	-0.08390479	0.013849537	-0.045379344	6.2303267	0.11465631	7.5723305	Sitting_Watch
15:22:41.529	5.854002	0.16041641	7.5419655	-0.08390479	0.013849537	-0.045379344	6.2303267	0.11465631	7.5723305	Sitting_Watch
15:22:41.553	5.854002	0.16041641	7.5419655	-0.08390479	0.013849537	-0.045379344	6.2303267	0.11465631	7.5723305	Sitting_Watch
15:22:41.576	5.854002	0.16041641	7.5419655	-0.08390479	0.013849537	-0.045379344	6.2303267	0.11465631	7.5723305	Sitting_Watch
15:22:41.599	5.854002	0.16041641	7.5419655	-0.08390479	0.013849537	-0.045379344	6.2303267	0.11465631	7.5723305	Sitting_Watch
15:22:41.623	5.854002	0.16041641	7.5419655	-0.08390479	0.013849537	-0.045379344	6.2303267	0.11465631	7.5723305	Sitting_Watch
15:22:41.646	6.002447	0.0670397	7.326481	-0.011211821	0.0028539624	0.010820257	6.237765	0.12080961	7.5661077	Sitting_Watch
15:22:41.669	6.002447	0.0670397	7.326481	-0.011211821	0.0028539624	0.010820257	6.237765	0.12080961	7.5661077	Sitting_Watch
15:22:41.691	6.002447	0.0670397	7.326481	-0.011211821	0.0028539624	0.010820257	6.237765	0.12080961	7.5661077	Sitting_Watch
15:22:41.714	6.002447	0.0670397	7.326481	-0.011211821	0.0028539624	0.010820257	6.237765	0.12080961	7.5661077	Sitting_Watch
15:22:41.737	6.002447	0.0670397	7.326481	-0.011211821	0.0028539624	0.010820257	6.237765	0.12080961	7.5661077	Sitting_Watch
15:22:41.761	6.002447	0.0670397	7.326481	-0.011211821	0.0028539624	0.010820257	6.237765	0.12080961	7.5661077	Sitting_Watch
15:22:41.785	6.002447	0.0670397	7.326481	-0.011211821	0.0028539624	0.010820257	6.237765	0.12080961	7.5661077	Sitting_Watch
15:22:41.807	6.019207	0.09577099	7.101419	-0.074130945	0.0010213667	-0.06920309	6.237765	0.12080961	7.5661077	Sitting_Watch
15:22:41.833	6.019207	0.09577099	7.101419	-0.074130945	0.0010213667	-0.06920309	6.2478456	0.11294022	7.5579095	Sitting_Watch
15:22:41.859	6.019207	0.09577099	7.101419	-0.074130945	0.0010213667	-0.06920309	6.2478456	0.11294022	7.5579095	Sitting_Watch
15:22:41.884	6.019207	0.09577099	7.101419	-0.074130945	0.0010213667	-0.06920309	6.2478456	0.11294022	7.5579095	Sitting_Watch
15:22:41.906	6.019207	0.09577099	7.101419	-0.074130945	0.0010213667	-0.06920309	6.2478456	0.11294022	7.5579095	Sitting_Watch
15:22:41.928	6.019207	0.09577099	7.101419	-0.074130945	0.0010213667	-0.06920309	6.2478456	0.11294022	7.5579095	Sitting_Watch
15:22:41.951	6.019207	0.09577099	7.101419	-0.074130945	0.0010213667	-0.06920309	6.2478456	0.11294022	7.5579095	Sitting_Watch
15:22:41.973	6.019207	0.09577099	7.101419	-0.074130945	0.0010213667	-0.06920309	6.2478456	0.11294022	7.5579095	Sitting_Watch
15:22:41.996	6.0503325	0.17957062	7.3001437	-0.010600955	0.014460403	-0.028885985	6.2167726	0.07207645	7.583988	Sitting_Watch
15:22:42.021	6.0503325	0.17957062	7.3001437	-0.010600955	0.014460403	-0.028885985	6.2167726	0.07207645	7.583988	Sitting_Watch
15:22:42.043	6.0503325	0.17957062	7.3001437	-0.010600955	0.014460403	-0.028885985	6.2167726	0.07207645	7.583988	Sitting_Watch
15:22:42.067	6.0503325	0.17957062	7.3001437	-0.010600955	0.014460403	-0.028885985	6.2167726	0.07207645	7.583988	Sitting_Watch
15:22:42.090	6.0503325	0.17957062	7.3001437	-0.010600955	0.014460403	-0.028885985	6.2167726	0.07207645	7.583988	Sitting_Watch
15:22:42.114	6.0503325	0.17957062	7.3001437	-0.010600955	0.014460403	-0.028885985	6.2167726	0.07207645	7.583988	Sitting_Watch
15:22:42.138	6.0503325	0.17957062	7.3001437	-0.010600955	0.014460403	-0.028885985	6.2167726	0.07207645	7.583988	Sitting_Watch
15:22:42.160	6.0503325	0.17957062	7.3001437	-0.010600955	0.014460403	-0.028885985	6.2167726	0.07207645	7.583988	Sitting_Watch
15:22:42.182	5.9880815	-0.06943397	7.336058	-0.014266146	0.14213124	-0.047822807	6.1823506	0.08469759	7.6119432	Sitting_Watch
15:22:42.205	5.9880815	-0.06943397	7.336058	-0.014266146	0.14213124	-0.047822807	6.1823506	0.08469759	7.6119432	Sitting_Watch
15:22:42.229	5.9880815	-0.06943397	7.336058	-0.014266146	0.14213124	-0.047822807	6.1823506	0.08469759	7.6119432	Sitting_Watch
15:22:42.253	5.9880815	-0.06943397	7.336058	-0.014266146	0.14213124	-0.047822807	6.1823506	0.08469759	7.6119432	Sitting_Watch
15:22:42.275	5.9880815	-0.06943397	7.336058	-0.014266146	0.14213124	-0.047822807	6.1823506	0.08469759	7.6119432	Sitting_Watch
15:22:42.298	5.9880815	-0.06943397	7.336058	-0.014266146	0.14213124	-0.047822807	6.1823506	0.08469759	7.6119432	Sitting_Watch
15:22:42.320	5.9880815	-0.06943397	7.336058	-0.014266146	0.14213124	-0.047822807	6.1823506	0.08469759	7.6119432	Sitting_Watch
15:22:42.342	5.9880815	-0.06943397	7.336058	-0.014266146	0.14213124	-0.047822807	6.1823506	0.08469759	7.6119432	Sitting_Watch
15:22:42.367	5.7821736	0.25858167	7.5443597	-0.0099900905	0.07799039	-0.031329446	6.092549	0.15713677	7.682871	Sitting_Watch
15:22:42.392	5.7821736	0.25858167	7.5443597	-0.0099900905	0.07799039	-0.031329446	6.092549	0.15713677	7.682871	Sitting_Watch
15:22:42.415	5.7821736	0.25858167	7.5443597	-0.0099900905	0.07799039	-0.031329446	6.092549	0.15713677	7.682871	Sitting_Watch
15:22:42.436	5.7821736	0.25858167	7.5443597	-0.0099900905	0.07799039	-0.031329446	6.092549	0.15713677	7.682871	Sitting_Watch
15:22:42.459	5.7821736	0.25858167	7.5443597	-0.0099900905	0.07799039	-0.031329446	6.092549	0.15713677	7.682871	Sitting_Watch
15:22:42.483	5.7821736	0.25858167	7.5443597	-0.0099900905	0.07799039	-0.031329446	6.092549	0.15713677	7.682871	Sitting_Watch
15:22:42.506	5.7821736	0.25858167	7.5443597	-0.0099900905	0.07799039	-0.031329446	6.092549	0.15713677	7.682871	Sitting_Watch
15:22:42.530	5.978504	0.16759923	7.2426815	0.11829161	-0.096717075	0.112223886	6.0494366	0.22411099	7.715209	Sitting_Watch
15:22:42.553	5.978504	0.16759923	7.2426815	0.11829161	-0.096717075	0.112223886	6.0494366	0.22411099	7.715209	Sitting_Watch
15:22:42.577	5.978504	0.16759923	7.2426815	0.11829161	-0.096717075	0.112223886	6.0494366	0.22411099	7.715209	Sitting_Watch
15:22:42.604	5.978504	0.16759923	7.2426815	0.11829161	-0.096717075	0.112223886	6.0494366	0.22411099	7.715209	Sitting_Watch
15:22:42.627	5.978504	0.16759923	7.2426815	0.11829161	-0.096717075	0.112223886	6.0494366	0.22411099	7.715209	Sitting_Watch
15:22:42.652	5.978504	0.16759923	7.2426815	0.11829161	-0.096717075	0.112223886	6.0494366	0.22411099	7.715209	Sitting_Watch
15:22:42.677	5.978504	0.16759923	7.2426815	0.11829161	-0.096717075	0.112223886	6.0494366	0.22411099	7.715209	Sitting_Watch
15:22:42.698	5.978504	0.16759923	7.2426815	0.11829161	-0.096717075	0.112223886	6.0494366	0.22411099	7.715209	Sitting_Watch
15:22:42.719	5.930619	0.2657645	7.3839436	0.03215961	-0.0417392	-0.009338297	6.0387115	0.2867406	7.7215357	Sitting_Watch
15:22:42.741	5.930619	0.2657645	7.3839436	0.03215961	-0.0417392	-0.009338297	6.0387115	0.2867406	7.7215357	Sitting_Watch
15:22:42.762	5.930619	0.2657645	7.3839436	0.03215961	-0.0417392	-0.009338297	6.0387115	0.2867406	7.7215357	Sitting_Watch
15:22:42.784	5.930619	0.2657645	7.3839436	0.03215961	-0.0417392	-0.009338297	6.0387115	0.2867406	7.7215357	Sitting_Watch
15:22:42.806	5.930619	0.2657645	7.3839436	0.03215961	-0.0417392	-0.009338297	6.0387115	0.2867406	7.7215357	Sitting_Watch
15:22:42.828	5.930619	0.2657645	7.3839436	0.03215961	-0.0417392	-0.009338297	6.0387115	0.2867406	7.7215357	Sitting_Watch
15:22:42.852	5.930619	0.2657645	7.3839436	0.03215961	-0.0417392	-0.009338297	6.0387115	0.2867406	7.7215357	Sitting_Watch
15:22:42.874	5.930619	0.2657645	7.3839436	0.03215961	-0.0417392	-0.009338297	6.0387115	0.2867406	7.7215357	Sitting_Watch
15:22:42.898	5.8180876	0.3232271	7.537177	0.0028380798	0.01873646	-0.040492423	6.030384	0.3369101	7.726015	Sitting_Watch
15:22:42.921	5.8180876	0.3232271	7.537177	0.0028380798	0.01873646	-0.040492423	6.030384	0.3369101	7.726015	Sitting_Watch
15:22:42.945	5.8180876	0.3232271	7.537177	0.0028380798	0.01873646	-0.040492423	6.030384	0.3369101	7.726015	Sitting_Watch
15:22:42.967	5.8180876	0.3232271	7.537177	0.0028380798	0.01873646	-0.040492423	6.030384	0.3369101	7.726015	Sitting_Watch
15:22:42.989	5.8180876	0.3232271	7.537177	0.0028380798	0.01873646	-0.040492423	6.030384	0.3369101	7.726015	Sitting_Watch
15:22:43.012	5.8180876	0.3232271	7.537177	0.0028380798	0.01873646	-0.040492423	6.030384	0.3369101	7.726015	Sitting_Watch
15:22:43.035	5.8180876	0.3232271	7.537177	0.0028380798	0.01873646	-0.040492423	6.030384	0.3369101	7.726015	Sitting_Watch
15:22:43.059	5.8180876	0.3232271	7.537177	0.0028380798	0.01873646	-0.040492423	6.030384	0.3369101	7.726015	Sitting_Watch
15:22:43.083	5.786962	0.5363176	7.371972	-0.00021624629	0.018125594	-0.023388198	6.0033455	0.40331462	7.7438703	Sitting_Watch
15:22:43.106	5.786962	0.5363176	7.371972	-0.00021624629	0.018125594	-0.023388198	6.0033455	0.40331462	7.7438703	Sitting_Watch
15:22:43.130	5.786962	0.5363176	7.371972	-0.00021624629	0.018125594	-0.023388198	6.0033455	0.40331462	7.7438703	Sitting_Watch
15:22:43.154	5.786962	0.5363176	7.371972	-0.00021624629	0.018125594	-0.023388198	6.0033455	0.40331462	7.7438703	Sitting_Watch
15:22:43.178	5.786962	0.5363176	7.371972	-0.00021624629	0.018125594	-0.023388198	6.0033455	0.40331462	7.7438703	Sitting_Watch
15:22:43.203	5.786962	0.5363176	7.371972	-0.00021624629	0.018125594	-0.023388198	6.0033455	0.40331462	7.7438703	Sitting_Watch
15:22:43.225	5.786962	0.5363176	7.371972	-0.00021624629	0.018125594	-0.023388198	6.0033455	0.40331462	7.7438703	Sitting_Watch
15:22:43.246	5.7725964	0.5913859	7.5443597	0.03215961	-0.019137187	-0.014836084	5.9847093	0.43955925	7.756311	Sitting_Watch
15:22:43.269	5.7725964	0.5913859	7.5443597	0.03215961	-0.019137187	-0.014836084	5.9847093	0.43955925	7.756311	Sitting_Watch
15:22:43.292	5.7725964	0.5913859	7.5443597	0.03215961	-0.019137187	-0.014836084	5.9847093	0.43955925	7.756311	Sitting_Watch
15:22:43.317	5.7725964	0.5913859	7.5443597	0.03215961	-0.019137187	-0.014836084	5.9847093	0.43955925	7.756311	Sitting_Watch
15:22:43.340	5.7725964	0.5913859	7.5443597	0.03215961	-0.019137187	-0.014836084	5.9847093	0.43955925	7.756311	Sitting_Watch
15:22:43.363	5.7725964	0.5913859	7.5443597	0.03215961	-0.019137187	-0.014836084	5.9847093	0.43955925	7.756311	Sitting_Watch
15:22:43.386	5.7725964	0.5913859	7.5443597	0.03215961	-0.019137187	-0.014836084	5.9847093	0.43955925	7.756311	Sitting_Watch
15:22:43.410	5.7725964	0.5913859	7.5443597	0.03215961	-0.019137187	-0.014836084	5.9847093	0.43955925	7.756311	Sitting_Watch
15:22:43.433	5.8180876	0.50998056	7.4438004	-0.0203748	0.030953763	-0.016668681	5.9886217	0.48115438	7.7508216	Sitting_Watch
15:22:43.456	5.8180876	0.50998056	7.4438004	-0.0203748	0.030953763	-0.016668681	5.9886217	0.48115438	7.7508216	Sitting_Watch
15:22:43.477	5.8180876	0.50998056	7.4438004	-0.0203748	0.030953763	-0.016668681	5.9886217	0.48115438	7.7508216	Sitting_Watch
15:22:43.499	5.8180876	0.50998056	7.4438004	-0.0203748	0.030953763	-0.016668681	5.9886217	0.48115438	7.7508216	Sitting_Watch
15:22:43.521	5.8180876	0.50998056	7.4438004	-0.0203748	0.030953763	-0.016668681	5.9886217	0.48115438	7.7508216	Sitting_Watch
15:22:43.542	5.8180876	0.50998056	7.4438004	-0.0203748	0.030953763	-0.016668681	5.9886217	0.48115438	7.7508216	Sitting_Watch
15:22:43.564	5.8180876	0.50998056	7.4438004	-0.0203748	0.030953763	-0.016668681	5.9886217	0.48115438	7.7508216	Sitting_Watch
15:22:43.585	5.8180876	0.50998056	7.4438004	-0.0203748	0.030953763	-0.016668681	5.9886217	0.48115438	7.7508216	Sitting_Watch
15:22:43.608	5.770202	0.5363176	7.5276	0.010779329	-0.00081122905	-0.004451375	5.98532	0.50893056	7.7515974	Sitting_Watch
15:22:43.630	5.770202	0.5363176	7.5276	0.010779329	-0.00081122905	-0.004451375	5.98532	0.50893056	7.7515974	Sitting_Watch
15:22:43.652	5.770202	0.5363176	7.5276	0.010779329	-0.00081122905	-0.004451375	5.98532	0.50893056	7.7515974	Sitting_Watch
15:22:43.674	5.770202	0.5363176	7.5276	0.010779329	-0.00081122905	-0.004451375	5.98532	0.50893056	7.7515974	Sitting_Watch
15:22:43.696	5.770202	0.5363176	7.5276	0.010779329	-0.00081122905	-0.004451375	5.98532	0.50893056	7.7515974	Sitting_Watch
15:22:43.718	5.770202	0.5363176	7.5276	0.010779329	-0.00081122905	-0.004451375	5.98532	0.50893056	7.7515974	Sitting_Watch
15:22:43.742	5.770202	0.5363176	7.5276	0.010779329	-0.00081122905	-0.004451375	5.98532	0.50893056	7.7515974	Sitting_Watch
15:22:43.765	5.770202	0.5363176	7.5276	0.010779329	-0.00081122905	-0.004451375	5.98532	0.50893056	7.7515974	Sitting_Watch
15:22:43.787	5.8683677	0.5794145	7.206767	0.041933455	0.0022430972	0.035254866	6.011913	0.53493476	7.729237	Sitting_Watch
15:22:43.810	5.8683677	0.5794145	7.206767	0.041933455	0.0022430972	0.035254866	6.011913	0.53493476	7.729237	Sitting_Watch
15:22:43.833	5.8683677	0.5794145	7.206767	0.041933455	0.0022430972	0.035254866	6.011913	0.53493476	7.729237	Sitting_Watch
15:22:43.857	5.8683677	0.5794145	7.206767	0.041933455	0.0022430972	0.035254866	6.011913	0.53493476	7.729237	Sitting_Watch
15:22:43.885	5.8683677	0.5794145	7.206767	0.041933455	0.0022430972	0.035254866	6.011913	0.53493476	7.729237	Sitting_Watch
15:22:43.907	5.8683677	0.5794145	7.206767	0.041933455	0.0022430972	0.035254866	6.011913	0.53493476	7.729237	Sitting_Watch
15:22:43.931	5.8683677	0.5794145	7.206767	0.041933455	0.0022430972	0.035254866	6.011913	0.53493476	7.729237	Sitting_Watch
15:22:43.954	5.8683677	0.5794145	7.206767	0.041933455	0.0022430972	0.035254866	6.011913	0.53493476	7.729237	Sitting_Watch
15:22:43.978	5.715134	0.49082634	7.6616793	-0.013044416	0.00041050144	0.008376795	5.9867325	0.53475696	7.748769	Sitting_Watch
15:22:44.002	5.715134	0.49082634	7.6616793	-0.013044416	0.00041050144	0.008376795	5.9867325	0.53475696	7.748769	Sitting_Watch
15:22:44.026	5.715134	0.49082634	7.6616793	-0.013044416	0.00041050144	0.008376795	5.9867325	0.53475696	7.748769	Sitting_Watch
15:22:44.048	5.715134	0.49082634	7.6616793	-0.013044416	0.00041050144	0.008376795	5.9867325	0.53475696	7.748769	Sitting_Watch
15:22:44.071	5.715134	0.49082634	7.6616793	-0.013044416	0.00041050144	0.008376795	5.9867325	0.53475696	7.748769	Sitting_Watch
15:22:44.095	5.715134	0.49082634	7.6616793	-0.013044416	0.00041050144	0.008376795	5.9867325	0.53475696	7.748769	Sitting_Watch
15:22:44.119	5.715134	0.49082634	7.6616793	-0.013044416	0.00041050144	0.008376795	5.9867325	0.53475696	7.748769	Sitting_Watch
15:22:44.143	5.715134	0.49082634	7.6616793	-0.013044416	0.00041050144	0.008376795	5.9867325	0.53475696	7.748769	Sitting_Watch
15:22:44.169	5.863579	0.679974	7.269018	0.026050959	-0.045404393	0.014485448	6.0055866	0.5592912	7.732428	Sitting_Watch
15:22:44.193	5.863579	0.679974	7.269018	0.026050959	-0.045404393	0.014485448	6.0055866	0.5592912	7.732428	Sitting_Watch
15:22:44.217	5.863579	0.679974	7.269018	0.026050959	-0.045404393	0.014485448	6.0055866	0.5592912	7.732428	Sitting_Watch
15:22:44.240	5.863579	0.679974	7.269018	0.026050959	-0.045404393	0.014485448	6.0055866	0.5592912	7.732428	Sitting_Watch
15:22:44.262	5.863579	0.679974	7.269018	0.026050959	-0.045404393	0.014485448	6.0055866	0.5592912	7.732428	Sitting_Watch
15:22:44.286	5.863579	0.679974	7.269018	0.026050959	-0.045404393	0.014485448	6.0055866	0.5592912	7.732428	Sitting_Watch
15:22:44.308	5.863579	0.679974	7.269018	0.026050959	-0.045404393	0.014485448	6.0055866	0.5592912	7.732428	Sitting_Watch
15:22:44.330	5.7438655	0.6703969	7.666468	0.01566625	-0.006309016	-0.0026187794	5.989836	0.59521925	7.741956	Sitting_Watch
15:22:44.353	5.7438655	0.6703969	7.666468	0.01566625	-0.006309016	-0.0026187794	5.989836	0.59521925	7.741956	Sitting_Watch
15:22:44.375	5.7438655	0.6703969	7.666468	0.01566625	-0.006309016	-0.0026187794	5.989836	0.59521925	7.741956	Sitting_Watch
15:22:44.399	5.7438655	0.6703969	7.666468	0.01566625	-0.006309016	-0.0026187794	5.989836	0.59521925	7.741956	Sitting_Watch
15:22:44.421	5.7438655	0.6703969	7.666468	0.01566625	-0.006309016	-0.0026187794	5.989836	0.59521925	7.741956	Sitting_Watch
15:22:44.445	5.7438655	0.6703969	7.666468	0.01566625	-0.006309016	-0.0026187794	5.989836	0.59521925	7.741956	Sitting_Watch
15:22:44.469	5.7438655	0.6703969	7.666468	0.01566625	-0.006309016	-0.0026187794	5.989836	0.59521925	7.741956	Sitting_Watch
15:22:44.492	5.7438655	0.6703969	7.666468	0.01566625	-0.006309016	-0.0026187794	5.989836	0.59521925	7.741956	Sitting_Watch
15:22:44.516	5.7462597	0.6392714	7.518023	-0.0026597073	0.028510304	0.015707178	6.001447	0.5907729	7.7332997	Sitting_Watch
15:22:44.540	5.7462597	0.6392714	7.518023	-0.0026597073	0.028510304	0.015707178	6.001447	0.5907729	7.7332997	Sitting_Watch
15:22:44.564	5.7462597	0.6392714	7.518023	-0.0026597073	0.028510304	0.015707178	6.001447	0.5907729	7.7332997	Sitting_Watch
15:22:44.587	5.7462597	0.6392714	7.518023	-0.0026597073	0.028510304	0.015707178	6.001447	0.5907729	7.7332997	Sitting_Watch
15:22:44.609	5.7462597	0.6392714	7.518023	-0.0026597073	0.028510304	0.015707178	6.001447	0.5907729	7.7332997	Sitting_Watch
15:22:44.632	5.7462597	0.6392714	7.518023	-0.0026597073	0.028510304	0.015707178	6.001447	0.5907729	7.7332997	Sitting_Watch
15:22:44.655	5.7462597	0.6392714	7.518023	-0.0026597073	0.028510304	0.015707178	6.001447	0.5907729	7.7332997	Sitting_Watch
15:22:44.679	5.7462597	0.6392714	7.518023	-0.0026597073	0.028510304	0.015707178	6.001447	0.5907729	7.7332997	Sitting_Watch
15:22:44.702	5.8061166	0.55307746	7.4222517	-0.009379225	-0.009974208	0.0041007386	5.9903784	0.5943138	7.741609	Sitting_Watch
15:22:44.725	5.8061166	0.55307746	7.4222517	-0.009379225	-0.009974208	0.0041007386	5.9903784	0.5943138	7.741609	Sitting_Watch
15:22:44.748	5.8061166	0.55307746	7.4222517	-0.009379225	-0.009974208	0.0041007386	5.9903784	0.5943138	7.741609	Sitting_Watch
15:22:44.771	5.8061166	0.55307746	7.4222517	-0.009379225	-0.009974208	0.0041007386	5.9903784	0.5943138	7.741609	Sitting_Watch
15:22:44.795	5.8061166	0.55307746	7.4222517	-0.009379225	-0.009974208	0.0041007386	5.9903784	0.5943138	7.741609	Sitting_Watch
15:22:44.817	5.8061166	0.55307746	7.4222517	-0.009379225	-0.009974208	0.0041007386	5.9903784	0.5943138	7.741609	Sitting_Watch
15:22:44.838	5.8061166	0.55307746	7.4222517	-0.009379225	-0.009974208	0.0041007386	5.9903784	0.5943138	7.741609	Sitting_Watch
15:22:44.860	5.8061166	0.55307746	7.4222517	-0.009379225	-0.009974208	0.0041007386	5.9903784	0.5943138	7.741609	Sitting_Watch
15:22:44.882	5.813299	0.7637737	7.623371	-0.00082711154	0.051723182	-0.004451375	6.0017114	0.59144086	7.733045	Sitting_Watch
15:22:44.906	5.813299	0.7637737	7.623371	-0.00082711154	0.051723182	-0.004451375	6.0017114	0.59144086	7.733045	Sitting_Watch
15:22:44.930	5.813299	0.7637737	7.623371	-0.00082711154	0.051723182	-0.004451375	6.0017114	0.59144086	7.733045	Sitting_Watch
15:22:44.953	5.813299	0.7637737	7.623371	-0.00082711154	0.051723182	-0.004451375	6.0017114	0.59144086	7.733045	Sitting_Watch
15:22:44.977	5.813299	0.7637737	7.623371	-0.00082711154	0.051723182	-0.004451375	6.0017114	0.59144086	7.733045	Sitting_Watch
15:22:45.001	5.813299	0.7637737	7.623371	-0.00082711154	0.051723182	-0.004451375	6.0017114	0.59144086	7.733045	Sitting_Watch
15:22:45.025	5.813299	0.7637737	7.623371	-0.00082711154	0.051723182	-0.004451375	6.0017114	0.59144086	7.733045	Sitting_Watch
15:22:45.048	5.7558365	0.67279124	7.4246464	-0.00082711154	0.027288573	0.023037562	6.0201592	0.5737122	7.720032	Sitting_Watch
15:22:45.072	5.7558365	0.67279124	7.4246464	-0.00082711154	0.027288573	0.023037562	6.0201592	0.5737122	7.720032	Sitting_Watch
15:22:45.095	5.7558365	0.67279124	7.4246464	-0.00082711154	0.027288573	0.023037562	6.0201592	0.5737122	7.720032	Sitting_Watch
15:22:45.117	5.7558365	0.67279124	7.4246464	-0.00082711154	0.027288573	0.023037562	6.0201592	0.5737122	7.720032	Sitting_Watch
15:22:45.140	5.7558365	0.67279124	7.4246464	-0.00082711154	0.027288573	0.023037562	6.0201592	0.5737122	7.720032	Sitting_Watch
15:22:45.163	5.7558365	0.67279124	7.4246464	-0.00082711154	0.027288573	0.023037562	6.0201592	0.5737122	7.720032	Sitting_Watch
15:22:45.186	5.7558365	0.67279124	7.4246464	-0.00082711154	0.027288573	0.023037562	6.0201592	0.5737122	7.720032	Sitting_Watch
15:22:45.208	5.7558365	0.67279124	7.4246464	-0.00082711154	0.027288573	0.023037562	6.0201592	0.5737122	7.720032	Sitting_Watch
15:22:45.231	5.794145	0.45012367	7.448589	0.010168463	-0.020969782	0.01937237	6.0093102	0.55566245	7.7297955	Sitting_Watch
15:22:45.255	5.794145	0.45012367	7.448589	0.010168463	-0.020969782	0.01937237	6.0093102	0.55566245	7.7297955	Sitting_Watch
15:22:45.279	5.794145	0.45012367	7.448589	0.010168463	-0.020969782	0.01937237	6.0093102	0.55566245	7.7297955	Sitting_Watch
15:22:45.304	5.794145	0.45012367	7.448589	0.010168463	-0.020969782	0.01937237	6.0093102	0.55566245	7.7297955	Sitting_Watch
15:22:45.328	5.794145	0.45012367	7.448589	0.010168463	-0.020969782	0.01937237	6.0093102	0.55566245	7.7297955	Sitting_Watch
15:22:45.351	5.794145	0.45012367	7.448589	0.010168463	-0.020969782	0.01937237	6.0093102	0.55566245	7.7297955	Sitting_Watch
15:22:45.374	5.794145	0.45012367	7.448589	0.010168463	-0.020969782	0.01937237	6.0093102	0.55566245	7.7297955	Sitting_Watch
15:22:45.396	5.794145	0.45012367	7.448589	0.010168463	-0.020969782	0.01937237	6.0093102	0.55566245	7.7297955	Sitting_Watch
15:22:45.417	5.8851275	0.5147691	7.3671837	-0.00021624629	-0.024024108	0.0034898731	6.0185814	0.5239997	7.7247944	Sitting_Watch
15:22:45.440	5.8851275	0.5147691	7.3671837	-0.00021624629	-0.024024108	0.0034898731	6.0185814	0.5239997	7.7247944	Sitting_Watch
15:22:45.464	5.8851275	0.5147691	7.3671837	-0.00021624629	-0.024024108	0.0034898731	6.0185814	0.5239997	7.7247944	Sitting_Watch
15:22:45.488	5.8851275	0.5147691	7.3671837	-0.00021624629	-0.024024108	0.0034898731	6.0185814	0.5239997	7.7247944	Sitting_Watch
15:22:45.511	5.8851275	0.5147691	7.3671837	-0.00021624629	-0.024024108	0.0034898731	6.0185814	0.5239997	7.7247944	Sitting_Watch
15:22:45.535	5.8851275	0.5147691	7.3671837	-0.00021624629	-0.024024108	0.0034898731	6.0185814	0.5239997	7.7247944	Sitting_Watch
15:22:45.558	5.8851275	0.5147691	7.3671837	-0.00021624629	-0.024024108	0.0034898731	6.0185814	0.5239997	7.7247944	Sitting_Watch
15:22:45.582	5.8851275	0.5147691	7.3671837	-0.00021624629	-0.024024108	0.0034898731	6.0185814	0.5239997	7.7247944	Sitting_Watch
15:22:45.607	5.7438655	0.6368771	7.556331	0.005892406	0.01873646	0.0016572775	6.0080876	0.53058726	7.7325068	Sitting_Watch
15:22:45.632	5.7438655	0.6368771	7.556331	0.005892406	0.01873646	0.0016572775	6.0080876	0.53058726	7.7325068	Sitting_Watch
15:22:45.657	5.7438655	0.6368771	7.556331	0.005892406	0.01873646	0.0016572775	6.0080876	0.53058726	7.7325068	Sitting_Watch
15:22:45.679	5.7438655	0.6368771	7.556331	0.005892406	0.01873646	0.0016572775	6.0080876	0.53058726	7.7325068	Sitting_Watch
15:22:45.701	5.7438655	0.6368771	7.556331	0.005892406	0.01873646	0.0016572775	6.0080876	0.53058726	7.7325068	Sitting_Watch
15:22:45.723	5.7438655	0.6368771	7.556331	0.005892406	0.01873646	0.0016572775	6.0080876	0.53058726	7.7325068	Sitting_Watch
15:22:45.744	5.7438655	0.6368771	7.556331	0.005892406	0.01873646	0.0016572775	6.0080876	0.53058726	7.7325068	Sitting_Watch
15:22:45.766	5.854002	0.44054657	7.24747	-0.16087382	0.048668858	-0.033162042	5.992945	0.496246	7.7465262	Sitting_Watch
15:22:45.787	5.854002	0.44054657	7.24747	-0.16087382	0.048668858	-0.033162042	5.992945	0.496246	7.7465262	Sitting_Watch
15:22:45.809	5.854002	0.44054657	7.24747	-0.16087382	0.048668858	-0.033162042	5.992945	0.496246	7.7465262	Sitting_Watch
15:22:45.831	5.854002	0.44054657	7.24747	-0.16087382	0.048668858	-0.033162042	5.992945	0.496246	7.7465262	Sitting_Watch
15:22:45.853	5.854002	0.44054657	7.24747	-0.16087382	0.048668858	-0.033162042	5.992945	0.496246	7.7465262	Sitting_Watch
15:22:45.875	5.854002	0.44054657	7.24747	-0.16087382	0.048668858	-0.033162042	5.992945	0.496246	7.7465262	Sitting_Watch
15:22:45.898	5.854002	0.44054657	7.24747	-0.16087382	0.048668858	-0.033162042	5.992945	0.496246	7.7465262	Sitting_Watch
15:22:45.921	5.854002	0.44054657	7.24747	-0.16087382	0.048668858	-0.033162042	5.992945	0.496246	7.7465262	Sitting_Watch
15:22:45.943	5.854002	0.44054657	7.24747	-0.16087382	0.048668858	-0.033162042	5.992945	0.496246	7.7465262	Sitting_Watch
15:22:45.966	5.6935854	0.44294083	7.759845	-0.0051031685	-0.023413243	0.029146213	5.936676	0.415048	7.794482	Sitting_Watch
15:22:45.989	5.6935854	0.44294083	7.759845	-0.0051031685	-0.023413243	0.029146213	5.936676	0.415048	7.794482	Sitting_Watch
15:22:46.013	5.6935854	0.44294083	7.759845	-0.0051031685	-0.023413243	0.029146213	5.936676	0.415048	7.794482	Sitting_Watch
15:22:46.036	5.6935854	0.44294083	7.759845	-0.0051031685	-0.023413243	0.029146213	5.936676	0.415048	7.794482	Sitting_Watch
15:22:46.060	5.6935854	0.44294083	7.759845	-0.0051031685	-0.023413243	0.029146213	5.936676	0.415048	7.794482	Sitting_Watch
15:22:46.084	5.6935854	0.44294083	7.759845	-0.0051031685	-0.023413243	0.029146213	5.936676	0.415048	7.794482	Sitting_Watch
15:22:46.107	5.6935854	0.44294083	7.759845	-0.0051031685	-0.023413243	0.029146213	5.936676	0.415048	7.794482	Sitting_Watch
15:22:46.131	5.856396	0.36632404	7.4653487	-0.023429126	0.006519154	0.009598526	6.0042667	0.37242788	7.744704	Sitting_Watch
15:22:46.154	5.856396	0.36632404	7.4653487	-0.023429126	0.006519154	0.009598526	6.0042667	0.37242788	7.744704	Sitting_Watch
15:22:46.177	5.856396	0.36632404	7.4653487	-0.023429126	0.006519154	0.009598526	6.0042667	0.37242788	7.744704	Sitting_Watch
15:22:46.200	5.856396	0.36632404	7.4653487	-0.023429126	0.006519154	0.009598526	6.0042667	0.37242788	7.744704	Sitting_Watch
15:22:46.222	5.856396	0.36632404	7.4653487	-0.023429126	0.006519154	0.009598526	6.0042667	0.37242788	7.744704	Sitting_Watch
15:22:46.245	5.856396	0.36632404	7.4653487	-0.023429126	0.006519154	0.009598526	6.0042667	0.37242788	7.744704	Sitting_Watch
15:22:46.269	5.856396	0.36632404	7.4653487	-0.023429126	0.006519154	0.009598526	6.0042667	0.37242788	7.744704	Sitting_Watch
15:22:46.293	5.856396	0.36632404	7.4653487	-0.023429126	0.006519154	0.009598526	6.0042667	0.37242788	7.744704	Sitting_Watch
15:22:46.316	5.8013277	0.40463245	7.434223	0.01810971	-0.008752477	0.013263716	6.0050325	0.37942007	7.7437706	Sitting_Watch
15:22:46.339	5.8013277	0.40463245	7.434223	0.01810971	-0.008752477	0.013263716	6.0050325	0.37942007	7.7437706	Sitting_Watch
15:22:46.364	5.8013277	0.40463245	7.434223	0.01810971	-0.008752477	0.013263716	6.0050325	0.37942007	7.7437706	Sitting_Watch
15:22:46.386	5.8013277	0.40463245	7.434223	0.01810971	-0.008752477	0.013263716	6.0050325	0.37942007	7.7437706	Sitting_Watch
15:22:46.408	5.8013277	0.40463245	7.434223	0.01810971	-0.008752477	0.013263716	6.0050325	0.37942007	7.7437706	Sitting_Watch
15:22:46.430	5.8013277	0.40463245	7.434223	0.01810971	-0.008752477	0.013263716	6.0050325	0.37942007	7.7437706	Sitting_Watch
15:22:46.453	5.8013277	0.40463245	7.434223	0.01810971	-0.008752477	0.013263716	6.0050325	0.37942007	7.7437706	Sitting_Watch
15:22:46.475	5.8013277	0.40463245	7.434223	0.01810971	-0.008752477	0.013263716	6.0050325	0.37942007	7.7437706	Sitting_Watch
15:22:46.497	5.7893567	0.34956414	7.80773	-0.0747418	0.025455976	0.018761504	6.011281	0.41231546	7.737238	Sitting_Watch
15:22:46.520	5.7893567	0.34956414	7.80773	-0.0747418	0.025455976	0.018761504	6.011281	0.41231546	7.737238	Sitting_Watch
15:22:46.544	5.7893567	0.34956414	7.80773	-0.0747418	0.025455976	0.018761504	6.011281	0.41231546	7.737238	Sitting_Watch
15:22:46.567	5.7893567	0.34956414	7.80773	-0.0747418	0.025455976	0.018761504	6.011281	0.41231546	7.737238	Sitting_Watch
15:22:46.591	5.7893567	0.34956414	7.80773	-0.0747418	0.025455976	0.018761504	6.011281	0.41231546	7.737238	Sitting_Watch
15:22:46.614	5.7893567	0.34956414	7.80773	-0.0747418	0.025455976	0.018761504	6.011281	0.41231546	7.737238	Sitting_Watch
15:22:46.639	5.7893567	0.34956414	7.80773	-0.0747418	0.025455976	0.018761504	6.011281	0.41231546	7.737238	Sitting_Watch
15:22:46.662	5.7893567	0.34956414	7.80773	-0.0747418	0.025455976	0.018761504	6.011281	0.41231546	7.737238	Sitting_Watch
15:22:46.687	5.863579	0.49800915	7.345635	0.021774903	-0.020969782	-0.011170893	6.0175157	0.40899742	7.7325635	Sitting_Watch
15:22:46.710	5.863579	0.49800915	7.345635	0.021774903	-0.020969782	-0.011170893	6.0175157	0.40899742	7.7325635	Sitting_Watch
15:22:46.731	5.863579	0.49800915	7.345635	0.021774903	-0.020969782	-0.011170893	6.0175157	0.40899742	7.7325635	Sitting_Watch
15:22:46.754	5.863579	0.49800915	7.345635	0.021774903	-0.020969782	-0.011170893	6.0175157	0.40899742	7.7325635	Sitting_Watch
15:22:46.776	5.863579	0.49800915	7.345635	0.021774903	-0.020969782	-0.011170893	6.0175157	0.40899742	7.7325635	Sitting_Watch
15:22:46.800	5.863579	0.49800915	7.345635	0.021774903	-0.020969782	-0.011170893	6.0175157	0.40899742	7.7325635	Sitting_Watch
15:22:46.823	5.863579	0.49800915	7.345635	0.021774903	-0.020969782	-0.011170893	6.0175157	0.40899742	7.7325635	Sitting_Watch
15:22:46.846	5.863579	0.49800915	7.345635	-0.014266146	0.019958189	0.012652852	6.0175157	0.40899742	7.7325635	Sitting_Watch
15:22:46.869	5.7606254	0.4932206	7.597034	-0.014266146	0.019958189	0.012652852	6.01031	0.4240898	7.7373548	Sitting_Watch
15:22:46.892	5.7606254	0.4932206	7.597034	-0.014266146	0.019958189	0.012652852	6.01031	0.4240898	7.7373548	Sitting_Watch
15:22:46.915	5.7606254	0.4932206	7.597034	-0.014266146	0.019958189	0.012652852	6.01031	0.4240898	7.7373548	Sitting_Watch
15:22:46.938	5.7606254	0.4932206	7.597034	-0.014266146	0.019958189	0.012652852	6.01031	0.4240898	7.7373548	Sitting_Watch
15:22:46.962	5.7606254	0.4932206	7.597034	-0.014266146	0.019958189	0.012652852	6.01031	0.4240898	7.7373548	Sitting_Watch
15:22:46.985	5.7606254	0.4932206	7.597034	-0.014266146	0.019958189	0.012652852	6.01031	0.4240898	7.7373548	Sitting_Watch
15:22:47.007	5.7606254	0.4932206	7.597034	-0.014266146	0.019958189	0.012652852	6.01031	0.4240898	7.7373548	Sitting_Watch
15:22:47.030	5.8061166	0.4668836	7.4988685	-0.016098743	0.013849537	0.022426695	6.0139303	0.4231041	7.7345943	Sitting_Watch
15:22:47.052	5.8061166	0.4668836	7.4988685	-0.016098743	0.013849537	0.022426695	6.0139303	0.4231041	7.7345943	Sitting_Watch
15:22:47.074	5.8061166	0.4668836	7.4988685	-0.016098743	0.013849537	0.022426695	6.0139303	0.4231041	7.7345943	Sitting_Watch
15:22:47.097	5.8061166	0.4668836	7.4988685	-0.016098743	0.013849537	0.022426695	6.0139303	0.4231041	7.7345943	Sitting_Watch
15:22:47.121	5.8061166	0.4668836	7.4988685	-0.016098743	0.013849537	0.022426695	6.0139303	0.4231041	7.7345943	Sitting_Watch
15:22:47.145	5.8061166	0.4668836	7.4988685	-0.016098743	0.013849537	0.022426695	6.0139303	0.4231041	7.7345943	Sitting_Watch
15:22:47.169	5.8061166	0.4668836	7.4988685	-0.016098743	0.013849537	0.022426695	6.0139303	0.4231041	7.7345943	Sitting_Watch
15:22:47.192	5.8061166	0.4668836	7.4988685	-0.016098743	0.013849537	0.022426695	6.0139303	0.4231041	7.7345943	Sitting_Watch
15:22:47.216	5.7893567	0.42139238	7.439012	-0.00082711154	-0.008141612	0.0089876605	6.01624	0.42536378	7.732673	Sitting_Watch
15:22:47.240	5.7893567	0.42139238	7.439012	-0.00082711154	-0.008141612	0.0089876605	6.01624	0.42536378	7.732673	Sitting_Watch
15:22:47.261	5.7893567	0.42139238	7.439012	-0.00082711154	-0.008141612	0.0089876605	6.01624	0.42536378	7.732673	Sitting_Watch
15:22:47.282	5.7893567	0.42139238	7.439012	-0.00082711154	-0.008141612	0.0089876605	6.01624	0.42536378	7.732673	Sitting_Watch
15:22:47.304	5.7893567	0.42139238	7.439012	-0.00082711154	-0.008141612	0.0089876605	6.01624	0.42536378	7.732673	Sitting_Watch
15:22:47.326	5.7893567	0.42139238	7.439012	-0.00082711154	-0.008141612	0.0089876605	6.01624	0.42536378	7.732673	Sitting_Watch
15:22:47.350	5.7893567	0.42139238	7.439012	-0.00082711154	-0.008141612	0.0089876605	6.01624	0.42536378	7.732673	Sitting_Watch
15:22:47.372	5.7893567	0.42139238	7.439012	-0.00082711154	-0.008141612	0.0089876605	6.01624	0.42536378	7.732673	Sitting_Watch
15:22:47.396	5.846819	0.5650489	7.439012	0.024218364	-0.0044764206	-0.0026187794	6.0236564	0.4337592	7.7264338	Sitting_Watch
15:22:47.418	5.846819	0.5650489	7.439012	0.024218364	-0.0044764206	-0.0026187794	6.0236564	0.4337592	7.7264338	Sitting_Watch
15:22:47.443	5.846819	0.5650489	7.439012	0.024218364	-0.0044764206	-0.0026187794	6.0236564	0.4337592	7.7264338	Sitting_Watch
15:22:47.467	5.846819	0.5650489	7.439012	0.024218364	-0.0044764206	-0.0026187794	6.0236564	0.4337592	7.7264338	Sitting_Watch
15:22:47.491	5.846819	0.5650489	7.439012	0.024218364	-0.0044764206	-0.0026187794	6.0236564	0.4337592	7.7264338	Sitting_Watch
15:22:47.514	5.846819	0.5650489	7.439012	0.024218364	-0.0044764206	-0.0026187794	6.0236564	0.4337592	7.7264338	Sitting_Watch
15:22:47.536	5.846819	0.5650489	7.439012	0.024218364	-0.0044764206	-0.0026187794	6.0236564	0.4337592	7.7264338	Sitting_Watch
15:22:47.559	5.846819	0.5650489	7.439012	0.024218364	-0.0044764206	-0.0026187794	6.0236564	0.4337592	7.7264338	Sitting_Watch
15:22:47.581	5.8156934	0.51955765	7.6281595	0.010779329	-0.0020329594	-0.0032296446	6.0187635	0.44494215	7.7296076	Sitting_Watch
15:22:47.604	5.8156934	0.51955765	7.6281595	0.010779329	-0.0020329594	-0.0032296446	6.0187635	0.44494215	7.7296076	Sitting_Watch
15:22:47.626	5.8156934	0.51955765	7.6281595	0.010779329	-0.0020329594	-0.0032296446	6.0187635	0.44494215	7.7296076	Sitting_Watch
15:22:47.650	5.8156934	0.51955765	7.6281595	0.010779329	-0.0020329594	-0.0032296446	6.0187635	0.44494215	7.7296076	Sitting_Watch
15:22:47.674	5.8156934	0.51955765	7.6281595	0.010779329	-0.0020329594	-0.0032296446	6.0187635	0.44494215	7.7296076	Sitting_Watch
15:22:47.696	5.8156934	0.51955765	7.6281595	0.010779329	-0.0020329594	-0.0032296446	6.0187635	0.44494215	7.7296076	Sitting_Watch
15:22:47.719	5.8156934	0.51955765	7.6281595	0.010779329	-0.0020329594	-0.0032296446	6.0187635	0.44494215	7.7296076	Sitting_Watch
15:22:47.740	5.8156934	0.51955765	7.6281595	0.010779329	-0.0020329594	-0.0032296446	6.0187635	0.44494215	7.7296076	Sitting_Watch
15:22:47.763	5.808511	0.4166038	7.405492	0.00039461895	0.0107952105	0.012652852	6.0293217	0.44652984	7.721286	Sitting_Watch
15:22:47.786	5.808511	0.4166038	7.405492	0.00039461895	0.0107952105	0.012652852	6.0293217	0.44652984	7.721286	Sitting_Watch
15:22:47.809	5.808511	0.4166038	7.405492	0.00039461895	0.0107952105	0.012652852	6.0293217	0.44652984	7.721286	Sitting_Watch
15:22:47.831	5.808511	0.4166038	7.405492	0.00039461895	0.0107952105	0.012652852	6.0293217	0.44652984	7.721286	Sitting_Watch
15:22:47.853	5.808511	0.4166038	7.405492	0.00039461895	0.0107952105	0.012652852	6.0293217	0.44652984	7.721286	Sitting_Watch
15:22:47.875	5.808511	0.4166038	7.405492	0.00039461895	0.0107952105	0.012652852	6.0293217	0.44652984	7.721286	Sitting_Watch
15:22:47.900	5.808511	0.4166038	7.405492	0.00039461895	0.0107952105	0.012652852	6.0293217	0.44652984	7.721286	Sitting_Watch
15:22:47.923	5.808511	0.4166038	7.405492	0.00039461895	0.0107952105	0.012652852	6.0293217	0.44652984	7.721286	Sitting_Watch
15:22:47.947	5.774991	0.53871185	7.4366174	0.02727269	-0.030743625	-0.0032296446	6.02055	0.44158474	7.7284064	Sitting_Watch
15:22:47.971	5.774991	0.53871185	7.4366174	0.02727269	-0.030743625	-0.0032296446	6.02055	0.44158474	7.7284064	Sitting_Watch
15:22:47.994	5.774991	0.53871185	7.4366174	0.02727269	-0.030743625	-0.0032296446	6.02055	0.44158474	7.7284064	Sitting_Watch
15:22:48.018	5.774991	0.53871185	7.4366174	0.02727269	-0.030743625	-0.0032296446	6.02055	0.44158474	7.7284064	Sitting_Watch
15:22:48.042	5.774991	0.53871185	7.4366174	0.02727269	-0.030743625	-0.0032296446	6.02055	0.44158474	7.7284064	Sitting_Watch
15:22:48.064	5.774991	0.53871185	7.4366174	0.02727269	-0.030743625	-0.0032296446	6.02055	0.44158474	7.7284064	Sitting_Watch
15:22:48.086	5.774991	0.53871185	7.4366174	0.02727269	-0.030743625	-0.0032296446	6.02055	0.44158474	7.7284064	Sitting_Watch
15:22:48.110	5.803722	0.4644893	7.5443597	-0.0203748	0.0126278065	0.0041007386	6.0329237	0.44998416	7.71827	Sitting_Watch
15:22:48.133	5.803722	0.4644893	7.5443597	-0.0203748	0.0126278065	0.0041007386	6.0329237	0.44998416	7.71827	Sitting_Watch
15:22:48.156	5.803722	0.4644893	7.5443597	-0.0203748	0.0126278065	0.0041007386	6.0329237	0.44998416	7.71827	Sitting_Watch
15:22:48.179	5.803722	0.4644893	7.5443597	-0.0203748	0.0126278065	0.0041007386	6.0329237	0.44998416	7.71827	Sitting_Watch
15:22:48.203	5.803722	0.4644893	7.5443597	-0.0203748	0.0126278065	0.0041007386	6.0329237	0.44998416	7.71827	Sitting_Watch
15:22:48.226	5.803722	0.4644893	7.5443597	-0.0203748	0.0126278065	0.0041007386	6.0329237	0.44998416	7.71827	Sitting_Watch
15:22:48.250	5.803722	0.4644893	7.5443597	-0.0203748	0.0126278065	0.0041007386	6.0329237	0.44998416	7.71827	Sitting_Watch
15:22:48.274	5.803722	0.4644893	7.5443597	-0.0203748	0.0126278065	0.0041007386	6.0329237	0.44998416	7.71827	Sitting_Watch
15:22:48.296	5.889916	0.45491222	7.371972	-0.0032705725	0.0034648278	0.031589676	6.039979	0.44942036	7.712785	Sitting_Watch
15:22:48.320	5.889916	0.45491222	7.371972	-0.0032705725	0.0034648278	0.031589676	6.039979	0.44942036	7.712785	Sitting_Watch
15:22:48.342	5.889916	0.45491222	7.371972	-0.0032705725	0.0034648278	0.031589676	6.039979	0.44942036	7.712785	Sitting_Watch
15:22:48.367	5.889916	0.45491222	7.371972	-0.0032705725	0.0034648278	0.031589676	6.039979	0.44942036	7.712785	Sitting_Watch
15:22:48.388	5.889916	0.45491222	7.371972	-0.0032705725	0.0034648278	0.031589676	6.039979	0.44942036	7.712785	Sitting_Watch
15:22:48.409	5.889916	0.45491222	7.371972	-0.0032705725	0.0034648278	0.031589676	6.039979	0.44942036	7.712785	Sitting_Watch
15:22:48.431	5.889916	0.45491222	7.371972	-0.0032705725	0.0034648278	0.031589676	6.039979	0.44942036	7.712785	Sitting_Watch
15:22:48.454	5.889916	0.45491222	7.371972	-0.0032705725	0.0034648278	0.031589676	6.039979	0.44942036	7.712785	Sitting_Watch
15:22:48.478	5.854002	0.44772938	7.312115	0.013833654	-0.0044764206	-0.0032296446	6.046205	0.4299755	7.7090096	Sitting_Watch
15:22:48.502	5.854002	0.44772938	7.312115	0.013833654	-0.0044764206	-0.0032296446	6.046205	0.4299755	7.7090096	Sitting_Watch
15:22:48.524	5.854002	0.44772938	7.312115	0.013833654	-0.0044764206	-0.0032296446	6.046205	0.4299755	7.7090096	Sitting_Watch
15:22:48.548	5.854002	0.44772938	7.312115	0.013833654	-0.0044764206	-0.0032296446	6.046205	0.4299755	7.7090096	Sitting_Watch
15:22:48.572	5.854002	0.44772938	7.312115	0.013833654	-0.0044764206	-0.0032296446	6.046205	0.4299755	7.7090096	Sitting_Watch
15:22:48.595	5.854002	0.44772938	7.312115	0.013833654	-0.0044764206	-0.0032296446	6.046205	0.4299755	7.7090096	Sitting_Watch
15:22:48.617	5.854002	0.44772938	7.312115	0.013833654	-0.0044764206	-0.0032296446	6.046205	0.4299755	7.7090096	Sitting_Watch
15:22:48.638	5.854002	0.44772938	7.312115	0.013833654	-0.0044764206	-0.0032296446	6.046205	0.4299755	7.7090096	Sitting_Watch
15:22:48.661	5.810905	0.47885495	7.472532	0.010168463	-0.015471996	-0.012392623	6.042066	0.43281108	7.712096	Sitting_Watch
15:22:48.682	5.810905	0.47885495	7.472532	0.010168463	-0.015471996	-0.012392623	6.042066	0.43281108	7.712096	Sitting_Watch
15:22:48.705	5.810905	0.47885495	7.472532	0.010168463	-0.015471996	-0.012392623	6.042066	0.43281108	7.712096	Sitting_Watch
15:22:48.727	5.810905	0.47885495	7.472532	0.010168463	-0.015471996	-0.012392623	6.042066	0.43281108	7.712096	Sitting_Watch
15:22:48.750	5.810905	0.47885495	7.472532	0.010168463	-0.015471996	-0.012392623	6.042066	0.43281108	7.712096	Sitting_Watch
15:22:48.773	5.810905	0.47885495	7.472532	0.010168463	-0.015471996	-0.012392623	6.042066	0.43281108	7.712096	Sitting_Watch
15:22:48.797	5.810905	0.47885495	7.472532	0.010168463	-0.015471996	-0.012392623	6.042066	0.43281108	7.712096	Sitting_Watch
15:22:48.822	5.810905	0.47885495	7.472532	0.010168463	-0.015471996	-0.012392623	6.042066	0.43281108	7.712096	Sitting_Watch
15:22:48.846	5.849213	0.39266106	7.5419655	-0.030759508	0.033397224	0.026702752	6.0550184	0.44501895	7.701238	Sitting_Watch
15:22:48.868	5.849213	0.39266106	7.5419655	-0.030759508	0.033397224	0.026702752	6.0550184	0.44501895	7.701238	Sitting_Watch
15:22:48.889	5.849213	0.39266106	7.5419655	-0.030759508	0.033397224	0.026702752	6.0550184	0.44501895	7.701238	Sitting_Watch
15:22:48.912	5.849213	0.39266106	7.5419655	-0.030759508	0.033397224	0.026702752	6.0550184	0.44501895	7.701238	Sitting_Watch
15:22:48.935	5.849213	0.39266106	7.5419655	-0.030759508	0.033397224	0.026702752	6.0550184	0.44501895	7.701238	Sitting_Watch
15:22:48.959	5.849213	0.39266106	7.5419655	-0.030759508	0.033397224	0.026702752	6.0550184	0.44501895	7.701238	Sitting_Watch
15:22:48.982	5.849213	0.39266106	7.5419655	-0.030759508	0.033397224	0.026702752	6.0550184	0.44501895	7.701238	Sitting_Watch
15:22:49.005	5.849213	0.39266106	7.5419655	0.0034489452	-0.0044764206	0.0065441993	6.0550184	0.44501895	7.701238	Sitting_Watch
15:22:49.028	5.8420305	0.57223165	7.307327	0.0034489452	-0.0044764206	0.0065441993	6.055194	0.4434086	7.701193	Sitting_Watch
15:22:49.051	5.8420305	0.57223165	7.307327	0.0034489452	-0.0044764206	0.0065441993	6.055194	0.4434086	7.701193	Sitting_Watch
15:22:49.074	5.8420305	0.57223165	7.307327	0.0034489452	-0.0044764206	0.0065441993	6.055194	0.4434086	7.701193	Sitting_Watch
15:22:49.097	5.8420305	0.57223165	7.307327	0.0034489452	-0.0044764206	0.0065441993	6.055194	0.4434086	7.701193	Sitting_Watch
15:22:49.121	5.8420305	0.57223165	7.307327	0.0034489452	-0.0044764206	0.0065441993	6.055194	0.4434086	7.701193	Sitting_Watch
15:22:49.143	5.8420305	0.57223165	7.307327	0.0034489452	-0.0044764206	0.0065441993	6.055194	0.4434086	7.701193	Sitting_Watch
15:22:49.166	5.8420305	0.57223165	7.307327	0.0034489452	-0.0044764206	0.0065441993	6.055194	0.4434086	7.701193	Sitting_Watch
15:22:49.190	5.8827333	0.49800915	7.412675	-0.0075466293	-0.009974208	0.016318042	6.0542045	0.43830925	7.702264	Sitting_Watch
15:22:49.214	5.8827333	0.49800915	7.412675	-0.0075466293	-0.009974208	0.016318042	6.0542045	0.43830925	7.702264	Sitting_Watch
15:22:49.236	5.8827333	0.49800915	7.412675	-0.0075466293	-0.009974208	0.016318042	6.0542045	0.43830925	7.702264	Sitting_Watch
15:22:49.260	5.8827333	0.49800915	7.412675	-0.0075466293	-0.009974208	0.016318042	6.0542045	0.43830925	7.702264	Sitting_Watch
15:22:49.284	5.8827333	0.49800915	7.412675	-0.0075466293	-0.009974208	0.016318042	6.0542045	0.43830925	7.702264	Sitting_Watch
15:22:49.308	5.8827333	0.49800915	7.412675	-0.0075466293	-0.009974208	0.016318042	6.0542045	0.43830925	7.702264	Sitting_Watch
15:22:49.331	5.8827333	0.49800915	7.412675	-0.0075466293	-0.009974208	0.016318042	6.0542045	0.43830925	7.702264	Sitting_Watch
15:22:49.355	5.8827333	0.49800915	7.412675	-0.0075466293	-0.009974208	0.016318042	6.0542045	0.43830925	7.702264	Sitting_Watch
15:22:49.378	5.8444247	0.4932206	7.233104	0.022385767	-0.022191513	-0.013003489	6.0580587	0.41834658	7.7003417	Sitting_Watch
15:22:49.402	5.8444247	0.4932206	7.233104	0.022385767	-0.022191513	-0.013003489	6.0580587	0.41834658	7.7003417	Sitting_Watch
15:22:49.423	5.8444247	0.4932206	7.233104	0.022385767	-0.022191513	-0.013003489	6.0580587	0.41834658	7.7003417	Sitting_Watch
15:22:49.445	5.8444247	0.4932206	7.233104	0.022385767	-0.022191513	-0.013003489	6.0580587	0.41834658	7.7003417	Sitting_Watch
15:22:49.468	5.8444247	0.4932206	7.233104	0.022385767	-0.022191513	-0.013003489	6.0580587	0.41834658	7.7003417	Sitting_Watch
15:22:49.490	5.8444247	0.4932206	7.233104	0.022385767	-0.022191513	-0.013003489	6.0580587	0.41834658	7.7003417	Sitting_Watch
15:22:49.513	5.8444247	0.4932206	7.233104	0.022385767	-0.022191513	-0.013003489	6.0580587	0.41834658	7.7003417	Sitting_Watch
15:22:49.535	5.8444247	0.4932206	7.233104	0.022385767	-0.022191513	-0.013003489	6.0580587	0.41834658	7.7003417	Sitting_Watch
15:22:49.558	5.770202	0.4189981	7.5276	0.0016163494	0.012016941	0.015707178	6.049797	0.40511975	7.7075367	Sitting_Watch
15:22:49.580	5.770202	0.4189981	7.5276	0.0016163494	0.012016941	0.015707178	6.049797	0.40511975	7.7075367	Sitting_Watch
15:22:49.604	5.770202	0.4189981	7.5276	0.0016163494	0.012016941	0.015707178	6.049797	0.40511975	7.7075367	Sitting_Watch
15:22:49.629	5.770202	0.4189981	7.5276	0.0016163494	0.012016941	0.015707178	6.049797	0.40511975	7.7075367	Sitting_Watch
15:22:49.652	5.770202	0.4189981	7.5276	0.0016163494	0.012016941	0.015707178	6.049797	0.40511975	7.7075367	Sitting_Watch
15:22:49.675	5.770202	0.4189981	7.5276	0.0016163494	0.012016941	0.015707178	6.049797	0.40511975	7.7075367	Sitting_Watch
15:22:49.697	5.770202	0.4189981	7.5276	0.0016163494	0.012016941	0.015707178	6.049797	0.40511975	7.7075367	Sitting_Watch
15:22:49.718	5.770202	0.4189981	7.5276	0.0016163494	0.012016941	0.015707178	6.049797	0.40511975	7.7075367	Sitting_Watch
15:22:49.742	5.7821736	0.4932206	7.47732	0.020553172	0.033397224	-0.009949163	6.0317397	0.418287	7.720977	Sitting_Watch
15:22:49.766	5.7821736	0.4932206	7.47732	0.020553172	0.033397224	-0.009949163	6.0317397	0.418287	7.720977	Sitting_Watch
15:22:49.789	5.7821736	0.4932206	7.47732	0.020553172	0.033397224	-0.009949163	6.0317397	0.418287	7.720977	Sitting_Watch
15:22:49.812	5.7821736	0.4932206	7.47732	0.020553172	0.033397224	-0.009949163	6.0317397	0.418287	7.720977	Sitting_Watch
15:22:49.836	5.7821736	0.4932206	7.47732	0.020553172	0.033397224	-0.009949163	6.0317397	0.418287	7.720977	Sitting_Watch
15:22:49.860	5.7821736	0.4932206	7.47732	0.020553172	0.033397224	-0.009949163	6.0317397	0.418287	7.720977	Sitting_Watch
15:22:49.885	5.7821736	0.4932206	7.47732	0.020553172	0.033397224	-0.009949163	6.0317397	0.418287	7.720977	Sitting_Watch
15:22:49.909	5.8587904	0.49800915	7.333664	0.01810971	0.028510304	-0.010560027	6.025779	0.43237948	7.724855	Sitting_Watch
15:22:49.932	5.8587904	0.49800915	7.333664	0.01810971	0.028510304	-0.010560027	6.025779	0.43237948	7.724855	Sitting_Watch
15:22:49.955	5.8587904	0.49800915	7.333664	0.01810971	0.028510304	-0.010560027	6.025779	0.43237948	7.724855	Sitting_Watch
15:22:49.977	5.8587904	0.49800915	7.333664	0.01810971	0.028510304	-0.010560027	6.025779	0.43237948	7.724855	Sitting_Watch
15:22:49.999	5.8587904	0.49800915	7.333664	0.01810971	0.028510304	-0.010560027	6.025779	0.43237948	7.724855	Sitting_Watch
15:22:50.023	5.8587904	0.49800915	7.333664	0.01810971	0.028510304	-0.010560027	6.025779	0.43237948	7.724855	Sitting_Watch
15:22:50.046	5.8587904	0.49800915	7.333664	0.01810971	0.028510304	-0.010560027	6.025779	0.43237948	7.724855	Sitting_Watch
15:22:50.070	5.8587904	0.49800915	7.333664	0.01810971	0.028510304	-0.010560027	6.025779	0.43237948	7.724855	Sitting_Watch
15:22:50.094	5.8180876	0.38308397	7.4533772	-0.04175508	0.016292997	0.016318042	5.9877524	0.44282144	7.753779	Sitting_Watch
15:22:50.117	5.8180876	0.38308397	7.4533772	-0.04175508	0.016292997	0.016318042	5.9877524	0.44282144	7.753779	Sitting_Watch
15:22:50.139	5.8180876	0.38308397	7.4533772	-0.04175508	0.016292997	0.016318042	5.9877524	0.44282144	7.753779	Sitting_Watch
15:22:50.163	5.8180876	0.38308397	7.4533772	-0.04175508	0.016292997	0.016318042	5.9877524	0.44282144	7.753779	Sitting_Watch
15:22:50.186	5.8180876	0.38308397	7.4533772	-0.04175508	0.016292997	0.016318042	5.9877524	0.44282144	7.753779	Sitting_Watch
15:22:50.211	5.8180876	0.38308397	7.4533772	-0.04175508	0.016292997	0.016318042	5.9877524	0.44282144	7.753779	Sitting_Watch
15:22:50.233	5.8180876	0.38308397	7.4533772	-0.04175508	0.016292997	0.016318042	5.9877524	0.44282144	7.753779	Sitting_Watch
15:22:50.256	5.8180876	0.38308397	7.4533772	-0.04175508	0.016292997	0.016318042	5.9877524	0.44282144	7.753779	Sitting_Watch
15:22:50.278	5.7797794	0.5147691	7.5276	-0.0038814377	0.007740884	0.013263716	5.973122	0.4393411	7.76525	Sitting_Watch
15:22:50.300	5.7797794	0.5147691	7.5276	-0.0038814377	0.007740884	0.013263716	5.973122	0.4393411	7.76525	Sitting_Watch
15:22:50.323	5.7797794	0.5147691	7.5276	-0.0038814377	0.007740884	0.013263716	5.973122	0.4393411	7.76525	Sitting_Watch
15:22:50.346	5.7797794	0.5147691	7.5276	-0.0038814377	0.007740884	0.013263716	5.973122	0.4393411	7.76525	Sitting_Watch
15:22:50.372	5.7797794	0.5147691	7.5276	-0.0038814377	0.007740884	0.013263716	5.973122	0.4393411	7.76525	Sitting_Watch
15:22:50.395	5.7797794	0.5147691	7.5276	-0.0038814377	0.007740884	0.013263716	5.973122	0.4393411	7.76525	Sitting_Watch
15:22:50.421	5.7797794	0.5147691	7.5276	-0.0038814377	0.007740884	0.013263716	5.973122	0.4393411	7.76525	Sitting_Watch
15:22:50.447	5.7630196	0.40223816	7.56112	-0.024039991	0.027288573	0.022426695	5.9686537	0.44951904	7.7681046	Sitting_Watch
15:22:50.470	5.7630196	0.40223816	7.56112	-0.024039991	0.027288573	0.022426695	5.9686537	0.44951904	7.7681046	Sitting_Watch
15:22:50.496	5.7630196	0.40223816	7.56112	-0.024039991	0.027288573	0.022426695	5.9686537	0.44951904	7.7681046	Sitting_Watch
15:22:50.518	5.7630196	0.40223816	7.56112	-0.024039991	0.027288573	0.022426695	5.9686537	0.44951904	7.7681046	Sitting_Watch
15:22:50.541	5.7630196	0.40223816	7.56112	-0.024039991	0.027288573	0.022426695	5.9686537	0.44951904	7.7681046	Sitting_Watch
15:22:50.565	5.7630196	0.40223816	7.56112	-0.024039991	0.027288573	0.022426695	5.9686537	0.44951904	7.7681046	Sitting_Watch
15:22:50.589	5.7630196	0.40223816	7.56112	-0.024039991	0.027288573	0.022426695	5.9686537	0.44951904	7.7681046	Sitting_Watch
15:22:50.612	5.7630196	0.40223816	7.56112	-0.024039991	0.027288573	0.022426695	5.9686537	0.44951904	7.7681046	Sitting_Watch
15:22:50.636	5.813299	0.4956149	7.415069	-0.0118226865	-0.01608286	0.0016572775	5.9691916	0.4530383	7.767486	Sitting_Watch
15:22:50.660	5.813299	0.4956149	7.415069	-0.0118226865	-0.01608286	0.0016572775	5.9691916	0.4530383	7.767486	Sitting_Watch
15:22:50.685	5.813299	0.4956149	7.415069	-0.0118226865	-0.01608286	0.0016572775	5.9691916	0.4530383	7.767486	Sitting_Watch
15:22:50.708	5.813299	0.4956149	7.415069	-0.0118226865	-0.01608286	0.0016572775	5.9691916	0.4530383	7.767486	Sitting_Watch
15:22:50.732	5.813299	0.4956149	7.415069	-0.0118226865	-0.01608286	0.0016572775	5.9691916	0.4530383	7.767486	Sitting_Watch
15:22:50.754	5.813299	0.4956149	7.415069	-0.0118226865	-0.01608286	0.0016572775	5.9691916	0.4530383	7.767486	Sitting_Watch
15:22:50.778	5.813299	0.4956149	7.415069	-0.0118226865	-0.01608286	0.0016572775	5.9691916	0.4530383	7.767486	Sitting_Watch
15:22:50.801	5.813299	0.4956149	7.415069	-0.0118226865	-0.01608286	0.0016572775	5.9691916	0.4530383	7.767486	Sitting_Watch
15:22:50.825	5.770202	0.45251793	7.395915	-0.0075466293	-0.0014220943	0.012041987	5.983977	0.44147542	7.756771	Sitting_Watch
15:22:50.848	5.770202	0.45251793	7.395915	-0.0075466293	-0.0014220943	0.012041987	5.983977	0.44147542	7.756771	Sitting_Watch
15:22:50.871	5.770202	0.45251793	7.395915	-0.0075466293	-0.0014220943	0.012041987	5.983977	0.44147542	7.756771	Sitting_Watch
15:22:50.894	5.770202	0.45251793	7.395915	-0.0075466293	-0.0014220943	0.012041987	5.983977	0.44147542	7.756771	Sitting_Watch
15:22:50.919	5.770202	0.45251793	7.395915	-0.0075466293	-0.0014220943	0.012041987	5.983977	0.44147542	7.756771	Sitting_Watch
15:22:50.943	5.770202	0.45251793	7.395915	-0.0075466293	-0.0014220943	0.012041987	5.983977	0.44147542	7.756771	Sitting_Watch
15:22:50.966	5.770202	0.45251793	7.395915	-0.0075466293	-0.0014220943	0.012041987	5.983977	0.44147542	7.756771	Sitting_Watch
15:22:50.989	5.774991	0.4860378	7.3671837	0.016277116	-0.019137187	-0.008727431	5.976927	0.42970976	7.7628613	Sitting_Watch
15:22:51.012	5.774991	0.4860378	7.3671837	0.016277116	-0.019137187	-0.008727431	5.976927	0.42970976	7.7628613	Sitting_Watch
15:22:51.035	5.774991	0.4860378	7.3671837	0.016277116	-0.019137187	-0.008727431	5.976927	0.42970976	7.7628613	Sitting_Watch
15:22:51.058	5.774991	0.4860378	7.3671837	0.016277116	-0.019137187	-0.008727431	5.976927	0.42970976	7.7628613	Sitting_Watch
15:22:51.080	5.774991	0.4860378	7.3671837	0.016277116	-0.019137187	-0.008727431	5.976927	0.42970976	7.7628613	Sitting_Watch
15:22:51.102	5.774991	0.4860378	7.3671837	0.016277116	-0.019137187	-0.008727431	5.976927	0.42970976	7.7628613	Sitting_Watch
15:22:51.124	5.774991	0.4860378	7.3671837	0.016277116	-0.019137187	-0.008727431	5.976927	0.42970976	7.7628613	Sitting_Watch
15:22:51.148	5.774991	0.4860378	7.3671837	0.016277116	-0.019137187	-0.008727431	5.976927	0.42970976	7.7628613	Sitting_Watch
15:22:51.171	5.7654138	0.47885495	7.467743	0.023607498	-0.032576222	0.012652852	5.9801927	0.43768197	7.7598996	Sitting_Watch
15:22:51.194	5.7654138	0.47885495	7.467743	0.023607498	-0.032576222	0.012652852	5.9801927	0.43768197	7.7598996	Sitting_Watch
15:22:51.217	5.7654138	0.47885495	7.467743	0.023607498	-0.032576222	0.012652852	5.9801927	0.43768197	7.7598996	Sitting_Watch
15:22:51.241	5.7654138	0.47885495	7.467743	0.023607498	-0.032576222	0.012652852	5.9801927	0.43768197	7.7598996	Sitting_Watch
15:22:51.265	5.7654138	0.47885495	7.467743	0.023607498	-0.032576222	0.012652852	5.9801927	0.43768197	7.7598996	Sitting_Watch
15:22:51.290	5.7654138	0.47885495	7.467743	0.023607498	-0.032576222	0.012652852	5.9801927	0.43768197	7.7598996	Sitting_Watch
15:22:51.312	5.7654138	0.47885495	7.467743	0.023607498	-0.032576222	0.012652852	5.9801927	0.43768197	7.7598996	Sitting_Watch
15:22:51.334	5.7654138	0.47885495	7.467743	0.023607498	-0.032576222	0.012652852	5.9801927	0.43768197	7.7598996	Sitting_Watch
15:22:51.358	5.7534423	0.4166038	7.5587254	0.0065032714	-0.0136394	0.014485448	5.9834476	0.4301581	7.7578125	Sitting_Watch
15:22:51.382	5.7534423	0.4166038	7.5587254	0.0065032714	-0.0136394	0.014485448	5.9834476	0.4301581	7.7578125	Sitting_Watch
15:22:51.405	5.7534423	0.4166038	7.5587254	0.0065032714	-0.0136394	0.014485448	5.9834476	0.4301581	7.7578125	Sitting_Watch
15:22:51.431	5.7534423	0.4166038	7.5587254	0.0065032714	-0.0136394	0.014485448	5.9834476	0.4301581	7.7578125	Sitting_Watch
15:22:51.454	5.7534423	0.4166038	7.5587254	0.0065032714	-0.0136394	0.014485448	5.9834476	0.4301581	7.7578125	Sitting_Watch
15:22:51.477	5.7534423	0.4166038	7.5587254	0.0065032714	-0.0136394	0.014485448	5.9834476	0.4301581	7.7578125	Sitting_Watch
15:22:51.501	5.7534423	0.4166038	7.5587254	0.0065032714	-0.0136394	0.014485448	5.9834476	0.4301581	7.7578125	Sitting_Watch
15:22:51.525	5.7534423	0.4166038	7.5587254	0.0065032714	-0.0136394	0.014485448	5.9834476	0.4301581	7.7578125	Sitting_Watch
15:22:51.551	5.7821736	0.339987	7.249864	0.025440093	0.107922785	0.0041007386	5.983238	0.4937019	7.7541866	Sitting_Watch
15:22:51.572	5.7821736	0.339987	7.249864	0.025440093	0.107922785	0.0041007386	5.983238	0.4937019	7.7541866	Sitting_Watch
15:22:51.593	5.7821736	0.339987	7.249864	0.025440093	0.107922785	0.0041007386	5.983238	0.4937019	7.7541866	Sitting_Watch
15:22:51.616	5.7821736	0.339987	7.249864	0.025440093	0.107922785	0.0041007386	5.983238	0.4937019	7.7541866	Sitting_Watch
15:22:51.639	5.7821736	0.339987	7.249864	0.025440093	0.107922785	0.0041007386	5.983238	0.4937019	7.7541866	Sitting_Watch
15:22:51.662	5.7821736	0.339987	7.249864	0.025440093	0.107922785	0.0041007386	5.983238	0.4937019	7.7541866	Sitting_Watch
15:22:51.685	5.7821736	0.339987	7.249864	0.025440093	0.107922785	0.0041007386	5.983238	0.4937019	7.7541866	Sitting_Watch
15:22:51.709	5.727105	0.79250497	7.59464	-0.0038814377	-0.06495208	0.04747217	5.938922	0.5673311	7.7831674	Sitting_Watch
15:22:51.736	5.727105	0.79250497	7.59464	-0.0038814377	-0.06495208	0.04747217	5.938922	0.5673311	7.7831674	Sitting_Watch
15:22:51.758	5.727105	0.79250497	7.59464	-0.0038814377	-0.06495208	0.04747217	5.938922	0.5673311	7.7831674	Sitting_Watch
15:22:51.780	5.727105	0.79250497	7.59464	-0.0038814377	-0.06495208	0.04747217	5.938922	0.5673311	7.7831674	Sitting_Watch
15:22:51.803	5.727105	0.79250497	7.59464	-0.0038814377	-0.06495208	0.04747217	5.938922	0.5673311	7.7831674	Sitting_Watch
15:22:51.825	5.727105	0.79250497	7.59464	-0.0038814377	-0.06495208	0.04747217	5.938922	0.5673311	7.7831674	Sitting_Watch
15:22:51.847	5.727105	0.79250497	7.59464	-0.0038814377	-0.06495208	0.04747217	5.938922	0.5673311	7.7831674	Sitting_Watch
15:22:51.870	5.727105	0.79250497	7.59464	-0.0038814377	-0.06495208	0.04747217	5.938922	0.5673311	7.7831674	Sitting_Watch
15:22:51.893	5.7725964	0.5698374	7.573091	-0.012433551	0.020569054	0.059078608	5.986959	0.5338666	7.748654	Sitting_Watch
15:22:51.916	5.7725964	0.5698374	7.573091	-0.012433551	0.020569054	0.059078608	5.986959	0.5338666	7.748654	Sitting_Watch
15:22:51.940	5.7725964	0.5698374	7.573091	-0.012433551	0.020569054	0.059078608	5.986959	0.5338666	7.748654	Sitting_Watch
15:22:51.964	5.7725964	0.5698374	7.573091	-0.012433551	0.020569054	0.059078608	5.986959	0.5338666	7.748654	Sitting_Watch
15:22:51.987	5.7725964	0.5698374	7.573091	-0.012433551	0.020569054	0.059078608	5.986959	0.5338666	7.748654	Sitting_Watch
15:22:52.010	5.7725964	0.5698374	7.573091	-0.012433551	0.020569054	0.059078608	5.986959	0.5338666	7.748654	Sitting_Watch
15:22:52.033	5.7725964	0.5698374	7.573091	-0.012433551	0.020569054	0.059078608	5.986959	0.5338666	7.748654	Sitting_Watch
15:22:52.057	5.7725964	0.5698374	7.573091	-0.012433551	0.020569054	0.059078608	5.986959	0.5338666	7.748654	Sitting_Watch
15:22:52.080	5.8013277	0.5123748	7.4533772	-0.0014379768	-0.0417392	0.044417843	6.0004983	0.4747542	7.742024	Sitting_Watch
15:22:52.102	5.8013277	0.5123748	7.4533772	-0.0014379768	-0.0417392	0.044417843	6.0004983	0.4747542	7.742024	Sitting_Watch
15:22:52.124	5.8013277	0.5123748	7.4533772	-0.0014379768	-0.0417392	0.044417843	6.0004983	0.4747542	7.742024	Sitting_Watch
15:22:52.146	5.8013277	0.5123748	7.4533772	-0.0014379768	-0.0417392	0.044417843	6.0004983	0.4747542	7.742024	Sitting_Watch
15:22:52.167	5.8013277	0.5123748	7.4533772	-0.0014379768	-0.0417392	0.044417843	6.0004983	0.4747542	7.742024	Sitting_Watch
15:22:52.189	5.8013277	0.5123748	7.4533772	-0.0014379768	-0.0417392	0.044417843	6.0004983	0.4747542	7.742024	Sitting_Watch
15:22:52.211	5.8013277	0.5123748	7.4533772	-0.0014379768	-0.0417392	0.044417843	6.0004983	0.4747542	7.742024	Sitting_Watch
15:22:52.234	5.8013277	0.5123748	7.4533772	-0.0014379768	-0.0417392	0.044417843	6.0004983	0.4747542	7.742024	Sitting_Watch
15:22:52.257	5.851608	0.3615355	7.3647895	-0.0075466293	-0.009974208	-0.014225218	6.0302734	0.40014663	7.723082	Sitting_Watch
15:22:52.281	5.851608	0.3615355	7.3647895	-0.0075466293	-0.009974208	-0.014225218	6.0302734	0.40014663	7.723082	Sitting_Watch
15:22:52.305	5.851608	0.3615355	7.3647895	-0.0075466293	-0.009974208	-0.014225218	6.0302734	0.40014663	7.723082	Sitting_Watch
15:22:52.330	5.851608	0.3615355	7.3647895	-0.0075466293	-0.009974208	-0.014225218	6.0302734	0.40014663	7.723082	Sitting_Watch
15:22:52.353	5.851608	0.3615355	7.3647895	-0.0075466293	-0.009974208	-0.014225218	6.0302734	0.40014663	7.723082	Sitting_Watch
15:22:52.375	5.851608	0.3615355	7.3647895	-0.0075466293	-0.009974208	-0.014225218	6.0302734	0.40014663	7.723082	Sitting_Watch
15:22:52.399	5.851608	0.3615355	7.3647895	-0.0075466293	-0.009974208	-0.014225218	6.0302734	0.40014663	7.723082	Sitting_Watch
15:22:52.421	5.851608	0.3615355	7.3647895	-0.0075466293	-0.009974208	-0.014225218	6.0302734	0.40014663	7.723082	Sitting_Watch
15:22:52.445	5.8156934	0.30646718	7.1564875	0.036435667	-0.0020329594	-0.011781759	6.034531	0.4003349	7.71975	Sitting_Watch
15:22:52.468	5.8156934	0.30646718	7.1564875	0.036435667	-0.0020329594	-0.011781759	6.034531	0.4003349	7.71975	Sitting_Watch
15:22:52.490	5.8156934	0.30646718	7.1564875	0.036435667	-0.0020329594	-0.011781759	6.034531	0.4003349	7.71975	Sitting_Watch
15:22:52.514	5.8156934	0.30646718	7.1564875	0.036435667	-0.0020329594	-0.011781759	6.034531	0.4003349	7.71975	Sitting_Watch
15:22:52.538	5.8156934	0.30646718	7.1564875	0.036435667	-0.0020329594	-0.011781759	6.034531	0.4003349	7.71975	Sitting_Watch
15:22:52.562	5.8156934	0.30646718	7.1564875	0.036435667	-0.0020329594	-0.011781759	6.034531	0.4003349	7.71975	Sitting_Watch
15:22:52.585	5.8156934	0.30646718	7.1564875	0.036435667	-0.0020329594	-0.011781759	6.034531	0.4003349	7.71975	Sitting_Watch
15:22:52.608	5.8156934	0.30646718	7.1564875	-0.00876836	-0.0124176685	-0.026442524	6.034531	0.4003349	7.71975	Sitting_Watch
15:22:52.630	5.8061166	0.4764607	7.371972	-0.00876836	-0.0124176685	-0.026442524	5.9986053	0.44709557	7.7451415	Sitting_Watch
15:22:52.653	5.8061166	0.4764607	7.371972	-0.00876836	-0.0124176685	-0.026442524	5.9986053	0.44709557	7.7451415	Sitting_Watch
15:22:52.675	5.8061166	0.4764607	7.371972	-0.00876836	-0.0124176685	-0.026442524	5.9986053	0.44709557	7.7451415	Sitting_Watch
15:22:52.698	5.8061166	0.4764607	7.371972	-0.00876836	-0.0124176685	-0.026442524	5.9986053	0.44709557	7.7451415	Sitting_Watch
15:22:52.721	5.8061166	0.4764607	7.371972	-0.00876836	-0.0124176685	-0.026442524	5.9986053	0.44709557	7.7451415	Sitting_Watch
15:22:52.744	5.8061166	0.4764607	7.371972	-0.00876836	-0.0124176685	-0.026442524	5.9986053	0.44709557	7.7451415	Sitting_Watch
15:22:52.769	5.8061166	0.4764607	7.371972	-0.00876836	-0.0124176685	-0.026442524	5.9986053	0.44709557	7.7451415	Sitting_Watch
15:22:52.792	5.751048	0.5818088	7.57788	0.04010086	0.006519154	-0.008727431	5.982041	0.4783608	7.756077	Sitting_Watch
15:22:52.814	5.751048	0.5818088	7.57788	0.04010086	0.006519154	-0.008727431	5.982041	0.4783608	7.756077	Sitting_Watch
15:22:52.838	5.751048	0.5818088	7.57788	0.04010086	0.006519154	-0.008727431	5.982041	0.4783608	7.756077	Sitting_Watch
15:22:52.860	5.751048	0.5818088	7.57788	0.04010086	0.006519154	-0.008727431	5.982041	0.4783608	7.756077	Sitting_Watch
15:22:52.884	5.751048	0.5818088	7.57788	0.04010086	0.006519154	-0.008727431	5.982041	0.4783608	7.756077	Sitting_Watch
15:22:52.907	5.751048	0.5818088	7.57788	0.04010086	0.006519154	-0.008727431	5.982041	0.4783608	7.756077	Sitting_Watch
15:22:52.930	5.751048	0.5818088	7.57788	0.04010086	0.006519154	-0.008727431	5.982041	0.4783608	7.756077	Sitting_Watch
15:22:52.952	5.751048	0.5818088	7.57788	0.04010086	0.006519154	-0.008727431	5.982041	0.4783608	7.756077	Sitting_Watch
15:22:52.974	5.6768255	0.5602603	7.59464	-0.014266146	-0.0069198813	-0.025220793	5.962931	0.5101869	7.768753	Sitting_Watch
15:22:52.998	5.6768255	0.5602603	7.59464	-0.014266146	-0.0069198813	-0.025220793	5.962931	0.5101869	7.768753	Sitting_Watch
15:22:53.021	5.6768255	0.5602603	7.59464	-0.014266146	-0.0069198813	-0.025220793	5.962931	0.5101869	7.768753	Sitting_Watch
15:22:53.044	5.6768255	0.5602603	7.59464	-0.014266146	-0.0069198813	-0.025220793	5.962931	0.5101869	7.768753	Sitting_Watch
15:22:53.068	5.6768255	0.5602603	7.59464	-0.014266146	-0.0069198813	-0.025220793	5.962931	0.5101869	7.768753	Sitting_Watch
15:22:53.091	5.6768255	0.5602603	7.59464	-0.014266146	-0.0069198813	-0.025220793	5.962931	0.5101869	7.768753	Sitting_Watch
15:22:53.115	5.6768255	0.5602603	7.59464	-0.014266146	-0.0069198813	-0.025220793	5.962931	0.5101869	7.768753	Sitting_Watch
15:22:53.138	5.6768255	0.5602603	7.59464	-0.014266146	-0.0069198813	-0.025220793	5.962931	0.5101869	7.768753	Sitting_Watch
15:22:53.162	5.7366824	0.52913475	7.4605603	-0.013655282	0.11464231	0.0022681428	5.976144	0.5370954	7.756776	Sitting_Watch
15:22:53.185	5.7366824	0.52913475	7.4605603	-0.013655282	0.11464231	0.0022681428	5.976144	0.5370954	7.756776	Sitting_Watch
15:22:53.208	5.7366824	0.52913475	7.4605603	-0.013655282	0.11464231	0.0022681428	5.976144	0.5370954	7.756776	Sitting_Watch
15:22:53.232	5.7366824	0.52913475	7.4605603	-0.013655282	0.11464231	0.0022681428	5.976144	0.5370954	7.756776	Sitting_Watch
15:22:53.254	5.7366824	0.52913475	7.4605603	-0.013655282	0.11464231	0.0022681428	5.976144	0.5370954	7.756776	Sitting_Watch
15:22:53.278	5.7366824	0.52913475	7.4605603	-0.013655282	0.11464231	0.0022681428	5.976144	0.5370954	7.756776	Sitting_Watch
15:22:53.301	5.7366824	0.52913475	7.4605603	-0.013655282	0.11464231	0.0022681428	5.976144	0.5370954	7.756776	Sitting_Watch
15:22:53.324	5.7366824	0.52913475	7.4605603	0.048042107	-0.061897755	-0.00506224	5.976144	0.5370954	7.756776	Sitting_Watch
15:22:53.349	5.727105	0.52913475	7.458166	0.048042107	-0.061897755	-0.00506224	5.9336805	0.552062	7.788259	Sitting_Watch
15:22:53.372	5.727105	0.52913475	7.458166	0.048042107	-0.061897755	-0.00506224	5.9336805	0.552062	7.788259	Sitting_Watch
15:22:53.396	5.727105	0.52913475	7.458166	0.048042107	-0.061897755	-0.00506224	5.9336805	0.552062	7.788259	Sitting_Watch
15:22:53.419	5.727105	0.52913475	7.458166	0.048042107	-0.061897755	-0.00506224	5.9336805	0.552062	7.788259	Sitting_Watch
15:22:53.441	5.727105	0.52913475	7.458166	0.048042107	-0.061897755	-0.00506224	5.9336805	0.552062	7.788259	Sitting_Watch
15:22:53.467	5.727105	0.52913475	7.458166	0.048042107	-0.061897755	-0.00506224	5.9336805	0.552062	7.788259	Sitting_Watch
15:22:53.490	5.727105	0.52913475	7.458166	0.048042107	-0.061897755	-0.00506224	5.9336805	0.552062	7.788259	Sitting_Watch
15:22:53.513	5.7606254	0.8332076	7.676045	0.009557597	0.060886163	0.020594101	5.9357185	0.6034816	7.7828903	Sitting_Watch
15:22:53.536	5.7606254	0.8332076	7.676045	0.009557597	0.060886163	0.020594101	5.9357185	0.6034816	7.7828903	Sitting_Watch
15:22:53.560	5.7606254	0.8332076	7.676045	0.009557597	0.060886163	0.020594101	5.9357185	0.6034816	7.7828903	Sitting_Watch
15:22:53.584	5.7606254	0.8332076	7.676045	0.009557597	0.060886163	0.020594101	5.9357185	0.6034816	7.7828903	Sitting_Watch
15:22:53.609	5.7606254	0.8332076	7.676045	0.009557597	0.060886163	0.020594101	5.9357185	0.6034816	7.7828903	Sitting_Watch
15:22:53.632	5.7606254	0.8332076	7.676045	0.009557597	0.060886163	0.020594101	5.9357185	0.6034816	7.7828903	Sitting_Watch
15:22:53.656	5.7606254	0.8332076	7.676045	0.009557597	0.060886163	0.020594101	5.9357185	0.6034816	7.7828903	Sitting_Watch
15:22:53.680	5.7606254	0.8332076	7.676045	0.009557597	0.060886163	0.020594101	5.9357185	0.6034816	7.7828903	Sitting_Watch
15:22:53.704	5.6768255	0.53392327	7.5826683	-0.00082711154	-0.00081122905	-0.002007914	5.906645	0.6080843	7.8046207	Sitting_Watch
15:22:53.726	5.6768255	0.53392327	7.5826683	-0.00082711154	-0.00081122905	-0.002007914	5.906645	0.6080843	7.8046207	Sitting_Watch
15:22:53.748	5.6768255	0.53392327	7.5826683	-0.00082711154	-0.00081122905	-0.002007914	5.906645	0.6080843	7.8046207	Sitting_Watch
15:22:53.772	5.6768255	0.53392327	7.5826683	-0.00082711154	-0.00081122905	-0.002007914	5.906645	0.6080843	7.8046207	Sitting_Watch
15:22:53.794	5.6768255	0.53392327	7.5826683	-0.00082711154	-0.00081122905	-0.002007914	5.906645	0.6080843	7.8046207	Sitting_Watch
15:22:53.818	5.6768255	0.53392327	7.5826683	-0.00082711154	-0.00081122905	-0.002007914	5.906645	0.6080843	7.8046207	Sitting_Watch
15:22:53.842	5.6768255	0.53392327	7.5826683	-0.00082711154	-0.00081122905	-0.002007914	5.906645	0.6080843	7.8046207	Sitting_Watch
15:22:53.865	5.602603	0.8739103	7.9418097	0.033992205	-0.04051747	0.029146213	5.9043574	0.643066	7.8035493	Sitting_Watch
15:22:53.888	5.602603	0.8739103	7.9418097	0.033992205	-0.04051747	0.029146213	5.9043574	0.643066	7.8035493	Sitting_Watch
15:22:53.911	5.602603	0.8739103	7.9418097	0.033992205	-0.04051747	0.029146213	5.9043574	0.643066	7.8035493	Sitting_Watch
15:22:53.936	5.602603	0.8739103	7.9418097	0.033992205	-0.04051747	0.029146213	5.9043574	0.643066	7.8035493	Sitting_Watch
15:22:53.958	5.602603	0.8739103	7.9418097	0.033992205	-0.04051747	0.029146213	5.9043574	0.643066	7.8035493	Sitting_Watch
15:22:53.980	5.602603	0.8739103	7.9418097	0.033992205	-0.04051747	0.029146213	5.9043574	0.643066	7.8035493	Sitting_Watch
15:22:54.003	5.602603	0.8739103	7.9418097	0.033992205	-0.04051747	0.029146213	5.9043574	0.643066	7.8035493	Sitting_Watch
15:22:54.025	5.602603	0.8739103	7.9418097	0.033992205	-0.04051747	0.029146213	5.9043574	0.643066	7.8035493	Sitting_Watch
15:22:54.049	5.8013277	0.65124273	7.5850625	-0.044198543	0.061497025	-0.010560027	5.9351354	0.61935836	7.782088	Sitting_Watch
15:22:54.072	5.8013277	0.65124273	7.5850625	-0.044198543	0.061497025	-0.010560027	5.9351354	0.61935836	7.782088	Sitting_Watch
15:22:54.096	5.8013277	0.65124273	7.5850625	-0.044198543	0.061497025	-0.010560027	5.9351354	0.61935836	7.782088	Sitting_Watch
15:22:54.118	5.8013277	0.65124273	7.5850625	-0.044198543	0.061497025	-0.010560027	5.9351354	0.61935836	7.782088	Sitting_Watch
15:22:54.142	5.8013277	0.65124273	7.5850625	-0.044198543	0.061497025	-0.010560027	5.9351354	0.61935836	7.782088	Sitting_Watch
15:22:54.166	5.8013277	0.65124273	7.5850625	-0.044198543	0.061497025	-0.010560027	5.9351354	0.61935836	7.782088	Sitting_Watch
15:22:54.189	5.8013277	0.65124273	7.5850625	-0.044198543	0.061497025	-0.010560027	5.9351354	0.61935836	7.782088	Sitting_Watch
15:22:54.213	5.8013277	0.65124273	7.5850625	-0.044198543	0.061497025	-0.010560027	5.9351354	0.61935836	7.782088	Sitting_Watch
15:22:54.236	5.6744313	0.6560313	7.3240867	0.032770477	-0.017915457	0.013874582	5.9414616	0.63893116	7.775676	Sitting_Watch
15:22:54.259	5.6744313	0.6560313	7.3240867	0.032770477	-0.017915457	0.013874582	5.9414616	0.63893116	7.775676	Sitting_Watch
15:22:54.281	5.6744313	0.6560313	7.3240867	0.032770477	-0.017915457	0.013874582	5.9414616	0.63893116	7.775676	Sitting_Watch
15:22:54.304	5.6744313	0.6560313	7.3240867	0.032770477	-0.017915457	0.013874582	5.9414616	0.63893116	7.775676	Sitting_Watch
15:22:54.327	5.6744313	0.6560313	7.3240867	0.032770477	-0.017915457	0.013874582	5.9414616	0.63893116	7.775676	Sitting_Watch
15:22:54.350	5.6744313	0.6560313	7.3240867	0.032770477	-0.017915457	0.013874582	5.9414616	0.63893116	7.775676	Sitting_Watch
15:22:54.374	5.6744313	0.6560313	7.3240867	0.032770477	-0.017915457	0.013874582	5.9414616	0.63893116	7.775676	Sitting_Watch
15:22:54.398	5.6744313	0.6560313	7.3240867	0.032770477	-0.017915457	0.013874582	5.9414616	0.63893116	7.775676	Sitting_Watch
15:22:54.422	6.1030064	0.84039044	6.8428373	0.060259413	-0.029521896	0.029146213	6.041818	0.8204301	7.6807327	Sitting_Watch
15:22:54.449	6.1030064	0.84039044	6.8428373	0.060259413	-0.029521896	0.029146213	6.041818	0.8204301	7.6807327	Sitting_Watch
15:22:54.473	6.1030064	0.84039044	6.8428373	0.060259413	-0.029521896	0.029146213	6.041818	0.8204301	7.6807327	Sitting_Watch
15:22:54.496	6.1030064	0.84039044	6.8428373	0.060259413	-0.029521896	0.029146213	6.041818	0.8204301	7.6807327	Sitting_Watch
15:22:54.518	6.1030064	0.84039044	6.8428373	0.060259413	-0.029521896	0.029146213	6.041818	0.8204301	7.6807327	Sitting_Watch
15:22:54.541	6.1030064	0.84039044	6.8428373	0.060259413	-0.029521896	0.029146213	6.041818	0.8204301	7.6807327	Sitting_Watch
15:22:54.563	6.1030064	0.84039044	6.8428373	0.060259413	-0.029521896	0.029146213	6.041818	0.8204301	7.6807327	Sitting_Watch
15:22:54.586	5.794145	0.84996754	7.4701376	0.018720577	-0.00325469	-0.011781759	6.0549536	0.7415923	7.6784053	Sitting_Watch
15:22:54.612	5.794145	0.84996754	7.4701376	0.018720577	-0.00325469	-0.011781759	6.0549536	0.7415923	7.6784053	Sitting_Watch
15:22:54.637	5.794145	0.84996754	7.4701376	0.018720577	-0.00325469	-0.011781759	6.0549536	0.7415923	7.6784053	Sitting_Watch
15:22:54.659	5.794145	0.84996754	7.4701376	0.018720577	-0.00325469	-0.011781759	6.0549536	0.7415923	7.6784053	Sitting_Watch
15:22:54.681	5.794145	0.84996754	7.4701376	0.018720577	-0.00325469	-0.011781759	6.0549536	0.7415923	7.6784053	Sitting_Watch
15:22:54.705	5.794145	0.84996754	7.4701376	0.018720577	-0.00325469	-0.011781759	6.0549536	0.7415923	7.6784053	Sitting_Watch
15:22:54.728	5.794145	0.84996754	7.4701376	0.018720577	-0.00325469	-0.011781759	6.0549536	0.7415923	7.6784053	Sitting_Watch
15:22:54.752	5.794145	0.84996754	7.4701376	0.018720577	-0.00325469	-0.011781759	6.0549536	0.7415923	7.6784053	Sitting_Watch
15:22:54.775	5.846819	0.6847626	7.4964743	-0.035035565	0.025455976	0.015707178	6.0372314	0.7646616	7.6900883	Sitting_Watch
15:22:54.797	5.846819	0.6847626	7.4964743	-0.035035565	0.025455976	0.015707178	6.0372314	0.7646616	7.6900883	Sitting_Watch
15:22:54.819	5.846819	0.6847626	7.4964743	-0.035035565	0.025455976	0.015707178	6.0372314	0.7646616	7.6900883	Sitting_Watch
15:22:54.843	5.846819	0.6847626	7.4964743	-0.035035565	0.025455976	0.015707178	6.0372314	0.7646616	7.6900883	Sitting_Watch
15:22:54.867	5.846819	0.6847626	7.4964743	-0.035035565	0.025455976	0.015707178	6.0372314	0.7646616	7.6900883	Sitting_Watch
15:22:54.889	5.846819	0.6847626	7.4964743	-0.035035565	0.025455976	0.015707178	6.0372314	0.7646616	7.6900883	Sitting_Watch
15:22:54.913	5.846819	0.6847626	7.4964743	-0.035035565	0.025455976	0.015707178	6.0372314	0.7646616	7.6900883	Sitting_Watch
15:22:54.936	5.846819	0.6847626	7.4964743	-0.035035565	0.025455976	0.015707178	6.0372314	0.7646616	7.6900883	Sitting_Watch
15:22:54.959	5.7558365	0.7996878	7.57788	0.0034489452	0.0028539624	-0.016668681	6.023165	0.75227374	7.702333	Sitting_Watch
15:22:54.984	5.7558365	0.7996878	7.57788	0.0034489452	0.0028539624	-0.016668681	6.023165	0.75227374	7.702333	Sitting_Watch
15:22:55.008	5.7558365	0.7996878	7.57788	0.0034489452	0.0028539624	-0.016668681	6.023165	0.75227374	7.702333	Sitting_Watch
15:22:55.032	5.7558365	0.7996878	7.57788	0.0034489452	0.0028539624	-0.016668681	6.023165	0.75227374	7.702333	Sitting_Watch
15:22:55.054	5.7558365	0.7996878	7.57788	0.0034489452	0.0028539624	-0.016668681	6.023165	0.75227374	7.702333	Sitting_Watch
15:22:55.076	5.7558365	0.7996878	7.57788	0.0034489452	0.0028539624	-0.016668681	6.023165	0.75227374	7.702333	Sitting_Watch
15:22:55.099	5.7558365	0.7996878	7.57788	0.0034489452	0.0028539624	-0.016668681	6.023165	0.75227374	7.702333	Sitting_Watch
15:22:55.122	5.7558365	0.7996878	7.57788	-0.11689151	0.060275294	-0.040492423	6.023165	0.75227374	7.702333	Sitting_Watch
15:22:55.144	5.521198	0.749408	8.107015	-0.11689151	0.060275294	-0.040492423	5.9778423	0.6796166	7.744278	Sitting_Watch
15:22:55.167	5.521198	0.749408	8.107015	-0.11689151	0.060275294	-0.040492423	5.9778423	0.6796166	7.744278	Sitting_Watch
15:22:55.190	5.521198	0.749408	8.107015	-0.11689151	0.060275294	-0.040492423	5.9778423	0.6796166	7.744278	Sitting_Watch
15:22:55.214	5.521198	0.749408	8.107015	-0.11689151	0.060275294	-0.040492423	5.9778423	0.6796166	7.744278	Sitting_Watch
15:22:55.239	5.521198	0.749408	8.107015	-0.11689151	0.060275294	-0.040492423	5.9778423	0.6796166	7.744278	Sitting_Watch
15:22:55.261	5.521198	0.749408	8.107015	-0.11689151	0.060275294	-0.040492423	5.9778423	0.6796166	7.744278	Sitting_Watch
15:22:55.285	5.521198	0.749408	8.107015	-0.11689151	0.060275294	-0.040492423	5.9778423	0.6796166	7.744278	Sitting_Watch
15:22:55.309	5.8252707	0.6895511	7.3863378	-0.016709609	0.016292997	0.010209391	5.984619	0.72359663	7.735056	Sitting_Watch
15:22:55.331	5.8252707	0.6895511	7.3863378	-0.016709609	0.016292997	0.010209391	5.984619	0.72359663	7.735056	Sitting_Watch
15:22:55.354	5.8252707	0.6895511	7.3863378	-0.016709609	0.016292997	0.010209391	5.984619	0.72359663	7.735056	Sitting_Watch
15:22:55.377	5.8252707	0.6895511	7.3863378	-0.016709609	0.016292997	0.010209391	5.984619	0.72359663	7.735056	Sitting_Watch
15:22:55.400	5.8252707	0.6895511	7.3863378	-0.016709609	0.016292997	0.010209391	5.984619	0.72359663	7.735056	Sitting_Watch
15:22:55.423	5.8252707	0.6895511	7.3863378	-0.016709609	0.016292997	0.010209391	5.984619	0.72359663	7.735056	Sitting_Watch
15:22:55.452	5.8252707	0.6895511	7.3863378	-0.016709609	0.016292997	0.010209391	5.984619	0.72359663	7.735056	Sitting_Watch
15:22:55.475	5.8252707	0.6895511	7.3863378	-0.016709609	0.016292997	0.010209391	5.984619	0.72359663	7.735056	Sitting_Watch
15:22:55.499	5.7558365	0.723071	7.51084	0.02727269	0.010184345	0.020594101	5.9867573	0.7325419	7.732556	Sitting_Watch
15:22:55.521	5.7558365	0.723071	7.51084	0.02727269	0.010184345	0.020594101	5.9867573	0.7325419	7.732556	Sitting_Watch
15:22:55.545	5.7558365	0.723071	7.51084	0.02727269	0.010184345	0.020594101	5.9867573	0.7325419	7.732556	Sitting_Watch
15:22:55.568	5.7558365	0.723071	7.51084	0.02727269	0.010184345	0.020594101	5.9867573	0.7325419	7.732556	Sitting_Watch
15:22:55.591	5.7558365	0.723071	7.51084	0.02727269	0.010184345	0.020594101	5.9867573	0.7325419	7.732556	Sitting_Watch
15:22:55.614	5.7558365	0.723071	7.51084	0.02727269	0.010184345	0.020594101	5.9867573	0.7325419	7.732556	Sitting_Watch
15:22:55.637	5.7558365	0.723071	7.51084	0.02727269	0.010184345	0.020594101	5.9867573	0.7325419	7.732556	Sitting_Watch
15:22:55.659	5.7558365	0.723071	7.51084	0.02727269	0.010184345	0.020594101	5.9867573	0.7325419	7.732556	Sitting_Watch
15:22:55.684	5.7893567	0.70631105	7.4007034	-0.028926913	0.011406075	-0.0013970488	5.9873343	0.73008543	7.732343	Sitting_Watch
15:22:55.707	5.7893567	0.70631105	7.4007034	-0.028926913	0.011406075	-0.0013970488	5.9873343	0.73008543	7.732343	Sitting_Watch
15:22:55.731	5.7893567	0.70631105	7.4007034	-0.028926913	0.011406075	-0.0013970488	5.9873343	0.73008543	7.732343	Sitting_Watch
15:22:55.754	5.7893567	0.70631105	7.4007034	-0.028926913	0.011406075	-0.0013970488	5.9873343	0.73008543	7.732343	Sitting_Watch
15:22:55.782	5.7893567	0.70631105	7.4007034	-0.028926913	0.011406075	-0.0013970488	5.9873343	0.73008543	7.732343	Sitting_Watch
15:22:55.807	5.7893567	0.70631105	7.4007034	-0.028926913	0.011406075	-0.0013970488	5.9873343	0.73008543	7.732343	Sitting_Watch
15:22:55.830	5.7893567	0.70631105	7.4007034	-0.028926913	0.011406075	-0.0013970488	5.9873343	0.73008543	7.732343	Sitting_Watch
15:22:55.855	5.7630196	0.74701375	7.4174633	0.008946733	0.013238671	0.0010464122	5.987771	0.7393061	7.7311263	Sitting_Watch
15:22:55.878	5.7630196	0.74701375	7.4174633	0.008946733	0.013238671	0.0010464122	5.987771	0.7393061	7.7311263	Sitting_Watch
15:22:55.900	5.7630196	0.74701375	7.4174633	0.008946733	0.013238671	0.0010464122	5.987771	0.7393061	7.7311263	Sitting_Watch
15:22:55.922	5.7630196	0.74701375	7.4174633	0.008946733	0.013238671	0.0010464122	5.987771	0.7393061	7.7311263	Sitting_Watch
15:22:55.945	5.7630196	0.74701375	7.4174633	0.008946733	0.013238671	0.0010464122	5.987771	0.7393061	7.7311263	Sitting_Watch
15:22:55.968	5.7630196	0.74701375	7.4174633	0.008946733	0.013238671	0.0010464122	5.987771	0.7393061	7.7311263	Sitting_Watch
15:22:55.991	5.7630196	0.74701375	7.4174633	0.008946733	0.013238671	0.0010464122	5.987771	0.7393061	7.7311263	Sitting_Watch
15:22:56.015	5.7630196	0.74701375	7.4174633	0.008946733	0.013238671	0.0010464122	5.987771	0.7393061	7.7311263	Sitting_Watch
15:22:56.039	5.7558365	0.8547561	7.393521	0.030327016	-0.020969782	0.0010464122	5.97999	0.73350435	7.737699	Sitting_Watch
15:22:56.063	5.7558365	0.8547561	7.393521	0.030327016	-0.020969782	0.0010464122	5.97999	0.73350435	7.737699	Sitting_Watch
15:22:56.086	5.7558365	0.8547561	7.393521	0.030327016	-0.020969782	0.0010464122	5.97999	0.73350435	7.737699	Sitting_Watch
15:22:56.110	5.7558365	0.8547561	7.393521	0.030327016	-0.020969782	0.0010464122	5.97999	0.73350435	7.737699	Sitting_Watch
15:22:56.134	5.7558365	0.8547561	7.393521	0.030327016	-0.020969782	0.0010464122	5.97999	0.73350435	7.737699	Sitting_Watch
15:22:56.157	5.7558365	0.8547561	7.393521	0.030327016	-0.020969782	0.0010464122	5.97999	0.73350435	7.737699	Sitting_Watch
15:22:56.180	5.7558365	0.8547561	7.393521	0.030327016	-0.020969782	0.0010464122	5.97999	0.73350435	7.737699	Sitting_Watch
15:22:56.203	5.7725964	0.7302538	7.599428	-0.027705183	0.010184345	0.01692891	5.9775133	0.74604255	7.7384143	Sitting_Watch
15:22:56.226	5.7725964	0.7302538	7.599428	-0.027705183	0.010184345	0.01692891	5.9775133	0.74604255	7.7384143	Sitting_Watch
15:22:56.249	5.7725964	0.7302538	7.599428	-0.027705183	0.010184345	0.01692891	5.9775133	0.74604255	7.7384143	Sitting_Watch
15:22:56.273	5.7725964	0.7302538	7.599428	-0.027705183	0.010184345	0.01692891	5.9775133	0.74604255	7.7384143	Sitting_Watch
15:22:56.297	5.7725964	0.7302538	7.599428	-0.027705183	0.010184345	0.01692891	5.9775133	0.74604255	7.7384143	Sitting_Watch
15:22:56.319	5.7725964	0.7302538	7.599428	-0.027705183	0.010184345	0.01692891	5.9775133	0.74604255	7.7384143	Sitting_Watch
15:22:56.343	5.7725964	0.7302538	7.599428	-0.027705183	0.010184345	0.01692891	5.9775133	0.74604255	7.7384143	Sitting_Watch
15:22:56.365	5.7725964	0.7302538	7.599428	-0.027705183	0.010184345	0.01692891	5.9775133	0.74604255	7.7384143	Sitting_Watch
15:22:56.390	5.774991	0.8571504	7.4366174	0.016277116	0.004075693	0.0010464122	5.9780803	0.7509158	7.7375083	Sitting_Watch
15:22:56.412	5.774991	0.8571504	7.4366174	0.016277116	0.004075693	0.0010464122	5.9780803	0.7509158	7.7375083	Sitting_Watch
15:22:56.434	5.774991	0.8571504	7.4366174	0.016277116	0.004075693	0.0010464122	5.9780803	0.7509158	7.7375083	Sitting_Watch
15:22:56.456	5.774991	0.8571504	7.4366174	0.016277116	0.004075693	0.0010464122	5.9780803	0.7509158	7.7375083	Sitting_Watch
15:22:56.478	5.774991	0.8571504	7.4366174	0.016277116	0.004075693	0.0010464122	5.9780803	0.7509158	7.7375083	Sitting_Watch
15:22:56.501	5.774991	0.8571504	7.4366174	0.016277116	0.004075693	0.0010464122	5.9780803	0.7509158	7.7375083	Sitting_Watch
15:22:56.523	5.774991	0.8571504	7.4366174	0.016277116	0.004075693	0.0010464122	5.9780803	0.7509158	7.7375083	Sitting_Watch
15:22:56.547	5.774991	0.8571504	7.4366174	0.016277116	0.004075693	0.0010464122	5.9780803	0.7509158	7.7375083	Sitting_Watch
15:22:56.569	5.7438655	0.6895511	7.4270406	-0.025872586	-0.020969782	0.027313618	5.978086	0.7480656	7.737778	Sitting_Watch
15:22:56.593	5.7438655	0.6895511	7.4270406	-0.025872586	-0.020969782	0.027313618	5.978086	0.7480656	7.737778	Sitting_Watch
15:22:56.617	5.7438655	0.6895511	7.4270406	-0.025872586	-0.020969782	0.027313618	5.978086	0.7480656	7.737778	Sitting_Watch
15:22:56.640	5.7438655	0.6895511	7.4270406	-0.025872586	-0.020969782	0.027313618	5.978086	0.7480656	7.737778	Sitting_Watch
15:22:56.663	5.7438655	0.6895511	7.4270406	-0.025872586	-0.020969782	0.027313618	5.978086	0.7480656	7.737778	Sitting_Watch
15:22:56.685	5.7438655	0.6895511	7.4270406	-0.025872586	-0.020969782	0.027313618	5.978086	0.7480656	7.737778	Sitting_Watch
15:22:56.708	5.7438655	0.6895511	7.4270406	-0.025872586	-0.020969782	0.027313618	5.978086	0.7480656	7.737778	Sitting_Watch
15:22:56.732	5.7438655	0.6895511	7.4270406	-0.025872586	-0.020969782	0.027313618	5.978086	0.7480656	7.737778	Sitting_Watch
15:22:56.755	5.7295	0.87151605	7.4533772	-0.0069357636	-0.0124176685	-0.004451375	5.97691	0.74521166	7.7389636	Sitting_Watch
15:22:56.777	5.7295	0.87151605	7.4533772	-0.0069357636	-0.0124176685	-0.004451375	5.97691	0.74521166	7.7389636	Sitting_Watch
15:22:56.800	5.7295	0.87151605	7.4533772	-0.0069357636	-0.0124176685	-0.004451375	5.97691	0.74521166	7.7389636	Sitting_Watch
15:22:56.822	5.7295	0.87151605	7.4533772	-0.0069357636	-0.0124176685	-0.004451375	5.97691	0.74521166	7.7389636	Sitting_Watch
15:22:56.844	5.7295	0.87151605	7.4533772	-0.0069357636	-0.0124176685	-0.004451375	5.97691	0.74521166	7.7389636	Sitting_Watch
15:22:56.867	5.7295	0.87151605	7.4533772	-0.0069357636	-0.0124176685	-0.004451375	5.97691	0.74521166	7.7389636	Sitting_Watch
15:22:56.889	5.7295	0.87151605	7.4533772	-0.0069357636	-0.0124176685	-0.004451375	5.97691	0.74521166	7.7389636	Sitting_Watch
15:22:56.913	5.7295	0.87151605	7.4533772	-0.0069357636	-0.0124176685	-0.004451375	5.97691	0.74521166	7.7389636	Sitting_Watch
15:22:56.935	5.7462597	0.7134939	7.563514	-0.0075466293	0.014460403	0.0034898731	5.9811687	0.73925793	7.736244	Sitting_Watch
15:22:56.959	5.7462597	0.7134939	7.563514	-0.0075466293	0.014460403	0.0034898731	5.9811687	0.73925793	7.736244	Sitting_Watch
15:22:56.981	5.7462597	0.7134939	7.563514	-0.0075466293	0.014460403	0.0034898731	5.9811687	0.73925793	7.736244	Sitting_Watch
15:22:57.004	5.7462597	0.7134939	7.563514	-0.0075466293	0.014460403	0.0034898731	5.9811687	0.73925793	7.736244	Sitting_Watch
15:22:57.027	5.7462597	0.7134939	7.563514	-0.0075466293	0.014460403	0.0034898731	5.9811687	0.73925793	7.736244	Sitting_Watch
15:22:57.049	5.7462597	0.7134939	7.563514	-0.0075466293	0.014460403	0.0034898731	5.9811687	0.73925793	7.736244	Sitting_Watch
15:22:57.073	5.7462597	0.7134939	7.563514	-0.0075466293	0.014460403	0.0034898731	5.9811687	0.73925793	7.736244	Sitting_Watch
15:22:57.095	5.7462597	0.7134939	7.563514	-0.0075466293	0.014460403	0.0034898731	5.9811687	0.73925793	7.736244	Sitting_Watch
15:22:57.118	5.748654	0.7589851	7.632948	-0.028316047	0.023012515	-0.0013970488	5.984721	0.7337099	7.734022	Sitting_Watch
15:22:57.141	5.748654	0.7589851	7.632948	-0.028316047	0.023012515	-0.0013970488	5.984721	0.7337099	7.734022	Sitting_Watch
15:22:57.165	5.748654	0.7589851	7.632948	-0.028316047	0.023012515	-0.0013970488	5.984721	0.7337099	7.734022	Sitting_Watch
15:22:57.191	5.748654	0.7589851	7.632948	-0.028316047	0.023012515	-0.0013970488	5.984721	0.7337099	7.734022	Sitting_Watch
15:22:57.213	5.748654	0.7589851	7.632948	-0.028316047	0.023012515	-0.0013970488	5.984721	0.7337099	7.734022	Sitting_Watch
15:22:57.236	5.748654	0.7589851	7.632948	-0.028316047	0.023012515	-0.0013970488	5.984721	0.7337099	7.734022	Sitting_Watch
15:22:57.258	5.748654	0.7589851	7.632948	-0.028316047	0.023012515	-0.0013970488	5.984721	0.7337099	7.734022	Sitting_Watch
15:22:57.283	5.748654	0.7589851	7.632948	-0.028316047	0.023012515	-0.0013970488	5.984721	0.7337099	7.734022	Sitting_Watch
15:22:57.308	5.7797794	0.76137936	7.5036573	0.016277116	0.026677707	0.0022681428	5.9844937	0.7393127	7.7336636	Sitting_Watch
15:22:57.332	5.7797794	0.76137936	7.5036573	0.016277116	0.026677707	0.0022681428	5.9844937	0.7393127	7.7336636	Sitting_Watch
15:22:57.355	5.7797794	0.76137936	7.5036573	0.016277116	0.026677707	0.0022681428	5.9844937	0.7393127	7.7336636	Sitting_Watch
15:22:57.379	5.7797794	0.76137936	7.5036573	0.016277116	0.026677707	0.0022681428	5.9844937	0.7393127	7.7336636	Sitting_Watch
15:22:57.402	5.7797794	0.76137936	7.5036573	0.016277116	0.026677707	0.0022681428	5.9844937	0.7393127	7.7336636	Sitting_Watch
15:22:57.426	5.7797794	0.76137936	7.5036573	0.016277116	0.026677707	0.0022681428	5.9844937	0.7393127	7.7336636	Sitting_Watch
15:22:57.448	5.7797794	0.76137936	7.5036573	0.016277116	0.026677707	0.0022681428	5.9844937	0.7393127	7.7336636	Sitting_Watch
15:22:57.471	5.727105	0.82123625	7.4892917	-0.012433551	0.024845112	-0.0038405098	5.985103	0.7363124	7.7334795	Sitting_Watch
15:22:57.493	5.727105	0.82123625	7.4892917	-0.012433551	0.024845112	-0.0038405098	5.985103	0.7363124	7.7334795	Sitting_Watch
15:22:57.516	5.727105	0.82123625	7.4892917	-0.012433551	0.024845112	-0.0038405098	5.985103	0.7363124	7.7334795	Sitting_Watch
15:22:57.539	5.727105	0.82123625	7.4892917	-0.012433551	0.024845112	-0.0038405098	5.985103	0.7363124	7.7334795	Sitting_Watch
15:22:57.562	5.727105	0.82123625	7.4892917	-0.012433551	0.024845112	-0.0038405098	5.985103	0.7363124	7.7334795	Sitting_Watch
15:22:57.584	5.727105	0.82123625	7.4892917	-0.012433551	0.024845112	-0.0038405098	5.985103	0.7363124	7.7334795	Sitting_Watch
15:22:57.608	5.727105	0.82123625	7.4892917	-0.012433551	0.024845112	-0.0038405098	5.985103	0.7363124	7.7334795	Sitting_Watch
15:22:57.631	5.727105	0.82123625	7.4892917	-0.012433551	0.024845112	-0.0038405098	5.985103	0.7363124	7.7334795	Sitting_Watch
15:22:57.655	5.774991	0.7302538	7.5036573	-0.019153068	0.03889501	0.015096312	5.9712114	0.74946797	7.7429495	Sitting_Watch
15:22:57.678	5.774991	0.7302538	7.5036573	-0.019153068	0.03889501	0.015096312	5.9712114	0.74946797	7.7429495	Sitting_Watch
15:22:57.702	5.774991	0.7302538	7.5036573	-0.019153068	0.03889501	0.015096312	5.9712114	0.74946797	7.7429495	Sitting_Watch
15:22:57.725	5.774991	0.7302538	7.5036573	-0.019153068	0.03889501	0.015096312	5.9712114	0.74946797	7.7429495	Sitting_Watch
15:22:57.747	5.774991	0.7302538	7.5036573	-0.019153068	0.03889501	0.015096312	5.9712114	0.74946797	7.7429495	Sitting_Watch
15:22:57.770	5.774991	0.7302538	7.5036573	-0.019153068	0.03889501	0.015096312	5.9712114	0.74946797	7.7429495	Sitting_Watch
15:22:57.792	5.774991	0.7302538	7.5036573	-0.019153068	0.03889501	0.015096312	5.9712114	0.74946797	7.7429495	Sitting_Watch
15:22:57.815	5.774991	0.7302538	7.5036573	-0.019153068	0.03889501	0.015096312	5.9712114	0.74946797	7.7429495	Sitting_Watch
15:22:57.838	5.7630196	0.8356019	7.3384523	0.019942306	-0.0136394	0.04380698	5.965361	0.756516	7.746775	Sitting_Watch
15:22:57.860	5.7630196	0.8356019	7.3384523	0.019942306	-0.0136394	0.04380698	5.965361	0.756516	7.746775	Sitting_Watch
15:22:57.883	5.7630196	0.8356019	7.3384523	0.019942306	-0.0136394	0.04380698	5.965361	0.756516	7.746775	Sitting_Watch
15:22:57.905	5.7630196	0.8356019	7.3384523	0.019942306	-0.0136394	0.04380698	5.965361	0.756516	7.746775	Sitting_Watch
15:22:57.927	5.7630196	0.8356019	7.3384523	0.019942306	-0.0136394	0.04380698	5.965361	0.756516	7.746775	Sitting_Watch
15:22:57.949	5.7630196	0.8356019	7.3384523	0.019942306	-0.0136394	0.04380698	5.965361	0.756516	7.746775	Sitting_Watch
15:22:57.971	5.7630196	0.8356019	7.3384523	0.019942306	-0.0136394	0.04380698	5.965361	0.756516	7.746775	Sitting_Watch
15:22:57.995	5.7630196	0.8356019	7.3384523	0.019942306	-0.0136394	0.04380698	5.965361	0.756516	7.746775	Sitting_Watch
15:22:58.017	5.7127395	0.79250497	7.4222517	-0.028316047	0.019347325	0.035254866	5.9447303	0.7237118	7.7657404	Sitting_Watch
15:22:58.040	5.7127395	0.79250497	7.4222517	-0.028316047	0.019347325	0.035254866	5.9447303	0.7237118	7.7657404	Sitting_Watch
15:22:58.063	5.7127395	0.79250497	7.4222517	-0.028316047	0.019347325	0.035254866	5.9447303	0.7237118	7.7657404	Sitting_Watch
15:22:58.087	5.7127395	0.79250497	7.4222517	-0.028316047	0.019347325	0.035254866	5.9447303	0.7237118	7.7657404	Sitting_Watch
15:22:58.111	5.7127395	0.79250497	7.4222517	-0.028316047	0.019347325	0.035254866	5.9447303	0.7237118	7.7657404	Sitting_Watch
15:22:58.134	5.7127395	0.79250497	7.4222517	-0.028316047	0.019347325	0.035254866	5.9447303	0.7237118	7.7657404	Sitting_Watch
15:22:58.158	5.7127395	0.79250497	7.4222517	-0.028316047	0.019347325	0.035254866	5.9447303	0.7237118	7.7657404	Sitting_Watch
15:22:58.182	5.7127395	0.79250497	7.4222517	-0.028316047	0.019347325	0.035254866	5.9447303	0.7237118	7.7657404	Sitting_Watch
15:22:58.205	5.686403	0.7039168	7.623371	0.0022272146	-0.010585072	0.03953092	5.9345975	0.687264	7.7767963	Sitting_Watch
15:22:58.229	5.686403	0.7039168	7.623371	0.0022272146	-0.010585072	0.03953092	5.9345975	0.687264	7.7767963	Sitting_Watch
15:22:58.253	5.686403	0.7039168	7.623371	0.0022272146	-0.010585072	0.03953092	5.9345975	0.687264	7.7767963	Sitting_Watch
15:22:58.276	5.686403	0.7039168	7.623371	0.0022272146	-0.010585072	0.03953092	5.9345975	0.687264	7.7767963	Sitting_Watch
15:22:58.299	5.686403	0.7039168	7.623371	0.0022272146	-0.010585072	0.03953092	5.9345975	0.687264	7.7767963	Sitting_Watch
15:22:58.321	5.686403	0.7039168	7.623371	0.0022272146	-0.010585072	0.03953092	5.9345975	0.687264	7.7767963	Sitting_Watch
15:22:58.344	5.686403	0.7039168	7.623371	0.0022272146	-0.010585072	0.03953092	5.9345975	0.687264	7.7767963	Sitting_Watch
15:22:58.366	5.7390766	0.6488485	7.3767605	-0.014266146	-0.024634974	0.023037562	5.945312	0.64941174	7.771862	Sitting_Watch
15:22:58.390	5.7390766	0.6488485	7.3767605	-0.014266146	-0.024634974	0.023037562	5.945312	0.64941174	7.771862	Sitting_Watch
15:22:58.413	5.7390766	0.6488485	7.3767605	-0.014266146	-0.024634974	0.023037562	5.945312	0.64941174	7.771862	Sitting_Watch
15:22:58.437	5.7390766	0.6488485	7.3767605	-0.014266146	-0.024634974	0.023037562	5.945312	0.64941174	7.771862	Sitting_Watch
15:22:58.461	5.7390766	0.6488485	7.3767605	-0.014266146	-0.024634974	0.023037562	5.945312	0.64941174	7.771862	Sitting_Watch
15:22:58.484	5.7390766	0.6488485	7.3767605	-0.014266146	-0.024634974	0.023037562	5.945312	0.64941174	7.771862	Sitting_Watch
15:22:58.507	5.7390766	0.6488485	7.3767605	-0.014266146	-0.024634974	0.023037562	5.945312	0.64941174	7.771862	Sitting_Watch
15:22:58.530	5.7390766	0.6488485	7.3767605	-0.014266146	-0.024634974	0.023037562	5.945312	0.64941174	7.771862	Sitting_Watch
15:22:58.553	5.808511	0.67757976	7.4868975	0.009557597	0.014460403	0.032811407	5.95058	0.6422645	7.7684236	Sitting_Watch
15:22:58.576	5.808511	0.67757976	7.4868975	0.009557597	0.014460403	0.032811407	5.95058	0.6422645	7.7684236	Sitting_Watch
15:22:58.599	5.808511	0.67757976	7.4868975	0.009557597	0.014460403	0.032811407	5.95058	0.6422645	7.7684236	Sitting_Watch
15:22:58.621	5.808511	0.67757976	7.4868975	0.009557597	0.014460403	0.032811407	5.95058	0.6422645	7.7684236	Sitting_Watch
15:22:58.645	5.808511	0.67757976	7.4868975	0.009557597	0.014460403	0.032811407	5.95058	0.6422645	7.7684236	Sitting_Watch
15:22:58.668	5.808511	0.67757976	7.4868975	0.009557597	0.014460403	0.032811407	5.95058	0.6422645	7.7684236	Sitting_Watch
15:22:58.692	5.808511	0.67757976	7.4868975	0.009557597	0.014460403	0.032811407	5.95058	0.6422645	7.7684236	Sitting_Watch
15:22:58.716	5.808511	0.67757976	7.4868975	0.009557597	0.014460403	0.032811407	5.95058	0.6422645	7.7684236	Sitting_Watch
15:22:58.739	5.734288	0.40463245	7.434223	-0.0118226865	-0.019137187	0.037087463	5.9651537	0.5836968	7.761867	Sitting_Watch
15:22:58.760	5.734288	0.40463245	7.434223	-0.0118226865	-0.019137187	0.037087463	5.9651537	0.5836968	7.761867	Sitting_Watch
15:22:58.784	5.734288	0.40463245	7.434223	-0.0118226865	-0.019137187	0.037087463	5.9651537	0.5836968	7.761867	Sitting_Watch
15:22:58.807	5.734288	0.40463245	7.434223	-0.0118226865	-0.019137187	0.037087463	5.9651537	0.5836968	7.761867	Sitting_Watch
15:22:58.829	5.734288	0.40463245	7.434223	-0.0118226865	-0.019137187	0.037087463	5.9651537	0.5836968	7.761867	Sitting_Watch
15:22:58.851	5.734288	0.40463245	7.434223	-0.0118226865	-0.019137187	0.037087463	5.9651537	0.5836968	7.761867	Sitting_Watch
15:22:58.873	5.734288	0.40463245	7.434223	-0.0118226865	-0.019137187	0.037087463	5.9651537	0.5836968	7.761867	Sitting_Watch
15:22:58.895	5.734288	0.40463245	7.434223	-0.0118226865	-0.019137187	0.037087463	5.9651537	0.5836968	7.761867	Sitting_Watch
15:22:58.919	5.770202	0.6464542	7.5228114	-0.021596529	-0.009974208	0.051748227	5.973738	0.5881915	7.754923	Sitting_Watch
15:22:58.942	5.770202	0.6464542	7.5228114	-0.021596529	-0.009974208	0.051748227	5.973738	0.5881915	7.754923	Sitting_Watch
15:22:58.966	5.770202	0.6464542	7.5228114	-0.021596529	-0.009974208	0.051748227	5.973738	0.5881915	7.754923	Sitting_Watch
15:22:58.988	5.770202	0.6464542	7.5228114	-0.021596529	-0.009974208	0.051748227	5.973738	0.5881915	7.754923	Sitting_Watch
15:22:59.012	5.770202	0.6464542	7.5228114	-0.021596529	-0.009974208	0.051748227	5.973738	0.5881915	7.754923	Sitting_Watch
15:22:59.036	5.770202	0.6464542	7.5228114	-0.021596529	-0.009974208	0.051748227	5.973738	0.5881915	7.754923	Sitting_Watch
15:22:59.058	5.770202	0.6464542	7.5228114	-0.021596529	-0.009974208	0.051748227	5.973738	0.5881915	7.754923	Sitting_Watch
15:22:59.079	5.770202	0.6464542	7.5228114	-0.021596529	-0.009974208	0.051748227	5.973738	0.5881915	7.754923	Sitting_Watch
15:22:59.102	5.830059	0.52913475	7.4533772	0.008946733	-0.008141612	0.021204965	5.9909134	0.54313576	7.7449527	Sitting_Watch
15:22:59.125	5.830059	0.52913475	7.4533772	0.008946733	-0.008141612	0.021204965	5.9909134	0.54313576	7.7449527	Sitting_Watch
15:22:59.149	5.830059	0.52913475	7.4533772	0.008946733	-0.008141612	0.021204965	5.9909134	0.54313576	7.7449527	Sitting_Watch
15:22:59.173	5.830059	0.52913475	7.4533772	0.008946733	-0.008141612	0.021204965	5.9909134	0.54313576	7.7449527	Sitting_Watch
15:22:59.196	5.830059	0.52913475	7.4533772	0.008946733	-0.008141612	0.021204965	5.9909134	0.54313576	7.7449527	Sitting_Watch
15:22:59.220	5.830059	0.52913475	7.4533772	0.008946733	-0.008141612	0.021204965	5.9909134	0.54313576	7.7449527	Sitting_Watch
15:22:59.243	5.830059	0.52913475	7.4533772	0.008946733	-0.008141612	0.021204965	5.9909134	0.54313576	7.7449527	Sitting_Watch
15:22:59.267	5.7462597	0.5650489	7.448589	-0.024039991	0.026677707	0.0089876605	5.994233	0.5343682	7.742993	Sitting_Watch
15:22:59.291	5.7462597	0.5650489	7.448589	-0.024039991	0.026677707	0.0089876605	5.994233	0.5343682	7.742993	Sitting_Watch
15:22:59.314	5.7462597	0.5650489	7.448589	-0.024039991	0.026677707	0.0089876605	5.994233	0.5343682	7.742993	Sitting_Watch
15:22:59.336	5.7462597	0.5650489	7.448589	-0.024039991	0.026677707	0.0089876605	5.994233	0.5343682	7.742993	Sitting_Watch
15:22:59.358	5.7462597	0.5650489	7.448589	-0.024039991	0.026677707	0.0089876605	5.994233	0.5343682	7.742993	Sitting_Watch
15:22:59.381	5.7462597	0.5650489	7.448589	-0.024039991	0.026677707	0.0089876605	5.994233	0.5343682	7.742993	Sitting_Watch
15:22:59.403	5.7462597	0.5650489	7.448589	-0.024039991	0.026677707	0.0089876605	5.994233	0.5343682	7.742993	Sitting_Watch
15:22:59.424	5.7462597	0.5650489	7.448589	-0.024039991	0.026677707	0.0089876605	5.994233	0.5343682	7.742993	Sitting_Watch
15:22:59.447	5.686403	0.6249057	7.8987126	-0.032592107	0.06394049	0.013263716	5.9671445	0.55454296	7.7624755	Sitting_Watch
15:22:59.470	5.686403	0.6249057	7.8987126	-0.032592107	0.06394049	0.013263716	5.9671445	0.55454296	7.7624755	Sitting_Watch
15:22:59.494	5.686403	0.6249057	7.8987126	-0.032592107	0.06394049	0.013263716	5.9671445	0.55454296	7.7624755	Sitting_Watch
15:22:59.518	5.686403	0.6249057	7.8987126	-0.032592107	0.06394049	0.013263716	5.9671445	0.55454296	7.7624755	Sitting_Watch
15:22:59.541	5.686403	0.6249057	7.8987126	-0.032592107	0.06394049	0.013263716	5.9671445	0.55454296	7.7624755	Sitting_Watch
15:22:59.564	5.686403	0.6249057	7.8987126	-0.032592107	0.06394049	0.013263716	5.9671445	0.55454296	7.7624755	Sitting_Watch
15:22:59.587	5.686403	0.6249057	7.8987126	-0.032592107	0.06394049	0.013263716	5.9671445	0.55454296	7.7624755	Sitting_Watch
15:22:59.610	5.686403	0.6249057	7.8987126	-0.032592107	0.06394049	0.013263716	5.9671445	0.55454296	7.7624755	Sitting_Watch
15:22:59.633	5.786962	0.5698374	7.336058	-0.016709609	0.001632232	-0.0007861836	5.9829326	0.5628744	7.7497134	Sitting_Watch
15:22:59.656	5.786962	0.5698374	7.336058	-0.016709609	0.001632232	-0.0007861836	5.9829326	0.5628744	7.7497134	Sitting_Watch
15:22:59.679	5.786962	0.5698374	7.336058	-0.016709609	0.001632232	-0.0007861836	5.9829326	0.5628744	7.7497134	Sitting_Watch
15:22:59.702	5.786962	0.5698374	7.336058	-0.016709609	0.001632232	-0.0007861836	5.9829326	0.5628744	7.7497134	Sitting_Watch
15:22:59.725	5.786962	0.5698374	7.336058	-0.016709609	0.001632232	-0.0007861836	5.9829326	0.5628744	7.7497134	Sitting_Watch
15:22:59.747	5.786962	0.5698374	7.336058	-0.016709609	0.001632232	-0.0007861836	5.9829326	0.5628744	7.7497134	Sitting_Watch
15:22:59.769	5.786962	0.5698374	7.336058	-0.016709609	0.001632232	-0.0007861836	5.9829326	0.5628744	7.7497134	Sitting_Watch
15:22:59.791	5.786962	0.5698374	7.336058	-0.016709609	0.001632232	-0.0007861836	5.9829326	0.5628744	7.7497134	Sitting_Watch
15:22:59.814	5.8444247	0.7039168	7.412675	0.0065032714	-0.03440882	-0.03621637	5.9683275	0.57357675	7.760181	Sitting_Watch
15:22:59.838	5.8444247	0.7039168	7.412675	0.0065032714	-0.03440882	-0.03621637	5.9683275	0.57357675	7.760181	Sitting_Watch
15:22:59.861	5.8444247	0.7039168	7.412675	0.0065032714	-0.03440882	-0.03621637	5.9683275	0.57357675	7.760181	Sitting_Watch
15:22:59.883	5.8444247	0.7039168	7.412675	0.0065032714	-0.03440882	-0.03621637	5.9683275	0.57357675	7.760181	Sitting_Watch
15:22:59.905	5.8444247	0.7039168	7.412675	0.0065032714	-0.03440882	-0.03621637	5.9683275	0.57357675	7.760181	Sitting_Watch
15:22:59.929	5.8444247	0.7039168	7.412675	0.0065032714	-0.03440882	-0.03621637	5.9683275	0.57357675	7.760181	Sitting_Watch
15:22:59.953	5.8444247	0.7039168	7.412675	0.0065032714	-0.03440882	-0.03621637	5.9683275	0.57357675	7.760181	Sitting_Watch
15:22:59.977	5.8444247	0.7039168	7.412675	0.0065032714	-0.03440882	-0.03621637	5.9683275	0.57357675	7.760181	Sitting_Watch
15:23:00.001	5.7582307	0.5506832	7.515629	-0.0057140337	0.019347325	0.034033135	5.983198	0.59931666	7.7467723	Sitting_Watch
15:23:00.024	5.7582307	0.5506832	7.515629	-0.0057140337	0.019347325	0.034033135	5.983198	0.59931666	7.7467723	Sitting_Watch
15:23:00.047	5.7582307	0.5506832	7.515629	-0.0057140337	0.019347325	0.034033135	5.983198	0.59931666	7.7467723	Sitting_Watch
15:23:00.070	5.7582307	0.5506832	7.515629	-0.0057140337	0.019347325	0.034033135	5.983198	0.59931666	7.7467723	Sitting_Watch
15:23:00.091	5.7582307	0.5506832	7.515629	-0.0057140337	0.019347325	0.034033135	5.983198	0.59931666	7.7467723	Sitting_Watch
15:23:00.112	5.7582307	0.5506832	7.515629	-0.0057140337	0.019347325	0.034033135	5.983198	0.59931666	7.7467723	Sitting_Watch
15:23:00.133	5.7582307	0.5506832	7.515629	-0.0057140337	0.019347325	0.034033135	5.983198	0.59931666	7.7467723	Sitting_Watch
15:23:00.155	5.7582307	0.5506832	7.515629	-0.0057140337	0.019347325	0.034033135	5.983198	0.59931666	7.7467723	Sitting_Watch
15:23:00.176	5.751048	0.73743665	7.5036573	-0.00876836	0.001632232	-0.03071858	5.976186	0.5956683	7.752463	Sitting_Watch
15:23:00.200	5.751048	0.73743665	7.5036573	-0.00876836	0.001632232	-0.03071858	5.976186	0.5956683	7.752463	Sitting_Watch
15:23:00.223	5.751048	0.73743665	7.5036573	-0.00876836	0.001632232	-0.03071858	5.976186	0.5956683	7.752463	Sitting_Watch
15:23:00.246	5.751048	0.73743665	7.5036573	-0.00876836	0.001632232	-0.03071858	5.976186	0.5956683	7.752463	Sitting_Watch
15:23:00.268	5.751048	0.73743665	7.5036573	-0.00876836	0.001632232	-0.03071858	5.976186	0.5956683	7.752463	Sitting_Watch
15:23:00.292	5.751048	0.73743665	7.5036573	-0.00876836	0.001632232	-0.03071858	5.976186	0.5956683	7.752463	Sitting_Watch
15:23:00.315	5.751048	0.73743665	7.5036573	-0.00876836	0.001632232	-0.03071858	5.976186	0.5956683	7.752463	Sitting_Watch
15:23:00.339	5.751048	0.73743665	7.5036573	-0.00876836	0.001632232	-0.03071858	5.976186	0.5956683	7.752463	Sitting_Watch
15:23:00.365	5.7438655	0.49800915	7.5395713	-0.0026597073	-0.036241412	0.023648426	5.9769464	0.6151706	7.750355	Sitting_Watch
15:23:00.389	5.7438655	0.49800915	7.5395713	-0.0026597073	-0.036241412	0.023648426	5.9769464	0.6151706	7.750355	Sitting_Watch
15:23:00.412	5.7438655	0.49800915	7.5395713	-0.0026597073	-0.036241412	0.023648426	5.9769464	0.6151706	7.750355	Sitting_Watch
15:23:00.434	5.7438655	0.49800915	7.5395713	-0.0026597073	-0.036241412	0.023648426	5.9769464	0.6151706	7.750355	Sitting_Watch
15:23:00.456	5.7438655	0.49800915	7.5395713	-0.0026597073	-0.036241412	0.023648426	5.9769464	0.6151706	7.750355	Sitting_Watch
15:23:00.479	5.7438655	0.49800915	7.5395713	-0.0026597073	-0.036241412	0.023648426	5.9769464	0.6151706	7.750355	Sitting_Watch
15:23:00.501	5.7438655	0.49800915	7.5395713	-0.0026597073	-0.036241412	0.023648426	5.9769464	0.6151706	7.750355	Sitting_Watch
15:23:00.525	5.830059	0.7302538	7.458166	-0.013655282	0.016903864	0.027313618	5.9970684	0.61973494	7.7344327	Sitting_Watch
15:23:00.547	5.830059	0.7302538	7.458166	-0.013655282	0.016903864	0.027313618	5.9970684	0.61973494	7.7344327	Sitting_Watch
15:23:00.572	5.830059	0.7302538	7.458166	-0.013655282	0.016903864	0.027313618	5.9970684	0.61973494	7.7344327	Sitting_Watch
15:23:00.594	5.830059	0.7302538	7.458166	-0.013655282	0.016903864	0.027313618	5.9970684	0.61973494	7.7344327	Sitting_Watch
15:23:00.617	5.830059	0.7302538	7.458166	-0.013655282	0.016903864	0.027313618	5.9970684	0.61973494	7.7344327	Sitting_Watch
15:23:00.640	5.830059	0.7302538	7.458166	-0.013655282	0.016903864	0.027313618	5.9970684	0.61973494	7.7344327	Sitting_Watch
15:23:00.663	5.830059	0.7302538	7.458166	-0.013655282	0.016903864	0.027313618	5.9970684	0.61973494	7.7344327	Sitting_Watch
15:23:00.686	5.830059	0.7302538	7.458166	-0.013655282	0.016903864	0.027313618	5.9970684	0.61973494	7.7344327	Sitting_Watch
15:23:00.709	5.715134	0.5506832	7.6066113	-0.017931338	0.014460403	0.014485448	5.9878755	0.5973534	7.74331	Sitting_Watch
15:23:00.731	5.715134	0.5506832	7.6066113	-0.017931338	0.014460403	0.014485448	5.9878755	0.5973534	7.74331	Sitting_Watch
15:23:00.755	5.715134	0.5506832	7.6066113	-0.017931338	0.014460403	0.014485448	5.9878755	0.5973534	7.74331	Sitting_Watch
15:23:00.778	5.715134	0.5506832	7.6066113	-0.017931338	0.014460403	0.014485448	5.9878755	0.5973534	7.74331	Sitting_Watch
15:23:00.800	5.715134	0.5506832	7.6066113	-0.017931338	0.014460403	0.014485448	5.9878755	0.5973534	7.74331	Sitting_Watch
15:23:00.824	5.715134	0.5506832	7.6066113	-0.017931338	0.014460403	0.014485448	5.9878755	0.5973534	7.74331	Sitting_Watch
15:23:00.847	5.715134	0.5506832	7.6066113	-0.017931338	0.014460403	0.014485448	5.9878755	0.5973534	7.74331	Sitting_Watch
15:23:00.871	5.715134	0.5506832	7.6066113	-0.017931338	0.014460403	0.014485448	5.9878755	0.5973534	7.74331	Sitting_Watch
15:23:00.894	5.770202	0.6488485	7.491686	-0.009379225	-0.013028534	0.010209391	5.986334	0.5912328	7.7449694	Sitting_Watch
15:23:00.916	5.770202	0.6488485	7.491686	-0.009379225	-0.013028534	0.010209391	5.986334	0.5912328	7.7449694	Sitting_Watch
15:23:00.940	5.770202	0.6488485	7.491686	-0.009379225	-0.013028534	0.010209391	5.986334	0.5912328	7.7449694	Sitting_Watch
15:23:00.962	5.770202	0.6488485	7.491686	-0.009379225	-0.013028534	0.010209391	5.986334	0.5912328	7.7449694	Sitting_Watch
15:23:00.986	5.770202	0.6488485	7.491686	-0.009379225	-0.013028534	0.010209391	5.986334	0.5912328	7.7449694	Sitting_Watch
15:23:01.009	5.770202	0.6488485	7.491686	-0.009379225	-0.013028534	0.010209391	5.986334	0.5912328	7.7449694	Sitting_Watch
15:23:01.033	5.770202	0.6488485	7.491686	-0.009379225	-0.013028534	0.010209391	5.986334	0.5912328	7.7449694	Sitting_Watch
15:23:01.056	5.770202	0.6488485	7.491686	-0.009379225	-0.013028534	0.010209391	5.986334	0.5912328	7.7449694	Sitting_Watch
15:23:01.080	5.808511	0.6153286	7.4198575	-0.0081574945	-0.0044764206	-0.0013970488	5.9949737	0.57982916	7.7391477	Sitting_Watch
15:23:01.104	5.808511	0.6153286	7.4198575	-0.0081574945	-0.0044764206	-0.0013970488	5.9949737	0.57982916	7.7391477	Sitting_Watch
15:23:01.127	5.808511	0.6153286	7.4198575	-0.0081574945	-0.0044764206	-0.0013970488	5.9949737	0.57982916	7.7391477	Sitting_Watch
15:23:01.151	5.808511	0.6153286	7.4198575	-0.0081574945	-0.0044764206	-0.0013970488	5.9949737	0.57982916	7.7391477	Sitting_Watch
15:23:01.173	5.808511	0.6153286	7.4198575	-0.0081574945	-0.0044764206	-0.0013970488	5.9949737	0.57982916	7.7391477	Sitting_Watch
15:23:01.197	5.808511	0.6153286	7.4198575	-0.0081574945	-0.0044764206	-0.0013970488	5.9949737	0.57982916	7.7391477	Sitting_Watch
15:23:01.220	5.808511	0.6153286	7.4198575	-0.0081574945	-0.0044764206	-0.0013970488	5.9949737	0.57982916	7.7391477	Sitting_Watch
15:23:01.242	5.808511	0.6153286	7.4198575	-0.03198124	0.041338474	0.022426695	5.9949737	0.57982916	7.7391477	Sitting_Watch
15:23:01.264	5.741471	0.49800915	7.649708	-0.03198124	0.041338474	0.022426695	5.995173	0.5850967	7.7385955	Sitting_Watch
15:23:01.289	5.741471	0.49800915	7.649708	-0.03198124	0.041338474	0.022426695	5.995173	0.5850967	7.7385955	Sitting_Watch
15:23:01.312	5.741471	0.49800915	7.649708	-0.03198124	0.041338474	0.022426695	5.995173	0.5850967	7.7385955	Sitting_Watch
15:23:01.335	5.741471	0.49800915	7.649708	-0.03198124	0.041338474	0.022426695	5.995173	0.5850967	7.7385955	Sitting_Watch
15:23:01.358	5.741471	0.49800915	7.649708	-0.03198124	0.041338474	0.022426695	5.995173	0.5850967	7.7385955	Sitting_Watch
15:23:01.383	5.741471	0.49800915	7.649708	-0.03198124	0.041338474	0.022426695	5.995173	0.5850967	7.7385955	Sitting_Watch
15:23:01.407	5.741471	0.49800915	7.649708	-0.03198124	0.041338474	0.022426695	5.995173	0.5850967	7.7385955	Sitting_Watch
15:23:01.430	5.8180876	0.6273	7.3312693	0.0071141366	-0.018526321	0.0010464122	5.9977975	0.5837547	7.736665	Sitting_Watch
15:23:01.452	5.8180876	0.6273	7.3312693	0.0071141366	-0.018526321	0.0010464122	5.9977975	0.5837547	7.736665	Sitting_Watch
15:23:01.475	5.8180876	0.6273	7.3312693	0.0071141366	-0.018526321	0.0010464122	5.9977975	0.5837547	7.736665	Sitting_Watch
15:23:01.497	5.8180876	0.6273	7.3312693	0.0071141366	-0.018526321	0.0010464122	5.9977975	0.5837547	7.736665	Sitting_Watch
15:23:01.519	5.8180876	0.6273	7.3312693	0.0071141366	-0.018526321	0.0010464122	5.9977975	0.5837547	7.736665	Sitting_Watch
15:23:01.540	5.8180876	0.6273	7.3312693	0.0071141366	-0.018526321	0.0010464122	5.9977975	0.5837547	7.736665	Sitting_Watch
15:23:01.562	5.8180876	0.6273	7.3312693	0.0071141366	-0.018526321	0.0010464122	5.9977975	0.5837547	7.736665	Sitting_Watch
15:23:01.585	5.8180876	0.6273	7.3312693	0.0071141366	-0.018526321	0.0010464122	5.9977975	0.5837547	7.736665	Sitting_Watch
15:23:01.609	5.7797794	0.6153286	7.450983	-0.0118226865	0.004075693	0.013263716	5.9929767	0.5846138	7.7403374	Sitting_Watch
15:23:01.632	5.7797794	0.6153286	7.450983	-0.0118226865	0.004075693	0.013263716	5.9929767	0.5846138	7.7403374	Sitting_Watch
15:23:01.655	5.7797794	0.6153286	7.450983	-0.0118226865	0.004075693	0.013263716	5.9929767	0.5846138	7.7403374	Sitting_Watch
15:23:01.682	5.7797794	0.6153286	7.450983	-0.0118226865	0.004075693	0.013263716	5.9929767	0.5846138	7.7403374	Sitting_Watch
15:23:01.705	5.7797794	0.6153286	7.450983	-0.0118226865	0.004075693	0.013263716	5.9929767	0.5846138	7.7403374	Sitting_Watch
15:23:01.729	5.7797794	0.6153286	7.450983	-0.0118226865	0.004075693	0.013263716	5.9929767	0.5846138	7.7403374	Sitting_Watch
15:23:01.751	5.7797794	0.6153286	7.450983	-0.0118226865	0.004075693	0.013263716	5.9929767	0.5846138	7.7403374	Sitting_Watch
15:23:01.772	5.7797794	0.6153286	7.450983	-0.0118226865	0.004075693	0.013263716	5.9929767	0.5846138	7.7403374	Sitting_Watch
15:23:01.795	5.827665	0.63208854	7.407886	0.024218364	-0.0069198813	0.005933334	5.993942	0.57546514	7.7402725	Sitting_Watch
15:23:01.819	5.827665	0.63208854	7.407886	0.024218364	-0.0069198813	0.005933334	5.993942	0.57546514	7.7402725	Sitting_Watch
15:23:01.841	5.827665	0.63208854	7.407886	0.024218364	-0.0069198813	0.005933334	5.993942	0.57546514	7.7402725	Sitting_Watch
15:23:01.865	5.827665	0.63208854	7.407886	0.024218364	-0.0069198813	0.005933334	5.993942	0.57546514	7.7402725	Sitting_Watch
15:23:01.887	5.827665	0.63208854	7.407886	0.024218364	-0.0069198813	0.005933334	5.993942	0.57546514	7.7402725	Sitting_Watch
15:23:01.910	5.827665	0.63208854	7.407886	0.024218364	-0.0069198813	0.005933334	5.993942	0.57546514	7.7402725	Sitting_Watch
15:23:01.934	5.827665	0.63208854	7.407886	0.024218364	-0.0069198813	0.005933334	5.993942	0.57546514	7.7402725	Sitting_Watch
15:23:01.957	5.827665	0.63208854	7.407886	0.024218364	-0.0069198813	0.005933334	5.993942	0.57546514	7.7402725	Sitting_Watch
15:23:01.980	5.8180876	0.66800267	7.49408	0.020553172	0.0028539624	0.023037562	5.9902925	0.57968926	7.742784	Sitting_Watch
15:23:02.003	5.8180876	0.66800267	7.49408	0.020553172	0.0028539624	0.023037562	5.9902925	0.57968926	7.742784	Sitting_Watch
15:23:02.027	5.8180876	0.66800267	7.49408	0.020553172	0.0028539624	0.023037562	5.9902925	0.57968926	7.742784	Sitting_Watch
15:23:02.050	5.8180876	0.66800267	7.49408	0.020553172	0.0028539624	0.023037562	5.9902925	0.57968926	7.742784	Sitting_Watch
15:23:02.073	5.8180876	0.66800267	7.49408	0.020553172	0.0028539624	0.023037562	5.9902925	0.57968926	7.742784	Sitting_Watch
15:23:02.095	5.8180876	0.66800267	7.49408	0.020553172	0.0028539624	0.023037562	5.9902925	0.57968926	7.742784	Sitting_Watch
15:23:02.118	5.8180876	0.66800267	7.49408	0.020553172	0.0028539624	0.023037562	5.9902925	0.57968926	7.742784	Sitting_Watch
15:23:02.141	5.7438655	0.5865973	7.5419655	-0.014877012	0.01873646	-0.0032296446	5.9833846	0.5732911	7.7485976	Sitting_Watch
15:23:02.163	5.7438655	0.5865973	7.5419655	-0.014877012	0.01873646	-0.0032296446	5.9833846	0.5732911	7.7485976	Sitting_Watch
15:23:02.184	5.7438655	0.5865973	7.5419655	-0.014877012	0.01873646	-0.0032296446	5.9833846	0.5732911	7.7485976	Sitting_Watch
15:23:02.206	5.7438655	0.5865973	7.5419655	-0.014877012	0.01873646	-0.0032296446	5.9833846	0.5732911	7.7485976	Sitting_Watch
15:23:02.227	5.7438655	0.5865973	7.5419655	-0.014877012	0.01873646	-0.0032296446	5.9833846	0.5732911	7.7485976	Sitting_Watch
15:23:02.249	5.7438655	0.5865973	7.5419655	-0.014877012	0.01873646	-0.0032296446	5.9833846	0.5732911	7.7485976	Sitting_Watch
15:23:02.271	5.7438655	0.5865973	7.5419655	-0.014877012	0.01873646	-0.0032296446	5.9833846	0.5732911	7.7485976	Sitting_Watch
15:23:02.293	5.7438655	0.5865973	7.5419655	-0.014877012	0.01873646	-0.0032296446	5.9833846	0.5732911	7.7485976	Sitting_Watch
15:23:02.314	5.7438655	0.5865973	7.5419655	-0.014877012	0.01873646	-0.0032296446	5.9833846	0.5732911	7.7485976	Sitting_Watch
15:23:02.336	5.7582307	0.6296943	7.4533772	-0.0069357636	0.007740884	0.01692891	5.981553	0.58998424	7.7487583	Sitting_Watch
15:23:02.358	5.7582307	0.6296943	7.4533772	-0.0069357636	0.007740884	0.01692891	5.981553	0.58998424	7.7487583	Sitting_Watch
15:23:02.380	5.7582307	0.6296943	7.4533772	-0.0069357636	0.007740884	0.01692891	5.981553	0.58998424	7.7487583	Sitting_Watch
15:23:02.403	5.7582307	0.6296943	7.4533772	-0.0069357636	0.007740884	0.01692891	5.981553	0.58998424	7.7487583	Sitting_Watch
15:23:02.425	5.7582307	0.6296943	7.4533772	-0.0069357636	0.007740884	0.01692891	5.981553	0.58998424	7.7487583	Sitting_Watch
15:23:02.449	5.7582307	0.6296943	7.4533772	-0.0069357636	0.007740884	0.01692891	5.981553	0.58998424	7.7487583	Sitting_Watch
15:23:02.473	5.7582307	0.6296943	7.4533772	-0.0069357636	0.007740884	0.01692891	5.981553	0.58998424	7.7487583	Sitting_Watch
15:23:02.496	5.7582307	0.6296943	7.4533772	-0.0069357636	0.007740884	0.01692891	5.981553	0.58998424	7.7487583	Sitting_Watch
15:23:02.519	5.731894	0.5770202	7.472532	-0.00021624629	0.0126278065	-0.002007914	5.9680853	0.58626604	7.7594213	Sitting_Watch
15:23:02.541	5.731894	0.5770202	7.472532	-0.00021624629	0.0126278065	-0.002007914	5.9680853	0.58626604	7.7594213	Sitting_Watch
15:23:02.563	5.731894	0.5770202	7.472532	-0.00021624629	0.0126278065	-0.002007914	5.9680853	0.58626604	7.7594213	Sitting_Watch
15:23:02.586	5.731894	0.5770202	7.472532	-0.00021624629	0.0126278065	-0.002007914	5.9680853	0.58626604	7.7594213	Sitting_Watch
15:23:02.610	5.731894	0.5770202	7.472532	-0.00021624629	0.0126278065	-0.002007914	5.9680853	0.58626604	7.7594213	Sitting_Watch
15:23:02.633	5.731894	0.5770202	7.472532	-0.00021624629	0.0126278065	-0.002007914	5.9680853	0.58626604	7.7594213	Sitting_Watch
15:23:02.656	5.731894	0.5770202	7.472532	-0.00021624629	0.0126278065	-0.002007914	5.9680853	0.58626604	7.7594213	Sitting_Watch
15:23:02.680	5.731894	0.5770202	7.472532	-0.00021624629	0.0126278065	-0.002007914	5.9680853	0.58626604	7.7594213	Sitting_Watch
15:23:02.707	5.6840086	0.7637737	7.7335076	-0.00082711154	0.045003667	-0.01911214	5.9528074	0.60509247	7.769702	Sitting_Watch
15:23:02.729	5.6840086	0.7637737	7.7335076	-0.00082711154	0.045003667	-0.01911214	5.9528074	0.60509247	7.769702	Sitting_Watch
15:23:02.752	5.6840086	0.7637737	7.7335076	-0.00082711154	0.045003667	-0.01911214	5.9528074	0.60509247	7.769702	Sitting_Watch
15:23:02.775	5.6840086	0.7637737	7.7335076	-0.00082711154	0.045003667	-0.01911214	5.9528074	0.60509247	7.769702	Sitting_Watch
15:23:02.799	5.6840086	0.7637737	7.7335076	-0.00082711154	0.045003667	-0.01911214	5.9528074	0.60509247	7.769702	Sitting_Watch
15:23:02.821	5.6840086	0.7637737	7.7335076	-0.00082711154	0.045003667	-0.01911214	5.9528074	0.60509247	7.769702	Sitting_Watch
15:23:02.844	5.6840086	0.7637737	7.7335076	-0.00082711154	0.045003667	-0.01911214	5.9528074	0.60509247	7.769702	Sitting_Watch
15:23:02.867	5.751048	0.40223816	7.24747	-0.002048842	0.035840686	0.017539773	5.9762526	0.6077777	7.751473	Sitting_Watch
15:23:02.890	5.751048	0.40223816	7.24747	-0.002048842	0.035840686	0.017539773	5.9762526	0.6077777	7.751473	Sitting_Watch
15:23:02.913	5.751048	0.40223816	7.24747	-0.002048842	0.035840686	0.017539773	5.9762526	0.6077777	7.751473	Sitting_Watch
15:23:02.937	5.751048	0.40223816	7.24747	-0.002048842	0.035840686	0.017539773	5.9762526	0.6077777	7.751473	Sitting_Watch
15:23:02.959	5.751048	0.40223816	7.24747	-0.002048842	0.035840686	0.017539773	5.9762526	0.6077777	7.751473	Sitting_Watch
15:23:02.983	5.751048	0.40223816	7.24747	-0.002048842	0.035840686	0.017539773	5.9762526	0.6077777	7.751473	Sitting_Watch
15:23:03.005	5.751048	0.40223816	7.24747	-0.002048842	0.035840686	0.017539773	5.9762526	0.6077777	7.751473	Sitting_Watch
15:23:03.029	5.751048	0.40223816	7.24747	-0.002048842	0.035840686	0.017539773	5.9762526	0.6077777	7.751473	Sitting_Watch
15:23:03.053	5.8228765	0.66321415	7.407886	-0.032592107	-0.041128334	-0.004451375	5.9544225	0.61666703	7.7675533	Sitting_Watch
15:23:03.075	5.8228765	0.66321415	7.407886	-0.032592107	-0.041128334	-0.004451375	5.9544225	0.61666703	7.7675533	Sitting_Watch
15:23:03.097	5.8228765	0.66321415	7.407886	-0.032592107	-0.041128334	-0.004451375	5.9544225	0.61666703	7.7675533	Sitting_Watch
15:23:03.120	5.8228765	0.66321415	7.407886	-0.032592107	-0.041128334	-0.004451375	5.9544225	0.61666703	7.7675533	Sitting_Watch
15:23:03.142	5.8228765	0.66321415	7.407886	-0.032592107	-0.041128334	-0.004451375	5.9544225	0.61666703	7.7675533	Sitting_Watch
15:23:03.164	5.8228765	0.66321415	7.407886	-0.032592107	-0.041128334	-0.004451375	5.9544225	0.61666703	7.7675533	Sitting_Watch
15:23:03.189	5.8228765	0.66321415	7.407886	-0.032592107	-0.041128334	-0.004451375	5.9544225	0.61666703	7.7675533	Sitting_Watch
15:23:03.213	5.8228765	0.66321415	7.407886	-0.032592107	-0.041128334	-0.004451375	5.9544225	0.61666703	7.7675533	Sitting_Watch
15:23:03.235	5.741471	0.68236834	7.553937	0.008335867	-0.0014220943	0.015096312	5.9616942	0.6237177	7.7614117	Sitting_Watch
15:23:03.259	5.741471	0.68236834	7.553937	0.008335867	-0.0014220943	0.015096312	5.9616942	0.6237177	7.7614117	Sitting_Watch
15:23:03.283	5.741471	0.68236834	7.553937	0.008335867	-0.0014220943	0.015096312	5.9616942	0.6237177	7.7614117	Sitting_Watch
15:23:03.306	5.741471	0.68236834	7.553937	0.008335867	-0.0014220943	0.015096312	5.9616942	0.6237177	7.7614117	Sitting_Watch
15:23:03.328	5.741471	0.68236834	7.553937	0.008335867	-0.0014220943	0.015096312	5.9616942	0.6237177	7.7614117	Sitting_Watch
15:23:03.351	5.741471	0.68236834	7.553937	0.008335867	-0.0014220943	0.015096312	5.9616942	0.6237177	7.7614117	Sitting_Watch
15:23:03.374	5.741471	0.68236834	7.553937	0.008335867	-0.0014220943	0.015096312	5.9616942	0.6237177	7.7614117	Sitting_Watch
15:23:03.397	5.741471	0.68236834	7.553937	0.008335867	-0.0014220943	0.015096312	5.9616942	0.6237177	7.7614117	Sitting_Watch
15:23:03.421	5.7295	0.679974	7.515629	0.010779329	0.004686558	-0.0038405098	5.964844	0.6107655	7.760023	Sitting_Watch
15:23:03.444	5.7295	0.679974	7.515629	0.010779329	0.004686558	-0.0038405098	5.964844	0.6107655	7.760023	Sitting_Watch
15:23:03.466	5.7295	0.679974	7.515629	0.010779329	0.004686558	-0.0038405098	5.964844	0.6107655	7.760023	Sitting_Watch
15:23:03.490	5.7295	0.679974	7.515629	0.010779329	0.004686558	-0.0038405098	5.964844	0.6107655	7.760023	Sitting_Watch
15:23:03.512	5.7295	0.679974	7.515629	0.010779329	0.004686558	-0.0038405098	5.964844	0.6107655	7.760023	Sitting_Watch
15:23:03.534	5.7295	0.679974	7.515629	0.010779329	0.004686558	-0.0038405098	5.964844	0.6107655	7.760023	Sitting_Watch
15:23:03.556	5.7295	0.679974	7.515629	0.010779329	0.004686558	-0.0038405098	5.964844	0.6107655	7.760023	Sitting_Watch
15:23:03.578	5.7295	0.679974	7.515629	0.010779329	0.004686558	-0.0038405098	5.964844	0.6107655	7.760023	Sitting_Watch
15:23:03.601	5.8252707	0.5794145	7.4821086	-0.0069357636	-0.01486113	0.013874582	5.97599	0.6001403	7.7522693	Sitting_Watch
15:23:03.624	5.8252707	0.5794145	7.4821086	-0.0069357636	-0.01486113	0.013874582	5.97599	0.6001403	7.7522693	Sitting_Watch
15:23:03.647	5.8252707	0.5794145	7.4821086	-0.0069357636	-0.01486113	0.013874582	5.97599	0.6001403	7.7522693	Sitting_Watch
15:23:03.669	5.8252707	0.5794145	7.4821086	-0.0069357636	-0.01486113	0.013874582	5.97599	0.6001403	7.7522693	Sitting_Watch
15:23:03.691	5.8252707	0.5794145	7.4821086	-0.0069357636	-0.01486113	0.013874582	5.97599	0.6001403	7.7522693	Sitting_Watch
15:23:03.715	5.8252707	0.5794145	7.4821086	-0.0069357636	-0.01486113	0.013874582	5.97599	0.6001403	7.7522693	Sitting_Watch
15:23:03.739	5.8252707	0.5794145	7.4821086	-0.0069357636	-0.01486113	0.013874582	5.97599	0.6001403	7.7522693	Sitting_Watch
15:23:03.763	5.8252707	0.5794145	7.4821086	-0.0069357636	-0.01486113	0.013874582	5.97599	0.6001403	7.7522693	Sitting_Watch
15:23:03.787	5.741471	0.5602603	7.467743	-0.0069357636	0.010184345	0.0010464122	5.9815674	0.5910625	7.748665	Sitting_Watch
15:23:03.809	5.741471	0.5602603	7.467743	-0.0069357636	0.010184345	0.0010464122	5.9815674	0.5910625	7.748665	Sitting_Watch
15:23:03.833	5.741471	0.5602603	7.467743	-0.0069357636	0.010184345	0.0010464122	5.9815674	0.5910625	7.748665	Sitting_Watch
15:23:03.857	5.741471	0.5602603	7.467743	-0.0069357636	0.010184345	0.0010464122	5.9815674	0.5910625	7.748665	Sitting_Watch
15:23:03.879	5.741471	0.5602603	7.467743	-0.0069357636	0.010184345	0.0010464122	5.9815674	0.5910625	7.748665	Sitting_Watch
15:23:03.901	5.741471	0.5602603	7.467743	-0.0069357636	0.010184345	0.0010464122	5.9815674	0.5910625	7.748665	Sitting_Watch
15:23:03.923	5.741471	0.5602603	7.467743	-0.0069357636	0.010184345	0.0010464122	5.9815674	0.5910625	7.748665	Sitting_Watch
15:23:03.945	5.7654138	0.6368771	7.4246464	0.01444452	-0.0069198813	0.02853535	5.9838443	0.6006805	7.7461696	Sitting_Watch
15:23:03.968	5.7654138	0.6368771	7.4246464	0.01444452	-0.0069198813	0.02853535	5.9838443	0.6006805	7.7461696	Sitting_Watch
15:23:03.991	5.7654138	0.6368771	7.4246464	0.01444452	-0.0069198813	0.02853535	5.9838443	0.6006805	7.7461696	Sitting_Watch
15:23:04.015	5.7654138	0.6368771	7.4246464	0.01444452	-0.0069198813	0.02853535	5.9838443	0.6006805	7.7461696	Sitting_Watch
15:23:04.037	5.7654138	0.6368771	7.4246464	0.01444452	-0.0069198813	0.02853535	5.9838443	0.6006805	7.7461696	Sitting_Watch
15:23:04.061	5.7654138	0.6368771	7.4246464	0.01444452	-0.0069198813	0.02853535	5.9838443	0.6006805	7.7461696	Sitting_Watch
15:23:04.085	5.7654138	0.6368771	7.4246464	0.01444452	-0.0069198813	0.02853535	5.9838443	0.6006805	7.7461696	Sitting_Watch
15:23:04.109	5.7654138	0.6368771	7.4246464	0.01444452	-0.0069198813	0.02853535	5.9838443	0.6006805	7.7461696	Sitting_Watch
15:23:04.131	5.7893567	0.6296943	7.472532	0.005892406	-0.011195938	-0.004451375	5.9780755	0.5960333	7.7509804	Sitting_Watch
15:23:04.154	5.7893567	0.6296943	7.472532	0.005892406	-0.011195938	-0.004451375	5.9780755	0.5960333	7.7509804	Sitting_Watch
15:23:04.177	5.7893567	0.6296943	7.472532	0.005892406	-0.011195938	-0.004451375	5.9780755	0.5960333	7.7509804	Sitting_Watch
15:23:04.201	5.7893567	0.6296943	7.472532	0.005892406	-0.011195938	-0.004451375	5.9780755	0.5960333	7.7509804	Sitting_Watch
15:23:04.224	5.7893567	0.6296943	7.472532	0.005892406	-0.011195938	-0.004451375	5.9780755	0.5960333	7.7509804	Sitting_Watch
15:23:04.247	5.7893567	0.6296943	7.472532	0.005892406	-0.011195938	-0.004451375	5.9780755	0.5960333	7.7509804	Sitting_Watch
15:23:04.270	5.7893567	0.6296943	7.472532	0.005892406	-0.011195938	-0.004451375	5.9780755	0.5960333	7.7509804	Sitting_Watch
15:23:04.293	5.7893567	0.6296943	7.472532	0.005892406	-0.011195938	-0.004451375	5.9780755	0.5960333	7.7509804	Sitting_Watch
15:23:04.319	5.7223167	0.5650489	7.5252056	-0.010600955	0.013238671	0.027924482	5.9805694	0.60072756	7.748691	Sitting_Watch
15:23:04.342	5.7223167	0.5650489	7.5252056	-0.010600955	0.013238671	0.027924482	5.9805694	0.60072756	7.748691	Sitting_Watch
15:23:04.364	5.7223167	0.5650489	7.5252056	-0.010600955	0.013238671	0.027924482	5.9805694	0.60072756	7.748691	Sitting_Watch
15:23:04.388	5.7223167	0.5650489	7.5252056	-0.010600955	0.013238671	0.027924482	5.9805694	0.60072756	7.748691	Sitting_Watch
15:23:04.410	5.7223167	0.5650489	7.5252056	-0.010600955	0.013238671	0.027924482	5.9805694	0.60072756	7.748691	Sitting_Watch
15:23:04.432	5.7223167	0.5650489	7.5252056	-0.010600955	0.013238671	0.027924482	5.9805694	0.60072756	7.748691	Sitting_Watch
15:23:04.455	5.7223167	0.5650489	7.5252056	-0.010600955	0.013238671	0.027924482	5.9805694	0.60072756	7.748691	Sitting_Watch
15:23:04.479	5.7223167	0.5650489	7.5252056	-0.010600955	0.013238671	0.027924482	5.9805694	0.60072756	7.748691	Sitting_Watch
15:23:04.503	5.770202	0.6177229	7.3767605	-0.0014379768	0.0022430972	-0.009338297	5.988596	0.6090124	7.7418423	Sitting_Watch
15:23:04.526	5.770202	0.6177229	7.3767605	-0.0014379768	0.0022430972	-0.009338297	5.988596	0.6090124	7.7418423	Sitting_Watch
15:23:04.552	5.770202	0.6177229	7.3767605	-0.0014379768	0.0022430972	-0.009338297	5.988596	0.6090124	7.7418423	Sitting_Watch
15:23:04.574	5.770202	0.6177229	7.3767605	-0.0014379768	0.0022430972	-0.009338297	5.988596	0.6090124	7.7418423	Sitting_Watch
15:23:04.597	5.770202	0.6177229	7.3767605	-0.0014379768	0.0022430972	-0.009338297	5.988596	0.6090124	7.7418423	Sitting_Watch
15:23:04.621	5.770202	0.6177229	7.3767605	-0.0014379768	0.0022430972	-0.009338297	5.988596	0.6090124	7.7418423	Sitting_Watch
15:23:04.643	5.770202	0.6177229	7.3767605	-0.0014379768	0.0022430972	-0.009338297	5.988596	0.6090124	7.7418423	Sitting_Watch
15:23:04.665	5.8061166	0.5913859	7.520417	-0.012433551	-0.013028534	0.0071550645	5.9780493	0.6035429	7.7504153	Sitting_Watch
15:23:04.688	5.8061166	0.5913859	7.520417	-0.012433551	-0.013028534	0.0071550645	5.9780493	0.6035429	7.7504153	Sitting_Watch
15:23:04.710	5.8061166	0.5913859	7.520417	-0.012433551	-0.013028534	0.0071550645	5.9780493	0.6035429	7.7504153	Sitting_Watch
15:23:04.732	5.8061166	0.5913859	7.520417	-0.012433551	-0.013028534	0.0071550645	5.9780493	0.6035429	7.7504153	Sitting_Watch
15:23:04.754	5.8061166	0.5913859	7.520417	-0.012433551	-0.013028534	0.0071550645	5.9780493	0.6035429	7.7504153	Sitting_Watch
15:23:04.778	5.8061166	0.5913859	7.520417	-0.012433551	-0.013028534	0.0071550645	5.9780493	0.6035429	7.7504153	Sitting_Watch
15:23:04.800	5.8061166	0.5913859	7.520417	-0.012433551	-0.013028534	0.0071550645	5.9780493	0.6035429	7.7504153	Sitting_Watch
15:23:04.822	5.8061166	0.5913859	7.520417	-0.012433551	-0.013028534	0.0071550645	5.9780493	0.6035429	7.7504153	Sitting_Watch
15:23:04.844	5.8013277	0.60335726	7.4102807	-0.0118226865	0.03278636	0.027924482	5.9884233	0.6087949	7.7419925	Sitting_Watch
15:23:04.868	5.8013277	0.60335726	7.4102807	-0.0118226865	0.03278636	0.027924482	5.9884233	0.6087949	7.7419925	Sitting_Watch
15:23:04.892	5.8013277	0.60335726	7.4102807	-0.0118226865	0.03278636	0.027924482	5.9884233	0.6087949	7.7419925	Sitting_Watch
15:23:04.916	5.8013277	0.60335726	7.4102807	-0.0118226865	0.03278636	0.027924482	5.9884233	0.6087949	7.7419925	Sitting_Watch
15:23:04.939	5.8013277	0.60335726	7.4102807	-0.0118226865	0.03278636	0.027924482	5.9884233	0.6087949	7.7419925	Sitting_Watch
15:23:04.961	5.8013277	0.60335726	7.4102807	-0.0118226865	0.03278636	0.027924482	5.9884233	0.6087949	7.7419925	Sitting_Watch
15:23:04.984	5.8013277	0.60335726	7.4102807	-0.0118226865	0.03278636	0.027924482	5.9884233	0.6087949	7.7419925	Sitting_Watch
15:23:05.008	5.8013277	0.60335726	7.4102807	-0.0118226865	0.03278636	0.027924482	5.9884233	0.6087949	7.7419925	Sitting_Watch
15:23:05.031	5.7462597	0.6895511	7.5922456	-0.020985665	-0.0069198813	0.016318042	5.9795923	0.6009765	7.7494273	Sitting_Watch
15:23:05.055	5.7462597	0.6895511	7.5922456	-0.020985665	-0.0069198813	0.016318042	5.9795923	0.6009765	7.7494273	Sitting_Watch
15:23:05.078	5.7462597	0.6895511	7.5922456	-0.020985665	-0.0069198813	0.016318042	5.9795923	0.6009765	7.7494273	Sitting_Watch
15:23:05.102	5.7462597	0.6895511	7.5922456	-0.020985665	-0.0069198813	0.016318042	5.9795923	0.6009765	7.7494273	Sitting_Watch
15:23:05.126	5.7462597	0.6895511	7.5922456	-0.020985665	-0.0069198813	0.016318042	5.9795923	0.6009765	7.7494273	Sitting_Watch
15:23:05.150	5.7462597	0.6895511	7.5922456	-0.020985665	-0.0069198813	0.016318042	5.9795923	0.6009765	7.7494273	Sitting_Watch
15:23:05.173	5.7462597	0.6895511	7.5922456	-0.020985665	-0.0069198813	0.016318042	5.9795923	0.6009765	7.7494273	Sitting_Watch
15:23:05.197	5.7462597	0.6895511	7.5922456	-0.020985665	-0.0069198813	0.016318042	5.9795923	0.6009765	7.7494273	Sitting_Watch
15:23:05.219	5.705557	0.49800915	7.515629	0.005281541	0.024845112	0.020594101	5.988583	0.585759	7.7436504	Sitting_Watch
15:23:05.243	5.705557	0.49800915	7.515629	0.005281541	0.024845112	0.020594101	5.988583	0.585759	7.7436504	Sitting_Watch
15:23:05.266	5.705557	0.49800915	7.515629	0.005281541	0.024845112	0.020594101	5.988583	0.585759	7.7436504	Sitting_Watch
15:23:05.290	5.705557	0.49800915	7.515629	0.005281541	0.024845112	0.020594101	5.988583	0.585759	7.7436504	Sitting_Watch
15:23:05.314	5.705557	0.49800915	7.515629	0.005281541	0.024845112	0.020594101	5.988583	0.585759	7.7436504	Sitting_Watch
15:23:05.337	5.705557	0.49800915	7.515629	0.005281541	0.024845112	0.020594101	5.988583	0.585759	7.7436504	Sitting_Watch
15:23:05.361	5.705557	0.49800915	7.515629	0.005281541	0.024845112	0.020594101	5.988583	0.585759	7.7436504	Sitting_Watch
15:23:05.386	5.813299	0.600963	7.3216925	0.016887981	-0.01608286	0.005322469	5.998286	0.58937526	7.735861	Sitting_Watch
15:23:05.410	5.813299	0.600963	7.3216925	0.016887981	-0.01608286	0.005322469	5.998286	0.58937526	7.735861	Sitting_Watch
15:23:05.433	5.813299	0.600963	7.3216925	0.016887981	-0.01608286	0.005322469	5.998286	0.58937526	7.735861	Sitting_Watch
15:23:05.459	5.813299	0.600963	7.3216925	0.016887981	-0.01608286	0.005322469	5.998286	0.58937526	7.735861	Sitting_Watch
15:23:05.481	5.813299	0.600963	7.3216925	0.016887981	-0.01608286	0.005322469	5.998286	0.58937526	7.735861	Sitting_Watch
15:23:05.503	5.813299	0.600963	7.3216925	0.016887981	-0.01608286	0.005322469	5.998286	0.58937526	7.735861	Sitting_Watch
15:23:05.525	5.813299	0.600963	7.3216925	0.016887981	-0.01608286	0.005322469	5.998286	0.58937526	7.735861	Sitting_Watch
15:23:05.548	5.813299	0.600963	7.3216925	0.016887981	-0.01608286	0.005322469	5.998286	0.58937526	7.735861	Sitting_Watch
15:23:05.570	5.808511	0.6560313	7.4438004	0.0022272146	0.006519154	0.0089876605	5.9927344	0.60035104	7.7393184	Sitting_Watch
15:23:05.593	5.808511	0.6560313	7.4438004	0.0022272146	0.006519154	0.0089876605	5.9927344	0.60035104	7.7393184	Sitting_Watch
15:23:05.617	5.808511	0.6560313	7.4438004	0.0022272146	0.006519154	0.0089876605	5.9927344	0.60035104	7.7393184	Sitting_Watch
15:23:05.641	5.808511	0.6560313	7.4438004	0.0022272146	0.006519154	0.0089876605	5.9927344	0.60035104	7.7393184	Sitting_Watch
15:23:05.664	5.808511	0.6560313	7.4438004	0.0022272146	0.006519154	0.0089876605	5.9927344	0.60035104	7.7393184	Sitting_Watch
15:23:05.690	5.808511	0.6560313	7.4438004	0.0022272146	0.006519154	0.0089876605	5.9927344	0.60035104	7.7393184	Sitting_Watch
15:23:05.715	5.808511	0.6560313	7.4438004	0.0022272146	0.006519154	0.0089876605	5.9927344	0.60035104	7.7393184	Sitting_Watch
15:23:05.738	5.808511	0.6560313	7.4438004	0.0022272146	0.006519154	0.0089876605	5.9927344	0.60035104	7.7393184	Sitting_Watch
15:23:05.761	5.751048	0.64166564	7.223527	0.02727269	-0.038684875	0.0047116037	5.9826746	0.5849647	7.748272	Sitting_Watch
15:23:05.783	5.751048	0.64166564	7.223527	0.02727269	-0.038684875	0.0047116037	5.9826746	0.5849647	7.748272	Sitting_Watch
15:23:05.806	5.751048	0.64166564	7.223527	0.02727269	-0.038684875	0.0047116037	5.9826746	0.5849647	7.748272	Sitting_Watch
15:23:05.830	5.751048	0.64166564	7.223527	0.02727269	-0.038684875	0.0047116037	5.9826746	0.5849647	7.748272	Sitting_Watch
15:23:05.854	5.751048	0.64166564	7.223527	0.02727269	-0.038684875	0.0047116037	5.9826746	0.5849647	7.748272	Sitting_Watch
15:23:05.878	5.751048	0.64166564	7.223527	0.02727269	-0.038684875	0.0047116037	5.9826746	0.5849647	7.748272	Sitting_Watch
15:23:05.901	5.751048	0.64166564	7.223527	0.02727269	-0.038684875	0.0047116037	5.9826746	0.5849647	7.748272	Sitting_Watch
15:23:05.926	5.7630196	0.6296943	7.518023	-0.0057140337	-0.018526321	0.0010464122	5.969092	0.58260703	7.758922	Sitting_Watch
15:23:05.950	5.7630196	0.6296943	7.518023	-0.0057140337	-0.018526321	0.0010464122	5.969092	0.58260703	7.758922	Sitting_Watch
15:23:05.973	5.7630196	0.6296943	7.518023	-0.0057140337	-0.018526321	0.0010464122	5.969092	0.58260703	7.758922	Sitting_Watch
15:23:05.997	5.7630196	0.6296943	7.518023	-0.0057140337	-0.018526321	0.0010464122	5.969092	0.58260703	7.758922	Sitting_Watch
15:23:06.020	5.7630196	0.6296943	7.518023	-0.0057140337	-0.018526321	0.0010464122	5.969092	0.58260703	7.758922	Sitting_Watch
15:23:06.043	5.7630196	0.6296943	7.518023	-0.0057140337	-0.018526321	0.0010464122	5.969092	0.58260703	7.758922	Sitting_Watch
15:23:06.065	5.7630196	0.6296943	7.518023	-0.0057140337	-0.018526321	0.0010464122	5.969092	0.58260703	7.758922	Sitting_Watch
15:23:06.088	5.7630196	0.6296943	7.518023	-0.0057140337	-0.018526321	0.0010464122	5.969092	0.58260703	7.758922	Sitting_Watch
15:23:06.111	5.770202	0.61293435	7.640131	0.023607498	0.0022430972	0.00043554694	5.962255	0.580364	7.7643437	Sitting_Watch
15:23:06.135	5.770202	0.61293435	7.640131	0.023607498	0.0022430972	0.00043554694	5.962255	0.580364	7.7643437	Sitting_Watch
15:23:06.157	5.770202	0.61293435	7.640131	0.023607498	0.0022430972	0.00043554694	5.962255	0.580364	7.7643437	Sitting_Watch
15:23:06.180	5.770202	0.61293435	7.640131	0.023607498	0.0022430972	0.00043554694	5.962255	0.580364	7.7643437	Sitting_Watch
15:23:06.204	5.770202	0.61293435	7.640131	0.023607498	0.0022430972	0.00043554694	5.962255	0.580364	7.7643437	Sitting_Watch
15:23:06.226	5.770202	0.61293435	7.640131	0.023607498	0.0022430972	0.00043554694	5.962255	0.580364	7.7643437	Sitting_Watch
15:23:06.250	5.770202	0.61293435	7.640131	0.023607498	0.0022430972	0.00043554694	5.962255	0.580364	7.7643437	Sitting_Watch
15:23:06.273	5.770202	0.61293435	7.640131	0.023607498	0.0022430972	0.00043554694	5.962255	0.580364	7.7643437	Sitting_Watch
15:23:06.296	5.741471	0.5219519	7.573091	-0.014877012	0.020569054	0.0010464122	5.965077	0.57971483	7.762225	Sitting_Watch
15:23:06.319	5.741471	0.5219519	7.573091	-0.014877012	0.020569054	0.0010464122	5.965077	0.57971483	7.762225	Sitting_Watch
15:23:06.341	5.741471	0.5219519	7.573091	-0.014877012	0.020569054	0.0010464122	5.965077	0.57971483	7.762225	Sitting_Watch
15:23:06.364	5.741471	0.5219519	7.573091	-0.014877012	0.020569054	0.0010464122	5.965077	0.57971483	7.762225	Sitting_Watch
15:23:06.387	5.741471	0.5219519	7.573091	-0.014877012	0.020569054	0.0010464122	5.965077	0.57971483	7.762225	Sitting_Watch
15:23:06.412	5.741471	0.5219519	7.573091	-0.014877012	0.020569054	0.0010464122	5.965077	0.57971483	7.762225	Sitting_Watch
15:23:06.436	5.741471	0.5219519	7.573091	-0.014877012	0.020569054	0.0010464122	5.965077	0.57971483	7.762225	Sitting_Watch
15:23:06.460	5.741471	0.5219519	7.573091	-0.014877012	0.020569054	0.0010464122	5.965077	0.57971483	7.762225	Sitting_Watch
15:23:06.484	5.751048	0.6249057	7.458166	-0.013044416	0.010184345	-0.00017531833	5.9604177	0.579046	7.765851	Sitting_Watch
15:23:06.507	5.751048	0.6249057	7.458166	-0.013044416	0.010184345	-0.00017531833	5.9604177	0.579046	7.765851	Sitting_Watch
15:23:06.531	5.751048	0.6249057	7.458166	-0.013044416	0.010184345	-0.00017531833	5.9604177	0.579046	7.765851	Sitting_Watch
15:23:06.554	5.751048	0.6249057	7.458166	-0.013044416	0.010184345	-0.00017531833	5.9604177	0.579046	7.765851	Sitting_Watch
15:23:06.576	5.751048	0.6249057	7.458166	-0.013044416	0.010184345	-0.00017531833	5.9604177	0.579046	7.765851	Sitting_Watch
15:23:06.599	5.751048	0.6249057	7.458166	-0.013044416	0.010184345	-0.00017531833	5.9604177	0.579046	7.765851	Sitting_Watch
15:23:06.620	5.751048	0.6249057	7.458166	-0.013044416	0.010184345	-0.00017531833	5.9604177	0.579046	7.765851	Sitting_Watch
15:23:06.643	5.751048	0.6249057	7.458166	-0.013044416	0.010184345	-0.00017531833	5.9604177	0.579046	7.765851	Sitting_Watch
15:23:06.667	5.7199225	0.5602603	7.472532	0.0071141366	-0.035630547	0.0089876605	5.949128	0.5838617	7.7741446	Sitting_Watch
15:23:06.690	5.7199225	0.5602603	7.472532	0.0071141366	-0.035630547	0.0089876605	5.949128	0.5838617	7.7741446	Sitting_Watch
15:23:06.715	5.7199225	0.5602603	7.472532	0.0071141366	-0.035630547	0.0089876605	5.949128	0.5838617	7.7741446	Sitting_Watch
15:23:06.739	5.7199225	0.5602603	7.472532	0.0071141366	-0.035630547	0.0089876605	5.949128	0.5838617	7.7741446	Sitting_Watch
15:23:06.763	5.7199225	0.5602603	7.472532	0.0071141366	-0.035630547	0.0089876605	5.949128	0.5838617	7.7741446	Sitting_Watch
15:23:06.786	5.7199225	0.5602603	7.472532	0.0071141366	-0.035630547	0.0089876605	5.949128	0.5838617	7.7741446	Sitting_Watch
15:23:06.807	5.7199225	0.5602603	7.472532	0.0071141366	-0.035630547	0.0089876605	5.949128	0.5838617	7.7741446	Sitting_Watch
15:23:06.830	5.7390766	0.6440599	7.613794	-0.0075466293	-0.005698151	0.025481021	5.954465	0.59517497	7.7691975	Sitting_Watch
15:23:06.852	5.7390766	0.6440599	7.613794	-0.0075466293	-0.005698151	0.025481021	5.954465	0.59517497	7.7691975	Sitting_Watch
15:23:06.875	5.7390766	0.6440599	7.613794	-0.0075466293	-0.005698151	0.025481021	5.954465	0.59517497	7.7691975	Sitting_Watch
15:23:06.899	5.7390766	0.6440599	7.613794	-0.0075466293	-0.005698151	0.025481021	5.954465	0.59517497	7.7691975	Sitting_Watch
15:23:06.921	5.7390766	0.6440599	7.613794	-0.0075466293	-0.005698151	0.025481021	5.954465	0.59517497	7.7691975	Sitting_Watch
15:23:06.945	5.7390766	0.6440599	7.613794	-0.0075466293	-0.005698151	0.025481021	5.954465	0.59517497	7.7691975	Sitting_Watch
15:23:06.967	5.7390766	0.6440599	7.613794	-0.0075466293	-0.005698151	0.025481021	5.954465	0.59517497	7.7691975	Sitting_Watch
15:23:06.992	5.7390766	0.6440599	7.613794	-0.0075466293	-0.005698151	0.025481021	5.954465	0.59517497	7.7691975	Sitting_Watch
15:23:07.014	5.6935854	0.5458947	7.5826683	-0.0075466293	0.02362338	0.0077659297	5.967318	0.5912621	7.759632	Sitting_Watch
15:23:07.037	5.6935854	0.5458947	7.5826683	-0.0075466293	0.02362338	0.0077659297	5.967318	0.5912621	7.759632	Sitting_Watch
15:23:07.061	5.6935854	0.5458947	7.5826683	-0.0075466293	0.02362338	0.0077659297	5.967318	0.5912621	7.759632	Sitting_Watch
15:23:07.084	5.6935854	0.5458947	7.5826683	-0.0075466293	0.02362338	0.0077659297	5.967318	0.5912621	7.759632	Sitting_Watch
15:23:07.106	5.6935854	0.5458947	7.5826683	-0.0075466293	0.02362338	0.0077659297	5.967318	0.5912621	7.759632	Sitting_Watch
15:23:07.129	5.6935854	0.5458947	7.5826683	-0.0075466293	0.02362338	0.0077659297	5.967318	0.5912621	7.759632	Sitting_Watch
15:23:07.151	5.6935854	0.5458947	7.5826683	-0.0075466293	0.02362338	0.0077659297	5.967318	0.5912621	7.759632	Sitting_Watch
15:23:07.173	5.6935854	0.5458947	7.5826683	-0.0075466293	0.02362338	0.0077659297	5.967318	0.5912621	7.759632	Sitting_Watch
15:23:07.196	5.8156934	0.75659084	7.345635	0.00039461895	-0.010585072	-0.011170893	5.979797	0.5999567	7.7493505	Sitting_Watch
15:23:07.219	5.8156934	0.75659084	7.345635	0.00039461895	-0.010585072	-0.011170893	5.979797	0.5999567	7.7493505	Sitting_Watch
15:23:07.240	5.8156934	0.75659084	7.345635	0.00039461895	-0.010585072	-0.011170893	5.979797	0.5999567	7.7493505	Sitting_Watch
15:23:07.264	5.8156934	0.75659084	7.345635	0.00039461895	-0.010585072	-0.011170893	5.979797	0.5999567	7.7493505	Sitting_Watch
15:23:07.287	5.8156934	0.75659084	7.345635	0.00039461895	-0.010585072	-0.011170893	5.979797	0.5999567	7.7493505	Sitting_Watch
15:23:07.310	5.8156934	0.75659084	7.345635	0.00039461895	-0.010585072	-0.011170893	5.979797	0.5999567	7.7493505	Sitting_Watch
15:23:07.334	5.8156934	0.75659084	7.345635	0.00039461895	-0.010585072	-0.011170893	5.979797	0.5999567	7.7493505	Sitting_Watch
15:23:07.358	5.8156934	0.75659084	7.345635	0.00039461895	-0.010585072	-0.011170893	5.979797	0.5999567	7.7493505	Sitting_Watch
15:23:07.382	5.7797794	0.52674043	7.5491486	-0.0032705725	0.0034648278	0.015707178	5.9793997	0.59699273	7.7498856	Sitting_Watch
15:23:07.404	5.7797794	0.52674043	7.5491486	-0.0032705725	0.0034648278	0.015707178	5.9793997	0.59699273	7.7498856	Sitting_Watch
15:23:07.426	5.7797794	0.52674043	7.5491486	-0.0032705725	0.0034648278	0.015707178	5.9793997	0.59699273	7.7498856	Sitting_Watch
15:23:07.450	5.7797794	0.52674043	7.5491486	-0.0032705725	0.0034648278	0.015707178	5.9793997	0.59699273	7.7498856	Sitting_Watch
15:23:07.472	5.7797794	0.52674043	7.5491486	-0.0032705725	0.0034648278	0.015707178	5.9793997	0.59699273	7.7498856	Sitting_Watch
15:23:07.499	5.7797794	0.52674043	7.5491486	-0.0032705725	0.0034648278	0.015707178	5.9793997	0.59699273	7.7498856	Sitting_Watch
15:23:07.522	5.7797794	0.52674043	7.5491486	-0.0032705725	0.0034648278	0.015707178	5.9793997	0.59699273	7.7498856	Sitting_Watch
15:23:07.546	5.777385	0.7446195	7.518023	-0.002048842	0.0034648278	0.0028790077	5.9860725	0.6077347	7.7438965	Sitting_Watch
15:23:07.569	5.777385	0.7446195	7.518023	-0.002048842	0.0034648278	0.0028790077	5.9860725	0.6077347	7.7438965	Sitting_Watch
15:23:07.592	5.777385	0.7446195	7.518023	-0.002048842	0.0034648278	0.0028790077	5.9860725	0.6077347	7.7438965	Sitting_Watch
15:23:07.616	5.777385	0.7446195	7.518023	-0.002048842	0.0034648278	0.0028790077	5.9860725	0.6077347	7.7438965	Sitting_Watch
15:23:07.639	5.777385	0.7446195	7.518023	-0.002048842	0.0034648278	0.0028790077	5.9860725	0.6077347	7.7438965	Sitting_Watch
15:23:07.661	5.777385	0.7446195	7.518023	-0.002048842	0.0034648278	0.0028790077	5.9860725	0.6077347	7.7438965	Sitting_Watch
15:23:07.683	5.777385	0.7446195	7.518023	-0.002048842	0.0034648278	0.0028790077	5.9860725	0.6077347	7.7438965	Sitting_Watch
15:23:07.705	5.777385	0.7446195	7.518023	-0.002048842	0.0034648278	0.0028790077	5.9860725	0.6077347	7.7438965	Sitting_Watch
15:23:07.728	5.8180876	0.6201172	7.211556	0.022385767	-0.00081122905	0.00043554694	6.011901	0.6006714	7.7244153	Sitting_Watch
15:23:07.750	5.8180876	0.6201172	7.211556	0.022385767	-0.00081122905	0.00043554694	6.011901	0.6006714	7.7244153	Sitting_Watch
15:23:07.773	5.8180876	0.6201172	7.211556	0.022385767	-0.00081122905	0.00043554694	6.011901	0.6006714	7.7244153	Sitting_Watch
15:23:07.797	5.8180876	0.6201172	7.211556	0.022385767	-0.00081122905	0.00043554694	6.011901	0.6006714	7.7244153	Sitting_Watch
15:23:07.821	5.8180876	0.6201172	7.211556	0.022385767	-0.00081122905	0.00043554694	6.011901	0.6006714	7.7244153	Sitting_Watch
15:23:07.845	5.8180876	0.6201172	7.211556	0.022385767	-0.00081122905	0.00043554694	6.011901	0.6006714	7.7244153	Sitting_Watch
15:23:07.869	5.8180876	0.6201172	7.211556	0.022385767	-0.00081122905	0.00043554694	6.011901	0.6006714	7.7244153	Sitting_Watch
15:23:07.892	5.8180876	0.6201172	7.211556	0.022385767	-0.00081122905	0.00043554694	6.011901	0.6006714	7.7244153	Sitting_Watch
15:23:07.916	5.7725964	0.6344828	7.472532	0.0071141366	-0.032576222	0.00043554694	5.997806	0.6091559	7.7346973	Sitting_Watch
15:23:07.938	5.7725964	0.6344828	7.472532	0.0071141366	-0.032576222	0.00043554694	5.997806	0.6091559	7.7346973	Sitting_Watch
15:23:07.959	5.7725964	0.6344828	7.472532	0.0071141366	-0.032576222	0.00043554694	5.997806	0.6091559	7.7346973	Sitting_Watch
15:23:07.981	5.7725964	0.6344828	7.472532	0.0071141366	-0.032576222	0.00043554694	5.997806	0.6091559	7.7346973	Sitting_Watch
15:23:08.005	5.7725964	0.6344828	7.472532	0.0071141366	-0.032576222	0.00043554694	5.997806	0.6091559	7.7346973	Sitting_Watch
15:23:08.029	5.7725964	0.6344828	7.472532	0.0071141366	-0.032576222	0.00043554694	5.997806	0.6091559	7.7346973	Sitting_Watch
15:23:08.055	5.7725964	0.6344828	7.472532	0.0071141366	-0.032576222	0.00043554694	5.997806	0.6091559	7.7346973	Sitting_Watch
15:23:08.079	5.7725964	0.6344828	7.472532	0.0071141366	-0.032576222	0.00043554694	5.997806	0.6091559	7.7346973	Sitting_Watch
15:23:08.103	5.7725964	0.5602603	7.8125186	0.007725002	0.0071300194	0.010209391	5.982344	0.62285626	7.7455764	Sitting_Watch
15:23:08.126	5.7725964	0.5602603	7.8125186	0.007725002	0.0071300194	0.010209391	5.982344	0.62285626	7.7455764	Sitting_Watch
15:23:08.155	5.7725964	0.5602603	7.8125186	0.007725002	0.0071300194	0.010209391	5.982344	0.62285626	7.7455764	Sitting_Watch
15:23:08.178	5.7725964	0.5602603	7.8125186	0.007725002	0.0071300194	0.010209391	5.982344	0.62285626	7.7455764	Sitting_Watch
15:23:08.200	5.7725964	0.5602603	7.8125186	0.007725002	0.0071300194	0.010209391	5.982344	0.62285626	7.7455764	Sitting_Watch
15:23:08.221	5.7725964	0.5602603	7.8125186	0.007725002	0.0071300194	0.010209391	5.982344	0.62285626	7.7455764	Sitting_Watch
15:23:08.243	5.7725964	0.5602603	7.8125186	0.007725002	0.0071300194	0.010209391	5.982344	0.62285626	7.7455764	Sitting_Watch
15:23:08.265	5.8061166	0.65124273	7.393521	-0.0203748	0.030953763	0.0010464122	5.9925294	0.61801916	7.738084	Sitting_Watch
15:23:08.289	5.8061166	0.65124273	7.393521	-0.0203748	0.030953763	0.0010464122	5.9925294	0.61801916	7.738084	Sitting_Watch
15:23:08.311	5.8061166	0.65124273	7.393521	-0.0203748	0.030953763	0.0010464122	5.9925294	0.61801916	7.738084	Sitting_Watch
15:23:08.334	5.8061166	0.65124273	7.393521	-0.0203748	0.030953763	0.0010464122	5.9925294	0.61801916	7.738084	Sitting_Watch
15:23:08.357	5.8061166	0.65124273	7.393521	-0.0203748	0.030953763	0.0010464122	5.9925294	0.61801916	7.738084	Sitting_Watch
15:23:08.381	5.8061166	0.65124273	7.393521	-0.0203748	0.030953763	0.0010464122	5.9925294	0.61801916	7.738084	Sitting_Watch
15:23:08.405	5.8061166	0.65124273	7.393521	-0.0203748	0.030953763	0.0010464122	5.9925294	0.61801916	7.738084	Sitting_Watch
15:23:08.429	5.8061166	0.65124273	7.393521	-0.0203748	0.030953763	0.0010464122	5.9925294	0.61801916	7.738084	Sitting_Watch
15:23:08.452	5.7558365	0.6608198	7.4102807	0.022996634	-0.005087286	0.010820257	5.9814534	0.62146944	7.746372	Sitting_Watch
15:23:08.475	5.7558365	0.6608198	7.4102807	0.022996634	-0.005087286	0.010820257	5.9814534	0.62146944	7.746372	Sitting_Watch
15:23:08.498	5.7558365	0.6608198	7.4102807	0.022996634	-0.005087286	0.010820257	5.9814534	0.62146944	7.746372	Sitting_Watch
15:23:08.521	5.7558365	0.6608198	7.4102807	0.022996634	-0.005087286	0.010820257	5.9814534	0.62146944	7.746372	Sitting_Watch
15:23:08.544	5.7558365	0.6608198	7.4102807	0.022996634	-0.005087286	0.010820257	5.9814534	0.62146944	7.746372	Sitting_Watch
15:23:08.566	5.7558365	0.6608198	7.4102807	0.022996634	-0.005087286	0.010820257	5.9814534	0.62146944	7.746372	Sitting_Watch
15:23:08.590	5.7558365	0.6608198	7.4102807	0.022996634	-0.005087286	0.010820257	5.9814534	0.62146944	7.746372	Sitting_Watch
15:23:08.613	5.7558365	0.6608198	7.4102807	0.022996634	-0.005087286	0.010820257	5.9814534	0.62146944	7.746372	Sitting_Watch
15:23:08.636	5.7199225	0.65124273	7.520417	-0.016098743	0.026066842	0.010209391	5.980033	0.6329666	7.746539	Sitting_Watch
15:23:08.658	5.7199225	0.65124273	7.520417	-0.016098743	0.026066842	0.010209391	5.980033	0.6329666	7.746539	Sitting_Watch
15:23:08.682	5.7199225	0.65124273	7.520417	-0.016098743	0.026066842	0.010209391	5.980033	0.6329666	7.746539	Sitting_Watch
15:23:08.705	5.7199225	0.65124273	7.520417	-0.016098743	0.026066842	0.010209391	5.980033	0.6329666	7.746539	Sitting_Watch
15:23:08.728	5.7199225	0.65124273	7.520417	-0.016098743	0.026066842	0.010209391	5.980033	0.6329666	7.746539	Sitting_Watch
15:23:08.750	5.7199225	0.65124273	7.520417	-0.016098743	0.026066842	0.010209391	5.980033	0.6329666	7.746539	Sitting_Watch
15:23:08.773	5.7199225	0.65124273	7.520417	-0.016098743	0.026066842	0.010209391	5.980033	0.6329666	7.746539	Sitting_Watch
15:23:08.795	5.7199225	0.65124273	7.520417	-0.016098743	0.026066842	0.010209391	5.980033	0.6329666	7.746539	Sitting_Watch
15:23:08.816	5.791751	0.7972935	7.350424	-0.017320473	0.001632232	0.0010464122	5.979892	0.63826084	7.7462153	Sitting_Watch
15:23:08.839	5.791751	0.7972935	7.350424	-0.017320473	0.001632232	0.0010464122	5.979892	0.63826084	7.7462153	Sitting_Watch
15:23:08.863	5.791751	0.7972935	7.350424	-0.017320473	0.001632232	0.0010464122	5.979892	0.63826084	7.7462153	Sitting_Watch
15:23:08.886	5.791751	0.7972935	7.350424	-0.017320473	0.001632232	0.0010464122	5.979892	0.63826084	7.7462153	Sitting_Watch
15:23:08.910	5.791751	0.7972935	7.350424	-0.017320473	0.001632232	0.0010464122	5.979892	0.63826084	7.7462153	Sitting_Watch
15:23:08.933	5.791751	0.7972935	7.350424	-0.017320473	0.001632232	0.0010464122	5.979892	0.63826084	7.7462153	Sitting_Watch
15:23:08.958	5.791751	0.7972935	7.350424	-0.017320473	0.001632232	0.0010464122	5.979892	0.63826084	7.7462153	Sitting_Watch
15:23:08.982	5.7725964	0.5818088	7.3815494	-0.004492303	0.012016941	0.022426695	5.9792147	0.6288531	7.747505	Sitting_Watch
15:23:09.004	5.7725964	0.5818088	7.3815494	-0.004492303	0.012016941	0.022426695	5.9792147	0.6288531	7.747505	Sitting_Watch
15:23:09.026	5.7725964	0.5818088	7.3815494	-0.004492303	0.012016941	0.022426695	5.9792147	0.6288531	7.747505	Sitting_Watch
15:23:09.048	5.7725964	0.5818088	7.3815494	-0.004492303	0.012016941	0.022426695	5.9792147	0.6288531	7.747505	Sitting_Watch
15:23:09.072	5.7725964	0.5818088	7.3815494	-0.004492303	0.012016941	0.022426695	5.9792147	0.6288531	7.747505	Sitting_Watch
15:23:09.095	5.7725964	0.5818088	7.3815494	-0.004492303	0.012016941	0.022426695	5.9792147	0.6288531	7.747505	Sitting_Watch
15:23:09.118	5.7725964	0.5818088	7.3815494	-0.004492303	0.012016941	0.022426695	5.9792147	0.6288531	7.747505	Sitting_Watch
15:23:09.141	5.7725964	0.5818088	7.3815494	-0.004492303	0.012016941	0.022426695	5.9792147	0.6288531	7.747505	Sitting_Watch
15:23:09.165	5.7390766	0.7206767	7.4653487	-0.00021624629	-0.032576222	0.010820257	5.9624496	0.6284276	7.760454	Sitting_Watch
15:23:09.189	5.7390766	0.7206767	7.4653487	-0.00021624629	-0.032576222	0.010820257	5.9624496	0.6284276	7.760454	Sitting_Watch
15:23:09.213	5.7390766	0.7206767	7.4653487	-0.00021624629	-0.032576222	0.010820257	5.9624496	0.6284276	7.760454	Sitting_Watch
15:23:09.236	5.7390766	0.7206767	7.4653487	-0.00021624629	-0.032576222	0.010820257	5.9624496	0.6284276	7.760454	Sitting_Watch
15:23:09.260	5.7390766	0.7206767	7.4653487	-0.00021624629	-0.032576222	0.010820257	5.9624496	0.6284276	7.760454	Sitting_Watch
15:23:09.283	5.7390766	0.7206767	7.4653487	-0.00021624629	-0.032576222	0.010820257	5.9624496	0.6284276	7.760454	Sitting_Watch
15:23:09.305	5.7390766	0.7206767	7.4653487	-0.00021624629	-0.032576222	0.010820257	5.9624496	0.6284276	7.760454	Sitting_Watch
15:23:09.327	5.7390766	0.7206767	7.4653487	-0.00021624629	-0.032576222	0.010820257	5.9624496	0.6284276	7.760454	Sitting_Watch
15:23:09.350	5.724711	0.67279124	7.5084457	-0.014266146	-0.00081122905	0.009598526	5.9728622	0.62312806	7.752868	Sitting_Watch
15:23:09.372	5.724711	0.67279124	7.5084457	-0.014266146	-0.00081122905	0.009598526	5.9728622	0.62312806	7.752868	Sitting_Watch
15:23:09.396	5.724711	0.67279124	7.5084457	-0.014266146	-0.00081122905	0.009598526	5.9728622	0.62312806	7.752868	Sitting_Watch
15:23:09.420	5.724711	0.67279124	7.5084457	-0.014266146	-0.00081122905	0.009598526	5.9728622	0.62312806	7.752868	Sitting_Watch
15:23:09.443	5.724711	0.67279124	7.5084457	-0.014266146	-0.00081122905	0.009598526	5.9728622	0.62312806	7.752868	Sitting_Watch
15:23:09.467	5.724711	0.67279124	7.5084457	-0.014266146	-0.00081122905	0.009598526	5.9728622	0.62312806	7.752868	Sitting_Watch
15:23:09.492	5.724711	0.67279124	7.5084457	-0.014266146	-0.00081122905	0.009598526	5.9728622	0.62312806	7.752868	Sitting_Watch
15:23:09.516	5.724711	0.67279124	7.5084457	-0.014266146	-0.00081122905	0.009598526	5.9728622	0.62312806	7.752868	Sitting_Watch
15:23:09.541	5.7821736	0.6751855	7.51084	-0.0026597073	-0.0069198813	-0.007505701	5.967541	0.6150581	7.7576056	Sitting_Watch
15:23:09.564	5.7821736	0.6751855	7.51084	-0.0026597073	-0.0069198813	-0.007505701	5.967541	0.6150581	7.7576056	Sitting_Watch
15:23:09.586	5.7821736	0.6751855	7.51084	-0.0026597073	-0.0069198813	-0.007505701	5.967541	0.6150581	7.7576056	Sitting_Watch
15:23:09.609	5.7821736	0.6751855	7.51084	-0.0026597073	-0.0069198813	-0.007505701	5.967541	0.6150581	7.7576056	Sitting_Watch
15:23:09.632	5.7821736	0.6751855	7.51084	-0.0026597073	-0.0069198813	-0.007505701	5.967541	0.6150581	7.7576056	Sitting_Watch
15:23:09.655	5.7821736	0.6751855	7.51084	-0.0026597073	-0.0069198813	-0.007505701	5.967541	0.6150581	7.7576056	Sitting_Watch
15:23:09.679	5.7821736	0.6751855	7.51084	-0.0026597073	-0.0069198813	-0.007505701	5.967541	0.6150581	7.7576056	Sitting_Watch
15:23:09.702	5.7534423	0.63208854	7.5515428	0.0071141366	-0.0142502645	0.005933334	5.9636316	0.6205328	7.760177	Sitting_Watch
15:23:09.725	5.7534423	0.63208854	7.5515428	0.0071141366	-0.0142502645	0.005933334	5.9636316	0.6205328	7.760177	Sitting_Watch
15:23:09.749	5.7534423	0.63208854	7.5515428	0.0071141366	-0.0142502645	0.005933334	5.9636316	0.6205328	7.760177	Sitting_Watch
15:23:09.772	5.7534423	0.63208854	7.5515428	0.0071141366	-0.0142502645	0.005933334	5.9636316	0.6205328	7.760177	Sitting_Watch
15:23:09.795	5.7534423	0.63208854	7.5515428	0.0071141366	-0.0142502645	0.005933334	5.9636316	0.6205328	7.760177	Sitting_Watch
15:23:09.818	5.7534423	0.63208854	7.5515428	0.0071141366	-0.0142502645	0.005933334	5.9636316	0.6205328	7.760177	Sitting_Watch
15:23:09.840	5.7534423	0.63208854	7.5515428	0.0071141366	-0.0142502645	0.005933334	5.9636316	0.6205328	7.760177	Sitting_Watch
15:23:09.863	5.7534423	0.63208854	7.5515428	0.0071141366	-0.0142502645	0.005933334	5.9636316	0.6205328	7.760177	Sitting_Watch
15:23:09.885	5.784568	0.67757976	7.4222517	-0.0014379768	-0.00081122905	0.0089876605	5.971776	0.6161843	7.754257	Sitting_Watch
15:23:09.909	5.784568	0.67757976	7.4222517	-0.0014379768	-0.00081122905	0.0089876605	5.971776	0.6161843	7.754257	Sitting_Watch
15:23:09.930	5.784568	0.67757976	7.4222517	-0.0014379768	-0.00081122905	0.0089876605	5.971776	0.6161843	7.754257	Sitting_Watch
15:23:09.953	5.784568	0.67757976	7.4222517	-0.0014379768	-0.00081122905	0.0089876605	5.971776	0.6161843	7.754257	Sitting_Watch
15:23:09.976	5.784568	0.67757976	7.4222517	-0.0014379768	-0.00081122905	0.0089876605	5.971776	0.6161843	7.754257	Sitting_Watch
15:23:10.001	5.784568	0.67757976	7.4222517	-0.0014379768	-0.00081122905	0.0089876605	5.971776	0.6161843	7.754257	Sitting_Watch
15:23:10.025	5.784568	0.67757976	7.4222517	-0.0014379768	-0.00081122905	0.0089876605	5.971776	0.6161843	7.754257	Sitting_Watch
15:23:10.049	5.784568	0.67757976	7.4222517	-0.0014379768	-0.00081122905	0.0089876605	5.971776	0.6161843	7.754257	Sitting_Watch
15:23:10.072	5.873156	0.65842557	7.355212	0.029105285	-0.049069583	0.030367944	5.9799137	0.624435	7.747324	Sitting_Watch
15:23:10.094	5.873156	0.65842557	7.355212	0.029105285	-0.049069583	0.030367944	5.9799137	0.624435	7.747324	Sitting_Watch
15:23:10.117	5.873156	0.65842557	7.355212	0.029105285	-0.049069583	0.030367944	5.9799137	0.624435	7.747324	Sitting_Watch
15:23:10.138	5.873156	0.65842557	7.355212	0.029105285	-0.049069583	0.030367944	5.9799137	0.624435	7.747324	Sitting_Watch
15:23:10.160	5.873156	0.65842557	7.355212	0.029105285	-0.049069583	0.030367944	5.9799137	0.624435	7.747324	Sitting_Watch
15:23:10.184	5.873156	0.65842557	7.355212	0.029105285	-0.049069583	0.030367944	5.9799137	0.624435	7.747324	Sitting_Watch
15:23:10.207	5.873156	0.65842557	7.355212	0.029105285	-0.049069583	0.030367944	5.9799137	0.624435	7.747324	Sitting_Watch
15:23:10.231	5.873156	0.65842557	7.355212	0.029105285	-0.049069583	0.030367944	5.9799137	0.624435	7.747324	Sitting_Watch
15:23:10.255	5.7438655	0.5865973	7.56112	-0.0081574945	-0.021580646	-0.008116567	5.9821534	0.60803056	7.7469006	Sitting_Watch
15:23:10.278	5.7438655	0.5865973	7.56112	-0.0081574945	-0.021580646	-0.008116567	5.9821534	0.60803056	7.7469006	Sitting_Watch
15:23:10.302	5.7438655	0.5865973	7.56112	-0.0081574945	-0.021580646	-0.008116567	5.9821534	0.60803056	7.7469006	Sitting_Watch
15:23:10.325	5.7438655	0.5865973	7.56112	-0.0081574945	-0.021580646	-0.008116567	5.9821534	0.60803056	7.7469006	Sitting_Watch
15:23:10.348	5.7438655	0.5865973	7.56112	-0.0081574945	-0.021580646	-0.008116567	5.9821534	0.60803056	7.7469006	Sitting_Watch
15:23:10.370	5.7438655	0.5865973	7.56112	-0.0081574945	-0.021580646	-0.008116567	5.9821534	0.60803056	7.7469006	Sitting_Watch
15:23:10.392	5.7438655	0.5865973	7.56112	-0.0081574945	-0.021580646	-0.008116567	5.9821534	0.60803056	7.7469006	Sitting_Watch
15:23:10.416	5.7438655	0.5865973	7.56112	-0.0081574945	-0.021580646	-0.008116567	5.9821534	0.60803056	7.7469006	Sitting_Watch
15:23:10.440	5.786962	0.67279124	7.6712565	-0.0026597073	0.03889501	0.03953092	5.985394	0.63668954	7.7420936	Sitting_Watch
15:23:10.464	5.786962	0.67279124	7.6712565	-0.0026597073	0.03889501	0.03953092	5.985394	0.63668954	7.7420936	Sitting_Watch
15:23:10.487	5.786962	0.67279124	7.6712565	-0.0026597073	0.03889501	0.03953092	5.985394	0.63668954	7.7420936	Sitting_Watch
15:23:10.510	5.786962	0.67279124	7.6712565	-0.0026597073	0.03889501	0.03953092	5.985394	0.63668954	7.7420936	Sitting_Watch
15:23:10.534	5.786962	0.67279124	7.6712565	-0.0026597073	0.03889501	0.03953092	5.985394	0.63668954	7.7420936	Sitting_Watch
15:23:10.563	5.786962	0.67279124	7.6712565	-0.0026597073	0.03889501	0.03953092	5.985394	0.63668954	7.7420936	Sitting_Watch
15:23:10.587	5.786962	0.67279124	7.6712565	-0.0026597073	0.03889501	0.03953092	5.985394	0.63668954	7.7420936	Sitting_Watch
15:23:10.610	5.7582307	0.57223165	7.439012	0.0010054843	0.0034648278	-0.004451375	5.9925394	0.60926145	7.7387695	Sitting_Watch
15:23:10.631	5.7582307	0.57223165	7.439012	0.0010054843	0.0034648278	-0.004451375	5.9925394	0.60926145	7.7387695	Sitting_Watch
15:23:10.653	5.7582307	0.57223165	7.439012	0.0010054843	0.0034648278	-0.004451375	5.9925394	0.60926145	7.7387695	Sitting_Watch
15:23:10.675	5.7582307	0.57223165	7.439012	0.0010054843	0.0034648278	-0.004451375	5.9925394	0.60926145	7.7387695	Sitting_Watch
15:23:10.698	5.7582307	0.57223165	7.439012	0.0010054843	0.0034648278	-0.004451375	5.9925394	0.60926145	7.7387695	Sitting_Watch
15:23:10.726	5.7582307	0.57223165	7.439012	0.0010054843	0.0034648278	-0.004451375	5.9925394	0.60926145	7.7387695	Sitting_Watch
15:23:10.748	5.7582307	0.57223165	7.439012	0.0010054843	0.0034648278	-0.004451375	5.9925394	0.60926145	7.7387695	Sitting_Watch
15:23:10.770	5.7582307	0.57223165	7.439012	0.0010054843	0.0034648278	-0.004451375	5.9925394	0.60926145	7.7387695	Sitting_Watch
15:23:10.791	5.8180876	0.6560313	7.472532	-0.009379225	0.008962615	0.027924482	5.992021	0.62541455	7.737884	Sitting_Watch
15:23:10.814	5.8180876	0.6560313	7.472532	-0.009379225	0.008962615	0.027924482	5.992021	0.62541455	7.737884	Sitting_Watch
15:23:10.836	5.8180876	0.6560313	7.472532	-0.009379225	0.008962615	0.027924482	5.992021	0.62541455	7.737884	Sitting_Watch
15:23:10.860	5.8180876	0.6560313	7.472532	-0.009379225	0.008962615	0.027924482	5.992021	0.62541455	7.737884	Sitting_Watch
15:23:10.882	5.8180876	0.6560313	7.472532	-0.009379225	0.008962615	0.027924482	5.992021	0.62541455	7.737884	Sitting_Watch
15:23:10.905	5.8180876	0.6560313	7.472532	-0.009379225	0.008962615	0.027924482	5.992021	0.62541455	7.737884	Sitting_Watch
15:23:10.928	5.8180876	0.6560313	7.472532	-0.009379225	0.008962615	0.027924482	5.992021	0.62541455	7.737884	Sitting_Watch
15:23:10.951	5.8180876	0.6560313	7.472532	-0.009379225	0.008962615	0.027924482	5.992021	0.62541455	7.737884	Sitting_Watch
15:23:10.975	5.748654	0.62251145	7.4892917	0.021774903	-0.023413243	-0.013003489	5.993924	0.6161878	7.737149	Sitting_Watch
15:23:11.001	5.748654	0.62251145	7.4892917	0.021774903	-0.023413243	-0.013003489	5.993924	0.6161878	7.737149	Sitting_Watch
15:23:11.024	5.748654	0.62251145	7.4892917	0.021774903	-0.023413243	-0.013003489	5.993924	0.6161878	7.737149	Sitting_Watch
15:23:11.047	5.748654	0.62251145	7.4892917	0.021774903	-0.023413243	-0.013003489	5.993924	0.6161878	7.737149	Sitting_Watch
15:23:11.069	5.748654	0.62251145	7.4892917	0.021774903	-0.023413243	-0.013003489	5.993924	0.6161878	7.737149	Sitting_Watch
15:23:11.091	5.748654	0.62251145	7.4892917	0.021774903	-0.023413243	-0.013003489	5.993924	0.6161878	7.737149	Sitting_Watch
15:23:11.119	5.748654	0.62251145	7.4892917	0.021774903	-0.023413243	-0.013003489	5.993924	0.6161878	7.737149	Sitting_Watch
15:23:11.142	5.803722	0.70870537	7.4629545	0.0034489452	-0.008141612	0.05419169	5.9989834	0.63903344	7.731373	Sitting_Watch
15:23:11.164	5.803722	0.70870537	7.4629545	0.0034489452	-0.008141612	0.05419169	5.9989834	0.63903344	7.731373	Sitting_Watch
15:23:11.186	5.803722	0.70870537	7.4629545	0.0034489452	-0.008141612	0.05419169	5.9989834	0.63903344	7.731373	Sitting_Watch
15:23:11.208	5.803722	0.70870537	7.4629545	0.0034489452	-0.008141612	0.05419169	5.9989834	0.63903344	7.731373	Sitting_Watch
15:23:11.232	5.803722	0.70870537	7.4629545	0.0034489452	-0.008141612	0.05419169	5.9989834	0.63903344	7.731373	Sitting_Watch
15:23:11.254	5.803722	0.70870537	7.4629545	0.0034489452	-0.008141612	0.05419169	5.9989834	0.63903344	7.731373	Sitting_Watch
15:23:11.278	5.803722	0.70870537	7.4629545	0.0034489452	-0.008141612	0.05419169	5.9989834	0.63903344	7.731373	Sitting_Watch
15:23:11.302	5.803722	0.70870537	7.4629545	0.0034489452	-0.008141612	0.05419169	5.9989834	0.63903344	7.731373	Sitting_Watch
15:23:11.325	5.784568	0.55307746	7.5515428	0.0028380798	-0.022191513	-0.0038405098	6.001996	0.6153686	7.730953	Sitting_Watch
15:23:11.349	5.784568	0.55307746	7.5515428	0.0028380798	-0.022191513	-0.0038405098	6.001996	0.6153686	7.730953	Sitting_Watch
15:23:11.372	5.784568	0.55307746	7.5515428	0.0028380798	-0.022191513	-0.0038405098	6.001996	0.6153686	7.730953	Sitting_Watch
15:23:11.395	5.784568	0.55307746	7.5515428	0.0028380798	-0.022191513	-0.0038405098	6.001996	0.6153686	7.730953	Sitting_Watch
15:23:11.418	5.784568	0.55307746	7.5515428	0.0028380798	-0.022191513	-0.0038405098	6.001996	0.6153686	7.730953	Sitting_Watch
15:23:11.439	5.784568	0.55307746	7.5515428	0.0028380798	-0.022191513	-0.0038405098	6.001996	0.6153686	7.730953	Sitting_Watch
15:23:11.461	5.784568	0.55307746	7.5515428	0.0028380798	-0.022191513	-0.0038405098	6.001996	0.6153686	7.730953	Sitting_Watch
15:23:11.485	5.784568	0.55307746	7.5515428	0.0028380798	-0.022191513	-0.0038405098	6.001996	0.6153686	7.730953	Sitting_Watch
15:23:11.508	5.8444247	0.60335726	7.405492	-0.00876836	0.0010213667	0.034033135	6.011922	0.6212334	7.7227707	Sitting_Watch
15:23:11.531	5.8444247	0.60335726	7.405492	-0.00876836	0.0010213667	0.034033135	6.011922	0.6212334	7.7227707	Sitting_Watch
15:23:11.553	5.8444247	0.60335726	7.405492	-0.00876836	0.0010213667	0.034033135	6.011922	0.6212334	7.7227707	Sitting_Watch
15:23:11.575	5.8444247	0.60335726	7.405492	-0.00876836	0.0010213667	0.034033135	6.011922	0.6212334	7.7227707	Sitting_Watch
15:23:11.598	5.8444247	0.60335726	7.405492	-0.00876836	0.0010213667	0.034033135	6.011922	0.6212334	7.7227707	Sitting_Watch
15:23:11.622	5.8444247	0.60335726	7.405492	-0.00876836	0.0010213667	0.034033135	6.011922	0.6212334	7.7227707	Sitting_Watch
15:23:11.645	5.8444247	0.60335726	7.405492	-0.00876836	0.0010213667	0.034033135	6.011922	0.6212334	7.7227707	Sitting_Watch
15:23:11.669	5.8444247	0.60335726	7.405492	-0.00876836	0.0010213667	0.034033135	6.011922	0.6212334	7.7227707	Sitting_Watch
15:23:11.691	5.8611846	0.67279124	7.4030976	-0.00082711154	-0.022802377	0.0022681428	6.0131025	0.6160462	7.722269	Sitting_Watch
15:23:11.716	5.8611846	0.67279124	7.4030976	-0.00082711154	-0.022802377	0.0022681428	6.0131025	0.6160462	7.722269	Sitting_Watch
15:23:11.739	5.8611846	0.67279124	7.4030976	-0.00082711154	-0.022802377	0.0022681428	6.0131025	0.6160462	7.722269	Sitting_Watch
15:23:11.761	5.8611846	0.67279124	7.4030976	-0.00082711154	-0.022802377	0.0022681428	6.0131025	0.6160462	7.722269	Sitting_Watch
15:23:11.785	5.8611846	0.67279124	7.4030976	-0.00082711154	-0.022802377	0.0022681428	6.0131025	0.6160462	7.722269	Sitting_Watch
15:23:11.807	5.8611846	0.67279124	7.4030976	-0.00082711154	-0.022802377	0.0022681428	6.0131025	0.6160462	7.722269	Sitting_Watch
15:23:11.831	5.8611846	0.67279124	7.4030976	-0.00082711154	-0.022802377	0.0022681428	6.0131025	0.6160462	7.722269	Sitting_Watch
15:23:11.855	5.8611846	0.67279124	7.4030976	-0.00082711154	-0.022802377	0.0022681428	6.0131025	0.6160462	7.722269	Sitting_Watch
15:23:11.879	5.770202	0.6273	7.51084	-0.009379225	-0.008141612	0.005322469	6.012288	0.6093705	7.7234306	Sitting_Watch
15:23:11.902	5.770202	0.6273	7.51084	-0.009379225	-0.008141612	0.005322469	6.012288	0.6093705	7.7234306	Sitting_Watch
15:23:11.925	5.770202	0.6273	7.51084	-0.009379225	-0.008141612	0.005322469	6.012288	0.6093705	7.7234306	Sitting_Watch
15:23:11.948	5.770202	0.6273	7.51084	-0.009379225	-0.008141612	0.005322469	6.012288	0.6093705	7.7234306	Sitting_Watch
15:23:11.972	5.770202	0.6273	7.51084	-0.009379225	-0.008141612	0.005322469	6.012288	0.6093705	7.7234306	Sitting_Watch
15:23:11.994	5.770202	0.6273	7.51084	-0.009379225	-0.008141612	0.005322469	6.012288	0.6093705	7.7234306	Sitting_Watch
15:23:12.017	5.770202	0.6273	7.51084	-0.009379225	-0.008141612	0.005322469	6.012288	0.6093705	7.7234306	Sitting_Watch
15:23:12.039	5.770202	0.6273	7.51084	0.010168463	-0.009974208	0.0071550645	6.012288	0.6093705	7.7234306	Sitting_Watch
15:23:12.062	5.837242	0.6703969	7.4414062	0.010168463	-0.009974208	0.0071550645	6.0144744	0.6127351	7.7214613	Sitting_Watch
15:23:12.086	5.837242	0.6703969	7.4414062	0.010168463	-0.009974208	0.0071550645	6.0144744	0.6127351	7.7214613	Sitting_Watch
15:23:12.109	5.837242	0.6703969	7.4414062	0.010168463	-0.009974208	0.0071550645	6.0144744	0.6127351	7.7214613	Sitting_Watch
15:23:12.133	5.837242	0.6703969	7.4414062	0.010168463	-0.009974208	0.0071550645	6.0144744	0.6127351	7.7214613	Sitting_Watch
15:23:12.156	5.837242	0.6703969	7.4414062	0.010168463	-0.009974208	0.0071550645	6.0144744	0.6127351	7.7214613	Sitting_Watch
15:23:12.180	5.837242	0.6703969	7.4414062	0.010168463	-0.009974208	0.0071550645	6.0144744	0.6127351	7.7214613	Sitting_Watch
15:23:12.205	5.837242	0.6703969	7.4414062	0.010168463	-0.009974208	0.0071550645	6.0144744	0.6127351	7.7214613	Sitting_Watch
15:23:12.228	5.707951	0.44054657	7.7694216	-0.0051031685	0.0034648278	0.0089876605	5.991474	0.6057224	7.739874	Sitting_Watch
15:23:12.250	5.707951	0.44054657	7.7694216	-0.0051031685	0.0034648278	0.0089876605	5.991474	0.6057224	7.739874	Sitting_Watch
15:23:12.272	5.707951	0.44054657	7.7694216	-0.0051031685	0.0034648278	0.0089876605	5.991474	0.6057224	7.739874	Sitting_Watch
15:23:12.294	5.707951	0.44054657	7.7694216	-0.0051031685	0.0034648278	0.0089876605	5.991474	0.6057224	7.739874	Sitting_Watch
15:23:12.317	5.707951	0.44054657	7.7694216	-0.0051031685	0.0034648278	0.0089876605	5.991474	0.6057224	7.739874	Sitting_Watch
15:23:12.340	5.707951	0.44054657	7.7694216	-0.0051031685	0.0034648278	0.0089876605	5.991474	0.6057224	7.739874	Sitting_Watch
15:23:12.363	5.707951	0.44054657	7.7694216	-0.0051031685	0.0034648278	0.0089876605	5.991474	0.6057224	7.739874	Sitting_Watch
15:23:12.387	5.707951	0.44054657	7.7694216	-0.0051031685	0.0034648278	0.0089876605	5.991474	0.6057224	7.739874	Sitting_Watch
15:23:12.410	5.8180876	0.72546524	7.4988685	-0.013044416	0.041338474	0.01937237	5.995654	0.619638	7.735534	Sitting_Watch
15:23:12.434	5.8180876	0.72546524	7.4988685	-0.013044416	0.041338474	0.01937237	5.995654	0.619638	7.735534	Sitting_Watch
15:23:12.457	5.8180876	0.72546524	7.4988685	-0.013044416	0.041338474	0.01937237	5.995654	0.619638	7.735534	Sitting_Watch
15:23:12.482	5.8180876	0.72546524	7.4988685	-0.013044416	0.041338474	0.01937237	5.995654	0.619638	7.735534	Sitting_Watch
15:23:12.505	5.8180876	0.72546524	7.4988685	-0.013044416	0.041338474	0.01937237	5.995654	0.619638	7.735534	Sitting_Watch
15:23:12.528	5.8180876	0.72546524	7.4988685	-0.013044416	0.041338474	0.01937237	5.995654	0.619638	7.735534	Sitting_Watch
15:23:12.558	5.8180876	0.72546524	7.4988685	-0.013044416	0.041338474	0.01937237	5.995654	0.619638	7.735534	Sitting_Watch
15:23:12.582	5.784568	0.5794145	7.4438004	-0.013044416	0.007740884	-0.012392623	5.994024	0.62016517	7.736756	Sitting_Watch
15:23:12.604	5.784568	0.5794145	7.4438004	-0.013044416	0.007740884	-0.012392623	5.994024	0.62016517	7.736756	Sitting_Watch
15:23:12.628	5.784568	0.5794145	7.4438004	-0.013044416	0.007740884	-0.012392623	5.994024	0.62016517	7.736756	Sitting_Watch
15:23:12.651	5.784568	0.5794145	7.4438004	-0.013044416	0.007740884	-0.012392623	5.994024	0.62016517	7.736756	Sitting_Watch
15:23:12.675	5.784568	0.5794145	7.4438004	-0.013044416	0.007740884	-0.012392623	5.994024	0.62016517	7.736756	Sitting_Watch
15:23:12.699	5.784568	0.5794145	7.4438004	-0.013044416	0.007740884	-0.012392623	5.994024	0.62016517	7.736756	Sitting_Watch
15:23:12.722	5.784568	0.5794145	7.4438004	-0.013044416	0.007740884	-0.012392623	5.994024	0.62016517	7.736756	Sitting_Watch
15:23:12.745	5.784568	0.5794145	7.4438004	-0.013044416	0.007740884	-0.012392623	5.994024	0.62016517	7.736756	Sitting_Watch
15:23:12.766	5.7654138	0.70631105	7.388732	-0.020985665	0.012016941	0.011431121	5.9929314	0.6281035	7.7369614	Sitting_Watch
15:23:12.789	5.7654138	0.70631105	7.388732	-0.020985665	0.012016941	0.011431121	5.9929314	0.6281035	7.7369614	Sitting_Watch
15:23:12.811	5.7654138	0.70631105	7.388732	-0.020985665	0.012016941	0.011431121	5.9929314	0.6281035	7.7369614	Sitting_Watch
15:23:12.834	5.7654138	0.70631105	7.388732	-0.020985665	0.012016941	0.011431121	5.9929314	0.6281035	7.7369614	Sitting_Watch
15:23:12.857	5.7654138	0.70631105	7.388732	-0.020985665	0.012016941	0.011431121	5.9929314	0.6281035	7.7369614	Sitting_Watch
15:23:12.880	5.7654138	0.70631105	7.388732	-0.020985665	0.012016941	0.011431121	5.9929314	0.6281035	7.7369614	Sitting_Watch
15:23:12.903	5.7654138	0.70631105	7.388732	-0.020985665	0.012016941	0.011431121	5.9929314	0.6281035	7.7369614	Sitting_Watch
15:23:12.927	5.7654138	0.70631105	7.388732	-0.020985665	0.012016941	0.011431121	5.9929314	0.6281035	7.7369614	Sitting_Watch
15:23:12.951	5.7558365	0.6368771	7.6042166	-0.006324899	-0.0136394	0.021204965	5.9758773	0.6264858	7.7502723	Sitting_Watch
15:23:12.975	5.7558365	0.6368771	7.6042166	-0.006324899	-0.0136394	0.021204965	5.9758773	0.6264858	7.7502723	Sitting_Watch
15:23:12.998	5.7558365	0.6368771	7.6042166	-0.006324899	-0.0136394	0.021204965	5.9758773	0.6264858	7.7502723	Sitting_Watch
15:23:13.022	5.7558365	0.6368771	7.6042166	-0.006324899	-0.0136394	0.021204965	5.9758773	0.6264858	7.7502723	Sitting_Watch
15:23:13.044	5.7558365	0.6368771	7.6042166	-0.006324899	-0.0136394	0.021204965	5.9758773	0.6264858	7.7502723	Sitting_Watch
15:23:13.067	5.7558365	0.6368771	7.6042166	-0.006324899	-0.0136394	0.021204965	5.9758773	0.6264858	7.7502723	Sitting_Watch
15:23:13.090	5.7558365	0.6368771	7.6042166	-0.006324899	-0.0136394	0.021204965	5.9758773	0.6264858	7.7502723	Sitting_Watch
15:23:13.113	5.7558365	0.6368771	7.6042166	-0.006324899	-0.0136394	0.021204965	5.9758773	0.6264858	7.7502723	Sitting_Watch
15:23:13.138	5.7965393	0.6273	7.4222517	0.00039461895	0.0052974233	0.021204965	5.9831605	0.63058823	7.7443166	Sitting_Watch
15:23:13.160	5.7965393	0.6273	7.4222517	0.00039461895	0.0052974233	0.021204965	5.9831605	0.63058823	7.7443166	Sitting_Watch
15:23:13.182	5.7965393	0.6273	7.4222517	0.00039461895	0.0052974233	0.021204965	5.9831605	0.63058823	7.7443166	Sitting_Watch
15:23:13.204	5.7965393	0.6273	7.4222517	0.00039461895	0.0052974233	0.021204965	5.9831605	0.63058823	7.7443166	Sitting_Watch
15:23:13.228	5.7965393	0.6273	7.4222517	0.00039461895	0.0052974233	0.021204965	5.9831605	0.63058823	7.7443166	Sitting_Watch
15:23:13.252	5.7965393	0.6273	7.4222517	0.00039461895	0.0052974233	0.021204965	5.9831605	0.63058823	7.7443166	Sitting_Watch
15:23:13.275	5.7965393	0.6273	7.4222517	0.00039461895	0.0052974233	0.021204965	5.9831605	0.63058823	7.7443166	Sitting_Watch
15:23:13.298	5.7965393	0.6273	7.4222517	0.00039461895	0.0052974233	0.021204965	5.9831605	0.63058823	7.7443166	Sitting_Watch
15:23:13.321	5.784568	0.6201172	7.5036573	0.0022272146	0.013238671	0.024259292	5.98957	0.63105065	7.739326	Sitting_Watch
15:23:13.344	5.784568	0.6201172	7.5036573	0.0022272146	0.013238671	0.024259292	5.98957	0.63105065	7.739326	Sitting_Watch
15:23:13.365	5.784568	0.6201172	7.5036573	0.0022272146	0.013238671	0.024259292	5.98957	0.63105065	7.739326	Sitting_Watch
15:23:13.388	5.784568	0.6201172	7.5036573	0.0022272146	0.013238671	0.024259292	5.98957	0.63105065	7.739326	Sitting_Watch
15:23:13.411	5.784568	0.6201172	7.5036573	0.0022272146	0.013238671	0.024259292	5.98957	0.63105065	7.739326	Sitting_Watch
15:23:13.434	5.784568	0.6201172	7.5036573	0.0022272146	0.013238671	0.024259292	5.98957	0.63105065	7.739326	Sitting_Watch
15:23:13.461	5.784568	0.6201172	7.5036573	0.0022272146	0.013238671	0.024259292	5.98957	0.63105065	7.739326	Sitting_Watch
15:23:13.486	5.8061166	0.7398309	7.3743663	-0.0014379768	-0.009363342	-0.008116567	5.9938054	0.6304616	7.736095	Sitting_Watch
15:23:13.509	5.8061166	0.7398309	7.3743663	-0.0014379768	-0.009363342	-0.008116567	5.9938054	0.6304616	7.736095	Sitting_Watch
15:23:13.532	5.8061166	0.7398309	7.3743663	-0.0014379768	-0.009363342	-0.008116567	5.9938054	0.6304616	7.736095	Sitting_Watch
15:23:13.556	5.8061166	0.7398309	7.3743663	-0.0014379768	-0.009363342	-0.008116567	5.9938054	0.6304616	7.736095	Sitting_Watch
15:23:13.581	5.8061166	0.7398309	7.3743663	-0.0014379768	-0.009363342	-0.008116567	5.9938054	0.6304616	7.736095	Sitting_Watch
15:23:13.603	5.8061166	0.7398309	7.3743663	-0.0014379768	-0.009363342	-0.008116567	5.9938054	0.6304616	7.736095	Sitting_Watch
15:23:13.625	5.8061166	0.7398309	7.3743663	-0.0014379768	-0.009363342	-0.008116567	5.9938054	0.6304616	7.736095	Sitting_Watch
15:23:13.647	5.8061166	0.7398309	7.3743663	-0.0014379768	-0.009363342	-0.008116567	5.9938054	0.6304616	7.736095	Sitting_Watch
15:23:13.670	5.794145	0.6368771	7.4270406	-0.022207396	-0.044793524	0.008376795	5.976722	0.6330964	7.7490845	Sitting_Watch
15:23:13.694	5.794145	0.6368771	7.4270406	-0.022207396	-0.044793524	0.008376795	5.976722	0.6330964	7.7490845	Sitting_Watch
15:23:13.718	5.794145	0.6368771	7.4270406	-0.022207396	-0.044793524	0.008376795	5.976722	0.6330964	7.7490845	Sitting_Watch
15:23:13.742	5.794145	0.6368771	7.4270406	-0.022207396	-0.044793524	0.008376795	5.976722	0.6330964	7.7490845	Sitting_Watch
15:23:13.765	5.794145	0.6368771	7.4270406	-0.022207396	-0.044793524	0.008376795	5.976722	0.6330964	7.7490845	Sitting_Watch
15:23:13.788	5.794145	0.6368771	7.4270406	-0.022207396	-0.044793524	0.008376795	5.976722	0.6330964	7.7490845	Sitting_Watch
15:23:13.812	5.794145	0.6368771	7.4270406	-0.022207396	-0.044793524	0.008376795	5.976722	0.6330964	7.7490845	Sitting_Watch
15:23:13.835	5.794145	0.6368771	7.4270406	-0.022207396	-0.044793524	0.008376795	5.976722	0.6330964	7.7490845	Sitting_Watch
15:23:13.856	5.774991	0.7901107	7.59464	0.007725002	-0.018526321	0.0016572775	5.9833198	0.6298498	7.744257	Sitting_Watch
15:23:13.879	5.774991	0.7901107	7.59464	0.007725002	-0.018526321	0.0016572775	5.9833198	0.6298498	7.744257	Sitting_Watch
15:23:13.903	5.774991	0.7901107	7.59464	0.007725002	-0.018526321	0.0016572775	5.9833198	0.6298498	7.744257	Sitting_Watch
15:23:13.928	5.774991	0.7901107	7.59464	0.007725002	-0.018526321	0.0016572775	5.9833198	0.6298498	7.744257	Sitting_Watch
15:23:13.951	5.774991	0.7901107	7.59464	0.007725002	-0.018526321	0.0016572775	5.9833198	0.6298498	7.744257	Sitting_Watch
15:23:13.974	5.774991	0.7901107	7.59464	0.007725002	-0.018526321	0.0016572775	5.9833198	0.6298498	7.744257	Sitting_Watch
15:23:13.997	5.774991	0.7901107	7.59464	0.007725002	-0.018526321	0.0016572775	5.9833198	0.6298498	7.744257	Sitting_Watch
15:23:14.021	5.774991	0.7901107	7.59464	0.005281541	0.012016941	0.016318042	5.9833198	0.6298498	7.744257	Sitting_Watch
15:23:14.049	5.830059	0.600963	7.4629545	0.005281541	0.012016941	0.016318042	5.997107	0.6288575	7.7336683	Sitting_Watch
15:23:14.077	5.830059	0.600963	7.4629545	0.005281541	0.012016941	0.016318042	5.997107	0.6288575	7.7336683	Sitting_Watch
15:23:14.099	5.830059	0.600963	7.4629545	0.005281541	0.012016941	0.016318042	5.997107	0.6288575	7.7336683	Sitting_Watch
15:23:14.121	5.830059	0.600963	7.4629545	0.005281541	0.012016941	0.016318042	5.997107	0.6288575	7.7336683	Sitting_Watch
15:23:14.143	5.830059	0.600963	7.4629545	0.005281541	0.012016941	0.016318042	5.997107	0.6288575	7.7336683	Sitting_Watch
15:23:14.165	5.830059	0.600963	7.4629545	0.005281541	0.012016941	0.016318042	5.997107	0.6288575	7.7336683	Sitting_Watch
15:23:14.188	5.830059	0.600963	7.4629545	0.005281541	0.012016941	0.016318042	5.997107	0.6288575	7.7336683	Sitting_Watch
15:23:14.210	5.8156934	0.6943397	7.2618356	0.0065032714	-0.023413243	0.0041007386	5.9999127	0.6322284	7.7312136	Sitting_Watch
15:23:14.233	5.8156934	0.6943397	7.2618356	0.0065032714	-0.023413243	0.0041007386	5.9999127	0.6322284	7.7312136	Sitting_Watch
15:23:14.256	5.8156934	0.6943397	7.2618356	0.0065032714	-0.023413243	0.0041007386	5.9999127	0.6322284	7.7312136	Sitting_Watch
15:23:14.280	5.8156934	0.6943397	7.2618356	0.0065032714	-0.023413243	0.0041007386	5.9999127	0.6322284	7.7312136	Sitting_Watch
15:23:14.304	5.8156934	0.6943397	7.2618356	0.0065032714	-0.023413243	0.0041007386	5.9999127	0.6322284	7.7312136	Sitting_Watch
15:23:14.328	5.8156934	0.6943397	7.2618356	0.0065032714	-0.023413243	0.0041007386	5.9999127	0.6322284	7.7312136	Sitting_Watch
15:23:14.350	5.8156934	0.6943397	7.2618356	0.0065032714	-0.023413243	0.0041007386	5.9999127	0.6322284	7.7312136	Sitting_Watch
15:23:14.372	5.8156934	0.6943397	7.2618356	0.0065032714	-0.023413243	0.0041007386	5.9999127	0.6322284	7.7312136	Sitting_Watch
15:23:14.395	5.774991	0.74222517	7.4701376	0.004670676	-0.0038655554	0.0016572775	6.0008206	0.6452566	7.7294354	Sitting_Watch
15:23:14.420	5.774991	0.74222517	7.4701376	0.004670676	-0.0038655554	0.0016572775	6.0008206	0.6452566	7.7294354	Sitting_Watch
15:23:14.444	5.774991	0.74222517	7.4701376	0.004670676	-0.0038655554	0.0016572775	6.0008206	0.6452566	7.7294354	Sitting_Watch
15:23:14.467	5.774991	0.74222517	7.4701376	0.004670676	-0.0038655554	0.0016572775	6.0008206	0.6452566	7.7294354	Sitting_Watch
15:23:14.489	5.774991	0.74222517	7.4701376	0.004670676	-0.0038655554	0.0016572775	6.0008206	0.6452566	7.7294354	Sitting_Watch
15:23:14.513	5.774991	0.74222517	7.4701376	0.004670676	-0.0038655554	0.0016572775	6.0008206	0.6452566	7.7294354	Sitting_Watch
15:23:14.536	5.774991	0.74222517	7.4701376	0.004670676	-0.0038655554	0.0016572775	6.0008206	0.6452566	7.7294354	Sitting_Watch
15:23:14.561	5.774991	0.74222517	7.4701376	0.004670676	-0.0038655554	0.0016572775	6.0008206	0.6452566	7.7294354	Sitting_Watch
15:23:14.585	5.791751	0.5698374	7.515629	0.007725002	-0.010585072	0.0065441993	5.995764	0.6350657	7.7341986	Sitting_Watch
15:23:14.609	5.791751	0.5698374	7.515629	0.007725002	-0.010585072	0.0065441993	5.995764	0.6350657	7.7341986	Sitting_Watch
15:23:14.631	5.791751	0.5698374	7.515629	0.007725002	-0.010585072	0.0065441993	5.995764	0.6350657	7.7341986	Sitting_Watch
15:23:14.653	5.791751	0.5698374	7.515629	0.007725002	-0.010585072	0.0065441993	5.995764	0.6350657	7.7341986	Sitting_Watch
15:23:14.676	5.791751	0.5698374	7.515629	0.007725002	-0.010585072	0.0065441993	5.995764	0.6350657	7.7341986	Sitting_Watch
15:23:14.698	5.791751	0.5698374	7.515629	0.007725002	-0.010585072	0.0065441993	5.995764	0.6350657	7.7341986	Sitting_Watch
15:23:14.722	5.791751	0.5698374	7.515629	0.007725002	-0.010585072	0.0065441993	5.995764	0.6350657	7.7341986	Sitting_Watch
15:23:14.745	5.8444247	0.7015225	7.537177	-0.0099900905	0.02362338	0.027313618	6.0002027	0.64725804	7.729744	Sitting_Watch
15:23:14.769	5.8444247	0.7015225	7.537177	-0.0099900905	0.02362338	0.027313618	6.0002027	0.64725804	7.729744	Sitting_Watch
15:23:14.793	5.8444247	0.7015225	7.537177	-0.0099900905	0.02362338	0.027313618	6.0002027	0.64725804	7.729744	Sitting_Watch
15:23:14.816	5.8444247	0.7015225	7.537177	-0.0099900905	0.02362338	0.027313618	6.0002027	0.64725804	7.729744	Sitting_Watch
15:23:14.840	5.8444247	0.7015225	7.537177	-0.0099900905	0.02362338	0.027313618	6.0002027	0.64725804	7.729744	Sitting_Watch
15:23:14.862	5.8444247	0.7015225	7.537177	-0.0099900905	0.02362338	0.027313618	6.0002027	0.64725804	7.729744	Sitting_Watch
15:23:14.886	5.8444247	0.7015225	7.537177	-0.0099900905	0.02362338	0.027313618	6.0002027	0.64725804	7.729744	Sitting_Watch
15:23:14.909	5.8444247	0.7015225	7.537177	-0.0099900905	0.02362338	0.027313618	6.0002027	0.64725804	7.729744	Sitting_Watch
15:23:14.930	5.810905	0.6249057	7.434223	-0.010600955	0.00041050144	0.0089876605	6.0062733	0.6431961	7.725368	Sitting_Watch
15:23:14.953	5.810905	0.6249057	7.434223	-0.010600955	0.00041050144	0.0089876605	6.0062733	0.6431961	7.725368	Sitting_Watch
15:23:14.975	5.810905	0.6249057	7.434223	-0.010600955	0.00041050144	0.0089876605	6.0062733	0.6431961	7.725368	Sitting_Watch
15:23:14.999	5.810905	0.6249057	7.434223	-0.010600955	0.00041050144	0.0089876605	6.0062733	0.6431961	7.725368	Sitting_Watch
15:23:15.023	5.810905	0.6249057	7.434223	-0.010600955	0.00041050144	0.0089876605	6.0062733	0.6431961	7.725368	Sitting_Watch
15:23:15.046	5.810905	0.6249057	7.434223	-0.010600955	0.00041050144	0.0089876605	6.0062733	0.6431961	7.725368	Sitting_Watch
15:23:15.070	5.810905	0.6249057	7.434223	-0.010600955	0.00041050144	0.0089876605	6.0062733	0.6431961	7.725368	Sitting_Watch
15:23:15.093	5.810905	0.6249057	7.434223	-0.010600955	0.00041050144	0.0089876605	6.0062733	0.6431961	7.725368	Sitting_Watch
15:23:15.121	5.791751	0.68715686	7.474926	-0.0057140337	0.0010213667	0.0022681428	6.004883	0.6444254	7.7263465	Sitting_Watch
15:23:15.144	5.791751	0.68715686	7.474926	-0.0057140337	0.0010213667	0.0022681428	6.004883	0.6444254	7.7263465	Sitting_Watch
15:23:15.165	5.791751	0.68715686	7.474926	-0.0057140337	0.0010213667	0.0022681428	6.004883	0.6444254	7.7263465	Sitting_Watch
15:23:15.188	5.791751	0.68715686	7.474926	-0.0057140337	0.0010213667	0.0022681428	6.004883	0.6444254	7.7263465	Sitting_Watch
15:23:15.210	5.791751	0.68715686	7.474926	-0.0057140337	0.0010213667	0.0022681428	6.004883	0.6444254	7.7263465	Sitting_Watch
15:23:15.234	5.791751	0.68715686	7.474926	-0.0057140337	0.0010213667	0.0022681428	6.004883	0.6444254	7.7263465	Sitting_Watch
15:23:15.257	5.791751	0.68715686	7.474926	-0.0057140337	0.0010213667	0.0022681428	6.004883	0.6444254	7.7263465	Sitting_Watch
15:23:15.281	5.791751	0.68715686	7.474926	-0.0057140337	0.0010213667	0.0022681428	6.004883	0.6444254	7.7263465	Sitting_Watch
15:23:15.305	5.784568	0.6751855	7.556331	-0.010600955	0.010184345	-0.009338297	6.00453	0.6426812	7.7267675	Sitting_Watch
15:23:15.329	5.784568	0.6751855	7.556331	-0.010600955	0.010184345	-0.009338297	6.00453	0.6426812	7.7267675	Sitting_Watch
15:23:15.354	5.784568	0.6751855	7.556331	-0.010600955	0.010184345	-0.009338297	6.00453	0.6426812	7.7267675	Sitting_Watch
15:23:15.377	5.784568	0.6751855	7.556331	-0.010600955	0.010184345	-0.009338297	6.00453	0.6426812	7.7267675	Sitting_Watch
15:23:15.402	5.784568	0.6751855	7.556331	-0.010600955	0.010184345	-0.009338297	6.00453	0.6426812	7.7267675	Sitting_Watch
15:23:15.427	5.784568	0.6751855	7.556331	-0.010600955	0.010184345	-0.009338297	6.00453	0.6426812	7.7267675	Sitting_Watch
15:23:15.449	5.784568	0.6751855	7.556331	-0.010600955	0.010184345	-0.009338297	6.00453	0.6426812	7.7267675	Sitting_Watch
15:23:15.472	5.808511	0.68715686	7.379155	-0.014266146	0.007740884	0.011431121	6.0060215	0.6424997	7.725623	Sitting_Watch
15:23:15.495	5.808511	0.68715686	7.379155	-0.014266146	0.007740884	0.011431121	6.0060215	0.6424997	7.725623	Sitting_Watch
15:23:15.518	5.808511	0.68715686	7.379155	-0.014266146	0.007740884	0.011431121	6.0060215	0.6424997	7.725623	Sitting_Watch
15:23:15.540	5.808511	0.68715686	7.379155	-0.014266146	0.007740884	0.011431121	6.0060215	0.6424997	7.725623	Sitting_Watch
15:23:15.567	5.808511	0.68715686	7.379155	-0.014266146	0.007740884	0.011431121	6.0060215	0.6424997	7.725623	Sitting_Watch
15:23:15.591	5.808511	0.68715686	7.379155	-0.014266146	0.007740884	0.011431121	6.0060215	0.6424997	7.725623	Sitting_Watch
15:23:15.614	5.808511	0.68715686	7.379155	-0.014266146	0.007740884	0.011431121	6.0060215	0.6424997	7.725623	Sitting_Watch
15:23:15.637	5.808511	0.68715686	7.379155	-0.014266146	0.007740884	0.011431121	6.0060215	0.6424997	7.725623	Sitting_Watch
15:23:15.662	5.770202	0.62251145	7.4438004	-0.020985665	0.004686558	0.023648426	5.996129	0.6372956	7.7337346	Sitting_Watch
15:23:15.685	5.770202	0.62251145	7.4438004	-0.020985665	0.004686558	0.023648426	5.996129	0.6372956	7.7337346	Sitting_Watch
15:23:15.708	5.770202	0.62251145	7.4438004	-0.020985665	0.004686558	0.023648426	5.996129	0.6372956	7.7337346	Sitting_Watch
15:23:15.732	5.770202	0.62251145	7.4438004	-0.020985665	0.004686558	0.023648426	5.996129	0.6372956	7.7337346	Sitting_Watch
15:23:15.755	5.770202	0.62251145	7.4438004	-0.020985665	0.004686558	0.023648426	5.996129	0.6372956	7.7337346	Sitting_Watch
15:23:15.779	5.770202	0.62251145	7.4438004	-0.020985665	0.004686558	0.023648426	5.996129	0.6372956	7.7337346	Sitting_Watch
15:23:15.802	5.770202	0.62251145	7.4438004	-0.020985665	0.004686558	0.023648426	5.996129	0.6372956	7.7337346	Sitting_Watch
15:23:15.826	5.7989335	0.6751855	7.51084	-0.006324899	0.020569054	-0.009338297	5.9984818	0.62877446	7.7326074	Sitting_Watch
15:23:15.849	5.7989335	0.6751855	7.51084	-0.006324899	0.020569054	-0.009338297	5.9984818	0.62877446	7.7326074	Sitting_Watch
15:23:15.872	5.7989335	0.6751855	7.51084	-0.006324899	0.020569054	-0.009338297	5.9984818	0.62877446	7.7326074	Sitting_Watch
15:23:15.896	5.7989335	0.6751855	7.51084	-0.006324899	0.020569054	-0.009338297	5.9984818	0.62877446	7.7326074	Sitting_Watch
15:23:15.918	5.7989335	0.6751855	7.51084	-0.006324899	0.020569054	-0.009338297	5.9984818	0.62877446	7.7326074	Sitting_Watch
15:23:15.941	5.7989335	0.6751855	7.51084	-0.006324899	0.020569054	-0.009338297	5.9984818	0.62877446	7.7326074	Sitting_Watch
15:23:15.963	5.7989335	0.6751855	7.51084	-0.006324899	0.020569054	-0.009338297	5.9984818	0.62877446	7.7326074	Sitting_Watch
15:23:15.985	5.7989335	0.6751855	7.51084	-0.006324899	0.020569054	-0.009338297	5.9984818	0.62877446	7.7326074	Sitting_Watch
15:23:16.007	5.849213	0.5698374	7.369578	0.009557597	0.0059082885	0.0089876605	5.991637	0.6280935	7.737965	Sitting_Watch
15:23:16.031	5.849213	0.5698374	7.369578	0.009557597	0.0059082885	0.0089876605	5.991637	0.6280935	7.737965	Sitting_Watch
15:23:16.055	5.849213	0.5698374	7.369578	0.009557597	0.0059082885	0.0089876605	5.991637	0.6280935	7.737965	Sitting_Watch
15:23:16.078	5.849213	0.5698374	7.369578	0.009557597	0.0059082885	0.0089876605	5.991637	0.6280935	7.737965	Sitting_Watch
15:23:16.102	5.849213	0.5698374	7.369578	0.009557597	0.0059082885	0.0089876605	5.991637	0.6280935	7.737965	Sitting_Watch
15:23:16.125	5.849213	0.5698374	7.369578	0.009557597	0.0059082885	0.0089876605	5.991637	0.6280935	7.737965	Sitting_Watch
15:23:16.148	5.849213	0.5698374	7.369578	0.009557597	0.0059082885	0.0089876605	5.991637	0.6280935	7.737965	Sitting_Watch
15:23:16.172	5.849213	0.5698374	7.369578	0.009557597	0.0059082885	0.0089876605	5.991637	0.6280935	7.737965	Sitting_Watch
15:23:16.195	5.784568	0.6751855	7.472532	-0.013655282	-0.00081122905	0.01692891	5.9734454	0.636051	7.7513714	Sitting_Watch
15:23:16.217	5.784568	0.6751855	7.472532	-0.013655282	-0.00081122905	0.01692891	5.9734454	0.636051	7.7513714	Sitting_Watch
15:23:16.238	5.784568	0.6751855	7.472532	-0.013655282	-0.00081122905	0.01692891	5.9734454	0.636051	7.7513714	Sitting_Watch
15:23:16.260	5.784568	0.6751855	7.472532	-0.013655282	-0.00081122905	0.01692891	5.9734454	0.636051	7.7513714	Sitting_Watch
15:23:16.283	5.784568	0.6751855	7.472532	-0.013655282	-0.00081122905	0.01692891	5.9734454	0.636051	7.7513714	Sitting_Watch
15:23:16.307	5.784568	0.6751855	7.472532	-0.013655282	-0.00081122905	0.01692891	5.9734454	0.636051	7.7513714	Sitting_Watch
15:23:16.330	5.784568	0.6751855	7.472532	-0.013655282	-0.00081122905	0.01692891	5.9734454	0.636051	7.7513714	Sitting_Watch
15:23:16.354	5.784568	0.6751855	7.472532	-0.013655282	-0.00081122905	0.01692891	5.9734454	0.636051	7.7513714	Sitting_Watch
15:23:16.378	5.8228765	0.65363705	7.4533772	0.00039461895	-0.0044764206	0.0047116037	5.9710846	0.63913596	7.752936	Sitting_Watch
15:23:16.402	5.8228765	0.65363705	7.4533772	0.00039461895	-0.0044764206	0.0047116037	5.9710846	0.63913596	7.752936	Sitting_Watch
15:23:16.425	5.8228765	0.65363705	7.4533772	0.00039461895	-0.0044764206	0.0047116037	5.9710846	0.63913596	7.752936	Sitting_Watch
15:23:16.449	5.8228765	0.65363705	7.4533772	0.00039461895	-0.0044764206	0.0047116037	5.9710846	0.63913596	7.752936	Sitting_Watch
15:23:16.473	5.8228765	0.65363705	7.4533772	0.00039461895	-0.0044764206	0.0047116037	5.9710846	0.63913596	7.752936	Sitting_Watch
15:23:16.495	5.8228765	0.65363705	7.4533772	0.00039461895	-0.0044764206	0.0047116037	5.9710846	0.63913596	7.752936	Sitting_Watch
15:23:16.518	5.8228765	0.65363705	7.4533772	0.00039461895	-0.0044764206	0.0047116037	5.9710846	0.63913596	7.752936	Sitting_Watch
15:23:16.539	5.837242	0.72785956	7.307327	0.030937882	-0.037463143	0.038309194	5.980542	0.64645475	7.7450314	Sitting_Watch
15:23:16.562	5.837242	0.72785956	7.307327	0.030937882	-0.037463143	0.038309194	5.980542	0.64645475	7.7450314	Sitting_Watch
15:23:16.584	5.837242	0.72785956	7.307327	0.030937882	-0.037463143	0.038309194	5.980542	0.64645475	7.7450314	Sitting_Watch
15:23:16.607	5.837242	0.72785956	7.307327	0.030937882	-0.037463143	0.038309194	5.980542	0.64645475	7.7450314	Sitting_Watch
15:23:16.630	5.837242	0.72785956	7.307327	0.030937882	-0.037463143	0.038309194	5.980542	0.64645475	7.7450314	Sitting_Watch
15:23:16.653	5.837242	0.72785956	7.307327	0.030937882	-0.037463143	0.038309194	5.980542	0.64645475	7.7450314	Sitting_Watch
15:23:16.675	5.837242	0.72785956	7.307327	0.030937882	-0.037463143	0.038309194	5.980542	0.64645475	7.7450314	Sitting_Watch
15:23:16.699	5.837242	0.72785956	7.307327	0.030937882	-0.037463143	0.038309194	5.980542	0.64645475	7.7450314	Sitting_Watch
15:23:16.725	5.767808	0.6177229	7.4988685	0.0010054843	-0.008752477	0.008376795	5.9827785	0.63275343	7.74444	Sitting_Watch
15:23:16.749	5.767808	0.6177229	7.4988685	0.0010054843	-0.008752477	0.008376795	5.9827785	0.63275343	7.74444	Sitting_Watch
15:23:16.771	5.767808	0.6177229	7.4988685	0.0010054843	-0.008752477	0.008376795	5.9827785	0.63275343	7.74444	Sitting_Watch
15:23:16.796	5.767808	0.6177229	7.4988685	0.0010054843	-0.008752477	0.008376795	5.9827785	0.63275343	7.74444	Sitting_Watch
15:23:16.819	5.767808	0.6177229	7.4988685	0.0010054843	-0.008752477	0.008376795	5.9827785	0.63275343	7.74444	Sitting_Watch
15:23:16.841	5.767808	0.6177229	7.4988685	0.0010054843	-0.008752477	0.008376795	5.9827785	0.63275343	7.74444	Sitting_Watch
15:23:16.864	5.767808	0.6177229	7.4988685	0.0010054843	-0.008752477	0.008376795	5.9827785	0.63275343	7.74444	Sitting_Watch
15:23:16.887	5.767808	0.6177229	7.4988685	0.0010054843	-0.008752477	0.008376795	5.9827785	0.63275343	7.74444	Sitting_Watch
15:23:16.910	5.8228765	0.6608198	7.393521	0.008335867	-0.008141612	0.017539773	5.9943657	0.6395048	7.734918	Sitting_Watch
15:23:16.932	5.8228765	0.6608198	7.393521	0.008335867	-0.008141612	0.017539773	5.9943657	0.6395048	7.734918	Sitting_Watch
15:23:16.956	5.8228765	0.6608198	7.393521	0.008335867	-0.008141612	0.017539773	5.9943657	0.6395048	7.734918	Sitting_Watch
15:23:16.980	5.8228765	0.6608198	7.393521	0.008335867	-0.008141612	0.017539773	5.9943657	0.6395048	7.734918	Sitting_Watch
15:23:17.002	5.8228765	0.6608198	7.393521	0.008335867	-0.008141612	0.017539773	5.9943657	0.6395048	7.734918	Sitting_Watch
15:23:17.026	5.8228765	0.6608198	7.393521	0.008335867	-0.008141612	0.017539773	5.9943657	0.6395048	7.734918	Sitting_Watch
15:23:17.048	5.8228765	0.6608198	7.393521	0.008335867	-0.008141612	0.017539773	5.9943657	0.6395048	7.734918	Sitting_Watch
15:23:17.070	5.8228765	0.6608198	7.393521	0.008335867	-0.008141612	0.017539773	5.9943657	0.6395048	7.734918	Sitting_Watch
15:23:17.092	5.803722	0.6464542	7.431829	0.0034489452	-0.021580646	0.01937237	5.997719	0.64437133	7.731915	Sitting_Watch
15:23:17.115	5.803722	0.6464542	7.431829	0.0034489452	-0.021580646	0.01937237	5.997719	0.64437133	7.731915	Sitting_Watch
15:23:17.138	5.803722	0.6464542	7.431829	0.0034489452	-0.021580646	0.01937237	5.997719	0.64437133	7.731915	Sitting_Watch
15:23:17.160	5.803722	0.6464542	7.431829	0.0034489452	-0.021580646	0.01937237	5.997719	0.64437133	7.731915	Sitting_Watch
15:23:17.184	5.803722	0.6464542	7.431829	0.0034489452	-0.021580646	0.01937237	5.997719	0.64437133	7.731915	Sitting_Watch
15:23:17.208	5.803722	0.6464542	7.431829	0.0034489452	-0.021580646	0.01937237	5.997719	0.64437133	7.731915	Sitting_Watch
15:23:17.231	5.803722	0.6464542	7.431829	0.0034489452	-0.021580646	0.01937237	5.997719	0.64437133	7.731915	Sitting_Watch
15:23:17.254	5.803722	0.6464542	7.431829	0.0034489452	-0.021580646	0.01937237	5.997719	0.64437133	7.731915	Sitting_Watch
15:23:17.279	5.8013277	0.679974	7.379155	0.011390193	0.023012515	-0.013003489	6.0077834	0.6367657	7.7247233	Sitting_Watch
15:23:17.301	5.8013277	0.679974	7.379155	0.011390193	0.023012515	-0.013003489	6.0077834	0.6367657	7.7247233	Sitting_Watch
15:23:17.322	5.8013277	0.679974	7.379155	0.011390193	0.023012515	-0.013003489	6.0077834	0.6367657	7.7247233	Sitting_Watch
15:23:17.344	5.8013277	0.679974	7.379155	0.011390193	0.023012515	-0.013003489	6.0077834	0.6367657	7.7247233	Sitting_Watch
15:23:17.366	5.8013277	0.679974	7.379155	0.011390193	0.023012515	-0.013003489	6.0077834	0.6367657	7.7247233	Sitting_Watch
15:23:17.388	5.8013277	0.679974	7.379155	0.011390193	0.023012515	-0.013003489	6.0077834	0.6367657	7.7247233	Sitting_Watch
15:23:17.412	5.8013277	0.679974	7.379155	0.011390193	0.023012515	-0.013003489	6.0077834	0.6367657	7.7247233	Sitting_Watch
15:23:17.438	5.8013277	0.679974	7.379155	0.011390193	0.023012515	-0.013003489	6.0077834	0.6367657	7.7247233	Sitting_Watch
15:23:17.462	5.7534423	0.63208854	7.4797144	-0.013044416	-0.008141612	0.0041007386	6.004274	0.647233	7.726586	Sitting_Watch
15:23:17.486	5.7534423	0.63208854	7.4797144	-0.013044416	-0.008141612	0.0041007386	6.004274	0.647233	7.726586	Sitting_Watch
15:23:17.509	5.7534423	0.63208854	7.4797144	-0.013044416	-0.008141612	0.0041007386	6.004274	0.647233	7.726586	Sitting_Watch
15:23:17.532	5.7534423	0.63208854	7.4797144	-0.013044416	-0.008141612	0.0041007386	6.004274	0.647233	7.726586	Sitting_Watch
15:23:17.556	5.7534423	0.63208854	7.4797144	-0.013044416	-0.008141612	0.0041007386	6.004274	0.647233	7.726586	Sitting_Watch
15:23:17.579	5.7534423	0.63208854	7.4797144	-0.013044416	-0.008141612	0.0041007386	6.004274	0.647233	7.726586	Sitting_Watch
15:23:17.601	5.7534423	0.63208854	7.4797144	-0.013044416	-0.008141612	0.0041007386	6.004274	0.647233	7.726586	Sitting_Watch
15:23:17.623	5.794145	0.7805336	7.398309	0.0040598107	-0.013028534	0.015096312	6.009712	0.65598774	7.7216163	Sitting_Watch
15:23:17.647	5.794145	0.7805336	7.398309	0.0040598107	-0.013028534	0.015096312	6.009712	0.65598774	7.7216163	Sitting_Watch
15:23:17.671	5.794145	0.7805336	7.398309	0.0040598107	-0.013028534	0.015096312	6.009712	0.65598774	7.7216163	Sitting_Watch
15:23:17.693	5.794145	0.7805336	7.398309	0.0040598107	-0.013028534	0.015096312	6.009712	0.65598774	7.7216163	Sitting_Watch
15:23:17.717	5.794145	0.7805336	7.398309	0.0040598107	-0.013028534	0.015096312	6.009712	0.65598774	7.7216163	Sitting_Watch
15:23:17.740	5.794145	0.7805336	7.398309	0.0040598107	-0.013028534	0.015096312	6.009712	0.65598774	7.7216163	Sitting_Watch
15:23:17.764	5.794145	0.7805336	7.398309	0.0040598107	-0.013028534	0.015096312	6.009712	0.65598774	7.7216163	Sitting_Watch
15:23:17.788	5.794145	0.7805336	7.398309	0.0040598107	-0.013028534	0.015096312	6.009712	0.65598774	7.7216163	Sitting_Watch
15:23:17.812	5.7725964	0.5698374	7.4270406	0.00039461895	0.007740884	0.012652852	6.009617	0.6555499	7.7217264	Sitting_Watch
15:23:17.834	5.7725964	0.5698374	7.4270406	0.00039461895	0.007740884	0.012652852	6.009617	0.6555499	7.7217264	Sitting_Watch
15:23:17.857	5.7725964	0.5698374	7.4270406	0.00039461895	0.007740884	0.012652852	6.009617	0.6555499	7.7217264	Sitting_Watch
15:23:17.880	5.7725964	0.5698374	7.4270406	0.00039461895	0.007740884	0.012652852	6.009617	0.6555499	7.7217264	Sitting_Watch
15:23:17.903	5.7725964	0.5698374	7.4270406	0.00039461895	0.007740884	0.012652852	6.009617	0.6555499	7.7217264	Sitting_Watch
15:23:17.926	5.7725964	0.5698374	7.4270406	0.00039461895	0.007740884	0.012652852	6.009617	0.6555499	7.7217264	Sitting_Watch
15:23:17.949	5.7725964	0.5698374	7.4270406	0.00039461895	0.007740884	0.012652852	6.009617	0.6555499	7.7217264	Sitting_Watch
15:23:17.971	5.7725964	0.5698374	7.4270406	0.00039461895	0.007740884	0.012652852	6.009617	0.6555499	7.7217264	Sitting_Watch
15:23:17.995	5.837242	0.7685622	7.395915	0.030937882	-0.009974208	-0.007505701	6.006806	0.65526265	7.7239366	Sitting_Watch
15:23:18.019	5.837242	0.7685622	7.395915	0.030937882	-0.009974208	-0.007505701	6.006806	0.65526265	7.7239366	Sitting_Watch
15:23:18.041	5.837242	0.7685622	7.395915	0.030937882	-0.009974208	-0.007505701	6.006806	0.65526265	7.7239366	Sitting_Watch
15:23:18.066	5.837242	0.7685622	7.395915	0.030937882	-0.009974208	-0.007505701	6.006806	0.65526265	7.7239366	Sitting_Watch
15:23:18.090	5.837242	0.7685622	7.395915	0.030937882	-0.009974208	-0.007505701	6.006806	0.65526265	7.7239366	Sitting_Watch
15:23:18.112	5.837242	0.7685622	7.395915	0.030937882	-0.009974208	-0.007505701	6.006806	0.65526265	7.7239366	Sitting_Watch
15:23:18.134	5.837242	0.7685622	7.395915	0.030937882	-0.009974208	-0.007505701	6.006806	0.65526265	7.7239366	Sitting_Watch
15:23:18.156	5.837242	0.7685622	7.395915	0.030937882	-0.009974208	-0.007505701	6.006806	0.65526265	7.7239366	Sitting_Watch
15:23:18.179	5.8204823	0.5458947	7.398309	-0.014266146	-0.005698151	0.03097881	6.0145288	0.6578127	7.7177134	Sitting_Watch
15:23:18.201	5.8204823	0.5458947	7.398309	-0.014266146	-0.005698151	0.03097881	6.0145288	0.6578127	7.7177134	Sitting_Watch
15:23:18.222	5.8204823	0.5458947	7.398309	-0.014266146	-0.005698151	0.03097881	6.0145288	0.6578127	7.7177134	Sitting_Watch
15:23:18.245	5.8204823	0.5458947	7.398309	-0.014266146	-0.005698151	0.03097881	6.0145288	0.6578127	7.7177134	Sitting_Watch
15:23:18.268	5.8204823	0.5458947	7.398309	-0.014266146	-0.005698151	0.03097881	6.0145288	0.6578127	7.7177134	Sitting_Watch
15:23:18.291	5.8204823	0.5458947	7.398309	-0.014266146	-0.005698151	0.03097881	6.0145288	0.6578127	7.7177134	Sitting_Watch
15:23:18.315	5.8204823	0.5458947	7.398309	-0.014266146	-0.005698151	0.03097881	6.0145288	0.6578127	7.7177134	Sitting_Watch
15:23:18.341	5.854002	0.7015225	7.371972	0.005281541	0.0010213667	0.0065441993	6.0199313	0.6548412	7.713752	Sitting_Watch
15:23:18.365	5.854002	0.7015225	7.371972	0.005281541	0.0010213667	0.0065441993	6.0199313	0.6548412	7.713752	Sitting_Watch
15:23:18.388	5.854002	0.7015225	7.371972	0.005281541	0.0010213667	0.0065441993	6.0199313	0.6548412	7.713752	Sitting_Watch
15:23:18.409	5.854002	0.7015225	7.371972	0.005281541	0.0010213667	0.0065441993	6.0199313	0.6548412	7.713752	Sitting_Watch
15:23:18.431	5.854002	0.7015225	7.371972	0.005281541	0.0010213667	0.0065441993	6.0199313	0.6548412	7.713752	Sitting_Watch
15:23:18.454	5.854002	0.7015225	7.371972	0.005281541	0.0010213667	0.0065441993	6.0199313	0.6548412	7.713752	Sitting_Watch
15:23:18.478	5.854002	0.7015225	7.371972	0.005281541	0.0010213667	0.0065441993	6.0199313	0.6548412	7.713752	Sitting_Watch
15:23:18.501	5.854002	0.7015225	7.371972	0.005281541	0.0010213667	0.0065441993	6.0199313	0.6548412	7.713752	Sitting_Watch
15:23:18.527	5.7725964	0.6392714	7.467743	-0.004492303	0.0028539624	0.02853535	6.0159	0.6614681	7.716327	Sitting_Watch
15:23:18.550	5.7725964	0.6392714	7.467743	-0.004492303	0.0028539624	0.02853535	6.0159	0.6614681	7.716327	Sitting_Watch
15:23:18.573	5.7725964	0.6392714	7.467743	-0.004492303	0.0028539624	0.02853535	6.0159	0.6614681	7.716327	Sitting_Watch
15:23:18.598	5.7725964	0.6392714	7.467743	-0.004492303	0.0028539624	0.02853535	6.0159	0.6614681	7.716327	Sitting_Watch
15:23:18.620	5.7725964	0.6392714	7.467743	-0.004492303	0.0028539624	0.02853535	6.0159	0.6614681	7.716327	Sitting_Watch
15:23:18.642	5.7725964	0.6392714	7.467743	-0.004492303	0.0028539624	0.02853535	6.0159	0.6614681	7.716327	Sitting_Watch
15:23:18.664	5.7725964	0.6392714	7.467743	-0.004492303	0.0028539624	0.02853535	6.0159	0.6614681	7.716327	Sitting_Watch
15:23:18.687	5.7725964	0.6392714	7.467743	-0.004492303	0.0028539624	0.02853535	6.0159	0.6614681	7.716327	Sitting_Watch
15:23:18.710	5.830059	0.7110996	7.4461946	0.009557597	0.004075693	-0.005673106	6.0138855	0.6536803	7.7185626	Sitting_Watch
15:23:18.740	5.830059	0.7110996	7.4461946	0.009557597	0.004075693	-0.005673106	6.0138855	0.6536803	7.7185626	Sitting_Watch
15:23:18.767	5.830059	0.7110996	7.4461946	0.009557597	0.004075693	-0.005673106	6.0138855	0.6536803	7.7185626	Sitting_Watch
15:23:18.789	5.830059	0.7110996	7.4461946	0.009557597	0.004075693	-0.005673106	6.0138855	0.6536803	7.7185626	Sitting_Watch
15:23:18.813	5.830059	0.7110996	7.4461946	0.009557597	0.004075693	-0.005673106	6.0138855	0.6536803	7.7185626	Sitting_Watch
15:23:18.839	5.830059	0.7110996	7.4461946	0.009557597	0.004075693	-0.005673106	6.0138855	0.6536803	7.7185626	Sitting_Watch
15:23:18.864	5.830059	0.7110996	7.4461946	0.009557597	0.004075693	-0.005673106	6.0138855	0.6536803	7.7185626	Sitting_Watch
15:23:18.887	5.813299	0.6608198	7.501263	0.021774903	-0.030743625	0.033422273	5.999395	0.6598903	7.7293057	Sitting_Watch
15:23:18.909	5.813299	0.6608198	7.501263	0.021774903	-0.030743625	0.033422273	5.999395	0.6598903	7.7293057	Sitting_Watch
15:23:18.931	5.813299	0.6608198	7.501263	0.021774903	-0.030743625	0.033422273	5.999395	0.6598903	7.7293057	Sitting_Watch
15:23:18.954	5.813299	0.6608198	7.501263	0.021774903	-0.030743625	0.033422273	5.999395	0.6598903	7.7293057	Sitting_Watch
15:23:18.978	5.813299	0.6608198	7.501263	0.021774903	-0.030743625	0.033422273	5.999395	0.6598903	7.7293057	Sitting_Watch
15:23:19.002	5.813299	0.6608198	7.501263	0.021774903	-0.030743625	0.033422273	5.999395	0.6598903	7.7293057	Sitting_Watch
15:23:19.025	5.813299	0.6608198	7.501263	0.021774903	-0.030743625	0.033422273	5.999395	0.6598903	7.7293057	Sitting_Watch
15:23:19.048	5.813299	0.6608198	7.501263	0.021774903	-0.030743625	0.033422273	5.999395	0.6598903	7.7293057	Sitting_Watch
15:23:19.073	5.770202	0.70631105	7.5252056	0.018720577	0.0107952105	0.0071550645	6.0015244	0.654078	7.7281466	Sitting_Watch
15:23:19.097	5.770202	0.70631105	7.5252056	0.018720577	0.0107952105	0.0071550645	6.0015244	0.654078	7.7281466	Sitting_Watch
15:23:19.119	5.770202	0.70631105	7.5252056	0.018720577	0.0107952105	0.0071550645	6.0015244	0.654078	7.7281466	Sitting_Watch
15:23:19.143	5.770202	0.70631105	7.5252056	0.018720577	0.0107952105	0.0071550645	6.0015244	0.654078	7.7281466	Sitting_Watch
15:23:19.167	5.770202	0.70631105	7.5252056	0.018720577	0.0107952105	0.0071550645	6.0015244	0.654078	7.7281466	Sitting_Watch
15:23:19.190	5.770202	0.70631105	7.5252056	0.018720577	0.0107952105	0.0071550645	6.0015244	0.654078	7.7281466	Sitting_Watch
15:23:19.213	5.770202	0.70631105	7.5252056	0.018720577	0.0107952105	0.0071550645	6.0015244	0.654078	7.7281466	Sitting_Watch
15:23:19.237	5.770202	0.70631105	7.5252056	0.018720577	0.0107952105	0.0071550645	6.0015244	0.654078	7.7281466	Sitting_Watch
15:23:19.265	5.810905	0.72785956	7.3671837	0.010168463	0.008962615	0.031589676	6.004035	0.65805995	7.7258563	Sitting_Watch
15:23:19.288	5.810905	0.72785956	7.3671837	0.010168463	0.008962615	0.031589676	6.004035	0.65805995	7.7258563	Sitting_Watch
15:23:19.311	5.810905	0.72785956	7.3671837	0.010168463	0.008962615	0.031589676	6.004035	0.65805995	7.7258563	Sitting_Watch
15:23:19.335	5.810905	0.72785956	7.3671837	0.010168463	0.008962615	0.031589676	6.004035	0.65805995	7.7258563	Sitting_Watch
15:23:19.359	5.810905	0.72785956	7.3671837	0.010168463	0.008962615	0.031589676	6.004035	0.65805995	7.7258563	Sitting_Watch
15:23:19.382	5.810905	0.72785956	7.3671837	0.010168463	0.008962615	0.031589676	6.004035	0.65805995	7.7258563	Sitting_Watch
15:23:19.406	5.810905	0.72785956	7.3671837	0.010168463	0.008962615	0.031589676	6.004035	0.65805995	7.7258563	Sitting_Watch
15:23:19.429	5.8061166	0.6153286	7.4653487	-0.00082711154	-0.005087286	0.0034898731	5.9949856	0.6435884	7.7340994	Sitting_Watch
15:23:19.451	5.8061166	0.6153286	7.4653487	-0.00082711154	-0.005087286	0.0034898731	5.9949856	0.6435884	7.7340994	Sitting_Watch
15:23:19.472	5.8061166	0.6153286	7.4653487	-0.00082711154	-0.005087286	0.0034898731	5.9949856	0.6435884	7.7340994	Sitting_Watch
15:23:19.494	5.8061166	0.6153286	7.4653487	-0.00082711154	-0.005087286	0.0034898731	5.9949856	0.6435884	7.7340994	Sitting_Watch
15:23:19.517	5.8061166	0.6153286	7.4653487	-0.00082711154	-0.005087286	0.0034898731	5.9949856	0.6435884	7.7340994	Sitting_Watch
15:23:19.538	5.8061166	0.6153286	7.4653487	-0.00082711154	-0.005087286	0.0034898731	5.9949856	0.6435884	7.7340994	Sitting_Watch
15:23:19.560	5.8061166	0.6153286	7.4653487	-0.00082711154	-0.005087286	0.0034898731	5.9949856	0.6435884	7.7340994	Sitting_Watch
15:23:19.583	5.8061166	0.6153286	7.4653487	-0.00082711154	-0.005087286	0.0034898731	5.9949856	0.6435884	7.7340994	Sitting_Watch
15:23:19.607	5.8061166	0.6153286	7.4653487	-0.0026597073	0.007740884	0.02853535	5.990853	0.6521595	7.7365847	Sitting_Watch
15:23:19.630	5.7797794	0.63208854	7.472532	-0.0026597073	0.007740884	0.02853535	5.990853	0.6521595	7.7365847	Sitting_Watch
15:23:19.653	5.7797794	0.63208854	7.472532	-0.0026597073	0.007740884	0.02853535	5.990853	0.6521595	7.7365847	Sitting_Watch
15:23:19.675	5.7797794	0.63208854	7.472532	-0.0026597073	0.007740884	0.02853535	5.990853	0.6521595	7.7365847	Sitting_Watch
15:23:19.697	5.7797794	0.63208854	7.472532	-0.0026597073	0.007740884	0.02853535	5.990853	0.6521595	7.7365847	Sitting_Watch
15:23:19.719	5.7797794	0.63208854	7.472532	-0.0026597073	0.007740884	0.02853535	5.990853	0.6521595	7.7365847	Sitting_Watch
15:23:19.742	5.7797794	0.63208854	7.472532	-0.0026597073	0.007740884	0.02853535	5.990853	0.6521595	7.7365847	Sitting_Watch
15:23:19.765	5.7797794	0.63208854	7.472532	-0.0026597073	0.007740884	0.02853535	5.990853	0.6521595	7.7365847	Sitting_Watch
15:23:19.787	5.8061166	0.6105401	7.4030976	0.0034489452	0.019958189	-0.0026187794	5.9907227	0.6520603	7.736691	Sitting_Watch
15:23:19.809	5.8061166	0.6105401	7.4030976	0.0034489452	0.019958189	-0.0026187794	5.9907227	0.6520603	7.736691	Sitting_Watch
15:23:19.833	5.8061166	0.6105401	7.4030976	0.0034489452	0.019958189	-0.0026187794	5.9907227	0.6520603	7.736691	Sitting_Watch
15:23:19.857	5.8061166	0.6105401	7.4030976	0.0034489452	0.019958189	-0.0026187794	5.9907227	0.6520603	7.736691	Sitting_Watch
15:23:19.880	5.8061166	0.6105401	7.4030976	0.0034489452	0.019958189	-0.0026187794	5.9907227	0.6520603	7.736691	Sitting_Watch
15:23:19.904	5.8061166	0.6105401	7.4030976	0.0034489452	0.019958189	-0.0026187794	5.9907227	0.6520603	7.736691	Sitting_Watch
15:23:19.927	5.8061166	0.6105401	7.4030976	0.0034489452	0.019958189	-0.0026187794	5.9907227	0.6520603	7.736691	Sitting_Watch
15:23:19.950	5.8061166	0.6105401	7.4030976	0.0034489452	0.019958189	-0.0026187794	5.9907227	0.6520603	7.736691	Sitting_Watch
15:23:19.972	5.7965393	0.7637737	7.4198575	0.02482923	-0.0020329594	0.00043554694	5.97802	0.66622967	7.745303	Sitting_Watch
15:23:19.995	5.7965393	0.7637737	7.4198575	0.02482923	-0.0020329594	0.00043554694	5.97802	0.66622967	7.745303	Sitting_Watch
15:23:20.017	5.7965393	0.7637737	7.4198575	0.02482923	-0.0020329594	0.00043554694	5.97802	0.66622967	7.745303	Sitting_Watch
15:23:20.039	5.7965393	0.7637737	7.4198575	0.02482923	-0.0020329594	0.00043554694	5.97802	0.66622967	7.745303	Sitting_Watch
15:23:20.061	5.7965393	0.7637737	7.4198575	0.02482923	-0.0020329594	0.00043554694	5.97802	0.66622967	7.745303	Sitting_Watch
15:23:20.082	5.7965393	0.7637737	7.4198575	0.02482923	-0.0020329594	0.00043554694	5.97802	0.66622967	7.745303	Sitting_Watch
15:23:20.104	5.7965393	0.7637737	7.4198575	0.02482923	-0.0020329594	0.00043554694	5.97802	0.66622967	7.745303	Sitting_Watch
15:23:20.127	5.7965393	0.7637737	7.4198575	0.02482923	-0.0020329594	0.00043554694	5.97802	0.66622967	7.745303	Sitting_Watch
15:23:20.151	5.7630196	0.723071	7.4222517	0.00039461895	-0.010585072	-0.004451375	5.978168	0.67637694	7.7443085	Sitting_Watch
15:23:20.175	5.7630196	0.723071	7.4222517	0.00039461895	-0.010585072	-0.004451375	5.978168	0.67637694	7.7443085	Sitting_Watch
15:23:20.199	5.7630196	0.723071	7.4222517	0.00039461895	-0.010585072	-0.004451375	5.978168	0.67637694	7.7443085	Sitting_Watch
15:23:20.223	5.7630196	0.723071	7.4222517	0.00039461895	-0.010585072	-0.004451375	5.978168	0.67637694	7.7443085	Sitting_Watch
15:23:20.245	5.7630196	0.723071	7.4222517	0.00039461895	-0.010585072	-0.004451375	5.978168	0.67637694	7.7443085	Sitting_Watch
15:23:20.267	5.7630196	0.723071	7.4222517	0.00039461895	-0.010585072	-0.004451375	5.978168	0.67637694	7.7443085	Sitting_Watch
15:23:20.289	5.7630196	0.723071	7.4222517	0.00039461895	-0.010585072	-0.004451375	5.978168	0.67637694	7.7443085	Sitting_Watch
15:23:20.311	5.7630196	0.723071	7.4222517	0.00039461895	-0.010585072	-0.004451375	5.978168	0.67637694	7.7443085	Sitting_Watch
15:23:20.338	5.8396363	0.76137936	7.5419655	0.010779329	0.026066842	0.018150639	5.9799085	0.6922186	7.741565	Sitting_Watch
15:23:20.362	5.8396363	0.76137936	7.5419655	0.010779329	0.026066842	0.018150639	5.9799085	0.6922186	7.741565	Sitting_Watch
15:23:20.385	5.8396363	0.76137936	7.5419655	0.010779329	0.026066842	0.018150639	5.9799085	0.6922186	7.741565	Sitting_Watch
15:23:20.409	5.8396363	0.76137936	7.5419655	0.010779329	0.026066842	0.018150639	5.9799085	0.6922186	7.741565	Sitting_Watch
15:23:20.432	5.8396363	0.76137936	7.5419655	0.010779329	0.026066842	0.018150639	5.9799085	0.6922186	7.741565	Sitting_Watch
15:23:20.457	5.8396363	0.76137936	7.5419655	0.010779329	0.026066842	0.018150639	5.9799085	0.6922186	7.741565	Sitting_Watch
15:23:20.481	5.8396363	0.76137936	7.5419655	0.010779329	0.026066842	0.018150639	5.9799085	0.6922186	7.741565	Sitting_Watch
15:23:20.503	5.7534423	0.71588814	7.187613	-0.0014379768	-0.008141612	0.025481021	5.992783	0.66668075	7.7338486	Sitting_Watch
15:23:20.525	5.7534423	0.71588814	7.187613	-0.0014379768	-0.008141612	0.025481021	5.992783	0.66668075	7.7338486	Sitting_Watch
15:23:20.548	5.7534423	0.71588814	7.187613	-0.0014379768	-0.008141612	0.025481021	5.992783	0.66668075	7.7338486	Sitting_Watch
15:23:20.572	5.7534423	0.71588814	7.187613	-0.0014379768	-0.008141612	0.025481021	5.992783	0.66668075	7.7338486	Sitting_Watch
15:23:20.595	5.7534423	0.71588814	7.187613	-0.0014379768	-0.008141612	0.025481021	5.992783	0.66668075	7.7338486	Sitting_Watch
15:23:20.618	5.7534423	0.71588814	7.187613	-0.0014379768	-0.008141612	0.025481021	5.992783	0.66668075	7.7338486	Sitting_Watch
15:23:20.642	5.7534423	0.71588814	7.187613	-0.0014379768	-0.008141612	0.025481021	5.992783	0.66668075	7.7338486	Sitting_Watch
15:23:20.666	5.7534423	0.71588814	7.187613	-0.0014379768	-0.008141612	0.025481021	5.992783	0.66668075	7.7338486	Sitting_Watch
15:23:20.689	5.751048	0.7709565	7.5491486	0.019331442	-0.017915457	-0.006283971	5.9814644	0.65966153	7.743205	Sitting_Watch
15:23:20.713	5.751048	0.7709565	7.5491486	0.019331442	-0.017915457	-0.006283971	5.9814644	0.65966153	7.743205	Sitting_Watch
15:23:20.736	5.751048	0.7709565	7.5491486	0.019331442	-0.017915457	-0.006283971	5.9814644	0.65966153	7.743205	Sitting_Watch
15:23:20.760	5.751048	0.7709565	7.5491486	0.019331442	-0.017915457	-0.006283971	5.9814644	0.65966153	7.743205	Sitting_Watch
15:23:20.782	5.751048	0.7709565	7.5491486	0.019331442	-0.017915457	-0.006283971	5.9814644	0.65966153	7.743205	Sitting_Watch
15:23:20.804	5.751048	0.7709565	7.5491486	0.019331442	-0.017915457	-0.006283971	5.9814644	0.65966153	7.743205	Sitting_Watch
15:23:20.827	5.751048	0.7709565	7.5491486	0.019331442	-0.017915457	-0.006283971	5.9814644	0.65966153	7.743205	Sitting_Watch
15:23:20.849	5.751048	0.7709565	7.5491486	0.019331442	-0.017915457	-0.006283971	5.9814644	0.65966153	7.743205	Sitting_Watch
15:23:20.873	5.770202	0.71828246	7.458166	0.01444452	0.00835175	0.005322469	5.9962807	0.6575377	7.7319174	Sitting_Watch
15:23:20.896	5.770202	0.71828246	7.458166	0.01444452	0.00835175	0.005322469	5.9962807	0.6575377	7.7319174	Sitting_Watch
15:23:20.920	5.770202	0.71828246	7.458166	0.01444452	0.00835175	0.005322469	5.9962807	0.6575377	7.7319174	Sitting_Watch
15:23:20.943	5.770202	0.71828246	7.458166	0.01444452	0.00835175	0.005322469	5.9962807	0.6575377	7.7319174	Sitting_Watch
15:23:20.967	5.770202	0.71828246	7.458166	0.01444452	0.00835175	0.005322469	5.9962807	0.6575377	7.7319174	Sitting_Watch
15:23:20.990	5.770202	0.71828246	7.458166	0.01444452	0.00835175	0.005322469	5.9962807	0.6575377	7.7319174	Sitting_Watch
15:23:21.014	5.770202	0.71828246	7.458166	0.01444452	0.00835175	0.005322469	5.9962807	0.6575377	7.7319174	Sitting_Watch
15:23:21.037	5.770202	0.71828246	7.458166	-0.018542204	0.019347325	-0.0026187794	5.9962807	0.6575377	7.7319174	Sitting_Watch
15:23:21.059	5.786962	0.6943397	7.5036573	-0.018542204	0.019347325	-0.0026187794	5.9990287	0.65742415	7.7297983	Sitting_Watch
15:23:21.082	5.786962	0.6943397	7.5036573	-0.018542204	0.019347325	-0.0026187794	5.9990287	0.65742415	7.7297983	Sitting_Watch
15:23:21.104	5.786962	0.6943397	7.5036573	-0.018542204	0.019347325	-0.0026187794	5.9990287	0.65742415	7.7297983	Sitting_Watch
15:23:21.126	5.786962	0.6943397	7.5036573	-0.018542204	0.019347325	-0.0026187794	5.9990287	0.65742415	7.7297983	Sitting_Watch
15:23:21.149	5.786962	0.6943397	7.5036573	-0.018542204	0.019347325	-0.0026187794	5.9990287	0.65742415	7.7297983	Sitting_Watch
15:23:21.171	5.786962	0.6943397	7.5036573	-0.018542204	0.019347325	-0.0026187794	5.9990287	0.65742415	7.7297983	Sitting_Watch
15:23:21.194	5.786962	0.6943397	7.5036573	-0.018542204	0.019347325	-0.0026187794	5.9990287	0.65742415	7.7297983	Sitting_Watch
15:23:21.219	5.786962	0.6943397	7.5036573	-0.018542204	0.019347325	-0.0026187794	5.9990287	0.65742415	7.7297983	Sitting_Watch
15:23:21.243	5.7893567	0.6464542	7.458166	0.0065032714	-0.008752477	0.0089876605	5.9979286	0.6534282	7.7309895	Sitting_Watch
15:23:21.267	5.7893567	0.6464542	7.458166	0.0065032714	-0.008752477	0.0089876605	5.9979286	0.6534282	7.7309895	Sitting_Watch
15:23:21.290	5.7893567	0.6464542	7.458166	0.0065032714	-0.008752477	0.0089876605	5.9979286	0.6534282	7.7309895	Sitting_Watch
15:23:21.312	5.7893567	0.6464542	7.458166	0.0065032714	-0.008752477	0.0089876605	5.9979286	0.6534282	7.7309895	Sitting_Watch
15:23:21.335	5.7893567	0.6464542	7.458166	0.0065032714	-0.008752477	0.0089876605	5.9979286	0.6534282	7.7309895	Sitting_Watch
15:23:21.357	5.7893567	0.6464542	7.458166	0.0065032714	-0.008752477	0.0089876605	5.9979286	0.6534282	7.7309895	Sitting_Watch
15:23:21.381	5.7893567	0.6464542	7.458166	0.0065032714	-0.008752477	0.0089876605	5.9979286	0.6534282	7.7309895	Sitting_Watch
15:23:21.403	5.748654	0.77574503	7.4629545	-0.0099900905	0.026066842	-0.012392623	5.9993176	0.6586909	7.7294655	Sitting_Watch
15:23:21.427	5.748654	0.77574503	7.4629545	-0.0099900905	0.026066842	-0.012392623	5.9993176	0.6586909	7.7294655	Sitting_Watch
15:23:21.449	5.748654	0.77574503	7.4629545	-0.0099900905	0.026066842	-0.012392623	5.9993176	0.6586909	7.7294655	Sitting_Watch
15:23:21.473	5.748654	0.77574503	7.4629545	-0.0099900905	0.026066842	-0.012392623	5.9993176	0.6586909	7.7294655	Sitting_Watch
15:23:21.497	5.748654	0.77574503	7.4629545	-0.0099900905	0.026066842	-0.012392623	5.9993176	0.6586909	7.7294655	Sitting_Watch
15:23:21.520	5.748654	0.77574503	7.4629545	-0.0099900905	0.026066842	-0.012392623	5.9993176	0.6586909	7.7294655	Sitting_Watch
15:23:21.544	5.748654	0.77574503	7.4629545	-0.0099900905	0.026066842	-0.012392623	5.9993176	0.6586909	7.7294655	Sitting_Watch
15:23:21.569	5.748654	0.77574503	7.4629545	-0.0099900905	0.026066842	-0.012392623	5.9993176	0.6586909	7.7294655	Sitting_Watch
15:23:21.591	5.8396363	0.61293435	7.4030976	-0.011211821	-0.009974208	0.02853535	6.002279	0.6465576	7.728189	Sitting_Watch
15:23:21.614	5.8396363	0.61293435	7.4030976	-0.011211821	-0.009974208	0.02853535	6.002279	0.6465576	7.728189	Sitting_Watch
15:23:21.636	5.8396363	0.61293435	7.4030976	-0.011211821	-0.009974208	0.02853535	6.002279	0.6465576	7.728189	Sitting_Watch
15:23:21.660	5.8396363	0.61293435	7.4030976	-0.011211821	-0.009974208	0.02853535	6.002279	0.6465576	7.728189	Sitting_Watch
15:23:21.684	5.8396363	0.61293435	7.4030976	-0.011211821	-0.009974208	0.02853535	6.002279	0.6465576	7.728189	Sitting_Watch
15:23:21.707	5.8396363	0.61293435	7.4030976	-0.011211821	-0.009974208	0.02853535	6.002279	0.6465576	7.728189	Sitting_Watch
15:23:21.735	5.8396363	0.61293435	7.4030976	-0.011211821	-0.009974208	0.02853535	6.002279	0.6465576	7.728189	Sitting_Watch
15:23:21.759	5.8396363	0.61293435	7.4030976	-0.011211821	-0.009974208	0.02853535	6.002279	0.6465576	7.728189	Sitting_Watch
15:23:21.782	5.7989335	0.5506832	7.4797144	0.010168463	-0.006309016	0.016318042	6.003782	0.63821316	7.7277184	Sitting_Watch
15:23:21.804	5.7989335	0.5506832	7.4797144	0.010168463	-0.006309016	0.016318042	6.003782	0.63821316	7.7277184	Sitting_Watch
15:23:21.831	5.7989335	0.5506832	7.4797144	0.010168463	-0.006309016	0.016318042	6.003782	0.63821316	7.7277184	Sitting_Watch
15:23:21.853	5.7989335	0.5506832	7.4797144	0.010168463	-0.006309016	0.016318042	6.003782	0.63821316	7.7277184	Sitting_Watch
15:23:21.876	5.7989335	0.5506832	7.4797144	0.010168463	-0.006309016	0.016318042	6.003782	0.63821316	7.7277184	Sitting_Watch
15:23:21.899	5.7989335	0.5506832	7.4797144	0.010168463	-0.006309016	0.016318042	6.003782	0.63821316	7.7277184	Sitting_Watch
15:23:21.921	5.7989335	0.5506832	7.4797144	0.010168463	-0.006309016	0.016318042	6.003782	0.63821316	7.7277184	Sitting_Watch
15:23:21.944	5.8180876	0.66321415	7.51084	0.005281541	0.018125594	0.017539773	6.008348	0.6457017	7.7235475	Sitting_Watch
15:23:21.968	5.8180876	0.66321415	7.51084	0.005281541	0.018125594	0.017539773	6.008348	0.6457017	7.7235475	Sitting_Watch
15:23:21.992	5.8180876	0.66321415	7.51084	0.005281541	0.018125594	0.017539773	6.008348	0.6457017	7.7235475	Sitting_Watch
15:23:22.015	5.8180876	0.66321415	7.51084	0.005281541	0.018125594	0.017539773	6.008348	0.6457017	7.7235475	Sitting_Watch
15:23:22.039	5.8180876	0.66321415	7.51084	0.005281541	0.018125594	0.017539773	6.008348	0.6457017	7.7235475	Sitting_Watch
15:23:22.065	5.8180876	0.66321415	7.51084	0.005281541	0.018125594	0.017539773	6.008348	0.6457017	7.7235475	Sitting_Watch
15:23:22.090	5.8180876	0.66321415	7.51084	0.005281541	0.018125594	0.017539773	6.008348	0.6457017	7.7235475	Sitting_Watch
15:23:22.113	5.8180876	0.66321415	7.51084	0.005281541	0.018125594	0.017539773	6.008348	0.6457017	7.7235475	Sitting_Watch
15:23:22.136	5.7797794	0.67279124	7.4533772	-0.0099900905	0.006519154	0.0065441993	6.009317	0.6478093	7.7226157	Sitting_Watch
15:23:22.158	5.7797794	0.67279124	7.4533772	-0.0099900905	0.006519154	0.0065441993	6.009317	0.6478093	7.7226157	Sitting_Watch
15:23:22.181	5.7797794	0.67279124	7.4533772	-0.0099900905	0.006519154	0.0065441993	6.009317	0.6478093	7.7226157	Sitting_Watch
15:23:22.204	5.7797794	0.67279124	7.4533772	-0.0099900905	0.006519154	0.0065441993	6.009317	0.6478093	7.7226157	Sitting_Watch
15:23:22.228	5.7797794	0.67279124	7.4533772	-0.0099900905	0.006519154	0.0065441993	6.009317	0.6478093	7.7226157	Sitting_Watch
15:23:22.252	5.7797794	0.67279124	7.4533772	-0.0099900905	0.006519154	0.0065441993	6.009317	0.6478093	7.7226157	Sitting_Watch
15:23:22.275	5.7797794	0.67279124	7.4533772	-0.0099900905	0.006519154	0.0065441993	6.009317	0.6478093	7.7226157	Sitting_Watch
15:23:22.298	5.7797794	0.67279124	7.4533772	0.02727269	-0.013028534	-0.007505701	6.009317	0.6478093	7.7226157	Sitting_Watch
15:23:22.322	5.777385	0.723071	7.4868975	0.02727269	-0.013028534	-0.007505701	5.993933	0.65539604	7.733921	Sitting_Watch
15:23:22.346	5.777385	0.723071	7.4868975	0.02727269	-0.013028534	-0.007505701	5.993933	0.65539604	7.733921	Sitting_Watch
15:23:22.369	5.777385	0.723071	7.4868975	0.02727269	-0.013028534	-0.007505701	5.993933	0.65539604	7.733921	Sitting_Watch
15:23:22.391	5.777385	0.723071	7.4868975	0.02727269	-0.013028534	-0.007505701	5.993933	0.65539604	7.733921	Sitting_Watch
15:23:22.414	5.777385	0.723071	7.4868975	0.02727269	-0.013028534	-0.007505701	5.993933	0.65539604	7.733921	Sitting_Watch
15:23:22.437	5.777385	0.723071	7.4868975	0.02727269	-0.013028534	-0.007505701	5.993933	0.65539604	7.733921	Sitting_Watch
15:23:22.459	5.777385	0.723071	7.4868975	0.02727269	-0.013028534	-0.007505701	5.993933	0.65539604	7.733921	Sitting_Watch
15:23:22.482	5.7797794	0.6081458	7.5252056	-0.019153068	-0.0002003638	0.016318042	5.987694	0.66407794	7.738012	Sitting_Watch
15:23:22.505	5.7797794	0.6081458	7.5252056	-0.019153068	-0.0002003638	0.016318042	5.987694	0.66407794	7.738012	Sitting_Watch
15:23:22.529	5.7797794	0.6081458	7.5252056	-0.019153068	-0.0002003638	0.016318042	5.987694	0.66407794	7.738012	Sitting_Watch
15:23:22.553	5.7797794	0.6081458	7.5252056	-0.019153068	-0.0002003638	0.016318042	5.987694	0.66407794	7.738012	Sitting_Watch
15:23:22.576	5.7797794	0.6081458	7.5252056	-0.019153068	-0.0002003638	0.016318042	5.987694	0.66407794	7.738012	Sitting_Watch
15:23:22.600	5.7797794	0.6081458	7.5252056	-0.019153068	-0.0002003638	0.016318042	5.987694	0.66407794	7.738012	Sitting_Watch
15:23:22.622	5.7797794	0.6081458	7.5252056	-0.019153068	-0.0002003638	0.016318042	5.987694	0.66407794	7.738012	Sitting_Watch
15:23:22.645	5.7797794	0.6081458	7.5252056	-0.019153068	-0.0002003638	0.016318042	5.987694	0.66407794	7.738012	Sitting_Watch
15:23:22.669	5.8396363	0.73743665	7.491686	-0.011211821	0.00957348	-0.008116567	5.9822755	0.66542965	7.742089	Sitting_Watch
15:23:22.691	5.8396363	0.73743665	7.491686	-0.011211821	0.00957348	-0.008116567	5.9822755	0.66542965	7.742089	Sitting_Watch
15:23:22.713	5.8396363	0.73743665	7.491686	-0.011211821	0.00957348	-0.008116567	5.9822755	0.66542965	7.742089	Sitting_Watch
15:23:22.736	5.8396363	0.73743665	7.491686	-0.011211821	0.00957348	-0.008116567	5.9822755	0.66542965	7.742089	Sitting_Watch
15:23:22.759	5.8396363	0.73743665	7.491686	-0.011211821	0.00957348	-0.008116567	5.9822755	0.66542965	7.742089	Sitting_Watch
15:23:22.782	5.8396363	0.73743665	7.491686	-0.011211821	0.00957348	-0.008116567	5.9822755	0.66542965	7.742089	Sitting_Watch
15:23:22.805	5.8396363	0.73743665	7.491686	-0.011211821	0.00957348	-0.008116567	5.9822755	0.66542965	7.742089	Sitting_Watch
15:23:22.828	5.8396363	0.73743665	7.491686	-0.011211821	0.00957348	-0.008116567	5.9822755	0.66542965	7.742089	Sitting_Watch
15:23:22.851	5.691191	0.55307746	7.4868975	-0.004492303	0.026677707	0.018761504	5.9800344	0.6662036	7.7437525	Sitting_Watch
15:23:22.873	5.691191	0.55307746	7.4868975	-0.004492303	0.026677707	0.018761504	5.9800344	0.6662036	7.7437525	Sitting_Watch
15:23:22.896	5.691191	0.55307746	7.4868975	-0.004492303	0.026677707	0.018761504	5.9800344	0.6662036	7.7437525	Sitting_Watch
15:23:22.920	5.691191	0.55307746	7.4868975	-0.004492303	0.026677707	0.018761504	5.9800344	0.6662036	7.7437525	Sitting_Watch
15:23:22.942	5.691191	0.55307746	7.4868975	-0.004492303	0.026677707	0.018761504	5.9800344	0.6662036	7.7437525	Sitting_Watch
15:23:22.964	5.691191	0.55307746	7.4868975	-0.004492303	0.026677707	0.018761504	5.9800344	0.6662036	7.7437525	Sitting_Watch
15:23:22.987	5.691191	0.55307746	7.4868975	-0.004492303	0.026677707	0.018761504	5.9800344	0.6662036	7.7437525	Sitting_Watch
15:23:23.009	5.691191	0.55307746	7.4868975	-0.004492303	0.026677707	0.018761504	5.9800344	0.6662036	7.7437525	Sitting_Watch
15:23:23.032	5.734288	0.723071	7.5922456	-0.004492303	0.0052974233	0.005933334	5.971964	0.666496	7.749956	Sitting_Watch
15:23:23.056	5.734288	0.723071	7.5922456	-0.004492303	0.0052974233	0.005933334	5.971964	0.666496	7.749956	Sitting_Watch
15:23:23.078	5.734288	0.723071	7.5922456	-0.004492303	0.0052974233	0.005933334	5.971964	0.666496	7.749956	Sitting_Watch
15:23:23.102	5.734288	0.723071	7.5922456	-0.004492303	0.0052974233	0.005933334	5.971964	0.666496	7.749956	Sitting_Watch
15:23:23.126	5.734288	0.723071	7.5922456	-0.004492303	0.0052974233	0.005933334	5.971964	0.666496	7.749956	Sitting_Watch
15:23:23.149	5.734288	0.723071	7.5922456	-0.004492303	0.0052974233	0.005933334	5.971964	0.666496	7.749956	Sitting_Watch
15:23:23.173	5.734288	0.723071	7.5922456	-0.004492303	0.0052974233	0.005933334	5.971964	0.666496	7.749956	Sitting_Watch
15:23:23.196	5.734288	0.723071	7.5922456	-0.021596529	0.0022430972	0.022426695	5.971964	0.666496	7.749956	Sitting_Watch
15:23:23.219	5.7582307	0.72546524	7.563514	-0.021596529	0.0022430972	0.022426695	5.973407	0.67696923	7.7479305	Sitting_Watch
15:23:23.242	5.7582307	0.72546524	7.563514	-0.021596529	0.0022430972	0.022426695	5.973407	0.67696923	7.7479305	Sitting_Watch
15:23:23.267	5.7582307	0.72546524	7.563514	-0.021596529	0.0022430972	0.022426695	5.973407	0.67696923	7.7479305	Sitting_Watch
15:23:23.291	5.7582307	0.72546524	7.563514	-0.021596529	0.0022430972	0.022426695	5.973407	0.67696923	7.7479305	Sitting_Watch
15:23:23.314	5.7582307	0.72546524	7.563514	-0.021596529	0.0022430972	0.022426695	5.973407	0.67696923	7.7479305	Sitting_Watch
15:23:23.338	5.7582307	0.72546524	7.563514	-0.021596529	0.0022430972	0.022426695	5.973407	0.67696923	7.7479305	Sitting_Watch
15:23:23.362	5.7582307	0.72546524	7.563514	-0.021596529	0.0022430972	0.022426695	5.973407	0.67696923	7.7479305	Sitting_Watch
15:23:23.386	5.777385	0.6656084	7.5060515	-0.0026597073	0.008962615	0.020594101	5.980745	0.66815	7.7430367	Sitting_Watch
15:23:23.410	5.777385	0.6656084	7.5060515	-0.0026597073	0.008962615	0.020594101	5.980745	0.66815	7.7430367	Sitting_Watch
15:23:23.432	5.777385	0.6656084	7.5060515	-0.0026597073	0.008962615	0.020594101	5.980745	0.66815	7.7430367	Sitting_Watch
15:23:23.455	5.777385	0.6656084	7.5060515	-0.0026597073	0.008962615	0.020594101	5.980745	0.66815	7.7430367	Sitting_Watch
15:23:23.478	5.777385	0.6656084	7.5060515	-0.0026597073	0.008962615	0.020594101	5.980745	0.66815	7.7430367	Sitting_Watch
15:23:23.501	5.777385	0.6656084	7.5060515	-0.0026597073	0.008962615	0.020594101	5.980745	0.66815	7.7430367	Sitting_Watch
15:23:23.523	5.777385	0.6656084	7.5060515	-0.0026597073	0.008962615	0.020594101	5.980745	0.66815	7.7430367	Sitting_Watch
15:23:23.545	5.777385	0.6656084	7.5060515	-0.0026597073	0.008962615	0.020594101	5.980745	0.66815	7.7430367	Sitting_Watch
15:23:23.567	5.794145	0.6895511	7.391126	-0.014877012	0.011406075	0.0089876605	5.9881454	0.66558903	7.737535	Sitting_Watch
15:23:23.589	5.794145	0.6895511	7.391126	-0.014877012	0.011406075	0.0089876605	5.9881454	0.66558903	7.737535	Sitting_Watch
15:23:23.612	5.794145	0.6895511	7.391126	-0.014877012	0.011406075	0.0089876605	5.9881454	0.66558903	7.737535	Sitting_Watch
15:23:23.640	5.794145	0.6895511	7.391126	-0.014877012	0.011406075	0.0089876605	5.9881454	0.66558903	7.737535	Sitting_Watch
15:23:23.665	5.794145	0.6895511	7.391126	-0.014877012	0.011406075	0.0089876605	5.9881454	0.66558903	7.737535	Sitting_Watch
15:23:23.687	5.794145	0.6895511	7.391126	-0.014877012	0.011406075	0.0089876605	5.9881454	0.66558903	7.737535	Sitting_Watch
15:23:23.711	5.794145	0.6895511	7.391126	-0.014877012	0.011406075	0.0089876605	5.9881454	0.66558903	7.737535	Sitting_Watch
15:23:23.736	5.794145	0.6895511	7.391126	0.0016163494	-0.011806804	0.010209391	5.9881454	0.66558903	7.737535	Sitting_Watch
15:23:23.759	5.813299	0.64166564	7.352818	0.0016163494	-0.011806804	0.010209391	5.9973245	0.6589881	7.730986	Sitting_Watch
15:23:23.781	5.813299	0.64166564	7.352818	0.0016163494	-0.011806804	0.010209391	5.9973245	0.6589881	7.730986	Sitting_Watch
15:23:23.804	5.813299	0.64166564	7.352818	0.0016163494	-0.011806804	0.010209391	5.9973245	0.6589881	7.730986	Sitting_Watch
15:23:23.828	5.813299	0.64166564	7.352818	0.0016163494	-0.011806804	0.010209391	5.9973245	0.6589881	7.730986	Sitting_Watch
15:23:23.855	5.813299	0.64166564	7.352818	0.0016163494	-0.011806804	0.010209391	5.9973245	0.6589881	7.730986	Sitting_Watch
15:23:23.879	5.813299	0.64166564	7.352818	0.0016163494	-0.011806804	0.010209391	5.9973245	0.6589881	7.730986	Sitting_Watch
15:23:23.903	5.813299	0.64166564	7.352818	0.0016163494	-0.011806804	0.010209391	5.9973245	0.6589881	7.730986	Sitting_Watch
15:23:23.925	5.8779445	0.7541966	7.309721	0.009557597	-0.016693726	0.005933334	6.004233	0.6687827	7.724783	Sitting_Watch
15:23:23.949	5.8779445	0.7541966	7.309721	0.009557597	-0.016693726	0.005933334	6.004233	0.6687827	7.724783	Sitting_Watch
15:23:23.971	5.8779445	0.7541966	7.309721	0.009557597	-0.016693726	0.005933334	6.004233	0.6687827	7.724783	Sitting_Watch
15:23:23.996	5.8779445	0.7541966	7.309721	0.009557597	-0.016693726	0.005933334	6.004233	0.6687827	7.724783	Sitting_Watch
15:23:24.019	5.8779445	0.7541966	7.309721	0.009557597	-0.016693726	0.005933334	6.004233	0.6687827	7.724783	Sitting_Watch
15:23:24.041	5.8779445	0.7541966	7.309721	0.009557597	-0.016693726	0.005933334	6.004233	0.6687827	7.724783	Sitting_Watch
15:23:24.064	5.8779445	0.7541966	7.309721	0.009557597	-0.016693726	0.005933334	6.004233	0.6687827	7.724783	Sitting_Watch
15:23:24.089	5.8779445	0.7541966	7.309721	0.009557597	-0.016693726	0.005933334	6.004233	0.6687827	7.724783	Sitting_Watch
15:23:24.113	5.7630196	0.63208854	7.5395713	-0.0069357636	0.006519154	0.0077659297	6.000843	0.65783775	7.7283545	Sitting_Watch
15:23:24.137	5.7630196	0.63208854	7.5395713	-0.0069357636	0.006519154	0.0077659297	6.000843	0.65783775	7.7283545	Sitting_Watch
15:23:24.160	5.7630196	0.63208854	7.5395713	-0.0069357636	0.006519154	0.0077659297	6.000843	0.65783775	7.7283545	Sitting_Watch
15:23:24.184	5.7630196	0.63208854	7.5395713	-0.0069357636	0.006519154	0.0077659297	6.000843	0.65783775	7.7283545	Sitting_Watch
15:23:24.208	5.7630196	0.63208854	7.5395713	-0.0069357636	0.006519154	0.0077659297	6.000843	0.65783775	7.7283545	Sitting_Watch
15:23:24.231	5.7630196	0.63208854	7.5395713	-0.0069357636	0.006519154	0.0077659297	6.000843	0.65783775	7.7283545	Sitting_Watch
15:23:24.255	5.7630196	0.63208854	7.5395713	-0.0069357636	0.006519154	0.0077659297	6.000843	0.65783775	7.7283545	Sitting_Watch
15:23:24.278	5.810905	0.723071	7.491686	-0.0075466293	-0.0002003638	0.013263716	6.0007057	0.659158	7.728347	Sitting_Watch
15:23:24.301	5.810905	0.723071	7.491686	-0.0075466293	-0.0002003638	0.013263716	6.0007057	0.659158	7.728347	Sitting_Watch
15:23:24.324	5.810905	0.723071	7.491686	-0.0075466293	-0.0002003638	0.013263716	6.0007057	0.659158	7.728347	Sitting_Watch
15:23:24.347	5.810905	0.723071	7.491686	-0.0075466293	-0.0002003638	0.013263716	6.0007057	0.659158	7.728347	Sitting_Watch
15:23:24.371	5.810905	0.723071	7.491686	-0.0075466293	-0.0002003638	0.013263716	6.0007057	0.659158	7.728347	Sitting_Watch
15:23:24.393	5.810905	0.723071	7.491686	-0.0075466293	-0.0002003638	0.013263716	6.0007057	0.659158	7.728347	Sitting_Watch
15:23:24.417	5.810905	0.723071	7.491686	-0.0075466293	-0.0002003638	0.013263716	6.0007057	0.659158	7.728347	Sitting_Watch
15:23:24.441	5.810905	0.723071	7.491686	-0.0075466293	-0.0002003638	0.013263716	6.0007057	0.659158	7.728347	Sitting_Watch
15:23:24.464	5.846819	0.65842557	7.467743	0.007725002	-0.010585072	0.005933334	6.002499	0.6498443	7.7277465	Sitting_Watch
15:23:24.486	5.846819	0.65842557	7.467743	0.007725002	-0.010585072	0.005933334	6.002499	0.6498443	7.7277465	Sitting_Watch
15:23:24.510	5.846819	0.65842557	7.467743	0.007725002	-0.010585072	0.005933334	6.002499	0.6498443	7.7277465	Sitting_Watch
15:23:24.534	5.846819	0.65842557	7.467743	0.007725002	-0.010585072	0.005933334	6.002499	0.6498443	7.7277465	Sitting_Watch
15:23:24.556	5.846819	0.65842557	7.467743	0.007725002	-0.010585072	0.005933334	6.002499	0.6498443	7.7277465	Sitting_Watch
15:23:24.579	5.846819	0.65842557	7.467743	0.007725002	-0.010585072	0.005933334	6.002499	0.6498443	7.7277465	Sitting_Watch
15:23:24.603	5.846819	0.65842557	7.467743	0.007725002	-0.010585072	0.005933334	6.002499	0.6498443	7.7277465	Sitting_Watch
15:23:24.626	5.846819	0.65842557	7.467743	0.007725002	-0.010585072	0.005933334	6.002499	0.6498443	7.7277465	Sitting_Watch
15:23:24.650	5.803722	0.7015225	7.450983	0.0065032714	-0.00081122905	0.012041987	6.0095754	0.65340954	7.72194	Sitting_Watch
15:23:24.673	5.803722	0.7015225	7.450983	0.0065032714	-0.00081122905	0.012041987	6.0095754	0.65340954	7.72194	Sitting_Watch
15:23:24.697	5.803722	0.7015225	7.450983	0.0065032714	-0.00081122905	0.012041987	6.0095754	0.65340954	7.72194	Sitting_Watch
15:23:24.721	5.803722	0.7015225	7.450983	0.0065032714	-0.00081122905	0.012041987	6.0095754	0.65340954	7.72194	Sitting_Watch
[truncated: 3,181 more rows]
