# Supplementary material for: Real-time Smartphone Activity Classification Using Inertial Sensors—Recognition of Scrolling, Typing, and Watching Videos While Sitting or Walking
Source: Sensors (Basel). 2020 Jan 24;20(3):655. doi: 10.3390/s20030655 (PMC7038357; doi:10.3390/s20030655)
Supplement: Supplementary file 1 [file sensors-20-00655-s001.zip › sensors-668083-supplementary/5Hz_data/8765/2019_09_10_15_01_29_Multitasking_Read.csv]

time	accX	accY	accZ	rotX	rotY	rotZ	graX	graY	graZ	activity
15:29:17.085	0.46209505	6.1293435	7.0942364	-0.018542204	-0.07716939	0.02853535	0.43397886	6.346558	7.463456	Multitasking_Read
15:29:17.106	0.46209505	6.1293435	7.0942364	-0.018542204	-0.07716939	0.02853535	0.43397886	6.346558	7.463456	Multitasking_Read
15:29:17.127	0.46209505	6.1293435	7.0942364	-0.018542204	-0.07716939	0.02853535	0.43397886	6.346558	7.463456	Multitasking_Read
15:29:17.188	0.46209505	6.1293435	7.0942364	-0.018542204	-0.07716939	0.02853535	0.43397886	6.346558	7.463456	Multitasking_Read
15:29:17.352	0.3902668	6.186806	7.2450757	0.066368066	0.03400809	0.050526496	0.42080346	6.3367033	7.4725766	Multitasking_Read
15:29:17.373	0.3902668	6.186806	7.2450757	0.066368066	0.03400809	0.050526496	0.42080346	6.3367033	7.4725766	Multitasking_Read
15:29:17.394	0.3902668	6.186806	7.2450757	0.066368066	0.03400809	0.050526496	0.42080346	6.3367033	7.4725766	Multitasking_Read
15:29:17.416	0.3902668	6.186806	7.2450757	0.066368066	0.03400809	0.050526496	0.42080346	6.3367033	7.4725766	Multitasking_Read
15:29:17.437	0.31604427	6.1748347	7.5754857	-0.0081574945	0.026677707	-0.009338297	0.4116709	6.3470964	7.464263	Multitasking_Read
15:29:17.459	0.31604427	6.1748347	7.5754857	-0.0081574945	0.026677707	-0.009338297	0.4116709	6.3470964	7.464263	Multitasking_Read
15:29:17.481	0.31604427	6.1748347	7.5754857	-0.0081574945	0.026677707	-0.009338297	0.4116709	6.3470964	7.464263	Multitasking_Read
15:29:17.503	0.31604427	6.1748347	7.5754857	-0.0081574945	0.026677707	-0.009338297	0.4116709	6.3470964	7.464263	Multitasking_Read
15:29:17.524	0.31604427	6.1748347	7.5754857	-0.0081574945	0.026677707	-0.009338297	0.4116709	6.3470964	7.464263	Multitasking_Read
15:29:17.545	0.31604427	6.1748347	7.5754857	-0.0081574945	0.026677707	-0.009338297	0.4116709	6.3470964	7.464263	Multitasking_Read
15:29:17.567	0.31604427	6.1748347	7.5754857	-0.0081574945	0.026677707	-0.009338297	0.4116709	6.3470964	7.464263	Multitasking_Read
15:29:17.589	0.31604427	6.1748347	7.5754857	-0.0081574945	0.026677707	-0.009338297	0.4116709	6.3470964	7.464263	Multitasking_Read
15:29:17.610	0.36392978	6.1700463	7.18043	-0.018542204	-0.005698151	0.023648426	0.38086715	6.370357	7.4460607	Multitasking_Read
15:29:17.632	0.36392978	6.1700463	7.18043	-0.018542204	-0.005698151	0.023648426	0.38086715	6.370357	7.4460607	Multitasking_Read
15:29:17.653	0.36392978	6.1700463	7.18043	-0.018542204	-0.005698151	0.023648426	0.38086715	6.370357	7.4460607	Multitasking_Read
15:29:17.675	0.36392978	6.1700463	7.18043	-0.018542204	-0.005698151	0.023648426	0.38086715	6.370357	7.4460607	Multitasking_Read
15:29:17.698	0.36392978	6.1700463	7.18043	-0.018542204	-0.005698151	0.023648426	0.38086715	6.370357	7.4460607	Multitasking_Read
15:29:17.719	0.36392978	6.1700463	7.18043	-0.018542204	-0.005698151	0.023648426	0.38086715	6.370357	7.4460607	Multitasking_Read
15:29:17.741	0.36392978	6.1700463	7.18043	-0.018542204	-0.005698151	0.023648426	0.38086715	6.370357	7.4460607	Multitasking_Read
15:29:17.763	0.36392978	6.1700463	7.18043	-0.018542204	-0.005698151	0.023648426	0.38086715	6.370357	7.4460607	Multitasking_Read
15:29:17.785	0.29210153	6.246663	7.2450757	-0.0051031685	-0.0014220943	-0.002007914	0.36831135	6.370433	7.4466295	Multitasking_Read
15:29:17.806	0.29210153	6.246663	7.2450757	-0.0051031685	-0.0014220943	-0.002007914	0.36831135	6.370433	7.4466295	Multitasking_Read
15:29:17.828	0.29210153	6.246663	7.2450757	-0.0051031685	-0.0014220943	-0.002007914	0.36831135	6.370433	7.4466295	Multitasking_Read
15:29:17.850	0.29210153	6.246663	7.2450757	-0.0051031685	-0.0014220943	-0.002007914	0.36831135	6.370433	7.4466295	Multitasking_Read
15:29:17.873	0.29210153	6.246663	7.2450757	-0.0051031685	-0.0014220943	-0.002007914	0.36831135	6.370433	7.4466295	Multitasking_Read
15:29:17.895	0.29210153	6.246663	7.2450757	-0.0051031685	-0.0014220943	-0.002007914	0.36831135	6.370433	7.4466295	Multitasking_Read
15:29:17.982	0.36392978	6.167652	7.23071	0.011390193	0.0052974233	0.018761504	0.36371028	6.3820944	7.4368606	Multitasking_Read
15:29:18.004	0.36392978	6.167652	7.23071	0.011390193	0.0052974233	0.018761504	0.36371028	6.3820944	7.4368606	Multitasking_Read
15:29:18.025	0.36392978	6.167652	7.23071	0.011390193	0.0052974233	0.018761504	0.36371028	6.3820944	7.4368606	Multitasking_Read
15:29:18.047	0.36392978	6.167652	7.23071	0.011390193	0.0052974233	0.018761504	0.36371028	6.3820944	7.4368606	Multitasking_Read
15:29:18.069	0.36392978	6.167652	7.23071	0.011390193	0.0052974233	0.018761504	0.36371028	6.3820944	7.4368606	Multitasking_Read
15:29:18.093	0.36392978	6.167652	7.23071	0.011390193	0.0052974233	0.018761504	0.36371028	6.3820944	7.4368606	Multitasking_Read
15:29:18.115	0.36392978	6.167652	7.23071	0.011390193	0.0052974233	0.018761504	0.36371028	6.3820944	7.4368606	Multitasking_Read
15:29:18.138	0.36392978	6.167652	7.23071	0.011390193	0.0052974233	0.018761504	0.36371028	6.3820944	7.4368606	Multitasking_Read
15:29:18.160	0.22266756	6.2945485	7.1995845	0.019942306	0.007740884	0.0028790077	0.3466934	6.396967	7.4248896	Multitasking_Read
15:29:18.182	0.22266756	6.2945485	7.1995845	0.019942306	0.007740884	0.0028790077	0.3466934	6.396967	7.4248896	Multitasking_Read
15:29:18.205	0.22266756	6.2945485	7.1995845	0.019942306	0.007740884	0.0028790077	0.3466934	6.396967	7.4248896	Multitasking_Read
15:29:18.227	0.22266756	6.2945485	7.1995845	0.019942306	0.007740884	0.0028790077	0.3466934	6.396967	7.4248896	Multitasking_Read
15:29:18.249	0.22266756	6.2945485	7.1995845	0.019942306	0.007740884	0.0028790077	0.3466934	6.396967	7.4248896	Multitasking_Read
15:29:18.271	0.22266756	6.2945485	7.1995845	0.019942306	0.007740884	0.0028790077	0.3466934	6.396967	7.4248896	Multitasking_Read
15:29:18.292	0.22266756	6.2945485	7.1995845	0.019942306	0.007740884	0.0028790077	0.3466934	6.396967	7.4248896	Multitasking_Read
15:29:18.316	0.22266756	6.2945485	7.1995845	0.019942306	0.007740884	0.0028790077	0.3466934	6.396967	7.4248896	Multitasking_Read
15:29:18.338	0.26337022	6.304126	7.3025384	-0.022207396	0.010184345	0.019983234	0.33849752	6.4076805	7.41602	Multitasking_Read
15:29:18.361	0.26337022	6.304126	7.3025384	-0.022207396	0.010184345	0.019983234	0.33849752	6.4076805	7.41602	Multitasking_Read
15:29:18.383	0.26337022	6.304126	7.3025384	-0.022207396	0.010184345	0.019983234	0.33849752	6.4076805	7.41602	Multitasking_Read
15:29:18.407	0.26337022	6.304126	7.3025384	-0.022207396	0.010184345	0.019983234	0.33849752	6.4076805	7.41602	Multitasking_Read
15:29:18.430	0.26337022	6.304126	7.3025384	-0.022207396	0.010184345	0.019983234	0.33849752	6.4076805	7.41602	Multitasking_Read
15:29:18.454	0.26337022	6.304126	7.3025384	-0.022207396	0.010184345	0.019983234	0.33849752	6.4076805	7.41602	Multitasking_Read
15:29:18.478	0.26337022	6.304126	7.3025384	-0.022207396	0.010184345	0.019983234	0.33849752	6.4076805	7.41602	Multitasking_Read
15:29:18.500	0.26337022	6.304126	7.3025384	-0.022207396	0.010184345	0.019983234	0.33849752	6.4076805	7.41602	Multitasking_Read
15:29:18.524	0.22266756	6.2490573	7.108602	0.021164037	0.0034648278	-0.0038405098	0.3366139	6.417074	7.4079785	Multitasking_Read
15:29:18.547	0.22266756	6.2490573	7.108602	0.021164037	0.0034648278	-0.0038405098	0.3366139	6.417074	7.4079785	Multitasking_Read
15:29:18.571	0.22266756	6.2490573	7.108602	0.021164037	0.0034648278	-0.0038405098	0.3366139	6.417074	7.4079785	Multitasking_Read
15:29:18.593	0.22266756	6.2490573	7.108602	0.021164037	0.0034648278	-0.0038405098	0.3366139	6.417074	7.4079785	Multitasking_Read
15:29:18.616	0.22266756	6.2490573	7.108602	0.021164037	0.0034648278	-0.0038405098	0.3366139	6.417074	7.4079785	Multitasking_Read
15:29:18.640	0.22266756	6.2490573	7.108602	0.021164037	0.0034648278	-0.0038405098	0.3366139	6.417074	7.4079785	Multitasking_Read
15:29:18.663	0.22266756	6.2490573	7.108602	0.021164037	0.0034648278	-0.0038405098	0.3366139	6.417074	7.4079785	Multitasking_Read
15:29:18.686	0.2753416	6.2322974	7.388732	-0.017931338	0.021790786	0.025481021	0.33652183	6.4268165	7.399531	Multitasking_Read
15:29:18.708	0.2753416	6.2322974	7.388732	-0.017931338	0.021790786	0.025481021	0.33652183	6.4268165	7.399531	Multitasking_Read
15:29:18.732	0.2753416	6.2322974	7.388732	-0.017931338	0.021790786	0.025481021	0.33652183	6.4268165	7.399531	Multitasking_Read
15:29:18.756	0.2753416	6.2322974	7.388732	-0.017931338	0.021790786	0.025481021	0.33652183	6.4268165	7.399531	Multitasking_Read
15:29:18.780	0.2753416	6.2322974	7.388732	-0.017931338	0.021790786	0.025481021	0.33652183	6.4268165	7.399531	Multitasking_Read
15:29:18.818	0.2753416	6.2322974	7.388732	-0.017931338	0.021790786	0.025481021	0.33652183	6.4268165	7.399531	Multitasking_Read
15:29:18.842	0.2753416	6.2322974	7.388732	-0.017931338	0.021790786	0.025481021	0.33652183	6.4268165	7.399531	Multitasking_Read
15:29:18.876	0.29928434	6.263423	7.292961	-0.0099900905	0.038284145	0.010209391	0.33990768	6.4281125	7.3982515	Multitasking_Read
15:29:18.911	0.29928434	6.263423	7.292961	-0.0099900905	0.038284145	0.010209391	0.33990768	6.4281125	7.3982515	Multitasking_Read
15:29:18.942	0.29928434	6.263423	7.292961	-0.0099900905	0.038284145	0.010209391	0.33990768	6.4281125	7.3982515	Multitasking_Read
15:29:18.976	0.29928434	6.263423	7.292961	-0.0099900905	0.038284145	0.010209391	0.33990768	6.4281125	7.3982515	Multitasking_Read
15:29:19.010	0.29928434	6.263423	7.292961	-0.0099900905	0.038284145	0.010209391	0.33990768	6.4281125	7.3982515	Multitasking_Read
15:29:19.045	0.25139886	6.2753944	7.151699	0.012001059	-0.0002003638	0.011431121	0.3224445	6.4356713	7.3924623	Multitasking_Read
15:29:19.068	0.25139886	6.2753944	7.151699	0.012001059	-0.0002003638	0.011431121	0.3224445	6.4356713	7.3924623	Multitasking_Read
15:29:19.092	0.25139886	6.2753944	7.151699	0.012001059	-0.0002003638	0.011431121	0.3224445	6.4356713	7.3924623	Multitasking_Read
15:29:19.115	0.25139886	6.2753944	7.151699	0.012001059	-0.0002003638	0.011431121	0.3224445	6.4356713	7.3924623	Multitasking_Read
15:29:19.139	0.25139886	6.2753944	7.151699	0.012001059	-0.0002003638	0.011431121	0.3224445	6.4356713	7.3924623	Multitasking_Read
15:29:19.162	0.25139886	6.2753944	7.151699	0.012001059	-0.0002003638	0.011431121	0.3224445	6.4356713	7.3924623	Multitasking_Read
15:29:19.185	0.25139886	6.2753944	7.151699	0.012001059	-0.0002003638	0.011431121	0.3224445	6.4356713	7.3924623	Multitasking_Read
15:29:19.210	0.25139886	6.2753944	7.151699	0.012001059	-0.0002003638	0.011431121	0.3224445	6.4356713	7.3924623	Multitasking_Read
15:29:19.233	0.38547826	6.244269	7.0870533	-0.02281826	-0.006309016	0.018761504	0.32721096	6.4483514	7.381195	Multitasking_Read
15:29:19.256	0.38547826	6.244269	7.0870533	-0.02281826	-0.006309016	0.018761504	0.32721096	6.4483514	7.381195	Multitasking_Read
15:29:19.280	0.38547826	6.244269	7.0870533	-0.02281826	-0.006309016	0.018761504	0.32721096	6.4483514	7.381195	Multitasking_Read
15:29:19.304	0.38547826	6.244269	7.0870533	-0.02281826	-0.006309016	0.018761504	0.32721096	6.4483514	7.381195	Multitasking_Read
15:29:19.328	0.38547826	6.244269	7.0870533	-0.02281826	-0.006309016	0.018761504	0.32721096	6.4483514	7.381195	Multitasking_Read
15:29:19.352	0.38547826	6.244269	7.0870533	-0.02281826	-0.006309016	0.018761504	0.32721096	6.4483514	7.381195	Multitasking_Read
15:29:19.375	0.38547826	6.244269	7.0870533	-0.02281826	-0.006309016	0.018761504	0.32721096	6.4483514	7.381195	Multitasking_Read
15:29:19.397	0.38547826	6.244269	7.0870533	-0.02281826	-0.006309016	0.018761504	0.32721096	6.4483514	7.381195	Multitasking_Read
15:29:19.421	0.22027329	6.304126	7.18043	0.013833654	-0.0014220943	0.01937237	0.33070993	6.448495	7.3809123	Multitasking_Read
15:29:19.445	0.22027329	6.304126	7.18043	0.013833654	-0.0014220943	0.01937237	0.33070993	6.448495	7.3809123	Multitasking_Read
15:29:19.471	0.22027329	6.304126	7.18043	0.013833654	-0.0014220943	0.01937237	0.33070993	6.448495	7.3809123	Multitasking_Read
15:29:19.495	0.22027329	6.304126	7.18043	0.013833654	-0.0014220943	0.01937237	0.33070993	6.448495	7.3809123	Multitasking_Read
15:29:19.518	0.22027329	6.304126	7.18043	0.013833654	-0.0014220943	0.01937237	0.33070993	6.448495	7.3809123	Multitasking_Read
15:29:19.542	0.22027329	6.304126	7.18043	0.013833654	-0.0014220943	0.01937237	0.33070993	6.448495	7.3809123	Multitasking_Read
15:29:19.566	0.22027329	6.304126	7.18043	0.013833654	-0.0014220943	0.01937237	0.33070993	6.448495	7.3809123	Multitasking_Read
15:29:19.590	0.44533512	6.2490573	7.120573	0.016277116	0.014460403	0.011431121	0.34919104	6.4608984	7.3692007	Multitasking_Read
15:29:19.612	0.44533512	6.2490573	7.120573	0.016277116	0.014460403	0.011431121	0.34919104	6.4608984	7.3692007	Multitasking_Read
15:29:19.637	0.44533512	6.2490573	7.120573	0.016277116	0.014460403	0.011431121	0.34919104	6.4608984	7.3692007	Multitasking_Read
15:29:19.659	0.44533512	6.2490573	7.120573	0.016277116	0.014460403	0.011431121	0.34919104	6.4608984	7.3692007	Multitasking_Read
15:29:19.684	0.44533512	6.2490573	7.120573	0.016277116	0.014460403	0.011431121	0.34919104	6.4608984	7.3692007	Multitasking_Read
15:29:19.707	0.44533512	6.2490573	7.120573	0.016277116	0.014460403	0.011431121	0.34919104	6.4608984	7.3692007	Multitasking_Read
15:29:19.730	0.44533512	6.2490573	7.120573	0.016277116	0.014460403	0.011431121	0.34919104	6.4608984	7.3692007	Multitasking_Read
15:29:19.754	0.44533512	6.2490573	7.120573	0.016277116	0.014460403	0.011431121	0.34919104	6.4608984	7.3692007	Multitasking_Read
15:29:19.777	0.16041641	6.352011	7.3025384	0.0150553845	0.0028539624	-0.011781759	0.3266934	6.4634857	7.3679624	Multitasking_Read
15:29:19.801	0.16041641	6.352011	7.3025384	0.0150553845	0.0028539624	-0.011781759	0.3266934	6.4634857	7.3679624	Multitasking_Read
15:29:19.825	0.16041641	6.352011	7.3025384	0.0150553845	0.0028539624	-0.011781759	0.3266934	6.4634857	7.3679624	Multitasking_Read
15:29:19.848	0.16041641	6.352011	7.3025384	0.0150553845	0.0028539624	-0.011781759	0.3266934	6.4634857	7.3679624	Multitasking_Read
15:29:19.872	0.16041641	6.352011	7.3025384	0.0150553845	0.0028539624	-0.011781759	0.3266934	6.4634857	7.3679624	Multitasking_Read
15:29:19.895	0.16041641	6.352011	7.3025384	0.0150553845	0.0028539624	-0.011781759	0.3266934	6.4634857	7.3679624	Multitasking_Read
15:29:19.919	0.16041641	6.352011	7.3025384	0.0150553845	0.0028539624	-0.011781759	0.3266934	6.4634857	7.3679624	Multitasking_Read
15:29:19.942	0.16041641	6.352011	7.3025384	0.0150553845	0.0028539624	-0.011781759	0.31576195	6.492035	7.3433013	Multitasking_Read
15:29:19.965	0.2657645	6.366377	7.106208	-0.00082711154	0.0071300194	0.050526496	0.31576195	6.492035	7.3433013	Multitasking_Read
15:29:19.989	0.2657645	6.366377	7.106208	-0.00082711154	0.0071300194	0.050526496	0.31576195	6.492035	7.3433013	Multitasking_Read
15:29:20.012	0.2657645	6.366377	7.106208	-0.00082711154	0.0071300194	0.050526496	0.31576195	6.492035	7.3433013	Multitasking_Read
15:29:20.036	0.2657645	6.366377	7.106208	-0.00082711154	0.0071300194	0.050526496	0.31576195	6.492035	7.3433013	Multitasking_Read
15:29:20.060	0.2657645	6.366377	7.106208	-0.00082711154	0.0071300194	0.050526496	0.31576195	6.492035	7.3433013	Multitasking_Read
15:29:20.083	0.2657645	6.366377	7.106208	-0.00082711154	0.0071300194	0.050526496	0.31576195	6.492035	7.3433013	Multitasking_Read
15:29:20.107	0.2657645	6.366377	7.106208	-0.00082711154	0.0071300194	0.050526496	0.31576195	6.492035	7.3433013	Multitasking_Read
15:29:20.130	0.505192	6.2921543	7.1995845	-0.0014379768	0.0126278065	0.016318042	0.3625164	6.4836383	7.3485613	Multitasking_Read
15:29:20.155	0.505192	6.2921543	7.1995845	-0.0014379768	0.0126278065	0.016318042	0.3625164	6.4836383	7.3485613	Multitasking_Read
15:29:20.180	0.505192	6.2921543	7.1995845	-0.0014379768	0.0126278065	0.016318042	0.3625164	6.4836383	7.3485613	Multitasking_Read
15:29:20.203	0.505192	6.2921543	7.1995845	-0.0014379768	0.0126278065	0.016318042	0.3625164	6.4836383	7.3485613	Multitasking_Read
15:29:20.225	0.505192	6.2921543	7.1995845	-0.0014379768	0.0126278065	0.016318042	0.3625164	6.4836383	7.3485613	Multitasking_Read
15:29:20.248	0.505192	6.2921543	7.1995845	-0.0014379768	0.0126278065	0.016318042	0.3625164	6.4836383	7.3485613	Multitasking_Read
15:29:20.271	0.505192	6.2921543	7.1995845	-0.0014379768	0.0126278065	0.016318042	0.3625164	6.4836383	7.3485613	Multitasking_Read
15:29:20.294	0.505192	6.2921543	7.1995845	-0.0014379768	0.0126278065	0.016318042	0.3625164	6.4836383	7.3485613	Multitasking_Read
15:29:20.317	0.24900457	6.4166565	6.859597	0.033381343	0.0059082885	-0.0032296446	0.36621788	6.488557	7.344032	Multitasking_Read
15:29:20.341	0.24900457	6.4166565	6.859597	0.033381343	0.0059082885	-0.0032296446	0.36621788	6.488557	7.344032	Multitasking_Read
15:29:20.364	0.24900457	6.4166565	6.859597	0.033381343	0.0059082885	-0.0032296446	0.36621788	6.488557	7.344032	Multitasking_Read
15:29:20.386	0.24900457	6.4166565	6.859597	0.033381343	0.0059082885	-0.0032296446	0.36621788	6.488557	7.344032	Multitasking_Read
15:29:20.410	0.24900457	6.4166565	6.859597	0.033381343	0.0059082885	-0.0032296446	0.36621788	6.488557	7.344032	Multitasking_Read
15:29:20.433	0.24900457	6.4166565	6.859597	0.033381343	0.0059082885	-0.0032296446	0.36621788	6.488557	7.344032	Multitasking_Read
15:29:20.457	0.24900457	6.4166565	6.859597	0.033381343	0.0059082885	-0.0032296446	0.36621788	6.488557	7.344032	Multitasking_Read
15:29:20.481	0.24900457	6.4166565	6.859597	0.033381343	0.0059082885	-0.0032296446	0.36621788	6.488557	7.344032	Multitasking_Read
15:29:20.507	0.07901107	6.366377	7.0774765	-0.028926913	-0.023413243	0.17392129	0.3006012	6.5369563	7.3039827	Multitasking_Read
15:29:20.531	0.07901107	6.366377	7.0774765	-0.028926913	-0.023413243	0.17392129	0.3006012	6.5369563	7.3039827	Multitasking_Read
15:29:20.553	0.07901107	6.366377	7.0774765	-0.028926913	-0.023413243	0.17392129	0.3006012	6.5369563	7.3039827	Multitasking_Read
15:29:20.577	0.07901107	6.366377	7.0774765	-0.028926913	-0.023413243	0.17392129	0.3006012	6.5369563	7.3039827	Multitasking_Read
15:29:20.601	0.07901107	6.366377	7.0774765	-0.028926913	-0.023413243	0.17392129	0.3006012	6.5369563	7.3039827	Multitasking_Read
15:29:20.625	0.07901107	6.366377	7.0774765	-0.028926913	-0.023413243	0.17392129	0.3006012	6.5369563	7.3039827	Multitasking_Read
15:29:20.648	0.07901107	6.366377	7.0774765	-0.028926913	-0.023413243	0.17392129	0.3006012	6.5369563	7.3039827	Multitasking_Read
15:29:20.672	0.54828894	6.3280683	6.378348	0.16044131	0.46588984	0.037698325	0.35544455	6.6048203	7.240187	Multitasking_Read
15:29:20.695	0.54828894	6.3280683	6.378348	0.16044131	0.46588984	0.037698325	0.35544455	6.6048203	7.240187	Multitasking_Read
15:29:20.719	0.54828894	6.3280683	6.378348	0.16044131	0.46588984	0.037698325	0.35544455	6.6048203	7.240187	Multitasking_Read
15:29:20.743	0.54828894	6.3280683	6.378348	0.16044131	0.46588984	0.037698325	0.35544455	6.6048203	7.240187	Multitasking_Read
15:29:20.766	0.54828894	6.3280683	6.378348	0.16044131	0.46588984	0.037698325	0.35544455	6.6048203	7.240187	Multitasking_Read
15:29:20.789	0.54828894	6.3280683	6.378348	0.16044131	0.46588984	0.037698325	0.35544455	6.6048203	7.240187	Multitasking_Read
15:29:20.813	0.54828894	6.3280683	6.378348	0.16044131	0.46588984	0.037698325	0.35544455	6.6048203	7.240187	Multitasking_Read
15:29:20.835	0.54828894	6.3280683	6.378348	0.16044131	0.46588984	0.037698325	0.35544455	6.6048203	7.240187	Multitasking_Read
15:29:20.858	-0.06943397	6.454965	7.407886	-0.08879171	0.0584427	0.21179493	0.06003741	6.595109	7.257498	Multitasking_Read
15:29:20.882	-0.06943397	6.454965	7.407886	-0.08879171	0.0584427	0.21179493	0.06003741	6.595109	7.257498	Multitasking_Read
15:29:20.905	-0.06943397	6.454965	7.407886	-0.08879171	0.0584427	0.21179493	0.06003741	6.595109	7.257498	Multitasking_Read
15:29:20.929	-0.06943397	6.454965	7.407886	-0.08879171	0.0584427	0.21179493	0.06003741	6.595109	7.257498	Multitasking_Read
15:29:20.952	-0.06943397	6.454965	7.407886	-0.08879171	0.0584427	0.21179493	0.06003741	6.595109	7.257498	Multitasking_Read
15:29:20.975	-0.06943397	6.454965	7.407886	-0.08879171	0.0584427	0.21179493	0.06003741	6.595109	7.257498	Multitasking_Read
15:29:20.999	-0.06943397	6.454965	7.407886	-0.08879171	0.0584427	0.21179493	0.06003741	6.595109	7.257498	Multitasking_Read
15:29:21.022	-0.06943397	6.454965	7.407886	-0.061913636	0.021790786	0.10245004	0.06003741	6.595109	7.257498	Multitasking_Read
15:29:21.045	-0.44294083	6.3137026	7.1756415	-0.061913636	0.021790786	0.10245004	-0.043439914	6.517839	7.3270836	Multitasking_Read
15:29:21.068	-0.44294083	6.3137026	7.1756415	-0.061913636	0.021790786	0.10245004	-0.043439914	6.517839	7.3270836	Multitasking_Read
15:29:21.093	-0.44294083	6.3137026	7.1756415	-0.061913636	0.021790786	0.10245004	-0.043439914	6.517839	7.3270836	Multitasking_Read
15:29:21.116	-0.44294083	6.3137026	7.1756415	-0.061913636	0.021790786	0.10245004	-0.043439914	6.517839	7.3270836	Multitasking_Read
15:29:21.140	-0.44294083	6.3137026	7.1756415	-0.061913636	0.021790786	0.10245004	-0.043439914	6.517839	7.3270836	Multitasking_Read
15:29:21.163	-0.44294083	6.3137026	7.1756415	-0.061913636	0.021790786	0.10245004	-0.043439914	6.517839	7.3270836	Multitasking_Read
15:29:21.187	-0.44294083	6.3137026	7.1756415	-0.061913636	0.021790786	0.10245004	-0.043439914	6.517839	7.3270836	Multitasking_Read
15:29:21.211	-1.0295382	6.483696	6.9218483	-0.07046575	0.4188532	-0.07897694	-0.27175942	6.4838576	7.3522797	Multitasking_Read
15:29:21.234	-1.0295382	6.483696	6.9218483	-0.07046575	0.4188532	-0.07897694	-0.27175942	6.4838576	7.3522797	Multitasking_Read
15:29:21.258	-1.0295382	6.483696	6.9218483	-0.07046575	0.4188532	-0.07897694	-0.27175942	6.4838576	7.3522797	Multitasking_Read
15:29:21.281	-1.0295382	6.483696	6.9218483	-0.07046575	0.4188532	-0.07897694	-0.27175942	6.4838576	7.3522797	Multitasking_Read
15:29:21.305	-1.0295382	6.483696	6.9218483	-0.07046575	0.4188532	-0.07897694	-0.27175942	6.4838576	7.3522797	Multitasking_Read
15:29:21.331	-1.0295382	6.483696	6.9218483	-0.07046575	0.4188532	-0.07897694	-0.27175942	6.4838576	7.3522797	Multitasking_Read
15:29:21.355	-1.0295382	6.483696	6.9218483	-0.07046575	0.4188532	-0.07897694	-0.27175942	6.4838576	7.3522797	Multitasking_Read
15:29:21.378	-1.0295382	6.483696	6.9218483	-0.07046575	0.4188532	-0.07897694	-0.27175942	6.4838576	7.3522797	Multitasking_Read
15:29:21.402	1.403045	5.174028	8.190814	-0.15048909	0.00835175	0.49767986	-0.22829817	6.3461304	7.472938	Multitasking_Read
15:29:21.425	1.403045	5.174028	8.190814	-0.15048909	0.00835175	0.49767986	-0.22829817	6.3461304	7.472938	Multitasking_Read
15:29:21.449	1.403045	5.174028	8.190814	-0.15048909	0.00835175	0.49767986	-0.22829817	6.3461304	7.472938	Multitasking_Read
15:29:21.473	1.403045	5.174028	8.190814	-0.15048909	0.00835175	0.49767986	-0.22829817	6.3461304	7.472938	Multitasking_Read
15:29:21.496	1.403045	5.174028	8.190814	-0.15048909	0.00835175	0.49767986	-0.22829817	6.3461304	7.472938	Multitasking_Read
15:29:21.520	1.403045	5.174028	8.190814	-0.15048909	0.00835175	0.49767986	-0.22829817	6.3461304	7.472938	Multitasking_Read
15:29:21.543	1.403045	5.174028	8.190814	-0.15048909	0.00835175	0.49767986	-0.22829817	6.3461304	7.472938	Multitasking_Read
15:29:21.566	-1.2402344	6.543553	7.003254	0.20931053	0.23315015	-0.33309686	-0.29043227	6.355673	7.462666	Multitasking_Read
15:29:21.590	-1.2402344	6.543553	7.003254	0.20931053	0.23315015	-0.33309686	-0.29043227	6.355673	7.462666	Multitasking_Read
15:29:21.612	-1.2402344	6.543553	7.003254	0.20931053	0.23315015	-0.33309686	-0.29043227	6.355673	7.462666	Multitasking_Read
15:29:21.636	-1.2402344	6.543553	7.003254	0.20931053	0.23315015	-0.33309686	-0.29043227	6.355673	7.462666	Multitasking_Read
15:29:21.660	-1.2402344	6.543553	7.003254	0.20931053	0.23315015	-0.33309686	-0.29043227	6.355673	7.462666	Multitasking_Read
15:29:21.683	-1.2402344	6.543553	7.003254	0.20931053	0.23315015	-0.33309686	-0.29043227	6.355673	7.462666	Multitasking_Read
15:29:21.707	-1.2402344	6.543553	7.003254	0.20931053	0.23315015	-0.33309686	-0.29043227	6.355673	7.462666	Multitasking_Read
15:29:21.730	-1.2402344	6.543553	7.003254	0.20931053	0.23315015	-0.33309686	-0.29043227	6.355673	7.462666	Multitasking_Read
15:29:21.754	-1.1564348	6.9673395	7.2211328	0.038268264	0.07615779	-0.14495037	-0.591369	6.448035	7.365011	Multitasking_Read
15:29:21.777	-1.1564348	6.9673395	7.2211328	0.038268264	0.07615779	-0.14495037	-0.591369	6.448035	7.365011	Multitasking_Read
15:29:21.801	-1.1564348	6.9673395	7.2211328	0.038268264	0.07615779	-0.14495037	-0.591369	6.448035	7.365011	Multitasking_Read
15:29:21.825	-1.1564348	6.9673395	7.2211328	0.038268264	0.07615779	-0.14495037	-0.591369	6.448035	7.365011	Multitasking_Read
15:29:21.849	-1.1564348	6.9673395	7.2211328	0.038268264	0.07615779	-0.14495037	-0.591369	6.448035	7.365011	Multitasking_Read
15:29:21.872	-1.1564348	6.9673395	7.2211328	0.038268264	0.07615779	-0.14495037	-0.591369	6.448035	7.365011	Multitasking_Read
15:29:21.896	-1.1564348	6.9673395	7.2211328	0.038268264	0.07615779	-0.14495037	-0.591369	6.448035	7.365011	Multitasking_Read
15:29:21.920	-1.1564348	6.9673395	7.2211328	0.038268264	0.07615779	-0.14495037	-0.591369	6.448035	7.365011	Multitasking_Read
15:29:21.945	-0.90982443	6.488485	7.0319853	0.016277116	0.1848918	0.04747217	-0.8688236	6.627618	7.175664	Multitasking_Read
15:29:21.969	-0.90982443	6.488485	7.0319853	0.016277116	0.1848918	0.04747217	-0.8688236	6.627618	7.175664	Multitasking_Read
15:29:21.991	-0.90982443	6.488485	7.0319853	0.016277116	0.1848918	0.04747217	-0.8688236	6.627618	7.175664	Multitasking_Read
15:29:22.015	-0.90982443	6.488485	7.0319853	0.016277116	0.1848918	0.04747217	-0.8688236	6.627618	7.175664	Multitasking_Read
15:29:22.039	-0.90982443	6.488485	7.0319853	0.016277116	0.1848918	0.04747217	-0.8688236	6.627618	7.175664	Multitasking_Read
15:29:22.061	-0.90982443	6.488485	7.0319853	0.016277116	0.1848918	0.04747217	-0.8688236	6.627618	7.175664	Multitasking_Read
15:29:22.085	-0.90982443	6.488485	7.0319853	0.016277116	0.1848918	0.04747217	-0.8688236	6.627618	7.175664	Multitasking_Read
15:29:22.108	-0.5913859	6.1724405	7.0607166	-0.014266146	0.040727608	-0.011170893	-0.84152377	6.613424	7.1919937	Multitasking_Read
15:29:22.132	-0.5913859	6.1724405	7.0607166	-0.014266146	0.040727608	-0.011170893	-0.84152377	6.613424	7.1919937	Multitasking_Read
15:29:22.156	-0.5913859	6.1724405	7.0607166	-0.014266146	0.040727608	-0.011170893	-0.84152377	6.613424	7.1919937	Multitasking_Read
15:29:22.179	-0.5913859	6.1724405	7.0607166	-0.014266146	0.040727608	-0.011170893	-0.84152377	6.613424	7.1919937	Multitasking_Read
15:29:22.203	-0.5913859	6.1724405	7.0607166	-0.014266146	0.040727608	-0.011170893	-0.84152377	6.613424	7.1919937	Multitasking_Read
15:29:22.226	-0.5913859	6.1724405	7.0607166	-0.014266146	0.040727608	-0.011170893	-0.84152377	6.613424	7.1919937	Multitasking_Read
15:29:22.250	-0.5913859	6.1724405	7.0607166	-0.014266146	0.040727608	-0.011170893	-0.84152377	6.613424	7.1919937	Multitasking_Read
15:29:22.274	-0.5913859	6.1724405	7.0607166	-0.014266146	0.040727608	-0.011170893	-0.84152377	6.613424	7.1919937	Multitasking_Read
15:29:22.296	-1.2689656	6.426234	7.0774765	0.031548746	0.095094614	-0.0673705	-1.0306389	6.561289	7.2150903	Multitasking_Read
15:29:22.320	-1.2689656	6.426234	7.0774765	0.031548746	0.095094614	-0.0673705	-1.0306389	6.561289	7.2150903	Multitasking_Read
15:29:22.344	-1.2689656	6.426234	7.0774765	0.031548746	0.095094614	-0.0673705	-1.0306389	6.561289	7.2150903	Multitasking_Read
15:29:22.368	-1.2689656	6.426234	7.0774765	0.031548746	0.095094614	-0.0673705	-1.0306389	6.561289	7.2150903	Multitasking_Read
15:29:22.392	-1.2689656	6.426234	7.0774765	0.031548746	0.095094614	-0.0673705	-1.0306389	6.561289	7.2150903	Multitasking_Read
15:29:22.415	-1.2689656	6.426234	7.0774765	0.031548746	0.095094614	-0.0673705	-1.0306389	6.561289	7.2150903	Multitasking_Read
15:29:22.439	-1.2689656	6.426234	7.0774765	0.031548746	0.095094614	-0.0673705	-1.0306389	6.561289	7.2150903	Multitasking_Read
15:29:22.461	-1.2689656	6.426234	7.0774765	0.031548746	0.095094614	-0.0673705	-1.0306389	6.561289	7.2150903	Multitasking_Read
15:29:22.484	-1.1468576	6.3975024	6.9098773	-0.025872586	0.001632232	0.029146213	-1.2474729	6.5718336	7.1711316	Multitasking_Read
15:29:22.508	-1.1468576	6.3975024	6.9098773	-0.025872586	0.001632232	0.029146213	-1.2474729	6.5718336	7.1711316	Multitasking_Read
15:29:22.530	-1.1468576	6.3975024	6.9098773	-0.025872586	0.001632232	0.029146213	-1.2474729	6.5718336	7.1711316	Multitasking_Read
15:29:22.554	-1.1468576	6.3975024	6.9098773	-0.025872586	0.001632232	0.029146213	-1.2474729	6.5718336	7.1711316	Multitasking_Read
15:29:22.576	-1.1468576	6.3975024	6.9098773	-0.025872586	0.001632232	0.029146213	-1.2474729	6.5718336	7.1711316	Multitasking_Read
15:29:22.600	-1.1468576	6.3975024	6.9098773	-0.025872586	0.001632232	0.029146213	-1.2474729	6.5718336	7.1711316	Multitasking_Read
15:29:22.624	-1.1468576	6.3975024	6.9098773	-0.025872586	0.001632232	0.029146213	-1.2474729	6.5718336	7.1711316	Multitasking_Read
15:29:22.646	-1.036721	6.402291	7.362395	0.024218364	-0.00325469	0.058467746	-1.187233	6.565453	7.1871843	Multitasking_Read
15:29:22.670	-1.036721	6.402291	7.362395	0.024218364	-0.00325469	0.058467746	-1.187233	6.565453	7.1871843	Multitasking_Read
15:29:22.693	-1.036721	6.402291	7.362395	0.024218364	-0.00325469	0.058467746	-1.187233	6.565453	7.1871843	Multitasking_Read
15:29:22.717	-1.036721	6.402291	7.362395	0.024218364	-0.00325469	0.058467746	-1.187233	6.565453	7.1871843	Multitasking_Read
15:29:22.741	-1.036721	6.402291	7.362395	0.024218364	-0.00325469	0.058467746	-1.187233	6.565453	7.1871843	Multitasking_Read
15:29:22.765	-1.036721	6.402291	7.362395	0.024218364	-0.00325469	0.058467746	-1.187233	6.565453	7.1871843	Multitasking_Read
15:29:22.787	-1.036721	6.402291	7.362395	0.024218364	-0.00325469	0.058467746	-1.187233	6.565453	7.1871843	Multitasking_Read
15:29:22.811	-1.036721	6.402291	7.362395	0.024218364	-0.00325469	0.058467746	-1.187233	6.565453	7.1871843	Multitasking_Read
15:29:22.835	-1.0175668	6.2945485	6.9457912	-0.016098743	0.06943827	-0.03194031	-1.0424753	6.583932	7.1927347	Multitasking_Read
15:29:22.859	-1.0175668	6.2945485	6.9457912	-0.016098743	0.06943827	-0.03194031	-1.0424753	6.583932	7.1927347	Multitasking_Read
15:29:22.883	-1.0175668	6.2945485	6.9457912	-0.016098743	0.06943827	-0.03194031	-1.0424753	6.583932	7.1927347	Multitasking_Read
15:29:22.905	-1.0175668	6.2945485	6.9457912	-0.016098743	0.06943827	-0.03194031	-1.0424753	6.583932	7.1927347	Multitasking_Read
15:29:22.930	-1.0175668	6.2945485	6.9457912	-0.016098743	0.06943827	-0.03194031	-1.0424753	6.583932	7.1927347	Multitasking_Read
15:29:22.953	-1.0175668	6.2945485	6.9457912	-0.016098743	0.06943827	-0.03194031	-1.0424753	6.583932	7.1927347	Multitasking_Read
15:29:22.977	-1.0175668	6.2945485	6.9457912	-0.016098743	0.06943827	-0.03194031	-1.0424753	6.583932	7.1927347	Multitasking_Read
15:29:23.001	-1.0175668	6.2945485	6.9457912	-0.016098743	0.06943827	-0.03194031	-1.0424753	6.583932	7.1927347	Multitasking_Read
15:29:23.025	-1.489239	6.6608725	6.8428373	0.041933455	0.10914452	-0.013003489	-1.3111964	6.6190605	7.1161156	Multitasking_Read
15:29:23.049	-1.489239	6.6608725	6.8428373	0.041933455	0.10914452	-0.013003489	-1.3111964	6.6190605	7.1161156	Multitasking_Read
15:29:23.072	-1.489239	6.6608725	6.8428373	0.041933455	0.10914452	-0.013003489	-1.3111964	6.6190605	7.1161156	Multitasking_Read
15:29:23.096	-1.489239	6.6608725	6.8428373	0.041933455	0.10914452	-0.013003489	-1.3111964	6.6190605	7.1161156	Multitasking_Read
15:29:23.120	-1.489239	6.6608725	6.8428373	0.041933455	0.10914452	-0.013003489	-1.3111964	6.6190605	7.1161156	Multitasking_Read
15:29:23.143	-1.489239	6.6608725	6.8428373	0.041933455	0.10914452	-0.013003489	-1.3111964	6.6190605	7.1161156	Multitasking_Read
15:29:23.166	-1.489239	6.6608725	6.8428373	0.041933455	0.10914452	-0.013003489	-1.3111964	6.6190605	7.1161156	Multitasking_Read
15:29:23.190	-1.0319325	6.431022	6.926637	-0.09123517	-0.12115168	0.038309194	-1.3042635	6.6381936	7.0995502	Multitasking_Read
15:29:23.213	-1.0319325	6.431022	6.926637	-0.09123517	-0.12115168	0.038309194	-1.3042635	6.6381936	7.0995502	Multitasking_Read
15:29:23.237	-1.0319325	6.431022	6.926637	-0.09123517	-0.12115168	0.038309194	-1.3042635	6.6381936	7.0995502	Multitasking_Read
15:29:23.259	-1.0319325	6.431022	6.926637	-0.09123517	-0.12115168	0.038309194	-1.3042635	6.6381936	7.0995502	Multitasking_Read
15:29:23.280	-1.0319325	6.431022	6.926637	-0.09123517	-0.12115168	0.038309194	-1.3042635	6.6381936	7.0995502	Multitasking_Read
15:29:23.301	-1.0319325	6.431022	6.926637	-0.09123517	-0.12115168	0.038309194	-1.3042635	6.6381936	7.0995502	Multitasking_Read
15:29:23.323	-1.0319325	6.431022	6.926637	-0.09123517	-0.12115168	0.038309194	-1.3042635	6.6381936	7.0995502	Multitasking_Read
15:29:23.347	-1.0319325	6.431022	6.926637	-0.09123517	-0.12115168	0.038309194	-1.3042635	6.6381936	7.0995502	Multitasking_Read
15:29:23.369	-1.6712039	6.4789076	6.646507	0.04254432	0.067605674	-0.041103292	-1.321542	6.6058965	7.1264215	Multitasking_Read
15:29:23.391	-1.6712039	6.4789076	6.646507	0.04254432	0.067605674	-0.041103292	-1.321542	6.6058965	7.1264215	Multitasking_Read
15:29:23.413	-1.6712039	6.4789076	6.646507	0.04254432	0.067605674	-0.041103292	-1.321542	6.6058965	7.1264215	Multitasking_Read
15:29:23.436	-1.6712039	6.4789076	6.646507	0.04254432	0.067605674	-0.041103292	-1.321542	6.6058965	7.1264215	Multitasking_Read
15:29:23.460	-1.6712039	6.4789076	6.646507	0.04254432	0.067605674	-0.041103292	-1.321542	6.6058965	7.1264215	Multitasking_Read
15:29:23.483	-1.6712039	6.4789076	6.646507	0.04254432	0.067605674	-0.041103292	-1.321542	6.6058965	7.1264215	Multitasking_Read
15:29:23.507	-1.6712039	6.4789076	6.646507	0.04254432	0.067605674	-0.041103292	-1.321542	6.6058965	7.1264215	Multitasking_Read
15:29:23.531	-1.6712039	6.4789076	6.646507	0.04254432	0.067605674	-0.041103292	-1.321542	6.6058965	7.1264215	Multitasking_Read
15:29:23.555	-1.359948	6.447782	6.998465	-0.024650857	-0.031965356	0.019983234	-1.4104321	6.597604	7.1170692	Multitasking_Read
15:29:23.578	-1.359948	6.447782	6.998465	-0.024650857	-0.031965356	0.019983234	-1.4104321	6.597604	7.1170692	Multitasking_Read
15:29:23.601	-1.359948	6.447782	6.998465	-0.024650857	-0.031965356	0.019983234	-1.4104321	6.597604	7.1170692	Multitasking_Read
15:29:23.624	-1.359948	6.447782	6.998465	-0.024650857	-0.031965356	0.019983234	-1.4104321	6.597604	7.1170692	Multitasking_Read
15:29:23.648	-1.359948	6.447782	6.998465	-0.024650857	-0.031965356	0.019983234	-1.4104321	6.597604	7.1170692	Multitasking_Read
15:29:23.671	-1.359948	6.447782	6.998465	-0.024650857	-0.031965356	0.019983234	-1.4104321	6.597604	7.1170692	Multitasking_Read
15:29:23.695	-1.359948	6.447782	6.998465	-0.024650857	-0.031965356	0.019983234	-1.4104321	6.597604	7.1170692	Multitasking_Read
15:29:23.719	-1.359948	6.447782	6.998465	-0.024650857	-0.031965356	0.019983234	-1.4104321	6.597604	7.1170692	Multitasking_Read
15:29:23.744	-1.5586729	6.423839	6.7566433	0.0150553845	0.006519154	-0.009338297	-1.4298953	6.624189	7.088426	Multitasking_Read
15:29:23.768	-1.5586729	6.423839	6.7566433	0.0150553845	0.006519154	-0.009338297	-1.4298953	6.624189	7.088426	Multitasking_Read
15:29:23.792	-1.5586729	6.423839	6.7566433	0.0150553845	0.006519154	-0.009338297	-1.4298953	6.624189	7.088426	Multitasking_Read
15:29:23.816	-1.5586729	6.423839	6.7566433	0.0150553845	0.006519154	-0.009338297	-1.4298953	6.624189	7.088426	Multitasking_Read
15:29:23.839	-1.5586729	6.423839	6.7566433	0.0150553845	0.006519154	-0.009338297	-1.4298953	6.624189	7.088426	Multitasking_Read
15:29:23.863	-1.5586729	6.423839	6.7566433	0.0150553845	0.006519154	-0.009338297	-1.4298953	6.624189	7.088426	Multitasking_Read
15:29:23.885	-1.5586729	6.423839	6.7566433	0.0150553845	0.006519154	-0.009338297	-1.4298953	6.624189	7.088426	Multitasking_Read
15:29:23.910	-1.3695252	6.3711653	7.0295906	-0.006324899	-0.0038655554	0.034644	-1.4511473	6.623425	7.084822	Multitasking_Read
15:29:23.934	-1.3695252	6.3711653	7.0295906	-0.006324899	-0.0038655554	0.034644	-1.4511473	6.623425	7.084822	Multitasking_Read
15:29:23.957	-1.3695252	6.3711653	7.0295906	-0.006324899	-0.0038655554	0.034644	-1.4511473	6.623425	7.084822	Multitasking_Read
15:29:23.979	-1.3695252	6.3711653	7.0295906	-0.006324899	-0.0038655554	0.034644	-1.4511473	6.623425	7.084822	Multitasking_Read
15:29:24.003	-1.3695252	6.3711653	7.0295906	-0.006324899	-0.0038655554	0.034644	-1.4511473	6.623425	7.084822	Multitasking_Read
15:29:24.028	-1.3695252	6.3711653	7.0295906	-0.006324899	-0.0038655554	0.034644	-1.4511473	6.623425	7.084822	Multitasking_Read
15:29:24.051	-1.3695252	6.3711653	7.0295906	-0.006324899	-0.0038655554	0.034644	-1.4511473	6.623425	7.084822	Multitasking_Read
15:29:24.074	-1.3695252	6.3711653	7.0295906	-0.006324899	-0.0038655554	0.034644	-1.4511473	6.623425	7.084822	Multitasking_Read
15:29:24.098	-1.4341706	6.4166565	6.8715687	-0.011211821	-0.00081122905	0.0034898731	-1.4241157	6.6185064	7.094899	Multitasking_Read
15:29:24.122	-1.4341706	6.4166565	6.8715687	-0.011211821	-0.00081122905	0.0034898731	-1.4241157	6.6185064	7.094899	Multitasking_Read
15:29:24.146	-1.4341706	6.4166565	6.8715687	-0.011211821	-0.00081122905	0.0034898731	-1.4241157	6.6185064	7.094899	Multitasking_Read
15:29:24.170	-1.4341706	6.4166565	6.8715687	-0.011211821	-0.00081122905	0.0034898731	-1.4241157	6.6185064	7.094899	Multitasking_Read
15:29:24.194	-1.4341706	6.4166565	6.8715687	-0.011211821	-0.00081122905	0.0034898731	-1.4241157	6.6185064	7.094899	Multitasking_Read
15:29:24.218	-1.4341706	6.4166565	6.8715687	-0.011211821	-0.00081122905	0.0034898731	-1.4241157	6.6185064	7.094899	Multitasking_Read
15:29:24.242	-1.4341706	6.4166565	6.8715687	-0.011211821	-0.00081122905	0.0034898731	-1.4241157	6.6185064	7.094899	Multitasking_Read
15:29:24.266	-1.359948	6.4358106	6.840443	0.0016163494	0.013849537	0.0089876605	-1.4343171	6.61508	7.096038	Multitasking_Read
15:29:24.290	-1.359948	6.4358106	6.840443	0.0016163494	0.013849537	0.0089876605	-1.4343171	6.61508	7.096038	Multitasking_Read
15:29:24.314	-1.359948	6.4358106	6.840443	0.0016163494	0.013849537	0.0089876605	-1.4343171	6.61508	7.096038	Multitasking_Read
15:29:24.337	-1.359948	6.4358106	6.840443	0.0016163494	0.013849537	0.0089876605	-1.4343171	6.61508	7.096038	Multitasking_Read
15:29:24.360	-1.359948	6.4358106	6.840443	0.0016163494	0.013849537	0.0089876605	-1.4343171	6.61508	7.096038	Multitasking_Read
15:29:24.385	-1.359948	6.4358106	6.840443	0.0016163494	0.013849537	0.0089876605	-1.4343171	6.61508	7.096038	Multitasking_Read
15:29:24.409	-1.359948	6.4358106	6.840443	0.0016163494	0.013849537	0.0089876605	-1.4343171	6.61508	7.096038	Multitasking_Read
15:29:24.433	-1.359948	6.4358106	6.840443	0.0016163494	0.013849537	0.0089876605	-1.4343171	6.61508	7.096038	Multitasking_Read
15:29:24.456	-1.6089526	6.481302	6.8500204	-0.009379225	-0.009363342	0.059689477	-1.4729724	6.611687	7.091278	Multitasking_Read
15:29:24.480	-1.6089526	6.481302	6.8500204	-0.009379225	-0.009363342	0.059689477	-1.4729724	6.611687	7.091278	Multitasking_Read
15:29:24.505	-1.6089526	6.481302	6.8500204	-0.009379225	-0.009363342	0.059689477	-1.4729724	6.611687	7.091278	Multitasking_Read
15:29:24.529	-1.6089526	6.481302	6.8500204	-0.009379225	-0.009363342	0.059689477	-1.4729724	6.611687	7.091278	Multitasking_Read
15:29:24.552	-1.6089526	6.481302	6.8500204	-0.009379225	-0.009363342	0.059689477	-1.4729724	6.611687	7.091278	Multitasking_Read
15:29:24.576	-1.6089526	6.481302	6.8500204	-0.009379225	-0.009363342	0.059689477	-1.4729724	6.611687	7.091278	Multitasking_Read
15:29:24.600	-1.6089526	6.481302	6.8500204	-0.009379225	-0.009363342	0.059689477	-1.4729724	6.611687	7.091278	Multitasking_Read
15:29:24.623	-1.6089526	6.481302	6.8500204	0.019331442	0.004686558	-0.023999063	-1.4729724	6.611687	7.091278	Multitasking_Read
15:29:24.647	-1.4006507	6.4334164	7.0271964	0.019331442	0.004686558	-0.023999063	-1.4536597	6.6071877	7.0994544	Multitasking_Read
15:29:24.671	-1.4006507	6.4334164	7.0271964	0.019331442	0.004686558	-0.023999063	-1.4536597	6.6071877	7.0994544	Multitasking_Read
15:29:24.695	-1.4006507	6.4334164	7.0271964	0.019331442	0.004686558	-0.023999063	-1.4536597	6.6071877	7.0994544	Multitasking_Read
15:29:24.719	-1.4006507	6.4334164	7.0271964	0.019331442	0.004686558	-0.023999063	-1.4536597	6.6071877	7.0994544	Multitasking_Read
15:29:24.743	-1.4006507	6.4334164	7.0271964	0.019331442	0.004686558	-0.023999063	-1.4536597	6.6071877	7.0994544	Multitasking_Read
15:29:24.767	-1.4006507	6.4334164	7.0271964	0.019331442	0.004686558	-0.023999063	-1.4536597	6.6071877	7.0994544	Multitasking_Read
15:29:24.791	-1.4006507	6.4334164	7.0271964	0.019331442	0.004686558	-0.023999063	-1.4536597	6.6071877	7.0994544	Multitasking_Read
15:29:24.814	-1.5490957	6.5220046	6.8260775	-0.0203748	0.05416664	-0.0013970488	-1.4947826	6.630167	7.069427	Multitasking_Read
15:29:24.837	-1.5490957	6.5220046	6.8260775	-0.0203748	0.05416664	-0.0013970488	-1.4947826	6.630167	7.069427	Multitasking_Read
15:29:24.861	-1.5490957	6.5220046	6.8260775	-0.0203748	0.05416664	-0.0013970488	-1.4947826	6.630167	7.069427	Multitasking_Read
15:29:24.885	-1.5490957	6.5220046	6.8260775	-0.0203748	0.05416664	-0.0013970488	-1.4947826	6.630167	7.069427	Multitasking_Read
15:29:24.909	-1.5490957	6.5220046	6.8260775	-0.0203748	0.05416664	-0.0013970488	-1.4947826	6.630167	7.069427	Multitasking_Read
15:29:24.931	-1.5490957	6.5220046	6.8260775	-0.0203748	0.05416664	-0.0013970488	-1.4947826	6.630167	7.069427	Multitasking_Read
15:29:24.955	-1.5490957	6.5220046	6.8260775	-0.0203748	0.05416664	-0.0013970488	-1.4947826	6.630167	7.069427	Multitasking_Read
15:29:24.980	-1.5490957	6.5220046	6.8260775	-0.0203748	0.05416664	-0.0013970488	-1.4947826	6.630167	7.069427	Multitasking_Read
15:29:25.003	-1.5012103	6.4932733	6.9457912	-0.02526172	-0.0014220943	0.0034898731	-1.5206801	6.5895123	7.1018434	Multitasking_Read
15:29:25.027	-1.5012103	6.4932733	6.9457912	-0.02526172	-0.0014220943	0.0034898731	-1.5206801	6.5895123	7.1018434	Multitasking_Read
15:29:25.051	-1.5012103	6.4932733	6.9457912	-0.02526172	-0.0014220943	0.0034898731	-1.5206801	6.5895123	7.1018434	Multitasking_Read
15:29:25.074	-1.5012103	6.4932733	6.9457912	-0.02526172	-0.0014220943	0.0034898731	-1.5206801	6.5895123	7.1018434	Multitasking_Read
15:29:25.099	-1.5012103	6.4932733	6.9457912	-0.02526172	-0.0014220943	0.0034898731	-1.5206801	6.5895123	7.1018434	Multitasking_Read
15:29:25.123	-1.5012103	6.4932733	6.9457912	-0.02526172	-0.0014220943	0.0034898731	-1.5206801	6.5895123	7.1018434	Multitasking_Read
15:29:25.145	-1.5012103	6.4932733	6.9457912	-0.02526172	-0.0014220943	0.0034898731	-1.5206801	6.5895123	7.1018434	Multitasking_Read
15:29:25.168	-1.673598	6.4789076	7.0008597	-0.019763935	0.015071267	-0.008727431	-1.5628374	6.579252	7.1022043	Multitasking_Read
15:29:25.192	-1.673598	6.4789076	7.0008597	-0.019763935	0.015071267	-0.008727431	-1.5628374	6.579252	7.1022043	Multitasking_Read
15:29:25.216	-1.673598	6.4789076	7.0008597	-0.019763935	0.015071267	-0.008727431	-1.5628374	6.579252	7.1022043	Multitasking_Read
15:29:25.239	-1.673598	6.4789076	7.0008597	-0.019763935	0.015071267	-0.008727431	-1.5628374	6.579252	7.1022043	Multitasking_Read
15:29:25.263	-1.673598	6.4789076	7.0008597	-0.019763935	0.015071267	-0.008727431	-1.5628374	6.579252	7.1022043	Multitasking_Read
15:29:25.287	-1.673598	6.4789076	7.0008597	-0.019763935	0.015071267	-0.008727431	-1.5628374	6.579252	7.1022043	Multitasking_Read
15:29:25.311	-1.673598	6.4789076	7.0008597	-0.019763935	0.015071267	-0.008727431	-1.5628374	6.579252	7.1022043	Multitasking_Read
15:29:25.335	-1.673598	6.4789076	7.0008597	-0.019763935	0.015071267	-0.008727431	-1.5628374	6.579252	7.1022043	Multitasking_Read
15:29:25.359	-1.5802214	6.407079	7.024802	-0.0203748	-0.009974208	0.017539773	-1.6013515	6.5625887	7.109034	Multitasking_Read
15:29:25.383	-1.5802214	6.407079	7.024802	-0.0203748	-0.009974208	0.017539773	-1.6013515	6.5625887	7.109034	Multitasking_Read
15:29:25.406	-1.5802214	6.407079	7.024802	-0.0203748	-0.009974208	0.017539773	-1.6013515	6.5625887	7.109034	Multitasking_Read
15:29:25.430	-1.5802214	6.407079	7.024802	-0.0203748	-0.009974208	0.017539773	-1.6013515	6.5625887	7.109034	Multitasking_Read
15:29:25.455	-1.5802214	6.407079	7.024802	-0.0203748	-0.009974208	0.017539773	-1.6013515	6.5625887	7.109034	Multitasking_Read
15:29:25.477	-1.5802214	6.407079	7.024802	-0.0203748	-0.009974208	0.017539773	-1.6013515	6.5625887	7.109034	Multitasking_Read
15:29:25.503	-1.5802214	6.407079	7.024802	-0.0203748	-0.009974208	0.017539773	-1.6013515	6.5625887	7.109034	Multitasking_Read
15:29:25.527	-1.7119064	6.421445	6.8452315	0.0022272146	0.004686558	-0.051487997	-1.6119723	6.556338	7.1124024	Multitasking_Read
15:29:25.550	-1.7119064	6.421445	6.8452315	0.0022272146	0.004686558	-0.051487997	-1.6119723	6.556338	7.1124024	Multitasking_Read
15:29:25.575	-1.7119064	6.421445	6.8452315	0.0022272146	0.004686558	-0.051487997	-1.6119723	6.556338	7.1124024	Multitasking_Read
15:29:25.599	-1.7119064	6.421445	6.8452315	0.0022272146	0.004686558	-0.051487997	-1.6119723	6.556338	7.1124024	Multitasking_Read
15:29:25.621	-1.7119064	6.421445	6.8452315	0.0022272146	0.004686558	-0.051487997	-1.6119723	6.556338	7.1124024	Multitasking_Read
15:29:25.645	-1.7119064	6.421445	6.8452315	0.0022272146	0.004686558	-0.051487997	-1.6119723	6.556338	7.1124024	Multitasking_Read
15:29:25.669	-1.7119064	6.421445	6.8452315	0.0022272146	0.004686558	-0.051487997	-1.6119723	6.556338	7.1124024	Multitasking_Read
15:29:25.692	-1.7119064	6.421445	6.8452315	0.0022272146	0.004686558	-0.051487997	-1.6119723	6.556338	7.1124024	Multitasking_Read
15:29:25.715	-1.5874043	6.284971	6.998465	-0.027094316	0.006519154	0.032811407	-1.6708043	6.539208	7.114598	Multitasking_Read
15:29:25.739	-1.5874043	6.284971	6.998465	-0.027094316	0.006519154	0.032811407	-1.6708043	6.539208	7.114598	Multitasking_Read
15:29:25.763	-1.5874043	6.284971	6.998465	-0.027094316	0.006519154	0.032811407	-1.6708043	6.539208	7.114598	Multitasking_Read
15:29:25.787	-1.5874043	6.284971	6.998465	-0.027094316	0.006519154	0.032811407	-1.6708043	6.539208	7.114598	Multitasking_Read
15:29:25.811	-1.5874043	6.284971	6.998465	-0.027094316	0.006519154	0.032811407	-1.6708043	6.539208	7.114598	Multitasking_Read
15:29:25.834	-1.5874043	6.284971	6.998465	-0.027094316	0.006519154	0.032811407	-1.6708043	6.539208	7.114598	Multitasking_Read
15:29:25.858	-1.5874043	6.284971	6.998465	-0.027094316	0.006519154	0.032811407	-1.6708043	6.539208	7.114598	Multitasking_Read
15:29:25.881	-1.5874043	6.284971	6.998465	-0.027094316	0.006519154	0.032811407	-1.6708043	6.539208	7.114598	Multitasking_Read
15:29:25.905	-1.6831752	6.387925	6.859597	0.013222788	-0.0069198813	-0.0374381	-1.6698593	6.524955	7.127889	Multitasking_Read
15:29:25.929	-1.6831752	6.387925	6.859597	0.013222788	-0.0069198813	-0.0374381	-1.6698593	6.524955	7.127889	Multitasking_Read
15:29:25.953	-1.6831752	6.387925	6.859597	0.013222788	-0.0069198813	-0.0374381	-1.6698593	6.524955	7.127889	Multitasking_Read
15:29:25.977	-1.6831752	6.387925	6.859597	0.013222788	-0.0069198813	-0.0374381	-1.6698593	6.524955	7.127889	Multitasking_Read
15:29:26.001	-1.6831752	6.387925	6.859597	0.013222788	-0.0069198813	-0.0374381	-1.6698593	6.524955	7.127889	Multitasking_Read
15:29:26.023	-1.6831752	6.387925	6.859597	0.013222788	-0.0069198813	-0.0374381	-1.6698593	6.524955	7.127889	Multitasking_Read
15:29:26.048	-1.6831752	6.387925	6.859597	0.013222788	-0.0069198813	-0.0374381	-1.6698593	6.524955	7.127889	Multitasking_Read
15:29:26.073	-1.5993756	6.2346916	6.960157	-0.027705183	-0.007530747	0.0089876605	-1.6932133	6.5070643	7.138731	Multitasking_Read
15:29:26.097	-1.5993756	6.2346916	6.960157	-0.027705183	-0.007530747	0.0089876605	-1.6932133	6.5070643	7.138731	Multitasking_Read
15:29:26.121	-1.5993756	6.2346916	6.960157	-0.027705183	-0.007530747	0.0089876605	-1.6932133	6.5070643	7.138731	Multitasking_Read
15:29:26.144	-1.5993756	6.2346916	6.960157	-0.027705183	-0.007530747	0.0089876605	-1.6932133	6.5070643	7.138731	Multitasking_Read
15:29:26.169	-1.5993756	6.2346916	6.960157	-0.027705183	-0.007530747	0.0089876605	-1.6932133	6.5070643	7.138731	Multitasking_Read
15:29:26.193	-1.5993756	6.2346916	6.960157	-0.027705183	-0.007530747	0.0089876605	-1.6932133	6.5070643	7.138731	Multitasking_Read
15:29:26.217	-1.5993756	6.2346916	6.960157	-0.027705183	-0.007530747	0.0089876605	-1.6932133	6.5070643	7.138731	Multitasking_Read
15:29:26.241	-1.5993756	6.2346916	6.960157	-0.027705183	-0.007530747	0.0089876605	-1.6932133	6.5070643	7.138731	Multitasking_Read
15:29:26.263	-1.9872481	6.421445	6.8476257	0.01444452	0.031564627	-0.0356055	-1.7479439	6.4868865	7.1438956	Multitasking_Read
15:29:26.286	-1.9872481	6.421445	6.8476257	0.01444452	0.031564627	-0.0356055	-1.7479439	6.4868865	7.1438956	Multitasking_Read
15:29:26.307	-1.9872481	6.421445	6.8476257	0.01444452	0.031564627	-0.0356055	-1.7479439	6.4868865	7.1438956	Multitasking_Read
15:29:26.334	-1.9872481	6.421445	6.8476257	0.01444452	0.031564627	-0.0356055	-1.7479439	6.4868865	7.1438956	Multitasking_Read
15:29:26.356	-1.9872481	6.421445	6.8476257	0.01444452	0.031564627	-0.0356055	-1.7479439	6.4868865	7.1438956	Multitasking_Read
15:29:26.380	-1.9872481	6.421445	6.8476257	0.01444452	0.031564627	-0.0356055	-1.7479439	6.4868865	7.1438956	Multitasking_Read
15:29:26.405	-1.9872481	6.421445	6.8476257	0.01444452	0.031564627	-0.0356055	-1.7479439	6.4868865	7.1438956	Multitasking_Read
15:29:26.429	-1.620924	6.241874	7.206767	-0.014266146	0.0126278065	0.04502871	-1.7793232	6.4814615	7.1410747	Multitasking_Read
15:29:26.453	-1.620924	6.241874	7.206767	-0.014266146	0.0126278065	0.04502871	-1.7793232	6.4814615	7.1410747	Multitasking_Read
15:29:26.477	-1.620924	6.241874	7.206767	-0.014266146	0.0126278065	0.04502871	-1.7793232	6.4814615	7.1410747	Multitasking_Read
15:29:26.501	-1.620924	6.241874	7.206767	-0.014266146	0.0126278065	0.04502871	-1.7793232	6.4814615	7.1410747	Multitasking_Read
15:29:26.525	-1.620924	6.241874	7.206767	-0.014266146	0.0126278065	0.04502871	-1.7793232	6.4814615	7.1410747	Multitasking_Read
15:29:26.549	-1.620924	6.241874	7.206767	-0.014266146	0.0126278065	0.04502871	-1.7793232	6.4814615	7.1410747	Multitasking_Read
15:29:26.572	-1.620924	6.241874	7.206767	-0.014266146	0.0126278065	0.04502871	-1.7793232	6.4814615	7.1410747	Multitasking_Read
15:29:26.596	-1.620924	6.241874	7.206767	-0.014266146	0.0126278065	0.04502871	-1.7793232	6.4814615	7.1410747	Multitasking_Read
15:29:26.620	-1.8196489	6.342434	6.924243	-0.012433551	0.024234245	0.009598526	-1.7694651	6.4829316	7.142192	Multitasking_Read
15:29:26.645	-1.8196489	6.342434	6.924243	-0.012433551	0.024234245	0.009598526	-1.7694651	6.4829316	7.142192	Multitasking_Read
15:29:26.669	-1.8196489	6.342434	6.924243	-0.012433551	0.024234245	0.009598526	-1.7694651	6.4829316	7.142192	Multitasking_Read
15:29:26.692	-1.8196489	6.342434	6.924243	-0.012433551	0.024234245	0.009598526	-1.7694651	6.4829316	7.142192	Multitasking_Read
15:29:26.716	-1.8196489	6.342434	6.924243	-0.012433551	0.024234245	0.009598526	-1.7694651	6.4829316	7.142192	Multitasking_Read
15:29:26.740	-1.8196489	6.342434	6.924243	-0.012433551	0.024234245	0.009598526	-1.7694651	6.4829316	7.142192	Multitasking_Read
15:29:26.763	-1.8196489	6.342434	6.924243	-0.012433551	0.024234245	0.009598526	-1.7694651	6.4829316	7.142192	Multitasking_Read
15:29:26.787	-1.6257126	6.2873654	6.924243	0.013833654	-0.005698151	0.010820257	-1.7681307	6.484965	7.1406746	Multitasking_Read
15:29:26.810	-1.6257126	6.2873654	6.924243	0.013833654	-0.005698151	0.010820257	-1.7681307	6.484965	7.1406746	Multitasking_Read
15:29:26.834	-1.6257126	6.2873654	6.924243	0.013833654	-0.005698151	0.010820257	-1.7681307	6.484965	7.1406746	Multitasking_Read
15:29:26.858	-1.6257126	6.2873654	6.924243	0.013833654	-0.005698151	0.010820257	-1.7681307	6.484965	7.1406746	Multitasking_Read
15:29:26.883	-1.6257126	6.2873654	6.924243	0.013833654	-0.005698151	0.010820257	-1.7681307	6.484965	7.1406746	Multitasking_Read
15:29:26.906	-1.6257126	6.2873654	6.924243	0.013833654	-0.005698151	0.010820257	-1.7681307	6.484965	7.1406746	Multitasking_Read
15:29:26.930	-1.6257126	6.2873654	6.924243	0.013833654	-0.005698151	0.010820257	-1.7681307	6.484965	7.1406746	Multitasking_Read
15:29:26.954	-1.6257126	6.2873654	6.924243	0.013833654	-0.005698151	0.010820257	-1.7681307	6.484965	7.1406746	Multitasking_Read
15:29:26.978	-1.8675344	6.3831367	6.9146657	-0.004492303	-0.015471996	0.021204965	-1.7640398	6.4907665	7.136413	Multitasking_Read
15:29:27.002	-1.8675344	6.3831367	6.9146657	-0.004492303	-0.015471996	0.021204965	-1.7640398	6.4907665	7.136413	Multitasking_Read
15:29:27.026	-1.8675344	6.3831367	6.9146657	-0.004492303	-0.015471996	0.021204965	-1.7640398	6.4907665	7.136413	Multitasking_Read
15:29:27.050	-1.8675344	6.3831367	6.9146657	-0.004492303	-0.015471996	0.021204965	-1.7640398	6.4907665	7.136413	Multitasking_Read
15:29:27.074	-1.8675344	6.3831367	6.9146657	-0.004492303	-0.015471996	0.021204965	-1.7640398	6.4907665	7.136413	Multitasking_Read
15:29:27.097	-1.8675344	6.3831367	6.9146657	-0.004492303	-0.015471996	0.021204965	-1.7640398	6.4907665	7.136413	Multitasking_Read
15:29:27.122	-1.8675344	6.3831367	6.9146657	-0.004492303	-0.015471996	0.021204965	-1.7640398	6.4907665	7.136413	Multitasking_Read
15:29:27.145	-1.6065584	6.2873654	7.067899	0.013833654	0.016292997	-0.05270973	-1.737205	6.4896445	7.1440153	Multitasking_Read
15:29:27.169	-1.6065584	6.2873654	7.067899	0.013833654	0.016292997	-0.05270973	-1.737205	6.4896445	7.1440153	Multitasking_Read
15:29:27.193	-1.6065584	6.2873654	7.067899	0.013833654	0.016292997	-0.05270973	-1.737205	6.4896445	7.1440153	Multitasking_Read
15:29:27.215	-1.6065584	6.2873654	7.067899	0.013833654	0.016292997	-0.05270973	-1.737205	6.4896445	7.1440153	Multitasking_Read
15:29:27.240	-1.6065584	6.2873654	7.067899	0.013833654	0.016292997	-0.05270973	-1.737205	6.4896445	7.1440153	Multitasking_Read
15:29:27.264	-1.6065584	6.2873654	7.067899	0.013833654	0.016292997	-0.05270973	-1.737205	6.4896445	7.1440153	Multitasking_Read
15:29:27.288	-1.6065584	6.2873654	7.067899	0.013833654	0.016292997	-0.05270973	-1.737205	6.4896445	7.1440153	Multitasking_Read
15:29:27.312	-1.6065584	6.2873654	7.067899	0.013833654	0.016292997	-0.05270973	-1.737205	6.4896445	7.1440153	Multitasking_Read
15:29:27.335	-1.7933118	6.352011	6.986494	-0.013655282	-0.00325469	0.03892006	-1.7821959	6.4971666	7.126072	Multitasking_Read
15:29:27.359	-1.7933118	6.352011	6.986494	-0.013655282	-0.00325469	0.03892006	-1.7821959	6.4971666	7.126072	Multitasking_Read
15:29:27.383	-1.7933118	6.352011	6.986494	-0.013655282	-0.00325469	0.03892006	-1.7821959	6.4971666	7.126072	Multitasking_Read
15:29:27.407	-1.7933118	6.352011	6.986494	-0.013655282	-0.00325469	0.03892006	-1.7821959	6.4971666	7.126072	Multitasking_Read
15:29:27.431	-1.7933118	6.352011	6.986494	-0.013655282	-0.00325469	0.03892006	-1.7821959	6.4971666	7.126072	Multitasking_Read
15:29:27.453	-1.7933118	6.352011	6.986494	-0.013655282	-0.00325469	0.03892006	-1.7821959	6.4971666	7.126072	Multitasking_Read
15:29:27.478	-1.7933118	6.352011	6.986494	-0.013655282	-0.00325469	0.03892006	-1.7821959	6.4971666	7.126072	Multitasking_Read
15:29:27.502	-1.7933118	6.352011	6.986494	-0.0057140337	0.0022430972	0.014485448	-1.7775598	6.5029078	7.121991	Multitasking_Read
15:29:27.526	-1.673598	6.28976	6.8787518	-0.0057140337	0.0022430972	0.014485448	-1.7775598	6.5029078	7.121991	Multitasking_Read
15:29:27.549	-1.673598	6.28976	6.8787518	-0.0057140337	0.0022430972	0.014485448	-1.7775598	6.5029078	7.121991	Multitasking_Read
15:29:27.573	-1.673598	6.28976	6.8787518	-0.0057140337	0.0022430972	0.014485448	-1.7775598	6.5029078	7.121991	Multitasking_Read
15:29:27.598	-1.673598	6.28976	6.8787518	-0.0057140337	0.0022430972	0.014485448	-1.7775598	6.5029078	7.121991	Multitasking_Read
15:29:27.620	-1.673598	6.28976	6.8787518	-0.0057140337	0.0022430972	0.014485448	-1.7775598	6.5029078	7.121991	Multitasking_Read
15:29:27.644	-1.673598	6.28976	6.8787518	-0.0057140337	0.0022430972	0.014485448	-1.7775598	6.5029078	7.121991	Multitasking_Read
15:29:27.668	-1.673598	6.28976	6.8787518	-0.0057140337	0.0022430972	0.014485448	-1.7775598	6.5029078	7.121991	Multitasking_Read
15:29:27.692	-1.9369683	6.3544054	6.876357	0.004670676	-0.008141612	0.012041987	-1.7820174	6.496913	7.1263437	Multitasking_Read
15:29:27.716	-1.9369683	6.3544054	6.876357	0.004670676	-0.008141612	0.012041987	-1.7820174	6.496913	7.1263437	Multitasking_Read
15:29:27.739	-1.9369683	6.3544054	6.876357	0.004670676	-0.008141612	0.012041987	-1.7820174	6.496913	7.1263437	Multitasking_Read
15:29:27.761	-1.9369683	6.3544054	6.876357	0.004670676	-0.008141612	0.012041987	-1.7820174	6.496913	7.1263437	Multitasking_Read
15:29:27.784	-1.9369683	6.3544054	6.876357	0.004670676	-0.008141612	0.012041987	-1.7820174	6.496913	7.1263437	Multitasking_Read
15:29:27.808	-1.9369683	6.3544054	6.876357	0.004670676	-0.008141612	0.012041987	-1.7820174	6.496913	7.1263437	Multitasking_Read
15:29:27.832	-1.9369683	6.3544054	6.876357	0.004670676	-0.008141612	0.012041987	-1.7820174	6.496913	7.1263437	Multitasking_Read
15:29:27.856	-1.9369683	6.3544054	6.876357	0.004670676	-0.008141612	0.012041987	-1.7820174	6.496913	7.1263437	Multitasking_Read
15:29:27.880	-1.673598	6.2706056	7.0559278	-0.027094316	0.00041050144	0.02181583	-1.7696248	6.4967604	7.1295757	Multitasking_Read
15:29:27.902	-1.673598	6.2706056	7.0559278	-0.027094316	0.00041050144	0.02181583	-1.7696248	6.4967604	7.1295757	Multitasking_Read
15:29:27.926	-1.673598	6.2706056	7.0559278	-0.027094316	0.00041050144	0.02181583	-1.7696248	6.4967604	7.1295757	Multitasking_Read
15:29:27.950	-1.673598	6.2706056	7.0559278	-0.027094316	0.00041050144	0.02181583	-1.7696248	6.4967604	7.1295757	Multitasking_Read
15:29:27.974	-1.673598	6.2706056	7.0559278	-0.027094316	0.00041050144	0.02181583	-1.7696248	6.4967604	7.1295757	Multitasking_Read
15:29:27.998	-1.673598	6.2706056	7.0559278	-0.027094316	0.00041050144	0.02181583	-1.7696248	6.4967604	7.1295757	Multitasking_Read
15:29:28.022	-1.673598	6.2706056	7.0559278	-0.027094316	0.00041050144	0.02181583	-1.7696248	6.4967604	7.1295757	Multitasking_Read
15:29:28.045	-1.8962656	6.3472223	6.873963	-0.0118226865	0.016903864	0.019983234	-1.7779531	6.4873915	7.136034	Multitasking_Read
15:29:28.070	-1.8962656	6.3472223	6.873963	-0.0118226865	0.016903864	0.019983234	-1.7779531	6.4873915	7.136034	Multitasking_Read
15:29:28.094	-1.8962656	6.3472223	6.873963	-0.0118226865	0.016903864	0.019983234	-1.7779531	6.4873915	7.136034	Multitasking_Read
15:29:28.117	-1.8962656	6.3472223	6.873963	-0.0118226865	0.016903864	0.019983234	-1.7779531	6.4873915	7.136034	Multitasking_Read
15:29:28.141	-1.8962656	6.3472223	6.873963	-0.0118226865	0.016903864	0.019983234	-1.7779531	6.4873915	7.136034	Multitasking_Read
15:29:28.165	-1.8962656	6.3472223	6.873963	-0.0118226865	0.016903864	0.019983234	-1.7779531	6.4873915	7.136034	Multitasking_Read
15:29:28.189	-1.8962656	6.3472223	6.873963	-0.0118226865	0.016903864	0.019983234	-1.7779531	6.4873915	7.136034	Multitasking_Read
15:29:28.213	-1.8962656	6.3472223	6.873963	-0.0118226865	0.016903864	0.019983234	-1.7779531	6.4873915	7.136034	Multitasking_Read
15:29:28.237	-1.733455	6.316097	6.93382	0.025440093	0.02362338	-0.0038405098	-1.7601534	6.4738345	7.152735	Multitasking_Read
15:29:28.261	-1.733455	6.316097	6.93382	0.025440093	0.02362338	-0.0038405098	-1.7601534	6.4738345	7.152735	Multitasking_Read
15:29:28.285	-1.733455	6.316097	6.93382	0.025440093	0.02362338	-0.0038405098	-1.7601534	6.4738345	7.152735	Multitasking_Read
15:29:28.308	-1.733455	6.316097	6.93382	0.025440093	0.02362338	-0.0038405098	-1.7601534	6.4738345	7.152735	Multitasking_Read
15:29:28.332	-1.733455	6.316097	6.93382	0.025440093	0.02362338	-0.0038405098	-1.7601534	6.4738345	7.152735	Multitasking_Read
15:29:28.355	-1.733455	6.316097	6.93382	0.025440093	0.02362338	-0.0038405098	-1.7601534	6.4738345	7.152735	Multitasking_Read
15:29:28.378	-1.733455	6.316097	6.93382	0.025440093	0.02362338	-0.0038405098	-1.7601534	6.4738345	7.152735	Multitasking_Read
15:29:28.402	-1.733455	6.316097	6.93382	0.025440093	0.02362338	-0.0038405098	-1.7601534	6.4738345	7.152735	Multitasking_Read
15:29:28.426	-1.6999351	6.2706056	6.93382	-0.0099900905	-0.005087286	0.03097881	-1.7665933	6.4641185	7.1599307	Multitasking_Read
15:29:28.450	-1.6999351	6.2706056	6.93382	-0.0099900905	-0.005087286	0.03097881	-1.7665933	6.4641185	7.1599307	Multitasking_Read
15:29:28.474	-1.6999351	6.2706056	6.93382	-0.0099900905	-0.005087286	0.03097881	-1.7665933	6.4641185	7.1599307	Multitasking_Read
15:29:28.496	-1.6999351	6.2706056	6.93382	-0.0099900905	-0.005087286	0.03097881	-1.7665933	6.4641185	7.1599307	Multitasking_Read
15:29:28.519	-1.6999351	6.2706056	6.93382	-0.0099900905	-0.005087286	0.03097881	-1.7665933	6.4641185	7.1599307	Multitasking_Read
15:29:28.548	-1.6999351	6.2706056	6.93382	-0.0099900905	-0.005087286	0.03097881	-1.7665933	6.4641185	7.1599307	Multitasking_Read
15:29:28.570	-1.6999351	6.2706056	6.93382	-0.0099900905	-0.005087286	0.03097881	-1.7665933	6.4641185	7.1599307	Multitasking_Read
15:29:28.591	-1.673598	6.1915946	6.881146	-0.024650857	0.08532077	0.023037562	-1.7423309	6.457433	7.1718984	Multitasking_Read
15:29:28.612	-1.673598	6.1915946	6.881146	-0.024650857	0.08532077	0.023037562	-1.7423309	6.457433	7.1718984	Multitasking_Read
15:29:28.633	-1.673598	6.1915946	6.881146	-0.024650857	0.08532077	0.023037562	-1.7423309	6.457433	7.1718984	Multitasking_Read
15:29:28.654	-1.673598	6.1915946	6.881146	-0.024650857	0.08532077	0.023037562	-1.7423309	6.457433	7.1718984	Multitasking_Read
15:29:28.675	-1.673598	6.1915946	6.881146	-0.024650857	0.08532077	0.023037562	-1.7423309	6.457433	7.1718984	Multitasking_Read
15:29:28.695	-1.673598	6.1915946	6.881146	-0.024650857	0.08532077	0.023037562	-1.7423309	6.457433	7.1718984	Multitasking_Read
15:29:28.718	-1.673598	6.1915946	6.881146	-0.024650857	0.08532077	0.023037562	-1.7423309	6.457433	7.1718984	Multitasking_Read
15:29:28.740	-1.673598	6.1915946	6.881146	-0.024650857	0.08532077	0.023037562	-1.7423309	6.457433	7.1718984	Multitasking_Read
15:29:28.762	-1.802889	6.30652	6.9122715	-0.004492303	-0.005087286	-0.002007914	-1.7860501	6.4243608	7.190819	Multitasking_Read
15:29:28.783	-1.802889	6.30652	6.9122715	-0.004492303	-0.005087286	-0.002007914	-1.7860501	6.4243608	7.190819	Multitasking_Read
15:29:28.804	-1.802889	6.30652	6.9122715	-0.004492303	-0.005087286	-0.002007914	-1.7860501	6.4243608	7.190819	Multitasking_Read
15:29:28.826	-1.802889	6.30652	6.9122715	-0.004492303	-0.005087286	-0.002007914	-1.7860501	6.4243608	7.190819	Multitasking_Read
15:29:28.850	-1.802889	6.30652	6.9122715	-0.004492303	-0.005087286	-0.002007914	-1.7860501	6.4243608	7.190819	Multitasking_Read
15:29:28.872	-1.802889	6.30652	6.9122715	-0.004492303	-0.005087286	-0.002007914	-1.7860501	6.4243608	7.190819	Multitasking_Read
15:29:28.893	-1.802889	6.30652	6.9122715	-0.004492303	-0.005087286	-0.002007914	-1.7860501	6.4243608	7.190819	Multitasking_Read
15:29:28.915	-1.802889	6.30652	6.9122715	-0.004492303	-0.005087286	-0.002007914	-1.7860501	6.4243608	7.190819	Multitasking_Read
15:29:28.936	-1.802889	6.30652	6.9122715	-0.004492303	-0.005087286	-0.002007914	-1.7860501	6.4243608	7.190819	Multitasking_Read
15:29:28.957	-1.8890828	6.22272	7.091842	-0.00082711154	0.019958189	-0.0007861836	-1.7997254	6.401125	7.2081103	Multitasking_Read
15:29:28.979	-1.8890828	6.22272	7.091842	-0.00082711154	0.019958189	-0.0007861836	-1.7997254	6.401125	7.2081103	Multitasking_Read
15:29:29.000	-1.8890828	6.22272	7.091842	-0.00082711154	0.019958189	-0.0007861836	-1.7997254	6.401125	7.2081103	Multitasking_Read
15:29:29.023	-1.8890828	6.22272	7.091842	-0.00082711154	0.019958189	-0.0007861836	-1.7997254	6.401125	7.2081103	Multitasking_Read
15:29:29.044	-1.8890828	6.22272	7.091842	-0.00082711154	0.019958189	-0.0007861836	-1.7997254	6.401125	7.2081103	Multitasking_Read
15:29:29.066	-1.8890828	6.22272	7.091842	-0.00082711154	0.019958189	-0.0007861836	-1.7997254	6.401125	7.2081103	Multitasking_Read
15:29:29.088	-1.8890828	6.22272	7.091842	-0.00082711154	0.019958189	-0.0007861836	-1.7997254	6.401125	7.2081103	Multitasking_Read
15:29:29.109	-1.8890828	6.22272	7.091842	-0.00082711154	0.019958189	-0.0007861836	-1.7997254	6.401125	7.2081103	Multitasking_Read
15:29:29.130	-1.8603516	6.196383	7.067899	0.0010054843	0.006519154	0.014485448	-1.8205122	6.3882313	7.214329	Multitasking_Read
15:29:29.152	-1.8603516	6.196383	7.067899	0.0010054843	0.006519154	0.014485448	-1.8205122	6.3882313	7.214329	Multitasking_Read
15:29:29.174	-1.8603516	6.196383	7.067899	0.0010054843	0.006519154	0.014485448	-1.8205122	6.3882313	7.214329	Multitasking_Read
15:29:29.196	-1.8603516	6.196383	7.067899	0.0010054843	0.006519154	0.014485448	-1.8205122	6.3882313	7.214329	Multitasking_Read
15:29:29.217	-1.8603516	6.196383	7.067899	0.0010054843	0.006519154	0.014485448	-1.8205122	6.3882313	7.214329	Multitasking_Read
15:29:29.239	-1.8603516	6.196383	7.067899	0.0010054843	0.006519154	0.014485448	-1.8205122	6.3882313	7.214329	Multitasking_Read
15:29:29.261	-1.8603516	6.196383	7.067899	0.0010054843	0.006519154	0.014485448	-1.8205122	6.3882313	7.214329	Multitasking_Read
15:29:29.282	-1.8603516	6.196383	7.067899	0.0010054843	0.006519154	0.014485448	-1.8205122	6.3882313	7.214329	Multitasking_Read
15:29:29.303	-1.9321798	6.220326	7.0343795	0.008946733	-0.0038655554	-0.0026187794	-1.8273039	6.386725	7.213942	Multitasking_Read
15:29:29.325	-1.9321798	6.220326	7.0343795	0.008946733	-0.0038655554	-0.0026187794	-1.8273039	6.386725	7.213942	Multitasking_Read
15:29:29.347	-1.9321798	6.220326	7.0343795	0.008946733	-0.0038655554	-0.0026187794	-1.8273039	6.386725	7.213942	Multitasking_Read
15:29:29.368	-1.9321798	6.220326	7.0343795	0.008946733	-0.0038655554	-0.0026187794	-1.8273039	6.386725	7.213942	Multitasking_Read
15:29:29.389	-1.9321798	6.220326	7.0343795	0.008946733	-0.0038655554	-0.0026187794	-1.8273039	6.386725	7.213942	Multitasking_Read
15:29:29.411	-1.9321798	6.220326	7.0343795	0.008946733	-0.0038655554	-0.0026187794	-1.8273039	6.386725	7.213942	Multitasking_Read
15:29:29.432	-1.9321798	6.220326	7.0343795	0.008946733	-0.0038655554	-0.0026187794	-1.8273039	6.386725	7.213942	Multitasking_Read
15:29:29.454	-1.9321798	6.220326	7.0343795	0.008946733	-0.0038655554	-0.0026187794	-1.8273039	6.386725	7.213942	Multitasking_Read
15:29:29.475	-1.9321798	6.220326	7.0343795	0.008946733	-0.0038655554	-0.0026187794	-1.8273039	6.386725	7.213942	Multitasking_Read
15:29:29.497	-1.8411974	6.265817	7.020014	0.011390193	0.019958189	0.02181583	-1.8360369	6.3894954	7.209273	Multitasking_Read
15:29:29.518	-1.8411974	6.265817	7.020014	0.011390193	0.019958189	0.02181583	-1.8360369	6.3894954	7.209273	Multitasking_Read
15:29:29.540	-1.8411974	6.265817	7.020014	0.011390193	0.019958189	0.02181583	-1.8360369	6.3894954	7.209273	Multitasking_Read
15:29:29.561	-1.8411974	6.265817	7.020014	0.011390193	0.019958189	0.02181583	-1.8360369	6.3894954	7.209273	Multitasking_Read
15:29:29.583	-1.8411974	6.265817	7.020014	0.011390193	0.019958189	0.02181583	-1.8360369	6.3894954	7.209273	Multitasking_Read
15:29:29.604	-1.8411974	6.265817	7.020014	0.011390193	0.019958189	0.02181583	-1.8360369	6.3894954	7.209273	Multitasking_Read
15:29:29.628	-1.8411974	6.265817	7.020014	0.011390193	0.019958189	0.02181583	-1.8360369	6.3894954	7.209273	Multitasking_Read
15:29:29.650	-1.8411974	6.265817	7.020014	0.011390193	0.019958189	0.02181583	-1.8360369	6.3894954	7.209273	Multitasking_Read
15:29:29.671	-1.838803	6.2275085	7.0774765	0.005281541	-0.0014220943	0.0010464122	-1.8264153	6.3887453	7.2123795	Multitasking_Read
15:29:29.702	-1.838803	6.2275085	7.0774765	0.005281541	-0.0014220943	0.0010464122	-1.8264153	6.3887453	7.2123795	Multitasking_Read
15:29:29.735	-1.838803	6.2275085	7.0774765	0.005281541	-0.0014220943	0.0010464122	-1.8264153	6.3887453	7.2123795	Multitasking_Read
15:29:29.769	-1.838803	6.2275085	7.0774765	0.005281541	-0.0014220943	0.0010464122	-1.8264153	6.3887453	7.2123795	Multitasking_Read
15:29:29.802	-1.838803	6.2275085	7.0774765	0.005281541	-0.0014220943	0.0010464122	-1.8264153	6.3887453	7.2123795	Multitasking_Read
15:29:29.835	-1.838803	6.2275085	7.0774765	0.005281541	-0.0014220943	0.0010464122	-1.8264153	6.3887453	7.2123795	Multitasking_Read
15:29:29.869	-1.9848539	6.2706056	7.0774765	0.010168463	0.010184345	-0.014836084	-1.8542465	6.3855944	7.2080717	Multitasking_Read
15:29:29.903	-1.9848539	6.2706056	7.0774765	0.010168463	0.010184345	-0.014836084	-1.8542465	6.3855944	7.2080717	Multitasking_Read
15:29:29.936	-1.9848539	6.2706056	7.0774765	0.010168463	0.010184345	-0.014836084	-1.8542465	6.3855944	7.2080717	Multitasking_Read
15:29:29.958	-1.9848539	6.2706056	7.0774765	0.010168463	0.010184345	-0.014836084	-1.8542465	6.3855944	7.2080717	Multitasking_Read
15:29:29.979	-1.9848539	6.2706056	7.0774765	0.010168463	0.010184345	-0.014836084	-1.8542465	6.3855944	7.2080717	Multitasking_Read
15:29:30.000	-1.9848539	6.2706056	7.0774765	0.010168463	0.010184345	-0.014836084	-1.8542465	6.3855944	7.2080717	Multitasking_Read
15:29:30.022	-1.8627458	6.2083545	7.065505	-0.0075466293	0.0126278065	0.005933334	-1.8854293	6.3893538	7.1966434	Multitasking_Read
15:29:30.044	-1.8627458	6.2083545	7.065505	-0.0075466293	0.0126278065	0.005933334	-1.8854293	6.3893538	7.1966434	Multitasking_Read
15:29:30.065	-1.8627458	6.2083545	7.065505	-0.0075466293	0.0126278065	0.005933334	-1.8854293	6.3893538	7.1966434	Multitasking_Read
15:29:30.087	-1.8627458	6.2083545	7.065505	-0.0075466293	0.0126278065	0.005933334	-1.8854293	6.3893538	7.1966434	Multitasking_Read
15:29:30.108	-1.8627458	6.2083545	7.065505	-0.0075466293	0.0126278065	0.005933334	-1.8854293	6.3893538	7.1966434	Multitasking_Read
15:29:30.129	-1.8627458	6.2083545	7.065505	-0.0075466293	0.0126278065	0.005933334	-1.8854293	6.3893538	7.1966434	Multitasking_Read
15:29:30.151	-1.8627458	6.2083545	7.065505	-0.0075466293	0.0126278065	0.005933334	-1.8854293	6.3893538	7.1966434	Multitasking_Read
15:29:30.172	-1.8627458	6.2083545	7.065505	-0.0075466293	0.0126278065	0.005933334	-1.8854293	6.3893538	7.1966434	Multitasking_Read
15:29:30.194	-1.8627458	6.2083545	7.065505	-0.0075466293	0.0126278065	0.005933334	-1.8854293	6.3893538	7.1966434	Multitasking_Read
15:29:30.216	-1.9010541	6.1987777	6.9314256	-0.00876836	0.0107952105	0.011431121	-1.8993361	6.3874807	7.1946445	Multitasking_Read
15:29:30.237	-1.9010541	6.1987777	6.9314256	-0.00876836	0.0107952105	0.011431121	-1.8993361	6.3874807	7.1946445	Multitasking_Read
15:29:30.260	-1.9010541	6.1987777	6.9314256	-0.00876836	0.0107952105	0.011431121	-1.8993361	6.3874807	7.1946445	Multitasking_Read
15:29:30.284	-1.9010541	6.1987777	6.9314256	-0.00876836	0.0107952105	0.011431121	-1.8993361	6.3874807	7.1946445	Multitasking_Read
15:29:30.307	-1.9010541	6.1987777	6.9314256	-0.00876836	0.0107952105	0.011431121	-1.8993361	6.3874807	7.1946445	Multitasking_Read
15:29:30.333	-1.9010541	6.1987777	6.9314256	-0.00876836	0.0107952105	0.011431121	-1.8993361	6.3874807	7.1946445	Multitasking_Read
15:29:30.357	-1.9010541	6.1987777	6.9314256	-0.00876836	0.0107952105	0.011431121	-1.8993361	6.3874807	7.1946445	Multitasking_Read
15:29:30.381	-1.9010541	6.1987777	6.9314256	-0.00082711154	-0.0142502645	0.013263716	-1.8993361	6.3874807	7.1946445	Multitasking_Read
15:29:30.404	-1.9537282	6.2251143	7.1924014	-0.00082711154	-0.0142502645	0.013263716	-1.9111344	6.3813696	7.196945	Multitasking_Read
15:29:30.428	-1.9537282	6.2251143	7.1924014	-0.00082711154	-0.0142502645	0.013263716	-1.9111344	6.3813696	7.196945	Multitasking_Read
15:29:30.452	-1.9537282	6.2251143	7.1924014	-0.00082711154	-0.0142502645	0.013263716	-1.9111344	6.3813696	7.196945	Multitasking_Read
15:29:30.476	-1.9537282	6.2251143	7.1924014	-0.00082711154	-0.0142502645	0.013263716	-1.9111344	6.3813696	7.196945	Multitasking_Read
15:29:30.500	-1.9537282	6.2251143	7.1924014	-0.00082711154	-0.0142502645	0.013263716	-1.9111344	6.3813696	7.196945	Multitasking_Read
15:29:30.524	-1.9537282	6.2251143	7.1924014	-0.00082711154	-0.0142502645	0.013263716	-1.9111344	6.3813696	7.196945	Multitasking_Read
15:29:30.548	-1.9537282	6.2251143	7.1924014	-0.00082711154	-0.0142502645	0.013263716	-1.9111344	6.3813696	7.196945	Multitasking_Read
15:29:30.571	-1.9848539	6.2586346	7.0271964	-0.014266146	-0.0026438248	0.027313618	-1.9177836	6.3894196	7.188026	Multitasking_Read
15:29:30.595	-1.9848539	6.2586346	7.0271964	-0.014266146	-0.0026438248	0.027313618	-1.9177836	6.3894196	7.188026	Multitasking_Read
15:29:30.620	-1.9848539	6.2586346	7.0271964	-0.014266146	-0.0026438248	0.027313618	-1.9177836	6.3894196	7.188026	Multitasking_Read
15:29:30.644	-1.9848539	6.2586346	7.0271964	-0.014266146	-0.0026438248	0.027313618	-1.9177836	6.3894196	7.188026	Multitasking_Read
15:29:30.668	-1.9848539	6.2586346	7.0271964	-0.014266146	-0.0026438248	0.027313618	-1.9177836	6.3894196	7.188026	Multitasking_Read
15:29:30.692	-1.9848539	6.2586346	7.0271964	-0.014266146	-0.0026438248	0.027313618	-1.9177836	6.3894196	7.188026	Multitasking_Read
15:29:30.715	-1.9848539	6.2586346	7.0271964	-0.014266146	-0.0026438248	0.027313618	-1.9177836	6.3894196	7.188026	Multitasking_Read
15:29:30.740	-1.9848539	6.2586346	7.0271964	-0.014266146	-0.0026438248	0.027313618	-1.9177836	6.3894196	7.188026	Multitasking_Read
15:29:30.763	-1.8148603	6.1987777	7.1157846	-0.013044416	0.0010213667	0.011431121	-1.907141	6.3857393	7.1941295	Multitasking_Read
15:29:30.787	-1.8148603	6.1987777	7.1157846	-0.013044416	0.0010213667	0.011431121	-1.907141	6.3857393	7.1941295	Multitasking_Read
15:29:30.811	-1.8148603	6.1987777	7.1157846	-0.013044416	0.0010213667	0.011431121	-1.907141	6.3857393	7.1941295	Multitasking_Read
15:29:30.835	-1.8148603	6.1987777	7.1157846	-0.013044416	0.0010213667	0.011431121	-1.907141	6.3857393	7.1941295	Multitasking_Read
15:29:30.859	-1.8148603	6.1987777	7.1157846	-0.013044416	0.0010213667	0.011431121	-1.907141	6.3857393	7.1941295	Multitasking_Read
15:29:30.883	-1.8148603	6.1987777	7.1157846	-0.013044416	0.0010213667	0.011431121	-1.907141	6.3857393	7.1941295	Multitasking_Read
15:29:30.907	-1.8148603	6.1987777	7.1157846	-0.013044416	0.0010213667	0.011431121	-1.907141	6.3857393	7.1941295	Multitasking_Read
15:29:30.929	-1.8842943	6.2107487	6.979311	-0.0014379768	0.016903864	0.015707178	-1.9121299	6.3864264	7.192191	Multitasking_Read
15:29:30.953	-1.8842943	6.2107487	6.979311	-0.0014379768	0.016903864	0.015707178	-1.9121299	6.3864264	7.192191	Multitasking_Read
15:29:30.978	-1.8842943	6.2107487	6.979311	-0.0014379768	0.016903864	0.015707178	-1.9121299	6.3864264	7.192191	Multitasking_Read
15:29:31.002	-1.8842943	6.2107487	6.979311	-0.0014379768	0.016903864	0.015707178	-1.9121299	6.3864264	7.192191	Multitasking_Read
15:29:31.025	-1.8842943	6.2107487	6.979311	-0.0014379768	0.016903864	0.015707178	-1.9121299	6.3864264	7.192191	Multitasking_Read
15:29:31.049	-1.8842943	6.2107487	6.979311	-0.0014379768	0.016903864	0.015707178	-1.9121299	6.3864264	7.192191	Multitasking_Read
15:29:31.073	-1.8842943	6.2107487	6.979311	-0.0014379768	0.016903864	0.015707178	-1.9121299	6.3864264	7.192191	Multitasking_Read
15:29:31.098	-1.8842943	6.2107487	6.979311	-0.0014379768	0.016903864	0.015707178	-1.9121299	6.3864264	7.192191	Multitasking_Read
15:29:31.122	-1.9106313	6.2538457	6.9840994	-0.010600955	-0.00081122905	0.013874582	-1.9186836	6.3828373	7.193631	Multitasking_Read
15:29:31.146	-1.9106313	6.2538457	6.9840994	-0.010600955	-0.00081122905	0.013874582	-1.9186836	6.3828373	7.193631	Multitasking_Read
15:29:31.170	-1.9106313	6.2538457	6.9840994	-0.010600955	-0.00081122905	0.013874582	-1.9186836	6.3828373	7.193631	Multitasking_Read
15:29:31.194	-1.9106313	6.2538457	6.9840994	-0.010600955	-0.00081122905	0.013874582	-1.9186836	6.3828373	7.193631	Multitasking_Read
15:29:31.217	-1.9106313	6.2538457	6.9840994	-0.010600955	-0.00081122905	0.013874582	-1.9186836	6.3828373	7.193631	Multitasking_Read
15:29:31.241	-1.9106313	6.2538457	6.9840994	-0.010600955	-0.00081122905	0.013874582	-1.9186836	6.3828373	7.193631	Multitasking_Read
15:29:31.265	-1.9106313	6.2538457	6.9840994	-0.010600955	-0.00081122905	0.013874582	-1.9186836	6.3828373	7.193631	Multitasking_Read
15:29:31.289	-1.9537282	6.220326	6.893117	0.013833654	0.00957348	-0.01789041	-1.9149101	6.381348	7.195959	Multitasking_Read
15:29:31.313	-1.9537282	6.220326	6.893117	0.013833654	0.00957348	-0.01789041	-1.9149101	6.381348	7.195959	Multitasking_Read
15:29:31.338	-1.9537282	6.220326	6.893117	0.013833654	0.00957348	-0.01789041	-1.9149101	6.381348	7.195959	Multitasking_Read
15:29:31.364	-1.9537282	6.220326	6.893117	0.013833654	0.00957348	-0.01789041	-1.9149101	6.381348	7.195959	Multitasking_Read
15:29:31.388	-1.9537282	6.220326	6.893117	0.013833654	0.00957348	-0.01789041	-1.9149101	6.381348	7.195959	Multitasking_Read
15:29:31.411	-1.9537282	6.220326	6.893117	0.013833654	0.00957348	-0.01789041	-1.9149101	6.381348	7.195959	Multitasking_Read
15:29:31.435	-1.9537282	6.220326	6.893117	0.013833654	0.00957348	-0.01789041	-1.9149101	6.381348	7.195959	Multitasking_Read
15:29:31.458	-1.9537282	6.220326	6.893117	0.013833654	0.00957348	-0.01789041	-1.9149101	6.381348	7.195959	Multitasking_Read
15:29:31.483	-1.8507744	6.1987777	7.0439563	0.010779329	0.0071300194	0.020594101	-1.9243966	6.3792977	7.195245	Multitasking_Read
15:29:31.507	-1.8507744	6.1987777	7.0439563	0.010779329	0.0071300194	0.020594101	-1.9243966	6.3792977	7.195245	Multitasking_Read
15:29:31.531	-1.8507744	6.1987777	7.0439563	0.010779329	0.0071300194	0.020594101	-1.9243966	6.3792977	7.195245	Multitasking_Read
15:29:31.557	-1.8507744	6.1987777	7.0439563	0.010779329	0.0071300194	0.020594101	-1.9243966	6.3792977	7.195245	Multitasking_Read
15:29:31.580	-1.8507744	6.1987777	7.0439563	0.010779329	0.0071300194	0.020594101	-1.9243966	6.3792977	7.195245	Multitasking_Read
15:29:31.604	-1.8507744	6.1987777	7.0439563	0.010779329	0.0071300194	0.020594101	-1.9243966	6.3792977	7.195245	Multitasking_Read
15:29:31.627	-1.8507744	6.1987777	7.0439563	0.010779329	0.0071300194	0.020594101	-1.9243966	6.3792977	7.195245	Multitasking_Read
15:29:31.649	-2.0231621	6.237086	7.0726876	-0.010600955	0.0107952105	0.0016572775	-1.9238933	6.3815484	7.1933846	Multitasking_Read
15:29:31.673	-2.0231621	6.237086	7.0726876	-0.010600955	0.0107952105	0.0016572775	-1.9238933	6.3815484	7.1933846	Multitasking_Read
15:29:31.698	-2.0231621	6.237086	7.0726876	-0.010600955	0.0107952105	0.0016572775	-1.9238933	6.3815484	7.1933846	Multitasking_Read
15:29:31.722	-2.0231621	6.237086	7.0726876	-0.010600955	0.0107952105	0.0016572775	-1.9238933	6.3815484	7.1933846	Multitasking_Read
15:29:31.744	-2.0231621	6.237086	7.0726876	-0.010600955	0.0107952105	0.0016572775	-1.9238933	6.3815484	7.1933846	Multitasking_Read
15:29:31.767	-2.0231621	6.237086	7.0726876	-0.010600955	0.0107952105	0.0016572775	-1.9238933	6.3815484	7.1933846	Multitasking_Read
15:29:31.791	-2.0231621	6.237086	7.0726876	-0.010600955	0.0107952105	0.0016572775	-1.9238933	6.3815484	7.1933846	Multitasking_Read
15:29:31.816	-2.0231621	6.237086	7.0726876	-0.010600955	0.0107952105	0.0016572775	-1.9238933	6.3815484	7.1933846	Multitasking_Read
15:29:31.840	-1.934574	6.229903	7.005648	-0.0051031685	0.02117992	0.013263716	-1.9266475	6.3788996	7.1949944	Multitasking_Read
15:29:31.862	-1.934574	6.229903	7.005648	-0.0051031685	0.02117992	0.013263716	-1.9266475	6.3788996	7.1949944	Multitasking_Read
15:29:31.886	-1.934574	6.229903	7.005648	-0.0051031685	0.02117992	0.013263716	-1.9266475	6.3788996	7.1949944	Multitasking_Read
15:29:31.910	-1.934574	6.229903	7.005648	-0.0051031685	0.02117992	0.013263716	-1.9266475	6.3788996	7.1949944	Multitasking_Read
15:29:31.933	-1.934574	6.229903	7.005648	-0.0051031685	0.02117992	0.013263716	-1.9266475	6.3788996	7.1949944	Multitasking_Read
15:29:31.957	-1.934574	6.229903	7.005648	-0.0051031685	0.02117992	0.013263716	-1.9266475	6.3788996	7.1949944	Multitasking_Read
15:29:31.982	-1.934574	6.229903	7.005648	-0.0051031685	0.02117992	0.013263716	-1.9266475	6.3788996	7.1949944	Multitasking_Read
15:29:32.005	-1.9417568	6.2059603	6.9146657	0.0071141366	0.00957348	0.0047116037	-1.9229714	6.3806877	7.1943955	Multitasking_Read
15:29:32.029	-1.9417568	6.2059603	6.9146657	0.0071141366	0.00957348	0.0047116037	-1.9229714	6.3806877	7.1943955	Multitasking_Read
15:29:32.052	-1.9417568	6.2059603	6.9146657	0.0071141366	0.00957348	0.0047116037	-1.9229714	6.3806877	7.1943955	Multitasking_Read
15:29:32.076	-1.9417568	6.2059603	6.9146657	0.0071141366	0.00957348	0.0047116037	-1.9229714	6.3806877	7.1943955	Multitasking_Read
15:29:32.100	-1.9417568	6.2059603	6.9146657	0.0071141366	0.00957348	0.0047116037	-1.9229714	6.3806877	7.1943955	Multitasking_Read
15:29:32.124	-1.9417568	6.2059603	6.9146657	0.0071141366	0.00957348	0.0047116037	-1.9229714	6.3806877	7.1943955	Multitasking_Read
15:29:32.148	-1.9417568	6.2059603	6.9146657	0.0071141366	0.00957348	0.0047116037	-1.9229714	6.3806877	7.1943955	Multitasking_Read
15:29:32.170	-1.9417568	6.2059603	6.9146657	0.0071141366	0.00957348	0.0047116037	-1.9229714	6.3806877	7.1943955	Multitasking_Read
15:29:32.218	-1.9202085	6.201172	7.0295906	-0.0032705725	0.0028539624	0.027924482	-1.9384861	6.3791585	7.191588	Multitasking_Read
15:29:32.289	-1.9202085	6.201172	7.0295906	-0.0032705725	0.0028539624	0.027924482	-1.9384861	6.3791585	7.191588	Multitasking_Read
15:29:32.311	-1.9202085	6.201172	7.0295906	-0.0032705725	0.0028539624	0.027924482	-1.9384861	6.3791585	7.191588	Multitasking_Read
15:29:32.333	-1.9202085	6.201172	7.0295906	-0.0032705725	0.0028539624	0.027924482	-1.9384861	6.3791585	7.191588	Multitasking_Read
15:29:32.355	-1.9202085	6.201172	7.0295906	-0.0032705725	0.0028539624	0.027924482	-1.9384861	6.3791585	7.191588	Multitasking_Read
15:29:32.377	-1.9226027	6.1628633	7.082265	-0.002048842	-0.00081122905	0.0010464122	-1.9309478	6.37785	7.1947727	Multitasking_Read
15:29:32.400	-1.9226027	6.1628633	7.082265	-0.002048842	-0.00081122905	0.0010464122	-1.9309478	6.37785	7.1947727	Multitasking_Read
15:29:32.422	-1.9226027	6.1628633	7.082265	-0.002048842	-0.00081122905	0.0010464122	-1.9309478	6.37785	7.1947727	Multitasking_Read
15:29:32.443	-1.9226027	6.1628633	7.082265	-0.002048842	-0.00081122905	0.0010464122	-1.9309478	6.37785	7.1947727	Multitasking_Read
15:29:32.465	-1.9226027	6.1628633	7.082265	-0.002048842	-0.00081122905	0.0010464122	-1.9309478	6.37785	7.1947727	Multitasking_Read
15:29:32.487	-1.9226027	6.1628633	7.082265	-0.002048842	-0.00081122905	0.0010464122	-1.9309478	6.37785	7.1947727	Multitasking_Read
15:29:32.508	-1.9226027	6.1628633	7.082265	-0.002048842	-0.00081122905	0.0010464122	-1.9309478	6.37785	7.1947727	Multitasking_Read
15:29:32.532	-1.9226027	6.1628633	7.082265	-0.002048842	-0.00081122905	0.0010464122	-1.9309478	6.37785	7.1947727	Multitasking_Read
15:29:32.554	-2.0183737	6.2514515	6.981705	0.0022272146	0.0034648278	0.015096312	-1.9399631	6.379571	7.1908236	Multitasking_Read
15:29:32.579	-2.0183737	6.2514515	6.981705	0.0022272146	0.0034648278	0.015096312	-1.9399631	6.379571	7.1908236	Multitasking_Read
15:29:32.602	-2.0183737	6.2514515	6.981705	0.0022272146	0.0034648278	0.015096312	-1.9399631	6.379571	7.1908236	Multitasking_Read
15:29:32.625	-2.0183737	6.2514515	6.981705	0.0022272146	0.0034648278	0.015096312	-1.9399631	6.379571	7.1908236	Multitasking_Read
15:29:32.649	-2.0183737	6.2514515	6.981705	0.0022272146	0.0034648278	0.015096312	-1.9399631	6.379571	7.1908236	Multitasking_Read
15:29:32.673	-2.0183737	6.2514515	6.981705	0.0022272146	0.0034648278	0.015096312	-1.9399631	6.379571	7.1908236	Multitasking_Read
15:29:32.697	-2.0183737	6.2514515	6.981705	0.0022272146	0.0034648278	0.015096312	-1.9399631	6.379571	7.1908236	Multitasking_Read
15:29:32.720	-2.0183737	6.2514515	6.981705	0.0022272146	0.0034648278	0.015096312	-1.9399631	6.379571	7.1908236	Multitasking_Read
15:29:32.744	-1.9393626	6.203566	6.876357	-0.002048842	-0.00325469	0.0065441993	-1.9351046	6.380645	7.191181	Multitasking_Read
15:29:32.768	-1.9393626	6.203566	6.876357	-0.002048842	-0.00325469	0.0065441993	-1.9351046	6.380645	7.191181	Multitasking_Read
15:29:32.791	-1.9393626	6.203566	6.876357	-0.002048842	-0.00325469	0.0065441993	-1.9351046	6.380645	7.191181	Multitasking_Read
15:29:32.814	-1.9393626	6.203566	6.876357	-0.002048842	-0.00325469	0.0065441993	-1.9351046	6.380645	7.191181	Multitasking_Read
15:29:32.838	-1.9393626	6.203566	6.876357	-0.002048842	-0.00325469	0.0065441993	-1.9351046	6.380645	7.191181	Multitasking_Read
15:29:32.860	-1.9393626	6.203566	6.876357	-0.002048842	-0.00325469	0.0065441993	-1.9351046	6.380645	7.191181	Multitasking_Read
15:29:32.884	-1.9393626	6.203566	6.876357	-0.002048842	-0.00325469	0.0065441993	-1.9351046	6.380645	7.191181	Multitasking_Read
15:29:32.907	-2.073442	6.308914	6.9074826	0.012611924	-0.020358916	0.005933334	-1.9300504	6.367098	7.2045317	Multitasking_Read
15:29:32.931	-2.073442	6.308914	6.9074826	0.012611924	-0.020358916	0.005933334	-1.9300504	6.367098	7.2045317	Multitasking_Read
15:29:32.954	-2.073442	6.308914	6.9074826	0.012611924	-0.020358916	0.005933334	-1.9300504	6.367098	7.2045317	Multitasking_Read
15:29:32.978	-2.073442	6.308914	6.9074826	0.012611924	-0.020358916	0.005933334	-1.9300504	6.367098	7.2045317	Multitasking_Read
15:29:33.002	-2.073442	6.308914	6.9074826	0.012611924	-0.020358916	0.005933334	-1.9300504	6.367098	7.2045317	Multitasking_Read
15:29:33.025	-2.073442	6.308914	6.9074826	0.012611924	-0.020358916	0.005933334	-1.9300504	6.367098	7.2045317	Multitasking_Read
15:29:33.049	-2.073442	6.308914	6.9074826	0.012611924	-0.020358916	0.005933334	-1.9300504	6.367098	7.2045317	Multitasking_Read
15:29:33.073	-2.073442	6.308914	6.9074826	0.012611924	-0.020358916	0.005933334	-1.9300504	6.367098	7.2045317	Multitasking_Read
15:29:33.097	-1.7573977	6.1125836	7.0535336	0.011390193	0.006519154	0.013874582	-1.9259056	6.3715553	7.2016993	Multitasking_Read
15:29:33.119	-1.7573977	6.1125836	7.0535336	0.011390193	0.006519154	0.013874582	-1.9259056	6.3715553	7.2016993	Multitasking_Read
15:29:33.143	-1.7573977	6.1125836	7.0535336	0.011390193	0.006519154	0.013874582	-1.9259056	6.3715553	7.2016993	Multitasking_Read
15:29:33.167	-1.7573977	6.1125836	7.0535336	0.011390193	0.006519154	0.013874582	-1.9259056	6.3715553	7.2016993	Multitasking_Read
15:29:33.189	-1.7573977	6.1125836	7.0535336	0.011390193	0.006519154	0.013874582	-1.9259056	6.3715553	7.2016993	Multitasking_Read
15:29:33.213	-1.7573977	6.1125836	7.0535336	0.011390193	0.006519154	0.013874582	-1.9259056	6.3715553	7.2016993	Multitasking_Read
15:29:33.236	-1.7573977	6.1125836	7.0535336	0.011390193	0.006519154	0.013874582	-1.9259056	6.3715553	7.2016993	Multitasking_Read
15:29:33.260	-1.7573977	6.1125836	7.0535336	0.011390193	0.006519154	0.013874582	-1.9259056	6.3715553	7.2016993	Multitasking_Read
15:29:33.285	-1.9752767	6.1724405	7.039168	0.0071141366	-0.0038655554	0.011431121	-1.9335219	6.3639545	7.206375	Multitasking_Read
15:29:33.309	-1.9752767	6.1724405	7.039168	0.0071141366	-0.0038655554	0.011431121	-1.9335219	6.3639545	7.206375	Multitasking_Read
15:29:33.332	-1.9752767	6.1724405	7.039168	0.0071141366	-0.0038655554	0.011431121	-1.9335219	6.3639545	7.206375	Multitasking_Read
15:29:33.355	-1.9752767	6.1724405	7.039168	0.0071141366	-0.0038655554	0.011431121	-1.9335219	6.3639545	7.206375	Multitasking_Read
15:29:33.379	-1.9752767	6.1724405	7.039168	0.0071141366	-0.0038655554	0.011431121	-1.9335219	6.3639545	7.206375	Multitasking_Read
15:29:33.403	-1.9752767	6.1724405	7.039168	0.0071141366	-0.0038655554	0.011431121	-1.9335219	6.3639545	7.206375	Multitasking_Read
15:29:33.428	-1.9752767	6.1724405	7.039168	0.0071141366	-0.0038655554	0.011431121	-1.9335219	6.3639545	7.206375	Multitasking_Read
15:29:33.451	-1.8603516	6.134132	6.9122715	0.0022272146	0.001632232	0.023648426	-1.931217	6.3700476	7.2016087	Multitasking_Read
15:29:33.473	-1.8603516	6.134132	6.9122715	0.0022272146	0.001632232	0.023648426	-1.931217	6.3700476	7.2016087	Multitasking_Read
15:29:33.497	-1.8603516	6.134132	6.9122715	0.0022272146	0.001632232	0.023648426	-1.931217	6.3700476	7.2016087	Multitasking_Read
15:29:33.521	-1.8603516	6.134132	6.9122715	0.0022272146	0.001632232	0.023648426	-1.931217	6.3700476	7.2016087	Multitasking_Read
15:29:33.543	-1.8603516	6.134132	6.9122715	0.0022272146	0.001632232	0.023648426	-1.931217	6.3700476	7.2016087	Multitasking_Read
15:29:33.567	-1.8603516	6.134132	6.9122715	0.0022272146	0.001632232	0.023648426	-1.931217	6.3700476	7.2016087	Multitasking_Read
15:29:33.591	-1.8603516	6.134132	6.9122715	0.0022272146	0.001632232	0.023648426	-1.931217	6.3700476	7.2016087	Multitasking_Read
15:29:33.614	-1.8603516	6.134132	6.9122715	0.0022272146	0.001632232	0.023648426	-1.931217	6.3700476	7.2016087	Multitasking_Read
15:29:33.637	-1.9561225	6.2322974	7.0295906	0.005281541	-0.011806804	-0.00017531833	-1.9277273	6.3740954	7.198963	Multitasking_Read
15:29:33.662	-1.9561225	6.2322974	7.0295906	0.005281541	-0.011806804	-0.00017531833	-1.9277273	6.3740954	7.198963	Multitasking_Read
15:29:33.685	-1.9561225	6.2322974	7.0295906	0.005281541	-0.011806804	-0.00017531833	-1.9277273	6.3740954	7.198963	Multitasking_Read
15:29:33.709	-1.9561225	6.2322974	7.0295906	0.005281541	-0.011806804	-0.00017531833	-1.9277273	6.3740954	7.198963	Multitasking_Read
15:29:33.732	-1.9561225	6.2322974	7.0295906	0.005281541	-0.011806804	-0.00017531833	-1.9277273	6.3740954	7.198963	Multitasking_Read
15:29:33.757	-1.9561225	6.2322974	7.0295906	0.005281541	-0.011806804	-0.00017531833	-1.9277273	6.3740954	7.198963	Multitasking_Read
15:29:33.780	-1.9561225	6.2322974	7.0295906	0.005281541	-0.011806804	-0.00017531833	-1.9277273	6.3740954	7.198963	Multitasking_Read
15:29:33.804	-1.8148603	6.193989	7.1109962	-0.016098743	-0.0038655554	0.03586573	-1.9380324	6.3726263	7.197494	Multitasking_Read
15:29:33.826	-1.8148603	6.193989	7.1109962	-0.016098743	-0.0038655554	0.03586573	-1.9380324	6.3726263	7.197494	Multitasking_Read
15:29:33.850	-1.8148603	6.193989	7.1109962	-0.016098743	-0.0038655554	0.03586573	-1.9380324	6.3726263	7.197494	Multitasking_Read
15:29:33.874	-1.8148603	6.193989	7.1109962	-0.016098743	-0.0038655554	0.03586573	-1.9380324	6.3726263	7.197494	Multitasking_Read
15:29:33.897	-1.8148603	6.193989	7.1109962	-0.016098743	-0.0038655554	0.03586573	-1.9380324	6.3726263	7.197494	Multitasking_Read
15:29:33.920	-1.8148603	6.193989	7.1109962	-0.016098743	-0.0038655554	0.03586573	-1.9380324	6.3726263	7.197494	Multitasking_Read
15:29:33.944	-1.8148603	6.193989	7.1109962	-0.016098743	-0.0038655554	0.03586573	-1.9380324	6.3726263	7.197494	Multitasking_Read
15:29:33.968	-1.8148603	6.193989	7.1109962	-0.016098743	-0.0038655554	0.03586573	-1.9380324	6.3726263	7.197494	Multitasking_Read
15:29:33.991	-2.013585	6.201172	6.8787518	0.0022272146	0.00835175	-0.008727431	-1.9348763	6.3677144	7.202694	Multitasking_Read
15:29:34.013	-2.013585	6.201172	6.8787518	0.0022272146	0.00835175	-0.008727431	-1.9348763	6.3677144	7.202694	Multitasking_Read
15:29:34.035	-2.013585	6.201172	6.8787518	0.0022272146	0.00835175	-0.008727431	-1.9348763	6.3677144	7.202694	Multitasking_Read
15:29:34.058	-2.013585	6.201172	6.8787518	0.0022272146	0.00835175	-0.008727431	-1.9348763	6.3677144	7.202694	Multitasking_Read
15:29:34.079	-2.013585	6.201172	6.8787518	0.0022272146	0.00835175	-0.008727431	-1.9348763	6.3677144	7.202694	Multitasking_Read
15:29:34.102	-2.013585	6.201172	6.8787518	0.0022272146	0.00835175	-0.008727431	-1.9348763	6.3677144	7.202694	Multitasking_Read
15:29:34.125	-2.013585	6.201172	6.8787518	0.0022272146	0.00835175	-0.008727431	-1.9348763	6.3677144	7.202694	Multitasking_Read
15:29:34.149	-2.013585	6.201172	6.8787518	0.0022272146	0.00835175	-0.008727431	-1.9348763	6.3677144	7.202694	Multitasking_Read
15:29:34.173	-1.8459859	6.122161	6.9457912	-0.00876836	-0.008141612	0.018761504	-1.9660879	6.3614683	7.199758	Multitasking_Read
15:29:34.197	-1.8459859	6.122161	6.9457912	-0.00876836	-0.008141612	0.018761504	-1.9660879	6.3614683	7.199758	Multitasking_Read
15:29:34.221	-1.8459859	6.122161	6.9457912	-0.00876836	-0.008141612	0.018761504	-1.9660879	6.3614683	7.199758	Multitasking_Read
15:29:34.243	-1.8459859	6.122161	6.9457912	-0.00876836	-0.008141612	0.018761504	-1.9660879	6.3614683	7.199758	Multitasking_Read
15:29:34.267	-1.8459859	6.122161	6.9457912	-0.00876836	-0.008141612	0.018761504	-1.9660879	6.3614683	7.199758	Multitasking_Read
15:29:34.290	-1.8459859	6.122161	6.9457912	-0.00876836	-0.008141612	0.018761504	-1.9660879	6.3614683	7.199758	Multitasking_Read
15:29:34.314	-1.8459859	6.122161	6.9457912	-0.00876836	-0.008141612	0.018761504	-1.9660879	6.3614683	7.199758	Multitasking_Read
15:29:34.338	-1.8459859	6.122161	6.9457912	-0.00876836	-0.008141612	0.018761504	-1.9660879	6.3614683	7.199758	Multitasking_Read
15:29:34.364	-2.020768	6.201172	6.9218483	0.018720577	-0.015471996	-0.008116567	-1.9641564	6.3549185	7.2060695	Multitasking_Read
15:29:34.388	-2.020768	6.201172	6.9218483	0.018720577	-0.015471996	-0.008116567	-1.9641564	6.3549185	7.2060695	Multitasking_Read
15:29:34.411	-2.020768	6.201172	6.9218483	0.018720577	-0.015471996	-0.008116567	-1.9641564	6.3549185	7.2060695	Multitasking_Read
15:29:34.433	-2.020768	6.201172	6.9218483	0.018720577	-0.015471996	-0.008116567	-1.9641564	6.3549185	7.2060695	Multitasking_Read
15:29:34.457	-2.020768	6.201172	6.9218483	0.018720577	-0.015471996	-0.008116567	-1.9641564	6.3549185	7.2060695	Multitasking_Read
15:29:34.479	-2.020768	6.201172	6.9218483	0.018720577	-0.015471996	-0.008116567	-1.9641564	6.3549185	7.2060695	Multitasking_Read
15:29:34.503	-2.020768	6.201172	6.9218483	0.018720577	-0.015471996	-0.008116567	-1.9641564	6.3549185	7.2060695	Multitasking_Read
15:29:34.525	-2.0327394	6.150892	6.9888883	-0.019153068	0.007740884	-0.013003489	-1.9790772	6.354139	7.202671	Multitasking_Read
15:29:34.549	-2.0327394	6.150892	6.9888883	-0.019153068	0.007740884	-0.013003489	-1.9790772	6.354139	7.202671	Multitasking_Read
15:29:34.573	-2.0327394	6.150892	6.9888883	-0.019153068	0.007740884	-0.013003489	-1.9790772	6.354139	7.202671	Multitasking_Read
15:29:34.597	-2.0327394	6.150892	6.9888883	-0.019153068	0.007740884	-0.013003489	-1.9790772	6.354139	7.202671	Multitasking_Read
15:29:34.623	-2.0327394	6.150892	6.9888883	-0.019153068	0.007740884	-0.013003489	-1.9790772	6.354139	7.202671	Multitasking_Read
15:29:34.646	-2.0327394	6.150892	6.9888883	-0.019153068	0.007740884	-0.013003489	-1.9790772	6.354139	7.202671	Multitasking_Read
15:29:34.669	-2.0327394	6.150892	6.9888883	-0.019153068	0.007740884	-0.013003489	-1.9790772	6.354139	7.202671	Multitasking_Read
15:29:34.694	-2.0327394	6.150892	6.9888883	-0.019153068	0.007740884	-0.013003489	-1.9790772	6.354139	7.202671	Multitasking_Read
15:29:34.717	-1.9968252	6.1461034	6.986494	-0.009379225	0.001632232	0.025481021	-1.9844878	6.3497124	7.20509	Multitasking_Read
15:29:34.741	-1.9968252	6.1461034	6.986494	-0.009379225	0.001632232	0.025481021	-1.9844878	6.3497124	7.20509	Multitasking_Read
15:29:34.764	-1.9968252	6.1461034	6.986494	-0.009379225	0.001632232	0.025481021	-1.9844878	6.3497124	7.20509	Multitasking_Read
15:29:34.788	-1.9968252	6.1461034	6.986494	-0.009379225	0.001632232	0.025481021	-1.9844878	6.3497124	7.20509	Multitasking_Read
15:29:34.811	-1.9968252	6.1461034	6.986494	-0.009379225	0.001632232	0.025481021	-1.9844878	6.3497124	7.20509	Multitasking_Read
15:29:34.832	-1.9968252	6.1461034	6.986494	-0.009379225	0.001632232	0.025481021	-1.9844878	6.3497124	7.20509	Multitasking_Read
15:29:34.854	-1.9968252	6.1461034	6.986494	-0.009379225	0.001632232	0.025481021	-1.9844878	6.3497124	7.20509	Multitasking_Read
15:29:34.875	-1.9968252	6.1461034	6.986494	-0.009379225	0.001632232	0.025481021	-1.9844878	6.3497124	7.20509	Multitasking_Read
15:29:34.895	-1.8196489	6.1125836	6.9050884	-0.049085464	0.04317107	0.0089876605	-1.9846693	6.3442855	7.2098126	Multitasking_Read
15:29:34.916	-1.8196489	6.1125836	6.9050884	-0.049085464	0.04317107	0.0089876605	-1.9846693	6.3442855	7.2098126	Multitasking_Read
15:29:34.937	-1.8196489	6.1125836	6.9050884	-0.049085464	0.04317107	0.0089876605	-1.9846693	6.3442855	7.2098126	Multitasking_Read
15:29:34.960	-1.8196489	6.1125836	6.9050884	-0.049085464	0.04317107	0.0089876605	-1.9846693	6.3442855	7.2098126	Multitasking_Read
15:29:34.982	-1.8196489	6.1125836	6.9050884	-0.049085464	0.04317107	0.0089876605	-1.9846693	6.3442855	7.2098126	Multitasking_Read
15:29:35.003	-1.8196489	6.1125836	6.9050884	-0.049085464	0.04317107	0.0089876605	-1.9846693	6.3442855	7.2098126	Multitasking_Read
15:29:35.025	-1.8196489	6.1125836	6.9050884	-0.049085464	0.04317107	0.0089876605	-1.9846693	6.3442855	7.2098126	Multitasking_Read
15:29:35.046	-1.8196489	6.1125836	6.9050884	-0.049085464	0.04317107	0.0089876605	-1.9846693	6.3442855	7.2098126	Multitasking_Read
15:29:35.068	-2.1285102	6.1293435	7.067899	0.019331442	0.0126278065	-0.00017531833	-2.039137	6.2880335	7.2438126	Multitasking_Read
15:29:35.090	-2.1285102	6.1293435	7.067899	0.019331442	0.0126278065	-0.00017531833	-2.039137	6.2880335	7.2438126	Multitasking_Read
15:29:35.113	-2.1285102	6.1293435	7.067899	0.019331442	0.0126278065	-0.00017531833	-2.039137	6.2880335	7.2438126	Multitasking_Read
15:29:35.134	-2.1285102	6.1293435	7.067899	0.019331442	0.0126278065	-0.00017531833	-2.039137	6.2880335	7.2438126	Multitasking_Read
15:29:35.156	-2.1285102	6.1293435	7.067899	0.019331442	0.0126278065	-0.00017531833	-2.039137	6.2880335	7.2438126	Multitasking_Read
15:29:35.177	-2.1285102	6.1293435	7.067899	0.019331442	0.0126278065	-0.00017531833	-2.039137	6.2880335	7.2438126	Multitasking_Read
15:29:35.198	-2.1285102	6.1293435	7.067899	0.019331442	0.0126278065	-0.00017531833	-2.039137	6.2880335	7.2438126	Multitasking_Read
15:29:35.219	-2.1285102	6.1293435	7.067899	0.019331442	0.0126278065	-0.00017531833	-2.039137	6.2880335	7.2438126	Multitasking_Read
15:29:35.243	-1.9656997	6.0934296	7.1493044	-0.02281826	-0.0002003638	0.029146213	-2.044042	6.291509	7.239412	Multitasking_Read
15:29:35.264	-1.9656997	6.0934296	7.1493044	-0.02281826	-0.0002003638	0.029146213	-2.044042	6.291509	7.239412	Multitasking_Read
15:29:35.286	-1.9656997	6.0934296	7.1493044	-0.02281826	-0.0002003638	0.029146213	-2.044042	6.291509	7.239412	Multitasking_Read
15:29:35.309	-1.9656997	6.0934296	7.1493044	-0.02281826	-0.0002003638	0.029146213	-2.044042	6.291509	7.239412	Multitasking_Read
15:29:35.331	-1.9656997	6.0934296	7.1493044	-0.02281826	-0.0002003638	0.029146213	-2.044042	6.291509	7.239412	Multitasking_Read
15:29:35.353	-1.9656997	6.0934296	7.1493044	-0.02281826	-0.0002003638	0.029146213	-2.044042	6.291509	7.239412	Multitasking_Read
15:29:35.377	-1.9656997	6.0934296	7.1493044	-0.02281826	-0.0002003638	0.029146213	-2.044042	6.291509	7.239412	Multitasking_Read
15:29:35.398	-1.9656997	6.0934296	7.1493044	-0.02281826	-0.0002003638	0.029146213	-2.044042	6.291509	7.239412	Multitasking_Read
15:29:35.420	-2.1740015	6.22272	6.897906	0.021774903	0.010184345	-0.028885985	-2.044254	6.287328	7.2429852	Multitasking_Read
15:29:35.443	-2.1740015	6.22272	6.897906	0.021774903	0.010184345	-0.028885985	-2.044254	6.287328	7.2429852	Multitasking_Read
15:29:35.466	-2.1740015	6.22272	6.897906	0.021774903	0.010184345	-0.028885985	-2.044254	6.287328	7.2429852	Multitasking_Read
15:29:35.487	-2.1740015	6.22272	6.897906	0.021774903	0.010184345	-0.028885985	-2.044254	6.287328	7.2429852	Multitasking_Read
15:29:35.508	-2.1740015	6.22272	6.897906	0.021774903	0.010184345	-0.028885985	-2.044254	6.287328	7.2429852	Multitasking_Read
15:29:35.529	-2.1740015	6.22272	6.897906	0.021774903	0.010184345	-0.028885985	-2.044254	6.287328	7.2429852	Multitasking_Read
15:29:35.552	-2.1740015	6.22272	6.897906	0.021774903	0.010184345	-0.028885985	-2.044254	6.287328	7.2429852	Multitasking_Read
15:29:35.574	-2.1740015	6.22272	6.897906	0.021774903	0.010184345	-0.028885985	-2.044254	6.287328	7.2429852	Multitasking_Read
15:29:35.596	-2.1740015	6.22272	6.897906	0.021774903	0.010184345	-0.028885985	-2.044254	6.287328	7.2429852	Multitasking_Read
15:29:35.618	-2.011191	6.117372	7.0295906	-0.004492303	-0.00081122905	0.020594101	-2.0572689	6.2886415	7.2381597	Multitasking_Read
15:29:35.639	-2.011191	6.117372	7.0295906	-0.004492303	-0.00081122905	0.020594101	-2.0572689	6.2886415	7.2381597	Multitasking_Read
15:29:35.660	-2.011191	6.117372	7.0295906	-0.004492303	-0.00081122905	0.020594101	-2.0572689	6.2886415	7.2381597	Multitasking_Read
15:29:35.682	-2.011191	6.117372	7.0295906	-0.004492303	-0.00081122905	0.020594101	-2.0572689	6.2886415	7.2381597	Multitasking_Read
15:29:35.704	-2.011191	6.117372	7.0295906	-0.004492303	-0.00081122905	0.020594101	-2.0572689	6.2886415	7.2381597	Multitasking_Read
15:29:35.725	-2.011191	6.117372	7.0295906	-0.004492303	-0.00081122905	0.020594101	-2.0572689	6.2886415	7.2381597	Multitasking_Read
15:29:35.746	-2.011191	6.117372	7.0295906	-0.004492303	-0.00081122905	0.020594101	-2.0572689	6.2886415	7.2381597	Multitasking_Read
15:29:35.768	-2.011191	6.117372	7.0295906	-0.004492303	-0.00081122905	0.020594101	-2.0572689	6.2886415	7.2381597	Multitasking_Read
15:29:35.789	-2.1021733	6.122161	7.041562	-0.00082711154	-0.0014220943	0.0022681428	-2.0548162	6.286744	7.2405033	Multitasking_Read
15:29:35.811	-2.1021733	6.122161	7.041562	-0.00082711154	-0.0014220943	0.0022681428	-2.0548162	6.286744	7.2405033	Multitasking_Read
15:29:35.832	-2.1021733	6.122161	7.041562	-0.00082711154	-0.0014220943	0.0022681428	-2.0548162	6.286744	7.2405033	Multitasking_Read
15:29:35.855	-2.1021733	6.122161	7.041562	-0.00082711154	-0.0014220943	0.0022681428	-2.0548162	6.286744	7.2405033	Multitasking_Read
15:29:35.878	-2.1021733	6.122161	7.041562	-0.00082711154	-0.0014220943	0.0022681428	-2.0548162	6.286744	7.2405033	Multitasking_Read
15:29:35.900	-2.1021733	6.122161	7.041562	-0.00082711154	-0.0014220943	0.0022681428	-2.0548162	6.286744	7.2405033	Multitasking_Read
15:29:35.923	-2.1021733	6.122161	7.041562	-0.00082711154	-0.0014220943	0.0022681428	-2.0548162	6.286744	7.2405033	Multitasking_Read
15:29:35.945	-2.1021733	6.122161	7.041562	-0.00082711154	-0.0014220943	0.0022681428	-2.0548162	6.286744	7.2405033	Multitasking_Read
15:29:35.967	-2.0064023	6.1101894	6.902694	0.01810971	-0.0124176685	0.0022681428	-2.038961	6.3000174	7.233441	Multitasking_Read
15:29:35.988	-2.0064023	6.1101894	6.902694	0.01810971	-0.0124176685	0.0022681428	-2.038961	6.3000174	7.233441	Multitasking_Read
15:29:36.009	-2.0064023	6.1101894	6.902694	0.01810971	-0.0124176685	0.0022681428	-2.038961	6.3000174	7.233441	Multitasking_Read
15:29:36.030	-2.0064023	6.1101894	6.902694	0.01810971	-0.0124176685	0.0022681428	-2.038961	6.3000174	7.233441	Multitasking_Read
15:29:36.051	-2.0064023	6.1101894	6.902694	0.01810971	-0.0124176685	0.0022681428	-2.038961	6.3000174	7.233441	Multitasking_Read
15:29:36.073	-2.0064023	6.1101894	6.902694	0.01810971	-0.0124176685	0.0022681428	-2.038961	6.3000174	7.233441	Multitasking_Read
15:29:36.096	-2.0064023	6.1101894	6.902694	0.01810971	-0.0124176685	0.0022681428	-2.038961	6.3000174	7.233441	Multitasking_Read
15:29:36.118	-2.0064023	6.1101894	6.902694	0.01810971	-0.0124176685	0.0022681428	-2.038961	6.3000174	7.233441	Multitasking_Read
15:29:36.139	-1.9968252	6.055121	7.0152254	-0.0038814377	-0.005698151	0.024870157	-2.0460017	6.2956696	7.2352424	Multitasking_Read
15:29:36.161	-1.9968252	6.055121	7.0152254	-0.0038814377	-0.005698151	0.024870157	-2.0460017	6.2956696	7.2352424	Multitasking_Read
15:29:36.182	-1.9968252	6.055121	7.0152254	-0.0038814377	-0.005698151	0.024870157	-2.0460017	6.2956696	7.2352424	Multitasking_Read
15:29:36.203	-1.9968252	6.055121	7.0152254	-0.0038814377	-0.005698151	0.024870157	-2.0460017	6.2956696	7.2352424	Multitasking_Read
15:29:36.224	-1.9968252	6.055121	7.0152254	-0.0038814377	-0.005698151	0.024870157	-2.0460017	6.2956696	7.2352424	Multitasking_Read
15:29:36.247	-1.9968252	6.055121	7.0152254	-0.0038814377	-0.005698151	0.024870157	-2.0460017	6.2956696	7.2352424	Multitasking_Read
15:29:36.268	-1.9968252	6.055121	7.0152254	-0.0038814377	-0.005698151	0.024870157	-2.0460017	6.2956696	7.2352424	Multitasking_Read
15:29:36.290	-1.9968252	6.055121	7.0152254	-0.0038814377	-0.005698151	0.024870157	-2.0460017	6.2956696	7.2352424	Multitasking_Read
15:29:36.313	-1.9968252	6.055121	7.0152254	-0.0038814377	-0.005698151	0.024870157	-2.0460017	6.2956696	7.2352424	Multitasking_Read
15:29:36.335	-2.0494993	6.114978	7.082265	-0.014266146	0.0071300194	0.0089876605	-2.042183	6.2807426	7.2492766	Multitasking_Read
15:29:36.356	-2.0494993	6.114978	7.082265	-0.014266146	0.0071300194	0.0089876605	-2.042183	6.2807426	7.2492766	Multitasking_Read
15:29:36.378	-2.0494993	6.114978	7.082265	-0.014266146	0.0071300194	0.0089876605	-2.042183	6.2807426	7.2492766	Multitasking_Read
15:29:36.399	-2.0494993	6.114978	7.082265	-0.014266146	0.0071300194	0.0089876605	-2.042183	6.2807426	7.2492766	Multitasking_Read
15:29:36.420	-2.0494993	6.114978	7.082265	-0.014266146	0.0071300194	0.0089876605	-2.042183	6.2807426	7.2492766	Multitasking_Read
15:29:36.441	-2.0494993	6.114978	7.082265	-0.014266146	0.0071300194	0.0089876605	-2.042183	6.2807426	7.2492766	Multitasking_Read
15:29:36.464	-2.0494993	6.114978	7.082265	-0.014266146	0.0071300194	0.0089876605	-2.042183	6.2807426	7.2492766	Multitasking_Read
15:29:36.485	-2.0494993	6.114978	7.082265	-0.014266146	0.0071300194	0.0089876605	-2.042183	6.2807426	7.2492766	Multitasking_Read
15:29:36.506	-1.9297855	6.062304	7.1349387	-0.018542204	0.007740884	0.026091887	-2.0358436	6.2821875	7.2498097	Multitasking_Read
15:29:36.527	-1.9297855	6.062304	7.1349387	-0.018542204	0.007740884	0.026091887	-2.0358436	6.2821875	7.2498097	Multitasking_Read
15:29:36.549	-1.9297855	6.062304	7.1349387	-0.018542204	0.007740884	0.026091887	-2.0358436	6.2821875	7.2498097	Multitasking_Read
15:29:36.571	-1.9297855	6.062304	7.1349387	-0.018542204	0.007740884	0.026091887	-2.0358436	6.2821875	7.2498097	Multitasking_Read
15:29:36.592	-1.9297855	6.062304	7.1349387	-0.018542204	0.007740884	0.026091887	-2.0358436	6.2821875	7.2498097	Multitasking_Read
15:29:36.615	-1.9297855	6.062304	7.1349387	-0.018542204	0.007740884	0.026091887	-2.0358436	6.2821875	7.2498097	Multitasking_Read
15:29:36.636	-1.9297855	6.062304	7.1349387	-0.018542204	0.007740884	0.026091887	-2.0358436	6.2821875	7.2498097	Multitasking_Read
15:29:36.658	-1.9297855	6.062304	7.1349387	-0.018542204	0.007740884	0.026091887	-2.0358436	6.2821875	7.2498097	Multitasking_Read
15:29:36.679	-2.0686533	6.0766697	6.9673395	-0.014877012	-0.011195938	-0.0032296446	-2.0373766	6.2802534	7.2510567	Multitasking_Read
15:29:36.702	-2.0686533	6.0766697	6.9673395	-0.014877012	-0.011195938	-0.0032296446	-2.0373766	6.2802534	7.2510567	Multitasking_Read
15:29:36.724	-2.0686533	6.0766697	6.9673395	-0.014877012	-0.011195938	-0.0032296446	-2.0373766	6.2802534	7.2510567	Multitasking_Read
15:29:36.745	-2.0686533	6.0766697	6.9673395	-0.014877012	-0.011195938	-0.0032296446	-2.0373766	6.2802534	7.2510567	Multitasking_Read
15:29:36.767	-2.0686533	6.0766697	6.9673395	-0.014877012	-0.011195938	-0.0032296446	-2.0373766	6.2802534	7.2510567	Multitasking_Read
15:29:36.788	-2.0686533	6.0766697	6.9673395	-0.014877012	-0.011195938	-0.0032296446	-2.0373766	6.2802534	7.2510567	Multitasking_Read
15:29:36.809	-2.0686533	6.0766697	6.9673395	-0.014877012	-0.011195938	-0.0032296446	-2.0373766	6.2802534	7.2510567	Multitasking_Read
15:29:36.833	-2.0686533	6.0766697	6.9673395	-0.014877012	-0.011195938	-0.0032296446	-2.0373766	6.2802534	7.2510567	Multitasking_Read
15:29:36.855	-2.0686533	6.0766697	6.9673395	-0.014877012	-0.011195938	-0.0032296446	-2.0373766	6.2802534	7.2510567	Multitasking_Read
15:29:36.878	-2.0878077	6.1317377	6.9888883	-0.0026597073	0.016292997	-0.027053388	-2.0677185	6.2813106	7.2415447	Multitasking_Read
15:29:36.900	-2.0878077	6.1317377	6.9888883	-0.0026597073	0.016292997	-0.027053388	-2.0677185	6.2813106	7.2415447	Multitasking_Read
15:29:36.921	-2.0878077	6.1317377	6.9888883	-0.0026597073	0.016292997	-0.027053388	-2.0677185	6.2813106	7.2415447	Multitasking_Read
15:29:36.943	-2.0878077	6.1317377	6.9888883	-0.0026597073	0.016292997	-0.027053388	-2.0677185	6.2813106	7.2415447	Multitasking_Read
15:29:36.965	-2.0878077	6.1317377	6.9888883	-0.0026597073	0.016292997	-0.027053388	-2.0677185	6.2813106	7.2415447	Multitasking_Read
15:29:36.987	-2.0878077	6.1317377	6.9888883	-0.0026597073	0.016292997	-0.027053388	-2.0677185	6.2813106	7.2415447	Multitasking_Read
15:29:37.008	-2.0878077	6.1317377	6.9888883	-0.0026597073	0.016292997	-0.027053388	-2.0677185	6.2813106	7.2415447	Multitasking_Read
15:29:37.031	-2.0878077	6.1317377	6.9888883	-0.0026597073	0.016292997	-0.027053388	-2.0677185	6.2813106	7.2415447	Multitasking_Read
15:29:37.053	-2.1883671	6.150892	7.005648	0.0065032714	0.0028539624	-0.006283971	-2.0832975	6.2762856	7.2414384	Multitasking_Read
15:29:37.074	-2.1883671	6.150892	7.005648	0.0065032714	0.0028539624	-0.006283971	-2.0832975	6.2762856	7.2414384	Multitasking_Read
15:29:37.097	-2.1883671	6.150892	7.005648	0.0065032714	0.0028539624	-0.006283971	-2.0832975	6.2762856	7.2414384	Multitasking_Read
15:29:37.118	-2.1883671	6.150892	7.005648	0.0065032714	0.0028539624	-0.006283971	-2.0832975	6.2762856	7.2414384	Multitasking_Read
15:29:37.139	-2.1883671	6.150892	7.005648	0.0065032714	0.0028539624	-0.006283971	-2.0832975	6.2762856	7.2414384	Multitasking_Read
15:29:37.161	-2.1883671	6.150892	7.005648	0.0065032714	0.0028539624	-0.006283971	-2.0832975	6.2762856	7.2414384	Multitasking_Read
15:29:37.182	-2.1883671	6.150892	7.005648	0.0065032714	0.0028539624	-0.006283971	-2.0832975	6.2762856	7.2414384	Multitasking_Read
15:29:37.204	-2.1883671	6.150892	7.005648	0.0065032714	0.0028539624	-0.006283971	-2.0832975	6.2762856	7.2414384	Multitasking_Read
15:29:37.225	-2.013585	6.119766	7.048745	0.0010054843	0.010184345	0.024259292	-2.0966158	6.277989	7.236114	Multitasking_Read
15:29:37.247	-2.013585	6.119766	7.048745	0.0010054843	0.010184345	0.024259292	-2.0966158	6.277989	7.236114	Multitasking_Read
15:29:37.268	-2.013585	6.119766	7.048745	0.0010054843	0.010184345	0.024259292	-2.0966158	6.277989	7.236114	Multitasking_Read
15:29:37.290	-2.013585	6.119766	7.048745	0.0010054843	0.010184345	0.024259292	-2.0966158	6.277989	7.236114	Multitasking_Read
15:29:37.312	-2.013585	6.119766	7.048745	0.0010054843	0.010184345	0.024259292	-2.0966158	6.277989	7.236114	Multitasking_Read
15:29:37.333	-2.013585	6.119766	7.048745	0.0010054843	0.010184345	0.024259292	-2.0966158	6.277989	7.236114	Multitasking_Read
15:29:37.355	-2.013585	6.119766	7.048745	0.0010054843	0.010184345	0.024259292	-2.0966158	6.277989	7.236114	Multitasking_Read
15:29:37.376	-2.013585	6.119766	7.048745	0.0010054843	0.010184345	0.024259292	-2.0966158	6.277989	7.236114	Multitasking_Read
15:29:37.398	-2.1716073	6.0862465	7.0152254	-0.0051031685	0.0126278065	-0.004451375	-2.0922718	6.2790194	7.236481	Multitasking_Read
15:29:37.421	-2.1716073	6.0862465	7.0152254	-0.0051031685	0.0126278065	-0.004451375	-2.0922718	6.2790194	7.236481	Multitasking_Read
15:29:37.442	-2.1716073	6.0862465	7.0152254	-0.0051031685	0.0126278065	-0.004451375	-2.0922718	6.2790194	7.236481	Multitasking_Read
15:29:37.464	-2.1716073	6.0862465	7.0152254	-0.0051031685	0.0126278065	-0.004451375	-2.0922718	6.2790194	7.236481	Multitasking_Read
15:29:37.486	-2.1716073	6.0862465	7.0152254	-0.0051031685	0.0126278065	-0.004451375	-2.0922718	6.2790194	7.236481	Multitasking_Read
15:29:37.508	-2.1716073	6.0862465	7.0152254	-0.0051031685	0.0126278065	-0.004451375	-2.0922718	6.2790194	7.236481	Multitasking_Read
15:29:37.530	-2.1716073	6.0862465	7.0152254	-0.0051031685	0.0126278065	-0.004451375	-2.0922718	6.2790194	7.236481	Multitasking_Read
15:29:37.551	-2.1716073	6.0862465	7.0152254	-0.0051031685	0.0126278065	-0.004451375	-2.0922718	6.2790194	7.236481	Multitasking_Read
15:29:37.573	-2.1716073	6.0862465	7.0152254	-0.0051031685	0.0126278065	-0.004451375	-2.0922718	6.2790194	7.236481	Multitasking_Read
15:29:37.596	-2.0542877	6.1461034	7.16367	-0.039922487	-0.024024108	0.05785688	-2.1219392	6.270464	7.235257	Multitasking_Read
15:29:37.618	-2.0542877	6.1461034	7.16367	-0.039922487	-0.024024108	0.05785688	-2.1219392	6.270464	7.235257	Multitasking_Read
15:29:37.642	-2.0542877	6.1461034	7.16367	-0.039922487	-0.024024108	0.05785688	-2.1219392	6.270464	7.235257	Multitasking_Read
15:29:37.664	-2.0542877	6.1461034	7.16367	-0.039922487	-0.024024108	0.05785688	-2.1219392	6.270464	7.235257	Multitasking_Read
15:29:37.685	-2.0542877	6.1461034	7.16367	-0.039922487	-0.024024108	0.05785688	-2.1219392	6.270464	7.235257	Multitasking_Read
15:29:37.707	-2.0542877	6.1461034	7.16367	-0.039922487	-0.024024108	0.05785688	-2.1219392	6.270464	7.235257	Multitasking_Read
15:29:37.729	-2.0542877	6.1461034	7.16367	-0.039922487	-0.024024108	0.05785688	-2.1219392	6.270464	7.235257	Multitasking_Read
15:29:37.751	-2.0542877	6.1461034	7.16367	-0.039922487	-0.024024108	0.05785688	-2.1219392	6.270464	7.235257	Multitasking_Read
15:29:37.772	-2.0686533	6.1101894	7.065505	0.022996634	0.0022430972	-0.023999063	-2.0858657	6.262121	7.25295	Multitasking_Read
15:29:37.794	-2.0686533	6.1101894	7.065505	0.022996634	0.0022430972	-0.023999063	-2.0858657	6.262121	7.25295	Multitasking_Read
15:29:37.815	-2.0686533	6.1101894	7.065505	0.022996634	0.0022430972	-0.023999063	-2.0858657	6.262121	7.25295	Multitasking_Read
15:29:37.836	-2.0686533	6.1101894	7.065505	0.022996634	0.0022430972	-0.023999063	-2.0858657	6.262121	7.25295	Multitasking_Read
15:29:37.858	-2.0686533	6.1101894	7.065505	0.022996634	0.0022430972	-0.023999063	-2.0858657	6.262121	7.25295	Multitasking_Read
15:29:37.879	-2.0686533	6.1101894	7.065505	0.022996634	0.0022430972	-0.023999063	-2.0858657	6.262121	7.25295	Multitasking_Read
15:29:37.900	-2.0686533	6.1101894	7.065505	0.022996634	0.0022430972	-0.023999063	-2.0858657	6.262121	7.25295	Multitasking_Read
15:29:37.922	-2.0686533	6.1101894	7.065505	0.022996634	0.0022430972	-0.023999063	-2.0858657	6.262121	7.25295	Multitasking_Read
15:29:37.943	-2.205127	6.0862465	7.211556	0.005892406	-0.0014220943	0.0016572775	-2.0902739	6.268655	7.246036	Multitasking_Read
15:29:37.964	-2.205127	6.0862465	7.211556	0.005892406	-0.0014220943	0.0016572775	-2.0902739	6.268655	7.246036	Multitasking_Read
15:29:37.986	-2.205127	6.0862465	7.211556	0.005892406	-0.0014220943	0.0016572775	-2.0902739	6.268655	7.246036	Multitasking_Read
15:29:38.008	-2.205127	6.0862465	7.211556	0.005892406	-0.0014220943	0.0016572775	-2.0902739	6.268655	7.246036	Multitasking_Read
15:29:38.029	-2.205127	6.0862465	7.211556	0.005892406	-0.0014220943	0.0016572775	-2.0902739	6.268655	7.246036	Multitasking_Read
15:29:38.051	-2.205127	6.0862465	7.211556	0.005892406	-0.0014220943	0.0016572775	-2.0902739	6.268655	7.246036	Multitasking_Read
15:29:38.073	-2.205127	6.0862465	7.211556	0.005892406	-0.0014220943	0.0016572775	-2.0902739	6.268655	7.246036	Multitasking_Read
15:29:38.095	-2.205127	6.0862465	7.211556	0.005892406	-0.0014220943	0.0016572775	-2.0902739	6.268655	7.246036	Multitasking_Read
15:29:38.116	-2.205127	6.0862465	7.211556	0.005892406	-0.0014220943	0.0016572775	-2.0902739	6.268655	7.246036	Multitasking_Read
15:29:38.139	-1.9393626	6.143709	6.998465	-0.04480941	-0.013028534	0.037698325	-2.10717	6.2817397	7.2297926	Multitasking_Read
15:29:38.160	-1.9393626	6.143709	6.998465	-0.04480941	-0.013028534	0.037698325	-2.10717	6.2817397	7.2297926	Multitasking_Read
15:29:38.182	-1.9393626	6.143709	6.998465	-0.04480941	-0.013028534	0.037698325	-2.10717	6.2817397	7.2297926	Multitasking_Read
15:29:38.204	-1.9393626	6.143709	6.998465	-0.04480941	-0.013028534	0.037698325	-2.10717	6.2817397	7.2297926	Multitasking_Read
15:29:38.225	-1.9393626	6.143709	6.998465	-0.04480941	-0.013028534	0.037698325	-2.10717	6.2817397	7.2297926	Multitasking_Read
15:29:38.246	-1.9393626	6.143709	6.998465	-0.04480941	-0.013028534	0.037698325	-2.10717	6.2817397	7.2297926	Multitasking_Read
15:29:38.268	-1.9393626	6.143709	6.998465	-0.04480941	-0.013028534	0.037698325	-2.10717	6.2817397	7.2297926	Multitasking_Read
15:29:38.290	-1.9393626	6.143709	6.998465	-0.04480941	-0.013028534	0.037698325	-2.10717	6.2817397	7.2297926	Multitasking_Read
15:29:38.311	-2.185973	6.143709	7.0176196	-0.014877012	-0.021580646	0.03586573	-2.1056552	6.275493	7.235653	Multitasking_Read
15:29:38.332	-2.185973	6.143709	7.0176196	-0.014877012	-0.021580646	0.03586573	-2.1056552	6.275493	7.235653	Multitasking_Read
15:29:38.353	-2.185973	6.143709	7.0176196	-0.014877012	-0.021580646	0.03586573	-2.1056552	6.275493	7.235653	Multitasking_Read
15:29:38.375	-2.185973	6.143709	7.0176196	-0.014877012	-0.021580646	0.03586573	-2.1056552	6.275493	7.235653	Multitasking_Read
15:29:38.397	-2.185973	6.143709	7.0176196	-0.014877012	-0.021580646	0.03586573	-2.1056552	6.275493	7.235653	Multitasking_Read
15:29:38.419	-2.185973	6.143709	7.0176196	-0.014877012	-0.021580646	0.03586573	-2.1056552	6.275493	7.235653	Multitasking_Read
15:29:38.440	-2.185973	6.143709	7.0176196	-0.014877012	-0.021580646	0.03586573	-2.1056552	6.275493	7.235653	Multitasking_Read
15:29:38.462	-2.185973	6.143709	7.0176196	-0.014877012	-0.021580646	0.03586573	-2.1056552	6.275493	7.235653	Multitasking_Read
15:29:38.483	-1.89866	6.0263896	6.9098773	0.0028380798	0.0034648278	0.0010464122	-2.0739892	6.287234	7.234607	Multitasking_Read
15:29:38.505	-1.89866	6.0263896	6.9098773	0.0028380798	0.0034648278	0.0010464122	-2.0739892	6.287234	7.234607	Multitasking_Read
15:29:38.538	-1.89866	6.0263896	6.9098773	0.0028380798	0.0034648278	0.0010464122	-2.0739892	6.287234	7.234607	Multitasking_Read
15:29:38.572	-1.89866	6.0263896	6.9098773	0.0028380798	0.0034648278	0.0010464122	-2.0739892	6.287234	7.234607	Multitasking_Read
15:29:38.605	-1.89866	6.0263896	6.9098773	0.0028380798	0.0034648278	0.0010464122	-2.0739892	6.287234	7.234607	Multitasking_Read
15:29:38.639	-1.89866	6.0263896	6.9098773	0.0028380798	0.0034648278	0.0010464122	-2.0739892	6.287234	7.234607	Multitasking_Read
15:29:38.672	-1.786129	6.0479383	6.761432	0.08408316	-0.031965356	0.055413418	-2.0365539	6.290543	7.2423615	Multitasking_Read
15:29:38.705	-1.786129	6.0479383	6.761432	0.08408316	-0.031965356	0.055413418	-2.0365539	6.290543	7.2423615	Multitasking_Read
15:29:38.739	-1.786129	6.0479383	6.761432	0.08408316	-0.031965356	0.055413418	-2.0365539	6.290543	7.2423615	Multitasking_Read
15:29:38.773	-1.786129	6.0479383	6.761432	0.08408316	-0.031965356	0.055413418	-2.0365539	6.290543	7.2423615	Multitasking_Read
15:29:38.794	-1.786129	6.0479383	6.761432	0.08408316	-0.031965356	0.055413418	-2.0365539	6.290543	7.2423615	Multitasking_Read
15:29:38.816	-1.786129	6.0479383	6.761432	0.08408316	-0.031965356	0.055413418	-2.0365539	6.290543	7.2423615	Multitasking_Read
15:29:38.837	-1.786129	6.0479383	6.761432	-0.00876836	-0.0002003638	0.013263716	-2.0365539	6.290543	7.2423615	Multitasking_Read
15:29:38.859	-1.9728824	6.1484976	7.1732473	-0.00876836	-0.0002003638	0.013263716	-1.9872682	6.3123136	7.23711	Multitasking_Read
15:29:38.880	-1.9728824	6.1484976	7.1732473	-0.00876836	-0.0002003638	0.013263716	-1.9872682	6.3123136	7.23711	Multitasking_Read
15:29:38.902	-1.9728824	6.1484976	7.1732473	-0.00876836	-0.0002003638	0.013263716	-1.9872682	6.3123136	7.23711	Multitasking_Read
15:29:38.924	-1.9728824	6.1484976	7.1732473	-0.00876836	-0.0002003638	0.013263716	-1.9872682	6.3123136	7.23711	Multitasking_Read
15:29:38.945	-1.9728824	6.1484976	7.1732473	-0.00876836	-0.0002003638	0.013263716	-1.9872682	6.3123136	7.23711	Multitasking_Read
15:29:38.967	-1.9728824	6.1484976	7.1732473	-0.00876836	-0.0002003638	0.013263716	-1.9872682	6.3123136	7.23711	Multitasking_Read
15:29:38.988	-1.9728824	6.1484976	7.1732473	-0.00876836	-0.0002003638	0.013263716	-1.9872682	6.3123136	7.23711	Multitasking_Read
15:29:39.009	-1.9728824	6.1484976	7.1732473	-0.00876836	-0.0002003638	0.013263716	-1.9872682	6.3123136	7.23711	Multitasking_Read
15:29:39.032	-1.9992194	6.352011	6.648901	0.055983357	-0.08083458	0.10306091	-1.9259392	6.328038	7.2399583	Multitasking_Read
15:29:39.053	-1.9992194	6.352011	6.648901	0.055983357	-0.08083458	0.10306091	-1.9259392	6.328038	7.2399583	Multitasking_Read
15:29:39.075	-1.9992194	6.352011	6.648901	0.055983357	-0.08083458	0.10306091	-1.9259392	6.328038	7.2399583	Multitasking_Read
15:29:39.097	-1.9992194	6.352011	6.648901	0.055983357	-0.08083458	0.10306091	-1.9259392	6.328038	7.2399583	Multitasking_Read
15:29:39.119	-1.9992194	6.352011	6.648901	0.055983357	-0.08083458	0.10306091	-1.9259392	6.328038	7.2399583	Multitasking_Read
15:29:39.141	-1.9992194	6.352011	6.648901	0.055983357	-0.08083458	0.10306091	-1.9259392	6.328038	7.2399583	Multitasking_Read
15:29:39.163	-1.9992194	6.352011	6.648901	0.055983357	-0.08083458	0.10306091	-1.9259392	6.328038	7.2399583	Multitasking_Read
15:29:39.185	-1.9992194	6.352011	6.648901	0.055983357	-0.08083458	0.10306091	-1.9259392	6.328038	7.2399583	Multitasking_Read
15:29:39.206	-1.6568382	6.117372	7.371972	-0.004492303	0.0022430972	0.055413418	-1.7785505	6.370825	7.240142	Multitasking_Read
15:29:39.228	-1.6568382	6.117372	7.371972	-0.004492303	0.0022430972	0.055413418	-1.7785505	6.370825	7.240142	Multitasking_Read
15:29:39.250	-1.6568382	6.117372	7.371972	-0.004492303	0.0022430972	0.055413418	-1.7785505	6.370825	7.240142	Multitasking_Read
15:29:39.271	-1.6568382	6.117372	7.371972	-0.004492303	0.0022430972	0.055413418	-1.7785505	6.370825	7.240142	Multitasking_Read
15:29:39.293	-1.6568382	6.117372	7.371972	-0.004492303	0.0022430972	0.055413418	-1.7785505	6.370825	7.240142	Multitasking_Read
15:29:39.315	-1.6568382	6.117372	7.371972	-0.004492303	0.0022430972	0.055413418	-1.7785505	6.370825	7.240142	Multitasking_Read
15:29:39.336	-1.6568382	6.117372	7.371972	-0.004492303	0.0022430972	0.055413418	-1.7785505	6.370825	7.240142	Multitasking_Read
15:29:39.358	-1.6568382	6.117372	7.371972	-0.004492303	0.0022430972	0.055413418	-1.7785505	6.370825	7.240142	Multitasking_Read
15:29:39.381	-1.6999351	6.2131433	6.941003	-0.025872586	-0.00081122905	0.052359093	-1.7301512	6.379567	7.244169	Multitasking_Read
15:29:39.403	-1.6999351	6.2131433	6.941003	-0.025872586	-0.00081122905	0.052359093	-1.7301512	6.379567	7.244169	Multitasking_Read
15:29:39.424	-1.6999351	6.2131433	6.941003	-0.025872586	-0.00081122905	0.052359093	-1.7301512	6.379567	7.244169	Multitasking_Read
15:29:39.446	-1.6999351	6.2131433	6.941003	-0.025872586	-0.00081122905	0.052359093	-1.7301512	6.379567	7.244169	Multitasking_Read
15:29:39.468	-1.6999351	6.2131433	6.941003	-0.025872586	-0.00081122905	0.052359093	-1.7301512	6.379567	7.244169	Multitasking_Read
15:29:39.490	-1.6999351	6.2131433	6.941003	-0.025872586	-0.00081122905	0.052359093	-1.7301512	6.379567	7.244169	Multitasking_Read
15:29:39.511	-1.6999351	6.2131433	6.941003	-0.025872586	-0.00081122905	0.052359093	-1.7301512	6.379567	7.244169	Multitasking_Read
15:29:39.533	-1.6999351	6.2131433	6.941003	-0.025872586	-0.00081122905	0.052359093	-1.7301512	6.379567	7.244169	Multitasking_Read
15:29:39.554	-1.6999351	6.2131433	6.941003	-0.025872586	-0.00081122905	0.052359093	-1.7301512	6.379567	7.244169	Multitasking_Read
15:29:39.576	-1.5538844	6.1556807	7.058322	-0.004492303	0.027899437	-0.0068948357	-1.6847893	6.3731804	7.260468	Multitasking_Read
15:29:39.598	-1.5538844	6.1556807	7.058322	-0.004492303	0.027899437	-0.0068948357	-1.6847893	6.3731804	7.260468	Multitasking_Read
15:29:39.619	-1.5538844	6.1556807	7.058322	-0.004492303	0.027899437	-0.0068948357	-1.6847893	6.3731804	7.260468	Multitasking_Read
15:29:39.641	-1.5538844	6.1556807	7.058322	-0.004492303	0.027899437	-0.0068948357	-1.6847893	6.3731804	7.260468	Multitasking_Read
15:29:39.662	-1.5538844	6.1556807	7.058322	-0.004492303	0.027899437	-0.0068948357	-1.6847893	6.3731804	7.260468	Multitasking_Read
15:29:39.684	-1.5538844	6.1556807	7.058322	-0.004492303	0.027899437	-0.0068948357	-1.6847893	6.3731804	7.260468	Multitasking_Read
15:29:39.706	-1.5538844	6.1556807	7.058322	-0.004492303	0.027899437	-0.0068948357	-1.6847893	6.3731804	7.260468	Multitasking_Read
15:29:39.727	-1.5538844	6.1556807	7.058322	-0.004492303	0.027899437	-0.0068948357	-1.6847893	6.3731804	7.260468	Multitasking_Read
15:29:39.749	-1.5850099	6.2107487	7.127756	0.0010054843	-0.0136394	0.026702752	-1.6867808	6.370867	7.262037	Multitasking_Read
15:29:39.770	-1.5850099	6.2107487	7.127756	0.0010054843	-0.0136394	0.026702752	-1.6867808	6.370867	7.262037	Multitasking_Read
15:29:39.791	-1.5850099	6.2107487	7.127756	0.0010054843	-0.0136394	0.026702752	-1.6867808	6.370867	7.262037	Multitasking_Read
15:29:39.812	-1.5850099	6.2107487	7.127756	0.0010054843	-0.0136394	0.026702752	-1.6867808	6.370867	7.262037	Multitasking_Read
15:29:39.834	-1.5850099	6.2107487	7.127756	0.0010054843	-0.0136394	0.026702752	-1.6867808	6.370867	7.262037	Multitasking_Read
15:29:39.855	-1.5850099	6.2107487	7.127756	0.0010054843	-0.0136394	0.026702752	-1.6867808	6.370867	7.262037	Multitasking_Read
15:29:39.876	-1.5850099	6.2107487	7.127756	0.0010054843	-0.0136394	0.026702752	-1.6867808	6.370867	7.262037	Multitasking_Read
15:29:39.898	-1.5850099	6.2107487	7.127756	0.0010054843	-0.0136394	0.026702752	-1.6867808	6.370867	7.262037	Multitasking_Read
15:29:39.919	-1.5658557	6.1915946	7.2019787	-0.021596529	-0.0026438248	0.037087463	-1.6839406	6.3713427	7.2622724	Multitasking_Read
15:29:39.941	-1.5658557	6.1915946	7.2019787	-0.021596529	-0.0026438248	0.037087463	-1.6839406	6.3713427	7.2622724	Multitasking_Read
15:29:39.962	-1.5658557	6.1915946	7.2019787	-0.021596529	-0.0026438248	0.037087463	-1.6839406	6.3713427	7.2622724	Multitasking_Read
15:29:39.984	-1.5658557	6.1915946	7.2019787	-0.021596529	-0.0026438248	0.037087463	-1.6839406	6.3713427	7.2622724	Multitasking_Read
15:29:40.006	-1.5658557	6.1915946	7.2019787	-0.021596529	-0.0026438248	0.037087463	-1.6839406	6.3713427	7.2622724	Multitasking_Read
15:29:40.029	-1.5658557	6.1915946	7.2019787	-0.021596529	-0.0026438248	0.037087463	-1.6839406	6.3713427	7.2622724	Multitasking_Read
15:29:40.051	-1.5658557	6.1915946	7.2019787	-0.021596529	-0.0026438248	0.037087463	-1.6839406	6.3713427	7.2622724	Multitasking_Read
15:29:40.072	-1.5658557	6.1915946	7.2019787	-0.021596529	-0.0026438248	0.037087463	-1.6839406	6.3713427	7.2622724	Multitasking_Read
15:29:40.094	-1.5658557	6.1915946	7.2019787	-0.021596529	-0.0026438248	0.037087463	-1.6839406	6.3713427	7.2622724	Multitasking_Read
15:29:40.116	-1.7813405	6.2155375	7.0295906	-0.0032705725	-0.009974208	-0.0013970488	-1.6759461	6.3674974	7.267494	Multitasking_Read
15:29:40.138	-1.7813405	6.2155375	7.0295906	-0.0032705725	-0.009974208	-0.0013970488	-1.6759461	6.3674974	7.267494	Multitasking_Read
15:29:40.159	-1.7813405	6.2155375	7.0295906	-0.0032705725	-0.009974208	-0.0013970488	-1.6759461	6.3674974	7.267494	Multitasking_Read
15:29:40.180	-1.7813405	6.2155375	7.0295906	-0.0032705725	-0.009974208	-0.0013970488	-1.6759461	6.3674974	7.267494	Multitasking_Read
15:29:40.202	-1.7813405	6.2155375	7.0295906	-0.0032705725	-0.009974208	-0.0013970488	-1.6759461	6.3674974	7.267494	Multitasking_Read
15:29:40.224	-1.7813405	6.2155375	7.0295906	-0.0032705725	-0.009974208	-0.0013970488	-1.6759461	6.3674974	7.267494	Multitasking_Read
15:29:40.246	-1.7813405	6.2155375	7.0295906	-0.0032705725	-0.009974208	-0.0013970488	-1.6759461	6.3674974	7.267494	Multitasking_Read
15:29:40.267	-1.7813405	6.2155375	7.0295906	-0.0032705725	-0.009974208	-0.0013970488	-1.6759461	6.3674974	7.267494	Multitasking_Read
15:29:40.288	-1.5323359	6.1820173	7.039168	-0.0032705725	0.0028539624	0.034644	-1.6652445	6.368317	7.269237	Multitasking_Read
15:29:40.310	-1.5323359	6.1820173	7.039168	-0.0032705725	0.0028539624	0.034644	-1.6652445	6.368317	7.269237	Multitasking_Read
15:29:40.331	-1.5323359	6.1820173	7.039168	-0.0032705725	0.0028539624	0.034644	-1.6652445	6.368317	7.269237	Multitasking_Read
15:29:40.353	-1.5323359	6.1820173	7.039168	-0.0032705725	0.0028539624	0.034644	-1.6652445	6.368317	7.269237	Multitasking_Read
15:29:40.374	-1.5323359	6.1820173	7.039168	-0.0032705725	0.0028539624	0.034644	-1.6652445	6.368317	7.269237	Multitasking_Read
15:29:40.396	-1.5323359	6.1820173	7.039168	-0.0032705725	0.0028539624	0.034644	-1.6652445	6.368317	7.269237	Multitasking_Read
15:29:40.417	-1.5323359	6.1820173	7.039168	-0.0032705725	0.0028539624	0.034644	-1.6652445	6.368317	7.269237	Multitasking_Read
15:29:40.439	-1.5323359	6.1820173	7.039168	-0.0032705725	0.0028539624	0.034644	-1.6652445	6.368317	7.269237	Multitasking_Read
15:29:40.461	-1.6065584	6.1820173	7.142122	-0.02526172	0.012016941	0.05419169	-1.6552266	6.3675733	7.2721777	Multitasking_Read
15:29:40.482	-1.6065584	6.1820173	7.142122	-0.02526172	0.012016941	0.05419169	-1.6552266	6.3675733	7.2721777	Multitasking_Read
15:29:40.504	-1.6065584	6.1820173	7.142122	-0.02526172	0.012016941	0.05419169	-1.6552266	6.3675733	7.2721777	Multitasking_Read
15:29:40.525	-1.6065584	6.1820173	7.142122	-0.02526172	0.012016941	0.05419169	-1.6552266	6.3675733	7.2721777	Multitasking_Read
15:29:40.547	-1.6065584	6.1820173	7.142122	-0.02526172	0.012016941	0.05419169	-1.6552266	6.3675733	7.2721777	Multitasking_Read
15:29:40.569	-1.6065584	6.1820173	7.142122	-0.02526172	0.012016941	0.05419169	-1.6552266	6.3675733	7.2721777	Multitasking_Read
15:29:40.591	-1.6065584	6.1820173	7.142122	-0.02526172	0.012016941	0.05419169	-1.6552266	6.3675733	7.2721777	Multitasking_Read
15:29:40.614	-1.6065584	6.1820173	7.142122	-0.02526172	0.012016941	0.05419169	-1.6552266	6.3675733	7.2721777	Multitasking_Read
15:29:40.635	-1.6065584	6.1820173	7.142122	-0.02526172	0.012016941	0.05419169	-1.6552266	6.3675733	7.2721777	Multitasking_Read
15:29:40.658	-1.620924	6.136526	7.0607166	-0.0099900905	0.026066842	0.011431121	-1.6420386	6.3609233	7.2809806	Multitasking_Read
15:29:40.681	-1.620924	6.136526	7.0607166	-0.0099900905	0.026066842	0.011431121	-1.6420386	6.3609233	7.2809806	Multitasking_Read
15:29:40.702	-1.620924	6.136526	7.0607166	-0.0099900905	0.026066842	0.011431121	-1.6420386	6.3609233	7.2809806	Multitasking_Read
15:29:40.724	-1.620924	6.136526	7.0607166	-0.0099900905	0.026066842	0.011431121	-1.6420386	6.3609233	7.2809806	Multitasking_Read
15:29:40.746	-1.620924	6.136526	7.0607166	-0.0099900905	0.026066842	0.011431121	-1.6420386	6.3609233	7.2809806	Multitasking_Read
15:29:40.767	-1.620924	6.136526	7.0607166	-0.0099900905	0.026066842	0.011431121	-1.6420386	6.3609233	7.2809806	Multitasking_Read
15:29:40.789	-1.620924	6.136526	7.0607166	-0.0099900905	0.026066842	0.011431121	-1.6420386	6.3609233	7.2809806	Multitasking_Read
15:29:40.810	-1.620924	6.136526	7.0607166	-0.0099900905	0.026066842	0.011431121	-1.6420386	6.3609233	7.2809806	Multitasking_Read
15:29:40.832	-1.6257126	6.1484976	7.046351	0.008946733	0.013238671	-0.008727431	-1.6490909	6.3562436	7.2834725	Multitasking_Read
15:29:40.853	-1.6257126	6.1484976	7.046351	0.008946733	0.013238671	-0.008727431	-1.6490909	6.3562436	7.2834725	Multitasking_Read
15:29:40.875	-1.6257126	6.1484976	7.046351	0.008946733	0.013238671	-0.008727431	-1.6490909	6.3562436	7.2834725	Multitasking_Read
15:29:40.897	-1.6257126	6.1484976	7.046351	0.008946733	0.013238671	-0.008727431	-1.6490909	6.3562436	7.2834725	Multitasking_Read
15:29:40.918	-1.6257126	6.1484976	7.046351	0.008946733	0.013238671	-0.008727431	-1.6490909	6.3562436	7.2834725	Multitasking_Read
15:29:40.939	-1.6257126	6.1484976	7.046351	0.008946733	0.013238671	-0.008727431	-1.6490909	6.3562436	7.2834725	Multitasking_Read
15:29:40.961	-1.6257126	6.1484976	7.046351	0.008946733	0.013238671	-0.008727431	-1.6490909	6.3562436	7.2834725	Multitasking_Read
15:29:40.983	-1.6257126	6.1484976	7.046351	0.008946733	0.013238671	-0.008727431	-1.6490909	6.3562436	7.2834725	Multitasking_Read
15:29:41.004	-1.7550035	6.1915946	7.108602	-0.00082711154	0.0010213667	0.020594101	-1.6721287	6.3469	7.286368	Multitasking_Read
15:29:41.025	-1.7550035	6.1915946	7.108602	-0.00082711154	0.0010213667	0.020594101	-1.6721287	6.3469	7.286368	Multitasking_Read
15:29:41.047	-1.7550035	6.1915946	7.108602	-0.00082711154	0.0010213667	0.020594101	-1.6721287	6.3469	7.286368	Multitasking_Read
15:29:41.068	-1.7550035	6.1915946	7.108602	-0.00082711154	0.0010213667	0.020594101	-1.6721287	6.3469	7.286368	Multitasking_Read
15:29:41.090	-1.7550035	6.1915946	7.108602	-0.00082711154	0.0010213667	0.020594101	-1.6721287	6.3469	7.286368	Multitasking_Read
15:29:41.114	-1.7550035	6.1915946	7.108602	-0.00082711154	0.0010213667	0.020594101	-1.6721287	6.3469	7.286368	Multitasking_Read
15:29:41.135	-1.7550035	6.1915946	7.108602	-0.00082711154	0.0010213667	0.020594101	-1.6721287	6.3469	7.286368	Multitasking_Read
15:29:41.157	-1.7550035	6.1915946	7.108602	-0.00082711154	0.0010213667	0.020594101	-1.6721287	6.3469	7.286368	Multitasking_Read
15:29:41.179	-1.5634614	6.1748347	7.0966306	0.013833654	-0.0124176685	0.013874582	-1.6364883	6.366328	7.2775087	Multitasking_Read
15:29:41.200	-1.5634614	6.1748347	7.0966306	0.013833654	-0.0124176685	0.013874582	-1.6364883	6.366328	7.2775087	Multitasking_Read
15:29:41.222	-1.5634614	6.1748347	7.0966306	0.013833654	-0.0124176685	0.013874582	-1.6364883	6.366328	7.2775087	Multitasking_Read
15:29:41.244	-1.5634614	6.1748347	7.0966306	0.013833654	-0.0124176685	0.013874582	-1.6364883	6.366328	7.2775087	Multitasking_Read
15:29:41.265	-1.5634614	6.1748347	7.0966306	0.013833654	-0.0124176685	0.013874582	-1.6364883	6.366328	7.2775087	Multitasking_Read
15:29:41.287	-1.5634614	6.1748347	7.0966306	0.013833654	-0.0124176685	0.013874582	-1.6364883	6.366328	7.2775087	Multitasking_Read
15:29:41.309	-1.5634614	6.1748347	7.0966306	0.013833654	-0.0124176685	0.013874582	-1.6364883	6.366328	7.2775087	Multitasking_Read
15:29:41.330	-1.5634614	6.1748347	7.0966306	0.013833654	-0.0124176685	0.013874582	-1.6364883	6.366328	7.2775087	Multitasking_Read
15:29:41.352	-1.5634614	6.1748347	7.0966306	0.013833654	-0.0124176685	0.013874582	-1.6364883	6.366328	7.2775087	Multitasking_Read
15:29:41.374	-1.6975409	6.2251143	7.144516	-0.0118226865	-0.011195938	0.033422273	-1.6472545	6.3697433	7.272082	Multitasking_Read
15:29:41.395	-1.6975409	6.2251143	7.144516	-0.0118226865	-0.011195938	0.033422273	-1.6472545	6.3697433	7.272082	Multitasking_Read
15:29:41.417	-1.6975409	6.2251143	7.144516	-0.0118226865	-0.011195938	0.033422273	-1.6472545	6.3697433	7.272082	Multitasking_Read
15:29:41.439	-1.6975409	6.2251143	7.144516	-0.0118226865	-0.011195938	0.033422273	-1.6472545	6.3697433	7.272082	Multitasking_Read
15:29:41.460	-1.6975409	6.2251143	7.144516	-0.0118226865	-0.011195938	0.033422273	-1.6472545	6.3697433	7.272082	Multitasking_Read
15:29:41.481	-1.6975409	6.2251143	7.144516	-0.0118226865	-0.011195938	0.033422273	-1.6472545	6.3697433	7.272082	Multitasking_Read
15:29:41.504	-1.6975409	6.2251143	7.144516	-0.0118226865	-0.011195938	0.033422273	-1.6472545	6.3697433	7.272082	Multitasking_Read
15:29:41.534	-1.6975409	6.2251143	7.144516	-0.0118226865	-0.011195938	0.033422273	-1.6472545	6.3697433	7.272082	Multitasking_Read
15:29:41.567	-1.5921928	6.203566	6.941003	0.0071141366	0.024845112	-0.0026187794	-1.6274366	6.37184	7.274711	Multitasking_Read
15:29:41.601	-1.5921928	6.203566	6.941003	0.0071141366	0.024845112	-0.0026187794	-1.6274366	6.37184	7.274711	Multitasking_Read
15:29:41.636	-1.5921928	6.203566	6.941003	0.0071141366	0.024845112	-0.0026187794	-1.6274366	6.37184	7.274711	Multitasking_Read
15:29:41.670	-1.5921928	6.203566	6.941003	0.0071141366	0.024845112	-0.0026187794	-1.6274366	6.37184	7.274711	Multitasking_Read
15:29:41.704	-1.5921928	6.203566	6.941003	0.0071141366	0.024845112	-0.0026187794	-1.6274366	6.37184	7.274711	Multitasking_Read
15:29:41.736	-1.6161355	6.179623	7.0870533	0.0010054843	-0.009974208	0.0022681428	-1.6375632	6.3660817	7.277476	Multitasking_Read
15:29:41.770	-1.6161355	6.179623	7.0870533	0.0010054843	-0.009974208	0.0022681428	-1.6375632	6.3660817	7.277476	Multitasking_Read
15:29:41.793	-1.6161355	6.179623	7.0870533	0.0010054843	-0.009974208	0.0022681428	-1.6375632	6.3660817	7.277476	Multitasking_Read
15:29:41.818	-1.6161355	6.179623	7.0870533	0.0010054843	-0.009974208	0.0022681428	-1.6375632	6.3660817	7.277476	Multitasking_Read
15:29:41.842	-1.6161355	6.179623	7.0870533	0.0010054843	-0.009974208	0.0022681428	-1.6375632	6.3660817	7.277476	Multitasking_Read
15:29:41.866	-1.6161355	6.179623	7.0870533	0.0010054843	-0.009974208	0.0022681428	-1.6375632	6.3660817	7.277476	Multitasking_Read
15:29:41.890	-1.6161355	6.179623	7.0870533	0.0010054843	-0.009974208	0.0022681428	-1.6375632	6.3660817	7.277476	Multitasking_Read
15:29:41.914	-1.5730386	6.196383	7.1301503	-0.0081574945	-0.006309016	0.010209391	-1.6411715	6.3679276	7.2750506	Multitasking_Read
15:29:41.937	-1.5730386	6.196383	7.1301503	-0.0081574945	-0.006309016	0.010209391	-1.6411715	6.3679276	7.2750506	Multitasking_Read
15:29:41.962	-1.5730386	6.196383	7.1301503	-0.0081574945	-0.006309016	0.010209391	-1.6411715	6.3679276	7.2750506	Multitasking_Read
15:29:41.984	-1.5730386	6.196383	7.1301503	-0.0081574945	-0.006309016	0.010209391	-1.6411715	6.3679276	7.2750506	Multitasking_Read
15:29:42.007	-1.5730386	6.196383	7.1301503	-0.0081574945	-0.006309016	0.010209391	-1.6411715	6.3679276	7.2750506	Multitasking_Read
15:29:42.031	-1.5730386	6.196383	7.1301503	-0.0081574945	-0.006309016	0.010209391	-1.6411715	6.3679276	7.2750506	Multitasking_Read
15:29:42.055	-1.5730386	6.196383	7.1301503	-0.0081574945	-0.006309016	0.010209391	-1.6411715	6.3679276	7.2750506	Multitasking_Read
15:29:42.080	-1.5778271	6.1700463	7.0966306	-0.016098743	-0.005087286	0.02181583	-1.6357325	6.366363	7.277644	Multitasking_Read
15:29:42.104	-1.5778271	6.1700463	7.0966306	-0.016098743	-0.005087286	0.02181583	-1.6357325	6.366363	7.277644	Multitasking_Read
15:29:42.128	-1.5778271	6.1700463	7.0966306	-0.016098743	-0.005087286	0.02181583	-1.6357325	6.366363	7.277644	Multitasking_Read
15:29:42.152	-1.5778271	6.1700463	7.0966306	-0.016098743	-0.005087286	0.02181583	-1.6357325	6.366363	7.277644	Multitasking_Read
15:29:42.175	-1.5778271	6.1700463	7.0966306	-0.016098743	-0.005087286	0.02181583	-1.6357325	6.366363	7.277644	Multitasking_Read
15:29:42.200	-1.5778271	6.1700463	7.0966306	-0.016098743	-0.005087286	0.02181583	-1.6357325	6.366363	7.277644	Multitasking_Read
15:29:42.224	-1.5778271	6.1700463	7.0966306	-0.016098743	-0.005087286	0.02181583	-1.6357325	6.366363	7.277644	Multitasking_Read
15:29:42.247	-1.5778271	6.1700463	7.0966306	-0.016098743	-0.005087286	0.02181583	-1.6357325	6.366363	7.277644	Multitasking_Read
15:29:42.270	-1.733455	6.237086	6.9888883	-0.012433551	-0.0038655554	0.013874582	-1.6452866	6.3597374	7.2812853	Multitasking_Read
15:29:42.294	-1.733455	6.237086	6.9888883	-0.012433551	-0.0038655554	0.013874582	-1.6452866	6.3597374	7.2812853	Multitasking_Read
15:29:42.319	-1.733455	6.237086	6.9888883	-0.012433551	-0.0038655554	0.013874582	-1.6452866	6.3597374	7.2812853	Multitasking_Read
15:29:42.343	-1.733455	6.237086	6.9888883	-0.012433551	-0.0038655554	0.013874582	-1.6452866	6.3597374	7.2812853	Multitasking_Read
15:29:42.366	-1.733455	6.237086	6.9888883	-0.012433551	-0.0038655554	0.013874582	-1.6452866	6.3597374	7.2812853	Multitasking_Read
15:29:42.389	-1.733455	6.237086	6.9888883	-0.012433551	-0.0038655554	0.013874582	-1.6452866	6.3597374	7.2812853	Multitasking_Read
15:29:42.413	-1.733455	6.237086	6.9888883	-0.012433551	-0.0038655554	0.013874582	-1.6452866	6.3597374	7.2812853	Multitasking_Read
15:29:42.438	-1.733455	6.237086	6.9888883	-0.012433551	-0.0038655554	0.013874582	-1.6452866	6.3597374	7.2812853	Multitasking_Read
15:29:42.461	-1.5347302	6.138921	7.108602	0.0010054843	0.0071300194	0.017539773	-1.6303915	6.357651	7.286452	Multitasking_Read
15:29:42.485	-1.5347302	6.138921	7.108602	0.0010054843	0.0071300194	0.017539773	-1.6303915	6.357651	7.286452	Multitasking_Read
15:29:42.509	-1.5347302	6.138921	7.108602	0.0010054843	0.0071300194	0.017539773	-1.6303915	6.357651	7.286452	Multitasking_Read
15:29:42.533	-1.5347302	6.138921	7.108602	0.0010054843	0.0071300194	0.017539773	-1.6303915	6.357651	7.286452	Multitasking_Read
15:29:42.557	-1.5347302	6.138921	7.108602	0.0010054843	0.0071300194	0.017539773	-1.6303915	6.357651	7.286452	Multitasking_Read
15:29:42.581	-1.5347302	6.138921	7.108602	0.0010054843	0.0071300194	0.017539773	-1.6303915	6.357651	7.286452	Multitasking_Read
15:29:42.605	-1.5347302	6.138921	7.108602	0.0010054843	0.0071300194	0.017539773	-1.6303915	6.357651	7.286452	Multitasking_Read
15:29:42.629	-1.7717633	6.220326	6.9673395	-0.006324899	-0.00325469	0.0016572775	-1.6371199	6.3543487	7.287828	Multitasking_Read
15:29:42.652	-1.7717633	6.220326	6.9673395	-0.006324899	-0.00325469	0.0016572775	-1.6371199	6.3543487	7.287828	Multitasking_Read
15:29:42.677	-1.7717633	6.220326	6.9673395	-0.006324899	-0.00325469	0.0016572775	-1.6371199	6.3543487	7.287828	Multitasking_Read
15:29:42.701	-1.7717633	6.220326	6.9673395	-0.006324899	-0.00325469	0.0016572775	-1.6371199	6.3543487	7.287828	Multitasking_Read
15:29:42.723	-1.7717633	6.220326	6.9673395	-0.006324899	-0.00325469	0.0016572775	-1.6371199	6.3543487	7.287828	Multitasking_Read
15:29:42.747	-1.7717633	6.220326	6.9673395	-0.006324899	-0.00325469	0.0016572775	-1.6371199	6.3543487	7.287828	Multitasking_Read
15:29:42.771	-1.7717633	6.220326	6.9673395	-0.006324899	-0.00325469	0.0016572775	-1.6371199	6.3543487	7.287828	Multitasking_Read
15:29:42.794	-1.7717633	6.220326	6.9673395	-0.006324899	-0.00325469	0.0016572775	-1.6371199	6.3543487	7.287828	Multitasking_Read
15:29:42.820	-1.5874043	6.119766	7.103813	0.019331442	-0.01608286	0.009598526	-1.6372328	6.3428626	7.297798	Multitasking_Read
15:29:42.843	-1.5874043	6.119766	7.103813	0.019331442	-0.01608286	0.009598526	-1.6372328	6.3428626	7.297798	Multitasking_Read
15:29:42.867	-1.5874043	6.119766	7.103813	0.019331442	-0.01608286	0.009598526	-1.6372328	6.3428626	7.297798	Multitasking_Read
15:29:42.891	-1.5874043	6.119766	7.103813	0.019331442	-0.01608286	0.009598526	-1.6372328	6.3428626	7.297798	Multitasking_Read
15:29:42.915	-1.5874043	6.119766	7.103813	0.019331442	-0.01608286	0.009598526	-1.6372328	6.3428626	7.297798	Multitasking_Read
15:29:42.940	-1.5874043	6.119766	7.103813	0.019331442	-0.01608286	0.009598526	-1.6372328	6.3428626	7.297798	Multitasking_Read
15:29:42.963	-1.5874043	6.119766	7.103813	0.019331442	-0.01608286	0.009598526	-1.6372328	6.3428626	7.297798	Multitasking_Read
15:29:42.987	-1.7310607	6.22272	7.2211328	-0.006324899	0.01873646	0.014485448	-1.6483921	6.345463	7.293025	Multitasking_Read
15:29:43.011	-1.7310607	6.22272	7.2211328	-0.006324899	0.01873646	0.014485448	-1.6483921	6.345463	7.293025	Multitasking_Read
15:29:43.034	-1.7310607	6.22272	7.2211328	-0.006324899	0.01873646	0.014485448	-1.6483921	6.345463	7.293025	Multitasking_Read
15:29:43.057	-1.7310607	6.22272	7.2211328	-0.006324899	0.01873646	0.014485448	-1.6483921	6.345463	7.293025	Multitasking_Read
15:29:43.081	-1.7310607	6.22272	7.2211328	-0.006324899	0.01873646	0.014485448	-1.6483921	6.345463	7.293025	Multitasking_Read
15:29:43.105	-1.7310607	6.22272	7.2211328	-0.006324899	0.01873646	0.014485448	-1.6483921	6.345463	7.293025	Multitasking_Read
15:29:43.128	-1.7310607	6.22272	7.2211328	-0.006324899	0.01873646	0.014485448	-1.6483921	6.345463	7.293025	Multitasking_Read
15:29:43.153	-1.7310607	6.22272	7.2211328	-0.006324899	0.01873646	0.014485448	-1.6483921	6.345463	7.293025	Multitasking_Read
15:29:43.177	-1.6185298	6.1652575	6.9840994	0.0065032714	-0.0002003638	0.014485448	-1.6340415	6.34477	7.2968597	Multitasking_Read
15:29:43.201	-1.6185298	6.1652575	6.9840994	0.0065032714	-0.0002003638	0.014485448	-1.6340415	6.34477	7.2968597	Multitasking_Read
15:29:43.224	-1.6185298	6.1652575	6.9840994	0.0065032714	-0.0002003638	0.014485448	-1.6340415	6.34477	7.2968597	Multitasking_Read
15:29:43.248	-1.6185298	6.1652575	6.9840994	0.0065032714	-0.0002003638	0.014485448	-1.6340415	6.34477	7.2968597	Multitasking_Read
15:29:43.273	-1.6185298	6.1652575	6.9840994	0.0065032714	-0.0002003638	0.014485448	-1.6340415	6.34477	7.2968597	Multitasking_Read
15:29:43.297	-1.6185298	6.1652575	6.9840994	0.0065032714	-0.0002003638	0.014485448	-1.6340415	6.34477	7.2968597	Multitasking_Read
15:29:43.319	-1.6185298	6.1652575	6.9840994	0.0065032714	-0.0002003638	0.014485448	-1.6340415	6.34477	7.2968597	Multitasking_Read
15:29:43.343	-1.8316202	6.2346916	7.21395	0.005281541	0.004686558	-0.018501276	-1.6421404	6.327116	7.310355	Multitasking_Read
15:29:43.369	-1.8316202	6.2346916	7.21395	0.005281541	0.004686558	-0.018501276	-1.6421404	6.327116	7.310355	Multitasking_Read
15:29:43.392	-1.8316202	6.2346916	7.21395	0.005281541	0.004686558	-0.018501276	-1.6421404	6.327116	7.310355	Multitasking_Read
15:29:43.416	-1.8316202	6.2346916	7.21395	0.005281541	0.004686558	-0.018501276	-1.6421404	6.327116	7.310355	Multitasking_Read
15:29:43.439	-1.8316202	6.2346916	7.21395	0.005281541	0.004686558	-0.018501276	-1.6421404	6.327116	7.310355	Multitasking_Read
15:29:43.463	-1.8316202	6.2346916	7.21395	0.005281541	0.004686558	-0.018501276	-1.6421404	6.327116	7.310355	Multitasking_Read
15:29:43.486	-1.8316202	6.2346916	7.21395	0.005281541	0.004686558	-0.018501276	-1.6421404	6.327116	7.310355	Multitasking_Read
15:29:43.511	-1.8316202	6.2346916	7.21395	0.005281541	0.004686558	-0.018501276	-1.6421404	6.327116	7.310355	Multitasking_Read
15:29:43.535	-1.5395187	6.1101894	7.1828246	-0.017931338	-0.0069198813	0.0041007386	-1.6413318	6.3343287	7.304285	Multitasking_Read
15:29:43.559	-1.5395187	6.1101894	7.1828246	-0.017931338	-0.0069198813	0.0041007386	-1.6413318	6.3343287	7.304285	Multitasking_Read
15:29:43.583	-1.5395187	6.1101894	7.1828246	-0.017931338	-0.0069198813	0.0041007386	-1.6413318	6.3343287	7.304285	Multitasking_Read
15:29:43.607	-1.5395187	6.1101894	7.1828246	-0.017931338	-0.0069198813	0.0041007386	-1.6413318	6.3343287	7.304285	Multitasking_Read
15:29:43.631	-1.5395187	6.1101894	7.1828246	-0.017931338	-0.0069198813	0.0041007386	-1.6413318	6.3343287	7.304285	Multitasking_Read
15:29:43.653	-1.5395187	6.1101894	7.1828246	-0.017931338	-0.0069198813	0.0041007386	-1.6413318	6.3343287	7.304285	Multitasking_Read
15:29:43.675	-1.5395187	6.1101894	7.1828246	-0.017931338	-0.0069198813	0.0041007386	-1.6413318	6.3343287	7.304285	Multitasking_Read
15:29:43.698	-1.5395187	6.1101894	7.1828246	-0.017931338	-0.0069198813	0.0041007386	-1.6413318	6.3343287	7.304285	Multitasking_Read
15:29:43.721	-1.6664152	6.160469	7.16367	-0.0057140337	-0.009363342	0.0016572775	-1.647395	6.3265324	7.309681	Multitasking_Read
15:29:43.746	-1.6664152	6.160469	7.16367	-0.0057140337	-0.009363342	0.0016572775	-1.647395	6.3265324	7.309681	Multitasking_Read
15:29:43.770	-1.6664152	6.160469	7.16367	-0.0057140337	-0.009363342	0.0016572775	-1.647395	6.3265324	7.309681	Multitasking_Read
15:29:43.792	-1.6664152	6.160469	7.16367	-0.0057140337	-0.009363342	0.0016572775	-1.647395	6.3265324	7.309681	Multitasking_Read
15:29:43.816	-1.6664152	6.160469	7.16367	-0.0057140337	-0.009363342	0.0016572775	-1.647395	6.3265324	7.309681	Multitasking_Read
15:29:43.840	-1.6664152	6.160469	7.16367	-0.0057140337	-0.009363342	0.0016572775	-1.647395	6.3265324	7.309681	Multitasking_Read
15:29:43.864	-1.6664152	6.160469	7.16367	-0.0057140337	-0.009363342	0.0016572775	-1.647395	6.3265324	7.309681	Multitasking_Read
15:29:43.888	-1.6759924	6.1484976	7.1756415	0.0034489452	0.014460403	0.0034898731	-1.6543838	6.327226	7.307497	Multitasking_Read
15:29:43.912	-1.6759924	6.1484976	7.1756415	0.0034489452	0.014460403	0.0034898731	-1.6543838	6.327226	7.307497	Multitasking_Read
15:29:43.936	-1.6759924	6.1484976	7.1756415	0.0034489452	0.014460403	0.0034898731	-1.6543838	6.327226	7.307497	Multitasking_Read
15:29:43.960	-1.6759924	6.1484976	7.1756415	0.0034489452	0.014460403	0.0034898731	-1.6543838	6.327226	7.307497	Multitasking_Read
15:29:43.984	-1.6759924	6.1484976	7.1756415	0.0034489452	0.014460403	0.0034898731	-1.6543838	6.327226	7.307497	Multitasking_Read
15:29:44.008	-1.6759924	6.1484976	7.1756415	0.0034489452	0.014460403	0.0034898731	-1.6543838	6.327226	7.307497	Multitasking_Read
15:29:44.032	-1.6759924	6.1484976	7.1756415	0.0034489452	0.014460403	0.0034898731	-1.6543838	6.327226	7.307497	Multitasking_Read
15:29:44.055	-1.6759924	6.1484976	7.1756415	0.0034489452	0.014460403	0.0034898731	-1.6543838	6.327226	7.307497	Multitasking_Read
15:29:44.080	-1.6759924	6.177229	7.022408	0.0010054843	-0.0069198813	0.012041987	-1.657341	6.3283825	7.30583	Multitasking_Read
15:29:44.105	-1.6759924	6.177229	7.022408	0.0010054843	-0.0069198813	0.012041987	-1.657341	6.3283825	7.30583	Multitasking_Read
15:29:44.129	-1.6759924	6.177229	7.022408	0.0010054843	-0.0069198813	0.012041987	-1.657341	6.3283825	7.30583	Multitasking_Read
15:29:44.152	-1.6759924	6.177229	7.022408	0.0010054843	-0.0069198813	0.012041987	-1.657341	6.3283825	7.30583	Multitasking_Read
15:29:44.176	-1.6759924	6.177229	7.022408	0.0010054843	-0.0069198813	0.012041987	-1.657341	6.3283825	7.30583	Multitasking_Read
15:29:44.200	-1.6759924	6.177229	7.022408	0.0010054843	-0.0069198813	0.012041987	-1.657341	6.3283825	7.30583	Multitasking_Read
15:29:44.224	-1.6759924	6.177229	7.022408	0.0010054843	-0.0069198813	0.012041987	-1.657341	6.3283825	7.30583	Multitasking_Read
15:29:44.248	-1.5778271	6.1030064	7.1540933	-0.0038814377	0.006519154	0.023037562	-1.6623735	6.328893	7.304242	Multitasking_Read
15:29:44.272	-1.5778271	6.1030064	7.1540933	-0.0038814377	0.006519154	0.023037562	-1.6623735	6.328893	7.304242	Multitasking_Read
15:29:44.295	-1.5778271	6.1030064	7.1540933	-0.0038814377	0.006519154	0.023037562	-1.6623735	6.328893	7.304242	Multitasking_Read
15:29:44.319	-1.5778271	6.1030064	7.1540933	-0.0038814377	0.006519154	0.023037562	-1.6623735	6.328893	7.304242	Multitasking_Read
15:29:44.344	-1.5778271	6.1030064	7.1540933	-0.0038814377	0.006519154	0.023037562	-1.6623735	6.328893	7.304242	Multitasking_Read
15:29:44.370	-1.5778271	6.1030064	7.1540933	-0.0038814377	0.006519154	0.023037562	-1.6623735	6.328893	7.304242	Multitasking_Read
15:29:44.394	-1.5778271	6.1030064	7.1540933	-0.0038814377	0.006519154	0.023037562	-1.6623735	6.328893	7.304242	Multitasking_Read
15:29:44.418	-1.5778271	6.1030064	7.1540933	0.004670676	0.016292997	0.00043554694	-1.6623735	6.328893	7.304242	Multitasking_Read
15:29:44.441	-1.733455	6.1892004	7.1397276	0.004670676	0.016292997	0.00043554694	-1.6600097	6.327858	7.3056746	Multitasking_Read
15:29:44.465	-1.733455	6.1892004	7.1397276	0.004670676	0.016292997	0.00043554694	-1.6600097	6.327858	7.3056746	Multitasking_Read
15:29:44.490	-1.733455	6.1892004	7.1397276	0.004670676	0.016292997	0.00043554694	-1.6600097	6.327858	7.3056746	Multitasking_Read
15:29:44.513	-1.733455	6.1892004	7.1397276	0.004670676	0.016292997	0.00043554694	-1.6600097	6.327858	7.3056746	Multitasking_Read
15:29:44.537	-1.733455	6.1892004	7.1397276	0.004670676	0.016292997	0.00043554694	-1.6600097	6.327858	7.3056746	Multitasking_Read
15:29:44.561	-1.733455	6.1892004	7.1397276	0.004670676	0.016292997	0.00043554694	-1.6600097	6.327858	7.3056746	Multitasking_Read
15:29:44.585	-1.733455	6.1892004	7.1397276	0.004670676	0.016292997	0.00043554694	-1.6600097	6.327858	7.3056746	Multitasking_Read
15:29:44.609	-1.6305012	6.150892	6.91706	-0.00876836	-0.021580646	0.017539773	-1.6553026	6.3358636	7.2998033	Multitasking_Read
15:29:44.633	-1.6305012	6.150892	6.91706	-0.00876836	-0.021580646	0.017539773	-1.6553026	6.3358636	7.2998033	Multitasking_Read
15:29:44.657	-1.6305012	6.150892	6.91706	-0.00876836	-0.021580646	0.017539773	-1.6553026	6.3358636	7.2998033	Multitasking_Read
15:29:44.681	-1.6305012	6.150892	6.91706	-0.00876836	-0.021580646	0.017539773	-1.6553026	6.3358636	7.2998033	Multitasking_Read
15:29:44.705	-1.6305012	6.150892	6.91706	-0.00876836	-0.021580646	0.017539773	-1.6553026	6.3358636	7.2998033	Multitasking_Read
15:29:44.729	-1.6305012	6.150892	6.91706	-0.00876836	-0.021580646	0.017539773	-1.6553026	6.3358636	7.2998033	Multitasking_Read
15:29:44.753	-1.6305012	6.150892	6.91706	-0.00876836	-0.021580646	0.017539773	-1.6553026	6.3358636	7.2998033	Multitasking_Read
15:29:44.777	-1.6305012	6.150892	6.91706	-0.00876836	-0.021580646	0.017539773	-1.6553026	6.3358636	7.2998033	Multitasking_Read
15:29:44.800	-1.6328955	6.184412	7.0607166	-0.00021624629	-0.00081122905	0.0089876605	-1.6524833	6.3348784	7.3012967	Multitasking_Read
15:29:44.825	-1.6328955	6.184412	7.0607166	-0.00021624629	-0.00081122905	0.0089876605	-1.6524833	6.3348784	7.3012967	Multitasking_Read
15:29:44.848	-1.6328955	6.184412	7.0607166	-0.00021624629	-0.00081122905	0.0089876605	-1.6524833	6.3348784	7.3012967	Multitasking_Read
15:29:44.872	-1.6328955	6.184412	7.0607166	-0.00021624629	-0.00081122905	0.0089876605	-1.6524833	6.3348784	7.3012967	Multitasking_Read
15:29:44.896	-1.6328955	6.184412	7.0607166	-0.00021624629	-0.00081122905	0.0089876605	-1.6524833	6.3348784	7.3012967	Multitasking_Read
15:29:44.920	-1.6328955	6.184412	7.0607166	-0.00021624629	-0.00081122905	0.0089876605	-1.6524833	6.3348784	7.3012967	Multitasking_Read
15:29:44.944	-1.6328955	6.184412	7.0607166	-0.00021624629	-0.00081122905	0.0089876605	-1.6524833	6.3348784	7.3012967	Multitasking_Read
15:29:44.967	-1.7238779	6.241874	7.127756	-0.0014379768	0.010184345	0.020594101	-1.658962	6.336253	7.298633	Multitasking_Read
15:29:44.991	-1.7238779	6.241874	7.127756	-0.0014379768	0.010184345	0.020594101	-1.658962	6.336253	7.298633	Multitasking_Read
15:29:45.015	-1.7238779	6.241874	7.127756	-0.0014379768	0.010184345	0.020594101	-1.658962	6.336253	7.298633	Multitasking_Read
15:29:45.038	-1.7238779	6.241874	7.127756	-0.0014379768	0.010184345	0.020594101	-1.658962	6.336253	7.298633	Multitasking_Read
15:29:45.063	-1.7238779	6.241874	7.127756	-0.0014379768	0.010184345	0.020594101	-1.658962	6.336253	7.298633	Multitasking_Read
15:29:45.087	-1.7238779	6.241874	7.127756	-0.0014379768	0.010184345	0.020594101	-1.658962	6.336253	7.298633	Multitasking_Read
15:29:45.109	-1.7238779	6.241874	7.127756	-0.0014379768	0.010184345	0.020594101	-1.658962	6.336253	7.298633	Multitasking_Read
15:29:45.133	-1.7238779	6.241874	7.127756	-0.0014379768	0.010184345	0.020594101	-1.658962	6.336253	7.298633	Multitasking_Read
15:29:45.157	-1.647261	6.160469	7.0774765	-0.002048842	0.001632232	-0.00017531833	-1.6539361	6.3380184	7.298241	Multitasking_Read
15:29:45.182	-1.647261	6.160469	7.0774765	-0.002048842	0.001632232	-0.00017531833	-1.6539361	6.3380184	7.298241	Multitasking_Read
15:29:45.204	-1.647261	6.160469	7.0774765	-0.002048842	0.001632232	-0.00017531833	-1.6539361	6.3380184	7.298241	Multitasking_Read
15:29:45.228	-1.647261	6.160469	7.0774765	-0.002048842	0.001632232	-0.00017531833	-1.6539361	6.3380184	7.298241	Multitasking_Read
15:29:45.252	-1.647261	6.160469	7.0774765	-0.002048842	0.001632232	-0.00017531833	-1.6539361	6.3380184	7.298241	Multitasking_Read
15:29:45.275	-1.647261	6.160469	7.0774765	-0.002048842	0.001632232	-0.00017531833	-1.6539361	6.3380184	7.298241	Multitasking_Read
15:29:45.300	-1.647261	6.160469	7.0774765	-0.002048842	0.001632232	-0.00017531833	-1.6539361	6.3380184	7.298241	Multitasking_Read
15:29:45.324	-1.6783867	6.179623	6.9649453	-0.0014379768	-0.009974208	0.018761504	-1.6585848	6.342142	7.293604	Multitasking_Read
15:29:45.348	-1.6783867	6.179623	6.9649453	-0.0014379768	-0.009974208	0.018761504	-1.6585848	6.342142	7.293604	Multitasking_Read
15:29:45.372	-1.6783867	6.179623	6.9649453	-0.0014379768	-0.009974208	0.018761504	-1.6585848	6.342142	7.293604	Multitasking_Read
15:29:45.396	-1.6783867	6.179623	6.9649453	-0.0014379768	-0.009974208	0.018761504	-1.6585848	6.342142	7.293604	Multitasking_Read
15:29:45.420	-1.6783867	6.179623	6.9649453	-0.0014379768	-0.009974208	0.018761504	-1.6585848	6.342142	7.293604	Multitasking_Read
15:29:45.444	-1.6783867	6.179623	6.9649453	-0.0014379768	-0.009974208	0.018761504	-1.6585848	6.342142	7.293604	Multitasking_Read
15:29:45.468	-1.6783867	6.179623	6.9649453	-0.0014379768	-0.009974208	0.018761504	-1.6585848	6.342142	7.293604	Multitasking_Read
15:29:45.492	-1.6783867	6.179623	6.9649453	-0.0014379768	-0.009974208	0.018761504	-1.6585848	6.342142	7.293604	Multitasking_Read
15:29:45.515	-1.6975409	6.2179317	7.1924014	-0.00082711154	0.00835175	0.0089876605	-1.6537375	6.340814	7.295855	Multitasking_Read
15:29:45.538	-1.6975409	6.2179317	7.1924014	-0.00082711154	0.00835175	0.0089876605	-1.6537375	6.340814	7.295855	Multitasking_Read
15:29:45.562	-1.6975409	6.2179317	7.1924014	-0.00082711154	0.00835175	0.0089876605	-1.6537375	6.340814	7.295855	Multitasking_Read
15:29:45.586	-1.6975409	6.2179317	7.1924014	-0.00082711154	0.00835175	0.0089876605	-1.6537375	6.340814	7.295855	Multitasking_Read
15:29:45.610	-1.6975409	6.2179317	7.1924014	-0.00082711154	0.00835175	0.0089876605	-1.6537375	6.340814	7.295855	Multitasking_Read
15:29:45.632	-1.6975409	6.2179317	7.1924014	-0.00082711154	0.00835175	0.0089876605	-1.6537375	6.340814	7.295855	Multitasking_Read
15:29:45.657	-1.6975409	6.2179317	7.1924014	-0.00082711154	0.00835175	0.0089876605	-1.6537375	6.340814	7.295855	Multitasking_Read
15:29:45.681	-1.5921928	6.143709	7.2426815	-0.0057140337	0.011406075	0.012041987	-1.64819	6.341259	7.2967243	Multitasking_Read
15:29:45.703	-1.5921928	6.143709	7.2426815	-0.0057140337	0.011406075	0.012041987	-1.64819	6.341259	7.2967243	Multitasking_Read
15:29:45.727	-1.5921928	6.143709	7.2426815	-0.0057140337	0.011406075	0.012041987	-1.64819	6.341259	7.2967243	Multitasking_Read
15:29:45.751	-1.5921928	6.143709	7.2426815	-0.0057140337	0.011406075	0.012041987	-1.64819	6.341259	7.2967243	Multitasking_Read
15:29:45.775	-1.5921928	6.143709	7.2426815	-0.0057140337	0.011406075	0.012041987	-1.64819	6.341259	7.2967243	Multitasking_Read
15:29:45.799	-1.5921928	6.143709	7.2426815	-0.0057140337	0.011406075	0.012041987	-1.64819	6.341259	7.2967243	Multitasking_Read
15:29:45.823	-1.5921928	6.143709	7.2426815	-0.0057140337	0.011406075	0.012041987	-1.64819	6.341259	7.2967243	Multitasking_Read
15:29:45.845	-1.5921928	6.143709	7.2426815	-0.0057140337	0.011406075	0.012041987	-1.64819	6.341259	7.2967243	Multitasking_Read
15:29:45.869	-1.6712039	6.1532865	7.223527	-0.015487878	0.0107952105	0.029757079	-1.6562682	6.3433127	7.293111	Multitasking_Read
15:29:45.893	-1.6712039	6.1532865	7.223527	-0.015487878	0.0107952105	0.029757079	-1.6562682	6.3433127	7.293111	Multitasking_Read
15:29:45.917	-1.6712039	6.1532865	7.223527	-0.015487878	0.0107952105	0.029757079	-1.6562682	6.3433127	7.293111	Multitasking_Read
15:29:45.941	-1.6712039	6.1532865	7.223527	-0.015487878	0.0107952105	0.029757079	-1.6562682	6.3433127	7.293111	Multitasking_Read
15:29:45.965	-1.6712039	6.1532865	7.223527	-0.015487878	0.0107952105	0.029757079	-1.6562682	6.3433127	7.293111	Multitasking_Read
15:29:45.989	-1.6712039	6.1532865	7.223527	-0.015487878	0.0107952105	0.029757079	-1.6562682	6.3433127	7.293111	Multitasking_Read
15:29:46.013	-1.6712039	6.1532865	7.223527	-0.015487878	0.0107952105	0.029757079	-1.6562682	6.3433127	7.293111	Multitasking_Read
15:29:46.037	-1.6712039	6.1532865	7.223527	-0.015487878	0.0107952105	0.029757079	-1.6562682	6.3433127	7.293111	Multitasking_Read
15:29:46.062	-1.6807809	6.1700463	6.9912825	0.0034489452	-0.008752477	0.0016572775	-1.652593	6.340679	7.2962327	Multitasking_Read
15:29:46.085	-1.6807809	6.1700463	6.9912825	0.0034489452	-0.008752477	0.0016572775	-1.652593	6.340679	7.2962327	Multitasking_Read
15:29:46.110	-1.6807809	6.1700463	6.9912825	0.0034489452	-0.008752477	0.0016572775	-1.652593	6.340679	7.2962327	Multitasking_Read
15:29:46.134	-1.6807809	6.1700463	6.9912825	0.0034489452	-0.008752477	0.0016572775	-1.652593	6.340679	7.2962327	Multitasking_Read
15:29:46.158	-1.6807809	6.1700463	6.9912825	0.0034489452	-0.008752477	0.0016572775	-1.652593	6.340679	7.2962327	Multitasking_Read
15:29:46.180	-1.6807809	6.1700463	6.9912825	0.0034489452	-0.008752477	0.0016572775	-1.652593	6.340679	7.2962327	Multitasking_Read
15:29:46.204	-1.6807809	6.1700463	6.9912825	0.0034489452	-0.008752477	0.0016572775	-1.652593	6.340679	7.2962327	Multitasking_Read
15:29:46.228	-1.5921928	6.143709	7.091842	-0.0069357636	0.0022430972	0.016318042	-1.6521742	6.3419356	7.2952347	Multitasking_Read
15:29:46.252	-1.5921928	6.143709	7.091842	-0.0069357636	0.0022430972	0.016318042	-1.6521742	6.3419356	7.2952347	Multitasking_Read
15:29:46.276	-1.5921928	6.143709	7.091842	-0.0069357636	0.0022430972	0.016318042	-1.6521742	6.3419356	7.2952347	Multitasking_Read
15:29:46.300	-1.5921928	6.143709	7.091842	-0.0069357636	0.0022430972	0.016318042	-1.6521742	6.3419356	7.2952347	Multitasking_Read
15:29:46.322	-1.5921928	6.143709	7.091842	-0.0069357636	0.0022430972	0.016318042	-1.6521742	6.3419356	7.2952347	Multitasking_Read
15:29:46.346	-1.5921928	6.143709	7.091842	-0.0069357636	0.0022430972	0.016318042	-1.6521742	6.3419356	7.2952347	Multitasking_Read
15:29:46.371	-1.5921928	6.143709	7.091842	-0.0069357636	0.0022430972	0.016318042	-1.6521742	6.3419356	7.2952347	Multitasking_Read
15:29:46.395	-1.5921928	6.143709	7.091842	-0.0069357636	0.0022430972	0.016318042	-1.6521742	6.3419356	7.2952347	Multitasking_Read
15:29:46.419	-1.620924	6.1652575	7.075082	0.0040598107	-0.005087286	0.01937237	-1.6533356	6.340289	7.296406	Multitasking_Read
15:29:46.441	-1.620924	6.1652575	7.075082	0.0040598107	-0.005087286	0.01937237	-1.6533356	6.340289	7.296406	Multitasking_Read
15:29:46.465	-1.620924	6.1652575	7.075082	0.0040598107	-0.005087286	0.01937237	-1.6533356	6.340289	7.296406	Multitasking_Read
15:29:46.490	-1.620924	6.1652575	7.075082	0.0040598107	-0.005087286	0.01937237	-1.6533356	6.340289	7.296406	Multitasking_Read
15:29:46.512	-1.620924	6.1652575	7.075082	0.0040598107	-0.005087286	0.01937237	-1.6533356	6.340289	7.296406	Multitasking_Read
15:29:46.536	-1.620924	6.1652575	7.075082	0.0040598107	-0.005087286	0.01937237	-1.6533356	6.340289	7.296406	Multitasking_Read
15:29:46.560	-1.620924	6.1652575	7.075082	0.0040598107	-0.005087286	0.01937237	-1.6533356	6.340289	7.296406	Multitasking_Read
15:29:46.584	-1.6328955	6.2059603	7.103813	-0.0057140337	0.018125594	-0.002007914	-1.6516552	6.339413	7.297545	Multitasking_Read
15:29:46.609	-1.6328955	6.2059603	7.103813	-0.0057140337	0.018125594	-0.002007914	-1.6516552	6.339413	7.297545	Multitasking_Read
15:29:46.633	-1.6328955	6.2059603	7.103813	-0.0057140337	0.018125594	-0.002007914	-1.6516552	6.339413	7.297545	Multitasking_Read
15:29:46.655	-1.6328955	6.2059603	7.103813	-0.0057140337	0.018125594	-0.002007914	-1.6516552	6.339413	7.297545	Multitasking_Read
15:29:46.678	-1.6328955	6.2059603	7.103813	-0.0057140337	0.018125594	-0.002007914	-1.6516552	6.339413	7.297545	Multitasking_Read
15:29:46.702	-1.6328955	6.2059603	7.103813	-0.0057140337	0.018125594	-0.002007914	-1.6516552	6.339413	7.297545	Multitasking_Read
15:29:46.727	-1.6328955	6.2059603	7.103813	-0.0057140337	0.018125594	-0.002007914	-1.6516552	6.339413	7.297545	Multitasking_Read
15:29:46.751	-1.6328955	6.2059603	7.103813	-0.0057140337	0.018125594	-0.002007914	-1.6516552	6.339413	7.297545	Multitasking_Read
15:29:46.774	-1.7214836	6.2059603	7.0966306	-0.002048842	-0.008752477	0.008376795	-1.6637738	6.339789	7.294464	Multitasking_Read
15:29:46.798	-1.7214836	6.2059603	7.0966306	-0.002048842	-0.008752477	0.008376795	-1.6637738	6.339789	7.294464	Multitasking_Read
15:29:46.820	-1.7214836	6.2059603	7.0966306	-0.002048842	-0.008752477	0.008376795	-1.6637738	6.339789	7.294464	Multitasking_Read
15:29:46.845	-1.7214836	6.2059603	7.0966306	-0.002048842	-0.008752477	0.008376795	-1.6637738	6.339789	7.294464	Multitasking_Read
15:29:46.869	-1.7214836	6.2059603	7.0966306	-0.002048842	-0.008752477	0.008376795	-1.6637738	6.339789	7.294464	Multitasking_Read
15:29:46.891	-1.7214836	6.2059603	7.0966306	-0.002048842	-0.008752477	0.008376795	-1.6637738	6.339789	7.294464	Multitasking_Read
15:29:46.915	-1.7214836	6.2059603	7.0966306	-0.002048842	-0.008752477	0.008376795	-1.6637738	6.339789	7.294464	Multitasking_Read
15:29:46.938	-1.7214836	6.2059603	7.0966306	0.011390193	-0.010585072	-0.0013970488	-1.6637738	6.339789	7.294464	Multitasking_Read
15:29:46.962	-1.6783867	6.124555	7.0152254	0.011390193	-0.010585072	-0.0013970488	-1.662197	6.3374047	7.296896	Multitasking_Read
15:29:46.986	-1.6783867	6.124555	7.0152254	0.011390193	-0.010585072	-0.0013970488	-1.662197	6.3374047	7.296896	Multitasking_Read
15:29:47.010	-1.6783867	6.124555	7.0152254	0.011390193	-0.010585072	-0.0013970488	-1.662197	6.3374047	7.296896	Multitasking_Read
15:29:47.034	-1.6783867	6.124555	7.0152254	0.011390193	-0.010585072	-0.0013970488	-1.662197	6.3374047	7.296896	Multitasking_Read
15:29:47.057	-1.6783867	6.124555	7.0152254	0.011390193	-0.010585072	-0.0013970488	-1.662197	6.3374047	7.296896	Multitasking_Read
15:29:47.081	-1.6783867	6.124555	7.0152254	0.011390193	-0.010585072	-0.0013970488	-1.662197	6.3374047	7.296896	Multitasking_Read
15:29:47.105	-1.6783867	6.124555	7.0152254	0.011390193	-0.010585072	-0.0013970488	-1.662197	6.3374047	7.296896	Multitasking_Read
15:29:47.128	-1.6448668	6.122161	7.1397276	-0.00876836	0.004686558	-0.009949163	-1.669553	6.332774	7.2992373	Multitasking_Read
15:29:47.152	-1.6448668	6.122161	7.1397276	-0.00876836	0.004686558	-0.009949163	-1.669553	6.332774	7.2992373	Multitasking_Read
15:29:47.176	-1.6448668	6.122161	7.1397276	-0.00876836	0.004686558	-0.009949163	-1.669553	6.332774	7.2992373	Multitasking_Read
15:29:47.247	-1.6448668	6.122161	7.1397276	-0.00876836	0.004686558	-0.009949163	-1.669553	6.332774	7.2992373	Multitasking_Read
15:29:47.323	-1.6807809	6.1030064	7.084659	0.0071141366	0.0059082885	0.036476597	-1.6728499	6.3312187	7.299835	Multitasking_Read
15:29:47.345	-1.6807809	6.1030064	7.084659	0.0071141366	0.0059082885	0.036476597	-1.6728499	6.3312187	7.299835	Multitasking_Read
15:29:47.366	-1.6807809	6.1030064	7.084659	0.0071141366	0.0059082885	0.036476597	-1.6728499	6.3312187	7.299835	Multitasking_Read
15:29:47.389	-1.6807809	6.1030064	7.084659	0.0071141366	0.0059082885	0.036476597	-1.6728499	6.3312187	7.299835	Multitasking_Read
15:29:47.413	-1.6807809	6.1030064	7.084659	0.0071141366	0.0059082885	0.036476597	-1.6728499	6.3312187	7.299835	Multitasking_Read
15:29:47.436	-1.6807809	6.1030064	7.084659	0.0071141366	0.0059082885	0.036476597	-1.6728499	6.3312187	7.299835	Multitasking_Read
15:29:47.460	-1.6807809	6.1030064	7.084659	0.0071141366	0.0059082885	0.036476597	-1.6728499	6.3312187	7.299835	Multitasking_Read
15:29:47.482	-1.8411974	6.3113084	7.1588817	-0.024039991	0.011406075	0.018150639	-1.6944351	6.3276415	7.2979574	Multitasking_Read
15:29:47.505	-1.8411974	6.3113084	7.1588817	-0.024039991	0.011406075	0.018150639	-1.6944351	6.3276415	7.2979574	Multitasking_Read
15:29:47.529	-1.8411974	6.3113084	7.1588817	-0.024039991	0.011406075	0.018150639	-1.6944351	6.3276415	7.2979574	Multitasking_Read
15:29:47.550	-1.8411974	6.3113084	7.1588817	-0.024039991	0.011406075	0.018150639	-1.6944351	6.3276415	7.2979574	Multitasking_Read
15:29:47.572	-1.8411974	6.3113084	7.1588817	-0.024039991	0.011406075	0.018150639	-1.6944351	6.3276415	7.2979574	Multitasking_Read
15:29:47.593	-1.8411974	6.3113084	7.1588817	-0.024039991	0.011406075	0.018150639	-1.6944351	6.3276415	7.2979574	Multitasking_Read
15:29:47.615	-1.8411974	6.3113084	7.1588817	-0.024039991	0.011406075	0.018150639	-1.6944351	6.3276415	7.2979574	Multitasking_Read
15:29:47.638	-1.8411974	6.3113084	7.1588817	-0.024039991	0.011406075	0.018150639	-1.6944351	6.3276415	7.2979574	Multitasking_Read
15:29:47.661	-1.7550035	6.1652575	6.9745226	0.033992205	-0.01608286	0.0010464122	-1.6724522	6.3259473	7.30449	Multitasking_Read
15:29:47.683	-1.7550035	6.1652575	6.9745226	0.033992205	-0.01608286	0.0010464122	-1.6724522	6.3259473	7.30449	Multitasking_Read
15:29:47.707	-1.7550035	6.1652575	6.9745226	0.033992205	-0.01608286	0.0010464122	-1.6724522	6.3259473	7.30449	Multitasking_Read
15:29:47.730	-1.7550035	6.1652575	6.9745226	0.033992205	-0.01608286	0.0010464122	-1.6724522	6.3259473	7.30449	Multitasking_Read
15:29:47.755	-1.7550035	6.1652575	6.9745226	0.033992205	-0.01608286	0.0010464122	-1.6724522	6.3259473	7.30449	Multitasking_Read
15:29:47.778	-1.7550035	6.1652575	6.9745226	0.033992205	-0.01608286	0.0010464122	-1.6724522	6.3259473	7.30449	Multitasking_Read
15:29:47.800	-1.7550035	6.1652575	6.9745226	0.033992205	-0.01608286	0.0010464122	-1.6724522	6.3259473	7.30449	Multitasking_Read
15:29:47.823	-1.7550035	6.1652575	6.9745226	0.033992205	-0.01608286	0.0010464122	-1.6724522	6.3259473	7.30449	Multitasking_Read
15:29:47.847	-1.6305012	6.1532865	7.120573	-0.002048842	-0.0020329594	0.024870157	-1.676841	6.3329372	7.2974234	Multitasking_Read
15:29:47.871	-1.6305012	6.1532865	7.120573	-0.002048842	-0.0020329594	0.024870157	-1.676841	6.3329372	7.2974234	Multitasking_Read
15:29:47.894	-1.6305012	6.1532865	7.120573	-0.002048842	-0.0020329594	0.024870157	-1.676841	6.3329372	7.2974234	Multitasking_Read
15:29:47.918	-1.6305012	6.1532865	7.120573	-0.002048842	-0.0020329594	0.024870157	-1.676841	6.3329372	7.2974234	Multitasking_Read
15:29:47.941	-1.6305012	6.1532865	7.120573	-0.002048842	-0.0020329594	0.024870157	-1.676841	6.3329372	7.2974234	Multitasking_Read
15:29:47.965	-1.6305012	6.1532865	7.120573	-0.002048842	-0.0020329594	0.024870157	-1.676841	6.3329372	7.2974234	Multitasking_Read
15:29:47.990	-1.6305012	6.1532865	7.120573	-0.002048842	-0.0020329594	0.024870157	-1.676841	6.3329372	7.2974234	Multitasking_Read
15:29:48.012	-1.6305012	6.1532865	7.120573	-0.002048842	-0.0020329594	0.024870157	-1.676841	6.3329372	7.2974234	Multitasking_Read
15:29:48.035	-1.6305012	6.2059603	7.108602	-0.011211821	-0.020969782	0.010820257	-1.6538407	6.333988	7.3017635	Multitasking_Read
15:29:48.059	-1.6305012	6.2059603	7.108602	-0.011211821	-0.020969782	0.010820257	-1.6538407	6.333988	7.3017635	Multitasking_Read
15:29:48.082	-1.6305012	6.2059603	7.108602	-0.011211821	-0.020969782	0.010820257	-1.6538407	6.333988	7.3017635	Multitasking_Read
15:29:48.105	-1.6305012	6.2059603	7.108602	-0.011211821	-0.020969782	0.010820257	-1.6538407	6.333988	7.3017635	Multitasking_Read
15:29:48.129	-1.6305012	6.2059603	7.108602	-0.011211821	-0.020969782	0.010820257	-1.6538407	6.333988	7.3017635	Multitasking_Read
15:29:48.153	-1.6305012	6.2059603	7.108602	-0.011211821	-0.020969782	0.010820257	-1.6538407	6.333988	7.3017635	Multitasking_Read
15:29:48.176	-1.6305012	6.2059603	7.108602	-0.011211821	-0.020969782	0.010820257	-1.6538407	6.333988	7.3017635	Multitasking_Read
15:29:48.200	-1.6161355	6.167652	7.041562	0.00039461895	-0.0044764206	0.027313618	-1.6515021	6.3353634	7.3010974	Multitasking_Read
15:29:48.224	-1.6161355	6.167652	7.041562	0.00039461895	-0.0044764206	0.027313618	-1.6515021	6.3353634	7.3010974	Multitasking_Read
15:29:48.248	-1.6161355	6.167652	7.041562	0.00039461895	-0.0044764206	0.027313618	-1.6515021	6.3353634	7.3010974	Multitasking_Read
15:29:48.271	-1.6161355	6.167652	7.041562	0.00039461895	-0.0044764206	0.027313618	-1.6515021	6.3353634	7.3010974	Multitasking_Read
15:29:48.294	-1.6161355	6.167652	7.041562	0.00039461895	-0.0044764206	0.027313618	-1.6515021	6.3353634	7.3010974	Multitasking_Read
15:29:48.318	-1.6161355	6.167652	7.041562	0.00039461895	-0.0044764206	0.027313618	-1.6515021	6.3353634	7.3010974	Multitasking_Read
15:29:48.341	-1.6161355	6.167652	7.041562	0.00039461895	-0.0044764206	0.027313618	-1.6515021	6.3353634	7.3010974	Multitasking_Read
15:29:48.365	-1.6161355	6.167652	7.041562	0.00039461895	-0.0044764206	0.027313618	-1.6515021	6.3353634	7.3010974	Multitasking_Read
15:29:48.389	-1.6520497	6.1317377	7.1828246	0.0034489452	-0.008752477	0.009598526	-1.652553	6.3298874	7.3056097	Multitasking_Read
15:29:48.412	-1.6520497	6.1317377	7.1828246	0.0034489452	-0.008752477	0.009598526	-1.652553	6.3298874	7.3056097	Multitasking_Read
15:29:48.436	-1.6520497	6.1317377	7.1828246	0.0034489452	-0.008752477	0.009598526	-1.652553	6.3298874	7.3056097	Multitasking_Read
15:29:48.460	-1.6520497	6.1317377	7.1828246	0.0034489452	-0.008752477	0.009598526	-1.652553	6.3298874	7.3056097	Multitasking_Read
15:29:48.484	-1.6520497	6.1317377	7.1828246	0.0034489452	-0.008752477	0.009598526	-1.652553	6.3298874	7.3056097	Multitasking_Read
15:29:48.507	-1.6520497	6.1317377	7.1828246	0.0034489452	-0.008752477	0.009598526	-1.652553	6.3298874	7.3056097	Multitasking_Read
15:29:48.530	-1.6520497	6.1317377	7.1828246	0.0034489452	-0.008752477	0.009598526	-1.652553	6.3298874	7.3056097	Multitasking_Read
15:29:48.554	-1.6520497	6.1317377	7.1828246	0.0034489452	-0.008752477	0.009598526	-1.652553	6.3298874	7.3056097	Multitasking_Read
15:29:48.579	-1.6951466	6.1532865	7.118179	0.005892406	0.007740884	0.0028790077	-1.6594895	6.3295727	7.304309	Multitasking_Read
15:29:48.602	-1.6951466	6.1532865	7.118179	0.005892406	0.007740884	0.0028790077	-1.6594895	6.3295727	7.304309	Multitasking_Read
15:29:48.626	-1.6951466	6.1532865	7.118179	0.005892406	0.007740884	0.0028790077	-1.6594895	6.3295727	7.304309	Multitasking_Read
15:29:48.648	-1.6951466	6.1532865	7.118179	0.005892406	0.007740884	0.0028790077	-1.6594895	6.3295727	7.304309	Multitasking_Read
15:29:48.672	-1.6951466	6.1532865	7.118179	0.005892406	0.007740884	0.0028790077	-1.6594895	6.3295727	7.304309	Multitasking_Read
15:29:48.696	-1.6951466	6.1532865	7.118179	0.005892406	0.007740884	0.0028790077	-1.6594895	6.3295727	7.304309	Multitasking_Read
15:29:48.720	-1.6951466	6.1532865	7.118179	0.005892406	0.007740884	0.0028790077	-1.6594895	6.3295727	7.304309	Multitasking_Read
15:29:48.743	-1.6807809	6.160469	7.144516	0.0022272146	-0.0142502645	0.011431121	-1.6693864	6.3266993	7.304541	Multitasking_Read
15:29:48.766	-1.6807809	6.160469	7.144516	0.0022272146	-0.0142502645	0.011431121	-1.6693864	6.3266993	7.304541	Multitasking_Read
15:29:48.790	-1.6807809	6.160469	7.144516	0.0022272146	-0.0142502645	0.011431121	-1.6693864	6.3266993	7.304541	Multitasking_Read
15:29:48.814	-1.6807809	6.160469	7.144516	0.0022272146	-0.0142502645	0.011431121	-1.6693864	6.3266993	7.304541	Multitasking_Read
15:29:48.838	-1.6807809	6.160469	7.144516	0.0022272146	-0.0142502645	0.011431121	-1.6693864	6.3266993	7.304541	Multitasking_Read
15:29:48.861	-1.6807809	6.160469	7.144516	0.0022272146	-0.0142502645	0.011431121	-1.6693864	6.3266993	7.304541	Multitasking_Read
15:29:48.885	-1.6807809	6.160469	7.144516	0.0022272146	-0.0142502645	0.011431121	-1.6693864	6.3266993	7.304541	Multitasking_Read
15:29:48.908	-1.6807809	6.160469	7.144516	0.0022272146	-0.0142502645	0.011431121	-1.6693864	6.3266993	7.304541	Multitasking_Read
15:29:48.933	-1.56825	6.122161	7.063111	-0.020985665	-0.0014220943	0.026091887	-1.6723862	6.3303556	7.3006907	Multitasking_Read
15:29:48.957	-1.56825	6.122161	7.063111	-0.020985665	-0.0014220943	0.026091887	-1.6723862	6.3303556	7.3006907	Multitasking_Read
15:29:48.980	-1.56825	6.122161	7.063111	-0.020985665	-0.0014220943	0.026091887	-1.6723862	6.3303556	7.3006907	Multitasking_Read
15:29:49.004	-1.56825	6.122161	7.063111	-0.020985665	-0.0014220943	0.026091887	-1.6723862	6.3303556	7.3006907	Multitasking_Read
15:29:49.028	-1.56825	6.122161	7.063111	-0.020985665	-0.0014220943	0.026091887	-1.6723862	6.3303556	7.3006907	Multitasking_Read
15:29:49.052	-1.56825	6.122161	7.063111	-0.020985665	-0.0014220943	0.026091887	-1.6723862	6.3303556	7.3006907	Multitasking_Read
15:29:49.075	-1.56825	6.122161	7.063111	-0.020985665	-0.0014220943	0.026091887	-1.6723862	6.3303556	7.3006907	Multitasking_Read
15:29:49.099	-1.7789462	6.2251143	6.9314256	0.005892406	0.00957348	0.0010464122	-1.6710914	6.3287888	7.302341	Multitasking_Read
15:29:49.123	-1.7789462	6.2251143	6.9314256	0.005892406	0.00957348	0.0010464122	-1.6710914	6.3287888	7.302341	Multitasking_Read
15:29:49.146	-1.7789462	6.2251143	6.9314256	0.005892406	0.00957348	0.0010464122	-1.6710914	6.3287888	7.302341	Multitasking_Read
15:29:49.171	-1.7789462	6.2251143	6.9314256	0.005892406	0.00957348	0.0010464122	-1.6710914	6.3287888	7.302341	Multitasking_Read
15:29:49.194	-1.7789462	6.2251143	6.9314256	0.005892406	0.00957348	0.0010464122	-1.6710914	6.3287888	7.302341	Multitasking_Read
15:29:49.218	-1.7789462	6.2251143	6.9314256	0.005892406	0.00957348	0.0010464122	-1.6710914	6.3287888	7.302341	Multitasking_Read
15:29:49.240	-1.7789462	6.2251143	6.9314256	0.005892406	0.00957348	0.0010464122	-1.6710914	6.3287888	7.302341	Multitasking_Read
15:29:49.264	-1.7789462	6.2251143	6.9314256	0.005892406	0.00957348	0.0010464122	-1.6710914	6.3287888	7.302341	Multitasking_Read
15:29:49.288	-1.6185298	6.122161	7.206767	-0.0075466293	0.00957348	0.0047116037	-1.670454	6.3281193	7.303066	Multitasking_Read
15:29:49.310	-1.6185298	6.122161	7.206767	-0.0075466293	0.00957348	0.0047116037	-1.670454	6.3281193	7.303066	Multitasking_Read
15:29:49.334	-1.6185298	6.122161	7.206767	-0.0075466293	0.00957348	0.0047116037	-1.670454	6.3281193	7.303066	Multitasking_Read
15:29:49.357	-1.6185298	6.122161	7.206767	-0.0075466293	0.00957348	0.0047116037	-1.670454	6.3281193	7.303066	Multitasking_Read
15:29:49.381	-1.6185298	6.122161	7.206767	-0.0075466293	0.00957348	0.0047116037	-1.670454	6.3281193	7.303066	Multitasking_Read
15:29:49.405	-1.6185298	6.122161	7.206767	-0.0075466293	0.00957348	0.0047116037	-1.670454	6.3281193	7.303066	Multitasking_Read
15:29:49.427	-1.6185298	6.122161	7.206767	-0.0075466293	0.00957348	0.0047116037	-1.670454	6.3281193	7.303066	Multitasking_Read
15:29:49.449	-1.6185298	6.122161	7.206767	-0.0075466293	0.00957348	0.0047116037	-1.670454	6.3281193	7.303066	Multitasking_Read
15:29:49.473	-1.6400782	6.1317377	7.0942364	0.008335867	0.00957348	0.018150639	-1.6715372	6.328998	7.3020573	Multitasking_Read
15:29:49.496	-1.6400782	6.1317377	7.0942364	0.008335867	0.00957348	0.018150639	-1.6715372	6.328998	7.3020573	Multitasking_Read
15:29:49.520	-1.6400782	6.1317377	7.0942364	0.008335867	0.00957348	0.018150639	-1.6715372	6.328998	7.3020573	Multitasking_Read
15:29:49.544	-1.6400782	6.1317377	7.0942364	0.008335867	0.00957348	0.018150639	-1.6715372	6.328998	7.3020573	Multitasking_Read
15:29:49.568	-1.6400782	6.1317377	7.0942364	0.008335867	0.00957348	0.018150639	-1.6715372	6.328998	7.3020573	Multitasking_Read
15:29:49.591	-1.6400782	6.1317377	7.0942364	0.008335867	0.00957348	0.018150639	-1.6715372	6.328998	7.3020573	Multitasking_Read
15:29:49.615	-1.6400782	6.1317377	7.0942364	0.008335867	0.00957348	0.018150639	-1.6715372	6.328998	7.3020573	Multitasking_Read
15:29:49.639	-1.7310607	6.22272	7.142122	0.0040598107	-0.00081122905	0.014485448	-1.6807806	6.3237877	7.3044477	Multitasking_Read
15:29:49.663	-1.7310607	6.22272	7.142122	0.0040598107	-0.00081122905	0.014485448	-1.6807806	6.3237877	7.3044477	Multitasking_Read
15:29:49.686	-1.7310607	6.22272	7.142122	0.0040598107	-0.00081122905	0.014485448	-1.6807806	6.3237877	7.3044477	Multitasking_Read
15:29:49.711	-1.7310607	6.22272	7.142122	0.0040598107	-0.00081122905	0.014485448	-1.6807806	6.3237877	7.3044477	Multitasking_Read
15:29:49.735	-1.7310607	6.22272	7.142122	0.0040598107	-0.00081122905	0.014485448	-1.6807806	6.3237877	7.3044477	Multitasking_Read
15:29:49.759	-1.7310607	6.22272	7.142122	0.0040598107	-0.00081122905	0.014485448	-1.6807806	6.3237877	7.3044477	Multitasking_Read
15:29:49.782	-1.7310607	6.22272	7.142122	0.0040598107	-0.00081122905	0.014485448	-1.6807806	6.3237877	7.3044477	Multitasking_Read
15:29:49.804	-1.7310607	6.22272	7.142122	0.0040598107	-0.00081122905	0.014485448	-1.6807806	6.3237877	7.3044477	Multitasking_Read
15:29:49.828	-1.7047237	6.203566	7.067899	-0.002048842	-0.022191513	0.018150639	-1.6698861	6.32731	7.303898	Multitasking_Read
15:29:49.851	-1.7047237	6.203566	7.067899	-0.002048842	-0.022191513	0.018150639	-1.6698861	6.32731	7.303898	Multitasking_Read
15:29:49.875	-1.7047237	6.203566	7.067899	-0.002048842	-0.022191513	0.018150639	-1.6698861	6.32731	7.303898	Multitasking_Read
15:29:49.899	-1.7047237	6.203566	7.067899	-0.002048842	-0.022191513	0.018150639	-1.6698861	6.32731	7.303898	Multitasking_Read
15:29:49.923	-1.7047237	6.203566	7.067899	-0.002048842	-0.022191513	0.018150639	-1.6698861	6.32731	7.303898	Multitasking_Read
15:29:49.946	-1.7047237	6.203566	7.067899	-0.002048842	-0.022191513	0.018150639	-1.6698861	6.32731	7.303898	Multitasking_Read
15:29:49.970	-1.7047237	6.203566	7.067899	-0.002048842	-0.022191513	0.018150639	-1.6698861	6.32731	7.303898	Multitasking_Read
15:29:49.994	-1.7047237	6.203566	7.067899	-0.002048842	-0.022191513	0.018150639	-1.6698861	6.32731	7.303898	Multitasking_Read
15:29:50.019	-1.7310607	6.179623	6.9840994	-0.00021624629	-0.0014220943	0.037087463	-1.6703719	6.3320456	7.299684	Multitasking_Read
15:29:50.041	-1.7310607	6.179623	6.9840994	-0.00021624629	-0.0014220943	0.037087463	-1.6703719	6.3320456	7.299684	Multitasking_Read
15:29:50.065	-1.7310607	6.179623	6.9840994	-0.00021624629	-0.0014220943	0.037087463	-1.6703719	6.3320456	7.299684	Multitasking_Read
15:29:50.088	-1.7310607	6.179623	6.9840994	-0.00021624629	-0.0014220943	0.037087463	-1.6703719	6.3320456	7.299684	Multitasking_Read
15:29:50.113	-1.7310607	6.179623	6.9840994	-0.00021624629	-0.0014220943	0.037087463	-1.6703719	6.3320456	7.299684	Multitasking_Read
15:29:50.136	-1.7310607	6.179623	6.9840994	-0.00021624629	-0.0014220943	0.037087463	-1.6703719	6.3320456	7.299684	Multitasking_Read
15:29:50.160	-1.7310607	6.179623	6.9840994	-0.00021624629	-0.0014220943	0.037087463	-1.6703719	6.3320456	7.299684	Multitasking_Read
15:29:50.182	-1.690358	6.1700463	7.0702934	0.0040598107	0.0028539624	-0.011170893	-1.6618938	6.332237	7.301449	Multitasking_Read
15:29:50.206	-1.690358	6.1700463	7.0702934	0.0040598107	0.0028539624	-0.011170893	-1.6618938	6.332237	7.301449	Multitasking_Read
15:29:50.230	-1.690358	6.1700463	7.0702934	0.0040598107	0.0028539624	-0.011170893	-1.6618938	6.332237	7.301449	Multitasking_Read
15:29:50.253	-1.690358	6.1700463	7.0702934	0.0040598107	0.0028539624	-0.011170893	-1.6618938	6.332237	7.301449	Multitasking_Read
15:29:50.277	-1.690358	6.1700463	7.0702934	0.0040598107	0.0028539624	-0.011170893	-1.6618938	6.332237	7.301449	Multitasking_Read
15:29:50.301	-1.690358	6.1700463	7.0702934	0.0040598107	0.0028539624	-0.011170893	-1.6618938	6.332237	7.301449	Multitasking_Read
15:29:50.324	-1.690358	6.1700463	7.0702934	0.0040598107	0.0028539624	-0.011170893	-1.6618938	6.332237	7.301449	Multitasking_Read
15:29:50.348	-1.690358	6.1700463	7.0702934	0.0040598107	0.0028539624	-0.011170893	-1.6618938	6.332237	7.301449	Multitasking_Read
15:29:50.373	-1.541913	6.1030064	7.170853	-0.0057140337	0.0107952105	0.01692891	-1.6611266	6.3328094	7.30113	Multitasking_Read
15:29:50.395	-1.541913	6.1030064	7.170853	-0.0057140337	0.0107952105	0.01692891	-1.6611266	6.3328094	7.30113	Multitasking_Read
15:29:50.419	-1.541913	6.1030064	7.170853	-0.0057140337	0.0107952105	0.01692891	-1.6611266	6.3328094	7.30113	Multitasking_Read
15:29:50.443	-1.541913	6.1030064	7.170853	-0.0057140337	0.0107952105	0.01692891	-1.6611266	6.3328094	7.30113	Multitasking_Read
15:29:50.467	-1.541913	6.1030064	7.170853	-0.0057140337	0.0107952105	0.01692891	-1.6611266	6.3328094	7.30113	Multitasking_Read
15:29:50.490	-1.541913	6.1030064	7.170853	-0.0057140337	0.0107952105	0.01692891	-1.6611266	6.3328094	7.30113	Multitasking_Read
15:29:50.514	-1.541913	6.1030064	7.170853	-0.0057140337	0.0107952105	0.01692891	-1.6611266	6.3328094	7.30113	Multitasking_Read
15:29:50.537	-1.594587	6.1269493	6.9481854	0.0016163494	-0.0020329594	0.025481021	-1.6584895	6.334444	7.3003087	Multitasking_Read
15:29:50.561	-1.594587	6.1269493	6.9481854	0.0016163494	-0.0020329594	0.025481021	-1.6584895	6.334444	7.3003087	Multitasking_Read
15:29:50.585	-1.594587	6.1269493	6.9481854	0.0016163494	-0.0020329594	0.025481021	-1.6584895	6.334444	7.3003087	Multitasking_Read
15:29:50.608	-1.594587	6.1269493	6.9481854	0.0016163494	-0.0020329594	0.025481021	-1.6584895	6.334444	7.3003087	Multitasking_Read
15:29:50.632	-1.594587	6.1269493	6.9481854	0.0016163494	-0.0020329594	0.025481021	-1.6584895	6.334444	7.3003087	Multitasking_Read
15:29:50.655	-1.594587	6.1269493	6.9481854	0.0016163494	-0.0020329594	0.025481021	-1.6584895	6.334444	7.3003087	Multitasking_Read
15:29:50.678	-1.594587	6.1269493	6.9481854	0.0016163494	-0.0020329594	0.025481021	-1.6584895	6.334444	7.3003087	Multitasking_Read
15:29:50.701	-1.594587	6.1269493	6.9481854	0.0016163494	-0.0020329594	0.025481021	-1.6584895	6.334444	7.3003087	Multitasking_Read
15:29:50.725	-1.6065584	6.167652	7.024802	0.010168463	-0.008141612	0.0071550645	-1.6540549	6.332016	7.3034215	Multitasking_Read
15:29:50.749	-1.6065584	6.167652	7.024802	0.010168463	-0.008141612	0.0071550645	-1.6540549	6.332016	7.3034215	Multitasking_Read
15:29:50.771	-1.6065584	6.167652	7.024802	0.010168463	-0.008141612	0.0071550645	-1.6540549	6.332016	7.3034215	Multitasking_Read
15:29:50.794	-1.6065584	6.167652	7.024802	0.010168463	-0.008141612	0.0071550645	-1.6540549	6.332016	7.3034215	Multitasking_Read
15:29:50.817	-1.6065584	6.167652	7.024802	0.010168463	-0.008141612	0.0071550645	-1.6540549	6.332016	7.3034215	Multitasking_Read
15:29:50.839	-1.6065584	6.167652	7.024802	0.010168463	-0.008141612	0.0071550645	-1.6540549	6.332016	7.3034215	Multitasking_Read
15:29:50.861	-1.6065584	6.167652	7.024802	0.010168463	-0.008141612	0.0071550645	-1.6540549	6.332016	7.3034215	Multitasking_Read
15:29:50.885	-1.6065584	6.167652	7.024802	0.010168463	-0.008141612	0.0071550645	-1.6540549	6.332016	7.3034215	Multitasking_Read
15:29:50.909	-1.6783867	6.1652575	7.1756415	0.0040598107	0.0022430972	-0.004451375	-1.6579325	6.330459	7.3038898	Multitasking_Read
15:29:50.933	-1.6783867	6.1652575	7.1756415	0.0040598107	0.0022430972	-0.004451375	-1.6579325	6.330459	7.3038898	Multitasking_Read
15:29:50.955	-1.6783867	6.1652575	7.1756415	0.0040598107	0.0022430972	-0.004451375	-1.6579325	6.330459	7.3038898	Multitasking_Read
15:29:50.978	-1.6783867	6.1652575	7.1756415	0.0040598107	0.0022430972	-0.004451375	-1.6579325	6.330459	7.3038898	Multitasking_Read
15:29:51.002	-1.6783867	6.1652575	7.1756415	0.0040598107	0.0022430972	-0.004451375	-1.6579325	6.330459	7.3038898	Multitasking_Read
15:29:51.025	-1.6783867	6.1652575	7.1756415	0.0040598107	0.0022430972	-0.004451375	-1.6579325	6.330459	7.3038898	Multitasking_Read
15:29:51.049	-1.6783867	6.1652575	7.1756415	0.0040598107	0.0022430972	-0.004451375	-1.6579325	6.330459	7.3038898	Multitasking_Read
15:29:51.074	-1.6783867	6.1652575	7.1756415	0.0040598107	0.0022430972	-0.004451375	-1.6579325	6.330459	7.3038898	Multitasking_Read
15:29:51.097	-1.6448668	6.1484976	7.151699	-0.016709609	-0.013028534	0.008376795	-1.6575348	6.329786	7.3045673	Multitasking_Read
15:29:51.121	-1.6448668	6.1484976	7.151699	-0.016709609	-0.013028534	0.008376795	-1.6575348	6.329786	7.3045673	Multitasking_Read
15:29:51.145	-1.6448668	6.1484976	7.151699	-0.016709609	-0.013028534	0.008376795	-1.6575348	6.329786	7.3045673	Multitasking_Read
15:29:51.169	-1.6448668	6.1484976	7.151699	-0.016709609	-0.013028534	0.008376795	-1.6575348	6.329786	7.3045673	Multitasking_Read
15:29:51.192	-1.6448668	6.1484976	7.151699	-0.016709609	-0.013028534	0.008376795	-1.6575348	6.329786	7.3045673	Multitasking_Read
15:29:51.216	-1.6448668	6.1484976	7.151699	-0.016709609	-0.013028534	0.008376795	-1.6575348	6.329786	7.3045673	Multitasking_Read
15:29:51.240	-1.6448668	6.1484976	7.151699	-0.016709609	-0.013028534	0.008376795	-1.6575348	6.329786	7.3045673	Multitasking_Read
15:29:51.263	-1.6831752	6.1628633	7.0367737	-0.0051031685	0.019958189	-0.0013970488	-1.6513758	6.3308873	7.30501	Multitasking_Read
15:29:51.287	-1.6831752	6.1628633	7.0367737	-0.0051031685	0.019958189	-0.0013970488	-1.6513758	6.3308873	7.30501	Multitasking_Read
15:29:51.310	-1.6831752	6.1628633	7.0367737	-0.0051031685	0.019958189	-0.0013970488	-1.6513758	6.3308873	7.30501	Multitasking_Read
15:29:51.334	-1.6831752	6.1628633	7.0367737	-0.0051031685	0.019958189	-0.0013970488	-1.6513758	6.3308873	7.30501	Multitasking_Read
15:29:51.358	-1.6831752	6.1628633	7.0367737	-0.0051031685	0.019958189	-0.0013970488	-1.6513758	6.3308873	7.30501	Multitasking_Read
15:29:51.383	-1.6831752	6.1628633	7.0367737	-0.0051031685	0.019958189	-0.0013970488	-1.6513758	6.3308873	7.30501	Multitasking_Read
15:29:51.408	-1.6831752	6.1628633	7.0367737	-0.0051031685	0.019958189	-0.0013970488	-1.6513758	6.3308873	7.30501	Multitasking_Read
15:29:51.431	-1.6831752	6.1628633	7.0367737	-0.0051031685	0.019958189	-0.0013970488	-1.6513758	6.3308873	7.30501	Multitasking_Read
15:29:51.455	-1.6759924	6.143709	7.1564875	0.017498845	0.004686558	0.012041987	-1.6570605	6.32906	7.305302	Multitasking_Read
15:29:51.479	-1.6759924	6.143709	7.1564875	0.017498845	0.004686558	0.012041987	-1.6570605	6.32906	7.305302	Multitasking_Read
15:29:51.502	-1.6759924	6.143709	7.1564875	0.017498845	0.004686558	0.012041987	-1.6570605	6.32906	7.305302	Multitasking_Read
15:29:51.525	-1.6759924	6.143709	7.1564875	0.017498845	0.004686558	0.012041987	-1.6570605	6.32906	7.305302	Multitasking_Read
15:29:51.549	-1.6759924	6.143709	7.1564875	0.017498845	0.004686558	0.012041987	-1.6570605	6.32906	7.305302	Multitasking_Read
15:29:51.572	-1.6759924	6.143709	7.1564875	0.017498845	0.004686558	0.012041987	-1.6570605	6.32906	7.305302	Multitasking_Read
15:29:51.596	-1.6759924	6.143709	7.1564875	0.017498845	0.004686558	0.012041987	-1.6570605	6.32906	7.305302	Multitasking_Read
15:29:51.620	-1.6807809	6.1724405	7.065505	-0.0075466293	0.006519154	0.024259292	-1.6587633	6.332377	7.302042	Multitasking_Read
15:29:51.644	-1.6807809	6.1724405	7.065505	-0.0075466293	0.006519154	0.024259292	-1.6587633	6.332377	7.302042	Multitasking_Read
15:29:51.667	-1.6807809	6.1724405	7.065505	-0.0075466293	0.006519154	0.024259292	-1.6587633	6.332377	7.302042	Multitasking_Read
15:29:51.691	-1.6807809	6.1724405	7.065505	-0.0075466293	0.006519154	0.024259292	-1.6587633	6.332377	7.302042	Multitasking_Read
15:29:51.713	-1.6807809	6.1724405	7.065505	-0.0075466293	0.006519154	0.024259292	-1.6587633	6.332377	7.302042	Multitasking_Read
15:29:51.737	-1.6807809	6.1724405	7.065505	-0.0075466293	0.006519154	0.024259292	-1.6587633	6.332377	7.302042	Multitasking_Read
15:29:51.761	-1.6807809	6.1724405	7.065505	-0.0075466293	0.006519154	0.024259292	-1.6587633	6.332377	7.302042	Multitasking_Read
15:29:51.785	-1.6807809	6.1724405	7.065505	-0.0075466293	0.006519154	0.024259292	-1.6587633	6.332377	7.302042	Multitasking_Read
15:29:51.808	-1.6927522	6.1915946	7.127756	0.0016163494	0.00835175	0.01692891	-1.6555535	6.3309727	7.3039894	Multitasking_Read
15:29:51.831	-1.6927522	6.1915946	7.127756	0.0016163494	0.00835175	0.01692891	-1.6555535	6.3309727	7.3039894	Multitasking_Read
15:29:51.854	-1.6927522	6.1915946	7.127756	0.0016163494	0.00835175	0.01692891	-1.6555535	6.3309727	7.3039894	Multitasking_Read
15:29:51.879	-1.6927522	6.1915946	7.127756	0.0016163494	0.00835175	0.01692891	-1.6555535	6.3309727	7.3039894	Multitasking_Read
15:29:51.902	-1.6927522	6.1915946	7.127756	0.0016163494	0.00835175	0.01692891	-1.6555535	6.3309727	7.3039894	Multitasking_Read
15:29:51.926	-1.6927522	6.1915946	7.127756	0.0016163494	0.00835175	0.01692891	-1.6555535	6.3309727	7.3039894	Multitasking_Read
15:29:51.950	-1.6927522	6.1915946	7.127756	0.0016163494	0.00835175	0.01692891	-1.6555535	6.3309727	7.3039894	Multitasking_Read
15:29:51.973	-1.6927522	6.1915946	7.127756	0.0016163494	0.00835175	0.01692891	-1.6555535	6.3309727	7.3039894	Multitasking_Read
15:29:51.997	-1.7023294	6.1652575	6.881146	0.013833654	0.004686558	0.01937237	-1.6245798	6.341772	7.3015747	Multitasking_Read
15:29:52.021	-1.7023294	6.1652575	6.881146	0.013833654	0.004686558	0.01937237	-1.6245798	6.341772	7.3015747	Multitasking_Read
15:29:52.044	-1.7023294	6.1652575	6.881146	0.013833654	0.004686558	0.01937237	-1.6245798	6.341772	7.3015747	Multitasking_Read
15:29:52.068	-1.7023294	6.1652575	6.881146	0.013833654	0.004686558	0.01937237	-1.6245798	6.341772	7.3015747	Multitasking_Read
15:29:52.090	-1.7023294	6.1652575	6.881146	0.013833654	0.004686558	0.01937237	-1.6245798	6.341772	7.3015747	Multitasking_Read
15:29:52.114	-1.7023294	6.1652575	6.881146	0.013833654	0.004686558	0.01937237	-1.6245798	6.341772	7.3015747	Multitasking_Read
15:29:52.137	-1.7023294	6.1652575	6.881146	0.013833654	0.004686558	0.01937237	-1.6245798	6.341772	7.3015747	Multitasking_Read
15:29:52.161	-1.6831752	6.193989	6.981705	0.010779329	0.020569054	0.012041987	-1.6427503	6.3485823	7.2915807	Multitasking_Read
15:29:52.185	-1.6831752	6.193989	6.981705	0.010779329	0.020569054	0.012041987	-1.6427503	6.3485823	7.2915807	Multitasking_Read
15:29:52.208	-1.6831752	6.193989	6.981705	0.010779329	0.020569054	0.012041987	-1.6427503	6.3485823	7.2915807	Multitasking_Read
15:29:52.233	-1.6831752	6.193989	6.981705	0.010779329	0.020569054	0.012041987	-1.6427503	6.3485823	7.2915807	Multitasking_Read
15:29:52.255	-1.6831752	6.193989	6.981705	0.010779329	0.020569054	0.012041987	-1.6427503	6.3485823	7.2915807	Multitasking_Read
15:29:52.279	-1.6831752	6.193989	6.981705	0.010779329	0.020569054	0.012041987	-1.6427503	6.3485823	7.2915807	Multitasking_Read
15:29:52.303	-1.6831752	6.193989	6.981705	0.010779329	0.020569054	0.012041987	-1.6427503	6.3485823	7.2915807	Multitasking_Read
15:29:52.325	-1.6831752	6.193989	6.981705	0.010779329	0.020569054	0.012041987	-1.6427503	6.3485823	7.2915807	Multitasking_Read
15:29:52.350	-1.4676905	6.098218	6.8500204	-0.026483452	0.0071300194	0.029146213	-1.6318507	6.347076	7.295339	Multitasking_Read
15:29:52.374	-1.4676905	6.098218	6.8500204	-0.026483452	0.0071300194	0.029146213	-1.6318507	6.347076	7.295339	Multitasking_Read
15:29:52.397	-1.4676905	6.098218	6.8500204	-0.026483452	0.0071300194	0.029146213	-1.6318507	6.347076	7.295339	Multitasking_Read
15:29:52.421	-1.4676905	6.098218	6.8500204	-0.026483452	0.0071300194	0.029146213	-1.6318507	6.347076	7.295339	Multitasking_Read
15:29:52.444	-1.4676905	6.098218	6.8500204	-0.026483452	0.0071300194	0.029146213	-1.6318507	6.347076	7.295339	Multitasking_Read
15:29:52.466	-1.4676905	6.098218	6.8500204	-0.026483452	0.0071300194	0.029146213	-1.6318507	6.347076	7.295339	Multitasking_Read
15:29:52.489	-1.4676905	6.098218	6.8500204	-0.026483452	0.0071300194	0.029146213	-1.6318507	6.347076	7.295339	Multitasking_Read
15:29:52.512	-1.4676905	6.098218	6.8500204	-0.026483452	0.0071300194	0.029146213	-1.6318507	6.347076	7.295339	Multitasking_Read
15:29:52.536	-1.2953026	5.94259	6.7207294	-0.024039991	-0.028300164	0.01937237	-1.6250668	6.3259907	7.315142	Multitasking_Read
15:29:52.558	-1.2953026	5.94259	6.7207294	-0.024039991	-0.028300164	0.01937237	-1.6250668	6.3259907	7.315142	Multitasking_Read
15:29:52.582	-1.2953026	5.94259	6.7207294	-0.024039991	-0.028300164	0.01937237	-1.6250668	6.3259907	7.315142	Multitasking_Read
15:29:52.606	-1.2953026	5.94259	6.7207294	-0.024039991	-0.028300164	0.01937237	-1.6250668	6.3259907	7.315142	Multitasking_Read
15:29:52.629	-1.2953026	5.94259	6.7207294	-0.024039991	-0.028300164	0.01937237	-1.6250668	6.3259907	7.315142	Multitasking_Read
15:29:52.653	-1.2953026	5.94259	6.7207294	-0.024039991	-0.028300164	0.01937237	-1.6250668	6.3259907	7.315142	Multitasking_Read
15:29:52.677	-1.2953026	5.94259	6.7207294	-0.024039991	-0.028300164	0.01937237	-1.6250668	6.3259907	7.315142	Multitasking_Read
15:29:52.699	-1.8459859	6.282577	6.88354	0.009557597	-0.047847856	-0.032551177	-1.6575053	6.2889676	7.339746	Multitasking_Read
15:29:52.721	-1.8459859	6.282577	6.88354	0.009557597	-0.047847856	-0.032551177	-1.6575053	6.2889676	7.339746	Multitasking_Read
15:29:52.743	-1.8459859	6.282577	6.88354	0.009557597	-0.047847856	-0.032551177	-1.6575053	6.2889676	7.339746	Multitasking_Read
15:29:52.765	-1.8459859	6.282577	6.88354	0.009557597	-0.047847856	-0.032551177	-1.6575053	6.2889676	7.339746	Multitasking_Read
15:29:52.787	-1.8459859	6.282577	6.88354	0.009557597	-0.047847856	-0.032551177	-1.6575053	6.2889676	7.339746	Multitasking_Read
15:29:52.808	-1.8459859	6.282577	6.88354	0.009557597	-0.047847856	-0.032551177	-1.6575053	6.2889676	7.339746	Multitasking_Read
15:29:52.830	-1.8459859	6.282577	6.88354	0.009557597	-0.047847856	-0.032551177	-1.6575053	6.2889676	7.339746	Multitasking_Read
15:29:52.854	-1.8459859	6.282577	6.88354	0.009557597	-0.047847856	-0.032551177	-1.6575053	6.2889676	7.339746	Multitasking_Read
15:29:52.877	-1.0391153	5.834848	7.2546525	-0.0747418	0.032175496	0.034644	-1.6367009	6.3162055	7.321005	Multitasking_Read
15:29:52.901	-1.0391153	5.834848	7.2546525	-0.0747418	0.032175496	0.034644	-1.6367009	6.3162055	7.321005	Multitasking_Read
15:29:52.925	-1.0391153	5.834848	7.2546525	-0.0747418	0.032175496	0.034644	-1.6367009	6.3162055	7.321005	Multitasking_Read
15:29:52.949	-1.0391153	5.834848	7.2546525	-0.0747418	0.032175496	0.034644	-1.6367009	6.3162055	7.321005	Multitasking_Read
15:29:52.972	-1.0391153	5.834848	7.2546525	-0.0747418	0.032175496	0.034644	-1.6367009	6.3162055	7.321005	Multitasking_Read
15:29:52.996	-1.0391153	5.834848	7.2546525	-0.0747418	0.032175496	0.034644	-1.6367009	6.3162055	7.321005	Multitasking_Read
15:29:53.020	-1.0391153	5.834848	7.2546525	-0.0747418	0.032175496	0.034644	-1.6367009	6.3162055	7.321005	Multitasking_Read
15:29:53.044	-1.0391153	5.834848	7.2546525	-0.0747418	0.032175496	0.034644	-1.6367009	6.3162055	7.321005	Multitasking_Read
15:29:53.068	-1.8507744	6.016813	7.3647895	0.05537249	-0.06739554	0.0022681428	-1.5762242	6.2674036	7.3760104	Multitasking_Read
15:29:53.092	-1.8507744	6.016813	7.3647895	0.05537249	-0.06739554	0.0022681428	-1.5762242	6.2674036	7.3760104	Multitasking_Read
15:29:53.114	-1.8507744	6.016813	7.3647895	0.05537249	-0.06739554	0.0022681428	-1.5762242	6.2674036	7.3760104	Multitasking_Read
15:29:53.141	-1.8507744	6.016813	7.3647895	0.05537249	-0.06739554	0.0022681428	-1.5762242	6.2674036	7.3760104	Multitasking_Read
15:29:53.163	-1.8507744	6.016813	7.3647895	0.05537249	-0.06739554	0.0022681428	-1.5762242	6.2674036	7.3760104	Multitasking_Read
15:29:53.186	-1.8507744	6.016813	7.3647895	0.05537249	-0.06739554	0.0022681428	-1.5762242	6.2674036	7.3760104	Multitasking_Read
15:29:53.210	-1.8507744	6.016813	7.3647895	0.05537249	-0.06739554	0.0022681428	-1.5762242	6.2674036	7.3760104	Multitasking_Read
15:29:53.233	-1.8507744	6.016813	7.3647895	0.05537249	-0.06739554	0.0022681428	-1.5762242	6.2674036	7.3760104	Multitasking_Read
15:29:53.258	-1.759792	6.0048413	6.6225643	0.008946733	0.015071267	-0.048433673	-1.5802789	6.32997	7.3215094	Multitasking_Read
15:29:53.281	-1.759792	6.0048413	6.6225643	0.008946733	0.015071267	-0.048433673	-1.5802789	6.32997	7.3215094	Multitasking_Read
15:29:53.305	-1.759792	6.0048413	6.6225643	0.008946733	0.015071267	-0.048433673	-1.5802789	6.32997	7.3215094	Multitasking_Read
15:29:53.329	-1.759792	6.0048413	6.6225643	0.008946733	0.015071267	-0.048433673	-1.5802789	6.32997	7.3215094	Multitasking_Read
15:29:53.353	-1.759792	6.0048413	6.6225643	0.008946733	0.015071267	-0.048433673	-1.5802789	6.32997	7.3215094	Multitasking_Read
15:29:53.375	-1.759792	6.0048413	6.6225643	0.008946733	0.015071267	-0.048433673	-1.5802789	6.32997	7.3215094	Multitasking_Read
15:29:53.401	-1.759792	6.0048413	6.6225643	0.008946733	0.015071267	-0.048433673	-1.5802789	6.32997	7.3215094	Multitasking_Read
15:29:53.425	-1.5850099	6.2777886	7.285778	-0.021596529	0.021790786	0.0010464122	-1.6976141	6.3359714	7.2899823	Multitasking_Read
15:29:53.449	-1.5850099	6.2777886	7.285778	-0.021596529	0.021790786	0.0010464122	-1.6976141	6.3359714	7.2899823	Multitasking_Read
15:29:53.471	-1.5850099	6.2777886	7.285778	-0.021596529	0.021790786	0.0010464122	-1.6976141	6.3359714	7.2899823	Multitasking_Read
15:29:53.495	-1.5850099	6.2777886	7.285778	-0.021596529	0.021790786	0.0010464122	-1.6976141	6.3359714	7.2899823	Multitasking_Read
15:29:53.520	-1.5850099	6.2777886	7.285778	-0.021596529	0.021790786	0.0010464122	-1.6976141	6.3359714	7.2899823	Multitasking_Read
15:29:53.544	-1.5850099	6.2777886	7.285778	-0.021596529	0.021790786	0.0010464122	-1.6976141	6.3359714	7.2899823	Multitasking_Read
15:29:53.566	-1.5850099	6.2777886	7.285778	-0.021596529	0.021790786	0.0010464122	-1.6976141	6.3359714	7.2899823	Multitasking_Read
15:29:53.589	-1.5850099	6.2777886	7.285778	-0.021596529	0.021790786	0.0010464122	-1.6976141	6.3359714	7.2899823	Multitasking_Read
15:29:53.613	-1.8076775	6.3352513	7.6042166	-0.0069357636	-0.0417392	0.103671774	-1.6664587	6.3518	7.283392	Multitasking_Read
15:29:53.637	-1.8076775	6.3352513	7.6042166	-0.0069357636	-0.0417392	0.103671774	-1.6664587	6.3518	7.283392	Multitasking_Read
15:29:53.661	-1.8076775	6.3352513	7.6042166	-0.0069357636	-0.0417392	0.103671774	-1.6664587	6.3518	7.283392	Multitasking_Read
15:29:53.685	-1.8076775	6.3352513	7.6042166	-0.0069357636	-0.0417392	0.103671774	-1.6664587	6.3518	7.283392	Multitasking_Read
15:29:53.709	-1.8076775	6.3352513	7.6042166	-0.0069357636	-0.0417392	0.103671774	-1.6664587	6.3518	7.283392	Multitasking_Read
15:29:53.732	-1.8076775	6.3352513	7.6042166	-0.0069357636	-0.0417392	0.103671774	-1.6664587	6.3518	7.283392	Multitasking_Read
15:29:53.757	-1.8076775	6.3352513	7.6042166	-0.0069357636	-0.0417392	0.103671774	-1.6664587	6.3518	7.283392	Multitasking_Read
15:29:53.780	-1.8100717	6.2586346	7.398309	-0.0747418	0.0034648278	0.060911205	-1.5847608	6.377419	7.279241	Multitasking_Read
15:29:53.802	-1.8100717	6.2586346	7.398309	-0.0747418	0.0034648278	0.060911205	-1.5847608	6.377419	7.279241	Multitasking_Read
15:29:53.826	-1.8100717	6.2586346	7.398309	-0.0747418	0.0034648278	0.060911205	-1.5847608	6.377419	7.279241	Multitasking_Read
15:29:53.850	-1.8100717	6.2586346	7.398309	-0.0747418	0.0034648278	0.060911205	-1.5847608	6.377419	7.279241	Multitasking_Read
15:29:53.873	-1.8100717	6.2586346	7.398309	-0.0747418	0.0034648278	0.060911205	-1.5847608	6.377419	7.279241	Multitasking_Read
15:29:53.897	-1.8100717	6.2586346	7.398309	-0.0747418	0.0034648278	0.060911205	-1.5847608	6.377419	7.279241	Multitasking_Read
15:29:53.920	-1.8100717	6.2586346	7.398309	-0.0747418	0.0034648278	0.060911205	-1.5847608	6.377419	7.279241	Multitasking_Read
15:29:53.943	-1.8100717	6.2586346	7.398309	-0.0747418	0.0034648278	0.060911205	-1.5847608	6.377419	7.279241	Multitasking_Read
15:29:53.965	-0.96489275	6.091035	6.9912825	-0.027094316	-0.010585072	0.09695225	-1.478484	6.3559012	7.320306	Multitasking_Read
15:29:53.987	-0.96489275	6.091035	6.9912825	-0.027094316	-0.010585072	0.09695225	-1.478484	6.3559012	7.320306	Multitasking_Read
15:29:54.011	-0.96489275	6.091035	6.9912825	-0.027094316	-0.010585072	0.09695225	-1.478484	6.3559012	7.320306	Multitasking_Read
15:29:54.035	-0.96489275	6.091035	6.9912825	-0.027094316	-0.010585072	0.09695225	-1.478484	6.3559012	7.320306	Multitasking_Read
15:29:54.059	-0.96489275	6.091035	6.9912825	-0.027094316	-0.010585072	0.09695225	-1.478484	6.3559012	7.320306	Multitasking_Read
15:29:54.081	-0.96489275	6.091035	6.9912825	-0.027094316	-0.010585072	0.09695225	-1.478484	6.3559012	7.320306	Multitasking_Read
15:29:54.106	-0.96489275	6.091035	6.9912825	-0.027094316	-0.010585072	0.09695225	-1.478484	6.3559012	7.320306	Multitasking_Read
15:29:54.130	-0.96489275	6.091035	6.9912825	-0.027094316	-0.010585072	0.09695225	-1.478484	6.3559012	7.320306	Multitasking_Read
15:29:54.154	-1.3862851	6.177229	7.0367737	0.03215961	-0.09305188	-0.020944737	-1.3864146	6.353596	7.3402987	Multitasking_Read
15:29:54.178	-1.3862851	6.177229	7.0367737	0.03215961	-0.09305188	-0.020944737	-1.3864146	6.353596	7.3402987	Multitasking_Read
15:29:54.200	-1.3862851	6.177229	7.0367737	0.03215961	-0.09305188	-0.020944737	-1.3864146	6.353596	7.3402987	Multitasking_Read
15:29:54.225	-1.3862851	6.177229	7.0367737	0.03215961	-0.09305188	-0.020944737	-1.3864146	6.353596	7.3402987	Multitasking_Read
15:29:54.248	-1.3862851	6.177229	7.0367737	0.03215961	-0.09305188	-0.020944737	-1.3864146	6.353596	7.3402987	Multitasking_Read
15:29:54.273	-1.3862851	6.177229	7.0367737	0.03215961	-0.09305188	-0.020944737	-1.3864146	6.353596	7.3402987	Multitasking_Read
15:29:54.295	-1.3862851	6.177229	7.0367737	0.03215961	-0.09305188	-0.020944737	-1.3864146	6.353596	7.3402987	Multitasking_Read
15:29:54.318	-1.462902	6.203566	7.1349387	-0.061302774	0.01873646	-0.064927034	-1.3986139	6.3413887	7.3485374	Multitasking_Read
15:29:54.342	-1.462902	6.203566	7.1349387	-0.061302774	0.01873646	-0.064927034	-1.3986139	6.3413887	7.3485374	Multitasking_Read
15:29:54.366	-1.462902	6.203566	7.1349387	-0.061302774	0.01873646	-0.064927034	-1.3986139	6.3413887	7.3485374	Multitasking_Read
15:29:54.390	-1.462902	6.203566	7.1349387	-0.061302774	0.01873646	-0.064927034	-1.3986139	6.3413887	7.3485374	Multitasking_Read
15:29:54.414	-1.462902	6.203566	7.1349387	-0.061302774	0.01873646	-0.064927034	-1.3986139	6.3413887	7.3485374	Multitasking_Read
15:29:54.438	-1.462902	6.203566	7.1349387	-0.061302774	0.01873646	-0.064927034	-1.3986139	6.3413887	7.3485374	Multitasking_Read
15:29:54.462	-1.462902	6.203566	7.1349387	-0.061302774	0.01873646	-0.064927034	-1.3986139	6.3413887	7.3485374	Multitasking_Read
15:29:54.484	-1.462902	6.203566	7.1349387	-0.061302774	0.01873646	-0.064927034	-1.3986139	6.3413887	7.3485374	Multitasking_Read
15:29:54.509	-1.6257126	6.0886407	7.1660647	0.013222788	0.045003667	-0.039270695	-1.4925016	6.2854137	7.378099	Multitasking_Read
15:29:54.533	-1.6257126	6.0886407	7.1660647	0.013222788	0.045003667	-0.039270695	-1.4925016	6.2854137	7.378099	Multitasking_Read
15:29:54.557	-1.6257126	6.0886407	7.1660647	0.013222788	0.045003667	-0.039270695	-1.4925016	6.2854137	7.378099	Multitasking_Read
15:29:54.581	-1.6257126	6.0886407	7.1660647	0.013222788	0.045003667	-0.039270695	-1.4925016	6.2854137	7.378099	Multitasking_Read
15:29:54.605	-1.6257126	6.0886407	7.1660647	0.013222788	0.045003667	-0.039270695	-1.4925016	6.2854137	7.378099	Multitasking_Read
15:29:54.629	-1.6257126	6.0886407	7.1660647	0.013222788	0.045003667	-0.039270695	-1.4925016	6.2854137	7.378099	Multitasking_Read
15:29:54.653	-1.6257126	6.0886407	7.1660647	0.013222788	0.045003667	-0.039270695	-1.4925016	6.2854137	7.378099	Multitasking_Read
15:29:54.677	-1.6257126	6.0886407	7.1660647	0.013222788	0.045003667	-0.039270695	-1.4925016	6.2854137	7.378099	Multitasking_Read
15:29:54.702	-1.6927522	6.0335727	7.127756	-0.013044416	0.044392798	-0.074700885	-1.5840076	6.2541094	7.3856134	Multitasking_Read
15:29:54.726	-1.6927522	6.0335727	7.127756	-0.013044416	0.044392798	-0.074700885	-1.5840076	6.2541094	7.3856134	Multitasking_Read
15:29:54.750	-1.6927522	6.0335727	7.127756	-0.013044416	0.044392798	-0.074700885	-1.5840076	6.2541094	7.3856134	Multitasking_Read
15:29:54.772	-1.6927522	6.0335727	7.127756	-0.013044416	0.044392798	-0.074700885	-1.5840076	6.2541094	7.3856134	Multitasking_Read
15:29:54.796	-1.6927522	6.0335727	7.127756	-0.013044416	0.044392798	-0.074700885	-1.5840076	6.2541094	7.3856134	Multitasking_Read
15:29:54.821	-1.6927522	6.0335727	7.127756	-0.013044416	0.044392798	-0.074700885	-1.5840076	6.2541094	7.3856134	Multitasking_Read
15:29:54.844	-1.6927522	6.0335727	7.127756	-0.013044416	0.044392798	-0.074700885	-1.5840076	6.2541094	7.3856134	Multitasking_Read
15:29:54.868	-1.8747171	6.138921	7.2546525	0.022996634	-0.022191513	0.015096312	-1.7047789	6.213725	7.3928103	Multitasking_Read
15:29:54.892	-1.8747171	6.138921	7.2546525	0.022996634	-0.022191513	0.015096312	-1.7047789	6.213725	7.3928103	Multitasking_Read
15:29:54.915	-1.8747171	6.138921	7.2546525	0.022996634	-0.022191513	0.015096312	-1.7047789	6.213725	7.3928103	Multitasking_Read
15:29:54.940	-1.8747171	6.138921	7.2546525	0.022996634	-0.022191513	0.015096312	-1.7047789	6.213725	7.3928103	Multitasking_Read
15:29:54.964	-1.8747171	6.138921	7.2546525	0.022996634	-0.022191513	0.015096312	-1.7047789	6.213725	7.3928103	Multitasking_Read
15:29:54.988	-1.8747171	6.138921	7.2546525	0.022996634	-0.022191513	0.015096312	-1.7047789	6.213725	7.3928103	Multitasking_Read
15:29:55.011	-1.8747171	6.138921	7.2546525	0.022996634	-0.022191513	0.015096312	-1.7047789	6.213725	7.3928103	Multitasking_Read
15:29:55.035	-1.8747171	6.138921	7.2546525	0.022996634	-0.022191513	0.015096312	-1.7047789	6.213725	7.3928103	Multitasking_Read
15:29:55.060	-1.6927522	5.9976583	7.233104	-0.024650857	0.027288573	0.008376795	-1.7245214	6.223436	7.3800545	Multitasking_Read
15:29:55.084	-1.6927522	5.9976583	7.233104	-0.024650857	0.027288573	0.008376795	-1.7245214	6.223436	7.3800545	Multitasking_Read
15:29:55.107	-1.6927522	5.9976583	7.233104	-0.024650857	0.027288573	0.008376795	-1.7245214	6.223436	7.3800545	Multitasking_Read
15:29:55.131	-1.6927522	5.9976583	7.233104	-0.024650857	0.027288573	0.008376795	-1.7245214	6.223436	7.3800545	Multitasking_Read
15:29:55.153	-1.6927522	5.9976583	7.233104	-0.024650857	0.027288573	0.008376795	-1.7245214	6.223436	7.3800545	Multitasking_Read
15:29:55.178	-1.6927522	5.9976583	7.233104	-0.024650857	0.027288573	0.008376795	-1.7245214	6.223436	7.3800545	Multitasking_Read
15:29:55.203	-1.6927522	5.9976583	7.233104	-0.024650857	0.027288573	0.008376795	-1.7245214	6.223436	7.3800545	Multitasking_Read
15:29:55.226	-1.8004947	6.0862465	6.979311	0.020553172	0.00835175	0.024870157	-1.730073	6.222211	7.379788	Multitasking_Read
15:29:55.249	-1.8004947	6.0862465	6.979311	0.020553172	0.00835175	0.024870157	-1.730073	6.222211	7.379788	Multitasking_Read
15:29:55.273	-1.8004947	6.0862465	6.979311	0.020553172	0.00835175	0.024870157	-1.730073	6.222211	7.379788	Multitasking_Read
15:29:55.298	-1.8004947	6.0862465	6.979311	0.020553172	0.00835175	0.024870157	-1.730073	6.222211	7.379788	Multitasking_Read
15:29:55.320	-1.8004947	6.0862465	6.979311	0.020553172	0.00835175	0.024870157	-1.730073	6.222211	7.379788	Multitasking_Read
15:29:55.344	-1.8004947	6.0862465	6.979311	0.020553172	0.00835175	0.024870157	-1.730073	6.222211	7.379788	Multitasking_Read
15:29:55.367	-1.8004947	6.0862465	6.979311	0.020553172	0.00835175	0.024870157	-1.730073	6.222211	7.379788	Multitasking_Read
15:29:55.391	-1.8004947	6.0862465	6.979311	0.020553172	0.00835175	0.024870157	-1.730073	6.222211	7.379788	Multitasking_Read
15:29:55.416	-1.6257126	6.016813	7.185219	0.0034489452	-0.016693726	0.013263716	-1.7060221	6.2324705	7.37673	Multitasking_Read
15:29:55.438	-1.6257126	6.016813	7.185219	0.0034489452	-0.016693726	0.013263716	-1.7060221	6.2324705	7.37673	Multitasking_Read
15:29:55.462	-1.6257126	6.016813	7.185219	0.0034489452	-0.016693726	0.013263716	-1.7060221	6.2324705	7.37673	Multitasking_Read
15:29:55.485	-1.6257126	6.016813	7.185219	0.0034489452	-0.016693726	0.013263716	-1.7060221	6.2324705	7.37673	Multitasking_Read
15:29:55.509	-1.6257126	6.016813	7.185219	0.0034489452	-0.016693726	0.013263716	-1.7060221	6.2324705	7.37673	Multitasking_Read
15:29:55.532	-1.6257126	6.016813	7.185219	0.0034489452	-0.016693726	0.013263716	-1.7060221	6.2324705	7.37673	Multitasking_Read
15:29:55.556	-1.6257126	6.016813	7.185219	0.0034489452	-0.016693726	0.013263716	-1.7060221	6.2324705	7.37673	Multitasking_Read
15:29:55.580	-1.7358493	6.122161	7.151699	-0.0051031685	0.010184345	-0.006283971	-1.6955311	6.235376	7.37669	Multitasking_Read
15:29:55.604	-1.7358493	6.122161	7.151699	-0.0051031685	0.010184345	-0.006283971	-1.6955311	6.235376	7.37669	Multitasking_Read
15:29:55.628	-1.7358493	6.122161	7.151699	-0.0051031685	0.010184345	-0.006283971	-1.6955311	6.235376	7.37669	Multitasking_Read
15:29:55.652	-1.7358493	6.122161	7.151699	-0.0051031685	0.010184345	-0.006283971	-1.6955311	6.235376	7.37669	Multitasking_Read
15:29:55.676	-1.7358493	6.122161	7.151699	-0.0051031685	0.010184345	-0.006283971	-1.6955311	6.235376	7.37669	Multitasking_Read
15:29:55.699	-1.7358493	6.122161	7.151699	-0.0051031685	0.010184345	-0.006283971	-1.6955311	6.235376	7.37669	Multitasking_Read
15:29:55.721	-1.7358493	6.122161	7.151699	-0.0051031685	0.010184345	-0.006283971	-1.6955311	6.235376	7.37669	Multitasking_Read
15:29:55.743	-1.7358493	6.122161	7.151699	-0.0051031685	0.010184345	-0.006283971	-1.6955311	6.235376	7.37669	Multitasking_Read
15:29:55.766	-1.6161355	6.0599093	7.3025384	-0.015487878	0.001632232	0.0071550645	-1.705841	6.2335215	7.3758864	Multitasking_Read
15:29:55.787	-1.6161355	6.0599093	7.3025384	-0.015487878	0.001632232	0.0071550645	-1.705841	6.2335215	7.3758864	Multitasking_Read
15:29:55.809	-1.6161355	6.0599093	7.3025384	-0.015487878	0.001632232	0.0071550645	-1.705841	6.2335215	7.3758864	Multitasking_Read
15:29:55.831	-1.6161355	6.0599093	7.3025384	-0.015487878	0.001632232	0.0071550645	-1.705841	6.2335215	7.3758864	Multitasking_Read
15:29:55.854	-1.6161355	6.0599093	7.3025384	-0.015487878	0.001632232	0.0071550645	-1.705841	6.2335215	7.3758864	Multitasking_Read
15:29:55.878	-1.6161355	6.0599093	7.3025384	-0.015487878	0.001632232	0.0071550645	-1.705841	6.2335215	7.3758864	Multitasking_Read
15:29:55.902	-1.6161355	6.0599093	7.3025384	-0.015487878	0.001632232	0.0071550645	-1.705841	6.2335215	7.3758864	Multitasking_Read
15:29:55.926	-1.6161355	6.0599093	7.3025384	-0.015487878	0.001632232	0.0071550645	-1.705841	6.2335215	7.3758864	Multitasking_Read
15:29:55.950	-1.7190893	6.0407553	7.0774765	0.010779329	0.016903864	0.010209391	-1.7212703	6.2291594	7.375979	Multitasking_Read
15:29:55.974	-1.7190893	6.0407553	7.0774765	0.010779329	0.016903864	0.010209391	-1.7212703	6.2291594	7.375979	Multitasking_Read
15:29:55.997	-1.7190893	6.0407553	7.0774765	0.010779329	0.016903864	0.010209391	-1.7212703	6.2291594	7.375979	Multitasking_Read
15:29:56.021	-1.7190893	6.0407553	7.0774765	0.010779329	0.016903864	0.010209391	-1.7212703	6.2291594	7.375979	Multitasking_Read
15:29:56.045	-1.7190893	6.0407553	7.0774765	0.010779329	0.016903864	0.010209391	-1.7212703	6.2291594	7.375979	Multitasking_Read
15:29:56.069	-1.7190893	6.0407553	7.0774765	0.010779329	0.016903864	0.010209391	-1.7212703	6.2291594	7.375979	Multitasking_Read
15:29:56.091	-1.7190893	6.0407553	7.0774765	0.010779329	0.016903864	0.010209391	-1.7212703	6.2291594	7.375979	Multitasking_Read
15:29:56.117	-1.7190893	6.0407553	7.0774765	0.010779329	0.016903864	0.010209391	-1.7212703	6.2291594	7.375979	Multitasking_Read
15:29:56.141	-1.690358	6.0479383	6.986494	0.008335867	0.004075693	-0.0007861836	-1.7342646	6.222426	7.3786206	Multitasking_Read
15:29:56.165	-1.690358	6.0479383	6.986494	0.008335867	0.004075693	-0.0007861836	-1.7342646	6.222426	7.3786206	Multitasking_Read
15:29:56.189	-1.690358	6.0479383	6.986494	0.008335867	0.004075693	-0.0007861836	-1.7342646	6.222426	7.3786206	Multitasking_Read
15:29:56.213	-1.690358	6.0479383	6.986494	0.008335867	0.004075693	-0.0007861836	-1.7342646	6.222426	7.3786206	Multitasking_Read
15:29:56.237	-1.690358	6.0479383	6.986494	0.008335867	0.004075693	-0.0007861836	-1.7342646	6.222426	7.3786206	Multitasking_Read
15:29:56.261	-1.690358	6.0479383	6.986494	0.008335867	0.004075693	-0.0007861836	-1.7342646	6.222426	7.3786206	Multitasking_Read
15:29:56.285	-1.690358	6.0479383	6.986494	0.008335867	0.004075693	-0.0007861836	-1.7342646	6.222426	7.3786206	Multitasking_Read
15:29:56.309	-1.6712039	6.0096297	7.1971903	-0.014877012	-0.011806804	0.026091887	-1.7444487	6.217386	7.380471	Multitasking_Read
15:29:56.333	-1.6712039	6.0096297	7.1971903	-0.014877012	-0.011806804	0.026091887	-1.7444487	6.217386	7.380471	Multitasking_Read
15:29:56.357	-1.6712039	6.0096297	7.1971903	-0.014877012	-0.011806804	0.026091887	-1.7444487	6.217386	7.380471	Multitasking_Read
15:29:56.383	-1.6712039	6.0096297	7.1971903	-0.014877012	-0.011806804	0.026091887	-1.7444487	6.217386	7.380471	Multitasking_Read
15:29:56.407	-1.6712039	6.0096297	7.1971903	-0.014877012	-0.011806804	0.026091887	-1.7444487	6.217386	7.380471	Multitasking_Read
15:29:56.429	-1.6712039	6.0096297	7.1971903	-0.014877012	-0.011806804	0.026091887	-1.7444487	6.217386	7.380471	Multitasking_Read
15:29:56.453	-1.6712039	6.0096297	7.1971903	-0.014877012	-0.011806804	0.026091887	-1.7444487	6.217386	7.380471	Multitasking_Read
15:29:56.477	-1.802889	6.0455437	7.022408	0.011390193	0.006519154	-0.002007914	-1.7498585	6.2176504	7.378965	Multitasking_Read
15:29:56.501	-1.802889	6.0455437	7.022408	0.011390193	0.006519154	-0.002007914	-1.7498585	6.2176504	7.378965	Multitasking_Read
15:29:56.525	-1.802889	6.0455437	7.022408	0.011390193	0.006519154	-0.002007914	-1.7498585	6.2176504	7.378965	Multitasking_Read
15:29:56.549	-1.802889	6.0455437	7.022408	0.011390193	0.006519154	-0.002007914	-1.7498585	6.2176504	7.378965	Multitasking_Read
15:29:56.573	-1.802889	6.0455437	7.022408	0.011390193	0.006519154	-0.002007914	-1.7498585	6.2176504	7.378965	Multitasking_Read
15:29:56.597	-1.802889	6.0455437	7.022408	0.011390193	0.006519154	-0.002007914	-1.7498585	6.2176504	7.378965	Multitasking_Read
15:29:56.621	-1.802889	6.0455437	7.022408	0.011390193	0.006519154	-0.002007914	-1.7498585	6.2176504	7.378965	Multitasking_Read
15:29:56.643	-1.802889	6.0455437	7.022408	0.011390193	0.006519154	-0.002007914	-1.7498585	6.2176504	7.378965	Multitasking_Read
15:29:56.667	-1.7669748	6.062304	7.2187386	0.0065032714	-0.007530747	0.018150639	-1.7573633	6.2168074	7.3778915	Multitasking_Read
15:29:56.691	-1.7669748	6.062304	7.2187386	0.0065032714	-0.007530747	0.018150639	-1.7573633	6.2168074	7.3778915	Multitasking_Read
15:29:56.715	-1.7669748	6.062304	7.2187386	0.0065032714	-0.007530747	0.018150639	-1.7573633	6.2168074	7.3778915	Multitasking_Read
15:29:56.739	-1.7669748	6.062304	7.2187386	0.0065032714	-0.007530747	0.018150639	-1.7573633	6.2168074	7.3778915	Multitasking_Read
15:29:56.763	-1.7669748	6.062304	7.2187386	0.0065032714	-0.007530747	0.018150639	-1.7573633	6.2168074	7.3778915	Multitasking_Read
15:29:56.785	-1.7669748	6.062304	7.2187386	0.0065032714	-0.007530747	0.018150639	-1.7573633	6.2168074	7.3778915	Multitasking_Read
15:29:56.809	-1.7669748	6.062304	7.2187386	0.0065032714	-0.007530747	0.018150639	-1.7573633	6.2168074	7.3778915	Multitasking_Read
15:29:56.834	-1.7669748	6.062304	7.2187386	0.0065032714	-0.007530747	0.018150639	-1.7573633	6.2168074	7.3778915	Multitasking_Read
15:29:56.858	-1.7717633	6.0670924	7.2785954	-0.00876836	0.004075693	0.005322469	-1.7514274	6.2188535	7.3775787	Multitasking_Read
15:29:56.881	-1.7717633	6.0670924	7.2785954	-0.00876836	0.004075693	0.005322469	-1.7514274	6.2188535	7.3775787	Multitasking_Read
15:29:56.905	-1.7717633	6.0670924	7.2785954	-0.00876836	0.004075693	0.005322469	-1.7514274	6.2188535	7.3775787	Multitasking_Read
15:29:56.929	-1.7717633	6.0670924	7.2785954	-0.00876836	0.004075693	0.005322469	-1.7514274	6.2188535	7.3775787	Multitasking_Read
15:29:56.953	-1.7717633	6.0670924	7.2785954	-0.00876836	0.004075693	0.005322469	-1.7514274	6.2188535	7.3775787	Multitasking_Read
15:29:56.977	-1.7717633	6.0670924	7.2785954	-0.00876836	0.004075693	0.005322469	-1.7514274	6.2188535	7.3775787	Multitasking_Read
15:29:57.001	-1.7717633	6.0670924	7.2785954	-0.00876836	0.004075693	0.005322469	-1.7514274	6.2188535	7.3775787	Multitasking_Read
15:29:57.024	-1.5538844	6.038361	6.9840994	-0.00082711154	-0.022191513	0.019983234	-1.7469623	6.2259026	7.372692	Multitasking_Read
15:29:57.048	-1.5538844	6.038361	6.9840994	-0.00082711154	-0.022191513	0.019983234	-1.7469623	6.2259026	7.372692	Multitasking_Read
15:29:57.071	-1.5538844	6.038361	6.9840994	-0.00082711154	-0.022191513	0.019983234	-1.7469623	6.2259026	7.372692	Multitasking_Read
15:29:57.095	-1.5538844	6.038361	6.9840994	-0.00082711154	-0.022191513	0.019983234	-1.7469623	6.2259026	7.372692	Multitasking_Read
15:29:57.119	-1.5538844	6.038361	6.9840994	-0.00082711154	-0.022191513	0.019983234	-1.7469623	6.2259026	7.372692	Multitasking_Read
15:29:57.143	-1.5538844	6.038361	6.9840994	-0.00082711154	-0.022191513	0.019983234	-1.7469623	6.2259026	7.372692	Multitasking_Read
15:29:57.167	-1.5538844	6.038361	6.9840994	-0.00082711154	-0.022191513	0.019983234	-1.7469623	6.2259026	7.372692	Multitasking_Read
15:29:57.191	-1.5538844	6.038361	6.9840994	-0.00082711154	-0.022191513	0.019983234	-1.7469623	6.2259026	7.372692	Multitasking_Read
15:29:57.215	-1.8579572	6.1293435	7.1540933	0.008946733	0.0010213667	-0.007505701	-1.7539465	6.219735	7.3762355	Multitasking_Read
15:29:57.238	-1.8579572	6.1293435	7.1540933	0.008946733	0.0010213667	-0.007505701	-1.7539465	6.219735	7.3762355	Multitasking_Read
15:29:57.262	-1.8579572	6.1293435	7.1540933	0.008946733	0.0010213667	-0.007505701	-1.7539465	6.219735	7.3762355	Multitasking_Read
15:29:57.286	-1.8579572	6.1293435	7.1540933	0.008946733	0.0010213667	-0.007505701	-1.7539465	6.219735	7.3762355	Multitasking_Read
15:29:57.309	-1.8579572	6.1293435	7.1540933	0.008946733	0.0010213667	-0.007505701	-1.7539465	6.219735	7.3762355	Multitasking_Read
15:29:57.333	-1.8579572	6.1293435	7.1540933	0.008946733	0.0010213667	-0.007505701	-1.7539465	6.219735	7.3762355	Multitasking_Read
15:29:57.357	-1.8579572	6.1293435	7.1540933	0.008946733	0.0010213667	-0.007505701	-1.7539465	6.219735	7.3762355	Multitasking_Read
15:29:57.382	-1.8675344	6.081458	7.23071	0.0065032714	-0.0038655554	0.018761504	-1.7631166	6.223848	7.3705773	Multitasking_Read
15:29:57.407	-1.8675344	6.081458	7.23071	0.0065032714	-0.0038655554	0.018761504	-1.7631166	6.223848	7.3705773	Multitasking_Read
15:29:57.429	-1.8675344	6.081458	7.23071	0.0065032714	-0.0038655554	0.018761504	-1.7631166	6.223848	7.3705773	Multitasking_Read
15:29:57.452	-1.8675344	6.081458	7.23071	0.0065032714	-0.0038655554	0.018761504	-1.7631166	6.223848	7.3705773	Multitasking_Read
15:29:57.476	-1.8675344	6.081458	7.23071	0.0065032714	-0.0038655554	0.018761504	-1.7631166	6.223848	7.3705773	Multitasking_Read
15:29:57.500	-1.8675344	6.081458	7.23071	0.0065032714	-0.0038655554	0.018761504	-1.7631166	6.223848	7.3705773	Multitasking_Read
15:29:57.524	-1.8675344	6.081458	7.23071	0.0065032714	-0.0038655554	0.018761504	-1.7631166	6.223848	7.3705773	Multitasking_Read
15:29:57.548	-1.8675344	6.081458	7.23071	0.0065032714	-0.0038655554	0.018761504	-1.7631166	6.223848	7.3705773	Multitasking_Read
15:29:57.572	-1.6352897	5.9856873	7.1924014	0.004670676	0.006519154	0.018150639	-1.7520081	6.224478	7.372699	Multitasking_Read
15:29:57.596	-1.6352897	5.9856873	7.1924014	0.004670676	0.006519154	0.018150639	-1.7520081	6.224478	7.372699	Multitasking_Read
15:29:57.620	-1.6352897	5.9856873	7.1924014	0.004670676	0.006519154	0.018150639	-1.7520081	6.224478	7.372699	Multitasking_Read
15:29:57.644	-1.6352897	5.9856873	7.1924014	0.004670676	0.006519154	0.018150639	-1.7520081	6.224478	7.372699	Multitasking_Read
15:29:57.667	-1.6352897	5.9856873	7.1924014	0.004670676	0.006519154	0.018150639	-1.7520081	6.224478	7.372699	Multitasking_Read
15:29:57.691	-1.6352897	5.9856873	7.1924014	0.004670676	0.006519154	0.018150639	-1.7520081	6.224478	7.372699	Multitasking_Read
15:29:57.715	-1.6352897	5.9856873	7.1924014	0.004670676	0.006519154	0.018150639	-1.7520081	6.224478	7.372699	Multitasking_Read
15:29:57.739	-1.7789462	6.095824	7.084659	-0.006324899	0.007740884	0.019983234	-1.746018	6.2365575	7.363905	Multitasking_Read
15:29:57.763	-1.7789462	6.095824	7.084659	-0.006324899	0.007740884	0.019983234	-1.746018	6.2365575	7.363905	Multitasking_Read
15:29:57.787	-1.7789462	6.095824	7.084659	-0.006324899	0.007740884	0.019983234	-1.746018	6.2365575	7.363905	Multitasking_Read
15:29:57.811	-1.7789462	6.095824	7.084659	-0.006324899	0.007740884	0.019983234	-1.746018	6.2365575	7.363905	Multitasking_Read
15:29:57.835	-1.7789462	6.095824	7.084659	-0.006324899	0.007740884	0.019983234	-1.746018	6.2365575	7.363905	Multitasking_Read
15:29:57.858	-1.7789462	6.095824	7.084659	-0.006324899	0.007740884	0.019983234	-1.746018	6.2365575	7.363905	Multitasking_Read
15:29:57.882	-1.7789462	6.095824	7.084659	-0.006324899	0.007740884	0.019983234	-1.746018	6.2365575	7.363905	Multitasking_Read
15:29:57.907	-1.7789462	6.095824	7.084659	-0.006324899	0.007740884	0.019983234	-1.746018	6.2365575	7.363905	Multitasking_Read
15:29:57.930	-1.690358	6.055121	7.228316	0.0040598107	-0.008752477	0.005933334	-1.740321	6.227209	7.37316	Multitasking_Read
15:29:57.954	-1.690358	6.055121	7.228316	0.0040598107	-0.008752477	0.005933334	-1.740321	6.227209	7.37316	Multitasking_Read
15:29:57.978	-1.690358	6.055121	7.228316	0.0040598107	-0.008752477	0.005933334	-1.740321	6.227209	7.37316	Multitasking_Read
15:29:58.002	-1.690358	6.055121	7.228316	0.0040598107	-0.008752477	0.005933334	-1.740321	6.227209	7.37316	Multitasking_Read
15:29:58.026	-1.690358	6.055121	7.228316	0.0040598107	-0.008752477	0.005933334	-1.740321	6.227209	7.37316	Multitasking_Read
15:29:58.050	-1.690358	6.055121	7.228316	0.0040598107	-0.008752477	0.005933334	-1.740321	6.227209	7.37316	Multitasking_Read
15:29:58.073	-1.690358	6.055121	7.228316	0.0040598107	-0.008752477	0.005933334	-1.740321	6.227209	7.37316	Multitasking_Read
15:29:58.097	-1.7693691	6.0766697	7.290567	-0.024039991	-0.0014220943	0.027924482	-1.7463664	6.233982	7.366004	Multitasking_Read
15:29:58.121	-1.7693691	6.0766697	7.290567	-0.024039991	-0.0014220943	0.027924482	-1.7463664	6.233982	7.366004	Multitasking_Read
15:29:58.145	-1.7693691	6.0766697	7.290567	-0.024039991	-0.0014220943	0.027924482	-1.7463664	6.233982	7.366004	Multitasking_Read
15:29:58.169	-1.7693691	6.0766697	7.290567	-0.024039991	-0.0014220943	0.027924482	-1.7463664	6.233982	7.366004	Multitasking_Read
15:29:58.193	-1.7693691	6.0766697	7.290567	-0.024039991	-0.0014220943	0.027924482	-1.7463664	6.233982	7.366004	Multitasking_Read
15:29:58.215	-1.7693691	6.0766697	7.290567	-0.024039991	-0.0014220943	0.027924482	-1.7463664	6.233982	7.366004	Multitasking_Read
15:29:58.239	-1.7693691	6.0766697	7.290567	-0.024039991	-0.0014220943	0.027924482	-1.7463664	6.233982	7.366004	Multitasking_Read
15:29:58.264	-1.7693691	6.0766697	7.290567	-0.024039991	-0.0014220943	0.027924482	-1.7463664	6.233982	7.366004	Multitasking_Read
15:29:58.288	-2.0231621	6.1724405	7.022408	0.013833654	0.00957348	0.048693903	-1.7598273	6.237791	7.359572	Multitasking_Read
15:29:58.312	-2.0231621	6.1724405	7.022408	0.013833654	0.00957348	0.048693903	-1.7598273	6.237791	7.359572	Multitasking_Read
15:29:58.336	-2.0231621	6.1724405	7.022408	0.013833654	0.00957348	0.048693903	-1.7598273	6.237791	7.359572	Multitasking_Read
15:29:58.360	-2.0231621	6.1724405	7.022408	0.013833654	0.00957348	0.048693903	-1.7598273	6.237791	7.359572	Multitasking_Read
15:29:58.386	-2.0231621	6.1724405	7.022408	0.013833654	0.00957348	0.048693903	-1.7598273	6.237791	7.359572	Multitasking_Read
15:29:58.412	-2.0231621	6.1724405	7.022408	0.013833654	0.00957348	0.048693903	-1.7598273	6.237791	7.359572	Multitasking_Read
15:29:58.436	-2.0231621	6.1724405	7.022408	0.013833654	0.00957348	0.048693903	-1.7598273	6.237791	7.359572	Multitasking_Read
15:29:58.459	-1.324034	5.99287	6.969734	0.025440093	-0.0038655554	0.013263716	-1.6928458	6.260963	7.355603	Multitasking_Read
15:29:58.481	-1.324034	5.99287	6.969734	0.025440093	-0.0038655554	0.013263716	-1.6928458	6.260963	7.355603	Multitasking_Read
15:29:58.504	-1.324034	5.99287	6.969734	0.025440093	-0.0038655554	0.013263716	-1.6928458	6.260963	7.355603	Multitasking_Read
15:29:58.526	-1.324034	5.99287	6.969734	0.025440093	-0.0038655554	0.013263716	-1.6928458	6.260963	7.355603	Multitasking_Read
15:29:58.549	-1.324034	5.99287	6.969734	0.025440093	-0.0038655554	0.013263716	-1.6928458	6.260963	7.355603	Multitasking_Read
15:29:58.571	-1.324034	5.99287	6.969734	0.025440093	-0.0038655554	0.013263716	-1.6928458	6.260963	7.355603	Multitasking_Read
15:29:58.595	-1.324034	5.99287	6.969734	0.025440093	-0.0038655554	0.013263716	-1.6928458	6.260963	7.355603	Multitasking_Read
15:29:58.619	-1.324034	5.99287	6.969734	0.025440093	-0.0038655554	0.013263716	-1.6928458	6.260963	7.355603	Multitasking_Read
15:29:58.642	-1.9226027	6.280183	7.225921	-0.006324899	-0.036241412	-0.007505701	-1.7046313	6.242149	7.3688593	Multitasking_Read
15:29:58.665	-1.9226027	6.280183	7.225921	-0.006324899	-0.036241412	-0.007505701	-1.7046313	6.242149	7.3688593	Multitasking_Read
15:29:58.687	-1.9226027	6.280183	7.225921	-0.006324899	-0.036241412	-0.007505701	-1.7046313	6.242149	7.3688593	Multitasking_Read
15:29:58.710	-1.9226027	6.280183	7.225921	-0.006324899	-0.036241412	-0.007505701	-1.7046313	6.242149	7.3688593	Multitasking_Read
15:29:58.733	-1.9226027	6.280183	7.225921	-0.006324899	-0.036241412	-0.007505701	-1.7046313	6.242149	7.3688593	Multitasking_Read
15:29:58.757	-1.9226027	6.280183	7.225921	-0.006324899	-0.036241412	-0.007505701	-1.7046313	6.242149	7.3688593	Multitasking_Read
15:29:58.783	-1.9226027	6.280183	7.225921	-0.006324899	-0.036241412	-0.007505701	-1.7046313	6.242149	7.3688593	Multitasking_Read
15:29:58.807	-1.9226027	6.280183	7.225921	-0.006324899	-0.036241412	-0.007505701	-1.7046313	6.242149	7.3688593	Multitasking_Read
15:29:58.831	-1.462902	5.9617443	6.996071	-0.017320473	0.004075693	0.03892006	-1.6929452	6.266401	7.350953	Multitasking_Read
15:29:58.855	-1.462902	5.9617443	6.996071	-0.017320473	0.004075693	0.03892006	-1.6929452	6.266401	7.350953	Multitasking_Read
15:29:58.879	-1.462902	5.9617443	6.996071	-0.017320473	0.004075693	0.03892006	-1.6929452	6.266401	7.350953	Multitasking_Read
15:29:58.903	-1.462902	5.9617443	6.996071	-0.017320473	0.004075693	0.03892006	-1.6929452	6.266401	7.350953	Multitasking_Read
15:29:58.927	-1.462902	5.9617443	6.996071	-0.017320473	0.004075693	0.03892006	-1.6929452	6.266401	7.350953	Multitasking_Read
15:29:58.951	-1.462902	5.9617443	6.996071	-0.017320473	0.004075693	0.03892006	-1.6929452	6.266401	7.350953	Multitasking_Read
15:29:58.975	-1.462902	5.9617443	6.996071	-0.017320473	0.004075693	0.03892006	-1.6929452	6.266401	7.350953	Multitasking_Read
15:29:58.998	-1.7406378	6.0934296	7.2953553	0.012611924	0.014460403	-0.009949163	-1.6822716	6.2467985	7.37006	Multitasking_Read
15:29:59.022	-1.7406378	6.0934296	7.2953553	0.012611924	0.014460403	-0.009949163	-1.6822716	6.2467985	7.37006	Multitasking_Read
15:29:59.046	-1.7406378	6.0934296	7.2953553	0.012611924	0.014460403	-0.009949163	-1.6822716	6.2467985	7.37006	Multitasking_Read
15:29:59.070	-1.7406378	6.0934296	7.2953553	0.012611924	0.014460403	-0.009949163	-1.6822716	6.2467985	7.37006	Multitasking_Read
15:29:59.094	-1.7406378	6.0934296	7.2953553	0.012611924	0.014460403	-0.009949163	-1.6822716	6.2467985	7.37006	Multitasking_Read
15:29:59.118	-1.7406378	6.0934296	7.2953553	0.012611924	0.014460403	-0.009949163	-1.6822716	6.2467985	7.37006	Multitasking_Read
15:29:59.142	-1.7406378	6.0934296	7.2953553	0.012611924	0.014460403	-0.009949163	-1.6822716	6.2467985	7.37006	Multitasking_Read
15:29:59.164	-1.7406378	6.0934296	7.2953553	0.012611924	0.014460403	-0.009949163	-1.6822716	6.2467985	7.37006	Multitasking_Read
15:29:59.188	-1.6592325	6.014418	7.168459	-0.021596529	0.0059082885	0.020594101	-1.7041895	6.2513494	7.3611636	Multitasking_Read
15:29:59.212	-1.6592325	6.014418	7.168459	-0.021596529	0.0059082885	0.020594101	-1.7041895	6.2513494	7.3611636	Multitasking_Read
15:29:59.236	-1.6592325	6.014418	7.168459	-0.021596529	0.0059082885	0.020594101	-1.7041895	6.2513494	7.3611636	Multitasking_Read
15:29:59.260	-1.6592325	6.014418	7.168459	-0.021596529	0.0059082885	0.020594101	-1.7041895	6.2513494	7.3611636	Multitasking_Read
15:29:59.284	-1.6592325	6.014418	7.168459	-0.021596529	0.0059082885	0.020594101	-1.7041895	6.2513494	7.3611636	Multitasking_Read
15:29:59.307	-1.6592325	6.014418	7.168459	-0.021596529	0.0059082885	0.020594101	-1.7041895	6.2513494	7.3611636	Multitasking_Read
15:29:59.331	-1.6592325	6.014418	7.168459	-0.021596529	0.0059082885	0.020594101	-1.7041895	6.2513494	7.3611636	Multitasking_Read
15:29:59.355	-1.6592325	6.014418	7.168459	-0.021596529	0.0059082885	0.020594101	-1.7041895	6.2513494	7.3611636	Multitasking_Read
15:29:59.378	-1.6879637	6.062304	7.084659	-0.0069357636	-0.0014220943	-0.0068948357	-1.7019877	6.2453804	7.366735	Multitasking_Read
15:29:59.402	-1.6879637	6.062304	7.084659	-0.0069357636	-0.0014220943	-0.0068948357	-1.7019877	6.2453804	7.366735	Multitasking_Read
15:29:59.426	-1.6879637	6.062304	7.084659	-0.0069357636	-0.0014220943	-0.0068948357	-1.7019877	6.2453804	7.366735	Multitasking_Read
15:29:59.451	-1.6879637	6.062304	7.084659	-0.0069357636	-0.0014220943	-0.0068948357	-1.7019877	6.2453804	7.366735	Multitasking_Read
15:29:59.474	-1.6879637	6.062304	7.084659	-0.0069357636	-0.0014220943	-0.0068948357	-1.7019877	6.2453804	7.366735	Multitasking_Read
15:29:59.497	-1.6879637	6.062304	7.084659	-0.0069357636	-0.0014220943	-0.0068948357	-1.7019877	6.2453804	7.366735	Multitasking_Read
15:29:59.521	-1.6879637	6.062304	7.084659	-0.0069357636	-0.0014220943	-0.0068948357	-1.7019877	6.2453804	7.366735	Multitasking_Read
15:29:59.545	-1.7047237	6.122161	7.063111	0.012611924	-0.007530747	-0.0007861836	-1.7055525	6.239054	7.371268	Multitasking_Read
15:29:59.570	-1.7047237	6.122161	7.063111	0.012611924	-0.007530747	-0.0007861836	-1.7055525	6.239054	7.371268	Multitasking_Read
15:29:59.592	-1.7047237	6.122161	7.063111	0.012611924	-0.007530747	-0.0007861836	-1.7055525	6.239054	7.371268	Multitasking_Read
15:29:59.616	-1.7047237	6.122161	7.063111	0.012611924	-0.007530747	-0.0007861836	-1.7055525	6.239054	7.371268	Multitasking_Read
15:29:59.640	-1.7047237	6.122161	7.063111	0.012611924	-0.007530747	-0.0007861836	-1.7055525	6.239054	7.371268	Multitasking_Read
15:29:59.664	-1.7047237	6.122161	7.063111	0.012611924	-0.007530747	-0.0007861836	-1.7055525	6.239054	7.371268	Multitasking_Read
15:29:59.687	-1.7047237	6.122161	7.063111	0.012611924	-0.007530747	-0.0007861836	-1.7055525	6.239054	7.371268	Multitasking_Read
15:29:59.711	-1.7047237	6.122161	7.063111	0.012611924	-0.007530747	-0.0007861836	-1.7055525	6.239054	7.371268	Multitasking_Read
15:29:59.735	-1.6352897	6.021601	7.3169036	0.0040598107	0.0010213667	0.020594101	-1.7032464	6.232799	7.3770924	Multitasking_Read
15:29:59.759	-1.6352897	6.021601	7.3169036	0.0040598107	0.0010213667	0.020594101	-1.7032464	6.232799	7.3770924	Multitasking_Read
15:29:59.783	-1.6352897	6.021601	7.3169036	0.0040598107	0.0010213667	0.020594101	-1.7032464	6.232799	7.3770924	Multitasking_Read
15:29:59.807	-1.6352897	6.021601	7.3169036	0.0040598107	0.0010213667	0.020594101	-1.7032464	6.232799	7.3770924	Multitasking_Read
15:29:59.831	-1.6352897	6.021601	7.3169036	0.0040598107	0.0010213667	0.020594101	-1.7032464	6.232799	7.3770924	Multitasking_Read
15:29:59.855	-1.6352897	6.021601	7.3169036	0.0040598107	0.0010213667	0.020594101	-1.7032464	6.232799	7.3770924	Multitasking_Read
15:29:59.879	-1.6352897	6.021601	7.3169036	0.0040598107	0.0010213667	0.020594101	-1.7032464	6.232799	7.3770924	Multitasking_Read
15:29:59.903	-1.7047237	6.0263896	7.185219	-0.0069357636	0.013238671	0.014485448	-1.6973032	6.2340455	7.3774104	Multitasking_Read
15:29:59.927	-1.7047237	6.0263896	7.185219	-0.0069357636	0.013238671	0.014485448	-1.6973032	6.2340455	7.3774104	Multitasking_Read
15:29:59.951	-1.7047237	6.0263896	7.185219	-0.0069357636	0.013238671	0.014485448	-1.6973032	6.2340455	7.3774104	Multitasking_Read
15:29:59.974	-1.7047237	6.0263896	7.185219	-0.0069357636	0.013238671	0.014485448	-1.6973032	6.2340455	7.3774104	Multitasking_Read
15:29:59.997	-1.7047237	6.0263896	7.185219	-0.0069357636	0.013238671	0.014485448	-1.6973032	6.2340455	7.3774104	Multitasking_Read
15:30:00.021	-1.7047237	6.0263896	7.185219	-0.0069357636	0.013238671	0.014485448	-1.6973032	6.2340455	7.3774104	Multitasking_Read
15:30:00.043	-1.7047237	6.0263896	7.185219	-0.0069357636	0.013238671	0.014485448	-1.6973032	6.2340455	7.3774104	Multitasking_Read
15:30:00.065	-1.7047237	6.0263896	7.185219	-0.0069357636	0.013238671	0.014485448	-1.6973032	6.2340455	7.3774104	Multitasking_Read
15:30:00.087	-1.6783867	6.0527267	7.1540933	0.0150553845	0.010184345	0.0047116037	-1.6873479	6.231164	7.3821263	Multitasking_Read
15:30:00.109	-1.6783867	6.0527267	7.1540933	0.0150553845	0.010184345	0.0047116037	-1.6873479	6.231164	7.3821263	Multitasking_Read
15:30:00.132	-1.7550035	6.1125836	7.065505	0.0150553845	0.010184345	0.0047116037	-1.6873479	6.231164	7.3821263	Multitasking_Read
15:30:00.153	-1.5874043	6.0072355	7.1588817	0.0150553845	0.010184345	0.0047116037	-1.6873479	6.231164	7.3821263	Multitasking_Read
15:30:00.174	-1.5874043	6.0072355	7.1588817	0.0150553845	0.010184345	0.0047116037	-1.6873479	6.231164	7.3821263	Multitasking_Read
15:30:00.197	-1.7310607	6.091035	7.269018	0.0150553845	0.010184345	0.0047116037	-1.6873479	6.231164	7.3821263	Multitasking_Read
15:30:00.221	-1.7310607	6.091035	7.269018	0.0150553845	0.010184345	0.0047116037	-1.6873479	6.231164	7.3821263	Multitasking_Read
15:30:00.244	-1.759792	6.081458	7.3240867	0.0150553845	0.010184345	0.0047116037	-1.6873479	6.231164	7.3821263	Multitasking_Read
15:30:00.269	-1.6807809	6.0479383	7.2809896	0.008335867	0.0107952105	0.020594101	-1.6953427	6.2286854	7.3823867	Multitasking_Read
15:30:00.293	-1.6807809	6.0479383	7.2809896	0.008335867	0.0107952105	0.020594101	-1.6953427	6.2286854	7.3823867	Multitasking_Read
15:30:00.316	-1.733455	6.095824	7.2211328	0.008335867	0.0107952105	0.020594101	-1.6953427	6.2286854	7.3823867	Multitasking_Read
15:30:00.340	-1.776552	6.0694866	7.0295906	0.008335867	0.0107952105	0.020594101	-1.6953427	6.2286854	7.3823867	Multitasking_Read
15:30:00.363	-1.776552	6.0694866	7.0295906	0.008335867	0.0107952105	0.020594101	-1.6953427	6.2286854	7.3823867	Multitasking_Read
15:30:00.390	-1.673598	6.079064	7.1397276	0.008335867	0.0107952105	0.020594101	-1.6953427	6.2286854	7.3823867	Multitasking_Read
15:30:00.414	-1.6281068	6.0455437	7.0559278	0.008335867	0.0107952105	0.020594101	-1.6953427	6.2286854	7.3823867	Multitasking_Read
15:30:00.437	-1.6089526	5.99287	7.2522583	-0.017931338	0.00957348	0.018761504	-1.6882559	6.2344403	7.379152	Multitasking_Read
15:30:00.461	-1.6089526	5.99287	7.2522583	-0.017931338	0.00957348	0.018761504	-1.6882559	6.2344403	7.379152	Multitasking_Read
15:30:00.485	-1.7382435	6.081458	7.187613	-0.017931338	0.00957348	0.018761504	-1.6882559	6.2344403	7.379152	Multitasking_Read
15:30:00.509	-1.7143008	6.100612	7.1924014	-0.017931338	0.00957348	0.018761504	-1.6882559	6.2344403	7.379152	Multitasking_Read
15:30:00.532	-1.7143008	6.100612	7.1924014	-0.017931338	0.00957348	0.018761504	-1.6882559	6.2344403	7.379152	Multitasking_Read
15:30:00.556	-1.6855695	6.091035	7.2187386	-0.017931338	0.00957348	0.018761504	-1.6882559	6.2344403	7.379152	Multitasking_Read
15:30:00.580	-1.6257126	6.016813	7.1660647	-0.017931338	0.00957348	0.018761504	-1.6882559	6.2344403	7.379152	Multitasking_Read
15:30:00.603	-1.6257126	6.016813	7.1660647	-0.017931338	0.00957348	0.018761504	-1.6882559	6.2344403	7.379152	Multitasking_Read
15:30:00.628	-1.6017698	5.9976583	7.1971903	-0.00082711154	-0.006309016	0.0034898731	-1.6764728	6.231623	7.384215	Multitasking_Read
15:30:00.652	-1.6017698	5.9976583	7.1971903	-0.00082711154	-0.006309016	0.0034898731	-1.6764728	6.231623	7.384215	Multitasking_Read
15:30:00.676	-1.6999351	6.062304	7.21395	-0.00082711154	-0.006309016	0.0034898731	-1.6764728	6.231623	7.384215	Multitasking_Read
15:30:00.700	-1.6999351	6.062304	7.21395	-0.00082711154	-0.006309016	0.0034898731	-1.6764728	6.231623	7.384215	Multitasking_Read
15:30:00.722	-1.6999351	6.0431495	7.233104	-0.00082711154	-0.006309016	0.0034898731	-1.6764728	6.231623	7.384215	Multitasking_Read
15:30:00.744	-1.7933118	6.0886407	7.118179	-0.00082711154	-0.006309016	0.0034898731	-1.6764728	6.231623	7.384215	Multitasking_Read
15:30:00.767	-1.7933118	6.0886407	7.118179	-0.00082711154	-0.006309016	0.0034898731	-1.6764728	6.231623	7.384215	Multitasking_Read
15:30:00.791	-1.8364087	6.1293435	7.16367	-0.00082711154	-0.006309016	0.0034898731	-1.6764728	6.231623	7.384215	Multitasking_Read
15:30:00.815	-1.7190893	6.136526	7.1325445	0.00039461895	-0.0044764206	0.026702752	-1.6911242	6.226075	7.3855534	Multitasking_Read
15:30:00.839	-1.7621863	6.1293435	7.118179	0.00039461895	-0.0044764206	0.026702752	-1.6911242	6.226075	7.3855534	Multitasking_Read
15:30:00.863	-1.7286664	6.1077952	7.0774765	0.00039461895	-0.0044764206	0.026702752	-1.6911242	6.226075	7.3855534	Multitasking_Read
15:30:00.885	-1.7286664	6.1077952	7.0774765	0.00039461895	-0.0044764206	0.026702752	-1.6911242	6.226075	7.3855534	Multitasking_Read
15:30:00.908	-1.6568382	6.0072355	7.3001437	0.00039461895	-0.0044764206	0.026702752	-1.6911242	6.226075	7.3855534	Multitasking_Read
15:30:00.932	-1.5778271	6.019207	7.273807	0.00039461895	-0.0044764206	0.026702752	-1.6911242	6.226075	7.3855534	Multitasking_Read
15:30:00.955	-1.6688095	6.055121	7.2546525	0.00039461895	-0.0044764206	0.026702752	-1.6911242	6.226075	7.3855534	Multitasking_Read
15:30:00.979	-1.5634614	6.0072355	7.151699	0.0010054843	-0.01730459	0.029146213	-1.6760625	6.2285533	7.3868995	Multitasking_Read
15:30:01.003	-1.5634614	6.0072355	7.151699	0.0010054843	-0.01730459	0.029146213	-1.6760625	6.2285533	7.3868995	Multitasking_Read
15:30:01.025	-1.5802214	6.0096297	7.2187386	0.0010054843	-0.01730459	0.029146213	-1.6760625	6.2285533	7.3868995	Multitasking_Read
15:30:01.049	-1.664021	6.0263896	7.16367	0.0010054843	-0.01730459	0.029146213	-1.6760625	6.2285533	7.3868995	Multitasking_Read
15:30:01.072	-1.664021	6.0263896	7.16367	0.0010054843	-0.01730459	0.029146213	-1.6760625	6.2285533	7.3868995	Multitasking_Read
15:30:01.096	-1.6544439	6.0766697	7.125362	0.0010054843	-0.01730459	0.029146213	-1.6760625	6.2285533	7.3868995	Multitasking_Read
15:30:01.120	-1.7813405	6.071881	7.2785954	0.0010054843	-0.01730459	0.029146213	-1.6760625	6.2285533	7.3868995	Multitasking_Read
15:30:01.144	-1.7813405	6.071881	7.2785954	0.0010054843	-0.01730459	0.029146213	-1.6760625	6.2285533	7.3868995	Multitasking_Read
15:30:01.168	-1.7047237	6.0694866	7.2378926	-0.018542204	-0.0014220943	0.025481021	-1.6786093	6.2231603	7.3908663	Multitasking_Read
15:30:01.190	-1.7047237	6.0694866	7.2378926	-0.018542204	-0.0014220943	0.025481021	-1.6786093	6.2231603	7.3908663	Multitasking_Read
15:30:01.214	-1.6089526	6.0048413	7.2785954	-0.018542204	-0.0014220943	0.025481021	-1.6786093	6.2231603	7.3908663	Multitasking_Read
15:30:01.239	-1.6975409	6.057515	7.0319853	-0.018542204	-0.0014220943	0.025481021	-1.6786093	6.2231603	7.3908663	Multitasking_Read
15:30:01.263	-1.6807809	6.0694866	7.1564875	-0.018542204	-0.0014220943	0.025481021	-1.6786093	6.2231603	7.3908663	Multitasking_Read
15:30:01.287	-1.5083932	5.995264	7.273807	-0.018542204	-0.0014220943	0.025481021	-1.6786093	6.2231603	7.3908663	Multitasking_Read
15:30:01.311	-1.5083932	5.995264	7.273807	-0.018542204	-0.0014220943	0.025481021	-1.6786093	6.2231603	7.3908663	Multitasking_Read
15:30:01.337	-1.8483802	6.1077952	7.1133904	-0.018542204	-0.0014220943	0.025481021	-1.6786093	6.2231603	7.3908663	Multitasking_Read
15:30:01.361	-1.8483802	6.1077952	7.1133904	-0.0057140337	0.016903864	-0.012392623	-1.6799966	6.2238693	7.389948	Multitasking_Read
15:30:01.385	-1.56825	5.99287	7.2714124	-0.0057140337	0.016903864	-0.012392623	-1.6799966	6.2238693	7.389948	Multitasking_Read
15:30:01.409	-1.5059988	6.014418	7.1756415	-0.0057140337	0.016903864	-0.012392623	-1.6799966	6.2238693	7.389948	Multitasking_Read
15:30:01.431	-1.5059988	6.014418	7.1756415	-0.0057140337	0.016903864	-0.012392623	-1.6799966	6.2238693	7.389948	Multitasking_Read
15:30:01.454	-1.8292259	6.0503325	7.206767	-0.0057140337	0.016903864	-0.012392623	-1.6799966	6.2238693	7.389948	Multitasking_Read
15:30:01.477	-1.647261	6.0048413	7.2809896	-0.0057140337	0.016903864	-0.012392623	-1.6799966	6.2238693	7.389948	Multitasking_Read
15:30:01.500	-1.647261	6.0048413	7.2809896	-0.0057140337	0.016903864	-0.012392623	-1.6799966	6.2238693	7.389948	Multitasking_Read
15:30:01.524	-1.759792	6.136526	7.1301503	0.018720577	0.0071300194	-0.013003489	-1.6868421	6.215046	7.3958173	Multitasking_Read
15:30:01.548	-1.759792	6.136526	7.1301503	0.018720577	0.0071300194	-0.013003489	-1.6868421	6.215046	7.3958173	Multitasking_Read
15:30:01.573	-1.838803	6.138921	7.120573	0.018720577	0.0071300194	-0.013003489	-1.6868421	6.215046	7.3958173	Multitasking_Read
15:30:01.597	-1.6999351	6.014418	7.16367	0.018720577	0.0071300194	-0.013003489	-1.6868421	6.215046	7.3958173	Multitasking_Read
15:30:01.621	-1.5634614	5.9665327	7.3312693	0.018720577	0.0071300194	-0.013003489	-1.6868421	6.215046	7.3958173	Multitasking_Read
15:30:01.645	-1.6712039	6.079064	7.168459	0.018720577	0.0071300194	-0.013003489	-1.6868421	6.215046	7.3958173	Multitasking_Read
15:30:01.669	-1.6712039	6.079064	7.168459	0.018720577	0.0071300194	-0.013003489	-1.6868421	6.215046	7.3958173	Multitasking_Read
15:30:01.694	-1.7382435	6.081458	7.21395	0.018720577	0.0071300194	-0.013003489	-1.6868421	6.215046	7.3958173	Multitasking_Read
15:30:01.718	-1.5921928	5.9976583	7.269018	-0.004492303	-0.0142502645	0.032200538	-1.6877061	6.2189226	7.392358	Multitasking_Read
15:30:01.741	-1.7190893	5.9856873	7.0271964	-0.004492303	-0.0142502645	0.032200538	-1.6877061	6.2189226	7.392358	Multitasking_Read
15:30:01.764	-1.7909175	6.1030064	7.1109962	-0.004492303	-0.0142502645	0.032200538	-1.6877061	6.2189226	7.392358	Multitasking_Read
15:30:01.789	-1.7909175	6.1030064	7.1109962	-0.004492303	-0.0142502645	0.032200538	-1.6877061	6.2189226	7.392358	Multitasking_Read
15:30:01.814	-1.7430321	6.122161	7.2426815	-0.004492303	-0.0142502645	0.032200538	-1.6877061	6.2189226	7.392358	Multitasking_Read
15:30:01.838	-1.7669748	6.0694866	7.063111	-0.004492303	-0.0142502645	0.032200538	-1.6877061	6.2189226	7.392358	Multitasking_Read
15:30:01.862	-1.7669748	6.0694866	7.063111	-0.004492303	-0.0142502645	0.032200538	-1.6877061	6.2189226	7.392358	Multitasking_Read
15:30:01.885	-1.7047237	6.0239954	7.3576064	-0.016098743	0.019347325	0.025481021	-1.6955092	6.2217846	7.3881645	Multitasking_Read
15:30:01.909	-1.7047237	6.0239954	7.3576064	-0.016098743	0.019347325	0.025481021	-1.6955092	6.2217846	7.3881645	Multitasking_Read
15:30:01.933	-1.690358	6.091035	7.067899	-0.016098743	0.019347325	0.025481021	-1.6955092	6.2217846	7.3881645	Multitasking_Read
15:30:01.957	-1.6999351	6.071881	7.2953553	-0.016098743	0.019347325	0.025481021	-1.6955092	6.2217846	7.3881645	Multitasking_Read
15:30:01.981	-1.6999351	6.071881	7.2953553	-0.016098743	0.019347325	0.025481021	-1.6955092	6.2217846	7.3881645	Multitasking_Read
15:30:02.005	-1.5897985	6.0096297	7.1588817	-0.016098743	0.019347325	0.025481021	-1.6955092	6.2217846	7.3881645	Multitasking_Read
15:30:02.029	-1.5897985	6.0096297	7.1588817	-0.016098743	0.019347325	0.025481021	-1.6955092	6.2217846	7.3881645	Multitasking_Read
15:30:02.053	-1.6257126	6.055121	7.292961	-0.016098743	0.019347325	0.025481021	-1.6955092	6.2217846	7.3881645	Multitasking_Read
15:30:02.078	-1.6879637	6.064698	7.257047	0.016277116	0.015682133	0.013874582	-1.6796992	6.2252617	7.388848	Multitasking_Read
15:30:02.102	-1.6448668	6.0335727	7.1971903	0.016277116	0.015682133	0.013874582	-1.6796992	6.2252617	7.388848	Multitasking_Read
15:30:02.125	-1.6065584	6.0479383	7.249864	0.016277116	0.015682133	0.013874582	-1.6796992	6.2252617	7.388848	Multitasking_Read
15:30:02.148	-1.6065584	6.0479383	7.249864	0.016277116	0.015682133	0.013874582	-1.6796992	6.2252617	7.388848	Multitasking_Read
15:30:02.173	-1.5754328	6.0239954	6.986494	0.016277116	0.015682133	0.013874582	-1.6796992	6.2252617	7.388848	Multitasking_Read
15:30:02.245	-1.7119064	6.0479383	7.1588817	-0.013655282	0.007740884	0.010820257	-1.6648498	6.2288456	7.3891845	Multitasking_Read
15:30:02.314	-1.8292259	6.1700463	7.292961	-0.013655282	0.007740884	0.010820257	-1.6648498	6.2288456	7.3891845	Multitasking_Read
15:30:02.336	-1.8292259	6.1700463	7.292961	-0.013655282	0.007740884	0.010820257	-1.6648498	6.2288456	7.3891845	Multitasking_Read
15:30:02.357	-1.6592325	6.0000525	7.2378926	-0.013655282	0.007740884	0.010820257	-1.6648498	6.2288456	7.3891845	Multitasking_Read
15:30:02.380	-1.6592325	6.0000525	7.2378926	-0.013655282	0.007740884	0.010820257	-1.6648498	6.2288456	7.3891845	Multitasking_Read
15:30:02.403	-1.6855695	6.0934296	7.108602	-0.013655282	0.007740884	0.010820257	-1.6648498	6.2288456	7.3891845	Multitasking_Read
15:30:02.425	-1.690358	6.0886407	7.1540933	-0.0057140337	0.0010213667	0.022426695	-1.6592026	6.2333207	7.386686	Multitasking_Read
15:30:02.446	-1.690358	6.0886407	7.1540933	-0.0057140337	0.0010213667	0.022426695	-1.6592026	6.2333207	7.386686	Multitasking_Read
15:30:02.468	-1.525153	5.930619	7.1325445	-0.0057140337	0.0010213667	0.022426695	-1.6592026	6.2333207	7.386686	Multitasking_Read
15:30:02.490	-1.5610672	5.9808984	7.1540933	-0.0057140337	0.0010213667	0.022426695	-1.6592026	6.2333207	7.386686	Multitasking_Read
15:30:02.512	-1.7885233	6.143709	7.16367	-0.0057140337	0.0010213667	0.022426695	-1.6592026	6.2333207	7.386686	Multitasking_Read
15:30:02.533	-1.7885233	6.143709	7.16367	-0.0057140337	0.0010213667	0.022426695	-1.6592026	6.2333207	7.386686	Multitasking_Read
15:30:02.557	-1.6999351	6.071881	7.0870533	-0.0057140337	0.0010213667	0.022426695	-1.6592026	6.2333207	7.386686	Multitasking_Read
15:30:02.581	-1.6855695	6.0599093	7.5060515	-0.0057140337	0.0010213667	0.022426695	-1.6592026	6.2333207	7.386686	Multitasking_Read
15:30:02.606	-1.6831752	6.0934296	7.3025384	0.01810971	-0.018526321	0.0041007386	-1.661516	6.2222233	7.395513	Multitasking_Read
15:30:02.628	-1.6831752	6.0934296	7.3025384	0.01810971	-0.018526321	0.0041007386	-1.661516	6.2222233	7.395513	Multitasking_Read
15:30:02.652	-1.8052832	6.141315	7.1540933	0.01810971	-0.018526321	0.0041007386	-1.661516	6.2222233	7.395513	Multitasking_Read
15:30:02.676	-1.7669748	6.122161	7.2762012	0.01810971	-0.018526321	0.0041007386	-1.661516	6.2222233	7.395513	Multitasking_Read
15:30:02.699	-1.6137413	6.055121	7.0176196	0.01810971	-0.018526321	0.0041007386	-1.661516	6.2222233	7.395513	Multitasking_Read
15:30:02.722	-1.7430321	6.0599093	7.1995845	0.01810971	-0.018526321	0.0041007386	-1.661516	6.2222233	7.395513	Multitasking_Read
15:30:02.744	-1.7430321	6.0599093	7.1995845	0.01810971	-0.018526321	0.0041007386	-1.661516	6.2222233	7.395513	Multitasking_Read
15:30:02.766	-1.7023294	6.091035	7.0774765	0.01810971	-0.018526321	0.0041007386	-1.661516	6.2222233	7.395513	Multitasking_Read
15:30:02.790	-1.6257126	6.019207	7.0894475	-0.013044416	0.0059082885	0.040141787	-1.6498407	6.2350693	7.387305	Multitasking_Read
15:30:02.813	-1.6257126	6.019207	7.0894475	-0.013044416	0.0059082885	0.040141787	-1.6498407	6.2350693	7.387305	Multitasking_Read
15:30:02.837	-1.6759924	6.0407553	7.369578	-0.013044416	0.0059082885	0.040141787	-1.6498407	6.2350693	7.387305	Multitasking_Read
15:30:02.861	-1.5203645	5.9808984	7.228316	-0.013044416	0.0059082885	0.040141787	-1.6498407	6.2350693	7.387305	Multitasking_Read
15:30:02.884	-1.5850099	5.9976583	7.309721	-0.013044416	0.0059082885	0.040141787	-1.6498407	6.2350693	7.387305	Multitasking_Read
15:30:02.908	-1.5850099	5.9976583	7.309721	-0.013044416	0.0059082885	0.040141787	-1.6498407	6.2350693	7.387305	Multitasking_Read
15:30:02.932	-1.7310607	6.0335727	7.118179	-0.013044416	0.0059082885	0.040141787	-1.6498407	6.2350693	7.387305	Multitasking_Read
15:30:02.957	-1.664021	6.057515	7.1493044	-0.013044416	-0.011195938	0.032200538	-1.6327342	6.228083	7.3969917	Multitasking_Read
15:30:02.980	-1.5203645	6.0431495	7.223527	-0.013044416	-0.011195938	0.032200538	-1.6327342	6.228083	7.3969917	Multitasking_Read
15:30:03.003	-1.6568382	6.122161	7.118179	-0.013044416	-0.011195938	0.032200538	-1.6327342	6.228083	7.3969917	Multitasking_Read
15:30:03.026	-1.7957062	6.2059603	7.125362	-0.013044416	-0.011195938	0.032200538	-1.6327342	6.228083	7.3969917	Multitasking_Read
15:30:03.050	-1.7957062	6.2059603	7.125362	-0.013044416	-0.011195938	0.032200538	-1.6327342	6.228083	7.3969917	Multitasking_Read
15:30:03.074	-1.5754328	6.0455437	7.290567	-0.013044416	-0.011195938	0.032200538	-1.6327342	6.228083	7.3969917	Multitasking_Read
15:30:03.099	-1.5131817	6.0000525	7.2426815	-0.013044416	-0.011195938	0.032200538	-1.6327342	6.228083	7.3969917	Multitasking_Read
15:30:03.122	-1.5897985	6.1030064	7.21395	-0.013044416	-0.011195938	0.032200538	-1.6327342	6.228083	7.3969917	Multitasking_Read
15:30:03.146	-1.6065584	6.079064	7.2594414	-0.004492303	-0.0038655554	0.034644	-1.610015	6.2341146	7.3968906	Multitasking_Read
15:30:03.170	-1.6065584	6.079064	7.2594414	-0.004492303	-0.0038655554	0.034644	-1.610015	6.2341146	7.3968906	Multitasking_Read
15:30:03.192	-1.3886794	5.97611	7.185219	-0.004492303	-0.0038655554	0.034644	-1.610015	6.2341146	7.3968906	Multitasking_Read
15:30:03.215	-1.4245936	5.97611	7.168459	-0.004492303	-0.0038655554	0.034644	-1.610015	6.2341146	7.3968906	Multitasking_Read
15:30:03.238	-1.6257126	6.1054006	7.1540933	-0.004492303	-0.0038655554	0.034644	-1.610015	6.2341146	7.3968906	Multitasking_Read
15:30:03.261	-1.6257126	6.1054006	7.1540933	-0.004492303	-0.0038655554	0.034644	-1.610015	6.2341146	7.3968906	Multitasking_Read
15:30:03.284	-1.5275474	6.0599093	6.943397	-0.004492303	-0.0038655554	0.034644	-1.610015	6.2341146	7.3968906	Multitasking_Read
15:30:03.309	-1.5275474	6.0599093	6.943397	-0.004492303	-0.0038655554	0.034644	-1.610015	6.2341146	7.3968906	Multitasking_Read
15:30:03.332	-1.5921928	5.9904757	7.24747	-0.021596529	0.023012515	0.0047116037	-1.5938523	6.23582	7.3989544	Multitasking_Read
15:30:03.355	-1.6017698	6.098218	7.3312693	-0.021596529	0.023012515	0.0047116037	-1.5938523	6.23582	7.3989544	Multitasking_Read
15:30:03.378	-1.6041641	6.081458	7.2953553	-0.021596529	0.023012515	0.0047116037	-1.5938523	6.23582	7.3989544	Multitasking_Read
15:30:03.404	-1.6448668	6.062304	7.307327	-0.021596529	0.023012515	0.0047116037	-1.5938523	6.23582	7.3989544	Multitasking_Read
15:30:03.429	-1.6448668	6.062304	7.307327	-0.021596529	0.023012515	0.0047116037	-1.5938523	6.23582	7.3989544	Multitasking_Read
15:30:03.452	-1.489239	6.0407553	7.345635	-0.021596529	0.023012515	0.0047116037	-1.5938523	6.23582	7.3989544	Multitasking_Read
15:30:03.475	-1.5754328	6.081458	7.14691	-0.021596529	0.023012515	0.0047116037	-1.5938523	6.23582	7.3989544	Multitasking_Read
15:30:03.497	-1.5754328	6.081458	7.14691	0.010779329	-0.023413243	-0.009338297	-1.6023774	6.2312775	7.400937	Multitasking_Read
15:30:03.519	-1.5658557	6.057515	7.020014	0.010779329	-0.023413243	-0.009338297	-1.6023774	6.2312775	7.400937	Multitasking_Read
15:30:03.543	-1.5658557	6.057515	7.020014	0.010779329	-0.023413243	-0.009338297	-1.6023774	6.2312775	7.400937	Multitasking_Read
15:30:03.565	-1.5658557	6.057515	7.020014	0.010779329	-0.023413243	-0.009338297	-1.6023774	6.2312775	7.400937	Multitasking_Read
15:30:03.587	-1.5658557	6.057515	7.020014	0.010779329	-0.023413243	-0.009338297	-1.6023774	6.2312775	7.400937	Multitasking_Read
15:30:03.608	-1.5658557	6.057515	7.020014	0.010779329	-0.023413243	-0.009338297	-1.6023774	6.2312775	7.400937	Multitasking_Read
15:30:03.630	-1.5658557	6.057515	7.020014	0.010779329	-0.023413243	-0.009338297	-1.6023774	6.2312775	7.400937	Multitasking_Read
15:30:03.652	-1.5658557	6.057515	7.020014	0.010779329	-0.023413243	-0.009338297	-1.6023774	6.2312775	7.400937	Multitasking_Read
15:30:03.674	-1.5658557	6.057515	7.020014	0.010779329	-0.023413243	-0.009338297	-1.6023774	6.2312775	7.400937	Multitasking_Read
15:30:03.698	-1.8411974	6.074275	7.2809896	-0.00876836	0.040727608	0.0034898731	-1.6294836	6.2327294	7.393797	Multitasking_Read
15:30:03.720	-1.8411974	6.074275	7.2809896	-0.00876836	0.040727608	0.0034898731	-1.6294836	6.2327294	7.393797	Multitasking_Read
15:30:03.744	-1.8411974	6.074275	7.2809896	-0.00876836	0.040727608	0.0034898731	-1.6294836	6.2327294	7.393797	Multitasking_Read
15:30:03.767	-1.8411974	6.074275	7.2809896	-0.00876836	0.040727608	0.0034898731	-1.6294836	6.2327294	7.393797	Multitasking_Read
15:30:03.791	-1.8411974	6.074275	7.2809896	-0.00876836	0.040727608	0.0034898731	-1.6294836	6.2327294	7.393797	Multitasking_Read
15:30:03.814	-1.8411974	6.074275	7.2809896	-0.00876836	0.040727608	0.0034898731	-1.6294836	6.2327294	7.393797	Multitasking_Read
15:30:03.838	-1.8411974	6.074275	7.2809896	-0.00876836	0.040727608	0.0034898731	-1.6294836	6.2327294	7.393797	Multitasking_Read
15:30:03.861	-1.6448668	5.9832926	7.3312693	-0.002048842	0.016292997	-0.0032296446	-1.6432937	6.222495	7.399353	Multitasking_Read
15:30:03.884	-1.6448668	5.9832926	7.3312693	-0.002048842	0.016292997	-0.0032296446	-1.6432937	6.222495	7.399353	Multitasking_Read
15:30:03.908	-1.6448668	5.9832926	7.3312693	-0.002048842	0.016292997	-0.0032296446	-1.6432937	6.222495	7.399353	Multitasking_Read
15:30:03.929	-1.6448668	5.9832926	7.3312693	-0.002048842	0.016292997	-0.0032296446	-1.6432937	6.222495	7.399353	Multitasking_Read
15:30:03.951	-1.6448668	5.9832926	7.3312693	-0.002048842	0.016292997	-0.0032296446	-1.6432937	6.222495	7.399353	Multitasking_Read
15:30:03.973	-1.6448668	5.9832926	7.3312693	-0.002048842	0.016292997	-0.0032296446	-1.6432937	6.222495	7.399353	Multitasking_Read
15:30:03.996	-1.6448668	5.9832926	7.3312693	-0.002048842	0.016292997	-0.0032296446	-1.6432937	6.222495	7.399353	Multitasking_Read
15:30:04.020	-1.6448668	5.9832926	7.3312693	-0.002048842	0.016292997	-0.0032296446	-1.6432937	6.222495	7.399353	Multitasking_Read
15:30:04.044	-1.7310607	6.1101894	7.24747	-0.02526172	0.00957348	0.011431121	-1.6754017	6.2149787	7.398472	Multitasking_Read
15:30:04.067	-1.7310607	6.1101894	7.24747	-0.02526172	0.00957348	0.011431121	-1.6754017	6.2149787	7.398472	Multitasking_Read
15:30:04.091	-1.7310607	6.1101894	7.24747	-0.02526172	0.00957348	0.011431121	-1.6754017	6.2149787	7.398472	Multitasking_Read
15:30:04.115	-1.7310607	6.1101894	7.24747	-0.02526172	0.00957348	0.011431121	-1.6754017	6.2149787	7.398472	Multitasking_Read
15:30:04.138	-1.7310607	6.1101894	7.24747	-0.02526172	0.00957348	0.011431121	-1.6754017	6.2149787	7.398472	Multitasking_Read
15:30:04.162	-1.7310607	6.1101894	7.24747	-0.02526172	0.00957348	0.011431121	-1.6754017	6.2149787	7.398472	Multitasking_Read
15:30:04.184	-1.7310607	6.1101894	7.24747	-0.02526172	0.00957348	0.011431121	-1.6754017	6.2149787	7.398472	Multitasking_Read
15:30:04.206	-1.7310607	6.1101894	7.24747	-0.02526172	0.00957348	0.011431121	-1.6754017	6.2149787	7.398472	Multitasking_Read
15:30:04.231	-1.5227587	5.9641385	7.099025	0.0034489452	-0.008752477	0.025481021	-1.6757264	6.21233	7.400622	Multitasking_Read
15:30:04.255	-1.5227587	5.9641385	7.099025	0.0034489452	-0.008752477	0.025481021	-1.6757264	6.21233	7.400622	Multitasking_Read
15:30:04.278	-1.5227587	5.9641385	7.099025	0.0034489452	-0.008752477	0.025481021	-1.6757264	6.21233	7.400622	Multitasking_Read
15:30:04.302	-1.5227587	5.9641385	7.099025	0.0034489452	-0.008752477	0.025481021	-1.6757264	6.21233	7.400622	Multitasking_Read
[truncated: 3,151 more rows]
