# Supplementary material for: Real-time Smartphone Activity Classification Using Inertial Sensors—Recognition of Scrolling, Typing, and Watching Videos While Sitting or Walking
Source: Sensors (Basel). 2020 Jan 24;20(3):655. doi: 10.3390/s20030655 (PMC7038357; doi:10.3390/s20030655)
Supplement: Supplementary file 1 [file sensors-20-00655-s001.zip › sensors-668083-supplementary/5Hz_data/8765/2019_09_10_15_01_29_Walking_Type.csv]

time	accX	accY	accZ	rotX	rotY	rotZ	graX	graY	graZ	activity
15:11:23.871	0.72785956	4.4988422	7.9154725	0.26551014	-0.48339477	-0.26834515	-0.21853198	5.056401	8.399725	Walking_Type
15:11:23.913	0.72785956	4.4988422	7.9154725	0.26551014	-0.48339477	-0.26834515	-0.21853198	5.056401	8.399725	Walking_Type
15:11:23.933	0.72785956	4.4988422	7.9154725	0.26551014	-0.48339477	-0.26834515	-0.21853198	5.056401	8.399725	Walking_Type
15:11:23.953	0.72785956	4.4988422	7.9154725	0.26551014	-0.48339477	-0.26834515	-0.21853198	5.056401	8.399725	Walking_Type
15:11:23.974	0.72785956	4.4988422	7.9154725	0.26551014	-0.48339477	-0.26834515	-0.21853198	5.056401	8.399725	Walking_Type
15:11:23.995	0.72785956	4.4988422	7.9154725	0.26551014	-0.48339477	-0.26834515	-0.21853198	5.056401	8.399725	Walking_Type
15:11:24.016	0.72785956	4.4988422	7.9154725	0.26551014	-0.48339477	-0.26834515	-0.21853198	5.056401	8.399725	Walking_Type
15:11:24.037	-0.41420954	3.545921	8.571504	-0.33252695	-0.1364233	-0.16694152	-0.13615575	4.9805264	8.446668	Walking_Type
15:11:24.058	-0.41420954	3.545921	8.571504	-0.33252695	-0.1364233	-0.16694152	-0.13615575	4.9805264	8.446668	Walking_Type
15:11:24.079	-0.41420954	3.545921	8.571504	-0.33252695	-0.1364233	-0.16694152	-0.13615575	4.9805264	8.446668	Walking_Type
15:11:24.100	-0.41420954	3.545921	8.571504	-0.33252695	-0.1364233	-0.16694152	-0.13615575	4.9805264	8.446668	Walking_Type
15:11:24.121	-0.41420954	3.545921	8.571504	-0.33252695	-0.1364233	-0.16694152	-0.13615575	4.9805264	8.446668	Walking_Type
15:11:24.142	-0.41420954	3.545921	8.571504	-0.33252695	-0.1364233	-0.16694152	-0.13615575	4.9805264	8.446668	Walking_Type
15:11:24.163	-0.41420954	3.545921	8.571504	-0.33252695	-0.1364233	-0.16694152	-0.13615575	4.9805264	8.446668	Walking_Type
15:11:24.184	-0.41420954	3.545921	8.571504	-0.33252695	-0.1364233	-0.16694152	-0.13615575	4.9805264	8.446668	Walking_Type
15:11:24.205	-0.31604427	5.00164	9.0288105	-0.13582832	0.12197269	-0.044157617	-0.28134325	4.746368	8.576897	Walking_Type
15:11:24.226	-0.31604427	5.00164	9.0288105	-0.13582832	0.12197269	-0.044157617	-0.28134325	4.746368	8.576897	Walking_Type
15:11:24.247	-0.31604427	5.00164	9.0288105	-0.13582832	0.12197269	-0.044157617	-0.28134325	4.746368	8.576897	Walking_Type
15:11:24.268	-0.31604427	5.00164	9.0288105	-0.13582832	0.12197269	-0.044157617	-0.28134325	4.746368	8.576897	Walking_Type
15:11:24.289	-0.31604427	5.00164	9.0288105	-0.13582832	0.12197269	-0.044157617	-0.28134325	4.746368	8.576897	Walking_Type
15:11:24.310	-0.31604427	5.00164	9.0288105	-0.13582832	0.12197269	-0.044157617	-0.28134325	4.746368	8.576897	Walking_Type
15:11:24.331	-0.31604427	5.00164	9.0288105	-0.13582832	0.12197269	-0.044157617	-0.28134325	4.746368	8.576897	Walking_Type
15:11:24.367	-0.31604427	5.00164	9.0288105	-0.13582832	0.12197269	-0.044157617	-0.28134325	4.746368	8.576897	Walking_Type
15:11:24.389	0.0670397	4.9776974	9.189227	0.11706988	0.15557027	0.021204965	-0.18619274	5.013812	8.425992	Walking_Type
15:11:24.410	0.0670397	4.9776974	9.189227	0.11706988	0.15557027	0.021204965	-0.18619274	5.013812	8.425992	Walking_Type
15:11:24.431	0.0670397	4.9776974	9.189227	0.11706988	0.15557027	0.021204965	-0.18619274	5.013812	8.425992	Walking_Type
15:11:24.452	0.0670397	4.9776974	9.189227	0.11706988	0.15557027	0.021204965	-0.18619274	5.013812	8.425992	Walking_Type
15:11:24.473	0.0670397	4.9776974	9.189227	0.11706988	0.15557027	0.021204965	-0.18619274	5.013812	8.425992	Walking_Type
15:11:24.494	0.0670397	4.9776974	9.189227	0.11706988	0.15557027	0.021204965	-0.18619274	5.013812	8.425992	Walking_Type
15:11:24.516	0.0670397	4.9776974	9.189227	0.11706988	0.15557027	0.021204965	-0.18619274	5.013812	8.425992	Walking_Type
15:11:24.536	0.0670397	4.9776974	9.189227	0.11706988	0.15557027	0.021204965	-0.18619274	5.013812	8.425992	Walking_Type
15:11:24.557	0.0670397	4.9776974	9.189227	0.11706988	0.15557027	0.021204965	-0.18619274	5.013812	8.425992	Walking_Type
15:11:24.579	-1.9968252	3.7638	8.353624	0.31865543	0.24720006	-0.15533508	-0.81642246	5.018537	8.385587	Walking_Type
15:11:24.600	-1.9968252	3.7638	8.353624	0.31865543	0.24720006	-0.15533508	-0.81642246	5.018537	8.385587	Walking_Type
15:11:24.621	-1.9968252	3.7638	8.353624	0.31865543	0.24720006	-0.15533508	-0.81642246	5.018537	8.385587	Walking_Type
15:11:24.643	-1.9968252	3.7638	8.353624	0.31865543	0.24720006	-0.15533508	-0.81642246	5.018537	8.385587	Walking_Type
15:11:24.664	-1.9968252	3.7638	8.353624	0.31865543	0.24720006	-0.15533508	-0.81642246	5.018537	8.385587	Walking_Type
15:11:24.685	-1.9968252	3.7638	8.353624	0.31865543	0.24720006	-0.15533508	-0.81642246	5.018537	8.385587	Walking_Type
15:11:24.707	-1.9968252	3.7638	8.353624	0.31865543	0.24720006	-0.15533508	-0.81642246	5.018537	8.385587	Walking_Type
15:11:24.728	-1.9968252	3.7638	8.353624	0.31865543	0.24720006	-0.15533508	-0.81642246	5.018537	8.385587	Walking_Type
15:11:24.749	-0.64166564	4.2474437	7.8125186	-0.69354826	-0.18773599	0.2808227	-0.95001	4.93797	8.41928	Walking_Type
15:11:24.770	-0.64166564	4.2474437	7.8125186	-0.69354826	-0.18773599	0.2808227	-0.95001	4.93797	8.41928	Walking_Type
15:11:24.791	-0.64166564	4.2474437	7.8125186	-0.69354826	-0.18773599	0.2808227	-0.95001	4.93797	8.41928	Walking_Type
15:11:24.813	-0.64166564	4.2474437	7.8125186	-0.69354826	-0.18773599	0.2808227	-0.95001	4.93797	8.41928	Walking_Type
15:11:24.834	-0.64166564	4.2474437	7.8125186	-0.69354826	-0.18773599	0.2808227	-0.95001	4.93797	8.41928	Walking_Type
15:11:24.869	-0.64166564	4.2474437	7.8125186	-0.69354826	-0.18773599	0.2808227	-0.95001	4.93797	8.41928	Walking_Type
15:11:24.890	-0.64166564	4.2474437	7.8125186	-0.69354826	-0.18773599	0.2808227	-0.95001	4.93797	8.41928	Walking_Type
15:11:24.911	-0.64166564	4.2474437	7.8125186	-0.69354826	-0.18773599	0.2808227	-0.95001	4.93797	8.41928	Walking_Type
15:11:24.933	-0.43815228	4.3001175	8.889942	0.037046537	-0.039906606	0.1311607	-0.755264	4.4185867	8.722157	Walking_Type
15:11:24.954	-0.43815228	4.3001175	8.889942	0.037046537	-0.039906606	0.1311607	-0.755264	4.4185867	8.722157	Walking_Type
15:11:24.975	-0.43815228	4.3001175	8.889942	0.037046537	-0.039906606	0.1311607	-0.755264	4.4185867	8.722157	Walking_Type
15:11:24.996	-0.43815228	4.3001175	8.889942	0.037046537	-0.039906606	0.1311607	-0.755264	4.4185867	8.722157	Walking_Type
15:11:25.017	-0.43815228	4.3001175	8.889942	0.037046537	-0.039906606	0.1311607	-0.755264	4.4185867	8.722157	Walking_Type
15:11:25.038	-0.43815228	4.3001175	8.889942	0.037046537	-0.039906606	0.1311607	-0.755264	4.4185867	8.722157	Walking_Type
15:11:25.060	-0.43815228	4.3001175	8.889942	0.037046537	-0.039906606	0.1311607	-0.755264	4.4185867	8.722157	Walking_Type
15:11:25.081	-0.43815228	4.3001175	8.889942	0.037046537	-0.039906606	0.1311607	-0.755264	4.4185867	8.722157	Walking_Type
15:11:25.102	-1.498816	5.262616	7.92505	0.14578055	0.11342057	-0.02949685	-0.3175259	5.0089984	8.42493	Walking_Type
15:11:25.124	-1.498816	5.262616	7.92505	0.14578055	0.11342057	-0.02949685	-0.3175259	5.0089984	8.42493	Walking_Type
15:11:25.144	-1.498816	5.262616	7.92505	0.14578055	0.11342057	-0.02949685	-0.3175259	5.0089984	8.42493	Walking_Type
15:11:25.165	-1.498816	5.262616	7.92505	0.14578055	0.11342057	-0.02949685	-0.3175259	5.0089984	8.42493	Walking_Type
15:11:25.187	-1.498816	5.262616	7.92505	0.14578055	0.11342057	-0.02949685	-0.3175259	5.0089984	8.42493	Walking_Type
15:11:25.208	-1.498816	5.262616	7.92505	0.14578055	0.11342057	-0.02949685	-0.3175259	5.0089984	8.42493	Walking_Type
15:11:25.229	-1.498816	5.262616	7.92505	0.14578055	0.11342057	-0.02949685	-0.3175259	5.0089984	8.42493	Walking_Type
15:11:25.250	-1.498816	5.262616	7.92505	0.14578055	0.11342057	-0.02949685	-0.3175259	5.0089984	8.42493	Walking_Type
15:11:25.271	-1.498816	5.262616	7.92505	0.14578055	0.11342057	-0.02949685	-0.3175259	5.0089984	8.42493	Walking_Type
15:11:25.292	0.42139238	3.8571768	9.864412	-0.12544362	-0.12603861	0.014485448	-0.18818668	4.898024	8.493779	Walking_Type
15:11:25.314	0.42139238	3.8571768	9.864412	-0.12544362	-0.12603861	0.014485448	-0.18818668	4.898024	8.493779	Walking_Type
15:11:25.335	0.42139238	3.8571768	9.864412	-0.12544362	-0.12603861	0.014485448	-0.18818668	4.898024	8.493779	Walking_Type
15:11:25.372	0.42139238	3.8571768	9.864412	-0.12544362	-0.12603861	0.014485448	-0.18818668	4.898024	8.493779	Walking_Type
15:11:25.392	0.42139238	3.8571768	9.864412	-0.12544362	-0.12603861	0.014485448	-0.18818668	4.898024	8.493779	Walking_Type
15:11:25.413	0.42139238	3.8571768	9.864412	-0.12544362	-0.12603861	0.014485448	-0.18818668	4.898024	8.493779	Walking_Type
15:11:25.435	0.42139238	3.8571768	9.864412	-0.12544362	-0.12603861	0.014485448	-0.18818668	4.898024	8.493779	Walking_Type
15:11:25.474	0.42139238	3.8571768	9.864412	-0.12544362	-0.12603861	0.014485448	-0.18818668	4.898024	8.493779	Walking_Type
15:11:25.495	-0.20351335	3.9577363	8.123775	-0.32947263	-0.1633014	0.19041464	0.016218875	4.913223	8.487069	Walking_Type
15:11:25.517	-0.20351335	3.9577363	8.123775	-0.32947263	-0.1633014	0.19041464	0.016218875	4.913223	8.487069	Walking_Type
15:11:25.537	-0.20351335	3.9577363	8.123775	-0.32947263	-0.1633014	0.19041464	0.016218875	4.913223	8.487069	Walking_Type
15:11:25.558	-0.20351335	3.9577363	8.123775	-0.32947263	-0.1633014	0.19041464	0.016218875	4.913223	8.487069	Walking_Type
15:11:25.579	-0.20351335	3.9577363	8.123775	-0.32947263	-0.1633014	0.19041464	0.016218875	4.913223	8.487069	Walking_Type
15:11:25.599	-0.20351335	3.9577363	8.123775	-0.32947263	-0.1633014	0.19041464	0.016218875	4.913223	8.487069	Walking_Type
15:11:25.629	-0.20351335	3.9577363	8.123775	-0.32947263	-0.1633014	0.19041464	0.016218875	4.913223	8.487069	Walking_Type
15:11:25.654	-0.67757976	4.4916596	8.846846	-0.20424524	0.17878316	-0.04904454	-0.14480303	4.4793935	8.722639	Walking_Type
15:11:25.688	-0.67757976	4.4916596	8.846846	-0.20424524	0.17878316	-0.04904454	-0.14480303	4.4793935	8.722639	Walking_Type
15:11:25.721	-0.67757976	4.4916596	8.846846	-0.20424524	0.17878316	-0.04904454	-0.14480303	4.4793935	8.722639	Walking_Type
15:11:25.754	-0.67757976	4.4916596	8.846846	-0.20424524	0.17878316	-0.04904454	-0.14480303	4.4793935	8.722639	Walking_Type
15:11:25.788	-0.67757976	4.4916596	8.846846	-0.20424524	0.17878316	-0.04904454	-0.14480303	4.4793935	8.722639	Walking_Type
15:11:25.821	-0.3232271	4.819675	8.976136	-0.15354343	0.36754054	0.04380698	-0.42788407	4.50497	8.700144	Walking_Type
15:11:25.854	-0.3232271	4.819675	8.976136	-0.15354343	0.36754054	0.04380698	-0.42788407	4.50497	8.700144	Walking_Type
15:11:25.888	-0.3232271	4.819675	8.976136	-0.15354343	0.36754054	0.04380698	-0.42788407	4.50497	8.700144	Walking_Type
15:11:25.909	-0.3232271	4.819675	8.976136	-0.15354343	0.36754054	0.04380698	-0.42788407	4.50497	8.700144	Walking_Type
15:11:25.929	-0.3232271	4.819675	8.976136	-0.15354343	0.36754054	0.04380698	-0.42788407	4.50497	8.700144	Walking_Type
15:11:25.950	-0.3232271	4.819675	8.976136	-0.15354343	0.36754054	0.04380698	-0.42788407	4.50497	8.700144	Walking_Type
15:11:25.971	-0.3232271	4.819675	8.976136	-0.15354343	0.36754054	0.04380698	-0.42788407	4.50497	8.700144	Walking_Type
15:11:25.992	-0.3232271	4.819675	8.976136	-0.15354343	0.36754054	0.04380698	-0.42788407	4.50497	8.700144	Walking_Type
15:11:26.013	-3.1700199	2.9521408	9.158101	0.14272623	0.0071300194	-0.52429765	-0.8530744	4.478993	8.682238	Walking_Type
15:11:26.035	-3.1700199	2.9521408	9.158101	0.14272623	0.0071300194	-0.52429765	-0.8530744	4.478993	8.682238	Walking_Type
15:11:26.056	-3.1700199	2.9521408	9.158101	0.14272623	0.0071300194	-0.52429765	-0.8530744	4.478993	8.682238	Walking_Type
15:11:26.077	-3.1700199	2.9521408	9.158101	0.14272623	0.0071300194	-0.52429765	-0.8530744	4.478993	8.682238	Walking_Type
15:11:26.099	-3.1700199	2.9521408	9.158101	0.14272623	0.0071300194	-0.52429765	-0.8530744	4.478993	8.682238	Walking_Type
15:11:26.120	-3.1700199	2.9521408	9.158101	0.14272623	0.0071300194	-0.52429765	-0.8530744	4.478993	8.682238	Walking_Type
15:11:26.141	-3.1700199	2.9521408	9.158101	0.14272623	0.0071300194	-0.52429765	-0.8530744	4.478993	8.682238	Walking_Type
15:11:26.164	-3.1700199	2.9521408	9.158101	0.14272623	0.0071300194	-0.52429765	-0.8530744	4.478993	8.682238	Walking_Type
15:11:26.187	0.7589851	3.3591676	7.92505	-0.12422189	0.23803708	0.49951246	-1.0694159	4.433417	8.681677	Walking_Type
15:11:26.209	0.7589851	3.3591676	7.92505	-0.12422189	0.23803708	0.49951246	-1.0694159	4.433417	8.681677	Walking_Type
15:11:26.233	0.7589851	3.3591676	7.92505	-0.12422189	0.23803708	0.49951246	-1.0694159	4.433417	8.681677	Walking_Type
15:11:26.257	0.7589851	3.3591676	7.92505	-0.12422189	0.23803708	0.49951246	-1.0694159	4.433417	8.681677	Walking_Type
15:11:26.281	0.7589851	3.3591676	7.92505	-0.12422189	0.23803708	0.49951246	-1.0694159	4.433417	8.681677	Walking_Type
15:11:26.305	0.7589851	3.3591676	7.92505	-0.12422189	0.23803708	0.49951246	-1.0694159	4.433417	8.681677	Walking_Type
15:11:26.329	0.7589851	3.3591676	7.92505	-0.12422189	0.23803708	0.49951246	-1.0694159	4.433417	8.681677	Walking_Type
15:11:26.351	0.7589851	3.3591676	7.92505	-0.12422189	0.23803708	0.49951246	-1.0694159	4.433417	8.681677	Walking_Type
15:11:26.382	-1.3168511	4.087027	7.2211328	-0.118113235	-0.38199115	0.2557772	-1.2435083	4.2139263	8.767376	Walking_Type
15:11:26.407	-1.3168511	4.087027	7.2211328	-0.118113235	-0.38199115	0.2557772	-1.2435083	4.2139263	8.767376	Walking_Type
15:11:26.429	-1.3168511	4.087027	7.2211328	-0.118113235	-0.38199115	0.2557772	-1.2435083	4.2139263	8.767376	Walking_Type
15:11:26.452	-1.3168511	4.087027	7.2211328	-0.118113235	-0.38199115	0.2557772	-1.2435083	4.2139263	8.767376	Walking_Type
15:11:26.476	-1.3168511	4.087027	7.2211328	-0.118113235	-0.38199115	0.2557772	-1.2435083	4.2139263	8.767376	Walking_Type
15:11:26.499	-1.3168511	4.087027	7.2211328	-0.118113235	-0.38199115	0.2557772	-1.2435083	4.2139263	8.767376	Walking_Type
15:11:26.524	-1.3168511	4.087027	7.2211328	-0.118113235	-0.38199115	0.2557772	-1.2435083	4.2139263	8.767376	Walking_Type
15:11:26.548	-0.51716334	4.2737803	10.336084	0.27222964	-0.66665435	0.28204444	-0.60969436	4.162892	8.858271	Walking_Type
15:11:26.572	-0.51716334	4.2737803	10.336084	0.27222964	-0.66665435	0.28204444	-0.60969436	4.162892	8.858271	Walking_Type
15:11:26.595	-0.51716334	4.2737803	10.336084	0.27222964	-0.66665435	0.28204444	-0.60969436	4.162892	8.858271	Walking_Type
15:11:26.618	-0.51716334	4.2737803	10.336084	0.27222964	-0.66665435	0.28204444	-0.60969436	4.162892	8.858271	Walking_Type
15:11:26.641	-0.51716334	4.2737803	10.336084	0.27222964	-0.66665435	0.28204444	-0.60969436	4.162892	8.858271	Walking_Type
15:11:26.665	-0.51716334	4.2737803	10.336084	0.27222964	-0.66665435	0.28204444	-0.60969436	4.162892	8.858271	Walking_Type
15:11:26.688	-0.51716334	4.2737803	10.336084	0.27222964	-0.66665435	0.28204444	-0.60969436	4.162892	8.858271	Walking_Type
15:11:26.712	-0.51716334	4.2737803	10.336084	0.27222964	-0.66665435	0.28204444	-0.60969436	4.162892	8.858271	Walking_Type
15:11:26.735	1.8483802	3.5483153	7.223527	0.19098458	-0.16269052	-0.73138106	-0.22548181	4.062435	8.922787	Walking_Type
15:11:26.760	1.8483802	3.5483153	7.223527	0.19098458	-0.16269052	-0.73138106	-0.22548181	4.062435	8.922787	Walking_Type
15:11:26.784	1.8483802	3.5483153	7.223527	0.19098458	-0.16269052	-0.73138106	-0.22548181	4.062435	8.922787	Walking_Type
15:11:26.807	1.8483802	3.5483153	7.223527	0.19098458	-0.16269052	-0.73138106	-0.22548181	4.062435	8.922787	Walking_Type
15:11:26.830	1.8483802	3.5483153	7.223527	0.19098458	-0.16269052	-0.73138106	-0.22548181	4.062435	8.922787	Walking_Type
15:11:26.854	1.8483802	3.5483153	7.223527	0.19098458	-0.16269052	-0.73138106	-0.22548181	4.062435	8.922787	Walking_Type
15:11:26.883	1.8483802	3.5483153	7.223527	0.19098458	-0.16269052	-0.73138106	-0.22548181	4.062435	8.922787	Walking_Type
15:11:26.906	-0.41181526	3.5914123	8.985713	-0.037479028	-0.06434122	-0.36425102	-0.30244535	3.893574	8.995496	Walking_Type
15:11:26.928	-0.41181526	3.5914123	8.985713	-0.037479028	-0.06434122	-0.36425102	-0.30244535	3.893574	8.995496	Walking_Type
15:11:26.949	-0.41181526	3.5914123	8.985713	-0.037479028	-0.06434122	-0.36425102	-0.30244535	3.893574	8.995496	Walking_Type
15:11:26.970	-0.41181526	3.5914123	8.985713	-0.037479028	-0.06434122	-0.36425102	-0.30244535	3.893574	8.995496	Walking_Type
15:11:26.991	-0.41181526	3.5914123	8.985713	-0.037479028	-0.06434122	-0.36425102	-0.30244535	3.893574	8.995496	Walking_Type
15:11:27.012	-0.41181526	3.5914123	8.985713	-0.037479028	-0.06434122	-0.36425102	-0.30244535	3.893574	8.995496	Walking_Type
15:11:27.083	-0.9816527	4.819675	8.772623	-0.1700368	0.36326447	-0.11746145	-0.5436755	3.9526927	8.958293	Walking_Type
15:11:27.105	-0.9816527	4.819675	8.772623	-0.1700368	0.36326447	-0.11746145	-0.5436755	3.9526927	8.958293	Walking_Type
15:11:27.128	-0.9816527	4.819675	8.772623	-0.1700368	0.36326447	-0.11746145	-0.5436755	3.9526927	8.958293	Walking_Type
15:11:27.150	-0.9816527	4.819675	8.772623	-0.1700368	0.36326447	-0.11746145	-0.5436755	3.9526927	8.958293	Walking_Type
15:11:27.174	-0.9816527	4.819675	8.772623	-0.1700368	0.36326447	-0.11746145	-0.5436755	3.9526927	8.958293	Walking_Type
15:11:27.198	-0.9816527	4.819675	8.772623	-0.1700368	0.36326447	-0.11746145	-0.5436755	3.9526927	8.958293	Walking_Type
15:11:27.221	-0.9816527	4.819675	8.772623	-0.1700368	0.36326447	-0.11746145	-0.5436755	3.9526927	8.958293	Walking_Type
15:11:27.242	-0.9816527	4.819675	8.772623	-0.1700368	0.36326447	-0.11746145	-0.5436755	3.9526927	8.958293	Walking_Type
15:11:27.262	-1.8411974	4.6712303	9.749487	0.17021516	0.125027	-0.19565219	-0.73914605	4.2611985	8.80149	Walking_Type
15:11:27.291	-1.8411974	4.6712303	9.749487	0.17021516	0.125027	-0.19565219	-0.73914605	4.2611985	8.80149	Walking_Type
15:11:27.312	-1.8411974	4.6712303	9.749487	0.17021516	0.125027	-0.19565219	-0.73914605	4.2611985	8.80149	Walking_Type
15:11:27.334	-1.8411974	4.6712303	9.749487	0.17021516	0.125027	-0.19565219	-0.73914605	4.2611985	8.80149	Walking_Type
15:11:27.355	-1.8411974	4.6712303	9.749487	0.17021516	0.125027	-0.19565219	-0.73914605	4.2611985	8.80149	Walking_Type
15:11:27.378	-1.8411974	4.6712303	9.749487	0.17021516	0.125027	-0.19565219	-0.73914605	4.2611985	8.80149	Walking_Type
15:11:27.402	-1.8411974	4.6712303	9.749487	0.17021516	0.125027	-0.19565219	-0.73914605	4.2611985	8.80149	Walking_Type
15:11:27.425	-1.8411974	4.6712303	9.749487	0.17021516	0.125027	-0.19565219	-0.73914605	4.2611985	8.80149	Walking_Type
15:11:27.448	-2.3966691	3.510007	8.8085375	-0.013044416	0.25575218	0.20018847	-0.99690324	4.2797613	8.7669935	Walking_Type
15:11:27.470	-2.3966691	3.510007	8.8085375	-0.013044416	0.25575218	0.20018847	-0.99690324	4.2797613	8.7669935	Walking_Type
15:11:27.491	-2.3966691	3.510007	8.8085375	-0.013044416	0.25575218	0.20018847	-0.99690324	4.2797613	8.7669935	Walking_Type
15:11:27.513	-2.3966691	3.510007	8.8085375	-0.013044416	0.25575218	0.20018847	-0.99690324	4.2797613	8.7669935	Walking_Type
15:11:27.535	-2.3966691	3.510007	8.8085375	-0.013044416	0.25575218	0.20018847	-0.99690324	4.2797613	8.7669935	Walking_Type
15:11:27.559	-2.3966691	3.510007	8.8085375	-0.013044416	0.25575218	0.20018847	-0.99690324	4.2797613	8.7669935	Walking_Type
15:11:27.582	-2.3966691	3.510007	8.8085375	-0.013044416	0.25575218	0.20018847	-0.99690324	4.2797613	8.7669935	Walking_Type
15:11:27.607	-2.3966691	3.510007	8.8085375	-0.013044416	0.25575218	0.20018847	-0.99690324	4.2797613	8.7669935	Walking_Type
15:11:27.631	-0.9792584	4.5706706	6.8236833	0.179989	-0.077780254	0.34985048	-0.80778164	4.2214856	8.814585	Walking_Type
15:11:27.654	-0.9792584	4.5706706	6.8236833	0.179989	-0.077780254	0.34985048	-0.80778164	4.2214856	8.814585	Walking_Type
15:11:27.678	-0.9792584	4.5706706	6.8236833	0.179989	-0.077780254	0.34985048	-0.80778164	4.2214856	8.814585	Walking_Type
15:11:27.702	-0.9792584	4.5706706	6.8236833	0.179989	-0.077780254	0.34985048	-0.80778164	4.2214856	8.814585	Walking_Type
15:11:27.726	-0.9792584	4.5706706	6.8236833	0.179989	-0.077780254	0.34985048	-0.80778164	4.2214856	8.814585	Walking_Type
15:11:27.750	-0.9792584	4.5706706	6.8236833	0.179989	-0.077780254	0.34985048	-0.80778164	4.2214856	8.814585	Walking_Type
15:11:27.774	-0.9792584	4.5706706	6.8236833	0.179989	-0.077780254	0.34985048	-0.80778164	4.2214856	8.814585	Walking_Type
15:11:27.806	-0.7853221	4.37434	9.483723	0.09080268	-0.10465832	-0.05881838	-0.5984372	4.3411207	8.773078	Walking_Type
15:11:27.830	-0.7853221	4.37434	9.483723	0.09080268	-0.10465832	-0.05881838	-0.5984372	4.3411207	8.773078	Walking_Type
15:11:27.855	-0.7853221	4.37434	9.483723	0.09080268	-0.10465832	-0.05881838	-0.5984372	4.3411207	8.773078	Walking_Type
15:11:27.878	-0.7853221	4.37434	9.483723	0.09080268	-0.10465832	-0.05881838	-0.5984372	4.3411207	8.773078	Walking_Type
15:11:27.902	-0.7853221	4.37434	9.483723	0.09080268	-0.10465832	-0.05881838	-0.5984372	4.3411207	8.773078	Walking_Type
15:11:27.925	-0.7853221	4.37434	9.483723	0.09080268	-0.10465832	-0.05881838	-0.5984372	4.3411207	8.773078	Walking_Type
15:11:27.946	-0.7853221	4.37434	9.483723	0.09080268	-0.10465832	-0.05881838	-0.5984372	4.3411207	8.773078	Walking_Type
15:11:27.968	-0.7853221	4.37434	9.483723	0.09080268	-0.10465832	-0.05881838	-0.5984372	4.3411207	8.773078	Walking_Type
15:11:27.989	1.0127783	2.901861	10.874796	0.25268197	0.011406075	-0.37341398	-0.1740284	4.2135916	8.85357	Walking_Type
15:11:28.034	1.0127783	2.901861	10.874796	0.25268197	0.011406075	-0.37341398	-0.1740284	4.2135916	8.85357	Walking_Type
15:11:28.054	1.0127783	2.901861	10.874796	0.25268197	0.011406075	-0.37341398	-0.1740284	4.2135916	8.85357	Walking_Type
15:11:28.077	1.0127783	2.901861	10.874796	0.25268197	0.011406075	-0.37341398	-0.1740284	4.2135916	8.85357	Walking_Type
15:11:28.099	1.0127783	2.901861	10.874796	0.25268197	0.011406075	-0.37341398	-0.1740284	4.2135916	8.85357	Walking_Type
15:11:28.122	1.0127783	2.901861	10.874796	0.25268197	0.011406075	-0.37341398	-0.1740284	4.2135916	8.85357	Walking_Type
15:11:28.142	1.0127783	2.901861	10.874796	0.25268197	0.011406075	-0.37341398	-0.1740284	4.2135916	8.85357	Walking_Type
15:11:28.163	0.42618093	3.6871831	7.518023	0.017498845	0.13296826	-0.2604039	-0.3193132	4.391725	8.762485	Walking_Type
15:11:28.184	0.42618093	3.6871831	7.518023	0.017498845	0.13296826	-0.2604039	-0.3193132	4.391725	8.762485	Walking_Type
15:11:28.205	0.42618093	3.6871831	7.518023	0.017498845	0.13296826	-0.2604039	-0.3193132	4.391725	8.762485	Walking_Type
15:11:28.232	0.42618093	3.6871831	7.518023	0.017498845	0.13296826	-0.2604039	-0.3193132	4.391725	8.762485	Walking_Type
15:11:28.254	0.42618093	3.6871831	7.518023	0.017498845	0.13296826	-0.2604039	-0.3193132	4.391725	8.762485	Walking_Type
15:11:28.276	0.42618093	3.6871831	7.518023	0.017498845	0.13296826	-0.2604039	-0.3193132	4.391725	8.762485	Walking_Type
15:11:28.298	0.42618093	3.6871831	7.518023	0.017498845	0.13296826	-0.2604039	-0.3193132	4.391725	8.762485	Walking_Type
15:11:28.322	0.42618093	3.6871831	7.518023	0.017498845	0.13296826	-0.2604039	-0.3193132	4.391725	8.762485	Walking_Type
15:11:28.345	-0.07422252	4.7071443	7.982512	0.06820066	0.11464231	-0.37524658	-0.48368675	4.258499	8.820522	Walking_Type
15:11:28.369	-0.07422252	4.7071443	7.982512	0.06820066	0.11464231	-0.37524658	-0.48368675	4.258499	8.820522	Walking_Type
15:11:28.393	-0.07422252	4.7071443	7.982512	0.06820066	0.11464231	-0.37524658	-0.48368675	4.258499	8.820522	Walking_Type
15:11:28.415	-0.07422252	4.7071443	7.982512	0.06820066	0.11464231	-0.37524658	-0.48368675	4.258499	8.820522	Walking_Type
15:11:28.438	-0.07422252	4.7071443	7.982512	0.06820066	0.11464231	-0.37524658	-0.48368675	4.258499	8.820522	Walking_Type
15:11:28.460	-0.07422252	4.7071443	7.982512	0.06820066	0.11464231	-0.37524658	-0.48368675	4.258499	8.820522	Walking_Type
15:11:28.482	-0.07422252	4.7071443	7.982512	0.06820066	0.11464231	-0.37524658	-0.48368675	4.258499	8.820522	Walking_Type
15:11:28.505	-0.07422252	4.7071443	7.982512	0.06820066	0.11464231	-0.37524658	-0.48368675	4.258499	8.820522	Walking_Type
15:11:28.529	-0.11971374	5.0567083	9.440625	0.34186828	-0.42780602	-0.37891176	-0.75146645	4.483322	8.689386	Walking_Type
15:11:28.553	-0.11971374	5.0567083	9.440625	0.34186828	-0.42780602	-0.37891176	-0.75146645	4.483322	8.689386	Walking_Type
15:11:28.574	-0.11971374	5.0567083	9.440625	0.34186828	-0.42780602	-0.37891176	-0.75146645	4.483322	8.689386	Walking_Type
15:11:28.597	-0.11971374	5.0567083	9.440625	0.34186828	-0.42780602	-0.37891176	-0.75146645	4.483322	8.689386	Walking_Type
15:11:28.618	-0.11971374	5.0567083	9.440625	0.34186828	-0.42780602	-0.37891176	-0.75146645	4.483322	8.689386	Walking_Type
15:11:28.645	-0.11971374	5.0567083	9.440625	0.34186828	-0.42780602	-0.37891176	-0.75146645	4.483322	8.689386	Walking_Type
15:11:28.666	-0.11971374	5.0567083	9.440625	0.34186828	-0.42780602	-0.37891176	-0.75146645	4.483322	8.689386	Walking_Type
15:11:28.688	-0.11971374	5.0567083	9.440625	0.34186828	-0.42780602	-0.37891176	-0.75146645	4.483322	8.689386	Walking_Type
15:11:28.711	-1.1157321	4.2115293	7.692805	0.49580634	-0.436969	-0.40029204	-0.8566817	4.664669	8.5835495	Walking_Type
15:11:28.733	-1.1157321	4.2115293	7.692805	0.49580634	-0.436969	-0.40029204	-0.8566817	4.664669	8.5835495	Walking_Type
15:11:28.757	-1.1157321	4.2115293	7.692805	0.49580634	-0.436969	-0.40029204	-0.8566817	4.664669	8.5835495	Walking_Type
15:11:28.780	-1.1157321	4.2115293	7.692805	0.49580634	-0.436969	-0.40029204	-0.8566817	4.664669	8.5835495	Walking_Type
15:11:28.802	-1.1157321	4.2115293	7.692805	0.49580634	-0.436969	-0.40029204	-0.8566817	4.664669	8.5835495	Walking_Type
15:11:28.829	-1.1157321	4.2115293	7.692805	0.49580634	-0.436969	-0.40029204	-0.8566817	4.664669	8.5835495	Walking_Type
15:11:28.850	-1.1157321	4.2115293	7.692805	0.49580634	-0.436969	-0.40029204	-0.8566817	4.664669	8.5835495	Walking_Type
15:11:28.873	-1.1157321	4.2115293	7.692805	0.49580634	-0.436969	-0.40029204	-0.8566817	4.664669	8.5835495	Walking_Type
15:11:28.894	-0.21069619	4.810098	7.599428	-0.18958448	-0.5127163	-0.36425102	-0.5601554	4.5370636	8.675923	Walking_Type
15:11:28.916	-0.21069619	4.810098	7.599428	-0.18958448	-0.5127163	-0.36425102	-0.5601554	4.5370636	8.675923	Walking_Type
15:11:28.938	-0.21069619	4.810098	7.599428	-0.18958448	-0.5127163	-0.36425102	-0.5601554	4.5370636	8.675923	Walking_Type
15:11:28.961	-0.21069619	4.810098	7.599428	-0.18958448	-0.5127163	-0.36425102	-0.5601554	4.5370636	8.675923	Walking_Type
15:11:28.983	-0.21069619	4.810098	7.599428	-0.18958448	-0.5127163	-0.36425102	-0.5601554	4.5370636	8.675923	Walking_Type
15:11:29.007	-0.21069619	4.810098	7.599428	-0.18958448	-0.5127163	-0.36425102	-0.5601554	4.5370636	8.675923	Walking_Type
15:11:29.030	-0.21069619	4.810098	7.599428	-0.18958448	-0.5127163	-0.36425102	-0.5601554	4.5370636	8.675923	Walking_Type
15:11:29.053	-0.21069619	4.810098	7.599428	-0.18958448	-0.5127163	-0.36425102	-0.5601554	4.5370636	8.675923	Walking_Type
15:11:29.075	-0.5147691	4.98488	7.4030976	0.1237894	-0.3636652	-0.36180755	-0.45726797	4.5299125	8.685686	Walking_Type
15:11:29.107	-0.5147691	4.98488	7.4030976	0.1237894	-0.3636652	-0.36180755	-0.45726797	4.5299125	8.685686	Walking_Type
15:11:29.128	-0.5147691	4.98488	7.4030976	0.1237894	-0.3636652	-0.36180755	-0.45726797	4.5299125	8.685686	Walking_Type
15:11:29.149	-0.5147691	4.98488	7.4030976	0.1237894	-0.3636652	-0.36180755	-0.45726797	4.5299125	8.685686	Walking_Type
15:11:29.170	-0.5147691	4.98488	7.4030976	0.1237894	-0.3636652	-0.36180755	-0.45726797	4.5299125	8.685686	Walking_Type
15:11:29.191	-0.5147691	4.98488	7.4030976	0.1237894	-0.3636652	-0.36180755	-0.45726797	4.5299125	8.685686	Walking_Type
15:11:29.213	-0.5147691	4.98488	7.4030976	0.1237894	-0.3636652	-0.36180755	-0.45726797	4.5299125	8.685686	Walking_Type
15:11:29.236	-0.5147691	4.98488	7.4030976	0.1237894	-0.3636652	-0.36180755	-0.45726797	4.5299125	8.685686	Walking_Type
15:11:29.260	-0.0047885496	4.5084195	9.100638	-0.0344247	-0.44307765	-0.28117335	-0.4212484	4.645142	8.626445	Walking_Type
15:11:29.282	-0.0047885496	4.5084195	9.100638	-0.0344247	-0.44307765	-0.28117335	-0.4212484	4.645142	8.626445	Walking_Type
15:11:29.304	-0.0047885496	4.5084195	9.100638	-0.0344247	-0.44307765	-0.28117335	-0.4212484	4.645142	8.626445	Walking_Type
15:11:29.326	-0.0047885496	4.5084195	9.100638	-0.0344247	-0.44307765	-0.28117335	-0.4212484	4.645142	8.626445	Walking_Type
15:11:29.348	-0.0047885496	4.5084195	9.100638	-0.0344247	-0.44307765	-0.28117335	-0.4212484	4.645142	8.626445	Walking_Type
15:11:29.370	-0.0047885496	4.5084195	9.100638	-0.0344247	-0.44307765	-0.28117335	-0.4212484	4.645142	8.626445	Walking_Type
15:11:29.391	-0.0047885496	4.5084195	9.100638	-0.0344247	-0.44307765	-0.28117335	-0.4212484	4.645142	8.626445	Walking_Type
15:11:29.414	-0.0047885496	4.5084195	9.100638	-0.0344247	-0.44307765	-0.28117335	-0.4212484	4.645142	8.626445	Walking_Type
15:11:29.436	1.036721	3.8571768	7.4174633	-0.15598688	-0.39726278	-0.7527613	0.03956877	4.60055	8.660468	Walking_Type
15:11:29.459	1.036721	3.8571768	7.4174633	-0.15598688	-0.39726278	-0.7527613	0.03956877	4.60055	8.660468	Walking_Type
15:11:29.483	1.036721	3.8571768	7.4174633	-0.15598688	-0.39726278	-0.7527613	0.03956877	4.60055	8.660468	Walking_Type
15:11:29.507	1.036721	3.8571768	7.4174633	-0.15598688	-0.39726278	-0.7527613	0.03956877	4.60055	8.660468	Walking_Type
15:11:29.528	1.036721	3.8571768	7.4174633	-0.15598688	-0.39726278	-0.7527613	0.03956877	4.60055	8.660468	Walking_Type
15:11:29.574	1.036721	3.8571768	7.4174633	-0.15598688	-0.39726278	-0.7527613	0.03956877	4.60055	8.660468	Walking_Type
15:11:29.596	1.036721	3.8571768	7.4174633	-0.15598688	-0.39726278	-0.7527613	0.03956877	4.60055	8.660468	Walking_Type
15:11:29.617	0.65124273	5.0160055	6.304126	0.0028380798	-0.19201206	-0.6275339	0.18812479	4.415652	8.754256	Walking_Type
15:11:29.638	0.65124273	5.0160055	6.304126	0.0028380798	-0.19201206	-0.6275339	0.18812479	4.415652	8.754256	Walking_Type
15:11:29.662	0.65124273	5.0160055	6.304126	0.0028380798	-0.19201206	-0.6275339	0.18812479	4.415652	8.754256	Walking_Type
15:11:29.683	0.65124273	5.0160055	6.304126	0.0028380798	-0.19201206	-0.6275339	0.18812479	4.415652	8.754256	Walking_Type
15:11:29.708	0.65124273	5.0160055	6.304126	0.0028380798	-0.19201206	-0.6275339	0.18812479	4.415652	8.754256	Walking_Type
15:11:29.732	0.65124273	5.0160055	6.304126	0.0028380798	-0.19201206	-0.6275339	0.18812479	4.415652	8.754256	Walking_Type
15:11:29.754	0.65124273	5.0160055	6.304126	0.0028380798	-0.19201206	-0.6275339	0.18812479	4.415652	8.754256	Walking_Type
15:11:29.777	0.65124273	5.0160055	6.304126	0.0028380798	-0.19201206	-0.6275339	0.18812479	4.415652	8.754256	Walking_Type
15:11:29.798	-0.4740664	5.38233	8.25546	0.07736364	0.061497025	-0.24879748	-0.28124535	4.518004	8.699363	Walking_Type
15:11:29.820	-0.4740664	5.38233	8.25546	0.07736364	0.061497025	-0.24879748	-0.28124535	4.518004	8.699363	Walking_Type
15:11:29.842	-0.4740664	5.38233	8.25546	0.07736364	0.061497025	-0.24879748	-0.28124535	4.518004	8.699363	Walking_Type
15:11:29.864	-0.4740664	5.38233	8.25546	0.07736364	0.061497025	-0.24879748	-0.28124535	4.518004	8.699363	Walking_Type
15:11:29.886	-0.4740664	5.38233	8.25546	0.07736364	0.061497025	-0.24879748	-0.28124535	4.518004	8.699363	Walking_Type
15:11:29.909	-0.4740664	5.38233	8.25546	0.07736364	0.061497025	-0.24879748	-0.28124535	4.518004	8.699363	Walking_Type
15:11:29.933	-0.4740664	5.38233	8.25546	0.07736364	0.061497025	-0.24879748	-0.28124535	4.518004	8.699363	Walking_Type
15:11:29.957	-0.4740664	5.38233	8.25546	0.07736364	0.061497025	-0.24879748	-0.28124535	4.518004	8.699363	Walking_Type
15:11:29.981	-1.3838909	3.3400133	9.98652	-0.16881505	-0.14069937	-0.25979307	-0.67096806	4.5887766	8.640793	Walking_Type
15:11:30.005	-1.3838909	3.3400133	9.98652	-0.16881505	-0.14069937	-0.25979307	-0.67096806	4.5887766	8.640793	Walking_Type
15:11:30.029	-1.3838909	3.3400133	9.98652	-0.16881505	-0.14069937	-0.25979307	-0.67096806	4.5887766	8.640793	Walking_Type
15:11:30.053	-1.3838909	3.3400133	9.98652	-0.16881505	-0.14069937	-0.25979307	-0.67096806	4.5887766	8.640793	Walking_Type
15:11:30.076	-1.3838909	3.3400133	9.98652	-0.16881505	-0.14069937	-0.25979307	-0.67096806	4.5887766	8.640793	Walking_Type
15:11:30.097	-1.3838909	3.3400133	9.98652	-0.16881505	-0.14069937	-0.25979307	-0.67096806	4.5887766	8.640793	Walking_Type
15:11:30.127	-1.3838909	3.3400133	9.98652	-0.16881505	-0.14069937	-0.25979307	-0.67096806	4.5887766	8.640793	Walking_Type
15:11:30.148	-0.6751855	3.5435266	8.085466	-0.37284404	-0.20728368	-0.085085586	-0.6492136	4.5028424	8.687536	Walking_Type
15:11:30.170	-0.6751855	3.5435266	8.085466	-0.37284404	-0.20728368	-0.085085586	-0.6492136	4.5028424	8.687536	Walking_Type
15:11:30.192	-0.6751855	3.5435266	8.085466	-0.37284404	-0.20728368	-0.085085586	-0.6492136	4.5028424	8.687536	Walking_Type
15:11:30.213	-0.6751855	3.5435266	8.085466	-0.37284404	-0.20728368	-0.085085586	-0.6492136	4.5028424	8.687536	Walking_Type
15:11:30.235	-0.6751855	3.5435266	8.085466	-0.37284404	-0.20728368	-0.085085586	-0.6492136	4.5028424	8.687536	Walking_Type
15:11:30.257	-0.6751855	3.5435266	8.085466	-0.37284404	-0.20728368	-0.085085586	-0.6492136	4.5028424	8.687536	Walking_Type
15:11:30.281	-0.6751855	3.5435266	8.085466	-0.37284404	-0.20728368	-0.085085586	-0.6492136	4.5028424	8.687536	Walking_Type
15:11:30.302	-0.6751855	3.5435266	8.085466	-0.37284404	-0.20728368	-0.085085586	-0.6492136	4.5028424	8.687536	Walking_Type
15:11:30.324	-1.1731946	4.3432145	8.123775	-0.13521747	0.004686558	-0.59454715	-0.18123949	4.451042	8.73646	Walking_Type
15:11:30.345	-1.1731946	4.3432145	8.123775	-0.13521747	0.004686558	-0.59454715	-0.18123949	4.451042	8.73646	Walking_Type
15:11:30.380	-1.1731946	4.3432145	8.123775	-0.13521747	0.004686558	-0.59454715	-0.18123949	4.451042	8.73646	Walking_Type
15:11:30.401	-1.1731946	4.3432145	8.123775	-0.13521747	0.004686558	-0.59454715	-0.18123949	4.451042	8.73646	Walking_Type
15:11:30.423	-1.1731946	4.3432145	8.123775	-0.13521747	0.004686558	-0.59454715	-0.18123949	4.451042	8.73646	Walking_Type
15:11:30.446	-1.1731946	4.3432145	8.123775	-0.13521747	0.004686558	-0.59454715	-0.18123949	4.451042	8.73646	Walking_Type
15:11:30.469	-1.1731946	4.3432145	8.123775	-0.13521747	0.004686558	-0.59454715	-0.18123949	4.451042	8.73646	Walking_Type
15:11:30.492	-1.1731946	4.3432145	8.123775	-0.13521747	0.004686558	-0.59454715	-0.18123949	4.451042	8.73646	Walking_Type
15:11:30.516	-0.42618093	4.807704	9.021627	0.33209446	-0.5701376	-0.3483685	-0.097464934	4.675703	8.619667	Walking_Type
15:11:30.540	-0.42618093	4.807704	9.021627	0.33209446	-0.5701376	-0.3483685	-0.097464934	4.675703	8.619667	Walking_Type
15:11:30.564	-0.42618093	4.807704	9.021627	0.33209446	-0.5701376	-0.3483685	-0.097464934	4.675703	8.619667	Walking_Type
15:11:30.584	-0.42618093	4.807704	9.021627	0.33209446	-0.5701376	-0.3483685	-0.097464934	4.675703	8.619667	Walking_Type
15:11:30.605	-0.42618093	4.807704	9.021627	0.33209446	-0.5701376	-0.3483685	-0.097464934	4.675703	8.619667	Walking_Type
15:11:30.626	-0.42618093	4.807704	9.021627	0.33209446	-0.5701376	-0.3483685	-0.097464934	4.675703	8.619667	Walking_Type
15:11:30.650	-0.42618093	4.807704	9.021627	0.33209446	-0.5701376	-0.3483685	-0.097464934	4.675703	8.619667	Walking_Type
15:11:30.673	-0.42618093	4.807704	9.021627	0.33209446	-0.5701376	-0.3483685	-0.097464934	4.675703	8.619667	Walking_Type
15:11:30.695	0.8356019	4.0966043	9.529214	0.07003326	-0.18529253	-0.6525794	0.04032012	4.338234	8.794798	Walking_Type
15:11:30.717	0.8356019	4.0966043	9.529214	0.07003326	-0.18529253	-0.6525794	0.04032012	4.338234	8.794798	Walking_Type
15:11:30.742	0.8356019	4.0966043	9.529214	0.07003326	-0.18529253	-0.6525794	0.04032012	4.338234	8.794798	Walking_Type
15:11:30.766	0.8356019	4.0966043	9.529214	0.07003326	-0.18529253	-0.6525794	0.04032012	4.338234	8.794798	Walking_Type
15:11:30.790	0.8356019	4.0966043	9.529214	0.07003326	-0.18529253	-0.6525794	0.04032012	4.338234	8.794798	Walking_Type
15:11:30.812	0.8356019	4.0966043	9.529214	0.07003326	-0.18529253	-0.6525794	0.04032012	4.338234	8.794798	Walking_Type
15:11:30.833	0.8356019	4.0966043	9.529214	0.07003326	-0.18529253	-0.6525794	0.04032012	4.338234	8.794798	Walking_Type
15:11:30.854	0.8356019	4.0966043	9.529214	0.07003326	-0.18529253	-0.6525794	0.04032012	4.338234	8.794798	Walking_Type
15:11:30.883	0.6344828	4.0367475	7.0894475	0.1677717	-0.54692477	-0.42594838	0.08058347	4.4521294	8.737416	Walking_Type
15:11:30.905	0.6344828	4.0367475	7.0894475	0.1677717	-0.54692477	-0.42594838	0.08058347	4.4521294	8.737416	Walking_Type
15:11:30.926	0.6344828	4.0367475	7.0894475	0.1677717	-0.54692477	-0.42594838	0.08058347	4.4521294	8.737416	Walking_Type
15:11:30.947	0.6344828	4.0367475	7.0894475	0.1677717	-0.54692477	-0.42594838	0.08058347	4.4521294	8.737416	Walking_Type
15:11:30.971	0.6344828	4.0367475	7.0894475	0.1677717	-0.54692477	-0.42594838	0.08058347	4.4521294	8.737416	Walking_Type
15:11:30.994	0.6344828	4.0367475	7.0894475	0.1677717	-0.54692477	-0.42594838	0.08058347	4.4521294	8.737416	Walking_Type
15:11:31.017	0.6344828	4.0367475	7.0894475	0.1677717	-0.54692477	-0.42594838	0.08058347	4.4521294	8.737416	Walking_Type
15:11:31.041	0.6344828	4.0367475	7.0894475	-0.053361524	0.11586404	-0.32271215	-0.0061463024	4.4757495	8.72571	Walking_Type
15:11:31.064	0.57223165	4.8843207	7.4892917	-0.053361524	0.11586404	-0.32271215	-0.0061463024	4.4757495	8.72571	Walking_Type
15:11:31.086	0.57223165	4.8843207	7.4892917	-0.053361524	0.11586404	-0.32271215	-0.0061463024	4.4757495	8.72571	Walking_Type
15:11:31.107	0.57223165	4.8843207	7.4892917	-0.053361524	0.11586404	-0.32271215	-0.0061463024	4.4757495	8.72571	Walking_Type
15:11:31.128	0.57223165	4.8843207	7.4892917	-0.053361524	0.11586404	-0.32271215	-0.0061463024	4.4757495	8.72571	Walking_Type
15:11:31.149	0.57223165	4.8843207	7.4892917	-0.053361524	0.11586404	-0.32271215	-0.0061463024	4.4757495	8.72571	Walking_Type
15:11:31.173	0.57223165	4.8843207	7.4892917	-0.053361524	0.11586404	-0.32271215	-0.0061463024	4.4757495	8.72571	Walking_Type
15:11:31.194	0.57223165	4.8843207	7.4892917	-0.053361524	0.11586404	-0.32271215	-0.0061463024	4.4757495	8.72571	Walking_Type
15:11:31.216	0.57223165	4.8843207	7.4892917	-0.053361524	0.11586404	-0.32271215	-0.0061463024	4.4757495	8.72571	Walking_Type
15:11:31.239	-1.0247496	5.724711	8.6984005	0.16960429	0.47260934	-0.34775764	-0.3971011	4.6790586	8.609244	Walking_Type
15:11:31.263	-1.0247496	5.724711	8.6984005	0.16960429	0.47260934	-0.34775764	-0.3971011	4.6790586	8.609244	Walking_Type
15:11:31.286	-1.0247496	5.724711	8.6984005	0.16960429	0.47260934	-0.34775764	-0.3971011	4.6790586	8.609244	Walking_Type
15:11:31.311	-1.0247496	5.724711	8.6984005	0.16960429	0.47260934	-0.34775764	-0.3971011	4.6790586	8.609244	Walking_Type
15:11:31.333	-1.0247496	5.724711	8.6984005	0.16960429	0.47260934	-0.34775764	-0.3971011	4.6790586	8.609244	Walking_Type
15:11:31.356	-1.0247496	5.724711	8.6984005	0.16960429	0.47260934	-0.34775764	-0.3971011	4.6790586	8.609244	Walking_Type
15:11:31.379	-1.0247496	5.724711	8.6984005	0.16960429	0.47260934	-0.34775764	-0.3971011	4.6790586	8.609244	Walking_Type
15:11:31.400	-1.7885233	3.9266107	8.0687065	-0.05885931	-0.04601526	-0.100968085	-0.72232354	4.6131063	8.623681	Walking_Type
15:11:31.422	-1.7885233	3.9266107	8.0687065	-0.05885931	-0.04601526	-0.100968085	-0.72232354	4.6131063	8.623681	Walking_Type
15:11:31.443	-1.7885233	3.9266107	8.0687065	-0.05885931	-0.04601526	-0.100968085	-0.72232354	4.6131063	8.623681	Walking_Type
15:11:31.464	-1.7885233	3.9266107	8.0687065	-0.05885931	-0.04601526	-0.100968085	-0.72232354	4.6131063	8.623681	Walking_Type
15:11:31.485	-1.7885233	3.9266107	8.0687065	-0.05885931	-0.04601526	-0.100968085	-0.72232354	4.6131063	8.623681	Walking_Type
15:11:31.508	-1.7885233	3.9266107	8.0687065	-0.05885931	-0.04601526	-0.100968085	-0.72232354	4.6131063	8.623681	Walking_Type
15:11:31.533	-1.7885233	3.9266107	8.0687065	-0.05885931	-0.04601526	-0.100968085	-0.72232354	4.6131063	8.623681	Walking_Type
15:11:31.555	-1.7885233	3.9266107	8.0687065	-0.05885931	-0.04601526	-0.100968085	-0.72232354	4.6131063	8.623681	Walking_Type
15:11:31.579	-0.845179	4.7550297	5.873156	-0.12788709	-0.1278712	-0.039881557	-0.43355453	4.4908533	8.707161	Walking_Type
15:11:31.600	-0.845179	4.7550297	5.873156	-0.12788709	-0.1278712	-0.039881557	-0.43355453	4.4908533	8.707161	Walking_Type
15:11:31.640	-0.845179	4.7550297	5.873156	-0.12788709	-0.1278712	-0.039881557	-0.43355453	4.4908533	8.707161	Walking_Type
15:11:31.661	-0.845179	4.7550297	5.873156	-0.12788709	-0.1278712	-0.039881557	-0.43355453	4.4908533	8.707161	Walking_Type
15:11:31.683	-0.845179	4.7550297	5.873156	-0.12788709	-0.1278712	-0.039881557	-0.43355453	4.4908533	8.707161	Walking_Type
15:11:31.707	-0.845179	4.7550297	5.873156	-0.12788709	-0.1278712	-0.039881557	-0.43355453	4.4908533	8.707161	Walking_Type
15:11:31.730	-0.845179	4.7550297	5.873156	-0.12788709	-0.1278712	-0.039881557	-0.43355453	4.4908533	8.707161	Walking_Type
15:11:31.754	-0.845179	4.7550297	5.873156	-0.12788709	-0.1278712	-0.039881557	-0.43355453	4.4908533	8.707161	Walking_Type
15:11:31.779	-0.9720756	4.73827	8.865999	0.16532823	-0.12664947	0.035254866	-0.45883048	4.3744183	8.764947	Walking_Type
15:11:31.803	-0.9720756	4.73827	8.865999	0.16532823	-0.12664947	0.035254866	-0.45883048	4.3744183	8.764947	Walking_Type
15:11:31.827	-0.9720756	4.73827	8.865999	0.16532823	-0.12664947	0.035254866	-0.45883048	4.3744183	8.764947	Walking_Type
15:11:31.851	-0.9720756	4.73827	8.865999	0.16532823	-0.12664947	0.035254866	-0.45883048	4.3744183	8.764947	Walking_Type
15:11:31.874	-0.9720756	4.73827	8.865999	0.16532823	-0.12664947	0.035254866	-0.45883048	4.3744183	8.764947	Walking_Type
15:11:31.899	-0.9720756	4.73827	8.865999	0.16532823	-0.12664947	0.035254866	-0.45883048	4.3744183	8.764947	Walking_Type
15:11:31.923	-0.9720756	4.73827	8.865999	0.16532823	-0.12664947	0.035254866	-0.45883048	4.3744183	8.764947	Walking_Type
15:11:31.946	1.1971374	3.0431232	10.692831	-0.064357094	-0.4620145	-0.4931436	-0.12343185	4.2959356	8.814764	Walking_Type
15:11:31.970	1.1971374	3.0431232	10.692831	-0.064357094	-0.4620145	-0.4931436	-0.12343185	4.2959356	8.814764	Walking_Type
15:11:31.993	1.1971374	3.0431232	10.692831	-0.064357094	-0.4620145	-0.4931436	-0.12343185	4.2959356	8.814764	Walking_Type
15:11:32.018	1.1971374	3.0431232	10.692831	-0.064357094	-0.4620145	-0.4931436	-0.12343185	4.2959356	8.814764	Walking_Type
15:11:32.040	1.1971374	3.0431232	10.692831	-0.064357094	-0.4620145	-0.4931436	-0.12343185	4.2959356	8.814764	Walking_Type
15:11:32.066	1.1971374	3.0431232	10.692831	-0.064357094	-0.4620145	-0.4931436	-0.12343185	4.2959356	8.814764	Walking_Type
15:11:32.102	1.1971374	3.0431232	10.692831	-0.064357094	-0.4620145	-0.4931436	-0.12343185	4.2959356	8.814764	Walking_Type
15:11:32.123	0.083799616	3.1676257	9.119793	-0.13521747	-0.36916298	-0.3954051	0.053767648	4.260449	8.832668	Walking_Type
15:11:32.144	0.083799616	3.1676257	9.119793	-0.13521747	-0.36916298	-0.3954051	0.053767648	4.260449	8.832668	Walking_Type
15:11:32.166	0.083799616	3.1676257	9.119793	-0.13521747	-0.36916298	-0.3954051	0.053767648	4.260449	8.832668	Walking_Type
15:11:32.187	0.083799616	3.1676257	9.119793	-0.13521747	-0.36916298	-0.3954051	0.053767648	4.260449	8.832668	Walking_Type
15:11:32.209	0.083799616	3.1676257	9.119793	-0.13521747	-0.36916298	-0.3954051	0.053767648	4.260449	8.832668	Walking_Type
15:11:32.231	0.083799616	3.1676257	9.119793	-0.13521747	-0.36916298	-0.3954051	0.053767648	4.260449	8.832668	Walking_Type
15:11:32.255	0.083799616	3.1676257	9.119793	-0.13521747	-0.36916298	-0.3954051	0.053767648	4.260449	8.832668	Walking_Type
15:11:32.280	0.083799616	3.1676257	9.119793	-0.13521747	-0.36916298	-0.3954051	0.053767648	4.260449	8.832668	Walking_Type
15:11:32.310	-0.06464542	4.747847	8.810931	-0.087569974	0.22826324	-0.23352584	0.043285966	4.284836	8.820923	Walking_Type
15:11:32.334	-0.06464542	4.747847	8.810931	-0.087569974	0.22826324	-0.23352584	0.043285966	4.284836	8.820923	Walking_Type
15:11:32.354	-0.06464542	4.747847	8.810931	-0.087569974	0.22826324	-0.23352584	0.043285966	4.284836	8.820923	Walking_Type
15:11:32.375	-0.06464542	4.747847	8.810931	-0.087569974	0.22826324	-0.23352584	0.043285966	4.284836	8.820923	Walking_Type
15:11:32.397	-0.06464542	4.747847	8.810931	-0.087569974	0.22826324	-0.23352584	0.043285966	4.284836	8.820923	Walking_Type
15:11:32.418	-0.06464542	4.747847	8.810931	-0.087569974	0.22826324	-0.23352584	0.043285966	4.284836	8.820923	Walking_Type
15:11:32.440	-0.06464542	4.747847	8.810931	-0.087569974	0.22826324	-0.23352584	0.043285966	4.284836	8.820923	Walking_Type
15:11:32.474	-0.06464542	4.747847	8.810931	-0.087569974	0.22826324	-0.23352584	0.043285966	4.284836	8.820923	Walking_Type
15:11:32.495	0.29928434	4.80531	8.923462	0.19709323	0.15679201	-0.10829847	-0.25039503	4.514996	8.701865	Walking_Type
15:11:32.518	0.29928434	4.80531	8.923462	0.19709323	0.15679201	-0.10829847	-0.25039503	4.514996	8.701865	Walking_Type
15:11:32.538	0.29928434	4.80531	8.923462	0.19709323	0.15679201	-0.10829847	-0.25039503	4.514996	8.701865	Walking_Type
15:11:32.559	0.29928434	4.80531	8.923462	0.19709323	0.15679201	-0.10829847	-0.25039503	4.514996	8.701865	Walking_Type
15:11:32.581	0.29928434	4.80531	8.923462	0.19709323	0.15679201	-0.10829847	-0.25039503	4.514996	8.701865	Walking_Type
15:11:32.602	0.29928434	4.80531	8.923462	0.19709323	0.15679201	-0.10829847	-0.25039503	4.514996	8.701865	Walking_Type
15:11:32.624	0.29928434	4.80531	8.923462	0.19709323	0.15679201	-0.10829847	-0.25039503	4.514996	8.701865	Walking_Type
15:11:32.658	0.29928434	4.80531	8.923462	0.19709323	0.15679201	-0.10829847	-0.25039503	4.514996	8.701865	Walking_Type
15:11:32.680	-1.6664152	3.6369035	8.842057	0.26489925	0.12258355	-0.0795878	-0.75680095	4.4559016	8.703018	Walking_Type
15:11:32.701	-1.6664152	3.6369035	8.842057	0.26489925	0.12258355	-0.0795878	-0.75680095	4.4559016	8.703018	Walking_Type
15:11:32.722	-1.6664152	3.6369035	8.842057	0.26489925	0.12258355	-0.0795878	-0.75680095	4.4559016	8.703018	Walking_Type
15:11:32.742	-1.6664152	3.6369035	8.842057	0.26489925	0.12258355	-0.0795878	-0.75680095	4.4559016	8.703018	Walking_Type
15:11:32.763	-1.6664152	3.6369035	8.842057	0.26489925	0.12258355	-0.0795878	-0.75680095	4.4559016	8.703018	Walking_Type
15:11:32.788	-1.6664152	3.6369035	8.842057	0.26489925	0.12258355	-0.0795878	-0.75680095	4.4559016	8.703018	Walking_Type
15:11:32.810	-1.6664152	3.6369035	8.842057	0.26489925	0.12258355	-0.0795878	-0.75680095	4.4559016	8.703018	Walking_Type
15:11:32.834	-1.6664152	3.6369035	8.842057	0.26489925	0.12258355	-0.0795878	-0.75680095	4.4559016	8.703018	Walking_Type
15:11:32.864	-0.4860378	4.2618093	7.738296	0.005892406	-0.097938806	0.20324281	-0.70438755	4.383231	8.744226	Walking_Type
15:11:32.886	-0.4860378	4.2618093	7.738296	0.005892406	-0.097938806	0.20324281	-0.70438755	4.383231	8.744226	Walking_Type
15:11:32.907	-0.4860378	4.2618093	7.738296	0.005892406	-0.097938806	0.20324281	-0.70438755	4.383231	8.744226	Walking_Type
15:11:32.928	-0.4860378	4.2618093	7.738296	0.005892406	-0.097938806	0.20324281	-0.70438755	4.383231	8.744226	Walking_Type
15:11:32.949	-0.4860378	4.2618093	7.738296	0.005892406	-0.097938806	0.20324281	-0.70438755	4.383231	8.744226	Walking_Type
15:11:32.970	-0.4860378	4.2618093	7.738296	0.005892406	-0.097938806	0.20324281	-0.70438755	4.383231	8.744226	Walking_Type
15:11:32.994	-0.4860378	4.2618093	7.738296	0.005892406	-0.097938806	0.20324281	-0.70438755	4.383231	8.744226	Walking_Type
15:11:33.018	-0.4860378	4.2618093	7.738296	0.005892406	-0.097938806	0.20324281	-0.70438755	4.383231	8.744226	Walking_Type
15:11:33.041	-0.75659084	4.6496816	7.905895	0.072476715	-0.19017945	0.07557198	-0.5077085	4.367188	8.765857	Walking_Type
15:11:33.066	-0.75659084	4.6496816	7.905895	0.072476715	-0.19017945	0.07557198	-0.5077085	4.367188	8.765857	Walking_Type
15:11:33.090	-0.75659084	4.6496816	7.905895	0.072476715	-0.19017945	0.07557198	-0.5077085	4.367188	8.765857	Walking_Type
15:11:33.113	-0.75659084	4.6496816	7.905895	0.072476715	-0.19017945	0.07557198	-0.5077085	4.367188	8.765857	Walking_Type
15:11:33.137	-0.75659084	4.6496816	7.905895	0.072476715	-0.19017945	0.07557198	-0.5077085	4.367188	8.765857	Walking_Type
15:11:33.161	-0.75659084	4.6496816	7.905895	0.072476715	-0.19017945	0.07557198	-0.5077085	4.367188	8.765857	Walking_Type
15:11:33.185	-0.75659084	4.6496816	7.905895	0.072476715	-0.19017945	0.07557198	-0.5077085	4.367188	8.765857	Walking_Type
15:11:33.209	1.1037607	5.0638914	8.537984	0.16532823	-0.35938913	-0.24940833	-0.25063857	4.609639	8.652096	Walking_Type
15:11:33.233	1.1037607	5.0638914	8.537984	0.16532823	-0.35938913	-0.24940833	-0.25063857	4.609639	8.652096	Walking_Type
15:11:33.255	1.1037607	5.0638914	8.537984	0.16532823	-0.35938913	-0.24940833	-0.25063857	4.609639	8.652096	Walking_Type
15:11:33.279	1.1037607	5.0638914	8.537984	0.16532823	-0.35938913	-0.24940833	-0.25063857	4.609639	8.652096	Walking_Type
15:11:33.309	1.1037607	5.0638914	8.537984	0.16532823	-0.35938913	-0.24940833	-0.25063857	4.609639	8.652096	Walking_Type
15:11:33.330	1.1037607	5.0638914	8.537984	0.16532823	-0.35938913	-0.24940833	-0.25063857	4.609639	8.652096	Walking_Type
15:11:33.350	1.1037607	5.0638914	8.537984	0.16532823	-0.35938913	-0.24940833	-0.25063857	4.609639	8.652096	Walking_Type
15:11:33.371	1.1037607	5.0638914	8.537984	0.16532823	-0.35938913	-0.24940833	-0.25063857	4.609639	8.652096	Walking_Type
15:11:33.392	1.5107874	3.7661943	5.8420305	0.28872302	-0.023413243	-0.5542301	-0.036583032	4.5316787	8.696718	Walking_Type
15:11:33.414	1.5107874	3.7661943	5.8420305	0.28872302	-0.023413243	-0.5542301	-0.036583032	4.5316787	8.696718	Walking_Type
15:11:33.438	1.5107874	3.7661943	5.8420305	0.28872302	-0.023413243	-0.5542301	-0.036583032	4.5316787	8.696718	Walking_Type
15:11:33.462	1.5107874	3.7661943	5.8420305	0.28872302	-0.023413243	-0.5542301	-0.036583032	4.5316787	8.696718	Walking_Type
15:11:33.486	1.5107874	3.7661943	5.8420305	0.28872302	-0.023413243	-0.5542301	-0.036583032	4.5316787	8.696718	Walking_Type
15:11:33.510	1.5107874	3.7661943	5.8420305	0.28872302	-0.023413243	-0.5542301	-0.036583032	4.5316787	8.696718	Walking_Type
15:11:33.534	1.5107874	3.7661943	5.8420305	0.28872302	-0.023413243	-0.5542301	-0.036583032	4.5316787	8.696718	Walking_Type
15:11:33.556	1.5107874	3.7661943	5.8420305	0.28872302	-0.023413243	-0.5542301	-0.036583032	4.5316787	8.696718	Walking_Type
15:11:33.578	0.22027329	4.5610933	6.936214	-0.051528927	-0.15841445	-0.5218542	-0.13037929	4.3072324	8.809149	Walking_Type
15:11:33.599	0.22027329	4.5610933	6.936214	-0.051528927	-0.15841445	-0.5218542	-0.13037929	4.3072324	8.809149	Walking_Type
15:11:33.621	0.22027329	4.5610933	6.936214	-0.051528927	-0.15841445	-0.5218542	-0.13037929	4.3072324	8.809149	Walking_Type
15:11:33.644	0.22027329	4.5610933	6.936214	-0.051528927	-0.15841445	-0.5218542	-0.13037929	4.3072324	8.809149	Walking_Type
15:11:33.668	0.22027329	4.5610933	6.936214	-0.051528927	-0.15841445	-0.5218542	-0.13037929	4.3072324	8.809149	Walking_Type
15:11:33.693	0.22027329	4.5610933	6.936214	-0.051528927	-0.15841445	-0.5218542	-0.13037929	4.3072324	8.809149	Walking_Type
15:11:33.717	0.22027329	4.5610933	6.936214	-0.051528927	-0.15841445	-0.5218542	-0.13037929	4.3072324	8.809149	Walking_Type
15:11:33.741	0.22027329	4.5610933	6.936214	-0.051528927	-0.15841445	-0.5218542	-0.13037929	4.3072324	8.809149	Walking_Type
15:11:33.766	0.028731298	4.8843207	9.012051	-0.0503072	-0.03379795	-0.22008681	-0.34665078	4.2503915	8.830875	Walking_Type
15:11:33.788	0.028731298	4.8843207	9.012051	-0.0503072	-0.03379795	-0.22008681	-0.34665078	4.2503915	8.830875	Walking_Type
15:11:33.813	0.028731298	4.8843207	9.012051	-0.0503072	-0.03379795	-0.22008681	-0.34665078	4.2503915	8.830875	Walking_Type
15:11:33.837	0.028731298	4.8843207	9.012051	-0.0503072	-0.03379795	-0.22008681	-0.34665078	4.2503915	8.830875	Walking_Type
15:11:33.858	0.028731298	4.8843207	9.012051	-0.0503072	-0.03379795	-0.22008681	-0.34665078	4.2503915	8.830875	Walking_Type
15:11:33.879	0.028731298	4.8843207	9.012051	-0.0503072	-0.03379795	-0.22008681	-0.34665078	4.2503915	8.830875	Walking_Type
15:11:33.900	0.028731298	4.8843207	9.012051	-0.0503072	-0.03379795	-0.22008681	-0.34665078	4.2503915	8.830875	Walking_Type
15:11:33.921	-1.3455825	3.1819913	10.391152	-0.15109996	0.090207696	-0.15105903	-0.6205672	4.3027754	8.790415	Walking_Type
15:11:33.942	-1.3455825	3.1819913	10.391152	-0.15109996	0.090207696	-0.15105903	-0.6205672	4.3027754	8.790415	Walking_Type
15:11:33.964	-1.3455825	3.1819913	10.391152	-0.15109996	0.090207696	-0.15105903	-0.6205672	4.3027754	8.790415	Walking_Type
15:11:33.989	-1.3455825	3.1819913	10.391152	-0.15109996	0.090207696	-0.15105903	-0.6205672	4.3027754	8.790415	Walking_Type
15:11:34.013	-1.3455825	3.1819913	10.391152	-0.15109996	0.090207696	-0.15105903	-0.6205672	4.3027754	8.790415	Walking_Type
15:11:34.036	-1.3455825	3.1819913	10.391152	-0.15109996	0.090207696	-0.15105903	-0.6205672	4.3027754	8.790415	Walking_Type
15:11:34.060	-1.3455825	3.1819913	10.391152	-0.15109996	0.090207696	-0.15105903	-0.6205672	4.3027754	8.790415	Walking_Type
15:11:34.082	-1.3455825	3.1819913	10.391152	-0.15109996	0.090207696	-0.15105903	-0.6205672	4.3027754	8.790415	Walking_Type
15:11:34.105	-0.83081335	3.2538195	9.225141	-0.132774	-0.08877583	-0.088139914	-0.768469	4.3102555	8.775049	Walking_Type
15:11:34.126	-0.83081335	3.2538195	9.225141	-0.132774	-0.08877583	-0.088139914	-0.768469	4.3102555	8.775049	Walking_Type
15:11:34.153	-0.83081335	3.2538195	9.225141	-0.132774	-0.08877583	-0.088139914	-0.768469	4.3102555	8.775049	Walking_Type
15:11:34.174	-0.83081335	3.2538195	9.225141	-0.132774	-0.08877583	-0.088139914	-0.768469	4.3102555	8.775049	Walking_Type
15:11:34.196	-0.83081335	3.2538195	9.225141	-0.132774	-0.08877583	-0.088139914	-0.768469	4.3102555	8.775049	Walking_Type
15:11:34.221	-0.83081335	3.2538195	9.225141	-0.132774	-0.08877583	-0.088139914	-0.768469	4.3102555	8.775049	Walking_Type
15:11:34.245	-0.83081335	3.2538195	9.225141	-0.132774	-0.08877583	-0.088139914	-0.768469	4.3102555	8.775049	Walking_Type
15:11:34.269	-0.83081335	3.2538195	9.225141	-0.132774	-0.08877583	-0.088139914	-0.768469	4.3102555	8.775049	Walking_Type
15:11:34.292	-0.9122187	4.1540666	7.726325	-0.038700756	-0.32823497	-0.35569888	-0.37567353	4.359407	8.776377	Walking_Type
15:11:34.315	-0.9122187	4.1540666	7.726325	-0.038700756	-0.32823497	-0.35569888	-0.37567353	4.359407	8.776377	Walking_Type
15:11:34.337	-0.9122187	4.1540666	7.726325	-0.038700756	-0.32823497	-0.35569888	-0.37567353	4.359407	8.776377	Walking_Type
15:11:34.359	-0.9122187	4.1540666	7.726325	-0.038700756	-0.32823497	-0.35569888	-0.37567353	4.359407	8.776377	Walking_Type
15:11:34.382	-0.9122187	4.1540666	7.726325	-0.038700756	-0.32823497	-0.35569888	-0.37567353	4.359407	8.776377	Walking_Type
15:11:34.404	-0.9122187	4.1540666	7.726325	-0.038700756	-0.32823497	-0.35569888	-0.37567353	4.359407	8.776377	Walking_Type
15:11:34.426	-0.9122187	4.1540666	7.726325	-0.038700756	-0.32823497	-0.35569888	-0.37567353	4.359407	8.776377	Walking_Type
15:11:34.448	-0.9122187	4.1540666	7.726325	-0.038700756	-0.32823497	-0.35569888	-0.37567353	4.359407	8.776377	Walking_Type
15:11:34.469	-1.0343267	4.9346004	8.360807	-0.09123517	-0.0417392	-0.3679162	-0.0024025312	4.496622	8.7149725	Walking_Type
15:11:34.490	-1.0343267	4.9346004	8.360807	-0.09123517	-0.0417392	-0.3679162	-0.0024025312	4.496622	8.7149725	Walking_Type
15:11:34.517	-1.0343267	4.9346004	8.360807	-0.09123517	-0.0417392	-0.3679162	-0.0024025312	4.496622	8.7149725	Walking_Type
15:11:34.538	-1.0343267	4.9346004	8.360807	-0.09123517	-0.0417392	-0.3679162	-0.0024025312	4.496622	8.7149725	Walking_Type
15:11:34.560	-1.0343267	4.9346004	8.360807	-0.09123517	-0.0417392	-0.3679162	-0.0024025312	4.496622	8.7149725	Walking_Type
15:11:34.583	-1.0343267	4.9346004	8.360807	-0.09123517	-0.0417392	-0.3679162	-0.0024025312	4.496622	8.7149725	Walking_Type
15:11:34.607	-1.0343267	4.9346004	8.360807	-0.09123517	-0.0417392	-0.3679162	-0.0024025312	4.496622	8.7149725	Walking_Type
15:11:34.631	-1.0343267	4.9346004	8.360807	-0.09123517	-0.0417392	-0.3679162	-0.0024025312	4.496622	8.7149725	Walking_Type
15:11:34.655	0.679974	5.6504884	5.6385174	-0.55121666	-0.12909293	-0.49741963	0.102604344	4.7528396	8.577316	Walking_Type
15:11:34.679	0.679974	5.6504884	5.6385174	-0.55121666	-0.12909293	-0.49741963	0.102604344	4.7528396	8.577316	Walking_Type
15:11:34.701	0.679974	5.6504884	5.6385174	-0.55121666	-0.12909293	-0.49741963	0.102604344	4.7528396	8.577316	Walking_Type
15:11:34.723	0.679974	5.6504884	5.6385174	-0.55121666	-0.12909293	-0.49741963	0.102604344	4.7528396	8.577316	Walking_Type
15:11:34.744	0.679974	5.6504884	5.6385174	-0.55121666	-0.12909293	-0.49741963	0.102604344	4.7528396	8.577316	Walking_Type
15:11:34.766	0.679974	5.6504884	5.6385174	-0.55121666	-0.12909293	-0.49741963	0.102604344	4.7528396	8.577316	Walking_Type
15:11:34.788	0.679974	5.6504884	5.6385174	-0.55121666	-0.12909293	-0.49741963	0.102604344	4.7528396	8.577316	Walking_Type
15:11:34.810	0.679974	5.6504884	5.6385174	-0.55121666	-0.12909293	-0.49741963	0.102604344	4.7528396	8.577316	Walking_Type
15:11:34.834	-0.19154198	3.3519847	9.189227	-0.28365773	0.010184345	-0.60187757	0.12846886	4.5047817	8.70981	Walking_Type
15:11:34.857	-0.19154198	3.3519847	9.189227	-0.28365773	0.010184345	-0.60187757	0.12846886	4.5047817	8.70981	Walking_Type
15:11:34.880	-0.19154198	3.3519847	9.189227	-0.28365773	0.010184345	-0.60187757	0.12846886	4.5047817	8.70981	Walking_Type
15:11:34.904	-0.19154198	3.3519847	9.189227	-0.28365773	0.010184345	-0.60187757	0.12846886	4.5047817	8.70981	Walking_Type
15:11:34.928	-0.19154198	3.3519847	9.189227	-0.28365773	0.010184345	-0.60187757	0.12846886	4.5047817	8.70981	Walking_Type
15:11:34.950	-0.19154198	3.3519847	9.189227	-0.28365773	0.010184345	-0.60187757	0.12846886	4.5047817	8.70981	Walking_Type
15:11:34.974	-0.19154198	3.3519847	9.189227	-0.28365773	0.010184345	-0.60187757	0.12846886	4.5047817	8.70981	Walking_Type
15:11:34.998	-0.19154198	3.3519847	9.189227	-0.28365773	0.010184345	-0.60187757	0.12846886	4.5047817	8.70981	Walking_Type
15:11:35.035	-0.062251143	4.249838	8.339259	-0.2085213	0.10303587	-0.30377537	0.17088819	4.04203	8.933261	Walking_Type
15:11:35.060	-0.062251143	4.249838	8.339259	-0.2085213	0.10303587	-0.30377537	0.17088819	4.04203	8.933261	Walking_Type
15:11:35.085	-0.062251143	4.249838	8.339259	-0.2085213	0.10303587	-0.30377537	0.17088819	4.04203	8.933261	Walking_Type
15:11:35.109	-0.062251143	4.249838	8.339259	-0.2085213	0.10303587	-0.30377537	0.17088819	4.04203	8.933261	Walking_Type
15:11:35.133	-0.062251143	4.249838	8.339259	-0.2085213	0.10303587	-0.30377537	0.17088819	4.04203	8.933261	Walking_Type
15:11:35.157	-0.062251143	4.249838	8.339259	-0.2085213	0.10303587	-0.30377537	0.17088819	4.04203	8.933261	Walking_Type
15:11:35.181	-0.062251143	4.249838	8.339259	-0.2085213	0.10303587	-0.30377537	0.17088819	4.04203	8.933261	Walking_Type
15:11:35.205	0.16520496	5.114171	8.772623	0.0040598107	0.27041292	0.23867299	-0.19526583	3.993058	8.954761	Walking_Type
15:11:35.228	0.16520496	5.114171	8.772623	0.0040598107	0.27041292	0.23867299	-0.19526583	3.993058	8.954761	Walking_Type
15:11:35.252	0.16520496	5.114171	8.772623	0.0040598107	0.27041292	0.23867299	-0.19526583	3.993058	8.954761	Walking_Type
15:11:35.275	0.16520496	5.114171	8.772623	0.0040598107	0.27041292	0.23867299	-0.19526583	3.993058	8.954761	Walking_Type
15:11:35.297	0.16520496	5.114171	8.772623	0.0040598107	0.27041292	0.23867299	-0.19526583	3.993058	8.954761	Walking_Type
15:11:35.318	0.16520496	5.114171	8.772623	0.0040598107	0.27041292	0.23867299	-0.19526583	3.993058	8.954761	Walking_Type
15:11:35.339	0.16520496	5.114171	8.772623	0.0040598107	0.27041292	0.23867299	-0.19526583	3.993058	8.954761	Walking_Type
15:11:35.361	-1.2162915	3.3232534	11.075915	-0.15720862	0.61860615	-0.11501798	-0.6340708	4.2175922	8.830641	Walking_Type
15:11:35.392	-1.2162915	3.3232534	11.075915	-0.15720862	0.61860615	-0.11501798	-0.6340708	4.2175922	8.830641	Walking_Type
15:11:35.412	-1.2162915	3.3232534	11.075915	-0.15720862	0.61860615	-0.11501798	-0.6340708	4.2175922	8.830641	Walking_Type
15:11:35.434	-1.2162915	3.3232534	11.075915	-0.15720862	0.61860615	-0.11501798	-0.6340708	4.2175922	8.830641	Walking_Type
15:11:35.457	-1.2162915	3.3232534	11.075915	-0.15720862	0.61860615	-0.11501798	-0.6340708	4.2175922	8.830641	Walking_Type
15:11:35.479	-1.2162915	3.3232534	11.075915	-0.15720862	0.61860615	-0.11501798	-0.6340708	4.2175922	8.830641	Walking_Type
15:11:35.504	-1.2162915	3.3232534	11.075915	-0.15720862	0.61860615	-0.11501798	-0.6340708	4.2175922	8.830641	Walking_Type
15:11:35.527	-1.2162915	3.3232534	11.075915	-0.15720862	0.61860615	-0.11501798	-0.6340708	4.2175922	8.830641	Walking_Type
15:11:35.551	-0.10774237	3.3831103	7.74069	-0.010600955	0.09998154	-0.23352584	-0.68097705	4.1683187	8.850523	Walking_Type
15:11:35.573	-0.10774237	3.3831103	7.74069	-0.010600955	0.09998154	-0.23352584	-0.68097705	4.1683187	8.850523	Walking_Type
15:11:35.595	-0.10774237	3.3831103	7.74069	-0.010600955	0.09998154	-0.23352584	-0.68097705	4.1683187	8.850523	Walking_Type
15:11:35.617	-0.10774237	3.3831103	7.74069	-0.010600955	0.09998154	-0.23352584	-0.68097705	4.1683187	8.850523	Walking_Type
15:11:35.639	-0.10774237	3.3831103	7.74069	-0.010600955	0.09998154	-0.23352584	-0.68097705	4.1683187	8.850523	Walking_Type
15:11:35.661	-0.10774237	3.3831103	7.74069	-0.010600955	0.09998154	-0.23352584	-0.68097705	4.1683187	8.850523	Walking_Type
15:11:35.683	-0.10774237	3.3831103	7.74069	-0.010600955	0.09998154	-0.23352584	-0.68097705	4.1683187	8.850523	Walking_Type
15:11:35.707	-0.10774237	3.3831103	7.74069	-0.010600955	0.09998154	-0.23352584	-0.68097705	4.1683187	8.850523	Walking_Type
15:11:35.731	-0.8739103	4.288146	7.570697	-0.051528927	-0.34778267	-0.18954355	-0.5644313	4.096803	8.892017	Walking_Type
15:11:35.755	-0.8739103	4.288146	7.570697	-0.051528927	-0.34778267	-0.18954355	-0.5644313	4.096803	8.892017	Walking_Type
15:11:35.779	-0.8739103	4.288146	7.570697	-0.051528927	-0.34778267	-0.18954355	-0.5644313	4.096803	8.892017	Walking_Type
15:11:35.803	-0.8739103	4.288146	7.570697	-0.051528927	-0.34778267	-0.18954355	-0.5644313	4.096803	8.892017	Walking_Type
15:11:35.825	-0.8739103	4.288146	7.570697	-0.051528927	-0.34778267	-0.18954355	-0.5644313	4.096803	8.892017	Walking_Type
15:11:35.850	-0.8739103	4.288146	7.570697	-0.051528927	-0.34778267	-0.18954355	-0.5644313	4.096803	8.892017	Walking_Type
15:11:35.876	-0.8739103	4.288146	7.570697	-0.051528927	-0.34778267	-0.18954355	-0.5644313	4.096803	8.892017	Walking_Type
15:11:35.906	-1.0774237	3.9361877	10.094262	0.08347229	-0.08938669	-0.38807473	-0.5134259	4.2120175	8.841134	Walking_Type
15:11:35.930	-1.0774237	3.9361877	10.094262	0.08347229	-0.08938669	-0.38807473	-0.5134259	4.2120175	8.841134	Walking_Type
15:11:35.953	-1.0774237	3.9361877	10.094262	0.08347229	-0.08938669	-0.38807473	-0.5134259	4.2120175	8.841134	Walking_Type
15:11:35.978	-1.0774237	3.9361877	10.094262	0.08347229	-0.08938669	-0.38807473	-0.5134259	4.2120175	8.841134	Walking_Type
15:11:36.002	-1.0774237	3.9361877	10.094262	0.08347229	-0.08938669	-0.38807473	-0.5134259	4.2120175	8.841134	Walking_Type
15:11:36.025	-1.0774237	3.9361877	10.094262	0.08347229	-0.08938669	-0.38807473	-0.5134259	4.2120175	8.841134	Walking_Type
15:11:36.049	-1.0774237	3.9361877	10.094262	0.08347229	-0.08938669	-0.38807473	-0.5134259	4.2120175	8.841134	Walking_Type
15:11:36.073	-1.0774237	3.9361877	10.094262	0.08347229	-0.08938669	-0.38807473	-0.5134259	4.2120175	8.841134	Walking_Type
15:11:36.096	0.81644773	3.4022646	8.964165	0.2856687	-0.48583823	-0.81140435	-0.28120297	4.206738	8.854074	Walking_Type
15:11:36.119	0.81644773	3.4022646	8.964165	0.2856687	-0.48583823	-0.81140435	-0.28120297	4.206738	8.854074	Walking_Type
15:11:36.143	0.81644773	3.4022646	8.964165	0.2856687	-0.48583823	-0.81140435	-0.28120297	4.206738	8.854074	Walking_Type
15:11:36.167	0.81644773	3.4022646	8.964165	0.2856687	-0.48583823	-0.81140435	-0.28120297	4.206738	8.854074	Walking_Type
15:11:36.191	0.81644773	3.4022646	8.964165	0.2856687	-0.48583823	-0.81140435	-0.28120297	4.206738	8.854074	Walking_Type
15:11:36.215	0.81644773	3.4022646	8.964165	0.2856687	-0.48583823	-0.81140435	-0.28120297	4.206738	8.854074	Walking_Type
15:11:36.239	0.81644773	3.4022646	8.964165	0.2856687	-0.48583823	-0.81140435	-0.28120297	4.206738	8.854074	Walking_Type
15:11:36.262	-0.5554718	3.7877429	7.7933645	0.052929033	-0.38932154	-0.5517866	-0.26380876	4.264355	8.827004	Walking_Type
15:11:36.285	-0.5554718	3.7877429	7.7933645	0.052929033	-0.38932154	-0.5517866	-0.26380876	4.264355	8.827004	Walking_Type
15:11:36.308	-0.5554718	3.7877429	7.7933645	0.052929033	-0.38932154	-0.5517866	-0.26380876	4.264355	8.827004	Walking_Type
15:11:36.333	-0.5554718	3.7877429	7.7933645	0.052929033	-0.38932154	-0.5517866	-0.26380876	4.264355	8.827004	Walking_Type
15:11:36.357	-0.5554718	3.7877429	7.7933645	0.052929033	-0.38932154	-0.5517866	-0.26380876	4.264355	8.827004	Walking_Type
15:11:36.380	-0.5554718	3.7877429	7.7933645	0.052929033	-0.38932154	-0.5517866	-0.26380876	4.264355	8.827004	Walking_Type
15:11:36.409	-0.5554718	3.7877429	7.7933645	0.052929033	-0.38932154	-0.5517866	-0.26380876	4.264355	8.827004	Walking_Type
15:11:36.432	-0.5554718	3.7877429	7.7933645	0.052929033	-0.38932154	-0.5517866	-0.26380876	4.264355	8.827004	Walking_Type
15:11:36.464	-1.1372806	5.4134555	7.1109962	0.23985378	0.18794614	-0.22375199	-0.55206895	4.49372	8.698967	Walking_Type
15:11:36.488	-1.1372806	5.4134555	7.1109962	0.23985378	0.18794614	-0.22375199	-0.55206895	4.49372	8.698967	Walking_Type
15:11:36.513	-1.1372806	5.4134555	7.1109962	0.23985378	0.18794614	-0.22375199	-0.55206895	4.49372	8.698967	Walking_Type
15:11:36.536	-1.1372806	5.4134555	7.1109962	0.23985378	0.18794614	-0.22375199	-0.55206895	4.49372	8.698967	Walking_Type
15:11:36.559	-1.1372806	5.4134555	7.1109962	0.23985378	0.18794614	-0.22375199	-0.55206895	4.49372	8.698967	Walking_Type
15:11:36.581	-1.1372806	5.4134555	7.1109962	0.23985378	0.18794614	-0.22375199	-0.55206895	4.49372	8.698967	Walking_Type
15:11:36.605	-1.1372806	5.4134555	7.1109962	0.23985378	0.18794614	-0.22375199	-0.55206895	4.49372	8.698967	Walking_Type
15:11:36.628	-0.36871833	4.7622128	9.296969	-0.22562551	-0.32762414	-0.58599514	-0.67625135	4.3906946	8.742702	Walking_Type
15:11:36.652	-0.36871833	4.7622128	9.296969	-0.22562551	-0.32762414	-0.58599514	-0.67625135	4.3906946	8.742702	Walking_Type
15:11:36.676	-0.36871833	4.7622128	9.296969	-0.22562551	-0.32762414	-0.58599514	-0.67625135	4.3906946	8.742702	Walking_Type
15:11:36.700	-0.36871833	4.7622128	9.296969	-0.22562551	-0.32762414	-0.58599514	-0.67625135	4.3906946	8.742702	Walking_Type
15:11:36.724	-0.36871833	4.7622128	9.296969	-0.22562551	-0.32762414	-0.58599514	-0.67625135	4.3906946	8.742702	Walking_Type
15:11:36.748	-0.36871833	4.7622128	9.296969	-0.22562551	-0.32762414	-0.58599514	-0.67625135	4.3906946	8.742702	Walking_Type
15:11:36.772	-0.36871833	4.7622128	9.296969	-0.22562551	-0.32762414	-0.58599514	-0.67625135	4.3906946	8.742702	Walking_Type
15:11:36.795	-0.36871833	4.7622128	9.296969	-0.22562551	-0.32762414	-0.58599514	-0.67625135	4.3906946	8.742702	Walking_Type
15:11:36.820	-1.5969813	4.0128045	6.8907228	0.30155116	-0.056399968	0.11711081	-1.085025	4.3133535	8.740026	Walking_Type
15:11:36.845	-1.5969813	4.0128045	6.8907228	0.30155116	-0.056399968	0.11711081	-1.085025	4.3133535	8.740026	Walking_Type
15:11:36.869	-1.5969813	4.0128045	6.8907228	0.30155116	-0.056399968	0.11711081	-1.085025	4.3133535	8.740026	Walking_Type
15:11:36.894	-1.5969813	4.0128045	6.8907228	0.30155116	-0.056399968	0.11711081	-1.085025	4.3133535	8.740026	Walking_Type
15:11:36.917	-1.5969813	4.0128045	6.8907228	0.30155116	-0.056399968	0.11711081	-1.085025	4.3133535	8.740026	Walking_Type
15:11:36.942	-1.5969813	4.0128045	6.8907228	0.30155116	-0.056399968	0.11711081	-1.085025	4.3133535	8.740026	Walking_Type
15:11:36.966	-1.5969813	4.0128045	6.8907228	0.30155116	-0.056399968	0.11711081	-1.085025	4.3133535	8.740026	Walking_Type
15:11:36.989	-0.83081335	4.4725056	6.8787518	0.0639246	-0.13825591	0.21423839	-1.0083319	4.231096	8.78928	Walking_Type
15:11:37.010	-0.83081335	4.4725056	6.8787518	0.0639246	-0.13825591	0.21423839	-1.0083319	4.231096	8.78928	Walking_Type
15:11:37.031	-0.83081335	4.4725056	6.8787518	0.0639246	-0.13825591	0.21423839	-1.0083319	4.231096	8.78928	Walking_Type
15:11:37.053	-0.83081335	4.4725056	6.8787518	0.0639246	-0.13825591	0.21423839	-1.0083319	4.231096	8.78928	Walking_Type
15:11:37.076	-0.83081335	4.4725056	6.8787518	0.0639246	-0.13825591	0.21423839	-1.0083319	4.231096	8.78928	Walking_Type
15:11:37.097	-0.83081335	4.4725056	6.8787518	0.0639246	-0.13825591	0.21423839	-1.0083319	4.231096	8.78928	Walking_Type
15:11:37.118	-0.83081335	4.4725056	6.8787518	0.0639246	-0.13825591	0.21423839	-1.0083319	4.231096	8.78928	Walking_Type
15:11:37.142	-0.83081335	4.4725056	6.8787518	0.0639246	-0.13825591	0.21423839	-1.0083319	4.231096	8.78928	Walking_Type
15:11:37.166	-0.7685622	4.652076	8.684034	0.14700228	-0.37282816	-0.0954703	-0.67458034	4.2814536	8.796843	Walking_Type
15:11:37.189	-0.7685622	4.652076	8.684034	0.14700228	-0.37282816	-0.0954703	-0.67458034	4.2814536	8.796843	Walking_Type
15:11:37.213	-0.7685622	4.652076	8.684034	0.14700228	-0.37282816	-0.0954703	-0.67458034	4.2814536	8.796843	Walking_Type
15:11:37.237	-0.7685622	4.652076	8.684034	0.14700228	-0.37282816	-0.0954703	-0.67458034	4.2814536	8.796843	Walking_Type
15:11:37.261	-0.7685622	4.652076	8.684034	0.14700228	-0.37282816	-0.0954703	-0.67458034	4.2814536	8.796843	Walking_Type
15:11:37.284	-0.7685622	4.652076	8.684034	0.14700228	-0.37282816	-0.0954703	-0.67458034	4.2814536	8.796843	Walking_Type
15:11:37.306	-0.7685622	4.652076	8.684034	0.14700228	-0.37282816	-0.0954703	-0.67458034	4.2814536	8.796843	Walking_Type
15:11:37.327	-0.7685622	4.652076	8.684034	0.14700228	-0.37282816	-0.0954703	-0.67458034	4.2814536	8.796843	Walking_Type
15:11:37.349	-0.9481328	3.7063375	10.462981	-0.12788709	-0.16513398	0.09206533	-0.3911435	4.3606977	8.775061	Walking_Type
15:11:37.370	-0.9481328	3.7063375	10.462981	-0.12788709	-0.16513398	0.09206533	-0.3911435	4.3606977	8.775061	Walking_Type
15:11:37.391	-0.9481328	3.7063375	10.462981	-0.12788709	-0.16513398	0.09206533	-0.3911435	4.3606977	8.775061	Walking_Type
15:11:37.419	-0.9481328	3.7063375	10.462981	-0.12788709	-0.16513398	0.09206533	-0.3911435	4.3606977	8.775061	Walking_Type
15:11:37.441	-0.9481328	3.7063375	10.462981	-0.12788709	-0.16513398	0.09206533	-0.3911435	4.3606977	8.775061	Walking_Type
15:11:37.463	-0.9481328	3.7063375	10.462981	-0.12788709	-0.16513398	0.09206533	-0.3911435	4.3606977	8.775061	Walking_Type
15:11:37.484	-0.9481328	3.7063375	10.462981	-0.12788709	-0.16513398	0.09206533	-0.3911435	4.3606977	8.775061	Walking_Type
15:11:37.510	-0.9481328	3.7063375	10.462981	-0.12788709	-0.16513398	0.09206533	-0.3911435	4.3606977	8.775061	Walking_Type
15:11:37.533	0.9816527	3.519584	7.9944835	0.005281541	-0.16024706	-0.341649	0.17510611	4.3656917	8.779546	Walking_Type
15:11:37.557	0.9816527	3.519584	7.9944835	0.005281541	-0.16024706	-0.341649	0.17510611	4.3656917	8.779546	Walking_Type
15:11:37.581	0.9816527	3.519584	7.9944835	0.005281541	-0.16024706	-0.341649	0.17510611	4.3656917	8.779546	Walking_Type
15:11:37.606	0.9816527	3.519584	7.9944835	0.005281541	-0.16024706	-0.341649	0.17510611	4.3656917	8.779546	Walking_Type
15:11:37.628	0.9816527	3.519584	7.9944835	0.005281541	-0.16024706	-0.341649	0.17510611	4.3656917	8.779546	Walking_Type
15:11:37.651	0.9816527	3.519584	7.9944835	0.005281541	-0.16024706	-0.341649	0.17510611	4.3656917	8.779546	Walking_Type
15:11:37.673	0.9816527	3.519584	7.9944835	0.005281541	-0.16024706	-0.341649	0.17510611	4.3656917	8.779546	Walking_Type
15:11:37.694	0.9816527	3.519584	7.9944835	0.005281541	-0.16024706	-0.341649	0.17510611	4.3656917	8.779546	Walking_Type
15:11:37.716	0.5913859	4.7933383	6.9673395	-0.09367862	0.015071267	-0.25857133	0.21888636	4.3900795	8.766393	Walking_Type
15:11:37.739	0.5913859	4.7933383	6.9673395	-0.09367862	0.015071267	-0.25857133	0.21888636	4.3900795	8.766393	Walking_Type
15:11:37.762	0.5913859	4.7933383	6.9673395	-0.09367862	0.015071267	-0.25857133	0.21888636	4.3900795	8.766393	Walking_Type
15:11:37.784	0.5913859	4.7933383	6.9673395	-0.09367862	0.015071267	-0.25857133	0.21888636	4.3900795	8.766393	Walking_Type
15:11:37.805	0.5913859	4.7933383	6.9673395	-0.09367862	0.015071267	-0.25857133	0.21888636	4.3900795	8.766393	Walking_Type
15:11:37.829	0.5913859	4.7933383	6.9673395	-0.09367862	0.015071267	-0.25857133	0.21888636	4.3900795	8.766393	Walking_Type
15:11:37.854	0.5913859	4.7933383	6.9673395	-0.09367862	0.015071267	-0.25857133	0.21888636	4.3900795	8.766393	Walking_Type
15:11:37.876	0.5913859	4.7933383	6.9673395	-0.09367862	0.015071267	-0.25857133	0.21888636	4.3900795	8.766393	Walking_Type
15:11:37.901	-0.076616794	4.70475	9.941029	0.00039461895	0.4029707	0.022426695	-0.05281506	4.468786	8.729119	Walking_Type
15:11:37.925	-0.076616794	4.70475	9.941029	0.00039461895	0.4029707	0.022426695	-0.05281506	4.468786	8.729119	Walking_Type
15:11:37.949	-0.076616794	4.70475	9.941029	0.00039461895	0.4029707	0.022426695	-0.05281506	4.468786	8.729119	Walking_Type
15:11:37.974	-0.076616794	4.70475	9.941029	0.00039461895	0.4029707	0.022426695	-0.05281506	4.468786	8.729119	Walking_Type
15:11:37.997	-0.076616794	4.70475	9.941029	0.00039461895	0.4029707	0.022426695	-0.05281506	4.468786	8.729119	Walking_Type
15:11:38.019	-0.076616794	4.70475	9.941029	0.00039461895	0.4029707	0.022426695	-0.05281506	4.468786	8.729119	Walking_Type
15:11:38.043	-0.076616794	4.70475	9.941029	0.00039461895	0.4029707	0.022426695	-0.05281506	4.468786	8.729119	Walking_Type
15:11:38.067	-1.359948	3.2801564	9.143736	0.30399466	0.09204029	0.12688465	-0.43123147	4.444147	8.731205	Walking_Type
15:11:38.092	-1.359948	3.2801564	9.143736	0.30399466	0.09204029	0.12688465	-0.43123147	4.444147	8.731205	Walking_Type
15:11:38.116	-1.359948	3.2801564	9.143736	0.30399466	0.09204029	0.12688465	-0.43123147	4.444147	8.731205	Walking_Type
15:11:38.139	-1.359948	3.2801564	9.143736	0.30399466	0.09204029	0.12688465	-0.43123147	4.444147	8.731205	Walking_Type
15:11:38.163	-1.359948	3.2801564	9.143736	0.30399466	0.09204029	0.12688465	-0.43123147	4.444147	8.731205	Walking_Type
15:11:38.187	-1.359948	3.2801564	9.143736	0.30399466	0.09204029	0.12688465	-0.43123147	4.444147	8.731205	Walking_Type
15:11:38.210	-1.359948	3.2801564	9.143736	0.30399466	0.09204029	0.12688465	-0.43123147	4.444147	8.731205	Walking_Type
15:11:38.237	-1.359948	3.2801564	9.143736	0.30399466	0.09204029	0.12688465	-0.43123147	4.444147	8.731205	Walking_Type
15:11:38.261	-0.5243462	3.7422516	8.549955	-0.13216314	-0.13703418	0.107947834	-0.54476726	4.5185385	8.686564	Walking_Type
15:11:38.282	-0.5243462	3.7422516	8.549955	-0.13216314	-0.13703418	0.107947834	-0.54476726	4.5185385	8.686564	Walking_Type
15:11:38.303	-0.5243462	3.7422516	8.549955	-0.13216314	-0.13703418	0.107947834	-0.54476726	4.5185385	8.686564	Walking_Type
15:11:38.325	-0.5243462	3.7422516	8.549955	-0.13216314	-0.13703418	0.107947834	-0.54476726	4.5185385	8.686564	Walking_Type
15:11:38.345	-0.5243462	3.7422516	8.549955	-0.13216314	-0.13703418	0.107947834	-0.54476726	4.5185385	8.686564	Walking_Type
15:11:38.367	-0.5243462	3.7422516	8.549955	-0.13216314	-0.13703418	0.107947834	-0.54476726	4.5185385	8.686564	Walking_Type
15:11:38.391	-0.5243462	3.7422516	8.549955	-0.13216314	-0.13703418	0.107947834	-0.54476726	4.5185385	8.686564	Walking_Type
15:11:38.415	-0.5243462	3.7422516	8.549955	-0.13216314	-0.13703418	0.107947834	-0.54476726	4.5185385	8.686564	Walking_Type
15:11:38.439	-1.5634614	4.9992456	7.877164	-0.19324966	-0.05701083	0.026091887	-0.5944851	4.67894	8.597933	Walking_Type
15:11:38.463	-1.5634614	4.9992456	7.877164	-0.19324966	-0.05701083	0.026091887	-0.5944851	4.67894	8.597933	Walking_Type
15:11:38.485	-1.5634614	4.9992456	7.877164	-0.19324966	-0.05701083	0.026091887	-0.5944851	4.67894	8.597933	Walking_Type
15:11:38.507	-1.5634614	4.9992456	7.877164	-0.19324966	-0.05701083	0.026091887	-0.5944851	4.67894	8.597933	Walking_Type
15:11:38.529	-1.5634614	4.9992456	7.877164	-0.19324966	-0.05701083	0.026091887	-0.5944851	4.67894	8.597933	Walking_Type
15:11:38.554	-1.5634614	4.9992456	7.877164	-0.19324966	-0.05701083	0.026091887	-0.5944851	4.67894	8.597933	Walking_Type
15:11:38.578	-1.5634614	4.9992456	7.877164	-0.19324966	-0.05701083	0.026091887	-0.5944851	4.67894	8.597933	Walking_Type
15:11:38.600	-0.97446984	4.9106574	9.431048	-0.06985488	-0.112599574	-0.04721194	-0.98460597	4.848041	8.46743	Walking_Type
15:11:38.624	-0.97446984	4.9106574	9.431048	-0.06985488	-0.112599574	-0.04721194	-0.98460597	4.848041	8.46743	Walking_Type
15:11:38.648	-0.97446984	4.9106574	9.431048	-0.06985488	-0.112599574	-0.04721194	-0.98460597	4.848041	8.46743	Walking_Type
15:11:38.673	-0.97446984	4.9106574	9.431048	-0.06985488	-0.112599574	-0.04721194	-0.98460597	4.848041	8.46743	Walking_Type
15:11:38.697	-0.97446984	4.9106574	9.431048	-0.06985488	-0.112599574	-0.04721194	-0.98460597	4.848041	8.46743	Walking_Type
15:11:38.719	-0.97446984	4.9106574	9.431048	-0.06985488	-0.112599574	-0.04721194	-0.98460597	4.848041	8.46743	Walking_Type
15:11:38.752	-0.97446984	4.9106574	9.431048	-0.06985488	-0.112599574	-0.04721194	-0.98460597	4.848041	8.46743	Walking_Type
15:11:38.776	-0.97446984	4.9106574	9.431048	-0.06985488	-0.112599574	-0.04721194	-0.98460597	4.848041	8.46743	Walking_Type
15:11:38.799	0.11971374	3.2825508	9.715967	0.026661824	-0.30624387	-0.07653347	-0.70825464	4.648926	8.605592	Walking_Type
15:11:38.821	0.11971374	3.2825508	9.715967	0.026661824	-0.30624387	-0.07653347	-0.70825464	4.648926	8.605592	Walking_Type
15:11:38.843	0.11971374	3.2825508	9.715967	0.026661824	-0.30624387	-0.07653347	-0.70825464	4.648926	8.605592	Walking_Type
15:11:38.866	0.11971374	3.2825508	9.715967	0.026661824	-0.30624387	-0.07653347	-0.70825464	4.648926	8.605592	Walking_Type
15:11:38.890	0.11971374	3.2825508	9.715967	0.026661824	-0.30624387	-0.07653347	-0.70825464	4.648926	8.605592	Walking_Type
15:11:38.914	0.11971374	3.2825508	9.715967	0.026661824	-0.30624387	-0.07653347	-0.70825464	4.648926	8.605592	Walking_Type
15:11:38.938	0.11971374	3.2825508	9.715967	0.026661824	-0.30624387	-0.07653347	-0.70825464	4.648926	8.605592	Walking_Type
15:11:38.961	0.11971374	3.2825508	9.715967	0.026661824	-0.30624387	-0.07653347	-0.71606153	4.5971384	8.632723	Walking_Type
15:11:38.985	-0.57223165	3.7829542	8.719949	-0.23173417	-0.06556294	-0.14800471	-0.71606153	4.5971384	8.632723	Walking_Type
15:11:39.008	-0.57223165	3.7829542	8.719949	-0.23173417	-0.06556294	-0.14800471	-0.71606153	4.5971384	8.632723	Walking_Type
15:11:39.033	-0.57223165	3.7829542	8.719949	-0.23173417	-0.06556294	-0.14800471	-0.71606153	4.5971384	8.632723	Walking_Type
15:11:39.055	-0.57223165	3.7829542	8.719949	-0.23173417	-0.06556294	-0.14800471	-0.71606153	4.5971384	8.632723	Walking_Type
15:11:39.078	-0.57223165	3.7829542	8.719949	-0.23173417	-0.06556294	-0.14800471	-0.71606153	4.5971384	8.632723	Walking_Type
15:11:39.102	-0.57223165	3.7829542	8.719949	-0.23173417	-0.06556294	-0.14800471	-0.71606153	4.5971384	8.632723	Walking_Type
15:11:39.126	-0.57223165	3.7829542	8.719949	-0.23173417	-0.06556294	-0.14800471	-0.71606153	4.5971384	8.632723	Walking_Type
15:11:39.150	-0.6656084	4.539545	8.178843	-0.132774	0.22581978	0.0016572775	-0.69227546	4.3745046	8.749561	Walking_Type
15:11:39.173	-0.6656084	4.539545	8.178843	-0.132774	0.22581978	0.0016572775	-0.69227546	4.3745046	8.749561	Walking_Type
15:11:39.197	-0.6656084	4.539545	8.178843	-0.132774	0.22581978	0.0016572775	-0.69227546	4.3745046	8.749561	Walking_Type
15:11:39.221	-0.6656084	4.539545	8.178843	-0.132774	0.22581978	0.0016572775	-0.69227546	4.3745046	8.749561	Walking_Type
15:11:39.254	-0.6656084	4.539545	8.178843	-0.132774	0.22581978	0.0016572775	-0.69227546	4.3745046	8.749561	Walking_Type
15:11:39.280	-0.6656084	4.539545	8.178843	-0.132774	0.22581978	0.0016572775	-0.69227546	4.3745046	8.749561	Walking_Type
15:11:39.303	-0.6656084	4.539545	8.178843	-0.132774	0.22581978	0.0016572775	-0.69227546	4.3745046	8.749561	Walking_Type
15:11:39.325	-0.2849187	4.187587	10.36721	-0.17431283	0.1726745	0.005322469	-0.5477537	4.6900177	8.595003	Walking_Type
15:11:39.349	-0.2849187	4.187587	10.36721	-0.17431283	0.1726745	0.005322469	-0.5477537	4.6900177	8.595003	Walking_Type
15:11:39.373	-0.2849187	4.187587	10.36721	-0.17431283	0.1726745	0.005322469	-0.5477537	4.6900177	8.595003	Walking_Type
15:11:39.397	-0.2849187	4.187587	10.36721	-0.17431283	0.1726745	0.005322469	-0.5477537	4.6900177	8.595003	Walking_Type
15:11:39.420	-0.2849187	4.187587	10.36721	-0.17431283	0.1726745	0.005322469	-0.5477537	4.6900177	8.595003	Walking_Type
15:11:39.444	-0.2849187	4.187587	10.36721	-0.17431283	0.1726745	0.005322469	-0.5477537	4.6900177	8.595003	Walking_Type
15:11:39.468	-0.2849187	4.187587	10.36721	-0.17431283	0.1726745	0.005322469	-0.5477537	4.6900177	8.595003	Walking_Type
15:11:39.492	-0.2849187	4.187587	10.36721	-0.17431283	0.1726745	0.005322469	-0.5477537	4.6900177	8.595003	Walking_Type
15:11:39.516	-1.2091088	2.9569294	9.119793	0.4090635	-0.0838889	-0.1321222	-0.81323904	4.473808	8.68873	Walking_Type
15:11:39.540	-1.2091088	2.9569294	9.119793	0.4090635	-0.0838889	-0.1321222	-0.81323904	4.473808	8.68873	Walking_Type
15:11:39.562	-1.2091088	2.9569294	9.119793	0.4090635	-0.0838889	-0.1321222	-0.81323904	4.473808	8.68873	Walking_Type
15:11:39.583	-1.2091088	2.9569294	9.119793	0.4090635	-0.0838889	-0.1321222	-0.81323904	4.473808	8.68873	Walking_Type
15:11:39.605	-1.2091088	2.9569294	9.119793	0.4090635	-0.0838889	-0.1321222	-0.81323904	4.473808	8.68873	Walking_Type
15:11:39.632	-1.2091088	2.9569294	9.119793	0.4090635	-0.0838889	-0.1321222	-0.81323904	4.473808	8.68873	Walking_Type
15:11:39.654	-1.2091088	2.9569294	9.119793	0.4090635	-0.0838889	-0.1321222	-0.81323904	4.473808	8.68873	Walking_Type
15:11:39.677	-1.2091088	2.9569294	9.119793	0.4090635	-0.0838889	-0.1321222	-0.81323904	4.473808	8.68873	Walking_Type
15:11:39.698	-0.85954463	4.0463243	7.084659	0.1219568	0.20505035	0.3846698	-0.8865724	4.5330515	8.650767	Walking_Type
15:11:39.721	-0.85954463	4.0463243	7.084659	0.1219568	0.20505035	0.3846698	-0.8865724	4.5330515	8.650767	Walking_Type
15:11:39.752	-0.85954463	4.0463243	7.084659	0.1219568	0.20505035	0.3846698	-0.8865724	4.5330515	8.650767	Walking_Type
15:11:39.774	-0.85954463	4.0463243	7.084659	0.1219568	0.20505035	0.3846698	-0.8865724	4.5330515	8.650767	Walking_Type
15:11:39.795	-0.85954463	4.0463243	7.084659	0.1219568	0.20505035	0.3846698	-0.8865724	4.5330515	8.650767	Walking_Type
15:11:39.817	-0.85954463	4.0463243	7.084659	0.1219568	0.20505035	0.3846698	-0.8865724	4.5330515	8.650767	Walking_Type
15:11:39.839	-0.85954463	4.0463243	7.084659	0.1219568	0.20505035	0.3846698	-0.8865724	4.5330515	8.650767	Walking_Type
15:11:39.864	-0.7733508	4.494054	7.965752	-0.06802229	-0.2384378	0.050526496	-0.73771167	4.4115257	8.727232	Walking_Type
15:11:39.889	-0.7733508	4.494054	7.965752	-0.06802229	-0.2384378	0.050526496	-0.73771167	4.4115257	8.727232	Walking_Type
15:11:39.913	-0.7733508	4.494054	7.965752	-0.06802229	-0.2384378	0.050526496	-0.73771167	4.4115257	8.727232	Walking_Type
15:11:39.936	-0.7733508	4.494054	7.965752	-0.06802229	-0.2384378	0.050526496	-0.73771167	4.4115257	8.727232	Walking_Type
15:11:39.958	-0.7733508	4.494054	7.965752	-0.06802229	-0.2384378	0.050526496	-0.73771167	4.4115257	8.727232	Walking_Type
15:11:39.981	-0.7733508	4.494054	7.965752	-0.06802229	-0.2384378	0.050526496	-0.73771167	4.4115257	8.727232	Walking_Type
15:11:40.002	-0.7733508	4.494054	7.965752	-0.06802229	-0.2384378	0.050526496	-0.73771167	4.4115257	8.727232	Walking_Type
15:11:40.024	-0.7733508	4.494054	7.965752	-0.06802229	-0.2384378	0.050526496	-0.73771167	4.4115257	8.727232	Walking_Type
15:11:40.048	-1.3000913	5.2458563	9.265843	-0.014266146	-0.40948007	-0.072257414	-0.5590471	4.4800687	8.705561	Walking_Type
15:11:40.072	-1.3000913	5.2458563	9.265843	-0.014266146	-0.40948007	-0.072257414	-0.5590471	4.4800687	8.705561	Walking_Type
15:11:40.096	-1.3000913	5.2458563	9.265843	-0.014266146	-0.40948007	-0.072257414	-0.5590471	4.4800687	8.705561	Walking_Type
15:11:40.119	-1.3000913	5.2458563	9.265843	-0.014266146	-0.40948007	-0.072257414	-0.5590471	4.4800687	8.705561	Walking_Type
15:11:40.143	-1.3000913	5.2458563	9.265843	-0.014266146	-0.40948007	-0.072257414	-0.5590471	4.4800687	8.705561	Walking_Type
15:11:40.167	-1.3000913	5.2458563	9.265843	-0.014266146	-0.40948007	-0.072257414	-0.5590471	4.4800687	8.705561	Walking_Type
15:11:40.191	-1.3000913	5.2458563	9.265843	-0.014266146	-0.40948007	-0.072257414	-0.5590471	4.4800687	8.705561	Walking_Type
15:11:40.215	-1.3000913	5.2458563	9.265843	-0.014266146	-0.40948007	-0.072257414	-0.5590471	4.4800687	8.705561	Walking_Type
15:11:40.241	0.6847626	3.4549387	7.920261	0.4206699	-0.5194358	-0.18465662	-0.27953196	4.2748284	8.821455	Walking_Type
15:11:40.275	0.6847626	3.4549387	7.920261	0.4206699	-0.5194358	-0.18465662	-0.27953196	4.2748284	8.821455	Walking_Type
15:11:40.301	0.6847626	3.4549387	7.920261	0.4206699	-0.5194358	-0.18465662	-0.27953196	4.2748284	8.821455	Walking_Type
15:11:40.327	0.6847626	3.4549387	7.920261	0.4206699	-0.5194358	-0.18465662	-0.27953196	4.2748284	8.821455	Walking_Type
15:11:40.350	0.6847626	3.4549387	7.920261	0.4206699	-0.5194358	-0.18465662	-0.27953196	4.2748284	8.821455	Walking_Type
15:11:40.374	0.6847626	3.4549387	7.920261	0.4206699	-0.5194358	-0.18465662	-0.27953196	4.2748284	8.821455	Walking_Type
15:11:40.398	0.6847626	3.4549387	7.920261	0.4206699	-0.5194358	-0.18465662	-0.27953196	4.2748284	8.821455	Walking_Type
15:11:40.421	-0.63208854	3.8188684	7.8101244	0.039489996	-0.010585072	-0.13884173	-0.27856326	4.3330283	8.793042	Walking_Type
15:11:40.445	-0.63208854	3.8188684	7.8101244	0.039489996	-0.010585072	-0.13884173	-0.27856326	4.3330283	8.793042	Walking_Type
15:11:40.470	-0.63208854	3.8188684	7.8101244	0.039489996	-0.010585072	-0.13884173	-0.27856326	4.3330283	8.793042	Walking_Type
15:11:40.494	-0.63208854	3.8188684	7.8101244	0.039489996	-0.010585072	-0.13884173	-0.27856326	4.3330283	8.793042	Walking_Type
15:11:40.517	-0.63208854	3.8188684	7.8101244	0.039489996	-0.010585072	-0.13884173	-0.27856326	4.3330283	8.793042	Walking_Type
15:11:40.540	-0.63208854	3.8188684	7.8101244	0.039489996	-0.010585072	-0.13884173	-0.27856326	4.3330283	8.793042	Walking_Type
15:11:40.564	-0.63208854	3.8188684	7.8101244	0.039489996	-0.010585072	-0.13884173	-0.27856326	4.3330283	8.793042	Walking_Type
15:11:40.589	-0.2083019	4.743058	8.130958	-0.062524505	-0.09183015	0.28570962	-0.3975367	4.5566216	8.674649	Walking_Type
15:11:40.610	-0.2083019	4.743058	8.130958	-0.062524505	-0.09183015	0.28570962	-0.3975367	4.5566216	8.674649	Walking_Type
15:11:40.631	-0.2083019	4.743058	8.130958	-0.062524505	-0.09183015	0.28570962	-0.3975367	4.5566216	8.674649	Walking_Type
15:11:40.652	-0.2083019	4.743058	8.130958	-0.062524505	-0.09183015	0.28570962	-0.3975367	4.5566216	8.674649	Walking_Type
15:11:40.673	-0.2083019	4.743058	8.130958	-0.062524505	-0.09183015	0.28570962	-0.3975367	4.5566216	8.674649	Walking_Type
15:11:40.701	-0.2083019	4.743058	8.130958	-0.062524505	-0.09183015	0.28570962	-0.3975367	4.5566216	8.674649	Walking_Type
15:11:40.723	-0.2083019	4.743058	8.130958	-0.062524505	-0.09183015	0.28570962	-0.3975367	4.5566216	8.674649	Walking_Type
15:11:40.745	-0.2083019	4.743058	8.130958	-0.062524505	-0.09183015	0.28570962	-0.3975367	4.5566216	8.674649	Walking_Type
15:11:40.767	-0.37829542	5.8396363	9.155706	0.057815954	0.33149946	0.07129592	-0.48202875	4.8469315	8.511477	Walking_Type
15:11:40.791	-0.37829542	5.8396363	9.155706	0.057815954	0.33149946	0.07129592	-0.48202875	4.8469315	8.511477	Walking_Type
15:11:40.814	-0.37829542	5.8396363	9.155706	0.057815954	0.33149946	0.07129592	-0.48202875	4.8469315	8.511477	Walking_Type
15:11:40.837	-0.37829542	5.8396363	9.155706	0.057815954	0.33149946	0.07129592	-0.48202875	4.8469315	8.511477	Walking_Type
15:11:40.861	-0.37829542	5.8396363	9.155706	0.057815954	0.33149946	0.07129592	-0.48202875	4.8469315	8.511477	Walking_Type
15:11:40.885	-0.37829542	5.8396363	9.155706	0.057815954	0.33149946	0.07129592	-0.48202875	4.8469315	8.511477	Walking_Type
15:11:40.907	-0.37829542	5.8396363	9.155706	0.057815954	0.33149946	0.07129592	-0.48202875	4.8469315	8.511477	Walking_Type
15:11:40.929	-0.37829542	5.8396363	9.155706	0.057815954	0.33149946	0.07129592	-0.48202875	4.8469315	8.511477	Walking_Type
15:11:40.951	-1.1684061	3.921822	6.421445	0.3107142	0.21726766	0.3987197	-0.8166282	4.800907	8.512036	Walking_Type
15:11:40.973	-1.1684061	3.921822	6.421445	0.3107142	0.21726766	0.3987197	-0.8166282	4.800907	8.512036	Walking_Type
15:11:40.996	-1.1684061	3.921822	6.421445	0.3107142	0.21726766	0.3987197	-0.8166282	4.800907	8.512036	Walking_Type
15:11:41.020	-1.1684061	3.921822	6.421445	0.3107142	0.21726766	0.3987197	-0.8166282	4.800907	8.512036	Walking_Type
15:11:41.044	-1.1684061	3.921822	6.421445	0.3107142	0.21726766	0.3987197	-0.8166282	4.800907	8.512036	Walking_Type
15:11:41.068	-1.1684061	3.921822	6.421445	0.3107142	0.21726766	0.3987197	-0.8166282	4.800907	8.512036	Walking_Type
15:11:41.092	-1.1684061	3.921822	6.421445	0.3107142	0.21726766	0.3987197	-0.8166282	4.800907	8.512036	Walking_Type
15:11:41.115	-1.1684061	3.921822	6.421445	0.3107142	0.21726766	0.3987197	-0.8166282	4.800907	8.512036	Walking_Type
15:11:41.138	-0.2466103	4.8340406	6.529187	-0.07046575	0.14335297	0.31258768	-0.7030822	4.654114	8.60321	Walking_Type
15:11:41.163	-0.2466103	4.8340406	6.529187	-0.07046575	0.14335297	0.31258768	-0.7030822	4.654114	8.60321	Walking_Type
15:11:41.185	-0.2466103	4.8340406	6.529187	-0.07046575	0.14335297	0.31258768	-0.7030822	4.654114	8.60321	Walking_Type
15:11:41.208	-0.2466103	4.8340406	6.529187	-0.07046575	0.14335297	0.31258768	-0.7030822	4.654114	8.60321	Walking_Type
15:11:41.232	-0.2466103	4.8340406	6.529187	-0.07046575	0.14335297	0.31258768	-0.7030822	4.654114	8.60321	Walking_Type
15:11:41.255	-0.2466103	4.8340406	6.529187	-0.07046575	0.14335297	0.31258768	-0.7030822	4.654114	8.60321	Walking_Type
15:11:41.279	-0.2466103	4.8340406	6.529187	-0.07046575	0.14335297	0.31258768	-0.7030822	4.654114	8.60321	Walking_Type
15:11:41.300	-0.13647367	4.9776974	7.656891	0.101187386	-0.24515733	0.034644	-0.46577293	4.6320233	8.631208	Walking_Type
15:11:41.322	-0.13647367	4.9776974	7.656891	0.101187386	-0.24515733	0.034644	-0.46577293	4.6320233	8.631208	Walking_Type
15:11:41.344	-0.13647367	4.9776974	7.656891	0.101187386	-0.24515733	0.034644	-0.46577293	4.6320233	8.631208	Walking_Type
15:11:41.366	-0.13647367	4.9776974	7.656891	0.101187386	-0.24515733	0.034644	-0.46577293	4.6320233	8.631208	Walking_Type
15:11:41.389	-0.13647367	4.9776974	7.656891	0.101187386	-0.24515733	0.034644	-0.46577293	4.6320233	8.631208	Walking_Type
15:11:41.413	-0.13647367	4.9776974	7.656891	0.101187386	-0.24515733	0.034644	-0.46577293	4.6320233	8.631208	Walking_Type
15:11:41.435	-0.13647367	4.9776974	7.656891	0.101187386	-0.24515733	0.034644	-0.46577293	4.6320233	8.631208	Walking_Type
15:11:41.460	-0.13647367	4.9776974	7.656891	0.101187386	-0.24515733	0.034644	-0.46577293	4.6320233	8.631208	Walking_Type
15:11:41.480	-0.48843205	5.0040345	10.819728	-0.09673296	-0.051513046	-0.10341155	-0.3801694	4.6745048	8.612481	Walking_Type
15:11:41.503	-0.48843205	5.0040345	10.819728	-0.09673296	-0.051513046	-0.10341155	-0.3801694	4.6745048	8.612481	Walking_Type
15:11:41.524	-0.48843205	5.0040345	10.819728	-0.09673296	-0.051513046	-0.10341155	-0.3801694	4.6745048	8.612481	Walking_Type
15:11:41.549	-0.48843205	5.0040345	10.819728	-0.09673296	-0.051513046	-0.10341155	-0.3801694	4.6745048	8.612481	Walking_Type
15:11:41.570	-0.48843205	5.0040345	10.819728	-0.09673296	-0.051513046	-0.10341155	-0.3801694	4.6745048	8.612481	Walking_Type
15:11:41.592	-0.48843205	5.0040345	10.819728	-0.09673296	-0.051513046	-0.10341155	-0.3801694	4.6745048	8.612481	Walking_Type
15:11:41.615	-0.48843205	5.0040345	10.819728	-0.09673296	-0.051513046	-0.10341155	-0.3801694	4.6745048	8.612481	Walking_Type
15:11:41.638	-0.48843205	5.0040345	10.819728	-0.09673296	-0.051513046	-0.10341155	-0.3801694	4.6745048	8.612481	Walking_Type
15:11:41.661	0.14605077	3.8308396	7.249864	0.2380212	0.16106805	-0.17854798	-0.20126185	4.788353	8.555788	Walking_Type
15:11:41.685	0.14605077	3.8308396	7.249864	0.2380212	0.16106805	-0.17854798	-0.20126185	4.788353	8.555788	Walking_Type
15:11:41.709	0.14605077	3.8308396	7.249864	0.2380212	0.16106805	-0.17854798	-0.20126185	4.788353	8.555788	Walking_Type
15:11:41.734	0.14605077	3.8308396	7.249864	0.2380212	0.16106805	-0.17854798	-0.20126185	4.788353	8.555788	Walking_Type
15:11:41.756	0.14605077	3.8308396	7.249864	0.2380212	0.16106805	-0.17854798	-0.20126185	4.788353	8.555788	Walking_Type
15:11:41.779	0.14605077	3.8308396	7.249864	0.2380212	0.16106805	-0.17854798	-0.20126185	4.788353	8.555788	Walking_Type
15:11:41.801	0.14605077	3.8308396	7.249864	0.2380212	0.16106805	-0.17854798	-0.20126185	4.788353	8.555788	Walking_Type
15:11:41.825	0.14605077	3.8308396	7.249864	0.2380212	0.16106805	-0.17854798	-0.20126185	4.788353	8.555788	Walking_Type
15:11:41.847	-0.25379312	4.9872746	6.924243	0.057815954	0.220322	-0.26651257	-0.44039443	4.7531595	8.566438	Walking_Type
15:11:41.868	-0.25379312	4.9872746	6.924243	0.057815954	0.220322	-0.26651257	-0.44039443	4.7531595	8.566438	Walking_Type
15:11:41.889	-0.25379312	4.9872746	6.924243	0.057815954	0.220322	-0.26651257	-0.44039443	4.7531595	8.566438	Walking_Type
15:11:41.916	-0.25379312	4.9872746	6.924243	0.057815954	0.220322	-0.26651257	-0.44039443	4.7531595	8.566438	Walking_Type
15:11:41.938	-0.25379312	4.9872746	6.924243	0.057815954	0.220322	-0.26651257	-0.44039443	4.7531595	8.566438	Walking_Type
15:11:41.962	-0.25379312	4.9872746	6.924243	0.057815954	0.220322	-0.26651257	-0.44039443	4.7531595	8.566438	Walking_Type
15:11:41.985	-0.25379312	4.9872746	6.924243	0.057815954	0.220322	-0.26651257	-0.44039443	4.7531595	8.566438	Walking_Type
15:11:42.009	-0.25379312	4.9872746	6.924243	0.057815954	0.220322	-0.26651257	-0.44039443	4.7531595	8.566438	Walking_Type
15:11:42.032	-0.2083019	5.454158	8.456578	0.061481144	0.15312682	0.1928581	-0.51289254	4.8605943	8.501877	Walking_Type
15:11:42.055	-0.2083019	5.454158	8.456578	0.061481144	0.15312682	0.1928581	-0.51289254	4.8605943	8.501877	Walking_Type
15:11:42.080	-0.2083019	5.454158	8.456578	0.061481144	0.15312682	0.1928581	-0.51289254	4.8605943	8.501877	Walking_Type
15:11:42.104	-0.2083019	5.454158	8.456578	0.061481144	0.15312682	0.1928581	-0.51289254	4.8605943	8.501877	Walking_Type
15:11:42.130	-0.2083019	5.454158	8.456578	0.061481144	0.15312682	0.1928581	-0.51289254	4.8605943	8.501877	Walking_Type
15:11:42.152	-0.2083019	5.454158	8.456578	0.061481144	0.15312682	0.1928581	-0.51289254	4.8605943	8.501877	Walking_Type
15:11:42.173	-0.2083019	5.454158	8.456578	0.061481144	0.15312682	0.1928581	-0.51289254	4.8605943	8.501877	Walking_Type
15:11:42.195	-0.2083019	5.454158	8.456578	0.061481144	0.15312682	0.1928581	-0.51289254	4.8605943	8.501877	Walking_Type
15:11:42.216	-0.9888355	4.7981267	8.992896	-0.29282072	0.020569054	0.081680626	-0.58953243	4.8964314	8.476306	Walking_Type
15:11:42.240	-0.9888355	4.7981267	8.992896	-0.29282072	0.020569054	0.081680626	-0.58953243	4.8964314	8.476306	Walking_Type
15:11:42.265	-0.9888355	4.7981267	8.992896	-0.29282072	0.020569054	0.081680626	-0.58953243	4.8964314	8.476306	Walking_Type
15:11:42.287	-0.9888355	4.7981267	8.992896	-0.29282072	0.020569054	0.081680626	-0.58953243	4.8964314	8.476306	Walking_Type
15:11:42.310	-0.9888355	4.7981267	8.992896	-0.29282072	0.020569054	0.081680626	-0.58953243	4.8964314	8.476306	Walking_Type
15:11:42.331	-0.9888355	4.7981267	8.992896	-0.29282072	0.020569054	0.081680626	-0.58953243	4.8964314	8.476306	Walking_Type
15:11:42.366	-0.9888355	4.7981267	8.992896	-0.29282072	0.020569054	0.081680626	-0.58953243	4.8964314	8.476306	Walking_Type
15:11:42.387	-2.063865	4.070267	7.0128307	-0.33435953	0.26002824	0.48546255	-0.6267583	4.8927045	8.475786	Walking_Type
15:11:42.408	-2.063865	4.070267	7.0128307	-0.33435953	0.26002824	0.48546255	-0.6267583	4.8927045	8.475786	Walking_Type
15:11:42.432	-2.063865	4.070267	7.0128307	-0.33435953	0.26002824	0.48546255	-0.6267583	4.8927045	8.475786	Walking_Type
15:11:42.456	-2.063865	4.070267	7.0128307	-0.33435953	0.26002824	0.48546255	-0.6267583	4.8927045	8.475786	Walking_Type
15:11:42.480	-2.063865	4.070267	7.0128307	-0.33435953	0.26002824	0.48546255	-0.6267583	4.8927045	8.475786	Walking_Type
15:11:42.502	-2.063865	4.070267	7.0128307	-0.33435953	0.26002824	0.48546255	-0.6267583	4.8927045	8.475786	Walking_Type
15:11:42.523	-2.063865	4.070267	7.0128307	-0.33435953	0.26002824	0.48546255	-0.6267583	4.8927045	8.475786	Walking_Type
15:11:42.550	-2.063865	4.070267	7.0128307	-0.33435953	0.26002824	0.48546255	-0.6267583	4.8927045	8.475786	Walking_Type
15:11:42.583	-1.1875603	4.5946136	7.0798707	-0.09612209	0.02117992	0.19896676	-0.5378792	4.4260645	8.734472	Walking_Type
15:11:42.604	-1.1875603	4.5946136	7.0798707	-0.09612209	0.02117992	0.19896676	-0.5378792	4.4260645	8.734472	Walking_Type
15:11:42.626	-1.1875603	4.5946136	7.0798707	-0.09612209	0.02117992	0.19896676	-0.5378792	4.4260645	8.734472	Walking_Type
15:11:42.647	-1.1875603	4.5946136	7.0798707	-0.09612209	0.02117992	0.19896676	-0.5378792	4.4260645	8.734472	Walking_Type
15:11:42.672	-1.1875603	4.5946136	7.0798707	-0.09612209	0.02117992	0.19896676	-0.5378792	4.4260645	8.734472	Walking_Type
15:11:42.695	-1.1875603	4.5946136	7.0798707	-0.09612209	0.02117992	0.19896676	-0.5378792	4.4260645	8.734472	Walking_Type
15:11:42.720	-1.1875603	4.5946136	7.0798707	-0.09612209	0.02117992	0.19896676	-0.5378792	4.4260645	8.734472	Walking_Type
15:11:42.742	-1.0870007	4.9800916	8.633755	-0.09551122	0.05722097	-0.041103292	-0.56243867	4.2922277	8.799477	Walking_Type
15:11:42.764	-1.0870007	4.9800916	8.633755	-0.09551122	0.05722097	-0.041103292	-0.56243867	4.2922277	8.799477	Walking_Type
15:11:42.786	-1.0870007	4.9800916	8.633755	-0.09551122	0.05722097	-0.041103292	-0.56243867	4.2922277	8.799477	Walking_Type
15:11:42.809	-1.0870007	4.9800916	8.633755	-0.09551122	0.05722097	-0.041103292	-0.56243867	4.2922277	8.799477	Walking_Type
15:11:42.831	-1.0870007	4.9800916	8.633755	-0.09551122	0.05722097	-0.041103292	-0.56243867	4.2922277	8.799477	Walking_Type
15:11:42.855	-1.0870007	4.9800916	8.633755	-0.09551122	0.05722097	-0.041103292	-0.56243867	4.2922277	8.799477	Walking_Type
15:11:42.878	-1.0870007	4.9800916	8.633755	-0.09551122	0.05722097	-0.041103292	-0.56243867	4.2922277	8.799477	Walking_Type
15:11:42.903	-1.0870007	4.9800916	8.633755	-0.09551122	0.05722097	-0.041103292	-0.56243867	4.2922277	8.799477	Walking_Type
15:11:42.925	0.3328042	2.8611584	9.744699	-0.4388175	-0.15413842	-0.031329446	-0.38567325	4.156666	8.873767	Walking_Type
15:11:42.956	0.3328042	2.8611584	9.744699	-0.4388175	-0.15413842	-0.031329446	-0.38567325	4.156666	8.873767	Walking_Type
15:11:42.980	0.3328042	2.8611584	9.744699	-0.4388175	-0.15413842	-0.031329446	-0.38567325	4.156666	8.873767	Walking_Type
15:11:43.004	0.3328042	2.8611584	9.744699	-0.4388175	-0.15413842	-0.031329446	-0.38567325	4.156666	8.873767	Walking_Type
15:11:43.027	0.3328042	2.8611584	9.744699	-0.4388175	-0.15413842	-0.031329446	-0.38567325	4.156666	8.873767	Walking_Type
15:11:43.055	0.3328042	2.8611584	9.744699	-0.4388175	-0.15413842	-0.031329446	-0.38567325	4.156666	8.873767	Walking_Type
15:11:43.086	0.3328042	2.8611584	9.744699	-0.4388175	-0.15413842	-0.031329446	-0.38567325	4.156666	8.873767	Walking_Type
15:11:43.109	-0.19633053	3.4477558	7.743085	0.07614191	0.220322	-0.34775764	-0.16401626	4.256829	8.8330555	Walking_Type
15:11:43.131	-0.19633053	3.4477558	7.743085	0.07614191	0.220322	-0.34775764	-0.16401626	4.256829	8.8330555	Walking_Type
15:11:43.153	-0.19633053	3.4477558	7.743085	0.07614191	0.220322	-0.34775764	-0.16401626	4.256829	8.8330555	Walking_Type
15:11:43.175	-0.19633053	3.4477558	7.743085	0.07614191	0.220322	-0.34775764	-0.16401626	4.256829	8.8330555	Walking_Type
15:11:43.199	-0.19633053	3.4477558	7.743085	0.07614191	0.220322	-0.34775764	-0.16401626	4.256829	8.8330555	Walking_Type
15:11:43.222	-0.19633053	3.4477558	7.743085	0.07614191	0.220322	-0.34775764	-0.16401626	4.256829	8.8330555	Walking_Type
15:11:43.245	-0.19633053	3.4477558	7.743085	0.07614191	0.220322	-0.34775764	-0.16401626	4.256829	8.8330555	Walking_Type
15:11:43.270	-0.19633053	3.4477558	7.743085	0.07614191	0.220322	-0.34775764	-0.16401626	4.256829	8.8330555	Walking_Type
15:11:43.293	0.26097596	4.4892654	7.9178667	-0.1926388	-0.112599574	-0.11379626	-0.18772155	4.2284074	8.846223	Walking_Type
15:11:43.314	0.26097596	4.4892654	7.9178667	-0.1926388	-0.112599574	-0.11379626	-0.18772155	4.2284074	8.846223	Walking_Type
15:11:43.336	0.26097596	4.4892654	7.9178667	-0.1926388	-0.112599574	-0.11379626	-0.18772155	4.2284074	8.846223	Walking_Type
15:11:43.357	0.26097596	4.4892654	7.9178667	-0.1926388	-0.112599574	-0.11379626	-0.18772155	4.2284074	8.846223	Walking_Type
15:11:43.391	0.26097596	4.4892654	7.9178667	-0.1926388	-0.112599574	-0.11379626	-0.18772155	4.2284074	8.846223	Walking_Type
15:11:43.412	0.26097596	4.4892654	7.9178667	-0.1926388	-0.112599574	-0.11379626	-0.18772155	4.2284074	8.846223	Walking_Type
15:11:43.434	0.26097596	4.4892654	7.9178667	-0.1926388	-0.112599574	-0.11379626	-0.18772155	4.2284074	8.846223	Walking_Type
15:11:43.456	0.26097596	4.4892654	7.9178667	-0.1926388	-0.112599574	-0.11379626	-0.18772155	4.2284074	8.846223	Walking_Type
15:11:43.482	-0.031125572	4.494054	10.060742	0.0071141366	0.48665923	0.034033135	-0.17954102	4.4947557	8.714086	Walking_Type
15:11:43.506	-0.031125572	4.494054	10.060742	0.0071141366	0.48665923	0.034033135	-0.17954102	4.4947557	8.714086	Walking_Type
15:11:43.530	-0.031125572	4.494054	10.060742	0.0071141366	0.48665923	0.034033135	-0.17954102	4.4947557	8.714086	Walking_Type
15:11:43.554	-0.031125572	4.494054	10.060742	0.0071141366	0.48665923	0.034033135	-0.17954102	4.4947557	8.714086	Walking_Type
15:11:43.576	-0.031125572	4.494054	10.060742	0.0071141366	0.48665923	0.034033135	-0.17954102	4.4947557	8.714086	Walking_Type
15:11:43.598	-0.031125572	4.494054	10.060742	0.0071141366	0.48665923	0.034033135	-0.17954102	4.4947557	8.714086	Walking_Type
15:11:43.621	-0.031125572	4.494054	10.060742	0.0071141366	0.48665923	0.034033135	-0.17954102	4.4947557	8.714086	Walking_Type
15:11:43.643	-2.3248408	3.2993107	8.887548	0.41822645	0.3534906	0.030367944	-0.7560515	4.500379	8.680168	Walking_Type
15:11:43.666	-2.3248408	3.2993107	8.887548	0.41822645	0.3534906	0.030367944	-0.7560515	4.500379	8.680168	Walking_Type
15:11:43.690	-2.3248408	3.2993107	8.887548	0.41822645	0.3534906	0.030367944	-0.7560515	4.500379	8.680168	Walking_Type
15:11:43.712	-2.3248408	3.2993107	8.887548	0.41822645	0.3534906	0.030367944	-0.7560515	4.500379	8.680168	Walking_Type
15:11:43.737	-2.3248408	3.2993107	8.887548	0.41822645	0.3534906	0.030367944	-0.7560515	4.500379	8.680168	Walking_Type
15:11:43.761	-2.3248408	3.2993107	8.887548	0.41822645	0.3534906	0.030367944	-0.7560515	4.500379	8.680168	Walking_Type
15:11:43.785	-2.3248408	3.2993107	8.887548	0.41822645	0.3534906	0.030367944	-0.7560515	4.500379	8.680168	Walking_Type
15:11:43.809	-2.3248408	3.2993107	8.887548	0.41822645	0.3534906	0.030367944	-0.7560515	4.500379	8.680168	Walking_Type
15:11:43.832	-0.3902668	3.8116856	8.463761	-0.100398146	-0.5151598	0.22828828	-0.95516795	4.466358	8.678114	Walking_Type
15:11:43.857	-0.3902668	3.8116856	8.463761	-0.100398146	-0.5151598	0.22828828	-0.95516795	4.466358	8.678114	Walking_Type
15:11:43.881	-0.3902668	3.8116856	8.463761	-0.100398146	-0.5151598	0.22828828	-0.95516795	4.466358	8.678114	Walking_Type
15:11:43.908	-0.3902668	3.8116856	8.463761	-0.100398146	-0.5151598	0.22828828	-0.95516795	4.466358	8.678114	Walking_Type
15:11:43.934	-0.3902668	3.8116856	8.463761	-0.100398146	-0.5151598	0.22828828	-0.95516795	4.466358	8.678114	Walking_Type
15:11:43.958	-0.3902668	3.8116856	8.463761	-0.100398146	-0.5151598	0.22828828	-0.95516795	4.466358	8.678114	Walking_Type
15:11:43.983	-0.3902668	3.8116856	8.463761	-0.100398146	-0.5151598	0.22828828	-0.95516795	4.466358	8.678114	Walking_Type
15:11:44.007	-0.6656084	4.3240604	7.7909703	-0.0203748	-0.44368854	0.07801543	-0.47735345	4.3828487	8.759745	Walking_Type
15:11:44.031	-0.6656084	4.3240604	7.7909703	-0.0203748	-0.44368854	0.07801543	-0.47735345	4.3828487	8.759745	Walking_Type
15:11:44.053	-0.6656084	4.3240604	7.7909703	-0.0203748	-0.44368854	0.07801543	-0.47735345	4.3828487	8.759745	Walking_Type
15:11:44.075	-0.6656084	4.3240604	7.7909703	-0.0203748	-0.44368854	0.07801543	-0.47735345	4.3828487	8.759745	Walking_Type
15:11:44.100	-0.6656084	4.3240604	7.7909703	-0.0203748	-0.44368854	0.07801543	-0.47735345	4.3828487	8.759745	Walking_Type
15:11:44.122	-0.6656084	4.3240604	7.7909703	-0.0203748	-0.44368854	0.07801543	-0.47735345	4.3828487	8.759745	Walking_Type
15:11:44.146	-0.6656084	4.3240604	7.7909703	-0.0203748	-0.44368854	0.07801543	-0.47735345	4.3828487	8.759745	Walking_Type
15:11:44.170	-0.6656084	4.3240604	7.7909703	-0.0203748	-0.44368854	0.07801543	-0.47735345	4.3828487	8.759745	Walking_Type
15:11:44.193	-0.5554718	5.2697988	8.945011	0.06331374	-0.39481932	0.0071550645	-0.15297551	4.4572377	8.733841	Walking_Type
15:11:44.218	-0.5554718	5.2697988	8.945011	0.06331374	-0.39481932	0.0071550645	-0.15297551	4.4572377	8.733841	Walking_Type
15:11:44.242	-0.5554718	5.2697988	8.945011	0.06331374	-0.39481932	0.0071550645	-0.15297551	4.4572377	8.733841	Walking_Type
15:11:44.264	-0.5554718	5.2697988	8.945011	0.06331374	-0.39481932	0.0071550645	-0.15297551	4.4572377	8.733841	Walking_Type
15:11:44.287	-0.5554718	5.2697988	8.945011	0.06331374	-0.39481932	0.0071550645	-0.15297551	4.4572377	8.733841	Walking_Type
15:11:44.311	-0.5554718	5.2697988	8.945011	0.06331374	-0.39481932	0.0071550645	-0.15297551	4.4572377	8.733841	Walking_Type
15:11:44.335	-0.5554718	5.2697988	8.945011	0.06331374	-0.39481932	0.0071550645	-0.15297551	4.4572377	8.733841	Walking_Type
15:11:44.369	0.098165266	3.301705	9.718362	0.2734514	0.1268596	-0.34653592	-0.08541648	4.2841535	8.820945	Walking_Type
15:11:44.391	0.098165266	3.301705	9.718362	0.2734514	0.1268596	-0.34653592	-0.08541648	4.2841535	8.820945	Walking_Type
15:11:44.412	0.098165266	3.301705	9.718362	0.2734514	0.1268596	-0.34653592	-0.08541648	4.2841535	8.820945	Walking_Type
15:11:44.433	0.098165266	3.301705	9.718362	0.2734514	0.1268596	-0.34653592	-0.08541648	4.2841535	8.820945	Walking_Type
15:11:44.456	0.098165266	3.301705	9.718362	0.2734514	0.1268596	-0.34653592	-0.08541648	4.2841535	8.820945	Walking_Type
15:11:44.480	0.098165266	3.301705	9.718362	0.2734514	0.1268596	-0.34653592	-0.08541648	4.2841535	8.820945	Walking_Type
15:11:44.502	0.098165266	3.301705	9.718362	0.2734514	0.1268596	-0.34653592	-0.08541648	4.2841535	8.820945	Walking_Type
15:11:44.526	0.098165266	3.301705	9.718362	0.2734514	0.1268596	-0.34653592	-0.08541648	4.2841535	8.820945	Walking_Type
15:11:44.547	-0.12210801	4.0295644	7.2977495	-0.03564643	0.3345538	-0.025220793	-0.37905002	4.4824543	8.714029	Walking_Type
15:11:44.569	-0.12210801	4.0295644	7.2977495	-0.03564643	0.3345538	-0.025220793	-0.37905002	4.4824543	8.714029	Walking_Type
15:11:44.590	-0.12210801	4.0295644	7.2977495	-0.03564643	0.3345538	-0.025220793	-0.37905002	4.4824543	8.714029	Walking_Type
15:11:44.617	-0.12210801	4.0295644	7.2977495	-0.03564643	0.3345538	-0.025220793	-0.37905002	4.4824543	8.714029	Walking_Type
15:11:44.638	-0.12210801	4.0295644	7.2977495	-0.03564643	0.3345538	-0.025220793	-0.37905002	4.4824543	8.714029	Walking_Type
15:11:44.660	-0.12210801	4.0295644	7.2977495	-0.03564643	0.3345538	-0.025220793	-0.37905002	4.4824543	8.714029	Walking_Type
15:11:44.685	-0.12210801	4.0295644	7.2977495	-0.03564643	0.3345538	-0.025220793	-0.37905002	4.4824543	8.714029	Walking_Type
15:11:44.707	-0.12210801	4.0295644	7.2977495	-0.03564643	0.3345538	-0.025220793	-0.37905002	4.4824543	8.714029	Walking_Type
15:11:44.731	-0.22027329	4.9393888	7.345635	0.13783929	0.5391937	0.08229149	-0.68140656	4.480963	8.69638	Walking_Type
15:11:44.755	-0.22027329	4.9393888	7.345635	0.13783929	0.5391937	0.08229149	-0.68140656	4.480963	8.69638	Walking_Type
15:11:44.779	-0.22027329	4.9393888	7.345635	0.13783929	0.5391937	0.08229149	-0.68140656	4.480963	8.69638	Walking_Type
15:11:44.803	-0.22027329	4.9393888	7.345635	0.13783929	0.5391937	0.08229149	-0.68140656	4.480963	8.69638	Walking_Type
15:11:44.826	-0.22027329	4.9393888	7.345635	0.13783929	0.5391937	0.08229149	-0.68140656	4.480963	8.69638	Walking_Type
15:11:44.849	-0.22027329	4.9393888	7.345635	0.13783929	0.5391937	0.08229149	-0.68140656	4.480963	8.69638	Walking_Type
15:11:44.871	-0.22027329	4.9393888	7.345635	0.13783929	0.5391937	0.08229149	-0.68140656	4.480963	8.69638	Walking_Type
15:11:44.894	-0.22027329	4.9393888	7.345635	0.13783929	0.5391937	0.08229149	-0.68140656	4.480963	8.69638	Walking_Type
15:11:44.919	-0.72785956	5.724711	8.344048	0.13722844	0.5324741	0.13054985	-1.1983871	4.616011	8.568934	Walking_Type
15:11:44.940	-0.72785956	5.724711	8.344048	0.13722844	0.5324741	0.13054985	-1.1983871	4.616011	8.568934	Walking_Type
15:11:44.961	-0.72785956	5.724711	8.344048	0.13722844	0.5324741	0.13054985	-1.1983871	4.616011	8.568934	Walking_Type
15:11:44.983	-0.72785956	5.724711	8.344048	0.13722844	0.5324741	0.13054985	-1.1983871	4.616011	8.568934	Walking_Type
15:11:45.011	-0.72785956	5.724711	8.344048	0.13722844	0.5324741	0.13054985	-1.1983871	4.616011	8.568934	Walking_Type
15:11:45.032	-0.72785956	5.724711	8.344048	0.13722844	0.5324741	0.13054985	-1.1983871	4.616011	8.568934	Walking_Type
15:11:45.054	-0.72785956	5.724711	8.344048	0.13722844	0.5324741	0.13054985	-1.1983871	4.616011	8.568934	Walking_Type
15:11:45.079	-0.72785956	5.724711	8.344048	0.13722844	0.5324741	0.13054985	-1.1983871	4.616011	8.568934	Walking_Type
15:11:45.100	-2.0016139	3.9577363	6.8093176	0.5391778	0.00041050144	0.31136596	-1.3003602	4.4595118	8.636676	Walking_Type
15:11:45.121	-2.0016139	3.9577363	6.8093176	0.5391778	0.00041050144	0.31136596	-1.3003602	4.4595118	8.636676	Walking_Type
15:11:45.142	-2.0016139	3.9577363	6.8093176	0.5391778	0.00041050144	0.31136596	-1.3003602	4.4595118	8.636676	Walking_Type
15:11:45.164	-2.0016139	3.9577363	6.8093176	0.5391778	0.00041050144	0.31136596	-1.3003602	4.4595118	8.636676	Walking_Type
15:11:45.194	-2.0016139	3.9577363	6.8093176	0.5391778	0.00041050144	0.31136596	-1.3003602	4.4595118	8.636676	Walking_Type
15:11:45.216	-2.0016139	3.9577363	6.8093176	0.5391778	0.00041050144	0.31136596	-1.3003602	4.4595118	8.636676	Walking_Type
15:11:45.238	-2.0016139	3.9577363	6.8093176	0.5391778	0.00041050144	0.31136596	-1.3003602	4.4595118	8.636676	Walking_Type
15:11:45.261	-2.0016139	3.9577363	6.8093176	0.5391778	0.00041050144	0.31136596	-1.3003602	4.4595118	8.636676	Walking_Type
15:11:45.283	-1.0271438	4.0798445	7.206767	0.022385767	-0.26592675	0.10855869	-1.0469103	4.3890696	8.706918	Walking_Type
15:11:45.305	-1.0271438	4.0798445	7.206767	0.022385767	-0.26592675	0.10855869	-1.0469103	4.3890696	8.706918	Walking_Type
15:11:45.327	-1.0271438	4.0798445	7.206767	0.022385767	-0.26592675	0.10855869	-1.0469103	4.3890696	8.706918	Walking_Type
15:11:45.349	-1.0271438	4.0798445	7.206767	0.022385767	-0.26592675	0.10855869	-1.0469103	4.3890696	8.706918	Walking_Type
15:11:45.376	-1.0271438	4.0798445	7.206767	0.022385767	-0.26592675	0.10855869	-1.0469103	4.3890696	8.706918	Walking_Type
15:11:45.398	-1.0271438	4.0798445	7.206767	0.022385767	-0.26592675	0.10855869	-1.0469103	4.3890696	8.706918	Walking_Type
15:11:45.421	-1.0271438	4.0798445	7.206767	0.022385767	-0.26592675	0.10855869	-1.0469103	4.3890696	8.706918	Walking_Type
15:11:45.442	-0.95531565	4.764607	8.387145	-0.15476516	-0.04235007	0.0767937	-0.83336574	4.314198	8.767187	Walking_Type
15:11:45.466	-0.95531565	4.764607	8.387145	-0.15476516	-0.04235007	0.0767937	-0.83336574	4.314198	8.767187	Walking_Type
15:11:45.491	-0.95531565	4.764607	8.387145	-0.15476516	-0.04235007	0.0767937	-0.83336574	4.314198	8.767187	Walking_Type
15:11:45.514	-0.95531565	4.764607	8.387145	-0.15476516	-0.04235007	0.0767937	-0.83336574	4.314198	8.767187	Walking_Type
15:11:45.538	-0.95531565	4.764607	8.387145	-0.15476516	-0.04235007	0.0767937	-0.83336574	4.314198	8.767187	Walking_Type
15:11:45.561	-0.95531565	4.764607	8.387145	-0.15476516	-0.04235007	0.0767937	-0.83336574	4.314198	8.767187	Walking_Type
15:11:45.583	-0.95531565	4.764607	8.387145	-0.15476516	-0.04235007	0.0767937	-0.83336574	4.314198	8.767187	Walking_Type
15:11:45.605	-0.95531565	4.764607	8.387145	-0.15476516	-0.04235007	0.0767937	-0.83336574	4.314198	8.767187	Walking_Type
15:11:45.626	-0.098165266	4.3001175	9.778218	-0.18347582	-0.1981207	0.0089876605	-0.6310846	4.2876115	8.797072	Walking_Type
15:11:45.648	-0.098165266	4.3001175	9.778218	-0.18347582	-0.1981207	0.0089876605	-0.6310846	4.2876115	8.797072	Walking_Type
15:11:45.669	-0.098165266	4.3001175	9.778218	-0.18347582	-0.1981207	0.0089876605	-0.6310846	4.2876115	8.797072	Walking_Type
15:11:45.690	-0.098165266	4.3001175	9.778218	-0.18347582	-0.1981207	0.0089876605	-0.6310846	4.2876115	8.797072	Walking_Type
15:11:45.712	-0.098165266	4.3001175	9.778218	-0.18347582	-0.1981207	0.0089876605	-0.6310846	4.2876115	8.797072	Walking_Type
15:11:45.734	-0.098165266	4.3001175	9.778218	-0.18347582	-0.1981207	0.0089876605	-0.6310846	4.2876115	8.797072	Walking_Type
15:11:45.756	-0.098165266	4.3001175	9.778218	-0.18347582	-0.1981207	0.0089876605	-0.6310846	4.2876115	8.797072	Walking_Type
15:11:45.778	-0.098165266	4.3001175	9.778218	-0.18347582	-0.1981207	0.0089876605	-0.6310846	4.2876115	8.797072	Walking_Type
15:11:45.800	-0.098165266	4.3001175	9.778218	-0.18347582	-0.1981207	0.0089876605	-0.6310846	4.2876115	8.797072	Walking_Type
15:11:45.825	0.44294083	3.3519847	7.3600006	0.1060743	0.14457469	-0.35569888	-0.28006548	4.374019	8.772677	Walking_Type
15:11:45.847	0.44294083	3.3519847	7.3600006	0.1060743	0.14457469	-0.35569888	-0.28006548	4.374019	8.772677	Walking_Type
15:11:45.871	0.44294083	3.3519847	7.3600006	0.1060743	0.14457469	-0.35569888	-0.28006548	4.374019	8.772677	Walking_Type
15:11:45.901	0.44294083	3.3519847	7.3600006	0.1060743	0.14457469	-0.35569888	-0.28006548	4.374019	8.772677	Walking_Type
15:11:45.923	0.44294083	3.3519847	7.3600006	0.1060743	0.14457469	-0.35569888	-0.28006548	4.374019	8.772677	Walking_Type
15:11:45.948	0.44294083	3.3519847	7.3600006	0.1060743	0.14457469	-0.35569888	-0.28006548	4.374019	8.772677	Walking_Type
15:11:45.972	0.44294083	3.3519847	7.3600006	0.1060743	0.14457469	-0.35569888	-0.28006548	4.374019	8.772677	Walking_Type
15:11:45.996	0.19154198	4.642499	6.4190507	0.008946733	0.13968778	-0.25063008	-0.2122513	4.2090526	8.854896	Walking_Type
15:11:46.020	0.19154198	4.642499	6.4190507	0.008946733	0.13968778	-0.25063008	-0.2122513	4.2090526	8.854896	Walking_Type
15:11:46.042	0.19154198	4.642499	6.4190507	0.008946733	0.13968778	-0.25063008	-0.2122513	4.2090526	8.854896	Walking_Type
15:11:46.067	0.19154198	4.642499	6.4190507	0.008946733	0.13968778	-0.25063008	-0.2122513	4.2090526	8.854896	Walking_Type
15:11:46.091	0.19154198	4.642499	6.4190507	0.008946733	0.13968778	-0.25063008	-0.2122513	4.2090526	8.854896	Walking_Type
15:11:46.115	0.19154198	4.642499	6.4190507	0.008946733	0.13968778	-0.25063008	-0.2122513	4.2090526	8.854896	Walking_Type
15:11:46.139	0.19154198	4.642499	6.4190507	0.008946733	0.13968778	-0.25063008	-0.2122513	4.2090526	8.854896	Walking_Type
15:11:46.162	0.19154198	4.642499	6.4190507	-0.15781948	0.21299161	-0.015446949	-0.2122513	4.2090526	8.854896	Walking_Type
15:11:46.185	-0.5650489	4.9274178	9.428655	-0.15781948	0.21299161	-0.015446949	-0.6791041	4.1879487	8.841394	Walking_Type
15:11:46.208	-0.5650489	4.9274178	9.428655	-0.15781948	0.21299161	-0.015446949	-0.6791041	4.1879487	8.841394	Walking_Type
15:11:46.232	-0.5650489	4.9274178	9.428655	-0.15781948	0.21299161	-0.015446949	-0.6791041	4.1879487	8.841394	Walking_Type
15:11:46.256	-0.5650489	4.9274178	9.428655	-0.15781948	0.21299161	-0.015446949	-0.6791041	4.1879487	8.841394	Walking_Type
15:11:46.280	-0.5650489	4.9274178	9.428655	-0.15781948	0.21299161	-0.015446949	-0.6791041	4.1879487	8.841394	Walking_Type
15:11:46.304	-0.5650489	4.9274178	9.428655	-0.15781948	0.21299161	-0.015446949	-0.6791041	4.1879487	8.841394	Walking_Type
15:11:46.328	-0.5650489	4.9274178	9.428655	-0.15781948	0.21299161	-0.015446949	-0.6791041	4.1879487	8.841394	Walking_Type
15:11:46.352	-3.0910087	1.7837347	11.729552	-0.36673537	-0.05456737	-0.11379626	-1.057783	4.132889	8.830102	Walking_Type
15:11:46.376	-3.0910087	1.7837347	11.729552	-0.36673537	-0.05456737	-0.11379626	-1.057783	4.132889	8.830102	Walking_Type
15:11:46.403	-3.0910087	1.7837347	11.729552	-0.36673537	-0.05456737	-0.11379626	-1.057783	4.132889	8.830102	Walking_Type
15:11:46.429	-3.0910087	1.7837347	11.729552	-0.36673537	-0.05456737	-0.11379626	-1.057783	4.132889	8.830102	Walking_Type
15:11:46.453	-3.0910087	1.7837347	11.729552	-0.36673537	-0.05456737	-0.11379626	-1.057783	4.132889	8.830102	Walking_Type
15:11:46.475	-3.0910087	1.7837347	11.729552	-0.36673537	-0.05456737	-0.11379626	-1.057783	4.132889	8.830102	Walking_Type
15:11:46.500	-3.0910087	1.7837347	11.729552	-0.36673537	-0.05456737	-0.11379626	-1.057783	4.132889	8.830102	Walking_Type
15:11:46.522	-1.0678465	3.4142358	7.903501	-0.24211888	-0.10588005	0.35534826	-1.2397828	4.2221684	8.763937	Walking_Type
15:11:46.547	-1.0678465	3.4142358	7.903501	-0.24211888	-0.10588005	0.35534826	-1.2397828	4.2221684	8.763937	Walking_Type
15:11:46.571	-1.0678465	3.4142358	7.903501	-0.24211888	-0.10588005	0.35534826	-1.2397828	4.2221684	8.763937	Walking_Type
15:11:46.593	-1.0678465	3.4142358	7.903501	-0.24211888	-0.10588005	0.35534826	-1.2397828	4.2221684	8.763937	Walking_Type
15:11:46.617	-1.0678465	3.4142358	7.903501	-0.24211888	-0.10588005	0.35534826	-1.2397828	4.2221684	8.763937	Walking_Type
15:11:46.638	-1.0678465	3.4142358	7.903501	-0.24211888	-0.10588005	0.35534826	-1.2397828	4.2221684	8.763937	Walking_Type
15:11:46.659	-1.0678465	3.4142358	7.903501	-0.24211888	-0.10588005	0.35534826	-1.2397828	4.2221684	8.763937	Walking_Type
15:11:46.685	-1.0678465	3.4142358	7.903501	-0.24211888	-0.10588005	0.35534826	-1.2397828	4.2221684	8.763937	Walking_Type
15:11:46.706	-0.74222517	4.5108137	6.93382	0.04926384	0.13113567	0.31258768	-1.0559641	4.1566167	8.819174	Walking_Type
15:11:46.727	-0.74222517	4.5108137	6.93382	0.04926384	0.13113567	0.31258768	-1.0559641	4.1566167	8.819174	Walking_Type
15:11:46.750	-0.74222517	4.5108137	6.93382	0.04926384	0.13113567	0.31258768	-1.0559641	4.1566167	8.819174	Walking_Type
15:11:46.775	-0.74222517	4.5108137	6.93382	0.04926384	0.13113567	0.31258768	-1.0559641	4.1566167	8.819174	Walking_Type
15:11:46.798	-0.74222517	4.5108137	6.93382	0.04926384	0.13113567	0.31258768	-1.0559641	4.1566167	8.819174	Walking_Type
15:11:46.822	-0.74222517	4.5108137	6.93382	0.04926384	0.13113567	0.31258768	-1.0559641	4.1566167	8.819174	Walking_Type
15:11:46.846	-0.74222517	4.5108137	6.93382	0.04926384	0.13113567	0.31258768	-1.0559641	4.1566167	8.819174	Walking_Type
15:11:46.870	-0.74222517	4.5108137	6.93382	0.04926384	0.13113567	0.31258768	-1.0559641	4.1566167	8.819174	Walking_Type
15:11:46.892	-1.3072741	5.174028	8.612206	0.11768075	-0.15352754	-0.022166468	-0.95895565	4.407019	8.707981	Walking_Type
15:11:46.913	-1.3072741	5.174028	8.612206	0.11768075	-0.15352754	-0.022166468	-0.95895565	4.407019	8.707981	Walking_Type
15:11:46.936	-1.3072741	5.174028	8.612206	0.11768075	-0.15352754	-0.022166468	-0.95895565	4.407019	8.707981	Walking_Type
15:11:46.957	-1.3072741	5.174028	8.612206	0.11768075	-0.15352754	-0.022166468	-0.95895565	4.407019	8.707981	Walking_Type
15:11:46.978	-1.3072741	5.174028	8.612206	0.11768075	-0.15352754	-0.022166468	-0.95895565	4.407019	8.707981	Walking_Type
15:11:47.004	-1.3072741	5.174028	8.612206	0.11768075	-0.15352754	-0.022166468	-0.95895565	4.407019	8.707981	Walking_Type
15:11:47.027	-1.3072741	5.174028	8.612206	0.11768075	-0.15352754	-0.022166468	-0.95895565	4.407019	8.707981	Walking_Type
15:11:47.051	-1.3072741	5.174028	8.612206	0.11768075	-0.15352754	-0.022166468	-0.95895565	4.407019	8.707981	Walking_Type
15:11:47.075	0.057462595	3.3759274	8.865999	0.25146022	-0.23049657	-0.19076528	-0.7252866	4.2446003	8.810657	Walking_Type
15:11:47.100	0.057462595	3.3759274	8.865999	0.25146022	-0.23049657	-0.19076528	-0.7252866	4.2446003	8.810657	Walking_Type
15:11:47.121	0.057462595	3.3759274	8.865999	0.25146022	-0.23049657	-0.19076528	-0.7252866	4.2446003	8.810657	Walking_Type
15:11:47.153	0.057462595	3.3759274	8.865999	0.25146022	-0.23049657	-0.19076528	-0.7252866	4.2446003	8.810657	Walking_Type
15:11:47.174	0.057462595	3.3759274	8.865999	0.25146022	-0.23049657	-0.19076528	-0.7252866	4.2446003	8.810657	Walking_Type
15:11:47.206	0.057462595	3.3759274	8.865999	0.25146022	-0.23049657	-0.19076528	-0.7252866	4.2446003	8.810657	Walking_Type
15:11:47.235	0.057462595	3.3759274	8.865999	0.25146022	-0.23049657	-0.19076528	-0.7252866	4.2446003	8.810657	Walking_Type
15:11:47.269	-0.4668836	3.9481592	7.59464	-0.20180178	-0.19017945	-0.16877413	-0.6882469	4.1478033	8.859592	Walking_Type
15:11:47.303	-0.4668836	3.9481592	7.59464	-0.20180178	-0.19017945	-0.16877413	-0.6882469	4.1478033	8.859592	Walking_Type
15:11:47.343	-0.4668836	3.9481592	7.59464	-0.20180178	-0.19017945	-0.16877413	-0.6882469	4.1478033	8.859592	Walking_Type
15:11:47.369	-0.4668836	3.9481592	7.59464	-0.20180178	-0.19017945	-0.16877413	-0.6882469	4.1478033	8.859592	Walking_Type
15:11:47.402	-0.4668836	3.9481592	7.59464	-0.20180178	-0.19017945	-0.16877413	-0.6882469	4.1478033	8.859592	Walking_Type
15:11:47.435	-0.52913475	4.3695517	9.201198	0.024218364	0.24597833	0.0077659297	-0.67535293	3.9797359	8.937335	Walking_Type
15:11:47.471	-0.52913475	4.3695517	9.201198	0.024218364	0.24597833	0.0077659297	-0.67535293	3.9797359	8.937335	Walking_Type
15:11:47.493	-0.52913475	4.3695517	9.201198	0.024218364	0.24597833	0.0077659297	-0.67535293	3.9797359	8.937335	Walking_Type
15:11:47.515	-0.52913475	4.3695517	9.201198	0.024218364	0.24597833	0.0077659297	-0.67535293	3.9797359	8.937335	Walking_Type
15:11:47.537	-0.52913475	4.3695517	9.201198	0.024218364	0.24597833	0.0077659297	-0.67535293	3.9797359	8.937335	Walking_Type
15:11:47.561	-0.52913475	4.3695517	9.201198	0.024218364	0.24597833	0.0077659297	-0.67535293	3.9797359	8.937335	Walking_Type
15:11:47.584	-0.52913475	4.3695517	9.201198	0.024218364	0.24597833	0.0077659297	-0.67535293	3.9797359	8.937335	Walking_Type
15:11:47.608	-0.90024734	5.032766	8.482916	0.26917532	0.22276546	0.099395715	-0.8844465	4.2541003	8.791515	Walking_Type
15:11:47.630	-0.90024734	5.032766	8.482916	0.26917532	0.22276546	0.099395715	-0.8844465	4.2541003	8.791515	Walking_Type
15:11:47.652	-0.90024734	5.032766	8.482916	0.26917532	0.22276546	0.099395715	-0.8844465	4.2541003	8.791515	Walking_Type
15:11:47.674	-0.90024734	5.032766	8.482916	0.26917532	0.22276546	0.099395715	-0.8844465	4.2541003	8.791515	Walking_Type
15:11:47.696	-0.90024734	5.032766	8.482916	0.26917532	0.22276546	0.099395715	-0.8844465	4.2541003	8.791515	Walking_Type
15:11:47.718	-0.90024734	5.032766	8.482916	0.26917532	0.22276546	0.099395715	-0.8844465	4.2541003	8.791515	Walking_Type
15:11:47.739	-0.90024734	5.032766	8.482916	0.26917532	0.22276546	0.099395715	-0.8844465	4.2541003	8.791515	Walking_Type
15:11:47.762	-0.90024734	5.032766	8.482916	0.26917532	0.22276546	0.099395715	-0.8844465	4.2541003	8.791515	Walking_Type
15:11:47.785	-1.802889	3.6536634	6.304126	0.24412985	0.10425759	0.15559532	-0.921801	4.3428783	8.744144	Walking_Type
15:11:47.809	-1.802889	3.6536634	6.304126	0.24412985	0.10425759	0.15559532	-0.921801	4.3428783	8.744144	Walking_Type
15:11:47.833	-1.802889	3.6536634	6.304126	0.24412985	0.10425759	0.15559532	-0.921801	4.3428783	8.744144	Walking_Type
15:11:47.857	-1.802889	3.6536634	6.304126	0.24412985	0.10425759	0.15559532	-0.921801	4.3428783	8.744144	Walking_Type
15:11:47.881	-1.802889	3.6536634	6.304126	0.24412985	0.10425759	0.15559532	-0.921801	4.3428783	8.744144	Walking_Type
15:11:47.904	-1.802889	3.6536634	6.304126	0.24412985	0.10425759	0.15559532	-0.921801	4.3428783	8.744144	Walking_Type
15:11:47.927	-1.802889	3.6536634	6.304126	0.24412985	0.10425759	0.15559532	-0.921801	4.3428783	8.744144	Walking_Type
15:11:47.951	-1.802889	3.6536634	6.304126	0.24412985	0.10425759	0.15559532	-0.921801	4.3428783	8.744144	Walking_Type
15:11:47.976	-0.51955765	4.2019525	7.4270406	-0.032592107	-0.12970379	0.107947834	-0.6726425	4.14436	8.862403	Walking_Type
15:11:48.002	-0.51955765	4.2019525	7.4270406	-0.032592107	-0.12970379	0.107947834	-0.6726425	4.14436	8.862403	Walking_Type
15:11:48.027	-0.51955765	4.2019525	7.4270406	-0.032592107	-0.12970379	0.107947834	-0.6726425	4.14436	8.862403	Walking_Type
15:11:48.051	-0.51955765	4.2019525	7.4270406	-0.032592107	-0.12970379	0.107947834	-0.6726425	4.14436	8.862403	Walking_Type
15:11:48.073	-0.51955765	4.2019525	7.4270406	-0.032592107	-0.12970379	0.107947834	-0.6726425	4.14436	8.862403	Walking_Type
15:11:48.097	-0.51955765	4.2019525	7.4270406	-0.032592107	-0.12970379	0.107947834	-0.6726425	4.14436	8.862403	Walking_Type
15:11:48.121	-0.51955765	4.2019525	7.4270406	-0.032592107	-0.12970379	0.107947834	-0.6726425	4.14436	8.862403	Walking_Type
15:11:48.144	-0.30167863	4.6688356	7.719142	0.019331442	-0.41864306	0.008376795	-0.23812896	4.1206536	8.8957205	Walking_Type
15:11:48.168	-0.30167863	4.6688356	7.719142	0.019331442	-0.41864306	0.008376795	-0.23812896	4.1206536	8.8957205	Walking_Type
15:11:48.191	-0.30167863	4.6688356	7.719142	0.019331442	-0.41864306	0.008376795	-0.23812896	4.1206536	8.8957205	Walking_Type
15:11:48.215	-0.30167863	4.6688356	7.719142	0.019331442	-0.41864306	0.008376795	-0.23812896	4.1206536	8.8957205	Walking_Type
15:11:48.238	-0.30167863	4.6688356	7.719142	0.019331442	-0.41864306	0.008376795	-0.23812896	4.1206536	8.8957205	Walking_Type
15:11:48.263	-0.30167863	4.6688356	7.719142	0.019331442	-0.41864306	0.008376795	-0.23812896	4.1206536	8.8957205	Walking_Type
15:11:48.286	-0.30167863	4.6688356	7.719142	0.019331442	-0.41864306	0.008376795	-0.23812896	4.1206536	8.8957205	Walking_Type
15:11:48.310	-0.30167863	4.6688356	7.719142	0.019331442	-0.41864306	0.008376795	-0.23812896	4.1206536	8.8957205	Walking_Type
15:11:48.334	0.87151605	4.2905407	9.742304	-0.21585168	-0.37710422	-0.04721194	0.09543299	4.2123637	8.855351	Walking_Type
15:11:48.358	0.87151605	4.2905407	9.742304	-0.21585168	-0.37710422	-0.04721194	0.09543299	4.2123637	8.855351	Walking_Type
15:11:48.381	0.87151605	4.2905407	9.742304	-0.21585168	-0.37710422	-0.04721194	0.09543299	4.2123637	8.855351	Walking_Type
15:11:48.405	0.87151605	4.2905407	9.742304	-0.21585168	-0.37710422	-0.04721194	0.09543299	4.2123637	8.855351	Walking_Type
15:11:48.429	0.87151605	4.2905407	9.742304	-0.21585168	-0.37710422	-0.04721194	0.09543299	4.2123637	8.855351	Walking_Type
15:11:48.453	0.87151605	4.2905407	9.742304	-0.21585168	-0.37710422	-0.04721194	0.09543299	4.2123637	8.855351	Walking_Type
15:11:48.479	0.87151605	4.2905407	9.742304	-0.21585168	-0.37710422	-0.04721194	0.09543299	4.2123637	8.855351	Walking_Type
15:11:48.505	0.42139238	3.3519847	7.9609637	0.2801709	-0.1895686	-0.38440955	0.3450322	4.234052	8.838784	Walking_Type
15:11:48.529	0.42139238	3.3519847	7.9609637	0.2801709	-0.1895686	-0.38440955	0.3450322	4.234052	8.838784	Walking_Type
15:11:48.553	0.42139238	3.3519847	7.9609637	0.2801709	-0.1895686	-0.38440955	0.3450322	4.234052	8.838784	Walking_Type
15:11:48.574	0.42139238	3.3519847	7.9609637	0.2801709	-0.1895686	-0.38440955	0.3450322	4.234052	8.838784	Walking_Type
15:11:48.596	0.42139238	3.3519847	7.9609637	0.2801709	-0.1895686	-0.38440955	0.3450322	4.234052	8.838784	Walking_Type
15:11:48.617	0.42139238	3.3519847	7.9609637	0.2801709	-0.1895686	-0.38440955	0.3450322	4.234052	8.838784	Walking_Type
15:11:48.661	0.42139238	3.3519847	7.9609637	0.2801709	-0.1895686	-0.38440955	0.3450322	4.234052	8.838784	Walking_Type
15:11:48.681	-0.0023942748	4.5012364	7.3647895	-0.40277642	0.14396384	-0.00506224	0.3350047	3.9428117	8.972869	Walking_Type
15:11:48.703	-0.0023942748	4.5012364	7.3647895	-0.40277642	0.14396384	-0.00506224	0.3350047	3.9428117	8.972869	Walking_Type
15:11:48.725	-0.0023942748	4.5012364	7.3647895	-0.40277642	0.14396384	-0.00506224	0.3350047	3.9428117	8.972869	Walking_Type
15:11:48.747	-0.0023942748	4.5012364	7.3647895	-0.40277642	0.14396384	-0.00506224	0.3350047	3.9428117	8.972869	Walking_Type
15:11:48.769	-0.0023942748	4.5012364	7.3647895	-0.40277642	0.14396384	-0.00506224	0.3350047	3.9428117	8.972869	Walking_Type
15:11:48.792	-0.0023942748	4.5012364	7.3647895	-0.40277642	0.14396384	-0.00506224	0.3350047	3.9428117	8.972869	Walking_Type
15:11:48.814	-0.0023942748	4.5012364	7.3647895	-0.40277642	0.14396384	-0.00506224	0.3350047	3.9428117	8.972869	Walking_Type
15:11:48.838	-0.0023942748	4.5012364	7.3647895	-0.40277642	0.14396384	-0.00506224	0.3350047	3.9428117	8.972869	Walking_Type
15:11:48.863	-0.0023942748	4.5012364	7.3647895	0.012611924	0.45245078	0.23745127	0.3350047	3.9428117	8.972869	Walking_Type
15:11:48.886	0.18675344	4.209135	9.421472	0.012611924	0.45245078	0.23745127	-0.20193172	3.8970847	8.996794	Walking_Type
15:11:48.910	0.18675344	4.209135	9.421472	0.012611924	0.45245078	0.23745127	-0.20193172	3.8970847	8.996794	Walking_Type
15:11:48.934	0.18675344	4.209135	9.421472	0.012611924	0.45245078	0.23745127	-0.20193172	3.8970847	8.996794	Walking_Type
15:11:48.958	0.18675344	4.209135	9.421472	0.012611924	0.45245078	0.23745127	-0.20193172	3.8970847	8.996794	Walking_Type
15:11:48.982	0.18675344	4.209135	9.421472	0.012611924	0.45245078	0.23745127	-0.20193172	3.8970847	8.996794	Walking_Type
15:11:49.006	0.18675344	4.209135	9.421472	0.012611924	0.45245078	0.23745127	-0.20193172	3.8970847	8.996794	Walking_Type
15:11:49.030	0.18675344	4.209135	9.421472	0.012611924	0.45245078	0.23745127	-0.20193172	3.8970847	8.996794	Walking_Type
15:11:49.053	-1.620924	3.0024207	10.391152	-0.3068706	0.47199848	0.08840014	-0.71390814	3.9095	8.965295	Walking_Type
15:11:49.077	-1.620924	3.0024207	10.391152	-0.3068706	0.47199848	0.08840014	-0.71390814	3.9095	8.965295	Walking_Type
15:11:49.101	-1.620924	3.0024207	10.391152	-0.3068706	0.47199848	0.08840014	-0.71390814	3.9095	8.965295	Walking_Type
15:11:49.123	-1.620924	3.0024207	10.391152	-0.3068706	0.47199848	0.08840014	-0.71390814	3.9095	8.965295	Walking_Type
15:11:49.147	-1.620924	3.0024207	10.391152	-0.3068706	0.47199848	0.08840014	-0.71390814	3.9095	8.965295	Walking_Type
15:11:49.182	-1.620924	3.0024207	10.391152	-0.3068706	0.47199848	0.08840014	-0.71390814	3.9095	8.965295	Walking_Type
15:11:49.205	-1.620924	3.0024207	10.391152	-0.3068706	0.47199848	0.08840014	-0.71390814	3.9095	8.965295	Walking_Type
15:11:49.228	-2.0878077	3.2825508	8.320105	-0.09795469	0.120750956	0.46591485	-1.2034551	4.17407	8.791997	Walking_Type
15:11:49.251	-2.0878077	3.2825508	8.320105	-0.09795469	0.120750956	0.46591485	-1.2034551	4.17407	8.791997	Walking_Type
15:11:49.275	-2.0878077	3.2825508	8.320105	-0.09795469	0.120750956	0.46591485	-1.2034551	4.17407	8.791997	Walking_Type
15:11:49.299	-2.0878077	3.2825508	8.320105	-0.09795469	0.120750956	0.46591485	-1.2034551	4.17407	8.791997	Walking_Type
15:11:49.323	-2.0878077	3.2825508	8.320105	-0.09795469	0.120750956	0.46591485	-1.2034551	4.17407	8.791997	Walking_Type
15:11:49.349	-2.0878077	3.2825508	8.320105	-0.09795469	0.120750956	0.46591485	-1.2034551	4.17407	8.791997	Walking_Type
15:11:49.370	-2.0878077	3.2825508	8.320105	-0.09795469	0.120750956	0.46591485	-1.2034551	4.17407	8.791997	Walking_Type
15:11:49.395	-2.0878077	3.2825508	8.320105	-0.09795469	0.120750956	0.46591485	-1.2034551	4.17407	8.791997	Walking_Type
15:11:49.432	-1.3407938	3.842811	8.174054	-0.32825089	-0.5114946	0.11100216	-1.1200787	4.071007	8.85114	Walking_Type
15:11:49.462	-1.3407938	3.842811	8.174054	-0.32825089	-0.5114946	0.11100216	-1.1200787	4.071007	8.85114	Walking_Type
15:11:49.496	-1.3407938	3.842811	8.174054	-0.32825089	-0.5114946	0.11100216	-1.1200787	4.071007	8.85114	Walking_Type
15:11:49.529	-1.3407938	3.842811	8.174054	-0.32825089	-0.5114946	0.11100216	-1.1200787	4.071007	8.85114	Walking_Type
15:11:49.562	-1.3407938	3.842811	8.174054	-0.32825089	-0.5114946	0.11100216	-1.1200787	4.071007	8.85114	Walking_Type
15:11:49.595	-1.3910737	4.0750556	10.10384	-0.24272975	-0.10771265	-0.02827512	-0.9588119	3.8064551	8.986764	Walking_Type
15:11:49.628	-1.3910737	4.0750556	10.10384	-0.24272975	-0.10771265	-0.02827512	-0.9588119	3.8064551	8.986764	Walking_Type
15:11:49.662	-1.3910737	4.0750556	10.10384	-0.24272975	-0.10771265	-0.02827512	-0.9588119	3.8064551	8.986764	Walking_Type
15:11:49.684	-1.3910737	4.0750556	10.10384	-0.24272975	-0.10771265	-0.02827512	-0.9588119	3.8064551	8.986764	Walking_Type
15:11:49.706	-1.3910737	4.0750556	10.10384	-0.24272975	-0.10771265	-0.02827512	-0.9588119	3.8064551	8.986764	Walking_Type
15:11:49.728	-1.3910737	4.0750556	10.10384	-0.24272975	-0.10771265	-0.02827512	-0.9588119	3.8064551	8.986764	Walking_Type
15:11:49.752	-1.3910737	4.0750556	10.10384	-0.24272975	-0.10771265	-0.02827512	-0.9588119	3.8064551	8.986764	Walking_Type
15:11:49.776	0.38547826	2.7151077	8.779806	0.51474315	-0.7039171	-0.12601356	-0.6977407	3.2182946	9.237212	Walking_Type
15:11:49.803	0.38547826	2.7151077	8.779806	0.51474315	-0.7039171	-0.12601356	-0.6977407	3.2182946	9.237212	Walking_Type
15:11:49.826	0.38547826	2.7151077	8.779806	0.51474315	-0.7039171	-0.12601356	-0.6977407	3.2182946	9.237212	Walking_Type
15:11:49.848	0.38547826	2.7151077	8.779806	0.51474315	-0.7039171	-0.12601356	-0.6977407	3.2182946	9.237212	Walking_Type
15:11:49.871	0.38547826	2.7151077	8.779806	0.51474315	-0.7039171	-0.12601356	-0.6977407	3.2182946	9.237212	Walking_Type
15:11:49.896	0.38547826	2.7151077	8.779806	0.51474315	-0.7039171	-0.12601356	-0.6977407	3.2182946	9.237212	Walking_Type
15:11:49.927	0.38547826	2.7151077	8.779806	0.51474315	-0.7039171	-0.12601356	-0.6977407	3.2182946	9.237212	Walking_Type
15:11:49.951	-0.81165916	2.9042554	7.6736507	0.14089364	0.0059082885	-0.09302683	-0.6003296	3.5502527	9.121715	Walking_Type
15:11:49.974	-0.81165916	2.9042554	7.6736507	0.14089364	0.0059082885	-0.09302683	-0.6003296	3.5502527	9.121715	Walking_Type
15:11:49.998	-0.81165916	2.9042554	7.6736507	0.14089364	0.0059082885	-0.09302683	-0.6003296	3.5502527	9.121715	Walking_Type
15:11:50.022	-0.81165916	2.9042554	7.6736507	0.14089364	0.0059082885	-0.09302683	-0.6003296	3.5502527	9.121715	Walking_Type
15:11:50.044	-0.81165916	2.9042554	7.6736507	0.14089364	0.0059082885	-0.09302683	-0.6003296	3.5502527	9.121715	Walking_Type
15:11:50.073	-0.81165916	2.9042554	7.6736507	0.14089364	0.0059082885	-0.09302683	-0.6003296	3.5502527	9.121715	Walking_Type
15:11:50.096	-0.81165916	2.9042554	7.6736507	0.14089364	0.0059082885	-0.09302683	-0.6003296	3.5502527	9.121715	Walking_Type
15:11:50.119	-0.81165916	2.9042554	7.6736507	0.14089364	0.0059082885	-0.09302683	-0.6003296	3.5502527	9.121715	Walking_Type
15:11:50.148	0.07422252	4.295329	8.28898	0.033381343	0.042560205	0.066409	-0.6794164	3.6924338	9.059508	Walking_Type
15:11:50.171	0.07422252	4.295329	8.28898	0.033381343	0.042560205	0.066409	-0.6794164	3.6924338	9.059508	Walking_Type
15:11:50.193	0.07422252	4.295329	8.28898	0.033381343	0.042560205	0.066409	-0.6794164	3.6924338	9.059508	Walking_Type
15:11:50.215	0.07422252	4.295329	8.28898	0.033381343	0.042560205	0.066409	-0.6794164	3.6924338	9.059508	Walking_Type
15:11:50.238	0.07422252	4.295329	8.28898	0.033381343	0.042560205	0.066409	-0.6794164	3.6924338	9.059508	Walking_Type
15:11:50.260	0.07422252	4.295329	8.28898	0.033381343	0.042560205	0.066409	-0.6794164	3.6924338	9.059508	Walking_Type
15:11:50.282	0.07422252	4.295329	8.28898	0.033381343	0.042560205	0.066409	-0.6794164	3.6924338	9.059508	Walking_Type
15:11:50.304	-0.34716985	4.182798	9.797373	0.30765986	0.1830592	0.18430598	-0.60005486	4.280175	8.802862	Walking_Type
15:11:50.327	-0.34716985	4.182798	9.797373	0.30765986	0.1830592	0.18430598	-0.60005486	4.280175	8.802862	Walking_Type
15:11:50.351	-0.34716985	4.182798	9.797373	0.30765986	0.1830592	0.18430598	-0.60005486	4.280175	8.802862	Walking_Type
15:11:50.375	-0.34716985	4.182798	9.797373	0.30765986	0.1830592	0.18430598	-0.60005486	4.280175	8.802862	Walking_Type
15:11:50.398	-0.34716985	4.182798	9.797373	0.30765986	0.1830592	0.18430598	-0.60005486	4.280175	8.802862	Walking_Type
15:11:50.423	-0.34716985	4.182798	9.797373	0.30765986	0.1830592	0.18430598	-0.60005486	4.280175	8.802862	Walking_Type
15:11:50.447	-0.34716985	4.182798	9.797373	0.30765986	0.1830592	0.18430598	-0.60005486	4.280175	8.802862	Walking_Type
15:11:50.471	-0.34716985	4.182798	9.797373	0.30765986	0.1830592	0.18430598	-0.60005486	4.280175	8.802862	Walking_Type
15:11:50.495	-1.2569942	3.1604428	7.2546525	0.40478742	0.06943827	0.19957761	-1.0330148	4.239321	8.782449	Walking_Type
15:11:50.519	-1.2569942	3.1604428	7.2546525	0.40478742	0.06943827	0.19957761	-1.0330148	4.239321	8.782449	Walking_Type
15:11:50.543	-1.2569942	3.1604428	7.2546525	0.40478742	0.06943827	0.19957761	-1.0330148	4.239321	8.782449	Walking_Type
15:11:50.566	-1.2569942	3.1604428	7.2546525	0.40478742	0.06943827	0.19957761	-1.0330148	4.239321	8.782449	Walking_Type
15:11:50.590	-1.2569942	3.1604428	7.2546525	0.40478742	0.06943827	0.19957761	-1.0330148	4.239321	8.782449	Walking_Type
15:11:50.614	-1.2569942	3.1604428	7.2546525	0.40478742	0.06943827	0.19957761	-1.0330148	4.239321	8.782449	Walking_Type
15:11:50.637	-1.2569942	3.1604428	7.2546525	0.40478742	0.06943827	0.19957761	-1.0330148	4.239321	8.782449	Walking_Type
15:11:50.661	-1.2569942	3.1604428	7.2546525	0.40478742	0.06943827	0.19957761	-1.0330148	4.239321	8.782449	Walking_Type
15:11:50.684	-0.6201172	4.4389853	7.273807	0.31804454	-0.011195938	0.070074186	-0.90094596	4.282647	8.775966	Walking_Type
15:11:50.708	-0.6201172	4.4389853	7.273807	0.31804454	-0.011195938	0.070074186	-0.90094596	4.282647	8.775966	Walking_Type
15:11:50.731	-0.6201172	4.4389853	7.273807	0.31804454	-0.011195938	0.070074186	-0.90094596	4.282647	8.775966	Walking_Type
15:11:50.755	-0.6201172	4.4389853	7.273807	0.31804454	-0.011195938	0.070074186	-0.90094596	4.282647	8.775966	Walking_Type
15:11:50.779	-0.6201172	4.4389853	7.273807	0.31804454	-0.011195938	0.070074186	-0.90094596	4.282647	8.775966	Walking_Type
15:11:50.803	-0.6201172	4.4389853	7.273807	0.31804454	-0.011195938	0.070074186	-0.90094596	4.282647	8.775966	Walking_Type
15:11:50.825	-0.6201172	4.4389853	7.273807	0.31804454	-0.011195938	0.070074186	-0.90094596	4.282647	8.775966	Walking_Type
15:11:50.850	-0.29928434	4.7741838	7.5659084	0.11157209	-0.1840708	-0.061872706	-0.7770244	4.597577	8.627215	Walking_Type
15:11:50.872	-0.29928434	4.7741838	7.5659084	0.11157209	-0.1840708	-0.061872706	-0.7770244	4.597577	8.627215	Walking_Type
15:11:50.894	-0.29928434	4.7741838	7.5659084	0.11157209	-0.1840708	-0.061872706	-0.7770244	4.597577	8.627215	Walking_Type
15:11:50.921	-0.29928434	4.7741838	7.5659084	0.11157209	-0.1840708	-0.061872706	-0.7770244	4.597577	8.627215	Walking_Type
15:11:50.945	-0.29928434	4.7741838	7.5659084	0.11157209	-0.1840708	-0.061872706	-0.7770244	4.597577	8.627215	Walking_Type
15:11:50.970	-0.29928434	4.7741838	7.5659084	0.11157209	-0.1840708	-0.061872706	-0.7770244	4.597577	8.627215	Walking_Type
15:11:50.992	-0.29928434	4.7741838	7.5659084	0.11157209	-0.1840708	-0.061872706	-0.7770244	4.597577	8.627215	Walking_Type
15:11:51.016	-0.29928434	4.7741838	7.5659084	0.11157209	-0.1840708	-0.061872706	-0.7770244	4.597577	8.627215	Walking_Type
15:11:51.039	-0.89067024	4.4725056	10.743111	-0.45714346	-0.32273722	-0.05393146	-0.56753075	4.6513934	8.614684	Walking_Type
15:11:51.063	-0.89067024	4.4725056	10.743111	-0.45714346	-0.32273722	-0.05393146	-0.56753075	4.6513934	8.614684	Walking_Type
15:11:51.087	-0.89067024	4.4725056	10.743111	-0.45714346	-0.32273722	-0.05393146	-0.56753075	4.6513934	8.614684	Walking_Type
15:11:51.111	-0.89067024	4.4725056	10.743111	-0.45714346	-0.32273722	-0.05393146	-0.56753075	4.6513934	8.614684	Walking_Type
15:11:51.133	-0.89067024	4.4725056	10.743111	-0.45714346	-0.32273722	-0.05393146	-0.56753075	4.6513934	8.614684	Walking_Type
15:11:51.157	-0.89067024	4.4725056	10.743111	-0.45714346	-0.32273722	-0.05393146	-0.56753075	4.6513934	8.614684	Walking_Type
15:11:51.181	-0.89067024	4.4725056	10.743111	-0.45714346	-0.32273722	-0.05393146	-0.56753075	4.6513934	8.614684	Walking_Type
15:11:51.204	0.06464542	3.5052183	7.47732	0.022385767	0.05783183	-0.31049487	-0.044832975	4.6268387	8.646428	Walking_Type
15:11:51.228	0.06464542	3.5052183	7.47732	0.022385767	0.05783183	-0.31049487	-0.044832975	4.6268387	8.646428	Walking_Type
15:11:51.252	0.06464542	3.5052183	7.47732	0.022385767	0.05783183	-0.31049487	-0.044832975	4.6268387	8.646428	Walking_Type
15:11:51.276	0.06464542	3.5052183	7.47732	0.022385767	0.05783183	-0.31049487	-0.044832975	4.6268387	8.646428	Walking_Type
15:11:51.299	0.06464542	3.5052183	7.47732	0.022385767	0.05783183	-0.31049487	-0.044832975	4.6268387	8.646428	Walking_Type
15:11:51.324	0.06464542	3.5052183	7.47732	0.022385767	0.05783183	-0.31049487	-0.044832975	4.6268387	8.646428	Walking_Type
15:11:51.348	0.06464542	3.5052183	7.47732	0.022385767	0.05783183	-0.31049487	-0.044832975	4.6268387	8.646428	Walking_Type
15:11:51.371	0.06464542	3.5052183	7.47732	0.022385767	0.05783183	-0.31049487	-0.044832975	4.6268387	8.646428	Walking_Type
15:11:51.395	0.08140534	4.757424	7.309721	-0.22929071	0.08287731	-0.26712343	-0.3128291	4.574141	8.668894	Walking_Type
15:11:51.425	0.08140534	4.757424	7.309721	-0.22929071	0.08287731	-0.26712343	-0.3128291	4.574141	8.668894	Walking_Type
15:11:51.452	0.08140534	4.757424	7.309721	-0.22929071	0.08287731	-0.26712343	-0.3128291	4.574141	8.668894	Walking_Type
15:11:51.476	0.08140534	4.757424	7.309721	-0.22929071	0.08287731	-0.26712343	-0.3128291	4.574141	8.668894	Walking_Type
15:11:51.500	0.08140534	4.757424	7.309721	-0.22929071	0.08287731	-0.26712343	-0.3128291	4.574141	8.668894	Walking_Type
15:11:51.523	0.08140534	4.757424	7.309721	-0.22929071	0.08287731	-0.26712343	-0.3128291	4.574141	8.668894	Walking_Type
15:11:51.545	0.08140534	4.757424	7.309721	-0.22929071	0.08287731	-0.26712343	-0.3128291	4.574141	8.668894	Walking_Type
15:11:51.568	-0.409421	4.747847	8.779806	-0.055194117	0.514759	0.12688465	-0.64102864	4.7199783	8.57212	Walking_Type
15:11:51.589	-0.409421	4.747847	8.779806	-0.055194117	0.514759	0.12688465	-0.64102864	4.7199783	8.57212	Walking_Type
15:11:51.611	-0.409421	4.747847	8.779806	-0.055194117	0.514759	0.12688465	-0.64102864	4.7199783	8.57212	Walking_Type
15:11:51.632	-0.409421	4.747847	8.779806	-0.055194117	0.514759	0.12688465	-0.64102864	4.7199783	8.57212	Walking_Type
15:11:51.653	-0.409421	4.747847	8.779806	-0.055194117	0.514759	0.12688465	-0.64102864	4.7199783	8.57212	Walking_Type
15:11:51.676	-0.409421	4.747847	8.779806	-0.055194117	0.514759	0.12688465	-0.64102864	4.7199783	8.57212	Walking_Type
15:11:51.698	-0.409421	4.747847	8.779806	-0.055194117	0.514759	0.12688465	-0.64102864	4.7199783	8.57212	Walking_Type
15:11:51.720	-0.409421	4.747847	8.779806	-0.055194117	0.514759	0.12688465	-0.64102864	4.7199783	8.57212	Walking_Type
15:11:51.743	-1.4748733	2.6001825	11.492519	-0.15537602	-0.350837	-0.14250693	-0.7038857	4.3993583	8.736163	Walking_Type
15:11:51.767	-1.4748733	2.6001825	11.492519	-0.15537602	-0.350837	-0.14250693	-0.7038857	4.3993583	8.736163	Walking_Type
15:11:51.791	-1.4748733	2.6001825	11.492519	-0.15537602	-0.350837	-0.14250693	-0.7038857	4.3993583	8.736163	Walking_Type
15:11:51.815	-1.4748733	2.6001825	11.492519	-0.15537602	-0.350837	-0.14250693	-0.7038857	4.3993583	8.736163	Walking_Type
15:11:51.839	-1.4748733	2.6001825	11.492519	-0.15537602	-0.350837	-0.14250693	-0.7038857	4.3993583	8.736163	Walking_Type
15:11:51.861	-1.4748733	2.6001825	11.492519	-0.15537602	-0.350837	-0.14250693	-0.7038857	4.3993583	8.736163	Walking_Type
15:11:51.884	-1.4748733	2.6001825	11.492519	-0.15537602	-0.350837	-0.14250693	-0.7038857	4.3993583	8.736163	Walking_Type
15:11:51.908	-1.4748733	2.6001825	11.492519	-0.15537602	-0.350837	-0.14250693	-0.7038857	4.3993583	8.736163	Walking_Type
15:11:51.932	-0.818842	3.3783216	7.84125	-0.14926736	-0.23171829	0.49096033	-0.8356655	4.4544344	8.696553	Walking_Type
15:11:51.955	-0.818842	3.3783216	7.84125	-0.14926736	-0.23171829	0.49096033	-0.8356655	4.4544344	8.696553	Walking_Type
15:11:51.977	-0.818842	3.3783216	7.84125	-0.14926736	-0.23171829	0.49096033	-0.8356655	4.4544344	8.696553	Walking_Type
15:11:51.998	-0.818842	3.3783216	7.84125	-0.14926736	-0.23171829	0.49096033	-0.8356655	4.4544344	8.696553	Walking_Type
15:11:52.019	-0.818842	3.3783216	7.84125	-0.14926736	-0.23171829	0.49096033	-0.8356655	4.4544344	8.696553	Walking_Type
15:11:52.041	-0.818842	3.3783216	7.84125	-0.14926736	-0.23171829	0.49096033	-0.8356655	4.4544344	8.696553	Walking_Type
15:11:52.062	-0.818842	3.3783216	7.84125	-0.14926736	-0.23171829	0.49096033	-0.8356655	4.4544344	8.696553	Walking_Type
15:11:52.084	-0.818842	3.3783216	7.84125	-0.14926736	-0.23171829	0.49096033	-0.8356655	4.4544344	8.696553	Walking_Type
15:11:52.105	-1.2306572	4.5419393	8.640938	-0.26227742	0.07554693	0.04991563	-0.51836014	4.3284087	8.784449	Walking_Type
15:11:52.130	-1.2306572	4.5419393	8.640938	-0.26227742	0.07554693	0.04991563	-0.51836014	4.3284087	8.784449	Walking_Type
15:11:52.154	-1.2306572	4.5419393	8.640938	-0.26227742	0.07554693	0.04991563	-0.51836014	4.3284087	8.784449	Walking_Type
15:11:52.177	-1.2306572	4.5419393	8.640938	-0.26227742	0.07554693	0.04991563	-0.51836014	4.3284087	8.784449	Walking_Type
15:11:52.199	-1.2306572	4.5419393	8.640938	-0.26227742	0.07554693	0.04991563	-0.51836014	4.3284087	8.784449	Walking_Type
15:11:52.223	-1.2306572	4.5419393	8.640938	-0.26227742	0.07554693	0.04991563	-0.51836014	4.3284087	8.784449	Walking_Type
15:11:52.245	-1.2306572	4.5419393	8.640938	-0.26227742	0.07554693	0.04991563	-0.51836014	4.3284087	8.784449	Walking_Type
15:11:52.268	-1.2306572	4.5419393	8.640938	-0.26227742	0.07554693	0.04991563	-0.51836014	4.3284087	8.784449	Walking_Type
15:11:52.289	-0.8140534	4.6832013	9.466963	0.072476715	-0.24088126	-0.051487997	-0.6601769	4.570645	8.651228	Walking_Type
15:11:52.311	-0.8140534	4.6832013	9.466963	0.072476715	-0.24088126	-0.051487997	-0.6601769	4.570645	8.651228	Walking_Type
15:11:52.331	-0.8140534	4.6832013	9.466963	0.072476715	-0.24088126	-0.051487997	-0.6601769	4.570645	8.651228	Walking_Type
15:11:52.352	-0.8140534	4.6832013	9.466963	0.072476715	-0.24088126	-0.051487997	-0.6601769	4.570645	8.651228	Walking_Type
15:11:52.374	-0.8140534	4.6832013	9.466963	0.072476715	-0.24088126	-0.051487997	-0.6601769	4.570645	8.651228	Walking_Type
15:11:52.395	-0.8140534	4.6832013	9.466963	0.072476715	-0.24088126	-0.051487997	-0.6601769	4.570645	8.651228	Walking_Type
15:11:52.416	-0.8140534	4.6832013	9.466963	0.072476715	-0.24088126	-0.051487997	-0.6601769	4.570645	8.651228	Walking_Type
15:11:52.448	-0.8140534	4.6832013	9.466963	0.072476715	-0.24088126	-0.051487997	-0.6601769	4.570645	8.651228	Walking_Type
15:11:52.473	0.5889916	3.1676257	10.185245	0.03521394	-0.057621695	-0.0374381	-0.34812546	4.460574	8.726538	Walking_Type
15:11:52.495	0.5889916	3.1676257	10.185245	0.03521394	-0.057621695	-0.0374381	-0.34812546	4.460574	8.726538	Walking_Type
15:11:52.518	0.5889916	3.1676257	10.185245	0.03521394	-0.057621695	-0.0374381	-0.34812546	4.460574	8.726538	Walking_Type
15:11:52.540	0.5889916	3.1676257	10.185245	0.03521394	-0.057621695	-0.0374381	-0.34812546	4.460574	8.726538	Walking_Type
15:11:52.561	0.5889916	3.1676257	10.185245	0.03521394	-0.057621695	-0.0374381	-0.34812546	4.460574	8.726538	Walking_Type
15:11:52.586	0.5889916	3.1676257	10.185245	0.03521394	-0.057621695	-0.0374381	-0.34812546	4.460574	8.726538	Walking_Type
15:11:52.609	0.5889916	3.1676257	10.185245	0.03521394	-0.057621695	-0.0374381	-0.34812546	4.460574	8.726538	Walking_Type
15:11:52.631	0.5889916	3.1676257	10.185245	0.03521394	-0.057621695	-0.0374381	-0.34812546	4.460574	8.726538	Walking_Type
15:11:52.653	-0.31125572	3.7757714	7.7742105	0.008335867	0.05355578	-0.16999584	-0.47643504	4.4768233	8.712144	Walking_Type
15:11:52.675	-0.31125572	3.7757714	7.7742105	0.008335867	0.05355578	-0.16999584	-0.47643504	4.4768233	8.712144	Walking_Type
15:11:52.697	-0.31125572	3.7757714	7.7742105	0.008335867	0.05355578	-0.16999584	-0.47643504	4.4768233	8.712144	Walking_Type
15:11:52.718	-0.31125572	3.7757714	7.7742105	0.008335867	0.05355578	-0.16999584	-0.47643504	4.4768233	8.712144	Walking_Type
15:11:52.740	-0.31125572	3.7757714	7.7742105	0.008335867	0.05355578	-0.16999584	-0.47643504	4.4768233	8.712144	Walking_Type
15:11:52.763	-0.31125572	3.7757714	7.7742105	0.008335867	0.05355578	-0.16999584	-0.47643504	4.4768233	8.712144	Walking_Type
15:11:52.785	-0.31125572	3.7757714	7.7742105	0.008335867	0.05355578	-0.16999584	-0.47643504	4.4768233	8.712144	Walking_Type
15:11:52.811	-0.31125572	3.7757714	7.7742105	0.008335867	0.05355578	-0.16999584	-0.47643504	4.4768233	8.712144	Walking_Type
15:11:52.834	-0.679974	4.6496816	8.317711	-0.2470058	0.017514728	-0.03621637	-0.57101417	4.3392253	8.775844	Walking_Type
15:11:52.856	-0.679974	4.6496816	8.317711	-0.2470058	0.017514728	-0.03621637	-0.57101417	4.3392253	8.775844	Walking_Type
15:11:52.879	-0.679974	4.6496816	8.317711	-0.2470058	0.017514728	-0.03621637	-0.57101417	4.3392253	8.775844	Walking_Type
15:11:52.901	-0.679974	4.6496816	8.317711	-0.2470058	0.017514728	-0.03621637	-0.57101417	4.3392253	8.775844	Walking_Type
15:11:52.924	-0.679974	4.6496816	8.317711	-0.2470058	0.017514728	-0.03621637	-0.57101417	4.3392253	8.775844	Walking_Type
15:11:52.948	-0.679974	4.6496816	8.317711	-0.2470058	0.017514728	-0.03621637	-0.57101417	4.3392253	8.775844	Walking_Type
15:11:52.972	-0.679974	4.6496816	8.317711	-0.2470058	0.017514728	-0.03621637	-0.57101417	4.3392253	8.775844	Walking_Type
15:11:52.996	-0.679974	4.6496816	8.317711	-0.2470058	0.017514728	-0.03621637	-0.57101417	4.3392253	8.775844	Walking_Type
15:11:53.020	-0.09337672	5.4062724	9.641745	0.08652662	0.40846848	0.13910195	-0.56123716	4.44031	8.725766	Walking_Type
15:11:53.044	-0.09337672	5.4062724	9.641745	0.08652662	0.40846848	0.13910195	-0.56123716	4.44031	8.725766	Walking_Type
15:11:53.068	-0.09337672	5.4062724	9.641745	0.08652662	0.40846848	0.13910195	-0.56123716	4.44031	8.725766	Walking_Type
15:11:53.092	-0.09337672	5.4062724	9.641745	0.08652662	0.40846848	0.13910195	-0.56123716	4.44031	8.725766	Walking_Type
15:11:53.114	-0.09337672	5.4062724	9.641745	0.08652662	0.40846848	0.13910195	-0.56123716	4.44031	8.725766	Walking_Type
15:11:53.138	-0.09337672	5.4062724	9.641745	0.08652662	0.40846848	0.13910195	-0.56123716	4.44031	8.725766	Walking_Type
15:11:53.163	-0.09337672	5.4062724	9.641745	0.08652662	0.40846848	0.13910195	-0.56123716	4.44031	8.725766	Walking_Type
15:11:53.186	-0.94095	3.46691	7.501263	0.13539584	-0.20484023	0.26432934	-0.5980856	4.369763	8.758871	Walking_Type
15:11:53.210	-0.94095	3.46691	7.501263	0.13539584	-0.20484023	0.26432934	-0.5980856	4.369763	8.758871	Walking_Type
15:11:53.233	-0.94095	3.46691	7.501263	0.13539584	-0.20484023	0.26432934	-0.5980856	4.369763	8.758871	Walking_Type
15:11:53.258	-0.94095	3.46691	7.501263	0.13539584	-0.20484023	0.26432934	-0.5980856	4.369763	8.758871	Walking_Type
15:11:53.279	-0.94095	3.46691	7.501263	0.13539584	-0.20484023	0.26432934	-0.5980856	4.369763	8.758871	Walking_Type
15:11:53.302	-0.94095	3.46691	7.501263	0.13539584	-0.20484023	0.26432934	-0.5980856	4.369763	8.758871	Walking_Type
15:11:53.323	-0.94095	3.46691	7.501263	0.13539584	-0.20484023	0.26432934	-0.5980856	4.369763	8.758871	Walking_Type
15:11:53.352	-0.94095	3.46691	7.501263	0.13539584	-0.20484023	0.26432934	-0.5980856	4.369763	8.758871	Walking_Type
15:11:53.372	-0.27055305	4.0798445	7.084659	-0.12422189	0.18183748	0.23745127	-0.25314972	4.0899754	8.909455	Walking_Type
15:11:53.394	-0.27055305	4.0798445	7.084659	-0.12422189	0.18183748	0.23745127	-0.25314972	4.0899754	8.909455	Walking_Type
15:11:53.418	-0.27055305	4.0798445	7.084659	-0.12422189	0.18183748	0.23745127	-0.25314972	4.0899754	8.909455	Walking_Type
15:11:53.442	-0.27055305	4.0798445	7.084659	-0.12422189	0.18183748	0.23745127	-0.25314972	4.0899754	8.909455	Walking_Type
15:11:53.466	-0.27055305	4.0798445	7.084659	-0.12422189	0.18183748	0.23745127	-0.25314972	4.0899754	8.909455	Walking_Type
15:11:53.489	-0.27055305	4.0798445	7.084659	-0.12422189	0.18183748	0.23745127	-0.25314972	4.0899754	8.909455	Walking_Type
15:11:53.511	-0.27055305	4.0798445	7.084659	-0.12422189	0.18183748	0.23745127	-0.25314972	4.0899754	8.909455	Walking_Type
15:11:53.533	-0.27055305	4.0798445	7.084659	-0.12422189	0.18183748	0.23745127	-0.25314972	4.0899754	8.909455	Walking_Type
15:11:53.555	-0.723071	4.539545	9.122187	0.30704898	-0.09427361	0.048083033	-0.6636225	3.9364834	8.957347	Walking_Type
15:11:53.577	-0.723071	4.539545	9.122187	0.30704898	-0.09427361	0.048083033	-0.6636225	3.9364834	8.957347	Walking_Type
15:11:53.598	-0.723071	4.539545	9.122187	0.30704898	-0.09427361	0.048083033	-0.6636225	3.9364834	8.957347	Walking_Type
15:11:53.619	-0.723071	4.539545	9.122187	0.30704898	-0.09427361	0.048083033	-0.6636225	3.9364834	8.957347	Walking_Type
15:11:53.640	-0.723071	4.539545	9.122187	0.30704898	-0.09427361	0.048083033	-0.6636225	3.9364834	8.957347	Walking_Type
15:11:53.661	-0.723071	4.539545	9.122187	0.30704898	-0.09427361	0.048083033	-0.6636225	3.9364834	8.957347	Walking_Type
15:11:53.708	-0.723071	4.539545	9.122187	0.30704898	-0.09427361	0.048083033	-0.6636225	3.9364834	8.957347	Walking_Type
15:11:53.733	-0.5027977	4.5060253	10.218765	-0.29587504	0.12808135	-0.05637492	-0.44764352	4.3864675	8.759501	Walking_Type
15:11:53.758	-0.5027977	4.5060253	10.218765	-0.29587504	0.12808135	-0.05637492	-0.44764352	4.3864675	8.759501	Walking_Type
15:11:53.780	-0.5027977	4.5060253	10.218765	-0.29587504	0.12808135	-0.05637492	-0.44764352	4.3864675	8.759501	Walking_Type
15:11:53.802	-0.5027977	4.5060253	10.218765	-0.29587504	0.12808135	-0.05637492	-0.44764352	4.3864675	8.759501	Walking_Type
15:11:53.826	-0.5027977	4.5060253	10.218765	-0.29587504	0.12808135	-0.05637492	-0.44764352	4.3864675	8.759501	Walking_Type
15:11:53.849	-0.5027977	4.5060253	10.218765	-0.29587504	0.12808135	-0.05637492	-0.44764352	4.3864675	8.759501	Walking_Type
15:11:53.871	-0.5027977	4.5060253	10.218765	-0.29587504	0.12808135	-0.05637492	-0.44764352	4.3864675	8.759501	Walking_Type
15:11:53.892	-0.5027977	4.5060253	10.218765	-0.29587504	0.12808135	-0.05637492	-0.44764352	4.3864675	8.759501	Walking_Type
15:11:53.916	0.20590763	3.4549387	7.6616793	0.079807095	-0.44368854	-0.26712343	-0.3812084	4.690887	8.603523	Walking_Type
15:11:53.937	0.20590763	3.4549387	7.6616793	0.079807095	-0.44368854	-0.26712343	-0.3812084	4.690887	8.603523	Walking_Type
15:11:53.959	0.20590763	3.4549387	7.6616793	0.079807095	-0.44368854	-0.26712343	-0.3812084	4.690887	8.603523	Walking_Type
15:11:53.983	0.20590763	3.4549387	7.6616793	0.079807095	-0.44368854	-0.26712343	-0.3812084	4.690887	8.603523	Walking_Type
15:11:54.006	0.20590763	3.4549387	7.6616793	0.079807095	-0.44368854	-0.26712343	-0.3812084	4.690887	8.603523	Walking_Type
15:11:54.029	0.20590763	3.4549387	7.6616793	0.079807095	-0.44368854	-0.26712343	-0.3812084	4.690887	8.603523	Walking_Type
15:11:54.051	0.20590763	3.4549387	7.6616793	0.079807095	-0.44368854	-0.26712343	-0.3812084	4.690887	8.603523	Walking_Type
15:11:54.074	0.20590763	3.4549387	7.6616793	0.079807095	-0.44368854	-0.26712343	-0.3812084	4.690887	8.603523	Walking_Type
15:11:54.098	-0.0023942748	4.6544704	7.1924014	-0.101619884	0.25819564	-0.19259787	-0.47833255	4.50494	8.697532	Walking_Type
15:11:54.120	-0.0023942748	4.6544704	7.1924014	-0.101619884	0.25819564	-0.19259787	-0.47833255	4.50494	8.697532	Walking_Type
15:11:54.151	-0.0023942748	4.6544704	7.1924014	-0.101619884	0.25819564	-0.19259787	-0.47833255	4.50494	8.697532	Walking_Type
15:11:54.172	-0.0023942748	4.6544704	7.1924014	-0.101619884	0.25819564	-0.19259787	-0.47833255	4.50494	8.697532	Walking_Type
15:11:54.193	-0.0023942748	4.6544704	7.1924014	-0.101619884	0.25819564	-0.19259787	-0.47833255	4.50494	8.697532	Walking_Type
15:11:54.215	-0.0023942748	4.6544704	7.1924014	-0.101619884	0.25819564	-0.19259787	-0.47833255	4.50494	8.697532	Walking_Type
15:11:54.237	-0.0023942748	4.6544704	7.1924014	-0.101619884	0.25819564	-0.19259787	-0.47833255	4.50494	8.697532	Walking_Type
15:11:54.259	-0.0023942748	4.6544704	7.1924014	-0.101619884	0.25819564	-0.19259787	-0.47833255	4.50494	8.697532	Walking_Type
15:11:54.283	-0.54828894	5.3512044	8.145323	0.20381275	0.24170227	0.13971283	-0.8318441	4.6270466	8.606325	Walking_Type
15:11:54.307	-0.54828894	5.3512044	8.145323	0.20381275	0.24170227	0.13971283	-0.8318441	4.6270466	8.606325	Walking_Type
15:11:54.329	-0.54828894	5.3512044	8.145323	0.20381275	0.24170227	0.13971283	-0.8318441	4.6270466	8.606325	Walking_Type
15:11:54.351	-0.54828894	5.3512044	8.145323	0.20381275	0.24170227	0.13971283	-0.8318441	4.6270466	8.606325	Walking_Type
15:11:54.372	-0.54828894	5.3512044	8.145323	0.20381275	0.24170227	0.13971283	-0.8318441	4.6270466	8.606325	Walking_Type
15:11:54.402	-0.54828894	5.3512044	8.145323	0.20381275	0.24170227	0.13971283	-0.8318441	4.6270466	8.606325	Walking_Type
15:11:54.423	-0.54828894	5.3512044	8.145323	0.20381275	0.24170227	0.13971283	-0.8318441	4.6270466	8.606325	Walking_Type
15:11:54.445	-2.403852	3.6728175	10.604243	-0.14499131	-0.31113076	-0.17366104	-0.9770786	4.630216	8.58934	Walking_Type
15:11:54.468	-2.403852	3.6728175	10.604243	-0.14499131	-0.31113076	-0.17366104	-0.9770786	4.630216	8.58934	Walking_Type
15:11:54.491	-2.403852	3.6728175	10.604243	-0.14499131	-0.31113076	-0.17366104	-0.9770786	4.630216	8.58934	Walking_Type
15:11:54.514	-2.403852	3.6728175	10.604243	-0.14499131	-0.31113076	-0.17366104	-0.9770786	4.630216	8.58934	Walking_Type
15:11:54.538	-2.403852	3.6728175	10.604243	-0.14499131	-0.31113076	-0.17366104	-0.9770786	4.630216	8.58934	Walking_Type
15:11:54.561	-2.403852	3.6728175	10.604243	-0.14499131	-0.31113076	-0.17366104	-0.9770786	4.630216	8.58934	Walking_Type
15:11:54.582	-2.403852	3.6728175	10.604243	-0.14499131	-0.31113076	-0.17366104	-0.9770786	4.630216	8.58934	Walking_Type
15:11:54.604	-2.403852	3.6728175	10.604243	-0.14499131	-0.31113076	-0.17366104	-0.9770786	4.630216	8.58934	Walking_Type
15:11:54.626	-1.3120626	3.7422516	9.651321	-0.48341066	-0.28486356	0.25516635	-0.834738	4.8112025	8.504461	Walking_Type
15:11:54.653	-1.3120626	3.7422516	9.651321	-0.48341066	-0.28486356	0.25516635	-0.834738	4.8112025	8.504461	Walking_Type
15:11:54.675	-1.3120626	3.7422516	9.651321	-0.48341066	-0.28486356	0.25516635	-0.834738	4.8112025	8.504461	Walking_Type
15:11:54.697	-1.3120626	3.7422516	9.651321	-0.48341066	-0.28486356	0.25516635	-0.834738	4.8112025	8.504461	Walking_Type
15:11:54.719	-1.3120626	3.7422516	9.651321	-0.48341066	-0.28486356	0.25516635	-0.834738	4.8112025	8.504461	Walking_Type
15:11:54.740	-1.3120626	3.7422516	9.651321	-0.48341066	-0.28486356	0.25516635	-0.834738	4.8112025	8.504461	Walking_Type
15:11:54.763	-1.3120626	3.7422516	9.651321	-0.48341066	-0.28486356	0.25516635	-0.834738	4.8112025	8.504461	Walking_Type
15:11:54.787	-1.3120626	3.7422516	9.651321	-0.48341066	-0.28486356	0.25516635	-0.834738	4.8112025	8.504461	Walking_Type
15:11:54.811	-0.58420306	4.4461684	7.570697	0.09691133	0.6998512	0.261275	-0.7735295	4.6183114	8.616449	Walking_Type
15:11:54.833	-0.58420306	4.4461684	7.570697	0.09691133	0.6998512	0.261275	-0.7735295	4.6183114	8.616449	Walking_Type
15:11:54.859	-0.58420306	4.4461684	7.570697	0.09691133	0.6998512	0.261275	-0.7735295	4.6183114	8.616449	Walking_Type
15:11:54.881	-0.58420306	4.4461684	7.570697	0.09691133	0.6998512	0.261275	-0.7735295	4.6183114	8.616449	Walking_Type
15:11:54.903	-0.58420306	4.4461684	7.570697	0.09691133	0.6998512	0.261275	-0.7735295	4.6183114	8.616449	Walking_Type
15:11:54.924	-0.58420306	4.4461684	7.570697	0.09691133	0.6998512	0.261275	-0.7735295	4.6183114	8.616449	Walking_Type
15:11:54.946	-0.58420306	4.4461684	7.570697	0.09691133	0.6998512	0.261275	-0.7735295	4.6183114	8.616449	Walking_Type
15:11:54.969	-0.58420306	4.4461684	7.570697	0.09691133	0.6998512	0.261275	-0.7735295	4.6183114	8.616449	Walking_Type
15:11:54.991	-0.7398309	5.7606254	9.466963	0.13845016	0.07799039	0.0010464122	-1.0743446	4.7857513	8.49192	Walking_Type
15:11:55.014	-0.7398309	5.7606254	9.466963	0.13845016	0.07799039	0.0010464122	-1.0743446	4.7857513	8.49192	Walking_Type
15:11:55.036	-0.7398309	5.7606254	9.466963	0.13845016	0.07799039	0.0010464122	-1.0743446	4.7857513	8.49192	Walking_Type
15:11:55.060	-0.7398309	5.7606254	9.466963	0.13845016	0.07799039	0.0010464122	-1.0743446	4.7857513	8.49192	Walking_Type
15:11:55.084	-0.7398309	5.7606254	9.466963	0.13845016	0.07799039	0.0010464122	-1.0743446	4.7857513	8.49192	Walking_Type
15:11:55.108	-0.7398309	5.7606254	9.466963	0.13845016	0.07799039	0.0010464122	-1.0743446	4.7857513	8.49192	Walking_Type
15:11:55.133	-0.7398309	5.7606254	9.466963	0.13845016	0.07799039	0.0010464122	-1.0743446	4.7857513	8.49192	Walking_Type
15:11:55.157	-0.7398309	5.7606254	9.466963	0.13845016	0.07799039	0.0010464122	-1.0743446	4.7857513	8.49192	Walking_Type
15:11:55.181	-0.65363705	4.582642	8.293768	0.25512543	-0.52371186	-0.6617424	-1.1827017	5.0044136	8.350294	Walking_Type
15:11:55.205	-0.65363705	4.582642	8.293768	0.25512543	-0.52371186	-0.6617424	-1.1827017	5.0044136	8.350294	Walking_Type
15:11:55.229	-0.65363705	4.582642	8.293768	0.25512543	-0.52371186	-0.6617424	-1.1827017	5.0044136	8.350294	Walking_Type
15:11:55.253	-0.65363705	4.582642	8.293768	0.25512543	-0.52371186	-0.6617424	-1.1827017	5.0044136	8.350294	Walking_Type
15:11:55.277	-0.65363705	4.582642	8.293768	0.25512543	-0.52371186	-0.6617424	-1.1827017	5.0044136	8.350294	Walking_Type
15:11:55.301	-0.65363705	4.582642	8.293768	0.25512543	-0.52371186	-0.6617424	-1.1827017	5.0044136	8.350294	Walking_Type
15:11:55.324	-0.65363705	4.582642	8.293768	0.25512543	-0.52371186	-0.6617424	-1.1827017	5.0044136	8.350294	Walking_Type
15:11:55.348	-0.339987	4.889109	6.021601	-0.062524505	-0.0716716	-0.30560794	-1.0243134	4.851211	8.460903	Walking_Type
15:11:55.376	-0.339987	4.889109	6.021601	-0.062524505	-0.0716716	-0.30560794	-1.0243134	4.851211	8.460903	Walking_Type
15:11:55.402	-0.339987	4.889109	6.021601	-0.062524505	-0.0716716	-0.30560794	-1.0243134	4.851211	8.460903	Walking_Type
15:11:55.426	-0.339987	4.889109	6.021601	-0.062524505	-0.0716716	-0.30560794	-1.0243134	4.851211	8.460903	Walking_Type
15:11:55.450	-0.339987	4.889109	6.021601	-0.062524505	-0.0716716	-0.30560794	-1.0243134	4.851211	8.460903	Walking_Type
15:11:55.473	-0.339987	4.889109	6.021601	-0.062524505	-0.0716716	-0.30560794	-1.0243134	4.851211	8.460903	Walking_Type
15:11:55.497	-0.339987	4.889109	6.021601	-0.062524505	-0.0716716	-0.30560794	-1.0243134	4.851211	8.460903	Walking_Type
15:11:55.520	-0.339987	4.889109	6.021601	-0.062524505	-0.0716716	-0.30560794	-1.0243134	4.851211	8.460903	Walking_Type
15:11:55.544	-0.67757976	5.3488097	7.963358	-0.033813834	-0.34900442	-0.12234837	-1.0368407	4.5378995	8.631499	Walking_Type
15:11:55.568	-0.67757976	5.3488097	7.963358	-0.033813834	-0.34900442	-0.12234837	-1.0368407	4.5378995	8.631499	Walking_Type
15:11:55.591	-0.67757976	5.3488097	7.963358	-0.033813834	-0.34900442	-0.12234837	-1.0368407	4.5378995	8.631499	Walking_Type
15:11:55.616	-0.67757976	5.3488097	7.963358	-0.033813834	-0.34900442	-0.12234837	-1.0368407	4.5378995	8.631499	Walking_Type
15:11:55.640	-0.67757976	5.3488097	7.963358	-0.033813834	-0.34900442	-0.12234837	-1.0368407	4.5378995	8.631499	Walking_Type
15:11:55.663	-0.67757976	5.3488097	7.963358	-0.033813834	-0.34900442	-0.12234837	-1.0368407	4.5378995	8.631499	Walking_Type
15:11:55.687	-0.67757976	5.3488097	7.963358	-0.033813834	-0.34900442	-0.12234837	-1.0368407	4.5378995	8.631499	Walking_Type
15:11:55.710	-2.3631492	2.4684973	11.76786	-0.32764003	-0.28180924	-0.028885985	-1.140821	4.2364745	8.770471	Walking_Type
15:11:55.735	-2.3631492	2.4684973	11.76786	-0.32764003	-0.28180924	-0.028885985	-1.140821	4.2364745	8.770471	Walking_Type
15:11:55.758	-2.3631492	2.4684973	11.76786	-0.32764003	-0.28180924	-0.028885985	-1.140821	4.2364745	8.770471	Walking_Type
15:11:55.781	-2.3631492	2.4684973	11.76786	-0.32764003	-0.28180924	-0.028885985	-1.140821	4.2364745	8.770471	Walking_Type
15:11:55.805	-2.3631492	2.4684973	11.76786	-0.32764003	-0.28180924	-0.028885985	-1.140821	4.2364745	8.770471	Walking_Type
15:11:55.829	-2.3631492	2.4684973	11.76786	-0.32764003	-0.28180924	-0.028885985	-1.140821	4.2364745	8.770471	Walking_Type
15:11:55.854	-2.3631492	2.4684973	11.76786	-0.32764003	-0.28180924	-0.028885985	-1.140821	4.2364745	8.770471	Walking_Type
15:11:55.879	-2.3631492	2.4684973	11.76786	-0.32764003	-0.28180924	-0.028885985	-1.140821	4.2364745	8.770471	Walking_Type
15:11:55.904	-0.79250497	3.205934	8.243488	0.19159545	-0.13031466	0.53799695	-1.2779561	4.043135	8.842525	Walking_Type
15:11:55.937	-0.79250497	3.205934	8.243488	0.19159545	-0.13031466	0.53799695	-1.2779561	4.043135	8.842525	Walking_Type
15:11:55.960	-0.79250497	3.205934	8.243488	0.19159545	-0.13031466	0.53799695	-1.2779561	4.043135	8.842525	Walking_Type
15:11:55.985	-0.79250497	3.205934	8.243488	0.19159545	-0.13031466	0.53799695	-1.2779561	4.043135	8.842525	Walking_Type
15:11:56.009	-0.79250497	3.205934	8.243488	0.19159545	-0.13031466	0.53799695	-1.2779561	4.043135	8.842525	Walking_Type
15:11:56.031	-0.79250497	3.205934	8.243488	0.19159545	-0.13031466	0.53799695	-1.2779561	4.043135	8.842525	Walking_Type
15:11:56.055	-0.79250497	3.205934	8.243488	0.19159545	-0.13031466	0.53799695	-1.2779561	4.043135	8.842525	Walking_Type
15:11:56.079	-1.0750294	4.4820824	7.987301	-0.12910882	0.11952922	0.06518726	-1.1251535	4.1362796	8.82018	Walking_Type
15:11:56.103	-1.0750294	4.4820824	7.987301	-0.12910882	0.11952922	0.06518726	-1.1251535	4.1362796	8.82018	Walking_Type
15:11:56.127	-1.0750294	4.4820824	7.987301	-0.12910882	0.11952922	0.06518726	-1.1251535	4.1362796	8.82018	Walking_Type
15:11:56.150	-1.0750294	4.4820824	7.987301	-0.12910882	0.11952922	0.06518726	-1.1251535	4.1362796	8.82018	Walking_Type
15:11:56.174	-1.0750294	4.4820824	7.987301	-0.12910882	0.11952922	0.06518726	-1.1251535	4.1362796	8.82018	Walking_Type
15:11:56.198	-1.0750294	4.4820824	7.987301	-0.12910882	0.11952922	0.06518726	-1.1251535	4.1362796	8.82018	Walking_Type
15:11:56.221	-1.0750294	4.4820824	7.987301	-0.12910882	0.11952922	0.06518726	-1.1251535	4.1362796	8.82018	Walking_Type
15:11:56.244	-0.21309046	5.2051535	10.149331	0.32415318	-0.68986726	0.009598526	-0.7700962	4.4385014	8.710741	Walking_Type
15:11:56.266	-0.21309046	5.2051535	10.149331	0.32415318	-0.68986726	0.009598526	-0.7700962	4.4385014	8.710741	Walking_Type
15:11:56.289	-0.21309046	5.2051535	10.149331	0.32415318	-0.68986726	0.009598526	-0.7700962	4.4385014	8.710741	Walking_Type
15:11:56.313	-0.21309046	5.2051535	10.149331	0.32415318	-0.68986726	0.009598526	-0.7700962	4.4385014	8.710741	Walking_Type
15:11:56.337	-0.21309046	5.2051535	10.149331	0.32415318	-0.68986726	0.009598526	-0.7700962	4.4385014	8.710741	Walking_Type
15:11:56.363	-0.21309046	5.2051535	10.149331	0.32415318	-0.68986726	0.009598526	-0.7700962	4.4385014	8.710741	Walking_Type
15:11:56.387	-0.21309046	5.2051535	10.149331	0.32415318	-0.68986726	0.009598526	-0.7700962	4.4385014	8.710741	Walking_Type
15:11:56.411	-0.21309046	5.2051535	10.149331	0.32415318	-0.68986726	0.009598526	-0.7700962	4.4385014	8.710741	Walking_Type
15:11:56.434	-0.047885496	3.8140798	7.491686	0.23679946	-0.41681045	-0.21703249	0.19056363	4.5365686	8.692155	Walking_Type
15:11:56.459	-0.047885496	3.8140798	7.491686	0.23679946	-0.41681045	-0.21703249	0.19056363	4.5365686	8.692155	Walking_Type
15:11:56.483	-0.047885496	3.8140798	7.491686	0.23679946	-0.41681045	-0.21703249	0.19056363	4.5365686	8.692155	Walking_Type
15:11:56.506	-0.047885496	3.8140798	7.491686	0.23679946	-0.41681045	-0.21703249	0.19056363	4.5365686	8.692155	Walking_Type
15:11:56.530	-0.047885496	3.8140798	7.491686	0.23679946	-0.41681045	-0.21703249	0.19056363	4.5365686	8.692155	Walking_Type
15:11:56.553	-0.047885496	3.8140798	7.491686	0.23679946	-0.41681045	-0.21703249	0.19056363	4.5365686	8.692155	Walking_Type
15:11:56.578	-0.047885496	3.8140798	7.491686	0.23679946	-0.41681045	-0.21703249	0.19056363	4.5365686	8.692155	Walking_Type
15:11:56.598	-0.047885496	3.8140798	7.491686	-0.08390479	0.10303587	-0.08019866	0.19056363	4.5365686	8.692155	Walking_Type
15:11:56.618	0.46927786	4.539545	6.60341	-0.08390479	0.10303587	-0.08019866	0.78946346	4.868649	8.476047	Walking_Type
15:11:56.639	0.46927786	4.539545	6.60341	-0.08390479	0.10303587	-0.08019866	0.78946346	4.868649	8.476047	Walking_Type
15:11:56.660	0.46927786	4.539545	6.60341	-0.08390479	0.10303587	-0.08019866	0.78946346	4.868649	8.476047	Walking_Type
15:11:56.698	0.46927786	4.539545	6.60341	-0.08390479	0.10303587	-0.08019866	0.78946346	4.868649	8.476047	Walking_Type
15:11:56.719	0.46927786	4.539545	6.60341	-0.08390479	0.10303587	-0.08019866	0.78946346	4.868649	8.476047	Walking_Type
15:11:56.740	0.46927786	4.539545	6.60341	-0.08390479	0.10303587	-0.08019866	0.78946346	4.868649	8.476047	Walking_Type
15:11:56.762	0.46927786	4.539545	6.60341	-0.08390479	0.10303587	-0.08019866	0.78946346	4.868649	8.476047	Walking_Type
15:11:56.783	-0.0047885496	5.3871183	9.5794935	-0.28854465	0.74139	0.24661425	-0.048471626	4.504904	8.71056	Walking_Type
15:11:56.805	-0.0047885496	5.3871183	9.5794935	-0.28854465	0.74139	0.24661425	-0.048471626	4.504904	8.71056	Walking_Type
15:11:56.827	-0.0047885496	5.3871183	9.5794935	-0.28854465	0.74139	0.24661425	-0.048471626	4.504904	8.71056	Walking_Type
15:11:56.851	-0.0047885496	5.3871183	9.5794935	-0.28854465	0.74139	0.24661425	-0.048471626	4.504904	8.71056	Walking_Type
15:11:56.873	-0.0047885496	5.3871183	9.5794935	-0.28854465	0.74139	0.24661425	-0.048471626	4.504904	8.71056	Walking_Type
15:11:56.897	-0.0047885496	5.3871183	9.5794935	-0.28854465	0.74139	0.24661425	-0.048471626	4.504904	8.71056	Walking_Type
15:11:56.921	-0.0047885496	5.3871183	9.5794935	-0.28854465	0.74139	0.24661425	-0.048471626	4.504904	8.71056	Walking_Type
15:11:56.945	-0.0047885496	5.3871183	9.5794935	-0.28854465	0.74139	0.24661425	-0.048471626	4.504904	8.71056	Walking_Type
15:11:56.969	-1.9824595	4.278569	10.513261	-0.17125851	0.7102359	0.23012088	-0.77915686	4.618272	8.615965	Walking_Type
15:11:56.993	-1.9824595	4.278569	10.513261	-0.17125851	0.7102359	0.23012088	-0.77915686	4.618272	8.615965	Walking_Type
15:11:57.017	-1.9824595	4.278569	10.513261	-0.17125851	0.7102359	0.23012088	-0.77915686	4.618272	8.615965	Walking_Type
15:11:57.041	-1.9824595	4.278569	10.513261	-0.17125851	0.7102359	0.23012088	-0.77915686	4.618272	8.615965	Walking_Type
15:11:57.064	-1.9824595	4.278569	10.513261	-0.17125851	0.7102359	0.23012088	-0.77915686	4.618272	8.615965	Walking_Type
15:11:57.089	-1.9824595	4.278569	10.513261	-0.17125851	0.7102359	0.23012088	-0.77915686	4.618272	8.615965	Walking_Type
15:11:57.112	-1.9824595	4.278569	10.513261	-0.17125851	0.7102359	0.23012088	-0.77915686	4.618272	8.615965	Walking_Type
15:11:57.136	-1.9824595	4.278569	10.513261	-0.17125851	0.7102359	0.23012088	-0.77915686	4.618272	8.615965	Walking_Type
15:11:57.161	-1.1947432	3.74704	7.759845	-0.18775187	0.36204273	0.42498687	-1.2745706	4.889481	8.404689	Walking_Type
15:11:57.183	-1.1947432	3.74704	7.759845	-0.18775187	0.36204273	0.42498687	-1.2745706	4.889481	8.404689	Walking_Type
15:11:57.218	-1.1947432	3.74704	7.759845	-0.18775187	0.36204273	0.42498687	-1.2745706	4.889481	8.404689	Walking_Type
15:11:57.242	-1.1947432	3.74704	7.759845	-0.18775187	0.36204273	0.42498687	-1.2745706	4.889481	8.404689	Walking_Type
15:11:57.264	-1.1947432	3.74704	7.759845	-0.18775187	0.36204273	0.42498687	-1.2745706	4.889481	8.404689	Walking_Type
15:11:57.289	-1.1947432	3.74704	7.759845	-0.18775187	0.36204273	0.42498687	-1.2745706	4.889481	8.404689	Walking_Type
15:11:57.311	-1.1947432	3.74704	7.759845	-0.18775187	0.36204273	0.42498687	-1.2745706	4.889481	8.404689	Walking_Type
15:11:57.340	-1.2306572	5.312896	7.058322	-0.24089715	0.06577308	0.20996232	-0.9464995	4.9111066	8.435373	Walking_Type
15:11:57.364	-1.2306572	5.312896	7.058322	-0.24089715	0.06577308	0.20996232	-0.9464995	4.9111066	8.435373	Walking_Type
15:11:57.388	-1.2306572	5.312896	7.058322	-0.24089715	0.06577308	0.20996232	-0.9464995	4.9111066	8.435373	Walking_Type
15:11:57.412	-1.2306572	5.312896	7.058322	-0.24089715	0.06577308	0.20996232	-0.9464995	4.9111066	8.435373	Walking_Type
15:11:57.434	-1.2306572	5.312896	7.058322	-0.24089715	0.06577308	0.20996232	-0.9464995	4.9111066	8.435373	Walking_Type
15:11:57.455	-1.2306572	5.312896	7.058322	-0.24089715	0.06577308	0.20996232	-0.9464995	4.9111066	8.435373	Walking_Type
15:11:57.477	-1.2306572	5.312896	7.058322	-0.24089715	0.06577308	0.20996232	-0.9464995	4.9111066	8.435373	Walking_Type
15:11:57.498	-1.2306572	5.312896	7.058322	-0.24089715	0.06577308	0.20996232	-0.6021613	4.961111	8.437721	Walking_Type
15:11:57.520	-0.7589851	5.047131	8.719949	-0.00082711154	-0.22072272	-0.12967876	-0.6021613	4.961111	8.437721	Walking_Type
15:11:57.542	-0.7589851	5.047131	8.719949	-0.00082711154	-0.22072272	-0.12967876	-0.6021613	4.961111	8.437721	Walking_Type
15:11:57.563	-0.7589851	5.047131	8.719949	-0.00082711154	-0.22072272	-0.12967876	-0.6021613	4.961111	8.437721	Walking_Type
15:11:57.585	-0.7589851	5.047131	8.719949	-0.00082711154	-0.22072272	-0.12967876	-0.6021613	4.961111	8.437721	Walking_Type
15:11:57.608	-0.7589851	5.047131	8.719949	-0.00082711154	-0.22072272	-0.12967876	-0.6021613	4.961111	8.437721	Walking_Type
15:11:57.630	-0.7589851	5.047131	8.719949	-0.00082711154	-0.22072272	-0.12967876	-0.6021613	4.961111	8.437721	Walking_Type
15:11:57.654	-0.7589851	5.047131	8.719949	-0.00082711154	-0.22072272	-0.12967876	-0.6021613	4.961111	8.437721	Walking_Type
15:11:57.678	-0.7589851	5.047131	8.719949	-0.00082711154	-0.22072272	-0.12967876	-0.6021613	4.961111	8.437721	Walking_Type
15:11:57.720	1.5634614	4.4318027	7.041562	0.44082847	-0.4827839	-0.46748725	-0.16900764	4.709275	8.600263	Walking_Type
15:11:57.742	1.5634614	4.4318027	7.041562	0.44082847	-0.4827839	-0.46748725	-0.16900764	4.709275	8.600263	Walking_Type
15:11:57.767	1.5634614	4.4318027	7.041562	0.44082847	-0.4827839	-0.46748725	-0.16900764	4.709275	8.600263	Walking_Type
15:11:57.790	1.5634614	4.4318027	7.041562	0.44082847	-0.4827839	-0.46748725	-0.16900764	4.709275	8.600263	Walking_Type
15:11:57.814	1.5634614	4.4318027	7.041562	0.44082847	-0.4827839	-0.46748725	-0.16900764	4.709275	8.600263	Walking_Type
15:11:57.839	1.5634614	4.4318027	7.041562	0.44082847	-0.4827839	-0.46748725	-0.16900764	4.709275	8.600263	Walking_Type
15:11:57.861	-0.8044763	4.3863115	8.317711	-0.013044416	-0.00325469	-0.34653592	-0.18005086	4.63165	8.642093	Walking_Type
15:11:57.886	-0.8044763	4.3863115	8.317711	-0.013044416	-0.00325469	-0.34653592	-0.18005086	4.63165	8.642093	Walking_Type
15:11:57.910	-0.8044763	4.3863115	8.317711	-0.013044416	-0.00325469	-0.34653592	-0.18005086	4.63165	8.642093	Walking_Type
15:11:57.932	-0.8044763	4.3863115	8.317711	-0.013044416	-0.00325469	-0.34653592	-0.18005086	4.63165	8.642093	Walking_Type
15:11:57.956	-0.8044763	4.3863115	8.317711	-0.013044416	-0.00325469	-0.34653592	-0.18005086	4.63165	8.642093	Walking_Type
15:11:57.980	-0.8044763	4.3863115	8.317711	-0.013044416	-0.00325469	-0.34653592	-0.18005086	4.63165	8.642093	Walking_Type
15:11:58.001	-0.8044763	4.3863115	8.317711	-0.013044416	-0.00325469	-0.34653592	-0.18005086	4.63165	8.642093	Walking_Type
15:11:58.022	-0.8044763	4.3863115	8.317711	-0.013044416	-0.00325469	-0.34653592	-0.18005086	4.63165	8.642093	Walking_Type
15:11:58.043	-0.36392978	4.9776974	8.7822	-0.048474602	0.28446284	-0.13334395	-0.44419047	4.6790476	8.606948	Walking_Type
15:11:58.073	-0.36392978	4.9776974	8.7822	-0.048474602	0.28446284	-0.13334395	-0.44419047	4.6790476	8.606948	Walking_Type
15:11:58.094	-0.36392978	4.9776974	8.7822	-0.048474602	0.28446284	-0.13334395	-0.44419047	4.6790476	8.606948	Walking_Type
15:11:58.116	-0.36392978	4.9776974	8.7822	-0.048474602	0.28446284	-0.13334395	-0.44419047	4.6790476	8.606948	Walking_Type
15:11:58.140	-0.36392978	4.9776974	8.7822	-0.048474602	0.28446284	-0.13334395	-0.44419047	4.6790476	8.606948	Walking_Type
15:11:58.164	-0.36392978	4.9776974	8.7822	-0.048474602	0.28446284	-0.13334395	-0.44419047	4.6790476	8.606948	Walking_Type
15:11:58.187	-0.36392978	4.9776974	8.7822	-0.048474602	0.28446284	-0.13334395	-0.44419047	4.6790476	8.606948	Walking_Type
15:11:58.212	-0.36392978	4.9776974	8.7822	-0.048474602	0.28446284	-0.13334395	-0.44419047	4.6790476	8.606948	Walking_Type
15:11:58.236	-1.333611	6.0862465	8.253065	0.082250565	0.24597833	-0.039881557	-0.81807655	4.823067	8.49936	Walking_Type
15:11:58.260	-1.333611	6.0862465	8.253065	0.082250565	0.24597833	-0.039881557	-0.81807655	4.823067	8.49936	Walking_Type
15:11:58.282	-1.333611	6.0862465	8.253065	0.082250565	0.24597833	-0.039881557	-0.81807655	4.823067	8.49936	Walking_Type
15:11:58.303	-1.333611	6.0862465	8.253065	0.082250565	0.24597833	-0.039881557	-0.81807655	4.823067	8.49936	Walking_Type
15:11:58.325	-1.333611	6.0862465	8.253065	0.082250565	0.24597833	-0.039881557	-0.81807655	4.823067	8.49936	Walking_Type
15:11:58.349	-1.333611	6.0862465	8.253065	0.082250565	0.24597833	-0.039881557	-0.81807655	4.823067	8.49936	Walking_Type
15:11:58.373	-1.333611	6.0862465	8.253065	0.082250565	0.24597833	-0.039881557	-0.81807655	4.823067	8.49936	Walking_Type
15:11:58.396	-1.333611	6.0862465	8.253065	0.082250565	0.24597833	-0.039881557	-0.81807655	4.823067	8.49936	Walking_Type
15:11:58.417	-2.6863763	4.529968	6.0239954	0.2099214	0.5679043	0.465304	-1.2023169	4.8612776	8.431651	Walking_Type
15:11:58.438	-2.6863763	4.529968	6.0239954	0.2099214	0.5679043	0.465304	-1.2023169	4.8612776	8.431651	Walking_Type
15:11:58.460	-2.6863763	4.529968	6.0239954	0.2099214	0.5679043	0.465304	-1.2023169	4.8612776	8.431651	Walking_Type
15:11:58.494	-2.6863763	4.529968	6.0239954	0.2099214	0.5679043	0.465304	-1.2023169	4.8612776	8.431651	Walking_Type
15:11:58.515	-2.6863763	4.529968	6.0239954	0.2099214	0.5679043	0.465304	-1.2023169	4.8612776	8.431651	Walking_Type
15:11:58.537	-2.6863763	4.529968	6.0239954	0.2099214	0.5679043	0.465304	-1.2023169	4.8612776	8.431651	Walking_Type
15:11:58.561	-2.6863763	4.529968	6.0239954	0.2099214	0.5679043	0.465304	-1.2023169	4.8612776	8.431651	Walking_Type
15:11:58.585	-0.44772938	4.7262983	6.7303066	0.0065032714	-0.10099313	0.016318042	-0.8930228	4.642773	8.591712	Walking_Type
15:11:58.608	-0.44772938	4.7262983	6.7303066	0.0065032714	-0.10099313	0.016318042	-0.8930228	4.642773	8.591712	Walking_Type
15:11:58.630	-0.44772938	4.7262983	6.7303066	0.0065032714	-0.10099313	0.016318042	-0.8930228	4.642773	8.591712	Walking_Type
15:11:58.651	-0.44772938	4.7262983	6.7303066	0.0065032714	-0.10099313	0.016318042	-0.8930228	4.642773	8.591712	Walking_Type
15:11:58.672	-0.44772938	4.7262983	6.7303066	0.0065032714	-0.10099313	0.016318042	-0.8930228	4.642773	8.591712	Walking_Type
15:11:58.694	-0.44772938	4.7262983	6.7303066	0.0065032714	-0.10099313	0.016318042	-0.8930228	4.642773	8.591712	Walking_Type
15:11:58.724	-0.44772938	4.7262983	6.7303066	0.0065032714	-0.10099313	0.016318042	-0.8930228	4.642773	8.591712	Walking_Type
15:11:58.746	-0.44772938	4.7262983	6.7303066	0.0065032714	-0.10099313	0.016318042	-0.8930228	4.642773	8.591712	Walking_Type
15:11:58.767	-1.5921928	5.3919067	7.7239304	-0.34596598	-0.06739554	-0.12601356	-0.758901	4.728074	8.558022	Walking_Type
15:11:58.790	-1.5921928	5.3919067	7.7239304	-0.34596598	-0.06739554	-0.12601356	-0.758901	4.728074	8.558022	Walking_Type
15:11:58.815	-1.5921928	5.3919067	7.7239304	-0.34596598	-0.06739554	-0.12601356	-0.758901	4.728074	8.558022	Walking_Type
15:11:58.839	-1.5921928	5.3919067	7.7239304	-0.34596598	-0.06739554	-0.12601356	-0.758901	4.728074	8.558022	Walking_Type
15:11:58.862	-1.5921928	5.3919067	7.7239304	-0.34596598	-0.06739554	-0.12601356	-0.758901	4.728074	8.558022	Walking_Type
15:11:58.886	-1.5921928	5.3919067	7.7239304	-0.34596598	-0.06739554	-0.12601356	-0.758901	4.728074	8.558022	Walking_Type
15:11:58.909	-1.5921928	5.3919067	7.7239304	-0.34596598	-0.06739554	-0.12601356	-0.758901	4.728074	8.558022	Walking_Type
15:11:58.931	-1.5921928	5.3919067	7.7239304	-0.34596598	-0.06739554	-0.12601356	-0.758901	4.728074	8.558022	Walking_Type
15:11:58.953	0.19393626	3.5554981	10.8700075	-0.36245936	-0.13397986	-0.1816023	-0.49620283	4.316807	8.791435	Walking_Type
15:11:58.975	0.19393626	3.5554981	10.8700075	-0.36245936	-0.13397986	-0.1816023	-0.49620283	4.316807	8.791435	Walking_Type
15:11:58.996	0.19393626	3.5554981	10.8700075	-0.36245936	-0.13397986	-0.1816023	-0.49620283	4.316807	8.791435	Walking_Type
15:11:59.018	0.19393626	3.5554981	10.8700075	-0.36245936	-0.13397986	-0.1816023	-0.49620283	4.316807	8.791435	Walking_Type
15:11:59.041	0.19393626	3.5554981	10.8700075	-0.36245936	-0.13397986	-0.1816023	-0.49620283	4.316807	8.791435	Walking_Type
15:11:59.076	0.19393626	3.5554981	10.8700075	-0.36245936	-0.13397986	-0.1816023	-0.49620283	4.316807	8.791435	Walking_Type
15:11:59.098	0.19393626	3.5554981	10.8700075	-0.36245936	-0.13397986	-0.1816023	-0.49620283	4.316807	8.791435	Walking_Type
15:11:59.119	-0.11253092	3.189174	10.058349	-0.41621548	-0.5884636	-0.48153713	-0.3404181	4.3824034	8.766356	Walking_Type
15:11:59.140	-0.11253092	3.189174	10.058349	-0.41621548	-0.5884636	-0.48153713	-0.3404181	4.3824034	8.766356	Walking_Type
15:11:59.161	-0.11253092	3.189174	10.058349	-0.41621548	-0.5884636	-0.48153713	-0.3404181	4.3824034	8.766356	Walking_Type
15:11:59.183	-0.11253092	3.189174	10.058349	-0.41621548	-0.5884636	-0.48153713	-0.3404181	4.3824034	8.766356	Walking_Type
15:11:59.204	-0.11253092	3.189174	10.058349	-0.41621548	-0.5884636	-0.48153713	-0.3404181	4.3824034	8.766356	Walking_Type
15:11:59.227	-0.11253092	3.189174	10.058349	-0.41621548	-0.5884636	-0.48153713	-0.3404181	4.3824034	8.766356	Walking_Type
15:11:59.250	-0.11253092	3.189174	10.058349	-0.41621548	-0.5884636	-0.48153713	-0.3404181	4.3824034	8.766356	Walking_Type
15:11:59.274	-0.11253092	3.189174	10.058349	-0.41621548	-0.5884636	-0.48153713	-0.3404181	4.3824034	8.766356	Walking_Type
15:11:59.308	0.05985687	4.479688	6.6608725	-0.24639495	0.25208697	-0.28117335	-0.38391414	4.2974377	8.806531	Walking_Type
15:11:59.329	0.05985687	4.479688	6.6608725	-0.24639495	0.25208697	-0.28117335	-0.38391414	4.2974377	8.806531	Walking_Type
15:11:59.350	0.05985687	4.479688	6.6608725	-0.24639495	0.25208697	-0.28117335	-0.38391414	4.2974377	8.806531	Walking_Type
15:11:59.371	0.05985687	4.479688	6.6608725	-0.24639495	0.25208697	-0.28117335	-0.38391414	4.2974377	8.806531	Walking_Type
15:11:59.393	0.05985687	4.479688	6.6608725	-0.24639495	0.25208697	-0.28117335	-0.38391414	4.2974377	8.806531	Walking_Type
15:11:59.414	0.05985687	4.479688	6.6608725	-0.24639495	0.25208697	-0.28117335	-0.38391414	4.2974377	8.806531	Walking_Type
15:11:59.437	0.05985687	4.479688	6.6608725	-0.24639495	0.25208697	-0.28117335	-0.38391414	4.2974377	8.806531	Walking_Type
15:11:59.460	0.05985687	4.479688	6.6608725	-0.24639495	0.25208697	-0.28117335	-0.38391414	4.2974377	8.806531	Walking_Type
15:11:59.483	-0.31843856	4.9274178	9.708784	0.06820066	0.12808135	0.12810639	-0.55051297	4.2731433	8.809515	Walking_Type
15:11:59.506	-0.31843856	4.9274178	9.708784	0.06820066	0.12808135	0.12810639	-0.55051297	4.2731433	8.809515	Walking_Type
15:11:59.528	-0.31843856	4.9274178	9.708784	0.06820066	0.12808135	0.12810639	-0.55051297	4.2731433	8.809515	Walking_Type
15:11:59.550	-0.31843856	4.9274178	9.708784	0.06820066	0.12808135	0.12810639	-0.55051297	4.2731433	8.809515	Walking_Type
15:11:59.573	-0.31843856	4.9274178	9.708784	0.06820066	0.12808135	0.12810639	-0.55051297	4.2731433	8.809515	Walking_Type
15:11:59.595	-0.31843856	4.9274178	9.708784	0.06820066	0.12808135	0.12810639	-0.55051297	4.2731433	8.809515	Walking_Type
15:11:59.617	-0.31843856	4.9274178	9.708784	0.06820066	0.12808135	0.12810639	-0.55051297	4.2731433	8.809515	Walking_Type
15:11:59.639	-0.31843856	4.9274178	9.708784	0.06820066	0.12808135	0.12810639	-0.55051297	4.2731433	8.809515	Walking_Type
15:11:59.663	-0.31843856	4.9274178	9.708784	0.06820066	0.12808135	0.12810639	-0.55051297	4.2731433	8.809515	Walking_Type
15:11:59.688	-2.667222	3.4908526	9.25866	0.16288479	0.5165916	0.25027943	-0.7237113	4.190053	8.836858	Walking_Type
15:11:59.710	-2.667222	3.4908526	9.25866	0.16288479	0.5165916	0.25027943	-0.7237113	4.190053	8.836858	Walking_Type
15:11:59.731	-2.667222	3.4908526	9.25866	0.16288479	0.5165916	0.25027943	-0.7237113	4.190053	8.836858	Walking_Type
15:11:59.752	-2.667222	3.4908526	9.25866	0.16288479	0.5165916	0.25027943	-0.7237113	4.190053	8.836858	Walking_Type
15:11:59.773	-2.667222	3.4908526	9.25866	0.16288479	0.5165916	0.25027943	-0.7237113	4.190053	8.836858	Walking_Type
15:11:59.795	-2.667222	3.4908526	9.25866	0.16288479	0.5165916	0.25027943	-0.7237113	4.190053	8.836858	Walking_Type
15:11:59.817	-2.667222	3.4908526	9.25866	0.16288479	0.5165916	0.25027943	-0.7237113	4.190053	8.836858	Walking_Type
15:11:59.841	-2.667222	3.4908526	9.25866	-0.039922487	0.1005924	0.36451122	-0.7237113	4.190053	8.836858	Walking_Type
15:11:59.865	-0.7398309	3.7518287	6.969734	-0.039922487	0.1005924	0.36451122	-0.889634	4.0384803	8.892108	Walking_Type
15:11:59.889	-0.7398309	3.7518287	6.969734	-0.039922487	0.1005924	0.36451122	-0.889634	4.0384803	8.892108	Walking_Type
15:11:59.911	-0.7398309	3.7518287	6.969734	-0.039922487	0.1005924	0.36451122	-0.889634	4.0384803	8.892108	Walking_Type
15:11:59.933	-0.7398309	3.7518287	6.969734	-0.039922487	0.1005924	0.36451122	-0.889634	4.0384803	8.892108	Walking_Type
15:11:59.956	-0.7398309	3.7518287	6.969734	-0.039922487	0.1005924	0.36451122	-0.889634	4.0384803	8.892108	Walking_Type
15:11:59.979	-0.7398309	3.7518287	6.969734	-0.039922487	0.1005924	0.36451122	-0.889634	4.0384803	8.892108	Walking_Type
15:12:00.002	-0.7398309	3.7518287	6.969734	-0.039922487	0.1005924	0.36451122	-0.889634	4.0384803	8.892108	Walking_Type
15:12:00.028	-0.6464542	4.2019525	9.150918	-0.11322632	-0.011806804	0.25027943	-0.8967802	3.9653451	8.924247	Walking_Type
15:12:00.052	-0.6464542	4.2019525	9.150918	-0.11322632	-0.011806804	0.25027943	-0.8967802	3.9653451	8.924247	Walking_Type
15:12:00.074	-0.6464542	4.2019525	9.150918	-0.11322632	-0.011806804	0.25027943	-0.8967802	3.9653451	8.924247	Walking_Type
15:12:00.100	-0.6464542	4.2019525	9.150918	-0.11322632	-0.011806804	0.25027943	-0.8967802	3.9653451	8.924247	Walking_Type
15:12:00.122	-0.6464542	4.2019525	9.150918	-0.11322632	-0.011806804	0.25027943	-0.8967802	3.9653451	8.924247	Walking_Type
15:12:00.143	-0.6464542	4.2019525	9.150918	-0.11322632	-0.011806804	0.25027943	-0.8967802	3.9653451	8.924247	Walking_Type
15:12:00.164	-0.6464542	4.2019525	9.150918	-0.11322632	-0.011806804	0.25027943	-0.8967802	3.9653451	8.924247	Walking_Type
15:12:00.195	-0.6464542	4.2019525	9.150918	-0.11322632	-0.011806804	0.25027943	-0.8967802	3.9653451	8.924247	Walking_Type
15:12:00.217	0.90503585	3.2442424	11.004087	-0.31236836	0.23803708	-0.047822807	-0.5556471	4.082242	8.899264	Walking_Type
15:12:00.240	0.90503585	3.2442424	11.004087	-0.31236836	0.23803708	-0.047822807	-0.5556471	4.082242	8.899264	Walking_Type
15:12:00.263	0.90503585	3.2442424	11.004087	-0.31236836	0.23803708	-0.047822807	-0.5556471	4.082242	8.899264	Walking_Type
15:12:00.285	0.90503585	3.2442424	11.004087	-0.31236836	0.23803708	-0.047822807	-0.5556471	4.082242	8.899264	Walking_Type
15:12:00.312	0.90503585	3.2442424	11.004087	-0.31236836	0.23803708	-0.047822807	-0.5556471	4.082242	8.899264	Walking_Type
15:12:00.333	0.90503585	3.2442424	11.004087	-0.31236836	0.23803708	-0.047822807	-0.5556471	4.082242	8.899264	Walking_Type
15:12:00.360	0.90503585	3.2442424	11.004087	-0.31236836	0.23803708	-0.047822807	-0.5556471	4.082242	8.899264	Walking_Type
15:12:00.381	-0.6153286	3.1053743	7.1349387	0.27222964	0.09204029	-0.49375442	-0.8829206	4.1284847	8.851352	Walking_Type
15:12:00.402	-0.6153286	3.1053743	7.1349387	0.27222964	0.09204029	-0.49375442	-0.8829206	4.1284847	8.851352	Walking_Type
15:12:00.423	-0.6153286	3.1053743	7.1349387	0.27222964	0.09204029	-0.49375442	-0.8829206	4.1284847	8.851352	Walking_Type
15:12:00.444	-0.6153286	3.1053743	7.1349387	0.27222964	0.09204029	-0.49375442	-0.8829206	4.1284847	8.851352	Walking_Type
15:12:00.466	-0.6153286	3.1053743	7.1349387	0.27222964	0.09204029	-0.49375442	-0.8829206	4.1284847	8.851352	Walking_Type
15:12:00.487	-0.6153286	3.1053743	7.1349387	0.27222964	0.09204029	-0.49375442	-0.8829206	4.1284847	8.851352	Walking_Type
15:12:00.509	-0.6153286	3.1053743	7.1349387	0.27222964	0.09204029	-0.49375442	-0.8829206	4.1284847	8.851352	Walking_Type
15:12:00.534	-0.6153286	3.1053743	7.1349387	0.27222964	0.09204029	-0.49375442	-0.8829206	4.1284847	8.851352	Walking_Type
15:12:00.565	-0.41181526	4.4054656	6.7470665	-0.42354587	-0.36794126	-0.06675963	-0.97230804	4.184284	8.81571	Walking_Type
15:12:00.587	-0.41181526	4.4054656	6.7470665	-0.42354587	-0.36794126	-0.06675963	-0.97230804	4.184284	8.81571	Walking_Type
15:12:00.608	-0.41181526	4.4054656	6.7470665	-0.42354587	-0.36794126	-0.06675963	-0.97230804	4.184284	8.81571	Walking_Type
15:12:00.629	-0.41181526	4.4054656	6.7470665	-0.42354587	-0.36794126	-0.06675963	-0.97230804	4.184284	8.81571	Walking_Type
15:12:00.651	-0.41181526	4.4054656	6.7470665	-0.42354587	-0.36794126	-0.06675963	-0.97230804	4.184284	8.81571	Walking_Type
15:12:00.673	-0.41181526	4.4054656	6.7470665	-0.42354587	-0.36794126	-0.06675963	-0.97230804	4.184284	8.81571	Walking_Type
15:12:00.694	-0.41181526	4.4054656	6.7470665	-0.42354587	-0.36794126	-0.06675963	-0.97230804	4.184284	8.81571	Walking_Type
15:12:00.724	-0.41181526	4.4054656	6.7470665	-0.42354587	-0.36794126	-0.06675963	-0.97230804	4.184284	8.81571	Walking_Type
15:12:00.745	-0.49800915	4.70475	9.196409	0.14883487	0.44634214	0.24905771	-0.71857804	4.275327	8.796339	Walking_Type
15:12:00.767	-0.49800915	4.70475	9.196409	0.14883487	0.44634214	0.24905771	-0.71857804	4.275327	8.796339	Walking_Type
15:12:00.788	-0.49800915	4.70475	9.196409	0.14883487	0.44634214	0.24905771	-0.71857804	4.275327	8.796339	Walking_Type
15:12:00.810	-0.49800915	4.70475	9.196409	0.14883487	0.44634214	0.24905771	-0.71857804	4.275327	8.796339	Walking_Type
15:12:00.833	-0.49800915	4.70475	9.196409	0.14883487	0.44634214	0.24905771	-0.71857804	4.275327	8.796339	Walking_Type
15:12:00.857	-0.49800915	4.70475	9.196409	0.14883487	0.44634214	0.24905771	-0.71857804	4.275327	8.796339	Walking_Type
15:12:00.881	-0.49800915	4.70475	9.196409	0.14883487	0.44634214	0.24905771	-0.71857804	4.275327	8.796339	Walking_Type
15:12:00.905	-0.49800915	4.70475	9.196409	0.14883487	0.44634214	0.24905771	-0.71857804	4.275327	8.796339	Walking_Type
15:12:00.926	-2.3344178	3.3424077	8.978531	0.26306668	-0.02646757	0.20812973	-1.0603766	4.3183894	8.740564	Walking_Type
15:12:00.948	-2.3344178	3.3424077	8.978531	0.26306668	-0.02646757	0.20812973	-1.0603766	4.3183894	8.740564	Walking_Type
15:12:00.970	-2.3344178	3.3424077	8.978531	0.26306668	-0.02646757	0.20812973	-1.0603766	4.3183894	8.740564	Walking_Type
15:12:00.992	-2.3344178	3.3424077	8.978531	0.26306668	-0.02646757	0.20812973	-1.0603766	4.3183894	8.740564	Walking_Type
15:12:01.014	-2.3344178	3.3424077	8.978531	0.26306668	-0.02646757	0.20812973	-1.0603766	4.3183894	8.740564	Walking_Type
15:12:01.037	-2.3344178	3.3424077	8.978531	0.26306668	-0.02646757	0.20812973	-1.0603766	4.3183894	8.740564	Walking_Type
15:12:01.061	-2.3344178	3.3424077	8.978531	0.26306668	-0.02646757	0.20812973	-1.0603766	4.3183894	8.740564	Walking_Type
15:12:01.085	-2.3344178	3.3424077	8.978531	0.26306668	-0.02646757	0.20812973	-1.0603766	4.3183894	8.740564	Walking_Type
15:12:01.109	-1.0774237	3.7063375	8.693612	-0.014266146	-0.1822382	0.29242915	-0.9637867	4.3356633	8.743197	Walking_Type
15:12:01.131	-1.0774237	3.7063375	8.693612	-0.014266146	-0.1822382	0.29242915	-0.9637867	4.3356633	8.743197	Walking_Type
15:12:01.154	-1.0774237	3.7063375	8.693612	-0.014266146	-0.1822382	0.29242915	-0.9637867	4.3356633	8.743197	Walking_Type
15:12:01.178	-1.0774237	3.7063375	8.693612	-0.014266146	-0.1822382	0.29242915	-0.9637867	4.3356633	8.743197	Walking_Type
15:12:01.201	-1.0774237	3.7063375	8.693612	-0.014266146	-0.1822382	0.29242915	-0.9637867	4.3356633	8.743197	Walking_Type
15:12:01.234	-1.0774237	3.7063375	8.693612	-0.014266146	-0.1822382	0.29242915	-0.9637867	4.3356633	8.743197	Walking_Type
15:12:01.256	-1.0774237	3.7063375	8.693612	-0.014266146	-0.1822382	0.29242915	-0.9637867	4.3356633	8.743197	Walking_Type
15:12:01.277	-1.0774237	3.7063375	8.693612	-0.014266146	-0.1822382	0.29242915	-0.9637867	4.3356633	8.743197	Walking_Type
15:12:01.299	-1.0798179	4.5539107	7.168459	-0.19386053	0.2288741	0.041974384	-0.84309465	4.5967875	8.62143	Walking_Type
15:12:01.321	-1.0798179	4.5539107	7.168459	-0.19386053	0.2288741	0.041974384	-0.84309465	4.5967875	8.62143	Walking_Type
15:12:01.346	-1.0798179	4.5539107	7.168459	-0.19386053	0.2288741	0.041974384	-0.84309465	4.5967875	8.62143	Walking_Type
15:12:01.370	-1.0798179	4.5539107	7.168459	-0.19386053	0.2288741	0.041974384	-0.84309465	4.5967875	8.62143	Walking_Type
15:12:01.393	-1.0798179	4.5539107	7.168459	-0.19386053	0.2288741	0.041974384	-0.84309465	4.5967875	8.62143	Walking_Type
15:12:01.417	-1.0798179	4.5539107	7.168459	-0.19386053	0.2288741	0.041974384	-0.84309465	4.5967875	8.62143	Walking_Type
15:12:01.439	-1.0798179	4.5539107	7.168459	-0.19386053	0.2288741	0.041974384	-0.84309465	4.5967875	8.62143	Walking_Type
15:12:01.460	-0.45730647	5.4757066	10.446221	0.04620951	-0.27997667	-0.11562885	-0.80830175	4.600797	8.622624	Walking_Type
15:12:01.481	-0.45730647	5.4757066	10.446221	0.04620951	-0.27997667	-0.11562885	-0.80830175	4.600797	8.622624	Walking_Type
15:12:01.503	-0.45730647	5.4757066	10.446221	0.04620951	-0.27997667	-0.11562885	-0.80830175	4.600797	8.622624	Walking_Type
15:12:01.526	-0.45730647	5.4757066	10.446221	0.04620951	-0.27997667	-0.11562885	-0.80830175	4.600797	8.622624	Walking_Type
15:12:01.549	-0.45730647	5.4757066	10.446221	0.04620951	-0.27997667	-0.11562885	-0.80830175	4.600797	8.622624	Walking_Type
15:12:01.573	-0.45730647	5.4757066	10.446221	0.04620951	-0.27997667	-0.11562885	-0.80830175	4.600797	8.622624	Walking_Type
15:12:01.597	-0.45730647	5.4757066	10.446221	0.04620951	-0.27997667	-0.11562885	-0.80830175	4.600797	8.622624	Walking_Type
15:12:01.621	-0.45730647	5.4757066	10.446221	0.04620951	-0.27997667	-0.11562885	-0.80830175	4.600797	8.622624	Walking_Type
15:12:01.645	0.50998056	3.9888618	6.8691745	0.4261677	-0.13092552	-0.3434816	-0.3939267	4.5502973	8.678132	Walking_Type
15:12:01.669	0.50998056	3.9888618	6.8691745	0.4261677	-0.13092552	-0.3434816	-0.3939267	4.5502973	8.678132	Walking_Type
15:12:01.693	0.50998056	3.9888618	6.8691745	0.4261677	-0.13092552	-0.3434816	-0.3939267	4.5502973	8.678132	Walking_Type
15:12:01.717	0.50998056	3.9888618	6.8691745	0.4261677	-0.13092552	-0.3434816	-0.3939267	4.5502973	8.678132	Walking_Type
15:12:01.740	0.50998056	3.9888618	6.8691745	0.4261677	-0.13092552	-0.3434816	-0.3939267	4.5502973	8.678132	Walking_Type
15:12:01.762	0.50998056	3.9888618	6.8691745	0.4261677	-0.13092552	-0.3434816	-0.3939267	4.5502973	8.678132	Walking_Type
15:12:01.783	0.50998056	3.9888618	6.8691745	0.4261677	-0.13092552	-0.3434816	-0.3939267	4.5502973	8.678132	Walking_Type
15:12:01.807	0.50998056	3.9888618	6.8691745	0.4261677	-0.13092552	-0.3434816	-0.3939267	4.5502973	8.678132	Walking_Type
15:12:01.830	-0.14126222	4.7622128	6.5746784	-0.014877012	0.107922785	-0.19076528	-0.47120443	4.44051	8.730989	Walking_Type
15:12:01.854	-0.14126222	4.7622128	6.5746784	-0.014877012	0.107922785	-0.19076528	-0.47120443	4.44051	8.730989	Walking_Type
15:12:01.878	-0.14126222	4.7622128	6.5746784	-0.014877012	0.107922785	-0.19076528	-0.47120443	4.44051	8.730989	Walking_Type
15:12:01.902	-0.14126222	4.7622128	6.5746784	-0.014877012	0.107922785	-0.19076528	-0.47120443	4.44051	8.730989	Walking_Type
15:12:01.926	-0.14126222	4.7622128	6.5746784	-0.014877012	0.107922785	-0.19076528	-0.47120443	4.44051	8.730989	Walking_Type
15:12:01.949	-0.14126222	4.7622128	6.5746784	-0.014877012	0.107922785	-0.19076528	-0.47120443	4.44051	8.730989	Walking_Type
15:12:01.973	-0.14126222	4.7622128	6.5746784	-0.014877012	0.107922785	-0.19076528	-0.47120443	4.44051	8.730989	Walking_Type
15:12:01.997	-0.14126222	4.7622128	6.5746784	-0.014877012	0.107922785	-0.19076528	-0.47120443	4.44051	8.730989	Walking_Type
15:12:02.021	-0.3519584	5.152479	8.901914	0.09080268	0.16167893	0.1311607	-0.6856306	4.3653674	8.754646	Walking_Type
15:12:02.045	-0.3519584	5.152479	8.901914	0.09080268	0.16167893	0.1311607	-0.6856306	4.3653674	8.754646	Walking_Type
15:12:02.069	-0.3519584	5.152479	8.901914	0.09080268	0.16167893	0.1311607	-0.6856306	4.3653674	8.754646	Walking_Type
15:12:02.093	-0.3519584	5.152479	8.901914	0.09080268	0.16167893	0.1311607	-0.6856306	4.3653674	8.754646	Walking_Type
15:12:02.116	-0.3519584	5.152479	8.901914	0.09080268	0.16167893	0.1311607	-0.6856306	4.3653674	8.754646	Walking_Type
15:12:02.140	-0.3519584	5.152479	8.901914	0.09080268	0.16167893	0.1311607	-0.6856306	4.3653674	8.754646	Walking_Type
15:12:02.165	-0.3519584	5.152479	8.901914	0.09080268	0.16167893	0.1311607	-0.6856306	4.3653674	8.754646	Walking_Type
15:12:02.189	-1.9585168	3.9864676	10.118205	-0.32275307	0.18733527	-0.07836606	-1.0301408	4.4943438	8.655059	Walking_Type
15:12:02.211	-1.9585168	3.9864676	10.118205	-0.32275307	0.18733527	-0.07836606	-1.0301408	4.4943438	8.655059	Walking_Type
15:12:02.238	-1.9585168	3.9864676	10.118205	-0.32275307	0.18733527	-0.07836606	-1.0301408	4.4943438	8.655059	Walking_Type
15:12:02.259	-1.9585168	3.9864676	10.118205	-0.32275307	0.18733527	-0.07836606	-1.0301408	4.4943438	8.655059	Walking_Type
15:12:02.281	-1.9585168	3.9864676	10.118205	-0.32275307	0.18733527	-0.07836606	-1.0301408	4.4943438	8.655059	Walking_Type
15:12:02.301	-1.9585168	3.9864676	10.118205	-0.32275307	0.18733527	-0.07836606	-1.0301408	4.4943438	8.655059	Walking_Type
15:12:02.324	-1.9585168	3.9864676	10.118205	-0.32275307	0.18733527	-0.07836606	-1.0301408	4.4943438	8.655059	Walking_Type
15:12:02.344	-1.9585168	3.9864676	10.118205	-0.32275307	0.18733527	-0.07836606	-1.0301408	4.4943438	8.655059	Walking_Type
15:12:02.365	-1.4413534	3.4286015	7.946598	-0.33252695	0.044392798	0.2808227	-0.83291173	4.452758	8.697675	Walking_Type
15:12:02.387	-1.4413534	3.4286015	7.946598	-0.33252695	0.044392798	0.2808227	-0.83291173	4.452758	8.697675	Walking_Type
15:12:02.411	-1.4413534	3.4286015	7.946598	-0.33252695	0.044392798	0.2808227	-0.83291173	4.452758	8.697675	Walking_Type
15:12:02.435	-1.4413534	3.4286015	7.946598	-0.33252695	0.044392798	0.2808227	-0.83291173	4.452758	8.697675	Walking_Type
15:12:02.459	-1.4413534	3.4286015	7.946598	-0.33252695	0.044392798	0.2808227	-0.83291173	4.452758	8.697675	Walking_Type
15:12:02.482	-1.4413534	3.4286015	7.946598	-0.33252695	0.044392798	0.2808227	-0.83291173	4.452758	8.697675	Walking_Type
15:12:02.505	-1.4413534	3.4286015	7.946598	-0.33252695	0.044392798	0.2808227	-0.83291173	4.452758	8.697675	Walking_Type
15:12:02.526	-1.4413534	3.4286015	7.946598	-0.33252695	0.044392798	0.2808227	-0.83291173	4.452758	8.697675	Walking_Type
15:12:02.547	-0.96489275	4.642499	8.332076	-0.02281826	0.06577308	0.20935145	-0.5231299	4.181884	8.854859	Walking_Type
15:12:02.572	-0.96489275	4.642499	8.332076	-0.02281826	0.06577308	0.20935145	-0.5231299	4.181884	8.854859	Walking_Type
15:12:02.594	-0.96489275	4.642499	8.332076	-0.02281826	0.06577308	0.20935145	-0.5231299	4.181884	8.854859	Walking_Type
15:12:02.616	-0.96489275	4.642499	8.332076	-0.02281826	0.06577308	0.20935145	-0.5231299	4.181884	8.854859	Walking_Type
15:12:02.637	-0.96489275	4.642499	8.332076	-0.02281826	0.06577308	0.20935145	-0.5231299	4.181884	8.854859	Walking_Type
15:12:02.658	-0.96489275	4.642499	8.332076	-0.02281826	0.06577308	0.20935145	-0.5231299	4.181884	8.854859	Walking_Type
15:12:02.679	-0.96489275	4.642499	8.332076	-0.02281826	0.06577308	0.20935145	-0.5231299	4.181884	8.854859	Walking_Type
15:12:02.704	-0.96489275	4.642499	8.332076	-0.02281826	0.06577308	0.20935145	-0.5231299	4.181884	8.854859	Walking_Type
15:12:02.725	-0.2466103	4.3073006	8.387145	0.112793826	0.029121168	-0.053320594	-0.47796896	4.242018	8.82877	Walking_Type
15:12:02.746	-0.2466103	4.3073006	8.387145	0.112793826	0.029121168	-0.053320594	-0.47796896	4.242018	8.82877	Walking_Type
15:12:02.769	-0.2466103	4.3073006	8.387145	0.112793826	0.029121168	-0.053320594	-0.47796896	4.242018	8.82877	Walking_Type
15:12:02.793	-0.2466103	4.3073006	8.387145	0.112793826	0.029121168	-0.053320594	-0.47796896	4.242018	8.82877	Walking_Type
15:12:02.817	-0.2466103	4.3073006	8.387145	0.112793826	0.029121168	-0.053320594	-0.47796896	4.242018	8.82877	Walking_Type
15:12:02.841	-0.2466103	4.3073006	8.387145	0.112793826	0.029121168	-0.053320594	-0.47796896	4.242018	8.82877	Walking_Type
15:12:02.863	-0.2466103	4.3073006	8.387145	0.112793826	0.029121168	-0.053320594	-0.47796896	4.242018	8.82877	Walking_Type
15:12:02.884	-0.2466103	4.3073006	8.387145	0.112793826	0.029121168	-0.053320594	-0.47796896	4.242018	8.82877	Walking_Type
15:12:02.905	0.43336374	2.3799093	11.463788	-0.024039991	-0.468734	-0.1816023	-0.30326632	4.061491	8.920913	Walking_Type
15:12:02.926	0.43336374	2.3799093	11.463788	-0.024039991	-0.468734	-0.1816023	-0.30326632	4.061491	8.920913	Walking_Type
15:12:02.947	0.43336374	2.3799093	11.463788	-0.024039991	-0.468734	-0.1816023	-0.30326632	4.061491	8.920913	Walking_Type
15:12:02.969	0.43336374	2.3799093	11.463788	-0.024039991	-0.468734	-0.1816023	-0.30326632	4.061491	8.920913	Walking_Type
15:12:02.992	0.43336374	2.3799093	11.463788	-0.024039991	-0.468734	-0.1816023	-0.30326632	4.061491	8.920913	Walking_Type
15:12:03.015	0.43336374	2.3799093	11.463788	-0.024039991	-0.468734	-0.1816023	-0.30326632	4.061491	8.920913	Walking_Type
15:12:03.039	0.43336374	2.3799093	11.463788	-0.024039991	-0.468734	-0.1816023	-0.30326632	4.061491	8.920913	Walking_Type
15:12:03.063	0.43336374	2.3799093	11.463788	-0.024039991	-0.468734	-0.1816023	-0.30326632	4.061491	8.920913	Walking_Type
15:12:03.087	-0.4836435	3.5411325	8.945011	-0.11566978	0.09753808	-0.2097021	-0.2857219	4.2716107	8.822814	Walking_Type
15:12:03.109	-0.4836435	3.5411325	8.945011	-0.11566978	0.09753808	-0.2097021	-0.2857219	4.2716107	8.822814	Walking_Type
15:12:03.130	-0.4836435	3.5411325	8.945011	-0.11566978	0.09753808	-0.2097021	-0.2857219	4.2716107	8.822814	Walking_Type
15:12:03.151	-0.4836435	3.5411325	8.945011	-0.11566978	0.09753808	-0.2097021	-0.2857219	4.2716107	8.822814	Walking_Type
15:12:03.173	-0.4836435	3.5411325	8.945011	-0.11566978	0.09753808	-0.2097021	-0.2857219	4.2716107	8.822814	Walking_Type
15:12:03.195	-0.4836435	3.5411325	8.945011	-0.11566978	0.09753808	-0.2097021	-0.2857219	4.2716107	8.822814	Walking_Type
15:12:03.218	-0.4836435	3.5411325	8.945011	-0.11566978	0.09753808	-0.2097021	-0.2857219	4.2716107	8.822814	Walking_Type
15:12:03.240	-0.4836435	3.5411325	8.945011	-0.11566978	0.09753808	-0.2097021	-0.2857219	4.2716107	8.822814	Walking_Type
15:12:03.261	-0.4836435	3.5411325	8.945011	0.18121073	0.2502544	-0.066148765	-0.40523192	4.2576547	8.82488	Walking_Type
15:12:03.284	0.28252444	4.5012364	7.2163444	0.18121073	0.2502544	-0.066148765	-0.40523192	4.2576547	8.82488	Walking_Type
15:12:03.316	0.28252444	4.5012364	7.2163444	0.18121073	0.2502544	-0.066148765	-0.40523192	4.2576547	8.82488	Walking_Type
15:12:03.337	0.28252444	4.5012364	7.2163444	0.18121073	0.2502544	-0.066148765	-0.40523192	4.2576547	8.82488	Walking_Type
15:12:03.358	0.28252444	4.5012364	7.2163444	0.18121073	0.2502544	-0.066148765	-0.40523192	4.2576547	8.82488	Walking_Type
15:12:03.379	0.28252444	4.5012364	7.2163444	0.18121073	0.2502544	-0.066148765	-0.40523192	4.2576547	8.82488	Walking_Type
15:12:03.404	0.28252444	4.5012364	7.2163444	0.18121073	0.2502544	-0.066148765	-0.40523192	4.2576547	8.82488	Walking_Type
15:12:03.428	0.28252444	4.5012364	7.2163444	0.18121073	0.2502544	-0.066148765	-0.40523192	4.2576547	8.82488	Walking_Type
15:12:03.452	0.028731298	4.4198313	10.094262	0.09019181	0.25941736	0.0908436	-0.4003275	4.559931	8.67278	Walking_Type
15:12:03.475	0.028731298	4.4198313	10.094262	0.09019181	0.25941736	0.0908436	-0.4003275	4.559931	8.67278	Walking_Type
15:12:03.498	0.028731298	4.4198313	10.094262	0.09019181	0.25941736	0.0908436	-0.4003275	4.559931	8.67278	Walking_Type
15:12:03.521	0.028731298	4.4198313	10.094262	0.09019181	0.25941736	0.0908436	-0.4003275	4.559931	8.67278	Walking_Type
15:12:03.542	0.028731298	4.4198313	10.094262	0.09019181	0.25941736	0.0908436	-0.4003275	4.559931	8.67278	Walking_Type
15:12:03.564	0.028731298	4.4198313	10.094262	0.09019181	0.25941736	0.0908436	-0.4003275	4.559931	8.67278	Walking_Type
15:12:03.586	0.028731298	4.4198313	10.094262	0.09019181	0.25941736	0.0908436	-0.4003275	4.559931	8.67278	Walking_Type
15:12:03.610	0.028731298	4.4198313	10.094262	0.09019181	0.25941736	0.0908436	-0.4003275	4.559931	8.67278	Walking_Type
15:12:03.633	-1.2402344	3.7829542	8.681641	0.36202687	-0.27692235	0.087789275	-0.63974065	4.6039066	8.635109	Walking_Type
15:12:03.657	-1.2402344	3.7829542	8.681641	0.36202687	-0.27692235	0.087789275	-0.63974065	4.6039066	8.635109	Walking_Type
15:12:03.681	-1.2402344	3.7829542	8.681641	0.36202687	-0.27692235	0.087789275	-0.63974065	4.6039066	8.635109	Walking_Type
15:12:03.705	-1.2402344	3.7829542	8.681641	0.36202687	-0.27692235	0.087789275	-0.63974065	4.6039066	8.635109	Walking_Type
15:12:03.729	-1.2402344	3.7829542	8.681641	0.36202687	-0.27692235	0.087789275	-0.63974065	4.6039066	8.635109	Walking_Type
15:12:03.753	-1.2402344	3.7829542	8.681641	0.36202687	-0.27692235	0.087789275	-0.63974065	4.6039066	8.635109	Walking_Type
15:12:03.777	-1.2402344	3.7829542	8.681641	0.36202687	-0.27692235	0.087789275	-0.63974065	4.6039066	8.635109	Walking_Type
15:12:03.801	-1.2402344	3.7829542	8.681641	0.36202687	-0.27692235	0.087789275	-0.63974065	4.6039066	8.635109	Walking_Type
15:12:03.831	0.11253092	4.0463243	8.006455	-0.12483276	-0.13214727	0.36573297	-0.41587856	4.695722	8.599278	Walking_Type
15:12:03.856	0.11253092	4.0463243	8.006455	-0.12483276	-0.13214727	0.36573297	-0.41587856	4.695722	8.599278	Walking_Type
15:12:03.889	0.11253092	4.0463243	8.006455	-0.12483276	-0.13214727	0.36573297	-0.41587856	4.695722	8.599278	Walking_Type
15:12:03.912	0.11253092	4.0463243	8.006455	-0.12483276	-0.13214727	0.36573297	-0.41587856	4.695722	8.599278	Walking_Type
15:12:03.936	0.11253092	4.0463243	8.006455	-0.12483276	-0.13214727	0.36573297	-0.41587856	4.695722	8.599278	Walking_Type
15:12:03.960	0.11253092	4.0463243	8.006455	-0.12483276	-0.13214727	0.36573297	-0.41587856	4.695722	8.599278	Walking_Type
15:12:03.983	-0.43096948	5.0184	8.078283	0.082250565	-0.39237586	0.23806213	-0.15210633	4.646792	8.634498	Walking_Type
15:12:04.006	-0.43096948	5.0184	8.078283	0.082250565	-0.39237586	0.23806213	-0.15210633	4.646792	8.634498	Walking_Type
15:12:04.027	-0.43096948	5.0184	8.078283	0.082250565	-0.39237586	0.23806213	-0.15210633	4.646792	8.634498	Walking_Type
15:12:04.048	-0.43096948	5.0184	8.078283	0.082250565	-0.39237586	0.23806213	-0.15210633	4.646792	8.634498	Walking_Type
15:12:04.069	-0.43096948	5.0184	8.078283	0.082250565	-0.39237586	0.23806213	-0.15210633	4.646792	8.634498	Walking_Type
15:12:04.096	-0.43096948	5.0184	8.078283	0.082250565	-0.39237586	0.23806213	-0.15210633	4.646792	8.634498	Walking_Type
15:12:04.118	-0.43096948	5.0184	8.078283	0.082250565	-0.39237586	0.23806213	-0.15210633	4.646792	8.634498	Walking_Type
15:12:04.141	-0.43096948	5.0184	8.078283	0.082250565	-0.39237586	0.23806213	-0.15210633	4.646792	8.634498	Walking_Type
15:12:04.164	-0.9433443	5.276982	9.873989	-0.1749237	0.66991884	0.1928581	-0.16020124	4.670802	8.621386	Walking_Type
15:12:04.187	-0.9433443	5.276982	9.873989	-0.1749237	0.66991884	0.1928581	-0.16020124	4.670802	8.621386	Walking_Type
15:12:04.210	-0.9433443	5.276982	9.873989	-0.1749237	0.66991884	0.1928581	-0.16020124	4.670802	8.621386	Walking_Type
15:12:04.231	-0.9433443	5.276982	9.873989	-0.1749237	0.66991884	0.1928581	-0.16020124	4.670802	8.621386	Walking_Type
15:12:04.252	-0.9433443	5.276982	9.873989	-0.1749237	0.66991884	0.1928581	-0.16020124	4.670802	8.621386	Walking_Type
15:12:04.281	-0.9433443	5.276982	9.873989	-0.1749237	0.66991884	0.1928581	-0.16020124	4.670802	8.621386	Walking_Type
15:12:04.301	-0.9433443	5.276982	9.873989	-0.1749237	0.66991884	0.1928581	-0.16020124	4.670802	8.621386	Walking_Type
15:12:04.323	-0.9433443	5.276982	9.873989	-0.1749237	0.66991884	0.1928581	-0.16020124	4.670802	8.621386	Walking_Type
15:12:04.347	0.31604427	3.869148	7.683228	0.25451455	-0.25432032	-0.35936406	-0.22792204	4.5876446	8.664407	Walking_Type
15:12:04.368	0.31604427	3.869148	7.683228	0.25451455	-0.25432032	-0.35936406	-0.22792204	4.5876446	8.664407	Walking_Type
15:12:04.391	0.31604427	3.869148	7.683228	0.25451455	-0.25432032	-0.35936406	-0.22792204	4.5876446	8.664407	Walking_Type
15:12:04.412	0.31604427	3.869148	7.683228	0.25451455	-0.25432032	-0.35936406	-0.22792204	4.5876446	8.664407	Walking_Type
15:12:04.442	0.31604427	3.869148	7.683228	0.25451455	-0.25432032	-0.35936406	-0.22792204	4.5876446	8.664407	Walking_Type
15:12:04.465	0.31604427	3.869148	7.683228	0.25451455	-0.25432032	-0.35936406	-0.22792204	4.5876446	8.664407	Walking_Type
15:12:04.486	0.31604427	3.869148	7.683228	0.25451455	-0.25432032	-0.35936406	-0.22792204	4.5876446	8.664407	Walking_Type
15:12:04.508	0.31604427	3.869148	7.683228	0.25451455	-0.25432032	-0.35936406	-0.22792204	4.5876446	8.664407	Walking_Type
15:12:04.530	0.083799616	4.824464	6.9457912	0.12256767	0.2148242	-0.24696487	-0.15614729	4.5421796	8.689913	Walking_Type
15:12:04.553	0.083799616	4.824464	6.9457912	0.12256767	0.2148242	-0.24696487	-0.15614729	4.5421796	8.689913	Walking_Type
15:12:04.575	0.083799616	4.824464	6.9457912	0.12256767	0.2148242	-0.24696487	-0.15614729	4.5421796	8.689913	Walking_Type
15:12:04.597	0.083799616	4.824464	6.9457912	0.12256767	0.2148242	-0.24696487	-0.15614729	4.5421796	8.689913	Walking_Type
15:12:04.618	0.083799616	4.824464	6.9457912	0.12256767	0.2148242	-0.24696487	-0.15614729	4.5421796	8.689913	Walking_Type
15:12:04.639	0.083799616	4.824464	6.9457912	0.12256767	0.2148242	-0.24696487	-0.15614729	4.5421796	8.689913	Walking_Type
15:12:04.661	0.083799616	4.824464	6.9457912	0.12256767	0.2148242	-0.24696487	-0.15614729	4.5421796	8.689913	Walking_Type
15:12:04.682	0.083799616	4.824464	6.9457912	0.12256767	0.2148242	-0.24696487	-0.15614729	4.5421796	8.689913	Walking_Type
15:12:04.704	0.019154198	5.585843	7.563514	-0.14254785	-0.06556294	-0.13090049	-0.39297962	4.622022	8.640186	Walking_Type
15:12:04.726	0.019154198	5.585843	7.563514	-0.14254785	-0.06556294	-0.13090049	-0.39297962	4.622022	8.640186	Walking_Type
15:12:04.749	0.019154198	5.585843	7.563514	-0.14254785	-0.06556294	-0.13090049	-0.39297962	4.622022	8.640186	Walking_Type
15:12:04.772	0.019154198	5.585843	7.563514	-0.14254785	-0.06556294	-0.13090049	-0.39297962	4.622022	8.640186	Walking_Type
15:12:04.795	0.019154198	5.585843	7.563514	-0.14254785	-0.06556294	-0.13090049	-0.39297962	4.622022	8.640186	Walking_Type
15:12:04.817	0.019154198	5.585843	7.563514	-0.14254785	-0.06556294	-0.13090049	-0.39297962	4.622022	8.640186	Walking_Type
15:12:04.838	0.019154198	5.585843	7.563514	-0.14254785	-0.06556294	-0.13090049	-0.39297962	4.622022	8.640186	Walking_Type
15:12:04.860	0.019154198	5.585843	7.563514	-0.14254785	-0.06556294	-0.13090049	-0.39297962	4.622022	8.640186	Walking_Type
15:12:04.883	-2.6265194	4.1373067	9.787795	-0.25861225	0.52575463	0.074350245	-0.7486457	4.6614327	8.595401	Walking_Type
15:12:04.908	-2.6265194	4.1373067	9.787795	-0.25861225	0.52575463	0.074350245	-0.7486457	4.6614327	8.595401	Walking_Type
15:12:04.930	-2.6265194	4.1373067	9.787795	-0.25861225	0.52575463	0.074350245	-0.7486457	4.6614327	8.595401	Walking_Type
15:12:04.954	-2.6265194	4.1373067	9.787795	-0.25861225	0.52575463	0.074350245	-0.7486457	4.6614327	8.595401	Walking_Type
15:12:04.978	-2.6265194	4.1373067	9.787795	-0.25861225	0.52575463	0.074350245	-0.7486457	4.6614327	8.595401	Walking_Type
15:12:05.001	-2.6265194	4.1373067	9.787795	-0.25861225	0.52575463	0.074350245	-0.7486457	4.6614327	8.595401	Walking_Type
15:12:05.025	-2.6265194	4.1373067	9.787795	-0.25861225	0.52575463	0.074350245	-0.7486457	4.6614327	8.595401	Walking_Type
15:12:05.049	-2.6265194	4.1373067	9.787795	-0.25861225	0.52575463	0.074350245	-0.7486457	4.6614327	8.595401	Walking_Type
15:12:05.072	-1.56825	3.6871831	7.982512	-0.23845369	0.24781093	0.39505452	-1.1697583	4.6048646	8.578883	Walking_Type
15:12:05.096	-1.56825	3.6871831	7.982512	-0.23845369	0.24781093	0.39505452	-1.1697583	4.6048646	8.578883	Walking_Type
15:12:05.120	-1.56825	3.6871831	7.982512	-0.23845369	0.24781093	0.39505452	-1.1697583	4.6048646	8.578883	Walking_Type
15:12:05.152	-1.56825	3.6871831	7.982512	-0.23845369	0.24781093	0.39505452	-1.1697583	4.6048646	8.578883	Walking_Type
15:12:05.176	-1.56825	3.6871831	7.982512	-0.23845369	0.24781093	0.39505452	-1.1697583	4.6048646	8.578883	Walking_Type
15:12:05.200	-1.56825	3.6871831	7.982512	-0.23845369	0.24781093	0.39505452	-1.1697583	4.6048646	8.578883	Walking_Type
15:12:05.223	-1.56825	3.6871831	7.982512	-0.23845369	0.24781093	0.39505452	-1.1697583	4.6048646	8.578883	Walking_Type
15:12:05.247	-1.1085492	4.3671575	8.0375805	-0.19813658	-0.1119887	0.28326616	-0.91702443	4.3080597	8.761851	Walking_Type
15:12:05.270	-1.1085492	4.3671575	8.0375805	-0.19813658	-0.1119887	0.28326616	-0.91702443	4.3080597	8.761851	Walking_Type
15:12:05.294	-1.1085492	4.3671575	8.0375805	-0.19813658	-0.1119887	0.28326616	-0.91702443	4.3080597	8.761851	Walking_Type
15:12:05.318	-1.1085492	4.3671575	8.0375805	-0.19813658	-0.1119887	0.28326616	-0.91702443	4.3080597	8.761851	Walking_Type
15:12:05.342	-1.1085492	4.3671575	8.0375805	-0.19813658	-0.1119887	0.28326616	-0.91702443	4.3080597	8.761851	Walking_Type
15:12:05.366	-1.1085492	4.3671575	8.0375805	-0.19813658	-0.1119887	0.28326616	-0.91702443	4.3080597	8.761851	Walking_Type
15:12:05.394	-1.1085492	4.3671575	8.0375805	-0.19813658	-0.1119887	0.28326616	-0.91702443	4.3080597	8.761851	Walking_Type
15:12:05.416	-1.1085492	4.3671575	8.0375805	-0.19813658	-0.1119887	0.28326616	-0.91702443	4.3080597	8.761851	Walking_Type
15:12:05.437	-0.3423813	4.4030714	8.403905	-0.15171084	-0.42597345	0.022426695	-0.38438687	4.25744	8.825917	Walking_Type
15:12:05.458	-0.3423813	4.4030714	8.403905	-0.15171084	-0.42597345	0.022426695	-0.38438687	4.25744	8.825917	Walking_Type
15:12:05.479	-0.3423813	4.4030714	8.403905	-0.15171084	-0.42597345	0.022426695	-0.38438687	4.25744	8.825917	Walking_Type
15:12:05.500	-0.3423813	4.4030714	8.403905	-0.15171084	-0.42597345	0.022426695	-0.38438687	4.25744	8.825917	Walking_Type
15:12:05.523	-0.3423813	4.4030714	8.403905	-0.15171084	-0.42597345	0.022426695	-0.38438687	4.25744	8.825917	Walking_Type
15:12:05.545	-0.3423813	4.4030714	8.403905	-0.15171084	-0.42597345	0.022426695	-0.38438687	4.25744	8.825917	Walking_Type
15:12:05.569	-0.3423813	4.4030714	8.403905	-0.15171084	-0.42597345	0.022426695	-0.38438687	4.25744	8.825917	Walking_Type
15:12:05.591	-0.3423813	4.4030714	8.403905	-0.15171084	-0.42597345	0.022426695	-0.38438687	4.25744	8.825917	Walking_Type
15:12:05.614	1.2474172	2.954535	9.735122	0.24962763	-0.17002091	-0.23535845	-0.06860256	3.8332531	9.026175	Walking_Type
15:12:05.637	1.2474172	2.954535	9.735122	0.24962763	-0.17002091	-0.23535845	-0.06860256	3.8332531	9.026175	Walking_Type
15:12:05.661	1.2474172	2.954535	9.735122	0.24962763	-0.17002091	-0.23535845	-0.06860256	3.8332531	9.026175	Walking_Type
15:12:05.685	1.2474172	2.954535	9.735122	0.24962763	-0.17002091	-0.23535845	-0.06860256	3.8332531	9.026175	Walking_Type
15:12:05.707	1.2474172	2.954535	9.735122	0.24962763	-0.17002091	-0.23535845	-0.06860256	3.8332531	9.026175	Walking_Type
15:12:05.730	1.2474172	2.954535	9.735122	0.24962763	-0.17002091	-0.23535845	-0.06860256	3.8332531	9.026175	Walking_Type
15:12:05.752	1.2474172	2.954535	9.735122	0.24962763	-0.17002091	-0.23535845	-0.06860256	3.8332531	9.026175	Walking_Type
15:12:05.776	1.2474172	2.954535	9.735122	0.24962763	-0.17002091	-0.23535845	-0.06860256	3.8332531	9.026175	Walking_Type
15:12:05.799	-0.14605077	3.469304	7.2163444	-0.08390479	0.08104472	-0.44488522	-0.104379974	3.9079154	8.993757	Walking_Type
15:12:05.823	-0.14605077	3.469304	7.2163444	-0.08390479	0.08104472	-0.44488522	-0.104379974	3.9079154	8.993757	Walking_Type
15:12:05.848	-0.14605077	3.469304	7.2163444	-0.08390479	0.08104472	-0.44488522	-0.104379974	3.9079154	8.993757	Walking_Type
15:12:05.873	-0.14605077	3.469304	7.2163444	-0.08390479	0.08104472	-0.44488522	-0.104379974	3.9079154	8.993757	Walking_Type
15:12:05.896	-0.14605077	3.469304	7.2163444	-0.08390479	0.08104472	-0.44488522	-0.104379974	3.9079154	8.993757	Walking_Type
15:12:05.919	-0.14605077	3.469304	7.2163444	-0.08390479	0.08104472	-0.44488522	-0.104379974	3.9079154	8.993757	Walking_Type
15:12:05.943	-0.14605077	3.469304	7.2163444	-0.08390479	0.08104472	-0.44488522	-0.104379974	3.9079154	8.993757	Walking_Type
15:12:05.967	-0.7206767	4.1804037	8.945011	0.012001059	0.29606926	-0.14067434	-0.42140448	3.778816	9.039543	Walking_Type
15:12:05.991	-0.7206767	4.1804037	8.945011	0.012001059	0.29606926	-0.14067434	-0.42140448	3.778816	9.039543	Walking_Type
15:12:06.023	-0.7206767	4.1804037	8.945011	0.012001059	0.29606926	-0.14067434	-0.42140448	3.778816	9.039543	Walking_Type
15:12:06.047	-0.7206767	4.1804037	8.945011	0.012001059	0.29606926	-0.14067434	-0.42140448	3.778816	9.039543	Walking_Type
15:12:06.070	-0.7206767	4.1804037	8.945011	0.012001059	0.29606926	-0.14067434	-0.42140448	3.778816	9.039543	Walking_Type
15:12:06.095	-0.7206767	4.1804037	8.945011	0.012001059	0.29606926	-0.14067434	-0.42140448	3.778816	9.039543	Walking_Type
15:12:06.119	-0.7206767	4.1804037	8.945011	0.012001059	0.29606926	-0.14067434	-0.42140448	3.778816	9.039543	Walking_Type
15:12:06.141	-0.7206767	4.1804037	8.945011	0.012001059	0.29606926	-0.14067434	-0.42140448	3.778816	9.039543	Walking_Type
15:12:06.165	-0.50998056	5.157268	8.775017	0.19892582	0.179394	0.11833254	-0.72835827	4.0458097	8.903442	Walking_Type
15:12:06.189	-0.50998056	5.157268	8.775017	0.19892582	0.179394	0.11833254	-0.72835827	4.0458097	8.903442	Walking_Type
15:12:06.213	-0.50998056	5.157268	8.775017	0.19892582	0.179394	0.11833254	-0.72835827	4.0458097	8.903442	Walking_Type
15:12:06.237	-0.50998056	5.157268	8.775017	0.19892582	0.179394	0.11833254	-0.72835827	4.0458097	8.903442	Walking_Type
15:12:06.261	-0.50998056	5.157268	8.775017	0.19892582	0.179394	0.11833254	-0.72835827	4.0458097	8.903442	Walking_Type
15:12:06.283	-0.50998056	5.157268	8.775017	0.19892582	0.179394	0.11833254	-0.72835827	4.0458097	8.903442	Walking_Type
15:12:06.307	-0.50998056	5.157268	8.775017	0.19892582	0.179394	0.11833254	-0.72835827	4.0458097	8.903442	Walking_Type
15:12:06.332	-1.8579572	3.1843855	8.207574	0.33514878	0.2325393	0.2313426	-0.887339	4.012515	8.904083	Walking_Type
15:12:06.355	-1.8579572	3.1843855	8.207574	0.33514878	0.2325393	0.2313426	-0.887339	4.012515	8.904083	Walking_Type
15:12:06.379	-1.8579572	3.1843855	8.207574	0.33514878	0.2325393	0.2313426	-0.887339	4.012515	8.904083	Walking_Type
15:12:06.403	-1.8579572	3.1843855	8.207574	0.33514878	0.2325393	0.2313426	-0.887339	4.012515	8.904083	Walking_Type
15:12:06.427	-1.8579572	3.1843855	8.207574	0.33514878	0.2325393	0.2313426	-0.887339	4.012515	8.904083	Walking_Type
15:12:06.451	-1.8579572	3.1843855	8.207574	0.33514878	0.2325393	0.2313426	-0.887339	4.012515	8.904083	Walking_Type
15:12:06.476	-1.8579572	3.1843855	8.207574	0.33514878	0.2325393	0.2313426	-0.887339	4.012515	8.904083	Walking_Type
15:12:06.500	-1.8579572	3.1843855	8.207574	0.33514878	0.2325393	0.2313426	-0.887339	4.012515	8.904083	Walking_Type
15:12:06.525	-2.0447106	4.8938975	7.1325445	0.28689042	0.41396627	0.56915104	-1.3393747	4.4114265	8.655388	Walking_Type
15:12:06.551	-2.0447106	4.8938975	7.1325445	0.28689042	0.41396627	0.56915104	-1.3393747	4.4114265	8.655388	Walking_Type
15:12:06.579	-2.0447106	4.8938975	7.1325445	0.28689042	0.41396627	0.56915104	-1.3393747	4.4114265	8.655388	Walking_Type
15:12:06.603	-2.0447106	4.8938975	7.1325445	0.28689042	0.41396627	0.56915104	-1.3393747	4.4114265	8.655388	Walking_Type
15:12:06.627	-2.0447106	4.8938975	7.1325445	0.28689042	0.41396627	0.56915104	-1.3393747	4.4114265	8.655388	Walking_Type
15:12:06.651	-2.0447106	4.8938975	7.1325445	0.28689042	0.41396627	0.56915104	-1.3393747	4.4114265	8.655388	Walking_Type
15:12:06.673	-2.0447106	4.8938975	7.1325445	0.28689042	0.41396627	0.56915104	-1.3393747	4.4114265	8.655388	Walking_Type
15:12:06.695	-1.5826156	5.2410674	7.599428	0.047431245	-0.09060842	-0.024609929	-1.2441515	4.499128	8.624402	Walking_Type
15:12:06.715	-1.5826156	5.2410674	7.599428	0.047431245	-0.09060842	-0.024609929	-1.2441515	4.499128	8.624402	Walking_Type
15:12:06.735	-1.5826156	5.2410674	7.599428	0.047431245	-0.09060842	-0.024609929	-1.2441515	4.499128	8.624402	Walking_Type
15:12:06.778	-1.5826156	5.2410674	7.599428	0.047431245	-0.09060842	-0.024609929	-1.2441515	4.499128	8.624402	Walking_Type
15:12:06.808	-1.5826156	5.2410674	7.599428	0.047431245	-0.09060842	-0.024609929	-1.2441515	4.499128	8.624402	Walking_Type
15:12:06.829	-1.5826156	5.2410674	7.599428	0.047431245	-0.09060842	-0.024609929	-1.2441515	4.499128	8.624402	Walking_Type
15:12:06.850	-1.5826156	5.2410674	7.599428	0.047431245	-0.09060842	-0.024609929	-1.2441515	4.499128	8.624402	Walking_Type
15:12:06.871	-0.5411061	4.0726614	9.991309	-0.18103236	-0.13703418	-0.21947594	-0.98490494	4.393357	8.7119875	Walking_Type
15:12:06.893	-0.5411061	4.0726614	9.991309	-0.18103236	-0.13703418	-0.21947594	-0.98490494	4.393357	8.7119875	Walking_Type
15:12:06.915	-0.5411061	4.0726614	9.991309	-0.18103236	-0.13703418	-0.21947594	-0.98490494	4.393357	8.7119875	Walking_Type
15:12:06.937	-0.5411061	4.0726614	9.991309	-0.18103236	-0.13703418	-0.21947594	-0.98490494	4.393357	8.7119875	Walking_Type
15:12:06.959	-0.5411061	4.0726614	9.991309	-0.18103236	-0.13703418	-0.21947594	-0.98490494	4.393357	8.7119875	Walking_Type
15:12:06.981	-0.5411061	4.0726614	9.991309	-0.18103236	-0.13703418	-0.21947594	-0.98490494	4.393357	8.7119875	Walking_Type
15:12:07.003	-0.5411061	4.0726614	9.991309	-0.18103236	-0.13703418	-0.21947594	-0.98490494	4.393357	8.7119875	Walking_Type
15:12:07.028	-0.5411061	4.0726614	9.991309	-0.18103236	-0.13703418	-0.21947594	-0.98490494	4.393357	8.7119875	Walking_Type
15:12:07.052	-0.7829279	3.397476	8.004061	0.123178534	0.11464231	-0.29339063	-1.0200139	4.4130816	8.6979685	Walking_Type
15:12:07.075	-0.7829279	3.397476	8.004061	0.123178534	0.11464231	-0.29339063	-1.0200139	4.4130816	8.6979685	Walking_Type
15:12:07.098	-0.7829279	3.397476	8.004061	0.123178534	0.11464231	-0.29339063	-1.0200139	4.4130816	8.6979685	Walking_Type
15:12:07.122	-0.7829279	3.397476	8.004061	0.123178534	0.11464231	-0.29339063	-1.0200139	4.4130816	8.6979685	Walking_Type
15:12:07.146	-0.7829279	3.397476	8.004061	0.123178534	0.11464231	-0.29339063	-1.0200139	4.4130816	8.6979685	Walking_Type
15:12:07.169	-0.7829279	3.397476	8.004061	0.123178534	0.11464231	-0.29339063	-1.0200139	4.4130816	8.6979685	Walking_Type
15:12:07.193	-0.7829279	3.397476	8.004061	0.123178534	0.11464231	-0.29339063	-1.0200139	4.4130816	8.6979685	Walking_Type
15:12:07.228	-0.91700727	4.292935	6.9577627	-0.24395147	0.31561697	-0.22619547	-1.2084217	4.3321075	8.714523	Walking_Type
15:12:07.249	-0.91700727	4.292935	6.9577627	-0.24395147	0.31561697	-0.22619547	-1.2084217	4.3321075	8.714523	Walking_Type
15:12:07.291	-0.91700727	4.292935	6.9577627	-0.24395147	0.31561697	-0.22619547	-1.2084217	4.3321075	8.714523	Walking_Type
15:12:07.313	-0.91700727	4.292935	6.9577627	-0.24395147	0.31561697	-0.22619547	-1.2084217	4.3321075	8.714523	Walking_Type
15:12:07.333	-0.91700727	4.292935	6.9577627	-0.24395147	0.31561697	-0.22619547	-1.2084217	4.3321075	8.714523	Walking_Type
15:12:07.354	-0.91700727	4.292935	6.9577627	-0.24395147	0.31561697	-0.22619547	-1.2084217	4.3321075	8.714523	Walking_Type
15:12:07.377	-0.91700727	4.292935	6.9577627	-0.24395147	0.31561697	-0.22619547	-1.2084217	4.3321075	8.714523	Walking_Type
15:12:07.400	-1.3695252	4.6688356	9.560339	-0.05458325	-0.008752477	-0.03071858	-1.3736107	4.2378736	8.736359	Walking_Type
15:12:07.422	-1.3695252	4.6688356	9.560339	-0.05458325	-0.008752477	-0.03071858	-1.3736107	4.2378736	8.736359	Walking_Type
15:12:07.444	-1.3695252	4.6688356	9.560339	-0.05458325	-0.008752477	-0.03071858	-1.3736107	4.2378736	8.736359	Walking_Type
15:12:07.466	-1.3695252	4.6688356	9.560339	-0.05458325	-0.008752477	-0.03071858	-1.3736107	4.2378736	8.736359	Walking_Type
15:12:07.488	-1.3695252	4.6688356	9.560339	-0.05458325	-0.008752477	-0.03071858	-1.3736107	4.2378736	8.736359	Walking_Type
15:12:07.511	-1.3695252	4.6688356	9.560339	-0.05458325	-0.008752477	-0.03071858	-1.3736107	4.2378736	8.736359	Walking_Type
15:12:07.534	-1.3695252	4.6688356	9.560339	-0.05458325	-0.008752477	-0.03071858	-1.3736107	4.2378736	8.736359	Walking_Type
15:12:07.556	-1.3695252	4.6688356	9.560339	-0.05458325	-0.008752477	-0.03071858	-1.3736107	4.2378736	8.736359	Walking_Type
15:12:07.582	-1.3695252	4.6688356	9.560339	-0.13643919	0.35776666	0.16170396	-1.3736107	4.2378736	8.736359	Walking_Type
15:12:07.606	-3.0263634	2.4373717	10.41749	-0.13643919	0.35776666	0.16170396	-1.6550264	4.0786877	8.763307	Walking_Type
15:12:07.630	-3.0263634	2.4373717	10.41749	-0.13643919	0.35776666	0.16170396	-1.6550264	4.0786877	8.763307	Walking_Type
15:12:07.654	-3.0263634	2.4373717	10.41749	-0.13643919	0.35776666	0.16170396	-1.6550264	4.0786877	8.763307	Walking_Type
15:12:07.677	-3.0263634	2.4373717	10.41749	-0.13643919	0.35776666	0.16170396	-1.6550264	4.0786877	8.763307	Walking_Type
15:12:07.699	-3.0263634	2.4373717	10.41749	-0.13643919	0.35776666	0.16170396	-1.6550264	4.0786877	8.763307	Walking_Type
15:12:07.722	-3.0263634	2.4373717	10.41749	-0.13643919	0.35776666	0.16170396	-1.6550264	4.0786877	8.763307	Walking_Type
15:12:07.744	-3.0263634	2.4373717	10.41749	-0.13643919	0.35776666	0.16170396	-1.6550264	4.0786877	8.763307	Walking_Type
15:12:07.768	-0.4668836	3.031152	8.980925	-0.19508226	-0.5683051	0.37733942	-1.7095454	3.9645858	8.805106	Walking_Type
15:12:07.797	-0.4668836	3.031152	8.980925	-0.19508226	-0.5683051	0.37733942	-1.7095454	3.9645858	8.805106	Walking_Type
15:12:07.820	-0.4668836	3.031152	8.980925	-0.19508226	-0.5683051	0.37733942	-1.7095454	3.9645858	8.805106	Walking_Type
15:12:07.843	-0.4668836	3.031152	8.980925	-0.19508226	-0.5683051	0.37733942	-1.7095454	3.9645858	8.805106	Walking_Type
15:12:07.867	-0.4668836	3.031152	8.980925	-0.19508226	-0.5683051	0.37733942	-1.7095454	3.9645858	8.805106	Walking_Type
15:12:07.891	-0.4668836	3.031152	8.980925	-0.19508226	-0.5683051	0.37733942	-1.7095454	3.9645858	8.805106	Walking_Type
15:12:07.915	-0.4668836	3.031152	8.980925	-0.19508226	-0.5683051	0.37733942	-1.7095454	3.9645858	8.805106	Walking_Type
15:12:07.938	-0.4668836	3.031152	8.980925	-0.19508226	-0.5683051	0.37733942	-1.7095454	3.9645858	8.805106	Walking_Type
15:12:07.961	-2.2003386	4.0989985	7.843644	-0.0344247	0.090818554	-0.062483575	-1.4020144	3.9553633	8.863398	Walking_Type
15:12:07.985	-2.2003386	4.0989985	7.843644	-0.0344247	0.090818554	-0.062483575	-1.4020144	3.9553633	8.863398	Walking_Type
15:12:08.009	-2.2003386	4.0989985	7.843644	-0.0344247	0.090818554	-0.062483575	-1.4020144	3.9553633	8.863398	Walking_Type
15:12:08.031	-2.2003386	4.0989985	7.843644	-0.0344247	0.090818554	-0.062483575	-1.4020144	3.9553633	8.863398	Walking_Type
15:12:08.053	-2.2003386	4.0989985	7.843644	-0.0344247	0.090818554	-0.062483575	-1.4020144	3.9553633	8.863398	Walking_Type
15:12:08.075	-2.2003386	4.0989985	7.843644	-0.0344247	0.090818554	-0.062483575	-1.4020144	3.9553633	8.863398	Walking_Type
15:12:08.103	-2.2003386	4.0989985	7.843644	-0.0344247	0.090818554	-0.062483575	-1.4020144	3.9553633	8.863398	Walking_Type
15:12:08.126	-1.6999351	4.0319586	10.331296	-0.087569974	0.048668858	0.0908436	-1.8493186	3.952422	8.782296	Walking_Type
15:12:08.149	-1.6999351	4.0319586	10.331296	-0.087569974	0.048668858	0.0908436	-1.8493186	3.952422	8.782296	Walking_Type
15:12:08.172	-1.6999351	4.0319586	10.331296	-0.087569974	0.048668858	0.0908436	-1.8493186	3.952422	8.782296	Walking_Type
15:12:08.196	-1.6999351	4.0319586	10.331296	-0.087569974	0.048668858	0.0908436	-1.8493186	3.952422	8.782296	Walking_Type
15:12:08.220	-1.6999351	4.0319586	10.331296	-0.087569974	0.048668858	0.0908436	-1.8493186	3.952422	8.782296	Walking_Type
15:12:08.244	-1.6999351	4.0319586	10.331296	-0.087569974	0.048668858	0.0908436	-1.8493186	3.952422	8.782296	Walking_Type
15:12:08.268	-1.6999351	4.0319586	10.331296	-0.087569974	0.048668858	0.0908436	-1.8493186	3.952422	8.782296	Walking_Type
15:12:08.301	-1.6999351	4.0319586	10.331296	-0.087569974	0.048668858	0.0908436	-1.8493186	3.952422	8.782296	Walking_Type
15:12:08.325	1.0989721	1.2210802	11.731947	-0.036257297	-0.45040804	-0.6073754	-0.6730729	3.7357912	9.042189	Walking_Type
15:12:08.350	1.0989721	1.2210802	11.731947	-0.036257297	-0.45040804	-0.6073754	-0.6730729	3.7357912	9.042189	Walking_Type
15:12:08.374	1.0989721	1.2210802	11.731947	-0.036257297	-0.45040804	-0.6073754	-0.6730729	3.7357912	9.042189	Walking_Type
15:12:08.397	1.0989721	1.2210802	11.731947	-0.036257297	-0.45040804	-0.6073754	-0.6730729	3.7357912	9.042189	Walking_Type
15:12:08.421	1.0989721	1.2210802	11.731947	-0.036257297	-0.45040804	-0.6073754	-0.6730729	3.7357912	9.042189	Walking_Type
15:12:08.444	1.0989721	1.2210802	11.731947	-0.036257297	-0.45040804	-0.6073754	-0.6730729	3.7357912	9.042189	Walking_Type
15:12:08.468	1.0989721	1.2210802	11.731947	-0.036257297	-0.45040804	-0.6073754	-0.6730729	3.7357912	9.042189	Walking_Type
15:12:08.493	-1.2306572	3.2610023	7.9394155	0.12562199	-0.07594766	-0.63547516	-0.5481033	3.716586	9.058528	Walking_Type
15:12:08.516	-1.2306572	3.2610023	7.9394155	0.12562199	-0.07594766	-0.63547516	-0.5481033	3.716586	9.058528	Walking_Type
15:12:08.540	-1.2306572	3.2610023	7.9394155	0.12562199	-0.07594766	-0.63547516	-0.5481033	3.716586	9.058528	Walking_Type
15:12:08.564	-1.2306572	3.2610023	7.9394155	0.12562199	-0.07594766	-0.63547516	-0.5481033	3.716586	9.058528	Walking_Type
15:12:08.587	-1.2306572	3.2610023	7.9394155	0.12562199	-0.07594766	-0.63547516	-0.5481033	3.716586	9.058528	Walking_Type
15:12:08.613	-1.2306572	3.2610023	7.9394155	0.12562199	-0.07594766	-0.63547516	-0.5481033	3.716586	9.058528	Walking_Type
15:12:08.637	-1.2306572	3.2610023	7.9394155	0.12562199	-0.07594766	-0.63547516	-0.5481033	3.716586	9.058528	Walking_Type
15:12:08.660	-0.37350687	4.5275736	7.970541	0.072476715	0.049890585	-0.29522324	-0.64492553	3.8058403	9.014989	Walking_Type
15:12:08.682	-0.37350687	4.5275736	7.970541	0.072476715	0.049890585	-0.29522324	-0.64492553	3.8058403	9.014989	Walking_Type
15:12:08.703	-0.37350687	4.5275736	7.970541	0.072476715	0.049890585	-0.29522324	-0.64492553	3.8058403	9.014989	Walking_Type
15:12:08.725	-0.37350687	4.5275736	7.970541	0.072476715	0.049890585	-0.29522324	-0.64492553	3.8058403	9.014989	Walking_Type
15:12:08.747	-0.37350687	4.5275736	7.970541	0.072476715	0.049890585	-0.29522324	-0.64492553	3.8058403	9.014989	Walking_Type
15:12:08.769	-0.37350687	4.5275736	7.970541	0.072476715	0.049890585	-0.29522324	-0.64492553	3.8058403	9.014989	Walking_Type
15:12:08.802	-0.37350687	4.5275736	7.970541	0.072476715	0.049890585	-0.29522324	-0.64492553	3.8058403	9.014989	Walking_Type
15:12:08.826	-0.37350687	4.5275736	7.970541	0.072476715	0.049890585	-0.29522324	-0.64492553	3.8058403	9.014989	Walking_Type
15:12:08.851	-0.7015225	5.6169686	9.141341	0.21236485	0.15251595	-0.1816023	-0.8053237	4.2597165	8.796399	Walking_Type
15:12:08.875	-0.7015225	5.6169686	9.141341	0.21236485	0.15251595	-0.1816023	-0.8053237	4.2597165	8.796399	Walking_Type
15:12:08.899	-0.7015225	5.6169686	9.141341	0.21236485	0.15251595	-0.1816023	-0.8053237	4.2597165	8.796399	Walking_Type
15:12:08.921	-0.7015225	5.6169686	9.141341	0.21236485	0.15251595	-0.1816023	-0.8053237	4.2597165	8.796399	Walking_Type
15:12:08.945	-0.7015225	5.6169686	9.141341	0.21236485	0.15251595	-0.1816023	-0.8053237	4.2597165	8.796399	Walking_Type
15:12:08.970	-0.7015225	5.6169686	9.141341	0.21236485	0.15251595	-0.1816023	-0.8053237	4.2597165	8.796399	Walking_Type
15:12:08.993	-0.7015225	5.6169686	9.141341	0.21236485	0.15251595	-0.1816023	-0.8053237	4.2597165	8.796399	Walking_Type
15:12:09.017	-0.7015225	5.6169686	9.141341	0.21236485	0.15251595	-0.1816023	-0.8053237	4.2597165	8.796399	Walking_Type
15:12:09.041	-2.2075214	3.2777622	8.27222	0.079807095	0.47016585	0.04991563	-1.563315	4.1302414	8.755999	Walking_Type
15:12:09.063	-2.2075214	3.2777622	8.27222	0.079807095	0.47016585	0.04991563	-1.563315	4.1302414	8.755999	Walking_Type
15:12:09.086	-2.2075214	3.2777622	8.27222	0.079807095	0.47016585	0.04991563	-1.563315	4.1302414	8.755999	Walking_Type
15:12:09.108	-2.2075214	3.2777622	8.27222	0.079807095	0.47016585	0.04991563	-1.563315	4.1302414	8.755999	Walking_Type
15:12:09.132	-2.2075214	3.2777622	8.27222	0.079807095	0.47016585	0.04991563	-1.563315	4.1302414	8.755999	Walking_Type
15:12:09.156	-2.2075214	3.2777622	8.27222	0.079807095	0.47016585	0.04991563	-1.563315	4.1302414	8.755999	Walking_Type
15:12:09.180	-2.2075214	3.2777622	8.27222	0.079807095	0.47016585	0.04991563	-1.563315	4.1302414	8.755999	Walking_Type
15:12:09.204	-0.9433443	3.6584518	6.88354	0.056594223	-0.27264628	-0.17549364	-1.2660913	3.8968127	8.909669	Walking_Type
15:12:09.227	-0.9433443	3.6584518	6.88354	0.056594223	-0.27264628	-0.17549364	-1.2660913	3.8968127	8.909669	Walking_Type
15:12:09.249	-0.9433443	3.6584518	6.88354	0.056594223	-0.27264628	-0.17549364	-1.2660913	3.8968127	8.909669	Walking_Type
15:12:09.273	-0.9433443	3.6584518	6.88354	0.056594223	-0.27264628	-0.17549364	-1.2660913	3.8968127	8.909669	Walking_Type
15:12:09.305	-0.9433443	3.6584518	6.88354	0.056594223	-0.27264628	-0.17549364	-1.2660913	3.8968127	8.909669	Walking_Type
15:12:09.331	-0.9433443	3.6584518	6.88354	0.056594223	-0.27264628	-0.17549364	-1.2660913	3.8968127	8.909669	Walking_Type
15:12:09.354	-0.9433443	3.6584518	6.88354	0.056594223	-0.27264628	-0.17549364	-1.2660913	3.8968127	8.909669	Walking_Type
15:12:09.382	-0.9433443	3.6584518	6.88354	0.037046537	-0.35511306	-0.2976667	-1.2660913	3.8968127	8.909669	Walking_Type
15:12:09.406	-1.2138973	4.642499	8.540379	0.037046537	-0.35511306	-0.2976667	-1.1670818	3.9388957	8.904682	Walking_Type
15:12:09.429	-1.2138973	4.642499	8.540379	0.037046537	-0.35511306	-0.2976667	-1.1670818	3.9388957	8.904682	Walking_Type
15:12:09.455	-1.2138973	4.642499	8.540379	0.037046537	-0.35511306	-0.2976667	-1.1670818	3.9388957	8.904682	Walking_Type
15:12:09.479	-1.2138973	4.642499	8.540379	0.037046537	-0.35511306	-0.2976667	-1.1670818	3.9388957	8.904682	Walking_Type
15:12:09.501	-1.2138973	4.642499	8.540379	0.037046537	-0.35511306	-0.2976667	-1.1670818	3.9388957	8.904682	Walking_Type
15:12:09.525	-1.2138973	4.642499	8.540379	0.037046537	-0.35511306	-0.2976667	-1.1670818	3.9388957	8.904682	Walking_Type
15:12:09.549	-1.2138973	4.642499	8.540379	0.037046537	-0.35511306	-0.2976667	-1.1670818	3.9388957	8.904682	Walking_Type
15:12:09.573	1.0199611	2.4852571	11.47097	-0.35329637	-1.0643276	-0.6055428	-0.38811538	3.8499303	9.010982	Walking_Type
15:12:09.597	1.0199611	2.4852571	11.47097	-0.35329637	-1.0643276	-0.6055428	-0.38811538	3.8499303	9.010982	Walking_Type
15:12:09.620	1.0199611	2.4852571	11.47097	-0.35329637	-1.0643276	-0.6055428	-0.38811538	3.8499303	9.010982	Walking_Type
15:12:09.644	1.0199611	2.4852571	11.47097	-0.35329637	-1.0643276	-0.6055428	-0.38811538	3.8499303	9.010982	Walking_Type
15:12:09.668	1.0199611	2.4852571	11.47097	-0.35329637	-1.0643276	-0.6055428	-0.38811538	3.8499303	9.010982	Walking_Type
15:12:09.693	1.0199611	2.4852571	11.47097	-0.35329637	-1.0643276	-0.6055428	-0.38811538	3.8499303	9.010982	Walking_Type
15:12:09.714	1.0199611	2.4852571	11.47097	-0.35329637	-1.0643276	-0.6055428	-0.38811538	3.8499303	9.010982	Walking_Type
15:12:09.735	1.0199611	2.4852571	11.47097	-0.35329637	-1.0643276	-0.6055428	-0.38811538	3.8499303	9.010982	Walking_Type
15:12:09.756	1.089395	2.5834224	7.676045	0.10301998	-0.6067895	-0.99710745	0.4904048	3.858432	9.002354	Walking_Type
15:12:09.777	1.089395	2.5834224	7.676045	0.10301998	-0.6067895	-0.99710745	0.4904048	3.858432	9.002354	Walking_Type
15:12:09.804	1.089395	2.5834224	7.676045	0.10301998	-0.6067895	-0.99710745	0.4904048	3.858432	9.002354	Walking_Type
15:12:09.826	1.089395	2.5834224	7.676045	0.10301998	-0.6067895	-0.99710745	0.4904048	3.858432	9.002354	Walking_Type
15:12:09.848	1.089395	2.5834224	7.676045	0.10301998	-0.6067895	-0.99710745	0.4904048	3.858432	9.002354	Walking_Type
15:12:09.870	1.089395	2.5834224	7.676045	0.10301998	-0.6067895	-0.99710745	0.4904048	3.858432	9.002354	Walking_Type
15:12:09.894	1.089395	2.5834224	7.676045	0.10301998	-0.6067895	-0.99710745	0.4904048	3.858432	9.002354	Walking_Type
15:12:09.919	1.089395	2.5834224	7.676045	0.10301998	-0.6067895	-0.99710745	0.4904048	3.858432	9.002354	Walking_Type
15:12:09.942	-0.15323359	4.0104103	8.05434	-0.2103539	0.2875172	-0.6916748	0.37138373	3.7278724	9.06286	Walking_Type
15:12:09.966	-0.15323359	4.0104103	8.05434	-0.2103539	0.2875172	-0.6916748	0.37138373	3.7278724	9.06286	Walking_Type
15:12:09.988	-0.15323359	4.0104103	8.05434	-0.2103539	0.2875172	-0.6916748	0.37138373	3.7278724	9.06286	Walking_Type
15:12:10.010	-0.15323359	4.0104103	8.05434	-0.2103539	0.2875172	-0.6916748	0.37138373	3.7278724	9.06286	Walking_Type
15:12:10.033	-0.15323359	4.0104103	8.05434	-0.2103539	0.2875172	-0.6916748	0.37138373	3.7278724	9.06286	Walking_Type
15:12:10.054	-0.15323359	4.0104103	8.05434	-0.2103539	0.2875172	-0.6916748	0.37138373	3.7278724	9.06286	Walking_Type
15:12:10.075	-0.15323359	4.0104103	8.05434	-0.2103539	0.2875172	-0.6916748	0.37138373	3.7278724	9.06286	Walking_Type
15:12:10.097	-0.15323359	4.0104103	8.05434	-0.2103539	0.2875172	-0.6916748	0.37138373	3.7278724	9.06286	Walking_Type
15:12:10.125	-0.8571504	4.4988422	11.681666	-0.16392814	0.2869063	-0.23230411	-0.39089587	3.5527647	9.132111	Walking_Type
15:12:10.146	-0.8571504	4.4988422	11.681666	-0.16392814	0.2869063	-0.23230411	-0.39089587	3.5527647	9.132111	Walking_Type
15:12:10.168	-0.8571504	4.4988422	11.681666	-0.16392814	0.2869063	-0.23230411	-0.39089587	3.5527647	9.132111	Walking_Type
15:12:10.190	-0.8571504	4.4988422	11.681666	-0.16392814	0.2869063	-0.23230411	-0.39089587	3.5527647	9.132111	Walking_Type
15:12:10.214	-0.8571504	4.4988422	11.681666	-0.16392814	0.2869063	-0.23230411	-0.39089587	3.5527647	9.132111	Walking_Type
15:12:10.237	-0.8571504	4.4988422	11.681666	-0.16392814	0.2869063	-0.23230411	-0.39089587	3.5527647	9.132111	Walking_Type
15:12:10.261	-0.8571504	4.4988422	11.681666	-0.16392814	0.2869063	-0.23230411	-0.39089587	3.5527647	9.132111	Walking_Type
15:12:10.281	-2.0159793	2.7031362	7.024802	0.5959882	0.43168136	-0.08936164	-0.8509724	3.4683647	9.133271	Walking_Type
15:12:10.303	-2.0159793	2.7031362	7.024802	0.5959882	0.43168136	-0.08936164	-0.8509724	3.4683647	9.133271	Walking_Type
15:12:10.330	-2.0159793	2.7031362	7.024802	0.5959882	0.43168136	-0.08936164	-0.8509724	3.4683647	9.133271	Walking_Type
15:12:10.352	-2.0159793	2.7031362	7.024802	0.5959882	0.43168136	-0.08936164	-0.8509724	3.4683647	9.133271	Walking_Type
15:12:10.373	-2.0159793	2.7031362	7.024802	0.5959882	0.43168136	-0.08936164	-0.8509724	3.4683647	9.133271	Walking_Type
15:12:10.395	-2.0159793	2.7031362	7.024802	0.5959882	0.43168136	-0.08936164	-0.8509724	3.4683647	9.133271	Walking_Type
15:12:10.419	-2.0159793	2.7031362	7.024802	0.5959882	0.43168136	-0.08936164	-0.8509724	3.4683647	9.133271	Walking_Type
15:12:10.441	-2.0159793	2.7031362	7.024802	0.5959882	0.43168136	-0.08936164	-0.8509724	3.4683647	9.133271	Walking_Type
15:12:10.465	-0.84039044	4.02717	6.6153812	-0.04114422	-0.31113076	-0.09485943	-0.852095	3.7475884	9.022187	Walking_Type
15:12:10.489	-0.84039044	4.02717	6.6153812	-0.04114422	-0.31113076	-0.09485943	-0.852095	3.7475884	9.022187	Walking_Type
15:12:10.513	-0.84039044	4.02717	6.6153812	-0.04114422	-0.31113076	-0.09485943	-0.852095	3.7475884	9.022187	Walking_Type
15:12:10.534	-0.84039044	4.02717	6.6153812	-0.04114422	-0.31113076	-0.09485943	-0.852095	3.7475884	9.022187	Walking_Type
15:12:10.556	-0.84039044	4.02717	6.6153812	-0.04114422	-0.31113076	-0.09485943	-0.852095	3.7475884	9.022187	Walking_Type
15:12:10.578	-0.84039044	4.02717	6.6153812	-0.04114422	-0.31113076	-0.09485943	-0.852095	3.7475884	9.022187	Walking_Type
15:12:10.600	-0.84039044	4.02717	6.6153812	-0.04114422	-0.31113076	-0.09485943	-0.852095	3.7475884	9.022187	Walking_Type
15:12:10.621	-0.84039044	4.02717	6.6153812	-0.04114422	-0.31113076	-0.09485943	-0.852095	3.7475884	9.022187	Walking_Type
15:12:10.642	-0.32083282	4.3192716	8.940222	-0.042976815	-0.25370944	-0.11013106	-0.40679532	3.7411585	9.055861	Walking_Type
15:12:10.663	-0.32083282	4.3192716	8.940222	-0.042976815	-0.25370944	-0.11013106	-0.40679532	3.7411585	9.055861	Walking_Type
15:12:10.691	-0.32083282	4.3192716	8.940222	-0.042976815	-0.25370944	-0.11013106	-0.40679532	3.7411585	9.055861	Walking_Type
15:12:10.720	-0.32083282	4.3192716	8.940222	-0.042976815	-0.25370944	-0.11013106	-0.40679532	3.7411585	9.055861	Walking_Type
15:12:10.740	-0.32083282	4.3192716	8.940222	-0.042976815	-0.25370944	-0.11013106	-0.40679532	3.7411585	9.055861	Walking_Type
15:12:10.762	-0.32083282	4.3192716	8.940222	-0.042976815	-0.25370944	-0.11013106	-0.40679532	3.7411585	9.055861	Walking_Type
15:12:10.785	-0.32083282	4.3192716	8.940222	-0.042976815	-0.25370944	-0.11013106	-0.40679532	3.7411585	9.055861	Walking_Type
[truncated: 3,131 more rows]
