# Supplementary material for: Real-time Smartphone Activity Classification Using Inertial Sensors—Recognition of Scrolling, Typing, and Watching Videos While Sitting or Walking
Source: Sensors (Basel). 2020 Jan 24;20(3):655. doi: 10.3390/s20030655 (PMC7038357; doi:10.3390/s20030655)
Supplement: Supplementary file 1 [file sensors-20-00655-s001.zip › sensors-668083-supplementary/5Hz_data/8765/E4/TEMP.csv]

1568084460.000000
4.000000
26.87
26.87
26.87
26.87
26.87
26.87
26.87
26.87
27.61
27.61
27.61
27.61
27.57
27.57
27.57
27.57
27.17
27.17
27.17
27.17
24.35
24.35
24.35
24.35
26.47
26.47
26.47
26.47
27.07
27.07
27.07
27.07
29.09
29.09
29.09
29.09
30.03
30.03
30.03
30.03
30.35
30.35
30.35
30.35
30.49
30.49
30.49
30.49
30.49
30.49
30.49
30.49
30.53
30.53
30.53
30.53
30.53
30.53
30.53
30.53
30.49
30.49
30.49
30.49
30.51
30.51
30.51
30.51
30.53
30.53
30.53
30.53
30.57
30.57
30.57
30.57
30.55
30.55
30.55
30.55
30.59
30.59
30.59
30.59
30.59
30.59
30.59
30.59
30.61
30.61
30.61
30.61
30.61
30.61
30.61
30.61
30.63
30.63
30.63
30.63
30.65
30.65
30.65
30.65
30.67
30.67
30.67
30.67
30.69
30.69
30.69
30.69
30.71
30.71
30.71
30.71
30.73
30.73
30.73
30.73
30.73
30.73
30.73
30.73
30.75
30.75
30.75
30.75
30.77
30.77
30.77
30.77
30.79
30.79
30.79
30.79
30.81
30.81
30.81
30.81
30.81
30.81
30.81
30.81
30.83
30.83
30.83
30.83
30.83
30.83
30.83
30.83
30.87
30.87
30.87
30.87
30.87
30.87
30.87
30.87
30.87
30.87
30.87
30.87
30.89
30.89
30.89
30.89
30.89
30.89
30.89
30.89
30.89
30.89
30.89
30.89
30.91
30.91
30.91
30.91
30.93
30.93
30.93
30.93
30.93
30.93
30.93
30.93
30.93
30.93
30.93
30.93
30.93
30.93
30.93
30.93
30.97
30.97
30.97
30.97
30.93
30.93
30.93
30.93
30.97
30.97
30.97
30.97
30.97
30.97
30.97
30.97
30.97
30.97
30.97
30.97
30.97
30.97
30.97
30.97
30.97
30.97
30.97
30.97
30.99
30.99
30.99
30.99
31.01
31.01
31.01
31.01
31.01
31.01
31.01
31.01
31.01
31.01
31.01
31.01
31.03
31.03
31.03
31.03
31.01
31.01
31.01
31.01
31.03
31.03
31.03
31.03
31.03
31.03
31.03
31.03
31.05
31.05
31.05
31.05
31.03
31.03
31.03
31.03
31.05
31.05
31.05
31.05
31.03
31.03
31.03
31.03
31.05
31.05
31.05
31.05
31.03
31.03
31.03
31.03
31.05
31.05
31.05
31.05
31.03
31.03
31.03
31.03
31.03
31.03
31.03
31.03
31.05
31.05
31.05
31.05
31.07
31.07
31.07
31.07
31.09
31.09
31.09
31.09
31.07
31.07
31.07
31.07
31.07
31.07
31.07
31.07
31.07
31.07
31.07
31.07
31.09
31.09
31.09
31.09
31.09
31.09
31.09
31.09
31.13
31.13
31.13
31.13
31.11
31.11
31.11
31.11
31.13
31.13
31.13
31.13
31.13
31.13
31.13
31.13
31.13
31.13
31.13
31.13
31.11
31.11
31.11
31.11
31.13
31.13
31.13
31.13
31.11
31.11
31.11
31.11
31.15
31.15
31.15
31.15
31.15
31.15
31.15
31.15
31.15
31.15
31.15
31.15
31.15
31.15
31.15
31.15
31.17
31.17
31.17
31.17
31.17
31.17
31.17
31.17
31.19
31.19
31.19
31.19
31.19
31.19
31.19
31.19
31.19
31.19
31.19
31.19
31.19
31.19
31.19
31.19
31.19
31.19
31.19
31.19
31.23
31.23
31.23
31.23
31.21
31.21
31.21
31.21
31.21
31.21
31.21
31.21
31.21
31.21
31.21
31.21
31.23
31.23
31.23
31.23
31.21
31.21
31.21
31.21
31.25
31.25
31.25
31.25
31.23
31.23
31.23
31.23
31.25
31.25
31.25
31.25
31.23
31.23
31.23
31.23
31.23
31.23
31.23
31.23
31.25
31.25
31.25
31.25
31.23
31.23
31.23
31.23
31.25
31.25
31.25
31.25
31.25
31.25
31.25
31.25
31.25
31.25
31.25
31.25
31.23
31.23
31.23
31.23
31.25
31.25
31.25
31.25
31.25
31.25
31.25
31.25
31.25
31.25
31.25
31.25
31.25
31.25
31.25
31.25
31.27
31.27
31.27
31.27
31.27
31.27
31.27
31.27
31.25
31.25
31.25
31.25
31.27
31.27
31.27
31.27
31.27
31.27
31.27
31.27
31.27
31.27
31.27
31.27
31.27
31.27
31.27
31.27
31.27
31.27
31.27
31.27
31.29
31.29
31.29
31.29
31.29
31.29
31.29
31.29
31.31
31.31
31.31
31.31
31.29
31.29
31.29
31.29
31.31
31.31
31.31
31.31
31.29
31.29
31.29
31.29
31.31
31.31
31.31
31.31
31.31
31.31
31.31
31.31
31.31
31.31
31.31
31.31
31.31
31.31
31.31
31.31
31.33
31.33
31.33
31.33
31.29
31.29
31.29
31.29
31.31
31.31
31.31
31.31
31.33
31.33
31.33
31.33
31.31
31.31
31.31
31.31
31.31
31.31
31.31
31.31
31.31
31.31
31.31
31.31
31.31
31.31
31.31
31.31
31.33
31.33
31.33
31.33
31.33
31.33
31.33
31.33
31.31
31.31
31.31
31.31
31.31
31.31
31.31
31.31
31.31
31.31
31.31
31.31
31.35
31.35
31.35
31.35
31.31
31.31
31.31
31.31
31.35
31.35
31.35
31.35
31.31
31.31
31.31
31.31
31.33
31.33
31.33
31.33
31.33
31.33
31.33
31.33
31.33
31.33
31.33
31.33
31.33
31.33
31.33
31.33
31.33
31.33
31.33
31.33
31.33
31.33
31.33
31.33
31.33
31.33
31.33
31.33
31.33
31.33
31.33
31.33
31.33
31.33
31.33
31.33
31.35
31.35
31.35
31.35
31.35
31.35
31.35
31.35
31.33
31.33
31.33
31.33
31.35
31.35
31.35
31.35
31.35
31.35
31.35
31.35
31.35
31.35
31.35
31.35
31.35
31.35
31.35
31.35
31.37
31.37
31.37
31.37
31.33
31.33
31.33
31.33
31.35
31.35
31.35
31.35
31.33
31.33
31.33
31.33
31.33
31.33
31.33
31.33
31.35
31.35
31.35
31.35
31.37
31.37
31.37
31.37
31.37
31.37
31.37
31.37
31.35
31.35
31.35
31.35
31.35
31.35
31.35
31.35
31.33
31.33
31.33
31.33
31.33
31.33
31.33
31.33
31.33
31.33
31.33
31.33
31.35
31.35
31.35
31.35
31.37
31.37
31.37
31.37
31.35
31.35
31.35
31.35
31.37
31.37
31.37
31.37
31.37
31.37
31.37
31.37
31.37
31.37
31.37
31.37
31.35
31.35
31.35
31.35
31.37
31.37
31.37
31.37
31.39
31.39
31.39
31.39
31.37
31.37
31.37
31.37
31.35
31.35
31.35
31.35
31.39
31.39
31.39
31.39
31.37
31.37
31.37
31.37
31.39
31.39
31.39
31.39
31.37
31.37
31.37
31.37
31.37
31.37
31.37
31.37
31.41
31.41
31.41
31.41
31.39
31.39
31.39
31.39
31.37
31.37
31.37
31.37
31.37
31.37
31.37
31.37
31.39
31.39
31.39
31.39
31.39
31.39
31.39
31.39
31.37
31.37
31.37
31.37
31.39
31.39
31.39
31.39
31.37
31.37
31.37
31.37
31.39
31.39
31.39
31.39
31.39
31.39
31.39
31.39
31.37
31.37
31.37
31.37
31.39
31.39
31.39
31.39
31.39
31.39
31.39
31.39
31.39
31.39
31.39
31.39
31.39
31.39
31.39
31.39
31.41
31.41
31.41
31.41
31.39
31.39
31.39
31.39
31.39
31.39
31.39
31.39
31.39
31.39
31.39
31.39
31.39
31.39
31.39
31.39
31.39
31.39
31.39
31.39
31.43
31.43
31.43
31.43
31.39
31.39
31.39
31.39
31.39
31.39
31.39
31.39
31.41
31.41
31.41
31.41
31.43
31.43
31.43
31.43
31.43
31.43
31.43
31.43
31.43
31.43
31.43
31.43
31.43
31.43
31.43
31.43
31.41
31.41
31.41
31.41
31.41
31.41
31.41
31.41
31.43
31.43
31.43
31.43
31.43
31.43
31.43
31.43
31.41
31.41
31.41
31.41
31.45
31.45
31.45
31.45
31.43
31.43
31.43
31.43
31.41
31.41
31.41
31.41
31.43
31.43
31.43
31.43
31.43
31.43
31.43
31.43
31.43
31.43
31.43
31.43
31.41
31.41
31.41
31.41
31.43
31.43
31.43
31.43
31.47
31.47
31.47
31.47
31.43
31.43
31.43
31.43
31.45
31.45
31.45
31.45
31.45
31.45
31.45
31.45
31.45
31.45
31.45
31.45
31.45
31.45
31.45
31.45
31.47
31.47
31.47
31.47
31.45
31.45
31.45
31.45
31.43
31.43
31.43
31.43
31.45
31.45
31.45
31.45
31.47
31.47
31.47
31.47
31.43
31.43
31.43
31.43
31.47
31.47
31.47
31.47
31.47
31.47
31.47
31.47
31.47
31.47
31.47
31.47
31.47
31.47
31.47
31.47
31.45
31.45
31.45
31.45
31.47
31.47
31.47
31.47
31.47
31.47
31.47
31.47
31.45
31.45
31.45
31.45
31.47
31.47
31.47
31.47
31.47
31.47
31.47
31.47
31.45
31.45
31.45
31.45
31.49
31.49
31.49
31.49
31.45
31.45
31.45
31.45
31.49
31.49
31.49
31.49
31.47
31.47
31.47
31.47
31.49
31.49
31.49
31.49
31.49
31.49
31.49
31.49
31.47
31.47
31.47
31.47
31.47
31.47
31.47
31.47
31.47
31.47
31.47
31.47
31.47
31.47
31.47
31.47
31.49
31.49
31.49
31.49
31.47
31.47
31.47
31.47
31.49
31.49
31.49
31.49
31.51
31.51
31.51
31.51
31.51
31.51
31.51
31.51
31.49
31.49
31.49
31.49
31.51
31.51
31.51
31.51
31.51
31.51
31.51
31.51
31.51
31.51
31.51
31.51
31.51
31.51
31.51
31.51
31.51
31.51
31.51
31.51
31.51
31.51
31.51
31.51
31.51
31.51
31.51
31.51
31.51
31.51
31.51
31.51
31.53
31.53
31.53
31.53
31.51
31.51
31.51
31.51
31.49
31.49
31.49
31.49
31.49
31.49
31.49
31.49
31.51
31.51
31.51
31.51
31.51
31.51
31.51
31.51
31.51
31.51
31.51
31.51
31.51
31.51
31.51
31.51
31.51
31.51
31.51
31.51
31.51
31.51
31.51
31.51
31.47
31.47
31.47
31.47
31.51
31.51
31.51
31.51
31.51
31.51
31.51
31.51
31.51
31.51
31.51
31.51
31.51
31.51
31.51
31.51
31.47
31.47
31.47
31.47
31.49
31.49
31.49
31.49
31.49
31.49
31.49
31.49
31.49
31.49
31.49
31.49
31.51
31.51
31.51
31.51
31.51
31.51
31.51
31.51
31.51
31.51
31.51
31.51
31.51
31.51
31.51
31.51
31.49
31.49
31.49
31.49
31.49
31.49
31.49
31.49
31.51
31.51
31.51
31.51
31.51
31.51
31.51
31.51
31.51
31.51
31.51
31.51
31.49
31.49
31.49
31.49
31.51
31.51
31.51
31.51
31.49
31.49
31.49
31.49
31.49
31.49
31.49
31.49
31.49
31.49
31.49
31.49
31.51
31.51
31.51
31.51
31.51
31.51
31.51
31.51
31.51
31.51
31.51
31.51
31.49
31.49
31.49
31.49
31.49
31.49
31.49
31.49
31.49
31.49
31.49
31.49
31.49
31.49
31.49
31.49
31.49
31.49
31.49
31.49
31.49
31.49
31.49
31.49
31.51
31.51
31.51
31.51
31.51
31.51
31.51
31.51
31.49
31.49
31.49
31.49
31.49
31.49
31.49
31.49
31.49
31.49
31.49
31.49
31.47
31.47
31.47
31.47
31.51
31.51
31.51
31.51
31.49
31.49
31.49
31.49
31.49
31.49
31.49
31.49
31.47
31.47
31.47
31.47
31.49
31.49
31.49
31.49
31.51
31.51
31.51
31.51
31.49
31.49
31.49
31.49
31.47
31.47
31.47
31.47
31.49
31.49
31.49
31.49
31.47
31.47
31.47
31.47
31.49
31.49
31.49
31.49
31.47
31.47
31.47
31.47
31.47
31.47
31.47
31.47
31.49
31.49
31.49
31.49
31.47
31.47
31.47
31.47
31.47
31.47
31.47
31.47
31.47
31.47
31.47
31.47
31.49
31.49
31.49
31.49
31.47
31.47
31.47
31.47
31.47
31.47
31.47
31.47
31.47
31.47
31.47
31.47
31.45
31.45
31.45
31.45
31.47
31.47
31.47
31.47
31.47
31.47
31.47
31.47
31.47
31.47
31.47
31.47
31.47
31.47
31.47
31.47
31.45
31.45
31.45
31.45
31.49
31.49
31.49
31.49
31.45
31.45
31.45
31.45
31.47
31.47
31.47
31.47
31.45
31.45
31.45
31.45
31.45
31.45
31.45
31.45
31.47
31.47
31.47
31.47
31.47
31.47
31.47
31.47
31.47
31.47
31.47
31.47
31.45
31.45
31.45
31.45
31.49
31.49
31.49
31.49
31.49
31.49
31.49
31.49
31.49
31.49
31.49
31.49
31.49
31.49
31.49
31.49
31.49
31.49
31.49
31.49
31.49
31.49
31.49
31.49
31.47
31.47
31.47
31.47
31.47
31.47
31.47
31.47
31.49
31.49
31.49
31.49
31.49
31.49
31.49
31.49
31.47
31.47
31.47
31.47
31.47
31.47
31.47
31.47
31.47
31.47
31.47
31.47
31.49
31.49
31.49
31.49
31.49
31.49
31.49
31.49
31.49
31.49
31.49
31.49
31.49
31.49
31.49
31.49
31.49
31.49
31.49
31.49
31.49
31.49
31.49
31.49
31.49
31.49
31.49
31.49
31.47
31.47
31.47
31.47
31.49
31.49
31.49
31.49
31.47
31.47
31.47
31.47
31.47
31.47
31.47
31.47
31.49
31.49
31.49
31.49
31.49
31.49
31.49
31.49
31.49
31.49
31.49
31.49
31.47
31.47
31.47
31.47
31.49
31.49
31.49
31.49
31.49
31.49
31.49
31.49
31.47
31.47
31.47
31.47
31.51
31.51
31.51
31.51
31.47
31.47
31.47
31.47
31.49
31.49
31.49
31.49
31.49
31.49
31.49
31.49
31.49
31.49
31.49
31.49
31.51
31.51
31.51
31.51
31.47
31.47
31.47
31.47
31.49
31.49
31.49
31.49
31.47
31.47
31.47
31.47
31.47
31.47
31.47
31.47
31.49
31.49
31.49
31.49
31.47
31.47
31.47
31.47
31.47
31.47
31.47
31.47
31.47
31.47
31.47
31.47
31.47
31.47
31.47
31.47
31.47
31.47
31.47
31.47
31.47
31.47
31.47
31.47
31.47
31.47
31.47
31.47
31.47
31.47
31.47
31.47
31.47
31.47
31.47
31.47
31.47
31.47
31.47
31.47
31.47
31.47
31.47
31.47
31.49
31.49
31.49
31.49
31.49
31.49
31.49
31.49
31.49
31.49
31.49
31.49
31.51
31.51
31.51
31.51
31.49
31.49
31.49
31.49
31.47
31.47
31.47
31.47
31.47
31.47
31.47
31.47
31.51
31.51
31.51
31.51
31.49
31.49
31.49
31.49
31.47
31.47
31.47
31.47
31.47
31.47
31.47
31.47
31.47
31.47
31.47
31.47
31.47
31.47
31.47
31.47
31.47
31.47
31.47
31.47
31.47
31.47
31.47
31.47
31.47
31.47
31.47
31.47
31.47
31.47
31.47
31.47
31.49
31.49
31.49
31.49
31.47
31.47
31.47
31.47
31.49
31.49
31.49
31.49
31.47
31.47
31.47
31.47
31.49
31.49
31.49
31.49
31.45
31.45
31.45
31.45
31.49
31.49
31.49
31.49
31.47
31.47
31.47
31.47
31.47
31.47
31.47
31.47
31.47
31.47
31.47
31.47
31.47
31.47
31.47
31.47
31.47
31.47
31.47
31.47
31.47
31.47
31.47
31.47
31.47
31.47
31.47
31.47
31.47
31.47
31.47
31.47
31.45
31.45
31.45
31.45
31.47
31.47
31.47
31.47
31.47
31.47
31.47
31.47
31.47
31.47
31.47
31.47
31.45
31.45
31.45
31.45
31.47
31.47
31.47
31.47
31.49
31.49
31.49
31.49
31.45
31.45
31.45
31.45
31.45
31.45
31.45
31.45
31.45
31.45
31.45
31.45
31.47
31.47
31.47
31.47
31.45
31.45
31.45
31.45
31.47
31.47
31.47
31.47
31.47
31.47
31.47
31.47
31.47
31.47
31.47
31.47
31.45
31.45
31.45
31.45
31.43
31.43
31.43
31.43
31.43
31.43
31.43
31.43
31.45
31.45
31.45
31.45
31.43
31.43
31.43
31.43
31.45
31.45
31.45
31.45
31.43
31.43
31.43
31.43
31.45
31.45
31.45
31.45
31.43
31.43
31.43
31.43
31.45
31.45
31.45
31.45
31.45
31.45
31.45
31.45
31.43
31.43
31.43
31.43
31.43
31.43
31.43
31.43
31.43
31.43
31.43
31.43
31.43
31.43
31.43
31.43
31.43
31.43
31.43
31.43
31.43
31.43
31.43
31.43
31.43
31.43
31.43
31.43
31.43
31.43
31.43
31.43
31.43
31.43
31.43
31.43
31.41
31.41
31.41
31.41
31.41
31.41
31.41
31.41
31.43
31.43
31.43
31.43
31.41
31.41
31.41
31.41
31.43
31.43
[truncated: 6,914 more rows]
