# Supplementary material for: Real-time Smartphone Activity Classification Using Inertial Sensors—Recognition of Scrolling, Typing, and Watching Videos While Sitting or Walking
Source: Sensors (Basel). 2020 Jan 24;20(3):655. doi: 10.3390/s20030655 (PMC7038357; doi:10.3390/s20030655)
Supplement: Supplementary file 1 [file sensors-20-00655-s001.zip › sensors-668083-supplementary/5Hz_data/8765/E4/HR.csv]

1568084470.000000
1.000000
51.00
51.50
75.33
87.50
81.60
84.33
86.14
87.62
87.56
86.60
85.73
85.00
84.23
83.64
83.33
83.00
82.76
82.17
81.37
80.65
80.00
79.41
78.91
78.42
77.96
77.62
77.30
77.07
76.79
76.57
76.23
76.03
76.00
75.91
75.74
75.69
75.73
75.82
76.38
76.90
77.39
77.83
78.23
78.82
79.38
79.91
80.45
80.96
81.45
81.94
82.41
82.87
83.28
83.69
84.05
84.39
84.72
85.02
85.29
85.53
86.35
87.13
86.67
86.15
86.72
86.60
86.35
86.05
85.92
85.95
86.00
86.00
86.03
85.98
85.92
85.82
85.70
85.75
85.88
86.02
86.12
86.25
86.37
86.60
86.82
87.03
87.30
87.72
88.18
88.65
89.20
89.70
90.12
90.57
91.07
91.50
91.87
92.20
92.20
92.20
92.22
92.25
92.33
92.28
92.27
92.27
92.27
92.27
92.27
92.25
92.23
92.22
92.25
92.30
92.37
92.43
92.50
92.58
92.65
92.73
92.82
92.90
93.05
93.25
93.47
93.70
94.10
94.52
94.95
95.37
95.78
96.25
96.72
97.20
97.63
98.12
98.63
99.10
99.57
99.93
100.37
100.78
101.22
101.53
102.05
102.50
102.88
103.07
103.22
103.35
103.45
103.53
103.62
103.70
103.78
103.87
103.97
104.07
104.17
104.28
104.40
104.52
104.60
104.68
104.73
104.78
104.82
104.87
104.92
104.98
105.05
105.12
105.13
105.13
105.12
105.10
105.07
105.03
105.02
104.98
104.93
104.87
104.77
104.62
104.43
104.22
103.98
103.75
103.53
103.33
103.17
103.02
102.87
102.75
102.67
102.58
102.48
102.38
102.28
102.28
102.30
102.35
102.37
102.40
102.27
102.17
102.10
102.07
102.05
102.00
101.97
101.90
101.80
101.70
101.52
101.40
101.27
101.13
101.02
100.95
100.88
100.82
100.77
100.68
100.57
100.45
100.25
100.03
99.82
99.57
99.32
99.05
98.80
98.55
98.30
98.07
97.83
97.60
97.37
97.15
96.95
96.78
96.65
96.55
96.48
96.45
96.42
96.42
96.42
96.40
96.38
96.33
96.25
96.18
96.10
96.02
95.93
95.93
95.93
95.93
95.90
95.82
95.75
95.68
95.60
95.53
95.45
95.35
95.25
95.17
95.08
95.02
94.97
94.92
94.95
94.92
94.90
94.88
94.87
94.82
94.77
94.72
94.67
94.63
94.63
94.60
94.67
94.72
94.78
94.87
94.95
95.05
95.15
95.25
95.35
95.45
95.55
95.65
95.78
95.92
96.07
96.22
96.37
96.52
96.65
96.77
96.85
96.92
96.97
97.03
97.07
97.13
97.23
97.33
97.42
97.50
97.57
97.55
97.53
97.53
97.52
97.52
97.52
97.52
97.52
97.50
97.47
97.43
97.38
97.35
97.30
97.27
97.25
97.23
97.22
97.22
97.22
97.22
97.22
97.17
97.12
97.03
96.92
96.77
96.60
96.45
96.27
96.12
95.95
95.73
95.55
95.38
95.22
95.05
94.90
94.77
94.58
94.42
94.23
94.03
93.83
93.68
93.57
93.43
93.30
93.18
93.10
93.02
92.95
92.88
92.83
92.78
92.73
92.70
92.68
92.67
92.60
92.52
92.42
92.30
92.18
92.03
91.87
91.72
91.58
91.47
91.38
91.38
91.40
91.42
91.47
91.50
91.53
91.55
91.57
91.57
91.57
91.58
91.62
91.70
91.78
91.90
92.02
92.15
92.28
92.40
92.52
92.60
92.70
92.87
93.03
93.18
93.35
93.52
93.72
93.90
94.08
94.25
94.40
94.57
94.73
94.85
94.92
95.00
95.10
95.20
95.30
95.42
95.52
95.60
95.67
95.73
95.80
95.83
95.87
95.90
95.97
96.05
96.13
96.22
96.28
96.37
96.47
96.55
96.62
96.67
96.68
96.62
96.57
96.52
96.45
96.40
96.35
96.33
96.32
96.30
96.28
96.25
96.18
96.12
96.03
95.97
95.93
95.93
95.95
95.98
96.02
96.08
96.15
96.18
96.17
96.15
96.13
96.12
96.07
95.97
95.97
95.98
96.02
96.07
96.10
96.15
96.23
96.32
96.38
96.45
96.50
96.53
96.48
96.40
96.32
96.18
96.05
95.93
95.82
95.72
95.68
95.65
95.63
95.63
95.65
95.67
95.68
95.70
95.70
95.70
95.72
95.73
95.73
95.72
95.70
95.68
95.67
95.65
95.65
95.67
95.68
95.70
95.73
95.73
95.73
95.70
95.67
95.63
95.57
95.50
95.45
95.38
95.30
95.22
95.15
95.08
95.02
94.95
94.83
94.77
94.65
94.52
94.38
94.22
94.07
93.90
93.73
93.62
93.53
93.47
93.43
93.42
93.48
93.57
93.65
93.73
93.82
93.90
93.97
94.02
94.00
93.98
93.97
93.92
93.87
93.83
93.80
93.78
93.80
93.83
93.88
93.95
94.00
94.07
94.13
94.20
94.25
94.28
94.30
94.28
94.27
94.27
94.25
94.25
94.25
94.30
94.35
94.42
94.50
94.58
94.65
94.65
94.65
94.67
94.70
94.68
94.63
94.57
94.55
94.53
94.53
94.53
94.65
94.72
94.75
94.88
95.00
95.08
95.15
95.20
95.22
95.20
95.15
95.13
95.12
95.13
95.15
95.17
95.22
95.27
95.35
95.43
95.52
95.63
95.73
95.82
95.90
95.95
95.97
95.95
95.93
95.92
95.92
95.93
95.98
96.02
96.07
96.12
96.17
96.22
96.27
96.28
96.32
96.35
96.40
96.43
96.43
96.38
96.37
96.32
96.25
96.22
96.20
96.22
96.23
96.33
96.47
96.62
96.77
96.92
97.03
97.17
97.20
97.30
97.40
97.40
97.38
97.32
97.22
97.12
97.05
97.00
96.95
96.87
96.77
96.65
96.55
96.45
96.33
96.23
96.10
95.97
95.85
95.70
95.55
95.38
95.23
95.12
95.03
94.97
94.90
94.83
94.85
94.87
94.88
94.85
94.82
94.78
94.75
94.75
94.87
94.95
95.05
95.13
95.20
95.27
95.35
95.45
95.52
95.60
95.70
95.78
95.85
95.87
95.83
95.73
95.62
95.48
95.33
95.18
95.07
95.00
94.95
94.88
94.85
94.83
94.93
95.03
95.17
95.22
95.25
95.25
95.25
95.27
95.28
95.32
95.33
95.35
95.38
95.45
95.55
95.65
95.80
95.95
96.12
96.32
96.52
96.72
96.88
97.07
97.23
97.37
97.40
97.38
97.32
97.32
97.30
97.28
97.27
97.23
97.13
97.10
97.05
97.03
97.02
97.00
97.00
97.02
97.05
97.10
97.17
97.28
97.38
97.50
97.63
97.78
97.92
98.05
98.22
98.37
98.50
98.57
98.63
98.73
98.83
98.92
98.90
98.92
98.92
98.97
99.02
99.08
99.18
99.30
99.43
99.57
99.70
99.83
99.95
100.00
100.03
100.07
100.05
100.05
100.05
100.05
100.07
100.08
100.13
100.17
100.18
100.22
100.27
100.30
100.33
100.35
100.37
100.37
100.35
100.35
100.30
100.22
100.15
100.10
100.05
99.98
99.92
99.83
99.75
99.70
99.65
99.60
99.57
99.53
99.50
99.45
99.40
99.35
99.28
99.25
99.27
99.28
99.27
99.23
99.18
99.12
99.05
98.97
98.90
98.87
98.82
98.77
98.70
98.63
98.57
98.48
98.42
98.32
98.22
98.10
98.00
97.90
97.78
97.68
97.60
97.52
97.45
97.40
97.33
97.27
97.22
97.17
97.12
97.13
97.17
97.22
97.28
97.37
97.47
97.53
97.58
97.63
97.65
97.67
97.72
97.78
97.85
97.92
97.95
98.02
98.08
98.12
98.13
98.15
98.17
98.22
98.30
98.42
98.40
98.38
98.33
98.28
98.23
98.17
98.08
98.07
98.03
98.03
98.02
98.00
98.08
98.17
98.27
98.35
98.42
98.52
98.60
98.72
98.87
99.05
99.23
99.40
99.55
99.68
99.68
99.70
99.67
99.60
99.53
99.47
99.40
99.32
99.17
99.02
98.85
98.73
98.63
98.57
98.52
98.48
98.48
98.50
98.52
98.48
98.42
98.33
98.25
98.20
98.08
97.93
97.78
97.67
97.55
97.45
97.33
97.27
97.18
97.03
97.00
96.90
96.80
96.68
96.53
96.37
96.22
96.03
95.88
95.75
95.63
95.53
95.42
95.32
95.22
95.10
95.00
94.88
94.78
94.70
94.58
94.45
94.30
94.18
94.10
94.02
94.03
94.02
94.00
94.02
94.05
94.08
94.10
94.13
94.27
94.38
94.48
94.53
94.57
94.57
94.58
94.60
94.60
94.62
94.65
94.72
94.77
94.83
94.87
94.83
94.92
94.97
95.02
95.05
95.10
95.15
95.30
95.38
95.42
95.48
95.55
95.67
95.77
95.80
95.85
95.95
96.05
96.13
96.20
96.25
96.27
96.22
96.08
95.93
95.77
95.58
95.33
95.08
94.82
94.53
94.25
93.97
93.70
93.42
93.12
92.82
92.53
92.25
91.97
91.65
91.33
91.03
90.75
90.48
90.20
89.90
89.65
89.40
89.13
88.85
88.53
88.18
87.82
87.43
87.07
86.68
86.33
85.97
85.60
85.27
84.92
84.60
84.28
84.00
83.73
83.50
83.25
83.03
82.85
82.67
82.47
82.25
82.03
81.87
81.70
81.50
81.30
81.10
80.90
80.68
80.50
80.37
80.27
80.17
80.08
80.05
80.08
80.13
80.18
80.25
80.32
80.38
80.43
80.48
80.52
80.55
80.58
80.60
80.62
80.63
80.62
80.58
80.55
80.50
80.45
80.42
80.38
80.37
80.37
80.38
80.40
80.45
80.50
80.55
80.60
80.62
80.62
80.62
80.63
80.65
80.68
80.68
80.68
80.67
80.65
80.58
80.45
80.30
80.17
80.05
79.97
79.90
79.87
79.87
79.88
79.93
79.98
80.03
80.08
80.13
80.18
80.20
80.20
80.23
80.22
80.18
80.13
80.07
80.00
79.93
79.87
79.83
79.78
79.73
79.72
79.68
79.65
79.62
79.58
79.53
79.55
79.55
79.52
79.47
79.42
79.35
79.27
79.18
79.08
78.98
78.88
78.80
78.73
78.67
78.58
78.53
78.47
78.40
78.33
78.28
78.22
78.17
78.12
78.08
78.03
78.00
77.98
77.97
77.95
77.93
77.92
77.92
77.90
77.88
77.87
77.83
77.80
77.78
77.77
77.75
77.73
77.75
77.75
77.73
77.75
77.77
77.80
77.82
77.85
77.85
77.87
77.85
77.80
77.75
77.72
77.70
77.70
77.73
77.78
77.87
77.90
77.95
78.03
78.13
78.23
78.33
78.43
78.53
78.65
78.77
78.87
78.95
79.03
79.12
79.20
79.27
79.37
79.47
79.58
79.70
79.82
79.93
80.05
80.15
80.25
80.33
80.40
80.47
80.50
80.52
80.52
80.50
80.48
80.45
80.42
80.38
80.33
80.25
80.15
80.05
79.95
79.83
79.72
79.63
79.57
79.53
79.50
79.52
79.62
79.70
79.75
79.82
79.92
80.02
80.05
80.18
80.18
80.15
80.23
80.30
80.38
80.48
80.57
80.53
80.47
80.42
80.35
80.27
80.17
80.07
79.97
79.87
79.77
79.67
79.57
79.48
79.38
79.28
79.18
79.07
78.95
78.82
78.68
78.57
78.45
78.33
78.23
78.13
78.08
78.02
77.95
77.88
77.82
77.77
77.72
77.65
77.60
77.58
77.58
77.58
77.58
77.60
77.63
77.63
77.63
77.60
77.57
77.50
77.33
77.20
77.07
76.95
76.85
76.75
76.68
76.52
76.47
76.43
76.30
76.20
76.10
76.02
75.97
76.03
76.12
76.17
76.22
76.27
76.32
76.37
76.42
76.47
76.50
76.53
76.57
76.58
76.60
76.60
76.57
76.53
76.48
76.43
76.38
76.32
76.23
76.15
76.07
75.98
75.87
75.78
75.72
75.65
75.58
75.53
75.48
75.45
75.42
75.38
75.35
75.32
75.28
75.25
75.22
75.20
75.18
75.17
75.15
75.13
75.12
75.10
75.10
75.10
75.08
75.07
75.05
75.03
75.02
75.00
74.93
74.83
74.72
74.57
74.38
74.20
74.02
73.88
73.77
73.62
73.47
73.32
73.20
73.08
73.02
72.93
72.87
72.87
72.88
72.95
73.03
73.12
73.22
73.30
73.38
73.45
73.52
73.60
73.67
73.77
73.88
73.98
74.08
74.17
74.23
74.27
74.28
74.28
74.28
74.28
74.30
74.32
74.33
74.37
74.38
74.40
74.42
74.42
74.42
74.42
74.43
74.45
74.47
74.48
74.52
74.55
74.58
74.62
74.65
74.67
74.70
74.73
74.77
74.82
74.88
74.97
75.07
75.15
75.23
75.33
75.45
75.57
75.67
75.77
75.82
75.88
75.93
75.95
75.93
75.88
75.85
75.82
75.80
75.80
75.80
75.80
75.82
75.80
75.80
75.77
75.73
75.72
75.70
75.72
75.75
75.80
75.85
75.93
76.00
76.07
76.12
76.15
76.20
76.23
76.28
76.32
76.35
76.40
76.45
76.53
76.60
76.67
76.73
76.78
76.82
76.85
76.88
76.92
76.95
77.02
77.07
77.13
77.20
77.23
77.27
77.28
77.27
77.25
77.23
77.23
77.23
77.25
77.27
77.28
77.32
77.35
77.38
77.40
77.43
77.47
77.48
77.50
77.50
77.50
77.50
77.53
77.67
77.85
78.00
78.17
78.38
78.60
78.78
78.92
79.03
79.13
79.12
79.10
79.12
79.13
79.12
79.18
79.23
79.28
79.35
79.43
79.53
79.63
79.73
79.78
79.85
79.92
79.98
80.05
80.08
80.05
80.03
80.05
80.05
80.03
80.03
80.02
80.00
80.03
80.10
80.18
80.28
80.38
80.42
80.37
80.27
80.10
79.88
79.67
79.43
79.17
78.88
78.57
78.27
77.97
77.73
77.60
77.47
77.35
77.20
77.05
76.72
76.38
76.13
75.90
75.58
75.28
75.02
74.82
74.65
74.58
74.70
74.82
74.93
75.03
75.15
75.20
75.20
75.18
75.08
75.02
74.93
74.85
74.77
74.72
74.65
74.63
74.63
74.70
74.80
74.95
75.05
75.15
75.27
75.38
75.50
75.62
75.75
75.88
76.02
76.13
76.25
76.37
76.55
76.82
77.12
77.43
77.77
78.10
78.43
78.78
79.15
79.55
79.92
80.28
80.60
80.63
80.67
80.72
80.82
80.92
81.10
81.27
81.38
81.50
81.67
81.85
82.05
82.20
82.33
82.38
82.38
82.37
82.32
82.27
82.25
82.20
82.23
82.28
82.40
82.48
82.57
82.65
82.72
82.75
82.78
82.77
82.73
82.65
82.60
82.58
82.60
82.58
82.57
82.53
82.45
82.35
82.22
82.03
81.80
81.55
81.27
80.98
80.73
80.48
80.25
80.05
79.88
79.73
79.58
79.45
79.32
79.17
79.03
78.90
78.75
78.77
78.78
78.75
78.72
78.68
78.67
78.63
78.60
78.65
78.70
78.72
78.67
78.62
78.55
78.48
78.40
78.32
78.23
78.12
77.97
77.83
77.68
77.52
77.35
77.20
77.07
76.93
76.83
76.77
76.70
76.63
76.50
76.40
76.27
76.12
75.97
75.80
75.63
75.48
75.40
75.33
75.28
75.25
75.23
75.23
75.25
75.25
75.22
75.18
75.15
75.12
75.07
75.02
74.95
74.87
74.78
74.73
74.68
74.65
74.62
74.67
74.70
74.75
74.77
74.75
74.72
74.65
74.57
74.37
74.13
73.88
73.67
73.45
73.25
73.05
72.87
72.70
72.55
72.42
72.32
72.25
72.17
72.12
72.07
71.98
71.88
71.78
71.68
71.57
71.45
71.33
71.27
71.13
71.00
70.87
70.72
70.55
70.35
70.17
69.98
69.83
69.70
69.55
69.52
69.45
69.37
69.32
69.27
69.20
69.13
69.05
68.98
68.92
68.88
68.90
68.93
69.00
69.07
69.13
69.22
69.23
69.27
69.32
69.40
69.53
69.68
69.88
70.10
70.32
70.62
70.92
71.20
71.48
71.75
71.98
72.22
72.42
72.60
72.65
72.68
72.68
72.68
72.67
72.65
72.63
72.63
72.67
72.70
72.75
72.82
72.90
73.00
73.12
73.25
73.38
73.53
73.70
73.90
74.07
74.23
74.38
74.52
74.72
74.82
74.97
75.15
75.35
75.55
75.75
75.93
76.10
76.27
76.42
76.45
76.45
76.42
76.33
76.22
76.07
75.88
75.68
75.48
75.27
75.03
74.77
74.48
74.20
73.92
73.67
73.35
73.07
72.82
72.60
72.40
72.27
72.13
72.03
71.95
72.02
72.08
72.15
72.20
72.23
72.28
72.35
72.40
72.43
72.47
72.48
72.48
72.47
72.43
72.38
72.33
72.25
72.15
72.05
71.97
71.90
71.80
71.70
71.62
71.50
71.37
71.22
71.07
70.88
70.68
70.52
70.37
70.27
70.17
70.08
70.10
70.13
70.22
70.30
70.45
70.63
70.82
71.02
71.30
71.67
72.00
72.32
72.60
72.87
73.15
73.42
73.70
73.77
73.83
73.88
73.90
73.95
74.00
74.03
74.05
74.07
74.07
74.08
74.00
73.93
73.85
73.75
73.63
73.50
73.35
73.20
73.07
72.93
72.83
72.78
72.77
72.80
[truncated: 240 more rows]
