# Supplementary material for: Real-time Smartphone Activity Classification Using Inertial Sensors—Recognition of Scrolling, Typing, and Watching Videos While Sitting or Walking
Source: Sensors (Basel). 2020 Jan 24;20(3):655. doi: 10.3390/s20030655 (PMC7038357; doi:10.3390/s20030655)
Supplement: Supplementary file 1 [file sensors-20-00655-s001.zip › sensors-668083-supplementary/5Hz_data/8765/E4/ACC.csv]

1568084460.000000	1568084460.000000	1568084460.000000
32.000000	32.000000	32.000000
4	5	50
3	6	51
5	6	53
32	0	71
49	-17	49
13	-28	42
10	-43	31
20	-27	37
23	-32	27
39	-52	47
15	-42	17
17	-53	24
9	-41	19
2	-59	11
7	-58	26
2	-60	19
6	-63	35
15	-46	37
19	-41	38
18	-51	43
18	-50	40
20	-48	44
17	-53	42
8	-51	32
6	-49	21
15	-45	41
7	-41	19
9	-35	20
15	-30	27
18	-31	23
41	-34	55
30	-35	32
2	-52	12
1	-66	23
-3	-57	16
-19	-81	24
-14	-120	31
26	-28	61
14	-66	26
23	-76	31
25	-72	29
16	-61	24
12	-50	18
5	-52	23
10	-55	27
7	-60	19
14	-59	28
15	-57	25
14	-54	24
13	-57	24
10	-57	32
15	-54	15
16	-53	36
21	-60	18
23	-56	23
19	-51	31
20	-49	31
21	-50	26
21	-44	36
20	-46	36
22	-46	39
19	-42	35
20	-44	38
20	-46	41
19	-45	43
17	-38	50
15	-43	44
15	-41	41
13	-45	39
15	-46	44
16	-45	50
12	-46	42
10	-48	36
6	-45	38
5	-41	42
4	-40	40
2	-41	42
1	-42	42
2	-37	44
2	-37	44
-14	-41	37
-7	-44	37
0	-42	38
10	-56	40
13	-59	39
11	-43	49
6	-48	34
5	-58	35
0	-46	44
15	-52	78
7	-49	52
5	-52	42
8	-49	44
12	-51	53
20	-44	56
20	-42	46
17	-37	16
16	-48	-13
18	-48	-16
17	-46	-23
19	-45	-20
22	-39	-21
23	-37	-25
21	-37	-24
20	-39	-36
24	-40	-51
24	-40	-51
25	-43	-48
28	-41	-34
28	-44	-33
27	-52	-30
26	-53	-35
23	-55	-43
20	-54	-45
20	-45	-47
19	-38	-40
26	-22	-39
23	-20	-44
27	-9	-49
34	-20	-61
35	-13	-52
30	9	-53
30	16	-52
28	19	-53
22	32	-53
22	16	-59
26	26	-57
20	39	-53
16	42	-47
23	27	-48
31	37	-45
21	53	-46
30	44	-42
42	36	-39
17	53	-27
18	61	-33
28	59	-33
19	55	-34
8	47	-42
10	41	-36
10	66	-38
2	50	-34
-14	32	-51
7	51	-41
19	12	-39
4	108	-18
17	59	-27
10	23	-63
11	27	-78
19	-56	-118
4	1	-73
61	51	-68
45	76	-83
8	86	-62
4	17	-37
-3	-20	-40
14	-37	-37
-4	13	-33
-28	96	-59
-16	65	-65
4	-5	-63
-15	14	-40
-6	33	-43
-18	59	-65
-13	62	-56
-6	27	-50
-14	42	-58
8	-10	-27
38	23	-63
15	26	-22
3	24	-46
-1	19	-64
10	42	-43
-10	39	-63
-2	35	-58
4	36	-64
8	33	-61
-18	1	-62
-21	-2	-20
-8	45	-71
-35	15	-102
25	26	-71
16	27	-70
-25	26	-87
-8	-17	-59
-6	1	-70
32	36	-56
40	-12	-59
12	24	-41
6	23	-46
-12	35	-83
0	10	-67
17	19	-43
34	12	-20
-25	35	-83
17	20	-34
-5	42	-52
10	39	-63
6	49	-52
-40	-26	-25
-42	16	-58
-6	39	-36
-22	14	-63
-19	19	-61
-23	23	-50
-24	14	-54
-21	9	-57
-26	18	-58
-16	22	-48
-32	12	-67
-33	25	-60
-35	18	-62
-26	18	-58
-33	22	-55
-27	16	-53
-33	14	-50
-31	22	-52
-32	17	-49
-29	23	-52
-34	25	-54
-34	22	-47
-44	13	-53
-35	16	-54
-31	22	-51
-34	18	-56
-30	17	-55
-25	23	-54
-27	19	-54
-26	18	-57
-24	26	-53
-21	21	-57
-24	25	-59
-25	23	-57
-21	24	-55
-10	26	-49
-20	27	-51
-22	20	-59
-27	26	-54
-28	29	-57
-24	29	-52
-27	26	-51
-28	26	-53
-25	24	-55
-21	21	-52
-25	26	-61
-27	24	-50
-32	21	-56
-26	22	-53
-26	20	-52
-24	23	-53
-25	26	-53
-28	24	-58
-28	26	-56
-26	22	-60
-29	23	-56
-31	20	-53
-26	27	-53
-31	22	-57
-28	19	-57
-17	22	-46
-39	17	-59
-27	15	-65
-20	13	-57
-20	20	-53
-27	15	-59
-27	13	-57
-24	16	-58
-25	12	-57
-21	13	-52
-15	8	-38
-22	8	-56
-28	12	-66
-21	6	-64
-23	9	-67
-23	4	-52
-25	11	-57
-22	9	-61
-10	6	-59
-15	6	-62
-17	6	-57
-20	6	-59
-23	6	-61
-19	5	-64
-19	7	-63
-17	7	-62
-16	6	-61
-21	8	-59
-20	8	-59
-20	7	-61
-17	7	-63
-17	5	-63
-19	5	-65
-20	5	-63
-20	5	-61
-19	5	-61
-20	9	-62
-13	1	-57
-25	8	-65
-21	9	-63
-19	8	-59
-41	34	-104
-14	0	-51
-24	12	-59
-18	10	-58
-17	9	-63
-17	10	-62
-18	7	-65
-18	9	-60
-16	7	-60
-19	9	-58
-15	6	-57
-10	16	-47
-16	11	-63
-11	8	-76
-14	6	-73
-15	8	-72
-12	12	-67
-25	3	-68
-15	11	-53
-27	-1	-62
-18	2	-58
-11	18	-54
-12	9	-61
-18	8	-56
-15	14	-57
-18	8	-58
-30	4	-64
-24	8	-60
-24	11	-61
-22	11	-58
-20	12	-62
-20	5	-68
-15	4	-66
-17	2	-64
-15	9	-58
-19	3	-58
-22	5	-63
-16	3	-61
-10	3	-58
-12	6	-58
-14	4	-59
-13	6	-60
-17	11	-61
-16	6	-62
-13	6	-61
-22	7	-59
-26	5	-63
-25	4	-64
-22	6	-61
-22	6	-63
-21	6	-60
-28	8	-61
-19	7	-58
-22	9	-58
-17	11	-59
-20	11	-61
-18	12	-60
-15	18	-60
-17	10	-56
-17	12	-60
-22	9	-60
-18	13	-61
-19	13	-61
-17	14	-61
-15	11	-60
-15	14	-61
-17	11	-61
-19	12	-61
-19	12	-60
-13	13	-60
-16	14	-61
-15	13	-62
-15	13	-64
-8	9	-64
-21	5	-67
-16	8	-65
-14	8	-60
-8	10	-63
-11	16	-64
-10	18	-65
-12	16	-59
-11	11	-61
-12	10	-55
-11	12	-57
-9	12	-58
-6	15	-60
-8	18	-59
-14	16	-63
-14	10	-68
-23	11	-64
-16	10	-61
-19	4	-63
-15	9	-69
-7	10	-61
-16	12	-62
-13	13	-61
-15	11	-63
-16	11	-62
-14	12	-59
-14	13	-61
-17	13	-61
-16	14	-61
-16	12	-63
-12	13	-61
-17	12	-63
-15	13	-60
-15	13	-59
-15	14	-61
-15	15	-61
-15	15	-60
-14	15	-61
-13	15	-62
-15	14	-61
-16	14	-62
-13	12	-61
-7	12	-60
-14	10	-61
-15	13	-61
-15	14	-62
-13	13	-61
-13	14	-63
-14	14	-62
-13	14	-62
-15	13	-62
-15	13	-63
-13	12	-57
-18	12	-60
-19	13	-59
-12	11	-59
-10	12	-62
-14	11	-64
5	13	-68
-11	20	-52
-14	10	-70
-16	16	-60
-13	13	-62
-12	16	-62
-13	13	-63
-18	10	-61
-22	9	-60
-21	17	-54
-21	15	-59
-16	18	-56
-16	16	-60
-16	14	-68
-24	13	-73
-20	11	-64
-18	11	-61
-17	13	-56
-17	13	-57
-20	15	-59
-21	17	-59
-24	18	-58
-26	18	-58
-27	17	-59
-26	17	-56
-29	17	-55
-29	18	-50
-39	17	-45
-40	18	-44
-42	18	-45
-43	20	-40
-45	24	-26
-44	25	-22
-45	27	-18
-55	34	-16
-44	35	-11
-42	42	-1
-39	45	3
-32	46	8
-28	52	12
-20	55	14
-15	58	14
-19	60	8
-17	72	15
-13	72	14
-11	68	-2
-16	69	-6
-14	75	5
-12	76	9
-17	76	3
-14	74	3
-10	73	0
-11	74	-1
-5	74	4
-5	77	20
-5	71	16
-7	66	3
-8	65	-5
-12	66	-11
-10	67	-11
-12	67	-13
-13	69	-15
-13	70	-13
-10	70	-10
-10	70	-11
-10	69	-10
-8	69	-9
-11	68	-13
-10	67	-11
-9	68	-10
-7	65	-11
-12	62	-14
-10	64	-9
-9	63	-7
-8	60	-6
-7	59	-3
-7	59	-1
-8	58	1
-7	57	2
-6	56	1
-6	55	-1
-11	56	-1
-11	57	-1
-11	61	-1
-11	64	-1
-12	64	-1
-13	63	-1
-14	65	0
-15	63	0
-14	63	1
-11	63	1
-10	66	3
-10	65	3
-10	63	3
-11	63	3
-11	63	4
-11	62	4
-10	63	3
-10	64	3
-10	66	3
-9	63	3
-9	62	2
-8	63	3
-8	63	3
-7	62	2
-7	63	2
-9	64	3
-9	64	1
-9	64	2
-9	64	1
-10	63	1
-10	64	1
-10	65	1
-10	64	1
-10	63	1
-10	63	1
-10	64	0
-10	64	0
-10	64	0
-10	64	0
-10	65	0
-10	65	0
-10	65	0
-9	65	0
-9	65	1
-9	65	0
-9	64	0
-9	63	0
-9	63	0
-8	63	0
-8	64	0
-9	64	0
-9	65	1
-9	64	1
-10	63	1
-10	64	1
-10	64	1
-10	64	0
-10	64	0
-11	65	0
-11	65	0
-11	64	1
-11	64	1
-11	64	0
-11	64	0
-11	65	0
-11	65	0
-11	64	0
-10	64	-1
-10	64	0
-9	64	-1
-9	64	0
-9	63	0
-9	64	0
-9	64	0
-9	64	0
-9	64	0
-9	65	0
-9	64	0
-9	65	0
-10	64	0
-10	64	0
-10	64	0
-10	64	0
-10	64	0
-10	64	0
-10	64	0
-10	64	0
-10	64	0
-10	64	0
-10	64	0
-10	65	0
-10	65	0
-10	64	0
-10	64	0
-10	63	0
-10	64	0
-9	64	0
-9	63	0
-10	64	0
-10	64	0
-10	65	0
-10	65	0
-9	64	0
-9	64	0
-9	63	0
-9	64	0
-10	64	0
-9	65	-1
-10	64	0
-10	64	-1
-10	64	-1
-9	64	0
-10	64	0
-10	64	-1
-9	64	-1
-9	64	-1
-10	63	-1
-10	65	-1
-10	65	-2
-10	64	-2
-10	64	-2
-9	65	-2
-9	64	-2
-9	64	-3
-10	66	-3
-9	66	-3
-7	67	-2
-8	67	0
-8	62	-2
-8	63	-1
-9	63	-1
-9	62	-1
-10	62	-1
-11	61	-1
-12	62	-1
-12	63	0
-12	64	0
-11	65	-1
-12	65	-2
-13	65	-2
-13	65	-3
-12	65	-3
-12	65	-4
-11	66	-3
-8	65	-3
-8	64	-3
-8	63	-3
-9	62	-3
-9	62	-4
-11	61	-3
-11	63	-3
-9	63	-3
-10	63	-2
-12	64	-2
-13	66	-3
-13	67	-3
-16	70	-2
-16	71	-2
-13	67	-4
-15	68	-4
-18	67	-3
-19	65	-7
-19	67	-4
-18	74	-2
-18	72	-3
-17	64	-4
-22	66	-3
-26	59	-3
-24	55	-2
-28	55	2
-26	50	-1
-24	53	2
-28	56	4
-29	57	-1
-32	59	-3
-31	60	-1
-28	56	-4
-32	60	1
-30	57	0
-29	55	-4
-30	59	-2
-28	56	-4
-29	54	-5
-30	59	-6
-29	54	-10
-28	54	-3
-26	52	1
-27	52	0
-26	58	0
-28	56	-3
-31	58	-3
-29	58	-3
-32	56	-4
-33	55	-5
-36	56	-4
-38	51	-6
-35	53	-4
-40	57	-9
-39	53	-9
-24	55	8
-27	56	6
-30	52	-10
-35	56	-6
-36	53	-7
-36	55	-7
-35	52	-8
-37	52	-7
-42	54	-8
-42	53	-10
-36	57	-6
-32	55	-5
-34	57	-8
-34	56	-9
-32	56	-8
-30	54	-5
-33	50	-10
-33	52	-8
-33	50	-10
-30	54	-5
-28	53	-4
-37	59	-7
-36	60	-7
-29	60	-3
-29	61	-3
-32	57	-6
-28	60	-3
-28	58	-6
-30	56	-9
-29	57	-7
-25	53	-3
-27	54	-4
-24	54	-2
-25	54	0
-33	57	-6
-34	63	0
-35	66	-1
-33	70	-3
-27	70	-2
-24	67	2
-23	64	4
-17	60	5
-18	60	5
-23	61	4
-26	61	1
-28	59	0
-29	57	-1
-28	56	-2
-22	54	1
-25	55	1
-33	54	-4
-30	56	-3
-32	56	-3
-33	54	-5
-28	56	-2
-30	55	-8
-33	56	-8
-35	58	-7
-38	56	-12
-39	58	-11
-27	57	-2
-26	57	-2
-37	57	-9
-40	55	-10
-40	51	-11
-36	51	-9
-33	52	-6
-39	52	-9
-40	52	-11
-36	52	-6
-35	53	-4
-35	51	-7
-38	50	-10
-37	53	-8
-33	55	-4
-33	55	-2
-36	55	-4
-37	54	-4
-37	54	-5
-36	54	-6
-36	53	-5
-36	55	-5
-34	54	-5
-38	51	-7
-39	51	-5
-37	52	-5
-38	52	-5
-39	53	-6
-37	53	-5
-34	55	-2
-39	52	-3
-39	53	-7
-37	55	-4
-38	56	-2
-40	56	-3
-38	55	-2
-33	55	-1
-33	54	-1
-32	54	-1
-31	52	-1
-32	53	0
-34	54	1
-35	54	0
-35	54	-1
-34	53	-1
-33	53	-1
-33	54	0
-32	54	0
-32	54	1
-31	55	2
-27	55	5
-26	55	5
-29	60	8
-29	60	6
-29	58	3
-31	56	1
-31	56	1
-27	59	1
-25	60	2
-24	61	2
-23	60	2
-25	62	1
-25	62	0
-22	59	-1
-20	62	1
-20	63	1
-18	63	0
-18	62	-1
-19	62	-2
-19	63	-2
-17	63	-2
-16	63	-2
-16	63	-1
-17	65	-3
-17	65	-3
-16	64	-3
-15	64	-3
-14	64	-3
-15	64	-3
-14	64	-3
-14	64	-3
-14	64	-3
-14	65	-3
-14	64	-3
-13	64	-3
-13	64	-3
-13	64	-3
-13	65	-4
-13	65	-4
-12	65	-4
-12	65	-4
-12	66	-5
-12	65	-5
-11	63	-6
-11	63	-6
-11	63	-6
-11	63	-6
-10	63	-6
-11	64	-7
-11	64	-6
-11	63	-7
-11	63	-7
-11	64	-7
-12	63	-7
-11	63	-7
-11	64	-7
-11	64	-7
-11	63	-7
-11	63	-8
-12	64	-7
-12	64	-7
-11	63	-7
-11	62	-7
-11	63	-7
-12	65	-7
-11	65	-7
-11	63	-7
-11	63	-6
-12	65	-6
-11	65	-6
-11	64	-6
-11	63	-7
-12	62	-8
-13	63	-7
-13	63	-7
-12	64	-6
-12	65	-6
-11	65	-6
-11	65	-6
-11	64	-6
-11	63	-7
-11	63	-6
-10	63	-7
-10	63	-7
-9	63	-7
-10	65	-7
-10	65	-7
-10	63	-8
-9	63	-7
-11	63	-8
-11	63	-8
-11	62	-8
-11	63	-7
-11	64	-7
-11	65	-6
-11	65	-7
-12	64	-7
-12	64	-7
-13	64	-8
-13	64	-7
-12	64	-7
-11	64	-7
-11	64	-7
-11	64	-7
-11	64	-8
-12	63	-8
-11	63	-8
-11	63	-7
-11	63	-7
-11	62	-6
-10	64	-6
-11	63	-5
-11	64	-6
-10	64	-6
-11	64	-6
-12	64	-6
-12	64	-6
-12	64	-7
-12	63	-7
-11	62	-7
-11	62	-7
-11	64	-7
-11	64	-8
-11	64	-8
-12	64	-8
-13	64	-8
-13	63	-9
-13	64	-8
-13	64	-7
-13	64	-6
-12	65	-6
-12	65	-5
-12	65	-6
-12	64	-6
-13	64	-6
-12	63	-6
-11	63	-6
-11	64	-6
-11	64	-6
-11	63	-7
-11	63	-7
-11	63	-7
-10	63	-7
-10	63	-7
-10	63	-8
-10	64	-7
-10	64	-8
-11	63	-7
-11	63	-6
-11	63	-6
-11	63	-6
-11	63	-5
-11	63	-5
-11	64	-6
-11	64	-5
-12	64	-6
-12	64	-6
-12	64	-7
-12	64	-7
-12	64	-6
-12	64	-6
-12	64	-6
-12	63	-7
-12	64	-6
-12	64	-6
-12	65	-6
-12	65	-6
-12	64	-6
-12	65	-6
-11	65	-6
-11	64	-6
-11	65	-6
-11	65	-7
-11	64	-7
-11	63	-7
-11	63	-7
-10	63	-6
-10	63	-6
-10	64	-6
-10	64	-6
-10	64	-6
-10	64	-7
-11	63	-6
-11	64	-5
-10	64	-5
-9	68	-4
-9	67	-3
-9	64	-4
-10	63	-4
-11	63	-4
-10	62	-3
-9	64	-3
-9	66	-3
-9	65	-3
-10	63	-3
-10	63	-4
-9	65	-3
-9	63	-2
-8	63	-2
-8	64	-2
-8	65	-1
-8	65	-1
-8	65	0
-8	64	0
-8	65	1
-8	65	0
-7	66	0
-7	65	0
-8	65	0
-7	64	0
-7	65	0
-7	66	0
-7	66	1
-6	65	1
-7	65	1
-7	64	1
-7	65	1
-7	65	2
-7	64	2
-6	64	2
-7	64	3
-7	63	3
-6	63	3
-5	63	3
-6	64	2
-6	64	2
-6	63	2
-6	63	2
-5	64	1
-5	63	1
-4	63	1
-5	63	0
-5	62	0
-6	62	0
-5	64	0
-6	65	0
-6	66	1
-5	65	1
-5	64	2
-5	63	2
-6	62	0
-6	61	0
-8	61	-2
-8	61	-3
-12	64	-2
-12	64	-3
-11	65	-3
-11	65	-1
-11	63	-1
-12	63	-2
-12	62	-3
-12	63	-4
-14	69	-4
-13	69	-4
-12	66	-6
-13	64	-5
-14	61	-5
-15	62	-6
-15	64	-6
-14	65	-5
-12	69	-3
-10	67	-3
-11	67	-4
-11	69	-3
-11	69	-3
-10	70	-3
-9	77	-3
-7	69	2
-5	55	4
-6	54	2
-14	63	3
-15	65	3
-10	67	5
-7	66	6
-8	60	7
-11	58	7
-11	57	6
-9	58	6
-7	57	6
-5	58	5
-6	59	4
-8	62	2
-8	63	1
-7	68	-1
-9	73	-6
-9	71	-6
-9	69	-8
-8	67	-8
-8	62	-10
-8	62	-10
-7	64	-10
-8	64	-11
-8	64	-13
-10	64	-11
-10	65	-11
-10	66	-9
-9	67	-8
-9	67	-6
-9	65	-6
-11	61	-6
-13	63	-6
-13	65	-6
-12	70	-7
-11	70	-6
-11	63	-8
-13	65	-7
-15	65	-7
-14	63	-6
-10	61	-5
-7	64	-4
-7	64	-4
-8	64	-4
-8	63	-4
-8	63	-4
-8	64	-4
-7	64	-3
-7	65	-2
-7	64	-3
-7	64	-2
-7	63	-2
-7	63	-1
-9	66	-1
-9	66	-1
-14	70	4
-14	66	1
-17	64	-2
-19	63	-2
-27	66	-2
-27	67	-1
-21	64	-1
-20	65	2
-23	65	3
-23	60	1
-25	60	1
-24	57	2
-25	58	2
-25	57	4
-24	56	4
-22	55	4
-22	55	5
-21	54	5
-19	54	6
-18	53	6
-20	55	5
-20	56	6
-20	58	5
-20	60	6
-19	62	6
-22	63	5
-23	63	3
-22	62	2
-22	62	3
-22	62	3
-21	62	3
-21	62	2
-20	65	2
-20	65	2
-20	64	0
-19	63	0
-17	62	0
-17	61	0
-15	62	-1
-15	64	-1
-14	65	-2
-14	65	-2
-14	65	-2
-13	66	-2
-13	66	-2
-12	65	-2
-12	65	-2
-11	65	-2
-11	63	-3
-11	64	-3
-10	65	-3
-10	64	-2
-10	65	-3
-10	65	-3
-10	64	-3
-10	64	-4
-10	64	-4
-9	64	-3
-9	64	-3
-9	63	-3
-9	63	-3
-9	63	-3
-10	64	-4
-10	64	-3
-10	64	-4
-10	64	-3
-10	64	-4
-10	64	-4
-11	64	-4
-11	64	-3
-11	63	-3
-10	63	-2
-10	65	-2
-11	65	-3
-11	65	-3
-11	65	-3
-11	65	-3
-10	64	-3
-10	64	-4
-9	64	-4
-9	64	-4
-9	64	-4
-9	64	-4
-9	64	-4
-9	64	-4
-9	64	-3
-9	64	-4
-9	64	-3
-9	64	-3
-9	64	-3
-9	64	-3
-9	64	-3
-9	64	-3
-9	64	-3
-9	64	-3
-9	64	-3
-10	64	-3
-10	64	-3
-10	64	-3
-10	64	-3
-10	65	-3
-10	65	-2
-11	64	-3
-10	64	-3
-10	64	-3
-10	64	-3
-10	64	-3
-10	65	-3
-9	65	-3
-10	64	-4
-10	64	-4
-9	64	-3
-9	63	-3
-9	63	-4
-9	64	-3
-9	64	-3
-9	64	-3
-9	64	-3
-9	64	-3
-9	64	-3
-9	63	-4
-9	65	-3
-9	64	-3
-9	64	-3
-10	64	-3
-10	64	-3
-10	64	-3
-10	64	-3
-10	64	-3
-10	64	-3
-10	64	-3
-10	64	-3
-10	64	-3
-10	64	-3
-10	64	-4
-10	64	-4
-9	64	-4
-10	64	-4
-10	64	-4
-9	65	-4
-9	64	-4
-9	64	-4
-9	64	-4
-9	64	-3
-9	64	-3
-9	64	-3
-9	65	-3
-9	65	-3
-10	64	-3
-10	64	-3
-10	64	-3
-10	64	-3
-10	64	-3
-10	64	-3
-10	64	-3
-10	64	-3
-10	64	-3
-10	64	-3
-10	64	-3
-11	64	-3
-10	64	-3
-10	64	-3
-10	64	-3
-10	64	-3
-10	64	-4
-10	64	-3
-9	64	-3
-10	64	-3
-10	64	-3
-10	64	-3
-10	64	-3
-10	64	-3
-10	64	-3
-10	64	-3
-10	64	-3
-9	64	-3
-10	64	-3
-11	64	-3
-10	64	-4
-10	64	-4
-10	64	-3
-10	64	-4
-10	64	-4
-10	64	-3
-10	64	-3
-10	63	-3
-10	64	-3
-10	64	-3
-10	64	-3
-10	64	-3
-10	64	-3
-10	64	-3
-10	64	-3
-9	64	-3
-10	64	-3
-10	64	-3
-10	64	-3
-10	64	-3
-10	64	-3
-10	64	-4
-10	64	-4
-9	64	-3
-10	64	-3
-10	64	-3
-10	64	-4
-10	64	-4
-10	64	-3
-10	64	-3
-10	64	-3
-10	64	-3
-10	64	-3
-9	64	-3
-10	64	-3
-10	64	-3
-10	64	-3
-10	64	-3
-10	64	-3
-10	64	-3
-10	64	-3
-10	64	-3
-10	64	-3
-10	64	-3
-10	64	-3
-10	64	-3
-10	64	-3
-10	64	-3
-10	64	-3
-10	64	-3
-10	64	-3
-10	64	-3
-10	65	-3
-10	64	-3
-10	64	-3
-10	64	-3
-10	64	-3
-10	64	-3
-10	64	-3
-10	64	-3
-10	64	-3
-10	64	-3
-10	64	-3
-10	64	-3
-10	64	-3
-10	64	-3
-10	64	-3
-10	64	-3
-10	65	-4
-11	65	-3
-10	64	0
-9	64	0
-8	64	-3
-8	65	-8
-8	65	-9
-11	64	-8
-13	62	-6
-11	61	1
-7	65	2
-6	67	2
-7	69	-1
-8	68	-5
-11	65	-10
-13	62	-8
-11	59	-3
-9	59	-1
-5	62	0
-8	67	0
-10	68	-2
-13	66	-6
-13	65	-7
-12	64	-6
-11	64	-5
-8	63	-2
-8	63	-3
-9	63	-3
-11	65	-4
-11	65	-4
-10	65	-4
-10	65	-3
-9	64	-3
-8	64	-2
-9	64	-3
-9	64	-3
-9	64	-3
-9	65	-3
-9	65	-3
-9	64	-3
-9	64	-3
-9	64	-3
-10	64	-3
-10	64	-4
-10	64	-4
-10	64	-4
-10	64	-4
-10	64	-4
-10	64	-3
-10	64	-3
-10	64	-3
-10	64	-3
-10	64	-3
-10	64	-3
-10	64	-2
-10	64	-3
-9	64	-3
-10	64	-2
-9	64	-3
-9	64	-3
-9	64	-3
-9	64	-3
-10	64	-4
-10	64	-4
-10	64	-3
-10	64	-3
-10	64	-3
-10	64	-3
-10	64	-4
-10	64	-3
-10	64	-3
-10	64	-3
-10	64	-3
-10	64	-3
-9	65	-3
-10	65	-3
-10	64	-2
-10	64	-2
-10	64	-2
-9	64	-3
-10	64	-3
-10	64	-3
-10	64	-3
-10	63	-3
-10	63	-4
-10	64	-3
-10	64	-3
-10	64	-4
-10	64	-3
-10	64	-3
-10	64	-3
-10	64	-3
-10	64	-3
-10	65	-4
-10	64	-3
-10	64	-3
-10	64	-3
-10	64	-3
-10	64	-3
-10	64	-4
-10	64	-3
-10	64	-4
-10	64	-3
-10	64	-3
-10	64	-3
-10	64	-3
-10	64	-3
-10	64	-3
-10	64	-3
-10	64	-3
-10	64	-3
-10	64	-3
-10	64	-3
-10	64	-3
-10	64	-3
-10	64	-3
-10	64	-3
-10	64	-3
-10	65	-4
-10	64	-3
-10	64	-3
-10	64	-3
-10	64	-3
-10	64	-3
-10	64	-3
-10	64	-3
-10	64	-3
-10	64	-3
-10	64	-4
-10	64	-3
-10	65	-4
-10	64	-3
-10	64	-3
-10	64	-3
-10	64	-3
-10	64	-4
-10	64	-4
-10	64	-3
-10	64	-3
-10	64	-3
-10	64	-3
-10	64	-3
-10	64	-3
-10	64	-3
-10	64	-3
-10	64	-3
-10	64	-3
-10	64	-3
-10	64	-3
-10	64	-4
-10	64	-3
-10	65	-3
-10	64	-3
-10	64	-3
-10	64	-4
-10	64	-4
-11	65	-3
-10	65	-1
-10	64	0
-9	63	-1
-9	64	-4
-8	64	-8
-8	64	-9
-11	62	-5
-11	60	-3
-9	61	-1
-9	64	1
-9	66	0
-10	68	-2
-12	67	-5
-11	64	-7
-11	64	-6
-9	62	-4
-8	62	-3
-8	62	-1
-9	63	-1
-10	65	-2
-11	66	-3
-12	66	-3
-11	65	-3
-10	64	-3
-9	64	-2
-9	64	-2
-10	64	-3
-10	64	-4
-11	64	-4
-11	64	-4
-10	64	-4
-10	64	-4
-10	64	-4
-10	63	-4
-10	64	-4
-10	64	-4
-10	64	-3
-10	64	-3
-10	64	-3
-10	64	-3
-10	64	-3
-10	64	-3
-10	64	-3
-10	64	-3
-10	64	-3
-10	64	-3
-10	64	-3
-10	65	-3
-10	64	-3
-10	64	-3
-10	65	-3
-10	65	-3
-10	64	-3
-10	63	-4
-9	65	-3
-9	65	-3
-8	64	-3
-8	64	-3
-7	63	-3
-7	62	-2
-8	62	-3
-10	63	-3
-11	64	-3
-12	65	-4
-12	65	-4
-12	66	-4
-12	66	-4
-11	65	-3
-10	64	-3
-10	64	-3
-10	64	-3
-10	64	-3
-10	64	-3
-10	64	-3
-9	64	-3
-9	64	-3
-9	64	-3
-9	64	-3
-9	64	-3
-9	64	-3
-9	64	-3
-9	64	-3
-9	64	-3
-9	64	-3
-9	65	-3
-9	64	-3
-9	64	-3
-9	64	-3
-9	64	-3
-9	64	-3
-10	64	-3
-10	64	-3
-10	64	-3
-10	64	-3
-10	64	-4
-10	64	-3
-10	64	-3
-10	64	-4
-10	64	-3
-10	64	-4
-10	64	-4
-10	64	-4
-10	65	-4
-10	64	-3
-10	64	-3
-10	64	-3
-9	64	-3
-10	64	-3
-10	64	-3
-10	64	-3
-10	64	-3
-10	64	-3
-10	64	-3
-10	64	-3
-10	64	-3
-10	64	-3
-10	64	-4
-11	64	-4
-11	64	-3
-11	63	-2
-10	65	-1
-10	64	-2
-7	66	-7
-7	67	-9
-11	64	-9
-12	59	-4
-12	58	-3
-9	61	2
-8	64	3
-7	70	0
-8	71	-2
-10	71	-11
-14	65	-10
-15	61	-7
-11	57	-3
-7	58	-1
-4	62	3
-4	65	3
-8	67	-2
-10	67	-6
-13	66	-10
-13	64	-8
-12	63	-6
-8	61	-3
-7	61	-1
-7	62	-1
-9	63	-2
-12	65	-4
-13	66	-4
-13	66	-4
-12	66	-3
-11	65	-2
-10	64	-2
-10	64	-2
-10	64	-3
-11	64	-4
-11	64	-4
-11	65	-4
-11	65	-4
-10	63	-4
-10	63	-4
-10	64	-4
-10	64	-5
-9	64	-4
-10	63	-5
-10	64	-5
-10	64	-4
-10	64	-3
-9	65	-3
-10	65	-3
-10	65	-3
-9	64	-3
-9	64	-3
-9	65	-3
-9	64	-3
-10	64	-3
-10	64	-4
-10	64	-3
-10	64	-3
-10	64	-4
-10	64	-4
-10	64	-4
-10	63	-4
-10	63	-4
-10	63	-4
-10	63	-3
-10	64	-3
-10	64	-3
-10	64	-3
-10	63	-3
-10	64	-3
-10	64	-3
-10	64	-3
-10	64	-4
-10	64	-3
-9	64	-3
-10	64	-4
-10	64	-4
-9	64	-4
-9	64	-4
-9	64	-4
-9	64	-4
-9	64	-4
-10	64	-4
-9	64	-4
-10	64	-4
-10	64	-3
-10	64	-4
-10	64	-3
-10	64	-3
-11	64	-3
-10	64	-4
-10	64	-4
-10	64	-3
-10	64	-4
-10	64	-4
-9	64	-4
-9	64	-4
-9	64	-5
-10	64	-4
-9	64	-4
-10	64	-4
-9	64	-3
-10	64	-3
-10	64	-3
-10	65	-3
-10	65	-3
-10	65	-4
-10	64	-4
-9	64	-4
-9	63	-4
-9	63	-4
-9	64	-4
-10	64	-5
-10	64	-4
-9	64	-4
-9	64	-4
-9	64	-4
-9	64	-4
-9	64	-3
-9	64	-3
-9	64	-3
-10	64	-3
-10	64	-4
-9	64	-4
-10	65	-4
-10	64	-3
-10	64	-3
-10	64	-4
-10	64	-4
-10	64	-4
-10	64	-4
-10	64	-3
-10	64	-3
-10	64	-3
-10	64	-4
-10	64	-4
-10	64	-3
-10	64	-3
-10	64	-3
-9	64	-3
-10	64	-4
-10	64	-3
-9	64	-4
-10	63	-3
-10	64	-3
-10	64	-4
-10	64	-3
-10	64	-3
-10	64	-5
-10	64	-4
-9	64	-4
-9	63	-4
-9	64	-4
-9	64	-4
-10	64	-3
-10	64	-2
-8	66	-3
-6	67	-8
-8	67	-8
-12	63	-4
-11	61	-2
-7	62	0
-5	63	0
-8	65	-1
-10	66	-4
-9	66	-6
-10	64	-8
-10	63	-7
-9	62	-5
-8	62	-4
-9	63	-4
-11	64	-4
-11	64	-4
-12	65	-5
-12	65	-5
-12	66	-4
-11	66	-3
-10	65	-3
-10	65	-3
-10	64	-3
-10	64	-4
-9	64	-4
-9	65	-3
-8	65	-4
-8	64	-4
-8	64	-4
-8	64	-4
-7	64	-4
-7	63	-5
-8	63	-5
-8	63	-5
-9	63	-5
-9	63	-5
-9	64	-5
-10	64	-5
-10	64	-5
-10	65	-4
-10	65	-4
-10	65	-4
-10	65	-4
-10	65	-4
-10	65	-4
-10	65	-4
-10	65	-4
-10	65	-4
-9	64	-4
-9	64	-4
-9	64	-4
-8	64	-4
-9	63	-4
-8	64	-4
-8	64	-4
-9	64	-4
-8	63	-4
-9	64	-4
-9	64	-4
-10	63	-4
-10	64	-4
-10	64	-4
-10	64	-4
-10	64	-4
-11	64	-5
-11	65	-5
-11	64	-5
-11	65	-5
-10	64	-5
-10	64	-5
-10	64	-4
-10	64	-4
-9	64	-5
-9	64	-5
-9	64	-5
-9	63	-5
-8	63	-4
-8	64	-5
-8	63	-4
-8	64	-4
-8	64	-4
-8	64	-4
-9	64	-4
-9	64	-4
-9	64	-4
-9	64	-4
-9	64	-4
-9	64	-4
-10	64	-4
-10	64	-4
-10	64	-4
-10	64	-5
-10	64	-5
-10	64	-4
-10	64	-4
-10	64	-4
-10	64	-4
-10	64	-4
-10	64	-4
-10	64	-4
-10	64	-4
-9	64	-4
-9	64	-4
-9	64	-4
-9	64	-4
-9	64	-4
-9	64	-4
-9	64	-4
-9	64	-4
-9	64	-4
-10	64	-4
-10	64	-4
-10	64	-5
-10	64	-4
-10	64	-4
-10	64	-4
-10	64	-4
-10	64	-4
-10	64	-4
-10	64	-4
-11	64	-4
-10	64	-5
-10	64	-4
-10	64	-4
-10	64	-4
-10	64	-4
-10	64	-4
-10	64	-4
-10	64	-4
-9	64	-4
-10	64	-4
-10	64	-4
-10	64	-4
-10	65	-4
-10	65	-4
-10	65	-4
-10	64	-4
-10	64	-4
-10	64	-4
-10	63	-4
-10	64	-4
-10	64	-4
-11	65	-4
-11	64	-3
-10	64	-3
-10	64	-3
-10	64	-4
-10	64	-4
-10	64	-4
-10	64	-4
-10	64	-4
-9	64	-4
-9	64	-5
-9	64	-4
-10	64	-4
-9	64	-4
-9	64	-4
-9	64	-3
-9	64	-4
-9	64	-4
-9	64	-4
-9	64	-4
-9	64	-4
-9	64	-4
-9	64	-4
-9	64	-4
-9	64	-4
-10	64	-4
-10	64	-4
-10	63	-4
-10	64	-4
-9	65	-4
-10	64	-3
[truncated: 69,906 more rows]
