# Supplementary material for: Real-time Smartphone Activity Classification Using Inertial Sensors—Recognition of Scrolling, Typing, and Watching Videos While Sitting or Walking
Source: Sensors (Basel). 2020 Jan 24;20(3):655. doi: 10.3390/s20030655 (PMC7038357; doi:10.3390/s20030655)
Supplement: Supplementary file 1 [file sensors-20-00655-s001.zip › sensors-668083-supplementary/5Hz_data/8765/E4/IBI.csv]

1568084460.000000	IBI
31.048296	0.546900
31.626448	0.578151
32.188973	0.562526
32.751499	0.562526
33.314025	0.562526
40.408100	0.546900
40.970625	0.562526
41.533151	0.562526
42.095677	0.562526
42.658203	0.562526
43.220728	0.562526
43.767628	0.546900
44.361406	0.593777
44.923931	0.562526
45.486457	0.562526
46.048983	0.562526
46.627134	0.578151
47.205286	0.578151
47.767812	0.562526
48.345963	0.578151
48.924114	0.578151
49.517892	0.593777
50.096043	0.578151
50.674195	0.578151
51.236720	0.562526
51.814872	0.578151
52.408649	0.593777
52.971175	0.562526
53.502449	0.531274
54.080601	0.578151
54.627501	0.546900
55.205652	0.578151
55.752552	0.546900
56.283826	0.531274
56.846352	0.562526
57.408878	0.562526
58.002655	0.593777
58.549555	0.546900
59.112081	0.562526
59.674607	0.562526
60.268384	0.593777
60.877787	0.609403
61.455938	0.578151
62.034090	0.578151
62.627867	0.593777
63.237270	0.609403
63.815421	0.578151
64.393573	0.578151
82.285017	0.609403
92.207346	0.546900
92.910503	0.703157
93.519906	0.609403
100.129583	0.515649
100.754612	0.625029
101.317138	0.562526
101.989043	0.671906
102.535944	0.546900
103.145346	0.609403
103.801626	0.656280
104.348526	0.546900
104.989181	0.640654
139.740772	0.531274
140.287672	0.546900
140.943952	0.656280
141.412723	0.468771
145.162895	0.531274
145.678543	0.515649
146.225443	0.546900
146.772343	0.546900
147.272366	0.500023
157.304075	0.562526
157.882227	0.578151
158.444753	0.562526
158.960401	0.515649
159.554178	0.593777
160.101079	0.546900
160.647979	0.546900
161.288633	0.640654
161.851159	0.562526
162.398059	0.546900
162.960584	0.562526
163.538736	0.578151
164.132513	0.593777
164.726290	0.593777
165.320067	0.593777
165.913845	0.593777
166.460745	0.546900
167.023270	0.562526
167.601422	0.578151
168.163948	0.562526
168.726473	0.562526
169.273373	0.546900
169.804648	0.531274
170.351548	0.546900
170.898448	0.546900
171.445348	0.546900
172.039125	0.593777
172.586025	0.546900
173.117299	0.531274
181.961454	0.562526
182.555231	0.593777
183.133383	0.578151
183.695909	0.562526
184.274060	0.578151
184.836586	0.562526
185.414737	0.578151
186.024140	0.609403
186.617917	0.593777
187.227320	0.609403
187.821097	0.593777
188.446126	0.625029
189.071155	0.625029
189.711809	0.640654
190.352463	0.640654
191.024369	0.671906
191.727526	0.703157
192.399432	0.671906
193.055712	0.656280
193.696366	0.640654
194.337021	0.640654
194.977675	0.640654
195.602704	0.625029
196.212106	0.609403
196.821509	0.609403
197.415287	0.593777
197.993438	0.578151
198.602841	0.609403
368.657500	0.609403
369.235651	0.578151
369.907557	0.671906
370.641966	0.734409
371.235743	0.593777
371.985777	0.750034
372.626431	0.640654
373.329589	0.703157
373.938992	0.609403
374.610897	0.671906
375.235926	0.625029
375.860955	0.625029
376.595363	0.734409
379.595500	0.593777
380.283032	0.687531
380.829932	0.546900
392.908610	0.734409
393.424258	0.515649
394.018036	0.593777
394.627439	0.609403
395.361847	0.734409
398.283856	0.546900
399.002639	0.718783
399.549539	0.546900
400.252696	0.703157
400.862099	0.609403
401.471502	0.609403
402.127782	0.656280
402.768436	0.640654
403.330962	0.562526
403.909113	0.578151
413.112660	0.609403
413.753314	0.640654
414.456471	0.703157
415.003371	0.546900
415.690903	0.687531
416.284680	0.593777
419.128560	0.609403
419.691086	0.562526
429.050889	0.640654
429.660292	0.609403
430.332198	0.671906
430.910349	0.578151
431.597881	0.687531
432.176032	0.578151
435.254298	0.640654
435.848075	0.593777
436.426227	0.578151
437.129384	0.703157
440.098270	0.562526
440.723299	0.625029
441.332701	0.609403
441.926479	0.593777
442.614010	0.687531
443.223413	0.609403
443.848442	0.625029
444.473470	0.625029
445.067247	0.593777
445.754779	0.687531
446.364182	0.609403
446.973585	0.609403
447.645490	0.671906
448.254893	0.609403
448.911173	0.656280
449.551828	0.640654
450.161231	0.609403
450.833136	0.671906
451.442539	0.609403
452.051942	0.609403
452.755099	0.703157
453.427005	0.671906
454.052034	0.625029
454.661437	0.609403
455.333342	0.671906
455.973997	0.640654
456.536522	0.562526
457.052171	0.515649
457.770954	0.718783
462.146154	0.640654
462.755557	0.609403
463.489966	0.734409
464.052491	0.562526
464.755649	0.703157
465.365052	0.609403
466.068209	0.703157
466.708863	0.640654
467.318266	0.609403
470.209023	0.531274
470.802800	0.593777
471.287198	0.484397
471.912226	0.625029
472.599758	0.687531
473.302915	0.703157
474.006072	0.703157
474.693604	0.687531
475.349884	0.656280
476.146795	0.796911
476.881204	0.734409
477.474981	0.593777
478.068758	0.593777
478.771915	0.703157
479.443821	0.671906
480.068850	0.625029
480.662627	0.593777
481.240778	0.578151
481.912684	0.671906
506.851326	0.734409
507.398226	0.546900
508.007628	0.609403
508.663908	0.656280
509.335814	0.671906
509.929591	0.593777
510.507743	0.578151
511.148397	0.640654
514.336043	0.640654
514.976697	0.640654
515.695480	0.718783
521.398866	0.656280
521.961392	0.562526
522.586421	0.625029
523.211449	0.625029
523.805227	0.593777
524.461507	0.656280
525.055284	0.593777
525.758441	0.703157
526.320967	0.562526
558.728700	0.546900
562.572626	0.640654
563.244532	0.671906
563.869560	0.625029
564.541466	0.671906
565.182121	0.640654
565.807149	0.625029
566.541558	0.734409
567.119709	0.578151
572.729341	0.562526
573.323118	0.593777
573.995024	0.671906
574.588801	0.593777
575.245081	0.656280
605.402712	0.578151
606.121495	0.718783
619.465856	0.609403
758.394090	0.609403
758.972241	0.578151
767.957028	0.593777
768.597682	0.640654
776.082400	0.609403
776.613674	0.531274
777.191825	0.578151
777.785603	0.593777
797.645887	0.656280
803.146138	0.593777
803.646161	0.500023
804.271190	0.625029
804.943096	0.671906
807.786976	0.484397
808.396379	0.609403
808.943279	0.546900
825.240900	0.671906
825.912806	0.671906
826.725343	0.812537
849.492010	0.562526
850.210793	0.718783
869.742937	0.500023
870.446094	0.703157
871.008620	0.562526
871.633648	0.625029
881.712235	0.671906
885.978055	0.578151
886.556206	0.578151
887.103106	0.546900
887.743761	0.640654
888.243784	0.500023
888.806309	0.562526
889.353209	0.546900
889.915735	0.562526
890.493887	0.578151
891.072038	0.578151
891.775195	0.703157
892.447101	0.671906
893.103381	0.656280
893.728410	0.625029
894.509696	0.781286
895.072221	0.562526
895.728501	0.656280
896.384781	0.656280
897.009810	0.625029
897.650464	0.640654
898.197364	0.546900
933.073961	0.609403
946.230813	0.671906
946.871467	0.640654
959.200156	0.656280
991.482884	0.515649
992.076661	0.593777
1039.110064	0.734409
1039.860099	0.750034
1040.625759	0.765660
1041.422670	0.796911
1042.235207	0.812537
1043.000867	0.765660
1043.735276	0.734409
1044.532187	0.796911
1054.173254	0.687531
1054.892037	0.718783
1055.626445	0.734409
1056.298351	0.671906
1057.048385	0.750034
1057.798420	0.750034
1058.579705	0.781286
1059.345366	0.765660
1060.111026	0.765660
1060.907937	0.796911
1061.689223	0.781286
1062.408006	0.718783
1063.158040	0.750034
1063.954952	0.796911
1064.720612	0.765660
1065.486272	0.765660
1066.236306	0.750034
1071.595926	0.796911
1072.314709	0.718783
1079.705673	0.656280
1080.393204	0.687531
1081.143238	0.750034
1081.908898	0.765660
1082.705810	0.796911
1083.502721	0.796911
1084.330884	0.828163
1085.080919	0.750034
1085.830953	0.750034
1086.612239	0.781286
1087.377899	0.765660
1088.112307	0.734409
1088.815464	0.703157
1089.549873	0.734409
1090.284282	0.734409
1091.034316	0.750034
1091.815602	0.781286
1092.565636	0.750034
1093.362548	0.796911
1094.128208	0.765660
1094.862616	0.734409
1095.597025	0.734409
1096.284556	0.687531
1097.018965	0.734409
1097.784625	0.765660
1098.519034	0.734409
1099.237817	0.718783
1099.956599	0.718783
1100.722260	0.765660
1101.456668	0.734409
1102.159825	0.703157
1102.909860	0.750034
1103.659894	0.750034
1104.425554	0.765660
1105.159963	0.734409
1105.925623	0.765660
1106.706908	0.781286
1107.488194	0.781286
1108.285106	0.796911
1109.019514	0.734409
1109.769549	0.750034
1110.535209	0.765660
1111.316494	0.781286
1112.066529	0.750034
1112.832189	0.765660
1113.597849	0.765660
1114.394760	0.796911
1115.176046	0.781286
1115.879203	0.703157
1116.582361	0.703157
1117.285518	0.703157
1118.019926	0.734409
1118.785586	0.765660
1119.504369	0.718783
1120.207526	0.703157
1120.941935	0.734409
1121.707595	0.765660
1122.457629	0.750034
1123.207664	0.750034
1123.957698	0.750034
1124.723358	0.765660
1125.473392	0.750034
1126.192175	0.718783
1126.957835	0.765660
1127.707870	0.750034
1128.504781	0.796911
1129.254816	0.750034
1130.020476	0.765660
1130.786136	0.765660
1131.489293	0.703157
1132.192450	0.703157
1132.911233	0.718783
1133.661267	0.750034
1134.411302	0.750034
1135.145710	0.734409
1135.880119	0.734409
1136.630153	0.750034
1137.380188	0.750034
1138.177099	0.796911
1138.895882	0.718783
1139.645916	0.750034
1140.427202	0.781286
1141.208488	0.781286
1141.989774	0.781286
1142.724182	0.734409
1143.427339	0.703157
1144.161748	0.734409
1144.911782	0.750034
1145.646191	0.734409
1146.333722	0.687531
1147.036880	0.703157
1147.755662	0.718783
1148.490071	0.734409
1149.240105	0.750034
1149.958888	0.718783
1150.677671	0.718783
1151.427706	0.750034
1152.177740	0.750034
1153.068406	0.890666
1161.396912	0.765660
1162.146946	0.750034
1162.881355	0.734409
1163.631389	0.750034
1164.428301	0.796911
1165.193961	0.765660
1181.694716	0.843789
1182.397873	0.703157
1183.226036	0.828163
1184.007322	0.781286
1184.757356	0.750034
1185.632396	0.875040
1186.382431	0.750034
1187.194968	0.812537
1187.960628	0.765660
1188.741914	0.781286
1189.476322	0.734409
1190.210731	0.734409
1191.117022	0.906291
1191.788928	0.671906
1192.538962	0.750034
1193.320248	0.781286
1194.101534	0.781286
1194.867194	0.765660
1195.632854	0.765660
1196.304760	0.671906
1197.070420	0.765660
1197.804828	0.734409
1198.586114	0.781286
1199.367400	0.781286
1200.117434	0.750034
1200.836217	0.718783
1201.570626	0.734409
1202.336286	0.765660
1203.070694	0.734409
1203.805103	0.734409
1204.586389	0.781286
1205.258295	0.671906
1205.992703	0.734409
1206.758363	0.765660
1207.524023	0.765660
1208.336560	0.812537
1209.055343	0.718783
1214.274332	0.843789
1221.071518	0.875040
1221.852804	0.781286
1225.774859	0.703157
1226.524893	0.750034
1227.196799	0.671906
1227.978085	0.781286
1228.696867	0.718783
1229.509405	0.812537
1230.134433	0.625029
1230.821965	0.687531
1231.618876	0.796911
1232.368911	0.750034
1236.712859	0.734409
1237.478519	0.765660
1238.244179	0.765660
1238.916085	0.671906
1239.603617	0.687531
1240.353651	0.750034
1241.072434	0.718783
1241.806843	0.734409
1242.556877	0.750034
1243.291286	0.734409
1244.166326	0.875040
1244.822606	0.656280
1245.588266	0.765660
1246.369551	0.781286
1247.010206	0.640654
1247.728989	0.718783
1248.494649	0.765660
1252.072937	0.796911
1252.760469	0.687531
1253.448000	0.687531
1254.119906	0.671906
1254.869941	0.750034
1255.573098	0.703157
1256.307506	0.734409
1256.995038	0.687531
1257.729446	0.734409
1258.463855	0.734409
1259.260767	0.796911
1260.026427	0.765660
1260.745209	0.718783
1261.526495	0.781286
1262.307781	0.781286
1263.135944	0.828163
1263.792224	0.656280
1264.511007	0.718783
1265.276667	0.765660
1266.042327	0.765660
1266.901741	0.859414
1267.683027	0.781286
1268.464313	0.781286
1269.308101	0.843789
1270.120639	0.812537
1270.870673	0.750034
1281.480534	0.687531
1282.246194	0.765660
1283.027479	0.781286
1283.761888	0.734409
1284.480671	0.718783
1285.246331	0.765660
1286.027617	0.781286
1286.840154	0.812537
1287.605814	0.765660
1288.324597	0.718783
1289.168386	0.843789
1289.980923	0.812537
1290.699706	0.718783
1291.418489	0.718783
1292.137271	0.718783
1302.231483	0.765660
1303.075272	0.843789
1303.872184	0.796911
1304.669095	0.796911
1305.387878	0.718783
1306.137912	0.750034
1306.919198	0.781286
1307.731735	0.812537
1308.559898	0.828163
1309.356810	0.796911
1310.122470	0.765660
1310.903755	0.781286
1311.685041	0.781286
1312.481953	0.796911
1313.247613	0.765660
1313.966396	0.718783
1314.716430	0.750034
1315.497716	0.781286
1316.294627	0.796911
1317.091539	0.796911
1317.825947	0.734409
1318.575982	0.750034
1319.326016	0.750034
1320.138553	0.812537
1320.951090	0.812537
1321.779253	0.828163
1322.560539	0.781286
1323.404328	0.843789
1324.279368	0.875040
1325.138782	0.859414
1325.904442	0.765660
1326.685728	0.781286
1327.482639	0.796911
1328.295177	0.812537
1329.045211	0.750034
1329.826497	0.781286
1330.639034	0.812537
1331.435945	0.796911
1332.185980	0.750034
1333.014143	0.828163
1333.857931	0.843789
1334.701720	0.843789
1335.545508	0.843789
1336.311168	0.765660
1337.092454	0.781286
1337.873740	0.781286
1338.686277	0.812537
1339.436311	0.750034
1340.233223	0.796911
1341.061386	0.828163
1341.889549	0.828163
1342.639583	0.750034
1343.483372	0.843789
1344.311535	0.828163
1345.124072	0.812537
1345.889732	0.765660
1346.655392	0.765660
1347.452303	0.796911
1348.264841	0.812537
1349.014875	0.750034
1357.765275	0.781286
1358.484058	0.718783
1359.249718	0.765660
1360.015378	0.765660
1360.781039	0.765660
1361.484196	0.703157
1362.218604	0.734409
1362.999890	0.781286
1363.828053	0.828163
1364.671842	0.843789
1365.468753	0.796911
1366.265665	0.796911
1367.078202	0.812537
1367.890739	0.812537
1368.640773	0.750034
1369.437685	0.796911
1370.281473	0.843789
1371.140888	0.859414
1371.937799	0.796911
1372.765962	0.828163
1373.609751	0.843789
1374.469165	0.859414
1375.250451	0.781286
1376.078614	0.828163
1376.938028	0.859414
1377.797442	0.859414
1378.594354	0.796911
1379.422517	0.828163
1380.281931	0.859414
1381.188223	0.906291
1382.016386	0.828163
1382.875800	0.859414
1383.719589	0.843789
1384.579003	0.859414
1385.360289	0.781286
1386.172826	0.812537
1387.000989	0.828163
1387.844777	0.843789
1388.610437	0.765660
1389.422975	0.812537
1390.266763	0.843789
1391.110552	0.843789
1391.907463	0.796911
1392.720001	0.812537
1393.579415	0.859414
1394.407578	0.828163
1395.188864	0.781286
1395.985775	0.796911
1396.798312	0.812537
1397.642101	0.843789
1398.407761	0.765660
1399.220298	0.812537
1400.064087	0.843789
1400.892250	0.828163
1401.642284	0.750034
1402.454821	0.812537
1403.282984	0.828163
1404.079895	0.796911
1404.861181	0.781286
1405.689344	0.828163
1406.533133	0.843789
1407.345670	0.812537
1408.126956	0.781286
1408.923867	0.796911
1409.767656	0.843789
1410.627070	0.859414
1411.423982	0.796911
1412.220893	0.796911
1413.095933	0.875040
1413.970973	0.875040
1414.814762	0.843789
1415.627299	0.812537
1447.394378	0.843789
1448.285044	0.890666
1449.066330	0.781286
1449.816364	0.750034
1450.613276	0.796911
1464.926431	0.781286
1465.770219	0.843789
1466.489002	0.718783
1467.332791	0.843789
1468.192205	0.859414
1468.989117	0.796911
1469.723525	0.734409
1475.114397	0.750034
1475.895683	0.781286
1476.614466	0.718783
1477.348874	0.734409
1478.052032	0.703157
1478.973949	0.921917
1479.692732	0.718783
1480.505269	0.812537
1481.333432	0.828163
1489.740067	0.703157
1495.209067	0.781286
1495.943475	0.734409
1496.740387	0.796911
1497.537298	0.796911
1498.349836	0.812537
1499.162373	0.812537
1499.865530	0.703157
1500.662441	0.796911
1501.459353	0.796911
1502.225013	0.765660
1509.959742	0.687531
1510.741028	0.781286
1511.506688	0.765660
1512.272348	0.765660
1513.116137	0.843789
1513.834919	0.718783
1514.600580	0.765660
1515.350614	0.750034
1516.178777	0.828163
1516.913185	0.734409
1517.585091	0.671906
1518.397628	0.812537
1519.100785	0.703157
1519.819568	0.718783
1520.616480	0.796911
1521.397766	0.781286
1522.194677	0.796911
1522.944711	0.750034
1523.694746	0.750034
1524.460406	0.765660
1525.257317	0.796911
1526.038603	0.781286
1530.476306	0.718783
1531.288843	0.812537
1532.054503	0.765660
1536.695341	0.734409
1537.476627	0.781286
1538.289164	0.812537
1538.976695	0.687531
1539.695478	0.718783
1540.492390	0.796911
1541.242424	0.750034
1542.008084	0.765660
1542.711241	0.703157
1543.539404	0.828163
1544.289438	0.750034
1545.086350	0.796911
1545.867636	0.781286
1546.648921	0.781286
1547.398956	0.750034
1558.274454	0.625029
1558.946359	0.671906
1559.555762	0.609403
1560.290171	0.734409
1561.008954	0.718783
1561.649608	0.640654
1562.368391	0.718783
1563.118425	0.750034
1563.915337	0.796911
1564.712248	0.796911
1565.540411	0.828163
1566.352948	0.812537
1570.196874	0.750034
1570.915657	0.718783
1571.571937	0.656280
1582.431809	0.734409
1583.150592	0.718783
1583.885001	0.734409
1584.603784	0.718783
1596.838719	0.703157
1597.541876	0.703157
1598.276285	0.734409
1624.949381	0.718783
1625.590035	0.640654
1632.105958	0.687531
1643.325222	0.671906
1644.044005	0.718783
1644.747162	0.703157
1645.450319	0.703157
1646.340985	0.890666
1646.981639	0.640654
1651.825611	0.750034
1652.497517	0.671906
1653.138171	0.640654
1653.825702	0.687531
1654.435105	0.609403
1655.028883	0.593777
1655.638285	0.609403
1656.294565	0.656280
1656.950845	0.656280
1657.638377	0.687531
1667.748215	0.687531
1675.811084	0.734409
1676.545492	0.734409
1677.311152	0.765660
1678.264321	0.953169
1681.623850	0.703157
1700.687222	0.750034
1701.406005	0.718783
1702.109163	0.703157
1702.781068	0.671906
1703.468600	0.687531
1704.171757	0.703157
1704.859288	0.687531
1705.531194	0.671906
1706.249977	0.718783
1706.984386	0.734409
1707.734420	0.750034
1708.453203	0.718783
1709.250114	0.796911
1710.031400	0.781286
1710.859563	0.828163
1711.703352	0.843789
1712.500263	0.796911
1713.312800	0.812537
1714.140963	0.828163
1714.984752	0.843789
1715.766038	0.781286
1716.594201	0.828163
1717.391112	0.796911
1718.234901	0.843789
1718.938058	0.703157
1719.703718	0.765660
1720.516255	0.812537
1721.328792	0.812537
1722.141330	0.812537
1722.891364	0.750034
1723.688275	0.796911
1724.500813	0.812537
1725.328975	0.828163
1726.188390	0.859414
1727.032178	0.843789
1727.829090	0.796911
1728.672879	0.843789
1729.501041	0.828163
1730.313579	0.812537
1731.110490	0.796911
1731.954279	0.843789
1737.470156	0.781286
1738.282693	0.812537
1739.079605	0.796911
1739.814013	0.734409
1740.532796	0.718783
1741.267205	0.734409
1742.001614	0.734409
1742.736022	0.734409
1743.532934	0.796911
1744.345471	0.812537
1745.173634	0.828163
1745.939294	0.765660
1746.704954	0.765660
1747.548743	0.843789
1748.392531	0.843789
1749.251945	0.859414
1750.064483	0.812537
1750.939523	0.875040
1751.767686	0.828163
1752.611474	0.843789
1753.299006	0.687531
1759.549292	0.796911
1760.299326	0.750034
1761.018109	0.718783
1761.783769	0.765660
1762.565055	0.781286
1763.393218	0.828163
1764.252632	0.859414
1765.096421	0.843789
1765.955835	0.859414
1766.737121	0.781286
1767.565284	0.828163
1768.377821	0.812537
1769.252861	0.875040
1773.081161	0.859414
1773.956201	0.875040
1774.753113	0.796911
1775.534399	0.781286
1781.315913	0.859414
1782.175328	0.859414
1783.003490	0.828163
1783.675396	0.671906
1784.503559	0.828163
1788.019345	0.781286
1788.894385	0.875040
1789.644419	0.750034
1790.441331	0.796911
1791.269494	0.828163
1792.066405	0.796911
1792.847691	0.781286
1793.675854	0.828163
1794.535268	0.859414
1795.363431	0.828163
1796.238471	0.875040
1797.129137	0.890666
1798.019803	0.890666
1798.926094	0.906291
1799.848011	0.921917
1800.769929	0.921917
1801.598092	0.828163
1802.504383	0.906291
1803.426300	0.921917
1804.395095	0.968794
1805.332638	0.937543
1806.238929	0.906291
1807.145221	0.906291
1807.989009	0.843789
1808.801546	0.812537
1809.692212	0.890666
1810.536001	0.843789
1811.426666	0.890666
1812.286081	0.859414
1813.176747	0.890666
1814.051787	0.875040
1814.926827	0.875040
1815.739364	0.812537
1816.583153	0.843789
1817.411315	0.828163
1818.364484	0.953169
1819.161396	0.796911
1820.020810	0.859414
1820.802096	0.781286
1833.552679	0.859414
1834.458971	0.906291
1848.506489	0.734409
1849.287775	0.781286
1850.100312	0.812537
1850.865972	0.765660
1851.647258	0.781286
1858.100678	0.765660
1858.881964	0.781286
1859.694501	0.812537
1860.538290	0.843789
1861.366452	0.828163
1862.178990	0.812537
1863.007153	0.828163
1863.772813	0.765660
1864.569724	0.796911
1865.413513	0.843789
1866.476061	1.062549
1875.101456	0.859414
1875.945245	0.843789
1876.773408	0.828163
1877.523442	0.750034
1878.304728	0.781286
1879.101639	0.796911
1879.898551	0.796911
1880.695462	0.796911
1881.445497	0.750034
1882.258034	0.812537
1883.086197	0.828163
1889.633371	0.859414
1890.383406	0.750034
1891.211569	0.828163
1891.883474	0.671906
1892.571006	0.687531
1893.274163	0.703157
1893.992946	0.718783
1894.680477	0.687531
1895.508640	0.828163
1902.243324	0.750034
1903.133989	0.890666
1903.962152	0.828163
1904.790315	0.828163
1905.634104	0.843789
1906.681027	1.046923
1907.618570	0.937543
1908.431107	0.812537
1909.524907	1.093800
1913.962610	0.953169
1914.853276	0.890666
1915.806444	0.953169
1916.634607	0.828163
1917.540899	0.906291
1918.369062	0.828163
1919.197225	0.828163
1920.072265	0.875040
1920.962930	0.890666
1921.837970	0.875040
1922.681759	0.843789
1923.541173	0.859414
1947.761032	0.859414
1948.604821	0.843789
1949.495486	0.890666
1950.245521	0.750034
1951.104935	0.859414
1951.948724	0.843789
1952.792512	0.843789
1953.605050	0.812537
1954.464464	0.859414
1955.323878	0.859414
1956.198918	0.875040
1957.136461	0.937543
1957.839618	0.703157
1958.730284	0.890666
1959.558447	0.828163
1960.370984	0.812537
1961.199147	0.828163
1961.964807	0.765660
1962.777344	0.812537
1963.605507	0.828163
1964.418045	0.812537
1970.527699	0.875040
1971.449616	0.921917
1972.387159	0.937543
1973.309077	0.921917
1974.215368	0.906291
1975.137285	0.921917
1976.027951	0.890666
1976.840488	0.812537
1977.715528	0.875040
1978.481188	0.765660
1979.246848	0.765660
1982.465746	0.796911
1983.325160	0.859414
1984.309580	0.984420
1985.309626	1.000046
1986.278420	0.968794
1987.247215	0.968794
1988.091003	0.843789
1989.044172	0.953169
1989.887960	0.843789
1990.731749	0.843789
1991.622415	0.890666
1992.528706	0.906291
1993.434998	0.906291
1994.372541	0.937543
1995.310084	0.937543
1996.216375	0.906291
1997.153918	0.937543
1998.044584	0.890666
1998.950875	0.906291
1999.794664	0.843789
2000.669704	0.875040
2001.513493	0.843789
2002.404158	0.890666
2003.169818	0.765660
2004.076110	0.906291
2004.826144	0.750034
2005.623056	0.796911
2006.404341	0.781286
2007.138750	0.734409
2007.888784	0.750034
2008.685696	0.796911
2009.654490	0.968794
2010.451402	0.796911
2011.326442	0.875040
2012.201482	0.875040
2013.123399	0.921917
2014.014065	0.890666
2014.920356	0.906291
2018.967417	0.781286
2019.764328	0.796911
2020.670619	0.906291
2021.467531	0.796911
2022.108185	0.640654
2022.951974	0.843789
2046.640558	0.843789
2047.406218	0.765660
2048.265633	0.859414
2049.125047	0.859414
2049.875081	0.750034
2050.781373	0.906291
2051.672039	0.890666
2052.734587	1.062549
2056.297250	0.859414
2061.313105	0.781286
2062.063139	0.750034
2062.906928	0.843789
2063.875722	0.968794
2073.423034	0.796911
2074.204320	0.781286
2074.954354	0.750034
2075.626260	0.671906
2076.266914	0.640654
2076.985697	0.718783
2077.751357	0.765660
2098.689816	0.875040
2099.564856	0.875040
2100.393019	0.828163
2101.221182	0.828163
2102.127473	0.906291
2102.877507	0.750034
2103.596290	0.718783
2104.424453	0.828163
2105.252616	0.828163
2106.174533	0.921917
2107.018322	0.843789
2107.877736	0.859414
2108.784028	0.906291
2109.674694	0.890666
2110.580985	0.906291
2111.393522	0.812537
2112.268562	0.875040
2113.143602	0.875040
2113.909262	0.765660
2114.659297	0.750034
2115.487460	0.828163
2116.315623	0.828163
2117.190663	0.875040
2118.096954	0.906291
2118.987620	0.890666
2119.878286	0.890666
2120.722074	0.843789
2121.534611	0.812537
2122.362774	0.828163
2123.144060	0.781286
2123.925346	0.781286
2124.722257	0.796911
2125.597297	0.875040
2126.409835	0.812537
2127.284875	0.875040
2128.175540	0.890666
2129.050581	0.875040
2129.925621	0.875040
2130.816286	0.890666
2131.706952	0.890666
2132.535115	0.828163
2133.253898	0.718783
2134.066435	0.812537
2134.863347	0.796911
2135.722761	0.859414
2136.566550	0.843789
2137.332210	0.765660
2138.175998	0.843789
2139.051038	0.875040
2139.926078	0.875040
2140.801118	0.875040
2141.629281	0.828163
2142.473070	0.843789
2143.316859	0.843789
2144.082519	0.765660
2144.895056	0.812537
2145.707593	0.812537
2146.567007	0.859414
2147.426422	0.859414
2148.223333	0.796911
2148.973367	0.750034
2149.598396	0.625029
2150.348430	0.750034
2151.129716	0.781286
2151.989130	0.859414
2152.817293	0.828163
2153.676708	0.859414
2154.551748	0.875040
2155.411162	0.859414
2156.254951	0.843789
2157.098739	0.843789
2157.911277	0.812537
2158.661311	0.750034
2159.458222	0.796911
2160.145754	0.687531
2160.973917	0.828163
2161.786454	0.812537
2162.677120	0.890666
2163.583411	0.906291
2164.505328	0.921917
2165.411620	0.906291
2166.302286	0.890666
2167.161700	0.859414
2168.036740	0.875040
2168.849277	0.812537
2169.708692	0.859414
2170.505603	0.796911
2171.318140	0.812537
2172.146303	0.828163
2172.974466	0.828163
2173.708875	0.734409
2174.443283	0.734409
2175.287072	0.843789
2176.068358	0.781286
2176.912146	0.843789
2177.771561	0.859414
2178.630975	0.859414
2179.521641	0.890666
2180.381055	0.859414
2181.193592	0.812537
2181.990504	0.796911
2182.787415	0.796911
2183.568701	0.781286
2184.396864	0.828163
2185.209401	0.812537
2186.037564	0.828163
2186.803224	0.765660
2187.647013	0.843789
