# Supplementary material for: Real-time Smartphone Activity Classification Using Inertial Sensors—Recognition of Scrolling, Typing, and Watching Videos While Sitting or Walking
Source: Sensors (Basel). 2020 Jan 24;20(3):655. doi: 10.3390/s20030655 (PMC7038357; doi:10.3390/s20030655)
Supplement: Supplementary file 1 [file sensors-20-00655-s001.zip › sensors-668083-supplementary/5Hz_data/8765/E4/EDA.csv]

1568084460.000000
4.000000
0.000000
0.002563
0.830302
1.177810
1.616094
1.781485
1.795580
1.432963
0.788454
1.616094
0.787172
1.616094
0.787172
0.309137
0.000000
0.000000
0.000000
0.000000
0.000000
0.000000
0.000000
0.000000
0.000000
0.202450
0.061504
0.005125
0.006407
0.003844
0.703451
0.011799
0.000000
0.830302
1.177810
1.302168
1.314982
1.307294
1.294480
1.316263
1.295762
1.285511
1.317544
1.300887
1.299606
1.273979
1.239383
1.208631
1.181723
1.133033
1.266291
1.216319
1.189411
1.108687
1.130470
1.142002
1.134314
1.120219
1.099718
1.134314
1.130470
1.102281
1.126626
1.139439
1.147127
1.153534
1.148409
1.150971
1.158659
1.166347
1.174035
1.185567
1.193255
1.200943
1.213756
1.224007
1.227851
1.229132
1.230414
1.230414
1.230414
1.227851
1.222726
1.217600
1.212475
1.211194
1.209913
1.199662
1.185567
1.176598
1.170191
1.190693
1.220163
1.268854
1.232976
1.226570
1.230414
1.224007
1.232976
1.225289
1.240664
1.248352
1.241946
1.249634
1.288074
1.313700
1.335483
1.364954
1.377767
1.386736
1.385455
1.389299
1.391862
1.400831
1.411081
1.429020
1.445677
1.463616
1.445776
1.453465
1.454746
1.462434
1.463715
1.461152
1.453465
1.443214
1.434245
1.425275
1.413743
1.399649
1.390679
1.395805
1.413743
1.444495
1.489342
1.529063
1.567503
1.595692
1.618756
1.630288
1.634132
1.652071
1.678979
1.689229
1.693073
1.690511
1.696917
1.702043
1.703324
1.722544
1.734076
1.735357
1.744327
1.753296
1.752015
1.743045
1.726388
1.712293
1.702043
1.700761
1.709731
1.721263
1.734076
1.746889
1.760984
1.755859
1.753296
1.757140
1.773797
1.800705
1.830176
1.855802
1.864772
1.880148
1.878866
1.876304
1.864772
1.857084
1.853240
1.854521
1.872460
1.885273
1.894242
1.892961
1.886554
1.885273
1.872460
1.855802
1.830176
1.807112
1.781485
1.763547
1.752015
1.745608
1.748171
1.755859
1.773797
1.790455
1.804549
1.817363
1.834020
1.846833
1.857084
1.871178
1.854521
1.849396
1.845552
1.840426
1.832739
1.819925
1.809675
1.795580
1.785329
1.775079
1.758421
1.748171
1.737920
1.735357
1.741764
1.766109
1.801987
1.863490
1.921150
1.967278
1.975165
1.985416
1.986698
1.977728
1.970040
1.982854
2.005918
2.027700
2.046920
2.053327
2.050764
2.046920
2.032825
2.014887
1.999511
1.991823
1.982854
1.975165
1.963634
1.959790
1.961071
1.954664
1.945695
1.930319
1.920068
1.916224
1.916224
1.916224
1.905974
1.897004
1.882910
1.873940
1.868815
1.850876
1.838063
1.835500
1.840626
1.845751
1.854720
1.853439
1.850876
1.858564
1.866252
1.890598
1.923912
1.941851
1.968759
1.987979
1.990541
1.994385
1.987979
1.981572
2.043076
2.058452
2.086641
2.080235
2.063577
2.054608
2.045639
1.987979
2.013605
2.008480
1.875222
1.991823
2.013605
1.981572
1.964915
1.973884
1.991823
1.998230
2.000792
1.994385
1.989260
2.007199
2.041795
2.089204
2.139176
2.162240
2.185304
2.257058
2.271153
2.309593
2.301905
2.274997
2.246808
2.230150
2.212212
2.186585
2.178897
2.184022
2.218618
2.259621
2.312156
2.336501
2.354439
2.351877
2.333938
2.323688
2.313437
2.305749
2.280122
2.258340
2.226306
2.178897
2.155833
2.141739
2.130207
2.114831
2.099455
2.068703
2.048201
2.050764
2.077672
2.073828
2.075109
2.082797
2.090485
2.093048
2.099455
2.118675
2.136613
2.162240
2.216056
2.242964
2.248089
2.250652
2.249370
2.242964
2.262184
2.267309
2.263465
2.259621
2.223744
2.205805
2.189148
2.175053
2.140457
2.113549
2.113549
2.103299
2.081516
2.059733
2.002074
1.995667
1.982854
1.898286
1.879066
1.864971
1.903411
1.886754
1.838063
1.806030
1.844470
1.886754
1.857283
1.859846
1.898286
1.911099
1.909818
1.920068
1.912380
1.944414
1.948258
1.920068
1.920068
1.914943
1.925194
1.940570
1.902130
1.875222
1.843188
1.840626
1.852158
1.786810
1.785529
1.756058
1.798342
1.823969
1.816280
1.818843
1.823969
1.857283
1.835500
1.827812
1.826531
1.840626
1.877784
1.889316
1.885472
1.873940
1.871378
1.864971
1.853439
1.841907
1.836782
1.839345
1.857283
1.893160
1.962352
2.017449
2.002074
2.032825
2.077672
2.066140
2.040514
2.032825
2.034107
2.043076
2.003355
1.961071
1.926475
1.944414
1.884191
1.847032
1.854720
1.857283
1.836782
1.829094
1.781685
1.725306
1.698398
1.685585
1.706086
1.726587
1.770153
1.770153
1.803467
1.789373
1.809874
1.823969
1.806030
1.822687
1.825250
1.850876
1.840626
1.829094
1.812436
1.843188
1.831656
1.816280
1.791935
1.794498
1.803467
1.777841
1.749651
1.729150
1.744526
1.717618
1.690710
1.691991
1.657395
1.663802
1.658677
1.658677
1.661239
1.681741
1.672771
1.672771
1.685585
1.693273
1.699679
1.681741
1.666365
1.658677
1.670209
1.656114
1.745807
1.729150
1.724025
1.745807
1.765027
1.754777
1.744526
1.732994
1.704805
1.713774
1.717618
1.740682
1.765027
1.795779
1.804749
1.816280
1.839345
1.835500
1.821406
1.826531
1.804749
1.788091
1.786810
1.782966
1.770153
1.780403
1.781685
1.816280
1.831656
1.811155
1.794498
1.782966
1.791935
1.776559
1.754777
1.745807
1.726587
1.697117
1.684303
1.691991
1.693273
1.743245
1.788091
1.832938
1.898286
1.959790
2.009762
2.020012
2.002074
1.995667
1.996948
2.011043
1.999511
1.977728
1.961071
1.940570
1.920068
1.897004
1.863690
1.840626
1.821406
1.806030
1.789373
1.777841
1.759902
1.744526
1.744526
1.732994
1.722743
1.706086
1.685585
1.684303
1.674053
1.676615
1.657395
1.649707
1.631769
1.620237
1.629206
1.630487
1.622800
1.607424
1.590766
1.598454
1.603580
1.607424
1.603580
1.608705
1.608705
1.602298
1.615111
1.621518
1.624081
1.626644
1.627925
1.631769
1.650989
1.644582
1.649707
1.657395
1.668927
1.670209
1.679178
1.676615
1.697117
1.708649
1.716337
1.782966
1.775278
1.788091
1.800905
1.789373
1.797060
1.853439
1.907255
1.941851
1.986698
1.976447
2.014887
2.022575
1.938007
1.940570
1.973884
1.953383
1.971322
1.967478
1.954664
1.944414
1.930319
1.922631
1.914943
1.905974
1.894442
1.879066
1.861127
1.854720
1.848314
1.836782
1.826531
1.818843
1.809874
1.806030
1.806030
1.799623
1.798342
1.786810
1.784247
1.776559
1.779122
1.781685
1.798342
1.814999
1.850876
1.879066
1.909818
1.923912
1.931600
1.926475
1.922631
1.917506
1.909818
1.894442
1.880347
1.863690
1.852158
1.844470
1.834219
1.823969
1.820125
1.823969
1.831656
1.850876
1.863690
1.872659
1.871378
1.875222
1.876503
1.877784
1.872659
1.881628
1.897004
1.914943
1.934163
1.954664
1.971322
1.979010
1.986698
1.979010
1.975165
1.961071
1.950820
1.935444
1.922631
1.913662
1.899567
1.889316
1.877784
1.872659
1.875222
1.886754
1.894442
1.909818
1.929038
1.957227
1.982854
2.011043
2.014887
2.023856
2.058452
2.063577
2.134051
2.134051
2.121237
2.104580
2.064859
1.996948
1.949539
1.936726
1.931600
1.938007
1.976447
2.012324
2.044357
2.032825
2.041795
2.032825
2.040514
2.032825
2.016168
1.998230
1.984135
1.970040
1.950820
1.935444
1.927756
1.917506
1.903411
1.893160
1.886754
1.881628
1.881628
1.890598
1.884191
1.889316
1.879066
1.884191
1.885472
1.884191
1.884191
1.877784
1.876503
1.875222
1.879066
1.882910
1.881628
1.876503
1.886754
1.894442
1.938007
1.989260
2.050764
2.102017
2.145583
2.172491
2.185304
2.181460
2.173772
2.164803
2.149426
2.148145
2.154552
2.163521
2.163521
2.158396
2.149426
2.137895
2.125081
2.109705
2.093048
2.075109
2.057171
2.041795
2.030263
2.021293
2.012324
2.003355
2.002074
2.007199
2.021293
2.036669
2.045639
2.054608
2.055889
2.063577
2.062296
2.061015
2.067421
2.072547
2.080235
2.084079
2.091767
2.090485
2.086641
2.077672
2.073828
2.073828
2.063577
2.050764
2.032825
2.027700
2.011043
2.002074
1.998230
1.987979
1.970040
1.954664
1.950820
1.949539
1.940570
1.929038
1.931600
1.930319
1.940570
1.940570
1.931600
1.936726
1.941851
1.973884
2.011043
2.039232
2.078953
2.108424
2.139176
2.157115
2.154552
2.144301
2.131488
2.125081
2.108424
2.072547
2.050764
2.045639
2.031544
2.022575
2.018731
2.011043
2.013605
2.023856
2.028981
2.018731
2.000792
1.994385
1.996948
1.984135
1.982854
1.982854
2.008480
2.011043
2.026419
2.057171
1.990541
2.096892
2.194273
2.192992
2.257058
2.298061
2.333938
2.345470
2.369816
2.401849
2.427475
2.441876
2.461096
2.457252
2.468784
2.473909
2.473909
2.471346
2.453408
2.435469
2.412405
2.402154
2.391904
2.388060
2.384216
2.382934
2.405998
2.422656
2.443157
2.448282
2.457252
2.475190
2.471346
2.462377
2.421374
2.434188
2.454689
2.461096
2.443157
2.408561
2.414968
2.375247
2.361152
2.341932
2.334244
2.325274
2.315024
2.320149
2.325274
2.303492
2.282990
2.281709
2.277865
2.263771
2.253520
2.247113
2.248395
2.254801
2.238144
2.231737
2.234300
2.240707
2.221487
2.199704
2.183047
2.179203
2.190735
2.190735
2.183047
2.165108
2.158701
2.149732
2.134356
2.115136
2.083103
2.071571
2.063883
2.066446
2.083103
2.089509
2.101042
2.108730
2.102323
2.103604
2.108730
2.115136
2.122824
2.121543
2.115136
2.113855
2.120261
2.118980
2.099760
2.088228
2.093354
2.112574
2.136919
2.152295
2.166389
2.179203
2.186891
2.184328
2.181765
2.174078
2.163827
2.156139
2.144607
2.138200
2.136919
2.134356
2.142044
2.139482
2.139482
2.135638
2.136919
2.126668
2.125387
2.107448
2.095916
2.090791
2.093354
2.090791
2.086947
2.089509
2.093354
2.099760
2.094635
2.099760
2.084384
2.085666
2.081822
2.079259
2.074134
2.061320
2.053632
2.048507
2.049788
2.048507
2.053632
2.069008
2.074134
2.085666
2.090791
2.099760
2.106167
2.106167
2.101042
2.106167
2.122824
2.147170
2.168952
2.167671
2.170233
2.174078
2.180484
2.189453
2.190735
2.192016
2.202267
2.206111
2.217643
2.206111
2.193297
2.179203
2.175359
2.177922
2.195860
2.218924
2.236863
2.256083
2.247113
2.253520
2.253520
2.256083
2.229175
2.211236
2.189453
2.181765
2.180484
2.174078
2.161264
2.151013
2.154857
2.152295
2.153576
2.152295
2.147170
2.143326
2.142044
2.138200
2.138200
2.129231
2.117699
2.116418
2.110011
2.107448
2.106167
2.118980
2.116418
2.111292
2.111292
2.112574
2.121543
2.121543
2.129231
2.139482
2.159983
2.198423
2.226612
2.245832
2.252239
2.256083
2.261208
2.263771
2.239425
2.233019
2.212517
2.204829
2.198423
2.184328
2.181765
2.189453
2.207392
2.240707
2.275303
2.306055
2.347057
2.371403
2.381653
2.384216
2.379090
2.370121
2.368840
2.336807
2.298367
2.277865
2.261208
2.252239
2.233019
2.216361
2.206111
2.197141
2.197141
2.193297
2.180484
2.166389
2.165108
2.148451
2.140763
2.130512
2.125387
2.121543
2.110011
2.113855
2.116418
2.111292
2.103604
2.093354
2.089509
2.101042
2.115136
2.131793
2.143326
2.156139
2.171515
2.194579
2.217643
2.225331
2.221487
2.207392
2.211236
2.207392
2.194579
2.192016
2.174078
2.171515
2.174078
2.171515
2.170233
2.157420
2.144607
2.140763
2.133075
2.131793
2.126668
2.127949
2.124105
2.122824
2.124105
2.129231
2.138200
2.140763
2.154857
2.170233
2.193297
2.212517
2.206111
2.200985
2.198423
2.194579
2.192016
2.179203
2.161264
2.156139
2.154857
2.142044
2.147170
2.139482
2.135638
2.125387
2.130512
2.124105
2.113855
2.111292
2.113855
2.111292
2.107448
2.097198
2.094635
2.102323
2.112574
2.121543
2.127949
2.151013
2.165108
2.190735
2.193297
2.190735
2.183047
2.186891
2.179203
2.167671
2.163827
2.158701
2.152295
2.134356
2.140763
2.131793
2.121543
2.120261
2.118980
2.120261
2.129231
2.148451
2.171515
2.184328
2.188172
2.200985
2.209955
2.211236
2.207392
2.199704
2.180484
2.174078
2.170233
2.162545
2.151013
2.136919
2.145888
2.139482
2.131793
2.133075
2.127949
2.125387
2.125387
2.131793
2.126668
2.126668
2.122824
2.113855
2.111292
2.098479
2.093354
2.103604
2.099760
2.099760
2.085666
2.092072
2.101042
2.107448
2.113855
2.121543
2.130512
2.144607
2.149732
2.145888
2.143326
2.139482
2.138200
2.127949
2.125387
2.127949
2.118980
2.110011
2.108730
2.103604
2.107448
2.106167
2.115136
2.112574
2.115136
2.121543
2.142044
2.149732
2.148451
2.148451
2.147170
2.149732
2.154857
2.153576
2.151013
2.151013
2.151013
2.165108
2.171515
2.170233
2.147170
2.142044
2.152295
2.139482
2.136919
2.127949
2.118980
2.110011
2.117699
2.111292
2.110011
2.108730
2.107448
2.110011
2.106167
2.104886
2.110011
2.102323
2.102323
2.088228
2.093354
2.099760
2.094635
2.090791
2.089509
2.084384
2.089509
2.086947
2.081822
2.074134
2.072852
2.079259
2.076696
2.076696
2.079259
2.081822
2.107448
2.125387
2.144607
2.170233
2.163827
2.171515
2.170233
2.167671
2.151013
2.147170
2.151013
2.138200
2.139482
2.127949
2.120261
2.117699
2.118980
2.127949
2.143326
2.174078
2.204829
2.224049
2.240707
2.236863
2.253520
2.261208
2.247113
2.234300
2.224049
2.224049
2.217643
2.204829
2.195860
2.176640
2.166389
2.165108
2.153576
2.142044
2.131793
2.134356
2.129231
2.118980
2.115136
2.113855
2.122824
2.120261
2.125387
2.129231
2.133075
2.153576
2.159983
2.163827
2.157420
2.161264
2.166389
2.159983
2.148451
2.142044
2.139482
2.138200
2.129231
2.120261
2.106167
2.112574
2.110011
2.104886
2.099760
2.088228
2.088228
2.092072
2.093354
2.086947
2.077978
2.075415
2.079259
2.085666
2.084384
2.071571
2.069008
2.076696
2.085666
2.081822
2.090791
2.098479
2.120261
2.161264
2.144607
2.218924
2.272740
2.349620
2.418812
2.480315
2.548226
2.608449
2.669953
2.662265
2.653295
2.645607
2.644326
2.646888
2.660983
2.653295
2.637919
2.625106
2.602042
2.585385
2.549507
2.505942
2.475190
2.435469
2.408561
2.393185
2.362433
2.339369
2.341932
2.348338
2.393185
2.426500
2.444438
2.452126
2.440594
2.434188
2.454689
2.459814
2.476472
2.486722
2.516193
2.566165
2.562321
2.562321
2.576415
2.557195
2.525162
2.527725
2.667390
2.667390
2.667390
2.667390
2.667390
2.667390
2.667390
2.667390
2.667390
2.667390
2.667390
2.667390
2.667390
2.667390
2.667390
2.667390
2.667390
2.667390
2.667390
2.646888
2.632794
2.609730
2.598198
2.593073
2.578978
2.563602
2.549507
2.540538
2.531569
2.525162
2.518755
2.513630
2.512349
2.503380
2.482878
2.458533
2.454689
2.457252
2.463658
2.467502
2.473909
2.468784
2.467502
2.453408
2.445720
2.422656
2.399592
2.397029
2.373965
2.332963
2.306055
2.288116
2.282990
2.266333
2.243269
2.216361
2.203548
2.212517
2.212517
2.211236
2.221487
2.252239
2.312461
2.366277
2.423937
2.466221
2.495692
2.521318
2.530288
2.526443
2.511067
2.485441
2.481597
2.462377
2.436750
2.414968
2.389341
2.367558
2.344495
2.318868
2.307336
2.309899
2.336807
2.376528
2.429062
2.479034
2.517474
2.554633
2.591791
2.590510
2.587947
2.573853
2.552070
2.514911
2.482878
2.476472
2.495692
2.532850
2.573853
2.593073
2.570009
2.585385
2.570009
2.559758
2.543101
2.516193
2.512349
2.509786
2.553351
2.563602
2.561039
2.555914
2.536694
2.536694
2.500817
2.472628
2.441876
2.439313
2.431625
2.408561
2.399592
2.377809
2.364996
2.364996
2.385497
2.349620
2.341932
2.331681
2.329118
2.312461
2.323993
2.321430
2.331681
2.354745
2.352182
2.352182
2.341932
2.330400
2.313742
2.307336
2.298367
2.302211
2.293241
2.293241
2.290679
2.297085
2.308617
2.316305
2.322712
2.338088
2.331681
2.322712
2.311180
2.285553
2.272740
2.257364
2.250957
2.256083
2.259927
2.253520
2.254801
2.253520
2.256083
2.250957
2.247113
2.236863
2.224049
2.225331
2.209955
2.202267
2.209955
2.253520
2.320149
2.408561
2.485441
2.548226
2.605886
2.619981
2.626387
2.614855
2.582822
2.582822
2.545663
2.500817
2.473909
2.440594
2.405998
2.376528
2.361152
2.368840
2.353464
2.340651
2.326556
2.309899
2.303492
2.289397
2.277865
2.274021
2.268896
2.249676
2.230456
2.230456
2.229175
2.221487
2.229175
2.229175
2.262489
2.298367
2.340651
2.377809
2.427781
2.447001
2.475190
2.482878
2.475190
2.467502
2.453408
2.452126
2.459814
2.445720
2.447001
2.436750
2.427781
2.434188
2.421374
2.414968
2.400873
2.368840
2.359870
2.345776
2.354745
2.343213
2.347057
2.349620
2.353464
2.363714
2.364996
2.366277
2.363714
2.367558
2.357308
2.345776
2.340651
2.330400
2.330400
2.322712
2.215080
2.215080
2.215080
2.215080
2.215080
2.215080
2.215080
2.215080
2.215080
2.215080
2.215080
2.215080
2.215080
2.221487
2.225331
2.218924
2.215080
2.218924
2.224049
2.226612
2.217643
2.220205
2.227893
2.238144
2.235581
2.243269
2.240707
2.244551
2.243269
2.247113
2.244551
2.239425
2.239425
2.230456
2.233019
2.239425
2.236863
2.234300
2.220205
2.202267
2.218924
2.209955
2.195860
2.194579
2.179203
2.180484
2.184328
2.183047
2.176640
2.163827
2.165108
2.166389
2.167671
2.158701
2.159983
2.159983
2.162545
2.168952
2.163827
2.153576
2.143326
2.131793
2.131793
2.124105
2.112574
2.110011
2.097198
2.125387
2.111292
2.122824
2.116418
2.122824
2.135638
2.148451
2.179203
2.200985
2.226612
2.259927
2.277865
2.290679
2.284272
2.288116
2.293241
2.276584
2.266333
2.249676
2.235581
2.215080
2.207392
2.193297
2.188172
2.177922
2.177922
2.174078
2.162545
2.158701
2.152295
2.147170
2.148451
2.147170
2.144607
2.142044
2.136919
2.138200
2.129231
2.122824
2.115136
2.117699
2.113855
2.107448
2.080540
2.077978
2.081822
2.084384
2.079259
2.067727
2.070290
2.070290
2.081822
2.075415
2.072852
2.069008
2.071571
2.089509
2.084384
2.072852
2.071571
2.063883
2.066446
2.066446
2.058758
2.067727
2.063883
2.058758
2.057476
2.049788
2.048507
2.033131
2.035694
2.042100
2.035694
2.026724
2.036975
2.043382
2.065164
2.085666
2.127949
2.156139
2.170233
2.183047
2.200985
2.216361
2.241988
2.262489
2.285553
2.307336
2.336807
2.385497
2.453408
2.489285
2.495692
2.503380
2.517474
2.539257
2.537976
2.522599
2.504661
2.479034
2.452126
2.425218
2.402154
2.368840
2.338088
2.309899
2.280428
2.257364
2.248395
2.226612
2.213799
2.206111
2.188172
2.168952
2.166389
2.166389
2.159983
2.147170
2.136919
2.143326
2.167671
2.159983
2.144607
2.139482
2.139482
2.151013
2.149732
2.139482
2.136919
2.145888
2.145888
2.144607
2.134356
2.134356
2.131793
2.134356
2.139482
2.135638
2.125387
2.115136
2.118980
2.099760
2.095916
2.081822
2.077978
2.080540
2.076696
2.077978
2.072852
2.071571
2.061320
2.070290
2.077978
2.062602
2.066446
2.069008
2.069008
2.058758
2.051070
2.051070
2.051070
2.044663
2.049788
2.038256
2.040819
2.031850
2.025443
2.022880
2.016474
2.017755
2.008786
2.021599
2.011348
2.010067
2.052351
2.038256
2.033131
2.022880
2.004942
2.003660
2.011348
2.003660
1.998535
1.946000
1.954664
1.931600
1.943132
2.002074
2.035388
2.094329
2.207087
2.292936
2.323688
2.203243
2.316000
2.405693
2.440289
2.453408
2.472628
2.486722
2.507224
2.509786
2.511067
2.503380
2.489285
2.476472
2.457252
2.400873
2.402154
2.414968
2.426500
2.441876
2.466221
2.503380
2.541819
2.559758
2.575134
2.575134
2.568727
2.609730
2.634075
2.644326
2.648170
2.639201
2.623825
2.602042
2.582822
2.570009
2.549507
2.518755
2.499536
2.481597
2.513630
2.571290
2.646888
2.740426
2.827556
2.923656
2.972347
2.975817
2.992474
2.973254
2.938658
2.963003
2.971973
2.992474
3.024507
3.047571
3.029633
3.007850
[truncated: 6,990 more rows]
