# Supplementary material for: Real-time Smartphone Activity Classification Using Inertial Sensors—Recognition of Scrolling, Typing, and Watching Videos While Sitting or Walking
Source: Sensors (Basel). 2020 Jan 24;20(3):655. doi: 10.3390/s20030655 (PMC7038357; doi:10.3390/s20030655)
Supplement: Supplementary file 1 [file sensors-20-00655-s001.zip › sensors-668083-supplementary/5Hz_data/8765/E4/BVP.csv]

1568084460.00
64.000000
-0.00
-0.00
-0.00
-0.00
-0.00
-0.00
-0.00
-0.00
-0.00
-0.00
0.00
0.01
0.01
-0.00
-0.03
-0.05
-0.05
0.00
0.13
0.36
0.66
1.01
1.37
1.72
2.06
2.40
2.79
3.24
3.80
4.42
5.06
5.67
6.22
6.72
7.21
7.79
8.50
9.44
10.54
11.68
12.77
13.72
14.61
15.59
16.86
18.57
20.96
23.83
26.90
29.89
32.63
35.18
37.86
41.11
45.25
50.67
57.03
63.82
70.45
76.57
82.23
87.93
94.38
102.13
111.76
122.76
134.37
145.69
156.14
165.73
175.09
185.58
195.96
208.58
224.07
242.57
262.86
282.02
295.64
299.04
288.88
264.34
227.90
183.43
135.24
86.48
38.63
-8.20
-54.17
-98.93
-141.49
-180.33
-214.61
-243.96
-268.39
-287.75
-301.58
-309.53
-311.13
-306.30
-295.53
-280.30
-262.69
-244.81
-228.33
-214.19
-202.39
-192.20
-182.59
-172.75
-162.63
-152.91
-144.60
-138.09
-133.39
-129.71
-125.65
-119.55
-110.30
-97.92
-83.61
-69.14
-56.05
-44.92
-34.83
-23.53
-8.23
12.97
40.80
73.70
108.62
142.42
173.02
200.33
224.49
246.58
266.69
282.94
291.03
285.74
263.28
221.95
163.05
90.91
12.71
-62.91
-127.44
-174.75
-203.35
-217.98
-228.64
-246.89
-280.66
-329.42
-382.98
-424.37
-436.26
-408.52
-342.92
-252.64
-156.94
-73.74
-13.42
22.76
40.68
48.68
52.67
53.80
49.49
36.20
11.62
-24.46
-70.71
-124.65
-182.65
-240.60
-294.32
-340.18
-376.10
-402.23
-418.87
-427.35
-431.03
-431.21
-427.21
-418.79
-406.00
-388.69
-365.73
-334.72
-292.93
-238.16
-169.35
-87.43
5.20
104.98
207.54
307.36
397.83
472.45
526.74
560.06
575.59
578.91
575.40
569.03
561.38
552.02
539.90
524.58
506.48
485.89
462.13
433.41
397.53
354.40
304.32
248.39
188.47
126.60
64.71
4.87
-50.40
-98.07
-135.38
-161.12
-175.92
-182.11
-182.92
-181.14
-177.99
-172.97
-164.44
-150.88
-131.85
-107.77
-79.68
-48.83
-16.46
16.09
47.18
74.94
97.68
114.10
123.95
128.07
127.98
125.36
121.59
117.42
113.07
108.40
103.28
97.97
93.05
89.07
86.31
84.64
83.59
82.69
81.64
80.53
79.87
80.07
80.91
81.37
79.87
74.76
64.94
50.54
32.22
11.19
-11.22
-34.34
-58.22
-83.39
-110.52
-139.13
-169.46
-201.41
-233.49
-261.99
-281.17
-284.84
-269.02
-234.39
-187.11
-137.09
-94.15
-64.40
-48.56
-43.08
-42.78
-43.82
-45.09
-47.59
-52.95
-61.56
-72.06
-82.11
-89.79
-94.39
-96.71
-98.70
-102.35
-108.60
-116.80
-124.66
-129.03
-127.00
-116.43
-96.58
-66.84
-27.20
20.98
74.09
125.90
168.52
194.45
200.32
188.52
166.33
142.61
124.03
112.94
107.64
104.85
101.84
97.97
94.04
90.88
88.17
84.52
78.44
69.50
58.70
47.95
39.43
34.32
32.44
32.35
32.05
29.98
25.54
19.38
12.92
7.83
5.20
5.14
6.82
8.75
9.60
8.57
5.78
2.16
-0.87
-2.07
-0.83
2.50
6.68
10.13
11.52
10.38
7.41
4.34
3.17
5.33
10.93
18.55
25.73
30.00
29.98
26.31
21.50
18.68
20.45
27.36
37.31
46.34
50.43
46.82
35.11
17.46
-2.05
-18.48
-26.77
-23.16
-6.97
18.16
43.85
58.88
52.96
21.45
-31.06
-91.48
-142.75
-170.77
-169.86
-144.39
-106.53
-68.89
-40.28
-23.16
-14.68
-9.38
-2.51
7.68
19.85
30.41
35.22
31.02
17.19
-4.68
-31.36
-59.08
-84.13
-103.50
-114.50
-114.67
-102.55
-78.67
-46.61
-12.23
16.20
32.14
32.83
19.78
-2.21
-27.21
-50.03
-67.00
-76.37
-78.39
-74.98
-69.73
-66.13
-66.58
-71.05
-76.96
-79.78
-74.72
-58.25
-29.14
10.84
56.95
102.30
138.90
159.40
158.52
136.49
99.35
57.51
22.83
3.22
1.09
12.85
30.94
47.38
57.30
60.27
59.26
57.85
57.19
55.06
47.07
29.64
2.92
-27.72
-54.04
-68.78
-68.77
-56.87
-39.86
-24.94
-15.90
-12.07
-9.74
-5.38
1.85
9.67
14.04
11.87
2.80
-10.51
-23.55
-32.32
-34.89
-32.28
-27.60
-24.49
-25.40
-31.33
-41.72
-54.83
-67.96
-77.43
-78.98
-68.91
-45.94
-12.45
25.60
60.64
86.31
99.87
102.72
98.93
92.87
87.24
82.59
78.23
73.60
68.90
64.95
62.43
61.39
61.23
61.20
60.64
59.43
57.81
56.12
54.69
53.70
53.13
52.92
52.86
52.81
53.00
54.20
57.35
62.62
68.44
71.15
66.13
49.87
22.11
-13.31
-49.63
-79.82
-99.32
-107.41
-106.70
-101.14
-94.25
-88.01
-83.12
-79.79
-78.15
-78.26
-79.61
-81.14
-81.46
-79.66
-75.74
-70.70
-66.23
-64.24
-66.15
-72.14
-80.35
-86.72
-86.02
-73.91
-49.17
-15.05
21.74
53.55
75.09
85.35
87.28
85.57
83.86
83.20
82.43
79.86
75.01
69.20
64.72
63.49
66.16
71.86
78.62
83.63
84.08
77.82
64.12
44.31
21.61
0.08
-17.05
-28.63
-35.65
-40.13
-43.70
-46.72
-48.35
-47.60
-44.15
-38.53
-31.92
-25.40
-19.87
-15.99
-14.37
-15.25
-18.03
-21.26
-23.17
-22.53
-19.44
-15.22
-11.61
-9.81
-9.93
-11.21
-12.67
-13.69
-13.96
-13.43
-12.09
-9.90
-6.99
-3.70
-0.43
2.73
5.85
9.10
12.41
15.32
17.28
18.12
18.29
18.74
20.30
23.13
26.48
29.02
29.52
27.56
23.78
19.69
16.90
16.55
18.65
22.13
25.06
25.26
21.06
11.90
-1.13
-15.54
-27.91
-35.11
-35.43
-29.55
-20.19
-11.68
-7.83
-10.32
-18.26
-28.63
-37.80
-43.03
-43.62
-40.31
-34.85
-29.13
-24.43
-21.52
-20.48
-20.71
-20.95
-19.46
-14.95
-7.41
1.31
8.20
10.33
6.52
-1.98
-11.94
-19.53
-21.93
-18.05
-8.73
3.87
16.75
26.85
31.69
29.82
21.60
9.24
-3.54
-13.00
-16.77
-14.68
-8.48
-1.08
4.29
4.95
-0.95
-13.43
-30.70
-49.18
-64.12
-70.93
-66.83
-51.99
-28.70
-3.46
18.13
32.54
38.95
38.74
34.46
28.73
23.45
19.60
17.22
16.18
16.06
16.54
17.32
18.24
19.19
20.10
21.18
22.86
26.40
32.51
41.05
50.32
57.05
57.64
49.78
33.78
12.87
-7.84
-23.67
-32.10
-33.31
-29.28
-22.22
-13.56
-4.15
4.91
11.61
13.32
8.23
-3.20
-17.76
-30.51
-37.05
-35.52
-27.59
-17.34
-9.31
-6.28
-8.29
-13.14
-17.73
-19.75
-18.56
-15.01
-10.63
-6.49
-2.59
2.12
8.26
15.83
24.04
31.53
37.09
40.13
41.00
40.69
40.29
40.49
41.41
42.63
43.45
43.01
40.51
35.33
27.00
15.62
2.24
-10.61
-19.18
-19.55
-9.37
10.62
36.06
60.05
75.57
78.21
67.82
48.26
25.62
5.69
-7.91
-14.45
-15.45
-13.50
-11.32
-11.28
-15.27
-24.56
-39.30
-57.98
-77.33
-92.99
-100.79
-98.41
-86.41
-67.93
-47.47
-29.14
-15.32
-6.26
-0.57
3.86
9.02
16.20
25.72
36.76
47.55
55.90
60.12
59.81
56.02
50.70
45.60
41.45
37.89
34.21
30.19
26.33
23.32
20.99
17.96
12.16
2.19
-11.47
-26.24
-38.04
-43.02
-39.01
-26.37
-7.88
11.89
27.70
34.89
30.71
15.41
-7.39
-31.10
-47.87
-50.81
-36.20
-4.76
38.53
86.10
130.27
165.39
188.76
200.09
200.10
189.41
168.39
138.06
101.11
62.09
26.27
-2.19
-21.86
-34.33
-42.98
-51.03
-60.06
-69.72
-78.46
-84.88
-88.54
-90.03
-90.42
-90.67
-91.28
-92.25
-93.36
-94.40
-95.32
-96.43
-98.08
-100.45
-103.45
-106.82
-110.02
-112.38
-113.12
-111.58
-107.42
-100.47
-90.76
-78.67
-65.09
-51.30
-38.67
-28.22
-20.27
-14.84
-11.26
-8.57
-6.11
-3.80
-1.93
-0.56
0.67
2.39
4.05
5.26
6.12
6.84
7.32
7.34
6.66
5.01
2.12
-4.29
-14.88
-27.44
-38.54
-45.61
-47.48
-44.38
-37.63
-29.52
-26.19
-31.86
-46.61
-67.75
-91.93
-115.59
-135.68
-150.52
-160.49
-171.82
-188.12
-207.33
-223.93
-233.48
-234.22
-227.81
-217.91
-180.08
-109.88
-25.39
50.37
108.02
149.98
182.39
209.94
235.17
256.03
263.84
252.53
222.63
180.38
130.44
81.77
43.72
22.69
19.53
26.41
34.59
39.23
39.88
38.28
37.13
37.85
39.97
41.61
38.90
30.45
18.47
7.14
-0.13
-1.20
4.11
14.71
28.98
44.51
59.83
74.48
88.15
99.75
107.85
110.80
107.63
98.83
86.47
74.11
65.76
64.62
71.94
86.72
105.55
123.36
135.13
137.72
130.54
115.45
96.07
76.70
60.91
50.36
44.33
41.14
39.59
38.76
37.57
34.49
27.93
16.92
1.58
-16.99
-36.41
-53.60
-64.02
-64.50
-56.68
-46.31
-38.43
-34.43
-33.26
-35.02
-36.43
-36.05
-34.99
-36.26
-43.54
-60.74
-87.11
-122.87
-166.70
-214.19
-258.42
-291.10
-304.97
-296.55
-267.95
-226.72
-183.69
-147.74
-122.23
-105.06
-90.97
-74.94
-54.93
-32.23
-10.03
8.38
21.97
32.20
41.18
50.05
58.32
64.10
65.69
62.72
56.07
47.62
39.09
30.96
22.73
13.92
5.13
-1.58
-3.57
0.77
11.18
25.49
40.66
54.15
64.80
72.67
78.26
81.77
82.95
81.74
78.90
76.06
75.04
76.78
80.58
84.28
85.20
81.48
73.00
61.36
49.13
38.70
31.30
26.81
24.01
21.49
18.15
13.63
8.08
1.87
-4.66
-11.31
-17.95
-24.39
-30.52
-36.38
-42.25
-48.48
-55.04
-61.02
-64.70
-63.92
-57.03
-43.75
-25.47
-4.83
15.24
32.44
45.64
54.73
60.21
62.57
62.20
59.40
54.75
49.14
43.65
39.11
35.79
33.34
31.12
28.58
25.65
22.75
20.50
19.30
19.07
19.22
18.97
17.69
15.16
11.64
7.57
3.46
-0.36
-3.80
-6.87
-9.73
-12.59
-15.71
-19.37
-23.73
-28.62
-33.44
-37.12
-38.43
-36.33
-30.42
-21.10
-9.58
2.59
13.93
23.38
30.51
35.29
37.92
38.62
37.57
34.93
30.99
26.22
21.19
16.52
12.67
9.89
8.21
7.48
7.49
7.95
8.57
8.99
8.87
7.94
6.07
3.36
0.11
-3.26
-6.36
-9.01
-11.25
-13.45
-16.09
-19.62
-24.13
-29.16
-33.63
-36.12
-35.31
-30.49
-21.89
-10.62
1.69
13.39
23.31
30.86
35.94
38.72
39.39
38.05
34.88
30.16
24.38
18.16
12.19
7.02
3.02
0.34
-1.03
-1.28
-0.71
0.26
1.13
1.43
0.83
-0.74
-3.07
-5.73
-8.27
-10.36
-11.98
-13.38
-15.07
-17.58
-21.33
-26.28
-31.84
-36.80
-39.67
-39.08
-34.32
-25.63
-14.14
-1.58
10.36
20.42
27.99
32.96
35.54
35.94
34.33
30.85
25.74
19.48
12.73
6.28
0.86
-3.02
-5.22
-5.97
-5.79
-5.25
-4.83
-4.79
-5.15
-5.80
-6.59
-7.44
-8.39
-9.54
-11.01
-12.91
-15.33
-18.29
-21.74
-25.44
-28.89
-31.29
-31.71
-29.37
-23.91
-15.70
-5.71
4.69
14.16
21.75
26.99
29.81
30.33
28.72
25.18
20.03
13.85
7.46
1.70
-2.75
-5.62
-7.09
-7.67
-7.92
-8.30
-9.01
-9.99
-11.00
-11.84
-12.40
-12.79
-13.36
-14.55
-16.81
-20.34
-24.92
-29.88
-34.09
-36.30
-35.50
-31.20
-23.69
-13.91
-3.19
7.14
16.08
23.08
27.95
30.68
31.25
29.55
25.58
19.67
12.54
5.28
-0.96
-5.34
-7.63
-8.20
-7.83
-7.34
-7.30
-7.94
-9.14
-10.62
-12.09
-13.30
-14.14
-14.68
-15.27
-16.46
-18.77
-22.28
-26.32
-29.51
-30.21
-27.20
-20.31
-10.51
0.41
10.64
18.89
24.71
28.25
29.86
29.74
27.86
24.22
19.09
13.13
7.33
2.64
-0.32
-1.56
-1.57
-1.18
-1.13
-1.82
-3.12
-4.57
-5.63
-5.98
-5.71
-5.21
-5.08
-5.85
-7.83
-10.99
-14.92
-18.79
-21.52
-21.95
-19.31
-13.44
-5.07
4.42
13.37
20.45
24.98
27.03
27.10
25.72
23.13
19.33
14.35
8.54
2.80
-1.70
-3.91
-3.42
-0.68
3.27
7.31
10.67
13.01
14.14
13.59
10.58
4.41
-4.80
-15.63
-25.63
-32.29
-34.18
-31.52
-25.88
-19.06
-12.14
-5.16
2.39
10.75
19.30
26.73
31.59
33.06
31.38
27.66
23.45
20.13
18.56
18.87
20.60
22.98
25.26
27.12
28.74
30.73
33.81
38.38
44.20
50.38
55.67
58.97
59.85
58.85
57.32
56.82
58.51
62.76
69.43
78.11
88.41
99.71
110.71
119.18
122.48
118.76
107.96
92.22
74.86
58.69
44.86
32.78
21.39
10.53
1.37
-4.39
-5.88
-3.91
-0.49
2.45
4.27
5.80
8.50
13.26
19.79
26.96
33.71
39.56
44.54
48.57
51.26
52.33
52.24
52.46
54.64
59.21
64.56
67.22
63.39
50.77
29.59
2.31
-27.67
-57.36
-84.95
-109.55
-130.60
-147.48
-159.57
-166.73
-169.62
-169.62
-168.37
-167.11
-166.36
-166.01
-165.68
-165.12
-164.43
-163.92
-163.70
-163.51
-162.59
-159.87
-154.26
-144.93
-131.48
-113.97
-93.06
-69.84
-45.78
-22.40
-0.69
19.17
37.84
56.39
75.54
94.97
113.21
128.03
137.58
141.36
140.92
139.35
140.17
145.67
155.89
168.64
180.44
188.00
189.31
183.89
172.31
155.46
133.96
108.24
78.85
46.63
12.54
-22.71
-58.94
-96.26
-134.46
-172.53
-208.59
-240.43
-266.46
-286.31
-300.94
-312.13
-321.65
-330.50
-338.69
-345.30
-348.74
-347.18
-338.81
-322.21
-296.67
-262.45
-220.67
-173.04
-121.54
-68.27
-15.62
33.62
76.40
110.04
133.10
145.98
150.90
151.21
150.15
149.97
151.45
154.17
157.18
159.73
161.73
163.69
166.17
169.26
172.03
172.70
169.22
160.15
145.40
126.34
105.37
85.10
67.68
54.40
45.83
41.75
41.14
42.03
41.63
36.99
26.05
8.65
-13.16
-35.56
-54.32
-66.24
-70.28
-67.66
-61.12
-53.68
-47.49
-43.23
-40.24
-37.72
-34.94
-31.29
-27.44
-24.67
-23.75
-24.42
-25.49
-25.32
-22.96
-18.07
-10.55
-1.28
8.45
17.91
26.99
36.05
45.50
54.50
62.41
70.11
77.51
84.10
89.97
95.57
101.30
107.15
109.95
107.91
104.16
99.55
93.36
85.81
77.32
67.93
57.03
38.18
8.56
-23.78
-55.35
-86.46
-116.36
-144.36
-170.43
-195.24
-228.47
-274.48
-321.88
-368.30
-418.23
-473.05
-530.57
-584.99
-628.30
-664.08
-691.92
-695.57
-674.79
-641.08
-603.40
-567.13
-534.14
-434.64
-256.99
-114.02
-24.24
41.46
91.48
131.89
167.20
200.19
231.91
250.99
252.81
253.96
260.36
269.32
280.51
294.34
311.11
330.40
342.41
342.45
341.93
344.08
345.89
346.55
346.06
344.16
339.74
325.68
298.49
265.74
230.98
194.59
158.76
126.30
99.84
81.28
68.83
61.15
60.53
65.63
72.53
78.18
80.57
78.82
73.01
63.02
49.89
36.78
25.93
18.42
14.69
14.34
16.25
19.02
21.37
22.49
21.98
19.86
16.36
12.01
7.46
3.43
0.47
-1.26
-2.04
-2.60
-3.83
-6.63
-11.48
-18.29
-26.17
-33.55
-38.48
-39.17
-34.64
-25.04
-11.75
3.06
17.06
28.33
35.81
39.22
38.92
35.57
29.99
23.05
15.71
8.97
3.77
0.73
-0.06
0.94
2.84
4.70
5.77
5.74
4.74
3.14
1.37
-0.28
-1.76
-3.28
-5.22
-8.04
-12.09
-17.33
-23.20
-28.59
-32.05
-32.25
-28.45
-20.83
-10.46
1.06
12.12
21.51
28.56
32.98
34.70
33.70
30.08
24.36
17.46
10.66
5.12
1.51
-0.22
-0.74
-0.86
-1.15
-1.75
-2.44
-2.93
-3.16
-3.32
-3.82
-5.07
-7.36
-10.82
-15.42
-20.91
-26.69
-31.76
-34.82
-34.54
-30.03
-21.28
-9.25
4.24
17.13
27.58
34.47
37.48
37.01
33.87
29.01
23.38
17.86
13.17
9.78
7.79
6.91
6.58
6.18
5.28
3.76
1.78
-0.36
-2.44
-4.42
-6.46
-8.87
-12.06
-16.33
-21.65
-27.49
-32.67
-35.62
-34.82
-29.43
-19.64
-6.66
7.66
21.45
33.22
41.97
47.13
48.41
45.84
39.95
31.85
23.12
15.38
9.88
7.11
6.76
7.90
9.38
10.17
9.63
7.58
4.30
0.36
-3.65
-7.36
-10.83
-14.52
-18.98
-24.50
-30.68
-36.34
-39.85
-39.64
-34.86
-25.72
-13.43
0.22
13.39
24.69
33.30
38.90
41.47
41.08
38.01
32.78
26.31
19.78
14.35
10.85
9.43
9.61
10.47
11.12
11.03
10.11
8.68
7.07
5.44
3.62
1.22
-2.21
-6.96
-12.99
-19.83
-26.53
-31.74
-34.02
-32.26
-26.07
-15.99
-3.39
9.94
22.30
32.43
39.57
43.41
43.94
41.35
36.14
29.20
21.76
15.13
10.38
8.02
7.88
9.20
11.01
12.43
12.95
12.46
11.14
9.29
7.14
4.77
2.12
-1.03
-4.92
-9.74
-15.35
-21.18
-26.12
-28.79
-27.94
-22.95
-14.16
-2.75
9.54
20.99
30.32
36.81
40.29
40.90
38.89
34.66
28.81
22.18
15.83
10.79
[truncated: 141,816 more rows]
