# Supplementary material for: Real-time Smartphone Activity Classification Using Inertial Sensors—Recognition of Scrolling, Typing, and Watching Videos While Sitting or Walking
Source: Sensors (Basel). 2020 Jan 24;20(3):655. doi: 10.3390/s20030655 (PMC7038357; doi:10.3390/s20030655)
Supplement: Supplementary file 1 [file sensors-20-00655-s001.zip › sensors-668083-supplementary/5Hz_data/8765/2019_09_10_15_01_29_Multitasking_Type.csv]

time	accX	accY	accZ	rotX	rotY	rotZ	graX	graY	graZ	activity
15:31:42.518	0.9337672	5.7127395	7.405492	-0.047252867	-0.055789102	-0.041103292	1.019698	5.826504	7.8219194	Multitasking_Type
15:31:42.555	0.9337672	5.7127395	7.405492	-0.047252867	-0.055789102	-0.041103292	1.019698	5.826504	7.8219194	Multitasking_Type
15:31:42.602	0.9337672	5.7127395	7.405492	-0.047252867	-0.055789102	-0.041103292	1.019698	5.826504	7.8219194	Multitasking_Type
15:31:42.628	0.9337672	5.7127395	7.405492	-0.047252867	-0.055789102	-0.041103292	1.019698	5.826504	7.8219194	Multitasking_Type
15:31:42.648	0.9337672	5.7127395	7.405492	-0.047252867	-0.055789102	-0.041103292	1.019698	5.826504	7.8219194	Multitasking_Type
15:31:42.671	0.86193895	5.7725964	7.4533772	0.15311094	0.1305248	-0.00017531833	1.0134103	5.8219156	7.826153	Multitasking_Type
15:31:42.692	0.86193895	5.7725964	7.4533772	0.15311094	0.1305248	-0.00017531833	1.0134103	5.8219156	7.826153	Multitasking_Type
15:31:42.714	0.86193895	5.7725964	7.4533772	0.15311094	0.1305248	-0.00017531833	1.0134103	5.8219156	7.826153	Multitasking_Type
15:31:42.735	0.86193895	5.7725964	7.4533772	0.15311094	0.1305248	-0.00017531833	1.0134103	5.8219156	7.826153	Multitasking_Type
15:31:42.757	0.86193895	5.7725964	7.4533772	0.15311094	0.1305248	-0.00017531833	1.0134103	5.8219156	7.826153	Multitasking_Type
15:31:42.778	0.86193895	5.7725964	7.4533772	0.15311094	0.1305248	-0.00017531833	1.0134103	5.8219156	7.826153	Multitasking_Type
15:31:42.800	0.86193895	5.7725964	7.4533772	0.15311094	0.1305248	-0.00017531833	1.0134103	5.8219156	7.826153	Multitasking_Type
15:31:42.821	0.86193895	5.7725964	7.4533772	0.15311094	0.1305248	-0.00017531833	1.0134103	5.8219156	7.826153	Multitasking_Type
15:31:42.843	0.86193895	5.7725964	7.4533772	0.15311094	0.1305248	-0.00017531833	1.0134103	5.8219156	7.826153	Multitasking_Type
15:31:42.865	1.0726352	5.7103453	7.3743663	0.012001059	0.021790786	0.065798126	0.9731671	5.8768215	7.7901382	Multitasking_Type
15:31:42.886	1.0726352	5.7103453	7.3743663	0.012001059	0.021790786	0.065798126	0.9731671	5.8768215	7.7901382	Multitasking_Type
15:31:42.908	1.0726352	5.7103453	7.3743663	0.012001059	0.021790786	0.065798126	0.9731671	5.8768215	7.7901382	Multitasking_Type
15:31:42.929	1.0726352	5.7103453	7.3743663	0.012001059	0.021790786	0.065798126	0.9731671	5.8768215	7.7901382	Multitasking_Type
15:31:42.951	1.0726352	5.7103453	7.3743663	0.012001059	0.021790786	0.065798126	0.9731671	5.8768215	7.7901382	Multitasking_Type
15:31:42.972	1.0726352	5.7103453	7.3743663	0.012001059	0.021790786	0.065798126	0.9731671	5.8768215	7.7901382	Multitasking_Type
15:31:42.994	1.0726352	5.7103453	7.3743663	0.012001059	0.021790786	0.065798126	0.9731671	5.8768215	7.7901382	Multitasking_Type
15:31:43.016	1.0726352	5.7103453	7.3743663	0.012001059	0.021790786	0.065798126	0.9731671	5.8768215	7.7901382	Multitasking_Type
15:31:43.038	0.9122187	5.7797794	7.450983	0.012001059	0.0028539624	0.03586573	0.9870502	5.8852577	7.7820187	Multitasking_Type
15:31:43.061	0.9122187	5.7797794	7.450983	0.012001059	0.0028539624	0.03586573	0.9870502	5.8852577	7.7820187	Multitasking_Type
15:31:43.083	0.9122187	5.7797794	7.450983	0.012001059	0.0028539624	0.03586573	0.9870502	5.8852577	7.7820187	Multitasking_Type
15:31:43.107	0.9122187	5.7797794	7.450983	0.012001059	0.0028539624	0.03586573	0.9870502	5.8852577	7.7820187	Multitasking_Type
15:31:43.131	0.9122187	5.7797794	7.450983	0.012001059	0.0028539624	0.03586573	0.9870502	5.8852577	7.7820187	Multitasking_Type
15:31:43.154	0.9122187	5.7797794	7.450983	0.012001059	0.0028539624	0.03586573	0.9870502	5.8852577	7.7820187	Multitasking_Type
15:31:43.176	0.9122187	5.7797794	7.450983	0.012001059	0.0028539624	0.03586573	0.9870502	5.8852577	7.7820187	Multitasking_Type
15:31:43.200	0.9122187	5.7797794	7.450983	0.012001059	0.0028539624	0.03586573	0.9870502	5.8852577	7.7820187	Multitasking_Type
15:31:43.224	1.0486923	5.7199225	7.4988685	-0.016098743	0.023012515	0.026702752	0.9892621	5.9036746	7.7677736	Multitasking_Type
15:31:43.246	1.0486923	5.7199225	7.4988685	-0.016098743	0.023012515	0.026702752	0.9892621	5.9036746	7.7677736	Multitasking_Type
15:31:43.270	1.0486923	5.7199225	7.4988685	-0.016098743	0.023012515	0.026702752	0.9892621	5.9036746	7.7677736	Multitasking_Type
15:31:43.293	1.0486923	5.7199225	7.4988685	-0.016098743	0.023012515	0.026702752	0.9892621	5.9036746	7.7677736	Multitasking_Type
15:31:43.317	1.0486923	5.7199225	7.4988685	-0.016098743	0.023012515	0.026702752	0.9892621	5.9036746	7.7677736	Multitasking_Type
15:31:43.341	1.0486923	5.7199225	7.4988685	-0.016098743	0.023012515	0.026702752	0.9892621	5.9036746	7.7677736	Multitasking_Type
15:31:43.363	1.0486923	5.7199225	7.4988685	-0.016098743	0.023012515	0.026702752	0.9892621	5.9036746	7.7677736	Multitasking_Type
15:31:43.387	1.0486923	5.7199225	7.4988685	-0.016098743	0.023012515	0.026702752	0.9799551	5.896065	7.7747326	Multitasking_Type
15:31:43.411	0.9313729	5.6576715	7.893924	-0.038700756	0.04927972	0.023648426	0.9799551	5.896065	7.7747326	Multitasking_Type
15:31:43.434	0.9313729	5.6576715	7.893924	-0.038700756	0.04927972	0.023648426	0.9799551	5.896065	7.7747326	Multitasking_Type
15:31:43.459	0.9313729	5.6576715	7.893924	-0.038700756	0.04927972	0.023648426	0.9799551	5.896065	7.7747326	Multitasking_Type
15:31:43.482	0.9313729	5.6576715	7.893924	-0.038700756	0.04927972	0.023648426	0.9799551	5.896065	7.7747326	Multitasking_Type
15:31:43.505	0.9313729	5.6576715	7.893924	-0.038700756	0.04927972	0.023648426	0.9799551	5.896065	7.7747326	Multitasking_Type
15:31:43.531	0.9313729	5.6576715	7.893924	-0.038700756	0.04927972	0.023648426	0.9799551	5.896065	7.7747326	Multitasking_Type
15:31:43.566	0.9313729	5.6576715	7.893924	-0.038700756	0.04927972	0.023648426	0.9799551	5.896065	7.7747326	Multitasking_Type
15:31:43.594	0.90024734	5.734288	7.649708	0.005281541	-0.01608286	0.0034898731	0.98149365	5.875301	7.790239	Multitasking_Type
15:31:43.616	0.90024734	5.734288	7.649708	0.005281541	-0.01608286	0.0034898731	0.98149365	5.875301	7.790239	Multitasking_Type
15:31:43.638	0.90024734	5.734288	7.649708	0.005281541	-0.01608286	0.0034898731	0.98149365	5.875301	7.790239	Multitasking_Type
15:31:43.658	0.90024734	5.734288	7.649708	0.005281541	-0.01608286	0.0034898731	0.98149365	5.875301	7.790239	Multitasking_Type
15:31:43.686	0.90024734	5.734288	7.649708	0.005281541	-0.01608286	0.0034898731	0.98149365	5.875301	7.790239	Multitasking_Type
15:31:43.707	0.90024734	5.734288	7.649708	0.005281541	-0.01608286	0.0034898731	0.98149365	5.875301	7.790239	Multitasking_Type
15:31:43.728	0.90024734	5.734288	7.649708	0.005281541	-0.01608286	0.0034898731	0.98149365	5.875301	7.790239	Multitasking_Type
15:31:43.749	0.67757976	5.7654138	7.743085	-0.187141	0.020569054	-0.023999063	0.92418534	5.876249	7.796529	Multitasking_Type
15:31:43.769	0.67757976	5.7654138	7.743085	-0.187141	0.020569054	-0.023999063	0.92418534	5.876249	7.796529	Multitasking_Type
15:31:43.790	0.67757976	5.7654138	7.743085	-0.187141	0.020569054	-0.023999063	0.92418534	5.876249	7.796529	Multitasking_Type
15:31:43.811	0.67757976	5.7654138	7.743085	-0.187141	0.020569054	-0.023999063	0.92418534	5.876249	7.796529	Multitasking_Type
15:31:43.843	0.67757976	5.7654138	7.743085	-0.187141	0.020569054	-0.023999063	0.92418534	5.876249	7.796529	Multitasking_Type
15:31:43.876	0.67757976	5.7654138	7.743085	-0.187141	0.020569054	-0.023999063	0.92418534	5.876249	7.796529	Multitasking_Type
15:31:43.910	0.67757976	5.7654138	7.743085	-0.187141	0.020569054	-0.023999063	0.92418534	5.876249	7.796529	Multitasking_Type
15:31:43.943	0.33519846	5.734288	7.5874567	-0.09734382	0.18428095	-0.012392623	0.76504725	5.8107166	7.86261	Multitasking_Type
15:31:43.977	0.33519846	5.734288	7.5874567	-0.09734382	0.18428095	-0.012392623	0.76504725	5.8107166	7.86261	Multitasking_Type
15:31:44.011	0.33519846	5.734288	7.5874567	-0.09734382	0.18428095	-0.012392623	0.76504725	5.8107166	7.86261	Multitasking_Type
15:31:44.044	0.33519846	5.734288	7.5874567	-0.09734382	0.18428095	-0.012392623	0.76504725	5.8107166	7.86261	Multitasking_Type
15:31:44.078	0.33519846	5.734288	7.5874567	-0.09734382	0.18428095	-0.012392623	0.76504725	5.8107166	7.86261	Multitasking_Type
15:31:44.098	0.33519846	5.734288	7.5874567	-0.09734382	0.18428095	-0.012392623	0.76504725	5.8107166	7.86261	Multitasking_Type
15:31:44.121	0.5794145	5.4517636	7.59464	-0.033813834	0.19833083	0.13177158	0.5612312	5.739545	7.9317718	Multitasking_Type
15:31:44.142	0.5794145	5.4517636	7.59464	-0.033813834	0.19833083	0.13177158	0.5612312	5.739545	7.9317718	Multitasking_Type
15:31:44.164	0.5794145	5.4517636	7.59464	-0.033813834	0.19833083	0.13177158	0.5612312	5.739545	7.9317718	Multitasking_Type
15:31:44.185	0.5794145	5.4517636	7.59464	-0.033813834	0.19833083	0.13177158	0.5612312	5.739545	7.9317718	Multitasking_Type
15:31:44.209	0.5794145	5.4517636	7.59464	-0.033813834	0.19833083	0.13177158	0.5612312	5.739545	7.9317718	Multitasking_Type
15:31:44.233	0.5794145	5.4517636	7.59464	-0.033813834	0.19833083	0.13177158	0.5612312	5.739545	7.9317718	Multitasking_Type
15:31:44.256	0.5794145	5.4517636	7.59464	-0.033813834	0.19833083	0.13177158	0.5612312	5.739545	7.9317718	Multitasking_Type
15:31:44.280	0.5794145	5.4517636	7.59464	-0.033813834	0.19833083	0.13177158	0.5612312	5.739545	7.9317718	Multitasking_Type
15:31:44.302	0.38068968	5.262616	7.2881727	-0.15171084	0.24658918	-0.0068948357	0.34766322	5.603427	8.04059	Multitasking_Type
15:31:44.326	0.38068968	5.262616	7.2881727	-0.15171084	0.24658918	-0.0068948357	0.34766322	5.603427	8.04059	Multitasking_Type
15:31:44.350	0.38068968	5.262616	7.2881727	-0.15171084	0.24658918	-0.0068948357	0.34766322	5.603427	8.04059	Multitasking_Type
15:31:44.374	0.38068968	5.262616	7.2881727	-0.15171084	0.24658918	-0.0068948357	0.34766322	5.603427	8.04059	Multitasking_Type
15:31:44.397	0.38068968	5.262616	7.2881727	-0.15171084	0.24658918	-0.0068948357	0.34766322	5.603427	8.04059	Multitasking_Type
15:31:44.421	0.38068968	5.262616	7.2881727	-0.15171084	0.24658918	-0.0068948357	0.34766322	5.603427	8.04059	Multitasking_Type
15:31:44.444	0.38068968	5.262616	7.2881727	-0.15171084	0.24658918	-0.0068948357	0.34766322	5.603427	8.04059	Multitasking_Type
15:31:44.468	0.102953814	5.1285367	8.590658	-0.36184847	0.19038959	0.100617446	-0.14199188	5.2034483	8.311096	Multitasking_Type
15:31:44.491	0.102953814	5.1285367	8.590658	-0.36184847	0.19038959	0.100617446	-0.14199188	5.2034483	8.311096	Multitasking_Type
15:31:44.515	0.102953814	5.1285367	8.590658	-0.36184847	0.19038959	0.100617446	-0.14199188	5.2034483	8.311096	Multitasking_Type
15:31:44.538	0.102953814	5.1285367	8.590658	-0.36184847	0.19038959	0.100617446	-0.14199188	5.2034483	8.311096	Multitasking_Type
15:31:44.564	0.102953814	5.1285367	8.590658	-0.36184847	0.19038959	0.100617446	-0.14199188	5.2034483	8.311096	Multitasking_Type
15:31:44.588	0.102953814	5.1285367	8.590658	-0.36184847	0.19038959	0.100617446	-0.14199188	5.2034483	8.311096	Multitasking_Type
15:31:44.612	0.102953814	5.1285367	8.590658	-0.36184847	0.19038959	0.100617446	-0.14199188	5.2034483	8.311096	Multitasking_Type
15:31:44.635	0.102953814	5.1285367	8.590658	-0.36184847	0.19038959	0.100617446	-0.14199188	5.2034483	8.311096	Multitasking_Type
15:31:44.658	0.026337024	4.532362	8.162083	-0.28549033	0.24170227	0.175143	-0.36785305	4.77873	8.55563	Multitasking_Type
15:31:44.681	0.026337024	4.532362	8.162083	-0.28549033	0.24170227	0.175143	-0.36785305	4.77873	8.55563	Multitasking_Type
15:31:44.705	0.026337024	4.532362	8.162083	-0.28549033	0.24170227	0.175143	-0.36785305	4.77873	8.55563	Multitasking_Type
15:31:44.728	0.026337024	4.532362	8.162083	-0.28549033	0.24170227	0.175143	-0.36785305	4.77873	8.55563	Multitasking_Type
15:31:44.751	0.026337024	4.532362	8.162083	-0.28549033	0.24170227	0.175143	-0.36785305	4.77873	8.55563	Multitasking_Type
15:31:44.773	0.026337024	4.532362	8.162083	-0.28549033	0.24170227	0.175143	-0.36785305	4.77873	8.55563	Multitasking_Type
15:31:44.797	0.026337024	4.532362	8.162083	-0.28549033	0.24170227	0.175143	-0.36785305	4.77873	8.55563	Multitasking_Type
15:31:44.821	0.026337024	4.532362	8.162083	-0.28549033	0.24170227	0.175143	-0.36785305	4.77873	8.55563	Multitasking_Type
15:31:44.843	-0.28731298	4.2402606	8.648121	-0.14438045	0.22765237	0.12321946	-0.41701433	4.4214573	8.743408	Multitasking_Type
15:31:44.866	-0.28731298	4.2402606	8.648121	-0.14438045	0.22765237	0.12321946	-0.41701433	4.4214573	8.743408	Multitasking_Type
15:31:44.890	-0.28731298	4.2402606	8.648121	-0.14438045	0.22765237	0.12321946	-0.41701433	4.4214573	8.743408	Multitasking_Type
15:31:44.913	-0.28731298	4.2402606	8.648121	-0.14438045	0.22765237	0.12321946	-0.41701433	4.4214573	8.743408	Multitasking_Type
15:31:44.937	-0.28731298	4.2402606	8.648121	-0.14438045	0.22765237	0.12321946	-0.41701433	4.4214573	8.743408	Multitasking_Type
15:31:44.961	-0.28731298	4.2402606	8.648121	-0.14438045	0.22765237	0.12321946	-0.41701433	4.4214573	8.743408	Multitasking_Type
15:31:44.984	-0.28731298	4.2402606	8.648121	-0.14438045	0.22765237	0.12321946	-0.41701433	4.4214573	8.743408	Multitasking_Type
15:31:45.008	-0.8284191	3.921822	8.851634	-0.5041801	0.024234245	0.17697561	-0.770439	4.1862526	8.834707	Multitasking_Type
15:31:45.031	-0.8284191	3.921822	8.851634	-0.5041801	0.024234245	0.17697561	-0.770439	4.1862526	8.834707	Multitasking_Type
15:31:45.055	-0.8284191	3.921822	8.851634	-0.5041801	0.024234245	0.17697561	-0.770439	4.1862526	8.834707	Multitasking_Type
15:31:45.085	-0.8284191	3.921822	8.851634	-0.5041801	0.024234245	0.17697561	-0.770439	4.1862526	8.834707	Multitasking_Type
15:31:45.109	-0.8284191	3.921822	8.851634	-0.5041801	0.024234245	0.17697561	-0.770439	4.1862526	8.834707	Multitasking_Type
15:31:45.132	-0.8284191	3.921822	8.851634	-0.5041801	0.024234245	0.17697561	-0.770439	4.1862526	8.834707	Multitasking_Type
15:31:45.156	-0.8284191	3.921822	8.851634	-0.5041801	0.024234245	0.17697561	-0.770439	4.1862526	8.834707	Multitasking_Type
15:31:45.180	-0.8284191	3.921822	8.851634	-0.5041801	0.024234245	0.17697561	-0.770439	4.1862526	8.834707	Multitasking_Type
15:31:45.203	-1.0295382	2.5714512	8.91149	-0.5909229	-0.7515646	0.16903435	-0.052301038	3.2497213	9.252403	Multitasking_Type
15:31:45.227	-1.0295382	2.5714512	8.91149	-0.5909229	-0.7515646	0.16903435	-0.052301038	3.2497213	9.252403	Multitasking_Type
15:31:45.250	-1.0295382	2.5714512	8.91149	-0.5909229	-0.7515646	0.16903435	-0.052301038	3.2497213	9.252403	Multitasking_Type
15:31:45.274	-1.0295382	2.5714512	8.91149	-0.5909229	-0.7515646	0.16903435	-0.052301038	3.2497213	9.252403	Multitasking_Type
15:31:45.305	-1.0295382	2.5714512	8.91149	-0.5909229	-0.7515646	0.16903435	-0.052301038	3.2497213	9.252403	Multitasking_Type
15:31:45.329	-1.0295382	2.5714512	8.91149	-0.5909229	-0.7515646	0.16903435	-0.052301038	3.2497213	9.252403	Multitasking_Type
15:31:45.352	-1.0295382	2.5714512	8.91149	-0.5909229	-0.7515646	0.16903435	-0.052301038	3.2497213	9.252403	Multitasking_Type
15:31:45.376	-0.89545876	1.6305012	10.35045	-0.14376958	0.060275294	0.09878485	0.6920752	2.307082	9.506249	Multitasking_Type
15:31:45.400	-0.89545876	1.6305012	10.35045	-0.14376958	0.060275294	0.09878485	0.6920752	2.307082	9.506249	Multitasking_Type
15:31:45.424	-0.89545876	1.6305012	10.35045	-0.14376958	0.060275294	0.09878485	0.6920752	2.307082	9.506249	Multitasking_Type
15:31:45.447	-0.89545876	1.6305012	10.35045	-0.14376958	0.060275294	0.09878485	0.6920752	2.307082	9.506249	Multitasking_Type
15:31:45.471	-0.89545876	1.6305012	10.35045	-0.14376958	0.060275294	0.09878485	0.6920752	2.307082	9.506249	Multitasking_Type
15:31:45.493	-0.89545876	1.6305012	10.35045	-0.14376958	0.060275294	0.09878485	0.6920752	2.307082	9.506249	Multitasking_Type
15:31:45.517	-0.89545876	1.6305012	10.35045	-0.14376958	0.060275294	0.09878485	0.6920752	2.307082	9.506249	Multitasking_Type
15:31:45.541	-0.89545876	1.6305012	10.35045	-0.14376958	0.060275294	0.09878485	0.6920752	2.307082	9.506249	Multitasking_Type
15:31:45.567	2.6025767	1.8579572	10.618608	0.31499022	0.2875172	0.6485636	0.16615115	2.6337624	9.444897	Multitasking_Type
15:31:45.591	2.6025767	1.8579572	10.618608	0.31499022	0.2875172	0.6485636	0.16615115	2.6337624	9.444897	Multitasking_Type
15:31:45.615	2.6025767	1.8579572	10.618608	0.31499022	0.2875172	0.6485636	0.16615115	2.6337624	9.444897	Multitasking_Type
15:31:45.638	2.6025767	1.8579572	10.618608	0.31499022	0.2875172	0.6485636	0.16615115	2.6337624	9.444897	Multitasking_Type
15:31:45.662	2.6025767	1.8579572	10.618608	0.31499022	0.2875172	0.6485636	0.16615115	2.6337624	9.444897	Multitasking_Type
15:31:45.686	2.6025767	1.8579572	10.618608	0.31499022	0.2875172	0.6485636	0.16615115	2.6337624	9.444897	Multitasking_Type
15:31:45.710	2.6025767	1.8579572	10.618608	0.31499022	0.2875172	0.6485636	0.16615115	2.6337624	9.444897	Multitasking_Type
15:31:45.733	-0.0670397	2.7725701	9.811738	0.09630046	0.26124996	-0.25612786	0.6063809	2.5041714	9.462125	Multitasking_Type
15:31:45.755	-0.0670397	2.7725701	9.811738	0.09630046	0.26124996	-0.25612786	0.6063809	2.5041714	9.462125	Multitasking_Type
15:31:45.779	-0.0670397	2.7725701	9.811738	0.09630046	0.26124996	-0.25612786	0.6063809	2.5041714	9.462125	Multitasking_Type
15:31:45.803	-0.0670397	2.7725701	9.811738	0.09630046	0.26124996	-0.25612786	0.6063809	2.5041714	9.462125	Multitasking_Type
15:31:45.825	-0.0670397	2.7725701	9.811738	0.09630046	0.26124996	-0.25612786	0.6063809	2.5041714	9.462125	Multitasking_Type
15:31:45.849	-0.0670397	2.7725701	9.811738	0.09630046	0.26124996	-0.25612786	0.6063809	2.5041714	9.462125	Multitasking_Type
15:31:45.871	-0.0670397	2.7725701	9.811738	0.09630046	0.26124996	-0.25612786	0.6063809	2.5041714	9.462125	Multitasking_Type
15:31:45.895	-0.0670397	2.7725701	9.811738	0.09630046	0.26124996	-0.25612786	0.6063809	2.5041714	9.462125	Multitasking_Type
15:31:45.918	0.3998439	3.0359404	9.148524	0.75908923	0.13846605	0.28021184	0.20166837	3.2195861	9.260884	Multitasking_Type
15:31:45.942	0.3998439	3.0359404	9.148524	0.75908923	0.13846605	0.28021184	0.20166837	3.2195861	9.260884	Multitasking_Type
15:31:45.965	0.3998439	3.0359404	9.148524	0.75908923	0.13846605	0.28021184	0.20166837	3.2195861	9.260884	Multitasking_Type
15:31:45.989	0.3998439	3.0359404	9.148524	0.75908923	0.13846605	0.28021184	0.20166837	3.2195861	9.260884	Multitasking_Type
15:31:46.013	0.3998439	3.0359404	9.148524	0.75908923	0.13846605	0.28021184	0.20166837	3.2195861	9.260884	Multitasking_Type
15:31:46.035	0.3998439	3.0359404	9.148524	0.75908923	0.13846605	0.28021184	0.20166837	3.2195861	9.260884	Multitasking_Type
15:31:46.059	0.3998439	3.0359404	9.148524	0.75908923	0.13846605	0.28021184	0.20166837	3.2195861	9.260884	Multitasking_Type
15:31:46.090	-0.22506183	4.067873	6.2538457	0.51657575	-0.12115168	0.099395715	0.23933929	4.224925	8.8466425	Multitasking_Type
15:31:46.113	-0.22506183	4.067873	6.2538457	0.51657575	-0.12115168	0.099395715	0.23933929	4.224925	8.8466425	Multitasking_Type
15:31:46.137	-0.22506183	4.067873	6.2538457	0.51657575	-0.12115168	0.099395715	0.23933929	4.224925	8.8466425	Multitasking_Type
15:31:46.159	-0.22506183	4.067873	6.2538457	0.51657575	-0.12115168	0.099395715	0.23933929	4.224925	8.8466425	Multitasking_Type
15:31:46.183	-0.22506183	4.067873	6.2538457	0.51657575	-0.12115168	0.099395715	0.23933929	4.224925	8.8466425	Multitasking_Type
15:31:46.206	-0.22506183	4.067873	6.2538457	0.51657575	-0.12115168	0.099395715	0.23933929	4.224925	8.8466425	Multitasking_Type
15:31:46.230	-0.22506183	4.067873	6.2538457	0.51657575	-0.12115168	0.099395715	0.23933929	4.224925	8.8466425	Multitasking_Type
15:31:46.254	-0.22506183	4.067873	6.2538457	0.51657575	-0.12115168	0.099395715	0.23933929	4.224925	8.8466425	Multitasking_Type
15:31:46.276	-0.9241901	4.4294086	9.526819	-0.27266213	0.0052974233	-0.073479146	-0.2939632	4.5718937	8.670739	Multitasking_Type
15:31:46.300	-0.9241901	4.4294086	9.526819	-0.27266213	0.0052974233	-0.073479146	-0.2939632	4.5718937	8.670739	Multitasking_Type
15:31:46.324	-0.9241901	4.4294086	9.526819	-0.27266213	0.0052974233	-0.073479146	-0.2939632	4.5718937	8.670739	Multitasking_Type
15:31:46.347	-0.9241901	4.4294086	9.526819	-0.27266213	0.0052974233	-0.073479146	-0.2939632	4.5718937	8.670739	Multitasking_Type
15:31:46.371	-0.9241901	4.4294086	9.526819	-0.27266213	0.0052974233	-0.073479146	-0.2939632	4.5718937	8.670739	Multitasking_Type
15:31:46.395	-0.9241901	4.4294086	9.526819	-0.27266213	0.0052974233	-0.073479146	-0.2939632	4.5718937	8.670739	Multitasking_Type
15:31:46.418	-0.9241901	4.4294086	9.526819	-0.27266213	0.0052974233	-0.073479146	-0.2939632	4.5718937	8.670739	Multitasking_Type
15:31:46.441	-0.9241901	4.4294086	9.526819	-0.27266213	0.0052974233	-0.073479146	-0.2939632	4.5718937	8.670739	Multitasking_Type
15:31:46.469	-0.7134939	4.98488	8.056735	0.31254676	0.087764226	0.089011006	-0.4910535	4.789463	8.543435	Multitasking_Type
15:31:46.493	-0.7134939	4.98488	8.056735	0.31254676	0.087764226	0.089011006	-0.4910535	4.789463	8.543435	Multitasking_Type
15:31:46.517	-0.7134939	4.98488	8.056735	0.31254676	0.087764226	0.089011006	-0.4910535	4.789463	8.543435	Multitasking_Type
15:31:46.541	-0.7134939	4.98488	8.056735	0.31254676	0.087764226	0.089011006	-0.4910535	4.789463	8.543435	Multitasking_Type
15:31:46.565	-0.7134939	4.98488	8.056735	0.31254676	0.087764226	0.089011006	-0.4910535	4.789463	8.543435	Multitasking_Type
15:31:46.591	-0.7134939	4.98488	8.056735	0.31254676	0.087764226	0.089011006	-0.4910535	4.789463	8.543435	Multitasking_Type
15:31:46.617	-0.7134939	4.98488	8.056735	0.31254676	0.087764226	0.089011006	-0.4910535	4.789463	8.543435	Multitasking_Type
15:31:46.640	-0.22266756	4.965726	8.078283	-0.039922487	-0.20911627	0.01692891	-0.37353978	4.9843163	8.4372635	Multitasking_Type
15:31:46.663	-0.22266756	4.965726	8.078283	-0.039922487	-0.20911627	0.01692891	-0.37353978	4.9843163	8.4372635	Multitasking_Type
15:31:46.685	-0.22266756	4.965726	8.078283	-0.039922487	-0.20911627	0.01692891	-0.37353978	4.9843163	8.4372635	Multitasking_Type
15:31:46.709	-0.22266756	4.965726	8.078283	-0.039922487	-0.20911627	0.01692891	-0.37353978	4.9843163	8.4372635	Multitasking_Type
15:31:46.733	-0.22266756	4.965726	8.078283	-0.039922487	-0.20911627	0.01692891	-0.37353978	4.9843163	8.4372635	Multitasking_Type
15:31:46.756	-0.22266756	4.965726	8.078283	-0.039922487	-0.20911627	0.01692891	-0.37353978	4.9843163	8.4372635	Multitasking_Type
15:31:46.780	-0.22266756	4.965726	8.078283	-0.039922487	-0.20911627	0.01692891	-0.37353978	4.9843163	8.4372635	Multitasking_Type
15:31:46.803	-0.22266756	4.965726	8.078283	-0.039922487	-0.20911627	0.01692891	-0.37353978	4.9843163	8.4372635	Multitasking_Type
15:31:46.827	-0.32801566	5.05192	7.7239304	0.044987783	-0.18529253	0.056024283	-0.29527497	5.0312605	8.412465	Multitasking_Type
15:31:46.850	-0.32801566	5.05192	7.7239304	0.044987783	-0.18529253	0.056024283	-0.29527497	5.0312605	8.412465	Multitasking_Type
15:31:46.874	-0.32801566	5.05192	7.7239304	0.044987783	-0.18529253	0.056024283	-0.29527497	5.0312605	8.412465	Multitasking_Type
15:31:46.897	-0.32801566	5.05192	7.7239304	0.044987783	-0.18529253	0.056024283	-0.29527497	5.0312605	8.412465	Multitasking_Type
15:31:46.922	-0.32801566	5.05192	7.7239304	0.044987783	-0.18529253	0.056024283	-0.29527497	5.0312605	8.412465	Multitasking_Type
15:31:46.945	-0.32801566	5.05192	7.7239304	0.044987783	-0.18529253	0.056024283	-0.29527497	5.0312605	8.412465	Multitasking_Type
15:31:46.968	-0.32801566	5.05192	7.7239304	0.044987783	-0.18529253	0.056024283	-0.29527497	5.0312605	8.412465	Multitasking_Type
15:31:46.992	-0.29689008	4.98488	8.164477	0.010779329	0.06394049	0.022426695	-0.1913995	5.0397964	8.41036	Multitasking_Type
15:31:47.016	-0.29689008	4.98488	8.164477	0.010779329	0.06394049	0.022426695	-0.1913995	5.0397964	8.41036	Multitasking_Type
15:31:47.038	-0.29689008	4.98488	8.164477	0.010779329	0.06394049	0.022426695	-0.1913995	5.0397964	8.41036	Multitasking_Type
15:31:47.062	-0.29689008	4.98488	8.164477	0.010779329	0.06394049	0.022426695	-0.1913995	5.0397964	8.41036	Multitasking_Type
15:31:47.093	-0.29689008	4.98488	8.164477	0.010779329	0.06394049	0.022426695	-0.1913995	5.0397964	8.41036	Multitasking_Type
15:31:47.118	-0.29689008	4.98488	8.164477	0.010779329	0.06394049	0.022426695	-0.1913995	5.0397964	8.41036	Multitasking_Type
15:31:47.141	-0.29689008	4.98488	8.164477	0.010779329	0.06394049	0.022426695	-0.1913995	5.0397964	8.41036	Multitasking_Type
15:31:47.164	-0.29689008	4.98488	8.164477	0.010779329	0.06394049	0.022426695	-0.1913995	5.0397964	8.41036	Multitasking_Type
15:31:47.187	-0.2657645	5.1213536	8.1549	0.008335867	-0.073504195	0.0034898731	-0.23862815	5.0965967	8.37485	Multitasking_Type
15:31:47.212	-0.2657645	5.1213536	8.1549	0.008335867	-0.073504195	0.0034898731	-0.23862815	5.0965967	8.37485	Multitasking_Type
15:31:47.234	-0.2657645	5.1213536	8.1549	0.008335867	-0.073504195	0.0034898731	-0.23862815	5.0965967	8.37485	Multitasking_Type
15:31:47.258	-0.2657645	5.1213536	8.1549	0.008335867	-0.073504195	0.0034898731	-0.23862815	5.0965967	8.37485	Multitasking_Type
15:31:47.282	-0.2657645	5.1213536	8.1549	0.008335867	-0.073504195	0.0034898731	-0.23862815	5.0965967	8.37485	Multitasking_Type
15:31:47.305	-0.2657645	5.1213536	8.1549	0.008335867	-0.073504195	0.0034898731	-0.23862815	5.0965967	8.37485	Multitasking_Type
15:31:47.329	-0.2657645	5.1213536	8.1549	0.008335867	-0.073504195	0.0034898731	-0.23862815	5.0965967	8.37485	Multitasking_Type
15:31:47.352	-0.20590763	4.9417834	8.020821	0.0010054843	-0.009974208	0.02181583	-0.27611095	5.1082206	8.366612	Multitasking_Type
15:31:47.376	-0.20590763	4.9417834	8.020821	0.0010054843	-0.009974208	0.02181583	-0.27611095	5.1082206	8.366612	Multitasking_Type
15:31:47.400	-0.20590763	4.9417834	8.020821	0.0010054843	-0.009974208	0.02181583	-0.27611095	5.1082206	8.366612	Multitasking_Type
15:31:47.422	-0.20590763	4.9417834	8.020821	0.0010054843	-0.009974208	0.02181583	-0.27611095	5.1082206	8.366612	Multitasking_Type
15:31:47.446	-0.20590763	4.9417834	8.020821	0.0010054843	-0.009974208	0.02181583	-0.27611095	5.1082206	8.366612	Multitasking_Type
15:31:47.470	-0.20590763	4.9417834	8.020821	0.0010054843	-0.009974208	0.02181583	-0.27611095	5.1082206	8.366612	Multitasking_Type
15:31:47.494	-0.20590763	4.9417834	8.020821	0.0010054843	-0.009974208	0.02181583	-0.27611095	5.1082206	8.366612	Multitasking_Type
15:31:47.517	-0.20590763	4.9417834	8.020821	0.0010054843	-0.009974208	0.02181583	-0.27611095	5.1082206	8.366612	Multitasking_Type
15:31:47.541	-0.2370332	4.9537544	7.9322324	0.009557597	-0.0069198813	0.020594101	-0.24777438	5.114485	8.363673	Multitasking_Type
15:31:47.568	-0.2370332	4.9537544	7.9322324	0.009557597	-0.0069198813	0.020594101	-0.24777438	5.114485	8.363673	Multitasking_Type
15:31:47.591	-0.2370332	4.9537544	7.9322324	0.009557597	-0.0069198813	0.020594101	-0.24777438	5.114485	8.363673	Multitasking_Type
15:31:47.615	-0.2370332	4.9537544	7.9322324	0.009557597	-0.0069198813	0.020594101	-0.24777438	5.114485	8.363673	Multitasking_Type
15:31:47.639	-0.2370332	4.9537544	7.9322324	0.009557597	-0.0069198813	0.020594101	-0.24777438	5.114485	8.363673	Multitasking_Type
15:31:47.661	-0.2370332	4.9537544	7.9322324	0.009557597	-0.0069198813	0.020594101	-0.24777438	5.114485	8.363673	Multitasking_Type
15:31:47.684	-0.2370332	4.9537544	7.9322324	0.009557597	-0.0069198813	0.020594101	-0.24777438	5.114485	8.363673	Multitasking_Type
15:31:47.706	-0.2370332	4.9537544	7.9322324	-0.00082711154	0.041338474	0.02181583	-0.24777438	5.114485	8.363673	Multitasking_Type
15:31:47.730	-0.34956414	4.9872746	8.130958	-0.00082711154	0.041338474	0.02181583	-0.26114994	5.1202354	8.359747	Multitasking_Type
15:31:47.754	-0.34956414	4.9872746	8.130958	-0.00082711154	0.041338474	0.02181583	-0.26114994	5.1202354	8.359747	Multitasking_Type
15:31:47.777	-0.34956414	4.9872746	8.130958	-0.00082711154	0.041338474	0.02181583	-0.26114994	5.1202354	8.359747	Multitasking_Type
15:31:47.800	-0.34956414	4.9872746	8.130958	-0.00082711154	0.041338474	0.02181583	-0.26114994	5.1202354	8.359747	Multitasking_Type
15:31:47.824	-0.34956414	4.9872746	8.130958	-0.00082711154	0.041338474	0.02181583	-0.26114994	5.1202354	8.359747	Multitasking_Type
15:31:47.848	-0.34956414	4.9872746	8.130958	-0.00082711154	0.041338474	0.02181583	-0.26114994	5.1202354	8.359747	Multitasking_Type
15:31:47.870	-0.34956414	4.9872746	8.130958	-0.00082711154	0.041338474	0.02181583	-0.26114994	5.1202354	8.359747	Multitasking_Type
15:31:47.892	-0.25858167	5.0231886	8.13814	-0.00021624629	0.016292997	0.0065441993	-0.27636722	5.1054873	8.36827	Multitasking_Type
15:31:47.914	-0.25858167	5.0231886	8.13814	-0.00021624629	0.016292997	0.0065441993	-0.27636722	5.1054873	8.36827	Multitasking_Type
15:31:47.935	-0.25858167	5.0231886	8.13814	-0.00021624629	0.016292997	0.0065441993	-0.27636722	5.1054873	8.36827	Multitasking_Type
15:31:47.956	-0.25858167	5.0231886	8.13814	-0.00021624629	0.016292997	0.0065441993	-0.27636722	5.1054873	8.36827	Multitasking_Type
15:31:47.978	-0.25858167	5.0231886	8.13814	-0.00021624629	0.016292997	0.0065441993	-0.27636722	5.1054873	8.36827	Multitasking_Type
15:31:48.002	-0.25858167	5.0231886	8.13814	-0.00021624629	0.016292997	0.0065441993	-0.27636722	5.1054873	8.36827	Multitasking_Type
15:31:48.026	-0.25858167	5.0231886	8.13814	-0.00021624629	0.016292997	0.0065441993	-0.27636722	5.1054873	8.36827	Multitasking_Type
15:31:48.050	-0.25858167	5.0231886	8.13814	-0.00021624629	0.016292997	0.0065441993	-0.27636722	5.1054873	8.36827	Multitasking_Type
15:31:48.080	-0.32801566	4.9872746	8.025609	0.012611924	-0.00081122905	0.023037562	-0.31108114	5.1171894	8.359901	Multitasking_Type
15:31:48.104	-0.32801566	4.9872746	8.025609	0.012611924	-0.00081122905	0.023037562	-0.31108114	5.1171894	8.359901	Multitasking_Type
15:31:48.128	-0.32801566	4.9872746	8.025609	0.012611924	-0.00081122905	0.023037562	-0.31108114	5.1171894	8.359901	Multitasking_Type
15:31:48.152	-0.32801566	4.9872746	8.025609	0.012611924	-0.00081122905	0.023037562	-0.31108114	5.1171894	8.359901	Multitasking_Type
15:31:48.176	-0.32801566	4.9872746	8.025609	0.012611924	-0.00081122905	0.023037562	-0.31108114	5.1171894	8.359901	Multitasking_Type
15:31:48.200	-0.32801566	4.9872746	8.025609	0.012611924	-0.00081122905	0.023037562	-0.31108114	5.1171894	8.359901	Multitasking_Type
15:31:48.224	-0.32801566	4.9872746	8.025609	0.012611924	-0.00081122905	0.023037562	-0.31108114	5.1171894	8.359901	Multitasking_Type
15:31:48.246	-0.38787252	4.96812	8.25546	-0.0081574945	-0.00081122905	0.011431121	-0.32429454	5.095895	8.372397	Multitasking_Type
15:31:48.271	-0.38787252	4.96812	8.25546	-0.0081574945	-0.00081122905	0.011431121	-0.32429454	5.095895	8.372397	Multitasking_Type
15:31:48.295	-0.38787252	4.96812	8.25546	-0.0081574945	-0.00081122905	0.011431121	-0.32429454	5.095895	8.372397	Multitasking_Type
15:31:48.319	-0.38787252	4.96812	8.25546	-0.0081574945	-0.00081122905	0.011431121	-0.32429454	5.095895	8.372397	Multitasking_Type
15:31:48.341	-0.38787252	4.96812	8.25546	-0.0081574945	-0.00081122905	0.011431121	-0.32429454	5.095895	8.372397	Multitasking_Type
15:31:48.365	-0.38787252	4.96812	8.25546	-0.0081574945	-0.00081122905	0.011431121	-0.32429454	5.095895	8.372397	Multitasking_Type
15:31:48.390	-0.38787252	4.96812	8.25546	-0.0081574945	-0.00081122905	0.011431121	-0.32429454	5.095895	8.372397	Multitasking_Type
15:31:48.413	-0.38787252	4.96812	8.25546	-0.0081574945	-0.00081122905	0.011431121	-0.32429454	5.095895	8.372397	Multitasking_Type
15:31:48.437	-0.32562137	4.975303	8.063917	-0.019763935	0.02240165	0.0077659297	-0.32410127	5.103622	8.367697	Multitasking_Type
15:31:48.461	-0.32562137	4.975303	8.063917	-0.019763935	0.02240165	0.0077659297	-0.32410127	5.103622	8.367697	Multitasking_Type
15:31:48.483	-0.32562137	4.975303	8.063917	-0.019763935	0.02240165	0.0077659297	-0.32410127	5.103622	8.367697	Multitasking_Type
15:31:48.508	-0.32562137	4.975303	8.063917	-0.019763935	0.02240165	0.0077659297	-0.32410127	5.103622	8.367697	Multitasking_Type
15:31:48.532	-0.32562137	4.975303	8.063917	-0.019763935	0.02240165	0.0077659297	-0.32410127	5.103622	8.367697	Multitasking_Type
15:31:48.555	-0.32562137	4.975303	8.063917	-0.019763935	0.02240165	0.0077659297	-0.32410127	5.103622	8.367697	Multitasking_Type
15:31:48.584	-0.32562137	4.975303	8.063917	-0.019763935	0.02240165	0.0077659297	-0.32410127	5.103622	8.367697	Multitasking_Type
15:31:48.610	-0.38547826	4.975303	8.13814	-0.038089894	-0.044793524	-0.014225218	-0.31927454	5.10422	8.3675165	Multitasking_Type
15:31:48.635	-0.38547826	4.975303	8.13814	-0.038089894	-0.044793524	-0.014225218	-0.31927454	5.10422	8.3675165	Multitasking_Type
15:31:48.659	-0.38547826	4.975303	8.13814	-0.038089894	-0.044793524	-0.014225218	-0.31927454	5.10422	8.3675165	Multitasking_Type
15:31:48.681	-0.38547826	4.975303	8.13814	-0.038089894	-0.044793524	-0.014225218	-0.31927454	5.10422	8.3675165	Multitasking_Type
15:31:48.705	-0.38547826	4.975303	8.13814	-0.038089894	-0.044793524	-0.014225218	-0.31927454	5.10422	8.3675165	Multitasking_Type
15:31:48.729	-0.38547826	4.975303	8.13814	-0.038089894	-0.044793524	-0.014225218	-0.31927454	5.10422	8.3675165	Multitasking_Type
15:31:48.752	-0.38547826	4.975303	8.13814	-0.038089894	-0.044793524	-0.014225218	-0.31927454	5.10422	8.3675165	Multitasking_Type
15:31:48.776	-0.38547826	4.975303	8.13814	-0.038089894	-0.044793524	-0.014225218	-0.31927454	5.10422	8.3675165	Multitasking_Type
15:31:48.800	-0.28252444	4.9369946	8.142929	-0.018542204	-0.0044764206	0.016318042	-0.31591257	5.0919795	8.3751	Multitasking_Type
15:31:48.824	-0.28252444	4.9369946	8.142929	-0.018542204	-0.0044764206	0.016318042	-0.31591257	5.0919795	8.3751	Multitasking_Type
15:31:48.848	-0.28252444	4.9369946	8.142929	-0.018542204	-0.0044764206	0.016318042	-0.31591257	5.0919795	8.3751	Multitasking_Type
15:31:48.872	-0.28252444	4.9369946	8.142929	-0.018542204	-0.0044764206	0.016318042	-0.31591257	5.0919795	8.3751	Multitasking_Type
15:31:48.896	-0.28252444	4.9369946	8.142929	-0.018542204	-0.0044764206	0.016318042	-0.31591257	5.0919795	8.3751	Multitasking_Type
15:31:48.920	-0.28252444	4.9369946	8.142929	-0.018542204	-0.0044764206	0.016318042	-0.31591257	5.0919795	8.3751	Multitasking_Type
15:31:48.942	-0.28252444	4.9369946	8.142929	-0.018542204	-0.0044764206	0.016318042	-0.31591257	5.0919795	8.3751	Multitasking_Type
15:31:48.966	-0.28252444	4.9369946	8.142929	-0.002048842	-0.005698151	0.018150639	-0.31591257	5.0919795	8.3751	Multitasking_Type
15:31:48.990	-0.32801566	4.908263	8.085466	-0.002048842	-0.005698151	0.018150639	-0.31842542	5.0836434	8.380067	Multitasking_Type
15:31:49.015	-0.32801566	4.908263	8.085466	-0.002048842	-0.005698151	0.018150639	-0.31842542	5.0836434	8.380067	Multitasking_Type
15:31:49.039	-0.32801566	4.908263	8.085466	-0.002048842	-0.005698151	0.018150639	-0.31842542	5.0836434	8.380067	Multitasking_Type
15:31:49.061	-0.32801566	4.908263	8.085466	-0.002048842	-0.005698151	0.018150639	-0.31842542	5.0836434	8.380067	Multitasking_Type
15:31:49.085	-0.32801566	4.908263	8.085466	-0.002048842	-0.005698151	0.018150639	-0.31842542	5.0836434	8.380067	Multitasking_Type
15:31:49.111	-0.32801566	4.908263	8.085466	-0.002048842	-0.005698151	0.018150639	-0.31842542	5.0836434	8.380067	Multitasking_Type
15:31:49.134	-0.32801566	4.908263	8.085466	-0.002048842	-0.005698151	0.018150639	-0.31842542	5.0836434	8.380067	Multitasking_Type
15:31:49.158	-0.37590113	4.9106574	8.243488	-0.0075466293	0.021790786	0.005322469	-0.30627504	5.07856	8.383602	Multitasking_Type
15:31:49.181	-0.37590113	4.9106574	8.243488	-0.0075466293	0.021790786	0.005322469	-0.30627504	5.07856	8.383602	Multitasking_Type
15:31:49.205	-0.37590113	4.9106574	8.243488	-0.0075466293	0.021790786	0.005322469	-0.30627504	5.07856	8.383602	Multitasking_Type
15:31:49.230	-0.37590113	4.9106574	8.243488	-0.0075466293	0.021790786	0.005322469	-0.30627504	5.07856	8.383602	Multitasking_Type
15:31:49.254	-0.37590113	4.9106574	8.243488	-0.0075466293	0.021790786	0.005322469	-0.30627504	5.07856	8.383602	Multitasking_Type
15:31:49.277	-0.37590113	4.9106574	8.243488	-0.0075466293	0.021790786	0.005322469	-0.30627504	5.07856	8.383602	Multitasking_Type
15:31:49.300	-0.37590113	4.9106574	8.243488	-0.0075466293	0.021790786	0.005322469	-0.30627504	5.07856	8.383602	Multitasking_Type
15:31:49.325	-0.37590113	4.9106574	8.243488	-0.0075466293	0.021790786	0.005322469	-0.30627504	5.07856	8.383602	Multitasking_Type
15:31:49.350	-0.39266106	4.913052	8.090255	-0.013655282	0.0059082885	0.011431121	-0.31278896	5.072406	8.387086	Multitasking_Type
15:31:49.372	-0.39266106	4.913052	8.090255	-0.013655282	0.0059082885	0.011431121	-0.31278896	5.072406	8.387086	Multitasking_Type
15:31:49.396	-0.39266106	4.913052	8.090255	-0.013655282	0.0059082885	0.011431121	-0.31278896	5.072406	8.387086	Multitasking_Type
15:31:49.420	-0.39266106	4.913052	8.090255	-0.013655282	0.0059082885	0.011431121	-0.31278896	5.072406	8.387086	Multitasking_Type
15:31:49.444	-0.39266106	4.913052	8.090255	-0.013655282	0.0059082885	0.011431121	-0.31278896	5.072406	8.387086	Multitasking_Type
15:31:49.467	-0.39266106	4.913052	8.090255	-0.013655282	0.0059082885	0.011431121	-0.31278896	5.072406	8.387086	Multitasking_Type
15:31:49.491	-0.39266106	4.913052	8.090255	-0.013655282	0.0059082885	0.011431121	-0.31278896	5.072406	8.387086	Multitasking_Type
15:31:49.515	-0.3232271	4.9202347	8.241094	0.008946733	0.020569054	0.020594101	-0.30414388	5.0575347	8.39638	Multitasking_Type
15:31:49.539	-0.3232271	4.9202347	8.241094	0.008946733	0.020569054	0.020594101	-0.30414388	5.0575347	8.39638	Multitasking_Type
15:31:49.563	-0.3232271	4.9202347	8.241094	0.008946733	0.020569054	0.020594101	-0.30414388	5.0575347	8.39638	Multitasking_Type
15:31:49.602	-0.3232271	4.9202347	8.241094	0.008946733	0.020569054	0.020594101	-0.30414388	5.0575347	8.39638	Multitasking_Type
15:31:49.625	-0.3232271	4.9202347	8.241094	0.008946733	0.020569054	0.020594101	-0.30414388	5.0575347	8.39638	Multitasking_Type
15:31:49.649	-0.3232271	4.9202347	8.241094	0.008946733	0.020569054	0.020594101	-0.30414388	5.0575347	8.39638	Multitasking_Type
15:31:49.673	-0.3232271	4.9202347	8.241094	0.008946733	0.020569054	0.020594101	-0.30414388	5.0575347	8.39638	Multitasking_Type
15:31:49.695	-0.34956414	4.922629	8.159689	-0.0069357636	-0.03807401	0.016318042	-0.29150632	5.0578775	8.39662	Multitasking_Type
15:31:49.720	-0.34956414	4.922629	8.159689	-0.0069357636	-0.03807401	0.016318042	-0.29150632	5.0578775	8.39662	Multitasking_Type
15:31:49.744	-0.34956414	4.922629	8.159689	-0.0069357636	-0.03807401	0.016318042	-0.29150632	5.0578775	8.39662	Multitasking_Type
15:31:49.768	-0.34956414	4.922629	8.159689	-0.0069357636	-0.03807401	0.016318042	-0.29150632	5.0578775	8.39662	Multitasking_Type
15:31:49.792	-0.34956414	4.922629	8.159689	-0.0069357636	-0.03807401	0.016318042	-0.29150632	5.0578775	8.39662	Multitasking_Type
15:31:49.815	-0.34956414	4.922629	8.159689	-0.0069357636	-0.03807401	0.016318042	-0.29150632	5.0578775	8.39662	Multitasking_Type
15:31:49.840	-0.34956414	4.922629	8.159689	-0.0069357636	-0.03807401	0.016318042	-0.29150632	5.0578775	8.39662	Multitasking_Type
15:31:49.866	-0.34956414	4.922629	8.159689	-0.0069357636	-0.03807401	0.016318042	-0.29150632	5.0578775	8.39662	Multitasking_Type
15:31:49.890	-0.26097596	4.8915033	8.181237	0.0034489452	0.010184345	0.020594101	-0.2883468	5.0528054	8.399782	Multitasking_Type
15:31:49.914	-0.26097596	4.8915033	8.181237	0.0034489452	0.010184345	0.020594101	-0.2883468	5.0528054	8.399782	Multitasking_Type
15:31:49.937	-0.26097596	4.8915033	8.181237	0.0034489452	0.010184345	0.020594101	-0.2883468	5.0528054	8.399782	Multitasking_Type
15:31:49.962	-0.26097596	4.8915033	8.181237	0.0034489452	0.010184345	0.020594101	-0.2883468	5.0528054	8.399782	Multitasking_Type
15:31:49.984	-0.26097596	4.8915033	8.181237	0.0034489452	0.010184345	0.020594101	-0.2883468	5.0528054	8.399782	Multitasking_Type
15:31:50.007	-0.26097596	4.8915033	8.181237	0.0034489452	0.010184345	0.020594101	-0.2883468	5.0528054	8.399782	Multitasking_Type
15:31:50.031	-0.26097596	4.8915033	8.181237	0.0034489452	0.010184345	0.020594101	-0.2883468	5.0528054	8.399782	Multitasking_Type
15:31:50.055	-0.29210153	4.8986864	8.111803	-0.024650857	0.0059082885	0.01692891	-0.28831372	5.0490746	8.402028	Multitasking_Type
15:31:50.080	-0.29210153	4.8986864	8.111803	-0.024650857	0.0059082885	0.01692891	-0.28831372	5.0490746	8.402028	Multitasking_Type
15:31:50.104	-0.29210153	4.8986864	8.111803	-0.024650857	0.0059082885	0.01692891	-0.28831372	5.0490746	8.402028	Multitasking_Type
15:31:50.128	-0.29210153	4.8986864	8.111803	-0.024650857	0.0059082885	0.01692891	-0.28831372	5.0490746	8.402028	Multitasking_Type
15:31:50.152	-0.29210153	4.8986864	8.111803	-0.024650857	0.0059082885	0.01692891	-0.28831372	5.0490746	8.402028	Multitasking_Type
15:31:50.176	-0.29210153	4.8986864	8.111803	-0.024650857	0.0059082885	0.01692891	-0.28831372	5.0490746	8.402028	Multitasking_Type
15:31:50.201	-0.29210153	4.8986864	8.111803	-0.024650857	0.0059082885	0.01692891	-0.28831372	5.0490746	8.402028	Multitasking_Type
15:31:50.225	-0.22745611	4.860378	8.114198	-0.00876836	0.0022430972	0.0077659297	-0.28796387	5.044431	8.40483	Multitasking_Type
15:31:50.248	-0.22745611	4.860378	8.114198	-0.00876836	0.0022430972	0.0077659297	-0.28796387	5.044431	8.40483	Multitasking_Type
15:31:50.272	-0.22745611	4.860378	8.114198	-0.00876836	0.0022430972	0.0077659297	-0.28796387	5.044431	8.40483	Multitasking_Type
15:31:50.296	-0.22745611	4.860378	8.114198	-0.00876836	0.0022430972	0.0077659297	-0.28796387	5.044431	8.40483	Multitasking_Type
15:31:50.321	-0.22745611	4.860378	8.114198	-0.00876836	0.0022430972	0.0077659297	-0.28796387	5.044431	8.40483	Multitasking_Type
15:31:50.343	-0.22745611	4.860378	8.114198	-0.00876836	0.0022430972	0.0077659297	-0.28796387	5.044431	8.40483	Multitasking_Type
15:31:50.367	-0.22745611	4.860378	8.114198	-0.00876836	0.0022430972	0.0077659297	-0.28796387	5.044431	8.40483	Multitasking_Type
15:31:50.391	-0.22745611	4.860378	8.114198	-0.00876836	0.0022430972	0.0077659297	-0.28796387	5.044431	8.40483	Multitasking_Type
15:31:50.413	-0.3974496	4.913052	8.025609	0.0065032714	-0.00325469	0.009598526	-0.26805183	5.0449386	8.405182	Multitasking_Type
15:31:50.438	-0.3974496	4.913052	8.025609	0.0065032714	-0.00325469	0.009598526	-0.26805183	5.0449386	8.405182	Multitasking_Type
15:31:50.462	-0.3974496	4.913052	8.025609	0.0065032714	-0.00325469	0.009598526	-0.26805183	5.0449386	8.405182	Multitasking_Type
15:31:50.486	-0.3974496	4.913052	8.025609	0.0065032714	-0.00325469	0.009598526	-0.26805183	5.0449386	8.405182	Multitasking_Type
15:31:50.510	-0.3974496	4.913052	8.025609	0.0065032714	-0.00325469	0.009598526	-0.26805183	5.0449386	8.405182	Multitasking_Type
15:31:50.534	-0.3974496	4.913052	8.025609	0.0065032714	-0.00325469	0.009598526	-0.26805183	5.0449386	8.405182	Multitasking_Type
15:31:50.559	-0.3974496	4.913052	8.025609	0.0065032714	-0.00325469	0.009598526	-0.26805183	5.0449386	8.405182	Multitasking_Type
15:31:50.583	-0.3974496	4.913052	8.025609	0.0065032714	-0.00325469	0.009598526	-0.26805183	5.0449386	8.405182	Multitasking_Type
15:31:50.610	-0.18914771	4.8723493	8.183631	0.005281541	0.0010213667	0.011431121	-0.26769316	5.04375	8.405909	Multitasking_Type
15:31:50.635	-0.18914771	4.8723493	8.183631	0.005281541	0.0010213667	0.011431121	-0.26769316	5.04375	8.405909	Multitasking_Type
15:31:50.658	-0.18914771	4.8723493	8.183631	0.005281541	0.0010213667	0.011431121	-0.26769316	5.04375	8.405909	Multitasking_Type
15:31:50.684	-0.18914771	4.8723493	8.183631	0.005281541	0.0010213667	0.011431121	-0.26769316	5.04375	8.405909	Multitasking_Type
15:31:50.707	-0.18914771	4.8723493	8.183631	0.005281541	0.0010213667	0.011431121	-0.26769316	5.04375	8.405909	Multitasking_Type
15:31:50.731	-0.18914771	4.8723493	8.183631	0.005281541	0.0010213667	0.011431121	-0.26769316	5.04375	8.405909	Multitasking_Type
15:31:50.753	-0.18914771	4.8723493	8.183631	0.005281541	0.0010213667	0.011431121	-0.26769316	5.04375	8.405909	Multitasking_Type
15:31:50.777	-0.38308397	4.9178405	8.190814	-0.0057140337	0.0028539624	0.0028790077	-0.25330296	5.041008	8.407997	Multitasking_Type
15:31:50.802	-0.38308397	4.9178405	8.190814	-0.0057140337	0.0028539624	0.0028790077	-0.25330296	5.041008	8.407997	Multitasking_Type
15:31:50.824	-0.38308397	4.9178405	8.190814	-0.0057140337	0.0028539624	0.0028790077	-0.25330296	5.041008	8.407997	Multitasking_Type
15:31:50.848	-0.38308397	4.9178405	8.190814	-0.0057140337	0.0028539624	0.0028790077	-0.25330296	5.041008	8.407997	Multitasking_Type
15:31:50.872	-0.38308397	4.9178405	8.190814	-0.0057140337	0.0028539624	0.0028790077	-0.25330296	5.041008	8.407997	Multitasking_Type
15:31:50.896	-0.38308397	4.9178405	8.190814	-0.0057140337	0.0028539624	0.0028790077	-0.25330296	5.041008	8.407997	Multitasking_Type
15:31:50.921	-0.38308397	4.9178405	8.190814	-0.0057140337	0.0028539624	0.0028790077	-0.25330296	5.041008	8.407997	Multitasking_Type
15:31:50.944	-0.38308397	4.9178405	8.190814	-0.0057140337	0.0028539624	0.0028790077	-0.25330296	5.041008	8.407997	Multitasking_Type
15:31:50.969	-0.25379312	4.889109	8.186026	-0.0057140337	0.034618955	0.018150639	-0.25595662	5.0370507	8.410288	Multitasking_Type
15:31:50.993	-0.25379312	4.889109	8.186026	-0.0057140337	0.034618955	0.018150639	-0.25595662	5.0370507	8.410288	Multitasking_Type
15:31:51.017	-0.25379312	4.889109	8.186026	-0.0057140337	0.034618955	0.018150639	-0.25595662	5.0370507	8.410288	Multitasking_Type
15:31:51.043	-0.25379312	4.889109	8.186026	-0.0057140337	0.034618955	0.018150639	-0.25595662	5.0370507	8.410288	Multitasking_Type
15:31:51.068	-0.25379312	4.889109	8.186026	-0.0057140337	0.034618955	0.018150639	-0.25595662	5.0370507	8.410288	Multitasking_Type
15:31:51.097	-0.25379312	4.889109	8.186026	-0.0057140337	0.034618955	0.018150639	-0.25595662	5.0370507	8.410288	Multitasking_Type
15:31:51.119	-0.25379312	4.889109	8.186026	-0.0057140337	0.034618955	0.018150639	-0.25595662	5.0370507	8.410288	Multitasking_Type
15:31:51.143	-0.3304099	4.860378	8.166871	-0.00876836	-0.0069198813	0.0077659297	-0.2573006	5.0276213	8.415887	Multitasking_Type
15:31:51.167	-0.3304099	4.860378	8.166871	-0.00876836	-0.0069198813	0.0077659297	-0.2573006	5.0276213	8.415887	Multitasking_Type
15:31:51.191	-0.3304099	4.860378	8.166871	-0.00876836	-0.0069198813	0.0077659297	-0.2573006	5.0276213	8.415887	Multitasking_Type
15:31:51.215	-0.3304099	4.860378	8.166871	-0.00876836	-0.0069198813	0.0077659297	-0.2573006	5.0276213	8.415887	Multitasking_Type
15:31:51.239	-0.3304099	4.860378	8.166871	-0.00876836	-0.0069198813	0.0077659297	-0.2573006	5.0276213	8.415887	Multitasking_Type
15:31:51.263	-0.3304099	4.860378	8.166871	-0.00876836	-0.0069198813	0.0077659297	-0.2573006	5.0276213	8.415887	Multitasking_Type
15:31:51.287	-0.3304099	4.860378	8.166871	-0.00876836	-0.0069198813	0.0077659297	-0.2573006	5.0276213	8.415887	Multitasking_Type
15:31:51.310	-0.39266106	4.867561	8.13814	-0.026483452	-0.010585072	0.012041987	-0.26049846	5.0169597	8.42215	Multitasking_Type
15:31:51.334	-0.39266106	4.867561	8.13814	-0.026483452	-0.010585072	0.012041987	-0.26049846	5.0169597	8.42215	Multitasking_Type
15:31:51.358	-0.39266106	4.867561	8.13814	-0.026483452	-0.010585072	0.012041987	-0.26049846	5.0169597	8.42215	Multitasking_Type
15:31:51.382	-0.39266106	4.867561	8.13814	-0.026483452	-0.010585072	0.012041987	-0.26049846	5.0169597	8.42215	Multitasking_Type
15:31:51.406	-0.39266106	4.867561	8.13814	-0.026483452	-0.010585072	0.012041987	-0.26049846	5.0169597	8.42215	Multitasking_Type
15:31:51.430	-0.39266106	4.867561	8.13814	-0.026483452	-0.010585072	0.012041987	-0.26049846	5.0169597	8.42215	Multitasking_Type
15:31:51.454	-0.39266106	4.867561	8.13814	-0.026483452	-0.010585072	0.012041987	-0.26049846	5.0169597	8.42215	Multitasking_Type
15:31:51.478	-0.39266106	4.867561	8.13814	-0.026483452	-0.010585072	0.012041987	-0.26049846	5.0169597	8.42215	Multitasking_Type
15:31:51.502	-0.37829542	4.8579836	7.9849067	-0.002048842	0.07615779	0.04930477	-0.29103604	4.9980135	8.432408	Multitasking_Type
15:31:51.526	-0.37829542	4.8579836	7.9849067	-0.002048842	0.07615779	0.04930477	-0.29103604	4.9980135	8.432408	Multitasking_Type
15:31:51.552	-0.37829542	4.8579836	7.9849067	-0.002048842	0.07615779	0.04930477	-0.29103604	4.9980135	8.432408	Multitasking_Type
15:31:51.576	-0.37829542	4.8579836	7.9849067	-0.002048842	0.07615779	0.04930477	-0.29103604	4.9980135	8.432408	Multitasking_Type
15:31:51.612	-0.37829542	4.8579836	7.9849067	-0.002048842	0.07615779	0.04930477	-0.29103604	4.9980135	8.432408	Multitasking_Type
15:31:51.636	-0.37829542	4.8579836	7.9849067	-0.002048842	0.07615779	0.04930477	-0.29103604	4.9980135	8.432408	Multitasking_Type
15:31:51.661	-0.37829542	4.8579836	7.9849067	-0.002048842	0.07615779	0.04930477	-0.29103604	4.9980135	8.432408	Multitasking_Type
15:31:51.685	-0.8978531	5.0854397	9.311335	0.17754555	0.087764226	0.09756312	-0.4402177	5.0174565	8.414375	Multitasking_Type
15:31:51.709	-0.8978531	5.0854397	9.311335	0.17754555	0.087764226	0.09756312	-0.4402177	5.0174565	8.414375	Multitasking_Type
15:31:51.733	-0.8978531	5.0854397	9.311335	0.17754555	0.087764226	0.09756312	-0.4402177	5.0174565	8.414375	Multitasking_Type
15:31:51.757	-0.8978531	5.0854397	9.311335	0.17754555	0.087764226	0.09756312	-0.4402177	5.0174565	8.414375	Multitasking_Type
15:31:51.781	-0.8978531	5.0854397	9.311335	0.17754555	0.087764226	0.09756312	-0.4402177	5.0174565	8.414375	Multitasking_Type
15:31:51.804	-0.8978531	5.0854397	9.311335	0.17754555	0.087764226	0.09756312	-0.4402177	5.0174565	8.414375	Multitasking_Type
15:31:51.828	-0.8978531	5.0854397	9.311335	0.17754555	0.087764226	0.09756312	-0.4402177	5.0174565	8.414375	Multitasking_Type
15:31:51.852	-0.105348095	5.4924664	6.6584783	0.43044376	-0.048458718	0.43964764	-0.3455272	5.540314	8.084298	Multitasking_Type
15:31:51.876	-0.105348095	5.4924664	6.6584783	0.43044376	-0.048458718	0.43964764	-0.3455272	5.540314	8.084298	Multitasking_Type
15:31:51.899	-0.105348095	5.4924664	6.6584783	0.43044376	-0.048458718	0.43964764	-0.3455272	5.540314	8.084298	Multitasking_Type
15:31:51.923	-0.105348095	5.4924664	6.6584783	0.43044376	-0.048458718	0.43964764	-0.3455272	5.540314	8.084298	Multitasking_Type
15:31:51.947	-0.105348095	5.4924664	6.6584783	0.43044376	-0.048458718	0.43964764	-0.3455272	5.540314	8.084298	Multitasking_Type
15:31:51.970	-0.105348095	5.4924664	6.6584783	0.43044376	-0.048458718	0.43964764	-0.3455272	5.540314	8.084298	Multitasking_Type
15:31:51.994	-0.105348095	5.4924664	6.6584783	0.43044376	-0.048458718	0.43964764	-0.3455272	5.540314	8.084298	Multitasking_Type
15:31:52.019	-0.105348095	5.4924664	6.6584783	0.43044376	-0.048458718	0.43964764	-0.3455272	5.540314	8.084298	Multitasking_Type
15:31:52.043	-0.5961744	5.444581	7.82449	-0.19324966	-0.092441015	0.43476075	0.1133404	5.532756	8.096055	Multitasking_Type
15:31:52.067	-0.5961744	5.444581	7.82449	-0.19324966	-0.092441015	0.43476075	0.1133404	5.532756	8.096055	Multitasking_Type
15:31:52.091	-0.5961744	5.444581	7.82449	-0.19324966	-0.092441015	0.43476075	0.1133404	5.532756	8.096055	Multitasking_Type
15:31:52.114	-0.5961744	5.444581	7.82449	-0.19324966	-0.092441015	0.43476075	0.1133404	5.532756	8.096055	Multitasking_Type
15:31:52.138	-0.5961744	5.444581	7.82449	-0.19324966	-0.092441015	0.43476075	0.1133404	5.532756	8.096055	Multitasking_Type
15:31:52.162	-0.5961744	5.444581	7.82449	-0.19324966	-0.092441015	0.43476075	0.1133404	5.532756	8.096055	Multitasking_Type
15:31:52.186	-0.5961744	5.444581	7.82449	-0.19324966	-0.092441015	0.43476075	0.1133404	5.532756	8.096055	Multitasking_Type
15:31:52.209	0.43815228	4.6999617	7.910684	0.115848154	1.004673	0.6406223	0.22016244	5.1549554	8.339562	Multitasking_Type
15:31:52.233	0.43815228	4.6999617	7.910684	0.115848154	1.004673	0.6406223	0.22016244	5.1549554	8.339562	Multitasking_Type
15:31:52.256	0.43815228	4.6999617	7.910684	0.115848154	1.004673	0.6406223	0.22016244	5.1549554	8.339562	Multitasking_Type
15:31:52.279	0.43815228	4.6999617	7.910684	0.115848154	1.004673	0.6406223	0.22016244	5.1549554	8.339562	Multitasking_Type
15:31:52.303	0.43815228	4.6999617	7.910684	0.115848154	1.004673	0.6406223	0.22016244	5.1549554	8.339562	Multitasking_Type
15:31:52.327	0.43815228	4.6999617	7.910684	0.115848154	1.004673	0.6406223	0.22016244	5.1549554	8.339562	Multitasking_Type
15:31:52.351	0.43815228	4.6999617	7.910684	0.115848154	1.004673	0.6406223	0.22016244	5.1549554	8.339562	Multitasking_Type
15:31:52.374	0.43815228	4.6999617	7.910684	0.115848154	1.004673	0.6406223	0.22016244	5.1549554	8.339562	Multitasking_Type
15:31:52.397	2.2554069	3.8045027	7.82449	-0.06313537	0.89532804	0.13604763	0.40258256	4.7872443	8.549302	Multitasking_Type
15:31:52.421	2.2554069	3.8045027	7.82449	-0.06313537	0.89532804	0.13604763	0.40258256	4.7872443	8.549302	Multitasking_Type
15:31:52.445	2.2554069	3.8045027	7.82449	-0.06313537	0.89532804	0.13604763	0.40258256	4.7872443	8.549302	Multitasking_Type
15:31:52.469	2.2554069	3.8045027	7.82449	-0.06313537	0.89532804	0.13604763	0.40258256	4.7872443	8.549302	Multitasking_Type
15:31:52.493	2.2554069	3.8045027	7.82449	-0.06313537	0.89532804	0.13604763	0.40258256	4.7872443	8.549302	Multitasking_Type
15:31:52.517	2.2554069	3.8045027	7.82449	-0.06313537	0.89532804	0.13604763	0.40258256	4.7872443	8.549302	Multitasking_Type
15:31:52.541	2.2554069	3.8045027	7.82449	-0.06313537	0.89532804	0.13604763	0.40258256	4.7872443	8.549302	Multitasking_Type
15:31:52.564	2.2554069	3.8045027	7.82449	-0.06313537	0.89532804	0.13604763	0.40258256	4.7872443	8.549302	Multitasking_Type
15:31:52.588	-0.057462595	4.6472874	8.085466	-0.06985488	0.103646725	-0.23963448	0.36394316	4.4672065	8.722498	Multitasking_Type
15:31:52.624	-0.057462595	4.6472874	8.085466	-0.06985488	0.103646725	-0.23963448	0.36394316	4.4672065	8.722498	Multitasking_Type
15:31:52.651	-0.057462595	4.6472874	8.085466	-0.06985488	0.103646725	-0.23963448	0.36394316	4.4672065	8.722498	Multitasking_Type
15:31:52.672	-0.057462595	4.6472874	8.085466	-0.06985488	0.103646725	-0.23963448	0.36394316	4.4672065	8.722498	Multitasking_Type
15:31:52.694	-0.057462595	4.6472874	8.085466	-0.06985488	0.103646725	-0.23963448	0.36394316	4.4672065	8.722498	Multitasking_Type
15:31:52.718	-0.057462595	4.6472874	8.085466	-0.06985488	0.103646725	-0.23963448	0.36394316	4.4672065	8.722498	Multitasking_Type
15:31:52.742	-0.057462595	4.6472874	8.085466	-0.06985488	0.103646725	-0.23963448	0.36394316	4.4672065	8.722498	Multitasking_Type
15:31:52.767	-1.3814965	4.4222255	9.189227	0.13722844	0.17206363	-0.29339063	-0.07119506	4.2662196	8.82976	Multitasking_Type
15:31:52.791	-1.3814965	4.4222255	9.189227	0.13722844	0.17206363	-0.29339063	-0.07119506	4.2662196	8.82976	Multitasking_Type
15:31:52.813	-1.3814965	4.4222255	9.189227	0.13722844	0.17206363	-0.29339063	-0.07119506	4.2662196	8.82976	Multitasking_Type
15:31:52.837	-1.3814965	4.4222255	9.189227	0.13722844	0.17206363	-0.29339063	-0.07119506	4.2662196	8.82976	Multitasking_Type
15:31:52.860	-1.3814965	4.4222255	9.189227	0.13722844	0.17206363	-0.29339063	-0.07119506	4.2662196	8.82976	Multitasking_Type
15:31:52.884	-1.3814965	4.4222255	9.189227	0.13722844	0.17206363	-0.29339063	-0.07119506	4.2662196	8.82976	Multitasking_Type
15:31:52.908	-1.3814965	4.4222255	9.189227	0.13722844	0.17206363	-0.29339063	-0.07119506	4.2662196	8.82976	Multitasking_Type
15:31:52.931	-0.53871185	4.6688356	8.521224	0.09630046	-0.11809736	-0.01911214	-0.25227374	4.3552065	8.782876	Multitasking_Type
15:31:52.955	-0.53871185	4.6688356	8.521224	0.09630046	-0.11809736	-0.01911214	-0.25227374	4.3552065	8.782876	Multitasking_Type
15:31:52.980	-0.53871185	4.6688356	8.521224	0.09630046	-0.11809736	-0.01911214	-0.25227374	4.3552065	8.782876	Multitasking_Type
15:31:53.004	-0.53871185	4.6688356	8.521224	0.09630046	-0.11809736	-0.01911214	-0.25227374	4.3552065	8.782876	Multitasking_Type
15:31:53.026	-0.53871185	4.6688356	8.521224	0.09630046	-0.11809736	-0.01911214	-0.25227374	4.3552065	8.782876	Multitasking_Type
15:31:53.049	-0.53871185	4.6688356	8.521224	0.09630046	-0.11809736	-0.01911214	-0.25227374	4.3552065	8.782876	Multitasking_Type
15:31:53.071	-0.53871185	4.6688356	8.521224	0.09630046	-0.11809736	-0.01911214	-0.25227374	4.3552065	8.782876	Multitasking_Type
15:31:53.094	-0.53871185	4.6688356	8.521224	0.09630046	-0.11809736	-0.01911214	-0.25227374	4.3552065	8.782876	Multitasking_Type
15:31:53.119	-1.4413534	5.190788	8.265037	0.24962763	-0.105269186	-0.05393146	-0.12601386	4.727791	8.5908375	Multitasking_Type
15:31:53.145	-1.4413534	5.190788	8.265037	0.24962763	-0.105269186	-0.05393146	-0.12601386	4.727791	8.5908375	Multitasking_Type
15:31:53.170	-1.4413534	5.190788	8.265037	0.24962763	-0.105269186	-0.05393146	-0.12601386	4.727791	8.5908375	Multitasking_Type
15:31:53.194	-1.4413534	5.190788	8.265037	0.24962763	-0.105269186	-0.05393146	-0.12601386	4.727791	8.5908375	Multitasking_Type
15:31:53.218	-1.4413534	5.190788	8.265037	0.24962763	-0.105269186	-0.05393146	-0.12601386	4.727791	8.5908375	Multitasking_Type
15:31:53.242	-1.4413534	5.190788	8.265037	0.24962763	-0.105269186	-0.05393146	-0.12601386	4.727791	8.5908375	Multitasking_Type
15:31:53.266	-1.4413534	5.190788	8.265037	0.24962763	-0.105269186	-0.05393146	-0.12601386	4.727791	8.5908375	Multitasking_Type
15:31:53.290	-1.3551595	3.6033835	6.610593	-0.2470058	-0.16635571	0.16109312	-0.4394231	5.14607	8.336379	Multitasking_Type
15:31:53.313	-1.3551595	3.6033835	6.610593	-0.2470058	-0.16635571	0.16109312	-0.4394231	5.14607	8.336379	Multitasking_Type
15:31:53.337	-1.3551595	3.6033835	6.610593	-0.2470058	-0.16635571	0.16109312	-0.4394231	5.14607	8.336379	Multitasking_Type
15:31:53.361	-1.3551595	3.6033835	6.610593	-0.2470058	-0.16635571	0.16109312	-0.4394231	5.14607	8.336379	Multitasking_Type
15:31:53.385	-1.3551595	3.6033835	6.610593	-0.2470058	-0.16635571	0.16109312	-0.4394231	5.14607	8.336379	Multitasking_Type
15:31:53.409	-1.3551595	3.6033835	6.610593	-0.2470058	-0.16635571	0.16109312	-0.4394231	5.14607	8.336379	Multitasking_Type
15:31:53.431	-1.3551595	3.6033835	6.610593	-0.2470058	-0.16635571	0.16109312	-0.4394231	5.14607	8.336379	Multitasking_Type
15:31:53.456	-1.3551595	3.6033835	6.610593	-0.2470058	-0.16635571	0.16109312	-0.4394231	5.14607	8.336379	Multitasking_Type
15:31:53.479	-1.3264283	4.503631	10.302565	0.38585058	-0.07289333	0.018761504	-0.16835313	4.712277	8.598631	Multitasking_Type
15:31:53.503	-1.3264283	4.503631	10.302565	0.38585058	-0.07289333	0.018761504	-0.16835313	4.712277	8.598631	Multitasking_Type
15:31:53.527	-1.3264283	4.503631	10.302565	0.38585058	-0.07289333	0.018761504	-0.16835313	4.712277	8.598631	Multitasking_Type
15:31:53.551	-1.3264283	4.503631	10.302565	0.38585058	-0.07289333	0.018761504	-0.16835313	4.712277	8.598631	Multitasking_Type
15:31:53.574	-1.3264283	4.503631	10.302565	0.38585058	-0.07289333	0.018761504	-0.16835313	4.712277	8.598631	Multitasking_Type
15:31:53.598	-1.3264283	4.503631	10.302565	0.38585058	-0.07289333	0.018761504	-0.16835313	4.712277	8.598631	Multitasking_Type
15:31:53.621	-1.3264283	4.503631	10.302565	0.38585058	-0.07289333	0.018761504	-0.16835313	4.712277	8.598631	Multitasking_Type
15:31:53.645	0.9816527	4.6281333	8.260248	0.58865786	0.8879977	0.3614569	-0.086308315	5.3403854	8.224546	Multitasking_Type
15:31:53.668	0.9816527	4.6281333	8.260248	0.58865786	0.8879977	0.3614569	-0.086308315	5.3403854	8.224546	Multitasking_Type
15:31:53.695	0.9816527	4.6281333	8.260248	0.58865786	0.8879977	0.3614569	-0.086308315	5.3403854	8.224546	Multitasking_Type
15:31:53.718	0.9816527	4.6281333	8.260248	0.58865786	0.8879977	0.3614569	-0.086308315	5.3403854	8.224546	Multitasking_Type
15:31:53.742	0.9816527	4.6281333	8.260248	0.58865786	0.8879977	0.3614569	-0.086308315	5.3403854	8.224546	Multitasking_Type
15:31:53.766	0.9816527	4.6281333	8.260248	0.58865786	0.8879977	0.3614569	-0.086308315	5.3403854	8.224546	Multitasking_Type
15:31:53.790	0.9816527	4.6281333	8.260248	0.58865786	0.8879977	0.3614569	-0.086308315	5.3403854	8.224546	Multitasking_Type
15:31:53.814	0.9816527	4.6281333	8.260248	0.58865786	0.8879977	0.3614569	-0.086308315	5.3403854	8.224546	Multitasking_Type
15:31:53.838	1.1157321	5.03516	7.2163444	0.48603252	0.42251837	-0.04660108	-0.14733006	5.6868362	7.9880223	Multitasking_Type
15:31:53.862	1.1157321	5.03516	7.2163444	0.48603252	0.42251837	-0.04660108	-0.14733006	5.6868362	7.9880223	Multitasking_Type
15:31:53.885	1.1157321	5.03516	7.2163444	0.48603252	0.42251837	-0.04660108	-0.14733006	5.6868362	7.9880223	Multitasking_Type
15:31:53.908	1.1157321	5.03516	7.2163444	0.48603252	0.42251837	-0.04660108	-0.14733006	5.6868362	7.9880223	Multitasking_Type
15:31:53.931	1.1157321	5.03516	7.2163444	0.48603252	0.42251837	-0.04660108	-0.14733006	5.6868362	7.9880223	Multitasking_Type
15:31:53.955	1.1157321	5.03516	7.2163444	0.48603252	0.42251837	-0.04660108	-0.14733006	5.6868362	7.9880223	Multitasking_Type
15:31:53.977	1.1157321	5.03516	7.2163444	0.48603252	0.42251837	-0.04660108	-0.14733006	5.6868362	7.9880223	Multitasking_Type
15:31:54.001	1.1157321	5.03516	7.2163444	0.48603252	0.42251837	-0.04660108	-0.14733006	5.6868362	7.9880223	Multitasking_Type
15:31:54.026	-0.70870537	6.4597535	6.56989	0.2221387	0.2801868	-0.12967876	-0.45823404	6.0520678	7.702781	Multitasking_Type
15:31:54.050	-0.70870537	6.4597535	6.56989	0.2221387	0.2801868	-0.12967876	-0.45823404	6.0520678	7.702781	Multitasking_Type
15:31:54.074	-0.70870537	6.4597535	6.56989	0.2221387	0.2801868	-0.12967876	-0.45823404	6.0520678	7.702781	Multitasking_Type
15:31:54.097	-0.70870537	6.4597535	6.56989	0.2221387	0.2801868	-0.12967876	-0.45823404	6.0520678	7.702781	Multitasking_Type
15:31:54.123	-0.70870537	6.4597535	6.56989	0.2221387	0.2801868	-0.12967876	-0.45823404	6.0520678	7.702781	Multitasking_Type
15:31:54.148	-0.70870537	6.4597535	6.56989	0.2221387	0.2801868	-0.12967876	-0.45823404	6.0520678	7.702781	Multitasking_Type
15:31:54.173	-0.70870537	6.4597535	6.56989	0.2221387	0.2801868	-0.12967876	-0.45823404	6.0520678	7.702781	Multitasking_Type
15:31:54.196	0.3998439	4.9417834	8.27222	0.013833654	-0.29647	-0.1516699	-0.26778162	6.3584533	7.4611444	Multitasking_Type
15:31:54.220	0.3998439	4.9417834	8.27222	0.013833654	-0.29647	-0.1516699	-0.26778162	6.3584533	7.4611444	Multitasking_Type
15:31:54.244	0.3998439	4.9417834	8.27222	0.013833654	-0.29647	-0.1516699	-0.26778162	6.3584533	7.4611444	Multitasking_Type
15:31:54.268	0.3998439	4.9417834	8.27222	0.013833654	-0.29647	-0.1516699	-0.26778162	6.3584533	7.4611444	Multitasking_Type
15:31:54.293	0.3998439	4.9417834	8.27222	0.013833654	-0.29647	-0.1516699	-0.26778162	6.3584533	7.4611444	Multitasking_Type
15:31:54.315	0.3998439	4.9417834	8.27222	0.013833654	-0.29647	-0.1516699	-0.26778162	6.3584533	7.4611444	Multitasking_Type
15:31:54.339	0.3998439	4.9417834	8.27222	0.013833654	-0.29647	-0.1516699	-0.26778162	6.3584533	7.4611444	Multitasking_Type
15:31:54.364	0.3998439	4.9417834	8.27222	0.013833654	-0.29647	-0.1516699	-0.26778162	6.3584533	7.4611444	Multitasking_Type
15:31:54.388	0.38787252	5.6241517	8.413482	0.072476715	0.19466566	-0.083863854	-0.75212055	6.6797633	7.140405	Multitasking_Type
15:31:54.412	0.38787252	5.6241517	8.413482	0.072476715	0.19466566	-0.083863854	-0.75212055	6.6797633	7.140405	Multitasking_Type
15:31:54.436	0.38787252	5.6241517	8.413482	0.072476715	0.19466566	-0.083863854	-0.75212055	6.6797633	7.140405	Multitasking_Type
15:31:54.460	0.38787252	5.6241517	8.413482	0.072476715	0.19466566	-0.083863854	-0.75212055	6.6797633	7.140405	Multitasking_Type
15:31:54.484	0.38787252	5.6241517	8.413482	0.072476715	0.19466566	-0.083863854	-0.75212055	6.6797633	7.140405	Multitasking_Type
15:31:54.508	0.38787252	5.6241517	8.413482	0.072476715	0.19466566	-0.083863854	-0.75212055	6.6797633	7.140405	Multitasking_Type
15:31:54.532	0.38787252	5.6241517	8.413482	0.072476715	0.19466566	-0.083863854	-0.75212055	6.6797633	7.140405	Multitasking_Type
15:31:54.555	-1.5874043	6.924243	6.316097	-0.09978729	-0.468734	0.068852454	-1.0523388	7.050534	6.7344546	Multitasking_Type
15:31:54.580	-1.5874043	6.924243	6.316097	-0.09978729	-0.468734	0.068852454	-1.0523388	7.050534	6.7344546	Multitasking_Type
15:31:54.606	-1.5874043	6.924243	6.316097	-0.09978729	-0.468734	0.068852454	-1.0523388	7.050534	6.7344546	Multitasking_Type
15:31:54.630	-1.5874043	6.924243	6.316097	-0.09978729	-0.468734	0.068852454	-1.0523388	7.050534	6.7344546	Multitasking_Type
15:31:54.655	-1.5874043	6.924243	6.316097	-0.09978729	-0.468734	0.068852454	-1.0523388	7.050534	6.7344546	Multitasking_Type
15:31:54.678	-1.5874043	6.924243	6.316097	-0.09978729	-0.468734	0.068852454	-1.0523388	7.050534	6.7344546	Multitasking_Type
15:31:54.700	-1.5874043	6.924243	6.316097	-0.09978729	-0.468734	0.068852454	-1.0523388	7.050534	6.7344546	Multitasking_Type
15:31:54.725	-0.87630457	6.7734036	6.409474	-0.061913636	0.12014009	0.26799452	-0.5780093	7.042296	6.800168	Multitasking_Type
15:31:54.749	-0.87630457	6.7734036	6.409474	-0.061913636	0.12014009	0.26799452	-0.5780093	7.042296	6.800168	Multitasking_Type
15:31:54.773	-0.87630457	6.7734036	6.409474	-0.061913636	0.12014009	0.26799452	-0.5780093	7.042296	6.800168	Multitasking_Type
15:31:54.797	-0.87630457	6.7734036	6.409474	-0.061913636	0.12014009	0.26799452	-0.5780093	7.042296	6.800168	Multitasking_Type
15:31:54.821	-0.87630457	6.7734036	6.409474	-0.061913636	0.12014009	0.26799452	-0.5780093	7.042296	6.800168	Multitasking_Type
15:31:54.843	-0.87630457	6.7734036	6.409474	-0.061913636	0.12014009	0.26799452	-0.5780093	7.042296	6.800168	Multitasking_Type
15:31:54.867	-0.87630457	6.7734036	6.409474	-0.061913636	0.12014009	0.26799452	-0.5780093	7.042296	6.800168	Multitasking_Type
15:31:54.892	-0.87630457	6.7734036	6.409474	-0.061913636	0.12014009	0.26799452	-0.5780093	7.042296	6.800168	Multitasking_Type
15:31:54.915	-0.9624985	6.9553685	7.7574506	-0.038089894	0.4628355	-0.004451375	-0.7510222	6.770494	7.054549	Multitasking_Type
15:31:54.939	-0.9624985	6.9553685	7.7574506	-0.038089894	0.4628355	-0.004451375	-0.7510222	6.770494	7.054549	Multitasking_Type
15:31:54.963	-0.9624985	6.9553685	7.7574506	-0.038089894	0.4628355	-0.004451375	-0.7510222	6.770494	7.054549	Multitasking_Type
15:31:54.987	-0.9624985	6.9553685	7.7574506	-0.038089894	0.4628355	-0.004451375	-0.7510222	6.770494	7.054549	Multitasking_Type
15:31:55.015	-0.9624985	6.9553685	7.7574506	-0.038089894	0.4628355	-0.004451375	-0.7510222	6.770494	7.054549	Multitasking_Type
15:31:55.038	-0.9624985	6.9553685	7.7574506	-0.038089894	0.4628355	-0.004451375	-0.7510222	6.770494	7.054549	Multitasking_Type
15:31:55.061	-0.9624985	6.9553685	7.7574506	-0.038089894	0.4628355	-0.004451375	-0.7510222	6.770494	7.054549	Multitasking_Type
15:31:55.083	-0.9624985	6.9553685	7.7574506	-0.038089894	0.4628355	-0.004451375	-0.7510222	6.770494	7.054549	Multitasking_Type
15:31:55.104	-0.69194543	6.7135468	6.7853746	0.04376605	0.06210789	-0.0038405098	-0.92032725	6.9847546	6.821767	Multitasking_Type
15:31:55.126	-0.69194543	6.7135468	6.7853746	0.04376605	0.06210789	-0.0038405098	-0.92032725	6.9847546	6.821767	Multitasking_Type
15:31:55.159	-0.69194543	6.7135468	6.7853746	0.04376605	0.06210789	-0.0038405098	-0.92032725	6.9847546	6.821767	Multitasking_Type
15:31:55.181	-0.69194543	6.7135468	6.7853746	0.04376605	0.06210789	-0.0038405098	-0.92032725	6.9847546	6.821767	Multitasking_Type
15:31:55.203	-0.69194543	6.7135468	6.7853746	0.04376605	0.06210789	-0.0038405098	-0.92032725	6.9847546	6.821767	Multitasking_Type
15:31:55.225	-0.69194543	6.7135468	6.7853746	0.04376605	0.06210789	-0.0038405098	-0.92032725	6.9847546	6.821767	Multitasking_Type
15:31:55.250	-0.69194543	6.7135468	6.7853746	0.04376605	0.06210789	-0.0038405098	-0.92032725	6.9847546	6.821767	Multitasking_Type
15:31:55.274	-0.9529214	7.0966306	7.024802	-0.002048842	0.033397224	-0.014225218	-0.81388086	7.0727253	6.7442183	Multitasking_Type
15:31:55.298	-0.9529214	7.0966306	7.024802	-0.002048842	0.033397224	-0.014225218	-0.81388086	7.0727253	6.7442183	Multitasking_Type
15:31:55.321	-0.9529214	7.0966306	7.024802	-0.002048842	0.033397224	-0.014225218	-0.81388086	7.0727253	6.7442183	Multitasking_Type
15:31:55.344	-0.9529214	7.0966306	7.024802	-0.002048842	0.033397224	-0.014225218	-0.81388086	7.0727253	6.7442183	Multitasking_Type
15:31:55.367	-0.9529214	7.0966306	7.024802	-0.002048842	0.033397224	-0.014225218	-0.81388086	7.0727253	6.7442183	Multitasking_Type
15:31:55.390	-0.9529214	7.0966306	7.024802	-0.002048842	0.033397224	-0.014225218	-0.81388086	7.0727253	6.7442183	Multitasking_Type
15:31:55.414	-0.9529214	7.0966306	7.024802	-0.002048842	0.033397224	-0.014225218	-0.81388086	7.0727253	6.7442183	Multitasking_Type
15:31:55.438	-0.9529214	7.0966306	7.024802	-0.002048842	0.033397224	-0.014225218	-0.81388086	7.0727253	6.7442183	Multitasking_Type
15:31:55.462	-1.0750294	7.063111	6.263423	0.26917532	-0.13581246	0.04380698	-0.72770375	7.2786717	6.5315886	Multitasking_Type
15:31:55.487	-1.0750294	7.063111	6.263423	0.26917532	-0.13581246	0.04380698	-0.72770375	7.2786717	6.5315886	Multitasking_Type
15:31:55.510	-1.0750294	7.063111	6.263423	0.26917532	-0.13581246	0.04380698	-0.72770375	7.2786717	6.5315886	Multitasking_Type
15:31:55.534	-1.0750294	7.063111	6.263423	0.26917532	-0.13581246	0.04380698	-0.72770375	7.2786717	6.5315886	Multitasking_Type
15:31:55.555	-1.0750294	7.063111	6.263423	0.26917532	-0.13581246	0.04380698	-0.72770375	7.2786717	6.5315886	Multitasking_Type
15:31:55.577	-1.0750294	7.063111	6.263423	0.26917532	-0.13581246	0.04380698	-0.72770375	7.2786717	6.5315886	Multitasking_Type
15:31:55.598	-1.0750294	7.063111	6.263423	0.26917532	-0.13581246	0.04380698	-0.72770375	7.2786717	6.5315886	Multitasking_Type
15:31:55.626	-0.7972935	7.1588817	5.0423427	-0.11566978	0.0584427	0.020594101	-0.5373033	7.4398327	6.3663588	Multitasking_Type
15:31:55.648	-0.7972935	7.1588817	5.0423427	-0.11566978	0.0584427	0.020594101	-0.5373033	7.4398327	6.3663588	Multitasking_Type
15:31:55.671	-0.7972935	7.1588817	5.0423427	-0.11566978	0.0584427	0.020594101	-0.5373033	7.4398327	6.3663588	Multitasking_Type
15:31:55.695	-0.7972935	7.1588817	5.0423427	-0.11566978	0.0584427	0.020594101	-0.5373033	7.4398327	6.3663588	Multitasking_Type
15:31:55.720	-0.7972935	7.1588817	5.0423427	-0.11566978	0.0584427	0.020594101	-0.5373033	7.4398327	6.3663588	Multitasking_Type
15:31:55.744	-0.7972935	7.1588817	5.0423427	-0.11566978	0.0584427	0.020594101	-0.5373033	7.4398327	6.3663588	Multitasking_Type
15:31:55.768	-0.7972935	7.1588817	5.0423427	-0.11566978	0.0584427	0.020594101	-0.5373033	7.4398327	6.3663588	Multitasking_Type
15:31:55.791	-0.7972935	7.1588817	5.0423427	-0.11566978	0.0584427	0.020594101	-0.5373033	7.4398327	6.3663588	Multitasking_Type
15:31:55.815	-0.4932206	7.101419	6.411868	0.029105285	-0.13336898	0.0071550645	-0.635675	7.3532333	6.457253	Multitasking_Type
15:31:55.838	-0.4932206	7.101419	6.411868	0.029105285	-0.13336898	0.0071550645	-0.635675	7.3532333	6.457253	Multitasking_Type
15:31:55.860	-0.4932206	7.101419	6.411868	0.029105285	-0.13336898	0.0071550645	-0.635675	7.3532333	6.457253	Multitasking_Type
15:31:55.884	-0.4932206	7.101419	6.411868	0.029105285	-0.13336898	0.0071550645	-0.635675	7.3532333	6.457253	Multitasking_Type
15:31:55.911	-0.4932206	7.101419	6.411868	0.029105285	-0.13336898	0.0071550645	-0.635675	7.3532333	6.457253	Multitasking_Type
15:31:55.932	-0.4932206	7.101419	6.411868	0.029105285	-0.13336898	0.0071550645	-0.635675	7.3532333	6.457253	Multitasking_Type
15:31:55.953	-0.4932206	7.101419	6.411868	0.029105285	-0.13336898	0.0071550645	-0.635675	7.3532333	6.457253	Multitasking_Type
15:31:55.978	-0.4932206	7.101419	6.411868	0.029105285	-0.13336898	0.0071550645	-0.635675	7.3532333	6.457253	Multitasking_Type
15:31:56.000	-0.57462597	7.223527	5.5547175	0.0022272146	0.08104472	0.02181583	-0.5227029	7.441663	6.3654313	Multitasking_Type
15:31:56.021	-0.57462597	7.223527	5.5547175	0.0022272146	0.08104472	0.02181583	-0.5227029	7.441663	6.3654313	Multitasking_Type
15:31:56.042	-0.57462597	7.223527	5.5547175	0.0022272146	0.08104472	0.02181583	-0.5227029	7.441663	6.3654313	Multitasking_Type
15:31:56.063	-0.57462597	7.223527	5.5547175	0.0022272146	0.08104472	0.02181583	-0.5227029	7.441663	6.3654313	Multitasking_Type
15:31:56.084	-0.57462597	7.223527	5.5547175	0.0022272146	0.08104472	0.02181583	-0.5227029	7.441663	6.3654313	Multitasking_Type
15:31:56.105	-0.57462597	7.223527	5.5547175	0.0022272146	0.08104472	0.02181583	-0.5227029	7.441663	6.3654313	Multitasking_Type
15:31:56.127	-0.57462597	7.223527	5.5547175	0.0022272146	0.08104472	0.02181583	-0.5227029	7.441663	6.3654313	Multitasking_Type
15:31:56.148	-0.57462597	7.223527	5.5547175	0.0022272146	0.08104472	0.02181583	-0.5227029	7.441663	6.3654313	Multitasking_Type
15:31:56.190	-0.6273	7.290567	6.5004563	-0.0203748	0.02362338	0.020594101	-0.6194269	7.3986826	6.4067273	Multitasking_Type
15:31:56.213	-0.6273	7.290567	6.5004563	-0.0203748	0.02362338	0.020594101	-0.6194269	7.3986826	6.4067273	Multitasking_Type
15:31:56.234	-0.6273	7.290567	6.5004563	-0.0203748	0.02362338	0.020594101	-0.6194269	7.3986826	6.4067273	Multitasking_Type
15:31:56.256	-0.6273	7.290567	6.5004563	-0.0203748	0.02362338	0.020594101	-0.6194269	7.3986826	6.4067273	Multitasking_Type
15:31:56.280	-0.6273	7.290567	6.5004563	-0.0203748	0.02362338	0.020594101	-0.6194269	7.3986826	6.4067273	Multitasking_Type
15:31:56.303	-0.6273	7.290567	6.5004563	-0.0203748	0.02362338	0.020594101	-0.6194269	7.3986826	6.4067273	Multitasking_Type
15:31:56.327	-0.6273	7.290567	6.5004563	-0.0203748	0.02362338	0.020594101	-0.6194269	7.3986826	6.4067273	Multitasking_Type
15:31:56.350	-0.6847626	7.2091613	6.474119	-0.045420274	-0.08999756	0.01692891	-0.58848596	7.397012	6.4115624	Multitasking_Type
15:31:56.372	-0.6847626	7.2091613	6.474119	-0.045420274	-0.08999756	0.01692891	-0.58848596	7.397012	6.4115624	Multitasking_Type
15:31:56.394	-0.6847626	7.2091613	6.474119	-0.045420274	-0.08999756	0.01692891	-0.58848596	7.397012	6.4115624	Multitasking_Type
15:31:56.417	-0.6847626	7.2091613	6.474119	-0.045420274	-0.08999756	0.01692891	-0.58848596	7.397012	6.4115624	Multitasking_Type
15:31:56.439	-0.6847626	7.2091613	6.474119	-0.045420274	-0.08999756	0.01692891	-0.58848596	7.397012	6.4115624	Multitasking_Type
15:31:56.463	-0.6847626	7.2091613	6.474119	-0.045420274	-0.08999756	0.01692891	-0.58848596	7.397012	6.4115624	Multitasking_Type
15:31:56.485	-0.6847626	7.2091613	6.474119	-0.045420274	-0.08999756	0.01692891	-0.58848596	7.397012	6.4115624	Multitasking_Type
15:31:56.508	-0.6847626	7.2091613	6.474119	-0.045420274	-0.08999756	0.01692891	-0.58848596	7.397012	6.4115624	Multitasking_Type
15:31:56.533	-0.68236834	7.103813	6.3998966	0.118902475	-0.008141612	0.032200538	-0.52677375	7.370987	6.4468107	Multitasking_Type
15:31:56.557	-0.68236834	7.103813	6.3998966	0.118902475	-0.008141612	0.032200538	-0.52677375	7.370987	6.4468107	Multitasking_Type
15:31:56.581	-0.68236834	7.103813	6.3998966	0.118902475	-0.008141612	0.032200538	-0.52677375	7.370987	6.4468107	Multitasking_Type
15:31:56.603	-0.68236834	7.103813	6.3998966	0.118902475	-0.008141612	0.032200538	-0.52677375	7.370987	6.4468107	Multitasking_Type
15:31:56.630	-0.68236834	7.103813	6.3998966	0.118902475	-0.008141612	0.032200538	-0.52677375	7.370987	6.4468107	Multitasking_Type
15:31:56.653	-0.68236834	7.103813	6.3998966	0.118902475	-0.008141612	0.032200538	-0.52677375	7.370987	6.4468107	Multitasking_Type
15:31:56.677	-0.68236834	7.103813	6.3998966	0.118902475	-0.008141612	0.032200538	-0.52677375	7.370987	6.4468107	Multitasking_Type
15:31:56.705	-0.68236834	7.103813	6.3998966	0.118902475	-0.008141612	0.032200538	-0.52677375	7.370987	6.4468107	Multitasking_Type
15:31:56.726	-0.29928434	7.450983	5.31529	0.20442362	-0.19384465	0.07129592	-0.45280135	7.5267506	6.2700267	Multitasking_Type
15:31:56.747	-0.29928434	7.450983	5.31529	0.20442362	-0.19384465	0.07129592	-0.45280135	7.5267506	6.2700267	Multitasking_Type
15:31:56.769	-0.29928434	7.450983	5.31529	0.20442362	-0.19384465	0.07129592	-0.45280135	7.5267506	6.2700267	Multitasking_Type
15:31:56.790	-0.29928434	7.450983	5.31529	0.20442362	-0.19384465	0.07129592	-0.45280135	7.5267506	6.2700267	Multitasking_Type
15:31:56.815	-0.29928434	7.450983	5.31529	0.20442362	-0.19384465	0.07129592	-0.45280135	7.5267506	6.2700267	Multitasking_Type
15:31:56.836	-0.29928434	7.450983	5.31529	0.20442362	-0.19384465	0.07129592	-0.45280135	7.5267506	6.2700267	Multitasking_Type
15:31:56.858	-0.29928434	7.450983	5.31529	0.20442362	-0.19384465	0.07129592	-0.45280135	7.5267506	6.2700267	Multitasking_Type
15:31:56.879	-0.29928434	7.450983	5.31529	0.20442362	-0.19384465	0.07129592	-0.45280135	7.5267506	6.2700267	Multitasking_Type
15:31:56.901	-0.5961744	7.4868975	7.3049326	-0.2225712	-0.0136394	-0.017279545	-0.47457275	7.518675	6.2781076	Multitasking_Type
15:31:56.932	-0.5961744	7.4868975	7.3049326	-0.2225712	-0.0136394	-0.017279545	-0.47457275	7.518675	6.2781076	Multitasking_Type
15:31:56.954	-0.5961744	7.4868975	7.3049326	-0.2225712	-0.0136394	-0.017279545	-0.47457275	7.518675	6.2781076	Multitasking_Type
15:31:56.977	-0.5961744	7.4868975	7.3049326	-0.2225712	-0.0136394	-0.017279545	-0.47457275	7.518675	6.2781076	Multitasking_Type
15:31:57.001	-0.5961744	7.4868975	7.3049326	-0.2225712	-0.0136394	-0.017279545	-0.47457275	7.518675	6.2781076	Multitasking_Type
15:31:57.024	-0.5961744	7.4868975	7.3049326	-0.2225712	-0.0136394	-0.017279545	-0.47457275	7.518675	6.2781076	Multitasking_Type
15:31:57.046	-0.5961744	7.4868975	7.3049326	-0.2225712	-0.0136394	-0.017279545	-0.47457275	7.518675	6.2781076	Multitasking_Type
15:31:57.066	-0.24182175	7.5850625	6.830866	-0.22806898	-0.34533924	0.0022681428	-0.49471787	7.582602	6.1991644	Multitasking_Type
15:31:57.095	-0.24182175	7.5850625	6.830866	-0.22806898	-0.34533924	0.0022681428	-0.49471787	7.582602	6.1991644	Multitasking_Type
15:31:57.117	-0.24182175	7.5850625	6.830866	-0.22806898	-0.34533924	0.0022681428	-0.49471787	7.582602	6.1991644	Multitasking_Type
15:31:57.138	-0.24182175	7.5850625	6.830866	-0.22806898	-0.34533924	0.0022681428	-0.49471787	7.582602	6.1991644	Multitasking_Type
15:31:57.160	-0.24182175	7.5850625	6.830866	-0.22806898	-0.34533924	0.0022681428	-0.49471787	7.582602	6.1991644	Multitasking_Type
15:31:57.183	-0.24182175	7.5850625	6.830866	-0.22806898	-0.34533924	0.0022681428	-0.49471787	7.582602	6.1991644	Multitasking_Type
15:31:57.207	-0.24182175	7.5850625	6.830866	-0.22806898	-0.34533924	0.0022681428	-0.49471787	7.582602	6.1991644	Multitasking_Type
15:31:57.232	-0.24182175	7.5850625	6.830866	-0.22806898	-0.34533924	0.0022681428	-0.49471787	7.582602	6.1991644	Multitasking_Type
15:31:57.254	-0.70870537	7.0942364	6.529187	-0.19752572	-0.08144544	-0.111352794	-0.6145808	7.4369135	6.362778	Multitasking_Type
15:31:57.278	-0.70870537	7.0942364	6.529187	-0.19752572	-0.08144544	-0.111352794	-0.6145808	7.4369135	6.362778	Multitasking_Type
15:31:57.299	-0.70870537	7.0942364	6.529187	-0.19752572	-0.08144544	-0.111352794	-0.6145808	7.4369135	6.362778	Multitasking_Type
15:31:57.321	-0.70870537	7.0942364	6.529187	-0.19752572	-0.08144544	-0.111352794	-0.6145808	7.4369135	6.362778	Multitasking_Type
15:31:57.342	-0.70870537	7.0942364	6.529187	-0.19752572	-0.08144544	-0.111352794	-0.6145808	7.4369135	6.362778	Multitasking_Type
15:31:57.364	-0.70870537	7.0942364	6.529187	-0.19752572	-0.08144544	-0.111352794	-0.6145808	7.4369135	6.362778	Multitasking_Type
15:31:57.385	-0.70870537	7.0942364	6.529187	-0.19752572	-0.08144544	-0.111352794	-0.6145808	7.4369135	6.362778	Multitasking_Type
15:31:57.407	-0.70870537	7.0942364	6.529187	-0.19752572	-0.08144544	-0.111352794	-0.6145808	7.4369135	6.362778	Multitasking_Type
15:31:57.428	-0.7853221	7.4892917	6.2251143	-0.17431283	-0.40337142	0.015707178	-0.6350857	7.4914794	6.2964044	Multitasking_Type
15:31:57.450	-0.7853221	7.4892917	6.2251143	-0.17431283	-0.40337142	0.015707178	-0.6350857	7.4914794	6.2964044	Multitasking_Type
15:31:57.470	-0.7853221	7.4892917	6.2251143	-0.17431283	-0.40337142	0.015707178	-0.6350857	7.4914794	6.2964044	Multitasking_Type
15:31:57.491	-0.7853221	7.4892917	6.2251143	-0.17431283	-0.40337142	0.015707178	-0.6350857	7.4914794	6.2964044	Multitasking_Type
15:31:57.512	-0.7853221	7.4892917	6.2251143	-0.17431283	-0.40337142	0.015707178	-0.6350857	7.4914794	6.2964044	Multitasking_Type
15:31:57.534	-0.7853221	7.4892917	6.2251143	-0.17431283	-0.40337142	0.015707178	-0.6350857	7.4914794	6.2964044	Multitasking_Type
15:31:57.602	-0.7853221	7.4892917	6.2251143	-0.17431283	-0.40337142	0.015707178	-0.6350857	7.4914794	6.2964044	Multitasking_Type
15:31:57.640	-0.65842557	7.371972	6.1077952	-0.06741142	0.15495941	0.042585246	-0.5338748	7.448667	6.3563037	Multitasking_Type
15:31:57.661	-0.65842557	7.371972	6.1077952	-0.06741142	0.15495941	0.042585246	-0.5338748	7.448667	6.3563037	Multitasking_Type
15:31:57.683	-0.65842557	7.371972	6.1077952	-0.06741142	0.15495941	0.042585246	-0.5338748	7.448667	6.3563037	Multitasking_Type
15:31:57.704	-0.65842557	7.371972	6.1077952	-0.06741142	0.15495941	0.042585246	-0.5338748	7.448667	6.3563037	Multitasking_Type
15:31:57.726	-0.65842557	7.371972	6.1077952	-0.06741142	0.15495941	0.042585246	-0.5338748	7.448667	6.3563037	Multitasking_Type
15:31:57.749	-0.65842557	7.371972	6.1077952	-0.06741142	0.15495941	0.042585246	-0.5338748	7.448667	6.3563037	Multitasking_Type
15:31:57.770	-0.65842557	7.371972	6.1077952	-0.06741142	0.15495941	0.042585246	-0.5338748	7.448667	6.3563037	Multitasking_Type
15:31:57.793	-0.5961744	7.3480296	6.237086	0.079807095	-0.16696659	0.08840014	-0.5079729	7.4715204	6.3315578	Multitasking_Type
15:31:57.814	-0.5961744	7.3480296	6.237086	0.079807095	-0.16696659	0.08840014	-0.5079729	7.4715204	6.3315578	Multitasking_Type
15:31:57.837	-0.5961744	7.3480296	6.237086	0.079807095	-0.16696659	0.08840014	-0.5079729	7.4715204	6.3315578	Multitasking_Type
15:31:57.859	-0.5961744	7.3480296	6.237086	0.079807095	-0.16696659	0.08840014	-0.5079729	7.4715204	6.3315578	Multitasking_Type
15:31:57.879	-0.5961744	7.3480296	6.237086	0.079807095	-0.16696659	0.08840014	-0.5079729	7.4715204	6.3315578	Multitasking_Type
15:31:57.900	-0.5961744	7.3480296	6.237086	0.079807095	-0.16696659	0.08840014	-0.5079729	7.4715204	6.3315578	Multitasking_Type
15:31:57.920	-0.5961744	7.3480296	6.237086	0.079807095	-0.16696659	0.08840014	-0.5079729	7.4715204	6.3315578	Multitasking_Type
15:31:57.941	-0.5961744	7.3480296	6.237086	0.079807095	-0.16696659	0.08840014	-0.5079729	7.4715204	6.3315578	Multitasking_Type
15:31:57.962	-0.5961744	7.3480296	6.237086	0.079807095	-0.16696659	0.08840014	-0.5079729	7.4715204	6.3315578	Multitasking_Type
15:31:57.984	-0.3998439	7.3169036	6.818895	-0.2103539	0.10303587	-0.024609929	-0.45740578	7.46657	6.3412433	Multitasking_Type
15:31:58.006	-0.3998439	7.3169036	6.818895	-0.2103539	0.10303587	-0.024609929	-0.45740578	7.46657	6.3412433	Multitasking_Type
15:31:58.030	-0.3998439	7.3169036	6.818895	-0.2103539	0.10303587	-0.024609929	-0.45740578	7.46657	6.3412433	Multitasking_Type
15:31:58.054	-0.3998439	7.3169036	6.818895	-0.2103539	0.10303587	-0.024609929	-0.45740578	7.46657	6.3412433	Multitasking_Type
15:31:58.077	-0.3998439	7.3169036	6.818895	-0.2103539	0.10303587	-0.024609929	-0.45740578	7.46657	6.3412433	Multitasking_Type
15:31:58.101	-0.3998439	7.3169036	6.818895	-0.2103539	0.10303587	-0.024609929	-0.45740578	7.46657	6.3412433	Multitasking_Type
15:31:58.123	-0.3998439	7.3169036	6.818895	-0.2103539	0.10303587	-0.024609929	-0.45740578	7.46657	6.3412433	Multitasking_Type
15:31:58.145	-0.3998439	7.3169036	6.818895	-0.2103539	0.10303587	-0.024609929	-0.45740578	7.46657	6.3412433	Multitasking_Type
15:31:58.168	-0.4166038	7.1325445	6.2322974	-0.07290921	-0.07961284	-0.007505701	-0.5755958	7.3826437	6.4292693	Multitasking_Type
15:31:58.191	-0.4166038	7.1325445	6.2322974	-0.07290921	-0.07961284	-0.007505701	-0.5755958	7.3826437	6.4292693	Multitasking_Type
15:31:58.213	-0.4166038	7.1325445	6.2322974	-0.07290921	-0.07961284	-0.007505701	-0.5755958	7.3826437	6.4292693	Multitasking_Type
15:31:58.234	-0.4166038	7.1325445	6.2322974	-0.07290921	-0.07961284	-0.007505701	-0.5755958	7.3826437	6.4292693	Multitasking_Type
15:31:58.256	-0.4166038	7.1325445	6.2322974	-0.07290921	-0.07961284	-0.007505701	-0.5755958	7.3826437	6.4292693	Multitasking_Type
15:31:58.280	-0.4166038	7.1325445	6.2322974	-0.07290921	-0.07961284	-0.007505701	-0.5755958	7.3826437	6.4292693	Multitasking_Type
15:31:58.304	-0.4166038	7.1325445	6.2322974	-0.07290921	-0.07961284	-0.007505701	-0.5755958	7.3826437	6.4292693	Multitasking_Type
15:31:58.326	-0.4166038	7.1325445	6.2322974	-0.07290921	-0.07961284	-0.007505701	-0.5755958	7.3826437	6.4292693	Multitasking_Type
15:31:58.350	-0.5650489	7.118179	6.60341	-0.0032705725	0.052944914	-0.007505701	-0.53729385	7.3068666	6.518531	Multitasking_Type
15:31:58.372	-0.5650489	7.118179	6.60341	-0.0032705725	0.052944914	-0.007505701	-0.53729385	7.3068666	6.518531	Multitasking_Type
15:31:58.395	-0.5650489	7.118179	6.60341	-0.0032705725	0.052944914	-0.007505701	-0.53729385	7.3068666	6.518531	Multitasking_Type
15:31:58.421	-0.5650489	7.118179	6.60341	-0.0032705725	0.052944914	-0.007505701	-0.53729385	7.3068666	6.518531	Multitasking_Type
15:31:58.442	-0.5650489	7.118179	6.60341	-0.0032705725	0.052944914	-0.007505701	-0.53729385	7.3068666	6.518531	Multitasking_Type
15:31:58.463	-0.5650489	7.118179	6.60341	-0.0032705725	0.052944914	-0.007505701	-0.53729385	7.3068666	6.518531	Multitasking_Type
15:31:58.491	-0.5650489	7.118179	6.60341	-0.0032705725	0.052944914	-0.007505701	-0.53729385	7.3068666	6.518531	Multitasking_Type
15:31:58.513	-0.5770202	7.168459	6.3807425	-0.05091806	-0.08327804	-0.007505701	-0.5744871	7.342524	6.4751472	Multitasking_Type
15:31:58.535	-0.5770202	7.168459	6.3807425	-0.05091806	-0.08327804	-0.007505701	-0.5744871	7.342524	6.4751472	Multitasking_Type
15:31:58.559	-0.5770202	7.168459	6.3807425	-0.05091806	-0.08327804	-0.007505701	-0.5744871	7.342524	6.4751472	Multitasking_Type
15:31:58.583	-0.5770202	7.168459	6.3807425	-0.05091806	-0.08327804	-0.007505701	-0.5744871	7.342524	6.4751472	Multitasking_Type
15:31:58.607	-0.5770202	7.168459	6.3807425	-0.05091806	-0.08327804	-0.007505701	-0.5744871	7.342524	6.4751472	Multitasking_Type
15:31:58.631	-0.5770202	7.168459	6.3807425	-0.05091806	-0.08327804	-0.007505701	-0.5744871	7.342524	6.4751472	Multitasking_Type
15:31:58.653	-0.5770202	7.168459	6.3807425	-0.05091806	-0.08327804	-0.007505701	-0.5744871	7.342524	6.4751472	Multitasking_Type
15:31:58.675	-0.5770202	7.168459	6.3807425	-0.05091806	-0.08327804	-0.007505701	-0.5744871	7.342524	6.4751472	Multitasking_Type
15:31:58.696	-0.57462597	7.206767	6.0263896	0.0040598107	-0.10649091	0.05296996	-0.55625385	7.333219	6.487277	Multitasking_Type
15:31:58.717	-0.57462597	7.206767	6.0263896	0.0040598107	-0.10649091	0.05296996	-0.55625385	7.333219	6.487277	Multitasking_Type
15:31:58.740	-0.57462597	7.206767	6.0263896	0.0040598107	-0.10649091	0.05296996	-0.55625385	7.333219	6.487277	Multitasking_Type
15:31:58.761	-0.57462597	7.206767	6.0263896	0.0040598107	-0.10649091	0.05296996	-0.55625385	7.333219	6.487277	Multitasking_Type
15:31:58.782	-0.57462597	7.206767	6.0263896	0.0040598107	-0.10649091	0.05296996	-0.55625385	7.333219	6.487277	Multitasking_Type
15:31:58.805	-0.57462597	7.206767	6.0263896	0.0040598107	-0.10649091	0.05296996	-0.55625385	7.333219	6.487277	Multitasking_Type
15:31:58.827	-0.57462597	7.206767	6.0263896	0.0040598107	-0.10649091	0.05296996	-0.55625385	7.333219	6.487277	Multitasking_Type
15:31:58.851	-0.57462597	7.206767	6.0263896	0.0040598107	-0.10649091	0.05296996	-0.55625385	7.333219	6.487277	Multitasking_Type
15:31:58.873	-0.5123748	7.127756	6.1269493	-0.0014379768	0.015071267	0.018150639	-0.5165411	7.363768	6.4558783	Multitasking_Type
15:31:58.895	-0.5123748	7.127756	6.1269493	-0.0014379768	0.015071267	0.018150639	-0.5165411	7.363768	6.4558783	Multitasking_Type
15:31:58.917	-0.5123748	7.127756	6.1269493	-0.0014379768	0.015071267	0.018150639	-0.5165411	7.363768	6.4558783	Multitasking_Type
15:31:58.938	-0.5123748	7.127756	6.1269493	-0.0014379768	0.015071267	0.018150639	-0.5165411	7.363768	6.4558783	Multitasking_Type
15:31:58.963	-0.5123748	7.127756	6.1269493	-0.0014379768	0.015071267	0.018150639	-0.5165411	7.363768	6.4558783	Multitasking_Type
15:31:58.985	-0.5123748	7.127756	6.1269493	-0.0014379768	0.015071267	0.018150639	-0.5165411	7.363768	6.4558783	Multitasking_Type
15:31:59.006	-0.5123748	7.127756	6.1269493	-0.0014379768	0.015071267	0.018150639	-0.5165411	7.363768	6.4558783	Multitasking_Type
15:31:59.027	-0.5123748	7.127756	6.1269493	-0.0014379768	0.015071267	0.018150639	-0.5165411	7.363768	6.4558783	Multitasking_Type
15:31:59.048	-0.63208854	7.2211328	6.969734	-0.071687475	-0.16513398	0.030367944	-0.48676646	7.36691	6.4546046	Multitasking_Type
15:31:59.072	-0.63208854	7.2211328	6.969734	-0.071687475	-0.16513398	0.030367944	-0.48676646	7.36691	6.4546046	Multitasking_Type
15:31:59.093	-0.63208854	7.2211328	6.969734	-0.071687475	-0.16513398	0.030367944	-0.48676646	7.36691	6.4546046	Multitasking_Type
15:31:59.114	-0.63208854	7.2211328	6.969734	-0.071687475	-0.16513398	0.030367944	-0.48676646	7.36691	6.4546046	Multitasking_Type
15:31:59.136	-0.63208854	7.2211328	6.969734	-0.071687475	-0.16513398	0.030367944	-0.48676646	7.36691	6.4546046	Multitasking_Type
15:31:59.158	-0.63208854	7.2211328	6.969734	-0.071687475	-0.16513398	0.030367944	-0.48676646	7.36691	6.4546046	Multitasking_Type
15:31:59.182	-0.63208854	7.2211328	6.969734	-0.071687475	-0.16513398	0.030367944	-0.48676646	7.36691	6.4546046	Multitasking_Type
15:31:59.205	-0.63208854	7.2211328	6.969734	-0.071687475	-0.16513398	0.030367944	-0.48676646	7.36691	6.4546046	Multitasking_Type
15:31:59.231	-1.2785428	7.233104	5.791751	0.31315762	0.5715695	0.030367944	-0.4997541	7.383333	6.4348216	Multitasking_Type
15:31:59.254	-1.2785428	7.233104	5.791751	0.31315762	0.5715695	0.030367944	-0.4997541	7.383333	6.4348216	Multitasking_Type
15:31:59.276	-1.2785428	7.233104	5.791751	0.31315762	0.5715695	0.030367944	-0.4997541	7.383333	6.4348216	Multitasking_Type
15:31:59.310	-1.2785428	7.233104	5.791751	0.31315762	0.5715695	0.030367944	-0.4997541	7.383333	6.4348216	Multitasking_Type
15:31:59.331	-1.2785428	7.233104	5.791751	0.31315762	0.5715695	0.030367944	-0.4997541	7.383333	6.4348216	Multitasking_Type
15:31:59.352	-1.2785428	7.233104	5.791751	0.31315762	0.5715695	0.030367944	-0.4997541	7.383333	6.4348216	Multitasking_Type
15:31:59.373	-1.2785428	7.233104	5.791751	0.31315762	0.5715695	0.030367944	-0.4997541	7.383333	6.4348216	Multitasking_Type
15:31:59.396	-1.2785428	7.233104	5.791751	0.31315762	0.5715695	0.030367944	-0.4997541	7.383333	6.4348216	Multitasking_Type
15:31:59.421	-0.49800915	7.142122	6.840443	0.076752774	-0.2213336	-0.012392623	-0.5469554	7.346192	6.4733777	Multitasking_Type
15:31:59.443	-0.49800915	7.142122	6.840443	0.076752774	-0.2213336	-0.012392623	-0.5469554	7.346192	6.4733777	Multitasking_Type
15:31:59.465	-0.49800915	7.142122	6.840443	0.076752774	-0.2213336	-0.012392623	-0.5469554	7.346192	6.4733777	Multitasking_Type
15:31:59.487	-0.49800915	7.142122	6.840443	0.076752774	-0.2213336	-0.012392623	-0.5469554	7.346192	6.4733777	Multitasking_Type
15:31:59.509	-0.49800915	7.142122	6.840443	0.076752774	-0.2213336	-0.012392623	-0.5469554	7.346192	6.4733777	Multitasking_Type
15:31:59.533	-0.49800915	7.142122	6.840443	0.076752774	-0.2213336	-0.012392623	-0.5469554	7.346192	6.4733777	Multitasking_Type
15:31:59.555	-0.49800915	7.142122	6.840443	0.076752774	-0.2213336	-0.012392623	-0.5469554	7.346192	6.4733777	Multitasking_Type
15:31:59.576	-0.49800915	7.142122	6.840443	0.076752774	-0.2213336	-0.012392623	-0.5469554	7.346192	6.4733777	Multitasking_Type
15:31:59.598	-0.679974	7.233104	6.91706	-0.024650857	-0.19323377	0.031589676	-0.5139128	7.330266	6.494102	Multitasking_Type
15:31:59.620	-0.679974	7.233104	6.91706	-0.024650857	-0.19323377	0.031589676	-0.5139128	7.330266	6.494102	Multitasking_Type
15:31:59.642	-0.679974	7.233104	6.91706	-0.024650857	-0.19323377	0.031589676	-0.5139128	7.330266	6.494102	Multitasking_Type
15:31:59.665	-0.679974	7.233104	6.91706	-0.024650857	-0.19323377	0.031589676	-0.5139128	7.330266	6.494102	Multitasking_Type
15:31:59.688	-0.679974	7.233104	6.91706	-0.024650857	-0.19323377	0.031589676	-0.5139128	7.330266	6.494102	Multitasking_Type
15:31:59.712	-0.679974	7.233104	6.91706	-0.024650857	-0.19323377	0.031589676	-0.5139128	7.330266	6.494102	Multitasking_Type
15:31:59.734	-0.679974	7.233104	6.91706	-0.024650857	-0.19323377	0.031589676	-0.5139128	7.330266	6.494102	Multitasking_Type
15:31:59.758	-0.679974	7.233104	6.91706	-0.024650857	-0.19323377	0.031589676	-0.5139128	7.330266	6.494102	Multitasking_Type
15:31:59.780	-0.5123748	7.1924014	6.873963	-0.11017199	-0.06983901	-0.009338297	-0.468723	7.3246055	6.503902	Multitasking_Type
15:31:59.805	-0.5123748	7.1924014	6.873963	-0.11017199	-0.06983901	-0.009338297	-0.468723	7.3246055	6.503902	Multitasking_Type
15:31:59.826	-0.5123748	7.1924014	6.873963	-0.11017199	-0.06983901	-0.009338297	-0.468723	7.3246055	6.503902	Multitasking_Type
15:31:59.848	-0.5123748	7.1924014	6.873963	-0.11017199	-0.06983901	-0.009338297	-0.468723	7.3246055	6.503902	Multitasking_Type
15:31:59.870	-0.5123748	7.1924014	6.873963	-0.11017199	-0.06983901	-0.009338297	-0.468723	7.3246055	6.503902	Multitasking_Type
15:31:59.893	-0.5123748	7.1924014	6.873963	-0.11017199	-0.06983901	-0.009338297	-0.468723	7.3246055	6.503902	Multitasking_Type
15:31:59.916	-0.5123748	7.1924014	6.873963	-0.11017199	-0.06983901	-0.009338297	-0.468723	7.3246055	6.503902	Multitasking_Type
15:31:59.940	-0.5123748	7.1924014	6.873963	-0.11017199	-0.06983901	-0.009338297	-0.468723	7.3246055	6.503902	Multitasking_Type
15:31:59.963	-0.38547826	7.1349387	6.114978	0.013222788	-0.0020329594	0.026091887	-0.45103055	7.3195796	6.5108104	Multitasking_Type
15:31:59.986	-0.38547826	7.1349387	6.114978	0.013222788	-0.0020329594	0.026091887	-0.45103055	7.3195796	6.5108104	Multitasking_Type
15:32:00.010	-0.38547826	7.1349387	6.114978	0.013222788	-0.0020329594	0.026091887	-0.45103055	7.3195796	6.5108104	Multitasking_Type
15:32:00.034	-0.38547826	7.1349387	6.114978	0.013222788	-0.0020329594	0.026091887	-0.45103055	7.3195796	6.5108104	Multitasking_Type
15:32:00.056	-0.38547826	7.1349387	6.114978	0.013222788	-0.0020329594	0.026091887	-0.45103055	7.3195796	6.5108104	Multitasking_Type
15:32:00.078	-0.38547826	7.1349387	6.114978	0.013222788	-0.0020329594	0.026091887	-0.45103055	7.3195796	6.5108104	Multitasking_Type
15:32:00.100	-0.38547826	7.1349387	6.114978	0.013222788	-0.0020329594	0.026091887	-0.45103055	7.3195796	6.5108104	Multitasking_Type
15:32:00.121	-0.38547826	7.1349387	6.114978	0.013222788	-0.0020329594	0.026091887	-0.45103055	7.3195796	6.5108104	Multitasking_Type
15:32:00.143	-0.5458947	7.1732473	6.32328	0.021774903	-0.0020329594	0.025481021	-0.4602692	7.315479	6.5147653	Multitasking_Type
15:32:00.166	-0.5458947	7.1732473	6.32328	0.021774903	-0.0020329594	0.025481021	-0.4602692	7.315479	6.5147653	Multitasking_Type
15:32:00.190	-0.5458947	7.1732473	6.32328	0.021774903	-0.0020329594	0.025481021	-0.4602692	7.315479	6.5147653	Multitasking_Type
15:32:00.214	-0.5458947	7.1732473	6.32328	0.021774903	-0.0020329594	0.025481021	-0.4602692	7.315479	6.5147653	Multitasking_Type
15:32:00.237	-0.5458947	7.1732473	6.32328	0.021774903	-0.0020329594	0.025481021	-0.4602692	7.315479	6.5147653	Multitasking_Type
15:32:00.261	-0.5458947	7.1732473	6.32328	0.021774903	-0.0020329594	0.025481021	-0.4602692	7.315479	6.5147653	Multitasking_Type
15:32:00.284	-0.5458947	7.1732473	6.32328	0.021774903	-0.0020329594	0.025481021	-0.4602692	7.315479	6.5147653	Multitasking_Type
15:32:00.314	-0.49800915	7.151699	6.273	0.0028380798	0.02117992	-0.0032296446	-0.4440366	7.3116717	6.520172	Multitasking_Type
15:32:00.339	-0.49800915	7.151699	6.273	0.0028380798	0.02117992	-0.0032296446	-0.4440366	7.3116717	6.520172	Multitasking_Type
15:32:00.361	-0.49800915	7.151699	6.273	0.0028380798	0.02117992	-0.0032296446	-0.4440366	7.3116717	6.520172	Multitasking_Type
15:32:00.383	-0.49800915	7.151699	6.273	0.0028380798	0.02117992	-0.0032296446	-0.4440366	7.3116717	6.520172	Multitasking_Type
15:32:00.405	-0.49800915	7.151699	6.273	0.0028380798	0.02117992	-0.0032296446	-0.4440366	7.3116717	6.520172	Multitasking_Type
15:32:00.427	-0.49800915	7.151699	6.273	0.0028380798	0.02117992	-0.0032296446	-0.4440366	7.3116717	6.520172	Multitasking_Type
15:32:00.451	-0.49800915	7.151699	6.273	0.0028380798	0.02117992	-0.0032296446	-0.4440366	7.3116717	6.520172	Multitasking_Type
15:32:00.474	-0.49800915	7.151699	6.273	0.0028380798	0.02117992	-0.0032296446	-0.4440366	7.3116717	6.520172	Multitasking_Type
15:32:00.498	-0.54350036	7.127756	6.2059603	-0.019763935	0.0028539624	0.023037562	-0.46151862	7.313812	6.516557	Multitasking_Type
15:32:00.522	-0.54350036	7.127756	6.2059603	-0.019763935	0.0028539624	0.023037562	-0.46151862	7.313812	6.516557	Multitasking_Type
15:32:00.546	-0.54350036	7.127756	6.2059603	-0.019763935	0.0028539624	0.023037562	-0.46151862	7.313812	6.516557	Multitasking_Type
15:32:00.570	-0.54350036	7.127756	6.2059603	-0.019763935	0.0028539624	0.023037562	-0.46151862	7.313812	6.516557	Multitasking_Type
15:32:00.594	-0.54350036	7.127756	6.2059603	-0.019763935	0.0028539624	0.023037562	-0.46151862	7.313812	6.516557	Multitasking_Type
15:32:00.617	-0.54350036	7.127756	6.2059603	-0.019763935	0.0028539624	0.023037562	-0.46151862	7.313812	6.516557	Multitasking_Type
15:32:00.640	-0.54350036	7.127756	6.2059603	-0.019763935	0.0028539624	0.023037562	-0.46151862	7.313812	6.516557	Multitasking_Type
15:32:00.664	-0.54350036	7.127756	6.2059603	-0.019763935	0.0028539624	0.023037562	-0.46151862	7.313812	6.516557	Multitasking_Type
15:32:00.690	-0.5889916	7.1229677	6.421445	0.010168463	0.029732034	0.021204965	-0.4653791	7.297724	6.5342884	Multitasking_Type
15:32:00.713	-0.5889916	7.1229677	6.421445	0.010168463	0.029732034	0.021204965	-0.4653791	7.297724	6.5342884	Multitasking_Type
15:32:00.735	-0.5889916	7.1229677	6.421445	0.010168463	0.029732034	0.021204965	-0.4653791	7.297724	6.5342884	Multitasking_Type
15:32:00.759	-0.5889916	7.1229677	6.421445	0.010168463	0.029732034	0.021204965	-0.4653791	7.297724	6.5342884	Multitasking_Type
15:32:00.782	-0.5889916	7.1229677	6.421445	0.010168463	0.029732034	0.021204965	-0.4653791	7.297724	6.5342884	Multitasking_Type
15:32:00.806	-0.5889916	7.1229677	6.421445	0.010168463	0.029732034	0.021204965	-0.4653791	7.297724	6.5342884	Multitasking_Type
15:32:00.829	-0.5889916	7.1229677	6.421445	0.010168463	0.029732034	0.021204965	-0.4653791	7.297724	6.5342884	Multitasking_Type
15:32:00.852	-0.47885495	7.14691	6.342434	-0.031370375	0.0034648278	0.018761504	-0.4673422	7.289749	6.543042	Multitasking_Type
15:32:00.876	-0.47885495	7.14691	6.342434	-0.031370375	0.0034648278	0.018761504	-0.4673422	7.289749	6.543042	Multitasking_Type
15:32:00.898	-0.47885495	7.14691	6.342434	-0.031370375	0.0034648278	0.018761504	-0.4673422	7.289749	6.543042	Multitasking_Type
15:32:00.921	-0.47885495	7.14691	6.342434	-0.031370375	0.0034648278	0.018761504	-0.4673422	7.289749	6.543042	Multitasking_Type
15:32:00.945	-0.47885495	7.14691	6.342434	-0.031370375	0.0034648278	0.018761504	-0.4673422	7.289749	6.543042	Multitasking_Type
15:32:00.969	-0.47885495	7.14691	6.342434	-0.031370375	0.0034648278	0.018761504	-0.4673422	7.289749	6.543042	Multitasking_Type
15:32:00.992	-0.47885495	7.14691	6.342434	-0.031370375	0.0034648278	0.018761504	-0.4673422	7.289749	6.543042	Multitasking_Type
15:32:01.015	-0.47885495	7.14691	6.342434	-0.031370375	0.0034648278	0.018761504	-0.4673422	7.289749	6.543042	Multitasking_Type
15:32:01.040	-0.4956149	7.082265	6.378348	0.0010054843	0.004075693	0.019983234	-0.47821197	7.272161	6.561804	Multitasking_Type
15:32:01.064	-0.4956149	7.082265	6.378348	0.0010054843	0.004075693	0.019983234	-0.47821197	7.272161	6.561804	Multitasking_Type
15:32:01.087	-0.4956149	7.082265	6.378348	0.0010054843	0.004075693	0.019983234	-0.47821197	7.272161	6.561804	Multitasking_Type
15:32:01.111	-0.4956149	7.082265	6.378348	0.0010054843	0.004075693	0.019983234	-0.47821197	7.272161	6.561804	Multitasking_Type
15:32:01.133	-0.4956149	7.082265	6.378348	0.0010054843	0.004075693	0.019983234	-0.47821197	7.272161	6.561804	Multitasking_Type
15:32:01.156	-0.4956149	7.082265	6.378348	0.0010054843	0.004075693	0.019983234	-0.47821197	7.272161	6.561804	Multitasking_Type
15:32:01.179	-0.4956149	7.082265	6.378348	0.0010054843	0.004075693	0.019983234	-0.47821197	7.272161	6.561804	Multitasking_Type
15:32:01.203	-0.4956149	7.082265	6.378348	0.0010054843	0.004075693	0.019983234	-0.47821197	7.272161	6.561804	Multitasking_Type
15:32:01.228	-0.4740664	7.099025	6.387925	-0.0026597073	0.03278636	0.012652852	-0.47682053	7.2720213	6.5620565	Multitasking_Type
15:32:01.252	-0.4740664	7.099025	6.387925	-0.0026597073	0.03278636	0.012652852	-0.47682053	7.2720213	6.5620565	Multitasking_Type
15:32:01.276	-0.4740664	7.099025	6.387925	-0.0026597073	0.03278636	0.012652852	-0.47682053	7.2720213	6.5620565	Multitasking_Type
15:32:01.299	-0.4740664	7.099025	6.387925	-0.0026597073	0.03278636	0.012652852	-0.47682053	7.2720213	6.5620565	Multitasking_Type
15:32:01.322	-0.4740664	7.099025	6.387925	-0.0026597073	0.03278636	0.012652852	-0.47682053	7.2720213	6.5620565	Multitasking_Type
15:32:01.346	-0.4740664	7.099025	6.387925	-0.0026597073	0.03278636	0.012652852	-0.47682053	7.2720213	6.5620565	Multitasking_Type
15:32:01.369	-0.4740664	7.099025	6.387925	-0.0026597073	0.03278636	0.012652852	-0.47682053	7.2720213	6.5620565	Multitasking_Type
15:32:01.392	-0.53392327	7.0607166	6.3304625	0.008946733	-0.00081122905	0.011431121	-0.4733134	7.2711267	6.5633025	Multitasking_Type
15:32:01.415	-0.53392327	7.0607166	6.3304625	0.008946733	-0.00081122905	0.011431121	-0.4733134	7.2711267	6.5633025	Multitasking_Type
15:32:01.438	-0.53392327	7.0607166	6.3304625	0.008946733	-0.00081122905	0.011431121	-0.4733134	7.2711267	6.5633025	Multitasking_Type
15:32:01.461	-0.53392327	7.0607166	6.3304625	0.008946733	-0.00081122905	0.011431121	-0.4733134	7.2711267	6.5633025	Multitasking_Type
15:32:01.485	-0.53392327	7.0607166	6.3304625	0.008946733	-0.00081122905	0.011431121	-0.4733134	7.2711267	6.5633025	Multitasking_Type
15:32:01.508	-0.53392327	7.0607166	6.3304625	0.008946733	-0.00081122905	0.011431121	-0.4733134	7.2711267	6.5633025	Multitasking_Type
15:32:01.532	-0.53392327	7.0607166	6.3304625	0.008946733	-0.00081122905	0.011431121	-0.4733134	7.2711267	6.5633025	Multitasking_Type
15:32:01.554	-0.53392327	7.0607166	6.3304625	0.008946733	-0.00081122905	0.011431121	-0.4733134	7.2711267	6.5633025	Multitasking_Type
15:32:01.578	-0.48124924	7.118179	6.368771	-0.006324899	0.0059082885	0.010209391	-0.44077656	7.2709217	6.5657988	Multitasking_Type
15:32:01.601	-0.48124924	7.118179	6.368771	-0.006324899	0.0059082885	0.010209391	-0.44077656	7.2709217	6.5657988	Multitasking_Type
15:32:01.628	-0.48124924	7.118179	6.368771	-0.006324899	0.0059082885	0.010209391	-0.44077656	7.2709217	6.5657988	Multitasking_Type
15:32:01.651	-0.48124924	7.118179	6.368771	-0.006324899	0.0059082885	0.010209391	-0.44077656	7.2709217	6.5657988	Multitasking_Type
15:32:01.675	-0.48124924	7.118179	6.368771	-0.006324899	0.0059082885	0.010209391	-0.44077656	7.2709217	6.5657988	Multitasking_Type
15:32:01.698	-0.48124924	7.118179	6.368771	-0.006324899	0.0059082885	0.010209391	-0.44077656	7.2709217	6.5657988	Multitasking_Type
15:32:01.722	-0.48124924	7.118179	6.368771	-0.006324899	0.0059082885	0.010209391	-0.44077656	7.2709217	6.5657988	Multitasking_Type
15:32:01.746	-0.48124924	7.118179	6.368771	-0.006324899	0.0059082885	0.010209391	-0.44077656	7.2709217	6.5657988	Multitasking_Type
15:32:01.769	-0.55786604	7.103813	6.3711653	0.009557597	0.013849537	0.0047116037	-0.45425186	7.260076	6.5768733	Multitasking_Type
15:32:01.793	-0.55786604	7.103813	6.3711653	0.009557597	0.013849537	0.0047116037	-0.45425186	7.260076	6.5768733	Multitasking_Type
15:32:01.820	-0.55786604	7.103813	6.3711653	0.009557597	0.013849537	0.0047116037	-0.45425186	7.260076	6.5768733	Multitasking_Type
15:32:01.842	-0.55786604	7.103813	6.3711653	0.009557597	0.013849537	0.0047116037	-0.45425186	7.260076	6.5768733	Multitasking_Type
15:32:01.866	-0.55786604	7.103813	6.3711653	0.009557597	0.013849537	0.0047116037	-0.45425186	7.260076	6.5768733	Multitasking_Type
15:32:01.888	-0.55786604	7.103813	6.3711653	0.009557597	0.013849537	0.0047116037	-0.45425186	7.260076	6.5768733	Multitasking_Type
15:32:01.911	-0.55786604	7.103813	6.3711653	0.009557597	0.013849537	0.0047116037	-0.45425186	7.260076	6.5768733	Multitasking_Type
15:32:01.933	-0.35674694	7.082265	6.387925	-0.0075466293	0.00835175	-0.0007861836	-0.45869288	7.257594	6.579299	Multitasking_Type
15:32:01.957	-0.35674694	7.082265	6.387925	-0.0075466293	0.00835175	-0.0007861836	-0.45869288	7.257594	6.579299	Multitasking_Type
15:32:01.981	-0.35674694	7.082265	6.387925	-0.0075466293	0.00835175	-0.0007861836	-0.45869288	7.257594	6.579299	Multitasking_Type
15:32:02.005	-0.35674694	7.082265	6.387925	-0.0075466293	0.00835175	-0.0007861836	-0.45869288	7.257594	6.579299	Multitasking_Type
15:32:02.028	-0.35674694	7.082265	6.387925	-0.0075466293	0.00835175	-0.0007861836	-0.45869288	7.257594	6.579299	Multitasking_Type
15:32:02.052	-0.35674694	7.082265	6.387925	-0.0075466293	0.00835175	-0.0007861836	-0.45869288	7.257594	6.579299	Multitasking_Type
15:32:02.075	-0.35674694	7.082265	6.387925	-0.0075466293	0.00835175	-0.0007861836	-0.45869288	7.257594	6.579299	Multitasking_Type
15:32:02.100	-0.35674694	7.082265	6.387925	-0.0075466293	0.00835175	-0.0007861836	-0.45869288	7.257594	6.579299	Multitasking_Type
15:32:02.124	-0.6440599	7.084659	6.8260775	-0.017320473	-0.015471996	-0.0068948357	-0.52250165	7.2132564	6.6231594	Multitasking_Type
15:32:02.146	-0.6440599	7.084659	6.8260775	-0.017320473	-0.015471996	-0.0068948357	-0.52250165	7.2132564	6.6231594	Multitasking_Type
15:32:02.170	-0.6440599	7.084659	6.8260775	-0.017320473	-0.015471996	-0.0068948357	-0.52250165	7.2132564	6.6231594	Multitasking_Type
15:32:02.194	-0.6440599	7.084659	6.8260775	-0.017320473	-0.015471996	-0.0068948357	-0.52250165	7.2132564	6.6231594	Multitasking_Type
15:32:02.218	-0.6440599	7.084659	6.8260775	-0.017320473	-0.015471996	-0.0068948357	-0.52250165	7.2132564	6.6231594	Multitasking_Type
15:32:02.242	-0.6440599	7.084659	6.8260775	-0.017320473	-0.015471996	-0.0068948357	-0.52250165	7.2132564	6.6231594	Multitasking_Type
15:32:02.265	-0.6440599	7.084659	6.8260775	-0.017320473	-0.015471996	-0.0068948357	-0.52250165	7.2132564	6.6231594	Multitasking_Type
15:32:02.289	-0.6249057	7.0008597	6.2753944	0.0034489452	-0.058843426	0.020594101	-0.48303443	7.2136045	6.6257725	Multitasking_Type
15:32:02.311	-0.6249057	7.0008597	6.2753944	0.0034489452	-0.058843426	0.020594101	-0.48303443	7.2136045	6.6257725	Multitasking_Type
15:32:02.335	-0.6249057	7.0008597	6.2753944	0.0034489452	-0.058843426	0.020594101	-0.48303443	7.2136045	6.6257725	Multitasking_Type
15:32:02.359	-0.6249057	7.0008597	6.2753944	0.0034489452	-0.058843426	0.020594101	-0.48303443	7.2136045	6.6257725	Multitasking_Type
15:32:02.382	-0.6249057	7.0008597	6.2753944	0.0034489452	-0.058843426	0.020594101	-0.48303443	7.2136045	6.6257725	Multitasking_Type
15:32:02.405	-0.6249057	7.0008597	6.2753944	0.0034489452	-0.058843426	0.020594101	-0.48303443	7.2136045	6.6257725	Multitasking_Type
15:32:02.427	-0.6249057	7.0008597	6.2753944	0.0034489452	-0.058843426	0.020594101	-0.48303443	7.2136045	6.6257725	Multitasking_Type
15:32:02.451	-0.6249057	7.0008597	6.2753944	0.0034489452	-0.058843426	0.020594101	-0.48303443	7.2136045	6.6257725	Multitasking_Type
15:32:02.475	-0.45251793	7.0367737	6.423839	0.021774903	0.023012515	0.015707178	-0.46767026	7.215604	6.6246996	Multitasking_Type
15:32:02.498	-0.45251793	7.0367737	6.423839	0.021774903	0.023012515	0.015707178	-0.46767026	7.215604	6.6246996	Multitasking_Type
15:32:02.522	-0.45251793	7.0367737	6.423839	0.021774903	0.023012515	0.015707178	-0.46767026	7.215604	6.6246996	Multitasking_Type
15:32:02.544	-0.45251793	7.0367737	6.423839	0.021774903	0.023012515	0.015707178	-0.46767026	7.215604	6.6246996	Multitasking_Type
15:32:02.569	-0.45251793	7.0367737	6.423839	0.021774903	0.023012515	0.015707178	-0.46767026	7.215604	6.6246996	Multitasking_Type
15:32:02.592	-0.45251793	7.0367737	6.423839	0.021774903	0.023012515	0.015707178	-0.46767026	7.215604	6.6246996	Multitasking_Type
15:32:02.616	-0.45251793	7.0367737	6.423839	0.021774903	0.023012515	0.015707178	-0.46767026	7.215604	6.6246996	Multitasking_Type
15:32:02.638	-0.45251793	7.0367737	6.423839	0.021774903	0.023012515	0.015707178	-0.46767026	7.215604	6.6246996	Multitasking_Type
15:32:02.661	-0.4644893	7.067899	6.349617	0.005892406	-0.03440882	-0.0007861836	-0.4606243	7.2296567	6.609856	Multitasking_Type
15:32:02.685	-0.4644893	7.067899	6.349617	0.005892406	-0.03440882	-0.0007861836	-0.4606243	7.2296567	6.609856	Multitasking_Type
15:32:02.709	-0.4644893	7.067899	6.349617	0.005892406	-0.03440882	-0.0007861836	-0.4606243	7.2296567	6.609856	Multitasking_Type
15:32:02.731	-0.4644893	7.067899	6.349617	0.005892406	-0.03440882	-0.0007861836	-0.4606243	7.2296567	6.609856	Multitasking_Type
15:32:02.755	-0.4644893	7.067899	6.349617	0.005892406	-0.03440882	-0.0007861836	-0.4606243	7.2296567	6.609856	Multitasking_Type
15:32:02.777	-0.4644893	7.067899	6.349617	0.005892406	-0.03440882	-0.0007861836	-0.4606243	7.2296567	6.609856	Multitasking_Type
15:32:02.800	-0.4644893	7.067899	6.349617	0.005892406	-0.03440882	-0.0007861836	-0.4606243	7.2296567	6.609856	Multitasking_Type
15:32:02.824	-0.4644893	7.067899	6.349617	0.005892406	-0.03440882	-0.0007861836	-0.4606243	7.2296567	6.609856	Multitasking_Type
15:32:02.850	-0.4644893	7.084659	6.428628	0.019942306	-0.07228246	0.022426695	-0.4390667	7.2448754	6.5946417	Multitasking_Type
15:32:02.873	-0.4644893	7.084659	6.428628	0.019942306	-0.07228246	0.022426695	-0.4390667	7.2448754	6.5946417	Multitasking_Type
15:32:02.896	-0.4644893	7.084659	6.428628	0.019942306	-0.07228246	0.022426695	-0.4390667	7.2448754	6.5946417	Multitasking_Type
15:32:02.918	-0.4644893	7.084659	6.428628	0.019942306	-0.07228246	0.022426695	-0.4390667	7.2448754	6.5946417	Multitasking_Type
15:32:02.939	-0.4644893	7.084659	6.428628	0.019942306	-0.07228246	0.022426695	-0.4390667	7.2448754	6.5946417	Multitasking_Type
15:32:02.960	-0.4644893	7.084659	6.428628	0.019942306	-0.07228246	0.022426695	-0.4390667	7.2448754	6.5946417	Multitasking_Type
15:32:02.981	-0.4644893	7.084659	6.428628	0.019942306	-0.07228246	0.022426695	-0.4390667	7.2448754	6.5946417	Multitasking_Type
15:32:03.002	-0.4644893	7.084659	6.428628	0.019942306	-0.07228246	0.022426695	-0.4390667	7.2448754	6.5946417	Multitasking_Type
15:32:03.024	-0.49800915	7.099025	6.4765134	-0.030759508	-0.0124176685	-0.019723006	-0.41281217	7.260239	6.5794263	Multitasking_Type
15:32:03.046	-0.49800915	7.099025	6.4765134	-0.030759508	-0.0124176685	-0.019723006	-0.41281217	7.260239	6.5794263	Multitasking_Type
15:32:03.070	-0.49800915	7.099025	6.4765134	-0.030759508	-0.0124176685	-0.019723006	-0.41281217	7.260239	6.5794263	Multitasking_Type
15:32:03.093	-0.49800915	7.099025	6.4765134	-0.030759508	-0.0124176685	-0.019723006	-0.41281217	7.260239	6.5794263	Multitasking_Type
15:32:03.117	-0.49800915	7.099025	6.4765134	-0.030759508	-0.0124176685	-0.019723006	-0.41281217	7.260239	6.5794263	Multitasking_Type
15:32:03.141	-0.49800915	7.099025	6.4765134	-0.030759508	-0.0124176685	-0.019723006	-0.41281217	7.260239	6.5794263	Multitasking_Type
15:32:03.162	-0.49800915	7.099025	6.4765134	-0.030759508	-0.0124176685	-0.019723006	-0.41281217	7.260239	6.5794263	Multitasking_Type
15:32:03.183	-0.49800915	7.099025	6.4765134	-0.030759508	-0.0124176685	-0.019723006	-0.4611996	7.277009	6.557647	Multitasking_Type
15:32:03.205	-0.3902668	7.1133904	6.2706056	-0.057026714	-0.007530747	-0.0013970488	-0.4611996	7.277009	6.557647	Multitasking_Type
15:32:03.226	-0.3902668	7.1133904	6.2706056	-0.057026714	-0.007530747	-0.0013970488	-0.4611996	7.277009	6.557647	Multitasking_Type
15:32:03.248	-0.3902668	7.1133904	6.2706056	-0.057026714	-0.007530747	-0.0013970488	-0.4611996	7.277009	6.557647	Multitasking_Type
15:32:03.271	-0.3902668	7.1133904	6.2706056	-0.057026714	-0.007530747	-0.0013970488	-0.4611996	7.277009	6.557647	Multitasking_Type
15:32:03.293	-0.3902668	7.1133904	6.2706056	-0.057026714	-0.007530747	-0.0013970488	-0.4611996	7.277009	6.557647	Multitasking_Type
15:32:03.315	-0.3902668	7.1133904	6.2706056	-0.057026714	-0.007530747	-0.0013970488	-0.4611996	7.277009	6.557647	Multitasking_Type
15:32:03.337	-0.3902668	7.1133904	6.2706056	-0.057026714	-0.007530747	-0.0013970488	-0.4611996	7.277009	6.557647	Multitasking_Type
15:32:03.358	-0.3902668	7.1133904	6.2706056	-0.057026714	-0.007530747	-0.0013970488	-0.4611996	7.277009	6.557647	Multitasking_Type
15:32:03.399	-0.28970724	7.022408	6.299337	0.017498845	0.08593164	0.019983234	-0.4527863	7.2585807	6.578624	Multitasking_Type
15:32:03.424	-0.28970724	7.022408	6.299337	0.017498845	0.08593164	0.019983234	-0.4527863	7.2585807	6.578624	Multitasking_Type
15:32:03.459	-0.28970724	7.022408	6.299337	0.017498845	0.08593164	0.019983234	-0.4527863	7.2585807	6.578624	Multitasking_Type
15:32:03.493	-0.28970724	7.022408	6.299337	0.017498845	0.08593164	0.019983234	-0.4527863	7.2585807	6.578624	Multitasking_Type
15:32:03.526	-0.28970724	7.022408	6.299337	0.017498845	0.08593164	0.019983234	-0.4527863	7.2585807	6.578624	Multitasking_Type
15:32:03.560	-0.58420306	7.0966306	6.6153812	0.03521394	0.0028539624	0.0645764	-0.4904029	7.2719207	6.5611696	Multitasking_Type
15:32:03.592	-0.58420306	7.0966306	6.6153812	0.03521394	0.0028539624	0.0645764	-0.4904029	7.2719207	6.5611696	Multitasking_Type
15:32:03.616	-0.58420306	7.0966306	6.6153812	0.03521394	0.0028539624	0.0645764	-0.4904029	7.2719207	6.5611696	Multitasking_Type
15:32:03.642	-0.58420306	7.0966306	6.6153812	0.03521394	0.0028539624	0.0645764	-0.4904029	7.2719207	6.5611696	Multitasking_Type
15:32:03.665	-0.58420306	7.0966306	6.6153812	0.03521394	0.0028539624	0.0645764	-0.4904029	7.2719207	6.5611696	Multitasking_Type
15:32:03.686	-0.58420306	7.0966306	6.6153812	0.03521394	0.0028539624	0.0645764	-0.4904029	7.2719207	6.5611696	Multitasking_Type
15:32:03.707	-0.58420306	7.0966306	6.6153812	0.03521394	0.0028539624	0.0645764	-0.4904029	7.2719207	6.5611696	Multitasking_Type
15:32:03.729	-0.69194543	7.1660647	5.940196	0.060259413	-0.17429695	-0.005673106	-0.49045318	7.3452015	6.4790273	Multitasking_Type
15:32:03.751	-0.69194543	7.1660647	5.940196	0.060259413	-0.17429695	-0.005673106	-0.49045318	7.3452015	6.4790273	Multitasking_Type
15:32:03.774	-0.69194543	7.1660647	5.940196	0.060259413	-0.17429695	-0.005673106	-0.49045318	7.3452015	6.4790273	Multitasking_Type
15:32:03.797	-0.69194543	7.1660647	5.940196	0.060259413	-0.17429695	-0.005673106	-0.49045318	7.3452015	6.4790273	Multitasking_Type
15:32:03.820	-0.69194543	7.1660647	5.940196	0.060259413	-0.17429695	-0.005673106	-0.49045318	7.3452015	6.4790273	Multitasking_Type
15:32:03.842	-0.69194543	7.1660647	5.940196	0.060259413	-0.17429695	-0.005673106	-0.49045318	7.3452015	6.4790273	Multitasking_Type
15:32:03.865	-0.69194543	7.1660647	5.940196	0.060259413	-0.17429695	-0.005673106	-0.49045318	7.3452015	6.4790273	Multitasking_Type
15:32:03.888	-0.69194543	7.1660647	5.940196	0.060259413	-0.17429695	-0.005673106	-0.49045318	7.3452015	6.4790273	Multitasking_Type
15:32:03.911	-0.44294083	7.168459	6.3113084	0.09813306	-0.08022371	0.038309194	-0.3754643	7.337429	6.4954967	Multitasking_Type
15:32:03.935	-0.44294083	7.168459	6.3113084	0.09813306	-0.08022371	0.038309194	-0.3754643	7.337429	6.4954967	Multitasking_Type
15:32:03.959	-0.44294083	7.168459	6.3113084	0.09813306	-0.08022371	0.038309194	-0.3754643	7.337429	6.4954967	Multitasking_Type
15:32:03.982	-0.44294083	7.168459	6.3113084	0.09813306	-0.08022371	0.038309194	-0.3754643	7.337429	6.4954967	Multitasking_Type
15:32:04.003	-0.44294083	7.168459	6.3113084	0.09813306	-0.08022371	0.038309194	-0.3754643	7.337429	6.4954967	Multitasking_Type
15:32:04.024	-0.44294083	7.168459	6.3113084	0.09813306	-0.08022371	0.038309194	-0.3754643	7.337429	6.4954967	Multitasking_Type
15:32:04.046	-0.44294083	7.168459	6.3113084	0.09813306	-0.08022371	0.038309194	-0.3754643	7.337429	6.4954967	Multitasking_Type
15:32:04.067	-0.44294083	7.168459	6.3113084	0.09813306	-0.08022371	0.038309194	-0.3754643	7.337429	6.4954967	Multitasking_Type
15:32:04.087	-0.2849187	7.2163444	5.8947043	-0.30015108	0.045003667	-0.0026187794	-0.27495897	7.42501	6.400307	Multitasking_Type
15:32:04.109	-0.2849187	7.2163444	5.8947043	-0.30015108	0.045003667	-0.0026187794	-0.27495897	7.42501	6.400307	Multitasking_Type
15:32:04.133	-0.2849187	7.2163444	5.8947043	-0.30015108	0.045003667	-0.0026187794	-0.27495897	7.42501	6.400307	Multitasking_Type
15:32:04.157	-0.2849187	7.2163444	5.8947043	-0.30015108	0.045003667	-0.0026187794	-0.27495897	7.42501	6.400307	Multitasking_Type
15:32:04.179	-0.2849187	7.2163444	5.8947043	-0.30015108	0.045003667	-0.0026187794	-0.27495897	7.42501	6.400307	Multitasking_Type
15:32:04.203	-0.2849187	7.2163444	5.8947043	-0.30015108	0.045003667	-0.0026187794	-0.27495897	7.42501	6.400307	Multitasking_Type
15:32:04.227	-0.2849187	7.2163444	5.8947043	-0.30015108	0.045003667	-0.0026187794	-0.27495897	7.42501	6.400307	Multitasking_Type
15:32:04.248	-0.2849187	7.2163444	5.8947043	-0.30015108	0.045003667	-0.0026187794	-0.27495897	7.42501	6.400307	Multitasking_Type
15:32:04.270	-0.21787901	7.1229677	6.23948	0.0010054843	0.14029865	0.054802556	-0.32508624	7.3031354	6.536729	Multitasking_Type
15:32:04.291	-0.21787901	7.1229677	6.23948	0.0010054843	0.14029865	0.054802556	-0.32508624	7.3031354	6.536729	Multitasking_Type
15:32:04.314	-0.21787901	7.1229677	6.23948	0.0010054843	0.14029865	0.054802556	-0.32508624	7.3031354	6.536729	Multitasking_Type
15:32:04.338	-0.21787901	7.1229677	6.23948	0.0010054843	0.14029865	0.054802556	-0.32508624	7.3031354	6.536729	Multitasking_Type
15:32:04.361	-0.21787901	7.1229677	6.23948	0.0010054843	0.14029865	0.054802556	-0.32508624	7.3031354	6.536729	Multitasking_Type
15:32:04.383	-0.21787901	7.1229677	6.23948	0.0010054843	0.14029865	0.054802556	-0.32508624	7.3031354	6.536729	Multitasking_Type
15:32:04.404	-0.21787901	7.1229677	6.23948	0.0010054843	0.14029865	0.054802556	-0.32508624	7.3031354	6.536729	Multitasking_Type
15:32:04.425	-0.21787901	7.1229677	6.23948	0.0010054843	0.14029865	0.054802556	-0.32508624	7.3031354	6.536729	Multitasking_Type
15:32:04.449	-0.16759923	6.775798	5.7199225	-0.025872586	0.11097711	-0.012392623	-0.32588923	7.3125176	6.5261874	Multitasking_Type
15:32:04.470	-0.16759923	6.775798	5.7199225	-0.025872586	0.11097711	-0.012392623	-0.32588923	7.3125176	6.5261874	Multitasking_Type
15:32:04.491	-0.16759923	6.775798	5.7199225	-0.025872586	0.11097711	-0.012392623	-0.32588923	7.3125176	6.5261874	Multitasking_Type
15:32:04.516	-0.16759923	6.775798	5.7199225	-0.025872586	0.11097711	-0.012392623	-0.32588923	7.3125176	6.5261874	Multitasking_Type
15:32:04.540	-0.16759923	6.775798	5.7199225	-0.025872586	0.11097711	-0.012392623	-0.32588923	7.3125176	6.5261874	Multitasking_Type
15:32:04.564	-0.16759923	6.775798	5.7199225	-0.025872586	0.11097711	-0.012392623	-0.32588923	7.3125176	6.5261874	Multitasking_Type
15:32:04.588	-0.16759923	6.775798	5.7199225	-0.025872586	0.11097711	-0.012392623	-0.32588923	7.3125176	6.5261874	Multitasking_Type
15:32:04.612	-0.16759923	6.775798	5.7199225	-0.025872586	0.11097711	-0.012392623	-0.32588923	7.3125176	6.5261874	Multitasking_Type
15:32:04.635	-0.44533512	7.101419	6.4621477	-0.010600955	-0.009974208	0.0047116037	-0.36655265	7.2505336	6.592851	Multitasking_Type
15:32:04.657	-0.44533512	7.101419	6.4621477	-0.010600955	-0.009974208	0.0047116037	-0.36655265	7.2505336	6.592851	Multitasking_Type
15:32:04.678	-0.44533512	7.101419	6.4621477	-0.010600955	-0.009974208	0.0047116037	-0.36655265	7.2505336	6.592851	Multitasking_Type
15:32:04.700	-0.44533512	7.101419	6.4621477	-0.010600955	-0.009974208	0.0047116037	-0.36655265	7.2505336	6.592851	Multitasking_Type
15:32:04.724	-0.44533512	7.101419	6.4621477	-0.010600955	-0.009974208	0.0047116037	-0.36655265	7.2505336	6.592851	Multitasking_Type
15:32:04.748	-0.44533512	7.101419	6.4621477	-0.010600955	-0.009974208	0.0047116037	-0.36655265	7.2505336	6.592851	Multitasking_Type
15:32:04.771	-0.44533512	7.101419	6.4621477	-0.010600955	-0.009974208	0.0047116037	-0.36655265	7.2505336	6.592851	Multitasking_Type
15:32:04.796	-0.44533512	7.101419	6.4621477	-0.010600955	-0.009974208	0.0047116037	-0.36655265	7.2505336	6.592851	Multitasking_Type
15:32:04.820	-0.36871833	7.1732473	6.280183	-0.019763935	-0.0026438248	-0.04721194	-0.42454454	7.2680674	6.5700293	Multitasking_Type
15:32:04.844	-0.36871833	7.1732473	6.280183	-0.019763935	-0.0026438248	-0.04721194	-0.42454454	7.2680674	6.5700293	Multitasking_Type
15:32:04.867	-0.36871833	7.1732473	6.280183	-0.019763935	-0.0026438248	-0.04721194	-0.42454454	7.2680674	6.5700293	Multitasking_Type
15:32:04.889	-0.36871833	7.1732473	6.280183	-0.019763935	-0.0026438248	-0.04721194	-0.42454454	7.2680674	6.5700293	Multitasking_Type
15:32:04.914	-0.36871833	7.1732473	6.280183	-0.019763935	-0.0026438248	-0.04721194	-0.42454454	7.2680674	6.5700293	Multitasking_Type
15:32:04.936	-0.36871833	7.1732473	6.280183	-0.019763935	-0.0026438248	-0.04721194	-0.42454454	7.2680674	6.5700293	Multitasking_Type
15:32:04.960	-0.36871833	7.1732473	6.280183	-0.019763935	-0.0026438248	-0.04721194	-0.42454454	7.2680674	6.5700293	Multitasking_Type
15:32:04.984	-0.36871833	7.1732473	6.280183	-0.019763935	-0.0026438248	-0.04721194	-0.42454454	7.2680674	6.5700293	Multitasking_Type
15:32:05.009	-0.48843205	7.063111	6.385531	-0.006324899	0.024845112	0.0065441993	-0.4483299	7.2421937	6.596961	Multitasking_Type
15:32:05.033	-0.48843205	7.063111	6.385531	-0.006324899	0.024845112	0.0065441993	-0.4483299	7.2421937	6.596961	Multitasking_Type
15:32:05.057	-0.48843205	7.063111	6.385531	-0.006324899	0.024845112	0.0065441993	-0.4483299	7.2421937	6.596961	Multitasking_Type
15:32:05.081	-0.48843205	7.063111	6.385531	-0.006324899	0.024845112	0.0065441993	-0.4483299	7.2421937	6.596961	Multitasking_Type
15:32:05.102	-0.48843205	7.063111	6.385531	-0.006324899	0.024845112	0.0065441993	-0.4483299	7.2421937	6.596961	Multitasking_Type
15:32:05.123	-0.48843205	7.063111	6.385531	-0.006324899	0.024845112	0.0065441993	-0.4483299	7.2421937	6.596961	Multitasking_Type
15:32:05.149	-0.48843205	7.063111	6.385531	-0.006324899	0.024845112	0.0065441993	-0.4483299	7.2421937	6.596961	Multitasking_Type
15:32:05.169	-0.4668836	7.1493044	6.471725	-0.104674205	-0.027078435	-0.043546747	-0.4410754	7.2608714	6.5768886	Multitasking_Type
15:32:05.190	-0.4668836	7.1493044	6.471725	-0.104674205	-0.027078435	-0.043546747	-0.4410754	7.2608714	6.5768886	Multitasking_Type
15:32:05.212	-0.4668836	7.1493044	6.471725	-0.104674205	-0.027078435	-0.043546747	-0.4410754	7.2608714	6.5768886	Multitasking_Type
15:32:05.236	-0.4668836	7.1493044	6.471725	-0.104674205	-0.027078435	-0.043546747	-0.4410754	7.2608714	6.5768886	Multitasking_Type
15:32:05.261	-0.4668836	7.1493044	6.471725	-0.104674205	-0.027078435	-0.043546747	-0.4410754	7.2608714	6.5768886	Multitasking_Type
15:32:05.283	-0.4668836	7.1493044	6.471725	-0.104674205	-0.027078435	-0.043546747	-0.4410754	7.2608714	6.5768886	Multitasking_Type
15:32:05.307	-0.4668836	7.1493044	6.471725	-0.104674205	-0.027078435	-0.043546747	-0.4410754	7.2608714	6.5768886	Multitasking_Type
15:32:05.330	-0.4668836	7.1493044	6.471725	-0.104674205	-0.027078435	-0.043546747	-0.4410754	7.2608714	6.5768886	Multitasking_Type
15:32:05.352	-0.47167215	7.0152254	6.5124273	-0.014877012	-0.015471996	0.0041007386	-0.42729867	7.228862	6.612965	Multitasking_Type
15:32:05.374	-0.47167215	7.0152254	6.5124273	-0.014877012	-0.015471996	0.0041007386	-0.42729867	7.228862	6.612965	Multitasking_Type
15:32:05.396	-0.47167215	7.0152254	6.5124273	-0.014877012	-0.015471996	0.0041007386	-0.42729867	7.228862	6.612965	Multitasking_Type
15:32:05.418	-0.47167215	7.0152254	6.5124273	-0.014877012	-0.015471996	0.0041007386	-0.42729867	7.228862	6.612965	Multitasking_Type
15:32:05.440	-0.47167215	7.0152254	6.5124273	-0.014877012	-0.015471996	0.0041007386	-0.42729867	7.228862	6.612965	Multitasking_Type
15:32:05.462	-0.47167215	7.0152254	6.5124273	-0.014877012	-0.015471996	0.0041007386	-0.42729867	7.228862	6.612965	Multitasking_Type
15:32:05.484	-0.47167215	7.0152254	6.5124273	-0.014877012	-0.015471996	0.0041007386	-0.42729867	7.228862	6.612965	Multitasking_Type
15:32:05.505	-0.47167215	7.0152254	6.5124273	-0.014877012	-0.015471996	0.0041007386	-0.42729867	7.228862	6.612965	Multitasking_Type
15:32:05.526	-0.47167215	7.0271964	6.316097	-0.021596529	-0.018526321	0.012041987	-0.41996056	7.2245436	6.618149	Multitasking_Type
15:32:05.548	-0.47167215	7.0271964	6.316097	-0.021596529	-0.018526321	0.012041987	-0.41996056	7.2245436	6.618149	Multitasking_Type
15:32:05.570	-0.47167215	7.0271964	6.316097	-0.021596529	-0.018526321	0.012041987	-0.41996056	7.2245436	6.618149	Multitasking_Type
15:32:05.592	-0.47167215	7.0271964	6.316097	-0.021596529	-0.018526321	0.012041987	-0.41996056	7.2245436	6.618149	Multitasking_Type
15:32:05.615	-0.47167215	7.0271964	6.316097	-0.021596529	-0.018526321	0.012041987	-0.41996056	7.2245436	6.618149	Multitasking_Type
15:32:05.639	-0.47167215	7.0271964	6.316097	-0.021596529	-0.018526321	0.012041987	-0.41996056	7.2245436	6.618149	Multitasking_Type
15:32:05.662	-0.47167215	7.0271964	6.316097	-0.021596529	-0.018526321	0.012041987	-0.41996056	7.2245436	6.618149	Multitasking_Type
15:32:05.687	-0.47167215	7.0271964	6.316097	-0.021596529	-0.018526321	0.012041987	-0.41996056	7.2245436	6.618149	Multitasking_Type
15:32:05.711	-0.46927786	7.0511394	6.6417184	0.0071141366	0.047447123	0.012652852	-0.4116088	7.213236	6.630998	Multitasking_Type
15:32:05.733	-0.46927786	7.0511394	6.6417184	0.0071141366	0.047447123	0.012652852	-0.4116088	7.213236	6.630998	Multitasking_Type
15:32:05.757	-0.46927786	7.0511394	6.6417184	0.0071141366	0.047447123	0.012652852	-0.4116088	7.213236	6.630998	Multitasking_Type
15:32:05.781	-0.46927786	7.0511394	6.6417184	0.0071141366	0.047447123	0.012652852	-0.4116088	7.213236	6.630998	Multitasking_Type
15:32:05.804	-0.46927786	7.0511394	6.6417184	0.0071141366	0.047447123	0.012652852	-0.4116088	7.213236	6.630998	Multitasking_Type
15:32:05.829	-0.46927786	7.0511394	6.6417184	0.0071141366	0.047447123	0.012652852	-0.4116088	7.213236	6.630998	Multitasking_Type
15:32:05.853	-0.46927786	7.0511394	6.6417184	0.0071141366	0.047447123	0.012652852	-0.4116088	7.213236	6.630998	Multitasking_Type
15:32:05.877	-0.46927786	7.0511394	6.6417184	0.0071141366	0.047447123	0.012652852	-0.4116088	7.213236	6.630998	Multitasking_Type
15:32:05.898	-0.66321415	7.0894475	5.7127395	0.1641065	0.16290066	0.018761504	-0.39404917	7.2565923	6.584592	Multitasking_Type
15:32:05.919	-0.66321415	7.0894475	5.7127395	0.1641065	0.16290066	0.018761504	-0.39404917	7.2565923	6.584592	Multitasking_Type
15:32:05.941	-0.66321415	7.0894475	5.7127395	0.1641065	0.16290066	0.018761504	-0.39404917	7.2565923	6.584592	Multitasking_Type
15:32:05.964	-0.66321415	7.0894475	5.7127395	0.1641065	0.16290066	0.018761504	-0.39404917	7.2565923	6.584592	Multitasking_Type
15:32:05.985	-0.66321415	7.0894475	5.7127395	0.1641065	0.16290066	0.018761504	-0.39404917	7.2565923	6.584592	Multitasking_Type
15:32:06.007	-0.66321415	7.0894475	5.7127395	0.1641065	0.16290066	0.018761504	-0.39404917	7.2565923	6.584592	Multitasking_Type
15:32:06.028	-0.66321415	7.0894475	5.7127395	0.1641065	0.16290066	0.018761504	-0.39404917	7.2565923	6.584592	Multitasking_Type
15:32:06.051	-0.66321415	7.0894475	5.7127395	0.1641065	0.16290066	0.018761504	-0.39404917	7.2565923	6.584592	Multitasking_Type
15:32:06.072	-0.32562137	7.067899	7.168459	0.019331442	0.068827406	0.048693903	-0.35863632	7.284016	6.556279	Multitasking_Type
15:32:06.094	-0.32562137	7.067899	7.168459	0.019331442	0.068827406	0.048693903	-0.35863632	7.284016	6.556279	Multitasking_Type
15:32:06.115	-0.32562137	7.067899	7.168459	0.019331442	0.068827406	0.048693903	-0.35863632	7.284016	6.556279	Multitasking_Type
15:32:06.136	-0.32562137	7.067899	7.168459	0.019331442	0.068827406	0.048693903	-0.35863632	7.284016	6.556279	Multitasking_Type
15:32:06.159	-0.32562137	7.067899	7.168459	0.019331442	0.068827406	0.048693903	-0.35863632	7.284016	6.556279	Multitasking_Type
15:32:06.181	-0.32562137	7.067899	7.168459	0.019331442	0.068827406	0.048693903	-0.35863632	7.284016	6.556279	Multitasking_Type
15:32:06.205	-0.32562137	7.067899	7.168459	0.019331442	0.068827406	0.048693903	-0.35863632	7.284016	6.556279	Multitasking_Type
15:32:06.230	-0.32562137	7.067899	7.168459	0.019331442	0.068827406	0.048693903	-0.35863632	7.284016	6.556279	Multitasking_Type
15:32:06.253	-0.37590113	7.022408	6.428628	-0.031370375	-0.0069198813	-0.05270973	-0.41284826	7.2621794	6.577283	Multitasking_Type
15:32:06.275	-0.37590113	7.022408	6.428628	-0.031370375	-0.0069198813	-0.05270973	-0.41284826	7.2621794	6.577283	Multitasking_Type
15:32:06.297	-0.37590113	7.022408	6.428628	-0.031370375	-0.0069198813	-0.05270973	-0.41284826	7.2621794	6.577283	Multitasking_Type
15:32:06.319	-0.37590113	7.022408	6.428628	-0.031370375	-0.0069198813	-0.05270973	-0.41284826	7.2621794	6.577283	Multitasking_Type
15:32:06.341	-0.37590113	7.022408	6.428628	-0.031370375	-0.0069198813	-0.05270973	-0.41284826	7.2621794	6.577283	Multitasking_Type
15:32:06.364	-0.37590113	7.022408	6.428628	-0.031370375	-0.0069198813	-0.05270973	-0.41284826	7.2621794	6.577283	Multitasking_Type
15:32:06.387	-0.37590113	7.022408	6.428628	-0.031370375	-0.0069198813	-0.05270973	-0.41284826	7.2621794	6.577283	Multitasking_Type
15:32:06.411	-0.37590113	7.022408	6.428628	-0.031370375	-0.0069198813	-0.05270973	-0.41284826	7.2621794	6.577283	Multitasking_Type
15:32:06.435	-0.3998439	7.0152254	6.483696	0.18121073	0.19771998	0.0028790077	-0.40878743	7.2408023	6.601064	Multitasking_Type
15:32:06.456	-0.3998439	7.0152254	6.483696	0.18121073	0.19771998	0.0028790077	-0.40878743	7.2408023	6.601064	Multitasking_Type
15:32:06.477	-0.3998439	7.0152254	6.483696	0.18121073	0.19771998	0.0028790077	-0.40878743	7.2408023	6.601064	Multitasking_Type
15:32:06.514	-0.3998439	7.0152254	6.483696	0.18121073	0.19771998	0.0028790077	-0.40878743	7.2408023	6.601064	Multitasking_Type
15:32:06.538	-0.3998439	7.0152254	6.483696	0.18121073	0.19771998	0.0028790077	-0.40878743	7.2408023	6.601064	Multitasking_Type
15:32:06.574	-0.3998439	7.0152254	6.483696	0.18121073	0.19771998	0.0028790077	-0.40878743	7.2408023	6.601064	Multitasking_Type
15:32:06.606	-0.37111259	7.041562	6.246663	0.065146334	0.043781932	0.024870157	-0.38292906	7.2412853	6.602077	Multitasking_Type
15:32:06.639	-0.37111259	7.041562	6.246663	0.065146334	0.043781932	0.024870157	-0.38292906	7.2412853	6.602077	Multitasking_Type
15:32:06.674	-0.37111259	7.041562	6.246663	0.065146334	0.043781932	0.024870157	-0.38292906	7.2412853	6.602077	Multitasking_Type
15:32:06.706	-0.37111259	7.041562	6.246663	0.065146334	0.043781932	0.024870157	-0.38292906	7.2412853	6.602077	Multitasking_Type
15:32:06.738	-0.37111259	7.041562	6.246663	0.065146334	0.043781932	0.024870157	-0.38292906	7.2412853	6.602077	Multitasking_Type
15:32:06.772	-0.37111259	7.041562	6.246663	0.065146334	0.043781932	0.024870157	-0.38292906	7.2412853	6.602077	Multitasking_Type
15:32:06.796	-0.038308397	6.8452315	6.2945485	0.05842682	0.25453043	0.07129592	-0.40256214	7.2457356	6.596028	Multitasking_Type
15:32:06.820	-0.038308397	6.8452315	6.2945485	0.05842682	0.25453043	0.07129592	-0.40256214	7.2457356	6.596028	Multitasking_Type
15:32:06.844	-0.038308397	6.8452315	6.2945485	0.05842682	0.25453043	0.07129592	-0.40256214	7.2457356	6.596028	Multitasking_Type
15:32:06.868	-0.038308397	6.8452315	6.2945485	0.05842682	0.25453043	0.07129592	-0.40256214	7.2457356	6.596028	Multitasking_Type
15:32:06.892	-0.038308397	6.8452315	6.2945485	0.05842682	0.25453043	0.07129592	-0.40256214	7.2457356	6.596028	Multitasking_Type
15:32:06.915	-0.038308397	6.8452315	6.2945485	0.05842682	0.25453043	0.07129592	-0.40256214	7.2457356	6.596028	Multitasking_Type
15:32:06.940	-0.038308397	6.8452315	6.2945485	0.05842682	0.25453043	0.07129592	-0.40256214	7.2457356	6.596028	Multitasking_Type
15:32:06.962	-0.038308397	6.8452315	6.2945485	0.05842682	0.25453043	0.07129592	-0.40256214	7.2457356	6.596028	Multitasking_Type
15:32:06.986	-1.8076775	7.762239	5.794145	-0.004492303	0.03645155	-0.04599021	-0.7045377	7.3615847	6.440565	Multitasking_Type
15:32:07.025	-1.8076775	7.762239	5.794145	-0.004492303	0.03645155	-0.04599021	-0.7045377	7.3615847	6.440565	Multitasking_Type
15:32:07.049	-1.8076775	7.762239	5.794145	-0.004492303	0.03645155	-0.04599021	-0.7045377	7.3615847	6.440565	Multitasking_Type
15:32:07.072	-1.8076775	7.762239	5.794145	-0.004492303	0.03645155	-0.04599021	-0.7045377	7.3615847	6.440565	Multitasking_Type
15:32:07.096	-1.8076775	7.762239	5.794145	-0.004492303	0.03645155	-0.04599021	-0.7045377	7.3615847	6.440565	Multitasking_Type
15:32:07.120	-1.8076775	7.762239	5.794145	-0.004492303	0.03645155	-0.04599021	-0.7045377	7.3615847	6.440565	Multitasking_Type
15:32:07.144	-1.8076775	7.762239	5.794145	-0.004492303	0.03645155	-0.04599021	-0.7045377	7.3615847	6.440565	Multitasking_Type
15:32:07.169	-0.21548474	6.778192	6.6800265	-0.6141358	-0.6690978	0.15559532	-0.64115185	7.2930174	6.524655	Multitasking_Type
15:32:07.193	-0.21548474	6.778192	6.6800265	-0.6141358	-0.6690978	0.15559532	-0.64115185	7.2930174	6.524655	Multitasking_Type
15:32:07.217	-0.21548474	6.778192	6.6800265	-0.6141358	-0.6690978	0.15559532	-0.64115185	7.2930174	6.524655	Multitasking_Type
15:32:07.241	-0.21548474	6.778192	6.6800265	-0.6141358	-0.6690978	0.15559532	-0.64115185	7.2930174	6.524655	Multitasking_Type
15:32:07.263	-0.21548474	6.778192	6.6800265	-0.6141358	-0.6690978	0.15559532	-0.64115185	7.2930174	6.524655	Multitasking_Type
15:32:07.287	-0.21548474	6.778192	6.6800265	-0.6141358	-0.6690978	0.15559532	-0.64115185	7.2930174	6.524655	Multitasking_Type
15:32:07.311	-0.21548474	6.778192	6.6800265	-0.6141358	-0.6690978	0.15559532	-0.64115185	7.2930174	6.524655	Multitasking_Type
15:32:07.334	-0.2681588	6.672844	6.9457912	0.06881152	0.12258355	0.0034898731	-0.18970366	6.8970356	6.9688764	Multitasking_Type
15:32:07.357	-0.2681588	6.672844	6.9457912	0.06881152	0.12258355	0.0034898731	-0.18970366	6.8970356	6.9688764	Multitasking_Type
15:32:07.381	-0.2681588	6.672844	6.9457912	0.06881152	0.12258355	0.0034898731	-0.18970366	6.8970356	6.9688764	Multitasking_Type
15:32:07.405	-0.2681588	6.672844	6.9457912	0.06881152	0.12258355	0.0034898731	-0.18970366	6.8970356	6.9688764	Multitasking_Type
15:32:07.430	-0.2681588	6.672844	6.9457912	0.06881152	0.12258355	0.0034898731	-0.18970366	6.8970356	6.9688764	Multitasking_Type
15:32:07.453	-0.2681588	6.672844	6.9457912	0.06881152	0.12258355	0.0034898731	-0.18970366	6.8970356	6.9688764	Multitasking_Type
15:32:07.481	-0.2681588	6.672844	6.9457912	0.06881152	0.12258355	0.0034898731	-0.18970366	6.8970356	6.9688764	Multitasking_Type
15:32:07.509	-0.19633053	6.7829804	7.1564875	0.13356325	0.080433846	0.048083033	-0.21786827	6.93161	6.9336586	Multitasking_Type
15:32:07.541	-0.19633053	6.7829804	7.1564875	0.13356325	0.080433846	0.048083033	-0.21786827	6.93161	6.9336586	Multitasking_Type
15:32:07.574	-0.19633053	6.7829804	7.1564875	0.13356325	0.080433846	0.048083033	-0.21786827	6.93161	6.9336586	Multitasking_Type
15:32:07.609	-0.19633053	6.7829804	7.1564875	0.13356325	0.080433846	0.048083033	-0.21786827	6.93161	6.9336586	Multitasking_Type
15:32:07.642	-0.19633053	6.7829804	7.1564875	0.13356325	0.080433846	0.048083033	-0.21786827	6.93161	6.9336586	Multitasking_Type
15:32:07.676	-0.19633053	6.7829804	7.1564875	0.13356325	0.080433846	0.048083033	-0.21786827	6.93161	6.9336586	Multitasking_Type
15:32:07.710	0.0071828244	6.718335	6.517216	0.123178534	0.2850737	-0.0038405098	-0.2830996	6.9846673	6.8778358	Multitasking_Type
15:32:07.743	0.0071828244	6.718335	6.517216	0.123178534	0.2850737	-0.0038405098	-0.2830996	6.9846673	6.8778358	Multitasking_Type
15:32:07.767	0.0071828244	6.718335	6.517216	0.123178534	0.2850737	-0.0038405098	-0.2830996	6.9846673	6.8778358	Multitasking_Type
15:32:07.791	0.0071828244	6.718335	6.517216	0.123178534	0.2850737	-0.0038405098	-0.2830996	6.9846673	6.8778358	Multitasking_Type
15:32:07.815	0.0071828244	6.718335	6.517216	0.123178534	0.2850737	-0.0038405098	-0.2830996	6.9846673	6.8778358	Multitasking_Type
15:32:07.839	0.0071828244	6.718335	6.517216	0.123178534	0.2850737	-0.0038405098	-0.2830996	6.9846673	6.8778358	Multitasking_Type
15:32:07.862	0.0071828244	6.718335	6.517216	0.123178534	0.2850737	-0.0038405098	-0.2830996	6.9846673	6.8778358	Multitasking_Type
15:32:07.887	-0.38308397	6.632141	6.421445	0.11096123	0.29668015	0.04136352	-0.8003535	7.184403	6.626771	Multitasking_Type
15:32:07.911	-0.38308397	6.632141	6.421445	0.11096123	0.29668015	0.04136352	-0.8003535	7.184403	6.626771	Multitasking_Type
15:32:07.934	-0.38308397	6.632141	6.421445	0.11096123	0.29668015	0.04136352	-0.8003535	7.184403	6.626771	Multitasking_Type
15:32:07.958	-0.38308397	6.632141	6.421445	0.11096123	0.29668015	0.04136352	-0.8003535	7.184403	6.626771	Multitasking_Type
15:32:07.984	-0.38308397	6.632141	6.421445	0.11096123	0.29668015	0.04136352	-0.8003535	7.184403	6.626771	Multitasking_Type
15:32:08.005	-0.38308397	6.632141	6.421445	0.11096123	0.29668015	0.04136352	-0.8003535	7.184403	6.626771	Multitasking_Type
15:32:08.031	-0.38308397	6.632141	6.421445	0.11096123	0.29668015	0.04136352	-0.8003535	7.184403	6.626771	Multitasking_Type
15:32:08.056	-1.2833313	7.0774765	5.8587904	0.12623286	-0.25248772	0.07984803	-1.0434914	7.269842	6.4985204	Multitasking_Type
15:32:08.093	-1.2833313	7.0774765	5.8587904	0.12623286	-0.25248772	0.07984803	-1.0434914	7.269842	6.4985204	Multitasking_Type
15:32:08.128	-1.2833313	7.0774765	5.8587904	0.12623286	-0.25248772	0.07984803	-1.0434914	7.269842	6.4985204	Multitasking_Type
15:32:08.163	-1.2833313	7.0774765	5.8587904	0.12623286	-0.25248772	0.07984803	-1.0434914	7.269842	6.4985204	Multitasking_Type
15:32:08.194	-1.2833313	7.0774765	5.8587904	0.12623286	-0.25248772	0.07984803	-1.0434914	7.269842	6.4985204	Multitasking_Type
15:32:08.228	-0.94095	6.9098773	6.2514515	-0.05091806	0.010184345	0.014485448	-0.88982195	7.2013993	6.596842	Multitasking_Type
15:32:08.262	-0.94095	6.9098773	6.2514515	-0.05091806	0.010184345	0.014485448	-0.88982195	7.2013993	6.596842	Multitasking_Type
15:32:08.295	-0.94095	6.9098773	6.2514515	-0.05091806	0.010184345	0.014485448	-0.88982195	7.2013993	6.596842	Multitasking_Type
15:32:08.318	-0.94095	6.9098773	6.2514515	-0.05091806	0.010184345	0.014485448	-0.88982195	7.2013993	6.596842	Multitasking_Type
15:32:08.340	-0.94095	6.9098773	6.2514515	-0.05091806	0.010184345	0.014485448	-0.88982195	7.2013993	6.596842	Multitasking_Type
15:32:08.363	-0.94095	6.9098773	6.2514515	-0.05091806	0.010184345	0.014485448	-0.88982195	7.2013993	6.596842	Multitasking_Type
15:32:08.387	-0.94095	6.9098773	6.2514515	-0.05091806	0.010184345	0.014485448	-0.88982195	7.2013993	6.596842	Multitasking_Type
15:32:08.410	-1.063058	7.101419	6.6201696	0.025440093	-0.07289333	0.015096312	-0.8944177	7.1761093	6.6237254	Multitasking_Type
15:32:08.434	-1.063058	7.101419	6.6201696	0.025440093	-0.07289333	0.015096312	-0.8944177	7.1761093	6.6237254	Multitasking_Type
15:32:08.457	-1.063058	7.101419	6.6201696	0.025440093	-0.07289333	0.015096312	-0.8944177	7.1761093	6.6237254	Multitasking_Type
15:32:08.479	-1.063058	7.101419	6.6201696	0.025440093	-0.07289333	0.015096312	-0.8944177	7.1761093	6.6237254	Multitasking_Type
15:32:08.501	-1.063058	7.101419	6.6201696	0.025440093	-0.07289333	0.015096312	-0.8944177	7.1761093	6.6237254	Multitasking_Type
15:32:08.524	-1.063058	7.101419	6.6201696	0.025440093	-0.07289333	0.015096312	-0.8944177	7.1761093	6.6237254	Multitasking_Type
15:32:08.548	-1.063058	7.101419	6.6201696	0.025440093	-0.07289333	0.015096312	-0.8944177	7.1761093	6.6237254	Multitasking_Type
15:32:08.570	-1.063058	7.101419	6.6201696	0.025440093	-0.07289333	0.015096312	-0.8944177	7.1761093	6.6237254	Multitasking_Type
15:32:08.593	-0.96489275	7.048745	6.5028505	-0.03198124	-0.03135449	-0.00506224	-0.86256874	7.183719	6.619698	Multitasking_Type
15:32:08.620	-0.96489275	7.048745	6.5028505	-0.03198124	-0.03135449	-0.00506224	-0.86256874	7.183719	6.619698	Multitasking_Type
15:32:08.645	-0.96489275	7.048745	6.5028505	-0.03198124	-0.03135449	-0.00506224	-0.86256874	7.183719	6.619698	Multitasking_Type
15:32:08.666	-0.96489275	7.048745	6.5028505	-0.03198124	-0.03135449	-0.00506224	-0.86256874	7.183719	6.619698	Multitasking_Type
15:32:08.688	-0.96489275	7.048745	6.5028505	-0.03198124	-0.03135449	-0.00506224	-0.86256874	7.183719	6.619698	Multitasking_Type
15:32:08.711	-0.96489275	7.048745	6.5028505	-0.03198124	-0.03135449	-0.00506224	-0.86256874	7.183719	6.619698	Multitasking_Type
15:32:08.734	-0.96489275	7.048745	6.5028505	-0.03198124	-0.03135449	-0.00506224	-0.86256874	7.183719	6.619698	Multitasking_Type
15:32:08.759	-0.96489275	7.048745	6.5028505	-0.03198124	-0.03135449	-0.00506224	-0.86256874	7.183719	6.619698	Multitasking_Type
15:32:08.781	-0.9074302	7.0319853	6.426234	0.005892406	-0.01730459	0.02181583	-0.85020274	7.184844	6.62008	Multitasking_Type
15:32:08.805	-0.9074302	7.0319853	6.426234	0.005892406	-0.01730459	0.02181583	-0.85020274	7.184844	6.62008	Multitasking_Type
15:32:08.829	-0.9074302	7.0319853	6.426234	0.005892406	-0.01730459	0.02181583	-0.85020274	7.184844	6.62008	Multitasking_Type
15:32:08.850	-0.9074302	7.0319853	6.426234	0.005892406	-0.01730459	0.02181583	-0.85020274	7.184844	6.62008	Multitasking_Type
15:32:08.873	-0.9074302	7.0319853	6.426234	0.005892406	-0.01730459	0.02181583	-0.85020274	7.184844	6.62008	Multitasking_Type
15:32:08.895	-0.9074302	7.0319853	6.426234	0.005892406	-0.01730459	0.02181583	-0.85020274	7.184844	6.62008	Multitasking_Type
15:32:08.917	-0.9074302	7.0319853	6.426234	0.005892406	-0.01730459	0.02181583	-0.85020274	7.184844	6.62008	Multitasking_Type
15:32:08.940	-0.9074302	7.0319853	6.426234	0.005892406	-0.01730459	0.02181583	-0.85020274	7.184844	6.62008	Multitasking_Type
15:32:08.964	-0.34716985	6.6249585	6.8715687	-0.36612454	-0.19017945	0.13604763	-0.71573144	7.075025	6.7529306	Multitasking_Type
15:32:08.988	-0.34716985	6.6249585	6.8715687	-0.36612454	-0.19017945	0.13604763	-0.71573144	7.075025	6.7529306	Multitasking_Type
15:32:09.012	-0.34716985	6.6249585	6.8715687	-0.36612454	-0.19017945	0.13604763	-0.71573144	7.075025	6.7529306	Multitasking_Type
15:32:09.034	-0.34716985	6.6249585	6.8715687	-0.36612454	-0.19017945	0.13604763	-0.71573144	7.075025	6.7529306	Multitasking_Type
15:32:09.067	-0.34716985	6.6249585	6.8715687	-0.36612454	-0.19017945	0.13604763	-0.71573144	7.075025	6.7529306	Multitasking_Type
15:32:09.091	-0.34716985	6.6249585	6.8715687	-0.36612454	-0.19017945	0.13604763	-0.71573144	7.075025	6.7529306	Multitasking_Type
15:32:09.115	-0.34716985	6.6249585	6.8715687	-0.36612454	-0.19017945	0.13604763	-0.71573144	7.075025	6.7529306	Multitasking_Type
15:32:09.139	-0.45012367	6.464542	6.969734	0.06209201	0.017514728	0.0089876605	-0.500788	6.8212214	7.0278306	Multitasking_Type
15:32:09.162	-0.45012367	6.464542	6.969734	0.06209201	0.017514728	0.0089876605	-0.500788	6.8212214	7.0278306	Multitasking_Type
15:32:09.186	-0.45012367	6.464542	6.969734	0.06209201	0.017514728	0.0089876605	-0.500788	6.8212214	7.0278306	Multitasking_Type
15:32:09.210	-0.45012367	6.464542	6.969734	0.06209201	0.017514728	0.0089876605	-0.500788	6.8212214	7.0278306	Multitasking_Type
15:32:09.235	-0.45012367	6.464542	6.969734	0.06209201	0.017514728	0.0089876605	-0.500788	6.8212214	7.0278306	Multitasking_Type
15:32:09.259	-0.45012367	6.464542	6.969734	0.06209201	0.017514728	0.0089876605	-0.500788	6.8212214	7.0278306	Multitasking_Type
15:32:09.281	-0.45012367	6.464542	6.969734	0.06209201	0.017514728	0.0089876605	-0.500788	6.8212214	7.0278306	Multitasking_Type
15:32:09.306	-0.45012367	6.464542	6.969734	0.06209201	0.017514728	0.0089876605	-0.500788	6.8212214	7.0278306	Multitasking_Type
15:32:09.329	-0.39266106	6.6608725	6.646507	0.09813306	0.03645155	0.03097881	-0.5190227	6.868964	6.979849	Multitasking_Type
15:32:09.354	-0.39266106	6.6608725	6.646507	0.09813306	0.03645155	0.03097881	-0.5190227	6.868964	6.979849	Multitasking_Type
15:32:09.378	-0.39266106	6.6608725	6.646507	0.09813306	0.03645155	0.03097881	-0.5190227	6.868964	6.979849	Multitasking_Type
15:32:09.400	-0.39266106	6.6608725	6.646507	0.09813306	0.03645155	0.03097881	-0.5190227	6.868964	6.979849	Multitasking_Type
15:32:09.424	-0.39266106	6.6608725	6.646507	0.09813306	0.03645155	0.03097881	-0.5190227	6.868964	6.979849	Multitasking_Type
15:32:09.448	-0.39266106	6.6608725	6.646507	0.09813306	0.03645155	0.03097881	-0.5190227	6.868964	6.979849	Multitasking_Type
15:32:09.472	-0.39266106	6.6608725	6.646507	0.09813306	0.03645155	0.03097881	-0.5190227	6.868964	6.979849	Multitasking_Type
15:32:09.496	-0.50040346	6.6776323	6.9673395	-0.038700756	-0.025856705	0.0028790077	-0.51971155	6.8948708	6.9542046	Multitasking_Type
15:32:09.520	-0.50040346	6.6776323	6.9673395	-0.038700756	-0.025856705	0.0028790077	-0.51971155	6.8948708	6.9542046	Multitasking_Type
15:32:09.542	-0.50040346	6.6776323	6.9673395	-0.038700756	-0.025856705	0.0028790077	-0.51971155	6.8948708	6.9542046	Multitasking_Type
15:32:09.569	-0.50040346	6.6776323	6.9673395	-0.038700756	-0.025856705	0.0028790077	-0.51971155	6.8948708	6.9542046	Multitasking_Type
15:32:09.596	-0.50040346	6.6776323	6.9673395	-0.038700756	-0.025856705	0.0028790077	-0.51971155	6.8948708	6.9542046	Multitasking_Type
15:32:09.619	-0.50040346	6.6776323	6.9673395	-0.038700756	-0.025856705	0.0028790077	-0.51971155	6.8948708	6.9542046	Multitasking_Type
15:32:09.644	-0.50040346	6.6776323	6.9673395	-0.038700756	-0.025856705	0.0028790077	-0.51971155	6.8948708	6.9542046	Multitasking_Type
15:32:09.667	-0.50040346	6.6776323	6.9673395	0.05415076	-0.0038655554	0.014485448	-0.51971155	6.8948708	6.9542046	Multitasking_Type
15:32:09.691	-0.44294083	6.648901	6.797346	0.05415076	-0.0038655554	0.014485448	-0.4516744	6.877291	6.976326	Multitasking_Type
15:32:09.715	-0.44294083	6.648901	6.797346	0.05415076	-0.0038655554	0.014485448	-0.4516744	6.877291	6.976326	Multitasking_Type
15:32:09.738	-0.44294083	6.648901	6.797346	0.05415076	-0.0038655554	0.014485448	-0.4516744	6.877291	6.976326	Multitasking_Type
15:32:09.762	-0.44294083	6.648901	6.797346	0.05415076	-0.0038655554	0.014485448	-0.4516744	6.877291	6.976326	Multitasking_Type
15:32:09.786	-0.44294083	6.648901	6.797346	0.05415076	-0.0038655554	0.014485448	-0.4516744	6.877291	6.976326	Multitasking_Type
15:32:09.807	-0.44294083	6.648901	6.797346	0.05415076	-0.0038655554	0.014485448	-0.4516744	6.877291	6.976326	Multitasking_Type
15:32:09.828	-0.44294083	6.648901	6.797346	0.05415076	-0.0038655554	0.014485448	-0.4516744	6.877291	6.976326	Multitasking_Type
15:32:09.849	-0.41181526	6.754249	7.1588817	0.012001059	0.06516222	0.0041007386	-0.5184752	6.9315915	6.9176927	Multitasking_Type
15:32:09.870	-0.41181526	6.754249	7.1588817	0.012001059	0.06516222	0.0041007386	-0.5184752	6.9315915	6.9176927	Multitasking_Type
15:32:09.893	-0.41181526	6.754249	7.1588817	0.012001059	0.06516222	0.0041007386	-0.5184752	6.9315915	6.9176927	Multitasking_Type
15:32:09.915	-0.41181526	6.754249	7.1588817	0.012001059	0.06516222	0.0041007386	-0.5184752	6.9315915	6.9176927	Multitasking_Type
15:32:09.938	-0.41181526	6.754249	7.1588817	0.012001059	0.06516222	0.0041007386	-0.5184752	6.9315915	6.9176927	Multitasking_Type
15:32:09.962	-0.41181526	6.754249	7.1588817	0.012001059	0.06516222	0.0041007386	-0.5184752	6.9315915	6.9176927	Multitasking_Type
15:32:09.986	-0.41181526	6.754249	7.1588817	0.012001059	0.06516222	0.0041007386	-0.5184752	6.9315915	6.9176927	Multitasking_Type
15:32:10.008	-0.41181526	6.754249	7.1588817	0.012001059	0.06516222	0.0041007386	-0.5184752	6.9315915	6.9176927	Multitasking_Type
15:32:10.030	-0.60335726	6.8691745	7.2091613	-0.09612209	-0.13947764	0.0071550645	-0.60412383	6.9525023	6.889711	Multitasking_Type
15:32:10.052	-0.60335726	6.8691745	7.2091613	-0.09612209	-0.13947764	0.0071550645	-0.60412383	6.9525023	6.889711	Multitasking_Type
15:32:10.073	-0.60335726	6.8691745	7.2091613	-0.09612209	-0.13947764	0.0071550645	-0.60412383	6.9525023	6.889711	Multitasking_Type
15:32:10.095	-0.60335726	6.8691745	7.2091613	-0.09612209	-0.13947764	0.0071550645	-0.60412383	6.9525023	6.889711	Multitasking_Type
15:32:10.116	-0.60335726	6.8691745	7.2091613	-0.09612209	-0.13947764	0.0071550645	-0.60412383	6.9525023	6.889711	Multitasking_Type
15:32:10.138	-0.60335726	6.8691745	7.2091613	-0.09612209	-0.13947764	0.0071550645	-0.60412383	6.9525023	6.889711	Multitasking_Type
15:32:10.162	-0.60335726	6.8691745	7.2091613	-0.09612209	-0.13947764	0.0071550645	-0.60412383	6.9525023	6.889711	Multitasking_Type
15:32:10.186	-0.60335726	6.8691745	7.2091613	-0.09612209	-0.13947764	0.0071550645	-0.60412383	6.9525023	6.889711	Multitasking_Type
15:32:10.210	-0.3328042	6.7255177	6.6201696	0.01810971	-0.07839111	0.017539773	-0.50645596	6.9540133	6.896051	Multitasking_Type
15:32:10.234	-0.3328042	6.7255177	6.6201696	0.01810971	-0.07839111	0.017539773	-0.50645596	6.9540133	6.896051	Multitasking_Type
15:32:10.255	-0.3328042	6.7255177	6.6201696	0.01810971	-0.07839111	0.017539773	-0.50645596	6.9540133	6.896051	Multitasking_Type
15:32:10.276	-0.3328042	6.7255177	6.6201696	0.01810971	-0.07839111	0.017539773	-0.50645596	6.9540133	6.896051	Multitasking_Type
15:32:10.297	-0.3328042	6.7255177	6.6201696	0.01810971	-0.07839111	0.017539773	-0.50645596	6.9540133	6.896051	Multitasking_Type
15:32:10.321	-0.3328042	6.7255177	6.6201696	0.01810971	-0.07839111	0.017539773	-0.50645596	6.9540133	6.896051	Multitasking_Type
15:32:10.342	-0.3328042	6.7255177	6.6201696	0.01810971	-0.07839111	0.017539773	-0.50645596	6.9540133	6.896051	Multitasking_Type
15:32:10.364	-0.3328042	6.7255177	6.6201696	0.01810971	-0.07839111	0.017539773	-0.50645596	6.9540133	6.896051	Multitasking_Type
15:32:10.386	-0.49082634	6.7805862	6.768615	0.012001059	0.015682133	0.0047116037	-0.47614074	6.9638386	6.8882856	Multitasking_Type
15:32:10.410	-0.49082634	6.7805862	6.768615	0.012001059	0.015682133	0.0047116037	-0.47614074	6.9638386	6.8882856	Multitasking_Type
15:32:10.432	-0.49082634	6.7805862	6.768615	0.012001059	0.015682133	0.0047116037	-0.47614074	6.9638386	6.8882856	Multitasking_Type
15:32:10.456	-0.49082634	6.7805862	6.768615	0.012001059	0.015682133	0.0047116037	-0.47614074	6.9638386	6.8882856	Multitasking_Type
15:32:10.479	-0.49082634	6.7805862	6.768615	0.012001059	0.015682133	0.0047116037	-0.47614074	6.9638386	6.8882856	Multitasking_Type
15:32:10.502	-0.49082634	6.7805862	6.768615	0.012001059	0.015682133	0.0047116037	-0.47614074	6.9638386	6.8882856	Multitasking_Type
15:32:10.524	-0.49082634	6.7805862	6.768615	0.012001059	0.015682133	0.0047116037	-0.47614074	6.9638386	6.8882856	Multitasking_Type
15:32:10.559	-0.49082634	6.7805862	6.768615	0.012001059	0.015682133	0.0047116037	-0.47614074	6.9638386	6.8882856	Multitasking_Type
15:32:10.580	-0.32083282	6.7877693	7.2594414	0.0022272146	0.0034648278	0.037087463	-0.41379035	7.023577	6.8314323	Multitasking_Type
15:32:10.604	-0.32083282	6.7877693	7.2594414	0.0022272146	0.0034648278	0.037087463	-0.41379035	7.023577	6.8314323	Multitasking_Type
15:32:10.625	-0.32083282	6.7877693	7.2594414	0.0022272146	0.0034648278	0.037087463	-0.41379035	7.023577	6.8314323	Multitasking_Type
15:32:10.650	-0.32083282	6.7877693	7.2594414	0.0022272146	0.0034648278	0.037087463	-0.41379035	7.023577	6.8314323	Multitasking_Type
15:32:10.671	-0.32083282	6.7877693	7.2594414	0.0022272146	0.0034648278	0.037087463	-0.41379035	7.023577	6.8314323	Multitasking_Type
15:32:10.692	-0.32083282	6.7877693	7.2594414	0.0022272146	0.0034648278	0.037087463	-0.41379035	7.023577	6.8314323	Multitasking_Type
15:32:10.712	-0.32083282	6.7877693	7.2594414	0.0022272146	0.0034648278	0.037087463	-0.41379035	7.023577	6.8314323	Multitasking_Type
15:32:10.734	-0.32083282	6.7877693	7.2594414	0.0022272146	0.0034648278	0.037087463	-0.41379035	7.023577	6.8314323	Multitasking_Type
15:32:10.754	-0.4956149	6.8883286	6.9074826	-0.028316047	0.068827406	-0.010560027	-0.42934594	7.0286455	6.825255	Multitasking_Type
15:32:10.776	-0.4956149	6.8883286	6.9074826	-0.028316047	0.068827406	-0.010560027	-0.42934594	7.0286455	6.825255	Multitasking_Type
15:32:10.798	-0.4956149	6.8883286	6.9074826	-0.028316047	0.068827406	-0.010560027	-0.42934594	7.0286455	6.825255	Multitasking_Type
15:32:10.820	-0.4956149	6.8883286	6.9074826	-0.028316047	0.068827406	-0.010560027	-0.42934594	7.0286455	6.825255	Multitasking_Type
15:32:10.845	-0.4956149	6.8883286	6.9074826	-0.028316047	0.068827406	-0.010560027	-0.42934594	7.0286455	6.825255	Multitasking_Type
15:32:10.869	-0.4956149	6.8883286	6.9074826	-0.028316047	0.068827406	-0.010560027	-0.42934594	7.0286455	6.825255	Multitasking_Type
15:32:10.891	-0.4956149	6.8883286	6.9074826	-0.028316047	0.068827406	-0.010560027	-0.42934594	7.0286455	6.825255	Multitasking_Type
15:32:10.912	-0.4956149	6.8883286	6.9074826	-0.028316047	0.068827406	-0.010560027	-0.42934594	7.0286455	6.825255	Multitasking_Type
15:32:10.934	-0.5698374	6.9098773	6.6201696	-0.0924569	-0.07044987	0.0010464122	-0.4525576	7.065583	6.7855053	Multitasking_Type
15:32:10.956	-0.5698374	6.9098773	6.6201696	-0.0924569	-0.07044987	0.0010464122	-0.4525576	7.065583	6.7855053	Multitasking_Type
15:32:10.978	-0.5698374	6.9098773	6.6201696	-0.0924569	-0.07044987	0.0010464122	-0.4525576	7.065583	6.7855053	Multitasking_Type
15:32:11.000	-0.5698374	6.9098773	6.6201696	-0.0924569	-0.07044987	0.0010464122	-0.4525576	7.065583	6.7855053	Multitasking_Type
15:32:11.024	-0.5698374	6.9098773	6.6201696	-0.0924569	-0.07044987	0.0010464122	-0.4525576	7.065583	6.7855053	Multitasking_Type
15:32:11.047	-0.5698374	6.9098773	6.6201696	-0.0924569	-0.07044987	0.0010464122	-0.4525576	7.065583	6.7855053	Multitasking_Type
15:32:11.071	-0.5698374	6.9098773	6.6201696	-0.0924569	-0.07044987	0.0010464122	-0.4525576	7.065583	6.7855053	Multitasking_Type
15:32:11.095	-0.5698374	6.9098773	6.6201696	-0.0924569	-0.07044987	0.0010464122	-0.4525576	7.065583	6.7855053	Multitasking_Type
15:32:11.117	-0.3423813	6.8667803	6.5387645	0.09446786	0.008962615	0.005322469	-0.48996028	7.04358	6.8057475	Multitasking_Type
15:32:11.141	-0.3423813	6.8667803	6.5387645	0.09446786	0.008962615	0.005322469	-0.48996028	7.04358	6.8057475	Multitasking_Type
15:32:11.164	-0.3423813	6.8667803	6.5387645	0.09446786	0.008962615	0.005322469	-0.48996028	7.04358	6.8057475	Multitasking_Type
15:32:11.189	-0.3423813	6.8667803	6.5387645	0.09446786	0.008962615	0.005322469	-0.48996028	7.04358	6.8057475	Multitasking_Type
15:32:11.226	-0.3423813	6.8667803	6.5387645	0.09446786	0.008962615	0.005322469	-0.48996028	7.04358	6.8057475	Multitasking_Type
15:32:11.250	-0.3423813	6.8667803	6.5387645	0.09446786	0.008962615	0.005322469	-0.48996028	7.04358	6.8057475	Multitasking_Type
15:32:11.273	-0.3423813	6.8667803	6.5387645	0.09446786	0.008962615	0.005322469	-0.48996028	7.04358	6.8057475	Multitasking_Type
15:32:11.297	-0.59378016	6.9649453	7.046351	0.039489996	0.015682133	0.04380698	-0.4892175	7.0703945	6.7779393	Multitasking_Type
15:32:11.319	-0.59378016	6.9649453	7.046351	0.039489996	0.015682133	0.04380698	-0.4892175	7.0703945	6.7779393	Multitasking_Type
15:32:11.340	-0.59378016	6.9649453	7.046351	0.039489996	0.015682133	0.04380698	-0.4892175	7.0703945	6.7779393	Multitasking_Type
15:32:11.366	-0.59378016	6.9649453	7.046351	0.039489996	0.015682133	0.04380698	-0.4892175	7.0703945	6.7779393	Multitasking_Type
15:32:11.387	-0.59378016	6.9649453	7.046351	0.039489996	0.015682133	0.04380698	-0.4892175	7.0703945	6.7779393	Multitasking_Type
15:32:11.408	-0.59378016	6.9649453	7.046351	0.039489996	0.015682133	0.04380698	-0.4892175	7.0703945	6.7779393	Multitasking_Type
15:32:11.430	-0.59378016	6.9649453	7.046351	0.039489996	0.015682133	0.04380698	-0.4892175	7.0703945	6.7779393	Multitasking_Type
15:32:11.454	-0.59378016	6.9649453	7.046351	0.039489996	0.015682133	0.04380698	-0.4892175	7.0703945	6.7779393	Multitasking_Type
15:32:11.477	-0.5961744	6.8691745	6.368771	0.005281541	-0.06983901	-0.013614354	-0.46249798	7.0688887	6.781384	Multitasking_Type
15:32:11.501	-0.5961744	6.8691745	6.368771	0.005281541	-0.06983901	-0.013614354	-0.46249798	7.0688887	6.781384	Multitasking_Type
15:32:11.525	-0.5961744	6.8691745	6.368771	0.005281541	-0.06983901	-0.013614354	-0.46249798	7.0688887	6.781384	Multitasking_Type
15:32:11.548	-0.5961744	6.8691745	6.368771	0.005281541	-0.06983901	-0.013614354	-0.46249798	7.0688887	6.781384	Multitasking_Type
15:32:11.570	-0.5961744	6.8691745	6.368771	0.005281541	-0.06983901	-0.013614354	-0.46249798	7.0688887	6.781384	Multitasking_Type
15:32:11.592	-0.5961744	6.8691745	6.368771	0.005281541	-0.06983901	-0.013614354	-0.46249798	7.0688887	6.781384	Multitasking_Type
15:32:11.614	-0.5961744	6.8691745	6.368771	0.005281541	-0.06983901	-0.013614354	-0.46249798	7.0688887	6.781384	Multitasking_Type
15:32:11.635	-0.5961744	6.8691745	6.368771	0.005281541	-0.06983901	-0.013614354	-0.46249798	7.0688887	6.781384	Multitasking_Type
15:32:11.657	-0.73743665	6.9218483	6.632141	-0.009379225	0.0052974233	0.0071550645	-0.4990119	7.0411925	6.807563	Multitasking_Type
15:32:11.681	-0.73743665	6.9218483	6.632141	-0.009379225	0.0052974233	0.0071550645	-0.4990119	7.0411925	6.807563	Multitasking_Type
15:32:11.705	-0.73743665	6.9218483	6.632141	-0.009379225	0.0052974233	0.0071550645	-0.4990119	7.0411925	6.807563	Multitasking_Type
15:32:11.729	-0.73743665	6.9218483	6.632141	-0.009379225	0.0052974233	0.0071550645	-0.4990119	7.0411925	6.807563	Multitasking_Type
15:32:11.751	-0.73743665	6.9218483	6.632141	-0.009379225	0.0052974233	0.0071550645	-0.4990119	7.0411925	6.807563	Multitasking_Type
15:32:11.777	-0.73743665	6.9218483	6.632141	-0.009379225	0.0052974233	0.0071550645	-0.4990119	7.0411925	6.807563	Multitasking_Type
15:32:11.798	-0.73743665	6.9218483	6.632141	-0.009379225	0.0052974233	0.0071550645	-0.4990119	7.0411925	6.807563	Multitasking_Type
15:32:11.820	-0.73743665	6.9218483	6.632141	-0.009379225	0.0052974233	0.0071550645	-0.4990119	7.0411925	6.807563	Multitasking_Type
15:32:11.841	-0.5554718	6.811712	6.438205	-0.04480941	-0.07533679	0.043196112	-0.515138	7.0648227	6.7818246	Multitasking_Type
15:32:11.862	-0.5554718	6.811712	6.438205	-0.04480941	-0.07533679	0.043196112	-0.515138	7.0648227	6.7818246	Multitasking_Type
15:32:11.893	-0.5554718	6.811712	6.438205	-0.04480941	-0.07533679	0.043196112	-0.515138	7.0648227	6.7818246	Multitasking_Type
15:32:11.915	-0.5554718	6.811712	6.438205	-0.04480941	-0.07533679	0.043196112	-0.515138	7.0648227	6.7818246	Multitasking_Type
15:32:11.939	-0.5554718	6.811712	6.438205	-0.04480941	-0.07533679	0.043196112	-0.515138	7.0648227	6.7818246	Multitasking_Type
15:32:11.963	-0.5554718	6.811712	6.438205	-0.04480941	-0.07533679	0.043196112	-0.515138	7.0648227	6.7818246	Multitasking_Type
15:32:11.986	-0.5554718	6.811712	6.438205	-0.04480941	-0.07533679	0.043196112	-0.515138	7.0648227	6.7818246	Multitasking_Type
15:32:12.011	-0.50040346	6.881146	6.8619914	0.02727269	0.04317107	0.036476597	-0.57821286	7.057396	6.784477	Multitasking_Type
15:32:12.035	-0.50040346	6.881146	6.8619914	0.02727269	0.04317107	0.036476597	-0.57821286	7.057396	6.784477	Multitasking_Type
15:32:12.059	-0.50040346	6.881146	6.8619914	0.02727269	0.04317107	0.036476597	-0.57821286	7.057396	6.784477	Multitasking_Type
15:32:12.081	-0.50040346	6.881146	6.8619914	0.02727269	0.04317107	0.036476597	-0.57821286	7.057396	6.784477	Multitasking_Type
15:32:12.103	-0.50040346	6.881146	6.8619914	0.02727269	0.04317107	0.036476597	-0.57821286	7.057396	6.784477	Multitasking_Type
15:32:12.124	-0.50040346	6.881146	6.8619914	0.02727269	0.04317107	0.036476597	-0.57821286	7.057396	6.784477	Multitasking_Type
15:32:12.145	-0.50040346	6.881146	6.8619914	0.02727269	0.04317107	0.036476597	-0.57821286	7.057396	6.784477	Multitasking_Type
15:32:12.166	-0.50040346	6.881146	6.8619914	0.02727269	0.04317107	0.036476597	-0.57821286	7.057396	6.784477	Multitasking_Type
15:32:12.187	-0.66321415	6.9505796	6.6273527	0.04132259	0.011406075	0.008376795	-0.5053573	7.108476	6.7368054	Multitasking_Type
15:32:12.217	-0.66321415	6.9505796	6.6273527	0.04132259	0.011406075	0.008376795	-0.5053573	7.108476	6.7368054	Multitasking_Type
15:32:12.239	-0.66321415	6.9505796	6.6273527	0.04132259	0.011406075	0.008376795	-0.5053573	7.108476	6.7368054	Multitasking_Type
15:32:12.262	-0.66321415	6.9505796	6.6273527	0.04132259	0.011406075	0.008376795	-0.5053573	7.108476	6.7368054	Multitasking_Type
15:32:12.286	-0.66321415	6.9505796	6.6273527	0.04132259	0.011406075	0.008376795	-0.5053573	7.108476	6.7368054	Multitasking_Type
15:32:12.310	-0.66321415	6.9505796	6.6273527	0.04132259	0.011406075	0.008376795	-0.5053573	7.108476	6.7368054	Multitasking_Type
15:32:12.332	-0.66321415	6.9505796	6.6273527	0.04132259	0.011406075	0.008376795	-0.5053573	7.108476	6.7368054	Multitasking_Type
15:32:12.354	-0.66321415	6.9505796	6.6273527	0.04132259	0.011406075	0.008376795	-0.5053573	7.108476	6.7368054	Multitasking_Type
15:32:12.375	-0.45491222	7.0343795	6.4334164	0.010779329	-0.08999756	0.052359093	-0.5177938	7.142479	6.6997933	Multitasking_Type
15:32:12.396	-0.45491222	7.0343795	6.4334164	0.010779329	-0.08999756	0.052359093	-0.5177938	7.142479	6.6997933	Multitasking_Type
15:32:12.429	-0.45491222	7.0343795	6.4334164	0.010779329	-0.08999756	0.052359093	-0.5177938	7.142479	6.6997933	Multitasking_Type
15:32:12.450	-0.45491222	7.0343795	6.4334164	0.010779329	-0.08999756	0.052359093	-0.5177938	7.142479	6.6997933	Multitasking_Type
15:32:12.473	-0.45491222	7.0343795	6.4334164	0.010779329	-0.08999756	0.052359093	-0.5177938	7.142479	6.6997933	Multitasking_Type
15:32:12.495	-0.45491222	7.0343795	6.4334164	0.010779329	-0.08999756	0.052359093	-0.5177938	7.142479	6.6997933	Multitasking_Type
15:32:12.516	-0.45491222	7.0343795	6.4334164	0.010779329	-0.08999756	0.052359093	-0.5177938	7.142479	6.6997933	Multitasking_Type
15:32:12.538	-0.45491222	7.0343795	6.4334164	0.010779329	-0.08999756	0.052359093	-0.5177938	7.142479	6.6997933	Multitasking_Type
15:32:12.571	-0.6847626	6.9146657	7.075082	-0.030148644	0.018125594	0.025481021	-0.44468367	7.186493	6.657843	Multitasking_Type
15:32:12.602	-0.6847626	6.9146657	7.075082	-0.030148644	0.018125594	0.025481021	-0.44468367	7.186493	6.657843	Multitasking_Type
15:32:12.635	-0.6847626	6.9146657	7.075082	-0.030148644	0.018125594	0.025481021	-0.44468367	7.186493	6.657843	Multitasking_Type
15:32:12.660	-0.6847626	6.9146657	7.075082	-0.030148644	0.018125594	0.025481021	-0.44468367	7.186493	6.657843	Multitasking_Type
15:32:12.682	-0.6847626	6.9146657	7.075082	-0.030148644	0.018125594	0.025481021	-0.44468367	7.186493	6.657843	Multitasking_Type
15:32:12.703	-0.6847626	6.9146657	7.075082	-0.030148644	0.018125594	0.025481021	-0.44468367	7.186493	6.657843	Multitasking_Type
15:32:12.725	-0.42139238	7.106208	5.6576715	0.21236485	-0.035630547	0.05296996	-0.40836206	7.243434	6.5981936	Multitasking_Type
15:32:12.747	-0.42139238	7.106208	5.6576715	0.21236485	-0.035630547	0.05296996	-0.40836206	7.243434	6.5981936	Multitasking_Type
15:32:12.769	-0.42139238	7.106208	5.6576715	0.21236485	-0.035630547	0.05296996	-0.40836206	7.243434	6.5981936	Multitasking_Type
15:32:12.790	-0.42139238	7.106208	5.6576715	0.21236485	-0.035630547	0.05296996	-0.40836206	7.243434	6.5981936	Multitasking_Type
15:32:12.811	-0.42139238	7.106208	5.6576715	0.21236485	-0.035630547	0.05296996	-0.40836206	7.243434	6.5981936	Multitasking_Type
15:32:12.832	-0.42139238	7.106208	5.6576715	0.21236485	-0.035630547	0.05296996	-0.40836206	7.243434	6.5981936	Multitasking_Type
15:32:12.853	-0.42139238	7.106208	5.6576715	0.21236485	-0.035630547	0.05296996	-0.40836206	7.243434	6.5981936	Multitasking_Type
15:32:12.875	-0.42139238	7.106208	5.6576715	0.21236485	-0.035630547	0.05296996	-0.40836206	7.243434	6.5981936	Multitasking_Type
15:32:12.897	-0.42139238	7.106208	5.6576715	0.21236485	-0.035630547	0.05296996	-0.40836206	7.243434	6.5981936	Multitasking_Type
15:32:12.919	-0.5985687	7.0295906	6.996071	-0.21462995	0.087764226	-0.012392623	-0.40858972	7.186629	6.660004	Multitasking_Type
15:32:12.942	-0.5985687	7.0295906	6.996071	-0.21462995	0.087764226	-0.012392623	-0.40858972	7.186629	6.660004	Multitasking_Type
15:32:12.965	-0.5985687	7.0295906	6.996071	-0.21462995	0.087764226	-0.012392623	-0.40858972	7.186629	6.660004	Multitasking_Type
15:32:12.988	-0.5985687	7.0295906	6.996071	-0.21462995	0.087764226	-0.012392623	-0.40858972	7.186629	6.660004	Multitasking_Type
15:32:13.011	-0.5985687	7.0295906	6.996071	-0.21462995	0.087764226	-0.012392623	-0.40858972	7.186629	6.660004	Multitasking_Type
15:32:13.033	-0.5985687	7.0295906	6.996071	-0.21462995	0.087764226	-0.012392623	-0.40858972	7.186629	6.660004	Multitasking_Type
15:32:13.056	-0.5985687	7.0295906	6.996071	-0.21462995	0.087764226	-0.012392623	-0.40858972	7.186629	6.660004	Multitasking_Type
15:32:13.078	-0.5985687	7.0295906	6.996071	-0.21462995	0.087764226	-0.012392623	-0.40858972	7.186629	6.660004	Multitasking_Type
15:32:13.100	-0.54350036	6.9936767	6.8236833	-0.0099900905	0.026677707	-0.005673106	-0.4770989	7.124934	6.7214565	Multitasking_Type
15:32:13.132	-0.54350036	6.9936767	6.8236833	-0.0099900905	0.026677707	-0.005673106	-0.4770989	7.124934	6.7214565	Multitasking_Type
15:32:13.153	-0.54350036	6.9936767	6.8236833	-0.0099900905	0.026677707	-0.005673106	-0.4770989	7.124934	6.7214565	Multitasking_Type
15:32:13.175	-0.54350036	6.9936767	6.8236833	-0.0099900905	0.026677707	-0.005673106	-0.4770989	7.124934	6.7214565	Multitasking_Type
15:32:13.198	-0.54350036	6.9936767	6.8236833	-0.0099900905	0.026677707	-0.005673106	-0.4770989	7.124934	6.7214565	Multitasking_Type
15:32:13.220	-0.54350036	6.9936767	6.8236833	-0.0099900905	0.026677707	-0.005673106	-0.4770989	7.124934	6.7214565	Multitasking_Type
15:32:13.241	-0.54350036	6.9936767	6.8236833	-0.0099900905	0.026677707	-0.005673106	-0.4770989	7.124934	6.7214565	Multitasking_Type
15:32:13.264	-0.54350036	6.9936767	6.8236833	-0.0099900905	0.026677707	-0.005673106	-0.4695105	7.189354	6.653047	Multitasking_Type
15:32:13.287	-0.5650489	7.0774765	6.304126	-0.05763758	0.042560205	-0.014225218	-0.4695105	7.189354	6.653047	Multitasking_Type
15:32:13.310	-0.5650489	7.0774765	6.304126	-0.05763758	0.042560205	-0.014225218	-0.4695105	7.189354	6.653047	Multitasking_Type
15:32:13.333	-0.5650489	7.0774765	6.304126	-0.05763758	0.042560205	-0.014225218	-0.4695105	7.189354	6.653047	Multitasking_Type
15:32:13.356	-0.5650489	7.0774765	6.304126	-0.05763758	0.042560205	-0.014225218	-0.4695105	7.189354	6.653047	Multitasking_Type
15:32:13.379	-0.5650489	7.0774765	6.304126	-0.05763758	0.042560205	-0.014225218	-0.4695105	7.189354	6.653047	Multitasking_Type
15:32:13.402	-0.5650489	7.0774765	6.304126	-0.05763758	0.042560205	-0.014225218	-0.4695105	7.189354	6.653047	Multitasking_Type
15:32:13.424	-0.5650489	7.0774765	6.304126	-0.05763758	0.042560205	-0.014225218	-0.4695105	7.189354	6.653047	Multitasking_Type
15:32:13.445	-0.47885495	7.0104365	6.5028505	0.029105285	0.018125594	0.01937237	-0.49487305	7.167131	6.6751537	Multitasking_Type
15:32:13.466	-0.47885495	7.0104365	6.5028505	0.029105285	0.018125594	0.01937237	-0.49487305	7.167131	6.6751537	Multitasking_Type
15:32:13.488	-0.47885495	7.0104365	6.5028505	0.029105285	0.018125594	0.01937237	-0.49487305	7.167131	6.6751537	Multitasking_Type
15:32:13.510	-0.47885495	7.0104365	6.5028505	0.029105285	0.018125594	0.01937237	-0.49487305	7.167131	6.6751537	Multitasking_Type
15:32:13.531	-0.47885495	7.0104365	6.5028505	0.029105285	0.018125594	0.01937237	-0.49487305	7.167131	6.6751537	Multitasking_Type
15:32:13.553	-0.47885495	7.0104365	6.5028505	0.029105285	0.018125594	0.01937237	-0.49487305	7.167131	6.6751537	Multitasking_Type
15:32:13.576	-0.47885495	7.0104365	6.5028505	0.029105285	0.018125594	0.01937237	-0.49487305	7.167131	6.6751537	Multitasking_Type
15:32:13.606	-0.47885495	7.0104365	6.5028505	0.029105285	0.018125594	0.01937237	-0.49487305	7.167131	6.6751537	Multitasking_Type
15:32:13.630	-0.5123748	6.93382	6.4597535	-0.014266146	-0.017915457	0.016318042	-0.4921363	7.169322	6.6729965	Multitasking_Type
15:32:13.656	-0.5123748	6.93382	6.4597535	-0.014266146	-0.017915457	0.016318042	-0.4921363	7.169322	6.6729965	Multitasking_Type
15:32:13.679	-0.5123748	6.93382	6.4597535	-0.014266146	-0.017915457	0.016318042	-0.4921363	7.169322	6.6729965	Multitasking_Type
15:32:13.708	-0.5123748	6.93382	6.4597535	-0.014266146	-0.017915457	0.016318042	-0.4921363	7.169322	6.6729965	Multitasking_Type
15:32:13.730	-0.5123748	6.93382	6.4597535	-0.014266146	-0.017915457	0.016318042	-0.4921363	7.169322	6.6729965	Multitasking_Type
15:32:13.754	-0.5123748	6.93382	6.4597535	-0.014266146	-0.017915457	0.016318042	-0.4921363	7.169322	6.6729965	Multitasking_Type
15:32:13.778	-0.5123748	6.93382	6.4597535	-0.014266146	-0.017915457	0.016318042	-0.4921363	7.169322	6.6729965	Multitasking_Type
15:32:13.800	-0.5123748	6.93382	6.4597535	-0.014266146	-0.017915457	0.016318042	-0.4921363	7.169322	6.6729965	Multitasking_Type
15:32:13.826	-0.5794145	6.936214	6.5603127	-0.027094316	0.010184345	0.0010464122	-0.487288	7.159076	6.684343	Multitasking_Type
15:32:13.850	-0.5794145	6.936214	6.5603127	-0.027094316	0.010184345	0.0010464122	-0.487288	7.159076	6.684343	Multitasking_Type
15:32:13.874	-0.5794145	6.936214	6.5603127	-0.027094316	0.010184345	0.0010464122	-0.487288	7.159076	6.684343	Multitasking_Type
15:32:13.897	-0.5794145	6.936214	6.5603127	-0.027094316	0.010184345	0.0010464122	-0.487288	7.159076	6.684343	Multitasking_Type
15:32:13.921	-0.5794145	6.936214	6.5603127	-0.027094316	0.010184345	0.0010464122	-0.487288	7.159076	6.684343	Multitasking_Type
15:32:13.944	-0.5794145	6.936214	6.5603127	-0.027094316	0.010184345	0.0010464122	-0.487288	7.159076	6.684343	Multitasking_Type
15:32:13.968	-0.5794145	6.936214	6.5603127	-0.027094316	0.010184345	0.0010464122	-0.487288	7.159076	6.684343	Multitasking_Type
15:32:13.992	-0.52913475	6.960157	6.4621477	0.005892406	0.016903864	0.0077659297	-0.4873637	7.1505156	6.693496	Multitasking_Type
15:32:14.016	-0.52913475	6.960157	6.4621477	0.005892406	0.016903864	0.0077659297	-0.4873637	7.1505156	6.693496	Multitasking_Type
15:32:14.038	-0.52913475	6.960157	6.4621477	0.005892406	0.016903864	0.0077659297	-0.4873637	7.1505156	6.693496	Multitasking_Type
15:32:14.062	-0.52913475	6.960157	6.4621477	0.005892406	0.016903864	0.0077659297	-0.4873637	7.1505156	6.693496	Multitasking_Type
15:32:14.085	-0.52913475	6.960157	6.4621477	0.005892406	0.016903864	0.0077659297	-0.4873637	7.1505156	6.693496	Multitasking_Type
15:32:14.108	-0.52913475	6.960157	6.4621477	0.005892406	0.016903864	0.0077659297	-0.4873637	7.1505156	6.693496	Multitasking_Type
15:32:14.131	-0.52913475	6.960157	6.4621477	0.005892406	0.016903864	0.0077659297	-0.4873637	7.1505156	6.693496	Multitasking_Type
15:32:14.155	-0.52913475	6.960157	6.4621477	0.005892406	0.016903864	0.0077659297	-0.4873637	7.1505156	6.693496	Multitasking_Type
15:32:14.178	-0.57223165	6.9505796	6.6201696	-0.00876836	-0.01486113	0.010820257	-0.48966715	7.1410685	6.7034087	Multitasking_Type
15:32:14.204	-0.57223165	6.9505796	6.6201696	-0.00876836	-0.01486113	0.010820257	-0.48966715	7.1410685	6.7034087	Multitasking_Type
15:32:14.228	-0.57223165	6.9505796	6.6201696	-0.00876836	-0.01486113	0.010820257	-0.48966715	7.1410685	6.7034087	Multitasking_Type
15:32:14.252	-0.57223165	6.9505796	6.6201696	-0.00876836	-0.01486113	0.010820257	-0.48966715	7.1410685	6.7034087	Multitasking_Type
15:32:14.275	-0.57223165	6.9505796	6.6201696	-0.00876836	-0.01486113	0.010820257	-0.48966715	7.1410685	6.7034087	Multitasking_Type
15:32:14.299	-0.57223165	6.9505796	6.6201696	-0.00876836	-0.01486113	0.010820257	-0.48966715	7.1410685	6.7034087	Multitasking_Type
15:32:14.322	-0.57223165	6.9505796	6.6201696	-0.00876836	-0.01486113	0.010820257	-0.48966715	7.1410685	6.7034087	Multitasking_Type
15:32:14.345	-0.57223165	6.9505796	6.6201696	-0.0075466293	0.001632232	0.011431121	-0.48966715	7.1410685	6.7034087	Multitasking_Type
15:32:14.369	-0.5147691	6.9290314	6.5196104	-0.0075466293	0.001632232	0.011431121	-0.49510524	7.133946	6.7105927	Multitasking_Type
15:32:14.392	-0.5147691	6.9290314	6.5196104	-0.0075466293	0.001632232	0.011431121	-0.49510524	7.133946	6.7105927	Multitasking_Type
15:32:14.416	-0.5147691	6.9290314	6.5196104	-0.0075466293	0.001632232	0.011431121	-0.49510524	7.133946	6.7105927	Multitasking_Type
15:32:14.438	-0.5147691	6.9290314	6.5196104	-0.0075466293	0.001632232	0.011431121	-0.49510524	7.133946	6.7105927	Multitasking_Type
15:32:14.463	-0.5147691	6.9290314	6.5196104	-0.0075466293	0.001632232	0.011431121	-0.49510524	7.133946	6.7105927	Multitasking_Type
15:32:14.486	-0.5147691	6.9290314	6.5196104	-0.0075466293	0.001632232	0.011431121	-0.49510524	7.133946	6.7105927	Multitasking_Type
15:32:14.510	-0.5147691	6.9290314	6.5196104	-0.0075466293	0.001632232	0.011431121	-0.49510524	7.133946	6.7105927	Multitasking_Type
15:32:14.532	-0.51955765	6.9218483	6.5220046	-0.0051031685	0.004686558	0.01692891	-0.49426895	7.127951	6.717016	Multitasking_Type
15:32:14.556	-0.51955765	6.9218483	6.5220046	-0.0051031685	0.004686558	0.01692891	-0.49426895	7.127951	6.717016	Multitasking_Type
15:32:14.579	-0.51955765	6.9218483	6.5220046	-0.0051031685	0.004686558	0.01692891	-0.49426895	7.127951	6.717016	Multitasking_Type
15:32:14.603	-0.51955765	6.9218483	6.5220046	-0.0051031685	0.004686558	0.01692891	-0.49426895	7.127951	6.717016	Multitasking_Type
15:32:14.628	-0.51955765	6.9218483	6.5220046	-0.0051031685	0.004686558	0.01692891	-0.49426895	7.127951	6.717016	Multitasking_Type
15:32:14.652	-0.51955765	6.9218483	6.5220046	-0.0051031685	0.004686558	0.01692891	-0.49426895	7.127951	6.717016	Multitasking_Type
15:32:14.675	-0.51955765	6.9218483	6.5220046	-0.0051031685	0.004686558	0.01692891	-0.49426895	7.127951	6.717016	Multitasking_Type
15:32:14.707	-0.43575802	6.873963	6.7231236	0.0040598107	0.0010213667	0.037087463	-0.505445	7.1169324	6.7278624	Multitasking_Type
15:32:14.731	-0.43575802	6.873963	6.7231236	0.0040598107	0.0010213667	0.037087463	-0.505445	7.1169324	6.7278624	Multitasking_Type
15:32:14.754	-0.43575802	6.873963	6.7231236	0.0040598107	0.0010213667	0.037087463	-0.505445	7.1169324	6.7278624	Multitasking_Type
15:32:14.777	-0.43575802	6.873963	6.7231236	0.0040598107	0.0010213667	0.037087463	-0.505445	7.1169324	6.7278624	Multitasking_Type
15:32:14.801	-0.43575802	6.873963	6.7231236	0.0040598107	0.0010213667	0.037087463	-0.505445	7.1169324	6.7278624	Multitasking_Type
15:32:14.825	-0.43575802	6.873963	6.7231236	0.0040598107	0.0010213667	0.037087463	-0.505445	7.1169324	6.7278624	Multitasking_Type
15:32:14.851	-0.43575802	6.873963	6.7231236	0.0040598107	0.0010213667	0.037087463	-0.505445	7.1169324	6.7278624	Multitasking_Type
15:32:14.874	-0.43575802	6.873963	6.7231236	0.0040598107	0.0010213667	0.037087463	-0.505445	7.1169324	6.7278624	Multitasking_Type
15:32:14.898	-0.5818088	6.91706	6.6441126	-0.027705183	-0.0002003638	-0.0013970488	-0.5122684	7.112813	6.7316957	Multitasking_Type
15:32:14.922	-0.5818088	6.91706	6.6441126	-0.027705183	-0.0002003638	-0.0013970488	-0.5122684	7.112813	6.7316957	Multitasking_Type
15:32:14.945	-0.5818088	6.91706	6.6441126	-0.027705183	-0.0002003638	-0.0013970488	-0.5122684	7.112813	6.7316957	Multitasking_Type
15:32:14.970	-0.5818088	6.91706	6.6441126	-0.027705183	-0.0002003638	-0.0013970488	-0.5122684	7.112813	6.7316957	Multitasking_Type
15:32:14.993	-0.5818088	6.91706	6.6441126	-0.027705183	-0.0002003638	-0.0013970488	-0.5122684	7.112813	6.7316957	Multitasking_Type
15:32:15.017	-0.5818088	6.91706	6.6441126	-0.027705183	-0.0002003638	-0.0013970488	-0.5122684	7.112813	6.7316957	Multitasking_Type
15:32:15.040	-0.5818088	6.91706	6.6441126	-0.027705183	-0.0002003638	-0.0013970488	-0.5122684	7.112813	6.7316957	Multitasking_Type
15:32:15.066	-0.5818088	6.91706	6.6441126	-0.027705183	-0.0002003638	-0.0013970488	-0.5122684	7.112813	6.7316957	Multitasking_Type
15:32:15.089	-0.59378016	6.902694	6.596227	-0.031370375	-0.036852278	0.0065441993	-0.5073532	7.113891	6.730929	Multitasking_Type
15:32:15.112	-0.59378016	6.902694	6.596227	-0.031370375	-0.036852278	0.0065441993	-0.5073532	7.113891	6.730929	Multitasking_Type
15:32:15.136	-0.59378016	6.902694	6.596227	-0.031370375	-0.036852278	0.0065441993	-0.5073532	7.113891	6.730929	Multitasking_Type
15:32:15.158	-0.59378016	6.902694	6.596227	-0.031370375	-0.036852278	0.0065441993	-0.5073532	7.113891	6.730929	Multitasking_Type
15:32:15.183	-0.59378016	6.902694	6.596227	-0.031370375	-0.036852278	0.0065441993	-0.5073532	7.113891	6.730929	Multitasking_Type
15:32:15.209	-0.59378016	6.902694	6.596227	-0.031370375	-0.036852278	0.0065441993	-0.5073532	7.113891	6.730929	Multitasking_Type
15:32:15.232	-0.59378016	6.902694	6.596227	-0.031370375	-0.036852278	0.0065441993	-0.5073532	7.113891	6.730929	Multitasking_Type
15:32:15.254	-0.57223165	6.9122715	6.423839	0.0016163494	0.015682133	0.0022681428	-0.50616705	7.1019397	6.743628	Multitasking_Type
15:32:15.276	-0.57223165	6.9122715	6.423839	0.0016163494	0.015682133	0.0022681428	-0.50616705	7.1019397	6.743628	Multitasking_Type
15:32:15.300	-0.57223165	6.9122715	6.423839	0.0016163494	0.015682133	0.0022681428	-0.50616705	7.1019397	6.743628	Multitasking_Type
15:32:15.324	-0.57223165	6.9122715	6.423839	0.0016163494	0.015682133	0.0022681428	-0.50616705	7.1019397	6.743628	Multitasking_Type
15:32:15.347	-0.57223165	6.9122715	6.423839	0.0016163494	0.015682133	0.0022681428	-0.50616705	7.1019397	6.743628	Multitasking_Type
15:32:15.371	-0.57223165	6.9122715	6.423839	0.0016163494	0.015682133	0.0022681428	-0.50616705	7.1019397	6.743628	Multitasking_Type
15:32:15.394	-0.57223165	6.9122715	6.423839	0.0016163494	0.015682133	0.0022681428	-0.50616705	7.1019397	6.743628	Multitasking_Type
15:32:15.418	-0.57223165	6.9122715	6.423839	0.0016163494	0.015682133	0.0022681428	-0.50616705	7.1019397	6.743628	Multitasking_Type
15:32:15.441	-0.56744313	6.9003	6.5651016	0.0022272146	-0.008141612	0.013874582	-0.5234696	7.0934153	6.7512717	Multitasking_Type
15:32:15.465	-0.56744313	6.9003	6.5651016	0.0022272146	-0.008141612	0.013874582	-0.5234696	7.0934153	6.7512717	Multitasking_Type
15:32:15.489	-0.56744313	6.9003	6.5651016	0.0022272146	-0.008141612	0.013874582	-0.5234696	7.0934153	6.7512717	Multitasking_Type
15:32:15.512	-0.56744313	6.9003	6.5651016	0.0022272146	-0.008141612	0.013874582	-0.5234696	7.0934153	6.7512717	Multitasking_Type
15:32:15.536	-0.56744313	6.9003	6.5651016	0.0022272146	-0.008141612	0.013874582	-0.5234696	7.0934153	6.7512717	Multitasking_Type
15:32:15.560	-0.56744313	6.9003	6.5651016	0.0022272146	-0.008141612	0.013874582	-0.5234696	7.0934153	6.7512717	Multitasking_Type
15:32:15.583	-0.56744313	6.9003	6.5651016	0.0022272146	-0.008141612	0.013874582	-0.5234696	7.0934153	6.7512717	Multitasking_Type
15:32:15.607	-0.55307746	6.9146657	6.6010156	-0.025872586	0.014460403	-0.00017531833	-0.5262084	7.0951552	6.7492375	Multitasking_Type
15:32:15.631	-0.55307746	6.9146657	6.6010156	-0.025872586	0.014460403	-0.00017531833	-0.5262084	7.0951552	6.7492375	Multitasking_Type
15:32:15.661	-0.55307746	6.9146657	6.6010156	-0.025872586	0.014460403	-0.00017531833	-0.5262084	7.0951552	6.7492375	Multitasking_Type
15:32:15.683	-0.55307746	6.9146657	6.6010156	-0.025872586	0.014460403	-0.00017531833	-0.5262084	7.0951552	6.7492375	Multitasking_Type
15:32:15.711	-0.55307746	6.9146657	6.6010156	-0.025872586	0.014460403	-0.00017531833	-0.5262084	7.0951552	6.7492375	Multitasking_Type
15:32:15.734	-0.55307746	6.9146657	6.6010156	-0.025872586	0.014460403	-0.00017531833	-0.5262084	7.0951552	6.7492375	Multitasking_Type
15:32:15.758	-0.55307746	6.9146657	6.6010156	-0.025872586	0.014460403	-0.00017531833	-0.5262084	7.0951552	6.7492375	Multitasking_Type
15:32:15.782	-0.55307746	6.9146657	6.6010156	-0.025872586	0.014460403	-0.00017531833	-0.5262084	7.0951552	6.7492375	Multitasking_Type
15:32:15.807	-0.531529	6.924243	6.5148215	-0.016098743	0.017514728	0.01692891	-0.5150395	7.0805326	6.7654376	Multitasking_Type
15:32:15.833	-0.531529	6.924243	6.5148215	-0.016098743	0.017514728	0.01692891	-0.5150395	7.0805326	6.7654376	Multitasking_Type
15:32:15.856	-0.531529	6.924243	6.5148215	-0.016098743	0.017514728	0.01692891	-0.5150395	7.0805326	6.7654376	Multitasking_Type
15:32:15.880	-0.531529	6.924243	6.5148215	-0.016098743	0.017514728	0.01692891	-0.5150395	7.0805326	6.7654376	Multitasking_Type
15:32:15.904	-0.531529	6.924243	6.5148215	-0.016098743	0.017514728	0.01692891	-0.5150395	7.0805326	6.7654376	Multitasking_Type
15:32:15.927	-0.531529	6.924243	6.5148215	-0.016098743	0.017514728	0.01692891	-0.5150395	7.0805326	6.7654376	Multitasking_Type
15:32:15.951	-0.531529	6.924243	6.5148215	-0.016098743	0.017514728	0.01692891	-0.5150395	7.0805326	6.7654376	Multitasking_Type
15:32:15.974	-0.53871185	6.857203	6.7398834	-0.0057140337	0.00957348	0.016318042	-0.5076688	7.045872	6.802079	Multitasking_Type
15:32:15.997	-0.53871185	6.857203	6.7398834	-0.0057140337	0.00957348	0.016318042	-0.5076688	7.045872	6.802079	Multitasking_Type
15:32:16.022	-0.53871185	6.857203	6.7398834	-0.0057140337	0.00957348	0.016318042	-0.5076688	7.045872	6.802079	Multitasking_Type
15:32:16.044	-0.53871185	6.857203	6.7398834	-0.0057140337	0.00957348	0.016318042	-0.5076688	7.045872	6.802079	Multitasking_Type
15:32:16.068	-0.53871185	6.857203	6.7398834	-0.0057140337	0.00957348	0.016318042	-0.5076688	7.045872	6.802079	Multitasking_Type
15:32:16.091	-0.53871185	6.857203	6.7398834	-0.0057140337	0.00957348	0.016318042	-0.5076688	7.045872	6.802079	Multitasking_Type
15:32:16.115	-0.53871185	6.857203	6.7398834	-0.0057140337	0.00957348	0.016318042	-0.5076688	7.045872	6.802079	Multitasking_Type
15:32:16.139	-0.53871185	6.857203	6.7398834	-0.0057140337	0.00957348	0.016318042	-0.5076688	7.045872	6.802079	Multitasking_Type
15:32:16.161	-0.5411061	6.8524146	6.612987	-0.0118226865	-0.015471996	0.012041987	-0.514687	7.0446897	6.8027735	Multitasking_Type
15:32:16.185	-0.5411061	6.8524146	6.612987	-0.0118226865	-0.015471996	0.012041987	-0.514687	7.0446897	6.8027735	Multitasking_Type
15:32:16.212	-0.5411061	6.8524146	6.612987	-0.0118226865	-0.015471996	0.012041987	-0.514687	7.0446897	6.8027735	Multitasking_Type
15:32:16.236	-0.5411061	6.8524146	6.612987	-0.0118226865	-0.015471996	0.012041987	-0.514687	7.0446897	6.8027735	Multitasking_Type
15:32:16.260	-0.5411061	6.8524146	6.612987	-0.0118226865	-0.015471996	0.012041987	-0.514687	7.0446897	6.8027735	Multitasking_Type
15:32:16.283	-0.5411061	6.8524146	6.612987	-0.0118226865	-0.015471996	0.012041987	-0.514687	7.0446897	6.8027735	Multitasking_Type
15:32:16.306	-0.5411061	6.8524146	6.612987	-0.0118226865	-0.015471996	0.012041987	-0.514687	7.0446897	6.8027735	Multitasking_Type
15:32:16.330	-0.54350036	6.8500204	6.711152	-0.02526172	0.019958189	0.01692891	-0.4959407	7.0304966	6.8188295	Multitasking_Type
15:32:16.353	-0.54350036	6.8500204	6.711152	-0.02526172	0.019958189	0.01692891	-0.4959407	7.0304966	6.8188295	Multitasking_Type
15:32:16.376	-0.54350036	6.8500204	6.711152	-0.02526172	0.019958189	0.01692891	-0.4959407	7.0304966	6.8188295	Multitasking_Type
15:32:16.399	-0.54350036	6.8500204	6.711152	-0.02526172	0.019958189	0.01692891	-0.4959407	7.0304966	6.8188295	Multitasking_Type
15:32:16.423	-0.54350036	6.8500204	6.711152	-0.02526172	0.019958189	0.01692891	-0.4959407	7.0304966	6.8188295	Multitasking_Type
15:32:16.446	-0.54350036	6.8500204	6.711152	-0.02526172	0.019958189	0.01692891	-0.4959407	7.0304966	6.8188295	Multitasking_Type
15:32:16.470	-0.54350036	6.8500204	6.711152	-0.02526172	0.019958189	0.01692891	-0.4959407	7.0304966	6.8188295	Multitasking_Type
15:32:16.493	-0.54350036	6.8500204	6.711152	-0.02526172	0.019958189	0.01692891	-0.4959407	7.0304966	6.8188295	Multitasking_Type
15:32:16.517	-0.5027977	6.854809	6.7015753	-0.0081574945	0.007740884	0.013874582	-0.4876741	7.01376	6.8366394	Multitasking_Type
15:32:16.541	-0.5027977	6.854809	6.7015753	-0.0081574945	0.007740884	0.013874582	-0.4876741	7.01376	6.8366394	Multitasking_Type
15:32:16.564	-0.5027977	6.854809	6.7015753	-0.0081574945	0.007740884	0.013874582	-0.4876741	7.01376	6.8366394	Multitasking_Type
15:32:16.587	-0.5027977	6.854809	6.7015753	-0.0081574945	0.007740884	0.013874582	-0.4876741	7.01376	6.8366394	Multitasking_Type
15:32:16.610	-0.5027977	6.854809	6.7015753	-0.0081574945	0.007740884	0.013874582	-0.4876741	7.01376	6.8366394	Multitasking_Type
15:32:16.638	-0.5027977	6.854809	6.7015753	-0.0081574945	0.007740884	0.013874582	-0.4876741	7.01376	6.8366394	Multitasking_Type
15:32:16.662	-0.5027977	6.854809	6.7015753	-0.0081574945	0.007740884	0.013874582	-0.4876741	7.01376	6.8366394	Multitasking_Type
15:32:16.684	-0.5027977	6.854809	6.7015753	-0.0081574945	0.007740884	0.013874582	-0.4876741	7.01376	6.8366394	Multitasking_Type
15:32:16.714	-0.5554718	6.818895	6.5411587	0.007725002	0.006519154	0.015096312	-0.49662194	7.010423	6.8394146	Multitasking_Type
15:32:16.742	-0.5554718	6.818895	6.5411587	0.007725002	0.006519154	0.015096312	-0.49662194	7.010423	6.8394146	Multitasking_Type
15:32:16.765	-0.5554718	6.818895	6.5411587	0.007725002	0.006519154	0.015096312	-0.49662194	7.010423	6.8394146	Multitasking_Type
15:32:16.789	-0.5554718	6.818895	6.5411587	0.007725002	0.006519154	0.015096312	-0.49662194	7.010423	6.8394146	Multitasking_Type
15:32:16.811	-0.5554718	6.818895	6.5411587	0.007725002	0.006519154	0.015096312	-0.49662194	7.010423	6.8394146	Multitasking_Type
15:32:16.835	-0.5554718	6.818895	6.5411587	0.007725002	0.006519154	0.015096312	-0.49662194	7.010423	6.8394146	Multitasking_Type
15:32:16.858	-0.5554718	6.818895	6.5411587	0.007725002	0.006519154	0.015096312	-0.49662194	7.010423	6.8394146	Multitasking_Type
15:32:16.882	-0.5027977	6.8069234	6.596227	-0.0051031685	-0.0026438248	0.019983234	-0.49495298	7.0039616	6.846154	Multitasking_Type
15:32:16.906	-0.5027977	6.8069234	6.596227	-0.0051031685	-0.0026438248	0.019983234	-0.49495298	7.0039616	6.846154	Multitasking_Type
15:32:16.929	-0.5027977	6.8069234	6.596227	-0.0051031685	-0.0026438248	0.019983234	-0.49495298	7.0039616	6.846154	Multitasking_Type
15:32:16.953	-0.5027977	6.8069234	6.596227	-0.0051031685	-0.0026438248	0.019983234	-0.49495298	7.0039616	6.846154	Multitasking_Type
15:32:16.977	-0.5027977	6.8069234	6.596227	-0.0051031685	-0.0026438248	0.019983234	-0.49495298	7.0039616	6.846154	Multitasking_Type
15:32:17.001	-0.5027977	6.8069234	6.596227	-0.0051031685	-0.0026438248	0.019983234	-0.49495298	7.0039616	6.846154	Multitasking_Type
15:32:17.024	-0.5027977	6.8069234	6.596227	-0.0051031685	-0.0026438248	0.019983234	-0.49495298	7.0039616	6.846154	Multitasking_Type
15:32:17.048	-0.6392714	6.7638264	6.830866	-0.0051031685	-0.011195938	0.016318042	-0.48346362	6.986153	6.865149	Multitasking_Type
15:32:17.071	-0.6392714	6.7638264	6.830866	-0.0051031685	-0.011195938	0.016318042	-0.48346362	6.986153	6.865149	Multitasking_Type
15:32:17.095	-0.6392714	6.7638264	6.830866	-0.0051031685	-0.011195938	0.016318042	-0.48346362	6.986153	6.865149	Multitasking_Type
15:32:17.118	-0.6392714	6.7638264	6.830866	-0.0051031685	-0.011195938	0.016318042	-0.48346362	6.986153	6.865149	Multitasking_Type
15:32:17.145	-0.6392714	6.7638264	6.830866	-0.0051031685	-0.011195938	0.016318042	-0.48346362	6.986153	6.865149	Multitasking_Type
15:32:17.169	-0.6392714	6.7638264	6.830866	-0.0051031685	-0.011195938	0.016318042	-0.48346362	6.986153	6.865149	Multitasking_Type
15:32:17.192	-0.6392714	6.7638264	6.830866	-0.0051031685	-0.011195938	0.016318042	-0.48346362	6.986153	6.865149	Multitasking_Type
15:32:17.217	-0.6392714	6.7638264	6.830866	-0.0051031685	-0.011195938	0.016318042	-0.48346362	6.986153	6.865149	Multitasking_Type
15:32:17.240	-0.5243462	6.7925577	6.732701	0.0071141366	-0.006309016	0.010209391	-0.461479	6.978268	6.874675	Multitasking_Type
15:32:17.262	-0.5243462	6.7925577	6.732701	0.0071141366	-0.006309016	0.010209391	-0.461479	6.978268	6.874675	Multitasking_Type
15:32:17.285	-0.5243462	6.7925577	6.732701	0.0071141366	-0.006309016	0.010209391	-0.461479	6.978268	6.874675	Multitasking_Type
15:32:17.309	-0.5243462	6.7925577	6.732701	0.0071141366	-0.006309016	0.010209391	-0.461479	6.978268	6.874675	Multitasking_Type
15:32:17.333	-0.5243462	6.7925577	6.732701	0.0071141366	-0.006309016	0.010209391	-0.461479	6.978268	6.874675	Multitasking_Type
15:32:17.356	-0.5243462	6.7925577	6.732701	0.0071141366	-0.006309016	0.010209391	-0.461479	6.978268	6.874675	Multitasking_Type
15:32:17.379	-0.5243462	6.7925577	6.732701	0.0071141366	-0.006309016	0.010209391	-0.461479	6.978268	6.874675	Multitasking_Type
15:32:17.403	-0.5243462	6.7925577	6.732701	0.0071141366	-0.006309016	0.010209391	-0.461479	6.978268	6.874675	Multitasking_Type
15:32:17.427	-0.5554718	6.8524146	6.7398834	0.013222788	0.02117992	0.0089876605	-0.4925006	6.9845934	6.866091	Multitasking_Type
15:32:17.450	-0.5554718	6.8524146	6.7398834	0.013222788	0.02117992	0.0089876605	-0.4925006	6.9845934	6.866091	Multitasking_Type
15:32:17.474	-0.5554718	6.8524146	6.7398834	0.013222788	0.02117992	0.0089876605	-0.4925006	6.9845934	6.866091	Multitasking_Type
15:32:17.497	-0.5554718	6.8524146	6.7398834	0.013222788	0.02117992	0.0089876605	-0.4925006	6.9845934	6.866091	Multitasking_Type
15:32:17.520	-0.5554718	6.8524146	6.7398834	0.013222788	0.02117992	0.0089876605	-0.4925006	6.9845934	6.866091	Multitasking_Type
15:32:17.544	-0.5554718	6.8524146	6.7398834	0.013222788	0.02117992	0.0089876605	-0.4925006	6.9845934	6.866091	Multitasking_Type
15:32:17.567	-0.5554718	6.8524146	6.7398834	0.013222788	0.02117992	0.0089876605	-0.4925006	6.9845934	6.866091	Multitasking_Type
15:32:17.593	-0.6249057	6.8500204	6.7015753	-0.0075466293	0.016903864	0.0071550645	-0.50001204	6.9946046	6.8553486	Multitasking_Type
15:32:17.615	-0.6249057	6.8500204	6.7015753	-0.0075466293	0.016903864	0.0071550645	-0.50001204	6.9946046	6.8553486	Multitasking_Type
15:32:17.641	-0.6249057	6.8500204	6.7015753	-0.0075466293	0.016903864	0.0071550645	-0.50001204	6.9946046	6.8553486	Multitasking_Type
15:32:17.664	-0.6249057	6.8500204	6.7015753	-0.0075466293	0.016903864	0.0071550645	-0.50001204	6.9946046	6.8553486	Multitasking_Type
15:32:17.689	-0.6249057	6.8500204	6.7015753	-0.0075466293	0.016903864	0.0071550645	-0.50001204	6.9946046	6.8553486	Multitasking_Type
15:32:17.717	-0.6249057	6.8500204	6.7015753	-0.0075466293	0.016903864	0.0071550645	-0.50001204	6.9946046	6.8553486	Multitasking_Type
15:32:17.740	-0.6249057	6.8500204	6.7015753	-0.0075466293	0.016903864	0.0071550645	-0.50001204	6.9946046	6.8553486	Multitasking_Type
15:32:17.762	-0.6249057	6.8500204	6.7015753	-0.0075466293	0.016903864	0.0071550645	-0.50001204	6.9946046	6.8553486	Multitasking_Type
15:32:17.787	-0.600963	6.838049	6.691998	-0.006324899	0.03522982	0.0089876605	-0.52319664	6.995834	6.8523574	Multitasking_Type
15:32:17.811	-0.600963	6.838049	6.691998	-0.006324899	0.03522982	0.0089876605	-0.52319664	6.995834	6.8523574	Multitasking_Type
15:32:17.835	-0.600963	6.838049	6.691998	-0.006324899	0.03522982	0.0089876605	-0.52319664	6.995834	6.8523574	Multitasking_Type
15:32:17.859	-0.600963	6.838049	6.691998	-0.006324899	0.03522982	0.0089876605	-0.52319664	6.995834	6.8523574	Multitasking_Type
15:32:17.884	-0.600963	6.838049	6.691998	-0.006324899	0.03522982	0.0089876605	-0.52319664	6.995834	6.8523574	Multitasking_Type
15:32:17.908	-0.600963	6.838049	6.691998	-0.006324899	0.03522982	0.0089876605	-0.52319664	6.995834	6.8523574	Multitasking_Type
15:32:17.932	-0.600963	6.838049	6.691998	-0.006324899	0.03522982	0.0089876605	-0.52319664	6.995834	6.8523574	Multitasking_Type
15:32:17.955	-0.5602603	6.8715687	6.610593	0.024218364	-0.006309016	0.017539773	-0.5396499	6.9930634	6.8539157	Multitasking_Type
15:32:17.979	-0.5602603	6.8715687	6.610593	0.024218364	-0.006309016	0.017539773	-0.5396499	6.9930634	6.8539157	Multitasking_Type
15:32:18.002	-0.5602603	6.8715687	6.610593	0.024218364	-0.006309016	0.017539773	-0.5396499	6.9930634	6.8539157	Multitasking_Type
15:32:18.026	-0.5602603	6.8715687	6.610593	0.024218364	-0.006309016	0.017539773	-0.5396499	6.9930634	6.8539157	Multitasking_Type
15:32:18.052	-0.5602603	6.8715687	6.610593	0.024218364	-0.006309016	0.017539773	-0.5396499	6.9930634	6.8539157	Multitasking_Type
15:32:18.076	-0.5602603	6.8715687	6.610593	0.024218364	-0.006309016	0.017539773	-0.5396499	6.9930634	6.8539157	Multitasking_Type
15:32:18.098	-0.5602603	6.8715687	6.610593	0.024218364	-0.006309016	0.017539773	-0.5396499	6.9930634	6.8539157	Multitasking_Type
15:32:18.122	-0.5602603	6.8715687	6.610593	0.024218364	-0.006309016	0.017539773	-0.5396499	6.9930634	6.8539157	Multitasking_Type
15:32:18.145	-0.66800267	6.830866	6.596227	-0.0038814377	0.03278636	0.023648426	-0.5425148	6.994642	6.8520765	Multitasking_Type
15:32:18.170	-0.66800267	6.830866	6.596227	-0.0038814377	0.03278636	0.023648426	-0.5425148	6.994642	6.8520765	Multitasking_Type
15:32:18.193	-0.66800267	6.830866	6.596227	-0.0038814377	0.03278636	0.023648426	-0.5425148	6.994642	6.8520765	Multitasking_Type
15:32:18.221	-0.66800267	6.830866	6.596227	-0.0038814377	0.03278636	0.023648426	-0.5425148	6.994642	6.8520765	Multitasking_Type
15:32:18.245	-0.66800267	6.830866	6.596227	-0.0038814377	0.03278636	0.023648426	-0.5425148	6.994642	6.8520765	Multitasking_Type
15:32:18.268	-0.66800267	6.830866	6.596227	-0.0038814377	0.03278636	0.023648426	-0.5425148	6.994642	6.8520765	Multitasking_Type
15:32:18.292	-0.66800267	6.830866	6.596227	-0.0038814377	0.03278636	0.023648426	-0.5425148	6.994642	6.8520765	Multitasking_Type
15:32:18.315	-0.6201172	6.8284717	6.605804	0.055983357	0.018125594	0.038309194	-0.56045073	6.9805136	6.865028	Multitasking_Type
15:32:18.339	-0.6201172	6.8284717	6.605804	0.055983357	0.018125594	0.038309194	-0.56045073	6.9805136	6.865028	Multitasking_Type
15:32:18.362	-0.6201172	6.8284717	6.605804	0.055983357	0.018125594	0.038309194	-0.56045073	6.9805136	6.865028	Multitasking_Type
15:32:18.386	-0.6201172	6.8284717	6.605804	0.055983357	0.018125594	0.038309194	-0.56045073	6.9805136	6.865028	Multitasking_Type
15:32:18.410	-0.6201172	6.8284717	6.605804	0.055983357	0.018125594	0.038309194	-0.56045073	6.9805136	6.865028	Multitasking_Type
15:32:18.434	-0.6201172	6.8284717	6.605804	0.055983357	0.018125594	0.038309194	-0.56045073	6.9805136	6.865028	Multitasking_Type
15:32:18.456	-0.6201172	6.8284717	6.605804	0.055983357	0.018125594	0.038309194	-0.56045073	6.9805136	6.865028	Multitasking_Type
15:32:18.480	-0.6201172	6.8284717	6.605804	0.055983357	0.018125594	0.038309194	-0.56045073	6.9805136	6.865028	Multitasking_Type
15:32:18.504	-0.5123748	6.8667803	6.8356547	-0.0038814377	0.004075693	0.0041007386	-0.54594475	6.9927254	6.8537636	Multitasking_Type
15:32:18.527	-0.5123748	6.8667803	6.8356547	-0.0038814377	0.004075693	0.0041007386	-0.54594475	6.9927254	6.8537636	Multitasking_Type
15:32:18.551	-0.5123748	6.8667803	6.8356547	-0.0038814377	0.004075693	0.0041007386	-0.54594475	6.9927254	6.8537636	Multitasking_Type
15:32:18.574	-0.5123748	6.8667803	6.8356547	-0.0038814377	0.004075693	0.0041007386	-0.54594475	6.9927254	6.8537636	Multitasking_Type
15:32:18.598	-0.5123748	6.8667803	6.8356547	-0.0038814377	0.004075693	0.0041007386	-0.54594475	6.9927254	6.8537636	Multitasking_Type
15:32:18.620	-0.5123748	6.8667803	6.8356547	-0.0038814377	0.004075693	0.0041007386	-0.54594475	6.9927254	6.8537636	Multitasking_Type
15:32:18.644	-0.5123748	6.8667803	6.8356547	-0.0038814377	0.004075693	0.0041007386	-0.54594475	6.9927254	6.8537636	Multitasking_Type
15:32:18.666	-0.51955765	6.814106	6.672844	-0.0118226865	0.032175496	0.024870157	-0.5102356	6.9977956	6.851332	Multitasking_Type
15:32:18.688	-0.51955765	6.814106	6.672844	-0.0118226865	0.032175496	0.024870157	-0.5102356	6.9977956	6.851332	Multitasking_Type
15:32:18.721	-0.51955765	6.814106	6.672844	-0.0118226865	0.032175496	0.024870157	-0.5102356	6.9977956	6.851332	Multitasking_Type
15:32:18.743	-0.51955765	6.814106	6.672844	-0.0118226865	0.032175496	0.024870157	-0.5102356	6.9977956	6.851332	Multitasking_Type
15:32:18.765	-0.51955765	6.814106	6.672844	-0.0118226865	0.032175496	0.024870157	-0.5102356	6.9977956	6.851332	Multitasking_Type
15:32:18.787	-0.51955765	6.814106	6.672844	-0.0118226865	0.032175496	0.024870157	-0.5102356	6.9977956	6.851332	Multitasking_Type
15:32:18.811	-0.51955765	6.814106	6.672844	-0.0118226865	0.032175496	0.024870157	-0.5102356	6.9977956	6.851332	Multitasking_Type
15:32:18.835	-0.51955765	6.814106	6.672844	-0.0118226865	0.032175496	0.024870157	-0.5102356	6.9977956	6.851332	Multitasking_Type
15:32:18.859	-0.53871185	6.9122715	6.526793	0.016277116	0.03645155	0.027924482	-0.5017669	7.003348	6.8462834	Multitasking_Type
15:32:18.884	-0.53871185	6.9122715	6.526793	0.016277116	0.03645155	0.027924482	-0.5017669	7.003348	6.8462834	Multitasking_Type
15:32:18.907	-0.53871185	6.9122715	6.526793	0.016277116	0.03645155	0.027924482	-0.5017669	7.003348	6.8462834	Multitasking_Type
15:32:18.929	-0.53871185	6.9122715	6.526793	0.016277116	0.03645155	0.027924482	-0.5017669	7.003348	6.8462834	Multitasking_Type
15:32:18.953	-0.53871185	6.9122715	6.526793	0.016277116	0.03645155	0.027924482	-0.5017669	7.003348	6.8462834	Multitasking_Type
15:32:18.977	-0.53871185	6.9122715	6.526793	0.016277116	0.03645155	0.027924482	-0.5017669	7.003348	6.8462834	Multitasking_Type
15:32:19.000	-0.53871185	6.9122715	6.526793	0.016277116	0.03645155	0.027924482	-0.5017669	7.003348	6.8462834	Multitasking_Type
15:32:19.025	-0.53871185	6.9122715	6.526793	0.016277116	0.03645155	0.027924482	-0.5017669	7.003348	6.8462834	Multitasking_Type
15:32:19.050	-0.45970076	6.8236833	6.761432	-0.037479028	-0.006309016	0.034033135	-0.5240248	7.0064306	6.8414617	Multitasking_Type
15:32:19.074	-0.45970076	6.8236833	6.761432	-0.037479028	-0.006309016	0.034033135	-0.5240248	7.0064306	6.8414617	Multitasking_Type
15:32:19.097	-0.45970076	6.8236833	6.761432	-0.037479028	-0.006309016	0.034033135	-0.5240248	7.0064306	6.8414617	Multitasking_Type
15:32:19.121	-0.45970076	6.8236833	6.761432	-0.037479028	-0.006309016	0.034033135	-0.5240248	7.0064306	6.8414617	Multitasking_Type
15:32:19.145	-0.45970076	6.8236833	6.761432	-0.037479028	-0.006309016	0.034033135	-0.5240248	7.0064306	6.8414617	Multitasking_Type
15:32:19.169	-0.45970076	6.8236833	6.761432	-0.037479028	-0.006309016	0.034033135	-0.5240248	7.0064306	6.8414617	Multitasking_Type
15:32:19.192	-0.45970076	6.8236833	6.761432	-0.037479028	-0.006309016	0.034033135	-0.5240248	7.0064306	6.8414617	Multitasking_Type
15:32:19.226	-0.69912827	6.8619914	6.7829804	-0.03564643	-0.05334564	0.0077659297	-0.54835546	7.000145	6.845989	Multitasking_Type
15:32:19.252	-0.69912827	6.8619914	6.7829804	-0.03564643	-0.05334564	0.0077659297	-0.54835546	7.000145	6.845989	Multitasking_Type
15:32:19.276	-0.69912827	6.8619914	6.7829804	-0.03564643	-0.05334564	0.0077659297	-0.54835546	7.000145	6.845989	Multitasking_Type
15:32:19.300	-0.69912827	6.8619914	6.7829804	-0.03564643	-0.05334564	0.0077659297	-0.54835546	7.000145	6.845989	Multitasking_Type
15:32:19.324	-0.69912827	6.8619914	6.7829804	-0.03564643	-0.05334564	0.0077659297	-0.54835546	7.000145	6.845989	Multitasking_Type
15:32:19.347	-0.69912827	6.8619914	6.7829804	-0.03564643	-0.05334564	0.0077659297	-0.54835546	7.000145	6.845989	Multitasking_Type
15:32:19.370	-0.69912827	6.8619914	6.7829804	-0.03564643	-0.05334564	0.0077659297	-0.54835546	7.000145	6.845989	Multitasking_Type
15:32:19.394	-0.55307746	6.7638264	6.7135468	-0.014877012	-0.030132761	0.0071550645	-0.5204625	7.0021906	6.8460712	Multitasking_Type
15:32:19.417	-0.55307746	6.7638264	6.7135468	-0.014877012	-0.030132761	0.0071550645	-0.5204625	7.0021906	6.8460712	Multitasking_Type
15:32:19.440	-0.55307746	6.7638264	6.7135468	-0.014877012	-0.030132761	0.0071550645	-0.5204625	7.0021906	6.8460712	Multitasking_Type
15:32:19.464	-0.55307746	6.7638264	6.7135468	-0.014877012	-0.030132761	0.0071550645	-0.5204625	7.0021906	6.8460712	Multitasking_Type
15:32:19.489	-0.55307746	6.7638264	6.7135468	-0.014877012	-0.030132761	0.0071550645	-0.5204625	7.0021906	6.8460712	Multitasking_Type
15:32:19.513	-0.55307746	6.7638264	6.7135468	-0.014877012	-0.030132761	0.0071550645	-0.5204625	7.0021906	6.8460712	Multitasking_Type
15:32:19.535	-0.55307746	6.7638264	6.7135468	-0.014877012	-0.030132761	0.0071550645	-0.5204625	7.0021906	6.8460712	Multitasking_Type
15:32:19.559	-0.55307746	6.7638264	6.7135468	-0.014877012	-0.030132761	0.0071550645	-0.5204625	7.0021906	6.8460712	Multitasking_Type
15:32:19.582	-0.505192	6.804529	6.5579185	0.012001059	0.00957348	0.011431121	-0.504201	7.001582	6.8479137	Multitasking_Type
15:32:19.607	-0.505192	6.804529	6.5579185	0.012001059	0.00957348	0.011431121	-0.504201	7.001582	6.8479137	Multitasking_Type
15:32:19.631	-0.505192	6.804529	6.5579185	0.012001059	0.00957348	0.011431121	-0.504201	7.001582	6.8479137	Multitasking_Type
15:32:19.654	-0.505192	6.804529	6.5579185	0.012001059	0.00957348	0.011431121	-0.504201	7.001582	6.8479137	Multitasking_Type
15:32:19.677	-0.505192	6.804529	6.5579185	0.012001059	0.00957348	0.011431121	-0.504201	7.001582	6.8479137	Multitasking_Type
15:32:19.701	-0.505192	6.804529	6.5579185	0.012001059	0.00957348	0.011431121	-0.504201	7.001582	6.8479137	Multitasking_Type
15:32:19.727	-0.505192	6.804529	6.5579185	0.012001059	0.00957348	0.011431121	-0.504201	7.001582	6.8479137	Multitasking_Type
15:32:19.750	-0.55786604	6.8428373	6.6225643	0.010779329	0.004075693	0.020594101	-0.5043284	6.9991484	6.850389	Multitasking_Type
15:32:19.774	-0.55786604	6.8428373	6.6225643	0.010779329	0.004075693	0.020594101	-0.5043284	6.9991484	6.850389	Multitasking_Type
15:32:19.798	-0.55786604	6.8428373	6.6225643	0.010779329	0.004075693	0.020594101	-0.5043284	6.9991484	6.850389	Multitasking_Type
15:32:19.822	-0.55786604	6.8428373	6.6225643	0.010779329	0.004075693	0.020594101	-0.5043284	6.9991484	6.850389	Multitasking_Type
15:32:19.845	-0.55786604	6.8428373	6.6225643	0.010779329	0.004075693	0.020594101	-0.5043284	6.9991484	6.850389	Multitasking_Type
15:32:19.868	-0.55786604	6.8428373	6.6225643	0.010779329	0.004075693	0.020594101	-0.5043284	6.9991484	6.850389	Multitasking_Type
15:32:19.892	-0.55786604	6.8428373	6.6225643	0.010779329	0.004075693	0.020594101	-0.5043284	6.9991484	6.850389	Multitasking_Type
15:32:19.916	-0.55786604	6.8428373	6.6225643	0.010779329	0.004075693	0.020594101	-0.5043284	6.9991484	6.850389	Multitasking_Type
15:32:19.940	-0.45012367	6.926637	6.4597535	-0.011211821	-0.03807401	0.014485448	-0.533366	7.0007434	6.8465652	Multitasking_Type
15:32:19.963	-0.45012367	6.926637	6.4597535	-0.011211821	-0.03807401	0.014485448	-0.533366	7.0007434	6.8465652	Multitasking_Type
15:32:19.987	-0.45012367	6.926637	6.4597535	-0.011211821	-0.03807401	0.014485448	-0.533366	7.0007434	6.8465652	Multitasking_Type
15:32:20.011	-0.45012367	6.926637	6.4597535	-0.011211821	-0.03807401	0.014485448	-0.533366	7.0007434	6.8465652	Multitasking_Type
15:32:20.035	-0.45012367	6.926637	6.4597535	-0.011211821	-0.03807401	0.014485448	-0.533366	7.0007434	6.8465652	Multitasking_Type
15:32:20.059	-0.45012367	6.926637	6.4597535	-0.011211821	-0.03807401	0.014485448	-0.533366	7.0007434	6.8465652	Multitasking_Type
15:32:20.083	-0.45012367	6.926637	6.4597535	-0.011211821	-0.03807401	0.014485448	-0.533366	7.0007434	6.8465652	Multitasking_Type
15:32:20.107	-0.38787252	6.7805862	6.4980617	0.005281541	-0.058232564	0.016318042	-0.491746	7.0064526	6.8438406	Multitasking_Type
15:32:20.131	-0.38787252	6.7805862	6.4980617	0.005281541	-0.058232564	0.016318042	-0.491746	7.0064526	6.8438406	Multitasking_Type
15:32:20.153	-0.38787252	6.7805862	6.4980617	0.005281541	-0.058232564	0.016318042	-0.491746	7.0064526	6.8438406	Multitasking_Type
15:32:20.177	-0.38787252	6.7805862	6.4980617	0.005281541	-0.058232564	0.016318042	-0.491746	7.0064526	6.8438406	Multitasking_Type
15:32:20.202	-0.38787252	6.7805862	6.4980617	0.005281541	-0.058232564	0.016318042	-0.491746	7.0064526	6.8438406	Multitasking_Type
15:32:20.230	-0.38787252	6.7805862	6.4980617	0.005281541	-0.058232564	0.016318042	-0.491746	7.0064526	6.8438406	Multitasking_Type
15:32:20.254	-0.38787252	6.7805862	6.4980617	0.005281541	-0.058232564	0.016318042	-0.491746	7.0064526	6.8438406	Multitasking_Type
15:32:20.278	-0.38787252	6.7805862	6.4980617	0.005281541	-0.058232564	0.016318042	-0.491746	7.0064526	6.8438406	Multitasking_Type
15:32:20.301	-0.6177229	6.7997403	6.6800265	-0.047863737	-0.036852278	0.0028790077	-0.50880486	7.0136456	6.8352203	Multitasking_Type
15:32:20.325	-0.6177229	6.7997403	6.6800265	-0.047863737	-0.036852278	0.0028790077	-0.50880486	7.0136456	6.8352203	Multitasking_Type
15:32:20.349	-0.6177229	6.7997403	6.6800265	-0.047863737	-0.036852278	0.0028790077	-0.50880486	7.0136456	6.8352203	Multitasking_Type
15:32:20.373	-0.6177229	6.7997403	6.6800265	-0.047863737	-0.036852278	0.0028790077	-0.50880486	7.0136456	6.8352203	Multitasking_Type
15:32:20.397	-0.6177229	6.7997403	6.6800265	-0.047863737	-0.036852278	0.0028790077	-0.50880486	7.0136456	6.8352203	Multitasking_Type
15:32:20.420	-0.6177229	6.7997403	6.6800265	-0.047863737	-0.036852278	0.0028790077	-0.50880486	7.0136456	6.8352203	Multitasking_Type
15:32:20.445	-0.6177229	6.7997403	6.6800265	-0.047863737	-0.036852278	0.0028790077	-0.50880486	7.0136456	6.8352203	Multitasking_Type
15:32:20.469	-0.70631105	6.771009	6.517216	-0.025872586	0.041949335	0.0010464122	-0.47760305	7.0023956	6.848984	Multitasking_Type
15:32:20.491	-0.70631105	6.771009	6.517216	-0.025872586	0.041949335	0.0010464122	-0.47760305	7.0023956	6.848984	Multitasking_Type
15:32:20.515	-0.70631105	6.771009	6.517216	-0.025872586	0.041949335	0.0010464122	-0.47760305	7.0023956	6.848984	Multitasking_Type
15:32:20.540	-0.70631105	6.771009	6.517216	-0.025872586	0.041949335	0.0010464122	-0.47760305	7.0023956	6.848984	Multitasking_Type
15:32:20.563	-0.70631105	6.771009	6.517216	-0.025872586	0.041949335	0.0010464122	-0.47760305	7.0023956	6.848984	Multitasking_Type
15:32:20.587	-0.70631105	6.771009	6.517216	-0.025872586	0.041949335	0.0010464122	-0.47760305	7.0023956	6.848984	Multitasking_Type
15:32:20.608	-0.70631105	6.771009	6.517216	-0.025872586	0.041949335	0.0010464122	-0.47760305	7.0023956	6.848984	Multitasking_Type
15:32:20.629	-0.70631105	6.771009	6.517216	-0.025872586	0.041949335	0.0010464122	-0.47760305	7.0023956	6.848984	Multitasking_Type
15:32:20.650	-0.3902668	7.16367	7.1301503	-0.02281826	-0.15291667	0.04502871	-0.47244173	7.0344086	6.816466	Multitasking_Type
15:32:20.671	-0.3902668	7.16367	7.1301503	-0.02281826	-0.15291667	0.04502871	-0.47244173	7.0344086	6.816466	Multitasking_Type
15:32:20.697	-0.3902668	7.16367	7.1301503	-0.02281826	-0.15291667	0.04502871	-0.47244173	7.0344086	6.816466	Multitasking_Type
15:32:20.719	-0.3902668	7.16367	7.1301503	-0.02281826	-0.15291667	0.04502871	-0.47244173	7.0344086	6.816466	Multitasking_Type
15:32:20.741	-0.3902668	7.16367	7.1301503	-0.02281826	-0.15291667	0.04502871	-0.47244173	7.0344086	6.816466	Multitasking_Type
15:32:20.763	-0.3902668	7.16367	7.1301503	-0.02281826	-0.15291667	0.04502871	-0.47244173	7.0344086	6.816466	Multitasking_Type
15:32:20.787	-0.3902668	7.16367	7.1301503	-0.02281826	-0.15291667	0.04502871	-0.47244173	7.0344086	6.816466	Multitasking_Type
15:32:20.811	-0.3902668	7.16367	7.1301503	-0.02281826	-0.15291667	0.04502871	-0.47244173	7.0344086	6.816466	Multitasking_Type
15:32:20.835	-0.54350036	7.273807	6.6608725	-0.10284161	0.1586246	0.04380698	-0.534169	7.063856	6.781365	Multitasking_Type
15:32:20.859	-0.54350036	7.273807	6.6608725	-0.10284161	0.1586246	0.04380698	-0.534169	7.063856	6.781365	Multitasking_Type
15:32:20.883	-0.54350036	7.273807	6.6608725	-0.10284161	0.1586246	0.04380698	-0.534169	7.063856	6.781365	Multitasking_Type
15:32:20.908	-0.54350036	7.273807	6.6608725	-0.10284161	0.1586246	0.04380698	-0.534169	7.063856	6.781365	Multitasking_Type
15:32:20.931	-0.54350036	7.273807	6.6608725	-0.10284161	0.1586246	0.04380698	-0.534169	7.063856	6.781365	Multitasking_Type
15:32:20.953	-0.54350036	7.273807	6.6608725	-0.10284161	0.1586246	0.04380698	-0.534169	7.063856	6.781365	Multitasking_Type
15:32:20.980	-0.54350036	7.273807	6.6608725	-0.10284161	0.1586246	0.04380698	-0.534169	7.063856	6.781365	Multitasking_Type
15:32:21.001	-0.54350036	7.273807	6.6608725	-0.10284161	0.1586246	0.04380698	-0.534169	7.063856	6.781365	Multitasking_Type
15:32:21.022	-0.58420306	6.9840994	6.699181	-0.014266146	-0.005698151	-0.025220793	-0.5480736	7.0636024	6.78052	Multitasking_Type
15:32:21.044	-0.58420306	6.9840994	6.699181	-0.014266146	-0.005698151	-0.025220793	-0.5480736	7.0636024	6.78052	Multitasking_Type
15:32:21.067	-0.58420306	6.9840994	6.699181	-0.014266146	-0.005698151	-0.025220793	-0.5480736	7.0636024	6.78052	Multitasking_Type
15:32:21.090	-0.58420306	6.9840994	6.699181	-0.014266146	-0.005698151	-0.025220793	-0.5480736	7.0636024	6.78052	Multitasking_Type
15:32:21.113	-0.58420306	6.9840994	6.699181	-0.014266146	-0.005698151	-0.025220793	-0.5480736	7.0636024	6.78052	Multitasking_Type
15:32:21.138	-0.58420306	6.9840994	6.699181	-0.014266146	-0.005698151	-0.025220793	-0.5480736	7.0636024	6.78052	Multitasking_Type
15:32:21.162	-0.58420306	6.9840994	6.699181	-0.014266146	-0.005698151	-0.025220793	-0.5480736	7.0636024	6.78052	Multitasking_Type
15:32:21.184	-0.72546524	6.9936767	6.589044	0.01810971	0.052944914	-0.03621637	-0.5469857	7.064033	6.780156	Multitasking_Type
15:32:21.207	-0.72546524	6.9936767	6.589044	0.01810971	0.052944914	-0.03621637	-0.5469857	7.064033	6.780156	Multitasking_Type
15:32:21.229	-0.72546524	6.9936767	6.589044	0.01810971	0.052944914	-0.03621637	-0.5469857	7.064033	6.780156	Multitasking_Type
15:32:21.254	-0.72546524	6.9936767	6.589044	0.01810971	0.052944914	-0.03621637	-0.5469857	7.064033	6.780156	Multitasking_Type
15:32:21.277	-0.72546524	6.9936767	6.589044	0.01810971	0.052944914	-0.03621637	-0.5469857	7.064033	6.780156	Multitasking_Type
15:32:21.299	-0.72546524	6.9936767	6.589044	0.01810971	0.052944914	-0.03621637	-0.5469857	7.064033	6.780156	Multitasking_Type
15:32:21.322	-0.72546524	6.9936767	6.589044	0.01810971	0.052944914	-0.03621637	-0.5469857	7.064033	6.780156	Multitasking_Type
15:32:21.346	-0.72546524	6.9936767	6.589044	0.01810971	0.052944914	-0.03621637	-0.5469857	7.064033	6.780156	Multitasking_Type
15:32:21.371	-0.46209505	6.7901635	6.5052447	-0.08634824	-0.09305188	-0.07531174	-0.5227917	7.030022	6.8173165	Multitasking_Type
15:32:21.394	-0.46209505	6.7901635	6.5052447	-0.08634824	-0.09305188	-0.07531174	-0.5227917	7.030022	6.8173165	Multitasking_Type
15:32:21.417	-0.46209505	6.7901635	6.5052447	-0.08634824	-0.09305188	-0.07531174	-0.5227917	7.030022	6.8173165	Multitasking_Type
15:32:21.441	-0.46209505	6.7901635	6.5052447	-0.08634824	-0.09305188	-0.07531174	-0.5227917	7.030022	6.8173165	Multitasking_Type
15:32:21.465	-0.46209505	6.7901635	6.5052447	-0.08634824	-0.09305188	-0.07531174	-0.5227917	7.030022	6.8173165	Multitasking_Type
15:32:21.489	-0.46209505	6.7901635	6.5052447	-0.08634824	-0.09305188	-0.07531174	-0.5227917	7.030022	6.8173165	Multitasking_Type
15:32:21.523	-0.46209505	6.7901635	6.5052447	-0.08634824	-0.09305188	-0.07531174	-0.5227917	7.030022	6.8173165	Multitasking_Type
15:32:21.545	-0.6488485	6.88354	6.4405994	-0.068633154	-0.14558628	-0.034383774	-0.46406728	6.9588985	6.8941026	Multitasking_Type
15:32:21.566	-0.6488485	6.88354	6.4405994	-0.068633154	-0.14558628	-0.034383774	-0.46406728	6.9588985	6.8941026	Multitasking_Type
15:32:21.586	-0.6488485	6.88354	6.4405994	-0.068633154	-0.14558628	-0.034383774	-0.46406728	6.9588985	6.8941026	Multitasking_Type
15:32:21.607	-0.6488485	6.88354	6.4405994	-0.068633154	-0.14558628	-0.034383774	-0.46406728	6.9588985	6.8941026	Multitasking_Type
15:32:21.629	-0.6488485	6.88354	6.4405994	-0.068633154	-0.14558628	-0.034383774	-0.46406728	6.9588985	6.8941026	Multitasking_Type
15:32:21.653	-0.6488485	6.88354	6.4405994	-0.068633154	-0.14558628	-0.034383774	-0.46406728	6.9588985	6.8941026	Multitasking_Type
15:32:21.677	-0.6488485	6.88354	6.4405994	-0.068633154	-0.14558628	-0.034383774	-0.46406728	6.9588985	6.8941026	Multitasking_Type
15:32:21.703	-0.6488485	6.88354	6.4405994	-0.068633154	-0.14558628	-0.034383774	-0.46406728	6.9588985	6.8941026	Multitasking_Type
15:32:21.731	-0.53392327	6.9074826	6.591439	-0.062524505	-0.08816496	0.0034898731	-0.44056103	6.9743047	6.880067	Multitasking_Type
15:32:21.751	-0.53392327	6.9074826	6.591439	-0.062524505	-0.08816496	0.0034898731	-0.44056103	6.9743047	6.880067	Multitasking_Type
15:32:21.773	-0.53392327	6.9074826	6.591439	-0.062524505	-0.08816496	0.0034898731	-0.44056103	6.9743047	6.880067	Multitasking_Type
15:32:21.794	-0.53392327	6.9074826	6.591439	-0.062524505	-0.08816496	0.0034898731	-0.44056103	6.9743047	6.880067	Multitasking_Type
15:32:21.815	-0.53392327	6.9074826	6.591439	-0.062524505	-0.08816496	0.0034898731	-0.44056103	6.9743047	6.880067	Multitasking_Type
15:32:21.837	-0.53392327	6.9074826	6.591439	-0.062524505	-0.08816496	0.0034898731	-0.44056103	6.9743047	6.880067	Multitasking_Type
15:32:21.859	-0.53392327	6.9074826	6.591439	-0.062524505	-0.08816496	0.0034898731	-0.44056103	6.9743047	6.880067	Multitasking_Type
15:32:21.883	-0.53392327	6.9074826	6.591439	-0.062524505	-0.08816496	0.0034898731	-0.44056103	6.9743047	6.880067	Multitasking_Type
15:32:21.906	-0.63208854	6.737489	6.3831367	-0.004492303	0.07554693	0.023037562	-0.46554393	7.014063	6.837875	Multitasking_Type
15:32:21.929	-0.63208854	6.737489	6.3831367	-0.004492303	0.07554693	0.023037562	-0.46554393	7.014063	6.837875	Multitasking_Type
15:32:21.953	-0.63208854	6.737489	6.3831367	-0.004492303	0.07554693	0.023037562	-0.46554393	7.014063	6.837875	Multitasking_Type
15:32:21.975	-0.63208854	6.737489	6.3831367	-0.004492303	0.07554693	0.023037562	-0.46554393	7.014063	6.837875	Multitasking_Type
15:32:21.998	-0.63208854	6.737489	6.3831367	-0.004492303	0.07554693	0.023037562	-0.46554393	7.014063	6.837875	Multitasking_Type
15:32:22.022	-0.63208854	6.737489	6.3831367	-0.004492303	0.07554693	0.023037562	-0.46554393	7.014063	6.837875	Multitasking_Type
15:32:22.045	-0.63208854	6.737489	6.3831367	-0.004492303	0.07554693	0.023037562	-0.46554393	7.014063	6.837875	Multitasking_Type
15:32:22.067	-0.63208854	6.737489	6.3831367	-0.004492303	0.07554693	0.023037562	-0.46554393	7.014063	6.837875	Multitasking_Type
15:32:22.088	-0.45251793	6.873963	6.8691745	-0.016709609	-0.12054082	0.043196112	-0.45283833	7.0683107	6.7826395	Multitasking_Type
15:32:22.110	-0.45251793	6.873963	6.8691745	-0.016709609	-0.12054082	0.043196112	-0.45283833	7.0683107	6.7826395	Multitasking_Type
15:32:22.132	-0.45251793	6.873963	6.8691745	-0.016709609	-0.12054082	0.043196112	-0.45283833	7.0683107	6.7826395	Multitasking_Type
15:32:22.153	-0.45251793	6.873963	6.8691745	-0.016709609	-0.12054082	0.043196112	-0.45283833	7.0683107	6.7826395	Multitasking_Type
15:32:22.174	-0.45251793	6.873963	6.8691745	-0.016709609	-0.12054082	0.043196112	-0.45283833	7.0683107	6.7826395	Multitasking_Type
15:32:22.196	-0.45251793	6.873963	6.8691745	-0.016709609	-0.12054082	0.043196112	-0.45283833	7.0683107	6.7826395	Multitasking_Type
15:32:22.220	-0.45251793	6.873963	6.8691745	-0.016709609	-0.12054082	0.043196112	-0.45283833	7.0683107	6.7826395	Multitasking_Type
15:32:22.242	-0.45251793	6.873963	6.8691745	-0.016709609	-0.12054082	0.043196112	-0.45283833	7.0683107	6.7826395	Multitasking_Type
15:32:22.265	-0.51955765	6.7638264	6.8883286	-0.0038814377	0.07982298	0.0071550645	-0.4142847	7.066132	6.78737	Multitasking_Type
15:32:22.290	-0.51955765	6.7638264	6.8883286	-0.0038814377	0.07982298	0.0071550645	-0.4142847	7.066132	6.78737	Multitasking_Type
15:32:22.313	-0.51955765	6.7638264	6.8883286	-0.0038814377	0.07982298	0.0071550645	-0.4142847	7.066132	6.78737	Multitasking_Type
15:32:22.334	-0.51955765	6.7638264	6.8883286	-0.0038814377	0.07982298	0.0071550645	-0.4142847	7.066132	6.78737	Multitasking_Type
15:32:22.356	-0.51955765	6.7638264	6.8883286	-0.0038814377	0.07982298	0.0071550645	-0.4142847	7.066132	6.78737	Multitasking_Type
15:32:22.378	-0.51955765	6.7638264	6.8883286	-0.0038814377	0.07982298	0.0071550645	-0.4142847	7.066132	6.78737	Multitasking_Type
15:32:22.400	-0.51955765	6.7638264	6.8883286	-0.0038814377	0.07982298	0.0071550645	-0.4142847	7.066132	6.78737	Multitasking_Type
15:32:22.424	-0.51955765	6.7638264	6.8883286	-0.0038814377	0.07982298	0.0071550645	-0.4142847	7.066132	6.78737	Multitasking_Type
15:32:22.446	-0.40223816	6.732701	6.062304	0.016887981	0.08287731	0.056024283	-0.4216779	7.158644	6.6892686	Multitasking_Type
15:32:22.467	-0.40223816	6.732701	6.062304	0.016887981	0.08287731	0.056024283	-0.4216779	7.158644	6.6892686	Multitasking_Type
15:32:22.488	-0.40223816	6.732701	6.062304	0.016887981	0.08287731	0.056024283	-0.4216779	7.158644	6.6892686	Multitasking_Type
15:32:22.513	-0.40223816	6.732701	6.062304	0.016887981	0.08287731	0.056024283	-0.4216779	7.158644	6.6892686	Multitasking_Type
15:32:22.535	-0.40223816	6.732701	6.062304	0.016887981	0.08287731	0.056024283	-0.4216779	7.158644	6.6892686	Multitasking_Type
15:32:22.556	-0.40223816	6.732701	6.062304	0.016887981	0.08287731	0.056024283	-0.4216779	7.158644	6.6892686	Multitasking_Type
15:32:22.578	-0.40223816	6.732701	6.062304	0.016887981	0.08287731	0.056024283	-0.4216779	7.158644	6.6892686	Multitasking_Type
15:32:22.600	-0.40223816	6.732701	6.062304	0.016887981	0.08287731	0.056024283	-0.4216779	7.158644	6.6892686	Multitasking_Type
15:32:22.622	-0.40223816	6.732701	6.062304	0.016887981	0.08287731	0.056024283	-0.4216779	7.158644	6.6892686	Multitasking_Type
15:32:22.643	-0.33519846	7.0535336	6.510033	-0.0069357636	-0.10710178	0.02853535	-0.4429878	7.2459135	6.593236	Multitasking_Type
15:32:22.665	-0.33519846	7.0535336	6.510033	-0.0069357636	-0.10710178	0.02853535	-0.4429878	7.2459135	6.593236	Multitasking_Type
15:32:22.686	-0.33519846	7.0535336	6.510033	-0.0069357636	-0.10710178	0.02853535	-0.4429878	7.2459135	6.593236	Multitasking_Type
15:32:22.707	-0.33519846	7.0535336	6.510033	-0.0069357636	-0.10710178	0.02853535	-0.4429878	7.2459135	6.593236	Multitasking_Type
15:32:22.730	-0.33519846	7.0535336	6.510033	-0.0069357636	-0.10710178	0.02853535	-0.4429878	7.2459135	6.593236	Multitasking_Type
15:32:22.754	-0.33519846	7.0535336	6.510033	-0.0069357636	-0.10710178	0.02853535	-0.4429878	7.2459135	6.593236	Multitasking_Type
15:32:22.778	-0.33519846	7.0535336	6.510033	-0.0069357636	-0.10710178	0.02853535	-0.4429878	7.2459135	6.593236	Multitasking_Type
15:32:22.807	-0.22266756	7.0128307	6.5196104	-0.040533353	0.088985965	0.029757079	-0.3812737	7.3702917	6.457842	Multitasking_Type
15:32:22.839	-0.22266756	7.0128307	6.5196104	-0.040533353	0.088985965	0.029757079	-0.3812737	7.3702917	6.457842	Multitasking_Type
15:32:22.871	-0.22266756	7.0128307	6.5196104	-0.040533353	0.088985965	0.029757079	-0.3812737	7.3702917	6.457842	Multitasking_Type
15:32:22.893	-0.22266756	7.0128307	6.5196104	-0.040533353	0.088985965	0.029757079	-0.3812737	7.3702917	6.457842	Multitasking_Type
15:32:22.914	-0.22266756	7.0128307	6.5196104	-0.040533353	0.088985965	0.029757079	-0.3812737	7.3702917	6.457842	Multitasking_Type
15:32:22.935	-0.22266756	7.0128307	6.5196104	-0.040533353	0.088985965	0.029757079	-0.3812737	7.3702917	6.457842	Multitasking_Type
15:32:22.957	-0.22266756	7.0128307	6.5196104	-0.040533353	0.088985965	0.029757079	-0.3812737	7.3702917	6.457842	Multitasking_Type
15:32:22.979	-0.22266756	7.0128307	6.5196104	-0.040533353	0.088985965	0.029757079	-0.3812737	7.3702917	6.457842	Multitasking_Type
15:32:23.000	-0.15562786	6.9840994	5.856396	0.010168463	-0.0014220943	-0.016057815	-0.40684536	7.3142996	6.519642	Multitasking_Type
15:32:23.021	-0.15562786	6.9840994	5.856396	0.010168463	-0.0014220943	-0.016057815	-0.40684536	7.3142996	6.519642	Multitasking_Type
15:32:23.043	-0.15562786	6.9840994	5.856396	0.010168463	-0.0014220943	-0.016057815	-0.40684536	7.3142996	6.519642	Multitasking_Type
15:32:23.065	-0.15562786	6.9840994	5.856396	0.010168463	-0.0014220943	-0.016057815	-0.40684536	7.3142996	6.519642	Multitasking_Type
15:32:23.091	-0.15562786	6.9840994	5.856396	0.010168463	-0.0014220943	-0.016057815	-0.40684536	7.3142996	6.519642	Multitasking_Type
15:32:23.114	-0.15562786	6.9840994	5.856396	0.010168463	-0.0014220943	-0.016057815	-0.40684536	7.3142996	6.519642	Multitasking_Type
15:32:23.137	-0.15562786	6.9840994	5.856396	0.010168463	-0.0014220943	-0.016057815	-0.40684536	7.3142996	6.519642	Multitasking_Type
15:32:23.161	-0.15562786	6.9840994	5.856396	0.010168463	-0.0014220943	-0.016057815	-0.40684536	7.3142996	6.519642	Multitasking_Type
15:32:23.182	-0.35674694	6.9003	6.4142623	-0.07290921	0.015682133	-0.07103569	-0.45181862	7.2277713	6.6125207	Multitasking_Type
15:32:23.204	-0.35674694	6.9003	6.4142623	-0.07290921	0.015682133	-0.07103569	-0.45181862	7.2277713	6.6125207	Multitasking_Type
15:32:23.226	-0.35674694	6.9003	6.4142623	-0.07290921	0.015682133	-0.07103569	-0.45181862	7.2277713	6.6125207	Multitasking_Type
15:32:23.247	-0.35674694	6.9003	6.4142623	-0.07290921	0.015682133	-0.07103569	-0.45181862	7.2277713	6.6125207	Multitasking_Type
15:32:23.269	-0.35674694	6.9003	6.4142623	-0.07290921	0.015682133	-0.07103569	-0.45181862	7.2277713	6.6125207	Multitasking_Type
15:32:23.290	-0.35674694	6.9003	6.4142623	-0.07290921	0.015682133	-0.07103569	-0.45181862	7.2277713	6.6125207	Multitasking_Type
15:32:23.313	-0.35674694	6.9003	6.4142623	-0.07290921	0.015682133	-0.07103569	-0.45181862	7.2277713	6.6125207	Multitasking_Type
15:32:23.335	-0.35674694	6.9003	6.4142623	-0.07290921	0.015682133	-0.07103569	-0.45181862	7.2277713	6.6125207	Multitasking_Type
15:32:23.359	-0.51955765	6.919454	6.5028505	0.0022272146	-0.04051747	0.0034898731	-0.46140185	7.1653714	6.6794357	Multitasking_Type
15:32:23.382	-0.51955765	6.919454	6.5028505	0.0022272146	-0.04051747	0.0034898731	-0.46140185	7.1653714	6.6794357	Multitasking_Type
15:32:23.404	-0.51955765	6.919454	6.5028505	0.0022272146	-0.04051747	0.0034898731	-0.46140185	7.1653714	6.6794357	Multitasking_Type
15:32:23.430	-0.51955765	6.919454	6.5028505	0.0022272146	-0.04051747	0.0034898731	-0.46140185	7.1653714	6.6794357	Multitasking_Type
15:32:23.451	-0.51955765	6.919454	6.5028505	0.0022272146	-0.04051747	0.0034898731	-0.46140185	7.1653714	6.6794357	Multitasking_Type
15:32:23.472	-0.51955765	6.919454	6.5028505	0.0022272146	-0.04051747	0.0034898731	-0.46140185	7.1653714	6.6794357	Multitasking_Type
15:32:23.502	-0.51955765	6.919454	6.5028505	0.0022272146	-0.04051747	0.0034898731	-0.46140185	7.1653714	6.6794357	Multitasking_Type
15:32:23.539	-0.7110996	7.0726876	6.5220046	-0.051528927	0.017514728	0.056024283	-0.49930942	7.1817627	6.6590753	Multitasking_Type
15:32:23.574	-0.7110996	7.0726876	6.5220046	-0.051528927	0.017514728	0.056024283	-0.49930942	7.1817627	6.6590753	Multitasking_Type
15:32:23.612	-0.7110996	7.0726876	6.5220046	-0.051528927	0.017514728	0.056024283	-0.49930942	7.1817627	6.6590753	Multitasking_Type
15:32:23.642	-0.7110996	7.0726876	6.5220046	-0.051528927	0.017514728	0.056024283	-0.49930942	7.1817627	6.6590753	Multitasking_Type
15:32:23.675	-0.7110996	7.0726876	6.5220046	-0.051528927	0.017514728	0.056024283	-0.49930942	7.1817627	6.6590753	Multitasking_Type
15:32:23.707	-0.3615355	7.125362	7.391126	-0.16881505	-0.21033801	0.01937237	-0.4813845	7.201293	6.6392746	Multitasking_Type
15:32:23.741	-0.3615355	7.125362	7.391126	-0.16881505	-0.21033801	0.01937237	-0.4813845	7.201293	6.6392746	Multitasking_Type
15:32:23.773	-0.3615355	7.125362	7.391126	-0.16881505	-0.21033801	0.01937237	-0.4813845	7.201293	6.6392746	Multitasking_Type
15:32:23.795	-0.3615355	7.125362	7.391126	-0.16881505	-0.21033801	0.01937237	-0.4813845	7.201293	6.6392746	Multitasking_Type
15:32:23.817	-0.3615355	7.125362	7.391126	-0.16881505	-0.21033801	0.01937237	-0.4813845	7.201293	6.6392746	Multitasking_Type
15:32:23.840	-0.3615355	7.125362	7.391126	-0.16881505	-0.21033801	0.01937237	-0.4813845	7.201293	6.6392746	Multitasking_Type
15:32:23.865	-0.3615355	7.125362	7.391126	-0.16881505	-0.21033801	0.01937237	-0.4813845	7.201293	6.6392746	Multitasking_Type
15:32:23.889	-0.4740664	6.9146657	6.409474	0.005892406	0.08226644	0.013874582	-0.4776919	7.1639876	6.679776	Multitasking_Type
15:32:23.911	-0.4740664	6.9146657	6.409474	0.005892406	0.08226644	0.013874582	-0.4776919	7.1639876	6.679776	Multitasking_Type
15:32:23.934	-0.4740664	6.9146657	6.409474	0.005892406	0.08226644	0.013874582	-0.4776919	7.1639876	6.679776	Multitasking_Type
15:32:23.958	-0.4740664	6.9146657	6.409474	0.005892406	0.08226644	0.013874582	-0.4776919	7.1639876	6.679776	Multitasking_Type
15:32:23.982	-0.4740664	6.9146657	6.409474	0.005892406	0.08226644	0.013874582	-0.4776919	7.1639876	6.679776	Multitasking_Type
15:32:24.005	-0.4740664	6.9146657	6.409474	0.005892406	0.08226644	0.013874582	-0.4776919	7.1639876	6.679776	Multitasking_Type
15:32:24.029	-0.4740664	6.9146657	6.409474	0.005892406	0.08226644	0.013874582	-0.4776919	7.1639876	6.679776	Multitasking_Type
15:32:24.053	-0.4740664	6.9146657	6.409474	0.005892406	0.08226644	0.013874582	-0.4776919	7.1639876	6.679776	Multitasking_Type
15:32:24.077	-0.45730647	6.9840994	6.2514515	0.0065032714	0.08593164	0.021204965	-0.49353683	7.1506095	6.692942	Multitasking_Type
15:32:24.100	-0.45730647	6.9840994	6.2514515	0.0065032714	0.08593164	0.021204965	-0.49353683	7.1506095	6.692942	Multitasking_Type
15:32:24.124	-0.45730647	6.9840994	6.2514515	0.0065032714	0.08593164	0.021204965	-0.49353683	7.1506095	6.692942	Multitasking_Type
15:32:24.148	-0.45730647	6.9840994	6.2514515	0.0065032714	0.08593164	0.021204965	-0.49353683	7.1506095	6.692942	Multitasking_Type
15:32:24.172	-0.45730647	6.9840994	6.2514515	0.0065032714	0.08593164	0.021204965	-0.49353683	7.1506095	6.692942	Multitasking_Type
15:32:24.194	-0.45730647	6.9840994	6.2514515	0.0065032714	0.08593164	0.021204965	-0.49353683	7.1506095	6.692942	Multitasking_Type
15:32:24.219	-0.45730647	6.9840994	6.2514515	0.0065032714	0.08593164	0.021204965	-0.49353683	7.1506095	6.692942	Multitasking_Type
15:32:24.244	-0.45730647	6.9840994	6.2514515	0.0065032714	0.08593164	0.021204965	-0.49353683	7.1506095	6.692942	Multitasking_Type
15:32:24.267	-0.4932206	6.778192	6.6584783	-0.039922487	-0.10099313	-0.03071858	-0.45506316	7.061686	6.78939	Multitasking_Type
15:32:24.291	-0.4932206	6.778192	6.6584783	-0.039922487	-0.10099313	-0.03071858	-0.45506316	7.061686	6.78939	Multitasking_Type
15:32:24.314	-0.4932206	6.778192	6.6584783	-0.039922487	-0.10099313	-0.03071858	-0.45506316	7.061686	6.78939	Multitasking_Type
15:32:24.338	-0.4932206	6.778192	6.6584783	-0.039922487	-0.10099313	-0.03071858	-0.45506316	7.061686	6.78939	Multitasking_Type
15:32:24.362	-0.4932206	6.778192	6.6584783	-0.039922487	-0.10099313	-0.03071858	-0.45506316	7.061686	6.78939	Multitasking_Type
15:32:24.382	-0.4932206	6.778192	6.6584783	-0.039922487	-0.10099313	-0.03071858	-0.45506316	7.061686	6.78939	Multitasking_Type
15:32:24.403	-0.4932206	6.778192	6.6584783	-0.039922487	-0.10099313	-0.03071858	-0.45506316	7.061686	6.78939	Multitasking_Type
15:32:24.424	-0.47885495	6.8500204	6.6417184	-0.040533353	0.08532077	-0.03804896	-0.4308888	7.074319	6.777804	Multitasking_Type
15:32:24.445	-0.47885495	6.8500204	6.6417184	-0.040533353	0.08532077	-0.03804896	-0.4308888	7.074319	6.777804	Multitasking_Type
15:32:24.466	-0.47885495	6.8500204	6.6417184	-0.040533353	0.08532077	-0.03804896	-0.4308888	7.074319	6.777804	Multitasking_Type
15:32:24.487	-0.47885495	6.8500204	6.6417184	-0.040533353	0.08532077	-0.03804896	-0.4308888	7.074319	6.777804	Multitasking_Type
15:32:24.510	-0.47885495	6.8500204	6.6417184	-0.040533353	0.08532077	-0.03804896	-0.4308888	7.074319	6.777804	Multitasking_Type
15:32:24.532	-0.47885495	6.8500204	6.6417184	-0.040533353	0.08532077	-0.03804896	-0.4308888	7.074319	6.777804	Multitasking_Type
15:32:24.557	-0.47885495	6.8500204	6.6417184	-0.040533353	0.08532077	-0.03804896	-0.4308888	7.074319	6.777804	Multitasking_Type
15:32:24.581	-0.47885495	6.8500204	6.6417184	-0.040533353	0.08532077	-0.03804896	-0.4308888	7.074319	6.777804	Multitasking_Type
15:32:24.603	-0.47885495	6.8500204	6.6417184	-0.040533353	0.08532077	-0.03804896	-0.4308888	7.074319	6.777804	Multitasking_Type
15:32:24.630	-0.56265455	6.93382	7.058322	-0.0051031685	-0.14558628	0.013874582	-0.4265217	7.0550947	6.798089	Multitasking_Type
15:32:24.654	-0.56265455	6.93382	7.058322	-0.0051031685	-0.14558628	0.013874582	-0.4265217	7.0550947	6.798089	Multitasking_Type
15:32:24.677	-0.56265455	6.93382	7.058322	-0.0051031685	-0.14558628	0.013874582	-0.4265217	7.0550947	6.798089	Multitasking_Type
15:32:24.711	-0.56265455	6.93382	7.058322	-0.0051031685	-0.14558628	0.013874582	-0.4265217	7.0550947	6.798089	Multitasking_Type
15:32:24.744	-0.56265455	6.93382	7.058322	-0.0051031685	-0.14558628	0.013874582	-0.4265217	7.0550947	6.798089	Multitasking_Type
15:32:24.780	-0.56265455	6.93382	7.058322	-0.0051031685	-0.14558628	0.013874582	-0.4265217	7.0550947	6.798089	Multitasking_Type
15:32:24.812	-0.59378016	6.794952	7.065505	-0.11689151	-0.15413842	-0.066148765	-0.40386066	7.088314	6.764834	Multitasking_Type
15:32:24.847	-0.59378016	6.794952	7.065505	-0.11689151	-0.15413842	-0.066148765	-0.40386066	7.088314	6.764834	Multitasking_Type
15:32:24.880	-0.59378016	6.794952	7.065505	-0.11689151	-0.15413842	-0.066148765	-0.40386066	7.088314	6.764834	Multitasking_Type
15:32:24.914	-0.59378016	6.794952	7.065505	-0.11689151	-0.15413842	-0.066148765	-0.40386066	7.088314	6.764834	Multitasking_Type
15:32:24.937	-0.59378016	6.794952	7.065505	-0.11689151	-0.15413842	-0.066148765	-0.40386066	7.088314	6.764834	Multitasking_Type
15:32:24.961	-0.59378016	6.794952	7.065505	-0.11689151	-0.15413842	-0.066148765	-0.40386066	7.088314	6.764834	Multitasking_Type
15:32:24.986	-0.5506832	6.857203	6.7015753	-0.04969633	0.06271876	0.0071550645	-0.4398574	7.0990148	6.751351	Multitasking_Type
15:32:25.010	-0.5506832	6.857203	6.7015753	-0.04969633	0.06271876	0.0071550645	-0.4398574	7.0990148	6.751351	Multitasking_Type
15:32:25.034	-0.5506832	6.857203	6.7015753	-0.04969633	0.06271876	0.0071550645	-0.4398574	7.0990148	6.751351	Multitasking_Type
15:32:25.057	-0.5506832	6.857203	6.7015753	-0.04969633	0.06271876	0.0071550645	-0.4398574	7.0990148	6.751351	Multitasking_Type
15:32:25.079	-0.5506832	6.857203	6.7015753	-0.04969633	0.06271876	0.0071550645	-0.4398574	7.0990148	6.751351	Multitasking_Type
15:32:25.104	-0.5506832	6.857203	6.7015753	-0.04969633	0.06271876	0.0071550645	-0.4398574	7.0990148	6.751351	Multitasking_Type
15:32:25.128	-0.5506832	6.857203	6.7015753	-0.04969633	0.06271876	0.0071550645	-0.4398574	7.0990148	6.751351	Multitasking_Type
15:32:25.151	-0.4836435	6.9840994	6.665661	0.010779329	-0.0026438248	0.0089876605	-0.48264733	7.1156344	6.730909	Multitasking_Type
15:32:25.175	-0.4836435	6.9840994	6.665661	0.010779329	-0.0026438248	0.0089876605	-0.48264733	7.1156344	6.730909	Multitasking_Type
15:32:25.202	-0.4836435	6.9840994	6.665661	0.010779329	-0.0026438248	0.0089876605	-0.48264733	7.1156344	6.730909	Multitasking_Type
15:32:25.225	-0.4836435	6.9840994	6.665661	0.010779329	-0.0026438248	0.0089876605	-0.48264733	7.1156344	6.730909	Multitasking_Type
15:32:25.249	-0.4836435	6.9840994	6.665661	0.010779329	-0.0026438248	0.0089876605	-0.48264733	7.1156344	6.730909	Multitasking_Type
15:32:25.271	-0.4836435	6.9840994	6.665661	0.010779329	-0.0026438248	0.0089876605	-0.48264733	7.1156344	6.730909	Multitasking_Type
15:32:25.292	-0.4836435	6.9840994	6.665661	0.010779329	-0.0026438248	0.0089876605	-0.48264733	7.1156344	6.730909	Multitasking_Type
15:32:25.313	-0.4836435	6.9840994	6.665661	0.010779329	-0.0026438248	0.0089876605	-0.48264733	7.1156344	6.730909	Multitasking_Type
15:32:25.335	-0.6895511	6.881146	6.464542	0.026661824	0.037062418	0.010820257	-0.46802756	7.1319966	6.7145977	Multitasking_Type
15:32:25.359	-0.6895511	6.881146	6.464542	0.026661824	0.037062418	0.010820257	-0.46802756	7.1319966	6.7145977	Multitasking_Type
15:32:25.383	-0.6895511	6.881146	6.464542	0.026661824	0.037062418	0.010820257	-0.46802756	7.1319966	6.7145977	Multitasking_Type
15:32:25.406	-0.6895511	6.881146	6.464542	0.026661824	0.037062418	0.010820257	-0.46802756	7.1319966	6.7145977	Multitasking_Type
15:32:25.429	-0.6895511	6.881146	6.464542	0.026661824	0.037062418	0.010820257	-0.46802756	7.1319966	6.7145977	Multitasking_Type
15:32:25.452	-0.6895511	6.881146	6.464542	0.026661824	0.037062418	0.010820257	-0.46802756	7.1319966	6.7145977	Multitasking_Type
15:32:25.474	-0.6895511	6.881146	6.464542	0.026661824	0.037062418	0.010820257	-0.46802756	7.1319966	6.7145977	Multitasking_Type
15:32:25.495	-0.6895511	6.881146	6.464542	0.026661824	0.037062418	0.010820257	-0.46802756	7.1319966	6.7145977	Multitasking_Type
15:32:25.518	-0.5506832	6.952974	6.4573593	-0.00876836	-0.035630547	0.00043554694	-0.4685358	7.1219044	6.7252665	Multitasking_Type
15:32:25.542	-0.5506832	6.952974	6.4573593	-0.00876836	-0.035630547	0.00043554694	-0.4685358	7.1219044	6.7252665	Multitasking_Type
15:32:25.566	-0.5506832	6.952974	6.4573593	-0.00876836	-0.035630547	0.00043554694	-0.4685358	7.1219044	6.7252665	Multitasking_Type
15:32:25.587	-0.5506832	6.952974	6.4573593	-0.00876836	-0.035630547	0.00043554694	-0.4685358	7.1219044	6.7252665	Multitasking_Type
15:32:25.610	-0.5506832	6.952974	6.4573593	-0.00876836	-0.035630547	0.00043554694	-0.4685358	7.1219044	6.7252665	Multitasking_Type
15:32:25.631	-0.5506832	6.952974	6.4573593	-0.00876836	-0.035630547	0.00043554694	-0.4685358	7.1219044	6.7252665	Multitasking_Type
15:32:25.652	-0.5506832	6.952974	6.4573593	-0.00876836	-0.035630547	0.00043554694	-0.4685358	7.1219044	6.7252665	Multitasking_Type
15:32:25.674	-0.5506832	6.952974	6.4573593	-0.00876836	-0.035630547	0.00043554694	-0.4685358	7.1219044	6.7252665	Multitasking_Type
15:32:25.695	-0.7302538	6.893117	6.8165	0.030937882	-0.03135449	-0.030107716	-0.46326664	7.1074114	6.740951	Multitasking_Type
15:32:25.717	-0.7302538	6.893117	6.8165	0.030937882	-0.03135449	-0.030107716	-0.46326664	7.1074114	6.740951	Multitasking_Type
15:32:25.741	-0.7302538	6.893117	6.8165	0.030937882	-0.03135449	-0.030107716	-0.46326664	7.1074114	6.740951	Multitasking_Type
15:32:25.765	-0.7302538	6.893117	6.8165	0.030937882	-0.03135449	-0.030107716	-0.46326664	7.1074114	6.740951	Multitasking_Type
15:32:25.790	-0.7302538	6.893117	6.8165	0.030937882	-0.03135449	-0.030107716	-0.46326664	7.1074114	6.740951	Multitasking_Type
15:32:25.814	-0.7302538	6.893117	6.8165	0.030937882	-0.03135449	-0.030107716	-0.46326664	7.1074114	6.740951	Multitasking_Type
15:32:25.838	-0.7302538	6.893117	6.8165	0.030937882	-0.03135449	-0.030107716	-0.46326664	7.1074114	6.740951	Multitasking_Type
15:32:25.861	-0.7302538	6.893117	6.8165	0.030937882	-0.03135449	-0.030107716	-0.46326664	7.1074114	6.740951	Multitasking_Type
15:32:25.884	-0.5243462	6.9074826	6.5459476	0.017498845	0.027288573	0.0041007386	-0.4681262	7.1342225	6.7122293	Multitasking_Type
15:32:25.906	-0.5243462	6.9074826	6.5459476	0.017498845	0.027288573	0.0041007386	-0.4681262	7.1342225	6.7122293	Multitasking_Type
15:32:25.929	-0.5243462	6.9074826	6.5459476	0.017498845	0.027288573	0.0041007386	-0.4681262	7.1342225	6.7122293	Multitasking_Type
15:32:25.953	-0.5243462	6.9074826	6.5459476	0.017498845	0.027288573	0.0041007386	-0.4681262	7.1342225	6.7122293	Multitasking_Type
15:32:25.975	-0.5243462	6.9074826	6.5459476	0.017498845	0.027288573	0.0041007386	-0.4681262	7.1342225	6.7122293	Multitasking_Type
15:32:25.999	-0.5243462	6.9074826	6.5459476	0.017498845	0.027288573	0.0041007386	-0.4681262	7.1342225	6.7122293	Multitasking_Type
15:32:26.023	-0.5243462	6.9074826	6.5459476	0.017498845	0.027288573	0.0041007386	-0.4681262	7.1342225	6.7122293	Multitasking_Type
15:32:26.046	-1.1205206	7.003254	7.599428	0.10301998	0.037673283	0.11711081	-0.4932821	7.137086	6.707377	Multitasking_Type
15:32:26.070	-1.1205206	7.003254	7.599428	0.10301998	0.037673283	0.11711081	-0.4932821	7.137086	6.707377	Multitasking_Type
15:32:26.092	-1.1205206	7.003254	7.599428	0.10301998	0.037673283	0.11711081	-0.4932821	7.137086	6.707377	Multitasking_Type
15:32:26.113	-1.1205206	7.003254	7.599428	0.10301998	0.037673283	0.11711081	-0.4932821	7.137086	6.707377	Multitasking_Type
15:32:26.134	-1.1205206	7.003254	7.599428	0.10301998	0.037673283	0.11711081	-0.4932821	7.137086	6.707377	Multitasking_Type
15:32:26.155	-1.1205206	7.003254	7.599428	0.10301998	0.037673283	0.11711081	-0.4932821	7.137086	6.707377	Multitasking_Type
15:32:26.184	-1.1205206	7.003254	7.599428	0.10301998	0.037673283	0.11711081	-0.4932821	7.137086	6.707377	Multitasking_Type
15:32:26.205	-1.1205206	7.003254	7.599428	0.10301998	0.037673283	0.11711081	-0.4932821	7.137086	6.707377	Multitasking_Type
15:32:26.226	-0.43815228	7.0080423	6.9003	-0.028926913	0.033397224	0.0016572775	-0.44330126	7.165792	6.6802096	Multitasking_Type
15:32:26.248	-0.43815228	7.0080423	6.9003	-0.028926913	0.033397224	0.0016572775	-0.44330126	7.165792	6.6802096	Multitasking_Type
15:32:26.272	-0.43815228	7.0080423	6.9003	-0.028926913	0.033397224	0.0016572775	-0.44330126	7.165792	6.6802096	Multitasking_Type
15:32:26.296	-0.43815228	7.0080423	6.9003	-0.028926913	0.033397224	0.0016572775	-0.44330126	7.165792	6.6802096	Multitasking_Type
15:32:26.320	-0.43815228	7.0080423	6.9003	-0.028926913	0.033397224	0.0016572775	-0.44330126	7.165792	6.6802096	Multitasking_Type
15:32:26.343	-0.43815228	7.0080423	6.9003	-0.028926913	0.033397224	0.0016572775	-0.44330126	7.165792	6.6802096	Multitasking_Type
15:32:26.366	-0.43815228	7.0080423	6.9003	-0.028926913	0.033397224	0.0016572775	-0.44330126	7.165792	6.6802096	Multitasking_Type
15:32:26.387	-0.43815228	7.0080423	6.9003	-0.028926913	0.033397224	0.0016572775	-0.44330126	7.165792	6.6802096	Multitasking_Type
15:32:26.408	-0.42139238	6.838049	7.046351	-0.13643919	0.03889501	0.074350245	-0.35801074	7.120617	6.73342	Multitasking_Type
15:32:26.429	-0.42139238	6.838049	7.046351	-0.13643919	0.03889501	0.074350245	-0.35801074	7.120617	6.73342	Multitasking_Type
15:32:26.450	-0.42139238	6.838049	7.046351	-0.13643919	0.03889501	0.074350245	-0.35801074	7.120617	6.73342	Multitasking_Type
15:32:26.471	-0.42139238	6.838049	7.046351	-0.13643919	0.03889501	0.074350245	-0.35801074	7.120617	6.73342	Multitasking_Type
15:32:26.493	-0.42139238	6.838049	7.046351	-0.13643919	0.03889501	0.074350245	-0.35801074	7.120617	6.73342	Multitasking_Type
15:32:26.515	-0.42139238	6.838049	7.046351	-0.13643919	0.03889501	0.074350245	-0.35801074	7.120617	6.73342	Multitasking_Type
15:32:26.536	-0.42139238	6.838049	7.046351	-0.13643919	0.03889501	0.074350245	-0.35801074	7.120617	6.73342	Multitasking_Type
15:32:26.560	-0.42139238	6.838049	7.046351	-0.13643919	0.03889501	0.074350245	-0.35801074	7.120617	6.73342	Multitasking_Type
15:32:26.584	-0.44533512	6.9003	6.22272	0.11706988	0.11952922	0.009598526	-0.36770606	7.134355	6.718337	Multitasking_Type
15:32:26.605	-0.44533512	6.9003	6.22272	0.11706988	0.11952922	0.009598526	-0.36770606	7.134355	6.718337	Multitasking_Type
15:32:26.626	-0.44533512	6.9003	6.22272	0.11706988	0.11952922	0.009598526	-0.36770606	7.134355	6.718337	Multitasking_Type
15:32:26.647	-0.44533512	6.9003	6.22272	0.11706988	0.11952922	0.009598526	-0.36770606	7.134355	6.718337	Multitasking_Type
15:32:26.670	-0.44533512	6.9003	6.22272	0.11706988	0.11952922	0.009598526	-0.36770606	7.134355	6.718337	Multitasking_Type
15:32:26.692	-0.44533512	6.9003	6.22272	0.11706988	0.11952922	0.009598526	-0.36770606	7.134355	6.718337	Multitasking_Type
15:32:26.713	-0.44533512	6.9003	6.22272	0.11706988	0.11952922	0.009598526	-0.36770606	7.134355	6.718337	Multitasking_Type
15:32:26.735	-0.44533512	6.9003	6.22272	0.11706988	0.11952922	0.009598526	-0.36770606	7.134355	6.718337	Multitasking_Type
15:32:26.758	-0.44533512	6.9003	6.22272	0.11706988	0.11952922	0.009598526	-0.36770606	7.134355	6.718337	Multitasking_Type
15:32:26.781	-0.29928434	7.039168	6.63693	0.12684372	0.041338474	0.023037562	-0.36974633	7.14086	6.711309	Multitasking_Type
15:32:26.806	-0.29928434	7.039168	6.63693	0.12684372	0.041338474	0.023037562	-0.36974633	7.14086	6.711309	Multitasking_Type
15:32:26.829	-0.29928434	7.039168	6.63693	0.12684372	0.041338474	0.023037562	-0.36974633	7.14086	6.711309	Multitasking_Type
15:32:26.854	-0.29928434	7.039168	6.63693	0.12684372	0.041338474	0.023037562	-0.36974633	7.14086	6.711309	Multitasking_Type
15:32:26.875	-0.29928434	7.039168	6.63693	0.12684372	0.041338474	0.023037562	-0.36974633	7.14086	6.711309	Multitasking_Type
15:32:26.895	-0.29928434	7.039168	6.63693	0.12684372	0.041338474	0.023037562	-0.36974633	7.14086	6.711309	Multitasking_Type
15:32:26.922	-0.29928434	7.039168	6.63693	0.12684372	0.041338474	0.023037562	-0.36974633	7.14086	6.711309	Multitasking_Type
15:32:26.943	-0.4668836	6.9936767	6.93382	-0.22501466	-0.015471996	-0.04599021	-0.3935592	7.157248	6.692476	Multitasking_Type
15:32:26.964	-0.4668836	6.9936767	6.93382	-0.22501466	-0.015471996	-0.04599021	-0.3935592	7.157248	6.692476	Multitasking_Type
15:32:26.986	-0.4668836	6.9936767	6.93382	-0.22501466	-0.015471996	-0.04599021	-0.3935592	7.157248	6.692476	Multitasking_Type
15:32:27.011	-0.4668836	6.9936767	6.93382	-0.22501466	-0.015471996	-0.04599021	-0.3935592	7.157248	6.692476	Multitasking_Type
15:32:27.035	-0.4668836	6.9936767	6.93382	-0.22501466	-0.015471996	-0.04599021	-0.3935592	7.157248	6.692476	Multitasking_Type
15:32:27.059	-0.4668836	6.9936767	6.93382	-0.22501466	-0.015471996	-0.04599021	-0.3935592	7.157248	6.692476	Multitasking_Type
15:32:27.083	-0.4668836	6.9936767	6.93382	-0.22501466	-0.015471996	-0.04599021	-0.3935592	7.157248	6.692476	Multitasking_Type
15:32:27.105	-0.4668836	6.9936767	6.93382	-0.22501466	-0.015471996	-0.04599021	-0.3935592	7.157248	6.692476	Multitasking_Type
15:32:27.127	-0.1699935	6.9673395	6.387925	0.06087028	-0.12481687	0.0089876605	-0.38171238	7.1290393	6.7231984	Multitasking_Type
15:32:27.149	-0.1699935	6.9673395	6.387925	0.06087028	-0.12481687	0.0089876605	-0.38171238	7.1290393	6.7231984	Multitasking_Type
15:32:27.171	-0.1699935	6.9673395	6.387925	0.06087028	-0.12481687	0.0089876605	-0.38171238	7.1290393	6.7231984	Multitasking_Type
15:32:27.193	-0.1699935	6.9673395	6.387925	0.06087028	-0.12481687	0.0089876605	-0.38171238	7.1290393	6.7231984	Multitasking_Type
15:32:27.214	-0.1699935	6.9673395	6.387925	0.06087028	-0.12481687	0.0089876605	-0.38171238	7.1290393	6.7231984	Multitasking_Type
15:32:27.239	-0.1699935	6.9673395	6.387925	0.06087028	-0.12481687	0.0089876605	-0.38171238	7.1290393	6.7231984	Multitasking_Type
15:32:27.261	-0.1699935	6.9673395	6.387925	0.06087028	-0.12481687	0.0089876605	-0.38171238	7.1290393	6.7231984	Multitasking_Type
15:32:27.282	-0.1699935	6.9673395	6.387925	0.06087028	-0.12481687	0.0089876605	-0.38171238	7.1290393	6.7231984	Multitasking_Type
15:32:27.304	-0.1699935	6.9673395	6.387925	0.06087028	-0.12481687	0.0089876605	-0.38171238	7.1290393	6.7231984	Multitasking_Type
15:32:27.327	-0.47885495	7.020014	6.682421	0.01810971	0.02362338	-0.047822807	-0.43066537	7.115923	6.7341266	Multitasking_Type
15:32:27.348	-0.47885495	7.020014	6.682421	0.01810971	0.02362338	-0.047822807	-0.43066537	7.115923	6.7341266	Multitasking_Type
15:32:27.373	-0.47885495	7.020014	6.682421	0.01810971	0.02362338	-0.047822807	-0.43066537	7.115923	6.7341266	Multitasking_Type
15:32:27.396	-0.47885495	7.020014	6.682421	0.01810971	0.02362338	-0.047822807	-0.43066537	7.115923	6.7341266	Multitasking_Type
15:32:27.419	-0.47885495	7.020014	6.682421	0.01810971	0.02362338	-0.047822807	-0.43066537	7.115923	6.7341266	Multitasking_Type
15:32:27.440	-0.47885495	7.020014	6.682421	0.01810971	0.02362338	-0.047822807	-0.43066537	7.115923	6.7341266	Multitasking_Type
15:32:27.462	-0.47885495	7.020014	6.682421	0.01810971	0.02362338	-0.047822807	-0.43066537	7.115923	6.7341266	Multitasking_Type
15:32:27.483	-0.42139238	6.9481854	6.299337	0.05537249	-0.01730459	0.03892006	-0.4165794	7.0888214	6.763535	Multitasking_Type
15:32:27.505	-0.42139238	6.9481854	6.299337	0.05537249	-0.01730459	0.03892006	-0.4165794	7.0888214	6.763535	Multitasking_Type
15:32:27.526	-0.42139238	6.9481854	6.299337	0.05537249	-0.01730459	0.03892006	-0.4165794	7.0888214	6.763535	Multitasking_Type
15:32:27.548	-0.42139238	6.9481854	6.299337	0.05537249	-0.01730459	0.03892006	-0.4165794	7.0888214	6.763535	Multitasking_Type
15:32:27.571	-0.42139238	6.9481854	6.299337	0.05537249	-0.01730459	0.03892006	-0.4165794	7.0888214	6.763535	Multitasking_Type
15:32:27.611	-0.42139238	6.9481854	6.299337	0.05537249	-0.01730459	0.03892006	-0.4165794	7.0888214	6.763535	Multitasking_Type
15:32:27.639	-0.42139238	6.9481854	6.299337	0.05537249	-0.01730459	0.03892006	-0.4165794	7.0888214	6.763535	Multitasking_Type
15:32:27.674	-0.3974496	6.9146657	6.4693303	0.09019181	0.15557027	0.093897924	-0.4459354	7.104866	6.744801	Multitasking_Type
15:32:27.707	-0.3974496	6.9146657	6.4693303	0.09019181	0.15557027	0.093897924	-0.4459354	7.104866	6.744801	Multitasking_Type
15:32:27.741	-0.3974496	6.9146657	6.4693303	0.09019181	0.15557027	0.093897924	-0.4459354	7.104866	6.744801	Multitasking_Type
15:32:27.774	-0.3974496	6.9146657	6.4693303	0.09019181	0.15557027	0.093897924	-0.4459354	7.104866	6.744801	Multitasking_Type
15:32:27.807	-0.3974496	6.9146657	6.4693303	0.09019181	0.15557027	0.093897924	-0.4459354	7.104866	6.744801	Multitasking_Type
15:32:27.840	-0.3974496	6.9146657	6.4693303	0.09019181	0.15557027	0.093897924	-0.4459354	7.104866	6.744801	Multitasking_Type
15:32:27.873	-0.80208206	6.8907228	6.091035	0.1592196	0.103646725	0.05296996	-0.4996698	7.1691756	6.6725965	Multitasking_Type
15:32:27.910	-0.80208206	6.8907228	6.091035	0.1592196	0.103646725	0.05296996	-0.4996698	7.1691756	6.6725965	Multitasking_Type
15:32:27.931	-0.80208206	6.8907228	6.091035	0.1592196	0.103646725	0.05296996	-0.4996698	7.1691756	6.6725965	Multitasking_Type
15:32:27.952	-0.80208206	6.8907228	6.091035	0.1592196	0.103646725	0.05296996	-0.4996698	7.1691756	6.6725965	Multitasking_Type
15:32:27.974	-0.80208206	6.8907228	6.091035	0.1592196	0.103646725	0.05296996	-0.4996698	7.1691756	6.6725965	Multitasking_Type
15:32:27.997	-0.80208206	6.8907228	6.091035	0.1592196	0.103646725	0.05296996	-0.4996698	7.1691756	6.6725965	Multitasking_Type
15:32:28.021	-0.80208206	6.8907228	6.091035	0.1592196	0.103646725	0.05296996	-0.4996698	7.1691756	6.6725965	Multitasking_Type
15:32:28.046	-0.50998056	6.9912825	6.352011	-0.002048842	0.015682133	-0.014225218	-0.4866025	7.1620126	6.6812525	Multitasking_Type
15:32:28.070	-0.50998056	6.9912825	6.352011	-0.002048842	0.015682133	-0.014225218	-0.4866025	7.1620126	6.6812525	Multitasking_Type
15:32:28.092	-0.50998056	6.9912825	6.352011	-0.002048842	0.015682133	-0.014225218	-0.4866025	7.1620126	6.6812525	Multitasking_Type
15:32:28.113	-0.50998056	6.9912825	6.352011	-0.002048842	0.015682133	-0.014225218	-0.4866025	7.1620126	6.6812525	Multitasking_Type
15:32:28.135	-0.50998056	6.9912825	6.352011	-0.002048842	0.015682133	-0.014225218	-0.4866025	7.1620126	6.6812525	Multitasking_Type
15:32:28.159	-0.50998056	6.9912825	6.352011	-0.002048842	0.015682133	-0.014225218	-0.4866025	7.1620126	6.6812525	Multitasking_Type
15:32:28.182	-0.50998056	6.9912825	6.352011	-0.002048842	0.015682133	-0.014225218	-0.4866025	7.1620126	6.6812525	Multitasking_Type
15:32:28.204	-0.39505535	6.8524146	6.404685	-0.019153068	-0.015471996	-0.019723006	-0.48303866	7.117335	6.7290816	Multitasking_Type
15:32:28.225	-0.39505535	6.8524146	6.404685	-0.019153068	-0.015471996	-0.019723006	-0.48303866	7.117335	6.7290816	Multitasking_Type
15:32:28.249	-0.39505535	6.8524146	6.404685	-0.019153068	-0.015471996	-0.019723006	-0.48303866	7.117335	6.7290816	Multitasking_Type
15:32:28.272	-0.39505535	6.8524146	6.404685	-0.019153068	-0.015471996	-0.019723006	-0.48303866	7.117335	6.7290816	Multitasking_Type
15:32:28.294	-0.39505535	6.8524146	6.404685	-0.019153068	-0.015471996	-0.019723006	-0.48303866	7.117335	6.7290816	Multitasking_Type
15:32:28.316	-0.39505535	6.8524146	6.404685	-0.019153068	-0.015471996	-0.019723006	-0.48303866	7.117335	6.7290816	Multitasking_Type
15:32:28.340	-0.39505535	6.8524146	6.404685	-0.019153068	-0.015471996	-0.019723006	-0.48303866	7.117335	6.7290816	Multitasking_Type
15:32:28.365	-0.39505535	6.8524146	6.404685	-0.019153068	-0.015471996	-0.019723006	-0.48303866	7.117335	6.7290816	Multitasking_Type
15:32:28.389	-0.1987248	6.897906	6.0455437	0.1097395	0.1622898	0.026091887	-0.40014762	7.066508	6.7878313	Multitasking_Type
15:32:28.411	-0.1987248	6.897906	6.0455437	0.1097395	0.1622898	0.026091887	-0.40014762	7.066508	6.7878313	Multitasking_Type
15:32:28.431	-0.1987248	6.897906	6.0455437	0.1097395	0.1622898	0.026091887	-0.40014762	7.066508	6.7878313	Multitasking_Type
15:32:28.452	-0.1987248	6.897906	6.0455437	0.1097395	0.1622898	0.026091887	-0.40014762	7.066508	6.7878313	Multitasking_Type
15:32:28.473	-0.1987248	6.897906	6.0455437	0.1097395	0.1622898	0.026091887	-0.40014762	7.066508	6.7878313	Multitasking_Type
15:32:28.494	-0.1987248	6.897906	6.0455437	0.1097395	0.1622898	0.026091887	-0.40014762	7.066508	6.7878313	Multitasking_Type
15:32:28.516	-0.1987248	6.897906	6.0455437	0.1097395	0.1622898	0.026091887	-0.40014762	7.066508	6.7878313	Multitasking_Type
15:32:28.539	-0.1987248	6.897906	6.0455437	0.1097395	0.1622898	0.026091887	-0.40014762	7.066508	6.7878313	Multitasking_Type
15:32:28.563	-0.1987248	6.897906	6.0455437	0.1097395	0.1622898	0.026091887	-0.40014762	7.066508	6.7878313	Multitasking_Type
15:32:28.587	-0.19154198	6.857203	6.301731	0.05048557	0.08104472	0.034033135	-0.40594462	7.0825377	6.7707596	Multitasking_Type
15:32:28.611	-0.19154198	6.857203	6.301731	0.05048557	0.08104472	0.034033135	-0.40594462	7.0825377	6.7707596	Multitasking_Type
15:32:28.647	-0.19154198	6.857203	6.301731	0.05048557	0.08104472	0.034033135	-0.40594462	7.0825377	6.7707596	Multitasking_Type
15:32:28.678	-0.19154198	6.857203	6.301731	0.05048557	0.08104472	0.034033135	-0.40594462	7.0825377	6.7707596	Multitasking_Type
15:32:28.712	-0.19154198	6.857203	6.301731	0.05048557	0.08104472	0.034033135	-0.40594462	7.0825377	6.7707596	Multitasking_Type
15:32:28.746	-0.48843205	6.9457912	6.4429936	0.04559865	0.059053566	0.034644	-0.42688176	7.108819	6.7418675	Multitasking_Type
15:32:28.779	-0.48843205	6.9457912	6.4429936	0.04559865	0.059053566	0.034644	-0.42688176	7.108819	6.7418675	Multitasking_Type
15:32:28.812	-0.48843205	6.9457912	6.4429936	0.04559865	0.059053566	0.034644	-0.42688176	7.108819	6.7418675	Multitasking_Type
15:32:28.846	-0.48843205	6.9457912	6.4429936	0.04559865	0.059053566	0.034644	-0.42688176	7.108819	6.7418675	Multitasking_Type
15:32:28.869	-0.48843205	6.9457912	6.4429936	0.04559865	0.059053566	0.034644	-0.42688176	7.108819	6.7418675	Multitasking_Type
15:32:28.892	-0.48843205	6.9457912	6.4429936	0.04559865	0.059053566	0.034644	-0.42688176	7.108819	6.7418675	Multitasking_Type
15:32:28.915	-0.48843205	6.9457912	6.4429936	0.04559865	0.059053566	0.034644	-0.42688176	7.108819	6.7418675	Multitasking_Type
15:32:28.937	-0.40463245	6.9649453	6.5842557	0.012611924	-0.027078435	0.012041987	-0.44583502	7.11898	6.729904	Multitasking_Type
15:32:28.960	-0.40463245	6.9649453	6.5842557	0.012611924	-0.027078435	0.012041987	-0.44583502	7.11898	6.729904	Multitasking_Type
15:32:28.981	-0.40463245	6.9649453	6.5842557	0.012611924	-0.027078435	0.012041987	-0.44583502	7.11898	6.729904	Multitasking_Type
15:32:29.003	-0.40463245	6.9649453	6.5842557	0.012611924	-0.027078435	0.012041987	-0.44583502	7.11898	6.729904	Multitasking_Type
15:32:29.026	-0.40463245	6.9649453	6.5842557	0.012611924	-0.027078435	0.012041987	-0.44583502	7.11898	6.729904	Multitasking_Type
15:32:29.048	-0.40463245	6.9649453	6.5842557	0.012611924	-0.027078435	0.012041987	-0.44583502	7.11898	6.729904	Multitasking_Type
15:32:29.070	-0.40463245	6.9649453	6.5842557	0.012611924	-0.027078435	0.012041987	-0.44583502	7.11898	6.729904	Multitasking_Type
15:32:29.099	-0.40463245	6.9649453	6.5842557	0.012611924	-0.027078435	0.012041987	-0.44583502	7.11898	6.729904	Multitasking_Type
15:32:29.121	-0.5147691	6.976917	6.5028505	0.013833654	0.02117992	0.013263716	-0.4650927	7.146551	6.6993113	Multitasking_Type
15:32:29.145	-0.5147691	6.976917	6.5028505	0.013833654	0.02117992	0.013263716	-0.4650927	7.146551	6.6993113	Multitasking_Type
15:32:29.169	-0.5147691	6.976917	6.5028505	0.013833654	0.02117992	0.013263716	-0.4650927	7.146551	6.6993113	Multitasking_Type
15:32:29.191	-0.5147691	6.976917	6.5028505	0.013833654	0.02117992	0.013263716	-0.4650927	7.146551	6.6993113	Multitasking_Type
15:32:29.215	-0.5147691	6.976917	6.5028505	0.013833654	0.02117992	0.013263716	-0.4650927	7.146551	6.6993113	Multitasking_Type
15:32:29.237	-0.5147691	6.976917	6.5028505	0.013833654	0.02117992	0.013263716	-0.4650927	7.146551	6.6993113	Multitasking_Type
15:32:29.261	-0.5147691	6.976917	6.5028505	0.013833654	0.02117992	0.013263716	-0.4650927	7.146551	6.6993113	Multitasking_Type
15:32:29.285	-0.5147691	6.976917	6.5028505	-0.002048842	0.033397224	0.05419169	-0.4650927	7.146551	6.6993113	Multitasking_Type
15:32:29.308	-0.56744313	7.0702934	6.742278	-0.002048842	0.033397224	0.05419169	-0.4675117	7.1450777	6.700721	Multitasking_Type
15:32:29.332	-0.56744313	7.0702934	6.742278	-0.002048842	0.033397224	0.05419169	-0.4675117	7.1450777	6.700721	Multitasking_Type
15:32:29.355	-0.56744313	7.0702934	6.742278	-0.002048842	0.033397224	0.05419169	-0.4675117	7.1450777	6.700721	Multitasking_Type
15:32:29.379	-0.56744313	7.0702934	6.742278	-0.002048842	0.033397224	0.05419169	-0.4675117	7.1450777	6.700721	Multitasking_Type
15:32:29.402	-0.56744313	7.0702934	6.742278	-0.002048842	0.033397224	0.05419169	-0.4675117	7.1450777	6.700721	Multitasking_Type
15:32:29.423	-0.56744313	7.0702934	6.742278	-0.002048842	0.033397224	0.05419169	-0.4675117	7.1450777	6.700721	Multitasking_Type
15:32:29.446	-0.56744313	7.0702934	6.742278	-0.002048842	0.033397224	0.05419169	-0.4675117	7.1450777	6.700721	Multitasking_Type
15:32:29.467	-0.39266106	6.926637	6.378348	0.037046537	0.17572883	0.012041987	-0.47484308	7.1743965	6.6687946	Multitasking_Type
15:32:29.489	-0.39266106	6.926637	6.378348	0.037046537	0.17572883	0.012041987	-0.47484308	7.1743965	6.6687946	Multitasking_Type
15:32:29.510	-0.39266106	6.926637	6.378348	0.037046537	0.17572883	0.012041987	-0.47484308	7.1743965	6.6687946	Multitasking_Type
15:32:29.534	-0.39266106	6.926637	6.378348	0.037046537	0.17572883	0.012041987	-0.47484308	7.1743965	6.6687946	Multitasking_Type
15:32:29.557	-0.39266106	6.926637	6.378348	0.037046537	0.17572883	0.012041987	-0.47484308	7.1743965	6.6687946	Multitasking_Type
15:32:29.580	-0.39266106	6.926637	6.378348	0.037046537	0.17572883	0.012041987	-0.47484308	7.1743965	6.6687946	Multitasking_Type
15:32:29.603	-0.39266106	6.926637	6.378348	0.037046537	0.17572883	0.012041987	-0.47484308	7.1743965	6.6687946	Multitasking_Type
15:32:29.627	-0.39266106	6.926637	6.378348	0.037046537	0.17572883	0.012041987	-0.47484308	7.1743965	6.6687946	Multitasking_Type
15:32:29.648	-0.27055305	7.0439563	6.6273527	-0.07107662	-0.04601526	0.0041007386	-0.48556906	7.144119	6.700453	Multitasking_Type
15:32:29.671	-0.27055305	7.0439563	6.6273527	-0.07107662	-0.04601526	0.0041007386	-0.48556906	7.144119	6.700453	Multitasking_Type
15:32:29.693	-0.27055305	7.0439563	6.6273527	-0.07107662	-0.04601526	0.0041007386	-0.48556906	7.144119	6.700453	Multitasking_Type
15:32:29.715	-0.27055305	7.0439563	6.6273527	-0.07107662	-0.04601526	0.0041007386	-0.48556906	7.144119	6.700453	Multitasking_Type
15:32:29.738	-0.27055305	7.0439563	6.6273527	-0.07107662	-0.04601526	0.0041007386	-0.48556906	7.144119	6.700453	Multitasking_Type
15:32:29.760	-0.27055305	7.0439563	6.6273527	-0.07107662	-0.04601526	0.0041007386	-0.48556906	7.144119	6.700453	Multitasking_Type
15:32:29.784	-0.27055305	7.0439563	6.6273527	-0.07107662	-0.04601526	0.0041007386	-0.48556906	7.144119	6.700453	Multitasking_Type
15:32:29.808	-0.27055305	7.0439563	6.6273527	-0.07107662	-0.04601526	0.0041007386	-0.48556906	7.144119	6.700453	Multitasking_Type
15:32:29.831	-0.5985687	7.1732473	6.6441126	0.008335867	0.052944914	0.010209391	-0.46523267	7.1264057	6.720725	Multitasking_Type
15:32:29.855	-0.5985687	7.1732473	6.6441126	0.008335867	0.052944914	0.010209391	-0.46523267	7.1264057	6.720725	Multitasking_Type
15:32:29.877	-0.5985687	7.1732473	6.6441126	0.008335867	0.052944914	0.010209391	-0.46523267	7.1264057	6.720725	Multitasking_Type
15:32:29.901	-0.5985687	7.1732473	6.6441126	0.008335867	0.052944914	0.010209391	-0.46523267	7.1264057	6.720725	Multitasking_Type
15:32:29.924	-0.5985687	7.1732473	6.6441126	0.008335867	0.052944914	0.010209391	-0.46523267	7.1264057	6.720725	Multitasking_Type
15:32:29.969	-0.5985687	7.1732473	6.6441126	0.008335867	0.052944914	0.010209391	-0.46523267	7.1264057	6.720725	Multitasking_Type
15:32:29.992	-0.5985687	7.1732473	6.6441126	0.008335867	0.052944914	0.010209391	-0.46523267	7.1264057	6.720725	Multitasking_Type
15:32:30.015	-0.409421	7.091842	6.533976	0.008335867	0.0010213667	-0.010560027	-0.44932842	7.1439695	6.703139	Multitasking_Type
15:32:30.041	-0.409421	7.091842	6.533976	0.008335867	0.0010213667	-0.010560027	-0.44932842	7.1439695	6.703139	Multitasking_Type
[truncated: 3,186 more rows]
