# Supplementary material for: Real-time Smartphone Activity Classification Using Inertial Sensors—Recognition of Scrolling, Typing, and Watching Videos While Sitting or Walking
Source: Sensors (Basel). 2020 Jan 24;20(3):655. doi: 10.3390/s20030655 (PMC7038357; doi:10.3390/s20030655)
Supplement: Supplementary file 1 [file sensors-20-00655-s001.zip › sensors-668083-supplementary/5Hz_data/8765/2019_09_10_15_01_29_Multitasking_Watch.csv]

time	accX	accY	accZ	rotX	rotY	rotZ	graX	graY	graZ	activity
15:35:54.860	8.45179	-0.6392714	4.9776974	0.33392704	0.27529988	-0.030107716	8.499034	-0.82166535	4.8230186	Multitasking_Watch
15:35:54.903	8.45179	-0.6392714	4.9776974	0.33392704	0.27529988	-0.030107716	8.499034	-0.82166535	4.8230186	Multitasking_Watch
15:35:54.948	8.45179	-0.6392714	4.9776974	0.33392704	0.27529988	-0.030107716	8.499034	-0.82166535	4.8230186	Multitasking_Watch
15:35:54.971	8.45179	-0.6392714	4.9776974	0.33392704	0.27529988	-0.030107716	8.499034	-0.82166535	4.8230186	Multitasking_Watch
15:35:54.992	8.45179	-0.6392714	4.9776974	0.33392704	0.27529988	-0.030107716	8.499034	-0.82166535	4.8230186	Multitasking_Watch
15:35:55.012	8.389539	-0.62251145	4.810098	-0.13705006	0.33882985	-0.0655379	8.304945	-0.7643001	5.158872	Multitasking_Watch
15:35:55.041	8.389539	-0.62251145	4.810098	-0.13705006	0.33882985	-0.0655379	8.304945	-0.7643001	5.158872	Multitasking_Watch
15:35:55.061	8.389539	-0.62251145	4.810098	-0.13705006	0.33882985	-0.0655379	8.304945	-0.7643001	5.158872	Multitasking_Watch
15:35:55.081	8.389539	-0.62251145	4.810098	-0.13705006	0.33882985	-0.0655379	8.304945	-0.7643001	5.158872	Multitasking_Watch
15:35:55.101	8.389539	-0.62251145	4.810098	-0.13705006	0.33882985	-0.0655379	8.304945	-0.7643001	5.158872	Multitasking_Watch
15:35:55.122	8.389539	-0.62251145	4.810098	-0.13705006	0.33882985	-0.0655379	8.304945	-0.7643001	5.158872	Multitasking_Watch
15:35:55.142	8.389539	-0.62251145	4.810098	-0.13705006	0.33882985	-0.0655379	8.304945	-0.7643001	5.158872	Multitasking_Watch
15:35:55.163	8.389539	-0.62251145	4.810098	-0.13705006	0.33882985	-0.0655379	8.304945	-0.7643001	5.158872	Multitasking_Watch
15:35:55.183	8.389539	-0.62251145	4.810098	-0.13705006	0.33882985	-0.0655379	8.304945	-0.7643001	5.158872	Multitasking_Watch
15:35:55.205	7.762239	-0.82123625	6.2179317	-0.10223074	0.30156708	0.12932812	8.053164	-0.92261696	5.519565	Multitasking_Watch
15:35:55.225	7.762239	-0.82123625	6.2179317	-0.10223074	0.30156708	0.12932812	8.053164	-0.92261696	5.519565	Multitasking_Watch
15:35:55.246	7.762239	-0.82123625	6.2179317	-0.10223074	0.30156708	0.12932812	8.053164	-0.92261696	5.519565	Multitasking_Watch
15:35:55.266	7.762239	-0.82123625	6.2179317	-0.10223074	0.30156708	0.12932812	8.053164	-0.92261696	5.519565	Multitasking_Watch
15:35:55.287	7.762239	-0.82123625	6.2179317	-0.10223074	0.30156708	0.12932812	8.053164	-0.92261696	5.519565	Multitasking_Watch
15:35:55.307	7.762239	-0.82123625	6.2179317	-0.10223074	0.30156708	0.12932812	8.053164	-0.92261696	5.519565	Multitasking_Watch
15:35:55.327	7.762239	-0.82123625	6.2179317	-0.10223074	0.30156708	0.12932812	8.053164	-0.92261696	5.519565	Multitasking_Watch
15:35:55.348	7.762239	-0.82123625	6.2179317	-0.10223074	0.30156708	0.12932812	8.053164	-0.92261696	5.519565	Multitasking_Watch
15:35:55.368	7.980118	-0.85954463	5.4326096	0.2905556	0.090207696	0.08962187	7.8381195	-0.9816098	5.811248	Multitasking_Watch
15:35:55.388	7.980118	-0.85954463	5.4326096	0.2905556	0.090207696	0.08962187	7.8381195	-0.9816098	5.811248	Multitasking_Watch
15:35:55.409	7.980118	-0.85954463	5.4326096	0.2905556	0.090207696	0.08962187	7.8381195	-0.9816098	5.811248	Multitasking_Watch
15:35:55.429	7.980118	-0.85954463	5.4326096	0.2905556	0.090207696	0.08962187	7.8381195	-0.9816098	5.811248	Multitasking_Watch
15:35:55.450	7.980118	-0.85954463	5.4326096	0.2905556	0.090207696	0.08962187	7.8381195	-0.9816098	5.811248	Multitasking_Watch
15:35:55.471	7.980118	-0.85954463	5.4326096	0.2905556	0.090207696	0.08962187	7.8381195	-0.9816098	5.811248	Multitasking_Watch
15:35:55.492	7.980118	-0.85954463	5.4326096	0.2905556	0.090207696	0.08962187	7.8381195	-0.9816098	5.811248	Multitasking_Watch
15:35:55.512	7.980118	-0.85954463	5.4326096	0.2905556	0.090207696	0.08962187	7.8381195	-0.9816098	5.811248	Multitasking_Watch
15:35:55.533	7.980118	-0.85954463	5.4326096	0.2905556	0.090207696	0.08962187	7.8381195	-0.9816098	5.811248	Multitasking_Watch
15:35:55.553	7.3432407	-0.7637737	6.1054006	-0.017320473	0.19100046	-0.105855	7.698366	-0.99721044	5.9925747	Multitasking_Watch
15:35:55.574	7.3432407	-0.7637737	6.1054006	-0.017320473	0.19100046	-0.105855	7.698366	-0.99721044	5.9925747	Multitasking_Watch
15:35:55.595	7.3432407	-0.7637737	6.1054006	-0.017320473	0.19100046	-0.105855	7.698366	-0.99721044	5.9925747	Multitasking_Watch
15:35:55.615	7.3432407	-0.7637737	6.1054006	-0.017320473	0.19100046	-0.105855	7.698366	-0.99721044	5.9925747	Multitasking_Watch
15:35:55.636	7.3432407	-0.7637737	6.1054006	-0.017320473	0.19100046	-0.105855	7.698366	-0.99721044	5.9925747	Multitasking_Watch
15:35:55.656	7.3432407	-0.7637737	6.1054006	-0.017320473	0.19100046	-0.105855	7.698366	-0.99721044	5.9925747	Multitasking_Watch
15:35:55.677	7.3432407	-0.7637737	6.1054006	-0.017320473	0.19100046	-0.105855	7.698366	-0.99721044	5.9925747	Multitasking_Watch
15:35:55.697	7.3432407	-0.7637737	6.1054006	-0.017320473	0.19100046	-0.105855	7.698366	-0.99721044	5.9925747	Multitasking_Watch
15:35:55.718	7.3432407	-0.7637737	6.1054006	-0.017320473	0.19100046	-0.105855	7.698366	-0.99721044	5.9925747	Multitasking_Watch
15:35:55.738	7.458166	-0.87630457	5.786962	-0.103452474	0.02362338	0.025481021	7.6087494	-1.041924	6.098492	Multitasking_Watch
15:35:55.758	7.458166	-0.87630457	5.786962	-0.103452474	0.02362338	0.025481021	7.6087494	-1.041924	6.098492	Multitasking_Watch
15:35:55.779	7.458166	-0.87630457	5.786962	-0.103452474	0.02362338	0.025481021	7.6087494	-1.041924	6.098492	Multitasking_Watch
15:35:55.801	7.458166	-0.87630457	5.786962	-0.103452474	0.02362338	0.025481021	7.6087494	-1.041924	6.098492	Multitasking_Watch
15:35:55.823	7.458166	-0.87630457	5.786962	-0.103452474	0.02362338	0.025481021	7.6087494	-1.041924	6.098492	Multitasking_Watch
15:35:55.846	7.458166	-0.87630457	5.786962	-0.103452474	0.02362338	0.025481021	7.6087494	-1.041924	6.098492	Multitasking_Watch
15:35:55.867	7.458166	-0.87630457	5.786962	-0.103452474	0.02362338	0.025481021	7.6087494	-1.041924	6.098492	Multitasking_Watch
15:35:55.889	7.458166	-0.87630457	5.786962	-0.103452474	0.02362338	0.025481021	7.6087494	-1.041924	6.098492	Multitasking_Watch
15:35:55.910	7.309721	-0.6273	5.6672482	0.09630046	0.06455135	-0.13700914	7.5149655	-1.1290174	6.19846	Multitasking_Watch
15:35:55.933	7.309721	-0.6273	5.6672482	0.09630046	0.06455135	-0.13700914	7.5149655	-1.1290174	6.19846	Multitasking_Watch
15:35:55.955	7.309721	-0.6273	5.6672482	0.09630046	0.06455135	-0.13700914	7.5149655	-1.1290174	6.19846	Multitasking_Watch
15:35:55.977	7.309721	-0.6273	5.6672482	0.09630046	0.06455135	-0.13700914	7.5149655	-1.1290174	6.19846	Multitasking_Watch
15:35:56.000	7.309721	-0.6273	5.6672482	0.09630046	0.06455135	-0.13700914	7.5149655	-1.1290174	6.19846	Multitasking_Watch
15:35:56.023	7.309721	-0.6273	5.6672482	0.09630046	0.06455135	-0.13700914	7.5149655	-1.1290174	6.19846	Multitasking_Watch
15:35:56.045	7.309721	-0.6273	5.6672482	0.09630046	0.06455135	-0.13700914	7.5149655	-1.1290174	6.19846	Multitasking_Watch
15:35:56.066	7.309721	-0.6273	5.6672482	0.09630046	0.06455135	-0.13700914	7.5149655	-1.1290174	6.19846	Multitasking_Watch
15:35:56.088	6.996071	-1.1684061	6.438205	-0.026483452	0.051723182	0.08351322	7.4020395	-1.0509658	6.346298	Multitasking_Watch
15:35:56.110	6.996071	-1.1684061	6.438205	-0.026483452	0.051723182	0.08351322	7.4020395	-1.0509658	6.346298	Multitasking_Watch
15:35:56.132	6.996071	-1.1684061	6.438205	-0.026483452	0.051723182	0.08351322	7.4020395	-1.0509658	6.346298	Multitasking_Watch
15:35:56.153	6.996071	-1.1684061	6.438205	-0.026483452	0.051723182	0.08351322	7.4020395	-1.0509658	6.346298	Multitasking_Watch
15:35:56.175	6.996071	-1.1684061	6.438205	-0.026483452	0.051723182	0.08351322	7.4020395	-1.0509658	6.346298	Multitasking_Watch
15:35:56.197	6.996071	-1.1684061	6.438205	-0.026483452	0.051723182	0.08351322	7.4020395	-1.0509658	6.346298	Multitasking_Watch
15:35:56.219	6.996071	-1.1684061	6.438205	-0.026483452	0.051723182	0.08351322	7.4020395	-1.0509658	6.346298	Multitasking_Watch
15:35:56.241	6.996071	-1.1684061	6.438205	-0.026483452	0.051723182	0.08351322	7.4020395	-1.0509658	6.346298	Multitasking_Watch
15:35:56.264	6.996071	-1.1684061	6.438205	-0.026483452	0.051723182	0.08351322	7.4020395	-1.0509658	6.346298	Multitasking_Watch
15:35:56.290	7.1301503	-0.6703969	6.119766	0.07186585	-0.010585072	-0.08875078	7.339204	-0.94865596	6.434781	Multitasking_Watch
15:35:56.312	7.1301503	-0.6703969	6.119766	0.07186585	-0.010585072	-0.08875078	7.339204	-0.94865596	6.434781	Multitasking_Watch
15:35:56.334	7.1301503	-0.6703969	6.119766	0.07186585	-0.010585072	-0.08875078	7.339204	-0.94865596	6.434781	Multitasking_Watch
15:35:56.356	7.1301503	-0.6703969	6.119766	0.07186585	-0.010585072	-0.08875078	7.339204	-0.94865596	6.434781	Multitasking_Watch
15:35:56.378	7.1301503	-0.6703969	6.119766	0.07186585	-0.010585072	-0.08875078	7.339204	-0.94865596	6.434781	Multitasking_Watch
15:35:56.400	7.1301503	-0.6703969	6.119766	0.07186585	-0.010585072	-0.08875078	7.339204	-0.94865596	6.434781	Multitasking_Watch
15:35:56.422	7.1301503	-0.6703969	6.119766	0.07186585	-0.010585072	-0.08875078	7.339204	-0.94865596	6.434781	Multitasking_Watch
15:35:56.445	7.1301503	-0.6703969	6.119766	0.07186585	-0.010585072	-0.08875078	7.339204	-0.94865596	6.434781	Multitasking_Watch
15:35:56.468	7.1564875	-0.84996754	6.3831367	-0.011211821	0.025455976	0.010820257	7.3246646	-0.8165683	6.4693704	Multitasking_Watch
15:35:56.489	7.1564875	-0.84996754	6.3831367	-0.011211821	0.025455976	0.010820257	7.3246646	-0.8165683	6.4693704	Multitasking_Watch
15:35:56.510	7.1564875	-0.84996754	6.3831367	-0.011211821	0.025455976	0.010820257	7.3246646	-0.8165683	6.4693704	Multitasking_Watch
15:35:56.532	7.1564875	-0.84996754	6.3831367	-0.011211821	0.025455976	0.010820257	7.3246646	-0.8165683	6.4693704	Multitasking_Watch
15:35:56.555	7.1564875	-0.84996754	6.3831367	-0.011211821	0.025455976	0.010820257	7.3246646	-0.8165683	6.4693704	Multitasking_Watch
15:35:56.578	7.1564875	-0.84996754	6.3831367	-0.011211821	0.025455976	0.010820257	7.3246646	-0.8165683	6.4693704	Multitasking_Watch
15:35:56.599	7.1564875	-0.84996754	6.3831367	-0.011211821	0.025455976	0.010820257	7.3246646	-0.8165683	6.4693704	Multitasking_Watch
15:35:56.623	7.1564875	-0.84996754	6.3831367	-0.011211821	0.025455976	0.010820257	7.3246646	-0.8165683	6.4693704	Multitasking_Watch
15:35:56.646	7.2762012	-0.723071	6.2083545	-0.028926913	0.013238671	-0.061872706	7.3417597	-0.7979718	6.4522905	Multitasking_Watch
15:35:56.668	7.2762012	-0.723071	6.2083545	-0.028926913	0.013238671	-0.061872706	7.3417597	-0.7979718	6.4522905	Multitasking_Watch
15:35:56.690	7.2762012	-0.723071	6.2083545	-0.028926913	0.013238671	-0.061872706	7.3417597	-0.7979718	6.4522905	Multitasking_Watch
15:35:56.712	7.2762012	-0.723071	6.2083545	-0.028926913	0.013238671	-0.061872706	7.3417597	-0.7979718	6.4522905	Multitasking_Watch
15:35:56.734	7.2762012	-0.723071	6.2083545	-0.028926913	0.013238671	-0.061872706	7.3417597	-0.7979718	6.4522905	Multitasking_Watch
15:35:56.756	7.2762012	-0.723071	6.2083545	-0.028926913	0.013238671	-0.061872706	7.3417597	-0.7979718	6.4522905	Multitasking_Watch
15:35:56.778	7.2762012	-0.723071	6.2083545	-0.028926913	0.013238671	-0.061872706	7.3417597	-0.7979718	6.4522905	Multitasking_Watch
15:35:56.800	7.2762012	-0.723071	6.2083545	-0.028926913	0.013238671	-0.061872706	7.3417597	-0.7979718	6.4522905	Multitasking_Watch
15:35:56.823	7.223527	-0.6177229	6.402291	-0.04969633	0.1005924	0.015707178	7.324336	-0.7706158	6.4753814	Multitasking_Watch
15:35:56.846	7.223527	-0.6177229	6.402291	-0.04969633	0.1005924	0.015707178	7.324336	-0.7706158	6.4753814	Multitasking_Watch
15:35:56.869	7.223527	-0.6177229	6.402291	-0.04969633	0.1005924	0.015707178	7.324336	-0.7706158	6.4753814	Multitasking_Watch
15:35:56.891	7.223527	-0.6177229	6.402291	-0.04969633	0.1005924	0.015707178	7.324336	-0.7706158	6.4753814	Multitasking_Watch
15:35:56.913	7.223527	-0.6177229	6.402291	-0.04969633	0.1005924	0.015707178	7.324336	-0.7706158	6.4753814	Multitasking_Watch
15:35:56.935	7.223527	-0.6177229	6.402291	-0.04969633	0.1005924	0.015707178	7.324336	-0.7706158	6.4753814	Multitasking_Watch
15:35:56.956	7.223527	-0.6177229	6.402291	-0.04969633	0.1005924	0.015707178	7.324336	-0.7706158	6.4753814	Multitasking_Watch
15:35:56.979	7.223527	-0.6177229	6.402291	-0.04969633	0.1005924	0.015707178	7.324336	-0.7706158	6.4753814	Multitasking_Watch
15:35:57.002	7.0894475	-0.7541966	6.201172	-0.03320297	0.0071300194	-0.002007914	7.319955	-0.76846015	6.4805837	Multitasking_Watch
15:35:57.024	7.0894475	-0.7541966	6.201172	-0.03320297	0.0071300194	-0.002007914	7.319955	-0.76846015	6.4805837	Multitasking_Watch
15:35:57.045	7.0894475	-0.7541966	6.201172	-0.03320297	0.0071300194	-0.002007914	7.319955	-0.76846015	6.4805837	Multitasking_Watch
15:35:57.069	7.0894475	-0.7541966	6.201172	-0.03320297	0.0071300194	-0.002007914	7.319955	-0.76846015	6.4805837	Multitasking_Watch
15:35:57.092	7.0894475	-0.7541966	6.201172	-0.03320297	0.0071300194	-0.002007914	7.319955	-0.76846015	6.4805837	Multitasking_Watch
15:35:57.115	7.0894475	-0.7541966	6.201172	-0.03320297	0.0071300194	-0.002007914	7.319955	-0.76846015	6.4805837	Multitasking_Watch
15:35:57.138	7.0894475	-0.7541966	6.201172	-0.03320297	0.0071300194	-0.002007914	7.319955	-0.76846015	6.4805837	Multitasking_Watch
15:35:57.160	7.0894475	-0.7541966	6.201172	-0.03320297	0.0071300194	-0.002007914	7.319955	-0.76846015	6.4805837	Multitasking_Watch
15:35:57.183	7.0104365	-0.8475733	6.4334164	-0.018542204	-0.0038655554	0.011431121	7.3032827	-0.78644556	6.4972134	Multitasking_Watch
15:35:57.204	7.0104365	-0.8475733	6.4334164	-0.018542204	-0.0038655554	0.011431121	7.3032827	-0.78644556	6.4972134	Multitasking_Watch
15:35:57.226	7.0104365	-0.8475733	6.4334164	-0.018542204	-0.0038655554	0.011431121	7.3032827	-0.78644556	6.4972134	Multitasking_Watch
15:35:57.248	7.0104365	-0.8475733	6.4334164	-0.018542204	-0.0038655554	0.011431121	7.3032827	-0.78644556	6.4972134	Multitasking_Watch
15:35:57.270	7.0104365	-0.8475733	6.4334164	-0.018542204	-0.0038655554	0.011431121	7.3032827	-0.78644556	6.4972134	Multitasking_Watch
15:35:57.293	7.0104365	-0.8475733	6.4334164	-0.018542204	-0.0038655554	0.011431121	7.3032827	-0.78644556	6.4972134	Multitasking_Watch
15:35:57.316	7.0104365	-0.8475733	6.4334164	-0.018542204	-0.0038655554	0.011431121	7.3032827	-0.78644556	6.4972134	Multitasking_Watch
15:35:57.338	7.0104365	-0.8475733	6.4334164	-0.018542204	-0.0038655554	0.011431121	7.3032827	-0.78644556	6.4972134	Multitasking_Watch
15:35:57.361	7.106208	-0.7829279	6.5651016	-0.1260545	0.07799039	-0.036827233	7.279694	-0.7905185	6.523138	Multitasking_Watch
15:35:57.382	7.106208	-0.7829279	6.5651016	-0.1260545	0.07799039	-0.036827233	7.279694	-0.7905185	6.523138	Multitasking_Watch
15:35:57.404	7.106208	-0.7829279	6.5651016	-0.1260545	0.07799039	-0.036827233	7.279694	-0.7905185	6.523138	Multitasking_Watch
15:35:57.434	7.106208	-0.7829279	6.5651016	-0.1260545	0.07799039	-0.036827233	7.279694	-0.7905185	6.523138	Multitasking_Watch
15:35:57.456	7.106208	-0.7829279	6.5651016	-0.1260545	0.07799039	-0.036827233	7.279694	-0.7905185	6.523138	Multitasking_Watch
15:35:57.478	7.106208	-0.7829279	6.5651016	-0.1260545	0.07799039	-0.036827233	7.279694	-0.7905185	6.523138	Multitasking_Watch
15:35:57.500	7.106208	-0.7829279	6.5651016	-0.1260545	0.07799039	-0.036827233	7.279694	-0.7905185	6.523138	Multitasking_Watch
15:35:57.524	7.106208	-0.7829279	6.5651016	-0.1260545	0.07799039	-0.036827233	7.279694	-0.7905185	6.523138	Multitasking_Watch
15:35:57.547	7.206767	-0.75659084	6.167652	0.019331442	-0.011195938	-0.01789041	7.2955427	-0.7442092	6.5108685	Multitasking_Watch
15:35:57.569	7.206767	-0.75659084	6.167652	0.019331442	-0.011195938	-0.01789041	7.2955427	-0.7442092	6.5108685	Multitasking_Watch
15:35:57.593	7.206767	-0.75659084	6.167652	0.019331442	-0.011195938	-0.01789041	7.2955427	-0.7442092	6.5108685	Multitasking_Watch
15:35:57.615	7.206767	-0.75659084	6.167652	0.019331442	-0.011195938	-0.01789041	7.2955427	-0.7442092	6.5108685	Multitasking_Watch
15:35:57.639	7.206767	-0.75659084	6.167652	0.019331442	-0.011195938	-0.01789041	7.2955427	-0.7442092	6.5108685	Multitasking_Watch
15:35:57.661	7.206767	-0.75659084	6.167652	0.019331442	-0.011195938	-0.01789041	7.2955427	-0.7442092	6.5108685	Multitasking_Watch
15:35:57.682	7.206767	-0.75659084	6.167652	0.019331442	-0.011195938	-0.01789041	7.2955427	-0.7442092	6.5108685	Multitasking_Watch
15:35:57.704	7.206767	-0.75659084	6.167652	0.019331442	-0.011195938	-0.01789041	7.2955427	-0.7442092	6.5108685	Multitasking_Watch
15:35:57.725	7.1564875	-0.7996878	6.2514515	-0.053361524	0.011406075	-0.0356055	7.2932463	-0.7221765	6.5159283	Multitasking_Watch
15:35:57.747	7.1564875	-0.7996878	6.2514515	-0.053361524	0.011406075	-0.0356055	7.2932463	-0.7221765	6.5159283	Multitasking_Watch
15:35:57.770	7.1564875	-0.7996878	6.2514515	-0.053361524	0.011406075	-0.0356055	7.2932463	-0.7221765	6.5159283	Multitasking_Watch
15:35:57.793	7.1564875	-0.7996878	6.2514515	-0.053361524	0.011406075	-0.0356055	7.2932463	-0.7221765	6.5159283	Multitasking_Watch
15:35:57.814	7.1564875	-0.7996878	6.2514515	-0.053361524	0.011406075	-0.0356055	7.2932463	-0.7221765	6.5159283	Multitasking_Watch
15:35:57.837	7.1564875	-0.7996878	6.2514515	-0.053361524	0.011406075	-0.0356055	7.2932463	-0.7221765	6.5159283	Multitasking_Watch
15:35:57.860	7.1564875	-0.7996878	6.2514515	-0.053361524	0.011406075	-0.0356055	7.2932463	-0.7221765	6.5159283	Multitasking_Watch
15:35:57.883	7.1564875	-0.7996878	6.2514515	-0.053361524	0.011406075	-0.0356055	7.2932463	-0.7221765	6.5159283	Multitasking_Watch
15:35:57.905	7.1157846	-0.3040729	6.3807425	-0.012433551	-0.006309016	-0.03071858	7.305196	-0.65364075	6.5097723	Multitasking_Watch
15:35:57.928	7.1157846	-0.3040729	6.3807425	-0.012433551	-0.006309016	-0.03071858	7.305196	-0.65364075	6.5097723	Multitasking_Watch
15:35:57.950	7.1157846	-0.3040729	6.3807425	-0.012433551	-0.006309016	-0.03071858	7.305196	-0.65364075	6.5097723	Multitasking_Watch
15:35:57.972	7.1157846	-0.3040729	6.3807425	-0.012433551	-0.006309016	-0.03071858	7.305196	-0.65364075	6.5097723	Multitasking_Watch
15:35:57.994	7.1157846	-0.3040729	6.3807425	-0.012433551	-0.006309016	-0.03071858	7.305196	-0.65364075	6.5097723	Multitasking_Watch
15:35:58.015	7.1157846	-0.3040729	6.3807425	-0.012433551	-0.006309016	-0.03071858	7.305196	-0.65364075	6.5097723	Multitasking_Watch
15:35:58.037	7.1157846	-0.3040729	6.3807425	-0.012433551	-0.006309016	-0.03071858	7.305196	-0.65364075	6.5097723	Multitasking_Watch
15:35:58.059	7.1157846	-0.3040729	6.3807425	-0.012433551	-0.006309016	-0.03071858	7.305196	-0.65364075	6.5097723	Multitasking_Watch
15:35:58.082	7.118179	-0.6560313	6.229903	-0.03686816	-0.01730459	-0.007505701	7.3309965	-0.6564631	6.480419	Multitasking_Watch
15:35:58.103	7.118179	-0.6560313	6.229903	-0.03686816	-0.01730459	-0.007505701	7.3309965	-0.6564631	6.480419	Multitasking_Watch
15:35:58.125	7.118179	-0.6560313	6.229903	-0.03686816	-0.01730459	-0.007505701	7.3309965	-0.6564631	6.480419	Multitasking_Watch
15:35:58.147	7.118179	-0.6560313	6.229903	-0.03686816	-0.01730459	-0.007505701	7.3309965	-0.6564631	6.480419	Multitasking_Watch
15:35:58.170	7.118179	-0.6560313	6.229903	-0.03686816	-0.01730459	-0.007505701	7.3309965	-0.6564631	6.480419	Multitasking_Watch
15:35:58.193	7.118179	-0.6560313	6.229903	-0.03686816	-0.01730459	-0.007505701	7.3309965	-0.6564631	6.480419	Multitasking_Watch
15:35:58.216	7.118179	-0.6560313	6.229903	-0.03686816	-0.01730459	-0.007505701	7.3309965	-0.6564631	6.480419	Multitasking_Watch
15:35:58.238	7.118179	-0.6560313	6.229903	-0.03686816	-0.01730459	-0.007505701	7.3309965	-0.6564631	6.480419	Multitasking_Watch
15:35:58.259	7.1133904	-0.65363705	6.246663	-0.002048842	-0.008141612	-0.023999063	7.3339496	-0.6337071	6.4793406	Multitasking_Watch
15:35:58.281	7.1133904	-0.65363705	6.246663	-0.002048842	-0.008141612	-0.023999063	7.3339496	-0.6337071	6.4793406	Multitasking_Watch
15:35:58.303	7.1133904	-0.65363705	6.246663	-0.002048842	-0.008141612	-0.023999063	7.3339496	-0.6337071	6.4793406	Multitasking_Watch
15:35:58.325	7.1133904	-0.65363705	6.246663	-0.002048842	-0.008141612	-0.023999063	7.3339496	-0.6337071	6.4793406	Multitasking_Watch
15:35:58.348	7.1133904	-0.65363705	6.246663	-0.002048842	-0.008141612	-0.023999063	7.3339496	-0.6337071	6.4793406	Multitasking_Watch
15:35:58.370	7.1133904	-0.65363705	6.246663	-0.002048842	-0.008141612	-0.023999063	7.3339496	-0.6337071	6.4793406	Multitasking_Watch
15:35:58.393	7.1133904	-0.65363705	6.246663	-0.002048842	-0.008141612	-0.023999063	7.3339496	-0.6337071	6.4793406	Multitasking_Watch
15:35:58.416	7.1133904	-0.65363705	6.246663	-0.002048842	-0.008141612	-0.023999063	7.3339496	-0.6337071	6.4793406	Multitasking_Watch
15:35:58.440	7.039168	-0.6273	6.095824	-0.0503072	0.05416664	0.012041987	7.3268666	-0.6237889	6.488316	Multitasking_Watch
15:35:58.462	7.039168	-0.6273	6.095824	-0.0503072	0.05416664	0.012041987	7.3268666	-0.6237889	6.488316	Multitasking_Watch
15:35:58.484	7.039168	-0.6273	6.095824	-0.0503072	0.05416664	0.012041987	7.3268666	-0.6237889	6.488316	Multitasking_Watch
15:35:58.506	7.039168	-0.6273	6.095824	-0.0503072	0.05416664	0.012041987	7.3268666	-0.6237889	6.488316	Multitasking_Watch
15:35:58.528	7.039168	-0.6273	6.095824	-0.0503072	0.05416664	0.012041987	7.3268666	-0.6237889	6.488316	Multitasking_Watch
15:35:58.550	7.039168	-0.6273	6.095824	-0.0503072	0.05416664	0.012041987	7.3268666	-0.6237889	6.488316	Multitasking_Watch
15:35:58.573	7.039168	-0.6273	6.095824	-0.0503072	0.05416664	0.012041987	7.3268666	-0.6237889	6.488316	Multitasking_Watch
15:35:58.595	7.039168	-0.6273	6.095824	-0.0503072	0.05416664	0.012041987	7.3268666	-0.6237889	6.488316	Multitasking_Watch
15:35:58.618	7.0439563	-0.59378016	6.3113084	0.05903768	0.021790786	-0.11318538	7.2991157	-0.6612585	6.51582	Multitasking_Watch
15:35:58.641	7.0439563	-0.59378016	6.3113084	0.05903768	0.021790786	-0.11318538	7.2991157	-0.6612585	6.51582	Multitasking_Watch
15:35:58.664	7.0439563	-0.59378016	6.3113084	0.05903768	0.021790786	-0.11318538	7.2991157	-0.6612585	6.51582	Multitasking_Watch
15:35:58.686	7.0439563	-0.59378016	6.3113084	0.05903768	0.021790786	-0.11318538	7.2991157	-0.6612585	6.51582	Multitasking_Watch
15:35:58.709	7.0439563	-0.59378016	6.3113084	0.05903768	0.021790786	-0.11318538	7.2991157	-0.6612585	6.51582	Multitasking_Watch
15:35:58.732	7.0439563	-0.59378016	6.3113084	0.05903768	0.021790786	-0.11318538	7.2991157	-0.6612585	6.51582	Multitasking_Watch
15:35:58.755	7.0439563	-0.59378016	6.3113084	0.05903768	0.021790786	-0.11318538	7.2991157	-0.6612585	6.51582	Multitasking_Watch
15:35:58.776	7.0439563	-0.59378016	6.3113084	0.05903768	0.021790786	-0.11318538	7.2991157	-0.6612585	6.51582	Multitasking_Watch
15:35:58.799	6.737489	-0.7972935	6.2969427	-0.042365946	-0.0716716	-0.044768482	7.2383175	-0.649117	6.5845056	Multitasking_Watch
15:35:58.821	6.737489	-0.7972935	6.2969427	-0.042365946	-0.0716716	-0.044768482	7.2383175	-0.649117	6.5845056	Multitasking_Watch
15:35:58.842	6.737489	-0.7972935	6.2969427	-0.042365946	-0.0716716	-0.044768482	7.2383175	-0.649117	6.5845056	Multitasking_Watch
15:35:58.865	6.737489	-0.7972935	6.2969427	-0.042365946	-0.0716716	-0.044768482	7.2383175	-0.649117	6.5845056	Multitasking_Watch
15:35:58.888	6.737489	-0.7972935	6.2969427	-0.042365946	-0.0716716	-0.044768482	7.2383175	-0.649117	6.5845056	Multitasking_Watch
15:35:58.910	6.737489	-0.7972935	6.2969427	-0.042365946	-0.0716716	-0.044768482	7.2383175	-0.649117	6.5845056	Multitasking_Watch
15:35:58.935	6.737489	-0.7972935	6.2969427	-0.042365946	-0.0716716	-0.044768482	7.2383175	-0.649117	6.5845056	Multitasking_Watch
15:35:58.957	6.737489	-0.7972935	6.2969427	-0.042365946	-0.0716716	-0.044768482	7.2383175	-0.649117	6.5845056	Multitasking_Watch
15:35:58.980	6.962551	-0.045491222	6.639324	0.095689595	0.115253165	-0.018501276	7.2100997	-0.5179329	6.626951	Multitasking_Watch
15:35:59.002	6.962551	-0.045491222	6.639324	0.095689595	0.115253165	-0.018501276	7.2100997	-0.5179329	6.626951	Multitasking_Watch
15:35:59.023	6.962551	-0.045491222	6.639324	0.095689595	0.115253165	-0.018501276	7.2100997	-0.5179329	6.626951	Multitasking_Watch
15:35:59.044	6.962551	-0.045491222	6.639324	0.095689595	0.115253165	-0.018501276	7.2100997	-0.5179329	6.626951	Multitasking_Watch
15:35:59.066	6.962551	-0.045491222	6.639324	0.095689595	0.115253165	-0.018501276	7.2100997	-0.5179329	6.626951	Multitasking_Watch
15:35:59.087	6.962551	-0.045491222	6.639324	0.095689595	0.115253165	-0.018501276	7.2100997	-0.5179329	6.626951	Multitasking_Watch
15:35:59.109	6.962551	-0.045491222	6.639324	0.095689595	0.115253165	-0.018501276	7.2100997	-0.5179329	6.626951	Multitasking_Watch
15:35:59.132	6.962551	-0.045491222	6.639324	0.095689595	0.115253165	-0.018501276	7.2100997	-0.5179329	6.626951	Multitasking_Watch
15:35:59.155	7.103813	-0.6847626	6.533976	-0.11750238	-0.036852278	0.09023274	7.1520324	-0.6010864	6.682625	Multitasking_Watch
15:35:59.177	7.103813	-0.6847626	6.533976	-0.11750238	-0.036852278	0.09023274	7.1520324	-0.6010864	6.682625	Multitasking_Watch
15:35:59.200	7.103813	-0.6847626	6.533976	-0.11750238	-0.036852278	0.09023274	7.1520324	-0.6010864	6.682625	Multitasking_Watch
15:35:59.223	7.103813	-0.6847626	6.533976	-0.11750238	-0.036852278	0.09023274	7.1520324	-0.6010864	6.682625	Multitasking_Watch
15:35:59.246	7.103813	-0.6847626	6.533976	-0.11750238	-0.036852278	0.09023274	7.1520324	-0.6010864	6.682625	Multitasking_Watch
15:35:59.269	7.103813	-0.6847626	6.533976	-0.11750238	-0.036852278	0.09023274	7.1520324	-0.6010864	6.682625	Multitasking_Watch
15:35:59.291	7.103813	-0.6847626	6.533976	-0.11750238	-0.036852278	0.09023274	7.1520324	-0.6010864	6.682625	Multitasking_Watch
15:35:59.313	7.103813	-0.6847626	6.533976	-0.11750238	-0.036852278	0.09023274	7.1520324	-0.6010864	6.682625	Multitasking_Watch
15:35:59.334	6.771009	-0.2370332	6.6345353	0.048042107	0.014460403	-0.07592261	7.143385	-0.7125088	6.680923	Multitasking_Watch
15:35:59.355	6.771009	-0.2370332	6.6345353	0.048042107	0.014460403	-0.07592261	7.143385	-0.7125088	6.680923	Multitasking_Watch
15:35:59.377	6.771009	-0.2370332	6.6345353	0.048042107	0.014460403	-0.07592261	7.143385	-0.7125088	6.680923	Multitasking_Watch
15:35:59.399	6.771009	-0.2370332	6.6345353	0.048042107	0.014460403	-0.07592261	7.143385	-0.7125088	6.680923	Multitasking_Watch
15:35:59.421	6.771009	-0.2370332	6.6345353	0.048042107	0.014460403	-0.07592261	7.143385	-0.7125088	6.680923	Multitasking_Watch
15:35:59.443	6.771009	-0.2370332	6.6345353	0.048042107	0.014460403	-0.07592261	7.143385	-0.7125088	6.680923	Multitasking_Watch
15:35:59.465	6.771009	-0.2370332	6.6345353	0.048042107	0.014460403	-0.07592261	7.143385	-0.7125088	6.680923	Multitasking_Watch
15:35:59.487	6.771009	-0.2370332	6.6345353	0.048042107	0.014460403	-0.07592261	7.143385	-0.7125088	6.680923	Multitasking_Watch
15:35:59.510	6.9505796	-0.409421	6.5818615	-0.07290921	-0.022802377	0.02853535	7.17435	-0.65053284	6.6540055	Multitasking_Watch
15:35:59.533	6.9505796	-0.409421	6.5818615	-0.07290921	-0.022802377	0.02853535	7.17435	-0.65053284	6.6540055	Multitasking_Watch
15:35:59.557	6.9505796	-0.409421	6.5818615	-0.07290921	-0.022802377	0.02853535	7.17435	-0.65053284	6.6540055	Multitasking_Watch
15:35:59.579	6.9505796	-0.409421	6.5818615	-0.07290921	-0.022802377	0.02853535	7.17435	-0.65053284	6.6540055	Multitasking_Watch
15:35:59.600	6.9505796	-0.409421	6.5818615	-0.07290921	-0.022802377	0.02853535	7.17435	-0.65053284	6.6540055	Multitasking_Watch
15:35:59.622	6.9505796	-0.409421	6.5818615	-0.07290921	-0.022802377	0.02853535	7.17435	-0.65053284	6.6540055	Multitasking_Watch
15:35:59.644	6.9505796	-0.409421	6.5818615	-0.07290921	-0.022802377	0.02853535	7.17435	-0.65053284	6.6540055	Multitasking_Watch
15:35:59.667	6.9505796	-0.409421	6.5818615	-0.07290921	-0.022802377	0.02853535	7.17435	-0.65053284	6.6540055	Multitasking_Watch
15:35:59.689	6.9505796	-0.7709565	6.5603127	-0.038700756	-0.035019685	0.019983234	7.191948	-0.7231191	6.6274667	Multitasking_Watch
15:35:59.712	6.9505796	-0.7709565	6.5603127	-0.038700756	-0.035019685	0.019983234	7.191948	-0.7231191	6.6274667	Multitasking_Watch
15:35:59.734	6.9505796	-0.7709565	6.5603127	-0.038700756	-0.035019685	0.019983234	7.191948	-0.7231191	6.6274667	Multitasking_Watch
15:35:59.758	6.9505796	-0.7709565	6.5603127	-0.038700756	-0.035019685	0.019983234	7.191948	-0.7231191	6.6274667	Multitasking_Watch
15:35:59.779	6.9505796	-0.7709565	6.5603127	-0.038700756	-0.035019685	0.019983234	7.191948	-0.7231191	6.6274667	Multitasking_Watch
15:35:59.802	6.9505796	-0.7709565	6.5603127	-0.038700756	-0.035019685	0.019983234	7.191948	-0.7231191	6.6274667	Multitasking_Watch
15:35:59.824	6.9505796	-0.7709565	6.5603127	-0.038700756	-0.035019685	0.019983234	7.191948	-0.7231191	6.6274667	Multitasking_Watch
15:35:59.848	6.9505796	-0.7709565	6.5603127	-0.038700756	-0.035019685	0.019983234	7.191948	-0.7231191	6.6274667	Multitasking_Watch
15:35:59.871	6.976917	-0.7637737	6.4932733	0.08774835	-0.01608286	-0.11318538	7.1743784	-0.7412267	6.644489	Multitasking_Watch
15:35:59.892	6.976917	-0.7637737	6.4932733	0.08774835	-0.01608286	-0.11318538	7.1743784	-0.7412267	6.644489	Multitasking_Watch
15:35:59.914	6.976917	-0.7637737	6.4932733	0.08774835	-0.01608286	-0.11318538	7.1743784	-0.7412267	6.644489	Multitasking_Watch
15:35:59.937	6.976917	-0.7637737	6.4932733	0.08774835	-0.01608286	-0.11318538	7.1743784	-0.7412267	6.644489	Multitasking_Watch
15:35:59.959	6.976917	-0.7637737	6.4932733	0.08774835	-0.01608286	-0.11318538	7.1743784	-0.7412267	6.644489	Multitasking_Watch
15:35:59.981	6.976917	-0.7637737	6.4932733	0.08774835	-0.01608286	-0.11318538	7.1743784	-0.7412267	6.644489	Multitasking_Watch
15:36:00.003	6.976917	-0.7637737	6.4932733	0.08774835	-0.01608286	-0.11318538	7.1743784	-0.7412267	6.644489	Multitasking_Watch
15:36:00.025	6.976917	-0.7637737	6.4932733	0.08774835	-0.01608286	-0.11318538	7.1743784	-0.7412267	6.644489	Multitasking_Watch
15:36:00.046	7.0607166	-0.27055305	6.5746784	-0.093067765	-0.06983901	-0.09852462	7.1620426	-0.59470165	6.672467	Multitasking_Watch
15:36:00.067	7.0607166	-0.27055305	6.5746784	-0.093067765	-0.06983901	-0.09852462	7.1620426	-0.59470165	6.672467	Multitasking_Watch
15:36:00.089	7.0607166	-0.27055305	6.5746784	-0.093067765	-0.06983901	-0.09852462	7.1620426	-0.59470165	6.672467	Multitasking_Watch
15:36:00.110	7.0607166	-0.27055305	6.5746784	-0.093067765	-0.06983901	-0.09852462	7.1620426	-0.59470165	6.672467	Multitasking_Watch
15:36:00.131	7.0607166	-0.27055305	6.5746784	-0.093067765	-0.06983901	-0.09852462	7.1620426	-0.59470165	6.672467	Multitasking_Watch
15:36:00.153	7.0607166	-0.27055305	6.5746784	-0.093067765	-0.06983901	-0.09852462	7.1620426	-0.59470165	6.672467	Multitasking_Watch
15:36:00.174	7.0607166	-0.27055305	6.5746784	-0.093067765	-0.06983901	-0.09852462	7.1620426	-0.59470165	6.672467	Multitasking_Watch
15:36:00.198	7.0607166	-0.27055305	6.5746784	-0.093067765	-0.06983901	-0.09852462	7.1620426	-0.59470165	6.672467	Multitasking_Watch
15:36:00.219	7.0607166	-0.27055305	6.5746784	-0.093067765	-0.06983901	-0.09852462	7.1620426	-0.59470165	6.672467	Multitasking_Watch
15:36:00.242	7.084659	-0.5027977	6.3759537	0.037046537	0.06210789	0.06152207	7.217486	-0.55546284	6.6158566	Multitasking_Watch
15:36:00.263	7.084659	-0.5027977	6.3759537	0.037046537	0.06210789	0.06152207	7.217486	-0.55546284	6.6158566	Multitasking_Watch
15:36:00.286	7.084659	-0.5027977	6.3759537	0.037046537	0.06210789	0.06152207	7.217486	-0.55546284	6.6158566	Multitasking_Watch
15:36:00.309	7.084659	-0.5027977	6.3759537	0.037046537	0.06210789	0.06152207	7.217486	-0.55546284	6.6158566	Multitasking_Watch
15:36:00.332	7.084659	-0.5027977	6.3759537	0.037046537	0.06210789	0.06152207	7.217486	-0.55546284	6.6158566	Multitasking_Watch
15:36:00.354	7.084659	-0.5027977	6.3759537	0.037046537	0.06210789	0.06152207	7.217486	-0.55546284	6.6158566	Multitasking_Watch
15:36:00.376	7.084659	-0.5027977	6.3759537	0.037046537	0.06210789	0.06152207	7.217486	-0.55546284	6.6158566	Multitasking_Watch
15:36:00.397	7.084659	-0.5027977	6.3759537	0.037046537	0.06210789	0.06152207	7.217486	-0.55546284	6.6158566	Multitasking_Watch
15:36:00.421	6.9050884	-1.2809371	6.8787518	-0.11628064	0.35410148	0.15193012	7.0204644	-0.77801514	6.8028007	Multitasking_Watch
15:36:00.443	6.9050884	-1.2809371	6.8787518	-0.11628064	0.35410148	0.15193012	7.0204644	-0.77801514	6.8028007	Multitasking_Watch
15:36:00.466	6.9050884	-1.2809371	6.8787518	-0.11628064	0.35410148	0.15193012	7.0204644	-0.77801514	6.8028007	Multitasking_Watch
15:36:00.488	6.9050884	-1.2809371	6.8787518	-0.11628064	0.35410148	0.15193012	7.0204644	-0.77801514	6.8028007	Multitasking_Watch
15:36:00.511	6.9050884	-1.2809371	6.8787518	-0.11628064	0.35410148	0.15193012	7.0204644	-0.77801514	6.8028007	Multitasking_Watch
15:36:00.533	6.9050884	-1.2809371	6.8787518	-0.11628064	0.35410148	0.15193012	7.0204644	-0.77801514	6.8028007	Multitasking_Watch
15:36:00.556	6.9050884	-1.2809371	6.8787518	-0.11628064	0.35410148	0.15193012	7.0204644	-0.77801514	6.8028007	Multitasking_Watch
15:36:00.579	6.9050884	-1.2809371	6.8787518	-0.11628064	0.35410148	0.15193012	7.0204644	-0.77801514	6.8028007	Multitasking_Watch
15:36:00.604	6.3304625	-0.5865973	7.273807	0.009557597	0.071881734	0.010820257	6.750588	-0.75360847	7.0733223	Multitasking_Watch
15:36:00.626	6.3304625	-0.5865973	7.273807	0.009557597	0.071881734	0.010820257	6.750588	-0.75360847	7.0733223	Multitasking_Watch
15:36:00.648	6.3304625	-0.5865973	7.273807	0.009557597	0.071881734	0.010820257	6.750588	-0.75360847	7.0733223	Multitasking_Watch
15:36:00.670	6.3304625	-0.5865973	7.273807	0.009557597	0.071881734	0.010820257	6.750588	-0.75360847	7.0733223	Multitasking_Watch
15:36:00.692	6.3304625	-0.5865973	7.273807	0.009557597	0.071881734	0.010820257	6.750588	-0.75360847	7.0733223	Multitasking_Watch
15:36:00.713	6.3304625	-0.5865973	7.273807	0.009557597	0.071881734	0.010820257	6.750588	-0.75360847	7.0733223	Multitasking_Watch
15:36:00.734	6.3304625	-0.5865973	7.273807	0.009557597	0.071881734	0.010820257	6.750588	-0.75360847	7.0733223	Multitasking_Watch
15:36:00.757	6.3304625	-0.5865973	7.273807	0.009557597	0.071881734	0.010820257	6.750588	-0.75360847	7.0733223	Multitasking_Watch
15:36:00.781	6.308914	-1.4844503	8.403905	-0.3453551	0.2533087	0.13910195	6.5469704	-0.8503971	7.2515	Multitasking_Watch
15:36:00.803	6.308914	-1.4844503	8.403905	-0.3453551	0.2533087	0.13910195	6.5469704	-0.8503971	7.2515	Multitasking_Watch
15:36:00.826	6.308914	-1.4844503	8.403905	-0.3453551	0.2533087	0.13910195	6.5469704	-0.8503971	7.2515	Multitasking_Watch
15:36:00.851	6.308914	-1.4844503	8.403905	-0.3453551	0.2533087	0.13910195	6.5469704	-0.8503971	7.2515	Multitasking_Watch
15:36:00.874	6.308914	-1.4844503	8.403905	-0.3453551	0.2533087	0.13910195	6.5469704	-0.8503971	7.2515	Multitasking_Watch
15:36:00.895	6.308914	-1.4844503	8.403905	-0.3453551	0.2533087	0.13910195	6.5469704	-0.8503971	7.2515	Multitasking_Watch
15:36:00.917	6.308914	-1.4844503	8.403905	-0.3453551	0.2533087	0.13910195	6.5469704	-0.8503971	7.2515	Multitasking_Watch
15:36:00.939	6.308914	-1.4844503	8.403905	-0.3453551	0.2533087	0.13910195	6.5469704	-0.8503971	7.2515	Multitasking_Watch
15:36:00.960	6.7566433	-0.6081458	6.9673395	0.076752774	-0.009363342	-0.027664255	6.616092	-0.8301481	7.1908627	Multitasking_Watch
15:36:00.983	6.7566433	-0.6081458	6.9673395	0.076752774	-0.009363342	-0.027664255	6.616092	-0.8301481	7.1908627	Multitasking_Watch
15:36:01.005	6.7566433	-0.6081458	6.9673395	0.076752774	-0.009363342	-0.027664255	6.616092	-0.8301481	7.1908627	Multitasking_Watch
15:36:01.027	6.7566433	-0.6081458	6.9673395	0.076752774	-0.009363342	-0.027664255	6.616092	-0.8301481	7.1908627	Multitasking_Watch
15:36:01.048	6.7566433	-0.6081458	6.9673395	0.076752774	-0.009363342	-0.027664255	6.616092	-0.8301481	7.1908627	Multitasking_Watch
15:36:01.070	6.7566433	-0.6081458	6.9673395	0.076752774	-0.009363342	-0.027664255	6.616092	-0.8301481	7.1908627	Multitasking_Watch
15:36:01.091	6.7566433	-0.6081458	6.9673395	0.076752774	-0.009363342	-0.027664255	6.616092	-0.8301481	7.1908627	Multitasking_Watch
15:36:01.114	6.7566433	-0.6081458	6.9673395	0.076752774	-0.009363342	-0.027664255	6.616092	-0.8301481	7.1908627	Multitasking_Watch
15:36:01.137	6.366377	-1.1348863	6.919454	-0.0032705725	0.0022430972	0.06701986	6.6359863	-0.8483301	7.1703796	Multitasking_Watch
15:36:01.160	6.366377	-1.1348863	6.919454	-0.0032705725	0.0022430972	0.06701986	6.6359863	-0.8483301	7.1703796	Multitasking_Watch
15:36:01.181	6.366377	-1.1348863	6.919454	-0.0032705725	0.0022430972	0.06701986	6.6359863	-0.8483301	7.1703796	Multitasking_Watch
15:36:01.204	6.366377	-1.1348863	6.919454	-0.0032705725	0.0022430972	0.06701986	6.6359863	-0.8483301	7.1703796	Multitasking_Watch
15:36:01.225	6.366377	-1.1348863	6.919454	-0.0032705725	0.0022430972	0.06701986	6.6359863	-0.8483301	7.1703796	Multitasking_Watch
15:36:01.247	6.366377	-1.1348863	6.919454	-0.0032705725	0.0022430972	0.06701986	6.6359863	-0.8483301	7.1703796	Multitasking_Watch
15:36:01.270	6.366377	-1.1348863	6.919454	-0.0032705725	0.0022430972	0.06701986	6.6359863	-0.8483301	7.1703796	Multitasking_Watch
15:36:01.292	6.366377	-1.1348863	6.919454	-0.0032705725	0.0022430972	0.06701986	6.6359863	-0.8483301	7.1703796	Multitasking_Watch
15:36:01.316	6.589044	-0.60335726	7.273807	0.06331374	-0.18162733	-0.023999063	6.626965	-0.9174388	7.1702113	Multitasking_Watch
15:36:01.338	6.589044	-0.60335726	7.273807	0.06331374	-0.18162733	-0.023999063	6.626965	-0.9174388	7.1702113	Multitasking_Watch
15:36:01.361	6.589044	-0.60335726	7.273807	0.06331374	-0.18162733	-0.023999063	6.626965	-0.9174388	7.1702113	Multitasking_Watch
15:36:01.384	6.589044	-0.60335726	7.273807	0.06331374	-0.18162733	-0.023999063	6.626965	-0.9174388	7.1702113	Multitasking_Watch
15:36:01.406	6.589044	-0.60335726	7.273807	0.06331374	-0.18162733	-0.023999063	6.626965	-0.9174388	7.1702113	Multitasking_Watch
15:36:01.428	6.589044	-0.60335726	7.273807	0.06331374	-0.18162733	-0.023999063	6.626965	-0.9174388	7.1702113	Multitasking_Watch
15:36:01.450	6.589044	-0.60335726	7.273807	0.06331374	-0.18162733	-0.023999063	6.626965	-0.9174388	7.1702113	Multitasking_Watch
15:36:01.471	6.589044	-0.60335726	7.273807	0.06331374	-0.18162733	-0.023999063	6.626965	-0.9174388	7.1702113	Multitasking_Watch
15:36:01.494	6.6417184	-0.50758624	6.924243	0.030937882	-0.007530747	0.04930477	6.7166715	-0.74780095	7.106155	Multitasking_Watch
15:36:01.517	6.6417184	-0.50758624	6.924243	0.030937882	-0.007530747	0.04930477	6.7166715	-0.74780095	7.106155	Multitasking_Watch
15:36:01.539	6.6417184	-0.50758624	6.924243	0.030937882	-0.007530747	0.04930477	6.7166715	-0.74780095	7.106155	Multitasking_Watch
15:36:01.561	6.6417184	-0.50758624	6.924243	0.030937882	-0.007530747	0.04930477	6.7166715	-0.74780095	7.106155	Multitasking_Watch
15:36:01.583	6.6417184	-0.50758624	6.924243	0.030937882	-0.007530747	0.04930477	6.7166715	-0.74780095	7.106155	Multitasking_Watch
15:36:01.606	6.6417184	-0.50758624	6.924243	0.030937882	-0.007530747	0.04930477	6.7166715	-0.74780095	7.106155	Multitasking_Watch
15:36:01.629	6.6417184	-0.50758624	6.924243	0.030937882	-0.007530747	0.04930477	6.7166715	-0.74780095	7.106155	Multitasking_Watch
15:36:01.652	6.6417184	-0.50758624	6.924243	0.030937882	-0.007530747	0.04930477	6.7166715	-0.74780095	7.106155	Multitasking_Watch
15:36:01.675	6.6848154	-0.75659084	7.108602	0.0358248	0.035840686	0.013874582	6.7376175	-0.74922365	7.086148	Multitasking_Watch
15:36:01.697	6.6848154	-0.75659084	7.108602	0.0358248	0.035840686	0.013874582	6.7376175	-0.74922365	7.086148	Multitasking_Watch
15:36:01.719	6.6848154	-0.75659084	7.108602	0.0358248	0.035840686	0.013874582	6.7376175	-0.74922365	7.086148	Multitasking_Watch
15:36:01.741	6.6848154	-0.75659084	7.108602	0.0358248	0.035840686	0.013874582	6.7376175	-0.74922365	7.086148	Multitasking_Watch
15:36:01.763	6.6848154	-0.75659084	7.108602	0.0358248	0.035840686	0.013874582	6.7376175	-0.74922365	7.086148	Multitasking_Watch
15:36:01.785	6.6848154	-0.75659084	7.108602	0.0358248	0.035840686	0.013874582	6.7376175	-0.74922365	7.086148	Multitasking_Watch
15:36:01.806	6.6848154	-0.75659084	7.108602	0.0358248	0.035840686	0.013874582	6.7376175	-0.74922365	7.086148	Multitasking_Watch
15:36:01.829	6.6848154	-0.75659084	7.108602	0.0358248	0.035840686	0.013874582	6.7376175	-0.74922365	7.086148	Multitasking_Watch
15:36:01.852	6.474119	-0.82123625	7.1660647	-0.0203748	0.031564627	0.023037562	6.73266	-0.78623897	7.086848	Multitasking_Watch
15:36:01.875	6.474119	-0.82123625	7.1660647	-0.0203748	0.031564627	0.023037562	6.73266	-0.78623897	7.086848	Multitasking_Watch
15:36:01.896	6.474119	-0.82123625	7.1660647	-0.0203748	0.031564627	0.023037562	6.73266	-0.78623897	7.086848	Multitasking_Watch
15:36:01.919	6.474119	-0.82123625	7.1660647	-0.0203748	0.031564627	0.023037562	6.73266	-0.78623897	7.086848	Multitasking_Watch
15:36:01.942	6.474119	-0.82123625	7.1660647	-0.0203748	0.031564627	0.023037562	6.73266	-0.78623897	7.086848	Multitasking_Watch
15:36:01.964	6.474119	-0.82123625	7.1660647	-0.0203748	0.031564627	0.023037562	6.73266	-0.78623897	7.086848	Multitasking_Watch
15:36:01.987	6.474119	-0.82123625	7.1660647	-0.0203748	0.031564627	0.023037562	6.73266	-0.78623897	7.086848	Multitasking_Watch
15:36:02.009	6.474119	-0.82123625	7.1660647	-0.0203748	0.031564627	0.023037562	6.73266	-0.78623897	7.086848	Multitasking_Watch
15:36:02.032	6.466936	-0.8140534	6.8260775	-0.0503072	-0.016693726	-0.006283971	6.7725277	-0.84712815	7.0417037	Multitasking_Watch
15:36:02.054	6.466936	-0.8140534	6.8260775	-0.0503072	-0.016693726	-0.006283971	6.7725277	-0.84712815	7.0417037	Multitasking_Watch
15:36:02.077	6.466936	-0.8140534	6.8260775	-0.0503072	-0.016693726	-0.006283971	6.7725277	-0.84712815	7.0417037	Multitasking_Watch
15:36:02.099	6.466936	-0.8140534	6.8260775	-0.0503072	-0.016693726	-0.006283971	6.7725277	-0.84712815	7.0417037	Multitasking_Watch
15:36:02.122	6.466936	-0.8140534	6.8260775	-0.0503072	-0.016693726	-0.006283971	6.7725277	-0.84712815	7.0417037	Multitasking_Watch
15:36:02.144	6.466936	-0.8140534	6.8260775	-0.0503072	-0.016693726	-0.006283971	6.7725277	-0.84712815	7.0417037	Multitasking_Watch
15:36:02.167	6.466936	-0.8140534	6.8260775	-0.0503072	-0.016693726	-0.006283971	6.7725277	-0.84712815	7.0417037	Multitasking_Watch
15:36:02.190	6.466936	-0.8140534	6.8260775	-0.0503072	-0.016693726	-0.006283971	6.7725277	-0.84712815	7.0417037	Multitasking_Watch
15:36:02.213	6.1748347	-0.505192	7.118179	-0.22806898	0.4475639	-0.18710008	6.6722913	-0.7658128	7.14593	Multitasking_Watch
15:36:02.235	6.1748347	-0.505192	7.118179	-0.22806898	0.4475639	-0.18710008	6.6722913	-0.7658128	7.14593	Multitasking_Watch
15:36:02.257	6.1748347	-0.505192	7.118179	-0.22806898	0.4475639	-0.18710008	6.6722913	-0.7658128	7.14593	Multitasking_Watch
15:36:02.280	6.1748347	-0.505192	7.118179	-0.22806898	0.4475639	-0.18710008	6.6722913	-0.7658128	7.14593	Multitasking_Watch
15:36:02.301	6.1748347	-0.505192	7.118179	-0.22806898	0.4475639	-0.18710008	6.6722913	-0.7658128	7.14593	Multitasking_Watch
15:36:02.324	6.1748347	-0.505192	7.118179	-0.22806898	0.4475639	-0.18710008	6.6722913	-0.7658128	7.14593	Multitasking_Watch
15:36:02.347	6.1748347	-0.505192	7.118179	-0.22806898	0.4475639	-0.18710008	6.6722913	-0.7658128	7.14593	Multitasking_Watch
15:36:02.370	6.1748347	-0.505192	7.118179	-0.22806898	0.4475639	-0.18710008	6.6722913	-0.7658128	7.14593	Multitasking_Watch
15:36:02.393	6.1461034	-0.69912827	7.3169036	-0.017931338	0.12258355	0.005933334	6.469342	-0.7931245	7.327269	Multitasking_Watch
15:36:02.415	6.1461034	-0.69912827	7.3169036	-0.017931338	0.12258355	0.005933334	6.469342	-0.7931245	7.327269	Multitasking_Watch
15:36:02.439	6.1461034	-0.69912827	7.3169036	-0.017931338	0.12258355	0.005933334	6.469342	-0.7931245	7.327269	Multitasking_Watch
15:36:02.461	6.1461034	-0.69912827	7.3169036	-0.017931338	0.12258355	0.005933334	6.469342	-0.7931245	7.327269	Multitasking_Watch
15:36:02.484	6.1461034	-0.69912827	7.3169036	-0.017931338	0.12258355	0.005933334	6.469342	-0.7931245	7.327269	Multitasking_Watch
15:36:02.507	6.1461034	-0.69912827	7.3169036	-0.017931338	0.12258355	0.005933334	6.469342	-0.7931245	7.327269	Multitasking_Watch
15:36:02.528	6.1461034	-0.69912827	7.3169036	-0.017931338	0.12258355	0.005933334	6.469342	-0.7931245	7.327269	Multitasking_Watch
15:36:02.551	6.1461034	-0.69912827	7.3169036	-0.017931338	0.12258355	0.005933334	6.469342	-0.7931245	7.327269	Multitasking_Watch
15:36:02.574	6.241874	-0.27055305	6.943397	-0.11444804	0.44328782	0.023648426	6.368442	-0.7045853	7.424068	Multitasking_Watch
15:36:02.596	6.241874	-0.27055305	6.943397	-0.11444804	0.44328782	0.023648426	6.368442	-0.7045853	7.424068	Multitasking_Watch
15:36:02.618	6.241874	-0.27055305	6.943397	-0.11444804	0.44328782	0.023648426	6.368442	-0.7045853	7.424068	Multitasking_Watch
15:36:02.641	6.241874	-0.27055305	6.943397	-0.11444804	0.44328782	0.023648426	6.368442	-0.7045853	7.424068	Multitasking_Watch
15:36:02.664	6.241874	-0.27055305	6.943397	-0.11444804	0.44328782	0.023648426	6.368442	-0.7045853	7.424068	Multitasking_Watch
15:36:02.687	6.241874	-0.27055305	6.943397	-0.11444804	0.44328782	0.023648426	6.368442	-0.7045853	7.424068	Multitasking_Watch
15:36:02.708	6.241874	-0.27055305	6.943397	-0.11444804	0.44328782	0.023648426	6.368442	-0.7045853	7.424068	Multitasking_Watch
15:36:02.731	6.241874	-0.27055305	6.943397	-0.11444804	0.44328782	0.023648426	6.368442	-0.7045853	7.424068	Multitasking_Watch
15:36:02.754	4.314483	-1.0391153	9.074302	-0.28671205	1.2032043	-0.03071858	5.0924816	-0.86177355	8.336325	Multitasking_Watch
15:36:02.777	4.314483	-1.0391153	9.074302	-0.28671205	1.2032043	-0.03071858	5.0924816	-0.86177355	8.336325	Multitasking_Watch
15:36:02.798	4.314483	-1.0391153	9.074302	-0.28671205	1.2032043	-0.03071858	5.0924816	-0.86177355	8.336325	Multitasking_Watch
15:36:02.820	4.314483	-1.0391153	9.074302	-0.28671205	1.2032043	-0.03071858	5.0924816	-0.86177355	8.336325	Multitasking_Watch
15:36:02.842	4.314483	-1.0391153	9.074302	-0.28671205	1.2032043	-0.03071858	5.0924816	-0.86177355	8.336325	Multitasking_Watch
15:36:02.864	4.314483	-1.0391153	9.074302	-0.28671205	1.2032043	-0.03071858	5.0924816	-0.86177355	8.336325	Multitasking_Watch
15:36:02.886	4.314483	-1.0391153	9.074302	-0.28671205	1.2032043	-0.03071858	5.0924816	-0.86177355	8.336325	Multitasking_Watch
15:36:02.908	4.314483	-1.0391153	9.074302	-0.28671205	1.2032043	-0.03071858	5.0924816	-0.86177355	8.336325	Multitasking_Watch
15:36:02.929	2.4804688	-1.1253091	9.3831625	0.0071141366	0.45794857	-0.15900028	3.4467247	-1.0959901	9.115331	Multitasking_Watch
15:36:02.951	2.4804688	-1.1253091	9.3831625	0.0071141366	0.45794857	-0.15900028	3.4467247	-1.0959901	9.115331	Multitasking_Watch
15:36:02.974	2.4804688	-1.1253091	9.3831625	0.0071141366	0.45794857	-0.15900028	3.4467247	-1.0959901	9.115331	Multitasking_Watch
15:36:03.001	2.4804688	-1.1253091	9.3831625	0.0071141366	0.45794857	-0.15900028	3.4467247	-1.0959901	9.115331	Multitasking_Watch
15:36:03.026	2.4804688	-1.1253091	9.3831625	0.0071141366	0.45794857	-0.15900028	3.4467247	-1.0959901	9.115331	Multitasking_Watch
15:36:03.048	2.4804688	-1.1253091	9.3831625	0.0071141366	0.45794857	-0.15900028	3.4467247	-1.0959901	9.115331	Multitasking_Watch
15:36:03.070	2.4804688	-1.1253091	9.3831625	0.0071141366	0.45794857	-0.15900028	3.4467247	-1.0959901	9.115331	Multitasking_Watch
15:36:03.092	2.4804688	-1.1253091	9.3831625	0.0071141366	0.45794857	-0.15900028	3.4467247	-1.0959901	9.115331	Multitasking_Watch
15:36:03.115	2.1931558	-1.3383996	9.390346	-0.44126096	-0.16574484	-0.4485504	3.4304895	-1.1530129	9.114421	Multitasking_Watch
15:36:03.137	2.1931558	-1.3383996	9.390346	-0.44126096	-0.16574484	-0.4485504	3.4304895	-1.1530129	9.114421	Multitasking_Watch
15:36:03.160	2.1931558	-1.3383996	9.390346	-0.44126096	-0.16574484	-0.4485504	3.4304895	-1.1530129	9.114421	Multitasking_Watch
15:36:03.183	2.1931558	-1.3383996	9.390346	-0.44126096	-0.16574484	-0.4485504	3.4304895	-1.1530129	9.114421	Multitasking_Watch
15:36:03.205	2.1931558	-1.3383996	9.390346	-0.44126096	-0.16574484	-0.4485504	3.4304895	-1.1530129	9.114421	Multitasking_Watch
15:36:03.229	2.1931558	-1.3383996	9.390346	-0.44126096	-0.16574484	-0.4485504	3.4304895	-1.1530129	9.114421	Multitasking_Watch
15:36:03.251	2.1931558	-1.3383996	9.390346	-0.44126096	-0.16574484	-0.4485504	3.4304895	-1.1530129	9.114421	Multitasking_Watch
15:36:03.274	2.1931558	-1.3383996	9.390346	-0.44126096	-0.16574484	-0.4485504	3.4304895	-1.1530129	9.114421	Multitasking_Watch
15:36:03.297	4.206741	-1.0415095	8.427847	0.67234635	-0.95131755	0.57648146	4.4616957	-0.8623888	8.690219	Multitasking_Watch
15:36:03.319	4.206741	-1.0415095	8.427847	0.67234635	-0.95131755	0.57648146	4.4616957	-0.8623888	8.690219	Multitasking_Watch
15:36:03.342	4.206741	-1.0415095	8.427847	0.67234635	-0.95131755	0.57648146	4.4616957	-0.8623888	8.690219	Multitasking_Watch
15:36:03.363	4.206741	-1.0415095	8.427847	0.67234635	-0.95131755	0.57648146	4.4616957	-0.8623888	8.690219	Multitasking_Watch
15:36:03.384	4.206741	-1.0415095	8.427847	0.67234635	-0.95131755	0.57648146	4.4616957	-0.8623888	8.690219	Multitasking_Watch
15:36:03.406	4.206741	-1.0415095	8.427847	0.67234635	-0.95131755	0.57648146	4.4616957	-0.8623888	8.690219	Multitasking_Watch
15:36:03.428	4.206741	-1.0415095	8.427847	0.67234635	-0.95131755	0.57648146	4.4616957	-0.8623888	8.690219	Multitasking_Watch
15:36:03.451	4.206741	-1.0415095	8.427847	0.67234635	-0.95131755	0.57648146	4.4616957	-0.8623888	8.690219	Multitasking_Watch
15:36:03.473	5.487678	0.33519846	7.472532	0.5263496	-1.6367084	0.40971527	5.7902546	-0.5909328	7.8926597	Multitasking_Watch
15:36:03.496	5.487678	0.33519846	7.472532	0.5263496	-1.6367084	0.40971527	5.7902546	-0.5909328	7.8926597	Multitasking_Watch
15:36:03.518	5.487678	0.33519846	7.472532	0.5263496	-1.6367084	0.40971527	5.7902546	-0.5909328	7.8926597	Multitasking_Watch
15:36:03.541	5.487678	0.33519846	7.472532	0.5263496	-1.6367084	0.40971527	5.7902546	-0.5909328	7.8926597	Multitasking_Watch
15:36:03.568	5.487678	0.33519846	7.472532	0.5263496	-1.6367084	0.40971527	5.7902546	-0.5909328	7.8926597	Multitasking_Watch
15:36:03.590	5.487678	0.33519846	7.472532	0.5263496	-1.6367084	0.40971527	5.7902546	-0.5909328	7.8926597	Multitasking_Watch
15:36:03.612	5.487678	0.33519846	7.472532	0.5263496	-1.6367084	0.40971527	5.7902546	-0.5909328	7.8926597	Multitasking_Watch
15:36:03.633	5.487678	0.33519846	7.472532	0.5263496	-1.6367084	0.40971527	5.7902546	-0.5909328	7.8926597	Multitasking_Watch
15:36:03.656	7.125362	-0.80687064	6.7039695	-0.17553458	-0.48217303	0.02853535	6.845558	-0.8068198	6.9755006	Multitasking_Watch
15:36:03.678	7.125362	-0.80687064	6.7039695	-0.17553458	-0.48217303	0.02853535	6.845558	-0.8068198	6.9755006	Multitasking_Watch
15:36:03.700	7.125362	-0.80687064	6.7039695	-0.17553458	-0.48217303	0.02853535	6.845558	-0.8068198	6.9755006	Multitasking_Watch
15:36:03.721	7.125362	-0.80687064	6.7039695	-0.17553458	-0.48217303	0.02853535	6.845558	-0.8068198	6.9755006	Multitasking_Watch
15:36:03.743	7.125362	-0.80687064	6.7039695	-0.17553458	-0.48217303	0.02853535	6.845558	-0.8068198	6.9755006	Multitasking_Watch
15:36:03.765	7.125362	-0.80687064	6.7039695	-0.17553458	-0.48217303	0.02853535	6.845558	-0.8068198	6.9755006	Multitasking_Watch
15:36:03.789	7.125362	-0.80687064	6.7039695	-0.17553458	-0.48217303	0.02853535	6.845558	-0.8068198	6.9755006	Multitasking_Watch
15:36:03.811	7.125362	-0.80687064	6.7039695	-0.17553458	-0.48217303	0.02853535	6.845558	-0.8068198	6.9755006	Multitasking_Watch
15:36:03.835	7.1325445	-0.749408	6.395108	-0.06924402	0.104868464	-0.11196366	7.0862684	-0.83392555	6.7275314	Multitasking_Watch
15:36:03.857	7.1325445	-0.749408	6.395108	-0.06924402	0.104868464	-0.11196366	7.0862684	-0.83392555	6.7275314	Multitasking_Watch
15:36:03.879	7.1325445	-0.749408	6.395108	-0.06924402	0.104868464	-0.11196366	7.0862684	-0.83392555	6.7275314	Multitasking_Watch
15:36:03.901	7.1325445	-0.749408	6.395108	-0.06924402	0.104868464	-0.11196366	7.0862684	-0.83392555	6.7275314	Multitasking_Watch
15:36:03.923	7.1325445	-0.749408	6.395108	-0.06924402	0.104868464	-0.11196366	7.0862684	-0.83392555	6.7275314	Multitasking_Watch
15:36:03.945	7.1325445	-0.749408	6.395108	-0.06924402	0.104868464	-0.11196366	7.0862684	-0.83392555	6.7275314	Multitasking_Watch
15:36:03.968	7.1325445	-0.749408	6.395108	-0.06924402	0.104868464	-0.11196366	7.0862684	-0.83392555	6.7275314	Multitasking_Watch
15:36:03.989	7.1325445	-0.749408	6.395108	-0.06924402	0.104868464	-0.11196366	7.0862684	-0.83392555	6.7275314	Multitasking_Watch
15:36:04.013	7.0535336	-0.7853221	6.775798	0.008335867	-0.2262205	0.043196112	7.135548	-0.8062033	6.6786413	Multitasking_Watch
15:36:04.035	7.0535336	-0.7853221	6.775798	0.008335867	-0.2262205	0.043196112	7.135548	-0.8062033	6.6786413	Multitasking_Watch
15:36:04.057	7.0535336	-0.7853221	6.775798	0.008335867	-0.2262205	0.043196112	7.135548	-0.8062033	6.6786413	Multitasking_Watch
15:36:04.080	7.0535336	-0.7853221	6.775798	0.008335867	-0.2262205	0.043196112	7.135548	-0.8062033	6.6786413	Multitasking_Watch
15:36:04.102	7.0535336	-0.7853221	6.775798	0.008335867	-0.2262205	0.043196112	7.135548	-0.8062033	6.6786413	Multitasking_Watch
15:36:04.125	7.0535336	-0.7853221	6.775798	0.008335867	-0.2262205	0.043196112	7.135548	-0.8062033	6.6786413	Multitasking_Watch
15:36:04.147	7.0535336	-0.7853221	6.775798	0.008335867	-0.2262205	0.043196112	7.135548	-0.8062033	6.6786413	Multitasking_Watch
15:36:04.169	7.0535336	-0.7853221	6.775798	0.008335867	-0.2262205	0.043196112	7.135548	-0.8062033	6.6786413	Multitasking_Watch
15:36:04.192	7.187613	-0.60335726	6.280183	0.01566625	0.102424994	-0.05393146	7.23179	-0.73278004	6.582896	Multitasking_Watch
15:36:04.215	7.187613	-0.60335726	6.280183	0.01566625	0.102424994	-0.05393146	7.23179	-0.73278004	6.582896	Multitasking_Watch
15:36:04.239	7.187613	-0.60335726	6.280183	0.01566625	0.102424994	-0.05393146	7.23179	-0.73278004	6.582896	Multitasking_Watch
15:36:04.262	7.187613	-0.60335726	6.280183	0.01566625	0.102424994	-0.05393146	7.23179	-0.73278004	6.582896	Multitasking_Watch
15:36:04.284	7.187613	-0.60335726	6.280183	0.01566625	0.102424994	-0.05393146	7.23179	-0.73278004	6.582896	Multitasking_Watch
15:36:04.306	7.187613	-0.60335726	6.280183	0.01566625	0.102424994	-0.05393146	7.23179	-0.73278004	6.582896	Multitasking_Watch
15:36:04.329	7.187613	-0.60335726	6.280183	0.01566625	0.102424994	-0.05393146	7.23179	-0.73278004	6.582896	Multitasking_Watch
15:36:04.352	7.187613	-0.60335726	6.280183	0.01566625	0.102424994	-0.05393146	7.23179	-0.73278004	6.582896	Multitasking_Watch
15:36:04.374	7.185219	-0.55307746	6.3567996	0.038879126	-0.09121928	0.026702752	7.3112016	-0.68193847	6.5001206	Multitasking_Watch
15:36:04.396	7.185219	-0.55307746	6.3567996	0.038879126	-0.09121928	0.026702752	7.3112016	-0.68193847	6.5001206	Multitasking_Watch
15:36:04.418	7.185219	-0.55307746	6.3567996	0.038879126	-0.09121928	0.026702752	7.3112016	-0.68193847	6.5001206	Multitasking_Watch
15:36:04.438	7.185219	-0.55307746	6.3567996	0.038879126	-0.09121928	0.026702752	7.3112016	-0.68193847	6.5001206	Multitasking_Watch
15:36:04.459	7.185219	-0.55307746	6.3567996	0.038879126	-0.09121928	0.026702752	7.3112016	-0.68193847	6.5001206	Multitasking_Watch
15:36:04.482	7.185219	-0.55307746	6.3567996	0.038879126	-0.09121928	0.026702752	7.3112016	-0.68193847	6.5001206	Multitasking_Watch
15:36:04.504	7.185219	-0.55307746	6.3567996	0.038879126	-0.09121928	0.026702752	7.3112016	-0.68193847	6.5001206	Multitasking_Watch
15:36:04.527	7.185219	-0.55307746	6.3567996	0.038879126	-0.09121928	0.026702752	7.3112016	-0.68193847	6.5001206	Multitasking_Watch
15:36:04.550	7.120573	-0.52674043	6.0096297	-0.059470177	0.09448375	-0.0673705	7.35411	-0.651451	6.454681	Multitasking_Watch
15:36:04.572	7.120573	-0.52674043	6.0096297	-0.059470177	0.09448375	-0.0673705	7.35411	-0.651451	6.454681	Multitasking_Watch
15:36:04.594	7.120573	-0.52674043	6.0096297	-0.059470177	0.09448375	-0.0673705	7.35411	-0.651451	6.454681	Multitasking_Watch
15:36:04.616	7.120573	-0.52674043	6.0096297	-0.059470177	0.09448375	-0.0673705	7.35411	-0.651451	6.454681	Multitasking_Watch
15:36:04.639	7.120573	-0.52674043	6.0096297	-0.059470177	0.09448375	-0.0673705	7.35411	-0.651451	6.454681	Multitasking_Watch
15:36:04.660	7.120573	-0.52674043	6.0096297	-0.059470177	0.09448375	-0.0673705	7.35411	-0.651451	6.454681	Multitasking_Watch
15:36:04.682	7.120573	-0.52674043	6.0096297	-0.059470177	0.09448375	-0.0673705	7.35411	-0.651451	6.454681	Multitasking_Watch
15:36:04.704	7.120573	-0.52674043	6.0096297	-0.059470177	0.09448375	-0.0673705	7.35411	-0.651451	6.454681	Multitasking_Watch
15:36:04.726	7.151699	-0.6464542	6.4429936	-0.091846034	0.035840686	0.023037562	7.333213	-0.6761825	6.4758825	Multitasking_Watch
15:36:04.749	7.151699	-0.6464542	6.4429936	-0.091846034	0.035840686	0.023037562	7.333213	-0.6761825	6.4758825	Multitasking_Watch
15:36:04.771	7.151699	-0.6464542	6.4429936	-0.091846034	0.035840686	0.023037562	7.333213	-0.6761825	6.4758825	Multitasking_Watch
15:36:04.793	7.151699	-0.6464542	6.4429936	-0.091846034	0.035840686	0.023037562	7.333213	-0.6761825	6.4758825	Multitasking_Watch
15:36:04.814	7.151699	-0.6464542	6.4429936	-0.091846034	0.035840686	0.023037562	7.333213	-0.6761825	6.4758825	Multitasking_Watch
15:36:04.835	7.151699	-0.6464542	6.4429936	-0.091846034	0.035840686	0.023037562	7.333213	-0.6761825	6.4758825	Multitasking_Watch
15:36:04.857	7.151699	-0.6464542	6.4429936	-0.091846034	0.035840686	0.023037562	7.333213	-0.6761825	6.4758825	Multitasking_Watch
15:36:04.880	7.151699	-0.6464542	6.4429936	-0.091846034	0.035840686	0.023037562	7.333213	-0.6761825	6.4758825	Multitasking_Watch
15:36:04.902	7.151699	-0.6464542	6.4429936	-0.091846034	0.035840686	0.023037562	7.333213	-0.6761825	6.4758825	Multitasking_Watch
15:36:04.926	7.103813	-0.6943397	6.237086	-0.002048842	0.034618955	-0.00506224	7.3311863	-0.70614076	6.4749775	Multitasking_Watch
15:36:04.948	7.103813	-0.6943397	6.237086	-0.002048842	0.034618955	-0.00506224	7.3311863	-0.70614076	6.4749775	Multitasking_Watch
15:36:04.970	7.103813	-0.6943397	6.237086	-0.002048842	0.034618955	-0.00506224	7.3311863	-0.70614076	6.4749775	Multitasking_Watch
15:36:04.993	7.103813	-0.6943397	6.237086	-0.002048842	0.034618955	-0.00506224	7.3311863	-0.70614076	6.4749775	Multitasking_Watch
15:36:05.015	7.103813	-0.6943397	6.237086	-0.002048842	0.034618955	-0.00506224	7.3311863	-0.70614076	6.4749775	Multitasking_Watch
15:36:05.038	7.103813	-0.6943397	6.237086	-0.002048842	0.034618955	-0.00506224	7.3311863	-0.70614076	6.4749775	Multitasking_Watch
15:36:05.060	7.103813	-0.6943397	6.237086	-0.002048842	0.034618955	-0.00506224	7.3311863	-0.70614076	6.4749775	Multitasking_Watch
15:36:05.082	7.103813	-0.6943397	6.237086	-0.002048842	0.034618955	-0.00506224	7.3311863	-0.70614076	6.4749775	Multitasking_Watch
15:36:05.105	7.118179	-0.4740664	6.28976	0.008946733	-0.024634974	0.0034898731	7.312291	-0.6714666	6.499981	Multitasking_Watch
15:36:05.127	7.118179	-0.4740664	6.28976	0.008946733	-0.024634974	0.0034898731	7.312291	-0.6714666	6.499981	Multitasking_Watch
15:36:05.151	7.118179	-0.4740664	6.28976	0.008946733	-0.024634974	0.0034898731	7.312291	-0.6714666	6.499981	Multitasking_Watch
15:36:05.174	7.118179	-0.4740664	6.28976	0.008946733	-0.024634974	0.0034898731	7.312291	-0.6714666	6.499981	Multitasking_Watch
15:36:05.197	7.118179	-0.4740664	6.28976	0.008946733	-0.024634974	0.0034898731	7.312291	-0.6714666	6.499981	Multitasking_Watch
15:36:05.219	7.118179	-0.4740664	6.28976	0.008946733	-0.024634974	0.0034898731	7.312291	-0.6714666	6.499981	Multitasking_Watch
15:36:05.242	7.118179	-0.4740664	6.28976	0.008946733	-0.024634974	0.0034898731	7.312291	-0.6714666	6.499981	Multitasking_Watch
15:36:05.265	7.118179	-0.4740664	6.28976	0.008946733	-0.024634974	0.0034898731	7.312291	-0.6714666	6.499981	Multitasking_Watch
15:36:05.287	7.120573	-0.61293435	6.30652	0.005892406	0.014460403	0.005933334	7.308198	-0.67902124	6.503801	Multitasking_Watch
15:36:05.309	7.120573	-0.61293435	6.30652	0.005892406	0.014460403	0.005933334	7.308198	-0.67902124	6.503801	Multitasking_Watch
15:36:05.332	7.120573	-0.61293435	6.30652	0.005892406	0.014460403	0.005933334	7.308198	-0.67902124	6.503801	Multitasking_Watch
15:36:05.355	7.120573	-0.61293435	6.30652	0.005892406	0.014460403	0.005933334	7.308198	-0.67902124	6.503801	Multitasking_Watch
15:36:05.378	7.120573	-0.61293435	6.30652	0.005892406	0.014460403	0.005933334	7.308198	-0.67902124	6.503801	Multitasking_Watch
15:36:05.400	7.120573	-0.61293435	6.30652	0.005892406	0.014460403	0.005933334	7.308198	-0.67902124	6.503801	Multitasking_Watch
15:36:05.423	7.120573	-0.61293435	6.30652	0.005892406	0.014460403	0.005933334	7.308198	-0.67902124	6.503801	Multitasking_Watch
15:36:05.445	7.120573	-0.61293435	6.30652	0.005892406	0.014460403	0.005933334	7.308198	-0.67902124	6.503801	Multitasking_Watch
15:36:05.469	7.0870533	-0.6464542	6.3352513	-0.0203748	0.008962615	-0.0038405098	7.2929726	-0.68689185	6.5200515	Multitasking_Watch
15:36:05.491	7.0870533	-0.6464542	6.3352513	-0.0203748	0.008962615	-0.0038405098	7.2929726	-0.68689185	6.5200515	Multitasking_Watch
15:36:05.513	7.0870533	-0.6464542	6.3352513	-0.0203748	0.008962615	-0.0038405098	7.2929726	-0.68689185	6.5200515	Multitasking_Watch
15:36:05.535	7.0870533	-0.6464542	6.3352513	-0.0203748	0.008962615	-0.0038405098	7.2929726	-0.68689185	6.5200515	Multitasking_Watch
15:36:05.556	7.0870533	-0.6464542	6.3352513	-0.0203748	0.008962615	-0.0038405098	7.2929726	-0.68689185	6.5200515	Multitasking_Watch
15:36:05.580	7.0870533	-0.6464542	6.3352513	-0.0203748	0.008962615	-0.0038405098	7.2929726	-0.68689185	6.5200515	Multitasking_Watch
15:36:05.603	7.0870533	-0.6464542	6.3352513	-0.0203748	0.008962615	-0.0038405098	7.2929726	-0.68689185	6.5200515	Multitasking_Watch
15:36:05.624	7.0870533	-0.6464542	6.3352513	-0.0203748	0.008962615	-0.0038405098	7.2929726	-0.68689185	6.5200515	Multitasking_Watch
15:36:05.648	7.1133904	-0.5027977	6.2490573	0.011390193	-0.00081122905	0.015096312	7.2821164	-0.6741231	6.5334983	Multitasking_Watch
15:36:05.669	7.1133904	-0.5027977	6.2490573	0.011390193	-0.00081122905	0.015096312	7.2821164	-0.6741231	6.5334983	Multitasking_Watch
15:36:05.693	7.1133904	-0.5027977	6.2490573	0.011390193	-0.00081122905	0.015096312	7.2821164	-0.6741231	6.5334983	Multitasking_Watch
15:36:05.716	7.1133904	-0.5027977	6.2490573	0.011390193	-0.00081122905	0.015096312	7.2821164	-0.6741231	6.5334983	Multitasking_Watch
15:36:05.739	7.1133904	-0.5027977	6.2490573	0.011390193	-0.00081122905	0.015096312	7.2821164	-0.6741231	6.5334983	Multitasking_Watch
15:36:05.761	7.1133904	-0.5027977	6.2490573	0.011390193	-0.00081122905	0.015096312	7.2821164	-0.6741231	6.5334983	Multitasking_Watch
15:36:05.782	7.1133904	-0.5027977	6.2490573	0.011390193	-0.00081122905	0.015096312	7.2821164	-0.6741231	6.5334983	Multitasking_Watch
15:36:05.805	7.1133904	-0.5027977	6.2490573	0.0010054843	-0.0002003638	0.010209391	7.280061	-0.67185694	6.536019	Multitasking_Watch
15:36:05.827	7.103813	-0.6153286	6.3807425	0.0010054843	-0.0002003638	0.010209391	7.280061	-0.67185694	6.536019	Multitasking_Watch
15:36:05.849	7.103813	-0.6153286	6.3807425	0.0010054843	-0.0002003638	0.010209391	7.280061	-0.67185694	6.536019	Multitasking_Watch
15:36:05.872	7.103813	-0.6153286	6.3807425	0.0010054843	-0.0002003638	0.010209391	7.280061	-0.67185694	6.536019	Multitasking_Watch
15:36:05.895	7.103813	-0.6153286	6.3807425	0.0010054843	-0.0002003638	0.010209391	7.280061	-0.67185694	6.536019	Multitasking_Watch
15:36:05.919	7.103813	-0.6153286	6.3807425	0.0010054843	-0.0002003638	0.010209391	7.280061	-0.67185694	6.536019	Multitasking_Watch
15:36:05.943	7.103813	-0.6153286	6.3807425	0.0010054843	-0.0002003638	0.010209391	7.280061	-0.67185694	6.536019	Multitasking_Watch
15:36:05.965	7.103813	-0.6153286	6.3807425	0.0010054843	-0.0002003638	0.010209391	7.280061	-0.67185694	6.536019	Multitasking_Watch
15:36:05.989	7.082265	-0.5411061	6.177229	0.05048557	-0.0417392	0.014485448	7.2889543	-0.6641067	6.5269003	Multitasking_Watch
15:36:06.013	7.082265	-0.5411061	6.177229	0.05048557	-0.0417392	0.014485448	7.2889543	-0.6641067	6.5269003	Multitasking_Watch
15:36:06.036	7.082265	-0.5411061	6.177229	0.05048557	-0.0417392	0.014485448	7.2889543	-0.6641067	6.5269003	Multitasking_Watch
15:36:06.058	7.082265	-0.5411061	6.177229	0.05048557	-0.0417392	0.014485448	7.2889543	-0.6641067	6.5269003	Multitasking_Watch
15:36:06.080	7.082265	-0.5411061	6.177229	0.05048557	-0.0417392	0.014485448	7.2889543	-0.6641067	6.5269003	Multitasking_Watch
15:36:06.105	7.082265	-0.5411061	6.177229	0.05048557	-0.0417392	0.014485448	7.2889543	-0.6641067	6.5269003	Multitasking_Watch
15:36:06.128	7.082265	-0.5411061	6.177229	0.05048557	-0.0417392	0.014485448	7.2889543	-0.6641067	6.5269003	Multitasking_Watch
15:36:06.150	7.082265	-0.5411061	6.177229	0.05048557	-0.0417392	0.014485448	7.2889543	-0.6641067	6.5269003	Multitasking_Watch
15:36:06.174	7.127756	-0.5770202	6.407079	-0.006324899	-0.01486113	-0.011170893	7.281104	-0.65844285	6.5362277	Multitasking_Watch
15:36:06.196	7.127756	-0.5770202	6.407079	-0.006324899	-0.01486113	-0.011170893	7.281104	-0.65844285	6.5362277	Multitasking_Watch
15:36:06.219	7.127756	-0.5770202	6.407079	-0.006324899	-0.01486113	-0.011170893	7.281104	-0.65844285	6.5362277	Multitasking_Watch
15:36:06.242	7.127756	-0.5770202	6.407079	-0.006324899	-0.01486113	-0.011170893	7.281104	-0.65844285	6.5362277	Multitasking_Watch
15:36:06.265	7.127756	-0.5770202	6.407079	-0.006324899	-0.01486113	-0.011170893	7.281104	-0.65844285	6.5362277	Multitasking_Watch
15:36:06.287	7.127756	-0.5770202	6.407079	-0.006324899	-0.01486113	-0.011170893	7.281104	-0.65844285	6.5362277	Multitasking_Watch
15:36:06.309	7.127756	-0.5770202	6.407079	-0.006324899	-0.01486113	-0.011170893	7.281104	-0.65844285	6.5362277	Multitasking_Watch
15:36:06.331	7.127756	-0.5770202	6.407079	-0.006324899	-0.01486113	-0.011170893	7.281104	-0.65844285	6.5362277	Multitasking_Watch
15:36:06.356	7.0942364	-0.56744313	6.426234	-0.00082711154	0.016292997	-0.0068948357	7.2807	-0.6429219	6.53822	Multitasking_Watch
15:36:06.378	7.0942364	-0.56744313	6.426234	-0.00082711154	0.016292997	-0.0068948357	7.2807	-0.6429219	6.53822	Multitasking_Watch
15:36:06.401	7.0942364	-0.56744313	6.426234	-0.00082711154	0.016292997	-0.0068948357	7.2807	-0.6429219	6.53822	Multitasking_Watch
15:36:06.424	7.0942364	-0.56744313	6.426234	-0.00082711154	0.016292997	-0.0068948357	7.2807	-0.6429219	6.53822	Multitasking_Watch
15:36:06.447	7.0942364	-0.56744313	6.426234	-0.00082711154	0.016292997	-0.0068948357	7.2807	-0.6429219	6.53822	Multitasking_Watch
15:36:06.470	7.0942364	-0.56744313	6.426234	-0.00082711154	0.016292997	-0.0068948357	7.2807	-0.6429219	6.53822	Multitasking_Watch
15:36:06.493	7.0942364	-0.56744313	6.426234	-0.00082711154	0.016292997	-0.0068948357	7.2807	-0.6429219	6.53822	Multitasking_Watch
15:36:06.515	7.0942364	-0.56744313	6.426234	-0.00082711154	0.016292997	-0.0068948357	7.2807	-0.6429219	6.53822	Multitasking_Watch
15:36:06.538	7.118179	-0.5219519	6.1724405	-0.0026597073	0.021790786	0.015096312	7.282774	-0.63785195	6.536405	Multitasking_Watch
15:36:06.559	7.118179	-0.5219519	6.1724405	-0.0026597073	0.021790786	0.015096312	7.282774	-0.63785195	6.536405	Multitasking_Watch
15:36:06.580	7.118179	-0.5219519	6.1724405	-0.0026597073	0.021790786	0.015096312	7.282774	-0.63785195	6.536405	Multitasking_Watch
15:36:06.601	7.118179	-0.5219519	6.1724405	-0.0026597073	0.021790786	0.015096312	7.282774	-0.63785195	6.536405	Multitasking_Watch
15:36:06.624	7.118179	-0.5219519	6.1724405	-0.0026597073	0.021790786	0.015096312	7.282774	-0.63785195	6.536405	Multitasking_Watch
15:36:06.647	7.118179	-0.5219519	6.1724405	-0.0026597073	0.021790786	0.015096312	7.282774	-0.63785195	6.536405	Multitasking_Watch
15:36:06.668	7.118179	-0.5219519	6.1724405	-0.0026597073	0.021790786	0.015096312	7.282774	-0.63785195	6.536405	Multitasking_Watch
15:36:06.691	7.118179	-0.5219519	6.1724405	-0.0026597073	0.021790786	0.015096312	7.282774	-0.63785195	6.536405	Multitasking_Watch
15:36:06.713	7.075082	-0.5698374	6.428628	-0.0032705725	-0.01730459	0.020594101	7.272104	-0.6548808	6.5466003	Multitasking_Watch
15:36:06.736	7.075082	-0.5698374	6.428628	-0.0032705725	-0.01730459	0.020594101	7.272104	-0.6548808	6.5466003	Multitasking_Watch
15:36:06.759	7.075082	-0.5698374	6.428628	-0.0032705725	-0.01730459	0.020594101	7.272104	-0.6548808	6.5466003	Multitasking_Watch
15:36:06.782	7.075082	-0.5698374	6.428628	-0.0032705725	-0.01730459	0.020594101	7.272104	-0.6548808	6.5466003	Multitasking_Watch
15:36:06.804	7.075082	-0.5698374	6.428628	-0.0032705725	-0.01730459	0.020594101	7.272104	-0.6548808	6.5466003	Multitasking_Watch
15:36:06.826	7.075082	-0.5698374	6.428628	-0.0032705725	-0.01730459	0.020594101	7.272104	-0.6548808	6.5466003	Multitasking_Watch
15:36:06.848	7.075082	-0.5698374	6.428628	-0.0032705725	-0.01730459	0.020594101	7.272104	-0.6548808	6.5466003	Multitasking_Watch
15:36:06.870	7.075082	-0.5698374	6.428628	-0.0032705725	-0.01730459	0.020594101	7.272104	-0.6548808	6.5466003	Multitasking_Watch
15:36:06.892	7.2354984	-0.60335726	6.100612	0.09630046	-0.076558515	0.11283475	7.298165	-0.6838858	6.5145516	Multitasking_Watch
15:36:06.915	7.2354984	-0.60335726	6.100612	0.09630046	-0.076558515	0.11283475	7.298165	-0.6838858	6.5145516	Multitasking_Watch
15:36:06.938	7.2354984	-0.60335726	6.100612	0.09630046	-0.076558515	0.11283475	7.298165	-0.6838858	6.5145516	Multitasking_Watch
15:36:06.961	7.2354984	-0.60335726	6.100612	0.09630046	-0.076558515	0.11283475	7.298165	-0.6838858	6.5145516	Multitasking_Watch
15:36:06.984	7.2354984	-0.60335726	6.100612	0.09630046	-0.076558515	0.11283475	7.298165	-0.6838858	6.5145516	Multitasking_Watch
15:36:07.008	7.2354984	-0.60335726	6.100612	0.09630046	-0.076558515	0.11283475	7.298165	-0.6838858	6.5145516	Multitasking_Watch
15:36:07.031	7.2354984	-0.60335726	6.100612	0.09630046	-0.076558515	0.11283475	7.298165	-0.6838858	6.5145516	Multitasking_Watch
15:36:07.053	7.2354984	-0.60335726	6.100612	0.09630046	-0.076558515	0.11283475	7.298165	-0.6838858	6.5145516	Multitasking_Watch
15:36:07.075	7.1564875	-0.6488485	6.1077952	0.046820376	-0.07106073	0.009598526	7.2738643	-0.69707245	6.54028	Multitasking_Watch
15:36:07.096	7.1564875	-0.6488485	6.1077952	0.046820376	-0.07106073	0.009598526	7.2738643	-0.69707245	6.54028	Multitasking_Watch
15:36:07.118	7.1564875	-0.6488485	6.1077952	0.046820376	-0.07106073	0.009598526	7.2738643	-0.69707245	6.54028	Multitasking_Watch
15:36:07.139	7.1564875	-0.6488485	6.1077952	0.046820376	-0.07106073	0.009598526	7.2738643	-0.69707245	6.54028	Multitasking_Watch
15:36:07.161	7.1564875	-0.6488485	6.1077952	0.046820376	-0.07106073	0.009598526	7.2738643	-0.69707245	6.54028	Multitasking_Watch
15:36:07.183	7.1564875	-0.6488485	6.1077952	0.046820376	-0.07106073	0.009598526	7.2738643	-0.69707245	6.54028	Multitasking_Watch
15:36:07.206	7.1564875	-0.6488485	6.1077952	0.046820376	-0.07106073	0.009598526	7.2738643	-0.69707245	6.54028	Multitasking_Watch
15:36:07.228	7.1564875	-0.6488485	6.1077952	0.046820376	-0.07106073	0.009598526	7.2738643	-0.69707245	6.54028	Multitasking_Watch
15:36:07.251	7.1109962	-0.53871185	6.4765134	-0.06618969	0.019958189	-0.0215556	7.300227	-0.63678956	6.5170116	Multitasking_Watch
15:36:07.274	7.1109962	-0.53871185	6.4765134	-0.06618969	0.019958189	-0.0215556	7.300227	-0.63678956	6.5170116	Multitasking_Watch
15:36:07.297	7.1109962	-0.53871185	6.4765134	-0.06618969	0.019958189	-0.0215556	7.300227	-0.63678956	6.5170116	Multitasking_Watch
15:36:07.319	7.1109962	-0.53871185	6.4765134	-0.06618969	0.019958189	-0.0215556	7.300227	-0.63678956	6.5170116	Multitasking_Watch
15:36:07.341	7.1109962	-0.53871185	6.4765134	-0.06618969	0.019958189	-0.0215556	7.300227	-0.63678956	6.5170116	Multitasking_Watch
15:36:07.363	7.1109962	-0.53871185	6.4765134	-0.06618969	0.019958189	-0.0215556	7.300227	-0.63678956	6.5170116	Multitasking_Watch
15:36:07.385	7.1109962	-0.53871185	6.4765134	-0.06618969	0.019958189	-0.0215556	7.300227	-0.63678956	6.5170116	Multitasking_Watch
15:36:07.408	7.1109962	-0.53871185	6.4765134	-0.06618969	0.019958189	-0.0215556	7.300227	-0.63678956	6.5170116	Multitasking_Watch
15:36:07.431	7.0774765	-0.45012367	6.454965	0.011390193	0.026677707	0.018150639	7.300678	-0.6123909	6.518846	Multitasking_Watch
15:36:07.454	7.0774765	-0.45012367	6.454965	0.011390193	0.026677707	0.018150639	7.300678	-0.6123909	6.518846	Multitasking_Watch
15:36:07.476	7.0774765	-0.45012367	6.454965	0.011390193	0.026677707	0.018150639	7.300678	-0.6123909	6.518846	Multitasking_Watch
15:36:07.500	7.0774765	-0.45012367	6.454965	0.011390193	0.026677707	0.018150639	7.300678	-0.6123909	6.518846	Multitasking_Watch
15:36:07.522	7.0774765	-0.45012367	6.454965	0.011390193	0.026677707	0.018150639	7.300678	-0.6123909	6.518846	Multitasking_Watch
15:36:07.545	7.0774765	-0.45012367	6.454965	0.011390193	0.026677707	0.018150639	7.300678	-0.6123909	6.518846	Multitasking_Watch
15:36:07.568	7.0774765	-0.45012367	6.454965	0.011390193	0.026677707	0.018150639	7.300678	-0.6123909	6.518846	Multitasking_Watch
15:36:07.591	7.0774765	-0.45012367	6.454965	0.011390193	0.026677707	0.018150639	7.300678	-0.6123909	6.518846	Multitasking_Watch
15:36:07.614	7.039168	-0.46927786	6.352011	0.041933455	-0.058232564	0.009598526	7.2990537	-0.59319943	6.522434	Multitasking_Watch
15:36:07.636	7.039168	-0.46927786	6.352011	0.041933455	-0.058232564	0.009598526	7.2990537	-0.59319943	6.522434	Multitasking_Watch
15:36:07.658	7.039168	-0.46927786	6.352011	0.041933455	-0.058232564	0.009598526	7.2990537	-0.59319943	6.522434	Multitasking_Watch
15:36:07.679	7.039168	-0.46927786	6.352011	0.041933455	-0.058232564	0.009598526	7.2990537	-0.59319943	6.522434	Multitasking_Watch
15:36:07.701	7.039168	-0.46927786	6.352011	0.041933455	-0.058232564	0.009598526	7.2990537	-0.59319943	6.522434	Multitasking_Watch
15:36:07.724	7.039168	-0.46927786	6.352011	0.041933455	-0.058232564	0.009598526	7.2990537	-0.59319943	6.522434	Multitasking_Watch
15:36:07.746	7.039168	-0.46927786	6.352011	0.041933455	-0.058232564	0.009598526	7.2990537	-0.59319943	6.522434	Multitasking_Watch
15:36:07.769	7.039168	-0.46927786	6.352011	0.041933455	-0.058232564	0.009598526	7.2990537	-0.59319943	6.522434	Multitasking_Watch
15:36:07.791	7.063111	-0.59378016	6.5052447	-0.012433551	0.04683626	0.0034898731	7.303452	-0.6083897	6.5161176	Multitasking_Watch
15:36:07.814	7.063111	-0.59378016	6.5052447	-0.012433551	0.04683626	0.0034898731	7.303452	-0.6083897	6.5161176	Multitasking_Watch
15:36:07.836	7.063111	-0.59378016	6.5052447	-0.012433551	0.04683626	0.0034898731	7.303452	-0.6083897	6.5161176	Multitasking_Watch
15:36:07.858	7.063111	-0.59378016	6.5052447	-0.012433551	0.04683626	0.0034898731	7.303452	-0.6083897	6.5161176	Multitasking_Watch
15:36:07.880	7.063111	-0.59378016	6.5052447	-0.012433551	0.04683626	0.0034898731	7.303452	-0.6083897	6.5161176	Multitasking_Watch
15:36:07.902	7.063111	-0.59378016	6.5052447	-0.012433551	0.04683626	0.0034898731	7.303452	-0.6083897	6.5161176	Multitasking_Watch
15:36:07.924	7.063111	-0.59378016	6.5052447	-0.012433551	0.04683626	0.0034898731	7.303452	-0.6083897	6.5161176	Multitasking_Watch
15:36:07.947	7.063111	-0.59378016	6.5052447	-0.012433551	0.04683626	0.0034898731	7.303452	-0.6083897	6.5161176	Multitasking_Watch
15:36:07.969	7.082265	-0.4668836	6.3567996	-0.0118226865	0.007740884	0.0065441993	7.302546	-0.6132164	6.5166774	Multitasking_Watch
15:36:07.992	7.082265	-0.4668836	6.3567996	-0.0118226865	0.007740884	0.0065441993	7.302546	-0.6132164	6.5166774	Multitasking_Watch
15:36:08.017	7.082265	-0.4668836	6.3567996	-0.0118226865	0.007740884	0.0065441993	7.302546	-0.6132164	6.5166774	Multitasking_Watch
15:36:08.039	7.082265	-0.4668836	6.3567996	-0.0118226865	0.007740884	0.0065441993	7.302546	-0.6132164	6.5166774	Multitasking_Watch
15:36:08.062	7.082265	-0.4668836	6.3567996	-0.0118226865	0.007740884	0.0065441993	7.302546	-0.6132164	6.5166774	Multitasking_Watch
15:36:08.084	7.082265	-0.4668836	6.3567996	-0.0118226865	0.007740884	0.0065441993	7.302546	-0.6132164	6.5166774	Multitasking_Watch
15:36:08.106	7.082265	-0.4668836	6.3567996	-0.0118226865	0.007740884	0.0065441993	7.302546	-0.6132164	6.5166774	Multitasking_Watch
15:36:08.128	7.082265	-0.4668836	6.3567996	-0.0118226865	0.007740884	0.0065441993	7.302546	-0.6132164	6.5166774	Multitasking_Watch
15:36:08.150	7.190007	-0.5458947	6.193989	-0.0026597073	-0.005087286	-0.010560027	7.302798	-0.6082868	6.51686	Multitasking_Watch
15:36:08.173	7.190007	-0.5458947	6.193989	-0.0026597073	-0.005087286	-0.010560027	7.302798	-0.6082868	6.51686	Multitasking_Watch
15:36:08.195	7.190007	-0.5458947	6.193989	-0.0026597073	-0.005087286	-0.010560027	7.302798	-0.6082868	6.51686	Multitasking_Watch
15:36:08.217	7.190007	-0.5458947	6.193989	-0.0026597073	-0.005087286	-0.010560027	7.302798	-0.6082868	6.51686	Multitasking_Watch
15:36:08.240	7.190007	-0.5458947	6.193989	-0.0026597073	-0.005087286	-0.010560027	7.302798	-0.6082868	6.51686	Multitasking_Watch
15:36:08.262	7.190007	-0.5458947	6.193989	-0.0026597073	-0.005087286	-0.010560027	7.302798	-0.6082868	6.51686	Multitasking_Watch
15:36:08.286	7.190007	-0.5458947	6.193989	-0.0026597073	-0.005087286	-0.010560027	7.302798	-0.6082868	6.51686	Multitasking_Watch
15:36:08.308	7.190007	-0.5458947	6.193989	-0.0026597073	-0.005087286	-0.010560027	7.302798	-0.6082868	6.51686	Multitasking_Watch
15:36:08.330	7.190007	-0.5458947	6.193989	-0.043587677	-0.00081122905	-0.04660108	7.302798	-0.6082868	6.51686	Multitasking_Watch
15:36:08.353	7.022408	-0.37590113	6.529187	-0.043587677	-0.00081122905	-0.04660108	7.292443	-0.5909209	6.5300355	Multitasking_Watch
15:36:08.376	7.022408	-0.37590113	6.529187	-0.043587677	-0.00081122905	-0.04660108	7.292443	-0.5909209	6.5300355	Multitasking_Watch
15:36:08.399	7.022408	-0.37590113	6.529187	-0.043587677	-0.00081122905	-0.04660108	7.292443	-0.5909209	6.5300355	Multitasking_Watch
15:36:08.422	7.022408	-0.37590113	6.529187	-0.043587677	-0.00081122905	-0.04660108	7.292443	-0.5909209	6.5300355	Multitasking_Watch
15:36:08.444	7.022408	-0.37590113	6.529187	-0.043587677	-0.00081122905	-0.04660108	7.292443	-0.5909209	6.5300355	Multitasking_Watch
15:36:08.466	7.022408	-0.37590113	6.529187	-0.043587677	-0.00081122905	-0.04660108	7.292443	-0.5909209	6.5300355	Multitasking_Watch
15:36:08.489	7.022408	-0.37590113	6.529187	-0.043587677	-0.00081122905	-0.04660108	7.292443	-0.5909209	6.5300355	Multitasking_Watch
15:36:08.521	7.020014	-0.4860378	6.4693303	-0.0032705725	-0.019137187	0.041974384	7.3113494	-0.5714295	6.510602	Multitasking_Watch
15:36:08.542	7.020014	-0.4860378	6.4693303	-0.0032705725	-0.019137187	0.041974384	7.3113494	-0.5714295	6.510602	Multitasking_Watch
15:36:08.564	7.020014	-0.4860378	6.4693303	-0.0032705725	-0.019137187	0.041974384	7.3113494	-0.5714295	6.510602	Multitasking_Watch
15:36:08.587	7.020014	-0.4860378	6.4693303	-0.0032705725	-0.019137187	0.041974384	7.3113494	-0.5714295	6.510602	Multitasking_Watch
15:36:08.610	7.020014	-0.4860378	6.4693303	-0.0032705725	-0.019137187	0.041974384	7.3113494	-0.5714295	6.510602	Multitasking_Watch
15:36:08.633	7.020014	-0.4860378	6.4693303	-0.0032705725	-0.019137187	0.041974384	7.3113494	-0.5714295	6.510602	Multitasking_Watch
15:36:08.655	7.020014	-0.4860378	6.4693303	-0.0032705725	-0.019137187	0.041974384	7.3113494	-0.5714295	6.510602	Multitasking_Watch
15:36:08.678	7.020014	-0.4860378	6.4693303	-0.0032705725	-0.019137187	0.041974384	7.3113494	-0.5714295	6.510602	Multitasking_Watch
15:36:08.700	7.1349387	-0.5027977	6.2538457	-0.0038814377	-0.011806804	0.011431121	7.3158283	-0.5652958	6.506103	Multitasking_Watch
15:36:08.722	7.1349387	-0.5027977	6.2538457	-0.0038814377	-0.011806804	0.011431121	7.3158283	-0.5652958	6.506103	Multitasking_Watch
15:36:08.745	7.1349387	-0.5027977	6.2538457	-0.0038814377	-0.011806804	0.011431121	7.3158283	-0.5652958	6.506103	Multitasking_Watch
15:36:08.767	7.1349387	-0.5027977	6.2538457	-0.0038814377	-0.011806804	0.011431121	7.3158283	-0.5652958	6.506103	Multitasking_Watch
15:36:08.789	7.1349387	-0.5027977	6.2538457	-0.0038814377	-0.011806804	0.011431121	7.3158283	-0.5652958	6.506103	Multitasking_Watch
15:36:08.812	7.1349387	-0.5027977	6.2538457	-0.0038814377	-0.011806804	0.011431121	7.3158283	-0.5652958	6.506103	Multitasking_Watch
15:36:08.833	7.1349387	-0.5027977	6.2538457	-0.0038814377	-0.011806804	0.011431121	7.3158283	-0.5652958	6.506103	Multitasking_Watch
15:36:08.857	7.1349387	-0.5027977	6.2538457	-0.0038814377	-0.011806804	0.011431121	7.3158283	-0.5652958	6.506103	Multitasking_Watch
15:36:08.880	7.1660647	-0.52913475	6.263423	0.025440093	0.04561453	0.0041007386	7.3339167	-0.5567565	6.4864426	Multitasking_Watch
15:36:08.902	7.1660647	-0.52913475	6.263423	0.025440093	0.04561453	0.0041007386	7.3339167	-0.5567565	6.4864426	Multitasking_Watch
15:36:08.924	7.1660647	-0.52913475	6.263423	0.025440093	0.04561453	0.0041007386	7.3339167	-0.5567565	6.4864426	Multitasking_Watch
15:36:08.947	7.1660647	-0.52913475	6.263423	0.025440093	0.04561453	0.0041007386	7.3339167	-0.5567565	6.4864426	Multitasking_Watch
15:36:08.969	7.1660647	-0.52913475	6.263423	0.025440093	0.04561453	0.0041007386	7.3339167	-0.5567565	6.4864426	Multitasking_Watch
15:36:08.991	7.1660647	-0.52913475	6.263423	0.025440093	0.04561453	0.0041007386	7.3339167	-0.5567565	6.4864426	Multitasking_Watch
15:36:09.016	7.1660647	-0.52913475	6.263423	0.025440093	0.04561453	0.0041007386	7.3339167	-0.5567565	6.4864426	Multitasking_Watch
15:36:09.041	7.1660647	-0.52913475	6.263423	0.025440093	0.04561453	0.0041007386	7.3339167	-0.5567565	6.4864426	Multitasking_Watch
15:36:09.064	7.2019787	-0.40463245	6.2322974	0.0040598107	0.006519154	0.0047116037	7.333147	-0.5445456	6.4883504	Multitasking_Watch
15:36:09.087	7.2019787	-0.40463245	6.2322974	0.0040598107	0.006519154	0.0047116037	7.333147	-0.5445456	6.4883504	Multitasking_Watch
15:36:09.110	7.2019787	-0.40463245	6.2322974	0.0040598107	0.006519154	0.0047116037	7.333147	-0.5445456	6.4883504	Multitasking_Watch
15:36:09.133	7.2019787	-0.40463245	6.2322974	0.0040598107	0.006519154	0.0047116037	7.333147	-0.5445456	6.4883504	Multitasking_Watch
15:36:09.155	7.2019787	-0.40463245	6.2322974	0.0040598107	0.006519154	0.0047116037	7.333147	-0.5445456	6.4883504	Multitasking_Watch
15:36:09.178	7.2019787	-0.40463245	6.2322974	0.0040598107	0.006519154	0.0047116037	7.333147	-0.5445456	6.4883504	Multitasking_Watch
15:36:09.201	7.2019787	-0.40463245	6.2322974	0.0040598107	0.006519154	0.0047116037	7.333147	-0.5445456	6.4883504	Multitasking_Watch
15:36:09.224	7.2019787	-0.40463245	6.2322974	-0.025872586	0.0126278065	-0.013003489	7.333147	-0.5445456	6.4883504	Multitasking_Watch
15:36:09.246	7.0367737	-0.43336374	6.3376455	-0.025872586	0.0126278065	-0.013003489	7.322551	-0.53487086	6.501113	Multitasking_Watch
15:36:09.268	7.0367737	-0.43336374	6.3376455	-0.025872586	0.0126278065	-0.013003489	7.322551	-0.53487086	6.501113	Multitasking_Watch
15:36:09.289	7.0367737	-0.43336374	6.3376455	-0.025872586	0.0126278065	-0.013003489	7.322551	-0.53487086	6.501113	Multitasking_Watch
15:36:09.312	7.0367737	-0.43336374	6.3376455	-0.025872586	0.0126278065	-0.013003489	7.322551	-0.53487086	6.501113	Multitasking_Watch
15:36:09.334	7.0367737	-0.43336374	6.3376455	-0.025872586	0.0126278065	-0.013003489	7.322551	-0.53487086	6.501113	Multitasking_Watch
15:36:09.358	7.0367737	-0.43336374	6.3376455	-0.025872586	0.0126278065	-0.013003489	7.322551	-0.53487086	6.501113	Multitasking_Watch
15:36:09.381	7.0367737	-0.43336374	6.3376455	-0.025872586	0.0126278065	-0.013003489	7.322551	-0.53487086	6.501113	Multitasking_Watch
15:36:09.403	7.0367737	-0.43336374	6.3376455	-0.025872586	0.0126278065	-0.013003489	7.322551	-0.53487086	6.501113	Multitasking_Watch
15:36:09.427	7.1756415	-0.39505535	6.359194	-0.0057140337	0.006519154	-0.00506224	7.329171	-0.5224632	6.4946585	Multitasking_Watch
15:36:09.450	7.1756415	-0.39505535	6.359194	-0.0057140337	0.006519154	-0.00506224	7.329171	-0.5224632	6.4946585	Multitasking_Watch
15:36:09.471	7.1756415	-0.39505535	6.359194	-0.0057140337	0.006519154	-0.00506224	7.329171	-0.5224632	6.4946585	Multitasking_Watch
15:36:09.492	7.1756415	-0.39505535	6.359194	-0.0057140337	0.006519154	-0.00506224	7.329171	-0.5224632	6.4946585	Multitasking_Watch
15:36:09.514	7.1756415	-0.39505535	6.359194	-0.0057140337	0.006519154	-0.00506224	7.329171	-0.5224632	6.4946585	Multitasking_Watch
15:36:09.536	7.1756415	-0.39505535	6.359194	-0.0057140337	0.006519154	-0.00506224	7.329171	-0.5224632	6.4946585	Multitasking_Watch
15:36:09.559	7.1756415	-0.39505535	6.359194	-0.0057140337	0.006519154	-0.00506224	7.329171	-0.5224632	6.4946585	Multitasking_Watch
15:36:09.582	7.1756415	-0.39505535	6.359194	-0.0057140337	0.006519154	-0.00506224	7.329171	-0.5224632	6.4946585	Multitasking_Watch
15:36:09.604	7.058322	-0.41181526	6.2945485	0.008946733	-0.02646757	0.023648426	7.331672	-0.5263275	6.4915195	Multitasking_Watch
15:36:09.627	7.058322	-0.41181526	6.2945485	0.008946733	-0.02646757	0.023648426	7.331672	-0.5263275	6.4915195	Multitasking_Watch
15:36:09.650	7.058322	-0.41181526	6.2945485	0.008946733	-0.02646757	0.023648426	7.331672	-0.5263275	6.4915195	Multitasking_Watch
15:36:09.672	7.058322	-0.41181526	6.2945485	0.008946733	-0.02646757	0.023648426	7.331672	-0.5263275	6.4915195	Multitasking_Watch
15:36:09.695	7.058322	-0.41181526	6.2945485	0.008946733	-0.02646757	0.023648426	7.331672	-0.5263275	6.4915195	Multitasking_Watch
15:36:09.718	7.058322	-0.41181526	6.2945485	0.008946733	-0.02646757	0.023648426	7.331672	-0.5263275	6.4915195	Multitasking_Watch
15:36:09.742	7.058322	-0.41181526	6.2945485	0.008946733	-0.02646757	0.023648426	7.331672	-0.5263275	6.4915195	Multitasking_Watch
15:36:09.764	7.058322	-0.41181526	6.2945485	0.008946733	-0.02646757	0.023648426	7.331672	-0.5263275	6.4915195	Multitasking_Watch
15:36:09.787	7.170853	-0.47167215	6.3472223	0.0150553845	0.007740884	0.0071550645	7.3384867	-0.5355077	6.4830623	Multitasking_Watch
15:36:09.809	7.170853	-0.47167215	6.3472223	0.0150553845	0.007740884	0.0071550645	7.3384867	-0.5355077	6.4830623	Multitasking_Watch
15:36:09.832	7.170853	-0.47167215	6.3472223	0.0150553845	0.007740884	0.0071550645	7.3384867	-0.5355077	6.4830623	Multitasking_Watch
15:36:09.853	7.170853	-0.47167215	6.3472223	0.0150553845	0.007740884	0.0071550645	7.3384867	-0.5355077	6.4830623	Multitasking_Watch
15:36:09.876	7.170853	-0.47167215	6.3472223	0.0150553845	0.007740884	0.0071550645	7.3384867	-0.5355077	6.4830623	Multitasking_Watch
15:36:09.947	7.2714124	-0.41420954	6.237086	0.013222788	-0.021580646	0.027924482	7.350176	-0.52548987	6.470632	Multitasking_Watch
15:36:10.000	7.2714124	-0.41420954	6.237086	0.013222788	-0.021580646	0.027924482	7.350176	-0.52548987	6.470632	Multitasking_Watch
15:36:10.021	7.2714124	-0.41420954	6.237086	0.013222788	-0.021580646	0.027924482	7.350176	-0.52548987	6.470632	Multitasking_Watch
15:36:10.043	7.2714124	-0.41420954	6.237086	0.013222788	-0.021580646	0.027924482	7.350176	-0.52548987	6.470632	Multitasking_Watch
15:36:10.065	7.2714124	-0.41420954	6.237086	0.013222788	-0.021580646	0.027924482	7.350176	-0.52548987	6.470632	Multitasking_Watch
15:36:10.086	7.2714124	-0.41420954	6.237086	0.013222788	-0.021580646	0.027924482	7.350176	-0.52548987	6.470632	Multitasking_Watch
15:36:10.108	7.2714124	-0.41420954	6.237086	0.013222788	-0.021580646	0.027924482	7.350176	-0.52548987	6.470632	Multitasking_Watch
15:36:10.129	7.1397276	-0.41181526	6.4190507	0.0065032714	-0.01730459	-0.014225218	7.3377733	-0.52307403	6.4848857	Multitasking_Watch
15:36:10.150	7.1397276	-0.41181526	6.4190507	0.0065032714	-0.01730459	-0.014225218	7.3377733	-0.52307403	6.4848857	Multitasking_Watch
15:36:10.172	7.1397276	-0.41181526	6.4190507	0.0065032714	-0.01730459	-0.014225218	7.3377733	-0.52307403	6.4848857	Multitasking_Watch
15:36:10.194	7.1397276	-0.41181526	6.4190507	0.0065032714	-0.01730459	-0.014225218	7.3377733	-0.52307403	6.4848857	Multitasking_Watch
15:36:10.215	7.1397276	-0.41181526	6.4190507	0.0065032714	-0.01730459	-0.014225218	7.3377733	-0.52307403	6.4848857	Multitasking_Watch
15:36:10.237	7.1397276	-0.41181526	6.4190507	0.0065032714	-0.01730459	-0.014225218	7.3377733	-0.52307403	6.4848857	Multitasking_Watch
15:36:10.259	7.1397276	-0.41181526	6.4190507	0.0065032714	-0.01730459	-0.014225218	7.3377733	-0.52307403	6.4848857	Multitasking_Watch
15:36:10.283	7.1397276	-0.41181526	6.4190507	0.0065032714	-0.01730459	-0.014225218	7.3377733	-0.52307403	6.4848857	Multitasking_Watch
15:36:10.305	7.1397276	-0.41181526	6.4190507	-0.002048842	-0.03135449	0.029146213	7.3377733	-0.52307403	6.4848857	Multitasking_Watch
15:36:10.328	7.075082	-0.4644893	6.3807425	-0.002048842	-0.03135449	0.029146213	7.34281	-0.51672846	6.4796925	Multitasking_Watch
15:36:10.349	7.075082	-0.4644893	6.3807425	-0.002048842	-0.03135449	0.029146213	7.34281	-0.51672846	6.4796925	Multitasking_Watch
15:36:10.370	7.075082	-0.4644893	6.3807425	-0.002048842	-0.03135449	0.029146213	7.34281	-0.51672846	6.4796925	Multitasking_Watch
15:36:10.393	7.075082	-0.4644893	6.3807425	-0.002048842	-0.03135449	0.029146213	7.34281	-0.51672846	6.4796925	Multitasking_Watch
15:36:10.415	7.075082	-0.4644893	6.3807425	-0.002048842	-0.03135449	0.029146213	7.34281	-0.51672846	6.4796925	Multitasking_Watch
15:36:10.437	7.075082	-0.4644893	6.3807425	-0.002048842	-0.03135449	0.029146213	7.34281	-0.51672846	6.4796925	Multitasking_Watch
15:36:10.460	7.075082	-0.4644893	6.3807425	-0.002048842	-0.03135449	0.029146213	7.34281	-0.51672846	6.4796925	Multitasking_Watch
15:36:10.482	7.075082	-0.4644893	6.3807425	-0.002048842	-0.03135449	0.029146213	7.34281	-0.51672846	6.4796925	Multitasking_Watch
15:36:10.508	7.1325445	-0.37590113	6.3544054	0.0016163494	-0.0038655554	-0.0215556	7.3432446	-0.5272481	6.478347	Multitasking_Watch
15:36:10.530	7.1325445	-0.37590113	6.3544054	0.0016163494	-0.0038655554	-0.0215556	7.3432446	-0.5272481	6.478347	Multitasking_Watch
15:36:10.553	7.1325445	-0.37590113	6.3544054	0.0016163494	-0.0038655554	-0.0215556	7.3432446	-0.5272481	6.478347	Multitasking_Watch
15:36:10.575	7.1325445	-0.37590113	6.3544054	0.0016163494	-0.0038655554	-0.0215556	7.3432446	-0.5272481	6.478347	Multitasking_Watch
15:36:10.597	7.1325445	-0.37590113	6.3544054	0.0016163494	-0.0038655554	-0.0215556	7.3432446	-0.5272481	6.478347	Multitasking_Watch
15:36:10.620	7.1325445	-0.37590113	6.3544054	0.0016163494	-0.0038655554	-0.0215556	7.3432446	-0.5272481	6.478347	Multitasking_Watch
15:36:10.642	7.1325445	-0.37590113	6.3544054	0.0016163494	-0.0038655554	-0.0215556	7.3432446	-0.5272481	6.478347	Multitasking_Watch
15:36:10.664	7.1325445	-0.37590113	6.3544054	0.0016163494	-0.0038655554	-0.0215556	7.3432446	-0.5272481	6.478347	Multitasking_Watch
15:36:10.686	7.1133904	-0.55307746	6.3759537	0.018720577	0.007740884	0.030367944	7.3481784	-0.5197344	6.473358	Multitasking_Watch
15:36:10.707	7.1133904	-0.55307746	6.3759537	0.018720577	0.007740884	0.030367944	7.3481784	-0.5197344	6.473358	Multitasking_Watch
15:36:10.730	7.1133904	-0.55307746	6.3759537	0.018720577	0.007740884	0.030367944	7.3481784	-0.5197344	6.473358	Multitasking_Watch
15:36:10.752	7.1133904	-0.55307746	6.3759537	0.018720577	0.007740884	0.030367944	7.3481784	-0.5197344	6.473358	Multitasking_Watch
15:36:10.775	7.1133904	-0.55307746	6.3759537	0.018720577	0.007740884	0.030367944	7.3481784	-0.5197344	6.473358	Multitasking_Watch
15:36:10.798	7.1133904	-0.55307746	6.3759537	0.018720577	0.007740884	0.030367944	7.3481784	-0.5197344	6.473358	Multitasking_Watch
15:36:10.821	7.1133904	-0.55307746	6.3759537	0.018720577	0.007740884	0.030367944	7.3481784	-0.5197344	6.473358	Multitasking_Watch
15:36:10.843	7.1133904	-0.55307746	6.3759537	0.018720577	0.007740884	0.030367944	7.3481784	-0.5197344	6.473358	Multitasking_Watch
15:36:10.866	7.204373	-0.37829542	6.284971	0.0010054843	-0.0136394	0.0065441993	7.340328	-0.5148571	6.4826503	Multitasking_Watch
15:36:10.888	7.204373	-0.37829542	6.284971	0.0010054843	-0.0136394	0.0065441993	7.340328	-0.5148571	6.4826503	Multitasking_Watch
15:36:10.911	7.204373	-0.37829542	6.284971	0.0010054843	-0.0136394	0.0065441993	7.340328	-0.5148571	6.4826503	Multitasking_Watch
15:36:10.933	7.204373	-0.37829542	6.284971	0.0010054843	-0.0136394	0.0065441993	7.340328	-0.5148571	6.4826503	Multitasking_Watch
15:36:10.956	7.204373	-0.37829542	6.284971	0.0010054843	-0.0136394	0.0065441993	7.340328	-0.5148571	6.4826503	Multitasking_Watch
15:36:10.979	7.204373	-0.37829542	6.284971	0.0010054843	-0.0136394	0.0065441993	7.340328	-0.5148571	6.4826503	Multitasking_Watch
15:36:11.002	7.204373	-0.37829542	6.284971	0.0010054843	-0.0136394	0.0065441993	7.340328	-0.5148571	6.4826503	Multitasking_Watch
15:36:11.025	7.204373	-0.37829542	6.284971	0.0010054843	-0.0136394	0.0065441993	7.340328	-0.5148571	6.4826503	Multitasking_Watch
15:36:11.048	7.1924014	-0.4740664	6.3376455	0.005892406	0.006519154	0.03586573	7.3427553	-0.51864713	6.479604	Multitasking_Watch
15:36:11.071	7.1924014	-0.4740664	6.3376455	0.005892406	0.006519154	0.03586573	7.3427553	-0.51864713	6.479604	Multitasking_Watch
15:36:11.094	7.1924014	-0.4740664	6.3376455	0.005892406	0.006519154	0.03586573	7.3427553	-0.51864713	6.479604	Multitasking_Watch
15:36:11.115	7.1924014	-0.4740664	6.3376455	0.005892406	0.006519154	0.03586573	7.3427553	-0.51864713	6.479604	Multitasking_Watch
15:36:11.137	7.1924014	-0.4740664	6.3376455	0.005892406	0.006519154	0.03586573	7.3427553	-0.51864713	6.479604	Multitasking_Watch
15:36:11.160	7.1924014	-0.4740664	6.3376455	0.005892406	0.006519154	0.03586573	7.3427553	-0.51864713	6.479604	Multitasking_Watch
15:36:11.182	7.1924014	-0.4740664	6.3376455	0.005892406	0.006519154	0.03586573	7.3427553	-0.51864713	6.479604	Multitasking_Watch
15:36:11.205	7.1924014	-0.4740664	6.3376455	0.005892406	0.006519154	0.03586573	7.3427553	-0.51864713	6.479604	Multitasking_Watch
15:36:11.227	7.1373334	-0.52674043	6.3352513	-0.0014379768	0.021790786	0.037698325	7.344609	-0.53402036	6.4762444	Multitasking_Watch
15:36:11.250	7.1373334	-0.52674043	6.3352513	-0.0014379768	0.021790786	0.037698325	7.344609	-0.53402036	6.4762444	Multitasking_Watch
15:36:11.273	7.1373334	-0.52674043	6.3352513	-0.0014379768	0.021790786	0.037698325	7.344609	-0.53402036	6.4762444	Multitasking_Watch
15:36:11.295	7.1373334	-0.52674043	6.3352513	-0.0014379768	0.021790786	0.037698325	7.344609	-0.53402036	6.4762444	Multitasking_Watch
15:36:11.317	7.1373334	-0.52674043	6.3352513	-0.0014379768	0.021790786	0.037698325	7.344609	-0.53402036	6.4762444	Multitasking_Watch
15:36:11.339	7.1373334	-0.52674043	6.3352513	-0.0014379768	0.021790786	0.037698325	7.344609	-0.53402036	6.4762444	Multitasking_Watch
15:36:11.360	7.1373334	-0.52674043	6.3352513	-0.0014379768	0.021790786	0.037698325	7.344609	-0.53402036	6.4762444	Multitasking_Watch
15:36:11.382	7.1373334	-0.52674043	6.3352513	-0.0014379768	0.021790786	0.037698325	7.344609	-0.53402036	6.4762444	Multitasking_Watch
15:36:11.405	7.1325445	-0.30646718	6.3711653	-0.013044416	-0.019748053	-0.0026187794	7.339486	-0.54479164	6.4811544	Multitasking_Watch
15:36:11.426	7.1325445	-0.30646718	6.3711653	-0.013044416	-0.019748053	-0.0026187794	7.339486	-0.54479164	6.4811544	Multitasking_Watch
15:36:11.447	7.1325445	-0.30646718	6.3711653	-0.013044416	-0.019748053	-0.0026187794	7.339486	-0.54479164	6.4811544	Multitasking_Watch
15:36:11.468	7.1325445	-0.30646718	6.3711653	-0.013044416	-0.019748053	-0.0026187794	7.339486	-0.54479164	6.4811544	Multitasking_Watch
15:36:11.490	7.1325445	-0.30646718	6.3711653	-0.013044416	-0.019748053	-0.0026187794	7.339486	-0.54479164	6.4811544	Multitasking_Watch
15:36:11.511	7.1325445	-0.30646718	6.3711653	-0.013044416	-0.019748053	-0.0026187794	7.339486	-0.54479164	6.4811544	Multitasking_Watch
15:36:11.533	7.1325445	-0.30646718	6.3711653	-0.013044416	-0.019748053	-0.0026187794	7.339486	-0.54479164	6.4811544	Multitasking_Watch
15:36:11.553	7.1325445	-0.30646718	6.3711653	-0.013044416	-0.019748053	-0.0026187794	7.339486	-0.54479164	6.4811544	Multitasking_Watch
15:36:11.574	7.0702934	-0.5458947	6.464542	-0.011211821	0.017514728	0.034033135	7.347922	-0.55761755	6.4705048	Multitasking_Watch
15:36:11.595	7.0702934	-0.5458947	6.464542	-0.011211821	0.017514728	0.034033135	7.347922	-0.55761755	6.4705048	Multitasking_Watch
15:36:11.617	7.0702934	-0.5458947	6.464542	-0.011211821	0.017514728	0.034033135	7.347922	-0.55761755	6.4705048	Multitasking_Watch
15:36:11.638	7.0702934	-0.5458947	6.464542	-0.011211821	0.017514728	0.034033135	7.347922	-0.55761755	6.4705048	Multitasking_Watch
15:36:11.659	7.0702934	-0.5458947	6.464542	-0.011211821	0.017514728	0.034033135	7.347922	-0.55761755	6.4705048	Multitasking_Watch
15:36:11.680	7.0702934	-0.5458947	6.464542	-0.011211821	0.017514728	0.034033135	7.347922	-0.55761755	6.4705048	Multitasking_Watch
15:36:11.702	7.0702934	-0.5458947	6.464542	-0.011211821	0.017514728	0.034033135	7.347922	-0.55761755	6.4705048	Multitasking_Watch
15:36:11.723	7.0702934	-0.5458947	6.464542	-0.011211821	0.017514728	0.034033135	7.347922	-0.55761755	6.4705048	Multitasking_Watch
15:36:11.746	7.0702934	-0.5458947	6.464542	-0.011211821	0.017514728	0.034033135	7.347922	-0.55761755	6.4705048	Multitasking_Watch
15:36:11.768	7.1947956	-0.409421	6.117372	-0.0069357636	-0.006309016	0.005322469	7.355717	-0.5693363	6.4606175	Multitasking_Watch
15:36:11.798	7.1947956	-0.409421	6.117372	-0.0069357636	-0.006309016	0.005322469	7.355717	-0.5693363	6.4606175	Multitasking_Watch
15:36:11.821	7.1947956	-0.409421	6.117372	-0.0069357636	-0.006309016	0.005322469	7.355717	-0.5693363	6.4606175	Multitasking_Watch
15:36:11.844	7.1947956	-0.409421	6.117372	-0.0069357636	-0.006309016	0.005322469	7.355717	-0.5693363	6.4606175	Multitasking_Watch
15:36:11.867	7.1947956	-0.409421	6.117372	-0.0069357636	-0.006309016	0.005322469	7.355717	-0.5693363	6.4606175	Multitasking_Watch
15:36:11.889	7.1947956	-0.409421	6.117372	-0.0069357636	-0.006309016	0.005322469	7.355717	-0.5693363	6.4606175	Multitasking_Watch
15:36:11.911	7.1947956	-0.409421	6.117372	-0.0069357636	-0.006309016	0.005322469	7.355717	-0.5693363	6.4606175	Multitasking_Watch
15:36:11.932	7.1564875	-0.6296943	6.2514515	-0.0026597073	-0.015471996	0.030367944	7.352703	-0.58015406	6.463085	Multitasking_Watch
15:36:11.954	7.1564875	-0.6296943	6.2514515	-0.0026597073	-0.015471996	0.030367944	7.352703	-0.58015406	6.463085	Multitasking_Watch
15:36:11.976	7.1564875	-0.6296943	6.2514515	-0.0026597073	-0.015471996	0.030367944	7.352703	-0.58015406	6.463085	Multitasking_Watch
15:36:11.999	7.1564875	-0.6296943	6.2514515	-0.0026597073	-0.015471996	0.030367944	7.352703	-0.58015406	6.463085	Multitasking_Watch
15:36:12.021	7.1564875	-0.6296943	6.2514515	-0.0026597073	-0.015471996	0.030367944	7.352703	-0.58015406	6.463085	Multitasking_Watch
15:36:12.044	7.1564875	-0.6296943	6.2514515	-0.0026597073	-0.015471996	0.030367944	7.352703	-0.58015406	6.463085	Multitasking_Watch
15:36:12.066	7.1564875	-0.6296943	6.2514515	-0.0026597073	-0.015471996	0.030367944	7.352703	-0.58015406	6.463085	Multitasking_Watch
15:36:12.088	7.1564875	-0.6296943	6.2514515	-0.0026597073	-0.015471996	0.030367944	7.352703	-0.58015406	6.463085	Multitasking_Watch
15:36:12.111	7.1540933	-0.5363176	6.179623	0.00039461895	0.016292997	0.013263716	7.36068	-0.58275664	6.45376	Multitasking_Watch
15:36:12.133	7.1540933	-0.5363176	6.179623	0.00039461895	0.016292997	0.013263716	7.36068	-0.58275664	6.45376	Multitasking_Watch
15:36:12.154	7.1540933	-0.5363176	6.179623	0.00039461895	0.016292997	0.013263716	7.36068	-0.58275664	6.45376	Multitasking_Watch
15:36:12.176	7.1540933	-0.5363176	6.179623	0.00039461895	0.016292997	0.013263716	7.36068	-0.58275664	6.45376	Multitasking_Watch
15:36:12.198	7.1540933	-0.5363176	6.179623	0.00039461895	0.016292997	0.013263716	7.36068	-0.58275664	6.45376	Multitasking_Watch
15:36:12.220	7.1540933	-0.5363176	6.179623	0.00039461895	0.016292997	0.013263716	7.36068	-0.58275664	6.45376	Multitasking_Watch
15:36:12.243	7.1540933	-0.5363176	6.179623	0.00039461895	0.016292997	0.013263716	7.36068	-0.58275664	6.45376	Multitasking_Watch
15:36:12.265	7.1540933	-0.5363176	6.179623	0.00039461895	0.016292997	0.013263716	7.36068	-0.58275664	6.45376	Multitasking_Watch
15:36:12.289	7.187613	-0.5506832	6.1700463	0.0065032714	-0.039295737	-0.00017531833	7.350826	-0.5790274	6.465319	Multitasking_Watch
15:36:12.312	7.187613	-0.5506832	6.1700463	0.0065032714	-0.039295737	-0.00017531833	7.350826	-0.5790274	6.465319	Multitasking_Watch
15:36:12.333	7.187613	-0.5506832	6.1700463	0.0065032714	-0.039295737	-0.00017531833	7.350826	-0.5790274	6.465319	Multitasking_Watch
15:36:12.356	7.187613	-0.5506832	6.1700463	0.0065032714	-0.039295737	-0.00017531833	7.350826	-0.5790274	6.465319	Multitasking_Watch
15:36:12.379	7.187613	-0.5506832	6.1700463	0.0065032714	-0.039295737	-0.00017531833	7.350826	-0.5790274	6.465319	Multitasking_Watch
15:36:12.401	7.187613	-0.5506832	6.1700463	0.0065032714	-0.039295737	-0.00017531833	7.350826	-0.5790274	6.465319	Multitasking_Watch
15:36:12.424	7.187613	-0.5506832	6.1700463	0.0065032714	-0.039295737	-0.00017531833	7.350826	-0.5790274	6.465319	Multitasking_Watch
15:36:12.446	7.187613	-0.5506832	6.1700463	0.0065032714	-0.039295737	-0.00017531833	7.350826	-0.5790274	6.465319	Multitasking_Watch
15:36:12.468	7.144516	-0.5147691	6.2155375	-0.010600955	0.0028539624	0.025481021	7.355236	-0.57709295	6.4604774	Multitasking_Watch
15:36:12.489	7.144516	-0.5147691	6.2155375	-0.010600955	0.0028539624	0.025481021	7.355236	-0.57709295	6.4604774	Multitasking_Watch
15:36:12.512	7.144516	-0.5147691	6.2155375	-0.010600955	0.0028539624	0.025481021	7.355236	-0.57709295	6.4604774	Multitasking_Watch
15:36:12.534	7.144516	-0.5147691	6.2155375	-0.010600955	0.0028539624	0.025481021	7.355236	-0.57709295	6.4604774	Multitasking_Watch
15:36:12.557	7.144516	-0.5147691	6.2155375	-0.010600955	0.0028539624	0.025481021	7.355236	-0.57709295	6.4604774	Multitasking_Watch
15:36:12.580	7.144516	-0.5147691	6.2155375	-0.010600955	0.0028539624	0.025481021	7.355236	-0.57709295	6.4604774	Multitasking_Watch
15:36:12.602	7.144516	-0.5147691	6.2155375	-0.010600955	0.0028539624	0.025481021	7.355236	-0.57709295	6.4604774	Multitasking_Watch
15:36:12.625	7.144516	-0.5147691	6.2155375	-0.010600955	0.0028539624	0.025481021	7.355236	-0.57709295	6.4604774	Multitasking_Watch
15:36:12.648	7.18043	-0.4644893	6.25624	0.016887981	-0.016693726	0.009598526	7.3495126	-0.5726222	6.4673843	Multitasking_Watch
15:36:12.669	7.18043	-0.4644893	6.25624	0.016887981	-0.016693726	0.009598526	7.3495126	-0.5726222	6.4673843	Multitasking_Watch
15:36:12.692	7.18043	-0.4644893	6.25624	0.016887981	-0.016693726	0.009598526	7.3495126	-0.5726222	6.4673843	Multitasking_Watch
15:36:12.714	7.18043	-0.4644893	6.25624	0.016887981	-0.016693726	0.009598526	7.3495126	-0.5726222	6.4673843	Multitasking_Watch
15:36:12.736	7.18043	-0.4644893	6.25624	0.016887981	-0.016693726	0.009598526	7.3495126	-0.5726222	6.4673843	Multitasking_Watch
15:36:12.758	7.18043	-0.4644893	6.25624	0.016887981	-0.016693726	0.009598526	7.3495126	-0.5726222	6.4673843	Multitasking_Watch
15:36:12.780	7.18043	-0.4644893	6.25624	0.016887981	-0.016693726	0.009598526	7.3495126	-0.5726222	6.4673843	Multitasking_Watch
15:36:12.801	7.18043	-0.4644893	6.25624	0.016887981	-0.016693726	0.009598526	7.3495126	-0.5726222	6.4673843	Multitasking_Watch
15:36:12.824	7.18043	-0.4644893	6.25624	0.016887981	-0.016693726	0.009598526	7.3495126	-0.5726222	6.4673843	Multitasking_Watch
15:36:12.850	7.1732473	-0.45251793	6.261029	0.0065032714	0.0052974233	0.0077659297	7.3492446	-0.563902	6.4684577	Multitasking_Watch
15:36:12.873	7.1732473	-0.45251793	6.261029	0.0065032714	0.0052974233	0.0077659297	7.3492446	-0.563902	6.4684577	Multitasking_Watch
15:36:12.895	7.1732473	-0.45251793	6.261029	0.0065032714	0.0052974233	0.0077659297	7.3492446	-0.563902	6.4684577	Multitasking_Watch
15:36:12.918	7.1732473	-0.45251793	6.261029	0.0065032714	0.0052974233	0.0077659297	7.3492446	-0.563902	6.4684577	Multitasking_Watch
15:36:12.942	7.1732473	-0.45251793	6.261029	0.0065032714	0.0052974233	0.0077659297	7.3492446	-0.563902	6.4684577	Multitasking_Watch
15:36:12.965	7.1732473	-0.45251793	6.261029	0.0065032714	0.0052974233	0.0077659297	7.3492446	-0.563902	6.4684577	Multitasking_Watch
15:36:12.986	7.1732473	-0.45251793	6.261029	0.0065032714	0.0052974233	0.0077659297	7.3492446	-0.563902	6.4684577	Multitasking_Watch
15:36:13.008	7.151699	-0.4740664	6.2586346	0.021164037	0.0034648278	0.020594101	7.3474846	-0.5556132	6.4711695	Multitasking_Watch
15:36:13.031	7.151699	-0.4740664	6.2586346	0.021164037	0.0034648278	0.020594101	7.3474846	-0.5556132	6.4711695	Multitasking_Watch
15:36:13.053	7.151699	-0.4740664	6.2586346	0.021164037	0.0034648278	0.020594101	7.3474846	-0.5556132	6.4711695	Multitasking_Watch
15:36:13.076	7.151699	-0.4740664	6.2586346	0.021164037	0.0034648278	0.020594101	7.3474846	-0.5556132	6.4711695	Multitasking_Watch
15:36:13.099	7.151699	-0.4740664	6.2586346	0.021164037	0.0034648278	0.020594101	7.3474846	-0.5556132	6.4711695	Multitasking_Watch
15:36:13.120	7.151699	-0.4740664	6.2586346	0.021164037	0.0034648278	0.020594101	7.3474846	-0.5556132	6.4711695	Multitasking_Watch
15:36:13.143	7.151699	-0.4740664	6.2586346	0.021164037	0.0034648278	0.020594101	7.3474846	-0.5556132	6.4711695	Multitasking_Watch
15:36:13.165	7.151699	-0.4740664	6.2586346	0.021164037	0.0034648278	0.020594101	7.3474846	-0.5556132	6.4711695	Multitasking_Watch
15:36:13.189	7.1397276	-0.40223816	6.2490573	0.008946733	-0.011195938	0.010820257	7.3492336	-0.5498761	6.4696755	Multitasking_Watch
15:36:13.212	7.1397276	-0.40223816	6.2490573	0.008946733	-0.011195938	0.010820257	7.3492336	-0.5498761	6.4696755	Multitasking_Watch
15:36:13.233	7.1397276	-0.40223816	6.2490573	0.008946733	-0.011195938	0.010820257	7.3492336	-0.5498761	6.4696755	Multitasking_Watch
15:36:13.255	7.1397276	-0.40223816	6.2490573	0.008946733	-0.011195938	0.010820257	7.3492336	-0.5498761	6.4696755	Multitasking_Watch
15:36:13.278	7.1397276	-0.40223816	6.2490573	0.008946733	-0.011195938	0.010820257	7.3492336	-0.5498761	6.4696755	Multitasking_Watch
15:36:13.301	7.1397276	-0.40223816	6.2490573	0.008946733	-0.011195938	0.010820257	7.3492336	-0.5498761	6.4696755	Multitasking_Watch
15:36:13.324	7.1397276	-0.40223816	6.2490573	0.008946733	-0.011195938	0.010820257	7.3492336	-0.5498761	6.4696755	Multitasking_Watch
15:36:13.346	7.1397276	-0.40223816	6.2490573	0.008946733	-0.011195938	0.010820257	7.3492336	-0.5498761	6.4696755	Multitasking_Watch
15:36:13.369	7.144516	-0.56744313	6.3328567	-0.00021624629	-0.006309016	0.012041987	7.344293	-0.5504209	6.475241	Multitasking_Watch
15:36:13.391	7.144516	-0.56744313	6.3328567	-0.00021624629	-0.006309016	0.012041987	7.344293	-0.5504209	6.475241	Multitasking_Watch
15:36:13.415	7.144516	-0.56744313	6.3328567	-0.00021624629	-0.006309016	0.012041987	7.344293	-0.5504209	6.475241	Multitasking_Watch
15:36:13.438	7.144516	-0.56744313	6.3328567	-0.00021624629	-0.006309016	0.012041987	7.344293	-0.5504209	6.475241	Multitasking_Watch
15:36:13.460	7.144516	-0.56744313	6.3328567	-0.00021624629	-0.006309016	0.012041987	7.344293	-0.5504209	6.475241	Multitasking_Watch
15:36:13.485	7.144516	-0.56744313	6.3328567	-0.00021624629	-0.006309016	0.012041987	7.344293	-0.5504209	6.475241	Multitasking_Watch
15:36:13.506	7.144516	-0.56744313	6.3328567	-0.00021624629	-0.006309016	0.012041987	7.344293	-0.5504209	6.475241	Multitasking_Watch
15:36:13.529	7.144516	-0.56744313	6.3328567	-0.00021624629	-0.006309016	0.012041987	7.344293	-0.5504209	6.475241	Multitasking_Watch
15:36:13.551	7.1109962	-0.4668836	6.4166565	-0.0032705725	0.004686558	-0.00017531833	7.3429174	-0.55215865	6.4766493	Multitasking_Watch
15:36:13.573	7.1109962	-0.4668836	6.4166565	-0.0032705725	0.004686558	-0.00017531833	7.3429174	-0.55215865	6.4766493	Multitasking_Watch
15:36:13.596	7.1109962	-0.4668836	6.4166565	-0.0032705725	0.004686558	-0.00017531833	7.3429174	-0.55215865	6.4766493	Multitasking_Watch
15:36:13.618	7.1109962	-0.4668836	6.4166565	-0.0032705725	0.004686558	-0.00017531833	7.3429174	-0.55215865	6.4766493	Multitasking_Watch
15:36:13.642	7.1109962	-0.4668836	6.4166565	-0.0032705725	0.004686558	-0.00017531833	7.3429174	-0.55215865	6.4766493	Multitasking_Watch
15:36:13.664	7.1109962	-0.4668836	6.4166565	-0.0032705725	0.004686558	-0.00017531833	7.3429174	-0.55215865	6.4766493	Multitasking_Watch
15:36:13.687	7.1109962	-0.4668836	6.4166565	-0.0032705725	0.004686558	-0.00017531833	7.3429174	-0.55215865	6.4766493	Multitasking_Watch
15:36:13.710	7.1109962	-0.4668836	6.4166565	-0.0032705725	0.004686558	-0.00017531833	7.3429174	-0.55215865	6.4766493	Multitasking_Watch
15:36:13.731	7.1756415	-0.47885495	6.2777886	-0.017320473	0.015071267	0.030367944	7.3497853	-0.53843176	6.4700074	Multitasking_Watch
15:36:13.754	7.1756415	-0.47885495	6.2777886	-0.017320473	0.015071267	0.030367944	7.3497853	-0.53843176	6.4700074	Multitasking_Watch
15:36:13.776	7.1756415	-0.47885495	6.2777886	-0.017320473	0.015071267	0.030367944	7.3497853	-0.53843176	6.4700074	Multitasking_Watch
15:36:13.799	7.1756415	-0.47885495	6.2777886	-0.017320473	0.015071267	0.030367944	7.3497853	-0.53843176	6.4700074	Multitasking_Watch
15:36:13.821	7.1756415	-0.47885495	6.2777886	-0.017320473	0.015071267	0.030367944	7.3497853	-0.53843176	6.4700074	Multitasking_Watch
15:36:13.845	7.1756415	-0.47885495	6.2777886	-0.017320473	0.015071267	0.030367944	7.3497853	-0.53843176	6.4700074	Multitasking_Watch
15:36:13.869	7.1756415	-0.47885495	6.2777886	-0.017320473	0.015071267	0.030367944	7.3497853	-0.53843176	6.4700074	Multitasking_Watch
15:36:13.892	7.1756415	-0.47885495	6.2777886	-0.017320473	0.015071267	0.030367944	7.3497853	-0.53843176	6.4700074	Multitasking_Watch
15:36:13.915	7.1732473	-0.44772938	6.301731	-0.016098743	-0.010585072	0.012041987	7.3460674	-0.5518799	6.4731026	Multitasking_Watch
15:36:13.938	7.1732473	-0.44772938	6.301731	-0.016098743	-0.010585072	0.012041987	7.3460674	-0.5518799	6.4731026	Multitasking_Watch
15:36:13.961	7.1732473	-0.44772938	6.301731	-0.016098743	-0.010585072	0.012041987	7.3460674	-0.5518799	6.4731026	Multitasking_Watch
15:36:13.984	7.1732473	-0.44772938	6.301731	-0.016098743	-0.010585072	0.012041987	7.3460674	-0.5518799	6.4731026	Multitasking_Watch
15:36:14.007	7.1732473	-0.44772938	6.301731	-0.016098743	-0.010585072	0.012041987	7.3460674	-0.5518799	6.4731026	Multitasking_Watch
15:36:14.030	7.1732473	-0.44772938	6.301731	-0.016098743	-0.010585072	0.012041987	7.3460674	-0.5518799	6.4731026	Multitasking_Watch
15:36:14.051	7.1732473	-0.44772938	6.301731	-0.016098743	-0.010585072	0.012041987	7.3460674	-0.5518799	6.4731026	Multitasking_Watch
15:36:14.073	7.1732473	-0.44772938	6.301731	-0.016098743	-0.010585072	0.012041987	7.3460674	-0.5518799	6.4731026	Multitasking_Watch
15:36:14.095	7.151699	-0.47167215	6.32328	-0.00876836	0.021790786	0.02181583	7.3521714	-0.5631243	6.4651947	Multitasking_Watch
15:36:14.116	7.151699	-0.47167215	6.32328	-0.00876836	0.021790786	0.02181583	7.3521714	-0.5631243	6.4651947	Multitasking_Watch
15:36:14.138	7.151699	-0.47167215	6.32328	-0.00876836	0.021790786	0.02181583	7.3521714	-0.5631243	6.4651947	Multitasking_Watch
15:36:14.160	7.151699	-0.47167215	6.32328	-0.00876836	0.021790786	0.02181583	7.3521714	-0.5631243	6.4651947	Multitasking_Watch
15:36:14.183	7.151699	-0.47167215	6.32328	-0.00876836	0.021790786	0.02181583	7.3521714	-0.5631243	6.4651947	Multitasking_Watch
15:36:14.206	7.151699	-0.47167215	6.32328	-0.00876836	0.021790786	0.02181583	7.3521714	-0.5631243	6.4651947	Multitasking_Watch
15:36:14.229	7.151699	-0.47167215	6.32328	-0.00876836	0.021790786	0.02181583	7.3521714	-0.5631243	6.4651947	Multitasking_Watch
15:36:14.250	7.151699	-0.47167215	6.32328	-0.00876836	0.021790786	0.02181583	7.3521714	-0.5631243	6.4651947	Multitasking_Watch
15:36:14.272	7.1947956	-0.5027977	6.2586346	-0.013044416	-0.00081122905	0.0022681428	7.349348	-0.571077	6.467711	Multitasking_Watch
15:36:14.295	7.1947956	-0.5027977	6.2586346	-0.013044416	-0.00081122905	0.0022681428	7.349348	-0.571077	6.467711	Multitasking_Watch
15:36:14.317	7.1947956	-0.5027977	6.2586346	-0.013044416	-0.00081122905	0.0022681428	7.349348	-0.571077	6.467711	Multitasking_Watch
15:36:14.339	7.1947956	-0.5027977	6.2586346	-0.013044416	-0.00081122905	0.0022681428	7.349348	-0.571077	6.467711	Multitasking_Watch
15:36:14.362	7.1947956	-0.5027977	6.2586346	-0.013044416	-0.00081122905	0.0022681428	7.349348	-0.571077	6.467711	Multitasking_Watch
15:36:14.384	7.1947956	-0.5027977	6.2586346	-0.013044416	-0.00081122905	0.0022681428	7.349348	-0.571077	6.467711	Multitasking_Watch
15:36:14.407	7.1947956	-0.5027977	6.2586346	-0.013044416	-0.00081122905	0.0022681428	7.349348	-0.571077	6.467711	Multitasking_Watch
15:36:14.430	7.1947956	-0.5027977	6.2586346	-0.013044416	-0.00081122905	0.0022681428	7.349348	-0.571077	6.467711	Multitasking_Watch
15:36:14.456	7.168459	-0.56744313	6.344828	-0.027094316	0.0022430972	0.032811407	7.349935	-0.57584554	6.4666214	Multitasking_Watch
15:36:14.477	7.168459	-0.56744313	6.344828	-0.027094316	0.0022430972	0.032811407	7.349935	-0.57584554	6.4666214	Multitasking_Watch
15:36:14.498	7.168459	-0.56744313	6.344828	-0.027094316	0.0022430972	0.032811407	7.349935	-0.57584554	6.4666214	Multitasking_Watch
15:36:14.520	7.168459	-0.56744313	6.344828	-0.027094316	0.0022430972	0.032811407	7.349935	-0.57584554	6.4666214	Multitasking_Watch
15:36:14.544	7.168459	-0.56744313	6.344828	-0.027094316	0.0022430972	0.032811407	7.349935	-0.57584554	6.4666214	Multitasking_Watch
15:36:14.566	7.168459	-0.56744313	6.344828	-0.027094316	0.0022430972	0.032811407	7.349935	-0.57584554	6.4666214	Multitasking_Watch
15:36:14.588	7.168459	-0.56744313	6.344828	-0.027094316	0.0022430972	0.032811407	7.349935	-0.57584554	6.4666214	Multitasking_Watch
15:36:14.610	7.168459	-0.56744313	6.344828	-0.027094316	0.0022430972	0.032811407	7.349935	-0.57584554	6.4666214	Multitasking_Watch
15:36:14.631	7.106208	-0.52913475	6.263423	-0.00876836	0.015682133	0.023037562	7.356016	-0.59759796	6.457724	Multitasking_Watch
15:36:14.654	7.106208	-0.52913475	6.263423	-0.00876836	0.015682133	0.023037562	7.356016	-0.59759796	6.457724	Multitasking_Watch
15:36:14.677	7.106208	-0.52913475	6.263423	-0.00876836	0.015682133	0.023037562	7.356016	-0.59759796	6.457724	Multitasking_Watch
15:36:14.699	7.106208	-0.52913475	6.263423	-0.00876836	0.015682133	0.023037562	7.356016	-0.59759796	6.457724	Multitasking_Watch
15:36:14.722	7.106208	-0.52913475	6.263423	-0.00876836	0.015682133	0.023037562	7.356016	-0.59759796	6.457724	Multitasking_Watch
15:36:14.744	7.106208	-0.52913475	6.263423	-0.00876836	0.015682133	0.023037562	7.356016	-0.59759796	6.457724	Multitasking_Watch
15:36:14.768	7.106208	-0.52913475	6.263423	-0.00876836	0.015682133	0.023037562	7.356016	-0.59759796	6.457724	Multitasking_Watch
15:36:14.789	7.106208	-0.52913475	6.263423	-0.00876836	0.015682133	0.023037562	7.356016	-0.59759796	6.457724	Multitasking_Watch
15:36:14.812	7.18043	-0.5123748	6.0766697	0.0071141366	-0.027078435	0.009598526	7.3566604	-0.61590254	6.455265	Multitasking_Watch
15:36:14.835	7.18043	-0.5123748	6.0766697	0.0071141366	-0.027078435	0.009598526	7.3566604	-0.61590254	6.455265	Multitasking_Watch
15:36:14.856	7.18043	-0.5123748	6.0766697	0.0071141366	-0.027078435	0.009598526	7.3566604	-0.61590254	6.455265	Multitasking_Watch
15:36:14.878	7.18043	-0.5123748	6.0766697	0.0071141366	-0.027078435	0.009598526	7.3566604	-0.61590254	6.455265	Multitasking_Watch
15:36:14.900	7.18043	-0.5123748	6.0766697	0.0071141366	-0.027078435	0.009598526	7.3566604	-0.61590254	6.455265	Multitasking_Watch
15:36:14.922	7.18043	-0.5123748	6.0766697	0.0071141366	-0.027078435	0.009598526	7.3566604	-0.61590254	6.455265	Multitasking_Watch
15:36:14.945	7.18043	-0.5123748	6.0766697	0.0071141366	-0.027078435	0.009598526	7.3566604	-0.61590254	6.455265	Multitasking_Watch
15:36:14.968	7.18043	-0.5123748	6.0766697	0.0071141366	-0.027078435	0.009598526	7.3566604	-0.61590254	6.455265	Multitasking_Watch
15:36:14.993	7.18043	-0.58420306	6.114978	-0.0075466293	-0.007530747	0.024870157	7.359677	-0.6231211	6.4511375	Multitasking_Watch
15:36:15.014	7.18043	-0.58420306	6.114978	-0.0075466293	-0.007530747	0.024870157	7.359677	-0.6231211	6.4511375	Multitasking_Watch
15:36:15.036	7.18043	-0.58420306	6.114978	-0.0075466293	-0.007530747	0.024870157	7.359677	-0.6231211	6.4511375	Multitasking_Watch
15:36:15.059	7.18043	-0.58420306	6.114978	-0.0075466293	-0.007530747	0.024870157	7.359677	-0.6231211	6.4511375	Multitasking_Watch
15:36:15.081	7.18043	-0.58420306	6.114978	-0.0075466293	-0.007530747	0.024870157	7.359677	-0.6231211	6.4511375	Multitasking_Watch
15:36:15.102	7.18043	-0.58420306	6.114978	-0.0075466293	-0.007530747	0.024870157	7.359677	-0.6231211	6.4511375	Multitasking_Watch
15:36:15.124	7.18043	-0.58420306	6.114978	-0.0075466293	-0.007530747	0.024870157	7.359677	-0.6231211	6.4511375	Multitasking_Watch
15:36:15.146	7.18043	-0.58420306	6.114978	-0.0075466293	-0.007530747	0.024870157	7.359677	-0.6231211	6.4511375	Multitasking_Watch
15:36:15.168	7.144516	-0.48843205	6.299337	0.0022272146	0.0028539624	0.013263716	7.3543143	-0.6176418	6.4577727	Multitasking_Watch
15:36:15.189	7.144516	-0.48843205	6.299337	0.0022272146	0.0028539624	0.013263716	7.3543143	-0.6176418	6.4577727	Multitasking_Watch
15:36:15.211	7.144516	-0.48843205	6.299337	0.0022272146	0.0028539624	0.013263716	7.3543143	-0.6176418	6.4577727	Multitasking_Watch
15:36:15.233	7.144516	-0.48843205	6.299337	0.0022272146	0.0028539624	0.013263716	7.3543143	-0.6176418	6.4577727	Multitasking_Watch
15:36:15.256	7.144516	-0.48843205	6.299337	0.0022272146	0.0028539624	0.013263716	7.3543143	-0.6176418	6.4577727	Multitasking_Watch
15:36:15.279	7.144516	-0.48843205	6.299337	0.0022272146	0.0028539624	0.013263716	7.3543143	-0.6176418	6.4577727	Multitasking_Watch
15:36:15.301	7.144516	-0.48843205	6.299337	0.0022272146	0.0028539624	0.013263716	7.3543143	-0.6176418	6.4577727	Multitasking_Watch
15:36:15.325	7.144516	-0.48843205	6.299337	0.0022272146	0.0028539624	0.013263716	7.3543143	-0.6176418	6.4577727	Multitasking_Watch
15:36:15.348	7.1971903	-0.46927786	6.150892	0.037046537	-0.036852278	0.0016572775	7.358272	-0.6149518	6.453522	Multitasking_Watch
15:36:15.370	7.1971903	-0.46927786	6.150892	0.037046537	-0.036852278	0.0016572775	7.358272	-0.6149518	6.453522	Multitasking_Watch
15:36:15.392	7.1971903	-0.46927786	6.150892	0.037046537	-0.036852278	0.0016572775	7.358272	-0.6149518	6.453522	Multitasking_Watch
15:36:15.414	7.1971903	-0.46927786	6.150892	0.037046537	-0.036852278	0.0016572775	7.358272	-0.6149518	6.453522	Multitasking_Watch
15:36:15.435	7.1971903	-0.46927786	6.150892	0.037046537	-0.036852278	0.0016572775	7.358272	-0.6149518	6.453522	Multitasking_Watch
15:36:15.457	7.1971903	-0.46927786	6.150892	0.037046537	-0.036852278	0.0016572775	7.358272	-0.6149518	6.453522	Multitasking_Watch
15:36:15.479	7.1971903	-0.46927786	6.150892	0.037046537	-0.036852278	0.0016572775	7.358272	-0.6149518	6.453522	Multitasking_Watch
15:36:15.500	7.1971903	-0.46927786	6.150892	0.037046537	-0.036852278	0.0016572775	7.358272	-0.6149518	6.453522	Multitasking_Watch
15:36:15.523	7.1971903	-0.46927786	6.150892	0.037046537	-0.036852278	0.0016572775	7.358272	-0.6149518	6.453522	Multitasking_Watch
15:36:15.546	7.144516	-0.6201172	6.3831367	0.0071141366	0.0107952105	-0.0068948357	7.3542457	-0.61620736	6.457995	Multitasking_Watch
15:36:15.568	7.144516	-0.6201172	6.3831367	0.0071141366	0.0107952105	-0.0068948357	7.3542457	-0.61620736	6.457995	Multitasking_Watch
15:36:15.592	7.144516	-0.6201172	6.3831367	0.0071141366	0.0107952105	-0.0068948357	7.3542457	-0.61620736	6.457995	Multitasking_Watch
15:36:15.614	7.144516	-0.6201172	6.3831367	0.0071141366	0.0107952105	-0.0068948357	7.3542457	-0.61620736	6.457995	Multitasking_Watch
15:36:15.636	7.144516	-0.6201172	6.3831367	0.0071141366	0.0107952105	-0.0068948357	7.3542457	-0.61620736	6.457995	Multitasking_Watch
15:36:15.658	7.144516	-0.6201172	6.3831367	0.0071141366	0.0107952105	-0.0068948357	7.3542457	-0.61620736	6.457995	Multitasking_Watch
15:36:15.680	7.144516	-0.6201172	6.3831367	0.0071141366	0.0107952105	-0.0068948357	7.3542457	-0.61620736	6.457995	Multitasking_Watch
15:36:15.701	7.144516	-0.6201172	6.3831367	0.0071141366	0.0107952105	-0.0068948357	7.3542457	-0.61620736	6.457995	Multitasking_Watch
15:36:15.723	7.1564875	-0.41181526	6.2346916	-0.03198124	0.013238671	-0.0038405098	7.357287	-0.59198976	6.4567933	Multitasking_Watch
15:36:15.746	7.1564875	-0.41181526	6.2346916	-0.03198124	0.013238671	-0.0038405098	7.357287	-0.59198976	6.4567933	Multitasking_Watch
15:36:15.769	7.1564875	-0.41181526	6.2346916	-0.03198124	0.013238671	-0.0038405098	7.357287	-0.59198976	6.4567933	Multitasking_Watch
15:36:15.792	7.1564875	-0.41181526	6.2346916	-0.03198124	0.013238671	-0.0038405098	7.357287	-0.59198976	6.4567933	Multitasking_Watch
15:36:15.813	7.1564875	-0.41181526	6.2346916	-0.03198124	0.013238671	-0.0038405098	7.357287	-0.59198976	6.4567933	Multitasking_Watch
15:36:15.836	7.1564875	-0.41181526	6.2346916	-0.03198124	0.013238671	-0.0038405098	7.357287	-0.59198976	6.4567933	Multitasking_Watch
15:36:15.863	7.1564875	-0.41181526	6.2346916	-0.03198124	0.013238671	-0.0038405098	7.357287	-0.59198976	6.4567933	Multitasking_Watch
15:36:15.887	7.1301503	-0.49800915	6.304126	0.011390193	-0.00325469	0.029757079	7.356181	-0.57387656	6.459687	Multitasking_Watch
15:36:15.909	7.1301503	-0.49800915	6.304126	0.011390193	-0.00325469	0.029757079	7.356181	-0.57387656	6.459687	Multitasking_Watch
15:36:15.931	7.1301503	-0.49800915	6.304126	0.011390193	-0.00325469	0.029757079	7.356181	-0.57387656	6.459687	Multitasking_Watch
15:36:15.953	7.1301503	-0.49800915	6.304126	0.011390193	-0.00325469	0.029757079	7.356181	-0.57387656	6.459687	Multitasking_Watch
15:36:15.978	7.1301503	-0.49800915	6.304126	0.011390193	-0.00325469	0.029757079	7.356181	-0.57387656	6.459687	Multitasking_Watch
15:36:16.002	7.1301503	-0.49800915	6.304126	0.011390193	-0.00325469	0.029757079	7.356181	-0.57387656	6.459687	Multitasking_Watch
15:36:16.025	7.1301503	-0.49800915	6.304126	0.011390193	-0.00325469	0.029757079	7.356181	-0.57387656	6.459687	Multitasking_Watch
15:36:16.047	7.1301503	-0.49800915	6.304126	0.011390193	-0.00325469	0.029757079	7.356181	-0.57387656	6.459687	Multitasking_Watch
15:36:16.070	7.1947956	-0.5147691	6.2179317	0.025440093	-0.0136394	-0.0038405098	7.354362	-0.5736191	6.4617825	Multitasking_Watch
15:36:16.093	7.1947956	-0.5147691	6.2179317	0.025440093	-0.0136394	-0.0038405098	7.354362	-0.5736191	6.4617825	Multitasking_Watch
15:36:16.116	7.1947956	-0.5147691	6.2179317	0.025440093	-0.0136394	-0.0038405098	7.354362	-0.5736191	6.4617825	Multitasking_Watch
15:36:16.140	7.1947956	-0.5147691	6.2179317	0.025440093	-0.0136394	-0.0038405098	7.354362	-0.5736191	6.4617825	Multitasking_Watch
15:36:16.162	7.1947956	-0.5147691	6.2179317	0.025440093	-0.0136394	-0.0038405098	7.354362	-0.5736191	6.4617825	Multitasking_Watch
15:36:16.184	7.1947956	-0.5147691	6.2179317	0.025440093	-0.0136394	-0.0038405098	7.354362	-0.5736191	6.4617825	Multitasking_Watch
15:36:16.205	7.1947956	-0.5147691	6.2179317	0.025440093	-0.0136394	-0.0038405098	7.354362	-0.5736191	6.4617825	Multitasking_Watch
15:36:16.229	7.1947956	-0.5147691	6.2179317	0.025440093	-0.0136394	-0.0038405098	7.354362	-0.5736191	6.4617825	Multitasking_Watch
15:36:16.252	7.144516	-0.51955765	6.378348	0.004670676	-0.005698151	0.0077659297	7.349214	-0.5636863	6.4685054	Multitasking_Watch
15:36:16.274	7.144516	-0.51955765	6.378348	0.004670676	-0.005698151	0.0077659297	7.349214	-0.5636863	6.4685054	Multitasking_Watch
15:36:16.297	7.144516	-0.51955765	6.378348	0.004670676	-0.005698151	0.0077659297	7.349214	-0.5636863	6.4685054	Multitasking_Watch
15:36:16.320	7.144516	-0.51955765	6.378348	0.004670676	-0.005698151	0.0077659297	7.349214	-0.5636863	6.4685054	Multitasking_Watch
15:36:16.343	7.144516	-0.51955765	6.378348	0.004670676	-0.005698151	0.0077659297	7.349214	-0.5636863	6.4685054	Multitasking_Watch
15:36:16.365	7.144516	-0.51955765	6.378348	0.004670676	-0.005698151	0.0077659297	7.349214	-0.5636863	6.4685054	Multitasking_Watch
15:36:16.387	7.144516	-0.51955765	6.378348	0.004670676	-0.005698151	0.0077659297	7.349214	-0.5636863	6.4685054	Multitasking_Watch
15:36:16.409	7.144516	-0.51955765	6.378348	0.004670676	-0.005698151	0.0077659297	7.349214	-0.5636863	6.4685054	Multitasking_Watch
15:36:16.432	7.144516	-0.46927786	6.263423	0.0034489452	-0.009363342	0.032200538	7.355264	-0.5492282	6.4628663	Multitasking_Watch
15:36:16.461	7.144516	-0.46927786	6.263423	0.0034489452	-0.009363342	0.032200538	7.355264	-0.5492282	6.4628663	Multitasking_Watch
15:36:16.483	7.144516	-0.46927786	6.263423	0.0034489452	-0.009363342	0.032200538	7.355264	-0.5492282	6.4628663	Multitasking_Watch
15:36:16.505	7.144516	-0.46927786	6.263423	0.0034489452	-0.009363342	0.032200538	7.355264	-0.5492282	6.4628663	Multitasking_Watch
15:36:16.527	7.144516	-0.46927786	6.263423	0.0034489452	-0.009363342	0.032200538	7.355264	-0.5492282	6.4628663	Multitasking_Watch
15:36:16.549	7.144516	-0.46927786	6.263423	0.0034489452	-0.009363342	0.032200538	7.355264	-0.5492282	6.4628663	Multitasking_Watch
15:36:16.574	7.144516	-0.46927786	6.263423	0.0034489452	-0.009363342	0.032200538	7.355264	-0.5492282	6.4628663	Multitasking_Watch
15:36:16.596	7.144516	-0.46927786	6.263423	0.0034489452	-0.009363342	0.032200538	7.355264	-0.5492282	6.4628663	Multitasking_Watch
15:36:16.618	7.1109962	-0.44294083	6.1915946	0.019942306	-0.0124176685	-0.005673106	7.354061	-0.5461805	6.464495	Multitasking_Watch
15:36:16.641	7.1109962	-0.44294083	6.1915946	0.019942306	-0.0124176685	-0.005673106	7.354061	-0.5461805	6.464495	Multitasking_Watch
15:36:16.664	7.1109962	-0.44294083	6.1915946	0.019942306	-0.0124176685	-0.005673106	7.354061	-0.5461805	6.464495	Multitasking_Watch
15:36:16.688	7.1109962	-0.44294083	6.1915946	0.019942306	-0.0124176685	-0.005673106	7.354061	-0.5461805	6.464495	Multitasking_Watch
15:36:16.711	7.1109962	-0.44294083	6.1915946	0.019942306	-0.0124176685	-0.005673106	7.354061	-0.5461805	6.464495	Multitasking_Watch
15:36:16.732	7.1109962	-0.44294083	6.1915946	0.019942306	-0.0124176685	-0.005673106	7.354061	-0.5461805	6.464495	Multitasking_Watch
15:36:16.754	7.1109962	-0.44294083	6.1915946	0.019942306	-0.0124176685	-0.005673106	7.354061	-0.5461805	6.464495	Multitasking_Watch
15:36:16.775	7.1109962	-0.44294083	6.1915946	0.019942306	-0.0124176685	-0.005673106	7.354061	-0.5461805	6.464495	Multitasking_Watch
15:36:16.798	7.1947956	-0.43815228	6.196383	0.007725002	0.0052974233	0.01937237	7.3612723	-0.54440176	6.45644	Multitasking_Watch
15:36:16.820	7.1947956	-0.43815228	6.196383	0.007725002	0.0052974233	0.01937237	7.3612723	-0.54440176	6.45644	Multitasking_Watch
15:36:16.843	7.1947956	-0.43815228	6.196383	0.007725002	0.0052974233	0.01937237	7.3612723	-0.54440176	6.45644	Multitasking_Watch
15:36:16.865	7.1947956	-0.43815228	6.196383	0.007725002	0.0052974233	0.01937237	7.3612723	-0.54440176	6.45644	Multitasking_Watch
15:36:16.888	7.1947956	-0.43815228	6.196383	0.007725002	0.0052974233	0.01937237	7.3612723	-0.54440176	6.45644	Multitasking_Watch
15:36:16.911	7.1947956	-0.43815228	6.196383	0.007725002	0.0052974233	0.01937237	7.3612723	-0.54440176	6.45644	Multitasking_Watch
15:36:16.934	7.1947956	-0.43815228	6.196383	0.007725002	0.0052974233	0.01937237	7.3612723	-0.54440176	6.45644	Multitasking_Watch
15:36:16.957	7.1947956	-0.43815228	6.196383	0.007725002	0.0052974233	0.01937237	7.3612723	-0.54440176	6.45644	Multitasking_Watch
15:36:16.979	7.151699	-0.4070267	6.2969427	0.007725002	-0.010585072	0.005322469	7.3575234	-0.54302025	6.4608216	Multitasking_Watch
15:36:17.001	7.151699	-0.4070267	6.2969427	0.007725002	-0.010585072	0.005322469	7.3575234	-0.54302025	6.4608216	Multitasking_Watch
15:36:17.023	7.151699	-0.4070267	6.2969427	0.007725002	-0.010585072	0.005322469	7.3575234	-0.54302025	6.4608216	Multitasking_Watch
15:36:17.045	7.151699	-0.4070267	6.2969427	0.007725002	-0.010585072	0.005322469	7.3575234	-0.54302025	6.4608216	Multitasking_Watch
15:36:17.068	7.151699	-0.4070267	6.2969427	0.007725002	-0.010585072	0.005322469	7.3575234	-0.54302025	6.4608216	Multitasking_Watch
15:36:17.089	7.151699	-0.4070267	6.2969427	0.007725002	-0.010585072	0.005322469	7.3575234	-0.54302025	6.4608216	Multitasking_Watch
15:36:17.111	7.151699	-0.4070267	6.2969427	0.007725002	-0.010585072	0.005322469	7.3575234	-0.54302025	6.4608216	Multitasking_Watch
15:36:17.132	7.151699	-0.4070267	6.2969427	0.007725002	-0.010585072	0.005322469	7.3575234	-0.54302025	6.4608216	Multitasking_Watch
15:36:17.153	7.1301503	-0.4740664	6.387925	-0.006324899	0.029732034	0.0065441993	7.3603034	-0.5422738	6.4577174	Multitasking_Watch
15:36:17.175	7.1301503	-0.4740664	6.387925	-0.006324899	0.029732034	0.0065441993	7.3603034	-0.5422738	6.4577174	Multitasking_Watch
15:36:17.202	7.1301503	-0.4740664	6.387925	-0.006324899	0.029732034	0.0065441993	7.3603034	-0.5422738	6.4577174	Multitasking_Watch
15:36:17.225	7.1301503	-0.4740664	6.387925	-0.006324899	0.029732034	0.0065441993	7.3603034	-0.5422738	6.4577174	Multitasking_Watch
15:36:17.248	7.1301503	-0.4740664	6.387925	-0.006324899	0.029732034	0.0065441993	7.3603034	-0.5422738	6.4577174	Multitasking_Watch
15:36:17.270	7.1301503	-0.4740664	6.387925	-0.006324899	0.029732034	0.0065441993	7.3603034	-0.5422738	6.4577174	Multitasking_Watch
15:36:17.291	7.1301503	-0.4740664	6.387925	-0.006324899	0.029732034	0.0065441993	7.3603034	-0.5422738	6.4577174	Multitasking_Watch
15:36:17.313	7.1301503	-0.4740664	6.387925	-0.006324899	0.029732034	0.0065441993	7.3603034	-0.5422738	6.4577174	Multitasking_Watch
15:36:17.335	7.101419	-0.42378664	6.229903	0.01810971	-0.0069198813	0.023648426	7.357481	-0.5312021	6.4618516	Multitasking_Watch
15:36:17.357	7.101419	-0.42378664	6.229903	0.01810971	-0.0069198813	0.023648426	7.357481	-0.5312021	6.4618516	Multitasking_Watch
15:36:17.380	7.101419	-0.42378664	6.229903	0.01810971	-0.0069198813	0.023648426	7.357481	-0.5312021	6.4618516	Multitasking_Watch
15:36:17.403	7.101419	-0.42378664	6.229903	0.01810971	-0.0069198813	0.023648426	7.357481	-0.5312021	6.4618516	Multitasking_Watch
15:36:17.424	7.101419	-0.42378664	6.229903	0.01810971	-0.0069198813	0.023648426	7.357481	-0.5312021	6.4618516	Multitasking_Watch
15:36:17.447	7.101419	-0.42378664	6.229903	0.01810971	-0.0069198813	0.023648426	7.357481	-0.5312021	6.4618516	Multitasking_Watch
15:36:17.470	7.101419	-0.42378664	6.229903	0.01810971	-0.0069198813	0.023648426	7.357481	-0.5312021	6.4618516	Multitasking_Watch
15:36:17.493	7.101419	-0.42378664	6.229903	0.01810971	-0.0069198813	0.023648426	7.357481	-0.5312021	6.4618516	Multitasking_Watch
15:36:17.515	7.2091613	-0.4166038	6.1484976	0.026050959	-0.038684875	0.0022681428	7.353637	-0.5401342	6.4654875	Multitasking_Watch
15:36:17.538	7.2091613	-0.4166038	6.1484976	0.026050959	-0.038684875	0.0022681428	7.353637	-0.5401342	6.4654875	Multitasking_Watch
15:36:17.560	7.2091613	-0.4166038	6.1484976	0.026050959	-0.038684875	0.0022681428	7.353637	-0.5401342	6.4654875	Multitasking_Watch
15:36:17.583	7.2091613	-0.4166038	6.1484976	0.026050959	-0.038684875	0.0022681428	7.353637	-0.5401342	6.4654875	Multitasking_Watch
15:36:17.605	7.2091613	-0.4166038	6.1484976	0.026050959	-0.038684875	0.0022681428	7.353637	-0.5401342	6.4654875	Multitasking_Watch
15:36:17.627	7.2091613	-0.4166038	6.1484976	0.026050959	-0.038684875	0.0022681428	7.353637	-0.5401342	6.4654875	Multitasking_Watch
15:36:17.648	7.2091613	-0.4166038	6.1484976	0.026050959	-0.038684875	0.0022681428	7.353637	-0.5401342	6.4654875	Multitasking_Watch
15:36:17.671	7.2091613	-0.4166038	6.1484976	0.026050959	-0.038684875	0.0022681428	7.353637	-0.5401342	6.4654875	Multitasking_Watch
15:36:17.696	7.1397276	-0.46927786	6.3352513	-0.0051031685	-0.008141612	0.025481021	7.3521023	-0.53053105	6.4680357	Multitasking_Watch
15:36:17.719	7.1397276	-0.46927786	6.3352513	-0.0051031685	-0.008141612	0.025481021	7.3521023	-0.53053105	6.4680357	Multitasking_Watch
15:36:17.742	7.1397276	-0.46927786	6.3352513	-0.0051031685	-0.008141612	0.025481021	7.3521023	-0.53053105	6.4680357	Multitasking_Watch
15:36:17.765	7.1397276	-0.46927786	6.3352513	-0.0051031685	-0.008141612	0.025481021	7.3521023	-0.53053105	6.4680357	Multitasking_Watch
15:36:17.788	7.1397276	-0.46927786	6.3352513	-0.0051031685	-0.008141612	0.025481021	7.3521023	-0.53053105	6.4680357	Multitasking_Watch
15:36:17.811	7.1397276	-0.46927786	6.3352513	-0.0051031685	-0.008141612	0.025481021	7.3521023	-0.53053105	6.4680357	Multitasking_Watch
15:36:17.832	7.1397276	-0.46927786	6.3352513	-0.0051031685	-0.008141612	0.025481021	7.3521023	-0.53053105	6.4680357	Multitasking_Watch
15:36:17.854	7.1397276	-0.46927786	6.3352513	-0.0051031685	-0.008141612	0.025481021	7.3521023	-0.53053105	6.4680357	Multitasking_Watch
15:36:17.876	7.151699	-0.4668836	6.524399	-0.030759508	0.027899437	0.0047116037	7.3515787	-0.5279361	6.4688354	Multitasking_Watch
15:36:17.900	7.151699	-0.4668836	6.524399	-0.030759508	0.027899437	0.0047116037	7.3515787	-0.5279361	6.4688354	Multitasking_Watch
15:36:17.923	7.151699	-0.4668836	6.524399	-0.030759508	0.027899437	0.0047116037	7.3515787	-0.5279361	6.4688354	Multitasking_Watch
15:36:17.944	7.151699	-0.4668836	6.524399	-0.030759508	0.027899437	0.0047116037	7.3515787	-0.5279361	6.4688354	Multitasking_Watch
15:36:17.968	7.151699	-0.4668836	6.524399	-0.030759508	0.027899437	0.0047116037	7.3515787	-0.5279361	6.4688354	Multitasking_Watch
15:36:17.991	7.151699	-0.4668836	6.524399	-0.030759508	0.027899437	0.0047116037	7.3515787	-0.5279361	6.4688354	Multitasking_Watch
15:36:18.013	7.151699	-0.4668836	6.524399	-0.030759508	0.027899437	0.0047116037	7.3515787	-0.5279361	6.4688354	Multitasking_Watch
15:36:18.037	7.151699	-0.4668836	6.524399	-0.030759508	0.027899437	0.0047116037	7.3515787	-0.5279361	6.4688354	Multitasking_Watch
15:36:18.059	7.1780357	-0.4740664	6.280183	-0.00876836	0.014460403	0.026091887	7.355531	-0.5259788	6.464505	Multitasking_Watch
15:36:18.080	7.1780357	-0.4740664	6.280183	-0.00876836	0.014460403	0.026091887	7.355531	-0.5259788	6.464505	Multitasking_Watch
15:36:18.101	7.1780357	-0.4740664	6.280183	-0.00876836	0.014460403	0.026091887	7.355531	-0.5259788	6.464505	Multitasking_Watch
15:36:18.123	7.1780357	-0.4740664	6.280183	-0.00876836	0.014460403	0.026091887	7.355531	-0.5259788	6.464505	Multitasking_Watch
15:36:18.145	7.1780357	-0.4740664	6.280183	-0.00876836	0.014460403	0.026091887	7.355531	-0.5259788	6.464505	Multitasking_Watch
15:36:18.168	7.1780357	-0.4740664	6.280183	-0.00876836	0.014460403	0.026091887	7.355531	-0.5259788	6.464505	Multitasking_Watch
15:36:18.190	7.1780357	-0.4740664	6.280183	-0.00876836	0.014460403	0.026091887	7.355531	-0.5259788	6.464505	Multitasking_Watch
15:36:18.213	7.1780357	-0.4740664	6.280183	-0.00876836	0.014460403	0.026091887	7.355531	-0.5259788	6.464505	Multitasking_Watch
15:36:18.236	7.187613	-0.45251793	6.158075	-0.00021624629	-0.007530747	-0.0007861836	7.355974	-0.53197837	6.4635057	Multitasking_Watch
15:36:18.259	7.187613	-0.45251793	6.158075	-0.00021624629	-0.007530747	-0.0007861836	7.355974	-0.53197837	6.4635057	Multitasking_Watch
15:36:18.282	7.187613	-0.45251793	6.158075	-0.00021624629	-0.007530747	-0.0007861836	7.355974	-0.53197837	6.4635057	Multitasking_Watch
15:36:18.305	7.187613	-0.45251793	6.158075	-0.00021624629	-0.007530747	-0.0007861836	7.355974	-0.53197837	6.4635057	Multitasking_Watch
15:36:18.328	7.187613	-0.45251793	6.158075	-0.00021624629	-0.007530747	-0.0007861836	7.355974	-0.53197837	6.4635057	Multitasking_Watch
15:36:18.350	7.187613	-0.45251793	6.158075	-0.00021624629	-0.007530747	-0.0007861836	7.355974	-0.53197837	6.4635057	Multitasking_Watch
15:36:18.372	7.187613	-0.45251793	6.158075	-0.00021624629	-0.007530747	-0.0007861836	7.355974	-0.53197837	6.4635057	Multitasking_Watch
15:36:18.394	7.187613	-0.45251793	6.158075	-0.00021624629	-0.007530747	-0.0007861836	7.355974	-0.53197837	6.4635057	Multitasking_Watch
15:36:18.417	7.1971903	-0.41420954	6.0838523	0.020553172	-0.018526321	0.024259292	7.3630185	-0.5316019	6.4555154	Multitasking_Watch
15:36:18.440	7.1971903	-0.41420954	6.0838523	0.020553172	-0.018526321	0.024259292	7.3630185	-0.5316019	6.4555154	Multitasking_Watch
15:36:18.462	7.1971903	-0.41420954	6.0838523	0.020553172	-0.018526321	0.024259292	7.3630185	-0.5316019	6.4555154	Multitasking_Watch
15:36:18.486	7.1971903	-0.41420954	6.0838523	0.020553172	-0.018526321	0.024259292	7.3630185	-0.5316019	6.4555154	Multitasking_Watch
15:36:18.507	7.1971903	-0.41420954	6.0838523	0.020553172	-0.018526321	0.024259292	7.3630185	-0.5316019	6.4555154	Multitasking_Watch
15:36:18.530	7.1971903	-0.41420954	6.0838523	0.020553172	-0.018526321	0.024259292	7.3630185	-0.5316019	6.4555154	Multitasking_Watch
15:36:18.552	7.1971903	-0.41420954	6.0838523	0.020553172	-0.018526321	0.024259292	7.3630185	-0.5316019	6.4555154	Multitasking_Watch
15:36:18.575	7.1971903	-0.41420954	6.0838523	0.020553172	-0.018526321	0.024259292	7.3630185	-0.5316019	6.4555154	Multitasking_Watch
15:36:18.599	7.204373	-0.5554718	6.32328	-0.0099900905	-0.019748053	0.010820257	7.3579307	-0.54382926	6.4602914	Multitasking_Watch
15:36:18.620	7.204373	-0.5554718	6.32328	-0.0099900905	-0.019748053	0.010820257	7.3579307	-0.54382926	6.4602914	Multitasking_Watch
15:36:18.642	7.204373	-0.5554718	6.32328	-0.0099900905	-0.019748053	0.010820257	7.3579307	-0.54382926	6.4602914	Multitasking_Watch
15:36:18.664	7.204373	-0.5554718	6.32328	-0.0099900905	-0.019748053	0.010820257	7.3579307	-0.54382926	6.4602914	Multitasking_Watch
15:36:18.686	7.204373	-0.5554718	6.32328	-0.0099900905	-0.019748053	0.010820257	7.3579307	-0.54382926	6.4602914	Multitasking_Watch
15:36:18.709	7.204373	-0.5554718	6.32328	-0.0099900905	-0.019748053	0.010820257	7.3579307	-0.54382926	6.4602914	Multitasking_Watch
15:36:18.730	7.204373	-0.5554718	6.32328	-0.0099900905	-0.019748053	0.010820257	7.3579307	-0.54382926	6.4602914	Multitasking_Watch
15:36:18.752	7.204373	-0.5554718	6.32328	-0.0099900905	-0.019748053	0.010820257	7.3579307	-0.54382926	6.4602914	Multitasking_Watch
15:36:18.773	7.16367	-0.43336374	6.284971	-0.011211821	0.027288573	0.027924482	7.3674426	-0.53092855	6.450517	Multitasking_Watch
15:36:18.795	7.16367	-0.43336374	6.284971	-0.011211821	0.027288573	0.027924482	7.3674426	-0.53092855	6.450517	Multitasking_Watch
15:36:18.818	7.16367	-0.43336374	6.284971	-0.011211821	0.027288573	0.027924482	7.3674426	-0.53092855	6.450517	Multitasking_Watch
15:36:18.840	7.16367	-0.43336374	6.284971	-0.011211821	0.027288573	0.027924482	7.3674426	-0.53092855	6.450517	Multitasking_Watch
15:36:18.864	7.16367	-0.43336374	6.284971	-0.011211821	0.027288573	0.027924482	7.3674426	-0.53092855	6.450517	Multitasking_Watch
15:36:18.886	7.16367	-0.43336374	6.284971	-0.011211821	0.027288573	0.027924482	7.3674426	-0.53092855	6.450517	Multitasking_Watch
15:36:18.908	7.16367	-0.43336374	6.284971	-0.011211821	0.027288573	0.027924482	7.3674426	-0.53092855	6.450517	Multitasking_Watch
15:36:18.929	7.16367	-0.43336374	6.284971	-0.011211821	0.027288573	0.027924482	7.3674426	-0.53092855	6.450517	Multitasking_Watch
15:36:18.952	7.1924014	-0.5794145	6.301731	-0.0081574945	0.0071300194	0.015707178	7.3669925	-0.55241877	6.4492316	Multitasking_Watch
15:36:18.975	7.1924014	-0.5794145	6.301731	-0.0081574945	0.0071300194	0.015707178	7.3669925	-0.55241877	6.4492316	Multitasking_Watch
15:36:18.998	7.1924014	-0.5794145	6.301731	-0.0081574945	0.0071300194	0.015707178	7.3669925	-0.55241877	6.4492316	Multitasking_Watch
15:36:19.021	7.1924014	-0.5794145	6.301731	-0.0081574945	0.0071300194	0.015707178	7.3669925	-0.55241877	6.4492316	Multitasking_Watch
15:36:19.044	7.1924014	-0.5794145	6.301731	-0.0081574945	0.0071300194	0.015707178	7.3669925	-0.55241877	6.4492316	Multitasking_Watch
15:36:19.066	7.1924014	-0.5794145	6.301731	-0.0081574945	0.0071300194	0.015707178	7.3669925	-0.55241877	6.4492316	Multitasking_Watch
15:36:19.089	7.1924014	-0.5794145	6.301731	-0.0081574945	0.0071300194	0.015707178	7.3669925	-0.55241877	6.4492316	Multitasking_Watch
15:36:19.111	7.1924014	-0.5794145	6.301731	-0.0081574945	0.0071300194	0.015707178	7.3669925	-0.55241877	6.4492316	Multitasking_Watch
15:36:19.133	7.228316	-0.42618093	6.3113084	-0.015487878	0.0010213667	0.030367944	7.3728538	-0.5414561	6.4434543	Multitasking_Watch
15:36:19.154	7.228316	-0.42618093	6.3113084	-0.015487878	0.0010213667	0.030367944	7.3728538	-0.5414561	6.4434543	Multitasking_Watch
15:36:19.175	7.228316	-0.42618093	6.3113084	-0.015487878	0.0010213667	0.030367944	7.3728538	-0.5414561	6.4434543	Multitasking_Watch
15:36:19.197	7.228316	-0.42618093	6.3113084	-0.015487878	0.0010213667	0.030367944	7.3728538	-0.5414561	6.4434543	Multitasking_Watch
15:36:19.218	7.228316	-0.42618093	6.3113084	-0.015487878	0.0010213667	0.030367944	7.3728538	-0.5414561	6.4434543	Multitasking_Watch
15:36:19.240	7.228316	-0.42618093	6.3113084	-0.015487878	0.0010213667	0.030367944	7.3728538	-0.5414561	6.4434543	Multitasking_Watch
15:36:19.263	7.228316	-0.42618093	6.3113084	-0.015487878	0.0010213667	0.030367944	7.3728538	-0.5414561	6.4434543	Multitasking_Watch
15:36:19.286	7.228316	-0.42618093	6.3113084	-0.015487878	0.0010213667	0.030367944	7.3728538	-0.5414561	6.4434543	Multitasking_Watch
15:36:19.308	7.187613	-0.53392327	6.2131433	-0.0051031685	-0.005087286	0.032811407	7.379449	-0.5513976	6.4350605	Multitasking_Watch
15:36:19.331	7.187613	-0.53392327	6.2131433	-0.0051031685	-0.005087286	0.032811407	7.379449	-0.5513976	6.4350605	Multitasking_Watch
15:36:19.354	7.187613	-0.53392327	6.2131433	-0.0051031685	-0.005087286	0.032811407	7.379449	-0.5513976	6.4350605	Multitasking_Watch
15:36:19.377	7.187613	-0.53392327	6.2131433	-0.0051031685	-0.005087286	0.032811407	7.379449	-0.5513976	6.4350605	Multitasking_Watch
15:36:19.399	7.187613	-0.53392327	6.2131433	-0.0051031685	-0.005087286	0.032811407	7.379449	-0.5513976	6.4350605	Multitasking_Watch
15:36:19.421	7.187613	-0.53392327	6.2131433	-0.0051031685	-0.005087286	0.032811407	7.379449	-0.5513976	6.4350605	Multitasking_Watch
15:36:19.443	7.187613	-0.53392327	6.2131433	-0.0051031685	-0.005087286	0.032811407	7.379449	-0.5513976	6.4350605	Multitasking_Watch
15:36:19.464	7.187613	-0.53392327	6.2131433	-0.0051031685	-0.005087286	0.032811407	7.379449	-0.5513976	6.4350605	Multitasking_Watch
15:36:19.486	7.1301503	-0.46209505	6.3831367	-0.009379225	0.0059082885	0.0022681428	7.3730106	-0.55514324	6.442114	Multitasking_Watch
15:36:19.509	7.1301503	-0.46209505	6.3831367	-0.009379225	0.0059082885	0.0022681428	7.3730106	-0.55514324	6.442114	Multitasking_Watch
15:36:19.532	7.1301503	-0.46209505	6.3831367	-0.009379225	0.0059082885	0.0022681428	7.3730106	-0.55514324	6.442114	Multitasking_Watch
15:36:19.554	7.1301503	-0.46209505	6.3831367	-0.009379225	0.0059082885	0.0022681428	7.3730106	-0.55514324	6.442114	Multitasking_Watch
15:36:19.577	7.1301503	-0.46209505	6.3831367	-0.009379225	0.0059082885	0.0022681428	7.3730106	-0.55514324	6.442114	Multitasking_Watch
15:36:19.600	7.1301503	-0.46209505	6.3831367	-0.009379225	0.0059082885	0.0022681428	7.3730106	-0.55514324	6.442114	Multitasking_Watch
15:36:19.623	7.1301503	-0.46209505	6.3831367	-0.009379225	0.0059082885	0.0022681428	7.3730106	-0.55514324	6.442114	Multitasking_Watch
15:36:19.645	7.1301503	-0.46209505	6.3831367	-0.009379225	0.0059082885	0.0022681428	7.3730106	-0.55514324	6.442114	Multitasking_Watch
15:36:19.668	7.1540933	-0.47167215	6.3376455	-0.0081574945	0.00041050144	-0.0007861836	7.3734717	-0.55079967	6.4419546	Multitasking_Watch
15:36:19.690	7.1540933	-0.47167215	6.3376455	-0.0081574945	0.00041050144	-0.0007861836	7.3734717	-0.55079967	6.4419546	Multitasking_Watch
15:36:19.713	7.1540933	-0.47167215	6.3376455	-0.0081574945	0.00041050144	-0.0007861836	7.3734717	-0.55079967	6.4419546	Multitasking_Watch
15:36:19.735	7.1540933	-0.47167215	6.3376455	-0.0081574945	0.00041050144	-0.0007861836	7.3734717	-0.55079967	6.4419546	Multitasking_Watch
15:36:19.757	7.1540933	-0.47167215	6.3376455	-0.0081574945	0.00041050144	-0.0007861836	7.3734717	-0.55079967	6.4419546	Multitasking_Watch
15:36:19.780	7.1540933	-0.47167215	6.3376455	-0.0081574945	0.00041050144	-0.0007861836	7.3734717	-0.55079967	6.4419546	Multitasking_Watch
15:36:19.803	7.1540933	-0.47167215	6.3376455	-0.0081574945	0.00041050144	-0.0007861836	7.3734717	-0.55079967	6.4419546	Multitasking_Watch
15:36:19.826	7.1540933	-0.47167215	6.3376455	-0.0081574945	0.00041050144	-0.0007861836	7.3734717	-0.55079967	6.4419546	Multitasking_Watch
15:36:19.848	7.225921	-0.4644893	6.1628633	-0.00082711154	-0.018526321	0.015096312	7.378665	-0.55088645	6.435997	Multitasking_Watch
15:36:19.870	7.225921	-0.4644893	6.1628633	-0.00082711154	-0.018526321	0.015096312	7.378665	-0.55088645	6.435997	Multitasking_Watch
15:36:19.893	7.225921	-0.4644893	6.1628633	-0.00082711154	-0.018526321	0.015096312	7.378665	-0.55088645	6.435997	Multitasking_Watch
15:36:19.914	7.225921	-0.4644893	6.1628633	-0.00082711154	-0.018526321	0.015096312	7.378665	-0.55088645	6.435997	Multitasking_Watch
15:36:19.937	7.225921	-0.4644893	6.1628633	-0.00082711154	-0.018526321	0.015096312	7.378665	-0.55088645	6.435997	Multitasking_Watch
15:36:19.959	7.225921	-0.4644893	6.1628633	-0.00082711154	-0.018526321	0.015096312	7.378665	-0.55088645	6.435997	Multitasking_Watch
15:36:19.981	7.225921	-0.4644893	6.1628633	-0.00082711154	-0.018526321	0.015096312	7.378665	-0.55088645	6.435997	Multitasking_Watch
15:36:20.004	7.225921	-0.4644893	6.1628633	-0.00082711154	-0.018526321	0.015096312	7.378665	-0.55088645	6.435997	Multitasking_Watch
15:36:20.028	7.14691	-0.40463245	6.3113084	0.0022272146	-0.005698151	-0.012392623	7.377423	-0.5535452	6.4371905	Multitasking_Watch
15:36:20.051	7.14691	-0.40463245	6.3113084	0.0022272146	-0.005698151	-0.012392623	7.377423	-0.5535452	6.4371905	Multitasking_Watch
15:36:20.073	7.14691	-0.40463245	6.3113084	0.0022272146	-0.005698151	-0.012392623	7.377423	-0.5535452	6.4371905	Multitasking_Watch
15:36:20.095	7.14691	-0.40463245	6.3113084	0.0022272146	-0.005698151	-0.012392623	7.377423	-0.5535452	6.4371905	Multitasking_Watch
15:36:20.117	7.14691	-0.40463245	6.3113084	0.0022272146	-0.005698151	-0.012392623	7.377423	-0.5535452	6.4371905	Multitasking_Watch
15:36:20.139	7.14691	-0.40463245	6.3113084	0.0022272146	-0.005698151	-0.012392623	7.377423	-0.5535452	6.4371905	Multitasking_Watch
15:36:20.162	7.14691	-0.40463245	6.3113084	0.0022272146	-0.005698151	-0.012392623	7.377423	-0.5535452	6.4371905	Multitasking_Watch
15:36:20.185	7.14691	-0.40463245	6.3113084	0.0022272146	-0.005698151	-0.012392623	7.377423	-0.5535452	6.4371905	Multitasking_Watch
15:36:20.207	7.211556	-0.4644893	6.119766	0.012611924	0.024845112	0.023037562	7.388484	-0.549955	6.424803	Multitasking_Watch
15:36:20.229	7.211556	-0.4644893	6.119766	0.012611924	0.024845112	0.023037562	7.388484	-0.549955	6.424803	Multitasking_Watch
15:36:20.251	7.211556	-0.4644893	6.119766	0.012611924	0.024845112	0.023037562	7.388484	-0.549955	6.424803	Multitasking_Watch
15:36:20.273	7.211556	-0.4644893	6.119766	0.012611924	0.024845112	0.023037562	7.388484	-0.549955	6.424803	Multitasking_Watch
15:36:20.295	7.211556	-0.4644893	6.119766	0.012611924	0.024845112	0.023037562	7.388484	-0.549955	6.424803	Multitasking_Watch
15:36:20.317	7.211556	-0.4644893	6.119766	0.012611924	0.024845112	0.023037562	7.388484	-0.549955	6.424803	Multitasking_Watch
15:36:20.339	7.211556	-0.4644893	6.119766	0.012611924	0.024845112	0.023037562	7.388484	-0.549955	6.424803	Multitasking_Watch
15:36:20.362	7.211556	-0.4644893	6.119766	0.012611924	0.024845112	0.023037562	7.388484	-0.549955	6.424803	Multitasking_Watch
15:36:20.385	7.190007	-0.45970076	6.196383	0.004670676	0.006519154	-0.00017531833	7.3776383	-0.5338903	6.4386106	Multitasking_Watch
15:36:20.408	7.190007	-0.45970076	6.196383	0.004670676	0.006519154	-0.00017531833	7.3776383	-0.5338903	6.4386106	Multitasking_Watch
15:36:20.430	7.190007	-0.45970076	6.196383	0.004670676	0.006519154	-0.00017531833	7.3776383	-0.5338903	6.4386106	Multitasking_Watch
15:36:20.454	7.190007	-0.45970076	6.196383	0.004670676	0.006519154	-0.00017531833	7.3776383	-0.5338903	6.4386106	Multitasking_Watch
15:36:20.475	7.190007	-0.45970076	6.196383	0.004670676	0.006519154	-0.00017531833	7.3776383	-0.5338903	6.4386106	Multitasking_Watch
15:36:20.497	7.190007	-0.45970076	6.196383	0.004670676	0.006519154	-0.00017531833	7.3776383	-0.5338903	6.4386106	Multitasking_Watch
15:36:20.518	7.190007	-0.45970076	6.196383	0.004670676	0.006519154	-0.00017531833	7.3776383	-0.5338903	6.4386106	Multitasking_Watch
15:36:20.540	7.190007	-0.45970076	6.196383	0.004670676	0.006519154	-0.00017531833	7.3776383	-0.5338903	6.4386106	Multitasking_Watch
15:36:20.563	7.190007	-0.45970076	6.196383	0.004670676	0.006519154	-0.00017531833	7.3776383	-0.5338903	6.4386106	Multitasking_Watch
15:36:20.586	7.204373	-0.39266106	6.2538457	-0.0057140337	0.0071300194	0.023648426	7.374865	-0.5016402	6.444373	Multitasking_Watch
15:36:20.610	7.204373	-0.39266106	6.2538457	-0.0057140337	0.0071300194	0.023648426	7.374865	-0.5016402	6.444373	Multitasking_Watch
15:36:20.633	7.204373	-0.39266106	6.2538457	-0.0057140337	0.0071300194	0.023648426	7.374865	-0.5016402	6.444373	Multitasking_Watch
15:36:20.656	7.204373	-0.39266106	6.2538457	-0.0057140337	0.0071300194	0.023648426	7.374865	-0.5016402	6.444373	Multitasking_Watch
15:36:20.679	7.204373	-0.39266106	6.2538457	-0.0057140337	0.0071300194	0.023648426	7.374865	-0.5016402	6.444373	Multitasking_Watch
15:36:20.702	7.204373	-0.39266106	6.2538457	-0.0057140337	0.0071300194	0.023648426	7.374865	-0.5016402	6.444373	Multitasking_Watch
15:36:20.725	7.204373	-0.39266106	6.2538457	-0.0057140337	0.0071300194	0.023648426	7.374865	-0.5016402	6.444373	Multitasking_Watch
15:36:20.746	7.204373	-0.58420306	6.3280683	-0.004492303	0.024234245	0.025481021	7.367107	-0.5132336	6.4523263	Multitasking_Watch
15:36:20.768	7.204373	-0.58420306	6.3280683	-0.004492303	0.024234245	0.025481021	7.367107	-0.5132336	6.4523263	Multitasking_Watch
15:36:20.790	7.204373	-0.58420306	6.3280683	-0.004492303	0.024234245	0.025481021	7.367107	-0.5132336	6.4523263	Multitasking_Watch
15:36:20.812	7.204373	-0.58420306	6.3280683	-0.004492303	0.024234245	0.025481021	7.367107	-0.5132336	6.4523263	Multitasking_Watch
15:36:20.834	7.204373	-0.58420306	6.3280683	-0.004492303	0.024234245	0.025481021	7.367107	-0.5132336	6.4523263	Multitasking_Watch
15:36:20.856	7.204373	-0.58420306	6.3280683	-0.004492303	0.024234245	0.025481021	7.367107	-0.5132336	6.4523263	Multitasking_Watch
15:36:20.879	7.204373	-0.58420306	6.3280683	-0.004492303	0.024234245	0.025481021	7.367107	-0.5132336	6.4523263	Multitasking_Watch
15:36:20.902	7.204373	-0.58420306	6.3280683	-0.004492303	0.024234245	0.025481021	7.367107	-0.5132336	6.4523263	Multitasking_Watch
15:36:20.924	7.204373	-0.58420306	6.3280683	-0.004492303	0.024234245	0.025481021	7.367107	-0.5132336	6.4523263	Multitasking_Watch
15:36:20.947	7.144516	-0.38308397	6.301731	-0.018542204	0.0022430972	0.0041007386	7.3575053	-0.51443917	6.4631777	Multitasking_Watch
15:36:20.970	7.144516	-0.38308397	6.301731	-0.018542204	0.0022430972	0.0041007386	7.3575053	-0.51443917	6.4631777	Multitasking_Watch
15:36:20.993	7.144516	-0.38308397	6.301731	-0.018542204	0.0022430972	0.0041007386	7.3575053	-0.51443917	6.4631777	Multitasking_Watch
15:36:21.015	7.144516	-0.38308397	6.301731	-0.018542204	0.0022430972	0.0041007386	7.3575053	-0.51443917	6.4631777	Multitasking_Watch
15:36:21.037	7.144516	-0.38308397	6.301731	-0.018542204	0.0022430972	0.0041007386	7.3575053	-0.51443917	6.4631777	Multitasking_Watch
15:36:21.059	7.144516	-0.38308397	6.301731	-0.018542204	0.0022430972	0.0041007386	7.3575053	-0.51443917	6.4631777	Multitasking_Watch
15:36:21.081	7.144516	-0.38308397	6.301731	-0.018542204	0.0022430972	0.0041007386	7.3575053	-0.51443917	6.4631777	Multitasking_Watch
15:36:21.102	7.144516	-0.38308397	6.301731	-0.018542204	0.0022430972	0.0041007386	7.3575053	-0.51443917	6.4631777	Multitasking_Watch
15:36:21.125	7.228316	-0.4956149	6.3328567	0.021164037	0.006519154	0.035254866	7.357822	-0.49896047	6.4640346	Multitasking_Watch
15:36:21.148	7.228316	-0.4956149	6.3328567	0.021164037	0.006519154	0.035254866	7.357822	-0.49896047	6.4640346	Multitasking_Watch
15:36:21.171	7.228316	-0.4956149	6.3328567	0.021164037	0.006519154	0.035254866	7.357822	-0.49896047	6.4640346	Multitasking_Watch
15:36:21.194	7.228316	-0.4956149	6.3328567	0.021164037	0.006519154	0.035254866	7.357822	-0.49896047	6.4640346	Multitasking_Watch
15:36:21.215	7.228316	-0.4956149	6.3328567	0.021164037	0.006519154	0.035254866	7.357822	-0.49896047	6.4640346	Multitasking_Watch
15:36:21.238	7.228316	-0.4956149	6.3328567	0.021164037	0.006519154	0.035254866	7.357822	-0.49896047	6.4640346	Multitasking_Watch
15:36:21.261	7.228316	-0.4956149	6.3328567	0.021164037	0.006519154	0.035254866	7.357822	-0.49896047	6.4640346	Multitasking_Watch
15:36:21.284	7.228316	-0.4956149	6.3328567	-0.010600955	0.0052974233	0.01692891	7.357822	-0.49896047	6.4640346	Multitasking_Watch
15:36:21.306	7.1493044	-0.5698374	6.3472223	-0.010600955	0.0052974233	0.01692891	7.346739	-0.5068842	6.476018	Multitasking_Watch
15:36:21.329	7.1493044	-0.5698374	6.3472223	-0.010600955	0.0052974233	0.01692891	7.346739	-0.5068842	6.476018	Multitasking_Watch
15:36:21.351	7.1493044	-0.5698374	6.3472223	-0.010600955	0.0052974233	0.01692891	7.346739	-0.5068842	6.476018	Multitasking_Watch
15:36:21.372	7.1493044	-0.5698374	6.3472223	-0.010600955	0.0052974233	0.01692891	7.346739	-0.5068842	6.476018	Multitasking_Watch
15:36:21.395	7.1493044	-0.5698374	6.3472223	-0.010600955	0.0052974233	0.01692891	7.346739	-0.5068842	6.476018	Multitasking_Watch
15:36:21.417	7.1493044	-0.5698374	6.3472223	-0.010600955	0.0052974233	0.01692891	7.346739	-0.5068842	6.476018	Multitasking_Watch
15:36:21.440	7.1493044	-0.5698374	6.3472223	-0.010600955	0.0052974233	0.01692891	7.346739	-0.5068842	6.476018	Multitasking_Watch
15:36:21.463	7.1493044	-0.5698374	6.3472223	-0.010600955	0.0052974233	0.01692891	7.346739	-0.5068842	6.476018	Multitasking_Watch
15:36:21.486	7.091842	-0.2944958	6.25624	-0.014877012	0.0034648278	0.024870157	7.3465037	-0.48795217	6.4777303	Multitasking_Watch
15:36:21.510	7.091842	-0.2944958	6.25624	-0.014877012	0.0034648278	0.024870157	7.3465037	-0.48795217	6.4777303	Multitasking_Watch
15:36:21.532	7.091842	-0.2944958	6.25624	-0.014877012	0.0034648278	0.024870157	7.3465037	-0.48795217	6.4777303	Multitasking_Watch
15:36:21.554	7.091842	-0.2944958	6.25624	-0.014877012	0.0034648278	0.024870157	7.3465037	-0.48795217	6.4777303	Multitasking_Watch
15:36:21.575	7.091842	-0.2944958	6.25624	-0.014877012	0.0034648278	0.024870157	7.3465037	-0.48795217	6.4777303	Multitasking_Watch
15:36:21.598	7.091842	-0.2944958	6.25624	-0.014877012	0.0034648278	0.024870157	7.3465037	-0.48795217	6.4777303	Multitasking_Watch
15:36:21.621	7.091842	-0.2944958	6.25624	-0.014877012	0.0034648278	0.024870157	7.3465037	-0.48795217	6.4777303	Multitasking_Watch
15:36:21.644	7.091842	-0.2944958	6.25624	-0.014877012	0.0034648278	0.024870157	7.3465037	-0.48795217	6.4777303	Multitasking_Watch
15:36:21.667	7.0798707	-0.52674043	6.136526	0.019331442	-0.011195938	-0.007505701	7.3458114	-0.49371496	6.478088	Multitasking_Watch
15:36:21.690	7.0798707	-0.52674043	6.136526	0.019331442	-0.011195938	-0.007505701	7.3458114	-0.49371496	6.478088	Multitasking_Watch
15:36:21.711	7.0798707	-0.52674043	6.136526	0.019331442	-0.011195938	-0.007505701	7.3458114	-0.49371496	6.478088	Multitasking_Watch
15:36:21.735	7.0798707	-0.52674043	6.136526	0.019331442	-0.011195938	-0.007505701	7.3458114	-0.49371496	6.478088	Multitasking_Watch
15:36:21.757	7.0798707	-0.52674043	6.136526	0.019331442	-0.011195938	-0.007505701	7.3458114	-0.49371496	6.478088	Multitasking_Watch
15:36:21.778	7.0798707	-0.52674043	6.136526	0.019331442	-0.011195938	-0.007505701	7.3458114	-0.49371496	6.478088	Multitasking_Watch
15:36:21.801	7.0798707	-0.52674043	6.136526	0.019331442	-0.011195938	-0.007505701	7.3458114	-0.49371496	6.478088	Multitasking_Watch
15:36:21.823	7.0798707	-0.52674043	6.136526	0.020553172	-0.035019685	-0.032551177	7.3458114	-0.49371496	6.478088	Multitasking_Watch
15:36:21.846	7.0870533	-0.15083931	6.3376455	0.020553172	-0.035019685	-0.032551177	7.33454	-0.45950463	6.493354	Multitasking_Watch
15:36:21.868	7.0870533	-0.15083931	6.3376455	0.020553172	-0.035019685	-0.032551177	7.33454	-0.45950463	6.493354	Multitasking_Watch
15:36:21.890	7.0870533	-0.15083931	6.3376455	0.020553172	-0.035019685	-0.032551177	7.33454	-0.45950463	6.493354	Multitasking_Watch
15:36:21.913	7.0870533	-0.15083931	6.3376455	0.020553172	-0.035019685	-0.032551177	7.33454	-0.45950463	6.493354	Multitasking_Watch
15:36:21.935	7.0870533	-0.15083931	6.3376455	0.020553172	-0.035019685	-0.032551177	7.33454	-0.45950463	6.493354	Multitasking_Watch
15:36:21.958	7.0870533	-0.15083931	6.3376455	0.020553172	-0.035019685	-0.032551177	7.33454	-0.45950463	6.493354	Multitasking_Watch
15:36:21.981	7.0870533	-0.15083931	6.3376455	0.020553172	-0.035019685	-0.032551177	7.33454	-0.45950463	6.493354	Multitasking_Watch
15:36:22.003	7.0870533	-0.15083931	6.3376455	0.020553172	-0.035019685	-0.032551177	7.33454	-0.45950463	6.493354	Multitasking_Watch
15:36:22.025	7.1828246	-0.4668836	6.404685	-0.0051031685	0.014460403	0.0028790077	7.34768	-0.42307168	6.480961	Multitasking_Watch
15:36:22.048	7.1828246	-0.4668836	6.404685	-0.0051031685	0.014460403	0.0028790077	7.34768	-0.42307168	6.480961	Multitasking_Watch
15:36:22.071	7.1828246	-0.4668836	6.404685	-0.0051031685	0.014460403	0.0028790077	7.34768	-0.42307168	6.480961	Multitasking_Watch
15:36:22.093	7.1828246	-0.4668836	6.404685	-0.0051031685	0.014460403	0.0028790077	7.34768	-0.42307168	6.480961	Multitasking_Watch
15:36:22.115	7.1828246	-0.4668836	6.404685	-0.0051031685	0.014460403	0.0028790077	7.34768	-0.42307168	6.480961	Multitasking_Watch
15:36:22.136	7.1828246	-0.4668836	6.404685	-0.0051031685	0.014460403	0.0028790077	7.34768	-0.42307168	6.480961	Multitasking_Watch
15:36:22.158	7.1828246	-0.4668836	6.404685	-0.0051031685	0.014460403	0.0028790077	7.34768	-0.42307168	6.480961	Multitasking_Watch
15:36:22.181	7.1828246	-0.4668836	6.404685	-0.0051031685	0.014460403	0.0028790077	7.34768	-0.42307168	6.480961	Multitasking_Watch
15:36:22.204	7.211556	-0.39505535	6.3304625	-0.042365946	0.020569054	0.010820257	7.3463125	-0.41017333	6.483343	Multitasking_Watch
15:36:22.227	7.211556	-0.39505535	6.3304625	-0.042365946	0.020569054	0.010820257	7.3463125	-0.41017333	6.483343	Multitasking_Watch
15:36:22.250	7.211556	-0.39505535	6.3304625	-0.042365946	0.020569054	0.010820257	7.3463125	-0.41017333	6.483343	Multitasking_Watch
15:36:22.273	7.211556	-0.39505535	6.3304625	-0.042365946	0.020569054	0.010820257	7.3463125	-0.41017333	6.483343	Multitasking_Watch
15:36:22.296	7.211556	-0.39505535	6.3304625	-0.042365946	0.020569054	0.010820257	7.3463125	-0.41017333	6.483343	Multitasking_Watch
15:36:22.318	7.211556	-0.39505535	6.3304625	-0.042365946	0.020569054	0.010820257	7.3463125	-0.41017333	6.483343	Multitasking_Watch
15:36:22.340	7.211556	-0.39505535	6.3304625	-0.042365946	0.020569054	0.010820257	7.3463125	-0.41017333	6.483343	Multitasking_Watch
15:36:22.361	7.211556	-0.39505535	6.3304625	-0.042365946	0.020569054	0.010820257	7.3463125	-0.41017333	6.483343	Multitasking_Watch
15:36:22.383	7.1301503	-0.28970724	6.280183	-0.0014379768	0.023012515	-0.006283971	7.34981	-0.40720776	6.4795656	Multitasking_Watch
15:36:22.405	7.1301503	-0.28970724	6.280183	-0.0014379768	0.023012515	-0.006283971	7.34981	-0.40720776	6.4795656	Multitasking_Watch
15:36:22.427	7.1301503	-0.28970724	6.280183	-0.0014379768	0.023012515	-0.006283971	7.34981	-0.40720776	6.4795656	Multitasking_Watch
15:36:22.449	7.1301503	-0.28970724	6.280183	-0.0014379768	0.023012515	-0.006283971	7.34981	-0.40720776	6.4795656	Multitasking_Watch
15:36:22.472	7.1301503	-0.28970724	6.280183	-0.0014379768	0.023012515	-0.006283971	7.34981	-0.40720776	6.4795656	Multitasking_Watch
15:36:22.495	7.1301503	-0.28970724	6.280183	-0.0014379768	0.023012515	-0.006283971	7.34981	-0.40720776	6.4795656	Multitasking_Watch
15:36:22.518	7.1301503	-0.28970724	6.280183	-0.0014379768	0.023012515	-0.006283971	7.34981	-0.40720776	6.4795656	Multitasking_Watch
15:36:22.540	7.1301503	-0.28970724	6.280183	-0.0014379768	0.023012515	-0.006283971	7.34981	-0.40720776	6.4795656	Multitasking_Watch
15:36:22.562	7.103813	-0.28252444	6.2706056	0.0028380798	0.007740884	0.012041987	7.346154	-0.40690088	6.483725	Multitasking_Watch
15:36:22.586	7.103813	-0.28252444	6.2706056	0.0028380798	0.007740884	0.012041987	7.346154	-0.40690088	6.483725	Multitasking_Watch
15:36:22.608	7.103813	-0.28252444	6.2706056	0.0028380798	0.007740884	0.012041987	7.346154	-0.40690088	6.483725	Multitasking_Watch
15:36:22.631	7.103813	-0.28252444	6.2706056	0.0028380798	0.007740884	0.012041987	7.346154	-0.40690088	6.483725	Multitasking_Watch
15:36:22.653	7.103813	-0.28252444	6.2706056	0.0028380798	0.007740884	0.012041987	7.346154	-0.40690088	6.483725	Multitasking_Watch
15:36:22.674	7.103813	-0.28252444	6.2706056	0.0028380798	0.007740884	0.012041987	7.346154	-0.40690088	6.483725	Multitasking_Watch
15:36:22.697	7.103813	-0.28252444	6.2706056	0.0028380798	0.007740884	0.012041987	7.346154	-0.40690088	6.483725	Multitasking_Watch
15:36:22.720	7.103813	-0.28252444	6.2706056	0.0028380798	0.007740884	0.012041987	7.346154	-0.40690088	6.483725	Multitasking_Watch
15:36:22.745	7.127756	-0.2561874	6.318491	-0.002048842	0.012016941	0.034033135	7.3549185	-0.3982666	6.4743266	Multitasking_Watch
15:36:22.767	7.127756	-0.2561874	6.318491	-0.002048842	0.012016941	0.034033135	7.3549185	-0.3982666	6.4743266	Multitasking_Watch
15:36:22.789	7.127756	-0.2561874	6.318491	-0.002048842	0.012016941	0.034033135	7.3549185	-0.3982666	6.4743266	Multitasking_Watch
15:36:22.810	7.127756	-0.2561874	6.318491	-0.002048842	0.012016941	0.034033135	7.3549185	-0.3982666	6.4743266	Multitasking_Watch
15:36:22.833	7.127756	-0.2561874	6.318491	-0.002048842	0.012016941	0.034033135	7.3549185	-0.3982666	6.4743266	Multitasking_Watch
15:36:22.855	7.127756	-0.2561874	6.318491	-0.002048842	0.012016941	0.034033135	7.3549185	-0.3982666	6.4743266	Multitasking_Watch
15:36:22.877	7.127756	-0.2561874	6.318491	-0.002048842	0.012016941	0.034033135	7.3549185	-0.3982666	6.4743266	Multitasking_Watch
15:36:22.898	7.127756	-0.2561874	6.318491	-0.002048842	0.012016941	0.034033135	7.3549185	-0.3982666	6.4743266	Multitasking_Watch
15:36:22.920	7.18043	-0.3232271	6.158075	-0.009379225	-0.02891103	-0.0026187794	7.356261	-0.4158204	6.471697	Multitasking_Watch
15:36:22.942	7.18043	-0.3232271	6.158075	-0.009379225	-0.02891103	-0.0026187794	7.356261	-0.4158204	6.471697	Multitasking_Watch
15:36:22.964	7.18043	-0.3232271	6.158075	-0.009379225	-0.02891103	-0.0026187794	7.356261	-0.4158204	6.471697	Multitasking_Watch
15:36:22.987	7.18043	-0.3232271	6.158075	-0.009379225	-0.02891103	-0.0026187794	7.356261	-0.4158204	6.471697	Multitasking_Watch
15:36:23.009	7.18043	-0.3232271	6.158075	-0.009379225	-0.02891103	-0.0026187794	7.356261	-0.4158204	6.471697	Multitasking_Watch
15:36:23.032	7.18043	-0.3232271	6.158075	-0.009379225	-0.02891103	-0.0026187794	7.356261	-0.4158204	6.471697	Multitasking_Watch
15:36:23.054	7.18043	-0.3232271	6.158075	-0.009379225	-0.02891103	-0.0026187794	7.356261	-0.4158204	6.471697	Multitasking_Watch
15:36:23.077	7.18043	-0.3232271	6.158075	-0.009379225	-0.02891103	-0.0026187794	7.356261	-0.4158204	6.471697	Multitasking_Watch
15:36:23.099	7.1732473	-0.38068968	6.1892004	0.0016163494	-0.0038655554	0.03586573	7.3607826	-0.40779403	6.4670587	Multitasking_Watch
15:36:23.122	7.1732473	-0.38068968	6.1892004	0.0016163494	-0.0038655554	0.03586573	7.3607826	-0.40779403	6.4670587	Multitasking_Watch
15:36:23.144	7.1732473	-0.38068968	6.1892004	0.0016163494	-0.0038655554	0.03586573	7.3607826	-0.40779403	6.4670587	Multitasking_Watch
15:36:23.166	7.1732473	-0.38068968	6.1892004	0.0016163494	-0.0038655554	0.03586573	7.3607826	-0.40779403	6.4670587	Multitasking_Watch
15:36:23.189	7.1732473	-0.38068968	6.1892004	0.0016163494	-0.0038655554	0.03586573	7.3607826	-0.40779403	6.4670587	Multitasking_Watch
15:36:23.213	7.1732473	-0.38068968	6.1892004	0.0016163494	-0.0038655554	0.03586573	7.3607826	-0.40779403	6.4670587	Multitasking_Watch
15:36:23.235	7.1732473	-0.38068968	6.1892004	0.0016163494	-0.0038655554	0.03586573	7.3607826	-0.40779403	6.4670587	Multitasking_Watch
15:36:23.258	7.1732473	-0.38068968	6.1892004	0.0016163494	-0.0038655554	0.03586573	7.3607826	-0.40779403	6.4670587	Multitasking_Watch
15:36:23.280	7.1660647	-0.3902668	6.2586346	0.013222788	-0.0069198813	-0.002007914	7.356664	-0.43451956	6.469998	Multitasking_Watch
15:36:23.304	7.1660647	-0.3902668	6.2586346	0.013222788	-0.0069198813	-0.002007914	7.356664	-0.43451956	6.469998	Multitasking_Watch
15:36:23.325	7.1660647	-0.3902668	6.2586346	0.013222788	-0.0069198813	-0.002007914	7.356664	-0.43451956	6.469998	Multitasking_Watch
15:36:23.348	7.1660647	-0.3902668	6.2586346	0.013222788	-0.0069198813	-0.002007914	7.356664	-0.43451956	6.469998	Multitasking_Watch
15:36:23.371	7.1660647	-0.3902668	6.2586346	0.013222788	-0.0069198813	-0.002007914	7.356664	-0.43451956	6.469998	Multitasking_Watch
15:36:23.393	7.1660647	-0.3902668	6.2586346	0.013222788	-0.0069198813	-0.002007914	7.356664	-0.43451956	6.469998	Multitasking_Watch
15:36:23.415	7.1660647	-0.3902668	6.2586346	0.013222788	-0.0069198813	-0.002007914	7.356664	-0.43451956	6.469998	Multitasking_Watch
15:36:23.436	7.1660647	-0.3902668	6.2586346	0.013222788	-0.0069198813	-0.002007914	7.356664	-0.43451956	6.469998	Multitasking_Watch
15:36:23.457	7.161276	-0.38787252	6.3400397	0.0040598107	0.00041050144	0.03586573	7.367709	-0.4400997	6.4570503	Multitasking_Watch
15:36:23.479	7.161276	-0.38787252	6.3400397	0.0040598107	0.00041050144	0.03586573	7.367709	-0.4400997	6.4570503	Multitasking_Watch
15:36:23.501	7.161276	-0.38787252	6.3400397	0.0040598107	0.00041050144	0.03586573	7.367709	-0.4400997	6.4570503	Multitasking_Watch
15:36:23.524	7.161276	-0.38787252	6.3400397	0.0040598107	0.00041050144	0.03586573	7.367709	-0.4400997	6.4570503	Multitasking_Watch
15:36:23.547	7.161276	-0.38787252	6.3400397	0.0040598107	0.00041050144	0.03586573	7.367709	-0.4400997	6.4570503	Multitasking_Watch
15:36:23.568	7.161276	-0.38787252	6.3400397	0.0040598107	0.00041050144	0.03586573	7.367709	-0.4400997	6.4570503	Multitasking_Watch
15:36:23.591	7.161276	-0.38787252	6.3400397	0.0040598107	0.00041050144	0.03586573	7.367709	-0.4400997	6.4570503	Multitasking_Watch
15:36:23.613	7.161276	-0.38787252	6.3400397	0.0040598107	0.00041050144	0.03586573	7.367709	-0.4400997	6.4570503	Multitasking_Watch
15:36:23.637	7.223527	-0.40223816	6.368771	-0.012433551	0.010184345	0.010820257	7.363674	-0.46573624	6.459854	Multitasking_Watch
15:36:23.660	7.223527	-0.40223816	6.368771	-0.012433551	0.010184345	0.010820257	7.363674	-0.46573624	6.459854	Multitasking_Watch
15:36:23.682	7.223527	-0.40223816	6.368771	-0.012433551	0.010184345	0.010820257	7.363674	-0.46573624	6.459854	Multitasking_Watch
15:36:23.704	7.223527	-0.40223816	6.368771	-0.012433551	0.010184345	0.010820257	7.363674	-0.46573624	6.459854	Multitasking_Watch
15:36:23.725	7.223527	-0.40223816	6.368771	-0.012433551	0.010184345	0.010820257	7.363674	-0.46573624	6.459854	Multitasking_Watch
15:36:23.747	7.223527	-0.40223816	6.368771	-0.012433551	0.010184345	0.010820257	7.363674	-0.46573624	6.459854	Multitasking_Watch
15:36:23.769	7.223527	-0.40223816	6.368771	-0.012433551	0.010184345	0.010820257	7.363674	-0.46573624	6.459854	Multitasking_Watch
15:36:23.792	7.223527	-0.40223816	6.368771	-0.012433551	0.010184345	0.010820257	7.363674	-0.46573624	6.459854	Multitasking_Watch
15:36:23.814	7.18043	-0.3519584	6.1532865	0.013222788	-0.0044764206	0.03892006	7.369503	-0.46351066	6.45336	Multitasking_Watch
15:36:23.836	7.18043	-0.3519584	6.1532865	0.013222788	-0.0044764206	0.03892006	7.369503	-0.46351066	6.45336	Multitasking_Watch
15:36:23.860	7.18043	-0.3519584	6.1532865	0.013222788	-0.0044764206	0.03892006	7.369503	-0.46351066	6.45336	Multitasking_Watch
15:36:23.881	7.18043	-0.3519584	6.1532865	0.013222788	-0.0044764206	0.03892006	7.369503	-0.46351066	6.45336	Multitasking_Watch
15:36:23.903	7.18043	-0.3519584	6.1532865	0.013222788	-0.0044764206	0.03892006	7.369503	-0.46351066	6.45336	Multitasking_Watch
15:36:23.924	7.18043	-0.3519584	6.1532865	0.013222788	-0.0044764206	0.03892006	7.369503	-0.46351066	6.45336	Multitasking_Watch
15:36:23.946	7.18043	-0.3519584	6.1532865	0.013222788	-0.0044764206	0.03892006	7.369503	-0.46351066	6.45336	Multitasking_Watch
15:36:23.968	7.18043	-0.3519584	6.1532865	0.013222788	-0.0044764206	0.03892006	7.369503	-0.46351066	6.45336	Multitasking_Watch
15:36:23.990	7.1229677	-0.45012367	6.282577	0.0071141366	0.0034648278	0.0010464122	7.3707833	-0.49396455	6.449634	Multitasking_Watch
15:36:24.013	7.1229677	-0.45012367	6.282577	0.0071141366	0.0034648278	0.0010464122	7.3707833	-0.49396455	6.449634	Multitasking_Watch
15:36:24.035	7.1229677	-0.45012367	6.282577	0.0071141366	0.0034648278	0.0010464122	7.3707833	-0.49396455	6.449634	Multitasking_Watch
15:36:24.058	7.1229677	-0.45012367	6.282577	0.0071141366	0.0034648278	0.0010464122	7.3707833	-0.49396455	6.449634	Multitasking_Watch
15:36:24.081	7.1229677	-0.45012367	6.282577	0.0071141366	0.0034648278	0.0010464122	7.3707833	-0.49396455	6.449634	Multitasking_Watch
15:36:24.104	7.1229677	-0.45012367	6.282577	0.0071141366	0.0034648278	0.0010464122	7.3707833	-0.49396455	6.449634	Multitasking_Watch
15:36:24.126	7.1229677	-0.45012367	6.282577	0.0071141366	0.0034648278	0.0010464122	7.3707833	-0.49396455	6.449634	Multitasking_Watch
15:36:24.148	7.1229677	-0.45012367	6.282577	0.0071141366	0.0034648278	0.0010464122	7.3707833	-0.49396455	6.449634	Multitasking_Watch
15:36:24.170	7.24747	-0.26337022	6.1987777	0.005892406	-0.028300164	0.044417843	7.372111	-0.4534259	6.4510946	Multitasking_Watch
15:36:24.193	7.24747	-0.26337022	6.1987777	0.005892406	-0.028300164	0.044417843	7.372111	-0.4534259	6.4510946	Multitasking_Watch
15:36:24.215	7.24747	-0.26337022	6.1987777	0.005892406	-0.028300164	0.044417843	7.372111	-0.4534259	6.4510946	Multitasking_Watch
15:36:24.236	7.24747	-0.26337022	6.1987777	0.005892406	-0.028300164	0.044417843	7.372111	-0.4534259	6.4510946	Multitasking_Watch
15:36:24.258	7.24747	-0.26337022	6.1987777	0.005892406	-0.028300164	0.044417843	7.372111	-0.4534259	6.4510946	Multitasking_Watch
15:36:24.280	7.24747	-0.26337022	6.1987777	0.005892406	-0.028300164	0.044417843	7.372111	-0.4534259	6.4510946	Multitasking_Watch
15:36:24.302	7.24747	-0.26337022	6.1987777	0.005892406	-0.028300164	0.044417843	7.372111	-0.4534259	6.4510946	Multitasking_Watch
15:36:24.324	7.24747	-0.26337022	6.1987777	0.005892406	-0.028300164	0.044417843	7.372111	-0.4534259	6.4510946	Multitasking_Watch
15:36:24.345	7.1301503	-0.409421	6.237086	-0.0051031685	0.0059082885	-0.013614354	7.3780055	-0.47009706	6.443161	Multitasking_Watch
15:36:24.368	7.1301503	-0.409421	6.237086	-0.0051031685	0.0059082885	-0.013614354	7.3780055	-0.47009706	6.443161	Multitasking_Watch
15:36:24.390	7.1301503	-0.409421	6.237086	-0.0051031685	0.0059082885	-0.013614354	7.3780055	-0.47009706	6.443161	Multitasking_Watch
15:36:24.413	7.1301503	-0.409421	6.237086	-0.0051031685	0.0059082885	-0.013614354	7.3780055	-0.47009706	6.443161	Multitasking_Watch
15:36:24.435	7.1301503	-0.409421	6.237086	-0.0051031685	0.0059082885	-0.013614354	7.3780055	-0.47009706	6.443161	Multitasking_Watch
15:36:24.458	7.1301503	-0.409421	6.237086	-0.0051031685	0.0059082885	-0.013614354	7.3780055	-0.47009706	6.443161	Multitasking_Watch
15:36:24.481	7.1301503	-0.409421	6.237086	-0.0051031685	0.0059082885	-0.013614354	7.3780055	-0.47009706	6.443161	Multitasking_Watch
15:36:24.503	7.1301503	-0.409421	6.237086	-0.0051031685	0.0059082885	-0.013614354	7.3780055	-0.47009706	6.443161	Multitasking_Watch
15:36:24.524	7.1301503	-0.409421	6.237086	0.0034489452	0.001632232	-0.013614354	7.370028	-0.44119304	6.454325	Multitasking_Watch
15:36:24.547	7.249864	-0.19633053	6.3975024	0.0034489452	0.001632232	-0.013614354	7.370028	-0.44119304	6.454325	Multitasking_Watch
15:36:24.570	7.249864	-0.19633053	6.3975024	0.0034489452	0.001632232	-0.013614354	7.370028	-0.44119304	6.454325	Multitasking_Watch
15:36:24.594	7.249864	-0.19633053	6.3975024	0.0034489452	0.001632232	-0.013614354	7.370028	-0.44119304	6.454325	Multitasking_Watch
15:36:24.616	7.249864	-0.19633053	6.3975024	0.0034489452	0.001632232	-0.013614354	7.370028	-0.44119304	6.454325	Multitasking_Watch
15:36:24.640	7.249864	-0.19633053	6.3975024	0.0034489452	0.001632232	-0.013614354	7.370028	-0.44119304	6.454325	Multitasking_Watch
15:36:24.662	7.249864	-0.19633053	6.3975024	0.0034489452	0.001632232	-0.013614354	7.370028	-0.44119304	6.454325	Multitasking_Watch
15:36:24.685	7.249864	-0.19633053	6.3975024	0.0034489452	0.001632232	-0.013614354	7.370028	-0.44119304	6.454325	Multitasking_Watch
15:36:24.707	7.1660647	-0.41181526	6.1892004	0.010168463	0.007740884	0.019983234	7.3758054	-0.4138155	6.4495435	Multitasking_Watch
15:36:24.730	7.1660647	-0.41181526	6.1892004	0.010168463	0.007740884	0.019983234	7.3758054	-0.4138155	6.4495435	Multitasking_Watch
15:36:24.752	7.1660647	-0.41181526	6.1892004	0.010168463	0.007740884	0.019983234	7.3758054	-0.4138155	6.4495435	Multitasking_Watch
15:36:24.774	7.1660647	-0.41181526	6.1892004	0.010168463	0.007740884	0.019983234	7.3758054	-0.4138155	6.4495435	Multitasking_Watch
15:36:24.796	7.1660647	-0.41181526	6.1892004	0.010168463	0.007740884	0.019983234	7.3758054	-0.4138155	6.4495435	Multitasking_Watch
15:36:24.818	7.1660647	-0.41181526	6.1892004	0.010168463	0.007740884	0.019983234	7.3758054	-0.4138155	6.4495435	Multitasking_Watch
15:36:24.841	7.1660647	-0.41181526	6.1892004	0.010168463	0.007740884	0.019983234	7.3758054	-0.4138155	6.4495435	Multitasking_Watch
15:36:24.864	7.1660647	-0.41181526	6.1892004	0.010168463	0.007740884	0.019983234	7.3758054	-0.4138155	6.4495435	Multitasking_Watch
15:36:24.886	7.273807	-0.25858167	6.203566	0.02727269	-0.022191513	-0.010560027	7.369672	-0.41064474	6.4567413	Multitasking_Watch
15:36:24.943	7.273807	-0.25858167	6.203566	0.02727269	-0.022191513	-0.010560027	7.369672	-0.41064474	6.4567413	Multitasking_Watch
15:36:24.982	7.273807	-0.25858167	6.203566	0.02727269	-0.022191513	-0.010560027	7.369672	-0.41064474	6.4567413	Multitasking_Watch
15:36:25.003	7.273807	-0.25858167	6.203566	0.02727269	-0.022191513	-0.010560027	7.369672	-0.41064474	6.4567413	Multitasking_Watch
15:36:25.025	7.273807	-0.25858167	6.203566	0.02727269	-0.022191513	-0.010560027	7.369672	-0.41064474	6.4567413	Multitasking_Watch
15:36:25.046	7.273807	-0.25858167	6.203566	0.02727269	-0.022191513	-0.010560027	7.369672	-0.41064474	6.4567413	Multitasking_Watch
15:36:25.067	7.1756415	-0.4166038	6.246663	0.0016163494	-0.0044764206	0.027313618	7.3723183	-0.40004826	6.45439	Multitasking_Watch
15:36:25.088	7.1756415	-0.4166038	6.246663	0.0016163494	-0.0044764206	0.027313618	7.3723183	-0.40004826	6.45439	Multitasking_Watch
15:36:25.109	7.1756415	-0.4166038	6.246663	0.0016163494	-0.0044764206	0.027313618	7.3723183	-0.40004826	6.45439	Multitasking_Watch
15:36:25.131	7.1756415	-0.4166038	6.246663	0.0016163494	-0.0044764206	0.027313618	7.3723183	-0.40004826	6.45439	Multitasking_Watch
15:36:25.151	7.1756415	-0.4166038	6.246663	0.0016163494	-0.0044764206	0.027313618	7.3723183	-0.40004826	6.45439	Multitasking_Watch
15:36:25.172	7.1756415	-0.4166038	6.246663	0.0016163494	-0.0044764206	0.027313618	7.3723183	-0.40004826	6.45439	Multitasking_Watch
15:36:25.193	7.1756415	-0.4166038	6.246663	0.0016163494	-0.0044764206	0.027313618	7.3723183	-0.40004826	6.45439	Multitasking_Watch
15:36:25.215	7.1756415	-0.4166038	6.246663	0.0016163494	-0.0044764206	0.027313618	7.3723183	-0.40004826	6.45439	Multitasking_Watch
15:36:25.236	7.1756415	-0.4166038	6.246663	0.0016163494	-0.0044764206	0.027313618	7.3723183	-0.40004826	6.45439	Multitasking_Watch
15:36:25.258	7.1756415	-0.3519584	6.2514515	-0.004492303	-0.013028534	0.013874582	7.3739347	-0.40999067	6.451921	Multitasking_Watch
15:36:25.281	7.1756415	-0.3519584	6.2514515	-0.004492303	-0.013028534	0.013874582	7.3739347	-0.40999067	6.451921	Multitasking_Watch
15:36:25.302	7.1756415	-0.3519584	6.2514515	-0.004492303	-0.013028534	0.013874582	7.3739347	-0.40999067	6.451921	Multitasking_Watch
15:36:25.324	7.1756415	-0.3519584	6.2514515	-0.004492303	-0.013028534	0.013874582	7.3739347	-0.40999067	6.451921	Multitasking_Watch
15:36:25.346	7.1756415	-0.3519584	6.2514515	-0.004492303	-0.013028534	0.013874582	7.3739347	-0.40999067	6.451921	Multitasking_Watch
15:36:25.369	7.1756415	-0.3519584	6.2514515	-0.004492303	-0.013028534	0.013874582	7.3739347	-0.40999067	6.451921	Multitasking_Watch
15:36:25.392	7.1756415	-0.3519584	6.2514515	-0.004492303	-0.013028534	0.013874582	7.3739347	-0.40999067	6.451921	Multitasking_Watch
15:36:25.414	7.1756415	-0.3519584	6.2514515	-0.004492303	-0.013028534	0.013874582	7.3739347	-0.40999067	6.451921	Multitasking_Watch
15:36:25.437	7.168459	-0.33759275	6.23948	0.013222788	-0.0069198813	0.020594101	7.3777876	-0.4151251	6.4471884	Multitasking_Watch
15:36:25.459	7.168459	-0.33759275	6.23948	0.013222788	-0.0069198813	0.020594101	7.3777876	-0.4151251	6.4471884	Multitasking_Watch
15:36:25.482	7.168459	-0.33759275	6.23948	0.013222788	-0.0069198813	0.020594101	7.3777876	-0.4151251	6.4471884	Multitasking_Watch
15:36:25.504	7.168459	-0.33759275	6.23948	0.013222788	-0.0069198813	0.020594101	7.3777876	-0.4151251	6.4471884	Multitasking_Watch
15:36:25.526	7.168459	-0.33759275	6.23948	0.013222788	-0.0069198813	0.020594101	7.3777876	-0.4151251	6.4471884	Multitasking_Watch
15:36:25.548	7.168459	-0.33759275	6.23948	0.013222788	-0.0069198813	0.020594101	7.3777876	-0.4151251	6.4471884	Multitasking_Watch
15:36:25.569	7.168459	-0.33759275	6.23948	0.013222788	-0.0069198813	0.020594101	7.3777876	-0.4151251	6.4471884	Multitasking_Watch
15:36:25.591	7.168459	-0.33759275	6.23948	0.013222788	-0.0069198813	0.020594101	7.3777876	-0.4151251	6.4471884	Multitasking_Watch
15:36:25.614	7.2211328	-0.30886146	6.2107487	0.013222788	-0.019137187	0.013263716	7.3823037	-0.42552143	6.4413366	Multitasking_Watch
15:36:25.635	7.2211328	-0.30886146	6.2107487	0.013222788	-0.019137187	0.013263716	7.3823037	-0.42552143	6.4413366	Multitasking_Watch
15:36:25.657	7.2211328	-0.30886146	6.2107487	0.013222788	-0.019137187	0.013263716	7.3823037	-0.42552143	6.4413366	Multitasking_Watch
15:36:25.679	7.2211328	-0.30886146	6.2107487	0.013222788	-0.019137187	0.013263716	7.3823037	-0.42552143	6.4413366	Multitasking_Watch
15:36:25.701	7.2211328	-0.30886146	6.2107487	0.013222788	-0.019137187	0.013263716	7.3823037	-0.42552143	6.4413366	Multitasking_Watch
15:36:25.723	7.2211328	-0.30886146	6.2107487	0.013222788	-0.019137187	0.013263716	7.3823037	-0.42552143	6.4413366	Multitasking_Watch
15:36:25.746	7.2211328	-0.30886146	6.2107487	0.013222788	-0.019137187	0.013263716	7.3823037	-0.42552143	6.4413366	Multitasking_Watch
15:36:25.768	7.2211328	-0.30886146	6.2107487	0.013222788	-0.019137187	0.013263716	7.3823037	-0.42552143	6.4413366	Multitasking_Watch
15:36:25.791	7.211556	-0.37350687	6.2322974	0.019331442	-0.02646757	-0.004451375	7.379665	-0.42996436	6.4440646	Multitasking_Watch
15:36:25.813	7.211556	-0.37350687	6.2322974	0.019331442	-0.02646757	-0.004451375	7.379665	-0.42996436	6.4440646	Multitasking_Watch
15:36:25.834	7.211556	-0.37350687	6.2322974	0.019331442	-0.02646757	-0.004451375	7.379665	-0.42996436	6.4440646	Multitasking_Watch
15:36:25.856	7.211556	-0.37350687	6.2322974	0.019331442	-0.02646757	-0.004451375	7.379665	-0.42996436	6.4440646	Multitasking_Watch
15:36:25.879	7.211556	-0.37350687	6.2322974	0.019331442	-0.02646757	-0.004451375	7.379665	-0.42996436	6.4440646	Multitasking_Watch
15:36:25.901	7.211556	-0.37350687	6.2322974	0.019331442	-0.02646757	-0.004451375	7.379665	-0.42996436	6.4440646	Multitasking_Watch
15:36:25.925	7.211556	-0.37350687	6.2322974	0.019331442	-0.02646757	-0.004451375	7.379665	-0.42996436	6.4440646	Multitasking_Watch
15:36:25.947	7.211556	-0.37350687	6.2322974	0.019331442	-0.02646757	-0.004451375	7.379665	-0.42996436	6.4440646	Multitasking_Watch
15:36:25.970	7.16367	-0.36632404	6.2322974	-0.0051031685	-0.0044764206	0.02181583	7.3831	-0.41784313	6.4409256	Multitasking_Watch
15:36:25.993	7.16367	-0.36632404	6.2322974	-0.0051031685	-0.0044764206	0.02181583	7.3831	-0.41784313	6.4409256	Multitasking_Watch
15:36:26.016	7.16367	-0.36632404	6.2322974	-0.0051031685	-0.0044764206	0.02181583	7.3831	-0.41784313	6.4409256	Multitasking_Watch
15:36:26.039	7.16367	-0.36632404	6.2322974	-0.0051031685	-0.0044764206	0.02181583	7.3831	-0.41784313	6.4409256	Multitasking_Watch
15:36:26.060	7.16367	-0.36632404	6.2322974	-0.0051031685	-0.0044764206	0.02181583	7.3831	-0.41784313	6.4409256	Multitasking_Watch
15:36:26.082	7.16367	-0.36632404	6.2322974	-0.0051031685	-0.0044764206	0.02181583	7.3831	-0.41784313	6.4409256	Multitasking_Watch
15:36:26.104	7.16367	-0.36632404	6.2322974	-0.0051031685	-0.0044764206	0.02181583	7.3831	-0.41784313	6.4409256	Multitasking_Watch
15:36:26.126	7.16367	-0.36632404	6.2322974	-0.0051031685	-0.0044764206	0.02181583	7.3831	-0.41784313	6.4409256	Multitasking_Watch
15:36:26.149	7.23071	-0.32801566	6.263423	0.0016163494	-0.01486113	-0.00506224	7.3789325	-0.41053048	6.446171	Multitasking_Watch
15:36:26.171	7.23071	-0.32801566	6.263423	0.0016163494	-0.01486113	-0.00506224	7.3789325	-0.41053048	6.446171	Multitasking_Watch
15:36:26.194	7.23071	-0.32801566	6.263423	0.0016163494	-0.01486113	-0.00506224	7.3789325	-0.41053048	6.446171	Multitasking_Watch
15:36:26.217	7.23071	-0.32801566	6.263423	0.0016163494	-0.01486113	-0.00506224	7.3789325	-0.41053048	6.446171	Multitasking_Watch
15:36:26.240	7.23071	-0.32801566	6.263423	0.0016163494	-0.01486113	-0.00506224	7.3789325	-0.41053048	6.446171	Multitasking_Watch
15:36:26.262	7.23071	-0.32801566	6.263423	0.0016163494	-0.01486113	-0.00506224	7.3789325	-0.41053048	6.446171	Multitasking_Watch
15:36:26.285	7.23071	-0.32801566	6.263423	0.0016163494	-0.01486113	-0.00506224	7.3789325	-0.41053048	6.446171	Multitasking_Watch
15:36:26.308	7.23071	-0.32801566	6.263423	0.0016163494	-0.01486113	-0.00506224	7.3789325	-0.41053048	6.446171	Multitasking_Watch
15:36:26.330	7.187613	-0.29210153	6.2921543	-0.004492303	0.008962615	0.034644	7.3793325	-0.39923227	6.446416	Multitasking_Watch
15:36:26.353	7.187613	-0.29210153	6.2921543	-0.004492303	0.008962615	0.034644	7.3793325	-0.39923227	6.446416	Multitasking_Watch
15:36:26.375	7.187613	-0.29210153	6.2921543	-0.004492303	0.008962615	0.034644	7.3793325	-0.39923227	6.446416	Multitasking_Watch
15:36:26.397	7.187613	-0.29210153	6.2921543	-0.004492303	0.008962615	0.034644	7.3793325	-0.39923227	6.446416	Multitasking_Watch
15:36:26.419	7.187613	-0.29210153	6.2921543	-0.004492303	0.008962615	0.034644	7.3793325	-0.39923227	6.446416	Multitasking_Watch
15:36:26.442	7.187613	-0.29210153	6.2921543	-0.004492303	0.008962615	0.034644	7.3793325	-0.39923227	6.446416	Multitasking_Watch
15:36:26.465	7.187613	-0.29210153	6.2921543	-0.004492303	0.008962615	0.034644	7.3793325	-0.39923227	6.446416	Multitasking_Watch
15:36:26.489	7.187613	-0.29210153	6.2921543	-0.004492303	0.008962615	0.034644	7.3793325	-0.39923227	6.446416	Multitasking_Watch
15:36:26.511	7.211556	-0.28013015	6.2706056	-0.014877012	-0.0014220943	-0.011781759	7.379368	-0.4050158	6.4460173	Multitasking_Watch
15:36:26.534	7.211556	-0.28013015	6.2706056	-0.014877012	-0.0014220943	-0.011781759	7.379368	-0.4050158	6.4460173	Multitasking_Watch
15:36:26.556	7.211556	-0.28013015	6.2706056	-0.014877012	-0.0014220943	-0.011781759	7.379368	-0.4050158	6.4460173	Multitasking_Watch
15:36:26.581	7.211556	-0.28013015	6.2706056	-0.014877012	-0.0014220943	-0.011781759	7.379368	-0.4050158	6.4460173	Multitasking_Watch
15:36:26.604	7.211556	-0.28013015	6.2706056	-0.014877012	-0.0014220943	-0.011781759	7.379368	-0.4050158	6.4460173	Multitasking_Watch
15:36:26.627	7.211556	-0.28013015	6.2706056	-0.014877012	-0.0014220943	-0.011781759	7.379368	-0.4050158	6.4460173	Multitasking_Watch
15:36:26.649	7.211556	-0.28013015	6.2706056	-0.014877012	-0.0014220943	-0.011781759	7.379368	-0.4050158	6.4460173	Multitasking_Watch
15:36:26.670	7.211556	-0.28013015	6.2706056	-0.014877012	-0.0014220943	-0.011781759	7.379368	-0.4050158	6.4460173	Multitasking_Watch
15:36:26.692	7.190007	-0.48124924	6.2753944	-0.027705183	0.017514728	0.03097881	7.3844995	-0.40709993	6.440008	Multitasking_Watch
15:36:26.715	7.190007	-0.48124924	6.2753944	-0.027705183	0.017514728	0.03097881	7.3844995	-0.40709993	6.440008	Multitasking_Watch
15:36:26.737	7.190007	-0.48124924	6.2753944	-0.027705183	0.017514728	0.03097881	7.3844995	-0.40709993	6.440008	Multitasking_Watch
15:36:26.759	7.190007	-0.48124924	6.2753944	-0.027705183	0.017514728	0.03097881	7.3844995	-0.40709993	6.440008	Multitasking_Watch
15:36:26.781	7.190007	-0.48124924	6.2753944	-0.027705183	0.017514728	0.03097881	7.3844995	-0.40709993	6.440008	Multitasking_Watch
15:36:26.805	7.190007	-0.48124924	6.2753944	-0.027705183	0.017514728	0.03097881	7.3844995	-0.40709993	6.440008	Multitasking_Watch
15:36:26.827	7.190007	-0.48124924	6.2753944	-0.027705183	0.017514728	0.03097881	7.3844995	-0.40709993	6.440008	Multitasking_Watch
15:36:26.848	7.190007	-0.48124924	6.2753944	-0.027705183	0.017514728	0.03097881	7.3844995	-0.40709993	6.440008	Multitasking_Watch
15:36:26.871	7.1971903	-0.4070267	6.32328	-0.0069357636	0.0010213667	-0.0068948357	7.3803043	-0.4203034	6.443971	Multitasking_Watch
15:36:26.894	7.1971903	-0.4070267	6.32328	-0.0069357636	0.0010213667	-0.0068948357	7.3803043	-0.4203034	6.443971	Multitasking_Watch
15:36:26.916	7.1971903	-0.4070267	6.32328	-0.0069357636	0.0010213667	-0.0068948357	7.3803043	-0.4203034	6.443971	Multitasking_Watch
15:36:26.938	7.1971903	-0.4070267	6.32328	-0.0069357636	0.0010213667	-0.0068948357	7.3803043	-0.4203034	6.443971	Multitasking_Watch
15:36:26.960	7.1971903	-0.4070267	6.32328	-0.0069357636	0.0010213667	-0.0068948357	7.3803043	-0.4203034	6.443971	Multitasking_Watch
15:36:26.982	7.1971903	-0.4070267	6.32328	-0.0069357636	0.0010213667	-0.0068948357	7.3803043	-0.4203034	6.443971	Multitasking_Watch
15:36:27.005	7.1971903	-0.4070267	6.32328	-0.0069357636	0.0010213667	-0.0068948357	7.3803043	-0.4203034	6.443971	Multitasking_Watch
15:36:27.028	7.1971903	-0.4070267	6.32328	-0.0069357636	0.0010213667	-0.0068948357	7.3803043	-0.4203034	6.443971	Multitasking_Watch
15:36:27.050	7.1947956	-0.2777359	6.284971	0.013833654	0.00041050144	0.01692891	7.381548	-0.41100773	6.4431434	Multitasking_Watch
15:36:27.073	7.1947956	-0.2777359	6.284971	0.013833654	0.00041050144	0.01692891	7.381548	-0.41100773	6.4431434	Multitasking_Watch
15:36:27.095	7.1947956	-0.2777359	6.284971	0.013833654	0.00041050144	0.01692891	7.381548	-0.41100773	6.4431434	Multitasking_Watch
15:36:27.116	7.1947956	-0.2777359	6.284971	0.013833654	0.00041050144	0.01692891	7.381548	-0.41100773	6.4431434	Multitasking_Watch
15:36:27.140	7.1947956	-0.2777359	6.284971	0.013833654	0.00041050144	0.01692891	7.381548	-0.41100773	6.4431434	Multitasking_Watch
15:36:27.162	7.1947956	-0.2777359	6.284971	0.013833654	0.00041050144	0.01692891	7.381548	-0.41100773	6.4431434	Multitasking_Watch
15:36:27.184	7.1947956	-0.2777359	6.284971	0.013833654	0.00041050144	0.01692891	7.381548	-0.41100773	6.4431434	Multitasking_Watch
15:36:27.206	7.1947956	-0.2777359	6.284971	0.013833654	0.00041050144	0.01692891	7.381548	-0.41100773	6.4431434	Multitasking_Watch
15:36:27.229	7.14691	-0.3902668	6.261029	-0.0069357636	-0.0014220943	0.023648426	7.3871865	-0.41596243	6.4363585	Multitasking_Watch
15:36:27.252	7.14691	-0.3902668	6.261029	-0.0069357636	-0.0014220943	0.023648426	7.3871865	-0.41596243	6.4363585	Multitasking_Watch
15:36:27.275	7.14691	-0.3902668	6.261029	-0.0069357636	-0.0014220943	0.023648426	7.3871865	-0.41596243	6.4363585	Multitasking_Watch
15:36:27.298	7.14691	-0.3902668	6.261029	-0.0069357636	-0.0014220943	0.023648426	7.3871865	-0.41596243	6.4363585	Multitasking_Watch
15:36:27.321	7.14691	-0.3902668	6.261029	-0.0069357636	-0.0014220943	0.023648426	7.3871865	-0.41596243	6.4363585	Multitasking_Watch
15:36:27.343	7.14691	-0.3902668	6.261029	-0.0069357636	-0.0014220943	0.023648426	7.3871865	-0.41596243	6.4363585	Multitasking_Watch
15:36:27.365	7.14691	-0.3902668	6.261029	-0.0069357636	-0.0014220943	0.023648426	7.3871865	-0.41596243	6.4363585	Multitasking_Watch
15:36:27.387	7.14691	-0.3902668	6.261029	-0.0069357636	-0.0014220943	0.023648426	7.3871865	-0.41596243	6.4363585	Multitasking_Watch
15:36:27.410	7.1924014	-0.26337022	6.325674	0.010779329	0.013238671	-0.012392623	7.382498	-0.4065002	6.442338	Multitasking_Watch
15:36:27.432	7.1924014	-0.26337022	6.325674	0.010779329	0.013238671	-0.012392623	7.382498	-0.4065002	6.442338	Multitasking_Watch
15:36:27.455	7.1924014	-0.26337022	6.325674	0.010779329	0.013238671	-0.012392623	7.382498	-0.4065002	6.442338	Multitasking_Watch
15:36:27.477	7.1924014	-0.26337022	6.325674	0.010779329	0.013238671	-0.012392623	7.382498	-0.4065002	6.442338	Multitasking_Watch
15:36:27.498	7.1924014	-0.26337022	6.325674	0.010779329	0.013238671	-0.012392623	7.382498	-0.4065002	6.442338	Multitasking_Watch
15:36:27.520	7.1924014	-0.26337022	6.325674	0.010779329	0.013238671	-0.012392623	7.382498	-0.4065002	6.442338	Multitasking_Watch
15:36:27.542	7.1924014	-0.26337022	6.325674	0.010779329	0.013238671	-0.012392623	7.382498	-0.4065002	6.442338	Multitasking_Watch
15:36:27.565	7.1924014	-0.26337022	6.325674	0.010779329	0.013238671	-0.012392623	7.382498	-0.4065002	6.442338	Multitasking_Watch
15:36:27.590	7.2019787	-0.30646718	6.2083545	0.0071141366	-0.006309016	0.015707178	7.3808117	-0.39282268	6.4451237	Multitasking_Watch
15:36:27.612	7.2019787	-0.30646718	6.2083545	0.0071141366	-0.006309016	0.015707178	7.3808117	-0.39282268	6.4451237	Multitasking_Watch
15:36:27.635	7.2019787	-0.30646718	6.2083545	0.0071141366	-0.006309016	0.015707178	7.3808117	-0.39282268	6.4451237	Multitasking_Watch
15:36:27.658	7.2019787	-0.30646718	6.2083545	0.0071141366	-0.006309016	0.015707178	7.3808117	-0.39282268	6.4451237	Multitasking_Watch
15:36:27.680	7.2019787	-0.30646718	6.2083545	0.0071141366	-0.006309016	0.015707178	7.3808117	-0.39282268	6.4451237	Multitasking_Watch
15:36:27.704	7.2019787	-0.30646718	6.2083545	0.0071141366	-0.006309016	0.015707178	7.3808117	-0.39282268	6.4451237	Multitasking_Watch
15:36:27.725	7.2019787	-0.30646718	6.2083545	0.0071141366	-0.006309016	0.015707178	7.3808117	-0.39282268	6.4451237	Multitasking_Watch
15:36:27.747	7.2019787	-0.30646718	6.2083545	0.0071141366	-0.006309016	0.015707178	7.3808117	-0.39282268	6.4451237	Multitasking_Watch
15:36:27.768	7.26423	-0.24900457	6.100612	0.017498845	-0.0276893	-0.004451375	7.378898	-0.39321285	6.4472923	Multitasking_Watch
15:36:27.791	7.26423	-0.24900457	6.100612	0.017498845	-0.0276893	-0.004451375	7.378898	-0.39321285	6.4472923	Multitasking_Watch
15:36:27.814	7.26423	-0.24900457	6.100612	0.017498845	-0.0276893	-0.004451375	7.378898	-0.39321285	6.4472923	Multitasking_Watch
15:36:27.837	7.26423	-0.24900457	6.100612	0.017498845	-0.0276893	-0.004451375	7.378898	-0.39321285	6.4472923	Multitasking_Watch
15:36:27.860	7.26423	-0.24900457	6.100612	0.017498845	-0.0276893	-0.004451375	7.378898	-0.39321285	6.4472923	Multitasking_Watch
15:36:27.882	7.26423	-0.24900457	6.100612	0.017498845	-0.0276893	-0.004451375	7.378898	-0.39321285	6.4472923	Multitasking_Watch
15:36:27.905	7.26423	-0.24900457	6.100612	0.017498845	-0.0276893	-0.004451375	7.378898	-0.39321285	6.4472923	Multitasking_Watch
15:36:27.928	7.26423	-0.24900457	6.100612	0.017498845	-0.0276893	-0.004451375	7.378898	-0.39321285	6.4472923	Multitasking_Watch
15:36:27.950	7.1732473	-0.4764607	6.325674	0.00039461895	-0.005698151	0.022426695	7.373543	-0.3844053	6.4539413	Multitasking_Watch
15:36:27.973	7.1732473	-0.4764607	6.325674	0.00039461895	-0.005698151	0.022426695	7.373543	-0.3844053	6.4539413	Multitasking_Watch
15:36:27.995	7.1732473	-0.4764607	6.325674	0.00039461895	-0.005698151	0.022426695	7.373543	-0.3844053	6.4539413	Multitasking_Watch
15:36:28.016	7.1732473	-0.4764607	6.325674	0.00039461895	-0.005698151	0.022426695	7.373543	-0.3844053	6.4539413	Multitasking_Watch
15:36:28.038	7.1732473	-0.4764607	6.325674	0.00039461895	-0.005698151	0.022426695	7.373543	-0.3844053	6.4539413	Multitasking_Watch
15:36:28.060	7.1732473	-0.4764607	6.325674	0.00039461895	-0.005698151	0.022426695	7.373543	-0.3844053	6.4539413	Multitasking_Watch
15:36:28.082	7.1732473	-0.4764607	6.325674	0.00039461895	-0.005698151	0.022426695	7.373543	-0.3844053	6.4539413	Multitasking_Watch
15:36:28.103	7.1732473	-0.4764607	6.325674	0.00039461895	-0.005698151	0.022426695	7.373543	-0.3844053	6.4539413	Multitasking_Watch
15:36:28.124	7.2019787	-0.15323359	6.2753944	-0.00021624629	0.0022430972	0.009598526	7.379499	-0.37988576	6.4474	Multitasking_Watch
15:36:28.146	7.2019787	-0.15323359	6.2753944	-0.00021624629	0.0022430972	0.009598526	7.379499	-0.37988576	6.4474	Multitasking_Watch
15:36:28.168	7.2019787	-0.15323359	6.2753944	-0.00021624629	0.0022430972	0.009598526	7.379499	-0.37988576	6.4474	Multitasking_Watch
15:36:28.189	7.2019787	-0.15323359	6.2753944	-0.00021624629	0.0022430972	0.009598526	7.379499	-0.37988576	6.4474	Multitasking_Watch
15:36:28.210	7.2019787	-0.15323359	6.2753944	-0.00021624629	0.0022430972	0.009598526	7.379499	-0.37988576	6.4474	Multitasking_Watch
15:36:28.232	7.2019787	-0.15323359	6.2753944	-0.00021624629	0.0022430972	0.009598526	7.379499	-0.37988576	6.4474	Multitasking_Watch
15:36:28.253	7.2019787	-0.15323359	6.2753944	-0.00021624629	0.0022430972	0.009598526	7.379499	-0.37988576	6.4474	Multitasking_Watch
15:36:28.274	7.2019787	-0.15323359	6.2753944	-0.00021624629	0.0022430972	0.009598526	7.379499	-0.37988576	6.4474	Multitasking_Watch
15:36:28.296	7.2019787	-0.15323359	6.2753944	-0.00021624629	0.0022430972	0.009598526	7.379499	-0.37988576	6.4474	Multitasking_Watch
15:36:28.318	7.1373334	-0.43096948	6.3975024	-0.018542204	0.007740884	0.0010464122	7.3742247	-0.38722208	6.452995	Multitasking_Watch
15:36:28.341	7.1373334	-0.43096948	6.3975024	-0.018542204	0.007740884	0.0010464122	7.3742247	-0.38722208	6.452995	Multitasking_Watch
15:36:28.364	7.1373334	-0.43096948	6.3975024	-0.018542204	0.007740884	0.0010464122	7.3742247	-0.38722208	6.452995	Multitasking_Watch
15:36:28.387	7.1373334	-0.43096948	6.3975024	-0.018542204	0.007740884	0.0010464122	7.3742247	-0.38722208	6.452995	Multitasking_Watch
15:36:28.409	7.1373334	-0.43096948	6.3975024	-0.018542204	0.007740884	0.0010464122	7.3742247	-0.38722208	6.452995	Multitasking_Watch
15:36:28.432	7.1373334	-0.43096948	6.3975024	-0.018542204	0.007740884	0.0010464122	7.3742247	-0.38722208	6.452995	Multitasking_Watch
15:36:28.455	7.1373334	-0.43096948	6.3975024	-0.018542204	0.007740884	0.0010464122	7.3742247	-0.38722208	6.452995	Multitasking_Watch
15:36:28.478	7.1373334	-0.43096948	6.3975024	-0.018542204	0.007740884	0.0010464122	7.3742247	-0.38722208	6.452995	Multitasking_Watch
15:36:28.501	7.1947956	-0.16520496	6.143709	-0.016709609	0.004075693	0.033422273	7.385347	-0.36555707	6.441526	Multitasking_Watch
15:36:28.522	7.1947956	-0.16520496	6.143709	-0.016709609	0.004075693	0.033422273	7.385347	-0.36555707	6.441526	Multitasking_Watch
15:36:28.544	7.1947956	-0.16520496	6.143709	-0.016709609	0.004075693	0.033422273	7.385347	-0.36555707	6.441526	Multitasking_Watch
15:36:28.566	7.1947956	-0.16520496	6.143709	-0.016709609	0.004075693	0.033422273	7.385347	-0.36555707	6.441526	Multitasking_Watch
15:36:28.588	7.1947956	-0.16520496	6.143709	-0.016709609	0.004075693	0.033422273	7.385347	-0.36555707	6.441526	Multitasking_Watch
15:36:28.610	7.1947956	-0.16520496	6.143709	-0.016709609	0.004075693	0.033422273	7.385347	-0.36555707	6.441526	Multitasking_Watch
15:36:28.633	7.1947956	-0.16520496	6.143709	-0.016709609	0.004075693	0.033422273	7.385347	-0.36555707	6.441526	Multitasking_Watch
15:36:28.655	7.1947956	-0.16520496	6.143709	-0.016709609	0.004075693	0.033422273	7.385347	-0.36555707	6.441526	Multitasking_Watch
15:36:28.677	7.1756415	-0.3519584	6.3113084	0.0071141366	-0.017915457	-0.014836084	7.3753934	-0.3829273	6.4519186	Multitasking_Watch
15:36:28.700	7.1756415	-0.3519584	6.3113084	0.0071141366	-0.017915457	-0.014836084	7.3753934	-0.3829273	6.4519186	Multitasking_Watch
15:36:28.723	7.1756415	-0.3519584	6.3113084	0.0071141366	-0.017915457	-0.014836084	7.3753934	-0.3829273	6.4519186	Multitasking_Watch
15:36:28.746	7.1756415	-0.3519584	6.3113084	0.0071141366	-0.017915457	-0.014836084	7.3753934	-0.3829273	6.4519186	Multitasking_Watch
15:36:28.768	7.1756415	-0.3519584	6.3113084	0.0071141366	-0.017915457	-0.014836084	7.3753934	-0.3829273	6.4519186	Multitasking_Watch
15:36:28.789	7.1756415	-0.3519584	6.3113084	0.0071141366	-0.017915457	-0.014836084	7.3753934	-0.3829273	6.4519186	Multitasking_Watch
15:36:28.810	7.1756415	-0.3519584	6.3113084	0.0071141366	-0.017915457	-0.014836084	7.3753934	-0.3829273	6.4519186	Multitasking_Watch
15:36:28.832	7.1756415	-0.3519584	6.3113084	0.0071141366	-0.017915457	-0.014836084	7.3753934	-0.3829273	6.4519186	Multitasking_Watch
15:36:28.854	7.1660647	-0.28013015	6.22272	-0.0069357636	0.00957348	0.022426695	7.3861804	-0.3693322	6.440354	Multitasking_Watch
15:36:28.877	7.1660647	-0.28013015	6.22272	-0.0069357636	0.00957348	0.022426695	7.3861804	-0.3693322	6.440354	Multitasking_Watch
15:36:28.900	7.1660647	-0.28013015	6.22272	-0.0069357636	0.00957348	0.022426695	7.3861804	-0.3693322	6.440354	Multitasking_Watch
15:36:28.923	7.1660647	-0.28013015	6.22272	-0.0069357636	0.00957348	0.022426695	7.3861804	-0.3693322	6.440354	Multitasking_Watch
15:36:28.946	7.1660647	-0.28013015	6.22272	-0.0069357636	0.00957348	0.022426695	7.3861804	-0.3693322	6.440354	Multitasking_Watch
15:36:28.968	7.1660647	-0.28013015	6.22272	-0.0069357636	0.00957348	0.022426695	7.3861804	-0.3693322	6.440354	Multitasking_Watch
15:36:28.992	7.1660647	-0.28013015	6.22272	-0.0069357636	0.00957348	0.022426695	7.3861804	-0.3693322	6.440354	Multitasking_Watch
15:36:29.015	7.1660647	-0.28013015	6.22272	-0.0069357636	0.00957348	0.022426695	7.3861804	-0.3693322	6.440354	Multitasking_Watch
15:36:29.037	7.233104	-0.3304099	6.280183	-0.002048842	-0.008752477	0.0047116037	7.3781114	-0.37835255	6.4490767	Multitasking_Watch
15:36:29.059	7.233104	-0.3304099	6.280183	-0.002048842	-0.008752477	0.0047116037	7.3781114	-0.37835255	6.4490767	Multitasking_Watch
15:36:29.082	7.233104	-0.3304099	6.280183	-0.002048842	-0.008752477	0.0047116037	7.3781114	-0.37835255	6.4490767	Multitasking_Watch
15:36:29.103	7.233104	-0.3304099	6.280183	-0.002048842	-0.008752477	0.0047116037	7.3781114	-0.37835255	6.4490767	Multitasking_Watch
15:36:29.124	7.233104	-0.3304099	6.280183	-0.002048842	-0.008752477	0.0047116037	7.3781114	-0.37835255	6.4490767	Multitasking_Watch
15:36:29.146	7.233104	-0.3304099	6.280183	-0.002048842	-0.008752477	0.0047116037	7.3781114	-0.37835255	6.4490767	Multitasking_Watch
15:36:29.168	7.233104	-0.3304099	6.280183	-0.002048842	-0.008752477	0.0047116037	7.3781114	-0.37835255	6.4490767	Multitasking_Watch
15:36:29.191	7.233104	-0.3304099	6.280183	-0.002048842	-0.008752477	0.0047116037	7.3781114	-0.37835255	6.4490767	Multitasking_Watch
15:36:29.213	7.1971903	-0.2753416	6.1915946	0.0034489452	0.0028539624	0.027924482	7.3861685	-0.38741058	6.439312	Multitasking_Watch
15:36:29.234	7.1971903	-0.2753416	6.1915946	0.0034489452	0.0028539624	0.027924482	7.3861685	-0.38741058	6.439312	Multitasking_Watch
15:36:29.257	7.1971903	-0.2753416	6.1915946	0.0034489452	0.0028539624	0.027924482	7.3861685	-0.38741058	6.439312	Multitasking_Watch
15:36:29.280	7.1971903	-0.2753416	6.1915946	0.0034489452	0.0028539624	0.027924482	7.3861685	-0.38741058	6.439312	Multitasking_Watch
15:36:29.303	7.1971903	-0.2753416	6.1915946	0.0034489452	0.0028539624	0.027924482	7.3861685	-0.38741058	6.439312	Multitasking_Watch
15:36:29.325	7.1971903	-0.2753416	6.1915946	0.0034489452	0.0028539624	0.027924482	7.3861685	-0.38741058	6.439312	Multitasking_Watch
15:36:29.346	7.1971903	-0.2753416	6.1915946	0.0034489452	0.0028539624	0.027924482	7.3861685	-0.38741058	6.439312	Multitasking_Watch
15:36:29.368	7.1971903	-0.2753416	6.1915946	0.0034489452	0.0028539624	0.027924482	7.3861685	-0.38741058	6.439312	Multitasking_Watch
15:36:29.390	7.249864	-0.32801566	6.1987777	0.008335867	-0.00081122905	0.027924482	7.3899446	-0.40271807	6.4340324	Multitasking_Watch
15:36:29.413	7.249864	-0.32801566	6.1987777	0.008335867	-0.00081122905	0.027924482	7.3899446	-0.40271807	6.4340324	Multitasking_Watch
15:36:29.434	7.249864	-0.32801566	6.1987777	0.008335867	-0.00081122905	0.027924482	7.3899446	-0.40271807	6.4340324	Multitasking_Watch
15:36:29.458	7.249864	-0.32801566	6.1987777	0.008335867	-0.00081122905	0.027924482	7.3899446	-0.40271807	6.4340324	Multitasking_Watch
15:36:29.481	7.249864	-0.32801566	6.1987777	0.008335867	-0.00081122905	0.027924482	7.3899446	-0.40271807	6.4340324	Multitasking_Watch
15:36:29.504	7.249864	-0.32801566	6.1987777	0.008335867	-0.00081122905	0.027924482	7.3899446	-0.40271807	6.4340324	Multitasking_Watch
15:36:29.526	7.249864	-0.32801566	6.1987777	0.008335867	-0.00081122905	0.027924482	7.3899446	-0.40271807	6.4340324	Multitasking_Watch
15:36:29.549	7.249864	-0.32801566	6.1987777	0.008335867	-0.00081122905	0.027924482	7.3899446	-0.40271807	6.4340324	Multitasking_Watch
15:36:29.572	7.1971903	-0.39266106	6.3280683	0.008335867	-0.016693726	0.011431121	7.3886013	-0.43833414	6.433254	Multitasking_Watch
15:36:29.594	7.1971903	-0.39266106	6.3280683	0.008335867	-0.016693726	0.011431121	7.3886013	-0.43833414	6.433254	Multitasking_Watch
15:36:29.616	7.1971903	-0.39266106	6.3280683	0.008335867	-0.016693726	0.011431121	7.3886013	-0.43833414	6.433254	Multitasking_Watch
15:36:29.638	7.1971903	-0.39266106	6.3280683	0.008335867	-0.016693726	0.011431121	7.3886013	-0.43833414	6.433254	Multitasking_Watch
15:36:29.661	7.1971903	-0.39266106	6.3280683	0.008335867	-0.016693726	0.011431121	7.3886013	-0.43833414	6.433254	Multitasking_Watch
15:36:29.683	7.1971903	-0.39266106	6.3280683	0.008335867	-0.016693726	0.011431121	7.3886013	-0.43833414	6.433254	Multitasking_Watch
15:36:29.706	7.1971903	-0.39266106	6.3280683	0.008335867	-0.016693726	0.011431121	7.3886013	-0.43833414	6.433254	Multitasking_Watch
15:36:29.729	7.1971903	-0.39266106	6.3280683	0.008335867	-0.016693726	0.011431121	7.3886013	-0.43833414	6.433254	Multitasking_Watch
15:36:29.752	7.14691	-0.28970724	6.2346916	0.007725002	0.016903864	0.027924482	7.3980317	-0.43600073	6.422558	Multitasking_Watch
15:36:29.774	7.14691	-0.28970724	6.2346916	0.007725002	0.016903864	0.027924482	7.3980317	-0.43600073	6.422558	Multitasking_Watch
15:36:29.797	7.14691	-0.28970724	6.2346916	0.007725002	0.016903864	0.027924482	7.3980317	-0.43600073	6.422558	Multitasking_Watch
15:36:29.820	7.14691	-0.28970724	6.2346916	0.007725002	0.016903864	0.027924482	7.3980317	-0.43600073	6.422558	Multitasking_Watch
15:36:29.842	7.14691	-0.28970724	6.2346916	0.007725002	0.016903864	0.027924482	7.3980317	-0.43600073	6.422558	Multitasking_Watch
15:36:29.865	7.14691	-0.28970724	6.2346916	0.007725002	0.016903864	0.027924482	7.3980317	-0.43600073	6.422558	Multitasking_Watch
15:36:29.887	7.14691	-0.28970724	6.2346916	0.007725002	0.016903864	0.027924482	7.3980317	-0.43600073	6.422558	Multitasking_Watch
15:36:29.908	7.14691	-0.28970724	6.2346916	0.007725002	0.016903864	0.027924482	7.3980317	-0.43600073	6.422558	Multitasking_Watch
15:36:29.932	7.228316	-0.32083282	6.0479383	0.033381343	-0.035019685	-0.03377291	7.3962774	-0.44966248	6.423643	Multitasking_Watch
15:36:29.955	7.228316	-0.32083282	6.0479383	0.033381343	-0.035019685	-0.03377291	7.3962774	-0.44966248	6.423643	Multitasking_Watch
15:36:29.977	7.228316	-0.32083282	6.0479383	0.033381343	-0.035019685	-0.03377291	7.3962774	-0.44966248	6.423643	Multitasking_Watch
15:36:30.000	7.228316	-0.32083282	6.0479383	0.033381343	-0.035019685	-0.03377291	7.3962774	-0.44966248	6.423643	Multitasking_Watch
15:36:30.023	7.228316	-0.32083282	6.0479383	0.033381343	-0.035019685	-0.03377291	7.3962774	-0.44966248	6.423643	Multitasking_Watch
15:36:30.046	7.228316	-0.32083282	6.0479383	0.033381343	-0.035019685	-0.03377291	7.3962774	-0.44966248	6.423643	Multitasking_Watch
15:36:30.069	7.228316	-0.32083282	6.0479383	0.033381343	-0.035019685	-0.03377291	7.3962774	-0.44966248	6.423643	Multitasking_Watch
15:36:30.091	7.228316	-0.32083282	6.0479383	0.033381343	-0.035019685	-0.03377291	7.3962774	-0.44966248	6.423643	Multitasking_Watch
15:36:30.113	7.204373	-0.29928434	6.2346916	0.010168463	-0.013028534	0.018150639	7.396399	-0.4278709	6.424986	Multitasking_Watch
15:36:30.135	7.204373	-0.29928434	6.2346916	0.010168463	-0.013028534	0.018150639	7.396399	-0.4278709	6.424986	Multitasking_Watch
15:36:30.157	7.204373	-0.29928434	6.2346916	0.010168463	-0.013028534	0.018150639	7.396399	-0.4278709	6.424986	Multitasking_Watch
15:36:30.180	7.204373	-0.29928434	6.2346916	0.010168463	-0.013028534	0.018150639	7.396399	-0.4278709	6.424986	Multitasking_Watch
15:36:30.202	7.204373	-0.29928434	6.2346916	0.010168463	-0.013028534	0.018150639	7.396399	-0.4278709	6.424986	Multitasking_Watch
15:36:30.225	7.204373	-0.29928434	6.2346916	0.010168463	-0.013028534	0.018150639	7.396399	-0.4278709	6.424986	Multitasking_Watch
15:36:30.248	7.204373	-0.29928434	6.2346916	0.010168463	-0.013028534	0.018150639	7.396399	-0.4278709	6.424986	Multitasking_Watch
15:36:30.271	7.204373	-0.29928434	6.2346916	0.010168463	-0.013028534	0.018150639	7.396399	-0.4278709	6.424986	Multitasking_Watch
15:36:30.294	7.228316	-0.31125572	6.2251143	0.02482923	-0.011806804	0.013263716	7.3962536	-0.42672846	6.425234	Multitasking_Watch
15:36:30.317	7.228316	-0.31125572	6.2251143	0.02482923	-0.011806804	0.013263716	7.3962536	-0.42672846	6.425234	Multitasking_Watch
15:36:30.339	7.228316	-0.31125572	6.2251143	0.02482923	-0.011806804	0.013263716	7.3962536	-0.42672846	6.425234	Multitasking_Watch
15:36:30.362	7.228316	-0.31125572	6.2251143	0.02482923	-0.011806804	0.013263716	7.3962536	-0.42672846	6.425234	Multitasking_Watch
15:36:30.385	7.228316	-0.31125572	6.2251143	0.02482923	-0.011806804	0.013263716	7.3962536	-0.42672846	6.425234	Multitasking_Watch
15:36:30.408	7.228316	-0.31125572	6.2251143	0.02482923	-0.011806804	0.013263716	7.3962536	-0.42672846	6.425234	Multitasking_Watch
15:36:30.430	7.228316	-0.31125572	6.2251143	0.02482923	-0.011806804	0.013263716	7.3962536	-0.42672846	6.425234	Multitasking_Watch
15:36:30.453	7.228316	-0.31125572	6.2251143	0.02482923	-0.011806804	0.013263716	7.3962536	-0.42672846	6.425234	Multitasking_Watch
15:36:30.476	7.16367	-0.3902668	6.404685	-0.00082711154	-0.0020329594	0.005322469	7.3918533	-0.42913115	6.430136	Multitasking_Watch
15:36:30.499	7.16367	-0.3902668	6.404685	-0.00082711154	-0.0020329594	0.005322469	7.3918533	-0.42913115	6.430136	Multitasking_Watch
15:36:30.522	7.16367	-0.3902668	6.404685	-0.00082711154	-0.0020329594	0.005322469	7.3918533	-0.42913115	6.430136	Multitasking_Watch
15:36:30.544	7.16367	-0.3902668	6.404685	-0.00082711154	-0.0020329594	0.005322469	7.3918533	-0.42913115	6.430136	Multitasking_Watch
15:36:30.568	7.16367	-0.3902668	6.404685	-0.00082711154	-0.0020329594	0.005322469	7.3918533	-0.42913115	6.430136	Multitasking_Watch
15:36:30.591	7.16367	-0.3902668	6.404685	-0.00082711154	-0.0020329594	0.005322469	7.3918533	-0.42913115	6.430136	Multitasking_Watch
15:36:30.616	7.16367	-0.3902668	6.404685	-0.00082711154	-0.0020329594	0.005322469	7.3918533	-0.42913115	6.430136	Multitasking_Watch
15:36:30.641	7.16367	-0.3902668	6.404685	-0.00082711154	-0.0020329594	0.005322469	7.3918533	-0.42913115	6.430136	Multitasking_Watch
15:36:30.664	7.23071	-0.27294734	6.167652	0.0040598107	0.006519154	0.038309194	7.3989215	-0.42192078	6.4224834	Multitasking_Watch
15:36:30.685	7.23071	-0.27294734	6.167652	0.0040598107	0.006519154	0.038309194	7.3989215	-0.42192078	6.4224834	Multitasking_Watch
15:36:30.707	7.23071	-0.27294734	6.167652	0.0040598107	0.006519154	0.038309194	7.3989215	-0.42192078	6.4224834	Multitasking_Watch
15:36:30.730	7.23071	-0.27294734	6.167652	0.0040598107	0.006519154	0.038309194	7.3989215	-0.42192078	6.4224834	Multitasking_Watch
15:36:30.751	7.23071	-0.27294734	6.167652	0.0040598107	0.006519154	0.038309194	7.3989215	-0.42192078	6.4224834	Multitasking_Watch
15:36:30.774	7.23071	-0.27294734	6.167652	0.0040598107	0.006519154	0.038309194	7.3989215	-0.42192078	6.4224834	Multitasking_Watch
15:36:30.797	7.23071	-0.27294734	6.167652	0.0040598107	0.006519154	0.038309194	7.3989215	-0.42192078	6.4224834	Multitasking_Watch
15:36:30.819	7.23071	-0.27294734	6.167652	0.0040598107	0.006519154	0.038309194	7.3989215	-0.42192078	6.4224834	Multitasking_Watch
15:36:30.843	7.225921	-0.3974496	6.0479383	0.005892406	-0.00325469	0.014485448	7.404438	-0.4347931	6.415259	Multitasking_Watch
15:36:30.864	7.225921	-0.3974496	6.0479383	0.005892406	-0.00325469	0.014485448	7.404438	-0.4347931	6.415259	Multitasking_Watch
15:36:30.887	7.225921	-0.3974496	6.0479383	0.005892406	-0.00325469	0.014485448	7.404438	-0.4347931	6.415259	Multitasking_Watch
15:36:30.910	7.225921	-0.3974496	6.0479383	0.005892406	-0.00325469	0.014485448	7.404438	-0.4347931	6.415259	Multitasking_Watch
15:36:30.935	7.225921	-0.3974496	6.0479383	0.005892406	-0.00325469	0.014485448	7.404438	-0.4347931	6.415259	Multitasking_Watch
15:36:30.957	7.225921	-0.3974496	6.0479383	0.005892406	-0.00325469	0.014485448	7.404438	-0.4347931	6.415259	Multitasking_Watch
15:36:30.979	7.225921	-0.3974496	6.0479383	0.005892406	-0.00325469	0.014485448	7.404438	-0.4347931	6.415259	Multitasking_Watch
15:36:31.001	7.225921	-0.3974496	6.0479383	-0.027094316	0.0034648278	-0.0013970488	7.398085	-0.4412778	6.4221425	Multitasking_Watch
15:36:31.023	7.1732473	-0.30886146	6.3304625	-0.027094316	0.0034648278	-0.0013970488	7.398085	-0.4412778	6.4221425	Multitasking_Watch
15:36:31.045	7.1732473	-0.30886146	6.3304625	-0.027094316	0.0034648278	-0.0013970488	7.398085	-0.4412778	6.4221425	Multitasking_Watch
15:36:31.067	7.1732473	-0.30886146	6.3304625	-0.027094316	0.0034648278	-0.0013970488	7.398085	-0.4412778	6.4221425	Multitasking_Watch
15:36:31.091	7.1732473	-0.30886146	6.3304625	-0.027094316	0.0034648278	-0.0013970488	7.398085	-0.4412778	6.4221425	Multitasking_Watch
15:36:31.113	7.1732473	-0.30886146	6.3304625	-0.027094316	0.0034648278	-0.0013970488	7.398085	-0.4412778	6.4221425	Multitasking_Watch
15:36:31.136	7.1732473	-0.30886146	6.3304625	-0.027094316	0.0034648278	-0.0013970488	7.398085	-0.4412778	6.4221425	Multitasking_Watch
15:36:31.159	7.1732473	-0.30886146	6.3304625	-0.027094316	0.0034648278	-0.0013970488	7.398085	-0.4412778	6.4221425	Multitasking_Watch
15:36:31.182	7.1732473	-0.30886146	6.3304625	-0.027094316	0.0034648278	-0.0013970488	7.398085	-0.4412778	6.4221425	Multitasking_Watch
15:36:31.204	7.204373	-0.5243462	6.3280683	0.0034489452	0.02240165	0.04502871	7.4034157	-0.4384747	6.4161835	Multitasking_Watch
15:36:31.226	7.204373	-0.5243462	6.3280683	0.0034489452	0.02240165	0.04502871	7.4034157	-0.4384747	6.4161835	Multitasking_Watch
15:36:31.247	7.204373	-0.5243462	6.3280683	0.0034489452	0.02240165	0.04502871	7.4034157	-0.4384747	6.4161835	Multitasking_Watch
15:36:31.270	7.204373	-0.5243462	6.3280683	0.0034489452	0.02240165	0.04502871	7.4034157	-0.4384747	6.4161835	Multitasking_Watch
15:36:31.294	7.204373	-0.5243462	6.3280683	0.0034489452	0.02240165	0.04502871	7.4034157	-0.4384747	6.4161835	Multitasking_Watch
15:36:31.317	7.204373	-0.5243462	6.3280683	0.0034489452	0.02240165	0.04502871	7.4034157	-0.4384747	6.4161835	Multitasking_Watch
15:36:31.340	7.204373	-0.5243462	6.3280683	0.0034489452	0.02240165	0.04502871	7.4034157	-0.4384747	6.4161835	Multitasking_Watch
15:36:31.362	7.204373	-0.5243462	6.3280683	0.0034489452	0.02240165	0.04502871	7.4034157	-0.4384747	6.4161835	Multitasking_Watch
15:36:31.385	7.1756415	-0.3040729	6.1892004	-0.00021624629	0.001632232	0.0034898731	7.39983	-0.4361606	6.420477	Multitasking_Watch
15:36:31.407	7.1756415	-0.3040729	6.1892004	-0.00021624629	0.001632232	0.0034898731	7.39983	-0.4361606	6.420477	Multitasking_Watch
15:36:31.430	7.1756415	-0.3040729	6.1892004	-0.00021624629	0.001632232	0.0034898731	7.39983	-0.4361606	6.420477	Multitasking_Watch
15:36:31.453	7.1756415	-0.3040729	6.1892004	-0.00021624629	0.001632232	0.0034898731	7.39983	-0.4361606	6.420477	Multitasking_Watch
15:36:31.475	7.1756415	-0.3040729	6.1892004	-0.00021624629	0.001632232	0.0034898731	7.39983	-0.4361606	6.420477	Multitasking_Watch
15:36:31.496	7.1756415	-0.3040729	6.1892004	-0.00021624629	0.001632232	0.0034898731	7.39983	-0.4361606	6.420477	Multitasking_Watch
15:36:31.519	7.1756415	-0.3040729	6.1892004	-0.00021624629	0.001632232	0.0034898731	7.39983	-0.4361606	6.420477	Multitasking_Watch
15:36:31.542	7.1756415	-0.3040729	6.1892004	-0.00021624629	0.001632232	0.0034898731	7.39983	-0.4361606	6.420477	Multitasking_Watch
15:36:31.564	7.2378926	-0.3998439	6.349617	-0.011211821	0.004686558	0.014485448	7.398121	-0.42554918	6.4231634	Multitasking_Watch
15:36:31.586	7.2378926	-0.3998439	6.349617	-0.011211821	0.004686558	0.014485448	7.398121	-0.42554918	6.4231634	Multitasking_Watch
15:36:31.609	7.2378926	-0.3998439	6.349617	-0.011211821	0.004686558	0.014485448	7.398121	-0.42554918	6.4231634	Multitasking_Watch
15:36:31.633	7.2378926	-0.3998439	6.349617	-0.011211821	0.004686558	0.014485448	7.398121	-0.42554918	6.4231634	Multitasking_Watch
15:36:31.656	7.2378926	-0.3998439	6.349617	-0.011211821	0.004686558	0.014485448	7.398121	-0.42554918	6.4231634	Multitasking_Watch
15:36:31.679	7.2378926	-0.3998439	6.349617	-0.011211821	0.004686558	0.014485448	7.398121	-0.42554918	6.4231634	Multitasking_Watch
15:36:31.701	7.2378926	-0.3998439	6.349617	-0.011211821	0.004686558	0.014485448	7.398121	-0.42554918	6.4231634	Multitasking_Watch
15:36:31.725	7.206767	-0.23942748	6.263423	-0.0026597073	0.0052974233	-0.019723006	7.3977594	-0.4291779	6.423333	Multitasking_Watch
15:36:31.749	7.206767	-0.23942748	6.263423	-0.0026597073	0.0052974233	-0.019723006	7.3977594	-0.4291779	6.423333	Multitasking_Watch
15:36:31.770	7.206767	-0.23942748	6.263423	-0.0026597073	0.0052974233	-0.019723006	7.3977594	-0.4291779	6.423333	Multitasking_Watch
15:36:31.792	7.206767	-0.23942748	6.263423	-0.0026597073	0.0052974233	-0.019723006	7.3977594	-0.4291779	6.423333	Multitasking_Watch
15:36:31.813	7.206767	-0.23942748	6.263423	-0.0026597073	0.0052974233	-0.019723006	7.3977594	-0.4291779	6.423333	Multitasking_Watch
15:36:31.834	7.206767	-0.23942748	6.263423	-0.0026597073	0.0052974233	-0.019723006	7.3977594	-0.4291779	6.423333	Multitasking_Watch
15:36:31.855	7.206767	-0.23942748	6.263423	-0.0026597073	0.0052974233	-0.019723006	7.3977594	-0.4291779	6.423333	Multitasking_Watch
15:36:31.877	7.206767	-0.23942748	6.263423	-0.0026597073	0.0052974233	-0.019723006	7.3977594	-0.4291779	6.423333	Multitasking_Watch
15:36:31.900	7.206767	-0.23942748	6.263423	-0.0026597073	0.0052974233	-0.019723006	7.3977594	-0.4291779	6.423333	Multitasking_Watch
15:36:31.922	7.1732473	-0.42378664	6.2083545	-0.017320473	-0.013028534	0.056635153	7.397257	-0.4210285	6.4244585	Multitasking_Watch
15:36:31.945	7.1732473	-0.42378664	6.2083545	-0.017320473	-0.013028534	0.056635153	7.397257	-0.4210285	6.4244585	Multitasking_Watch
15:36:31.968	7.1732473	-0.42378664	6.2083545	-0.017320473	-0.013028534	0.056635153	7.397257	-0.4210285	6.4244585	Multitasking_Watch
15:36:31.991	7.1732473	-0.42378664	6.2083545	-0.017320473	-0.013028534	0.056635153	7.397257	-0.4210285	6.4244585	Multitasking_Watch
15:36:32.013	7.1732473	-0.42378664	6.2083545	-0.017320473	-0.013028534	0.056635153	7.397257	-0.4210285	6.4244585	Multitasking_Watch
15:36:32.035	7.1732473	-0.42378664	6.2083545	-0.017320473	-0.013028534	0.056635153	7.397257	-0.4210285	6.4244585	Multitasking_Watch
15:36:32.057	7.1732473	-0.42378664	6.2083545	-0.017320473	-0.013028534	0.056635153	7.397257	-0.4210285	6.4244585	Multitasking_Watch
15:36:32.080	7.1732473	-0.42378664	6.2083545	-0.017320473	-0.013028534	0.056635153	7.397257	-0.4210285	6.4244585	Multitasking_Watch
15:36:32.102	7.3169036	-0.36392978	6.3376455	0.0150553845	0.055388376	0.0034898731	7.395371	-0.44289252	6.425154	Multitasking_Watch
15:36:32.124	7.3169036	-0.36392978	6.3376455	0.0150553845	0.055388376	0.0034898731	7.395371	-0.44289252	6.425154	Multitasking_Watch
15:36:32.147	7.3169036	-0.36392978	6.3376455	0.0150553845	0.055388376	0.0034898731	7.395371	-0.44289252	6.425154	Multitasking_Watch
15:36:32.169	7.3169036	-0.36392978	6.3376455	0.0150553845	0.055388376	0.0034898731	7.395371	-0.44289252	6.425154	Multitasking_Watch
15:36:32.193	7.3169036	-0.36392978	6.3376455	0.0150553845	0.055388376	0.0034898731	7.395371	-0.44289252	6.425154	Multitasking_Watch
15:36:32.216	7.3169036	-0.36392978	6.3376455	0.0150553845	0.055388376	0.0034898731	7.395371	-0.44289252	6.425154	Multitasking_Watch
15:36:32.239	7.3169036	-0.36392978	6.3376455	0.0150553845	0.055388376	0.0034898731	7.395371	-0.44289252	6.425154	Multitasking_Watch
15:36:32.262	7.3169036	-0.36392978	6.3376455	0.0150553845	0.055388376	0.0034898731	7.3908634	-0.414035	6.4322677	Multitasking_Watch
15:36:32.284	7.1229677	-0.23463893	6.091035	0.040711723	0.014460403	-0.0068948357	7.3908634	-0.414035	6.4322677	Multitasking_Watch
15:36:32.307	7.1229677	-0.23463893	6.091035	0.040711723	0.014460403	-0.0068948357	7.3908634	-0.414035	6.4322677	Multitasking_Watch
15:36:32.329	7.1229677	-0.23463893	6.091035	0.040711723	0.014460403	-0.0068948357	7.3908634	-0.414035	6.4322677	Multitasking_Watch
15:36:32.352	7.1229677	-0.23463893	6.091035	0.040711723	0.014460403	-0.0068948357	7.3908634	-0.414035	6.4322677	Multitasking_Watch
15:36:32.374	7.1229677	-0.23463893	6.091035	0.040711723	0.014460403	-0.0068948357	7.3908634	-0.414035	6.4322677	Multitasking_Watch
15:36:32.396	7.1229677	-0.23463893	6.091035	0.040711723	0.014460403	-0.0068948357	7.3908634	-0.414035	6.4322677	Multitasking_Watch
15:36:32.419	7.1229677	-0.23463893	6.091035	0.040711723	0.014460403	-0.0068948357	7.3908634	-0.414035	6.4322677	Multitasking_Watch
15:36:32.442	7.1229677	-0.23463893	6.091035	0.040711723	0.014460403	-0.0068948357	7.3908634	-0.414035	6.4322677	Multitasking_Watch
15:36:32.465	7.206767	-0.600963	6.385531	0.01444452	0.03522982	0.06396554	7.3870935	-0.38712388	6.438269	Multitasking_Watch
15:36:32.486	7.206767	-0.600963	6.385531	0.01444452	0.03522982	0.06396554	7.3870935	-0.38712388	6.438269	Multitasking_Watch
15:36:32.508	7.206767	-0.600963	6.385531	0.01444452	0.03522982	0.06396554	7.3870935	-0.38712388	6.438269	Multitasking_Watch
15:36:32.536	7.206767	-0.600963	6.385531	0.01444452	0.03522982	0.06396554	7.3870935	-0.38712388	6.438269	Multitasking_Watch
15:36:32.559	7.206767	-0.600963	6.385531	0.01444452	0.03522982	0.06396554	7.3870935	-0.38712388	6.438269	Multitasking_Watch
15:36:32.580	7.206767	-0.600963	6.385531	0.01444452	0.03522982	0.06396554	7.3870935	-0.38712388	6.438269	Multitasking_Watch
15:36:32.602	7.206767	-0.600963	6.385531	0.01444452	0.03522982	0.06396554	7.3870935	-0.38712388	6.438269	Multitasking_Watch
15:36:32.625	7.5228114	-0.58420306	6.3328567	-0.0057140337	-0.033187088	-0.026442524	7.370364	-0.3857108	6.4574924	Multitasking_Watch
15:36:32.647	7.5228114	-0.58420306	6.3328567	-0.0057140337	-0.033187088	-0.026442524	7.370364	-0.3857108	6.4574924	Multitasking_Watch
15:36:32.670	7.5228114	-0.58420306	6.3328567	-0.0057140337	-0.033187088	-0.026442524	7.370364	-0.3857108	6.4574924	Multitasking_Watch
15:36:32.692	7.5228114	-0.58420306	6.3328567	-0.0057140337	-0.033187088	-0.026442524	7.370364	-0.3857108	6.4574924	Multitasking_Watch
15:36:32.715	7.5228114	-0.58420306	6.3328567	-0.0057140337	-0.033187088	-0.026442524	7.370364	-0.3857108	6.4574924	Multitasking_Watch
15:36:32.738	7.5228114	-0.58420306	6.3328567	-0.0057140337	-0.033187088	-0.026442524	7.370364	-0.3857108	6.4574924	Multitasking_Watch
15:36:32.761	7.5228114	-0.58420306	6.3328567	-0.0057140337	-0.033187088	-0.026442524	7.370364	-0.3857108	6.4574924	Multitasking_Watch
15:36:32.784	7.5228114	-0.58420306	6.3328567	-0.0057140337	-0.033187088	-0.026442524	7.370364	-0.3857108	6.4574924	Multitasking_Watch
15:36:32.806	7.4868975	-0.5818088	6.2346916	-0.025872586	-0.01608286	-0.03621637	7.3728347	-0.37605596	6.455247	Multitasking_Watch
15:36:32.828	7.4868975	-0.5818088	6.2346916	-0.025872586	-0.01608286	-0.03621637	7.3728347	-0.37605596	6.455247	Multitasking_Watch
15:36:32.850	7.4868975	-0.5818088	6.2346916	-0.025872586	-0.01608286	-0.03621637	7.3728347	-0.37605596	6.455247	Multitasking_Watch
15:36:32.872	7.4868975	-0.5818088	6.2346916	-0.025872586	-0.01608286	-0.03621637	7.3728347	-0.37605596	6.455247	Multitasking_Watch
15:36:32.894	7.4868975	-0.5818088	6.2346916	-0.025872586	-0.01608286	-0.03621637	7.3728347	-0.37605596	6.455247	Multitasking_Watch
15:36:32.916	7.4868975	-0.5818088	6.2346916	-0.025872586	-0.01608286	-0.03621637	7.3728347	-0.37605596	6.455247	Multitasking_Watch
15:36:32.939	7.4868975	-0.5818088	6.2346916	-0.025872586	-0.01608286	-0.03621637	7.3728347	-0.37605596	6.455247	Multitasking_Watch
15:36:32.962	7.4868975	-0.5818088	6.2346916	-0.025872586	-0.01608286	-0.03621637	7.3728347	-0.37605596	6.455247	Multitasking_Watch
15:36:32.984	7.2785954	0.062251143	6.3113084	-0.023429126	0.0303429	-0.009949163	7.3781395	-0.32352412	6.452027	Multitasking_Watch
15:36:33.007	7.2785954	0.062251143	6.3113084	-0.023429126	0.0303429	-0.009949163	7.3781395	-0.32352412	6.452027	Multitasking_Watch
15:36:33.029	7.2785954	0.062251143	6.3113084	-0.023429126	0.0303429	-0.009949163	7.3781395	-0.32352412	6.452027	Multitasking_Watch
15:36:33.051	7.2785954	0.062251143	6.3113084	-0.023429126	0.0303429	-0.009949163	7.3781395	-0.32352412	6.452027	Multitasking_Watch
15:36:33.074	7.2785954	0.062251143	6.3113084	-0.023429126	0.0303429	-0.009949163	7.3781395	-0.32352412	6.452027	Multitasking_Watch
15:36:33.097	7.2785954	0.062251143	6.3113084	-0.023429126	0.0303429	-0.009949163	7.3781395	-0.32352412	6.452027	Multitasking_Watch
15:36:33.119	7.2785954	0.062251143	6.3113084	-0.023429126	0.0303429	-0.009949163	7.3781395	-0.32352412	6.452027	Multitasking_Watch
15:36:33.141	7.2785954	0.062251143	6.3113084	-0.023429126	0.0303429	-0.009949163	7.3781395	-0.32352412	6.452027	Multitasking_Watch
15:36:33.162	7.1780357	-0.3615355	6.378348	0.005892406	0.016903864	0.017539773	7.370971	-0.34023735	6.4593635	Multitasking_Watch
15:36:33.185	7.1780357	-0.3615355	6.378348	0.005892406	0.016903864	0.017539773	7.370971	-0.34023735	6.4593635	Multitasking_Watch
15:36:33.208	7.1780357	-0.3615355	6.378348	0.005892406	0.016903864	0.017539773	7.370971	-0.34023735	6.4593635	Multitasking_Watch
15:36:33.230	7.1780357	-0.3615355	6.378348	0.005892406	0.016903864	0.017539773	7.370971	-0.34023735	6.4593635	Multitasking_Watch
15:36:33.253	7.1780357	-0.3615355	6.378348	0.005892406	0.016903864	0.017539773	7.370971	-0.34023735	6.4593635	Multitasking_Watch
15:36:33.276	7.1780357	-0.3615355	6.378348	0.005892406	0.016903864	0.017539773	7.370971	-0.34023735	6.4593635	Multitasking_Watch
15:36:33.299	7.1780357	-0.3615355	6.378348	0.005892406	0.016903864	0.017539773	7.370971	-0.34023735	6.4593635	Multitasking_Watch
15:36:33.322	7.1780357	-0.3615355	6.378348	0.005892406	0.016903864	0.017539773	7.370971	-0.34023735	6.4593635	Multitasking_Watch
15:36:33.345	7.307327	-0.37590113	6.2083545	-0.017320473	0.010184345	0.03953092	7.3778214	-0.38019702	6.449304	Multitasking_Watch
15:36:33.368	7.307327	-0.37590113	6.2083545	-0.017320473	0.010184345	0.03953092	7.3778214	-0.38019702	6.449304	Multitasking_Watch
15:36:33.391	7.307327	-0.37590113	6.2083545	-0.017320473	0.010184345	0.03953092	7.3778214	-0.38019702	6.449304	Multitasking_Watch
15:36:33.416	7.307327	-0.37590113	6.2083545	-0.017320473	0.010184345	0.03953092	7.3778214	-0.38019702	6.449304	Multitasking_Watch
15:36:33.438	7.307327	-0.37590113	6.2083545	-0.017320473	0.010184345	0.03953092	7.3778214	-0.38019702	6.449304	Multitasking_Watch
15:36:33.459	7.307327	-0.37590113	6.2083545	-0.017320473	0.010184345	0.03953092	7.3778214	-0.38019702	6.449304	Multitasking_Watch
15:36:33.480	7.307327	-0.37590113	6.2083545	-0.017320473	0.010184345	0.03953092	7.3778214	-0.38019702	6.449304	Multitasking_Watch
15:36:33.502	7.307327	-0.37590113	6.2083545	-0.017320473	0.010184345	0.03953092	7.3778214	-0.38019702	6.449304	Multitasking_Watch
15:36:33.524	7.467743	-0.32083282	6.366377	-0.020985665	0.06821655	-0.100968085	7.4061956	-0.4090198	6.4149256	Multitasking_Watch
15:36:33.547	7.467743	-0.32083282	6.366377	-0.020985665	0.06821655	-0.100968085	7.4061956	-0.4090198	6.4149256	Multitasking_Watch
15:36:33.570	7.467743	-0.32083282	6.366377	-0.020985665	0.06821655	-0.100968085	7.4061956	-0.4090198	6.4149256	Multitasking_Watch
15:36:33.592	7.467743	-0.32083282	6.366377	-0.020985665	0.06821655	-0.100968085	7.4061956	-0.4090198	6.4149256	Multitasking_Watch
15:36:33.615	7.467743	-0.32083282	6.366377	-0.020985665	0.06821655	-0.100968085	7.4061956	-0.4090198	6.4149256	Multitasking_Watch
15:36:33.637	7.467743	-0.32083282	6.366377	-0.020985665	0.06821655	-0.100968085	7.4061956	-0.4090198	6.4149256	Multitasking_Watch
15:36:33.660	7.467743	-0.32083282	6.366377	-0.020985665	0.06821655	-0.100968085	7.4061956	-0.4090198	6.4149256	Multitasking_Watch
15:36:33.681	7.467743	-0.32083282	6.366377	-0.020985665	0.06821655	-0.100968085	7.4061956	-0.4090198	6.4149256	Multitasking_Watch
15:36:33.704	7.328875	-0.45012367	6.3400397	-0.0051031685	0.0126278065	0.02853535	7.407074	-0.39163494	6.4149957	Multitasking_Watch
15:36:33.727	7.328875	-0.45012367	6.3400397	-0.0051031685	0.0126278065	0.02853535	7.407074	-0.39163494	6.4149957	Multitasking_Watch
15:36:33.749	7.328875	-0.45012367	6.3400397	-0.0051031685	0.0126278065	0.02853535	7.407074	-0.39163494	6.4149957	Multitasking_Watch
15:36:33.773	7.328875	-0.45012367	6.3400397	-0.0051031685	0.0126278065	0.02853535	7.407074	-0.39163494	6.4149957	Multitasking_Watch
15:36:33.794	7.328875	-0.45012367	6.3400397	-0.0051031685	0.0126278065	0.02853535	7.407074	-0.39163494	6.4149957	Multitasking_Watch
15:36:33.817	7.328875	-0.45012367	6.3400397	-0.0051031685	0.0126278065	0.02853535	7.407074	-0.39163494	6.4149957	Multitasking_Watch
15:36:33.840	7.328875	-0.45012367	6.3400397	-0.0051031685	0.0126278065	0.02853535	7.407074	-0.39163494	6.4149957	Multitasking_Watch
15:36:33.862	7.328875	-0.45012367	6.3400397	-0.0051031685	0.0126278065	0.02853535	7.407074	-0.39163494	6.4149957	Multitasking_Watch
15:36:33.885	7.4438004	-0.2561874	6.2179317	-0.00082711154	-0.009363342	-0.034994636	7.4077888	-0.40574062	6.4132924	Multitasking_Watch
15:36:33.908	7.4438004	-0.2561874	6.2179317	-0.00082711154	-0.009363342	-0.034994636	7.4077888	-0.40574062	6.4132924	Multitasking_Watch
15:36:33.930	7.4438004	-0.2561874	6.2179317	-0.00082711154	-0.009363342	-0.034994636	7.4077888	-0.40574062	6.4132924	Multitasking_Watch
15:36:33.952	7.4438004	-0.2561874	6.2179317	-0.00082711154	-0.009363342	-0.034994636	7.4077888	-0.40574062	6.4132924	Multitasking_Watch
15:36:33.974	7.4438004	-0.2561874	6.2179317	-0.00082711154	-0.009363342	-0.034994636	7.4077888	-0.40574062	6.4132924	Multitasking_Watch
15:36:33.996	7.4438004	-0.2561874	6.2179317	-0.00082711154	-0.009363342	-0.034994636	7.4077888	-0.40574062	6.4132924	Multitasking_Watch
15:36:34.019	7.4438004	-0.2561874	6.2179317	-0.00082711154	-0.009363342	-0.034994636	7.4077888	-0.40574062	6.4132924	Multitasking_Watch
15:36:34.042	7.4438004	-0.2561874	6.2179317	-0.00082711154	-0.009363342	-0.034994636	7.4077888	-0.40574062	6.4132924	Multitasking_Watch
15:36:34.064	7.26423	-0.531529	6.3352513	0.008946733	0.048668858	0.0022681428	7.420081	-0.40032881	6.3994083	Multitasking_Watch
15:36:34.086	7.26423	-0.531529	6.3352513	0.008946733	0.048668858	0.0022681428	7.420081	-0.40032881	6.3994083	Multitasking_Watch
15:36:34.108	7.26423	-0.531529	6.3352513	0.008946733	0.048668858	0.0022681428	7.420081	-0.40032881	6.3994083	Multitasking_Watch
15:36:34.130	7.26423	-0.531529	6.3352513	0.008946733	0.048668858	0.0022681428	7.420081	-0.40032881	6.3994083	Multitasking_Watch
15:36:34.152	7.26423	-0.531529	6.3352513	0.008946733	0.048668858	0.0022681428	7.420081	-0.40032881	6.3994083	Multitasking_Watch
15:36:34.173	7.26423	-0.531529	6.3352513	0.008946733	0.048668858	0.0022681428	7.420081	-0.40032881	6.3994083	Multitasking_Watch
15:36:34.195	7.26423	-0.531529	6.3352513	0.008946733	0.048668858	0.0022681428	7.420081	-0.40032881	6.3994083	Multitasking_Watch
15:36:34.217	7.26423	-0.531529	6.3352513	0.008946733	0.048668858	0.0022681428	7.420081	-0.40032881	6.3994083	Multitasking_Watch
15:36:34.239	7.26423	-0.531529	6.3352513	0.008946733	0.048668858	0.0022681428	7.420081	-0.40032881	6.3994083	Multitasking_Watch
15:36:34.263	7.2594414	-0.3304099	5.916253	-0.0026597073	-0.020358916	-0.022777332	7.418738	-0.38969374	6.401624	Multitasking_Watch
15:36:34.284	7.2594414	-0.3304099	5.916253	-0.0026597073	-0.020358916	-0.022777332	7.418738	-0.38969374	6.401624	Multitasking_Watch
15:36:34.307	7.2594414	-0.3304099	5.916253	-0.0026597073	-0.020358916	-0.022777332	7.418738	-0.38969374	6.401624	Multitasking_Watch
15:36:34.330	7.2594414	-0.3304099	5.916253	-0.0026597073	-0.020358916	-0.022777332	7.418738	-0.38969374	6.401624	Multitasking_Watch
15:36:34.351	7.2594414	-0.3304099	5.916253	-0.0026597073	-0.020358916	-0.022777332	7.418738	-0.38969374	6.401624	Multitasking_Watch
15:36:34.374	7.2594414	-0.3304099	5.916253	-0.0026597073	-0.020358916	-0.022777332	7.418738	-0.38969374	6.401624	Multitasking_Watch
15:36:34.397	7.2594414	-0.3304099	5.916253	-0.0026597073	-0.020358916	-0.022777332	7.418738	-0.38969374	6.401624	Multitasking_Watch
15:36:34.420	7.2594414	-0.3304099	5.916253	-0.0026597073	-0.020358916	-0.022777332	7.418738	-0.38969374	6.401624	Multitasking_Watch
15:36:34.442	7.285778	-0.3974496	6.122161	0.010779329	-0.019137187	0.025481021	7.4155726	-0.35692105	6.4071965	Multitasking_Watch
15:36:34.465	7.285778	-0.3974496	6.122161	0.010779329	-0.019137187	0.025481021	7.4155726	-0.35692105	6.4071965	Multitasking_Watch
15:36:34.486	7.285778	-0.3974496	6.122161	0.010779329	-0.019137187	0.025481021	7.4155726	-0.35692105	6.4071965	Multitasking_Watch
15:36:34.508	7.285778	-0.3974496	6.122161	0.010779329	-0.019137187	0.025481021	7.4155726	-0.35692105	6.4071965	Multitasking_Watch
15:36:34.530	7.285778	-0.3974496	6.122161	0.010779329	-0.019137187	0.025481021	7.4155726	-0.35692105	6.4071965	Multitasking_Watch
15:36:34.552	7.285778	-0.3974496	6.122161	0.010779329	-0.019137187	0.025481021	7.4155726	-0.35692105	6.4071965	Multitasking_Watch
15:36:34.575	7.285778	-0.3974496	6.122161	0.010779329	-0.019137187	0.025481021	7.4155726	-0.35692105	6.4071965	Multitasking_Watch
15:36:34.597	7.285778	-0.3974496	6.122161	0.010779329	-0.019137187	0.025481021	7.4155726	-0.35692105	6.4071965	Multitasking_Watch
15:36:34.620	7.1995845	-0.35914123	6.1748347	0.019942306	-0.059454292	0.015707178	7.420192	-0.36715427	6.4012685	Multitasking_Watch
15:36:34.643	7.1995845	-0.35914123	6.1748347	0.019942306	-0.059454292	0.015707178	7.420192	-0.36715427	6.4012685	Multitasking_Watch
15:36:34.666	7.1995845	-0.35914123	6.1748347	0.019942306	-0.059454292	0.015707178	7.420192	-0.36715427	6.4012685	Multitasking_Watch
15:36:34.689	7.1995845	-0.35914123	6.1748347	0.019942306	-0.059454292	0.015707178	7.420192	-0.36715427	6.4012685	Multitasking_Watch
15:36:34.711	7.1995845	-0.35914123	6.1748347	0.019942306	-0.059454292	0.015707178	7.420192	-0.36715427	6.4012685	Multitasking_Watch
15:36:34.733	7.1995845	-0.35914123	6.1748347	0.019942306	-0.059454292	0.015707178	7.420192	-0.36715427	6.4012685	Multitasking_Watch
15:36:34.755	7.1995845	-0.35914123	6.1748347	0.019942306	-0.059454292	0.015707178	7.420192	-0.36715427	6.4012685	Multitasking_Watch
15:36:34.778	7.1995845	-0.35914123	6.1748347	0.019942306	-0.059454292	0.015707178	7.420192	-0.36715427	6.4012685	Multitasking_Watch
15:36:34.800	7.1493044	-0.22266756	6.466936	0.036435667	-0.0020329594	0.016318042	7.4057403	-0.3045669	6.4212556	Multitasking_Watch
15:36:34.823	7.1493044	-0.22266756	6.466936	0.036435667	-0.0020329594	0.016318042	7.4057403	-0.3045669	6.4212556	Multitasking_Watch
15:36:34.844	7.1493044	-0.22266756	6.466936	0.036435667	-0.0020329594	0.016318042	7.4057403	-0.3045669	6.4212556	Multitasking_Watch
15:36:34.866	7.1493044	-0.22266756	6.466936	0.036435667	-0.0020329594	0.016318042	7.4057403	-0.3045669	6.4212556	Multitasking_Watch
15:36:34.889	7.1493044	-0.22266756	6.466936	0.036435667	-0.0020329594	0.016318042	7.4057403	-0.3045669	6.4212556	Multitasking_Watch
15:36:34.912	7.1493044	-0.22266756	6.466936	0.036435667	-0.0020329594	0.016318042	7.4057403	-0.3045669	6.4212556	Multitasking_Watch
15:36:34.934	7.1493044	-0.22266756	6.466936	0.036435667	-0.0020329594	0.016318042	7.4057403	-0.3045669	6.4212556	Multitasking_Watch
15:36:34.955	7.1493044	-0.22266756	6.466936	0.036435667	-0.0020329594	0.016318042	7.4057403	-0.3045669	6.4212556	Multitasking_Watch
15:36:34.977	7.309721	-0.3232271	6.426234	-0.09734382	0.13541172	-0.027053388	7.4119935	-0.3007254	6.4142127	Multitasking_Watch
15:36:34.999	7.309721	-0.3232271	6.426234	-0.09734382	0.13541172	-0.027053388	7.4119935	-0.3007254	6.4142127	Multitasking_Watch
15:36:35.021	7.309721	-0.3232271	6.426234	-0.09734382	0.13541172	-0.027053388	7.4119935	-0.3007254	6.4142127	Multitasking_Watch
15:36:35.043	7.309721	-0.3232271	6.426234	-0.09734382	0.13541172	-0.027053388	7.4119935	-0.3007254	6.4142127	Multitasking_Watch
15:36:35.064	7.309721	-0.3232271	6.426234	-0.09734382	0.13541172	-0.027053388	7.4119935	-0.3007254	6.4142127	Multitasking_Watch
15:36:35.086	7.309721	-0.3232271	6.426234	-0.09734382	0.13541172	-0.027053388	7.4119935	-0.3007254	6.4142127	Multitasking_Watch
15:36:35.108	7.309721	-0.3232271	6.426234	-0.09734382	0.13541172	-0.027053388	7.4119935	-0.3007254	6.4142127	Multitasking_Watch
15:36:35.130	7.309721	-0.3232271	6.426234	-0.09734382	0.13541172	-0.027053388	7.4119935	-0.3007254	6.4142127	Multitasking_Watch
15:36:35.154	7.0511394	-0.0071828244	5.9617443	-0.021596529	0.0071300194	-0.044157617	7.3799863	-0.25512862	6.4529834	Multitasking_Watch
15:36:35.176	7.0511394	-0.0071828244	5.9617443	-0.021596529	0.0071300194	-0.044157617	7.3799863	-0.25512862	6.4529834	Multitasking_Watch
15:36:35.199	7.0511394	-0.0071828244	5.9617443	-0.021596529	0.0071300194	-0.044157617	7.3799863	-0.25512862	6.4529834	Multitasking_Watch
15:36:35.223	7.0511394	-0.0071828244	5.9617443	-0.021596529	0.0071300194	-0.044157617	7.3799863	-0.25512862	6.4529834	Multitasking_Watch
15:36:35.245	7.0511394	-0.0071828244	5.9617443	-0.021596529	0.0071300194	-0.044157617	7.3799863	-0.25512862	6.4529834	Multitasking_Watch
15:36:35.266	7.0511394	-0.0071828244	5.9617443	-0.021596529	0.0071300194	-0.044157617	7.3799863	-0.25512862	6.4529834	Multitasking_Watch
15:36:35.289	7.0511394	-0.0071828244	5.9617443	-0.021596529	0.0071300194	-0.044157617	7.3799863	-0.25512862	6.4529834	Multitasking_Watch
15:36:35.312	7.0511394	-0.0071828244	5.9617443	-0.021596529	0.0071300194	-0.044157617	7.3799863	-0.25512862	6.4529834	Multitasking_Watch
15:36:35.335	7.223527	-0.13168511	6.3903193	0.0034489452	-0.0069198813	0.023648426	7.3017063	-0.121726684	6.5452676	Multitasking_Watch
15:36:35.357	7.223527	-0.13168511	6.3903193	0.0034489452	-0.0069198813	0.023648426	7.3017063	-0.121726684	6.5452676	Multitasking_Watch
15:36:35.380	7.223527	-0.13168511	6.3903193	0.0034489452	-0.0069198813	0.023648426	7.3017063	-0.121726684	6.5452676	Multitasking_Watch
15:36:35.403	7.223527	-0.13168511	6.3903193	0.0034489452	-0.0069198813	0.023648426	7.3017063	-0.121726684	6.5452676	Multitasking_Watch
15:36:35.425	7.223527	-0.13168511	6.3903193	0.0034489452	-0.0069198813	0.023648426	7.3017063	-0.121726684	6.5452676	Multitasking_Watch
15:36:35.449	7.223527	-0.13168511	6.3903193	0.0034489452	-0.0069198813	0.023648426	7.3017063	-0.121726684	6.5452676	Multitasking_Watch
15:36:35.471	7.223527	-0.13168511	6.3903193	0.0034489452	-0.0069198813	0.023648426	7.3017063	-0.121726684	6.5452676	Multitasking_Watch
15:36:35.494	7.223527	-0.13168511	6.3903193	0.0034489452	-0.0069198813	0.023648426	7.3017063	-0.121726684	6.5452676	Multitasking_Watch
15:36:35.516	6.960157	-0.117319465	6.3927135	-0.025872586	0.023012515	-0.036827233	7.2935624	-0.14208178	6.5539274	Multitasking_Watch
15:36:35.539	6.960157	-0.117319465	6.3927135	-0.025872586	0.023012515	-0.036827233	7.2935624	-0.14208178	6.5539274	Multitasking_Watch
15:36:35.561	6.960157	-0.117319465	6.3927135	-0.025872586	0.023012515	-0.036827233	7.2935624	-0.14208178	6.5539274	Multitasking_Watch
15:36:35.584	6.960157	-0.117319465	6.3927135	-0.025872586	0.023012515	-0.036827233	7.2935624	-0.14208178	6.5539274	Multitasking_Watch
15:36:35.607	6.960157	-0.117319465	6.3927135	-0.025872586	0.023012515	-0.036827233	7.2935624	-0.14208178	6.5539274	Multitasking_Watch
15:36:35.629	6.960157	-0.117319465	6.3927135	-0.025872586	0.023012515	-0.036827233	7.2935624	-0.14208178	6.5539274	Multitasking_Watch
15:36:35.652	6.960157	-0.117319465	6.3927135	-0.025872586	0.023012515	-0.036827233	7.2935624	-0.14208178	6.5539274	Multitasking_Watch
15:36:35.675	6.960157	-0.117319465	6.3927135	-0.025872586	0.023012515	-0.036827233	7.2935624	-0.14208178	6.5539274	Multitasking_Watch
15:36:35.697	7.048745	0.28013015	6.572284	0.023607498	0.027899437	0.0010464122	7.1732974	0.0010097616	6.6868615	Multitasking_Watch
15:36:35.722	7.048745	0.28013015	6.572284	0.023607498	0.027899437	0.0010464122	7.1732974	0.0010097616	6.6868615	Multitasking_Watch
15:36:35.745	7.048745	0.28013015	6.572284	0.023607498	0.027899437	0.0010464122	7.1732974	0.0010097616	6.6868615	Multitasking_Watch
15:36:35.768	7.048745	0.28013015	6.572284	0.023607498	0.027899437	0.0010464122	7.1732974	0.0010097616	6.6868615	Multitasking_Watch
15:36:35.790	7.048745	0.28013015	6.572284	0.023607498	0.027899437	0.0010464122	7.1732974	0.0010097616	6.6868615	Multitasking_Watch
15:36:35.812	7.048745	0.28013015	6.572284	0.023607498	0.027899437	0.0010464122	7.1732974	0.0010097616	6.6868615	Multitasking_Watch
15:36:35.833	7.048745	0.28013015	6.572284	0.023607498	0.027899437	0.0010464122	7.1732974	0.0010097616	6.6868615	Multitasking_Watch
15:36:35.855	7.048745	0.28013015	6.572284	0.023607498	0.027899437	0.0010464122	7.1732974	0.0010097616	6.6868615	Multitasking_Watch
15:36:35.877	6.962551	-0.30167863	6.4980617	-0.0344247	-0.06983901	0.010209391	7.1456027	-0.004365502	6.7164383	Multitasking_Watch
15:36:35.900	6.962551	-0.30167863	6.4980617	-0.0344247	-0.06983901	0.010209391	7.1456027	-0.004365502	6.7164383	Multitasking_Watch
15:36:35.927	6.962551	-0.30167863	6.4980617	-0.0344247	-0.06983901	0.010209391	7.1456027	-0.004365502	6.7164383	Multitasking_Watch
15:36:35.948	6.962551	-0.30167863	6.4980617	-0.0344247	-0.06983901	0.010209391	7.1456027	-0.004365502	6.7164383	Multitasking_Watch
15:36:35.971	6.962551	-0.30167863	6.4980617	-0.0344247	-0.06983901	0.010209391	7.1456027	-0.004365502	6.7164383	Multitasking_Watch
15:36:35.993	6.962551	-0.30167863	6.4980617	-0.0344247	-0.06983901	0.010209391	7.1456027	-0.004365502	6.7164383	Multitasking_Watch
15:36:36.017	6.962551	-0.30167863	6.4980617	-0.0344247	-0.06983901	0.010209391	7.1456027	-0.004365502	6.7164383	Multitasking_Watch
15:36:36.039	6.962551	-0.30167863	6.4980617	-0.0344247	-0.06983901	0.010209391	7.1456027	-0.004365502	6.7164383	Multitasking_Watch
15:36:36.062	6.9936767	0.08140534	6.5603127	0.03215961	0.001632232	-0.004451375	7.1653266	0.018761693	6.6953764	Multitasking_Watch
15:36:36.083	6.9936767	0.08140534	6.5603127	0.03215961	0.001632232	-0.004451375	7.1653266	0.018761693	6.6953764	Multitasking_Watch
15:36:36.104	6.9936767	0.08140534	6.5603127	0.03215961	0.001632232	-0.004451375	7.1653266	0.018761693	6.6953764	Multitasking_Watch
15:36:36.126	6.9936767	0.08140534	6.5603127	0.03215961	0.001632232	-0.004451375	7.1653266	0.018761693	6.6953764	Multitasking_Watch
15:36:36.149	6.9936767	0.08140534	6.5603127	0.03215961	0.001632232	-0.004451375	7.1653266	0.018761693	6.6953764	Multitasking_Watch
15:36:36.172	6.9936767	0.08140534	6.5603127	0.03215961	0.001632232	-0.004451375	7.1653266	0.018761693	6.6953764	Multitasking_Watch
15:36:36.193	6.9936767	0.08140534	6.5603127	0.03215961	0.001632232	-0.004451375	7.1653266	0.018761693	6.6953764	Multitasking_Watch
15:36:36.216	6.9936767	0.08140534	6.5603127	0.03215961	0.001632232	-0.004451375	7.1653266	0.018761693	6.6953764	Multitasking_Watch
15:36:36.240	6.5986214	0.3328042	6.2275085	0.0071141366	-0.0026438248	0.05419169	7.163212	0.05673428	6.6974187	Multitasking_Watch
15:36:36.261	6.5986214	0.3328042	6.2275085	0.0071141366	-0.0026438248	0.05419169	7.163212	0.05673428	6.6974187	Multitasking_Watch
15:36:36.284	6.5986214	0.3328042	6.2275085	0.0071141366	-0.0026438248	0.05419169	7.163212	0.05673428	6.6974187	Multitasking_Watch
15:36:36.309	6.5986214	0.3328042	6.2275085	0.0071141366	-0.0026438248	0.05419169	7.163212	0.05673428	6.6974187	Multitasking_Watch
15:36:36.331	6.5986214	0.3328042	6.2275085	0.0071141366	-0.0026438248	0.05419169	7.163212	0.05673428	6.6974187	Multitasking_Watch
15:36:36.352	6.5986214	0.3328042	6.2275085	0.0071141366	-0.0026438248	0.05419169	7.163212	0.05673428	6.6974187	Multitasking_Watch
15:36:36.374	6.5986214	0.3328042	6.2275085	0.0071141366	-0.0026438248	0.05419169	7.163212	0.05673428	6.6974187	Multitasking_Watch
15:36:36.396	6.5986214	0.3328042	6.2275085	0.0071141366	-0.0026438248	0.05419169	7.163212	0.05673428	6.6974187	Multitasking_Watch
15:36:36.417	6.941003	0.21787901	6.8093176	0.02971615	-0.018526321	0.017539773	7.1410017	0.045522567	6.7211843	Multitasking_Watch
15:36:36.440	6.941003	0.21787901	6.8093176	0.02971615	-0.018526321	0.017539773	7.1410017	0.045522567	6.7211843	Multitasking_Watch
15:36:36.463	6.941003	0.21787901	6.8093176	0.02971615	-0.018526321	0.017539773	7.1410017	0.045522567	6.7211843	Multitasking_Watch
15:36:36.486	6.941003	0.21787901	6.8093176	0.02971615	-0.018526321	0.017539773	7.1410017	0.045522567	6.7211843	Multitasking_Watch
15:36:36.509	6.941003	0.21787901	6.8093176	0.02971615	-0.018526321	0.017539773	7.1410017	0.045522567	6.7211843	Multitasking_Watch
15:36:36.532	6.941003	0.21787901	6.8093176	0.02971615	-0.018526321	0.017539773	7.1410017	0.045522567	6.7211843	Multitasking_Watch
15:36:36.555	6.941003	0.21787901	6.8093176	0.02971615	-0.018526321	0.017539773	7.1410017	0.045522567	6.7211843	Multitasking_Watch
15:36:36.582	6.876357	-0.03351985	6.510033	0.011390193	0.0071300194	0.066409	7.149272	0.010315058	6.7125316	Multitasking_Watch
15:36:36.604	6.876357	-0.03351985	6.510033	0.011390193	0.0071300194	0.066409	7.149272	0.010315058	6.7125316	Multitasking_Watch
15:36:36.626	6.876357	-0.03351985	6.510033	0.011390193	0.0071300194	0.066409	7.149272	0.010315058	6.7125316	Multitasking_Watch
15:36:36.649	6.876357	-0.03351985	6.510033	0.011390193	0.0071300194	0.066409	7.149272	0.010315058	6.7125316	Multitasking_Watch
15:36:36.671	6.876357	-0.03351985	6.510033	0.011390193	0.0071300194	0.066409	7.149272	0.010315058	6.7125316	Multitasking_Watch
15:36:36.695	6.876357	-0.03351985	6.510033	0.011390193	0.0071300194	0.066409	7.149272	0.010315058	6.7125316	Multitasking_Watch
15:36:36.717	6.876357	-0.03351985	6.510033	0.011390193	0.0071300194	0.066409	7.149272	0.010315058	6.7125316	Multitasking_Watch
15:36:36.738	6.876357	-0.03351985	6.510033	0.011390193	0.0071300194	0.066409	7.149272	0.010315058	6.7125316	Multitasking_Watch
15:36:36.762	6.876357	-0.03351985	6.510033	0.026661824	-0.0124176685	-0.054542325	7.149272	0.010315058	6.7125316	Multitasking_Watch
15:36:36.784	7.0271964	0.09577099	6.56989	0.026661824	-0.0124176685	-0.054542325	7.1291413	0.023930326	6.7338734	Multitasking_Watch
15:36:36.807	7.0271964	0.09577099	6.56989	0.026661824	-0.0124176685	-0.054542325	7.1291413	0.023930326	6.7338734	Multitasking_Watch
15:36:36.830	7.0271964	0.09577099	6.56989	0.026661824	-0.0124176685	-0.054542325	7.1291413	0.023930326	6.7338734	Multitasking_Watch
15:36:36.853	7.0271964	0.09577099	6.56989	0.026661824	-0.0124176685	-0.054542325	7.1291413	0.023930326	6.7338734	Multitasking_Watch
15:36:36.875	7.0271964	0.09577099	6.56989	0.026661824	-0.0124176685	-0.054542325	7.1291413	0.023930326	6.7338734	Multitasking_Watch
15:36:36.896	7.0271964	0.09577099	6.56989	0.026661824	-0.0124176685	-0.054542325	7.1291413	0.023930326	6.7338734	Multitasking_Watch
15:36:36.919	7.0271964	0.09577099	6.56989	0.026661824	-0.0124176685	-0.054542325	7.1291413	0.023930326	6.7338734	Multitasking_Watch
15:36:36.940	7.0271964	0.09577099	6.56989	0.026661824	-0.0124176685	-0.054542325	7.1291413	0.023930326	6.7338734	Multitasking_Watch
15:36:36.963	6.938608	0.11013664	6.438205	-0.016098743	0.041949335	-0.0007861836	7.154334	0.0533762	6.706933	Multitasking_Watch
15:36:36.985	6.938608	0.11013664	6.438205	-0.016098743	0.041949335	-0.0007861836	7.154334	0.0533762	6.706933	Multitasking_Watch
15:36:37.008	6.938608	0.11013664	6.438205	-0.016098743	0.041949335	-0.0007861836	7.154334	0.0533762	6.706933	Multitasking_Watch
15:36:37.031	6.938608	0.11013664	6.438205	-0.016098743	0.041949335	-0.0007861836	7.154334	0.0533762	6.706933	Multitasking_Watch
15:36:37.055	6.938608	0.11013664	6.438205	-0.016098743	0.041949335	-0.0007861836	7.154334	0.0533762	6.706933	Multitasking_Watch
15:36:37.077	6.938608	0.11013664	6.438205	-0.016098743	0.041949335	-0.0007861836	7.154334	0.0533762	6.706933	Multitasking_Watch
15:36:37.099	6.938608	0.11013664	6.438205	-0.016098743	0.041949335	-0.0007861836	7.154334	0.0533762	6.706933	Multitasking_Watch
15:36:37.120	6.8284717	0.24421602	6.5196104	0.023607498	0.016903864	-0.027053388	7.1299863	0.059108607	6.73276	Multitasking_Watch
15:36:37.142	6.8284717	0.24421602	6.5196104	0.023607498	0.016903864	-0.027053388	7.1299863	0.059108607	6.73276	Multitasking_Watch
15:36:37.163	6.8284717	0.24421602	6.5196104	0.023607498	0.016903864	-0.027053388	7.1299863	0.059108607	6.73276	Multitasking_Watch
15:36:37.184	6.8284717	0.24421602	6.5196104	0.023607498	0.016903864	-0.027053388	7.1299863	0.059108607	6.73276	Multitasking_Watch
15:36:37.207	6.8284717	0.24421602	6.5196104	0.023607498	0.016903864	-0.027053388	7.1299863	0.059108607	6.73276	Multitasking_Watch
15:36:37.230	6.8284717	0.24421602	6.5196104	0.023607498	0.016903864	-0.027053388	7.1299863	0.059108607	6.73276	Multitasking_Watch
15:36:37.253	6.8284717	0.24421602	6.5196104	0.023607498	0.016903864	-0.027053388	7.1299863	0.059108607	6.73276	Multitasking_Watch
15:36:37.275	6.8284717	0.24421602	6.5196104	0.023607498	0.016903864	-0.027053388	7.1299863	0.059108607	6.73276	Multitasking_Watch
15:36:37.298	6.8284717	0.24421602	6.5196104	0.023607498	0.016903864	-0.027053388	7.1299863	0.059108607	6.73276	Multitasking_Watch
15:36:37.322	6.93382	0.08140534	6.612987	-0.002048842	-0.0026438248	0.051748227	7.111513	0.07787994	6.7520823	Multitasking_Watch
15:36:37.345	6.93382	0.08140534	6.612987	-0.002048842	-0.0026438248	0.051748227	7.111513	0.07787994	6.7520823	Multitasking_Watch
15:36:37.368	6.93382	0.08140534	6.612987	-0.002048842	-0.0026438248	0.051748227	7.111513	0.07787994	6.7520823	Multitasking_Watch
15:36:37.390	6.93382	0.08140534	6.612987	-0.002048842	-0.0026438248	0.051748227	7.111513	0.07787994	6.7520823	Multitasking_Watch
15:36:37.412	6.93382	0.08140534	6.612987	-0.002048842	-0.0026438248	0.051748227	7.111513	0.07787994	6.7520823	Multitasking_Watch
15:36:37.434	6.93382	0.08140534	6.612987	-0.002048842	-0.0026438248	0.051748227	7.111513	0.07787994	6.7520823	Multitasking_Watch
15:36:37.456	6.93382	0.08140534	6.612987	-0.002048842	-0.0026438248	0.051748227	7.111513	0.07787994	6.7520823	Multitasking_Watch
15:36:37.480	6.93382	0.08140534	6.612987	-0.02281826	0.021790786	-0.016668681	7.111513	0.07787994	6.7520823	Multitasking_Watch
15:36:37.503	6.9146657	-0.08619389	6.5220046	-0.02281826	0.021790786	-0.016668681	7.1079535	0.04625497	6.7561145	Multitasking_Watch
15:36:37.526	6.9146657	-0.08619389	6.5220046	-0.02281826	0.021790786	-0.016668681	7.1079535	0.04625497	6.7561145	Multitasking_Watch
15:36:37.548	6.9146657	-0.08619389	6.5220046	-0.02281826	0.021790786	-0.016668681	7.1079535	0.04625497	6.7561145	Multitasking_Watch
15:36:37.571	6.9146657	-0.08619389	6.5220046	-0.02281826	0.021790786	-0.016668681	7.1079535	0.04625497	6.7561145	Multitasking_Watch
15:36:37.594	6.9146657	-0.08619389	6.5220046	-0.02281826	0.021790786	-0.016668681	7.1079535	0.04625497	6.7561145	Multitasking_Watch
15:36:37.617	6.9146657	-0.08619389	6.5220046	-0.02281826	0.021790786	-0.016668681	7.1079535	0.04625497	6.7561145	Multitasking_Watch
15:36:37.640	6.9146657	-0.08619389	6.5220046	-0.02281826	0.021790786	-0.016668681	7.1079535	0.04625497	6.7561145	Multitasking_Watch
15:36:37.663	6.9050884	0.30646718	6.5794673	0.004670676	-0.0014220943	-0.04599021	7.0847683	0.103232995	6.7798004	Multitasking_Watch
15:36:37.685	6.9050884	0.30646718	6.5794673	0.004670676	-0.0014220943	-0.04599021	7.0847683	0.103232995	6.7798004	Multitasking_Watch
15:36:37.707	6.9050884	0.30646718	6.5794673	0.004670676	-0.0014220943	-0.04599021	7.0847683	0.103232995	6.7798004	Multitasking_Watch
15:36:37.729	6.9050884	0.30646718	6.5794673	0.004670676	-0.0014220943	-0.04599021	7.0847683	0.103232995	6.7798004	Multitasking_Watch
15:36:37.751	6.9050884	0.30646718	6.5794673	0.004670676	-0.0014220943	-0.04599021	7.0847683	0.103232995	6.7798004	Multitasking_Watch
15:36:37.773	6.9050884	0.30646718	6.5794673	0.004670676	-0.0014220943	-0.04599021	7.0847683	0.103232995	6.7798004	Multitasking_Watch
15:36:37.794	6.9050884	0.30646718	6.5794673	0.004670676	-0.0014220943	-0.04599021	7.0847683	0.103232995	6.7798004	Multitasking_Watch
15:36:37.818	6.9050884	0.30646718	6.5794673	0.004670676	-0.0014220943	-0.04599021	7.0847683	0.103232995	6.7798004	Multitasking_Watch
15:36:37.841	6.9050884	0.30646718	6.5794673	-0.00876836	0.017514728	0.0089876605	7.0847683	0.103232995	6.7798004	Multitasking_Watch
15:36:37.862	6.8524146	0.19393626	6.7063637	-0.00876836	0.017514728	0.0089876605	7.093185	0.14713761	6.7701797	Multitasking_Watch
15:36:37.884	6.8524146	0.19393626	6.7063637	-0.00876836	0.017514728	0.0089876605	7.093185	0.14713761	6.7701797	Multitasking_Watch
15:36:37.905	6.8524146	0.19393626	6.7063637	-0.00876836	0.017514728	0.0089876605	7.093185	0.14713761	6.7701797	Multitasking_Watch
15:36:37.927	6.8524146	0.19393626	6.7063637	-0.00876836	0.017514728	0.0089876605	7.093185	0.14713761	6.7701797	Multitasking_Watch
15:36:37.948	6.8524146	0.19393626	6.7063637	-0.00876836	0.017514728	0.0089876605	7.093185	0.14713761	6.7701797	Multitasking_Watch
15:36:37.969	6.8524146	0.19393626	6.7063637	-0.00876836	0.017514728	0.0089876605	7.093185	0.14713761	6.7701797	Multitasking_Watch
15:36:37.991	6.8524146	0.19393626	6.7063637	-0.00876836	0.017514728	0.0089876605	7.093185	0.14713761	6.7701797	Multitasking_Watch
15:36:38.012	6.8524146	0.19393626	6.7063637	-0.00876836	0.017514728	0.0089876605	7.093185	0.14713761	6.7701797	Multitasking_Watch
15:36:38.035	6.7207294	0.24900457	6.529187	0.012611924	-0.008752477	0.0071550645	7.0957646	0.14177667	6.767588	Multitasking_Watch
15:36:38.058	6.7207294	0.24900457	6.529187	0.012611924	-0.008752477	0.0071550645	7.0957646	0.14177667	6.767588	Multitasking_Watch
15:36:38.081	6.7207294	0.24900457	6.529187	0.012611924	-0.008752477	0.0071550645	7.0957646	0.14177667	6.767588	Multitasking_Watch
15:36:38.103	6.7207294	0.24900457	6.529187	0.012611924	-0.008752477	0.0071550645	7.0957646	0.14177667	6.767588	Multitasking_Watch
15:36:38.126	6.7207294	0.24900457	6.529187	0.012611924	-0.008752477	0.0071550645	7.0957646	0.14177667	6.767588	Multitasking_Watch
15:36:38.149	6.7207294	0.24900457	6.529187	0.012611924	-0.008752477	0.0071550645	7.0957646	0.14177667	6.767588	Multitasking_Watch
15:36:38.172	6.7207294	0.24900457	6.529187	0.012611924	-0.008752477	0.0071550645	7.0957646	0.14177667	6.767588	Multitasking_Watch
15:36:38.194	6.7207294	0.24900457	6.529187	0.012611924	-0.008752477	0.0071550645	7.0957646	0.14177667	6.767588	Multitasking_Watch
15:36:38.216	6.7997403	0.27055305	6.9146657	0.021164037	0.03522982	0.059689477	7.0736074	0.18005905	6.789843	Multitasking_Watch
15:36:38.238	6.7997403	0.27055305	6.9146657	0.021164037	0.03522982	0.059689477	7.0736074	0.18005905	6.789843	Multitasking_Watch
15:36:38.260	6.7997403	0.27055305	6.9146657	0.021164037	0.03522982	0.059689477	7.0736074	0.18005905	6.789843	Multitasking_Watch
15:36:38.283	6.7997403	0.27055305	6.9146657	0.021164037	0.03522982	0.059689477	7.0736074	0.18005905	6.789843	Multitasking_Watch
15:36:38.305	6.7997403	0.27055305	6.9146657	0.021164037	0.03522982	0.059689477	7.0736074	0.18005905	6.789843	Multitasking_Watch
15:36:38.328	6.7997403	0.27055305	6.9146657	0.021164037	0.03522982	0.059689477	7.0736074	0.18005905	6.789843	Multitasking_Watch
15:36:38.350	6.7997403	0.27055305	6.9146657	0.021164037	0.03522982	0.059689477	7.0736074	0.18005905	6.789843	Multitasking_Watch
15:36:38.373	6.7997403	0.27055305	6.9146657	0.021164037	0.03522982	0.059689477	7.0736074	0.18005905	6.789843	Multitasking_Watch
15:36:38.396	6.8907228	0.16759923	6.572284	-0.00876836	-0.00325469	-0.0026187794	7.0883594	0.1516361	6.7751336	Multitasking_Watch
15:36:38.419	6.8907228	0.16759923	6.572284	-0.00876836	-0.00325469	-0.0026187794	7.0883594	0.1516361	6.7751336	Multitasking_Watch
15:36:38.441	6.8907228	0.16759923	6.572284	-0.00876836	-0.00325469	-0.0026187794	7.0883594	0.1516361	6.7751336	Multitasking_Watch
15:36:38.463	6.8907228	0.16759923	6.572284	-0.00876836	-0.00325469	-0.0026187794	7.0883594	0.1516361	6.7751336	Multitasking_Watch
15:36:38.486	6.8907228	0.16759923	6.572284	-0.00876836	-0.00325469	-0.0026187794	7.0883594	0.1516361	6.7751336	Multitasking_Watch
15:36:38.508	6.8907228	0.16759923	6.572284	-0.00876836	-0.00325469	-0.0026187794	7.0883594	0.1516361	6.7751336	Multitasking_Watch
15:36:38.531	6.8907228	0.16759923	6.572284	-0.00876836	-0.00325469	-0.0026187794	7.0883594	0.1516361	6.7751336	Multitasking_Watch
15:36:38.553	6.8907228	0.16759923	6.572284	-0.00876836	-0.00325469	-0.0026187794	7.0883594	0.1516361	6.7751336	Multitasking_Watch
15:36:38.575	6.962551	0.098165266	6.404685	-0.0038814377	0.010184345	-0.014225218	7.1015124	0.13746084	6.7616506	Multitasking_Watch
15:36:38.599	6.962551	0.098165266	6.404685	-0.0038814377	0.010184345	-0.014225218	7.1015124	0.13746084	6.7616506	Multitasking_Watch
15:36:38.622	6.962551	0.098165266	6.404685	-0.0038814377	0.010184345	-0.014225218	7.1015124	0.13746084	6.7616506	Multitasking_Watch
15:36:38.643	6.962551	0.098165266	6.404685	-0.0038814377	0.010184345	-0.014225218	7.1015124	0.13746084	6.7616506	Multitasking_Watch
15:36:38.666	6.962551	0.098165266	6.404685	-0.0038814377	0.010184345	-0.014225218	7.1015124	0.13746084	6.7616506	Multitasking_Watch
15:36:38.691	6.962551	0.098165266	6.404685	-0.0038814377	0.010184345	-0.014225218	7.1015124	0.13746084	6.7616506	Multitasking_Watch
15:36:38.714	6.962551	0.098165266	6.404685	-0.0038814377	0.010184345	-0.014225218	7.1015124	0.13746084	6.7616506	Multitasking_Watch
15:36:38.736	6.962551	0.098165266	6.404685	-0.0038814377	0.010184345	-0.014225218	7.1015124	0.13746084	6.7616506	Multitasking_Watch
15:36:38.758	6.8859344	0.21787901	6.689604	-0.03198124	-0.010585072	0.011431121	7.0853066	0.15505612	6.778249	Multitasking_Watch
15:36:38.779	6.8859344	0.21787901	6.689604	-0.03198124	-0.010585072	0.011431121	7.0853066	0.15505612	6.778249	Multitasking_Watch
15:36:38.800	6.8859344	0.21787901	6.689604	-0.03198124	-0.010585072	0.011431121	7.0853066	0.15505612	6.778249	Multitasking_Watch
15:36:38.822	6.8859344	0.21787901	6.689604	-0.03198124	-0.010585072	0.011431121	7.0853066	0.15505612	6.778249	Multitasking_Watch
15:36:38.844	6.8859344	0.21787901	6.689604	-0.03198124	-0.010585072	0.011431121	7.0853066	0.15505612	6.778249	Multitasking_Watch
15:36:38.866	6.8859344	0.21787901	6.689604	-0.03198124	-0.010585072	0.011431121	7.0853066	0.15505612	6.778249	Multitasking_Watch
15:36:38.888	6.8859344	0.21787901	6.689604	-0.03198124	-0.010585072	0.011431121	7.0853066	0.15505612	6.778249	Multitasking_Watch
15:36:38.911	6.8859344	0.21787901	6.689604	-0.03198124	-0.010585072	0.011431121	7.0853066	0.15505612	6.778249	Multitasking_Watch
15:36:38.933	6.8883286	0.23224466	6.6967864	-0.0057140337	0.019347325	0.026091887	7.101263	0.14521511	6.761749	Multitasking_Watch
15:36:38.956	6.8883286	0.23224466	6.6967864	-0.0057140337	0.019347325	0.026091887	7.101263	0.14521511	6.761749	Multitasking_Watch
15:36:38.979	6.8883286	0.23224466	6.6967864	-0.0057140337	0.019347325	0.026091887	7.101263	0.14521511	6.761749	Multitasking_Watch
15:36:39.002	6.8883286	0.23224466	6.6967864	-0.0057140337	0.019347325	0.026091887	7.101263	0.14521511	6.761749	Multitasking_Watch
15:36:39.024	6.8883286	0.23224466	6.6967864	-0.0057140337	0.019347325	0.026091887	7.101263	0.14521511	6.761749	Multitasking_Watch
15:36:39.046	6.8883286	0.23224466	6.6967864	-0.0057140337	0.019347325	0.026091887	7.101263	0.14521511	6.761749	Multitasking_Watch
15:36:39.069	6.8883286	0.23224466	6.6967864	-0.0057140337	0.019347325	0.026091887	7.101263	0.14521511	6.761749	Multitasking_Watch
15:36:39.091	6.8883286	0.23224466	6.6967864	-0.0057140337	0.019347325	0.026091887	7.101263	0.14521511	6.761749	Multitasking_Watch
15:36:39.112	6.857203	0.18435916	6.4693303	0.004670676	-0.0044764206	-0.005673106	7.104659	0.13120033	6.7584705	Multitasking_Watch
15:36:39.134	6.857203	0.18435916	6.4693303	0.004670676	-0.0044764206	-0.005673106	7.104659	0.13120033	6.7584705	Multitasking_Watch
15:36:39.156	6.857203	0.18435916	6.4693303	0.004670676	-0.0044764206	-0.005673106	7.104659	0.13120033	6.7584705	Multitasking_Watch
15:36:39.177	6.857203	0.18435916	6.4693303	0.004670676	-0.0044764206	-0.005673106	7.104659	0.13120033	6.7584705	Multitasking_Watch
15:36:39.199	6.857203	0.18435916	6.4693303	0.004670676	-0.0044764206	-0.005673106	7.104659	0.13120033	6.7584705	Multitasking_Watch
15:36:39.221	6.857203	0.18435916	6.4693303	0.004670676	-0.0044764206	-0.005673106	7.104659	0.13120033	6.7584705	Multitasking_Watch
15:36:39.244	6.857203	0.18435916	6.4693303	0.004670676	-0.0044764206	-0.005673106	7.104659	0.13120033	6.7584705	Multitasking_Watch
15:36:39.268	6.857203	0.18435916	6.4693303	0.004670676	-0.0044764206	-0.005673106	7.104659	0.13120033	6.7584705	Multitasking_Watch
15:36:39.290	6.9074826	0.21787901	6.5411587	0.0016163494	-0.010585072	0.0010464122	7.105073	0.13241409	6.7580132	Multitasking_Watch
15:36:39.312	6.9074826	0.21787901	6.5411587	0.0016163494	-0.010585072	0.0010464122	7.105073	0.13241409	6.7580132	Multitasking_Watch
15:36:39.333	6.9074826	0.21787901	6.5411587	0.0016163494	-0.010585072	0.0010464122	7.105073	0.13241409	6.7580132	Multitasking_Watch
15:36:39.355	6.9074826	0.21787901	6.5411587	0.0016163494	-0.010585072	0.0010464122	7.105073	0.13241409	6.7580132	Multitasking_Watch
15:36:39.377	6.9074826	0.21787901	6.5411587	0.0016163494	-0.010585072	0.0010464122	7.105073	0.13241409	6.7580132	Multitasking_Watch
15:36:39.400	6.9074826	0.21787901	6.5411587	0.0016163494	-0.010585072	0.0010464122	7.105073	0.13241409	6.7580132	Multitasking_Watch
15:36:39.421	6.9074826	0.21787901	6.5411587	0.0016163494	-0.010585072	0.0010464122	7.105073	0.13241409	6.7580132	Multitasking_Watch
15:36:39.443	6.9074826	0.21787901	6.5411587	0.0016163494	-0.010585072	0.0010464122	7.105073	0.13241409	6.7580132	Multitasking_Watch
15:36:39.465	6.8428373	0.14365649	6.732701	-0.016098743	0.0028539624	0.01692891	7.0965734	0.13914135	6.7668037	Multitasking_Watch
15:36:39.489	6.8428373	0.14365649	6.732701	-0.016098743	0.0028539624	0.01692891	7.0965734	0.13914135	6.7668037	Multitasking_Watch
15:36:39.512	6.8428373	0.14365649	6.732701	-0.016098743	0.0028539624	0.01692891	7.0965734	0.13914135	6.7668037	Multitasking_Watch
15:36:39.534	6.8428373	0.14365649	6.732701	-0.016098743	0.0028539624	0.01692891	7.0965734	0.13914135	6.7668037	Multitasking_Watch
15:36:39.555	6.8428373	0.14365649	6.732701	-0.016098743	0.0028539624	0.01692891	7.0965734	0.13914135	6.7668037	Multitasking_Watch
15:36:39.577	6.8428373	0.14365649	6.732701	-0.016098743	0.0028539624	0.01692891	7.0965734	0.13914135	6.7668037	Multitasking_Watch
15:36:39.599	6.8428373	0.14365649	6.732701	-0.016098743	0.0028539624	0.01692891	7.0965734	0.13914135	6.7668037	Multitasking_Watch
15:36:39.621	6.8428373	0.14365649	6.732701	-0.016098743	0.0028539624	0.01692891	7.0965734	0.13914135	6.7668037	Multitasking_Watch
15:36:39.644	6.8907228	0.2466103	6.5603127	-0.009379225	0.017514728	0.0010464122	7.098567	0.14200754	6.764649	Multitasking_Watch
15:36:39.668	6.8907228	0.2466103	6.5603127	-0.009379225	0.017514728	0.0010464122	7.098567	0.14200754	6.764649	Multitasking_Watch
15:36:39.690	6.8907228	0.2466103	6.5603127	-0.009379225	0.017514728	0.0010464122	7.098567	0.14200754	6.764649	Multitasking_Watch
15:36:39.714	6.8907228	0.2466103	6.5603127	-0.009379225	0.017514728	0.0010464122	7.098567	0.14200754	6.764649	Multitasking_Watch
15:36:39.737	6.8907228	0.2466103	6.5603127	-0.009379225	0.017514728	0.0010464122	7.098567	0.14200754	6.764649	Multitasking_Watch
15:36:39.760	6.8907228	0.2466103	6.5603127	-0.009379225	0.017514728	0.0010464122	7.098567	0.14200754	6.764649	Multitasking_Watch
15:36:39.781	6.8907228	0.2466103	6.5603127	-0.009379225	0.017514728	0.0010464122	7.098567	0.14200754	6.764649	Multitasking_Watch
[truncated: 3,321 more rows]
