# Supplementary material for: Real-time Smartphone Activity Classification Using Inertial Sensors—Recognition of Scrolling, Typing, and Watching Videos While Sitting or Walking
Source: Sensors (Basel). 2020 Jan 24;20(3):655. doi: 10.3390/s20030655 (PMC7038357; doi:10.3390/s20030655)
Supplement: Supplementary file 1 [file sensors-20-00655-s001.zip › sensors-668083-supplementary/5Hz_data/8765/2019_09_10_15_01_29_Sitting_Type.csv]

time	accX	accY	accZ	rotX	rotY	rotZ	graX	graY	graZ	activity
15:24:46.289	0.54350036	6.5363703	7.0271964	-0.017320473	-0.050291315	-0.0215556	0.62396705	6.693518	7.1398706	Sitting_Type
15:24:46.311	0.54350036	6.5363703	7.0271964	-0.017320473	-0.050291315	-0.0215556	0.62396705	6.693518	7.1398706	Sitting_Type
15:24:46.331	0.54350036	6.5363703	7.0271964	-0.017320473	-0.050291315	-0.0215556	0.62396705	6.693518	7.1398706	Sitting_Type
15:24:46.357	0.4764607	6.5651016	6.9553685	-0.014266146	0.067605674	-0.052098867	0.6369294	6.746705	7.0884843	Sitting_Type
15:24:46.395	0.4764607	6.5651016	6.9553685	-0.014266146	0.067605674	-0.052098867	0.6369294	6.746705	7.0884843	Sitting_Type
15:24:46.416	0.4764607	6.5651016	6.9553685	-0.014266146	0.067605674	-0.052098867	0.6369294	6.746705	7.0884843	Sitting_Type
15:24:46.438	0.4764607	6.5651016	6.9553685	-0.014266146	0.067605674	-0.052098867	0.6369294	6.746705	7.0884843	Sitting_Type
15:24:46.459	0.4764607	6.5651016	6.9553685	-0.014266146	0.067605674	-0.052098867	0.6369294	6.746705	7.0884843	Sitting_Type
15:24:46.481	0.4764607	6.5651016	6.9553685	-0.014266146	0.067605674	-0.052098867	0.6369294	6.746705	7.0884843	Sitting_Type
15:24:46.503	0.4764607	6.5651016	6.9553685	-0.014266146	0.067605674	-0.052098867	0.6369294	6.746705	7.0884843	Sitting_Type
15:24:46.525	0.600963	6.5794673	6.6177754	-0.027705183	0.013238671	-0.02827512	0.59644324	6.709004	7.1276827	Sitting_Type
15:24:46.546	0.600963	6.5794673	6.6177754	-0.027705183	0.013238671	-0.02827512	0.59644324	6.709004	7.1276827	Sitting_Type
15:24:46.570	0.600963	6.5794673	6.6177754	-0.027705183	0.013238671	-0.02827512	0.59644324	6.709004	7.1276827	Sitting_Type
15:24:46.591	0.600963	6.5794673	6.6177754	-0.027705183	0.013238671	-0.02827512	0.59644324	6.709004	7.1276827	Sitting_Type
15:24:46.613	0.600963	6.5794673	6.6177754	-0.027705183	0.013238671	-0.02827512	0.59644324	6.709004	7.1276827	Sitting_Type
15:24:46.635	0.600963	6.5794673	6.6177754	-0.027705183	0.013238671	-0.02827512	0.59644324	6.709004	7.1276827	Sitting_Type
15:24:46.656	0.600963	6.5794673	6.6177754	-0.027705183	0.013238671	-0.02827512	0.59644324	6.709004	7.1276827	Sitting_Type
15:24:46.678	0.600963	6.5794673	6.6177754	-0.027705183	0.013238671	-0.02827512	0.59644324	6.709004	7.1276827	Sitting_Type
15:24:46.699	0.600963	6.5794673	6.6177754	-0.027705183	0.013238671	-0.02827512	0.59644324	6.709004	7.1276827	Sitting_Type
15:24:46.721	0.36871833	6.529187	6.8332605	0.0034489452	0.045003667	0.0065441993	0.5311608	6.6882434	7.1523094	Sitting_Type
15:24:46.743	0.36871833	6.529187	6.8332605	0.0034489452	0.045003667	0.0065441993	0.5311608	6.6882434	7.1523094	Sitting_Type
15:24:46.764	0.36871833	6.529187	6.8332605	0.0034489452	0.045003667	0.0065441993	0.5311608	6.6882434	7.1523094	Sitting_Type
15:24:46.785	0.36871833	6.529187	6.8332605	0.0034489452	0.045003667	0.0065441993	0.5311608	6.6882434	7.1523094	Sitting_Type
15:24:46.807	0.36871833	6.529187	6.8332605	0.0034489452	0.045003667	0.0065441993	0.5311608	6.6882434	7.1523094	Sitting_Type
15:24:46.828	0.36871833	6.529187	6.8332605	0.0034489452	0.045003667	0.0065441993	0.5311608	6.6882434	7.1523094	Sitting_Type
15:24:46.851	0.36871833	6.529187	6.8332605	0.0034489452	0.045003667	0.0065441993	0.5311608	6.6882434	7.1523094	Sitting_Type
15:24:46.875	0.36871833	6.529187	6.8332605	0.0034489452	0.045003667	0.0065441993	0.5311608	6.6882434	7.1523094	Sitting_Type
15:24:46.899	0.43575802	6.471725	6.7638264	-0.2610557	0.8886086	0.011431121	0.04507643	6.6894236	7.170765	Sitting_Type
15:24:46.922	0.43575802	6.471725	6.7638264	-0.2610557	0.8886086	0.011431121	0.04507643	6.6894236	7.170765	Sitting_Type
15:24:46.946	0.43575802	6.471725	6.7638264	-0.2610557	0.8886086	0.011431121	0.04507643	6.6894236	7.170765	Sitting_Type
15:24:46.969	0.43575802	6.471725	6.7638264	-0.2610557	0.8886086	0.011431121	0.04507643	6.6894236	7.170765	Sitting_Type
15:24:46.994	0.43575802	6.471725	6.7638264	-0.2610557	0.8886086	0.011431121	0.04507643	6.6894236	7.170765	Sitting_Type
15:24:47.018	0.43575802	6.471725	6.7638264	-0.2610557	0.8886086	0.011431121	0.04507643	6.6894236	7.170765	Sitting_Type
15:24:47.042	0.43575802	6.471725	6.7638264	-0.2610557	0.8886086	0.011431121	0.04507643	6.6894236	7.170765	Sitting_Type
15:24:47.064	0.43575802	6.471725	6.7638264	-0.2610557	0.8886086	0.011431121	0.04507643	6.6894236	7.170765	Sitting_Type
15:24:47.087	-0.7972935	6.5387645	6.301731	-0.17981063	0.8739478	0.24050559	-0.8886615	6.519054	7.2720394	Sitting_Type
15:24:47.109	-0.7972935	6.5387645	6.301731	-0.17981063	0.8739478	0.24050559	-0.8886615	6.519054	7.2720394	Sitting_Type
15:24:47.131	-0.7972935	6.5387645	6.301731	-0.17981063	0.8739478	0.24050559	-0.8886615	6.519054	7.2720394	Sitting_Type
15:24:47.153	-0.7972935	6.5387645	6.301731	-0.17981063	0.8739478	0.24050559	-0.8886615	6.519054	7.2720394	Sitting_Type
15:24:47.177	-0.7972935	6.5387645	6.301731	-0.17981063	0.8739478	0.24050559	-0.8886615	6.519054	7.2720394	Sitting_Type
15:24:47.202	-0.7972935	6.5387645	6.301731	-0.17981063	0.8739478	0.24050559	-0.8886615	6.519054	7.2720394	Sitting_Type
15:24:47.224	-0.7972935	6.5387645	6.301731	-0.17981063	0.8739478	0.24050559	-0.8886615	6.519054	7.2720394	Sitting_Type
15:24:47.248	-0.7972935	6.5387645	6.301731	-0.79617363	0.8000331	-0.8181239	-0.8886615	6.519054	7.2720394	Sitting_Type
15:24:47.271	-2.5427198	6.057515	6.404685	-0.79617363	0.8000331	-0.8181239	-1.6565456	6.1417136	7.4636173	Sitting_Type
15:24:47.294	-2.5427198	6.057515	6.404685	-0.79617363	0.8000331	-0.8181239	-1.6565456	6.1417136	7.4636173	Sitting_Type
15:24:47.322	-2.5427198	6.057515	6.404685	-0.79617363	0.8000331	-0.8181239	-1.6565456	6.1417136	7.4636173	Sitting_Type
15:24:47.349	-2.5427198	6.057515	6.404685	-0.79617363	0.8000331	-0.8181239	-1.6565456	6.1417136	7.4636173	Sitting_Type
15:24:47.373	-2.5427198	6.057515	6.404685	-0.79617363	0.8000331	-0.8181239	-1.6565456	6.1417136	7.4636173	Sitting_Type
15:24:47.397	-2.5427198	6.057515	6.404685	-0.79617363	0.8000331	-0.8181239	-1.6565456	6.1417136	7.4636173	Sitting_Type
15:24:47.421	-2.5427198	6.057515	6.404685	-0.79617363	0.8000331	-0.8181239	-1.6565456	6.1417136	7.4636173	Sitting_Type
15:24:47.447	-1.462902	4.886715	7.161276	0.005892406	0.4347357	0.6949893	-1.9566195	5.812095	7.652553	Sitting_Type
15:24:47.470	-1.462902	4.886715	7.161276	0.005892406	0.4347357	0.6949893	-1.9566195	5.812095	7.652553	Sitting_Type
15:24:47.493	-1.462902	4.886715	7.161276	0.005892406	0.4347357	0.6949893	-1.9566195	5.812095	7.652553	Sitting_Type
15:24:47.517	-1.462902	4.886715	7.161276	0.005892406	0.4347357	0.6949893	-1.9566195	5.812095	7.652553	Sitting_Type
15:24:47.541	-1.462902	4.886715	7.161276	0.005892406	0.4347357	0.6949893	-1.9566195	5.812095	7.652553	Sitting_Type
15:24:47.565	-1.462902	4.886715	7.161276	0.005892406	0.4347357	0.6949893	-1.9566195	5.812095	7.652553	Sitting_Type
15:24:47.589	-1.462902	4.886715	7.161276	0.005892406	0.4347357	0.6949893	-1.9566195	5.812095	7.652553	Sitting_Type
15:24:47.613	-1.7478206	5.774991	8.152506	0.00039461895	-0.98613685	-0.19870652	-1.0225836	5.8986106	7.7673087	Sitting_Type
15:24:47.635	-1.7478206	5.774991	8.152506	0.00039461895	-0.98613685	-0.19870652	-1.0225836	5.8986106	7.7673087	Sitting_Type
15:24:47.658	-1.7478206	5.774991	8.152506	0.00039461895	-0.98613685	-0.19870652	-1.0225836	5.8986106	7.7673087	Sitting_Type
15:24:47.683	-1.7478206	5.774991	8.152506	0.00039461895	-0.98613685	-0.19870652	-1.0225836	5.8986106	7.7673087	Sitting_Type
15:24:47.705	-1.7478206	5.774991	8.152506	0.00039461895	-0.98613685	-0.19870652	-1.0225836	5.8986106	7.7673087	Sitting_Type
15:24:47.728	-1.7478206	5.774991	8.152506	0.00039461895	-0.98613685	-0.19870652	-1.0225836	5.8986106	7.7673087	Sitting_Type
15:24:47.752	-1.7478206	5.774991	8.152506	0.00039461895	-0.98613685	-0.19870652	-1.0225836	5.8986106	7.7673087	Sitting_Type
15:24:47.776	-1.7478206	5.774991	8.152506	0.00039461895	-0.98613685	-0.19870652	-1.0225836	5.8986106	7.7673087	Sitting_Type
15:24:47.808	-0.34716985	5.6935854	4.6329217	0.5239061	-0.053956505	0.08106975	-0.80816394	6.400297	7.3860273	Sitting_Type
15:24:47.829	-0.34716985	5.6935854	4.6329217	0.5239061	-0.053956505	0.08106975	-0.80816394	6.400297	7.3860273	Sitting_Type
15:24:47.858	-0.34716985	5.6935854	4.6329217	0.5239061	-0.053956505	0.08106975	-0.80816394	6.400297	7.3860273	Sitting_Type
15:24:47.881	-0.34716985	5.6935854	4.6329217	0.5239061	-0.053956505	0.08106975	-0.80816394	6.400297	7.3860273	Sitting_Type
15:24:47.903	-0.34716985	5.6935854	4.6329217	0.5239061	-0.053956505	0.08106975	-0.80816394	6.400297	7.3860273	Sitting_Type
15:24:47.923	-0.34716985	5.6935854	4.6329217	0.5239061	-0.053956505	0.08106975	-0.80816394	6.400297	7.3860273	Sitting_Type
15:24:47.944	-0.34716985	5.6935854	4.6329217	0.5239061	-0.053956505	0.08106975	-0.80816394	6.400297	7.3860273	Sitting_Type
15:24:47.964	-2.5115943	7.187613	7.407886	0.50069326	-0.19567725	0.11405648	-1.0503461	6.5816054	7.193721	Sitting_Type
15:24:47.984	-2.5115943	7.187613	7.407886	0.50069326	-0.19567725	0.11405648	-1.0503461	6.5816054	7.193721	Sitting_Type
15:24:48.008	-2.5115943	7.187613	7.407886	0.50069326	-0.19567725	0.11405648	-1.0503461	6.5816054	7.193721	Sitting_Type
15:24:48.041	-2.5115943	7.187613	7.407886	0.50069326	-0.19567725	0.11405648	-1.0503461	6.5816054	7.193721	Sitting_Type
15:24:48.075	-2.5115943	7.187613	7.407886	0.50069326	-0.19567725	0.11405648	-1.0503461	6.5816054	7.193721	Sitting_Type
15:24:48.109	-2.5115943	7.187613	7.407886	0.50069326	-0.19567725	0.11405648	-1.0503461	6.5816054	7.193721	Sitting_Type
15:24:48.142	-2.5115943	7.187613	7.407886	0.50069326	-0.19567725	0.11405648	-1.0503461	6.5816054	7.193721	Sitting_Type
15:24:48.175	-2.4493432	5.4517636	7.666468	-0.76501954	-1.815692	-0.56705827	-0.18154636	6.6666336	7.189805	Sitting_Type
15:24:48.209	-2.4493432	5.4517636	7.666468	-0.76501954	-1.815692	-0.56705827	-0.18154636	6.6666336	7.189805	Sitting_Type
15:24:48.242	-2.4493432	5.4517636	7.666468	-0.76501954	-1.815692	-0.56705827	-0.18154636	6.6666336	7.189805	Sitting_Type
15:24:48.262	-2.4493432	5.4517636	7.666468	-0.76501954	-1.815692	-0.56705827	-0.18154636	6.6666336	7.189805	Sitting_Type
15:24:48.283	-2.4493432	5.4517636	7.666468	-0.76501954	-1.815692	-0.56705827	-0.18154636	6.6666336	7.189805	Sitting_Type
15:24:48.304	-2.4493432	5.4517636	7.666468	-0.76501954	-1.815692	-0.56705827	-0.18154636	6.6666336	7.189805	Sitting_Type
15:24:48.326	-1.2953026	6.454965	5.593026	-0.49990404	0.02240165	-0.26467997	-0.78278947	6.535518	7.269429	Sitting_Type
15:24:48.348	-1.2953026	6.454965	5.593026	-0.49990404	0.02240165	-0.26467997	-0.78278947	6.535518	7.269429	Sitting_Type
15:24:48.371	-1.2953026	6.454965	5.593026	-0.49990404	0.02240165	-0.26467997	-0.78278947	6.535518	7.269429	Sitting_Type
15:24:48.398	-1.2953026	6.454965	5.593026	-0.49990404	0.02240165	-0.26467997	-0.78278947	6.535518	7.269429	Sitting_Type
15:24:48.420	-1.2953026	6.454965	5.593026	-0.49990404	0.02240165	-0.26467997	-0.78278947	6.535518	7.269429	Sitting_Type
15:24:48.445	-1.2953026	6.454965	5.593026	-0.49990404	0.02240165	-0.26467997	-0.78278947	6.535518	7.269429	Sitting_Type
15:24:48.468	-1.2953026	6.454965	5.593026	-0.49990404	0.02240165	-0.26467997	-0.78278947	6.535518	7.269429	Sitting_Type
15:24:48.492	-1.2953026	6.454965	5.593026	-0.49990404	0.02240165	-0.26467997	-0.78278947	6.535518	7.269429	Sitting_Type
15:24:48.516	-1.7286664	6.028784	9.804555	-0.2891555	0.7804854	-0.088139914	-0.6564937	5.949581	7.768	Sitting_Type
15:24:48.540	-1.7286664	6.028784	9.804555	-0.2891555	0.7804854	-0.088139914	-0.6564937	5.949581	7.768	Sitting_Type
15:24:48.564	-1.7286664	6.028784	9.804555	-0.2891555	0.7804854	-0.088139914	-0.6564937	5.949581	7.768	Sitting_Type
15:24:48.588	-1.7286664	6.028784	9.804555	-0.2891555	0.7804854	-0.088139914	-0.6564937	5.949581	7.768	Sitting_Type
15:24:48.611	-1.7286664	6.028784	9.804555	-0.2891555	0.7804854	-0.088139914	-0.6564937	5.949581	7.768	Sitting_Type
15:24:48.635	-1.7286664	6.028784	9.804555	-0.2891555	0.7804854	-0.088139914	-0.6564937	5.949581	7.768	Sitting_Type
15:24:48.659	-1.7286664	6.028784	9.804555	-0.2891555	0.7804854	-0.088139914	-0.6564937	5.949581	7.768	Sitting_Type
15:24:48.684	-1.7286664	6.028784	9.804555	-0.2891555	0.7804854	-0.088139914	-0.6564937	5.949581	7.768	Sitting_Type
15:24:48.707	-0.66800267	5.705557	7.702382	0.14578055	-0.25493118	0.04991563	-0.97420365	5.8504844	7.809807	Sitting_Type
15:24:48.730	-0.66800267	5.705557	7.702382	0.14578055	-0.25493118	0.04991563	-0.97420365	5.8504844	7.809807	Sitting_Type
15:24:48.753	-0.66800267	5.705557	7.702382	0.14578055	-0.25493118	0.04991563	-0.97420365	5.8504844	7.809807	Sitting_Type
15:24:48.775	-0.66800267	5.705557	7.702382	0.14578055	-0.25493118	0.04991563	-0.97420365	5.8504844	7.809807	Sitting_Type
15:24:48.800	-0.66800267	5.705557	7.702382	0.14578055	-0.25493118	0.04991563	-0.97420365	5.8504844	7.809807	Sitting_Type
15:24:48.823	-0.66800267	5.705557	7.702382	0.14578055	-0.25493118	0.04991563	-0.97420365	5.8504844	7.809807	Sitting_Type
15:24:48.847	-0.66800267	5.705557	7.702382	0.14578055	-0.25493118	0.04991563	-0.97420365	5.8504844	7.809807	Sitting_Type
15:24:48.871	-0.3902668	6.0838523	7.075082	0.5275713	-0.5377618	-0.047822807	-0.8838006	6.4294662	7.3519506	Sitting_Type
15:24:48.905	-0.3902668	6.0838523	7.075082	0.5275713	-0.5377618	-0.047822807	-0.8838006	6.4294662	7.3519506	Sitting_Type
15:24:48.928	-0.3902668	6.0838523	7.075082	0.5275713	-0.5377618	-0.047822807	-0.8838006	6.4294662	7.3519506	Sitting_Type
15:24:48.950	-0.3902668	6.0838523	7.075082	0.5275713	-0.5377618	-0.047822807	-0.8838006	6.4294662	7.3519506	Sitting_Type
15:24:48.971	-0.3902668	6.0838523	7.075082	0.5275713	-0.5377618	-0.047822807	-0.8838006	6.4294662	7.3519506	Sitting_Type
15:24:48.992	-0.3902668	6.0838523	7.075082	0.5275713	-0.5377618	-0.047822807	-0.8838006	6.4294662	7.3519506	Sitting_Type
15:24:49.013	-0.3902668	6.0838523	7.075082	0.5275713	-0.5377618	-0.047822807	-0.8838006	6.4294662	7.3519506	Sitting_Type
15:24:49.034	-0.3902668	6.0838523	7.075082	0.5275713	-0.5377618	-0.047822807	-0.8838006	6.4294662	7.3519506	Sitting_Type
15:24:49.067	-0.67757976	6.6010156	3.9337935	0.13845016	-0.13825591	0.1348259	-0.62901765	7.0341477	6.804075	Sitting_Type
15:24:49.091	-0.67757976	6.6010156	3.9337935	0.13845016	-0.13825591	0.1348259	-0.62901765	7.0341477	6.804075	Sitting_Type
15:24:49.113	-0.67757976	6.6010156	3.9337935	0.13845016	-0.13825591	0.1348259	-0.62901765	7.0341477	6.804075	Sitting_Type
15:24:49.137	-0.67757976	6.6010156	3.9337935	0.13845016	-0.13825591	0.1348259	-0.62901765	7.0341477	6.804075	Sitting_Type
15:24:49.160	-0.67757976	6.6010156	3.9337935	0.13845016	-0.13825591	0.1348259	-0.62901765	7.0341477	6.804075	Sitting_Type
15:24:49.185	-0.67757976	6.6010156	3.9337935	0.13845016	-0.13825591	0.1348259	-0.62901765	7.0341477	6.804075	Sitting_Type
15:24:49.208	-0.67757976	6.6010156	3.9337935	0.13845016	-0.13825591	0.1348259	-0.62901765	7.0341477	6.804075	Sitting_Type
15:24:49.229	-0.44533512	6.612987	6.7805862	0.1360067	-0.07106073	0.08717842	-0.69129664	6.829161	7.003924	Sitting_Type
15:24:49.251	-0.44533512	6.612987	6.7805862	0.1360067	-0.07106073	0.08717842	-0.69129664	6.829161	7.003924	Sitting_Type
15:24:49.272	-0.44533512	6.612987	6.7805862	0.1360067	-0.07106073	0.08717842	-0.69129664	6.829161	7.003924	Sitting_Type
15:24:49.299	-0.44533512	6.612987	6.7805862	0.1360067	-0.07106073	0.08717842	-0.69129664	6.829161	7.003924	Sitting_Type
15:24:49.320	-0.44533512	6.612987	6.7805862	0.1360067	-0.07106073	0.08717842	-0.69129664	6.829161	7.003924	Sitting_Type
15:24:49.341	-0.44533512	6.612987	6.7805862	0.1360067	-0.07106073	0.08717842	-0.69129664	6.829161	7.003924	Sitting_Type
15:24:49.362	-0.44533512	6.612987	6.7805862	0.1360067	-0.07106073	0.08717842	-0.69129664	6.829161	7.003924	Sitting_Type
15:24:49.383	-0.44533512	6.612987	6.7805862	0.1360067	-0.07106073	0.08717842	-0.69129664	6.829161	7.003924	Sitting_Type
15:24:49.404	-0.44533512	6.612987	6.7805862	0.1360067	-0.07106073	0.08717842	-0.69129664	6.829161	7.003924	Sitting_Type
15:24:49.425	-0.9864412	6.8955116	6.2490573	0.40723085	0.11586404	0.005322469	-0.72965574	6.990995	6.8384166	Sitting_Type
15:24:49.447	-0.9864412	6.8955116	6.2490573	0.40723085	0.11586404	0.005322469	-0.72965574	6.990995	6.8384166	Sitting_Type
15:24:49.471	-0.9864412	6.8955116	6.2490573	0.40723085	0.11586404	0.005322469	-0.72965574	6.990995	6.8384166	Sitting_Type
15:24:49.495	-0.9864412	6.8955116	6.2490573	0.40723085	0.11586404	0.005322469	-0.72965574	6.990995	6.8384166	Sitting_Type
15:24:49.516	-0.9864412	6.8955116	6.2490573	0.40723085	0.11586404	0.005322469	-0.72965574	6.990995	6.8384166	Sitting_Type
15:24:49.538	-0.9864412	6.8955116	6.2490573	0.40723085	0.11586404	0.005322469	-0.72965574	6.990995	6.8384166	Sitting_Type
15:24:49.558	-0.9864412	6.8955116	6.2490573	0.40723085	0.11586404	0.005322469	-0.72965574	6.990995	6.8384166	Sitting_Type
15:24:49.584	-0.9864412	6.8955116	6.2490573	0.40723085	0.11586404	0.005322469	-0.72965574	6.990995	6.8384166	Sitting_Type
15:24:49.606	-0.6249057	6.8907228	5.3679643	-0.13582832	0.31806043	0.076182835	-0.5205992	7.204501	6.6328297	Sitting_Type
15:24:49.627	-0.6249057	6.8907228	5.3679643	-0.13582832	0.31806043	0.076182835	-0.5205992	7.204501	6.6328297	Sitting_Type
15:24:49.650	-0.6249057	6.8907228	5.3679643	-0.13582832	0.31806043	0.076182835	-0.5205992	7.204501	6.6328297	Sitting_Type
15:24:49.672	-0.6249057	6.8907228	5.3679643	-0.13582832	0.31806043	0.076182835	-0.5205992	7.204501	6.6328297	Sitting_Type
15:24:49.694	-0.6249057	6.8907228	5.3679643	-0.13582832	0.31806043	0.076182835	-0.5205992	7.204501	6.6328297	Sitting_Type
15:24:49.718	-0.6249057	6.8907228	5.3679643	-0.13582832	0.31806043	0.076182835	-0.5205992	7.204501	6.6328297	Sitting_Type
15:24:49.741	-0.6249057	6.8907228	5.3679643	-0.13582832	0.31806043	0.076182835	-0.5205992	7.204501	6.6328297	Sitting_Type
15:24:49.762	-0.6249057	6.8907228	5.3679643	-0.13582832	0.31806043	0.076182835	-0.5205992	7.204501	6.6328297	Sitting_Type
15:24:49.784	0.0670397	6.804529	6.100612	0.011390193	0.05966443	0.055413418	-0.6325335	7.1869936	6.6420884	Sitting_Type
15:24:49.809	0.0670397	6.804529	6.100612	0.011390193	0.05966443	0.055413418	-0.6325335	7.1869936	6.6420884	Sitting_Type
15:24:49.831	0.0670397	6.804529	6.100612	0.011390193	0.05966443	0.055413418	-0.6325335	7.1869936	6.6420884	Sitting_Type
15:24:49.854	0.0670397	6.804529	6.100612	0.011390193	0.05966443	0.055413418	-0.6325335	7.1869936	6.6420884	Sitting_Type
15:24:49.876	0.0670397	6.804529	6.100612	0.011390193	0.05966443	0.055413418	-0.6325335	7.1869936	6.6420884	Sitting_Type
15:24:49.903	0.0670397	6.804529	6.100612	0.011390193	0.05966443	0.055413418	-0.6325335	7.1869936	6.6420884	Sitting_Type
15:24:49.924	0.0670397	6.804529	6.100612	0.011390193	0.05966443	0.055413418	-0.6325335	7.1869936	6.6420884	Sitting_Type
15:24:49.948	0.0670397	6.804529	6.100612	0.011390193	0.05966443	0.055413418	-0.6325335	7.1869936	6.6420884	Sitting_Type
15:24:49.970	-0.57223165	7.190007	5.154874	0.29116648	0.2184894	0.076182835	-0.7968738	7.401776	6.383491	Sitting_Type
15:24:49.991	-0.57223165	7.190007	5.154874	0.29116648	0.2184894	0.076182835	-0.7968738	7.401776	6.383491	Sitting_Type
15:24:50.013	-0.57223165	7.190007	5.154874	0.29116648	0.2184894	0.076182835	-0.7968738	7.401776	6.383491	Sitting_Type
15:24:50.034	-0.57223165	7.190007	5.154874	0.29116648	0.2184894	0.076182835	-0.7968738	7.401776	6.383491	Sitting_Type
15:24:50.057	-0.57223165	7.190007	5.154874	0.29116648	0.2184894	0.076182835	-0.7968738	7.401776	6.383491	Sitting_Type
15:24:50.078	-0.57223165	7.190007	5.154874	0.29116648	0.2184894	0.076182835	-0.7968738	7.401776	6.383491	Sitting_Type
15:24:50.103	-0.57223165	7.190007	5.154874	0.29116648	0.2184894	0.076182835	-0.7968738	7.401776	6.383491	Sitting_Type
15:24:50.125	-0.57223165	7.190007	5.154874	0.29116648	0.2184894	0.076182835	-0.7968738	7.401776	6.383491	Sitting_Type
15:24:50.147	-0.8044763	7.345635	6.5004563	-0.025872586	-0.26592675	0.044417843	-0.6542659	7.353399	6.4552097	Sitting_Type
15:24:50.173	-0.8044763	7.345635	6.5004563	-0.025872586	-0.26592675	0.044417843	-0.6542659	7.353399	6.4552097	Sitting_Type
15:24:50.195	-0.8044763	7.345635	6.5004563	-0.025872586	-0.26592675	0.044417843	-0.6542659	7.353399	6.4552097	Sitting_Type
15:24:50.219	-0.8044763	7.345635	6.5004563	-0.025872586	-0.26592675	0.044417843	-0.6542659	7.353399	6.4552097	Sitting_Type
15:24:50.242	-0.8044763	7.345635	6.5004563	-0.025872586	-0.26592675	0.044417843	-0.6542659	7.353399	6.4552097	Sitting_Type
15:24:50.264	-0.8044763	7.345635	6.5004563	-0.025872586	-0.26592675	0.044417843	-0.6542659	7.353399	6.4552097	Sitting_Type
15:24:50.286	-0.8044763	7.345635	6.5004563	-0.025872586	-0.26592675	0.044417843	-0.6542659	7.353399	6.4552097	Sitting_Type
15:24:50.308	-0.8044763	7.345635	6.5004563	-0.025872586	-0.26592675	0.044417843	-0.6542659	7.353399	6.4552097	Sitting_Type
15:24:50.329	-0.88109314	7.379155	5.7989335	-0.3948352	0.14029865	0.0022681428	-0.46959868	7.453682	6.3555026	Sitting_Type
15:24:50.351	-0.88109314	7.379155	5.7989335	-0.3948352	0.14029865	0.0022681428	-0.46959868	7.453682	6.3555026	Sitting_Type
15:24:50.374	-0.88109314	7.379155	5.7989335	-0.3948352	0.14029865	0.0022681428	-0.46959868	7.453682	6.3555026	Sitting_Type
15:24:50.399	-0.88109314	7.379155	5.7989335	-0.3948352	0.14029865	0.0022681428	-0.46959868	7.453682	6.3555026	Sitting_Type
15:24:50.423	-0.88109314	7.379155	5.7989335	-0.3948352	0.14029865	0.0022681428	-0.46959868	7.453682	6.3555026	Sitting_Type
15:24:50.447	-0.88109314	7.379155	5.7989335	-0.3948352	0.14029865	0.0022681428	-0.46959868	7.453682	6.3555026	Sitting_Type
15:24:50.470	-0.88109314	7.379155	5.7989335	-0.3948352	0.14029865	0.0022681428	-0.46959868	7.453682	6.3555026	Sitting_Type
15:24:50.492	-0.6081458	7.1588817	6.8236833	-0.03564643	0.15923546	0.018150639	-0.53890544	7.284834	6.543014	Sitting_Type
15:24:50.514	-0.6081458	7.1588817	6.8236833	-0.03564643	0.15923546	0.018150639	-0.53890544	7.284834	6.543014	Sitting_Type
15:24:50.537	-0.6081458	7.1588817	6.8236833	-0.03564643	0.15923546	0.018150639	-0.53890544	7.284834	6.543014	Sitting_Type
15:24:50.559	-0.6081458	7.1588817	6.8236833	-0.03564643	0.15923546	0.018150639	-0.53890544	7.284834	6.543014	Sitting_Type
15:24:50.582	-0.6081458	7.1588817	6.8236833	-0.03564643	0.15923546	0.018150639	-0.53890544	7.284834	6.543014	Sitting_Type
15:24:50.604	-0.6081458	7.1588817	6.8236833	-0.03564643	0.15923546	0.018150639	-0.53890544	7.284834	6.543014	Sitting_Type
15:24:50.629	-0.6081458	7.1588817	6.8236833	-0.03564643	0.15923546	0.018150639	-0.53890544	7.284834	6.543014	Sitting_Type
15:24:50.653	-0.6081458	7.1588817	6.8236833	-0.03564643	0.15923546	0.018150639	-0.53890544	7.284834	6.543014	Sitting_Type
15:24:50.676	-0.4166038	6.9840994	5.767808	-0.018542204	0.029121168	0.03097881	-0.579081	7.267397	6.5589557	Sitting_Type
15:24:50.700	-0.4166038	6.9840994	5.767808	-0.018542204	0.029121168	0.03097881	-0.579081	7.267397	6.5589557	Sitting_Type
15:24:50.724	-0.4166038	6.9840994	5.767808	-0.018542204	0.029121168	0.03097881	-0.579081	7.267397	6.5589557	Sitting_Type
15:24:50.748	-0.4166038	6.9840994	5.767808	-0.018542204	0.029121168	0.03097881	-0.579081	7.267397	6.5589557	Sitting_Type
15:24:50.772	-0.4166038	6.9840994	5.767808	-0.018542204	0.029121168	0.03097881	-0.579081	7.267397	6.5589557	Sitting_Type
15:24:50.796	-0.4166038	6.9840994	5.767808	-0.018542204	0.029121168	0.03097881	-0.579081	7.267397	6.5589557	Sitting_Type
15:24:50.820	-0.4166038	6.9840994	5.767808	-0.018542204	0.029121168	0.03097881	-0.579081	7.267397	6.5589557	Sitting_Type
15:24:50.844	-0.4166038	6.9840994	5.767808	-0.018542204	0.029121168	0.03097881	-0.579081	7.267397	6.5589557	Sitting_Type
15:24:50.870	-1.1277034	6.8787518	7.7742105	-0.052750655	-0.13520159	-0.0038405098	-0.80992275	7.1407967	6.6725783	Sitting_Type
15:24:50.894	-1.1277034	6.8787518	7.7742105	-0.052750655	-0.13520159	-0.0038405098	-0.80992275	7.1407967	6.6725783	Sitting_Type
15:24:50.917	-1.1277034	6.8787518	7.7742105	-0.052750655	-0.13520159	-0.0038405098	-0.80992275	7.1407967	6.6725783	Sitting_Type
15:24:50.939	-1.1277034	6.8787518	7.7742105	-0.052750655	-0.13520159	-0.0038405098	-0.80992275	7.1407967	6.6725783	Sitting_Type
15:24:50.960	-1.1277034	6.8787518	7.7742105	-0.052750655	-0.13520159	-0.0038405098	-0.80992275	7.1407967	6.6725783	Sitting_Type
15:24:50.981	-1.1277034	6.8787518	7.7742105	-0.052750655	-0.13520159	-0.0038405098	-0.80992275	7.1407967	6.6725783	Sitting_Type
15:24:51.002	-1.1277034	6.8787518	7.7742105	-0.052750655	-0.13520159	-0.0038405098	-0.80992275	7.1407967	6.6725783	Sitting_Type
15:24:51.023	-1.1277034	6.8787518	7.7742105	-0.052750655	-0.13520159	-0.0038405098	-0.80992275	7.1407967	6.6725783	Sitting_Type
15:24:51.043	-0.75659084	7.161276	7.18043	-0.06313537	-0.23171829	0.018150639	-0.69228244	7.242789	6.5751834	Sitting_Type
15:24:51.067	-0.75659084	7.161276	7.18043	-0.06313537	-0.23171829	0.018150639	-0.69228244	7.242789	6.5751834	Sitting_Type
15:24:51.091	-0.75659084	7.161276	7.18043	-0.06313537	-0.23171829	0.018150639	-0.69228244	7.242789	6.5751834	Sitting_Type
15:24:51.115	-0.75659084	7.161276	7.18043	-0.06313537	-0.23171829	0.018150639	-0.69228244	7.242789	6.5751834	Sitting_Type
15:24:51.139	-0.75659084	7.161276	7.18043	-0.06313537	-0.23171829	0.018150639	-0.69228244	7.242789	6.5751834	Sitting_Type
15:24:51.162	-0.75659084	7.161276	7.18043	-0.06313537	-0.23171829	0.018150639	-0.69228244	7.242789	6.5751834	Sitting_Type
15:24:51.183	-0.75659084	7.161276	7.18043	-0.06313537	-0.23171829	0.018150639	-0.69228244	7.242789	6.5751834	Sitting_Type
15:24:51.205	-0.75659084	7.161276	7.18043	-0.06313537	-0.23171829	0.018150639	-0.69228244	7.242789	6.5751834	Sitting_Type
15:24:51.227	-0.56265455	7.1588817	6.742278	0.5184083	-0.28669617	-0.008727431	-0.6027249	7.4215326	6.381837	Sitting_Type
15:24:51.249	-0.56265455	7.1588817	6.742278	0.5184083	-0.28669617	-0.008727431	-0.6027249	7.4215326	6.381837	Sitting_Type
15:24:51.272	-0.56265455	7.1588817	6.742278	0.5184083	-0.28669617	-0.008727431	-0.6027249	7.4215326	6.381837	Sitting_Type
15:24:51.295	-0.56265455	7.1588817	6.742278	0.5184083	-0.28669617	-0.008727431	-0.6027249	7.4215326	6.381837	Sitting_Type
15:24:51.317	-0.56265455	7.1588817	6.742278	0.5184083	-0.28669617	-0.008727431	-0.6027249	7.4215326	6.381837	Sitting_Type
15:24:51.338	-0.56265455	7.1588817	6.742278	0.5184083	-0.28669617	-0.008727431	-0.6027249	7.4215326	6.381837	Sitting_Type
15:24:51.365	-0.56265455	7.1588817	6.742278	0.5184083	-0.28669617	-0.008727431	-0.6027249	7.4215326	6.381837	Sitting_Type
15:24:51.387	-0.56265455	7.1588817	6.742278	0.5184083	-0.28669617	-0.008727431	-0.6027249	7.4215326	6.381837	Sitting_Type
15:24:51.407	-0.65842557	7.4533772	4.913052	-0.25494707	0.35104716	-0.016057815	-0.41486558	7.5714116	6.2186723	Sitting_Type
15:24:51.428	-0.65842557	7.4533772	4.913052	-0.25494707	0.35104716	-0.016057815	-0.41486558	7.5714116	6.2186723	Sitting_Type
15:24:51.458	-0.65842557	7.4533772	4.913052	-0.25494707	0.35104716	-0.016057815	-0.41486558	7.5714116	6.2186723	Sitting_Type
15:24:51.479	-0.65842557	7.4533772	4.913052	-0.25494707	0.35104716	-0.016057815	-0.41486558	7.5714116	6.2186723	Sitting_Type
15:24:51.500	-0.65842557	7.4533772	4.913052	-0.25494707	0.35104716	-0.016057815	-0.41486558	7.5714116	6.2186723	Sitting_Type
15:24:51.522	-0.65842557	7.4533772	4.913052	-0.25494707	0.35104716	-0.016057815	-0.41486558	7.5714116	6.2186723	Sitting_Type
15:24:51.547	-0.65842557	7.4533772	4.913052	-0.25494707	0.35104716	-0.016057815	-0.41486558	7.5714116	6.2186723	Sitting_Type
15:24:51.570	-0.65842557	7.4533772	4.913052	-0.25494707	0.35104716	-0.016057815	-0.41486558	7.5714116	6.2186723	Sitting_Type
15:24:51.592	-0.64166564	7.041562	6.7470665	-0.2891555	0.15557027	0.11711081	-0.34254935	7.384368	6.4439163	Sitting_Type
15:24:51.612	-0.64166564	7.041562	6.7470665	-0.2891555	0.15557027	0.11711081	-0.34254935	7.384368	6.4439163	Sitting_Type
15:24:51.633	-0.64166564	7.041562	6.7470665	-0.2891555	0.15557027	0.11711081	-0.34254935	7.384368	6.4439163	Sitting_Type
15:24:51.654	-0.64166564	7.041562	6.7470665	-0.2891555	0.15557027	0.11711081	-0.34254935	7.384368	6.4439163	Sitting_Type
15:24:51.675	-0.64166564	7.041562	6.7470665	-0.2891555	0.15557027	0.11711081	-0.34254935	7.384368	6.4439163	Sitting_Type
15:24:51.696	-0.64166564	7.041562	6.7470665	-0.2891555	0.15557027	0.11711081	-0.34254935	7.384368	6.4439163	Sitting_Type
15:24:51.717	-0.64166564	7.041562	6.7470665	-0.2891555	0.15557027	0.11711081	-0.34254935	7.384368	6.4439163	Sitting_Type
15:24:51.739	-0.64166564	7.041562	6.7470665	-0.2891555	0.15557027	0.11711081	-0.34254935	7.384368	6.4439163	Sitting_Type
15:24:51.768	-0.7709565	7.144516	6.301731	0.3308727	0.060886163	-0.085085586	-0.55830085	7.39607	6.415349	Sitting_Type
15:24:51.790	-0.7709565	7.144516	6.301731	0.3308727	0.060886163	-0.085085586	-0.55830085	7.39607	6.415349	Sitting_Type
15:24:51.814	-0.7709565	7.144516	6.301731	0.3308727	0.060886163	-0.085085586	-0.55830085	7.39607	6.415349	Sitting_Type
15:24:51.838	-0.7709565	7.144516	6.301731	0.3308727	0.060886163	-0.085085586	-0.55830085	7.39607	6.415349	Sitting_Type
15:24:51.861	-0.7709565	7.144516	6.301731	0.3308727	0.060886163	-0.085085586	-0.55830085	7.39607	6.415349	Sitting_Type
15:24:51.883	-0.7709565	7.144516	6.301731	0.3308727	0.060886163	-0.085085586	-0.55830085	7.39607	6.415349	Sitting_Type
15:24:51.904	-0.7709565	7.144516	6.301731	0.3308727	0.060886163	-0.085085586	-0.55830085	7.39607	6.415349	Sitting_Type
15:24:51.925	-0.7709565	7.144516	6.301731	0.3308727	0.060886163	-0.085085586	-0.55830085	7.39607	6.415349	Sitting_Type
15:24:51.946	-0.8044763	7.125362	6.4621477	-0.2647209	-0.030743625	-0.011781759	-0.48632696	7.565768	6.220357	Sitting_Type
15:24:51.980	-0.8044763	7.125362	6.4621477	-0.2647209	-0.030743625	-0.011781759	-0.48632696	7.565768	6.220357	Sitting_Type
15:24:52.003	-0.8044763	7.125362	6.4621477	-0.2647209	-0.030743625	-0.011781759	-0.48632696	7.565768	6.220357	Sitting_Type
15:24:52.025	-0.8044763	7.125362	6.4621477	-0.2647209	-0.030743625	-0.011781759	-0.48632696	7.565768	6.220357	Sitting_Type
15:24:52.046	-0.8044763	7.125362	6.4621477	-0.2647209	-0.030743625	-0.011781759	-0.48632696	7.565768	6.220357	Sitting_Type
15:24:52.067	-0.8044763	7.125362	6.4621477	-0.2647209	-0.030743625	-0.011781759	-0.48632696	7.565768	6.220357	Sitting_Type
15:24:52.087	-0.8044763	7.125362	6.4621477	-0.2647209	-0.030743625	-0.011781759	-0.48632696	7.565768	6.220357	Sitting_Type
15:24:52.111	-0.43336374	7.249864	6.3807425	0.10485258	-0.1736861	0.017539773	-0.55105585	7.4159684	6.392964	Sitting_Type
15:24:52.131	-0.43336374	7.249864	6.3807425	0.10485258	-0.1736861	0.017539773	-0.55105585	7.4159684	6.392964	Sitting_Type
15:24:52.151	-0.43336374	7.249864	6.3807425	0.10485258	-0.1736861	0.017539773	-0.55105585	7.4159684	6.392964	Sitting_Type
15:24:52.172	-0.43336374	7.249864	6.3807425	0.10485258	-0.1736861	0.017539773	-0.55105585	7.4159684	6.392964	Sitting_Type
15:24:52.195	-0.43336374	7.249864	6.3807425	0.10485258	-0.1736861	0.017539773	-0.55105585	7.4159684	6.392964	Sitting_Type
15:24:52.216	-0.43336374	7.249864	6.3807425	0.10485258	-0.1736861	0.017539773	-0.55105585	7.4159684	6.392964	Sitting_Type
15:24:52.237	-0.43336374	7.249864	6.3807425	0.10485258	-0.1736861	0.017539773	-0.55105585	7.4159684	6.392964	Sitting_Type
15:24:52.261	-0.43336374	7.249864	6.3807425	0.10485258	-0.1736861	0.017539773	-0.55105585	7.4159684	6.392964	Sitting_Type
15:24:52.283	-0.43336374	7.249864	6.3807425	0.10485258	-0.1736861	0.017539773	-0.55105585	7.4159684	6.392964	Sitting_Type
15:24:52.306	-0.72546524	7.3432407	6.4190507	-0.21524082	0.024234245	0.01937237	-0.4213949	7.494115	6.311179	Sitting_Type
15:24:52.332	-0.72546524	7.3432407	6.4190507	-0.21524082	0.024234245	0.01937237	-0.4213949	7.494115	6.311179	Sitting_Type
15:24:52.356	-0.72546524	7.3432407	6.4190507	-0.21524082	0.024234245	0.01937237	-0.4213949	7.494115	6.311179	Sitting_Type
15:24:52.380	-0.72546524	7.3432407	6.4190507	-0.21524082	0.024234245	0.01937237	-0.4213949	7.494115	6.311179	Sitting_Type
15:24:52.403	-0.72546524	7.3432407	6.4190507	-0.21524082	0.024234245	0.01937237	-0.4213949	7.494115	6.311179	Sitting_Type
15:24:52.425	-0.72546524	7.3432407	6.4190507	-0.21524082	0.024234245	0.01937237	-0.4213949	7.494115	6.311179	Sitting_Type
15:24:52.447	-0.72546524	7.3432407	6.4190507	-0.21524082	0.024234245	0.01937237	-0.4213949	7.494115	6.311179	Sitting_Type
15:24:52.468	-0.72546524	7.3432407	6.4190507	-0.21524082	0.024234245	0.01937237	-0.47265574	7.4537764	6.3551674	Sitting_Type
15:24:52.490	-0.023942748	7.1947956	6.2083545	-0.027094316	0.09692721	-0.00017531833	-0.47265574	7.4537764	6.3551674	Sitting_Type
15:24:52.512	-0.023942748	7.1947956	6.2083545	-0.027094316	0.09692721	-0.00017531833	-0.47265574	7.4537764	6.3551674	Sitting_Type
15:24:52.534	-0.023942748	7.1947956	6.2083545	-0.027094316	0.09692721	-0.00017531833	-0.47265574	7.4537764	6.3551674	Sitting_Type
15:24:52.557	-0.023942748	7.1947956	6.2083545	-0.027094316	0.09692721	-0.00017531833	-0.47265574	7.4537764	6.3551674	Sitting_Type
15:24:52.578	-0.023942748	7.1947956	6.2083545	-0.027094316	0.09692721	-0.00017531833	-0.47265574	7.4537764	6.3551674	Sitting_Type
15:24:52.600	-0.023942748	7.1947956	6.2083545	-0.027094316	0.09692721	-0.00017531833	-0.47265574	7.4537764	6.3551674	Sitting_Type
15:24:52.622	-0.023942748	7.1947956	6.2083545	-0.027094316	0.09692721	-0.00017531833	-0.47265574	7.4537764	6.3551674	Sitting_Type
15:24:52.652	-0.083799616	7.084659	5.312896	-0.010600955	0.29179323	-0.03071858	-0.38510647	7.4399185	6.377266	Sitting_Type
15:24:52.673	-0.083799616	7.084659	5.312896	-0.010600955	0.29179323	-0.03071858	-0.38510647	7.4399185	6.377266	Sitting_Type
15:24:52.695	-0.083799616	7.084659	5.312896	-0.010600955	0.29179323	-0.03071858	-0.38510647	7.4399185	6.377266	Sitting_Type
15:24:52.720	-0.083799616	7.084659	5.312896	-0.010600955	0.29179323	-0.03071858	-0.38510647	7.4399185	6.377266	Sitting_Type
15:24:52.743	-0.083799616	7.084659	5.312896	-0.010600955	0.29179323	-0.03071858	-0.38510647	7.4399185	6.377266	Sitting_Type
15:24:52.768	-0.083799616	7.084659	5.312896	-0.010600955	0.29179323	-0.03071858	-0.38510647	7.4399185	6.377266	Sitting_Type
15:24:52.792	-0.083799616	7.084659	5.312896	-0.010600955	0.29179323	-0.03071858	-0.38510647	7.4399185	6.377266	Sitting_Type
15:24:52.815	-0.083799616	7.084659	5.312896	-0.010600955	0.29179323	-0.03071858	-0.38510647	7.4399185	6.377266	Sitting_Type
15:24:52.838	-0.6488485	7.3145094	6.158075	-0.03931162	0.019347325	0.025481021	-0.4544119	7.425848	6.3891	Sitting_Type
15:24:52.861	-0.6488485	7.3145094	6.158075	-0.03931162	0.019347325	0.025481021	-0.4544119	7.425848	6.3891	Sitting_Type
15:24:52.882	-0.6488485	7.3145094	6.158075	-0.03931162	0.019347325	0.025481021	-0.4544119	7.425848	6.3891	Sitting_Type
15:24:52.905	-0.6488485	7.3145094	6.158075	-0.03931162	0.019347325	0.025481021	-0.4544119	7.425848	6.3891	Sitting_Type
15:24:52.926	-0.6488485	7.3145094	6.158075	-0.03931162	0.019347325	0.025481021	-0.4544119	7.425848	6.3891	Sitting_Type
15:24:52.949	-0.6488485	7.3145094	6.158075	-0.03931162	0.019347325	0.025481021	-0.4544119	7.425848	6.3891	Sitting_Type
15:24:52.972	-0.6488485	7.3145094	6.158075	-0.03931162	0.019347325	0.025481021	-0.4544119	7.425848	6.3891	Sitting_Type
15:24:52.995	-0.6488485	7.3145094	6.158075	-0.03931162	0.019347325	0.025481021	-0.4544119	7.425848	6.3891	Sitting_Type
15:24:53.020	-0.37829542	7.185219	6.0766697	-0.027705183	0.12930307	0.0071550645	-0.4353978	7.3812227	6.441911	Sitting_Type
15:24:53.042	-0.37829542	7.185219	6.0766697	-0.027705183	0.12930307	0.0071550645	-0.4353978	7.3812227	6.441911	Sitting_Type
15:24:53.066	-0.37829542	7.185219	6.0766697	-0.027705183	0.12930307	0.0071550645	-0.4353978	7.3812227	6.441911	Sitting_Type
15:24:53.090	-0.37829542	7.185219	6.0766697	-0.027705183	0.12930307	0.0071550645	-0.4353978	7.3812227	6.441911	Sitting_Type
15:24:53.114	-0.37829542	7.185219	6.0766697	-0.027705183	0.12930307	0.0071550645	-0.4353978	7.3812227	6.441911	Sitting_Type
15:24:53.137	-0.37829542	7.185219	6.0766697	-0.027705183	0.12930307	0.0071550645	-0.4353978	7.3812227	6.441911	Sitting_Type
15:24:53.167	-0.37829542	7.185219	6.0766697	-0.027705183	0.12930307	0.0071550645	-0.4353978	7.3812227	6.441911	Sitting_Type
15:24:53.191	-0.37829542	7.185219	6.0766697	-0.027705183	0.12930307	0.0071550645	-0.4353978	7.3812227	6.441911	Sitting_Type
15:24:53.215	-0.46209505	7.1301503	6.318491	-0.013655282	0.041338474	0.0047116037	-0.47570273	7.3508015	6.4737716	Sitting_Type
15:24:53.239	-0.46209505	7.1301503	6.318491	-0.013655282	0.041338474	0.0047116037	-0.47570273	7.3508015	6.4737716	Sitting_Type
15:24:53.263	-0.46209505	7.1301503	6.318491	-0.013655282	0.041338474	0.0047116037	-0.47570273	7.3508015	6.4737716	Sitting_Type
15:24:53.287	-0.46209505	7.1301503	6.318491	-0.013655282	0.041338474	0.0047116037	-0.47570273	7.3508015	6.4737716	Sitting_Type
15:24:53.311	-0.46209505	7.1301503	6.318491	-0.013655282	0.041338474	0.0047116037	-0.47570273	7.3508015	6.4737716	Sitting_Type
15:24:53.335	-0.46209505	7.1301503	6.318491	-0.013655282	0.041338474	0.0047116037	-0.47570273	7.3508015	6.4737716	Sitting_Type
15:24:53.359	-0.46209505	7.1301503	6.318491	-0.013655282	0.041338474	0.0047116037	-0.47570273	7.3508015	6.4737716	Sitting_Type
15:24:53.384	-0.65363705	7.1397276	6.3831367	0.044376913	0.115253165	0.034033135	-0.5029613	7.292555	6.537272	Sitting_Type
15:24:53.407	-0.65363705	7.1397276	6.3831367	0.044376913	0.115253165	0.034033135	-0.5029613	7.292555	6.537272	Sitting_Type
15:24:53.429	-0.65363705	7.1397276	6.3831367	0.044376913	0.115253165	0.034033135	-0.5029613	7.292555	6.537272	Sitting_Type
15:24:53.452	-0.65363705	7.1397276	6.3831367	0.044376913	0.115253165	0.034033135	-0.5029613	7.292555	6.537272	Sitting_Type
15:24:53.476	-0.65363705	7.1397276	6.3831367	0.044376913	0.115253165	0.034033135	-0.5029613	7.292555	6.537272	Sitting_Type
15:24:53.500	-0.65363705	7.1397276	6.3831367	0.044376913	0.115253165	0.034033135	-0.5029613	7.292555	6.537272	Sitting_Type
15:24:53.524	-0.65363705	7.1397276	6.3831367	0.044376913	0.115253165	0.034033135	-0.5029613	7.292555	6.537272	Sitting_Type
15:24:53.547	-0.65363705	7.1397276	6.3831367	0.044376913	0.115253165	0.034033135	-0.5029613	7.292555	6.537272	Sitting_Type
15:24:53.573	-0.5411061	7.1109962	6.404685	-0.027094316	0.016292997	0.014485448	-0.5138905	7.2879357	6.5415773	Sitting_Type
15:24:53.597	-0.5411061	7.1109962	6.404685	-0.027094316	0.016292997	0.014485448	-0.5138905	7.2879357	6.5415773	Sitting_Type
15:24:53.621	-0.5411061	7.1109962	6.404685	-0.027094316	0.016292997	0.014485448	-0.5138905	7.2879357	6.5415773	Sitting_Type
15:24:53.644	-0.5411061	7.1109962	6.404685	-0.027094316	0.016292997	0.014485448	-0.5138905	7.2879357	6.5415773	Sitting_Type
15:24:53.669	-0.5411061	7.1109962	6.404685	-0.027094316	0.016292997	0.014485448	-0.5138905	7.2879357	6.5415773	Sitting_Type
15:24:53.693	-0.5411061	7.1109962	6.404685	-0.027094316	0.016292997	0.014485448	-0.5138905	7.2879357	6.5415773	Sitting_Type
15:24:53.716	-0.5411061	7.1109962	6.404685	-0.027094316	0.016292997	0.014485448	-0.5138905	7.2879357	6.5415773	Sitting_Type
15:24:53.741	-0.6153286	7.1756415	6.445388	0.0016163494	-0.055178232	0.013263716	-0.50634694	7.286095	6.5442185	Sitting_Type
15:24:53.764	-0.6153286	7.1756415	6.445388	0.0016163494	-0.055178232	0.013263716	-0.50634694	7.286095	6.5442185	Sitting_Type
15:24:53.787	-0.6153286	7.1756415	6.445388	0.0016163494	-0.055178232	0.013263716	-0.50634694	7.286095	6.5442185	Sitting_Type
15:24:53.811	-0.6153286	7.1756415	6.445388	0.0016163494	-0.055178232	0.013263716	-0.50634694	7.286095	6.5442185	Sitting_Type
15:24:53.835	-0.6153286	7.1756415	6.445388	0.0016163494	-0.055178232	0.013263716	-0.50634694	7.286095	6.5442185	Sitting_Type
15:24:53.859	-0.6153286	7.1756415	6.445388	0.0016163494	-0.055178232	0.013263716	-0.50634694	7.286095	6.5442185	Sitting_Type
15:24:53.883	-0.6153286	7.1756415	6.445388	0.0016163494	-0.055178232	0.013263716	-0.50634694	7.286095	6.5442185	Sitting_Type
15:24:53.907	-0.6153286	7.1756415	6.445388	0.0016163494	-0.055178232	0.013263716	-0.50634694	7.286095	6.5442185	Sitting_Type
15:24:53.931	-0.6153286	7.144516	6.3831367	0.07003326	0.014460403	0.038309194	-0.50988656	7.289765	6.5398483	Sitting_Type
15:24:53.954	-0.6153286	7.144516	6.3831367	0.07003326	0.014460403	0.038309194	-0.50988656	7.289765	6.5398483	Sitting_Type
15:24:53.979	-0.6153286	7.144516	6.3831367	0.07003326	0.014460403	0.038309194	-0.50988656	7.289765	6.5398483	Sitting_Type
15:24:54.003	-0.6153286	7.144516	6.3831367	0.07003326	0.014460403	0.038309194	-0.50988656	7.289765	6.5398483	Sitting_Type
15:24:54.027	-0.6153286	7.144516	6.3831367	0.07003326	0.014460403	0.038309194	-0.50988656	7.289765	6.5398483	Sitting_Type
15:24:54.049	-0.6153286	7.144516	6.3831367	0.07003326	0.014460403	0.038309194	-0.50988656	7.289765	6.5398483	Sitting_Type
15:24:54.075	-0.6153286	7.144516	6.3831367	0.07003326	0.014460403	0.038309194	-0.50988656	7.289765	6.5398483	Sitting_Type
15:24:54.100	-0.6153286	7.0798707	6.5124273	-0.02281826	0.040116742	0.008376795	-0.5246858	7.284876	6.544127	Sitting_Type
15:24:54.124	-0.6153286	7.0798707	6.5124273	-0.02281826	0.040116742	0.008376795	-0.5246858	7.284876	6.544127	Sitting_Type
15:24:54.148	-0.6153286	7.0798707	6.5124273	-0.02281826	0.040116742	0.008376795	-0.5246858	7.284876	6.544127	Sitting_Type
15:24:54.171	-0.6153286	7.0798707	6.5124273	-0.02281826	0.040116742	0.008376795	-0.5246858	7.284876	6.544127	Sitting_Type
15:24:54.195	-0.6153286	7.0798707	6.5124273	-0.02281826	0.040116742	0.008376795	-0.5246858	7.284876	6.544127	Sitting_Type
15:24:54.219	-0.6153286	7.0798707	6.5124273	-0.02281826	0.040116742	0.008376795	-0.5246858	7.284876	6.544127	Sitting_Type
15:24:54.241	-0.6153286	7.0798707	6.5124273	-0.02281826	0.040116742	0.008376795	-0.5246858	7.284876	6.544127	Sitting_Type
15:24:54.264	-0.6153286	7.0798707	6.5124273	-0.02281826	0.040116742	0.008376795	-0.5246858	7.284876	6.544127	Sitting_Type
15:24:54.287	-0.4189981	7.106208	6.318491	0.12440026	-0.044793524	0.020594101	-0.5324881	7.274852	6.554638	Sitting_Type
15:24:54.311	-0.4189981	7.106208	6.318491	0.12440026	-0.044793524	0.020594101	-0.5324881	7.274852	6.554638	Sitting_Type
15:24:54.335	-0.4189981	7.106208	6.318491	0.12440026	-0.044793524	0.020594101	-0.5324881	7.274852	6.554638	Sitting_Type
15:24:54.359	-0.4189981	7.106208	6.318491	0.12440026	-0.044793524	0.020594101	-0.5324881	7.274852	6.554638	Sitting_Type
15:24:54.383	-0.4189981	7.106208	6.318491	0.12440026	-0.044793524	0.020594101	-0.5324881	7.274852	6.554638	Sitting_Type
15:24:54.406	-0.4189981	7.106208	6.318491	0.12440026	-0.044793524	0.020594101	-0.5324881	7.274852	6.554638	Sitting_Type
15:24:54.430	-0.4189981	7.106208	6.318491	0.12440026	-0.044793524	0.020594101	-0.5324881	7.274852	6.554638	Sitting_Type
15:24:54.455	-0.5147691	7.099025	6.349617	-0.027094316	-0.035630547	0.0034898731	-0.51366174	7.2838807	6.5461063	Sitting_Type
15:24:54.480	-0.5147691	7.099025	6.349617	-0.027094316	-0.035630547	0.0034898731	-0.51366174	7.2838807	6.5461063	Sitting_Type
15:24:54.503	-0.5147691	7.099025	6.349617	-0.027094316	-0.035630547	0.0034898731	-0.51366174	7.2838807	6.5461063	Sitting_Type
15:24:54.527	-0.5147691	7.099025	6.349617	-0.027094316	-0.035630547	0.0034898731	-0.51366174	7.2838807	6.5461063	Sitting_Type
15:24:54.551	-0.5147691	7.099025	6.349617	-0.027094316	-0.035630547	0.0034898731	-0.51366174	7.2838807	6.5461063	Sitting_Type
15:24:54.576	-0.5147691	7.099025	6.349617	-0.027094316	-0.035630547	0.0034898731	-0.51366174	7.2838807	6.5461063	Sitting_Type
15:24:54.600	-0.5147691	7.099025	6.349617	-0.027094316	-0.035630547	0.0034898731	-0.51366174	7.2838807	6.5461063	Sitting_Type
15:24:54.624	-0.5147691	7.099025	6.349617	-0.027094316	-0.035630547	0.0034898731	-0.51366174	7.2838807	6.5461063	Sitting_Type
15:24:54.646	-0.37829542	7.046351	6.30652	0.02727269	-0.16085793	0.0010464122	-0.43884924	7.241252	6.5986385	Sitting_Type
15:24:54.674	-0.37829542	7.046351	6.30652	0.02727269	-0.16085793	0.0010464122	-0.43884924	7.241252	6.5986385	Sitting_Type
15:24:54.700	-0.37829542	7.046351	6.30652	0.02727269	-0.16085793	0.0010464122	-0.43884924	7.241252	6.5986385	Sitting_Type
15:24:54.724	-0.37829542	7.046351	6.30652	0.02727269	-0.16085793	0.0010464122	-0.43884924	7.241252	6.5986385	Sitting_Type
15:24:54.748	-0.37829542	7.046351	6.30652	0.02727269	-0.16085793	0.0010464122	-0.43884924	7.241252	6.5986385	Sitting_Type
15:24:54.772	-0.37829542	7.046351	6.30652	0.02727269	-0.16085793	0.0010464122	-0.43884924	7.241252	6.5986385	Sitting_Type
15:24:54.794	-0.37829542	7.046351	6.30652	0.02727269	-0.16085793	0.0010464122	-0.43884924	7.241252	6.5986385	Sitting_Type
15:24:54.819	-0.52674043	7.082265	6.4980617	-0.040533353	0.06699481	0.0071550645	-0.4523298	7.251069	6.5869293	Sitting_Type
15:24:54.843	-0.52674043	7.082265	6.4980617	-0.040533353	0.06699481	0.0071550645	-0.4523298	7.251069	6.5869293	Sitting_Type
15:24:54.866	-0.52674043	7.082265	6.4980617	-0.040533353	0.06699481	0.0071550645	-0.4523298	7.251069	6.5869293	Sitting_Type
15:24:54.890	-0.52674043	7.082265	6.4980617	-0.040533353	0.06699481	0.0071550645	-0.4523298	7.251069	6.5869293	Sitting_Type
15:24:54.913	-0.52674043	7.082265	6.4980617	-0.040533353	0.06699481	0.0071550645	-0.4523298	7.251069	6.5869293	Sitting_Type
15:24:54.938	-0.52674043	7.082265	6.4980617	-0.040533353	0.06699481	0.0071550645	-0.4523298	7.251069	6.5869293	Sitting_Type
15:24:54.960	-0.52674043	7.082265	6.4980617	-0.040533353	0.06699481	0.0071550645	-0.4523298	7.251069	6.5869293	Sitting_Type
15:24:54.984	-0.52674043	7.082265	6.4980617	-0.040533353	0.06699481	0.0071550645	-0.4523298	7.251069	6.5869293	Sitting_Type
15:24:55.009	-0.55786604	7.1133904	6.352011	0.08469402	0.029121168	0.011431121	-0.52170455	7.2955112	6.5325084	Sitting_Type
15:24:55.033	-0.55786604	7.1133904	6.352011	0.08469402	0.029121168	0.011431121	-0.52170455	7.2955112	6.5325084	Sitting_Type
15:24:55.057	-0.55786604	7.1133904	6.352011	0.08469402	0.029121168	0.011431121	-0.52170455	7.2955112	6.5325084	Sitting_Type
15:24:55.080	-0.55786604	7.1133904	6.352011	0.08469402	0.029121168	0.011431121	-0.52170455	7.2955112	6.5325084	Sitting_Type
15:24:55.101	-0.55786604	7.1133904	6.352011	0.08469402	0.029121168	0.011431121	-0.52170455	7.2955112	6.5325084	Sitting_Type
15:24:55.123	-0.55786604	7.1133904	6.352011	0.08469402	0.029121168	0.011431121	-0.52170455	7.2955112	6.5325084	Sitting_Type
15:24:55.144	-0.55786604	7.1133904	6.352011	0.08469402	0.029121168	0.011431121	-0.52170455	7.2955112	6.5325084	Sitting_Type
15:24:55.173	-0.59378016	7.058322	5.2937417	0.085304886	0.09570548	0.044417843	-0.453355	7.3176107	6.5128613	Sitting_Type
15:24:55.194	-0.59378016	7.058322	5.2937417	0.085304886	0.09570548	0.044417843	-0.453355	7.3176107	6.5128613	Sitting_Type
15:24:55.217	-0.59378016	7.058322	5.2937417	0.085304886	0.09570548	0.044417843	-0.453355	7.3176107	6.5128613	Sitting_Type
15:24:55.240	-0.59378016	7.058322	5.2937417	0.085304886	0.09570548	0.044417843	-0.453355	7.3176107	6.5128613	Sitting_Type
15:24:55.262	-0.59378016	7.058322	5.2937417	0.085304886	0.09570548	0.044417843	-0.453355	7.3176107	6.5128613	Sitting_Type
15:24:55.287	-0.59378016	7.058322	5.2937417	0.085304886	0.09570548	0.044417843	-0.453355	7.3176107	6.5128613	Sitting_Type
15:24:55.311	-0.59378016	7.058322	5.2937417	0.085304886	0.09570548	0.044417843	-0.453355	7.3176107	6.5128613	Sitting_Type
15:24:55.331	-0.59378016	7.058322	5.2937417	0.085304886	0.09570548	0.044417843	-0.453355	7.3176107	6.5128613	Sitting_Type
15:24:55.353	-0.31604427	7.1947956	7.0367737	-0.11566978	0.01873646	0.02181583	-0.48178238	7.3436484	6.481437	Sitting_Type
15:24:55.373	-0.31604427	7.1947956	7.0367737	-0.11566978	0.01873646	0.02181583	-0.48178238	7.3436484	6.481437	Sitting_Type
15:24:55.394	-0.31604427	7.1947956	7.0367737	-0.11566978	0.01873646	0.02181583	-0.48178238	7.3436484	6.481437	Sitting_Type
15:24:55.415	-0.31604427	7.1947956	7.0367737	-0.11566978	0.01873646	0.02181583	-0.48178238	7.3436484	6.481437	Sitting_Type
15:24:55.437	-0.31604427	7.1947956	7.0367737	-0.11566978	0.01873646	0.02181583	-0.48178238	7.3436484	6.481437	Sitting_Type
15:24:55.460	-0.31604427	7.1947956	7.0367737	-0.11566978	0.01873646	0.02181583	-0.48178238	7.3436484	6.481437	Sitting_Type
15:24:55.484	-0.31604427	7.1947956	7.0367737	-0.11566978	0.01873646	0.02181583	-0.48178238	7.3436484	6.481437	Sitting_Type
15:24:55.510	-0.31604427	7.1947956	7.0367737	-0.11566978	0.01873646	0.02181583	-0.48178238	7.3436484	6.481437	Sitting_Type
15:24:55.534	-0.94573855	7.0966306	6.1101894	-0.02526172	-0.12176255	0.016318042	-0.46550623	7.2896466	6.5432878	Sitting_Type
15:24:55.558	-0.94573855	7.0966306	6.1101894	-0.02526172	-0.12176255	0.016318042	-0.46550623	7.2896466	6.5432878	Sitting_Type
15:24:55.581	-0.94573855	7.0966306	6.1101894	-0.02526172	-0.12176255	0.016318042	-0.46550623	7.2896466	6.5432878	Sitting_Type
15:24:55.603	-0.94573855	7.0966306	6.1101894	-0.02526172	-0.12176255	0.016318042	-0.46550623	7.2896466	6.5432878	Sitting_Type
15:24:55.624	-0.94573855	7.0966306	6.1101894	-0.02526172	-0.12176255	0.016318042	-0.46550623	7.2896466	6.5432878	Sitting_Type
15:24:55.645	-0.94573855	7.0966306	6.1101894	-0.02526172	-0.12176255	0.016318042	-0.46550623	7.2896466	6.5432878	Sitting_Type
15:24:55.667	-0.94573855	7.0966306	6.1101894	-0.02526172	-0.12176255	0.016318042	-0.46550623	7.2896466	6.5432878	Sitting_Type
15:24:55.688	-0.94573855	7.0966306	6.1101894	-0.02526172	-0.12176255	0.016318042	-0.46550623	7.2896466	6.5432878	Sitting_Type
15:24:55.709	-0.8236305	7.2163444	6.1915946	0.047431245	0.2026069	-0.12479183	-0.6817038	7.326399	6.483011	Sitting_Type
15:24:55.731	-0.8236305	7.2163444	6.1915946	0.047431245	0.2026069	-0.12479183	-0.6817038	7.326399	6.483011	Sitting_Type
15:24:55.752	-0.8236305	7.2163444	6.1915946	0.047431245	0.2026069	-0.12479183	-0.6817038	7.326399	6.483011	Sitting_Type
15:24:55.773	-0.8236305	7.2163444	6.1915946	0.047431245	0.2026069	-0.12479183	-0.6817038	7.326399	6.483011	Sitting_Type
15:24:55.795	-0.8236305	7.2163444	6.1915946	0.047431245	0.2026069	-0.12479183	-0.6817038	7.326399	6.483011	Sitting_Type
15:24:55.816	-0.8236305	7.2163444	6.1915946	0.047431245	0.2026069	-0.12479183	-0.6817038	7.326399	6.483011	Sitting_Type
15:24:55.842	-0.8236305	7.2163444	6.1915946	0.047431245	0.2026069	-0.12479183	-0.6817038	7.326399	6.483011	Sitting_Type
15:24:55.863	-0.8236305	7.2163444	6.1915946	0.047431245	0.2026069	-0.12479183	-0.6817038	7.326399	6.483011	Sitting_Type
15:24:55.885	-0.8236305	7.2163444	6.1915946	0.047431245	0.2026069	-0.12479183	-0.6817038	7.326399	6.483011	Sitting_Type
15:24:55.907	-0.17478207	7.0152254	6.665661	-0.04175508	-0.13581246	0.023037562	-0.77342373	7.2936954	6.509539	Sitting_Type
15:24:55.929	-0.17478207	7.0152254	6.665661	-0.04175508	-0.13581246	0.023037562	-0.77342373	7.2936954	6.509539	Sitting_Type
15:24:55.953	-0.17478207	7.0152254	6.665661	-0.04175508	-0.13581246	0.023037562	-0.77342373	7.2936954	6.509539	Sitting_Type
15:24:55.977	-0.17478207	7.0152254	6.665661	-0.04175508	-0.13581246	0.023037562	-0.77342373	7.2936954	6.509539	Sitting_Type
15:24:56.001	-0.17478207	7.0152254	6.665661	-0.04175508	-0.13581246	0.023037562	-0.77342373	7.2936954	6.509539	Sitting_Type
15:24:56.023	-0.17478207	7.0152254	6.665661	-0.04175508	-0.13581246	0.023037562	-0.77342373	7.2936954	6.509539	Sitting_Type
15:24:56.046	-0.17478207	7.0152254	6.665661	-0.04175508	-0.13581246	0.023037562	-0.77342373	7.2936954	6.509539	Sitting_Type
15:24:56.068	-0.17478207	7.0152254	6.665661	-0.04175508	-0.13581246	0.023037562	-0.77342373	7.2936954	6.509539	Sitting_Type
15:24:56.090	-0.9960183	7.204373	6.3400397	-0.08573738	-0.008752477	0.05785688	-0.6229005	7.306952	6.5108194	Sitting_Type
15:24:56.112	-0.9960183	7.204373	6.3400397	-0.08573738	-0.008752477	0.05785688	-0.6229005	7.306952	6.5108194	Sitting_Type
15:24:56.133	-0.9960183	7.204373	6.3400397	-0.08573738	-0.008752477	0.05785688	-0.6229005	7.306952	6.5108194	Sitting_Type
15:24:56.154	-0.9960183	7.204373	6.3400397	-0.08573738	-0.008752477	0.05785688	-0.6229005	7.306952	6.5108194	Sitting_Type
15:24:56.175	-0.9960183	7.204373	6.3400397	-0.08573738	-0.008752477	0.05785688	-0.6229005	7.306952	6.5108194	Sitting_Type
15:24:56.196	-0.9960183	7.204373	6.3400397	-0.08573738	-0.008752477	0.05785688	-0.6229005	7.306952	6.5108194	Sitting_Type
15:24:56.221	-0.9960183	7.204373	6.3400397	-0.08573738	-0.008752477	0.05785688	-0.6229005	7.306952	6.5108194	Sitting_Type
15:24:56.243	-0.9960183	7.204373	6.3400397	-0.08573738	-0.008752477	0.05785688	-0.6229005	7.306952	6.5108194	Sitting_Type
15:24:56.266	-0.3974496	6.854809	6.550736	-0.1663716	-0.18712512	-0.042935885	-0.52119	7.2409053	6.5930204	Sitting_Type
15:24:56.289	-0.3974496	6.854809	6.550736	-0.1663716	-0.18712512	-0.042935885	-0.52119	7.2409053	6.5930204	Sitting_Type
15:24:56.312	-0.3974496	6.854809	6.550736	-0.1663716	-0.18712512	-0.042935885	-0.52119	7.2409053	6.5930204	Sitting_Type
15:24:56.334	-0.3974496	6.854809	6.550736	-0.1663716	-0.18712512	-0.042935885	-0.52119	7.2409053	6.5930204	Sitting_Type
15:24:56.357	-0.3974496	6.854809	6.550736	-0.1663716	-0.18712512	-0.042935885	-0.52119	7.2409053	6.5930204	Sitting_Type
15:24:56.381	-0.3974496	6.854809	6.550736	-0.1663716	-0.18712512	-0.042935885	-0.52119	7.2409053	6.5930204	Sitting_Type
15:24:56.406	-0.3974496	6.854809	6.550736	-0.1663716	-0.18712512	-0.042935885	-0.52119	7.2409053	6.5930204	Sitting_Type
15:24:56.433	-0.7877164	7.099025	7.0702934	-0.08390479	-0.030132761	0.034033135	-0.6222287	7.1838326	6.646482	Sitting_Type
15:24:56.462	-0.7877164	7.099025	7.0702934	-0.08390479	-0.030132761	0.034033135	-0.6222287	7.1838326	6.646482	Sitting_Type
15:24:56.483	-0.7877164	7.099025	7.0702934	-0.08390479	-0.030132761	0.034033135	-0.6222287	7.1838326	6.646482	Sitting_Type
15:24:56.504	-0.7877164	7.099025	7.0702934	-0.08390479	-0.030132761	0.034033135	-0.6222287	7.1838326	6.646482	Sitting_Type
15:24:56.525	-0.7877164	7.099025	7.0702934	-0.08390479	-0.030132761	0.034033135	-0.6222287	7.1838326	6.646482	Sitting_Type
15:24:56.548	-0.7877164	7.099025	7.0702934	-0.08390479	-0.030132761	0.034033135	-0.6222287	7.1838326	6.646482	Sitting_Type
15:24:56.572	-0.7877164	7.099025	7.0702934	-0.08390479	-0.030132761	0.034033135	-0.6222287	7.1838326	6.646482	Sitting_Type
15:24:56.594	-0.7877164	7.099025	7.0702934	-0.08390479	-0.030132761	0.034033135	-0.6222287	7.1838326	6.646482	Sitting_Type
15:24:56.620	-1.1564348	7.5491486	5.2578273	0.21603005	0.20749383	0.048083033	-0.7174569	7.366488	6.433537	Sitting_Type
15:24:56.643	-1.1564348	7.5491486	5.2578273	0.21603005	0.20749383	0.048083033	-0.7174569	7.366488	6.433537	Sitting_Type
15:24:56.664	-1.1564348	7.5491486	5.2578273	0.21603005	0.20749383	0.048083033	-0.7174569	7.366488	6.433537	Sitting_Type
15:24:56.685	-1.1564348	7.5491486	5.2578273	0.21603005	0.20749383	0.048083033	-0.7174569	7.366488	6.433537	Sitting_Type
15:24:56.706	-1.1564348	7.5491486	5.2578273	0.21603005	0.20749383	0.048083033	-0.7174569	7.366488	6.433537	Sitting_Type
15:24:56.727	-1.1564348	7.5491486	5.2578273	0.21603005	0.20749383	0.048083033	-0.7174569	7.366488	6.433537	Sitting_Type
15:24:56.748	-1.1564348	7.5491486	5.2578273	0.21603005	0.20749383	0.048083033	-0.7174569	7.366488	6.433537	Sitting_Type
15:24:56.770	-1.1564348	7.5491486	5.2578273	0.21603005	0.20749383	0.048083033	-0.7174569	7.366488	6.433537	Sitting_Type
15:24:56.793	-0.038308397	6.998465	5.808511	0.37118983	0.11769663	0.09878485	-0.48784122	7.350375	6.4733543	Sitting_Type
15:24:56.817	-0.038308397	6.998465	5.808511	0.37118983	0.11769663	0.09878485	-0.48784122	7.350375	6.4733543	Sitting_Type
15:24:56.838	-0.038308397	6.998465	5.808511	0.37118983	0.11769663	0.09878485	-0.48784122	7.350375	6.4733543	Sitting_Type
15:24:56.859	-0.038308397	6.998465	5.808511	0.37118983	0.11769663	0.09878485	-0.48784122	7.350375	6.4733543	Sitting_Type
15:24:56.881	-0.038308397	6.998465	5.808511	0.37118983	0.11769663	0.09878485	-0.48784122	7.350375	6.4733543	Sitting_Type
15:24:56.914	-0.038308397	6.998465	5.808511	0.37118983	0.11769663	0.09878485	-0.48784122	7.350375	6.4733543	Sitting_Type
15:24:56.934	-0.038308397	6.998465	5.808511	0.37118983	0.11769663	0.09878485	-0.48784122	7.350375	6.4733543	Sitting_Type
15:24:56.955	-0.038308397	6.998465	5.808511	0.37118983	0.11769663	0.09878485	-0.48784122	7.350375	6.4733543	Sitting_Type
15:24:56.975	-0.36392978	7.228316	6.160469	-0.022207396	-0.093662746	0.018150639	-0.42497927	7.413409	6.405548	Sitting_Type
15:24:56.996	-0.36392978	7.228316	6.160469	-0.022207396	-0.093662746	0.018150639	-0.42497927	7.413409	6.405548	Sitting_Type
15:24:57.018	-0.36392978	7.228316	6.160469	-0.022207396	-0.093662746	0.018150639	-0.42497927	7.413409	6.405548	Sitting_Type
15:24:57.048	-0.36392978	7.228316	6.160469	-0.022207396	-0.093662746	0.018150639	-0.42497927	7.413409	6.405548	Sitting_Type
15:24:57.070	-0.36392978	7.228316	6.160469	-0.022207396	-0.093662746	0.018150639	-0.42497927	7.413409	6.405548	Sitting_Type
15:24:57.094	-0.36392978	7.228316	6.160469	-0.022207396	-0.093662746	0.018150639	-0.42497927	7.413409	6.405548	Sitting_Type
15:24:57.117	-0.36392978	7.228316	6.160469	-0.022207396	-0.093662746	0.018150639	-0.42497927	7.413409	6.405548	Sitting_Type
15:24:57.140	-0.36392978	7.228316	6.160469	-0.022207396	-0.093662746	0.018150639	-0.42497927	7.413409	6.405548	Sitting_Type
15:24:57.163	-0.68715686	7.168459	6.1724405	0.039489996	0.070049144	-0.014225218	-0.51303905	7.388687	6.4276285	Sitting_Type
15:24:57.187	-0.68715686	7.168459	6.1724405	0.039489996	0.070049144	-0.014225218	-0.51303905	7.388687	6.4276285	Sitting_Type
15:24:57.210	-0.68715686	7.168459	6.1724405	0.039489996	0.070049144	-0.014225218	-0.51303905	7.388687	6.4276285	Sitting_Type
15:24:57.232	-0.68715686	7.168459	6.1724405	0.039489996	0.070049144	-0.014225218	-0.51303905	7.388687	6.4276285	Sitting_Type
15:24:57.253	-0.68715686	7.168459	6.1724405	0.039489996	0.070049144	-0.014225218	-0.51303905	7.388687	6.4276285	Sitting_Type
15:24:57.274	-0.68715686	7.168459	6.1724405	0.039489996	0.070049144	-0.014225218	-0.51303905	7.388687	6.4276285	Sitting_Type
15:24:57.296	-0.68715686	7.168459	6.1724405	0.039489996	0.070049144	-0.014225218	-0.51303905	7.388687	6.4276285	Sitting_Type
15:24:57.317	-0.68715686	7.168459	6.1724405	0.039489996	0.070049144	-0.014225218	-0.51303905	7.388687	6.4276285	Sitting_Type
15:24:57.338	-0.48843205	7.249864	6.7805862	-0.12849796	-0.13947764	0.034644	-0.59829164	7.3871536	6.42202	Sitting_Type
15:24:57.369	-0.48843205	7.249864	6.7805862	-0.12849796	-0.13947764	0.034644	-0.59829164	7.3871536	6.42202	Sitting_Type
15:24:57.389	-0.48843205	7.249864	6.7805862	-0.12849796	-0.13947764	0.034644	-0.59829164	7.3871536	6.42202	Sitting_Type
15:24:57.410	-0.48843205	7.249864	6.7805862	-0.12849796	-0.13947764	0.034644	-0.59829164	7.3871536	6.42202	Sitting_Type
15:24:57.432	-0.48843205	7.249864	6.7805862	-0.12849796	-0.13947764	0.034644	-0.59829164	7.3871536	6.42202	Sitting_Type
15:24:57.454	-0.48843205	7.249864	6.7805862	-0.12849796	-0.13947764	0.034644	-0.59829164	7.3871536	6.42202	Sitting_Type
15:24:57.478	-0.48843205	7.249864	6.7805862	-0.12849796	-0.13947764	0.034644	-0.59829164	7.3871536	6.42202	Sitting_Type
15:24:57.503	-0.48843205	7.249864	6.7805862	-0.12849796	-0.13947764	0.034644	-0.59829164	7.3871536	6.42202	Sitting_Type
15:24:57.526	-0.42618093	7.1493044	6.0479383	-0.00021624629	0.0303429	0.024870157	-0.56215346	7.363302	6.4526005	Sitting_Type
15:24:57.551	-0.42618093	7.1493044	6.0479383	-0.00021624629	0.0303429	0.024870157	-0.56215346	7.363302	6.4526005	Sitting_Type
15:24:57.573	-0.42618093	7.1493044	6.0479383	-0.00021624629	0.0303429	0.024870157	-0.56215346	7.363302	6.4526005	Sitting_Type
15:24:57.595	-0.42618093	7.1493044	6.0479383	-0.00021624629	0.0303429	0.024870157	-0.56215346	7.363302	6.4526005	Sitting_Type
15:24:57.617	-0.42618093	7.1493044	6.0479383	-0.00021624629	0.0303429	0.024870157	-0.56215346	7.363302	6.4526005	Sitting_Type
15:24:57.639	-0.42618093	7.1493044	6.0479383	-0.00021624629	0.0303429	0.024870157	-0.56215346	7.363302	6.4526005	Sitting_Type
15:24:57.663	-0.42618093	7.1493044	6.0479383	-0.00021624629	0.0303429	0.024870157	-0.56215346	7.363302	6.4526005	Sitting_Type
15:24:57.686	-0.42618093	7.1493044	6.0479383	-0.00021624629	0.0303429	0.024870157	-0.56215346	7.363302	6.4526005	Sitting_Type
15:24:57.709	-0.6296943	7.151699	6.431022	0.11523728	0.14335297	-0.0356055	-0.60089034	7.3131995	6.505866	Sitting_Type
15:24:57.733	-0.6296943	7.151699	6.431022	0.11523728	0.14335297	-0.0356055	-0.60089034	7.3131995	6.505866	Sitting_Type
15:24:57.757	-0.6296943	7.151699	6.431022	0.11523728	0.14335297	-0.0356055	-0.60089034	7.3131995	6.505866	Sitting_Type
15:24:57.781	-0.6296943	7.151699	6.431022	0.11523728	0.14335297	-0.0356055	-0.60089034	7.3131995	6.505866	Sitting_Type
15:24:57.803	-0.6296943	7.151699	6.431022	0.11523728	0.14335297	-0.0356055	-0.60089034	7.3131995	6.505866	Sitting_Type
15:24:57.824	-0.6296943	7.151699	6.431022	0.11523728	0.14335297	-0.0356055	-0.60089034	7.3131995	6.505866	Sitting_Type
15:24:57.849	-0.6296943	7.151699	6.431022	0.11523728	0.14335297	-0.0356055	-0.60089034	7.3131995	6.505866	Sitting_Type
15:24:57.870	-0.6296943	7.151699	6.431022	-0.0026597073	-0.030132761	0.009598526	-0.60089034	7.3131995	6.505866	Sitting_Type
15:24:57.891	-0.6201172	7.0798707	5.9856873	-0.0026597073	-0.030132761	0.009598526	-0.5260762	7.3544006	6.465785	Sitting_Type
15:24:57.913	-0.6201172	7.0798707	5.9856873	-0.0026597073	-0.030132761	0.009598526	-0.5260762	7.3544006	6.465785	Sitting_Type
15:24:57.937	-0.6201172	7.0798707	5.9856873	-0.0026597073	-0.030132761	0.009598526	-0.5260762	7.3544006	6.465785	Sitting_Type
15:24:57.961	-0.6201172	7.0798707	5.9856873	-0.0026597073	-0.030132761	0.009598526	-0.5260762	7.3544006	6.465785	Sitting_Type
15:24:57.985	-0.6201172	7.0798707	5.9856873	-0.0026597073	-0.030132761	0.009598526	-0.5260762	7.3544006	6.465785	Sitting_Type
15:24:58.010	-0.6201172	7.0798707	5.9856873	-0.0026597073	-0.030132761	0.009598526	-0.5260762	7.3544006	6.465785	Sitting_Type
15:24:58.033	-0.6201172	7.0798707	5.9856873	-0.0026597073	-0.030132761	0.009598526	-0.5260762	7.3544006	6.465785	Sitting_Type
15:24:58.054	-0.48843205	7.0439563	6.055121	-0.065578826	0.038284145	0.014485448	-0.51185346	7.3974237	6.417663	Sitting_Type
15:24:58.075	-0.48843205	7.0439563	6.055121	-0.065578826	0.038284145	0.014485448	-0.51185346	7.3974237	6.417663	Sitting_Type
15:24:58.097	-0.48843205	7.0439563	6.055121	-0.065578826	0.038284145	0.014485448	-0.51185346	7.3974237	6.417663	Sitting_Type
15:24:58.119	-0.48843205	7.0439563	6.055121	-0.065578826	0.038284145	0.014485448	-0.51185346	7.3974237	6.417663	Sitting_Type
15:24:58.139	-0.48843205	7.0439563	6.055121	-0.065578826	0.038284145	0.014485448	-0.51185346	7.3974237	6.417663	Sitting_Type
15:24:58.159	-0.48843205	7.0439563	6.055121	-0.065578826	0.038284145	0.014485448	-0.51185346	7.3974237	6.417663	Sitting_Type
15:24:58.183	-0.48843205	7.0439563	6.055121	-0.065578826	0.038284145	0.014485448	-0.51185346	7.3974237	6.417663	Sitting_Type
15:24:58.207	-0.48843205	7.0439563	6.055121	-0.065578826	0.038284145	0.014485448	-0.51185346	7.3974237	6.417663	Sitting_Type
15:24:58.232	-0.45491222	7.151699	6.0431495	0.048042107	0.039505877	0.009598526	-0.5241521	7.3782167	6.438753	Sitting_Type
15:24:58.254	-0.45491222	7.151699	6.0431495	0.048042107	0.039505877	0.009598526	-0.5241521	7.3782167	6.438753	Sitting_Type
15:24:58.276	-0.45491222	7.151699	6.0431495	0.048042107	0.039505877	0.009598526	-0.5241521	7.3782167	6.438753	Sitting_Type
15:24:58.300	-0.45491222	7.151699	6.0431495	0.048042107	0.039505877	0.009598526	-0.5241521	7.3782167	6.438753	Sitting_Type
15:24:58.324	-0.45491222	7.151699	6.0431495	0.048042107	0.039505877	0.009598526	-0.5241521	7.3782167	6.438753	Sitting_Type
15:24:58.347	-0.45491222	7.151699	6.0431495	0.048042107	0.039505877	0.009598526	-0.5241521	7.3782167	6.438753	Sitting_Type
15:24:58.368	-0.45491222	7.151699	6.0431495	0.048042107	0.039505877	0.009598526	-0.5241521	7.3782167	6.438753	Sitting_Type
15:24:58.390	-0.45491222	7.151699	6.0431495	0.048042107	0.039505877	0.009598526	-0.5241521	7.3782167	6.438753	Sitting_Type
15:24:58.414	-0.45012367	7.1301503	5.652883	0.11401556	0.17328537	0.03892006	-0.54176563	7.392076	6.421367	Sitting_Type
15:24:58.438	-0.45012367	7.1301503	5.652883	0.11401556	0.17328537	0.03892006	-0.54176563	7.392076	6.421367	Sitting_Type
15:24:58.459	-0.45012367	7.1301503	5.652883	0.11401556	0.17328537	0.03892006	-0.54176563	7.392076	6.421367	Sitting_Type
15:24:58.480	-0.45012367	7.1301503	5.652883	0.11401556	0.17328537	0.03892006	-0.54176563	7.392076	6.421367	Sitting_Type
15:24:58.505	-0.45012367	7.1301503	5.652883	0.11401556	0.17328537	0.03892006	-0.54176563	7.392076	6.421367	Sitting_Type
15:24:58.526	-0.45012367	7.1301503	5.652883	0.11401556	0.17328537	0.03892006	-0.54176563	7.392076	6.421367	Sitting_Type
15:24:58.547	-0.45012367	7.1301503	5.652883	0.11401556	0.17328537	0.03892006	-0.54176563	7.392076	6.421367	Sitting_Type
15:24:58.569	-0.45012367	7.1301503	5.652883	0.11401556	0.17328537	0.03892006	-0.54176563	7.392076	6.421367	Sitting_Type
15:24:58.592	-0.45012367	7.1301503	5.652883	0.12806547	0.28568456	0.07923716	-0.54176563	7.392076	6.421367	Sitting_Type
15:24:58.615	-0.6392714	7.283384	6.5411587	0.12806547	0.28568456	0.07923716	-0.59751844	7.4450583	6.354873	Sitting_Type
15:24:58.637	-0.6392714	7.283384	6.5411587	0.12806547	0.28568456	0.07923716	-0.59751844	7.4450583	6.354873	Sitting_Type
15:24:58.659	-0.6392714	7.283384	6.5411587	0.12806547	0.28568456	0.07923716	-0.59751844	7.4450583	6.354873	Sitting_Type
15:24:58.682	-0.6392714	7.283384	6.5411587	0.12806547	0.28568456	0.07923716	-0.59751844	7.4450583	6.354873	Sitting_Type
15:24:58.708	-0.6392714	7.283384	6.5411587	0.12806547	0.28568456	0.07923716	-0.59751844	7.4450583	6.354873	Sitting_Type
15:24:58.729	-0.6392714	7.283384	6.5411587	0.12806547	0.28568456	0.07923716	-0.59751844	7.4450583	6.354873	Sitting_Type
15:24:58.750	-0.6392714	7.283384	6.5411587	0.12806547	0.28568456	0.07923716	-0.59751844	7.4450583	6.354873	Sitting_Type
15:24:58.771	-0.6847626	7.4174633	6.60341	-0.049085464	-0.14986235	-0.010560027	-0.6074446	7.5193954	6.26578	Sitting_Type
15:24:58.792	-0.6847626	7.4174633	6.60341	-0.049085464	-0.14986235	-0.010560027	-0.6074446	7.5193954	6.26578	Sitting_Type
15:24:58.813	-0.6847626	7.4174633	6.60341	-0.049085464	-0.14986235	-0.010560027	-0.6074446	7.5193954	6.26578	Sitting_Type
15:24:58.835	-0.6847626	7.4174633	6.60341	-0.049085464	-0.14986235	-0.010560027	-0.6074446	7.5193954	6.26578	Sitting_Type
15:24:58.857	-0.6847626	7.4174633	6.60341	-0.049085464	-0.14986235	-0.010560027	-0.6074446	7.5193954	6.26578	Sitting_Type
15:24:58.881	-0.6847626	7.4174633	6.60341	-0.049085464	-0.14986235	-0.010560027	-0.6074446	7.5193954	6.26578	Sitting_Type
15:24:58.905	-0.6847626	7.4174633	6.60341	-0.049085464	-0.14986235	-0.010560027	-0.6074446	7.5193954	6.26578	Sitting_Type
15:24:58.926	-0.6847626	7.4174633	6.60341	-0.049085464	-0.14986235	-0.010560027	-0.6074446	7.5193954	6.26578	Sitting_Type
15:24:58.948	-0.6847626	7.4174633	6.60341	-0.049085464	-0.14986235	-0.010560027	-0.6074446	7.5193954	6.26578	Sitting_Type
15:24:58.970	-0.5554718	7.2378926	5.803722	0.06270287	0.013238671	0.026091887	-0.5606723	7.491713	6.3031826	Sitting_Type
15:24:58.992	-0.5554718	7.2378926	5.803722	0.06270287	0.013238671	0.026091887	-0.5606723	7.491713	6.3031826	Sitting_Type
15:24:59.014	-0.5554718	7.2378926	5.803722	0.06270287	0.013238671	0.026091887	-0.5606723	7.491713	6.3031826	Sitting_Type
15:24:59.035	-0.5554718	7.2378926	5.803722	0.06270287	0.013238671	0.026091887	-0.5606723	7.491713	6.3031826	Sitting_Type
15:24:59.057	-0.5554718	7.2378926	5.803722	0.06270287	0.013238671	0.026091887	-0.5606723	7.491713	6.3031826	Sitting_Type
15:24:59.078	-0.5554718	7.2378926	5.803722	0.06270287	0.013238671	0.026091887	-0.5606723	7.491713	6.3031826	Sitting_Type
15:24:59.100	-0.5554718	7.2378926	5.803722	0.06270287	0.013238671	0.026091887	-0.5606723	7.491713	6.3031826	Sitting_Type
15:24:59.123	-0.5554718	7.2378926	5.803722	0.06270287	0.013238671	0.026091887	-0.5606723	7.491713	6.3031826	Sitting_Type
15:24:59.145	-0.7302538	7.309721	6.150892	-0.047252867	0.061497025	-0.0038405098	-0.5435356	7.4644	6.3370013	Sitting_Type
15:24:59.168	-0.7302538	7.309721	6.150892	-0.047252867	0.061497025	-0.0038405098	-0.5435356	7.4644	6.3370013	Sitting_Type
15:24:59.190	-0.7302538	7.309721	6.150892	-0.047252867	0.061497025	-0.0038405098	-0.5435356	7.4644	6.3370013	Sitting_Type
15:24:59.214	-0.7302538	7.309721	6.150892	-0.047252867	0.061497025	-0.0038405098	-0.5435356	7.4644	6.3370013	Sitting_Type
15:24:59.239	-0.7302538	7.309721	6.150892	-0.047252867	0.061497025	-0.0038405098	-0.5435356	7.4644	6.3370013	Sitting_Type
15:24:59.263	-0.7302538	7.309721	6.150892	-0.047252867	0.061497025	-0.0038405098	-0.5435356	7.4644	6.3370013	Sitting_Type
15:24:59.285	-0.7302538	7.309721	6.150892	-0.047252867	0.061497025	-0.0038405098	-0.5435356	7.4644	6.3370013	Sitting_Type
15:24:59.310	-0.7302538	7.309721	6.150892	-0.047252867	0.061497025	-0.0038405098	-0.5435356	7.4644	6.3370013	Sitting_Type
15:24:59.335	-0.4740664	7.168459	6.454965	-0.023429126	-0.01486113	0.012041987	-0.58345425	7.4295025	6.3743515	Sitting_Type
15:24:59.360	-0.4740664	7.168459	6.454965	-0.023429126	-0.01486113	0.012041987	-0.58345425	7.4295025	6.3743515	Sitting_Type
15:24:59.382	-0.4740664	7.168459	6.454965	-0.023429126	-0.01486113	0.012041987	-0.58345425	7.4295025	6.3743515	Sitting_Type
15:24:59.406	-0.4740664	7.168459	6.454965	-0.023429126	-0.01486113	0.012041987	-0.58345425	7.4295025	6.3743515	Sitting_Type
15:24:59.430	-0.4740664	7.168459	6.454965	-0.023429126	-0.01486113	0.012041987	-0.58345425	7.4295025	6.3743515	Sitting_Type
15:24:59.454	-0.4740664	7.168459	6.454965	-0.023429126	-0.01486113	0.012041987	-0.58345425	7.4295025	6.3743515	Sitting_Type
15:24:59.477	-0.4740664	7.168459	6.454965	-0.023429126	-0.01486113	0.012041987	-0.58345425	7.4295025	6.3743515	Sitting_Type
15:24:59.499	-0.6296943	7.3240867	5.827665	-0.1468239	-0.07472592	-0.002007914	-0.5319611	7.4072847	6.4046397	Sitting_Type
15:24:59.521	-0.6296943	7.3240867	5.827665	-0.1468239	-0.07472592	-0.002007914	-0.5319611	7.4072847	6.4046397	Sitting_Type
15:24:59.542	-0.6296943	7.3240867	5.827665	-0.1468239	-0.07472592	-0.002007914	-0.5319611	7.4072847	6.4046397	Sitting_Type
15:24:59.564	-0.6296943	7.3240867	5.827665	-0.1468239	-0.07472592	-0.002007914	-0.5319611	7.4072847	6.4046397	Sitting_Type
15:24:59.586	-0.6296943	7.3240867	5.827665	-0.1468239	-0.07472592	-0.002007914	-0.5319611	7.4072847	6.4046397	Sitting_Type
15:24:59.608	-0.6296943	7.3240867	5.827665	-0.1468239	-0.07472592	-0.002007914	-0.5319611	7.4072847	6.4046397	Sitting_Type
15:24:59.632	-0.6296943	7.3240867	5.827665	-0.1468239	-0.07472592	-0.002007914	-0.5319611	7.4072847	6.4046397	Sitting_Type
15:24:59.656	-0.6296943	7.3240867	5.827665	-0.1468239	-0.07472592	-0.002007914	-0.5319611	7.4072847	6.4046397	Sitting_Type
15:24:59.679	-0.32801566	6.9003	6.6967864	-0.110782854	-0.093662746	0.00043554694	-0.4045671	7.1696653	6.678513	Sitting_Type
15:24:59.704	-0.32801566	6.9003	6.6967864	-0.110782854	-0.093662746	0.00043554694	-0.4045671	7.1696653	6.678513	Sitting_Type
15:24:59.728	-0.32801566	6.9003	6.6967864	-0.110782854	-0.093662746	0.00043554694	-0.4045671	7.1696653	6.678513	Sitting_Type
15:24:59.752	-0.32801566	6.9003	6.6967864	-0.110782854	-0.093662746	0.00043554694	-0.4045671	7.1696653	6.678513	Sitting_Type
15:24:59.775	-0.32801566	6.9003	6.6967864	-0.110782854	-0.093662746	0.00043554694	-0.4045671	7.1696653	6.678513	Sitting_Type
15:24:59.799	-0.32801566	6.9003	6.6967864	-0.110782854	-0.093662746	0.00043554694	-0.4045671	7.1696653	6.678513	Sitting_Type
15:24:59.823	-0.32801566	6.9003	6.6967864	-0.110782854	-0.093662746	0.00043554694	-0.4045671	7.1696653	6.678513	Sitting_Type
15:24:59.847	-0.32801566	6.9003	6.6967864	-0.110782854	-0.093662746	0.00043554694	-0.4045671	7.1696653	6.678513	Sitting_Type
15:24:59.870	-0.45012367	6.8284717	6.7566433	-0.042365946	0.019347325	-0.034994636	-0.3904788	7.0844045	6.769718	Sitting_Type
15:24:59.894	-0.45012367	6.8284717	6.7566433	-0.042365946	0.019347325	-0.034994636	-0.3904788	7.0844045	6.769718	Sitting_Type
15:24:59.917	-0.45012367	6.8284717	6.7566433	-0.042365946	0.019347325	-0.034994636	-0.3904788	7.0844045	6.769718	Sitting_Type
15:24:59.942	-0.45012367	6.8284717	6.7566433	-0.042365946	0.019347325	-0.034994636	-0.3904788	7.0844045	6.769718	Sitting_Type
15:24:59.964	-0.45012367	6.8284717	6.7566433	-0.042365946	0.019347325	-0.034994636	-0.3904788	7.0844045	6.769718	Sitting_Type
15:24:59.988	-0.45012367	6.8284717	6.7566433	-0.042365946	0.019347325	-0.034994636	-0.3904788	7.0844045	6.769718	Sitting_Type
15:25:00.012	-0.45012367	6.8284717	6.7566433	-0.042365946	0.019347325	-0.034994636	-0.3904788	7.0844045	6.769718	Sitting_Type
15:25:00.036	-0.32801566	6.761432	6.651295	-0.00082711154	0.026677707	0.0065441993	-0.39524758	7.020507	6.835686	Sitting_Type
15:25:00.061	-0.32801566	6.761432	6.651295	-0.00082711154	0.026677707	0.0065441993	-0.39524758	7.020507	6.835686	Sitting_Type
15:25:00.084	-0.32801566	6.761432	6.651295	-0.00082711154	0.026677707	0.0065441993	-0.39524758	7.020507	6.835686	Sitting_Type
15:25:00.106	-0.32801566	6.761432	6.651295	-0.00082711154	0.026677707	0.0065441993	-0.39524758	7.020507	6.835686	Sitting_Type
15:25:00.130	-0.32801566	6.761432	6.651295	-0.00082711154	0.026677707	0.0065441993	-0.39524758	7.020507	6.835686	Sitting_Type
15:25:00.152	-0.32801566	6.761432	6.651295	-0.00082711154	0.026677707	0.0065441993	-0.39524758	7.020507	6.835686	Sitting_Type
15:25:00.174	-0.32801566	6.761432	6.651295	-0.00082711154	0.026677707	0.0065441993	-0.39524758	7.020507	6.835686	Sitting_Type
15:25:00.196	-0.32801566	6.761432	6.651295	-0.00082711154	0.026677707	0.0065441993	-0.39524758	7.020507	6.835686	Sitting_Type
15:25:00.230	-0.45970076	6.7231236	6.919454	-0.09367862	0.041338474	-0.013003489	-0.3164461	6.8954177	6.9658713	Sitting_Type
15:25:00.254	-0.45970076	6.7231236	6.919454	-0.09367862	0.041338474	-0.013003489	-0.3164461	6.8954177	6.9658713	Sitting_Type
15:25:00.278	-0.45970076	6.7231236	6.919454	-0.09367862	0.041338474	-0.013003489	-0.3164461	6.8954177	6.9658713	Sitting_Type
15:25:00.302	-0.45970076	6.7231236	6.919454	-0.09367862	0.041338474	-0.013003489	-0.3164461	6.8954177	6.9658713	Sitting_Type
15:25:00.326	-0.45970076	6.7231236	6.919454	-0.09367862	0.041338474	-0.013003489	-0.3164461	6.8954177	6.9658713	Sitting_Type
15:25:00.350	-0.45970076	6.7231236	6.919454	-0.09367862	0.041338474	-0.013003489	-0.3164461	6.8954177	6.9658713	Sitting_Type
15:25:00.372	-0.45970076	6.7231236	6.919454	-0.09367862	0.041338474	-0.013003489	-0.3164461	6.8954177	6.9658713	Sitting_Type
15:25:00.396	-0.31365	6.6800265	6.91706	0.09141354	0.051112317	0.033422273	-0.40626198	6.8752713	6.981112	Sitting_Type
15:25:00.421	-0.31365	6.6800265	6.91706	0.09141354	0.051112317	0.033422273	-0.40626198	6.8752713	6.981112	Sitting_Type
15:25:00.443	-0.31365	6.6800265	6.91706	0.09141354	0.051112317	0.033422273	-0.40626198	6.8752713	6.981112	Sitting_Type
15:25:00.467	-0.31365	6.6800265	6.91706	0.09141354	0.051112317	0.033422273	-0.40626198	6.8752713	6.981112	Sitting_Type
15:25:00.496	-0.31365	6.6800265	6.91706	0.09141354	0.051112317	0.033422273	-0.40626198	6.8752713	6.981112	Sitting_Type
15:25:00.517	-0.31365	6.6800265	6.91706	0.09141354	0.051112317	0.033422273	-0.40626198	6.8752713	6.981112	Sitting_Type
15:25:00.539	-0.31365	6.6800265	6.91706	0.09141354	0.051112317	0.033422273	-0.40626198	6.8752713	6.981112	Sitting_Type
15:25:00.560	-0.31365	6.6800265	6.91706	0.09141354	0.051112317	0.033422273	-0.40626198	6.8752713	6.981112	Sitting_Type
15:25:00.581	-0.35914123	6.7063637	7.0128307	0.10424171	0.37914693	0.08290235	-0.5159211	6.9376426	6.911817	Sitting_Type
15:25:00.603	-0.35914123	6.7063637	7.0128307	0.10424171	0.37914693	0.08290235	-0.5159211	6.9376426	6.911817	Sitting_Type
15:25:00.625	-0.35914123	6.7063637	7.0128307	0.10424171	0.37914693	0.08290235	-0.5159211	6.9376426	6.911817	Sitting_Type
15:25:00.649	-0.35914123	6.7063637	7.0128307	0.10424171	0.37914693	0.08290235	-0.5159211	6.9376426	6.911817	Sitting_Type
15:25:00.674	-0.35914123	6.7063637	7.0128307	0.10424171	0.37914693	0.08290235	-0.5159211	6.9376426	6.911817	Sitting_Type
15:25:00.697	-0.35914123	6.7063637	7.0128307	0.10424171	0.37914693	0.08290235	-0.5159211	6.9376426	6.911817	Sitting_Type
15:25:00.719	-0.35914123	6.7063637	7.0128307	0.10424171	0.37914693	0.08290235	-0.5159211	6.9376426	6.911817	Sitting_Type
15:25:00.750	-1.0606637	6.8691745	6.591439	0.08347229	0.045003667	0.023648426	-0.6922056	7.1594763	6.6658154	Sitting_Type
15:25:00.773	-1.0606637	6.8691745	6.591439	0.08347229	0.045003667	0.023648426	-0.6922056	7.1594763	6.6658154	Sitting_Type
15:25:00.794	-1.0606637	6.8691745	6.591439	0.08347229	0.045003667	0.023648426	-0.6922056	7.1594763	6.6658154	Sitting_Type
15:25:00.816	-1.0606637	6.8691745	6.591439	0.08347229	0.045003667	0.023648426	-0.6922056	7.1594763	6.6658154	Sitting_Type
15:25:00.838	-1.0606637	6.8691745	6.591439	0.08347229	0.045003667	0.023648426	-0.6922056	7.1594763	6.6658154	Sitting_Type
15:25:00.866	-1.0606637	6.8691745	6.591439	0.08347229	0.045003667	0.023648426	-0.6922056	7.1594763	6.6658154	Sitting_Type
15:25:00.887	-1.0606637	6.8691745	6.591439	0.08347229	0.045003667	0.023648426	-0.6922056	7.1594763	6.6658154	Sitting_Type
15:25:00.908	-1.0606637	6.8691745	6.591439	0.08347229	0.045003667	0.023648426	-0.6922056	7.1594763	6.6658154	Sitting_Type
15:25:00.930	-1.0606637	6.8691745	6.591439	0.08347229	0.045003667	0.023648426	-0.6922056	7.1594763	6.6658154	Sitting_Type
15:25:00.951	-0.6081458	7.0128307	6.759038	-0.03931162	-0.2928048	-0.023388198	-0.63392043	7.1768856	6.652875	Sitting_Type
15:25:00.973	-0.6081458	7.0128307	6.759038	-0.03931162	-0.2928048	-0.023388198	-0.63392043	7.1768856	6.652875	Sitting_Type
15:25:00.998	-0.6081458	7.0128307	6.759038	-0.03931162	-0.2928048	-0.023388198	-0.63392043	7.1768856	6.652875	Sitting_Type
15:25:01.022	-0.6081458	7.0128307	6.759038	-0.03931162	-0.2928048	-0.023388198	-0.63392043	7.1768856	6.652875	Sitting_Type
15:25:01.044	-0.6081458	7.0128307	6.759038	-0.03931162	-0.2928048	-0.023388198	-0.63392043	7.1768856	6.652875	Sitting_Type
15:25:01.069	-0.6081458	7.0128307	6.759038	-0.03931162	-0.2928048	-0.023388198	-0.63392043	7.1768856	6.652875	Sitting_Type
15:25:01.091	-0.6081458	7.0128307	6.759038	-0.03931162	-0.2928048	-0.023388198	-0.63392043	7.1768856	6.652875	Sitting_Type
15:25:01.112	-0.6943397	7.0176196	7.1588817	0.026050959	-0.07472592	0.010820257	-0.5601276	7.184748	6.6510177	Sitting_Type
15:25:01.133	-0.6943397	7.0176196	7.1588817	0.026050959	-0.07472592	0.010820257	-0.5601276	7.184748	6.6510177	Sitting_Type
15:25:01.154	-0.6943397	7.0176196	7.1588817	0.026050959	-0.07472592	0.010820257	-0.5601276	7.184748	6.6510177	Sitting_Type
15:25:01.176	-0.6943397	7.0176196	7.1588817	0.026050959	-0.07472592	0.010820257	-0.5601276	7.184748	6.6510177	Sitting_Type
15:25:01.198	-0.6943397	7.0176196	7.1588817	0.026050959	-0.07472592	0.010820257	-0.5601276	7.184748	6.6510177	Sitting_Type
15:25:01.222	-0.6943397	7.0176196	7.1588817	0.026050959	-0.07472592	0.010820257	-0.5601276	7.184748	6.6510177	Sitting_Type
15:25:01.246	-0.6943397	7.0176196	7.1588817	0.026050959	-0.07472592	0.010820257	-0.5601276	7.184748	6.6510177	Sitting_Type
15:25:01.270	-0.6943397	7.0176196	7.1588817	0.026050959	-0.07472592	0.010820257	-0.5601276	7.184748	6.6510177	Sitting_Type
15:25:01.291	-0.4285752	7.1133904	5.559506	0.31865543	-0.19262291	0.0645764	-0.4732741	7.3087516	6.5213847	Sitting_Type
15:25:01.313	-0.4285752	7.1133904	5.559506	0.31865543	-0.19262291	0.0645764	-0.4732741	7.3087516	6.5213847	Sitting_Type
15:25:01.334	-0.4285752	7.1133904	5.559506	0.31865543	-0.19262291	0.0645764	-0.4732741	7.3087516	6.5213847	Sitting_Type
15:25:01.355	-0.4285752	7.1133904	5.559506	0.31865543	-0.19262291	0.0645764	-0.4732741	7.3087516	6.5213847	Sitting_Type
15:25:01.385	-0.4285752	7.1133904	5.559506	0.31865543	-0.19262291	0.0645764	-0.4732741	7.3087516	6.5213847	Sitting_Type
15:25:01.407	-0.4285752	7.1133904	5.559506	0.31865543	-0.19262291	0.0645764	-0.4732741	7.3087516	6.5213847	Sitting_Type
15:25:01.429	-0.4285752	7.1133904	5.559506	0.31865543	-0.19262291	0.0645764	-0.4732741	7.3087516	6.5213847	Sitting_Type
15:25:01.454	-0.4285752	7.1133904	5.559506	0.31865543	-0.19262291	0.0645764	-0.4732741	7.3087516	6.5213847	Sitting_Type
15:25:01.478	-0.6943397	7.151699	7.065505	-0.09673296	0.03889501	-0.041103292	-0.5006409	7.309597	6.5183964	Sitting_Type
15:25:01.501	-0.6943397	7.151699	7.065505	-0.09673296	0.03889501	-0.041103292	-0.5006409	7.309597	6.5183964	Sitting_Type
15:25:01.525	-0.6943397	7.151699	7.065505	-0.09673296	0.03889501	-0.041103292	-0.5006409	7.309597	6.5183964	Sitting_Type
15:25:01.549	-0.6943397	7.151699	7.065505	-0.09673296	0.03889501	-0.041103292	-0.5006409	7.309597	6.5183964	Sitting_Type
15:25:01.571	-0.6943397	7.151699	7.065505	-0.09673296	0.03889501	-0.041103292	-0.5006409	7.309597	6.5183964	Sitting_Type
15:25:01.593	-0.6943397	7.151699	7.065505	-0.09673296	0.03889501	-0.041103292	-0.5006409	7.309597	6.5183964	Sitting_Type
15:25:01.615	-0.6943397	7.151699	7.065505	-0.09673296	0.03889501	-0.041103292	-0.5006409	7.309597	6.5183964	Sitting_Type
15:25:01.637	-0.6943397	7.151699	7.065505	-0.09673296	0.03889501	-0.041103292	-0.5006409	7.309597	6.5183964	Sitting_Type
15:25:01.659	-0.7110996	7.1971903	6.079064	0.046820376	0.090818554	0.012041987	-0.60604495	7.345387	6.4690313	Sitting_Type
15:25:01.681	-0.7110996	7.1971903	6.079064	0.046820376	0.090818554	0.012041987	-0.60604495	7.345387	6.4690313	Sitting_Type
15:25:01.705	-0.7110996	7.1971903	6.079064	0.046820376	0.090818554	0.012041987	-0.60604495	7.345387	6.4690313	Sitting_Type
15:25:01.729	-0.7110996	7.1971903	6.079064	0.046820376	0.090818554	0.012041987	-0.60604495	7.345387	6.4690313	Sitting_Type
15:25:01.753	-0.7110996	7.1971903	6.079064	0.046820376	0.090818554	0.012041987	-0.60604495	7.345387	6.4690313	Sitting_Type
15:25:01.777	-0.7110996	7.1971903	6.079064	0.046820376	0.090818554	0.012041987	-0.60604495	7.345387	6.4690313	Sitting_Type
15:25:01.802	-0.7110996	7.1971903	6.079064	0.046820376	0.090818554	0.012041987	-0.60604495	7.345387	6.4690313	Sitting_Type
15:25:01.825	-0.7110996	7.1971903	6.079064	0.046820376	0.090818554	0.012041987	-0.60604495	7.345387	6.4690313	Sitting_Type
15:25:01.849	-0.3974496	7.3839436	5.916253	0.09691133	0.09204029	-0.016057815	-0.6930082	7.5272865	6.247399	Sitting_Type
15:25:01.872	-0.3974496	7.3839436	5.916253	0.09691133	0.09204029	-0.016057815	-0.6930082	7.5272865	6.247399	Sitting_Type
15:25:01.903	-0.3974496	7.3839436	5.916253	0.09691133	0.09204029	-0.016057815	-0.6930082	7.5272865	6.247399	Sitting_Type
15:25:01.930	-0.3974496	7.3839436	5.916253	0.09691133	0.09204029	-0.016057815	-0.6930082	7.5272865	6.247399	Sitting_Type
15:25:01.953	-0.3974496	7.3839436	5.916253	0.09691133	0.09204029	-0.016057815	-0.6930082	7.5272865	6.247399	Sitting_Type
15:25:01.977	-0.3974496	7.3839436	5.916253	0.09691133	0.09204029	-0.016057815	-0.6930082	7.5272865	6.247399	Sitting_Type
15:25:02.001	-0.3974496	7.3839436	5.916253	0.09691133	0.09204029	-0.016057815	-0.6930082	7.5272865	6.247399	Sitting_Type
15:25:02.025	-0.92658436	7.520417	5.4086666	-0.024650857	-0.07961284	0.074350245	-0.94648445	7.712697	5.9823685	Sitting_Type
15:25:02.050	-0.92658436	7.520417	5.4086666	-0.024650857	-0.07961284	0.074350245	-0.94648445	7.712697	5.9823685	Sitting_Type
15:25:02.074	-0.92658436	7.520417	5.4086666	-0.024650857	-0.07961284	0.074350245	-0.94648445	7.712697	5.9823685	Sitting_Type
15:25:02.098	-0.92658436	7.520417	5.4086666	-0.024650857	-0.07961284	0.074350245	-0.94648445	7.712697	5.9823685	Sitting_Type
15:25:02.122	-0.92658436	7.520417	5.4086666	-0.024650857	-0.07961284	0.074350245	-0.94648445	7.712697	5.9823685	Sitting_Type
15:25:02.145	-0.92658436	7.520417	5.4086666	-0.024650857	-0.07961284	0.074350245	-0.94648445	7.712697	5.9823685	Sitting_Type
15:25:02.170	-0.92658436	7.520417	5.4086666	-0.024650857	-0.07961284	0.074350245	-0.94648445	7.712697	5.9823685	Sitting_Type
15:25:02.193	-1.1684061	7.599428	6.0862465	0.021774903	0.14762902	0.03892006	-0.99554616	7.7251534	5.9582934	Sitting_Type
15:25:02.217	-1.1684061	7.599428	6.0862465	0.021774903	0.14762902	0.03892006	-0.99554616	7.7251534	5.9582934	Sitting_Type
15:25:02.241	-1.1684061	7.599428	6.0862465	0.021774903	0.14762902	0.03892006	-0.99554616	7.7251534	5.9582934	Sitting_Type
15:25:02.265	-1.1684061	7.599428	6.0862465	0.021774903	0.14762902	0.03892006	-0.99554616	7.7251534	5.9582934	Sitting_Type
15:25:02.305	-1.1684061	7.599428	6.0862465	0.021774903	0.14762902	0.03892006	-0.99554616	7.7251534	5.9582934	Sitting_Type
15:25:02.326	-1.1684061	7.599428	6.0862465	0.021774903	0.14762902	0.03892006	-0.99554616	7.7251534	5.9582934	Sitting_Type
15:25:02.368	-1.1684061	7.599428	6.0862465	0.021774903	0.14762902	0.03892006	-0.99554616	7.7251534	5.9582934	Sitting_Type
15:25:02.389	-1.0846065	7.563514	5.6504884	-0.05641585	-0.27081367	0.025481021	-1.0676435	7.741277	5.924787	Sitting_Type
15:25:02.410	-1.0846065	7.563514	5.6504884	-0.05641585	-0.27081367	0.025481021	-1.0676435	7.741277	5.924787	Sitting_Type
15:25:02.431	-1.0846065	7.563514	5.6504884	-0.05641585	-0.27081367	0.025481021	-1.0676435	7.741277	5.924787	Sitting_Type
15:25:02.453	-1.0846065	7.563514	5.6504884	-0.05641585	-0.27081367	0.025481021	-1.0676435	7.741277	5.924787	Sitting_Type
15:25:02.474	-1.0846065	7.563514	5.6504884	-0.05641585	-0.27081367	0.025481021	-1.0676435	7.741277	5.924787	Sitting_Type
15:25:02.495	-1.0846065	7.563514	5.6504884	-0.05641585	-0.27081367	0.025481021	-1.0676435	7.741277	5.924787	Sitting_Type
15:25:02.516	-1.0846065	7.563514	5.6504884	-0.05641585	-0.27081367	0.025481021	-1.0676435	7.741277	5.924787	Sitting_Type
15:25:02.538	-1.0846065	7.563514	5.6504884	-0.05641585	-0.27081367	0.025481021	-1.0676435	7.741277	5.924787	Sitting_Type
15:25:02.559	-0.9816527	7.51084	5.4924664	-0.1627064	0.04683626	-0.008727431	-0.9890203	7.6479564	6.058124	Sitting_Type
15:25:02.581	-0.9816527	7.51084	5.4924664	-0.1627064	0.04683626	-0.008727431	-0.9890203	7.6479564	6.058124	Sitting_Type
15:25:02.602	-0.9816527	7.51084	5.4924664	-0.1627064	0.04683626	-0.008727431	-0.9890203	7.6479564	6.058124	Sitting_Type
15:25:02.623	-0.9816527	7.51084	5.4924664	-0.1627064	0.04683626	-0.008727431	-0.9890203	7.6479564	6.058124	Sitting_Type
15:25:02.645	-0.9816527	7.51084	5.4924664	-0.1627064	0.04683626	-0.008727431	-0.9890203	7.6479564	6.058124	Sitting_Type
15:25:02.667	-0.9816527	7.51084	5.4924664	-0.1627064	0.04683626	-0.008727431	-0.9890203	7.6479564	6.058124	Sitting_Type
15:25:02.690	-0.9816527	7.51084	5.4924664	-0.1627064	0.04683626	-0.008727431	-0.9890203	7.6479564	6.058124	Sitting_Type
15:25:02.714	-0.9816527	7.51084	5.4924664	-0.1627064	0.04683626	-0.008727431	-0.9890203	7.6479564	6.058124	Sitting_Type
15:25:02.738	-1.2091088	7.47732	6.5986214	-0.3490203	-0.42414084	0.2667728	-0.5805588	7.30702	6.5146537	Sitting_Type
15:25:02.761	-1.2091088	7.47732	6.5986214	-0.3490203	-0.42414084	0.2667728	-0.5805588	7.30702	6.5146537	Sitting_Type
15:25:02.783	-1.2091088	7.47732	6.5986214	-0.3490203	-0.42414084	0.2667728	-0.5805588	7.30702	6.5146537	Sitting_Type
15:25:02.805	-1.2091088	7.47732	6.5986214	-0.3490203	-0.42414084	0.2667728	-0.5805588	7.30702	6.5146537	Sitting_Type
15:25:02.828	-1.2091088	7.47732	6.5986214	-0.3490203	-0.42414084	0.2667728	-0.5805588	7.30702	6.5146537	Sitting_Type
15:25:02.850	-1.2091088	7.47732	6.5986214	-0.3490203	-0.42414084	0.2667728	-0.5805588	7.30702	6.5146537	Sitting_Type
15:25:02.877	-1.2091088	7.47732	6.5986214	-0.3490203	-0.42414084	0.2667728	-0.5805588	7.30702	6.5146537	Sitting_Type
15:25:02.901	-1.2091088	7.47732	6.5986214	-0.3490203	-0.42414084	0.2667728	-0.5805588	7.30702	6.5146537	Sitting_Type
15:25:02.924	-0.21548474	6.838049	6.9098773	0.0071141366	0.14701816	-0.041103292	-0.17667715	7.0841436	6.7789354	Sitting_Type
15:25:02.946	-0.21548474	6.838049	6.9098773	0.0071141366	0.14701816	-0.041103292	-0.17667715	7.0841436	6.7789354	Sitting_Type
15:25:02.969	-0.21548474	6.838049	6.9098773	0.0071141366	0.14701816	-0.041103292	-0.17667715	7.0841436	6.7789354	Sitting_Type
15:25:02.994	-0.21548474	6.838049	6.9098773	0.0071141366	0.14701816	-0.041103292	-0.17667715	7.0841436	6.7789354	Sitting_Type
15:25:03.016	-0.21548474	6.838049	6.9098773	0.0071141366	0.14701816	-0.041103292	-0.17667715	7.0841436	6.7789354	Sitting_Type
15:25:03.039	-0.21548474	6.838049	6.9098773	0.0071141366	0.14701816	-0.041103292	-0.17667715	7.0841436	6.7789354	Sitting_Type
15:25:03.061	-0.21548474	6.838049	6.9098773	0.0071141366	0.14701816	-0.041103292	-0.17667715	7.0841436	6.7789354	Sitting_Type
15:25:03.085	-0.21548474	6.838049	6.9098773	0.0071141366	0.14701816	-0.041103292	-0.17667715	7.0841436	6.7789354	Sitting_Type
15:25:03.114	-0.076616794	6.612987	6.699181	-0.30748147	-0.3459501	-0.036827233	-0.14430334	6.9700217	6.89698	Sitting_Type
15:25:03.137	-0.076616794	6.612987	6.699181	-0.30748147	-0.3459501	-0.036827233	-0.14430334	6.9700217	6.89698	Sitting_Type
15:25:03.159	-0.076616794	6.612987	6.699181	-0.30748147	-0.3459501	-0.036827233	-0.14430334	6.9700217	6.89698	Sitting_Type
15:25:03.181	-0.076616794	6.612987	6.699181	-0.30748147	-0.3459501	-0.036827233	-0.14430334	6.9700217	6.89698	Sitting_Type
15:25:03.204	-0.076616794	6.612987	6.699181	-0.30748147	-0.3459501	-0.036827233	-0.14430334	6.9700217	6.89698	Sitting_Type
15:25:03.231	-0.076616794	6.612987	6.699181	-0.30748147	-0.3459501	-0.036827233	-0.14430334	6.9700217	6.89698	Sitting_Type
15:25:03.253	-0.076616794	6.612987	6.699181	-0.30748147	-0.3459501	-0.036827233	-0.14430334	6.9700217	6.89698	Sitting_Type
15:25:03.276	0.18675344	6.3807425	6.986494	-0.006324899	0.11708576	0.023648426	0.08512553	6.700341	7.160202	Sitting_Type
15:25:03.300	0.18675344	6.3807425	6.986494	-0.006324899	0.11708576	0.023648426	0.08512553	6.700341	7.160202	Sitting_Type
15:25:03.324	0.18675344	6.3807425	6.986494	-0.006324899	0.11708576	0.023648426	0.08512553	6.700341	7.160202	Sitting_Type
15:25:03.347	0.18675344	6.3807425	6.986494	-0.006324899	0.11708576	0.023648426	0.08512553	6.700341	7.160202	Sitting_Type
15:25:03.376	0.18675344	6.3807425	6.986494	-0.006324899	0.11708576	0.023648426	0.08512553	6.700341	7.160202	Sitting_Type
15:25:03.400	0.18675344	6.3807425	6.986494	-0.006324899	0.11708576	0.023648426	0.08512553	6.700341	7.160202	Sitting_Type
15:25:03.424	0.18675344	6.3807425	6.986494	-0.006324899	0.11708576	0.023648426	0.08512553	6.700341	7.160202	Sitting_Type
15:25:03.447	0.18675344	6.3807425	6.986494	-0.006324899	0.11708576	0.023648426	0.08512553	6.700341	7.160202	Sitting_Type
15:25:03.472	-0.031125572	6.3328567	6.8715687	-0.032592107	0.046225395	-0.020944737	-0.0059590545	6.6260123	7.229543	Sitting_Type
15:25:03.497	-0.031125572	6.3328567	6.8715687	-0.032592107	0.046225395	-0.020944737	-0.0059590545	6.6260123	7.229543	Sitting_Type
15:25:03.521	-0.031125572	6.3328567	6.8715687	-0.032592107	0.046225395	-0.020944737	-0.0059590545	6.6260123	7.229543	Sitting_Type
15:25:03.544	-0.031125572	6.3328567	6.8715687	-0.032592107	0.046225395	-0.020944737	-0.0059590545	6.6260123	7.229543	Sitting_Type
15:25:03.566	-0.031125572	6.3328567	6.8715687	-0.032592107	0.046225395	-0.020944737	-0.0059590545	6.6260123	7.229543	Sitting_Type
15:25:03.589	-0.031125572	6.3328567	6.8715687	-0.032592107	0.046225395	-0.020944737	-0.0059590545	6.6260123	7.229543	Sitting_Type
15:25:03.611	-0.031125572	6.3328567	6.8715687	-0.032592107	0.046225395	-0.020944737	-0.0059590545	6.6260123	7.229543	Sitting_Type
15:25:03.635	0.35435268	6.014418	7.2354984	-0.05091806	0.018125594	0.013263716	-0.02892061	6.5454583	7.3024974	Sitting_Type
15:25:03.659	0.35435268	6.014418	7.2354984	-0.05091806	0.018125594	0.013263716	-0.02892061	6.5454583	7.3024974	Sitting_Type
15:25:03.683	0.35435268	6.014418	7.2354984	-0.05091806	0.018125594	0.013263716	-0.02892061	6.5454583	7.3024974	Sitting_Type
15:25:03.707	0.35435268	6.014418	7.2354984	-0.05091806	0.018125594	0.013263716	-0.02892061	6.5454583	7.3024974	Sitting_Type
15:25:03.731	0.35435268	6.014418	7.2354984	-0.05091806	0.018125594	0.013263716	-0.02892061	6.5454583	7.3024974	Sitting_Type
15:25:03.755	0.35435268	6.014418	7.2354984	-0.05091806	0.018125594	0.013263716	-0.02892061	6.5454583	7.3024974	Sitting_Type
15:25:03.779	0.35435268	6.014418	7.2354984	-0.05091806	0.018125594	0.013263716	-0.02892061	6.5454583	7.3024974	Sitting_Type
15:25:03.802	0.35435268	6.014418	7.2354984	-0.05091806	0.018125594	0.013263716	-0.02892061	6.5454583	7.3024974	Sitting_Type
15:25:03.826	-0.38308397	6.2921543	7.1828246	0.066368066	0.017514728	0.040141787	-0.0033189154	6.4347596	7.4002805	Sitting_Type
15:25:03.850	-0.38308397	6.2921543	7.1828246	0.066368066	0.017514728	0.040141787	-0.0033189154	6.4347596	7.4002805	Sitting_Type
15:25:03.878	-0.38308397	6.2921543	7.1828246	0.066368066	0.017514728	0.040141787	-0.0033189154	6.4347596	7.4002805	Sitting_Type
15:25:03.902	-0.38308397	6.2921543	7.1828246	0.066368066	0.017514728	0.040141787	-0.0033189154	6.4347596	7.4002805	Sitting_Type
15:25:03.925	-0.38308397	6.2921543	7.1828246	0.066368066	0.017514728	0.040141787	-0.0033189154	6.4347596	7.4002805	Sitting_Type
15:25:03.950	-0.38308397	6.2921543	7.1828246	0.066368066	0.017514728	0.040141787	-0.0033189154	6.4347596	7.4002805	Sitting_Type
15:25:03.972	-0.38308397	6.2921543	7.1828246	0.066368066	0.017514728	0.040141787	-0.0033189154	6.4347596	7.4002805	Sitting_Type
15:25:03.994	0.26337022	6.141315	7.0176196	-0.09490036	0.051112317	0.074350245	-0.25725657	6.588958	7.258773	Sitting_Type
15:25:04.017	0.26337022	6.141315	7.0176196	-0.09490036	0.051112317	0.074350245	-0.25725657	6.588958	7.258773	Sitting_Type
15:25:04.039	0.26337022	6.141315	7.0176196	-0.09490036	0.051112317	0.074350245	-0.25725657	6.588958	7.258773	Sitting_Type
15:25:04.062	0.26337022	6.141315	7.0176196	-0.09490036	0.051112317	0.074350245	-0.25725657	6.588958	7.258773	Sitting_Type
15:25:04.084	0.26337022	6.141315	7.0176196	-0.09490036	0.051112317	0.074350245	-0.25725657	6.588958	7.258773	Sitting_Type
15:25:04.107	0.26337022	6.141315	7.0176196	-0.09490036	0.051112317	0.074350245	-0.25725657	6.588958	7.258773	Sitting_Type
15:25:04.131	0.26337022	6.141315	7.0176196	-0.09490036	0.051112317	0.074350245	-0.25725657	6.588958	7.258773	Sitting_Type
15:25:04.155	0.26337022	6.141315	7.0176196	-0.09490036	0.051112317	0.074350245	-0.25725657	6.588958	7.258773	Sitting_Type
15:25:04.179	-0.10774237	6.150892	7.0559278	0.08774835	0.14518556	0.096341394	-0.25865325	6.4617267	7.372211	Sitting_Type
15:25:04.203	-0.10774237	6.150892	7.0559278	0.08774835	0.14518556	0.096341394	-0.25865325	6.4617267	7.372211	Sitting_Type
15:25:04.226	-0.10774237	6.150892	7.0559278	0.08774835	0.14518556	0.096341394	-0.25865325	6.4617267	7.372211	Sitting_Type
15:25:04.250	-0.10774237	6.150892	7.0559278	0.08774835	0.14518556	0.096341394	-0.25865325	6.4617267	7.372211	Sitting_Type
15:25:04.273	-0.10774237	6.150892	7.0559278	0.08774835	0.14518556	0.096341394	-0.25865325	6.4617267	7.372211	Sitting_Type
15:25:04.298	-0.10774237	6.150892	7.0559278	0.08774835	0.14518556	0.096341394	-0.25865325	6.4617267	7.372211	Sitting_Type
15:25:04.321	-0.10774237	6.150892	7.0559278	0.08774835	0.14518556	0.096341394	-0.25865325	6.4617267	7.372211	Sitting_Type
15:25:04.344	-0.10774237	6.150892	7.0559278	0.08774835	0.14518556	0.096341394	-0.25865325	6.4617267	7.372211	Sitting_Type
15:25:04.365	-0.7901107	6.567496	6.510033	0.2606232	0.33516464	0.05785688	-0.44207516	6.627045	7.2150626	Sitting_Type
15:25:04.386	-0.7901107	6.567496	6.510033	0.2606232	0.33516464	0.05785688	-0.44207516	6.627045	7.2150626	Sitting_Type
15:25:04.407	-0.7901107	6.567496	6.510033	0.2606232	0.33516464	0.05785688	-0.44207516	6.627045	7.2150626	Sitting_Type
15:25:04.429	-0.7901107	6.567496	6.510033	0.2606232	0.33516464	0.05785688	-0.44207516	6.627045	7.2150626	Sitting_Type
15:25:04.450	-0.7901107	6.567496	6.510033	0.2606232	0.33516464	0.05785688	-0.44207516	6.627045	7.2150626	Sitting_Type
15:25:04.472	-0.7901107	6.567496	6.510033	0.2606232	0.33516464	0.05785688	-0.44207516	6.627045	7.2150626	Sitting_Type
15:25:04.496	-0.7901107	6.567496	6.510033	0.2606232	0.33516464	0.05785688	-0.44207516	6.627045	7.2150626	Sitting_Type
15:25:04.520	-0.7901107	6.567496	6.510033	0.2606232	0.33516464	0.05785688	-0.44207516	6.627045	7.2150626	Sitting_Type
15:25:04.543	-0.6488485	6.4334164	7.0295906	-0.09856555	-0.06373035	-0.16633067	-0.45713112	6.554564	7.280045	Sitting_Type
15:25:04.565	-0.6488485	6.4334164	7.0295906	-0.09856555	-0.06373035	-0.16633067	-0.45713112	6.554564	7.280045	Sitting_Type
15:25:04.590	-0.6488485	6.4334164	7.0295906	-0.09856555	-0.06373035	-0.16633067	-0.45713112	6.554564	7.280045	Sitting_Type
15:25:04.612	-0.6488485	6.4334164	7.0295906	-0.09856555	-0.06373035	-0.16633067	-0.45713112	6.554564	7.280045	Sitting_Type
15:25:04.635	-0.6488485	6.4334164	7.0295906	-0.09856555	-0.06373035	-0.16633067	-0.45713112	6.554564	7.280045	Sitting_Type
15:25:04.657	-0.6488485	6.4334164	7.0295906	-0.09856555	-0.06373035	-0.16633067	-0.45713112	6.554564	7.280045	Sitting_Type
15:25:04.680	-0.6488485	6.4334164	7.0295906	-0.09856555	-0.06373035	-0.16633067	-0.45713112	6.554564	7.280045	Sitting_Type
15:25:04.703	-0.6488485	6.4334164	7.0295906	-0.09856555	-0.06373035	-0.16633067	-0.45713112	6.554564	7.280045	Sitting_Type
15:25:04.725	-0.4189981	6.385531	7.125362	0.066368066	-0.05701083	0.037698325	-0.537651	6.5955043	7.237445	Sitting_Type
15:25:04.748	-0.4189981	6.385531	7.125362	0.066368066	-0.05701083	0.037698325	-0.537651	6.5955043	7.237445	Sitting_Type
15:25:04.770	-0.4189981	6.385531	7.125362	0.066368066	-0.05701083	0.037698325	-0.537651	6.5955043	7.237445	Sitting_Type
15:25:04.792	-0.4189981	6.385531	7.125362	0.066368066	-0.05701083	0.037698325	-0.537651	6.5955043	7.237445	Sitting_Type
15:25:04.813	-0.4189981	6.385531	7.125362	0.066368066	-0.05701083	0.037698325	-0.537651	6.5955043	7.237445	Sitting_Type
15:25:04.834	-0.4189981	6.385531	7.125362	0.066368066	-0.05701083	0.037698325	-0.537651	6.5955043	7.237445	Sitting_Type
15:25:04.855	-0.4189981	6.385531	7.125362	0.066368066	-0.05701083	0.037698325	-0.537651	6.5955043	7.237445	Sitting_Type
15:25:04.876	-0.4189981	6.385531	7.125362	0.066368066	-0.05701083	0.037698325	-0.537651	6.5955043	7.237445	Sitting_Type
15:25:04.901	-0.36392978	6.533976	6.876357	0.04254432	0.029732034	0.04747217	-0.43232512	6.6499333	7.1945715	Sitting_Type
15:25:04.922	-0.36392978	6.533976	6.876357	0.04254432	0.029732034	0.04747217	-0.43232512	6.6499333	7.1945715	Sitting_Type
15:25:04.945	-0.36392978	6.533976	6.876357	0.04254432	0.029732034	0.04747217	-0.43232512	6.6499333	7.1945715	Sitting_Type
15:25:04.969	-0.36392978	6.533976	6.876357	0.04254432	0.029732034	0.04747217	-0.43232512	6.6499333	7.1945715	Sitting_Type
15:25:04.990	-0.36392978	6.533976	6.876357	0.04254432	0.029732034	0.04747217	-0.43232512	6.6499333	7.1945715	Sitting_Type
15:25:05.011	-0.36392978	6.533976	6.876357	0.04254432	0.029732034	0.04747217	-0.43232512	6.6499333	7.1945715	Sitting_Type
15:25:05.032	-0.36392978	6.533976	6.876357	0.04254432	0.029732034	0.04747217	-0.43232512	6.6499333	7.1945715	Sitting_Type
15:25:05.054	-0.36392978	6.533976	6.876357	0.04254432	0.029732034	0.04747217	-0.43232512	6.6499333	7.1945715	Sitting_Type
15:25:05.075	-0.5243462	6.65369	6.6776323	0.013222788	0.044392798	0.011431121	-0.40980166	6.705397	7.14423	Sitting_Type
15:25:05.098	-0.5243462	6.65369	6.6776323	0.013222788	0.044392798	0.011431121	-0.40980166	6.705397	7.14423	Sitting_Type
15:25:05.121	-0.5243462	6.65369	6.6776323	0.013222788	0.044392798	0.011431121	-0.40980166	6.705397	7.14423	Sitting_Type
15:25:05.143	-0.5243462	6.65369	6.6776323	0.013222788	0.044392798	0.011431121	-0.40980166	6.705397	7.14423	Sitting_Type
15:25:05.164	-0.5243462	6.65369	6.6776323	0.013222788	0.044392798	0.011431121	-0.40980166	6.705397	7.14423	Sitting_Type
15:25:05.185	-0.5243462	6.65369	6.6776323	0.013222788	0.044392798	0.011431121	-0.40980166	6.705397	7.14423	Sitting_Type
15:25:05.206	-0.5243462	6.65369	6.6776323	0.013222788	0.044392798	0.011431121	-0.40980166	6.705397	7.14423	Sitting_Type
15:25:05.227	-0.5243462	6.65369	6.6776323	0.013222788	0.044392798	0.011431121	-0.40980166	6.705397	7.14423	Sitting_Type
15:25:05.252	-0.5243462	6.65369	6.6776323	0.013222788	0.044392798	0.011431121	-0.40980166	6.705397	7.14423	Sitting_Type
15:25:05.275	-0.27055305	6.3639827	7.1540933	0.11462642	0.019347325	0.041974384	-0.42699516	6.6500325	7.1947947	Sitting_Type
15:25:05.300	-0.27055305	6.3639827	7.1540933	0.11462642	0.019347325	0.041974384	-0.42699516	6.6500325	7.1947947	Sitting_Type
15:25:05.324	-0.27055305	6.3639827	7.1540933	0.11462642	0.019347325	0.041974384	-0.42699516	6.6500325	7.1947947	Sitting_Type
15:25:05.347	-0.27055305	6.3639827	7.1540933	0.11462642	0.019347325	0.041974384	-0.42699516	6.6500325	7.1947947	Sitting_Type
15:25:05.370	-0.27055305	6.3639827	7.1540933	0.11462642	0.019347325	0.041974384	-0.42699516	6.6500325	7.1947947	Sitting_Type
15:25:05.391	-0.27055305	6.3639827	7.1540933	0.11462642	0.019347325	0.041974384	-0.42699516	6.6500325	7.1947947	Sitting_Type
15:25:05.413	-0.27055305	6.3639827	7.1540933	0.11462642	0.019347325	0.041974384	-0.42699516	6.6500325	7.1947947	Sitting_Type
15:25:05.434	-0.68715686	6.691998	6.996071	-0.08879171	-0.15108408	-0.008116567	-0.43488	6.7111917	7.137307	Sitting_Type
15:25:05.456	-0.68715686	6.691998	6.996071	-0.08879171	-0.15108408	-0.008116567	-0.43488	6.7111917	7.137307	Sitting_Type
15:25:05.477	-0.68715686	6.691998	6.996071	-0.08879171	-0.15108408	-0.008116567	-0.43488	6.7111917	7.137307	Sitting_Type
15:25:05.501	-0.68715686	6.691998	6.996071	-0.08879171	-0.15108408	-0.008116567	-0.43488	6.7111917	7.137307	Sitting_Type
15:25:05.522	-0.68715686	6.691998	6.996071	-0.08879171	-0.15108408	-0.008116567	-0.43488	6.7111917	7.137307	Sitting_Type
15:25:05.545	-0.68715686	6.691998	6.996071	-0.08879171	-0.15108408	-0.008116567	-0.43488	6.7111917	7.137307	Sitting_Type
15:25:05.566	-0.68715686	6.691998	6.996071	-0.08879171	-0.15108408	-0.008116567	-0.43488	6.7111917	7.137307	Sitting_Type
15:25:05.587	-0.68715686	6.691998	6.996071	-0.08879171	-0.15108408	-0.008116567	-0.43488	6.7111917	7.137307	Sitting_Type
15:25:05.609	-0.68715686	6.691998	6.996071	-0.08879171	-0.15108408	-0.008116567	-0.43488	6.7111917	7.137307	Sitting_Type
15:25:05.633	-0.26337022	6.65369	7.8891354	0.01566625	-0.1804056	-0.015446949	-0.4070665	6.744938	7.107067	Sitting_Type
15:25:05.657	-0.26337022	6.65369	7.8891354	0.01566625	-0.1804056	-0.015446949	-0.4070665	6.744938	7.107067	Sitting_Type
15:25:05.681	-0.26337022	6.65369	7.8891354	0.01566625	-0.1804056	-0.015446949	-0.4070665	6.744938	7.107067	Sitting_Type
15:25:05.705	-0.26337022	6.65369	7.8891354	0.01566625	-0.1804056	-0.015446949	-0.4070665	6.744938	7.107067	Sitting_Type
15:25:05.729	-0.26337022	6.65369	7.8891354	0.01566625	-0.1804056	-0.015446949	-0.4070665	6.744938	7.107067	Sitting_Type
15:25:05.750	-0.26337022	6.65369	7.8891354	0.01566625	-0.1804056	-0.015446949	-0.4070665	6.744938	7.107067	Sitting_Type
15:25:05.771	-0.26337022	6.65369	7.8891354	0.01566625	-0.1804056	-0.015446949	-0.4070665	6.744938	7.107067	Sitting_Type
15:25:05.792	-0.86193895	7.0942364	7.3839436	0.072476715	-0.3545022	0.029757079	-0.52289927	6.8898525	6.958936	Sitting_Type
15:25:05.813	-0.86193895	7.0942364	7.3839436	0.072476715	-0.3545022	0.029757079	-0.52289927	6.8898525	6.958936	Sitting_Type
15:25:05.835	-0.86193895	7.0942364	7.3839436	0.072476715	-0.3545022	0.029757079	-0.52289927	6.8898525	6.958936	Sitting_Type
15:25:05.856	-0.86193895	7.0942364	7.3839436	0.072476715	-0.3545022	0.029757079	-0.52289927	6.8898525	6.958936	Sitting_Type
15:25:05.877	-0.86193895	7.0942364	7.3839436	0.072476715	-0.3545022	0.029757079	-0.52289927	6.8898525	6.958936	Sitting_Type
15:25:05.899	-0.86193895	7.0942364	7.3839436	0.072476715	-0.3545022	0.029757079	-0.52289927	6.8898525	6.958936	Sitting_Type
15:25:05.920	-0.86193895	7.0942364	7.3839436	0.072476715	-0.3545022	0.029757079	-0.52289927	6.8898525	6.958936	Sitting_Type
15:25:05.941	-0.86193895	7.0942364	7.3839436	0.072476715	-0.3545022	0.029757079	-0.52289927	6.8898525	6.958936	Sitting_Type
15:25:05.962	-0.86193895	7.0942364	7.3839436	0.072476715	-0.3545022	0.029757079	-0.52289927	6.8898525	6.958936	Sitting_Type
15:25:05.984	-0.7398309	7.1564875	7.2378926	-0.07535267	-0.3471718	0.065798126	-0.5084712	7.0145926	6.834269	Sitting_Type
15:25:06.020	-0.7398309	7.1564875	7.2378926	-0.07535267	-0.3471718	0.065798126	-0.5084712	7.0145926	6.834269	Sitting_Type
15:25:06.041	-0.7398309	7.1564875	7.2378926	-0.07535267	-0.3471718	0.065798126	-0.5084712	7.0145926	6.834269	Sitting_Type
15:25:06.062	-0.7398309	7.1564875	7.2378926	-0.07535267	-0.3471718	0.065798126	-0.5084712	7.0145926	6.834269	Sitting_Type
15:25:06.083	-0.7398309	7.1564875	7.2378926	-0.07535267	-0.3471718	0.065798126	-0.5084712	7.0145926	6.834269	Sitting_Type
15:25:06.104	-0.7398309	7.1564875	7.2378926	-0.07535267	-0.3471718	0.065798126	-0.5084712	7.0145926	6.834269	Sitting_Type
15:25:06.125	-0.7398309	7.1564875	7.2378926	-0.07535267	-0.3471718	0.065798126	-0.5084712	7.0145926	6.834269	Sitting_Type
15:25:06.146	-0.7398309	7.1564875	7.2378926	-0.07535267	-0.3471718	0.065798126	-0.5084712	7.0145926	6.834269	Sitting_Type
15:25:06.167	0.014365649	6.6800265	7.005648	-0.19447139	0.087764226	0.010820257	-0.30403796	6.9999394	6.8613973	Sitting_Type
15:25:06.188	0.014365649	6.6800265	7.005648	-0.19447139	0.087764226	0.010820257	-0.30403796	6.9999394	6.8613973	Sitting_Type
15:25:06.209	0.014365649	6.6800265	7.005648	-0.19447139	0.087764226	0.010820257	-0.30403796	6.9999394	6.8613973	Sitting_Type
15:25:06.230	0.014365649	6.6800265	7.005648	-0.19447139	0.087764226	0.010820257	-0.30403796	6.9999394	6.8613973	Sitting_Type
15:25:06.251	0.014365649	6.6800265	7.005648	-0.19447139	0.087764226	0.010820257	-0.30403796	6.9999394	6.8613973	Sitting_Type
15:25:06.272	0.014365649	6.6800265	7.005648	-0.19447139	0.087764226	0.010820257	-0.30403796	6.9999394	6.8613973	Sitting_Type
15:25:06.294	0.014365649	6.6800265	7.005648	-0.19447139	0.087764226	0.010820257	-0.30403796	6.9999394	6.8613973	Sitting_Type
15:25:06.315	0.014365649	6.6800265	7.005648	-0.19447139	0.087764226	0.010820257	-0.30403796	6.9999394	6.8613973	Sitting_Type
15:25:06.336	-0.83081335	6.7853746	5.810905	0.28811216	0.27529988	-0.009338297	-0.30707297	6.927135	6.934754	Sitting_Type
15:25:06.358	-0.83081335	6.7853746	5.810905	0.28811216	0.27529988	-0.009338297	-0.30707297	6.927135	6.934754	Sitting_Type
15:25:06.379	-0.83081335	6.7853746	5.810905	0.28811216	0.27529988	-0.009338297	-0.30707297	6.927135	6.934754	Sitting_Type
15:25:06.405	-0.83081335	6.7853746	5.810905	0.28811216	0.27529988	-0.009338297	-0.30707297	6.927135	6.934754	Sitting_Type
15:25:06.425	-0.83081335	6.7853746	5.810905	0.28811216	0.27529988	-0.009338297	-0.30707297	6.927135	6.934754	Sitting_Type
15:25:06.446	-0.83081335	6.7853746	5.810905	0.28811216	0.27529988	-0.009338297	-0.30707297	6.927135	6.934754	Sitting_Type
15:25:06.468	-0.83081335	6.7853746	5.810905	0.28811216	0.27529988	-0.009338297	-0.30707297	6.927135	6.934754	Sitting_Type
15:25:06.491	-0.83081335	6.7853746	5.810905	0.28811216	0.27529988	-0.009338297	-0.30707297	6.927135	6.934754	Sitting_Type
15:25:06.516	-0.3040729	6.7470665	6.6800265	0.061481144	0.102424994	0.026091887	-0.34987223	6.9151354	6.9447002	Sitting_Type
15:25:06.539	-0.3040729	6.7470665	6.6800265	0.061481144	0.102424994	0.026091887	-0.34987223	6.9151354	6.9447002	Sitting_Type
15:25:06.563	-0.3040729	6.7470665	6.6800265	0.061481144	0.102424994	0.026091887	-0.34987223	6.9151354	6.9447002	Sitting_Type
15:25:06.585	-0.3040729	6.7470665	6.6800265	0.061481144	0.102424994	0.026091887	-0.34987223	6.9151354	6.9447002	Sitting_Type
15:25:06.607	-0.3040729	6.7470665	6.6800265	0.061481144	0.102424994	0.026091887	-0.34987223	6.9151354	6.9447002	Sitting_Type
15:25:06.629	-0.3040729	6.7470665	6.6800265	0.061481144	0.102424994	0.026091887	-0.34987223	6.9151354	6.9447002	Sitting_Type
15:25:06.651	-0.3040729	6.7470665	6.6800265	0.061481144	0.102424994	0.026091887	-0.34987223	6.9151354	6.9447002	Sitting_Type
15:25:06.674	-0.3040729	6.7470665	6.6800265	0.061481144	0.102424994	0.026091887	-0.34987223	6.9151354	6.9447002	Sitting_Type
15:25:06.696	-1.010384	6.9457912	6.3472223	0.2734514	0.1708419	0.07251765	-0.38597298	6.9415436	6.916375	Sitting_Type
15:25:06.718	-1.010384	6.9457912	6.3472223	0.2734514	0.1708419	0.07251765	-0.38597298	6.9415436	6.916375	Sitting_Type
15:25:06.743	-1.010384	6.9457912	6.3472223	0.2734514	0.1708419	0.07251765	-0.38597298	6.9415436	6.916375	Sitting_Type
15:25:06.767	-1.010384	6.9457912	6.3472223	0.2734514	0.1708419	0.07251765	-0.38597298	6.9415436	6.916375	Sitting_Type
15:25:06.791	-1.010384	6.9457912	6.3472223	0.2734514	0.1708419	0.07251765	-0.38597298	6.9415436	6.916375	Sitting_Type
15:25:06.812	-1.010384	6.9457912	6.3472223	0.2734514	0.1708419	0.07251765	-0.38597298	6.9415436	6.916375	Sitting_Type
15:25:06.833	-1.010384	6.9457912	6.3472223	0.2734514	0.1708419	0.07251765	-0.38597298	6.9415436	6.916375	Sitting_Type
15:25:06.854	-1.010384	6.9457912	6.3472223	0.2734514	0.1708419	0.07251765	-0.38597298	6.9415436	6.916375	Sitting_Type
15:25:06.889	-0.24182175	6.718335	6.1892004	0.11829161	0.18794614	0.016318042	-0.41510582	7.0811186	6.7716827	Sitting_Type
15:25:06.910	-0.24182175	6.718335	6.1892004	0.11829161	0.18794614	0.016318042	-0.41510582	7.0811186	6.7716827	Sitting_Type
15:25:06.936	-0.24182175	6.718335	6.1892004	0.11829161	0.18794614	0.016318042	-0.41510582	7.0811186	6.7716827	Sitting_Type
15:25:06.960	-0.24182175	6.718335	6.1892004	0.11829161	0.18794614	0.016318042	-0.41510582	7.0811186	6.7716827	Sitting_Type
15:25:06.984	-0.24182175	6.718335	6.1892004	0.11829161	0.18794614	0.016318042	-0.41510582	7.0811186	6.7716827	Sitting_Type
15:25:07.006	-0.24182175	6.718335	6.1892004	0.11829161	0.18794614	0.016318042	-0.41510582	7.0811186	6.7716827	Sitting_Type
15:25:07.027	-0.24182175	6.718335	6.1892004	0.11829161	0.18794614	0.016318042	-0.41510582	7.0811186	6.7716827	Sitting_Type
15:25:07.054	-0.62251145	6.8619914	6.60341	0.0358248	-0.21522494	-0.0032296446	-0.5629374	7.012453	6.832198	Sitting_Type
15:25:07.076	-0.62251145	6.8619914	6.60341	0.0358248	-0.21522494	-0.0032296446	-0.5629374	7.012453	6.832198	Sitting_Type
15:25:07.097	-0.62251145	6.8619914	6.60341	0.0358248	-0.21522494	-0.0032296446	-0.5629374	7.012453	6.832198	Sitting_Type
15:25:07.119	-0.62251145	6.8619914	6.60341	0.0358248	-0.21522494	-0.0032296446	-0.5629374	7.012453	6.832198	Sitting_Type
15:25:07.142	-0.62251145	6.8619914	6.60341	0.0358248	-0.21522494	-0.0032296446	-0.5629374	7.012453	6.832198	Sitting_Type
15:25:07.163	-0.62251145	6.8619914	6.60341	0.0358248	-0.21522494	-0.0032296446	-0.5629374	7.012453	6.832198	Sitting_Type
15:25:07.190	-0.62251145	6.8619914	6.60341	0.0358248	-0.21522494	-0.0032296446	-0.5629374	7.012453	6.832198	Sitting_Type
15:25:07.211	-0.62251145	6.8619914	6.60341	0.0358248	-0.21522494	-0.0032296446	-0.5629374	7.012453	6.832198	Sitting_Type
15:25:07.233	-0.62251145	6.8619914	6.60341	0.0358248	-0.21522494	-0.0032296446	-0.5629374	7.012453	6.832198	Sitting_Type
15:25:07.256	-0.18435916	6.612987	6.8476257	-0.19569314	-0.051513046	-0.016668681	-0.4774416	7.0101476	6.8410645	Sitting_Type
15:25:07.278	-0.18435916	6.612987	6.8476257	-0.19569314	-0.051513046	-0.016668681	-0.4774416	7.0101476	6.8410645	Sitting_Type
15:25:07.302	-0.18435916	6.612987	6.8476257	-0.19569314	-0.051513046	-0.016668681	-0.4774416	7.0101476	6.8410645	Sitting_Type
15:25:07.326	-0.18435916	6.612987	6.8476257	-0.19569314	-0.051513046	-0.016668681	-0.4774416	7.0101476	6.8410645	Sitting_Type
15:25:07.349	-0.18435916	6.612987	6.8476257	-0.19569314	-0.051513046	-0.016668681	-0.4774416	7.0101476	6.8410645	Sitting_Type
15:25:07.371	-0.18435916	6.612987	6.8476257	-0.19569314	-0.051513046	-0.016668681	-0.4774416	7.0101476	6.8410645	Sitting_Type
15:25:07.393	-0.18435916	6.612987	6.8476257	-0.19569314	-0.051513046	-0.016668681	-0.4774416	7.0101476	6.8410645	Sitting_Type
15:25:07.415	-0.5554718	6.818895	6.8452315	-0.04603114	-0.009974208	-0.0215556	-0.43866974	6.9642115	6.8904037	Sitting_Type
15:25:07.437	-0.5554718	6.818895	6.8452315	-0.04603114	-0.009974208	-0.0215556	-0.43866974	6.9642115	6.8904037	Sitting_Type
15:25:07.460	-0.5554718	6.818895	6.8452315	-0.04603114	-0.009974208	-0.0215556	-0.43866974	6.9642115	6.8904037	Sitting_Type
15:25:07.482	-0.5554718	6.818895	6.8452315	-0.04603114	-0.009974208	-0.0215556	-0.43866974	6.9642115	6.8904037	Sitting_Type
15:25:07.503	-0.5554718	6.818895	6.8452315	-0.04603114	-0.009974208	-0.0215556	-0.43866974	6.9642115	6.8904037	Sitting_Type
15:25:07.531	-0.5554718	6.818895	6.8452315	-0.04603114	-0.009974208	-0.0215556	-0.43866974	6.9642115	6.8904037	Sitting_Type
15:25:07.554	-0.5554718	6.818895	6.8452315	-0.04603114	-0.009974208	-0.0215556	-0.43866974	6.9642115	6.8904037	Sitting_Type
15:25:07.574	-0.5554718	6.818895	6.8452315	-0.04603114	-0.009974208	-0.0215556	-0.43866974	6.9642115	6.8904037	Sitting_Type
15:25:07.595	-0.34477556	6.7494607	6.8619914	-0.10284161	-0.058232564	-0.045379344	-0.43637496	6.958234	6.8965836	Sitting_Type
15:25:07.617	-0.34477556	6.7494607	6.8619914	-0.10284161	-0.058232564	-0.045379344	-0.43637496	6.958234	6.8965836	Sitting_Type
15:25:07.641	-0.34477556	6.7494607	6.8619914	-0.10284161	-0.058232564	-0.045379344	-0.43637496	6.958234	6.8965836	Sitting_Type
15:25:07.664	-0.34477556	6.7494607	6.8619914	-0.10284161	-0.058232564	-0.045379344	-0.43637496	6.958234	6.8965836	Sitting_Type
15:25:07.689	-0.34477556	6.7494607	6.8619914	-0.10284161	-0.058232564	-0.045379344	-0.43637496	6.958234	6.8965836	Sitting_Type
15:25:07.713	-0.34477556	6.7494607	6.8619914	-0.10284161	-0.058232564	-0.045379344	-0.43637496	6.958234	6.8965836	Sitting_Type
15:25:07.735	-0.34477556	6.7494607	6.8619914	-0.10284161	-0.058232564	-0.045379344	-0.43637496	6.958234	6.8965836	Sitting_Type
15:25:07.757	-0.34477556	6.7494607	6.8619914	-0.10284161	-0.058232564	-0.045379344	-0.43637496	6.958234	6.8965836	Sitting_Type
15:25:07.780	-0.41181526	6.708758	6.960157	-0.014266146	-0.08327804	0.024870157	-0.40839982	6.8888187	6.967615	Sitting_Type
15:25:07.802	-0.41181526	6.708758	6.960157	-0.014266146	-0.08327804	0.024870157	-0.40839982	6.8888187	6.967615	Sitting_Type
15:25:07.826	-0.41181526	6.708758	6.960157	-0.014266146	-0.08327804	0.024870157	-0.40839982	6.8888187	6.967615	Sitting_Type
15:25:07.857	-0.41181526	6.708758	6.960157	-0.014266146	-0.08327804	0.024870157	-0.40839982	6.8888187	6.967615	Sitting_Type
15:25:07.878	-0.41181526	6.708758	6.960157	-0.014266146	-0.08327804	0.024870157	-0.40839982	6.8888187	6.967615	Sitting_Type
15:25:07.899	-0.41181526	6.708758	6.960157	-0.014266146	-0.08327804	0.024870157	-0.40839982	6.8888187	6.967615	Sitting_Type
15:25:07.920	-0.41181526	6.708758	6.960157	-0.014266146	-0.08327804	0.024870157	-0.40839982	6.8888187	6.967615	Sitting_Type
15:25:07.941	-0.41181526	6.708758	6.960157	-0.014266146	-0.08327804	0.024870157	-0.40839982	6.8888187	6.967615	Sitting_Type
15:25:07.962	-0.48124924	6.6608725	6.943397	-0.0069357636	-0.00325469	0.015096312	-0.38742045	6.875849	6.9816103	Sitting_Type
15:25:07.984	-0.48124924	6.6608725	6.943397	-0.0069357636	-0.00325469	0.015096312	-0.38742045	6.875849	6.9816103	Sitting_Type
15:25:08.007	-0.48124924	6.6608725	6.943397	-0.0069357636	-0.00325469	0.015096312	-0.38742045	6.875849	6.9816103	Sitting_Type
15:25:08.028	-0.48124924	6.6608725	6.943397	-0.0069357636	-0.00325469	0.015096312	-0.38742045	6.875849	6.9816103	Sitting_Type
15:25:08.049	-0.48124924	6.6608725	6.943397	-0.0069357636	-0.00325469	0.015096312	-0.38742045	6.875849	6.9816103	Sitting_Type
15:25:08.070	-0.48124924	6.6608725	6.943397	-0.0069357636	-0.00325469	0.015096312	-0.38742045	6.875849	6.9816103	Sitting_Type
15:25:08.091	-0.48124924	6.6608725	6.943397	-0.0069357636	-0.00325469	0.015096312	-0.38742045	6.875849	6.9816103	Sitting_Type
15:25:08.112	-0.48124924	6.6608725	6.943397	-0.0069357636	-0.00325469	0.015096312	-0.38742045	6.875849	6.9816103	Sitting_Type
15:25:08.134	-0.38308397	6.6967864	7.0367737	-0.012433551	-0.019137187	0.008376795	-0.38377702	6.8587556	6.998604	Sitting_Type
15:25:08.156	-0.38308397	6.6967864	7.0367737	-0.012433551	-0.019137187	0.008376795	-0.38377702	6.8587556	6.998604	Sitting_Type
15:25:08.179	-0.38308397	6.6967864	7.0367737	-0.012433551	-0.019137187	0.008376795	-0.38377702	6.8587556	6.998604	Sitting_Type
15:25:08.205	-0.38308397	6.6967864	7.0367737	-0.012433551	-0.019137187	0.008376795	-0.38377702	6.8587556	6.998604	Sitting_Type
15:25:08.227	-0.38308397	6.6967864	7.0367737	-0.012433551	-0.019137187	0.008376795	-0.38377702	6.8587556	6.998604	Sitting_Type
15:25:08.249	-0.38308397	6.6967864	7.0367737	-0.012433551	-0.019137187	0.008376795	-0.38377702	6.8587556	6.998604	Sitting_Type
15:25:08.270	-0.38308397	6.6967864	7.0367737	-0.012433551	-0.019137187	0.008376795	-0.38377702	6.8587556	6.998604	Sitting_Type
15:25:08.291	-0.38308397	6.6967864	7.0367737	-0.012433551	-0.019137187	0.008376795	-0.38377702	6.8587556	6.998604	Sitting_Type
15:25:08.312	-0.38308397	6.6967864	7.0367737	0.0028380798	0.03278636	0.020594101	-0.38377702	6.8587556	6.998604	Sitting_Type
15:25:08.334	-0.46209505	6.7255177	7.1971903	0.0028380798	0.03278636	0.020594101	-0.4375202	6.898184	6.9565787	Sitting_Type
15:25:08.356	-0.46209505	6.7255177	7.1971903	0.0028380798	0.03278636	0.020594101	-0.4375202	6.898184	6.9565787	Sitting_Type
15:25:08.380	-0.46209505	6.7255177	7.1971903	0.0028380798	0.03278636	0.020594101	-0.4375202	6.898184	6.9565787	Sitting_Type
15:25:08.402	-0.46209505	6.7255177	7.1971903	0.0028380798	0.03278636	0.020594101	-0.4375202	6.898184	6.9565787	Sitting_Type
15:25:08.427	-0.46209505	6.7255177	7.1971903	0.0028380798	0.03278636	0.020594101	-0.4375202	6.898184	6.9565787	Sitting_Type
15:25:08.451	-0.46209505	6.7255177	7.1971903	0.0028380798	0.03278636	0.020594101	-0.4375202	6.898184	6.9565787	Sitting_Type
15:25:08.473	-0.46209505	6.7255177	7.1971903	0.0028380798	0.03278636	0.020594101	-0.4375202	6.898184	6.9565787	Sitting_Type
15:25:08.494	-1.2617828	6.804529	6.9912825	-0.06985488	0.046225395	-0.033162042	-0.49117872	6.922773	6.9285135	Sitting_Type
15:25:08.515	-1.2617828	6.804529	6.9912825	-0.06985488	0.046225395	-0.033162042	-0.49117872	6.922773	6.9285135	Sitting_Type
15:25:08.536	-1.2617828	6.804529	6.9912825	-0.06985488	0.046225395	-0.033162042	-0.49117872	6.922773	6.9285135	Sitting_Type
15:25:08.562	-1.2617828	6.804529	6.9912825	-0.06985488	0.046225395	-0.033162042	-0.49117872	6.922773	6.9285135	Sitting_Type
15:25:08.583	-1.2617828	6.804529	6.9912825	-0.06985488	0.046225395	-0.033162042	-0.49117872	6.922773	6.9285135	Sitting_Type
15:25:08.604	-1.2617828	6.804529	6.9912825	-0.06985488	0.046225395	-0.033162042	-0.49117872	6.922773	6.9285135	Sitting_Type
15:25:08.625	-1.2617828	6.804529	6.9912825	-0.06985488	0.046225395	-0.033162042	-0.49117872	6.922773	6.9285135	Sitting_Type
15:25:08.647	-1.2617828	6.804529	6.9912825	-0.06985488	0.046225395	-0.033162042	-0.49117872	6.922773	6.9285135	Sitting_Type
15:25:08.668	-1.2617828	6.804529	6.9912825	-0.06985488	0.046225395	-0.033162042	-0.49117872	6.922773	6.9285135	Sitting_Type
15:25:08.689	-0.18435916	6.689604	6.7039695	0.14272623	0.115253165	0.089011006	-0.39170432	6.916804	6.9407964	Sitting_Type
15:25:08.710	-0.18435916	6.689604	6.7039695	0.14272623	0.115253165	0.089011006	-0.39170432	6.916804	6.9407964	Sitting_Type
15:25:08.732	-0.18435916	6.689604	6.7039695	0.14272623	0.115253165	0.089011006	-0.39170432	6.916804	6.9407964	Sitting_Type
15:25:08.756	-0.18435916	6.689604	6.7039695	0.14272623	0.115253165	0.089011006	-0.39170432	6.916804	6.9407964	Sitting_Type
15:25:08.779	-0.18435916	6.689604	6.7039695	0.14272623	0.115253165	0.089011006	-0.39170432	6.916804	6.9407964	Sitting_Type
15:25:08.803	-0.18435916	6.689604	6.7039695	0.14272623	0.115253165	0.089011006	-0.39170432	6.916804	6.9407964	Sitting_Type
15:25:08.827	-0.18435916	6.689604	6.7039695	0.14272623	0.115253165	0.089011006	-0.39170432	6.916804	6.9407964	Sitting_Type
15:25:08.853	-0.36632404	6.6680555	7.041562	0.027883554	-0.14741889	-0.015446949	-0.40687853	6.8442464	7.0115	Sitting_Type
15:25:08.876	-0.36632404	6.6680555	7.041562	0.027883554	-0.14741889	-0.015446949	-0.40687853	6.8442464	7.0115	Sitting_Type
15:25:08.899	-0.36632404	6.6680555	7.041562	0.027883554	-0.14741889	-0.015446949	-0.40687853	6.8442464	7.0115	Sitting_Type
15:25:08.919	-0.36632404	6.6680555	7.041562	0.027883554	-0.14741889	-0.015446949	-0.40687853	6.8442464	7.0115	Sitting_Type
15:25:08.947	-0.36632404	6.6680555	7.041562	0.027883554	-0.14741889	-0.015446949	-0.40687853	6.8442464	7.0115	Sitting_Type
15:25:08.970	-0.36632404	6.6680555	7.041562	0.027883554	-0.14741889	-0.015446949	-0.40687853	6.8442464	7.0115	Sitting_Type
15:25:08.990	-0.36632404	6.6680555	7.041562	0.027883554	-0.14741889	-0.015446949	-0.40687853	6.8442464	7.0115	Sitting_Type
15:25:09.011	-0.36632404	6.6680555	7.041562	0.027883554	-0.14741889	-0.015446949	-0.40687853	6.8442464	7.0115	Sitting_Type
15:25:09.035	-0.43096948	6.6249585	6.7015753	-0.0038814377	-0.0014220943	0.048693903	-0.37796286	6.841296	7.0159903	Sitting_Type
15:25:09.058	-0.43096948	6.6249585	6.7015753	-0.0038814377	-0.0014220943	0.048693903	-0.37796286	6.841296	7.0159903	Sitting_Type
15:25:09.082	-0.43096948	6.6249585	6.7015753	-0.0038814377	-0.0014220943	0.048693903	-0.37796286	6.841296	7.0159903	Sitting_Type
15:25:09.105	-0.43096948	6.6249585	6.7015753	-0.0038814377	-0.0014220943	0.048693903	-0.37796286	6.841296	7.0159903	Sitting_Type
15:25:09.127	-0.43096948	6.6249585	6.7015753	-0.0038814377	-0.0014220943	0.048693903	-0.37796286	6.841296	7.0159903	Sitting_Type
15:25:09.149	-0.43096948	6.6249585	6.7015753	-0.0038814377	-0.0014220943	0.048693903	-0.37796286	6.841296	7.0159903	Sitting_Type
15:25:09.171	-0.43096948	6.6249585	6.7015753	-0.0038814377	-0.0014220943	0.048693903	-0.37796286	6.841296	7.0159903	Sitting_Type
15:25:09.194	-0.43096948	6.6249585	6.7015753	-0.0038814377	-0.0014220943	0.048693903	-0.37796286	6.841296	7.0159903	Sitting_Type
15:25:09.215	-0.25139886	6.529187	6.361588	0.01444452	-0.051513046	0.081680626	-0.3401693	6.8452578	7.014057	Sitting_Type
15:25:09.237	-0.25139886	6.529187	6.361588	0.01444452	-0.051513046	0.081680626	-0.3401693	6.8452578	7.014057	Sitting_Type
15:25:09.258	-0.25139886	6.529187	6.361588	0.01444452	-0.051513046	0.081680626	-0.3401693	6.8452578	7.014057	Sitting_Type
15:25:09.278	-0.25139886	6.529187	6.361588	0.01444452	-0.051513046	0.081680626	-0.3401693	6.8452578	7.014057	Sitting_Type
15:25:09.299	-0.25139886	6.529187	6.361588	0.01444452	-0.051513046	0.081680626	-0.3401693	6.8452578	7.014057	Sitting_Type
15:25:09.321	-0.25139886	6.529187	6.361588	0.01444452	-0.051513046	0.081680626	-0.3401693	6.8452578	7.014057	Sitting_Type
15:25:09.344	-0.25139886	6.529187	6.361588	0.01444452	-0.051513046	0.081680626	-0.3401693	6.8452578	7.014057	Sitting_Type
15:25:09.367	-0.25139886	6.529187	6.361588	0.01444452	-0.051513046	0.081680626	-0.3401693	6.8452578	7.014057	Sitting_Type
15:25:09.389	-0.25139886	6.529187	6.361588	0.01444452	-0.051513046	0.081680626	-0.3401693	6.8452578	7.014057	Sitting_Type
15:25:09.413	-0.0047885496	6.572284	6.88354	0.022996634	-0.009363342	0.008376795	-0.2994035	6.815769	7.0445704	Sitting_Type
15:25:09.435	-0.0047885496	6.572284	6.88354	0.022996634	-0.009363342	0.008376795	-0.2994035	6.815769	7.0445704	Sitting_Type
15:25:09.460	-0.0047885496	6.572284	6.88354	0.022996634	-0.009363342	0.008376795	-0.2994035	6.815769	7.0445704	Sitting_Type
15:25:09.483	-0.0047885496	6.572284	6.88354	0.022996634	-0.009363342	0.008376795	-0.2994035	6.815769	7.0445704	Sitting_Type
15:25:09.506	-0.0047885496	6.572284	6.88354	0.022996634	-0.009363342	0.008376795	-0.2994035	6.815769	7.0445704	Sitting_Type
15:25:09.527	-0.0047885496	6.572284	6.88354	0.022996634	-0.009363342	0.008376795	-0.2994035	6.815769	7.0445704	Sitting_Type
15:25:09.551	-0.0047885496	6.572284	6.88354	0.022996634	-0.009363342	0.008376795	-0.2994035	6.815769	7.0445704	Sitting_Type
15:25:09.574	-0.0047885496	6.572284	6.88354	0.022996634	-0.009363342	0.008376795	-0.2994035	6.815769	7.0445704	Sitting_Type
15:25:09.598	-1.0223553	6.9457912	6.7039695	0.17449121	0.20505035	0.04136352	-0.51840746	6.91998	6.9293165	Sitting_Type
15:25:09.621	-1.0223553	6.9457912	6.7039695	0.17449121	0.20505035	0.04136352	-0.51840746	6.91998	6.9293165	Sitting_Type
15:25:09.642	-1.0223553	6.9457912	6.7039695	0.17449121	0.20505035	0.04136352	-0.51840746	6.91998	6.9293165	Sitting_Type
15:25:09.671	-1.0223553	6.9457912	6.7039695	0.17449121	0.20505035	0.04136352	-0.51840746	6.91998	6.9293165	Sitting_Type
15:25:09.692	-1.0223553	6.9457912	6.7039695	0.17449121	0.20505035	0.04136352	-0.51840746	6.91998	6.9293165	Sitting_Type
15:25:09.713	-1.0223553	6.9457912	6.7039695	0.17449121	0.20505035	0.04136352	-0.51840746	6.91998	6.9293165	Sitting_Type
15:25:09.734	-1.0223553	6.9457912	6.7039695	0.17449121	0.20505035	0.04136352	-0.51840746	6.91998	6.9293165	Sitting_Type
15:25:09.755	-0.057462595	6.5746784	6.9745226	-0.014877012	-0.1895686	0.0786263	-0.3856071	6.919423	6.93853	Sitting_Type
15:25:09.779	-0.057462595	6.5746784	6.9745226	-0.014877012	-0.1895686	0.0786263	-0.3856071	6.919423	6.93853	Sitting_Type
15:25:09.804	-0.057462595	6.5746784	6.9745226	-0.014877012	-0.1895686	0.0786263	-0.3856071	6.919423	6.93853	Sitting_Type
15:25:09.828	-0.057462595	6.5746784	6.9745226	-0.014877012	-0.1895686	0.0786263	-0.3856071	6.919423	6.93853	Sitting_Type
15:25:09.849	-0.057462595	6.5746784	6.9745226	-0.014877012	-0.1895686	0.0786263	-0.3856071	6.919423	6.93853	Sitting_Type
15:25:09.872	-0.057462595	6.5746784	6.9745226	-0.014877012	-0.1895686	0.0786263	-0.3856071	6.919423	6.93853	Sitting_Type
15:25:09.893	-0.057462595	6.5746784	6.9745226	-0.014877012	-0.1895686	0.0786263	-0.3856071	6.919423	6.93853	Sitting_Type
15:25:09.919	-0.057462595	6.5746784	6.9745226	-0.014877012	-0.1895686	0.0786263	-0.3856071	6.919423	6.93853	Sitting_Type
15:25:09.939	-0.2681588	6.5411587	6.7398834	0.016277116	0.09204029	0.00043554694	-0.305475	6.890809	6.970919	Sitting_Type
15:25:09.960	-0.2681588	6.5411587	6.7398834	0.016277116	0.09204029	0.00043554694	-0.305475	6.890809	6.970919	Sitting_Type
15:25:09.981	-0.2681588	6.5411587	6.7398834	0.016277116	0.09204029	0.00043554694	-0.305475	6.890809	6.970919	Sitting_Type
15:25:10.003	-0.2681588	6.5411587	6.7398834	0.016277116	0.09204029	0.00043554694	-0.305475	6.890809	6.970919	Sitting_Type
15:25:10.025	-0.2681588	6.5411587	6.7398834	0.016277116	0.09204029	0.00043554694	-0.305475	6.890809	6.970919	Sitting_Type
15:25:10.053	-0.2681588	6.5411587	6.7398834	0.016277116	0.09204029	0.00043554694	-0.305475	6.890809	6.970919	Sitting_Type
15:25:10.075	-0.2681588	6.5411587	6.7398834	0.016277116	0.09204029	0.00043554694	-0.305475	6.890809	6.970919	Sitting_Type
15:25:10.097	-0.2681588	6.5411587	6.7398834	0.016277116	0.09204029	0.00043554694	-0.305475	6.890809	6.970919	Sitting_Type
15:25:10.119	-0.8834874	6.838049	7.0439563	-0.19874746	-0.19873157	-0.01789041	-0.4082951	6.9345737	6.92209	Sitting_Type
15:25:10.140	-0.8834874	6.838049	7.0439563	-0.19874746	-0.19873157	-0.01789041	-0.4082951	6.9345737	6.92209	Sitting_Type
15:25:10.161	-0.8834874	6.838049	7.0439563	-0.19874746	-0.19873157	-0.01789041	-0.4082951	6.9345737	6.92209	Sitting_Type
15:25:10.182	-0.8834874	6.838049	7.0439563	-0.19874746	-0.19873157	-0.01789041	-0.4082951	6.9345737	6.92209	Sitting_Type
15:25:10.203	-0.8834874	6.838049	7.0439563	-0.19874746	-0.19873157	-0.01789041	-0.4082951	6.9345737	6.92209	Sitting_Type
15:25:10.225	-0.8834874	6.838049	7.0439563	-0.19874746	-0.19873157	-0.01789041	-0.4082951	6.9345737	6.92209	Sitting_Type
15:25:10.249	-0.8834874	6.838049	7.0439563	-0.19874746	-0.19873157	-0.01789041	-0.4082951	6.9345737	6.92209	Sitting_Type
15:25:10.270	-0.8834874	6.838049	7.0439563	-0.19874746	-0.19873157	-0.01789041	-0.4082951	6.9345737	6.92209	Sitting_Type
15:25:10.292	-0.8834874	6.838049	7.0439563	-0.19874746	-0.19873157	-0.01789041	-0.4082951	6.9345737	6.92209	Sitting_Type
15:25:10.312	-0.21309046	6.6704497	7.2211328	0.032770477	0.120750956	0.036476597	-0.3578815	6.8835707	6.9755797	Sitting_Type
15:25:10.333	-0.21309046	6.6704497	7.2211328	0.032770477	0.120750956	0.036476597	-0.3578815	6.8835707	6.9755797	Sitting_Type
15:25:10.371	-0.21309046	6.6704497	7.2211328	0.032770477	0.120750956	0.036476597	-0.3578815	6.8835707	6.9755797	Sitting_Type
15:25:10.393	-0.21309046	6.6704497	7.2211328	0.032770477	0.120750956	0.036476597	-0.3578815	6.8835707	6.9755797	Sitting_Type
15:25:10.416	-0.21309046	6.6704497	7.2211328	0.032770477	0.120750956	0.036476597	-0.3578815	6.8835707	6.9755797	Sitting_Type
15:25:10.440	-0.21309046	6.6704497	7.2211328	0.032770477	0.120750956	0.036476597	-0.3578815	6.8835707	6.9755797	Sitting_Type
15:25:10.461	-0.21309046	6.6704497	7.2211328	0.032770477	0.120750956	0.036476597	-0.3578815	6.8835707	6.9755797	Sitting_Type
15:25:10.486	-0.8379962	7.0343795	6.385531	0.08041797	0.1848918	-0.002007914	-0.43920448	6.9340324	6.9207406	Sitting_Type
15:25:10.511	-0.8379962	7.0343795	6.385531	0.08041797	0.1848918	-0.002007914	-0.43920448	6.9340324	6.9207406	Sitting_Type
15:25:10.534	-0.8379962	7.0343795	6.385531	0.08041797	0.1848918	-0.002007914	-0.43920448	6.9340324	6.9207406	Sitting_Type
15:25:10.558	-0.8379962	7.0343795	6.385531	0.08041797	0.1848918	-0.002007914	-0.43920448	6.9340324	6.9207406	Sitting_Type
15:25:10.581	-0.8379962	7.0343795	6.385531	0.08041797	0.1848918	-0.002007914	-0.43920448	6.9340324	6.9207406	Sitting_Type
15:25:10.603	-0.8379962	7.0343795	6.385531	0.08041797	0.1848918	-0.002007914	-0.43920448	6.9340324	6.9207406	Sitting_Type
15:25:10.624	-0.8379962	7.0343795	6.385531	0.08041797	0.1848918	-0.002007914	-0.43920448	6.9340324	6.9207406	Sitting_Type
15:25:10.646	-0.8379962	7.0343795	6.385531	0.08041797	0.1848918	-0.002007914	-0.43920448	6.9340324	6.9207406	Sitting_Type
15:25:10.667	-0.5411061	6.771009	6.735095	-0.00021624629	-0.0142502645	0.027924482	-0.38132834	6.8762875	6.981518	Sitting_Type
15:25:10.689	-0.5411061	6.771009	6.735095	-0.00021624629	-0.0142502645	0.027924482	-0.38132834	6.8762875	6.981518	Sitting_Type
15:25:10.711	-0.5411061	6.771009	6.735095	-0.00021624629	-0.0142502645	0.027924482	-0.38132834	6.8762875	6.981518	Sitting_Type
15:25:10.733	-0.5411061	6.771009	6.735095	-0.00021624629	-0.0142502645	0.027924482	-0.38132834	6.8762875	6.981518	Sitting_Type
15:25:10.755	-0.5411061	6.771009	6.735095	-0.00021624629	-0.0142502645	0.027924482	-0.38132834	6.8762875	6.981518	Sitting_Type
15:25:10.779	-0.5411061	6.771009	6.735095	-0.00021624629	-0.0142502645	0.027924482	-0.38132834	6.8762875	6.981518	Sitting_Type
15:25:10.803	-0.5411061	6.771009	6.735095	-0.00021624629	-0.0142502645	0.027924482	-0.38132834	6.8762875	6.981518	Sitting_Type
15:25:10.827	-0.5411061	6.771009	6.735095	-0.00021624629	-0.0142502645	0.027924482	-0.38132834	6.8762875	6.981518	Sitting_Type
15:25:10.851	-0.10055954	6.531582	6.9122715	-0.14987823	-0.242103	-0.0374381	-0.18656127	6.7730575	7.0895157	Sitting_Type
15:25:10.875	-0.10055954	6.531582	6.9122715	-0.14987823	-0.242103	-0.0374381	-0.18656127	6.7730575	7.0895157	Sitting_Type
15:25:10.899	-0.10055954	6.531582	6.9122715	-0.14987823	-0.242103	-0.0374381	-0.18656127	6.7730575	7.0895157	Sitting_Type
15:25:10.923	-0.10055954	6.531582	6.9122715	-0.14987823	-0.242103	-0.0374381	-0.18656127	6.7730575	7.0895157	Sitting_Type
15:25:10.948	-0.10055954	6.531582	6.9122715	-0.14987823	-0.242103	-0.0374381	-0.18656127	6.7730575	7.0895157	Sitting_Type
15:25:10.981	-0.10055954	6.531582	6.9122715	-0.14987823	-0.242103	-0.0374381	-0.18656127	6.7730575	7.0895157	Sitting_Type
15:25:11.003	-0.10055954	6.531582	6.9122715	-0.14987823	-0.242103	-0.0374381	-0.18656127	6.7730575	7.0895157	Sitting_Type
15:25:11.024	-0.26337022	6.507639	7.23071	-0.017320473	-0.10343659	0.045639575	-0.098790556	6.6834273	7.1758213	Sitting_Type
15:25:11.046	-0.26337022	6.507639	7.23071	-0.017320473	-0.10343659	0.045639575	-0.098790556	6.6834273	7.1758213	Sitting_Type
15:25:11.067	-0.26337022	6.507639	7.23071	-0.017320473	-0.10343659	0.045639575	-0.098790556	6.6834273	7.1758213	Sitting_Type
15:25:11.089	-0.26337022	6.507639	7.23071	-0.017320473	-0.10343659	0.045639575	-0.098790556	6.6834273	7.1758213	Sitting_Type
15:25:11.113	-0.26337022	6.507639	7.23071	-0.017320473	-0.10343659	0.045639575	-0.098790556	6.6834273	7.1758213	Sitting_Type
15:25:11.136	-0.26337022	6.507639	7.23071	-0.017320473	-0.10343659	0.045639575	-0.098790556	6.6834273	7.1758213	Sitting_Type
15:25:11.160	-0.26337022	6.507639	7.23071	-0.017320473	-0.10343659	0.045639575	-0.098790556	6.6834273	7.1758213	Sitting_Type
15:25:11.183	-0.26337022	6.507639	7.23071	-0.017320473	-0.10343659	0.045639575	-0.098790556	6.6834273	7.1758213	Sitting_Type
15:25:11.203	-0.1987248	6.454965	6.8452315	-0.024039991	-0.08205631	0.024870157	-0.12074319	6.6995206	7.160455	Sitting_Type
15:25:11.226	-0.1987248	6.454965	6.8452315	-0.024039991	-0.08205631	0.024870157	-0.12074319	6.6995206	7.160455	Sitting_Type
15:25:11.246	-0.1987248	6.454965	6.8452315	-0.024039991	-0.08205631	0.024870157	-0.12074319	6.6995206	7.160455	Sitting_Type
15:25:11.267	-0.1987248	6.454965	6.8452315	-0.024039991	-0.08205631	0.024870157	-0.12074319	6.6995206	7.160455	Sitting_Type
15:25:11.289	-0.1987248	6.454965	6.8452315	-0.024039991	-0.08205631	0.024870157	-0.12074319	6.6995206	7.160455	Sitting_Type
15:25:11.311	-0.1987248	6.454965	6.8452315	-0.024039991	-0.08205631	0.024870157	-0.12074319	6.6995206	7.160455	Sitting_Type
15:25:11.335	-0.1987248	6.454965	6.8452315	-0.024039991	-0.08205631	0.024870157	-0.12074319	6.6995206	7.160455	Sitting_Type
15:25:11.360	-0.1987248	6.454965	6.8452315	-0.024039991	-0.08205631	0.024870157	-0.12074319	6.6995206	7.160455	Sitting_Type
15:25:11.382	-0.102953814	6.531582	7.3480296	-0.019763935	-0.03135449	0.029757079	-0.1347524	6.7084017	7.1518874	Sitting_Type
15:25:11.404	-0.102953814	6.531582	7.3480296	-0.019763935	-0.03135449	0.029757079	-0.1347524	6.7084017	7.1518874	Sitting_Type
15:25:11.426	-0.102953814	6.531582	7.3480296	-0.019763935	-0.03135449	0.029757079	-0.1347524	6.7084017	7.1518874	Sitting_Type
15:25:11.447	-0.102953814	6.531582	7.3480296	-0.019763935	-0.03135449	0.029757079	-0.1347524	6.7084017	7.1518874	Sitting_Type
15:25:11.467	-0.102953814	6.531582	7.3480296	-0.019763935	-0.03135449	0.029757079	-0.1347524	6.7084017	7.1518874	Sitting_Type
15:25:11.490	-0.102953814	6.531582	7.3480296	-0.019763935	-0.03135449	0.029757079	-0.1347524	6.7084017	7.1518874	Sitting_Type
15:25:11.513	-0.102953814	6.531582	7.3480296	-0.019763935	-0.03135449	0.029757079	-0.1347524	6.7084017	7.1518874	Sitting_Type
15:25:11.534	-0.102953814	6.531582	7.3480296	-0.019763935	-0.03135449	0.029757079	-0.1347524	6.7084017	7.1518874	Sitting_Type
15:25:11.557	-0.3304099	6.5411587	7.21395	-0.023429126	0.015682133	0.010820257	-0.13653357	6.7213187	7.1397166	Sitting_Type
15:25:11.578	-0.3304099	6.5411587	7.21395	-0.023429126	0.015682133	0.010820257	-0.13653357	6.7213187	7.1397166	Sitting_Type
15:25:11.599	-0.3304099	6.5411587	7.21395	-0.023429126	0.015682133	0.010820257	-0.13653357	6.7213187	7.1397166	Sitting_Type
15:25:11.620	-0.3304099	6.5411587	7.21395	-0.023429126	0.015682133	0.010820257	-0.13653357	6.7213187	7.1397166	Sitting_Type
15:25:11.642	-0.3304099	6.5411587	7.21395	-0.023429126	0.015682133	0.010820257	-0.13653357	6.7213187	7.1397166	Sitting_Type
15:25:11.664	-0.3304099	6.5411587	7.21395	-0.023429126	0.015682133	0.010820257	-0.13653357	6.7213187	7.1397166	Sitting_Type
15:25:11.688	-0.3304099	6.5411587	7.21395	-0.023429126	0.015682133	0.010820257	-0.13653357	6.7213187	7.1397166	Sitting_Type
15:25:11.712	-0.3304099	6.5411587	7.21395	-0.023429126	0.015682133	0.010820257	-0.13653357	6.7213187	7.1397166	Sitting_Type
15:25:11.735	0.10055954	6.5004563	6.610593	-0.024039991	0.061497025	0.01692891	-0.1190654	6.7140326	7.14688	Sitting_Type
15:25:11.758	0.10055954	6.5004563	6.610593	-0.024039991	0.061497025	0.01692891	-0.1190654	6.7140326	7.14688	Sitting_Type
15:25:11.780	0.10055954	6.5004563	6.610593	-0.024039991	0.061497025	0.01692891	-0.1190654	6.7140326	7.14688	Sitting_Type
15:25:11.800	0.10055954	6.5004563	6.610593	-0.024039991	0.061497025	0.01692891	-0.1190654	6.7140326	7.14688	Sitting_Type
15:25:11.821	0.10055954	6.5004563	6.610593	-0.024039991	0.061497025	0.01692891	-0.1190654	6.7140326	7.14688	Sitting_Type
15:25:11.842	0.10055954	6.5004563	6.610593	-0.024039991	0.061497025	0.01692891	-0.1190654	6.7140326	7.14688	Sitting_Type
15:25:11.863	0.10055954	6.5004563	6.610593	-0.024039991	0.061497025	0.01692891	-0.1190654	6.7140326	7.14688	Sitting_Type
15:25:11.885	0.10055954	6.5004563	6.610593	-0.024039991	0.061497025	0.01692891	-0.1190654	6.7140326	7.14688	Sitting_Type
15:25:11.912	0.10055954	6.5004563	6.610593	-0.024039991	0.061497025	0.01692891	-0.1190654	6.7140326	7.14688	Sitting_Type
15:25:11.937	-0.2083019	6.6201696	6.838049	-0.006324899	0.0743252	0.015707178	-0.16750264	6.7178645	7.1423044	Sitting_Type
15:25:11.960	-0.2083019	6.6201696	6.838049	-0.006324899	0.0743252	0.015707178	-0.16750264	6.7178645	7.1423044	Sitting_Type
15:25:11.981	-0.2083019	6.6201696	6.838049	-0.006324899	0.0743252	0.015707178	-0.16750264	6.7178645	7.1423044	Sitting_Type
15:25:12.003	-0.2083019	6.6201696	6.838049	-0.006324899	0.0743252	0.015707178	-0.16750264	6.7178645	7.1423044	Sitting_Type
15:25:12.026	-0.2083019	6.6201696	6.838049	-0.006324899	0.0743252	0.015707178	-0.16750264	6.7178645	7.1423044	Sitting_Type
15:25:12.050	-0.2083019	6.6201696	6.838049	-0.006324899	0.0743252	0.015707178	-0.16750264	6.7178645	7.1423044	Sitting_Type
15:25:12.074	-0.2083019	6.6201696	6.838049	-0.006324899	0.0743252	0.015707178	-0.16750264	6.7178645	7.1423044	Sitting_Type
15:25:12.097	-0.39266106	6.7207294	6.797346	0.17510208	0.3113409	0.041974384	-0.37961313	6.7896013	7.0659437	Sitting_Type
15:25:12.121	-0.39266106	6.7207294	6.797346	0.17510208	0.3113409	0.041974384	-0.37961313	6.7896013	7.0659437	Sitting_Type
15:25:12.145	-0.39266106	6.7207294	6.797346	0.17510208	0.3113409	0.041974384	-0.37961313	6.7896013	7.0659437	Sitting_Type
15:25:12.169	-0.39266106	6.7207294	6.797346	0.17510208	0.3113409	0.041974384	-0.37961313	6.7896013	7.0659437	Sitting_Type
15:25:12.193	-0.39266106	6.7207294	6.797346	0.17510208	0.3113409	0.041974384	-0.37961313	6.7896013	7.0659437	Sitting_Type
15:25:12.217	-0.39266106	6.7207294	6.797346	0.17510208	0.3113409	0.041974384	-0.37961313	6.7896013	7.0659437	Sitting_Type
15:25:12.241	-0.39266106	6.7207294	6.797346	0.17510208	0.3113409	0.041974384	-0.37961313	6.7896013	7.0659437	Sitting_Type
15:25:12.264	-0.39266106	6.7207294	6.797346	0.17510208	0.3113409	0.041974384	-0.37961313	6.7896013	7.0659437	Sitting_Type
15:25:12.289	-0.55307746	6.682421	6.830866	0.08774835	0.042560205	0.018761504	-0.49700227	6.843842	7.0060797	Sitting_Type
15:25:12.314	-0.55307746	6.682421	6.830866	0.08774835	0.042560205	0.018761504	-0.49700227	6.843842	7.0060797	Sitting_Type
15:25:12.338	-0.55307746	6.682421	6.830866	0.08774835	0.042560205	0.018761504	-0.49700227	6.843842	7.0060797	Sitting_Type
15:25:12.362	-0.55307746	6.682421	6.830866	0.08774835	0.042560205	0.018761504	-0.49700227	6.843842	7.0060797	Sitting_Type
15:25:12.383	-0.55307746	6.682421	6.830866	0.08774835	0.042560205	0.018761504	-0.49700227	6.843842	7.0060797	Sitting_Type
15:25:12.405	-0.55307746	6.682421	6.830866	0.08774835	0.042560205	0.018761504	-0.49700227	6.843842	7.0060797	Sitting_Type
15:25:12.429	-0.55307746	6.682421	6.830866	0.08774835	0.042560205	0.018761504	-0.49700227	6.843842	7.0060797	Sitting_Type
15:25:12.451	-0.55307746	6.682421	6.830866	0.08774835	0.042560205	0.018761504	-0.49700227	6.843842	7.0060797	Sitting_Type
15:25:12.473	-0.5985687	6.7015753	6.8428373	-0.0906243	-0.06250862	0.0034898731	-0.5111283	6.8753033	6.9741893	Sitting_Type
15:25:12.495	-0.5985687	6.7015753	6.8428373	-0.0906243	-0.06250862	0.0034898731	-0.5111283	6.8753033	6.9741893	Sitting_Type
15:25:12.520	-0.5985687	6.7015753	6.8428373	-0.0906243	-0.06250862	0.0034898731	-0.5111283	6.8753033	6.9741893	Sitting_Type
15:25:12.544	-0.5985687	6.7015753	6.8428373	-0.0906243	-0.06250862	0.0034898731	-0.5111283	6.8753033	6.9741893	Sitting_Type
15:25:12.568	-0.5985687	6.7015753	6.8428373	-0.0906243	-0.06250862	0.0034898731	-0.5111283	6.8753033	6.9741893	Sitting_Type
15:25:12.592	-0.5985687	6.7015753	6.8428373	-0.0906243	-0.06250862	0.0034898731	-0.5111283	6.8753033	6.9741893	Sitting_Type
15:25:12.620	-0.5985687	6.7015753	6.8428373	-0.0906243	-0.06250862	0.0034898731	-0.5111283	6.8753033	6.9741893	Sitting_Type
15:25:12.641	-0.41420954	6.629747	6.881146	0.01566625	-0.06434122	0.032811407	-0.47354442	6.862179	6.9897513	Sitting_Type
15:25:12.663	-0.41420954	6.629747	6.881146	0.01566625	-0.06434122	0.032811407	-0.47354442	6.862179	6.9897513	Sitting_Type
15:25:12.686	-0.41420954	6.629747	6.881146	0.01566625	-0.06434122	0.032811407	-0.47354442	6.862179	6.9897513	Sitting_Type
15:25:12.710	-0.41420954	6.629747	6.881146	0.01566625	-0.06434122	0.032811407	-0.47354442	6.862179	6.9897513	Sitting_Type
15:25:12.732	-0.41420954	6.629747	6.881146	0.01566625	-0.06434122	0.032811407	-0.47354442	6.862179	6.9897513	Sitting_Type
15:25:12.753	-0.41420954	6.629747	6.881146	0.01566625	-0.06434122	0.032811407	-0.47354442	6.862179	6.9897513	Sitting_Type
15:25:12.774	-0.41420954	6.629747	6.881146	0.01566625	-0.06434122	0.032811407	-0.47354442	6.862179	6.9897513	Sitting_Type
15:25:12.795	-0.41420954	6.629747	6.881146	0.01566625	-0.06434122	0.032811407	-0.47354442	6.862179	6.9897513	Sitting_Type
15:25:12.833	-0.14844504	6.6345353	6.261029	0.12440026	0.09265115	0.018761504	-0.34837145	6.8861175	6.9735436	Sitting_Type
15:25:12.854	-0.14844504	6.6345353	6.261029	0.12440026	0.09265115	0.018761504	-0.34837145	6.8861175	6.9735436	Sitting_Type
15:25:12.876	-0.14844504	6.6345353	6.261029	0.12440026	0.09265115	0.018761504	-0.34837145	6.8861175	6.9735436	Sitting_Type
15:25:12.899	-0.14844504	6.6345353	6.261029	0.12440026	0.09265115	0.018761504	-0.34837145	6.8861175	6.9735436	Sitting_Type
15:25:12.923	-0.14844504	6.6345353	6.261029	0.12440026	0.09265115	0.018761504	-0.34837145	6.8861175	6.9735436	Sitting_Type
15:25:12.945	-0.14844504	6.6345353	6.261029	0.12440026	0.09265115	0.018761504	-0.34837145	6.8861175	6.9735436	Sitting_Type
15:25:12.968	-0.14844504	6.6345353	6.261029	0.12440026	0.09265115	0.018761504	-0.34837145	6.8861175	6.9735436	Sitting_Type
15:25:12.992	-0.14844504	6.6345353	6.261029	0.12440026	0.09265115	0.018761504	-0.34837145	6.8861175	6.9735436	Sitting_Type
15:25:13.015	-0.5961744	6.8069234	6.8907228	-0.03320297	0.0022430972	-0.018501276	-0.3665144	6.888449	6.9703116	Sitting_Type
15:25:13.038	-0.5961744	6.8069234	6.8907228	-0.03320297	0.0022430972	-0.018501276	-0.3665144	6.888449	6.9703116	Sitting_Type
15:25:13.060	-0.5961744	6.8069234	6.8907228	-0.03320297	0.0022430972	-0.018501276	-0.3665144	6.888449	6.9703116	Sitting_Type
15:25:13.082	-0.5961744	6.8069234	6.8907228	-0.03320297	0.0022430972	-0.018501276	-0.3665144	6.888449	6.9703116	Sitting_Type
15:25:13.104	-0.5961744	6.8069234	6.8907228	-0.03320297	0.0022430972	-0.018501276	-0.3665144	6.888449	6.9703116	Sitting_Type
15:25:13.126	-0.5961744	6.8069234	6.8907228	-0.03320297	0.0022430972	-0.018501276	-0.3665144	6.888449	6.9703116	Sitting_Type
15:25:13.148	-0.5961744	6.8069234	6.8907228	-0.03320297	0.0022430972	-0.018501276	-0.3665144	6.888449	6.9703116	Sitting_Type
15:25:13.169	-0.5961744	6.8069234	6.8907228	-0.03320297	0.0022430972	-0.018501276	-0.3665144	6.888449	6.9703116	Sitting_Type
15:25:13.191	-0.6656084	6.656084	8.039975	0.0150553845	-0.10710178	-0.04904454	-0.39782175	6.836549	7.0195174	Sitting_Type
15:25:13.213	-0.6656084	6.656084	8.039975	0.0150553845	-0.10710178	-0.04904454	-0.39782175	6.836549	7.0195174	Sitting_Type
15:25:13.236	-0.6656084	6.656084	8.039975	0.0150553845	-0.10710178	-0.04904454	-0.39782175	6.836549	7.0195174	Sitting_Type
15:25:13.259	-0.6656084	6.656084	8.039975	0.0150553845	-0.10710178	-0.04904454	-0.39782175	6.836549	7.0195174	Sitting_Type
15:25:13.281	-0.6656084	6.656084	8.039975	0.0150553845	-0.10710178	-0.04904454	-0.39782175	6.836549	7.0195174	Sitting_Type
15:25:13.304	-0.6656084	6.656084	8.039975	0.0150553845	-0.10710178	-0.04904454	-0.39782175	6.836549	7.0195174	Sitting_Type
15:25:13.326	-0.6656084	6.656084	8.039975	0.0150553845	-0.10710178	-0.04904454	-0.39782175	6.836549	7.0195174	Sitting_Type
15:25:13.348	-0.6656084	6.656084	8.039975	0.0150553845	-0.10710178	-0.04904454	-0.39782175	6.836549	7.0195174	Sitting_Type
15:25:13.371	-0.70631105	6.715941	6.9888883	-0.0765744	-0.13947764	-0.0026187794	-0.4957301	6.8544774	6.995764	Sitting_Type
15:25:13.391	-0.70631105	6.715941	6.9888883	-0.0765744	-0.13947764	-0.0026187794	-0.4957301	6.8544774	6.995764	Sitting_Type
15:25:13.412	-0.70631105	6.715941	6.9888883	-0.0765744	-0.13947764	-0.0026187794	-0.4957301	6.8544774	6.995764	Sitting_Type
15:25:13.433	-0.70631105	6.715941	6.9888883	-0.0765744	-0.13947764	-0.0026187794	-0.4957301	6.8544774	6.995764	Sitting_Type
15:25:13.456	-0.70631105	6.715941	6.9888883	-0.0765744	-0.13947764	-0.0026187794	-0.4957301	6.8544774	6.995764	Sitting_Type
15:25:13.480	-0.70631105	6.715941	6.9888883	-0.0765744	-0.13947764	-0.0026187794	-0.4957301	6.8544774	6.995764	Sitting_Type
15:25:13.504	-0.70631105	6.715941	6.9888883	-0.0765744	-0.13947764	-0.0026187794	-0.4957301	6.8544774	6.995764	Sitting_Type
15:25:13.527	-0.70631105	6.715941	6.9888883	-0.0765744	-0.13947764	-0.0026187794	-0.4957301	6.8544774	6.995764	Sitting_Type
15:25:13.552	-0.55307746	6.689604	6.7446723	0.031548746	-0.01486113	-0.00017531833	-0.5408741	6.8512683	6.9955626	Sitting_Type
15:25:13.574	-0.55307746	6.689604	6.7446723	0.031548746	-0.01486113	-0.00017531833	-0.5408741	6.8512683	6.9955626	Sitting_Type
15:25:13.596	-0.55307746	6.689604	6.7446723	0.031548746	-0.01486113	-0.00017531833	-0.5408741	6.8512683	6.9955626	Sitting_Type
15:25:13.619	-0.55307746	6.689604	6.7446723	0.031548746	-0.01486113	-0.00017531833	-0.5408741	6.8512683	6.9955626	Sitting_Type
15:25:13.641	-0.55307746	6.689604	6.7446723	0.031548746	-0.01486113	-0.00017531833	-0.5408741	6.8512683	6.9955626	Sitting_Type
15:25:13.665	-0.55307746	6.689604	6.7446723	0.031548746	-0.01486113	-0.00017531833	-0.5408741	6.8512683	6.9955626	Sitting_Type
15:25:13.686	-0.55307746	6.689604	6.7446723	0.031548746	-0.01486113	-0.00017531833	-0.5408741	6.8512683	6.9955626	Sitting_Type
15:25:13.707	-0.55307746	6.689604	6.7446723	0.031548746	-0.01486113	-0.00017531833	-0.5408741	6.8512683	6.9955626	Sitting_Type
15:25:13.735	-0.32083282	6.7039695	7.0942364	0.054761626	0.010184345	0.018150639	-0.44485834	6.8757386	6.978298	Sitting_Type
15:25:13.756	-0.32083282	6.7039695	7.0942364	0.054761626	0.010184345	0.018150639	-0.44485834	6.8757386	6.978298	Sitting_Type
15:25:13.777	-0.32083282	6.7039695	7.0942364	0.054761626	0.010184345	0.018150639	-0.44485834	6.8757386	6.978298	Sitting_Type
15:25:13.799	-0.32083282	6.7039695	7.0942364	0.054761626	0.010184345	0.018150639	-0.44485834	6.8757386	6.978298	Sitting_Type
15:25:13.823	-0.32083282	6.7039695	7.0942364	0.054761626	0.010184345	0.018150639	-0.44485834	6.8757386	6.978298	Sitting_Type
15:25:13.847	-0.32083282	6.7039695	7.0942364	0.054761626	0.010184345	0.018150639	-0.44485834	6.8757386	6.978298	Sitting_Type
15:25:13.870	-0.32083282	6.7039695	7.0942364	0.054761626	0.010184345	0.018150639	-0.44485834	6.8757386	6.978298	Sitting_Type
15:25:13.893	-0.505192	6.699181	6.7279124	0.0150553845	-0.01608286	0.015096312	-0.4714242	6.8769193	6.9753885	Sitting_Type
15:25:13.916	-0.505192	6.699181	6.7279124	0.0150553845	-0.01608286	0.015096312	-0.4714242	6.8769193	6.9753885	Sitting_Type
15:25:13.937	-0.505192	6.699181	6.7279124	0.0150553845	-0.01608286	0.015096312	-0.4714242	6.8769193	6.9753885	Sitting_Type
15:25:13.959	-0.505192	6.699181	6.7279124	0.0150553845	-0.01608286	0.015096312	-0.4714242	6.8769193	6.9753885	Sitting_Type
15:25:13.980	-0.505192	6.699181	6.7279124	0.0150553845	-0.01608286	0.015096312	-0.4714242	6.8769193	6.9753885	Sitting_Type
15:25:14.001	-0.505192	6.699181	6.7279124	0.0150553845	-0.01608286	0.015096312	-0.4714242	6.8769193	6.9753885	Sitting_Type
15:25:14.023	-0.505192	6.699181	6.7279124	0.0150553845	-0.01608286	0.015096312	-0.4714242	6.8769193	6.9753885	Sitting_Type
15:25:14.044	-0.505192	6.699181	6.7279124	0.0150553845	-0.01608286	0.015096312	-0.4714242	6.8769193	6.9753885	Sitting_Type
15:25:14.066	-0.505192	6.699181	6.7279124	0.0150553845	-0.01608286	0.015096312	-0.4714242	6.8769193	6.9753885	Sitting_Type
15:25:14.089	-0.16041641	6.6153812	6.4765134	-0.0069357636	-0.12115168	0.040141787	-0.41945556	6.8938704	6.961966	Sitting_Type
15:25:14.113	-0.16041641	6.6153812	6.4765134	-0.0069357636	-0.12115168	0.040141787	-0.41945556	6.8938704	6.961966	Sitting_Type
15:25:14.138	-0.16041641	6.6153812	6.4765134	-0.0069357636	-0.12115168	0.040141787	-0.41945556	6.8938704	6.961966	Sitting_Type
15:25:14.162	-0.16041641	6.6153812	6.4765134	-0.0069357636	-0.12115168	0.040141787	-0.41945556	6.8938704	6.961966	Sitting_Type
15:25:14.185	-0.16041641	6.6153812	6.4765134	-0.0069357636	-0.12115168	0.040141787	-0.41945556	6.8938704	6.961966	Sitting_Type
15:25:14.210	-0.16041641	6.6153812	6.4765134	-0.0069357636	-0.12115168	0.040141787	-0.41945556	6.8938704	6.961966	Sitting_Type
15:25:14.239	-0.16041641	6.6153812	6.4765134	-0.0069357636	-0.12115168	0.040141787	-0.41945556	6.8938704	6.961966	Sitting_Type
15:25:14.265	-0.28970724	6.648901	6.9457912	-0.03564643	-0.033187088	-0.0026187794	-0.36715388	6.868921	6.9895234	Sitting_Type
15:25:14.288	-0.28970724	6.648901	6.9457912	-0.03564643	-0.033187088	-0.0026187794	-0.36715388	6.868921	6.9895234	Sitting_Type
15:25:14.312	-0.28970724	6.648901	6.9457912	-0.03564643	-0.033187088	-0.0026187794	-0.36715388	6.868921	6.9895234	Sitting_Type
15:25:14.336	-0.28970724	6.648901	6.9457912	-0.03564643	-0.033187088	-0.0026187794	-0.36715388	6.868921	6.9895234	Sitting_Type
15:25:14.360	-0.28970724	6.648901	6.9457912	-0.03564643	-0.033187088	-0.0026187794	-0.36715388	6.868921	6.9895234	Sitting_Type
15:25:14.384	-0.28970724	6.648901	6.9457912	-0.03564643	-0.033187088	-0.0026187794	-0.36715388	6.868921	6.9895234	Sitting_Type
15:25:14.408	-0.28970724	6.648901	6.9457912	-0.03564643	-0.033187088	-0.0026187794	-0.36715388	6.868921	6.9895234	Sitting_Type
15:25:14.430	-0.28970724	6.648901	6.9457912	-0.03564643	-0.033187088	-0.0026187794	-0.36715388	6.868921	6.9895234	Sitting_Type
15:25:14.454	-0.31843856	6.699181	6.8715687	-0.06618969	-0.12542774	-0.023999063	-0.30017877	6.858655	7.0027876	Sitting_Type
15:25:14.477	-0.31843856	6.699181	6.8715687	-0.06618969	-0.12542774	-0.023999063	-0.30017877	6.858655	7.0027876	Sitting_Type
15:25:14.501	-0.31843856	6.699181	6.8715687	-0.06618969	-0.12542774	-0.023999063	-0.30017877	6.858655	7.0027876	Sitting_Type
15:25:14.525	-0.31843856	6.699181	6.8715687	-0.06618969	-0.12542774	-0.023999063	-0.30017877	6.858655	7.0027876	Sitting_Type
15:25:14.549	-0.31843856	6.699181	6.8715687	-0.06618969	-0.12542774	-0.023999063	-0.30017877	6.858655	7.0027876	Sitting_Type
15:25:14.573	-0.31843856	6.699181	6.8715687	-0.06618969	-0.12542774	-0.023999063	-0.30017877	6.858655	7.0027876	Sitting_Type
15:25:14.597	-0.31843856	6.699181	6.8715687	-0.06618969	-0.12542774	-0.023999063	-0.30017877	6.858655	7.0027876	Sitting_Type
15:25:14.628	-0.5243462	6.6632667	6.8955116	0.04132259	0.16778758	-0.010560027	-0.28610304	6.8209014	7.040153	Sitting_Type
15:25:14.649	-0.5243462	6.6632667	6.8955116	0.04132259	0.16778758	-0.010560027	-0.28610304	6.8209014	7.040153	Sitting_Type
15:25:14.670	-0.5243462	6.6632667	6.8955116	0.04132259	0.16778758	-0.010560027	-0.28610304	6.8209014	7.040153	Sitting_Type
15:25:14.692	-0.5243462	6.6632667	6.8955116	0.04132259	0.16778758	-0.010560027	-0.28610304	6.8209014	7.040153	Sitting_Type
15:25:14.713	-0.5243462	6.6632667	6.8955116	0.04132259	0.16778758	-0.010560027	-0.28610304	6.8209014	7.040153	Sitting_Type
15:25:14.734	-0.5243462	6.6632667	6.8955116	0.04132259	0.16778758	-0.010560027	-0.28610304	6.8209014	7.040153	Sitting_Type
15:25:14.756	-0.5243462	6.6632667	6.8955116	0.04132259	0.16778758	-0.010560027	-0.28610304	6.8209014	7.040153	Sitting_Type
15:25:14.780	-0.5243462	6.6632667	6.8955116	0.04132259	0.16778758	-0.010560027	-0.28610304	6.8209014	7.040153	Sitting_Type
15:25:14.805	-0.16041641	6.63693	6.55313	0.011390193	0.011406075	0.016318042	-0.2770035	6.840434	7.0215397	Sitting_Type
15:25:14.826	-0.16041641	6.63693	6.55313	0.011390193	0.011406075	0.016318042	-0.2770035	6.840434	7.0215397	Sitting_Type
15:25:14.848	-0.16041641	6.63693	6.55313	0.011390193	0.011406075	0.016318042	-0.2770035	6.840434	7.0215397	Sitting_Type
15:25:14.869	-0.16041641	6.63693	6.55313	0.011390193	0.011406075	0.016318042	-0.2770035	6.840434	7.0215397	Sitting_Type
15:25:14.890	-0.16041641	6.63693	6.55313	0.011390193	0.011406075	0.016318042	-0.2770035	6.840434	7.0215397	Sitting_Type
15:25:14.911	-0.16041641	6.63693	6.55313	0.011390193	0.011406075	0.016318042	-0.2770035	6.840434	7.0215397	Sitting_Type
15:25:14.933	-0.16041641	6.63693	6.55313	0.011390193	0.011406075	0.016318042	-0.2770035	6.840434	7.0215397	Sitting_Type
15:25:14.957	-0.16041641	6.63693	6.55313	0.011390193	0.011406075	0.016318042	-0.2770035	6.840434	7.0215397	Sitting_Type
15:25:14.981	-0.19633053	6.656084	6.694392	0.09202441	0.05355578	0.042585246	-0.26846957	6.8321605	7.0299244	Sitting_Type
15:25:15.009	-0.19633053	6.656084	6.694392	0.09202441	0.05355578	0.042585246	-0.26846957	6.8321605	7.0299244	Sitting_Type
15:25:15.030	-0.19633053	6.656084	6.694392	0.09202441	0.05355578	0.042585246	-0.26846957	6.8321605	7.0299244	Sitting_Type
15:25:15.051	-0.19633053	6.656084	6.694392	0.09202441	0.05355578	0.042585246	-0.26846957	6.8321605	7.0299244	Sitting_Type
15:25:15.072	-0.19633053	6.656084	6.694392	0.09202441	0.05355578	0.042585246	-0.26846957	6.8321605	7.0299244	Sitting_Type
15:25:15.094	-0.19633053	6.656084	6.694392	0.09202441	0.05355578	0.042585246	-0.26846957	6.8321605	7.0299244	Sitting_Type
15:25:15.115	-0.19633053	6.656084	6.694392	0.09202441	0.05355578	0.042585246	-0.26846957	6.8321605	7.0299244	Sitting_Type
15:25:15.137	-0.19633053	6.656084	6.694392	0.09202441	0.05355578	0.042585246	-0.26846957	6.8321605	7.0299244	Sitting_Type
15:25:15.160	-0.24421602	6.708758	6.526793	0.0358248	0.103646725	-0.036827233	-0.31108233	6.8755417	6.9857345	Sitting_Type
15:25:15.184	-0.24421602	6.708758	6.526793	0.0358248	0.103646725	-0.036827233	-0.31108233	6.8755417	6.9857345	Sitting_Type
15:25:15.207	-0.24421602	6.708758	6.526793	0.0358248	0.103646725	-0.036827233	-0.31108233	6.8755417	6.9857345	Sitting_Type
15:25:15.231	-0.24421602	6.708758	6.526793	0.0358248	0.103646725	-0.036827233	-0.31108233	6.8755417	6.9857345	Sitting_Type
15:25:15.253	-0.24421602	6.708758	6.526793	0.0358248	0.103646725	-0.036827233	-0.31108233	6.8755417	6.9857345	Sitting_Type
15:25:15.275	-0.24421602	6.708758	6.526793	0.0358248	0.103646725	-0.036827233	-0.31108233	6.8755417	6.9857345	Sitting_Type
15:25:15.297	-0.24421602	6.708758	6.526793	0.0358248	0.103646725	-0.036827233	-0.31108233	6.8755417	6.9857345	Sitting_Type
15:25:15.320	-0.24421602	6.708758	6.526793	0.0358248	0.103646725	-0.036827233	-0.31108233	6.8755417	6.9857345	Sitting_Type
15:25:15.344	-1.4054393	7.1157846	6.471725	0.18426506	0.25697392	-0.07592261	-0.601923	6.9578075	6.884543	Sitting_Type
15:25:15.368	-1.4054393	7.1157846	6.471725	0.18426506	0.25697392	-0.07592261	-0.601923	6.9578075	6.884543	Sitting_Type
15:25:15.390	-1.4054393	7.1157846	6.471725	0.18426506	0.25697392	-0.07592261	-0.601923	6.9578075	6.884543	Sitting_Type
15:25:15.416	-1.4054393	7.1157846	6.471725	0.18426506	0.25697392	-0.07592261	-0.601923	6.9578075	6.884543	Sitting_Type
15:25:15.439	-1.4054393	7.1157846	6.471725	0.18426506	0.25697392	-0.07592261	-0.601923	6.9578075	6.884543	Sitting_Type
15:25:15.463	-1.4054393	7.1157846	6.471725	0.18426506	0.25697392	-0.07592261	-0.601923	6.9578075	6.884543	Sitting_Type
15:25:15.491	-1.4054393	7.1157846	6.471725	0.18426506	0.25697392	-0.07592261	-0.601923	6.9578075	6.884543	Sitting_Type
15:25:15.527	-1.8579572	7.434223	6.9050884	-0.10100901	0.013849537	0.036476597	-1.0584266	7.1212626	6.6586537	Sitting_Type
15:25:15.561	-1.8579572	7.434223	6.9050884	-0.10100901	0.013849537	0.036476597	-1.0584266	7.1212626	6.6586537	Sitting_Type
15:25:15.582	-1.8579572	7.434223	6.9050884	-0.10100901	0.013849537	0.036476597	-1.0584266	7.1212626	6.6586537	Sitting_Type
15:25:15.602	-1.8579572	7.434223	6.9050884	-0.10100901	0.013849537	0.036476597	-1.0584266	7.1212626	6.6586537	Sitting_Type
15:25:15.623	-1.8579572	7.434223	6.9050884	-0.10100901	0.013849537	0.036476597	-1.0584266	7.1212626	6.6586537	Sitting_Type
15:25:15.646	-1.8579572	7.434223	6.9050884	-0.10100901	0.013849537	0.036476597	-1.0584266	7.1212626	6.6586537	Sitting_Type
15:25:15.669	-1.8579572	7.434223	6.9050884	-0.10100901	0.013849537	0.036476597	-1.0584266	7.1212626	6.6586537	Sitting_Type
15:25:15.691	-1.8579572	7.434223	6.9050884	-0.10100901	0.013849537	0.036476597	-1.0584266	7.1212626	6.6586537	Sitting_Type
15:25:15.714	-0.86193895	6.8907228	6.2945485	0.016887981	0.03645155	0.029146213	-0.91098267	7.0255404	6.781017	Sitting_Type
15:25:15.737	-0.86193895	6.8907228	6.2945485	0.016887981	0.03645155	0.029146213	-0.91098267	7.0255404	6.781017	Sitting_Type
15:25:15.760	-0.86193895	6.8907228	6.2945485	0.016887981	0.03645155	0.029146213	-0.91098267	7.0255404	6.781017	Sitting_Type
15:25:15.782	-0.86193895	6.8907228	6.2945485	0.016887981	0.03645155	0.029146213	-0.91098267	7.0255404	6.781017	Sitting_Type
15:25:15.805	-0.86193895	6.8907228	6.2945485	0.016887981	0.03645155	0.029146213	-0.91098267	7.0255404	6.781017	Sitting_Type
15:25:15.829	-0.86193895	6.8907228	6.2945485	0.016887981	0.03645155	0.029146213	-0.91098267	7.0255404	6.781017	Sitting_Type
15:25:15.853	-0.86193895	6.8907228	6.2945485	0.016887981	0.03645155	0.029146213	-0.91098267	7.0255404	6.781017	Sitting_Type
15:25:15.875	-0.86193895	6.8907228	6.2945485	0.016887981	0.03645155	0.029146213	-0.88864297	7.0116186	6.7983694	Sitting_Type
15:25:15.900	-1.1540405	6.998465	6.9673395	-0.029537778	-0.04601526	0.005322469	-0.88864297	7.0116186	6.7983694	Sitting_Type
15:25:15.924	-1.1540405	6.998465	6.9673395	-0.029537778	-0.04601526	0.005322469	-0.88864297	7.0116186	6.7983694	Sitting_Type
15:25:15.951	-1.1540405	6.998465	6.9673395	-0.029537778	-0.04601526	0.005322469	-0.88864297	7.0116186	6.7983694	Sitting_Type
15:25:15.973	-1.1540405	6.998465	6.9673395	-0.029537778	-0.04601526	0.005322469	-0.88864297	7.0116186	6.7983694	Sitting_Type
15:25:15.998	-1.1540405	6.998465	6.9673395	-0.029537778	-0.04601526	0.005322469	-0.88864297	7.0116186	6.7983694	Sitting_Type
15:25:16.022	-1.1540405	6.998465	6.9673395	-0.029537778	-0.04601526	0.005322469	-0.88864297	7.0116186	6.7983694	Sitting_Type
15:25:16.046	-1.1540405	6.998465	6.9673395	-0.029537778	-0.04601526	0.005322469	-0.88864297	7.0116186	6.7983694	Sitting_Type
15:25:16.070	-0.8044763	6.811712	6.438205	-0.017931338	0.047447123	0.089011006	-0.8538176	7.0292993	6.784563	Sitting_Type
15:25:16.093	-0.8044763	6.811712	6.438205	-0.017931338	0.047447123	0.089011006	-0.8538176	7.0292993	6.784563	Sitting_Type
15:25:16.117	-0.8044763	6.811712	6.438205	-0.017931338	0.047447123	0.089011006	-0.8538176	7.0292993	6.784563	Sitting_Type
15:25:16.141	-0.8044763	6.811712	6.438205	-0.017931338	0.047447123	0.089011006	-0.8538176	7.0292993	6.784563	Sitting_Type
15:25:16.165	-0.8044763	6.811712	6.438205	-0.017931338	0.047447123	0.089011006	-0.8538176	7.0292993	6.784563	Sitting_Type
15:25:16.187	-0.8044763	6.811712	6.438205	-0.017931338	0.047447123	0.089011006	-0.8538176	7.0292993	6.784563	Sitting_Type
15:25:16.210	-0.8044763	6.811712	6.438205	-0.017931338	0.047447123	0.089011006	-0.8538176	7.0292993	6.784563	Sitting_Type
15:25:16.232	-0.8044763	6.811712	6.438205	-0.017931338	0.047447123	0.089011006	-0.8538176	7.0292993	6.784563	Sitting_Type
15:25:16.255	-1.812466	7.637737	6.124555	-0.087569974	-0.34656096	0.16842349	-0.91909564	7.051107	6.7533336	Sitting_Type
15:25:16.276	-1.812466	7.637737	6.124555	-0.087569974	-0.34656096	0.16842349	-0.91909564	7.051107	6.7533336	Sitting_Type
15:25:16.298	-1.812466	7.637737	6.124555	-0.087569974	-0.34656096	0.16842349	-0.91909564	7.051107	6.7533336	Sitting_Type
15:25:16.322	-1.812466	7.637737	6.124555	-0.087569974	-0.34656096	0.16842349	-0.91909564	7.051107	6.7533336	Sitting_Type
15:25:16.346	-1.812466	7.637737	6.124555	-0.087569974	-0.34656096	0.16842349	-0.91909564	7.051107	6.7533336	Sitting_Type
15:25:16.370	-1.812466	7.637737	6.124555	-0.087569974	-0.34656096	0.16842349	-0.91909564	7.051107	6.7533336	Sitting_Type
15:25:16.392	-1.812466	7.637737	6.124555	-0.087569974	-0.34656096	0.16842349	-0.91909564	7.051107	6.7533336	Sitting_Type
15:25:16.415	-1.812466	7.637737	6.124555	-0.064357094	0.16778758	0.0749611	-0.6548546	6.931501	6.906208	Sitting_Type
15:25:16.439	-0.3998439	6.5627074	6.8619914	-0.064357094	0.16778758	0.0749611	-0.6548546	6.931501	6.906208	Sitting_Type
15:25:16.463	-0.3998439	6.5627074	6.8619914	-0.064357094	0.16778758	0.0749611	-0.6548546	6.931501	6.906208	Sitting_Type
15:25:16.486	-0.3998439	6.5627074	6.8619914	-0.064357094	0.16778758	0.0749611	-0.6548546	6.931501	6.906208	Sitting_Type
15:25:16.509	-0.3998439	6.5627074	6.8619914	-0.064357094	0.16778758	0.0749611	-0.6548546	6.931501	6.906208	Sitting_Type
15:25:16.533	-0.3998439	6.5627074	6.8619914	-0.064357094	0.16778758	0.0749611	-0.6548546	6.931501	6.906208	Sitting_Type
15:25:16.565	-0.3998439	6.5627074	6.8619914	-0.064357094	0.16778758	0.0749611	-0.6548546	6.931501	6.906208	Sitting_Type
15:25:16.589	-0.3998439	6.5627074	6.8619914	-0.064357094	0.16778758	0.0749611	-0.6548546	6.931501	6.906208	Sitting_Type
15:25:16.613	-0.5363176	6.5028505	6.028784	-0.18408668	0.0743252	0.057246014	-0.84118724	6.8866897	6.9308147	Sitting_Type
15:25:16.637	-0.5363176	6.5028505	6.028784	-0.18408668	0.0743252	0.057246014	-0.84118724	6.8866897	6.9308147	Sitting_Type
15:25:16.660	-0.5363176	6.5028505	6.028784	-0.18408668	0.0743252	0.057246014	-0.84118724	6.8866897	6.9308147	Sitting_Type
15:25:16.682	-0.5363176	6.5028505	6.028784	-0.18408668	0.0743252	0.057246014	-0.84118724	6.8866897	6.9308147	Sitting_Type
15:25:16.704	-0.5363176	6.5028505	6.028784	-0.18408668	0.0743252	0.057246014	-0.84118724	6.8866897	6.9308147	Sitting_Type
15:25:16.725	-0.5363176	6.5028505	6.028784	-0.18408668	0.0743252	0.057246014	-0.84118724	6.8866897	6.9308147	Sitting_Type
15:25:16.750	-0.5363176	6.5028505	6.028784	-0.18408668	0.0743252	0.057246014	-0.84118724	6.8866897	6.9308147	Sitting_Type
15:25:16.772	-0.5363176	6.5028505	6.028784	-0.18408668	0.0743252	0.057246014	-0.84118724	6.8866897	6.9308147	Sitting_Type
15:25:16.793	-0.7589851	6.632141	6.263423	-0.010600955	-0.23965955	-0.04721194	-0.7301443	6.9013505	6.928817	Sitting_Type
15:25:16.814	-0.7589851	6.632141	6.263423	-0.010600955	-0.23965955	-0.04721194	-0.7301443	6.9013505	6.928817	Sitting_Type
15:25:16.835	-0.7589851	6.632141	6.263423	-0.010600955	-0.23965955	-0.04721194	-0.7301443	6.9013505	6.928817	Sitting_Type
15:25:16.856	-0.7589851	6.632141	6.263423	-0.010600955	-0.23965955	-0.04721194	-0.7301443	6.9013505	6.928817	Sitting_Type
15:25:16.880	-0.7589851	6.632141	6.263423	-0.010600955	-0.23965955	-0.04721194	-0.7301443	6.9013505	6.928817	Sitting_Type
15:25:16.902	-0.7589851	6.632141	6.263423	-0.010600955	-0.23965955	-0.04721194	-0.7301443	6.9013505	6.928817	Sitting_Type
15:25:16.924	-0.7589851	6.632141	6.263423	-0.010600955	-0.23965955	-0.04721194	-0.7301443	6.9013505	6.928817	Sitting_Type
15:25:16.946	-0.7589851	6.632141	6.263423	-0.010600955	-0.23965955	-0.04721194	-0.7301443	6.9013505	6.928817	Sitting_Type
15:25:16.969	-0.53392327	6.708758	7.395915	-0.06496797	-0.19262291	0.027313618	-0.6098492	6.9228377	6.9190125	Sitting_Type
15:25:16.990	-0.53392327	6.708758	7.395915	-0.06496797	-0.19262291	0.027313618	-0.6098492	6.9228377	6.9190125	Sitting_Type
15:25:17.011	-0.53392327	6.708758	7.395915	-0.06496797	-0.19262291	0.027313618	-0.6098492	6.9228377	6.9190125	Sitting_Type
15:25:17.033	-0.53392327	6.708758	7.395915	-0.06496797	-0.19262291	0.027313618	-0.6098492	6.9228377	6.9190125	Sitting_Type
15:25:17.057	-0.53392327	6.708758	7.395915	-0.06496797	-0.19262291	0.027313618	-0.6098492	6.9228377	6.9190125	Sitting_Type
15:25:17.081	-0.53392327	6.708758	7.395915	-0.06496797	-0.19262291	0.027313618	-0.6098492	6.9228377	6.9190125	Sitting_Type
15:25:17.105	-0.53392327	6.708758	7.395915	-0.06496797	-0.19262291	0.027313618	-0.6098492	6.9228377	6.9190125	Sitting_Type
15:25:17.128	-0.53392327	6.708758	7.395915	-0.06496797	-0.19262291	0.027313618	-0.6098492	6.9228377	6.9190125	Sitting_Type
15:25:17.154	-0.2849187	6.6273527	6.6680555	0.038268264	0.03645155	0.026702752	-0.5591391	6.9224916	6.9236383	Sitting_Type
15:25:17.176	-0.2849187	6.6273527	6.6680555	0.038268264	0.03645155	0.026702752	-0.5591391	6.9224916	6.9236383	Sitting_Type
15:25:17.198	-0.2849187	6.6273527	6.6680555	0.038268264	0.03645155	0.026702752	-0.5591391	6.9224916	6.9236383	Sitting_Type
15:25:17.220	-0.2849187	6.6273527	6.6680555	0.038268264	0.03645155	0.026702752	-0.5591391	6.9224916	6.9236383	Sitting_Type
15:25:17.242	-0.2849187	6.6273527	6.6680555	0.038268264	0.03645155	0.026702752	-0.5591391	6.9224916	6.9236383	Sitting_Type
15:25:17.264	-0.2849187	6.6273527	6.6680555	0.038268264	0.03645155	0.026702752	-0.5591391	6.9224916	6.9236383	Sitting_Type
15:25:17.288	-0.2849187	6.6273527	6.6680555	0.038268264	0.03645155	0.026702752	-0.5591391	6.9224916	6.9236383	Sitting_Type
15:25:17.310	-0.2849187	6.6273527	6.6680555	0.038268264	0.03645155	0.026702752	-0.5591391	6.9224916	6.9236383	Sitting_Type
15:25:17.333	-0.9337672	6.9146657	6.3831367	0.066978924	0.017514728	-0.03621637	-0.6124122	6.9911675	6.8497305	Sitting_Type
15:25:17.356	-0.9337672	6.9146657	6.3831367	0.066978924	0.017514728	-0.03621637	-0.6124122	6.9911675	6.8497305	Sitting_Type
15:25:17.380	-0.9337672	6.9146657	6.3831367	0.066978924	0.017514728	-0.03621637	-0.6124122	6.9911675	6.8497305	Sitting_Type
15:25:17.404	-0.9337672	6.9146657	6.3831367	0.066978924	0.017514728	-0.03621637	-0.6124122	6.9911675	6.8497305	Sitting_Type
15:25:17.429	-0.9337672	6.9146657	6.3831367	0.066978924	0.017514728	-0.03621637	-0.6124122	6.9911675	6.8497305	Sitting_Type
15:25:17.450	-0.9337672	6.9146657	6.3831367	0.066978924	0.017514728	-0.03621637	-0.6124122	6.9911675	6.8497305	Sitting_Type
15:25:17.471	-0.9337672	6.9146657	6.3831367	0.066978924	0.017514728	-0.03621637	-0.6124122	6.9911675	6.8497305	Sitting_Type
15:25:17.493	-0.9337672	6.9146657	6.3831367	-0.00082711154	-0.12176255	0.07190678	-0.6124122	6.9911675	6.8497305	Sitting_Type
15:25:17.515	-0.8379962	6.9553685	6.7303066	-0.00082711154	-0.12176255	0.07190678	-0.61355805	6.9849615	6.855955	Sitting_Type
15:25:17.538	-0.8379962	6.9553685	6.7303066	-0.00082711154	-0.12176255	0.07190678	-0.61355805	6.9849615	6.855955	Sitting_Type
15:25:17.562	-0.8379962	6.9553685	6.7303066	-0.00082711154	-0.12176255	0.07190678	-0.61355805	6.9849615	6.855955	Sitting_Type
15:25:17.586	-0.8379962	6.9553685	6.7303066	-0.00082711154	-0.12176255	0.07190678	-0.61355805	6.9849615	6.855955	Sitting_Type
15:25:17.610	-0.8379962	6.9553685	6.7303066	-0.00082711154	-0.12176255	0.07190678	-0.61355805	6.9849615	6.855955	Sitting_Type
15:25:17.634	-0.8379962	6.9553685	6.7303066	-0.00082711154	-0.12176255	0.07190678	-0.61355805	6.9849615	6.855955	Sitting_Type
15:25:17.656	-0.8379962	6.9553685	6.7303066	-0.00082711154	-0.12176255	0.07190678	-0.61355805	6.9849615	6.855955	Sitting_Type
15:25:17.678	-0.679974	6.938608	6.596227	-0.21524082	-0.2579855	0.0047116037	-0.5043811	7.043101	6.8051963	Sitting_Type
15:25:17.698	-0.679974	6.938608	6.596227	-0.21524082	-0.2579855	0.0047116037	-0.5043811	7.043101	6.8051963	Sitting_Type
15:25:17.721	-0.679974	6.938608	6.596227	-0.21524082	-0.2579855	0.0047116037	-0.5043811	7.043101	6.8051963	Sitting_Type
15:25:17.742	-0.679974	6.938608	6.596227	-0.21524082	-0.2579855	0.0047116037	-0.5043811	7.043101	6.8051963	Sitting_Type
15:25:17.764	-0.679974	6.938608	6.596227	-0.21524082	-0.2579855	0.0047116037	-0.5043811	7.043101	6.8051963	Sitting_Type
15:25:17.786	-0.679974	6.938608	6.596227	-0.21524082	-0.2579855	0.0047116037	-0.5043811	7.043101	6.8051963	Sitting_Type
15:25:17.809	-0.679974	6.938608	6.596227	-0.21524082	-0.2579855	0.0047116037	-0.5043811	7.043101	6.8051963	Sitting_Type
15:25:17.832	-0.679974	6.938608	6.596227	-0.21524082	-0.2579855	0.0047116037	-0.5043811	7.043101	6.8051963	Sitting_Type
15:25:17.856	-0.41181526	6.715941	6.926637	0.07003326	0.07127087	0.013263716	-0.41058287	6.9665217	6.889796	Sitting_Type
15:25:17.878	-0.41181526	6.715941	6.926637	0.07003326	0.07127087	0.013263716	-0.41058287	6.9665217	6.889796	Sitting_Type
15:25:17.900	-0.41181526	6.715941	6.926637	0.07003326	0.07127087	0.013263716	-0.41058287	6.9665217	6.889796	Sitting_Type
15:25:17.922	-0.41181526	6.715941	6.926637	0.07003326	0.07127087	0.013263716	-0.41058287	6.9665217	6.889796	Sitting_Type
15:25:17.944	-0.41181526	6.715941	6.926637	0.07003326	0.07127087	0.013263716	-0.41058287	6.9665217	6.889796	Sitting_Type
15:25:17.965	-0.41181526	6.715941	6.926637	0.07003326	0.07127087	0.013263716	-0.41058287	6.9665217	6.889796	Sitting_Type
15:25:17.987	-0.41181526	6.715941	6.926637	0.07003326	0.07127087	0.013263716	-0.41058287	6.9665217	6.889796	Sitting_Type
15:25:18.010	-0.41181526	6.715941	6.926637	0.07003326	0.07127087	0.013263716	-0.41058287	6.9665217	6.889796	Sitting_Type
15:25:18.033	-0.41181526	6.715941	6.926637	0.07003326	0.07127087	0.013263716	-0.41058287	6.9665217	6.889796	Sitting_Type
15:25:18.055	-0.44054657	6.9050884	6.32328	0.036435667	-0.14436457	-0.020333871	-0.3656357	7.0681996	6.7880144	Sitting_Type
15:25:18.079	-0.44054657	6.9050884	6.32328	0.036435667	-0.14436457	-0.020333871	-0.3656357	7.0681996	6.7880144	Sitting_Type
15:25:18.100	-0.44054657	6.9050884	6.32328	0.036435667	-0.14436457	-0.020333871	-0.3656357	7.0681996	6.7880144	Sitting_Type
15:25:18.120	-0.44054657	6.9050884	6.32328	0.036435667	-0.14436457	-0.020333871	-0.3656357	7.0681996	6.7880144	Sitting_Type
15:25:18.141	-0.44054657	6.9050884	6.32328	0.036435667	-0.14436457	-0.020333871	-0.3656357	7.0681996	6.7880144	Sitting_Type
15:25:18.162	-0.44054657	6.9050884	6.32328	0.036435667	-0.14436457	-0.020333871	-0.3656357	7.0681996	6.7880144	Sitting_Type
15:25:18.189	-0.44054657	6.9050884	6.32328	0.036435667	-0.14436457	-0.020333871	-0.3656357	7.0681996	6.7880144	Sitting_Type
15:25:18.211	-0.44054657	6.9050884	6.32328	0.036435667	-0.14436457	-0.020333871	-0.3656357	7.0681996	6.7880144	Sitting_Type
15:25:18.233	-0.20351335	6.8619914	6.5842557	-0.21951687	0.060275294	0.014485448	-0.2906697	7.0895944	6.769304	Sitting_Type
15:25:18.253	-0.20351335	6.8619914	6.5842557	-0.21951687	0.060275294	0.014485448	-0.2906697	7.0895944	6.769304	Sitting_Type
15:25:18.275	-0.20351335	6.8619914	6.5842557	-0.21951687	0.060275294	0.014485448	-0.2906697	7.0895944	6.769304	Sitting_Type
15:25:18.296	-0.20351335	6.8619914	6.5842557	-0.21951687	0.060275294	0.014485448	-0.2906697	7.0895944	6.769304	Sitting_Type
15:25:18.318	-0.20351335	6.8619914	6.5842557	-0.21951687	0.060275294	0.014485448	-0.2906697	7.0895944	6.769304	Sitting_Type
15:25:18.338	-0.20351335	6.8619914	6.5842557	-0.21951687	0.060275294	0.014485448	-0.2906697	7.0895944	6.769304	Sitting_Type
15:25:18.359	-0.20351335	6.8619914	6.5842557	-0.21951687	0.060275294	0.014485448	-0.2906697	7.0895944	6.769304	Sitting_Type
15:25:18.380	-0.20351335	6.8619914	6.5842557	-0.21951687	0.060275294	0.014485448	-0.2906697	7.0895944	6.769304	Sitting_Type
15:25:18.404	-0.41420954	6.8260775	6.158075	0.04376605	0.10120327	0.012652852	-0.27253056	7.0915093	6.7680535	Sitting_Type
15:25:18.425	-0.41420954	6.8260775	6.158075	0.04376605	0.10120327	0.012652852	-0.27253056	7.0915093	6.7680535	Sitting_Type
15:25:18.446	-0.41420954	6.8260775	6.158075	0.04376605	0.10120327	0.012652852	-0.27253056	7.0915093	6.7680535	Sitting_Type
15:25:18.468	-0.41420954	6.8260775	6.158075	0.04376605	0.10120327	0.012652852	-0.27253056	7.0915093	6.7680535	Sitting_Type
15:25:18.489	-0.41420954	6.8260775	6.158075	0.04376605	0.10120327	0.012652852	-0.27253056	7.0915093	6.7680535	Sitting_Type
15:25:18.510	-0.41420954	6.8260775	6.158075	0.04376605	0.10120327	0.012652852	-0.27253056	7.0915093	6.7680535	Sitting_Type
15:25:18.532	-0.41420954	6.8260775	6.158075	0.04376605	0.10120327	0.012652852	-0.27253056	7.0915093	6.7680535	Sitting_Type
15:25:18.553	-0.41420954	6.8260775	6.158075	0.04376605	0.10120327	0.012652852	-0.27253056	7.0915093	6.7680535	Sitting_Type
15:25:18.576	0.016759925	6.6632667	5.7031627	0.01444452	-0.015471996	-0.06798136	-0.4420511	7.0783544	6.7728686	Sitting_Type
15:25:18.597	0.016759925	6.6632667	5.7031627	0.01444452	-0.015471996	-0.06798136	-0.4420511	7.0783544	6.7728686	Sitting_Type
15:25:18.618	0.016759925	6.6632667	5.7031627	0.01444452	-0.015471996	-0.06798136	-0.4420511	7.0783544	6.7728686	Sitting_Type
15:25:18.640	0.016759925	6.6632667	5.7031627	0.01444452	-0.015471996	-0.06798136	-0.4420511	7.0783544	6.7728686	Sitting_Type
15:25:18.662	0.016759925	6.6632667	5.7031627	0.01444452	-0.015471996	-0.06798136	-0.4420511	7.0783544	6.7728686	Sitting_Type
15:25:18.683	0.016759925	6.6632667	5.7031627	0.01444452	-0.015471996	-0.06798136	-0.4420511	7.0783544	6.7728686	Sitting_Type
15:25:18.704	0.016759925	6.6632667	5.7031627	0.01444452	-0.015471996	-0.06798136	-0.4420511	7.0783544	6.7728686	Sitting_Type
15:25:18.727	0.016759925	6.6632667	5.7031627	0.01444452	-0.015471996	-0.06798136	-0.4420511	7.0783544	6.7728686	Sitting_Type
15:25:18.749	0.016759925	6.6632667	5.7031627	0.01444452	-0.015471996	-0.06798136	-0.4420511	7.0783544	6.7728686	Sitting_Type
15:25:18.770	-0.5363176	6.8165	7.2522583	-0.14804564	-0.19750984	0.046861306	-0.4576838	7.037678	6.8140945	Sitting_Type
15:25:18.814	-0.5363176	6.8165	7.2522583	-0.14804564	-0.19750984	0.046861306	-0.4576838	7.037678	6.8140945	Sitting_Type
15:25:18.838	-0.5363176	6.8165	7.2522583	-0.14804564	-0.19750984	0.046861306	-0.4576838	7.037678	6.8140945	Sitting_Type
15:25:18.862	-0.5363176	6.8165	7.2522583	-0.14804564	-0.19750984	0.046861306	-0.4576838	7.037678	6.8140945	Sitting_Type
15:25:18.886	-0.5363176	6.8165	7.2522583	-0.14804564	-0.19750984	0.046861306	-0.4576838	7.037678	6.8140945	Sitting_Type
15:25:18.912	-0.5363176	6.8165	7.2522583	-0.14804564	-0.19750984	0.046861306	-0.4576838	7.037678	6.8140945	Sitting_Type
15:25:18.936	-0.5363176	6.8165	7.2522583	-0.14804564	-0.19750984	0.046861306	-0.369351	7.0461607	6.8106904	Sitting_Type
15:25:18.961	-0.41181526	6.656084	6.184412	-0.03320297	0.004686558	0.010209391	-0.369351	7.0461607	6.8106904	Sitting_Type
15:25:18.982	-0.41181526	6.656084	6.184412	-0.03320297	0.004686558	0.010209391	-0.369351	7.0461607	6.8106904	Sitting_Type
15:25:19.004	-0.41181526	6.656084	6.184412	-0.03320297	0.004686558	0.010209391	-0.369351	7.0461607	6.8106904	Sitting_Type
15:25:19.025	-0.41181526	6.656084	6.184412	-0.03320297	0.004686558	0.010209391	-0.369351	7.0461607	6.8106904	Sitting_Type
15:25:19.047	-0.41181526	6.656084	6.184412	-0.03320297	0.004686558	0.010209391	-0.369351	7.0461607	6.8106904	Sitting_Type
15:25:19.068	-0.41181526	6.656084	6.184412	-0.03320297	0.004686558	0.010209391	-0.369351	7.0461607	6.8106904	Sitting_Type
15:25:19.089	-0.41181526	6.656084	6.184412	-0.03320297	0.004686558	0.010209391	-0.369351	7.0461607	6.8106904	Sitting_Type
15:25:19.111	-0.41181526	6.656084	6.184412	-0.03320297	0.004686558	0.010209391	-0.369351	7.0461607	6.8106904	Sitting_Type
15:25:19.132	-0.42378664	6.8284717	6.5148215	0.07064412	-0.06861727	0.017539773	-0.37880152	7.007127	6.8503294	Sitting_Type
15:25:19.156	-0.42378664	6.8284717	6.5148215	0.07064412	-0.06861727	0.017539773	-0.37880152	7.007127	6.8503294	Sitting_Type
15:25:19.177	-0.42378664	6.8284717	6.5148215	0.07064412	-0.06861727	0.017539773	-0.37880152	7.007127	6.8503294	Sitting_Type
15:25:19.199	-0.42378664	6.8284717	6.5148215	0.07064412	-0.06861727	0.017539773	-0.37880152	7.007127	6.8503294	Sitting_Type
15:25:19.221	-0.42378664	6.8284717	6.5148215	0.07064412	-0.06861727	0.017539773	-0.37880152	7.007127	6.8503294	Sitting_Type
15:25:19.258	-0.42378664	6.8284717	6.5148215	0.07064412	-0.06861727	0.017539773	-0.37880152	7.007127	6.8503294	Sitting_Type
15:25:19.278	-0.42378664	6.8284717	6.5148215	0.07064412	-0.06861727	0.017539773	-0.37880152	7.007127	6.8503294	Sitting_Type
15:25:19.299	-0.24421602	6.9050884	6.648901	-0.122389294	-0.13581246	-0.014836084	-0.43514207	7.0676074	6.7845316	Sitting_Type
15:25:19.321	-0.24421602	6.9050884	6.648901	-0.122389294	-0.13581246	-0.014836084	-0.43514207	7.0676074	6.7845316	Sitting_Type
15:25:19.344	-0.24421602	6.9050884	6.648901	-0.122389294	-0.13581246	-0.014836084	-0.43514207	7.0676074	6.7845316	Sitting_Type
15:25:19.366	-0.24421602	6.9050884	6.648901	-0.122389294	-0.13581246	-0.014836084	-0.43514207	7.0676074	6.7845316	Sitting_Type
15:25:19.388	-0.24421602	6.9050884	6.648901	-0.122389294	-0.13581246	-0.014836084	-0.43514207	7.0676074	6.7845316	Sitting_Type
15:25:19.410	-0.24421602	6.9050884	6.648901	-0.122389294	-0.13581246	-0.014836084	-0.43514207	7.0676074	6.7845316	Sitting_Type
15:25:19.433	-0.24421602	6.9050884	6.648901	-0.122389294	-0.13581246	-0.014836084	-0.43514207	7.0676074	6.7845316	Sitting_Type
15:25:19.454	-0.24421602	6.9050884	6.648901	-0.122389294	-0.13581246	-0.014836084	-0.43514207	7.0676074	6.7845316	Sitting_Type
15:25:19.476	-0.54828894	6.7853746	6.4789076	-0.022207396	0.07982298	0.056024283	-0.3543712	7.0280623	6.8301597	Sitting_Type
15:25:19.497	-0.54828894	6.7853746	6.4789076	-0.022207396	0.07982298	0.056024283	-0.3543712	7.0280623	6.8301597	Sitting_Type
15:25:19.518	-0.54828894	6.7853746	6.4789076	-0.022207396	0.07982298	0.056024283	-0.3543712	7.0280623	6.8301597	Sitting_Type
15:25:19.543	-0.54828894	6.7853746	6.4789076	-0.022207396	0.07982298	0.056024283	-0.3543712	7.0280623	6.8301597	Sitting_Type
15:25:19.566	-0.54828894	6.7853746	6.4789076	-0.022207396	0.07982298	0.056024283	-0.3543712	7.0280623	6.8301597	Sitting_Type
15:25:19.587	-0.54828894	6.7853746	6.4789076	-0.022207396	0.07982298	0.056024283	-0.3543712	7.0280623	6.8301597	Sitting_Type
15:25:19.609	-0.54828894	6.7853746	6.4789076	-0.022207396	0.07982298	0.056024283	-0.3543712	7.0280623	6.8301597	Sitting_Type
15:25:19.633	-0.54828894	6.7853746	6.4789076	-0.022207396	0.07982298	0.056024283	-0.3543712	7.0280623	6.8301597	Sitting_Type
15:25:19.656	-0.34477556	6.9673395	7.039168	0.2099214	-0.07716939	0.04991563	-0.36214942	7.0257707	6.8321104	Sitting_Type
15:25:19.685	-0.34477556	6.9673395	7.039168	0.2099214	-0.07716939	0.04991563	-0.36214942	7.0257707	6.8321104	Sitting_Type
15:25:19.709	-0.34477556	6.9673395	7.039168	0.2099214	-0.07716939	0.04991563	-0.36214942	7.0257707	6.8321104	Sitting_Type
15:25:19.731	-0.34477556	6.9673395	7.039168	0.2099214	-0.07716939	0.04991563	-0.36214942	7.0257707	6.8321104	Sitting_Type
15:25:19.752	-0.34477556	6.9673395	7.039168	0.2099214	-0.07716939	0.04991563	-0.36214942	7.0257707	6.8321104	Sitting_Type
15:25:19.777	-0.34477556	6.9673395	7.039168	0.2099214	-0.07716939	0.04991563	-0.36214942	7.0257707	6.8321104	Sitting_Type
15:25:19.810	-0.34477556	6.9673395	7.039168	0.2099214	-0.07716939	0.04991563	-0.36214942	7.0257707	6.8321104	Sitting_Type
15:25:19.831	-0.34477556	6.9673395	7.039168	0.2099214	-0.07716939	0.04991563	-0.36214942	7.0257707	6.8321104	Sitting_Type
15:25:19.854	-0.72546524	7.108602	6.5196104	0.044376913	0.19955257	-0.039270695	-0.34232602	7.15328	6.699529	Sitting_Type
15:25:19.876	-0.72546524	7.108602	6.5196104	0.044376913	0.19955257	-0.039270695	-0.34232602	7.15328	6.699529	Sitting_Type
15:25:19.899	-0.72546524	7.108602	6.5196104	0.044376913	0.19955257	-0.039270695	-0.34232602	7.15328	6.699529	Sitting_Type
15:25:19.924	-0.72546524	7.108602	6.5196104	0.044376913	0.19955257	-0.039270695	-0.34232602	7.15328	6.699529	Sitting_Type
15:25:19.947	-0.72546524	7.108602	6.5196104	0.044376913	0.19955257	-0.039270695	-0.34232602	7.15328	6.699529	Sitting_Type
15:25:19.969	-0.72546524	7.108602	6.5196104	0.044376913	0.19955257	-0.039270695	-0.34232602	7.15328	6.699529	Sitting_Type
15:25:19.994	-0.72546524	7.108602	6.5196104	0.044376913	0.19955257	-0.039270695	-0.34232602	7.15328	6.699529	Sitting_Type
15:25:20.015	-0.11492519	6.926637	6.2706056	0.066978924	-0.028300164	0.021204965	-0.38783303	7.201433	6.6452413	Sitting_Type
15:25:20.036	-0.11492519	6.926637	6.2706056	0.066978924	-0.028300164	0.021204965	-0.38783303	7.201433	6.6452413	Sitting_Type
15:25:20.057	-0.11492519	6.926637	6.2706056	0.066978924	-0.028300164	0.021204965	-0.38783303	7.201433	6.6452413	Sitting_Type
15:25:20.078	-0.11492519	6.926637	6.2706056	0.066978924	-0.028300164	0.021204965	-0.38783303	7.201433	6.6452413	Sitting_Type
15:25:20.099	-0.11492519	6.926637	6.2706056	0.066978924	-0.028300164	0.021204965	-0.38783303	7.201433	6.6452413	Sitting_Type
15:25:20.123	-0.11492519	6.926637	6.2706056	0.066978924	-0.028300164	0.021204965	-0.38783303	7.201433	6.6452413	Sitting_Type
15:25:20.144	-0.11492519	6.926637	6.2706056	0.066978924	-0.028300164	0.021204965	-0.38783303	7.201433	6.6452413	Sitting_Type
15:25:20.166	-0.11492519	6.926637	6.2706056	0.066978924	-0.028300164	0.021204965	-0.38783303	7.201433	6.6452413	Sitting_Type
15:25:20.188	-0.11492519	6.926637	6.2706056	0.066978924	-0.028300164	0.021204965	-0.38783303	7.201433	6.6452413	Sitting_Type
15:25:20.212	-0.7685622	6.986494	6.1484976	-0.09367862	-0.053956505	0.12199774	-0.3874819	7.218097	6.62716	Sitting_Type
15:25:20.233	-0.7685622	6.986494	6.1484976	-0.09367862	-0.053956505	0.12199774	-0.3874819	7.218097	6.62716	Sitting_Type
15:25:20.254	-0.7685622	6.986494	6.1484976	-0.09367862	-0.053956505	0.12199774	-0.3874819	7.218097	6.62716	Sitting_Type
15:25:20.278	-0.7685622	6.986494	6.1484976	-0.09367862	-0.053956505	0.12199774	-0.3874819	7.218097	6.62716	Sitting_Type
15:25:20.300	-0.7685622	6.986494	6.1484976	-0.09367862	-0.053956505	0.12199774	-0.3874819	7.218097	6.62716	Sitting_Type
15:25:20.322	-0.7685622	6.986494	6.1484976	-0.09367862	-0.053956505	0.12199774	-0.3874819	7.218097	6.62716	Sitting_Type
15:25:20.343	-0.7685622	6.986494	6.1484976	-0.09367862	-0.053956505	0.12199774	-0.3874819	7.218097	6.62716	Sitting_Type
15:25:20.365	-0.7685622	6.986494	6.1484976	-0.09367862	-0.053956505	0.12199774	-0.3874819	7.218097	6.62716	Sitting_Type
15:25:20.387	-0.3040729	7.2091613	6.471725	-0.15415429	-0.22927482	-0.012392623	-0.3325561	7.2544723	6.5903163	Sitting_Type
15:25:20.408	-0.3040729	7.2091613	6.471725	-0.15415429	-0.22927482	-0.012392623	-0.3325561	7.2544723	6.5903163	Sitting_Type
15:25:20.429	-0.3040729	7.2091613	6.471725	-0.15415429	-0.22927482	-0.012392623	-0.3325561	7.2544723	6.5903163	Sitting_Type
15:25:20.451	-0.3040729	7.2091613	6.471725	-0.15415429	-0.22927482	-0.012392623	-0.3325561	7.2544723	6.5903163	Sitting_Type
15:25:20.474	-0.3040729	7.2091613	6.471725	-0.15415429	-0.22927482	-0.012392623	-0.3325561	7.2544723	6.5903163	Sitting_Type
15:25:20.496	-0.3040729	7.2091613	6.471725	-0.15415429	-0.22927482	-0.012392623	-0.3325561	7.2544723	6.5903163	Sitting_Type
15:25:20.518	-0.3040729	7.2091613	6.471725	-0.15415429	-0.22927482	-0.012392623	-0.3325561	7.2544723	6.5903163	Sitting_Type
15:25:20.542	-0.3040729	7.2091613	6.471725	-0.15415429	-0.22927482	-0.012392623	-0.3325561	7.2544723	6.5903163	Sitting_Type
15:25:20.566	-0.22506183	6.91706	6.8787518	0.016887981	0.09265115	-0.00506224	-0.36866438	7.179331	6.670201	Sitting_Type
15:25:20.590	-0.22506183	6.91706	6.8787518	0.016887981	0.09265115	-0.00506224	-0.36866438	7.179331	6.670201	Sitting_Type
15:25:20.611	-0.22506183	6.91706	6.8787518	0.016887981	0.09265115	-0.00506224	-0.36866438	7.179331	6.670201	Sitting_Type
15:25:20.633	-0.22506183	6.91706	6.8787518	0.016887981	0.09265115	-0.00506224	-0.36866438	7.179331	6.670201	Sitting_Type
15:25:20.654	-0.22506183	6.91706	6.8787518	0.016887981	0.09265115	-0.00506224	-0.36866438	7.179331	6.670201	Sitting_Type
15:25:20.676	-0.22506183	6.91706	6.8787518	0.016887981	0.09265115	-0.00506224	-0.36866438	7.179331	6.670201	Sitting_Type
15:25:20.698	-0.22506183	6.91706	6.8787518	0.016887981	0.09265115	-0.00506224	-0.36866438	7.179331	6.670201	Sitting_Type
15:25:20.720	-0.22506183	6.91706	6.8787518	0.016887981	0.09265115	-0.00506224	-0.36866438	7.179331	6.670201	Sitting_Type
15:25:20.742	-0.46209505	6.93382	5.8611846	0.07614191	0.11830749	-0.011781759	-0.37850967	7.193893	6.6539397	Sitting_Type
15:25:20.765	-0.46209505	6.93382	5.8611846	0.07614191	0.11830749	-0.011781759	-0.37850967	7.193893	6.6539397	Sitting_Type
15:25:20.791	-0.46209505	6.93382	5.8611846	0.07614191	0.11830749	-0.011781759	-0.37850967	7.193893	6.6539397	Sitting_Type
15:25:20.812	-0.46209505	6.93382	5.8611846	0.07614191	0.11830749	-0.011781759	-0.37850967	7.193893	6.6539397	Sitting_Type
15:25:20.834	-0.46209505	6.93382	5.8611846	0.07614191	0.11830749	-0.011781759	-0.37850967	7.193893	6.6539397	Sitting_Type
15:25:20.855	-0.46209505	6.93382	5.8611846	0.07614191	0.11830749	-0.011781759	-0.37850967	7.193893	6.6539397	Sitting_Type
15:25:20.877	-0.46209505	6.93382	5.8611846	0.07614191	0.11830749	-0.011781759	-0.37850967	7.193893	6.6539397	Sitting_Type
15:25:20.902	-0.46209505	6.93382	5.8611846	0.07614191	0.11830749	-0.011781759	-0.37850967	7.193893	6.6539397	Sitting_Type
15:25:20.925	-0.16281068	6.854809	6.316097	0.019331442	-0.023413243	0.01937237	-0.38312942	7.1657157	6.6840186	Sitting_Type
15:25:20.948	-0.16281068	6.854809	6.316097	0.019331442	-0.023413243	0.01937237	-0.38312942	7.1657157	6.6840186	Sitting_Type
15:25:20.970	-0.16281068	6.854809	6.316097	0.019331442	-0.023413243	0.01937237	-0.38312942	7.1657157	6.6840186	Sitting_Type
15:25:20.991	-0.16281068	6.854809	6.316097	0.019331442	-0.023413243	0.01937237	-0.38312942	7.1657157	6.6840186	Sitting_Type
15:25:21.013	-0.16281068	6.854809	6.316097	0.019331442	-0.023413243	0.01937237	-0.38312942	7.1657157	6.6840186	Sitting_Type
15:25:21.034	-0.16281068	6.854809	6.316097	0.019331442	-0.023413243	0.01937237	-0.38312942	7.1657157	6.6840186	Sitting_Type
15:25:21.056	-0.16281068	6.854809	6.316097	0.019331442	-0.023413243	0.01937237	-0.38312942	7.1657157	6.6840186	Sitting_Type
15:25:21.080	-0.16281068	6.854809	6.316097	0.019331442	-0.023413243	0.01937237	-0.38312942	7.1657157	6.6840186	Sitting_Type
15:25:21.103	-0.7326481	7.0439563	6.864386	0.14883487	-0.018526321	0.033422273	-0.42038998	7.1836667	6.6624722	Sitting_Type
15:25:21.128	-0.7326481	7.0439563	6.864386	0.14883487	-0.018526321	0.033422273	-0.42038998	7.1836667	6.6624722	Sitting_Type
15:25:21.152	-0.7326481	7.0439563	6.864386	0.14883487	-0.018526321	0.033422273	-0.42038998	7.1836667	6.6624722	Sitting_Type
15:25:21.174	-0.7326481	7.0439563	6.864386	0.14883487	-0.018526321	0.033422273	-0.42038998	7.1836667	6.6624722	Sitting_Type
15:25:21.198	-0.7326481	7.0439563	6.864386	0.14883487	-0.018526321	0.033422273	-0.42038998	7.1836667	6.6624722	Sitting_Type
15:25:21.222	-0.7326481	7.0439563	6.864386	0.14883487	-0.018526321	0.033422273	-0.42038998	7.1836667	6.6624722	Sitting_Type
15:25:21.243	-0.7326481	7.0439563	6.864386	0.14883487	-0.018526321	0.033422273	-0.42038998	7.1836667	6.6624722	Sitting_Type
15:25:21.265	-0.7326481	7.0439563	6.864386	0.14883487	-0.018526321	0.033422273	-0.42038998	7.1836667	6.6624722	Sitting_Type
15:25:21.285	0.06943397	7.1229677	6.2107487	-0.08207219	0.07371433	0.04930477	-0.359874	7.430637	6.389553	Sitting_Type
15:25:21.307	0.06943397	7.1229677	6.2107487	-0.08207219	0.07371433	0.04930477	-0.359874	7.430637	6.389553	Sitting_Type
15:25:21.333	0.06943397	7.1229677	6.2107487	-0.08207219	0.07371433	0.04930477	-0.359874	7.430637	6.389553	Sitting_Type
15:25:21.355	0.06943397	7.1229677	6.2107487	-0.08207219	0.07371433	0.04930477	-0.359874	7.430637	6.389553	Sitting_Type
15:25:21.378	0.06943397	7.1229677	6.2107487	-0.08207219	0.07371433	0.04930477	-0.359874	7.430637	6.389553	Sitting_Type
15:25:21.402	0.06943397	7.1229677	6.2107487	-0.08207219	0.07371433	0.04930477	-0.359874	7.430637	6.389553	Sitting_Type
15:25:21.426	0.06943397	7.1229677	6.2107487	-0.08207219	0.07371433	0.04930477	-0.359874	7.430637	6.389553	Sitting_Type
15:25:21.449	0.06943397	7.1229677	6.2107487	-0.08207219	0.07371433	0.04930477	-0.359874	7.430637	6.389553	Sitting_Type
15:25:21.475	-0.36871833	7.0798707	6.4980617	0.021164037	-0.09427361	0.031589676	-0.35520497	7.260044	6.5830035	Sitting_Type
15:25:21.497	-0.36871833	7.0798707	6.4980617	0.021164037	-0.09427361	0.031589676	-0.35520497	7.260044	6.5830035	Sitting_Type
15:25:21.518	-0.36871833	7.0798707	6.4980617	0.021164037	-0.09427361	0.031589676	-0.35520497	7.260044	6.5830035	Sitting_Type
15:25:21.539	-0.36871833	7.0798707	6.4980617	0.021164037	-0.09427361	0.031589676	-0.35520497	7.260044	6.5830035	Sitting_Type
15:25:21.560	-0.36871833	7.0798707	6.4980617	0.021164037	-0.09427361	0.031589676	-0.35520497	7.260044	6.5830035	Sitting_Type
15:25:21.581	-0.36871833	7.0798707	6.4980617	0.021164037	-0.09427361	0.031589676	-0.35520497	7.260044	6.5830035	Sitting_Type
15:25:21.603	-0.36871833	7.0798707	6.4980617	0.021164037	-0.09427361	0.031589676	-0.35520497	7.260044	6.5830035	Sitting_Type
15:25:21.626	-0.36871833	7.0798707	6.4980617	0.021164037	-0.09427361	0.031589676	-0.35520497	7.260044	6.5830035	Sitting_Type
15:25:21.649	-0.4189981	7.151699	6.3376455	0.011390193	-0.0002003638	0.023648426	-0.33280164	7.295019	6.545404	Sitting_Type
15:25:21.673	-0.4189981	7.151699	6.3376455	0.011390193	-0.0002003638	0.023648426	-0.33280164	7.295019	6.545404	Sitting_Type
15:25:21.697	-0.4189981	7.151699	6.3376455	0.011390193	-0.0002003638	0.023648426	-0.33280164	7.295019	6.545404	Sitting_Type
15:25:21.719	-0.4189981	7.151699	6.3376455	0.011390193	-0.0002003638	0.023648426	-0.33280164	7.295019	6.545404	Sitting_Type
15:25:21.740	-0.4189981	7.151699	6.3376455	0.011390193	-0.0002003638	0.023648426	-0.33280164	7.295019	6.545404	Sitting_Type
15:25:21.761	-0.4189981	7.151699	6.3376455	0.011390193	-0.0002003638	0.023648426	-0.33280164	7.295019	6.545404	Sitting_Type
15:25:21.782	-0.4189981	7.151699	6.3376455	0.011390193	-0.0002003638	0.023648426	-0.33280164	7.295019	6.545404	Sitting_Type
15:25:21.803	-0.4189981	7.151699	6.3376455	0.011390193	-0.0002003638	0.023648426	-0.33280164	7.295019	6.545404	Sitting_Type
15:25:21.825	-0.32562137	7.144516	6.304126	-0.115058914	-0.109545246	-0.011781759	-0.3171404	7.3326707	6.5039754	Sitting_Type
15:25:21.849	-0.32562137	7.144516	6.304126	-0.115058914	-0.109545246	-0.011781759	-0.3171404	7.3326707	6.5039754	Sitting_Type
15:25:21.873	-0.32562137	7.144516	6.304126	-0.115058914	-0.109545246	-0.011781759	-0.3171404	7.3326707	6.5039754	Sitting_Type
15:25:21.895	-0.32562137	7.144516	6.304126	-0.115058914	-0.109545246	-0.011781759	-0.3171404	7.3326707	6.5039754	Sitting_Type
15:25:21.920	-0.32562137	7.144516	6.304126	-0.115058914	-0.109545246	-0.011781759	-0.3171404	7.3326707	6.5039754	Sitting_Type
15:25:21.944	-0.32562137	7.144516	6.304126	-0.115058914	-0.109545246	-0.011781759	-0.3171404	7.3326707	6.5039754	Sitting_Type
15:25:21.966	-0.32562137	7.144516	6.304126	-0.115058914	-0.109545246	-0.011781759	-0.3171404	7.3326707	6.5039754	Sitting_Type
15:25:21.988	-0.32562137	7.144516	6.304126	-0.115058914	-0.109545246	-0.011781759	-0.3171404	7.3326707	6.5039754	Sitting_Type
15:25:22.009	-0.36632404	7.0271964	6.682421	-0.07962873	-0.035630547	-0.03804896	-0.2886255	7.2811146	6.5629582	Sitting_Type
15:25:22.037	-0.36632404	7.0271964	6.682421	-0.07962873	-0.035630547	-0.03804896	-0.2886255	7.2811146	6.5629582	Sitting_Type
15:25:22.060	-0.36632404	7.0271964	6.682421	-0.07962873	-0.035630547	-0.03804896	-0.2886255	7.2811146	6.5629582	Sitting_Type
15:25:22.082	-0.36632404	7.0271964	6.682421	-0.07962873	-0.035630547	-0.03804896	-0.2886255	7.2811146	6.5629582	Sitting_Type
15:25:22.105	-0.36632404	7.0271964	6.682421	-0.07962873	-0.035630547	-0.03804896	-0.2886255	7.2811146	6.5629582	Sitting_Type
15:25:22.128	-0.36632404	7.0271964	6.682421	-0.07962873	-0.035630547	-0.03804896	-0.2886255	7.2811146	6.5629582	Sitting_Type
15:25:22.151	-0.36632404	7.0271964	6.682421	-0.07962873	-0.035630547	-0.03804896	-0.2886255	7.2811146	6.5629582	Sitting_Type
15:25:22.179	-0.3304099	7.0367737	6.656084	-0.0099900905	0.09265115	-0.025831658	-0.23572652	7.1925254	6.662005	Sitting_Type
15:25:22.201	-0.3304099	7.0367737	6.656084	-0.0099900905	0.09265115	-0.025831658	-0.23572652	7.1925254	6.662005	Sitting_Type
15:25:22.222	-0.3304099	7.0367737	6.656084	-0.0099900905	0.09265115	-0.025831658	-0.23572652	7.1925254	6.662005	Sitting_Type
15:25:22.244	-0.3304099	7.0367737	6.656084	-0.0099900905	0.09265115	-0.025831658	-0.23572652	7.1925254	6.662005	Sitting_Type
15:25:22.265	-0.3304099	7.0367737	6.656084	-0.0099900905	0.09265115	-0.025831658	-0.23572652	7.1925254	6.662005	Sitting_Type
15:25:22.286	-0.3304099	7.0367737	6.656084	-0.0099900905	0.09265115	-0.025831658	-0.23572652	7.1925254	6.662005	Sitting_Type
15:25:22.308	-0.3304099	7.0367737	6.656084	-0.0099900905	0.09265115	-0.025831658	-0.23572652	7.1925254	6.662005	Sitting_Type
15:25:22.332	-0.3304099	7.0367737	6.656084	-0.0099900905	0.09265115	-0.025831658	-0.23572652	7.1925254	6.662005	Sitting_Type
15:25:22.362	-0.038308397	7.084659	5.2267017	0.14516968	0.37364918	0.010209391	-0.23557898	7.2853045	6.5604267	Sitting_Type
15:25:22.385	-0.038308397	7.084659	5.2267017	0.14516968	0.37364918	0.010209391	-0.23557898	7.2853045	6.5604267	Sitting_Type
15:25:22.407	-0.038308397	7.084659	5.2267017	0.14516968	0.37364918	0.010209391	-0.23557898	7.2853045	6.5604267	Sitting_Type
15:25:22.428	-0.038308397	7.084659	5.2267017	0.14516968	0.37364918	0.010209391	-0.23557898	7.2853045	6.5604267	Sitting_Type
15:25:22.449	-0.038308397	7.084659	5.2267017	0.14516968	0.37364918	0.010209391	-0.23557898	7.2853045	6.5604267	Sitting_Type
15:25:22.471	-0.038308397	7.084659	5.2267017	0.14516968	0.37364918	0.010209391	-0.23557898	7.2853045	6.5604267	Sitting_Type
15:25:22.495	-0.038308397	7.084659	5.2267017	0.14516968	0.37364918	0.010209391	-0.23557898	7.2853045	6.5604267	Sitting_Type
15:25:22.519	-0.038308397	7.084659	5.2267017	0.14516968	0.37364918	0.010209391	-0.23557898	7.2853045	6.5604267	Sitting_Type
15:25:22.542	0.17238778	7.228316	6.265817	0.038879126	-0.005087286	0.031589676	-0.20785463	7.234679	6.617142	Sitting_Type
15:25:22.572	0.17238778	7.228316	6.265817	0.038879126	-0.005087286	0.031589676	-0.20785463	7.234679	6.617142	Sitting_Type
15:25:22.592	0.17238778	7.228316	6.265817	0.038879126	-0.005087286	0.031589676	-0.20785463	7.234679	6.617142	Sitting_Type
15:25:22.613	0.17238778	7.228316	6.265817	0.038879126	-0.005087286	0.031589676	-0.20785463	7.234679	6.617142	Sitting_Type
15:25:22.634	0.17238778	7.228316	6.265817	0.038879126	-0.005087286	0.031589676	-0.20785463	7.234679	6.617142	Sitting_Type
15:25:22.655	0.17238778	7.228316	6.265817	0.038879126	-0.005087286	0.031589676	-0.20785463	7.234679	6.617142	Sitting_Type
15:25:22.676	0.17238778	7.228316	6.265817	0.038879126	-0.005087286	0.031589676	-0.20785463	7.234679	6.617142	Sitting_Type
15:25:22.698	0.17238778	7.228316	6.265817	0.038879126	-0.005087286	0.031589676	-0.20785463	7.234679	6.617142	Sitting_Type
15:25:22.723	-0.40223816	7.0726876	6.7231236	-0.057026714	0.0010213667	-0.008727431	-0.2618241	7.221884	6.629185	Sitting_Type
15:25:22.747	-0.40223816	7.0726876	6.7231236	-0.057026714	0.0010213667	-0.008727431	-0.2618241	7.221884	6.629185	Sitting_Type
15:25:22.771	-0.40223816	7.0726876	6.7231236	-0.057026714	0.0010213667	-0.008727431	-0.2618241	7.221884	6.629185	Sitting_Type
15:25:22.794	-0.40223816	7.0726876	6.7231236	-0.057026714	0.0010213667	-0.008727431	-0.2618241	7.221884	6.629185	Sitting_Type
15:25:22.818	-0.40223816	7.0726876	6.7231236	-0.057026714	0.0010213667	-0.008727431	-0.2618241	7.221884	6.629185	Sitting_Type
15:25:22.842	-0.40223816	7.0726876	6.7231236	-0.057026714	0.0010213667	-0.008727431	-0.2618241	7.221884	6.629185	Sitting_Type
15:25:22.865	-0.40223816	7.0726876	6.7231236	-0.057026714	0.0010213667	-0.008727431	-0.2618241	7.221884	6.629185	Sitting_Type
15:25:22.889	-0.40223816	7.0726876	6.7231236	-0.057026714	0.0010213667	-0.008727431	-0.2618241	7.221884	6.629185	Sitting_Type
15:25:22.912	-0.27055305	7.125362	6.136526	0.009557597	0.051112317	-0.006283971	-0.29302678	7.215494	6.634834	Sitting_Type
15:25:22.936	-0.27055305	7.125362	6.136526	0.009557597	0.051112317	-0.006283971	-0.29302678	7.215494	6.634834	Sitting_Type
15:25:22.961	-0.27055305	7.125362	6.136526	0.009557597	0.051112317	-0.006283971	-0.29302678	7.215494	6.634834	Sitting_Type
15:25:22.983	-0.27055305	7.125362	6.136526	0.009557597	0.051112317	-0.006283971	-0.29302678	7.215494	6.634834	Sitting_Type
15:25:23.007	-0.27055305	7.125362	6.136526	0.009557597	0.051112317	-0.006283971	-0.29302678	7.215494	6.634834	Sitting_Type
15:25:23.031	-0.27055305	7.125362	6.136526	0.009557597	0.051112317	-0.006283971	-0.29302678	7.215494	6.634834	Sitting_Type
15:25:23.055	-0.27055305	7.125362	6.136526	0.009557597	0.051112317	-0.006283971	-0.29302678	7.215494	6.634834	Sitting_Type
15:25:23.078	-0.58420306	7.0295906	7.1301503	-0.012433551	0.074936055	0.008376795	-0.38676178	7.166564	6.682895	Sitting_Type
15:25:23.102	-0.58420306	7.0295906	7.1301503	-0.012433551	0.074936055	0.008376795	-0.38676178	7.166564	6.682895	Sitting_Type
15:25:23.125	-0.58420306	7.0295906	7.1301503	-0.012433551	0.074936055	0.008376795	-0.38676178	7.166564	6.682895	Sitting_Type
15:25:23.149	-0.58420306	7.0295906	7.1301503	-0.012433551	0.074936055	0.008376795	-0.38676178	7.166564	6.682895	Sitting_Type
15:25:23.173	-0.58420306	7.0295906	7.1301503	-0.012433551	0.074936055	0.008376795	-0.38676178	7.166564	6.682895	Sitting_Type
15:25:23.198	-0.58420306	7.0295906	7.1301503	-0.012433551	0.074936055	0.008376795	-0.38676178	7.166564	6.682895	Sitting_Type
15:25:23.220	-0.58420306	7.0295906	7.1301503	-0.012433551	0.074936055	0.008376795	-0.38676178	7.166564	6.682895	Sitting_Type
15:25:23.244	-0.58420306	7.0295906	7.1301503	-0.012433551	0.074936055	0.008376795	-0.38676178	7.166564	6.682895	Sitting_Type
15:25:23.269	-0.35914123	6.8667803	6.5603127	-0.06618969	-0.036241412	-0.008727431	-0.37480497	7.175649	6.6738186	Sitting_Type
15:25:23.293	-0.35914123	6.8667803	6.5603127	-0.06618969	-0.036241412	-0.008727431	-0.37480497	7.175649	6.6738186	Sitting_Type
15:25:23.317	-0.35914123	6.8667803	6.5603127	-0.06618969	-0.036241412	-0.008727431	-0.37480497	7.175649	6.6738186	Sitting_Type
15:25:23.341	-0.35914123	6.8667803	6.5603127	-0.06618969	-0.036241412	-0.008727431	-0.37480497	7.175649	6.6738186	Sitting_Type
15:25:23.365	-0.35914123	6.8667803	6.5603127	-0.06618969	-0.036241412	-0.008727431	-0.37480497	7.175649	6.6738186	Sitting_Type
15:25:23.389	-0.35914123	6.8667803	6.5603127	-0.06618969	-0.036241412	-0.008727431	-0.37480497	7.175649	6.6738186	Sitting_Type
15:25:23.411	-0.35914123	6.8667803	6.5603127	-0.06618969	-0.036241412	-0.008727431	-0.37480497	7.175649	6.6738186	Sitting_Type
15:25:23.436	-0.35914123	6.8667803	6.5603127	-0.06618969	-0.036241412	-0.008727431	-0.37480497	7.175649	6.6738186	Sitting_Type
15:25:23.459	-0.34477556	7.0319853	7.1756415	0.01444452	-0.036852278	0.0047116037	-0.37114337	7.1571813	6.6938295	Sitting_Type
15:25:23.483	-0.34477556	7.0319853	7.1756415	0.01444452	-0.036852278	0.0047116037	-0.37114337	7.1571813	6.6938295	Sitting_Type
15:25:23.504	-0.34477556	7.0319853	7.1756415	0.01444452	-0.036852278	0.0047116037	-0.37114337	7.1571813	6.6938295	Sitting_Type
15:25:23.527	-0.34477556	7.0319853	7.1756415	0.01444452	-0.036852278	0.0047116037	-0.37114337	7.1571813	6.6938295	Sitting_Type
15:25:23.549	-0.34477556	7.0319853	7.1756415	0.01444452	-0.036852278	0.0047116037	-0.37114337	7.1571813	6.6938295	Sitting_Type
15:25:23.575	-0.34477556	7.0319853	7.1756415	0.01444452	-0.036852278	0.0047116037	-0.37114337	7.1571813	6.6938295	Sitting_Type
15:25:23.599	-0.34477556	7.0319853	7.1756415	0.01444452	-0.036852278	0.0047116037	-0.37114337	7.1571813	6.6938295	Sitting_Type
15:25:23.621	-0.29210153	7.190007	7.0702934	-0.35696155	-0.011195938	-0.013003489	-0.3680896	7.1915045	6.6571116	Sitting_Type
15:25:23.645	-0.29210153	7.190007	7.0702934	-0.35696155	-0.011195938	-0.013003489	-0.3680896	7.1915045	6.6571116	Sitting_Type
15:25:23.668	-0.29210153	7.190007	7.0702934	-0.35696155	-0.011195938	-0.013003489	-0.3680896	7.1915045	6.6571116	Sitting_Type
15:25:23.692	-0.29210153	7.190007	7.0702934	-0.35696155	-0.011195938	-0.013003489	-0.3680896	7.1915045	6.6571116	Sitting_Type
15:25:23.715	-0.29210153	7.190007	7.0702934	-0.35696155	-0.011195938	-0.013003489	-0.3680896	7.1915045	6.6571116	Sitting_Type
15:25:23.737	-0.29210153	7.190007	7.0702934	-0.35696155	-0.011195938	-0.013003489	-0.3680896	7.1915045	6.6571116	Sitting_Type
15:25:23.758	-0.29210153	7.190007	7.0702934	-0.35696155	-0.011195938	-0.013003489	-0.3680896	7.1915045	6.6571116	Sitting_Type
15:25:23.779	-0.29210153	7.190007	7.0702934	-0.35696155	-0.011195938	-0.013003489	-0.3680896	7.1915045	6.6571116	Sitting_Type
15:25:23.810	-0.49800915	6.9146657	6.5627074	0.18121073	-0.00081122905	-0.002007914	-0.31530586	7.0775127	6.780833	Sitting_Type
15:25:23.831	-0.49800915	6.9146657	6.5627074	0.18121073	-0.00081122905	-0.002007914	-0.31530586	7.0775127	6.780833	Sitting_Type
15:25:23.853	-0.49800915	6.9146657	6.5627074	0.18121073	-0.00081122905	-0.002007914	-0.31530586	7.0775127	6.780833	Sitting_Type
15:25:23.877	-0.49800915	6.9146657	6.5627074	0.18121073	-0.00081122905	-0.002007914	-0.31530586	7.0775127	6.780833	Sitting_Type
15:25:23.902	-0.49800915	6.9146657	6.5627074	0.18121073	-0.00081122905	-0.002007914	-0.31530586	7.0775127	6.780833	Sitting_Type
15:25:23.926	-0.49800915	6.9146657	6.5627074	0.18121073	-0.00081122905	-0.002007914	-0.31530586	7.0775127	6.780833	Sitting_Type
15:25:23.949	-0.49800915	6.9146657	6.5627074	0.18121073	-0.00081122905	-0.002007914	-0.31530586	7.0775127	6.780833	Sitting_Type
15:25:23.970	-0.49800915	6.9146657	6.5627074	0.18121073	-0.00081122905	-0.002007914	-0.31530586	7.0775127	6.780833	Sitting_Type
15:25:23.991	-0.41420954	6.936214	7.0152254	0.018720577	0.012016941	0.043196112	-0.28895062	7.170156	6.6839857	Sitting_Type
15:25:24.012	-0.41420954	6.936214	7.0152254	0.018720577	0.012016941	0.043196112	-0.28895062	7.170156	6.6839857	Sitting_Type
15:25:24.033	-0.41420954	6.936214	7.0152254	0.018720577	0.012016941	0.043196112	-0.28895062	7.170156	6.6839857	Sitting_Type
15:25:24.054	-0.41420954	6.936214	7.0152254	0.018720577	0.012016941	0.043196112	-0.28895062	7.170156	6.6839857	Sitting_Type
15:25:24.076	-0.41420954	6.936214	7.0152254	0.018720577	0.012016941	0.043196112	-0.28895062	7.170156	6.6839857	Sitting_Type
15:25:24.099	-0.41420954	6.936214	7.0152254	0.018720577	0.012016941	0.043196112	-0.28895062	7.170156	6.6839857	Sitting_Type
15:25:24.120	-0.41420954	6.936214	7.0152254	0.018720577	0.012016941	0.043196112	-0.28895062	7.170156	6.6839857	Sitting_Type
15:25:24.142	-0.41420954	6.936214	7.0152254	0.018720577	0.012016941	0.043196112	-0.28895062	7.170156	6.6839857	Sitting_Type
15:25:24.163	-0.3328042	6.938608	6.366377	-0.0081574945	0.06210789	-0.01789041	-0.2835038	7.1807246	6.672869	Sitting_Type
15:25:24.184	-0.3328042	6.938608	6.366377	-0.0081574945	0.06210789	-0.01789041	-0.2835038	7.1807246	6.672869	Sitting_Type
15:25:24.206	-0.3328042	6.938608	6.366377	-0.0081574945	0.06210789	-0.01789041	-0.2835038	7.1807246	6.672869	Sitting_Type
15:25:24.228	-0.3328042	6.938608	6.366377	-0.0081574945	0.06210789	-0.01789041	-0.2835038	7.1807246	6.672869	Sitting_Type
15:25:24.251	-0.3328042	6.938608	6.366377	-0.0081574945	0.06210789	-0.01789041	-0.2835038	7.1807246	6.672869	Sitting_Type
15:25:24.274	-0.3328042	6.938608	6.366377	-0.0081574945	0.06210789	-0.01789041	-0.2835038	7.1807246	6.672869	Sitting_Type
15:25:24.296	-0.3328042	6.938608	6.366377	-0.0081574945	0.06210789	-0.01789041	-0.2835038	7.1807246	6.672869	Sitting_Type
15:25:24.318	-0.3328042	6.938608	6.366377	-0.0081574945	0.06210789	-0.01789041	-0.2835038	7.1807246	6.672869	Sitting_Type
15:25:24.342	-0.32801566	7.020014	6.407079	-0.0069357636	0.05416664	0.0016572775	-0.32940438	7.190501	6.660219	Sitting_Type
15:25:24.364	-0.32801566	7.020014	6.407079	-0.0069357636	0.05416664	0.0016572775	-0.32940438	7.190501	6.660219	Sitting_Type
15:25:24.386	-0.32801566	7.020014	6.407079	-0.0069357636	0.05416664	0.0016572775	-0.32940438	7.190501	6.660219	Sitting_Type
15:25:24.408	-0.32801566	7.020014	6.407079	-0.0069357636	0.05416664	0.0016572775	-0.32940438	7.190501	6.660219	Sitting_Type
15:25:24.432	-0.32801566	7.020014	6.407079	-0.0069357636	0.05416664	0.0016572775	-0.32940438	7.190501	6.660219	Sitting_Type
15:25:24.456	-0.32801566	7.020014	6.407079	-0.0069357636	0.05416664	0.0016572775	-0.32940438	7.190501	6.660219	Sitting_Type
15:25:24.480	-0.32801566	7.020014	6.407079	-0.0069357636	0.05416664	0.0016572775	-0.32940438	7.190501	6.660219	Sitting_Type
15:25:24.502	-0.32801566	7.020014	6.407079	-0.0069357636	0.05416664	0.0016572775	-0.32940438	7.190501	6.660219	Sitting_Type
15:25:24.526	-0.43815228	7.024802	6.591439	0.08041797	-0.023413243	0.056635153	-0.35153112	7.204776	6.643635	Sitting_Type
15:25:24.550	-0.43815228	7.024802	6.591439	0.08041797	-0.023413243	0.056635153	-0.35153112	7.204776	6.643635	Sitting_Type
15:25:24.572	-0.43815228	7.024802	6.591439	0.08041797	-0.023413243	0.056635153	-0.35153112	7.204776	6.643635	Sitting_Type
15:25:24.593	-0.43815228	7.024802	6.591439	0.08041797	-0.023413243	0.056635153	-0.35153112	7.204776	6.643635	Sitting_Type
15:25:24.614	-0.43815228	7.024802	6.591439	0.08041797	-0.023413243	0.056635153	-0.35153112	7.204776	6.643635	Sitting_Type
15:25:24.635	-0.43815228	7.024802	6.591439	0.08041797	-0.023413243	0.056635153	-0.35153112	7.204776	6.643635	Sitting_Type
15:25:24.656	-0.43815228	7.024802	6.591439	0.08041797	-0.023413243	0.056635153	-0.35153112	7.204776	6.643635	Sitting_Type
15:25:24.677	-0.43815228	7.024802	6.591439	0.08041797	-0.023413243	0.056635153	-0.35153112	7.204776	6.643635	Sitting_Type
15:25:24.698	-0.43815228	7.1349387	6.454965	0.13906103	-0.1278712	0.06946332	-0.31152722	7.2829905	6.5598245	Sitting_Type
15:25:24.722	-0.43815228	7.1349387	6.454965	0.13906103	-0.1278712	0.06946332	-0.31152722	7.2829905	6.5598245	Sitting_Type
15:25:24.746	-0.43815228	7.1349387	6.454965	0.13906103	-0.1278712	0.06946332	-0.31152722	7.2829905	6.5598245	Sitting_Type
15:25:24.771	-0.43815228	7.1349387	6.454965	0.13906103	-0.1278712	0.06946332	-0.31152722	7.2829905	6.5598245	Sitting_Type
15:25:24.792	-0.43815228	7.1349387	6.454965	0.13906103	-0.1278712	0.06946332	-0.31152722	7.2829905	6.5598245	Sitting_Type
15:25:24.814	-0.43815228	7.1349387	6.454965	0.13906103	-0.1278712	0.06946332	-0.31152722	7.2829905	6.5598245	Sitting_Type
15:25:24.835	-0.43815228	7.1349387	6.454965	0.13906103	-0.1278712	0.06946332	-0.31152722	7.2829905	6.5598245	Sitting_Type
15:25:24.857	-0.43815228	7.1349387	6.454965	0.13906103	-0.1278712	0.06946332	-0.31152722	7.2829905	6.5598245	Sitting_Type
15:25:24.877	-0.71828246	7.388732	7.553937	-0.12483276	-0.06800641	0.056635153	-0.27195132	7.3423147	6.495132	Sitting_Type
15:25:24.899	-0.71828246	7.388732	7.553937	-0.12483276	-0.06800641	0.056635153	-0.27195132	7.3423147	6.495132	Sitting_Type
15:25:24.921	-0.71828246	7.388732	7.553937	-0.12483276	-0.06800641	0.056635153	-0.27195132	7.3423147	6.495132	Sitting_Type
15:25:24.945	-0.71828246	7.388732	7.553937	-0.12483276	-0.06800641	0.056635153	-0.27195132	7.3423147	6.495132	Sitting_Type
15:25:24.967	-0.71828246	7.388732	7.553937	-0.12483276	-0.06800641	0.056635153	-0.27195132	7.3423147	6.495132	Sitting_Type
15:25:24.991	-0.71828246	7.388732	7.553937	-0.12483276	-0.06800641	0.056635153	-0.27195132	7.3423147	6.495132	Sitting_Type
15:25:25.014	-0.71828246	7.388732	7.553937	-0.12483276	-0.06800641	0.056635153	-0.27195132	7.3423147	6.495132	Sitting_Type
15:25:25.036	-0.71828246	7.388732	7.553937	-0.12483276	-0.06800641	0.056635153	-0.27195132	7.3423147	6.495132	Sitting_Type
15:25:25.057	-0.25858167	7.0559278	6.2107487	-0.053361524	-0.011806804	0.04991563	-0.14668655	7.250316	6.6016498	Sitting_Type
15:25:25.078	-0.25858167	7.0559278	6.2107487	-0.053361524	-0.011806804	0.04991563	-0.14668655	7.250316	6.6016498	Sitting_Type
15:25:25.101	-0.25858167	7.0559278	6.2107487	-0.053361524	-0.011806804	0.04991563	-0.14668655	7.250316	6.6016498	Sitting_Type
15:25:25.132	-0.25858167	7.0559278	6.2107487	-0.053361524	-0.011806804	0.04991563	-0.14668655	7.250316	6.6016498	Sitting_Type
15:25:25.154	-0.25858167	7.0559278	6.2107487	-0.053361524	-0.011806804	0.04991563	-0.14668655	7.250316	6.6016498	Sitting_Type
15:25:25.176	-0.25858167	7.0559278	6.2107487	-0.053361524	-0.011806804	0.04991563	-0.14668655	7.250316	6.6016498	Sitting_Type
15:25:25.198	-0.25858167	7.0559278	6.2107487	-0.053361524	-0.011806804	0.04991563	-0.14668655	7.250316	6.6016498	Sitting_Type
15:25:25.221	-0.25858167	7.0559278	6.2107487	-0.053361524	-0.011806804	0.04991563	-0.14668655	7.250316	6.6016498	Sitting_Type
15:25:25.244	-0.13168511	7.151699	6.2179317	0.08591576	0.08532077	0.033422273	-0.14479958	7.250143	6.601872	Sitting_Type
15:25:25.268	-0.13168511	7.151699	6.2179317	0.08591576	0.08532077	0.033422273	-0.14479958	7.250143	6.601872	Sitting_Type
15:25:25.289	-0.13168511	7.151699	6.2179317	0.08591576	0.08532077	0.033422273	-0.14479958	7.250143	6.601872	Sitting_Type
15:25:25.310	-0.13168511	7.151699	6.2179317	0.08591576	0.08532077	0.033422273	-0.14479958	7.250143	6.601872	Sitting_Type
15:25:25.331	-0.13168511	7.151699	6.2179317	0.08591576	0.08532077	0.033422273	-0.14479958	7.250143	6.601872	Sitting_Type
15:25:25.353	-0.13168511	7.151699	6.2179317	0.08591576	0.08532077	0.033422273	-0.14479958	7.250143	6.601872	Sitting_Type
15:25:25.374	-0.13168511	7.151699	6.2179317	0.08591576	0.08532077	0.033422273	-0.14479958	7.250143	6.601872	Sitting_Type
15:25:25.396	-0.13168511	7.151699	6.2179317	0.08591576	0.08532077	0.033422273	-0.14479958	7.250143	6.601872	Sitting_Type
15:25:25.417	-0.2370332	7.065505	6.7063637	-0.05091806	0.045003667	-0.008727431	-0.14479958	7.250143	6.601872	Sitting_Type
15:25:25.438	-0.2370332	7.065505	6.7063637	-0.05091806	0.045003667	-0.008727431	-0.22528048	7.2124395	6.6408057	Sitting_Type
15:25:25.463	-0.2370332	7.065505	6.7063637	-0.05091806	0.045003667	-0.008727431	-0.22528048	7.2124395	6.6408057	Sitting_Type
15:25:25.487	-0.2370332	7.065505	6.7063637	-0.05091806	0.045003667	-0.008727431	-0.22528048	7.2124395	6.6408057	Sitting_Type
15:25:25.511	-0.2370332	7.065505	6.7063637	-0.05091806	0.045003667	-0.008727431	-0.22528048	7.2124395	6.6408057	Sitting_Type
15:25:25.534	-0.2370332	7.065505	6.7063637	-0.05091806	0.045003667	-0.008727431	-0.22528048	7.2124395	6.6408057	Sitting_Type
15:25:25.555	-0.2370332	7.065505	6.7063637	-0.05091806	0.045003667	-0.008727431	-0.22528048	7.2124395	6.6408057	Sitting_Type
15:25:25.576	-0.2370332	7.065505	6.7063637	-0.05091806	0.045003667	-0.008727431	-0.22528048	7.2124395	6.6408057	Sitting_Type
15:25:25.602	-0.2466103	6.9721284	6.385531	0.025440093	-0.0124176685	0.013874582	-0.20161982	7.235399	6.6165423	Sitting_Type
15:25:25.623	-0.2466103	6.9721284	6.385531	0.025440093	-0.0124176685	0.013874582	-0.20161982	7.235399	6.6165423	Sitting_Type
15:25:25.644	-0.2466103	6.9721284	6.385531	0.025440093	-0.0124176685	0.013874582	-0.20161982	7.235399	6.6165423	Sitting_Type
15:25:25.666	-0.2466103	6.9721284	6.385531	0.025440093	-0.0124176685	0.013874582	-0.20161982	7.235399	6.6165423	Sitting_Type
15:25:25.691	-0.2466103	6.9721284	6.385531	0.025440093	-0.0124176685	0.013874582	-0.20161982	7.235399	6.6165423	Sitting_Type
15:25:25.715	-0.2466103	6.9721284	6.385531	0.025440093	-0.0124176685	0.013874582	-0.20161982	7.235399	6.6165423	Sitting_Type
15:25:25.739	-0.2466103	6.9721284	6.385531	0.025440093	-0.0124176685	0.013874582	-0.20161982	7.235399	6.6165423	Sitting_Type
15:25:25.763	-0.2466103	6.9721284	6.385531	0.025440093	-0.0124176685	0.013874582	-0.20161982	7.235399	6.6165423	Sitting_Type
15:25:25.787	-0.29210153	6.969734	6.629747	-0.03931162	0.032175496	-0.0032296446	-0.24698026	7.2085953	6.644206	Sitting_Type
15:25:25.810	-0.29210153	6.969734	6.629747	-0.03931162	0.032175496	-0.0032296446	-0.24698026	7.2085953	6.644206	Sitting_Type
15:25:25.832	-0.29210153	6.969734	6.629747	-0.03931162	0.032175496	-0.0032296446	-0.24698026	7.2085953	6.644206	Sitting_Type
15:25:25.854	-0.29210153	6.969734	6.629747	-0.03931162	0.032175496	-0.0032296446	-0.24698026	7.2085953	6.644206	Sitting_Type
15:25:25.877	-0.29210153	6.969734	6.629747	-0.03931162	0.032175496	-0.0032296446	-0.24698026	7.2085953	6.644206	Sitting_Type
15:25:25.901	-0.29210153	6.969734	6.629747	-0.03931162	0.032175496	-0.0032296446	-0.24698026	7.2085953	6.644206	Sitting_Type
15:25:25.925	-0.29210153	6.969734	6.629747	-0.03931162	0.032175496	-0.0032296446	-0.24698026	7.2085953	6.644206	Sitting_Type
15:25:25.947	-0.29210153	6.969734	6.629747	-0.03931162	0.032175496	-0.0032296446	-0.24698026	7.2085953	6.644206	Sitting_Type
15:25:25.969	-0.28970724	7.022408	6.572284	-0.00021624629	-0.0002003638	0.010820257	-0.26844338	7.1881614	6.6654763	Sitting_Type
15:25:25.991	-0.28970724	7.022408	6.572284	-0.00021624629	-0.0002003638	0.010820257	-0.26844338	7.1881614	6.6654763	Sitting_Type
15:25:26.015	-0.28970724	7.022408	6.572284	-0.00021624629	-0.0002003638	0.010820257	-0.26844338	7.1881614	6.6654763	Sitting_Type
15:25:26.039	-0.28970724	7.022408	6.572284	-0.00021624629	-0.0002003638	0.010820257	-0.26844338	7.1881614	6.6654763	Sitting_Type
15:25:26.062	-0.28970724	7.022408	6.572284	-0.00021624629	-0.0002003638	0.010820257	-0.26844338	7.1881614	6.6654763	Sitting_Type
15:25:26.086	-0.28970724	7.022408	6.572284	-0.00021624629	-0.0002003638	0.010820257	-0.26844338	7.1881614	6.6654763	Sitting_Type
15:25:26.110	-0.28970724	7.022408	6.572284	-0.00021624629	-0.0002003638	0.010820257	-0.26844338	7.1881614	6.6654763	Sitting_Type
15:25:26.132	-0.28970724	7.022408	6.572284	-0.00021624629	-0.0002003638	0.010820257	-0.26844338	7.1881614	6.6654763	Sitting_Type
15:25:26.157	-0.27294734	7.0176196	6.5483418	-0.027705183	-0.0124176685	-0.0038405098	-0.28832728	7.1778464	6.67576	Sitting_Type
15:25:26.180	-0.27294734	7.0176196	6.5483418	-0.027705183	-0.0124176685	-0.0038405098	-0.28832728	7.1778464	6.67576	Sitting_Type
15:25:26.204	-0.27294734	7.0176196	6.5483418	-0.027705183	-0.0124176685	-0.0038405098	-0.28832728	7.1778464	6.67576	Sitting_Type
15:25:26.229	-0.27294734	7.0176196	6.5483418	-0.027705183	-0.0124176685	-0.0038405098	-0.28832728	7.1778464	6.67576	Sitting_Type
15:25:26.253	-0.27294734	7.0176196	6.5483418	-0.027705183	-0.0124176685	-0.0038405098	-0.28832728	7.1778464	6.67576	Sitting_Type
15:25:26.277	-0.27294734	7.0176196	6.5483418	-0.027705183	-0.0124176685	-0.0038405098	-0.28832728	7.1778464	6.67576	Sitting_Type
15:25:26.302	-0.27294734	7.0176196	6.5483418	-0.027705183	-0.0124176685	-0.0038405098	-0.28832728	7.1778464	6.67576	Sitting_Type
15:25:26.325	-0.3519584	6.969734	6.471725	0.01810971	-0.007530747	0.022426695	-0.2684645	7.1419134	6.715002	Sitting_Type
15:25:26.351	-0.3519584	6.969734	6.471725	0.01810971	-0.007530747	0.022426695	-0.2684645	7.1419134	6.715002	Sitting_Type
15:25:26.375	-0.3519584	6.969734	6.471725	0.01810971	-0.007530747	0.022426695	-0.2684645	7.1419134	6.715002	Sitting_Type
15:25:26.399	-0.3519584	6.969734	6.471725	0.01810971	-0.007530747	0.022426695	-0.2684645	7.1419134	6.715002	Sitting_Type
15:25:26.423	-0.3519584	6.969734	6.471725	0.01810971	-0.007530747	0.022426695	-0.2684645	7.1419134	6.715002	Sitting_Type
15:25:26.447	-0.3519584	6.969734	6.471725	0.01810971	-0.007530747	0.022426695	-0.2684645	7.1419134	6.715002	Sitting_Type
15:25:26.470	-0.3519584	6.969734	6.471725	0.01810971	-0.007530747	0.022426695	-0.2684645	7.1419134	6.715002	Sitting_Type
15:25:26.494	-0.3519584	6.969734	6.471725	0.01810971	-0.007530747	0.022426695	-0.2684645	7.1419134	6.715002	Sitting_Type
15:25:26.520	-0.18435916	6.7662206	6.4956675	-0.0081574945	0.06210789	-0.00506224	-0.2717062	7.146091	6.7104306	Sitting_Type
15:25:26.542	-0.18435916	6.7662206	6.4956675	-0.0081574945	0.06210789	-0.00506224	-0.2717062	7.146091	6.7104306	Sitting_Type
15:25:26.566	-0.18435916	6.7662206	6.4956675	-0.0081574945	0.06210789	-0.00506224	-0.2717062	7.146091	6.7104306	Sitting_Type
15:25:26.590	-0.18435916	6.7662206	6.4956675	-0.0081574945	0.06210789	-0.00506224	-0.2717062	7.146091	6.7104306	Sitting_Type
15:25:26.614	-0.18435916	6.7662206	6.4956675	-0.0081574945	0.06210789	-0.00506224	-0.2717062	7.146091	6.7104306	Sitting_Type
15:25:26.637	-0.18435916	6.7662206	6.4956675	-0.0081574945	0.06210789	-0.00506224	-0.2717062	7.146091	6.7104306	Sitting_Type
15:25:26.661	-0.18435916	6.7662206	6.4956675	-0.0081574945	0.06210789	-0.00506224	-0.2717062	7.146091	6.7104306	Sitting_Type
15:25:26.685	-0.2370332	6.941003	6.8883286	-0.0503072	-0.14314283	0.034033135	-0.1726147	7.062281	6.801821	Sitting_Type
15:25:26.709	-0.2370332	6.941003	6.8883286	-0.0503072	-0.14314283	0.034033135	-0.1726147	7.062281	6.801821	Sitting_Type
15:25:26.741	-0.2370332	6.941003	6.8883286	-0.0503072	-0.14314283	0.034033135	-0.1726147	7.062281	6.801821	Sitting_Type
15:25:26.763	-0.2370332	6.941003	6.8883286	-0.0503072	-0.14314283	0.034033135	-0.1726147	7.062281	6.801821	Sitting_Type
15:25:26.784	-0.2370332	6.941003	6.8883286	-0.0503072	-0.14314283	0.034033135	-0.1726147	7.062281	6.801821	Sitting_Type
15:25:26.805	-0.2370332	6.941003	6.8883286	-0.0503072	-0.14314283	0.034033135	-0.1726147	7.062281	6.801821	Sitting_Type
15:25:26.826	-0.2370332	6.941003	6.8883286	-0.0503072	-0.14314283	0.034033135	-0.1726147	7.062281	6.801821	Sitting_Type
15:25:26.848	-0.2370332	6.941003	6.8883286	-0.0503072	-0.14314283	0.034033135	-0.1726147	7.062281	6.801821	Sitting_Type
15:25:26.872	0.052674048	6.7853746	6.1652575	0.13111979	0.102424994	0.0627438	-0.14043224	7.0711255	6.7933636	Sitting_Type
15:25:26.894	0.052674048	6.7853746	6.1652575	0.13111979	0.102424994	0.0627438	-0.14043224	7.0711255	6.7933636	Sitting_Type
15:25:26.916	0.052674048	6.7853746	6.1652575	0.13111979	0.102424994	0.0627438	-0.14043224	7.0711255	6.7933636	Sitting_Type
15:25:26.938	0.052674048	6.7853746	6.1652575	0.13111979	0.102424994	0.0627438	-0.14043224	7.0711255	6.7933636	Sitting_Type
15:25:26.961	0.052674048	6.7853746	6.1652575	0.13111979	0.102424994	0.0627438	-0.14043224	7.0711255	6.7933636	Sitting_Type
15:25:26.982	0.052674048	6.7853746	6.1652575	0.13111979	0.102424994	0.0627438	-0.14043224	7.0711255	6.7933636	Sitting_Type
15:25:27.003	0.052674048	6.7853746	6.1652575	0.13111979	0.102424994	0.0627438	-0.14043224	7.0711255	6.7933636	Sitting_Type
15:25:27.026	0.052674048	6.7853746	6.1652575	0.13111979	0.102424994	0.0627438	-0.14043224	7.0711255	6.7933636	Sitting_Type
15:25:27.050	-0.15323359	6.969734	6.5746784	0.05903768	0.08287731	0.027924482	-0.13470976	7.0735235	6.7909813	Sitting_Type
15:25:27.074	-0.15323359	6.969734	6.5746784	0.05903768	0.08287731	0.027924482	-0.13470976	7.0735235	6.7909813	Sitting_Type
15:25:27.099	-0.15323359	6.969734	6.5746784	0.05903768	0.08287731	0.027924482	-0.13470976	7.0735235	6.7909813	Sitting_Type
15:25:27.123	-0.15323359	6.969734	6.5746784	0.05903768	0.08287731	0.027924482	-0.13470976	7.0735235	6.7909813	Sitting_Type
15:25:27.146	-0.15323359	6.969734	6.5746784	0.05903768	0.08287731	0.027924482	-0.13470976	7.0735235	6.7909813	Sitting_Type
15:25:27.168	-0.15323359	6.969734	6.5746784	0.05903768	0.08287731	0.027924482	-0.13470976	7.0735235	6.7909813	Sitting_Type
15:25:27.192	-0.15323359	6.969734	6.5746784	0.05903768	0.08287731	0.027924482	-0.13470976	7.0735235	6.7909813	Sitting_Type
15:25:27.215	-0.15323359	6.969734	6.5746784	0.05903768	0.08287731	0.027924482	-0.13470976	7.0735235	6.7909813	Sitting_Type
15:25:27.239	-0.13168511	6.797346	6.481302	0.019331442	0.05783183	0.020594101	-0.116447896	7.1112685	6.75179	Sitting_Type
15:25:27.260	-0.13168511	6.797346	6.481302	0.019331442	0.05783183	0.020594101	-0.116447896	7.1112685	6.75179	Sitting_Type
15:25:27.281	-0.13168511	6.797346	6.481302	0.019331442	0.05783183	0.020594101	-0.116447896	7.1112685	6.75179	Sitting_Type
15:25:27.303	-0.13168511	6.797346	6.481302	0.019331442	0.05783183	0.020594101	-0.116447896	7.1112685	6.75179	Sitting_Type
15:25:27.324	-0.13168511	6.797346	6.481302	0.019331442	0.05783183	0.020594101	-0.116447896	7.1112685	6.75179	Sitting_Type
15:25:27.346	-0.13168511	6.797346	6.481302	0.019331442	0.05783183	0.020594101	-0.116447896	7.1112685	6.75179	Sitting_Type
15:25:27.370	-0.13168511	6.797346	6.481302	0.019331442	0.05783183	0.020594101	-0.116447896	7.1112685	6.75179	Sitting_Type
15:25:27.395	-0.13168511	6.797346	6.481302	0.019331442	0.05783183	0.020594101	-0.116447896	7.1112685	6.75179	Sitting_Type
15:25:27.419	-0.05985687	6.9457912	6.5579185	0.048042107	0.00041050144	0.02181583	-0.1436984	7.0824876	6.7814484	Sitting_Type
15:25:27.443	-0.05985687	6.9457912	6.5579185	0.048042107	0.00041050144	0.02181583	-0.1436984	7.0824876	6.7814484	Sitting_Type
15:25:27.464	-0.05985687	6.9457912	6.5579185	0.048042107	0.00041050144	0.02181583	-0.1436984	7.0824876	6.7814484	Sitting_Type
15:25:27.485	-0.05985687	6.9457912	6.5579185	0.048042107	0.00041050144	0.02181583	-0.1436984	7.0824876	6.7814484	Sitting_Type
15:25:27.506	-0.05985687	6.9457912	6.5579185	0.048042107	0.00041050144	0.02181583	-0.1436984	7.0824876	6.7814484	Sitting_Type
15:25:27.527	-0.05985687	6.9457912	6.5579185	0.048042107	0.00041050144	0.02181583	-0.1436984	7.0824876	6.7814484	Sitting_Type
15:25:27.548	-0.05985687	6.9457912	6.5579185	0.048042107	0.00041050144	0.02181583	-0.1436984	7.0824876	6.7814484	Sitting_Type
15:25:27.570	-0.05985687	6.9457912	6.5579185	0.048042107	0.00041050144	0.02181583	-0.1436984	7.0824876	6.7814484	Sitting_Type
15:25:27.593	-0.16759923	6.9146657	6.857203	-0.065578826	0.034618955	-0.018501276	-0.15083186	7.104295	6.7584376	Sitting_Type
15:25:27.616	-0.16759923	6.9146657	6.857203	-0.065578826	0.034618955	-0.018501276	-0.15083186	7.104295	6.7584376	Sitting_Type
15:25:27.641	-0.16759923	6.9146657	6.857203	-0.065578826	0.034618955	-0.018501276	-0.15083186	7.104295	6.7584376	Sitting_Type
15:25:27.666	-0.16759923	6.9146657	6.857203	-0.065578826	0.034618955	-0.018501276	-0.15083186	7.104295	6.7584376	Sitting_Type
15:25:27.690	-0.16759923	6.9146657	6.857203	-0.065578826	0.034618955	-0.018501276	-0.15083186	7.104295	6.7584376	Sitting_Type
15:25:27.712	-0.16759923	6.9146657	6.857203	-0.065578826	0.034618955	-0.018501276	-0.15083186	7.104295	6.7584376	Sitting_Type
15:25:27.733	-0.16759923	6.9146657	6.857203	-0.065578826	0.034618955	-0.018501276	-0.15083186	7.104295	6.7584376	Sitting_Type
15:25:27.755	-0.16759923	6.9146657	6.857203	-0.065578826	0.034618955	-0.018501276	-0.15083186	7.104295	6.7584376	Sitting_Type
15:25:27.777	-0.31365	6.8284717	6.6608725	-0.016098743	-0.027078435	0.015096312	-0.19188385	7.078358	6.784568	Sitting_Type
15:25:27.801	-0.31365	6.8284717	6.6608725	-0.016098743	-0.027078435	0.015096312	-0.19188385	7.078358	6.784568	Sitting_Type
15:25:27.825	-0.31365	6.8284717	6.6608725	-0.016098743	-0.027078435	0.015096312	-0.19188385	7.078358	6.784568	Sitting_Type
15:25:27.849	-0.31365	6.8284717	6.6608725	-0.016098743	-0.027078435	0.015096312	-0.19188385	7.078358	6.784568	Sitting_Type
15:25:27.871	-0.31365	6.8284717	6.6608725	-0.016098743	-0.027078435	0.015096312	-0.19188385	7.078358	6.784568	Sitting_Type
15:25:27.896	-0.31365	6.8284717	6.6608725	-0.016098743	-0.027078435	0.015096312	-0.19188385	7.078358	6.784568	Sitting_Type
15:25:27.920	-0.31365	6.8284717	6.6608725	-0.016098743	-0.027078435	0.015096312	-0.19188385	7.078358	6.784568	Sitting_Type
15:25:27.943	-0.31365	6.8284717	6.6608725	-0.016098743	-0.027078435	0.015096312	-0.19188385	7.078358	6.784568	Sitting_Type
15:25:27.967	-0.27294734	6.938608	6.510033	0.031548746	0.083488174	0.008376795	-0.18714754	7.0734076	6.789865	Sitting_Type
15:25:27.990	-0.27294734	6.938608	6.510033	0.031548746	0.083488174	0.008376795	-0.18714754	7.0734076	6.789865	Sitting_Type
15:25:28.011	-0.27294734	6.938608	6.510033	0.031548746	0.083488174	0.008376795	-0.18714754	7.0734076	6.789865	Sitting_Type
15:25:28.032	-0.27294734	6.938608	6.510033	0.031548746	0.083488174	0.008376795	-0.18714754	7.0734076	6.789865	Sitting_Type
15:25:28.053	-0.27294734	6.938608	6.510033	0.031548746	0.083488174	0.008376795	-0.18714754	7.0734076	6.789865	Sitting_Type
15:25:28.078	-0.27294734	6.938608	6.510033	0.031548746	0.083488174	0.008376795	-0.18714754	7.0734076	6.789865	Sitting_Type
15:25:28.099	-0.27294734	6.938608	6.510033	0.031548746	0.083488174	0.008376795	-0.18714754	7.0734076	6.789865	Sitting_Type
15:25:28.120	-0.37111259	6.926637	6.8500204	-0.04175508	0.041949335	-0.033162042	-0.3109201	7.1061525	6.751016	Sitting_Type
15:25:28.144	-0.37111259	6.926637	6.8500204	-0.04175508	0.041949335	-0.033162042	-0.3109201	7.1061525	6.751016	Sitting_Type
15:25:28.167	-0.37111259	6.926637	6.8500204	-0.04175508	0.041949335	-0.033162042	-0.3109201	7.1061525	6.751016	Sitting_Type
15:25:28.189	-0.37111259	6.926637	6.8500204	-0.04175508	0.041949335	-0.033162042	-0.3109201	7.1061525	6.751016	Sitting_Type
15:25:28.210	-0.37111259	6.926637	6.8500204	-0.04175508	0.041949335	-0.033162042	-0.3109201	7.1061525	6.751016	Sitting_Type
15:25:28.232	-0.37111259	6.926637	6.8500204	-0.04175508	0.041949335	-0.033162042	-0.3109201	7.1061525	6.751016	Sitting_Type
15:25:28.253	-0.37111259	6.926637	6.8500204	-0.04175508	0.041949335	-0.033162042	-0.3109201	7.1061525	6.751016	Sitting_Type
15:25:28.279	-0.37111259	6.926637	6.8500204	-0.04175508	0.041949335	-0.033162042	-0.3109201	7.1061525	6.751016	Sitting_Type
15:25:28.301	-0.31125572	6.9649453	6.4597535	0.020553172	-0.055789102	0.018761504	-0.361937	7.1139326	6.740273	Sitting_Type
15:25:28.322	-0.31125572	6.9649453	6.4597535	0.020553172	-0.055789102	0.018761504	-0.361937	7.1139326	6.740273	Sitting_Type
15:25:28.344	-0.31125572	6.9649453	6.4597535	0.020553172	-0.055789102	0.018761504	-0.361937	7.1139326	6.740273	Sitting_Type
15:25:28.365	-0.31125572	6.9649453	6.4597535	0.020553172	-0.055789102	0.018761504	-0.361937	7.1139326	6.740273	Sitting_Type
15:25:28.386	-0.31125572	6.9649453	6.4597535	0.020553172	-0.055789102	0.018761504	-0.361937	7.1139326	6.740273	Sitting_Type
15:25:28.407	-0.31125572	6.9649453	6.4597535	0.020553172	-0.055789102	0.018761504	-0.361937	7.1139326	6.740273	Sitting_Type
15:25:28.430	-0.31125572	6.9649453	6.4597535	0.020553172	-0.055789102	0.018761504	-0.361937	7.1139326	6.740273	Sitting_Type
15:25:28.451	-0.31125572	6.9649453	6.4597535	0.020553172	-0.055789102	0.018761504	-0.361937	7.1139326	6.740273	Sitting_Type
15:25:28.473	-0.31125572	6.9649453	6.4597535	0.020553172	-0.055789102	0.018761504	-0.361937	7.1139326	6.740273	Sitting_Type
15:25:28.497	-0.2944958	6.9840994	6.7039695	0.0022272146	-0.08694323	0.024259292	-0.30148858	7.137473	6.718324	Sitting_Type
15:25:28.521	-0.2944958	6.9840994	6.7039695	0.0022272146	-0.08694323	0.024259292	-0.30148858	7.137473	6.718324	Sitting_Type
15:25:28.545	-0.2944958	6.9840994	6.7039695	0.0022272146	-0.08694323	0.024259292	-0.30148858	7.137473	6.718324	Sitting_Type
15:25:28.569	-0.2944958	6.9840994	6.7039695	0.0022272146	-0.08694323	0.024259292	-0.30148858	7.137473	6.718324	Sitting_Type
15:25:28.593	-0.2944958	6.9840994	6.7039695	0.0022272146	-0.08694323	0.024259292	-0.30148858	7.137473	6.718324	Sitting_Type
15:25:28.615	-0.2944958	6.9840994	6.7039695	0.0022272146	-0.08694323	0.024259292	-0.30148858	7.137473	6.718324	Sitting_Type
15:25:28.637	-0.2944958	6.9840994	6.7039695	0.0022272146	-0.08694323	0.024259292	-0.30148858	7.137473	6.718324	Sitting_Type
15:25:28.659	-0.3040729	7.046351	5.973716	0.12928718	-0.020969782	0.021204965	-0.22132072	7.2284207	6.6235332	Sitting_Type
15:25:28.680	-0.3040729	7.046351	5.973716	0.12928718	-0.020969782	0.021204965	-0.22132072	7.2284207	6.6235332	Sitting_Type
15:25:28.702	-0.3040729	7.046351	5.973716	0.12928718	-0.020969782	0.021204965	-0.22132072	7.2284207	6.6235332	Sitting_Type
15:25:28.723	-0.3040729	7.046351	5.973716	0.12928718	-0.020969782	0.021204965	-0.22132072	7.2284207	6.6235332	Sitting_Type
15:25:28.759	-0.3040729	7.046351	5.973716	0.12928718	-0.020969782	0.021204965	-0.22132072	7.2284207	6.6235332	Sitting_Type
15:25:28.798	-0.3040729	7.046351	5.973716	0.12928718	-0.020969782	0.021204965	-0.22132072	7.2284207	6.6235332	Sitting_Type
15:25:28.831	-0.3040729	7.046351	5.973716	0.12928718	-0.020969782	0.021204965	-0.22132072	7.2284207	6.6235332	Sitting_Type
15:25:28.866	-0.2753416	7.003254	6.567496	-0.05458325	0.028510304	-0.0007861836	-0.26179752	7.184211	6.669998	Sitting_Type
15:25:28.899	-0.2753416	7.003254	6.567496	-0.05458325	0.028510304	-0.0007861836	-0.26179752	7.184211	6.669998	Sitting_Type
15:25:28.942	-0.2753416	7.003254	6.567496	-0.05458325	0.028510304	-0.0007861836	-0.26179752	7.184211	6.669998	Sitting_Type
15:25:28.964	-0.2753416	7.003254	6.567496	-0.05458325	0.028510304	-0.0007861836	-0.26179752	7.184211	6.669998	Sitting_Type
15:25:28.997	-0.2753416	7.003254	6.567496	-0.05458325	0.028510304	-0.0007861836	-0.26179752	7.184211	6.669998	Sitting_Type
15:25:29.020	-0.30167863	6.9936767	6.409474	-0.02526172	-0.03135449	0.010209391	-0.25178275	7.176058	6.679157	Sitting_Type
15:25:29.041	-0.30167863	6.9936767	6.409474	-0.02526172	-0.03135449	0.010209391	-0.25178275	7.176058	6.679157	Sitting_Type
15:25:29.062	-0.30167863	6.9936767	6.409474	-0.02526172	-0.03135449	0.010209391	-0.25178275	7.176058	6.679157	Sitting_Type
15:25:29.090	-0.30167863	6.9936767	6.409474	-0.02526172	-0.03135449	0.010209391	-0.25178275	7.176058	6.679157	Sitting_Type
15:25:29.111	-0.30167863	6.9936767	6.409474	-0.02526172	-0.03135449	0.010209391	-0.25178275	7.176058	6.679157	Sitting_Type
15:25:29.134	-0.30167863	6.9936767	6.409474	-0.02526172	-0.03135449	0.010209391	-0.25178275	7.176058	6.679157	Sitting_Type
15:25:29.157	-0.30167863	6.9936767	6.409474	-0.02526172	-0.03135449	0.010209391	-0.25178275	7.176058	6.679157	Sitting_Type
15:25:29.178	-0.30167863	6.9936767	6.409474	-0.02526172	-0.03135449	0.010209391	-0.25178275	7.176058	6.679157	Sitting_Type
15:25:29.202	-0.22985038	7.0559278	6.407079	0.051096436	0.032175496	0.01937237	-0.2465587	7.180939	6.6740966	Sitting_Type
15:25:29.226	-0.22985038	7.0559278	6.407079	0.051096436	0.032175496	0.01937237	-0.2465587	7.180939	6.6740966	Sitting_Type
15:25:29.249	-0.22985038	7.0559278	6.407079	0.051096436	0.032175496	0.01937237	-0.2465587	7.180939	6.6740966	Sitting_Type
15:25:29.272	-0.22985038	7.0559278	6.407079	0.051096436	0.032175496	0.01937237	-0.2465587	7.180939	6.6740966	Sitting_Type
15:25:29.295	-0.22985038	7.0559278	6.407079	0.051096436	0.032175496	0.01937237	-0.2465587	7.180939	6.6740966	Sitting_Type
15:25:29.316	-0.22985038	7.0559278	6.407079	0.051096436	0.032175496	0.01937237	-0.2465587	7.180939	6.6740966	Sitting_Type
15:25:29.351	-0.22985038	7.0559278	6.407079	0.051096436	0.032175496	0.01937237	-0.2465587	7.180939	6.6740966	Sitting_Type
15:25:29.373	-0.22985038	7.0559278	6.407079	0.051096436	0.032175496	0.01937237	-0.2465587	7.180939	6.6740966	Sitting_Type
15:25:29.396	0.031125572	6.919454	6.5411587	0.16227391	0.32600167	-0.05270973	-0.33973658	7.1851053	6.6655188	Sitting_Type
15:25:29.418	0.031125572	6.919454	6.5411587	0.16227391	0.32600167	-0.05270973	-0.33973658	7.1851053	6.6655188	Sitting_Type
15:25:29.440	0.031125572	6.919454	6.5411587	0.16227391	0.32600167	-0.05270973	-0.33973658	7.1851053	6.6655188	Sitting_Type
15:25:29.465	0.031125572	6.919454	6.5411587	0.16227391	0.32600167	-0.05270973	-0.33973658	7.1851053	6.6655188	Sitting_Type
15:25:29.489	0.031125572	6.919454	6.5411587	0.16227391	0.32600167	-0.05270973	-0.33973658	7.1851053	6.6655188	Sitting_Type
15:25:29.513	0.031125572	6.919454	6.5411587	0.16227391	0.32600167	-0.05270973	-0.33973658	7.1851053	6.6655188	Sitting_Type
15:25:29.536	0.031125572	6.919454	6.5411587	0.16227391	0.32600167	-0.05270973	-0.33973658	7.1851053	6.6655188	Sitting_Type
15:25:29.560	-1.6712039	7.5299945	5.837242	0.07125499	0.4994874	0.24172732	-0.9293098	7.4387507	6.3223114	Sitting_Type
15:25:29.584	-1.6712039	7.5299945	5.837242	0.07125499	0.4994874	0.24172732	-0.9293098	7.4387507	6.3223114	Sitting_Type
15:25:29.608	-1.6712039	7.5299945	5.837242	0.07125499	0.4994874	0.24172732	-0.9293098	7.4387507	6.3223114	Sitting_Type
15:25:29.632	-1.6712039	7.5299945	5.837242	0.07125499	0.4994874	0.24172732	-0.9293098	7.4387507	6.3223114	Sitting_Type
15:25:29.655	-1.6712039	7.5299945	5.837242	0.07125499	0.4994874	0.24172732	-0.9293098	7.4387507	6.3223114	Sitting_Type
15:25:29.676	-1.6712039	7.5299945	5.837242	0.07125499	0.4994874	0.24172732	-0.9293098	7.4387507	6.3223114	Sitting_Type
15:25:29.698	-1.6712039	7.5299945	5.837242	0.07125499	0.4994874	0.24172732	-0.9293098	7.4387507	6.3223114	Sitting_Type
15:25:29.726	-1.6712039	7.5299945	5.837242	0.07125499	0.4994874	0.24172732	-0.9293098	7.4387507	6.3223114	Sitting_Type
15:25:29.747	-1.1708003	7.118179	6.572284	-0.122389294	0.07982298	-0.12784615	-1.0580829	7.3982186	6.349581	Sitting_Type
15:25:29.768	-1.1708003	7.118179	6.572284	-0.122389294	0.07982298	-0.12784615	-1.0580829	7.3982186	6.349581	Sitting_Type
15:25:29.790	-1.1708003	7.118179	6.572284	-0.122389294	0.07982298	-0.12784615	-1.0580829	7.3982186	6.349581	Sitting_Type
15:25:29.813	-1.1708003	7.118179	6.572284	-0.122389294	0.07982298	-0.12784615	-1.0580829	7.3982186	6.349581	Sitting_Type
15:25:29.834	-1.1708003	7.118179	6.572284	-0.122389294	0.07982298	-0.12784615	-1.0580829	7.3982186	6.349581	Sitting_Type
15:25:29.856	-1.1708003	7.118179	6.572284	-0.122389294	0.07982298	-0.12784615	-1.0580829	7.3982186	6.349581	Sitting_Type
15:25:29.879	-1.1708003	7.118179	6.572284	-0.122389294	0.07982298	-0.12784615	-1.0580829	7.3982186	6.349581	Sitting_Type
15:25:29.903	-1.1708003	7.118179	6.572284	-0.122389294	0.07982298	-0.12784615	-1.0580829	7.3982186	6.349581	Sitting_Type
15:25:29.926	-1.3575538	7.285778	6.119766	-0.038700756	-0.07594766	-0.010560027	-1.0624223	7.4075994	6.3379016	Sitting_Type
15:25:29.949	-1.3575538	7.285778	6.119766	-0.038700756	-0.07594766	-0.010560027	-1.0624223	7.4075994	6.3379016	Sitting_Type
15:25:29.980	-1.3575538	7.285778	6.119766	-0.038700756	-0.07594766	-0.010560027	-1.0624223	7.4075994	6.3379016	Sitting_Type
15:25:30.002	-1.3575538	7.285778	6.119766	-0.038700756	-0.07594766	-0.010560027	-1.0624223	7.4075994	6.3379016	Sitting_Type
15:25:30.026	-1.3575538	7.285778	6.119766	-0.038700756	-0.07594766	-0.010560027	-1.0624223	7.4075994	6.3379016	Sitting_Type
15:25:30.051	-1.3575538	7.285778	6.119766	-0.038700756	-0.07594766	-0.010560027	-1.0624223	7.4075994	6.3379016	Sitting_Type
15:25:30.079	-1.3575538	7.285778	6.119766	-0.038700756	-0.07594766	-0.010560027	-1.0624223	7.4075994	6.3379016	Sitting_Type
15:25:30.100	-1.7741576	7.637737	5.5978146	-0.009379225	0.18794614	-0.01911214	-1.1820271	7.4943037	6.213572	Sitting_Type
15:25:30.121	-1.7741576	7.637737	5.5978146	-0.009379225	0.18794614	-0.01911214	-1.1820271	7.4943037	6.213572	Sitting_Type
15:25:30.160	-1.7741576	7.637737	5.5978146	-0.009379225	0.18794614	-0.01911214	-1.1820271	7.4943037	6.213572	Sitting_Type
15:25:30.189	-1.7741576	7.637737	5.5978146	-0.009379225	0.18794614	-0.01911214	-1.1820271	7.4943037	6.213572	Sitting_Type
15:25:30.220	-1.7741576	7.637737	5.5978146	-0.009379225	0.18794614	-0.01911214	-1.1820271	7.4943037	6.213572	Sitting_Type
15:25:30.254	-1.7741576	7.637737	5.5978146	-0.009379225	0.18794614	-0.01911214	-1.1820271	7.4943037	6.213572	Sitting_Type
15:25:30.287	-1.1253091	7.273807	6.3352513	-0.017320473	-0.036241412	0.02181583	-1.0117967	7.451069	6.2950926	Sitting_Type
15:25:30.320	-1.1253091	7.273807	6.3352513	-0.017320473	-0.036241412	0.02181583	-1.0117967	7.451069	6.2950926	Sitting_Type
15:25:30.355	-1.1253091	7.273807	6.3352513	-0.017320473	-0.036241412	0.02181583	-1.0117967	7.451069	6.2950926	Sitting_Type
15:25:30.387	-1.1253091	7.273807	6.3352513	-0.017320473	-0.036241412	0.02181583	-1.0117967	7.451069	6.2950926	Sitting_Type
15:25:30.422	-1.1253091	7.273807	6.3352513	-0.017320473	-0.036241412	0.02181583	-1.0117967	7.451069	6.2950926	Sitting_Type
15:25:30.446	-1.1253091	7.273807	6.3352513	-0.017320473	-0.036241412	0.02181583	-1.0117967	7.451069	6.2950926	Sitting_Type
15:25:30.469	-1.0917894	7.225921	6.5746784	-0.10711766	-0.1944555	0.036476597	-0.9273053	7.3961997	6.3723316	Sitting_Type
15:25:30.499	-1.0917894	7.225921	6.5746784	-0.10711766	-0.1944555	0.036476597	-0.9273053	7.3961997	6.3723316	Sitting_Type
15:25:30.521	-1.0917894	7.225921	6.5746784	-0.10711766	-0.1944555	0.036476597	-0.9273053	7.3961997	6.3723316	Sitting_Type
15:25:30.544	-1.0917894	7.225921	6.5746784	-0.10711766	-0.1944555	0.036476597	-0.9273053	7.3961997	6.3723316	Sitting_Type
15:25:30.565	-1.0917894	7.225921	6.5746784	-0.10711766	-0.1944555	0.036476597	-0.9273053	7.3961997	6.3723316	Sitting_Type
15:25:30.588	-1.0917894	7.225921	6.5746784	-0.10711766	-0.1944555	0.036476597	-0.9273053	7.3961997	6.3723316	Sitting_Type
15:25:30.613	-1.0917894	7.225921	6.5746784	-0.10711766	-0.1944555	0.036476597	-0.9273053	7.3961997	6.3723316	Sitting_Type
15:25:30.637	-1.0917894	7.225921	6.5746784	-0.10711766	-0.1944555	0.036476597	-0.9273053	7.3961997	6.3723316	Sitting_Type
15:25:30.674	-0.95531565	7.168459	6.2753944	-0.035035565	-0.005698151	0.012652852	-0.8725732	7.36434	6.4168077	Sitting_Type
15:25:30.698	-0.95531565	7.168459	6.2753944	-0.035035565	-0.005698151	0.012652852	-0.8725732	7.36434	6.4168077	Sitting_Type
15:25:30.721	-0.95531565	7.168459	6.2753944	-0.035035565	-0.005698151	0.012652852	-0.8725732	7.36434	6.4168077	Sitting_Type
15:25:30.746	-0.95531565	7.168459	6.2753944	-0.035035565	-0.005698151	0.012652852	-0.8725732	7.36434	6.4168077	Sitting_Type
15:25:30.770	-0.95531565	7.168459	6.2753944	-0.035035565	-0.005698151	0.012652852	-0.8725732	7.36434	6.4168077	Sitting_Type
15:25:30.794	-0.95531565	7.168459	6.2753944	-0.035035565	-0.005698151	0.012652852	-0.8725732	7.36434	6.4168077	Sitting_Type
15:25:30.818	-0.95531565	7.168459	6.2753944	-0.035035565	-0.005698151	0.012652852	-0.8725732	7.36434	6.4168077	Sitting_Type
15:25:30.847	-1.089395	7.283384	6.1030064	0.004670676	0.043781932	0.050526496	-0.8577826	7.352089	6.432826	Sitting_Type
15:25:30.875	-1.089395	7.283384	6.1030064	0.004670676	0.043781932	0.050526496	-0.8577826	7.352089	6.432826	Sitting_Type
15:25:30.897	-1.089395	7.283384	6.1030064	0.004670676	0.043781932	0.050526496	-0.8577826	7.352089	6.432826	Sitting_Type
15:25:30.918	-1.089395	7.283384	6.1030064	0.004670676	0.043781932	0.050526496	-0.8577826	7.352089	6.432826	Sitting_Type
15:25:30.941	-1.089395	7.283384	6.1030064	0.004670676	0.043781932	0.050526496	-0.8577826	7.352089	6.432826	Sitting_Type
15:25:30.964	-1.089395	7.283384	6.1030064	0.004670676	0.043781932	0.050526496	-0.8577826	7.352089	6.432826	Sitting_Type
15:25:30.988	-1.089395	7.283384	6.1030064	0.004670676	0.043781932	0.050526496	-0.8577826	7.352089	6.432826	Sitting_Type
15:25:31.010	-0.36392978	6.672844	7.0080423	-0.2891555	-0.3441175	0.12871726	-0.6396847	7.188024	6.640288	Sitting_Type
15:25:31.034	-0.36392978	6.672844	7.0080423	-0.2891555	-0.3441175	0.12871726	-0.6396847	7.188024	6.640288	Sitting_Type
15:25:31.057	-0.36392978	6.672844	7.0080423	-0.2891555	-0.3441175	0.12871726	-0.6396847	7.188024	6.640288	Sitting_Type
15:25:31.081	-0.36392978	6.672844	7.0080423	-0.2891555	-0.3441175	0.12871726	-0.6396847	7.188024	6.640288	Sitting_Type
15:25:31.105	-0.36392978	6.672844	7.0080423	-0.2891555	-0.3441175	0.12871726	-0.6396847	7.188024	6.640288	Sitting_Type
15:25:31.129	-0.36392978	6.672844	7.0080423	-0.2891555	-0.3441175	0.12871726	-0.6396847	7.188024	6.640288	Sitting_Type
15:25:31.151	-0.36392978	6.672844	7.0080423	-0.2891555	-0.3441175	0.12871726	-0.6396847	7.188024	6.640288	Sitting_Type
15:25:31.176	-0.36392978	6.672844	7.0080423	-0.2891555	-0.3441175	0.12871726	-0.6396847	7.188024	6.640288	Sitting_Type
15:25:31.202	-0.27294734	6.8093176	6.794952	-0.014877012	-0.017915457	0.017539773	-0.39290854	7.082003	6.772091	Sitting_Type
15:25:31.226	-0.27294734	6.8093176	6.794952	-0.014877012	-0.017915457	0.017539773	-0.39290854	7.082003	6.772091	Sitting_Type
15:25:31.250	-0.27294734	6.8093176	6.794952	-0.014877012	-0.017915457	0.017539773	-0.39290854	7.082003	6.772091	Sitting_Type
15:25:31.274	-0.27294734	6.8093176	6.794952	-0.014877012	-0.017915457	0.017539773	-0.39290854	7.082003	6.772091	Sitting_Type
15:25:31.297	-0.27294734	6.8093176	6.794952	-0.014877012	-0.017915457	0.017539773	-0.39290854	7.082003	6.772091	Sitting_Type
15:25:31.319	-0.27294734	6.8093176	6.794952	-0.014877012	-0.017915457	0.017539773	-0.39290854	7.082003	6.772091	Sitting_Type
15:25:31.344	-0.27294734	6.8093176	6.794952	-0.014877012	-0.017915457	0.017539773	-0.39290854	7.082003	6.772091	Sitting_Type
15:25:31.368	-0.34716985	6.7877693	6.7039695	0.012001059	0.13480085	0.024870157	-0.43619385	7.0796814	6.7718635	Sitting_Type
15:25:31.392	-0.34716985	6.7877693	6.7039695	0.012001059	0.13480085	0.024870157	-0.43619385	7.0796814	6.7718635	Sitting_Type
15:25:31.414	-0.34716985	6.7877693	6.7039695	0.012001059	0.13480085	0.024870157	-0.43619385	7.0796814	6.7718635	Sitting_Type
15:25:31.438	-0.34716985	6.7877693	6.7039695	0.012001059	0.13480085	0.024870157	-0.43619385	7.0796814	6.7718635	Sitting_Type
15:25:31.460	-0.34716985	6.7877693	6.7039695	0.012001059	0.13480085	0.024870157	-0.43619385	7.0796814	6.7718635	Sitting_Type
15:25:31.482	-0.34716985	6.7877693	6.7039695	0.012001059	0.13480085	0.024870157	-0.43619385	7.0796814	6.7718635	Sitting_Type
15:25:31.503	-0.34716985	6.7877693	6.7039695	0.012001059	0.13480085	0.024870157	-0.43619385	7.0796814	6.7718635	Sitting_Type
15:25:31.524	-0.34716985	6.7877693	6.7039695	0.012001059	0.13480085	0.024870157	-0.43619385	7.0796814	6.7718635	Sitting_Type
15:25:31.545	-0.6392714	6.818895	7.273807	0.013222788	-0.14436457	0.037087463	-0.4684363	7.0164127	6.835263	Sitting_Type
15:25:31.567	-0.6392714	6.818895	7.273807	0.013222788	-0.14436457	0.037087463	-0.4684363	7.0164127	6.835263	Sitting_Type
15:25:31.591	-0.6392714	6.818895	7.273807	0.013222788	-0.14436457	0.037087463	-0.4684363	7.0164127	6.835263	Sitting_Type
15:25:31.615	-0.6392714	6.818895	7.273807	0.013222788	-0.14436457	0.037087463	-0.4684363	7.0164127	6.835263	Sitting_Type
15:25:31.638	-0.6392714	6.818895	7.273807	0.013222788	-0.14436457	0.037087463	-0.4684363	7.0164127	6.835263	Sitting_Type
15:25:31.661	-0.6392714	6.818895	7.273807	0.013222788	-0.14436457	0.037087463	-0.4684363	7.0164127	6.835263	Sitting_Type
15:25:31.682	-0.6392714	6.818895	7.273807	0.013222788	-0.14436457	0.037087463	-0.4684363	7.0164127	6.835263	Sitting_Type
15:25:31.703	-0.6392714	6.818895	7.273807	0.013222788	-0.14436457	0.037087463	-0.4684363	7.0164127	6.835263	Sitting_Type
15:25:31.725	-0.40223816	6.8284717	7.048745	-0.011211821	-0.14375369	0.032200538	-0.389131	7.015624	6.8410435	Sitting_Type
15:25:31.746	-0.40223816	6.8284717	7.048745	-0.011211821	-0.14375369	0.032200538	-0.389131	7.015624	6.8410435	Sitting_Type
15:25:31.767	-0.40223816	6.8284717	7.048745	-0.011211821	-0.14375369	0.032200538	-0.389131	7.015624	6.8410435	Sitting_Type
15:25:31.789	-0.40223816	6.8284717	7.048745	-0.011211821	-0.14375369	0.032200538	-0.389131	7.015624	6.8410435	Sitting_Type
15:25:31.811	-0.40223816	6.8284717	7.048745	-0.011211821	-0.14375369	0.032200538	-0.389131	7.015624	6.8410435	Sitting_Type
15:25:31.833	-0.40223816	6.8284717	7.048745	-0.011211821	-0.14375369	0.032200538	-0.389131	7.015624	6.8410435	Sitting_Type
15:25:31.857	-0.40223816	6.8284717	7.048745	-0.011211821	-0.14375369	0.032200538	-0.389131	7.015624	6.8410435	Sitting_Type
15:25:31.878	-0.40223816	6.8284717	7.048745	-0.011211821	-0.14375369	0.032200538	-0.389131	7.015624	6.8410435	Sitting_Type
15:25:31.899	-0.3519584	6.8260775	7.1995845	-0.05641585	0.120750956	0.0047116037	-0.3269619	7.0405707	6.818636	Sitting_Type
15:25:31.928	-0.3519584	6.8260775	7.1995845	-0.05641585	0.120750956	0.0047116037	-0.3269619	7.0405707	6.818636	Sitting_Type
15:25:31.960	-0.3519584	6.8260775	7.1995845	-0.05641585	0.120750956	0.0047116037	-0.3269619	7.0405707	6.818636	Sitting_Type
15:25:31.981	-0.3519584	6.8260775	7.1995845	-0.05641585	0.120750956	0.0047116037	-0.3269619	7.0405707	6.818636	Sitting_Type
15:25:32.003	-0.3519584	6.8260775	7.1995845	-0.05641585	0.120750956	0.0047116037	-0.3269619	7.0405707	6.818636	Sitting_Type
15:25:32.025	-0.3519584	6.8260775	7.1995845	-0.05641585	0.120750956	0.0047116037	-0.3269619	7.0405707	6.818636	Sitting_Type
15:25:32.048	-0.3519584	6.8260775	7.1995845	-0.05641585	0.120750956	0.0047116037	-0.3269619	7.0405707	6.818636	Sitting_Type
15:25:32.071	-0.3519584	6.8260775	7.1995845	-0.05641585	0.120750956	0.0047116037	-0.3269619	7.0405707	6.818636	Sitting_Type
15:25:32.094	-0.2657645	6.8955116	6.6201696	0.13417411	0.067605674	0.059689477	-0.40930933	7.027996	6.827156	Sitting_Type
15:25:32.117	-0.2657645	6.8955116	6.6201696	0.13417411	0.067605674	0.059689477	-0.40930933	7.027996	6.827156	Sitting_Type
15:25:32.138	-0.2657645	6.8955116	6.6201696	0.13417411	0.067605674	0.059689477	-0.40930933	7.027996	6.827156	Sitting_Type
15:25:32.161	-0.2657645	6.8955116	6.6201696	0.13417411	0.067605674	0.059689477	-0.40930933	7.027996	6.827156	Sitting_Type
15:25:32.182	-0.2657645	6.8955116	6.6201696	0.13417411	0.067605674	0.059689477	-0.40930933	7.027996	6.827156	Sitting_Type
15:25:32.203	-0.2657645	6.8955116	6.6201696	0.13417411	0.067605674	0.059689477	-0.40930933	7.027996	6.827156	Sitting_Type
15:25:32.226	-0.2657645	6.8955116	6.6201696	0.13417411	0.067605674	0.059689477	-0.40930933	7.027996	6.827156	Sitting_Type
15:25:32.247	-0.2657645	6.8955116	6.6201696	0.13417411	0.067605674	0.059689477	-0.40930933	7.027996	6.827156	Sitting_Type
15:25:32.269	-0.2657645	6.9577627	6.1532865	0.03215961	0.04561453	-0.011170893	-0.37301907	7.1080747	6.7458434	Sitting_Type
15:25:32.291	-0.2657645	6.9577627	6.1532865	0.03215961	0.04561453	-0.011170893	-0.37301907	7.1080747	6.7458434	Sitting_Type
15:25:32.315	-0.2657645	6.9577627	6.1532865	0.03215961	0.04561453	-0.011170893	-0.37301907	7.1080747	6.7458434	Sitting_Type
15:25:32.339	-0.2657645	6.9577627	6.1532865	0.03215961	0.04561453	-0.011170893	-0.37301907	7.1080747	6.7458434	Sitting_Type
15:25:32.364	-0.2657645	6.9577627	6.1532865	0.03215961	0.04561453	-0.011170893	-0.37301907	7.1080747	6.7458434	Sitting_Type
15:25:32.386	-0.2657645	6.9577627	6.1532865	0.03215961	0.04561453	-0.011170893	-0.37301907	7.1080747	6.7458434	Sitting_Type
15:25:32.407	-0.2657645	6.9577627	6.1532865	0.03215961	0.04561453	-0.011170893	-0.37301907	7.1080747	6.7458434	Sitting_Type
15:25:32.429	-0.2657645	6.9577627	6.1532865	0.03215961	0.04561453	-0.011170893	-0.37301907	7.1080747	6.7458434	Sitting_Type
[truncated: 3,201 more rows]
