# Supplementary material for: Real-time Smartphone Activity Classification Using Inertial Sensors—Recognition of Scrolling, Typing, and Watching Videos While Sitting or Walking
Source: Sensors (Basel). 2020 Jan 24;20(3):655. doi: 10.3390/s20030655 (PMC7038357; doi:10.3390/s20030655)
Supplement: Supplementary file 1 [file sensors-20-00655-s001.zip › sensors-668083-supplementary/5Hz_data/8765/2019_09_10_15_01_29_Multitasking_Scroll.csv]

time	accX	accY	accZ	rotX	rotY	rotZ	graX	graY	graZ	activity
15:33:46.433	-0.66321415	7.101419	6.5483418	-0.08085046	0.07554693	0.03892006	-0.5465423	7.078657	6.764923	Multitasking_Scroll
15:33:46.460	-0.66321415	7.101419	6.5483418	-0.08085046	0.07554693	0.03892006	-0.5465423	7.078657	6.764923	Multitasking_Scroll
15:33:46.576	-0.45491222	7.084659	6.9218483	0.08897008	0.12747048	-0.06065098	-0.641853	7.0806913	6.754417	Multitasking_Scroll
15:33:46.609	-0.45491222	7.084659	6.9218483	0.08897008	0.12747048	-0.06065098	-0.641853	7.0806913	6.754417	Multitasking_Scroll
15:33:46.630	-0.45491222	7.084659	6.9218483	0.08897008	0.12747048	-0.06065098	-0.641853	7.0806913	6.754417	Multitasking_Scroll
15:33:46.652	-0.45491222	7.084659	6.9218483	0.08897008	0.12747048	-0.06065098	-0.641853	7.0806913	6.754417	Multitasking_Scroll
15:33:46.673	-0.45491222	7.084659	6.9218483	0.08897008	0.12747048	-0.06065098	-0.641853	7.0806913	6.754417	Multitasking_Scroll
15:33:46.695	-0.68236834	6.7494607	6.4334164	-0.055194117	-0.0002003638	0.024870157	-0.5915005	7.1178184	6.7199035	Multitasking_Scroll
15:33:46.715	-0.68236834	6.7494607	6.4334164	-0.055194117	-0.0002003638	0.024870157	-0.5915005	7.1178184	6.7199035	Multitasking_Scroll
15:33:46.736	-0.68236834	6.7494607	6.4334164	-0.055194117	-0.0002003638	0.024870157	-0.5915005	7.1178184	6.7199035	Multitasking_Scroll
15:33:46.758	-0.68236834	6.7494607	6.4334164	-0.055194117	-0.0002003638	0.024870157	-0.5915005	7.1178184	6.7199035	Multitasking_Scroll
15:33:46.781	-0.68236834	6.7494607	6.4334164	-0.055194117	-0.0002003638	0.024870157	-0.5915005	7.1178184	6.7199035	Multitasking_Scroll
15:33:46.803	-0.68236834	6.7494607	6.4334164	-0.055194117	-0.0002003638	0.024870157	-0.5915005	7.1178184	6.7199035	Multitasking_Scroll
15:33:46.824	-0.68236834	6.7494607	6.4334164	-0.055194117	-0.0002003638	0.024870157	-0.5915005	7.1178184	6.7199035	Multitasking_Scroll
15:33:46.845	-0.68236834	6.7494607	6.4334164	-0.055194117	-0.0002003638	0.024870157	-0.5915005	7.1178184	6.7199035	Multitasking_Scroll
15:33:46.866	-0.7134939	6.9122715	5.9904757	-0.04480941	-0.12909293	0.08229149	-0.5158391	7.0423994	6.8050566	Multitasking_Scroll
15:33:46.888	-0.7134939	6.9122715	5.9904757	-0.04480941	-0.12909293	0.08229149	-0.5158391	7.0423994	6.8050566	Multitasking_Scroll
15:33:46.909	-0.7134939	6.9122715	5.9904757	-0.04480941	-0.12909293	0.08229149	-0.5158391	7.0423994	6.8050566	Multitasking_Scroll
15:33:46.930	-0.7134939	6.9122715	5.9904757	-0.04480941	-0.12909293	0.08229149	-0.5158391	7.0423994	6.8050566	Multitasking_Scroll
15:33:46.951	-0.7134939	6.9122715	5.9904757	-0.04480941	-0.12909293	0.08229149	-0.5158391	7.0423994	6.8050566	Multitasking_Scroll
15:33:46.973	-0.7134939	6.9122715	5.9904757	-0.04480941	-0.12909293	0.08229149	-0.5158391	7.0423994	6.8050566	Multitasking_Scroll
15:33:46.996	-0.7134939	6.9122715	5.9904757	-0.04480941	-0.12909293	0.08229149	-0.5158391	7.0423994	6.8050566	Multitasking_Scroll
15:33:47.018	-0.7134939	6.9122715	5.9904757	-0.04480941	-0.12909293	0.08229149	-0.5158391	7.0423994	6.8050566	Multitasking_Scroll
15:33:47.041	-0.7134939	6.9122715	5.9904757	-0.04480941	-0.12909293	0.08229149	-0.5158391	7.0423994	6.8050566	Multitasking_Scroll
15:33:47.063	-0.45491222	6.838049	7.225921	0.051096436	0.36204273	-0.27139947	-0.5179735	7.081788	6.763898	Multitasking_Scroll
15:33:47.086	-0.45491222	6.838049	7.225921	0.051096436	0.36204273	-0.27139947	-0.5179735	7.081788	6.763898	Multitasking_Scroll
15:33:47.108	-0.45491222	6.838049	7.225921	0.051096436	0.36204273	-0.27139947	-0.5179735	7.081788	6.763898	Multitasking_Scroll
15:33:47.131	-0.45491222	6.838049	7.225921	0.051096436	0.36204273	-0.27139947	-0.5179735	7.081788	6.763898	Multitasking_Scroll
15:33:47.153	-0.45491222	6.838049	7.225921	0.051096436	0.36204273	-0.27139947	-0.5179735	7.081788	6.763898	Multitasking_Scroll
15:33:47.176	-0.45491222	6.838049	7.225921	0.051096436	0.36204273	-0.27139947	-0.5179735	7.081788	6.763898	Multitasking_Scroll
15:33:47.199	-0.45491222	6.838049	7.225921	0.051096436	0.36204273	-0.27139947	-0.5179735	7.081788	6.763898	Multitasking_Scroll
15:33:47.222	-0.45491222	6.838049	7.225921	0.051096436	0.36204273	-0.27139947	-0.5179735	7.081788	6.763898	Multitasking_Scroll
15:33:47.244	-0.21309046	6.7566433	6.9745226	-0.34718773	-0.020358916	-0.20176084	-0.30610797	6.902253	6.9595623	Multitasking_Scroll
15:33:47.267	-0.21309046	6.7566433	6.9745226	-0.34718773	-0.020358916	-0.20176084	-0.30610797	6.902253	6.9595623	Multitasking_Scroll
15:33:47.290	-0.21309046	6.7566433	6.9745226	-0.34718773	-0.020358916	-0.20176084	-0.30610797	6.902253	6.9595623	Multitasking_Scroll
15:33:47.312	-0.21309046	6.7566433	6.9745226	-0.34718773	-0.020358916	-0.20176084	-0.30610797	6.902253	6.9595623	Multitasking_Scroll
15:33:47.335	-0.21309046	6.7566433	6.9745226	-0.34718773	-0.020358916	-0.20176084	-0.30610797	6.902253	6.9595623	Multitasking_Scroll
15:33:47.358	-0.21309046	6.7566433	6.9745226	-0.34718773	-0.020358916	-0.20176084	-0.30610797	6.902253	6.9595623	Multitasking_Scroll
15:33:47.381	-0.21309046	6.7566433	6.9745226	-0.34718773	-0.020358916	-0.20176084	-0.30610797	6.902253	6.9595623	Multitasking_Scroll
15:33:47.402	-0.21309046	6.7566433	6.9745226	-0.34718773	-0.020358916	-0.20176084	-0.30610797	6.902253	6.9595623	Multitasking_Scroll
15:33:47.426	-0.8571504	6.0599093	7.0535336	0.05415076	-0.0838889	-0.07531174	-0.55415654	6.637204	7.1979647	Multitasking_Scroll
15:33:47.449	-0.8571504	6.0599093	7.0535336	0.05415076	-0.0838889	-0.07531174	-0.55415654	6.637204	7.1979647	Multitasking_Scroll
15:33:47.472	-0.8571504	6.0599093	7.0535336	0.05415076	-0.0838889	-0.07531174	-0.55415654	6.637204	7.1979647	Multitasking_Scroll
15:33:47.494	-0.8571504	6.0599093	7.0535336	0.05415076	-0.0838889	-0.07531174	-0.55415654	6.637204	7.1979647	Multitasking_Scroll
15:33:47.517	-0.8571504	6.0599093	7.0535336	0.05415076	-0.0838889	-0.07531174	-0.55415654	6.637204	7.1979647	Multitasking_Scroll
15:33:47.541	-0.8571504	6.0599093	7.0535336	0.05415076	-0.0838889	-0.07531174	-0.55415654	6.637204	7.1979647	Multitasking_Scroll
15:33:47.562	-0.8571504	6.0599093	7.0535336	0.05415076	-0.0838889	-0.07531174	-0.55415654	6.637204	7.1979647	Multitasking_Scroll
15:33:47.585	-0.8571504	6.0599093	7.0535336	0.05415076	-0.0838889	-0.07531174	-0.55415654	6.637204	7.1979647	Multitasking_Scroll
15:33:47.608	0.18914771	6.4765134	6.996071	-0.0038814377	-0.1840708	0.14643234	-0.25580606	6.6035237	7.2455754	Multitasking_Scroll
15:33:47.629	0.18914771	6.4765134	6.996071	-0.0038814377	-0.1840708	0.14643234	-0.25580606	6.6035237	7.2455754	Multitasking_Scroll
15:33:47.653	0.18914771	6.4765134	6.996071	-0.0038814377	-0.1840708	0.14643234	-0.25580606	6.6035237	7.2455754	Multitasking_Scroll
15:33:47.674	0.18914771	6.4765134	6.996071	-0.0038814377	-0.1840708	0.14643234	-0.25580606	6.6035237	7.2455754	Multitasking_Scroll
15:33:47.696	0.18914771	6.4765134	6.996071	-0.0038814377	-0.1840708	0.14643234	-0.25580606	6.6035237	7.2455754	Multitasking_Scroll
15:33:47.717	0.18914771	6.4765134	6.996071	-0.0038814377	-0.1840708	0.14643234	-0.25580606	6.6035237	7.2455754	Multitasking_Scroll
15:33:47.740	0.18914771	6.4765134	6.996071	-0.0038814377	-0.1840708	0.14643234	-0.25580606	6.6035237	7.2455754	Multitasking_Scroll
15:33:47.763	0.18914771	6.4765134	6.996071	-0.0038814377	-0.1840708	0.14643234	-0.25580606	6.6035237	7.2455754	Multitasking_Scroll
15:33:47.786	-0.021548472	6.1748347	6.924243	-0.18653016	-0.64588493	0.16170396	-0.114732586	6.5315695	7.314079	Multitasking_Scroll
15:33:47.808	-0.021548472	6.1748347	6.924243	-0.18653016	-0.64588493	0.16170396	-0.114732586	6.5315695	7.314079	Multitasking_Scroll
15:33:47.830	-0.021548472	6.1748347	6.924243	-0.18653016	-0.64588493	0.16170396	-0.114732586	6.5315695	7.314079	Multitasking_Scroll
15:33:47.853	-0.021548472	6.1748347	6.924243	-0.18653016	-0.64588493	0.16170396	-0.114732586	6.5315695	7.314079	Multitasking_Scroll
15:33:47.876	-0.021548472	6.1748347	6.924243	-0.18653016	-0.64588493	0.16170396	-0.114732586	6.5315695	7.314079	Multitasking_Scroll
15:33:47.899	-0.021548472	6.1748347	6.924243	-0.18653016	-0.64588493	0.16170396	-0.114732586	6.5315695	7.314079	Multitasking_Scroll
15:33:47.922	-0.021548472	6.1748347	6.924243	-0.18653016	-0.64588493	0.16170396	-0.114732586	6.5315695	7.314079	Multitasking_Scroll
15:33:47.943	-0.021548472	6.1748347	6.924243	-0.18653016	-0.64588493	0.16170396	-0.114732586	6.5315695	7.314079	Multitasking_Scroll
15:33:47.966	-0.2681588	6.438205	7.946598	-0.41132855	0.038284145	-0.13151135	-0.4238184	6.5475383	7.2883754	Multitasking_Scroll
15:33:47.989	-0.2681588	6.438205	7.946598	-0.41132855	0.038284145	-0.13151135	-0.4238184	6.5475383	7.2883754	Multitasking_Scroll
15:33:48.012	-0.2681588	6.438205	7.946598	-0.41132855	0.038284145	-0.13151135	-0.4238184	6.5475383	7.2883754	Multitasking_Scroll
15:33:48.035	-0.2681588	6.438205	7.946598	-0.41132855	0.038284145	-0.13151135	-0.4238184	6.5475383	7.2883754	Multitasking_Scroll
15:33:48.058	-0.2681588	6.438205	7.946598	-0.41132855	0.038284145	-0.13151135	-0.4238184	6.5475383	7.2883754	Multitasking_Scroll
15:33:48.086	-0.2681588	6.438205	7.946598	-0.41132855	0.038284145	-0.13151135	-0.4238184	6.5475383	7.2883754	Multitasking_Scroll
15:33:48.123	-0.2681588	6.438205	7.946598	-0.41132855	0.038284145	-0.13151135	-0.4238184	6.5475383	7.2883754	Multitasking_Scroll
15:33:48.157	-1.010384	6.0431495	8.013638	-0.44981307	0.15984634	0.037087463	-0.46028703	6.2179556	7.56938	Multitasking_Scroll
15:33:48.190	-1.010384	6.0431495	8.013638	-0.44981307	0.15984634	0.037087463	-0.46028703	6.2179556	7.56938	Multitasking_Scroll
15:33:48.223	-1.010384	6.0431495	8.013638	-0.44981307	0.15984634	0.037087463	-0.46028703	6.2179556	7.56938	Multitasking_Scroll
15:33:48.258	-1.010384	6.0431495	8.013638	-0.44981307	0.15984634	0.037087463	-0.46028703	6.2179556	7.56938	Multitasking_Scroll
15:33:48.291	-1.010384	6.0431495	8.013638	-0.44981307	0.15984634	0.037087463	-0.46028703	6.2179556	7.56938	Multitasking_Scroll
15:33:48.324	-0.6943397	5.863579	7.553937	-0.23723197	0.015071267	-0.0038405098	-0.6137422	6.09429	7.6585426	Multitasking_Scroll
15:33:48.347	-0.6943397	5.863579	7.553937	-0.23723197	0.015071267	-0.0038405098	-0.6137422	6.09429	7.6585426	Multitasking_Scroll
15:33:48.369	-0.6943397	5.863579	7.553937	-0.23723197	0.015071267	-0.0038405098	-0.6137422	6.09429	7.6585426	Multitasking_Scroll
15:33:48.392	-0.6943397	5.863579	7.553937	-0.23723197	0.015071267	-0.0038405098	-0.6137422	6.09429	7.6585426	Multitasking_Scroll
15:33:48.415	-0.6943397	5.863579	7.553937	-0.23723197	0.015071267	-0.0038405098	-0.6137422	6.09429	7.6585426	Multitasking_Scroll
15:33:48.438	-0.6943397	5.863579	7.553937	-0.23723197	0.015071267	-0.0038405098	-0.6137422	6.09429	7.6585426	Multitasking_Scroll
15:33:48.461	-0.6943397	5.863579	7.553937	-0.23723197	0.015071267	-0.0038405098	-0.6137422	6.09429	7.6585426	Multitasking_Scroll
15:33:48.483	-0.6943397	5.863579	7.553937	-0.23723197	0.015071267	-0.0038405098	-0.6137422	6.09429	7.6585426	Multitasking_Scroll
15:33:48.506	-0.46927786	5.767808	7.7047763	0.16044131	0.11280971	0.2631076	-0.4015607	5.981747	7.760654	Multitasking_Scroll
15:33:48.530	-0.46927786	5.767808	7.7047763	0.16044131	0.11280971	0.2631076	-0.4015607	5.981747	7.760654	Multitasking_Scroll
15:33:48.553	-0.46927786	5.767808	7.7047763	0.16044131	0.11280971	0.2631076	-0.4015607	5.981747	7.760654	Multitasking_Scroll
15:33:48.575	-0.46927786	5.767808	7.7047763	0.16044131	0.11280971	0.2631076	-0.4015607	5.981747	7.760654	Multitasking_Scroll
15:33:48.598	-0.46927786	5.767808	7.7047763	0.16044131	0.11280971	0.2631076	-0.4015607	5.981747	7.760654	Multitasking_Scroll
15:33:48.621	-0.46927786	5.767808	7.7047763	0.16044131	0.11280971	0.2631076	-0.4015607	5.981747	7.760654	Multitasking_Scroll
15:33:48.644	-0.46927786	5.767808	7.7047763	0.16044131	0.11280971	0.2631076	-0.4015607	5.981747	7.760654	Multitasking_Scroll
15:33:48.666	-0.46927786	5.767808	7.7047763	0.16044131	0.11280971	0.2631076	-0.25912967	6.061269	7.7048154	Multitasking_Scroll
15:33:48.688	-0.5411061	5.9880815	7.563514	0.020553172	0.14762902	0.0071550645	-0.25912967	6.061269	7.7048154	Multitasking_Scroll
15:33:48.711	-0.5411061	5.9880815	7.563514	0.020553172	0.14762902	0.0071550645	-0.25912967	6.061269	7.7048154	Multitasking_Scroll
15:33:48.732	-0.5411061	5.9880815	7.563514	0.020553172	0.14762902	0.0071550645	-0.25912967	6.061269	7.7048154	Multitasking_Scroll
15:33:48.755	-0.5411061	5.9880815	7.563514	0.020553172	0.14762902	0.0071550645	-0.25912967	6.061269	7.7048154	Multitasking_Scroll
15:33:48.778	-0.5411061	5.9880815	7.563514	0.020553172	0.14762902	0.0071550645	-0.25912967	6.061269	7.7048154	Multitasking_Scroll
15:33:48.801	-0.5411061	5.9880815	7.563514	0.020553172	0.14762902	0.0071550645	-0.25912967	6.061269	7.7048154	Multitasking_Scroll
15:33:48.824	-0.5411061	5.9880815	7.563514	0.020553172	0.14762902	0.0071550645	-0.25912967	6.061269	7.7048154	Multitasking_Scroll
15:33:48.846	-0.5411061	5.9880815	7.563514	0.020553172	0.14762902	0.0071550645	-0.25912967	6.061269	7.7048154	Multitasking_Scroll
15:33:48.870	-0.5219519	6.1532865	7.5659084	0.030937882	0.008962615	0.04991563	-0.44297642	6.2540827	7.540593	Multitasking_Scroll
15:33:48.898	-0.5219519	6.1532865	7.5659084	0.030937882	0.008962615	0.04991563	-0.44297642	6.2540827	7.540593	Multitasking_Scroll
15:33:48.921	-0.5219519	6.1532865	7.5659084	0.030937882	0.008962615	0.04991563	-0.44297642	6.2540827	7.540593	Multitasking_Scroll
15:33:48.944	-0.5219519	6.1532865	7.5659084	0.030937882	0.008962615	0.04991563	-0.44297642	6.2540827	7.540593	Multitasking_Scroll
15:33:48.966	-0.5219519	6.1532865	7.5659084	0.030937882	0.008962615	0.04991563	-0.44297642	6.2540827	7.540593	Multitasking_Scroll
15:33:48.986	-0.5219519	6.1532865	7.5659084	0.030937882	0.008962615	0.04991563	-0.44297642	6.2540827	7.540593	Multitasking_Scroll
15:33:49.007	-0.5219519	6.1532865	7.5659084	0.030937882	0.008962615	0.04991563	-0.44297642	6.2540827	7.540593	Multitasking_Scroll
15:33:49.028	-0.24900457	6.2538457	6.5052447	0.1903737	0.120750956	0.03953092	-0.33657765	6.4286246	7.397961	Multitasking_Scroll
15:33:49.049	-0.24900457	6.2538457	6.5052447	0.1903737	0.120750956	0.03953092	-0.33657765	6.4286246	7.397961	Multitasking_Scroll
15:33:49.070	-0.24900457	6.2538457	6.5052447	0.1903737	0.120750956	0.03953092	-0.33657765	6.4286246	7.397961	Multitasking_Scroll
15:33:49.093	-0.24900457	6.2538457	6.5052447	0.1903737	0.120750956	0.03953092	-0.33657765	6.4286246	7.397961	Multitasking_Scroll
15:33:49.115	-0.24900457	6.2538457	6.5052447	0.1903737	0.120750956	0.03953092	-0.33657765	6.4286246	7.397961	Multitasking_Scroll
15:33:49.136	-0.24900457	6.2538457	6.5052447	0.1903737	0.120750956	0.03953092	-0.33657765	6.4286246	7.397961	Multitasking_Scroll
15:33:49.157	-0.24900457	6.2538457	6.5052447	0.1903737	0.120750956	0.03953092	-0.33657765	6.4286246	7.397961	Multitasking_Scroll
15:33:49.179	-0.24900457	6.2538457	6.5052447	0.1903737	0.120750956	0.03953092	-0.33657765	6.4286246	7.397961	Multitasking_Scroll
15:33:49.201	-0.24900457	6.2538457	6.5052447	0.1903737	0.120750956	0.03953092	-0.33657765	6.4286246	7.397961	Multitasking_Scroll
15:33:49.223	-0.3974496	6.2131433	7.5587254	-0.101619884	-0.09305188	-0.023388198	-0.2843138	6.4537168	7.3782825	Multitasking_Scroll
15:33:49.244	-0.3974496	6.2131433	7.5587254	-0.101619884	-0.09305188	-0.023388198	-0.2843138	6.4537168	7.3782825	Multitasking_Scroll
15:33:49.266	-0.3974496	6.2131433	7.5587254	-0.101619884	-0.09305188	-0.023388198	-0.2843138	6.4537168	7.3782825	Multitasking_Scroll
15:33:49.288	-0.3974496	6.2131433	7.5587254	-0.101619884	-0.09305188	-0.023388198	-0.2843138	6.4537168	7.3782825	Multitasking_Scroll
15:33:49.311	-0.3974496	6.2131433	7.5587254	-0.101619884	-0.09305188	-0.023388198	-0.2843138	6.4537168	7.3782825	Multitasking_Scroll
15:33:49.332	-0.3974496	6.2131433	7.5587254	-0.101619884	-0.09305188	-0.023388198	-0.2843138	6.4537168	7.3782825	Multitasking_Scroll
15:33:49.354	-0.3974496	6.2131433	7.5587254	-0.101619884	-0.09305188	-0.023388198	-0.2843138	6.4537168	7.3782825	Multitasking_Scroll
15:33:49.374	-0.3974496	6.2131433	7.5587254	-0.101619884	-0.09305188	-0.023388198	-0.2843138	6.4537168	7.3782825	Multitasking_Scroll
15:33:49.396	-0.31125572	6.2921543	7.678439	-0.017320473	-0.025856705	0.0089876605	-0.23193567	6.465486	7.3698015	Multitasking_Scroll
15:33:49.418	-0.31125572	6.2921543	7.678439	-0.017320473	-0.025856705	0.0089876605	-0.23193567	6.465486	7.3698015	Multitasking_Scroll
15:33:49.440	-0.31125572	6.2921543	7.678439	-0.017320473	-0.025856705	0.0089876605	-0.23193567	6.465486	7.3698015	Multitasking_Scroll
15:33:49.461	-0.31125572	6.2921543	7.678439	-0.017320473	-0.025856705	0.0089876605	-0.23193567	6.465486	7.3698015	Multitasking_Scroll
15:33:49.482	-0.31125572	6.2921543	7.678439	-0.017320473	-0.025856705	0.0089876605	-0.23193567	6.465486	7.3698015	Multitasking_Scroll
15:33:49.504	-0.31125572	6.2921543	7.678439	-0.017320473	-0.025856705	0.0089876605	-0.23193567	6.465486	7.3698015	Multitasking_Scroll
15:33:49.525	-0.31125572	6.2921543	7.678439	-0.017320473	-0.025856705	0.0089876605	-0.23193567	6.465486	7.3698015	Multitasking_Scroll
15:33:49.548	-0.31125572	6.2921543	7.678439	-0.017320473	-0.025856705	0.0089876605	-0.23193567	6.465486	7.3698015	Multitasking_Scroll
15:33:49.570	-0.15562786	6.318491	7.0319853	0.030327016	-0.015471996	0.014485448	-0.16672903	6.472197	7.365673	Multitasking_Scroll
15:33:49.591	-0.15562786	6.318491	7.0319853	0.030327016	-0.015471996	0.014485448	-0.16672903	6.472197	7.365673	Multitasking_Scroll
15:33:49.613	-0.15562786	6.318491	7.0319853	0.030327016	-0.015471996	0.014485448	-0.16672903	6.472197	7.365673	Multitasking_Scroll
15:33:49.635	-0.15562786	6.318491	7.0319853	0.030327016	-0.015471996	0.014485448	-0.16672903	6.472197	7.365673	Multitasking_Scroll
15:33:49.655	-0.15562786	6.318491	7.0319853	0.030327016	-0.015471996	0.014485448	-0.16672903	6.472197	7.365673	Multitasking_Scroll
15:33:49.676	-0.15562786	6.318491	7.0319853	0.030327016	-0.015471996	0.014485448	-0.16672903	6.472197	7.365673	Multitasking_Scroll
15:33:49.697	-0.15562786	6.318491	7.0319853	0.030327016	-0.015471996	0.014485448	-0.16672903	6.472197	7.365673	Multitasking_Scroll
15:33:49.718	-0.15562786	6.318491	7.0319853	0.030327016	-0.015471996	0.014485448	-0.16672903	6.472197	7.365673	Multitasking_Scroll
15:33:49.740	-0.15562786	6.318491	7.0319853	0.030327016	-0.015471996	0.014485448	-0.16672903	6.472197	7.365673	Multitasking_Scroll
15:33:49.763	-0.21548474	6.244269	7.1732473	-0.048474602	-0.10099313	0.0028790077	-0.20804684	6.456152	7.3786945	Multitasking_Scroll
15:33:49.784	-0.21548474	6.244269	7.1732473	-0.048474602	-0.10099313	0.0028790077	-0.20804684	6.456152	7.3786945	Multitasking_Scroll
15:33:49.805	-0.21548474	6.244269	7.1732473	-0.048474602	-0.10099313	0.0028790077	-0.20804684	6.456152	7.3786945	Multitasking_Scroll
15:33:49.828	-0.21548474	6.244269	7.1732473	-0.048474602	-0.10099313	0.0028790077	-0.20804684	6.456152	7.3786945	Multitasking_Scroll
15:33:49.850	-0.21548474	6.244269	7.1732473	-0.048474602	-0.10099313	0.0028790077	-0.20804684	6.456152	7.3786945	Multitasking_Scroll
15:33:49.872	-0.21548474	6.244269	7.1732473	-0.048474602	-0.10099313	0.0028790077	-0.20804684	6.456152	7.3786945	Multitasking_Scroll
15:33:49.893	-0.21548474	6.244269	7.1732473	-0.048474602	-0.10099313	0.0028790077	-0.20804684	6.456152	7.3786945	Multitasking_Scroll
15:33:49.914	-0.21548474	6.244269	7.1732473	-0.048474602	-0.10099313	0.0028790077	-0.20804684	6.456152	7.3786945	Multitasking_Scroll
15:33:49.935	-0.11492519	6.3352513	7.039168	0.01566625	0.021790786	0.0034898731	-0.18175358	6.45727	7.378412	Multitasking_Scroll
15:33:49.957	-0.11492519	6.3352513	7.039168	0.01566625	0.021790786	0.0034898731	-0.18175358	6.45727	7.378412	Multitasking_Scroll
15:33:49.977	-0.11492519	6.3352513	7.039168	0.01566625	0.021790786	0.0034898731	-0.18175358	6.45727	7.378412	Multitasking_Scroll
15:33:49.999	-0.11492519	6.3352513	7.039168	0.01566625	0.021790786	0.0034898731	-0.18175358	6.45727	7.378412	Multitasking_Scroll
15:33:50.020	-0.11492519	6.3352513	7.039168	0.01566625	0.021790786	0.0034898731	-0.18175358	6.45727	7.378412	Multitasking_Scroll
15:33:50.041	-0.11492519	6.3352513	7.039168	0.01566625	0.021790786	0.0034898731	-0.18175358	6.45727	7.378412	Multitasking_Scroll
15:33:50.063	-0.11492519	6.3352513	7.039168	0.01566625	0.021790786	0.0034898731	-0.18175358	6.45727	7.378412	Multitasking_Scroll
15:33:50.084	-0.11492519	6.3352513	7.039168	0.01566625	0.021790786	0.0034898731	-0.18175358	6.45727	7.378412	Multitasking_Scroll
15:33:50.105	-0.339987	6.2490573	7.4892917	-0.031370375	0.014460403	0.00043554694	-0.20659634	6.441358	7.39165	Multitasking_Scroll
15:33:50.127	-0.339987	6.2490573	7.4892917	-0.031370375	0.014460403	0.00043554694	-0.20659634	6.441358	7.39165	Multitasking_Scroll
15:33:50.148	-0.339987	6.2490573	7.4892917	-0.031370375	0.014460403	0.00043554694	-0.20659634	6.441358	7.39165	Multitasking_Scroll
15:33:50.169	-0.339987	6.2490573	7.4892917	-0.031370375	0.014460403	0.00043554694	-0.20659634	6.441358	7.39165	Multitasking_Scroll
15:33:50.191	-0.339987	6.2490573	7.4892917	-0.031370375	0.014460403	0.00043554694	-0.20659634	6.441358	7.39165	Multitasking_Scroll
15:33:50.214	-0.339987	6.2490573	7.4892917	-0.031370375	0.014460403	0.00043554694	-0.20659634	6.441358	7.39165	Multitasking_Scroll
15:33:50.235	-0.339987	6.2490573	7.4892917	-0.031370375	0.014460403	0.00043554694	-0.20659634	6.441358	7.39165	Multitasking_Scroll
15:33:50.256	-0.339987	6.2490573	7.4892917	-0.031370375	0.014460403	0.00043554694	-0.20659634	6.441358	7.39165	Multitasking_Scroll
15:33:50.277	-0.339987	6.2490573	7.4892917	-0.031370375	0.014460403	0.00043554694	-0.20659634	6.441358	7.39165	Multitasking_Scroll
15:33:50.298	-0.16281068	6.282577	7.1660647	-0.016709609	0.020569054	-0.0026187794	-0.22005759	6.444783	7.3882794	Multitasking_Scroll
15:33:50.319	-0.16281068	6.282577	7.1660647	-0.016709609	0.020569054	-0.0026187794	-0.22005759	6.444783	7.3882794	Multitasking_Scroll
15:33:50.340	-0.16281068	6.282577	7.1660647	-0.016709609	0.020569054	-0.0026187794	-0.22005759	6.444783	7.3882794	Multitasking_Scroll
15:33:50.362	-0.16281068	6.282577	7.1660647	-0.016709609	0.020569054	-0.0026187794	-0.22005759	6.444783	7.3882794	Multitasking_Scroll
15:33:50.383	-0.16281068	6.282577	7.1660647	-0.016709609	0.020569054	-0.0026187794	-0.22005759	6.444783	7.3882794	Multitasking_Scroll
15:33:50.404	-0.16281068	6.282577	7.1660647	-0.016709609	0.020569054	-0.0026187794	-0.22005759	6.444783	7.3882794	Multitasking_Scroll
15:33:50.425	-0.16281068	6.282577	7.1660647	-0.016709609	0.020569054	-0.0026187794	-0.22005759	6.444783	7.3882794	Multitasking_Scroll
15:33:50.448	-0.16281068	6.282577	7.1660647	-0.016709609	0.020569054	-0.0026187794	-0.22005759	6.444783	7.3882794	Multitasking_Scroll
15:33:50.470	-0.29928434	6.273	7.2378926	0.056594223	0.027899437	0.01692891	-0.19222237	6.4352617	7.3973484	Multitasking_Scroll
15:33:50.491	-0.29928434	6.273	7.2378926	0.056594223	0.027899437	0.01692891	-0.19222237	6.4352617	7.3973484	Multitasking_Scroll
15:33:50.512	-0.29928434	6.273	7.2378926	0.056594223	0.027899437	0.01692891	-0.19222237	6.4352617	7.3973484	Multitasking_Scroll
15:33:50.533	-0.29928434	6.273	7.2378926	0.056594223	0.027899437	0.01692891	-0.19222237	6.4352617	7.3973484	Multitasking_Scroll
15:33:50.554	-0.29928434	6.273	7.2378926	0.056594223	0.027899437	0.01692891	-0.19222237	6.4352617	7.3973484	Multitasking_Scroll
15:33:50.575	-0.29928434	6.273	7.2378926	0.056594223	0.027899437	0.01692891	-0.19222237	6.4352617	7.3973484	Multitasking_Scroll
15:33:50.599	-0.29928434	6.273	7.2378926	0.056594223	0.027899437	0.01692891	-0.19222237	6.4352617	7.3973484	Multitasking_Scroll
15:33:50.620	-0.29928434	6.273	7.2378926	0.056594223	0.027899437	0.01692891	-0.19222237	6.4352617	7.3973484	Multitasking_Scroll
15:33:50.642	-0.29928434	6.273	7.2378926	0.056594223	0.027899437	0.01692891	-0.19222237	6.4352617	7.3973484	Multitasking_Scroll
15:33:50.666	-0.11253092	6.30652	7.0726876	-0.022207396	-0.060676023	-0.002007914	-0.14424305	6.4613724	7.375648	Multitasking_Scroll
15:33:50.688	-0.11253092	6.30652	7.0726876	-0.022207396	-0.060676023	-0.002007914	-0.14424305	6.4613724	7.375648	Multitasking_Scroll
15:33:50.710	-0.11253092	6.30652	7.0726876	-0.022207396	-0.060676023	-0.002007914	-0.14424305	6.4613724	7.375648	Multitasking_Scroll
15:33:50.733	-0.11253092	6.30652	7.0726876	-0.022207396	-0.060676023	-0.002007914	-0.14424305	6.4613724	7.375648	Multitasking_Scroll
15:33:50.754	-0.11253092	6.30652	7.0726876	-0.022207396	-0.060676023	-0.002007914	-0.14424305	6.4613724	7.375648	Multitasking_Scroll
15:33:50.775	-0.11253092	6.30652	7.0726876	-0.022207396	-0.060676023	-0.002007914	-0.14424305	6.4613724	7.375648	Multitasking_Scroll
15:33:50.796	-0.11253092	6.30652	7.0726876	-0.022207396	-0.060676023	-0.002007914	-0.14424305	6.4613724	7.375648	Multitasking_Scroll
15:33:50.821	-0.11253092	6.30652	7.0726876	-0.022207396	-0.060676023	-0.002007914	-0.14424305	6.4613724	7.375648	Multitasking_Scroll
15:33:50.842	-0.24900457	6.3113084	7.204373	0.017498845	0.0107952105	0.0022681428	-0.1304232	6.456132	7.3804884	Multitasking_Scroll
15:33:50.864	-0.24900457	6.3113084	7.204373	0.017498845	0.0107952105	0.0022681428	-0.1304232	6.456132	7.3804884	Multitasking_Scroll
15:33:50.885	-0.24900457	6.3113084	7.204373	0.017498845	0.0107952105	0.0022681428	-0.1304232	6.456132	7.3804884	Multitasking_Scroll
15:33:50.907	-0.24900457	6.3113084	7.204373	0.017498845	0.0107952105	0.0022681428	-0.1304232	6.456132	7.3804884	Multitasking_Scroll
15:33:50.928	-0.24900457	6.3113084	7.204373	0.017498845	0.0107952105	0.0022681428	-0.1304232	6.456132	7.3804884	Multitasking_Scroll
15:33:50.951	-0.24900457	6.3113084	7.204373	0.017498845	0.0107952105	0.0022681428	-0.1304232	6.456132	7.3804884	Multitasking_Scroll
15:33:50.972	-0.24900457	6.3113084	7.204373	0.017498845	0.0107952105	0.0022681428	-0.1304232	6.456132	7.3804884	Multitasking_Scroll
15:33:50.993	-0.24900457	6.3113084	7.204373	0.017498845	0.0107952105	0.0022681428	-0.1304232	6.456132	7.3804884	Multitasking_Scroll
15:33:51.015	-0.18675344	6.32328	7.2187386	-0.04114422	-0.013028534	0.013874582	-0.12504034	6.4627385	7.374801	Multitasking_Scroll
15:33:51.037	-0.18675344	6.32328	7.2187386	-0.04114422	-0.013028534	0.013874582	-0.12504034	6.4627385	7.374801	Multitasking_Scroll
15:33:51.058	-0.18675344	6.32328	7.2187386	-0.04114422	-0.013028534	0.013874582	-0.12504034	6.4627385	7.374801	Multitasking_Scroll
15:33:51.080	-0.18675344	6.32328	7.2187386	-0.04114422	-0.013028534	0.013874582	-0.12504034	6.4627385	7.374801	Multitasking_Scroll
15:33:51.102	-0.18675344	6.32328	7.2187386	-0.04114422	-0.013028534	0.013874582	-0.12504034	6.4627385	7.374801	Multitasking_Scroll
15:33:51.124	-0.18675344	6.32328	7.2187386	-0.04114422	-0.013028534	0.013874582	-0.12504034	6.4627385	7.374801	Multitasking_Scroll
15:33:51.145	-0.18675344	6.32328	7.2187386	-0.04114422	-0.013028534	0.013874582	-0.12504034	6.4627385	7.374801	Multitasking_Scroll
15:33:51.168	-0.18675344	6.32328	7.2187386	-0.04114422	-0.013028534	0.013874582	-0.12504034	6.4627385	7.374801	Multitasking_Scroll
15:33:51.190	-0.10055954	6.28976	7.084659	0.010168463	-0.0002003638	0.013263716	-0.100707866	6.4650197	7.3731723	Multitasking_Scroll
15:33:51.211	-0.10055954	6.28976	7.084659	0.010168463	-0.0002003638	0.013263716	-0.100707866	6.4650197	7.3731723	Multitasking_Scroll
15:33:51.232	-0.10055954	6.28976	7.084659	0.010168463	-0.0002003638	0.013263716	-0.100707866	6.4650197	7.3731723	Multitasking_Scroll
15:33:51.253	-0.10055954	6.28976	7.084659	0.010168463	-0.0002003638	0.013263716	-0.100707866	6.4650197	7.3731723	Multitasking_Scroll
15:33:51.275	-0.10055954	6.28976	7.084659	0.010168463	-0.0002003638	0.013263716	-0.100707866	6.4650197	7.3731723	Multitasking_Scroll
15:33:51.297	-0.10055954	6.28976	7.084659	0.010168463	-0.0002003638	0.013263716	-0.100707866	6.4650197	7.3731723	Multitasking_Scroll
15:33:51.319	-0.10055954	6.28976	7.084659	0.010168463	-0.0002003638	0.013263716	-0.100707866	6.4650197	7.3731723	Multitasking_Scroll
15:33:51.340	-0.10055954	6.28976	7.084659	0.010168463	-0.0002003638	0.013263716	-0.100707866	6.4650197	7.3731723	Multitasking_Scroll
15:33:51.361	-0.10055954	6.28976	7.084659	0.010168463	-0.0002003638	0.013263716	-0.100707866	6.4650197	7.3731723	Multitasking_Scroll
15:33:51.382	-0.13647367	6.2873654	7.266624	-0.0032705725	0.006519154	0.005322469	-0.101486735	6.4673157	7.371149	Multitasking_Scroll
15:33:51.403	-0.13647367	6.2873654	7.266624	-0.0032705725	0.006519154	0.005322469	-0.101486735	6.4673157	7.371149	Multitasking_Scroll
15:33:51.424	-0.13647367	6.2873654	7.266624	-0.0032705725	0.006519154	0.005322469	-0.101486735	6.4673157	7.371149	Multitasking_Scroll
15:33:51.445	-0.13647367	6.2873654	7.266624	-0.0032705725	0.006519154	0.005322469	-0.101486735	6.4673157	7.371149	Multitasking_Scroll
15:33:51.466	-0.13647367	6.2873654	7.266624	-0.0032705725	0.006519154	0.005322469	-0.101486735	6.4673157	7.371149	Multitasking_Scroll
15:33:51.488	-0.13647367	6.2873654	7.266624	-0.0032705725	0.006519154	0.005322469	-0.101486735	6.4673157	7.371149	Multitasking_Scroll
15:33:51.512	-0.13647367	6.2873654	7.266624	-0.0032705725	0.006519154	0.005322469	-0.101486735	6.4673157	7.371149	Multitasking_Scroll
15:33:51.533	-0.13647367	6.2873654	7.266624	-0.0032705725	0.006519154	0.005322469	-0.101486735	6.4673157	7.371149	Multitasking_Scroll
15:33:51.554	-0.17478207	6.325674	7.3169036	-0.026483452	-0.00325469	0.005322469	-0.11179566	6.4675503	7.370791	Multitasking_Scroll
15:33:51.575	-0.17478207	6.325674	7.3169036	-0.026483452	-0.00325469	0.005322469	-0.11179566	6.4675503	7.370791	Multitasking_Scroll
15:33:51.596	-0.17478207	6.325674	7.3169036	-0.026483452	-0.00325469	0.005322469	-0.11179566	6.4675503	7.370791	Multitasking_Scroll
15:33:51.620	-0.17478207	6.325674	7.3169036	-0.026483452	-0.00325469	0.005322469	-0.11179566	6.4675503	7.370791	Multitasking_Scroll
15:33:51.642	-0.17478207	6.325674	7.3169036	-0.026483452	-0.00325469	0.005322469	-0.11179566	6.4675503	7.370791	Multitasking_Scroll
15:33:51.664	-0.17478207	6.325674	7.3169036	-0.026483452	-0.00325469	0.005322469	-0.11179566	6.4675503	7.370791	Multitasking_Scroll
15:33:51.687	-0.17478207	6.325674	7.3169036	-0.026483452	-0.00325469	0.005322469	-0.11179566	6.4675503	7.370791	Multitasking_Scroll
15:33:51.708	-0.17478207	6.325674	7.3169036	-0.026483452	-0.00325469	0.005322469	-0.11179566	6.4675503	7.370791	Multitasking_Scroll
15:33:51.729	-0.19154198	6.308914	7.0894475	0.010779329	0.033397224	0.014485448	-0.11262246	6.4704504	7.3682323	Multitasking_Scroll
15:33:51.750	-0.19154198	6.308914	7.0894475	0.010779329	0.033397224	0.014485448	-0.11262246	6.4704504	7.3682323	Multitasking_Scroll
15:33:51.771	-0.19154198	6.308914	7.0894475	0.010779329	0.033397224	0.014485448	-0.11262246	6.4704504	7.3682323	Multitasking_Scroll
15:33:51.792	-0.19154198	6.308914	7.0894475	0.010779329	0.033397224	0.014485448	-0.11262246	6.4704504	7.3682323	Multitasking_Scroll
15:33:51.816	-0.19154198	6.308914	7.0894475	0.010779329	0.033397224	0.014485448	-0.11262246	6.4704504	7.3682323	Multitasking_Scroll
15:33:51.838	-0.19154198	6.308914	7.0894475	0.010779329	0.033397224	0.014485448	-0.11262246	6.4704504	7.3682323	Multitasking_Scroll
15:33:51.860	-0.19154198	6.308914	7.0894475	0.010779329	0.033397224	0.014485448	-0.11262246	6.4704504	7.3682323	Multitasking_Scroll
15:33:51.880	-0.19154198	6.308914	7.0894475	0.010779329	0.033397224	0.014485448	-0.11262246	6.4704504	7.3682323	Multitasking_Scroll
15:33:51.901	-0.19154198	6.308914	7.0894475	0.010779329	0.033397224	0.014485448	-0.11262246	6.4704504	7.3682323	Multitasking_Scroll
15:33:51.924	-0.15802214	6.299337	7.269018	-0.027705183	0.0034648278	0.005322469	-0.1132403	6.464361	7.3735676	Multitasking_Scroll
15:33:51.945	-0.15802214	6.299337	7.269018	-0.027705183	0.0034648278	0.005322469	-0.1132403	6.464361	7.3735676	Multitasking_Scroll
15:33:51.966	-0.15802214	6.299337	7.269018	-0.027705183	0.0034648278	0.005322469	-0.1132403	6.464361	7.3735676	Multitasking_Scroll
15:33:51.988	-0.15802214	6.299337	7.269018	-0.027705183	0.0034648278	0.005322469	-0.1132403	6.464361	7.3735676	Multitasking_Scroll
15:33:52.010	-0.15802214	6.299337	7.269018	-0.027705183	0.0034648278	0.005322469	-0.1132403	6.464361	7.3735676	Multitasking_Scroll
15:33:52.031	-0.15802214	6.299337	7.269018	-0.027705183	0.0034648278	0.005322469	-0.1132403	6.464361	7.3735676	Multitasking_Scroll
15:33:52.052	-0.15802214	6.299337	7.269018	-0.027705183	0.0034648278	0.005322469	-0.1132403	6.464361	7.3735676	Multitasking_Scroll
15:33:52.073	-0.15802214	6.299337	7.269018	-0.027705183	0.0034648278	0.005322469	-0.1132403	6.464361	7.3735676	Multitasking_Scroll
15:33:52.095	-0.17478207	6.3137026	7.249864	-0.0099900905	0.001632232	-0.0068948357	-0.097420804	6.446888	7.3890767	Multitasking_Scroll
15:33:52.116	-0.17478207	6.3137026	7.249864	-0.0099900905	0.001632232	-0.0068948357	-0.097420804	6.446888	7.3890767	Multitasking_Scroll
15:33:52.141	-0.17478207	6.3137026	7.249864	-0.0099900905	0.001632232	-0.0068948357	-0.097420804	6.446888	7.3890767	Multitasking_Scroll
15:33:52.163	-0.17478207	6.3137026	7.249864	-0.0099900905	0.001632232	-0.0068948357	-0.097420804	6.446888	7.3890767	Multitasking_Scroll
15:33:52.185	-0.17478207	6.3137026	7.249864	-0.0099900905	0.001632232	-0.0068948357	-0.097420804	6.446888	7.3890767	Multitasking_Scroll
15:33:52.206	-0.17478207	6.3137026	7.249864	-0.0099900905	0.001632232	-0.0068948357	-0.097420804	6.446888	7.3890767	Multitasking_Scroll
15:33:52.228	-0.17478207	6.3137026	7.249864	-0.0099900905	0.001632232	-0.0068948357	-0.097420804	6.446888	7.3890767	Multitasking_Scroll
15:33:52.249	-0.17478207	6.3137026	7.249864	-0.0099900905	0.001632232	-0.0068948357	-0.097420804	6.446888	7.3890767	Multitasking_Scroll
15:33:52.270	-0.17238778	6.316097	7.2091613	-0.046642005	-0.027078435	0.0071550645	-0.07451427	6.452329	7.384592	Multitasking_Scroll
15:33:52.292	-0.17238778	6.316097	7.2091613	-0.046642005	-0.027078435	0.0071550645	-0.07451427	6.452329	7.384592	Multitasking_Scroll
15:33:52.313	-0.17238778	6.316097	7.2091613	-0.046642005	-0.027078435	0.0071550645	-0.07451427	6.452329	7.384592	Multitasking_Scroll
15:33:52.335	-0.17238778	6.316097	7.2091613	-0.046642005	-0.027078435	0.0071550645	-0.07451427	6.452329	7.384592	Multitasking_Scroll
15:33:52.358	-0.17238778	6.316097	7.2091613	-0.046642005	-0.027078435	0.0071550645	-0.07451427	6.452329	7.384592	Multitasking_Scroll
15:33:52.379	-0.17238778	6.316097	7.2091613	-0.046642005	-0.027078435	0.0071550645	-0.07451427	6.452329	7.384592	Multitasking_Scroll
15:33:52.400	-0.17238778	6.316097	7.2091613	-0.046642005	-0.027078435	0.0071550645	-0.07451427	6.452329	7.384592	Multitasking_Scroll
15:33:52.423	-0.17238778	6.316097	7.2091613	-0.046642005	-0.027078435	0.0071550645	-0.07451427	6.452329	7.384592	Multitasking_Scroll
15:33:52.445	-0.16041641	6.237086	7.455772	-0.013044416	0.0126278065	0.008376795	-0.07858488	6.4368978	7.398001	Multitasking_Scroll
15:33:52.466	-0.16041641	6.237086	7.455772	-0.013044416	0.0126278065	0.008376795	-0.07858488	6.4368978	7.398001	Multitasking_Scroll
15:33:52.489	-0.16041641	6.237086	7.455772	-0.013044416	0.0126278065	0.008376795	-0.07858488	6.4368978	7.398001	Multitasking_Scroll
15:33:52.510	-0.16041641	6.237086	7.455772	-0.013044416	0.0126278065	0.008376795	-0.07858488	6.4368978	7.398001	Multitasking_Scroll
15:33:52.531	-0.16041641	6.237086	7.455772	-0.013044416	0.0126278065	0.008376795	-0.07858488	6.4368978	7.398001	Multitasking_Scroll
15:33:52.553	-0.16041641	6.237086	7.455772	-0.013044416	0.0126278065	0.008376795	-0.07858488	6.4368978	7.398001	Multitasking_Scroll
15:33:52.574	-0.16041641	6.237086	7.455772	-0.013044416	0.0126278065	0.008376795	-0.07858488	6.4368978	7.398001	Multitasking_Scroll
15:33:52.596	-0.16041641	6.237086	7.455772	-0.013044416	0.0126278065	0.008376795	-0.07858488	6.4368978	7.398001	Multitasking_Scroll
15:33:52.617	-0.16041641	6.237086	7.455772	-0.013044416	0.0126278065	0.008376795	-0.07858488	6.4368978	7.398001	Multitasking_Scroll
15:33:52.638	-0.3040729	6.1269493	7.3647895	0.025440093	0.096316345	0.04991563	-0.08340397	6.449218	7.38721	Multitasking_Scroll
15:33:52.660	-0.3040729	6.1269493	7.3647895	0.025440093	0.096316345	0.04991563	-0.08340397	6.449218	7.38721	Multitasking_Scroll
15:33:52.681	-0.3040729	6.1269493	7.3647895	0.025440093	0.096316345	0.04991563	-0.08340397	6.449218	7.38721	Multitasking_Scroll
15:33:52.702	-0.3040729	6.1269493	7.3647895	0.025440093	0.096316345	0.04991563	-0.08340397	6.449218	7.38721	Multitasking_Scroll
15:33:52.723	-0.3040729	6.1269493	7.3647895	0.025440093	0.096316345	0.04991563	-0.08340397	6.449218	7.38721	Multitasking_Scroll
15:33:52.743	-0.3040729	6.1269493	7.3647895	0.025440093	0.096316345	0.04991563	-0.08340397	6.449218	7.38721	Multitasking_Scroll
15:33:52.764	-0.3040729	6.1269493	7.3647895	0.025440093	0.096316345	0.04991563	-0.08340397	6.449218	7.38721	Multitasking_Scroll
15:33:52.785	-0.3040729	6.1269493	7.3647895	0.025440093	0.096316345	0.04991563	-0.08340397	6.449218	7.38721	Multitasking_Scroll
15:33:52.808	-0.21069619	6.3639827	7.434223	-0.033813834	0.068827406	0.018761504	-0.07698592	6.4563828	7.3810225	Multitasking_Scroll
15:33:52.830	-0.21069619	6.3639827	7.434223	-0.033813834	0.068827406	0.018761504	-0.07698592	6.4563828	7.3810225	Multitasking_Scroll
15:33:52.850	-0.21069619	6.3639827	7.434223	-0.033813834	0.068827406	0.018761504	-0.07698592	6.4563828	7.3810225	Multitasking_Scroll
15:33:52.872	-0.21069619	6.3639827	7.434223	-0.033813834	0.068827406	0.018761504	-0.07698592	6.4563828	7.3810225	Multitasking_Scroll
15:33:52.893	-0.21069619	6.3639827	7.434223	-0.033813834	0.068827406	0.018761504	-0.07698592	6.4563828	7.3810225	Multitasking_Scroll
15:33:52.914	-0.21069619	6.3639827	7.434223	-0.033813834	0.068827406	0.018761504	-0.07698592	6.4563828	7.3810225	Multitasking_Scroll
15:33:52.935	-0.21069619	6.3639827	7.434223	-0.033813834	0.068827406	0.018761504	-0.07698592	6.4563828	7.3810225	Multitasking_Scroll
15:33:52.956	-0.21069619	6.3639827	7.434223	-0.033813834	0.068827406	0.018761504	-0.07698592	6.4563828	7.3810225	Multitasking_Scroll
15:33:52.978	-0.21069619	6.3639827	7.434223	-0.033813834	0.068827406	0.018761504	-0.07698592	6.4563828	7.3810225	Multitasking_Scroll
15:33:53.008	-0.12689656	6.471725	7.067899	0.101187386	0.008962615	0.10000659	-0.07007512	6.4554477	7.381907	Multitasking_Scroll
15:33:53.041	-0.12689656	6.471725	7.067899	0.101187386	0.008962615	0.10000659	-0.07007512	6.4554477	7.381907	Multitasking_Scroll
15:33:53.075	-0.12689656	6.471725	7.067899	0.101187386	0.008962615	0.10000659	-0.07007512	6.4554477	7.381907	Multitasking_Scroll
15:33:53.108	-0.12689656	6.471725	7.067899	0.101187386	0.008962615	0.10000659	-0.07007512	6.4554477	7.381907	Multitasking_Scroll
15:33:53.141	-0.12689656	6.471725	7.067899	0.101187386	0.008962615	0.10000659	-0.07007512	6.4554477	7.381907	Multitasking_Scroll
15:33:53.175	0.023942748	6.184412	6.8356547	-0.019153068	0.019958189	0.0041007386	-0.054487377	6.4704623	7.3688827	Multitasking_Scroll
15:33:53.209	0.023942748	6.184412	6.8356547	-0.019153068	0.019958189	0.0041007386	-0.054487377	6.4704623	7.3688827	Multitasking_Scroll
15:33:53.242	0.023942748	6.184412	6.8356547	-0.019153068	0.019958189	0.0041007386	-0.054487377	6.4704623	7.3688827	Multitasking_Scroll
15:33:53.276	0.023942748	6.184412	6.8356547	-0.019153068	0.019958189	0.0041007386	-0.054487377	6.4704623	7.3688827	Multitasking_Scroll
15:33:53.309	0.023942748	6.184412	6.8356547	-0.019153068	0.019958189	0.0041007386	-0.054487377	6.4704623	7.3688827	Multitasking_Scroll
15:33:53.342	0.023942748	6.184412	6.8356547	-0.019153068	0.019958189	0.0041007386	-0.054487377	6.4704623	7.3688827	Multitasking_Scroll
15:33:53.376	-0.14844504	6.201172	7.101419	0.038268264	0.049890585	0.044417843	-0.103774555	6.448139	7.3878975	Multitasking_Scroll
15:33:53.397	-0.14844504	6.201172	7.101419	0.038268264	0.049890585	0.044417843	-0.103774555	6.448139	7.3878975	Multitasking_Scroll
15:33:53.417	-0.14844504	6.201172	7.101419	0.038268264	0.049890585	0.044417843	-0.103774555	6.448139	7.3878975	Multitasking_Scroll
15:33:53.438	-0.14844504	6.201172	7.101419	0.038268264	0.049890585	0.044417843	-0.103774555	6.448139	7.3878975	Multitasking_Scroll
15:33:53.460	-0.14844504	6.201172	7.101419	0.038268264	0.049890585	0.044417843	-0.103774555	6.448139	7.3878975	Multitasking_Scroll
15:33:53.481	-0.14844504	6.201172	7.101419	0.038268264	0.049890585	0.044417843	-0.103774555	6.448139	7.3878975	Multitasking_Scroll
15:33:53.501	-0.14844504	6.201172	7.101419	0.038268264	0.049890585	0.044417843	-0.103774555	6.448139	7.3878975	Multitasking_Scroll
15:33:53.522	-0.14844504	6.201172	7.101419	0.038268264	0.049890585	0.044417843	-0.103774555	6.448139	7.3878975	Multitasking_Scroll
15:33:53.545	-0.13886794	6.2682114	7.3671837	0.021164037	-0.021580646	0.0089876605	-0.09726474	6.4525585	7.3841248	Multitasking_Scroll
15:33:53.567	-0.13886794	6.2682114	7.3671837	0.021164037	-0.021580646	0.0089876605	-0.09726474	6.4525585	7.3841248	Multitasking_Scroll
15:33:53.589	-0.13886794	6.2682114	7.3671837	0.021164037	-0.021580646	0.0089876605	-0.09726474	6.4525585	7.3841248	Multitasking_Scroll
15:33:53.609	-0.13886794	6.2682114	7.3671837	0.021164037	-0.021580646	0.0089876605	-0.09726474	6.4525585	7.3841248	Multitasking_Scroll
15:33:53.630	-0.13886794	6.2682114	7.3671837	0.021164037	-0.021580646	0.0089876605	-0.09726474	6.4525585	7.3841248	Multitasking_Scroll
15:33:53.651	-0.13886794	6.2682114	7.3671837	0.021164037	-0.021580646	0.0089876605	-0.09726474	6.4525585	7.3841248	Multitasking_Scroll
15:33:53.672	-0.13886794	6.2682114	7.3671837	0.021164037	-0.021580646	0.0089876605	-0.09726474	6.4525585	7.3841248	Multitasking_Scroll
15:33:53.697	-0.13886794	6.2682114	7.3671837	0.021164037	-0.021580646	0.0089876605	-0.09726474	6.4525585	7.3841248	Multitasking_Scroll
15:33:53.719	-0.19633053	6.2921543	7.1301503	-0.011211821	0.02117992	0.015096312	-0.10818185	6.4590325	7.378311	Multitasking_Scroll
15:33:53.741	-0.19633053	6.2921543	7.1301503	-0.011211821	0.02117992	0.015096312	-0.10818185	6.4590325	7.378311	Multitasking_Scroll
15:33:53.763	-0.19633053	6.2921543	7.1301503	-0.011211821	0.02117992	0.015096312	-0.10818185	6.4590325	7.378311	Multitasking_Scroll
15:33:53.784	-0.19633053	6.2921543	7.1301503	-0.011211821	0.02117992	0.015096312	-0.10818185	6.4590325	7.378311	Multitasking_Scroll
15:33:53.807	-0.19633053	6.2921543	7.1301503	-0.011211821	0.02117992	0.015096312	-0.10818185	6.4590325	7.378311	Multitasking_Scroll
15:33:53.844	-0.19633053	6.2921543	7.1301503	-0.011211821	0.02117992	0.015096312	-0.10818185	6.4590325	7.378311	Multitasking_Scroll
15:33:53.878	-0.19633053	6.2921543	7.1301503	-0.011211821	0.02117992	0.015096312	-0.10818185	6.4590325	7.378311	Multitasking_Scroll
15:33:53.912	-0.0670397	6.2275085	7.161276	0.05048557	-0.030743625	0.043196112	-0.111860834	6.4548197	7.3819456	Multitasking_Scroll
15:33:53.945	-0.0670397	6.2275085	7.161276	0.05048557	-0.030743625	0.043196112	-0.111860834	6.4548197	7.3819456	Multitasking_Scroll
15:33:53.979	-0.0670397	6.2275085	7.161276	0.05048557	-0.030743625	0.043196112	-0.111860834	6.4548197	7.3819456	Multitasking_Scroll
15:33:54.012	-0.0670397	6.2275085	7.161276	0.05048557	-0.030743625	0.043196112	-0.111860834	6.4548197	7.3819456	Multitasking_Scroll
15:33:54.045	-0.0670397	6.2275085	7.161276	0.05048557	-0.030743625	0.043196112	-0.111860834	6.4548197	7.3819456	Multitasking_Scroll
15:33:54.079	-0.22985038	6.3998966	7.142122	-0.0057140337	-0.035019685	0.014485448	-0.1049927	6.459279	7.3781385	Multitasking_Scroll
15:33:54.112	-0.22985038	6.3998966	7.142122	-0.0057140337	-0.035019685	0.014485448	-0.1049927	6.459279	7.3781385	Multitasking_Scroll
15:33:54.146	-0.22985038	6.3998966	7.142122	-0.0057140337	-0.035019685	0.014485448	-0.1049927	6.459279	7.3781385	Multitasking_Scroll
15:33:54.179	-0.22985038	6.3998966	7.142122	-0.0057140337	-0.035019685	0.014485448	-0.1049927	6.459279	7.3781385	Multitasking_Scroll
15:33:54.212	-0.22985038	6.3998966	7.142122	-0.0057140337	-0.035019685	0.014485448	-0.1049927	6.459279	7.3781385	Multitasking_Scroll
15:33:54.246	-0.31365	6.3711653	7.228316	0.0016163494	0.023012515	0.031589676	-0.11302929	6.4616737	7.37593	Multitasking_Scroll
15:33:54.280	-0.31365	6.3711653	7.228316	0.0016163494	0.023012515	0.031589676	-0.11302929	6.4616737	7.37593	Multitasking_Scroll
15:33:54.313	-0.31365	6.3711653	7.228316	0.0016163494	0.023012515	0.031589676	-0.11302929	6.4616737	7.37593	Multitasking_Scroll
15:33:54.347	-0.31365	6.3711653	7.228316	0.0016163494	0.023012515	0.031589676	-0.11302929	6.4616737	7.37593	Multitasking_Scroll
15:33:54.380	-0.31365	6.3711653	7.228316	0.0016163494	0.023012515	0.031589676	-0.11302929	6.4616737	7.37593	Multitasking_Scroll
15:33:54.414	-0.31365	6.3711653	7.228316	0.0016163494	0.023012515	0.031589676	-0.11302929	6.4616737	7.37593	Multitasking_Scroll
15:33:54.447	-0.24900457	6.411868	7.067899	-0.004492303	-0.0038655554	0.021204965	-0.11096944	6.465896	7.3722596	Multitasking_Scroll
15:33:54.481	-0.24900457	6.411868	7.067899	-0.004492303	-0.0038655554	0.021204965	-0.11096944	6.465896	7.3722596	Multitasking_Scroll
15:33:54.514	-0.24900457	6.411868	7.067899	-0.004492303	-0.0038655554	0.021204965	-0.11096944	6.465896	7.3722596	Multitasking_Scroll
15:33:54.548	-0.24900457	6.411868	7.067899	-0.004492303	-0.0038655554	0.021204965	-0.11096944	6.465896	7.3722596	Multitasking_Scroll
15:33:54.582	-0.24900457	6.411868	7.067899	-0.004492303	-0.0038655554	0.021204965	-0.11096944	6.465896	7.3722596	Multitasking_Scroll
15:33:54.615	-0.12689656	6.2969427	7.0798707	0.008946733	0.0010213667	0.011431121	-0.10386311	6.467116	7.3712883	Multitasking_Scroll
15:33:54.648	-0.12689656	6.2969427	7.0798707	0.008946733	0.0010213667	0.011431121	-0.10386311	6.467116	7.3712883	Multitasking_Scroll
15:33:54.670	-0.12689656	6.2969427	7.0798707	0.008946733	0.0010213667	0.011431121	-0.10386311	6.467116	7.3712883	Multitasking_Scroll
15:33:54.699	-0.12689656	6.2969427	7.0798707	0.008946733	0.0010213667	0.011431121	-0.10386311	6.467116	7.3712883	Multitasking_Scroll
15:33:54.720	-0.12689656	6.2969427	7.0798707	0.008946733	0.0010213667	0.011431121	-0.10386311	6.467116	7.3712883	Multitasking_Scroll
15:33:54.741	-0.12689656	6.2969427	7.0798707	0.008946733	0.0010213667	0.011431121	-0.10386311	6.467116	7.3712883	Multitasking_Scroll
15:33:54.762	-0.12689656	6.2969427	7.0798707	0.008946733	0.0010213667	0.011431121	-0.10386311	6.467116	7.3712883	Multitasking_Scroll
15:33:54.783	-0.12689656	6.2969427	7.0798707	0.008946733	0.0010213667	0.011431121	-0.13633914	6.4532557	7.3828998	Multitasking_Scroll
15:33:54.803	-0.1987248	6.3137026	7.2354984	-0.03564643	-0.022191513	0.012041987	-0.13633914	6.4532557	7.3828998	Multitasking_Scroll
15:33:54.824	-0.1987248	6.3137026	7.2354984	-0.03564643	-0.022191513	0.012041987	-0.13633914	6.4532557	7.3828998	Multitasking_Scroll
15:33:54.844	-0.1987248	6.3137026	7.2354984	-0.03564643	-0.022191513	0.012041987	-0.13633914	6.4532557	7.3828998	Multitasking_Scroll
15:33:54.867	-0.1987248	6.3137026	7.2354984	-0.03564643	-0.022191513	0.012041987	-0.13633914	6.4532557	7.3828998	Multitasking_Scroll
15:33:54.888	-0.1987248	6.3137026	7.2354984	-0.03564643	-0.022191513	0.012041987	-0.13633914	6.4532557	7.3828998	Multitasking_Scroll
15:33:54.909	-0.1987248	6.3137026	7.2354984	-0.03564643	-0.022191513	0.012041987	-0.13633914	6.4532557	7.3828998	Multitasking_Scroll
15:33:54.931	-0.1987248	6.3137026	7.2354984	-0.03564643	-0.022191513	0.012041987	-0.13633914	6.4532557	7.3828998	Multitasking_Scroll
15:33:54.952	-0.1987248	6.3137026	7.2354984	-0.03564643	-0.022191513	0.012041987	-0.13633914	6.4532557	7.3828998	Multitasking_Scroll
15:33:54.973	-0.102953814	6.280183	7.1564875	0.009557597	0.017514728	0.023037562	-0.13204964	6.4483275	7.387281	Multitasking_Scroll
15:33:54.994	-0.102953814	6.280183	7.1564875	0.009557597	0.017514728	0.023037562	-0.13204964	6.4483275	7.387281	Multitasking_Scroll
15:33:55.018	-0.102953814	6.280183	7.1564875	0.009557597	0.017514728	0.023037562	-0.13204964	6.4483275	7.387281	Multitasking_Scroll
15:33:55.039	-0.102953814	6.280183	7.1564875	0.009557597	0.017514728	0.023037562	-0.13204964	6.4483275	7.387281	Multitasking_Scroll
15:33:55.060	-0.102953814	6.280183	7.1564875	0.009557597	0.017514728	0.023037562	-0.13204964	6.4483275	7.387281	Multitasking_Scroll
15:33:55.082	-0.102953814	6.280183	7.1564875	0.009557597	0.017514728	0.023037562	-0.13204964	6.4483275	7.387281	Multitasking_Scroll
15:33:55.104	-0.102953814	6.280183	7.1564875	0.009557597	0.017514728	0.023037562	-0.13204964	6.4483275	7.387281	Multitasking_Scroll
15:33:55.126	-0.102953814	6.280183	7.1564875	0.009557597	0.017514728	0.023037562	-0.13204964	6.4483275	7.387281	Multitasking_Scroll
15:33:55.147	-0.11013664	6.273	7.1971903	-0.004492303	-0.0038655554	0.0034898731	-0.13469665	6.447978	7.387536	Multitasking_Scroll
15:33:55.168	-0.11013664	6.273	7.1971903	-0.004492303	-0.0038655554	0.0034898731	-0.13469665	6.447978	7.387536	Multitasking_Scroll
15:33:55.190	-0.11013664	6.273	7.1971903	-0.004492303	-0.0038655554	0.0034898731	-0.13469665	6.447978	7.387536	Multitasking_Scroll
15:33:55.212	-0.11013664	6.273	7.1971903	-0.004492303	-0.0038655554	0.0034898731	-0.13469665	6.447978	7.387536	Multitasking_Scroll
15:33:55.235	-0.11013664	6.273	7.1971903	-0.004492303	-0.0038655554	0.0034898731	-0.13469665	6.447978	7.387536	Multitasking_Scroll
15:33:55.256	-0.11013664	6.273	7.1971903	-0.004492303	-0.0038655554	0.0034898731	-0.13469665	6.447978	7.387536	Multitasking_Scroll
15:33:55.277	-0.11013664	6.273	7.1971903	-0.004492303	-0.0038655554	0.0034898731	-0.13469665	6.447978	7.387536	Multitasking_Scroll
15:33:55.299	-0.11013664	6.273	7.1971903	-0.004492303	-0.0038655554	0.0034898731	-0.13469665	6.447978	7.387536	Multitasking_Scroll
15:33:55.320	-0.11013664	6.273	7.1971903	-0.004492303	-0.0038655554	0.0034898731	-0.13469665	6.447978	7.387536	Multitasking_Scroll
15:33:55.342	-0.26097596	6.2083545	7.2594414	-0.024650857	-0.007530747	-0.002007914	-0.13160568	6.44593	7.3893867	Multitasking_Scroll
15:33:55.364	-0.26097596	6.2083545	7.2594414	-0.024650857	-0.007530747	-0.002007914	-0.13160568	6.44593	7.3893867	Multitasking_Scroll
15:33:55.385	-0.26097596	6.2083545	7.2594414	-0.024650857	-0.007530747	-0.002007914	-0.13160568	6.44593	7.3893867	Multitasking_Scroll
15:33:55.407	-0.26097596	6.2083545	7.2594414	-0.024650857	-0.007530747	-0.002007914	-0.13160568	6.44593	7.3893867	Multitasking_Scroll
15:33:55.429	-0.26097596	6.2083545	7.2594414	-0.024650857	-0.007530747	-0.002007914	-0.13160568	6.44593	7.3893867	Multitasking_Scroll
15:33:55.450	-0.26097596	6.2083545	7.2594414	-0.024650857	-0.007530747	-0.002007914	-0.13160568	6.44593	7.3893867	Multitasking_Scroll
15:33:55.472	-0.26097596	6.2083545	7.2594414	-0.024650857	-0.007530747	-0.002007914	-0.13160568	6.44593	7.3893867	Multitasking_Scroll
15:33:55.494	-0.26097596	6.2083545	7.2594414	-0.024650857	-0.007530747	-0.002007914	-0.13160568	6.44593	7.3893867	Multitasking_Scroll
15:33:55.516	-0.11253092	6.263423	7.16367	-0.006324899	-0.0142502645	0.016318042	-0.13439298	6.4516873	7.3843036	Multitasking_Scroll
15:33:55.538	-0.11253092	6.263423	7.16367	-0.006324899	-0.0142502645	0.016318042	-0.13439298	6.4516873	7.3843036	Multitasking_Scroll
15:33:55.559	-0.11253092	6.263423	7.16367	-0.006324899	-0.0142502645	0.016318042	-0.13439298	6.4516873	7.3843036	Multitasking_Scroll
15:33:55.581	-0.11253092	6.263423	7.16367	-0.006324899	-0.0142502645	0.016318042	-0.13439298	6.4516873	7.3843036	Multitasking_Scroll
15:33:55.603	-0.11253092	6.263423	7.16367	-0.006324899	-0.0142502645	0.016318042	-0.13439298	6.4516873	7.3843036	Multitasking_Scroll
15:33:55.624	-0.11253092	6.263423	7.16367	-0.006324899	-0.0142502645	0.016318042	-0.13439298	6.4516873	7.3843036	Multitasking_Scroll
15:33:55.646	-0.11253092	6.263423	7.16367	-0.006324899	-0.0142502645	0.016318042	-0.13439298	6.4516873	7.3843036	Multitasking_Scroll
15:33:55.668	-0.11253092	6.263423	7.16367	-0.006324899	-0.0142502645	0.016318042	-0.13439298	6.4516873	7.3843036	Multitasking_Scroll
15:33:55.690	-0.2466103	6.2969427	7.2450757	-0.0032705725	0.013849537	0.0077659297	-0.13650836	6.454609	7.3817115	Multitasking_Scroll
15:33:55.711	-0.2466103	6.2969427	7.2450757	-0.0032705725	0.013849537	0.0077659297	-0.13650836	6.454609	7.3817115	Multitasking_Scroll
15:33:55.733	-0.2466103	6.2969427	7.2450757	-0.0032705725	0.013849537	0.0077659297	-0.13650836	6.454609	7.3817115	Multitasking_Scroll
15:33:55.754	-0.2466103	6.2969427	7.2450757	-0.0032705725	0.013849537	0.0077659297	-0.13650836	6.454609	7.3817115	Multitasking_Scroll
15:33:55.775	-0.2466103	6.2969427	7.2450757	-0.0032705725	0.013849537	0.0077659297	-0.13650836	6.454609	7.3817115	Multitasking_Scroll
15:33:55.796	-0.2466103	6.2969427	7.2450757	-0.0032705725	0.013849537	0.0077659297	-0.13650836	6.454609	7.3817115	Multitasking_Scroll
15:33:55.817	-0.2466103	6.2969427	7.2450757	-0.0032705725	0.013849537	0.0077659297	-0.13650836	6.454609	7.3817115	Multitasking_Scroll
15:33:55.839	-0.2466103	6.2969427	7.2450757	-0.0032705725	0.013849537	0.0077659297	-0.13650836	6.454609	7.3817115	Multitasking_Scroll
15:33:55.860	-0.2466103	6.2969427	7.2450757	-0.0032705725	0.013849537	0.0077659297	-0.13650836	6.454609	7.3817115	Multitasking_Scroll
15:33:55.881	-0.19154198	6.282577	7.21395	-0.0081574945	-0.007530747	0.0047116037	-0.1461711	6.4471364	7.388056	Multitasking_Scroll
15:33:55.904	-0.19154198	6.282577	7.21395	-0.0081574945	-0.007530747	0.0047116037	-0.1461711	6.4471364	7.388056	Multitasking_Scroll
15:33:55.925	-0.19154198	6.282577	7.21395	-0.0081574945	-0.007530747	0.0047116037	-0.1461711	6.4471364	7.388056	Multitasking_Scroll
15:33:55.946	-0.19154198	6.282577	7.21395	-0.0081574945	-0.007530747	0.0047116037	-0.1461711	6.4471364	7.388056	Multitasking_Scroll
15:33:55.968	-0.19154198	6.282577	7.21395	-0.0081574945	-0.007530747	0.0047116037	-0.1461711	6.4471364	7.388056	Multitasking_Scroll
15:33:55.989	-0.19154198	6.282577	7.21395	-0.0081574945	-0.007530747	0.0047116037	-0.1461711	6.4471364	7.388056	Multitasking_Scroll
15:33:56.011	-0.19154198	6.282577	7.21395	-0.0081574945	-0.007530747	0.0047116037	-0.1461711	6.4471364	7.388056	Multitasking_Scroll
15:33:56.033	-0.19154198	6.282577	7.21395	-0.0081574945	-0.007530747	0.0047116037	-0.1461711	6.4471364	7.388056	Multitasking_Scroll
15:33:56.055	-0.23942748	6.244269	7.18043	-0.029537778	0.010184345	0.013874582	-0.1483841	6.434188	7.39929	Multitasking_Scroll
15:33:56.076	-0.23942748	6.244269	7.18043	-0.029537778	0.010184345	0.013874582	-0.1483841	6.434188	7.39929	Multitasking_Scroll
15:33:56.097	-0.23942748	6.244269	7.18043	-0.029537778	0.010184345	0.013874582	-0.1483841	6.434188	7.39929	Multitasking_Scroll
15:33:56.118	-0.23942748	6.244269	7.18043	-0.029537778	0.010184345	0.013874582	-0.1483841	6.434188	7.39929	Multitasking_Scroll
15:33:56.139	-0.23942748	6.244269	7.18043	-0.029537778	0.010184345	0.013874582	-0.1483841	6.434188	7.39929	Multitasking_Scroll
15:33:56.160	-0.23942748	6.244269	7.18043	-0.029537778	0.010184345	0.013874582	-0.1483841	6.434188	7.39929	Multitasking_Scroll
15:33:56.181	-0.23942748	6.244269	7.18043	-0.029537778	0.010184345	0.013874582	-0.1483841	6.434188	7.39929	Multitasking_Scroll
15:33:56.203	-0.23942748	6.244269	7.18043	-0.029537778	0.010184345	0.013874582	-0.1483841	6.434188	7.39929	Multitasking_Scroll
15:33:56.224	-0.21787901	6.2538457	7.1924014	-0.016098743	0.0126278065	0.008376795	-0.13665187	6.4313073	7.4020205	Multitasking_Scroll
15:33:56.245	-0.21787901	6.2538457	7.1924014	-0.016098743	0.0126278065	0.008376795	-0.13665187	6.4313073	7.4020205	Multitasking_Scroll
15:33:56.266	-0.21787901	6.2538457	7.1924014	-0.016098743	0.0126278065	0.008376795	-0.13665187	6.4313073	7.4020205	Multitasking_Scroll
15:33:56.290	-0.21787901	6.2538457	7.1924014	-0.016098743	0.0126278065	0.008376795	-0.13665187	6.4313073	7.4020205	Multitasking_Scroll
15:33:56.311	-0.21787901	6.2538457	7.1924014	-0.016098743	0.0126278065	0.008376795	-0.13665187	6.4313073	7.4020205	Multitasking_Scroll
15:33:56.332	-0.21787901	6.2538457	7.1924014	-0.016098743	0.0126278065	0.008376795	-0.13665187	6.4313073	7.4020205	Multitasking_Scroll
15:33:56.353	-0.21787901	6.2538457	7.1924014	-0.016098743	0.0126278065	0.008376795	-0.13665187	6.4313073	7.4020205	Multitasking_Scroll
15:33:56.374	-0.21787901	6.2538457	7.1924014	-0.016098743	0.0126278065	0.008376795	-0.13665187	6.4313073	7.4020205	Multitasking_Scroll
15:33:56.396	-0.21787901	6.2538457	7.1924014	-0.016098743	0.0126278065	0.008376795	-0.13665187	6.4313073	7.4020205	Multitasking_Scroll
15:33:56.417	-0.21069619	6.280183	7.206767	-0.016098743	-0.0020329594	0.011431121	-0.1442226	6.4245353	7.4077554	Multitasking_Scroll
15:33:56.440	-0.21069619	6.280183	7.206767	-0.016098743	-0.0020329594	0.011431121	-0.1442226	6.4245353	7.4077554	Multitasking_Scroll
15:33:56.461	-0.21069619	6.280183	7.206767	-0.016098743	-0.0020329594	0.011431121	-0.1442226	6.4245353	7.4077554	Multitasking_Scroll
15:33:56.483	-0.21069619	6.280183	7.206767	-0.016098743	-0.0020329594	0.011431121	-0.1442226	6.4245353	7.4077554	Multitasking_Scroll
15:33:56.504	-0.21069619	6.280183	7.206767	-0.016098743	-0.0020329594	0.011431121	-0.1442226	6.4245353	7.4077554	Multitasking_Scroll
15:33:56.525	-0.21069619	6.280183	7.206767	-0.016098743	-0.0020329594	0.011431121	-0.1442226	6.4245353	7.4077554	Multitasking_Scroll
15:33:56.547	-0.21069619	6.280183	7.206767	-0.016098743	-0.0020329594	0.011431121	-0.1442226	6.4245353	7.4077554	Multitasking_Scroll
15:33:56.568	-0.21069619	6.280183	7.206767	-0.016098743	-0.0020329594	0.011431121	-0.1442226	6.4245353	7.4077554	Multitasking_Scroll
15:33:56.589	-0.22985038	6.2346916	7.21395	-0.0075466293	-0.009974208	0.0065441993	-0.15783261	6.4169383	7.414063	Multitasking_Scroll
15:33:56.610	-0.22985038	6.2346916	7.21395	-0.0075466293	-0.009974208	0.0065441993	-0.15783261	6.4169383	7.414063	Multitasking_Scroll
15:33:56.632	-0.22985038	6.2346916	7.21395	-0.0075466293	-0.009974208	0.0065441993	-0.15783261	6.4169383	7.414063	Multitasking_Scroll
15:33:56.653	-0.22985038	6.2346916	7.21395	-0.0075466293	-0.009974208	0.0065441993	-0.15783261	6.4169383	7.414063	Multitasking_Scroll
15:33:56.675	-0.22985038	6.2346916	7.21395	-0.0075466293	-0.009974208	0.0065441993	-0.15783261	6.4169383	7.414063	Multitasking_Scroll
15:33:56.696	-0.22985038	6.2346916	7.21395	-0.0075466293	-0.009974208	0.0065441993	-0.15783261	6.4169383	7.414063	Multitasking_Scroll
15:33:56.717	-0.22985038	6.2346916	7.21395	-0.0075466293	-0.009974208	0.0065441993	-0.15783261	6.4169383	7.414063	Multitasking_Scroll
15:33:56.739	-0.22985038	6.2346916	7.21395	-0.0075466293	-0.009974208	0.0065441993	-0.15783261	6.4169383	7.414063	Multitasking_Scroll
15:33:56.760	-0.22985038	6.2346916	7.21395	-0.0075466293	-0.009974208	0.0065441993	-0.15783261	6.4169383	7.414063	Multitasking_Scroll
15:33:56.781	-0.16759923	6.241874	7.082265	-0.0069357636	-0.021580646	0.0089876605	-0.15848786	6.4090266	7.4208856	Multitasking_Scroll
15:33:56.803	-0.16759923	6.241874	7.082265	-0.0069357636	-0.021580646	0.0089876605	-0.15848786	6.4090266	7.4208856	Multitasking_Scroll
15:33:56.824	-0.16759923	6.241874	7.082265	-0.0069357636	-0.021580646	0.0089876605	-0.15848786	6.4090266	7.4208856	Multitasking_Scroll
15:33:56.857	-0.16759923	6.241874	7.082265	-0.0069357636	-0.021580646	0.0089876605	-0.15848786	6.4090266	7.4208856	Multitasking_Scroll
15:33:56.891	-0.16759923	6.241874	7.082265	-0.0069357636	-0.021580646	0.0089876605	-0.15848786	6.4090266	7.4208856	Multitasking_Scroll
15:33:56.924	-0.16759923	6.241874	7.082265	-0.0069357636	-0.021580646	0.0089876605	-0.15848786	6.4090266	7.4208856	Multitasking_Scroll
15:33:56.959	-0.21548474	6.203566	7.23071	0.0016163494	0.020569054	0.0077659297	-0.1668737	6.3917027	7.4356318	Multitasking_Scroll
15:33:56.993	-0.21548474	6.203566	7.23071	0.0016163494	0.020569054	0.0077659297	-0.1668737	6.3917027	7.4356318	Multitasking_Scroll
15:33:57.027	-0.21548474	6.203566	7.23071	0.0016163494	0.020569054	0.0077659297	-0.1668737	6.3917027	7.4356318	Multitasking_Scroll
15:33:57.060	-0.21548474	6.203566	7.23071	0.0016163494	0.020569054	0.0077659297	-0.1668737	6.3917027	7.4356318	Multitasking_Scroll
15:33:57.081	-0.21548474	6.203566	7.23071	0.0016163494	0.020569054	0.0077659297	-0.1668737	6.3917027	7.4356318	Multitasking_Scroll
15:33:57.102	-0.21548474	6.203566	7.23071	0.0016163494	0.020569054	0.0077659297	-0.1668737	6.3917027	7.4356318	Multitasking_Scroll
15:33:57.125	-0.16520496	6.1892004	7.2594414	0.016887981	-0.0014220943	0.010209391	-0.16969548	6.3814044	7.444403	Multitasking_Scroll
15:33:57.146	-0.16520496	6.1892004	7.2594414	0.016887981	-0.0014220943	0.010209391	-0.16969548	6.3814044	7.444403	Multitasking_Scroll
15:33:57.169	-0.16520496	6.1892004	7.2594414	0.016887981	-0.0014220943	0.010209391	-0.16969548	6.3814044	7.444403	Multitasking_Scroll
15:33:57.196	-0.16520496	6.1892004	7.2594414	0.016887981	-0.0014220943	0.010209391	-0.16969548	6.3814044	7.444403	Multitasking_Scroll
15:33:57.217	-0.16520496	6.1892004	7.2594414	0.016887981	-0.0014220943	0.010209391	-0.16969548	6.3814044	7.444403	Multitasking_Scroll
15:33:57.238	-0.16520496	6.1892004	7.2594414	0.016887981	-0.0014220943	0.010209391	-0.16969548	6.3814044	7.444403	Multitasking_Scroll
15:33:57.260	-0.16520496	6.1892004	7.2594414	0.016887981	-0.0014220943	0.010209391	-0.16969548	6.3814044	7.444403	Multitasking_Scroll
15:33:57.282	-0.16520496	6.1892004	7.2594414	0.016887981	-0.0014220943	0.010209391	-0.16969548	6.3814044	7.444403	Multitasking_Scroll
15:33:57.305	-0.17238778	6.186806	7.1756415	-0.002048842	-0.024024108	0.0089876605	-0.16318098	6.3883905	7.438559	Multitasking_Scroll
15:33:57.327	-0.17238778	6.186806	7.1756415	-0.002048842	-0.024024108	0.0089876605	-0.16318098	6.3883905	7.438559	Multitasking_Scroll
15:33:57.348	-0.17238778	6.186806	7.1756415	-0.002048842	-0.024024108	0.0089876605	-0.16318098	6.3883905	7.438559	Multitasking_Scroll
15:33:57.369	-0.17238778	6.186806	7.1756415	-0.002048842	-0.024024108	0.0089876605	-0.16318098	6.3883905	7.438559	Multitasking_Scroll
15:33:57.391	-0.17238778	6.186806	7.1756415	-0.002048842	-0.024024108	0.0089876605	-0.16318098	6.3883905	7.438559	Multitasking_Scroll
15:33:57.413	-0.17238778	6.186806	7.1756415	-0.002048842	-0.024024108	0.0089876605	-0.16318098	6.3883905	7.438559	Multitasking_Scroll
15:33:57.434	-0.17238778	6.186806	7.1756415	-0.002048842	-0.024024108	0.0089876605	-0.16318098	6.3883905	7.438559	Multitasking_Scroll
15:33:57.456	-0.17238778	6.186806	7.1756415	-0.002048842	-0.024024108	0.0089876605	-0.16318098	6.3883905	7.438559	Multitasking_Scroll
15:33:57.478	-0.17238778	6.186806	7.1756415	-0.002048842	-0.024024108	0.0089876605	-0.16318098	6.3883905	7.438559	Multitasking_Scroll
15:33:57.499	-0.2083019	6.2490573	7.4988685	0.016887981	0.019347325	0.012041987	-0.15613106	6.3790197	7.4467516	Multitasking_Scroll
15:33:57.520	-0.2083019	6.2490573	7.4988685	0.016887981	0.019347325	0.012041987	-0.15613106	6.3790197	7.4467516	Multitasking_Scroll
15:33:57.542	-0.2083019	6.2490573	7.4988685	0.016887981	0.019347325	0.012041987	-0.15613106	6.3790197	7.4467516	Multitasking_Scroll
15:33:57.563	-0.2083019	6.2490573	7.4988685	0.016887981	0.019347325	0.012041987	-0.15613106	6.3790197	7.4467516	Multitasking_Scroll
15:33:57.585	-0.2083019	6.2490573	7.4988685	0.016887981	0.019347325	0.012041987	-0.15613106	6.3790197	7.4467516	Multitasking_Scroll
15:33:57.606	-0.2083019	6.2490573	7.4988685	0.016887981	0.019347325	0.012041987	-0.15613106	6.3790197	7.4467516	Multitasking_Scroll
15:33:57.628	-0.2083019	6.2490573	7.4988685	0.016887981	0.019347325	0.012041987	-0.15613106	6.3790197	7.4467516	Multitasking_Scroll
15:33:57.651	-0.2083019	6.2490573	7.4988685	0.016887981	0.019347325	0.012041987	-0.15613106	6.3790197	7.4467516	Multitasking_Scroll
15:33:57.672	-0.17238778	6.273	7.2211328	-0.015487878	-0.03135449	0.0071550645	-0.15714638	6.398435	7.4300537	Multitasking_Scroll
15:33:57.695	-0.17238778	6.273	7.2211328	-0.015487878	-0.03135449	0.0071550645	-0.15714638	6.398435	7.4300537	Multitasking_Scroll
15:33:57.719	-0.17238778	6.273	7.2211328	-0.015487878	-0.03135449	0.0071550645	-0.15714638	6.398435	7.4300537	Multitasking_Scroll
15:33:57.740	-0.17238778	6.273	7.2211328	-0.015487878	-0.03135449	0.0071550645	-0.15714638	6.398435	7.4300537	Multitasking_Scroll
15:33:57.762	-0.17238778	6.273	7.2211328	-0.015487878	-0.03135449	0.0071550645	-0.15714638	6.398435	7.4300537	Multitasking_Scroll
15:33:57.784	-0.17238778	6.273	7.2211328	-0.015487878	-0.03135449	0.0071550645	-0.15714638	6.398435	7.4300537	Multitasking_Scroll
15:33:57.805	-0.17238778	6.273	7.2211328	-0.015487878	-0.03135449	0.0071550645	-0.15714638	6.398435	7.4300537	Multitasking_Scroll
15:33:57.826	-0.17238778	6.273	7.2211328	-0.015487878	-0.03135449	0.0071550645	-0.15714638	6.398435	7.4300537	Multitasking_Scroll
15:33:57.848	-0.22985038	6.2346916	7.3576064	-0.004492303	-0.007530747	0.010820257	-0.1527572	6.3891387	7.4381356	Multitasking_Scroll
15:33:57.870	-0.22985038	6.2346916	7.3576064	-0.004492303	-0.007530747	0.010820257	-0.1527572	6.3891387	7.4381356	Multitasking_Scroll
15:33:57.890	-0.22985038	6.2346916	7.3576064	-0.004492303	-0.007530747	0.010820257	-0.1527572	6.3891387	7.4381356	Multitasking_Scroll
15:33:57.913	-0.22985038	6.2346916	7.3576064	-0.004492303	-0.007530747	0.010820257	-0.1527572	6.3891387	7.4381356	Multitasking_Scroll
15:33:57.935	-0.22985038	6.2346916	7.3576064	-0.004492303	-0.007530747	0.010820257	-0.1527572	6.3891387	7.4381356	Multitasking_Scroll
15:33:57.956	-0.22985038	6.2346916	7.3576064	-0.004492303	-0.007530747	0.010820257	-0.1527572	6.3891387	7.4381356	Multitasking_Scroll
15:33:57.977	-0.22985038	6.2346916	7.3576064	-0.004492303	-0.007530747	0.010820257	-0.1527572	6.3891387	7.4381356	Multitasking_Scroll
15:33:57.998	-0.22985038	6.2346916	7.3576064	-0.004492303	-0.007530747	0.010820257	-0.1527572	6.3891387	7.4381356	Multitasking_Scroll
15:33:58.021	-0.22985038	6.2346916	7.3576064	-0.004492303	-0.007530747	0.010820257	-0.1527572	6.3891387	7.4381356	Multitasking_Scroll
15:33:58.045	-0.15323359	6.32328	7.022408	0.03521394	0.001632232	0.032200538	-0.13243775	6.3896885	7.438054	Multitasking_Scroll
15:33:58.079	-0.15323359	6.32328	7.022408	0.03521394	0.001632232	0.032200538	-0.13243775	6.3896885	7.438054	Multitasking_Scroll
15:33:58.112	-0.15323359	6.32328	7.022408	0.03521394	0.001632232	0.032200538	-0.13243775	6.3896885	7.438054	Multitasking_Scroll
15:33:58.146	-0.15323359	6.32328	7.022408	0.03521394	0.001632232	0.032200538	-0.13243775	6.3896885	7.438054	Multitasking_Scroll
15:33:58.179	-0.15323359	6.32328	7.022408	0.03521394	0.001632232	0.032200538	-0.13243775	6.3896885	7.438054	Multitasking_Scroll
15:33:58.212	-0.22266756	6.241874	7.312115	-0.015487878	0.020569054	0.0041007386	-0.13407092	6.395648	7.432902	Multitasking_Scroll
15:33:58.246	-0.22266756	6.241874	7.312115	-0.015487878	0.020569054	0.0041007386	-0.13407092	6.395648	7.432902	Multitasking_Scroll
15:33:58.280	-0.22266756	6.241874	7.312115	-0.015487878	0.020569054	0.0041007386	-0.13407092	6.395648	7.432902	Multitasking_Scroll
15:33:58.313	-0.22266756	6.241874	7.312115	-0.015487878	0.020569054	0.0041007386	-0.13407092	6.395648	7.432902	Multitasking_Scroll
15:33:58.346	-0.22266756	6.241874	7.312115	-0.015487878	0.020569054	0.0041007386	-0.13407092	6.395648	7.432902	Multitasking_Scroll
15:33:58.380	-0.22266756	6.241874	7.312115	-0.015487878	0.020569054	0.0041007386	-0.13407092	6.395648	7.432902	Multitasking_Scroll
15:33:58.413	-0.20351335	6.246663	7.225921	0.02971615	0.004075693	0.03097881	-0.15450639	6.393539	7.4343147	Multitasking_Scroll
15:33:58.447	-0.20351335	6.246663	7.225921	0.02971615	0.004075693	0.03097881	-0.15450639	6.393539	7.4343147	Multitasking_Scroll
15:33:58.480	-0.20351335	6.246663	7.225921	0.02971615	0.004075693	0.03097881	-0.15450639	6.393539	7.4343147	Multitasking_Scroll
15:33:58.514	-0.20351335	6.246663	7.225921	0.02971615	0.004075693	0.03097881	-0.15450639	6.393539	7.4343147	Multitasking_Scroll
15:33:58.548	-0.20351335	6.246663	7.225921	0.02971615	0.004075693	0.03097881	-0.15450639	6.393539	7.4343147	Multitasking_Scroll
15:33:58.581	-0.18914771	6.265817	7.1971903	-0.0118226865	-0.008752477	0.0065441993	-0.15605068	6.400627	7.428185	Multitasking_Scroll
15:33:58.614	-0.18914771	6.265817	7.1971903	-0.0118226865	-0.008752477	0.0065441993	-0.15605068	6.400627	7.428185	Multitasking_Scroll
15:33:58.635	-0.18914771	6.265817	7.1971903	-0.0118226865	-0.008752477	0.0065441993	-0.15605068	6.400627	7.428185	Multitasking_Scroll
15:33:58.665	-0.18914771	6.265817	7.1971903	-0.0118226865	-0.008752477	0.0065441993	-0.15605068	6.400627	7.428185	Multitasking_Scroll
15:33:58.686	-0.18914771	6.265817	7.1971903	-0.0118226865	-0.008752477	0.0065441993	-0.15605068	6.400627	7.428185	Multitasking_Scroll
15:33:58.707	-0.18914771	6.265817	7.1971903	-0.0118226865	-0.008752477	0.0065441993	-0.15605068	6.400627	7.428185	Multitasking_Scroll
15:33:58.727	-0.18914771	6.265817	7.1971903	-0.0118226865	-0.008752477	0.0065441993	-0.15605068	6.400627	7.428185	Multitasking_Scroll
15:33:58.748	-0.21787901	6.2059603	7.3408465	-0.022207396	0.03400809	0.012652852	-0.15005116	6.3926487	7.435173	Multitasking_Scroll
15:33:58.769	-0.21787901	6.2059603	7.3408465	-0.022207396	0.03400809	0.012652852	-0.15005116	6.3926487	7.435173	Multitasking_Scroll
15:33:58.790	-0.21787901	6.2059603	7.3408465	-0.022207396	0.03400809	0.012652852	-0.15005116	6.3926487	7.435173	Multitasking_Scroll
15:33:58.812	-0.21787901	6.2059603	7.3408465	-0.022207396	0.03400809	0.012652852	-0.15005116	6.3926487	7.435173	Multitasking_Scroll
15:33:58.833	-0.21787901	6.2059603	7.3408465	-0.022207396	0.03400809	0.012652852	-0.15005116	6.3926487	7.435173	Multitasking_Scroll
15:33:58.854	-0.21787901	6.2059603	7.3408465	-0.022207396	0.03400809	0.012652852	-0.15005116	6.3926487	7.435173	Multitasking_Scroll
15:33:58.876	-0.21787901	6.2059603	7.3408465	-0.022207396	0.03400809	0.012652852	-0.15005116	6.3926487	7.435173	Multitasking_Scroll
15:33:58.898	-0.21787901	6.2059603	7.3408465	-0.022207396	0.03400809	0.012652852	-0.15005116	6.3926487	7.435173	Multitasking_Scroll
15:33:58.919	-0.21787901	6.2059603	7.3408465	-0.022207396	0.03400809	0.012652852	-0.15005116	6.3926487	7.435173	Multitasking_Scroll
15:33:58.942	-0.27294734	6.3137026	7.2809896	-0.017931338	-0.0002003638	-0.008116567	-0.16927987	6.380481	7.445212	Multitasking_Scroll
15:33:58.963	-0.27294734	6.3137026	7.2809896	-0.017931338	-0.0002003638	-0.008116567	-0.16927987	6.380481	7.445212	Multitasking_Scroll
15:33:58.986	-0.27294734	6.3137026	7.2809896	-0.017931338	-0.0002003638	-0.008116567	-0.16927987	6.380481	7.445212	Multitasking_Scroll
15:33:59.010	-0.27294734	6.3137026	7.2809896	-0.017931338	-0.0002003638	-0.008116567	-0.16927987	6.380481	7.445212	Multitasking_Scroll
15:33:59.034	-0.27294734	6.3137026	7.2809896	-0.017931338	-0.0002003638	-0.008116567	-0.16927987	6.380481	7.445212	Multitasking_Scroll
15:33:59.066	-0.27294734	6.3137026	7.2809896	-0.017931338	-0.0002003638	-0.008116567	-0.16927987	6.380481	7.445212	Multitasking_Scroll
15:33:59.099	-0.27294734	6.3137026	7.2809896	-0.017931338	-0.0002003638	-0.008116567	-0.16927987	6.380481	7.445212	Multitasking_Scroll
15:33:59.133	-0.19154198	6.1820173	7.249864	-0.018542204	0.018125594	0.017539773	-0.16198358	6.362378	7.4608455	Multitasking_Scroll
15:33:59.166	-0.19154198	6.1820173	7.249864	-0.018542204	0.018125594	0.017539773	-0.16198358	6.362378	7.4608455	Multitasking_Scroll
15:33:59.200	-0.19154198	6.1820173	7.249864	-0.018542204	0.018125594	0.017539773	-0.16198358	6.362378	7.4608455	Multitasking_Scroll
15:33:59.233	-0.19154198	6.1820173	7.249864	-0.018542204	0.018125594	0.017539773	-0.16198358	6.362378	7.4608455	Multitasking_Scroll
15:33:59.267	-0.19154198	6.1820173	7.249864	-0.018542204	0.018125594	0.017539773	-0.16198358	6.362378	7.4608455	Multitasking_Scroll
15:33:59.300	-0.2944958	6.2179317	7.3863378	0.024218364	0.0071300194	0.01692891	-0.1771458	6.3424706	7.4774327	Multitasking_Scroll
15:33:59.334	-0.2944958	6.2179317	7.3863378	0.024218364	0.0071300194	0.01692891	-0.1771458	6.3424706	7.4774327	Multitasking_Scroll
15:33:59.367	-0.2944958	6.2179317	7.3863378	0.024218364	0.0071300194	0.01692891	-0.1771458	6.3424706	7.4774327	Multitasking_Scroll
15:33:59.401	-0.2944958	6.2179317	7.3863378	0.024218364	0.0071300194	0.01692891	-0.1771458	6.3424706	7.4774327	Multitasking_Scroll
15:33:59.434	-0.2944958	6.2179317	7.3863378	0.024218364	0.0071300194	0.01692891	-0.1771458	6.3424706	7.4774327	Multitasking_Scroll
15:33:59.468	-0.24421602	6.220326	7.3312693	-0.024039991	0.016903864	0.008376795	-0.24924481	6.354271	7.4653473	Multitasking_Scroll
15:33:59.501	-0.24421602	6.220326	7.3312693	-0.024039991	0.016903864	0.008376795	-0.24924481	6.354271	7.4653473	Multitasking_Scroll
15:33:59.535	-0.24421602	6.220326	7.3312693	-0.024039991	0.016903864	0.008376795	-0.24924481	6.354271	7.4653473	Multitasking_Scroll
15:33:59.568	-0.24421602	6.220326	7.3312693	-0.024039991	0.016903864	0.008376795	-0.24924481	6.354271	7.4653473	Multitasking_Scroll
15:33:59.589	-0.24421602	6.220326	7.3312693	-0.024039991	0.016903864	0.008376795	-0.24924481	6.354271	7.4653473	Multitasking_Scroll
15:33:59.609	-0.24421602	6.220326	7.3312693	-0.024039991	0.016903864	0.008376795	-0.24924481	6.354271	7.4653473	Multitasking_Scroll
15:33:59.630	-0.24421602	6.220326	7.3312693	-0.024039991	0.016903864	0.008376795	-0.24924481	6.354271	7.4653473	Multitasking_Scroll
15:33:59.650	-0.33519846	6.1724405	7.2881727	-0.046642005	0.012016941	0.0034898731	-0.24286242	6.334119	7.482663	Multitasking_Scroll
15:33:59.670	-0.33519846	6.1724405	7.2881727	-0.046642005	0.012016941	0.0034898731	-0.24286242	6.334119	7.482663	Multitasking_Scroll
15:33:59.690	-0.33519846	6.1724405	7.2881727	-0.046642005	0.012016941	0.0034898731	-0.24286242	6.334119	7.482663	Multitasking_Scroll
15:33:59.711	-0.33519846	6.1724405	7.2881727	-0.046642005	0.012016941	0.0034898731	-0.24286242	6.334119	7.482663	Multitasking_Scroll
15:33:59.732	-0.33519846	6.1724405	7.2881727	-0.046642005	0.012016941	0.0034898731	-0.24286242	6.334119	7.482663	Multitasking_Scroll
15:33:59.754	-0.33519846	6.1724405	7.2881727	-0.046642005	0.012016941	0.0034898731	-0.24286242	6.334119	7.482663	Multitasking_Scroll
15:33:59.775	-0.33519846	6.1724405	7.2881727	-0.046642005	0.012016941	0.0034898731	-0.24286242	6.334119	7.482663	Multitasking_Scroll
15:33:59.797	-0.33519846	6.1724405	7.2881727	-0.046642005	0.012016941	0.0034898731	-0.24286242	6.334119	7.482663	Multitasking_Scroll
15:33:59.818	-0.33519846	6.1724405	7.2881727	-0.046642005	0.012016941	0.0034898731	-0.24286242	6.334119	7.482663	Multitasking_Scroll
15:33:59.842	-0.32562137	6.1269493	7.458166	-0.027094316	-0.0124176685	0.010209391	-0.26687664	6.304437	7.506872	Multitasking_Scroll
15:33:59.867	-0.32562137	6.1269493	7.458166	-0.027094316	-0.0124176685	0.010209391	-0.26687664	6.304437	7.506872	Multitasking_Scroll
15:33:59.903	-0.32562137	6.1269493	7.458166	-0.027094316	-0.0124176685	0.010209391	-0.26687664	6.304437	7.506872	Multitasking_Scroll
15:33:59.936	-0.32562137	6.1269493	7.458166	-0.027094316	-0.0124176685	0.010209391	-0.26687664	6.304437	7.506872	Multitasking_Scroll
15:33:59.970	-0.32562137	6.1269493	7.458166	-0.027094316	-0.0124176685	0.010209391	-0.26687664	6.304437	7.506872	Multitasking_Scroll
15:34:00.003	-0.25858167	6.160469	7.142122	0.01566625	0.032175496	0.013874582	-0.2623992	6.312835	7.499972	Multitasking_Scroll
15:34:00.037	-0.25858167	6.160469	7.142122	0.01566625	0.032175496	0.013874582	-0.2623992	6.312835	7.499972	Multitasking_Scroll
15:34:00.070	-0.25858167	6.160469	7.142122	0.01566625	0.032175496	0.013874582	-0.2623992	6.312835	7.499972	Multitasking_Scroll
15:34:00.104	-0.25858167	6.160469	7.142122	0.01566625	0.032175496	0.013874582	-0.2623992	6.312835	7.499972	Multitasking_Scroll
15:34:00.137	-0.25858167	6.160469	7.142122	0.01566625	0.032175496	0.013874582	-0.2623992	6.312835	7.499972	Multitasking_Scroll
15:34:00.171	-0.25858167	6.160469	7.142122	0.01566625	0.032175496	0.013874582	-0.2623992	6.312835	7.499972	Multitasking_Scroll
15:34:00.204	-0.2681588	6.1556807	7.2618356	-0.016098743	-0.018526321	-0.00017531833	-0.283731	6.304232	7.5064273	Multitasking_Scroll
15:34:00.237	-0.2681588	6.1556807	7.2618356	-0.016098743	-0.018526321	-0.00017531833	-0.283731	6.304232	7.5064273	Multitasking_Scroll
15:34:00.271	-0.2681588	6.1556807	7.2618356	-0.016098743	-0.018526321	-0.00017531833	-0.283731	6.304232	7.5064273	Multitasking_Scroll
15:34:00.304	-0.2681588	6.1556807	7.2618356	-0.016098743	-0.018526321	-0.00017531833	-0.283731	6.304232	7.5064273	Multitasking_Scroll
15:34:00.338	-0.2681588	6.1556807	7.2618356	-0.016098743	-0.018526321	-0.00017531833	-0.283731	6.304232	7.5064273	Multitasking_Scroll
15:34:00.371	-0.3304099	6.1030064	7.2522583	0.04132259	0.0034648278	0.03586573	-0.32256258	6.3132224	7.4972987	Multitasking_Scroll
15:34:00.405	-0.3304099	6.1030064	7.2522583	0.04132259	0.0034648278	0.03586573	-0.32256258	6.3132224	7.4972987	Multitasking_Scroll
15:34:00.439	-0.3304099	6.1030064	7.2522583	0.04132259	0.0034648278	0.03586573	-0.32256258	6.3132224	7.4972987	Multitasking_Scroll
15:34:00.472	-0.3304099	6.1030064	7.2522583	0.04132259	0.0034648278	0.03586573	-0.32256258	6.3132224	7.4972987	Multitasking_Scroll
15:34:00.506	-0.3304099	6.1030064	7.2522583	0.04132259	0.0034648278	0.03586573	-0.32256258	6.3132224	7.4972987	Multitasking_Scroll
15:34:00.539	-0.3304099	6.1030064	7.2522583	0.04132259	0.0034648278	0.03586573	-0.32256258	6.3132224	7.4972987	Multitasking_Scroll
15:34:00.573	-0.047885496	6.1987777	7.3001437	0.05842682	-0.10771265	0.0749611	-0.2315262	6.3557944	7.464623	Multitasking_Scroll
15:34:00.606	-0.047885496	6.1987777	7.3001437	0.05842682	-0.10771265	0.0749611	-0.2315262	6.3557944	7.464623	Multitasking_Scroll
15:34:00.639	-0.047885496	6.1987777	7.3001437	0.05842682	-0.10771265	0.0749611	-0.2315262	6.3557944	7.464623	Multitasking_Scroll
15:34:00.675	-0.047885496	6.1987777	7.3001437	0.05842682	-0.10771265	0.0749611	-0.2315262	6.3557944	7.464623	Multitasking_Scroll
15:34:00.706	-0.047885496	6.1987777	7.3001437	0.05842682	-0.10771265	0.0749611	-0.2315262	6.3557944	7.464623	Multitasking_Scroll
15:34:00.740	0.10055954	6.261029	7.18043	0.032770477	-0.09427361	0.032811407	-0.06153291	6.3968406	7.4328294	Multitasking_Scroll
15:34:00.773	0.10055954	6.261029	7.18043	0.032770477	-0.09427361	0.032811407	-0.06153291	6.3968406	7.4328294	Multitasking_Scroll
15:34:00.807	0.10055954	6.261029	7.18043	0.032770477	-0.09427361	0.032811407	-0.06153291	6.3968406	7.4328294	Multitasking_Scroll
15:34:00.829	0.10055954	6.261029	7.18043	0.032770477	-0.09427361	0.032811407	-0.06153291	6.3968406	7.4328294	Multitasking_Scroll
15:34:00.857	0.10055954	6.261029	7.18043	0.032770477	-0.09427361	0.032811407	-0.06153291	6.3968406	7.4328294	Multitasking_Scroll
15:34:00.878	0.10055954	6.261029	7.18043	0.032770477	-0.09427361	0.032811407	-0.06153291	6.3968406	7.4328294	Multitasking_Scroll
15:34:00.907	0.0047885496	6.4621477	6.9888883	-0.032592107	-0.093662746	0.056024283	0.113043025	6.4719257	7.366931	Multitasking_Scroll
15:34:00.929	0.0047885496	6.4621477	6.9888883	-0.032592107	-0.093662746	0.056024283	0.113043025	6.4719257	7.366931	Multitasking_Scroll
15:34:00.958	0.0047885496	6.4621477	6.9888883	-0.032592107	-0.093662746	0.056024283	0.113043025	6.4719257	7.366931	Multitasking_Scroll
15:34:00.979	0.0047885496	6.4621477	6.9888883	-0.032592107	-0.093662746	0.056024283	0.113043025	6.4719257	7.366931	Multitasking_Scroll
15:34:01.000	0.0047885496	6.4621477	6.9888883	-0.032592107	-0.093662746	0.056024283	0.113043025	6.4719257	7.366931	Multitasking_Scroll
15:34:01.020	0.0047885496	6.4621477	6.9888883	-0.032592107	-0.093662746	0.056024283	0.113043025	6.4719257	7.366931	Multitasking_Scroll
15:34:01.042	0.0047885496	6.4621477	6.9888883	-0.032592107	-0.093662746	0.056024283	0.113043025	6.4719257	7.366931	Multitasking_Scroll
15:34:01.066	0.0047885496	6.4621477	6.9888883	-0.032592107	-0.093662746	0.056024283	0.113043025	6.4719257	7.366931	Multitasking_Scroll
15:34:01.088	0.2944958	6.3544054	7.240287	-0.100398146	-0.21644665	0.10000659	0.3468129	6.429127	7.3970504	Multitasking_Scroll
15:34:01.111	0.2944958	6.3544054	7.240287	-0.100398146	-0.21644665	0.10000659	0.3468129	6.429127	7.3970504	Multitasking_Scroll
15:34:01.133	0.2944958	6.3544054	7.240287	-0.100398146	-0.21644665	0.10000659	0.3468129	6.429127	7.3970504	Multitasking_Scroll
15:34:01.155	0.2944958	6.3544054	7.240287	-0.100398146	-0.21644665	0.10000659	0.3468129	6.429127	7.3970504	Multitasking_Scroll
15:34:01.179	0.2944958	6.3544054	7.240287	-0.100398146	-0.21644665	0.10000659	0.3468129	6.429127	7.3970504	Multitasking_Scroll
15:34:01.202	0.2944958	6.3544054	7.240287	-0.100398146	-0.21644665	0.10000659	0.3468129	6.429127	7.3970504	Multitasking_Scroll
15:34:01.225	0.2944958	6.3544054	7.240287	-0.100398146	-0.21644665	0.10000659	0.3468129	6.429127	7.3970504	Multitasking_Scroll
15:34:01.248	0.2944958	6.3544054	7.240287	-0.100398146	-0.21644665	0.10000659	0.3468129	6.429127	7.3970504	Multitasking_Scroll
15:34:01.271	0.6201172	6.3208857	7.391126	0.017498845	-0.041128334	0.12993897	0.5974904	6.38831	7.416387	Multitasking_Scroll
15:34:01.293	0.6201172	6.3208857	7.391126	0.017498845	-0.041128334	0.12993897	0.5974904	6.38831	7.416387	Multitasking_Scroll
15:34:01.316	0.6201172	6.3208857	7.391126	0.017498845	-0.041128334	0.12993897	0.5974904	6.38831	7.416387	Multitasking_Scroll
15:34:01.338	0.6201172	6.3208857	7.391126	0.017498845	-0.041128334	0.12993897	0.5974904	6.38831	7.416387	Multitasking_Scroll
15:34:01.360	0.6201172	6.3208857	7.391126	0.017498845	-0.041128334	0.12993897	0.5974904	6.38831	7.416387	Multitasking_Scroll
15:34:01.383	0.6201172	6.3208857	7.391126	0.017498845	-0.041128334	0.12993897	0.5974904	6.38831	7.416387	Multitasking_Scroll
15:34:01.405	0.6201172	6.3208857	7.391126	0.017498845	-0.041128334	0.12993897	0.5974904	6.38831	7.416387	Multitasking_Scroll
15:34:01.447	0.888276	6.0862465	7.0559278	0.0016163494	-0.006309016	-0.031329446	0.77232236	6.362627	7.422321	Multitasking_Scroll
15:34:01.539	0.888276	6.0862465	7.0559278	0.0016163494	-0.006309016	-0.031329446	0.77232236	6.362627	7.422321	Multitasking_Scroll
15:34:01.591	0.888276	6.0862465	7.0559278	0.0016163494	-0.006309016	-0.031329446	0.77232236	6.362627	7.422321	Multitasking_Scroll
15:34:01.628	0.723071	6.261029	7.350424	0.06087028	0.013849537	0.02181583	0.7445158	6.366038	7.4222336	Multitasking_Scroll
15:34:01.662	0.723071	6.261029	7.350424	0.06087028	0.013849537	0.02181583	0.7445158	6.366038	7.4222336	Multitasking_Scroll
15:34:01.684	0.723071	6.261029	7.350424	0.06087028	0.013849537	0.02181583	0.7445158	6.366038	7.4222336	Multitasking_Scroll
15:34:01.705	0.723071	6.261029	7.350424	0.06087028	0.013849537	0.02181583	0.7445158	6.366038	7.4222336	Multitasking_Scroll
15:34:01.727	0.723071	6.261029	7.350424	0.06087028	0.013849537	0.02181583	0.7445158	6.366038	7.4222336	Multitasking_Scroll
15:34:01.748	0.723071	6.261029	7.350424	0.06087028	0.013849537	0.02181583	0.7445158	6.366038	7.4222336	Multitasking_Scroll
15:34:01.769	0.723071	6.261029	7.350424	0.06087028	0.013849537	0.02181583	0.7445158	6.366038	7.4222336	Multitasking_Scroll
15:34:01.790	0.723071	6.261029	7.350424	0.06087028	0.013849537	0.02181583	0.7445158	6.366038	7.4222336	Multitasking_Scroll
15:34:01.812	0.7206767	6.2275085	7.2953553	0.010168463	0.007740884	0.06763072	0.7077499	6.413626	7.3847685	Multitasking_Scroll
15:34:01.833	0.7206767	6.2275085	7.2953553	0.010168463	0.007740884	0.06763072	0.7077499	6.413626	7.3847685	Multitasking_Scroll
15:34:01.855	0.7206767	6.2275085	7.2953553	0.010168463	0.007740884	0.06763072	0.7077499	6.413626	7.3847685	Multitasking_Scroll
15:34:01.878	0.7206767	6.2275085	7.2953553	0.010168463	0.007740884	0.06763072	0.7077499	6.413626	7.3847685	Multitasking_Scroll
15:34:01.900	0.7206767	6.2275085	7.2953553	0.010168463	0.007740884	0.06763072	0.7077499	6.413626	7.3847685	Multitasking_Scroll
15:34:01.923	0.7206767	6.2275085	7.2953553	0.010168463	0.007740884	0.06763072	0.7077499	6.413626	7.3847685	Multitasking_Scroll
15:34:01.944	0.7206767	6.2275085	7.2953553	0.010168463	0.007740884	0.06763072	0.7077499	6.413626	7.3847685	Multitasking_Scroll
15:34:01.967	0.7206767	6.2275085	7.2953553	0.010168463	0.007740884	0.06763072	0.7077499	6.413626	7.3847685	Multitasking_Scroll
15:34:01.989	0.65842557	6.3376455	6.711152	0.030937882	0.030953763	0.018761504	0.75360537	6.4256725	7.3697433	Multitasking_Scroll
15:34:02.012	0.65842557	6.3376455	6.711152	0.030937882	0.030953763	0.018761504	0.75360537	6.4256725	7.3697433	Multitasking_Scroll
15:34:02.035	0.65842557	6.3376455	6.711152	0.030937882	0.030953763	0.018761504	0.75360537	6.4256725	7.3697433	Multitasking_Scroll
15:34:02.057	0.65842557	6.3376455	6.711152	0.030937882	0.030953763	0.018761504	0.75360537	6.4256725	7.3697433	Multitasking_Scroll
15:34:02.080	0.65842557	6.3376455	6.711152	0.030937882	0.030953763	0.018761504	0.75360537	6.4256725	7.3697433	Multitasking_Scroll
15:34:02.103	0.65842557	6.3376455	6.711152	0.030937882	0.030953763	0.018761504	0.75360537	6.4256725	7.3697433	Multitasking_Scroll
15:34:02.126	0.65842557	6.3376455	6.711152	0.030937882	0.030953763	0.018761504	0.75360537	6.4256725	7.3697433	Multitasking_Scroll
15:34:02.149	0.65842557	6.3376455	6.711152	0.030937882	0.030953763	0.018761504	0.75360537	6.4256725	7.3697433	Multitasking_Scroll
15:34:02.171	0.5818088	6.2322974	7.597034	-0.025872586	0.06516222	0.013263716	0.70583385	6.3978844	7.3985953	Multitasking_Scroll
15:34:02.192	0.5818088	6.2322974	7.597034	-0.025872586	0.06516222	0.013263716	0.70583385	6.3978844	7.3985953	Multitasking_Scroll
15:34:02.215	0.5818088	6.2322974	7.597034	-0.025872586	0.06516222	0.013263716	0.70583385	6.3978844	7.3985953	Multitasking_Scroll
15:34:02.237	0.5818088	6.2322974	7.597034	-0.025872586	0.06516222	0.013263716	0.70583385	6.3978844	7.3985953	Multitasking_Scroll
15:34:02.260	0.5818088	6.2322974	7.597034	-0.025872586	0.06516222	0.013263716	0.70583385	6.3978844	7.3985953	Multitasking_Scroll
15:34:02.283	0.5818088	6.2322974	7.597034	-0.025872586	0.06516222	0.013263716	0.70583385	6.3978844	7.3985953	Multitasking_Scroll
15:34:02.304	0.5818088	6.2322974	7.597034	-0.025872586	0.06516222	0.013263716	0.70583385	6.3978844	7.3985953	Multitasking_Scroll
15:34:02.325	0.5818088	6.2322974	7.597034	-0.025872586	0.06516222	0.013263716	0.70583385	6.3978844	7.3985953	Multitasking_Scroll
15:34:02.346	0.7350424	6.1556807	7.108602	-0.010600955	0.046225395	-0.043546747	0.7161302	6.3941355	7.4008427	Multitasking_Scroll
15:34:02.367	0.7350424	6.1556807	7.108602	-0.010600955	0.046225395	-0.043546747	0.7161302	6.3941355	7.4008427	Multitasking_Scroll
15:34:02.387	0.7350424	6.1556807	7.108602	-0.010600955	0.046225395	-0.043546747	0.7161302	6.3941355	7.4008427	Multitasking_Scroll
15:34:02.409	0.7350424	6.1556807	7.108602	-0.010600955	0.046225395	-0.043546747	0.7161302	6.3941355	7.4008427	Multitasking_Scroll
15:34:02.431	0.7350424	6.1556807	7.108602	-0.010600955	0.046225395	-0.043546747	0.7161302	6.3941355	7.4008427	Multitasking_Scroll
15:34:02.452	0.7350424	6.1556807	7.108602	-0.010600955	0.046225395	-0.043546747	0.7161302	6.3941355	7.4008427	Multitasking_Scroll
15:34:02.473	0.7350424	6.1556807	7.108602	-0.010600955	0.046225395	-0.043546747	0.7161302	6.3941355	7.4008427	Multitasking_Scroll
15:34:02.494	0.7350424	6.1556807	7.108602	-0.010600955	0.046225395	-0.043546747	0.7161302	6.3941355	7.4008427	Multitasking_Scroll
15:34:02.515	0.7350424	6.1556807	7.108602	-0.010600955	0.046225395	-0.043546747	0.7161302	6.3941355	7.4008427	Multitasking_Scroll
15:34:02.537	0.4860378	6.318491	7.24747	-0.019763935	-0.052734777	-0.02949685	0.6417215	6.395148	7.4067955	Multitasking_Scroll
15:34:02.558	0.4860378	6.318491	7.24747	-0.019763935	-0.052734777	-0.02949685	0.6417215	6.395148	7.4067955	Multitasking_Scroll
15:34:02.579	0.4860378	6.318491	7.24747	-0.019763935	-0.052734777	-0.02949685	0.6417215	6.395148	7.4067955	Multitasking_Scroll
15:34:02.601	0.4860378	6.318491	7.24747	-0.019763935	-0.052734777	-0.02949685	0.6417215	6.395148	7.4067955	Multitasking_Scroll
15:34:02.621	0.4860378	6.318491	7.24747	-0.019763935	-0.052734777	-0.02949685	0.6417215	6.395148	7.4067955	Multitasking_Scroll
15:34:02.642	0.4860378	6.318491	7.24747	-0.019763935	-0.052734777	-0.02949685	0.6417215	6.395148	7.4067955	Multitasking_Scroll
15:34:02.665	0.4860378	6.318491	7.24747	-0.019763935	-0.052734777	-0.02949685	0.6417215	6.395148	7.4067955	Multitasking_Scroll
15:34:02.686	0.4860378	6.318491	7.24747	-0.019763935	-0.052734777	-0.02949685	0.6417215	6.395148	7.4067955	Multitasking_Scroll
15:34:02.707	0.51716334	6.265817	7.0128307	-0.010600955	0.031564627	0.005322469	0.6007555	6.4192033	7.3893976	Multitasking_Scroll
15:34:02.729	0.51716334	6.265817	7.0128307	-0.010600955	0.031564627	0.005322469	0.6007555	6.4192033	7.3893976	Multitasking_Scroll
15:34:02.750	0.51716334	6.265817	7.0128307	-0.010600955	0.031564627	0.005322469	0.6007555	6.4192033	7.3893976	Multitasking_Scroll
15:34:02.771	0.51716334	6.265817	7.0128307	-0.010600955	0.031564627	0.005322469	0.6007555	6.4192033	7.3893976	Multitasking_Scroll
15:34:02.793	0.51716334	6.265817	7.0128307	-0.010600955	0.031564627	0.005322469	0.6007555	6.4192033	7.3893976	Multitasking_Scroll
15:34:02.819	0.51716334	6.265817	7.0128307	-0.010600955	0.031564627	0.005322469	0.6007555	6.4192033	7.3893976	Multitasking_Scroll
15:34:02.843	0.51716334	6.265817	7.0128307	-0.010600955	0.031564627	0.005322469	0.6007555	6.4192033	7.3893976	Multitasking_Scroll
15:34:02.866	0.51716334	6.265817	7.0128307	-0.010600955	0.031564627	0.005322469	0.6007555	6.4192033	7.3893976	Multitasking_Scroll
15:34:02.888	0.5506832	6.28976	7.273807	0.0028380798	0.05416664	0.042585246	0.549898	6.398197	7.411543	Multitasking_Scroll
15:34:02.915	0.5506832	6.28976	7.273807	0.0028380798	0.05416664	0.042585246	0.549898	6.398197	7.411543	Multitasking_Scroll
15:34:02.949	0.5506832	6.28976	7.273807	0.0028380798	0.05416664	0.042585246	0.549898	6.398197	7.411543	Multitasking_Scroll
15:34:02.982	0.5506832	6.28976	7.273807	0.0028380798	0.05416664	0.042585246	0.549898	6.398197	7.411543	Multitasking_Scroll
15:34:03.016	0.5506832	6.28976	7.273807	0.0028380798	0.05416664	0.042585246	0.549898	6.398197	7.411543	Multitasking_Scroll
15:34:03.049	0.5506832	6.28976	7.273807	0.0028380798	0.05416664	0.042585246	0.549898	6.398197	7.411543	Multitasking_Scroll
15:34:03.082	0.5147691	6.2490573	7.257047	-0.052750655	-0.020358916	0.038309194	0.5384493	6.3704634	7.4362345	Multitasking_Scroll
15:34:03.116	0.5147691	6.2490573	7.257047	-0.052750655	-0.020358916	0.038309194	0.5384493	6.3704634	7.4362345	Multitasking_Scroll
15:34:03.149	0.5147691	6.2490573	7.257047	-0.052750655	-0.020358916	0.038309194	0.5384493	6.3704634	7.4362345	Multitasking_Scroll
15:34:03.183	0.5147691	6.2490573	7.257047	-0.052750655	-0.020358916	0.038309194	0.5384493	6.3704634	7.4362345	Multitasking_Scroll
15:34:03.217	0.5147691	6.2490573	7.257047	-0.052750655	-0.020358916	0.038309194	0.5384493	6.3704634	7.4362345	Multitasking_Scroll
15:34:03.250	0.61293435	6.1724405	7.2522583	0.019331442	0.006519154	-0.005673106	0.5251295	6.3670373	7.440118	Multitasking_Scroll
15:34:03.284	0.61293435	6.1724405	7.2522583	0.019331442	0.006519154	-0.005673106	0.5251295	6.3670373	7.440118	Multitasking_Scroll
15:34:03.304	0.61293435	6.1724405	7.2522583	0.019331442	0.006519154	-0.005673106	0.5251295	6.3670373	7.440118	Multitasking_Scroll
15:34:03.334	0.61293435	6.1724405	7.2522583	0.019331442	0.006519154	-0.005673106	0.5251295	6.3670373	7.440118	Multitasking_Scroll
15:34:03.368	0.61293435	6.1724405	7.2522583	0.019331442	0.006519154	-0.005673106	0.5251295	6.3670373	7.440118	Multitasking_Scroll
15:34:03.401	0.61293435	6.1724405	7.2522583	0.019331442	0.006519154	-0.005673106	0.5251295	6.3670373	7.440118	Multitasking_Scroll
15:34:03.422	0.61293435	6.1724405	7.2522583	-0.017320473	0.015071267	0.005933334	0.5251295	6.3670373	7.440118	Multitasking_Scroll
15:34:03.454	0.3040729	6.273	7.1660647	-0.017320473	0.015071267	0.005933334	0.48433456	6.3865194	7.426174	Multitasking_Scroll
15:34:03.478	0.3040729	6.273	7.1660647	-0.017320473	0.015071267	0.005933334	0.48433456	6.3865194	7.426174	Multitasking_Scroll
15:34:03.500	0.3040729	6.273	7.1660647	-0.017320473	0.015071267	0.005933334	0.48433456	6.3865194	7.426174	Multitasking_Scroll
15:34:03.523	0.3040729	6.273	7.1660647	-0.017320473	0.015071267	0.005933334	0.48433456	6.3865194	7.426174	Multitasking_Scroll
15:34:03.545	0.3040729	6.273	7.1660647	-0.017320473	0.015071267	0.005933334	0.48433456	6.3865194	7.426174	Multitasking_Scroll
15:34:03.567	0.3040729	6.273	7.1660647	-0.017320473	0.015071267	0.005933334	0.48433456	6.3865194	7.426174	Multitasking_Scroll
15:34:03.590	0.3040729	6.273	7.1660647	-0.017320473	0.015071267	0.005933334	0.48433456	6.3865194	7.426174	Multitasking_Scroll
15:34:03.612	0.3998439	6.158075	7.328875	-0.042976815	0.044392798	0.013263716	0.4538985	6.3721766	7.440407	Multitasking_Scroll
15:34:03.635	0.3998439	6.158075	7.328875	-0.042976815	0.044392798	0.013263716	0.4538985	6.3721766	7.440407	Multitasking_Scroll
15:34:03.657	0.3998439	6.158075	7.328875	-0.042976815	0.044392798	0.013263716	0.4538985	6.3721766	7.440407	Multitasking_Scroll
15:34:03.680	0.3998439	6.158075	7.328875	-0.042976815	0.044392798	0.013263716	0.4538985	6.3721766	7.440407	Multitasking_Scroll
15:34:03.702	0.3998439	6.158075	7.328875	-0.042976815	0.044392798	0.013263716	0.4538985	6.3721766	7.440407	Multitasking_Scroll
15:34:03.724	0.3998439	6.158075	7.328875	-0.042976815	0.044392798	0.013263716	0.4538985	6.3721766	7.440407	Multitasking_Scroll
15:34:03.746	0.3998439	6.158075	7.328875	-0.042976815	0.044392798	0.013263716	0.4538985	6.3721766	7.440407	Multitasking_Scroll
15:34:03.769	0.3998439	6.158075	7.328875	-0.042976815	0.044392798	0.013263716	0.4538985	6.3721766	7.440407	Multitasking_Scroll
15:34:03.791	0.31365	6.2251143	7.2546525	0.008946733	0.006519154	-0.015446949	0.43070963	6.338734	7.470292	Multitasking_Scroll
15:34:03.814	0.31365	6.2251143	7.2546525	0.008946733	0.006519154	-0.015446949	0.43070963	6.338734	7.470292	Multitasking_Scroll
15:34:03.837	0.31365	6.2251143	7.2546525	0.008946733	0.006519154	-0.015446949	0.43070963	6.338734	7.470292	Multitasking_Scroll
15:34:03.859	0.31365	6.2251143	7.2546525	0.008946733	0.006519154	-0.015446949	0.43070963	6.338734	7.470292	Multitasking_Scroll
15:34:03.882	0.31365	6.2251143	7.2546525	0.008946733	0.006519154	-0.015446949	0.43070963	6.338734	7.470292	Multitasking_Scroll
15:34:03.905	0.31365	6.2251143	7.2546525	0.008946733	0.006519154	-0.015446949	0.43070963	6.338734	7.470292	Multitasking_Scroll
15:34:03.938	0.31365	6.2251143	7.2546525	0.008946733	0.006519154	-0.015446949	0.43070963	6.338734	7.470292	Multitasking_Scroll
15:34:03.971	0.31365	6.2131433	7.2450757	0.026050959	-0.0044764206	0.0016572775	0.41238752	6.349055	7.4625587	Multitasking_Scroll
15:34:04.005	0.31365	6.2131433	7.2450757	0.026050959	-0.0044764206	0.0016572775	0.41238752	6.349055	7.4625587	Multitasking_Scroll
15:34:04.039	0.31365	6.2131433	7.2450757	0.026050959	-0.0044764206	0.0016572775	0.41238752	6.349055	7.4625587	Multitasking_Scroll
15:34:04.072	0.31365	6.2131433	7.2450757	0.026050959	-0.0044764206	0.0016572775	0.41238752	6.349055	7.4625587	Multitasking_Scroll
15:34:04.106	0.31365	6.2131433	7.2450757	0.026050959	-0.0044764206	0.0016572775	0.41238752	6.349055	7.4625587	Multitasking_Scroll
15:34:04.140	0.31365	6.2131433	7.2450757	0.026050959	-0.0044764206	0.0016572775	0.41238752	6.349055	7.4625587	Multitasking_Scroll
15:34:04.172	0.31604427	6.2490573	7.1493044	0.0150553845	0.044392798	-0.017279545	0.39262658	6.3583035	7.455745	Multitasking_Scroll
15:34:04.195	0.31604427	6.2490573	7.1493044	0.0150553845	0.044392798	-0.017279545	0.39262658	6.3583035	7.455745	Multitasking_Scroll
15:34:04.218	0.31604427	6.2490573	7.1493044	0.0150553845	0.044392798	-0.017279545	0.39262658	6.3583035	7.455745	Multitasking_Scroll
15:34:04.242	0.31604427	6.2490573	7.1493044	0.0150553845	0.044392798	-0.017279545	0.39262658	6.3583035	7.455745	Multitasking_Scroll
15:34:04.265	0.31604427	6.2490573	7.1493044	0.0150553845	0.044392798	-0.017279545	0.39262658	6.3583035	7.455745	Multitasking_Scroll
15:34:04.287	0.31604427	6.2490573	7.1493044	0.0150553845	0.044392798	-0.017279545	0.39262658	6.3583035	7.455745	Multitasking_Scroll
15:34:04.310	0.31604427	6.2490573	7.1493044	0.0150553845	0.044392798	-0.017279545	0.39262658	6.3583035	7.455745	Multitasking_Scroll
15:34:04.333	0.4932206	6.1700463	7.26423	-0.1382718	-0.119929954	-0.007505701	0.4245295	6.372353	7.4419894	Multitasking_Scroll
15:34:04.355	0.4932206	6.1700463	7.26423	-0.1382718	-0.119929954	-0.007505701	0.4245295	6.372353	7.4419894	Multitasking_Scroll
15:34:04.378	0.4932206	6.1700463	7.26423	-0.1382718	-0.119929954	-0.007505701	0.4245295	6.372353	7.4419894	Multitasking_Scroll
15:34:04.401	0.4932206	6.1700463	7.26423	-0.1382718	-0.119929954	-0.007505701	0.4245295	6.372353	7.4419894	Multitasking_Scroll
15:34:04.424	0.4932206	6.1700463	7.26423	-0.1382718	-0.119929954	-0.007505701	0.4245295	6.372353	7.4419894	Multitasking_Scroll
15:34:04.446	0.4932206	6.1700463	7.26423	-0.1382718	-0.119929954	-0.007505701	0.4245295	6.372353	7.4419894	Multitasking_Scroll
15:34:04.469	0.4932206	6.1700463	7.26423	-0.1382718	-0.119929954	-0.007505701	0.4245295	6.372353	7.4419894	Multitasking_Scroll
15:34:04.492	0.4932206	6.1700463	7.26423	-0.1382718	-0.119929954	-0.007505701	0.4245295	6.372353	7.4419894	Multitasking_Scroll
15:34:04.515	0.2561874	6.2753944	7.257047	0.026050959	0.024845112	-0.007505701	0.3948422	6.372356	7.4436235	Multitasking_Scroll
15:34:04.537	0.2561874	6.2753944	7.257047	0.026050959	0.024845112	-0.007505701	0.3948422	6.372356	7.4436235	Multitasking_Scroll
15:34:04.560	0.2561874	6.2753944	7.257047	0.026050959	0.024845112	-0.007505701	0.3948422	6.372356	7.4436235	Multitasking_Scroll
15:34:04.582	0.2561874	6.2753944	7.257047	0.026050959	0.024845112	-0.007505701	0.3948422	6.372356	7.4436235	Multitasking_Scroll
15:34:04.605	0.2561874	6.2753944	7.257047	0.026050959	0.024845112	-0.007505701	0.3948422	6.372356	7.4436235	Multitasking_Scroll
15:34:04.627	0.2561874	6.2753944	7.257047	0.026050959	0.024845112	-0.007505701	0.3948422	6.372356	7.4436235	Multitasking_Scroll
15:34:04.650	0.2561874	6.2753944	7.257047	0.026050959	0.024845112	-0.007505701	0.3948422	6.372356	7.4436235	Multitasking_Scroll
15:34:04.672	0.2561874	6.2753944	7.257047	0.026050959	0.024845112	-0.007505701	0.3948422	6.372356	7.4436235	Multitasking_Scroll
15:34:04.695	0.33519846	6.143709	7.2881727	-0.018542204	0.0126278065	0.010209391	0.37877283	6.371546	7.44515	Multitasking_Scroll
15:34:04.719	0.33519846	6.143709	7.2881727	-0.018542204	0.0126278065	0.010209391	0.37877283	6.371546	7.44515	Multitasking_Scroll
15:34:04.740	0.33519846	6.143709	7.2881727	-0.018542204	0.0126278065	0.010209391	0.37877283	6.371546	7.44515	Multitasking_Scroll
15:34:04.761	0.33519846	6.143709	7.2881727	-0.018542204	0.0126278065	0.010209391	0.37877283	6.371546	7.44515	Multitasking_Scroll
15:34:04.784	0.33519846	6.143709	7.2881727	-0.018542204	0.0126278065	0.010209391	0.37877283	6.371546	7.44515	Multitasking_Scroll
15:34:04.807	0.33519846	6.143709	7.2881727	-0.018542204	0.0126278065	0.010209391	0.37877283	6.371546	7.44515	Multitasking_Scroll
15:34:04.830	0.33519846	6.143709	7.2881727	-0.018542204	0.0126278065	0.010209391	0.37877283	6.371546	7.44515	Multitasking_Scroll
15:34:04.852	0.33519846	6.143709	7.2881727	-0.018542204	0.0126278065	0.010209391	0.37877283	6.371546	7.44515	Multitasking_Scroll
15:34:04.875	0.27294734	6.0455437	7.4797144	-0.077185266	0.09570548	0.013263716	0.32884967	6.3128786	7.4973154	Multitasking_Scroll
15:34:04.898	0.27294734	6.0455437	7.4797144	-0.077185266	0.09570548	0.013263716	0.32884967	6.3128786	7.4973154	Multitasking_Scroll
15:34:04.921	0.27294734	6.0455437	7.4797144	-0.077185266	0.09570548	0.013263716	0.32884967	6.3128786	7.4973154	Multitasking_Scroll
15:34:04.944	0.27294734	6.0455437	7.4797144	-0.077185266	0.09570548	0.013263716	0.32884967	6.3128786	7.4973154	Multitasking_Scroll
15:34:04.965	0.27294734	6.0455437	7.4797144	-0.077185266	0.09570548	0.013263716	0.32884967	6.3128786	7.4973154	Multitasking_Scroll
15:34:04.987	0.27294734	6.0455437	7.4797144	-0.077185266	0.09570548	0.013263716	0.32884967	6.3128786	7.4973154	Multitasking_Scroll
15:34:05.010	0.27294734	6.0455437	7.4797144	-0.077185266	0.09570548	0.013263716	0.32884967	6.3128786	7.4973154	Multitasking_Scroll
15:34:05.033	0.27294734	6.0455437	7.4797144	-0.077185266	0.09570548	0.013263716	0.32884967	6.3128786	7.4973154	Multitasking_Scroll
15:34:05.056	0.117319465	6.2155375	7.336058	-0.013044416	0.016903864	0.042585246	0.2599103	6.279458	7.528024	Multitasking_Scroll
15:34:05.079	0.117319465	6.2155375	7.336058	-0.013044416	0.016903864	0.042585246	0.2599103	6.279458	7.528024	Multitasking_Scroll
15:34:05.102	0.117319465	6.2155375	7.336058	-0.013044416	0.016903864	0.042585246	0.2599103	6.279458	7.528024	Multitasking_Scroll
15:34:05.124	0.117319465	6.2155375	7.336058	-0.013044416	0.016903864	0.042585246	0.2599103	6.279458	7.528024	Multitasking_Scroll
15:34:05.148	0.117319465	6.2155375	7.336058	-0.013044416	0.016903864	0.042585246	0.2599103	6.279458	7.528024	Multitasking_Scroll
15:34:05.169	0.117319465	6.2155375	7.336058	-0.013044416	0.016903864	0.042585246	0.2599103	6.279458	7.528024	Multitasking_Scroll
15:34:05.192	0.117319465	6.2155375	7.336058	-0.013044416	0.016903864	0.042585246	0.2599103	6.279458	7.528024	Multitasking_Scroll
15:34:05.215	0.117319465	6.2155375	7.336058	-0.013044416	0.016903864	0.042585246	0.2599103	6.279458	7.528024	Multitasking_Scroll
15:34:05.238	0.28013015	6.114978	7.4030976	0.0065032714	0.026066842	0.01692891	0.30044776	6.275335	7.5299554	Multitasking_Scroll
15:34:05.261	0.28013015	6.114978	7.4030976	0.0065032714	0.026066842	0.01692891	0.30044776	6.275335	7.5299554	Multitasking_Scroll
15:34:05.284	0.28013015	6.114978	7.4030976	0.0065032714	0.026066842	0.01692891	0.30044776	6.275335	7.5299554	Multitasking_Scroll
15:34:05.307	0.28013015	6.114978	7.4030976	0.0065032714	0.026066842	0.01692891	0.30044776	6.275335	7.5299554	Multitasking_Scroll
15:34:05.329	0.28013015	6.114978	7.4030976	0.0065032714	0.026066842	0.01692891	0.30044776	6.275335	7.5299554	Multitasking_Scroll
15:34:05.351	0.28013015	6.114978	7.4030976	0.0065032714	0.026066842	0.01692891	0.30044776	6.275335	7.5299554	Multitasking_Scroll
15:34:05.374	0.28013015	6.114978	7.4030976	0.0065032714	0.026066842	0.01692891	0.30044776	6.275335	7.5299554	Multitasking_Scroll
15:34:05.397	0.28013015	6.114978	7.4030976	0.0065032714	0.026066842	0.01692891	0.30044776	6.275335	7.5299554	Multitasking_Scroll
15:34:05.420	0.2370332	6.138921	7.407886	0.005892406	-0.033187088	0.021204965	0.31716245	6.2764077	7.5283732	Multitasking_Scroll
15:34:05.442	0.2370332	6.138921	7.407886	0.005892406	-0.033187088	0.021204965	0.31716245	6.2764077	7.5283732	Multitasking_Scroll
15:34:05.465	0.2370332	6.138921	7.407886	0.005892406	-0.033187088	0.021204965	0.31716245	6.2764077	7.5283732	Multitasking_Scroll
15:34:05.487	0.2370332	6.138921	7.407886	0.005892406	-0.033187088	0.021204965	0.31716245	6.2764077	7.5283732	Multitasking_Scroll
15:34:05.510	0.2370332	6.138921	7.407886	0.005892406	-0.033187088	0.021204965	0.31716245	6.2764077	7.5283732	Multitasking_Scroll
15:34:05.533	0.2370332	6.138921	7.407886	0.005892406	-0.033187088	0.021204965	0.31716245	6.2764077	7.5283732	Multitasking_Scroll
15:34:05.556	0.2370332	6.138921	7.407886	0.005892406	-0.033187088	0.021204965	0.31716245	6.2764077	7.5283732	Multitasking_Scroll
15:34:05.579	0.2370332	6.138921	7.407886	0.005892406	-0.033187088	0.021204965	0.31716245	6.2764077	7.5283732	Multitasking_Scroll
15:34:05.603	0.46927786	6.0862465	7.020014	-0.02281826	-0.028300164	-0.0068948357	0.34210694	6.299617	7.5078692	Multitasking_Scroll
15:34:05.624	0.46927786	6.0862465	7.020014	-0.02281826	-0.028300164	-0.0068948357	0.34210694	6.299617	7.5078692	Multitasking_Scroll
15:34:05.644	0.46927786	6.0862465	7.020014	-0.02281826	-0.028300164	-0.0068948357	0.34210694	6.299617	7.5078692	Multitasking_Scroll
15:34:05.665	0.46927786	6.0862465	7.020014	-0.02281826	-0.028300164	-0.0068948357	0.34210694	6.299617	7.5078692	Multitasking_Scroll
15:34:05.686	0.46927786	6.0862465	7.020014	-0.02281826	-0.028300164	-0.0068948357	0.34210694	6.299617	7.5078692	Multitasking_Scroll
15:34:05.708	0.46927786	6.0862465	7.020014	-0.02281826	-0.028300164	-0.0068948357	0.34210694	6.299617	7.5078692	Multitasking_Scroll
15:34:05.729	0.46927786	6.0862465	7.020014	-0.02281826	-0.028300164	-0.0068948357	0.34210694	6.299617	7.5078692	Multitasking_Scroll
15:34:05.751	0.46927786	6.0862465	7.020014	-0.02281826	-0.028300164	-0.0068948357	0.34210694	6.299617	7.5078692	Multitasking_Scroll
15:34:05.773	0.21787901	6.1820173	7.257047	-0.0032705725	-0.03135449	-0.008727431	0.31876433	6.282501	7.5232234	Multitasking_Scroll
15:34:05.799	0.21787901	6.1820173	7.257047	-0.0032705725	-0.03135449	-0.008727431	0.31876433	6.282501	7.5232234	Multitasking_Scroll
15:34:05.822	0.21787901	6.1820173	7.257047	-0.0032705725	-0.03135449	-0.008727431	0.31876433	6.282501	7.5232234	Multitasking_Scroll
15:34:05.843	0.21787901	6.1820173	7.257047	-0.0032705725	-0.03135449	-0.008727431	0.31876433	6.282501	7.5232234	Multitasking_Scroll
15:34:05.864	0.21787901	6.1820173	7.257047	-0.0032705725	-0.03135449	-0.008727431	0.31876433	6.282501	7.5232234	Multitasking_Scroll
15:34:05.885	0.21787901	6.1820173	7.257047	-0.0032705725	-0.03135449	-0.008727431	0.31876433	6.282501	7.5232234	Multitasking_Scroll
15:34:05.906	0.21787901	6.1820173	7.257047	-0.0032705725	-0.03135449	-0.008727431	0.31876433	6.282501	7.5232234	Multitasking_Scroll
15:34:05.929	0.21787901	6.1820173	7.257047	-0.0032705725	-0.03135449	-0.008727431	0.31876433	6.282501	7.5232234	Multitasking_Scroll
15:34:05.950	0.37829542	6.0886407	7.290567	-0.00876836	0.012016941	0.010209391	0.30597705	6.2958083	7.5126257	Multitasking_Scroll
15:34:05.971	0.37829542	6.0886407	7.290567	-0.00876836	0.012016941	0.010209391	0.30597705	6.2958083	7.5126257	Multitasking_Scroll
15:34:05.992	0.37829542	6.0886407	7.290567	-0.00876836	0.012016941	0.010209391	0.30597705	6.2958083	7.5126257	Multitasking_Scroll
15:34:06.016	0.37829542	6.0886407	7.290567	-0.00876836	0.012016941	0.010209391	0.30597705	6.2958083	7.5126257	Multitasking_Scroll
15:34:06.037	0.37829542	6.0886407	7.290567	-0.00876836	0.012016941	0.010209391	0.30597705	6.2958083	7.5126257	Multitasking_Scroll
15:34:06.058	0.37829542	6.0886407	7.290567	-0.00876836	0.012016941	0.010209391	0.30597705	6.2958083	7.5126257	Multitasking_Scroll
15:34:06.080	0.37829542	6.0886407	7.290567	-0.00876836	0.012016941	0.010209391	0.30597705	6.2958083	7.5126257	Multitasking_Scroll
15:34:06.101	0.37829542	6.0886407	7.290567	-0.00876836	0.012016941	0.010209391	0.30597705	6.2958083	7.5126257	Multitasking_Scroll
15:34:06.123	0.08619389	6.1748347	7.379155	0.013833654	-0.011195938	-0.025831658	0.28985915	6.289645	7.5184197	Multitasking_Scroll
15:34:06.147	0.08619389	6.1748347	7.379155	0.013833654	-0.011195938	-0.025831658	0.28985915	6.289645	7.5184197	Multitasking_Scroll
15:34:06.169	0.08619389	6.1748347	7.379155	0.013833654	-0.011195938	-0.025831658	0.28985915	6.289645	7.5184197	Multitasking_Scroll
15:34:06.190	0.08619389	6.1748347	7.379155	0.013833654	-0.011195938	-0.025831658	0.28985915	6.289645	7.5184197	Multitasking_Scroll
15:34:06.213	0.08619389	6.1748347	7.379155	0.013833654	-0.011195938	-0.025831658	0.28985915	6.289645	7.5184197	Multitasking_Scroll
15:34:06.234	0.08619389	6.1748347	7.379155	0.013833654	-0.011195938	-0.025831658	0.28985915	6.289645	7.5184197	Multitasking_Scroll
15:34:06.255	0.08619389	6.1748347	7.379155	0.013833654	-0.011195938	-0.025831658	0.28985915	6.289645	7.5184197	Multitasking_Scroll
15:34:06.276	0.08619389	6.1748347	7.379155	0.013833654	-0.011195938	-0.025831658	0.28985915	6.289645	7.5184197	Multitasking_Scroll
15:34:06.297	0.08619389	6.1748347	7.379155	0.013833654	-0.011195938	-0.025831658	0.28985915	6.289645	7.5184197	Multitasking_Scroll
15:34:06.319	0.2849187	6.1269493	7.228316	0.011390193	0.0126278065	-0.011781759	0.2619652	6.3027406	7.508474	Multitasking_Scroll
15:34:06.341	0.2849187	6.1269493	7.228316	0.011390193	0.0126278065	-0.011781759	0.2619652	6.3027406	7.508474	Multitasking_Scroll
15:34:06.364	0.2849187	6.1269493	7.228316	0.011390193	0.0126278065	-0.011781759	0.2619652	6.3027406	7.508474	Multitasking_Scroll
15:34:06.386	0.2849187	6.1269493	7.228316	0.011390193	0.0126278065	-0.011781759	0.2619652	6.3027406	7.508474	Multitasking_Scroll
15:34:06.407	0.2849187	6.1269493	7.228316	0.011390193	0.0126278065	-0.011781759	0.2619652	6.3027406	7.508474	Multitasking_Scroll
15:34:06.428	0.2849187	6.1269493	7.228316	0.011390193	0.0126278065	-0.011781759	0.2619652	6.3027406	7.508474	Multitasking_Scroll
15:34:06.450	0.2849187	6.1269493	7.228316	0.011390193	0.0126278065	-0.011781759	0.2619652	6.3027406	7.508474	Multitasking_Scroll
15:34:06.471	0.2849187	6.1269493	7.228316	0.011390193	0.0126278065	-0.011781759	0.2619652	6.3027406	7.508474	Multitasking_Scroll
15:34:06.493	0.17478207	6.1820173	7.204373	0.010168463	-0.017915457	0.0077659297	0.24204291	6.3051815	7.507088	Multitasking_Scroll
15:34:06.514	0.17478207	6.1820173	7.204373	0.010168463	-0.017915457	0.0077659297	0.24204291	6.3051815	7.507088	Multitasking_Scroll
15:34:06.537	0.17478207	6.1820173	7.204373	0.010168463	-0.017915457	0.0077659297	0.24204291	6.3051815	7.507088	Multitasking_Scroll
15:34:06.557	0.17478207	6.1820173	7.204373	0.010168463	-0.017915457	0.0077659297	0.24204291	6.3051815	7.507088	Multitasking_Scroll
15:34:06.578	0.17478207	6.1820173	7.204373	0.010168463	-0.017915457	0.0077659297	0.24204291	6.3051815	7.507088	Multitasking_Scroll
15:34:06.600	0.17478207	6.1820173	7.204373	0.010168463	-0.017915457	0.0077659297	0.24204291	6.3051815	7.507088	Multitasking_Scroll
15:34:06.621	0.17478207	6.1820173	7.204373	0.010168463	-0.017915457	0.0077659297	0.24204291	6.3051815	7.507088	Multitasking_Scroll
15:34:06.642	0.17478207	6.1820173	7.204373	0.010168463	-0.017915457	0.0077659297	0.24204291	6.3051815	7.507088	Multitasking_Scroll
15:34:06.665	0.28013015	6.114978	7.3839436	0.01566625	0.02117992	0.01937237	0.23134091	6.3132257	7.5006666	Multitasking_Scroll
15:34:06.686	0.28013015	6.114978	7.3839436	0.01566625	0.02117992	0.01937237	0.23134091	6.3132257	7.5006666	Multitasking_Scroll
15:34:06.708	0.28013015	6.114978	7.3839436	0.01566625	0.02117992	0.01937237	0.23134091	6.3132257	7.5006666	Multitasking_Scroll
15:34:06.729	0.28013015	6.114978	7.3839436	0.01566625	0.02117992	0.01937237	0.23134091	6.3132257	7.5006666	Multitasking_Scroll
15:34:06.750	0.28013015	6.114978	7.3839436	0.01566625	0.02117992	0.01937237	0.23134091	6.3132257	7.5006666	Multitasking_Scroll
15:34:06.772	0.28013015	6.114978	7.3839436	0.01566625	0.02117992	0.01937237	0.23134091	6.3132257	7.5006666	Multitasking_Scroll
15:34:06.793	0.28013015	6.114978	7.3839436	0.01566625	0.02117992	0.01937237	0.23134091	6.3132257	7.5006666	Multitasking_Scroll
15:34:06.817	0.28013015	6.114978	7.3839436	0.01566625	0.02117992	0.01937237	0.23134091	6.3132257	7.5006666	Multitasking_Scroll
15:34:06.838	0.28013015	6.114978	7.3839436	0.01566625	0.02117992	0.01937237	0.23134091	6.3132257	7.5006666	Multitasking_Scroll
15:34:06.860	0.14844504	6.1748347	7.328875	0.022385767	0.025455976	-0.00017531833	0.23967999	6.313427	7.5002317	Multitasking_Scroll
15:34:06.882	0.14844504	6.1748347	7.328875	0.022385767	0.025455976	-0.00017531833	0.23967999	6.313427	7.5002317	Multitasking_Scroll
15:34:06.904	0.14844504	6.1748347	7.328875	0.022385767	0.025455976	-0.00017531833	0.23967999	6.313427	7.5002317	Multitasking_Scroll
15:34:06.925	0.14844504	6.1748347	7.328875	0.022385767	0.025455976	-0.00017531833	0.23967999	6.313427	7.5002317	Multitasking_Scroll
15:34:06.947	0.14844504	6.1748347	7.328875	0.022385767	0.025455976	-0.00017531833	0.23967999	6.313427	7.5002317	Multitasking_Scroll
15:34:06.968	0.14844504	6.1748347	7.328875	0.022385767	0.025455976	-0.00017531833	0.23967999	6.313427	7.5002317	Multitasking_Scroll
15:34:06.990	0.14844504	6.1748347	7.328875	0.022385767	0.025455976	-0.00017531833	0.23967999	6.313427	7.5002317	Multitasking_Scroll
15:34:07.012	0.14844504	6.1748347	7.328875	0.022385767	0.025455976	-0.00017531833	0.23967999	6.313427	7.5002317	Multitasking_Scroll
15:34:07.033	0.4070267	6.064698	7.1828246	0.0071141366	-0.00325469	0.034033135	0.24259908	6.330678	7.4855857	Multitasking_Scroll
15:34:07.054	0.4070267	6.064698	7.1828246	0.0071141366	-0.00325469	0.034033135	0.24259908	6.330678	7.4855857	Multitasking_Scroll
15:34:07.076	0.4070267	6.064698	7.1828246	0.0071141366	-0.00325469	0.034033135	0.24259908	6.330678	7.4855857	Multitasking_Scroll
15:34:07.097	0.4070267	6.064698	7.1828246	0.0071141366	-0.00325469	0.034033135	0.24259908	6.330678	7.4855857	Multitasking_Scroll
15:34:07.118	0.4070267	6.064698	7.1828246	0.0071141366	-0.00325469	0.034033135	0.24259908	6.330678	7.4855857	Multitasking_Scroll
15:34:07.139	0.4070267	6.064698	7.1828246	0.0071141366	-0.00325469	0.034033135	0.24259908	6.330678	7.4855857	Multitasking_Scroll
15:34:07.161	0.4070267	6.064698	7.1828246	0.0071141366	-0.00325469	0.034033135	0.24259908	6.330678	7.4855857	Multitasking_Scroll
15:34:07.181	0.4070267	6.064698	7.1828246	0.0071141366	-0.00325469	0.034033135	0.24259908	6.330678	7.4855857	Multitasking_Scroll
15:34:07.202	0.20111908	6.201172	7.312115	0.0016163494	0.0034648278	-0.00506224	0.23768707	6.3308125	7.4856277	Multitasking_Scroll
15:34:07.224	0.20111908	6.201172	7.312115	0.0016163494	0.0034648278	-0.00506224	0.23768707	6.3308125	7.4856277	Multitasking_Scroll
15:34:07.245	0.20111908	6.201172	7.312115	0.0016163494	0.0034648278	-0.00506224	0.23768707	6.3308125	7.4856277	Multitasking_Scroll
15:34:07.268	0.20111908	6.201172	7.312115	0.0016163494	0.0034648278	-0.00506224	0.23768707	6.3308125	7.4856277	Multitasking_Scroll
15:34:07.289	0.20111908	6.201172	7.312115	0.0016163494	0.0034648278	-0.00506224	0.23768707	6.3308125	7.4856277	Multitasking_Scroll
15:34:07.310	0.20111908	6.201172	7.312115	0.0016163494	0.0034648278	-0.00506224	0.23768707	6.3308125	7.4856277	Multitasking_Scroll
15:34:07.333	0.20111908	6.201172	7.312115	0.0016163494	0.0034648278	-0.00506224	0.23768707	6.3308125	7.4856277	Multitasking_Scroll
15:34:07.354	0.20111908	6.201172	7.312115	0.0016163494	0.0034648278	-0.00506224	0.23768707	6.3308125	7.4856277	Multitasking_Scroll
15:34:07.376	0.20111908	6.201172	7.312115	0.0016163494	0.0034648278	-0.00506224	0.23768707	6.3308125	7.4856277	Multitasking_Scroll
15:34:07.397	0.28252444	6.074275	7.7694216	-0.018542204	-0.049069583	0.059689477	0.24235447	6.331797	7.4846473	Multitasking_Scroll
15:34:07.419	0.28252444	6.074275	7.7694216	-0.018542204	-0.049069583	0.059689477	0.24235447	6.331797	7.4846473	Multitasking_Scroll
15:34:07.440	0.28252444	6.074275	7.7694216	-0.018542204	-0.049069583	0.059689477	0.24235447	6.331797	7.4846473	Multitasking_Scroll
15:34:07.461	0.28252444	6.074275	7.7694216	-0.018542204	-0.049069583	0.059689477	0.24235447	6.331797	7.4846473	Multitasking_Scroll
15:34:07.482	0.28252444	6.074275	7.7694216	-0.018542204	-0.049069583	0.059689477	0.24235447	6.331797	7.4846473	Multitasking_Scroll
15:34:07.503	0.28252444	6.074275	7.7694216	-0.018542204	-0.049069583	0.059689477	0.24235447	6.331797	7.4846473	Multitasking_Scroll
15:34:07.525	0.28252444	6.074275	7.7694216	-0.018542204	-0.049069583	0.059689477	0.24235447	6.331797	7.4846473	Multitasking_Scroll
15:34:07.547	0.28252444	6.074275	7.7694216	-0.018542204	-0.049069583	0.059689477	0.24235447	6.331797	7.4846473	Multitasking_Scroll
15:34:07.569	0.105348095	6.241874	7.2809896	-0.062524505	0.004075693	0.00043554694	0.25205258	6.315909	7.4977407	Multitasking_Scroll
15:34:07.590	0.105348095	6.241874	7.2809896	-0.062524505	0.004075693	0.00043554694	0.25205258	6.315909	7.4977407	Multitasking_Scroll
15:34:07.612	0.105348095	6.241874	7.2809896	-0.062524505	0.004075693	0.00043554694	0.25205258	6.315909	7.4977407	Multitasking_Scroll
15:34:07.633	0.105348095	6.241874	7.2809896	-0.062524505	0.004075693	0.00043554694	0.25205258	6.315909	7.4977407	Multitasking_Scroll
15:34:07.668	0.105348095	6.241874	7.2809896	-0.062524505	0.004075693	0.00043554694	0.25205258	6.315909	7.4977407	Multitasking_Scroll
15:34:07.701	0.105348095	6.241874	7.2809896	-0.062524505	0.004075693	0.00043554694	0.25205258	6.315909	7.4977407	Multitasking_Scroll
15:34:07.735	0.105348095	6.241874	7.2809896	-0.062524505	0.004075693	0.00043554694	0.25205258	6.315909	7.4977407	Multitasking_Scroll
15:34:07.769	0.24421602	6.196383	7.1157846	0.021164037	-0.019748053	-0.03377291	0.24212095	6.3158894	7.498082	Multitasking_Scroll
15:34:07.802	0.24421602	6.196383	7.1157846	0.021164037	-0.019748053	-0.03377291	0.24212095	6.3158894	7.498082	Multitasking_Scroll
15:34:07.835	0.24421602	6.196383	7.1157846	0.021164037	-0.019748053	-0.03377291	0.24212095	6.3158894	7.498082	Multitasking_Scroll
15:34:07.869	0.24421602	6.196383	7.1157846	0.021164037	-0.019748053	-0.03377291	0.24212095	6.3158894	7.498082	Multitasking_Scroll
15:34:07.902	0.24421602	6.196383	7.1157846	0.021164037	-0.019748053	-0.03377291	0.24212095	6.3158894	7.498082	Multitasking_Scroll
15:34:07.923	0.10055954	6.2155375	7.3216925	0.00039461895	-0.008141612	0.0034898731	0.23163873	6.315801	7.4984894	Multitasking_Scroll
15:34:07.952	0.10055954	6.2155375	7.3216925	0.00039461895	-0.008141612	0.0034898731	0.23163873	6.315801	7.4984894	Multitasking_Scroll
15:34:07.986	0.10055954	6.2155375	7.3216925	0.00039461895	-0.008141612	0.0034898731	0.23163873	6.315801	7.4984894	Multitasking_Scroll
15:34:08.007	0.10055954	6.2155375	7.3216925	0.00039461895	-0.008141612	0.0034898731	0.23163873	6.315801	7.4984894	Multitasking_Scroll
15:34:08.027	0.10055954	6.2155375	7.3216925	0.00039461895	-0.008141612	0.0034898731	0.23163873	6.315801	7.4984894	Multitasking_Scroll
15:34:08.053	0.10055954	6.2155375	7.3216925	0.00039461895	-0.008141612	0.0034898731	0.23163873	6.315801	7.4984894	Multitasking_Scroll
15:34:08.074	0.10055954	6.2155375	7.3216925	0.00039461895	-0.008141612	0.0034898731	0.23163873	6.315801	7.4984894	Multitasking_Scroll
15:34:08.094	0.10055954	6.2155375	7.3216925	0.00039461895	-0.008141612	0.0034898731	0.23163873	6.315801	7.4984894	Multitasking_Scroll
15:34:08.115	0.32083282	6.098218	7.120573	-0.0051031685	-0.0020329594	0.010820257	0.24563977	6.323178	7.4918237	Multitasking_Scroll
15:34:08.140	0.32083282	6.098218	7.120573	-0.0051031685	-0.0020329594	0.010820257	0.24563977	6.323178	7.4918237	Multitasking_Scroll
15:34:08.163	0.32083282	6.098218	7.120573	-0.0051031685	-0.0020329594	0.010820257	0.24563977	6.323178	7.4918237	Multitasking_Scroll
15:34:08.186	0.32083282	6.098218	7.120573	-0.0051031685	-0.0020329594	0.010820257	0.24563977	6.323178	7.4918237	Multitasking_Scroll
15:34:08.211	0.32083282	6.098218	7.120573	-0.0051031685	-0.0020329594	0.010820257	0.24563977	6.323178	7.4918237	Multitasking_Scroll
15:34:08.234	0.32083282	6.098218	7.120573	-0.0051031685	-0.0020329594	0.010820257	0.24563977	6.323178	7.4918237	Multitasking_Scroll
15:34:08.257	0.32083282	6.098218	7.120573	-0.0051031685	-0.0020329594	0.010820257	0.24563977	6.323178	7.4918237	Multitasking_Scroll
15:34:08.280	0.32083282	6.098218	7.120573	-0.0051031685	-0.0020329594	0.010820257	0.24563977	6.323178	7.4918237	Multitasking_Scroll
15:34:08.303	0.038308397	6.1987777	7.240287	-0.031370375	0.02362338	-0.013614354	0.20019028	6.3091893	7.5049553	Multitasking_Scroll
15:34:08.327	0.038308397	6.1987777	7.240287	-0.031370375	0.02362338	-0.013614354	0.20019028	6.3091893	7.5049553	Multitasking_Scroll
15:34:08.350	0.038308397	6.1987777	7.240287	-0.031370375	0.02362338	-0.013614354	0.20019028	6.3091893	7.5049553	Multitasking_Scroll
15:34:08.372	0.038308397	6.1987777	7.240287	-0.031370375	0.02362338	-0.013614354	0.20019028	6.3091893	7.5049553	Multitasking_Scroll
15:34:08.394	0.038308397	6.1987777	7.240287	-0.031370375	0.02362338	-0.013614354	0.20019028	6.3091893	7.5049553	Multitasking_Scroll
15:34:08.417	0.038308397	6.1987777	7.240287	-0.031370375	0.02362338	-0.013614354	0.20019028	6.3091893	7.5049553	Multitasking_Scroll
15:34:08.441	0.038308397	6.1987777	7.240287	-0.031370375	0.02362338	-0.013614354	0.20019028	6.3091893	7.5049553	Multitasking_Scroll
15:34:08.463	0.06943397	6.1556807	7.4461946	0.005281541	-0.0136394	0.022426695	0.14708471	6.2919807	7.5206146	Multitasking_Scroll
15:34:08.486	0.06943397	6.1556807	7.4461946	0.005281541	-0.0136394	0.022426695	0.14708471	6.2919807	7.5206146	Multitasking_Scroll
15:34:08.510	0.06943397	6.1556807	7.4461946	0.005281541	-0.0136394	0.022426695	0.14708471	6.2919807	7.5206146	Multitasking_Scroll
15:34:08.541	0.06943397	6.1556807	7.4461946	0.005281541	-0.0136394	0.022426695	0.14708471	6.2919807	7.5206146	Multitasking_Scroll
15:34:08.575	0.06943397	6.1556807	7.4461946	0.005281541	-0.0136394	0.022426695	0.14708471	6.2919807	7.5206146	Multitasking_Scroll
15:34:08.608	0.06943397	6.1556807	7.4461946	0.005281541	-0.0136394	0.022426695	0.14708471	6.2919807	7.5206146	Multitasking_Scroll
15:34:08.643	0.071828246	6.167652	7.355212	0.01810971	0.00041050144	0.013874582	0.16386487	6.2979393	7.515279	Multitasking_Scroll
15:34:08.675	0.071828246	6.167652	7.355212	0.01810971	0.00041050144	0.013874582	0.16386487	6.2979393	7.515279	Multitasking_Scroll
15:34:08.708	0.071828246	6.167652	7.355212	0.01810971	0.00041050144	0.013874582	0.16386487	6.2979393	7.515279	Multitasking_Scroll
15:34:08.742	0.071828246	6.167652	7.355212	0.01810971	0.00041050144	0.013874582	0.16386487	6.2979393	7.515279	Multitasking_Scroll
15:34:08.775	0.071828246	6.167652	7.355212	0.01810971	0.00041050144	0.013874582	0.16386487	6.2979393	7.515279	Multitasking_Scroll
15:34:08.797	0.071828246	6.167652	7.355212	0.01810971	0.00041050144	0.013874582	0.16386487	6.2979393	7.515279	Multitasking_Scroll
15:34:08.819	0.071828246	6.167652	7.355212	0.01810971	0.00041050144	0.013874582	0.16386487	6.2979393	7.515279	Multitasking_Scroll
15:34:08.843	0.16041641	6.158075	7.1924014	0.0150553845	-0.025245838	0.07373938	0.1881237	6.326126	7.490999	Multitasking_Scroll
15:34:08.866	0.16041641	6.158075	7.1924014	0.0150553845	-0.025245838	0.07373938	0.1881237	6.326126	7.490999	Multitasking_Scroll
15:34:08.889	0.16041641	6.158075	7.1924014	0.0150553845	-0.025245838	0.07373938	0.1881237	6.326126	7.490999	Multitasking_Scroll
15:34:08.912	0.16041641	6.158075	7.1924014	0.0150553845	-0.025245838	0.07373938	0.1881237	6.326126	7.490999	Multitasking_Scroll
15:34:08.935	0.16041641	6.158075	7.1924014	0.0150553845	-0.025245838	0.07373938	0.1881237	6.326126	7.490999	Multitasking_Scroll
15:34:08.959	0.16041641	6.158075	7.1924014	0.0150553845	-0.025245838	0.07373938	0.1881237	6.326126	7.490999	Multitasking_Scroll
15:34:08.982	0.16041641	6.158075	7.1924014	0.0150553845	-0.025245838	0.07373938	0.1881237	6.326126	7.490999	Multitasking_Scroll
15:34:09.004	0.14126222	6.1484976	7.3480296	-0.014266146	0.039505877	0.027924482	0.23393413	6.3373513	7.4802127	Multitasking_Scroll
15:34:09.027	0.14126222	6.1484976	7.3480296	-0.014266146	0.039505877	0.027924482	0.23393413	6.3373513	7.4802127	Multitasking_Scroll
15:34:09.051	0.14126222	6.1484976	7.3480296	-0.014266146	0.039505877	0.027924482	0.23393413	6.3373513	7.4802127	Multitasking_Scroll
15:34:09.073	0.14126222	6.1484976	7.3480296	-0.014266146	0.039505877	0.027924482	0.23393413	6.3373513	7.4802127	Multitasking_Scroll
15:34:09.097	0.14126222	6.1484976	7.3480296	-0.014266146	0.039505877	0.027924482	0.23393413	6.3373513	7.4802127	Multitasking_Scroll
15:34:09.121	0.14126222	6.1484976	7.3480296	-0.014266146	0.039505877	0.027924482	0.23393413	6.3373513	7.4802127	Multitasking_Scroll
15:34:09.143	0.14126222	6.1484976	7.3480296	-0.014266146	0.039505877	0.027924482	0.23393413	6.3373513	7.4802127	Multitasking_Scroll
15:34:09.165	0.14126222	6.1484976	7.3480296	-0.014266146	0.039505877	0.027924482	0.23393413	6.3373513	7.4802127	Multitasking_Scroll
15:34:09.188	0.31365	6.1293435	7.3216925	-0.06680056	0.032175496	0.055413418	0.24937692	6.310594	7.5023036	Multitasking_Scroll
15:34:09.212	0.31365	6.1293435	7.3216925	-0.06680056	0.032175496	0.055413418	0.24937692	6.310594	7.5023036	Multitasking_Scroll
15:34:09.235	0.31365	6.1293435	7.3216925	-0.06680056	0.032175496	0.055413418	0.24937692	6.310594	7.5023036	Multitasking_Scroll
15:34:09.258	0.31365	6.1293435	7.3216925	-0.06680056	0.032175496	0.055413418	0.24937692	6.310594	7.5023036	Multitasking_Scroll
15:34:09.282	0.31365	6.1293435	7.3216925	-0.06680056	0.032175496	0.055413418	0.24937692	6.310594	7.5023036	Multitasking_Scroll
15:34:09.305	0.31365	6.1293435	7.3216925	-0.06680056	0.032175496	0.055413418	0.24937692	6.310594	7.5023036	Multitasking_Scroll
15:34:09.329	0.31365	6.1293435	7.3216925	-0.06680056	0.032175496	0.055413418	0.24937692	6.310594	7.5023036	Multitasking_Scroll
15:34:09.352	0.31365	6.1293435	7.3216925	-0.06680056	0.032175496	0.055413418	0.24937692	6.310594	7.5023036	Multitasking_Scroll
15:34:09.375	0.18914771	6.23948	7.273807	-0.006324899	0.011406075	0.019983234	0.25922173	6.279384	7.528109	Multitasking_Scroll
15:34:09.398	0.18914771	6.23948	7.273807	-0.006324899	0.011406075	0.019983234	0.25922173	6.279384	7.528109	Multitasking_Scroll
15:34:09.421	0.18914771	6.23948	7.273807	-0.006324899	0.011406075	0.019983234	0.25922173	6.279384	7.528109	Multitasking_Scroll
15:34:09.444	0.18914771	6.23948	7.273807	-0.006324899	0.011406075	0.019983234	0.25922173	6.279384	7.528109	Multitasking_Scroll
15:34:09.467	0.18914771	6.23948	7.273807	-0.006324899	0.011406075	0.019983234	0.25922173	6.279384	7.528109	Multitasking_Scroll
15:34:09.490	0.18914771	6.23948	7.273807	-0.006324899	0.011406075	0.019983234	0.25922173	6.279384	7.528109	Multitasking_Scroll
15:34:09.513	0.18914771	6.23948	7.273807	-0.006324899	0.011406075	0.019983234	0.25922173	6.279384	7.528109	Multitasking_Scroll
15:34:09.536	0.18914771	6.23948	7.273807	-0.006324899	0.011406075	0.019983234	0.25922173	6.279384	7.528109	Multitasking_Scroll
15:34:09.560	0.23942748	6.0599093	7.439012	-0.016098743	0.028510304	0.0010464122	0.25208178	6.2652297	7.5401373	Multitasking_Scroll
15:34:09.583	0.23942748	6.0599093	7.439012	-0.016098743	0.028510304	0.0010464122	0.25208178	6.2652297	7.5401373	Multitasking_Scroll
15:34:09.606	0.23942748	6.0599093	7.439012	-0.016098743	0.028510304	0.0010464122	0.25208178	6.2652297	7.5401373	Multitasking_Scroll
15:34:09.629	0.23942748	6.0599093	7.439012	-0.016098743	0.028510304	0.0010464122	0.25208178	6.2652297	7.5401373	Multitasking_Scroll
15:34:09.652	0.23942748	6.0599093	7.439012	-0.016098743	0.028510304	0.0010464122	0.25208178	6.2652297	7.5401373	Multitasking_Scroll
15:34:09.676	0.23942748	6.0599093	7.439012	-0.016098743	0.028510304	0.0010464122	0.25208178	6.2652297	7.5401373	Multitasking_Scroll
15:34:09.698	0.23942748	6.0599093	7.439012	-0.016098743	0.028510304	0.0010464122	0.25208178	6.2652297	7.5401373	Multitasking_Scroll
15:34:09.719	0.23942748	6.0599093	7.439012	-0.016098743	0.028510304	0.0010464122	0.25208178	6.2652297	7.5401373	Multitasking_Scroll
15:34:09.743	0.19393626	6.071881	7.3647895	-0.0075466293	0.0059082885	-0.008727431	0.20987639	6.2549033	7.5500007	Multitasking_Scroll
15:34:09.763	0.19393626	6.071881	7.3647895	-0.0075466293	0.0059082885	-0.008727431	0.20987639	6.2549033	7.5500007	Multitasking_Scroll
15:34:09.784	0.19393626	6.071881	7.3647895	-0.0075466293	0.0059082885	-0.008727431	0.20987639	6.2549033	7.5500007	Multitasking_Scroll
15:34:09.805	0.19393626	6.071881	7.3647895	-0.0075466293	0.0059082885	-0.008727431	0.20987639	6.2549033	7.5500007	Multitasking_Scroll
15:34:09.827	0.19393626	6.071881	7.3647895	-0.0075466293	0.0059082885	-0.008727431	0.20987639	6.2549033	7.5500007	Multitasking_Scroll
15:34:09.849	0.19393626	6.071881	7.3647895	-0.0075466293	0.0059082885	-0.008727431	0.20987639	6.2549033	7.5500007	Multitasking_Scroll
15:34:09.870	0.19393626	6.071881	7.3647895	-0.0075466293	0.0059082885	-0.008727431	0.20987639	6.2549033	7.5500007	Multitasking_Scroll
15:34:09.892	0.19393626	6.071881	7.3647895	-0.0075466293	0.0059082885	-0.008727431	0.20987639	6.2549033	7.5500007	Multitasking_Scroll
15:34:09.919	0.10774237	6.1030064	7.429435	-0.021596529	0.024234245	0.0065441993	0.16697015	6.2588916	7.547761	Multitasking_Scroll
15:34:09.940	0.10774237	6.1030064	7.429435	-0.021596529	0.024234245	0.0065441993	0.16697015	6.2588916	7.547761	Multitasking_Scroll
15:34:09.960	0.10774237	6.1030064	7.429435	-0.021596529	0.024234245	0.0065441993	0.16697015	6.2588916	7.547761	Multitasking_Scroll
15:34:09.981	0.10774237	6.1030064	7.429435	-0.021596529	0.024234245	0.0065441993	0.16697015	6.2588916	7.547761	Multitasking_Scroll
15:34:10.003	0.10774237	6.1030064	7.429435	-0.021596529	0.024234245	0.0065441993	0.16697015	6.2588916	7.547761	Multitasking_Scroll
15:34:10.024	0.10774237	6.1030064	7.429435	-0.021596529	0.024234245	0.0065441993	0.16697015	6.2588916	7.547761	Multitasking_Scroll
15:34:10.046	0.10774237	6.1030064	7.429435	-0.021596529	0.024234245	0.0065441993	0.16697015	6.2588916	7.547761	Multitasking_Scroll
15:34:10.067	0.10774237	6.1030064	7.429435	-0.021596529	0.024234245	0.0065441993	0.16697015	6.2588916	7.547761	Multitasking_Scroll
15:34:10.088	-0.05506832	6.196383	7.439012	0.021774903	-0.007530747	0.009598526	0.13569003	6.259776	7.547656	Multitasking_Scroll
15:34:10.110	-0.05506832	6.196383	7.439012	0.021774903	-0.007530747	0.009598526	0.13569003	6.259776	7.547656	Multitasking_Scroll
15:34:10.131	-0.05506832	6.196383	7.439012	0.021774903	-0.007530747	0.009598526	0.13569003	6.259776	7.547656	Multitasking_Scroll
15:34:10.153	-0.05506832	6.196383	7.439012	0.021774903	-0.007530747	0.009598526	0.13569003	6.259776	7.547656	Multitasking_Scroll
15:34:10.175	-0.05506832	6.196383	7.439012	0.021774903	-0.007530747	0.009598526	0.13569003	6.259776	7.547656	Multitasking_Scroll
15:34:10.196	-0.05506832	6.196383	7.439012	0.021774903	-0.007530747	0.009598526	0.13569003	6.259776	7.547656	Multitasking_Scroll
15:34:10.218	-0.05506832	6.196383	7.439012	0.021774903	-0.007530747	0.009598526	0.13569003	6.259776	7.547656	Multitasking_Scroll
15:34:10.239	-0.05506832	6.196383	7.439012	0.021774903	-0.007530747	0.009598526	0.13569003	6.259776	7.547656	Multitasking_Scroll
15:34:10.260	0.16041641	6.158075	7.2378926	-0.027094316	-0.02646757	0.036476597	0.1574024	6.2752132	7.5344043	Multitasking_Scroll
15:34:10.282	0.16041641	6.158075	7.2378926	-0.027094316	-0.02646757	0.036476597	0.1574024	6.2752132	7.5344043	Multitasking_Scroll
15:34:10.303	0.16041641	6.158075	7.2378926	-0.027094316	-0.02646757	0.036476597	0.1574024	6.2752132	7.5344043	Multitasking_Scroll
15:34:10.328	0.16041641	6.158075	7.2378926	-0.027094316	-0.02646757	0.036476597	0.1574024	6.2752132	7.5344043	Multitasking_Scroll
15:34:10.362	0.16041641	6.158075	7.2378926	-0.027094316	-0.02646757	0.036476597	0.1574024	6.2752132	7.5344043	Multitasking_Scroll
15:34:10.396	0.16041641	6.158075	7.2378926	-0.027094316	-0.02646757	0.036476597	0.1574024	6.2752132	7.5344043	Multitasking_Scroll
15:34:10.429	0.16041641	6.158075	7.2378926	-0.027094316	-0.02646757	0.036476597	0.1574024	6.2752132	7.5344043	Multitasking_Scroll
15:34:10.463	0.2944958	6.091035	7.312115	0.0065032714	-0.045404393	0.021204965	0.20604865	6.2777767	7.5310955	Multitasking_Scroll
15:34:10.496	0.2944958	6.091035	7.312115	0.0065032714	-0.045404393	0.021204965	0.20604865	6.2777767	7.5310955	Multitasking_Scroll
15:34:10.530	0.2944958	6.091035	7.312115	0.0065032714	-0.045404393	0.021204965	0.20604865	6.2777767	7.5310955	Multitasking_Scroll
15:34:10.563	0.2944958	6.091035	7.312115	0.0065032714	-0.045404393	0.021204965	0.20604865	6.2777767	7.5310955	Multitasking_Scroll
15:34:10.597	0.2944958	6.091035	7.312115	0.0065032714	-0.045404393	0.021204965	0.20604865	6.2777767	7.5310955	Multitasking_Scroll
15:34:10.630	0.2370332	6.114978	7.415069	-0.013655282	-0.010585072	0.04625044	0.21979456	6.299293	7.5127177	Multitasking_Scroll
15:34:10.664	0.2370332	6.114978	7.415069	-0.013655282	-0.010585072	0.04625044	0.21979456	6.299293	7.5127177	Multitasking_Scroll
15:34:10.697	0.2370332	6.114978	7.415069	-0.013655282	-0.010585072	0.04625044	0.21979456	6.299293	7.5127177	Multitasking_Scroll
15:34:10.731	0.2370332	6.114978	7.415069	-0.013655282	-0.010585072	0.04625044	0.21979456	6.299293	7.5127177	Multitasking_Scroll
15:34:10.764	0.2370332	6.114978	7.415069	-0.013655282	-0.010585072	0.04625044	0.21979456	6.299293	7.5127177	Multitasking_Scroll
15:34:10.798	0.17957062	6.141315	7.240287	-0.013655282	-0.010585072	0.04625044	0.21979456	6.299293	7.5127177	Multitasking_Scroll
15:34:10.830	0.090982445	6.241874	7.3671837	0.0071141366	0.038284145	-0.014225218	0.23279607	6.304343	7.508087	Multitasking_Scroll
15:34:10.864	0.16281068	6.143709	7.4797144	0.0071141366	0.038284145	-0.014225218	0.23279607	6.304343	7.508087	Multitasking_Scroll
15:34:10.885	0.1340794	6.177229	7.362395	0.0071141366	0.038284145	-0.014225218	0.23279607	6.304343	7.508087	Multitasking_Scroll
15:34:10.915	0.1340794	6.177229	7.362395	0.0071141366	0.038284145	-0.014225218	0.23279607	6.304343	7.508087	Multitasking_Scroll
15:34:10.935	0.12210801	6.1724405	7.350424	0.0071141366	0.038284145	-0.014225218	0.23279607	6.304343	7.508087	Multitasking_Scroll
15:34:10.964	0.14844504	6.160469	7.391126	0.0071141366	0.038284145	-0.014225218	0.23279607	6.304343	7.508087	Multitasking_Scroll
15:34:10.985	0.18435916	6.1700463	7.292961	0.03521394	-0.01486113	0.010820257	0.22064678	6.319716	7.49552	Multitasking_Scroll
15:34:11.006	0.18435916	6.1700463	7.292961	0.03521394	-0.01486113	0.010820257	0.22064678	6.319716	7.49552	Multitasking_Scroll
15:34:11.031	0.19393626	6.1724405	7.2019787	0.03521394	-0.01486113	0.010820257	0.22064678	6.319716	7.49552	Multitasking_Scroll
15:34:11.052	0.19393626	6.1724405	7.2019787	0.03521394	-0.01486113	0.010820257	0.22064678	6.319716	7.49552	Multitasking_Scroll
15:34:11.073	0.14844504	6.280183	7.0008597	0.03521394	-0.01486113	0.010820257	0.22064678	6.319716	7.49552	Multitasking_Scroll
15:34:11.095	0.14844504	6.280183	7.0008597	0.03521394	-0.01486113	0.010820257	0.22064678	6.319716	7.49552	Multitasking_Scroll
15:34:11.118	0.1340794	6.2490573	7.283384	0.03521394	-0.01486113	0.010820257	0.22064678	6.319716	7.49552	Multitasking_Scroll
15:34:11.144	0.19154198	6.150892	7.2594414	0.03521394	-0.01486113	0.010820257	0.22064678	6.319716	7.49552	Multitasking_Scroll
15:34:11.167	0.25139886	6.122161	7.1924014	0.00039461895	0.037062418	0.014485448	0.19990328	6.360286	7.46171	Multitasking_Scroll
15:34:11.189	0.25139886	6.122161	7.1924014	0.00039461895	0.037062418	0.014485448	0.19990328	6.360286	7.46171	Multitasking_Scroll
15:34:11.211	0.20351335	6.1269493	7.5228114	0.00039461895	0.037062418	0.014485448	0.19990328	6.360286	7.46171	Multitasking_Scroll
15:34:11.233	0.20351335	6.1269493	7.5228114	0.00039461895	0.037062418	0.014485448	0.19990328	6.360286	7.46171	Multitasking_Scroll
15:34:11.256	0.20351335	6.1652575	7.285778	0.00039461895	0.037062418	0.014485448	0.19990328	6.360286	7.46171	Multitasking_Scroll
15:34:11.279	0.20351335	6.1652575	7.285778	0.00039461895	0.037062418	0.014485448	0.19990328	6.360286	7.46171	Multitasking_Scroll
15:34:11.303	0.0670397	6.25624	7.2594414	0.00039461895	0.037062418	0.014485448	0.19990328	6.360286	7.46171	Multitasking_Scroll
15:34:11.325	0.083799616	6.246663	7.170853	0.00039461895	0.037062418	0.014485448	0.19990328	6.360286	7.46171	Multitasking_Scroll
15:34:11.347	0.083799616	6.246663	7.170853	-0.0026597073	0.011406075	0.0016572775	0.16934769	6.357951	7.464455	Multitasking_Scroll
15:34:11.367	-0.028731298	6.318491	7.26423	-0.0026597073	0.011406075	0.0016572775	0.16934769	6.357951	7.464455	Multitasking_Scroll
15:34:11.387	-0.028731298	6.318491	7.26423	-0.0026597073	0.011406075	0.0016572775	0.16934769	6.357951	7.464455	Multitasking_Scroll
15:34:11.408	0.083799616	6.2083545	7.391126	-0.0026597073	0.011406075	0.0016572775	0.16934769	6.357951	7.464455	Multitasking_Scroll
15:34:11.429	0.083799616	6.2083545	7.391126	-0.0026597073	0.011406075	0.0016572775	0.16934769	6.357951	7.464455	Multitasking_Scroll
15:34:11.449	0.14844504	6.1748347	7.223527	-0.0026597073	0.011406075	0.0016572775	0.16934769	6.357951	7.464455	Multitasking_Scroll
15:34:11.470	0.2561874	6.186806	7.3240867	-0.0026597073	0.011406075	0.0016572775	0.16934769	6.357951	7.464455	Multitasking_Scroll
15:34:11.503	0.10055954	6.2322974	7.1588817	-0.0026597073	0.011406075	0.0016572775	0.16934769	6.357951	7.464455	Multitasking_Scroll
15:34:11.525	0.10055954	6.2275085	7.2450757	-0.024650857	-0.005698151	0.014485448	0.18102819	6.3530917	7.468314	Multitasking_Scroll
15:34:11.546	0.10055954	6.2275085	7.2450757	-0.024650857	-0.005698151	0.014485448	0.18102819	6.3530917	7.468314	Multitasking_Scroll
15:34:11.569	0.22506183	6.1125836	7.345635	-0.024650857	-0.005698151	0.014485448	0.18102819	6.3530917	7.468314	Multitasking_Scroll
15:34:11.591	0.18675344	6.184412	7.127756	-0.024650857	-0.005698151	0.014485448	0.18102819	6.3530917	7.468314	Multitasking_Scroll
15:34:11.612	0.18675344	6.184412	7.127756	-0.024650857	-0.005698151	0.014485448	0.18102819	6.3530917	7.468314	Multitasking_Scroll
15:34:11.633	0.07422252	6.273	7.2019787	-0.024650857	-0.005698151	0.014485448	0.18102819	6.3530917	7.468314	Multitasking_Scroll
15:34:11.654	0.07422252	6.273	7.2019787	-0.024650857	-0.005698151	0.014485448	0.18102819	6.3530917	7.468314	Multitasking_Scroll
15:34:11.678	0.16281068	6.179623	7.5084457	-0.024650857	-0.005698151	0.014485448	0.18102819	6.3530917	7.468314	Multitasking_Scroll
15:34:11.699	0.10774237	6.1820173	7.415069	0.029105285	-0.0020329594	-0.009949163	0.163029	6.3529534	7.4688525	Multitasking_Scroll
15:34:11.721	0.045491222	6.284971	7.118179	0.029105285	-0.0020329594	-0.009949163	0.163029	6.3529534	7.4688525	Multitasking_Scroll
15:34:11.744	0.09337672	6.2083545	7.333664	0.029105285	-0.0020329594	-0.009949163	0.163029	6.3529534	7.4688525	Multitasking_Scroll
15:34:11.766	0.09337672	6.2083545	7.333664	0.029105285	-0.0020329594	-0.009949163	0.163029	6.3529534	7.4688525	Multitasking_Scroll
15:34:11.788	0.16520496	6.141315	7.3743663	0.029105285	-0.0020329594	-0.009949163	0.163029	6.3529534	7.4688525	Multitasking_Scroll
15:34:11.808	0.083799616	6.1652575	7.3408465	0.029105285	-0.0020329594	-0.009949163	0.163029	6.3529534	7.4688525	Multitasking_Scroll
15:34:11.830	0.05506832	6.22272	7.3647895	0.029105285	-0.0020329594	-0.009949163	0.163029	6.3529534	7.4688525	Multitasking_Scroll
15:34:11.853	0.05506832	6.22272	7.3647895	0.029105285	-0.0020329594	-0.009949163	0.163029	6.3529534	7.4688525	Multitasking_Scroll
15:34:11.874	0.23224466	6.095824	7.2762012	0.029105285	-0.0020329594	-0.009949163	0.163029	6.3529534	7.4688525	Multitasking_Scroll
15:34:11.895	0.23224466	6.095824	7.2762012	0.018720577	0.00041050144	0.0028790077	0.1707593	6.3459816	7.474599	Multitasking_Scroll
15:34:11.916	0.117319465	6.1987777	7.225921	0.018720577	0.00041050144	0.0028790077	0.1707593	6.3459816	7.474599	Multitasking_Scroll
15:34:11.937	0.05027977	6.246663	7.211556	0.018720577	0.00041050144	0.0028790077	0.1707593	6.3459816	7.474599	Multitasking_Scroll
15:34:11.958	0.08619389	6.2873654	7.142122	0.018720577	0.00041050144	0.0028790077	0.1707593	6.3459816	7.474599	Multitasking_Scroll
15:34:11.980	0.08619389	6.2873654	7.142122	0.018720577	0.00041050144	0.0028790077	0.1707593	6.3459816	7.474599	Multitasking_Scroll
15:34:12.000	0.14605077	6.184412	7.3025384	0.018720577	0.00041050144	0.0028790077	0.1707593	6.3459816	7.474599	Multitasking_Scroll
15:34:12.021	0.14605077	6.184412	7.3025384	0.018720577	0.00041050144	0.0028790077	0.1707593	6.3459816	7.474599	Multitasking_Scroll
15:34:12.042	0.102953814	6.2514515	7.3025384	0.018720577	0.00041050144	0.0028790077	0.1707593	6.3459816	7.474599	Multitasking_Scroll
15:34:12.063	0.102953814	6.2514515	7.3025384	-0.0075466293	-0.016693726	0.015707178	0.16110125	6.362902	7.460418	Multitasking_Scroll
15:34:12.085	0.18435916	6.158075	7.269018	-0.0075466293	-0.016693726	0.015707178	0.16110125	6.362902	7.460418	Multitasking_Scroll
15:34:12.109	0.16520496	6.160469	7.4461946	-0.0075466293	-0.016693726	0.015707178	0.16110125	6.362902	7.460418	Multitasking_Scroll
15:34:12.131	0.16281068	6.1700463	7.407886	-0.0075466293	-0.016693726	0.015707178	0.16110125	6.362902	7.460418	Multitasking_Scroll
15:34:12.152	0.16281068	6.1700463	7.407886	-0.0075466293	-0.016693726	0.015707178	0.16110125	6.362902	7.460418	Multitasking_Scroll
15:34:12.174	0.11971374	6.2322974	7.187613	-0.0075466293	-0.016693726	0.015707178	0.16110125	6.362902	7.460418	Multitasking_Scroll
15:34:12.195	0.11971374	6.2322974	7.187613	-0.0075466293	-0.016693726	0.015707178	0.16110125	6.362902	7.460418	Multitasking_Scroll
15:34:12.217	0.0670397	6.2945485	7.0271964	-0.0075466293	-0.016693726	0.015707178	0.16110125	6.362902	7.460418	Multitasking_Scroll
15:34:12.239	0.0670397	6.2945485	7.0271964	-0.0075466293	-0.016693726	0.015707178	0.16110125	6.362902	7.460418	Multitasking_Scroll
15:34:12.261	0.10774237	6.2514515	7.170853	-0.016709609	0.039505877	-0.0013970488	0.1656348	6.385163	7.4412713	Multitasking_Scroll
15:34:12.283	0.057462595	6.2322974	7.2019787	-0.016709609	0.039505877	-0.0013970488	0.1656348	6.385163	7.4412713	Multitasking_Scroll
15:34:12.305	0.076616794	6.2538457	7.3145094	-0.016709609	0.039505877	-0.0013970488	0.1656348	6.385163	7.4412713	Multitasking_Scroll
15:34:12.326	0.076616794	6.2538457	7.3145094	-0.016709609	0.039505877	-0.0013970488	0.1656348	6.385163	7.4412713	Multitasking_Scroll
15:34:12.347	0.038308397	6.141315	7.6521025	-0.016709609	0.039505877	-0.0013970488	0.1656348	6.385163	7.4412713	Multitasking_Scroll
15:34:12.368	0.21069619	6.1269493	7.2953553	-0.016709609	0.039505877	-0.0013970488	0.1656348	6.385163	7.4412713	Multitasking_Scroll
15:34:12.390	0.21069619	6.1269493	7.2953553	-0.016709609	0.039505877	-0.0013970488	0.1656348	6.385163	7.4412713	Multitasking_Scroll
15:34:12.421	-0.014365649	6.284971	7.1995845	-0.017931338	-0.0044764206	-0.022777332	0.14693974	6.3826313	7.443837	Multitasking_Scroll
15:34:12.455	-0.014365649	6.284971	7.1995845	-0.017931338	-0.0044764206	-0.022777332	0.14693974	6.3826313	7.443837	Multitasking_Scroll
15:34:12.489	0.031125572	6.23948	7.240287	-0.017931338	-0.0044764206	-0.022777332	0.14693974	6.3826313	7.443837	Multitasking_Scroll
15:34:12.521	0.083799616	6.2538457	7.1947956	-0.017931338	-0.0044764206	-0.022777332	0.14693974	6.3826313	7.443837	Multitasking_Scroll
15:34:12.555	0.12450229	6.2586346	7.2091613	-0.017931338	-0.0044764206	-0.022777332	0.14693974	6.3826313	7.443837	Multitasking_Scroll
15:34:12.589	0.11971374	6.193989	7.371972	-0.017931338	-0.0044764206	-0.022777332	0.14693974	6.3826313	7.443837	Multitasking_Scroll
15:34:12.622	0.16281068	6.1987777	7.2522583	0.0022272146	-0.008141612	0.012041987	0.1448723	6.383347	7.443267	Multitasking_Scroll
15:34:12.656	0.083799616	6.2131433	7.345635	0.0022272146	-0.008141612	0.012041987	0.1448723	6.383347	7.443267	Multitasking_Scroll
15:34:12.689	0.083799616	6.1915946	7.4222517	0.0022272146	-0.008141612	0.012041987	0.1448723	6.383347	7.443267	Multitasking_Scroll
15:34:12.722	-0.043096945	6.318491	7.190007	0.0022272146	-0.008141612	0.012041987	0.1448723	6.383347	7.443267	Multitasking_Scroll
15:34:12.757	-0.043096945	6.318491	7.190007	0.0022272146	-0.008141612	0.012041987	0.1448723	6.383347	7.443267	Multitasking_Scroll
15:34:12.789	0.07422252	6.196383	7.2522583	0.01444452	0.015071267	0.015096312	0.14142829	6.3834934	7.4432073	Multitasking_Scroll
15:34:12.823	0.05985687	6.3544054	7.1732473	0.01444452	0.015071267	0.015096312	0.14142829	6.3834934	7.4432073	Multitasking_Scroll
15:34:12.843	0.05985687	6.3544054	7.1732473	0.01444452	0.015071267	0.015096312	0.14142829	6.3834934	7.4432073	Multitasking_Scroll
15:34:12.872	0.076616794	6.237086	7.2714124	0.01444452	0.015071267	0.015096312	0.14142829	6.3834934	7.4432073	Multitasking_Scroll
15:34:12.906	0.18675344	6.2155375	7.168459	0.01444452	0.015071267	0.015096312	0.14142829	6.3834934	7.4432073	Multitasking_Scroll
15:34:12.926	0.18675344	6.2155375	7.168459	0.01444452	0.015071267	0.015096312	0.14142829	6.3834934	7.4432073	Multitasking_Scroll
15:34:12.948	0.11253092	6.1724405	7.4414062	0.01444452	0.015071267	0.015096312	0.14142829	6.3834934	7.4432073	Multitasking_Scroll
15:34:12.979	0.08140534	6.203566	7.345635	0.018720577	0.004686558	0.0016572775	0.14672376	6.3867097	7.4403434	Multitasking_Scroll
15:34:13.003	0.11253092	6.2873654	7.2091613	0.018720577	0.004686558	0.0016572775	0.14672376	6.3867097	7.4403434	Multitasking_Scroll
15:34:13.027	0.11253092	6.2873654	7.2091613	0.018720577	0.004686558	0.0016572775	0.14672376	6.3867097	7.4403434	Multitasking_Scroll
15:34:13.049	0.083799616	6.2107487	7.292961	0.018720577	0.004686558	0.0016572775	0.14672376	6.3867097	7.4403434	Multitasking_Scroll
15:34:13.072	0.083799616	6.2107487	7.292961	0.018720577	0.004686558	0.0016572775	0.14672376	6.3867097	7.4403434	Multitasking_Scroll
15:34:13.095	0.12450229	6.246663	7.2187386	0.018720577	0.004686558	0.0016572775	0.14672376	6.3867097	7.4403434	Multitasking_Scroll
15:34:13.119	0.09337672	6.241874	7.3145094	0.018720577	0.004686558	0.0016572775	0.14672376	6.3867097	7.4403434	Multitasking_Scroll
15:34:13.143	0.038308397	6.2490573	7.24747	-0.014266146	0.037062418	0.0089876605	0.12443273	6.38459	7.44257	Multitasking_Scroll
15:34:13.165	0.038308397	6.2490573	7.24747	-0.014266146	0.037062418	0.0089876605	0.12443273	6.38459	7.44257	Multitasking_Scroll
15:34:13.189	0.06943397	6.2131433	7.2785954	-0.014266146	0.037062418	0.0089876605	0.12443273	6.38459	7.44257	Multitasking_Scroll
15:34:13.212	0.11253092	6.1987777	7.5084457	-0.014266146	0.037062418	0.0089876605	0.12443273	6.38459	7.44257	Multitasking_Scroll
15:34:13.234	0.11253092	6.1987777	7.5084457	-0.014266146	0.037062418	0.0089876605	0.12443273	6.38459	7.44257	Multitasking_Scroll
15:34:13.257	0.12450229	6.2107487	7.075082	-0.014266146	0.037062418	0.0089876605	0.12443273	6.38459	7.44257	Multitasking_Scroll
15:34:13.277	-0.057462595	6.3328567	6.9912825	-0.014266146	0.037062418	0.0089876605	0.12443273	6.38459	7.44257	Multitasking_Scroll
15:34:13.298	-0.057462595	6.3328567	6.9912825	-0.014266146	0.037062418	0.0089876605	0.12443273	6.38459	7.44257	Multitasking_Scroll
15:34:13.318	-0.0071828244	6.3328567	7.0367737	-0.014266146	0.037062418	0.0089876605	0.12443273	6.38459	7.44257	Multitasking_Scroll
15:34:13.339	0.10774237	6.2514515	7.1493044	-0.017931338	0.032175496	0.04502871	0.114643745	6.3906255	7.4375443	Multitasking_Scroll
15:34:13.360	0.16041641	6.1556807	7.3600006	-0.017931338	0.032175496	0.04502871	0.114643745	6.3906255	7.4375443	Multitasking_Scroll
15:34:13.381	0.043096945	6.22272	7.266624	-0.017931338	0.032175496	0.04502871	0.114643745	6.3906255	7.4375443	Multitasking_Scroll
15:34:13.403	0.043096945	6.22272	7.266624	-0.017931338	0.032175496	0.04502871	0.114643745	6.3906255	7.4375443	Multitasking_Scroll
15:34:13.426	0.083799616	6.2682114	7.2809896	-0.017931338	0.032175496	0.04502871	0.114643745	6.3906255	7.4375443	Multitasking_Scroll
15:34:13.448	0.08858817	6.3280683	7.2091613	-0.017931338	0.032175496	0.04502871	0.114643745	6.3906255	7.4375443	Multitasking_Scroll
15:34:13.469	0.08858817	6.3280683	7.2091613	-0.017931338	0.032175496	0.04502871	0.114643745	6.3906255	7.4375443	Multitasking_Scroll
15:34:13.490	-0.031125572	6.167652	7.6521025	-0.017931338	0.032175496	0.04502871	0.114643745	6.3906255	7.4375443	Multitasking_Scroll
15:34:13.525	0.28252444	6.141315	7.6113997	0.07553104	-0.01730459	0.099395715	0.13333207	6.368129	7.456508	Multitasking_Scroll
15:34:13.559	-0.062251143	6.2945485	7.233104	0.07553104	-0.01730459	0.099395715	0.13333207	6.368129	7.456508	Multitasking_Scroll
15:34:13.592	0.09337672	6.2251143	7.3025384	0.07553104	-0.01730459	0.099395715	0.13333207	6.368129	7.456508	Multitasking_Scroll
15:34:13.625	0.19393626	6.1461034	7.3025384	0.07553104	-0.01730459	0.099395715	0.13333207	6.368129	7.456508	Multitasking_Scroll
15:34:13.659	0.17957062	6.2490573	7.0511394	0.07553104	-0.01730459	0.099395715	0.13333207	6.368129	7.456508	Multitasking_Scroll
15:34:13.692	0.05027977	6.2538457	7.283384	-0.004492303	0.045003667	0.013263716	0.17048371	6.386954	7.439626	Multitasking_Scroll
15:34:13.726	-0.023942748	6.3208857	7.1971903	-0.004492303	0.045003667	0.013263716	0.17048371	6.386954	7.439626	Multitasking_Scroll
15:34:13.759	0.09577099	6.304126	7.063111	-0.004492303	0.045003667	0.013263716	0.17048371	6.386954	7.439626	Multitasking_Scroll
15:34:13.793	0.083799616	6.299337	7.2714124	-0.004492303	0.045003667	0.013263716	0.17048371	6.386954	7.439626	Multitasking_Scroll
15:34:13.826	0.105348095	6.220326	7.2211328	-0.004492303	0.045003667	0.013263716	0.17048371	6.386954	7.439626	Multitasking_Scroll
15:34:13.861	0.13168511	6.241874	7.312115	-0.004492303	0.045003667	0.013263716	0.17048371	6.386954	7.439626	Multitasking_Scroll
15:34:13.893	0.22985038	6.2322974	7.223527	-0.019153068	-0.018526321	0.01692891	0.16553544	6.3933086	7.434277	Multitasking_Scroll
15:34:13.927	0.083799616	6.2586346	7.4533772	-0.019153068	-0.018526321	0.01692891	0.16553544	6.3933086	7.434277	Multitasking_Scroll
15:34:13.960	0.20590763	6.1724405	7.187613	-0.019153068	-0.018526321	0.01692891	0.16553544	6.3933086	7.434277	Multitasking_Scroll
15:34:13.993	0.11013664	6.2155375	7.161276	-0.019153068	-0.018526321	0.01692891	0.16553544	6.3933086	7.434277	Multitasking_Scroll
15:34:14.027	0.098165266	6.261029	7.355212	-0.019153068	-0.018526321	0.01692891	0.16553544	6.3933086	7.434277	Multitasking_Scroll
15:34:14.061	0.090982445	6.241874	7.3576064	0.009557597	0.0028539624	0.005933334	0.15629385	6.3789496	7.4468026	Multitasking_Scroll
15:34:14.094	-0.019154198	6.3400397	7.106208	0.009557597	0.0028539624	0.005933334	0.15629385	6.3789496	7.4468026	Multitasking_Scroll
15:34:14.128	0.07901107	6.3208857	7.18043	0.009557597	0.0028539624	0.005933334	0.15629385	6.3789496	7.4468026	Multitasking_Scroll
15:34:14.161	0.17717634	6.2059603	7.1157846	0.009557597	0.0028539624	0.005933334	0.15629385	6.3789496	7.4468026	Multitasking_Scroll
15:34:14.182	0.17717634	6.2059603	7.1157846	0.009557597	0.0028539624	0.005933334	0.15629385	6.3789496	7.4468026	Multitasking_Scroll
15:34:14.206	0.17717634	6.2059603	7.1157846	0.009557597	0.0028539624	0.005933334	0.15629385	6.3789496	7.4468026	Multitasking_Scroll
15:34:14.228	0.25858167	6.2083545	7.0319853	-0.002048842	-0.0136394	0.0089876605	0.16400544	6.3942103	7.4335384	Multitasking_Scroll
15:34:14.250	0.25858167	6.2083545	7.0319853	-0.002048842	-0.0136394	0.0089876605	0.16400544	6.3942103	7.4335384	Multitasking_Scroll
15:34:14.270	0.25858167	6.2083545	7.0319853	-0.002048842	-0.0136394	0.0089876605	0.16400544	6.3942103	7.4335384	Multitasking_Scroll
15:34:14.292	0.25858167	6.2083545	7.0319853	-0.002048842	-0.0136394	0.0089876605	0.16400544	6.3942103	7.4335384	Multitasking_Scroll
15:34:14.313	0.25858167	6.2083545	7.0319853	-0.002048842	-0.0136394	0.0089876605	0.16400544	6.3942103	7.4335384	Multitasking_Scroll
15:34:14.335	0.25858167	6.2083545	7.0319853	-0.002048842	-0.0136394	0.0089876605	0.16400544	6.3942103	7.4335384	Multitasking_Scroll
15:34:14.357	0.25858167	6.2083545	7.0319853	-0.002048842	-0.0136394	0.0089876605	0.16400544	6.3942103	7.4335384	Multitasking_Scroll
15:34:14.379	0.25858167	6.2083545	7.0319853	-0.002048842	-0.0136394	0.0089876605	0.16400544	6.3942103	7.4335384	Multitasking_Scroll
15:34:14.412	-0.0071828244	6.3208857	7.2019787	-0.0057140337	-0.0038655554	-0.036827233	0.17267331	6.379	7.4463973	Multitasking_Scroll
15:34:14.445	-0.0071828244	6.3208857	7.2019787	-0.0057140337	-0.0038655554	-0.036827233	0.17267331	6.379	7.4463973	Multitasking_Scroll
15:34:14.479	-0.0071828244	6.3208857	7.2019787	-0.0057140337	-0.0038655554	-0.036827233	0.17267331	6.379	7.4463973	Multitasking_Scroll
15:34:14.512	-0.0071828244	6.3208857	7.2019787	-0.0057140337	-0.0038655554	-0.036827233	0.17267331	6.379	7.4463973	Multitasking_Scroll
15:34:14.546	-0.0071828244	6.3208857	7.2019787	-0.0057140337	-0.0038655554	-0.036827233	0.17267331	6.379	7.4463973	Multitasking_Scroll
15:34:14.580	-0.0071828244	6.3208857	7.2019787	-0.0057140337	-0.0038655554	-0.036827233	0.17267331	6.379	7.4463973	Multitasking_Scroll
15:34:14.613	0.21787901	6.1892004	7.2714124	0.026661824	-0.027078435	0.0071550645	0.17019495	6.3729334	7.451649	Multitasking_Scroll
15:34:14.646	0.21787901	6.1892004	7.2714124	0.026661824	-0.027078435	0.0071550645	0.17019495	6.3729334	7.451649	Multitasking_Scroll
15:34:14.680	0.21787901	6.1892004	7.2714124	0.026661824	-0.027078435	0.0071550645	0.17019495	6.3729334	7.451649	Multitasking_Scroll
15:34:14.713	0.21787901	6.1892004	7.2714124	0.026661824	-0.027078435	0.0071550645	0.17019495	6.3729334	7.451649	Multitasking_Scroll
15:34:14.748	0.21787901	6.1892004	7.2714124	0.026661824	-0.027078435	0.0071550645	0.17019495	6.3729334	7.451649	Multitasking_Scroll
15:34:14.780	0.083799616	6.201172	7.3647895	0.004670676	-0.0044764206	0.00043554694	0.17754357	6.377812	7.4473014	Multitasking_Scroll
15:34:14.814	0.083799616	6.201172	7.3647895	0.004670676	-0.0044764206	0.00043554694	0.17754357	6.377812	7.4473014	Multitasking_Scroll
15:34:14.849	0.083799616	6.201172	7.3647895	0.004670676	-0.0044764206	0.00043554694	0.17754357	6.377812	7.4473014	Multitasking_Scroll
15:34:14.881	0.083799616	6.201172	7.3647895	0.004670676	-0.0044764206	0.00043554694	0.17754357	6.377812	7.4473014	Multitasking_Scroll
15:34:14.914	0.083799616	6.201172	7.3647895	0.004670676	-0.0044764206	0.00043554694	0.17754357	6.377812	7.4473014	Multitasking_Scroll
15:34:14.949	0.12929083	6.2275085	7.4174633	-0.014266146	0.019347325	0.0089876605	0.15522154	6.3844357	7.4421234	Multitasking_Scroll
15:34:14.981	0.12929083	6.2275085	7.4174633	-0.014266146	0.019347325	0.0089876605	0.15522154	6.3844357	7.4421234	Multitasking_Scroll
15:34:15.015	0.12929083	6.2275085	7.4174633	-0.014266146	0.019347325	0.0089876605	0.15522154	6.3844357	7.4421234	Multitasking_Scroll
15:34:15.049	0.12929083	6.2275085	7.4174633	-0.014266146	0.019347325	0.0089876605	0.15522154	6.3844357	7.4421234	Multitasking_Scroll
15:34:15.082	0.12929083	6.2275085	7.4174633	-0.014266146	0.019347325	0.0089876605	0.15522154	6.3844357	7.4421234	Multitasking_Scroll
15:34:15.115	0.12929083	6.2275085	7.4174633	-0.014266146	0.019347325	0.0089876605	0.15522154	6.3844357	7.4421234	Multitasking_Scroll
15:34:15.149	0.09337672	6.2059603	7.266624	0.0376574	-0.024024108	-0.009949163	0.15515345	6.3844075	7.442149	Multitasking_Scroll
15:34:15.182	0.09337672	6.2059603	7.266624	0.0376574	-0.024024108	-0.009949163	0.15515345	6.3844075	7.442149	Multitasking_Scroll
15:34:15.216	0.09337672	6.2059603	7.266624	0.0376574	-0.024024108	-0.009949163	0.15515345	6.3844075	7.442149	Multitasking_Scroll
15:34:15.249	0.038308397	6.404685	7.020014	0.0376574	-0.024024108	-0.009949163	0.15515345	6.3844075	7.442149	Multitasking_Scroll
15:34:15.282	0.011971374	6.3998966	7.206767	0.0376574	-0.024024108	-0.009949163	0.15515345	6.3844075	7.442149	Multitasking_Scroll
15:34:15.316	0.11013664	6.273	7.3600006	0.00039461895	-0.0142502645	0.059689477	0.12987667	6.402833	7.426788	Multitasking_Scroll
15:34:15.350	0.15323359	6.2179317	7.266624	0.00039461895	-0.0142502645	0.059689477	0.12987667	6.402833	7.426788	Multitasking_Scroll
15:34:15.383	0.18435916	6.1628633	7.3192983	0.00039461895	-0.0142502645	0.059689477	0.12987667	6.402833	7.426788	Multitasking_Scroll
15:34:15.403	0.15323359	6.143709	7.292961	0.00039461895	-0.0142502645	0.059689477	0.12987667	6.402833	7.426788	Multitasking_Scroll
15:34:15.424	0.22266756	6.1987777	7.048745	0.00039461895	-0.0142502645	0.059689477	0.12987667	6.402833	7.426788	Multitasking_Scroll
15:34:15.446	0.22266756	6.1987777	7.048745	0.00039461895	-0.0142502645	0.059689477	0.12987667	6.402833	7.426788	Multitasking_Scroll
15:34:15.467	0.11013664	6.2251143	7.2714124	0.00039461895	-0.0142502645	0.059689477	0.12987667	6.402833	7.426788	Multitasking_Scroll
15:34:15.488	0.09577099	6.1892004	7.233104	-0.0014379768	-0.005087286	-0.008727431	0.163233	6.398047	7.430253	Multitasking_Scroll
15:34:15.509	0.09577099	6.1892004	7.233104	-0.0014379768	-0.005087286	-0.008727431	0.163233	6.398047	7.430253	Multitasking_Scroll
15:34:15.531	0.028731298	6.2921543	7.204373	-0.0014379768	-0.005087286	-0.008727431	0.163233	6.398047	7.430253	Multitasking_Scroll
15:34:15.553	0.028731298	6.2921543	7.204373	-0.0014379768	-0.005087286	-0.008727431	0.163233	6.398047	7.430253	Multitasking_Scroll
15:34:15.574	-0.047885496	6.349617	7.3815494	-0.0014379768	-0.005087286	-0.008727431	0.163233	6.398047	7.430253	Multitasking_Scroll
15:34:15.596	0.0023942748	6.316097	7.307327	-0.0014379768	-0.005087286	-0.008727431	0.163233	6.398047	7.430253	Multitasking_Scroll
15:34:15.619	0.08140534	6.265817	7.1924014	-0.0014379768	-0.005087286	-0.008727431	0.163233	6.398047	7.430253	Multitasking_Scroll
15:34:15.640	0.1340794	6.229903	7.103813	-0.0014379768	-0.005087286	-0.008727431	0.163233	6.398047	7.430253	Multitasking_Scroll
15:34:15.663	0.16520496	6.241874	7.211556	-0.036257297	-0.01608286	0.03097881	0.15657617	6.4056263	7.4238644	Multitasking_Scroll
15:34:15.685	0.16520496	6.241874	7.211556	-0.036257297	-0.01608286	0.03097881	0.15657617	6.4056263	7.4238644	Multitasking_Scroll
15:34:15.706	0.18435916	6.1700463	7.3384523	-0.036257297	-0.01608286	0.03097881	0.15657617	6.4056263	7.4238644	Multitasking_Scroll
15:34:15.728	0.18435916	6.1700463	7.3384523	-0.036257297	-0.01608286	0.03097881	0.15657617	6.4056263	7.4238644	Multitasking_Scroll
15:34:15.750	0.40463245	6.2131433	7.14691	-0.036257297	-0.01608286	0.03097881	0.15657617	6.4056263	7.4238644	Multitasking_Scroll
15:34:15.784	-0.026337024	6.2777886	7.3600006	-0.036257297	-0.01608286	0.03097881	0.15657617	6.4056263	7.4238644	Multitasking_Scroll
15:34:15.820	-0.026337024	6.2777886	7.3600006	-0.036257297	-0.01608286	0.03097881	0.15657617	6.4056263	7.4238644	Multitasking_Scroll
15:34:15.851	0.19633053	6.22272	7.307327	0.044987783	0.047447123	-0.015446949	0.16479805	6.3959556	7.4320183	Multitasking_Scroll
15:34:15.885	-0.09337672	6.361588	7.1828246	0.044987783	0.047447123	-0.015446949	0.16479805	6.3959556	7.4320183	Multitasking_Scroll
15:34:15.919	-0.009577099	6.368771	7.228316	0.044987783	0.047447123	-0.015446949	0.16479805	6.3959556	7.4320183	Multitasking_Scroll
15:34:15.952	0.20111908	6.2155375	7.1493044	0.044987783	0.047447123	-0.015446949	0.16479805	6.3959556	7.4320183	Multitasking_Scroll
15:34:15.985	0.105348095	6.3113084	7.2714124	0.044987783	0.047447123	-0.015446949	0.16479805	6.3959556	7.4320183	Multitasking_Scroll
15:34:16.019	0.18675344	6.2251143	7.2881727	0.044987783	0.047447123	-0.015446949	0.16479805	6.3959556	7.4320183	Multitasking_Scroll
15:34:16.052	0.29689008	6.193989	7.2211328	0.005281541	-0.013028534	0.040141787	0.17533173	6.404631	7.424305	Multitasking_Scroll
15:34:16.086	0.17957062	6.1820173	7.26423	0.005281541	-0.013028534	0.040141787	0.17533173	6.404631	7.424305	Multitasking_Scroll
15:34:16.119	0.17957062	6.1820173	7.26423	0.005281541	-0.013028534	0.040141787	0.17533173	6.404631	7.424305	Multitasking_Scroll
15:34:16.153	0.098165266	6.241874	7.1301503	0.005281541	-0.013028534	0.040141787	0.17533173	6.404631	7.424305	Multitasking_Scroll
15:34:16.186	0.06464542	6.325674	7.2163444	0.005281541	-0.013028534	0.040141787	0.17533173	6.404631	7.424305	Multitasking_Scroll
15:34:16.221	-0.03351985	6.3208857	7.2881727	0.016887981	0.054777507	-0.0007861836	0.15949294	6.4066997	7.422872	Multitasking_Scroll
15:34:16.253	0.11013664	6.30652	7.1373334	0.016887981	0.054777507	-0.0007861836	0.15949294	6.4066997	7.422872	Multitasking_Scroll
15:34:16.274	0.11013664	6.30652	7.1373334	0.016887981	0.054777507	-0.0007861836	0.15949294	6.4066997	7.422872	Multitasking_Scroll
15:34:16.304	0.08140534	6.241874	7.3815494	0.016887981	0.054777507	-0.0007861836	0.15949294	6.4066997	7.422872	Multitasking_Scroll
15:34:16.324	0.117319465	6.2514515	7.3576064	0.016887981	0.054777507	-0.0007861836	0.15949294	6.4066997	7.422872	Multitasking_Scroll
15:34:16.354	0.117319465	6.2514515	7.3576064	0.016887981	0.054777507	-0.0007861836	0.15949294	6.4066997	7.422872	Multitasking_Scroll
15:34:16.388	0.16759923	6.265817	7.142122	0.0376574	-0.011195938	-0.0038405098	0.16790304	6.4066815	7.422703	Multitasking_Scroll
15:34:16.409	0.16759923	6.265817	7.142122	0.0376574	-0.011195938	-0.0038405098	0.16790304	6.4066815	7.422703	Multitasking_Scroll
15:34:16.439	0.14844504	6.265817	7.0726876	0.0376574	-0.011195938	-0.0038405098	0.16790304	6.4066815	7.422703	Multitasking_Scroll
15:34:16.460	0.08619389	6.2251143	7.2714124	0.0376574	-0.011195938	-0.0038405098	0.16790304	6.4066815	7.422703	Multitasking_Scroll
15:34:16.489	0.11013664	6.3567996	6.981705	0.0376574	-0.011195938	-0.0038405098	0.16790304	6.4066815	7.422703	Multitasking_Scroll
15:34:16.511	0.11013664	6.3567996	6.981705	0.0376574	-0.011195938	-0.0038405098	0.16790304	6.4066815	7.422703	Multitasking_Scroll
15:34:16.531	-0.047885496	6.385531	7.206767	0.0376574	-0.011195938	-0.0038405098	0.16790304	6.4066815	7.422703	Multitasking_Scroll
15:34:16.552	-0.047885496	6.385531	7.206767	0.0376574	-0.011195938	-0.0038405098	0.16790304	6.4066815	7.422703	Multitasking_Scroll
15:34:16.575	0.18196489	6.2682114	7.16367	-0.031370375	-0.028300164	0.042585246	0.14997838	6.4256725	7.406654	Multitasking_Scroll
15:34:16.596	0.19393626	6.2131433	7.1780357	-0.031370375	-0.028300164	0.042585246	0.14997838	6.4256725	7.406654	Multitasking_Scroll
15:34:16.617	0.19393626	6.2131433	7.1780357	-0.031370375	-0.028300164	0.042585246	0.14997838	6.4256725	7.406654	Multitasking_Scroll
15:34:16.638	0.083799616	6.237086	7.398309	-0.031370375	-0.028300164	0.042585246	0.14997838	6.4256725	7.406654	Multitasking_Scroll
15:34:16.659	0.083799616	6.237086	7.398309	-0.031370375	-0.028300164	0.042585246	0.14997838	6.4256725	7.406654	Multitasking_Scroll
15:34:16.680	0.24900457	6.2179317	7.398309	-0.031370375	-0.028300164	0.042585246	0.14997838	6.4256725	7.406654	Multitasking_Scroll
15:34:16.700	0.22266756	6.124555	7.3312693	-0.031370375	-0.028300164	0.042585246	0.14997838	6.4256725	7.406654	Multitasking_Scroll
15:34:16.724	0.1699935	6.1987777	7.151699	-0.031370375	-0.028300164	0.042585246	0.14997838	6.4256725	7.406654	Multitasking_Scroll
15:34:16.746	0.1699935	6.1987777	7.151699	0.0010054843	-0.00081122905	-0.0068948357	0.17621581	6.4084234	7.4210105	Multitasking_Scroll
15:34:16.767	0.083799616	6.2538457	7.257047	0.0010054843	-0.00081122905	-0.0068948357	0.17621581	6.4084234	7.4210105	Multitasking_Scroll
15:34:16.790	0.083799616	6.2538457	7.257047	0.0010054843	-0.00081122905	-0.0068948357	0.17621581	6.4084234	7.4210105	Multitasking_Scroll
15:34:16.812	0.071828246	6.2777886	7.0894475	0.0010054843	-0.00081122905	-0.0068948357	0.17621581	6.4084234	7.4210105	Multitasking_Scroll
15:34:16.833	0.090982445	6.344828	7.211556	0.0010054843	-0.00081122905	-0.0068948357	0.17621581	6.4084234	7.4210105	Multitasking_Scroll
15:34:16.854	0.090982445	6.344828	7.211556	0.0010054843	-0.00081122905	-0.0068948357	0.17621581	6.4084234	7.4210105	Multitasking_Scroll
15:34:16.875	0.019154198	6.308914	7.211556	0.0010054843	-0.00081122905	-0.0068948357	0.17621581	6.4084234	7.4210105	Multitasking_Scroll
15:34:16.896	0.019154198	6.308914	7.211556	0.0010054843	-0.00081122905	-0.0068948357	0.17621581	6.4084234	7.4210105	Multitasking_Scroll
15:34:16.917	0.16281068	6.28976	7.1971903	0.0010054843	-0.00081122905	-0.0068948357	0.17621581	6.4084234	7.4210105	Multitasking_Scroll
15:34:16.941	0.18435916	6.246663	7.2714124	-0.027094316	-0.008141612	0.018761504	0.1644418	6.412769	7.4175243	Multitasking_Scroll
15:34:16.963	0.15802214	6.220326	7.23071	-0.027094316	-0.008141612	0.018761504	0.1644418	6.412769	7.4175243	Multitasking_Scroll
15:34:16.983	0.20111908	6.1748347	7.371972	-0.027094316	-0.008141612	0.018761504	0.1644418	6.412769	7.4175243	Multitasking_Scroll
15:34:17.005	0.20111908	6.1748347	7.371972	-0.027094316	-0.008141612	0.018761504	0.1644418	6.412769	7.4175243	Multitasking_Scroll
15:34:17.028	0.08140534	6.23948	7.2762012	-0.027094316	-0.008141612	0.018761504	0.1644418	6.412769	7.4175243	Multitasking_Scroll
15:34:17.051	0.11253092	6.261029	7.0966306	-0.027094316	-0.008141612	0.018761504	0.1644418	6.412769	7.4175243	Multitasking_Scroll
15:34:17.072	0.11253092	6.261029	7.0966306	-0.027094316	-0.008141612	0.018761504	0.1644418	6.412769	7.4175243	Multitasking_Scroll
15:34:17.094	0.035914123	6.2251143	7.2977495	-0.027094316	-0.008141612	0.018761504	0.1644418	6.412769	7.4175243	Multitasking_Scroll
15:34:17.115	0.083799616	6.2682114	7.2881727	0.017498845	0.03278636	0.011431121	0.1710276	6.4022446	7.426457	Multitasking_Scroll
15:34:17.137	0.083799616	6.2682114	7.2881727	0.017498845	0.03278636	0.011431121	0.1710276	6.4022446	7.426457	Multitasking_Scroll
15:34:17.158	0.083799616	6.3304625	7.190007	0.017498845	0.03278636	0.011431121	0.1710276	6.4022446	7.426457	Multitasking_Scroll
15:34:17.180	0.083799616	6.3304625	7.190007	0.017498845	0.03278636	0.011431121	0.1710276	6.4022446	7.426457	Multitasking_Scroll
15:34:17.201	0.10774237	6.265817	7.2378926	0.017498845	0.03278636	0.011431121	0.1710276	6.4022446	7.426457	Multitasking_Scroll
15:34:17.224	0.19154198	6.201172	7.211556	0.017498845	0.03278636	0.011431121	0.1710276	6.4022446	7.426457	Multitasking_Scroll
15:34:17.245	0.09577099	6.2131433	7.3480296	0.017498845	0.03278636	0.011431121	0.1710276	6.4022446	7.426457	Multitasking_Scroll
15:34:17.267	0.09577099	6.2131433	7.3480296	0.017498845	0.03278636	0.011431121	0.1710276	6.4022446	7.426457	Multitasking_Scroll
15:34:17.288	0.13647367	6.2131433	7.328875	-0.0051031685	0.001632232	0.019983234	0.16743572	6.4006925	7.4278817	Multitasking_Scroll
15:34:17.309	0.13647367	6.2131433	7.328875	-0.0051031685	0.001632232	0.019983234	0.16743572	6.4006925	7.4278817	Multitasking_Scroll
15:34:17.330	0.19154198	6.143709	7.2378926	-0.0051031685	0.001632232	0.019983234	0.16743572	6.4006925	7.4278817	Multitasking_Scroll
15:34:17.351	0.15083931	6.158075	7.2594414	-0.0051031685	0.001632232	0.019983234	0.16743572	6.4006925	7.4278817	Multitasking_Scroll
15:34:17.372	0.15083931	6.158075	7.2594414	-0.0051031685	0.001632232	0.019983234	0.16743572	6.4006925	7.4278817	Multitasking_Scroll
15:34:17.395	0.043096945	6.3544054	7.0942364	-0.0051031685	0.001632232	0.019983234	0.16743572	6.4006925	7.4278817	Multitasking_Scroll
15:34:17.416	0.043096945	6.3544054	7.0942364	-0.0051031685	0.001632232	0.019983234	0.16743572	6.4006925	7.4278817	Multitasking_Scroll
15:34:17.437	0.071828246	6.352011	7.2450757	-0.0051031685	0.001632232	0.019983234	0.16743572	6.4006925	7.4278817	Multitasking_Scroll
15:34:17.459	0.0047885496	6.368771	7.1947956	-0.0051031685	0.001632232	0.019983234	0.16743572	6.4006925	7.4278817	Multitasking_Scroll
15:34:17.480	0.031125572	6.3759537	7.0774765	0.0028380798	0.0052974233	0.026091887	0.1561033	6.4124846	7.417949	Multitasking_Scroll
15:34:17.501	0.031125572	6.3759537	7.0774765	0.0028380798	0.0052974233	0.026091887	0.1561033	6.4124846	7.417949	Multitasking_Scroll
15:34:17.524	0.16281068	6.2179317	7.395915	0.0028380798	0.0052974233	0.026091887	0.1561033	6.4124846	7.417949	Multitasking_Scroll
15:34:17.545	0.20111908	6.1820173	7.2546525	0.0028380798	0.0052974233	0.026091887	0.1561033	6.4124846	7.417949	Multitasking_Scroll
15:34:17.566	0.20111908	6.1820173	7.2546525	0.0028380798	0.0052974233	0.026091887	0.1561033	6.4124846	7.417949	Multitasking_Scroll
15:34:17.587	0.22506183	6.2083545	7.2881727	0.0028380798	0.0052974233	0.026091887	0.1561033	6.4124846	7.417949	Multitasking_Scroll
15:34:17.610	0.22506183	6.2083545	7.2881727	0.0028380798	0.0052974233	0.026091887	0.1561033	6.4124846	7.417949	Multitasking_Scroll
15:34:17.632	0.22985038	6.119766	7.2426815	0.0028380798	0.0052974233	0.026091887	0.1561033	6.4124846	7.417949	Multitasking_Scroll
15:34:17.653	0.18675344	6.1748347	7.1732473	0.01810971	0.0059082885	-0.0068948357	0.18003888	6.406207	7.4228296	Multitasking_Scroll
15:34:17.674	0.18675344	6.1748347	7.1732473	0.01810971	0.0059082885	-0.0068948357	0.18003888	6.406207	7.4228296	Multitasking_Scroll
15:34:17.695	0.098165266	6.301731	7.1493044	0.01810971	0.0059082885	-0.0068948357	0.18003888	6.406207	7.4228296	Multitasking_Scroll
15:34:17.716	0.07901107	6.3137026	7.23071	0.01810971	0.0059082885	-0.0068948357	0.18003888	6.406207	7.4228296	Multitasking_Scroll
15:34:17.737	0.07901107	6.3137026	7.23071	0.01810971	0.0059082885	-0.0068948357	0.18003888	6.406207	7.4228296	Multitasking_Scroll
15:34:17.758	0.090982445	6.2322974	7.3216925	0.01810971	0.0059082885	-0.0068948357	0.18003888	6.406207	7.4228296	Multitasking_Scroll
15:34:17.779	0.043096945	6.28976	7.2378926	0.01810971	0.0059082885	-0.0068948357	0.18003888	6.406207	7.4228296	Multitasking_Scroll
15:34:17.800	0.043096945	6.28976	7.2378926	0.01810971	0.0059082885	-0.0068948357	0.18003888	6.406207	7.4228296	Multitasking_Scroll
15:34:17.821	0.10055954	6.2706056	7.2594414	0.01810971	0.0059082885	-0.0068948357	0.18003888	6.406207	7.4228296	Multitasking_Scroll
15:34:17.842	0.083799616	6.241874	7.336058	-0.00021624629	0.0052974233	0.009598526	0.16231589	6.4052577	7.424057	Multitasking_Scroll
15:34:17.864	0.15562786	6.30652	7.1109962	-0.00021624629	0.0052974233	0.009598526	0.16231589	6.4052577	7.424057	Multitasking_Scroll
15:34:17.886	0.15562786	6.30652	7.1109962	-0.00021624629	0.0052974233	0.009598526	0.16231589	6.4052577	7.424057	Multitasking_Scroll
15:34:17.906	0.14844504	6.2753944	7.1325445	-0.00021624629	0.0052974233	0.009598526	0.16231589	6.4052577	7.424057	Multitasking_Scroll
15:34:17.927	0.14844504	6.2753944	7.1325445	-0.00021624629	0.0052974233	0.009598526	0.16231589	6.4052577	7.424057	Multitasking_Scroll
15:34:17.948	0.12929083	6.273	7.2522583	-0.00021624629	0.0052974233	0.009598526	0.16231589	6.4052577	7.424057	Multitasking_Scroll
15:34:17.969	0.12929083	6.273	7.2522583	-0.00021624629	0.0052974233	0.009598526	0.16231589	6.4052577	7.424057	Multitasking_Scroll
15:34:17.990	0.13647367	6.2322974	7.290567	-0.00021624629	0.0052974233	0.009598526	0.16231589	6.4052577	7.424057	Multitasking_Scroll
15:34:18.012	0.083799616	6.2346916	7.3192983	0.004670676	0.008962615	0.0089876605	0.1721227	6.410548	7.419269	Multitasking_Scroll
15:34:18.034	0.083799616	6.2346916	7.3192983	0.004670676	0.008962615	0.0089876605	0.1721227	6.410548	7.419269	Multitasking_Scroll
15:34:18.055	0.1699935	6.22272	7.290567	0.004670676	0.008962615	0.0089876605	0.1721227	6.410548	7.419269	Multitasking_Scroll
15:34:18.076	0.1699935	6.22272	7.290567	0.004670676	0.008962615	0.0089876605	0.1721227	6.410548	7.419269	Multitasking_Scroll
15:34:18.098	0.062251143	6.304126	7.0439563	0.004670676	0.008962615	0.0089876605	0.1721227	6.410548	7.419269	Multitasking_Scroll
15:34:18.118	0.062251143	6.304126	7.0439563	0.004670676	0.008962615	0.0089876605	0.1721227	6.410548	7.419269	Multitasking_Scroll
15:34:18.140	0.06464542	6.2873654	7.1349387	0.004670676	0.008962615	0.0089876605	0.1721227	6.410548	7.419269	Multitasking_Scroll
15:34:18.160	0.06464542	6.2873654	7.1349387	0.004670676	0.008962615	0.0089876605	0.1721227	6.410548	7.419269	Multitasking_Scroll
15:34:18.181	0.083799616	6.2921543	7.206767	0.004670676	0.008962615	0.0089876605	0.1721227	6.410548	7.419269	Multitasking_Scroll
15:34:18.202	0.07901107	6.308914	7.1564875	-0.013044416	-0.0044764206	0.016318042	0.16077362	6.421489	7.4100566	Multitasking_Scroll
15:34:18.223	0.07901107	6.308914	7.1564875	-0.013044416	-0.0044764206	0.016318042	0.16077362	6.421489	7.4100566	Multitasking_Scroll
15:34:18.244	0.15323359	6.2179317	7.328875	-0.013044416	-0.0044764206	0.016318042	0.16077362	6.421489	7.4100566	Multitasking_Scroll
15:34:18.266	0.22266756	6.201172	7.3216925	-0.013044416	-0.0044764206	0.016318042	0.16077362	6.421489	7.4100566	Multitasking_Scroll
15:34:18.286	0.22266756	6.201172	7.3216925	-0.013044416	-0.0044764206	0.016318042	0.16077362	6.421489	7.4100566	Multitasking_Scroll
15:34:18.307	0.14605077	6.2706056	7.285778	-0.013044416	-0.0044764206	0.016318042	0.16077362	6.421489	7.4100566	Multitasking_Scroll
15:34:18.329	0.14605077	6.2706056	7.285778	-0.013044416	-0.0044764206	0.016318042	0.16077362	6.421489	7.4100566	Multitasking_Scroll
15:34:18.351	0.13886794	6.3113084	7.206767	-0.013044416	-0.0044764206	0.016318042	0.16077362	6.421489	7.4100566	Multitasking_Scroll
15:34:18.372	0.09577099	6.28976	7.1995845	0.0016163494	-0.0142502645	0.0010464122	0.17160715	6.4124546	7.4176345	Multitasking_Scroll
15:34:18.393	0.09577099	6.28976	7.1995845	0.0016163494	-0.0142502645	0.0010464122	0.17160715	6.4124546	7.4176345	Multitasking_Scroll
15:34:18.414	0.05506832	6.299337	7.1780357	0.0016163494	-0.0142502645	0.0010464122	0.17160715	6.4124546	7.4176345	Multitasking_Scroll
15:34:18.436	0.10055954	6.284971	7.2211328	0.0016163494	-0.0142502645	0.0010464122	0.17160715	6.4124546	7.4176345	Multitasking_Scroll
15:34:18.457	0.10055954	6.284971	7.2211328	0.0016163494	-0.0142502645	0.0010464122	0.17160715	6.4124546	7.4176345	Multitasking_Scroll
15:34:18.478	0.083799616	6.2251143	7.249864	0.0016163494	-0.0142502645	0.0010464122	0.17160715	6.4124546	7.4176345	Multitasking_Scroll
15:34:18.499	0.13168511	6.2490573	7.249864	0.0016163494	-0.0142502645	0.0010464122	0.17160715	6.4124546	7.4176345	Multitasking_Scroll
15:34:18.521	0.13168511	6.2490573	7.249864	0.0016163494	-0.0142502645	0.0010464122	0.17160715	6.4124546	7.4176345	Multitasking_Scroll
15:34:18.542	0.11492519	6.22272	7.1780357	0.0016163494	-0.0142502645	0.0010464122	0.17160715	6.4124546	7.4176345	Multitasking_Scroll
15:34:18.565	0.11492519	6.2155375	7.309721	-0.061913636	-0.03379795	0.0034898731	0.1823001	6.3979483	7.429894	Multitasking_Scroll
15:34:18.586	0.15083931	6.25624	7.307327	-0.061913636	-0.03379795	0.0034898731	0.1823001	6.3979483	7.429894	Multitasking_Scroll
15:34:18.607	0.11971374	6.280183	7.0798707	-0.061913636	-0.03379795	0.0034898731	0.1823001	6.3979483	7.429894	Multitasking_Scroll
15:34:18.629	0.11971374	6.280183	7.0798707	-0.061913636	-0.03379795	0.0034898731	0.1823001	6.3979483	7.429894	Multitasking_Scroll
15:34:18.650	0.14844504	6.273	7.151699	-0.061913636	-0.03379795	0.0034898731	0.1823001	6.3979483	7.429894	Multitasking_Scroll
15:34:18.672	0.20351335	6.273	7.26423	-0.061913636	-0.03379795	0.0034898731	0.1823001	6.3979483	7.429894	Multitasking_Scroll
15:34:18.693	0.20351335	6.273	7.26423	-0.061913636	-0.03379795	0.0034898731	0.1823001	6.3979483	7.429894	Multitasking_Scroll
15:34:18.714	0.20351335	6.273	7.26423	-0.061913636	-0.03379795	0.0034898731	0.1823001	6.3979483	7.429894	Multitasking_Scroll
15:34:18.735	0.13168511	6.25624	7.1995845	0.012611924	0.00957348	0.011431121	0.17209494	6.41028	7.419502	Multitasking_Scroll
15:34:18.756	0.13168511	6.25624	7.1995845	0.012611924	0.00957348	0.011431121	0.17209494	6.41028	7.419502	Multitasking_Scroll
15:34:18.777	0.13168511	6.25624	7.1995845	0.012611924	0.00957348	0.011431121	0.17209494	6.41028	7.419502	Multitasking_Scroll
15:34:18.798	0.13168511	6.25624	7.1995845	0.012611924	0.00957348	0.011431121	0.17209494	6.41028	7.419502	Multitasking_Scroll
15:34:18.822	0.13168511	6.25624	7.1995845	0.012611924	0.00957348	0.011431121	0.17209494	6.41028	7.419502	Multitasking_Scroll
15:34:18.843	0.13168511	6.25624	7.1995845	0.012611924	0.00957348	0.011431121	0.17209494	6.41028	7.419502	Multitasking_Scroll
15:34:18.865	0.13168511	6.25624	7.1995845	0.012611924	0.00957348	0.011431121	0.17209494	6.41028	7.419502	Multitasking_Scroll
15:34:18.886	0.13168511	6.25624	7.1995845	0.012611924	0.00957348	0.011431121	0.17209494	6.41028	7.419502	Multitasking_Scroll
15:34:18.907	0.08140534	6.22272	7.2019787	0.021164037	0.035840686	0.009598526	0.17206804	6.416214	7.414373	Multitasking_Scroll
15:34:18.929	0.08140534	6.22272	7.2019787	0.021164037	0.035840686	0.009598526	0.17206804	6.416214	7.414373	Multitasking_Scroll
15:34:18.949	0.08140534	6.22272	7.2019787	0.021164037	0.035840686	0.009598526	0.17206804	6.416214	7.414373	Multitasking_Scroll
15:34:18.970	0.08140534	6.22272	7.2019787	0.021164037	0.035840686	0.009598526	0.17206804	6.416214	7.414373	Multitasking_Scroll
15:34:18.992	0.08140534	6.22272	7.2019787	0.021164037	0.035840686	0.009598526	0.17206804	6.416214	7.414373	Multitasking_Scroll
15:34:19.013	0.08140534	6.22272	7.2019787	0.021164037	0.035840686	0.009598526	0.17206804	6.416214	7.414373	Multitasking_Scroll
15:34:19.034	0.08140534	6.22272	7.2019787	0.021164037	0.035840686	0.009598526	0.17206804	6.416214	7.414373	Multitasking_Scroll
15:34:19.055	0.08140534	6.22272	7.2019787	0.021164037	0.035840686	0.009598526	0.17206804	6.416214	7.414373	Multitasking_Scroll
15:34:19.076	0.08140534	6.22272	7.2019787	0.021164037	0.035840686	0.009598526	0.17206804	6.416214	7.414373	Multitasking_Scroll
15:34:19.100	0.052674048	6.237086	7.257047	0.019942306	-0.011806804	0.0071550645	0.15728842	6.411445	7.4188223	Multitasking_Scroll
15:34:19.120	0.052674048	6.237086	7.257047	0.019942306	-0.011806804	0.0071550645	0.15728842	6.411445	7.4188223	Multitasking_Scroll
15:34:19.141	0.052674048	6.237086	7.257047	0.019942306	-0.011806804	0.0071550645	0.15728842	6.411445	7.4188223	Multitasking_Scroll
15:34:19.162	0.052674048	6.237086	7.257047	0.019942306	-0.011806804	0.0071550645	0.15728842	6.411445	7.4188223	Multitasking_Scroll
15:34:19.183	0.052674048	6.237086	7.257047	0.019942306	-0.011806804	0.0071550645	0.15728842	6.411445	7.4188223	Multitasking_Scroll
15:34:19.206	0.052674048	6.237086	7.257047	0.019942306	-0.011806804	0.0071550645	0.15728842	6.411445	7.4188223	Multitasking_Scroll
15:34:19.228	0.052674048	6.237086	7.257047	0.019942306	-0.011806804	0.0071550645	0.15728842	6.411445	7.4188223	Multitasking_Scroll
15:34:19.248	0.052674048	6.237086	7.257047	0.019942306	-0.011806804	0.0071550645	0.15728842	6.411445	7.4188223	Multitasking_Scroll
15:34:19.269	0.009577099	6.3639827	7.2809896	0.0022272146	0.019347325	0.026091887	0.1530103	6.4180837	7.413173	Multitasking_Scroll
15:34:19.290	0.009577099	6.3639827	7.2809896	0.0022272146	0.019347325	0.026091887	0.1530103	6.4180837	7.413173	Multitasking_Scroll
15:34:19.311	0.009577099	6.3639827	7.2809896	0.0022272146	0.019347325	0.026091887	0.1530103	6.4180837	7.413173	Multitasking_Scroll
15:34:19.332	0.009577099	6.3639827	7.2809896	0.0022272146	0.019347325	0.026091887	0.1530103	6.4180837	7.413173	Multitasking_Scroll
15:34:19.353	0.009577099	6.3639827	7.2809896	0.0022272146	0.019347325	0.026091887	0.1530103	6.4180837	7.413173	Multitasking_Scroll
15:34:19.375	0.009577099	6.3639827	7.2809896	0.0022272146	0.019347325	0.026091887	0.1530103	6.4180837	7.413173	Multitasking_Scroll
15:34:19.397	0.009577099	6.3639827	7.2809896	0.0022272146	0.019347325	0.026091887	0.1530103	6.4180837	7.413173	Multitasking_Scroll
15:34:19.418	0.009577099	6.3639827	7.2809896	0.0022272146	0.019347325	0.026091887	0.1530103	6.4180837	7.413173	Multitasking_Scroll
15:34:19.440	0.009577099	6.3639827	7.2809896	0.0022272146	0.019347325	0.026091887	0.1530103	6.4180837	7.413173	Multitasking_Scroll
15:34:19.462	0.20111908	6.2275085	7.1780357	0.017498845	0.004686558	0.0065441993	0.17248744	6.4258204	7.4060388	Multitasking_Scroll
15:34:19.484	0.20111908	6.2275085	7.1780357	0.017498845	0.004686558	0.0065441993	0.17248744	6.4258204	7.4060388	Multitasking_Scroll
15:34:19.506	0.20111908	6.2275085	7.1780357	0.017498845	0.004686558	0.0065441993	0.17248744	6.4258204	7.4060388	Multitasking_Scroll
15:34:19.527	0.20111908	6.2275085	7.1780357	0.017498845	0.004686558	0.0065441993	0.17248744	6.4258204	7.4060388	Multitasking_Scroll
15:34:19.549	0.20111908	6.2275085	7.1780357	0.017498845	0.004686558	0.0065441993	0.17248744	6.4258204	7.4060388	Multitasking_Scroll
15:34:19.570	0.20111908	6.2275085	7.1780357	0.017498845	0.004686558	0.0065441993	0.17248744	6.4258204	7.4060388	Multitasking_Scroll
15:34:19.591	0.20111908	6.2275085	7.1780357	0.017498845	0.004686558	0.0065441993	0.17248744	6.4258204	7.4060388	Multitasking_Scroll
15:34:19.613	0.20111908	6.2275085	7.1780357	0.017498845	0.004686558	0.0065441993	0.17248744	6.4258204	7.4060388	Multitasking_Scroll
15:34:19.634	0.038308397	6.304126	7.211556	0.02482923	-0.008752477	-0.011170893	0.16564971	6.424958	7.406943	Multitasking_Scroll
15:34:19.655	0.038308397	6.304126	7.211556	0.02482923	-0.008752477	-0.011170893	0.16564971	6.424958	7.406943	Multitasking_Scroll
15:34:19.677	0.038308397	6.304126	7.211556	0.02482923	-0.008752477	-0.011170893	0.16564971	6.424958	7.406943	Multitasking_Scroll
15:34:19.698	0.038308397	6.304126	7.211556	0.02482923	-0.008752477	-0.011170893	0.16564971	6.424958	7.406943	Multitasking_Scroll
15:34:19.719	0.038308397	6.304126	7.211556	0.02482923	-0.008752477	-0.011170893	0.16564971	6.424958	7.406943	Multitasking_Scroll
15:34:19.744	0.038308397	6.304126	7.211556	0.02482923	-0.008752477	-0.011170893	0.16564971	6.424958	7.406943	Multitasking_Scroll
15:34:19.764	0.038308397	6.304126	7.211556	0.02482923	-0.008752477	-0.011170893	0.16564971	6.424958	7.406943	Multitasking_Scroll
15:34:19.785	0.038308397	6.304126	7.211556	0.02482923	-0.008752477	-0.011170893	0.16564971	6.424958	7.406943	Multitasking_Scroll
15:34:19.806	0.16041641	6.241874	7.26423	-0.038700756	-0.0014220943	0.031589676	0.15371874	6.4417796	7.3925743	Multitasking_Scroll
15:34:19.828	0.16041641	6.241874	7.26423	-0.038700756	-0.0014220943	0.031589676	0.15371874	6.4417796	7.3925743	Multitasking_Scroll
15:34:19.851	0.16041641	6.241874	7.26423	-0.038700756	-0.0014220943	0.031589676	0.15371874	6.4417796	7.3925743	Multitasking_Scroll
15:34:19.871	0.16041641	6.241874	7.26423	-0.038700756	-0.0014220943	0.031589676	0.15371874	6.4417796	7.3925743	Multitasking_Scroll
15:34:19.892	0.16041641	6.241874	7.26423	-0.038700756	-0.0014220943	0.031589676	0.15371874	6.4417796	7.3925743	Multitasking_Scroll
15:34:19.914	0.16041641	6.241874	7.26423	-0.038700756	-0.0014220943	0.031589676	0.15371874	6.4417796	7.3925743	Multitasking_Scroll
15:34:19.936	0.16041641	6.241874	7.26423	-0.038700756	-0.0014220943	0.031589676	0.15371874	6.4417796	7.3925743	Multitasking_Scroll
15:34:19.957	0.16041641	6.241874	7.26423	-0.038700756	-0.0014220943	0.031589676	0.15371874	6.4417796	7.3925743	Multitasking_Scroll
15:34:19.978	0.16041641	6.241874	7.26423	-0.038700756	-0.0014220943	0.031589676	0.15371874	6.4417796	7.3925743	Multitasking_Scroll
15:34:19.999	0.06464542	6.3208857	7.223527	0.0010054843	-0.022802377	0.00043554694	0.15691373	6.4353514	7.398103	Multitasking_Scroll
15:34:20.021	0.06464542	6.3208857	7.223527	0.0010054843	-0.022802377	0.00043554694	0.15691373	6.4353514	7.398103	Multitasking_Scroll
15:34:20.042	0.06464542	6.3208857	7.223527	0.0010054843	-0.022802377	0.00043554694	0.15691373	6.4353514	7.398103	Multitasking_Scroll
15:34:20.064	0.06464542	6.3208857	7.223527	0.0010054843	-0.022802377	0.00043554694	0.15691373	6.4353514	7.398103	Multitasking_Scroll
15:34:20.085	0.06464542	6.3208857	7.223527	0.0010054843	-0.022802377	0.00043554694	0.15691373	6.4353514	7.398103	Multitasking_Scroll
15:34:20.106	0.06464542	6.3208857	7.223527	0.0010054843	-0.022802377	0.00043554694	0.15691373	6.4353514	7.398103	Multitasking_Scroll
15:34:20.127	0.06464542	6.3208857	7.223527	0.0010054843	-0.022802377	0.00043554694	0.15691373	6.4353514	7.398103	Multitasking_Scroll
15:34:20.148	0.06464542	6.3208857	7.223527	0.0010054843	-0.022802377	0.00043554694	0.15691373	6.4353514	7.398103	Multitasking_Scroll
15:34:20.169	0.17717634	6.2275085	7.1493044	-0.0026597073	-0.0038655554	0.019983234	0.15810674	6.438994	7.39491	Multitasking_Scroll
15:34:20.190	0.17717634	6.2275085	7.1493044	-0.0026597073	-0.0038655554	0.019983234	0.15810674	6.438994	7.39491	Multitasking_Scroll
15:34:20.211	0.17717634	6.2275085	7.1493044	-0.0026597073	-0.0038655554	0.019983234	0.15810674	6.438994	7.39491	Multitasking_Scroll
15:34:20.232	0.17717634	6.2275085	7.1493044	-0.0026597073	-0.0038655554	0.019983234	0.15810674	6.438994	7.39491	Multitasking_Scroll
15:34:20.253	0.17717634	6.2275085	7.1493044	-0.0026597073	-0.0038655554	0.019983234	0.15810674	6.438994	7.39491	Multitasking_Scroll
15:34:20.275	0.17717634	6.2275085	7.1493044	-0.0026597073	-0.0038655554	0.019983234	0.15810674	6.438994	7.39491	Multitasking_Scroll
15:34:20.296	0.17717634	6.2275085	7.1493044	-0.0026597073	-0.0038655554	0.019983234	0.15810674	6.438994	7.39491	Multitasking_Scroll
15:34:20.317	0.17717634	6.2275085	7.1493044	-0.0026597073	-0.0038655554	0.019983234	0.15810674	6.438994	7.39491	Multitasking_Scroll
15:34:20.338	0.17717634	6.2275085	7.1493044	-0.0026597073	-0.0038655554	0.019983234	0.15810674	6.438994	7.39491	Multitasking_Scroll
15:34:20.359	0.12689656	6.2538457	7.225921	-0.0014379768	0.0010213667	0.013874582	0.15363398	6.43397	7.3993754	Multitasking_Scroll
15:34:20.381	0.12689656	6.2538457	7.225921	-0.0014379768	0.0010213667	0.013874582	0.15363398	6.43397	7.3993754	Multitasking_Scroll
15:34:20.402	0.12689656	6.2538457	7.225921	-0.0014379768	0.0010213667	0.013874582	0.15363398	6.43397	7.3993754	Multitasking_Scroll
15:34:20.424	0.12689656	6.2538457	7.225921	-0.0014379768	0.0010213667	0.013874582	0.15363398	6.43397	7.3993754	Multitasking_Scroll
15:34:20.445	0.12689656	6.2538457	7.225921	-0.0014379768	0.0010213667	0.013874582	0.15363398	6.43397	7.3993754	Multitasking_Scroll
15:34:20.466	0.12689656	6.2538457	7.225921	-0.0014379768	0.0010213667	0.013874582	0.15363398	6.43397	7.3993754	Multitasking_Scroll
15:34:20.489	0.12689656	6.2538457	7.225921	-0.0014379768	0.0010213667	0.013874582	0.15363398	6.43397	7.3993754	Multitasking_Scroll
15:34:20.510	0.12689656	6.2538457	7.225921	-0.0014379768	0.0010213667	0.013874582	0.15363398	6.43397	7.3993754	Multitasking_Scroll
15:34:20.531	0.083799616	6.3113084	7.336058	0.0150553845	-0.00325469	0.022426695	0.14754269	6.427732	7.4049187	Multitasking_Scroll
15:34:20.552	0.083799616	6.3113084	7.336058	0.0150553845	-0.00325469	0.022426695	0.14754269	6.427732	7.4049187	Multitasking_Scroll
15:34:20.573	0.083799616	6.3113084	7.336058	0.0150553845	-0.00325469	0.022426695	0.14754269	6.427732	7.4049187	Multitasking_Scroll
15:34:20.595	0.083799616	6.3113084	7.336058	0.0150553845	-0.00325469	0.022426695	0.14754269	6.427732	7.4049187	Multitasking_Scroll
15:34:20.616	0.083799616	6.3113084	7.336058	0.0150553845	-0.00325469	0.022426695	0.14754269	6.427732	7.4049187	Multitasking_Scroll
15:34:20.639	0.083799616	6.3113084	7.336058	0.0150553845	-0.00325469	0.022426695	0.14754269	6.427732	7.4049187	Multitasking_Scroll
15:34:20.660	0.083799616	6.3113084	7.336058	0.0150553845	-0.00325469	0.022426695	0.14754269	6.427732	7.4049187	Multitasking_Scroll
15:34:20.682	0.083799616	6.3113084	7.336058	0.0150553845	-0.00325469	0.022426695	0.14754269	6.427732	7.4049187	Multitasking_Scroll
15:34:20.703	0.083799616	6.3113084	7.336058	0.0150553845	-0.00325469	0.022426695	0.14754269	6.427732	7.4049187	Multitasking_Scroll
15:34:20.724	0.05985687	6.3352513	7.1229677	0.007725002	0.017514728	-0.004451375	0.16122167	6.440126	7.3938527	Multitasking_Scroll
15:34:20.746	0.05985687	6.3352513	7.1229677	0.007725002	0.017514728	-0.004451375	0.16122167	6.440126	7.3938527	Multitasking_Scroll
15:34:20.766	0.05985687	6.3352513	7.1229677	0.007725002	0.017514728	-0.004451375	0.16122167	6.440126	7.3938527	Multitasking_Scroll
15:34:20.787	0.05985687	6.3352513	7.1229677	0.007725002	0.017514728	-0.004451375	0.16122167	6.440126	7.3938527	Multitasking_Scroll
15:34:20.809	0.05985687	6.3352513	7.1229677	0.007725002	0.017514728	-0.004451375	0.16122167	6.440126	7.3938527	Multitasking_Scroll
15:34:20.830	0.05985687	6.3352513	7.1229677	0.007725002	0.017514728	-0.004451375	0.16122167	6.440126	7.3938527	Multitasking_Scroll
15:34:20.851	0.05985687	6.3352513	7.1229677	0.007725002	0.017514728	-0.004451375	0.16122167	6.440126	7.3938527	Multitasking_Scroll
15:34:20.873	0.05985687	6.3352513	7.1229677	0.007725002	0.017514728	-0.004451375	0.16122167	6.440126	7.3938527	Multitasking_Scroll
15:34:20.895	0.19633053	6.2107487	7.3240867	-0.0014379768	-0.00325469	0.01937237	0.15197481	6.437777	7.3960958	Multitasking_Scroll
15:34:20.917	0.19633053	6.2107487	7.3240867	-0.0014379768	-0.00325469	0.01937237	0.15197481	6.437777	7.3960958	Multitasking_Scroll
15:34:20.938	0.19633053	6.2107487	7.3240867	-0.0014379768	-0.00325469	0.01937237	0.15197481	6.437777	7.3960958	Multitasking_Scroll
15:34:20.959	0.19633053	6.2107487	7.3240867	-0.0014379768	-0.00325469	0.01937237	0.15197481	6.437777	7.3960958	Multitasking_Scroll
15:34:20.981	0.19633053	6.2107487	7.3240867	-0.0014379768	-0.00325469	0.01937237	0.15197481	6.437777	7.3960958	Multitasking_Scroll
15:34:21.003	0.19633053	6.2107487	7.3240867	-0.0014379768	-0.00325469	0.01937237	0.15197481	6.437777	7.3960958	Multitasking_Scroll
15:34:21.024	0.19633053	6.2107487	7.3240867	-0.0014379768	-0.00325469	0.01937237	0.15197481	6.437777	7.3960958	Multitasking_Scroll
15:34:21.045	0.19633053	6.2107487	7.3240867	-0.0014379768	-0.00325469	0.01937237	0.15197481	6.437777	7.3960958	Multitasking_Scroll
15:34:21.066	0.09577099	6.263423	7.151699	-0.0118226865	0.03522982	0.022426695	0.16224661	6.452707	7.382855	Multitasking_Scroll
15:34:21.087	0.09577099	6.263423	7.151699	-0.0118226865	0.03522982	0.022426695	0.16224661	6.452707	7.382855	Multitasking_Scroll
15:34:21.109	0.09577099	6.263423	7.151699	-0.0118226865	0.03522982	0.022426695	0.16224661	6.452707	7.382855	Multitasking_Scroll
15:34:21.130	0.09577099	6.263423	7.151699	-0.0118226865	0.03522982	0.022426695	0.16224661	6.452707	7.382855	Multitasking_Scroll
15:34:21.151	0.09577099	6.263423	7.151699	-0.0118226865	0.03522982	0.022426695	0.16224661	6.452707	7.382855	Multitasking_Scroll
15:34:21.172	0.09577099	6.263423	7.151699	-0.0118226865	0.03522982	0.022426695	0.16224661	6.452707	7.382855	Multitasking_Scroll
15:34:21.194	0.09577099	6.263423	7.151699	-0.0118226865	0.03522982	0.022426695	0.16224661	6.452707	7.382855	Multitasking_Scroll
15:34:21.215	0.09577099	6.263423	7.151699	-0.0118226865	0.03522982	0.022426695	0.16224661	6.452707	7.382855	Multitasking_Scroll
15:34:21.237	0.09577099	6.263423	7.151699	-0.0118226865	0.03522982	0.022426695	0.16224661	6.452707	7.382855	Multitasking_Scroll
15:34:21.258	0.098165266	6.308914	7.1301503	0.010168463	0.0034648278	0.0022681428	0.14776684	6.4388394	7.3952556	Multitasking_Scroll
15:34:21.279	0.098165266	6.308914	7.1301503	0.010168463	0.0034648278	0.0022681428	0.14776684	6.4388394	7.3952556	Multitasking_Scroll
15:34:21.300	0.098165266	6.308914	7.1301503	0.010168463	0.0034648278	0.0022681428	0.14776684	6.4388394	7.3952556	Multitasking_Scroll
15:34:21.321	0.098165266	6.308914	7.1301503	0.010168463	0.0034648278	0.0022681428	0.14776684	6.4388394	7.3952556	Multitasking_Scroll
15:34:21.342	0.098165266	6.308914	7.1301503	0.010168463	0.0034648278	0.0022681428	0.14776684	6.4388394	7.3952556	Multitasking_Scroll
15:34:21.364	0.098165266	6.308914	7.1301503	0.010168463	0.0034648278	0.0022681428	0.14776684	6.4388394	7.3952556	Multitasking_Scroll
15:34:21.391	0.098165266	6.308914	7.1301503	0.010168463	0.0034648278	0.0022681428	0.14776684	6.4388394	7.3952556	Multitasking_Scroll
15:34:21.424	0.098165266	6.308914	7.1301503	0.010168463	0.0034648278	0.0022681428	0.14776684	6.4388394	7.3952556	Multitasking_Scroll
15:34:21.458	0.1699935	6.2275085	7.26423	0.022385767	0.00041050144	0.02181583	0.14866145	6.4408135	7.3935165	Multitasking_Scroll
15:34:21.491	0.1699935	6.2275085	7.26423	0.022385767	0.00041050144	0.02181583	0.14866145	6.4408135	7.3935165	Multitasking_Scroll
15:34:21.525	0.1699935	6.2275085	7.26423	0.022385767	0.00041050144	0.02181583	0.14866145	6.4408135	7.3935165	Multitasking_Scroll
15:34:21.558	0.1699935	6.2275085	7.26423	0.022385767	0.00041050144	0.02181583	0.14866145	6.4408135	7.3935165	Multitasking_Scroll
15:34:21.591	0.1699935	6.2275085	7.26423	0.022385767	0.00041050144	0.02181583	0.14866145	6.4408135	7.3935165	Multitasking_Scroll
15:34:21.612	-0.011971374	6.359194	7.0774765	0.009557597	0.01873646	0.0028790077	0.14631021	6.458762	7.377892	Multitasking_Scroll
15:34:21.642	-0.011971374	6.359194	7.0774765	0.009557597	0.01873646	0.0028790077	0.14631021	6.458762	7.377892	Multitasking_Scroll
15:34:21.662	-0.011971374	6.359194	7.0774765	0.009557597	0.01873646	0.0028790077	0.14631021	6.458762	7.377892	Multitasking_Scroll
15:34:21.683	-0.011971374	6.359194	7.0774765	0.009557597	0.01873646	0.0028790077	0.14631021	6.458762	7.377892	Multitasking_Scroll
15:34:21.709	-0.011971374	6.359194	7.0774765	0.009557597	0.01873646	0.0028790077	0.14631021	6.458762	7.377892	Multitasking_Scroll
15:34:21.730	-0.011971374	6.359194	7.0774765	0.009557597	0.01873646	0.0028790077	0.14631021	6.458762	7.377892	Multitasking_Scroll
15:34:21.751	-0.011971374	6.359194	7.0774765	0.009557597	0.01873646	0.0028790077	0.14631021	6.458762	7.377892	Multitasking_Scroll
15:34:21.772	-0.011971374	6.359194	7.0774765	0.009557597	0.01873646	0.0028790077	0.14631021	6.458762	7.377892	Multitasking_Scroll
15:34:21.796	0.07901107	6.2682114	7.3671837	-0.023429126	0.051112317	-0.013003489	0.1249439	6.4536257	7.38278	Multitasking_Scroll
15:34:21.818	0.07901107	6.2682114	7.3671837	-0.023429126	0.051112317	-0.013003489	0.1249439	6.4536257	7.38278	Multitasking_Scroll
15:34:21.838	0.07901107	6.2682114	7.3671837	-0.023429126	0.051112317	-0.013003489	0.1249439	6.4536257	7.38278	Multitasking_Scroll
15:34:21.860	0.07901107	6.2682114	7.3671837	-0.023429126	0.051112317	-0.013003489	0.1249439	6.4536257	7.38278	Multitasking_Scroll
15:34:21.881	0.07901107	6.2682114	7.3671837	-0.023429126	0.051112317	-0.013003489	0.1249439	6.4536257	7.38278	Multitasking_Scroll
15:34:21.904	0.07901107	6.2682114	7.3671837	-0.023429126	0.051112317	-0.013003489	0.1249439	6.4536257	7.38278	Multitasking_Scroll
15:34:21.927	0.07901107	6.2682114	7.3671837	-0.023429126	0.051112317	-0.013003489	0.1249439	6.4536257	7.38278	Multitasking_Scroll
15:34:21.948	0.07901107	6.2682114	7.3671837	-0.023429126	0.051112317	-0.013003489	0.1249439	6.4536257	7.38278	Multitasking_Scroll
15:34:21.972	0.090982445	6.23948	7.204373	-0.024039991	0.011406075	0.012041987	0.12549949	6.4497747	7.386133	Multitasking_Scroll
15:34:21.994	0.090982445	6.23948	7.204373	-0.024039991	0.011406075	0.012041987	0.12549949	6.4497747	7.386133	Multitasking_Scroll
15:34:22.017	0.090982445	6.23948	7.204373	-0.024039991	0.011406075	0.012041987	0.12549949	6.4497747	7.386133	Multitasking_Scroll
15:34:22.040	0.090982445	6.23948	7.204373	-0.024039991	0.011406075	0.012041987	0.12549949	6.4497747	7.386133	Multitasking_Scroll
15:34:22.063	0.090982445	6.23948	7.204373	-0.024039991	0.011406075	0.012041987	0.12549949	6.4497747	7.386133	Multitasking_Scroll
15:34:22.087	0.090982445	6.23948	7.204373	-0.024039991	0.011406075	0.012041987	0.12549949	6.4497747	7.386133	Multitasking_Scroll
15:34:22.109	0.090982445	6.23948	7.204373	-0.024039991	0.011406075	0.012041987	0.12549949	6.4497747	7.386133	Multitasking_Scroll
15:34:22.131	0.090982445	6.23948	7.204373	-0.024039991	0.011406075	0.012041987	0.12549949	6.4497747	7.386133	Multitasking_Scroll
15:34:22.152	-0.031125572	6.3903193	7.058322	0.008335867	0.020569054	0.026091887	0.10162731	6.447331	7.3886337	Multitasking_Scroll
15:34:22.173	-0.031125572	6.3903193	7.058322	0.008335867	0.020569054	0.026091887	0.10162731	6.447331	7.3886337	Multitasking_Scroll
15:34:22.195	-0.031125572	6.3903193	7.058322	0.008335867	0.020569054	0.026091887	0.10162731	6.447331	7.3886337	Multitasking_Scroll
15:34:22.229	-0.031125572	6.3903193	7.058322	0.008335867	0.020569054	0.026091887	0.10162731	6.447331	7.3886337	Multitasking_Scroll
15:34:22.263	-0.031125572	6.3903193	7.058322	0.008335867	0.020569054	0.026091887	0.10162731	6.447331	7.3886337	Multitasking_Scroll
15:34:22.297	-0.031125572	6.3903193	7.058322	0.008335867	0.020569054	0.026091887	0.10162731	6.447331	7.3886337	Multitasking_Scroll
15:34:22.332	0.05506832	6.2921543	7.266624	0.04926384	0.013849537	0.012652852	0.102579206	6.4341636	7.4000883	Multitasking_Scroll
15:34:22.364	0.05506832	6.2921543	7.266624	0.04926384	0.013849537	0.012652852	0.102579206	6.4341636	7.4000883	Multitasking_Scroll
15:34:22.398	0.05506832	6.2921543	7.266624	0.04926384	0.013849537	0.012652852	0.102579206	6.4341636	7.4000883	Multitasking_Scroll
15:34:22.431	0.05506832	6.2921543	7.266624	0.04926384	0.013849537	0.012652852	0.102579206	6.4341636	7.4000883	Multitasking_Scroll
15:34:22.454	0.05506832	6.2921543	7.266624	0.04926384	0.013849537	0.012652852	0.102579206	6.4341636	7.4000883	Multitasking_Scroll
15:34:22.475	0.05506832	6.2921543	7.266624	0.04926384	0.013849537	0.012652852	0.102579206	6.4341636	7.4000883	Multitasking_Scroll
15:34:22.499	0.05506832	6.2921543	7.266624	0.04926384	0.013849537	0.012652852	0.102579206	6.4341636	7.4000883	Multitasking_Scroll
15:34:22.522	0.12929083	6.2346916	7.1301503	0.009557597	-0.008752477	0.029146213	0.1126777	6.440817	7.3941507	Multitasking_Scroll
15:34:22.545	0.12929083	6.2346916	7.1301503	0.009557597	-0.008752477	0.029146213	0.1126777	6.440817	7.3941507	Multitasking_Scroll
15:34:22.568	0.12929083	6.2346916	7.1301503	0.009557597	-0.008752477	0.029146213	0.1126777	6.440817	7.3941507	Multitasking_Scroll
15:34:22.591	0.12929083	6.2346916	7.1301503	0.009557597	-0.008752477	0.029146213	0.1126777	6.440817	7.3941507	Multitasking_Scroll
15:34:22.614	0.12929083	6.2346916	7.1301503	0.009557597	-0.008752477	0.029146213	0.1126777	6.440817	7.3941507	Multitasking_Scroll
15:34:22.637	0.12929083	6.2346916	7.1301503	0.009557597	-0.008752477	0.029146213	0.1126777	6.440817	7.3941507	Multitasking_Scroll
15:34:22.660	0.12929083	6.2346916	7.1301503	0.009557597	-0.008752477	0.029146213	0.1126777	6.440817	7.3941507	Multitasking_Scroll
15:34:22.683	0.12929083	6.2346916	7.1301503	0.009557597	-0.008752477	0.029146213	0.1126777	6.440817	7.3941507	Multitasking_Scroll
15:34:22.706	0.057462595	6.2753944	7.4030976	-0.0203748	-0.0417392	0.02853535	0.09482085	6.431759	7.402287	Multitasking_Scroll
15:34:22.730	0.057462595	6.2753944	7.4030976	-0.0203748	-0.0417392	0.02853535	0.09482085	6.431759	7.402287	Multitasking_Scroll
15:34:22.753	0.057462595	6.2753944	7.4030976	-0.0203748	-0.0417392	0.02853535	0.09482085	6.431759	7.402287	Multitasking_Scroll
15:34:22.774	0.057462595	6.2753944	7.4030976	-0.0203748	-0.0417392	0.02853535	0.09482085	6.431759	7.402287	Multitasking_Scroll
15:34:22.794	0.057462595	6.2753944	7.4030976	-0.0203748	-0.0417392	0.02853535	0.09482085	6.431759	7.402287	Multitasking_Scroll
15:34:22.814	0.057462595	6.2753944	7.4030976	-0.0203748	-0.0417392	0.02853535	0.09482085	6.431759	7.402287	Multitasking_Scroll
15:34:22.835	0.057462595	6.2753944	7.4030976	-0.0203748	-0.0417392	0.02853535	0.09482085	6.431759	7.402287	Multitasking_Scroll
15:34:22.856	0.057462595	6.2753944	7.4030976	-0.0203748	-0.0417392	0.02853535	0.09482085	6.431759	7.402287	Multitasking_Scroll
15:34:22.877	0.1340794	6.2969427	7.1301503	-0.0026597073	-0.048458718	-0.03194031	0.14087066	6.428341	7.4045186	Multitasking_Scroll
15:34:22.899	0.1340794	6.2969427	7.1301503	-0.0026597073	-0.048458718	-0.03194031	0.14087066	6.428341	7.4045186	Multitasking_Scroll
15:34:22.921	0.1340794	6.2969427	7.1301503	-0.0026597073	-0.048458718	-0.03194031	0.14087066	6.428341	7.4045186	Multitasking_Scroll
15:34:22.943	0.1340794	6.2969427	7.1301503	-0.0026597073	-0.048458718	-0.03194031	0.14087066	6.428341	7.4045186	Multitasking_Scroll
15:34:22.965	0.1340794	6.2969427	7.1301503	-0.0026597073	-0.048458718	-0.03194031	0.14087066	6.428341	7.4045186	Multitasking_Scroll
15:34:22.986	0.1340794	6.2969427	7.1301503	-0.0026597073	-0.048458718	-0.03194031	0.14087066	6.428341	7.4045186	Multitasking_Scroll
15:34:23.007	0.1340794	6.2969427	7.1301503	-0.0026597073	-0.048458718	-0.03194031	0.14087066	6.428341	7.4045186	Multitasking_Scroll
15:34:23.028	0.1340794	6.2969427	7.1301503	-0.0026597073	-0.048458718	-0.03194031	0.14087066	6.428341	7.4045186	Multitasking_Scroll
15:34:23.049	0.11013664	6.1532865	7.7909703	-0.061913636	0.01873646	0.036476597	0.1757894	6.449569	7.3852863	Multitasking_Scroll
15:34:23.071	0.11013664	6.1532865	7.7909703	-0.061913636	0.01873646	0.036476597	0.1757894	6.449569	7.3852863	Multitasking_Scroll
15:34:23.092	0.11013664	6.1532865	7.7909703	-0.061913636	0.01873646	0.036476597	0.1757894	6.449569	7.3852863	Multitasking_Scroll
15:34:23.113	0.11013664	6.1532865	7.7909703	-0.061913636	0.01873646	0.036476597	0.1757894	6.449569	7.3852863	Multitasking_Scroll
15:34:23.135	0.11013664	6.1532865	7.7909703	-0.061913636	0.01873646	0.036476597	0.1757894	6.449569	7.3852863	Multitasking_Scroll
15:34:23.157	0.11013664	6.1532865	7.7909703	-0.061913636	0.01873646	0.036476597	0.1757894	6.449569	7.3852863	Multitasking_Scroll
15:34:23.178	0.11013664	6.1532865	7.7909703	-0.061913636	0.01873646	0.036476597	0.1757894	6.449569	7.3852863	Multitasking_Scroll
15:34:23.199	0.11013664	6.1532865	7.7909703	-0.061913636	0.01873646	0.036476597	0.1757894	6.449569	7.3852863	Multitasking_Scroll
15:34:23.220	0.11013664	6.1532865	7.7909703	-0.061913636	0.01873646	0.036476597	0.1757894	6.449569	7.3852863	Multitasking_Scroll
15:34:23.243	0.15562786	6.117372	7.1109962	0.044376913	0.004075693	-0.023999063	0.20594957	6.368802	7.454278	Multitasking_Scroll
15:34:23.266	0.15562786	6.117372	7.1109962	0.044376913	0.004075693	-0.023999063	0.20594957	6.368802	7.454278	Multitasking_Scroll
15:34:23.289	0.15562786	6.117372	7.1109962	0.044376913	0.004075693	-0.023999063	0.20594957	6.368802	7.454278	Multitasking_Scroll
15:34:23.309	0.15562786	6.117372	7.1109962	0.044376913	0.004075693	-0.023999063	0.20594957	6.368802	7.454278	Multitasking_Scroll
15:34:23.330	0.15562786	6.117372	7.1109962	0.044376913	0.004075693	-0.023999063	0.20594957	6.368802	7.454278	Multitasking_Scroll
15:34:23.366	0.15562786	6.117372	7.1109962	0.044376913	0.004075693	-0.023999063	0.20594957	6.368802	7.454278	Multitasking_Scroll
15:34:23.399	0.15562786	6.117372	7.1109962	0.044376913	0.004075693	-0.023999063	0.20594957	6.368802	7.454278	Multitasking_Scroll
15:34:23.432	0.4932206	6.0670924	7.21395	0.01444452	0.042560205	-0.041103292	0.20614421	6.3638964	7.458463	Multitasking_Scroll
15:34:23.466	0.4932206	6.0670924	7.21395	0.01444452	0.042560205	-0.041103292	0.20614421	6.3638964	7.458463	Multitasking_Scroll
15:34:23.500	0.4932206	6.0670924	7.21395	0.01444452	0.042560205	-0.041103292	0.20614421	6.3638964	7.458463	Multitasking_Scroll
15:34:23.533	0.4932206	6.0670924	7.21395	0.01444452	0.042560205	-0.041103292	0.20614421	6.3638964	7.458463	Multitasking_Scroll
15:34:23.566	0.4932206	6.0670924	7.21395	0.01444452	0.042560205	-0.041103292	0.20614421	6.3638964	7.458463	Multitasking_Scroll
15:34:23.587	-0.19633053	6.411868	6.8332605	0.038879126	0.0034648278	-0.04599021	0.09865327	6.354755	7.468448	Multitasking_Scroll
15:34:23.617	-0.19633053	6.411868	6.8332605	0.038879126	0.0034648278	-0.04599021	0.09865327	6.354755	7.468448	Multitasking_Scroll
15:34:23.638	-0.19633053	6.411868	6.8332605	0.038879126	0.0034648278	-0.04599021	0.09865327	6.354755	7.468448	Multitasking_Scroll
15:34:23.659	-0.19633053	6.411868	6.8332605	0.038879126	0.0034648278	-0.04599021	0.09865327	6.354755	7.468448	Multitasking_Scroll
15:34:23.684	-0.19633053	6.411868	6.8332605	0.038879126	0.0034648278	-0.04599021	0.09865327	6.354755	7.468448	Multitasking_Scroll
15:34:23.704	-0.19633053	6.411868	6.8332605	0.038879126	0.0034648278	-0.04599021	0.09865327	6.354755	7.468448	Multitasking_Scroll
15:34:23.734	-0.19633053	6.411868	6.8332605	0.038879126	0.0034648278	-0.04599021	0.09865327	6.354755	7.468448	Multitasking_Scroll
15:34:23.755	-0.19633053	6.411868	6.8332605	0.038879126	0.0034648278	-0.04599021	0.09865327	6.354755	7.468448	Multitasking_Scroll
15:34:23.776	0.31125572	6.014418	7.4102807	0.12989806	0.11403144	0.016318042	0.0715259	6.4117494	7.4198794	Multitasking_Scroll
15:34:23.796	0.31125572	6.014418	7.4102807	0.12989806	0.11403144	0.016318042	0.0715259	6.4117494	7.4198794	Multitasking_Scroll
15:34:23.818	0.31125572	6.014418	7.4102807	0.12989806	0.11403144	0.016318042	0.0715259	6.4117494	7.4198794	Multitasking_Scroll
15:34:23.839	0.31125572	6.014418	7.4102807	0.12989806	0.11403144	0.016318042	0.0715259	6.4117494	7.4198794	Multitasking_Scroll
15:34:23.862	0.31125572	6.014418	7.4102807	0.12989806	0.11403144	0.016318042	0.0715259	6.4117494	7.4198794	Multitasking_Scroll
15:34:23.885	0.31125572	6.014418	7.4102807	0.12989806	0.11403144	0.016318042	0.0715259	6.4117494	7.4198794	Multitasking_Scroll
15:34:23.909	0.31125572	6.014418	7.4102807	0.12989806	0.11403144	0.016318042	0.0715259	6.4117494	7.4198794	Multitasking_Scroll
15:34:23.931	0.31125572	6.014418	7.4102807	0.12989806	0.11403144	0.016318042	0.0715259	6.4117494	7.4198794	Multitasking_Scroll
15:34:23.953	-0.32562137	6.5004563	7.0271964	0.018720577	-0.009974208	-0.014836084	0.027820028	6.46396	7.374735	Multitasking_Scroll
15:34:23.976	-0.32562137	6.5004563	7.0271964	0.018720577	-0.009974208	-0.014836084	0.027820028	6.46396	7.374735	Multitasking_Scroll
15:34:23.999	-0.32562137	6.5004563	7.0271964	0.018720577	-0.009974208	-0.014836084	0.027820028	6.46396	7.374735	Multitasking_Scroll
15:34:24.023	-0.32562137	6.5004563	7.0271964	0.018720577	-0.009974208	-0.014836084	0.027820028	6.46396	7.374735	Multitasking_Scroll
15:34:24.046	-0.32562137	6.5004563	7.0271964	0.018720577	-0.009974208	-0.014836084	0.027820028	6.46396	7.374735	Multitasking_Scroll
15:34:24.069	-0.32562137	6.5004563	7.0271964	0.018720577	-0.009974208	-0.014836084	0.027820028	6.46396	7.374735	Multitasking_Scroll
15:34:24.092	-0.32562137	6.5004563	7.0271964	0.018720577	-0.009974208	-0.014836084	0.027820028	6.46396	7.374735	Multitasking_Scroll
15:34:24.115	-0.32562137	6.5004563	7.0271964	0.018720577	-0.009974208	-0.014836084	0.027820028	6.46396	7.374735	Multitasking_Scroll
15:34:24.139	0.098165266	6.019207	7.90829	0.028494421	0.030953763	0.07312851	0.08828209	6.3336287	7.486497	Multitasking_Scroll
15:34:24.162	0.098165266	6.019207	7.90829	0.028494421	0.030953763	0.07312851	0.08828209	6.3336287	7.486497	Multitasking_Scroll
15:34:24.185	0.098165266	6.019207	7.90829	0.028494421	0.030953763	0.07312851	0.08828209	6.3336287	7.486497	Multitasking_Scroll
15:34:24.222	0.098165266	6.019207	7.90829	0.028494421	0.030953763	0.07312851	0.08828209	6.3336287	7.486497	Multitasking_Scroll
15:34:24.255	0.098165266	6.019207	7.90829	0.028494421	0.030953763	0.07312851	0.08828209	6.3336287	7.486497	Multitasking_Scroll
15:34:24.290	0.098165266	6.019207	7.90829	0.028494421	0.030953763	0.07312851	0.08828209	6.3336287	7.486497	Multitasking_Scroll
15:34:24.322	0.03351985	6.3113084	6.7566433	0.05903768	0.02362338	-0.05270973	0.100308634	6.446822	7.389096	Multitasking_Scroll
15:34:24.355	0.03351985	6.3113084	6.7566433	0.05903768	0.02362338	-0.05270973	0.100308634	6.446822	7.389096	Multitasking_Scroll
15:34:24.389	0.03351985	6.3113084	6.7566433	0.05903768	0.02362338	-0.05270973	0.100308634	6.446822	7.389096	Multitasking_Scroll
15:34:24.423	0.03351985	6.3113084	6.7566433	0.05903768	0.02362338	-0.05270973	0.100308634	6.446822	7.389096	Multitasking_Scroll
15:34:24.454	0.03351985	6.3113084	6.7566433	0.05903768	0.02362338	-0.05270973	0.100308634	6.446822	7.389096	Multitasking_Scroll
15:34:24.475	0.03351985	6.3113084	6.7566433	0.05903768	0.02362338	-0.05270973	0.100308634	6.446822	7.389096	Multitasking_Scroll
15:34:24.496	-0.014365649	6.3376455	7.9489923	0.024218364	-0.115653895	-0.05270973	0.10115999	6.421406	7.4111814	Multitasking_Scroll
15:34:24.517	-0.014365649	6.3376455	7.9489923	0.024218364	-0.115653895	-0.05270973	0.10115999	6.421406	7.4111814	Multitasking_Scroll
15:34:24.538	-0.014365649	6.3376455	7.9489923	0.024218364	-0.115653895	-0.05270973	0.10115999	6.421406	7.4111814	Multitasking_Scroll
15:34:24.560	-0.014365649	6.3376455	7.9489923	0.024218364	-0.115653895	-0.05270973	0.10115999	6.421406	7.4111814	Multitasking_Scroll
15:34:24.581	-0.014365649	6.3376455	7.9489923	0.024218364	-0.115653895	-0.05270973	0.10115999	6.421406	7.4111814	Multitasking_Scroll
15:34:24.602	-0.014365649	6.3376455	7.9489923	0.024218364	-0.115653895	-0.05270973	0.10115999	6.421406	7.4111814	Multitasking_Scroll
15:34:24.624	-0.014365649	6.3376455	7.9489923	0.024218364	-0.115653895	-0.05270973	0.10115999	6.421406	7.4111814	Multitasking_Scroll
15:34:24.645	-0.014365649	6.3376455	7.9489923	0.024218364	-0.115653895	-0.05270973	0.10115999	6.421406	7.4111814	Multitasking_Scroll
15:34:24.666	0.4644893	6.352011	6.5124273	0.018720577	-0.24821165	0.0028790077	0.2904308	6.4771433	7.357485	Multitasking_Scroll
15:34:24.689	0.4644893	6.352011	6.5124273	0.018720577	-0.24821165	0.0028790077	0.2904308	6.4771433	7.357485	Multitasking_Scroll
15:34:24.711	0.4644893	6.352011	6.5124273	0.018720577	-0.24821165	0.0028790077	0.2904308	6.4771433	7.357485	Multitasking_Scroll
15:34:24.731	0.4644893	6.352011	6.5124273	0.018720577	-0.24821165	0.0028790077	0.2904308	6.4771433	7.357485	Multitasking_Scroll
15:34:24.752	0.4644893	6.352011	6.5124273	0.018720577	-0.24821165	0.0028790077	0.2904308	6.4771433	7.357485	Multitasking_Scroll
15:34:24.774	0.4644893	6.352011	6.5124273	0.018720577	-0.24821165	0.0028790077	0.2904308	6.4771433	7.357485	Multitasking_Scroll
15:34:24.796	0.4644893	6.352011	6.5124273	0.018720577	-0.24821165	0.0028790077	0.2904308	6.4771433	7.357485	Multitasking_Scroll
15:34:24.817	0.4644893	6.352011	6.5124273	0.018720577	-0.24821165	0.0028790077	0.2904308	6.4771433	7.357485	Multitasking_Scroll
15:34:24.840	0.4644893	6.352011	6.5124273	0.018720577	-0.24821165	0.0028790077	0.2904308	6.4771433	7.357485	Multitasking_Scroll
15:34:24.866	0.86912173	6.0000525	7.3576064	-0.06680056	-0.092441015	-0.1095202	0.46305853	6.353697	7.4556293	Multitasking_Scroll
15:34:24.890	0.86912173	6.0000525	7.3576064	-0.06680056	-0.092441015	-0.1095202	0.46305853	6.353697	7.4556293	Multitasking_Scroll
15:34:24.912	0.86912173	6.0000525	7.3576064	-0.06680056	-0.092441015	-0.1095202	0.46305853	6.353697	7.4556293	Multitasking_Scroll
15:34:24.933	0.86912173	6.0000525	7.3576064	-0.06680056	-0.092441015	-0.1095202	0.46305853	6.353697	7.4556293	Multitasking_Scroll
15:34:24.955	0.86912173	6.0000525	7.3576064	-0.06680056	-0.092441015	-0.1095202	0.46305853	6.353697	7.4556293	Multitasking_Scroll
15:34:24.976	0.86912173	6.0000525	7.3576064	-0.06680056	-0.092441015	-0.1095202	0.46305853	6.353697	7.4556293	Multitasking_Scroll
15:34:24.997	0.86912173	6.0000525	7.3576064	-0.06680056	-0.092441015	-0.1095202	0.46305853	6.353697	7.4556293	Multitasking_Scroll
15:34:25.019	0.86912173	6.0000525	7.3576064	-0.06680056	-0.092441015	-0.1095202	0.46305853	6.353697	7.4556293	Multitasking_Scroll
15:34:25.040	0.1699935	5.9210415	6.7877693	-0.0203748	-0.09060842	-0.22375199	0.4768971	6.242942	7.5477567	Multitasking_Scroll
15:34:25.061	0.1699935	5.9210415	6.7877693	-0.0203748	-0.09060842	-0.22375199	0.4768971	6.242942	7.5477567	Multitasking_Scroll
15:34:25.083	0.1699935	5.9210415	6.7877693	-0.0203748	-0.09060842	-0.22375199	0.4768971	6.242942	7.5477567	Multitasking_Scroll
15:34:25.104	0.1699935	5.9210415	6.7877693	-0.0203748	-0.09060842	-0.22375199	0.4768971	6.242942	7.5477567	Multitasking_Scroll
15:34:25.126	0.1699935	5.9210415	6.7877693	-0.0203748	-0.09060842	-0.22375199	0.4768971	6.242942	7.5477567	Multitasking_Scroll
15:34:25.149	0.1699935	5.9210415	6.7877693	-0.0203748	-0.09060842	-0.22375199	0.4768971	6.242942	7.5477567	Multitasking_Scroll
15:34:25.169	0.1699935	5.9210415	6.7877693	-0.0203748	-0.09060842	-0.22375199	0.4768971	6.242942	7.5477567	Multitasking_Scroll
15:34:25.191	0.1699935	5.9210415	6.7877693	-0.0203748	-0.09060842	-0.22375199	0.4768971	6.242942	7.5477567	Multitasking_Scroll
15:34:25.212	-0.12450229	6.30652	7.7478733	-0.045420274	0.007740884	-0.17488278	0.30315673	6.1321497	7.646905	Multitasking_Scroll
15:34:25.234	-0.12450229	6.30652	7.7478733	-0.045420274	0.007740884	-0.17488278	0.30315673	6.1321497	7.646905	Multitasking_Scroll
15:34:25.254	-0.12450229	6.30652	7.7478733	-0.045420274	0.007740884	-0.17488278	0.30315673	6.1321497	7.646905	Multitasking_Scroll
15:34:25.275	-0.12450229	6.30652	7.7478733	-0.045420274	0.007740884	-0.17488278	0.30315673	6.1321497	7.646905	Multitasking_Scroll
15:34:25.296	-0.12450229	6.30652	7.7478733	-0.045420274	0.007740884	-0.17488278	0.30315673	6.1321497	7.646905	Multitasking_Scroll
15:34:25.317	-0.12450229	6.30652	7.7478733	-0.045420274	0.007740884	-0.17488278	0.30315673	6.1321497	7.646905	Multitasking_Scroll
15:34:25.338	-0.12450229	6.30652	7.7478733	-0.045420274	0.007740884	-0.17488278	0.30315673	6.1321497	7.646905	Multitasking_Scroll
15:34:25.359	-0.12450229	6.30652	7.7478733	-0.045420274	0.007740884	-0.17488278	0.30315673	6.1321497	7.646905	Multitasking_Scroll
15:34:25.380	-0.12450229	6.30652	7.7478733	-0.045420274	0.007740884	-0.17488278	0.30315673	6.1321497	7.646905	Multitasking_Scroll
15:34:25.402	0.65124273	5.9713216	7.108602	0.08041797	-0.23171829	0.08962187	0.24586394	6.206319	7.5889063	Multitasking_Scroll
15:34:25.426	0.65124273	5.9713216	7.108602	0.08041797	-0.23171829	0.08962187	0.24586394	6.206319	7.5889063	Multitasking_Scroll
15:34:25.448	0.65124273	5.9713216	7.108602	0.08041797	-0.23171829	0.08962187	0.24586394	6.206319	7.5889063	Multitasking_Scroll
15:34:25.469	0.65124273	5.9713216	7.108602	0.08041797	-0.23171829	0.08962187	0.24586394	6.206319	7.5889063	Multitasking_Scroll
15:34:25.494	0.65124273	5.9713216	7.108602	0.08041797	-0.23171829	0.08962187	0.24586394	6.206319	7.5889063	Multitasking_Scroll
15:34:25.516	0.65124273	5.9713216	7.108602	0.08041797	-0.23171829	0.08962187	0.24586394	6.206319	7.5889063	Multitasking_Scroll
15:34:25.537	0.65124273	5.9713216	7.108602	0.08041797	-0.23171829	0.08962187	0.24586394	6.206319	7.5889063	Multitasking_Scroll
15:34:25.559	0.65124273	5.9713216	7.108602	0.08041797	-0.23171829	0.08962187	0.24586394	6.206319	7.5889063	Multitasking_Scroll
15:34:25.580	0.4644893	6.1532865	7.537177	-0.042976815	-0.08816496	-0.06675963	0.52545977	6.2302413	7.555017	Multitasking_Scroll
15:34:25.601	0.4644893	6.1532865	7.537177	-0.042976815	-0.08816496	-0.06675963	0.52545977	6.2302413	7.555017	Multitasking_Scroll
15:34:25.623	0.4644893	6.1532865	7.537177	-0.042976815	-0.08816496	-0.06675963	0.52545977	6.2302413	7.555017	Multitasking_Scroll
15:34:25.644	0.4644893	6.1532865	7.537177	-0.042976815	-0.08816496	-0.06675963	0.52545977	6.2302413	7.555017	Multitasking_Scroll
15:34:25.665	0.4644893	6.1532865	7.537177	-0.042976815	-0.08816496	-0.06675963	0.52545977	6.2302413	7.555017	Multitasking_Scroll
15:34:25.687	0.4644893	6.1532865	7.537177	-0.042976815	-0.08816496	-0.06675963	0.52545977	6.2302413	7.555017	Multitasking_Scroll
15:34:25.707	0.4644893	6.1532865	7.537177	-0.042976815	-0.08816496	-0.06675963	0.52545977	6.2302413	7.555017	Multitasking_Scroll
15:34:25.729	0.4644893	6.1532865	7.537177	-0.042976815	-0.08816496	-0.06675963	0.52545977	6.2302413	7.555017	Multitasking_Scroll
15:34:25.750	0.29689008	6.1101894	8.439818	-0.03931162	0.071881734	-0.08019866	0.6271993	6.277113	7.5083175	Multitasking_Scroll
15:34:25.771	0.29689008	6.1101894	8.439818	-0.03931162	0.071881734	-0.08019866	0.6271993	6.277113	7.5083175	Multitasking_Scroll
15:34:25.794	0.29689008	6.1101894	8.439818	-0.03931162	0.071881734	-0.08019866	0.6271993	6.277113	7.5083175	Multitasking_Scroll
15:34:25.816	0.29689008	6.1101894	8.439818	-0.03931162	0.071881734	-0.08019866	0.6271993	6.277113	7.5083175	Multitasking_Scroll
15:34:25.836	0.29689008	6.1101894	8.439818	-0.03931162	0.071881734	-0.08019866	0.6271993	6.277113	7.5083175	Multitasking_Scroll
15:34:25.859	0.29689008	6.1101894	8.439818	-0.03931162	0.071881734	-0.08019866	0.6271993	6.277113	7.5083175	Multitasking_Scroll
15:34:25.881	0.29689008	6.1101894	8.439818	-0.03931162	0.071881734	-0.08019866	0.6271993	6.277113	7.5083175	Multitasking_Scroll
15:34:25.902	0.29689008	6.1101894	8.439818	-0.03931162	0.071881734	-0.08019866	0.6271993	6.277113	7.5083175	Multitasking_Scroll
15:34:25.923	0.29689008	6.1101894	8.439818	-0.03931162	0.071881734	-0.08019866	0.6271993	6.277113	7.5083175	Multitasking_Scroll
15:34:25.944	1.1253091	6.3304625	6.138921	0.12256767	-0.19079031	-0.045379344	0.68886256	6.4258575	7.3759146	Multitasking_Scroll
15:34:25.966	1.1253091	6.3304625	6.138921	0.12256767	-0.19079031	-0.045379344	0.68886256	6.4258575	7.3759146	Multitasking_Scroll
15:34:25.988	1.1253091	6.3304625	6.138921	0.12256767	-0.19079031	-0.045379344	0.68886256	6.4258575	7.3759146	Multitasking_Scroll
15:34:26.009	1.1253091	6.3304625	6.138921	0.12256767	-0.19079031	-0.045379344	0.68886256	6.4258575	7.3759146	Multitasking_Scroll
15:34:26.030	1.1253091	6.3304625	6.138921	0.12256767	-0.19079031	-0.045379344	0.68886256	6.4258575	7.3759146	Multitasking_Scroll
15:34:26.052	1.1253091	6.3304625	6.138921	0.12256767	-0.19079031	-0.045379344	0.68886256	6.4258575	7.3759146	Multitasking_Scroll
15:34:26.074	1.1253091	6.3304625	6.138921	0.12256767	-0.19079031	-0.045379344	0.68886256	6.4258575	7.3759146	Multitasking_Scroll
15:34:26.095	1.1253091	6.3304625	6.138921	0.12256767	-0.19079031	-0.045379344	0.68886256	6.4258575	7.3759146	Multitasking_Scroll
15:34:26.116	0.31125572	6.201172	7.805336	0.0150553845	0.050501455	-0.124180965	0.7815552	6.460293	7.336489	Multitasking_Scroll
15:34:26.137	0.31125572	6.201172	7.805336	0.0150553845	0.050501455	-0.124180965	0.7815552	6.460293	7.336489	Multitasking_Scroll
15:34:26.158	0.31125572	6.201172	7.805336	0.0150553845	0.050501455	-0.124180965	0.7815552	6.460293	7.336489	Multitasking_Scroll
15:34:26.180	0.31125572	6.201172	7.805336	0.0150553845	0.050501455	-0.124180965	0.7815552	6.460293	7.336489	Multitasking_Scroll
15:34:26.201	0.31125572	6.201172	7.805336	0.0150553845	0.050501455	-0.124180965	0.7815552	6.460293	7.336489	Multitasking_Scroll
15:34:26.223	0.31125572	6.201172	7.805336	0.0150553845	0.050501455	-0.124180965	0.7815552	6.460293	7.336489	Multitasking_Scroll
15:34:26.243	0.31125572	6.201172	7.805336	0.0150553845	0.050501455	-0.124180965	0.7815552	6.460293	7.336489	Multitasking_Scroll
15:34:26.264	0.31125572	6.201172	7.805336	0.0150553845	0.050501455	-0.124180965	0.7815552	6.460293	7.336489	Multitasking_Scroll
15:34:26.285	0.30886146	6.23948	7.0559278	-0.13216314	0.13724433	-0.0007861836	0.52772534	6.5353703	7.292514	Multitasking_Scroll
15:34:26.306	0.30886146	6.23948	7.0559278	-0.13216314	0.13724433	-0.0007861836	0.52772534	6.5353703	7.292514	Multitasking_Scroll
15:34:26.330	0.30886146	6.23948	7.0559278	-0.13216314	0.13724433	-0.0007861836	0.52772534	6.5353703	7.292514	Multitasking_Scroll
15:34:26.352	0.30886146	6.23948	7.0559278	-0.13216314	0.13724433	-0.0007861836	0.52772534	6.5353703	7.292514	Multitasking_Scroll
15:34:26.373	0.30886146	6.23948	7.0559278	-0.13216314	0.13724433	-0.0007861836	0.52772534	6.5353703	7.292514	Multitasking_Scroll
15:34:26.396	0.30886146	6.23948	7.0559278	-0.13216314	0.13724433	-0.0007861836	0.52772534	6.5353703	7.292514	Multitasking_Scroll
15:34:26.417	0.30886146	6.23948	7.0559278	-0.13216314	0.13724433	-0.0007861836	0.52772534	6.5353703	7.292514	Multitasking_Scroll
15:34:26.439	0.30886146	6.23948	7.0559278	-0.13216314	0.13724433	-0.0007861836	0.52772534	6.5353703	7.292514	Multitasking_Scroll
15:34:26.459	0.30886146	6.23948	7.0559278	-0.13216314	0.13724433	-0.0007861836	0.52772534	6.5353703	7.292514	Multitasking_Scroll
15:34:26.480	0.31843856	6.5028505	7.910684	-0.019153068	0.12624875	-0.034383774	0.28281653	6.4454036	7.385599	Multitasking_Scroll
15:34:26.501	0.31843856	6.5028505	7.910684	-0.019153068	0.12624875	-0.034383774	0.28281653	6.4454036	7.385599	Multitasking_Scroll
15:34:26.523	0.31843856	6.5028505	7.910684	-0.019153068	0.12624875	-0.034383774	0.28281653	6.4454036	7.385599	Multitasking_Scroll
15:34:26.544	0.31843856	6.5028505	7.910684	-0.019153068	0.12624875	-0.034383774	0.28281653	6.4454036	7.385599	Multitasking_Scroll
15:34:26.565	0.31843856	6.5028505	7.910684	-0.019153068	0.12624875	-0.034383774	0.28281653	6.4454036	7.385599	Multitasking_Scroll
15:34:26.587	0.31843856	6.5028505	7.910684	-0.019153068	0.12624875	-0.034383774	0.28281653	6.4454036	7.385599	Multitasking_Scroll
15:34:26.609	0.31843856	6.5028505	7.910684	-0.019153068	0.12624875	-0.034383774	0.28281653	6.4454036	7.385599	Multitasking_Scroll
15:34:26.630	0.31843856	6.5028505	7.910684	-0.019153068	0.12624875	-0.034383774	0.28281653	6.4454036	7.385599	Multitasking_Scroll
15:34:26.651	0.07901107	6.32328	6.6441126	0.081028834	-0.101604	-0.053320594	0.23041415	6.4305744	7.4003353	Multitasking_Scroll
15:34:26.673	0.07901107	6.32328	6.6441126	0.081028834	-0.101604	-0.053320594	0.23041415	6.4305744	7.4003353	Multitasking_Scroll
15:34:26.694	0.07901107	6.32328	6.6441126	0.081028834	-0.101604	-0.053320594	0.23041415	6.4305744	7.4003353	Multitasking_Scroll
15:34:26.716	0.07901107	6.32328	6.6441126	0.081028834	-0.101604	-0.053320594	0.23041415	6.4305744	7.4003353	Multitasking_Scroll
15:34:26.737	0.07901107	6.32328	6.6441126	0.081028834	-0.101604	-0.053320594	0.23041415	6.4305744	7.4003353	Multitasking_Scroll
15:34:26.758	0.07901107	6.32328	6.6441126	0.081028834	-0.101604	-0.053320594	0.23041415	6.4305744	7.4003353	Multitasking_Scroll
15:34:26.780	0.07901107	6.32328	6.6441126	0.081028834	-0.101604	-0.053320594	0.23041415	6.4305744	7.4003353	Multitasking_Scroll
15:34:26.801	0.07901107	6.32328	6.6441126	0.081028834	-0.101604	-0.053320594	0.23041415	6.4305744	7.4003353	Multitasking_Scroll
15:34:26.822	0.07901107	6.32328	6.6441126	0.081028834	-0.101604	-0.053320594	0.23041415	6.4305744	7.4003353	Multitasking_Scroll
15:34:26.844	0.4189981	6.2586346	7.273807	-0.0014379768	-0.04601526	0.011431121	0.2722963	6.424855	7.4038763	Multitasking_Scroll
15:34:26.866	0.4189981	6.2586346	7.273807	-0.0014379768	-0.04601526	0.011431121	0.2722963	6.424855	7.4038763	Multitasking_Scroll
15:34:26.887	0.4189981	6.2586346	7.273807	-0.0014379768	-0.04601526	0.011431121	0.2722963	6.424855	7.4038763	Multitasking_Scroll
15:34:26.908	0.4189981	6.2586346	7.273807	-0.0014379768	-0.04601526	0.011431121	0.2722963	6.424855	7.4038763	Multitasking_Scroll
15:34:26.930	0.4189981	6.2586346	7.273807	-0.0014379768	-0.04601526	0.011431121	0.2722963	6.424855	7.4038763	Multitasking_Scroll
15:34:26.951	0.4189981	6.2586346	7.273807	-0.0014379768	-0.04601526	0.011431121	0.2722963	6.424855	7.4038763	Multitasking_Scroll
15:34:26.973	0.4189981	6.2586346	7.273807	-0.0014379768	-0.04601526	0.011431121	0.2722963	6.424855	7.4038763	Multitasking_Scroll
15:34:26.998	0.4189981	6.2586346	7.273807	-0.0014379768	-0.04601526	0.011431121	0.2722963	6.424855	7.4038763	Multitasking_Scroll
15:34:27.031	0.17717634	6.385531	7.118179	0.05048557	-0.06128689	-0.061261844	0.3442115	6.463988	7.366729	Multitasking_Scroll
15:34:27.065	0.17717634	6.385531	7.118179	0.05048557	-0.06128689	-0.061261844	0.3442115	6.463988	7.366729	Multitasking_Scroll
15:34:27.101	0.17717634	6.385531	7.118179	0.05048557	-0.06128689	-0.061261844	0.3442115	6.463988	7.366729	Multitasking_Scroll
15:34:27.134	0.17717634	6.385531	7.118179	0.05048557	-0.06128689	-0.061261844	0.3442115	6.463988	7.366729	Multitasking_Scroll
15:34:27.168	0.17717634	6.385531	7.118179	0.05048557	-0.06128689	-0.061261844	0.3442115	6.463988	7.366729	Multitasking_Scroll
15:34:27.201	0.46209505	6.2706056	7.0343795	0.027883554	-0.045404393	-0.01911214	0.3485253	6.494043	7.340041	Multitasking_Scroll
15:34:27.234	0.46209505	6.2706056	7.0343795	0.027883554	-0.045404393	-0.01911214	0.3485253	6.494043	7.340041	Multitasking_Scroll
15:34:27.267	0.46209505	6.2706056	7.0343795	0.027883554	-0.045404393	-0.01911214	0.3485253	6.494043	7.340041	Multitasking_Scroll
15:34:27.290	0.46209505	6.2706056	7.0343795	0.027883554	-0.045404393	-0.01911214	0.3485253	6.494043	7.340041	Multitasking_Scroll
15:34:27.313	0.46209505	6.2706056	7.0343795	0.027883554	-0.045404393	-0.01911214	0.3485253	6.494043	7.340041	Multitasking_Scroll
15:34:27.335	0.46209505	6.2706056	7.0343795	0.027883554	-0.045404393	-0.01911214	0.3485253	6.494043	7.340041	Multitasking_Scroll
15:34:27.358	0.46209505	6.2706056	7.0343795	0.027883554	-0.045404393	-0.01911214	0.3485253	6.494043	7.340041	Multitasking_Scroll
15:34:27.381	0.3615355	6.428628	7.101419	0.029105285	0.00835175	0.0077659297	0.3274445	6.5428247	7.297568	Multitasking_Scroll
15:34:27.402	0.3615355	6.428628	7.101419	0.029105285	0.00835175	0.0077659297	0.3274445	6.5428247	7.297568	Multitasking_Scroll
15:34:27.424	0.3615355	6.428628	7.101419	0.029105285	0.00835175	0.0077659297	0.3274445	6.5428247	7.297568	Multitasking_Scroll
15:34:27.447	0.3615355	6.428628	7.101419	0.029105285	0.00835175	0.0077659297	0.3274445	6.5428247	7.297568	Multitasking_Scroll
15:34:27.470	0.3615355	6.428628	7.101419	0.029105285	0.00835175	0.0077659297	0.3274445	6.5428247	7.297568	Multitasking_Scroll
15:34:27.493	0.3615355	6.428628	7.101419	0.029105285	0.00835175	0.0077659297	0.3274445	6.5428247	7.297568	Multitasking_Scroll
15:34:27.516	0.3615355	6.428628	7.101419	0.029105285	0.00835175	0.0077659297	0.3274445	6.5428247	7.297568	Multitasking_Scroll
15:34:27.539	0.3615355	6.428628	7.101419	0.029105285	0.00835175	0.0077659297	0.3274445	6.5428247	7.297568	Multitasking_Scroll
15:34:27.562	0.2753416	6.387925	6.969734	0.066978924	0.014460403	0.0010464122	0.33219257	6.579881	7.2639565	Multitasking_Scroll
15:34:27.586	0.2753416	6.387925	6.969734	0.066978924	0.014460403	0.0010464122	0.33219257	6.579881	7.2639565	Multitasking_Scroll
15:34:27.609	0.2753416	6.387925	6.969734	0.066978924	0.014460403	0.0010464122	0.33219257	6.579881	7.2639565	Multitasking_Scroll
15:34:27.632	0.2753416	6.387925	6.969734	0.066978924	0.014460403	0.0010464122	0.33219257	6.579881	7.2639565	Multitasking_Scroll
15:34:27.656	0.2753416	6.387925	6.969734	0.066978924	0.014460403	0.0010464122	0.33219257	6.579881	7.2639565	Multitasking_Scroll
15:34:27.679	0.2753416	6.387925	6.969734	0.066978924	0.014460403	0.0010464122	0.33219257	6.579881	7.2639565	Multitasking_Scroll
15:34:27.703	0.2753416	6.387925	6.969734	0.066978924	0.014460403	0.0010464122	0.33219257	6.579881	7.2639565	Multitasking_Scroll
15:34:27.726	0.2753416	6.387925	6.969734	0.066978924	0.014460403	0.0010464122	0.33219257	6.579881	7.2639565	Multitasking_Scroll
15:34:27.749	0.11253092	6.4334164	7.307327	-0.0075466293	-0.0026438248	-0.013003489	0.2926701	6.5935264	7.2532773	Multitasking_Scroll
15:34:27.772	0.11253092	6.4334164	7.307327	-0.0075466293	-0.0026438248	-0.013003489	0.2926701	6.5935264	7.2532773	Multitasking_Scroll
15:34:27.795	0.11253092	6.4334164	7.307327	-0.0075466293	-0.0026438248	-0.013003489	0.2926701	6.5935264	7.2532773	Multitasking_Scroll
15:34:27.819	0.11253092	6.4334164	7.307327	-0.0075466293	-0.0026438248	-0.013003489	0.2926701	6.5935264	7.2532773	Multitasking_Scroll
15:34:27.844	0.11253092	6.4334164	7.307327	-0.0075466293	-0.0026438248	-0.013003489	0.2926701	6.5935264	7.2532773	Multitasking_Scroll
15:34:27.869	0.11253092	6.4334164	7.307327	-0.0075466293	-0.0026438248	-0.013003489	0.2926701	6.5935264	7.2532773	Multitasking_Scroll
15:34:27.892	0.11253092	6.4334164	7.307327	-0.0075466293	-0.0026438248	-0.013003489	0.2926701	6.5935264	7.2532773	Multitasking_Scroll
15:34:27.914	0.35435268	6.4860907	6.811712	0.038879126	-0.011806804	-0.019723006	0.28406128	6.6112466	7.237475	Multitasking_Scroll
15:34:27.938	0.35435268	6.4860907	6.811712	0.038879126	-0.011806804	-0.019723006	0.28406128	6.6112466	7.237475	Multitasking_Scroll
15:34:27.961	0.35435268	6.4860907	6.811712	0.038879126	-0.011806804	-0.019723006	0.28406128	6.6112466	7.237475	Multitasking_Scroll
15:34:27.983	0.35435268	6.4860907	6.811712	0.038879126	-0.011806804	-0.019723006	0.28406128	6.6112466	7.237475	Multitasking_Scroll
15:34:28.005	0.35435268	6.4860907	6.811712	0.038879126	-0.011806804	-0.019723006	0.28406128	6.6112466	7.237475	Multitasking_Scroll
15:34:28.028	0.35435268	6.4860907	6.811712	0.038879126	-0.011806804	-0.019723006	0.28406128	6.6112466	7.237475	Multitasking_Scroll
15:34:28.052	0.35435268	6.4860907	6.811712	0.038879126	-0.011806804	-0.019723006	0.28406128	6.6112466	7.237475	Multitasking_Scroll
15:34:28.075	0.35435268	6.4860907	6.811712	0.038879126	-0.011806804	-0.019723006	0.28406128	6.6112466	7.237475	Multitasking_Scroll
15:34:28.098	0.12689656	6.5411587	7.108602	0.043155186	-0.007530747	-0.025831658	0.27754474	6.619623	7.2300653	Multitasking_Scroll
15:34:28.121	0.12689656	6.5411587	7.108602	0.043155186	-0.007530747	-0.025831658	0.27754474	6.619623	7.2300653	Multitasking_Scroll
15:34:28.144	0.12689656	6.5411587	7.108602	0.043155186	-0.007530747	-0.025831658	0.27754474	6.619623	7.2300653	Multitasking_Scroll
15:34:28.167	0.12689656	6.5411587	7.108602	0.043155186	-0.007530747	-0.025831658	0.27754474	6.619623	7.2300653	Multitasking_Scroll
15:34:28.190	0.12689656	6.5411587	7.108602	0.043155186	-0.007530747	-0.025831658	0.27754474	6.619623	7.2300653	Multitasking_Scroll
15:34:28.212	0.12689656	6.5411587	7.108602	0.043155186	-0.007530747	-0.025831658	0.27754474	6.619623	7.2300653	Multitasking_Scroll
15:34:28.235	0.12689656	6.5411587	7.108602	0.043155186	-0.007530747	-0.025831658	0.27754474	6.619623	7.2300653	Multitasking_Scroll
15:34:28.257	0.12689656	6.5411587	7.108602	0.043155186	-0.007530747	-0.025831658	0.27754474	6.619623	7.2300653	Multitasking_Scroll
15:34:28.281	0.36632404	6.3807425	6.9505796	-0.046642005	-0.019748053	0.014485448	0.2916323	6.634028	7.216293	Multitasking_Scroll
15:34:28.304	0.36632404	6.3807425	6.9505796	-0.046642005	-0.019748053	0.014485448	0.2916323	6.634028	7.216293	Multitasking_Scroll
15:34:28.327	0.36632404	6.3807425	6.9505796	-0.046642005	-0.019748053	0.014485448	0.2916323	6.634028	7.216293	Multitasking_Scroll
15:34:28.350	0.36632404	6.3807425	6.9505796	-0.046642005	-0.019748053	0.014485448	0.2916323	6.634028	7.216293	Multitasking_Scroll
15:34:28.373	0.36632404	6.3807425	6.9505796	-0.046642005	-0.019748053	0.014485448	0.2916323	6.634028	7.216293	Multitasking_Scroll
15:34:28.395	0.36632404	6.3807425	6.9505796	-0.046642005	-0.019748053	0.014485448	0.2916323	6.634028	7.216293	Multitasking_Scroll
15:34:28.418	0.36632404	6.3807425	6.9505796	-0.046642005	-0.019748053	0.014485448	0.2916323	6.634028	7.216293	Multitasking_Scroll
15:34:28.440	0.36632404	6.3807425	6.9505796	-0.046642005	-0.019748053	0.014485448	0.2916323	6.634028	7.216293	Multitasking_Scroll
15:34:28.463	0.090982445	6.5411587	7.211556	-0.0026597073	-0.0044764206	-0.014836084	0.23638505	6.6089754	7.2412634	Multitasking_Scroll
15:34:28.486	0.090982445	6.5411587	7.211556	-0.0026597073	-0.0044764206	-0.014836084	0.23638505	6.6089754	7.2412634	Multitasking_Scroll
15:34:28.510	0.090982445	6.5411587	7.211556	-0.0026597073	-0.0044764206	-0.014836084	0.23638505	6.6089754	7.2412634	Multitasking_Scroll
15:34:28.532	0.090982445	6.5411587	7.211556	-0.0026597073	-0.0044764206	-0.014836084	0.23638505	6.6089754	7.2412634	Multitasking_Scroll
15:34:28.554	0.090982445	6.5411587	7.211556	-0.0026597073	-0.0044764206	-0.014836084	0.23638505	6.6089754	7.2412634	Multitasking_Scroll
15:34:28.578	0.090982445	6.5411587	7.211556	-0.0026597073	-0.0044764206	-0.014836084	0.23638505	6.6089754	7.2412634	Multitasking_Scroll
15:34:28.600	0.090982445	6.5411587	7.211556	-0.0026597073	-0.0044764206	-0.014836084	0.23638505	6.6089754	7.2412634	Multitasking_Scroll
15:34:28.622	0.090982445	6.5411587	7.211556	-0.0026597073	-0.0044764206	-0.014836084	0.23638505	6.6089754	7.2412634	Multitasking_Scroll
15:34:28.643	0.24182175	6.4573593	6.969734	-0.038089894	0.010184345	0.033422273	0.21836452	6.6112704	7.239732	Multitasking_Scroll
15:34:28.663	0.24182175	6.4573593	6.969734	-0.038089894	0.010184345	0.033422273	0.21836452	6.6112704	7.239732	Multitasking_Scroll
15:34:28.684	0.24182175	6.4573593	6.969734	-0.038089894	0.010184345	0.033422273	0.21836452	6.6112704	7.239732	Multitasking_Scroll
15:34:28.705	0.24182175	6.4573593	6.969734	-0.038089894	0.010184345	0.033422273	0.21836452	6.6112704	7.239732	Multitasking_Scroll
15:34:28.725	0.24182175	6.4573593	6.969734	-0.038089894	0.010184345	0.033422273	0.21836452	6.6112704	7.239732	Multitasking_Scroll
15:34:28.746	0.24182175	6.4573593	6.969734	-0.038089894	0.010184345	0.033422273	0.21836452	6.6112704	7.239732	Multitasking_Scroll
15:34:28.766	0.24182175	6.4573593	6.969734	-0.038089894	0.010184345	0.033422273	0.21836452	6.6112704	7.239732	Multitasking_Scroll
15:34:28.788	0.24182175	6.4573593	6.969734	-0.038089894	0.010184345	0.033422273	0.21836452	6.6112704	7.239732	Multitasking_Scroll
15:34:28.810	0.13168511	6.407079	7.24747	0.04010086	0.03400809	0.0089876605	0.19048955	6.58627	7.2632647	Multitasking_Scroll
15:34:28.832	0.13168511	6.407079	7.24747	0.04010086	0.03400809	0.0089876605	0.19048955	6.58627	7.2632647	Multitasking_Scroll
15:34:28.856	0.13168511	6.407079	7.24747	0.04010086	0.03400809	0.0089876605	0.19048955	6.58627	7.2632647	Multitasking_Scroll
15:34:28.878	0.13168511	6.407079	7.24747	0.04010086	0.03400809	0.0089876605	0.19048955	6.58627	7.2632647	Multitasking_Scroll
15:34:28.899	0.13168511	6.407079	7.24747	0.04010086	0.03400809	0.0089876605	0.19048955	6.58627	7.2632647	Multitasking_Scroll
15:34:28.921	0.13168511	6.407079	7.24747	0.04010086	0.03400809	0.0089876605	0.19048955	6.58627	7.2632647	Multitasking_Scroll
15:34:28.942	0.13168511	6.407079	7.24747	0.04010086	0.03400809	0.0089876605	0.19048955	6.58627	7.2632647	Multitasking_Scroll
15:34:28.964	0.13168511	6.407079	7.24747	0.04010086	0.03400809	0.0089876605	0.19048955	6.58627	7.2632647	Multitasking_Scroll
15:34:28.985	0.15323359	6.4597535	7.0774765	0.008946733	0.019958189	0.005933334	0.17885318	6.5961905	7.254556	Multitasking_Scroll
15:34:29.006	0.15323359	6.4597535	7.0774765	0.008946733	0.019958189	0.005933334	0.17885318	6.5961905	7.254556	Multitasking_Scroll
15:34:29.027	0.15323359	6.4597535	7.0774765	0.008946733	0.019958189	0.005933334	0.17885318	6.5961905	7.254556	Multitasking_Scroll
15:34:29.049	0.15323359	6.4597535	7.0774765	0.008946733	0.019958189	0.005933334	0.17885318	6.5961905	7.254556	Multitasking_Scroll
15:34:29.070	0.15323359	6.4597535	7.0774765	0.008946733	0.019958189	0.005933334	0.17885318	6.5961905	7.254556	Multitasking_Scroll
15:34:29.091	0.15323359	6.4597535	7.0774765	0.008946733	0.019958189	0.005933334	0.17885318	6.5961905	7.254556	Multitasking_Scroll
15:34:29.112	0.15323359	6.4597535	7.0774765	0.008946733	0.019958189	0.005933334	0.17885318	6.5961905	7.254556	Multitasking_Scroll
15:34:29.133	0.15323359	6.4597535	7.0774765	0.008946733	0.019958189	0.005933334	0.17885318	6.5961905	7.254556	Multitasking_Scroll
15:34:29.154	0.15323359	6.4597535	7.0774765	0.008946733	0.019958189	0.005933334	0.17885318	6.5961905	7.254556	Multitasking_Scroll
15:34:29.175	0.20590763	6.3903193	6.9577627	0.009557597	0.0059082885	0.023648426	0.16486615	6.6006985	7.250784	Multitasking_Scroll
15:34:29.196	0.20590763	6.3903193	6.9577627	0.009557597	0.0059082885	0.023648426	0.16486615	6.6006985	7.250784	Multitasking_Scroll
15:34:29.217	0.20590763	6.3903193	6.9577627	0.009557597	0.0059082885	0.023648426	0.16486615	6.6006985	7.250784	Multitasking_Scroll
15:34:29.238	0.20590763	6.3903193	6.9577627	0.009557597	0.0059082885	0.023648426	0.16486615	6.6006985	7.250784	Multitasking_Scroll
15:34:29.260	0.20590763	6.3903193	6.9577627	0.009557597	0.0059082885	0.023648426	0.16486615	6.6006985	7.250784	Multitasking_Scroll
15:34:29.281	0.20590763	6.3903193	6.9577627	0.009557597	0.0059082885	0.023648426	0.16486615	6.6006985	7.250784	Multitasking_Scroll
15:34:29.302	0.20590763	6.3903193	6.9577627	0.009557597	0.0059082885	0.023648426	0.16486615	6.6006985	7.250784	Multitasking_Scroll
15:34:29.324	0.20590763	6.3903193	6.9577627	0.009557597	0.0059082885	0.023648426	0.16486615	6.6006985	7.250784	Multitasking_Scroll
15:34:29.347	0.0023942748	6.5746784	7.084659	-0.0014379768	-0.010585072	-0.0068948357	0.15063071	6.6102576	7.2423854	Multitasking_Scroll
15:34:29.369	0.0023942748	6.5746784	7.084659	-0.0014379768	-0.010585072	-0.0068948357	0.15063071	6.6102576	7.2423854	Multitasking_Scroll
15:34:29.392	0.0023942748	6.5746784	7.084659	-0.0014379768	-0.010585072	-0.0068948357	0.15063071	6.6102576	7.2423854	Multitasking_Scroll
15:34:29.413	0.0023942748	6.5746784	7.084659	-0.0014379768	-0.010585072	-0.0068948357	0.15063071	6.6102576	7.2423854	Multitasking_Scroll
15:34:29.434	0.0023942748	6.5746784	7.084659	-0.0014379768	-0.010585072	-0.0068948357	0.15063071	6.6102576	7.2423854	Multitasking_Scroll
15:34:29.456	0.0023942748	6.5746784	7.084659	-0.0014379768	-0.010585072	-0.0068948357	0.15063071	6.6102576	7.2423854	Multitasking_Scroll
15:34:29.477	0.0023942748	6.5746784	7.084659	-0.0014379768	-0.010585072	-0.0068948357	0.15063071	6.6102576	7.2423854	Multitasking_Scroll
15:34:29.499	0.0023942748	6.5746784	7.084659	-0.0014379768	-0.010585072	-0.0068948357	0.15063071	6.6102576	7.2423854	Multitasking_Scroll
15:34:29.520	0.0023942748	6.5746784	7.084659	-0.0014379768	-0.010585072	-0.0068948357	0.15063071	6.6102576	7.2423854	Multitasking_Scroll
15:34:29.542	0.098165266	6.5459476	6.924243	0.00039461895	-0.005087286	0.009598526	0.15429333	6.6476827	7.207967	Multitasking_Scroll
15:34:29.564	0.098165266	6.5459476	6.924243	0.00039461895	-0.005087286	0.009598526	0.15429333	6.6476827	7.207967	Multitasking_Scroll
15:34:29.586	0.098165266	6.5459476	6.924243	0.00039461895	-0.005087286	0.009598526	0.15429333	6.6476827	7.207967	Multitasking_Scroll
15:34:29.609	0.098165266	6.5459476	6.924243	0.00039461895	-0.005087286	0.009598526	0.15429333	6.6476827	7.207967	Multitasking_Scroll
15:34:29.630	0.098165266	6.5459476	6.924243	0.00039461895	-0.005087286	0.009598526	0.15429333	6.6476827	7.207967	Multitasking_Scroll
15:34:29.651	0.098165266	6.5459476	6.924243	0.00039461895	-0.005087286	0.009598526	0.15429333	6.6476827	7.207967	Multitasking_Scroll
15:34:29.672	0.098165266	6.5459476	6.924243	0.00039461895	-0.005087286	0.009598526	0.15429333	6.6476827	7.207967	Multitasking_Scroll
15:34:29.695	0.098165266	6.5459476	6.924243	0.00039461895	-0.005087286	0.009598526	0.15429333	6.6476827	7.207967	Multitasking_Scroll
15:34:29.717	-0.038308397	6.6800265	6.682421	0.14516968	0.10120327	0.042585246	0.12857845	6.7046075	7.155559	Multitasking_Scroll
15:34:29.738	-0.038308397	6.6800265	6.682421	0.14516968	0.10120327	0.042585246	0.12857845	6.7046075	7.155559	Multitasking_Scroll
15:34:29.759	-0.038308397	6.6800265	6.682421	0.14516968	0.10120327	0.042585246	0.12857845	6.7046075	7.155559	Multitasking_Scroll
15:34:29.781	-0.038308397	6.6800265	6.682421	0.14516968	0.10120327	0.042585246	0.12857845	6.7046075	7.155559	Multitasking_Scroll
15:34:29.802	-0.038308397	6.6800265	6.682421	0.14516968	0.10120327	0.042585246	0.12857845	6.7046075	7.155559	Multitasking_Scroll
15:34:29.825	-0.038308397	6.6800265	6.682421	0.14516968	0.10120327	0.042585246	0.12857845	6.7046075	7.155559	Multitasking_Scroll
15:34:29.847	-0.038308397	6.6800265	6.682421	0.14516968	0.10120327	0.042585246	0.12857845	6.7046075	7.155559	Multitasking_Scroll
15:34:29.869	-0.038308397	6.6800265	6.682421	0.14516968	0.10120327	0.042585246	0.12857845	6.7046075	7.155559	Multitasking_Scroll
15:34:29.890	0.23942748	6.605804	6.8500204	0.0040598107	-0.007530747	0.015096312	0.16891134	6.7511373	7.110834	Multitasking_Scroll
15:34:29.912	0.23942748	6.605804	6.8500204	0.0040598107	-0.007530747	0.015096312	0.16891134	6.7511373	7.110834	Multitasking_Scroll
15:34:29.934	0.23942748	6.605804	6.8500204	0.0040598107	-0.007530747	0.015096312	0.16891134	6.7511373	7.110834	Multitasking_Scroll
15:34:29.956	0.23942748	6.605804	6.8500204	0.0040598107	-0.007530747	0.015096312	0.16891134	6.7511373	7.110834	Multitasking_Scroll
15:34:29.977	0.23942748	6.605804	6.8500204	0.0040598107	-0.007530747	0.015096312	0.16891134	6.7511373	7.110834	Multitasking_Scroll
15:34:29.999	0.23942748	6.605804	6.8500204	0.0040598107	-0.007530747	0.015096312	0.16891134	6.7511373	7.110834	Multitasking_Scroll
15:34:30.021	0.23942748	6.605804	6.8500204	0.0040598107	-0.007530747	0.015096312	0.16891134	6.7511373	7.110834	Multitasking_Scroll
15:34:30.044	0.23942748	6.605804	6.8500204	0.0040598107	-0.007530747	0.015096312	0.16891134	6.7511373	7.110834	Multitasking_Scroll
15:34:30.065	0.083799616	6.5627074	6.88354	-0.07901786	-0.08327804	-0.0007861836	0.1734636	6.737131	7.1239934	Multitasking_Scroll
15:34:30.087	0.083799616	6.5627074	6.88354	-0.07901786	-0.08327804	-0.0007861836	0.1734636	6.737131	7.1239934	Multitasking_Scroll
15:34:30.107	0.083799616	6.5627074	6.88354	-0.07901786	-0.08327804	-0.0007861836	0.1734636	6.737131	7.1239934	Multitasking_Scroll
15:34:30.130	0.083799616	6.5627074	6.88354	-0.07901786	-0.08327804	-0.0007861836	0.1734636	6.737131	7.1239934	Multitasking_Scroll
15:34:30.151	0.083799616	6.5627074	6.88354	-0.07901786	-0.08327804	-0.0007861836	0.1734636	6.737131	7.1239934	Multitasking_Scroll
15:34:30.172	0.083799616	6.5627074	6.88354	-0.07901786	-0.08327804	-0.0007861836	0.1734636	6.737131	7.1239934	Multitasking_Scroll
15:34:30.194	0.083799616	6.5627074	6.88354	-0.07901786	-0.08327804	-0.0007861836	0.1734636	6.737131	7.1239934	Multitasking_Scroll
15:34:30.216	0.083799616	6.5627074	6.88354	-0.07901786	-0.08327804	-0.0007861836	0.1734636	6.737131	7.1239934	Multitasking_Scroll
15:34:30.238	0.083799616	6.5627074	6.88354	-0.07901786	-0.08327804	-0.0007861836	0.1734636	6.737131	7.1239934	Multitasking_Scroll
15:34:30.262	0.12929083	6.5603127	6.873963	-0.057026714	-0.006309016	0.059689477	0.1859709	6.7362957	7.124464	Multitasking_Scroll
15:34:30.284	0.12929083	6.5603127	6.873963	-0.057026714	-0.006309016	0.059689477	0.1859709	6.7362957	7.124464	Multitasking_Scroll
15:34:30.305	0.12929083	6.5603127	6.873963	-0.057026714	-0.006309016	0.059689477	0.1859709	6.7362957	7.124464	Multitasking_Scroll
15:34:30.326	0.12929083	6.5603127	6.873963	-0.057026714	-0.006309016	0.059689477	0.1859709	6.7362957	7.124464	Multitasking_Scroll
15:34:30.348	0.12929083	6.5603127	6.873963	-0.057026714	-0.006309016	0.059689477	0.1859709	6.7362957	7.124464	Multitasking_Scroll
15:34:30.369	0.12929083	6.5603127	6.873963	-0.057026714	-0.006309016	0.059689477	0.1859709	6.7362957	7.124464	Multitasking_Scroll
15:34:30.390	0.12929083	6.5603127	6.873963	-0.057026714	-0.006309016	0.059689477	0.1859709	6.7362957	7.124464	Multitasking_Scroll
15:34:30.413	0.12929083	6.5603127	6.873963	-0.057026714	-0.006309016	0.059689477	0.1859709	6.7362957	7.124464	Multitasking_Scroll
15:34:30.434	0.19393626	6.577073	6.838049	-0.0032705725	-0.0002003638	-0.00506224	0.20515053	6.7215185	7.137884	Multitasking_Scroll
15:34:30.456	0.19393626	6.577073	6.838049	-0.0032705725	-0.0002003638	-0.00506224	0.20515053	6.7215185	7.137884	Multitasking_Scroll
15:34:30.476	0.19393626	6.577073	6.838049	-0.0032705725	-0.0002003638	-0.00506224	0.20515053	6.7215185	7.137884	Multitasking_Scroll
15:34:30.497	0.19393626	6.577073	6.838049	-0.0032705725	-0.0002003638	-0.00506224	0.20515053	6.7215185	7.137884	Multitasking_Scroll
15:34:30.518	0.19393626	6.577073	6.838049	-0.0032705725	-0.0002003638	-0.00506224	0.20515053	6.7215185	7.137884	Multitasking_Scroll
15:34:30.541	0.19393626	6.577073	6.838049	-0.0032705725	-0.0002003638	-0.00506224	0.20515053	6.7215185	7.137884	Multitasking_Scroll
15:34:30.579	0.19393626	6.577073	6.838049	-0.0032705725	-0.0002003638	-0.00506224	0.20515053	6.7215185	7.137884	Multitasking_Scroll
15:34:30.612	0.18196489	6.5148215	7.21395	-0.08512652	-0.022802377	0.036476597	0.19472967	6.711873	7.1472464	Multitasking_Scroll
15:34:30.645	0.18196489	6.5148215	7.21395	-0.08512652	-0.022802377	0.036476597	0.19472967	6.711873	7.1472464	Multitasking_Scroll
15:34:30.680	0.18196489	6.5148215	7.21395	-0.08512652	-0.022802377	0.036476597	0.19472967	6.711873	7.1472464	Multitasking_Scroll
15:34:30.712	0.18196489	6.5148215	7.21395	-0.08512652	-0.022802377	0.036476597	0.19472967	6.711873	7.1472464	Multitasking_Scroll
15:34:30.734	0.18196489	6.5148215	7.21395	-0.08512652	-0.022802377	0.036476597	0.19472967	6.711873	7.1472464	Multitasking_Scroll
15:34:30.763	0.18196489	6.5148215	7.21395	-0.08512652	-0.022802377	0.036476597	0.19472967	6.711873	7.1472464	Multitasking_Scroll
15:34:30.783	0.18196489	6.5148215	7.21395	-0.08512652	-0.022802377	0.036476597	0.19472967	6.711873	7.1472464	Multitasking_Scroll
15:34:30.804	0.4285752	6.5483418	6.7901635	0.03521394	-0.09427361	0.033422273	0.30613196	6.689845	7.163976	Multitasking_Scroll
15:34:30.824	0.4285752	6.5483418	6.7901635	0.03521394	-0.09427361	0.033422273	0.30613196	6.689845	7.163976	Multitasking_Scroll
15:34:30.845	0.4285752	6.5483418	6.7901635	0.03521394	-0.09427361	0.033422273	0.30613196	6.689845	7.163976	Multitasking_Scroll
15:34:30.865	0.4285752	6.5483418	6.7901635	0.03521394	-0.09427361	0.033422273	0.30613196	6.689845	7.163976	Multitasking_Scroll
15:34:30.885	0.4285752	6.5483418	6.7901635	0.03521394	-0.09427361	0.033422273	0.30613196	6.689845	7.163976	Multitasking_Scroll
15:34:30.908	0.4285752	6.5483418	6.7901635	0.03521394	-0.09427361	0.033422273	0.30613196	6.689845	7.163976	Multitasking_Scroll
15:34:30.929	0.4285752	6.5483418	6.7901635	0.03521394	-0.09427361	0.033422273	0.30613196	6.689845	7.163976	Multitasking_Scroll
15:34:30.950	0.4285752	6.5483418	6.7901635	0.03521394	-0.09427361	0.033422273	0.30613196	6.689845	7.163976	Multitasking_Scroll
15:34:30.972	0.098165266	6.5004563	7.0966306	-0.03686816	-0.0026438248	0.037698325	0.29624242	6.680706	7.172915	Multitasking_Scroll
15:34:30.993	0.098165266	6.5004563	7.0966306	-0.03686816	-0.0026438248	0.037698325	0.29624242	6.680706	7.172915	Multitasking_Scroll
15:34:31.014	0.098165266	6.5004563	7.0966306	-0.03686816	-0.0026438248	0.037698325	0.29624242	6.680706	7.172915	Multitasking_Scroll
15:34:31.034	0.098165266	6.5004563	7.0966306	-0.03686816	-0.0026438248	0.037698325	0.29624242	6.680706	7.172915	Multitasking_Scroll
15:34:31.056	0.098165266	6.5004563	7.0966306	-0.03686816	-0.0026438248	0.037698325	0.29624242	6.680706	7.172915	Multitasking_Scroll
15:34:31.078	0.098165266	6.5004563	7.0966306	-0.03686816	-0.0026438248	0.037698325	0.29624242	6.680706	7.172915	Multitasking_Scroll
15:34:31.101	0.098165266	6.5004563	7.0966306	-0.03686816	-0.0026438248	0.037698325	0.29624242	6.680706	7.172915	Multitasking_Scroll
15:34:31.124	0.098165266	6.5004563	7.0966306	-0.03686816	-0.0026438248	0.037698325	0.29624242	6.680706	7.172915	Multitasking_Scroll
15:34:31.148	0.098165266	6.5004563	7.0966306	-0.03686816	-0.0026438248	0.037698325	0.30408466	6.66013	7.191693	Multitasking_Scroll
15:34:31.171	0.32562137	6.4765134	6.897906	-0.025872586	0.026677707	-0.033162042	0.30408466	6.66013	7.191693	Multitasking_Scroll
15:34:31.194	0.32562137	6.4765134	6.897906	-0.025872586	0.026677707	-0.033162042	0.30408466	6.66013	7.191693	Multitasking_Scroll
15:34:31.215	0.32562137	6.4765134	6.897906	-0.025872586	0.026677707	-0.033162042	0.30408466	6.66013	7.191693	Multitasking_Scroll
15:34:31.239	0.32562137	6.4765134	6.897906	-0.025872586	0.026677707	-0.033162042	0.30408466	6.66013	7.191693	Multitasking_Scroll
15:34:31.267	0.32562137	6.4765134	6.897906	-0.025872586	0.026677707	-0.033162042	0.30408466	6.66013	7.191693	Multitasking_Scroll
15:34:31.302	0.32562137	6.4765134	6.897906	-0.025872586	0.026677707	-0.033162042	0.30408466	6.66013	7.191693	Multitasking_Scroll
15:34:31.334	-0.045491222	6.56989	7.4821086	-0.15293255	0.008962615	0.18613859	0.18361557	6.723807	7.1363134	Multitasking_Scroll
15:34:31.368	-0.045491222	6.56989	7.4821086	-0.15293255	0.008962615	0.18613859	0.18361557	6.723807	7.1363134	Multitasking_Scroll
15:34:31.401	-0.045491222	6.56989	7.4821086	-0.15293255	0.008962615	0.18613859	0.18361557	6.723807	7.1363134	Multitasking_Scroll
15:34:31.435	-0.045491222	6.56989	7.4821086	-0.15293255	0.008962615	0.18613859	0.18361557	6.723807	7.1363134	Multitasking_Scroll
15:34:31.468	-0.045491222	6.56989	7.4821086	-0.15293255	0.008962615	0.18613859	0.18361557	6.723807	7.1363134	Multitasking_Scroll
15:34:31.522	0.22506183	6.5196104	7.2546525	0.14455882	-0.23049657	0.21362752	0.44391894	6.627146	7.214857	Multitasking_Scroll
15:34:31.561	0.22506183	6.5196104	7.2546525	0.14455882	-0.23049657	0.21362752	0.44391894	6.627146	7.214857	Multitasking_Scroll
15:34:31.582	0.22506183	6.5196104	7.2546525	0.14455882	-0.23049657	0.21362752	0.44391894	6.627146	7.214857	Multitasking_Scroll
15:34:31.604	0.22506183	6.5196104	7.2546525	0.14455882	-0.23049657	0.21362752	0.44391894	6.627146	7.214857	Multitasking_Scroll
15:34:31.625	0.22506183	6.5196104	7.2546525	0.14455882	-0.23049657	0.21362752	0.44391894	6.627146	7.214857	Multitasking_Scroll
15:34:31.647	0.22506183	6.5196104	7.2546525	0.14455882	-0.23049657	0.21362752	0.44391894	6.627146	7.214857	Multitasking_Scroll
15:34:31.670	0.22506183	6.5196104	7.2546525	0.14455882	-0.23049657	0.21362752	0.44391894	6.627146	7.214857	Multitasking_Scroll
15:34:31.691	0.8739103	6.818895	6.7662206	0.099965654	-0.14558628	0.24355993	0.8587299	6.8639426	6.9511995	Multitasking_Scroll
15:34:31.713	0.8739103	6.818895	6.7662206	0.099965654	-0.14558628	0.24355993	0.8587299	6.8639426	6.9511995	Multitasking_Scroll
15:34:31.735	0.8739103	6.818895	6.7662206	0.099965654	-0.14558628	0.24355993	0.8587299	6.8639426	6.9511995	Multitasking_Scroll
15:34:31.755	0.8739103	6.818895	6.7662206	0.099965654	-0.14558628	0.24355993	0.8587299	6.8639426	6.9511995	Multitasking_Scroll
15:34:31.776	0.8739103	6.818895	6.7662206	0.099965654	-0.14558628	0.24355993	0.8587299	6.8639426	6.9511995	Multitasking_Scroll
15:34:31.799	0.8739103	6.818895	6.7662206	0.099965654	-0.14558628	0.24355993	0.8587299	6.8639426	6.9511995	Multitasking_Scroll
15:34:31.820	0.8739103	6.818895	6.7662206	0.099965654	-0.14558628	0.24355993	0.8587299	6.8639426	6.9511995	Multitasking_Scroll
15:34:31.841	0.8739103	6.818895	6.7662206	0.099965654	-0.14558628	0.24355993	0.8587299	6.8639426	6.9511995	Multitasking_Scroll
15:34:31.862	0.8739103	6.818895	6.7662206	0.099965654	-0.14558628	0.24355993	0.8587299	6.8639426	6.9511995	Multitasking_Scroll
15:34:31.883	1.3527653	6.6081986	6.3975024	0.031548746	0.070049144	0.099395715	1.1532983	6.8791466	6.893296	Multitasking_Scroll
15:34:31.903	1.3527653	6.6081986	6.3975024	0.031548746	0.070049144	0.099395715	1.1532983	6.8791466	6.893296	Multitasking_Scroll
15:34:31.925	1.3527653	6.6081986	6.3975024	0.031548746	0.070049144	0.099395715	1.1532983	6.8791466	6.893296	Multitasking_Scroll
15:34:31.945	1.3527653	6.6081986	6.3975024	0.031548746	0.070049144	0.099395715	1.1532983	6.8791466	6.893296	Multitasking_Scroll
15:34:31.966	1.3527653	6.6081986	6.3975024	0.031548746	0.070049144	0.099395715	1.1532983	6.8791466	6.893296	Multitasking_Scroll
15:34:31.987	1.3527653	6.6081986	6.3975024	0.031548746	0.070049144	0.099395715	1.1532983	6.8791466	6.893296	Multitasking_Scroll
15:34:32.009	1.3527653	6.6081986	6.3975024	0.031548746	0.070049144	0.099395715	1.1532983	6.8791466	6.893296	Multitasking_Scroll
15:34:32.030	1.3527653	6.6081986	6.3975024	0.031548746	0.070049144	0.099395715	1.1532983	6.8791466	6.893296	Multitasking_Scroll
15:34:32.052	1.2450229	6.751855	6.682421	-0.00876836	0.020569054	-0.016057815	1.239759	6.8805194	6.8769	Multitasking_Scroll
15:34:32.074	1.2450229	6.751855	6.682421	-0.00876836	0.020569054	-0.016057815	1.239759	6.8805194	6.8769	Multitasking_Scroll
15:34:32.095	1.2450229	6.751855	6.682421	-0.00876836	0.020569054	-0.016057815	1.239759	6.8805194	6.8769	Multitasking_Scroll
15:34:32.116	1.2450229	6.751855	6.682421	-0.00876836	0.020569054	-0.016057815	1.239759	6.8805194	6.8769	Multitasking_Scroll
15:34:32.137	1.2450229	6.751855	6.682421	-0.00876836	0.020569054	-0.016057815	1.239759	6.8805194	6.8769	Multitasking_Scroll
15:34:32.158	1.2450229	6.751855	6.682421	-0.00876836	0.020569054	-0.016057815	1.239759	6.8805194	6.8769	Multitasking_Scroll
15:34:32.179	1.2450229	6.751855	6.682421	-0.00876836	0.020569054	-0.016057815	1.239759	6.8805194	6.8769	Multitasking_Scroll
15:34:32.200	1.2450229	6.751855	6.682421	-0.00876836	0.020569054	-0.016057815	1.239759	6.8805194	6.8769	Multitasking_Scroll
15:34:32.221	1.2450229	6.751855	6.682421	-0.00876836	0.020569054	-0.016057815	1.239759	6.8805194	6.8769	Multitasking_Scroll
15:34:32.243	1.3144568	6.715941	6.4765134	-0.0038814377	0.046225395	-0.027053388	1.2518246	6.894146	6.861045	Multitasking_Scroll
15:34:32.264	1.3144568	6.715941	6.4765134	-0.0038814377	0.046225395	-0.027053388	1.2518246	6.894146	6.861045	Multitasking_Scroll
15:34:32.286	1.3144568	6.715941	6.4765134	-0.0038814377	0.046225395	-0.027053388	1.2518246	6.894146	6.861045	Multitasking_Scroll
15:34:32.307	1.3144568	6.715941	6.4765134	-0.0038814377	0.046225395	-0.027053388	1.2518246	6.894146	6.861045	Multitasking_Scroll
15:34:32.328	1.3144568	6.715941	6.4765134	-0.0038814377	0.046225395	-0.027053388	1.2518246	6.894146	6.861045	Multitasking_Scroll
15:34:32.349	1.3144568	6.715941	6.4765134	-0.0038814377	0.046225395	-0.027053388	1.2518246	6.894146	6.861045	Multitasking_Scroll
15:34:32.370	1.3144568	6.715941	6.4765134	-0.0038814377	0.046225395	-0.027053388	1.2518246	6.894146	6.861045	Multitasking_Scroll
15:34:32.393	1.3144568	6.715941	6.4765134	-0.0038814377	0.046225395	-0.027053388	1.2518246	6.894146	6.861045	Multitasking_Scroll
15:34:32.414	1.1636176	6.811712	6.6345353	-0.018542204	0.027899437	-0.034994636	1.2012527	6.8919654	6.8722672	Multitasking_Scroll
15:34:32.437	1.1636176	6.811712	6.6345353	-0.018542204	0.027899437	-0.034994636	1.2012527	6.8919654	6.8722672	Multitasking_Scroll
15:34:32.458	1.1636176	6.811712	6.6345353	-0.018542204	0.027899437	-0.034994636	1.2012527	6.8919654	6.8722672	Multitasking_Scroll
15:34:32.480	1.1636176	6.811712	6.6345353	-0.018542204	0.027899437	-0.034994636	1.2012527	6.8919654	6.8722672	Multitasking_Scroll
15:34:32.501	1.1636176	6.811712	6.6345353	-0.018542204	0.027899437	-0.034994636	1.2012527	6.8919654	6.8722672	Multitasking_Scroll
15:34:32.522	1.1636176	6.811712	6.6345353	-0.018542204	0.027899437	-0.034994636	1.2012527	6.8919654	6.8722672	Multitasking_Scroll
15:34:32.544	1.1636176	6.811712	6.6345353	-0.018542204	0.027899437	-0.034994636	1.2012527	6.8919654	6.8722672	Multitasking_Scroll
15:34:32.565	1.1636176	6.811712	6.6345353	-0.018542204	0.027899437	-0.034994636	1.2012527	6.8919654	6.8722672	Multitasking_Scroll
15:34:32.588	1.0678465	6.7255177	6.7207294	-0.044198543	-0.005698151	0.019983234	1.1175627	6.8785086	6.899818	Multitasking_Scroll
15:34:32.609	1.0678465	6.7255177	6.7207294	-0.044198543	-0.005698151	0.019983234	1.1175627	6.8785086	6.899818	Multitasking_Scroll
15:34:32.631	1.0678465	6.7255177	6.7207294	-0.044198543	-0.005698151	0.019983234	1.1175627	6.8785086	6.899818	Multitasking_Scroll
15:34:32.652	1.0678465	6.7255177	6.7207294	-0.044198543	-0.005698151	0.019983234	1.1175627	6.8785086	6.899818	Multitasking_Scroll
15:34:32.675	1.0678465	6.7255177	6.7207294	-0.044198543	-0.005698151	0.019983234	1.1175627	6.8785086	6.899818	Multitasking_Scroll
15:34:32.696	1.0678465	6.7255177	6.7207294	-0.044198543	-0.005698151	0.019983234	1.1175627	6.8785086	6.899818	Multitasking_Scroll
15:34:32.717	1.0678465	6.7255177	6.7207294	-0.044198543	-0.005698151	0.019983234	1.1175627	6.8785086	6.899818	Multitasking_Scroll
15:34:32.739	1.0678465	6.7255177	6.7207294	-0.044198543	-0.005698151	0.019983234	1.1175627	6.8785086	6.899818	Multitasking_Scroll
15:34:32.760	1.0678465	6.7255177	6.7207294	-0.044198543	-0.005698151	0.019983234	1.1175627	6.8785086	6.899818	Multitasking_Scroll
15:34:32.781	1.5083932	6.526793	6.4358106	-0.07046575	-0.1859034	-0.07286829	1.2477307	6.8668547	6.889101	Multitasking_Scroll
15:34:32.802	1.5083932	6.526793	6.4358106	-0.07046575	-0.1859034	-0.07286829	1.2477307	6.8668547	6.889101	Multitasking_Scroll
15:34:32.824	1.5083932	6.526793	6.4358106	-0.07046575	-0.1859034	-0.07286829	1.2477307	6.8668547	6.889101	Multitasking_Scroll
15:34:32.845	1.5083932	6.526793	6.4358106	-0.07046575	-0.1859034	-0.07286829	1.2477307	6.8668547	6.889101	Multitasking_Scroll
15:34:32.867	1.5083932	6.526793	6.4358106	-0.07046575	-0.1859034	-0.07286829	1.2477307	6.8668547	6.889101	Multitasking_Scroll
15:34:32.888	1.5083932	6.526793	6.4358106	-0.07046575	-0.1859034	-0.07286829	1.2477307	6.8668547	6.889101	Multitasking_Scroll
15:34:32.910	1.5083932	6.526793	6.4358106	-0.07046575	-0.1859034	-0.07286829	1.2477307	6.8668547	6.889101	Multitasking_Scroll
15:34:32.931	1.5083932	6.526793	6.4358106	-0.07046575	-0.1859034	-0.07286829	1.2477307	6.8668547	6.889101	Multitasking_Scroll
15:34:32.952	1.1612233	6.6201696	6.8787518	0.01444452	0.047447123	0.042585246	1.1042738	6.8681407	6.912273	Multitasking_Scroll
15:34:32.973	1.1612233	6.6201696	6.8787518	0.01444452	0.047447123	0.042585246	1.1042738	6.8681407	6.912273	Multitasking_Scroll
15:34:32.995	1.1612233	6.6201696	6.8787518	0.01444452	0.047447123	0.042585246	1.1042738	6.8681407	6.912273	Multitasking_Scroll
15:34:33.016	1.1612233	6.6201696	6.8787518	0.01444452	0.047447123	0.042585246	1.1042738	6.8681407	6.912273	Multitasking_Scroll
15:34:33.037	1.1612233	6.6201696	6.8787518	0.01444452	0.047447123	0.042585246	1.1042738	6.8681407	6.912273	Multitasking_Scroll
15:34:33.059	1.1612233	6.6201696	6.8787518	0.01444452	0.047447123	0.042585246	1.1042738	6.8681407	6.912273	Multitasking_Scroll
15:34:33.089	1.1612233	6.6201696	6.8787518	0.01444452	0.047447123	0.042585246	1.1042738	6.8681407	6.912273	Multitasking_Scroll
15:34:33.123	1.1612233	6.6201696	6.8787518	0.01444452	0.047447123	0.042585246	1.1042738	6.8681407	6.912273	Multitasking_Scroll
15:34:33.155	1.1731946	6.691998	6.4621477	-0.028316047	0.051723182	0.026702752	1.0834216	6.8875284	6.8962646	Multitasking_Scroll
15:34:33.191	1.1731946	6.691998	6.4621477	-0.028316047	0.051723182	0.026702752	1.0834216	6.8875284	6.8962646	Multitasking_Scroll
15:34:33.224	1.1731946	6.691998	6.4621477	-0.028316047	0.051723182	0.026702752	1.0834216	6.8875284	6.8962646	Multitasking_Scroll
15:34:33.258	1.1731946	6.691998	6.4621477	-0.028316047	0.051723182	0.026702752	1.0834216	6.8875284	6.8962646	Multitasking_Scroll
15:34:33.291	1.1731946	6.691998	6.4621477	-0.028316047	0.051723182	0.026702752	1.0834216	6.8875284	6.8962646	Multitasking_Scroll
15:34:33.325	0.84278476	6.7662206	6.9290314	-0.017320473	0.0303429	-0.03865983	1.0377891	6.84705	6.943427	Multitasking_Scroll
15:34:33.347	0.84278476	6.7662206	6.9290314	-0.017320473	0.0303429	-0.03865983	1.0377891	6.84705	6.943427	Multitasking_Scroll
15:34:33.370	0.84278476	6.7662206	6.9290314	-0.017320473	0.0303429	-0.03865983	1.0377891	6.84705	6.943427	Multitasking_Scroll
15:34:33.393	0.84278476	6.7662206	6.9290314	-0.017320473	0.0303429	-0.03865983	1.0377891	6.84705	6.943427	Multitasking_Scroll
15:34:33.415	0.84278476	6.7662206	6.9290314	-0.017320473	0.0303429	-0.03865983	1.0377891	6.84705	6.943427	Multitasking_Scroll
15:34:33.439	0.84278476	6.7662206	6.9290314	-0.017320473	0.0303429	-0.03865983	1.0377891	6.84705	6.943427	Multitasking_Scroll
15:34:33.462	0.84278476	6.7662206	6.9290314	-0.017320473	0.0303429	-0.03865983	1.0377891	6.84705	6.943427	Multitasking_Scroll
15:34:33.486	0.84278476	6.7662206	6.9290314	-0.017320473	0.0303429	-0.03865983	0.9187071	6.812656	6.993854	Multitasking_Scroll
15:34:33.509	0.90503585	6.6345353	6.979311	-0.13033053	0.13846605	0.100617446	0.9187071	6.812656	6.993854	Multitasking_Scroll
15:34:33.530	0.90503585	6.6345353	6.979311	-0.13033053	0.13846605	0.100617446	0.9187071	6.812656	6.993854	Multitasking_Scroll
15:34:33.553	0.90503585	6.6345353	6.979311	-0.13033053	0.13846605	0.100617446	0.9187071	6.812656	6.993854	Multitasking_Scroll
15:34:33.576	0.90503585	6.6345353	6.979311	-0.13033053	0.13846605	0.100617446	0.9187071	6.812656	6.993854	Multitasking_Scroll
15:34:33.599	0.90503585	6.6345353	6.979311	-0.13033053	0.13846605	0.100617446	0.9187071	6.812656	6.993854	Multitasking_Scroll
15:34:33.621	0.90503585	6.6345353	6.979311	-0.13033053	0.13846605	0.100617446	0.9187071	6.812656	6.993854	Multitasking_Scroll
15:34:33.642	0.90503585	6.6345353	6.979311	-0.13033053	0.13846605	0.100617446	0.9187071	6.812656	6.993854	Multitasking_Scroll
15:34:33.663	0.90503585	6.6345353	6.979311	-0.13033053	0.13846605	0.100617446	0.9187071	6.812656	6.993854	Multitasking_Scroll
15:34:33.684	0.8739103	6.58665	6.646507	-0.07962873	0.029732034	-0.032551177	0.9439336	6.802822	7.0000625	Multitasking_Scroll
15:34:33.705	0.8739103	6.58665	6.646507	-0.07962873	0.029732034	-0.032551177	0.9439336	6.802822	7.0000625	Multitasking_Scroll
15:34:33.725	0.8739103	6.58665	6.646507	-0.07962873	0.029732034	-0.032551177	0.9439336	6.802822	7.0000625	Multitasking_Scroll
15:34:33.745	0.8739103	6.58665	6.646507	-0.07962873	0.029732034	-0.032551177	0.9439336	6.802822	7.0000625	Multitasking_Scroll
15:34:33.766	0.8739103	6.58665	6.646507	-0.07962873	0.029732034	-0.032551177	0.9439336	6.802822	7.0000625	Multitasking_Scroll
15:34:33.788	0.8739103	6.58665	6.646507	-0.07962873	0.029732034	-0.032551177	0.9439336	6.802822	7.0000625	Multitasking_Scroll
15:34:33.810	0.8739103	6.58665	6.646507	-0.07962873	0.029732034	-0.032551177	0.9439336	6.802822	7.0000625	Multitasking_Scroll
15:34:33.832	0.8739103	6.58665	6.646507	-0.07962873	0.029732034	-0.032551177	0.9439336	6.802822	7.0000625	Multitasking_Scroll
15:34:33.852	0.65363705	6.7063637	6.9577627	0.01810971	0.027288573	-0.044768482	0.8421666	6.777252	7.037748	Multitasking_Scroll
15:34:33.874	0.65363705	6.7063637	6.9577627	0.01810971	0.027288573	-0.044768482	0.8421666	6.777252	7.037748	Multitasking_Scroll
15:34:33.897	0.65363705	6.7063637	6.9577627	0.01810971	0.027288573	-0.044768482	0.8421666	6.777252	7.037748	Multitasking_Scroll
15:34:33.918	0.65363705	6.7063637	6.9577627	0.01810971	0.027288573	-0.044768482	0.8421666	6.777252	7.037748	Multitasking_Scroll
15:34:33.939	0.65363705	6.7063637	6.9577627	0.01810971	0.027288573	-0.044768482	0.8421666	6.777252	7.037748	Multitasking_Scroll
15:34:33.960	0.65363705	6.7063637	6.9577627	0.01810971	0.027288573	-0.044768482	0.8421666	6.777252	7.037748	Multitasking_Scroll
15:34:33.982	0.65363705	6.7063637	6.9577627	0.01810971	0.027288573	-0.044768482	0.8421666	6.777252	7.037748	Multitasking_Scroll
15:34:34.004	0.65363705	6.7063637	6.9577627	0.01810971	0.027288573	-0.044768482	0.8421666	6.777252	7.037748	Multitasking_Scroll
15:34:34.027	0.7350424	6.6081986	6.445388	-0.07901786	0.0028539624	-0.0007861836	0.77689564	6.783226	7.0395036	Multitasking_Scroll
15:34:34.048	0.7350424	6.6081986	6.445388	-0.07901786	0.0028539624	-0.0007861836	0.77689564	6.783226	7.0395036	Multitasking_Scroll
[truncated: 2,971 more rows]
